# Supplementary material for: Design of protein-binding proteins from the target structure alone
Source: Nature. 2022 Mar 24;605(7910):551–60. doi: 10.1038/s41586-022-04654-9 (PMC9117152; doi:10.1038/s41586-022-04654-9)
Supplement: Supplementary file 3 — Supplementary Code Design scripts and main pdb files. This compressed file is the main supplement and contains the following files: => cao_2021_protocol/ => design_models_final_combo_optimized/ => design_models_sequence/ => design_models_ssm_natives/ => ngs_analysis_scripts/ [file 41586_2022_4654_MOESM3_ESM.gz › supplemental_files/design_models_sequence/IL7Ra_ssm.seq]

SLSHQVQMALIVAQIAKQDPDEKLARLKIELAANHVRKLLSVPDPSVHELAKKDLKIIESLK DYSFSCYSQLEVNGSQHSLTCAFEDPDVNTTNLEFEICGALVEVKCLNFRKLQEIYFIETKKFLLIGKSNICVKVGEKSLTCKKIDLTTIVKPEAPFDLSVVYREGANDFVVTFNTSHLQKKYVKVLMHDVAYRQEKDENKWTHVNLSSTKLTLLQRKLQPAAMYEIKVRSIPDHYFKGFWSEWSPSYYFRTP longxing_Grafting2_ems_3hM_1720_0001_0007_0001_0001__54__D
DDKLKHLLKALQREAKDVYKNNSPDDLRLVKLKARLARKIAQDPTARKLASEVEKLATKLEKS DYSFSCYSQLEVNGSQHSLTCAFEDPDVNTTNLEFEICGALVEVKCLNFRKLQEIYFIETKKFLLIGKSNICVKVGEKSLTCKKIDLTTIVKPEAPFDLSVVYREGANDFVVTFNTSHLQKKYVKVLMHDVAYRQEKDENKWTHVNLSSTKLTLLQRKLQPAAMYEIKVRSIPDHYFKGFWSEWSPSYYFRTP longxing_Grafting2_ems_3hM_543_0001_0020_0001_0001__18__V
TKEEELKKLARKAWKKGDEDAHAVLVNAWRAYKLGDEKALKKLIKLAKELLDS DYSFSCYSQLEVNGSQHSLTCAFEDPDVNTTNLEFEICGALVEVKCLNFRKLQEIYFIETKKFLLIGKSNICVKVGEKSLTCKKIDLTTIVKPEAPFDLSVVYREGANDFVVTFNTSHLQKKYVKVLMHDVAYRQEKDENKWTHVNLSSTKLTLLQRKLQPAAMYEIKVRSIPDHYFKGFWSEWSPSYYFRTP bcov_v3_r3_ems_3hM_3011_000000023_0001_0001_44_61_H_.._ems_p1-15H-GBL-16H-GBL-16H_0039_0001_0001_0002_0001_0001_0001_0001__2__K
SEDSRLDQMKVKQAAKLAESGKVDPHAVKIIMKIILEAARERGDEDVIKVAERALEKVKKIESS DYSFSCYSQLEVNGSQHSLTCAFEDPDVNTTNLEFEICGALVEVKCLNFRKLQEIYFIETKKFLLIGKSNICVKVGEKSLTCKKIDLTTIVKPEAPFDLSVVYREGANDFVVTFNTSHLQKKYVKVLMHDVAYRQEKDENKWTHVNLSSTKLTLLQRKLQPAAMYEIKVRSIPDHYFKGFWSEWSPSYYFRTP longxing_Grafting2_HHH_eva_0068_0001_0007_0001_0001__32__M
DPRKKLKELVDRAKTLAKQVGDRMALHVVKVLEDEAKEAIDNNDEEELKLVERKLRLAIKILES DYSFSCYSQLEVNGSQHSLTCAFEDPDVNTTNLEFEICGALVEVKCLNFRKLQEIYFIETKKFLLIGKSNICVKVGEKSLTCKKIDLTTIVKPEAPFDLSVVYREGANDFVVTFNTSHLQKKYVKVLMHDVAYRQEKDENKWTHVNLSSTKLTLLQRKLQPAAMYEIKVRSIPDHYFKGFWSEWSPSYYFRTP longxing_Grafting2_ems_3hM_2512_0001_0006_0001_0001__34__D
TKVQELIERLREHAERKGNAVAKVIADELEEALRRGDESDIRMNSRKAKQEIKA DYSFSCYSQLEVNGSQHSLTCAFEDPDVNTTNLEFEICGALVEVKCLNFRKLQEIYFIETKKFLLIGKSNICVKVGEKSLTCKKIDLTTIVKPEAPFDLSVVYREGANDFVVTFNTSHLQKKYVKVLMHDVAYRQEKDENKWTHVNLSSTKLTLLQRKLQPAAMYEIKVRSIPDHYFKGFWSEWSPSYYFRTP longxing_Grafting2_HHH_eva_0779_0001_0002_0001_0001__51__E
TEEEKLESILRKLKELADRVEDPRARHMIRIIYTELEDAIKEKRREDARLAIMKVKQALKTHL DYSFSCYSQLEVNGSQHSLTCAFEDPDVNTTNLEFEICGALVEVKCLNFRKLQEIYFIETKKFLLIGKSNICVKVGEKSLTCKKIDLTTIVKPEAPFDLSVVYREGANDFVVTFNTSHLQKKYVKVLMHDVAYRQEKDENKWTHVNLSSTKLTLLQRKLQPAAMYEIKVRSIPDHYFKGFWSEWSPSYYFRTP longxing_Grafting2_ems_3hM_1371_0001_0007_0001_0001__33__Y
HEVQELARKLWHATEKAEKRNDEKAVKLLEKASVLLVNAWLSNDEDLKKKANKYAKTVIKQAES DYSFSCYSQLEVNGSQHSLTCAFEDPDVNTTNLEFEICGALVEVKCLNFRKLQEIYFIETKKFLLIGKSNICVKVGEKSLTCKKIDLTTIVKPEAPFDLSVVYREGANDFVVTFNTSHLQKKYVKVLMHDVAYRQEKDENKWTHVNLSSTKLTLLQRKLQPAAMYEIKVRSIPDHYFKGFWSEWSPSYYFRTP bcov_v3_r3_HEEH_04578_000000011_0001_0001_44_64_H_.._ems_3hC_1310_0001_0001_0013_0001_0001_0001__31__K
DPRKKLKELVDRAKTIAKQVGDRMALHVVKVLELEAKEAIDNNDEEELKLVERKLRLAIKILES DYSFSCYSQLEVNGSQHSLTCAFEDPDVNTTNLEFEICGALVEVKCLNFRKLQEIYFIETKKFLLIGKSNICVKVGEKSLTCKKIDLTTIVKPEAPFDLSVVYREGANDFVVTFNTSHLQKKYVKVLMHDVAYRQEKDENKWTHVNLSSTKLTLLQRKLQPAAMYEIKVRSIPDHYFKGFWSEWSPSYYFRTP longxing_Grafting2_ems_3hM_2512_0001_0006_0001_0001__16__I
DDTKLARRKVKLALTIVKNASSKEEADRALHIAEIVADEVNEPTLQEQVTRTKKWVECYFS DYSFSCYSQLEVNGSQHSLTCAFEDPDVNTTNLEFEICGALVEVKCLNFRKLQEIYFIETKKFLLIGKSNICVKVGEKSLTCKKIDLTTIVKPEAPFDLSVVYREGANDFVVTFNTSHLQKKYVKVLMHDVAYRQEKDENKWTHVNLSSTKLTLLQRKLQPAAMYEIKVRSIPDHYFKGFWSEWSPSYYFRTP longxing_Grafting2_ems_3hM_843_0001_0012_0001_0001__58__C
DEDEKLIRRKIELALKILSKIPDPTAQKVVETAKKLYEELTKKNDKELLEDVAAYAVIQAIRI DYSFSCYSQLEVNGSQHSLTCAFEDPDVNTTNLEFEICGALVEVKCLNFRKLQEIYFIETKKFLLIGKSNICVKVGEKSLTCKKIDLTTIVKPEAPFDLSVVYREGANDFVVTFNTSHLQKKYVKVLMHDVAYRQEKDENKWTHVNLSSTKLTLLQRKLQPAAMYEIKVRSIPDHYFKGFWSEWSPSYYFRTP longxing_Grafting2_ems_3hM_2634_0002_0011_0001_0001__40__L
DEVHKLAEKAARLALKKGDWDAHKKVVNVFLALKHGIISKEQAKKILKKIIEEILS DYSFSCYSQLEVNGSQHSLTCAFEDPDVNTTNLEFEICGALVEVKCLNFRKLQEIYFIETKKFLLIGKSNICVKVGEKSLTCKKIDLTTIVKPEAPFDLSVVYREGANDFVVTFNTSHLQKKYVKVLMHDVAYRQEKDENKWTHVNLSSTKLTLLQRKLQPAAMYEIKVRSIPDHYFKGFWSEWSPSYYFRTP bcov_v4_r4_ems_p1-15H-GBL-16H-GBL-16H_0129_0001_0001_0002_000000002_0001_0001_19_34_H_.._ems_p1-16H-GBL-16H-GABBL-16H_0045_0001_0001_0002_0001_0001_0001_0001__24__K
TKVQELIERLREHAERKGNAVEKVIADELEEALRRGDESDIRMNSRKAKQAIKA DYSFSCYSQLEVNGSQHSLTCAFEDPDVNTTNLEFEICGALVEVKCLNFRKLQEIYFIETKKFLLIGKSNICVKVGEKSLTCKKIDLTTIVKPEAPFDLSVVYREGANDFVVTFNTSHLQKKYVKVLMHDVAYRQEKDENKWTHVNLSSTKLTLLQRKLQPAAMYEIKVRSIPDHYFKGFWSEWSPSYYFRTP longxing_Grafting2_HHH_eva_0779_0001_0002_0001_0001__22__E
TEDVVRELEKVLEELLRRGLLNPAIADALKDELRTALKEGDEDTLRLVRLKVELAKKTLK DYSFSCYSQLEVNGSQHSLTCAFEDPDVNTTNLEFEICGALVEVKCLNFRKLQEIYFIETKKFLLIGKSNICVKVGEKSLTCKKIDLTTIVKPEAPFDLSVVYREGANDFVVTFNTSHLQKKYVKVLMHDVAYRQEKDENKWTHVNLSSTKLTLLQRKLQPAAMYEIKVRSIPDHYFKGFWSEWSPSYYFRTP longxing_Grafting2_HHH_eva_0122_0001_0011_0001_0001__11__V
TEDVVRELEKILEELLRRGLLNPAIADALKDELRTAIKEGDEDTLRLVRLKVELAKKTLK DYSFSCYSQLEVNGSQHSLTCAFEDPDVNTTNLEFEICGALVEVKCLNFRKLQEIYFIETKKFLLIGKSNICVKVGEKSLTCKKIDLTTIVKPEAPFDLSVVYREGANDFVVTFNTSHLQKKYVKVLMHDVAYRQEKDENKWTHVNLSSTKLTLLQRKLQPAAMYEIKVRSIPDHYFKGFWSEWSPSYYFRTP longxing_Grafting2_HHH_eva_0122_0001_0011_0001_0001__37__I
TKVQELIERLREHAERKGNAVAKVIADELEEALRRGDESDIRLNSRKAKQAIKA DYSFSCYSQLEVNGSQHSLTCAFEDPDVNTTNLEFEICGALVEVKCLNFRKLQEIYFIETKKFLLIGKSNICVKVGEKSLTCKKIDLTTIVKPEAPFDLSVVYREGANDFVVTFNTSHLQKKYVKVLMHDVAYRQEKDENKWTHVNLSSTKLTLLQRKLQPAAMYEIKVRSIPDHYFKGFWSEWSPSYYFRTP longxing_Grafting2_HHH_eva_0779_0001_0002_0001_0001__43__L
DKRKKLEKIAERLAREGKLDEEEAEKLARKAWKAGDEELLAKIVNAWLHAKLS DYSFSCYSQLEVNGSQHSLTCAFEDPDVNTTNLEFEICGALVEVKCLNFRKLQEIYFIETKKFLLIGKSNICVKVGEKSLTCKKIDLTTIVKPEAPFDLSVVYREGANDFVVTFNTSHLQKKYVKVLMHDVAYRQEKDENKWTHVNLSSTKLTLLQRKLQPAAMYEIKVRSIPDHYFKGFWSEWSPSYYFRTP bcov_v4_r4_ems_p1-15H-GBL-16H-GBL-16H_0129_0001_0001_0002_000000002_0001_0001_19_34_H_.._ems_p1-15H-GABBL-14H-GBL-16H_0666_0001_0001_0002_0001_0001_0001__30__K
HEVQELARKLWHATEKAEKRNKEKAVKLLEDASVLLVNAWLSNDEDLKKKANKYAKTVIKQAES DYSFSCYSQLEVNGSQHSLTCAFEDPDVNTTNLEFEICGALVEVKCLNFRKLQEIYFIETKKFLLIGKSNICVKVGEKSLTCKKIDLTTIVKPEAPFDLSVVYREGANDFVVTFNTSHLQKKYVKVLMHDVAYRQEKDENKWTHVNLSSTKLTLLQRKLQPAAMYEIKVRSIPDHYFKGFWSEWSPSYYFRTP bcov_v3_r3_HEEH_04578_000000011_0001_0001_44_64_H_.._ems_3hC_1310_0001_0001_0013_0001_0001_0001__22__K
HEVQELARKMWHATEKAEKRNDEKAVKLLEDASVLLVNAWLSNDEDLKKKANKYAKTVIKQAES DYSFSCYSQLEVNGSQHSLTCAFEDPDVNTTNLEFEICGALVEVKCLNFRKLQEIYFIETKKFLLIGKSNICVKVGEKSLTCKKIDLTTIVKPEAPFDLSVVYREGANDFVVTFNTSHLQKKYVKVLMHDVAYRQEKDENKWTHVNLSSTKLTLLQRKLQPAAMYEIKVRSIPDHYFKGFWSEWSPSYYFRTP bcov_v3_r3_HEEH_04578_000000011_0001_0001_44_64_H_.._ems_3hC_1310_0001_0001_0013_0001_0001_0001__10__M
DDKLKHLLKALQREAKDAYKNNSPDDLRLVKLKARLARKIRQDPTARKLASEVEKLATKLEKS DYSFSCYSQLEVNGSQHSLTCAFEDPDVNTTNLEFEICGALVEVKCLNFRKLQEIYFIETKKFLLIGKSNICVKVGEKSLTCKKIDLTTIVKPEAPFDLSVVYREGANDFVVTFNTSHLQKKYVKVLMHDVAYRQEKDENKWTHVNLSSTKLTLLQRKLQPAAMYEIKVRSIPDHYFKGFWSEWSPSYYFRTP longxing_Grafting2_ems_3hM_543_0001_0020_0001_0001__41__R
DEVHKLAEKAARLALKKGDWDAHAKEVNVFLALKHGIISKEQAKKILKKIIEEILS DYSFSCYSQLEVNGSQHSLTCAFEDPDVNTTNLEFEICGALVEVKCLNFRKLQEIYFIETKKFLLIGKSNICVKVGEKSLTCKKIDLTTIVKPEAPFDLSVVYREGANDFVVTFNTSHLQKKYVKVLMHDVAYRQEKDENKWTHVNLSSTKLTLLQRKLQPAAMYEIKVRSIPDHYFKGFWSEWSPSYYFRTP bcov_v4_r4_ems_p1-15H-GBL-16H-GBL-16H_0129_0001_0001_0002_000000002_0001_0001_19_34_H_.._ems_p1-16H-GBL-16H-GABBL-16H_0045_0001_0001_0002_0001_0001_0001_0001__26__E
TEEEKLESILRKLKELADRVEDPRARHMIRIILTELEDAIKEKIREDARLAIMKVKQALKTHL DYSFSCYSQLEVNGSQHSLTCAFEDPDVNTTNLEFEICGALVEVKCLNFRKLQEIYFIETKKFLLIGKSNICVKVGEKSLTCKKIDLTTIVKPEAPFDLSVVYREGANDFVVTFNTSHLQKKYVKVLMHDVAYRQEKDENKWTHVNLSSTKLTLLQRKLQPAAMYEIKVRSIPDHYFKGFWSEWSPSYYFRTP longxing_Grafting2_ems_3hM_1371_0001_0007_0001_0001__44__I
SRWKLAVEAVRKLAKEVKDKDPRLSELADKALRKLEEAIKKFKDDPEYIHAVAVRVAIQLLKIG DYSFSCYSQLEVNGSQHSLTCAFEDPDVNTTNLEFEICGALVEVKCLNFRKLQEIYFIETKKFLLIGKSNICVKVGEKSLTCKKIDLTTIVKPEAPFDLSVVYREGANDFVVTFNTSHLQKKYVKVLMHDVAYRQEKDENKWTHVNLSSTKLTLLQRKLQPAAMYEIKVRSIPDHYFKGFWSEWSPSYYFRTP bcov_v4_r4_ems_p1-15H-GBL-16H-GBL-16H_0129_0001_0001_0002_000000002_0001_0001_19_34_H_.._ems_3hM_1177_0001_0001_0001_0001__61__L
SRWKLAVEAVRKHAKEVKDKDPRLSELADKALRKLEEAIKKFKDDPEYIHAVAVRVAIQLKKIG DYSFSCYSQLEVNGSQHSLTCAFEDPDVNTTNLEFEICGALVEVKCLNFRKLQEIYFIETKKFLLIGKSNICVKVGEKSLTCKKIDLTTIVKPEAPFDLSVVYREGANDFVVTFNTSHLQKKYVKVLMHDVAYRQEKDENKWTHVNLSSTKLTLLQRKLQPAAMYEIKVRSIPDHYFKGFWSEWSPSYYFRTP bcov_v4_r4_ems_p1-15H-GBL-16H-GBL-16H_0129_0001_0001_0002_000000002_0001_0001_19_34_H_.._ems_3hM_1177_0001_0001_0001_0001__13__H
SLSHQVQMALIVAQIVKQDPDEKLARLKIELAANHVRKLLSVPDPSVHELAKKALKIIESLK DYSFSCYSQLEVNGSQHSLTCAFEDPDVNTTNLEFEICGALVEVKCLNFRKLQEIYFIETKKFLLIGKSNICVKVGEKSLTCKKIDLTTIVKPEAPFDLSVVYREGANDFVVTFNTSHLQKKYVKVLMHDVAYRQEKDENKWTHVNLSSTKLTLLQRKLQPAAMYEIKVRSIPDHYFKGFWSEWSPSYYFRTP longxing_Grafting2_ems_3hM_1720_0001_0007_0001_0001__16__V
TMEEELKKLARKAWKKGDEDAHAVLVNAWRAYKLGDEKALKKLIKLAKELLDS DYSFSCYSQLEVNGSQHSLTCAFEDPDVNTTNLEFEICGALVEVKCLNFRKLQEIYFIETKKFLLIGKSNICVKVGEKSLTCKKIDLTTIVKPEAPFDLSVVYREGANDFVVTFNTSHLQKKYVKVLMHDVAYRQEKDENKWTHVNLSSTKLTLLQRKLQPAAMYEIKVRSIPDHYFKGFWSEWSPSYYFRTP bcov_v3_r3_ems_3hM_3011_000000023_0001_0001_44_61_H_.._ems_p1-15H-GBL-16H-GBL-16H_0039_0001_0001_0002_0001_0001_0001_0001__2__M
DEDEKLIRRKIELALKILSKIPDPTAQKVVETAKKLYEEATKKNDKELLEDMAAYAVIQAIRI DYSFSCYSQLEVNGSQHSLTCAFEDPDVNTTNLEFEICGALVEVKCLNFRKLQEIYFIETKKFLLIGKSNICVKVGEKSLTCKKIDLTTIVKPEAPFDLSVVYREGANDFVVTFNTSHLQKKYVKVLMHDVAYRQEKDENKWTHVNLSSTKLTLLQRKLQPAAMYEIKVRSIPDHYFKGFWSEWSPSYYFRTP longxing_Grafting2_ems_3hM_2634_0002_0011_0001_0001__52__M
DDKLKHLLKALQREAKDAYKNNSPDDLRLVKLKARLERKIAQDPTARKLASEVEKLATKLEKS DYSFSCYSQLEVNGSQHSLTCAFEDPDVNTTNLEFEICGALVEVKCLNFRKLQEIYFIETKKFLLIGKSNICVKVGEKSLTCKKIDLTTIVKPEAPFDLSVVYREGANDFVVTFNTSHLQKKYVKVLMHDVAYRQEKDENKWTHVNLSSTKLTLLQRKLQPAAMYEIKVRSIPDHYFKGFWSEWSPSYYFRTP longxing_Grafting2_ems_3hM_543_0001_0020_0001_0001__37__E
SWETIFRLWTDALEKAADKNNQELAKLVRKAAELLARALNTDDEDTKRDLERKAEEILKNV DYSFSCYSQLEVNGSQHSLTCAFEDPDVNTTNLEFEICGALVEVKCLNFRKLQEIYFIETKKFLLIGKSNICVKVGEKSLTCKKIDLTTIVKPEAPFDLSVVYREGANDFVVTFNTSHLQKKYVKVLMHDVAYRQEKDENKWTHVNLSSTKLTLLQRKLQPAAMYEIKVRSIPDHYFKGFWSEWSPSYYFRTP bcov_v4_r3_ems_3hC_204_000000066_0001_0001_22_41_H_.._ems_3hM_2628_0001_0002_0001_0001__41__T
TKVQELIERLREHAERKGNAVAKVIADELEESLRRGDESDIRMNSRKAKQAIKA DYSFSCYSQLEVNGSQHSLTCAFEDPDVNTTNLEFEICGALVEVKCLNFRKLQEIYFIETKKFLLIGKSNICVKVGEKSLTCKKIDLTTIVKPEAPFDLSVVYREGANDFVVTFNTSHLQKKYVKVLMHDVAYRQEKDENKWTHVNLSSTKLTLLQRKLQPAAMYEIKVRSIPDHYFKGFWSEWSPSYYFRTP longxing_Grafting2_HHH_eva_0779_0001_0002_0001_0001__32__S
TKVQELIERLREHAERKGNQVAKVIADELEEALRRGDESDIRMNSRKAKQAIKA DYSFSCYSQLEVNGSQHSLTCAFEDPDVNTTNLEFEICGALVEVKCLNFRKLQEIYFIETKKFLLIGKSNICVKVGEKSLTCKKIDLTTIVKPEAPFDLSVVYREGANDFVVTFNTSHLQKKYVKVLMHDVAYRQEKDENKWTHVNLSSTKLTLLQRKLQPAAMYEIKVRSIPDHYFKGFWSEWSPSYYFRTP longxing_Grafting2_HHH_eva_0779_0001_0002_0001_0001__20__Q
DEDEKLIRRKIELALKILSKIPDPTAQKVVETAKKLYEEATKKNDKELLEDVAVYAVIQAIRI DYSFSCYSQLEVNGSQHSLTCAFEDPDVNTTNLEFEICGALVEVKCLNFRKLQEIYFIETKKFLLIGKSNICVKVGEKSLTCKKIDLTTIVKPEAPFDLSVVYREGANDFVVTFNTSHLQKKYVKVLMHDVAYRQEKDENKWTHVNLSSTKLTLLQRKLQPAAMYEIKVRSIPDHYFKGFWSEWSPSYYFRTP longxing_Grafting2_ems_3hM_2634_0002_0011_0001_0001__54__V
SEQSRLDQMKVKQAAKLAESGKVDPHAVKIIIKIILEAARERGDEDVIKVAERALEKVKKIESS DYSFSCYSQLEVNGSQHSLTCAFEDPDVNTTNLEFEICGALVEVKCLNFRKLQEIYFIETKKFLLIGKSNICVKVGEKSLTCKKIDLTTIVKPEAPFDLSVVYREGANDFVVTFNTSHLQKKYVKVLMHDVAYRQEKDENKWTHVNLSSTKLTLLQRKLQPAAMYEIKVRSIPDHYFKGFWSEWSPSYYFRTP longxing_Grafting2_HHH_eva_0068_0001_0007_0001_0001__3__Q
DKEEKVKKLKDRANEVASKAKTRLAMLLKILVAELEDALKKGDPDDYRLAYKKVEQAIKIIE DYSFSCYSQLEVNGSQHSLTCAFEDPDVNTTNLEFEICGALVEVKCLNFRKLQEIYFIETKKFLLIGKSNICVKVGEKSLTCKKIDLTTIVKPEAPFDLSVVYREGANDFVVTFNTSHLQKKYVKVLMHDVAYRQEKDENKWTHVNLSSTKLTLLQRKLQPAAMYEIKVRSIPDHYFKGFWSEWSPSYYFRTP longxing_Grafting2_ems_3hM_1894_0002_0004_0001_0001__33__A
DKRKKLEKIAERLHREGKLDEEEAEKLAREAWKAGDEELLAKIVNAWLHAKLS DYSFSCYSQLEVNGSQHSLTCAFEDPDVNTTNLEFEICGALVEVKCLNFRKLQEIYFIETKKFLLIGKSNICVKVGEKSLTCKKIDLTTIVKPEAPFDLSVVYREGANDFVVTFNTSHLQKKYVKVLMHDVAYRQEKDENKWTHVNLSSTKLTLLQRKLQPAAMYEIKVRSIPDHYFKGFWSEWSPSYYFRTP bcov_v4_r4_ems_p1-15H-GBL-16H-GBL-16H_0129_0001_0001_0002_000000002_0001_0001_19_34_H_.._ems_p1-15H-GABBL-14H-GBL-16H_0666_0001_0001_0002_0001_0001_0001__14__H
SWETIFRLWTDALEKAADKNNQELAKLVRKAWELLARALNVDDEDTKRDLERKAEEILKNV DYSFSCYSQLEVNGSQHSLTCAFEDPDVNTTNLEFEICGALVEVKCLNFRKLQEIYFIETKKFLLIGKSNICVKVGEKSLTCKKIDLTTIVKPEAPFDLSVVYREGANDFVVTFNTSHLQKKYVKVLMHDVAYRQEKDENKWTHVNLSSTKLTLLQRKLQPAAMYEIKVRSIPDHYFKGFWSEWSPSYYFRTP bcov_v4_r3_ems_3hC_204_000000066_0001_0001_22_41_H_.._ems_3hM_2628_0001_0002_0001_0001__32__W
TIEEELKKLARKAWKKGDEDAHAVLVNAWRRYKLGDEKALKKLIKLAKELLDS DYSFSCYSQLEVNGSQHSLTCAFEDPDVNTTNLEFEICGALVEVKCLNFRKLQEIYFIETKKFLLIGKSNICVKVGEKSLTCKKIDLTTIVKPEAPFDLSVVYREGANDFVVTFNTSHLQKKYVKVLMHDVAYRQEKDENKWTHVNLSSTKLTLLQRKLQPAAMYEIKVRSIPDHYFKGFWSEWSPSYYFRTP bcov_v3_r3_ems_3hM_3011_000000023_0001_0001_44_61_H_.._ems_p1-15H-GBL-16H-GBL-16H_0039_0001_0001_0002_0001_0001_0001_0001__31__R
TKVQELIERLREHAERKGNAVAKVIVDELEEALRRGDESDIRMNSRKAKQAIKA DYSFSCYSQLEVNGSQHSLTCAFEDPDVNTTNLEFEICGALVEVKCLNFRKLQEIYFIETKKFLLIGKSNICVKVGEKSLTCKKIDLTTIVKPEAPFDLSVVYREGANDFVVTFNTSHLQKKYVKVLMHDVAYRQEKDENKWTHVNLSSTKLTLLQRKLQPAAMYEIKVRSIPDHYFKGFWSEWSPSYYFRTP longxing_Grafting2_HHH_eva_0779_0001_0002_0001_0001__26__V
DDKLKHLLKALQRSAKDAYKNNSPDDLRLVKLKARLARKIAQDPTARKLASEVEKLATKLEKS DYSFSCYSQLEVNGSQHSLTCAFEDPDVNTTNLEFEICGALVEVKCLNFRKLQEIYFIETKKFLLIGKSNICVKVGEKSLTCKKIDLTTIVKPEAPFDLSVVYREGANDFVVTFNTSHLQKKYVKVLMHDVAYRQEKDENKWTHVNLSSTKLTLLQRKLQPAAMYEIKVRSIPDHYFKGFWSEWSPSYYFRTP longxing_Grafting2_ems_3hM_543_0001_0020_0001_0001__14__S
DEDEKMIRRKIELALKILSKIPDPTAQKVVETAKKLYEEATKKNDKELLEDVAAYAVIQAIRI DYSFSCYSQLEVNGSQHSLTCAFEDPDVNTTNLEFEICGALVEVKCLNFRKLQEIYFIETKKFLLIGKSNICVKVGEKSLTCKKIDLTTIVKPEAPFDLSVVYREGANDFVVTFNTSHLQKKYVKVLMHDVAYRQEKDENKWTHVNLSSTKLTLLQRKLQPAAMYEIKVRSIPDHYFKGFWSEWSPSYYFRTP longxing_Grafting2_ems_3hM_2634_0002_0011_0001_0001__6__M
SWETIFRLWTDALEKAADKNNQELAKLVRKAAELLARALNVDDEDTKRDLERKAEENLKNV DYSFSCYSQLEVNGSQHSLTCAFEDPDVNTTNLEFEICGALVEVKCLNFRKLQEIYFIETKKFLLIGKSNICVKVGEKSLTCKKIDLTTIVKPEAPFDLSVVYREGANDFVVTFNTSHLQKKYVKVLMHDVAYRQEKDENKWTHVNLSSTKLTLLQRKLQPAAMYEIKVRSIPDHYFKGFWSEWSPSYYFRTP bcov_v4_r3_ems_3hC_204_000000066_0001_0001_22_41_H_.._ems_3hM_2628_0001_0002_0001_0001__57__N
PEVKKEVKKAEELLTQARKLAEDPRIRYIIEVLIEELRKAVKNDNEEDLHIIIWRAKAIWKYVL DYSFSCYSQLEVNGSQHSLTCAFEDPDVNTTNLEFEICGALVEVKCLNFRKLQEIYFIETKKFLLIGKSNICVKVGEKSLTCKKIDLTTIVKPEAPFDLSVVYREGANDFVVTFNTSHLQKKYVKVLMHDVAYRQEKDENKWTHVNLSSTKLTLLQRKLQPAAMYEIKVRSIPDHYFKGFWSEWSPSYYFRTP bcov_r2_ems_3hM_540_000000033_0001_0001__7__V
EEVQELARKLWHATEKAEKRNDEKAVKLLEDASVLLVNAWLSNDEDLKKKANKYAKTVIKQAES DYSFSCYSQLEVNGSQHSLTCAFEDPDVNTTNLEFEICGALVEVKCLNFRKLQEIYFIETKKFLLIGKSNICVKVGEKSLTCKKIDLTTIVKPEAPFDLSVVYREGANDFVVTFNTSHLQKKYVKVLMHDVAYRQEKDENKWTHVNLSSTKLTLLQRKLQPAAMYEIKVRSIPDHYFKGFWSEWSPSYYFRTP bcov_v3_r3_HEEH_04578_000000011_0001_0001_44_64_H_.._ems_3hC_1310_0001_0001_0013_0001_0001_0001__1__E
HEVQELSRKLWHATEKAEKRNDEKAVKLLEDASVLLVNAWLSNDEDLKKKANKYAKTVIKQAES DYSFSCYSQLEVNGSQHSLTCAFEDPDVNTTNLEFEICGALVEVKCLNFRKLQEIYFIETKKFLLIGKSNICVKVGEKSLTCKKIDLTTIVKPEAPFDLSVVYREGANDFVVTFNTSHLQKKYVKVLMHDVAYRQEKDENKWTHVNLSSTKLTLLQRKLQPAAMYEIKVRSIPDHYFKGFWSEWSPSYYFRTP bcov_v3_r3_HEEH_04578_000000011_0001_0001_44_64_H_.._ems_3hC_1310_0001_0001_0013_0001_0001_0001__7__S
TIEEELKKLARKAWKKGDEDAHAVLVNAWRAYKLGDEKYLKKLIKLAKELLDS DYSFSCYSQLEVNGSQHSLTCAFEDPDVNTTNLEFEICGALVEVKCLNFRKLQEIYFIETKKFLLIGKSNICVKVGEKSLTCKKIDLTTIVKPEAPFDLSVVYREGANDFVVTFNTSHLQKKYVKVLMHDVAYRQEKDENKWTHVNLSSTKLTLLQRKLQPAAMYEIKVRSIPDHYFKGFWSEWSPSYYFRTP bcov_v3_r3_ems_3hM_3011_000000023_0001_0001_44_61_H_.._ems_p1-15H-GBL-16H-GBL-16H_0039_0001_0001_0002_0001_0001_0001_0001__39__Y
SRWKLAVEAVRKLAKEVKDKDPRLSELADKALRKLEEAIKKFKDDPEYIHAVAMRVAIQLKKIG DYSFSCYSQLEVNGSQHSLTCAFEDPDVNTTNLEFEICGALVEVKCLNFRKLQEIYFIETKKFLLIGKSNICVKVGEKSLTCKKIDLTTIVKPEAPFDLSVVYREGANDFVVTFNTSHLQKKYVKVLMHDVAYRQEKDENKWTHVNLSSTKLTLLQRKLQPAAMYEIKVRSIPDHYFKGFWSEWSPSYYFRTP bcov_v4_r4_ems_p1-15H-GBL-16H-GBL-16H_0129_0001_0001_0002_000000002_0001_0001_19_34_H_.._ems_3hM_1177_0001_0001_0001_0001__54__M
SWETIFRLWTDALEKAADKNNQELAKLVRKAAEYLARALNVDDEDTKRDLERKAEEILKNV DYSFSCYSQLEVNGSQHSLTCAFEDPDVNTTNLEFEICGALVEVKCLNFRKLQEIYFIETKKFLLIGKSNICVKVGEKSLTCKKIDLTTIVKPEAPFDLSVVYREGANDFVVTFNTSHLQKKYVKVLMHDVAYRQEKDENKWTHVNLSSTKLTLLQRKLQPAAMYEIKVRSIPDHYFKGFWSEWSPSYYFRTP bcov_v4_r3_ems_3hC_204_000000066_0001_0001_22_41_H_.._ems_3hM_2628_0001_0002_0001_0001__34__Y
DDTKLARRKVKLALTIVKNASSKEEADRALHIAEIVADEVNEPTLQEQVTRTKEWVEKYFS DYSFSCYSQLEVNGSQHSLTCAFEDPDVNTTNLEFEICGALVEVKCLNFRKLQEIYFIETKKFLLIGKSNICVKVGEKSLTCKKIDLTTIVKPEAPFDLSVVYREGANDFVVTFNTSHLQKKYVKVLMHDVAYRQEKDENKWTHVNLSSTKLTLLQRKLQPAAMYEIKVRSIPDHYFKGFWSEWSPSYYFRTP longxing_Grafting2_ems_3hM_843_0001_0012_0001_0001__54__E
HEVQELARKLWHATEKAEKRNDEKAVKLLEDASVLLVTAWLSNDEDLKKKANKYAKTVIKQAES DYSFSCYSQLEVNGSQHSLTCAFEDPDVNTTNLEFEICGALVEVKCLNFRKLQEIYFIETKKFLLIGKSNICVKVGEKSLTCKKIDLTTIVKPEAPFDLSVVYREGANDFVVTFNTSHLQKKYVKVLMHDVAYRQEKDENKWTHVNLSSTKLTLLQRKLQPAAMYEIKVRSIPDHYFKGFWSEWSPSYYFRTP bcov_v3_r3_HEEH_04578_000000011_0001_0001_44_64_H_.._ems_3hC_1310_0001_0001_0013_0001_0001_0001__38__T
TEDVVRELEKILEELLRRGLLNPAEADALKDELRTALKEGDEDTLRLVRLKVELAKKTLK DYSFSCYSQLEVNGSQHSLTCAFEDPDVNTTNLEFEICGALVEVKCLNFRKLQEIYFIETKKFLLIGKSNICVKVGEKSLTCKKIDLTTIVKPEAPFDLSVVYREGANDFVVTFNTSHLQKKYVKVLMHDVAYRQEKDENKWTHVNLSSTKLTLLQRKLQPAAMYEIKVRSIPDHYFKGFWSEWSPSYYFRTP longxing_Grafting2_HHH_eva_0122_0001_0011_0001_0001__25__E
SRWKLAVEAVRKLAKEVKDKDPRLSELADKARRKLEEAIKKFKDDPEYIHAVAVRVAIQLKKIG DYSFSCYSQLEVNGSQHSLTCAFEDPDVNTTNLEFEICGALVEVKCLNFRKLQEIYFIETKKFLLIGKSNICVKVGEKSLTCKKIDLTTIVKPEAPFDLSVVYREGANDFVVTFNTSHLQKKYVKVLMHDVAYRQEKDENKWTHVNLSSTKLTLLQRKLQPAAMYEIKVRSIPDHYFKGFWSEWSPSYYFRTP bcov_v4_r4_ems_p1-15H-GBL-16H-GBL-16H_0129_0001_0001_0002_000000002_0001_0001_19_34_H_.._ems_3hM_1177_0001_0001_0001_0001__32__R
DKRKKLEKIAERLAREGKLDEEEAEKLAREAWKAGEEELLAKIVNAWLHAKLS DYSFSCYSQLEVNGSQHSLTCAFEDPDVNTTNLEFEICGALVEVKCLNFRKLQEIYFIETKKFLLIGKSNICVKVGEKSLTCKKIDLTTIVKPEAPFDLSVVYREGANDFVVTFNTSHLQKKYVKVLMHDVAYRQEKDENKWTHVNLSSTKLTLLQRKLQPAAMYEIKVRSIPDHYFKGFWSEWSPSYYFRTP bcov_v4_r4_ems_p1-15H-GBL-16H-GBL-16H_0129_0001_0001_0002_000000002_0001_0001_19_34_H_.._ems_p1-15H-GABBL-14H-GBL-16H_0666_0001_0001_0002_0001_0001_0001__36__E
DDTKLARRKVKLALTIVINASSKEEADRALHIAEIVADEVNEPTLQEQVTRTKKWVEKYFS DYSFSCYSQLEVNGSQHSLTCAFEDPDVNTTNLEFEICGALVEVKCLNFRKLQEIYFIETKKFLLIGKSNICVKVGEKSLTCKKIDLTTIVKPEAPFDLSVVYREGANDFVVTFNTSHLQKKYVKVLMHDVAYRQEKDENKWTHVNLSSTKLTLLQRKLQPAAMYEIKVRSIPDHYFKGFWSEWSPSYYFRTP longxing_Grafting2_ems_3hM_843_0001_0012_0001_0001__18__I
TEDVVRELEKILEELLRRGLLNPAIADALKDELRTALKEGDEDTLRLVRLIVELAKKTLK DYSFSCYSQLEVNGSQHSLTCAFEDPDVNTTNLEFEICGALVEVKCLNFRKLQEIYFIETKKFLLIGKSNICVKVGEKSLTCKKIDLTTIVKPEAPFDLSVVYREGANDFVVTFNTSHLQKKYVKVLMHDVAYRQEKDENKWTHVNLSSTKLTLLQRKLQPAAMYEIKVRSIPDHYFKGFWSEWSPSYYFRTP longxing_Grafting2_HHH_eva_0122_0001_0011_0001_0001__51__I
SEDSRLDQMKVKQAAKLAESGKVDPHAVKIIIKMILEAARERGDEDVIKVAERALEKVKKIESS DYSFSCYSQLEVNGSQHSLTCAFEDPDVNTTNLEFEICGALVEVKCLNFRKLQEIYFIETKKFLLIGKSNICVKVGEKSLTCKKIDLTTIVKPEAPFDLSVVYREGANDFVVTFNTSHLQKKYVKVLMHDVAYRQEKDENKWTHVNLSSTKLTLLQRKLQPAAMYEIKVRSIPDHYFKGFWSEWSPSYYFRTP longxing_Grafting2_HHH_eva_0068_0001_0007_0001_0001__34__M
SLSHQVKMALIVAQIAKQDPDEKLARLKIELAANHVRKLLSVPDPSVHELAKKALKIIESLK DYSFSCYSQLEVNGSQHSLTCAFEDPDVNTTNLEFEICGALVEVKCLNFRKLQEIYFIETKKFLLIGKSNICVKVGEKSLTCKKIDLTTIVKPEAPFDLSVVYREGANDFVVTFNTSHLQKKYVKVLMHDVAYRQEKDENKWTHVNLSSTKLTLLQRKLQPAAMYEIKVRSIPDHYFKGFWSEWSPSYYFRTP longxing_Grafting2_ems_3hM_1720_0001_0007_0001_0001__7__K
SWETIFRLWTDALELAADKNNQELAKLVRKAAELLARALNVDDEDTKRDLERKAEEILKNV DYSFSCYSQLEVNGSQHSLTCAFEDPDVNTTNLEFEICGALVEVKCLNFRKLQEIYFIETKKFLLIGKSNICVKVGEKSLTCKKIDLTTIVKPEAPFDLSVVYREGANDFVVTFNTSHLQKKYVKVLMHDVAYRQEKDENKWTHVNLSSTKLTLLQRKLQPAAMYEIKVRSIPDHYFKGFWSEWSPSYYFRTP bcov_v4_r3_ems_3hC_204_000000066_0001_0001_22_41_H_.._ems_3hM_2628_0001_0002_0001_0001__15__L
HEVQELARKLWHATEKAEKRNDEKAVKLLEDASVLLVNAWLENDEDLKKKANKYAKTVIKQAES DYSFSCYSQLEVNGSQHSLTCAFEDPDVNTTNLEFEICGALVEVKCLNFRKLQEIYFIETKKFLLIGKSNICVKVGEKSLTCKKIDLTTIVKPEAPFDLSVVYREGANDFVVTFNTSHLQKKYVKVLMHDVAYRQEKDENKWTHVNLSSTKLTLLQRKLQPAAMYEIKVRSIPDHYFKGFWSEWSPSYYFRTP bcov_v3_r3_HEEH_04578_000000011_0001_0001_44_64_H_.._ems_3hC_1310_0001_0001_0013_0001_0001_0001__42__E
HEVQELKRKLWHATEKAEKRNDEKAVKLLEDASVLLVNAWLSNDEDLKKKANKYAKTVIKQAES DYSFSCYSQLEVNGSQHSLTCAFEDPDVNTTNLEFEICGALVEVKCLNFRKLQEIYFIETKKFLLIGKSNICVKVGEKSLTCKKIDLTTIVKPEAPFDLSVVYREGANDFVVTFNTSHLQKKYVKVLMHDVAYRQEKDENKWTHVNLSSTKLTLLQRKLQPAAMYEIKVRSIPDHYFKGFWSEWSPSYYFRTP bcov_v3_r3_HEEH_04578_000000011_0001_0001_44_64_H_.._ems_3hC_1310_0001_0001_0013_0001_0001_0001__7__K
HEVQELARKLWHATEKAEKRNDEKAVKKLEDASVLLVNAWLSNDEDLKKKANKYAKTVIKQAES DYSFSCYSQLEVNGSQHSLTCAFEDPDVNTTNLEFEICGALVEVKCLNFRKLQEIYFIETKKFLLIGKSNICVKVGEKSLTCKKIDLTTIVKPEAPFDLSVVYREGANDFVVTFNTSHLQKKYVKVLMHDVAYRQEKDENKWTHVNLSSTKLTLLQRKLQPAAMYEIKVRSIPDHYFKGFWSEWSPSYYFRTP bcov_v3_r3_HEEH_04578_000000011_0001_0001_44_64_H_.._ems_3hC_1310_0001_0001_0013_0001_0001_0001__28__K
SRWKLAVEAVRKLAKEVKDKDPRLSELADKALRKLEENIKKFKDDPEYIHAVAVRVAIQLKKIG DYSFSCYSQLEVNGSQHSLTCAFEDPDVNTTNLEFEICGALVEVKCLNFRKLQEIYFIETKKFLLIGKSNICVKVGEKSLTCKKIDLTTIVKPEAPFDLSVVYREGANDFVVTFNTSHLQKKYVKVLMHDVAYRQEKDENKWTHVNLSSTKLTLLQRKLQPAAMYEIKVRSIPDHYFKGFWSEWSPSYYFRTP bcov_v4_r4_ems_p1-15H-GBL-16H-GBL-16H_0129_0001_0001_0002_000000002_0001_0001_19_34_H_.._ems_3hM_1177_0001_0001_0001_0001__38__N
PEVKKEAKKAEELLTQARKLAEDSRIRYIIEVLIEELRKAVKNDNEEDLHIIIWRAKAIWKYVL DYSFSCYSQLEVNGSQHSLTCAFEDPDVNTTNLEFEICGALVEVKCLNFRKLQEIYFIETKKFLLIGKSNICVKVGEKSLTCKKIDLTTIVKPEAPFDLSVVYREGANDFVVTFNTSHLQKKYVKVLMHDVAYRQEKDENKWTHVNLSSTKLTLLQRKLQPAAMYEIKVRSIPDHYFKGFWSEWSPSYYFRTP bcov_r2_ems_3hM_540_000000033_0001_0001__24__S
TEDVVRELEKILEELLRRGLLNPAIADALKDELRTALKEGDEDTLRLVRLKVELAKKVLK DYSFSCYSQLEVNGSQHSLTCAFEDPDVNTTNLEFEICGALVEVKCLNFRKLQEIYFIETKKFLLIGKSNICVKVGEKSLTCKKIDLTTIVKPEAPFDLSVVYREGANDFVVTFNTSHLQKKYVKVLMHDVAYRQEKDENKWTHVNLSSTKLTLLQRKLQPAAMYEIKVRSIPDHYFKGFWSEWSPSYYFRTP longxing_Grafting2_HHH_eva_0122_0001_0011_0001_0001__58__V
SRWKLAVEAVRKIAKEVKDKDPRLSELADKALRKLEEAIKKFKDDPEYIHAVAVRVAIQLKKIG DYSFSCYSQLEVNGSQHSLTCAFEDPDVNTTNLEFEICGALVEVKCLNFRKLQEIYFIETKKFLLIGKSNICVKVGEKSLTCKKIDLTTIVKPEAPFDLSVVYREGANDFVVTFNTSHLQKKYVKVLMHDVAYRQEKDENKWTHVNLSSTKLTLLQRKLQPAAMYEIKVRSIPDHYFKGFWSEWSPSYYFRTP bcov_v4_r4_ems_p1-15H-GBL-16H-GBL-16H_0129_0001_0001_0002_000000002_0001_0001_19_34_H_.._ems_3hM_1177_0001_0001_0001_0001__13__I
TEDVVRELEKIMEELLRRGLLNPAIADALKDELRTALKEGDEDTLRLVRLKVELAKKTLK DYSFSCYSQLEVNGSQHSLTCAFEDPDVNTTNLEFEICGALVEVKCLNFRKLQEIYFIETKKFLLIGKSNICVKVGEKSLTCKKIDLTTIVKPEAPFDLSVVYREGANDFVVTFNTSHLQKKYVKVLMHDVAYRQEKDENKWTHVNLSSTKLTLLQRKLQPAAMYEIKVRSIPDHYFKGFWSEWSPSYYFRTP longxing_Grafting2_HHH_eva_0122_0001_0011_0001_0001__12__M
SRWKLAVEAVRKLAKEVKDKDPRLSELADKALRKLEEAIKKFKDDPEYIHAVAHRVAIQLKKIG DYSFSCYSQLEVNGSQHSLTCAFEDPDVNTTNLEFEICGALVEVKCLNFRKLQEIYFIETKKFLLIGKSNICVKVGEKSLTCKKIDLTTIVKPEAPFDLSVVYREGANDFVVTFNTSHLQKKYVKVLMHDVAYRQEKDENKWTHVNLSSTKLTLLQRKLQPAAMYEIKVRSIPDHYFKGFWSEWSPSYYFRTP bcov_v4_r4_ems_p1-15H-GBL-16H-GBL-16H_0129_0001_0001_0002_000000002_0001_0001_19_34_H_.._ems_3hM_1177_0001_0001_0001_0001__54__H
SEDSRLDQMKVKQAAKQAESGKVDPHAVKIIIKIILEAARERGDEDVIKVAERALEKVKKIESS DYSFSCYSQLEVNGSQHSLTCAFEDPDVNTTNLEFEICGALVEVKCLNFRKLQEIYFIETKKFLLIGKSNICVKVGEKSLTCKKIDLTTIVKPEAPFDLSVVYREGANDFVVTFNTSHLQKKYVKVLMHDVAYRQEKDENKWTHVNLSSTKLTLLQRKLQPAAMYEIKVRSIPDHYFKGFWSEWSPSYYFRTP longxing_Grafting2_HHH_eva_0068_0001_0007_0001_0001__17__Q
DDKLKHLLKALLREAKDAYKNNSPDDLRLVKLKARLARKIAQDPTARKLASEVEKLATKLEKS DYSFSCYSQLEVNGSQHSLTCAFEDPDVNTTNLEFEICGALVEVKCLNFRKLQEIYFIETKKFLLIGKSNICVKVGEKSLTCKKIDLTTIVKPEAPFDLSVVYREGANDFVVTFNTSHLQKKYVKVLMHDVAYRQEKDENKWTHVNLSSTKLTLLQRKLQPAAMYEIKVRSIPDHYFKGFWSEWSPSYYFRTP longxing_Grafting2_ems_3hM_543_0001_0020_0001_0001__12__L
TEDVVRELEKILEELLRRGLLNPAIADALKDELRTALKEGDEDTLHLVRLKVELAKKTLK DYSFSCYSQLEVNGSQHSLTCAFEDPDVNTTNLEFEICGALVEVKCLNFRKLQEIYFIETKKFLLIGKSNICVKVGEKSLTCKKIDLTTIVKPEAPFDLSVVYREGANDFVVTFNTSHLQKKYVKVLMHDVAYRQEKDENKWTHVNLSSTKLTLLQRKLQPAAMYEIKVRSIPDHYFKGFWSEWSPSYYFRTP longxing_Grafting2_HHH_eva_0122_0001_0011_0001_0001__46__H
SEDSRLDQMKVKQAAKLAESGKVDPHAVKIIIKIILSAARERGDEDVIKVAERALEKVKKIESS DYSFSCYSQLEVNGSQHSLTCAFEDPDVNTTNLEFEICGALVEVKCLNFRKLQEIYFIETKKFLLIGKSNICVKVGEKSLTCKKIDLTTIVKPEAPFDLSVVYREGANDFVVTFNTSHLQKKYVKVLMHDVAYRQEKDENKWTHVNLSSTKLTLLQRKLQPAAMYEIKVRSIPDHYFKGFWSEWSPSYYFRTP longxing_Grafting2_HHH_eva_0068_0001_0007_0001_0001__37__S
DDKLKHLLKALQREAKDAYKNNSPKDLRLVKLKARLARKIAQDPTARKLASEVEKLATKLEKS DYSFSCYSQLEVNGSQHSLTCAFEDPDVNTTNLEFEICGALVEVKCLNFRKLQEIYFIETKKFLLIGKSNICVKVGEKSLTCKKIDLTTIVKPEAPFDLSVVYREGANDFVVTFNTSHLQKKYVKVLMHDVAYRQEKDENKWTHVNLSSTKLTLLQRKLQPAAMYEIKVRSIPDHYFKGFWSEWSPSYYFRTP longxing_Grafting2_ems_3hM_543_0001_0020_0001_0001__25__K
HEVQELARKLWHATEKAEKRNDEKAVKLLEDASVLLVNSWLSNDEDLKKKANKYAKTVIKQAES DYSFSCYSQLEVNGSQHSLTCAFEDPDVNTTNLEFEICGALVEVKCLNFRKLQEIYFIETKKFLLIGKSNICVKVGEKSLTCKKIDLTTIVKPEAPFDLSVVYREGANDFVVTFNTSHLQKKYVKVLMHDVAYRQEKDENKWTHVNLSSTKLTLLQRKLQPAAMYEIKVRSIPDHYFKGFWSEWSPSYYFRTP bcov_v3_r3_HEEH_04578_000000011_0001_0001_44_64_H_.._ems_3hC_1310_0001_0001_0013_0001_0001_0001__39__S
DDTKLARRKVPLALTIVKNASSKEEADRALHIAEIVADEVNEPTLQEQVTRTKKWVEKYFS DYSFSCYSQLEVNGSQHSLTCAFEDPDVNTTNLEFEICGALVEVKCLNFRKLQEIYFIETKKFLLIGKSNICVKVGEKSLTCKKIDLTTIVKPEAPFDLSVVYREGANDFVVTFNTSHLQKKYVKVLMHDVAYRQEKDENKWTHVNLSSTKLTLLQRKLQPAAMYEIKVRSIPDHYFKGFWSEWSPSYYFRTP longxing_Grafting2_ems_3hM_843_0001_0012_0001_0001__11__P
DKRKKLEKIAERLAREGKLDEEEAEKLAREAWKAGDEELLNKIVNAWLHAKLS DYSFSCYSQLEVNGSQHSLTCAFEDPDVNTTNLEFEICGALVEVKCLNFRKLQEIYFIETKKFLLIGKSNICVKVGEKSLTCKKIDLTTIVKPEAPFDLSVVYREGANDFVVTFNTSHLQKKYVKVLMHDVAYRQEKDENKWTHVNLSSTKLTLLQRKLQPAAMYEIKVRSIPDHYFKGFWSEWSPSYYFRTP bcov_v4_r4_ems_p1-15H-GBL-16H-GBL-16H_0129_0001_0001_0002_000000002_0001_0001_19_34_H_.._ems_p1-15H-GABBL-14H-GBL-16H_0666_0001_0001_0002_0001_0001_0001__41__N
HEVQELARKLWHATEKAEKRNDEKAVKLLEDASVLLVNAWLSNDEDLKKKANKFAKTVIKQAES DYSFSCYSQLEVNGSQHSLTCAFEDPDVNTTNLEFEICGALVEVKCLNFRKLQEIYFIETKKFLLIGKSNICVKVGEKSLTCKKIDLTTIVKPEAPFDLSVVYREGANDFVVTFNTSHLQKKYVKVLMHDVAYRQEKDENKWTHVNLSSTKLTLLQRKLQPAAMYEIKVRSIPDHYFKGFWSEWSPSYYFRTP bcov_v3_r3_HEEH_04578_000000011_0001_0001_44_64_H_.._ems_3hC_1310_0001_0001_0013_0001_0001_0001__54__F
SWETIFRLWTDALEKSADKNNQELAKLVRKAAELLARALNVDDEDTKRDLERKAEEILKNV DYSFSCYSQLEVNGSQHSLTCAFEDPDVNTTNLEFEICGALVEVKCLNFRKLQEIYFIETKKFLLIGKSNICVKVGEKSLTCKKIDLTTIVKPEAPFDLSVVYREGANDFVVTFNTSHLQKKYVKVLMHDVAYRQEKDENKWTHVNLSSTKLTLLQRKLQPAAMYEIKVRSIPDHYFKGFWSEWSPSYYFRTP bcov_v4_r3_ems_3hC_204_000000066_0001_0001_22_41_H_.._ems_3hM_2628_0001_0002_0001_0001__16__S
HEVQELARKLWHATEKAEKRNDEKAVKLLEDALVLLVNAWLSNDEDLKKKANKYAKTVIKQAES DYSFSCYSQLEVNGSQHSLTCAFEDPDVNTTNLEFEICGALVEVKCLNFRKLQEIYFIETKKFLLIGKSNICVKVGEKSLTCKKIDLTTIVKPEAPFDLSVVYREGANDFVVTFNTSHLQKKYVKVLMHDVAYRQEKDENKWTHVNLSSTKLTLLQRKLQPAAMYEIKVRSIPDHYFKGFWSEWSPSYYFRTP bcov_v3_r3_HEEH_04578_000000011_0001_0001_44_64_H_.._ems_3hC_1310_0001_0001_0013_0001_0001_0001__33__L
SWETIFRLWQDALEKAADKNNQELAKLVRKAAELLARALNVDDEDTKRDLERKAEEILKNV DYSFSCYSQLEVNGSQHSLTCAFEDPDVNTTNLEFEICGALVEVKCLNFRKLQEIYFIETKKFLLIGKSNICVKVGEKSLTCKKIDLTTIVKPEAPFDLSVVYREGANDFVVTFNTSHLQKKYVKVLMHDVAYRQEKDENKWTHVNLSSTKLTLLQRKLQPAAMYEIKVRSIPDHYFKGFWSEWSPSYYFRTP bcov_v4_r3_ems_3hC_204_000000066_0001_0001_22_41_H_.._ems_3hM_2628_0001_0002_0001_0001__10__Q
TIEEELKKLARKAWKKGDEDAHAVLVNAWRAYKLGDEKALKKLIKLAKELADS DYSFSCYSQLEVNGSQHSLTCAFEDPDVNTTNLEFEICGALVEVKCLNFRKLQEIYFIETKKFLLIGKSNICVKVGEKSLTCKKIDLTTIVKPEAPFDLSVVYREGANDFVVTFNTSHLQKKYVKVLMHDVAYRQEKDENKWTHVNLSSTKLTLLQRKLQPAAMYEIKVRSIPDHYFKGFWSEWSPSYYFRTP bcov_v3_r3_ems_3hM_3011_000000023_0001_0001_44_61_H_.._ems_p1-15H-GBL-16H-GBL-16H_0039_0001_0001_0002_0001_0001_0001_0001__51__A
TIEEELKKLARKAWKKGDEDTHAVLVNAWRAYKLGDEKALKKLIKLAKELLDS DYSFSCYSQLEVNGSQHSLTCAFEDPDVNTTNLEFEICGALVEVKCLNFRKLQEIYFIETKKFLLIGKSNICVKVGEKSLTCKKIDLTTIVKPEAPFDLSVVYREGANDFVVTFNTSHLQKKYVKVLMHDVAYRQEKDENKWTHVNLSSTKLTLLQRKLQPAAMYEIKVRSIPDHYFKGFWSEWSPSYYFRTP bcov_v3_r3_ems_3hM_3011_000000023_0001_0001_44_61_H_.._ems_p1-15H-GBL-16H-GBL-16H_0039_0001_0001_0002_0001_0001_0001_0001__21__T
SEDSRLRQMKVKQAAKLAESGKVDPHAVKIIIKIILEAARERGDEDVIKVAERALEKVKKIESS DYSFSCYSQLEVNGSQHSLTCAFEDPDVNTTNLEFEICGALVEVKCLNFRKLQEIYFIETKKFLLIGKSNICVKVGEKSLTCKKIDLTTIVKPEAPFDLSVVYREGANDFVVTFNTSHLQKKYVKVLMHDVAYRQEKDENKWTHVNLSSTKLTLLQRKLQPAAMYEIKVRSIPDHYFKGFWSEWSPSYYFRTP longxing_Grafting2_HHH_eva_0068_0001_0007_0001_0001__7__R
TEDVVRELEKLLEELLRRGLLNPAIADALKDELRTALKEGDEDTLRLVRLKVELAKKTLK DYSFSCYSQLEVNGSQHSLTCAFEDPDVNTTNLEFEICGALVEVKCLNFRKLQEIYFIETKKFLLIGKSNICVKVGEKSLTCKKIDLTTIVKPEAPFDLSVVYREGANDFVVTFNTSHLQKKYVKVLMHDVAYRQEKDENKWTHVNLSSTKLTLLQRKLQPAAMYEIKVRSIPDHYFKGFWSEWSPSYYFRTP longxing_Grafting2_HHH_eva_0122_0001_0011_0001_0001__11__L
SEDSRLDQMKVKQAAKLAESGKVDPHAVKIIIKIILEAARERGDEDVRKVAERALEKVKKIESS DYSFSCYSQLEVNGSQHSLTCAFEDPDVNTTNLEFEICGALVEVKCLNFRKLQEIYFIETKKFLLIGKSNICVKVGEKSLTCKKIDLTTIVKPEAPFDLSVVYREGANDFVVTFNTSHLQKKYVKVLMHDVAYRQEKDENKWTHVNLSSTKLTLLQRKLQPAAMYEIKVRSIPDHYFKGFWSEWSPSYYFRTP longxing_Grafting2_HHH_eva_0068_0001_0007_0001_0001__48__R
SEDSRLDQMKVKQAAKVAESGKVDPHAVKIIIKIILEAARERGDEDVIKVAERALEKVKKIESS DYSFSCYSQLEVNGSQHSLTCAFEDPDVNTTNLEFEICGALVEVKCLNFRKLQEIYFIETKKFLLIGKSNICVKVGEKSLTCKKIDLTTIVKPEAPFDLSVVYREGANDFVVTFNTSHLQKKYVKVLMHDVAYRQEKDENKWTHVNLSSTKLTLLQRKLQPAAMYEIKVRSIPDHYFKGFWSEWSPSYYFRTP longxing_Grafting2_HHH_eva_0068_0001_0007_0001_0001__17__V
SRWKLAVEAVRKLAKEVKDKDPRLSELADKALRKLEEAIKKFKDDPEYIHAVAVRVAIILKKIG DYSFSCYSQLEVNGSQHSLTCAFEDPDVNTTNLEFEICGALVEVKCLNFRKLQEIYFIETKKFLLIGKSNICVKVGEKSLTCKKIDLTTIVKPEAPFDLSVVYREGANDFVVTFNTSHLQKKYVKVLMHDVAYRQEKDENKWTHVNLSSTKLTLLQRKLQPAAMYEIKVRSIPDHYFKGFWSEWSPSYYFRTP bcov_v4_r4_ems_p1-15H-GBL-16H-GBL-16H_0129_0001_0001_0002_000000002_0001_0001_19_34_H_.._ems_3hM_1177_0001_0001_0001_0001__59__I
DEDEKLIRRKIELALKILSKIPDPEAQKVVETAKKLYEEATKKNDKELLEDVAAYAVIQAIRI DYSFSCYSQLEVNGSQHSLTCAFEDPDVNTTNLEFEICGALVEVKCLNFRKLQEIYFIETKKFLLIGKSNICVKVGEKSLTCKKIDLTTIVKPEAPFDLSVVYREGANDFVVTFNTSHLQKKYVKVLMHDVAYRQEKDENKWTHVNLSSTKLTLLQRKLQPAAMYEIKVRSIPDHYFKGFWSEWSPSYYFRTP longxing_Grafting2_ems_3hM_2634_0002_0011_0001_0001__25__E
SLSHQVQMALIVAQIAKQDPDEKLARLKIELAANHVRKLLSIPDPSVHELAKKALKIIESLK DYSFSCYSQLEVNGSQHSLTCAFEDPDVNTTNLEFEICGALVEVKCLNFRKLQEIYFIETKKFLLIGKSNICVKVGEKSLTCKKIDLTTIVKPEAPFDLSVVYREGANDFVVTFNTSHLQKKYVKVLMHDVAYRQEKDENKWTHVNLSSTKLTLLQRKLQPAAMYEIKVRSIPDHYFKGFWSEWSPSYYFRTP longxing_Grafting2_ems_3hM_1720_0001_0007_0001_0001__42__I
DETEKLIRRKIELALKILSKIPDPTAQKVVETAKKLYEEATKKNDKELLEDVAAYAVIQAIRI DYSFSCYSQLEVNGSQHSLTCAFEDPDVNTTNLEFEICGALVEVKCLNFRKLQEIYFIETKKFLLIGKSNICVKVGEKSLTCKKIDLTTIVKPEAPFDLSVVYREGANDFVVTFNTSHLQKKYVKVLMHDVAYRQEKDENKWTHVNLSSTKLTLLQRKLQPAAMYEIKVRSIPDHYFKGFWSEWSPSYYFRTP longxing_Grafting2_ems_3hM_2634_0002_0011_0001_0001__3__T
DEDEKYIRRKIELALKILSKIPDPTAQKVVETAKKLYEEATKKNDKELLEDVAAYAVIQAIRI DYSFSCYSQLEVNGSQHSLTCAFEDPDVNTTNLEFEICGALVEVKCLNFRKLQEIYFIETKKFLLIGKSNICVKVGEKSLTCKKIDLTTIVKPEAPFDLSVVYREGANDFVVTFNTSHLQKKYVKVLMHDVAYRQEKDENKWTHVNLSSTKLTLLQRKLQPAAMYEIKVRSIPDHYFKGFWSEWSPSYYFRTP longxing_Grafting2_ems_3hM_2634_0002_0011_0001_0001__6__Y
DKRKKLEKIAERLAREGKLDEEEAEKAAREAWKAGDEELLAKIVNAWLHAKLS DYSFSCYSQLEVNGSQHSLTCAFEDPDVNTTNLEFEICGALVEVKCLNFRKLQEIYFIETKKFLLIGKSNICVKVGEKSLTCKKIDLTTIVKPEAPFDLSVVYREGANDFVVTFNTSHLQKKYVKVLMHDVAYRQEKDENKWTHVNLSSTKLTLLQRKLQPAAMYEIKVRSIPDHYFKGFWSEWSPSYYFRTP bcov_v4_r4_ems_p1-15H-GBL-16H-GBL-16H_0129_0001_0001_0002_000000002_0001_0001_19_34_H_.._ems_p1-15H-GABBL-14H-GBL-16H_0666_0001_0001_0002_0001_0001_0001__27__A
TEEEKLESILRKLKELADRVEEPRARHMIRIILTELEDAIKEKRREDARLAIMKVKQALKTHL DYSFSCYSQLEVNGSQHSLTCAFEDPDVNTTNLEFEICGALVEVKCLNFRKLQEIYFIETKKFLLIGKSNICVKVGEKSLTCKKIDLTTIVKPEAPFDLSVVYREGANDFVVTFNTSHLQKKYVKVLMHDVAYRQEKDENKWTHVNLSSTKLTLLQRKLQPAAMYEIKVRSIPDHYFKGFWSEWSPSYYFRTP longxing_Grafting2_ems_3hM_1371_0001_0007_0001_0001__22__E
DEVHKLAEKAARLALKKGDWDAHAKVVNVFLALKHGIISKEQAKKILKKFIEEILS DYSFSCYSQLEVNGSQHSLTCAFEDPDVNTTNLEFEICGALVEVKCLNFRKLQEIYFIETKKFLLIGKSNICVKVGEKSLTCKKIDLTTIVKPEAPFDLSVVYREGANDFVVTFNTSHLQKKYVKVLMHDVAYRQEKDENKWTHVNLSSTKLTLLQRKLQPAAMYEIKVRSIPDHYFKGFWSEWSPSYYFRTP bcov_v4_r4_ems_p1-15H-GBL-16H-GBL-16H_0129_0001_0001_0002_000000002_0001_0001_19_34_H_.._ems_p1-16H-GBL-16H-GABBL-16H_0045_0001_0001_0002_0001_0001_0001_0001__50__F
PEVKKEAKKAEEALTQARKLAEDPRIRYIIEVLIEELRKAVKNDNEEDLHIIIWRAKAIWKYVL DYSFSCYSQLEVNGSQHSLTCAFEDPDVNTTNLEFEICGALVEVKCLNFRKLQEIYFIETKKFLLIGKSNICVKVGEKSLTCKKIDLTTIVKPEAPFDLSVVYREGANDFVVTFNTSHLQKKYVKVLMHDVAYRQEKDENKWTHVNLSSTKLTLLQRKLQPAAMYEIKVRSIPDHYFKGFWSEWSPSYYFRTP bcov_r2_ems_3hM_540_000000033_0001_0001__13__A
TIEEELKKLARKAWKKGDEDAHAVLVNAWRAQKLGDEKALKKLIKLAKELLDS DYSFSCYSQLEVNGSQHSLTCAFEDPDVNTTNLEFEICGALVEVKCLNFRKLQEIYFIETKKFLLIGKSNICVKVGEKSLTCKKIDLTTIVKPEAPFDLSVVYREGANDFVVTFNTSHLQKKYVKVLMHDVAYRQEKDENKWTHVNLSSTKLTLLQRKLQPAAMYEIKVRSIPDHYFKGFWSEWSPSYYFRTP bcov_v3_r3_ems_3hM_3011_000000023_0001_0001_44_61_H_.._ems_p1-15H-GBL-16H-GBL-16H_0039_0001_0001_0002_0001_0001_0001_0001__32__Q
DEDEKLIRRKFELALKILSKIPDPTAQKVVETAKKLYEEATKKNDKELLEDVAAYAVIQAIRI DYSFSCYSQLEVNGSQHSLTCAFEDPDVNTTNLEFEICGALVEVKCLNFRKLQEIYFIETKKFLLIGKSNICVKVGEKSLTCKKIDLTTIVKPEAPFDLSVVYREGANDFVVTFNTSHLQKKYVKVLMHDVAYRQEKDENKWTHVNLSSTKLTLLQRKLQPAAMYEIKVRSIPDHYFKGFWSEWSPSYYFRTP longxing_Grafting2_ems_3hM_2634_0002_0011_0001_0001__11__F
DDTKLARRKVKLALTIVKNASSKEEADRALHIAEIVADEVNEPTLGEQVTRTKKWVEKYFS DYSFSCYSQLEVNGSQHSLTCAFEDPDVNTTNLEFEICGALVEVKCLNFRKLQEIYFIETKKFLLIGKSNICVKVGEKSLTCKKIDLTTIVKPEAPFDLSVVYREGANDFVVTFNTSHLQKKYVKVLMHDVAYRQEKDENKWTHVNLSSTKLTLLQRKLQPAAMYEIKVRSIPDHYFKGFWSEWSPSYYFRTP longxing_Grafting2_ems_3hM_843_0001_0012_0001_0001__46__G
PEVKKEAKKAEELLTQARKLAEDPHIRYIIEVLIEELRKAVKNDNEEDLHIIIWRAKAIWKYVL DYSFSCYSQLEVNGSQHSLTCAFEDPDVNTTNLEFEICGALVEVKCLNFRKLQEIYFIETKKFLLIGKSNICVKVGEKSLTCKKIDLTTIVKPEAPFDLSVVYREGANDFVVTFNTSHLQKKYVKVLMHDVAYRQEKDENKWTHVNLSSTKLTLLQRKLQPAAMYEIKVRSIPDHYFKGFWSEWSPSYYFRTP bcov_r2_ems_3hM_540_000000033_0001_0001__25__H
DEVHKLIEKAARLALKKGDWDAHAKVVNVFLALKHGIISKEQAKKILKKIIEEILS DYSFSCYSQLEVNGSQHSLTCAFEDPDVNTTNLEFEICGALVEVKCLNFRKLQEIYFIETKKFLLIGKSNICVKVGEKSLTCKKIDLTTIVKPEAPFDLSVVYREGANDFVVTFNTSHLQKKYVKVLMHDVAYRQEKDENKWTHVNLSSTKLTLLQRKLQPAAMYEIKVRSIPDHYFKGFWSEWSPSYYFRTP bcov_v4_r4_ems_p1-15H-GBL-16H-GBL-16H_0129_0001_0001_0002_000000002_0001_0001_19_34_H_.._ems_p1-16H-GBL-16H-GABBL-16H_0045_0001_0001_0002_0001_0001_0001_0001__7__I
SEDSRLDQMMVKQAAKLAESGKVDPHAVKIIIKIILEAARERGDEDVIKVAERALEKVKKIESS DYSFSCYSQLEVNGSQHSLTCAFEDPDVNTTNLEFEICGALVEVKCLNFRKLQEIYFIETKKFLLIGKSNICVKVGEKSLTCKKIDLTTIVKPEAPFDLSVVYREGANDFVVTFNTSHLQKKYVKVLMHDVAYRQEKDENKWTHVNLSSTKLTLLQRKLQPAAMYEIKVRSIPDHYFKGFWSEWSPSYYFRTP longxing_Grafting2_HHH_eva_0068_0001_0007_0001_0001__10__M
PEVKKEAKKAEELLTQARKLAEDPRIRYIIEVLIEELRKAVKNDNEEKLHIIIWRAKAIWKYVL DYSFSCYSQLEVNGSQHSLTCAFEDPDVNTTNLEFEICGALVEVKCLNFRKLQEIYFIETKKFLLIGKSNICVKVGEKSLTCKKIDLTTIVKPEAPFDLSVVYREGANDFVVTFNTSHLQKKYVKVLMHDVAYRQEKDENKWTHVNLSSTKLTLLQRKLQPAAMYEIKVRSIPDHYFKGFWSEWSPSYYFRTP bcov_r2_ems_3hM_540_000000033_0001_0001__48__K
TKVQELIERLREHAERKGMAVAKVIADELEEALRRGDESDIRMNSRKAKQAIKA DYSFSCYSQLEVNGSQHSLTCAFEDPDVNTTNLEFEICGALVEVKCLNFRKLQEIYFIETKKFLLIGKSNICVKVGEKSLTCKKIDLTTIVKPEAPFDLSVVYREGANDFVVTFNTSHLQKKYVKVLMHDVAYRQEKDENKWTHVNLSSTKLTLLQRKLQPAAMYEIKVRSIPDHYFKGFWSEWSPSYYFRTP longxing_Grafting2_HHH_eva_0779_0001_0002_0001_0001__19__M
DEVHKLVEKAARLALKKGDWDAHAKVVNVFLALKHGIISKEQAKKILKKIIEEILS DYSFSCYSQLEVNGSQHSLTCAFEDPDVNTTNLEFEICGALVEVKCLNFRKLQEIYFIETKKFLLIGKSNICVKVGEKSLTCKKIDLTTIVKPEAPFDLSVVYREGANDFVVTFNTSHLQKKYVKVLMHDVAYRQEKDENKWTHVNLSSTKLTLLQRKLQPAAMYEIKVRSIPDHYFKGFWSEWSPSYYFRTP bcov_v4_r4_ems_p1-15H-GBL-16H-GBL-16H_0129_0001_0001_0002_000000002_0001_0001_19_34_H_.._ems_p1-16H-GBL-16H-GABBL-16H_0045_0001_0001_0002_0001_0001_0001_0001__7__V
DEDEKLIRRKIELALKILSKLPDPTAQKVVETAKKLYEEATKKNDKELLEDVAAYAVIQAIRI DYSFSCYSQLEVNGSQHSLTCAFEDPDVNTTNLEFEICGALVEVKCLNFRKLQEIYFIETKKFLLIGKSNICVKVGEKSLTCKKIDLTTIVKPEAPFDLSVVYREGANDFVVTFNTSHLQKKYVKVLMHDVAYRQEKDENKWTHVNLSSTKLTLLQRKLQPAAMYEIKVRSIPDHYFKGFWSEWSPSYYFRTP longxing_Grafting2_ems_3hM_2634_0002_0011_0001_0001__21__L
DDKLKHLLKALQREAKDAYKNNSPDDLRLVKLKARLARKIAQDPTARKLASEVEKLATKLFKS DYSFSCYSQLEVNGSQHSLTCAFEDPDVNTTNLEFEICGALVEVKCLNFRKLQEIYFIETKKFLLIGKSNICVKVGEKSLTCKKIDLTTIVKPEAPFDLSVVYREGANDFVVTFNTSHLQKKYVKVLMHDVAYRQEKDENKWTHVNLSSTKLTLLQRKLQPAAMYEIKVRSIPDHYFKGFWSEWSPSYYFRTP longxing_Grafting2_ems_3hM_543_0001_0020_0001_0001__61__F
DKRKKLEKIAERLAREGKLDEEEAEKLAREAWKAGDEELLAKIINAWLHAKLS DYSFSCYSQLEVNGSQHSLTCAFEDPDVNTTNLEFEICGALVEVKCLNFRKLQEIYFIETKKFLLIGKSNICVKVGEKSLTCKKIDLTTIVKPEAPFDLSVVYREGANDFVVTFNTSHLQKKYVKVLMHDVAYRQEKDENKWTHVNLSSTKLTLLQRKLQPAAMYEIKVRSIPDHYFKGFWSEWSPSYYFRTP bcov_v4_r4_ems_p1-15H-GBL-16H-GBL-16H_0129_0001_0001_0002_000000002_0001_0001_19_34_H_.._ems_p1-15H-GABBL-14H-GBL-16H_0666_0001_0001_0002_0001_0001_0001__44__I
SWETIFRLWTDALEKASDKNNQELAKLVRKAAELLARALNVDDEDTKRDLERKAEEILKNV DYSFSCYSQLEVNGSQHSLTCAFEDPDVNTTNLEFEICGALVEVKCLNFRKLQEIYFIETKKFLLIGKSNICVKVGEKSLTCKKIDLTTIVKPEAPFDLSVVYREGANDFVVTFNTSHLQKKYVKVLMHDVAYRQEKDENKWTHVNLSSTKLTLLQRKLQPAAMYEIKVRSIPDHYFKGFWSEWSPSYYFRTP bcov_v4_r3_ems_3hC_204_000000066_0001_0001_22_41_H_.._ems_3hM_2628_0001_0002_0001_0001__17__S
TIEEELKKLARKAWKKNDEDAHAVLVNAWRAYKLGDEKALKKLIKLAKELLDS DYSFSCYSQLEVNGSQHSLTCAFEDPDVNTTNLEFEICGALVEVKCLNFRKLQEIYFIETKKFLLIGKSNICVKVGEKSLTCKKIDLTTIVKPEAPFDLSVVYREGANDFVVTFNTSHLQKKYVKVLMHDVAYRQEKDENKWTHVNLSSTKLTLLQRKLQPAAMYEIKVRSIPDHYFKGFWSEWSPSYYFRTP bcov_v3_r3_ems_3hM_3011_000000023_0001_0001_44_61_H_.._ems_p1-15H-GBL-16H-GBL-16H_0039_0001_0001_0002_0001_0001_0001_0001__17__N
SLSHQVQMALIVAQIAKQDPDEKHARLKIELAANHVRKLLSVPDPSVHELAKKALKIIESLK DYSFSCYSQLEVNGSQHSLTCAFEDPDVNTTNLEFEICGALVEVKCLNFRKLQEIYFIETKKFLLIGKSNICVKVGEKSLTCKKIDLTTIVKPEAPFDLSVVYREGANDFVVTFNTSHLQKKYVKVLMHDVAYRQEKDENKWTHVNLSSTKLTLLQRKLQPAAMYEIKVRSIPDHYFKGFWSEWSPSYYFRTP longxing_Grafting2_ems_3hM_1720_0001_0007_0001_0001__24__H
SQWKLAVEAVRKLAKEVKDKDPRLSELADKALRKLEEAIKKFKDDPEYIHAVAVRVAIQLKKIG DYSFSCYSQLEVNGSQHSLTCAFEDPDVNTTNLEFEICGALVEVKCLNFRKLQEIYFIETKKFLLIGKSNICVKVGEKSLTCKKIDLTTIVKPEAPFDLSVVYREGANDFVVTFNTSHLQKKYVKVLMHDVAYRQEKDENKWTHVNLSSTKLTLLQRKLQPAAMYEIKVRSIPDHYFKGFWSEWSPSYYFRTP bcov_v4_r4_ems_p1-15H-GBL-16H-GBL-16H_0129_0001_0001_0002_000000002_0001_0001_19_34_H_.._ems_3hM_1177_0001_0001_0001_0001__2__Q
DDKLKHLLKALQRAAKDAYKNNSPDDLRLVKLKARLARKIAQDPTARKLASEVEKLATKLEKS DYSFSCYSQLEVNGSQHSLTCAFEDPDVNTTNLEFEICGALVEVKCLNFRKLQEIYFIETKKFLLIGKSNICVKVGEKSLTCKKIDLTTIVKPEAPFDLSVVYREGANDFVVTFNTSHLQKKYVKVLMHDVAYRQEKDENKWTHVNLSSTKLTLLQRKLQPAAMYEIKVRSIPDHYFKGFWSEWSPSYYFRTP longxing_Grafting2_ems_3hM_543_0001_0020_0001_0001__14__A
TEEEKLESILRKLKELADRVEDPRARHMLRIILTELEDAIKEKRREDARLAIMKVKQALKTHL DYSFSCYSQLEVNGSQHSLTCAFEDPDVNTTNLEFEICGALVEVKCLNFRKLQEIYFIETKKFLLIGKSNICVKVGEKSLTCKKIDLTTIVKPEAPFDLSVVYREGANDFVVTFNTSHLQKKYVKVLMHDVAYRQEKDENKWTHVNLSSTKLTLLQRKLQPAAMYEIKVRSIPDHYFKGFWSEWSPSYYFRTP longxing_Grafting2_ems_3hM_1371_0001_0007_0001_0001__29__L
DEVHKLAEKAARNALKKGDWDAHAKVVNVFLALKHGIISKEQAKKILKKIIEEILS DYSFSCYSQLEVNGSQHSLTCAFEDPDVNTTNLEFEICGALVEVKCLNFRKLQEIYFIETKKFLLIGKSNICVKVGEKSLTCKKIDLTTIVKPEAPFDLSVVYREGANDFVVTFNTSHLQKKYVKVLMHDVAYRQEKDENKWTHVNLSSTKLTLLQRKLQPAAMYEIKVRSIPDHYFKGFWSEWSPSYYFRTP bcov_v4_r4_ems_p1-15H-GBL-16H-GBL-16H_0129_0001_0001_0002_000000002_0001_0001_19_34_H_.._ems_p1-16H-GBL-16H-GABBL-16H_0045_0001_0001_0002_0001_0001_0001_0001__13__N
PEVKKEAKKAEELLTQARKLAEDPRIRYIIEVLIEELRKAVKNDNEEDLHIIIWRAKAIYKYVL DYSFSCYSQLEVNGSQHSLTCAFEDPDVNTTNLEFEICGALVEVKCLNFRKLQEIYFIETKKFLLIGKSNICVKVGEKSLTCKKIDLTTIVKPEAPFDLSVVYREGANDFVVTFNTSHLQKKYVKVLMHDVAYRQEKDENKWTHVNLSSTKLTLLQRKLQPAAMYEIKVRSIPDHYFKGFWSEWSPSYYFRTP bcov_r2_ems_3hM_540_000000033_0001_0001__60__Y
HEVQELARKLWHATEKAEKRNDEKAVKLLEDASWLLVNAWLSNDEDLKKKANKYAKTVIKQAES DYSFSCYSQLEVNGSQHSLTCAFEDPDVNTTNLEFEICGALVEVKCLNFRKLQEIYFIETKKFLLIGKSNICVKVGEKSLTCKKIDLTTIVKPEAPFDLSVVYREGANDFVVTFNTSHLQKKYVKVLMHDVAYRQEKDENKWTHVNLSSTKLTLLQRKLQPAAMYEIKVRSIPDHYFKGFWSEWSPSYYFRTP bcov_v3_r3_HEEH_04578_000000011_0001_0001_44_64_H_.._ems_3hC_1310_0001_0001_0013_0001_0001_0001__34__W
DDTKLARRKVCLALTIVKNASSKEEADRALHIAEIVADEVNEPTLQEQVTRTKKWVEKYFS DYSFSCYSQLEVNGSQHSLTCAFEDPDVNTTNLEFEICGALVEVKCLNFRKLQEIYFIETKKFLLIGKSNICVKVGEKSLTCKKIDLTTIVKPEAPFDLSVVYREGANDFVVTFNTSHLQKKYVKVLMHDVAYRQEKDENKWTHVNLSSTKLTLLQRKLQPAAMYEIKVRSIPDHYFKGFWSEWSPSYYFRTP longxing_Grafting2_ems_3hM_843_0001_0012_0001_0001__11__C
TEDVVRELEKILEELLRRGLLNPAIADALKDELRTALKEGLEDTLRLVRLKVELAKKTLK DYSFSCYSQLEVNGSQHSLTCAFEDPDVNTTNLEFEICGALVEVKCLNFRKLQEIYFIETKKFLLIGKSNICVKVGEKSLTCKKIDLTTIVKPEAPFDLSVVYREGANDFVVTFNTSHLQKKYVKVLMHDVAYRQEKDENKWTHVNLSSTKLTLLQRKLQPAAMYEIKVRSIPDHYFKGFWSEWSPSYYFRTP longxing_Grafting2_HHH_eva_0122_0001_0011_0001_0001__41__L
HEVQELARKLWHATEKAEKRNDEKAVKLLEDASVRLVNAWLSNDEDLKKKANKYAKTVIKQAES DYSFSCYSQLEVNGSQHSLTCAFEDPDVNTTNLEFEICGALVEVKCLNFRKLQEIYFIETKKFLLIGKSNICVKVGEKSLTCKKIDLTTIVKPEAPFDLSVVYREGANDFVVTFNTSHLQKKYVKVLMHDVAYRQEKDENKWTHVNLSSTKLTLLQRKLQPAAMYEIKVRSIPDHYFKGFWSEWSPSYYFRTP bcov_v3_r3_HEEH_04578_000000011_0001_0001_44_64_H_.._ems_3hC_1310_0001_0001_0013_0001_0001_0001__35__R
DKRKKLEKIAERLAREGKLDEEEAEKLAREAWKAGDEELLAKIVNAWLHAMLS DYSFSCYSQLEVNGSQHSLTCAFEDPDVNTTNLEFEICGALVEVKCLNFRKLQEIYFIETKKFLLIGKSNICVKVGEKSLTCKKIDLTTIVKPEAPFDLSVVYREGANDFVVTFNTSHLQKKYVKVLMHDVAYRQEKDENKWTHVNLSSTKLTLLQRKLQPAAMYEIKVRSIPDHYFKGFWSEWSPSYYFRTP bcov_v4_r4_ems_p1-15H-GBL-16H-GBL-16H_0129_0001_0001_0002_000000002_0001_0001_19_34_H_.._ems_p1-15H-GABBL-14H-GBL-16H_0666_0001_0001_0002_0001_0001_0001__51__M
DDKVKHLLKALQREAKDAYKNNSPDDLRLVKLKARLARKIAQDPTARKLASEVEKLATKLEKS DYSFSCYSQLEVNGSQHSLTCAFEDPDVNTTNLEFEICGALVEVKCLNFRKLQEIYFIETKKFLLIGKSNICVKVGEKSLTCKKIDLTTIVKPEAPFDLSVVYREGANDFVVTFNTSHLQKKYVKVLMHDVAYRQEKDENKWTHVNLSSTKLTLLQRKLQPAAMYEIKVRSIPDHYFKGFWSEWSPSYYFRTP longxing_Grafting2_ems_3hM_543_0001_0020_0001_0001__4__V
SWETIFRLWTDALEKAADKNNQELAKLVRKAAELLARALNVDDEDTKRDLQRKAEEILKNV DYSFSCYSQLEVNGSQHSLTCAFEDPDVNTTNLEFEICGALVEVKCLNFRKLQEIYFIETKKFLLIGKSNICVKVGEKSLTCKKIDLTTIVKPEAPFDLSVVYREGANDFVVTFNTSHLQKKYVKVLMHDVAYRQEKDENKWTHVNLSSTKLTLLQRKLQPAAMYEIKVRSIPDHYFKGFWSEWSPSYYFRTP bcov_v4_r3_ems_3hC_204_000000066_0001_0001_22_41_H_.._ems_3hM_2628_0001_0002_0001_0001__51__Q
PEVKKEAKKAEELITQARKLAEDPRIRYIIEVLIEELRKAVKNDNEEDLHIIIWRAKAIWKYVL DYSFSCYSQLEVNGSQHSLTCAFEDPDVNTTNLEFEICGALVEVKCLNFRKLQEIYFIETKKFLLIGKSNICVKVGEKSLTCKKIDLTTIVKPEAPFDLSVVYREGANDFVVTFNTSHLQKKYVKVLMHDVAYRQEKDENKWTHVNLSSTKLTLLQRKLQPAAMYEIKVRSIPDHYFKGFWSEWSPSYYFRTP bcov_r2_ems_3hM_540_000000033_0001_0001__14__I
HEVQELARKLWHATEKAEKRNDEKAVKLLEDAIVLLVNAWLSNDEDLKKKANKYAKTVIKQAES DYSFSCYSQLEVNGSQHSLTCAFEDPDVNTTNLEFEICGALVEVKCLNFRKLQEIYFIETKKFLLIGKSNICVKVGEKSLTCKKIDLTTIVKPEAPFDLSVVYREGANDFVVTFNTSHLQKKYVKVLMHDVAYRQEKDENKWTHVNLSSTKLTLLQRKLQPAAMYEIKVRSIPDHYFKGFWSEWSPSYYFRTP bcov_v3_r3_HEEH_04578_000000011_0001_0001_44_64_H_.._ems_3hC_1310_0001_0001_0013_0001_0001_0001__33__I
SWETIFRLWTDALEKAADKNNQELAKLVRKAAELLARALNVDDEDTKRDLERKAEEQLKNV DYSFSCYSQLEVNGSQHSLTCAFEDPDVNTTNLEFEICGALVEVKCLNFRKLQEIYFIETKKFLLIGKSNICVKVGEKSLTCKKIDLTTIVKPEAPFDLSVVYREGANDFVVTFNTSHLQKKYVKVLMHDVAYRQEKDENKWTHVNLSSTKLTLLQRKLQPAAMYEIKVRSIPDHYFKGFWSEWSPSYYFRTP bcov_v4_r3_ems_3hC_204_000000066_0001_0001_22_41_H_.._ems_3hM_2628_0001_0002_0001_0001__57__Q
SLSHLVQMALIVAQIAKQDPDEKLARLKIELAANHVRKLLSVPDPSVHELAKKALKIIESLK DYSFSCYSQLEVNGSQHSLTCAFEDPDVNTTNLEFEICGALVEVKCLNFRKLQEIYFIETKKFLLIGKSNICVKVGEKSLTCKKIDLTTIVKPEAPFDLSVVYREGANDFVVTFNTSHLQKKYVKVLMHDVAYRQEKDENKWTHVNLSSTKLTLLQRKLQPAAMYEIKVRSIPDHYFKGFWSEWSPSYYFRTP longxing_Grafting2_ems_3hM_1720_0001_0007_0001_0001__5__L
DPRKKLKELVDRAKTLAKQVGDRMALHVVKVLELEAKEAIDNNSEEELKLVERKLRLAIKILES DYSFSCYSQLEVNGSQHSLTCAFEDPDVNTTNLEFEICGALVEVKCLNFRKLQEIYFIETKKFLLIGKSNICVKVGEKSLTCKKIDLTTIVKPEAPFDLSVVYREGANDFVVTFNTSHLQKKYVKVLMHDVAYRQEKDENKWTHVNLSSTKLTLLQRKLQPAAMYEIKVRSIPDHYFKGFWSEWSPSYYFRTP longxing_Grafting2_ems_3hM_2512_0001_0006_0001_0001__44__S
DKRKKLEKIAERLAREGKLDEEEAEKLAREAWKVGDEELLAKIVNAWLHAKLS DYSFSCYSQLEVNGSQHSLTCAFEDPDVNTTNLEFEICGALVEVKCLNFRKLQEIYFIETKKFLLIGKSNICVKVGEKSLTCKKIDLTTIVKPEAPFDLSVVYREGANDFVVTFNTSHLQKKYVKVLMHDVAYRQEKDENKWTHVNLSSTKLTLLQRKLQPAAMYEIKVRSIPDHYFKGFWSEWSPSYYFRTP bcov_v4_r4_ems_p1-15H-GBL-16H-GBL-16H_0129_0001_0001_0002_000000002_0001_0001_19_34_H_.._ems_p1-15H-GABBL-14H-GBL-16H_0666_0001_0001_0002_0001_0001_0001__34__V
HEAQELARKLWHATEKAEKRNDEKAVKLLEDASVLLVNAWLSNDEDLKKKANKYAKTVIKQAES DYSFSCYSQLEVNGSQHSLTCAFEDPDVNTTNLEFEICGALVEVKCLNFRKLQEIYFIETKKFLLIGKSNICVKVGEKSLTCKKIDLTTIVKPEAPFDLSVVYREGANDFVVTFNTSHLQKKYVKVLMHDVAYRQEKDENKWTHVNLSSTKLTLLQRKLQPAAMYEIKVRSIPDHYFKGFWSEWSPSYYFRTP bcov_v3_r3_HEEH_04578_000000011_0001_0001_44_64_H_.._ems_3hC_1310_0001_0001_0013_0001_0001_0001__3__A
SWETIFRLWTDALEKAADKNNQELAKLVRKAAELLARALNVDDEDTKRDIERKAEEILKNV DYSFSCYSQLEVNGSQHSLTCAFEDPDVNTTNLEFEICGALVEVKCLNFRKLQEIYFIETKKFLLIGKSNICVKVGEKSLTCKKIDLTTIVKPEAPFDLSVVYREGANDFVVTFNTSHLQKKYVKVLMHDVAYRQEKDENKWTHVNLSSTKLTLLQRKLQPAAMYEIKVRSIPDHYFKGFWSEWSPSYYFRTP bcov_v4_r3_ems_3hC_204_000000066_0001_0001_22_41_H_.._ems_3hM_2628_0001_0002_0001_0001__50__I
TIEEELKKLARIAWKKGDEDAHAVLVNAWRAYKLGDEKALKKLIKLAKELLDS DYSFSCYSQLEVNGSQHSLTCAFEDPDVNTTNLEFEICGALVEVKCLNFRKLQEIYFIETKKFLLIGKSNICVKVGEKSLTCKKIDLTTIVKPEAPFDLSVVYREGANDFVVTFNTSHLQKKYVKVLMHDVAYRQEKDENKWTHVNLSSTKLTLLQRKLQPAAMYEIKVRSIPDHYFKGFWSEWSPSYYFRTP bcov_v3_r3_ems_3hM_3011_000000023_0001_0001_44_61_H_.._ems_p1-15H-GBL-16H-GBL-16H_0039_0001_0001_0002_0001_0001_0001_0001__12__I
HEVQELARKLWHATEKAEKRNDEKAVKLLEDASVLLVNAWLSNDEDLKKKANKYAKTVIKLAES DYSFSCYSQLEVNGSQHSLTCAFEDPDVNTTNLEFEICGALVEVKCLNFRKLQEIYFIETKKFLLIGKSNICVKVGEKSLTCKKIDLTTIVKPEAPFDLSVVYREGANDFVVTFNTSHLQKKYVKVLMHDVAYRQEKDENKWTHVNLSSTKLTLLQRKLQPAAMYEIKVRSIPDHYFKGFWSEWSPSYYFRTP bcov_v3_r3_HEEH_04578_000000011_0001_0001_44_64_H_.._ems_3hC_1310_0001_0001_0013_0001_0001_0001__61__L
TIEEELKKLARKAWKKGDEDAHAVLVNAWRAYKLGDEKALKKIIKLAKELLDS DYSFSCYSQLEVNGSQHSLTCAFEDPDVNTTNLEFEICGALVEVKCLNFRKLQEIYFIETKKFLLIGKSNICVKVGEKSLTCKKIDLTTIVKPEAPFDLSVVYREGANDFVVTFNTSHLQKKYVKVLMHDVAYRQEKDENKWTHVNLSSTKLTLLQRKLQPAAMYEIKVRSIPDHYFKGFWSEWSPSYYFRTP bcov_v3_r3_ems_3hM_3011_000000023_0001_0001_44_61_H_.._ems_p1-15H-GBL-16H-GBL-16H_0039_0001_0001_0002_0001_0001_0001_0001__43__I
TKVQELIERLREHAERKGNAVAKVIADELEELLRRGDESDIRMNSRKAKQAIKA DYSFSCYSQLEVNGSQHSLTCAFEDPDVNTTNLEFEICGALVEVKCLNFRKLQEIYFIETKKFLLIGKSNICVKVGEKSLTCKKIDLTTIVKPEAPFDLSVVYREGANDFVVTFNTSHLQKKYVKVLMHDVAYRQEKDENKWTHVNLSSTKLTLLQRKLQPAAMYEIKVRSIPDHYFKGFWSEWSPSYYFRTP longxing_Grafting2_HHH_eva_0779_0001_0002_0001_0001__32__L
TEDVVRELEKILEELLRRGLLNPAFADALKDELRTALKEGDEDTLRLVRLKVELAKKTLK DYSFSCYSQLEVNGSQHSLTCAFEDPDVNTTNLEFEICGALVEVKCLNFRKLQEIYFIETKKFLLIGKSNICVKVGEKSLTCKKIDLTTIVKPEAPFDLSVVYREGANDFVVTFNTSHLQKKYVKVLMHDVAYRQEKDENKWTHVNLSSTKLTLLQRKLQPAAMYEIKVRSIPDHYFKGFWSEWSPSYYFRTP longxing_Grafting2_HHH_eva_0122_0001_0011_0001_0001__25__F
SRWKLAVEAVRKLAKEVKDKDPRLSELADKAERKLEEAIKKFKDDPEYIHAVAVRVAIQLKKIG DYSFSCYSQLEVNGSQHSLTCAFEDPDVNTTNLEFEICGALVEVKCLNFRKLQEIYFIETKKFLLIGKSNICVKVGEKSLTCKKIDLTTIVKPEAPFDLSVVYREGANDFVVTFNTSHLQKKYVKVLMHDVAYRQEKDENKWTHVNLSSTKLTLLQRKLQPAAMYEIKVRSIPDHYFKGFWSEWSPSYYFRTP bcov_v4_r4_ems_p1-15H-GBL-16H-GBL-16H_0129_0001_0001_0002_000000002_0001_0001_19_34_H_.._ems_3hM_1177_0001_0001_0001_0001__32__E
SRWKLAVEAVRKLAKEVKDKDPRLSELADKALRKLEEAIKKFKDDPEYIHAVAVRLAIQLKKIG DYSFSCYSQLEVNGSQHSLTCAFEDPDVNTTNLEFEICGALVEVKCLNFRKLQEIYFIETKKFLLIGKSNICVKVGEKSLTCKKIDLTTIVKPEAPFDLSVVYREGANDFVVTFNTSHLQKKYVKVLMHDVAYRQEKDENKWTHVNLSSTKLTLLQRKLQPAAMYEIKVRSIPDHYFKGFWSEWSPSYYFRTP bcov_v4_r4_ems_p1-15H-GBL-16H-GBL-16H_0129_0001_0001_0002_000000002_0001_0001_19_34_H_.._ems_3hM_1177_0001_0001_0001_0001__56__L
SLSHQVQMALIVAQIAKQIPDEKLARLKIELAANHVRKLLSVPDPSVHELAKKALKIIESLK DYSFSCYSQLEVNGSQHSLTCAFEDPDVNTTNLEFEICGALVEVKCLNFRKLQEIYFIETKKFLLIGKSNICVKVGEKSLTCKKIDLTTIVKPEAPFDLSVVYREGANDFVVTFNTSHLQKKYVKVLMHDVAYRQEKDENKWTHVNLSSTKLTLLQRKLQPAAMYEIKVRSIPDHYFKGFWSEWSPSYYFRTP longxing_Grafting2_ems_3hM_1720_0001_0007_0001_0001__19__I
DEVHKLAEKAARYALKKGDWDAHAKVVNVFLALKHGIISKEQAKKILKKIIEEILS DYSFSCYSQLEVNGSQHSLTCAFEDPDVNTTNLEFEICGALVEVKCLNFRKLQEIYFIETKKFLLIGKSNICVKVGEKSLTCKKIDLTTIVKPEAPFDLSVVYREGANDFVVTFNTSHLQKKYVKVLMHDVAYRQEKDENKWTHVNLSSTKLTLLQRKLQPAAMYEIKVRSIPDHYFKGFWSEWSPSYYFRTP bcov_v4_r4_ems_p1-15H-GBL-16H-GBL-16H_0129_0001_0001_0002_000000002_0001_0001_19_34_H_.._ems_p1-16H-GBL-16H-GABBL-16H_0045_0001_0001_0002_0001_0001_0001_0001__13__Y
DDKLKHLLKALQREAKDAYKNNSPDDLRLVKLKARLARKIAQDPTARKEASEVEKLATKLEKS DYSFSCYSQLEVNGSQHSLTCAFEDPDVNTTNLEFEICGALVEVKCLNFRKLQEIYFIETKKFLLIGKSNICVKVGEKSLTCKKIDLTTIVKPEAPFDLSVVYREGANDFVVTFNTSHLQKKYVKVLMHDVAYRQEKDENKWTHVNLSSTKLTLLQRKLQPAAMYEIKVRSIPDHYFKGFWSEWSPSYYFRTP longxing_Grafting2_ems_3hM_543_0001_0020_0001_0001__49__E
TIEEELKKLARKAWKKGDEDAHIVLVNAWRAYKLGDEKALKKLIKLAKELLDS DYSFSCYSQLEVNGSQHSLTCAFEDPDVNTTNLEFEICGALVEVKCLNFRKLQEIYFIETKKFLLIGKSNICVKVGEKSLTCKKIDLTTIVKPEAPFDLSVVYREGANDFVVTFNTSHLQKKYVKVLMHDVAYRQEKDENKWTHVNLSSTKLTLLQRKLQPAAMYEIKVRSIPDHYFKGFWSEWSPSYYFRTP bcov_v3_r3_ems_3hM_3011_000000023_0001_0001_44_61_H_.._ems_p1-15H-GBL-16H-GBL-16H_0039_0001_0001_0002_0001_0001_0001_0001__23__I
TEEEKLESILRKLKELADRVEDPRWRHMIRIILTELEDAIKEKRREDARLAIMKVKQALKTHL DYSFSCYSQLEVNGSQHSLTCAFEDPDVNTTNLEFEICGALVEVKCLNFRKLQEIYFIETKKFLLIGKSNICVKVGEKSLTCKKIDLTTIVKPEAPFDLSVVYREGANDFVVTFNTSHLQKKYVKVLMHDVAYRQEKDENKWTHVNLSSTKLTLLQRKLQPAAMYEIKVRSIPDHYFKGFWSEWSPSYYFRTP longxing_Grafting2_ems_3hM_1371_0001_0007_0001_0001__25__W
TIEEELKKLARKAWKKGDERAHAVLVNAWRAYKLGDEKALKKLIKLAKELLDS DYSFSCYSQLEVNGSQHSLTCAFEDPDVNTTNLEFEICGALVEVKCLNFRKLQEIYFIETKKFLLIGKSNICVKVGEKSLTCKKIDLTTIVKPEAPFDLSVVYREGANDFVVTFNTSHLQKKYVKVLMHDVAYRQEKDENKWTHVNLSSTKLTLLQRKLQPAAMYEIKVRSIPDHYFKGFWSEWSPSYYFRTP bcov_v3_r3_ems_3hM_3011_000000023_0001_0001_44_61_H_.._ems_p1-15H-GBL-16H-GBL-16H_0039_0001_0001_0002_0001_0001_0001_0001__20__R
DEDEKLIRRKIELALKILSKIPDPTAQKVVETAKKLYEEATKKNDKELLEDVYAYAVIQAIRI DYSFSCYSQLEVNGSQHSLTCAFEDPDVNTTNLEFEICGALVEVKCLNFRKLQEIYFIETKKFLLIGKSNICVKVGEKSLTCKKIDLTTIVKPEAPFDLSVVYREGANDFVVTFNTSHLQKKYVKVLMHDVAYRQEKDENKWTHVNLSSTKLTLLQRKLQPAAMYEIKVRSIPDHYFKGFWSEWSPSYYFRTP longxing_Grafting2_ems_3hM_2634_0002_0011_0001_0001__53__Y
TEDVVRELEKILEELLRRGLLNPAIADALKDELRTALKEGDEDTLRVVRLKVELAKKTLK DYSFSCYSQLEVNGSQHSLTCAFEDPDVNTTNLEFEICGALVEVKCLNFRKLQEIYFIETKKFLLIGKSNICVKVGEKSLTCKKIDLTTIVKPEAPFDLSVVYREGANDFVVTFNTSHLQKKYVKVLMHDVAYRQEKDENKWTHVNLSSTKLTLLQRKLQPAAMYEIKVRSIPDHYFKGFWSEWSPSYYFRTP longxing_Grafting2_HHH_eva_0122_0001_0011_0001_0001__47__V
DEDEKLIRRKIELALKIISKIPDPTAQKVVETAKKLYEEATKKNDKELLEDVAAYAVIQAIRI DYSFSCYSQLEVNGSQHSLTCAFEDPDVNTTNLEFEICGALVEVKCLNFRKLQEIYFIETKKFLLIGKSNICVKVGEKSLTCKKIDLTTIVKPEAPFDLSVVYREGANDFVVTFNTSHLQKKYVKVLMHDVAYRQEKDENKWTHVNLSSTKLTLLQRKLQPAAMYEIKVRSIPDHYFKGFWSEWSPSYYFRTP longxing_Grafting2_ems_3hM_2634_0002_0011_0001_0001__18__I
SWETIFRLWTDALEKAADKNNQELAKLVVKAAELLARALNVDDEDTKRDLERKAEEILKNV DYSFSCYSQLEVNGSQHSLTCAFEDPDVNTTNLEFEICGALVEVKCLNFRKLQEIYFIETKKFLLIGKSNICVKVGEKSLTCKKIDLTTIVKPEAPFDLSVVYREGANDFVVTFNTSHLQKKYVKVLMHDVAYRQEKDENKWTHVNLSSTKLTLLQRKLQPAAMYEIKVRSIPDHYFKGFWSEWSPSYYFRTP bcov_v4_r3_ems_3hC_204_000000066_0001_0001_22_41_H_.._ems_3hM_2628_0001_0002_0001_0001__29__V
DEVHKLAEKAARLALKKGDWDAHAKVVNVFLALKHGIISKEQAKKILKKIIEEVLS DYSFSCYSQLEVNGSQHSLTCAFEDPDVNTTNLEFEICGALVEVKCLNFRKLQEIYFIETKKFLLIGKSNICVKVGEKSLTCKKIDLTTIVKPEAPFDLSVVYREGANDFVVTFNTSHLQKKYVKVLMHDVAYRQEKDENKWTHVNLSSTKLTLLQRKLQPAAMYEIKVRSIPDHYFKGFWSEWSPSYYFRTP bcov_v4_r4_ems_p1-15H-GBL-16H-GBL-16H_0129_0001_0001_0002_000000002_0001_0001_19_34_H_.._ems_p1-16H-GBL-16H-GABBL-16H_0045_0001_0001_0002_0001_0001_0001_0001__54__V
HEVQELARKLWHATEKAEKRNDEKAVKLVEDASVLLVNAWLSNDEDLKKKANKYAKTVIKQAES DYSFSCYSQLEVNGSQHSLTCAFEDPDVNTTNLEFEICGALVEVKCLNFRKLQEIYFIETKKFLLIGKSNICVKVGEKSLTCKKIDLTTIVKPEAPFDLSVVYREGANDFVVTFNTSHLQKKYVKVLMHDVAYRQEKDENKWTHVNLSSTKLTLLQRKLQPAAMYEIKVRSIPDHYFKGFWSEWSPSYYFRTP bcov_v3_r3_HEEH_04578_000000011_0001_0001_44_64_H_.._ems_3hC_1310_0001_0001_0013_0001_0001_0001__29__V
TKVQELIERLREHAERKGNAVAKVIADELEEALRRGDESDIRMNSKKAKQAIKA DYSFSCYSQLEVNGSQHSLTCAFEDPDVNTTNLEFEICGALVEVKCLNFRKLQEIYFIETKKFLLIGKSNICVKVGEKSLTCKKIDLTTIVKPEAPFDLSVVYREGANDFVVTFNTSHLQKKYVKVLMHDVAYRQEKDENKWTHVNLSSTKLTLLQRKLQPAAMYEIKVRSIPDHYFKGFWSEWSPSYYFRTP longxing_Grafting2_HHH_eva_0779_0001_0002_0001_0001__46__K
HEVQELARKLWHATEKAEKRNDEKAVKLLEDASVLLVNAWLSNDEDLKKKANKYAKTVYKQAES DYSFSCYSQLEVNGSQHSLTCAFEDPDVNTTNLEFEICGALVEVKCLNFRKLQEIYFIETKKFLLIGKSNICVKVGEKSLTCKKIDLTTIVKPEAPFDLSVVYREGANDFVVTFNTSHLQKKYVKVLMHDVAYRQEKDENKWTHVNLSSTKLTLLQRKLQPAAMYEIKVRSIPDHYFKGFWSEWSPSYYFRTP bcov_v3_r3_HEEH_04578_000000011_0001_0001_44_64_H_.._ems_3hC_1310_0001_0001_0013_0001_0001_0001__59__Y
DKRKKLEKIMERLAREGKLDEEEAEKLAREAWKAGDEELLAKIVNAWLHAKLS DYSFSCYSQLEVNGSQHSLTCAFEDPDVNTTNLEFEICGALVEVKCLNFRKLQEIYFIETKKFLLIGKSNICVKVGEKSLTCKKIDLTTIVKPEAPFDLSVVYREGANDFVVTFNTSHLQKKYVKVLMHDVAYRQEKDENKWTHVNLSSTKLTLLQRKLQPAAMYEIKVRSIPDHYFKGFWSEWSPSYYFRTP bcov_v4_r4_ems_p1-15H-GBL-16H-GBL-16H_0129_0001_0001_0002_000000002_0001_0001_19_34_H_.._ems_p1-15H-GABBL-14H-GBL-16H_0666_0001_0001_0002_0001_0001_0001__10__M
DEDEKLIRRKIELALKILSKIPDPTAQKVYETAKKLYEEATKKNDKELLEDVAAYAVIQAIRI DYSFSCYSQLEVNGSQHSLTCAFEDPDVNTTNLEFEICGALVEVKCLNFRKLQEIYFIETKKFLLIGKSNICVKVGEKSLTCKKIDLTTIVKPEAPFDLSVVYREGANDFVVTFNTSHLQKKYVKVLMHDVAYRQEKDENKWTHVNLSSTKLTLLQRKLQPAAMYEIKVRSIPDHYFKGFWSEWSPSYYFRTP longxing_Grafting2_ems_3hM_2634_0002_0011_0001_0001__30__Y
TKVQELIELLREHAERKGNAVAKVIADELEEALRRGDESDIRMNSRKAKQAIKA DYSFSCYSQLEVNGSQHSLTCAFEDPDVNTTNLEFEICGALVEVKCLNFRKLQEIYFIETKKFLLIGKSNICVKVGEKSLTCKKIDLTTIVKPEAPFDLSVVYREGANDFVVTFNTSHLQKKYVKVLMHDVAYRQEKDENKWTHVNLSSTKLTLLQRKLQPAAMYEIKVRSIPDHYFKGFWSEWSPSYYFRTP longxing_Grafting2_HHH_eva_0779_0001_0002_0001_0001__9__L
PEVKKEAKKAEELLTQARKLAEDPRIRYIIEVLIEELRQAVKNDNEEDLHIIIWRAKAIWKYVL DYSFSCYSQLEVNGSQHSLTCAFEDPDVNTTNLEFEICGALVEVKCLNFRKLQEIYFIETKKFLLIGKSNICVKVGEKSLTCKKIDLTTIVKPEAPFDLSVVYREGANDFVVTFNTSHLQKKYVKVLMHDVAYRQEKDENKWTHVNLSSTKLTLLQRKLQPAAMYEIKVRSIPDHYFKGFWSEWSPSYYFRTP bcov_r2_ems_3hM_540_000000033_0001_0001__39__Q
SEDSRLDQMKVKQTAKLAESGKVDPHAVKIIIKIILEAARERGDEDVIKVAERALEKVKKIESS DYSFSCYSQLEVNGSQHSLTCAFEDPDVNTTNLEFEICGALVEVKCLNFRKLQEIYFIETKKFLLIGKSNICVKVGEKSLTCKKIDLTTIVKPEAPFDLSVVYREGANDFVVTFNTSHLQKKYVKVLMHDVAYRQEKDENKWTHVNLSSTKLTLLQRKLQPAAMYEIKVRSIPDHYFKGFWSEWSPSYYFRTP longxing_Grafting2_HHH_eva_0068_0001_0007_0001_0001__14__T
HEVQELARKLWHAQEKAEKRNDEKAVKLLEDASVLLVNAWLSNDEDLKKKANKYAKTVIKQAES DYSFSCYSQLEVNGSQHSLTCAFEDPDVNTTNLEFEICGALVEVKCLNFRKLQEIYFIETKKFLLIGKSNICVKVGEKSLTCKKIDLTTIVKPEAPFDLSVVYREGANDFVVTFNTSHLQKKYVKVLMHDVAYRQEKDENKWTHVNLSSTKLTLLQRKLQPAAMYEIKVRSIPDHYFKGFWSEWSPSYYFRTP bcov_v3_r3_HEEH_04578_000000011_0001_0001_44_64_H_.._ems_3hC_1310_0001_0001_0013_0001_0001_0001__14__Q
DDTKLARRKVKLALTIVKNASSKEEADRALHIAEIVADEVNEPTLQEQVTRTKKWVEKYFQ DYSFSCYSQLEVNGSQHSLTCAFEDPDVNTTNLEFEICGALVEVKCLNFRKLQEIYFIETKKFLLIGKSNICVKVGEKSLTCKKIDLTTIVKPEAPFDLSVVYREGANDFVVTFNTSHLQKKYVKVLMHDVAYRQEKDENKWTHVNLSSTKLTLLQRKLQPAAMYEIKVRSIPDHYFKGFWSEWSPSYYFRTP longxing_Grafting2_ems_3hM_843_0001_0012_0001_0001__61__Q
TKVQELIERLREAAERKGNAVAKVIADELEEALRRGDESDIRMNSRKAKQAIKA DYSFSCYSQLEVNGSQHSLTCAFEDPDVNTTNLEFEICGALVEVKCLNFRKLQEIYFIETKKFLLIGKSNICVKVGEKSLTCKKIDLTTIVKPEAPFDLSVVYREGANDFVVTFNTSHLQKKYVKVLMHDVAYRQEKDENKWTHVNLSSTKLTLLQRKLQPAAMYEIKVRSIPDHYFKGFWSEWSPSYYFRTP longxing_Grafting2_HHH_eva_0779_0001_0002_0001_0001__13__A
TEDVVRELEKILEELLRRGLLNPAIADALKDELRTAEKEGDEDTLRLVRLKVELAKKTLK DYSFSCYSQLEVNGSQHSLTCAFEDPDVNTTNLEFEICGALVEVKCLNFRKLQEIYFIETKKFLLIGKSNICVKVGEKSLTCKKIDLTTIVKPEAPFDLSVVYREGANDFVVTFNTSHLQKKYVKVLMHDVAYRQEKDENKWTHVNLSSTKLTLLQRKLQPAAMYEIKVRSIPDHYFKGFWSEWSPSYYFRTP longxing_Grafting2_HHH_eva_0122_0001_0011_0001_0001__37__E
DKRKKLEKIAERLAREGKLDEEEAEKLIREAWKAGDEELLAKIVNAWLHAKLS DYSFSCYSQLEVNGSQHSLTCAFEDPDVNTTNLEFEICGALVEVKCLNFRKLQEIYFIETKKFLLIGKSNICVKVGEKSLTCKKIDLTTIVKPEAPFDLSVVYREGANDFVVTFNTSHLQKKYVKVLMHDVAYRQEKDENKWTHVNLSSTKLTLLQRKLQPAAMYEIKVRSIPDHYFKGFWSEWSPSYYFRTP bcov_v4_r4_ems_p1-15H-GBL-16H-GBL-16H_0129_0001_0001_0002_000000002_0001_0001_19_34_H_.._ems_p1-15H-GABBL-14H-GBL-16H_0666_0001_0001_0002_0001_0001_0001__28__I
DEDEKLIRRKIELALKILSKIPDPTAQKVVETAKKLYEEITKKNDKELLEDVAAYAVIQAIRI DYSFSCYSQLEVNGSQHSLTCAFEDPDVNTTNLEFEICGALVEVKCLNFRKLQEIYFIETKKFLLIGKSNICVKVGEKSLTCKKIDLTTIVKPEAPFDLSVVYREGANDFVVTFNTSHLQKKYVKVLMHDVAYRQEKDENKWTHVNLSSTKLTLLQRKLQPAAMYEIKVRSIPDHYFKGFWSEWSPSYYFRTP longxing_Grafting2_ems_3hM_2634_0002_0011_0001_0001__40__I
SWETIFRLWTDALEKAADKNNQELAKLVRKAAELLARALNVDDEDTKRDLERKAEEILKNL DYSFSCYSQLEVNGSQHSLTCAFEDPDVNTTNLEFEICGALVEVKCLNFRKLQEIYFIETKKFLLIGKSNICVKVGEKSLTCKKIDLTTIVKPEAPFDLSVVYREGANDFVVTFNTSHLQKKYVKVLMHDVAYRQEKDENKWTHVNLSSTKLTLLQRKLQPAAMYEIKVRSIPDHYFKGFWSEWSPSYYFRTP bcov_v4_r3_ems_3hC_204_000000066_0001_0001_22_41_H_.._ems_3hM_2628_0001_0002_0001_0001__61__L
SEDSRLDQMKLKQAAKLAESGKVDPHAVKIIIKIILEAARERGDEDVIKVAERALEKVKKIESS DYSFSCYSQLEVNGSQHSLTCAFEDPDVNTTNLEFEICGALVEVKCLNFRKLQEIYFIETKKFLLIGKSNICVKVGEKSLTCKKIDLTTIVKPEAPFDLSVVYREGANDFVVTFNTSHLQKKYVKVLMHDVAYRQEKDENKWTHVNLSSTKLTLLQRKLQPAAMYEIKVRSIPDHYFKGFWSEWSPSYYFRTP longxing_Grafting2_HHH_eva_0068_0001_0007_0001_0001__11__L
PEVKKEAKKAEELLTQARKLAEDPRIRYIIEVLISELRKAVKNDNEEDLHIIIWRAKAIWKYVL DYSFSCYSQLEVNGSQHSLTCAFEDPDVNTTNLEFEICGALVEVKCLNFRKLQEIYFIETKKFLLIGKSNICVKVGEKSLTCKKIDLTTIVKPEAPFDLSVVYREGANDFVVTFNTSHLQKKYVKVLMHDVAYRQEKDENKWTHVNLSSTKLTLLQRKLQPAAMYEIKVRSIPDHYFKGFWSEWSPSYYFRTP bcov_r2_ems_3hM_540_000000033_0001_0001__35__S
DEVHKLAEKAARLALKKGDWDAHAKVVNVFMALKHGIISKEQAKKILKKIIEEILS DYSFSCYSQLEVNGSQHSLTCAFEDPDVNTTNLEFEICGALVEVKCLNFRKLQEIYFIETKKFLLIGKSNICVKVGEKSLTCKKIDLTTIVKPEAPFDLSVVYREGANDFVVTFNTSHLQKKYVKVLMHDVAYRQEKDENKWTHVNLSSTKLTLLQRKLQPAAMYEIKVRSIPDHYFKGFWSEWSPSYYFRTP bcov_v4_r4_ems_p1-15H-GBL-16H-GBL-16H_0129_0001_0001_0002_000000002_0001_0001_19_34_H_.._ems_p1-16H-GBL-16H-GABBL-16H_0045_0001_0001_0002_0001_0001_0001_0001__31__M
SRWKLAVEAVRKLAKEVKDKDPRLSELADKALRKLEEAIKKFKDDPEYIHAHAVRVAIQLKKIG DYSFSCYSQLEVNGSQHSLTCAFEDPDVNTTNLEFEICGALVEVKCLNFRKLQEIYFIETKKFLLIGKSNICVKVGEKSLTCKKIDLTTIVKPEAPFDLSVVYREGANDFVVTFNTSHLQKKYVKVLMHDVAYRQEKDENKWTHVNLSSTKLTLLQRKLQPAAMYEIKVRSIPDHYFKGFWSEWSPSYYFRTP bcov_v4_r4_ems_p1-15H-GBL-16H-GBL-16H_0129_0001_0001_0002_000000002_0001_0001_19_34_H_.._ems_3hM_1177_0001_0001_0001_0001__52__H
SLSHQVQMAAIVAQIAKQDPDEKLARLKIELAANHVRKLLSVPDPSVHELAKKALKIIESLK DYSFSCYSQLEVNGSQHSLTCAFEDPDVNTTNLEFEICGALVEVKCLNFRKLQEIYFIETKKFLLIGKSNICVKVGEKSLTCKKIDLTTIVKPEAPFDLSVVYREGANDFVVTFNTSHLQKKYVKVLMHDVAYRQEKDENKWTHVNLSSTKLTLLQRKLQPAAMYEIKVRSIPDHYFKGFWSEWSPSYYFRTP longxing_Grafting2_ems_3hM_1720_0001_0007_0001_0001__10__A
HEVQELARKLWHATEKAEKRNDEKAVKLLEDASVLLVNAWLSNAEDLKKKANKYAKTVIKQAES DYSFSCYSQLEVNGSQHSLTCAFEDPDVNTTNLEFEICGALVEVKCLNFRKLQEIYFIETKKFLLIGKSNICVKVGEKSLTCKKIDLTTIVKPEAPFDLSVVYREGANDFVVTFNTSHLQKKYVKVLMHDVAYRQEKDENKWTHVNLSSTKLTLLQRKLQPAAMYEIKVRSIPDHYFKGFWSEWSPSYYFRTP bcov_v3_r3_HEEH_04578_000000011_0001_0001_44_64_H_.._ems_3hC_1310_0001_0001_0013_0001_0001_0001__44__A
PEVKKEAKKAEELLTQARKLAEDPRIRYIIEVIIEELRKAVKNDNEEDLHIIIWRAKAIWKYVL DYSFSCYSQLEVNGSQHSLTCAFEDPDVNTTNLEFEICGALVEVKCLNFRKLQEIYFIETKKFLLIGKSNICVKVGEKSLTCKKIDLTTIVKPEAPFDLSVVYREGANDFVVTFNTSHLQKKYVKVLMHDVAYRQEKDENKWTHVNLSSTKLTLLQRKLQPAAMYEIKVRSIPDHYFKGFWSEWSPSYYFRTP bcov_r2_ems_3hM_540_000000033_0001_0001__33__I
DEDEKLIRRKIELALKILSKIPDPTAQKVVETAKKLYEEATKKNDKELLEDVVAYAVIQAIRI DYSFSCYSQLEVNGSQHSLTCAFEDPDVNTTNLEFEICGALVEVKCLNFRKLQEIYFIETKKFLLIGKSNICVKVGEKSLTCKKIDLTTIVKPEAPFDLSVVYREGANDFVVTFNTSHLQKKYVKVLMHDVAYRQEKDENKWTHVNLSSTKLTLLQRKLQPAAMYEIKVRSIPDHYFKGFWSEWSPSYYFRTP longxing_Grafting2_ems_3hM_2634_0002_0011_0001_0001__53__V
TEEEKLESILRKLKELADRVEDPRARHMIRIILTELEDAIKEKRREDARLAVMKVKQALKTHL DYSFSCYSQLEVNGSQHSLTCAFEDPDVNTTNLEFEICGALVEVKCLNFRKLQEIYFIETKKFLLIGKSNICVKVGEKSLTCKKIDLTTIVKPEAPFDLSVVYREGANDFVVTFNTSHLQKKYVKVLMHDVAYRQEKDENKWTHVNLSSTKLTLLQRKLQPAAMYEIKVRSIPDHYFKGFWSEWSPSYYFRTP longxing_Grafting2_ems_3hM_1371_0001_0007_0001_0001__52__V
DDTKLARRKVKLALTIVKNAYSKEEADRALHIAEIVADEVNEPTLQEQVTRTKKWVEKYFS DYSFSCYSQLEVNGSQHSLTCAFEDPDVNTTNLEFEICGALVEVKCLNFRKLQEIYFIETKKFLLIGKSNICVKVGEKSLTCKKIDLTTIVKPEAPFDLSVVYREGANDFVVTFNTSHLQKKYVKVLMHDVAYRQEKDENKWTHVNLSSTKLTLLQRKLQPAAMYEIKVRSIPDHYFKGFWSEWSPSYYFRTP longxing_Grafting2_ems_3hM_843_0001_0012_0001_0001__21__Y
PEVKKEAKKAEELLTQARKLSEDPRIRYIIEVLIEELRKAVKNDNEEDLHIIIWRAKAIWKYVL DYSFSCYSQLEVNGSQHSLTCAFEDPDVNTTNLEFEICGALVEVKCLNFRKLQEIYFIETKKFLLIGKSNICVKVGEKSLTCKKIDLTTIVKPEAPFDLSVVYREGANDFVVTFNTSHLQKKYVKVLMHDVAYRQEKDENKWTHVNLSSTKLTLLQRKLQPAAMYEIKVRSIPDHYFKGFWSEWSPSYYFRTP bcov_r2_ems_3hM_540_000000033_0001_0001__21__S
TKVQELIERLREHAERKGNAVAKVIADELEEALRRGDESDIRMNSRKAKAAIKA DYSFSCYSQLEVNGSQHSLTCAFEDPDVNTTNLEFEICGALVEVKCLNFRKLQEIYFIETKKFLLIGKSNICVKVGEKSLTCKKIDLTTIVKPEAPFDLSVVYREGANDFVVTFNTSHLQKKYVKVLMHDVAYRQEKDENKWTHVNLSSTKLTLLQRKLQPAAMYEIKVRSIPDHYFKGFWSEWSPSYYFRTP longxing_Grafting2_HHH_eva_0779_0001_0002_0001_0001__50__A
TEEEKLESLLRKLKELADRVEDPRARHMIRIILTELEDAIKEKRREDARLAIMKVKQALKTHL DYSFSCYSQLEVNGSQHSLTCAFEDPDVNTTNLEFEICGALVEVKCLNFRKLQEIYFIETKKFLLIGKSNICVKVGEKSLTCKKIDLTTIVKPEAPFDLSVVYREGANDFVVTFNTSHLQKKYVKVLMHDVAYRQEKDENKWTHVNLSSTKLTLLQRKLQPAAMYEIKVRSIPDHYFKGFWSEWSPSYYFRTP longxing_Grafting2_ems_3hM_1371_0001_0007_0001_0001__9__L
HEVQELARKLWHATEKAEKRNDEKAVKLLESASVLLVNAWLSNDEDLKKKANKYAKTVIKQAES DYSFSCYSQLEVNGSQHSLTCAFEDPDVNTTNLEFEICGALVEVKCLNFRKLQEIYFIETKKFLLIGKSNICVKVGEKSLTCKKIDLTTIVKPEAPFDLSVVYREGANDFVVTFNTSHLQKKYVKVLMHDVAYRQEKDENKWTHVNLSSTKLTLLQRKLQPAAMYEIKVRSIPDHYFKGFWSEWSPSYYFRTP bcov_v3_r3_HEEH_04578_000000011_0001_0001_44_64_H_.._ems_3hC_1310_0001_0001_0013_0001_0001_0001__31__S
DKRKKNEKIAERLAREGKLDEEEAEKLAREAWKAGDEELLAKIVNAWLHAKLS DYSFSCYSQLEVNGSQHSLTCAFEDPDVNTTNLEFEICGALVEVKCLNFRKLQEIYFIETKKFLLIGKSNICVKVGEKSLTCKKIDLTTIVKPEAPFDLSVVYREGANDFVVTFNTSHLQKKYVKVLMHDVAYRQEKDENKWTHVNLSSTKLTLLQRKLQPAAMYEIKVRSIPDHYFKGFWSEWSPSYYFRTP bcov_v4_r4_ems_p1-15H-GBL-16H-GBL-16H_0129_0001_0001_0002_000000002_0001_0001_19_34_H_.._ems_p1-15H-GABBL-14H-GBL-16H_0666_0001_0001_0002_0001_0001_0001__6__N
TEEEKLESILRKLKELADRVEDPRARHMIRIILTELEDAVKEKRREDARLAIMKVKQALKTHL DYSFSCYSQLEVNGSQHSLTCAFEDPDVNTTNLEFEICGALVEVKCLNFRKLQEIYFIETKKFLLIGKSNICVKVGEKSLTCKKIDLTTIVKPEAPFDLSVVYREGANDFVVTFNTSHLQKKYVKVLMHDVAYRQEKDENKWTHVNLSSTKLTLLQRKLQPAAMYEIKVRSIPDHYFKGFWSEWSPSYYFRTP longxing_Grafting2_ems_3hM_1371_0001_0007_0001_0001__40__V
DEVHKLAEKAARLALKKGDWDAHAKVVNVFLALKHGIISKEMAKKILKKIIEEILS DYSFSCYSQLEVNGSQHSLTCAFEDPDVNTTNLEFEICGALVEVKCLNFRKLQEIYFIETKKFLLIGKSNICVKVGEKSLTCKKIDLTTIVKPEAPFDLSVVYREGANDFVVTFNTSHLQKKYVKVLMHDVAYRQEKDENKWTHVNLSSTKLTLLQRKLQPAAMYEIKVRSIPDHYFKGFWSEWSPSYYFRTP bcov_v4_r4_ems_p1-15H-GBL-16H-GBL-16H_0129_0001_0001_0002_000000002_0001_0001_19_34_H_.._ems_p1-16H-GBL-16H-GABBL-16H_0045_0001_0001_0002_0001_0001_0001_0001__42__M
SLSHQVQMALIVAQIAKQDPDEKLARLKIELAANHVRKLLSVPDPSLHELAKKALKIIESLK DYSFSCYSQLEVNGSQHSLTCAFEDPDVNTTNLEFEICGALVEVKCLNFRKLQEIYFIETKKFLLIGKSNICVKVGEKSLTCKKIDLTTIVKPEAPFDLSVVYREGANDFVVTFNTSHLQKKYVKVLMHDVAYRQEKDENKWTHVNLSSTKLTLLQRKLQPAAMYEIKVRSIPDHYFKGFWSEWSPSYYFRTP longxing_Grafting2_ems_3hM_1720_0001_0007_0001_0001__47__L
PEVKKEAKKAEELLTQARKLAEDPRIRYIIEVLIEELRKAVKNDNEEDLHIIIWRAKAIWKLVL DYSFSCYSQLEVNGSQHSLTCAFEDPDVNTTNLEFEICGALVEVKCLNFRKLQEIYFIETKKFLLIGKSNICVKVGEKSLTCKKIDLTTIVKPEAPFDLSVVYREGANDFVVTFNTSHLQKKYVKVLMHDVAYRQEKDENKWTHVNLSSTKLTLLQRKLQPAAMYEIKVRSIPDHYFKGFWSEWSPSYYFRTP bcov_r2_ems_3hM_540_000000033_0001_0001__62__L
TEEEKLESILRKLKELADRAEDPRARHMIRIILTELEDAIKEKRREDARLAIMKVKQALKTHL DYSFSCYSQLEVNGSQHSLTCAFEDPDVNTTNLEFEICGALVEVKCLNFRKLQEIYFIETKKFLLIGKSNICVKVGEKSLTCKKIDLTTIVKPEAPFDLSVVYREGANDFVVTFNTSHLQKKYVKVLMHDVAYRQEKDENKWTHVNLSSTKLTLLQRKLQPAAMYEIKVRSIPDHYFKGFWSEWSPSYYFRTP longxing_Grafting2_ems_3hM_1371_0001_0007_0001_0001__20__A
TEEEKLESDLRKLKELADRVEDPRARHMIRIILTELEDAIKEKRREDARLAIMKVKQALKTHL DYSFSCYSQLEVNGSQHSLTCAFEDPDVNTTNLEFEICGALVEVKCLNFRKLQEIYFIETKKFLLIGKSNICVKVGEKSLTCKKIDLTTIVKPEAPFDLSVVYREGANDFVVTFNTSHLQKKYVKVLMHDVAYRQEKDENKWTHVNLSSTKLTLLQRKLQPAAMYEIKVRSIPDHYFKGFWSEWSPSYYFRTP longxing_Grafting2_ems_3hM_1371_0001_0007_0001_0001__9__D
TEEEKLESILRKLKELADRVEDPRARHMIRIILTELEDAIKEKRREDARLHIMKVKQALKTHL DYSFSCYSQLEVNGSQHSLTCAFEDPDVNTTNLEFEICGALVEVKCLNFRKLQEIYFIETKKFLLIGKSNICVKVGEKSLTCKKIDLTTIVKPEAPFDLSVVYREGANDFVVTFNTSHLQKKYVKVLMHDVAYRQEKDENKWTHVNLSSTKLTLLQRKLQPAAMYEIKVRSIPDHYFKGFWSEWSPSYYFRTP longxing_Grafting2_ems_3hM_1371_0001_0007_0001_0001__51__H
PEVKKEAKKAEELLTQARKLTEDPRIRYIIEVLIEELRKAVKNDNEEDLHIIIWRAKAIWKYVL DYSFSCYSQLEVNGSQHSLTCAFEDPDVNTTNLEFEICGALVEVKCLNFRKLQEIYFIETKKFLLIGKSNICVKVGEKSLTCKKIDLTTIVKPEAPFDLSVVYREGANDFVVTFNTSHLQKKYVKVLMHDVAYRQEKDENKWTHVNLSSTKLTLLQRKLQPAAMYEIKVRSIPDHYFKGFWSEWSPSYYFRTP bcov_r2_ems_3hM_540_000000033_0001_0001__21__T
HEVQELARKLWHATEKAEKRNDEKLVKLLEDASVLLVNAWLSNDEDLKKKANKYAKTVIKQAES DYSFSCYSQLEVNGSQHSLTCAFEDPDVNTTNLEFEICGALVEVKCLNFRKLQEIYFIETKKFLLIGKSNICVKVGEKSLTCKKIDLTTIVKPEAPFDLSVVYREGANDFVVTFNTSHLQKKYVKVLMHDVAYRQEKDENKWTHVNLSSTKLTLLQRKLQPAAMYEIKVRSIPDHYFKGFWSEWSPSYYFRTP bcov_v3_r3_HEEH_04578_000000011_0001_0001_44_64_H_.._ems_3hC_1310_0001_0001_0013_0001_0001_0001__25__L
DDKLKHLIKALQREAKDAYKNNSPDDLRLVKLKARLARKIAQDPTARKLASEVEKLATKLEKS DYSFSCYSQLEVNGSQHSLTCAFEDPDVNTTNLEFEICGALVEVKCLNFRKLQEIYFIETKKFLLIGKSNICVKVGEKSLTCKKIDLTTIVKPEAPFDLSVVYREGANDFVVTFNTSHLQKKYVKVLMHDVAYRQEKDENKWTHVNLSSTKLTLLQRKLQPAAMYEIKVRSIPDHYFKGFWSEWSPSYYFRTP longxing_Grafting2_ems_3hM_543_0001_0020_0001_0001__8__I
TEEEKLESILRKLKELADRVEDPRARHMIRRILTELEDAIKEKRREDARLAIMKVKQALKTHL DYSFSCYSQLEVNGSQHSLTCAFEDPDVNTTNLEFEICGALVEVKCLNFRKLQEIYFIETKKFLLIGKSNICVKVGEKSLTCKKIDLTTIVKPEAPFDLSVVYREGANDFVVTFNTSHLQKKYVKVLMHDVAYRQEKDENKWTHVNLSSTKLTLLQRKLQPAAMYEIKVRSIPDHYFKGFWSEWSPSYYFRTP longxing_Grafting2_ems_3hM_1371_0001_0007_0001_0001__31__R
TKVQELIERLREHAERKGNAVAKVIADELEEALRRGDESDIRMNSRKAKQAIKH DYSFSCYSQLEVNGSQHSLTCAFEDPDVNTTNLEFEICGALVEVKCLNFRKLQEIYFIETKKFLLIGKSNICVKVGEKSLTCKKIDLTTIVKPEAPFDLSVVYREGANDFVVTFNTSHLQKKYVKVLMHDVAYRQEKDENKWTHVNLSSTKLTLLQRKLQPAAMYEIKVRSIPDHYFKGFWSEWSPSYYFRTP longxing_Grafting2_HHH_eva_0779_0001_0002_0001_0001__54__H
SRWKLAVEAVRKLAKEVKDKDPRLSELADKALRKLEEAIKKFKDDPEYIHAVAARVAIQLKKIG DYSFSCYSQLEVNGSQHSLTCAFEDPDVNTTNLEFEICGALVEVKCLNFRKLQEIYFIETKKFLLIGKSNICVKVGEKSLTCKKIDLTTIVKPEAPFDLSVVYREGANDFVVTFNTSHLQKKYVKVLMHDVAYRQEKDENKWTHVNLSSTKLTLLQRKLQPAAMYEIKVRSIPDHYFKGFWSEWSPSYYFRTP bcov_v4_r4_ems_p1-15H-GBL-16H-GBL-16H_0129_0001_0001_0002_000000002_0001_0001_19_34_H_.._ems_3hM_1177_0001_0001_0001_0001__54__A
TIEEELKKLARKAWKKGDEDAHAVLVNAWAAYKLGDEKALKKLIKLAKELLDS DYSFSCYSQLEVNGSQHSLTCAFEDPDVNTTNLEFEICGALVEVKCLNFRKLQEIYFIETKKFLLIGKSNICVKVGEKSLTCKKIDLTTIVKPEAPFDLSVVYREGANDFVVTFNTSHLQKKYVKVLMHDVAYRQEKDENKWTHVNLSSTKLTLLQRKLQPAAMYEIKVRSIPDHYFKGFWSEWSPSYYFRTP bcov_v3_r3_ems_3hM_3011_000000023_0001_0001_44_61_H_.._ems_p1-15H-GBL-16H-GBL-16H_0039_0001_0001_0002_0001_0001_0001_0001__30__A
SLSDQVQMALIVAQIAKQDPDEKLARLKIELAANHVRKLLSVPDPSVHELAKKALKIIESLK DYSFSCYSQLEVNGSQHSLTCAFEDPDVNTTNLEFEICGALVEVKCLNFRKLQEIYFIETKKFLLIGKSNICVKVGEKSLTCKKIDLTTIVKPEAPFDLSVVYREGANDFVVTFNTSHLQKKYVKVLMHDVAYRQEKDENKWTHVNLSSTKLTLLQRKLQPAAMYEIKVRSIPDHYFKGFWSEWSPSYYFRTP longxing_Grafting2_ems_3hM_1720_0001_0007_0001_0001__4__D
DPRKKLKELVDRAKTLAKQVGDRMALHVVKVLELEAKEAIDNNDEEELKLVERKLRLIIKILES DYSFSCYSQLEVNGSQHSLTCAFEDPDVNTTNLEFEICGALVEVKCLNFRKLQEIYFIETKKFLLIGKSNICVKVGEKSLTCKKIDLTTIVKPEAPFDLSVVYREGANDFVVTFNTSHLQKKYVKVLMHDVAYRQEKDENKWTHVNLSSTKLTLLQRKLQPAAMYEIKVRSIPDHYFKGFWSEWSPSYYFRTP longxing_Grafting2_ems_3hM_2512_0001_0006_0001_0001__58__I
TEDVVRELEKILEELLRRGLLNKAIADALKDELRTALKEGDEDTLRLVRLKVELAKKTLK DYSFSCYSQLEVNGSQHSLTCAFEDPDVNTTNLEFEICGALVEVKCLNFRKLQEIYFIETKKFLLIGKSNICVKVGEKSLTCKKIDLTTIVKPEAPFDLSVVYREGANDFVVTFNTSHLQKKYVKVLMHDVAYRQEKDENKWTHVNLSSTKLTLLQRKLQPAAMYEIKVRSIPDHYFKGFWSEWSPSYYFRTP longxing_Grafting2_HHH_eva_0122_0001_0011_0001_0001__23__K
HEVQELARKLWHATEKAEKRNDEKAVKLLEDASVLLVNAWLSNDEDLKKKANKYAKTIIKQAES DYSFSCYSQLEVNGSQHSLTCAFEDPDVNTTNLEFEICGALVEVKCLNFRKLQEIYFIETKKFLLIGKSNICVKVGEKSLTCKKIDLTTIVKPEAPFDLSVVYREGANDFVVTFNTSHLQKKYVKVLMHDVAYRQEKDENKWTHVNLSSTKLTLLQRKLQPAAMYEIKVRSIPDHYFKGFWSEWSPSYYFRTP bcov_v3_r3_HEEH_04578_000000011_0001_0001_44_64_H_.._ems_3hC_1310_0001_0001_0013_0001_0001_0001__58__I
DKRKKLEKIAERLAREGKLDEEEAEKLAREAWKAGDEELLAKIVNAWYHAKLS DYSFSCYSQLEVNGSQHSLTCAFEDPDVNTTNLEFEICGALVEVKCLNFRKLQEIYFIETKKFLLIGKSNICVKVGEKSLTCKKIDLTTIVKPEAPFDLSVVYREGANDFVVTFNTSHLQKKYVKVLMHDVAYRQEKDENKWTHVNLSSTKLTLLQRKLQPAAMYEIKVRSIPDHYFKGFWSEWSPSYYFRTP bcov_v4_r4_ems_p1-15H-GBL-16H-GBL-16H_0129_0001_0001_0002_000000002_0001_0001_19_34_H_.._ems_p1-15H-GABBL-14H-GBL-16H_0666_0001_0001_0002_0001_0001_0001__48__Y
TKVQELIERLREHAERKGNAVAKVIADELEEALRRGDESDIRMNSRSAKQAIKA DYSFSCYSQLEVNGSQHSLTCAFEDPDVNTTNLEFEICGALVEVKCLNFRKLQEIYFIETKKFLLIGKSNICVKVGEKSLTCKKIDLTTIVKPEAPFDLSVVYREGANDFVVTFNTSHLQKKYVKVLMHDVAYRQEKDENKWTHVNLSSTKLTLLQRKLQPAAMYEIKVRSIPDHYFKGFWSEWSPSYYFRTP longxing_Grafting2_HHH_eva_0779_0001_0002_0001_0001__47__S
DDKLKHLLKALQREAKDAYKNNSPDDLRLVKLKARLYRKIAQDPTARKLASEVEKLATKLEKS DYSFSCYSQLEVNGSQHSLTCAFEDPDVNTTNLEFEICGALVEVKCLNFRKLQEIYFIETKKFLLIGKSNICVKVGEKSLTCKKIDLTTIVKPEAPFDLSVVYREGANDFVVTFNTSHLQKKYVKVLMHDVAYRQEKDENKWTHVNLSSTKLTLLQRKLQPAAMYEIKVRSIPDHYFKGFWSEWSPSYYFRTP longxing_Grafting2_ems_3hM_543_0001_0020_0001_0001__37__Y
DKRKKLEKIAERLAREGKLDEEEAEKLAQEAWKAGDEELLAKIVNAWLHAKLS DYSFSCYSQLEVNGSQHSLTCAFEDPDVNTTNLEFEICGALVEVKCLNFRKLQEIYFIETKKFLLIGKSNICVKVGEKSLTCKKIDLTTIVKPEAPFDLSVVYREGANDFVVTFNTSHLQKKYVKVLMHDVAYRQEKDENKWTHVNLSSTKLTLLQRKLQPAAMYEIKVRSIPDHYFKGFWSEWSPSYYFRTP bcov_v4_r4_ems_p1-15H-GBL-16H-GBL-16H_0129_0001_0001_0002_000000002_0001_0001_19_34_H_.._ems_p1-15H-GABBL-14H-GBL-16H_0666_0001_0001_0002_0001_0001_0001__29__Q
TEDVVRELEKILEELKRRGLLNPAIADALKDELRTALKEGDEDTLRLVRLKVELAKKTLK DYSFSCYSQLEVNGSQHSLTCAFEDPDVNTTNLEFEICGALVEVKCLNFRKLQEIYFIETKKFLLIGKSNICVKVGEKSLTCKKIDLTTIVKPEAPFDLSVVYREGANDFVVTFNTSHLQKKYVKVLMHDVAYRQEKDENKWTHVNLSSTKLTLLQRKLQPAAMYEIKVRSIPDHYFKGFWSEWSPSYYFRTP longxing_Grafting2_HHH_eva_0122_0001_0011_0001_0001__16__K
DEDEKLIRRKIELAFKILSKIPDPTAQKVVETAKKLYEEATKKNDKELLEDVAAYAVIQAIRI DYSFSCYSQLEVNGSQHSLTCAFEDPDVNTTNLEFEICGALVEVKCLNFRKLQEIYFIETKKFLLIGKSNICVKVGEKSLTCKKIDLTTIVKPEAPFDLSVVYREGANDFVVTFNTSHLQKKYVKVLMHDVAYRQEKDENKWTHVNLSSTKLTLLQRKLQPAAMYEIKVRSIPDHYFKGFWSEWSPSYYFRTP longxing_Grafting2_ems_3hM_2634_0002_0011_0001_0001__15__F
DKEEKVKKLKDRANEVASKAKTRLAMLLKILVEELEDALKKGDPDDYRLAYKKVEQAIKILE DYSFSCYSQLEVNGSQHSLTCAFEDPDVNTTNLEFEICGALVEVKCLNFRKLQEIYFIETKKFLLIGKSNICVKVGEKSLTCKKIDLTTIVKPEAPFDLSVVYREGANDFVVTFNTSHLQKKYVKVLMHDVAYRQEKDENKWTHVNLSSTKLTLLQRKLQPAAMYEIKVRSIPDHYFKGFWSEWSPSYYFRTP longxing_Grafting2_ems_3hM_1894_0002_0004_0001_0001__61__L
TEEEKLESILRKLKELMDRVEDPRARHMIRIILTELEDAIKEKRREDARLAIMKVKQALKTHL DYSFSCYSQLEVNGSQHSLTCAFEDPDVNTTNLEFEICGALVEVKCLNFRKLQEIYFIETKKFLLIGKSNICVKVGEKSLTCKKIDLTTIVKPEAPFDLSVVYREGANDFVVTFNTSHLQKKYVKVLMHDVAYRQEKDENKWTHVNLSSTKLTLLQRKLQPAAMYEIKVRSIPDHYFKGFWSEWSPSYYFRTP longxing_Grafting2_ems_3hM_1371_0001_0007_0001_0001__17__M
TEEEKLESILRKLKELADRVEDPRSRHMIRIILTELEDAIKEKRREDARLAIMKVKQALKTHL DYSFSCYSQLEVNGSQHSLTCAFEDPDVNTTNLEFEICGALVEVKCLNFRKLQEIYFIETKKFLLIGKSNICVKVGEKSLTCKKIDLTTIVKPEAPFDLSVVYREGANDFVVTFNTSHLQKKYVKVLMHDVAYRQEKDENKWTHVNLSSTKLTLLQRKLQPAAMYEIKVRSIPDHYFKGFWSEWSPSYYFRTP longxing_Grafting2_ems_3hM_1371_0001_0007_0001_0001__25__S
SRWKLVVEAVRKLAKEVKDKDPRLSELADKALRKLEEAIKKFKDDPEYIHAVAVRVAIQLKKIG DYSFSCYSQLEVNGSQHSLTCAFEDPDVNTTNLEFEICGALVEVKCLNFRKLQEIYFIETKKFLLIGKSNICVKVGEKSLTCKKIDLTTIVKPEAPFDLSVVYREGANDFVVTFNTSHLQKKYVKVLMHDVAYRQEKDENKWTHVNLSSTKLTLLQRKLQPAAMYEIKVRSIPDHYFKGFWSEWSPSYYFRTP bcov_v4_r4_ems_p1-15H-GBL-16H-GBL-16H_0129_0001_0001_0002_000000002_0001_0001_19_34_H_.._ems_3hM_1177_0001_0001_0001_0001__6__V
DDTKLARRKVKLALTIVKNASSKEEADRALHIAEIVAFEVNEPTLQEQVTRTKKWVEKYFS DYSFSCYSQLEVNGSQHSLTCAFEDPDVNTTNLEFEICGALVEVKCLNFRKLQEIYFIETKKFLLIGKSNICVKVGEKSLTCKKIDLTTIVKPEAPFDLSVVYREGANDFVVTFNTSHLQKKYVKVLMHDVAYRQEKDENKWTHVNLSSTKLTLLQRKLQPAAMYEIKVRSIPDHYFKGFWSEWSPSYYFRTP longxing_Grafting2_ems_3hM_843_0001_0012_0001_0001__38__F
SEDSRIDQMKVKQAAKLAESGKVDPHAVKIIIKIILEAARERGDEDVIKVAERALEKVKKIESS DYSFSCYSQLEVNGSQHSLTCAFEDPDVNTTNLEFEICGALVEVKCLNFRKLQEIYFIETKKFLLIGKSNICVKVGEKSLTCKKIDLTTIVKPEAPFDLSVVYREGANDFVVTFNTSHLQKKYVKVLMHDVAYRQEKDENKWTHVNLSSTKLTLLQRKLQPAAMYEIKVRSIPDHYFKGFWSEWSPSYYFRTP longxing_Grafting2_HHH_eva_0068_0001_0007_0001_0001__6__I
TIEEELKKLARKAWKKGDEDAHAYLVNAWRAYKLGDEKALKKLIKLAKELLDS DYSFSCYSQLEVNGSQHSLTCAFEDPDVNTTNLEFEICGALVEVKCLNFRKLQEIYFIETKKFLLIGKSNICVKVGEKSLTCKKIDLTTIVKPEAPFDLSVVYREGANDFVVTFNTSHLQKKYVKVLMHDVAYRQEKDENKWTHVNLSSTKLTLLQRKLQPAAMYEIKVRSIPDHYFKGFWSEWSPSYYFRTP bcov_v3_r3_ems_3hM_3011_000000023_0001_0001_44_61_H_.._ems_p1-15H-GBL-16H-GBL-16H_0039_0001_0001_0002_0001_0001_0001_0001__24__Y
DEVHKLAEKAARLALKKGDWDAHAKVLNVFLALKHGIISKEQAKKILKKIIEEILS DYSFSCYSQLEVNGSQHSLTCAFEDPDVNTTNLEFEICGALVEVKCLNFRKLQEIYFIETKKFLLIGKSNICVKVGEKSLTCKKIDLTTIVKPEAPFDLSVVYREGANDFVVTFNTSHLQKKYVKVLMHDVAYRQEKDENKWTHVNLSSTKLTLLQRKLQPAAMYEIKVRSIPDHYFKGFWSEWSPSYYFRTP bcov_v4_r4_ems_p1-15H-GBL-16H-GBL-16H_0129_0001_0001_0002_000000002_0001_0001_19_34_H_.._ems_p1-16H-GBL-16H-GABBL-16H_0045_0001_0001_0002_0001_0001_0001_0001__27__L
SRWKLAVEAVRKLAKEVKDKDPRRSELADKALRKLEEAIKKFKDDPEYIHAVAVRVAIQLKKIG DYSFSCYSQLEVNGSQHSLTCAFEDPDVNTTNLEFEICGALVEVKCLNFRKLQEIYFIETKKFLLIGKSNICVKVGEKSLTCKKIDLTTIVKPEAPFDLSVVYREGANDFVVTFNTSHLQKKYVKVLMHDVAYRQEKDENKWTHVNLSSTKLTLLQRKLQPAAMYEIKVRSIPDHYFKGFWSEWSPSYYFRTP bcov_v4_r4_ems_p1-15H-GBL-16H-GBL-16H_0129_0001_0001_0002_000000002_0001_0001_19_34_H_.._ems_3hM_1177_0001_0001_0001_0001__24__R
DKRKKLEKIAERLAREGKLDEEEAEKLAREAWKAGDEELLAKIVNAWLHALLS DYSFSCYSQLEVNGSQHSLTCAFEDPDVNTTNLEFEICGALVEVKCLNFRKLQEIYFIETKKFLLIGKSNICVKVGEKSLTCKKIDLTTIVKPEAPFDLSVVYREGANDFVVTFNTSHLQKKYVKVLMHDVAYRQEKDENKWTHVNLSSTKLTLLQRKLQPAAMYEIKVRSIPDHYFKGFWSEWSPSYYFRTP bcov_v4_r4_ems_p1-15H-GBL-16H-GBL-16H_0129_0001_0001_0002_000000002_0001_0001_19_34_H_.._ems_p1-15H-GABBL-14H-GBL-16H_0666_0001_0001_0002_0001_0001_0001__51__L
DDKLKHLLKALQRTAKDAYKNNSPDDLRLVKLKARLARKIAQDPTARKLASEVEKLATKLEKS DYSFSCYSQLEVNGSQHSLTCAFEDPDVNTTNLEFEICGALVEVKCLNFRKLQEIYFIETKKFLLIGKSNICVKVGEKSLTCKKIDLTTIVKPEAPFDLSVVYREGANDFVVTFNTSHLQKKYVKVLMHDVAYRQEKDENKWTHVNLSSTKLTLLQRKLQPAAMYEIKVRSIPDHYFKGFWSEWSPSYYFRTP longxing_Grafting2_ems_3hM_543_0001_0020_0001_0001__14__T
PEVKKEAKKAEELLTQARKLAEDPRIRYIIEVLIEELRKAVKNDNENDLHIIIWRAKAIWKYVL DYSFSCYSQLEVNGSQHSLTCAFEDPDVNTTNLEFEICGALVEVKCLNFRKLQEIYFIETKKFLLIGKSNICVKVGEKSLTCKKIDLTTIVKPEAPFDLSVVYREGANDFVVTFNTSHLQKKYVKVLMHDVAYRQEKDENKWTHVNLSSTKLTLLQRKLQPAAMYEIKVRSIPDHYFKGFWSEWSPSYYFRTP bcov_r2_ems_3hM_540_000000033_0001_0001__47__N
SLSHQVQMALIVAQIAKQDPDEKLARLKIELAANHVRKILSVPDPSVHELAKKALKIIESLK DYSFSCYSQLEVNGSQHSLTCAFEDPDVNTTNLEFEICGALVEVKCLNFRKLQEIYFIETKKFLLIGKSNICVKVGEKSLTCKKIDLTTIVKPEAPFDLSVVYREGANDFVVTFNTSHLQKKYVKVLMHDVAYRQEKDENKWTHVNLSSTKLTLLQRKLQPAAMYEIKVRSIPDHYFKGFWSEWSPSYYFRTP longxing_Grafting2_ems_3hM_1720_0001_0007_0001_0001__39__I
DPRKKLKELVDRAKTLMKQVGDRMALHVVKVLELEAKEAIDNNDEEELKLVERKLRLAIKILES DYSFSCYSQLEVNGSQHSLTCAFEDPDVNTTNLEFEICGALVEVKCLNFRKLQEIYFIETKKFLLIGKSNICVKVGEKSLTCKKIDLTTIVKPEAPFDLSVVYREGANDFVVTFNTSHLQKKYVKVLMHDVAYRQEKDENKWTHVNLSSTKLTLLQRKLQPAAMYEIKVRSIPDHYFKGFWSEWSPSYYFRTP longxing_Grafting2_ems_3hM_2512_0001_0006_0001_0001__17__M
TEDVVRELEKILEELLRRGLLNPAIADQLKDELRTALKEGDEDTLRLVRLKVELAKKTLK DYSFSCYSQLEVNGSQHSLTCAFEDPDVNTTNLEFEICGALVEVKCLNFRKLQEIYFIETKKFLLIGKSNICVKVGEKSLTCKKIDLTTIVKPEAPFDLSVVYREGANDFVVTFNTSHLQKKYVKVLMHDVAYRQEKDENKWTHVNLSSTKLTLLQRKLQPAAMYEIKVRSIPDHYFKGFWSEWSPSYYFRTP longxing_Grafting2_HHH_eva_0122_0001_0011_0001_0001__28__Q
DDTKLARRKVKLALTIVKNESSKEEADRALHIAEIVADEVNEPTLQEQVTRTKKWVEKYFS DYSFSCYSQLEVNGSQHSLTCAFEDPDVNTTNLEFEICGALVEVKCLNFRKLQEIYFIETKKFLLIGKSNICVKVGEKSLTCKKIDLTTIVKPEAPFDLSVVYREGANDFVVTFNTSHLQKKYVKVLMHDVAYRQEKDENKWTHVNLSSTKLTLLQRKLQPAAMYEIKVRSIPDHYFKGFWSEWSPSYYFRTP longxing_Grafting2_ems_3hM_843_0001_0012_0001_0001__20__E
DDKLKHLLKALQRLAKDAYKNNSPDDLRLVKLKARLARKIAQDPTARKLASEVEKLATKLEKS DYSFSCYSQLEVNGSQHSLTCAFEDPDVNTTNLEFEICGALVEVKCLNFRKLQEIYFIETKKFLLIGKSNICVKVGEKSLTCKKIDLTTIVKPEAPFDLSVVYREGANDFVVTFNTSHLQKKYVKVLMHDVAYRQEKDENKWTHVNLSSTKLTLLQRKLQPAAMYEIKVRSIPDHYFKGFWSEWSPSYYFRTP longxing_Grafting2_ems_3hM_543_0001_0020_0001_0001__14__L
TEEEKLESILRKLKELADRVEDPRARHMIRIILTELEKAIKEKRREDARLAIMKVKQALKTHL DYSFSCYSQLEVNGSQHSLTCAFEDPDVNTTNLEFEICGALVEVKCLNFRKLQEIYFIETKKFLLIGKSNICVKVGEKSLTCKKIDLTTIVKPEAPFDLSVVYREGANDFVVTFNTSHLQKKYVKVLMHDVAYRQEKDENKWTHVNLSSTKLTLLQRKLQPAAMYEIKVRSIPDHYFKGFWSEWSPSYYFRTP longxing_Grafting2_ems_3hM_1371_0001_0007_0001_0001__38__K
SEDSRLDQMKVKQAAKLAESGKVDPHAVKIIIKIILEAARERGDEDVIKVAERALEKVKKIWSS DYSFSCYSQLEVNGSQHSLTCAFEDPDVNTTNLEFEICGALVEVKCLNFRKLQEIYFIETKKFLLIGKSNICVKVGEKSLTCKKIDLTTIVKPEAPFDLSVVYREGANDFVVTFNTSHLQKKYVKVLMHDVAYRQEKDENKWTHVNLSSTKLTLLQRKLQPAAMYEIKVRSIPDHYFKGFWSEWSPSYYFRTP longxing_Grafting2_HHH_eva_0068_0001_0007_0001_0001__62__W
DEVHKLAEKAARLALKKGDWDAHAKVVNVFLALKHGIISKEQAKKILKKIVEEILS DYSFSCYSQLEVNGSQHSLTCAFEDPDVNTTNLEFEICGALVEVKCLNFRKLQEIYFIETKKFLLIGKSNICVKVGEKSLTCKKIDLTTIVKPEAPFDLSVVYREGANDFVVTFNTSHLQKKYVKVLMHDVAYRQEKDENKWTHVNLSSTKLTLLQRKLQPAAMYEIKVRSIPDHYFKGFWSEWSPSYYFRTP bcov_v4_r4_ems_p1-15H-GBL-16H-GBL-16H_0129_0001_0001_0002_000000002_0001_0001_19_34_H_.._ems_p1-16H-GBL-16H-GABBL-16H_0045_0001_0001_0002_0001_0001_0001_0001__51__V
TIEEELKKLARKAWKKGDEDAHAVLVQAWRAYKLGDEKALKKLIKLAKELLDS DYSFSCYSQLEVNGSQHSLTCAFEDPDVNTTNLEFEICGALVEVKCLNFRKLQEIYFIETKKFLLIGKSNICVKVGEKSLTCKKIDLTTIVKPEAPFDLSVVYREGANDFVVTFNTSHLQKKYVKVLMHDVAYRQEKDENKWTHVNLSSTKLTLLQRKLQPAAMYEIKVRSIPDHYFKGFWSEWSPSYYFRTP bcov_v3_r3_ems_3hM_3011_000000023_0001_0001_44_61_H_.._ems_p1-15H-GBL-16H-GBL-16H_0039_0001_0001_0002_0001_0001_0001_0001__27__Q
DQTKLARRKVKLALTIVKNASSKEEADRALHIAEIVADEVNEPTLQEQVTRTKKWVEKYFS DYSFSCYSQLEVNGSQHSLTCAFEDPDVNTTNLEFEICGALVEVKCLNFRKLQEIYFIETKKFLLIGKSNICVKVGEKSLTCKKIDLTTIVKPEAPFDLSVVYREGANDFVVTFNTSHLQKKYVKVLMHDVAYRQEKDENKWTHVNLSSTKLTLLQRKLQPAAMYEIKVRSIPDHYFKGFWSEWSPSYYFRTP longxing_Grafting2_ems_3hM_843_0001_0012_0001_0001__2__Q
TKVQELIERLREHAERMGNAVAKVIADELEEALRRGDESDIRMNSRKAKQAIKA DYSFSCYSQLEVNGSQHSLTCAFEDPDVNTTNLEFEICGALVEVKCLNFRKLQEIYFIETKKFLLIGKSNICVKVGEKSLTCKKIDLTTIVKPEAPFDLSVVYREGANDFVVTFNTSHLQKKYVKVLMHDVAYRQEKDENKWTHVNLSSTKLTLLQRKLQPAAMYEIKVRSIPDHYFKGFWSEWSPSYYFRTP longxing_Grafting2_HHH_eva_0779_0001_0002_0001_0001__17__M
PEVKKEAKKAEELLTQARKLAEDPRIRYIIEVLIEELRKAVKNDNEEDLHIIIWRAKAIWKDVL DYSFSCYSQLEVNGSQHSLTCAFEDPDVNTTNLEFEICGALVEVKCLNFRKLQEIYFIETKKFLLIGKSNICVKVGEKSLTCKKIDLTTIVKPEAPFDLSVVYREGANDFVVTFNTSHLQKKYVKVLMHDVAYRQEKDENKWTHVNLSSTKLTLLQRKLQPAAMYEIKVRSIPDHYFKGFWSEWSPSYYFRTP bcov_r2_ems_3hM_540_000000033_0001_0001__62__D
SLSHQVQMALIVAQIMKQDPDEKLARLKIELAANHVRKLLSVPDPSVHELAKKALKIIESLK DYSFSCYSQLEVNGSQHSLTCAFEDPDVNTTNLEFEICGALVEVKCLNFRKLQEIYFIETKKFLLIGKSNICVKVGEKSLTCKKIDLTTIVKPEAPFDLSVVYREGANDFVVTFNTSHLQKKYVKVLMHDVAYRQEKDENKWTHVNLSSTKLTLLQRKLQPAAMYEIKVRSIPDHYFKGFWSEWSPSYYFRTP longxing_Grafting2_ems_3hM_1720_0001_0007_0001_0001__16__M
PEVKKEAKKAEELLTQARKLAEDPRIRYIIEVLIEELRKAYKNDNEEDLHIIIWRAKAIWKYVL DYSFSCYSQLEVNGSQHSLTCAFEDPDVNTTNLEFEICGALVEVKCLNFRKLQEIYFIETKKFLLIGKSNICVKVGEKSLTCKKIDLTTIVKPEAPFDLSVVYREGANDFVVTFNTSHLQKKYVKVLMHDVAYRQEKDENKWTHVNLSSTKLTLLQRKLQPAAMYEIKVRSIPDHYFKGFWSEWSPSYYFRTP bcov_r2_ems_3hM_540_000000033_0001_0001__41__Y
DEVHKLAEKAARLALKKGDWDQHAKVVNVFLALKHGIISKEQAKKILKKIIEEILS DYSFSCYSQLEVNGSQHSLTCAFEDPDVNTTNLEFEICGALVEVKCLNFRKLQEIYFIETKKFLLIGKSNICVKVGEKSLTCKKIDLTTIVKPEAPFDLSVVYREGANDFVVTFNTSHLQKKYVKVLMHDVAYRQEKDENKWTHVNLSSTKLTLLQRKLQPAAMYEIKVRSIPDHYFKGFWSEWSPSYYFRTP bcov_v4_r4_ems_p1-15H-GBL-16H-GBL-16H_0129_0001_0001_0002_000000002_0001_0001_19_34_H_.._ems_p1-16H-GBL-16H-GABBL-16H_0045_0001_0001_0002_0001_0001_0001_0001__22__Q
DDTKLANRKVKLALTIVKNASSKEEADRALHIAEIVADEVNEPTLQEQVTRTKKWVEKYFS DYSFSCYSQLEVNGSQHSLTCAFEDPDVNTTNLEFEICGALVEVKCLNFRKLQEIYFIETKKFLLIGKSNICVKVGEKSLTCKKIDLTTIVKPEAPFDLSVVYREGANDFVVTFNTSHLQKKYVKVLMHDVAYRQEKDENKWTHVNLSSTKLTLLQRKLQPAAMYEIKVRSIPDHYFKGFWSEWSPSYYFRTP longxing_Grafting2_ems_3hM_843_0001_0012_0001_0001__7__N
DDKLKHLLKALQREAKDAYKNNSPDDLRLVKLKARLARKILQDPTARKLASEVEKLATKLEKS DYSFSCYSQLEVNGSQHSLTCAFEDPDVNTTNLEFEICGALVEVKCLNFRKLQEIYFIETKKFLLIGKSNICVKVGEKSLTCKKIDLTTIVKPEAPFDLSVVYREGANDFVVTFNTSHLQKKYVKVLMHDVAYRQEKDENKWTHVNLSSTKLTLLQRKLQPAAMYEIKVRSIPDHYFKGFWSEWSPSYYFRTP longxing_Grafting2_ems_3hM_543_0001_0020_0001_0001__41__L
HEVQELARKLWHATEKAEKDNDEKAVKLLEDASVLLVNAWLSNDEDLKKKANKYAKTVIKQAES DYSFSCYSQLEVNGSQHSLTCAFEDPDVNTTNLEFEICGALVEVKCLNFRKLQEIYFIETKKFLLIGKSNICVKVGEKSLTCKKIDLTTIVKPEAPFDLSVVYREGANDFVVTFNTSHLQKKYVKVLMHDVAYRQEKDENKWTHVNLSSTKLTLLQRKLQPAAMYEIKVRSIPDHYFKGFWSEWSPSYYFRTP bcov_v3_r3_HEEH_04578_000000011_0001_0001_44_64_H_.._ems_3hC_1310_0001_0001_0013_0001_0001_0001__20__D
HEVQELARKLWHATEKAEKRNDEKAVKLLEDASVLLVNAWLFNDEDLKKKANKYAKTVIKQAES DYSFSCYSQLEVNGSQHSLTCAFEDPDVNTTNLEFEICGALVEVKCLNFRKLQEIYFIETKKFLLIGKSNICVKVGEKSLTCKKIDLTTIVKPEAPFDLSVVYREGANDFVVTFNTSHLQKKYVKVLMHDVAYRQEKDENKWTHVNLSSTKLTLLQRKLQPAAMYEIKVRSIPDHYFKGFWSEWSPSYYFRTP bcov_v3_r3_HEEH_04578_000000011_0001_0001_44_64_H_.._ems_3hC_1310_0001_0001_0013_0001_0001_0001__42__F
DEVHKLAEKAARLALKKGDWDAHAKVVNVFLALKHGIISKEQMKKILKKIIEEILS DYSFSCYSQLEVNGSQHSLTCAFEDPDVNTTNLEFEICGALVEVKCLNFRKLQEIYFIETKKFLLIGKSNICVKVGEKSLTCKKIDLTTIVKPEAPFDLSVVYREGANDFVVTFNTSHLQKKYVKVLMHDVAYRQEKDENKWTHVNLSSTKLTLLQRKLQPAAMYEIKVRSIPDHYFKGFWSEWSPSYYFRTP bcov_v4_r4_ems_p1-15H-GBL-16H-GBL-16H_0129_0001_0001_0002_000000002_0001_0001_19_34_H_.._ems_p1-16H-GBL-16H-GABBL-16H_0045_0001_0001_0002_0001_0001_0001_0001__43__M
TEDVVRELEKILEELLRRGLLNPAIADALKDELRTALKEGDEDTLRLVRIKVELAKKTLK DYSFSCYSQLEVNGSQHSLTCAFEDPDVNTTNLEFEICGALVEVKCLNFRKLQEIYFIETKKFLLIGKSNICVKVGEKSLTCKKIDLTTIVKPEAPFDLSVVYREGANDFVVTFNTSHLQKKYVKVLMHDVAYRQEKDENKWTHVNLSSTKLTLLQRKLQPAAMYEIKVRSIPDHYFKGFWSEWSPSYYFRTP longxing_Grafting2_HHH_eva_0122_0001_0011_0001_0001__50__I
TKVQELIERLREHAERKGNAVAKVIADEAEEALRRGDESDIRMNSRKAKQAIKA DYSFSCYSQLEVNGSQHSLTCAFEDPDVNTTNLEFEICGALVEVKCLNFRKLQEIYFIETKKFLLIGKSNICVKVGEKSLTCKKIDLTTIVKPEAPFDLSVVYREGANDFVVTFNTSHLQKKYVKVLMHDVAYRQEKDENKWTHVNLSSTKLTLLQRKLQPAAMYEIKVRSIPDHYFKGFWSEWSPSYYFRTP longxing_Grafting2_HHH_eva_0779_0001_0002_0001_0001__29__A
TKVQELIERLREHAERKGNAVAKVIADELEEALRRGDESDIRMYSRKAKQAIKA DYSFSCYSQLEVNGSQHSLTCAFEDPDVNTTNLEFEICGALVEVKCLNFRKLQEIYFIETKKFLLIGKSNICVKVGEKSLTCKKIDLTTIVKPEAPFDLSVVYREGANDFVVTFNTSHLQKKYVKVLMHDVAYRQEKDENKWTHVNLSSTKLTLLQRKLQPAAMYEIKVRSIPDHYFKGFWSEWSPSYYFRTP longxing_Grafting2_HHH_eva_0779_0001_0002_0001_0001__44__Y
SRWKLAVEAVRKLAKEVKDKDPRLSELADKALRKLEEAIKKFKDDPEYIHAVAVRVAIDLKKIG DYSFSCYSQLEVNGSQHSLTCAFEDPDVNTTNLEFEICGALVEVKCLNFRKLQEIYFIETKKFLLIGKSNICVKVGEKSLTCKKIDLTTIVKPEAPFDLSVVYREGANDFVVTFNTSHLQKKYVKVLMHDVAYRQEKDENKWTHVNLSSTKLTLLQRKLQPAAMYEIKVRSIPDHYFKGFWSEWSPSYYFRTP bcov_v4_r4_ems_p1-15H-GBL-16H-GBL-16H_0129_0001_0001_0002_000000002_0001_0001_19_34_H_.._ems_3hM_1177_0001_0001_0001_0001__59__D
DKRKKLEKIAERLARERKLDEEEAEKLAREAWKAGDEELLAKIVNAWLHAKLS DYSFSCYSQLEVNGSQHSLTCAFEDPDVNTTNLEFEICGALVEVKCLNFRKLQEIYFIETKKFLLIGKSNICVKVGEKSLTCKKIDLTTIVKPEAPFDLSVVYREGANDFVVTFNTSHLQKKYVKVLMHDVAYRQEKDENKWTHVNLSSTKLTLLQRKLQPAAMYEIKVRSIPDHYFKGFWSEWSPSYYFRTP bcov_v4_r4_ems_p1-15H-GBL-16H-GBL-16H_0129_0001_0001_0002_000000002_0001_0001_19_34_H_.._ems_p1-15H-GABBL-14H-GBL-16H_0666_0001_0001_0002_0001_0001_0001__17__R
TEEEKLESILRKLKELADRVEDPRERHMIRIILTELEDAIKEKRREDARLAIMKVKQALKTHL DYSFSCYSQLEVNGSQHSLTCAFEDPDVNTTNLEFEICGALVEVKCLNFRKLQEIYFIETKKFLLIGKSNICVKVGEKSLTCKKIDLTTIVKPEAPFDLSVVYREGANDFVVTFNTSHLQKKYVKVLMHDVAYRQEKDENKWTHVNLSSTKLTLLQRKLQPAAMYEIKVRSIPDHYFKGFWSEWSPSYYFRTP longxing_Grafting2_ems_3hM_1371_0001_0007_0001_0001__25__E
DEVDKLAEKAARLALKKGDWDAHAKVVNVFLALKHGIISKEQAKKILKKIIEEILS DYSFSCYSQLEVNGSQHSLTCAFEDPDVNTTNLEFEICGALVEVKCLNFRKLQEIYFIETKKFLLIGKSNICVKVGEKSLTCKKIDLTTIVKPEAPFDLSVVYREGANDFVVTFNTSHLQKKYVKVLMHDVAYRQEKDENKWTHVNLSSTKLTLLQRKLQPAAMYEIKVRSIPDHYFKGFWSEWSPSYYFRTP bcov_v4_r4_ems_p1-15H-GBL-16H-GBL-16H_0129_0001_0001_0002_000000002_0001_0001_19_34_H_.._ems_p1-16H-GBL-16H-GABBL-16H_0045_0001_0001_0002_0001_0001_0001_0001__4__D
DDKLKHLLKALQREAKDAYKNNSPDDLRLVKLKARLARKIAQDPTVRKLASEVEKLATKLEKS DYSFSCYSQLEVNGSQHSLTCAFEDPDVNTTNLEFEICGALVEVKCLNFRKLQEIYFIETKKFLLIGKSNICVKVGEKSLTCKKIDLTTIVKPEAPFDLSVVYREGANDFVVTFNTSHLQKKYVKVLMHDVAYRQEKDENKWTHVNLSSTKLTLLQRKLQPAAMYEIKVRSIPDHYFKGFWSEWSPSYYFRTP longxing_Grafting2_ems_3hM_543_0001_0020_0001_0001__46__V
TEDVVRELEKILEELLRRGLLNPAIADALKDELRTALKEGDEDELRLVRLKVELAKKTLK DYSFSCYSQLEVNGSQHSLTCAFEDPDVNTTNLEFEICGALVEVKCLNFRKLQEIYFIETKKFLLIGKSNICVKVGEKSLTCKKIDLTTIVKPEAPFDLSVVYREGANDFVVTFNTSHLQKKYVKVLMHDVAYRQEKDENKWTHVNLSSTKLTLLQRKLQPAAMYEIKVRSIPDHYFKGFWSEWSPSYYFRTP longxing_Grafting2_HHH_eva_0122_0001_0011_0001_0001__44__E
TEEEKLESILRKLKELADRVEDPRARHMIRIILTELEDAIKEKRREDARLAIDKVKQALKTHL DYSFSCYSQLEVNGSQHSLTCAFEDPDVNTTNLEFEICGALVEVKCLNFRKLQEIYFIETKKFLLIGKSNICVKVGEKSLTCKKIDLTTIVKPEAPFDLSVVYREGANDFVVTFNTSHLQKKYVKVLMHDVAYRQEKDENKWTHVNLSSTKLTLLQRKLQPAAMYEIKVRSIPDHYFKGFWSEWSPSYYFRTP longxing_Grafting2_ems_3hM_1371_0001_0007_0001_0001__53__D
TKVQELIERLREHAERKGVAVAKVIADELEEALRRGDESDIRMNSRKAKQAIKA DYSFSCYSQLEVNGSQHSLTCAFEDPDVNTTNLEFEICGALVEVKCLNFRKLQEIYFIETKKFLLIGKSNICVKVGEKSLTCKKIDLTTIVKPEAPFDLSVVYREGANDFVVTFNTSHLQKKYVKVLMHDVAYRQEKDENKWTHVNLSSTKLTLLQRKLQPAAMYEIKVRSIPDHYFKGFWSEWSPSYYFRTP longxing_Grafting2_HHH_eva_0779_0001_0002_0001_0001__19__V
SEDSRLDQMKVKQAAKLAESGKVDPHAVKDIIKIILEAARERGDEDVIKVAERALEKVKKIESS DYSFSCYSQLEVNGSQHSLTCAFEDPDVNTTNLEFEICGALVEVKCLNFRKLQEIYFIETKKFLLIGKSNICVKVGEKSLTCKKIDLTTIVKPEAPFDLSVVYREGANDFVVTFNTSHLQKKYVKVLMHDVAYRQEKDENKWTHVNLSSTKLTLLQRKLQPAAMYEIKVRSIPDHYFKGFWSEWSPSYYFRTP longxing_Grafting2_HHH_eva_0068_0001_0007_0001_0001__30__D
TKVQELIERLREHAERKGNAVAKVIADELEEALRRGDESDIRMNSRKAKLAIKA DYSFSCYSQLEVNGSQHSLTCAFEDPDVNTTNLEFEICGALVEVKCLNFRKLQEIYFIETKKFLLIGKSNICVKVGEKSLTCKKIDLTTIVKPEAPFDLSVVYREGANDFVVTFNTSHLQKKYVKVLMHDVAYRQEKDENKWTHVNLSSTKLTLLQRKLQPAAMYEIKVRSIPDHYFKGFWSEWSPSYYFRTP longxing_Grafting2_HHH_eva_0779_0001_0002_0001_0001__50__L
DEVHKLAEKAARLALKKGDWDAHAKVVNVFLALKHGIISKEQAKKILKKIIELILS DYSFSCYSQLEVNGSQHSLTCAFEDPDVNTTNLEFEICGALVEVKCLNFRKLQEIYFIETKKFLLIGKSNICVKVGEKSLTCKKIDLTTIVKPEAPFDLSVVYREGANDFVVTFNTSHLQKKYVKVLMHDVAYRQEKDENKWTHVNLSSTKLTLLQRKLQPAAMYEIKVRSIPDHYFKGFWSEWSPSYYFRTP bcov_v4_r4_ems_p1-15H-GBL-16H-GBL-16H_0129_0001_0001_0002_000000002_0001_0001_19_34_H_.._ems_p1-16H-GBL-16H-GABBL-16H_0045_0001_0001_0002_0001_0001_0001_0001__53__L
TKVQELIERLREHAERKGNAKAKVIADELEEALRRGDESDIRMNSRKAKQAIKA DYSFSCYSQLEVNGSQHSLTCAFEDPDVNTTNLEFEICGALVEVKCLNFRKLQEIYFIETKKFLLIGKSNICVKVGEKSLTCKKIDLTTIVKPEAPFDLSVVYREGANDFVVTFNTSHLQKKYVKVLMHDVAYRQEKDENKWTHVNLSSTKLTLLQRKLQPAAMYEIKVRSIPDHYFKGFWSEWSPSYYFRTP longxing_Grafting2_HHH_eva_0779_0001_0002_0001_0001__21__K
SLSHQVQMALIVAQIAKQDPDEKLARRKIELAANHVRKLLSVPDPSVHELAKKALKIIESLK DYSFSCYSQLEVNGSQHSLTCAFEDPDVNTTNLEFEICGALVEVKCLNFRKLQEIYFIETKKFLLIGKSNICVKVGEKSLTCKKIDLTTIVKPEAPFDLSVVYREGANDFVVTFNTSHLQKKYVKVLMHDVAYRQEKDENKWTHVNLSSTKLTLLQRKLQPAAMYEIKVRSIPDHYFKGFWSEWSPSYYFRTP longxing_Grafting2_ems_3hM_1720_0001_0007_0001_0001__27__R
HEVQELARKLWHATEKAEKRNDEKAVKLLEDAKVLLVNAWLSNDEDLKKKANKYAKTVIKQAES DYSFSCYSQLEVNGSQHSLTCAFEDPDVNTTNLEFEICGALVEVKCLNFRKLQEIYFIETKKFLLIGKSNICVKVGEKSLTCKKIDLTTIVKPEAPFDLSVVYREGANDFVVTFNTSHLQKKYVKVLMHDVAYRQEKDENKWTHVNLSSTKLTLLQRKLQPAAMYEIKVRSIPDHYFKGFWSEWSPSYYFRTP bcov_v3_r3_HEEH_04578_000000011_0001_0001_44_64_H_.._ems_3hC_1310_0001_0001_0013_0001_0001_0001__33__K
SLSHQVQMALIVAQIAKQDPDEKRARLKIELAANHVRKLLSVPDPSVHELAKKALKIIESLK DYSFSCYSQLEVNGSQHSLTCAFEDPDVNTTNLEFEICGALVEVKCLNFRKLQEIYFIETKKFLLIGKSNICVKVGEKSLTCKKIDLTTIVKPEAPFDLSVVYREGANDFVVTFNTSHLQKKYVKVLMHDVAYRQEKDENKWTHVNLSSTKLTLLQRKLQPAAMYEIKVRSIPDHYFKGFWSEWSPSYYFRTP longxing_Grafting2_ems_3hM_1720_0001_0007_0001_0001__24__R
PEVKKEAKKAEELLTQARKLAEDPRIRYIIEVLIEELRKAVKNDNEEDLHIIIHRAKAIWKYVL DYSFSCYSQLEVNGSQHSLTCAFEDPDVNTTNLEFEICGALVEVKCLNFRKLQEIYFIETKKFLLIGKSNICVKVGEKSLTCKKIDLTTIVKPEAPFDLSVVYREGANDFVVTFNTSHLQKKYVKVLMHDVAYRQEKDENKWTHVNLSSTKLTLLQRKLQPAAMYEIKVRSIPDHYFKGFWSEWSPSYYFRTP bcov_r2_ems_3hM_540_000000033_0001_0001__54__H
SRWKLAVEAVRKLAKEVKDRDPRLSELADKALRKLEEAIKKFKDDPEYIHAVAVRVAIQLKKIG DYSFSCYSQLEVNGSQHSLTCAFEDPDVNTTNLEFEICGALVEVKCLNFRKLQEIYFIETKKFLLIGKSNICVKVGEKSLTCKKIDLTTIVKPEAPFDLSVVYREGANDFVVTFNTSHLQKKYVKVLMHDVAYRQEKDENKWTHVNLSSTKLTLLQRKLQPAAMYEIKVRSIPDHYFKGFWSEWSPSYYFRTP bcov_v4_r4_ems_p1-15H-GBL-16H-GBL-16H_0129_0001_0001_0002_000000002_0001_0001_19_34_H_.._ems_3hM_1177_0001_0001_0001_0001__20__R
DDTKLARRKVKLALTIVKNASSKEEMDRALHIAEIVADEVNEPTLQEQVTRTKKWVEKYFS DYSFSCYSQLEVNGSQHSLTCAFEDPDVNTTNLEFEICGALVEVKCLNFRKLQEIYFIETKKFLLIGKSNICVKVGEKSLTCKKIDLTTIVKPEAPFDLSVVYREGANDFVVTFNTSHLQKKYVKVLMHDVAYRQEKDENKWTHVNLSSTKLTLLQRKLQPAAMYEIKVRSIPDHYFKGFWSEWSPSYYFRTP longxing_Grafting2_ems_3hM_843_0001_0012_0001_0001__26__M
SRWKLAVEAVRKLAKEVKDKDPRNSELADKALRKLEEAIKKFKDDPEYIHAVAVRVAIQLKKIG DYSFSCYSQLEVNGSQHSLTCAFEDPDVNTTNLEFEICGALVEVKCLNFRKLQEIYFIETKKFLLIGKSNICVKVGEKSLTCKKIDLTTIVKPEAPFDLSVVYREGANDFVVTFNTSHLQKKYVKVLMHDVAYRQEKDENKWTHVNLSSTKLTLLQRKLQPAAMYEIKVRSIPDHYFKGFWSEWSPSYYFRTP bcov_v4_r4_ems_p1-15H-GBL-16H-GBL-16H_0129_0001_0001_0002_000000002_0001_0001_19_34_H_.._ems_3hM_1177_0001_0001_0001_0001__24__N
DDKLKHLLKALQYEAKDAYKNNSPDDLRLVKLKARLARKIAQDPTARKLASEVEKLATKLEKS DYSFSCYSQLEVNGSQHSLTCAFEDPDVNTTNLEFEICGALVEVKCLNFRKLQEIYFIETKKFLLIGKSNICVKVGEKSLTCKKIDLTTIVKPEAPFDLSVVYREGANDFVVTFNTSHLQKKYVKVLMHDVAYRQEKDENKWTHVNLSSTKLTLLQRKLQPAAMYEIKVRSIPDHYFKGFWSEWSPSYYFRTP longxing_Grafting2_ems_3hM_543_0001_0020_0001_0001__13__Y
DDKLKHLLKALQREAKDAYKNNSPDDLRLVKLKARLARKIAQDPTARKLASEVEKFATKLEKS DYSFSCYSQLEVNGSQHSLTCAFEDPDVNTTNLEFEICGALVEVKCLNFRKLQEIYFIETKKFLLIGKSNICVKVGEKSLTCKKIDLTTIVKPEAPFDLSVVYREGANDFVVTFNTSHLQKKYVKVLMHDVAYRQEKDENKWTHVNLSSTKLTLLQRKLQPAAMYEIKVRSIPDHYFKGFWSEWSPSYYFRTP longxing_Grafting2_ems_3hM_543_0001_0020_0001_0001__56__F
SLSHQVQMVLIVAQIAKQDPDEKLARLKIELAANHVRKLLSVPDPSVHELAKKALKIIESLK DYSFSCYSQLEVNGSQHSLTCAFEDPDVNTTNLEFEICGALVEVKCLNFRKLQEIYFIETKKFLLIGKSNICVKVGEKSLTCKKIDLTTIVKPEAPFDLSVVYREGANDFVVTFNTSHLQKKYVKVLMHDVAYRQEKDENKWTHVNLSSTKLTLLQRKLQPAAMYEIKVRSIPDHYFKGFWSEWSPSYYFRTP longxing_Grafting2_ems_3hM_1720_0001_0007_0001_0001__9__V
TEEEKLESILRKLKELADRVEDPRARHMIRIILTELEDAIKEKRREDARLAIMKVKYALKTHL DYSFSCYSQLEVNGSQHSLTCAFEDPDVNTTNLEFEICGALVEVKCLNFRKLQEIYFIETKKFLLIGKSNICVKVGEKSLTCKKIDLTTIVKPEAPFDLSVVYREGANDFVVTFNTSHLQKKYVKVLMHDVAYRQEKDENKWTHVNLSSTKLTLLQRKLQPAAMYEIKVRSIPDHYFKGFWSEWSPSYYFRTP longxing_Grafting2_ems_3hM_1371_0001_0007_0001_0001__57__Y
SLSHQVQMLLIVAQIAKQDPDEKLARLKIELAANHVRKLLSVPDPSVHELAKKALKIIESLK DYSFSCYSQLEVNGSQHSLTCAFEDPDVNTTNLEFEICGALVEVKCLNFRKLQEIYFIETKKFLLIGKSNICVKVGEKSLTCKKIDLTTIVKPEAPFDLSVVYREGANDFVVTFNTSHLQKKYVKVLMHDVAYRQEKDENKWTHVNLSSTKLTLLQRKLQPAAMYEIKVRSIPDHYFKGFWSEWSPSYYFRTP longxing_Grafting2_ems_3hM_1720_0001_0007_0001_0001__9__L
TEDVVRELEKILEELLRRGLLNPAIADALKDELRTALKEGSEDTLRLVRLKVELAKKTLK DYSFSCYSQLEVNGSQHSLTCAFEDPDVNTTNLEFEICGALVEVKCLNFRKLQEIYFIETKKFLLIGKSNICVKVGEKSLTCKKIDLTTIVKPEAPFDLSVVYREGANDFVVTFNTSHLQKKYVKVLMHDVAYRQEKDENKWTHVNLSSTKLTLLQRKLQPAAMYEIKVRSIPDHYFKGFWSEWSPSYYFRTP longxing_Grafting2_HHH_eva_0122_0001_0011_0001_0001__41__S
PEVKKEAKKAEELLTQARKLAEDPRIRYIIEVLIEELRKAIKNDNEEDLHIIIWRAKAIWKYVL DYSFSCYSQLEVNGSQHSLTCAFEDPDVNTTNLEFEICGALVEVKCLNFRKLQEIYFIETKKFLLIGKSNICVKVGEKSLTCKKIDLTTIVKPEAPFDLSVVYREGANDFVVTFNTSHLQKKYVKVLMHDVAYRQEKDENKWTHVNLSSTKLTLLQRKLQPAAMYEIKVRSIPDHYFKGFWSEWSPSYYFRTP bcov_r2_ems_3hM_540_000000033_0001_0001__41__I
PEVKKEAKKAEELLTQARKLAEDPRIRYIIEVLIEELRKMVKNDNEEDLHIIIWRAKAIWKYVL DYSFSCYSQLEVNGSQHSLTCAFEDPDVNTTNLEFEICGALVEVKCLNFRKLQEIYFIETKKFLLIGKSNICVKVGEKSLTCKKIDLTTIVKPEAPFDLSVVYREGANDFVVTFNTSHLQKKYVKVLMHDVAYRQEKDENKWTHVNLSSTKLTLLQRKLQPAAMYEIKVRSIPDHYFKGFWSEWSPSYYFRTP bcov_r2_ems_3hM_540_000000033_0001_0001__40__M
DKEEKVKKLKDSANEVASKAKTRLAMLLKILVEELEDALKKGDPDDYRLAYKKVEQAIKIIE DYSFSCYSQLEVNGSQHSLTCAFEDPDVNTTNLEFEICGALVEVKCLNFRKLQEIYFIETKKFLLIGKSNICVKVGEKSLTCKKIDLTTIVKPEAPFDLSVVYREGANDFVVTFNTSHLQKKYVKVLMHDVAYRQEKDENKWTHVNLSSTKLTLLQRKLQPAAMYEIKVRSIPDHYFKGFWSEWSPSYYFRTP longxing_Grafting2_ems_3hM_1894_0002_0004_0001_0001__12__S
SWETIFRLWTDALEKAADKNNQELAKLVRKAAELLARALNVDDEDTKRDLERKAEEIFKNV DYSFSCYSQLEVNGSQHSLTCAFEDPDVNTTNLEFEICGALVEVKCLNFRKLQEIYFIETKKFLLIGKSNICVKVGEKSLTCKKIDLTTIVKPEAPFDLSVVYREGANDFVVTFNTSHLQKKYVKVLMHDVAYRQEKDENKWTHVNLSSTKLTLLQRKLQPAAMYEIKVRSIPDHYFKGFWSEWSPSYYFRTP bcov_v4_r3_ems_3hC_204_000000066_0001_0001_22_41_H_.._ems_3hM_2628_0001_0002_0001_0001__58__F
SEDSRLDQRKVKQAAKLAESGKVDPHAVKIIIKIILEAARERGDEDVIKVAERALEKVKKIESS DYSFSCYSQLEVNGSQHSLTCAFEDPDVNTTNLEFEICGALVEVKCLNFRKLQEIYFIETKKFLLIGKSNICVKVGEKSLTCKKIDLTTIVKPEAPFDLSVVYREGANDFVVTFNTSHLQKKYVKVLMHDVAYRQEKDENKWTHVNLSSTKLTLLQRKLQPAAMYEIKVRSIPDHYFKGFWSEWSPSYYFRTP longxing_Grafting2_HHH_eva_0068_0001_0007_0001_0001__9__R
SEDSRLDQMKVKQAAKLAESGKVDPHAKKIIIKIILEAARERGDEDVIKVAERALEKVKKIESS DYSFSCYSQLEVNGSQHSLTCAFEDPDVNTTNLEFEICGALVEVKCLNFRKLQEIYFIETKKFLLIGKSNICVKVGEKSLTCKKIDLTTIVKPEAPFDLSVVYREGANDFVVTFNTSHLQKKYVKVLMHDVAYRQEKDENKWTHVNLSSTKLTLLQRKLQPAAMYEIKVRSIPDHYFKGFWSEWSPSYYFRTP longxing_Grafting2_HHH_eva_0068_0001_0007_0001_0001__28__K
TKVQELIEELREHAERKGNAVAKVIADELEEALRRGDESDIRMNSRKAKQAIKA DYSFSCYSQLEVNGSQHSLTCAFEDPDVNTTNLEFEICGALVEVKCLNFRKLQEIYFIETKKFLLIGKSNICVKVGEKSLTCKKIDLTTIVKPEAPFDLSVVYREGANDFVVTFNTSHLQKKYVKVLMHDVAYRQEKDENKWTHVNLSSTKLTLLQRKLQPAAMYEIKVRSIPDHYFKGFWSEWSPSYYFRTP longxing_Grafting2_HHH_eva_0779_0001_0002_0001_0001__9__E
DEVHKLAEKAARLALKKGDWDSHAKVVNVFLALKHGIISKEQAKKILKKIIEEILS DYSFSCYSQLEVNGSQHSLTCAFEDPDVNTTNLEFEICGALVEVKCLNFRKLQEIYFIETKKFLLIGKSNICVKVGEKSLTCKKIDLTTIVKPEAPFDLSVVYREGANDFVVTFNTSHLQKKYVKVLMHDVAYRQEKDENKWTHVNLSSTKLTLLQRKLQPAAMYEIKVRSIPDHYFKGFWSEWSPSYYFRTP bcov_v4_r4_ems_p1-15H-GBL-16H-GBL-16H_0129_0001_0001_0002_000000002_0001_0001_19_34_H_.._ems_p1-16H-GBL-16H-GABBL-16H_0045_0001_0001_0002_0001_0001_0001_0001__22__S
TEEEKLESILRKLKELADRVEDPRARFMIRIILTELEDAIKEKRREDARLAIMKVKQALKTHL DYSFSCYSQLEVNGSQHSLTCAFEDPDVNTTNLEFEICGALVEVKCLNFRKLQEIYFIETKKFLLIGKSNICVKVGEKSLTCKKIDLTTIVKPEAPFDLSVVYREGANDFVVTFNTSHLQKKYVKVLMHDVAYRQEKDENKWTHVNLSSTKLTLLQRKLQPAAMYEIKVRSIPDHYFKGFWSEWSPSYYFRTP longxing_Grafting2_ems_3hM_1371_0001_0007_0001_0001__27__F
DKRKKLEKIAERLAREGKLDEEEAEKLAREAWKAGDEELLAKIVRAWLHAKLS DYSFSCYSQLEVNGSQHSLTCAFEDPDVNTTNLEFEICGALVEVKCLNFRKLQEIYFIETKKFLLIGKSNICVKVGEKSLTCKKIDLTTIVKPEAPFDLSVVYREGANDFVVTFNTSHLQKKYVKVLMHDVAYRQEKDENKWTHVNLSSTKLTLLQRKLQPAAMYEIKVRSIPDHYFKGFWSEWSPSYYFRTP bcov_v4_r4_ems_p1-15H-GBL-16H-GBL-16H_0129_0001_0001_0002_000000002_0001_0001_19_34_H_.._ems_p1-15H-GABBL-14H-GBL-16H_0666_0001_0001_0002_0001_0001_0001__45__R
DEDEKLIRRKIELALKILSKIPDPTAQKVVETAKKLYEEATKKNDKELLDDVAAYAVIQAIRI DYSFSCYSQLEVNGSQHSLTCAFEDPDVNTTNLEFEICGALVEVKCLNFRKLQEIYFIETKKFLLIGKSNICVKVGEKSLTCKKIDLTTIVKPEAPFDLSVVYREGANDFVVTFNTSHLQKKYVKVLMHDVAYRQEKDENKWTHVNLSSTKLTLLQRKLQPAAMYEIKVRSIPDHYFKGFWSEWSPSYYFRTP longxing_Grafting2_ems_3hM_2634_0002_0011_0001_0001__50__D
DEDEKLIRRKIELALKILSKIPDPTAQKVVETAKKLYEEATKKNDKELLEDNAAYAVIQAIRI DYSFSCYSQLEVNGSQHSLTCAFEDPDVNTTNLEFEICGALVEVKCLNFRKLQEIYFIETKKFLLIGKSNICVKVGEKSLTCKKIDLTTIVKPEAPFDLSVVYREGANDFVVTFNTSHLQKKYVKVLMHDVAYRQEKDENKWTHVNLSSTKLTLLQRKLQPAAMYEIKVRSIPDHYFKGFWSEWSPSYYFRTP longxing_Grafting2_ems_3hM_2634_0002_0011_0001_0001__52__N
PEVKKEAKKAEELWTQARKLAEDPRIRYIIEVLIEELRKAVKNDNEEDLHIIIWRAKAIWKYVL DYSFSCYSQLEVNGSQHSLTCAFEDPDVNTTNLEFEICGALVEVKCLNFRKLQEIYFIETKKFLLIGKSNICVKVGEKSLTCKKIDLTTIVKPEAPFDLSVVYREGANDFVVTFNTSHLQKKYVKVLMHDVAYRQEKDENKWTHVNLSSTKLTLLQRKLQPAAMYEIKVRSIPDHYFKGFWSEWSPSYYFRTP bcov_r2_ems_3hM_540_000000033_0001_0001__14__W
TEDVVRELEKILEELLRRGLLNPAIADTLKDELRTALKEGDEDTLRLVRLKVELAKKTLK DYSFSCYSQLEVNGSQHSLTCAFEDPDVNTTNLEFEICGALVEVKCLNFRKLQEIYFIETKKFLLIGKSNICVKVGEKSLTCKKIDLTTIVKPEAPFDLSVVYREGANDFVVTFNTSHLQKKYVKVLMHDVAYRQEKDENKWTHVNLSSTKLTLLQRKLQPAAMYEIKVRSIPDHYFKGFWSEWSPSYYFRTP longxing_Grafting2_HHH_eva_0122_0001_0011_0001_0001__28__T
TKVQELIERLREHAERKGNAVAKVIADVLEEALRRGDESDIRMNSRKAKQAIKA DYSFSCYSQLEVNGSQHSLTCAFEDPDVNTTNLEFEICGALVEVKCLNFRKLQEIYFIETKKFLLIGKSNICVKVGEKSLTCKKIDLTTIVKPEAPFDLSVVYREGANDFVVTFNTSHLQKKYVKVLMHDVAYRQEKDENKWTHVNLSSTKLTLLQRKLQPAAMYEIKVRSIPDHYFKGFWSEWSPSYYFRTP longxing_Grafting2_HHH_eva_0779_0001_0002_0001_0001__28__V
DEDEKLIRMKIELALKILSKIPDPTAQKVVETAKKLYEEATKKNDKELLEDVAAYAVIQAIRI DYSFSCYSQLEVNGSQHSLTCAFEDPDVNTTNLEFEICGALVEVKCLNFRKLQEIYFIETKKFLLIGKSNICVKVGEKSLTCKKIDLTTIVKPEAPFDLSVVYREGANDFVVTFNTSHLQKKYVKVLMHDVAYRQEKDENKWTHVNLSSTKLTLLQRKLQPAAMYEIKVRSIPDHYFKGFWSEWSPSYYFRTP longxing_Grafting2_ems_3hM_2634_0002_0011_0001_0001__9__M
SEDSRLDQMKVKQAAKLAESGKVDPHAVKIIIKIILEAARERGDEDVIKVAERMLEKVKKIESS DYSFSCYSQLEVNGSQHSLTCAFEDPDVNTTNLEFEICGALVEVKCLNFRKLQEIYFIETKKFLLIGKSNICVKVGEKSLTCKKIDLTTIVKPEAPFDLSVVYREGANDFVVTFNTSHLQKKYVKVLMHDVAYRQEKDENKWTHVNLSSTKLTLLQRKLQPAAMYEIKVRSIPDHYFKGFWSEWSPSYYFRTP longxing_Grafting2_HHH_eva_0068_0001_0007_0001_0001__54__M
SRWKLAVEAVRKLAKEVKDKDPRLSELADKALRKLEEAIKKFKDDPEYIHAVRVRVAIQLKKIG DYSFSCYSQLEVNGSQHSLTCAFEDPDVNTTNLEFEICGALVEVKCLNFRKLQEIYFIETKKFLLIGKSNICVKVGEKSLTCKKIDLTTIVKPEAPFDLSVVYREGANDFVVTFNTSHLQKKYVKVLMHDVAYRQEKDENKWTHVNLSSTKLTLLQRKLQPAAMYEIKVRSIPDHYFKGFWSEWSPSYYFRTP bcov_v4_r4_ems_p1-15H-GBL-16H-GBL-16H_0129_0001_0001_0002_000000002_0001_0001_19_34_H_.._ems_3hM_1177_0001_0001_0001_0001__53__R
DEDEKLIRRKIELALKILSKIPDPTAQKVVETAKKLYEEATKKNDKELLEDVAAYAVIQAIRM DYSFSCYSQLEVNGSQHSLTCAFEDPDVNTTNLEFEICGALVEVKCLNFRKLQEIYFIETKKFLLIGKSNICVKVGEKSLTCKKIDLTTIVKPEAPFDLSVVYREGANDFVVTFNTSHLQKKYVKVLMHDVAYRQEKDENKWTHVNLSSTKLTLLQRKLQPAAMYEIKVRSIPDHYFKGFWSEWSPSYYFRTP longxing_Grafting2_ems_3hM_2634_0002_0011_0001_0001__63__M
SWETIFRLWTDALEKAADKNNQELAKLVRKVAELLARALNVDDEDTKRDLERKAEEILKNV DYSFSCYSQLEVNGSQHSLTCAFEDPDVNTTNLEFEICGALVEVKCLNFRKLQEIYFIETKKFLLIGKSNICVKVGEKSLTCKKIDLTTIVKPEAPFDLSVVYREGANDFVVTFNTSHLQKKYVKVLMHDVAYRQEKDENKWTHVNLSSTKLTLLQRKLQPAAMYEIKVRSIPDHYFKGFWSEWSPSYYFRTP bcov_v4_r3_ems_3hC_204_000000066_0001_0001_22_41_H_.._ems_3hM_2628_0001_0002_0001_0001__31__V
SWETIFRLWTDALEKAADKNNQELAKLVRKAAELLWRALNVDDEDTKRDLERKAEEILKNV DYSFSCYSQLEVNGSQHSLTCAFEDPDVNTTNLEFEICGALVEVKCLNFRKLQEIYFIETKKFLLIGKSNICVKVGEKSLTCKKIDLTTIVKPEAPFDLSVVYREGANDFVVTFNTSHLQKKYVKVLMHDVAYRQEKDENKWTHVNLSSTKLTLLQRKLQPAAMYEIKVRSIPDHYFKGFWSEWSPSYYFRTP bcov_v4_r3_ems_3hC_204_000000066_0001_0001_22_41_H_.._ems_3hM_2628_0001_0002_0001_0001__36__W
PEVKKEAKKAEELLTQARKLAEDPRIRYIIEVLIEELRKAVKNDNEEDLHIIIWRAKRIWKYVL DYSFSCYSQLEVNGSQHSLTCAFEDPDVNTTNLEFEICGALVEVKCLNFRKLQEIYFIETKKFLLIGKSNICVKVGEKSLTCKKIDLTTIVKPEAPFDLSVVYREGANDFVVTFNTSHLQKKYVKVLMHDVAYRQEKDENKWTHVNLSSTKLTLLQRKLQPAAMYEIKVRSIPDHYFKGFWSEWSPSYYFRTP bcov_r2_ems_3hM_540_000000033_0001_0001__58__R
TEEEKLESILRKLKELADRVEDPDARHMIRIILTELEDAIKEKRREDARLAIMKVKQALKTHL DYSFSCYSQLEVNGSQHSLTCAFEDPDVNTTNLEFEICGALVEVKCLNFRKLQEIYFIETKKFLLIGKSNICVKVGEKSLTCKKIDLTTIVKPEAPFDLSVVYREGANDFVVTFNTSHLQKKYVKVLMHDVAYRQEKDENKWTHVNLSSTKLTLLQRKLQPAAMYEIKVRSIPDHYFKGFWSEWSPSYYFRTP longxing_Grafting2_ems_3hM_1371_0001_0007_0001_0001__24__D
TEEEKLESILRKLKELADRVEWPRARHMIRIILTELEDAIKEKRREDARLAIMKVKQALKTHL DYSFSCYSQLEVNGSQHSLTCAFEDPDVNTTNLEFEICGALVEVKCLNFRKLQEIYFIETKKFLLIGKSNICVKVGEKSLTCKKIDLTTIVKPEAPFDLSVVYREGANDFVVTFNTSHLQKKYVKVLMHDVAYRQEKDENKWTHVNLSSTKLTLLQRKLQPAAMYEIKVRSIPDHYFKGFWSEWSPSYYFRTP longxing_Grafting2_ems_3hM_1371_0001_0007_0001_0001__22__W
SEDSRDDQMKVKQAAKLAESGKVDPHAVKIIIKIILEAARERGDEDVIKVAERALEKVKKIESS DYSFSCYSQLEVNGSQHSLTCAFEDPDVNTTNLEFEICGALVEVKCLNFRKLQEIYFIETKKFLLIGKSNICVKVGEKSLTCKKIDLTTIVKPEAPFDLSVVYREGANDFVVTFNTSHLQKKYVKVLMHDVAYRQEKDENKWTHVNLSSTKLTLLQRKLQPAAMYEIKVRSIPDHYFKGFWSEWSPSYYFRTP longxing_Grafting2_HHH_eva_0068_0001_0007_0001_0001__6__D
TEDVVREFEKILEELLRRGLLNPAIADALKDELRTALKEGDEDTLRLVRLKVELAKKTLK DYSFSCYSQLEVNGSQHSLTCAFEDPDVNTTNLEFEICGALVEVKCLNFRKLQEIYFIETKKFLLIGKSNICVKVGEKSLTCKKIDLTTIVKPEAPFDLSVVYREGANDFVVTFNTSHLQKKYVKVLMHDVAYRQEKDENKWTHVNLSSTKLTLLQRKLQPAAMYEIKVRSIPDHYFKGFWSEWSPSYYFRTP longxing_Grafting2_HHH_eva_0122_0001_0011_0001_0001__8__F
SRWKLAVEAVRKLAKEVKDKDPRLSELADKALRKLEEAAKKFKDDPEYIHAVAVRVAIQLKKIG DYSFSCYSQLEVNGSQHSLTCAFEDPDVNTTNLEFEICGALVEVKCLNFRKLQEIYFIETKKFLLIGKSNICVKVGEKSLTCKKIDLTTIVKPEAPFDLSVVYREGANDFVVTFNTSHLQKKYVKVLMHDVAYRQEKDENKWTHVNLSSTKLTLLQRKLQPAAMYEIKVRSIPDHYFKGFWSEWSPSYYFRTP bcov_v4_r4_ems_p1-15H-GBL-16H-GBL-16H_0129_0001_0001_0002_000000002_0001_0001_19_34_H_.._ems_3hM_1177_0001_0001_0001_0001__39__A
DEDEKLIRRKIELALKILSKIPDPTAQKVVETAKKLYEEATKKNDKELLEDVAAYAVIQAIRH DYSFSCYSQLEVNGSQHSLTCAFEDPDVNTTNLEFEICGALVEVKCLNFRKLQEIYFIETKKFLLIGKSNICVKVGEKSLTCKKIDLTTIVKPEAPFDLSVVYREGANDFVVTFNTSHLQKKYVKVLMHDVAYRQEKDENKWTHVNLSSTKLTLLQRKLQPAAMYEIKVRSIPDHYFKGFWSEWSPSYYFRTP longxing_Grafting2_ems_3hM_2634_0002_0011_0001_0001__63__H
DDKLKWLLKALQREAKDAYKNNSPDDLRLVKLKARLARKIAQDPTARKLASEVEKLATKLEKS DYSFSCYSQLEVNGSQHSLTCAFEDPDVNTTNLEFEICGALVEVKCLNFRKLQEIYFIETKKFLLIGKSNICVKVGEKSLTCKKIDLTTIVKPEAPFDLSVVYREGANDFVVTFNTSHLQKKYVKVLMHDVAYRQEKDENKWTHVNLSSTKLTLLQRKLQPAAMYEIKVRSIPDHYFKGFWSEWSPSYYFRTP longxing_Grafting2_ems_3hM_543_0001_0020_0001_0001__6__W
TEDVVRELEKILEELLRRGLLNPAIADALKDELRTAWKEGDEDTLRLVRLKVELAKKTLK DYSFSCYSQLEVNGSQHSLTCAFEDPDVNTTNLEFEICGALVEVKCLNFRKLQEIYFIETKKFLLIGKSNICVKVGEKSLTCKKIDLTTIVKPEAPFDLSVVYREGANDFVVTFNTSHLQKKYVKVLMHDVAYRQEKDENKWTHVNLSSTKLTLLQRKLQPAAMYEIKVRSIPDHYFKGFWSEWSPSYYFRTP longxing_Grafting2_HHH_eva_0122_0001_0011_0001_0001__37__W
DKRKKLEKIAERLARELKLDEEEAEKLAREAWKAGDEELLAKIVNAWLHAKLS DYSFSCYSQLEVNGSQHSLTCAFEDPDVNTTNLEFEICGALVEVKCLNFRKLQEIYFIETKKFLLIGKSNICVKVGEKSLTCKKIDLTTIVKPEAPFDLSVVYREGANDFVVTFNTSHLQKKYVKVLMHDVAYRQEKDENKWTHVNLSSTKLTLLQRKLQPAAMYEIKVRSIPDHYFKGFWSEWSPSYYFRTP bcov_v4_r4_ems_p1-15H-GBL-16H-GBL-16H_0129_0001_0001_0002_000000002_0001_0001_19_34_H_.._ems_p1-15H-GABBL-14H-GBL-16H_0666_0001_0001_0002_0001_0001_0001__17__L
SRWKLAVEAVRKLAKEVKDKDPRLSELADKALRKLEEAIKKFKDDPEYAHAVAVRVAIQLKKIG DYSFSCYSQLEVNGSQHSLTCAFEDPDVNTTNLEFEICGALVEVKCLNFRKLQEIYFIETKKFLLIGKSNICVKVGEKSLTCKKIDLTTIVKPEAPFDLSVVYREGANDFVVTFNTSHLQKKYVKVLMHDVAYRQEKDENKWTHVNLSSTKLTLLQRKLQPAAMYEIKVRSIPDHYFKGFWSEWSPSYYFRTP bcov_v4_r4_ems_p1-15H-GBL-16H-GBL-16H_0129_0001_0001_0002_000000002_0001_0001_19_34_H_.._ems_3hM_1177_0001_0001_0001_0001__49__A
TIEEELKKLARKAWKKGDEDAHAVLVNAWRAYKLGDEKALKKYIKLAKELLDS DYSFSCYSQLEVNGSQHSLTCAFEDPDVNTTNLEFEICGALVEVKCLNFRKLQEIYFIETKKFLLIGKSNICVKVGEKSLTCKKIDLTTIVKPEAPFDLSVVYREGANDFVVTFNTSHLQKKYVKVLMHDVAYRQEKDENKWTHVNLSSTKLTLLQRKLQPAAMYEIKVRSIPDHYFKGFWSEWSPSYYFRTP bcov_v3_r3_ems_3hM_3011_000000023_0001_0001_44_61_H_.._ems_p1-15H-GBL-16H-GBL-16H_0039_0001_0001_0002_0001_0001_0001_0001__43__Y
SLSHMVQMALIVAQIAKQDPDEKLARLKIELAANHVRKLLSVPDPSVHELAKKALKIIESLK DYSFSCYSQLEVNGSQHSLTCAFEDPDVNTTNLEFEICGALVEVKCLNFRKLQEIYFIETKKFLLIGKSNICVKVGEKSLTCKKIDLTTIVKPEAPFDLSVVYREGANDFVVTFNTSHLQKKYVKVLMHDVAYRQEKDENKWTHVNLSSTKLTLLQRKLQPAAMYEIKVRSIPDHYFKGFWSEWSPSYYFRTP longxing_Grafting2_ems_3hM_1720_0001_0007_0001_0001__5__M
DKRKKLEKIAERLAREGKLDEEEAEKLAREAWKAGDEELLAKIVNRWLHAKLS DYSFSCYSQLEVNGSQHSLTCAFEDPDVNTTNLEFEICGALVEVKCLNFRKLQEIYFIETKKFLLIGKSNICVKVGEKSLTCKKIDLTTIVKPEAPFDLSVVYREGANDFVVTFNTSHLQKKYVKVLMHDVAYRQEKDENKWTHVNLSSTKLTLLQRKLQPAAMYEIKVRSIPDHYFKGFWSEWSPSYYFRTP bcov_v4_r4_ems_p1-15H-GBL-16H-GBL-16H_0129_0001_0001_0002_000000002_0001_0001_19_34_H_.._ems_p1-15H-GABBL-14H-GBL-16H_0666_0001_0001_0002_0001_0001_0001__46__R
SEDSRLDQMKVKQAAKLAESGKVDPHAVKIIIKIILQAARERGDEDVIKVAERALEKVKKIESS DYSFSCYSQLEVNGSQHSLTCAFEDPDVNTTNLEFEICGALVEVKCLNFRKLQEIYFIETKKFLLIGKSNICVKVGEKSLTCKKIDLTTIVKPEAPFDLSVVYREGANDFVVTFNTSHLQKKYVKVLMHDVAYRQEKDENKWTHVNLSSTKLTLLQRKLQPAAMYEIKVRSIPDHYFKGFWSEWSPSYYFRTP longxing_Grafting2_HHH_eva_0068_0001_0007_0001_0001__37__Q
SRETIFRLWTDALEKAADKNNQELAKLVRKAAELLARALNVDDEDTKRDLERKAEEILKNV DYSFSCYSQLEVNGSQHSLTCAFEDPDVNTTNLEFEICGALVEVKCLNFRKLQEIYFIETKKFLLIGKSNICVKVGEKSLTCKKIDLTTIVKPEAPFDLSVVYREGANDFVVTFNTSHLQKKYVKVLMHDVAYRQEKDENKWTHVNLSSTKLTLLQRKLQPAAMYEIKVRSIPDHYFKGFWSEWSPSYYFRTP bcov_v4_r3_ems_3hC_204_000000066_0001_0001_22_41_H_.._ems_3hM_2628_0001_0002_0001_0001__2__R
DKRKKDEKIAERLAREGKLDEEEAEKLAREAWKAGDEELLAKIVNAWLHAKLS DYSFSCYSQLEVNGSQHSLTCAFEDPDVNTTNLEFEICGALVEVKCLNFRKLQEIYFIETKKFLLIGKSNICVKVGEKSLTCKKIDLTTIVKPEAPFDLSVVYREGANDFVVTFNTSHLQKKYVKVLMHDVAYRQEKDENKWTHVNLSSTKLTLLQRKLQPAAMYEIKVRSIPDHYFKGFWSEWSPSYYFRTP bcov_v4_r4_ems_p1-15H-GBL-16H-GBL-16H_0129_0001_0001_0002_000000002_0001_0001_19_34_H_.._ems_p1-15H-GABBL-14H-GBL-16H_0666_0001_0001_0002_0001_0001_0001__6__D
SWETIFRLWTDALEKAADKNNQELAKLVRKAIELLARALNVDDEDTKRDLERKAEEILKNV DYSFSCYSQLEVNGSQHSLTCAFEDPDVNTTNLEFEICGALVEVKCLNFRKLQEIYFIETKKFLLIGKSNICVKVGEKSLTCKKIDLTTIVKPEAPFDLSVVYREGANDFVVTFNTSHLQKKYVKVLMHDVAYRQEKDENKWTHVNLSSTKLTLLQRKLQPAAMYEIKVRSIPDHYFKGFWSEWSPSYYFRTP bcov_v4_r3_ems_3hC_204_000000066_0001_0001_22_41_H_.._ems_3hM_2628_0001_0002_0001_0001__32__I
DEDEKLIRRKIELALKILSKIPDPTAQKVVETAKKLMEEATKKNDKELLEDVAAYAVIQAIRI DYSFSCYSQLEVNGSQHSLTCAFEDPDVNTTNLEFEICGALVEVKCLNFRKLQEIYFIETKKFLLIGKSNICVKVGEKSLTCKKIDLTTIVKPEAPFDLSVVYREGANDFVVTFNTSHLQKKYVKVLMHDVAYRQEKDENKWTHVNLSSTKLTLLQRKLQPAAMYEIKVRSIPDHYFKGFWSEWSPSYYFRTP longxing_Grafting2_ems_3hM_2634_0002_0011_0001_0001__37__M
SLSHQVTMALIVAQIAKQDPDEKLARLKIELAANHVRKLLSVPDPSVHELAKKALKIIESLK DYSFSCYSQLEVNGSQHSLTCAFEDPDVNTTNLEFEICGALVEVKCLNFRKLQEIYFIETKKFLLIGKSNICVKVGEKSLTCKKIDLTTIVKPEAPFDLSVVYREGANDFVVTFNTSHLQKKYVKVLMHDVAYRQEKDENKWTHVNLSSTKLTLLQRKLQPAAMYEIKVRSIPDHYFKGFWSEWSPSYYFRTP longxing_Grafting2_ems_3hM_1720_0001_0007_0001_0001__7__T
DKRKKLEKIVERLAREGKLDEEEAEKLAREAWKAGDEELLAKIVNAWLHAKLS DYSFSCYSQLEVNGSQHSLTCAFEDPDVNTTNLEFEICGALVEVKCLNFRKLQEIYFIETKKFLLIGKSNICVKVGEKSLTCKKIDLTTIVKPEAPFDLSVVYREGANDFVVTFNTSHLQKKYVKVLMHDVAYRQEKDENKWTHVNLSSTKLTLLQRKLQPAAMYEIKVRSIPDHYFKGFWSEWSPSYYFRTP bcov_v4_r4_ems_p1-15H-GBL-16H-GBL-16H_0129_0001_0001_0002_000000002_0001_0001_19_34_H_.._ems_p1-15H-GABBL-14H-GBL-16H_0666_0001_0001_0002_0001_0001_0001__10__V
HEVQELARKLWHATEKAEKNNDEKAVKLLEDASVLLVNAWLSNDEDLKKKANKYAKTVIKQAES DYSFSCYSQLEVNGSQHSLTCAFEDPDVNTTNLEFEICGALVEVKCLNFRKLQEIYFIETKKFLLIGKSNICVKVGEKSLTCKKIDLTTIVKPEAPFDLSVVYREGANDFVVTFNTSHLQKKYVKVLMHDVAYRQEKDENKWTHVNLSSTKLTLLQRKLQPAAMYEIKVRSIPDHYFKGFWSEWSPSYYFRTP bcov_v3_r3_HEEH_04578_000000011_0001_0001_44_64_H_.._ems_3hC_1310_0001_0001_0013_0001_0001_0001__20__N
DEDEKLIRRKIELALKILSKIPDPTAQKVVETAKKLYEEATKKNDKEILEDVAAYAVIQAIRI DYSFSCYSQLEVNGSQHSLTCAFEDPDVNTTNLEFEICGALVEVKCLNFRKLQEIYFIETKKFLLIGKSNICVKVGEKSLTCKKIDLTTIVKPEAPFDLSVVYREGANDFVVTFNTSHLQKKYVKVLMHDVAYRQEKDENKWTHVNLSSTKLTLLQRKLQPAAMYEIKVRSIPDHYFKGFWSEWSPSYYFRTP longxing_Grafting2_ems_3hM_2634_0002_0011_0001_0001__48__I
SRWKLAVEVVRKLAKEVKDKDPRLSELADKALRKLEEAIKKFKDDPEYIHAVAVRVAIQLKKIG DYSFSCYSQLEVNGSQHSLTCAFEDPDVNTTNLEFEICGALVEVKCLNFRKLQEIYFIETKKFLLIGKSNICVKVGEKSLTCKKIDLTTIVKPEAPFDLSVVYREGANDFVVTFNTSHLQKKYVKVLMHDVAYRQEKDENKWTHVNLSSTKLTLLQRKLQPAAMYEIKVRSIPDHYFKGFWSEWSPSYYFRTP bcov_v4_r4_ems_p1-15H-GBL-16H-GBL-16H_0129_0001_0001_0002_000000002_0001_0001_19_34_H_.._ems_3hM_1177_0001_0001_0001_0001__9__V
DKEEKVKKLKDRANEVASKAKTRLAMLLKILVEELEDALKKGDPDDYRLAYKKVEQAIKIFE DYSFSCYSQLEVNGSQHSLTCAFEDPDVNTTNLEFEICGALVEVKCLNFRKLQEIYFIETKKFLLIGKSNICVKVGEKSLTCKKIDLTTIVKPEAPFDLSVVYREGANDFVVTFNTSHLQKKYVKVLMHDVAYRQEKDENKWTHVNLSSTKLTLLQRKLQPAAMYEIKVRSIPDHYFKGFWSEWSPSYYFRTP longxing_Grafting2_ems_3hM_1894_0002_0004_0001_0001__61__F
TEDVVRELEKILEELLRRGLLNPAIADALKDELRTALKEGDEDTLRLVRLRVELAKKTLK DYSFSCYSQLEVNGSQHSLTCAFEDPDVNTTNLEFEICGALVEVKCLNFRKLQEIYFIETKKFLLIGKSNICVKVGEKSLTCKKIDLTTIVKPEAPFDLSVVYREGANDFVVTFNTSHLQKKYVKVLMHDVAYRQEKDENKWTHVNLSSTKLTLLQRKLQPAAMYEIKVRSIPDHYFKGFWSEWSPSYYFRTP longxing_Grafting2_HHH_eva_0122_0001_0011_0001_0001__51__R
PEVKKEAKKAEELLTQARKLAEDPRIRYIIEVLIEELRKAVKNDNEEDLHIIIWRAKHIWKYVL DYSFSCYSQLEVNGSQHSLTCAFEDPDVNTTNLEFEICGALVEVKCLNFRKLQEIYFIETKKFLLIGKSNICVKVGEKSLTCKKIDLTTIVKPEAPFDLSVVYREGANDFVVTFNTSHLQKKYVKVLMHDVAYRQEKDENKWTHVNLSSTKLTLLQRKLQPAAMYEIKVRSIPDHYFKGFWSEWSPSYYFRTP bcov_r2_ems_3hM_540_000000033_0001_0001__58__H
DDTKLARRKVKCALTIVKNASSKEEADRALHIAEIVADEVNEPTLQEQVTRTKKWVEKYFS DYSFSCYSQLEVNGSQHSLTCAFEDPDVNTTNLEFEICGALVEVKCLNFRKLQEIYFIETKKFLLIGKSNICVKVGEKSLTCKKIDLTTIVKPEAPFDLSVVYREGANDFVVTFNTSHLQKKYVKVLMHDVAYRQEKDENKWTHVNLSSTKLTLLQRKLQPAAMYEIKVRSIPDHYFKGFWSEWSPSYYFRTP longxing_Grafting2_ems_3hM_843_0001_0012_0001_0001__12__C
TEEEKLESILRKLKELADRVEDPRARHMIRIILTELEDALKEKRREDARLAIMKVKQALKTHL DYSFSCYSQLEVNGSQHSLTCAFEDPDVNTTNLEFEICGALVEVKCLNFRKLQEIYFIETKKFLLIGKSNICVKVGEKSLTCKKIDLTTIVKPEAPFDLSVVYREGANDFVVTFNTSHLQKKYVKVLMHDVAYRQEKDENKWTHVNLSSTKLTLLQRKLQPAAMYEIKVRSIPDHYFKGFWSEWSPSYYFRTP longxing_Grafting2_ems_3hM_1371_0001_0007_0001_0001__40__L
PEVKKEAKKVEELLTQARKLAEDPRIRYIIEVLIEELRKAVKNDNEEDLHIIIWRAKAIWKYVL DYSFSCYSQLEVNGSQHSLTCAFEDPDVNTTNLEFEICGALVEVKCLNFRKLQEIYFIETKKFLLIGKSNICVKVGEKSLTCKKIDLTTIVKPEAPFDLSVVYREGANDFVVTFNTSHLQKKYVKVLMHDVAYRQEKDENKWTHVNLSSTKLTLLQRKLQPAAMYEIKVRSIPDHYFKGFWSEWSPSYYFRTP bcov_r2_ems_3hM_540_000000033_0001_0001__10__V
SRWKLAVEHVRKLAKEVKDKDPRLSELADKALRKLEEAIKKFKDDPEYIHAVAVRVAIQLKKIG DYSFSCYSQLEVNGSQHSLTCAFEDPDVNTTNLEFEICGALVEVKCLNFRKLQEIYFIETKKFLLIGKSNICVKVGEKSLTCKKIDLTTIVKPEAPFDLSVVYREGANDFVVTFNTSHLQKKYVKVLMHDVAYRQEKDENKWTHVNLSSTKLTLLQRKLQPAAMYEIKVRSIPDHYFKGFWSEWSPSYYFRTP bcov_v4_r4_ems_p1-15H-GBL-16H-GBL-16H_0129_0001_0001_0002_000000002_0001_0001_19_34_H_.._ems_3hM_1177_0001_0001_0001_0001__9__H
PEVKKEAKKAEELLTQARKLAEDPRIRYIIEVLIEELRKAVKNDNEEDLHIIIWRAKAIWKYFL DYSFSCYSQLEVNGSQHSLTCAFEDPDVNTTNLEFEICGALVEVKCLNFRKLQEIYFIETKKFLLIGKSNICVKVGEKSLTCKKIDLTTIVKPEAPFDLSVVYREGANDFVVTFNTSHLQKKYVKVLMHDVAYRQEKDENKWTHVNLSSTKLTLLQRKLQPAAMYEIKVRSIPDHYFKGFWSEWSPSYYFRTP bcov_r2_ems_3hM_540_000000033_0001_0001__63__F
SLSHQVQMALIVLQIAKQDPDEKLARLKIELAANHVRKLLSVPDPSVHELAKKALKIIESLK DYSFSCYSQLEVNGSQHSLTCAFEDPDVNTTNLEFEICGALVEVKCLNFRKLQEIYFIETKKFLLIGKSNICVKVGEKSLTCKKIDLTTIVKPEAPFDLSVVYREGANDFVVTFNTSHLQKKYVKVLMHDVAYRQEKDENKWTHVNLSSTKLTLLQRKLQPAAMYEIKVRSIPDHYFKGFWSEWSPSYYFRTP longxing_Grafting2_ems_3hM_1720_0001_0007_0001_0001__13__L
PEVKKEAKKAEELLTQARKLAEDPRIRYIIEVLIEELRKAVKNDNEEDLHIIIWRAKYIWKYVL DYSFSCYSQLEVNGSQHSLTCAFEDPDVNTTNLEFEICGALVEVKCLNFRKLQEIYFIETKKFLLIGKSNICVKVGEKSLTCKKIDLTTIVKPEAPFDLSVVYREGANDFVVTFNTSHLQKKYVKVLMHDVAYRQEKDENKWTHVNLSSTKLTLLQRKLQPAAMYEIKVRSIPDHYFKGFWSEWSPSYYFRTP bcov_r2_ems_3hM_540_000000033_0001_0001__58__Y
SEDSRLDQMKVKQAAKLAESGKVDPHAVKIIIKIILEKARERGDEDVIKVAERALEKVKKIESS DYSFSCYSQLEVNGSQHSLTCAFEDPDVNTTNLEFEICGALVEVKCLNFRKLQEIYFIETKKFLLIGKSNICVKVGEKSLTCKKIDLTTIVKPEAPFDLSVVYREGANDFVVTFNTSHLQKKYVKVLMHDVAYRQEKDENKWTHVNLSSTKLTLLQRKLQPAAMYEIKVRSIPDHYFKGFWSEWSPSYYFRTP longxing_Grafting2_HHH_eva_0068_0001_0007_0001_0001__38__K
SWETIFRLYTDALEKAADKNNQELAKLVRKAAELLARALNVDDEDTKRDLERKAEEILKNV DYSFSCYSQLEVNGSQHSLTCAFEDPDVNTTNLEFEICGALVEVKCLNFRKLQEIYFIETKKFLLIGKSNICVKVGEKSLTCKKIDLTTIVKPEAPFDLSVVYREGANDFVVTFNTSHLQKKYVKVLMHDVAYRQEKDENKWTHVNLSSTKLTLLQRKLQPAAMYEIKVRSIPDHYFKGFWSEWSPSYYFRTP bcov_v4_r3_ems_3hC_204_000000066_0001_0001_22_41_H_.._ems_3hM_2628_0001_0002_0001_0001__9__Y
DDKLKHLLKALQREAKDAYKNNSPDDLRLVKLKARDARKIAQDPTARKLASEVEKLATKLEKS DYSFSCYSQLEVNGSQHSLTCAFEDPDVNTTNLEFEICGALVEVKCLNFRKLQEIYFIETKKFLLIGKSNICVKVGEKSLTCKKIDLTTIVKPEAPFDLSVVYREGANDFVVTFNTSHLQKKYVKVLMHDVAYRQEKDENKWTHVNLSSTKLTLLQRKLQPAAMYEIKVRSIPDHYFKGFWSEWSPSYYFRTP longxing_Grafting2_ems_3hM_543_0001_0020_0001_0001__36__D
PEVKKEAKKAEELLTQATKLAEDPRIRYIIEVLIEELRKAVKNDNEEDLHIIIWRAKAIWKYVL DYSFSCYSQLEVNGSQHSLTCAFEDPDVNTTNLEFEICGALVEVKCLNFRKLQEIYFIETKKFLLIGKSNICVKVGEKSLTCKKIDLTTIVKPEAPFDLSVVYREGANDFVVTFNTSHLQKKYVKVLMHDVAYRQEKDENKWTHVNLSSTKLTLLQRKLQPAAMYEIKVRSIPDHYFKGFWSEWSPSYYFRTP bcov_r2_ems_3hM_540_000000033_0001_0001__18__T
DEDEKLIRRKIELALKILSKIPDPTAQKVVETAKKLYEEATKKNDKELLEDVAHYAVIQAIRI DYSFSCYSQLEVNGSQHSLTCAFEDPDVNTTNLEFEICGALVEVKCLNFRKLQEIYFIETKKFLLIGKSNICVKVGEKSLTCKKIDLTTIVKPEAPFDLSVVYREGANDFVVTFNTSHLQKKYVKVLMHDVAYRQEKDENKWTHVNLSSTKLTLLQRKLQPAAMYEIKVRSIPDHYFKGFWSEWSPSYYFRTP longxing_Grafting2_ems_3hM_2634_0002_0011_0001_0001__54__H
TEDVVRELEKILEELLRRGLLWPAIADALKDELRTALKEGDEDTLRLVRLKVELAKKTLK DYSFSCYSQLEVNGSQHSLTCAFEDPDVNTTNLEFEICGALVEVKCLNFRKLQEIYFIETKKFLLIGKSNICVKVGEKSLTCKKIDLTTIVKPEAPFDLSVVYREGANDFVVTFNTSHLQKKYVKVLMHDVAYRQEKDENKWTHVNLSSTKLTLLQRKLQPAAMYEIKVRSIPDHYFKGFWSEWSPSYYFRTP longxing_Grafting2_HHH_eva_0122_0001_0011_0001_0001__22__W
DDKLKHLLKALQREAKDAYKNNSPDDLRLVKLKARLAQKIAQDPTARKLASEVEKLATKLEKS DYSFSCYSQLEVNGSQHSLTCAFEDPDVNTTNLEFEICGALVEVKCLNFRKLQEIYFIETKKFLLIGKSNICVKVGEKSLTCKKIDLTTIVKPEAPFDLSVVYREGANDFVVTFNTSHLQKKYVKVLMHDVAYRQEKDENKWTHVNLSSTKLTLLQRKLQPAAMYEIKVRSIPDHYFKGFWSEWSPSYYFRTP longxing_Grafting2_ems_3hM_543_0001_0020_0001_0001__38__Q
SRWKLAVEAVRKAAKEVKDKDPRLSELADKALRKLEEAIKKFKDDPEYIHAVAVRVAIQLKKIG DYSFSCYSQLEVNGSQHSLTCAFEDPDVNTTNLEFEICGALVEVKCLNFRKLQEIYFIETKKFLLIGKSNICVKVGEKSLTCKKIDLTTIVKPEAPFDLSVVYREGANDFVVTFNTSHLQKKYVKVLMHDVAYRQEKDENKWTHVNLSSTKLTLLQRKLQPAAMYEIKVRSIPDHYFKGFWSEWSPSYYFRTP bcov_v4_r4_ems_p1-15H-GBL-16H-GBL-16H_0129_0001_0001_0002_000000002_0001_0001_19_34_H_.._ems_3hM_1177_0001_0001_0001_0001__13__A
HEVQELARKLWHATEKAEKRNDEKAVKLLEDASVALVNAWLSNDEDLKKKANKYAKTVIKQAES DYSFSCYSQLEVNGSQHSLTCAFEDPDVNTTNLEFEICGALVEVKCLNFRKLQEIYFIETKKFLLIGKSNICVKVGEKSLTCKKIDLTTIVKPEAPFDLSVVYREGANDFVVTFNTSHLQKKYVKVLMHDVAYRQEKDENKWTHVNLSSTKLTLLQRKLQPAAMYEIKVRSIPDHYFKGFWSEWSPSYYFRTP bcov_v3_r3_HEEH_04578_000000011_0001_0001_44_64_H_.._ems_3hC_1310_0001_0001_0013_0001_0001_0001__35__A
SLSHQVQMALIVAQIAKQDPDEKLARLKIELAANHVRKLLSVPDPSVHELAKKALKIIESQK DYSFSCYSQLEVNGSQHSLTCAFEDPDVNTTNLEFEICGALVEVKCLNFRKLQEIYFIETKKFLLIGKSNICVKVGEKSLTCKKIDLTTIVKPEAPFDLSVVYREGANDFVVTFNTSHLQKKYVKVLMHDVAYRQEKDENKWTHVNLSSTKLTLLQRKLQPAAMYEIKVRSIPDHYFKGFWSEWSPSYYFRTP longxing_Grafting2_ems_3hM_1720_0001_0007_0001_0001__61__Q
SWETIFRLWTDALEKAADKNVQELAKLVRKAAELLARALNVDDEDTKRDLERKAEEILKNV DYSFSCYSQLEVNGSQHSLTCAFEDPDVNTTNLEFEICGALVEVKCLNFRKLQEIYFIETKKFLLIGKSNICVKVGEKSLTCKKIDLTTIVKPEAPFDLSVVYREGANDFVVTFNTSHLQKKYVKVLMHDVAYRQEKDENKWTHVNLSSTKLTLLQRKLQPAAMYEIKVRSIPDHYFKGFWSEWSPSYYFRTP bcov_v4_r3_ems_3hC_204_000000066_0001_0001_22_41_H_.._ems_3hM_2628_0001_0002_0001_0001__21__V
DQELAKIIATAVYMQAEKSGDPEDLRLAILKLEMAIKHVTDPNIRKYLKKLLENLKRLQ DYSFSCYSQLEVNGSQHSLTCAFEDPDVNTTNLEFEICGALVEVKCLNFRKLQEIYFIETKKFLLIGKSNICVKVGEKSLTCKKIDLTTIVKPEAPFDLSVVYREGANDFVVTFNTSHLQKKYVKVLMHDVAYRQEKDENKWTHVNLSSTKLTLLQRKLQPAAMYEIKVRSIPDHYFKGFWSEWSPSYYFRTP longxing_Grafting2_ems_3hM_305_0001_0003_0001_0001__14__M
TIREELKKLARKAWKKGDEDAHAVLVNAWRAYKLGDEKALKKLIKLAKELLDS DYSFSCYSQLEVNGSQHSLTCAFEDPDVNTTNLEFEICGALVEVKCLNFRKLQEIYFIETKKFLLIGKSNICVKVGEKSLTCKKIDLTTIVKPEAPFDLSVVYREGANDFVVTFNTSHLQKKYVKVLMHDVAYRQEKDENKWTHVNLSSTKLTLLQRKLQPAAMYEIKVRSIPDHYFKGFWSEWSPSYYFRTP bcov_v3_r3_ems_3hM_3011_000000023_0001_0001_44_61_H_.._ems_p1-15H-GBL-16H-GBL-16H_0039_0001_0001_0002_0001_0001_0001_0001__3__R
DEDEKLIRRKIELALKILSKIPDPTAQKVVETAKKLYEEATKKNDKELLESVAAYAVIQAIRI DYSFSCYSQLEVNGSQHSLTCAFEDPDVNTTNLEFEICGALVEVKCLNFRKLQEIYFIETKKFLLIGKSNICVKVGEKSLTCKKIDLTTIVKPEAPFDLSVVYREGANDFVVTFNTSHLQKKYVKVLMHDVAYRQEKDENKWTHVNLSSTKLTLLQRKLQPAAMYEIKVRSIPDHYFKGFWSEWSPSYYFRTP longxing_Grafting2_ems_3hM_2634_0002_0011_0001_0001__51__S
MEVQELARKLWHATEKAEKRNDEKAVKLLEDASVLLVNAWLSNDEDLKKKANKYAKTVIKQAES DYSFSCYSQLEVNGSQHSLTCAFEDPDVNTTNLEFEICGALVEVKCLNFRKLQEIYFIETKKFLLIGKSNICVKVGEKSLTCKKIDLTTIVKPEAPFDLSVVYREGANDFVVTFNTSHLQKKYVKVLMHDVAYRQEKDENKWTHVNLSSTKLTLLQRKLQPAAMYEIKVRSIPDHYFKGFWSEWSPSYYFRTP bcov_v3_r3_HEEH_04578_000000011_0001_0001_44_64_H_.._ems_3hC_1310_0001_0001_0013_0001_0001_0001__1__M
YEVQELARKLWHATEKAEKRNDEKAVKLLEDASVLLVNAWLSNDEDLKKKANKYAKTVIKQAES DYSFSCYSQLEVNGSQHSLTCAFEDPDVNTTNLEFEICGALVEVKCLNFRKLQEIYFIETKKFLLIGKSNICVKVGEKSLTCKKIDLTTIVKPEAPFDLSVVYREGANDFVVTFNTSHLQKKYVKVLMHDVAYRQEKDENKWTHVNLSSTKLTLLQRKLQPAAMYEIKVRSIPDHYFKGFWSEWSPSYYFRTP bcov_v3_r3_HEEH_04578_000000011_0001_0001_44_64_H_.._ems_3hC_1310_0001_0001_0013_0001_0001_0001__1__Y
SEDSRLDQMKVKQAAKLAESGKVDPHAVKIIIKIILHAARERGDEDVIKVAERALEKVKKIESS DYSFSCYSQLEVNGSQHSLTCAFEDPDVNTTNLEFEICGALVEVKCLNFRKLQEIYFIETKKFLLIGKSNICVKVGEKSLTCKKIDLTTIVKPEAPFDLSVVYREGANDFVVTFNTSHLQKKYVKVLMHDVAYRQEKDENKWTHVNLSSTKLTLLQRKLQPAAMYEIKVRSIPDHYFKGFWSEWSPSYYFRTP longxing_Grafting2_HHH_eva_0068_0001_0007_0001_0001__37__H
TEDVVRELEKILEELLRRGLLNPAIADALKDELRTALKEGDEDTLRLVRLKVELAKKYLK DYSFSCYSQLEVNGSQHSLTCAFEDPDVNTTNLEFEICGALVEVKCLNFRKLQEIYFIETKKFLLIGKSNICVKVGEKSLTCKKIDLTTIVKPEAPFDLSVVYREGANDFVVTFNTSHLQKKYVKVLMHDVAYRQEKDENKWTHVNLSSTKLTLLQRKLQPAAMYEIKVRSIPDHYFKGFWSEWSPSYYFRTP longxing_Grafting2_HHH_eva_0122_0001_0011_0001_0001__58__Y
TKVQELIERLREHAERTGNAVAKVIADELEEALRRGDESDIRMNSRKAKQAIKA DYSFSCYSQLEVNGSQHSLTCAFEDPDVNTTNLEFEICGALVEVKCLNFRKLQEIYFIETKKFLLIGKSNICVKVGEKSLTCKKIDLTTIVKPEAPFDLSVVYREGANDFVVTFNTSHLQKKYVKVLMHDVAYRQEKDENKWTHVNLSSTKLTLLQRKLQPAAMYEIKVRSIPDHYFKGFWSEWSPSYYFRTP longxing_Grafting2_HHH_eva_0779_0001_0002_0001_0001__17__T
TEEEKLESILRKLKELHDRVEDPRARHMIRIILTELEDAIKEKRREDARLAIMKVKQALKTHL DYSFSCYSQLEVNGSQHSLTCAFEDPDVNTTNLEFEICGALVEVKCLNFRKLQEIYFIETKKFLLIGKSNICVKVGEKSLTCKKIDLTTIVKPEAPFDLSVVYREGANDFVVTFNTSHLQKKYVKVLMHDVAYRQEKDENKWTHVNLSSTKLTLLQRKLQPAAMYEIKVRSIPDHYFKGFWSEWSPSYYFRTP longxing_Grafting2_ems_3hM_1371_0001_0007_0001_0001__17__H
HEVQELQRKLWHATEKAEKRNDEKAVKLLEDASVLLVNAWLSNDEDLKKKANKYAKTVIKQAES DYSFSCYSQLEVNGSQHSLTCAFEDPDVNTTNLEFEICGALVEVKCLNFRKLQEIYFIETKKFLLIGKSNICVKVGEKSLTCKKIDLTTIVKPEAPFDLSVVYREGANDFVVTFNTSHLQKKYVKVLMHDVAYRQEKDENKWTHVNLSSTKLTLLQRKLQPAAMYEIKVRSIPDHYFKGFWSEWSPSYYFRTP bcov_v3_r3_HEEH_04578_000000011_0001_0001_44_64_H_.._ems_3hC_1310_0001_0001_0013_0001_0001_0001__7__Q
DNKLKHLLKALQREAKDAYKNNSPDDLRLVKLKARLARKIAQDPTARKLASEVEKLATKLEKS DYSFSCYSQLEVNGSQHSLTCAFEDPDVNTTNLEFEICGALVEVKCLNFRKLQEIYFIETKKFLLIGKSNICVKVGEKSLTCKKIDLTTIVKPEAPFDLSVVYREGANDFVVTFNTSHLQKKYVKVLMHDVAYRQEKDENKWTHVNLSSTKLTLLQRKLQPAAMYEIKVRSIPDHYFKGFWSEWSPSYYFRTP longxing_Grafting2_ems_3hM_543_0001_0020_0001_0001__2__N
DDTKLARRKVKLALTIVKNASSKEEADRALHIAEIVADEVNEPTLQEQDTRTKKWVEKYFS DYSFSCYSQLEVNGSQHSLTCAFEDPDVNTTNLEFEICGALVEVKCLNFRKLQEIYFIETKKFLLIGKSNICVKVGEKSLTCKKIDLTTIVKPEAPFDLSVVYREGANDFVVTFNTSHLQKKYVKVLMHDVAYRQEKDENKWTHVNLSSTKLTLLQRKLQPAAMYEIKVRSIPDHYFKGFWSEWSPSYYFRTP longxing_Grafting2_ems_3hM_843_0001_0012_0001_0001__49__D
SLSHQVQMALIVAQIAKQDPDEKLARLKIELEANHVRKLLSVPDPSVHELAKKALKIIESLK DYSFSCYSQLEVNGSQHSLTCAFEDPDVNTTNLEFEICGALVEVKCLNFRKLQEIYFIETKKFLLIGKSNICVKVGEKSLTCKKIDLTTIVKPEAPFDLSVVYREGANDFVVTFNTSHLQKKYVKVLMHDVAYRQEKDENKWTHVNLSSTKLTLLQRKLQPAAMYEIKVRSIPDHYFKGFWSEWSPSYYFRTP longxing_Grafting2_ems_3hM_1720_0001_0007_0001_0001__32__E
SRWKLAVEAVRKLAKEVKDKDPRLSELADKALRKLEEAIKKFKDDPEYIHAVAFRVAIQLKKIG DYSFSCYSQLEVNGSQHSLTCAFEDPDVNTTNLEFEICGALVEVKCLNFRKLQEIYFIETKKFLLIGKSNICVKVGEKSLTCKKIDLTTIVKPEAPFDLSVVYREGANDFVVTFNTSHLQKKYVKVLMHDVAYRQEKDENKWTHVNLSSTKLTLLQRKLQPAAMYEIKVRSIPDHYFKGFWSEWSPSYYFRTP bcov_v4_r4_ems_p1-15H-GBL-16H-GBL-16H_0129_0001_0001_0002_000000002_0001_0001_19_34_H_.._ems_3hM_1177_0001_0001_0001_0001__54__F
DDKLKHLLKALQREAKDAYKNNSPDDLRLIKLKARLARKIAQDPTARKLASEVEKLATKLEKS DYSFSCYSQLEVNGSQHSLTCAFEDPDVNTTNLEFEICGALVEVKCLNFRKLQEIYFIETKKFLLIGKSNICVKVGEKSLTCKKIDLTTIVKPEAPFDLSVVYREGANDFVVTFNTSHLQKKYVKVLMHDVAYRQEKDENKWTHVNLSSTKLTLLQRKLQPAAMYEIKVRSIPDHYFKGFWSEWSPSYYFRTP longxing_Grafting2_ems_3hM_543_0001_0020_0001_0001__30__I
DDTKLARRKVKLALTIVKNASSKEEADRALHIAEIVADEVNEPTLQEQVTRTKKWVKKYFS DYSFSCYSQLEVNGSQHSLTCAFEDPDVNTTNLEFEICGALVEVKCLNFRKLQEIYFIETKKFLLIGKSNICVKVGEKSLTCKKIDLTTIVKPEAPFDLSVVYREGANDFVVTFNTSHLQKKYVKVLMHDVAYRQEKDENKWTHVNLSSTKLTLLQRKLQPAAMYEIKVRSIPDHYFKGFWSEWSPSYYFRTP longxing_Grafting2_ems_3hM_843_0001_0012_0001_0001__57__K
SRWKLAVEAVRKLMKEVKDKDPRLSELADKALRKLEEAIKKFKDDPEYIHAVAVRVAIQLKKIG DYSFSCYSQLEVNGSQHSLTCAFEDPDVNTTNLEFEICGALVEVKCLNFRKLQEIYFIETKKFLLIGKSNICVKVGEKSLTCKKIDLTTIVKPEAPFDLSVVYREGANDFVVTFNTSHLQKKYVKVLMHDVAYRQEKDENKWTHVNLSSTKLTLLQRKLQPAAMYEIKVRSIPDHYFKGFWSEWSPSYYFRTP bcov_v4_r4_ems_p1-15H-GBL-16H-GBL-16H_0129_0001_0001_0002_000000002_0001_0001_19_34_H_.._ems_3hM_1177_0001_0001_0001_0001__14__M
SRWKLAVEAVRKLAKEVKDKDPRLSELADKALRKLEEAIKKFKDDPQYIHAVAVRVAIQLKKIG DYSFSCYSQLEVNGSQHSLTCAFEDPDVNTTNLEFEICGALVEVKCLNFRKLQEIYFIETKKFLLIGKSNICVKVGEKSLTCKKIDLTTIVKPEAPFDLSVVYREGANDFVVTFNTSHLQKKYVKVLMHDVAYRQEKDENKWTHVNLSSTKLTLLQRKLQPAAMYEIKVRSIPDHYFKGFWSEWSPSYYFRTP bcov_v4_r4_ems_p1-15H-GBL-16H-GBL-16H_0129_0001_0001_0002_000000002_0001_0001_19_34_H_.._ems_3hM_1177_0001_0001_0001_0001__47__Q
TKVQELIERLREHAERKGNAVAKAIADELEEALRRGDESDIRMNSRKAKQAIKA DYSFSCYSQLEVNGSQHSLTCAFEDPDVNTTNLEFEICGALVEVKCLNFRKLQEIYFIETKKFLLIGKSNICVKVGEKSLTCKKIDLTTIVKPEAPFDLSVVYREGANDFVVTFNTSHLQKKYVKVLMHDVAYRQEKDENKWTHVNLSSTKLTLLQRKLQPAAMYEIKVRSIPDHYFKGFWSEWSPSYYFRTP longxing_Grafting2_HHH_eva_0779_0001_0002_0001_0001__24__A
TEDVVRELEKILEELLRRGLLNPAIADHLKDELRTALKEGDEDTLRLVRLKVELAKKTLK DYSFSCYSQLEVNGSQHSLTCAFEDPDVNTTNLEFEICGALVEVKCLNFRKLQEIYFIETKKFLLIGKSNICVKVGEKSLTCKKIDLTTIVKPEAPFDLSVVYREGANDFVVTFNTSHLQKKYVKVLMHDVAYRQEKDENKWTHVNLSSTKLTLLQRKLQPAAMYEIKVRSIPDHYFKGFWSEWSPSYYFRTP longxing_Grafting2_HHH_eva_0122_0001_0011_0001_0001__28__H
DKRKKLEKIAERLAREGKLDEEEAIKLAREAWKAGDEELLAKIVNAWLHAKLS DYSFSCYSQLEVNGSQHSLTCAFEDPDVNTTNLEFEICGALVEVKCLNFRKLQEIYFIETKKFLLIGKSNICVKVGEKSLTCKKIDLTTIVKPEAPFDLSVVYREGANDFVVTFNTSHLQKKYVKVLMHDVAYRQEKDENKWTHVNLSSTKLTLLQRKLQPAAMYEIKVRSIPDHYFKGFWSEWSPSYYFRTP bcov_v4_r4_ems_p1-15H-GBL-16H-GBL-16H_0129_0001_0001_0002_000000002_0001_0001_19_34_H_.._ems_p1-15H-GABBL-14H-GBL-16H_0666_0001_0001_0002_0001_0001_0001__25__I
DEDEKLIRRKIELALKILSKIPDPTAQKVVETAKKLYEEATKKNDKELLEDVAADAVIQAIRI DYSFSCYSQLEVNGSQHSLTCAFEDPDVNTTNLEFEICGALVEVKCLNFRKLQEIYFIETKKFLLIGKSNICVKVGEKSLTCKKIDLTTIVKPEAPFDLSVVYREGANDFVVTFNTSHLQKKYVKVLMHDVAYRQEKDENKWTHVNLSSTKLTLLQRKLQPAAMYEIKVRSIPDHYFKGFWSEWSPSYYFRTP longxing_Grafting2_ems_3hM_2634_0002_0011_0001_0001__55__D
DPRKKLKELVDRAKTLAKQVGDRMALHVVKVLELEAKEAIDNNDEEELKKVERKLRLAIKILES DYSFSCYSQLEVNGSQHSLTCAFEDPDVNTTNLEFEICGALVEVKCLNFRKLQEIYFIETKKFLLIGKSNICVKVGEKSLTCKKIDLTTIVKPEAPFDLSVVYREGANDFVVTFNTSHLQKKYVKVLMHDVAYRQEKDENKWTHVNLSSTKLTLLQRKLQPAAMYEIKVRSIPDHYFKGFWSEWSPSYYFRTP longxing_Grafting2_ems_3hM_2512_0001_0006_0001_0001__50__K
DDKLKHLLKALQREAKDAYKNNSPDDLRLYKLKARLARKIAQDPTARKLASEVEKLATKLEKS DYSFSCYSQLEVNGSQHSLTCAFEDPDVNTTNLEFEICGALVEVKCLNFRKLQEIYFIETKKFLLIGKSNICVKVGEKSLTCKKIDLTTIVKPEAPFDLSVVYREGANDFVVTFNTSHLQKKYVKVLMHDVAYRQEKDENKWTHVNLSSTKLTLLQRKLQPAAMYEIKVRSIPDHYFKGFWSEWSPSYYFRTP longxing_Grafting2_ems_3hM_543_0001_0020_0001_0001__30__Y
SLSHQVQMALIVAQISKQDPDEKLARLKIELAANHVRKLLSVPDPSVHELAKKALKIIESLK DYSFSCYSQLEVNGSQHSLTCAFEDPDVNTTNLEFEICGALVEVKCLNFRKLQEIYFIETKKFLLIGKSNICVKVGEKSLTCKKIDLTTIVKPEAPFDLSVVYREGANDFVVTFNTSHLQKKYVKVLMHDVAYRQEKDENKWTHVNLSSTKLTLLQRKLQPAAMYEIKVRSIPDHYFKGFWSEWSPSYYFRTP longxing_Grafting2_ems_3hM_1720_0001_0007_0001_0001__16__S
TEDVVRELEKILEEILRRGLLNPAIADALKDELRTALKEGDEDTLRLVRLKVELAKKTLK DYSFSCYSQLEVNGSQHSLTCAFEDPDVNTTNLEFEICGALVEVKCLNFRKLQEIYFIETKKFLLIGKSNICVKVGEKSLTCKKIDLTTIVKPEAPFDLSVVYREGANDFVVTFNTSHLQKKYVKVLMHDVAYRQEKDENKWTHVNLSSTKLTLLQRKLQPAAMYEIKVRSIPDHYFKGFWSEWSPSYYFRTP longxing_Grafting2_HHH_eva_0122_0001_0011_0001_0001__15__I
TRWKLAVEAVRKLAKEVKDKDPRLSELADKALRKLEEAIKKFKDDPEYIHAVAVRVAIQLKKIG DYSFSCYSQLEVNGSQHSLTCAFEDPDVNTTNLEFEICGALVEVKCLNFRKLQEIYFIETKKFLLIGKSNICVKVGEKSLTCKKIDLTTIVKPEAPFDLSVVYREGANDFVVTFNTSHLQKKYVKVLMHDVAYRQEKDENKWTHVNLSSTKLTLLQRKLQPAAMYEIKVRSIPDHYFKGFWSEWSPSYYFRTP bcov_v4_r4_ems_p1-15H-GBL-16H-GBL-16H_0129_0001_0001_0002_000000002_0001_0001_19_34_H_.._ems_3hM_1177_0001_0001_0001_0001__1__T
SRWKLAVEAVRKLAKEVKDKDPRLSELADKALRKLEEAIKKFKDDPEYIQAVAVRVAIQLKKIG DYSFSCYSQLEVNGSQHSLTCAFEDPDVNTTNLEFEICGALVEVKCLNFRKLQEIYFIETKKFLLIGKSNICVKVGEKSLTCKKIDLTTIVKPEAPFDLSVVYREGANDFVVTFNTSHLQKKYVKVLMHDVAYRQEKDENKWTHVNLSSTKLTLLQRKLQPAAMYEIKVRSIPDHYFKGFWSEWSPSYYFRTP bcov_v4_r4_ems_p1-15H-GBL-16H-GBL-16H_0129_0001_0001_0002_000000002_0001_0001_19_34_H_.._ems_3hM_1177_0001_0001_0001_0001__50__Q
SLSHQVQMALIVAQIAKQDPDEKLARLKIEFAANHVRKLLSVPDPSVHELAKKALKIIESLK DYSFSCYSQLEVNGSQHSLTCAFEDPDVNTTNLEFEICGALVEVKCLNFRKLQEIYFIETKKFLLIGKSNICVKVGEKSLTCKKIDLTTIVKPEAPFDLSVVYREGANDFVVTFNTSHLQKKYVKVLMHDVAYRQEKDENKWTHVNLSSTKLTLLQRKLQPAAMYEIKVRSIPDHYFKGFWSEWSPSYYFRTP longxing_Grafting2_ems_3hM_1720_0001_0007_0001_0001__31__F
SRWKLAVEAVRKLAKEVKDKDPRHSELADKALRKLEEAIKKFKDDPEYIHAVAVRVAIQLKKIG DYSFSCYSQLEVNGSQHSLTCAFEDPDVNTTNLEFEICGALVEVKCLNFRKLQEIYFIETKKFLLIGKSNICVKVGEKSLTCKKIDLTTIVKPEAPFDLSVVYREGANDFVVTFNTSHLQKKYVKVLMHDVAYRQEKDENKWTHVNLSSTKLTLLQRKLQPAAMYEIKVRSIPDHYFKGFWSEWSPSYYFRTP bcov_v4_r4_ems_p1-15H-GBL-16H-GBL-16H_0129_0001_0001_0002_000000002_0001_0001_19_34_H_.._ems_3hM_1177_0001_0001_0001_0001__24__H
SLSHQVQMALIVAQIAKQDPDEKLARLKLELAANHVRKLLSVPDPSVHELAKKALKIIESLK DYSFSCYSQLEVNGSQHSLTCAFEDPDVNTTNLEFEICGALVEVKCLNFRKLQEIYFIETKKFLLIGKSNICVKVGEKSLTCKKIDLTTIVKPEAPFDLSVVYREGANDFVVTFNTSHLQKKYVKVLMHDVAYRQEKDENKWTHVNLSSTKLTLLQRKLQPAAMYEIKVRSIPDHYFKGFWSEWSPSYYFRTP longxing_Grafting2_ems_3hM_1720_0001_0007_0001_0001__29__L
SRWKLAVEAIRKLAKEVKDKDPRLSELADKALRKLEEAIKKFKDDPEYIHAVAVRVAIQLKKIG DYSFSCYSQLEVNGSQHSLTCAFEDPDVNTTNLEFEICGALVEVKCLNFRKLQEIYFIETKKFLLIGKSNICVKVGEKSLTCKKIDLTTIVKPEAPFDLSVVYREGANDFVVTFNTSHLQKKYVKVLMHDVAYRQEKDENKWTHVNLSSTKLTLLQRKLQPAAMYEIKVRSIPDHYFKGFWSEWSPSYYFRTP bcov_v4_r4_ems_p1-15H-GBL-16H-GBL-16H_0129_0001_0001_0002_000000002_0001_0001_19_34_H_.._ems_3hM_1177_0001_0001_0001_0001__10__I
DDTKLARRKVKLALTIVKNASSKEEADRALHIAEIVADEVNEPTLQEQVTRTKWWVEKYFS DYSFSCYSQLEVNGSQHSLTCAFEDPDVNTTNLEFEICGALVEVKCLNFRKLQEIYFIETKKFLLIGKSNICVKVGEKSLTCKKIDLTTIVKPEAPFDLSVVYREGANDFVVTFNTSHLQKKYVKVLMHDVAYRQEKDENKWTHVNLSSTKLTLLQRKLQPAAMYEIKVRSIPDHYFKGFWSEWSPSYYFRTP longxing_Grafting2_ems_3hM_843_0001_0012_0001_0001__54__W
SEDSRLDQMKVKQAAKEAESGKVDPHAVKIIIKIILEAARERGDEDVIKVAERALEKVKKIESS DYSFSCYSQLEVNGSQHSLTCAFEDPDVNTTNLEFEICGALVEVKCLNFRKLQEIYFIETKKFLLIGKSNICVKVGEKSLTCKKIDLTTIVKPEAPFDLSVVYREGANDFVVTFNTSHLQKKYVKVLMHDVAYRQEKDENKWTHVNLSSTKLTLLQRKLQPAAMYEIKVRSIPDHYFKGFWSEWSPSYYFRTP longxing_Grafting2_HHH_eva_0068_0001_0007_0001_0001__17__E
DKRKKLEKIAERRAREGKLDEEEAEKLAREAWKAGDEELLAKIVNAWLHAKLS DYSFSCYSQLEVNGSQHSLTCAFEDPDVNTTNLEFEICGALVEVKCLNFRKLQEIYFIETKKFLLIGKSNICVKVGEKSLTCKKIDLTTIVKPEAPFDLSVVYREGANDFVVTFNTSHLQKKYVKVLMHDVAYRQEKDENKWTHVNLSSTKLTLLQRKLQPAAMYEIKVRSIPDHYFKGFWSEWSPSYYFRTP bcov_v4_r4_ems_p1-15H-GBL-16H-GBL-16H_0129_0001_0001_0002_000000002_0001_0001_19_34_H_.._ems_p1-15H-GABBL-14H-GBL-16H_0666_0001_0001_0002_0001_0001_0001__13__R
TEEEKLESILRKLKEQADRVEDPRARHMIRIILTELEDAIKEKRREDARLAIMKVKQALKTHL DYSFSCYSQLEVNGSQHSLTCAFEDPDVNTTNLEFEICGALVEVKCLNFRKLQEIYFIETKKFLLIGKSNICVKVGEKSLTCKKIDLTTIVKPEAPFDLSVVYREGANDFVVTFNTSHLQKKYVKVLMHDVAYRQEKDENKWTHVNLSSTKLTLLQRKLQPAAMYEIKVRSIPDHYFKGFWSEWSPSYYFRTP longxing_Grafting2_ems_3hM_1371_0001_0007_0001_0001__16__Q
DDKLKHLLKALQREAKDAYKNNSPDDLRKVKLKARLARKIAQDPTARKLASEVEKLATKLEKS DYSFSCYSQLEVNGSQHSLTCAFEDPDVNTTNLEFEICGALVEVKCLNFRKLQEIYFIETKKFLLIGKSNICVKVGEKSLTCKKIDLTTIVKPEAPFDLSVVYREGANDFVVTFNTSHLQKKYVKVLMHDVAYRQEKDENKWTHVNLSSTKLTLLQRKLQPAAMYEIKVRSIPDHYFKGFWSEWSPSYYFRTP longxing_Grafting2_ems_3hM_543_0001_0020_0001_0001__29__K
PEVKKEAKKAEELLTQARKLAEDPTIRYIIEVLIEELRKAVKNDNEEDLHIIIWRAKAIWKYVL DYSFSCYSQLEVNGSQHSLTCAFEDPDVNTTNLEFEICGALVEVKCLNFRKLQEIYFIETKKFLLIGKSNICVKVGEKSLTCKKIDLTTIVKPEAPFDLSVVYREGANDFVVTFNTSHLQKKYVKVLMHDVAYRQEKDENKWTHVNLSSTKLTLLQRKLQPAAMYEIKVRSIPDHYFKGFWSEWSPSYYFRTP bcov_r2_ems_3hM_540_000000033_0001_0001__25__T
DKRKKLEKIAERLAREGKLDEEEAEKLAREAWKAGDERLLAKIVNAWLHAKLS DYSFSCYSQLEVNGSQHSLTCAFEDPDVNTTNLEFEICGALVEVKCLNFRKLQEIYFIETKKFLLIGKSNICVKVGEKSLTCKKIDLTTIVKPEAPFDLSVVYREGANDFVVTFNTSHLQKKYVKVLMHDVAYRQEKDENKWTHVNLSSTKLTLLQRKLQPAAMYEIKVRSIPDHYFKGFWSEWSPSYYFRTP bcov_v4_r4_ems_p1-15H-GBL-16H-GBL-16H_0129_0001_0001_0002_000000002_0001_0001_19_34_H_.._ems_p1-15H-GABBL-14H-GBL-16H_0666_0001_0001_0002_0001_0001_0001__38__R
DEVHKIAEKAARLALKKGDWDAHAKVVNVFLALKHGIISKEQAKKILKKIIEEILS DYSFSCYSQLEVNGSQHSLTCAFEDPDVNTTNLEFEICGALVEVKCLNFRKLQEIYFIETKKFLLIGKSNICVKVGEKSLTCKKIDLTTIVKPEAPFDLSVVYREGANDFVVTFNTSHLQKKYVKVLMHDVAYRQEKDENKWTHVNLSSTKLTLLQRKLQPAAMYEIKVRSIPDHYFKGFWSEWSPSYYFRTP bcov_v4_r4_ems_p1-15H-GBL-16H-GBL-16H_0129_0001_0001_0002_000000002_0001_0001_19_34_H_.._ems_p1-16H-GBL-16H-GABBL-16H_0045_0001_0001_0002_0001_0001_0001_0001__6__I
SLSHQVQMALIVAQEAKQDPDEKLARLKIELAANHVRKLLSVPDPSVHELAKKALKIIESLK DYSFSCYSQLEVNGSQHSLTCAFEDPDVNTTNLEFEICGALVEVKCLNFRKLQEIYFIETKKFLLIGKSNICVKVGEKSLTCKKIDLTTIVKPEAPFDLSVVYREGANDFVVTFNTSHLQKKYVKVLMHDVAYRQEKDENKWTHVNLSSTKLTLLQRKLQPAAMYEIKVRSIPDHYFKGFWSEWSPSYYFRTP longxing_Grafting2_ems_3hM_1720_0001_0007_0001_0001__15__E
HEVQELARKLWHATEKAEKRNDEKAVKLLEDASVLLVNAWRSNDEDLKKKANKYAKTVIKQAES DYSFSCYSQLEVNGSQHSLTCAFEDPDVNTTNLEFEICGALVEVKCLNFRKLQEIYFIETKKFLLIGKSNICVKVGEKSLTCKKIDLTTIVKPEAPFDLSVVYREGANDFVVTFNTSHLQKKYVKVLMHDVAYRQEKDENKWTHVNLSSTKLTLLQRKLQPAAMYEIKVRSIPDHYFKGFWSEWSPSYYFRTP bcov_v3_r3_HEEH_04578_000000011_0001_0001_44_64_H_.._ems_3hC_1310_0001_0001_0013_0001_0001_0001__41__R
PEVKKELKKAEELLTQARKLAEDPRIRYIIEVLIEELRKAVKNDNEEDLHIIIWRAKAIWKYVL DYSFSCYSQLEVNGSQHSLTCAFEDPDVNTTNLEFEICGALVEVKCLNFRKLQEIYFIETKKFLLIGKSNICVKVGEKSLTCKKIDLTTIVKPEAPFDLSVVYREGANDFVVTFNTSHLQKKYVKVLMHDVAYRQEKDENKWTHVNLSSTKLTLLQRKLQPAAMYEIKVRSIPDHYFKGFWSEWSPSYYFRTP bcov_r2_ems_3hM_540_000000033_0001_0001__7__L
PEVKKEAKKAEELLTQARKLAEDPRIRYIIEVLIEELRKAVKNDNEEDLNIIIWRAKAIWKYVL DYSFSCYSQLEVNGSQHSLTCAFEDPDVNTTNLEFEICGALVEVKCLNFRKLQEIYFIETKKFLLIGKSNICVKVGEKSLTCKKIDLTTIVKPEAPFDLSVVYREGANDFVVTFNTSHLQKKYVKVLMHDVAYRQEKDENKWTHVNLSSTKLTLLQRKLQPAAMYEIKVRSIPDHYFKGFWSEWSPSYYFRTP bcov_r2_ems_3hM_540_000000033_0001_0001__50__N
DDKLKHLLKALQREAKDAYKNNSPDDLRLVKLKARLARKIAQDPTARKLISEVEKLATKLEKS DYSFSCYSQLEVNGSQHSLTCAFEDPDVNTTNLEFEICGALVEVKCLNFRKLQEIYFIETKKFLLIGKSNICVKVGEKSLTCKKIDLTTIVKPEAPFDLSVVYREGANDFVVTFNTSHLQKKYVKVLMHDVAYRQEKDENKWTHVNLSSTKLTLLQRKLQPAAMYEIKVRSIPDHYFKGFWSEWSPSYYFRTP longxing_Grafting2_ems_3hM_543_0001_0020_0001_0001__50__I
SWETIFRLWTDALEKAADKNNQELAKLVRKAAELLARALNVDDEDTKRDLERKAEEIDKNV DYSFSCYSQLEVNGSQHSLTCAFEDPDVNTTNLEFEICGALVEVKCLNFRKLQEIYFIETKKFLLIGKSNICVKVGEKSLTCKKIDLTTIVKPEAPFDLSVVYREGANDFVVTFNTSHLQKKYVKVLMHDVAYRQEKDENKWTHVNLSSTKLTLLQRKLQPAAMYEIKVRSIPDHYFKGFWSEWSPSYYFRTP bcov_v4_r3_ems_3hC_204_000000066_0001_0001_22_41_H_.._ems_3hM_2628_0001_0002_0001_0001__58__D
DEDEKLIRRKIELALKILSKIPDPTAQKVVETAKKLYEEATKKNDKELLEDVAAEAVIQAIRI DYSFSCYSQLEVNGSQHSLTCAFEDPDVNTTNLEFEICGALVEVKCLNFRKLQEIYFIETKKFLLIGKSNICVKVGEKSLTCKKIDLTTIVKPEAPFDLSVVYREGANDFVVTFNTSHLQKKYVKVLMHDVAYRQEKDENKWTHVNLSSTKLTLLQRKLQPAAMYEIKVRSIPDHYFKGFWSEWSPSYYFRTP longxing_Grafting2_ems_3hM_2634_0002_0011_0001_0001__55__E
DDKLKHLLKALQREAKDAYKNNSPDDLRLVKLKARLARKIAQDPTARKLASEVEKLVTKLEKS DYSFSCYSQLEVNGSQHSLTCAFEDPDVNTTNLEFEICGALVEVKCLNFRKLQEIYFIETKKFLLIGKSNICVKVGEKSLTCKKIDLTTIVKPEAPFDLSVVYREGANDFVVTFNTSHLQKKYVKVLMHDVAYRQEKDENKWTHVNLSSTKLTLLQRKLQPAAMYEIKVRSIPDHYFKGFWSEWSPSYYFRTP longxing_Grafting2_ems_3hM_543_0001_0020_0001_0001__57__V
DEDEKLIRRKIELALKILSKIPDPTAQKIVETAKKLYEEATKKNDKELLEDVAAYAVIQAIRI DYSFSCYSQLEVNGSQHSLTCAFEDPDVNTTNLEFEICGALVEVKCLNFRKLQEIYFIETKKFLLIGKSNICVKVGEKSLTCKKIDLTTIVKPEAPFDLSVVYREGANDFVVTFNTSHLQKKYVKVLMHDVAYRQEKDENKWTHVNLSSTKLTLLQRKLQPAAMYEIKVRSIPDHYFKGFWSEWSPSYYFRTP longxing_Grafting2_ems_3hM_2634_0002_0011_0001_0001__29__I
DEVHKLAEKAARLALKKGDWDAHAKVVNVMLALKHGIISKEQAKKILKKIIEEILS DYSFSCYSQLEVNGSQHSLTCAFEDPDVNTTNLEFEICGALVEVKCLNFRKLQEIYFIETKKFLLIGKSNICVKVGEKSLTCKKIDLTTIVKPEAPFDLSVVYREGANDFVVTFNTSHLQKKYVKVLMHDVAYRQEKDENKWTHVNLSSTKLTLLQRKLQPAAMYEIKVRSIPDHYFKGFWSEWSPSYYFRTP bcov_v4_r4_ems_p1-15H-GBL-16H-GBL-16H_0129_0001_0001_0002_000000002_0001_0001_19_34_H_.._ems_p1-16H-GBL-16H-GABBL-16H_0045_0001_0001_0002_0001_0001_0001_0001__30__M
HEVQELARKLWHATEKAEKRNDEKAVKLLEDASMLLVNAWLSNDEDLKKKANKYAKTVIKQAES DYSFSCYSQLEVNGSQHSLTCAFEDPDVNTTNLEFEICGALVEVKCLNFRKLQEIYFIETKKFLLIGKSNICVKVGEKSLTCKKIDLTTIVKPEAPFDLSVVYREGANDFVVTFNTSHLQKKYVKVLMHDVAYRQEKDENKWTHVNLSSTKLTLLQRKLQPAAMYEIKVRSIPDHYFKGFWSEWSPSYYFRTP bcov_v3_r3_HEEH_04578_000000011_0001_0001_44_64_H_.._ems_3hC_1310_0001_0001_0013_0001_0001_0001__34__M
TEDVVRELEKILEELLRRGLLNPAIADWLKDELRTALKEGDEDTLRLVRLKVELAKKTLK DYSFSCYSQLEVNGSQHSLTCAFEDPDVNTTNLEFEICGALVEVKCLNFRKLQEIYFIETKKFLLIGKSNICVKVGEKSLTCKKIDLTTIVKPEAPFDLSVVYREGANDFVVTFNTSHLQKKYVKVLMHDVAYRQEKDENKWTHVNLSSTKLTLLQRKLQPAAMYEIKVRSIPDHYFKGFWSEWSPSYYFRTP longxing_Grafting2_HHH_eva_0122_0001_0011_0001_0001__28__W
DDKLKHLLKALQREAKDAYKNNSPDDFRLVKLKARLARKIAQDPTARKLASEVEKLATKLEKS DYSFSCYSQLEVNGSQHSLTCAFEDPDVNTTNLEFEICGALVEVKCLNFRKLQEIYFIETKKFLLIGKSNICVKVGEKSLTCKKIDLTTIVKPEAPFDLSVVYREGANDFVVTFNTSHLQKKYVKVLMHDVAYRQEKDENKWTHVNLSSTKLTLLQRKLQPAAMYEIKVRSIPDHYFKGFWSEWSPSYYFRTP longxing_Grafting2_ems_3hM_543_0001_0020_0001_0001__27__F
HRWKLAVEAVRKLAKEVKDKDPRLSELADKALRKLEEAIKKFKDDPEYIHAVAVRVAIQLKKIG DYSFSCYSQLEVNGSQHSLTCAFEDPDVNTTNLEFEICGALVEVKCLNFRKLQEIYFIETKKFLLIGKSNICVKVGEKSLTCKKIDLTTIVKPEAPFDLSVVYREGANDFVVTFNTSHLQKKYVKVLMHDVAYRQEKDENKWTHVNLSSTKLTLLQRKLQPAAMYEIKVRSIPDHYFKGFWSEWSPSYYFRTP bcov_v4_r4_ems_p1-15H-GBL-16H-GBL-16H_0129_0001_0001_0002_000000002_0001_0001_19_34_H_.._ems_3hM_1177_0001_0001_0001_0001__1__H
SNDSRLDQMKVKQAAKLAESGKVDPHAVKIIIKIILEAARERGDEDVIKVAERALEKVKKIESS DYSFSCYSQLEVNGSQHSLTCAFEDPDVNTTNLEFEICGALVEVKCLNFRKLQEIYFIETKKFLLIGKSNICVKVGEKSLTCKKIDLTTIVKPEAPFDLSVVYREGANDFVVTFNTSHLQKKYVKVLMHDVAYRQEKDENKWTHVNLSSTKLTLLQRKLQPAAMYEIKVRSIPDHYFKGFWSEWSPSYYFRTP longxing_Grafting2_HHH_eva_0068_0001_0007_0001_0001__2__N
PEVKKEAKKAEELLTQARKLAEDPRIRYIIEVLIEELRKAVKNDNEEDLHIIIWRAKKIWKYVL DYSFSCYSQLEVNGSQHSLTCAFEDPDVNTTNLEFEICGALVEVKCLNFRKLQEIYFIETKKFLLIGKSNICVKVGEKSLTCKKIDLTTIVKPEAPFDLSVVYREGANDFVVTFNTSHLQKKYVKVLMHDVAYRQEKDENKWTHVNLSSTKLTLLQRKLQPAAMYEIKVRSIPDHYFKGFWSEWSPSYYFRTP bcov_r2_ems_3hM_540_000000033_0001_0001__58__K
TEEEKLESILRKLKELADRVEDPRARHMIRIILTELEDAIKEKRREDVRLAIMKVKQALKTHL DYSFSCYSQLEVNGSQHSLTCAFEDPDVNTTNLEFEICGALVEVKCLNFRKLQEIYFIETKKFLLIGKSNICVKVGEKSLTCKKIDLTTIVKPEAPFDLSVVYREGANDFVVTFNTSHLQKKYVKVLMHDVAYRQEKDENKWTHVNLSSTKLTLLQRKLQPAAMYEIKVRSIPDHYFKGFWSEWSPSYYFRTP longxing_Grafting2_ems_3hM_1371_0001_0007_0001_0001__48__V
TEEEKLESILRKLKEWADRVEDPRARHMIRIILTELEDAIKEKRREDARLAIMKVKQALKTHL DYSFSCYSQLEVNGSQHSLTCAFEDPDVNTTNLEFEICGALVEVKCLNFRKLQEIYFIETKKFLLIGKSNICVKVGEKSLTCKKIDLTTIVKPEAPFDLSVVYREGANDFVVTFNTSHLQKKYVKVLMHDVAYRQEKDENKWTHVNLSSTKLTLLQRKLQPAAMYEIKVRSIPDHYFKGFWSEWSPSYYFRTP longxing_Grafting2_ems_3hM_1371_0001_0007_0001_0001__16__W
DDKLKHLLHALQREAKDAYKNNSPDDLRLVKLKARLARKIAQDPTARKLASEVEKLATKLEKS DYSFSCYSQLEVNGSQHSLTCAFEDPDVNTTNLEFEICGALVEVKCLNFRKLQEIYFIETKKFLLIGKSNICVKVGEKSLTCKKIDLTTIVKPEAPFDLSVVYREGANDFVVTFNTSHLQKKYVKVLMHDVAYRQEKDENKWTHVNLSSTKLTLLQRKLQPAAMYEIKVRSIPDHYFKGFWSEWSPSYYFRTP longxing_Grafting2_ems_3hM_543_0001_0020_0001_0001__9__H
DKRKKMEKIAERLAREGKLDEEEAEKLAREAWKAGDEELLAKIVNAWLHAKLS DYSFSCYSQLEVNGSQHSLTCAFEDPDVNTTNLEFEICGALVEVKCLNFRKLQEIYFIETKKFLLIGKSNICVKVGEKSLTCKKIDLTTIVKPEAPFDLSVVYREGANDFVVTFNTSHLQKKYVKVLMHDVAYRQEKDENKWTHVNLSSTKLTLLQRKLQPAAMYEIKVRSIPDHYFKGFWSEWSPSYYFRTP bcov_v4_r4_ems_p1-15H-GBL-16H-GBL-16H_0129_0001_0001_0002_000000002_0001_0001_19_34_H_.._ems_p1-15H-GABBL-14H-GBL-16H_0666_0001_0001_0002_0001_0001_0001__6__M
DDTKLARRKVKLALTIVKNASSKEEADRALHIAEIVADEVNEPTLQEQVTLTKKWVEKYFS DYSFSCYSQLEVNGSQHSLTCAFEDPDVNTTNLEFEICGALVEVKCLNFRKLQEIYFIETKKFLLIGKSNICVKVGEKSLTCKKIDLTTIVKPEAPFDLSVVYREGANDFVVTFNTSHLQKKYVKVLMHDVAYRQEKDENKWTHVNLSSTKLTLLQRKLQPAAMYEIKVRSIPDHYFKGFWSEWSPSYYFRTP longxing_Grafting2_ems_3hM_843_0001_0012_0001_0001__51__L
TIEEELKKLARKAWKKGDEDAHAVLVNAWRAYKLGDEKVLKKLIKLAKELLDS DYSFSCYSQLEVNGSQHSLTCAFEDPDVNTTNLEFEICGALVEVKCLNFRKLQEIYFIETKKFLLIGKSNICVKVGEKSLTCKKIDLTTIVKPEAPFDLSVVYREGANDFVVTFNTSHLQKKYVKVLMHDVAYRQEKDENKWTHVNLSSTKLTLLQRKLQPAAMYEIKVRSIPDHYFKGFWSEWSPSYYFRTP bcov_v3_r3_ems_3hM_3011_000000023_0001_0001_44_61_H_.._ems_p1-15H-GBL-16H-GBL-16H_0039_0001_0001_0002_0001_0001_0001_0001__39__V
TIEEELKKLARKAWKKGDEDAHAVLVYAWRAYKLGDEKALKKLIKLAKELLDS DYSFSCYSQLEVNGSQHSLTCAFEDPDVNTTNLEFEICGALVEVKCLNFRKLQEIYFIETKKFLLIGKSNICVKVGEKSLTCKKIDLTTIVKPEAPFDLSVVYREGANDFVVTFNTSHLQKKYVKVLMHDVAYRQEKDENKWTHVNLSSTKLTLLQRKLQPAAMYEIKVRSIPDHYFKGFWSEWSPSYYFRTP bcov_v3_r3_ems_3hM_3011_000000023_0001_0001_44_61_H_.._ems_p1-15H-GBL-16H-GBL-16H_0039_0001_0001_0002_0001_0001_0001_0001__27__Y
DDKLKHLLKALQREAKDAYKNNSPDDLRIVKLKARLARKIAQDPTARKLASEVEKLATKLEKS DYSFSCYSQLEVNGSQHSLTCAFEDPDVNTTNLEFEICGALVEVKCLNFRKLQEIYFIETKKFLLIGKSNICVKVGEKSLTCKKIDLTTIVKPEAPFDLSVVYREGANDFVVTFNTSHLQKKYVKVLMHDVAYRQEKDENKWTHVNLSSTKLTLLQRKLQPAAMYEIKVRSIPDHYFKGFWSEWSPSYYFRTP longxing_Grafting2_ems_3hM_543_0001_0020_0001_0001__29__I
TEDVVRELEKILEELLRRGLLNPAIADALKDELRTALKEGDEDTLRLVRLKVELAKKTIK DYSFSCYSQLEVNGSQHSLTCAFEDPDVNTTNLEFEICGALVEVKCLNFRKLQEIYFIETKKFLLIGKSNICVKVGEKSLTCKKIDLTTIVKPEAPFDLSVVYREGANDFVVTFNTSHLQKKYVKVLMHDVAYRQEKDENKWTHVNLSSTKLTLLQRKLQPAAMYEIKVRSIPDHYFKGFWSEWSPSYYFRTP longxing_Grafting2_HHH_eva_0122_0001_0011_0001_0001__59__I
SWETIFRLWTDALEKAADKNNQELAKLVRKAAELLARALNADDEDTKRDLERKAEEILKNV DYSFSCYSQLEVNGSQHSLTCAFEDPDVNTTNLEFEICGALVEVKCLNFRKLQEIYFIETKKFLLIGKSNICVKVGEKSLTCKKIDLTTIVKPEAPFDLSVVYREGANDFVVTFNTSHLQKKYVKVLMHDVAYRQEKDENKWTHVNLSSTKLTLLQRKLQPAAMYEIKVRSIPDHYFKGFWSEWSPSYYFRTP bcov_v4_r3_ems_3hC_204_000000066_0001_0001_22_41_H_.._ems_3hM_2628_0001_0002_0001_0001__41__A
SWETIFRLRTDALEKAADKNNQELAKLVRKAAELLARALNVDDEDTKRDLERKAEEILKNV DYSFSCYSQLEVNGSQHSLTCAFEDPDVNTTNLEFEICGALVEVKCLNFRKLQEIYFIETKKFLLIGKSNICVKVGEKSLTCKKIDLTTIVKPEAPFDLSVVYREGANDFVVTFNTSHLQKKYVKVLMHDVAYRQEKDENKWTHVNLSSTKLTLLQRKLQPAAMYEIKVRSIPDHYFKGFWSEWSPSYYFRTP bcov_v4_r3_ems_3hC_204_000000066_0001_0001_22_41_H_.._ems_3hM_2628_0001_0002_0001_0001__9__R
DKRKKLEKIAERLAREHKLDEEEAEKLAREAWKAGDEELLAKIVNAWLHAKLS DYSFSCYSQLEVNGSQHSLTCAFEDPDVNTTNLEFEICGALVEVKCLNFRKLQEIYFIETKKFLLIGKSNICVKVGEKSLTCKKIDLTTIVKPEAPFDLSVVYREGANDFVVTFNTSHLQKKYVKVLMHDVAYRQEKDENKWTHVNLSSTKLTLLQRKLQPAAMYEIKVRSIPDHYFKGFWSEWSPSYYFRTP bcov_v4_r4_ems_p1-15H-GBL-16H-GBL-16H_0129_0001_0001_0002_000000002_0001_0001_19_34_H_.._ems_p1-15H-GABBL-14H-GBL-16H_0666_0001_0001_0002_0001_0001_0001__17__H
HEVQELARKLWHATEKAEKRNDEKAVKLLQDASVLLVNAWLSNDEDLKKKANKYAKTVIKQAES DYSFSCYSQLEVNGSQHSLTCAFEDPDVNTTNLEFEICGALVEVKCLNFRKLQEIYFIETKKFLLIGKSNICVKVGEKSLTCKKIDLTTIVKPEAPFDLSVVYREGANDFVVTFNTSHLQKKYVKVLMHDVAYRQEKDENKWTHVNLSSTKLTLLQRKLQPAAMYEIKVRSIPDHYFKGFWSEWSPSYYFRTP bcov_v3_r3_HEEH_04578_000000011_0001_0001_44_64_H_.._ems_3hC_1310_0001_0001_0013_0001_0001_0001__30__Q
SWETIFRLWTDAQEKAADKNNQELAKLVRKAAELLARALNVDDEDTKRDLERKAEEILKNV DYSFSCYSQLEVNGSQHSLTCAFEDPDVNTTNLEFEICGALVEVKCLNFRKLQEIYFIETKKFLLIGKSNICVKVGEKSLTCKKIDLTTIVKPEAPFDLSVVYREGANDFVVTFNTSHLQKKYVKVLMHDVAYRQEKDENKWTHVNLSSTKLTLLQRKLQPAAMYEIKVRSIPDHYFKGFWSEWSPSYYFRTP bcov_v4_r3_ems_3hC_204_000000066_0001_0001_22_41_H_.._ems_3hM_2628_0001_0002_0001_0001__13__Q
HEVRELARKLWHATEKAEKRNDEKAVKLLEDASVLLVNAWLSNDEDLKKKANKYAKTVIKQAES DYSFSCYSQLEVNGSQHSLTCAFEDPDVNTTNLEFEICGALVEVKCLNFRKLQEIYFIETKKFLLIGKSNICVKVGEKSLTCKKIDLTTIVKPEAPFDLSVVYREGANDFVVTFNTSHLQKKYVKVLMHDVAYRQEKDENKWTHVNLSSTKLTLLQRKLQPAAMYEIKVRSIPDHYFKGFWSEWSPSYYFRTP bcov_v3_r3_HEEH_04578_000000011_0001_0001_44_64_H_.._ems_3hC_1310_0001_0001_0013_0001_0001_0001__4__R
DDTKLARRKVKLALTIVKNASSKEEADRALHIAEIVADEVNEPTLQEQVTRIKKWVEKYFS DYSFSCYSQLEVNGSQHSLTCAFEDPDVNTTNLEFEICGALVEVKCLNFRKLQEIYFIETKKFLLIGKSNICVKVGEKSLTCKKIDLTTIVKPEAPFDLSVVYREGANDFVVTFNTSHLQKKYVKVLMHDVAYRQEKDENKWTHVNLSSTKLTLLQRKLQPAAMYEIKVRSIPDHYFKGFWSEWSPSYYFRTP longxing_Grafting2_ems_3hM_843_0001_0012_0001_0001__52__I
DDTKLARRKVKLALTIVKNASSKEEAGRALHIAEIVADEVNEPTLQEQVTRTKKWVEKYFS DYSFSCYSQLEVNGSQHSLTCAFEDPDVNTTNLEFEICGALVEVKCLNFRKLQEIYFIETKKFLLIGKSNICVKVGEKSLTCKKIDLTTIVKPEAPFDLSVVYREGANDFVVTFNTSHLQKKYVKVLMHDVAYRQEKDENKWTHVNLSSTKLTLLQRKLQPAAMYEIKVRSIPDHYFKGFWSEWSPSYYFRTP longxing_Grafting2_ems_3hM_843_0001_0012_0001_0001__27__G
TEEEKLESIWRKLKELADRVEDPRARHMIRIILTELEDAIKEKRREDARLAIMKVKQALKTHL DYSFSCYSQLEVNGSQHSLTCAFEDPDVNTTNLEFEICGALVEVKCLNFRKLQEIYFIETKKFLLIGKSNICVKVGEKSLTCKKIDLTTIVKPEAPFDLSVVYREGANDFVVTFNTSHLQKKYVKVLMHDVAYRQEKDENKWTHVNLSSTKLTLLQRKLQPAAMYEIKVRSIPDHYFKGFWSEWSPSYYFRTP longxing_Grafting2_ems_3hM_1371_0001_0007_0001_0001__10__W
TEEEKLESILRKLKELADRVEDPRARHMIRIILTELEDAIKEKRREDARLAIMKVKQALKTHM DYSFSCYSQLEVNGSQHSLTCAFEDPDVNTTNLEFEICGALVEVKCLNFRKLQEIYFIETKKFLLIGKSNICVKVGEKSLTCKKIDLTTIVKPEAPFDLSVVYREGANDFVVTFNTSHLQKKYVKVLMHDVAYRQEKDENKWTHVNLSSTKLTLLQRKLQPAAMYEIKVRSIPDHYFKGFWSEWSPSYYFRTP longxing_Grafting2_ems_3hM_1371_0001_0007_0001_0001__63__M
TIEEELKKLARKMWKKGDEDAHAVLVNAWRAYKLGDEKALKKLIKLAKELLDS DYSFSCYSQLEVNGSQHSLTCAFEDPDVNTTNLEFEICGALVEVKCLNFRKLQEIYFIETKKFLLIGKSNICVKVGEKSLTCKKIDLTTIVKPEAPFDLSVVYREGANDFVVTFNTSHLQKKYVKVLMHDVAYRQEKDENKWTHVNLSSTKLTLLQRKLQPAAMYEIKVRSIPDHYFKGFWSEWSPSYYFRTP bcov_v3_r3_ems_3hM_3011_000000023_0001_0001_44_61_H_.._ems_p1-15H-GBL-16H-GBL-16H_0039_0001_0001_0002_0001_0001_0001_0001__13__M
SLSHQVQMALIHAQIAKQDPDEKLARLKIELAANHVRKLLSVPDPSVHELAKKALKIIESLK DYSFSCYSQLEVNGSQHSLTCAFEDPDVNTTNLEFEICGALVEVKCLNFRKLQEIYFIETKKFLLIGKSNICVKVGEKSLTCKKIDLTTIVKPEAPFDLSVVYREGANDFVVTFNTSHLQKKYVKVLMHDVAYRQEKDENKWTHVNLSSTKLTLLQRKLQPAAMYEIKVRSIPDHYFKGFWSEWSPSYYFRTP longxing_Grafting2_ems_3hM_1720_0001_0007_0001_0001__12__H
DEDEKRIRRKIELALKILSKIPDPTAQKVVETAKKLYEEATKKNDKELLEDVAAYAVIQAIRI DYSFSCYSQLEVNGSQHSLTCAFEDPDVNTTNLEFEICGALVEVKCLNFRKLQEIYFIETKKFLLIGKSNICVKVGEKSLTCKKIDLTTIVKPEAPFDLSVVYREGANDFVVTFNTSHLQKKYVKVLMHDVAYRQEKDENKWTHVNLSSTKLTLLQRKLQPAAMYEIKVRSIPDHYFKGFWSEWSPSYYFRTP longxing_Grafting2_ems_3hM_2634_0002_0011_0001_0001__6__R
TIEEELKKLARKAWKKGDEDAHAVLVNAWRAYKSGDEKALKKLIKLAKELLDS DYSFSCYSQLEVNGSQHSLTCAFEDPDVNTTNLEFEICGALVEVKCLNFRKLQEIYFIETKKFLLIGKSNICVKVGEKSLTCKKIDLTTIVKPEAPFDLSVVYREGANDFVVTFNTSHLQKKYVKVLMHDVAYRQEKDENKWTHVNLSSTKLTLLQRKLQPAAMYEIKVRSIPDHYFKGFWSEWSPSYYFRTP bcov_v3_r3_ems_3hM_3011_000000023_0001_0001_44_61_H_.._ems_p1-15H-GBL-16H-GBL-16H_0039_0001_0001_0002_0001_0001_0001_0001__34__S
DEDEKLIRRKIELALKILSKIPDPTAQKVVETAKKLYEEATKKNDKELLEHVAAYAVIQAIRI DYSFSCYSQLEVNGSQHSLTCAFEDPDVNTTNLEFEICGALVEVKCLNFRKLQEIYFIETKKFLLIGKSNICVKVGEKSLTCKKIDLTTIVKPEAPFDLSVVYREGANDFVVTFNTSHLQKKYVKVLMHDVAYRQEKDENKWTHVNLSSTKLTLLQRKLQPAAMYEIKVRSIPDHYFKGFWSEWSPSYYFRTP longxing_Grafting2_ems_3hM_2634_0002_0011_0001_0001__51__H
DDKLKHLLKALQREAKDAYKNNSPDDLRLVKLKARLARKIAQDPTARKLASELEKLATKLEKS DYSFSCYSQLEVNGSQHSLTCAFEDPDVNTTNLEFEICGALVEVKCLNFRKLQEIYFIETKKFLLIGKSNICVKVGEKSLTCKKIDLTTIVKPEAPFDLSVVYREGANDFVVTFNTSHLQKKYVKVLMHDVAYRQEKDENKWTHVNLSSTKLTLLQRKLQPAAMYEIKVRSIPDHYFKGFWSEWSPSYYFRTP longxing_Grafting2_ems_3hM_543_0001_0020_0001_0001__53__L
TEEEKLESILRKLKELADRVEDPRARHMIRIMLTELEDAIKEKRREDARLAIMKVKQALKTHL DYSFSCYSQLEVNGSQHSLTCAFEDPDVNTTNLEFEICGALVEVKCLNFRKLQEIYFIETKKFLLIGKSNICVKVGEKSLTCKKIDLTTIVKPEAPFDLSVVYREGANDFVVTFNTSHLQKKYVKVLMHDVAYRQEKDENKWTHVNLSSTKLTLLQRKLQPAAMYEIKVRSIPDHYFKGFWSEWSPSYYFRTP longxing_Grafting2_ems_3hM_1371_0001_0007_0001_0001__32__M
TKVQELIERLREHAERKGNAVAKHIADELEEALRRGDESDIRMNSRKAKQAIKA DYSFSCYSQLEVNGSQHSLTCAFEDPDVNTTNLEFEICGALVEVKCLNFRKLQEIYFIETKKFLLIGKSNICVKVGEKSLTCKKIDLTTIVKPEAPFDLSVVYREGANDFVVTFNTSHLQKKYVKVLMHDVAYRQEKDENKWTHVNLSSTKLTLLQRKLQPAAMYEIKVRSIPDHYFKGFWSEWSPSYYFRTP longxing_Grafting2_HHH_eva_0779_0001_0002_0001_0001__24__H
DDKLKHLLKALQREAKDAYKNNSPDDLRLVKKKARLARKIAQDPTARKLASEVEKLATKLEKS DYSFSCYSQLEVNGSQHSLTCAFEDPDVNTTNLEFEICGALVEVKCLNFRKLQEIYFIETKKFLLIGKSNICVKVGEKSLTCKKIDLTTIVKPEAPFDLSVVYREGANDFVVTFNTSHLQKKYVKVLMHDVAYRQEKDENKWTHVNLSSTKLTLLQRKLQPAAMYEIKVRSIPDHYFKGFWSEWSPSYYFRTP longxing_Grafting2_ems_3hM_543_0001_0020_0001_0001__32__K
SWETIFRLWTDALEKAADKNNQELAKLVTKAAELLARALNVDDEDTKRDLERKAEEILKNV DYSFSCYSQLEVNGSQHSLTCAFEDPDVNTTNLEFEICGALVEVKCLNFRKLQEIYFIETKKFLLIGKSNICVKVGEKSLTCKKIDLTTIVKPEAPFDLSVVYREGANDFVVTFNTSHLQKKYVKVLMHDVAYRQEKDENKWTHVNLSSTKLTLLQRKLQPAAMYEIKVRSIPDHYFKGFWSEWSPSYYFRTP bcov_v4_r3_ems_3hC_204_000000066_0001_0001_22_41_H_.._ems_3hM_2628_0001_0002_0001_0001__29__T
DDDLKHLLKALQREAKDAYKNNSPDDLRLVKLKARLARKIAQDPTARKLASEVEKLATKLEKS DYSFSCYSQLEVNGSQHSLTCAFEDPDVNTTNLEFEICGALVEVKCLNFRKLQEIYFIETKKFLLIGKSNICVKVGEKSLTCKKIDLTTIVKPEAPFDLSVVYREGANDFVVTFNTSHLQKKYVKVLMHDVAYRQEKDENKWTHVNLSSTKLTLLQRKLQPAAMYEIKVRSIPDHYFKGFWSEWSPSYYFRTP longxing_Grafting2_ems_3hM_543_0001_0020_0001_0001__3__D
TEEEKLESILRKLKELADRVEDPVARHMIRIILTELEDAIKEKRREDARLAIMKVKQALKTHL DYSFSCYSQLEVNGSQHSLTCAFEDPDVNTTNLEFEICGALVEVKCLNFRKLQEIYFIETKKFLLIGKSNICVKVGEKSLTCKKIDLTTIVKPEAPFDLSVVYREGANDFVVTFNTSHLQKKYVKVLMHDVAYRQEKDENKWTHVNLSSTKLTLLQRKLQPAAMYEIKVRSIPDHYFKGFWSEWSPSYYFRTP longxing_Grafting2_ems_3hM_1371_0001_0007_0001_0001__24__V
HEVQELARKLWHATEKAEKRNDEKAVKLLEDASVLLVNAWLSNDEDLKKKANKYAKTVIKQMES DYSFSCYSQLEVNGSQHSLTCAFEDPDVNTTNLEFEICGALVEVKCLNFRKLQEIYFIETKKFLLIGKSNICVKVGEKSLTCKKIDLTTIVKPEAPFDLSVVYREGANDFVVTFNTSHLQKKYVKVLMHDVAYRQEKDENKWTHVNLSSTKLTLLQRKLQPAAMYEIKVRSIPDHYFKGFWSEWSPSYYFRTP bcov_v3_r3_HEEH_04578_000000011_0001_0001_44_64_H_.._ems_3hC_1310_0001_0001_0013_0001_0001_0001__62__M
TKVQELIERLREHAERRGNAVAKVIADELEEALRRGDESDIRMNSRKAKQAIKA DYSFSCYSQLEVNGSQHSLTCAFEDPDVNTTNLEFEICGALVEVKCLNFRKLQEIYFIETKKFLLIGKSNICVKVGEKSLTCKKIDLTTIVKPEAPFDLSVVYREGANDFVVTFNTSHLQKKYVKVLMHDVAYRQEKDENKWTHVNLSSTKLTLLQRKLQPAAMYEIKVRSIPDHYFKGFWSEWSPSYYFRTP longxing_Grafting2_HHH_eva_0779_0001_0002_0001_0001__17__R
SEDSRLDQMKVKQAAKLAESGKVDPHAVKIIIKFILEAARERGDEDVIKVAERALEKVKKIESS DYSFSCYSQLEVNGSQHSLTCAFEDPDVNTTNLEFEICGALVEVKCLNFRKLQEIYFIETKKFLLIGKSNICVKVGEKSLTCKKIDLTTIVKPEAPFDLSVVYREGANDFVVTFNTSHLQKKYVKVLMHDVAYRQEKDENKWTHVNLSSTKLTLLQRKLQPAAMYEIKVRSIPDHYFKGFWSEWSPSYYFRTP longxing_Grafting2_HHH_eva_0068_0001_0007_0001_0001__34__F
SLSHQVQMALIVAQIAKQDPDEKLARLKIELAANHVRKLLSVPDPSVHELIKKALKIIESLK DYSFSCYSQLEVNGSQHSLTCAFEDPDVNTTNLEFEICGALVEVKCLNFRKLQEIYFIETKKFLLIGKSNICVKVGEKSLTCKKIDLTTIVKPEAPFDLSVVYREGANDFVVTFNTSHLQKKYVKVLMHDVAYRQEKDENKWTHVNLSSTKLTLLQRKLQPAAMYEIKVRSIPDHYFKGFWSEWSPSYYFRTP longxing_Grafting2_ems_3hM_1720_0001_0007_0001_0001__51__I
DEVHKLAEKAARLALKKGDWDAHAKVVNVFLALKHGIISKEQAKKILKKIIETILS DYSFSCYSQLEVNGSQHSLTCAFEDPDVNTTNLEFEICGALVEVKCLNFRKLQEIYFIETKKFLLIGKSNICVKVGEKSLTCKKIDLTTIVKPEAPFDLSVVYREGANDFVVTFNTSHLQKKYVKVLMHDVAYRQEKDENKWTHVNLSSTKLTLLQRKLQPAAMYEIKVRSIPDHYFKGFWSEWSPSYYFRTP bcov_v4_r4_ems_p1-15H-GBL-16H-GBL-16H_0129_0001_0001_0002_000000002_0001_0001_19_34_H_.._ems_p1-16H-GBL-16H-GABBL-16H_0045_0001_0001_0002_0001_0001_0001_0001__53__T
SLSHQVQMALIVAQIAKQDPDEKLARLHIELAANHVRKLLSVPDPSVHELAKKALKIIESLK DYSFSCYSQLEVNGSQHSLTCAFEDPDVNTTNLEFEICGALVEVKCLNFRKLQEIYFIETKKFLLIGKSNICVKVGEKSLTCKKIDLTTIVKPEAPFDLSVVYREGANDFVVTFNTSHLQKKYVKVLMHDVAYRQEKDENKWTHVNLSSTKLTLLQRKLQPAAMYEIKVRSIPDHYFKGFWSEWSPSYYFRTP longxing_Grafting2_ems_3hM_1720_0001_0007_0001_0001__28__H
DEVHKLAEKAARLALKKGDWDAHAKVVNVFLALKHGIISKEQAKKKLKKIIEEILS DYSFSCYSQLEVNGSQHSLTCAFEDPDVNTTNLEFEICGALVEVKCLNFRKLQEIYFIETKKFLLIGKSNICVKVGEKSLTCKKIDLTTIVKPEAPFDLSVVYREGANDFVVTFNTSHLQKKYVKVLMHDVAYRQEKDENKWTHVNLSSTKLTLLQRKLQPAAMYEIKVRSIPDHYFKGFWSEWSPSYYFRTP bcov_v4_r4_ems_p1-15H-GBL-16H-GBL-16H_0129_0001_0001_0002_000000002_0001_0001_19_34_H_.._ems_p1-16H-GBL-16H-GABBL-16H_0045_0001_0001_0002_0001_0001_0001_0001__46__K
DDKLKHLLKALQREAKDAWKNNSPDDLRLVKLKARLARKIAQDPTARKLASEVEKLATKLEKS DYSFSCYSQLEVNGSQHSLTCAFEDPDVNTTNLEFEICGALVEVKCLNFRKLQEIYFIETKKFLLIGKSNICVKVGEKSLTCKKIDLTTIVKPEAPFDLSVVYREGANDFVVTFNTSHLQKKYVKVLMHDVAYRQEKDENKWTHVNLSSTKLTLLQRKLQPAAMYEIKVRSIPDHYFKGFWSEWSPSYYFRTP longxing_Grafting2_ems_3hM_543_0001_0020_0001_0001__19__W
PEVKKEAKKAEELLTQARKLAEDPRKRYIIEVLIEELRKAVKNDNEEDLHIIIWRAKAIWKYVL DYSFSCYSQLEVNGSQHSLTCAFEDPDVNTTNLEFEICGALVEVKCLNFRKLQEIYFIETKKFLLIGKSNICVKVGEKSLTCKKIDLTTIVKPEAPFDLSVVYREGANDFVVTFNTSHLQKKYVKVLMHDVAYRQEKDENKWTHVNLSSTKLTLLQRKLQPAAMYEIKVRSIPDHYFKGFWSEWSPSYYFRTP bcov_r2_ems_3hM_540_000000033_0001_0001__26__K
TEEEKLESILRKLKELADRVEDPRARHMIRIILTELEDAIKEKRREDARLFIMKVKQALKTHL DYSFSCYSQLEVNGSQHSLTCAFEDPDVNTTNLEFEICGALVEVKCLNFRKLQEIYFIETKKFLLIGKSNICVKVGEKSLTCKKIDLTTIVKPEAPFDLSVVYREGANDFVVTFNTSHLQKKYVKVLMHDVAYRQEKDENKWTHVNLSSTKLTLLQRKLQPAAMYEIKVRSIPDHYFKGFWSEWSPSYYFRTP longxing_Grafting2_ems_3hM_1371_0001_0007_0001_0001__51__F
TEEEKLESILRKQKELADRVEDPRARHMIRIILTELEDAIKEKRREDARLAIMKVKQALKTHL DYSFSCYSQLEVNGSQHSLTCAFEDPDVNTTNLEFEICGALVEVKCLNFRKLQEIYFIETKKFLLIGKSNICVKVGEKSLTCKKIDLTTIVKPEAPFDLSVVYREGANDFVVTFNTSHLQKKYVKVLMHDVAYRQEKDENKWTHVNLSSTKLTLLQRKLQPAAMYEIKVRSIPDHYFKGFWSEWSPSYYFRTP longxing_Grafting2_ems_3hM_1371_0001_0007_0001_0001__13__Q
DEDLKLIRRKIELALKILSKIPDPTAQKVVETAKKLYEEATKKNDKELLEDVAAYAVIQAIRI DYSFSCYSQLEVNGSQHSLTCAFEDPDVNTTNLEFEICGALVEVKCLNFRKLQEIYFIETKKFLLIGKSNICVKVGEKSLTCKKIDLTTIVKPEAPFDLSVVYREGANDFVVTFNTSHLQKKYVKVLMHDVAYRQEKDENKWTHVNLSSTKLTLLQRKLQPAAMYEIKVRSIPDHYFKGFWSEWSPSYYFRTP longxing_Grafting2_ems_3hM_2634_0002_0011_0001_0001__4__L
TEDVVRELEKILEELLRRGLLNPDIADALKDELRTALKEGDEDTLRLVRLKVELAKKTLK DYSFSCYSQLEVNGSQHSLTCAFEDPDVNTTNLEFEICGALVEVKCLNFRKLQEIYFIETKKFLLIGKSNICVKVGEKSLTCKKIDLTTIVKPEAPFDLSVVYREGANDFVVTFNTSHLQKKYVKVLMHDVAYRQEKDENKWTHVNLSSTKLTLLQRKLQPAAMYEIKVRSIPDHYFKGFWSEWSPSYYFRTP longxing_Grafting2_HHH_eva_0122_0001_0011_0001_0001__24__D
SLSHQVQMAHIVAQIAKQDPDEKLARLKIELAANHVRKLLSVPDPSVHELAKKALKIIESLK DYSFSCYSQLEVNGSQHSLTCAFEDPDVNTTNLEFEICGALVEVKCLNFRKLQEIYFIETKKFLLIGKSNICVKVGEKSLTCKKIDLTTIVKPEAPFDLSVVYREGANDFVVTFNTSHLQKKYVKVLMHDVAYRQEKDENKWTHVNLSSTKLTLLQRKLQPAAMYEIKVRSIPDHYFKGFWSEWSPSYYFRTP longxing_Grafting2_ems_3hM_1720_0001_0007_0001_0001__10__H
TIEEELKKLARKAWKKGDEDAHAVLVNAWWAYKLGDEKALKKLIKLAKELLDS DYSFSCYSQLEVNGSQHSLTCAFEDPDVNTTNLEFEICGALVEVKCLNFRKLQEIYFIETKKFLLIGKSNICVKVGEKSLTCKKIDLTTIVKPEAPFDLSVVYREGANDFVVTFNTSHLQKKYVKVLMHDVAYRQEKDENKWTHVNLSSTKLTLLQRKLQPAAMYEIKVRSIPDHYFKGFWSEWSPSYYFRTP bcov_v3_r3_ems_3hM_3011_000000023_0001_0001_44_61_H_.._ems_p1-15H-GBL-16H-GBL-16H_0039_0001_0001_0002_0001_0001_0001_0001__30__W
DEMHKLAEKAARLALKKGDWDAHAKVVNVFLALKHGIISKEQAKKILKKIIEEILS DYSFSCYSQLEVNGSQHSLTCAFEDPDVNTTNLEFEICGALVEVKCLNFRKLQEIYFIETKKFLLIGKSNICVKVGEKSLTCKKIDLTTIVKPEAPFDLSVVYREGANDFVVTFNTSHLQKKYVKVLMHDVAYRQEKDENKWTHVNLSSTKLTLLQRKLQPAAMYEIKVRSIPDHYFKGFWSEWSPSYYFRTP bcov_v4_r4_ems_p1-15H-GBL-16H-GBL-16H_0129_0001_0001_0002_000000002_0001_0001_19_34_H_.._ems_p1-16H-GBL-16H-GABBL-16H_0045_0001_0001_0002_0001_0001_0001_0001__3__M
TEEEKLESILRKLKELADRVEDPRARHMIRIILTELEDAIKEKRREDARLAIAKVKQALKTHL DYSFSCYSQLEVNGSQHSLTCAFEDPDVNTTNLEFEICGALVEVKCLNFRKLQEIYFIETKKFLLIGKSNICVKVGEKSLTCKKIDLTTIVKPEAPFDLSVVYREGANDFVVTFNTSHLQKKYVKVLMHDVAYRQEKDENKWTHVNLSSTKLTLLQRKLQPAAMYEIKVRSIPDHYFKGFWSEWSPSYYFRTP longxing_Grafting2_ems_3hM_1371_0001_0007_0001_0001__53__A
PEVKKEAKKAEELLTQARKLAEDPRIRYIIEVLIEELRKAVKNDNEEDLHIRIWRAKAIWKYVL DYSFSCYSQLEVNGSQHSLTCAFEDPDVNTTNLEFEICGALVEVKCLNFRKLQEIYFIETKKFLLIGKSNICVKVGEKSLTCKKIDLTTIVKPEAPFDLSVVYREGANDFVVTFNTSHLQKKYVKVLMHDVAYRQEKDENKWTHVNLSSTKLTLLQRKLQPAAMYEIKVRSIPDHYFKGFWSEWSPSYYFRTP bcov_r2_ems_3hM_540_000000033_0001_0001__52__R
SLSHQVQMALIVAQIAKQDPDEKLARLKIELAANHVRKLLSDPDPSVHELAKKALKIIESLK DYSFSCYSQLEVNGSQHSLTCAFEDPDVNTTNLEFEICGALVEVKCLNFRKLQEIYFIETKKFLLIGKSNICVKVGEKSLTCKKIDLTTIVKPEAPFDLSVVYREGANDFVVTFNTSHLQKKYVKVLMHDVAYRQEKDENKWTHVNLSSTKLTLLQRKLQPAAMYEIKVRSIPDHYFKGFWSEWSPSYYFRTP longxing_Grafting2_ems_3hM_1720_0001_0007_0001_0001__42__D
TIEEELKKLARKAWKKGDEDAHAVLVNAWRAYKLGDEKALKKLIKRAKELLDS DYSFSCYSQLEVNGSQHSLTCAFEDPDVNTTNLEFEICGALVEVKCLNFRKLQEIYFIETKKFLLIGKSNICVKVGEKSLTCKKIDLTTIVKPEAPFDLSVVYREGANDFVVTFNTSHLQKKYVKVLMHDVAYRQEKDENKWTHVNLSSTKLTLLQRKLQPAAMYEIKVRSIPDHYFKGFWSEWSPSYYFRTP bcov_v3_r3_ems_3hM_3011_000000023_0001_0001_44_61_H_.._ems_p1-15H-GBL-16H-GBL-16H_0039_0001_0001_0002_0001_0001_0001_0001__46__R
SWETIFRLWTDALEKAADKNNQELAKIVRKAAELLARALNVDDEDTKRDLERKAEEILKNV DYSFSCYSQLEVNGSQHSLTCAFEDPDVNTTNLEFEICGALVEVKCLNFRKLQEIYFIETKKFLLIGKSNICVKVGEKSLTCKKIDLTTIVKPEAPFDLSVVYREGANDFVVTFNTSHLQKKYVKVLMHDVAYRQEKDENKWTHVNLSSTKLTLLQRKLQPAAMYEIKVRSIPDHYFKGFWSEWSPSYYFRTP bcov_v4_r3_ems_3hC_204_000000066_0001_0001_22_41_H_.._ems_3hM_2628_0001_0002_0001_0001__27__I
SEDSRLDQWKVKQAAKLAESGKVDPHAVKIIIKIILEAARERGDEDVIKVAERALEKVKKIESS DYSFSCYSQLEVNGSQHSLTCAFEDPDVNTTNLEFEICGALVEVKCLNFRKLQEIYFIETKKFLLIGKSNICVKVGEKSLTCKKIDLTTIVKPEAPFDLSVVYREGANDFVVTFNTSHLQKKYVKVLMHDVAYRQEKDENKWTHVNLSSTKLTLLQRKLQPAAMYEIKVRSIPDHYFKGFWSEWSPSYYFRTP longxing_Grafting2_HHH_eva_0068_0001_0007_0001_0001__9__W
SLSHQVQMALIVAQIAKQDPREKLARLKIELAANHVRKLLSVPDPSVHELAKKALKIIESLK DYSFSCYSQLEVNGSQHSLTCAFEDPDVNTTNLEFEICGALVEVKCLNFRKLQEIYFIETKKFLLIGKSNICVKVGEKSLTCKKIDLTTIVKPEAPFDLSVVYREGANDFVVTFNTSHLQKKYVKVLMHDVAYRQEKDENKWTHVNLSSTKLTLLQRKLQPAAMYEIKVRSIPDHYFKGFWSEWSPSYYFRTP longxing_Grafting2_ems_3hM_1720_0001_0007_0001_0001__21__R
DEVHKLAEKAARLALKKGDWDAHAKVVNVRLALKHGIISKEQAKKILKKIIEEILS DYSFSCYSQLEVNGSQHSLTCAFEDPDVNTTNLEFEICGALVEVKCLNFRKLQEIYFIETKKFLLIGKSNICVKVGEKSLTCKKIDLTTIVKPEAPFDLSVVYREGANDFVVTFNTSHLQKKYVKVLMHDVAYRQEKDENKWTHVNLSSTKLTLLQRKLQPAAMYEIKVRSIPDHYFKGFWSEWSPSYYFRTP bcov_v4_r4_ems_p1-15H-GBL-16H-GBL-16H_0129_0001_0001_0002_000000002_0001_0001_19_34_H_.._ems_p1-16H-GBL-16H-GABBL-16H_0045_0001_0001_0002_0001_0001_0001_0001__30__R
SLSHQVQMALIVAQIAKQDPDEKLARLKIELAANHVRKQLSVPDPSVHELAKKALKIIESLK DYSFSCYSQLEVNGSQHSLTCAFEDPDVNTTNLEFEICGALVEVKCLNFRKLQEIYFIETKKFLLIGKSNICVKVGEKSLTCKKIDLTTIVKPEAPFDLSVVYREGANDFVVTFNTSHLQKKYVKVLMHDVAYRQEKDENKWTHVNLSSTKLTLLQRKLQPAAMYEIKVRSIPDHYFKGFWSEWSPSYYFRTP longxing_Grafting2_ems_3hM_1720_0001_0007_0001_0001__39__Q
DEVHKLAEKAYRLALKKGDWDAHAKVVNVFLALKHGIISKEQAKKILKKIIEEILS DYSFSCYSQLEVNGSQHSLTCAFEDPDVNTTNLEFEICGALVEVKCLNFRKLQEIYFIETKKFLLIGKSNICVKVGEKSLTCKKIDLTTIVKPEAPFDLSVVYREGANDFVVTFNTSHLQKKYVKVLMHDVAYRQEKDENKWTHVNLSSTKLTLLQRKLQPAAMYEIKVRSIPDHYFKGFWSEWSPSYYFRTP bcov_v4_r4_ems_p1-15H-GBL-16H-GBL-16H_0129_0001_0001_0002_000000002_0001_0001_19_34_H_.._ems_p1-16H-GBL-16H-GABBL-16H_0045_0001_0001_0002_0001_0001_0001_0001__11__Y
SLSHQVQMALIVAQIAKQDPDEKLARLKIELAANHVRKLLSVPDPSVHELAKKSLKIIESLK DYSFSCYSQLEVNGSQHSLTCAFEDPDVNTTNLEFEICGALVEVKCLNFRKLQEIYFIETKKFLLIGKSNICVKVGEKSLTCKKIDLTTIVKPEAPFDLSVVYREGANDFVVTFNTSHLQKKYVKVLMHDVAYRQEKDENKWTHVNLSSTKLTLLQRKLQPAAMYEIKVRSIPDHYFKGFWSEWSPSYYFRTP longxing_Grafting2_ems_3hM_1720_0001_0007_0001_0001__54__S
SEDSRLDQMKVKQAAKLAESGKVDPHAVKIQIKIILEAARERGDEDVIKVAERALEKVKKIESS DYSFSCYSQLEVNGSQHSLTCAFEDPDVNTTNLEFEICGALVEVKCLNFRKLQEIYFIETKKFLLIGKSNICVKVGEKSLTCKKIDLTTIVKPEAPFDLSVVYREGANDFVVTFNTSHLQKKYVKVLMHDVAYRQEKDENKWTHVNLSSTKLTLLQRKLQPAAMYEIKVRSIPDHYFKGFWSEWSPSYYFRTP longxing_Grafting2_HHH_eva_0068_0001_0007_0001_0001__31__Q
TKVQELIERLREHAERKGNAVAKVINDELEEALRRGDESDIRMNSRKAKQAIKA DYSFSCYSQLEVNGSQHSLTCAFEDPDVNTTNLEFEICGALVEVKCLNFRKLQEIYFIETKKFLLIGKSNICVKVGEKSLTCKKIDLTTIVKPEAPFDLSVVYREGANDFVVTFNTSHLQKKYVKVLMHDVAYRQEKDENKWTHVNLSSTKLTLLQRKLQPAAMYEIKVRSIPDHYFKGFWSEWSPSYYFRTP longxing_Grafting2_HHH_eva_0779_0001_0002_0001_0001__26__N
SWETIFRLWTDALEKAADKNNQELAKLVRKAAELLARALNVDDEDTKRDLMRKAEEILKNV DYSFSCYSQLEVNGSQHSLTCAFEDPDVNTTNLEFEICGALVEVKCLNFRKLQEIYFIETKKFLLIGKSNICVKVGEKSLTCKKIDLTTIVKPEAPFDLSVVYREGANDFVVTFNTSHLQKKYVKVLMHDVAYRQEKDENKWTHVNLSSTKLTLLQRKLQPAAMYEIKVRSIPDHYFKGFWSEWSPSYYFRTP bcov_v4_r3_ems_3hC_204_000000066_0001_0001_22_41_H_.._ems_3hM_2628_0001_0002_0001_0001__51__M
SRWKLAVEAVRKLAKEVKDKDPRLSELADKAMRKLEEAIKKFKDDPEYIHAVAVRVAIQLKKIG DYSFSCYSQLEVNGSQHSLTCAFEDPDVNTTNLEFEICGALVEVKCLNFRKLQEIYFIETKKFLLIGKSNICVKVGEKSLTCKKIDLTTIVKPEAPFDLSVVYREGANDFVVTFNTSHLQKKYVKVLMHDVAYRQEKDENKWTHVNLSSTKLTLLQRKLQPAAMYEIKVRSIPDHYFKGFWSEWSPSYYFRTP bcov_v4_r4_ems_p1-15H-GBL-16H-GBL-16H_0129_0001_0001_0002_000000002_0001_0001_19_34_H_.._ems_3hM_1177_0001_0001_0001_0001__32__M
TEEEKLESILRKLKELADRVEDPRARHMIRIILTELEDAIKEKRREDIRLAIMKVKQALKTHL DYSFSCYSQLEVNGSQHSLTCAFEDPDVNTTNLEFEICGALVEVKCLNFRKLQEIYFIETKKFLLIGKSNICVKVGEKSLTCKKIDLTTIVKPEAPFDLSVVYREGANDFVVTFNTSHLQKKYVKVLMHDVAYRQEKDENKWTHVNLSSTKLTLLQRKLQPAAMYEIKVRSIPDHYFKGFWSEWSPSYYFRTP longxing_Grafting2_ems_3hM_1371_0001_0007_0001_0001__48__I
TKVQEMIERLREHAERKGNAVAKVIADELEEALRRGDESDIRMNSRKAKQAIKA DYSFSCYSQLEVNGSQHSLTCAFEDPDVNTTNLEFEICGALVEVKCLNFRKLQEIYFIETKKFLLIGKSNICVKVGEKSLTCKKIDLTTIVKPEAPFDLSVVYREGANDFVVTFNTSHLQKKYVKVLMHDVAYRQEKDENKWTHVNLSSTKLTLLQRKLQPAAMYEIKVRSIPDHYFKGFWSEWSPSYYFRTP longxing_Grafting2_HHH_eva_0779_0001_0002_0001_0001__6__M
TEEEKLESILRKLKELADRVEDPRVRHMIRIILTELEDAIKEKRREDARLAIMKVKQALKTHL DYSFSCYSQLEVNGSQHSLTCAFEDPDVNTTNLEFEICGALVEVKCLNFRKLQEIYFIETKKFLLIGKSNICVKVGEKSLTCKKIDLTTIVKPEAPFDLSVVYREGANDFVVTFNTSHLQKKYVKVLMHDVAYRQEKDENKWTHVNLSSTKLTLLQRKLQPAAMYEIKVRSIPDHYFKGFWSEWSPSYYFRTP longxing_Grafting2_ems_3hM_1371_0001_0007_0001_0001__25__V
TEEEKLESILRKLKELADRTEDPRARHMIRIILTELEDAIKEKRREDARLAIMKVKQALKTHL DYSFSCYSQLEVNGSQHSLTCAFEDPDVNTTNLEFEICGALVEVKCLNFRKLQEIYFIETKKFLLIGKSNICVKVGEKSLTCKKIDLTTIVKPEAPFDLSVVYREGANDFVVTFNTSHLQKKYVKVLMHDVAYRQEKDENKWTHVNLSSTKLTLLQRKLQPAAMYEIKVRSIPDHYFKGFWSEWSPSYYFRTP longxing_Grafting2_ems_3hM_1371_0001_0007_0001_0001__20__T
TKVQELIERLRERAERKGNAVAKVIADELEEALRRGDESDIRMNSRKAKQAIKA DYSFSCYSQLEVNGSQHSLTCAFEDPDVNTTNLEFEICGALVEVKCLNFRKLQEIYFIETKKFLLIGKSNICVKVGEKSLTCKKIDLTTIVKPEAPFDLSVVYREGANDFVVTFNTSHLQKKYVKVLMHDVAYRQEKDENKWTHVNLSSTKLTLLQRKLQPAAMYEIKVRSIPDHYFKGFWSEWSPSYYFRTP longxing_Grafting2_HHH_eva_0779_0001_0002_0001_0001__13__R
SEDSRLNQMKVKQAAKLAESGKVDPHAVKIIIKIILEAARERGDEDVIKVAERALEKVKKIESS DYSFSCYSQLEVNGSQHSLTCAFEDPDVNTTNLEFEICGALVEVKCLNFRKLQEIYFIETKKFLLIGKSNICVKVGEKSLTCKKIDLTTIVKPEAPFDLSVVYREGANDFVVTFNTSHLQKKYVKVLMHDVAYRQEKDENKWTHVNLSSTKLTLLQRKLQPAAMYEIKVRSIPDHYFKGFWSEWSPSYYFRTP longxing_Grafting2_HHH_eva_0068_0001_0007_0001_0001__7__N
DEVHKLAEKAARLALKKGDWDAHAKVVNVFLALKHGIISKEQYKKILKKIIEEILS DYSFSCYSQLEVNGSQHSLTCAFEDPDVNTTNLEFEICGALVEVKCLNFRKLQEIYFIETKKFLLIGKSNICVKVGEKSLTCKKIDLTTIVKPEAPFDLSVVYREGANDFVVTFNTSHLQKKYVKVLMHDVAYRQEKDENKWTHVNLSSTKLTLLQRKLQPAAMYEIKVRSIPDHYFKGFWSEWSPSYYFRTP bcov_v4_r4_ems_p1-15H-GBL-16H-GBL-16H_0129_0001_0001_0002_000000002_0001_0001_19_34_H_.._ems_p1-16H-GBL-16H-GABBL-16H_0045_0001_0001_0002_0001_0001_0001_0001__43__Y
TEEEKLESILRKLKELADRVEDPRARHMIRIILTELEDAIKEKRREDARLVIMKVKQALKTHL DYSFSCYSQLEVNGSQHSLTCAFEDPDVNTTNLEFEICGALVEVKCLNFRKLQEIYFIETKKFLLIGKSNICVKVGEKSLTCKKIDLTTIVKPEAPFDLSVVYREGANDFVVTFNTSHLQKKYVKVLMHDVAYRQEKDENKWTHVNLSSTKLTLLQRKLQPAAMYEIKVRSIPDHYFKGFWSEWSPSYYFRTP longxing_Grafting2_ems_3hM_1371_0001_0007_0001_0001__51__V
DEDEKLIRRKIELALKILSKIPDPTAQKVVETAKKLYEEATKKNDKELLEDVAAYAVIRAIRI DYSFSCYSQLEVNGSQHSLTCAFEDPDVNTTNLEFEICGALVEVKCLNFRKLQEIYFIETKKFLLIGKSNICVKVGEKSLTCKKIDLTTIVKPEAPFDLSVVYREGANDFVVTFNTSHLQKKYVKVLMHDVAYRQEKDENKWTHVNLSSTKLTLLQRKLQPAAMYEIKVRSIPDHYFKGFWSEWSPSYYFRTP longxing_Grafting2_ems_3hM_2634_0002_0011_0001_0001__59__R
TKVQELMERLREHAERKGNAVAKVIADELEEALRRGDESDIRMNSRKAKQAIKA DYSFSCYSQLEVNGSQHSLTCAFEDPDVNTTNLEFEICGALVEVKCLNFRKLQEIYFIETKKFLLIGKSNICVKVGEKSLTCKKIDLTTIVKPEAPFDLSVVYREGANDFVVTFNTSHLQKKYVKVLMHDVAYRQEKDENKWTHVNLSSTKLTLLQRKLQPAAMYEIKVRSIPDHYFKGFWSEWSPSYYFRTP longxing_Grafting2_HHH_eva_0779_0001_0002_0001_0001__7__M
SWETIYRLWTDALEKAADKNNQELAKLVRKAAELLARALNVDDEDTKRDLERKAEEILKNV DYSFSCYSQLEVNGSQHSLTCAFEDPDVNTTNLEFEICGALVEVKCLNFRKLQEIYFIETKKFLLIGKSNICVKVGEKSLTCKKIDLTTIVKPEAPFDLSVVYREGANDFVVTFNTSHLQKKYVKVLMHDVAYRQEKDENKWTHVNLSSTKLTLLQRKLQPAAMYEIKVRSIPDHYFKGFWSEWSPSYYFRTP bcov_v4_r3_ems_3hC_204_000000066_0001_0001_22_41_H_.._ems_3hM_2628_0001_0002_0001_0001__6__Y
SWETIFRYWTDALEKAADKNNQELAKLVRKAAELLARALNVDDEDTKRDLERKAEEILKNV DYSFSCYSQLEVNGSQHSLTCAFEDPDVNTTNLEFEICGALVEVKCLNFRKLQEIYFIETKKFLLIGKSNICVKVGEKSLTCKKIDLTTIVKPEAPFDLSVVYREGANDFVVTFNTSHLQKKYVKVLMHDVAYRQEKDENKWTHVNLSSTKLTLLQRKLQPAAMYEIKVRSIPDHYFKGFWSEWSPSYYFRTP bcov_v4_r3_ems_3hC_204_000000066_0001_0001_22_41_H_.._ems_3hM_2628_0001_0002_0001_0001__8__Y
DDKLKHLLKALQREVKDAYKNNSPDDLRLVKLKARLARKIAQDPTARKLASEVEKLATKLEKS DYSFSCYSQLEVNGSQHSLTCAFEDPDVNTTNLEFEICGALVEVKCLNFRKLQEIYFIETKKFLLIGKSNICVKVGEKSLTCKKIDLTTIVKPEAPFDLSVVYREGANDFVVTFNTSHLQKKYVKVLMHDVAYRQEKDENKWTHVNLSSTKLTLLQRKLQPAAMYEIKVRSIPDHYFKGFWSEWSPSYYFRTP longxing_Grafting2_ems_3hM_543_0001_0020_0001_0001__15__V
SRWKLAVEAVRKRAKEVKDKDPRLSELADKALRKLEEAIKKFKDDPEYIHAVAVRVAIQLKKIG DYSFSCYSQLEVNGSQHSLTCAFEDPDVNTTNLEFEICGALVEVKCLNFRKLQEIYFIETKKFLLIGKSNICVKVGEKSLTCKKIDLTTIVKPEAPFDLSVVYREGANDFVVTFNTSHLQKKYVKVLMHDVAYRQEKDENKWTHVNLSSTKLTLLQRKLQPAAMYEIKVRSIPDHYFKGFWSEWSPSYYFRTP bcov_v4_r4_ems_p1-15H-GBL-16H-GBL-16H_0129_0001_0001_0002_000000002_0001_0001_19_34_H_.._ems_3hM_1177_0001_0001_0001_0001__13__R
TEEEKLESILRKLKELADRVEDPRARHMIRIILTVLEDAIKEKRREDARLAIMKVKQALKTHL DYSFSCYSQLEVNGSQHSLTCAFEDPDVNTTNLEFEICGALVEVKCLNFRKLQEIYFIETKKFLLIGKSNICVKVGEKSLTCKKIDLTTIVKPEAPFDLSVVYREGANDFVVTFNTSHLQKKYVKVLMHDVAYRQEKDENKWTHVNLSSTKLTLLQRKLQPAAMYEIKVRSIPDHYFKGFWSEWSPSYYFRTP longxing_Grafting2_ems_3hM_1371_0001_0007_0001_0001__35__V
TKVQELIERLREHAERKGNAVAKVIADELEEALRRGDESDIRMNSRKAKKAIKA DYSFSCYSQLEVNGSQHSLTCAFEDPDVNTTNLEFEICGALVEVKCLNFRKLQEIYFIETKKFLLIGKSNICVKVGEKSLTCKKIDLTTIVKPEAPFDLSVVYREGANDFVVTFNTSHLQKKYVKVLMHDVAYRQEKDENKWTHVNLSSTKLTLLQRKLQPAAMYEIKVRSIPDHYFKGFWSEWSPSYYFRTP longxing_Grafting2_HHH_eva_0779_0001_0002_0001_0001__50__K
SRWKLAVEAVRKLAKEVKDKDPRKSELADKALRKLEEAIKKFKDDPEYIHAVAVRVAIQLKKIG DYSFSCYSQLEVNGSQHSLTCAFEDPDVNTTNLEFEICGALVEVKCLNFRKLQEIYFIETKKFLLIGKSNICVKVGEKSLTCKKIDLTTIVKPEAPFDLSVVYREGANDFVVTFNTSHLQKKYVKVLMHDVAYRQEKDENKWTHVNLSSTKLTLLQRKLQPAAMYEIKVRSIPDHYFKGFWSEWSPSYYFRTP bcov_v4_r4_ems_p1-15H-GBL-16H-GBL-16H_0129_0001_0001_0002_000000002_0001_0001_19_34_H_.._ems_3hM_1177_0001_0001_0001_0001__24__K
DKRKKLEKIAERLDREGKLDEEEAEKLAREAWKAGDEELLAKIVNAWLHAKLS DYSFSCYSQLEVNGSQHSLTCAFEDPDVNTTNLEFEICGALVEVKCLNFRKLQEIYFIETKKFLLIGKSNICVKVGEKSLTCKKIDLTTIVKPEAPFDLSVVYREGANDFVVTFNTSHLQKKYVKVLMHDVAYRQEKDENKWTHVNLSSTKLTLLQRKLQPAAMYEIKVRSIPDHYFKGFWSEWSPSYYFRTP bcov_v4_r4_ems_p1-15H-GBL-16H-GBL-16H_0129_0001_0001_0002_000000002_0001_0001_19_34_H_.._ems_p1-15H-GABBL-14H-GBL-16H_0666_0001_0001_0002_0001_0001_0001__14__D
SEDSRLDQMKVKQAAKLAESGKVDPHAIKIIIKIILEAARERGDEDVIKVAERALEKVKKIESS DYSFSCYSQLEVNGSQHSLTCAFEDPDVNTTNLEFEICGALVEVKCLNFRKLQEIYFIETKKFLLIGKSNICVKVGEKSLTCKKIDLTTIVKPEAPFDLSVVYREGANDFVVTFNTSHLQKKYVKVLMHDVAYRQEKDENKWTHVNLSSTKLTLLQRKLQPAAMYEIKVRSIPDHYFKGFWSEWSPSYYFRTP longxing_Grafting2_HHH_eva_0068_0001_0007_0001_0001__28__I
TEDVVRELEKILEELLREGLLNPAIADALKDELRTALKEGDEDTLRLVRLKVELAKKTLK DYSFSCYSQLEVNGSQHSLTCAFEDPDVNTTNLEFEICGALVEVKCLNFRKLQEIYFIETKKFLLIGKSNICVKVGEKSLTCKKIDLTTIVKPEAPFDLSVVYREGANDFVVTFNTSHLQKKYVKVLMHDVAYRQEKDENKWTHVNLSSTKLTLLQRKLQPAAMYEIKVRSIPDHYFKGFWSEWSPSYYFRTP longxing_Grafting2_HHH_eva_0122_0001_0011_0001_0001__18__E
PEVKKEAKKAEELLTQARKLAEDPRIRYIIEHLIEELRKAVKNDNEEDLHIIIWRAKAIWKYVL DYSFSCYSQLEVNGSQHSLTCAFEDPDVNTTNLEFEICGALVEVKCLNFRKLQEIYFIETKKFLLIGKSNICVKVGEKSLTCKKIDLTTIVKPEAPFDLSVVYREGANDFVVTFNTSHLQKKYVKVLMHDVAYRQEKDENKWTHVNLSSTKLTLLQRKLQPAAMYEIKVRSIPDHYFKGFWSEWSPSYYFRTP bcov_r2_ems_3hM_540_000000033_0001_0001__32__H
PEVKKEAKKAEELLTQARKLAEDPRIRYIIEVLIEFLRKAVKNDNEEDLHIIIWRAKAIWKYVL DYSFSCYSQLEVNGSQHSLTCAFEDPDVNTTNLEFEICGALVEVKCLNFRKLQEIYFIETKKFLLIGKSNICVKVGEKSLTCKKIDLTTIVKPEAPFDLSVVYREGANDFVVTFNTSHLQKKYVKVLMHDVAYRQEKDENKWTHVNLSSTKLTLLQRKLQPAAMYEIKVRSIPDHYFKGFWSEWSPSYYFRTP bcov_r2_ems_3hM_540_000000033_0001_0001__36__F
TEEEKLESILRKLKELADRVEDPRARHMIRIILTELEDAIKEKRREDARLAIMKVKQALKTTL DYSFSCYSQLEVNGSQHSLTCAFEDPDVNTTNLEFEICGALVEVKCLNFRKLQEIYFIETKKFLLIGKSNICVKVGEKSLTCKKIDLTTIVKPEAPFDLSVVYREGANDFVVTFNTSHLQKKYVKVLMHDVAYRQEKDENKWTHVNLSSTKLTLLQRKLQPAAMYEIKVRSIPDHYFKGFWSEWSPSYYFRTP longxing_Grafting2_ems_3hM_1371_0001_0007_0001_0001__62__T
SRWKLAVEAVRKLAKEAKDKDPRLSELADKALRKLEEAIKKFKDDPEYIHAVAVRVAIQLKKIG DYSFSCYSQLEVNGSQHSLTCAFEDPDVNTTNLEFEICGALVEVKCLNFRKLQEIYFIETKKFLLIGKSNICVKVGEKSLTCKKIDLTTIVKPEAPFDLSVVYREGANDFVVTFNTSHLQKKYVKVLMHDVAYRQEKDENKWTHVNLSSTKLTLLQRKLQPAAMYEIKVRSIPDHYFKGFWSEWSPSYYFRTP bcov_v4_r4_ems_p1-15H-GBL-16H-GBL-16H_0129_0001_0001_0002_000000002_0001_0001_19_34_H_.._ems_3hM_1177_0001_0001_0001_0001__17__A
TEDVVRELEKILEELLRRGLLNPAKADALKDELRTALKEGDEDTLRLVRLKVELAKKTLK DYSFSCYSQLEVNGSQHSLTCAFEDPDVNTTNLEFEICGALVEVKCLNFRKLQEIYFIETKKFLLIGKSNICVKVGEKSLTCKKIDLTTIVKPEAPFDLSVVYREGANDFVVTFNTSHLQKKYVKVLMHDVAYRQEKDENKWTHVNLSSTKLTLLQRKLQPAAMYEIKVRSIPDHYFKGFWSEWSPSYYFRTP longxing_Grafting2_HHH_eva_0122_0001_0011_0001_0001__25__K
DDKLKHLLKALQREAKDAYKNNSPDDLRLVKLKVRLARKIAQDPTARKLASEVEKLATKLEKS DYSFSCYSQLEVNGSQHSLTCAFEDPDVNTTNLEFEICGALVEVKCLNFRKLQEIYFIETKKFLLIGKSNICVKVGEKSLTCKKIDLTTIVKPEAPFDLSVVYREGANDFVVTFNTSHLQKKYVKVLMHDVAYRQEKDENKWTHVNLSSTKLTLLQRKLQPAAMYEIKVRSIPDHYFKGFWSEWSPSYYFRTP longxing_Grafting2_ems_3hM_543_0001_0020_0001_0001__34__V
DEVHKLAEKAARLALKKGDWDAHAKVVNVFLALKHGDISKEQAKKILKKIIEEILS DYSFSCYSQLEVNGSQHSLTCAFEDPDVNTTNLEFEICGALVEVKCLNFRKLQEIYFIETKKFLLIGKSNICVKVGEKSLTCKKIDLTTIVKPEAPFDLSVVYREGANDFVVTFNTSHLQKKYVKVLMHDVAYRQEKDENKWTHVNLSSTKLTLLQRKLQPAAMYEIKVRSIPDHYFKGFWSEWSPSYYFRTP bcov_v4_r4_ems_p1-15H-GBL-16H-GBL-16H_0129_0001_0001_0002_000000002_0001_0001_19_34_H_.._ems_p1-16H-GBL-16H-GABBL-16H_0045_0001_0001_0002_0001_0001_0001_0001__37__D
TEDVVRELEKILEELLRRGLLNPAIADALKRELRTALKEGDEDTLRLVRLKVELAKKTLK DYSFSCYSQLEVNGSQHSLTCAFEDPDVNTTNLEFEICGALVEVKCLNFRKLQEIYFIETKKFLLIGKSNICVKVGEKSLTCKKIDLTTIVKPEAPFDLSVVYREGANDFVVTFNTSHLQKKYVKVLMHDVAYRQEKDENKWTHVNLSSTKLTLLQRKLQPAAMYEIKVRSIPDHYFKGFWSEWSPSYYFRTP longxing_Grafting2_HHH_eva_0122_0001_0011_0001_0001__31__R
SWETIFRLWTDALEKAADKNNQELAKYVRKAAELLARALNVDDEDTKRDLERKAEEILKNV DYSFSCYSQLEVNGSQHSLTCAFEDPDVNTTNLEFEICGALVEVKCLNFRKLQEIYFIETKKFLLIGKSNICVKVGEKSLTCKKIDLTTIVKPEAPFDLSVVYREGANDFVVTFNTSHLQKKYVKVLMHDVAYRQEKDENKWTHVNLSSTKLTLLQRKLQPAAMYEIKVRSIPDHYFKGFWSEWSPSYYFRTP bcov_v4_r3_ems_3hC_204_000000066_0001_0001_22_41_H_.._ems_3hM_2628_0001_0002_0001_0001__27__Y
SEDSRLDQMKVKQAAKLAESGKVDPHAVKIIIKIILEAARERGDEDVIKMAERALEKVKKIESS DYSFSCYSQLEVNGSQHSLTCAFEDPDVNTTNLEFEICGALVEVKCLNFRKLQEIYFIETKKFLLIGKSNICVKVGEKSLTCKKIDLTTIVKPEAPFDLSVVYREGANDFVVTFNTSHLQKKYVKVLMHDVAYRQEKDENKWTHVNLSSTKLTLLQRKLQPAAMYEIKVRSIPDHYFKGFWSEWSPSYYFRTP longxing_Grafting2_HHH_eva_0068_0001_0007_0001_0001__50__M
SWETLFRLWTDALEKAADKNNQELAKLVRKAAELLARALNVDDEDTKRDLERKAEEILKNV DYSFSCYSQLEVNGSQHSLTCAFEDPDVNTTNLEFEICGALVEVKCLNFRKLQEIYFIETKKFLLIGKSNICVKVGEKSLTCKKIDLTTIVKPEAPFDLSVVYREGANDFVVTFNTSHLQKKYVKVLMHDVAYRQEKDENKWTHVNLSSTKLTLLQRKLQPAAMYEIKVRSIPDHYFKGFWSEWSPSYYFRTP bcov_v4_r3_ems_3hC_204_000000066_0001_0001_22_41_H_.._ems_3hM_2628_0001_0002_0001_0001__5__L
DKRKKLEKIAERLAREGKLDEEESEKLAREAWKAGDEELLAKIVNAWLHAKLS DYSFSCYSQLEVNGSQHSLTCAFEDPDVNTTNLEFEICGALVEVKCLNFRKLQEIYFIETKKFLLIGKSNICVKVGEKSLTCKKIDLTTIVKPEAPFDLSVVYREGANDFVVTFNTSHLQKKYVKVLMHDVAYRQEKDENKWTHVNLSSTKLTLLQRKLQPAAMYEIKVRSIPDHYFKGFWSEWSPSYYFRTP bcov_v4_r4_ems_p1-15H-GBL-16H-GBL-16H_0129_0001_0001_0002_000000002_0001_0001_19_34_H_.._ems_p1-15H-GABBL-14H-GBL-16H_0666_0001_0001_0002_0001_0001_0001__24__S
TEEEKAESILRKLKELADRVEDPRARHMIRIILTELEDAIKEKRREDARLAIMKVKQALKTHL DYSFSCYSQLEVNGSQHSLTCAFEDPDVNTTNLEFEICGALVEVKCLNFRKLQEIYFIETKKFLLIGKSNICVKVGEKSLTCKKIDLTTIVKPEAPFDLSVVYREGANDFVVTFNTSHLQKKYVKVLMHDVAYRQEKDENKWTHVNLSSTKLTLLQRKLQPAAMYEIKVRSIPDHYFKGFWSEWSPSYYFRTP longxing_Grafting2_ems_3hM_1371_0001_0007_0001_0001__6__A
DDKLKFLLKALQREAKDAYKNNSPDDLRLVKLKARLARKIAQDPTARKLASEVEKLATKLEKS DYSFSCYSQLEVNGSQHSLTCAFEDPDVNTTNLEFEICGALVEVKCLNFRKLQEIYFIETKKFLLIGKSNICVKVGEKSLTCKKIDLTTIVKPEAPFDLSVVYREGANDFVVTFNTSHLQKKYVKVLMHDVAYRQEKDENKWTHVNLSSTKLTLLQRKLQPAAMYEIKVRSIPDHYFKGFWSEWSPSYYFRTP longxing_Grafting2_ems_3hM_543_0001_0020_0001_0001__6__F
TKVQEDIERLREHAERKGNAVAKVIADELEEALRRGDESDIRMNSRKAKQAIKA DYSFSCYSQLEVNGSQHSLTCAFEDPDVNTTNLEFEICGALVEVKCLNFRKLQEIYFIETKKFLLIGKSNICVKVGEKSLTCKKIDLTTIVKPEAPFDLSVVYREGANDFVVTFNTSHLQKKYVKVLMHDVAYRQEKDENKWTHVNLSSTKLTLLQRKLQPAAMYEIKVRSIPDHYFKGFWSEWSPSYYFRTP longxing_Grafting2_HHH_eva_0779_0001_0002_0001_0001__6__D
TKVQELIERLREHAERKGNAVAKVIADELEEAIRRGDESDIRMNSRKAKQAIKA DYSFSCYSQLEVNGSQHSLTCAFEDPDVNTTNLEFEICGALVEVKCLNFRKLQEIYFIETKKFLLIGKSNICVKVGEKSLTCKKIDLTTIVKPEAPFDLSVVYREGANDFVVTFNTSHLQKKYVKVLMHDVAYRQEKDENKWTHVNLSSTKLTLLQRKLQPAAMYEIKVRSIPDHYFKGFWSEWSPSYYFRTP longxing_Grafting2_HHH_eva_0779_0001_0002_0001_0001__33__I
HEVQELARKLWHATEKAEKRNDEKAVKLLEDAAVLLVNAWLSNDEDLKKKANKYAKTVIKQAES DYSFSCYSQLEVNGSQHSLTCAFEDPDVNTTNLEFEICGALVEVKCLNFRKLQEIYFIETKKFLLIGKSNICVKVGEKSLTCKKIDLTTIVKPEAPFDLSVVYREGANDFVVTFNTSHLQKKYVKVLMHDVAYRQEKDENKWTHVNLSSTKLTLLQRKLQPAAMYEIKVRSIPDHYFKGFWSEWSPSYYFRTP bcov_v3_r3_HEEH_04578_000000011_0001_0001_44_64_H_.._ems_3hC_1310_0001_0001_0013_0001_0001_0001__33__A
HEVQELARKLWHATEKAEKRNDEKAVKLLEDASVLLVYAWLSNDEDLKKKANKYAKTVIKQAES DYSFSCYSQLEVNGSQHSLTCAFEDPDVNTTNLEFEICGALVEVKCLNFRKLQEIYFIETKKFLLIGKSNICVKVGEKSLTCKKIDLTTIVKPEAPFDLSVVYREGANDFVVTFNTSHLQKKYVKVLMHDVAYRQEKDENKWTHVNLSSTKLTLLQRKLQPAAMYEIKVRSIPDHYFKGFWSEWSPSYYFRTP bcov_v3_r3_HEEH_04578_000000011_0001_0001_44_64_H_.._ems_3hC_1310_0001_0001_0013_0001_0001_0001__38__Y
SWETIFRLWTDALEKAADKNNQELAKLVRKAAELLARALNVDDEDTKRDLERKAEEINKNV DYSFSCYSQLEVNGSQHSLTCAFEDPDVNTTNLEFEICGALVEVKCLNFRKLQEIYFIETKKFLLIGKSNICVKVGEKSLTCKKIDLTTIVKPEAPFDLSVVYREGANDFVVTFNTSHLQKKYVKVLMHDVAYRQEKDENKWTHVNLSSTKLTLLQRKLQPAAMYEIKVRSIPDHYFKGFWSEWSPSYYFRTP bcov_v4_r3_ems_3hC_204_000000066_0001_0001_22_41_H_.._ems_3hM_2628_0001_0002_0001_0001__58__N
DEDEKLIRRKIELALKILSKIPDPTAQKVVETAKKLYEEATKKNDKELLMDVAAYAVIQAIRI DYSFSCYSQLEVNGSQHSLTCAFEDPDVNTTNLEFEICGALVEVKCLNFRKLQEIYFIETKKFLLIGKSNICVKVGEKSLTCKKIDLTTIVKPEAPFDLSVVYREGANDFVVTFNTSHLQKKYVKVLMHDVAYRQEKDENKWTHVNLSSTKLTLLQRKLQPAAMYEIKVRSIPDHYFKGFWSEWSPSYYFRTP longxing_Grafting2_ems_3hM_2634_0002_0011_0001_0001__50__M
SWETIFRLWTDALEKAADKNNQELAKLVRKAAELLARALNVDDEDTKRDLERKANEILKNV DYSFSCYSQLEVNGSQHSLTCAFEDPDVNTTNLEFEICGALVEVKCLNFRKLQEIYFIETKKFLLIGKSNICVKVGEKSLTCKKIDLTTIVKPEAPFDLSVVYREGANDFVVTFNTSHLQKKYVKVLMHDVAYRQEKDENKWTHVNLSSTKLTLLQRKLQPAAMYEIKVRSIPDHYFKGFWSEWSPSYYFRTP bcov_v4_r3_ems_3hC_204_000000066_0001_0001_22_41_H_.._ems_3hM_2628_0001_0002_0001_0001__55__N
TIEEELKKLERKAWKKGDEDAHAVLVNAWRAYKLGDEKALKKLIKLAKELLDS DYSFSCYSQLEVNGSQHSLTCAFEDPDVNTTNLEFEICGALVEVKCLNFRKLQEIYFIETKKFLLIGKSNICVKVGEKSLTCKKIDLTTIVKPEAPFDLSVVYREGANDFVVTFNTSHLQKKYVKVLMHDVAYRQEKDENKWTHVNLSSTKLTLLQRKLQPAAMYEIKVRSIPDHYFKGFWSEWSPSYYFRTP bcov_v3_r3_ems_3hM_3011_000000023_0001_0001_44_61_H_.._ems_p1-15H-GBL-16H-GBL-16H_0039_0001_0001_0002_0001_0001_0001_0001__10__E
DEVHKLAEKAARLALKKGDWDAHAKVVNVFLALKHGIISKELAKKILKKIIEEILS DYSFSCYSQLEVNGSQHSLTCAFEDPDVNTTNLEFEICGALVEVKCLNFRKLQEIYFIETKKFLLIGKSNICVKVGEKSLTCKKIDLTTIVKPEAPFDLSVVYREGANDFVVTFNTSHLQKKYVKVLMHDVAYRQEKDENKWTHVNLSSTKLTLLQRKLQPAAMYEIKVRSIPDHYFKGFWSEWSPSYYFRTP bcov_v4_r4_ems_p1-15H-GBL-16H-GBL-16H_0129_0001_0001_0002_000000002_0001_0001_19_34_H_.._ems_p1-16H-GBL-16H-GABBL-16H_0045_0001_0001_0002_0001_0001_0001_0001__42__L
TEDVVRELEKILEELLRRGLLNPAISDALKDELRTALKEGDEDTLRLVRLKVELAKKTLK DYSFSCYSQLEVNGSQHSLTCAFEDPDVNTTNLEFEICGALVEVKCLNFRKLQEIYFIETKKFLLIGKSNICVKVGEKSLTCKKIDLTTIVKPEAPFDLSVVYREGANDFVVTFNTSHLQKKYVKVLMHDVAYRQEKDENKWTHVNLSSTKLTLLQRKLQPAAMYEIKVRSIPDHYFKGFWSEWSPSYYFRTP longxing_Grafting2_HHH_eva_0122_0001_0011_0001_0001__26__S
DTDEKLIRRKIELALKILSKIPDPTAQKVVETAKKLYEEATKKNDKELLEDVAAYAVIQAIRI DYSFSCYSQLEVNGSQHSLTCAFEDPDVNTTNLEFEICGALVEVKCLNFRKLQEIYFIETKKFLLIGKSNICVKVGEKSLTCKKIDLTTIVKPEAPFDLSVVYREGANDFVVTFNTSHLQKKYVKVLMHDVAYRQEKDENKWTHVNLSSTKLTLLQRKLQPAAMYEIKVRSIPDHYFKGFWSEWSPSYYFRTP longxing_Grafting2_ems_3hM_2634_0002_0011_0001_0001__2__T
SSWKLAVEAVRKLAKEVKDKDPRLSELADKALRKLEEAIKKFKDDPEYIHAVAVRVAIQLKKIG DYSFSCYSQLEVNGSQHSLTCAFEDPDVNTTNLEFEICGALVEVKCLNFRKLQEIYFIETKKFLLIGKSNICVKVGEKSLTCKKIDLTTIVKPEAPFDLSVVYREGANDFVVTFNTSHLQKKYVKVLMHDVAYRQEKDENKWTHVNLSSTKLTLLQRKLQPAAMYEIKVRSIPDHYFKGFWSEWSPSYYFRTP bcov_v4_r4_ems_p1-15H-GBL-16H-GBL-16H_0129_0001_0001_0002_000000002_0001_0001_19_34_H_.._ems_3hM_1177_0001_0001_0001_0001__2__S
SEDSRLDQMKVKQAAKLAESGKVDPHAVKIIIKIILEAARNRGDEDVIKVAERALEKVKKIESS DYSFSCYSQLEVNGSQHSLTCAFEDPDVNTTNLEFEICGALVEVKCLNFRKLQEIYFIETKKFLLIGKSNICVKVGEKSLTCKKIDLTTIVKPEAPFDLSVVYREGANDFVVTFNTSHLQKKYVKVLMHDVAYRQEKDENKWTHVNLSSTKLTLLQRKLQPAAMYEIKVRSIPDHYFKGFWSEWSPSYYFRTP longxing_Grafting2_HHH_eva_0068_0001_0007_0001_0001__41__N
HEVQELARKLWHATEKAEKRNDEKAVKLLEDASVLMVNAWLSNDEDLKKKANKYAKTVIKQAES DYSFSCYSQLEVNGSQHSLTCAFEDPDVNTTNLEFEICGALVEVKCLNFRKLQEIYFIETKKFLLIGKSNICVKVGEKSLTCKKIDLTTIVKPEAPFDLSVVYREGANDFVVTFNTSHLQKKYVKVLMHDVAYRQEKDENKWTHVNLSSTKLTLLQRKLQPAAMYEIKVRSIPDHYFKGFWSEWSPSYYFRTP bcov_v3_r3_HEEH_04578_000000011_0001_0001_44_64_H_.._ems_3hC_1310_0001_0001_0013_0001_0001_0001__36__M
DEVHKLAEKAARLVLKKGDWDAHAKVVNVFLALKHGIISKEQAKKILKKIIEEILS DYSFSCYSQLEVNGSQHSLTCAFEDPDVNTTNLEFEICGALVEVKCLNFRKLQEIYFIETKKFLLIGKSNICVKVGEKSLTCKKIDLTTIVKPEAPFDLSVVYREGANDFVVTFNTSHLQKKYVKVLMHDVAYRQEKDENKWTHVNLSSTKLTLLQRKLQPAAMYEIKVRSIPDHYFKGFWSEWSPSYYFRTP bcov_v4_r4_ems_p1-15H-GBL-16H-GBL-16H_0129_0001_0001_0002_000000002_0001_0001_19_34_H_.._ems_p1-16H-GBL-16H-GABBL-16H_0045_0001_0001_0002_0001_0001_0001_0001__14__V
TEEEKLESILRKLKELADRVEDPRARHMIRIILTELEDAIKEKRREDARLAIMKVKQASKTHL DYSFSCYSQLEVNGSQHSLTCAFEDPDVNTTNLEFEICGALVEVKCLNFRKLQEIYFIETKKFLLIGKSNICVKVGEKSLTCKKIDLTTIVKPEAPFDLSVVYREGANDFVVTFNTSHLQKKYVKVLMHDVAYRQEKDENKWTHVNLSSTKLTLLQRKLQPAAMYEIKVRSIPDHYFKGFWSEWSPSYYFRTP longxing_Grafting2_ems_3hM_1371_0001_0007_0001_0001__59__S
TKVQELIERLREHAERKGNAVSKVIADELEEALRRGDESDIRMNSRKAKQAIKA DYSFSCYSQLEVNGSQHSLTCAFEDPDVNTTNLEFEICGALVEVKCLNFRKLQEIYFIETKKFLLIGKSNICVKVGEKSLTCKKIDLTTIVKPEAPFDLSVVYREGANDFVVTFNTSHLQKKYVKVLMHDVAYRQEKDENKWTHVNLSSTKLTLLQRKLQPAAMYEIKVRSIPDHYFKGFWSEWSPSYYFRTP longxing_Grafting2_HHH_eva_0779_0001_0002_0001_0001__22__S
DKRKKLEKIAERLAREGKLDEEEAEKLAREAWKAGDEELLAKIMNAWLHAKLS DYSFSCYSQLEVNGSQHSLTCAFEDPDVNTTNLEFEICGALVEVKCLNFRKLQEIYFIETKKFLLIGKSNICVKVGEKSLTCKKIDLTTIVKPEAPFDLSVVYREGANDFVVTFNTSHLQKKYVKVLMHDVAYRQEKDENKWTHVNLSSTKLTLLQRKLQPAAMYEIKVRSIPDHYFKGFWSEWSPSYYFRTP bcov_v4_r4_ems_p1-15H-GBL-16H-GBL-16H_0129_0001_0001_0002_000000002_0001_0001_19_34_H_.._ems_p1-15H-GABBL-14H-GBL-16H_0666_0001_0001_0002_0001_0001_0001__44__M
DKRKKLEKIAERLAREGKLDEEEAEKLAREAWKAGDEELLAKIVNAWLHWKLS DYSFSCYSQLEVNGSQHSLTCAFEDPDVNTTNLEFEICGALVEVKCLNFRKLQEIYFIETKKFLLIGKSNICVKVGEKSLTCKKIDLTTIVKPEAPFDLSVVYREGANDFVVTFNTSHLQKKYVKVLMHDVAYRQEKDENKWTHVNLSSTKLTLLQRKLQPAAMYEIKVRSIPDHYFKGFWSEWSPSYYFRTP bcov_v4_r4_ems_p1-15H-GBL-16H-GBL-16H_0129_0001_0001_0002_000000002_0001_0001_19_34_H_.._ems_p1-15H-GABBL-14H-GBL-16H_0666_0001_0001_0002_0001_0001_0001__50__W
DEVHKLAEKAARLALKKGDWDAHAKVVNVFLALKHGIISKEQAKKILKKIMEEILS DYSFSCYSQLEVNGSQHSLTCAFEDPDVNTTNLEFEICGALVEVKCLNFRKLQEIYFIETKKFLLIGKSNICVKVGEKSLTCKKIDLTTIVKPEAPFDLSVVYREGANDFVVTFNTSHLQKKYVKVLMHDVAYRQEKDENKWTHVNLSSTKLTLLQRKLQPAAMYEIKVRSIPDHYFKGFWSEWSPSYYFRTP bcov_v4_r4_ems_p1-15H-GBL-16H-GBL-16H_0129_0001_0001_0002_000000002_0001_0001_19_34_H_.._ems_p1-16H-GBL-16H-GABBL-16H_0045_0001_0001_0002_0001_0001_0001_0001__51__M
PEVKKEAKKAEELLTQARKLAEDPRIRYIIEVLIEELRKAVKNDNEEDLHIIIWRAKAIVKYVL DYSFSCYSQLEVNGSQHSLTCAFEDPDVNTTNLEFEICGALVEVKCLNFRKLQEIYFIETKKFLLIGKSNICVKVGEKSLTCKKIDLTTIVKPEAPFDLSVVYREGANDFVVTFNTSHLQKKYVKVLMHDVAYRQEKDENKWTHVNLSSTKLTLLQRKLQPAAMYEIKVRSIPDHYFKGFWSEWSPSYYFRTP bcov_r2_ems_3hM_540_000000033_0001_0001__60__V
TKVQELIEALREHAERKGNAVAKVIADELEEALRRGDESDIRMNSRKAKQAIKA DYSFSCYSQLEVNGSQHSLTCAFEDPDVNTTNLEFEICGALVEVKCLNFRKLQEIYFIETKKFLLIGKSNICVKVGEKSLTCKKIDLTTIVKPEAPFDLSVVYREGANDFVVTFNTSHLQKKYVKVLMHDVAYRQEKDENKWTHVNLSSTKLTLLQRKLQPAAMYEIKVRSIPDHYFKGFWSEWSPSYYFRTP longxing_Grafting2_HHH_eva_0779_0001_0002_0001_0001__9__A
DKEEKVKKLKDRANEVASKAKTRYAMLLKILVEELEDALKKGDPDDYRLAYKKVEQAIKIIE DYSFSCYSQLEVNGSQHSLTCAFEDPDVNTTNLEFEICGALVEVKCLNFRKLQEIYFIETKKFLLIGKSNICVKVGEKSLTCKKIDLTTIVKPEAPFDLSVVYREGANDFVVTFNTSHLQKKYVKVLMHDVAYRQEKDENKWTHVNLSSTKLTLLQRKLQPAAMYEIKVRSIPDHYFKGFWSEWSPSYYFRTP longxing_Grafting2_ems_3hM_1894_0002_0004_0001_0001__24__Y
TEEEKIESILRKLKELADRVEDPRARHMIRIILTELEDAIKEKRREDARLAIMKVKQALKTHL DYSFSCYSQLEVNGSQHSLTCAFEDPDVNTTNLEFEICGALVEVKCLNFRKLQEIYFIETKKFLLIGKSNICVKVGEKSLTCKKIDLTTIVKPEAPFDLSVVYREGANDFVVTFNTSHLQKKYVKVLMHDVAYRQEKDENKWTHVNLSSTKLTLLQRKLQPAAMYEIKVRSIPDHYFKGFWSEWSPSYYFRTP longxing_Grafting2_ems_3hM_1371_0001_0007_0001_0001__6__I
DPRKKLKELVDRAKTLAKQVGDRMALHVVKVLELEMKEAIDNNDEEELKLVERKLRLAIKILES DYSFSCYSQLEVNGSQHSLTCAFEDPDVNTTNLEFEICGALVEVKCLNFRKLQEIYFIETKKFLLIGKSNICVKVGEKSLTCKKIDLTTIVKPEAPFDLSVVYREGANDFVVTFNTSHLQKKYVKVLMHDVAYRQEKDENKWTHVNLSSTKLTLLQRKLQPAAMYEIKVRSIPDHYFKGFWSEWSPSYYFRTP longxing_Grafting2_ems_3hM_2512_0001_0006_0001_0001__36__M
SWETIFRLWTDALEKAADKNNQELAKLVRKAAELLARALNVDDEDTKRDLERKAAEILKNV DYSFSCYSQLEVNGSQHSLTCAFEDPDVNTTNLEFEICGALVEVKCLNFRKLQEIYFIETKKFLLIGKSNICVKVGEKSLTCKKIDLTTIVKPEAPFDLSVVYREGANDFVVTFNTSHLQKKYVKVLMHDVAYRQEKDENKWTHVNLSSTKLTLLQRKLQPAAMYEIKVRSIPDHYFKGFWSEWSPSYYFRTP bcov_v4_r3_ems_3hC_204_000000066_0001_0001_22_41_H_.._ems_3hM_2628_0001_0002_0001_0001__55__A
TKVQELIERLREHAERKGNAVAKVIADELEEALRRGDESDIRMNTRKAKQAIKA DYSFSCYSQLEVNGSQHSLTCAFEDPDVNTTNLEFEICGALVEVKCLNFRKLQEIYFIETKKFLLIGKSNICVKVGEKSLTCKKIDLTTIVKPEAPFDLSVVYREGANDFVVTFNTSHLQKKYVKVLMHDVAYRQEKDENKWTHVNLSSTKLTLLQRKLQPAAMYEIKVRSIPDHYFKGFWSEWSPSYYFRTP longxing_Grafting2_HHH_eva_0779_0001_0002_0001_0001__45__T
TKVQELIERLREHAERKGNAVAKVIADELEEALRRGDESDIRMNSRKAKQTIKA DYSFSCYSQLEVNGSQHSLTCAFEDPDVNTTNLEFEICGALVEVKCLNFRKLQEIYFIETKKFLLIGKSNICVKVGEKSLTCKKIDLTTIVKPEAPFDLSVVYREGANDFVVTFNTSHLQKKYVKVLMHDVAYRQEKDENKWTHVNLSSTKLTLLQRKLQPAAMYEIKVRSIPDHYFKGFWSEWSPSYYFRTP longxing_Grafting2_HHH_eva_0779_0001_0002_0001_0001__51__T
TKVQELIERLREHAERKGNAVAKVIADELEEALRRGDESDIRMNSRKAKQAIKF DYSFSCYSQLEVNGSQHSLTCAFEDPDVNTTNLEFEICGALVEVKCLNFRKLQEIYFIETKKFLLIGKSNICVKVGEKSLTCKKIDLTTIVKPEAPFDLSVVYREGANDFVVTFNTSHLQKKYVKVLMHDVAYRQEKDENKWTHVNLSSTKLTLLQRKLQPAAMYEIKVRSIPDHYFKGFWSEWSPSYYFRTP longxing_Grafting2_HHH_eva_0779_0001_0002_0001_0001__54__F
TEEEKLESILRKLKELADRVEDPRARHMIRIILTELEDAIKEKRREDARLAIMKVKSALKTHL DYSFSCYSQLEVNGSQHSLTCAFEDPDVNTTNLEFEICGALVEVKCLNFRKLQEIYFIETKKFLLIGKSNICVKVGEKSLTCKKIDLTTIVKPEAPFDLSVVYREGANDFVVTFNTSHLQKKYVKVLMHDVAYRQEKDENKWTHVNLSSTKLTLLQRKLQPAAMYEIKVRSIPDHYFKGFWSEWSPSYYFRTP longxing_Grafting2_ems_3hM_1371_0001_0007_0001_0001__57__S
DDKMKHLLKALQREAKDAYKNNSPDDLRLVKLKARLARKIAQDPTARKLASEVEKLATKLEKS DYSFSCYSQLEVNGSQHSLTCAFEDPDVNTTNLEFEICGALVEVKCLNFRKLQEIYFIETKKFLLIGKSNICVKVGEKSLTCKKIDLTTIVKPEAPFDLSVVYREGANDFVVTFNTSHLQKKYVKVLMHDVAYRQEKDENKWTHVNLSSTKLTLLQRKLQPAAMYEIKVRSIPDHYFKGFWSEWSPSYYFRTP longxing_Grafting2_ems_3hM_543_0001_0020_0001_0001__4__M
TEEEKLESILRKLKELFDRVEDPRARHMIRIILTELEDAIKEKRREDARLAIMKVKQALKTHL DYSFSCYSQLEVNGSQHSLTCAFEDPDVNTTNLEFEICGALVEVKCLNFRKLQEIYFIETKKFLLIGKSNICVKVGEKSLTCKKIDLTTIVKPEAPFDLSVVYREGANDFVVTFNTSHLQKKYVKVLMHDVAYRQEKDENKWTHVNLSSTKLTLLQRKLQPAAMYEIKVRSIPDHYFKGFWSEWSPSYYFRTP longxing_Grafting2_ems_3hM_1371_0001_0007_0001_0001__17__F
SEDSRLDQMKVKQAAKLAESGKVDPHAVKIIIKIILEAARERGDEDVIKVAERALEHVKKIESS DYSFSCYSQLEVNGSQHSLTCAFEDPDVNTTNLEFEICGALVEVKCLNFRKLQEIYFIETKKFLLIGKSNICVKVGEKSLTCKKIDLTTIVKPEAPFDLSVVYREGANDFVVTFNTSHLQKKYVKVLMHDVAYRQEKDENKWTHVNLSSTKLTLLQRKLQPAAMYEIKVRSIPDHYFKGFWSEWSPSYYFRTP longxing_Grafting2_HHH_eva_0068_0001_0007_0001_0001__57__H
DKRKKLEKIAERLAREGKLDEEEAEKLSREAWKAGDEELLAKIVNAWLHAKLS DYSFSCYSQLEVNGSQHSLTCAFEDPDVNTTNLEFEICGALVEVKCLNFRKLQEIYFIETKKFLLIGKSNICVKVGEKSLTCKKIDLTTIVKPEAPFDLSVVYREGANDFVVTFNTSHLQKKYVKVLMHDVAYRQEKDENKWTHVNLSSTKLTLLQRKLQPAAMYEIKVRSIPDHYFKGFWSEWSPSYYFRTP bcov_v4_r4_ems_p1-15H-GBL-16H-GBL-16H_0129_0001_0001_0002_000000002_0001_0001_19_34_H_.._ems_p1-15H-GABBL-14H-GBL-16H_0666_0001_0001_0002_0001_0001_0001__28__S
DDTKLARRKVKLALTISKNASSKEEADRALHIAEIVADEVNEPTLQEQVTRTKKWVEKYFS DYSFSCYSQLEVNGSQHSLTCAFEDPDVNTTNLEFEICGALVEVKCLNFRKLQEIYFIETKKFLLIGKSNICVKVGEKSLTCKKIDLTTIVKPEAPFDLSVVYREGANDFVVTFNTSHLQKKYVKVLMHDVAYRQEKDENKWTHVNLSSTKLTLLQRKLQPAAMYEIKVRSIPDHYFKGFWSEWSPSYYFRTP longxing_Grafting2_ems_3hM_843_0001_0012_0001_0001__17__S
SLSHQVQMALIVAQIAKQDPDEKLERLKIELAANHVRKLLSVPDPSVHELAKKALKIIESLK DYSFSCYSQLEVNGSQHSLTCAFEDPDVNTTNLEFEICGALVEVKCLNFRKLQEIYFIETKKFLLIGKSNICVKVGEKSLTCKKIDLTTIVKPEAPFDLSVVYREGANDFVVTFNTSHLQKKYVKVLMHDVAYRQEKDENKWTHVNLSSTKLTLLQRKLQPAAMYEIKVRSIPDHYFKGFWSEWSPSYYFRTP longxing_Grafting2_ems_3hM_1720_0001_0007_0001_0001__25__E
HEVQEWARKLWHATEKAEKRNDEKAVKLLEDASVLLVNAWLSNDEDLKKKANKYAKTVIKQAES DYSFSCYSQLEVNGSQHSLTCAFEDPDVNTTNLEFEICGALVEVKCLNFRKLQEIYFIETKKFLLIGKSNICVKVGEKSLTCKKIDLTTIVKPEAPFDLSVVYREGANDFVVTFNTSHLQKKYVKVLMHDVAYRQEKDENKWTHVNLSSTKLTLLQRKLQPAAMYEIKVRSIPDHYFKGFWSEWSPSYYFRTP bcov_v3_r3_HEEH_04578_000000011_0001_0001_44_64_H_.._ems_3hC_1310_0001_0001_0013_0001_0001_0001__6__W
SMWKLAVEAVRKLAKEVKDKDPRLSELADKALRKLEEAIKKFKDDPEYIHAVAVRVAIQLKKIG DYSFSCYSQLEVNGSQHSLTCAFEDPDVNTTNLEFEICGALVEVKCLNFRKLQEIYFIETKKFLLIGKSNICVKVGEKSLTCKKIDLTTIVKPEAPFDLSVVYREGANDFVVTFNTSHLQKKYVKVLMHDVAYRQEKDENKWTHVNLSSTKLTLLQRKLQPAAMYEIKVRSIPDHYFKGFWSEWSPSYYFRTP bcov_v4_r4_ems_p1-15H-GBL-16H-GBL-16H_0129_0001_0001_0002_000000002_0001_0001_19_34_H_.._ems_3hM_1177_0001_0001_0001_0001__2__M
HVVQELARKLWHATEKAEKRNDEKAVKLLEDASVLLVNAWLSNDEDLKKKANKYAKTVIKQAES DYSFSCYSQLEVNGSQHSLTCAFEDPDVNTTNLEFEICGALVEVKCLNFRKLQEIYFIETKKFLLIGKSNICVKVGEKSLTCKKIDLTTIVKPEAPFDLSVVYREGANDFVVTFNTSHLQKKYVKVLMHDVAYRQEKDENKWTHVNLSSTKLTLLQRKLQPAAMYEIKVRSIPDHYFKGFWSEWSPSYYFRTP bcov_v3_r3_HEEH_04578_000000011_0001_0001_44_64_H_.._ems_3hC_1310_0001_0001_0013_0001_0001_0001__2__V
DEDEKLIRRKIELALKLLSKIPDPTAQKVVETAKKLYEEATKKNDKELLEDVAAYAVIQAIRI DYSFSCYSQLEVNGSQHSLTCAFEDPDVNTTNLEFEICGALVEVKCLNFRKLQEIYFIETKKFLLIGKSNICVKVGEKSLTCKKIDLTTIVKPEAPFDLSVVYREGANDFVVTFNTSHLQKKYVKVLMHDVAYRQEKDENKWTHVNLSSTKLTLLQRKLQPAAMYEIKVRSIPDHYFKGFWSEWSPSYYFRTP longxing_Grafting2_ems_3hM_2634_0002_0011_0001_0001__17__L
TIEEELKKLARKAWKQGDEDAHAVLVNAWRAYKLGDEKALKKLIKLAKELLDS DYSFSCYSQLEVNGSQHSLTCAFEDPDVNTTNLEFEICGALVEVKCLNFRKLQEIYFIETKKFLLIGKSNICVKVGEKSLTCKKIDLTTIVKPEAPFDLSVVYREGANDFVVTFNTSHLQKKYVKVLMHDVAYRQEKDENKWTHVNLSSTKLTLLQRKLQPAAMYEIKVRSIPDHYFKGFWSEWSPSYYFRTP bcov_v3_r3_ems_3hM_3011_000000023_0001_0001_44_61_H_.._ems_p1-15H-GBL-16H-GBL-16H_0039_0001_0001_0002_0001_0001_0001_0001__16__Q
SEDSRLDQMKVKQAAKLAESGKVDPHAVKIIIKIILEAARERGVEDVIKVAERALEKVKKIESS DYSFSCYSQLEVNGSQHSLTCAFEDPDVNTTNLEFEICGALVEVKCLNFRKLQEIYFIETKKFLLIGKSNICVKVGEKSLTCKKIDLTTIVKPEAPFDLSVVYREGANDFVVTFNTSHLQKKYVKVLMHDVAYRQEKDENKWTHVNLSSTKLTLLQRKLQPAAMYEIKVRSIPDHYFKGFWSEWSPSYYFRTP longxing_Grafting2_HHH_eva_0068_0001_0007_0001_0001__44__V
TEEEKLESILRKLKELADRVENPRARHMIRIILTELEDAIKEKRREDARLAIMKVKQALKTHL DYSFSCYSQLEVNGSQHSLTCAFEDPDVNTTNLEFEICGALVEVKCLNFRKLQEIYFIETKKFLLIGKSNICVKVGEKSLTCKKIDLTTIVKPEAPFDLSVVYREGANDFVVTFNTSHLQKKYVKVLMHDVAYRQEKDENKWTHVNLSSTKLTLLQRKLQPAAMYEIKVRSIPDHYFKGFWSEWSPSYYFRTP longxing_Grafting2_ems_3hM_1371_0001_0007_0001_0001__22__N
DEVHKLAEKAARLALKKGDWDAHAKVVNVFLALKHGIMSKEQAKKILKKIIEEILS DYSFSCYSQLEVNGSQHSLTCAFEDPDVNTTNLEFEICGALVEVKCLNFRKLQEIYFIETKKFLLIGKSNICVKVGEKSLTCKKIDLTTIVKPEAPFDLSVVYREGANDFVVTFNTSHLQKKYVKVLMHDVAYRQEKDENKWTHVNLSSTKLTLLQRKLQPAAMYEIKVRSIPDHYFKGFWSEWSPSYYFRTP bcov_v4_r4_ems_p1-15H-GBL-16H-GBL-16H_0129_0001_0001_0002_000000002_0001_0001_19_34_H_.._ems_p1-16H-GBL-16H-GABBL-16H_0045_0001_0001_0002_0001_0001_0001_0001__38__M
SRWKIAVEAVRKLAKEVKDKDPRLSELADKALRKLEEAIKKFKDDPEYIHAVAVRVAIQLKKIG DYSFSCYSQLEVNGSQHSLTCAFEDPDVNTTNLEFEICGALVEVKCLNFRKLQEIYFIETKKFLLIGKSNICVKVGEKSLTCKKIDLTTIVKPEAPFDLSVVYREGANDFVVTFNTSHLQKKYVKVLMHDVAYRQEKDENKWTHVNLSSTKLTLLQRKLQPAAMYEIKVRSIPDHYFKGFWSEWSPSYYFRTP bcov_v4_r4_ems_p1-15H-GBL-16H-GBL-16H_0129_0001_0001_0002_000000002_0001_0001_19_34_H_.._ems_3hM_1177_0001_0001_0001_0001__5__I
TEDVVRELEKILEELLRRGLLNPAIADALKDELRTALKEGDEDTLRLVTLKVELAKKTLK DYSFSCYSQLEVNGSQHSLTCAFEDPDVNTTNLEFEICGALVEVKCLNFRKLQEIYFIETKKFLLIGKSNICVKVGEKSLTCKKIDLTTIVKPEAPFDLSVVYREGANDFVVTFNTSHLQKKYVKVLMHDVAYRQEKDENKWTHVNLSSTKLTLLQRKLQPAAMYEIKVRSIPDHYFKGFWSEWSPSYYFRTP longxing_Grafting2_HHH_eva_0122_0001_0011_0001_0001__49__T
HEVQELARKLWHATEKAEKRNDEKAVKLLEDASVLLVNAWLSNDEDQKKKANKYAKTVIKQAES DYSFSCYSQLEVNGSQHSLTCAFEDPDVNTTNLEFEICGALVEVKCLNFRKLQEIYFIETKKFLLIGKSNICVKVGEKSLTCKKIDLTTIVKPEAPFDLSVVYREGANDFVVTFNTSHLQKKYVKVLMHDVAYRQEKDENKWTHVNLSSTKLTLLQRKLQPAAMYEIKVRSIPDHYFKGFWSEWSPSYYFRTP bcov_v3_r3_HEEH_04578_000000011_0001_0001_44_64_H_.._ems_3hC_1310_0001_0001_0013_0001_0001_0001__47__Q
DDTKLARRKVKIALTIVKNASSKEEADRALHIAEIVADEVNEPTLQEQVTRTKKWVEKYFS DYSFSCYSQLEVNGSQHSLTCAFEDPDVNTTNLEFEICGALVEVKCLNFRKLQEIYFIETKKFLLIGKSNICVKVGEKSLTCKKIDLTTIVKPEAPFDLSVVYREGANDFVVTFNTSHLQKKYVKVLMHDVAYRQEKDENKWTHVNLSSTKLTLLQRKLQPAAMYEIKVRSIPDHYFKGFWSEWSPSYYFRTP longxing_Grafting2_ems_3hM_843_0001_0012_0001_0001__12__I
TEDVVRELEKILEELLRRGLLNPAIADALKDELRTALKEGDEDTLRLVRLWVELAKKTLK DYSFSCYSQLEVNGSQHSLTCAFEDPDVNTTNLEFEICGALVEVKCLNFRKLQEIYFIETKKFLLIGKSNICVKVGEKSLTCKKIDLTTIVKPEAPFDLSVVYREGANDFVVTFNTSHLQKKYVKVLMHDVAYRQEKDENKWTHVNLSSTKLTLLQRKLQPAAMYEIKVRSIPDHYFKGFWSEWSPSYYFRTP longxing_Grafting2_HHH_eva_0122_0001_0011_0001_0001__51__W
SLSHQVQMALIVAQIAKQDPDEKLARLKIELAANHVRKFLSVPDPSVHELAKKALKIIESLK DYSFSCYSQLEVNGSQHSLTCAFEDPDVNTTNLEFEICGALVEVKCLNFRKLQEIYFIETKKFLLIGKSNICVKVGEKSLTCKKIDLTTIVKPEAPFDLSVVYREGANDFVVTFNTSHLQKKYVKVLMHDVAYRQEKDENKWTHVNLSSTKLTLLQRKLQPAAMYEIKVRSIPDHYFKGFWSEWSPSYYFRTP longxing_Grafting2_ems_3hM_1720_0001_0007_0001_0001__39__F
TEEEKLESILRKLKELADRVEDPRMRHMIRIILTELEDAIKEKRREDARLAIMKVKQALKTHL DYSFSCYSQLEVNGSQHSLTCAFEDPDVNTTNLEFEICGALVEVKCLNFRKLQEIYFIETKKFLLIGKSNICVKVGEKSLTCKKIDLTTIVKPEAPFDLSVVYREGANDFVVTFNTSHLQKKYVKVLMHDVAYRQEKDENKWTHVNLSSTKLTLLQRKLQPAAMYEIKVRSIPDHYFKGFWSEWSPSYYFRTP longxing_Grafting2_ems_3hM_1371_0001_0007_0001_0001__25__M
SEDSRLDQMKVKQAAKLAESGKVDPHAVKIIIKIRLEAARERGDEDVIKVAERALEKVKKIESS DYSFSCYSQLEVNGSQHSLTCAFEDPDVNTTNLEFEICGALVEVKCLNFRKLQEIYFIETKKFLLIGKSNICVKVGEKSLTCKKIDLTTIVKPEAPFDLSVVYREGANDFVVTFNTSHLQKKYVKVLMHDVAYRQEKDENKWTHVNLSSTKLTLLQRKLQPAAMYEIKVRSIPDHYFKGFWSEWSPSYYFRTP longxing_Grafting2_HHH_eva_0068_0001_0007_0001_0001__35__R
TIEEELKKLARKAWKKGDEDAHAVLVNAWRAYKLGDEKAVKKLIKLAKELLDS DYSFSCYSQLEVNGSQHSLTCAFEDPDVNTTNLEFEICGALVEVKCLNFRKLQEIYFIETKKFLLIGKSNICVKVGEKSLTCKKIDLTTIVKPEAPFDLSVVYREGANDFVVTFNTSHLQKKYVKVLMHDVAYRQEKDENKWTHVNLSSTKLTLLQRKLQPAAMYEIKVRSIPDHYFKGFWSEWSPSYYFRTP bcov_v3_r3_ems_3hM_3011_000000023_0001_0001_44_61_H_.._ems_p1-15H-GBL-16H-GBL-16H_0039_0001_0001_0002_0001_0001_0001_0001__40__V
SLSHQVQMFLIVAQIAKQDPDEKLARLKIELAANHVRKLLSVPDPSVHELAKKALKIIESLK DYSFSCYSQLEVNGSQHSLTCAFEDPDVNTTNLEFEICGALVEVKCLNFRKLQEIYFIETKKFLLIGKSNICVKVGEKSLTCKKIDLTTIVKPEAPFDLSVVYREGANDFVVTFNTSHLQKKYVKVLMHDVAYRQEKDENKWTHVNLSSTKLTLLQRKLQPAAMYEIKVRSIPDHYFKGFWSEWSPSYYFRTP longxing_Grafting2_ems_3hM_1720_0001_0007_0001_0001__9__F
TKVQELIERLREHIERKGNAVAKVIADELEEALRRGDESDIRMNSRKAKQAIKA DYSFSCYSQLEVNGSQHSLTCAFEDPDVNTTNLEFEICGALVEVKCLNFRKLQEIYFIETKKFLLIGKSNICVKVGEKSLTCKKIDLTTIVKPEAPFDLSVVYREGANDFVVTFNTSHLQKKYVKVLMHDVAYRQEKDENKWTHVNLSSTKLTLLQRKLQPAAMYEIKVRSIPDHYFKGFWSEWSPSYYFRTP longxing_Grafting2_HHH_eva_0779_0001_0002_0001_0001__14__I
SLSHQVQMALIVAQIAWQDPDEKLARLKIELAANHVRKLLSVPDPSVHELAKKALKIIESLK DYSFSCYSQLEVNGSQHSLTCAFEDPDVNTTNLEFEICGALVEVKCLNFRKLQEIYFIETKKFLLIGKSNICVKVGEKSLTCKKIDLTTIVKPEAPFDLSVVYREGANDFVVTFNTSHLQKKYVKVLMHDVAYRQEKDENKWTHVNLSSTKLTLLQRKLQPAAMYEIKVRSIPDHYFKGFWSEWSPSYYFRTP longxing_Grafting2_ems_3hM_1720_0001_0007_0001_0001__17__W
HEVQELARKLWHATEKAEKRNDEKNVKLLEDASVLLVNAWLSNDEDLKKKANKYAKTVIKQAES DYSFSCYSQLEVNGSQHSLTCAFEDPDVNTTNLEFEICGALVEVKCLNFRKLQEIYFIETKKFLLIGKSNICVKVGEKSLTCKKIDLTTIVKPEAPFDLSVVYREGANDFVVTFNTSHLQKKYVKVLMHDVAYRQEKDENKWTHVNLSSTKLTLLQRKLQPAAMYEIKVRSIPDHYFKGFWSEWSPSYYFRTP bcov_v3_r3_HEEH_04578_000000011_0001_0001_44_64_H_.._ems_3hC_1310_0001_0001_0013_0001_0001_0001__25__N
SWETIFRLWTDALEKAADKNNQEAAKLVRKAAELLARALNVDDEDTKRDLERKAEEILKNV DYSFSCYSQLEVNGSQHSLTCAFEDPDVNTTNLEFEICGALVEVKCLNFRKLQEIYFIETKKFLLIGKSNICVKVGEKSLTCKKIDLTTIVKPEAPFDLSVVYREGANDFVVTFNTSHLQKKYVKVLMHDVAYRQEKDENKWTHVNLSSTKLTLLQRKLQPAAMYEIKVRSIPDHYFKGFWSEWSPSYYFRTP bcov_v4_r3_ems_3hC_204_000000066_0001_0001_22_41_H_.._ems_3hM_2628_0001_0002_0001_0001__24__A
SWETIFRLWTDALEKAADKNNQELAKLVRKAAELLARALNVDDEDTLRDLERKAEEILKNV DYSFSCYSQLEVNGSQHSLTCAFEDPDVNTTNLEFEICGALVEVKCLNFRKLQEIYFIETKKFLLIGKSNICVKVGEKSLTCKKIDLTTIVKPEAPFDLSVVYREGANDFVVTFNTSHLQKKYVKVLMHDVAYRQEKDENKWTHVNLSSTKLTLLQRKLQPAAMYEIKVRSIPDHYFKGFWSEWSPSYYFRTP bcov_v4_r3_ems_3hC_204_000000066_0001_0001_22_41_H_.._ems_3hM_2628_0001_0002_0001_0001__47__L
DEDEKLIRRKIELALKILSKIPDPTAQKVVETAKKLYEEATKKNDKEKLEDVAAYAVIQAIRI DYSFSCYSQLEVNGSQHSLTCAFEDPDVNTTNLEFEICGALVEVKCLNFRKLQEIYFIETKKFLLIGKSNICVKVGEKSLTCKKIDLTTIVKPEAPFDLSVVYREGANDFVVTFNTSHLQKKYVKVLMHDVAYRQEKDENKWTHVNLSSTKLTLLQRKLQPAAMYEIKVRSIPDHYFKGFWSEWSPSYYFRTP longxing_Grafting2_ems_3hM_2634_0002_0011_0001_0001__48__K
PEVKKEAKKAEELLTQARKLAEDPRIRYIIEVLIEELRKAVKNDNEEDLHIIIWRVKAIWKYVL DYSFSCYSQLEVNGSQHSLTCAFEDPDVNTTNLEFEICGALVEVKCLNFRKLQEIYFIETKKFLLIGKSNICVKVGEKSLTCKKIDLTTIVKPEAPFDLSVVYREGANDFVVTFNTSHLQKKYVKVLMHDVAYRQEKDENKWTHVNLSSTKLTLLQRKLQPAAMYEIKVRSIPDHYFKGFWSEWSPSYYFRTP bcov_r2_ems_3hM_540_000000033_0001_0001__56__V
PEVKKEAKKAEELLTQARKLAEDPRIRYIIEVLIEELRKAVKNDNEEDLHIIIWRAKWIWKYVL DYSFSCYSQLEVNGSQHSLTCAFEDPDVNTTNLEFEICGALVEVKCLNFRKLQEIYFIETKKFLLIGKSNICVKVGEKSLTCKKIDLTTIVKPEAPFDLSVVYREGANDFVVTFNTSHLQKKYVKVLMHDVAYRQEKDENKWTHVNLSSTKLTLLQRKLQPAAMYEIKVRSIPDHYFKGFWSEWSPSYYFRTP bcov_r2_ems_3hM_540_000000033_0001_0001__58__W
SWETIFRLWTDALEKAADKNNQELAKLVRKAAELLARALNVDDEDTKRDLERKAEEILKNI DYSFSCYSQLEVNGSQHSLTCAFEDPDVNTTNLEFEICGALVEVKCLNFRKLQEIYFIETKKFLLIGKSNICVKVGEKSLTCKKIDLTTIVKPEAPFDLSVVYREGANDFVVTFNTSHLQKKYVKVLMHDVAYRQEKDENKWTHVNLSSTKLTLLQRKLQPAAMYEIKVRSIPDHYFKGFWSEWSPSYYFRTP bcov_v4_r3_ems_3hC_204_000000066_0001_0001_22_41_H_.._ems_3hM_2628_0001_0002_0001_0001__61__I
SWETIFRLWTDALEKAADKNNQELAKLVRKAAELLARARNVDDEDTKRDLERKAEEILKNV DYSFSCYSQLEVNGSQHSLTCAFEDPDVNTTNLEFEICGALVEVKCLNFRKLQEIYFIETKKFLLIGKSNICVKVGEKSLTCKKIDLTTIVKPEAPFDLSVVYREGANDFVVTFNTSHLQKKYVKVLMHDVAYRQEKDENKWTHVNLSSTKLTLLQRKLQPAAMYEIKVRSIPDHYFKGFWSEWSPSYYFRTP bcov_v4_r3_ems_3hC_204_000000066_0001_0001_22_41_H_.._ems_3hM_2628_0001_0002_0001_0001__39__R
DDKLKHLLKALQREAKDAYKNNSPDDLRLVKLFARLARKIAQDPTARKLASEVEKLATKLEKS DYSFSCYSQLEVNGSQHSLTCAFEDPDVNTTNLEFEICGALVEVKCLNFRKLQEIYFIETKKFLLIGKSNICVKVGEKSLTCKKIDLTTIVKPEAPFDLSVVYREGANDFVVTFNTSHLQKKYVKVLMHDVAYRQEKDENKWTHVNLSSTKLTLLQRKLQPAAMYEIKVRSIPDHYFKGFWSEWSPSYYFRTP longxing_Grafting2_ems_3hM_543_0001_0020_0001_0001__33__F
TEDVVRELEKILEELLRKGLLNPAIADALKDELRTALKEGDEDTLRLVRLKVELAKKTLK DYSFSCYSQLEVNGSQHSLTCAFEDPDVNTTNLEFEICGALVEVKCLNFRKLQEIYFIETKKFLLIGKSNICVKVGEKSLTCKKIDLTTIVKPEAPFDLSVVYREGANDFVVTFNTSHLQKKYVKVLMHDVAYRQEKDENKWTHVNLSSTKLTLLQRKLQPAAMYEIKVRSIPDHYFKGFWSEWSPSYYFRTP longxing_Grafting2_HHH_eva_0122_0001_0011_0001_0001__18__K
NEDSRLDQMKVKQAAKLAESGKVDPHAVKIIIKIILEAARERGDEDVIKVAERALEKVKKIESS DYSFSCYSQLEVNGSQHSLTCAFEDPDVNTTNLEFEICGALVEVKCLNFRKLQEIYFIETKKFLLIGKSNICVKVGEKSLTCKKIDLTTIVKPEAPFDLSVVYREGANDFVVTFNTSHLQKKYVKVLMHDVAYRQEKDENKWTHVNLSSTKLTLLQRKLQPAAMYEIKVRSIPDHYFKGFWSEWSPSYYFRTP longxing_Grafting2_HHH_eva_0068_0001_0007_0001_0001__1__N
SEDSRLDQMKVKQAAKLAESGVVDPHAVKIIIKIILEAARERGDEDVIKVAERALEKVKKIESS DYSFSCYSQLEVNGSQHSLTCAFEDPDVNTTNLEFEICGALVEVKCLNFRKLQEIYFIETKKFLLIGKSNICVKVGEKSLTCKKIDLTTIVKPEAPFDLSVVYREGANDFVVTFNTSHLQKKYVKVLMHDVAYRQEKDENKWTHVNLSSTKLTLLQRKLQPAAMYEIKVRSIPDHYFKGFWSEWSPSYYFRTP longxing_Grafting2_HHH_eva_0068_0001_0007_0001_0001__22__V
TITEELKKLARKAWKKGDEDAHAVLVNAWRAYKLGDEKALKKLIKLAKELLDS DYSFSCYSQLEVNGSQHSLTCAFEDPDVNTTNLEFEICGALVEVKCLNFRKLQEIYFIETKKFLLIGKSNICVKVGEKSLTCKKIDLTTIVKPEAPFDLSVVYREGANDFVVTFNTSHLQKKYVKVLMHDVAYRQEKDENKWTHVNLSSTKLTLLQRKLQPAAMYEIKVRSIPDHYFKGFWSEWSPSYYFRTP bcov_v3_r3_ems_3hM_3011_000000023_0001_0001_44_61_H_.._ems_p1-15H-GBL-16H-GBL-16H_0039_0001_0001_0002_0001_0001_0001_0001__3__T
HEVQELARKLWHATEKAEKANDEKAVKLLEDASVLLVNAWLSNDEDLKKKANKYAKTVIKQAES DYSFSCYSQLEVNGSQHSLTCAFEDPDVNTTNLEFEICGALVEVKCLNFRKLQEIYFIETKKFLLIGKSNICVKVGEKSLTCKKIDLTTIVKPEAPFDLSVVYREGANDFVVTFNTSHLQKKYVKVLMHDVAYRQEKDENKWTHVNLSSTKLTLLQRKLQPAAMYEIKVRSIPDHYFKGFWSEWSPSYYFRTP bcov_v3_r3_HEEH_04578_000000011_0001_0001_44_64_H_.._ems_3hC_1310_0001_0001_0013_0001_0001_0001__20__A
SRWKLAVEAVRKLAKEVKDHDPRLSELADKALRKLEEAIKKFKDDPEYIHAVAVRVAIQLKKIG DYSFSCYSQLEVNGSQHSLTCAFEDPDVNTTNLEFEICGALVEVKCLNFRKLQEIYFIETKKFLLIGKSNICVKVGEKSLTCKKIDLTTIVKPEAPFDLSVVYREGANDFVVTFNTSHLQKKYVKVLMHDVAYRQEKDENKWTHVNLSSTKLTLLQRKLQPAAMYEIKVRSIPDHYFKGFWSEWSPSYYFRTP bcov_v4_r4_ems_p1-15H-GBL-16H-GBL-16H_0129_0001_0001_0002_000000002_0001_0001_19_34_H_.._ems_3hM_1177_0001_0001_0001_0001__20__H
SLSHQVQMALIVAQIAKQDPDEKLARQKIELAANHVRKLLSVPDPSVHELAKKALKIIESLK DYSFSCYSQLEVNGSQHSLTCAFEDPDVNTTNLEFEICGALVEVKCLNFRKLQEIYFIETKKFLLIGKSNICVKVGEKSLTCKKIDLTTIVKPEAPFDLSVVYREGANDFVVTFNTSHLQKKYVKVLMHDVAYRQEKDENKWTHVNLSSTKLTLLQRKLQPAAMYEIKVRSIPDHYFKGFWSEWSPSYYFRTP longxing_Grafting2_ems_3hM_1720_0001_0007_0001_0001__27__Q
SRWKLAVEAVRKLAKEVKDKDPRLSELADKALRKLEEAIKKAKDDPEYIHAVAVRVAIQLKKIG DYSFSCYSQLEVNGSQHSLTCAFEDPDVNTTNLEFEICGALVEVKCLNFRKLQEIYFIETKKFLLIGKSNICVKVGEKSLTCKKIDLTTIVKPEAPFDLSVVYREGANDFVVTFNTSHLQKKYVKVLMHDVAYRQEKDENKWTHVNLSSTKLTLLQRKLQPAAMYEIKVRSIPDHYFKGFWSEWSPSYYFRTP bcov_v4_r4_ems_p1-15H-GBL-16H-GBL-16H_0129_0001_0001_0002_000000002_0001_0001_19_34_H_.._ems_3hM_1177_0001_0001_0001_0001__42__A
TKVQELIERLREHAERKGNAVAKVIARELEEALRRGDESDIRMNSRKAKQAIKA DYSFSCYSQLEVNGSQHSLTCAFEDPDVNTTNLEFEICGALVEVKCLNFRKLQEIYFIETKKFLLIGKSNICVKVGEKSLTCKKIDLTTIVKPEAPFDLSVVYREGANDFVVTFNTSHLQKKYVKVLMHDVAYRQEKDENKWTHVNLSSTKLTLLQRKLQPAAMYEIKVRSIPDHYFKGFWSEWSPSYYFRTP longxing_Grafting2_HHH_eva_0779_0001_0002_0001_0001__27__R
DDTKLARRKVKLALTIVKNASSKEEADRALHIAEIVADEVNEPTLQEQVVRTKKWVEKYFS DYSFSCYSQLEVNGSQHSLTCAFEDPDVNTTNLEFEICGALVEVKCLNFRKLQEIYFIETKKFLLIGKSNICVKVGEKSLTCKKIDLTTIVKPEAPFDLSVVYREGANDFVVTFNTSHLQKKYVKVLMHDVAYRQEKDENKWTHVNLSSTKLTLLQRKLQPAAMYEIKVRSIPDHYFKGFWSEWSPSYYFRTP longxing_Grafting2_ems_3hM_843_0001_0012_0001_0001__50__V
SWETIFRLWTDALEKAADKNNQELAKLVRKAAELLARALNVDDEDTKRDLWRKAEEILKNV DYSFSCYSQLEVNGSQHSLTCAFEDPDVNTTNLEFEICGALVEVKCLNFRKLQEIYFIETKKFLLIGKSNICVKVGEKSLTCKKIDLTTIVKPEAPFDLSVVYREGANDFVVTFNTSHLQKKYVKVLMHDVAYRQEKDENKWTHVNLSSTKLTLLQRKLQPAAMYEIKVRSIPDHYFKGFWSEWSPSYYFRTP bcov_v4_r3_ems_3hC_204_000000066_0001_0001_22_41_H_.._ems_3hM_2628_0001_0002_0001_0001__51__W
DEVHKLAEKAARLALKKGDWDAHAKMVNVFLALKHGIISKEQAKKILKKIIEEILS DYSFSCYSQLEVNGSQHSLTCAFEDPDVNTTNLEFEICGALVEVKCLNFRKLQEIYFIETKKFLLIGKSNICVKVGEKSLTCKKIDLTTIVKPEAPFDLSVVYREGANDFVVTFNTSHLQKKYVKVLMHDVAYRQEKDENKWTHVNLSSTKLTLLQRKLQPAAMYEIKVRSIPDHYFKGFWSEWSPSYYFRTP bcov_v4_r4_ems_p1-15H-GBL-16H-GBL-16H_0129_0001_0001_0002_000000002_0001_0001_19_34_H_.._ems_p1-16H-GBL-16H-GABBL-16H_0045_0001_0001_0002_0001_0001_0001_0001__26__M
SLSHQVQMALIVAQIAKQDPDEKLARKKIELAANHVRKLLSVPDPSVHELAKKALKIIESLK DYSFSCYSQLEVNGSQHSLTCAFEDPDVNTTNLEFEICGALVEVKCLNFRKLQEIYFIETKKFLLIGKSNICVKVGEKSLTCKKIDLTTIVKPEAPFDLSVVYREGANDFVVTFNTSHLQKKYVKVLMHDVAYRQEKDENKWTHVNLSSTKLTLLQRKLQPAAMYEIKVRSIPDHYFKGFWSEWSPSYYFRTP longxing_Grafting2_ems_3hM_1720_0001_0007_0001_0001__27__K
TKVQELIERLREHAERKGNAVAKVIADELEEALRRGDESDIRINSRKAKQAIKA DYSFSCYSQLEVNGSQHSLTCAFEDPDVNTTNLEFEICGALVEVKCLNFRKLQEIYFIETKKFLLIGKSNICVKVGEKSLTCKKIDLTTIVKPEAPFDLSVVYREGANDFVVTFNTSHLQKKYVKVLMHDVAYRQEKDENKWTHVNLSSTKLTLLQRKLQPAAMYEIKVRSIPDHYFKGFWSEWSPSYYFRTP longxing_Grafting2_HHH_eva_0779_0001_0002_0001_0001__43__I
DDKLKHLLDALQREAKDAYKNNSPDDLRLVKLKARLARKIAQDPTARKLASEVEKLATKLEKS DYSFSCYSQLEVNGSQHSLTCAFEDPDVNTTNLEFEICGALVEVKCLNFRKLQEIYFIETKKFLLIGKSNICVKVGEKSLTCKKIDLTTIVKPEAPFDLSVVYREGANDFVVTFNTSHLQKKYVKVLMHDVAYRQEKDENKWTHVNLSSTKLTLLQRKLQPAAMYEIKVRSIPDHYFKGFWSEWSPSYYFRTP longxing_Grafting2_ems_3hM_543_0001_0020_0001_0001__9__D
DEDEKLIRRKIELALKILSKIPDPTAQKVVETAKKLYEEATKKNDKELLEDVALYAVIQAIRI DYSFSCYSQLEVNGSQHSLTCAFEDPDVNTTNLEFEICGALVEVKCLNFRKLQEIYFIETKKFLLIGKSNICVKVGEKSLTCKKIDLTTIVKPEAPFDLSVVYREGANDFVVTFNTSHLQKKYVKVLMHDVAYRQEKDENKWTHVNLSSTKLTLLQRKLQPAAMYEIKVRSIPDHYFKGFWSEWSPSYYFRTP longxing_Grafting2_ems_3hM_2634_0002_0011_0001_0001__54__L
TEEEKLESILRKDKELADRVEDPRARHMIRIILTELEDAIKEKRREDARLAIMKVKQALKTHL DYSFSCYSQLEVNGSQHSLTCAFEDPDVNTTNLEFEICGALVEVKCLNFRKLQEIYFIETKKFLLIGKSNICVKVGEKSLTCKKIDLTTIVKPEAPFDLSVVYREGANDFVVTFNTSHLQKKYVKVLMHDVAYRQEKDENKWTHVNLSSTKLTLLQRKLQPAAMYEIKVRSIPDHYFKGFWSEWSPSYYFRTP longxing_Grafting2_ems_3hM_1371_0001_0007_0001_0001__13__D
SLSHQVQMALIVAQIAKQDPMEKLARLKIELAANHVRKLLSVPDPSVHELAKKALKIIESLK DYSFSCYSQLEVNGSQHSLTCAFEDPDVNTTNLEFEICGALVEVKCLNFRKLQEIYFIETKKFLLIGKSNICVKVGEKSLTCKKIDLTTIVKPEAPFDLSVVYREGANDFVVTFNTSHLQKKYVKVLMHDVAYRQEKDENKWTHVNLSSTKLTLLQRKLQPAAMYEIKVRSIPDHYFKGFWSEWSPSYYFRTP longxing_Grafting2_ems_3hM_1720_0001_0007_0001_0001__21__M
SWETIFRLWTDALEKAADKNNQELAKLVRKAAELLARALNVDDEDTKRDLERKAEEILKNH DYSFSCYSQLEVNGSQHSLTCAFEDPDVNTTNLEFEICGALVEVKCLNFRKLQEIYFIETKKFLLIGKSNICVKVGEKSLTCKKIDLTTIVKPEAPFDLSVVYREGANDFVVTFNTSHLQKKYVKVLMHDVAYRQEKDENKWTHVNLSSTKLTLLQRKLQPAAMYEIKVRSIPDHYFKGFWSEWSPSYYFRTP bcov_v4_r3_ems_3hC_204_000000066_0001_0001_22_41_H_.._ems_3hM_2628_0001_0002_0001_0001__61__H
DEDEKLNRRKIELALKILSKIPDPTAQKVVETAKKLYEEATKKNDKELLEDVAAYAVIQAIRI DYSFSCYSQLEVNGSQHSLTCAFEDPDVNTTNLEFEICGALVEVKCLNFRKLQEIYFIETKKFLLIGKSNICVKVGEKSLTCKKIDLTTIVKPEAPFDLSVVYREGANDFVVTFNTSHLQKKYVKVLMHDVAYRQEKDENKWTHVNLSSTKLTLLQRKLQPAAMYEIKVRSIPDHYFKGFWSEWSPSYYFRTP longxing_Grafting2_ems_3hM_2634_0002_0011_0001_0001__7__N
TEEEKLESILRKLKEIADRVEDPRARHMIRIILTELEDAIKEKRREDARLAIMKVKQALKTHL DYSFSCYSQLEVNGSQHSLTCAFEDPDVNTTNLEFEICGALVEVKCLNFRKLQEIYFIETKKFLLIGKSNICVKVGEKSLTCKKIDLTTIVKPEAPFDLSVVYREGANDFVVTFNTSHLQKKYVKVLMHDVAYRQEKDENKWTHVNLSSTKLTLLQRKLQPAAMYEIKVRSIPDHYFKGFWSEWSPSYYFRTP longxing_Grafting2_ems_3hM_1371_0001_0007_0001_0001__16__I
DKRKKLEKIAERLAREGKLDEEEAEKLAREAWKAGDEEALAKIVNAWLHAKLS DYSFSCYSQLEVNGSQHSLTCAFEDPDVNTTNLEFEICGALVEVKCLNFRKLQEIYFIETKKFLLIGKSNICVKVGEKSLTCKKIDLTTIVKPEAPFDLSVVYREGANDFVVTFNTSHLQKKYVKVLMHDVAYRQEKDENKWTHVNLSSTKLTLLQRKLQPAAMYEIKVRSIPDHYFKGFWSEWSPSYYFRTP bcov_v4_r4_ems_p1-15H-GBL-16H-GBL-16H_0129_0001_0001_0002_000000002_0001_0001_19_34_H_.._ems_p1-15H-GABBL-14H-GBL-16H_0666_0001_0001_0002_0001_0001_0001__39__A
TIEEELKKLVRKAWKKGDEDAHAVLVNAWRAYKLGDEKALKKLIKLAKELLDS DYSFSCYSQLEVNGSQHSLTCAFEDPDVNTTNLEFEICGALVEVKCLNFRKLQEIYFIETKKFLLIGKSNICVKVGEKSLTCKKIDLTTIVKPEAPFDLSVVYREGANDFVVTFNTSHLQKKYVKVLMHDVAYRQEKDENKWTHVNLSSTKLTLLQRKLQPAAMYEIKVRSIPDHYFKGFWSEWSPSYYFRTP bcov_v3_r3_ems_3hM_3011_000000023_0001_0001_44_61_H_.._ems_p1-15H-GBL-16H-GBL-16H_0039_0001_0001_0002_0001_0001_0001_0001__10__V
SRWKLAVEAVRKLAKEVKDKDPRLSELADKALRKLEEAIKKFKDDPEYIHAVMVRVAIQLKKIG DYSFSCYSQLEVNGSQHSLTCAFEDPDVNTTNLEFEICGALVEVKCLNFRKLQEIYFIETKKFLLIGKSNICVKVGEKSLTCKKIDLTTIVKPEAPFDLSVVYREGANDFVVTFNTSHLQKKYVKVLMHDVAYRQEKDENKWTHVNLSSTKLTLLQRKLQPAAMYEIKVRSIPDHYFKGFWSEWSPSYYFRTP bcov_v4_r4_ems_p1-15H-GBL-16H-GBL-16H_0129_0001_0001_0002_000000002_0001_0001_19_34_H_.._ems_3hM_1177_0001_0001_0001_0001__53__M
HEVYELARKLWHATEKAEKRNDEKAVKLLEDASVLLVNAWLSNDEDLKKKANKYAKTVIKQAES DYSFSCYSQLEVNGSQHSLTCAFEDPDVNTTNLEFEICGALVEVKCLNFRKLQEIYFIETKKFLLIGKSNICVKVGEKSLTCKKIDLTTIVKPEAPFDLSVVYREGANDFVVTFNTSHLQKKYVKVLMHDVAYRQEKDENKWTHVNLSSTKLTLLQRKLQPAAMYEIKVRSIPDHYFKGFWSEWSPSYYFRTP bcov_v3_r3_HEEH_04578_000000011_0001_0001_44_64_H_.._ems_3hC_1310_0001_0001_0013_0001_0001_0001__4__Y
DDTKLAARKVKLALTIVKNASSKEEADRALHIAEIVADEVNEPTLQEQVTRTKKWVEKYFS DYSFSCYSQLEVNGSQHSLTCAFEDPDVNTTNLEFEICGALVEVKCLNFRKLQEIYFIETKKFLLIGKSNICVKVGEKSLTCKKIDLTTIVKPEAPFDLSVVYREGANDFVVTFNTSHLQKKYVKVLMHDVAYRQEKDENKWTHVNLSSTKLTLLQRKLQPAAMYEIKVRSIPDHYFKGFWSEWSPSYYFRTP longxing_Grafting2_ems_3hM_843_0001_0012_0001_0001__7__A
DDKLKHLLKALQRIAKDAYKNNSPDDLRLVKLKARLARKIAQDPTARKLASEVEKLATKLEKS DYSFSCYSQLEVNGSQHSLTCAFEDPDVNTTNLEFEICGALVEVKCLNFRKLQEIYFIETKKFLLIGKSNICVKVGEKSLTCKKIDLTTIVKPEAPFDLSVVYREGANDFVVTFNTSHLQKKYVKVLMHDVAYRQEKDENKWTHVNLSSTKLTLLQRKLQPAAMYEIKVRSIPDHYFKGFWSEWSPSYYFRTP longxing_Grafting2_ems_3hM_543_0001_0020_0001_0001__14__I
DEDEKLIRRKIELALKILSKIPDPTMQKVVETAKKLYEEATKKNDKELLEDVAAYAVIQAIRI DYSFSCYSQLEVNGSQHSLTCAFEDPDVNTTNLEFEICGALVEVKCLNFRKLQEIYFIETKKFLLIGKSNICVKVGEKSLTCKKIDLTTIVKPEAPFDLSVVYREGANDFVVTFNTSHLQKKYVKVLMHDVAYRQEKDENKWTHVNLSSTKLTLLQRKLQPAAMYEIKVRSIPDHYFKGFWSEWSPSYYFRTP longxing_Grafting2_ems_3hM_2634_0002_0011_0001_0001__26__M
TIEEELKKLARKAWKKGDEDAHAVLVNAWRLYKLGDEKALKKLIKLAKELLDS DYSFSCYSQLEVNGSQHSLTCAFEDPDVNTTNLEFEICGALVEVKCLNFRKLQEIYFIETKKFLLIGKSNICVKVGEKSLTCKKIDLTTIVKPEAPFDLSVVYREGANDFVVTFNTSHLQKKYVKVLMHDVAYRQEKDENKWTHVNLSSTKLTLLQRKLQPAAMYEIKVRSIPDHYFKGFWSEWSPSYYFRTP bcov_v3_r3_ems_3hM_3011_000000023_0001_0001_44_61_H_.._ems_p1-15H-GBL-16H-GBL-16H_0039_0001_0001_0002_0001_0001_0001_0001__31__L
SEDSRMDQMKVKQAAKLAESGKVDPHAVKIIIKIILEAARERGDEDVIKVAERALEKVKKIESS DYSFSCYSQLEVNGSQHSLTCAFEDPDVNTTNLEFEICGALVEVKCLNFRKLQEIYFIETKKFLLIGKSNICVKVGEKSLTCKKIDLTTIVKPEAPFDLSVVYREGANDFVVTFNTSHLQKKYVKVLMHDVAYRQEKDENKWTHVNLSSTKLTLLQRKLQPAAMYEIKVRSIPDHYFKGFWSEWSPSYYFRTP longxing_Grafting2_HHH_eva_0068_0001_0007_0001_0001__6__M
HEVQELARKLWHATEKAEKRNDEKAFKLLEDASVLLVNAWLSNDEDLKKKANKYAKTVIKQAES DYSFSCYSQLEVNGSQHSLTCAFEDPDVNTTNLEFEICGALVEVKCLNFRKLQEIYFIETKKFLLIGKSNICVKVGEKSLTCKKIDLTTIVKPEAPFDLSVVYREGANDFVVTFNTSHLQKKYVKVLMHDVAYRQEKDENKWTHVNLSSTKLTLLQRKLQPAAMYEIKVRSIPDHYFKGFWSEWSPSYYFRTP bcov_v3_r3_HEEH_04578_000000011_0001_0001_44_64_H_.._ems_3hC_1310_0001_0001_0013_0001_0001_0001__26__F
DDKLKHLLKALQREAKDAYKNNSPDDLRLVKLKARLARKIAQVPTARKLASEVEKLATKLEKS DYSFSCYSQLEVNGSQHSLTCAFEDPDVNTTNLEFEICGALVEVKCLNFRKLQEIYFIETKKFLLIGKSNICVKVGEKSLTCKKIDLTTIVKPEAPFDLSVVYREGANDFVVTFNTSHLQKKYVKVLMHDVAYRQEKDENKWTHVNLSSTKLTLLQRKLQPAAMYEIKVRSIPDHYFKGFWSEWSPSYYFRTP longxing_Grafting2_ems_3hM_543_0001_0020_0001_0001__43__V
SEDSRLDQMKVKQAAKLAESAKVDPHAVKIIIKIILEAARERGDEDVIKVAERALEKVKKIESS DYSFSCYSQLEVNGSQHSLTCAFEDPDVNTTNLEFEICGALVEVKCLNFRKLQEIYFIETKKFLLIGKSNICVKVGEKSLTCKKIDLTTIVKPEAPFDLSVVYREGANDFVVTFNTSHLQKKYVKVLMHDVAYRQEKDENKWTHVNLSSTKLTLLQRKLQPAAMYEIKVRSIPDHYFKGFWSEWSPSYYFRTP longxing_Grafting2_HHH_eva_0068_0001_0007_0001_0001__21__A
SEDSRLDQMKVKQAAKLAESGKVDPHAVKIIIKIILEAARERGDEDVIKVAERALEKVKKFESS DYSFSCYSQLEVNGSQHSLTCAFEDPDVNTTNLEFEICGALVEVKCLNFRKLQEIYFIETKKFLLIGKSNICVKVGEKSLTCKKIDLTTIVKPEAPFDLSVVYREGANDFVVTFNTSHLQKKYVKVLMHDVAYRQEKDENKWTHVNLSSTKLTLLQRKLQPAAMYEIKVRSIPDHYFKGFWSEWSPSYYFRTP longxing_Grafting2_HHH_eva_0068_0001_0007_0001_0001__61__F
TEEEKLESILRKLKELADRVEDPRARHMIRKILTELEDAIKEKRREDARLAIMKVKQALKTHL DYSFSCYSQLEVNGSQHSLTCAFEDPDVNTTNLEFEICGALVEVKCLNFRKLQEIYFIETKKFLLIGKSNICVKVGEKSLTCKKIDLTTIVKPEAPFDLSVVYREGANDFVVTFNTSHLQKKYVKVLMHDVAYRQEKDENKWTHVNLSSTKLTLLQRKLQPAAMYEIKVRSIPDHYFKGFWSEWSPSYYFRTP longxing_Grafting2_ems_3hM_1371_0001_0007_0001_0001__31__K
TEDVVRELEKILEELLRRGLLNPAIADALKDELRTAMKEGDEDTLRLVRLKVELAKKTLK DYSFSCYSQLEVNGSQHSLTCAFEDPDVNTTNLEFEICGALVEVKCLNFRKLQEIYFIETKKFLLIGKSNICVKVGEKSLTCKKIDLTTIVKPEAPFDLSVVYREGANDFVVTFNTSHLQKKYVKVLMHDVAYRQEKDENKWTHVNLSSTKLTLLQRKLQPAAMYEIKVRSIPDHYFKGFWSEWSPSYYFRTP longxing_Grafting2_HHH_eva_0122_0001_0011_0001_0001__37__M
SLSHQVQMALIVAQIAKQDPDEKLARLKMELAANHVRKLLSVPDPSVHELAKKALKIIESLK DYSFSCYSQLEVNGSQHSLTCAFEDPDVNTTNLEFEICGALVEVKCLNFRKLQEIYFIETKKFLLIGKSNICVKVGEKSLTCKKIDLTTIVKPEAPFDLSVVYREGANDFVVTFNTSHLQKKYVKVLMHDVAYRQEKDENKWTHVNLSSTKLTLLQRKLQPAAMYEIKVRSIPDHYFKGFWSEWSPSYYFRTP longxing_Grafting2_ems_3hM_1720_0001_0007_0001_0001__29__M
DKRKKLEKIAERLAREGKLDEEEAEKLAREAWKAGDEELLAKIVNIWLHAKLS DYSFSCYSQLEVNGSQHSLTCAFEDPDVNTTNLEFEICGALVEVKCLNFRKLQEIYFIETKKFLLIGKSNICVKVGEKSLTCKKIDLTTIVKPEAPFDLSVVYREGANDFVVTFNTSHLQKKYVKVLMHDVAYRQEKDENKWTHVNLSSTKLTLLQRKLQPAAMYEIKVRSIPDHYFKGFWSEWSPSYYFRTP bcov_v4_r4_ems_p1-15H-GBL-16H-GBL-16H_0129_0001_0001_0002_000000002_0001_0001_19_34_H_.._ems_p1-15H-GABBL-14H-GBL-16H_0666_0001_0001_0002_0001_0001_0001__46__I
SEDSRLDQMKVKQAAKLAESGKVDPHAVKIIIKIILEAARERGDEDVIKVAERALEKVKKIKSS DYSFSCYSQLEVNGSQHSLTCAFEDPDVNTTNLEFEICGALVEVKCLNFRKLQEIYFIETKKFLLIGKSNICVKVGEKSLTCKKIDLTTIVKPEAPFDLSVVYREGANDFVVTFNTSHLQKKYVKVLMHDVAYRQEKDENKWTHVNLSSTKLTLLQRKLQPAAMYEIKVRSIPDHYFKGFWSEWSPSYYFRTP longxing_Grafting2_HHH_eva_0068_0001_0007_0001_0001__62__K
PEVKKEAKKAEELLTQARKLAEDPRIRYIIEVLIEELRKAVKNDNEEDLHIIIWRAKMIWKYVL DYSFSCYSQLEVNGSQHSLTCAFEDPDVNTTNLEFEICGALVEVKCLNFRKLQEIYFIETKKFLLIGKSNICVKVGEKSLTCKKIDLTTIVKPEAPFDLSVVYREGANDFVVTFNTSHLQKKYVKVLMHDVAYRQEKDENKWTHVNLSSTKLTLLQRKLQPAAMYEIKVRSIPDHYFKGFWSEWSPSYYFRTP bcov_r2_ems_3hM_540_000000033_0001_0001__58__M
SLSHQVQMALIVAQIAKQDPDEKLARLKIELAANHVRKLLSAPDPSVHELAKKALKIIESLK DYSFSCYSQLEVNGSQHSLTCAFEDPDVNTTNLEFEICGALVEVKCLNFRKLQEIYFIETKKFLLIGKSNICVKVGEKSLTCKKIDLTTIVKPEAPFDLSVVYREGANDFVVTFNTSHLQKKYVKVLMHDVAYRQEKDENKWTHVNLSSTKLTLLQRKLQPAAMYEIKVRSIPDHYFKGFWSEWSPSYYFRTP longxing_Grafting2_ems_3hM_1720_0001_0007_0001_0001__42__A
SWETIFRLHTDALEKAADKNNQELAKLVRKAAELLARALNVDDEDTKRDLERKAEEILKNV DYSFSCYSQLEVNGSQHSLTCAFEDPDVNTTNLEFEICGALVEVKCLNFRKLQEIYFIETKKFLLIGKSNICVKVGEKSLTCKKIDLTTIVKPEAPFDLSVVYREGANDFVVTFNTSHLQKKYVKVLMHDVAYRQEKDENKWTHVNLSSTKLTLLQRKLQPAAMYEIKVRSIPDHYFKGFWSEWSPSYYFRTP bcov_v4_r3_ems_3hC_204_000000066_0001_0001_22_41_H_.._ems_3hM_2628_0001_0002_0001_0001__9__H
TIEEELKKLARKAWKAGDEDAHAVLVNAWRAYKLGDEKALKKLIKLAKELLDS DYSFSCYSQLEVNGSQHSLTCAFEDPDVNTTNLEFEICGALVEVKCLNFRKLQEIYFIETKKFLLIGKSNICVKVGEKSLTCKKIDLTTIVKPEAPFDLSVVYREGANDFVVTFNTSHLQKKYVKVLMHDVAYRQEKDENKWTHVNLSSTKLTLLQRKLQPAAMYEIKVRSIPDHYFKGFWSEWSPSYYFRTP bcov_v3_r3_ems_3hM_3011_000000023_0001_0001_44_61_H_.._ems_p1-15H-GBL-16H-GBL-16H_0039_0001_0001_0002_0001_0001_0001_0001__16__A
SWETIFRLWTDALEKAADKNNQELAKLVRKAAELLARAINVDDEDTKRDLERKAEEILKNV DYSFSCYSQLEVNGSQHSLTCAFEDPDVNTTNLEFEICGALVEVKCLNFRKLQEIYFIETKKFLLIGKSNICVKVGEKSLTCKKIDLTTIVKPEAPFDLSVVYREGANDFVVTFNTSHLQKKYVKVLMHDVAYRQEKDENKWTHVNLSSTKLTLLQRKLQPAAMYEIKVRSIPDHYFKGFWSEWSPSYYFRTP bcov_v4_r3_ems_3hC_204_000000066_0001_0001_22_41_H_.._ems_3hM_2628_0001_0002_0001_0001__39__I
DKRKKLEKIAERLAREGKLDEEEAEKLAREAEKAGDEELLAKIVNAWLHAKLS DYSFSCYSQLEVNGSQHSLTCAFEDPDVNTTNLEFEICGALVEVKCLNFRKLQEIYFIETKKFLLIGKSNICVKVGEKSLTCKKIDLTTIVKPEAPFDLSVVYREGANDFVVTFNTSHLQKKYVKVLMHDVAYRQEKDENKWTHVNLSSTKLTLLQRKLQPAAMYEIKVRSIPDHYFKGFWSEWSPSYYFRTP bcov_v4_r4_ems_p1-15H-GBL-16H-GBL-16H_0129_0001_0001_0002_000000002_0001_0001_19_34_H_.._ems_p1-15H-GABBL-14H-GBL-16H_0666_0001_0001_0002_0001_0001_0001__32__E
TEEEKLESILRKLKELADRVEDPRARHMIRIILTELEDAIKEKRREQARLAIMKVKQALKTHL DYSFSCYSQLEVNGSQHSLTCAFEDPDVNTTNLEFEICGALVEVKCLNFRKLQEIYFIETKKFLLIGKSNICVKVGEKSLTCKKIDLTTIVKPEAPFDLSVVYREGANDFVVTFNTSHLQKKYVKVLMHDVAYRQEKDENKWTHVNLSSTKLTLLQRKLQPAAMYEIKVRSIPDHYFKGFWSEWSPSYYFRTP longxing_Grafting2_ems_3hM_1371_0001_0007_0001_0001__47__Q
TIEEELKKLARKAWKKGDEDAHAVLVNAWRAYKLGDEKTLKKLIKLAKELLDS DYSFSCYSQLEVNGSQHSLTCAFEDPDVNTTNLEFEICGALVEVKCLNFRKLQEIYFIETKKFLLIGKSNICVKVGEKSLTCKKIDLTTIVKPEAPFDLSVVYREGANDFVVTFNTSHLQKKYVKVLMHDVAYRQEKDENKWTHVNLSSTKLTLLQRKLQPAAMYEIKVRSIPDHYFKGFWSEWSPSYYFRTP bcov_v3_r3_ems_3hM_3011_000000023_0001_0001_44_61_H_.._ems_p1-15H-GBL-16H-GBL-16H_0039_0001_0001_0002_0001_0001_0001_0001__39__T
HEVQELARKLWHATEKAEKRNDEKAVKLLEDASVLLVNAWLSNDEDLKKKANKYAKTVIKQLES DYSFSCYSQLEVNGSQHSLTCAFEDPDVNTTNLEFEICGALVEVKCLNFRKLQEIYFIETKKFLLIGKSNICVKVGEKSLTCKKIDLTTIVKPEAPFDLSVVYREGANDFVVTFNTSHLQKKYVKVLMHDVAYRQEKDENKWTHVNLSSTKLTLLQRKLQPAAMYEIKVRSIPDHYFKGFWSEWSPSYYFRTP bcov_v3_r3_HEEH_04578_000000011_0001_0001_44_64_H_.._ems_3hC_1310_0001_0001_0013_0001_0001_0001__62__L
SEDSRLDQMKVKQAAKLAESGKVDPHAVKIIIKIILEAARERGDEDVIKVAERALEKLKKIESS DYSFSCYSQLEVNGSQHSLTCAFEDPDVNTTNLEFEICGALVEVKCLNFRKLQEIYFIETKKFLLIGKSNICVKVGEKSLTCKKIDLTTIVKPEAPFDLSVVYREGANDFVVTFNTSHLQKKYVKVLMHDVAYRQEKDENKWTHVNLSSTKLTLLQRKLQPAAMYEIKVRSIPDHYFKGFWSEWSPSYYFRTP longxing_Grafting2_HHH_eva_0068_0001_0007_0001_0001__58__L
TKVQELIERLREHAERKGNANAKVIADELEEALRRGDESDIRMNSRKAKQAIKA DYSFSCYSQLEVNGSQHSLTCAFEDPDVNTTNLEFEICGALVEVKCLNFRKLQEIYFIETKKFLLIGKSNICVKVGEKSLTCKKIDLTTIVKPEAPFDLSVVYREGANDFVVTFNTSHLQKKYVKVLMHDVAYRQEKDENKWTHVNLSSTKLTLLQRKLQPAAMYEIKVRSIPDHYFKGFWSEWSPSYYFRTP longxing_Grafting2_HHH_eva_0779_0001_0002_0001_0001__21__N
DKRKKLEKIAERLAREGKLDEEEAEKLAREAMKAGDEELLAKIVNAWLHAKLS DYSFSCYSQLEVNGSQHSLTCAFEDPDVNTTNLEFEICGALVEVKCLNFRKLQEIYFIETKKFLLIGKSNICVKVGEKSLTCKKIDLTTIVKPEAPFDLSVVYREGANDFVVTFNTSHLQKKYVKVLMHDVAYRQEKDENKWTHVNLSSTKLTLLQRKLQPAAMYEIKVRSIPDHYFKGFWSEWSPSYYFRTP bcov_v4_r4_ems_p1-15H-GBL-16H-GBL-16H_0129_0001_0001_0002_000000002_0001_0001_19_34_H_.._ems_p1-15H-GABBL-14H-GBL-16H_0666_0001_0001_0002_0001_0001_0001__32__M
DKRKKLEKIAERLAREGKLDEEEAEKLAREAWKAGDEELLAKIENAWLHAKLS DYSFSCYSQLEVNGSQHSLTCAFEDPDVNTTNLEFEICGALVEVKCLNFRKLQEIYFIETKKFLLIGKSNICVKVGEKSLTCKKIDLTTIVKPEAPFDLSVVYREGANDFVVTFNTSHLQKKYVKVLMHDVAYRQEKDENKWTHVNLSSTKLTLLQRKLQPAAMYEIKVRSIPDHYFKGFWSEWSPSYYFRTP bcov_v4_r4_ems_p1-15H-GBL-16H-GBL-16H_0129_0001_0001_0002_000000002_0001_0001_19_34_H_.._ems_p1-15H-GABBL-14H-GBL-16H_0666_0001_0001_0002_0001_0001_0001__44__E
HEVQELARKLWHATEKAEKRNDEKAVKLLEDASVLLVNAWLSNDEDLKKKMNKYAKTVIKQAES DYSFSCYSQLEVNGSQHSLTCAFEDPDVNTTNLEFEICGALVEVKCLNFRKLQEIYFIETKKFLLIGKSNICVKVGEKSLTCKKIDLTTIVKPEAPFDLSVVYREGANDFVVTFNTSHLQKKYVKVLMHDVAYRQEKDENKWTHVNLSSTKLTLLQRKLQPAAMYEIKVRSIPDHYFKGFWSEWSPSYYFRTP bcov_v3_r3_HEEH_04578_000000011_0001_0001_44_64_H_.._ems_3hC_1310_0001_0001_0013_0001_0001_0001__51__M
DEDEKLIRRKIELALKILSKIPDPTAQKVVETAKKLYEEVTKKNDKELLEDVAAYAVIQAIRI DYSFSCYSQLEVNGSQHSLTCAFEDPDVNTTNLEFEICGALVEVKCLNFRKLQEIYFIETKKFLLIGKSNICVKVGEKSLTCKKIDLTTIVKPEAPFDLSVVYREGANDFVVTFNTSHLQKKYVKVLMHDVAYRQEKDENKWTHVNLSSTKLTLLQRKLQPAAMYEIKVRSIPDHYFKGFWSEWSPSYYFRTP longxing_Grafting2_ems_3hM_2634_0002_0011_0001_0001__40__V
SWETIFRLWTDALEKAADKNNQELAKLVRKAAELLARALNVDDEDTKRDLERKVEEILKNV DYSFSCYSQLEVNGSQHSLTCAFEDPDVNTTNLEFEICGALVEVKCLNFRKLQEIYFIETKKFLLIGKSNICVKVGEKSLTCKKIDLTTIVKPEAPFDLSVVYREGANDFVVTFNTSHLQKKYVKVLMHDVAYRQEKDENKWTHVNLSSTKLTLLQRKLQPAAMYEIKVRSIPDHYFKGFWSEWSPSYYFRTP bcov_v4_r3_ems_3hC_204_000000066_0001_0001_22_41_H_.._ems_3hM_2628_0001_0002_0001_0001__54__V
TEEEKLESIQRKLKELADRVEDPRARHMIRIILTELEDAIKEKRREDARLAIMKVKQALKTHL DYSFSCYSQLEVNGSQHSLTCAFEDPDVNTTNLEFEICGALVEVKCLNFRKLQEIYFIETKKFLLIGKSNICVKVGEKSLTCKKIDLTTIVKPEAPFDLSVVYREGANDFVVTFNTSHLQKKYVKVLMHDVAYRQEKDENKWTHVNLSSTKLTLLQRKLQPAAMYEIKVRSIPDHYFKGFWSEWSPSYYFRTP longxing_Grafting2_ems_3hM_1371_0001_0007_0001_0001__10__Q
DKRKKLEKIAERLAREGKLDEEEAEKFAREAWKAGDEELLAKIVNAWLHAKLS DYSFSCYSQLEVNGSQHSLTCAFEDPDVNTTNLEFEICGALVEVKCLNFRKLQEIYFIETKKFLLIGKSNICVKVGEKSLTCKKIDLTTIVKPEAPFDLSVVYREGANDFVVTFNTSHLQKKYVKVLMHDVAYRQEKDENKWTHVNLSSTKLTLLQRKLQPAAMYEIKVRSIPDHYFKGFWSEWSPSYYFRTP bcov_v4_r4_ems_p1-15H-GBL-16H-GBL-16H_0129_0001_0001_0002_000000002_0001_0001_19_34_H_.._ems_p1-15H-GABBL-14H-GBL-16H_0666_0001_0001_0002_0001_0001_0001__27__F
DEVHKLMEKAARLALKKGDWDAHAKVVNVFLALKHGIISKEQAKKILKKIIEEILS DYSFSCYSQLEVNGSQHSLTCAFEDPDVNTTNLEFEICGALVEVKCLNFRKLQEIYFIETKKFLLIGKSNICVKVGEKSLTCKKIDLTTIVKPEAPFDLSVVYREGANDFVVTFNTSHLQKKYVKVLMHDVAYRQEKDENKWTHVNLSSTKLTLLQRKLQPAAMYEIKVRSIPDHYFKGFWSEWSPSYYFRTP bcov_v4_r4_ems_p1-15H-GBL-16H-GBL-16H_0129_0001_0001_0002_000000002_0001_0001_19_34_H_.._ems_p1-16H-GBL-16H-GABBL-16H_0045_0001_0001_0002_0001_0001_0001_0001__7__M
SEDSRLDQMKVKQAAKLAESGKVDPHAVKIIIKIILEYARERGDEDVIKVAERALEKVKKIESS DYSFSCYSQLEVNGSQHSLTCAFEDPDVNTTNLEFEICGALVEVKCLNFRKLQEIYFIETKKFLLIGKSNICVKVGEKSLTCKKIDLTTIVKPEAPFDLSVVYREGANDFVVTFNTSHLQKKYVKVLMHDVAYRQEKDENKWTHVNLSSTKLTLLQRKLQPAAMYEIKVRSIPDHYFKGFWSEWSPSYYFRTP longxing_Grafting2_HHH_eva_0068_0001_0007_0001_0001__38__Y
SRWKLAVEAVRKLAKEVKDKDPRLSELADKALRKLEEAIKKFKDDPEYIHAVAVRVAIQLKKMG DYSFSCYSQLEVNGSQHSLTCAFEDPDVNTTNLEFEICGALVEVKCLNFRKLQEIYFIETKKFLLIGKSNICVKVGEKSLTCKKIDLTTIVKPEAPFDLSVVYREGANDFVVTFNTSHLQKKYVKVLMHDVAYRQEKDENKWTHVNLSSTKLTLLQRKLQPAAMYEIKVRSIPDHYFKGFWSEWSPSYYFRTP bcov_v4_r4_ems_p1-15H-GBL-16H-GBL-16H_0129_0001_0001_0002_000000002_0001_0001_19_34_H_.._ems_3hM_1177_0001_0001_0001_0001__63__M
SWETIFRLWTDALEKAADKNNQELAKLVRKAAELLARALNVDDEDTKRDLERKAEELLKNV DYSFSCYSQLEVNGSQHSLTCAFEDPDVNTTNLEFEICGALVEVKCLNFRKLQEIYFIETKKFLLIGKSNICVKVGEKSLTCKKIDLTTIVKPEAPFDLSVVYREGANDFVVTFNTSHLQKKYVKVLMHDVAYRQEKDENKWTHVNLSSTKLTLLQRKLQPAAMYEIKVRSIPDHYFKGFWSEWSPSYYFRTP bcov_v4_r3_ems_3hC_204_000000066_0001_0001_22_41_H_.._ems_3hM_2628_0001_0002_0001_0001__57__L
TEEEKLESILRKLKELADRVEDPRARHMIRIILTELEDAIKEKRREDARLAIMAVKQALKTHL DYSFSCYSQLEVNGSQHSLTCAFEDPDVNTTNLEFEICGALVEVKCLNFRKLQEIYFIETKKFLLIGKSNICVKVGEKSLTCKKIDLTTIVKPEAPFDLSVVYREGANDFVVTFNTSHLQKKYVKVLMHDVAYRQEKDENKWTHVNLSSTKLTLLQRKLQPAAMYEIKVRSIPDHYFKGFWSEWSPSYYFRTP longxing_Grafting2_ems_3hM_1371_0001_0007_0001_0001__54__A
SWETIQRLWTDALEKAADKNNQELAKLVRKAAELLARALNVDDEDTKRDLERKAEEILKNV DYSFSCYSQLEVNGSQHSLTCAFEDPDVNTTNLEFEICGALVEVKCLNFRKLQEIYFIETKKFLLIGKSNICVKVGEKSLTCKKIDLTTIVKPEAPFDLSVVYREGANDFVVTFNTSHLQKKYVKVLMHDVAYRQEKDENKWTHVNLSSTKLTLLQRKLQPAAMYEIKVRSIPDHYFKGFWSEWSPSYYFRTP bcov_v4_r3_ems_3hC_204_000000066_0001_0001_22_41_H_.._ems_3hM_2628_0001_0002_0001_0001__6__Q
TEEEKLESILRKLKELADRVEDPRARHMIRIILTELEDAMKEKRREDARLAIMKVKQALKTHL DYSFSCYSQLEVNGSQHSLTCAFEDPDVNTTNLEFEICGALVEVKCLNFRKLQEIYFIETKKFLLIGKSNICVKVGEKSLTCKKIDLTTIVKPEAPFDLSVVYREGANDFVVTFNTSHLQKKYVKVLMHDVAYRQEKDENKWTHVNLSSTKLTLLQRKLQPAAMYEIKVRSIPDHYFKGFWSEWSPSYYFRTP longxing_Grafting2_ems_3hM_1371_0001_0007_0001_0001__40__M
TEEEKLESILRKLKELADRVEDPRARHMIRIILTELEDAIKEKRREDARLAIMKVKQILKTHL DYSFSCYSQLEVNGSQHSLTCAFEDPDVNTTNLEFEICGALVEVKCLNFRKLQEIYFIETKKFLLIGKSNICVKVGEKSLTCKKIDLTTIVKPEAPFDLSVVYREGANDFVVTFNTSHLQKKYVKVLMHDVAYRQEKDENKWTHVNLSSTKLTLLQRKLQPAAMYEIKVRSIPDHYFKGFWSEWSPSYYFRTP longxing_Grafting2_ems_3hM_1371_0001_0007_0001_0001__58__I
DEVHKLAEKAARLALKKGDWDAHAKVANVFLALKHGIISKEQAKKILKKIIEEILS DYSFSCYSQLEVNGSQHSLTCAFEDPDVNTTNLEFEICGALVEVKCLNFRKLQEIYFIETKKFLLIGKSNICVKVGEKSLTCKKIDLTTIVKPEAPFDLSVVYREGANDFVVTFNTSHLQKKYVKVLMHDVAYRQEKDENKWTHVNLSSTKLTLLQRKLQPAAMYEIKVRSIPDHYFKGFWSEWSPSYYFRTP bcov_v4_r4_ems_p1-15H-GBL-16H-GBL-16H_0129_0001_0001_0002_000000002_0001_0001_19_34_H_.._ems_p1-16H-GBL-16H-GABBL-16H_0045_0001_0001_0002_0001_0001_0001_0001__27__A
PEVKKEAKKAEELLTQARKLAEDPRIRQIIEVLIEELRKAVKNDNEEDLHIIIWRAKAIWKYVL DYSFSCYSQLEVNGSQHSLTCAFEDPDVNTTNLEFEICGALVEVKCLNFRKLQEIYFIETKKFLLIGKSNICVKVGEKSLTCKKIDLTTIVKPEAPFDLSVVYREGANDFVVTFNTSHLQKKYVKVLMHDVAYRQEKDENKWTHVNLSSTKLTLLQRKLQPAAMYEIKVRSIPDHYFKGFWSEWSPSYYFRTP bcov_r2_ems_3hM_540_000000033_0001_0001__28__Q
DEDEKLIRRKIELALKILSKIPDPTAQKVVETAKKLYEEATKKNDKELLEDVAAYAVIQMIRI DYSFSCYSQLEVNGSQHSLTCAFEDPDVNTTNLEFEICGALVEVKCLNFRKLQEIYFIETKKFLLIGKSNICVKVGEKSLTCKKIDLTTIVKPEAPFDLSVVYREGANDFVVTFNTSHLQKKYVKVLMHDVAYRQEKDENKWTHVNLSSTKLTLLQRKLQPAAMYEIKVRSIPDHYFKGFWSEWSPSYYFRTP longxing_Grafting2_ems_3hM_2634_0002_0011_0001_0001__60__M
PEVKKEAKKAEELLTQARKLAEDPRIRYIIEVLIEELRKAVKNDNEEDQHIIIWRAKAIWKYVL DYSFSCYSQLEVNGSQHSLTCAFEDPDVNTTNLEFEICGALVEVKCLNFRKLQEIYFIETKKFLLIGKSNICVKVGEKSLTCKKIDLTTIVKPEAPFDLSVVYREGANDFVVTFNTSHLQKKYVKVLMHDVAYRQEKDENKWTHVNLSSTKLTLLQRKLQPAAMYEIKVRSIPDHYFKGFWSEWSPSYYFRTP bcov_r2_ems_3hM_540_000000033_0001_0001__49__Q
DKRKKLEKIAERLAREGKLDEEEAEKLAREAWKAGDRELLAKIVNAWLHAKLS DYSFSCYSQLEVNGSQHSLTCAFEDPDVNTTNLEFEICGALVEVKCLNFRKLQEIYFIETKKFLLIGKSNICVKVGEKSLTCKKIDLTTIVKPEAPFDLSVVYREGANDFVVTFNTSHLQKKYVKVLMHDVAYRQEKDENKWTHVNLSSTKLTLLQRKLQPAAMYEIKVRSIPDHYFKGFWSEWSPSYYFRTP bcov_v4_r4_ems_p1-15H-GBL-16H-GBL-16H_0129_0001_0001_0002_000000002_0001_0001_19_34_H_.._ems_p1-15H-GABBL-14H-GBL-16H_0666_0001_0001_0002_0001_0001_0001__37__R
TEDVVRELEKILEELLRRGLLNPYIADALKDELRTALKEGDEDTLRLVRLKVELAKKTLK DYSFSCYSQLEVNGSQHSLTCAFEDPDVNTTNLEFEICGALVEVKCLNFRKLQEIYFIETKKFLLIGKSNICVKVGEKSLTCKKIDLTTIVKPEAPFDLSVVYREGANDFVVTFNTSHLQKKYVKVLMHDVAYRQEKDENKWTHVNLSSTKLTLLQRKLQPAAMYEIKVRSIPDHYFKGFWSEWSPSYYFRTP longxing_Grafting2_HHH_eva_0122_0001_0011_0001_0001__24__Y
SRWKLAVEAVRKLAKEVKDKDPRLSELADKALRKLEEAIKKFKDDPEYMHAVAVRVAIQLKKIG DYSFSCYSQLEVNGSQHSLTCAFEDPDVNTTNLEFEICGALVEVKCLNFRKLQEIYFIETKKFLLIGKSNICVKVGEKSLTCKKIDLTTIVKPEAPFDLSVVYREGANDFVVTFNTSHLQKKYVKVLMHDVAYRQEKDENKWTHVNLSSTKLTLLQRKLQPAAMYEIKVRSIPDHYFKGFWSEWSPSYYFRTP bcov_v4_r4_ems_p1-15H-GBL-16H-GBL-16H_0129_0001_0001_0002_000000002_0001_0001_19_34_H_.._ems_3hM_1177_0001_0001_0001_0001__49__M
TEDVVRELEKILEELLRRGLLNPAIADKLKDELRTALKEGDEDTLRLVRLKVELAKKTLK DYSFSCYSQLEVNGSQHSLTCAFEDPDVNTTNLEFEICGALVEVKCLNFRKLQEIYFIETKKFLLIGKSNICVKVGEKSLTCKKIDLTTIVKPEAPFDLSVVYREGANDFVVTFNTSHLQKKYVKVLMHDVAYRQEKDENKWTHVNLSSTKLTLLQRKLQPAAMYEIKVRSIPDHYFKGFWSEWSPSYYFRTP longxing_Grafting2_HHH_eva_0122_0001_0011_0001_0001__28__K
DEDEKLIRRKWELALKILSKIPDPTAQKVVETAKKLYEEATKKNDKELLEDVAAYAVIQAIRI DYSFSCYSQLEVNGSQHSLTCAFEDPDVNTTNLEFEICGALVEVKCLNFRKLQEIYFIETKKFLLIGKSNICVKVGEKSLTCKKIDLTTIVKPEAPFDLSVVYREGANDFVVTFNTSHLQKKYVKVLMHDVAYRQEKDENKWTHVNLSSTKLTLLQRKLQPAAMYEIKVRSIPDHYFKGFWSEWSPSYYFRTP longxing_Grafting2_ems_3hM_2634_0002_0011_0001_0001__11__W
DDTKLARRKVKLALTIVKNASSKEEADRALHIAEIVADEVNEPTLQEQVTRTKKWVEQYFS DYSFSCYSQLEVNGSQHSLTCAFEDPDVNTTNLEFEICGALVEVKCLNFRKLQEIYFIETKKFLLIGKSNICVKVGEKSLTCKKIDLTTIVKPEAPFDLSVVYREGANDFVVTFNTSHLQKKYVKVLMHDVAYRQEKDENKWTHVNLSSTKLTLLQRKLQPAAMYEIKVRSIPDHYFKGFWSEWSPSYYFRTP longxing_Grafting2_ems_3hM_843_0001_0012_0001_0001__58__Q
HEVQELARKLWHATEKAEKRNDEKAVKLLEDASVLLVNMWLSNDEDLKKKANKYAKTVIKQAES DYSFSCYSQLEVNGSQHSLTCAFEDPDVNTTNLEFEICGALVEVKCLNFRKLQEIYFIETKKFLLIGKSNICVKVGEKSLTCKKIDLTTIVKPEAPFDLSVVYREGANDFVVTFNTSHLQKKYVKVLMHDVAYRQEKDENKWTHVNLSSTKLTLLQRKLQPAAMYEIKVRSIPDHYFKGFWSEWSPSYYFRTP bcov_v3_r3_HEEH_04578_000000011_0001_0001_44_64_H_.._ems_3hC_1310_0001_0001_0013_0001_0001_0001__39__M
TEEEKLESILRKLKELKDRVEDPRARHMIRIILTELEDAIKEKRREDARLAIMKVKQALKTHL DYSFSCYSQLEVNGSQHSLTCAFEDPDVNTTNLEFEICGALVEVKCLNFRKLQEIYFIETKKFLLIGKSNICVKVGEKSLTCKKIDLTTIVKPEAPFDLSVVYREGANDFVVTFNTSHLQKKYVKVLMHDVAYRQEKDENKWTHVNLSSTKLTLLQRKLQPAAMYEIKVRSIPDHYFKGFWSEWSPSYYFRTP longxing_Grafting2_ems_3hM_1371_0001_0007_0001_0001__17__K
DDKLKHLLKALQREAKDAYKNNSPDDLRLVKLKARLARKIAQDPTARKLASEVEKLITKLEKS DYSFSCYSQLEVNGSQHSLTCAFEDPDVNTTNLEFEICGALVEVKCLNFRKLQEIYFIETKKFLLIGKSNICVKVGEKSLTCKKIDLTTIVKPEAPFDLSVVYREGANDFVVTFNTSHLQKKYVKVLMHDVAYRQEKDENKWTHVNLSSTKLTLLQRKLQPAAMYEIKVRSIPDHYFKGFWSEWSPSYYFRTP longxing_Grafting2_ems_3hM_543_0001_0020_0001_0001__57__I
PEVKKEAKKAEELLTQARKLAEDPRIRYIIEVLIEELRKAVKNDNEEDLHIMIWRAKAIWKYVL DYSFSCYSQLEVNGSQHSLTCAFEDPDVNTTNLEFEICGALVEVKCLNFRKLQEIYFIETKKFLLIGKSNICVKVGEKSLTCKKIDLTTIVKPEAPFDLSVVYREGANDFVVTFNTSHLQKKYVKVLMHDVAYRQEKDENKWTHVNLSSTKLTLLQRKLQPAAMYEIKVRSIPDHYFKGFWSEWSPSYYFRTP bcov_r2_ems_3hM_540_000000033_0001_0001__52__M
SLSHQVQMALIVAQIAKQDPDEKLARLKIELAANHVRKLLSVPDPSMHELAKKALKIIESLK DYSFSCYSQLEVNGSQHSLTCAFEDPDVNTTNLEFEICGALVEVKCLNFRKLQEIYFIETKKFLLIGKSNICVKVGEKSLTCKKIDLTTIVKPEAPFDLSVVYREGANDFVVTFNTSHLQKKYVKVLMHDVAYRQEKDENKWTHVNLSSTKLTLLQRKLQPAAMYEIKVRSIPDHYFKGFWSEWSPSYYFRTP longxing_Grafting2_ems_3hM_1720_0001_0007_0001_0001__47__M
HEVQELARKLWHATKKAEKRNDEKAVKLLEDASVLLVNAWLSNDEDLKKKANKYAKTVIKQAES DYSFSCYSQLEVNGSQHSLTCAFEDPDVNTTNLEFEICGALVEVKCLNFRKLQEIYFIETKKFLLIGKSNICVKVGEKSLTCKKIDLTTIVKPEAPFDLSVVYREGANDFVVTFNTSHLQKKYVKVLMHDVAYRQEKDENKWTHVNLSSTKLTLLQRKLQPAAMYEIKVRSIPDHYFKGFWSEWSPSYYFRTP bcov_v3_r3_HEEH_04578_000000011_0001_0001_44_64_H_.._ems_3hC_1310_0001_0001_0013_0001_0001_0001__15__K
TEEEKMESILRKLKELADRVEDPRARHMIRIILTELEDAIKEKRREDARLAIMKVKQALKTHL DYSFSCYSQLEVNGSQHSLTCAFEDPDVNTTNLEFEICGALVEVKCLNFRKLQEIYFIETKKFLLIGKSNICVKVGEKSLTCKKIDLTTIVKPEAPFDLSVVYREGANDFVVTFNTSHLQKKYVKVLMHDVAYRQEKDENKWTHVNLSSTKLTLLQRKLQPAAMYEIKVRSIPDHYFKGFWSEWSPSYYFRTP longxing_Grafting2_ems_3hM_1371_0001_0007_0001_0001__6__M
SLSHQVQMALIVAQIAKQDPDEKLARLKIELAANHVRKLLSVPDPSVHEMAKKALKIIESLK DYSFSCYSQLEVNGSQHSLTCAFEDPDVNTTNLEFEICGALVEVKCLNFRKLQEIYFIETKKFLLIGKSNICVKVGEKSLTCKKIDLTTIVKPEAPFDLSVVYREGANDFVVTFNTSHLQKKYVKVLMHDVAYRQEKDENKWTHVNLSSTKLTLLQRKLQPAAMYEIKVRSIPDHYFKGFWSEWSPSYYFRTP longxing_Grafting2_ems_3hM_1720_0001_0007_0001_0001__50__M
PEVKKEAKKAEELLTQARKLAEDPRIRYIIEVLIEELRKAVKNDNEEVLHIIIWRAKAIWKYVL DYSFSCYSQLEVNGSQHSLTCAFEDPDVNTTNLEFEICGALVEVKCLNFRKLQEIYFIETKKFLLIGKSNICVKVGEKSLTCKKIDLTTIVKPEAPFDLSVVYREGANDFVVTFNTSHLQKKYVKVLMHDVAYRQEKDENKWTHVNLSSTKLTLLQRKLQPAAMYEIKVRSIPDHYFKGFWSEWSPSYYFRTP bcov_r2_ems_3hM_540_000000033_0001_0001__48__V
DKRKKLEKIAERLAREGKLDEEEAEKLAREAWKAGDEELLHKIVNAWLHAKLS DYSFSCYSQLEVNGSQHSLTCAFEDPDVNTTNLEFEICGALVEVKCLNFRKLQEIYFIETKKFLLIGKSNICVKVGEKSLTCKKIDLTTIVKPEAPFDLSVVYREGANDFVVTFNTSHLQKKYVKVLMHDVAYRQEKDENKWTHVNLSSTKLTLLQRKLQPAAMYEIKVRSIPDHYFKGFWSEWSPSYYFRTP bcov_v4_r4_ems_p1-15H-GBL-16H-GBL-16H_0129_0001_0001_0002_000000002_0001_0001_19_34_H_.._ems_p1-15H-GABBL-14H-GBL-16H_0666_0001_0001_0002_0001_0001_0001__41__H
PEVKKEAKKAEELLTQARKLAEDPRIRYIIEVLIEELRKAVKNDGEEDLHIIIWRAKAIWKYVL DYSFSCYSQLEVNGSQHSLTCAFEDPDVNTTNLEFEICGALVEVKCLNFRKLQEIYFIETKKFLLIGKSNICVKVGEKSLTCKKIDLTTIVKPEAPFDLSVVYREGANDFVVTFNTSHLQKKYVKVLMHDVAYRQEKDENKWTHVNLSSTKLTLLQRKLQPAAMYEIKVRSIPDHYFKGFWSEWSPSYYFRTP bcov_r2_ems_3hM_540_000000033_0001_0001__45__G
HEVQELARKLWHATEKAEKRNDEKAVKLLEDASVMLVNAWLSNDEDLKKKANKYAKTVIKQAES DYSFSCYSQLEVNGSQHSLTCAFEDPDVNTTNLEFEICGALVEVKCLNFRKLQEIYFIETKKFLLIGKSNICVKVGEKSLTCKKIDLTTIVKPEAPFDLSVVYREGANDFVVTFNTSHLQKKYVKVLMHDVAYRQEKDENKWTHVNLSSTKLTLLQRKLQPAAMYEIKVRSIPDHYFKGFWSEWSPSYYFRTP bcov_v3_r3_HEEH_04578_000000011_0001_0001_44_64_H_.._ems_3hC_1310_0001_0001_0013_0001_0001_0001__35__M
SEDSRLDQMKVKQARKLAESGKVDPHAVKIIIKIILEAARERGDEDVIKVAERALEKVKKIESS DYSFSCYSQLEVNGSQHSLTCAFEDPDVNTTNLEFEICGALVEVKCLNFRKLQEIYFIETKKFLLIGKSNICVKVGEKSLTCKKIDLTTIVKPEAPFDLSVVYREGANDFVVTFNTSHLQKKYVKVLMHDVAYRQEKDENKWTHVNLSSTKLTLLQRKLQPAAMYEIKVRSIPDHYFKGFWSEWSPSYYFRTP longxing_Grafting2_HHH_eva_0068_0001_0007_0001_0001__15__R
PEVKKEAKKAEELLTQARKLAEDPRIRYIIEVLIEELRKAVKNDNEEDEHIIIWRAKAIWKYVL DYSFSCYSQLEVNGSQHSLTCAFEDPDVNTTNLEFEICGALVEVKCLNFRKLQEIYFIETKKFLLIGKSNICVKVGEKSLTCKKIDLTTIVKPEAPFDLSVVYREGANDFVVTFNTSHLQKKYVKVLMHDVAYRQEKDENKWTHVNLSSTKLTLLQRKLQPAAMYEIKVRSIPDHYFKGFWSEWSPSYYFRTP bcov_r2_ems_3hM_540_000000033_0001_0001__49__E
SRWKLAVEAVRKLAKEVKDKDPRLSELADKALRELEEAIKKFKDDPEYIHAVAVRVAIQLKKIG DYSFSCYSQLEVNGSQHSLTCAFEDPDVNTTNLEFEICGALVEVKCLNFRKLQEIYFIETKKFLLIGKSNICVKVGEKSLTCKKIDLTTIVKPEAPFDLSVVYREGANDFVVTFNTSHLQKKYVKVLMHDVAYRQEKDENKWTHVNLSSTKLTLLQRKLQPAAMYEIKVRSIPDHYFKGFWSEWSPSYYFRTP bcov_v4_r4_ems_p1-15H-GBL-16H-GBL-16H_0129_0001_0001_0002_000000002_0001_0001_19_34_H_.._ems_3hM_1177_0001_0001_0001_0001__34__E
SLSHQVQMALIVAQIAKQDPDEKLARLKIELAANWVRKLLSVPDPSVHELAKKALKIIESLK DYSFSCYSQLEVNGSQHSLTCAFEDPDVNTTNLEFEICGALVEVKCLNFRKLQEIYFIETKKFLLIGKSNICVKVGEKSLTCKKIDLTTIVKPEAPFDLSVVYREGANDFVVTFNTSHLQKKYVKVLMHDVAYRQEKDENKWTHVNLSSTKLTLLQRKLQPAAMYEIKVRSIPDHYFKGFWSEWSPSYYFRTP longxing_Grafting2_ems_3hM_1720_0001_0007_0001_0001__35__W
SLSHQVQMALIVAQIAKQDPDEKLARLKIELNANHVRKLLSVPDPSVHELAKKALKIIESLK DYSFSCYSQLEVNGSQHSLTCAFEDPDVNTTNLEFEICGALVEVKCLNFRKLQEIYFIETKKFLLIGKSNICVKVGEKSLTCKKIDLTTIVKPEAPFDLSVVYREGANDFVVTFNTSHLQKKYVKVLMHDVAYRQEKDENKWTHVNLSSTKLTLLQRKLQPAAMYEIKVRSIPDHYFKGFWSEWSPSYYFRTP longxing_Grafting2_ems_3hM_1720_0001_0007_0001_0001__32__N
SLSHQVQMALIVAQIAKQDPDEKLARLKIELAANHVRKLLSVPDPSVHELAKKALKAIESLK DYSFSCYSQLEVNGSQHSLTCAFEDPDVNTTNLEFEICGALVEVKCLNFRKLQEIYFIETKKFLLIGKSNICVKVGEKSLTCKKIDLTTIVKPEAPFDLSVVYREGANDFVVTFNTSHLQKKYVKVLMHDVAYRQEKDENKWTHVNLSSTKLTLLQRKLQPAAMYEIKVRSIPDHYFKGFWSEWSPSYYFRTP longxing_Grafting2_ems_3hM_1720_0001_0007_0001_0001__57__A
PEVKKEAKKAEELLTQARKLAEDPRIRYIIEVLIEELRKRVKNDNEEDLHIIIWRAKAIWKYVL DYSFSCYSQLEVNGSQHSLTCAFEDPDVNTTNLEFEICGALVEVKCLNFRKLQEIYFIETKKFLLIGKSNICVKVGEKSLTCKKIDLTTIVKPEAPFDLSVVYREGANDFVVTFNTSHLQKKYVKVLMHDVAYRQEKDENKWTHVNLSSTKLTLLQRKLQPAAMYEIKVRSIPDHYFKGFWSEWSPSYYFRTP bcov_r2_ems_3hM_540_000000033_0001_0001__40__R
TEEEKLESILRKLKELADRVEDPRIRHMIRIILTELEDAIKEKRREDARLAIMKVKQALKTHL DYSFSCYSQLEVNGSQHSLTCAFEDPDVNTTNLEFEICGALVEVKCLNFRKLQEIYFIETKKFLLIGKSNICVKVGEKSLTCKKIDLTTIVKPEAPFDLSVVYREGANDFVVTFNTSHLQKKYVKVLMHDVAYRQEKDENKWTHVNLSSTKLTLLQRKLQPAAMYEIKVRSIPDHYFKGFWSEWSPSYYFRTP longxing_Grafting2_ems_3hM_1371_0001_0007_0001_0001__25__I
HEVQELARKLWHATEKAEKRNDEKAVKLLEDASVLLVNAWLSNDEDLKKKANKYMKTVIKQAES DYSFSCYSQLEVNGSQHSLTCAFEDPDVNTTNLEFEICGALVEVKCLNFRKLQEIYFIETKKFLLIGKSNICVKVGEKSLTCKKIDLTTIVKPEAPFDLSVVYREGANDFVVTFNTSHLQKKYVKVLMHDVAYRQEKDENKWTHVNLSSTKLTLLQRKLQPAAMYEIKVRSIPDHYFKGFWSEWSPSYYFRTP bcov_v3_r3_HEEH_04578_000000011_0001_0001_44_64_H_.._ems_3hC_1310_0001_0001_0013_0001_0001_0001__55__M
DEDEKLIRRKIELALKILSKIPDPTAQKVVETAKKLYEEATKKNDKELLEDIAAYAVIQAIRI DYSFSCYSQLEVNGSQHSLTCAFEDPDVNTTNLEFEICGALVEVKCLNFRKLQEIYFIETKKFLLIGKSNICVKVGEKSLTCKKIDLTTIVKPEAPFDLSVVYREGANDFVVTFNTSHLQKKYVKVLMHDVAYRQEKDENKWTHVNLSSTKLTLLQRKLQPAAMYEIKVRSIPDHYFKGFWSEWSPSYYFRTP longxing_Grafting2_ems_3hM_2634_0002_0011_0001_0001__52__I
SWETIFRLWTDALEKAADKNNQELAKLVRKAAEWLARALNVDDEDTKRDLERKAEEILKNV DYSFSCYSQLEVNGSQHSLTCAFEDPDVNTTNLEFEICGALVEVKCLNFRKLQEIYFIETKKFLLIGKSNICVKVGEKSLTCKKIDLTTIVKPEAPFDLSVVYREGANDFVVTFNTSHLQKKYVKVLMHDVAYRQEKDENKWTHVNLSSTKLTLLQRKLQPAAMYEIKVRSIPDHYFKGFWSEWSPSYYFRTP bcov_v4_r3_ems_3hC_204_000000066_0001_0001_22_41_H_.._ems_3hM_2628_0001_0002_0001_0001__34__W
DKRKKLEKIAERLAREGKLDEEEAEKLAREAWKAGDEELLAKIVNAWFHAKLS DYSFSCYSQLEVNGSQHSLTCAFEDPDVNTTNLEFEICGALVEVKCLNFRKLQEIYFIETKKFLLIGKSNICVKVGEKSLTCKKIDLTTIVKPEAPFDLSVVYREGANDFVVTFNTSHLQKKYVKVLMHDVAYRQEKDENKWTHVNLSSTKLTLLQRKLQPAAMYEIKVRSIPDHYFKGFWSEWSPSYYFRTP bcov_v4_r4_ems_p1-15H-GBL-16H-GBL-16H_0129_0001_0001_0002_000000002_0001_0001_19_34_H_.._ems_p1-15H-GABBL-14H-GBL-16H_0666_0001_0001_0002_0001_0001_0001__48__F
TEDVVRELEKILEELLRRGLLNPAIHDALKDELRTALKEGDEDTLRLVRLKVELAKKTLK DYSFSCYSQLEVNGSQHSLTCAFEDPDVNTTNLEFEICGALVEVKCLNFRKLQEIYFIETKKFLLIGKSNICVKVGEKSLTCKKIDLTTIVKPEAPFDLSVVYREGANDFVVTFNTSHLQKKYVKVLMHDVAYRQEKDENKWTHVNLSSTKLTLLQRKLQPAAMYEIKVRSIPDHYFKGFWSEWSPSYYFRTP longxing_Grafting2_HHH_eva_0122_0001_0011_0001_0001__26__H
TEEEKLESILRKLKELADRVEYPRARHMIRIILTELEDAIKEKRREDARLAIMKVKQALKTHL DYSFSCYSQLEVNGSQHSLTCAFEDPDVNTTNLEFEICGALVEVKCLNFRKLQEIYFIETKKFLLIGKSNICVKVGEKSLTCKKIDLTTIVKPEAPFDLSVVYREGANDFVVTFNTSHLQKKYVKVLMHDVAYRQEKDENKWTHVNLSSTKLTLLQRKLQPAAMYEIKVRSIPDHYFKGFWSEWSPSYYFRTP longxing_Grafting2_ems_3hM_1371_0001_0007_0001_0001__22__Y
SRWKEAVEAVRKLAKEVKDKDPRLSELADKALRKLEEAIKKFKDDPEYIHAVAVRVAIQLKKIG DYSFSCYSQLEVNGSQHSLTCAFEDPDVNTTNLEFEICGALVEVKCLNFRKLQEIYFIETKKFLLIGKSNICVKVGEKSLTCKKIDLTTIVKPEAPFDLSVVYREGANDFVVTFNTSHLQKKYVKVLMHDVAYRQEKDENKWTHVNLSSTKLTLLQRKLQPAAMYEIKVRSIPDHYFKGFWSEWSPSYYFRTP bcov_v4_r4_ems_p1-15H-GBL-16H-GBL-16H_0129_0001_0001_0002_000000002_0001_0001_19_34_H_.._ems_3hM_1177_0001_0001_0001_0001__5__E
DEDEKLIRRKIELALKILSKIPDPTAQKVVETAKKLYEEATKKNRKELLEDVAAYAVIQAIRI DYSFSCYSQLEVNGSQHSLTCAFEDPDVNTTNLEFEICGALVEVKCLNFRKLQEIYFIETKKFLLIGKSNICVKVGEKSLTCKKIDLTTIVKPEAPFDLSVVYREGANDFVVTFNTSHLQKKYVKVLMHDVAYRQEKDENKWTHVNLSSTKLTLLQRKLQPAAMYEIKVRSIPDHYFKGFWSEWSPSYYFRTP longxing_Grafting2_ems_3hM_2634_0002_0011_0001_0001__45__R
SRWKLAVEAVRKLAKEVKDKDPRLSELADKALRKLEEAIKKFKDDPEYIHRVAVRVAIQLKKIG DYSFSCYSQLEVNGSQHSLTCAFEDPDVNTTNLEFEICGALVEVKCLNFRKLQEIYFIETKKFLLIGKSNICVKVGEKSLTCKKIDLTTIVKPEAPFDLSVVYREGANDFVVTFNTSHLQKKYVKVLMHDVAYRQEKDENKWTHVNLSSTKLTLLQRKLQPAAMYEIKVRSIPDHYFKGFWSEWSPSYYFRTP bcov_v4_r4_ems_p1-15H-GBL-16H-GBL-16H_0129_0001_0001_0002_000000002_0001_0001_19_34_H_.._ems_3hM_1177_0001_0001_0001_0001__51__R
SLSQQVQMALIVAQIAKQDPDEKLARLKIELAANHVRKLLSVPDPSVHELAKKALKIIESLK DYSFSCYSQLEVNGSQHSLTCAFEDPDVNTTNLEFEICGALVEVKCLNFRKLQEIYFIETKKFLLIGKSNICVKVGEKSLTCKKIDLTTIVKPEAPFDLSVVYREGANDFVVTFNTSHLQKKYVKVLMHDVAYRQEKDENKWTHVNLSSTKLTLLQRKLQPAAMYEIKVRSIPDHYFKGFWSEWSPSYYFRTP longxing_Grafting2_ems_3hM_1720_0001_0007_0001_0001__4__Q
DEDEKLIRRKIELLLKILSKIPDPTAQKVVETAKKLYEEATKKNDKELLEDVAAYAVIQAIRI DYSFSCYSQLEVNGSQHSLTCAFEDPDVNTTNLEFEICGALVEVKCLNFRKLQEIYFIETKKFLLIGKSNICVKVGEKSLTCKKIDLTTIVKPEAPFDLSVVYREGANDFVVTFNTSHLQKKYVKVLMHDVAYRQEKDENKWTHVNLSSTKLTLLQRKLQPAAMYEIKVRSIPDHYFKGFWSEWSPSYYFRTP longxing_Grafting2_ems_3hM_2634_0002_0011_0001_0001__14__L
DKRKKLEKIAERLAREGKLDEEEAEKLAREAWKAGDEELLAKIVNAWLHFKLS DYSFSCYSQLEVNGSQHSLTCAFEDPDVNTTNLEFEICGALVEVKCLNFRKLQEIYFIETKKFLLIGKSNICVKVGEKSLTCKKIDLTTIVKPEAPFDLSVVYREGANDFVVTFNTSHLQKKYVKVLMHDVAYRQEKDENKWTHVNLSSTKLTLLQRKLQPAAMYEIKVRSIPDHYFKGFWSEWSPSYYFRTP bcov_v4_r4_ems_p1-15H-GBL-16H-GBL-16H_0129_0001_0001_0002_000000002_0001_0001_19_34_H_.._ems_p1-15H-GABBL-14H-GBL-16H_0666_0001_0001_0002_0001_0001_0001__50__F
DKRKKLEKIAERLAREGKLDEEEAEKLAHEAWKAGDEELLAKIVNAWLHAKLS DYSFSCYSQLEVNGSQHSLTCAFEDPDVNTTNLEFEICGALVEVKCLNFRKLQEIYFIETKKFLLIGKSNICVKVGEKSLTCKKIDLTTIVKPEAPFDLSVVYREGANDFVVTFNTSHLQKKYVKVLMHDVAYRQEKDENKWTHVNLSSTKLTLLQRKLQPAAMYEIKVRSIPDHYFKGFWSEWSPSYYFRTP bcov_v4_r4_ems_p1-15H-GBL-16H-GBL-16H_0129_0001_0001_0002_000000002_0001_0001_19_34_H_.._ems_p1-15H-GABBL-14H-GBL-16H_0666_0001_0001_0002_0001_0001_0001__29__H
TIEEELKKLADKAWKKGDEDAHAVLVNAWRAYKLGDEKALKKLIKLAKELLDS DYSFSCYSQLEVNGSQHSLTCAFEDPDVNTTNLEFEICGALVEVKCLNFRKLQEIYFIETKKFLLIGKSNICVKVGEKSLTCKKIDLTTIVKPEAPFDLSVVYREGANDFVVTFNTSHLQKKYVKVLMHDVAYRQEKDENKWTHVNLSSTKLTLLQRKLQPAAMYEIKVRSIPDHYFKGFWSEWSPSYYFRTP bcov_v3_r3_ems_3hM_3011_000000023_0001_0001_44_61_H_.._ems_p1-15H-GBL-16H-GBL-16H_0039_0001_0001_0002_0001_0001_0001_0001__11__D
TEDVVRELEKILEELLRRGLLNPAIADALKDRLRTALKEGDEDTLRLVRLKVELAKKTLK DYSFSCYSQLEVNGSQHSLTCAFEDPDVNTTNLEFEICGALVEVKCLNFRKLQEIYFIETKKFLLIGKSNICVKVGEKSLTCKKIDLTTIVKPEAPFDLSVVYREGANDFVVTFNTSHLQKKYVKVLMHDVAYRQEKDENKWTHVNLSSTKLTLLQRKLQPAAMYEIKVRSIPDHYFKGFWSEWSPSYYFRTP longxing_Grafting2_HHH_eva_0122_0001_0011_0001_0001__32__R
TIEEELKKLARKAWKKGDEDAHAVLVNAWRAYLLGDEKALKKLIKLAKELLDS DYSFSCYSQLEVNGSQHSLTCAFEDPDVNTTNLEFEICGALVEVKCLNFRKLQEIYFIETKKFLLIGKSNICVKVGEKSLTCKKIDLTTIVKPEAPFDLSVVYREGANDFVVTFNTSHLQKKYVKVLMHDVAYRQEKDENKWTHVNLSSTKLTLLQRKLQPAAMYEIKVRSIPDHYFKGFWSEWSPSYYFRTP bcov_v3_r3_ems_3hM_3011_000000023_0001_0001_44_61_H_.._ems_p1-15H-GBL-16H-GBL-16H_0039_0001_0001_0002_0001_0001_0001_0001__33__L
TKVQELIERLREHAERKGNAVAKVIADALEEALRRGDESDIRMNSRKAKQAIKA DYSFSCYSQLEVNGSQHSLTCAFEDPDVNTTNLEFEICGALVEVKCLNFRKLQEIYFIETKKFLLIGKSNICVKVGEKSLTCKKIDLTTIVKPEAPFDLSVVYREGANDFVVTFNTSHLQKKYVKVLMHDVAYRQEKDENKWTHVNLSSTKLTLLQRKLQPAAMYEIKVRSIPDHYFKGFWSEWSPSYYFRTP longxing_Grafting2_HHH_eva_0779_0001_0002_0001_0001__28__A
TEEEKLESILRKLKELADRVEIPRARHMIRIILTELEDAIKEKRREDARLAIMKVKQALKTHL DYSFSCYSQLEVNGSQHSLTCAFEDPDVNTTNLEFEICGALVEVKCLNFRKLQEIYFIETKKFLLIGKSNICVKVGEKSLTCKKIDLTTIVKPEAPFDLSVVYREGANDFVVTFNTSHLQKKYVKVLMHDVAYRQEKDENKWTHVNLSSTKLTLLQRKLQPAAMYEIKVRSIPDHYFKGFWSEWSPSYYFRTP longxing_Grafting2_ems_3hM_1371_0001_0007_0001_0001__22__I
SWETIFRLWTDALEKAADKNNQELAKLVRKAAELLARALNVDDEDTKRDLERKAFEILKNV DYSFSCYSQLEVNGSQHSLTCAFEDPDVNTTNLEFEICGALVEVKCLNFRKLQEIYFIETKKFLLIGKSNICVKVGEKSLTCKKIDLTTIVKPEAPFDLSVVYREGANDFVVTFNTSHLQKKYVKVLMHDVAYRQEKDENKWTHVNLSSTKLTLLQRKLQPAAMYEIKVRSIPDHYFKGFWSEWSPSYYFRTP bcov_v4_r3_ems_3hC_204_000000066_0001_0001_22_41_H_.._ems_3hM_2628_0001_0002_0001_0001__55__F
DDKLKHLLKALQAEAKDAYKNNSPDDLRLVKLKARLARKIAQDPTARKLASEVEKLATKLEKS DYSFSCYSQLEVNGSQHSLTCAFEDPDVNTTNLEFEICGALVEVKCLNFRKLQEIYFIETKKFLLIGKSNICVKVGEKSLTCKKIDLTTIVKPEAPFDLSVVYREGANDFVVTFNTSHLQKKYVKVLMHDVAYRQEKDENKWTHVNLSSTKLTLLQRKLQPAAMYEIKVRSIPDHYFKGFWSEWSPSYYFRTP longxing_Grafting2_ems_3hM_543_0001_0020_0001_0001__13__A
PEVKKEAKKAEELLTQARKLAEDPRMRYIIEVLIEELRKAVKNDNEEDLHIIIWRAKAIWKYVL DYSFSCYSQLEVNGSQHSLTCAFEDPDVNTTNLEFEICGALVEVKCLNFRKLQEIYFIETKKFLLIGKSNICVKVGEKSLTCKKIDLTTIVKPEAPFDLSVVYREGANDFVVTFNTSHLQKKYVKVLMHDVAYRQEKDENKWTHVNLSSTKLTLLQRKLQPAAMYEIKVRSIPDHYFKGFWSEWSPSYYFRTP bcov_r2_ems_3hM_540_000000033_0001_0001__26__M
SEDSRLDQMKVKQNAKLAESGKVDPHAVKIIIKIILEAARERGDEDVIKVAERALEKVKKIESS DYSFSCYSQLEVNGSQHSLTCAFEDPDVNTTNLEFEICGALVEVKCLNFRKLQEIYFIETKKFLLIGKSNICVKVGEKSLTCKKIDLTTIVKPEAPFDLSVVYREGANDFVVTFNTSHLQKKYVKVLMHDVAYRQEKDENKWTHVNLSSTKLTLLQRKLQPAAMYEIKVRSIPDHYFKGFWSEWSPSYYFRTP longxing_Grafting2_HHH_eva_0068_0001_0007_0001_0001__14__N
SEDSRLDQNKVKQAAKLAESGKVDPHAVKIIIKIILEAARERGDEDVIKVAERALEKVKKIESS DYSFSCYSQLEVNGSQHSLTCAFEDPDVNTTNLEFEICGALVEVKCLNFRKLQEIYFIETKKFLLIGKSNICVKVGEKSLTCKKIDLTTIVKPEAPFDLSVVYREGANDFVVTFNTSHLQKKYVKVLMHDVAYRQEKDENKWTHVNLSSTKLTLLQRKLQPAAMYEIKVRSIPDHYFKGFWSEWSPSYYFRTP longxing_Grafting2_HHH_eva_0068_0001_0007_0001_0001__9__N
SEDSRLDQMKVKQAAKLAESGKVDPHAVKIIIKIILEAARERGDEDVIKVAERALERVKKIESS DYSFSCYSQLEVNGSQHSLTCAFEDPDVNTTNLEFEICGALVEVKCLNFRKLQEIYFIETKKFLLIGKSNICVKVGEKSLTCKKIDLTTIVKPEAPFDLSVVYREGANDFVVTFNTSHLQKKYVKVLMHDVAYRQEKDENKWTHVNLSSTKLTLLQRKLQPAAMYEIKVRSIPDHYFKGFWSEWSPSYYFRTP longxing_Grafting2_HHH_eva_0068_0001_0007_0001_0001__57__R
DDRKKLKELVDRAKTLAKQVGDRMALHVVKVLELEAKEAIDNNDEEELKLVERKLRLAIKILES DYSFSCYSQLEVNGSQHSLTCAFEDPDVNTTNLEFEICGALVEVKCLNFRKLQEIYFIETKKFLLIGKSNICVKVGEKSLTCKKIDLTTIVKPEAPFDLSVVYREGANDFVVTFNTSHLQKKYVKVLMHDVAYRQEKDENKWTHVNLSSTKLTLLQRKLQPAAMYEIKVRSIPDHYFKGFWSEWSPSYYFRTP longxing_Grafting2_ems_3hM_2512_0001_0006_0001_0001__2__D
TIEEELKKLARKAWKKGDEDSHAVLVNAWRAYKLGDEKALKKLIKLAKELLDS DYSFSCYSQLEVNGSQHSLTCAFEDPDVNTTNLEFEICGALVEVKCLNFRKLQEIYFIETKKFLLIGKSNICVKVGEKSLTCKKIDLTTIVKPEAPFDLSVVYREGANDFVVTFNTSHLQKKYVKVLMHDVAYRQEKDENKWTHVNLSSTKLTLLQRKLQPAAMYEIKVRSIPDHYFKGFWSEWSPSYYFRTP bcov_v3_r3_ems_3hM_3011_000000023_0001_0001_44_61_H_.._ems_p1-15H-GBL-16H-GBL-16H_0039_0001_0001_0002_0001_0001_0001_0001__21__S
DDKLKHLLKARQREAKDAYKNNSPDDLRLVKLKARLARKIAQDPTARKLASEVEKLATKLEKS DYSFSCYSQLEVNGSQHSLTCAFEDPDVNTTNLEFEICGALVEVKCLNFRKLQEIYFIETKKFLLIGKSNICVKVGEKSLTCKKIDLTTIVKPEAPFDLSVVYREGANDFVVTFNTSHLQKKYVKVLMHDVAYRQEKDENKWTHVNLSSTKLTLLQRKLQPAAMYEIKVRSIPDHYFKGFWSEWSPSYYFRTP longxing_Grafting2_ems_3hM_543_0001_0020_0001_0001__11__R
TEDVVRELEKILEELLRRGLLAPAIADALKDELRTALKEGDEDTLRLVRLKVELAKKTLK DYSFSCYSQLEVNGSQHSLTCAFEDPDVNTTNLEFEICGALVEVKCLNFRKLQEIYFIETKKFLLIGKSNICVKVGEKSLTCKKIDLTTIVKPEAPFDLSVVYREGANDFVVTFNTSHLQKKYVKVLMHDVAYRQEKDENKWTHVNLSSTKLTLLQRKLQPAAMYEIKVRSIPDHYFKGFWSEWSPSYYFRTP longxing_Grafting2_HHH_eva_0122_0001_0011_0001_0001__22__A
SEDSRLDQMKVKQAAKLAESGKVDPHAVKIIIKDILEAARERGDEDVIKVAERALEKVKKIESS DYSFSCYSQLEVNGSQHSLTCAFEDPDVNTTNLEFEICGALVEVKCLNFRKLQEIYFIETKKFLLIGKSNICVKVGEKSLTCKKIDLTTIVKPEAPFDLSVVYREGANDFVVTFNTSHLQKKYVKVLMHDVAYRQEKDENKWTHVNLSSTKLTLLQRKLQPAAMYEIKVRSIPDHYFKGFWSEWSPSYYFRTP longxing_Grafting2_HHH_eva_0068_0001_0007_0001_0001__34__D
HEVQEIARKLWHATEKAEKRNDEKAVKLLEDASVLLVNAWLSNDEDLKKKANKYAKTVIKQAES DYSFSCYSQLEVNGSQHSLTCAFEDPDVNTTNLEFEICGALVEVKCLNFRKLQEIYFIETKKFLLIGKSNICVKVGEKSLTCKKIDLTTIVKPEAPFDLSVVYREGANDFVVTFNTSHLQKKYVKVLMHDVAYRQEKDENKWTHVNLSSTKLTLLQRKLQPAAMYEIKVRSIPDHYFKGFWSEWSPSYYFRTP bcov_v3_r3_HEEH_04578_000000011_0001_0001_44_64_H_.._ems_3hC_1310_0001_0001_0013_0001_0001_0001__6__I
DKRKKLEKIAERLAREGKLDEEWAEKLAREAWKAGDEELLAKIVNAWLHAKLS DYSFSCYSQLEVNGSQHSLTCAFEDPDVNTTNLEFEICGALVEVKCLNFRKLQEIYFIETKKFLLIGKSNICVKVGEKSLTCKKIDLTTIVKPEAPFDLSVVYREGANDFVVTFNTSHLQKKYVKVLMHDVAYRQEKDENKWTHVNLSSTKLTLLQRKLQPAAMYEIKVRSIPDHYFKGFWSEWSPSYYFRTP bcov_v4_r4_ems_p1-15H-GBL-16H-GBL-16H_0129_0001_0001_0002_000000002_0001_0001_19_34_H_.._ems_p1-15H-GABBL-14H-GBL-16H_0666_0001_0001_0002_0001_0001_0001__23__W
PEVKKEAKKAEELLTQARKLAEDPRIRYIIEVLIEELRKAVKNDNEEELHIIIWRAKAIWKYVL DYSFSCYSQLEVNGSQHSLTCAFEDPDVNTTNLEFEICGALVEVKCLNFRKLQEIYFIETKKFLLIGKSNICVKVGEKSLTCKKIDLTTIVKPEAPFDLSVVYREGANDFVVTFNTSHLQKKYVKVLMHDVAYRQEKDENKWTHVNLSSTKLTLLQRKLQPAAMYEIKVRSIPDHYFKGFWSEWSPSYYFRTP bcov_r2_ems_3hM_540_000000033_0001_0001__48__E
SLSHQVQMALIVAQIAKQEPDEKLARLKIELAANHVRKLLSVPDPSVHELAKKALKIIESLK DYSFSCYSQLEVNGSQHSLTCAFEDPDVNTTNLEFEICGALVEVKCLNFRKLQEIYFIETKKFLLIGKSNICVKVGEKSLTCKKIDLTTIVKPEAPFDLSVVYREGANDFVVTFNTSHLQKKYVKVLMHDVAYRQEKDENKWTHVNLSSTKLTLLQRKLQPAAMYEIKVRSIPDHYFKGFWSEWSPSYYFRTP longxing_Grafting2_ems_3hM_1720_0001_0007_0001_0001__19__E
DDKLKHLLKALQREAKDDYKNNSPDDLRLVKLKARLARKIAQDPTARKLASEVEKLATKLEKS DYSFSCYSQLEVNGSQHSLTCAFEDPDVNTTNLEFEICGALVEVKCLNFRKLQEIYFIETKKFLLIGKSNICVKVGEKSLTCKKIDLTTIVKPEAPFDLSVVYREGANDFVVTFNTSHLQKKYVKVLMHDVAYRQEKDENKWTHVNLSSTKLTLLQRKLQPAAMYEIKVRSIPDHYFKGFWSEWSPSYYFRTP longxing_Grafting2_ems_3hM_543_0001_0020_0001_0001__18__D
SWETIFRLWTDALEKAADKNNQELAKLVRKAAELLTRALNVDDEDTKRDLERKAEEILKNV DYSFSCYSQLEVNGSQHSLTCAFEDPDVNTTNLEFEICGALVEVKCLNFRKLQEIYFIETKKFLLIGKSNICVKVGEKSLTCKKIDLTTIVKPEAPFDLSVVYREGANDFVVTFNTSHLQKKYVKVLMHDVAYRQEKDENKWTHVNLSSTKLTLLQRKLQPAAMYEIKVRSIPDHYFKGFWSEWSPSYYFRTP bcov_v4_r3_ems_3hC_204_000000066_0001_0001_22_41_H_.._ems_3hM_2628_0001_0002_0001_0001__36__T
DEDEKLIRRKIELALKILSKIPDPTAQKVVETAKKLYEEATKKNDKEFLEDVAAYAVIQAIRI DYSFSCYSQLEVNGSQHSLTCAFEDPDVNTTNLEFEICGALVEVKCLNFRKLQEIYFIETKKFLLIGKSNICVKVGEKSLTCKKIDLTTIVKPEAPFDLSVVYREGANDFVVTFNTSHLQKKYVKVLMHDVAYRQEKDENKWTHVNLSSTKLTLLQRKLQPAAMYEIKVRSIPDHYFKGFWSEWSPSYYFRTP longxing_Grafting2_ems_3hM_2634_0002_0011_0001_0001__48__F
TIEEELKKLARKAWKKGDEDAYAVLVNAWRAYKLGDEKALKKLIKLAKELLDS DYSFSCYSQLEVNGSQHSLTCAFEDPDVNTTNLEFEICGALVEVKCLNFRKLQEIYFIETKKFLLIGKSNICVKVGEKSLTCKKIDLTTIVKPEAPFDLSVVYREGANDFVVTFNTSHLQKKYVKVLMHDVAYRQEKDENKWTHVNLSSTKLTLLQRKLQPAAMYEIKVRSIPDHYFKGFWSEWSPSYYFRTP bcov_v3_r3_ems_3hM_3011_000000023_0001_0001_44_61_H_.._ems_p1-15H-GBL-16H-GBL-16H_0039_0001_0001_0002_0001_0001_0001_0001__22__Y
DKRKKLEKIAERLAREGKIDEEEAEKLAREAWKAGDEELLAKIVNAWLHAKLS DYSFSCYSQLEVNGSQHSLTCAFEDPDVNTTNLEFEICGALVEVKCLNFRKLQEIYFIETKKFLLIGKSNICVKVGEKSLTCKKIDLTTIVKPEAPFDLSVVYREGANDFVVTFNTSHLQKKYVKVLMHDVAYRQEKDENKWTHVNLSSTKLTLLQRKLQPAAMYEIKVRSIPDHYFKGFWSEWSPSYYFRTP bcov_v4_r4_ems_p1-15H-GBL-16H-GBL-16H_0129_0001_0001_0002_000000002_0001_0001_19_34_H_.._ems_p1-15H-GABBL-14H-GBL-16H_0666_0001_0001_0002_0001_0001_0001__19__I
SWETIFRLWTDALEKAADKNNQELAKLLRKAAELLARALNVDDEDTKRDLERKAEEILKNV DYSFSCYSQLEVNGSQHSLTCAFEDPDVNTTNLEFEICGALVEVKCLNFRKLQEIYFIETKKFLLIGKSNICVKVGEKSLTCKKIDLTTIVKPEAPFDLSVVYREGANDFVVTFNTSHLQKKYVKVLMHDVAYRQEKDENKWTHVNLSSTKLTLLQRKLQPAAMYEIKVRSIPDHYFKGFWSEWSPSYYFRTP bcov_v4_r3_ems_3hC_204_000000066_0001_0001_22_41_H_.._ems_3hM_2628_0001_0002_0001_0001__28__L
DDTKLARRKVKLALTIVKNASSKEEADRALHIAEIVADEVNEPTLQEQVTRTKKWVEKVFS DYSFSCYSQLEVNGSQHSLTCAFEDPDVNTTNLEFEICGALVEVKCLNFRKLQEIYFIETKKFLLIGKSNICVKVGEKSLTCKKIDLTTIVKPEAPFDLSVVYREGANDFVVTFNTSHLQKKYVKVLMHDVAYRQEKDENKWTHVNLSSTKLTLLQRKLQPAAMYEIKVRSIPDHYFKGFWSEWSPSYYFRTP longxing_Grafting2_ems_3hM_843_0001_0012_0001_0001__59__V
SLSHQVQMALIVAQIAKQDPDEKLARLKIELAANHVRKLLSVPDPSVHELVKKALKIIESLK DYSFSCYSQLEVNGSQHSLTCAFEDPDVNTTNLEFEICGALVEVKCLNFRKLQEIYFIETKKFLLIGKSNICVKVGEKSLTCKKIDLTTIVKPEAPFDLSVVYREGANDFVVTFNTSHLQKKYVKVLMHDVAYRQEKDENKWTHVNLSSTKLTLLQRKLQPAAMYEIKVRSIPDHYFKGFWSEWSPSYYFRTP longxing_Grafting2_ems_3hM_1720_0001_0007_0001_0001__51__V
SEDSRLDQMKVKQIAKLAESGKVDPHAVKIIIKIILEAARERGDEDVIKVAERALEKVKKIESS DYSFSCYSQLEVNGSQHSLTCAFEDPDVNTTNLEFEICGALVEVKCLNFRKLQEIYFIETKKFLLIGKSNICVKVGEKSLTCKKIDLTTIVKPEAPFDLSVVYREGANDFVVTFNTSHLQKKYVKVLMHDVAYRQEKDENKWTHVNLSSTKLTLLQRKLQPAAMYEIKVRSIPDHYFKGFWSEWSPSYYFRTP longxing_Grafting2_HHH_eva_0068_0001_0007_0001_0001__14__I
SEDSRLDQMKVKQAAKLAESGKVDPHAVKIIIKIILEAAREWGDEDVIKVAERALEKVKKIESS DYSFSCYSQLEVNGSQHSLTCAFEDPDVNTTNLEFEICGALVEVKCLNFRKLQEIYFIETKKFLLIGKSNICVKVGEKSLTCKKIDLTTIVKPEAPFDLSVVYREGANDFVVTFNTSHLQKKYVKVLMHDVAYRQEKDENKWTHVNLSSTKLTLLQRKLQPAAMYEIKVRSIPDHYFKGFWSEWSPSYYFRTP longxing_Grafting2_HHH_eva_0068_0001_0007_0001_0001__42__W
PEVKKEAKKAEELLTQARKLAEDPRIRYIIEVLIEEIRKAVKNDNEEDLHIIIWRAKAIWKYVL DYSFSCYSQLEVNGSQHSLTCAFEDPDVNTTNLEFEICGALVEVKCLNFRKLQEIYFIETKKFLLIGKSNICVKVGEKSLTCKKIDLTTIVKPEAPFDLSVVYREGANDFVVTFNTSHLQKKYVKVLMHDVAYRQEKDENKWTHVNLSSTKLTLLQRKLQPAAMYEIKVRSIPDHYFKGFWSEWSPSYYFRTP bcov_r2_ems_3hM_540_000000033_0001_0001__37__I
DEVHKLAEKAARLALKKGDWDAHAKVVNVFLALKHGIISKEQAKKILKKMIEEILS DYSFSCYSQLEVNGSQHSLTCAFEDPDVNTTNLEFEICGALVEVKCLNFRKLQEIYFIETKKFLLIGKSNICVKVGEKSLTCKKIDLTTIVKPEAPFDLSVVYREGANDFVVTFNTSHLQKKYVKVLMHDVAYRQEKDENKWTHVNLSSTKLTLLQRKLQPAAMYEIKVRSIPDHYFKGFWSEWSPSYYFRTP bcov_v4_r4_ems_p1-15H-GBL-16H-GBL-16H_0129_0001_0001_0002_000000002_0001_0001_19_34_H_.._ems_p1-16H-GBL-16H-GABBL-16H_0045_0001_0001_0002_0001_0001_0001_0001__50__M
SEDSRLDQMKVKQAAKLAESGKVDPHAVKIIIKIILEAARERGDEDVIKVAERAYEKVKKIESS DYSFSCYSQLEVNGSQHSLTCAFEDPDVNTTNLEFEICGALVEVKCLNFRKLQEIYFIETKKFLLIGKSNICVKVGEKSLTCKKIDLTTIVKPEAPFDLSVVYREGANDFVVTFNTSHLQKKYVKVLMHDVAYRQEKDENKWTHVNLSSTKLTLLQRKLQPAAMYEIKVRSIPDHYFKGFWSEWSPSYYFRTP longxing_Grafting2_HHH_eva_0068_0001_0007_0001_0001__55__Y
TKVQELIERLREHAERKGNAVAKVIADELEEALRRGDESDIRMNSRKAKQAIKM DYSFSCYSQLEVNGSQHSLTCAFEDPDVNTTNLEFEICGALVEVKCLNFRKLQEIYFIETKKFLLIGKSNICVKVGEKSLTCKKIDLTTIVKPEAPFDLSVVYREGANDFVVTFNTSHLQKKYVKVLMHDVAYRQEKDENKWTHVNLSSTKLTLLQRKLQPAAMYEIKVRSIPDHYFKGFWSEWSPSYYFRTP longxing_Grafting2_HHH_eva_0779_0001_0002_0001_0001__54__M
SEDSRLDQMKVKQAAKLAESGKDDPHAVKIIIKIILEAARERGDEDVIKVAERALEKVKKIESS DYSFSCYSQLEVNGSQHSLTCAFEDPDVNTTNLEFEICGALVEVKCLNFRKLQEIYFIETKKFLLIGKSNICVKVGEKSLTCKKIDLTTIVKPEAPFDLSVVYREGANDFVVTFNTSHLQKKYVKVLMHDVAYRQEKDENKWTHVNLSSTKLTLLQRKLQPAAMYEIKVRSIPDHYFKGFWSEWSPSYYFRTP longxing_Grafting2_HHH_eva_0068_0001_0007_0001_0001__23__D
DEDEKLIRRKIELALKILSKIPDPTAQKVVETAKKLYEEATKKNDKELLEDVAIYAVIQAIRI DYSFSCYSQLEVNGSQHSLTCAFEDPDVNTTNLEFEICGALVEVKCLNFRKLQEIYFIETKKFLLIGKSNICVKVGEKSLTCKKIDLTTIVKPEAPFDLSVVYREGANDFVVTFNTSHLQKKYVKVLMHDVAYRQEKDENKWTHVNLSSTKLTLLQRKLQPAAMYEIKVRSIPDHYFKGFWSEWSPSYYFRTP longxing_Grafting2_ems_3hM_2634_0002_0011_0001_0001__54__I
DEVHKLAEKAARLALKVGDWDAHAKVVNVFLALKHGIISKEQAKKILKKIIEEILS DYSFSCYSQLEVNGSQHSLTCAFEDPDVNTTNLEFEICGALVEVKCLNFRKLQEIYFIETKKFLLIGKSNICVKVGEKSLTCKKIDLTTIVKPEAPFDLSVVYREGANDFVVTFNTSHLQKKYVKVLMHDVAYRQEKDENKWTHVNLSSTKLTLLQRKLQPAAMYEIKVRSIPDHYFKGFWSEWSPSYYFRTP bcov_v4_r4_ems_p1-15H-GBL-16H-GBL-16H_0129_0001_0001_0002_000000002_0001_0001_19_34_H_.._ems_p1-16H-GBL-16H-GABBL-16H_0045_0001_0001_0002_0001_0001_0001_0001__17__V
DEDEKLIRRKIELALKIMSKIPDPTAQKVVETAKKLYEEATKKNDKELLEDVAAYAVIQAIRI DYSFSCYSQLEVNGSQHSLTCAFEDPDVNTTNLEFEICGALVEVKCLNFRKLQEIYFIETKKFLLIGKSNICVKVGEKSLTCKKIDLTTIVKPEAPFDLSVVYREGANDFVVTFNTSHLQKKYVKVLMHDVAYRQEKDENKWTHVNLSSTKLTLLQRKLQPAAMYEIKVRSIPDHYFKGFWSEWSPSYYFRTP longxing_Grafting2_ems_3hM_2634_0002_0011_0001_0001__18__M
SEVSRLDQMKVKQAAKLAESGKVDPHAVKIIIKIILEAARERGDEDVIKVAERALEKVKKIESS DYSFSCYSQLEVNGSQHSLTCAFEDPDVNTTNLEFEICGALVEVKCLNFRKLQEIYFIETKKFLLIGKSNICVKVGEKSLTCKKIDLTTIVKPEAPFDLSVVYREGANDFVVTFNTSHLQKKYVKVLMHDVAYRQEKDENKWTHVNLSSTKLTLLQRKLQPAAMYEIKVRSIPDHYFKGFWSEWSPSYYFRTP longxing_Grafting2_HHH_eva_0068_0001_0007_0001_0001__3__V
SWETIFRLWTDALEKVADKNNQELAKLVRKAAELLARALNVDDEDTKRDLERKAEEILKNV DYSFSCYSQLEVNGSQHSLTCAFEDPDVNTTNLEFEICGALVEVKCLNFRKLQEIYFIETKKFLLIGKSNICVKVGEKSLTCKKIDLTTIVKPEAPFDLSVVYREGANDFVVTFNTSHLQKKYVKVLMHDVAYRQEKDENKWTHVNLSSTKLTLLQRKLQPAAMYEIKVRSIPDHYFKGFWSEWSPSYYFRTP bcov_v4_r3_ems_3hC_204_000000066_0001_0001_22_41_H_.._ems_3hM_2628_0001_0002_0001_0001__16__V
TIEEEMKKLARKAWKKGDEDAHAVLVNAWRAYKLGDEKALKKLIKLAKELLDS DYSFSCYSQLEVNGSQHSLTCAFEDPDVNTTNLEFEICGALVEVKCLNFRKLQEIYFIETKKFLLIGKSNICVKVGEKSLTCKKIDLTTIVKPEAPFDLSVVYREGANDFVVTFNTSHLQKKYVKVLMHDVAYRQEKDENKWTHVNLSSTKLTLLQRKLQPAAMYEIKVRSIPDHYFKGFWSEWSPSYYFRTP bcov_v3_r3_ems_3hM_3011_000000023_0001_0001_44_61_H_.._ems_p1-15H-GBL-16H-GBL-16H_0039_0001_0001_0002_0001_0001_0001_0001__6__M
PEVKKEAKKAEELLTQARKMAEDPRIRYIIEVLIEELRKAVKNDNEEDLHIIIWRAKAIWKYVL DYSFSCYSQLEVNGSQHSLTCAFEDPDVNTTNLEFEICGALVEVKCLNFRKLQEIYFIETKKFLLIGKSNICVKVGEKSLTCKKIDLTTIVKPEAPFDLSVVYREGANDFVVTFNTSHLQKKYVKVLMHDVAYRQEKDENKWTHVNLSSTKLTLLQRKLQPAAMYEIKVRSIPDHYFKGFWSEWSPSYYFRTP bcov_r2_ems_3hM_540_000000033_0001_0001__20__M
HEVQELARKLWHATEKAEKRNDEKAVKLLEDASVLLVNAWLKNDEDLKKKANKYAKTVIKQAES DYSFSCYSQLEVNGSQHSLTCAFEDPDVNTTNLEFEICGALVEVKCLNFRKLQEIYFIETKKFLLIGKSNICVKVGEKSLTCKKIDLTTIVKPEAPFDLSVVYREGANDFVVTFNTSHLQKKYVKVLMHDVAYRQEKDENKWTHVNLSSTKLTLLQRKLQPAAMYEIKVRSIPDHYFKGFWSEWSPSYYFRTP bcov_v3_r3_HEEH_04578_000000011_0001_0001_44_64_H_.._ems_3hC_1310_0001_0001_0013_0001_0001_0001__42__K
DEDEKLIRRKIELALKILSKIPDPTAQKVVETAKKLYEEMTKKNDKELLEDVAAYAVIQAIRI DYSFSCYSQLEVNGSQHSLTCAFEDPDVNTTNLEFEICGALVEVKCLNFRKLQEIYFIETKKFLLIGKSNICVKVGEKSLTCKKIDLTTIVKPEAPFDLSVVYREGANDFVVTFNTSHLQKKYVKVLMHDVAYRQEKDENKWTHVNLSSTKLTLLQRKLQPAAMYEIKVRSIPDHYFKGFWSEWSPSYYFRTP longxing_Grafting2_ems_3hM_2634_0002_0011_0001_0001__40__M
DKRKKLEKMAERLAREGKLDEEEAEKLAREAWKAGDEELLAKIVNAWLHAKLS DYSFSCYSQLEVNGSQHSLTCAFEDPDVNTTNLEFEICGALVEVKCLNFRKLQEIYFIETKKFLLIGKSNICVKVGEKSLTCKKIDLTTIVKPEAPFDLSVVYREGANDFVVTFNTSHLQKKYVKVLMHDVAYRQEKDENKWTHVNLSSTKLTLLQRKLQPAAMYEIKVRSIPDHYFKGFWSEWSPSYYFRTP bcov_v4_r4_ems_p1-15H-GBL-16H-GBL-16H_0129_0001_0001_0002_000000002_0001_0001_19_34_H_.._ems_p1-15H-GABBL-14H-GBL-16H_0666_0001_0001_0002_0001_0001_0001__9__M
DEVHKFAEKAARLALKKGDWDAHAKVVNVFLALKHGIISKEQAKKILKKIIEEILS DYSFSCYSQLEVNGSQHSLTCAFEDPDVNTTNLEFEICGALVEVKCLNFRKLQEIYFIETKKFLLIGKSNICVKVGEKSLTCKKIDLTTIVKPEAPFDLSVVYREGANDFVVTFNTSHLQKKYVKVLMHDVAYRQEKDENKWTHVNLSSTKLTLLQRKLQPAAMYEIKVRSIPDHYFKGFWSEWSPSYYFRTP bcov_v4_r4_ems_p1-15H-GBL-16H-GBL-16H_0129_0001_0001_0002_000000002_0001_0001_19_34_H_.._ems_p1-16H-GBL-16H-GABBL-16H_0045_0001_0001_0002_0001_0001_0001_0001__6__F
DSEEKVKKLKDRANEVASKAKTRLAMLLKILVEELEDALKKGDPDDYRLAYKKVEQAIKIIE DYSFSCYSQLEVNGSQHSLTCAFEDPDVNTTNLEFEICGALVEVKCLNFRKLQEIYFIETKKFLLIGKSNICVKVGEKSLTCKKIDLTTIVKPEAPFDLSVVYREGANDFVVTFNTSHLQKKYVKVLMHDVAYRQEKDENKWTHVNLSSTKLTLLQRKLQPAAMYEIKVRSIPDHYFKGFWSEWSPSYYFRTP longxing_Grafting2_ems_3hM_1894_0002_0004_0001_0001__2__S
DEVHKLAEKAARLALKKGDWDAHAKVVNVFFALKHGIISKEQAKKILKKIIEEILS DYSFSCYSQLEVNGSQHSLTCAFEDPDVNTTNLEFEICGALVEVKCLNFRKLQEIYFIETKKFLLIGKSNICVKVGEKSLTCKKIDLTTIVKPEAPFDLSVVYREGANDFVVTFNTSHLQKKYVKVLMHDVAYRQEKDENKWTHVNLSSTKLTLLQRKLQPAAMYEIKVRSIPDHYFKGFWSEWSPSYYFRTP bcov_v4_r4_ems_p1-15H-GBL-16H-GBL-16H_0129_0001_0001_0002_000000002_0001_0001_19_34_H_.._ems_p1-16H-GBL-16H-GABBL-16H_0045_0001_0001_0002_0001_0001_0001_0001__31__F
DDKLKHLLKALQQEAKDAYKNNSPDDLRLVKLKARLARKIAQDPTARKLASEVEKLATKLEKS DYSFSCYSQLEVNGSQHSLTCAFEDPDVNTTNLEFEICGALVEVKCLNFRKLQEIYFIETKKFLLIGKSNICVKVGEKSLTCKKIDLTTIVKPEAPFDLSVVYREGANDFVVTFNTSHLQKKYVKVLMHDVAYRQEKDENKWTHVNLSSTKLTLLQRKLQPAAMYEIKVRSIPDHYFKGFWSEWSPSYYFRTP longxing_Grafting2_ems_3hM_543_0001_0020_0001_0001__13__Q
SWETIFRLWTDALEKAADKNNQELAKLDRKAAELLARALNVDDEDTKRDLERKAEEILKNV DYSFSCYSQLEVNGSQHSLTCAFEDPDVNTTNLEFEICGALVEVKCLNFRKLQEIYFIETKKFLLIGKSNICVKVGEKSLTCKKIDLTTIVKPEAPFDLSVVYREGANDFVVTFNTSHLQKKYVKVLMHDVAYRQEKDENKWTHVNLSSTKLTLLQRKLQPAAMYEIKVRSIPDHYFKGFWSEWSPSYYFRTP bcov_v4_r3_ems_3hC_204_000000066_0001_0001_22_41_H_.._ems_3hM_2628_0001_0002_0001_0001__28__D
TEDVVRELEKILEELLRYGLLNPAIADALKDELRTALKEGDEDTLRLVRLKVELAKKTLK DYSFSCYSQLEVNGSQHSLTCAFEDPDVNTTNLEFEICGALVEVKCLNFRKLQEIYFIETKKFLLIGKSNICVKVGEKSLTCKKIDLTTIVKPEAPFDLSVVYREGANDFVVTFNTSHLQKKYVKVLMHDVAYRQEKDENKWTHVNLSSTKLTLLQRKLQPAAMYEIKVRSIPDHYFKGFWSEWSPSYYFRTP longxing_Grafting2_HHH_eva_0122_0001_0011_0001_0001__18__Y
DEDEKLIRRKIELALKILSKIPDPTAQKVVETAKKLYEEATKKNDKELLEDVAAYARIQAIRI DYSFSCYSQLEVNGSQHSLTCAFEDPDVNTTNLEFEICGALVEVKCLNFRKLQEIYFIETKKFLLIGKSNICVKVGEKSLTCKKIDLTTIVKPEAPFDLSVVYREGANDFVVTFNTSHLQKKYVKVLMHDVAYRQEKDENKWTHVNLSSTKLTLLQRKLQPAAMYEIKVRSIPDHYFKGFWSEWSPSYYFRTP longxing_Grafting2_ems_3hM_2634_0002_0011_0001_0001__57__R
DKRKKLEKIAERLAREGKLDEEEAHKLAREAWKAGDEELLAKIVNAWLHAKLS DYSFSCYSQLEVNGSQHSLTCAFEDPDVNTTNLEFEICGALVEVKCLNFRKLQEIYFIETKKFLLIGKSNICVKVGEKSLTCKKIDLTTIVKPEAPFDLSVVYREGANDFVVTFNTSHLQKKYVKVLMHDVAYRQEKDENKWTHVNLSSTKLTLLQRKLQPAAMYEIKVRSIPDHYFKGFWSEWSPSYYFRTP bcov_v4_r4_ems_p1-15H-GBL-16H-GBL-16H_0129_0001_0001_0002_000000002_0001_0001_19_34_H_.._ems_p1-15H-GABBL-14H-GBL-16H_0666_0001_0001_0002_0001_0001_0001__25__H
SLSHQVQMALIVAQIAKQDPIEKLARLKIELAANHVRKLLSVPDPSVHELAKKALKIIESLK DYSFSCYSQLEVNGSQHSLTCAFEDPDVNTTNLEFEICGALVEVKCLNFRKLQEIYFIETKKFLLIGKSNICVKVGEKSLTCKKIDLTTIVKPEAPFDLSVVYREGANDFVVTFNTSHLQKKYVKVLMHDVAYRQEKDENKWTHVNLSSTKLTLLQRKLQPAAMYEIKVRSIPDHYFKGFWSEWSPSYYFRTP longxing_Grafting2_ems_3hM_1720_0001_0007_0001_0001__21__I
SLSHQVQMHLIVAQIAKQDPDEKLARLKIELAANHVRKLLSVPDPSVHELAKKALKIIESLK DYSFSCYSQLEVNGSQHSLTCAFEDPDVNTTNLEFEICGALVEVKCLNFRKLQEIYFIETKKFLLIGKSNICVKVGEKSLTCKKIDLTTIVKPEAPFDLSVVYREGANDFVVTFNTSHLQKKYVKVLMHDVAYRQEKDENKWTHVNLSSTKLTLLQRKLQPAAMYEIKVRSIPDHYFKGFWSEWSPSYYFRTP longxing_Grafting2_ems_3hM_1720_0001_0007_0001_0001__9__H
DPRKKLKELVDRAKTLAKQVGDRMALHVVKVLELEAKEAIDNNDEEELKLVERKLRLAIKKLES DYSFSCYSQLEVNGSQHSLTCAFEDPDVNTTNLEFEICGALVEVKCLNFRKLQEIYFIETKKFLLIGKSNICVKVGEKSLTCKKIDLTTIVKPEAPFDLSVVYREGANDFVVTFNTSHLQKKYVKVLMHDVAYRQEKDENKWTHVNLSSTKLTLLQRKLQPAAMYEIKVRSIPDHYFKGFWSEWSPSYYFRTP longxing_Grafting2_ems_3hM_2512_0001_0006_0001_0001__61__K
PEVKKEAKKAEELLTQARKLAEDPRIRYIIEVWIEELRKAVKNDNEEDLHIIIWRAKAIWKYVL DYSFSCYSQLEVNGSQHSLTCAFEDPDVNTTNLEFEICGALVEVKCLNFRKLQEIYFIETKKFLLIGKSNICVKVGEKSLTCKKIDLTTIVKPEAPFDLSVVYREGANDFVVTFNTSHLQKKYVKVLMHDVAYRQEKDENKWTHVNLSSTKLTLLQRKLQPAAMYEIKVRSIPDHYFKGFWSEWSPSYYFRTP bcov_r2_ems_3hM_540_000000033_0001_0001__33__W
HEVQELARKLWHATEKAEKRNDEKAVKLLEDASVLLINAWLSNDEDLKKKANKYAKTVIKQAES DYSFSCYSQLEVNGSQHSLTCAFEDPDVNTTNLEFEICGALVEVKCLNFRKLQEIYFIETKKFLLIGKSNICVKVGEKSLTCKKIDLTTIVKPEAPFDLSVVYREGANDFVVTFNTSHLQKKYVKVLMHDVAYRQEKDENKWTHVNLSSTKLTLLQRKLQPAAMYEIKVRSIPDHYFKGFWSEWSPSYYFRTP bcov_v3_r3_HEEH_04578_000000011_0001_0001_44_64_H_.._ems_3hC_1310_0001_0001_0013_0001_0001_0001__37__I
SRWKLAVEAVRKLAKEVKDKDPRLSELADKALRKLEEAIKKFKDDPRYIHAVAVRVAIQLKKIG DYSFSCYSQLEVNGSQHSLTCAFEDPDVNTTNLEFEICGALVEVKCLNFRKLQEIYFIETKKFLLIGKSNICVKVGEKSLTCKKIDLTTIVKPEAPFDLSVVYREGANDFVVTFNTSHLQKKYVKVLMHDVAYRQEKDENKWTHVNLSSTKLTLLQRKLQPAAMYEIKVRSIPDHYFKGFWSEWSPSYYFRTP bcov_v4_r4_ems_p1-15H-GBL-16H-GBL-16H_0129_0001_0001_0002_000000002_0001_0001_19_34_H_.._ems_3hM_1177_0001_0001_0001_0001__47__R
SWETIFRLWTDALEKAADKNNQELAKNVRKAAELLARALNVDDEDTKRDLERKAEEILKNV DYSFSCYSQLEVNGSQHSLTCAFEDPDVNTTNLEFEICGALVEVKCLNFRKLQEIYFIETKKFLLIGKSNICVKVGEKSLTCKKIDLTTIVKPEAPFDLSVVYREGANDFVVTFNTSHLQKKYVKVLMHDVAYRQEKDENKWTHVNLSSTKLTLLQRKLQPAAMYEIKVRSIPDHYFKGFWSEWSPSYYFRTP bcov_v4_r3_ems_3hC_204_000000066_0001_0001_22_41_H_.._ems_3hM_2628_0001_0002_0001_0001__27__N
PEVKKEAKKAEERLTQARKLAEDPRIRYIIEVLIEELRKAVKNDNEEDLHIIIWRAKAIWKYVL DYSFSCYSQLEVNGSQHSLTCAFEDPDVNTTNLEFEICGALVEVKCLNFRKLQEIYFIETKKFLLIGKSNICVKVGEKSLTCKKIDLTTIVKPEAPFDLSVVYREGANDFVVTFNTSHLQKKYVKVLMHDVAYRQEKDENKWTHVNLSSTKLTLLQRKLQPAAMYEIKVRSIPDHYFKGFWSEWSPSYYFRTP bcov_r2_ems_3hM_540_000000033_0001_0001__13__R
SRWKLAVEAVRKLAKEVKDKDPRLSELADKALRKLEEAIKKFKDDPEYIHAVAVRVAIQLKNIG DYSFSCYSQLEVNGSQHSLTCAFEDPDVNTTNLEFEICGALVEVKCLNFRKLQEIYFIETKKFLLIGKSNICVKVGEKSLTCKKIDLTTIVKPEAPFDLSVVYREGANDFVVTFNTSHLQKKYVKVLMHDVAYRQEKDENKWTHVNLSSTKLTLLQRKLQPAAMYEIKVRSIPDHYFKGFWSEWSPSYYFRTP bcov_v4_r4_ems_p1-15H-GBL-16H-GBL-16H_0129_0001_0001_0002_000000002_0001_0001_19_34_H_.._ems_3hM_1177_0001_0001_0001_0001__62__N
SWETIFRLWTDALDKAADKNNQELAKLVRKAAELLARALNVDDEDTKRDLERKAEEILKNV DYSFSCYSQLEVNGSQHSLTCAFEDPDVNTTNLEFEICGALVEVKCLNFRKLQEIYFIETKKFLLIGKSNICVKVGEKSLTCKKIDLTTIVKPEAPFDLSVVYREGANDFVVTFNTSHLQKKYVKVLMHDVAYRQEKDENKWTHVNLSSTKLTLLQRKLQPAAMYEIKVRSIPDHYFKGFWSEWSPSYYFRTP bcov_v4_r3_ems_3hC_204_000000066_0001_0001_22_41_H_.._ems_3hM_2628_0001_0002_0001_0001__14__D
DEVHKLAEKAARLALKKGDWDAHAKVVNVFLALKHGIISKEQAKKIQKKIIEEILS DYSFSCYSQLEVNGSQHSLTCAFEDPDVNTTNLEFEICGALVEVKCLNFRKLQEIYFIETKKFLLIGKSNICVKVGEKSLTCKKIDLTTIVKPEAPFDLSVVYREGANDFVVTFNTSHLQKKYVKVLMHDVAYRQEKDENKWTHVNLSSTKLTLLQRKLQPAAMYEIKVRSIPDHYFKGFWSEWSPSYYFRTP bcov_v4_r4_ems_p1-15H-GBL-16H-GBL-16H_0129_0001_0001_0002_000000002_0001_0001_19_34_H_.._ems_p1-16H-GBL-16H-GABBL-16H_0045_0001_0001_0002_0001_0001_0001_0001__47__Q
DEDKKLIRRKIELALKILSKIPDPTAQKVVETAKKLYEEATKKNDKELLEDVAAYAVIQAIRI DYSFSCYSQLEVNGSQHSLTCAFEDPDVNTTNLEFEICGALVEVKCLNFRKLQEIYFIETKKFLLIGKSNICVKVGEKSLTCKKIDLTTIVKPEAPFDLSVVYREGANDFVVTFNTSHLQKKYVKVLMHDVAYRQEKDENKWTHVNLSSTKLTLLQRKLQPAAMYEIKVRSIPDHYFKGFWSEWSPSYYFRTP longxing_Grafting2_ems_3hM_2634_0002_0011_0001_0001__4__K
DDKLKHALKALQREAKDAYKNNSPDDLRLVKLKARLARKIAQDPTARKLASEVEKLATKLEKS DYSFSCYSQLEVNGSQHSLTCAFEDPDVNTTNLEFEICGALVEVKCLNFRKLQEIYFIETKKFLLIGKSNICVKVGEKSLTCKKIDLTTIVKPEAPFDLSVVYREGANDFVVTFNTSHLQKKYVKVLMHDVAYRQEKDENKWTHVNLSSTKLTLLQRKLQPAAMYEIKVRSIPDHYFKGFWSEWSPSYYFRTP longxing_Grafting2_ems_3hM_543_0001_0020_0001_0001__7__A
TIEEELKKLARKAWKKGDYDAHAVLVNAWRAYKLGDEKALKKLIKLAKELLDS DYSFSCYSQLEVNGSQHSLTCAFEDPDVNTTNLEFEICGALVEVKCLNFRKLQEIYFIETKKFLLIGKSNICVKVGEKSLTCKKIDLTTIVKPEAPFDLSVVYREGANDFVVTFNTSHLQKKYVKVLMHDVAYRQEKDENKWTHVNLSSTKLTLLQRKLQPAAMYEIKVRSIPDHYFKGFWSEWSPSYYFRTP bcov_v3_r3_ems_3hM_3011_000000023_0001_0001_44_61_H_.._ems_p1-15H-GBL-16H-GBL-16H_0039_0001_0001_0002_0001_0001_0001_0001__19__Y
TKVQELIERLREHAERKGNAVAKVIADELEEALRRGDESDIRMNSRKNKQAIKA DYSFSCYSQLEVNGSQHSLTCAFEDPDVNTTNLEFEICGALVEVKCLNFRKLQEIYFIETKKFLLIGKSNICVKVGEKSLTCKKIDLTTIVKPEAPFDLSVVYREGANDFVVTFNTSHLQKKYVKVLMHDVAYRQEKDENKWTHVNLSSTKLTLLQRKLQPAAMYEIKVRSIPDHYFKGFWSEWSPSYYFRTP longxing_Grafting2_HHH_eva_0779_0001_0002_0001_0001__48__N
TEEEKFESILRKLKELADRVEDPRARHMIRIILTELEDAIKEKRREDARLAIMKVKQALKTHL DYSFSCYSQLEVNGSQHSLTCAFEDPDVNTTNLEFEICGALVEVKCLNFRKLQEIYFIETKKFLLIGKSNICVKVGEKSLTCKKIDLTTIVKPEAPFDLSVVYREGANDFVVTFNTSHLQKKYVKVLMHDVAYRQEKDENKWTHVNLSSTKLTLLQRKLQPAAMYEIKVRSIPDHYFKGFWSEWSPSYYFRTP longxing_Grafting2_ems_3hM_1371_0001_0007_0001_0001__6__F
PEVKKEAKKAEELLTQARKLAEDPRIRYIIEVLMEELRKAVKNDNEEDLHIIIWRAKAIWKYVL DYSFSCYSQLEVNGSQHSLTCAFEDPDVNTTNLEFEICGALVEVKCLNFRKLQEIYFIETKKFLLIGKSNICVKVGEKSLTCKKIDLTTIVKPEAPFDLSVVYREGANDFVVTFNTSHLQKKYVKVLMHDVAYRQEKDENKWTHVNLSSTKLTLLQRKLQPAAMYEIKVRSIPDHYFKGFWSEWSPSYYFRTP bcov_r2_ems_3hM_540_000000033_0001_0001__34__M
DKRKKLEKIAERLAREGKLDEEEAEKLAREAWKAGDEELLAFIVNAWLHAKLS DYSFSCYSQLEVNGSQHSLTCAFEDPDVNTTNLEFEICGALVEVKCLNFRKLQEIYFIETKKFLLIGKSNICVKVGEKSLTCKKIDLTTIVKPEAPFDLSVVYREGANDFVVTFNTSHLQKKYVKVLMHDVAYRQEKDENKWTHVNLSSTKLTLLQRKLQPAAMYEIKVRSIPDHYFKGFWSEWSPSYYFRTP bcov_v4_r4_ems_p1-15H-GBL-16H-GBL-16H_0129_0001_0001_0002_000000002_0001_0001_19_34_H_.._ems_p1-15H-GABBL-14H-GBL-16H_0666_0001_0001_0002_0001_0001_0001__42__F
DPRKKLKELVDRAKTLAKQVGDRMALHVVKVLELEAKEAIDNNDEEELKNVERKLRLAIKILES DYSFSCYSQLEVNGSQHSLTCAFEDPDVNTTNLEFEICGALVEVKCLNFRKLQEIYFIETKKFLLIGKSNICVKVGEKSLTCKKIDLTTIVKPEAPFDLSVVYREGANDFVVTFNTSHLQKKYVKVLMHDVAYRQEKDENKWTHVNLSSTKLTLLQRKLQPAAMYEIKVRSIPDHYFKGFWSEWSPSYYFRTP longxing_Grafting2_ems_3hM_2512_0001_0006_0001_0001__50__N
TKVQELIERLREHAERKGNAVAKVIADELEEALRRGDESHIRMNSRKAKQAIKA DYSFSCYSQLEVNGSQHSLTCAFEDPDVNTTNLEFEICGALVEVKCLNFRKLQEIYFIETKKFLLIGKSNICVKVGEKSLTCKKIDLTTIVKPEAPFDLSVVYREGANDFVVTFNTSHLQKKYVKVLMHDVAYRQEKDENKWTHVNLSSTKLTLLQRKLQPAAMYEIKVRSIPDHYFKGFWSEWSPSYYFRTP longxing_Grafting2_HHH_eva_0779_0001_0002_0001_0001__40__H
DKRKKLEKIAERLAREGKLDEEEAEKLAREAWKAGDEELLAKIVNAWAHAKLS DYSFSCYSQLEVNGSQHSLTCAFEDPDVNTTNLEFEICGALVEVKCLNFRKLQEIYFIETKKFLLIGKSNICVKVGEKSLTCKKIDLTTIVKPEAPFDLSVVYREGANDFVVTFNTSHLQKKYVKVLMHDVAYRQEKDENKWTHVNLSSTKLTLLQRKLQPAAMYEIKVRSIPDHYFKGFWSEWSPSYYFRTP bcov_v4_r4_ems_p1-15H-GBL-16H-GBL-16H_0129_0001_0001_0002_000000002_0001_0001_19_34_H_.._ems_p1-15H-GABBL-14H-GBL-16H_0666_0001_0001_0002_0001_0001_0001__48__A
SEDSRLDQMKVKQAAKLAESGKVDPHAVKIIIKIILEAARERGDEDVIKVAERALEKAKKIESS DYSFSCYSQLEVNGSQHSLTCAFEDPDVNTTNLEFEICGALVEVKCLNFRKLQEIYFIETKKFLLIGKSNICVKVGEKSLTCKKIDLTTIVKPEAPFDLSVVYREGANDFVVTFNTSHLQKKYVKVLMHDVAYRQEKDENKWTHVNLSSTKLTLLQRKLQPAAMYEIKVRSIPDHYFKGFWSEWSPSYYFRTP longxing_Grafting2_HHH_eva_0068_0001_0007_0001_0001__58__A
DDKLKHLLKALQREAKDAYKNNSPDDLRLVKLKARLARKIAQDPTARKVASEVEKLATKLEKS DYSFSCYSQLEVNGSQHSLTCAFEDPDVNTTNLEFEICGALVEVKCLNFRKLQEIYFIETKKFLLIGKSNICVKVGEKSLTCKKIDLTTIVKPEAPFDLSVVYREGANDFVVTFNTSHLQKKYVKVLMHDVAYRQEKDENKWTHVNLSSTKLTLLQRKLQPAAMYEIKVRSIPDHYFKGFWSEWSPSYYFRTP longxing_Grafting2_ems_3hM_543_0001_0020_0001_0001__49__V
DKRKKLEKIAERLAREGKLDEEEAEKLAREAWKAGDEKLLAKIVNAWLHAKLS DYSFSCYSQLEVNGSQHSLTCAFEDPDVNTTNLEFEICGALVEVKCLNFRKLQEIYFIETKKFLLIGKSNICVKVGEKSLTCKKIDLTTIVKPEAPFDLSVVYREGANDFVVTFNTSHLQKKYVKVLMHDVAYRQEKDENKWTHVNLSSTKLTLLQRKLQPAAMYEIKVRSIPDHYFKGFWSEWSPSYYFRTP bcov_v4_r4_ems_p1-15H-GBL-16H-GBL-16H_0129_0001_0001_0002_000000002_0001_0001_19_34_H_.._ems_p1-15H-GABBL-14H-GBL-16H_0666_0001_0001_0002_0001_0001_0001__38__K
SRWKLAVEAVRKLAKEVKDKDPRLSELLDKALRKLEEAIKKFKDDPEYIHAVAVRVAIQLKKIG DYSFSCYSQLEVNGSQHSLTCAFEDPDVNTTNLEFEICGALVEVKCLNFRKLQEIYFIETKKFLLIGKSNICVKVGEKSLTCKKIDLTTIVKPEAPFDLSVVYREGANDFVVTFNTSHLQKKYVKVLMHDVAYRQEKDENKWTHVNLSSTKLTLLQRKLQPAAMYEIKVRSIPDHYFKGFWSEWSPSYYFRTP bcov_v4_r4_ems_p1-15H-GBL-16H-GBL-16H_0129_0001_0001_0002_000000002_0001_0001_19_34_H_.._ems_3hM_1177_0001_0001_0001_0001__28__L
DKRKKLEKIAERLAREGKLDEEEAEKLAREAWKAGDQELLAKIVNAWLHAKLS DYSFSCYSQLEVNGSQHSLTCAFEDPDVNTTNLEFEICGALVEVKCLNFRKLQEIYFIETKKFLLIGKSNICVKVGEKSLTCKKIDLTTIVKPEAPFDLSVVYREGANDFVVTFNTSHLQKKYVKVLMHDVAYRQEKDENKWTHVNLSSTKLTLLQRKLQPAAMYEIKVRSIPDHYFKGFWSEWSPSYYFRTP bcov_v4_r4_ems_p1-15H-GBL-16H-GBL-16H_0129_0001_0001_0002_000000002_0001_0001_19_34_H_.._ems_p1-15H-GABBL-14H-GBL-16H_0666_0001_0001_0002_0001_0001_0001__37__Q
PEVKKEAKKAEELLTQARKLAEDPRIRYEIEVLIEELRKAVKNDNEEDLHIIIWRAKAIWKYVL DYSFSCYSQLEVNGSQHSLTCAFEDPDVNTTNLEFEICGALVEVKCLNFRKLQEIYFIETKKFLLIGKSNICVKVGEKSLTCKKIDLTTIVKPEAPFDLSVVYREGANDFVVTFNTSHLQKKYVKVLMHDVAYRQEKDENKWTHVNLSSTKLTLLQRKLQPAAMYEIKVRSIPDHYFKGFWSEWSPSYYFRTP bcov_r2_ems_3hM_540_000000033_0001_0001__29__E
DEVHKLAEKAARLALKKGDWDMHAKVVNVFLALKHGIISKEQAKKILKKIIEEILS DYSFSCYSQLEVNGSQHSLTCAFEDPDVNTTNLEFEICGALVEVKCLNFRKLQEIYFIETKKFLLIGKSNICVKVGEKSLTCKKIDLTTIVKPEAPFDLSVVYREGANDFVVTFNTSHLQKKYVKVLMHDVAYRQEKDENKWTHVNLSSTKLTLLQRKLQPAAMYEIKVRSIPDHYFKGFWSEWSPSYYFRTP bcov_v4_r4_ems_p1-15H-GBL-16H-GBL-16H_0129_0001_0001_0002_000000002_0001_0001_19_34_H_.._ems_p1-16H-GBL-16H-GABBL-16H_0045_0001_0001_0002_0001_0001_0001_0001__22__M
SEDSRLDQMKVKQAAKLNESGKVDPHAVKIIIKIILEAARERGDEDVIKVAERALEKVKKIESS DYSFSCYSQLEVNGSQHSLTCAFEDPDVNTTNLEFEICGALVEVKCLNFRKLQEIYFIETKKFLLIGKSNICVKVGEKSLTCKKIDLTTIVKPEAPFDLSVVYREGANDFVVTFNTSHLQKKYVKVLMHDVAYRQEKDENKWTHVNLSSTKLTLLQRKLQPAAMYEIKVRSIPDHYFKGFWSEWSPSYYFRTP longxing_Grafting2_HHH_eva_0068_0001_0007_0001_0001__18__N
TKVQELIERLRESAERKGNAVAKVIADELEEALRRGDESDIRMNSRKAKQAIKA DYSFSCYSQLEVNGSQHSLTCAFEDPDVNTTNLEFEICGALVEVKCLNFRKLQEIYFIETKKFLLIGKSNICVKVGEKSLTCKKIDLTTIVKPEAPFDLSVVYREGANDFVVTFNTSHLQKKYVKVLMHDVAYRQEKDENKWTHVNLSSTKLTLLQRKLQPAAMYEIKVRSIPDHYFKGFWSEWSPSYYFRTP longxing_Grafting2_HHH_eva_0779_0001_0002_0001_0001__13__S
TEDVVRELEKMLEELLRRGLLNPAIADALKDELRTALKEGDEDTLRLVRLKVELAKKTLK DYSFSCYSQLEVNGSQHSLTCAFEDPDVNTTNLEFEICGALVEVKCLNFRKLQEIYFIETKKFLLIGKSNICVKVGEKSLTCKKIDLTTIVKPEAPFDLSVVYREGANDFVVTFNTSHLQKKYVKVLMHDVAYRQEKDENKWTHVNLSSTKLTLLQRKLQPAAMYEIKVRSIPDHYFKGFWSEWSPSYYFRTP longxing_Grafting2_HHH_eva_0122_0001_0011_0001_0001__11__M
TKVQELIERLREHAERKGNAVAKVIADELEEALRRGDESDIRMNFRKAKQAIKA DYSFSCYSQLEVNGSQHSLTCAFEDPDVNTTNLEFEICGALVEVKCLNFRKLQEIYFIETKKFLLIGKSNICVKVGEKSLTCKKIDLTTIVKPEAPFDLSVVYREGANDFVVTFNTSHLQKKYVKVLMHDVAYRQEKDENKWTHVNLSSTKLTLLQRKLQPAAMYEIKVRSIPDHYFKGFWSEWSPSYYFRTP longxing_Grafting2_HHH_eva_0779_0001_0002_0001_0001__45__F
DKRKKLEKIAERLARENKLDEEEAEKLAREAWKAGDEELLAKIVNAWLHAKLS DYSFSCYSQLEVNGSQHSLTCAFEDPDVNTTNLEFEICGALVEVKCLNFRKLQEIYFIETKKFLLIGKSNICVKVGEKSLTCKKIDLTTIVKPEAPFDLSVVYREGANDFVVTFNTSHLQKKYVKVLMHDVAYRQEKDENKWTHVNLSSTKLTLLQRKLQPAAMYEIKVRSIPDHYFKGFWSEWSPSYYFRTP bcov_v4_r4_ems_p1-15H-GBL-16H-GBL-16H_0129_0001_0001_0002_000000002_0001_0001_19_34_H_.._ems_p1-15H-GABBL-14H-GBL-16H_0666_0001_0001_0002_0001_0001_0001__17__N
TKVQELIERLREHAERKGNEVAKVIADELEEALRRGDESDIRMNSRKAKQAIKA DYSFSCYSQLEVNGSQHSLTCAFEDPDVNTTNLEFEICGALVEVKCLNFRKLQEIYFIETKKFLLIGKSNICVKVGEKSLTCKKIDLTTIVKPEAPFDLSVVYREGANDFVVTFNTSHLQKKYVKVLMHDVAYRQEKDENKWTHVNLSSTKLTLLQRKLQPAAMYEIKVRSIPDHYFKGFWSEWSPSYYFRTP longxing_Grafting2_HHH_eva_0779_0001_0002_0001_0001__20__E
PEVKKEAKKAEELLTQARKLAEDPRIRYIIEVLIEELRKAVKNDNEEDLHIIIWRAKAIWKMVL DYSFSCYSQLEVNGSQHSLTCAFEDPDVNTTNLEFEICGALVEVKCLNFRKLQEIYFIETKKFLLIGKSNICVKVGEKSLTCKKIDLTTIVKPEAPFDLSVVYREGANDFVVTFNTSHLQKKYVKVLMHDVAYRQEKDENKWTHVNLSSTKLTLLQRKLQPAAMYEIKVRSIPDHYFKGFWSEWSPSYYFRTP bcov_r2_ems_3hM_540_000000033_0001_0001__62__M
SLSHQVQMALIVAQIAKQDPDEKLARLKIELAANIVRKLLSVPDPSVHELAKKALKIIESLK DYSFSCYSQLEVNGSQHSLTCAFEDPDVNTTNLEFEICGALVEVKCLNFRKLQEIYFIETKKFLLIGKSNICVKVGEKSLTCKKIDLTTIVKPEAPFDLSVVYREGANDFVVTFNTSHLQKKYVKVLMHDVAYRQEKDENKWTHVNLSSTKLTLLQRKLQPAAMYEIKVRSIPDHYFKGFWSEWSPSYYFRTP longxing_Grafting2_ems_3hM_1720_0001_0007_0001_0001__35__I
DEDEKLIRRKIELALKILSKIPLPTAQKVVETAKKLYEEATKKNDKELLEDVAAYAVIQAIRI DYSFSCYSQLEVNGSQHSLTCAFEDPDVNTTNLEFEICGALVEVKCLNFRKLQEIYFIETKKFLLIGKSNICVKVGEKSLTCKKIDLTTIVKPEAPFDLSVVYREGANDFVVTFNTSHLQKKYVKVLMHDVAYRQEKDENKWTHVNLSSTKLTLLQRKLQPAAMYEIKVRSIPDHYFKGFWSEWSPSYYFRTP longxing_Grafting2_ems_3hM_2634_0002_0011_0001_0001__23__L
HEVQELARKLWHATEKAEKRNDEKAVKLLEDASVLLYNAWLSNDEDLKKKANKYAKTVIKQAES DYSFSCYSQLEVNGSQHSLTCAFEDPDVNTTNLEFEICGALVEVKCLNFRKLQEIYFIETKKFLLIGKSNICVKVGEKSLTCKKIDLTTIVKPEAPFDLSVVYREGANDFVVTFNTSHLQKKYVKVLMHDVAYRQEKDENKWTHVNLSSTKLTLLQRKLQPAAMYEIKVRSIPDHYFKGFWSEWSPSYYFRTP bcov_v3_r3_HEEH_04578_000000011_0001_0001_44_64_H_.._ems_3hC_1310_0001_0001_0013_0001_0001_0001__37__Y
WEVQELARKLWHATEKAEKRNDEKAVKLLEDASVLLVNAWLSNDEDLKKKANKYAKTVIKQAES DYSFSCYSQLEVNGSQHSLTCAFEDPDVNTTNLEFEICGALVEVKCLNFRKLQEIYFIETKKFLLIGKSNICVKVGEKSLTCKKIDLTTIVKPEAPFDLSVVYREGANDFVVTFNTSHLQKKYVKVLMHDVAYRQEKDENKWTHVNLSSTKLTLLQRKLQPAAMYEIKVRSIPDHYFKGFWSEWSPSYYFRTP bcov_v3_r3_HEEH_04578_000000011_0001_0001_44_64_H_.._ems_3hC_1310_0001_0001_0013_0001_0001_0001__1__W
DDTKLARRKVKLALTIVKNANSKEEADRALHIAEIVADEVNEPTLQEQVTRTKKWVEKYFS DYSFSCYSQLEVNGSQHSLTCAFEDPDVNTTNLEFEICGALVEVKCLNFRKLQEIYFIETKKFLLIGKSNICVKVGEKSLTCKKIDLTTIVKPEAPFDLSVVYREGANDFVVTFNTSHLQKKYVKVLMHDVAYRQEKDENKWTHVNLSSTKLTLLQRKLQPAAMYEIKVRSIPDHYFKGFWSEWSPSYYFRTP longxing_Grafting2_ems_3hM_843_0001_0012_0001_0001__21__N
TEDVVRELEKILEELLRRGELNPAIADALKDELRTALKEGDEDTLRLVRLKVELAKKTLK DYSFSCYSQLEVNGSQHSLTCAFEDPDVNTTNLEFEICGALVEVKCLNFRKLQEIYFIETKKFLLIGKSNICVKVGEKSLTCKKIDLTTIVKPEAPFDLSVVYREGANDFVVTFNTSHLQKKYVKVLMHDVAYRQEKDENKWTHVNLSSTKLTLLQRKLQPAAMYEIKVRSIPDHYFKGFWSEWSPSYYFRTP longxing_Grafting2_HHH_eva_0122_0001_0011_0001_0001__20__E
DKRKKLEKIAERLAREGKLDEEEAEKLAREAWKAGDEELLAKIVMAWLHAKLS DYSFSCYSQLEVNGSQHSLTCAFEDPDVNTTNLEFEICGALVEVKCLNFRKLQEIYFIETKKFLLIGKSNICVKVGEKSLTCKKIDLTTIVKPEAPFDLSVVYREGANDFVVTFNTSHLQKKYVKVLMHDVAYRQEKDENKWTHVNLSSTKLTLLQRKLQPAAMYEIKVRSIPDHYFKGFWSEWSPSYYFRTP bcov_v4_r4_ems_p1-15H-GBL-16H-GBL-16H_0129_0001_0001_0002_000000002_0001_0001_19_34_H_.._ems_p1-15H-GABBL-14H-GBL-16H_0666_0001_0001_0002_0001_0001_0001__45__M
TEDVVRELEKILEELLRRGLLNPAIADALKDELRTALKERDEDTLRLVRLKVELAKKTLK DYSFSCYSQLEVNGSQHSLTCAFEDPDVNTTNLEFEICGALVEVKCLNFRKLQEIYFIETKKFLLIGKSNICVKVGEKSLTCKKIDLTTIVKPEAPFDLSVVYREGANDFVVTFNTSHLQKKYVKVLMHDVAYRQEKDENKWTHVNLSSTKLTLLQRKLQPAAMYEIKVRSIPDHYFKGFWSEWSPSYYFRTP longxing_Grafting2_HHH_eva_0122_0001_0011_0001_0001__40__R
PEVKKEAKKAEELLTQARKLAEDPRIRYIIEVLIEELRKNVKNDNEEDLHIIIWRAKAIWKYVL DYSFSCYSQLEVNGSQHSLTCAFEDPDVNTTNLEFEICGALVEVKCLNFRKLQEIYFIETKKFLLIGKSNICVKVGEKSLTCKKIDLTTIVKPEAPFDLSVVYREGANDFVVTFNTSHLQKKYVKVLMHDVAYRQEKDENKWTHVNLSSTKLTLLQRKLQPAAMYEIKVRSIPDHYFKGFWSEWSPSYYFRTP bcov_r2_ems_3hM_540_000000033_0001_0001__40__N
TEEEKLESILRKLKELADRVEDPRARHMIRIILTELEDAIKEKRREDARLAIMHVKQALKTHL DYSFSCYSQLEVNGSQHSLTCAFEDPDVNTTNLEFEICGALVEVKCLNFRKLQEIYFIETKKFLLIGKSNICVKVGEKSLTCKKIDLTTIVKPEAPFDLSVVYREGANDFVVTFNTSHLQKKYVKVLMHDVAYRQEKDENKWTHVNLSSTKLTLLQRKLQPAAMYEIKVRSIPDHYFKGFWSEWSPSYYFRTP longxing_Grafting2_ems_3hM_1371_0001_0007_0001_0001__54__H
SRWKLAVEAVRKLAKEVKDKDPRLSELADKALRKLEEAIKKFKDDPEFIHAVAVRVAIQLKKIG DYSFSCYSQLEVNGSQHSLTCAFEDPDVNTTNLEFEICGALVEVKCLNFRKLQEIYFIETKKFLLIGKSNICVKVGEKSLTCKKIDLTTIVKPEAPFDLSVVYREGANDFVVTFNTSHLQKKYVKVLMHDVAYRQEKDENKWTHVNLSSTKLTLLQRKLQPAAMYEIKVRSIPDHYFKGFWSEWSPSYYFRTP bcov_v4_r4_ems_p1-15H-GBL-16H-GBL-16H_0129_0001_0001_0002_000000002_0001_0001_19_34_H_.._ems_3hM_1177_0001_0001_0001_0001__48__F
SWWKLAVEAVRKLAKEVKDKDPRLSELADKALRKLEEAIKKFKDDPEYIHAVAVRVAIQLKKIG DYSFSCYSQLEVNGSQHSLTCAFEDPDVNTTNLEFEICGALVEVKCLNFRKLQEIYFIETKKFLLIGKSNICVKVGEKSLTCKKIDLTTIVKPEAPFDLSVVYREGANDFVVTFNTSHLQKKYVKVLMHDVAYRQEKDENKWTHVNLSSTKLTLLQRKLQPAAMYEIKVRSIPDHYFKGFWSEWSPSYYFRTP bcov_v4_r4_ems_p1-15H-GBL-16H-GBL-16H_0129_0001_0001_0002_000000002_0001_0001_19_34_H_.._ems_3hM_1177_0001_0001_0001_0001__2__W
DEDWKLIRRKIELALKILSKIPDPTAQKVVETAKKLYEEATKKNDKELLEDVAAYAVIQAIRI DYSFSCYSQLEVNGSQHSLTCAFEDPDVNTTNLEFEICGALVEVKCLNFRKLQEIYFIETKKFLLIGKSNICVKVGEKSLTCKKIDLTTIVKPEAPFDLSVVYREGANDFVVTFNTSHLQKKYVKVLMHDVAYRQEKDENKWTHVNLSSTKLTLLQRKLQPAAMYEIKVRSIPDHYFKGFWSEWSPSYYFRTP longxing_Grafting2_ems_3hM_2634_0002_0011_0001_0001__4__W
SLSHQVQMALIVAQIAKQDPDEKLARLKIELAANHVRKHLSVPDPSVHELAKKALKIIESLK DYSFSCYSQLEVNGSQHSLTCAFEDPDVNTTNLEFEICGALVEVKCLNFRKLQEIYFIETKKFLLIGKSNICVKVGEKSLTCKKIDLTTIVKPEAPFDLSVVYREGANDFVVTFNTSHLQKKYVKVLMHDVAYRQEKDENKWTHVNLSSTKLTLLQRKLQPAAMYEIKVRSIPDHYFKGFWSEWSPSYYFRTP longxing_Grafting2_ems_3hM_1720_0001_0007_0001_0001__39__H
SWETIFRIWTDALEKAADKNNQELAKLVRKAAELLARALNVDDEDTKRDLERKAEEILKNV DYSFSCYSQLEVNGSQHSLTCAFEDPDVNTTNLEFEICGALVEVKCLNFRKLQEIYFIETKKFLLIGKSNICVKVGEKSLTCKKIDLTTIVKPEAPFDLSVVYREGANDFVVTFNTSHLQKKYVKVLMHDVAYRQEKDENKWTHVNLSSTKLTLLQRKLQPAAMYEIKVRSIPDHYFKGFWSEWSPSYYFRTP bcov_v4_r3_ems_3hC_204_000000066_0001_0001_22_41_H_.._ems_3hM_2628_0001_0002_0001_0001__8__I
TIEEELKKLARKAEKKGDEDAHAVLVNAWRAYKLGDEKALKKLIKLAKELLDS DYSFSCYSQLEVNGSQHSLTCAFEDPDVNTTNLEFEICGALVEVKCLNFRKLQEIYFIETKKFLLIGKSNICVKVGEKSLTCKKIDLTTIVKPEAPFDLSVVYREGANDFVVTFNTSHLQKKYVKVLMHDVAYRQEKDENKWTHVNLSSTKLTLLQRKLQPAAMYEIKVRSIPDHYFKGFWSEWSPSYYFRTP bcov_v3_r3_ems_3hM_3011_000000023_0001_0001_44_61_H_.._ems_p1-15H-GBL-16H-GBL-16H_0039_0001_0001_0002_0001_0001_0001_0001__14__E
DKRKKLEKIAERLAREGKLDEEEANKLAREAWKAGDEELLAKIVNAWLHAKLS DYSFSCYSQLEVNGSQHSLTCAFEDPDVNTTNLEFEICGALVEVKCLNFRKLQEIYFIETKKFLLIGKSNICVKVGEKSLTCKKIDLTTIVKPEAPFDLSVVYREGANDFVVTFNTSHLQKKYVKVLMHDVAYRQEKDENKWTHVNLSSTKLTLLQRKLQPAAMYEIKVRSIPDHYFKGFWSEWSPSYYFRTP bcov_v4_r4_ems_p1-15H-GBL-16H-GBL-16H_0129_0001_0001_0002_000000002_0001_0001_19_34_H_.._ems_p1-15H-GABBL-14H-GBL-16H_0666_0001_0001_0002_0001_0001_0001__25__N
PEVKKEAKKAEELLTQARKLAEDPRIRYIIEVLIEELRKAVKNDNEEDLHIIIWRAKADWKYVL DYSFSCYSQLEVNGSQHSLTCAFEDPDVNTTNLEFEICGALVEVKCLNFRKLQEIYFIETKKFLLIGKSNICVKVGEKSLTCKKIDLTTIVKPEAPFDLSVVYREGANDFVVTFNTSHLQKKYVKVLMHDVAYRQEKDENKWTHVNLSSTKLTLLQRKLQPAAMYEIKVRSIPDHYFKGFWSEWSPSYYFRTP bcov_r2_ems_3hM_540_000000033_0001_0001__59__D
TKVQELIERMREHAERKGNAVAKVIADELEEALRRGDESDIRMNSRKAKQAIKA DYSFSCYSQLEVNGSQHSLTCAFEDPDVNTTNLEFEICGALVEVKCLNFRKLQEIYFIETKKFLLIGKSNICVKVGEKSLTCKKIDLTTIVKPEAPFDLSVVYREGANDFVVTFNTSHLQKKYVKVLMHDVAYRQEKDENKWTHVNLSSTKLTLLQRKLQPAAMYEIKVRSIPDHYFKGFWSEWSPSYYFRTP longxing_Grafting2_HHH_eva_0779_0001_0002_0001_0001__10__M
TEEEKLESILRKLKELADRVEDPRARHMIRIILTELEDKIKEKRREDARLAIMKVKQALKTHL DYSFSCYSQLEVNGSQHSLTCAFEDPDVNTTNLEFEICGALVEVKCLNFRKLQEIYFIETKKFLLIGKSNICVKVGEKSLTCKKIDLTTIVKPEAPFDLSVVYREGANDFVVTFNTSHLQKKYVKVLMHDVAYRQEKDENKWTHVNLSSTKLTLLQRKLQPAAMYEIKVRSIPDHYFKGFWSEWSPSYYFRTP longxing_Grafting2_ems_3hM_1371_0001_0007_0001_0001__39__K
TKVQELIERLREHAERKGNAVAKVIADEVEEALRRGDESDIRMNSRKAKQAIKA DYSFSCYSQLEVNGSQHSLTCAFEDPDVNTTNLEFEICGALVEVKCLNFRKLQEIYFIETKKFLLIGKSNICVKVGEKSLTCKKIDLTTIVKPEAPFDLSVVYREGANDFVVTFNTSHLQKKYVKVLMHDVAYRQEKDENKWTHVNLSSTKLTLLQRKLQPAAMYEIKVRSIPDHYFKGFWSEWSPSYYFRTP longxing_Grafting2_HHH_eva_0779_0001_0002_0001_0001__29__V
DEVHKLAEKAARLALKKGDWDAHAKVVNVFLALKHGIISKEQAKKILKKIIENILS DYSFSCYSQLEVNGSQHSLTCAFEDPDVNTTNLEFEICGALVEVKCLNFRKLQEIYFIETKKFLLIGKSNICVKVGEKSLTCKKIDLTTIVKPEAPFDLSVVYREGANDFVVTFNTSHLQKKYVKVLMHDVAYRQEKDENKWTHVNLSSTKLTLLQRKLQPAAMYEIKVRSIPDHYFKGFWSEWSPSYYFRTP bcov_v4_r4_ems_p1-15H-GBL-16H-GBL-16H_0129_0001_0001_0002_000000002_0001_0001_19_34_H_.._ems_p1-16H-GBL-16H-GABBL-16H_0045_0001_0001_0002_0001_0001_0001_0001__53__N
PEVKKEAKKAEELLTQARKLAEDPRIRYDIEVLIEELRKAVKNDNEEDLHIIIWRAKAIWKYVL DYSFSCYSQLEVNGSQHSLTCAFEDPDVNTTNLEFEICGALVEVKCLNFRKLQEIYFIETKKFLLIGKSNICVKVGEKSLTCKKIDLTTIVKPEAPFDLSVVYREGANDFVVTFNTSHLQKKYVKVLMHDVAYRQEKDENKWTHVNLSSTKLTLLQRKLQPAAMYEIKVRSIPDHYFKGFWSEWSPSYYFRTP bcov_r2_ems_3hM_540_000000033_0001_0001__29__D
TEDVVRELEKILEELLRRGLLNPMIADALKDELRTALKEGDEDTLRLVRLKVELAKKTLK DYSFSCYSQLEVNGSQHSLTCAFEDPDVNTTNLEFEICGALVEVKCLNFRKLQEIYFIETKKFLLIGKSNICVKVGEKSLTCKKIDLTTIVKPEAPFDLSVVYREGANDFVVTFNTSHLQKKYVKVLMHDVAYRQEKDENKWTHVNLSSTKLTLLQRKLQPAAMYEIKVRSIPDHYFKGFWSEWSPSYYFRTP longxing_Grafting2_HHH_eva_0122_0001_0011_0001_0001__24__M
TKVQELIERLREHAERKGNAVAKVIADELEEALRRGDESDIRRNSRKAKQAIKA DYSFSCYSQLEVNGSQHSLTCAFEDPDVNTTNLEFEICGALVEVKCLNFRKLQEIYFIETKKFLLIGKSNICVKVGEKSLTCKKIDLTTIVKPEAPFDLSVVYREGANDFVVTFNTSHLQKKYVKVLMHDVAYRQEKDENKWTHVNLSSTKLTLLQRKLQPAAMYEIKVRSIPDHYFKGFWSEWSPSYYFRTP longxing_Grafting2_HHH_eva_0779_0001_0002_0001_0001__43__R
TKVQELHERLREHAERKGNAVAKVIADELEEALRRGDESDIRMNSRKAKQAIKA DYSFSCYSQLEVNGSQHSLTCAFEDPDVNTTNLEFEICGALVEVKCLNFRKLQEIYFIETKKFLLIGKSNICVKVGEKSLTCKKIDLTTIVKPEAPFDLSVVYREGANDFVVTFNTSHLQKKYVKVLMHDVAYRQEKDENKWTHVNLSSTKLTLLQRKLQPAAMYEIKVRSIPDHYFKGFWSEWSPSYYFRTP longxing_Grafting2_HHH_eva_0779_0001_0002_0001_0001__7__H
PEVKKEAKKAEELLTQARKYAEDPRIRYIIEVLIEELRKAVKNDNEEDLHIIIWRAKAIWKYVL DYSFSCYSQLEVNGSQHSLTCAFEDPDVNTTNLEFEICGALVEVKCLNFRKLQEIYFIETKKFLLIGKSNICVKVGEKSLTCKKIDLTTIVKPEAPFDLSVVYREGANDFVVTFNTSHLQKKYVKVLMHDVAYRQEKDENKWTHVNLSSTKLTLLQRKLQPAAMYEIKVRSIPDHYFKGFWSEWSPSYYFRTP bcov_r2_ems_3hM_540_000000033_0001_0001__20__Y
DKRKKLEKIAERLAREGKLDEEEIEKLAREAWKAGDEELLAKIVNAWLHAKLS DYSFSCYSQLEVNGSQHSLTCAFEDPDVNTTNLEFEICGALVEVKCLNFRKLQEIYFIETKKFLLIGKSNICVKVGEKSLTCKKIDLTTIVKPEAPFDLSVVYREGANDFVVTFNTSHLQKKYVKVLMHDVAYRQEKDENKWTHVNLSSTKLTLLQRKLQPAAMYEIKVRSIPDHYFKGFWSEWSPSYYFRTP bcov_v4_r4_ems_p1-15H-GBL-16H-GBL-16H_0129_0001_0001_0002_000000002_0001_0001_19_34_H_.._ems_p1-15H-GABBL-14H-GBL-16H_0666_0001_0001_0002_0001_0001_0001__24__I
TKVQELIERLREHAERKGNKVAKVIADELEEALRRGDESDIRMNSRKAKQAIKA DYSFSCYSQLEVNGSQHSLTCAFEDPDVNTTNLEFEICGALVEVKCLNFRKLQEIYFIETKKFLLIGKSNICVKVGEKSLTCKKIDLTTIVKPEAPFDLSVVYREGANDFVVTFNTSHLQKKYVKVLMHDVAYRQEKDENKWTHVNLSSTKLTLLQRKLQPAAMYEIKVRSIPDHYFKGFWSEWSPSYYFRTP longxing_Grafting2_HHH_eva_0779_0001_0002_0001_0001__20__K
SLSHQVQMALIVAQIAKQDVDEKLARLKIELAANHVRKLLSVPDPSVHELAKKALKIIESLK DYSFSCYSQLEVNGSQHSLTCAFEDPDVNTTNLEFEICGALVEVKCLNFRKLQEIYFIETKKFLLIGKSNICVKVGEKSLTCKKIDLTTIVKPEAPFDLSVVYREGANDFVVTFNTSHLQKKYVKVLMHDVAYRQEKDENKWTHVNLSSTKLTLLQRKLQPAAMYEIKVRSIPDHYFKGFWSEWSPSYYFRTP longxing_Grafting2_ems_3hM_1720_0001_0007_0001_0001__20__V
SEDSRLAQMKVKQAAKLAESGKVDPHAVKIIIKIILEAARERGDEDVIKVAERALEKVKKIESS DYSFSCYSQLEVNGSQHSLTCAFEDPDVNTTNLEFEICGALVEVKCLNFRKLQEIYFIETKKFLLIGKSNICVKVGEKSLTCKKIDLTTIVKPEAPFDLSVVYREGANDFVVTFNTSHLQKKYVKVLMHDVAYRQEKDENKWTHVNLSSTKLTLLQRKLQPAAMYEIKVRSIPDHYFKGFWSEWSPSYYFRTP longxing_Grafting2_HHH_eva_0068_0001_0007_0001_0001__7__A
PEVKKEAKKAEELLTQARKLAEDPRIRYIIEVLIEELRKAVKNDNEEDLHIIIQRAKAIWKYVL DYSFSCYSQLEVNGSQHSLTCAFEDPDVNTTNLEFEICGALVEVKCLNFRKLQEIYFIETKKFLLIGKSNICVKVGEKSLTCKKIDLTTIVKPEAPFDLSVVYREGANDFVVTFNTSHLQKKYVKVLMHDVAYRQEKDENKWTHVNLSSTKLTLLQRKLQPAAMYEIKVRSIPDHYFKGFWSEWSPSYYFRTP bcov_r2_ems_3hM_540_000000033_0001_0001__54__Q
DPRKKLKELVDRAKTLSKQVGDRMALHVVKVLELEAKEAIDNNDEEELKLVERKLRLAIKILES DYSFSCYSQLEVNGSQHSLTCAFEDPDVNTTNLEFEICGALVEVKCLNFRKLQEIYFIETKKFLLIGKSNICVKVGEKSLTCKKIDLTTIVKPEAPFDLSVVYREGANDFVVTFNTSHLQKKYVKVLMHDVAYRQEKDENKWTHVNLSSTKLTLLQRKLQPAAMYEIKVRSIPDHYFKGFWSEWSPSYYFRTP longxing_Grafting2_ems_3hM_2512_0001_0006_0001_0001__17__S
TIEEELKKLARKAWKKGDEDAHAVLVNAWHAYKLGDEKALKKLIKLAKELLDS DYSFSCYSQLEVNGSQHSLTCAFEDPDVNTTNLEFEICGALVEVKCLNFRKLQEIYFIETKKFLLIGKSNICVKVGEKSLTCKKIDLTTIVKPEAPFDLSVVYREGANDFVVTFNTSHLQKKYVKVLMHDVAYRQEKDENKWTHVNLSSTKLTLLQRKLQPAAMYEIKVRSIPDHYFKGFWSEWSPSYYFRTP bcov_v3_r3_ems_3hM_3011_000000023_0001_0001_44_61_H_.._ems_p1-15H-GBL-16H-GBL-16H_0039_0001_0001_0002_0001_0001_0001_0001__30__H
DKEEKVKKLKDRANEVASKAKTRLAMLLKILVEELEDALKKGDPDDYRLYYKKVEQAIKIIE DYSFSCYSQLEVNGSQHSLTCAFEDPDVNTTNLEFEICGALVEVKCLNFRKLQEIYFIETKKFLLIGKSNICVKVGEKSLTCKKIDLTTIVKPEAPFDLSVVYREGANDFVVTFNTSHLQKKYVKVLMHDVAYRQEKDENKWTHVNLSSTKLTLLQRKLQPAAMYEIKVRSIPDHYFKGFWSEWSPSYYFRTP longxing_Grafting2_ems_3hM_1894_0002_0004_0001_0001__50__Y
SRWKLAVEAVRKLAKELKDKDPRLSELADKALRKLEEAIKKFKDDPEYIHAVAVRVAIQLKKIG DYSFSCYSQLEVNGSQHSLTCAFEDPDVNTTNLEFEICGALVEVKCLNFRKLQEIYFIETKKFLLIGKSNICVKVGEKSLTCKKIDLTTIVKPEAPFDLSVVYREGANDFVVTFNTSHLQKKYVKVLMHDVAYRQEKDENKWTHVNLSSTKLTLLQRKLQPAAMYEIKVRSIPDHYFKGFWSEWSPSYYFRTP bcov_v4_r4_ems_p1-15H-GBL-16H-GBL-16H_0129_0001_0001_0002_000000002_0001_0001_19_34_H_.._ems_3hM_1177_0001_0001_0001_0001__17__L
SRWKLAVEAVRKLAKEVKDKDPRLSELADKALRKLEEAIKKFKDDPEYIHAVAVRVAIQLKMIG DYSFSCYSQLEVNGSQHSLTCAFEDPDVNTTNLEFEICGALVEVKCLNFRKLQEIYFIETKKFLLIGKSNICVKVGEKSLTCKKIDLTTIVKPEAPFDLSVVYREGANDFVVTFNTSHLQKKYVKVLMHDVAYRQEKDENKWTHVNLSSTKLTLLQRKLQPAAMYEIKVRSIPDHYFKGFWSEWSPSYYFRTP bcov_v4_r4_ems_p1-15H-GBL-16H-GBL-16H_0129_0001_0001_0002_000000002_0001_0001_19_34_H_.._ems_3hM_1177_0001_0001_0001_0001__62__M
HEVQELHRKLWHATEKAEKRNDEKAVKLLEDASVLLVNAWLSNDEDLKKKANKYAKTVIKQAES DYSFSCYSQLEVNGSQHSLTCAFEDPDVNTTNLEFEICGALVEVKCLNFRKLQEIYFIETKKFLLIGKSNICVKVGEKSLTCKKIDLTTIVKPEAPFDLSVVYREGANDFVVTFNTSHLQKKYVKVLMHDVAYRQEKDENKWTHVNLSSTKLTLLQRKLQPAAMYEIKVRSIPDHYFKGFWSEWSPSYYFRTP bcov_v3_r3_HEEH_04578_000000011_0001_0001_44_64_H_.._ems_3hC_1310_0001_0001_0013_0001_0001_0001__7__H
SEDSRLDQMKVKQAAKLAESGKVDPHAVKIIFKIILEAARERGDEDVIKVAERALEKVKKIESS DYSFSCYSQLEVNGSQHSLTCAFEDPDVNTTNLEFEICGALVEVKCLNFRKLQEIYFIETKKFLLIGKSNICVKVGEKSLTCKKIDLTTIVKPEAPFDLSVVYREGANDFVVTFNTSHLQKKYVKVLMHDVAYRQEKDENKWTHVNLSSTKLTLLQRKLQPAAMYEIKVRSIPDHYFKGFWSEWSPSYYFRTP longxing_Grafting2_HHH_eva_0068_0001_0007_0001_0001__32__F
TIEEELKKLARKAWKKHDEDAHAVLVNAWRAYKLGDEKALKKLIKLAKELLDS DYSFSCYSQLEVNGSQHSLTCAFEDPDVNTTNLEFEICGALVEVKCLNFRKLQEIYFIETKKFLLIGKSNICVKVGEKSLTCKKIDLTTIVKPEAPFDLSVVYREGANDFVVTFNTSHLQKKYVKVLMHDVAYRQEKDENKWTHVNLSSTKLTLLQRKLQPAAMYEIKVRSIPDHYFKGFWSEWSPSYYFRTP bcov_v3_r3_ems_3hM_3011_000000023_0001_0001_44_61_H_.._ems_p1-15H-GBL-16H-GBL-16H_0039_0001_0001_0002_0001_0001_0001_0001__17__H
TEEEKLESILRKLKELADRVEDPRARHMIRIILTELEDAIKEKRREDARLAIMKVKNALKTHL DYSFSCYSQLEVNGSQHSLTCAFEDPDVNTTNLEFEICGALVEVKCLNFRKLQEIYFIETKKFLLIGKSNICVKVGEKSLTCKKIDLTTIVKPEAPFDLSVVYREGANDFVVTFNTSHLQKKYVKVLMHDVAYRQEKDENKWTHVNLSSTKLTLLQRKLQPAAMYEIKVRSIPDHYFKGFWSEWSPSYYFRTP longxing_Grafting2_ems_3hM_1371_0001_0007_0001_0001__57__N
TEEEKLESILRKLKELADRVEDPRARHMIRIILTELEDAIKEKRRELARLAIMKVKQALKTHL DYSFSCYSQLEVNGSQHSLTCAFEDPDVNTTNLEFEICGALVEVKCLNFRKLQEIYFIETKKFLLIGKSNICVKVGEKSLTCKKIDLTTIVKPEAPFDLSVVYREGANDFVVTFNTSHLQKKYVKVLMHDVAYRQEKDENKWTHVNLSSTKLTLLQRKLQPAAMYEIKVRSIPDHYFKGFWSEWSPSYYFRTP longxing_Grafting2_ems_3hM_1371_0001_0007_0001_0001__47__L
SLSHQVQMALIVAQIAKQDPDEKLARLKIELAANHVRKLLSVPDPSVHELAKKVLKIIESLK DYSFSCYSQLEVNGSQHSLTCAFEDPDVNTTNLEFEICGALVEVKCLNFRKLQEIYFIETKKFLLIGKSNICVKVGEKSLTCKKIDLTTIVKPEAPFDLSVVYREGANDFVVTFNTSHLQKKYVKVLMHDVAYRQEKDENKWTHVNLSSTKLTLLQRKLQPAAMYEIKVRSIPDHYFKGFWSEWSPSYYFRTP longxing_Grafting2_ems_3hM_1720_0001_0007_0001_0001__54__V
PEVKKEAKKAEELLTQARKLAEDPRIRYIIEVLIEELRKAVKNDNEEDLHIIIWRAKAIWKYLL DYSFSCYSQLEVNGSQHSLTCAFEDPDVNTTNLEFEICGALVEVKCLNFRKLQEIYFIETKKFLLIGKSNICVKVGEKSLTCKKIDLTTIVKPEAPFDLSVVYREGANDFVVTFNTSHLQKKYVKVLMHDVAYRQEKDENKWTHVNLSSTKLTLLQRKLQPAAMYEIKVRSIPDHYFKGFWSEWSPSYYFRTP bcov_r2_ems_3hM_540_000000033_0001_0001__63__L
DKEEKVKKLKDRANEVASKAKTRLAMLLKILVEELEDALKKGDPDDYRLKYKKVEQAIKIIE DYSFSCYSQLEVNGSQHSLTCAFEDPDVNTTNLEFEICGALVEVKCLNFRKLQEIYFIETKKFLLIGKSNICVKVGEKSLTCKKIDLTTIVKPEAPFDLSVVYREGANDFVVTFNTSHLQKKYVKVLMHDVAYRQEKDENKWTHVNLSSTKLTLLQRKLQPAAMYEIKVRSIPDHYFKGFWSEWSPSYYFRTP longxing_Grafting2_ems_3hM_1894_0002_0004_0001_0001__50__K
DEVHKLAEKAARLALKKGDWDAHAKVINVFLALKHGIISKEQAKKILKKIIEEILS DYSFSCYSQLEVNGSQHSLTCAFEDPDVNTTNLEFEICGALVEVKCLNFRKLQEIYFIETKKFLLIGKSNICVKVGEKSLTCKKIDLTTIVKPEAPFDLSVVYREGANDFVVTFNTSHLQKKYVKVLMHDVAYRQEKDENKWTHVNLSSTKLTLLQRKLQPAAMYEIKVRSIPDHYFKGFWSEWSPSYYFRTP bcov_v4_r4_ems_p1-15H-GBL-16H-GBL-16H_0129_0001_0001_0002_000000002_0001_0001_19_34_H_.._ems_p1-16H-GBL-16H-GABBL-16H_0045_0001_0001_0002_0001_0001_0001_0001__27__I
DEQEKLIRRKIELALKILSKIPDPTAQKVVETAKKLYEEATKKNDKELLEDVAAYAVIQAIRI DYSFSCYSQLEVNGSQHSLTCAFEDPDVNTTNLEFEICGALVEVKCLNFRKLQEIYFIETKKFLLIGKSNICVKVGEKSLTCKKIDLTTIVKPEAPFDLSVVYREGANDFVVTFNTSHLQKKYVKVLMHDVAYRQEKDENKWTHVNLSSTKLTLLQRKLQPAAMYEIKVRSIPDHYFKGFWSEWSPSYYFRTP longxing_Grafting2_ems_3hM_2634_0002_0011_0001_0001__3__Q
SWETIFRLWKDALEKAADKNNQELAKLVRKAAELLARALNVDDEDTKRDLERKAEEILKNV DYSFSCYSQLEVNGSQHSLTCAFEDPDVNTTNLEFEICGALVEVKCLNFRKLQEIYFIETKKFLLIGKSNICVKVGEKSLTCKKIDLTTIVKPEAPFDLSVVYREGANDFVVTFNTSHLQKKYVKVLMHDVAYRQEKDENKWTHVNLSSTKLTLLQRKLQPAAMYEIKVRSIPDHYFKGFWSEWSPSYYFRTP bcov_v4_r3_ems_3hC_204_000000066_0001_0001_22_41_H_.._ems_3hM_2628_0001_0002_0001_0001__10__K
SEDSRLDQMSVKQAAKLAESGKVDPHAVKIIIKIILEAARERGDEDVIKVAERALEKVKKIESS DYSFSCYSQLEVNGSQHSLTCAFEDPDVNTTNLEFEICGALVEVKCLNFRKLQEIYFIETKKFLLIGKSNICVKVGEKSLTCKKIDLTTIVKPEAPFDLSVVYREGANDFVVTFNTSHLQKKYVKVLMHDVAYRQEKDENKWTHVNLSSTKLTLLQRKLQPAAMYEIKVRSIPDHYFKGFWSEWSPSYYFRTP longxing_Grafting2_HHH_eva_0068_0001_0007_0001_0001__10__S
DKEEKVKKLKDRANEVASKAKTRLAMLLKILVHELEDALKKGDPDDYRLAYKKVEQAIKIIE DYSFSCYSQLEVNGSQHSLTCAFEDPDVNTTNLEFEICGALVEVKCLNFRKLQEIYFIETKKFLLIGKSNICVKVGEKSLTCKKIDLTTIVKPEAPFDLSVVYREGANDFVVTFNTSHLQKKYVKVLMHDVAYRQEKDENKWTHVNLSSTKLTLLQRKLQPAAMYEIKVRSIPDHYFKGFWSEWSPSYYFRTP longxing_Grafting2_ems_3hM_1894_0002_0004_0001_0001__33__H
DKEEKVKKLKDRANELASKAKTRLAMLLKILVEELEDALKKGDPDDYRLAYKKVEQAIKIIE DYSFSCYSQLEVNGSQHSLTCAFEDPDVNTTNLEFEICGALVEVKCLNFRKLQEIYFIETKKFLLIGKSNICVKVGEKSLTCKKIDLTTIVKPEAPFDLSVVYREGANDFVVTFNTSHLQKKYVKVLMHDVAYRQEKDENKWTHVNLSSTKLTLLQRKLQPAAMYEIKVRSIPDHYFKGFWSEWSPSYYFRTP longxing_Grafting2_ems_3hM_1894_0002_0004_0001_0001__16__L
DEVHKLAEKAMRLALKKGDWDAHAKVVNVFLALKHGIISKEQAKKILKKIIEEILS DYSFSCYSQLEVNGSQHSLTCAFEDPDVNTTNLEFEICGALVEVKCLNFRKLQEIYFIETKKFLLIGKSNICVKVGEKSLTCKKIDLTTIVKPEAPFDLSVVYREGANDFVVTFNTSHLQKKYVKVLMHDVAYRQEKDENKWTHVNLSSTKLTLLQRKLQPAAMYEIKVRSIPDHYFKGFWSEWSPSYYFRTP bcov_v4_r4_ems_p1-15H-GBL-16H-GBL-16H_0129_0001_0001_0002_000000002_0001_0001_19_34_H_.._ems_p1-16H-GBL-16H-GABBL-16H_0045_0001_0001_0002_0001_0001_0001_0001__11__M
SEDSRLDQMKVKQAAKLAESGKVDPHAVKIIIKIILEAARARGDEDVIKVAERALEKVKKIESS DYSFSCYSQLEVNGSQHSLTCAFEDPDVNTTNLEFEICGALVEVKCLNFRKLQEIYFIETKKFLLIGKSNICVKVGEKSLTCKKIDLTTIVKPEAPFDLSVVYREGANDFVVTFNTSHLQKKYVKVLMHDVAYRQEKDENKWTHVNLSSTKLTLLQRKLQPAAMYEIKVRSIPDHYFKGFWSEWSPSYYFRTP longxing_Grafting2_HHH_eva_0068_0001_0007_0001_0001__41__A
SLSHQLQMALIVAQIAKQDPDEKLARLKIELAANHVRKLLSVPDPSVHELAKKALKIIESLK DYSFSCYSQLEVNGSQHSLTCAFEDPDVNTTNLEFEICGALVEVKCLNFRKLQEIYFIETKKFLLIGKSNICVKVGEKSLTCKKIDLTTIVKPEAPFDLSVVYREGANDFVVTFNTSHLQKKYVKVLMHDVAYRQEKDENKWTHVNLSSTKLTLLQRKLQPAAMYEIKVRSIPDHYFKGFWSEWSPSYYFRTP longxing_Grafting2_ems_3hM_1720_0001_0007_0001_0001__6__L
SWETIFRLWTDALEKAADKNNQELAKLVRKAAELLHRALNVDDEDTKRDLERKAEEILKNV DYSFSCYSQLEVNGSQHSLTCAFEDPDVNTTNLEFEICGALVEVKCLNFRKLQEIYFIETKKFLLIGKSNICVKVGEKSLTCKKIDLTTIVKPEAPFDLSVVYREGANDFVVTFNTSHLQKKYVKVLMHDVAYRQEKDENKWTHVNLSSTKLTLLQRKLQPAAMYEIKVRSIPDHYFKGFWSEWSPSYYFRTP bcov_v4_r3_ems_3hC_204_000000066_0001_0001_22_41_H_.._ems_3hM_2628_0001_0002_0001_0001__36__H
HEVQELARRLWHATEKAEKRNDEKAVKLLEDASVLLVNAWLSNDEDLKKKANKYAKTVIKQAES DYSFSCYSQLEVNGSQHSLTCAFEDPDVNTTNLEFEICGALVEVKCLNFRKLQEIYFIETKKFLLIGKSNICVKVGEKSLTCKKIDLTTIVKPEAPFDLSVVYREGANDFVVTFNTSHLQKKYVKVLMHDVAYRQEKDENKWTHVNLSSTKLTLLQRKLQPAAMYEIKVRSIPDHYFKGFWSEWSPSYYFRTP bcov_v3_r3_HEEH_04578_000000011_0001_0001_44_64_H_.._ems_3hC_1310_0001_0001_0013_0001_0001_0001__9__R
TKVQELIERLREHAERKGNAAAKVIADELEEALRRGDESDIRMNSRKAKQAIKA DYSFSCYSQLEVNGSQHSLTCAFEDPDVNTTNLEFEICGALVEVKCLNFRKLQEIYFIETKKFLLIGKSNICVKVGEKSLTCKKIDLTTIVKPEAPFDLSVVYREGANDFVVTFNTSHLQKKYVKVLMHDVAYRQEKDENKWTHVNLSSTKLTLLQRKLQPAAMYEIKVRSIPDHYFKGFWSEWSPSYYFRTP longxing_Grafting2_HHH_eva_0779_0001_0002_0001_0001__21__A
TEDVVRELEKILEELLRRGLLNPAIADALKDELRTALKEGDEDTLRLVILKVELAKKTLK DYSFSCYSQLEVNGSQHSLTCAFEDPDVNTTNLEFEICGALVEVKCLNFRKLQEIYFIETKKFLLIGKSNICVKVGEKSLTCKKIDLTTIVKPEAPFDLSVVYREGANDFVVTFNTSHLQKKYVKVLMHDVAYRQEKDENKWTHVNLSSTKLTLLQRKLQPAAMYEIKVRSIPDHYFKGFWSEWSPSYYFRTP longxing_Grafting2_HHH_eva_0122_0001_0011_0001_0001__49__I
DDKLKHLLKALQREAKDAYKNNSPDDLRMVKLKARLARKIAQDPTARKLASEVEKLATKLEKS DYSFSCYSQLEVNGSQHSLTCAFEDPDVNTTNLEFEICGALVEVKCLNFRKLQEIYFIETKKFLLIGKSNICVKVGEKSLTCKKIDLTTIVKPEAPFDLSVVYREGANDFVVTFNTSHLQKKYVKVLMHDVAYRQEKDENKWTHVNLSSTKLTLLQRKLQPAAMYEIKVRSIPDHYFKGFWSEWSPSYYFRTP longxing_Grafting2_ems_3hM_543_0001_0020_0001_0001__29__M
DEDEKLIRRKIELALKILSKIPTPTAQKVVETAKKLYEEATKKNDKELLEDVAAYAVIQAIRI DYSFSCYSQLEVNGSQHSLTCAFEDPDVNTTNLEFEICGALVEVKCLNFRKLQEIYFIETKKFLLIGKSNICVKVGEKSLTCKKIDLTTIVKPEAPFDLSVVYREGANDFVVTFNTSHLQKKYVKVLMHDVAYRQEKDENKWTHVNLSSTKLTLLQRKLQPAAMYEIKVRSIPDHYFKGFWSEWSPSYYFRTP longxing_Grafting2_ems_3hM_2634_0002_0011_0001_0001__23__T
SRWKLAVEAVRKLAKEVKDKDPRLSELADKALRKLEEAIKKFKDDPEYIHIVAVRVAIQLKKIG DYSFSCYSQLEVNGSQHSLTCAFEDPDVNTTNLEFEICGALVEVKCLNFRKLQEIYFIETKKFLLIGKSNICVKVGEKSLTCKKIDLTTIVKPEAPFDLSVVYREGANDFVVTFNTSHLQKKYVKVLMHDVAYRQEKDENKWTHVNLSSTKLTLLQRKLQPAAMYEIKVRSIPDHYFKGFWSEWSPSYYFRTP bcov_v4_r4_ems_p1-15H-GBL-16H-GBL-16H_0129_0001_0001_0002_000000002_0001_0001_19_34_H_.._ems_3hM_1177_0001_0001_0001_0001__51__I
SRWKLLVEAVRKLAKEVKDKDPRLSELADKALRKLEEAIKKFKDDPEYIHAVAVRVAIQLKKIG DYSFSCYSQLEVNGSQHSLTCAFEDPDVNTTNLEFEICGALVEVKCLNFRKLQEIYFIETKKFLLIGKSNICVKVGEKSLTCKKIDLTTIVKPEAPFDLSVVYREGANDFVVTFNTSHLQKKYVKVLMHDVAYRQEKDENKWTHVNLSSTKLTLLQRKLQPAAMYEIKVRSIPDHYFKGFWSEWSPSYYFRTP bcov_v4_r4_ems_p1-15H-GBL-16H-GBL-16H_0129_0001_0001_0002_000000002_0001_0001_19_34_H_.._ems_3hM_1177_0001_0001_0001_0001__6__L
SEDSRLDQMKVKMAAKLAESGKVDPHAVKIIIKIILEAARERGDEDVIKVAERALEKVKKIESS DYSFSCYSQLEVNGSQHSLTCAFEDPDVNTTNLEFEICGALVEVKCLNFRKLQEIYFIETKKFLLIGKSNICVKVGEKSLTCKKIDLTTIVKPEAPFDLSVVYREGANDFVVTFNTSHLQKKYVKVLMHDVAYRQEKDENKWTHVNLSSTKLTLLQRKLQPAAMYEIKVRSIPDHYFKGFWSEWSPSYYFRTP longxing_Grafting2_HHH_eva_0068_0001_0007_0001_0001__13__M
DDKLKHLLKALQREAKDAYKNNSPDDLRLVKLKARLARKIAQDPTARKLASEVEKLATKLYKS DYSFSCYSQLEVNGSQHSLTCAFEDPDVNTTNLEFEICGALVEVKCLNFRKLQEIYFIETKKFLLIGKSNICVKVGEKSLTCKKIDLTTIVKPEAPFDLSVVYREGANDFVVTFNTSHLQKKYVKVLMHDVAYRQEKDENKWTHVNLSSTKLTLLQRKLQPAAMYEIKVRSIPDHYFKGFWSEWSPSYYFRTP longxing_Grafting2_ems_3hM_543_0001_0020_0001_0001__61__Y
SLSHQVQMALIVAQIAKQDPDEKLARNKIELAANHVRKLLSVPDPSVHELAKKALKIIESLK DYSFSCYSQLEVNGSQHSLTCAFEDPDVNTTNLEFEICGALVEVKCLNFRKLQEIYFIETKKFLLIGKSNICVKVGEKSLTCKKIDLTTIVKPEAPFDLSVVYREGANDFVVTFNTSHLQKKYVKVLMHDVAYRQEKDENKWTHVNLSSTKLTLLQRKLQPAAMYEIKVRSIPDHYFKGFWSEWSPSYYFRTP longxing_Grafting2_ems_3hM_1720_0001_0007_0001_0001__27__N
SWETIFRLWTDALEKAYDKNNQELAKLVRKAAELLARALNVDDEDTKRDLERKAEEILKNV DYSFSCYSQLEVNGSQHSLTCAFEDPDVNTTNLEFEICGALVEVKCLNFRKLQEIYFIETKKFLLIGKSNICVKVGEKSLTCKKIDLTTIVKPEAPFDLSVVYREGANDFVVTFNTSHLQKKYVKVLMHDVAYRQEKDENKWTHVNLSSTKLTLLQRKLQPAAMYEIKVRSIPDHYFKGFWSEWSPSYYFRTP bcov_v4_r3_ems_3hC_204_000000066_0001_0001_22_41_H_.._ems_3hM_2628_0001_0002_0001_0001__17__Y
DEDEKLIRRKIELALKILSKIPDPTAQKVVETAKKLYEEATKKNDKELLEDVAAYAVIQIIRI DYSFSCYSQLEVNGSQHSLTCAFEDPDVNTTNLEFEICGALVEVKCLNFRKLQEIYFIETKKFLLIGKSNICVKVGEKSLTCKKIDLTTIVKPEAPFDLSVVYREGANDFVVTFNTSHLQKKYVKVLMHDVAYRQEKDENKWTHVNLSSTKLTLLQRKLQPAAMYEIKVRSIPDHYFKGFWSEWSPSYYFRTP longxing_Grafting2_ems_3hM_2634_0002_0011_0001_0001__60__I
SLSHQVQMALIVAQIAKQDPDEKQARLKIELAANHVRKLLSVPDPSVHELAKKALKIIESLK DYSFSCYSQLEVNGSQHSLTCAFEDPDVNTTNLEFEICGALVEVKCLNFRKLQEIYFIETKKFLLIGKSNICVKVGEKSLTCKKIDLTTIVKPEAPFDLSVVYREGANDFVVTFNTSHLQKKYVKVLMHDVAYRQEKDENKWTHVNLSSTKLTLLQRKLQPAAMYEIKVRSIPDHYFKGFWSEWSPSYYFRTP longxing_Grafting2_ems_3hM_1720_0001_0007_0001_0001__24__Q
DKRKKLEKIAERLAREGKLDEEEAEKLAREAWKAGDEELLAKIVNHWLHAKLS DYSFSCYSQLEVNGSQHSLTCAFEDPDVNTTNLEFEICGALVEVKCLNFRKLQEIYFIETKKFLLIGKSNICVKVGEKSLTCKKIDLTTIVKPEAPFDLSVVYREGANDFVVTFNTSHLQKKYVKVLMHDVAYRQEKDENKWTHVNLSSTKLTLLQRKLQPAAMYEIKVRSIPDHYFKGFWSEWSPSYYFRTP bcov_v4_r4_ems_p1-15H-GBL-16H-GBL-16H_0129_0001_0001_0002_000000002_0001_0001_19_34_H_.._ems_p1-15H-GABBL-14H-GBL-16H_0666_0001_0001_0002_0001_0001_0001__46__H
DDKLKHLLKALQREAKDAYKNNSPRDLRLVKLKARLARKIAQDPTARKLASEVEKLATKLEKS DYSFSCYSQLEVNGSQHSLTCAFEDPDVNTTNLEFEICGALVEVKCLNFRKLQEIYFIETKKFLLIGKSNICVKVGEKSLTCKKIDLTTIVKPEAPFDLSVVYREGANDFVVTFNTSHLQKKYVKVLMHDVAYRQEKDENKWTHVNLSSTKLTLLQRKLQPAAMYEIKVRSIPDHYFKGFWSEWSPSYYFRTP longxing_Grafting2_ems_3hM_543_0001_0020_0001_0001__25__R
DKRKKLEKIAERLAREGKLDEEEAEKLAREAWKAGDEELLLKIVNAWLHAKLS DYSFSCYSQLEVNGSQHSLTCAFEDPDVNTTNLEFEICGALVEVKCLNFRKLQEIYFIETKKFLLIGKSNICVKVGEKSLTCKKIDLTTIVKPEAPFDLSVVYREGANDFVVTFNTSHLQKKYVKVLMHDVAYRQEKDENKWTHVNLSSTKLTLLQRKLQPAAMYEIKVRSIPDHYFKGFWSEWSPSYYFRTP bcov_v4_r4_ems_p1-15H-GBL-16H-GBL-16H_0129_0001_0001_0002_000000002_0001_0001_19_34_H_.._ems_p1-15H-GABBL-14H-GBL-16H_0666_0001_0001_0002_0001_0001_0001__41__L
SRWKLAVEAVRKLAKEVKDKDPRLSELADKALRKLEEAIKKFKDDPEYIHAVAVRVAAQLKKIG DYSFSCYSQLEVNGSQHSLTCAFEDPDVNTTNLEFEICGALVEVKCLNFRKLQEIYFIETKKFLLIGKSNICVKVGEKSLTCKKIDLTTIVKPEAPFDLSVVYREGANDFVVTFNTSHLQKKYVKVLMHDVAYRQEKDENKWTHVNLSSTKLTLLQRKLQPAAMYEIKVRSIPDHYFKGFWSEWSPSYYFRTP bcov_v4_r4_ems_p1-15H-GBL-16H-GBL-16H_0129_0001_0001_0002_000000002_0001_0001_19_34_H_.._ems_3hM_1177_0001_0001_0001_0001__58__A
DDTKLARRKVKLALTIVKNASSKEEADRALHIAEITADEVNEPTLQEQVTRTKKWVEKYFS DYSFSCYSQLEVNGSQHSLTCAFEDPDVNTTNLEFEICGALVEVKCLNFRKLQEIYFIETKKFLLIGKSNICVKVGEKSLTCKKIDLTTIVKPEAPFDLSVVYREGANDFVVTFNTSHLQKKYVKVLMHDVAYRQEKDENKWTHVNLSSTKLTLLQRKLQPAAMYEIKVRSIPDHYFKGFWSEWSPSYYFRTP longxing_Grafting2_ems_3hM_843_0001_0012_0001_0001__36__T
TIEEELKKLARKAWKKGDEDAHAVLVLAWRAYKLGDEKALKKLIKLAKELLDS DYSFSCYSQLEVNGSQHSLTCAFEDPDVNTTNLEFEICGALVEVKCLNFRKLQEIYFIETKKFLLIGKSNICVKVGEKSLTCKKIDLTTIVKPEAPFDLSVVYREGANDFVVTFNTSHLQKKYVKVLMHDVAYRQEKDENKWTHVNLSSTKLTLLQRKLQPAAMYEIKVRSIPDHYFKGFWSEWSPSYYFRTP bcov_v3_r3_ems_3hM_3011_000000023_0001_0001_44_61_H_.._ems_p1-15H-GBL-16H-GBL-16H_0039_0001_0001_0002_0001_0001_0001_0001__27__L
TEEEKLESILRKLKELADRVEDPRARHMIRIILTELEDAIKEKRREDARLAIMKVKQVLKTHL DYSFSCYSQLEVNGSQHSLTCAFEDPDVNTTNLEFEICGALVEVKCLNFRKLQEIYFIETKKFLLIGKSNICVKVGEKSLTCKKIDLTTIVKPEAPFDLSVVYREGANDFVVTFNTSHLQKKYVKVLMHDVAYRQEKDENKWTHVNLSSTKLTLLQRKLQPAAMYEIKVRSIPDHYFKGFWSEWSPSYYFRTP longxing_Grafting2_ems_3hM_1371_0001_0007_0001_0001__58__V
TEEEKLESILRKLKELADRVEDPRARHMIRIILTELEDAIKEKRREDARLAEMKVKQALKTHL DYSFSCYSQLEVNGSQHSLTCAFEDPDVNTTNLEFEICGALVEVKCLNFRKLQEIYFIETKKFLLIGKSNICVKVGEKSLTCKKIDLTTIVKPEAPFDLSVVYREGANDFVVTFNTSHLQKKYVKVLMHDVAYRQEKDENKWTHVNLSSTKLTLLQRKLQPAAMYEIKVRSIPDHYFKGFWSEWSPSYYFRTP longxing_Grafting2_ems_3hM_1371_0001_0007_0001_0001__52__E
TEDVVRELEKILEELLRRGLLNPAIADALKDELRTALKEGDEDTLNLVRLKVELAKKTLK DYSFSCYSQLEVNGSQHSLTCAFEDPDVNTTNLEFEICGALVEVKCLNFRKLQEIYFIETKKFLLIGKSNICVKVGEKSLTCKKIDLTTIVKPEAPFDLSVVYREGANDFVVTFNTSHLQKKYVKVLMHDVAYRQEKDENKWTHVNLSSTKLTLLQRKLQPAAMYEIKVRSIPDHYFKGFWSEWSPSYYFRTP longxing_Grafting2_HHH_eva_0122_0001_0011_0001_0001__46__N
HEVQELARKLWHATEKAEKRNDEKAVKLLEDASVLHVNAWLSNDEDLKKKANKYAKTVIKQAES DYSFSCYSQLEVNGSQHSLTCAFEDPDVNTTNLEFEICGALVEVKCLNFRKLQEIYFIETKKFLLIGKSNICVKVGEKSLTCKKIDLTTIVKPEAPFDLSVVYREGANDFVVTFNTSHLQKKYVKVLMHDVAYRQEKDENKWTHVNLSSTKLTLLQRKLQPAAMYEIKVRSIPDHYFKGFWSEWSPSYYFRTP bcov_v3_r3_HEEH_04578_000000011_0001_0001_44_64_H_.._ems_3hC_1310_0001_0001_0013_0001_0001_0001__36__H
TLEEELKKLARKAWKKGDEDAHAVLVNAWRAYKLGDEKALKKLIKLAKELLDS DYSFSCYSQLEVNGSQHSLTCAFEDPDVNTTNLEFEICGALVEVKCLNFRKLQEIYFIETKKFLLIGKSNICVKVGEKSLTCKKIDLTTIVKPEAPFDLSVVYREGANDFVVTFNTSHLQKKYVKVLMHDVAYRQEKDENKWTHVNLSSTKLTLLQRKLQPAAMYEIKVRSIPDHYFKGFWSEWSPSYYFRTP bcov_v3_r3_ems_3hM_3011_000000023_0001_0001_44_61_H_.._ems_p1-15H-GBL-16H-GBL-16H_0039_0001_0001_0002_0001_0001_0001_0001__2__L
TEDVVRELEKILEELLRRGLLNPAIADALIDELRTALKEGDEDTLRLVRLKVELAKKTLK DYSFSCYSQLEVNGSQHSLTCAFEDPDVNTTNLEFEICGALVEVKCLNFRKLQEIYFIETKKFLLIGKSNICVKVGEKSLTCKKIDLTTIVKPEAPFDLSVVYREGANDFVVTFNTSHLQKKYVKVLMHDVAYRQEKDENKWTHVNLSSTKLTLLQRKLQPAAMYEIKVRSIPDHYFKGFWSEWSPSYYFRTP longxing_Grafting2_HHH_eva_0122_0001_0011_0001_0001__30__I
HEVQELNRKLWHATEKAEKRNDEKAVKLLEDASVLLVNAWLSNDEDLKKKANKYAKTVIKQAES DYSFSCYSQLEVNGSQHSLTCAFEDPDVNTTNLEFEICGALVEVKCLNFRKLQEIYFIETKKFLLIGKSNICVKVGEKSLTCKKIDLTTIVKPEAPFDLSVVYREGANDFVVTFNTSHLQKKYVKVLMHDVAYRQEKDENKWTHVNLSSTKLTLLQRKLQPAAMYEIKVRSIPDHYFKGFWSEWSPSYYFRTP bcov_v3_r3_HEEH_04578_000000011_0001_0001_44_64_H_.._ems_3hC_1310_0001_0001_0013_0001_0001_0001__7__N
DEDEKLIRRKIELALKILSKIPDPTAQKVVETAKKHYEEATKKNDKELLEDVAAYAVIQAIRI DYSFSCYSQLEVNGSQHSLTCAFEDPDVNTTNLEFEICGALVEVKCLNFRKLQEIYFIETKKFLLIGKSNICVKVGEKSLTCKKIDLTTIVKPEAPFDLSVVYREGANDFVVTFNTSHLQKKYVKVLMHDVAYRQEKDENKWTHVNLSSTKLTLLQRKLQPAAMYEIKVRSIPDHYFKGFWSEWSPSYYFRTP longxing_Grafting2_ems_3hM_2634_0002_0011_0001_0001__36__H
SLSHQVQMALIVAQIAKQDPDEKLARLKIELAANHVRKLLSHPDPSVHELAKKALKIIESLK DYSFSCYSQLEVNGSQHSLTCAFEDPDVNTTNLEFEICGALVEVKCLNFRKLQEIYFIETKKFLLIGKSNICVKVGEKSLTCKKIDLTTIVKPEAPFDLSVVYREGANDFVVTFNTSHLQKKYVKVLMHDVAYRQEKDENKWTHVNLSSTKLTLLQRKLQPAAMYEIKVRSIPDHYFKGFWSEWSPSYYFRTP longxing_Grafting2_ems_3hM_1720_0001_0007_0001_0001__42__H
PEVKKEAKKAEELLTQARKLAEDPRIRYIIEVLIEELRKAVKNDNETDLHIIIWRAKAIWKYVL DYSFSCYSQLEVNGSQHSLTCAFEDPDVNTTNLEFEICGALVEVKCLNFRKLQEIYFIETKKFLLIGKSNICVKVGEKSLTCKKIDLTTIVKPEAPFDLSVVYREGANDFVVTFNTSHLQKKYVKVLMHDVAYRQEKDENKWTHVNLSSTKLTLLQRKLQPAAMYEIKVRSIPDHYFKGFWSEWSPSYYFRTP bcov_r2_ems_3hM_540_000000033_0001_0001__47__T
PEVKKRAKKAEELLTQARKLAEDPRIRYIIEVLIEELRKAVKNDNEEDLHIIIWRAKAIWKYVL DYSFSCYSQLEVNGSQHSLTCAFEDPDVNTTNLEFEICGALVEVKCLNFRKLQEIYFIETKKFLLIGKSNICVKVGEKSLTCKKIDLTTIVKPEAPFDLSVVYREGANDFVVTFNTSHLQKKYVKVLMHDVAYRQEKDENKWTHVNLSSTKLTLLQRKLQPAAMYEIKVRSIPDHYFKGFWSEWSPSYYFRTP bcov_r2_ems_3hM_540_000000033_0001_0001__6__R
HEVQELARKLWHATEKAEKRNDEKAVKLLEDASVLLENAWLSNDEDLKKKANKYAKTVIKQAES DYSFSCYSQLEVNGSQHSLTCAFEDPDVNTTNLEFEICGALVEVKCLNFRKLQEIYFIETKKFLLIGKSNICVKVGEKSLTCKKIDLTTIVKPEAPFDLSVVYREGANDFVVTFNTSHLQKKYVKVLMHDVAYRQEKDENKWTHVNLSSTKLTLLQRKLQPAAMYEIKVRSIPDHYFKGFWSEWSPSYYFRTP bcov_v3_r3_HEEH_04578_000000011_0001_0001_44_64_H_.._ems_3hC_1310_0001_0001_0013_0001_0001_0001__37__E
TEEEKLESIKRKLKELADRVEDPRARHMIRIILTELEDAIKEKRREDARLAIMKVKQALKTHL DYSFSCYSQLEVNGSQHSLTCAFEDPDVNTTNLEFEICGALVEVKCLNFRKLQEIYFIETKKFLLIGKSNICVKVGEKSLTCKKIDLTTIVKPEAPFDLSVVYREGANDFVVTFNTSHLQKKYVKVLMHDVAYRQEKDENKWTHVNLSSTKLTLLQRKLQPAAMYEIKVRSIPDHYFKGFWSEWSPSYYFRTP longxing_Grafting2_ems_3hM_1371_0001_0007_0001_0001__10__K
TEDVVRELEKILEELLRRGLLNPAIADALLDELRTALKEGDEDTLRLVRLKVELAKKTLK DYSFSCYSQLEVNGSQHSLTCAFEDPDVNTTNLEFEICGALVEVKCLNFRKLQEIYFIETKKFLLIGKSNICVKVGEKSLTCKKIDLTTIVKPEAPFDLSVVYREGANDFVVTFNTSHLQKKYVKVLMHDVAYRQEKDENKWTHVNLSSTKLTLLQRKLQPAAMYEIKVRSIPDHYFKGFWSEWSPSYYFRTP longxing_Grafting2_HHH_eva_0122_0001_0011_0001_0001__30__L
HEVQELARKLWHATEKAEKRNDEKAVKLLEDASVLLVNAWLSNDEDLKKKANKYAKTVFKQAES DYSFSCYSQLEVNGSQHSLTCAFEDPDVNTTNLEFEICGALVEVKCLNFRKLQEIYFIETKKFLLIGKSNICVKVGEKSLTCKKIDLTTIVKPEAPFDLSVVYREGANDFVVTFNTSHLQKKYVKVLMHDVAYRQEKDENKWTHVNLSSTKLTLLQRKLQPAAMYEIKVRSIPDHYFKGFWSEWSPSYYFRTP bcov_v3_r3_HEEH_04578_000000011_0001_0001_44_64_H_.._ems_3hC_1310_0001_0001_0013_0001_0001_0001__59__F
DKRKKLEKIAERLAREGKLDTEEAEKLAREAWKAGDEELLAKIVNAWLHAKLS DYSFSCYSQLEVNGSQHSLTCAFEDPDVNTTNLEFEICGALVEVKCLNFRKLQEIYFIETKKFLLIGKSNICVKVGEKSLTCKKIDLTTIVKPEAPFDLSVVYREGANDFVVTFNTSHLQKKYVKVLMHDVAYRQEKDENKWTHVNLSSTKLTLLQRKLQPAAMYEIKVRSIPDHYFKGFWSEWSPSYYFRTP bcov_v4_r4_ems_p1-15H-GBL-16H-GBL-16H_0129_0001_0001_0002_000000002_0001_0001_19_34_H_.._ems_p1-15H-GABBL-14H-GBL-16H_0666_0001_0001_0002_0001_0001_0001__21__T
DEDEKLIRRKIELALKILSKIPDPTAQKVVETAKKLYEEATKKNDKELQEDVAAYAVIQAIRI DYSFSCYSQLEVNGSQHSLTCAFEDPDVNTTNLEFEICGALVEVKCLNFRKLQEIYFIETKKFLLIGKSNICVKVGEKSLTCKKIDLTTIVKPEAPFDLSVVYREGANDFVVTFNTSHLQKKYVKVLMHDVAYRQEKDENKWTHVNLSSTKLTLLQRKLQPAAMYEIKVRSIPDHYFKGFWSEWSPSYYFRTP longxing_Grafting2_ems_3hM_2634_0002_0011_0001_0001__49__Q
TEEEKLESILRKLKELADRVEDPRARHMIRIALTELEDAIKEKRREDARLAIMKVKQALKTHL DYSFSCYSQLEVNGSQHSLTCAFEDPDVNTTNLEFEICGALVEVKCLNFRKLQEIYFIETKKFLLIGKSNICVKVGEKSLTCKKIDLTTIVKPEAPFDLSVVYREGANDFVVTFNTSHLQKKYVKVLMHDVAYRQEKDENKWTHVNLSSTKLTLLQRKLQPAAMYEIKVRSIPDHYFKGFWSEWSPSYYFRTP longxing_Grafting2_ems_3hM_1371_0001_0007_0001_0001__32__A
DDKLKHLLKALQREAKDAYKNNSPDDLRLVKLKARLARKINQDPTARKLASEVEKLATKLEKS DYSFSCYSQLEVNGSQHSLTCAFEDPDVNTTNLEFEICGALVEVKCLNFRKLQEIYFIETKKFLLIGKSNICVKVGEKSLTCKKIDLTTIVKPEAPFDLSVVYREGANDFVVTFNTSHLQKKYVKVLMHDVAYRQEKDENKWTHVNLSSTKLTLLQRKLQPAAMYEIKVRSIPDHYFKGFWSEWSPSYYFRTP longxing_Grafting2_ems_3hM_543_0001_0020_0001_0001__41__N
TKVQELIERLREHAERKGNAVAKVLADELEEALRRGDESDIRMNSRKAKQAIKA DYSFSCYSQLEVNGSQHSLTCAFEDPDVNTTNLEFEICGALVEVKCLNFRKLQEIYFIETKKFLLIGKSNICVKVGEKSLTCKKIDLTTIVKPEAPFDLSVVYREGANDFVVTFNTSHLQKKYVKVLMHDVAYRQEKDENKWTHVNLSSTKLTLLQRKLQPAAMYEIKVRSIPDHYFKGFWSEWSPSYYFRTP longxing_Grafting2_HHH_eva_0779_0001_0002_0001_0001__25__L
DKRKKLEKIAERLAREGKLDEEEAEKLAREAWKAGDEELLAAIVNAWLHAKLS DYSFSCYSQLEVNGSQHSLTCAFEDPDVNTTNLEFEICGALVEVKCLNFRKLQEIYFIETKKFLLIGKSNICVKVGEKSLTCKKIDLTTIVKPEAPFDLSVVYREGANDFVVTFNTSHLQKKYVKVLMHDVAYRQEKDENKWTHVNLSSTKLTLLQRKLQPAAMYEIKVRSIPDHYFKGFWSEWSPSYYFRTP bcov_v4_r4_ems_p1-15H-GBL-16H-GBL-16H_0129_0001_0001_0002_000000002_0001_0001_19_34_H_.._ems_p1-15H-GABBL-14H-GBL-16H_0666_0001_0001_0002_0001_0001_0001__42__A
TEDVVRELEKILEELLRRGLLNPAIADALKDEMRTALKEGDEDTLRLVRLKVELAKKTLK DYSFSCYSQLEVNGSQHSLTCAFEDPDVNTTNLEFEICGALVEVKCLNFRKLQEIYFIETKKFLLIGKSNICVKVGEKSLTCKKIDLTTIVKPEAPFDLSVVYREGANDFVVTFNTSHLQKKYVKVLMHDVAYRQEKDENKWTHVNLSSTKLTLLQRKLQPAAMYEIKVRSIPDHYFKGFWSEWSPSYYFRTP longxing_Grafting2_HHH_eva_0122_0001_0011_0001_0001__33__M
TKVQELIERLREHAERKGNAVAKVIADEIEEALRRGDESDIRMNSRKAKQAIKA DYSFSCYSQLEVNGSQHSLTCAFEDPDVNTTNLEFEICGALVEVKCLNFRKLQEIYFIETKKFLLIGKSNICVKVGEKSLTCKKIDLTTIVKPEAPFDLSVVYREGANDFVVTFNTSHLQKKYVKVLMHDVAYRQEKDENKWTHVNLSSTKLTLLQRKLQPAAMYEIKVRSIPDHYFKGFWSEWSPSYYFRTP longxing_Grafting2_HHH_eva_0779_0001_0002_0001_0001__29__I
SWETIFRLWTDALEKAADKNNQELAKLVRKAAEILARALNVDDEDTKRDLERKAEEILKNV DYSFSCYSQLEVNGSQHSLTCAFEDPDVNTTNLEFEICGALVEVKCLNFRKLQEIYFIETKKFLLIGKSNICVKVGEKSLTCKKIDLTTIVKPEAPFDLSVVYREGANDFVVTFNTSHLQKKYVKVLMHDVAYRQEKDENKWTHVNLSSTKLTLLQRKLQPAAMYEIKVRSIPDHYFKGFWSEWSPSYYFRTP bcov_v4_r3_ems_3hC_204_000000066_0001_0001_22_41_H_.._ems_3hM_2628_0001_0002_0001_0001__34__I
TKVQELIERLREHAERKGNAVAKVIADELEEMLRRGDESDIRMNSRKAKQAIKA DYSFSCYSQLEVNGSQHSLTCAFEDPDVNTTNLEFEICGALVEVKCLNFRKLQEIYFIETKKFLLIGKSNICVKVGEKSLTCKKIDLTTIVKPEAPFDLSVVYREGANDFVVTFNTSHLQKKYVKVLMHDVAYRQEKDENKWTHVNLSSTKLTLLQRKLQPAAMYEIKVRSIPDHYFKGFWSEWSPSYYFRTP longxing_Grafting2_HHH_eva_0779_0001_0002_0001_0001__32__M
TEEEKLESILRKLKELADRVEDPRARHMIRIIETELEDAIKEKRREDARLAIMKVKQALKTHL DYSFSCYSQLEVNGSQHSLTCAFEDPDVNTTNLEFEICGALVEVKCLNFRKLQEIYFIETKKFLLIGKSNICVKVGEKSLTCKKIDLTTIVKPEAPFDLSVVYREGANDFVVTFNTSHLQKKYVKVLMHDVAYRQEKDENKWTHVNLSSTKLTLLQRKLQPAAMYEIKVRSIPDHYFKGFWSEWSPSYYFRTP longxing_Grafting2_ems_3hM_1371_0001_0007_0001_0001__33__E
TKVQELLERLREHAERKGNAVAKVIADELEEALRRGDESDIRMNSRKAKQAIKA DYSFSCYSQLEVNGSQHSLTCAFEDPDVNTTNLEFEICGALVEVKCLNFRKLQEIYFIETKKFLLIGKSNICVKVGEKSLTCKKIDLTTIVKPEAPFDLSVVYREGANDFVVTFNTSHLQKKYVKVLMHDVAYRQEKDENKWTHVNLSSTKLTLLQRKLQPAAMYEIKVRSIPDHYFKGFWSEWSPSYYFRTP longxing_Grafting2_HHH_eva_0779_0001_0002_0001_0001__7__L
TEEEKLESILRKLKELADRVEDPRARHMIRIIWTELEDAIKEKRREDARLAIMKVKQALKTHL DYSFSCYSQLEVNGSQHSLTCAFEDPDVNTTNLEFEICGALVEVKCLNFRKLQEIYFIETKKFLLIGKSNICVKVGEKSLTCKKIDLTTIVKPEAPFDLSVVYREGANDFVVTFNTSHLQKKYVKVLMHDVAYRQEKDENKWTHVNLSSTKLTLLQRKLQPAAMYEIKVRSIPDHYFKGFWSEWSPSYYFRTP longxing_Grafting2_ems_3hM_1371_0001_0007_0001_0001__33__W
SEDSRLDQMKVKTAAKLAESGKVDPHAVKIIIKIILEAARERGDEDVIKVAERALEKVKKIESS DYSFSCYSQLEVNGSQHSLTCAFEDPDVNTTNLEFEICGALVEVKCLNFRKLQEIYFIETKKFLLIGKSNICVKVGEKSLTCKKIDLTTIVKPEAPFDLSVVYREGANDFVVTFNTSHLQKKYVKVLMHDVAYRQEKDENKWTHVNLSSTKLTLLQRKLQPAAMYEIKVRSIPDHYFKGFWSEWSPSYYFRTP longxing_Grafting2_HHH_eva_0068_0001_0007_0001_0001__13__T
DEVHKLAEKAARLALKKGDWDAHAKVVNVFLALKWGIISKEQAKKILKKIIEEILS DYSFSCYSQLEVNGSQHSLTCAFEDPDVNTTNLEFEICGALVEVKCLNFRKLQEIYFIETKKFLLIGKSNICVKVGEKSLTCKKIDLTTIVKPEAPFDLSVVYREGANDFVVTFNTSHLQKKYVKVLMHDVAYRQEKDENKWTHVNLSSTKLTLLQRKLQPAAMYEIKVRSIPDHYFKGFWSEWSPSYYFRTP bcov_v4_r4_ems_p1-15H-GBL-16H-GBL-16H_0129_0001_0001_0002_000000002_0001_0001_19_34_H_.._ems_p1-16H-GBL-16H-GABBL-16H_0045_0001_0001_0002_0001_0001_0001_0001__35__W
TEEEKLESILRKLKELADRVEDPRARHMIRIILTELEDIIKEKRREDARLAIMKVKQALKTHL DYSFSCYSQLEVNGSQHSLTCAFEDPDVNTTNLEFEICGALVEVKCLNFRKLQEIYFIETKKFLLIGKSNICVKVGEKSLTCKKIDLTTIVKPEAPFDLSVVYREGANDFVVTFNTSHLQKKYVKVLMHDVAYRQEKDENKWTHVNLSSTKLTLLQRKLQPAAMYEIKVRSIPDHYFKGFWSEWSPSYYFRTP longxing_Grafting2_ems_3hM_1371_0001_0007_0001_0001__39__I
DDKLKHLLKALQREAKDAYKNNSPDDLRLVKLKARLARKIIQDPTARKLASEVEKLATKLEKS DYSFSCYSQLEVNGSQHSLTCAFEDPDVNTTNLEFEICGALVEVKCLNFRKLQEIYFIETKKFLLIGKSNICVKVGEKSLTCKKIDLTTIVKPEAPFDLSVVYREGANDFVVTFNTSHLQKKYVKVLMHDVAYRQEKDENKWTHVNLSSTKLTLLQRKLQPAAMYEIKVRSIPDHYFKGFWSEWSPSYYFRTP longxing_Grafting2_ems_3hM_543_0001_0020_0001_0001__41__I
SEDSRLDQMKVKQAAKLAESGKVSPHAVKIIIKIILEAARERGDEDVIKVAERALEKVKKIESS DYSFSCYSQLEVNGSQHSLTCAFEDPDVNTTNLEFEICGALVEVKCLNFRKLQEIYFIETKKFLLIGKSNICVKVGEKSLTCKKIDLTTIVKPEAPFDLSVVYREGANDFVVTFNTSHLQKKYVKVLMHDVAYRQEKDENKWTHVNLSSTKLTLLQRKLQPAAMYEIKVRSIPDHYFKGFWSEWSPSYYFRTP longxing_Grafting2_HHH_eva_0068_0001_0007_0001_0001__24__S
DDRLKHLLKALQREAKDAYKNNSPDDLRLVKLKARLARKIAQDPTARKLASEVEKLATKLEKS DYSFSCYSQLEVNGSQHSLTCAFEDPDVNTTNLEFEICGALVEVKCLNFRKLQEIYFIETKKFLLIGKSNICVKVGEKSLTCKKIDLTTIVKPEAPFDLSVVYREGANDFVVTFNTSHLQKKYVKVLMHDVAYRQEKDENKWTHVNLSSTKLTLLQRKLQPAAMYEIKVRSIPDHYFKGFWSEWSPSYYFRTP longxing_Grafting2_ems_3hM_543_0001_0020_0001_0001__3__R
DEVHKLAEKAARLALKKGDWDAHAKVVNVFLALKEGIISKEQAKKILKKIIEEILS DYSFSCYSQLEVNGSQHSLTCAFEDPDVNTTNLEFEICGALVEVKCLNFRKLQEIYFIETKKFLLIGKSNICVKVGEKSLTCKKIDLTTIVKPEAPFDLSVVYREGANDFVVTFNTSHLQKKYVKVLMHDVAYRQEKDENKWTHVNLSSTKLTLLQRKLQPAAMYEIKVRSIPDHYFKGFWSEWSPSYYFRTP bcov_v4_r4_ems_p1-15H-GBL-16H-GBL-16H_0129_0001_0001_0002_000000002_0001_0001_19_34_H_.._ems_p1-16H-GBL-16H-GABBL-16H_0045_0001_0001_0002_0001_0001_0001_0001__35__E
DEVHKLAEKAARLALKKGDWDAHAKVVNLFLALKHGIISKEQAKKILKKIIEEILS DYSFSCYSQLEVNGSQHSLTCAFEDPDVNTTNLEFEICGALVEVKCLNFRKLQEIYFIETKKFLLIGKSNICVKVGEKSLTCKKIDLTTIVKPEAPFDLSVVYREGANDFVVTFNTSHLQKKYVKVLMHDVAYRQEKDENKWTHVNLSSTKLTLLQRKLQPAAMYEIKVRSIPDHYFKGFWSEWSPSYYFRTP bcov_v4_r4_ems_p1-15H-GBL-16H-GBL-16H_0129_0001_0001_0002_000000002_0001_0001_19_34_H_.._ems_p1-16H-GBL-16H-GABBL-16H_0045_0001_0001_0002_0001_0001_0001_0001__29__L
SWETIFRLWTDALEKAADKNNQELAKLVRKAAELLARAENVDDEDTKRDLERKAEEILKNV DYSFSCYSQLEVNGSQHSLTCAFEDPDVNTTNLEFEICGALVEVKCLNFRKLQEIYFIETKKFLLIGKSNICVKVGEKSLTCKKIDLTTIVKPEAPFDLSVVYREGANDFVVTFNTSHLQKKYVKVLMHDVAYRQEKDENKWTHVNLSSTKLTLLQRKLQPAAMYEIKVRSIPDHYFKGFWSEWSPSYYFRTP bcov_v4_r3_ems_3hC_204_000000066_0001_0001_22_41_H_.._ems_3hM_2628_0001_0002_0001_0001__39__E
HEVQELARKLWHATEKAEKRNDEKAVKLLEDASVLLVNAWLSNDEDLKKKANKYIKTVIKQAES DYSFSCYSQLEVNGSQHSLTCAFEDPDVNTTNLEFEICGALVEVKCLNFRKLQEIYFIETKKFLLIGKSNICVKVGEKSLTCKKIDLTTIVKPEAPFDLSVVYREGANDFVVTFNTSHLQKKYVKVLMHDVAYRQEKDENKWTHVNLSSTKLTLLQRKLQPAAMYEIKVRSIPDHYFKGFWSEWSPSYYFRTP bcov_v3_r3_HEEH_04578_000000011_0001_0001_44_64_H_.._ems_3hC_1310_0001_0001_0013_0001_0001_0001__55__I
PEVKKEAKKAEELLTQARKLAEDPRIRYIIEVLIEELRKAVKNDNEEDLHIIIWRAKAMWKYVL DYSFSCYSQLEVNGSQHSLTCAFEDPDVNTTNLEFEICGALVEVKCLNFRKLQEIYFIETKKFLLIGKSNICVKVGEKSLTCKKIDLTTIVKPEAPFDLSVVYREGANDFVVTFNTSHLQKKYVKVLMHDVAYRQEKDENKWTHVNLSSTKLTLLQRKLQPAAMYEIKVRSIPDHYFKGFWSEWSPSYYFRTP bcov_r2_ems_3hM_540_000000033_0001_0001__59__M
DEDEKLIRRKIELALKILSKVPDPTAQKVVETAKKLYEEATKKNDKELLEDVAAYAVIQAIRI DYSFSCYSQLEVNGSQHSLTCAFEDPDVNTTNLEFEICGALVEVKCLNFRKLQEIYFIETKKFLLIGKSNICVKVGEKSLTCKKIDLTTIVKPEAPFDLSVVYREGANDFVVTFNTSHLQKKYVKVLMHDVAYRQEKDENKWTHVNLSSTKLTLLQRKLQPAAMYEIKVRSIPDHYFKGFWSEWSPSYYFRTP longxing_Grafting2_ems_3hM_2634_0002_0011_0001_0001__21__V
TEEEKLESILRKLKELADRVEDPRARHMIRIILTSLEDAIKEKRREDARLAIMKVKQALKTHL DYSFSCYSQLEVNGSQHSLTCAFEDPDVNTTNLEFEICGALVEVKCLNFRKLQEIYFIETKKFLLIGKSNICVKVGEKSLTCKKIDLTTIVKPEAPFDLSVVYREGANDFVVTFNTSHLQKKYVKVLMHDVAYRQEKDENKWTHVNLSSTKLTLLQRKLQPAAMYEIKVRSIPDHYFKGFWSEWSPSYYFRTP longxing_Grafting2_ems_3hM_1371_0001_0007_0001_0001__35__S
HEVQELADKLWHATEKAEKRNDEKAVKLLEDASVLLVNAWLSNDEDLKKKANKYAKTVIKQAES DYSFSCYSQLEVNGSQHSLTCAFEDPDVNTTNLEFEICGALVEVKCLNFRKLQEIYFIETKKFLLIGKSNICVKVGEKSLTCKKIDLTTIVKPEAPFDLSVVYREGANDFVVTFNTSHLQKKYVKVLMHDVAYRQEKDENKWTHVNLSSTKLTLLQRKLQPAAMYEIKVRSIPDHYFKGFWSEWSPSYYFRTP bcov_v3_r3_HEEH_04578_000000011_0001_0001_44_64_H_.._ems_3hC_1310_0001_0001_0013_0001_0001_0001__8__D
SWETIFRLWTDALEKAADKNNQELAKLVRKAAELLSRALNVDDEDTKRDLERKAEEILKNV DYSFSCYSQLEVNGSQHSLTCAFEDPDVNTTNLEFEICGALVEVKCLNFRKLQEIYFIETKKFLLIGKSNICVKVGEKSLTCKKIDLTTIVKPEAPFDLSVVYREGANDFVVTFNTSHLQKKYVKVLMHDVAYRQEKDENKWTHVNLSSTKLTLLQRKLQPAAMYEIKVRSIPDHYFKGFWSEWSPSYYFRTP bcov_v4_r3_ems_3hC_204_000000066_0001_0001_22_41_H_.._ems_3hM_2628_0001_0002_0001_0001__36__S
DEVHKLAEKAARLALKKGDWDAHAVVVNVFLALKHGIISKEQAKKILKKIIEEILS DYSFSCYSQLEVNGSQHSLTCAFEDPDVNTTNLEFEICGALVEVKCLNFRKLQEIYFIETKKFLLIGKSNICVKVGEKSLTCKKIDLTTIVKPEAPFDLSVVYREGANDFVVTFNTSHLQKKYVKVLMHDVAYRQEKDENKWTHVNLSSTKLTLLQRKLQPAAMYEIKVRSIPDHYFKGFWSEWSPSYYFRTP bcov_v4_r4_ems_p1-15H-GBL-16H-GBL-16H_0129_0001_0001_0002_000000002_0001_0001_19_34_H_.._ems_p1-16H-GBL-16H-GABBL-16H_0045_0001_0001_0002_0001_0001_0001_0001__25__V
DEDEKLIRRKIELALKYLSKIPDPTAQKVVETAKKLYEEATKKNDKELLEDVAAYAVIQAIRI DYSFSCYSQLEVNGSQHSLTCAFEDPDVNTTNLEFEICGALVEVKCLNFRKLQEIYFIETKKFLLIGKSNICVKVGEKSLTCKKIDLTTIVKPEAPFDLSVVYREGANDFVVTFNTSHLQKKYVKVLMHDVAYRQEKDENKWTHVNLSSTKLTLLQRKLQPAAMYEIKVRSIPDHYFKGFWSEWSPSYYFRTP longxing_Grafting2_ems_3hM_2634_0002_0011_0001_0001__17__Y
TKVQELIERLREHAERKGNFVAKVIADELEEALRRGDESDIRMNSRKAKQAIKA DYSFSCYSQLEVNGSQHSLTCAFEDPDVNTTNLEFEICGALVEVKCLNFRKLQEIYFIETKKFLLIGKSNICVKVGEKSLTCKKIDLTTIVKPEAPFDLSVVYREGANDFVVTFNTSHLQKKYVKVLMHDVAYRQEKDENKWTHVNLSSTKLTLLQRKLQPAAMYEIKVRSIPDHYFKGFWSEWSPSYYFRTP longxing_Grafting2_HHH_eva_0779_0001_0002_0001_0001__20__F
SEDSRLDQMKVKQAAKLAESGKVDPHAVKIIIKIILEAARERGDEDVIKVAERLLEKVKKIESS DYSFSCYSQLEVNGSQHSLTCAFEDPDVNTTNLEFEICGALVEVKCLNFRKLQEIYFIETKKFLLIGKSNICVKVGEKSLTCKKIDLTTIVKPEAPFDLSVVYREGANDFVVTFNTSHLQKKYVKVLMHDVAYRQEKDENKWTHVNLSSTKLTLLQRKLQPAAMYEIKVRSIPDHYFKGFWSEWSPSYYFRTP longxing_Grafting2_HHH_eva_0068_0001_0007_0001_0001__54__L
DEDEKLIRRKIELALKILSKIPDPTAQKVVETAKKLYEEATKKNDDELLEDVAAYAVIQAIRI DYSFSCYSQLEVNGSQHSLTCAFEDPDVNTTNLEFEICGALVEVKCLNFRKLQEIYFIETKKFLLIGKSNICVKVGEKSLTCKKIDLTTIVKPEAPFDLSVVYREGANDFVVTFNTSHLQKKYVKVLMHDVAYRQEKDENKWTHVNLSSTKLTLLQRKLQPAAMYEIKVRSIPDHYFKGFWSEWSPSYYFRTP longxing_Grafting2_ems_3hM_2634_0002_0011_0001_0001__46__D
TIEEELKKLARKAWKKGDEDAHAVLVNAWRAYALGDEKALKKLIKLAKELLDS DYSFSCYSQLEVNGSQHSLTCAFEDPDVNTTNLEFEICGALVEVKCLNFRKLQEIYFIETKKFLLIGKSNICVKVGEKSLTCKKIDLTTIVKPEAPFDLSVVYREGANDFVVTFNTSHLQKKYVKVLMHDVAYRQEKDENKWTHVNLSSTKLTLLQRKLQPAAMYEIKVRSIPDHYFKGFWSEWSPSYYFRTP bcov_v3_r3_ems_3hM_3011_000000023_0001_0001_44_61_H_.._ems_p1-15H-GBL-16H-GBL-16H_0039_0001_0001_0002_0001_0001_0001_0001__33__A
DDKLKHLLKALQWEAKDAYKNNSPDDLRLVKLKARLARKIAQDPTARKLASEVEKLATKLEKS DYSFSCYSQLEVNGSQHSLTCAFEDPDVNTTNLEFEICGALVEVKCLNFRKLQEIYFIETKKFLLIGKSNICVKVGEKSLTCKKIDLTTIVKPEAPFDLSVVYREGANDFVVTFNTSHLQKKYVKVLMHDVAYRQEKDENKWTHVNLSSTKLTLLQRKLQPAAMYEIKVRSIPDHYFKGFWSEWSPSYYFRTP longxing_Grafting2_ems_3hM_543_0001_0020_0001_0001__13__W
SRWKLAVEAVRKLAKEVKDKDPRLSELADKNLRKLEEAIKKFKDDPEYIHAVAVRVAIQLKKIG DYSFSCYSQLEVNGSQHSLTCAFEDPDVNTTNLEFEICGALVEVKCLNFRKLQEIYFIETKKFLLIGKSNICVKVGEKSLTCKKIDLTTIVKPEAPFDLSVVYREGANDFVVTFNTSHLQKKYVKVLMHDVAYRQEKDENKWTHVNLSSTKLTLLQRKLQPAAMYEIKVRSIPDHYFKGFWSEWSPSYYFRTP bcov_v4_r4_ems_p1-15H-GBL-16H-GBL-16H_0129_0001_0001_0002_000000002_0001_0001_19_34_H_.._ems_3hM_1177_0001_0001_0001_0001__31__N
SLSHQVQMALIVAQIAKQDPDEKLARLKIELMANHVRKLLSVPDPSVHELAKKALKIIESLK DYSFSCYSQLEVNGSQHSLTCAFEDPDVNTTNLEFEICGALVEVKCLNFRKLQEIYFIETKKFLLIGKSNICVKVGEKSLTCKKIDLTTIVKPEAPFDLSVVYREGANDFVVTFNTSHLQKKYVKVLMHDVAYRQEKDENKWTHVNLSSTKLTLLQRKLQPAAMYEIKVRSIPDHYFKGFWSEWSPSYYFRTP longxing_Grafting2_ems_3hM_1720_0001_0007_0001_0001__32__M
SWETIFRLWTDALEKAADKNNQELEKLVRKAAELLARALNVDDEDTKRDLERKAEEILKNV DYSFSCYSQLEVNGSQHSLTCAFEDPDVNTTNLEFEICGALVEVKCLNFRKLQEIYFIETKKFLLIGKSNICVKVGEKSLTCKKIDLTTIVKPEAPFDLSVVYREGANDFVVTFNTSHLQKKYVKVLMHDVAYRQEKDENKWTHVNLSSTKLTLLQRKLQPAAMYEIKVRSIPDHYFKGFWSEWSPSYYFRTP bcov_v4_r3_ems_3hC_204_000000066_0001_0001_22_41_H_.._ems_3hM_2628_0001_0002_0001_0001__25__E
SLSHQMQMALIVAQIAKQDPDEKLARLKIELAANHVRKLLSVPDPSVHELAKKALKIIESLK DYSFSCYSQLEVNGSQHSLTCAFEDPDVNTTNLEFEICGALVEVKCLNFRKLQEIYFIETKKFLLIGKSNICVKVGEKSLTCKKIDLTTIVKPEAPFDLSVVYREGANDFVVTFNTSHLQKKYVKVLMHDVAYRQEKDENKWTHVNLSSTKLTLLQRKLQPAAMYEIKVRSIPDHYFKGFWSEWSPSYYFRTP longxing_Grafting2_ems_3hM_1720_0001_0007_0001_0001__6__M
DEDEKLIRRKIELALKILSKIPDPTAQKVVETAKKLYEEATKKNDKELLEDVAAYAEIQAIRI DYSFSCYSQLEVNGSQHSLTCAFEDPDVNTTNLEFEICGALVEVKCLNFRKLQEIYFIETKKFLLIGKSNICVKVGEKSLTCKKIDLTTIVKPEAPFDLSVVYREGANDFVVTFNTSHLQKKYVKVLMHDVAYRQEKDENKWTHVNLSSTKLTLLQRKLQPAAMYEIKVRSIPDHYFKGFWSEWSPSYYFRTP longxing_Grafting2_ems_3hM_2634_0002_0011_0001_0001__57__E
TIEEELKKLARKAWKKGDEDAWAVLVNAWRAYKLGDEKALKKLIKLAKELLDS DYSFSCYSQLEVNGSQHSLTCAFEDPDVNTTNLEFEICGALVEVKCLNFRKLQEIYFIETKKFLLIGKSNICVKVGEKSLTCKKIDLTTIVKPEAPFDLSVVYREGANDFVVTFNTSHLQKKYVKVLMHDVAYRQEKDENKWTHVNLSSTKLTLLQRKLQPAAMYEIKVRSIPDHYFKGFWSEWSPSYYFRTP bcov_v3_r3_ems_3hM_3011_000000023_0001_0001_44_61_H_.._ems_p1-15H-GBL-16H-GBL-16H_0039_0001_0001_0002_0001_0001_0001_0001__22__W
HEVQELARKLWHATELAEKRNDEKAVKLLEDASVLLVNAWLSNDEDLKKKANKYAKTVIKQAES DYSFSCYSQLEVNGSQHSLTCAFEDPDVNTTNLEFEICGALVEVKCLNFRKLQEIYFIETKKFLLIGKSNICVKVGEKSLTCKKIDLTTIVKPEAPFDLSVVYREGANDFVVTFNTSHLQKKYVKVLMHDVAYRQEKDENKWTHVNLSSTKLTLLQRKLQPAAMYEIKVRSIPDHYFKGFWSEWSPSYYFRTP bcov_v3_r3_HEEH_04578_000000011_0001_0001_44_64_H_.._ems_3hC_1310_0001_0001_0013_0001_0001_0001__16__L
DEVHKLAEKAARLALKKGDWDAHAKVVRVFLALKHGIISKEQAKKILKKIIEEILS DYSFSCYSQLEVNGSQHSLTCAFEDPDVNTTNLEFEICGALVEVKCLNFRKLQEIYFIETKKFLLIGKSNICVKVGEKSLTCKKIDLTTIVKPEAPFDLSVVYREGANDFVVTFNTSHLQKKYVKVLMHDVAYRQEKDENKWTHVNLSSTKLTLLQRKLQPAAMYEIKVRSIPDHYFKGFWSEWSPSYYFRTP bcov_v4_r4_ems_p1-15H-GBL-16H-GBL-16H_0129_0001_0001_0002_000000002_0001_0001_19_34_H_.._ems_p1-16H-GBL-16H-GABBL-16H_0045_0001_0001_0002_0001_0001_0001_0001__28__R
TIEEELEKLARKAWKKGDEDAHAVLVNAWRAYKLGDEKALKKLIKLAKELLDS DYSFSCYSQLEVNGSQHSLTCAFEDPDVNTTNLEFEICGALVEVKCLNFRKLQEIYFIETKKFLLIGKSNICVKVGEKSLTCKKIDLTTIVKPEAPFDLSVVYREGANDFVVTFNTSHLQKKYVKVLMHDVAYRQEKDENKWTHVNLSSTKLTLLQRKLQPAAMYEIKVRSIPDHYFKGFWSEWSPSYYFRTP bcov_v3_r3_ems_3hM_3011_000000023_0001_0001_44_61_H_.._ems_p1-15H-GBL-16H-GBL-16H_0039_0001_0001_0002_0001_0001_0001_0001__7__E
SLSHQVQMALIVAQIAKQDPDEKLARLKIELAKNHVRKLLSVPDPSVHELAKKALKIIESLK DYSFSCYSQLEVNGSQHSLTCAFEDPDVNTTNLEFEICGALVEVKCLNFRKLQEIYFIETKKFLLIGKSNICVKVGEKSLTCKKIDLTTIVKPEAPFDLSVVYREGANDFVVTFNTSHLQKKYVKVLMHDVAYRQEKDENKWTHVNLSSTKLTLLQRKLQPAAMYEIKVRSIPDHYFKGFWSEWSPSYYFRTP longxing_Grafting2_ems_3hM_1720_0001_0007_0001_0001__33__K
TEDVVRELEKILEELLRRGLLNPAIADALKDELRTALKEGDEDTLKLVRLKVELAKKTLK DYSFSCYSQLEVNGSQHSLTCAFEDPDVNTTNLEFEICGALVEVKCLNFRKLQEIYFIETKKFLLIGKSNICVKVGEKSLTCKKIDLTTIVKPEAPFDLSVVYREGANDFVVTFNTSHLQKKYVKVLMHDVAYRQEKDENKWTHVNLSSTKLTLLQRKLQPAAMYEIKVRSIPDHYFKGFWSEWSPSYYFRTP longxing_Grafting2_HHH_eva_0122_0001_0011_0001_0001__46__K
TEEEKLESILRKLKELADRVEDPRARHMIRIILTELEDAIKEKRREDARLAIMKIKQALKTHL DYSFSCYSQLEVNGSQHSLTCAFEDPDVNTTNLEFEICGALVEVKCLNFRKLQEIYFIETKKFLLIGKSNICVKVGEKSLTCKKIDLTTIVKPEAPFDLSVVYREGANDFVVTFNTSHLQKKYVKVLMHDVAYRQEKDENKWTHVNLSSTKLTLLQRKLQPAAMYEIKVRSIPDHYFKGFWSEWSPSYYFRTP longxing_Grafting2_ems_3hM_1371_0001_0007_0001_0001__55__I
SWETIFRLWTDALEKAADKNNQELAKLVRKAAELLARALNVDDEDTKRDLLRKAEEILKNV DYSFSCYSQLEVNGSQHSLTCAFEDPDVNTTNLEFEICGALVEVKCLNFRKLQEIYFIETKKFLLIGKSNICVKVGEKSLTCKKIDLTTIVKPEAPFDLSVVYREGANDFVVTFNTSHLQKKYVKVLMHDVAYRQEKDENKWTHVNLSSTKLTLLQRKLQPAAMYEIKVRSIPDHYFKGFWSEWSPSYYFRTP bcov_v4_r3_ems_3hC_204_000000066_0001_0001_22_41_H_.._ems_3hM_2628_0001_0002_0001_0001__51__L
DKRKKLEKIAERLAREGKLDEEEAEKLAREAWKAGDEELLAKIVAAWLHAKLS DYSFSCYSQLEVNGSQHSLTCAFEDPDVNTTNLEFEICGALVEVKCLNFRKLQEIYFIETKKFLLIGKSNICVKVGEKSLTCKKIDLTTIVKPEAPFDLSVVYREGANDFVVTFNTSHLQKKYVKVLMHDVAYRQEKDENKWTHVNLSSTKLTLLQRKLQPAAMYEIKVRSIPDHYFKGFWSEWSPSYYFRTP bcov_v4_r4_ems_p1-15H-GBL-16H-GBL-16H_0129_0001_0001_0002_000000002_0001_0001_19_34_H_.._ems_p1-15H-GABBL-14H-GBL-16H_0666_0001_0001_0002_0001_0001_0001__45__A
TKVQELIERLREHAERKGNAVAKVIADELEEALRRGDESDIRMNSRKAKQDIKA DYSFSCYSQLEVNGSQHSLTCAFEDPDVNTTNLEFEICGALVEVKCLNFRKLQEIYFIETKKFLLIGKSNICVKVGEKSLTCKKIDLTTIVKPEAPFDLSVVYREGANDFVVTFNTSHLQKKYVKVLMHDVAYRQEKDENKWTHVNLSSTKLTLLQRKLQPAAMYEIKVRSIPDHYFKGFWSEWSPSYYFRTP longxing_Grafting2_HHH_eva_0779_0001_0002_0001_0001__51__D
TEDVVRELEKILEELLRRGLLNPAIADALKDELRTALKEGDEDTLRLVRYKVELAKKTLK DYSFSCYSQLEVNGSQHSLTCAFEDPDVNTTNLEFEICGALVEVKCLNFRKLQEIYFIETKKFLLIGKSNICVKVGEKSLTCKKIDLTTIVKPEAPFDLSVVYREGANDFVVTFNTSHLQKKYVKVLMHDVAYRQEKDENKWTHVNLSSTKLTLLQRKLQPAAMYEIKVRSIPDHYFKGFWSEWSPSYYFRTP longxing_Grafting2_HHH_eva_0122_0001_0011_0001_0001__50__Y
TEDVVRELEKILEELLRRGLLNPAIADALKDELRTALKEGDEDTLRLVRLKVELAKKILK DYSFSCYSQLEVNGSQHSLTCAFEDPDVNTTNLEFEICGALVEVKCLNFRKLQEIYFIETKKFLLIGKSNICVKVGEKSLTCKKIDLTTIVKPEAPFDLSVVYREGANDFVVTFNTSHLQKKYVKVLMHDVAYRQEKDENKWTHVNLSSTKLTLLQRKLQPAAMYEIKVRSIPDHYFKGFWSEWSPSYYFRTP longxing_Grafting2_HHH_eva_0122_0001_0011_0001_0001__58__I
TEDVVRELEKILEELLRRGLDNPAIADALKDELRTALKEGDEDTLRLVRLKVELAKKTLK DYSFSCYSQLEVNGSQHSLTCAFEDPDVNTTNLEFEICGALVEVKCLNFRKLQEIYFIETKKFLLIGKSNICVKVGEKSLTCKKIDLTTIVKPEAPFDLSVVYREGANDFVVTFNTSHLQKKYVKVLMHDVAYRQEKDENKWTHVNLSSTKLTLLQRKLQPAAMYEIKVRSIPDHYFKGFWSEWSPSYYFRTP longxing_Grafting2_HHH_eva_0122_0001_0011_0001_0001__21__D
SRWKLAVEAVRKLAKEIKDKDPRLSELADKALRKLEEAIKKFKDDPEYIHAVAVRVAIQLKKIG DYSFSCYSQLEVNGSQHSLTCAFEDPDVNTTNLEFEICGALVEVKCLNFRKLQEIYFIETKKFLLIGKSNICVKVGEKSLTCKKIDLTTIVKPEAPFDLSVVYREGANDFVVTFNTSHLQKKYVKVLMHDVAYRQEKDENKWTHVNLSSTKLTLLQRKLQPAAMYEIKVRSIPDHYFKGFWSEWSPSYYFRTP bcov_v4_r4_ems_p1-15H-GBL-16H-GBL-16H_0129_0001_0001_0002_000000002_0001_0001_19_34_H_.._ems_3hM_1177_0001_0001_0001_0001__17__I
TKVQELIERLREHAERKGNAVAKVIADELEEALRRGDESDIRMNSHKAKQAIKA DYSFSCYSQLEVNGSQHSLTCAFEDPDVNTTNLEFEICGALVEVKCLNFRKLQEIYFIETKKFLLIGKSNICVKVGEKSLTCKKIDLTTIVKPEAPFDLSVVYREGANDFVVTFNTSHLQKKYVKVLMHDVAYRQEKDENKWTHVNLSSTKLTLLQRKLQPAAMYEIKVRSIPDHYFKGFWSEWSPSYYFRTP longxing_Grafting2_HHH_eva_0779_0001_0002_0001_0001__46__H
SLSHQIQMALIVAQIAKQDPDEKLARLKIELAANHVRKLLSVPDPSVHELAKKALKIIESLK DYSFSCYSQLEVNGSQHSLTCAFEDPDVNTTNLEFEICGALVEVKCLNFRKLQEIYFIETKKFLLIGKSNICVKVGEKSLTCKKIDLTTIVKPEAPFDLSVVYREGANDFVVTFNTSHLQKKYVKVLMHDVAYRQEKDENKWTHVNLSSTKLTLLQRKLQPAAMYEIKVRSIPDHYFKGFWSEWSPSYYFRTP longxing_Grafting2_ems_3hM_1720_0001_0007_0001_0001__6__I
TEDVVRELEKILEELLRRGLLNPAIADYLKDELRTALKEGDEDTLRLVRLKVELAKKTLK DYSFSCYSQLEVNGSQHSLTCAFEDPDVNTTNLEFEICGALVEVKCLNFRKLQEIYFIETKKFLLIGKSNICVKVGEKSLTCKKIDLTTIVKPEAPFDLSVVYREGANDFVVTFNTSHLQKKYVKVLMHDVAYRQEKDENKWTHVNLSSTKLTLLQRKLQPAAMYEIKVRSIPDHYFKGFWSEWSPSYYFRTP longxing_Grafting2_HHH_eva_0122_0001_0011_0001_0001__28__Y
DKRKKLEKEAERLAREGKLDEEEAEKLAREAWKAGDEELLAKIVNAWLHAKLS DYSFSCYSQLEVNGSQHSLTCAFEDPDVNTTNLEFEICGALVEVKCLNFRKLQEIYFIETKKFLLIGKSNICVKVGEKSLTCKKIDLTTIVKPEAPFDLSVVYREGANDFVVTFNTSHLQKKYVKVLMHDVAYRQEKDENKWTHVNLSSTKLTLLQRKLQPAAMYEIKVRSIPDHYFKGFWSEWSPSYYFRTP bcov_v4_r4_ems_p1-15H-GBL-16H-GBL-16H_0129_0001_0001_0002_000000002_0001_0001_19_34_H_.._ems_p1-15H-GABBL-14H-GBL-16H_0666_0001_0001_0002_0001_0001_0001__9__E
DKRKKLEKIAERLAREGKLDEEEAEKLAKEAWKAGDEELLAKIVNAWLHAKLS DYSFSCYSQLEVNGSQHSLTCAFEDPDVNTTNLEFEICGALVEVKCLNFRKLQEIYFIETKKFLLIGKSNICVKVGEKSLTCKKIDLTTIVKPEAPFDLSVVYREGANDFVVTFNTSHLQKKYVKVLMHDVAYRQEKDENKWTHVNLSSTKLTLLQRKLQPAAMYEIKVRSIPDHYFKGFWSEWSPSYYFRTP bcov_v4_r4_ems_p1-15H-GBL-16H-GBL-16H_0129_0001_0001_0002_000000002_0001_0001_19_34_H_.._ems_p1-15H-GABBL-14H-GBL-16H_0666_0001_0001_0002_0001_0001_0001__29__K
PEVKKEAKKAEELLTQARKLAEDPRIRYIIEVLIEELRKAVKNDNEEDLHIHIWRAKAIWKYVL DYSFSCYSQLEVNGSQHSLTCAFEDPDVNTTNLEFEICGALVEVKCLNFRKLQEIYFIETKKFLLIGKSNICVKVGEKSLTCKKIDLTTIVKPEAPFDLSVVYREGANDFVVTFNTSHLQKKYVKVLMHDVAYRQEKDENKWTHVNLSSTKLTLLQRKLQPAAMYEIKVRSIPDHYFKGFWSEWSPSYYFRTP bcov_r2_ems_3hM_540_000000033_0001_0001__52__H
HEVQELARKLWHATEKAEKMNDEKAVKLLEDASVLLVNAWLSNDEDLKKKANKYAKTVIKQAES DYSFSCYSQLEVNGSQHSLTCAFEDPDVNTTNLEFEICGALVEVKCLNFRKLQEIYFIETKKFLLIGKSNICVKVGEKSLTCKKIDLTTIVKPEAPFDLSVVYREGANDFVVTFNTSHLQKKYVKVLMHDVAYRQEKDENKWTHVNLSSTKLTLLQRKLQPAAMYEIKVRSIPDHYFKGFWSEWSPSYYFRTP bcov_v3_r3_HEEH_04578_000000011_0001_0001_44_64_H_.._ems_3hC_1310_0001_0001_0013_0001_0001_0001__20__M
DEVHKLAEKAARLALKKGDWDAHLKVVNVFLALKHGIISKEQAKKILKKIIEEILS DYSFSCYSQLEVNGSQHSLTCAFEDPDVNTTNLEFEICGALVEVKCLNFRKLQEIYFIETKKFLLIGKSNICVKVGEKSLTCKKIDLTTIVKPEAPFDLSVVYREGANDFVVTFNTSHLQKKYVKVLMHDVAYRQEKDENKWTHVNLSSTKLTLLQRKLQPAAMYEIKVRSIPDHYFKGFWSEWSPSYYFRTP bcov_v4_r4_ems_p1-15H-GBL-16H-GBL-16H_0129_0001_0001_0002_000000002_0001_0001_19_34_H_.._ems_p1-16H-GBL-16H-GABBL-16H_0045_0001_0001_0002_0001_0001_0001_0001__24__L
SRWKLAVEAVRKLAKEVKDKDPRLSELADKALRKLEEAIKKFKDDPEYIHAVDVRVAIQLKKIG DYSFSCYSQLEVNGSQHSLTCAFEDPDVNTTNLEFEICGALVEVKCLNFRKLQEIYFIETKKFLLIGKSNICVKVGEKSLTCKKIDLTTIVKPEAPFDLSVVYREGANDFVVTFNTSHLQKKYVKVLMHDVAYRQEKDENKWTHVNLSSTKLTLLQRKLQPAAMYEIKVRSIPDHYFKGFWSEWSPSYYFRTP bcov_v4_r4_ems_p1-15H-GBL-16H-GBL-16H_0129_0001_0001_0002_000000002_0001_0001_19_34_H_.._ems_3hM_1177_0001_0001_0001_0001__53__D
SEHSRLDQMKVKQAAKLAESGKVDPHAVKIIIKIILEAARERGDEDVIKVAERALEKVKKIESS DYSFSCYSQLEVNGSQHSLTCAFEDPDVNTTNLEFEICGALVEVKCLNFRKLQEIYFIETKKFLLIGKSNICVKVGEKSLTCKKIDLTTIVKPEAPFDLSVVYREGANDFVVTFNTSHLQKKYVKVLMHDVAYRQEKDENKWTHVNLSSTKLTLLQRKLQPAAMYEIKVRSIPDHYFKGFWSEWSPSYYFRTP longxing_Grafting2_HHH_eva_0068_0001_0007_0001_0001__3__H
HEVQELARKLWHATEKAEKRNDEKAVKLLEDASVLLVNAWLSNKEDLKKKANKYAKTVIKQAES DYSFSCYSQLEVNGSQHSLTCAFEDPDVNTTNLEFEICGALVEVKCLNFRKLQEIYFIETKKFLLIGKSNICVKVGEKSLTCKKIDLTTIVKPEAPFDLSVVYREGANDFVVTFNTSHLQKKYVKVLMHDVAYRQEKDENKWTHVNLSSTKLTLLQRKLQPAAMYEIKVRSIPDHYFKGFWSEWSPSYYFRTP bcov_v3_r3_HEEH_04578_000000011_0001_0001_44_64_H_.._ems_3hC_1310_0001_0001_0013_0001_0001_0001__44__K
DEDEKLIRRKIELALKILSKIPDPTAQKVVETAKKLYEEATKKNDKERLEDVAAYAVIQAIRI DYSFSCYSQLEVNGSQHSLTCAFEDPDVNTTNLEFEICGALVEVKCLNFRKLQEIYFIETKKFLLIGKSNICVKVGEKSLTCKKIDLTTIVKPEAPFDLSVVYREGANDFVVTFNTSHLQKKYVKVLMHDVAYRQEKDENKWTHVNLSSTKLTLLQRKLQPAAMYEIKVRSIPDHYFKGFWSEWSPSYYFRTP longxing_Grafting2_ems_3hM_2634_0002_0011_0001_0001__48__R
DQELAKILATAVYEQAEKSGDPEDLRLAILKLEMAIKHVTDPNIRKYLKKLLENLKRLQ DYSFSCYSQLEVNGSQHSLTCAFEDPDVNTTNLEFEICGALVEVKCLNFRKLQEIYFIETKKFLLIGKSNICVKVGEKSLTCKKIDLTTIVKPEAPFDLSVVYREGANDFVVTFNTSHLQKKYVKVLMHDVAYRQEKDENKWTHVNLSSTKLTLLQRKLQPAAMYEIKVRSIPDHYFKGFWSEWSPSYYFRTP longxing_Grafting2_ems_3hM_305_0001_0003_0001_0001__8__L
DEVHKLAEKAARLALKKGDWDAHAKVVNVFLALKHGIISKEQAKKILKKVIEEILS DYSFSCYSQLEVNGSQHSLTCAFEDPDVNTTNLEFEICGALVEVKCLNFRKLQEIYFIETKKFLLIGKSNICVKVGEKSLTCKKIDLTTIVKPEAPFDLSVVYREGANDFVVTFNTSHLQKKYVKVLMHDVAYRQEKDENKWTHVNLSSTKLTLLQRKLQPAAMYEIKVRSIPDHYFKGFWSEWSPSYYFRTP bcov_v4_r4_ems_p1-15H-GBL-16H-GBL-16H_0129_0001_0001_0002_000000002_0001_0001_19_34_H_.._ems_p1-16H-GBL-16H-GABBL-16H_0045_0001_0001_0002_0001_0001_0001_0001__50__V
HEVQELARKLWHATEKAEKRNDEKAVKLLEDASVLLVNAWLHNDEDLKKKANKYAKTVIKQAES DYSFSCYSQLEVNGSQHSLTCAFEDPDVNTTNLEFEICGALVEVKCLNFRKLQEIYFIETKKFLLIGKSNICVKVGEKSLTCKKIDLTTIVKPEAPFDLSVVYREGANDFVVTFNTSHLQKKYVKVLMHDVAYRQEKDENKWTHVNLSSTKLTLLQRKLQPAAMYEIKVRSIPDHYFKGFWSEWSPSYYFRTP bcov_v3_r3_HEEH_04578_000000011_0001_0001_44_64_H_.._ems_3hC_1310_0001_0001_0013_0001_0001_0001__42__H
HEVQELARKLWHATEKAEKRNDEKAVKLLEDASVLLVNAWLSNDEDLKKKANKMAKTVIKQAES DYSFSCYSQLEVNGSQHSLTCAFEDPDVNTTNLEFEICGALVEVKCLNFRKLQEIYFIETKKFLLIGKSNICVKVGEKSLTCKKIDLTTIVKPEAPFDLSVVYREGANDFVVTFNTSHLQKKYVKVLMHDVAYRQEKDENKWTHVNLSSTKLTLLQRKLQPAAMYEIKVRSIPDHYFKGFWSEWSPSYYFRTP bcov_v3_r3_HEEH_04578_000000011_0001_0001_44_64_H_.._ems_3hC_1310_0001_0001_0013_0001_0001_0001__54__M
SRWKLAVEAVRKLAKEVKDKDPRLSELVDKALRKLEEAIKKFKDDPEYIHAVAVRVAIQLKKIG DYSFSCYSQLEVNGSQHSLTCAFEDPDVNTTNLEFEICGALVEVKCLNFRKLQEIYFIETKKFLLIGKSNICVKVGEKSLTCKKIDLTTIVKPEAPFDLSVVYREGANDFVVTFNTSHLQKKYVKVLMHDVAYRQEKDENKWTHVNLSSTKLTLLQRKLQPAAMYEIKVRSIPDHYFKGFWSEWSPSYYFRTP bcov_v4_r4_ems_p1-15H-GBL-16H-GBL-16H_0129_0001_0001_0002_000000002_0001_0001_19_34_H_.._ems_3hM_1177_0001_0001_0001_0001__28__V
DKRKKLEKIAERLAREGKLDEEEAEKLAREAWKAGDEELLAKIVNAWLHIKLS DYSFSCYSQLEVNGSQHSLTCAFEDPDVNTTNLEFEICGALVEVKCLNFRKLQEIYFIETKKFLLIGKSNICVKVGEKSLTCKKIDLTTIVKPEAPFDLSVVYREGANDFVVTFNTSHLQKKYVKVLMHDVAYRQEKDENKWTHVNLSSTKLTLLQRKLQPAAMYEIKVRSIPDHYFKGFWSEWSPSYYFRTP bcov_v4_r4_ems_p1-15H-GBL-16H-GBL-16H_0129_0001_0001_0002_000000002_0001_0001_19_34_H_.._ems_p1-15H-GABBL-14H-GBL-16H_0666_0001_0001_0002_0001_0001_0001__50__I
TEDVVRELEKILEELLRRGLLNPAIADALKDELRTALKEGVEDTLRLVRLKVELAKKTLK DYSFSCYSQLEVNGSQHSLTCAFEDPDVNTTNLEFEICGALVEVKCLNFRKLQEIYFIETKKFLLIGKSNICVKVGEKSLTCKKIDLTTIVKPEAPFDLSVVYREGANDFVVTFNTSHLQKKYVKVLMHDVAYRQEKDENKWTHVNLSSTKLTLLQRKLQPAAMYEIKVRSIPDHYFKGFWSEWSPSYYFRTP longxing_Grafting2_HHH_eva_0122_0001_0011_0001_0001__41__V
DEDEKLIRRKIELALKILSKKPDPTAQKVVETAKKLYEEATKKNDKELLEDVAAYAVIQAIRI DYSFSCYSQLEVNGSQHSLTCAFEDPDVNTTNLEFEICGALVEVKCLNFRKLQEIYFIETKKFLLIGKSNICVKVGEKSLTCKKIDLTTIVKPEAPFDLSVVYREGANDFVVTFNTSHLQKKYVKVLMHDVAYRQEKDENKWTHVNLSSTKLTLLQRKLQPAAMYEIKVRSIPDHYFKGFWSEWSPSYYFRTP longxing_Grafting2_ems_3hM_2634_0002_0011_0001_0001__21__K
HEVQELARKVWHATEKAEKRNDEKAVKLLEDASVLLVNAWLSNDEDLKKKANKYAKTVIKQAES DYSFSCYSQLEVNGSQHSLTCAFEDPDVNTTNLEFEICGALVEVKCLNFRKLQEIYFIETKKFLLIGKSNICVKVGEKSLTCKKIDLTTIVKPEAPFDLSVVYREGANDFVVTFNTSHLQKKYVKVLMHDVAYRQEKDENKWTHVNLSSTKLTLLQRKLQPAAMYEIKVRSIPDHYFKGFWSEWSPSYYFRTP bcov_v3_r3_HEEH_04578_000000011_0001_0001_44_64_H_.._ems_3hC_1310_0001_0001_0013_0001_0001_0001__10__V
TKVQELIERLREHAERKGNAVAKVIADELEEALRRGDESDIRMNSRKAKQMIKA DYSFSCYSQLEVNGSQHSLTCAFEDPDVNTTNLEFEICGALVEVKCLNFRKLQEIYFIETKKFLLIGKSNICVKVGEKSLTCKKIDLTTIVKPEAPFDLSVVYREGANDFVVTFNTSHLQKKYVKVLMHDVAYRQEKDENKWTHVNLSSTKLTLLQRKLQPAAMYEIKVRSIPDHYFKGFWSEWSPSYYFRTP longxing_Grafting2_HHH_eva_0779_0001_0002_0001_0001__51__M
SWETIFRLWTDALEKAADKNNQELAKLVRKAAKLLARALNVDDEDTKRDLERKAEEILKNV DYSFSCYSQLEVNGSQHSLTCAFEDPDVNTTNLEFEICGALVEVKCLNFRKLQEIYFIETKKFLLIGKSNICVKVGEKSLTCKKIDLTTIVKPEAPFDLSVVYREGANDFVVTFNTSHLQKKYVKVLMHDVAYRQEKDENKWTHVNLSSTKLTLLQRKLQPAAMYEIKVRSIPDHYFKGFWSEWSPSYYFRTP bcov_v4_r3_ems_3hC_204_000000066_0001_0001_22_41_H_.._ems_3hM_2628_0001_0002_0001_0001__33__K
DPRKKLKELVDRAKTLAKQVGDRMALHVVKVLELEAKEAIDNNDEEELKLVERKLRLVIKILES DYSFSCYSQLEVNGSQHSLTCAFEDPDVNTTNLEFEICGALVEVKCLNFRKLQEIYFIETKKFLLIGKSNICVKVGEKSLTCKKIDLTTIVKPEAPFDLSVVYREGANDFVVTFNTSHLQKKYVKVLMHDVAYRQEKDENKWTHVNLSSTKLTLLQRKLQPAAMYEIKVRSIPDHYFKGFWSEWSPSYYFRTP longxing_Grafting2_ems_3hM_2512_0001_0006_0001_0001__58__V
DEVHKLAEKAARLALKKGDWDAHAKVVNVFLALKHGILSKEQAKKILKKIIEEILS DYSFSCYSQLEVNGSQHSLTCAFEDPDVNTTNLEFEICGALVEVKCLNFRKLQEIYFIETKKFLLIGKSNICVKVGEKSLTCKKIDLTTIVKPEAPFDLSVVYREGANDFVVTFNTSHLQKKYVKVLMHDVAYRQEKDENKWTHVNLSSTKLTLLQRKLQPAAMYEIKVRSIPDHYFKGFWSEWSPSYYFRTP bcov_v4_r4_ems_p1-15H-GBL-16H-GBL-16H_0129_0001_0001_0002_000000002_0001_0001_19_34_H_.._ems_p1-16H-GBL-16H-GABBL-16H_0045_0001_0001_0002_0001_0001_0001_0001__38__L
TIEEELKKLARKAWKKGDEDAHAVLVNAWRAYKLGDEKALKKLIKEAKELLDS DYSFSCYSQLEVNGSQHSLTCAFEDPDVNTTNLEFEICGALVEVKCLNFRKLQEIYFIETKKFLLIGKSNICVKVGEKSLTCKKIDLTTIVKPEAPFDLSVVYREGANDFVVTFNTSHLQKKYVKVLMHDVAYRQEKDENKWTHVNLSSTKLTLLQRKLQPAAMYEIKVRSIPDHYFKGFWSEWSPSYYFRTP bcov_v3_r3_ems_3hM_3011_000000023_0001_0001_44_61_H_.._ems_p1-15H-GBL-16H-GBL-16H_0039_0001_0001_0002_0001_0001_0001_0001__46__E
TIEEELKKLARKAWKKGDEDAHAVLVNAWRAYKLGDEKLLKKLIKLAKELLDS DYSFSCYSQLEVNGSQHSLTCAFEDPDVNTTNLEFEICGALVEVKCLNFRKLQEIYFIETKKFLLIGKSNICVKVGEKSLTCKKIDLTTIVKPEAPFDLSVVYREGANDFVVTFNTSHLQKKYVKVLMHDVAYRQEKDENKWTHVNLSSTKLTLLQRKLQPAAMYEIKVRSIPDHYFKGFWSEWSPSYYFRTP bcov_v3_r3_ems_3hM_3011_000000023_0001_0001_44_61_H_.._ems_p1-15H-GBL-16H-GBL-16H_0039_0001_0001_0002_0001_0001_0001_0001__39__L
DDTKLARRKVKLALTIVKNASSKEEADRACHIAEIVADEVNEPTLQEQVTRTKKWVEKYFS DYSFSCYSQLEVNGSQHSLTCAFEDPDVNTTNLEFEICGALVEVKCLNFRKLQEIYFIETKKFLLIGKSNICVKVGEKSLTCKKIDLTTIVKPEAPFDLSVVYREGANDFVVTFNTSHLQKKYVKVLMHDVAYRQEKDENKWTHVNLSSTKLTLLQRKLQPAAMYEIKVRSIPDHYFKGFWSEWSPSYYFRTP longxing_Grafting2_ems_3hM_843_0001_0012_0001_0001__30__C
TEEEKLESILRKLKELADRVEDPRARHAIRIILTELEDAIKEKRREDARLAIMKVKQALKTHL DYSFSCYSQLEVNGSQHSLTCAFEDPDVNTTNLEFEICGALVEVKCLNFRKLQEIYFIETKKFLLIGKSNICVKVGEKSLTCKKIDLTTIVKPEAPFDLSVVYREGANDFVVTFNTSHLQKKYVKVLMHDVAYRQEKDENKWTHVNLSSTKLTLLQRKLQPAAMYEIKVRSIPDHYFKGFWSEWSPSYYFRTP longxing_Grafting2_ems_3hM_1371_0001_0007_0001_0001__28__A
SRWKLAVEAVRKLAKEVKDKDPRLSELADKALRKLEEAIKKFKDDPEAIHAVAVRVAIQLKKIG DYSFSCYSQLEVNGSQHSLTCAFEDPDVNTTNLEFEICGALVEVKCLNFRKLQEIYFIETKKFLLIGKSNICVKVGEKSLTCKKIDLTTIVKPEAPFDLSVVYREGANDFVVTFNTSHLQKKYVKVLMHDVAYRQEKDENKWTHVNLSSTKLTLLQRKLQPAAMYEIKVRSIPDHYFKGFWSEWSPSYYFRTP bcov_v4_r4_ems_p1-15H-GBL-16H-GBL-16H_0129_0001_0001_0002_000000002_0001_0001_19_34_H_.._ems_3hM_1177_0001_0001_0001_0001__48__A
TKVQELIERLREHAERKGNAVVKVIADELEEALRRGDESDIRMNSRKAKQAIKA DYSFSCYSQLEVNGSQHSLTCAFEDPDVNTTNLEFEICGALVEVKCLNFRKLQEIYFIETKKFLLIGKSNICVKVGEKSLTCKKIDLTTIVKPEAPFDLSVVYREGANDFVVTFNTSHLQKKYVKVLMHDVAYRQEKDENKWTHVNLSSTKLTLLQRKLQPAAMYEIKVRSIPDHYFKGFWSEWSPSYYFRTP longxing_Grafting2_HHH_eva_0779_0001_0002_0001_0001__22__V
SLSHQVQMALIVAQIAKQDPDEKLARLKRELAANHVRKLLSVPDPSVHELAKKALKIIESLK DYSFSCYSQLEVNGSQHSLTCAFEDPDVNTTNLEFEICGALVEVKCLNFRKLQEIYFIETKKFLLIGKSNICVKVGEKSLTCKKIDLTTIVKPEAPFDLSVVYREGANDFVVTFNTSHLQKKYVKVLMHDVAYRQEKDENKWTHVNLSSTKLTLLQRKLQPAAMYEIKVRSIPDHYFKGFWSEWSPSYYFRTP longxing_Grafting2_ems_3hM_1720_0001_0007_0001_0001__29__R
DEDEKLIRRKIELALKILSKIPDPTAQKVVETAKKLYEEATKKNDKELLEDVLAYAVIQAIRI DYSFSCYSQLEVNGSQHSLTCAFEDPDVNTTNLEFEICGALVEVKCLNFRKLQEIYFIETKKFLLIGKSNICVKVGEKSLTCKKIDLTTIVKPEAPFDLSVVYREGANDFVVTFNTSHLQKKYVKVLMHDVAYRQEKDENKWTHVNLSSTKLTLLQRKLQPAAMYEIKVRSIPDHYFKGFWSEWSPSYYFRTP longxing_Grafting2_ems_3hM_2634_0002_0011_0001_0001__53__L
TEDVVRELEKILEELLRRGLLNPAIADALKDELRTALKEGDEDTLRLVRLKVELAKKELK DYSFSCYSQLEVNGSQHSLTCAFEDPDVNTTNLEFEICGALVEVKCLNFRKLQEIYFIETKKFLLIGKSNICVKVGEKSLTCKKIDLTTIVKPEAPFDLSVVYREGANDFVVTFNTSHLQKKYVKVLMHDVAYRQEKDENKWTHVNLSSTKLTLLQRKLQPAAMYEIKVRSIPDHYFKGFWSEWSPSYYFRTP longxing_Grafting2_HHH_eva_0122_0001_0011_0001_0001__58__E
DDKLKHLLKALQREAKDAYKNNSPDDLREVKLKARLARKIAQDPTARKLASEVEKLATKLEKS DYSFSCYSQLEVNGSQHSLTCAFEDPDVNTTNLEFEICGALVEVKCLNFRKLQEIYFIETKKFLLIGKSNICVKVGEKSLTCKKIDLTTIVKPEAPFDLSVVYREGANDFVVTFNTSHLQKKYVKVLMHDVAYRQEKDENKWTHVNLSSTKLTLLQRKLQPAAMYEIKVRSIPDHYFKGFWSEWSPSYYFRTP longxing_Grafting2_ems_3hM_543_0001_0020_0001_0001__29__E
DDKLKHLLKALQREAKDAYKNNSPDTLRLVKLKARLARKIAQDPTARKLASEVEKLATKLEKS DYSFSCYSQLEVNGSQHSLTCAFEDPDVNTTNLEFEICGALVEVKCLNFRKLQEIYFIETKKFLLIGKSNICVKVGEKSLTCKKIDLTTIVKPEAPFDLSVVYREGANDFVVTFNTSHLQKKYVKVLMHDVAYRQEKDENKWTHVNLSSTKLTLLQRKLQPAAMYEIKVRSIPDHYFKGFWSEWSPSYYFRTP longxing_Grafting2_ems_3hM_543_0001_0020_0001_0001__26__T
TKVQELIERLREHAERKGNAVAKVIANELEEALRRGDESDIRMNSRKAKQAIKA DYSFSCYSQLEVNGSQHSLTCAFEDPDVNTTNLEFEICGALVEVKCLNFRKLQEIYFIETKKFLLIGKSNICVKVGEKSLTCKKIDLTTIVKPEAPFDLSVVYREGANDFVVTFNTSHLQKKYVKVLMHDVAYRQEKDENKWTHVNLSSTKLTLLQRKLQPAAMYEIKVRSIPDHYFKGFWSEWSPSYYFRTP longxing_Grafting2_HHH_eva_0779_0001_0002_0001_0001__27__N
TKVQELIERLREHAERKENAVAKVIADELEEALRRGDESDIRMNSRKAKQAIKA DYSFSCYSQLEVNGSQHSLTCAFEDPDVNTTNLEFEICGALVEVKCLNFRKLQEIYFIETKKFLLIGKSNICVKVGEKSLTCKKIDLTTIVKPEAPFDLSVVYREGANDFVVTFNTSHLQKKYVKVLMHDVAYRQEKDENKWTHVNLSSTKLTLLQRKLQPAAMYEIKVRSIPDHYFKGFWSEWSPSYYFRTP longxing_Grafting2_HHH_eva_0779_0001_0002_0001_0001__18__E
DDKLKHLLKALQREAKDAYKNNSPDDLRLVKLKARLARKIAQDPTARKLASEVEKLATKHEKS DYSFSCYSQLEVNGSQHSLTCAFEDPDVNTTNLEFEICGALVEVKCLNFRKLQEIYFIETKKFLLIGKSNICVKVGEKSLTCKKIDLTTIVKPEAPFDLSVVYREGANDFVVTFNTSHLQKKYVKVLMHDVAYRQEKDENKWTHVNLSSTKLTLLQRKLQPAAMYEIKVRSIPDHYFKGFWSEWSPSYYFRTP longxing_Grafting2_ems_3hM_543_0001_0020_0001_0001__60__H
PEVKKEAKKAEELLTQARKLAEDPRIRYIIEVLIEELRKAVKNDNESDLHIIIWRAKAIWKYVL DYSFSCYSQLEVNGSQHSLTCAFEDPDVNTTNLEFEICGALVEVKCLNFRKLQEIYFIETKKFLLIGKSNICVKVGEKSLTCKKIDLTTIVKPEAPFDLSVVYREGANDFVVTFNTSHLQKKYVKVLMHDVAYRQEKDENKWTHVNLSSTKLTLLQRKLQPAAMYEIKVRSIPDHYFKGFWSEWSPSYYFRTP bcov_r2_ems_3hM_540_000000033_0001_0001__47__S
SLSHQVQMALIVAQIAKQDPDEKLARLKIELAANHVRKLLSVPDPSVHELAKKKLKIIESLK DYSFSCYSQLEVNGSQHSLTCAFEDPDVNTTNLEFEICGALVEVKCLNFRKLQEIYFIETKKFLLIGKSNICVKVGEKSLTCKKIDLTTIVKPEAPFDLSVVYREGANDFVVTFNTSHLQKKYVKVLMHDVAYRQEKDENKWTHVNLSSTKLTLLQRKLQPAAMYEIKVRSIPDHYFKGFWSEWSPSYYFRTP longxing_Grafting2_ems_3hM_1720_0001_0007_0001_0001__54__K
SLSHQVQMALIVAQIAKQDPDEKLARIKIELAANHVRKLLSVPDPSVHELAKKALKIIESLK DYSFSCYSQLEVNGSQHSLTCAFEDPDVNTTNLEFEICGALVEVKCLNFRKLQEIYFIETKKFLLIGKSNICVKVGEKSLTCKKIDLTTIVKPEAPFDLSVVYREGANDFVVTFNTSHLQKKYVKVLMHDVAYRQEKDENKWTHVNLSSTKLTLLQRKLQPAAMYEIKVRSIPDHYFKGFWSEWSPSYYFRTP longxing_Grafting2_ems_3hM_1720_0001_0007_0001_0001__27__I
DDKLKHLLKALQREAKDAYKNNSPDDLRLAKLKARLARKIAQDPTARKLASEVEKLATKLEKS DYSFSCYSQLEVNGSQHSLTCAFEDPDVNTTNLEFEICGALVEVKCLNFRKLQEIYFIETKKFLLIGKSNICVKVGEKSLTCKKIDLTTIVKPEAPFDLSVVYREGANDFVVTFNTSHLQKKYVKVLMHDVAYRQEKDENKWTHVNLSSTKLTLLQRKLQPAAMYEIKVRSIPDHYFKGFWSEWSPSYYFRTP longxing_Grafting2_ems_3hM_543_0001_0020_0001_0001__30__A
DEVHKLAEKAARLAWKKGDWDAHAKVVNVFLALKHGIISKEQAKKILKKIIEEILS DYSFSCYSQLEVNGSQHSLTCAFEDPDVNTTNLEFEICGALVEVKCLNFRKLQEIYFIETKKFLLIGKSNICVKVGEKSLTCKKIDLTTIVKPEAPFDLSVVYREGANDFVVTFNTSHLQKKYVKVLMHDVAYRQEKDENKWTHVNLSSTKLTLLQRKLQPAAMYEIKVRSIPDHYFKGFWSEWSPSYYFRTP bcov_v4_r4_ems_p1-15H-GBL-16H-GBL-16H_0129_0001_0001_0002_000000002_0001_0001_19_34_H_.._ems_p1-16H-GBL-16H-GABBL-16H_0045_0001_0001_0002_0001_0001_0001_0001__15__W
SWETIFRLWTDALEKAAEKNNQELAKLVRKAAELLARALNVDDEDTKRDLERKAEEILKNV DYSFSCYSQLEVNGSQHSLTCAFEDPDVNTTNLEFEICGALVEVKCLNFRKLQEIYFIETKKFLLIGKSNICVKVGEKSLTCKKIDLTTIVKPEAPFDLSVVYREGANDFVVTFNTSHLQKKYVKVLMHDVAYRQEKDENKWTHVNLSSTKLTLLQRKLQPAAMYEIKVRSIPDHYFKGFWSEWSPSYYFRTP bcov_v4_r3_ems_3hC_204_000000066_0001_0001_22_41_H_.._ems_3hM_2628_0001_0002_0001_0001__18__E
SIWKLAVEAVRKLAKEVKDKDPRLSELADKALRKLEEAIKKFKDDPEYIHAVAVRVAIQLKKIG DYSFSCYSQLEVNGSQHSLTCAFEDPDVNTTNLEFEICGALVEVKCLNFRKLQEIYFIETKKFLLIGKSNICVKVGEKSLTCKKIDLTTIVKPEAPFDLSVVYREGANDFVVTFNTSHLQKKYVKVLMHDVAYRQEKDENKWTHVNLSSTKLTLLQRKLQPAAMYEIKVRSIPDHYFKGFWSEWSPSYYFRTP bcov_v4_r4_ems_p1-15H-GBL-16H-GBL-16H_0129_0001_0001_0002_000000002_0001_0001_19_34_H_.._ems_3hM_1177_0001_0001_0001_0001__2__I
DDTKLARRKVKLALTIVKNASSKEEADRALHIAEIVADEVNEPTLQEQVTRTKKWREKYFS DYSFSCYSQLEVNGSQHSLTCAFEDPDVNTTNLEFEICGALVEVKCLNFRKLQEIYFIETKKFLLIGKSNICVKVGEKSLTCKKIDLTTIVKPEAPFDLSVVYREGANDFVVTFNTSHLQKKYVKVLMHDVAYRQEKDENKWTHVNLSSTKLTLLQRKLQPAAMYEIKVRSIPDHYFKGFWSEWSPSYYFRTP longxing_Grafting2_ems_3hM_843_0001_0012_0001_0001__56__R
SRWKLAVEAVRKLAKEVKDKDPRLSELADKALRKLEEAIKKFKDDPEYIHAVLVRVAIQLKKIG DYSFSCYSQLEVNGSQHSLTCAFEDPDVNTTNLEFEICGALVEVKCLNFRKLQEIYFIETKKFLLIGKSNICVKVGEKSLTCKKIDLTTIVKPEAPFDLSVVYREGANDFVVTFNTSHLQKKYVKVLMHDVAYRQEKDENKWTHVNLSSTKLTLLQRKLQPAAMYEIKVRSIPDHYFKGFWSEWSPSYYFRTP bcov_v4_r4_ems_p1-15H-GBL-16H-GBL-16H_0129_0001_0001_0002_000000002_0001_0001_19_34_H_.._ems_3hM_1177_0001_0001_0001_0001__53__L
TKVQELIERLREHAERKGNAVAKVIADELEEALRRGDESEIRMNSRKAKQAIKA DYSFSCYSQLEVNGSQHSLTCAFEDPDVNTTNLEFEICGALVEVKCLNFRKLQEIYFIETKKFLLIGKSNICVKVGEKSLTCKKIDLTTIVKPEAPFDLSVVYREGANDFVVTFNTSHLQKKYVKVLMHDVAYRQEKDENKWTHVNLSSTKLTLLQRKLQPAAMYEIKVRSIPDHYFKGFWSEWSPSYYFRTP longxing_Grafting2_HHH_eva_0779_0001_0002_0001_0001__40__E
HEVQELARKLWHATEKAEKRNDEKAVKLLEDASVLLVNAWLSNDEDLKKKANKYAKTVKKQAES DYSFSCYSQLEVNGSQHSLTCAFEDPDVNTTNLEFEICGALVEVKCLNFRKLQEIYFIETKKFLLIGKSNICVKVGEKSLTCKKIDLTTIVKPEAPFDLSVVYREGANDFVVTFNTSHLQKKYVKVLMHDVAYRQEKDENKWTHVNLSSTKLTLLQRKLQPAAMYEIKVRSIPDHYFKGFWSEWSPSYYFRTP bcov_v3_r3_HEEH_04578_000000011_0001_0001_44_64_H_.._ems_3hC_1310_0001_0001_0013_0001_0001_0001__59__K
TIEEELKKLARKAWKKGDEDAHAVLMNAWRAYKLGDEKALKKLIKLAKELLDS DYSFSCYSQLEVNGSQHSLTCAFEDPDVNTTNLEFEICGALVEVKCLNFRKLQEIYFIETKKFLLIGKSNICVKVGEKSLTCKKIDLTTIVKPEAPFDLSVVYREGANDFVVTFNTSHLQKKYVKVLMHDVAYRQEKDENKWTHVNLSSTKLTLLQRKLQPAAMYEIKVRSIPDHYFKGFWSEWSPSYYFRTP bcov_v3_r3_ems_3hM_3011_000000023_0001_0001_44_61_H_.._ems_p1-15H-GBL-16H-GBL-16H_0039_0001_0001_0002_0001_0001_0001_0001__26__M
SWETIFRLWTDALEKAADKNSQELAKLVRKAAELLARALNVDDEDTKRDLERKAEEILKNV DYSFSCYSQLEVNGSQHSLTCAFEDPDVNTTNLEFEICGALVEVKCLNFRKLQEIYFIETKKFLLIGKSNICVKVGEKSLTCKKIDLTTIVKPEAPFDLSVVYREGANDFVVTFNTSHLQKKYVKVLMHDVAYRQEKDENKWTHVNLSSTKLTLLQRKLQPAAMYEIKVRSIPDHYFKGFWSEWSPSYYFRTP bcov_v4_r3_ems_3hC_204_000000066_0001_0001_22_41_H_.._ems_3hM_2628_0001_0002_0001_0001__21__S
DEDEKLIRRKIELALKILSKIPDPTAQKVVETAKKLFEEATKKNDKELLEDVAAYAVIQAIRI DYSFSCYSQLEVNGSQHSLTCAFEDPDVNTTNLEFEICGALVEVKCLNFRKLQEIYFIETKKFLLIGKSNICVKVGEKSLTCKKIDLTTIVKPEAPFDLSVVYREGANDFVVTFNTSHLQKKYVKVLMHDVAYRQEKDENKWTHVNLSSTKLTLLQRKLQPAAMYEIKVRSIPDHYFKGFWSEWSPSYYFRTP longxing_Grafting2_ems_3hM_2634_0002_0011_0001_0001__37__F
DKRKKLEKIAERLAREGKLDEEEAEKLAREAWKAGDEELLAKIVNAFLHAKLS DYSFSCYSQLEVNGSQHSLTCAFEDPDVNTTNLEFEICGALVEVKCLNFRKLQEIYFIETKKFLLIGKSNICVKVGEKSLTCKKIDLTTIVKPEAPFDLSVVYREGANDFVVTFNTSHLQKKYVKVLMHDVAYRQEKDENKWTHVNLSSTKLTLLQRKLQPAAMYEIKVRSIPDHYFKGFWSEWSPSYYFRTP bcov_v4_r4_ems_p1-15H-GBL-16H-GBL-16H_0129_0001_0001_0002_000000002_0001_0001_19_34_H_.._ems_p1-15H-GABBL-14H-GBL-16H_0666_0001_0001_0002_0001_0001_0001__47__F
TEEEKLESILRKLKELADRVEDPRHRHMIRIILTELEDAIKEKRREDARLAIMKVKQALKTHL DYSFSCYSQLEVNGSQHSLTCAFEDPDVNTTNLEFEICGALVEVKCLNFRKLQEIYFIETKKFLLIGKSNICVKVGEKSLTCKKIDLTTIVKPEAPFDLSVVYREGANDFVVTFNTSHLQKKYVKVLMHDVAYRQEKDENKWTHVNLSSTKLTLLQRKLQPAAMYEIKVRSIPDHYFKGFWSEWSPSYYFRTP longxing_Grafting2_ems_3hM_1371_0001_0007_0001_0001__25__H
DDKLKHLLKALQREAKDAYKNNSPDDLRLVKLKARQARKIAQDPTARKLASEVEKLATKLEKS DYSFSCYSQLEVNGSQHSLTCAFEDPDVNTTNLEFEICGALVEVKCLNFRKLQEIYFIETKKFLLIGKSNICVKVGEKSLTCKKIDLTTIVKPEAPFDLSVVYREGANDFVVTFNTSHLQKKYVKVLMHDVAYRQEKDENKWTHVNLSSTKLTLLQRKLQPAAMYEIKVRSIPDHYFKGFWSEWSPSYYFRTP longxing_Grafting2_ems_3hM_543_0001_0020_0001_0001__36__Q
PEVKKEAKKAEELLTQARKLAEDPRIRYIIEVLIEELRKVVKNDNEEDLHIIIWRAKAIWKYVL DYSFSCYSQLEVNGSQHSLTCAFEDPDVNTTNLEFEICGALVEVKCLNFRKLQEIYFIETKKFLLIGKSNICVKVGEKSLTCKKIDLTTIVKPEAPFDLSVVYREGANDFVVTFNTSHLQKKYVKVLMHDVAYRQEKDENKWTHVNLSSTKLTLLQRKLQPAAMYEIKVRSIPDHYFKGFWSEWSPSYYFRTP bcov_r2_ems_3hM_540_000000033_0001_0001__40__V
DEVHKLAEKAVRLALKKGDWDAHAKVVNVFLALKHGIISKEQAKKILKKIIEEILS DYSFSCYSQLEVNGSQHSLTCAFEDPDVNTTNLEFEICGALVEVKCLNFRKLQEIYFIETKKFLLIGKSNICVKVGEKSLTCKKIDLTTIVKPEAPFDLSVVYREGANDFVVTFNTSHLQKKYVKVLMHDVAYRQEKDENKWTHVNLSSTKLTLLQRKLQPAAMYEIKVRSIPDHYFKGFWSEWSPSYYFRTP bcov_v4_r4_ems_p1-15H-GBL-16H-GBL-16H_0129_0001_0001_0002_000000002_0001_0001_19_34_H_.._ems_p1-16H-GBL-16H-GABBL-16H_0045_0001_0001_0002_0001_0001_0001_0001__11__V
SEDSRLDQMKVKQAAKLAESGKQDPHAVKIIIKIILEAARERGDEDVIKVAERALEKVKKIESS DYSFSCYSQLEVNGSQHSLTCAFEDPDVNTTNLEFEICGALVEVKCLNFRKLQEIYFIETKKFLLIGKSNICVKVGEKSLTCKKIDLTTIVKPEAPFDLSVVYREGANDFVVTFNTSHLQKKYVKVLMHDVAYRQEKDENKWTHVNLSSTKLTLLQRKLQPAAMYEIKVRSIPDHYFKGFWSEWSPSYYFRTP longxing_Grafting2_HHH_eva_0068_0001_0007_0001_0001__23__Q
DEDEKLIRRKIELALKILSKIPDPTNQKVVETAKKLYEEATKKNDKELLEDVAAYAVIQAIRI DYSFSCYSQLEVNGSQHSLTCAFEDPDVNTTNLEFEICGALVEVKCLNFRKLQEIYFIETKKFLLIGKSNICVKVGEKSLTCKKIDLTTIVKPEAPFDLSVVYREGANDFVVTFNTSHLQKKYVKVLMHDVAYRQEKDENKWTHVNLSSTKLTLLQRKLQPAAMYEIKVRSIPDHYFKGFWSEWSPSYYFRTP longxing_Grafting2_ems_3hM_2634_0002_0011_0001_0001__26__N
DDKLKHLLKALQREAKDAYKNNSPDDLRWVKLKARLARKIAQDPTARKLASEVEKLATKLEKS DYSFSCYSQLEVNGSQHSLTCAFEDPDVNTTNLEFEICGALVEVKCLNFRKLQEIYFIETKKFLLIGKSNICVKVGEKSLTCKKIDLTTIVKPEAPFDLSVVYREGANDFVVTFNTSHLQKKYVKVLMHDVAYRQEKDENKWTHVNLSSTKLTLLQRKLQPAAMYEIKVRSIPDHYFKGFWSEWSPSYYFRTP longxing_Grafting2_ems_3hM_543_0001_0020_0001_0001__29__W
HEVQELARILWHATEKAEKRNDEKAVKLLEDASVLLVNAWLSNDEDLKKKANKYAKTVIKQAES DYSFSCYSQLEVNGSQHSLTCAFEDPDVNTTNLEFEICGALVEVKCLNFRKLQEIYFIETKKFLLIGKSNICVKVGEKSLTCKKIDLTTIVKPEAPFDLSVVYREGANDFVVTFNTSHLQKKYVKVLMHDVAYRQEKDENKWTHVNLSSTKLTLLQRKLQPAAMYEIKVRSIPDHYFKGFWSEWSPSYYFRTP bcov_v3_r3_HEEH_04578_000000011_0001_0001_44_64_H_.._ems_3hC_1310_0001_0001_0013_0001_0001_0001__9__I
DEDEKLIRRKIELALKILSKIPDPTAQKVVETAKKIYEEATKKNDKELLEDVAAYAVIQAIRI DYSFSCYSQLEVNGSQHSLTCAFEDPDVNTTNLEFEICGALVEVKCLNFRKLQEIYFIETKKFLLIGKSNICVKVGEKSLTCKKIDLTTIVKPEAPFDLSVVYREGANDFVVTFNTSHLQKKYVKVLMHDVAYRQEKDENKWTHVNLSSTKLTLLQRKLQPAAMYEIKVRSIPDHYFKGFWSEWSPSYYFRTP longxing_Grafting2_ems_3hM_2634_0002_0011_0001_0001__36__I
SLSHQVQMALIVAQIAKQDPDEKLARLKIELAANHFRKLLSVPDPSVHELAKKALKIIESLK DYSFSCYSQLEVNGSQHSLTCAFEDPDVNTTNLEFEICGALVEVKCLNFRKLQEIYFIETKKFLLIGKSNICVKVGEKSLTCKKIDLTTIVKPEAPFDLSVVYREGANDFVVTFNTSHLQKKYVKVLMHDVAYRQEKDENKWTHVNLSSTKLTLLQRKLQPAAMYEIKVRSIPDHYFKGFWSEWSPSYYFRTP longxing_Grafting2_ems_3hM_1720_0001_0007_0001_0001__36__F
SWETIFRLWTDALEKAADKNNQEMAKLVRKAAELLARALNVDDEDTKRDLERKAEEILKNV DYSFSCYSQLEVNGSQHSLTCAFEDPDVNTTNLEFEICGALVEVKCLNFRKLQEIYFIETKKFLLIGKSNICVKVGEKSLTCKKIDLTTIVKPEAPFDLSVVYREGANDFVVTFNTSHLQKKYVKVLMHDVAYRQEKDENKWTHVNLSSTKLTLLQRKLQPAAMYEIKVRSIPDHYFKGFWSEWSPSYYFRTP bcov_v4_r3_ems_3hC_204_000000066_0001_0001_22_41_H_.._ems_3hM_2628_0001_0002_0001_0001__24__M
TEEEKLESILRKLKELADRVEDPRARHMIRIILTELEDAIKEKRREDARLAIMKVKQQLKTHL DYSFSCYSQLEVNGSQHSLTCAFEDPDVNTTNLEFEICGALVEVKCLNFRKLQEIYFIETKKFLLIGKSNICVKVGEKSLTCKKIDLTTIVKPEAPFDLSVVYREGANDFVVTFNTSHLQKKYVKVLMHDVAYRQEKDENKWTHVNLSSTKLTLLQRKLQPAAMYEIKVRSIPDHYFKGFWSEWSPSYYFRTP longxing_Grafting2_ems_3hM_1371_0001_0007_0001_0001__58__Q
DEVHKLAEKAARLALKKGDWDAHAKVVNVFLALKHGFISKEQAKKILKKIIEEILS DYSFSCYSQLEVNGSQHSLTCAFEDPDVNTTNLEFEICGALVEVKCLNFRKLQEIYFIETKKFLLIGKSNICVKVGEKSLTCKKIDLTTIVKPEAPFDLSVVYREGANDFVVTFNTSHLQKKYVKVLMHDVAYRQEKDENKWTHVNLSSTKLTLLQRKLQPAAMYEIKVRSIPDHYFKGFWSEWSPSYYFRTP bcov_v4_r4_ems_p1-15H-GBL-16H-GBL-16H_0129_0001_0001_0002_000000002_0001_0001_19_34_H_.._ems_p1-16H-GBL-16H-GABBL-16H_0045_0001_0001_0002_0001_0001_0001_0001__37__F
TKVQELIERLREHAERKLNAVAKVIADELEEALRRGDESDIRMNSRKAKQAIKA DYSFSCYSQLEVNGSQHSLTCAFEDPDVNTTNLEFEICGALVEVKCLNFRKLQEIYFIETKKFLLIGKSNICVKVGEKSLTCKKIDLTTIVKPEAPFDLSVVYREGANDFVVTFNTSHLQKKYVKVLMHDVAYRQEKDENKWTHVNLSSTKLTLLQRKLQPAAMYEIKVRSIPDHYFKGFWSEWSPSYYFRTP longxing_Grafting2_HHH_eva_0779_0001_0002_0001_0001__18__L
TIEEELKKLARKAWKKGNEDAHAVLVNAWRAYKLGDEKALKKLIKLAKELLDS DYSFSCYSQLEVNGSQHSLTCAFEDPDVNTTNLEFEICGALVEVKCLNFRKLQEIYFIETKKFLLIGKSNICVKVGEKSLTCKKIDLTTIVKPEAPFDLSVVYREGANDFVVTFNTSHLQKKYVKVLMHDVAYRQEKDENKWTHVNLSSTKLTLLQRKLQPAAMYEIKVRSIPDHYFKGFWSEWSPSYYFRTP bcov_v3_r3_ems_3hM_3011_000000023_0001_0001_44_61_H_.._ems_p1-15H-GBL-16H-GBL-16H_0039_0001_0001_0002_0001_0001_0001_0001__18__N
DPRKKLKELVDRAKTLAKQVGDRKALHVVKVLELEAKEAIDNNDEEELKLVERKLRLAIKILES DYSFSCYSQLEVNGSQHSLTCAFEDPDVNTTNLEFEICGALVEVKCLNFRKLQEIYFIETKKFLLIGKSNICVKVGEKSLTCKKIDLTTIVKPEAPFDLSVVYREGANDFVVTFNTSHLQKKYVKVLMHDVAYRQEKDENKWTHVNLSSTKLTLLQRKLQPAAMYEIKVRSIPDHYFKGFWSEWSPSYYFRTP longxing_Grafting2_ems_3hM_2512_0001_0006_0001_0001__24__K
SWETIFRLWTDALEKAADKNNQELIKLVRKAAELLARALNVDDEDTKRDLERKAEEILKNV DYSFSCYSQLEVNGSQHSLTCAFEDPDVNTTNLEFEICGALVEVKCLNFRKLQEIYFIETKKFLLIGKSNICVKVGEKSLTCKKIDLTTIVKPEAPFDLSVVYREGANDFVVTFNTSHLQKKYVKVLMHDVAYRQEKDENKWTHVNLSSTKLTLLQRKLQPAAMYEIKVRSIPDHYFKGFWSEWSPSYYFRTP bcov_v4_r3_ems_3hC_204_000000066_0001_0001_22_41_H_.._ems_3hM_2628_0001_0002_0001_0001__25__I
DEVHKLAEKAARLALKKGDWDAHAKVVNVFLALKAGIISKEQAKKILKKIIEEILS DYSFSCYSQLEVNGSQHSLTCAFEDPDVNTTNLEFEICGALVEVKCLNFRKLQEIYFIETKKFLLIGKSNICVKVGEKSLTCKKIDLTTIVKPEAPFDLSVVYREGANDFVVTFNTSHLQKKYVKVLMHDVAYRQEKDENKWTHVNLSSTKLTLLQRKLQPAAMYEIKVRSIPDHYFKGFWSEWSPSYYFRTP bcov_v4_r4_ems_p1-15H-GBL-16H-GBL-16H_0129_0001_0001_0002_000000002_0001_0001_19_34_H_.._ems_p1-16H-GBL-16H-GABBL-16H_0045_0001_0001_0002_0001_0001_0001_0001__35__A
DDKLKHLLKALQREAKDAYKNNSPDDLRLVKLKARLARKIAQDPTARKLASEVHKLATKLEKS DYSFSCYSQLEVNGSQHSLTCAFEDPDVNTTNLEFEICGALVEVKCLNFRKLQEIYFIETKKFLLIGKSNICVKVGEKSLTCKKIDLTTIVKPEAPFDLSVVYREGANDFVVTFNTSHLQKKYVKVLMHDVAYRQEKDENKWTHVNLSSTKLTLLQRKLQPAAMYEIKVRSIPDHYFKGFWSEWSPSYYFRTP longxing_Grafting2_ems_3hM_543_0001_0020_0001_0001__54__H
DKRKKLEKIAERLAREQKLDEEEAEKLAREAWKAGDEELLAKIVNAWLHAKLS DYSFSCYSQLEVNGSQHSLTCAFEDPDVNTTNLEFEICGALVEVKCLNFRKLQEIYFIETKKFLLIGKSNICVKVGEKSLTCKKIDLTTIVKPEAPFDLSVVYREGANDFVVTFNTSHLQKKYVKVLMHDVAYRQEKDENKWTHVNLSSTKLTLLQRKLQPAAMYEIKVRSIPDHYFKGFWSEWSPSYYFRTP bcov_v4_r4_ems_p1-15H-GBL-16H-GBL-16H_0129_0001_0001_0002_000000002_0001_0001_19_34_H_.._ems_p1-15H-GABBL-14H-GBL-16H_0666_0001_0001_0002_0001_0001_0001__17__Q
DEVHKLAEKAARLALKKGDWDLHAKVVNVFLALKHGIISKEQAKKILKKIIEEILS DYSFSCYSQLEVNGSQHSLTCAFEDPDVNTTNLEFEICGALVEVKCLNFRKLQEIYFIETKKFLLIGKSNICVKVGEKSLTCKKIDLTTIVKPEAPFDLSVVYREGANDFVVTFNTSHLQKKYVKVLMHDVAYRQEKDENKWTHVNLSSTKLTLLQRKLQPAAMYEIKVRSIPDHYFKGFWSEWSPSYYFRTP bcov_v4_r4_ems_p1-15H-GBL-16H-GBL-16H_0129_0001_0001_0002_000000002_0001_0001_19_34_H_.._ems_p1-16H-GBL-16H-GABBL-16H_0045_0001_0001_0002_0001_0001_0001_0001__22__L
DDTKLARRKVKLALTIVKNASSKEEADRALHIAEIVADEVNEPTLQETVTRTKKWVEKYFS DYSFSCYSQLEVNGSQHSLTCAFEDPDVNTTNLEFEICGALVEVKCLNFRKLQEIYFIETKKFLLIGKSNICVKVGEKSLTCKKIDLTTIVKPEAPFDLSVVYREGANDFVVTFNTSHLQKKYVKVLMHDVAYRQEKDENKWTHVNLSSTKLTLLQRKLQPAAMYEIKVRSIPDHYFKGFWSEWSPSYYFRTP longxing_Grafting2_ems_3hM_843_0001_0012_0001_0001__48__T
HEVNELARKLWHATEKAEKRNDEKAVKLLEDASVLLVNAWLSNDEDLKKKANKYAKTVIKQAES DYSFSCYSQLEVNGSQHSLTCAFEDPDVNTTNLEFEICGALVEVKCLNFRKLQEIYFIETKKFLLIGKSNICVKVGEKSLTCKKIDLTTIVKPEAPFDLSVVYREGANDFVVTFNTSHLQKKYVKVLMHDVAYRQEKDENKWTHVNLSSTKLTLLQRKLQPAAMYEIKVRSIPDHYFKGFWSEWSPSYYFRTP bcov_v3_r3_HEEH_04578_000000011_0001_0001_44_64_H_.._ems_3hC_1310_0001_0001_0013_0001_0001_0001__4__N
SEDSRLDQMKVKQVAKLAESGKVDPHAVKIIIKIILEAARERGDEDVIKVAERALEKVKKIESS DYSFSCYSQLEVNGSQHSLTCAFEDPDVNTTNLEFEICGALVEVKCLNFRKLQEIYFIETKKFLLIGKSNICVKVGEKSLTCKKIDLTTIVKPEAPFDLSVVYREGANDFVVTFNTSHLQKKYVKVLMHDVAYRQEKDENKWTHVNLSSTKLTLLQRKLQPAAMYEIKVRSIPDHYFKGFWSEWSPSYYFRTP longxing_Grafting2_HHH_eva_0068_0001_0007_0001_0001__14__V
DDKLKHLLKALQREAKDAYKNNSPDDLRLVKLKARLARKHAQDPTARKLASEVEKLATKLEKS DYSFSCYSQLEVNGSQHSLTCAFEDPDVNTTNLEFEICGALVEVKCLNFRKLQEIYFIETKKFLLIGKSNICVKVGEKSLTCKKIDLTTIVKPEAPFDLSVVYREGANDFVVTFNTSHLQKKYVKVLMHDVAYRQEKDENKWTHVNLSSTKLTLLQRKLQPAAMYEIKVRSIPDHYFKGFWSEWSPSYYFRTP longxing_Grafting2_ems_3hM_543_0001_0020_0001_0001__40__H
DEDEKLIRRKIELALKILSKIPDPTAQKVVETAKKLYEEATKKNDKELLWDVAAYAVIQAIRI DYSFSCYSQLEVNGSQHSLTCAFEDPDVNTTNLEFEICGALVEVKCLNFRKLQEIYFIETKKFLLIGKSNICVKVGEKSLTCKKIDLTTIVKPEAPFDLSVVYREGANDFVVTFNTSHLQKKYVKVLMHDVAYRQEKDENKWTHVNLSSTKLTLLQRKLQPAAMYEIKVRSIPDHYFKGFWSEWSPSYYFRTP longxing_Grafting2_ems_3hM_2634_0002_0011_0001_0001__50__W
SEDSRLDQMKVKQAAKLAESGKVDPHAVKIIIKIILEAARERGWEDVIKVAERALEKVKKIESS DYSFSCYSQLEVNGSQHSLTCAFEDPDVNTTNLEFEICGALVEVKCLNFRKLQEIYFIETKKFLLIGKSNICVKVGEKSLTCKKIDLTTIVKPEAPFDLSVVYREGANDFVVTFNTSHLQKKYVKVLMHDVAYRQEKDENKWTHVNLSSTKLTLLQRKLQPAAMYEIKVRSIPDHYFKGFWSEWSPSYYFRTP longxing_Grafting2_HHH_eva_0068_0001_0007_0001_0001__44__W
TIEEELKKLARKARKKGDEDAHAVLVNAWRAYKLGDEKALKKLIKLAKELLDS DYSFSCYSQLEVNGSQHSLTCAFEDPDVNTTNLEFEICGALVEVKCLNFRKLQEIYFIETKKFLLIGKSNICVKVGEKSLTCKKIDLTTIVKPEAPFDLSVVYREGANDFVVTFNTSHLQKKYVKVLMHDVAYRQEKDENKWTHVNLSSTKLTLLQRKLQPAAMYEIKVRSIPDHYFKGFWSEWSPSYYFRTP bcov_v3_r3_ems_3hM_3011_000000023_0001_0001_44_61_H_.._ems_p1-15H-GBL-16H-GBL-16H_0039_0001_0001_0002_0001_0001_0001_0001__14__R
SEDSRLDQMKVKQAAKLAESGHVDPHAVKIIIKIILEAARERGDEDVIKVAERALEKVKKIESS DYSFSCYSQLEVNGSQHSLTCAFEDPDVNTTNLEFEICGALVEVKCLNFRKLQEIYFIETKKFLLIGKSNICVKVGEKSLTCKKIDLTTIVKPEAPFDLSVVYREGANDFVVTFNTSHLQKKYVKVLMHDVAYRQEKDENKWTHVNLSSTKLTLLQRKLQPAAMYEIKVRSIPDHYFKGFWSEWSPSYYFRTP longxing_Grafting2_HHH_eva_0068_0001_0007_0001_0001__22__H
PEVKKEAKKAEELLTQARKLAEDPRIRYIIEVLIEELRKQVKNDNEEDLHIIIWRAKAIWKYVL DYSFSCYSQLEVNGSQHSLTCAFEDPDVNTTNLEFEICGALVEVKCLNFRKLQEIYFIETKKFLLIGKSNICVKVGEKSLTCKKIDLTTIVKPEAPFDLSVVYREGANDFVVTFNTSHLQKKYVKVLMHDVAYRQEKDENKWTHVNLSSTKLTLLQRKLQPAAMYEIKVRSIPDHYFKGFWSEWSPSYYFRTP bcov_r2_ems_3hM_540_000000033_0001_0001__40__Q
HEVQELARKLVHATEKAEKRNDEKAVKLLEDASVLLVNAWLSNDEDLKKKANKYAKTVIKQAES DYSFSCYSQLEVNGSQHSLTCAFEDPDVNTTNLEFEICGALVEVKCLNFRKLQEIYFIETKKFLLIGKSNICVKVGEKSLTCKKIDLTTIVKPEAPFDLSVVYREGANDFVVTFNTSHLQKKYVKVLMHDVAYRQEKDENKWTHVNLSSTKLTLLQRKLQPAAMYEIKVRSIPDHYFKGFWSEWSPSYYFRTP bcov_v3_r3_HEEH_04578_000000011_0001_0001_44_64_H_.._ems_3hC_1310_0001_0001_0013_0001_0001_0001__11__V
TEDVVREIEKILEELLRRGLLNPAIADALKDELRTALKEGDEDTLRLVRLKVELAKKTLK DYSFSCYSQLEVNGSQHSLTCAFEDPDVNTTNLEFEICGALVEVKCLNFRKLQEIYFIETKKFLLIGKSNICVKVGEKSLTCKKIDLTTIVKPEAPFDLSVVYREGANDFVVTFNTSHLQKKYVKVLMHDVAYRQEKDENKWTHVNLSSTKLTLLQRKLQPAAMYEIKVRSIPDHYFKGFWSEWSPSYYFRTP longxing_Grafting2_HHH_eva_0122_0001_0011_0001_0001__8__I
SLSHQVQMALIVAQIAQQDPDEKLARLKIELAANHVRKLLSVPDPSVHELAKKALKIIESLK DYSFSCYSQLEVNGSQHSLTCAFEDPDVNTTNLEFEICGALVEVKCLNFRKLQEIYFIETKKFLLIGKSNICVKVGEKSLTCKKIDLTTIVKPEAPFDLSVVYREGANDFVVTFNTSHLQKKYVKVLMHDVAYRQEKDENKWTHVNLSSTKLTLLQRKLQPAAMYEIKVRSIPDHYFKGFWSEWSPSYYFRTP longxing_Grafting2_ems_3hM_1720_0001_0007_0001_0001__17__Q
TIEEELKKLARKAWKKGDEDAHAVLVNAWRAYKLGDEKALKKLIKLMKELLDS DYSFSCYSQLEVNGSQHSLTCAFEDPDVNTTNLEFEICGALVEVKCLNFRKLQEIYFIETKKFLLIGKSNICVKVGEKSLTCKKIDLTTIVKPEAPFDLSVVYREGANDFVVTFNTSHLQKKYVKVLMHDVAYRQEKDENKWTHVNLSSTKLTLLQRKLQPAAMYEIKVRSIPDHYFKGFWSEWSPSYYFRTP bcov_v3_r3_ems_3hM_3011_000000023_0001_0001_44_61_H_.._ems_p1-15H-GBL-16H-GBL-16H_0039_0001_0001_0002_0001_0001_0001_0001__47__M
TEDVVRELEKILEELLRRGLLNPAIADALKDELRTALKEGDEDNLRLVRLKVELAKKTLK DYSFSCYSQLEVNGSQHSLTCAFEDPDVNTTNLEFEICGALVEVKCLNFRKLQEIYFIETKKFLLIGKSNICVKVGEKSLTCKKIDLTTIVKPEAPFDLSVVYREGANDFVVTFNTSHLQKKYVKVLMHDVAYRQEKDENKWTHVNLSSTKLTLLQRKLQPAAMYEIKVRSIPDHYFKGFWSEWSPSYYFRTP longxing_Grafting2_HHH_eva_0122_0001_0011_0001_0001__44__N
DDTKLARRKVKLALTIVKNASSKEEADKALHIAEIVADEVNEPTLQEQVTRTKKWVEKYFS DYSFSCYSQLEVNGSQHSLTCAFEDPDVNTTNLEFEICGALVEVKCLNFRKLQEIYFIETKKFLLIGKSNICVKVGEKSLTCKKIDLTTIVKPEAPFDLSVVYREGANDFVVTFNTSHLQKKYVKVLMHDVAYRQEKDENKWTHVNLSSTKLTLLQRKLQPAAMYEIKVRSIPDHYFKGFWSEWSPSYYFRTP longxing_Grafting2_ems_3hM_843_0001_0012_0001_0001__28__K
DDTKLARRKVKLALTIVKNASSKEEYDRALHIAEIVADEVNEPTLQEQVTRTKKWVEKYFS DYSFSCYSQLEVNGSQHSLTCAFEDPDVNTTNLEFEICGALVEVKCLNFRKLQEIYFIETKKFLLIGKSNICVKVGEKSLTCKKIDLTTIVKPEAPFDLSVVYREGANDFVVTFNTSHLQKKYVKVLMHDVAYRQEKDENKWTHVNLSSTKLTLLQRKLQPAAMYEIKVRSIPDHYFKGFWSEWSPSYYFRTP longxing_Grafting2_ems_3hM_843_0001_0012_0001_0001__26__Y
DKRKKLEKIAERLAREGKLDEEEAEKLAREAWKAGDEELLAKIVIAWLHAKLS DYSFSCYSQLEVNGSQHSLTCAFEDPDVNTTNLEFEICGALVEVKCLNFRKLQEIYFIETKKFLLIGKSNICVKVGEKSLTCKKIDLTTIVKPEAPFDLSVVYREGANDFVVTFNTSHLQKKYVKVLMHDVAYRQEKDENKWTHVNLSSTKLTLLQRKLQPAAMYEIKVRSIPDHYFKGFWSEWSPSYYFRTP bcov_v4_r4_ems_p1-15H-GBL-16H-GBL-16H_0129_0001_0001_0002_000000002_0001_0001_19_34_H_.._ems_p1-15H-GABBL-14H-GBL-16H_0666_0001_0001_0002_0001_0001_0001__45__I
TKVQELIERLREHAERKGEAVAKVIADELEEALRRGDESDIRMNSRKAKQAIKA DYSFSCYSQLEVNGSQHSLTCAFEDPDVNTTNLEFEICGALVEVKCLNFRKLQEIYFIETKKFLLIGKSNICVKVGEKSLTCKKIDLTTIVKPEAPFDLSVVYREGANDFVVTFNTSHLQKKYVKVLMHDVAYRQEKDENKWTHVNLSSTKLTLLQRKLQPAAMYEIKVRSIPDHYFKGFWSEWSPSYYFRTP longxing_Grafting2_HHH_eva_0779_0001_0002_0001_0001__19__E
TIEEELKKLARKAWKKGDEDAHAVIVNAWRAYKLGDEKALKKLIKLAKELLDS DYSFSCYSQLEVNGSQHSLTCAFEDPDVNTTNLEFEICGALVEVKCLNFRKLQEIYFIETKKFLLIGKSNICVKVGEKSLTCKKIDLTTIVKPEAPFDLSVVYREGANDFVVTFNTSHLQKKYVKVLMHDVAYRQEKDENKWTHVNLSSTKLTLLQRKLQPAAMYEIKVRSIPDHYFKGFWSEWSPSYYFRTP bcov_v3_r3_ems_3hM_3011_000000023_0001_0001_44_61_H_.._ems_p1-15H-GBL-16H-GBL-16H_0039_0001_0001_0002_0001_0001_0001_0001__25__I
SWETIFRLITDALEKAADKNNQELAKLVRKAAELLARALNVDDEDTKRDLERKAEEILKNV DYSFSCYSQLEVNGSQHSLTCAFEDPDVNTTNLEFEICGALVEVKCLNFRKLQEIYFIETKKFLLIGKSNICVKVGEKSLTCKKIDLTTIVKPEAPFDLSVVYREGANDFVVTFNTSHLQKKYVKVLMHDVAYRQEKDENKWTHVNLSSTKLTLLQRKLQPAAMYEIKVRSIPDHYFKGFWSEWSPSYYFRTP bcov_v4_r3_ems_3hC_204_000000066_0001_0001_22_41_H_.._ems_3hM_2628_0001_0002_0001_0001__9__I
DEDEKLIRRKIELALKILSKIPDPTAQKVVETAKKLYEEATKKNDKELFEDVAAYAVIQAIRI DYSFSCYSQLEVNGSQHSLTCAFEDPDVNTTNLEFEICGALVEVKCLNFRKLQEIYFIETKKFLLIGKSNICVKVGEKSLTCKKIDLTTIVKPEAPFDLSVVYREGANDFVVTFNTSHLQKKYVKVLMHDVAYRQEKDENKWTHVNLSSTKLTLLQRKLQPAAMYEIKVRSIPDHYFKGFWSEWSPSYYFRTP longxing_Grafting2_ems_3hM_2634_0002_0011_0001_0001__49__F
TEDVVRELEKILEELLRRGLLNPAIADALKIELRTALKEGDEDTLRLVRLKVELAKKTLK DYSFSCYSQLEVNGSQHSLTCAFEDPDVNTTNLEFEICGALVEVKCLNFRKLQEIYFIETKKFLLIGKSNICVKVGEKSLTCKKIDLTTIVKPEAPFDLSVVYREGANDFVVTFNTSHLQKKYVKVLMHDVAYRQEKDENKWTHVNLSSTKLTLLQRKLQPAAMYEIKVRSIPDHYFKGFWSEWSPSYYFRTP longxing_Grafting2_HHH_eva_0122_0001_0011_0001_0001__31__I
TKVQELIERLREHAERKGNAMAKVIADELEEALRRGDESDIRMNSRKAKQAIKA DYSFSCYSQLEVNGSQHSLTCAFEDPDVNTTNLEFEICGALVEVKCLNFRKLQEIYFIETKKFLLIGKSNICVKVGEKSLTCKKIDLTTIVKPEAPFDLSVVYREGANDFVVTFNTSHLQKKYVKVLMHDVAYRQEKDENKWTHVNLSSTKLTLLQRKLQPAAMYEIKVRSIPDHYFKGFWSEWSPSYYFRTP longxing_Grafting2_HHH_eva_0779_0001_0002_0001_0001__21__M
HEVQELARKLWHATEKAEKRNDEKAVKLLEDASVLLVNAWLSNDEDLKKKANKYAKTVMKQAES DYSFSCYSQLEVNGSQHSLTCAFEDPDVNTTNLEFEICGALVEVKCLNFRKLQEIYFIETKKFLLIGKSNICVKVGEKSLTCKKIDLTTIVKPEAPFDLSVVYREGANDFVVTFNTSHLQKKYVKVLMHDVAYRQEKDENKWTHVNLSSTKLTLLQRKLQPAAMYEIKVRSIPDHYFKGFWSEWSPSYYFRTP bcov_v3_r3_HEEH_04578_000000011_0001_0001_44_64_H_.._ems_3hC_1310_0001_0001_0013_0001_0001_0001__59__M
SLSHQVQMALIVAQIAKQDPDEKLARLKIELAANHVRKLHSVPDPSVHELAKKALKIIESLK DYSFSCYSQLEVNGSQHSLTCAFEDPDVNTTNLEFEICGALVEVKCLNFRKLQEIYFIETKKFLLIGKSNICVKVGEKSLTCKKIDLTTIVKPEAPFDLSVVYREGANDFVVTFNTSHLQKKYVKVLMHDVAYRQEKDENKWTHVNLSSTKLTLLQRKLQPAAMYEIKVRSIPDHYFKGFWSEWSPSYYFRTP longxing_Grafting2_ems_3hM_1720_0001_0007_0001_0001__40__H
HEVQELARKLWHATEKAEKRNDEKAVKLLEDASVLLVEAWLSNDEDLKKKANKYAKTVIKQAES DYSFSCYSQLEVNGSQHSLTCAFEDPDVNTTNLEFEICGALVEVKCLNFRKLQEIYFIETKKFLLIGKSNICVKVGEKSLTCKKIDLTTIVKPEAPFDLSVVYREGANDFVVTFNTSHLQKKYVKVLMHDVAYRQEKDENKWTHVNLSSTKLTLLQRKLQPAAMYEIKVRSIPDHYFKGFWSEWSPSYYFRTP bcov_v3_r3_HEEH_04578_000000011_0001_0001_44_64_H_.._ems_3hC_1310_0001_0001_0013_0001_0001_0001__38__E
SRWKLAVEAVRKLAKEVKDKDPRLSELADKALRKLEEAIKKFKDDPEYIWAVAVRVAIQLKKIG DYSFSCYSQLEVNGSQHSLTCAFEDPDVNTTNLEFEICGALVEVKCLNFRKLQEIYFIETKKFLLIGKSNICVKVGEKSLTCKKIDLTTIVKPEAPFDLSVVYREGANDFVVTFNTSHLQKKYVKVLMHDVAYRQEKDENKWTHVNLSSTKLTLLQRKLQPAAMYEIKVRSIPDHYFKGFWSEWSPSYYFRTP bcov_v4_r4_ems_p1-15H-GBL-16H-GBL-16H_0129_0001_0001_0002_000000002_0001_0001_19_34_H_.._ems_3hM_1177_0001_0001_0001_0001__50__W
SWETIFRLWTDALEKAADKNNQELSKLVRKAAELLARALNVDDEDTKRDLERKAEEILKNV DYSFSCYSQLEVNGSQHSLTCAFEDPDVNTTNLEFEICGALVEVKCLNFRKLQEIYFIETKKFLLIGKSNICVKVGEKSLTCKKIDLTTIVKPEAPFDLSVVYREGANDFVVTFNTSHLQKKYVKVLMHDVAYRQEKDENKWTHVNLSSTKLTLLQRKLQPAAMYEIKVRSIPDHYFKGFWSEWSPSYYFRTP bcov_v4_r3_ems_3hC_204_000000066_0001_0001_22_41_H_.._ems_3hM_2628_0001_0002_0001_0001__25__S
DEVHKLAEKAARLALKKGDWDAHAKVVNVFLALKHGIISKEQIKKILKKIIEEILS DYSFSCYSQLEVNGSQHSLTCAFEDPDVNTTNLEFEICGALVEVKCLNFRKLQEIYFIETKKFLLIGKSNICVKVGEKSLTCKKIDLTTIVKPEAPFDLSVVYREGANDFVVTFNTSHLQKKYVKVLMHDVAYRQEKDENKWTHVNLSSTKLTLLQRKLQPAAMYEIKVRSIPDHYFKGFWSEWSPSYYFRTP bcov_v4_r4_ems_p1-15H-GBL-16H-GBL-16H_0129_0001_0001_0002_000000002_0001_0001_19_34_H_.._ems_p1-16H-GBL-16H-GABBL-16H_0045_0001_0001_0002_0001_0001_0001_0001__43__I
SRWKLAVEAVRKLAKEVKDKDPRLSELADKALRKLEEAIKKFKDDPEYIHAVARRVAIQLKKIG DYSFSCYSQLEVNGSQHSLTCAFEDPDVNTTNLEFEICGALVEVKCLNFRKLQEIYFIETKKFLLIGKSNICVKVGEKSLTCKKIDLTTIVKPEAPFDLSVVYREGANDFVVTFNTSHLQKKYVKVLMHDVAYRQEKDENKWTHVNLSSTKLTLLQRKLQPAAMYEIKVRSIPDHYFKGFWSEWSPSYYFRTP bcov_v4_r4_ems_p1-15H-GBL-16H-GBL-16H_0129_0001_0001_0002_000000002_0001_0001_19_34_H_.._ems_3hM_1177_0001_0001_0001_0001__54__R
PEVKKKAKKAEELLTQARKLAEDPRIRYIIEVLIEELRKAVKNDNEEDLHIIIWRAKAIWKYVL DYSFSCYSQLEVNGSQHSLTCAFEDPDVNTTNLEFEICGALVEVKCLNFRKLQEIYFIETKKFLLIGKSNICVKVGEKSLTCKKIDLTTIVKPEAPFDLSVVYREGANDFVVTFNTSHLQKKYVKVLMHDVAYRQEKDENKWTHVNLSSTKLTLLQRKLQPAAMYEIKVRSIPDHYFKGFWSEWSPSYYFRTP bcov_r2_ems_3hM_540_000000033_0001_0001__6__K
PEVKKEAKKAEELLTQARKLAEDPRIRYIIEVLIEELRKAVKNDNEEDLHIIIWRAKLIWKYVL DYSFSCYSQLEVNGSQHSLTCAFEDPDVNTTNLEFEICGALVEVKCLNFRKLQEIYFIETKKFLLIGKSNICVKVGEKSLTCKKIDLTTIVKPEAPFDLSVVYREGANDFVVTFNTSHLQKKYVKVLMHDVAYRQEKDENKWTHVNLSSTKLTLLQRKLQPAAMYEIKVRSIPDHYFKGFWSEWSPSYYFRTP bcov_r2_ems_3hM_540_000000033_0001_0001__58__L
SRWKLAVEAVRKLAKEVKDKDPRMSELADKALRKLEEAIKKFKDDPEYIHAVAVRVAIQLKKIG DYSFSCYSQLEVNGSQHSLTCAFEDPDVNTTNLEFEICGALVEVKCLNFRKLQEIYFIETKKFLLIGKSNICVKVGEKSLTCKKIDLTTIVKPEAPFDLSVVYREGANDFVVTFNTSHLQKKYVKVLMHDVAYRQEKDENKWTHVNLSSTKLTLLQRKLQPAAMYEIKVRSIPDHYFKGFWSEWSPSYYFRTP bcov_v4_r4_ems_p1-15H-GBL-16H-GBL-16H_0129_0001_0001_0002_000000002_0001_0001_19_34_H_.._ems_3hM_1177_0001_0001_0001_0001__24__M
HEVQELARKLWHATEKAEKRNDEKAVKLMEDASVLLVNAWLSNDEDLKKKANKYAKTVIKQAES DYSFSCYSQLEVNGSQHSLTCAFEDPDVNTTNLEFEICGALVEVKCLNFRKLQEIYFIETKKFLLIGKSNICVKVGEKSLTCKKIDLTTIVKPEAPFDLSVVYREGANDFVVTFNTSHLQKKYVKVLMHDVAYRQEKDENKWTHVNLSSTKLTLLQRKLQPAAMYEIKVRSIPDHYFKGFWSEWSPSYYFRTP bcov_v3_r3_HEEH_04578_000000011_0001_0001_44_64_H_.._ems_3hC_1310_0001_0001_0013_0001_0001_0001__29__M
SLSHQVQMALIVAQIAKQDPDEKLARLKIELAANHVRKLLSVPDPSVHEWAKKALKIIESLK DYSFSCYSQLEVNGSQHSLTCAFEDPDVNTTNLEFEICGALVEVKCLNFRKLQEIYFIETKKFLLIGKSNICVKVGEKSLTCKKIDLTTIVKPEAPFDLSVVYREGANDFVVTFNTSHLQKKYVKVLMHDVAYRQEKDENKWTHVNLSSTKLTLLQRKLQPAAMYEIKVRSIPDHYFKGFWSEWSPSYYFRTP longxing_Grafting2_ems_3hM_1720_0001_0007_0001_0001__50__W
PEVKKEAKKAEELLTQARKLAEDPRHRYIIEVLIEELRKAVKNDNEEDLHIIIWRAKAIWKYVL DYSFSCYSQLEVNGSQHSLTCAFEDPDVNTTNLEFEICGALVEVKCLNFRKLQEIYFIETKKFLLIGKSNICVKVGEKSLTCKKIDLTTIVKPEAPFDLSVVYREGANDFVVTFNTSHLQKKYVKVLMHDVAYRQEKDENKWTHVNLSSTKLTLLQRKLQPAAMYEIKVRSIPDHYFKGFWSEWSPSYYFRTP bcov_r2_ems_3hM_540_000000033_0001_0001__26__H
SRWKLAVEAVRKLAKEVKDKDPRLSELADKALRKLEEAIKKFKDDPEYIHAVAVRVAIQLAKIG DYSFSCYSQLEVNGSQHSLTCAFEDPDVNTTNLEFEICGALVEVKCLNFRKLQEIYFIETKKFLLIGKSNICVKVGEKSLTCKKIDLTTIVKPEAPFDLSVVYREGANDFVVTFNTSHLQKKYVKVLMHDVAYRQEKDENKWTHVNLSSTKLTLLQRKLQPAAMYEIKVRSIPDHYFKGFWSEWSPSYYFRTP bcov_v4_r4_ems_p1-15H-GBL-16H-GBL-16H_0129_0001_0001_0002_000000002_0001_0001_19_34_H_.._ems_3hM_1177_0001_0001_0001_0001__61__A
PEVKKEAKKAEELLTQARKLAEDPRIRYIIEVLIEELRKAVKNDNEEDLHIIWWRAKAIWKYVL DYSFSCYSQLEVNGSQHSLTCAFEDPDVNTTNLEFEICGALVEVKCLNFRKLQEIYFIETKKFLLIGKSNICVKVGEKSLTCKKIDLTTIVKPEAPFDLSVVYREGANDFVVTFNTSHLQKKYVKVLMHDVAYRQEKDENKWTHVNLSSTKLTLLQRKLQPAAMYEIKVRSIPDHYFKGFWSEWSPSYYFRTP bcov_r2_ems_3hM_540_000000033_0001_0001__53__W
DEVHKLAEKAARLALKKGDWDAHAKVVNVFLALKHGIISKEQAKKILKKIIEEMLS DYSFSCYSQLEVNGSQHSLTCAFEDPDVNTTNLEFEICGALVEVKCLNFRKLQEIYFIETKKFLLIGKSNICVKVGEKSLTCKKIDLTTIVKPEAPFDLSVVYREGANDFVVTFNTSHLQKKYVKVLMHDVAYRQEKDENKWTHVNLSSTKLTLLQRKLQPAAMYEIKVRSIPDHYFKGFWSEWSPSYYFRTP bcov_v4_r4_ems_p1-15H-GBL-16H-GBL-16H_0129_0001_0001_0002_000000002_0001_0001_19_34_H_.._ems_p1-16H-GBL-16H-GABBL-16H_0045_0001_0001_0002_0001_0001_0001_0001__54__M
SRWKLAVEAVRKLAKEVKDKDPRLSELADKALRKLEEAIKKFKDDPSYIHAVAVRVAIQLKKIG DYSFSCYSQLEVNGSQHSLTCAFEDPDVNTTNLEFEICGALVEVKCLNFRKLQEIYFIETKKFLLIGKSNICVKVGEKSLTCKKIDLTTIVKPEAPFDLSVVYREGANDFVVTFNTSHLQKKYVKVLMHDVAYRQEKDENKWTHVNLSSTKLTLLQRKLQPAAMYEIKVRSIPDHYFKGFWSEWSPSYYFRTP bcov_v4_r4_ems_p1-15H-GBL-16H-GBL-16H_0129_0001_0001_0002_000000002_0001_0001_19_34_H_.._ems_3hM_1177_0001_0001_0001_0001__47__S
DKRKKLEKIAERLAREGKLDEEEAEKLAREAWKAGIEELLAKIVNAWLHAKLS DYSFSCYSQLEVNGSQHSLTCAFEDPDVNTTNLEFEICGALVEVKCLNFRKLQEIYFIETKKFLLIGKSNICVKVGEKSLTCKKIDLTTIVKPEAPFDLSVVYREGANDFVVTFNTSHLQKKYVKVLMHDVAYRQEKDENKWTHVNLSSTKLTLLQRKLQPAAMYEIKVRSIPDHYFKGFWSEWSPSYYFRTP bcov_v4_r4_ems_p1-15H-GBL-16H-GBL-16H_0129_0001_0001_0002_000000002_0001_0001_19_34_H_.._ems_p1-15H-GABBL-14H-GBL-16H_0666_0001_0001_0002_0001_0001_0001__36__I
HEVQELARKLWHATEKAEKRNDEKAVKLLEDASVLLVNIWLSNDEDLKKKANKYAKTVIKQAES DYSFSCYSQLEVNGSQHSLTCAFEDPDVNTTNLEFEICGALVEVKCLNFRKLQEIYFIETKKFLLIGKSNICVKVGEKSLTCKKIDLTTIVKPEAPFDLSVVYREGANDFVVTFNTSHLQKKYVKVLMHDVAYRQEKDENKWTHVNLSSTKLTLLQRKLQPAAMYEIKVRSIPDHYFKGFWSEWSPSYYFRTP bcov_v3_r3_HEEH_04578_000000011_0001_0001_44_64_H_.._ems_3hC_1310_0001_0001_0013_0001_0001_0001__39__I
DKRKKLEKIAERLAREGKLDEEEAEKLAREAWKAGREELLAKIVNAWLHAKLS DYSFSCYSQLEVNGSQHSLTCAFEDPDVNTTNLEFEICGALVEVKCLNFRKLQEIYFIETKKFLLIGKSNICVKVGEKSLTCKKIDLTTIVKPEAPFDLSVVYREGANDFVVTFNTSHLQKKYVKVLMHDVAYRQEKDENKWTHVNLSSTKLTLLQRKLQPAAMYEIKVRSIPDHYFKGFWSEWSPSYYFRTP bcov_v4_r4_ems_p1-15H-GBL-16H-GBL-16H_0129_0001_0001_0002_000000002_0001_0001_19_34_H_.._ems_p1-15H-GABBL-14H-GBL-16H_0666_0001_0001_0002_0001_0001_0001__36__R
DEDEKLIRRKIELALKILSKIPDPTAQKVVETAKKLYEEATKKNDKELLEDVAAYAVKQAIRI DYSFSCYSQLEVNGSQHSLTCAFEDPDVNTTNLEFEICGALVEVKCLNFRKLQEIYFIETKKFLLIGKSNICVKVGEKSLTCKKIDLTTIVKPEAPFDLSVVYREGANDFVVTFNTSHLQKKYVKVLMHDVAYRQEKDENKWTHVNLSSTKLTLLQRKLQPAAMYEIKVRSIPDHYFKGFWSEWSPSYYFRTP longxing_Grafting2_ems_3hM_2634_0002_0011_0001_0001__58__K
TIEEELKKLARKAWKKGDEDAHAVLVNAWRAYKLGDEKALKKLIKLAKERLDS DYSFSCYSQLEVNGSQHSLTCAFEDPDVNTTNLEFEICGALVEVKCLNFRKLQEIYFIETKKFLLIGKSNICVKVGEKSLTCKKIDLTTIVKPEAPFDLSVVYREGANDFVVTFNTSHLQKKYVKVLMHDVAYRQEKDENKWTHVNLSSTKLTLLQRKLQPAAMYEIKVRSIPDHYFKGFWSEWSPSYYFRTP bcov_v3_r3_ems_3hM_3011_000000023_0001_0001_44_61_H_.._ems_p1-15H-GBL-16H-GBL-16H_0039_0001_0001_0002_0001_0001_0001_0001__50__R
TEDVVRELEKILEELLRRGLLPPAIADALKDELRTALKEGDEDTLRLVRLKVELAKKTLK DYSFSCYSQLEVNGSQHSLTCAFEDPDVNTTNLEFEICGALVEVKCLNFRKLQEIYFIETKKFLLIGKSNICVKVGEKSLTCKKIDLTTIVKPEAPFDLSVVYREGANDFVVTFNTSHLQKKYVKVLMHDVAYRQEKDENKWTHVNLSSTKLTLLQRKLQPAAMYEIKVRSIPDHYFKGFWSEWSPSYYFRTP longxing_Grafting2_HHH_eva_0122_0001_0011_0001_0001__22__P
DDKLKHLLKALQREAKDAYKNNSPDDLRLVKLKARLARKIAQDPTARKLASEVEKLATKYEKS DYSFSCYSQLEVNGSQHSLTCAFEDPDVNTTNLEFEICGALVEVKCLNFRKLQEIYFIETKKFLLIGKSNICVKVGEKSLTCKKIDLTTIVKPEAPFDLSVVYREGANDFVVTFNTSHLQKKYVKVLMHDVAYRQEKDENKWTHVNLSSTKLTLLQRKLQPAAMYEIKVRSIPDHYFKGFWSEWSPSYYFRTP longxing_Grafting2_ems_3hM_543_0001_0020_0001_0001__60__Y
DKEEKVKKLKDRANEVASKAKTRLAMLLKILVEELEDALKKGDPDDYRLAYKKVEQAIKKIE DYSFSCYSQLEVNGSQHSLTCAFEDPDVNTTNLEFEICGALVEVKCLNFRKLQEIYFIETKKFLLIGKSNICVKVGEKSLTCKKIDLTTIVKPEAPFDLSVVYREGANDFVVTFNTSHLQKKYVKVLMHDVAYRQEKDENKWTHVNLSSTKLTLLQRKLQPAAMYEIKVRSIPDHYFKGFWSEWSPSYYFRTP longxing_Grafting2_ems_3hM_1894_0002_0004_0001_0001__60__K
HEVQENARKLWHATEKAEKRNDEKAVKLLEDASVLLVNAWLSNDEDLKKKANKYAKTVIKQAES DYSFSCYSQLEVNGSQHSLTCAFEDPDVNTTNLEFEICGALVEVKCLNFRKLQEIYFIETKKFLLIGKSNICVKVGEKSLTCKKIDLTTIVKPEAPFDLSVVYREGANDFVVTFNTSHLQKKYVKVLMHDVAYRQEKDENKWTHVNLSSTKLTLLQRKLQPAAMYEIKVRSIPDHYFKGFWSEWSPSYYFRTP bcov_v3_r3_HEEH_04578_000000011_0001_0001_44_64_H_.._ems_3hC_1310_0001_0001_0013_0001_0001_0001__6__N
SASHQVQMALIVAQIAKQDPDEKLARLKIELAANHVRKLLSVPDPSVHELAKKALKIIESLK DYSFSCYSQLEVNGSQHSLTCAFEDPDVNTTNLEFEICGALVEVKCLNFRKLQEIYFIETKKFLLIGKSNICVKVGEKSLTCKKIDLTTIVKPEAPFDLSVVYREGANDFVVTFNTSHLQKKYVKVLMHDVAYRQEKDENKWTHVNLSSTKLTLLQRKLQPAAMYEIKVRSIPDHYFKGFWSEWSPSYYFRTP longxing_Grafting2_ems_3hM_1720_0001_0007_0001_0001__2__A
PEVKKEAKKAEELLTQARKLAEDPRIRYIIEVLIEELRKAVKNDNEEDLHIIIWRAKIIWKYVL DYSFSCYSQLEVNGSQHSLTCAFEDPDVNTTNLEFEICGALVEVKCLNFRKLQEIYFIETKKFLLIGKSNICVKVGEKSLTCKKIDLTTIVKPEAPFDLSVVYREGANDFVVTFNTSHLQKKYVKVLMHDVAYRQEKDENKWTHVNLSSTKLTLLQRKLQPAAMYEIKVRSIPDHYFKGFWSEWSPSYYFRTP bcov_r2_ems_3hM_540_000000033_0001_0001__58__I
HEVQELARKLWHSTEKAEKRNDEKAVKLLEDASVLLVNAWLSNDEDLKKKANKYAKTVIKQAES DYSFSCYSQLEVNGSQHSLTCAFEDPDVNTTNLEFEICGALVEVKCLNFRKLQEIYFIETKKFLLIGKSNICVKVGEKSLTCKKIDLTTIVKPEAPFDLSVVYREGANDFVVTFNTSHLQKKYVKVLMHDVAYRQEKDENKWTHVNLSSTKLTLLQRKLQPAAMYEIKVRSIPDHYFKGFWSEWSPSYYFRTP bcov_v3_r3_HEEH_04578_000000011_0001_0001_44_64_H_.._ems_3hC_1310_0001_0001_0013_0001_0001_0001__13__S
SEDSRLDQMKVKQAAKLAESGKVDPHAVKIFIKIILEAARERGDEDVIKVAERALEKVKKIESS DYSFSCYSQLEVNGSQHSLTCAFEDPDVNTTNLEFEICGALVEVKCLNFRKLQEIYFIETKKFLLIGKSNICVKVGEKSLTCKKIDLTTIVKPEAPFDLSVVYREGANDFVVTFNTSHLQKKYVKVLMHDVAYRQEKDENKWTHVNLSSTKLTLLQRKLQPAAMYEIKVRSIPDHYFKGFWSEWSPSYYFRTP longxing_Grafting2_HHH_eva_0068_0001_0007_0001_0001__31__F
DKRKKLEKIAERLAREGKLDEEEAEKLAREAWKAGDEELLAKIVNAWLFAKLS DYSFSCYSQLEVNGSQHSLTCAFEDPDVNTTNLEFEICGALVEVKCLNFRKLQEIYFIETKKFLLIGKSNICVKVGEKSLTCKKIDLTTIVKPEAPFDLSVVYREGANDFVVTFNTSHLQKKYVKVLMHDVAYRQEKDENKWTHVNLSSTKLTLLQRKLQPAAMYEIKVRSIPDHYFKGFWSEWSPSYYFRTP bcov_v4_r4_ems_p1-15H-GBL-16H-GBL-16H_0129_0001_0001_0002_000000002_0001_0001_19_34_H_.._ems_p1-15H-GABBL-14H-GBL-16H_0666_0001_0001_0002_0001_0001_0001__49__F
DDKLKHLLKALQREAKDAYKNNSPNDLRLVKLKARLARKIAQDPTARKLASEVEKLATKLEKS DYSFSCYSQLEVNGSQHSLTCAFEDPDVNTTNLEFEICGALVEVKCLNFRKLQEIYFIETKKFLLIGKSNICVKVGEKSLTCKKIDLTTIVKPEAPFDLSVVYREGANDFVVTFNTSHLQKKYVKVLMHDVAYRQEKDENKWTHVNLSSTKLTLLQRKLQPAAMYEIKVRSIPDHYFKGFWSEWSPSYYFRTP longxing_Grafting2_ems_3hM_543_0001_0020_0001_0001__25__N
SRWKLAVEAVRKLAKEVKDKDPRLSEQADKALRKLEEAIKKFKDDPEYIHAVAVRVAIQLKKIG DYSFSCYSQLEVNGSQHSLTCAFEDPDVNTTNLEFEICGALVEVKCLNFRKLQEIYFIETKKFLLIGKSNICVKVGEKSLTCKKIDLTTIVKPEAPFDLSVVYREGANDFVVTFNTSHLQKKYVKVLMHDVAYRQEKDENKWTHVNLSSTKLTLLQRKLQPAAMYEIKVRSIPDHYFKGFWSEWSPSYYFRTP bcov_v4_r4_ems_p1-15H-GBL-16H-GBL-16H_0129_0001_0001_0002_000000002_0001_0001_19_34_H_.._ems_3hM_1177_0001_0001_0001_0001__27__Q
SRWKLNVEAVRKLAKEVKDKDPRLSELADKALRKLEEAIKKFKDDPEYIHAVAVRVAIQLKKIG DYSFSCYSQLEVNGSQHSLTCAFEDPDVNTTNLEFEICGALVEVKCLNFRKLQEIYFIETKKFLLIGKSNICVKVGEKSLTCKKIDLTTIVKPEAPFDLSVVYREGANDFVVTFNTSHLQKKYVKVLMHDVAYRQEKDENKWTHVNLSSTKLTLLQRKLQPAAMYEIKVRSIPDHYFKGFWSEWSPSYYFRTP bcov_v4_r4_ems_p1-15H-GBL-16H-GBL-16H_0129_0001_0001_0002_000000002_0001_0001_19_34_H_.._ems_3hM_1177_0001_0001_0001_0001__6__N
TIEEELKKLARKAWKKGDEDAHAVLVNAWRAYKLGQEKALKKLIKLAKELLDS DYSFSCYSQLEVNGSQHSLTCAFEDPDVNTTNLEFEICGALVEVKCLNFRKLQEIYFIETKKFLLIGKSNICVKVGEKSLTCKKIDLTTIVKPEAPFDLSVVYREGANDFVVTFNTSHLQKKYVKVLMHDVAYRQEKDENKWTHVNLSSTKLTLLQRKLQPAAMYEIKVRSIPDHYFKGFWSEWSPSYYFRTP bcov_v3_r3_ems_3hM_3011_000000023_0001_0001_44_61_H_.._ems_p1-15H-GBL-16H-GBL-16H_0039_0001_0001_0002_0001_0001_0001_0001__36__Q
SRWKVAVEAVRKLAKEVKDKDPRLSELADKALRKLEEAIKKFKDDPEYIHAVAVRVAIQLKKIG DYSFSCYSQLEVNGSQHSLTCAFEDPDVNTTNLEFEICGALVEVKCLNFRKLQEIYFIETKKFLLIGKSNICVKVGEKSLTCKKIDLTTIVKPEAPFDLSVVYREGANDFVVTFNTSHLQKKYVKVLMHDVAYRQEKDENKWTHVNLSSTKLTLLQRKLQPAAMYEIKVRSIPDHYFKGFWSEWSPSYYFRTP bcov_v4_r4_ems_p1-15H-GBL-16H-GBL-16H_0129_0001_0001_0002_000000002_0001_0001_19_34_H_.._ems_3hM_1177_0001_0001_0001_0001__5__V
PEVKKEAKKMEELLTQARKLAEDPRIRYIIEVLIEELRKAVKNDNEEDLHIIIWRAKAIWKYVL DYSFSCYSQLEVNGSQHSLTCAFEDPDVNTTNLEFEICGALVEVKCLNFRKLQEIYFIETKKFLLIGKSNICVKVGEKSLTCKKIDLTTIVKPEAPFDLSVVYREGANDFVVTFNTSHLQKKYVKVLMHDVAYRQEKDENKWTHVNLSSTKLTLLQRKLQPAAMYEIKVRSIPDHYFKGFWSEWSPSYYFRTP bcov_r2_ems_3hM_540_000000033_0001_0001__10__M
TEEEKLESILRKLKELADRVEDPRARHMIRIILTELEDAIKEKRREDARLAIMKVKQAVKTHL DYSFSCYSQLEVNGSQHSLTCAFEDPDVNTTNLEFEICGALVEVKCLNFRKLQEIYFIETKKFLLIGKSNICVKVGEKSLTCKKIDLTTIVKPEAPFDLSVVYREGANDFVVTFNTSHLQKKYVKVLMHDVAYRQEKDENKWTHVNLSSTKLTLLQRKLQPAAMYEIKVRSIPDHYFKGFWSEWSPSYYFRTP longxing_Grafting2_ems_3hM_1371_0001_0007_0001_0001__59__V
SLSHQVQMALIVAQIAKQDPDEKLARLKIELAANFVRKLLSVPDPSVHELAKKALKIIESLK DYSFSCYSQLEVNGSQHSLTCAFEDPDVNTTNLEFEICGALVEVKCLNFRKLQEIYFIETKKFLLIGKSNICVKVGEKSLTCKKIDLTTIVKPEAPFDLSVVYREGANDFVVTFNTSHLQKKYVKVLMHDVAYRQEKDENKWTHVNLSSTKLTLLQRKLQPAAMYEIKVRSIPDHYFKGFWSEWSPSYYFRTP longxing_Grafting2_ems_3hM_1720_0001_0007_0001_0001__35__F
TIEEELKKLARKAWKKGDEDAHAVLVNAWRAYKLGDEKALKKFIKLAKELLDS DYSFSCYSQLEVNGSQHSLTCAFEDPDVNTTNLEFEICGALVEVKCLNFRKLQEIYFIETKKFLLIGKSNICVKVGEKSLTCKKIDLTTIVKPEAPFDLSVVYREGANDFVVTFNTSHLQKKYVKVLMHDVAYRQEKDENKWTHVNLSSTKLTLLQRKLQPAAMYEIKVRSIPDHYFKGFWSEWSPSYYFRTP bcov_v3_r3_ems_3hM_3011_000000023_0001_0001_44_61_H_.._ems_p1-15H-GBL-16H-GBL-16H_0039_0001_0001_0002_0001_0001_0001_0001__43__F
TEDVVRELEKILEELLRRGLLNPAIADALKDELRTALKEGDEDTERLVRLKVELAKKTLK DYSFSCYSQLEVNGSQHSLTCAFEDPDVNTTNLEFEICGALVEVKCLNFRKLQEIYFIETKKFLLIGKSNICVKVGEKSLTCKKIDLTTIVKPEAPFDLSVVYREGANDFVVTFNTSHLQKKYVKVLMHDVAYRQEKDENKWTHVNLSSTKLTLLQRKLQPAAMYEIKVRSIPDHYFKGFWSEWSPSYYFRTP longxing_Grafting2_HHH_eva_0122_0001_0011_0001_0001__45__E
DEDEKLIRRKLELALKILSKIPDPTAQKVVETAKKLYEEATKKNDKELLEDVAAYAVIQAIRI DYSFSCYSQLEVNGSQHSLTCAFEDPDVNTTNLEFEICGALVEVKCLNFRKLQEIYFIETKKFLLIGKSNICVKVGEKSLTCKKIDLTTIVKPEAPFDLSVVYREGANDFVVTFNTSHLQKKYVKVLMHDVAYRQEKDENKWTHVNLSSTKLTLLQRKLQPAAMYEIKVRSIPDHYFKGFWSEWSPSYYFRTP longxing_Grafting2_ems_3hM_2634_0002_0011_0001_0001__11__L
DEDEKLIRRKIELALKILSKIPDPTAQKVVETAKKLYEEATKKNDKELLEDVAAYIVIQAIRI DYSFSCYSQLEVNGSQHSLTCAFEDPDVNTTNLEFEICGALVEVKCLNFRKLQEIYFIETKKFLLIGKSNICVKVGEKSLTCKKIDLTTIVKPEAPFDLSVVYREGANDFVVTFNTSHLQKKYVKVLMHDVAYRQEKDENKWTHVNLSSTKLTLLQRKLQPAAMYEIKVRSIPDHYFKGFWSEWSPSYYFRTP longxing_Grafting2_ems_3hM_2634_0002_0011_0001_0001__56__I
SRWKLAAEAVRKLAKEVKDKDPRLSELADKALRKLEEAIKKFKDDPEYIHAVAVRVAIQLKKIG DYSFSCYSQLEVNGSQHSLTCAFEDPDVNTTNLEFEICGALVEVKCLNFRKLQEIYFIETKKFLLIGKSNICVKVGEKSLTCKKIDLTTIVKPEAPFDLSVVYREGANDFVVTFNTSHLQKKYVKVLMHDVAYRQEKDENKWTHVNLSSTKLTLLQRKLQPAAMYEIKVRSIPDHYFKGFWSEWSPSYYFRTP bcov_v4_r4_ems_p1-15H-GBL-16H-GBL-16H_0129_0001_0001_0002_000000002_0001_0001_19_34_H_.._ems_3hM_1177_0001_0001_0001_0001__7__A
TEEEKLESILRKLKELADRVEDPRARHMIRIILTELEDAIKEKKREDARLAIMKVKQALKTHL DYSFSCYSQLEVNGSQHSLTCAFEDPDVNTTNLEFEICGALVEVKCLNFRKLQEIYFIETKKFLLIGKSNICVKVGEKSLTCKKIDLTTIVKPEAPFDLSVVYREGANDFVVTFNTSHLQKKYVKVLMHDVAYRQEKDENKWTHVNLSSTKLTLLQRKLQPAAMYEIKVRSIPDHYFKGFWSEWSPSYYFRTP longxing_Grafting2_ems_3hM_1371_0001_0007_0001_0001__44__K
SRWKLAVEAVRKLAKEVKDKDPRLSELADKALRKLEEAIKKFKDDPEYIHAVAVRVLIQLKKIG DYSFSCYSQLEVNGSQHSLTCAFEDPDVNTTNLEFEICGALVEVKCLNFRKLQEIYFIETKKFLLIGKSNICVKVGEKSLTCKKIDLTTIVKPEAPFDLSVVYREGANDFVVTFNTSHLQKKYVKVLMHDVAYRQEKDENKWTHVNLSSTKLTLLQRKLQPAAMYEIKVRSIPDHYFKGFWSEWSPSYYFRTP bcov_v4_r4_ems_p1-15H-GBL-16H-GBL-16H_0129_0001_0001_0002_000000002_0001_0001_19_34_H_.._ems_3hM_1177_0001_0001_0001_0001__57__L
DDTKLARRKVKLALTIVKNASSKEEADRALHIAEIVADEVNEPTLHEQVTRTKKWVEKYFS DYSFSCYSQLEVNGSQHSLTCAFEDPDVNTTNLEFEICGALVEVKCLNFRKLQEIYFIETKKFLLIGKSNICVKVGEKSLTCKKIDLTTIVKPEAPFDLSVVYREGANDFVVTFNTSHLQKKYVKVLMHDVAYRQEKDENKWTHVNLSSTKLTLLQRKLQPAAMYEIKVRSIPDHYFKGFWSEWSPSYYFRTP longxing_Grafting2_ems_3hM_843_0001_0012_0001_0001__46__H
DKRKKLEKHAERLAREGKLDEEEAEKLAREAWKAGDEELLAKIVNAWLHAKLS DYSFSCYSQLEVNGSQHSLTCAFEDPDVNTTNLEFEICGALVEVKCLNFRKLQEIYFIETKKFLLIGKSNICVKVGEKSLTCKKIDLTTIVKPEAPFDLSVVYREGANDFVVTFNTSHLQKKYVKVLMHDVAYRQEKDENKWTHVNLSSTKLTLLQRKLQPAAMYEIKVRSIPDHYFKGFWSEWSPSYYFRTP bcov_v4_r4_ems_p1-15H-GBL-16H-GBL-16H_0129_0001_0001_0002_000000002_0001_0001_19_34_H_.._ems_p1-15H-GABBL-14H-GBL-16H_0666_0001_0001_0002_0001_0001_0001__9__H
IEVHKLAEKAARLALKKGDWDAHAKVVNVFLALKHGIISKEQAKKILKKIIEEILS DYSFSCYSQLEVNGSQHSLTCAFEDPDVNTTNLEFEICGALVEVKCLNFRKLQEIYFIETKKFLLIGKSNICVKVGEKSLTCKKIDLTTIVKPEAPFDLSVVYREGANDFVVTFNTSHLQKKYVKVLMHDVAYRQEKDENKWTHVNLSSTKLTLLQRKLQPAAMYEIKVRSIPDHYFKGFWSEWSPSYYFRTP bcov_v4_r4_ems_p1-15H-GBL-16H-GBL-16H_0129_0001_0001_0002_000000002_0001_0001_19_34_H_.._ems_p1-16H-GBL-16H-GABBL-16H_0045_0001_0001_0002_0001_0001_0001_0001__1__I
DEDEKLIRRKIELALKILSKIPDPTAQKVVETAKKLYEEATKKNDKELLEDVAAYAVIQAISI DYSFSCYSQLEVNGSQHSLTCAFEDPDVNTTNLEFEICGALVEVKCLNFRKLQEIYFIETKKFLLIGKSNICVKVGEKSLTCKKIDLTTIVKPEAPFDLSVVYREGANDFVVTFNTSHLQKKYVKVLMHDVAYRQEKDENKWTHVNLSSTKLTLLQRKLQPAAMYEIKVRSIPDHYFKGFWSEWSPSYYFRTP longxing_Grafting2_ems_3hM_2634_0002_0011_0001_0001__62__S
TEDVVRELEKILEELLRRGILNPAIADALKDELRTALKEGDEDTLRLVRLKVELAKKTLK DYSFSCYSQLEVNGSQHSLTCAFEDPDVNTTNLEFEICGALVEVKCLNFRKLQEIYFIETKKFLLIGKSNICVKVGEKSLTCKKIDLTTIVKPEAPFDLSVVYREGANDFVVTFNTSHLQKKYVKVLMHDVAYRQEKDENKWTHVNLSSTKLTLLQRKLQPAAMYEIKVRSIPDHYFKGFWSEWSPSYYFRTP longxing_Grafting2_HHH_eva_0122_0001_0011_0001_0001__20__I
HEVQELARKEWHATEKAEKRNDEKAVKLLEDASVLLVNAWLSNDEDLKKKANKYAKTVIKQAES DYSFSCYSQLEVNGSQHSLTCAFEDPDVNTTNLEFEICGALVEVKCLNFRKLQEIYFIETKKFLLIGKSNICVKVGEKSLTCKKIDLTTIVKPEAPFDLSVVYREGANDFVVTFNTSHLQKKYVKVLMHDVAYRQEKDENKWTHVNLSSTKLTLLQRKLQPAAMYEIKVRSIPDHYFKGFWSEWSPSYYFRTP bcov_v3_r3_HEEH_04578_000000011_0001_0001_44_64_H_.._ems_3hC_1310_0001_0001_0013_0001_0001_0001__10__E
SWETIFRLWTDALEKAADKNNQELAKLVRKAAELLARALNVDDEDTKRDLSRKAEEILKNV DYSFSCYSQLEVNGSQHSLTCAFEDPDVNTTNLEFEICGALVEVKCLNFRKLQEIYFIETKKFLLIGKSNICVKVGEKSLTCKKIDLTTIVKPEAPFDLSVVYREGANDFVVTFNTSHLQKKYVKVLMHDVAYRQEKDENKWTHVNLSSTKLTLLQRKLQPAAMYEIKVRSIPDHYFKGFWSEWSPSYYFRTP bcov_v4_r3_ems_3hC_204_000000066_0001_0001_22_41_H_.._ems_3hM_2628_0001_0002_0001_0001__51__S
DEDEKLIRRKIELALKILSKIPDPTTQKVVETAKKLYEEATKKNDKELLEDVAAYAVIQAIRI DYSFSCYSQLEVNGSQHSLTCAFEDPDVNTTNLEFEICGALVEVKCLNFRKLQEIYFIETKKFLLIGKSNICVKVGEKSLTCKKIDLTTIVKPEAPFDLSVVYREGANDFVVTFNTSHLQKKYVKVLMHDVAYRQEKDENKWTHVNLSSTKLTLLQRKLQPAAMYEIKVRSIPDHYFKGFWSEWSPSYYFRTP longxing_Grafting2_ems_3hM_2634_0002_0011_0001_0001__26__T
SWETIFRLVTDALEKAADKNNQELAKLVRKAAELLARALNVDDEDTKRDLERKAEEILKNV DYSFSCYSQLEVNGSQHSLTCAFEDPDVNTTNLEFEICGALVEVKCLNFRKLQEIYFIETKKFLLIGKSNICVKVGEKSLTCKKIDLTTIVKPEAPFDLSVVYREGANDFVVTFNTSHLQKKYVKVLMHDVAYRQEKDENKWTHVNLSSTKLTLLQRKLQPAAMYEIKVRSIPDHYFKGFWSEWSPSYYFRTP bcov_v4_r3_ems_3hC_204_000000066_0001_0001_22_41_H_.._ems_3hM_2628_0001_0002_0001_0001__9__V
TEDVVRELEKILEELLRRGLLNPAIADALKDELRTALKEGDEDTLRLVRLKVELAKKTWK DYSFSCYSQLEVNGSQHSLTCAFEDPDVNTTNLEFEICGALVEVKCLNFRKLQEIYFIETKKFLLIGKSNICVKVGEKSLTCKKIDLTTIVKPEAPFDLSVVYREGANDFVVTFNTSHLQKKYVKVLMHDVAYRQEKDENKWTHVNLSSTKLTLLQRKLQPAAMYEIKVRSIPDHYFKGFWSEWSPSYYFRTP longxing_Grafting2_HHH_eva_0122_0001_0011_0001_0001__59__W
SLSHQVQMALIVAQIATQDPDEKLARLKIELAANHVRKLLSVPDPSVHELAKKALKIIESLK DYSFSCYSQLEVNGSQHSLTCAFEDPDVNTTNLEFEICGALVEVKCLNFRKLQEIYFIETKKFLLIGKSNICVKVGEKSLTCKKIDLTTIVKPEAPFDLSVVYREGANDFVVTFNTSHLQKKYVKVLMHDVAYRQEKDENKWTHVNLSSTKLTLLQRKLQPAAMYEIKVRSIPDHYFKGFWSEWSPSYYFRTP longxing_Grafting2_ems_3hM_1720_0001_0007_0001_0001__17__T
TIEEELKKLARRAWKKGDEDAHAVLVNAWRAYKLGDEKALKKLIKLAKELLDS DYSFSCYSQLEVNGSQHSLTCAFEDPDVNTTNLEFEICGALVEVKCLNFRKLQEIYFIETKKFLLIGKSNICVKVGEKSLTCKKIDLTTIVKPEAPFDLSVVYREGANDFVVTFNTSHLQKKYVKVLMHDVAYRQEKDENKWTHVNLSSTKLTLLQRKLQPAAMYEIKVRSIPDHYFKGFWSEWSPSYYFRTP bcov_v3_r3_ems_3hM_3011_000000023_0001_0001_44_61_H_.._ems_p1-15H-GBL-16H-GBL-16H_0039_0001_0001_0002_0001_0001_0001_0001__12__R
SRWKLAVELVRKLAKEVKDKDPRLSELADKALRKLEEAIKKFKDDPEYIHAVAVRVAIQLKKIG DYSFSCYSQLEVNGSQHSLTCAFEDPDVNTTNLEFEICGALVEVKCLNFRKLQEIYFIETKKFLLIGKSNICVKVGEKSLTCKKIDLTTIVKPEAPFDLSVVYREGANDFVVTFNTSHLQKKYVKVLMHDVAYRQEKDENKWTHVNLSSTKLTLLQRKLQPAAMYEIKVRSIPDHYFKGFWSEWSPSYYFRTP bcov_v4_r4_ems_p1-15H-GBL-16H-GBL-16H_0129_0001_0001_0002_000000002_0001_0001_19_34_H_.._ems_3hM_1177_0001_0001_0001_0001__9__L
TKVQELIERLREHAERKGNAVAKVIADELEEALRRGDESDIRMNSRKAKQRIKA DYSFSCYSQLEVNGSQHSLTCAFEDPDVNTTNLEFEICGALVEVKCLNFRKLQEIYFIETKKFLLIGKSNICVKVGEKSLTCKKIDLTTIVKPEAPFDLSVVYREGANDFVVTFNTSHLQKKYVKVLMHDVAYRQEKDENKWTHVNLSSTKLTLLQRKLQPAAMYEIKVRSIPDHYFKGFWSEWSPSYYFRTP longxing_Grafting2_HHH_eva_0779_0001_0002_0001_0001__51__R
TEEEKLESILRKLKELADRVEDPRARHEIRIILTELEDAIKEKRREDARLAIMKVKQALKTHL DYSFSCYSQLEVNGSQHSLTCAFEDPDVNTTNLEFEICGALVEVKCLNFRKLQEIYFIETKKFLLIGKSNICVKVGEKSLTCKKIDLTTIVKPEAPFDLSVVYREGANDFVVTFNTSHLQKKYVKVLMHDVAYRQEKDENKWTHVNLSSTKLTLLQRKLQPAAMYEIKVRSIPDHYFKGFWSEWSPSYYFRTP longxing_Grafting2_ems_3hM_1371_0001_0007_0001_0001__28__E
TIEEELKKLARKAWKKGDEDAHAVLENAWRAYKLGDEKALKKLIKLAKELLDS DYSFSCYSQLEVNGSQHSLTCAFEDPDVNTTNLEFEICGALVEVKCLNFRKLQEIYFIETKKFLLIGKSNICVKVGEKSLTCKKIDLTTIVKPEAPFDLSVVYREGANDFVVTFNTSHLQKKYVKVLMHDVAYRQEKDENKWTHVNLSSTKLTLLQRKLQPAAMYEIKVRSIPDHYFKGFWSEWSPSYYFRTP bcov_v3_r3_ems_3hM_3011_000000023_0001_0001_44_61_H_.._ems_p1-15H-GBL-16H-GBL-16H_0039_0001_0001_0002_0001_0001_0001_0001__26__E
TKVQELIERLREHAERKGNAVAKVIADELEEALRRGDESDIRMNSRKAKQAYKA DYSFSCYSQLEVNGSQHSLTCAFEDPDVNTTNLEFEICGALVEVKCLNFRKLQEIYFIETKKFLLIGKSNICVKVGEKSLTCKKIDLTTIVKPEAPFDLSVVYREGANDFVVTFNTSHLQKKYVKVLMHDVAYRQEKDENKWTHVNLSSTKLTLLQRKLQPAAMYEIKVRSIPDHYFKGFWSEWSPSYYFRTP longxing_Grafting2_HHH_eva_0779_0001_0002_0001_0001__52__Y
TEDVDRELEKILEELLRRGLLNPAIADALKDELRTALKEGDEDTLRLVRLKVELAKKTLK DYSFSCYSQLEVNGSQHSLTCAFEDPDVNTTNLEFEICGALVEVKCLNFRKLQEIYFIETKKFLLIGKSNICVKVGEKSLTCKKIDLTTIVKPEAPFDLSVVYREGANDFVVTFNTSHLQKKYVKVLMHDVAYRQEKDENKWTHVNLSSTKLTLLQRKLQPAAMYEIKVRSIPDHYFKGFWSEWSPSYYFRTP longxing_Grafting2_HHH_eva_0122_0001_0011_0001_0001__5__D
PEVKKEAKKAEELLTQARKLAEDPRIRYIIERLIEELRKAVKNDNEEDLHIIIWRAKAIWKYVL DYSFSCYSQLEVNGSQHSLTCAFEDPDVNTTNLEFEICGALVEVKCLNFRKLQEIYFIETKKFLLIGKSNICVKVGEKSLTCKKIDLTTIVKPEAPFDLSVVYREGANDFVVTFNTSHLQKKYVKVLMHDVAYRQEKDENKWTHVNLSSTKLTLLQRKLQPAAMYEIKVRSIPDHYFKGFWSEWSPSYYFRTP bcov_r2_ems_3hM_540_000000033_0001_0001__32__R
SEDSRLDQMKVKQAAKLAESGKVDPHAVKIIIKIILETARERGDEDVIKVAERALEKVKKIESS DYSFSCYSQLEVNGSQHSLTCAFEDPDVNTTNLEFEICGALVEVKCLNFRKLQEIYFIETKKFLLIGKSNICVKVGEKSLTCKKIDLTTIVKPEAPFDLSVVYREGANDFVVTFNTSHLQKKYVKVLMHDVAYRQEKDENKWTHVNLSSTKLTLLQRKLQPAAMYEIKVRSIPDHYFKGFWSEWSPSYYFRTP longxing_Grafting2_HHH_eva_0068_0001_0007_0001_0001__38__T
SRWKLAVEAVRKLAKEVKDKDPRLSELADKALRKLEEAIKKFKDDPEYIHAVAVRVTIQLKKIG DYSFSCYSQLEVNGSQHSLTCAFEDPDVNTTNLEFEICGALVEVKCLNFRKLQEIYFIETKKFLLIGKSNICVKVGEKSLTCKKIDLTTIVKPEAPFDLSVVYREGANDFVVTFNTSHLQKKYVKVLMHDVAYRQEKDENKWTHVNLSSTKLTLLQRKLQPAAMYEIKVRSIPDHYFKGFWSEWSPSYYFRTP bcov_v4_r4_ems_p1-15H-GBL-16H-GBL-16H_0129_0001_0001_0002_000000002_0001_0001_19_34_H_.._ems_3hM_1177_0001_0001_0001_0001__57__T
DEDEKLIRRKIELALKIASKIPDPTAQKVVETAKKLYEEATKKNDKELLEDVAAYAVIQAIRI DYSFSCYSQLEVNGSQHSLTCAFEDPDVNTTNLEFEICGALVEVKCLNFRKLQEIYFIETKKFLLIGKSNICVKVGEKSLTCKKIDLTTIVKPEAPFDLSVVYREGANDFVVTFNTSHLQKKYVKVLMHDVAYRQEKDENKWTHVNLSSTKLTLLQRKLQPAAMYEIKVRSIPDHYFKGFWSEWSPSYYFRTP longxing_Grafting2_ems_3hM_2634_0002_0011_0001_0001__18__A
PEVKKEAKKAEELLTQARKLAEDPEIRYIIEVLIEELRKAVKNDNEEDLHIIIWRAKAIWKYVL DYSFSCYSQLEVNGSQHSLTCAFEDPDVNTTNLEFEICGALVEVKCLNFRKLQEIYFIETKKFLLIGKSNICVKVGEKSLTCKKIDLTTIVKPEAPFDLSVVYREGANDFVVTFNTSHLQKKYVKVLMHDVAYRQEKDENKWTHVNLSSTKLTLLQRKLQPAAMYEIKVRSIPDHYFKGFWSEWSPSYYFRTP bcov_r2_ems_3hM_540_000000033_0001_0001__25__E
SWETIFRLWTDALEKAADKNNQEDAKLVRKAAELLARALNVDDEDTKRDLERKAEEILKNV DYSFSCYSQLEVNGSQHSLTCAFEDPDVNTTNLEFEICGALVEVKCLNFRKLQEIYFIETKKFLLIGKSNICVKVGEKSLTCKKIDLTTIVKPEAPFDLSVVYREGANDFVVTFNTSHLQKKYVKVLMHDVAYRQEKDENKWTHVNLSSTKLTLLQRKLQPAAMYEIKVRSIPDHYFKGFWSEWSPSYYFRTP bcov_v4_r3_ems_3hC_204_000000066_0001_0001_22_41_H_.._ems_3hM_2628_0001_0002_0001_0001__24__D
PEVKKEAKKAEELLTQARKLAEDPRIRYIIEVLIEELRKLVKNDNEEDLHIIIWRAKAIWKYVL DYSFSCYSQLEVNGSQHSLTCAFEDPDVNTTNLEFEICGALVEVKCLNFRKLQEIYFIETKKFLLIGKSNICVKVGEKSLTCKKIDLTTIVKPEAPFDLSVVYREGANDFVVTFNTSHLQKKYVKVLMHDVAYRQEKDENKWTHVNLSSTKLTLLQRKLQPAAMYEIKVRSIPDHYFKGFWSEWSPSYYFRTP bcov_r2_ems_3hM_540_000000033_0001_0001__40__L
HEVQELARKLWHATEKAEKRNDEKAVKLLEDASVLLVNAWLSNIEDLKKKANKYAKTVIKQAES DYSFSCYSQLEVNGSQHSLTCAFEDPDVNTTNLEFEICGALVEVKCLNFRKLQEIYFIETKKFLLIGKSNICVKVGEKSLTCKKIDLTTIVKPEAPFDLSVVYREGANDFVVTFNTSHLQKKYVKVLMHDVAYRQEKDENKWTHVNLSSTKLTLLQRKLQPAAMYEIKVRSIPDHYFKGFWSEWSPSYYFRTP bcov_v3_r3_HEEH_04578_000000011_0001_0001_44_64_H_.._ems_3hC_1310_0001_0001_0013_0001_0001_0001__44__I
DEVHKLAEKAARLALKKGDWDAHAKVVNVFLALWHGIISKEQAKKILKKIIEEILS DYSFSCYSQLEVNGSQHSLTCAFEDPDVNTTNLEFEICGALVEVKCLNFRKLQEIYFIETKKFLLIGKSNICVKVGEKSLTCKKIDLTTIVKPEAPFDLSVVYREGANDFVVTFNTSHLQKKYVKVLMHDVAYRQEKDENKWTHVNLSSTKLTLLQRKLQPAAMYEIKVRSIPDHYFKGFWSEWSPSYYFRTP bcov_v4_r4_ems_p1-15H-GBL-16H-GBL-16H_0129_0001_0001_0002_000000002_0001_0001_19_34_H_.._ems_p1-16H-GBL-16H-GABBL-16H_0045_0001_0001_0002_0001_0001_0001_0001__34__W
SRWKLAVEAVRKLAKEVKDKDPRLSELADKALRKLEEAIKKFKDDPEYIHAVAVRIAIQLKKIG DYSFSCYSQLEVNGSQHSLTCAFEDPDVNTTNLEFEICGALVEVKCLNFRKLQEIYFIETKKFLLIGKSNICVKVGEKSLTCKKIDLTTIVKPEAPFDLSVVYREGANDFVVTFNTSHLQKKYVKVLMHDVAYRQEKDENKWTHVNLSSTKLTLLQRKLQPAAMYEIKVRSIPDHYFKGFWSEWSPSYYFRTP bcov_v4_r4_ems_p1-15H-GBL-16H-GBL-16H_0129_0001_0001_0002_000000002_0001_0001_19_34_H_.._ems_3hM_1177_0001_0001_0001_0001__56__I
TEEEKLESILRKLKELADRVEDPRARHMIRIILEELEDAIKEKRREDARLAIMKVKQALKTHL DYSFSCYSQLEVNGSQHSLTCAFEDPDVNTTNLEFEICGALVEVKCLNFRKLQEIYFIETKKFLLIGKSNICVKVGEKSLTCKKIDLTTIVKPEAPFDLSVVYREGANDFVVTFNTSHLQKKYVKVLMHDVAYRQEKDENKWTHVNLSSTKLTLLQRKLQPAAMYEIKVRSIPDHYFKGFWSEWSPSYYFRTP longxing_Grafting2_ems_3hM_1371_0001_0007_0001_0001__34__E
DDKLKHLLKALQREAKDAYKNNSPDDLRLVKLKARLARKIAQDPTARKLASEVEKEATKLEKS DYSFSCYSQLEVNGSQHSLTCAFEDPDVNTTNLEFEICGALVEVKCLNFRKLQEIYFIETKKFLLIGKSNICVKVGEKSLTCKKIDLTTIVKPEAPFDLSVVYREGANDFVVTFNTSHLQKKYVKVLMHDVAYRQEKDENKWTHVNLSSTKLTLLQRKLQPAAMYEIKVRSIPDHYFKGFWSEWSPSYYFRTP longxing_Grafting2_ems_3hM_543_0001_0020_0001_0001__56__E
SLSHQVQMALIVAQIAKQDPDEKLARLKIELIANHVRKLLSVPDPSVHELAKKALKIIESLK DYSFSCYSQLEVNGSQHSLTCAFEDPDVNTTNLEFEICGALVEVKCLNFRKLQEIYFIETKKFLLIGKSNICVKVGEKSLTCKKIDLTTIVKPEAPFDLSVVYREGANDFVVTFNTSHLQKKYVKVLMHDVAYRQEKDENKWTHVNLSSTKLTLLQRKLQPAAMYEIKVRSIPDHYFKGFWSEWSPSYYFRTP longxing_Grafting2_ems_3hM_1720_0001_0007_0001_0001__32__I
DKRKKLEKIAERLAREGKLDEEEAEKLAREAWKQGDEELLAKIVNAWLHAKLS DYSFSCYSQLEVNGSQHSLTCAFEDPDVNTTNLEFEICGALVEVKCLNFRKLQEIYFIETKKFLLIGKSNICVKVGEKSLTCKKIDLTTIVKPEAPFDLSVVYREGANDFVVTFNTSHLQKKYVKVLMHDVAYRQEKDENKWTHVNLSSTKLTLLQRKLQPAAMYEIKVRSIPDHYFKGFWSEWSPSYYFRTP bcov_v4_r4_ems_p1-15H-GBL-16H-GBL-16H_0129_0001_0001_0002_000000002_0001_0001_19_34_H_.._ems_p1-15H-GABBL-14H-GBL-16H_0666_0001_0001_0002_0001_0001_0001__34__Q
HEVQELARKLWHASEKAEKRNDEKAVKLLEDASVLLVNAWLSNDEDLKKKANKYAKTVIKQAES DYSFSCYSQLEVNGSQHSLTCAFEDPDVNTTNLEFEICGALVEVKCLNFRKLQEIYFIETKKFLLIGKSNICVKVGEKSLTCKKIDLTTIVKPEAPFDLSVVYREGANDFVVTFNTSHLQKKYVKVLMHDVAYRQEKDENKWTHVNLSSTKLTLLQRKLQPAAMYEIKVRSIPDHYFKGFWSEWSPSYYFRTP bcov_v3_r3_HEEH_04578_000000011_0001_0001_44_64_H_.._ems_3hC_1310_0001_0001_0013_0001_0001_0001__14__S
DYTKLARRKVKLALTIVKNASSKEEADRALHIAEIVADEVNEPTLQEQVTRTKKWVEKYFS DYSFSCYSQLEVNGSQHSLTCAFEDPDVNTTNLEFEICGALVEVKCLNFRKLQEIYFIETKKFLLIGKSNICVKVGEKSLTCKKIDLTTIVKPEAPFDLSVVYREGANDFVVTFNTSHLQKKYVKVLMHDVAYRQEKDENKWTHVNLSSTKLTLLQRKLQPAAMYEIKVRSIPDHYFKGFWSEWSPSYYFRTP longxing_Grafting2_ems_3hM_843_0001_0012_0001_0001__2__Y
SRWKLAVEAVRKLAKEVKDKDPRLSELADKALRKLEEAIKKFKDDPEYIHAVAVRVYIQLKKIG DYSFSCYSQLEVNGSQHSLTCAFEDPDVNTTNLEFEICGALVEVKCLNFRKLQEIYFIETKKFLLIGKSNICVKVGEKSLTCKKIDLTTIVKPEAPFDLSVVYREGANDFVVTFNTSHLQKKYVKVLMHDVAYRQEKDENKWTHVNLSSTKLTLLQRKLQPAAMYEIKVRSIPDHYFKGFWSEWSPSYYFRTP bcov_v4_r4_ems_p1-15H-GBL-16H-GBL-16H_0129_0001_0001_0002_000000002_0001_0001_19_34_H_.._ems_3hM_1177_0001_0001_0001_0001__57__Y
DDKLKHLLKALQREAKDAYKNNSPDDLRLVKLKARLARKIAQDPTARKLASEVEKLATKLEKL DYSFSCYSQLEVNGSQHSLTCAFEDPDVNTTNLEFEICGALVEVKCLNFRKLQEIYFIETKKFLLIGKSNICVKVGEKSLTCKKIDLTTIVKPEAPFDLSVVYREGANDFVVTFNTSHLQKKYVKVLMHDVAYRQEKDENKWTHVNLSSTKLTLLQRKLQPAAMYEIKVRSIPDHYFKGFWSEWSPSYYFRTP longxing_Grafting2_ems_3hM_543_0001_0020_0001_0001__63__L
SLSHQVQMALIVAQIAKQQPDEKLARLKIELAANHVRKLLSVPDPSVHELAKKALKIIESLK DYSFSCYSQLEVNGSQHSLTCAFEDPDVNTTNLEFEICGALVEVKCLNFRKLQEIYFIETKKFLLIGKSNICVKVGEKSLTCKKIDLTTIVKPEAPFDLSVVYREGANDFVVTFNTSHLQKKYVKVLMHDVAYRQEKDENKWTHVNLSSTKLTLLQRKLQPAAMYEIKVRSIPDHYFKGFWSEWSPSYYFRTP longxing_Grafting2_ems_3hM_1720_0001_0007_0001_0001__19__Q
TKVQELIERLREHAERKGNAVKKVIADELEEALRRGDESDIRMNSRKAKQAIKA DYSFSCYSQLEVNGSQHSLTCAFEDPDVNTTNLEFEICGALVEVKCLNFRKLQEIYFIETKKFLLIGKSNICVKVGEKSLTCKKIDLTTIVKPEAPFDLSVVYREGANDFVVTFNTSHLQKKYVKVLMHDVAYRQEKDENKWTHVNLSSTKLTLLQRKLQPAAMYEIKVRSIPDHYFKGFWSEWSPSYYFRTP longxing_Grafting2_HHH_eva_0779_0001_0002_0001_0001__22__K
DKRKKLEKIAERLAREGKLDREEAEKLAREAWKAGDEELLAKIVNAWLHAKLS DYSFSCYSQLEVNGSQHSLTCAFEDPDVNTTNLEFEICGALVEVKCLNFRKLQEIYFIETKKFLLIGKSNICVKVGEKSLTCKKIDLTTIVKPEAPFDLSVVYREGANDFVVTFNTSHLQKKYVKVLMHDVAYRQEKDENKWTHVNLSSTKLTLLQRKLQPAAMYEIKVRSIPDHYFKGFWSEWSPSYYFRTP bcov_v4_r4_ems_p1-15H-GBL-16H-GBL-16H_0129_0001_0001_0002_000000002_0001_0001_19_34_H_.._ems_p1-15H-GABBL-14H-GBL-16H_0666_0001_0001_0002_0001_0001_0001__21__R
HEVQELARKLWHATEKAEKRNDEKAVKLLEDASVLLVNARLSNDEDLKKKANKYAKTVIKQAES DYSFSCYSQLEVNGSQHSLTCAFEDPDVNTTNLEFEICGALVEVKCLNFRKLQEIYFIETKKFLLIGKSNICVKVGEKSLTCKKIDLTTIVKPEAPFDLSVVYREGANDFVVTFNTSHLQKKYVKVLMHDVAYRQEKDENKWTHVNLSSTKLTLLQRKLQPAAMYEIKVRSIPDHYFKGFWSEWSPSYYFRTP bcov_v3_r3_HEEH_04578_000000011_0001_0001_44_64_H_.._ems_3hC_1310_0001_0001_0013_0001_0001_0001__40__R
SWETQFRLWTDALEKAADKNNQELAKLVRKAAELLARALNVDDEDTKRDLERKAEEILKNV DYSFSCYSQLEVNGSQHSLTCAFEDPDVNTTNLEFEICGALVEVKCLNFRKLQEIYFIETKKFLLIGKSNICVKVGEKSLTCKKIDLTTIVKPEAPFDLSVVYREGANDFVVTFNTSHLQKKYVKVLMHDVAYRQEKDENKWTHVNLSSTKLTLLQRKLQPAAMYEIKVRSIPDHYFKGFWSEWSPSYYFRTP bcov_v4_r3_ems_3hC_204_000000066_0001_0001_22_41_H_.._ems_3hM_2628_0001_0002_0001_0001__5__Q
QEVQELARKLWHATEKAEKRNDEKAVKLLEDASVLLVNAWLSNDEDLKKKANKYAKTVIKQAES DYSFSCYSQLEVNGSQHSLTCAFEDPDVNTTNLEFEICGALVEVKCLNFRKLQEIYFIETKKFLLIGKSNICVKVGEKSLTCKKIDLTTIVKPEAPFDLSVVYREGANDFVVTFNTSHLQKKYVKVLMHDVAYRQEKDENKWTHVNLSSTKLTLLQRKLQPAAMYEIKVRSIPDHYFKGFWSEWSPSYYFRTP bcov_v3_r3_HEEH_04578_000000011_0001_0001_44_64_H_.._ems_3hC_1310_0001_0001_0013_0001_0001_0001__1__Q
HEVQELARKLWHHTEKAEKRNDEKAVKLLEDASVLLVNAWLSNDEDLKKKANKYAKTVIKQAES DYSFSCYSQLEVNGSQHSLTCAFEDPDVNTTNLEFEICGALVEVKCLNFRKLQEIYFIETKKFLLIGKSNICVKVGEKSLTCKKIDLTTIVKPEAPFDLSVVYREGANDFVVTFNTSHLQKKYVKVLMHDVAYRQEKDENKWTHVNLSSTKLTLLQRKLQPAAMYEIKVRSIPDHYFKGFWSEWSPSYYFRTP bcov_v3_r3_HEEH_04578_000000011_0001_0001_44_64_H_.._ems_3hC_1310_0001_0001_0013_0001_0001_0001__13__H
PEVKKEAKKAEELLTQARKLAEDPRIRYIIEVLIEELRKAVKNDNEEDLHIIIWRAKAIWKAVL DYSFSCYSQLEVNGSQHSLTCAFEDPDVNTTNLEFEICGALVEVKCLNFRKLQEIYFIETKKFLLIGKSNICVKVGEKSLTCKKIDLTTIVKPEAPFDLSVVYREGANDFVVTFNTSHLQKKYVKVLMHDVAYRQEKDENKWTHVNLSSTKLTLLQRKLQPAAMYEIKVRSIPDHYFKGFWSEWSPSYYFRTP bcov_r2_ems_3hM_540_000000033_0001_0001__62__A
DDTKLARRKVYLALTIVKNASSKEEADRALHIAEIVADEVNEPTLQEQVTRTKKWVEKYFS DYSFSCYSQLEVNGSQHSLTCAFEDPDVNTTNLEFEICGALVEVKCLNFRKLQEIYFIETKKFLLIGKSNICVKVGEKSLTCKKIDLTTIVKPEAPFDLSVVYREGANDFVVTFNTSHLQKKYVKVLMHDVAYRQEKDENKWTHVNLSSTKLTLLQRKLQPAAMYEIKVRSIPDHYFKGFWSEWSPSYYFRTP longxing_Grafting2_ems_3hM_843_0001_0012_0001_0001__11__Y
SEDSRLDQMKVKQAAKLAESGKVDPHAVKIIIKIILEAARERGDEDVIKVVERALEKVKKIESS DYSFSCYSQLEVNGSQHSLTCAFEDPDVNTTNLEFEICGALVEVKCLNFRKLQEIYFIETKKFLLIGKSNICVKVGEKSLTCKKIDLTTIVKPEAPFDLSVVYREGANDFVVTFNTSHLQKKYVKVLMHDVAYRQEKDENKWTHVNLSSTKLTLLQRKLQPAAMYEIKVRSIPDHYFKGFWSEWSPSYYFRTP longxing_Grafting2_HHH_eva_0068_0001_0007_0001_0001__51__V
HEVQELARKLWHATEKAEKRNDEKAVKLLEDASVLLHNAWLSNDEDLKKKANKYAKTVIKQAES DYSFSCYSQLEVNGSQHSLTCAFEDPDVNTTNLEFEICGALVEVKCLNFRKLQEIYFIETKKFLLIGKSNICVKVGEKSLTCKKIDLTTIVKPEAPFDLSVVYREGANDFVVTFNTSHLQKKYVKVLMHDVAYRQEKDENKWTHVNLSSTKLTLLQRKLQPAAMYEIKVRSIPDHYFKGFWSEWSPSYYFRTP bcov_v3_r3_HEEH_04578_000000011_0001_0001_44_64_H_.._ems_3hC_1310_0001_0001_0013_0001_0001_0001__37__H
HEVQELARKLWHATEKAEKRNDEKAVKLLEDASVLLVNAWLSNDEDLKKKANKYAKTVIKFAES DYSFSCYSQLEVNGSQHSLTCAFEDPDVNTTNLEFEICGALVEVKCLNFRKLQEIYFIETKKFLLIGKSNICVKVGEKSLTCKKIDLTTIVKPEAPFDLSVVYREGANDFVVTFNTSHLQKKYVKVLMHDVAYRQEKDENKWTHVNLSSTKLTLLQRKLQPAAMYEIKVRSIPDHYFKGFWSEWSPSYYFRTP bcov_v3_r3_HEEH_04578_000000011_0001_0001_44_64_H_.._ems_3hC_1310_0001_0001_0013_0001_0001_0001__61__F
HEVQELARKLWHATRKAEKRNDEKAVKLLEDASVLLVNAWLSNDEDLKKKANKYAKTVIKQAES DYSFSCYSQLEVNGSQHSLTCAFEDPDVNTTNLEFEICGALVEVKCLNFRKLQEIYFIETKKFLLIGKSNICVKVGEKSLTCKKIDLTTIVKPEAPFDLSVVYREGANDFVVTFNTSHLQKKYVKVLMHDVAYRQEKDENKWTHVNLSSTKLTLLQRKLQPAAMYEIKVRSIPDHYFKGFWSEWSPSYYFRTP bcov_v3_r3_HEEH_04578_000000011_0001_0001_44_64_H_.._ems_3hC_1310_0001_0001_0013_0001_0001_0001__15__R
DEVHKLAEKAARLALKKGDWDAHAKVVNVFLALMHGIISKEQAKKILKKIIEEILS DYSFSCYSQLEVNGSQHSLTCAFEDPDVNTTNLEFEICGALVEVKCLNFRKLQEIYFIETKKFLLIGKSNICVKVGEKSLTCKKIDLTTIVKPEAPFDLSVVYREGANDFVVTFNTSHLQKKYVKVLMHDVAYRQEKDENKWTHVNLSSTKLTLLQRKLQPAAMYEIKVRSIPDHYFKGFWSEWSPSYYFRTP bcov_v4_r4_ems_p1-15H-GBL-16H-GBL-16H_0129_0001_0001_0002_000000002_0001_0001_19_34_H_.._ems_p1-16H-GBL-16H-GABBL-16H_0045_0001_0001_0002_0001_0001_0001_0001__34__M
TEEEKLESILRKLKELADRVEDPRARHMIRIILRELEDAIKEKRREDARLAIMKVKQALKTHL DYSFSCYSQLEVNGSQHSLTCAFEDPDVNTTNLEFEICGALVEVKCLNFRKLQEIYFIETKKFLLIGKSNICVKVGEKSLTCKKIDLTTIVKPEAPFDLSVVYREGANDFVVTFNTSHLQKKYVKVLMHDVAYRQEKDENKWTHVNLSSTKLTLLQRKLQPAAMYEIKVRSIPDHYFKGFWSEWSPSYYFRTP longxing_Grafting2_ems_3hM_1371_0001_0007_0001_0001__34__R
DEDENLIRRKIELALKILSKIPDPTAQKVVETAKKLYEEATKKNDKELLEDVAAYAVIQAIRI DYSFSCYSQLEVNGSQHSLTCAFEDPDVNTTNLEFEICGALVEVKCLNFRKLQEIYFIETKKFLLIGKSNICVKVGEKSLTCKKIDLTTIVKPEAPFDLSVVYREGANDFVVTFNTSHLQKKYVKVLMHDVAYRQEKDENKWTHVNLSSTKLTLLQRKLQPAAMYEIKVRSIPDHYFKGFWSEWSPSYYFRTP longxing_Grafting2_ems_3hM_2634_0002_0011_0001_0001__5__N
TKVQELIERLREHAERKGNAVAKVAADELEEALRRGDESDIRMNSRKAKQAIKA DYSFSCYSQLEVNGSQHSLTCAFEDPDVNTTNLEFEICGALVEVKCLNFRKLQEIYFIETKKFLLIGKSNICVKVGEKSLTCKKIDLTTIVKPEAPFDLSVVYREGANDFVVTFNTSHLQKKYVKVLMHDVAYRQEKDENKWTHVNLSSTKLTLLQRKLQPAAMYEIKVRSIPDHYFKGFWSEWSPSYYFRTP longxing_Grafting2_HHH_eva_0779_0001_0002_0001_0001__25__A
TIEEELKKLARKAWKKGDEDAHAVLVNAWRWYKLGDEKALKKLIKLAKELLDS DYSFSCYSQLEVNGSQHSLTCAFEDPDVNTTNLEFEICGALVEVKCLNFRKLQEIYFIETKKFLLIGKSNICVKVGEKSLTCKKIDLTTIVKPEAPFDLSVVYREGANDFVVTFNTSHLQKKYVKVLMHDVAYRQEKDENKWTHVNLSSTKLTLLQRKLQPAAMYEIKVRSIPDHYFKGFWSEWSPSYYFRTP bcov_v3_r3_ems_3hM_3011_000000023_0001_0001_44_61_H_.._ems_p1-15H-GBL-16H-GBL-16H_0039_0001_0001_0002_0001_0001_0001_0001__31__W
TIEEELKKLARKAWKKGDEDAHAVLVNAWRAYNLGDEKALKKLIKLAKELLDS DYSFSCYSQLEVNGSQHSLTCAFEDPDVNTTNLEFEICGALVEVKCLNFRKLQEIYFIETKKFLLIGKSNICVKVGEKSLTCKKIDLTTIVKPEAPFDLSVVYREGANDFVVTFNTSHLQKKYVKVLMHDVAYRQEKDENKWTHVNLSSTKLTLLQRKLQPAAMYEIKVRSIPDHYFKGFWSEWSPSYYFRTP bcov_v3_r3_ems_3hM_3011_000000023_0001_0001_44_61_H_.._ems_p1-15H-GBL-16H-GBL-16H_0039_0001_0001_0002_0001_0001_0001_0001__33__N
DKRKKLEKIAERLAREGKLDEEEAEKLARELWKAGDEELLAKIVNAWLHAKLS DYSFSCYSQLEVNGSQHSLTCAFEDPDVNTTNLEFEICGALVEVKCLNFRKLQEIYFIETKKFLLIGKSNICVKVGEKSLTCKKIDLTTIVKPEAPFDLSVVYREGANDFVVTFNTSHLQKKYVKVLMHDVAYRQEKDENKWTHVNLSSTKLTLLQRKLQPAAMYEIKVRSIPDHYFKGFWSEWSPSYYFRTP bcov_v4_r4_ems_p1-15H-GBL-16H-GBL-16H_0129_0001_0001_0002_000000002_0001_0001_19_34_H_.._ems_p1-15H-GABBL-14H-GBL-16H_0666_0001_0001_0002_0001_0001_0001__31__L
DDKLKHLLKALQREAKDAYKNNSPDDLRLVKLKARLMRKIAQDPTARKLASEVEKLATKLEKS DYSFSCYSQLEVNGSQHSLTCAFEDPDVNTTNLEFEICGALVEVKCLNFRKLQEIYFIETKKFLLIGKSNICVKVGEKSLTCKKIDLTTIVKPEAPFDLSVVYREGANDFVVTFNTSHLQKKYVKVLMHDVAYRQEKDENKWTHVNLSSTKLTLLQRKLQPAAMYEIKVRSIPDHYFKGFWSEWSPSYYFRTP longxing_Grafting2_ems_3hM_543_0001_0020_0001_0001__37__M
TKVQELIERLREHAERKGNAVAKVIADELEEALRRGDESDIRMNSRKAKEAIKA DYSFSCYSQLEVNGSQHSLTCAFEDPDVNTTNLEFEICGALVEVKCLNFRKLQEIYFIETKKFLLIGKSNICVKVGEKSLTCKKIDLTTIVKPEAPFDLSVVYREGANDFVVTFNTSHLQKKYVKVLMHDVAYRQEKDENKWTHVNLSSTKLTLLQRKLQPAAMYEIKVRSIPDHYFKGFWSEWSPSYYFRTP longxing_Grafting2_HHH_eva_0779_0001_0002_0001_0001__50__E
DEVHKLAEKAARLALKKGDWDASAKVVNVFLALKHGIISKEQAKKILKKIIEEILS DYSFSCYSQLEVNGSQHSLTCAFEDPDVNTTNLEFEICGALVEVKCLNFRKLQEIYFIETKKFLLIGKSNICVKVGEKSLTCKKIDLTTIVKPEAPFDLSVVYREGANDFVVTFNTSHLQKKYVKVLMHDVAYRQEKDENKWTHVNLSSTKLTLLQRKLQPAAMYEIKVRSIPDHYFKGFWSEWSPSYYFRTP bcov_v4_r4_ems_p1-15H-GBL-16H-GBL-16H_0129_0001_0001_0002_000000002_0001_0001_19_34_H_.._ems_p1-16H-GBL-16H-GABBL-16H_0045_0001_0001_0002_0001_0001_0001_0001__23__S
DDTKLARRKVKLALTIVKNASSKEEADRALHIAEIVADEVNEPTLQEQVTRTKKWVEAYFS DYSFSCYSQLEVNGSQHSLTCAFEDPDVNTTNLEFEICGALVEVKCLNFRKLQEIYFIETKKFLLIGKSNICVKVGEKSLTCKKIDLTTIVKPEAPFDLSVVYREGANDFVVTFNTSHLQKKYVKVLMHDVAYRQEKDENKWTHVNLSSTKLTLLQRKLQPAAMYEIKVRSIPDHYFKGFWSEWSPSYYFRTP longxing_Grafting2_ems_3hM_843_0001_0012_0001_0001__58__A
DDKLKHLLKALQREAKDAYKNNSPDDLRLVKLKARLARKIAQTPTARKLASEVEKLATKLEKS DYSFSCYSQLEVNGSQHSLTCAFEDPDVNTTNLEFEICGALVEVKCLNFRKLQEIYFIETKKFLLIGKSNICVKVGEKSLTCKKIDLTTIVKPEAPFDLSVVYREGANDFVVTFNTSHLQKKYVKVLMHDVAYRQEKDENKWTHVNLSSTKLTLLQRKLQPAAMYEIKVRSIPDHYFKGFWSEWSPSYYFRTP longxing_Grafting2_ems_3hM_543_0001_0020_0001_0001__43__T
PEVKKEAKKAEELLTQARKLAEDPRIRYIIEVLIEELRKAVKNDNEEDLHIIIWRAKAIWKYML DYSFSCYSQLEVNGSQHSLTCAFEDPDVNTTNLEFEICGALVEVKCLNFRKLQEIYFIETKKFLLIGKSNICVKVGEKSLTCKKIDLTTIVKPEAPFDLSVVYREGANDFVVTFNTSHLQKKYVKVLMHDVAYRQEKDENKWTHVNLSSTKLTLLQRKLQPAAMYEIKVRSIPDHYFKGFWSEWSPSYYFRTP bcov_r2_ems_3hM_540_000000033_0001_0001__63__M
TKVQELIERLREHAERKGNAVAKVIADELEEALRRGDESAIRMNSRKAKQAIKA DYSFSCYSQLEVNGSQHSLTCAFEDPDVNTTNLEFEICGALVEVKCLNFRKLQEIYFIETKKFLLIGKSNICVKVGEKSLTCKKIDLTTIVKPEAPFDLSVVYREGANDFVVTFNTSHLQKKYVKVLMHDVAYRQEKDENKWTHVNLSSTKLTLLQRKLQPAAMYEIKVRSIPDHYFKGFWSEWSPSYYFRTP longxing_Grafting2_HHH_eva_0779_0001_0002_0001_0001__40__A
PEVKKEAKKAEELLTQARKLAEDPRIRYIIEVLIEELRVAVKNDNEEDLHIIIWRAKAIWKYVL DYSFSCYSQLEVNGSQHSLTCAFEDPDVNTTNLEFEICGALVEVKCLNFRKLQEIYFIETKKFLLIGKSNICVKVGEKSLTCKKIDLTTIVKPEAPFDLSVVYREGANDFVVTFNTSHLQKKYVKVLMHDVAYRQEKDENKWTHVNLSSTKLTLLQRKLQPAAMYEIKVRSIPDHYFKGFWSEWSPSYYFRTP bcov_r2_ems_3hM_540_000000033_0001_0001__39__V
DEDEKLIRRKIELALKILSKIPDPTAQKVLETAKKLYEEATKKNDKELLEDVAAYAVIQAIRI DYSFSCYSQLEVNGSQHSLTCAFEDPDVNTTNLEFEICGALVEVKCLNFRKLQEIYFIETKKFLLIGKSNICVKVGEKSLTCKKIDLTTIVKPEAPFDLSVVYREGANDFVVTFNTSHLQKKYVKVLMHDVAYRQEKDENKWTHVNLSSTKLTLLQRKLQPAAMYEIKVRSIPDHYFKGFWSEWSPSYYFRTP longxing_Grafting2_ems_3hM_2634_0002_0011_0001_0001__30__L
DQELAKIIATAVYEQAEKSGDPEDLRLAILKLEMAIKHQTDPNIRKYLKKLLENLKRLQ DYSFSCYSQLEVNGSQHSLTCAFEDPDVNTTNLEFEICGALVEVKCLNFRKLQEIYFIETKKFLLIGKSNICVKVGEKSLTCKKIDLTTIVKPEAPFDLSVVYREGANDFVVTFNTSHLQKKYVKVLMHDVAYRQEKDENKWTHVNLSSTKLTLLQRKLQPAAMYEIKVRSIPDHYFKGFWSEWSPSYYFRTP longxing_Grafting2_ems_3hM_305_0001_0003_0001_0001__39__Q
DDTKLARRKVKLALTIVKNASSKEEADRGLHIAEIVADEVNEPTLQEQVTRTKKWVEKYFS DYSFSCYSQLEVNGSQHSLTCAFEDPDVNTTNLEFEICGALVEVKCLNFRKLQEIYFIETKKFLLIGKSNICVKVGEKSLTCKKIDLTTIVKPEAPFDLSVVYREGANDFVVTFNTSHLQKKYVKVLMHDVAYRQEKDENKWTHVNLSSTKLTLLQRKLQPAAMYEIKVRSIPDHYFKGFWSEWSPSYYFRTP longxing_Grafting2_ems_3hM_843_0001_0012_0001_0001__29__G
DDKLKHLLKALQREAKDAYKNNSPDDLRLVKLKARRARKIAQDPTARKLASEVEKLATKLEKS DYSFSCYSQLEVNGSQHSLTCAFEDPDVNTTNLEFEICGALVEVKCLNFRKLQEIYFIETKKFLLIGKSNICVKVGEKSLTCKKIDLTTIVKPEAPFDLSVVYREGANDFVVTFNTSHLQKKYVKVLMHDVAYRQEKDENKWTHVNLSSTKLTLLQRKLQPAAMYEIKVRSIPDHYFKGFWSEWSPSYYFRTP longxing_Grafting2_ems_3hM_543_0001_0020_0001_0001__36__R
SWETIFRLWTDALEKAADKNNQELAKLVRKAAVLLARALNVDDEDTKRDLERKAEEILKNV DYSFSCYSQLEVNGSQHSLTCAFEDPDVNTTNLEFEICGALVEVKCLNFRKLQEIYFIETKKFLLIGKSNICVKVGEKSLTCKKIDLTTIVKPEAPFDLSVVYREGANDFVVTFNTSHLQKKYVKVLMHDVAYRQEKDENKWTHVNLSSTKLTLLQRKLQPAAMYEIKVRSIPDHYFKGFWSEWSPSYYFRTP bcov_v4_r3_ems_3hC_204_000000066_0001_0001_22_41_H_.._ems_3hM_2628_0001_0002_0001_0001__33__V
SRWKLAVEAVRKLAKEVKDKDPRLSELADKALRKLEEAMKKFKDDPEYIHAVAVRVAIQLKKIG DYSFSCYSQLEVNGSQHSLTCAFEDPDVNTTNLEFEICGALVEVKCLNFRKLQEIYFIETKKFLLIGKSNICVKVGEKSLTCKKIDLTTIVKPEAPFDLSVVYREGANDFVVTFNTSHLQKKYVKVLMHDVAYRQEKDENKWTHVNLSSTKLTLLQRKLQPAAMYEIKVRSIPDHYFKGFWSEWSPSYYFRTP bcov_v4_r4_ems_p1-15H-GBL-16H-GBL-16H_0129_0001_0001_0002_000000002_0001_0001_19_34_H_.._ems_3hM_1177_0001_0001_0001_0001__39__M
HEVQELARKLWHATEKIEKRNDEKAVKLLEDASVLLVNAWLSNDEDLKKKANKYAKTVIKQAES DYSFSCYSQLEVNGSQHSLTCAFEDPDVNTTNLEFEICGALVEVKCLNFRKLQEIYFIETKKFLLIGKSNICVKVGEKSLTCKKIDLTTIVKPEAPFDLSVVYREGANDFVVTFNTSHLQKKYVKVLMHDVAYRQEKDENKWTHVNLSSTKLTLLQRKLQPAAMYEIKVRSIPDHYFKGFWSEWSPSYYFRTP bcov_v3_r3_HEEH_04578_000000011_0001_0001_44_64_H_.._ems_3hC_1310_0001_0001_0013_0001_0001_0001__17__I
DEDEKLVRRKIELALKILSKIPDPTAQKVVETAKKLYEEATKKNDKELLEDVAAYAVIQAIRI DYSFSCYSQLEVNGSQHSLTCAFEDPDVNTTNLEFEICGALVEVKCLNFRKLQEIYFIETKKFLLIGKSNICVKVGEKSLTCKKIDLTTIVKPEAPFDLSVVYREGANDFVVTFNTSHLQKKYVKVLMHDVAYRQEKDENKWTHVNLSSTKLTLLQRKLQPAAMYEIKVRSIPDHYFKGFWSEWSPSYYFRTP longxing_Grafting2_ems_3hM_2634_0002_0011_0001_0001__7__V
TIEEELKKLARKAWKKGDEDAHAVLRNAWRAYKLGDEKALKKLIKLAKELLDS DYSFSCYSQLEVNGSQHSLTCAFEDPDVNTTNLEFEICGALVEVKCLNFRKLQEIYFIETKKFLLIGKSNICVKVGEKSLTCKKIDLTTIVKPEAPFDLSVVYREGANDFVVTFNTSHLQKKYVKVLMHDVAYRQEKDENKWTHVNLSSTKLTLLQRKLQPAAMYEIKVRSIPDHYFKGFWSEWSPSYYFRTP bcov_v3_r3_ems_3hM_3011_000000023_0001_0001_44_61_H_.._ems_p1-15H-GBL-16H-GBL-16H_0039_0001_0001_0002_0001_0001_0001_0001__26__R
TEDVVRELEKILEELLRRGLLNPAIADALMDELRTALKEGDEDTLRLVRLKVELAKKTLK DYSFSCYSQLEVNGSQHSLTCAFEDPDVNTTNLEFEICGALVEVKCLNFRKLQEIYFIETKKFLLIGKSNICVKVGEKSLTCKKIDLTTIVKPEAPFDLSVVYREGANDFVVTFNTSHLQKKYVKVLMHDVAYRQEKDENKWTHVNLSSTKLTLLQRKLQPAAMYEIKVRSIPDHYFKGFWSEWSPSYYFRTP longxing_Grafting2_HHH_eva_0122_0001_0011_0001_0001__30__M
DDKLKHLLKALQREAKDAYKNNSPDDLRLVKLKARLARKIAQDPTARKLASEAEKLATKLEKS DYSFSCYSQLEVNGSQHSLTCAFEDPDVNTTNLEFEICGALVEVKCLNFRKLQEIYFIETKKFLLIGKSNICVKVGEKSLTCKKIDLTTIVKPEAPFDLSVVYREGANDFVVTFNTSHLQKKYVKVLMHDVAYRQEKDENKWTHVNLSSTKLTLLQRKLQPAAMYEIKVRSIPDHYFKGFWSEWSPSYYFRTP longxing_Grafting2_ems_3hM_543_0001_0020_0001_0001__53__A
PEVKKEAKKAEELLTQARKLAEDPRIRYIIEVLLEELRKAVKNDNEEDLHIIIWRAKAIWKYVL DYSFSCYSQLEVNGSQHSLTCAFEDPDVNTTNLEFEICGALVEVKCLNFRKLQEIYFIETKKFLLIGKSNICVKVGEKSLTCKKIDLTTIVKPEAPFDLSVVYREGANDFVVTFNTSHLQKKYVKVLMHDVAYRQEKDENKWTHVNLSSTKLTLLQRKLQPAAMYEIKVRSIPDHYFKGFWSEWSPSYYFRTP bcov_r2_ems_3hM_540_000000033_0001_0001__34__L
SEDSRLDQMNVKQAAKLAESGKVDPHAVKIIIKIILEAARERGDEDVIKVAERALEKVKKIESS DYSFSCYSQLEVNGSQHSLTCAFEDPDVNTTNLEFEICGALVEVKCLNFRKLQEIYFIETKKFLLIGKSNICVKVGEKSLTCKKIDLTTIVKPEAPFDLSVVYREGANDFVVTFNTSHLQKKYVKVLMHDVAYRQEKDENKWTHVNLSSTKLTLLQRKLQPAAMYEIKVRSIPDHYFKGFWSEWSPSYYFRTP longxing_Grafting2_HHH_eva_0068_0001_0007_0001_0001__10__N
TKVQELIERLREHAERKGRAVAKVIADELEEALRRGDESDIRMNSRKAKQAIKA DYSFSCYSQLEVNGSQHSLTCAFEDPDVNTTNLEFEICGALVEVKCLNFRKLQEIYFIETKKFLLIGKSNICVKVGEKSLTCKKIDLTTIVKPEAPFDLSVVYREGANDFVVTFNTSHLQKKYVKVLMHDVAYRQEKDENKWTHVNLSSTKLTLLQRKLQPAAMYEIKVRSIPDHYFKGFWSEWSPSYYFRTP longxing_Grafting2_HHH_eva_0779_0001_0002_0001_0001__19__R
SWETIFRLWTDALEKAADKNNQELAKLIRKAAELLARALNVDDEDTKRDLERKAEEILKNV DYSFSCYSQLEVNGSQHSLTCAFEDPDVNTTNLEFEICGALVEVKCLNFRKLQEIYFIETKKFLLIGKSNICVKVGEKSLTCKKIDLTTIVKPEAPFDLSVVYREGANDFVVTFNTSHLQKKYVKVLMHDVAYRQEKDENKWTHVNLSSTKLTLLQRKLQPAAMYEIKVRSIPDHYFKGFWSEWSPSYYFRTP bcov_v4_r3_ems_3hC_204_000000066_0001_0001_22_41_H_.._ems_3hM_2628_0001_0002_0001_0001__28__I
DEDEKLIRRKIELALKILSKIPDPTAQKVVETAKKLYEEATKKNDKELLEDVTAYAVIQAIRI DYSFSCYSQLEVNGSQHSLTCAFEDPDVNTTNLEFEICGALVEVKCLNFRKLQEIYFIETKKFLLIGKSNICVKVGEKSLTCKKIDLTTIVKPEAPFDLSVVYREGANDFVVTFNTSHLQKKYVKVLMHDVAYRQEKDENKWTHVNLSSTKLTLLQRKLQPAAMYEIKVRSIPDHYFKGFWSEWSPSYYFRTP longxing_Grafting2_ems_3hM_2634_0002_0011_0001_0001__53__T
TEDVVRELEKILEELLRRGLLNPAIADALKDELRTALKEGDEDTFRLVRLKVELAKKTLK DYSFSCYSQLEVNGSQHSLTCAFEDPDVNTTNLEFEICGALVEVKCLNFRKLQEIYFIETKKFLLIGKSNICVKVGEKSLTCKKIDLTTIVKPEAPFDLSVVYREGANDFVVTFNTSHLQKKYVKVLMHDVAYRQEKDENKWTHVNLSSTKLTLLQRKLQPAAMYEIKVRSIPDHYFKGFWSEWSPSYYFRTP longxing_Grafting2_HHH_eva_0122_0001_0011_0001_0001__45__F
HEVQELARKLWHATEKAEKRNDEKAVKLLEDASVLLVNAWYSNDEDLKKKANKYAKTVIKQAES DYSFSCYSQLEVNGSQHSLTCAFEDPDVNTTNLEFEICGALVEVKCLNFRKLQEIYFIETKKFLLIGKSNICVKVGEKSLTCKKIDLTTIVKPEAPFDLSVVYREGANDFVVTFNTSHLQKKYVKVLMHDVAYRQEKDENKWTHVNLSSTKLTLLQRKLQPAAMYEIKVRSIPDHYFKGFWSEWSPSYYFRTP bcov_v3_r3_HEEH_04578_000000011_0001_0001_44_64_H_.._ems_3hC_1310_0001_0001_0013_0001_0001_0001__41__Y
TIEEELKKLARKAWKKGDEDAHAVLVNAWRAYKLGDEKALKKLIKLAKEMLDS DYSFSCYSQLEVNGSQHSLTCAFEDPDVNTTNLEFEICGALVEVKCLNFRKLQEIYFIETKKFLLIGKSNICVKVGEKSLTCKKIDLTTIVKPEAPFDLSVVYREGANDFVVTFNTSHLQKKYVKVLMHDVAYRQEKDENKWTHVNLSSTKLTLLQRKLQPAAMYEIKVRSIPDHYFKGFWSEWSPSYYFRTP bcov_v3_r3_ems_3hM_3011_000000023_0001_0001_44_61_H_.._ems_p1-15H-GBL-16H-GBL-16H_0039_0001_0001_0002_0001_0001_0001_0001__50__M
SWETIFRLWTDALEKAADMNNQELAKLVRKAAELLARALNVDDEDTKRDLERKAEEILKNV DYSFSCYSQLEVNGSQHSLTCAFEDPDVNTTNLEFEICGALVEVKCLNFRKLQEIYFIETKKFLLIGKSNICVKVGEKSLTCKKIDLTTIVKPEAPFDLSVVYREGANDFVVTFNTSHLQKKYVKVLMHDVAYRQEKDENKWTHVNLSSTKLTLLQRKLQPAAMYEIKVRSIPDHYFKGFWSEWSPSYYFRTP bcov_v4_r3_ems_3hC_204_000000066_0001_0001_22_41_H_.._ems_3hM_2628_0001_0002_0001_0001__19__M
PEVKKEAKKAEELQTQARKLAEDPRIRYIIEVLIEELRKAVKNDNEEDLHIIIWRAKAIWKYVL DYSFSCYSQLEVNGSQHSLTCAFEDPDVNTTNLEFEICGALVEVKCLNFRKLQEIYFIETKKFLLIGKSNICVKVGEKSLTCKKIDLTTIVKPEAPFDLSVVYREGANDFVVTFNTSHLQKKYVKVLMHDVAYRQEKDENKWTHVNLSSTKLTLLQRKLQPAAMYEIKVRSIPDHYFKGFWSEWSPSYYFRTP bcov_r2_ems_3hM_540_000000033_0001_0001__14__Q
TKVQELIERLREHAEREGNAVAKVIADELEEALRRGDESDIRMNSRKAKQAIKA DYSFSCYSQLEVNGSQHSLTCAFEDPDVNTTNLEFEICGALVEVKCLNFRKLQEIYFIETKKFLLIGKSNICVKVGEKSLTCKKIDLTTIVKPEAPFDLSVVYREGANDFVVTFNTSHLQKKYVKVLMHDVAYRQEKDENKWTHVNLSSTKLTLLQRKLQPAAMYEIKVRSIPDHYFKGFWSEWSPSYYFRTP longxing_Grafting2_HHH_eva_0779_0001_0002_0001_0001__17__E
SLSHQVQMALIVAQIAKQDPDEKLARLKIELAANHVRKLLSVPDPSVHELAKKAMKIIESLK DYSFSCYSQLEVNGSQHSLTCAFEDPDVNTTNLEFEICGALVEVKCLNFRKLQEIYFIETKKFLLIGKSNICVKVGEKSLTCKKIDLTTIVKPEAPFDLSVVYREGANDFVVTFNTSHLQKKYVKVLMHDVAYRQEKDENKWTHVNLSSTKLTLLQRKLQPAAMYEIKVRSIPDHYFKGFWSEWSPSYYFRTP longxing_Grafting2_ems_3hM_1720_0001_0007_0001_0001__55__M
TEDVVRELEKILEELLRRGLLNPAIADALKDELRTALKEGDEDTLRLVRLKVELAKKALK DYSFSCYSQLEVNGSQHSLTCAFEDPDVNTTNLEFEICGALVEVKCLNFRKLQEIYFIETKKFLLIGKSNICVKVGEKSLTCKKIDLTTIVKPEAPFDLSVVYREGANDFVVTFNTSHLQKKYVKVLMHDVAYRQEKDENKWTHVNLSSTKLTLLQRKLQPAAMYEIKVRSIPDHYFKGFWSEWSPSYYFRTP longxing_Grafting2_HHH_eva_0122_0001_0011_0001_0001__58__A
TEEEKLESILRKLKELADRVEDPRARHMIRIILTELEDAIKEKRREDARLAMMKVKQALKTHL DYSFSCYSQLEVNGSQHSLTCAFEDPDVNTTNLEFEICGALVEVKCLNFRKLQEIYFIETKKFLLIGKSNICVKVGEKSLTCKKIDLTTIVKPEAPFDLSVVYREGANDFVVTFNTSHLQKKYVKVLMHDVAYRQEKDENKWTHVNLSSTKLTLLQRKLQPAAMYEIKVRSIPDHYFKGFWSEWSPSYYFRTP longxing_Grafting2_ems_3hM_1371_0001_0007_0001_0001__52__M
TKVQELIERLREHAERKGNAVAKVIADELEEALRRGDESDERMNSRKAKQAIKA DYSFSCYSQLEVNGSQHSLTCAFEDPDVNTTNLEFEICGALVEVKCLNFRKLQEIYFIETKKFLLIGKSNICVKVGEKSLTCKKIDLTTIVKPEAPFDLSVVYREGANDFVVTFNTSHLQKKYVKVLMHDVAYRQEKDENKWTHVNLSSTKLTLLQRKLQPAAMYEIKVRSIPDHYFKGFWSEWSPSYYFRTP longxing_Grafting2_HHH_eva_0779_0001_0002_0001_0001__41__E
SRWKLAVEAVRKLAKEVKDKDPRLSELADKALRKLEEAIKKFKDDPEYIHAVAVRVAIQMKKIG DYSFSCYSQLEVNGSQHSLTCAFEDPDVNTTNLEFEICGALVEVKCLNFRKLQEIYFIETKKFLLIGKSNICVKVGEKSLTCKKIDLTTIVKPEAPFDLSVVYREGANDFVVTFNTSHLQKKYVKVLMHDVAYRQEKDENKWTHVNLSSTKLTLLQRKLQPAAMYEIKVRSIPDHYFKGFWSEWSPSYYFRTP bcov_v4_r4_ems_p1-15H-GBL-16H-GBL-16H_0129_0001_0001_0002_000000002_0001_0001_19_34_H_.._ems_3hM_1177_0001_0001_0001_0001__60__M
TIEEELKKLARKAWKKGDEDAHAVLVNAWRKYKLGDEKALKKLIKLAKELLDS DYSFSCYSQLEVNGSQHSLTCAFEDPDVNTTNLEFEICGALVEVKCLNFRKLQEIYFIETKKFLLIGKSNICVKVGEKSLTCKKIDLTTIVKPEAPFDLSVVYREGANDFVVTFNTSHLQKKYVKVLMHDVAYRQEKDENKWTHVNLSSTKLTLLQRKLQPAAMYEIKVRSIPDHYFKGFWSEWSPSYYFRTP bcov_v3_r3_ems_3hM_3011_000000023_0001_0001_44_61_H_.._ems_p1-15H-GBL-16H-GBL-16H_0039_0001_0001_0002_0001_0001_0001_0001__31__K
REVQELARKLWHATEKAEKRNDEKAVKLLEDASVLLVNAWLSNDEDLKKKANKYAKTVIKQAES DYSFSCYSQLEVNGSQHSLTCAFEDPDVNTTNLEFEICGALVEVKCLNFRKLQEIYFIETKKFLLIGKSNICVKVGEKSLTCKKIDLTTIVKPEAPFDLSVVYREGANDFVVTFNTSHLQKKYVKVLMHDVAYRQEKDENKWTHVNLSSTKLTLLQRKLQPAAMYEIKVRSIPDHYFKGFWSEWSPSYYFRTP bcov_v3_r3_HEEH_04578_000000011_0001_0001_44_64_H_.._ems_3hC_1310_0001_0001_0013_0001_0001_0001__1__R
TKVQELIERLREHAERKGNHVAKVIADELEEALRRGDESDIRMNSRKAKQAIKA DYSFSCYSQLEVNGSQHSLTCAFEDPDVNTTNLEFEICGALVEVKCLNFRKLQEIYFIETKKFLLIGKSNICVKVGEKSLTCKKIDLTTIVKPEAPFDLSVVYREGANDFVVTFNTSHLQKKYVKVLMHDVAYRQEKDENKWTHVNLSSTKLTLLQRKLQPAAMYEIKVRSIPDHYFKGFWSEWSPSYYFRTP longxing_Grafting2_HHH_eva_0779_0001_0002_0001_0001__20__H
DEVHKLAEKAARLALKKGDWDAHAKHVNVFLALKHGIISKEQAKKILKKIIEEILS DYSFSCYSQLEVNGSQHSLTCAFEDPDVNTTNLEFEICGALVEVKCLNFRKLQEIYFIETKKFLLIGKSNICVKVGEKSLTCKKIDLTTIVKPEAPFDLSVVYREGANDFVVTFNTSHLQKKYVKVLMHDVAYRQEKDENKWTHVNLSSTKLTLLQRKLQPAAMYEIKVRSIPDHYFKGFWSEWSPSYYFRTP bcov_v4_r4_ems_p1-15H-GBL-16H-GBL-16H_0129_0001_0001_0002_000000002_0001_0001_19_34_H_.._ems_p1-16H-GBL-16H-GABBL-16H_0045_0001_0001_0002_0001_0001_0001_0001__26__H
SRWKLAVEAVRKLAKEVKDKDPRLSELADKALRKLEEAIKKFKDDPEYIHTVAVRVAIQLKKIG DYSFSCYSQLEVNGSQHSLTCAFEDPDVNTTNLEFEICGALVEVKCLNFRKLQEIYFIETKKFLLIGKSNICVKVGEKSLTCKKIDLTTIVKPEAPFDLSVVYREGANDFVVTFNTSHLQKKYVKVLMHDVAYRQEKDENKWTHVNLSSTKLTLLQRKLQPAAMYEIKVRSIPDHYFKGFWSEWSPSYYFRTP bcov_v4_r4_ems_p1-15H-GBL-16H-GBL-16H_0129_0001_0001_0002_000000002_0001_0001_19_34_H_.._ems_3hM_1177_0001_0001_0001_0001__51__T
TIEEELKKLARKAWKKGDEDAHAVLVNAWRAYKLGDEKALKKLIKLAKELFDS DYSFSCYSQLEVNGSQHSLTCAFEDPDVNTTNLEFEICGALVEVKCLNFRKLQEIYFIETKKFLLIGKSNICVKVGEKSLTCKKIDLTTIVKPEAPFDLSVVYREGANDFVVTFNTSHLQKKYVKVLMHDVAYRQEKDENKWTHVNLSSTKLTLLQRKLQPAAMYEIKVRSIPDHYFKGFWSEWSPSYYFRTP bcov_v3_r3_ems_3hM_3011_000000023_0001_0001_44_61_H_.._ems_p1-15H-GBL-16H-GBL-16H_0039_0001_0001_0002_0001_0001_0001_0001__51__F
SEDSRLDQMKVKQAAKLAESGKVDPHAVKIIIKIMLEAARERGDEDVIKVAERALEKVKKIESS DYSFSCYSQLEVNGSQHSLTCAFEDPDVNTTNLEFEICGALVEVKCLNFRKLQEIYFIETKKFLLIGKSNICVKVGEKSLTCKKIDLTTIVKPEAPFDLSVVYREGANDFVVTFNTSHLQKKYVKVLMHDVAYRQEKDENKWTHVNLSSTKLTLLQRKLQPAAMYEIKVRSIPDHYFKGFWSEWSPSYYFRTP longxing_Grafting2_HHH_eva_0068_0001_0007_0001_0001__35__M
TEEEKLESILRKLKELADRVEDPRARHMIRIILTELEDAIKEKRREDARLAIFKVKQALKTHL DYSFSCYSQLEVNGSQHSLTCAFEDPDVNTTNLEFEICGALVEVKCLNFRKLQEIYFIETKKFLLIGKSNICVKVGEKSLTCKKIDLTTIVKPEAPFDLSVVYREGANDFVVTFNTSHLQKKYVKVLMHDVAYRQEKDENKWTHVNLSSTKLTLLQRKLQPAAMYEIKVRSIPDHYFKGFWSEWSPSYYFRTP longxing_Grafting2_ems_3hM_1371_0001_0007_0001_0001__53__F
SEDSRLDQMKVKQAAKLAESGKVDPHAVKMIIKIILEAARERGDEDVIKVAERALEKVKKIESS DYSFSCYSQLEVNGSQHSLTCAFEDPDVNTTNLEFEICGALVEVKCLNFRKLQEIYFIETKKFLLIGKSNICVKVGEKSLTCKKIDLTTIVKPEAPFDLSVVYREGANDFVVTFNTSHLQKKYVKVLMHDVAYRQEKDENKWTHVNLSSTKLTLLQRKLQPAAMYEIKVRSIPDHYFKGFWSEWSPSYYFRTP longxing_Grafting2_HHH_eva_0068_0001_0007_0001_0001__30__M
PEVKKEAKKAEELLTQARKLAEDPRIRYIIEVLIEELRKAVKNDNEEQLHIIIWRAKAIWKYVL DYSFSCYSQLEVNGSQHSLTCAFEDPDVNTTNLEFEICGALVEVKCLNFRKLQEIYFIETKKFLLIGKSNICVKVGEKSLTCKKIDLTTIVKPEAPFDLSVVYREGANDFVVTFNTSHLQKKYVKVLMHDVAYRQEKDENKWTHVNLSSTKLTLLQRKLQPAAMYEIKVRSIPDHYFKGFWSEWSPSYYFRTP bcov_r2_ems_3hM_540_000000033_0001_0001__48__Q
DDKLKHLLKALQREAKDAYKNNSPDDLRLVKLKARLARKIAQIPTARKLASEVEKLATKLEKS DYSFSCYSQLEVNGSQHSLTCAFEDPDVNTTNLEFEICGALVEVKCLNFRKLQEIYFIETKKFLLIGKSNICVKVGEKSLTCKKIDLTTIVKPEAPFDLSVVYREGANDFVVTFNTSHLQKKYVKVLMHDVAYRQEKDENKWTHVNLSSTKLTLLQRKLQPAAMYEIKVRSIPDHYFKGFWSEWSPSYYFRTP longxing_Grafting2_ems_3hM_543_0001_0020_0001_0001__43__I
TEDVVRELEKILEELLRRGLLNEAIADALKDELRTALKEGDEDTLRLVRLKVELAKKTLK DYSFSCYSQLEVNGSQHSLTCAFEDPDVNTTNLEFEICGALVEVKCLNFRKLQEIYFIETKKFLLIGKSNICVKVGEKSLTCKKIDLTTIVKPEAPFDLSVVYREGANDFVVTFNTSHLQKKYVKVLMHDVAYRQEKDENKWTHVNLSSTKLTLLQRKLQPAAMYEIKVRSIPDHYFKGFWSEWSPSYYFRTP longxing_Grafting2_HHH_eva_0122_0001_0011_0001_0001__23__E
TEDVVRELEKILEELLRRGLLNPAIADALKDELRTALKEGDEDTLRLVREKVELAKKTLK DYSFSCYSQLEVNGSQHSLTCAFEDPDVNTTNLEFEICGALVEVKCLNFRKLQEIYFIETKKFLLIGKSNICVKVGEKSLTCKKIDLTTIVKPEAPFDLSVVYREGANDFVVTFNTSHLQKKYVKVLMHDVAYRQEKDENKWTHVNLSSTKLTLLQRKLQPAAMYEIKVRSIPDHYFKGFWSEWSPSYYFRTP longxing_Grafting2_HHH_eva_0122_0001_0011_0001_0001__50__E
PEVKKEAKKAEELLTQARKLAEDPRIRYIIEVLIELLRKAVKNDNEEDLHIIIWRAKAIWKYVL DYSFSCYSQLEVNGSQHSLTCAFEDPDVNTTNLEFEICGALVEVKCLNFRKLQEIYFIETKKFLLIGKSNICVKVGEKSLTCKKIDLTTIVKPEAPFDLSVVYREGANDFVVTFNTSHLQKKYVKVLMHDVAYRQEKDENKWTHVNLSSTKLTLLQRKLQPAAMYEIKVRSIPDHYFKGFWSEWSPSYYFRTP bcov_r2_ems_3hM_540_000000033_0001_0001__36__L
HEVQELARKLWHATEKAEKRNDEKAVKLLEDASVLLVNAWLSNDEDLKKKLNKYAKTVIKQAES DYSFSCYSQLEVNGSQHSLTCAFEDPDVNTTNLEFEICGALVEVKCLNFRKLQEIYFIETKKFLLIGKSNICVKVGEKSLTCKKIDLTTIVKPEAPFDLSVVYREGANDFVVTFNTSHLQKKYVKVLMHDVAYRQEKDENKWTHVNLSSTKLTLLQRKLQPAAMYEIKVRSIPDHYFKGFWSEWSPSYYFRTP bcov_v3_r3_HEEH_04578_000000011_0001_0001_44_64_H_.._ems_3hC_1310_0001_0001_0013_0001_0001_0001__51__L
TEDVVRELEKILEELLRRGLLNPAIADALKDELRTALKEDDEDTLRLVRLKVELAKKTLK DYSFSCYSQLEVNGSQHSLTCAFEDPDVNTTNLEFEICGALVEVKCLNFRKLQEIYFIETKKFLLIGKSNICVKVGEKSLTCKKIDLTTIVKPEAPFDLSVVYREGANDFVVTFNTSHLQKKYVKVLMHDVAYRQEKDENKWTHVNLSSTKLTLLQRKLQPAAMYEIKVRSIPDHYFKGFWSEWSPSYYFRTP longxing_Grafting2_HHH_eva_0122_0001_0011_0001_0001__40__D
DEVHKLAEKAARLALKKGDWDAHAKVVNVNLALKHGIISKEQAKKILKKIIEEILS DYSFSCYSQLEVNGSQHSLTCAFEDPDVNTTNLEFEICGALVEVKCLNFRKLQEIYFIETKKFLLIGKSNICVKVGEKSLTCKKIDLTTIVKPEAPFDLSVVYREGANDFVVTFNTSHLQKKYVKVLMHDVAYRQEKDENKWTHVNLSSTKLTLLQRKLQPAAMYEIKVRSIPDHYFKGFWSEWSPSYYFRTP bcov_v4_r4_ems_p1-15H-GBL-16H-GBL-16H_0129_0001_0001_0002_000000002_0001_0001_19_34_H_.._ems_p1-16H-GBL-16H-GABBL-16H_0045_0001_0001_0002_0001_0001_0001_0001__30__N
DPRKKLKELVDRAKTLAKQVGDRMALHVVKILELEAKEAIDNNDEEELKLVERKLRLAIKILES DYSFSCYSQLEVNGSQHSLTCAFEDPDVNTTNLEFEICGALVEVKCLNFRKLQEIYFIETKKFLLIGKSNICVKVGEKSLTCKKIDLTTIVKPEAPFDLSVVYREGANDFVVTFNTSHLQKKYVKVLMHDVAYRQEKDENKWTHVNLSSTKLTLLQRKLQPAAMYEIKVRSIPDHYFKGFWSEWSPSYYFRTP longxing_Grafting2_ems_3hM_2512_0001_0006_0001_0001__31__I
TEDVVRELEKILEELLRRGLLNPAIADALKDELRTALKEGDEDTVRLVRLKVELAKKTLK DYSFSCYSQLEVNGSQHSLTCAFEDPDVNTTNLEFEICGALVEVKCLNFRKLQEIYFIETKKFLLIGKSNICVKVGEKSLTCKKIDLTTIVKPEAPFDLSVVYREGANDFVVTFNTSHLQKKYVKVLMHDVAYRQEKDENKWTHVNLSSTKLTLLQRKLQPAAMYEIKVRSIPDHYFKGFWSEWSPSYYFRTP longxing_Grafting2_HHH_eva_0122_0001_0011_0001_0001__45__V
DEVHKLAEKAARLALKKGNWDAHAKVVNVFLALKHGIISKEQAKKILKKIIEEILS DYSFSCYSQLEVNGSQHSLTCAFEDPDVNTTNLEFEICGALVEVKCLNFRKLQEIYFIETKKFLLIGKSNICVKVGEKSLTCKKIDLTTIVKPEAPFDLSVVYREGANDFVVTFNTSHLQKKYVKVLMHDVAYRQEKDENKWTHVNLSSTKLTLLQRKLQPAAMYEIKVRSIPDHYFKGFWSEWSPSYYFRTP bcov_v4_r4_ems_p1-15H-GBL-16H-GBL-16H_0129_0001_0001_0002_000000002_0001_0001_19_34_H_.._ems_p1-16H-GBL-16H-GABBL-16H_0045_0001_0001_0002_0001_0001_0001_0001__19__N
DEVHKLAEKAARLALKKGDWDAHAKNVNVFLALKHGIISKEQAKKILKKIIEEILS DYSFSCYSQLEVNGSQHSLTCAFEDPDVNTTNLEFEICGALVEVKCLNFRKLQEIYFIETKKFLLIGKSNICVKVGEKSLTCKKIDLTTIVKPEAPFDLSVVYREGANDFVVTFNTSHLQKKYVKVLMHDVAYRQEKDENKWTHVNLSSTKLTLLQRKLQPAAMYEIKVRSIPDHYFKGFWSEWSPSYYFRTP bcov_v4_r4_ems_p1-15H-GBL-16H-GBL-16H_0129_0001_0001_0002_000000002_0001_0001_19_34_H_.._ems_p1-16H-GBL-16H-GABBL-16H_0045_0001_0001_0002_0001_0001_0001_0001__26__N
DKRKKLEKIAERLAREGKLDEEEAEKLNREAWKAGDEELLAKIVNAWLHAKLS DYSFSCYSQLEVNGSQHSLTCAFEDPDVNTTNLEFEICGALVEVKCLNFRKLQEIYFIETKKFLLIGKSNICVKVGEKSLTCKKIDLTTIVKPEAPFDLSVVYREGANDFVVTFNTSHLQKKYVKVLMHDVAYRQEKDENKWTHVNLSSTKLTLLQRKLQPAAMYEIKVRSIPDHYFKGFWSEWSPSYYFRTP bcov_v4_r4_ems_p1-15H-GBL-16H-GBL-16H_0129_0001_0001_0002_000000002_0001_0001_19_34_H_.._ems_p1-15H-GABBL-14H-GBL-16H_0666_0001_0001_0002_0001_0001_0001__28__N
TKVQELIERLREHAERKGNLVAKVIADELEEALRRGDESDIRMNSRKAKQAIKA DYSFSCYSQLEVNGSQHSLTCAFEDPDVNTTNLEFEICGALVEVKCLNFRKLQEIYFIETKKFLLIGKSNICVKVGEKSLTCKKIDLTTIVKPEAPFDLSVVYREGANDFVVTFNTSHLQKKYVKVLMHDVAYRQEKDENKWTHVNLSSTKLTLLQRKLQPAAMYEIKVRSIPDHYFKGFWSEWSPSYYFRTP longxing_Grafting2_HHH_eva_0779_0001_0002_0001_0001__20__L
DEVHKLAEKAARLALKKGDWDAHAKVVNVFLALKHGIISKEQAKKILKKIEEEILS DYSFSCYSQLEVNGSQHSLTCAFEDPDVNTTNLEFEICGALVEVKCLNFRKLQEIYFIETKKFLLIGKSNICVKVGEKSLTCKKIDLTTIVKPEAPFDLSVVYREGANDFVVTFNTSHLQKKYVKVLMHDVAYRQEKDENKWTHVNLSSTKLTLLQRKLQPAAMYEIKVRSIPDHYFKGFWSEWSPSYYFRTP bcov_v4_r4_ems_p1-15H-GBL-16H-GBL-16H_0129_0001_0001_0002_000000002_0001_0001_19_34_H_.._ems_p1-16H-GBL-16H-GABBL-16H_0045_0001_0001_0002_0001_0001_0001_0001__51__E
DEVHKLAEKAARLALKKGDIDAHAKVVNVFLALKHGIISKEQAKKILKKIIEEILS DYSFSCYSQLEVNGSQHSLTCAFEDPDVNTTNLEFEICGALVEVKCLNFRKLQEIYFIETKKFLLIGKSNICVKVGEKSLTCKKIDLTTIVKPEAPFDLSVVYREGANDFVVTFNTSHLQKKYVKVLMHDVAYRQEKDENKWTHVNLSSTKLTLLQRKLQPAAMYEIKVRSIPDHYFKGFWSEWSPSYYFRTP bcov_v4_r4_ems_p1-15H-GBL-16H-GBL-16H_0129_0001_0001_0002_000000002_0001_0001_19_34_H_.._ems_p1-16H-GBL-16H-GABBL-16H_0045_0001_0001_0002_0001_0001_0001_0001__20__I
TEDVVRELEKILEELLRRGLLNPAIADALKDELRTALKEGDEDTLRIVRLKVELAKKTLK DYSFSCYSQLEVNGSQHSLTCAFEDPDVNTTNLEFEICGALVEVKCLNFRKLQEIYFIETKKFLLIGKSNICVKVGEKSLTCKKIDLTTIVKPEAPFDLSVVYREGANDFVVTFNTSHLQKKYVKVLMHDVAYRQEKDENKWTHVNLSSTKLTLLQRKLQPAAMYEIKVRSIPDHYFKGFWSEWSPSYYFRTP longxing_Grafting2_HHH_eva_0122_0001_0011_0001_0001__47__I
DDTKLARRKVKLALTIVKNASSKEEADRALHIAEIVADEVNWPTLQEQVTRTKKWVEKYFS DYSFSCYSQLEVNGSQHSLTCAFEDPDVNTTNLEFEICGALVEVKCLNFRKLQEIYFIETKKFLLIGKSNICVKVGEKSLTCKKIDLTTIVKPEAPFDLSVVYREGANDFVVTFNTSHLQKKYVKVLMHDVAYRQEKDENKWTHVNLSSTKLTLLQRKLQPAAMYEIKVRSIPDHYFKGFWSEWSPSYYFRTP longxing_Grafting2_ems_3hM_843_0001_0012_0001_0001__42__W
SEDSRLDQMKVKQAAKLAESGKLDPHAVKIIIKIILEAARERGDEDVIKVAERALEKVKKIESS DYSFSCYSQLEVNGSQHSLTCAFEDPDVNTTNLEFEICGALVEVKCLNFRKLQEIYFIETKKFLLIGKSNICVKVGEKSLTCKKIDLTTIVKPEAPFDLSVVYREGANDFVVTFNTSHLQKKYVKVLMHDVAYRQEKDENKWTHVNLSSTKLTLLQRKLQPAAMYEIKVRSIPDHYFKGFWSEWSPSYYFRTP longxing_Grafting2_HHH_eva_0068_0001_0007_0001_0001__23__L
HEVQELMRKLWHATEKAEKRNDEKAVKLLEDASVLLVNAWLSNDEDLKKKANKYAKTVIKQAES DYSFSCYSQLEVNGSQHSLTCAFEDPDVNTTNLEFEICGALVEVKCLNFRKLQEIYFIETKKFLLIGKSNICVKVGEKSLTCKKIDLTTIVKPEAPFDLSVVYREGANDFVVTFNTSHLQKKYVKVLMHDVAYRQEKDENKWTHVNLSSTKLTLLQRKLQPAAMYEIKVRSIPDHYFKGFWSEWSPSYYFRTP bcov_v3_r3_HEEH_04578_000000011_0001_0001_44_64_H_.._ems_3hC_1310_0001_0001_0013_0001_0001_0001__7__M
SEDSRLDQMKVKQAAKLAESGKVDPHAVKIIIKIILEVARERGDEDVIKVAERALEKVKKIESS DYSFSCYSQLEVNGSQHSLTCAFEDPDVNTTNLEFEICGALVEVKCLNFRKLQEIYFIETKKFLLIGKSNICVKVGEKSLTCKKIDLTTIVKPEAPFDLSVVYREGANDFVVTFNTSHLQKKYVKVLMHDVAYRQEKDENKWTHVNLSSTKLTLLQRKLQPAAMYEIKVRSIPDHYFKGFWSEWSPSYYFRTP longxing_Grafting2_HHH_eva_0068_0001_0007_0001_0001__38__V
SLSHQVQMALIVAQIAKQDPDEKLARLKIELAANHVRKLLSVPDPSVHELAKKALKIIESVK DYSFSCYSQLEVNGSQHSLTCAFEDPDVNTTNLEFEICGALVEVKCLNFRKLQEIYFIETKKFLLIGKSNICVKVGEKSLTCKKIDLTTIVKPEAPFDLSVVYREGANDFVVTFNTSHLQKKYVKVLMHDVAYRQEKDENKWTHVNLSSTKLTLLQRKLQPAAMYEIKVRSIPDHYFKGFWSEWSPSYYFRTP longxing_Grafting2_ems_3hM_1720_0001_0007_0001_0001__61__V
TIEEELKKLARKAWKKGDEDAHAVLVNAWREYKLGDEKALKKLIKLAKELLDS DYSFSCYSQLEVNGSQHSLTCAFEDPDVNTTNLEFEICGALVEVKCLNFRKLQEIYFIETKKFLLIGKSNICVKVGEKSLTCKKIDLTTIVKPEAPFDLSVVYREGANDFVVTFNTSHLQKKYVKVLMHDVAYRQEKDENKWTHVNLSSTKLTLLQRKLQPAAMYEIKVRSIPDHYFKGFWSEWSPSYYFRTP bcov_v3_r3_ems_3hM_3011_000000023_0001_0001_44_61_H_.._ems_p1-15H-GBL-16H-GBL-16H_0039_0001_0001_0002_0001_0001_0001_0001__31__E
DEVHKLAEKAARLALKKGDWDAHAKVVNVFLYLKHGIISKEQAKKILKKIIEEILS DYSFSCYSQLEVNGSQHSLTCAFEDPDVNTTNLEFEICGALVEVKCLNFRKLQEIYFIETKKFLLIGKSNICVKVGEKSLTCKKIDLTTIVKPEAPFDLSVVYREGANDFVVTFNTSHLQKKYVKVLMHDVAYRQEKDENKWTHVNLSSTKLTLLQRKLQPAAMYEIKVRSIPDHYFKGFWSEWSPSYYFRTP bcov_v4_r4_ems_p1-15H-GBL-16H-GBL-16H_0129_0001_0001_0002_000000002_0001_0001_19_34_H_.._ems_p1-16H-GBL-16H-GABBL-16H_0045_0001_0001_0002_0001_0001_0001_0001__32__Y
TEEEKLESILRKLKELADRVEDPRARHMIRIILTELEDTIKEKRREDARLAIMKVKQALKTHL DYSFSCYSQLEVNGSQHSLTCAFEDPDVNTTNLEFEICGALVEVKCLNFRKLQEIYFIETKKFLLIGKSNICVKVGEKSLTCKKIDLTTIVKPEAPFDLSVVYREGANDFVVTFNTSHLQKKYVKVLMHDVAYRQEKDENKWTHVNLSSTKLTLLQRKLQPAAMYEIKVRSIPDHYFKGFWSEWSPSYYFRTP longxing_Grafting2_ems_3hM_1371_0001_0007_0001_0001__39__T
PEVKKEAKKAEELLTQARKLAEDPRIRYIIEVLIEELRKAMKNDNEEDLHIIIWRAKAIWKYVL DYSFSCYSQLEVNGSQHSLTCAFEDPDVNTTNLEFEICGALVEVKCLNFRKLQEIYFIETKKFLLIGKSNICVKVGEKSLTCKKIDLTTIVKPEAPFDLSVVYREGANDFVVTFNTSHLQKKYVKVLMHDVAYRQEKDENKWTHVNLSSTKLTLLQRKLQPAAMYEIKVRSIPDHYFKGFWSEWSPSYYFRTP bcov_r2_ems_3hM_540_000000033_0001_0001__41__M
TEDVVRELEKILEELLRRGLLNPAIADALKDILRTALKEGDEDTLRLVRLKVELAKKTLK DYSFSCYSQLEVNGSQHSLTCAFEDPDVNTTNLEFEICGALVEVKCLNFRKLQEIYFIETKKFLLIGKSNICVKVGEKSLTCKKIDLTTIVKPEAPFDLSVVYREGANDFVVTFNTSHLQKKYVKVLMHDVAYRQEKDENKWTHVNLSSTKLTLLQRKLQPAAMYEIKVRSIPDHYFKGFWSEWSPSYYFRTP longxing_Grafting2_HHH_eva_0122_0001_0011_0001_0001__32__I
TIQEELKKLARKAWKKGDEDAHAVLVNAWRAYKLGDEKALKKLIKLAKELLDS DYSFSCYSQLEVNGSQHSLTCAFEDPDVNTTNLEFEICGALVEVKCLNFRKLQEIYFIETKKFLLIGKSNICVKVGEKSLTCKKIDLTTIVKPEAPFDLSVVYREGANDFVVTFNTSHLQKKYVKVLMHDVAYRQEKDENKWTHVNLSSTKLTLLQRKLQPAAMYEIKVRSIPDHYFKGFWSEWSPSYYFRTP bcov_v3_r3_ems_3hM_3011_000000023_0001_0001_44_61_H_.._ems_p1-15H-GBL-16H-GBL-16H_0039_0001_0001_0002_0001_0001_0001_0001__3__Q
HDVQELARKLWHATEKAEKRNDEKAVKLLEDASVLLVNAWLSNDEDLKKKANKYAKTVIKQAES DYSFSCYSQLEVNGSQHSLTCAFEDPDVNTTNLEFEICGALVEVKCLNFRKLQEIYFIETKKFLLIGKSNICVKVGEKSLTCKKIDLTTIVKPEAPFDLSVVYREGANDFVVTFNTSHLQKKYVKVLMHDVAYRQEKDENKWTHVNLSSTKLTLLQRKLQPAAMYEIKVRSIPDHYFKGFWSEWSPSYYFRTP bcov_v3_r3_HEEH_04578_000000011_0001_0001_44_64_H_.._ems_3hC_1310_0001_0001_0013_0001_0001_0001__2__D
PEVKKEAKKAEELLTQARKLAEDPRIRYIIEVLIESLRKAVKNDNEEDLHIIIWRAKAIWKYVL DYSFSCYSQLEVNGSQHSLTCAFEDPDVNTTNLEFEICGALVEVKCLNFRKLQEIYFIETKKFLLIGKSNICVKVGEKSLTCKKIDLTTIVKPEAPFDLSVVYREGANDFVVTFNTSHLQKKYVKVLMHDVAYRQEKDENKWTHVNLSSTKLTLLQRKLQPAAMYEIKVRSIPDHYFKGFWSEWSPSYYFRTP bcov_r2_ems_3hM_540_000000033_0001_0001__36__S
HDKLKHLLKALQREAKDAYKNNSPDDLRLVKLKARLARKIAQDPTARKLASEVEKLATKLEKS DYSFSCYSQLEVNGSQHSLTCAFEDPDVNTTNLEFEICGALVEVKCLNFRKLQEIYFIETKKFLLIGKSNICVKVGEKSLTCKKIDLTTIVKPEAPFDLSVVYREGANDFVVTFNTSHLQKKYVKVLMHDVAYRQEKDENKWTHVNLSSTKLTLLQRKLQPAAMYEIKVRSIPDHYFKGFWSEWSPSYYFRTP longxing_Grafting2_ems_3hM_543_0001_0020_0001_0001__1__H
TIEEELKKLARKAWKKGDEDAHAVLVNAWRAYKLGDEKMLKKLIKLAKELLDS DYSFSCYSQLEVNGSQHSLTCAFEDPDVNTTNLEFEICGALVEVKCLNFRKLQEIYFIETKKFLLIGKSNICVKVGEKSLTCKKIDLTTIVKPEAPFDLSVVYREGANDFVVTFNTSHLQKKYVKVLMHDVAYRQEKDENKWTHVNLSSTKLTLLQRKLQPAAMYEIKVRSIPDHYFKGFWSEWSPSYYFRTP bcov_v3_r3_ems_3hM_3011_000000023_0001_0001_44_61_H_.._ems_p1-15H-GBL-16H-GBL-16H_0039_0001_0001_0002_0001_0001_0001_0001__39__M
SWETIFRLKTDALEKAADKNNQELAKLVRKAAELLARALNVDDEDTKRDLERKAEEILKNV DYSFSCYSQLEVNGSQHSLTCAFEDPDVNTTNLEFEICGALVEVKCLNFRKLQEIYFIETKKFLLIGKSNICVKVGEKSLTCKKIDLTTIVKPEAPFDLSVVYREGANDFVVTFNTSHLQKKYVKVLMHDVAYRQEKDENKWTHVNLSSTKLTLLQRKLQPAAMYEIKVRSIPDHYFKGFWSEWSPSYYFRTP bcov_v4_r3_ems_3hC_204_000000066_0001_0001_22_41_H_.._ems_3hM_2628_0001_0002_0001_0001__9__K
PEVKKEAKKAEELLTQARKLAEDPRIRYIIEVLIEELRKAVKNDNEEHLHIIIWRAKAIWKYVL DYSFSCYSQLEVNGSQHSLTCAFEDPDVNTTNLEFEICGALVEVKCLNFRKLQEIYFIETKKFLLIGKSNICVKVGEKSLTCKKIDLTTIVKPEAPFDLSVVYREGANDFVVTFNTSHLQKKYVKVLMHDVAYRQEKDENKWTHVNLSSTKLTLLQRKLQPAAMYEIKVRSIPDHYFKGFWSEWSPSYYFRTP bcov_r2_ems_3hM_540_000000033_0001_0001__48__H
DEVHKLAEKAARLALKKGDWDAHAKVVNVFLALKHGIKSKEQAKKILKKIIEEILS DYSFSCYSQLEVNGSQHSLTCAFEDPDVNTTNLEFEICGALVEVKCLNFRKLQEIYFIETKKFLLIGKSNICVKVGEKSLTCKKIDLTTIVKPEAPFDLSVVYREGANDFVVTFNTSHLQKKYVKVLMHDVAYRQEKDENKWTHVNLSSTKLTLLQRKLQPAAMYEIKVRSIPDHYFKGFWSEWSPSYYFRTP bcov_v4_r4_ems_p1-15H-GBL-16H-GBL-16H_0129_0001_0001_0002_000000002_0001_0001_19_34_H_.._ems_p1-16H-GBL-16H-GABBL-16H_0045_0001_0001_0002_0001_0001_0001_0001__38__K
DEDEDLIRRKIELALKILSKIPDPTAQKVVETAKKLYEEATKKNDKELLEDVAAYAVIQAIRI DYSFSCYSQLEVNGSQHSLTCAFEDPDVNTTNLEFEICGALVEVKCLNFRKLQEIYFIETKKFLLIGKSNICVKVGEKSLTCKKIDLTTIVKPEAPFDLSVVYREGANDFVVTFNTSHLQKKYVKVLMHDVAYRQEKDENKWTHVNLSSTKLTLLQRKLQPAAMYEIKVRSIPDHYFKGFWSEWSPSYYFRTP longxing_Grafting2_ems_3hM_2634_0002_0011_0001_0001__5__D
HEVQELARKLWHATEKAEKRNDEKAVKLLEDASVLLVNAWLSNDEDLKKKNNKYAKTVIKQAES DYSFSCYSQLEVNGSQHSLTCAFEDPDVNTTNLEFEICGALVEVKCLNFRKLQEIYFIETKKFLLIGKSNICVKVGEKSLTCKKIDLTTIVKPEAPFDLSVVYREGANDFVVTFNTSHLQKKYVKVLMHDVAYRQEKDENKWTHVNLSSTKLTLLQRKLQPAAMYEIKVRSIPDHYFKGFWSEWSPSYYFRTP bcov_v3_r3_HEEH_04578_000000011_0001_0001_44_64_H_.._ems_3hC_1310_0001_0001_0013_0001_0001_0001__51__N
SEDSRLDQMKVKQAAKLAESGKVDPHAVKIIIKIILEAARERGDEDLIKVAERALEKVKKIESS DYSFSCYSQLEVNGSQHSLTCAFEDPDVNTTNLEFEICGALVEVKCLNFRKLQEIYFIETKKFLLIGKSNICVKVGEKSLTCKKIDLTTIVKPEAPFDLSVVYREGANDFVVTFNTSHLQKKYVKVLMHDVAYRQEKDENKWTHVNLSSTKLTLLQRKLQPAAMYEIKVRSIPDHYFKGFWSEWSPSYYFRTP longxing_Grafting2_HHH_eva_0068_0001_0007_0001_0001__47__L
HEVQELARKLWHATEKAEKRNDEKAVKLLEDASVLLVVAWLSNDEDLKKKANKYAKTVIKQAES DYSFSCYSQLEVNGSQHSLTCAFEDPDVNTTNLEFEICGALVEVKCLNFRKLQEIYFIETKKFLLIGKSNICVKVGEKSLTCKKIDLTTIVKPEAPFDLSVVYREGANDFVVTFNTSHLQKKYVKVLMHDVAYRQEKDENKWTHVNLSSTKLTLLQRKLQPAAMYEIKVRSIPDHYFKGFWSEWSPSYYFRTP bcov_v3_r3_HEEH_04578_000000011_0001_0001_44_64_H_.._ems_3hC_1310_0001_0001_0013_0001_0001_0001__38__V
TEDVVRELEKILEELLRRGLQNPAIADALKDELRTALKEGDEDTLRLVRLKVELAKKTLK DYSFSCYSQLEVNGSQHSLTCAFEDPDVNTTNLEFEICGALVEVKCLNFRKLQEIYFIETKKFLLIGKSNICVKVGEKSLTCKKIDLTTIVKPEAPFDLSVVYREGANDFVVTFNTSHLQKKYVKVLMHDVAYRQEKDENKWTHVNLSSTKLTLLQRKLQPAAMYEIKVRSIPDHYFKGFWSEWSPSYYFRTP longxing_Grafting2_HHH_eva_0122_0001_0011_0001_0001__21__Q
HEVQELARKLWHATEKAEKRNDEKAKKLLEDASVLLVNAWLSNDEDLKKKANKYAKTVIKQAES DYSFSCYSQLEVNGSQHSLTCAFEDPDVNTTNLEFEICGALVEVKCLNFRKLQEIYFIETKKFLLIGKSNICVKVGEKSLTCKKIDLTTIVKPEAPFDLSVVYREGANDFVVTFNTSHLQKKYVKVLMHDVAYRQEKDENKWTHVNLSSTKLTLLQRKLQPAAMYEIKVRSIPDHYFKGFWSEWSPSYYFRTP bcov_v3_r3_HEEH_04578_000000011_0001_0001_44_64_H_.._ems_3hC_1310_0001_0001_0013_0001_0001_0001__26__K
DKRKKLEKIAERLAREGKLDEEEAEKLDREAWKAGDEELLAKIVNAWLHAKLS DYSFSCYSQLEVNGSQHSLTCAFEDPDVNTTNLEFEICGALVEVKCLNFRKLQEIYFIETKKFLLIGKSNICVKVGEKSLTCKKIDLTTIVKPEAPFDLSVVYREGANDFVVTFNTSHLQKKYVKVLMHDVAYRQEKDENKWTHVNLSSTKLTLLQRKLQPAAMYEIKVRSIPDHYFKGFWSEWSPSYYFRTP bcov_v4_r4_ems_p1-15H-GBL-16H-GBL-16H_0129_0001_0001_0002_000000002_0001_0001_19_34_H_.._ems_p1-15H-GABBL-14H-GBL-16H_0666_0001_0001_0002_0001_0001_0001__28__D
DFELAKIIATAVYEQAEKSGDPEDLRLAILKLEMAIKHVTDPNIRKYLKKLLENLKRLQ DYSFSCYSQLEVNGSQHSLTCAFEDPDVNTTNLEFEICGALVEVKCLNFRKLQEIYFIETKKFLLIGKSNICVKVGEKSLTCKKIDLTTIVKPEAPFDLSVVYREGANDFVVTFNTSHLQKKYVKVLMHDVAYRQEKDENKWTHVNLSSTKLTLLQRKLQPAAMYEIKVRSIPDHYFKGFWSEWSPSYYFRTP longxing_Grafting2_ems_3hM_305_0001_0003_0001_0001__2__F
HEVQEFARKLWHATEKAEKRNDEKAVKLLEDASVLLVNAWLSNDEDLKKKANKYAKTVIKQAES DYSFSCYSQLEVNGSQHSLTCAFEDPDVNTTNLEFEICGALVEVKCLNFRKLQEIYFIETKKFLLIGKSNICVKVGEKSLTCKKIDLTTIVKPEAPFDLSVVYREGANDFVVTFNTSHLQKKYVKVLMHDVAYRQEKDENKWTHVNLSSTKLTLLQRKLQPAAMYEIKVRSIPDHYFKGFWSEWSPSYYFRTP bcov_v3_r3_HEEH_04578_000000011_0001_0001_44_64_H_.._ems_3hC_1310_0001_0001_0013_0001_0001_0001__6__F
TEEEKLESILRKLKELADRVEDPRARHMIRHILTELEDAIKEKRREDARLAIMKVKQALKTHL DYSFSCYSQLEVNGSQHSLTCAFEDPDVNTTNLEFEICGALVEVKCLNFRKLQEIYFIETKKFLLIGKSNICVKVGEKSLTCKKIDLTTIVKPEAPFDLSVVYREGANDFVVTFNTSHLQKKYVKVLMHDVAYRQEKDENKWTHVNLSSTKLTLLQRKLQPAAMYEIKVRSIPDHYFKGFWSEWSPSYYFRTP longxing_Grafting2_ems_3hM_1371_0001_0007_0001_0001__31__H
SWETIFRLWTDALEKAADKNNQELAKLVRKAAELLARALNVDDEDTKRDLERKAEEVLKNV DYSFSCYSQLEVNGSQHSLTCAFEDPDVNTTNLEFEICGALVEVKCLNFRKLQEIYFIETKKFLLIGKSNICVKVGEKSLTCKKIDLTTIVKPEAPFDLSVVYREGANDFVVTFNTSHLQKKYVKVLMHDVAYRQEKDENKWTHVNLSSTKLTLLQRKLQPAAMYEIKVRSIPDHYFKGFWSEWSPSYYFRTP bcov_v4_r3_ems_3hC_204_000000066_0001_0001_22_41_H_.._ems_3hM_2628_0001_0002_0001_0001__57__V
TIEEELKKLARKAWKKGDEDAHAVLVNAWRAYVLGDEKALKKLIKLAKELLDS DYSFSCYSQLEVNGSQHSLTCAFEDPDVNTTNLEFEICGALVEVKCLNFRKLQEIYFIETKKFLLIGKSNICVKVGEKSLTCKKIDLTTIVKPEAPFDLSVVYREGANDFVVTFNTSHLQKKYVKVLMHDVAYRQEKDENKWTHVNLSSTKLTLLQRKLQPAAMYEIKVRSIPDHYFKGFWSEWSPSYYFRTP bcov_v3_r3_ems_3hM_3011_000000023_0001_0001_44_61_H_.._ems_p1-15H-GBL-16H-GBL-16H_0039_0001_0001_0002_0001_0001_0001_0001__33__V
[truncated: 2,721,506 more chars]
