# Supplementary material for: Design of protein-binding proteins from the target structure alone
Source: Nature. 2022 Mar 24;605(7910):551–60. doi: 10.1038/s41586-022-04654-9 (PMC9117152; doi:10.1038/s41586-022-04654-9)
Supplement: Supplementary file 3 — Supplementary Code Design scripts and main pdb files. This compressed file is the main supplement and contains the following files: => cao_2021_protocol/ => design_models_final_combo_optimized/ => design_models_sequence/ => design_models_ssm_natives/ => ngs_analysis_scripts/ [file 41586_2022_4654_MOESM3_ESM.gz › supplemental_files/design_models_sequence/H3.seq]

AEKVWRALNRAAMKAKDPEARKLIERAMRLLSKGVDPEELLEELLRLLEELGDEDAVRVIKRLLK PGATLCLGHHAVPNGTLVKTITDDQIEVTDATELVQSIPNDKPFQNVNKITYGACPKYVKQNTLKLATGMRNVPEKGLFGAIAGFIENGWEGMIDGWYGFRHQNSEGTGQAADLKSTQAAIDQINGKLNRVIEKTLLVALENQHTIDLTDSEMNKLFEKTGRQLRENAEDMGNGCFKIYHKCDNACIESIRNGTYDHDVYRDEALNNRFQ Motif0332_bcov_4helix_03513_0001
DAQHIYRLAAQIKIIAKERQIPEIEKLAKKVLKLAELVNRGLLKREEAEKRARHLYSLASSY PGATLCLGHHAVPNGTLVKTITDDQIEVTDATELVQSIPNDKPFQNVNKITYGACPKYVKQNTLKLATGMRNVPEKGLFGAIAGFIENGWEGMIDGWYGFRHQNSEGTGQAADLKSTQAAIDQINGKLNRVIEKTLLVALENQHTIDLTDSEMNKLFEKTGRQLRENAEDMGNGCFKIYHKCDNACIESIRNGTYDHDVYRDEALNNRFQ Motif0023_ems_3hC_721_0002_0001_0002
DAQNFVRYAEELERNGISPEEAAKRAVEAAEILLGSPEEARKWLEEALKKLGNPVLKLAIELLRK PGATLCLGHHAVPNGTLVKTITDDQIEVTDATELVQSIPNDKPFQNVNKITYGACPKYVKQNTLKLATGMRNVPEKGLFGAIAGFIENGWEGMIDGWYGFRHQNSEGTGQAADLKSTQAAIDQINGKLNRVIEKTLLVALENQHTIDLTDSEMNKLFEKTGRQLRENAEDMGNGCFKIYHKCDNACIESIRNGTYDHDVYRDEALNNRFQ Motif0083_bcov_4helix_12466_0001
DDAFRILVEMVKKLVKEAKEKNDKSIAYQAIYRARAQVKLAKDPNVQETLKELIKIAEKIIKS PGATLCLGHHAVPNGTLVKTITDDQIEVTDATELVQSIPNDKPFQNVNKITYGACPKYVKQNTLKLATGMRNVPEKGLFGAIAGFIENGWEGMIDGWYGFRHQNSEGTGQAADLKSTQAAIDQINGKLNRVIEKTLLVALENQHTIDLTDSEMNKLFEKTGRQLRENAEDMGNGCFKIYHKCDNACIESIRNGTYDHDVYRDEALNNRFQ Motif0001_ems_3hM_2462_0001
DDDTYEWAVRVAETLAKRKNDEKAERLVQTLRKAYKDAKDNNDEETLSRVLQELLRLLAQILI PGATLCLGHHAVPNGTLVKTITDDQIEVTDATELVQSIPNDKPFQNVNKITYGACPKYVKQNTLKLATGMRNVPEKGLFGAIAGFIENGWEGMIDGWYGFRHQNSEGTGQAADLKSTQAAIDQINGKLNRVIEKTLLVALENQHTIDLTDSEMNKLFEKTGRQLRENAEDMGNGCFKIYHKCDNACIESIRNGTYDHDVYRDEALNNRFQ Motif0120_ems_3hM_1823_0001_0001
DDEALRASELLRRLIPDPELVRRIVNLALRVRAQNDPELEKELEELITRALGDPELTREILELLK PGATLCLGHHAVPNGTLVKTITDDQIEVTDATELVQSIPNDKPFQNVNKITYGACPKYVKQNTLKLATGMRNVPEKGLFGAIAGFIENGWEGMIDGWYGFRHQNSEGTGQAADLKSTQAAIDQINGKLNRVIEKTLLVALENQHTIDLTDSEMNKLFEKTGRQLRENAEDMGNGCFKIYHKCDNACIESIRNGTYDHDVYRDEALNNRFQ Motif0110_bcov_4helix_08499_0001
DDEEELKKVLKLIETALKRAEDKWQHEALRIAYRLIEMLLQLNDPDVKDVATQAKKLAEQVL PGATLCLGHHAVPNGTLVKTITDDQIEVTDATELVQSIPNDKPFQNVNKITYGACPKYVKQNTLKLATGMRNVPEKGLFGAIAGFIENGWEGMIDGWYGFRHQNSEGTGQAADLKSTQAAIDQINGKLNRVIEKTLLVALENQHTIDLTDSEMNKLFEKTGRQLRENAEDMGNGCFKIYHKCDNACIESIRNGTYDHDVYRDEALNNRFQ Motif0403_ems_3hM_591_0001
DDEHWERLWRKAKKLVDSAGNHYAREALEAAERIWKKGKEMNDPYALKAAEYLLRSAVRAISE PGATLCLGHHAVPNGTLVKTITDDQIEVTDATELVQSIPNDKPFQNVNKITYGACPKYVKQNTLKLATGMRNVPEKGLFGAIAGFIENGWEGMIDGWYGFRHQNSEGTGQAADLKSTQAAIDQINGKLNRVIEKTLLVALENQHTIDLTDSEMNKLFEKTGRQLRENAEDMGNGCFKIYHKCDNACIESIRNGTYDHDVYRDEALNNRFQ Motif0363_ems_3hC_185_0001_0001_0002
DDELRKLAKWVRKLVKKFGLSPEVAIKLANILYRAYFKGLSPDQIKELLRKYAEEVKKKG PGATLCLGHHAVPNGTLVKTITDDQIEVTDATELVQSIPNDKPFQNVNKITYGACPKYVKQNTLKLATGMRNVPEKGLFGAIAGFIENGWEGMIDGWYGFRHQNSEGTGQAADLKSTQAAIDQINGKLNRVIEKTLLVALENQHTIDLTDSEMNKLFEKTGRQLRENAEDMGNGCFKIYHKCDNACIESIRNGTYDHDVYRDEALNNRFQ Motif0026_HHH_eva_0188_0001_0001
DDERWEKVARKAETWAKRKNDELAEKIVQTLRKEYKDAKDNNDEKRLYQVLYRLIAQLRIIKK PGATLCLGHHAVPNGTLVKTITDDQIEVTDATELVQSIPNDKPFQNVNKITYGACPKYVKQNTLKLATGMRNVPEKGLFGAIAGFIENGWEGMIDGWYGFRHQNSEGTGQAADLKSTQAAIDQINGKLNRVIEKTLLVALENQHTIDLTDSEMNKLFEKTGRQLRENAEDMGNGCFKIYHKCDNACIESIRNGTYDHDVYRDEALNNRFQ Motif0003_ems_3hM_1823_0001_0001
DDETNHAATEVYYLLNNALHAPDPDEARKLASRAKEIAKKFNNEILVKLAEEILKKIEEKS PGATLCLGHHAVPNGTLVKTITDDQIEVTDATELVQSIPNDKPFQNVNKITYGACPKYVKQNTLKLATGMRNVPEKGLFGAIAGFIENGWEGMIDGWYGFRHQNSEGTGQAADLKSTQAAIDQINGKLNRVIEKTLLVALENQHTIDLTDSEMNKLFEKTGRQLRENAEDMGNGCFKIYHKCDNACIESIRNGTYDHDVYRDEALNNRFQ Motif0144_ems_3hM_2400_0001_0001
DDEVEKKWRTVVTLAEQWKKHPDDELKSKLDTWKKKLKEIVKNAQNYRERLLARYLLSAIELVM PGATLCLGHHAVPNGTLVKTITDDQIEVTDATELVQSIPNDKPFQNVNKITYGACPKYVKQNTLKLATGMRNVPEKGLFGAIAGFIENGWEGMIDGWYGFRHQNSEGTGQAADLKSTQAAIDQINGKLNRVIEKTLLVALENQHTIDLTDSEMNKLFEKTGRQLRENAEDMGNGCFKIYHKCDNACIESIRNGTYDHDVYRDEALNNRFQ Motif0400_ems_3hM_3427_0001_0001
DDKRLTEQYQHASTLAKQKNDELALKLIETLYTRAQRTGDPRVKYQVWYRLYAQARLLEG PGATLCLGHHAVPNGTLVKTITDDQIEVTDATELVQSIPNDKPFQNVNKITYGACPKYVKQNTLKLATGMRNVPEKGLFGAIAGFIENGWEGMIDGWYGFRHQNSEGTGQAADLKSTQAAIDQINGKLNRVIEKTLLVALENQHTIDLTDSEMNKLFEKTGRQLRENAEDMGNGCFKIYHKCDNACIESIRNGTYDHDVYRDEALNNRFQ Motif0023_ems_3hM_1612_0001_0001
DDKTLTEVYQHAKTLAEQRNDTEALLRIEFQYKYAQRTGDPHQKKMVEKWLRDLSKKLEG PGATLCLGHHAVPNGTLVKTITDDQIEVTDATELVQSIPNDKPFQNVNKITYGACPKYVKQNTLKLATGMRNVPEKGLFGAIAGFIENGWEGMIDGWYGFRHQNSEGTGQAADLKSTQAAIDQINGKLNRVIEKTLLVALENQHTIDLTDSEMNKLFEKTGRQLRENAEDMGNGCFKIYHKCDNACIESIRNGTYDHDVYRDEALNNRFQ Motif0197_ems_3hM_1612_0001
DDQFNAYALRYAIRAVEIRGDDESKKAVERYASDPRVQEIVKKQDPEAYKAAQKIISELRKKKS PGATLCLGHHAVPNGTLVKTITDDQIEVTDATELVQSIPNDKPFQNVNKITYGACPKYVKQNTLKLATGMRNVPEKGLFGAIAGFIENGWEGMIDGWYGFRHQNSEGTGQAADLKSTQAAIDQINGKLNRVIEKTLLVALENQHTIDLTDSEMNKLFEKTGRQLRENAEDMGNGCFKIYHKCDNACIESIRNGTYDHDVYRDEALNNRFQ Motif0252_ems_coilM_123_0002_0001
DDREVYQLEYRARAQIKLGDKKMADKVLERIREVAERRGDPEVRKVFEHLRKYAEKYI PGATLCLGHHAVPNGTLVKTITDDQIEVTDATELVQSIPNDKPFQNVNKITYGACPKYVKQNTLKLATGMRNVPEKGLFGAIAGFIENGWEGMIDGWYGFRHQNSEGTGQAADLKSTQAAIDQINGKLNRVIEKTLLVALENQHTIDLTDSEMNKLFEKTGRQLRENAEDMGNGCFKIYHKCDNACIESIRNGTYDHDVYRDEALNNRFQ Motif0125_HHH_eva_0254_0001_0001
DDRKKVEDTLIDKFARAAKNKDEELLETIVKEAKDLAEKLDDPRLRVLAQALKRYLEQLQK PGATLCLGHHAVPNGTLVKTITDDQIEVTDATELVQSIPNDKPFQNVNKITYGACPKYVKQNTLKLATGMRNVPEKGLFGAIAGFIENGWEGMIDGWYGFRHQNSEGTGQAADLKSTQAAIDQINGKLNRVIEKTLLVALENQHTIDLTDSEMNKLFEKTGRQLRENAEDMGNGCFKIYHKCDNACIESIRNGTYDHDVYRDEALNNRFQ Motif0028_ems_3hC_162_0001_0001
DDTEQIRKIAESLRELAERDPRYKYQARYRLYAQVLIAEKKNNETAIRIVRTAIEQVEKKV PGATLCLGHHAVPNGTLVKTITDDQIEVTDATELVQSIPNDKPFQNVNKITYGACPKYVKQNTLKLATGMRNVPEKGLFGAIAGFIENGWEGMIDGWYGFRHQNSEGTGQAADLKSTQAAIDQINGKLNRVIEKTLLVALENQHTIDLTDSEMNKLFEKTGRQLRENAEDMGNGCFKIYHKCDNACIESIRNGTYDHDVYRDEALNNRFQ Motif0023_ems_3hM_1700_0001_0002
DDTKKIAQEAYRLAAQAALDPRLKEEVQRRLKKLVTEAEKKNNEMAIRLVRMLLEWVSKYV PGATLCLGHHAVPNGTLVKTITDDQIEVTDATELVQSIPNDKPFQNVNKITYGACPKYVKQNTLKLATGMRNVPEKGLFGAIAGFIENGWEGMIDGWYGFRHQNSEGTGQAADLKSTQAAIDQINGKLNRVIEKTLLVALENQHTIDLTDSEMNKLFEKTGRQLRENAEDMGNGCFKIYHKCDNACIESIRNGTYDHDVYRDEALNNRFQ Motif0023_ems_3hM_1700_0001_0001
DEALEELIERALKGDPDARQNLRRYIKRLLESGNEEALRKIIELIRELLNVSPEEAEEIVKRLVK PGATLCLGHHAVPNGTLVKTITDDQIEVTDATELVQSIPNDKPFQNVNKITYGACPKYVKQNTLKLATGMRNVPEKGLFGAIAGFIENGWEGMIDGWYGFRHQNSEGTGQAADLKSTQAAIDQINGKLNRVIEKTLLVALENQHTIDLTDSEMNKLFEKTGRQLRENAEDMGNGCFKIYHKCDNACIESIRNGTYDHDVYRDEALNNRFQ Motif0339_bcov_4helix_01549_0001
DEARELAEEVYRAIAQLKISPDPKDKKAAKWAHTLLSKAIRATDPNEQRSLLKTAIKYVRNT PGATLCLGHHAVPNGTLVKTITDDQIEVTDATELVQSIPNDKPFQNVNKITYGACPKYVKQNTLKLATGMRNVPEKGLFGAIAGFIENGWEGMIDGWYGFRHQNSEGTGQAADLKSTQAAIDQINGKLNRVIEKTLLVALENQHTIDLTDSEMNKLFEKTGRQLRENAEDMGNGCFKIYHKCDNACIESIRNGTYDHDVYRDEALNNRFQ Motif0313_ems_3hC_3_0001_0001_0001
DEDEKIVKTFATLLSRAMKENDPDKIQEVLRKLTQEAIRIKKTDPERAKKILDLALDLARKLV PGATLCLGHHAVPNGTLVKTITDDQIEVTDATELVQSIPNDKPFQNVNKITYGACPKYVKQNTLKLATGMRNVPEKGLFGAIAGFIENGWEGMIDGWYGFRHQNSEGTGQAADLKSTQAAIDQINGKLNRVIEKTLLVALENQHTIDLTDSEMNKLFEKTGRQLRENAEDMGNGCFKIYHKCDNACIESIRNGTYDHDVYRDEALNNRFQ Motif0154_ems_3hC_982_0002_0001_0001
DEDERLKQAFHRYYEQLERNNVDPKRLYEIVKWALELLRKIGATKASKWAETVLTKLEKKIS PGATLCLGHHAVPNGTLVKTITDDQIEVTDATELVQSIPNDKPFQNVNKITYGACPKYVKQNTLKLATGMRNVPEKGLFGAIAGFIENGWEGMIDGWYGFRHQNSEGTGQAADLKSTQAAIDQINGKLNRVIEKTLLVALENQHTIDLTDSEMNKLFEKTGRQLRENAEDMGNGCFKIYHKCDNACIESIRNGTYDHDVYRDEALNNRFQ Motif0037_ems_3hM_1062_0001_0001
DEDKKIAEQAAEILATLLRKATTEEQKKKALKIARDYVKKLVEDQEKAKLIQQMLERYYRQAR PGATLCLGHHAVPNGTLVKTITDDQIEVTDATELVQSIPNDKPFQNVNKITYGACPKYVKQNTLKLATGMRNVPEKGLFGAIAGFIENGWEGMIDGWYGFRHQNSEGTGQAADLKSTQAAIDQINGKLNRVIEKTLLVALENQHTIDLTDSEMNKLFEKTGRQLRENAEDMGNGCFKIYHKCDNACIESIRNGTYDHDVYRDEALNNRFQ Motif0085_ems_3hC_1146_0001_0001
DEDQQKAAKRASKLLTQAVKENNKLLLRYLLEMAKMLLLIATDPTARKILKEAIEKAEKAVKG PGATLCLGHHAVPNGTLVKTITDDQIEVTDATELVQSIPNDKPFQNVNKITYGACPKYVKQNTLKLATGMRNVPEKGLFGAIAGFIENGWEGMIDGWYGFRHQNSEGTGQAADLKSTQAAIDQINGKLNRVIEKTLLVALENQHTIDLTDSEMNKLFEKTGRQLRENAEDMGNGCFKIYHKCDNACIESIRNGTYDHDVYRDEALNNRFQ Motif0398_ems_3hC_1397_0001_0001
DEDRKATYRAAQLLYRLVAEAKTEEEVKKALKIATEHIRRQIPDQEKAKEVTKRLKHAADMVL PGATLCLGHHAVPNGTLVKTITDDQIEVTDATELVQSIPNDKPFQNVNKITYGACPKYVKQNTLKLATGMRNVPEKGLFGAIAGFIENGWEGMIDGWYGFRHQNSEGTGQAADLKSTQAAIDQINGKLNRVIEKTLLVALENQHTIDLTDSEMNKLFEKTGRQLRENAEDMGNGCFKIYHKCDNACIESIRNGTYDHDVYRDEALNNRFQ Motif0048_ems_3hC_1315_0001_0001_0001
DEDRKIMWEASDILYRALAQAKTEEEKKKALKKAQDYVKKLVEDQEKAKKINKRLQEIYELLQ PGATLCLGHHAVPNGTLVKTITDDQIEVTDATELVQSIPNDKPFQNVNKITYGACPKYVKQNTLKLATGMRNVPEKGLFGAIAGFIENGWEGMIDGWYGFRHQNSEGTGQAADLKSTQAAIDQINGKLNRVIEKTLLVALENQHTIDLTDSEMNKLFEKTGRQLRENAEDMGNGCFKIYHKCDNACIESIRNGTYDHDVYRDEALNNRFQ Motif0352_ems_3hC_1146_0001_0001
DEDRQIALQAHDHLYRALSDAKTEEQKKKALKEAQDYVKKLVEDQEKAKKINKRLQEVYERLQ PGATLCLGHHAVPNGTLVKTITDDQIEVTDATELVQSIPNDKPFQNVNKITYGACPKYVKQNTLKLATGMRNVPEKGLFGAIAGFIENGWEGMIDGWYGFRHQNSEGTGQAADLKSTQAAIDQINGKLNRVIEKTLLVALENQHTIDLTDSEMNKLFEKTGRQLRENAEDMGNGCFKIYHKCDNACIESIRNGTYDHDVYRDEALNNRFQ Motif0324_ems_3hC_1146_0001
DEDRRKTIETILTEARKLARNPQIKLRLKTQQKIFKEAVKKNDEDRLYSAEIIARKLYKLAKS PGATLCLGHHAVPNGTLVKTITDDQIEVTDATELVQSIPNDKPFQNVNKITYGACPKYVKQNTLKLATGMRNVPEKGLFGAIAGFIENGWEGMIDGWYGFRHQNSEGTGQAADLKSTQAAIDQINGKLNRVIEKTLLVALENQHTIDLTDSEMNKLFEKTGRQLRENAEDMGNGCFKIYHKCDNACIESIRNGTYDHDVYRDEALNNRFQ Motif0135_ems_3hM_250_0001_0001
DEDTKAEKIAKDVLEDLLKKATTEEERQKALRTALEVIRRLIPDQQKALKVATELYRLAVEAI PGATLCLGHHAVPNGTLVKTITDDQIEVTDATELVQSIPNDKPFQNVNKITYGACPKYVKQNTLKLATGMRNVPEKGLFGAIAGFIENGWEGMIDGWYGFRHQNSEGTGQAADLKSTQAAIDQINGKLNRVIEKTLLVALENQHTIDLTDSEMNKLFEKTGRQLRENAEDMGNGCFKIYHKCDNACIESIRNGTYDHDVYRDEALNNRFQ Motif0077_ems_3hC_1315_0002_0001_0001
DEDTKAKKIAEDVLEDLLKKATTEEERQKAAETAAKVVVRLIPDEQKALKVATELYRIAIQVI PGATLCLGHHAVPNGTLVKTITDDQIEVTDATELVQSIPNDKPFQNVNKITYGACPKYVKQNTLKLATGMRNVPEKGLFGAIAGFIENGWEGMIDGWYGFRHQNSEGTGQAADLKSTQAAIDQINGKLNRVIEKTLLVALENQHTIDLTDSEMNKLFEKTGRQLRENAEDMGNGCFKIYHKCDNACIESIRNGTYDHDVYRDEALNNRFQ Motif0223_ems_3hC_1315_0002_0001_0002
DEDTKARKIAEDVLKDLLKKATTEEERHKALETAIEVVKRLIPDQQKAMRVVNELYYIAAQVI PGATLCLGHHAVPNGTLVKTITDDQIEVTDATELVQSIPNDKPFQNVNKITYGACPKYVKQNTLKLATGMRNVPEKGLFGAIAGFIENGWEGMIDGWYGFRHQNSEGTGQAADLKSTQAAIDQINGKLNRVIEKTLLVALENQHTIDLTDSEMNKLFEKTGRQLRENAEDMGNGCFKIYHKCDNACIESIRNGTYDHDVYRDEALNNRFQ Motif0355_ems_3hC_1315_0002_0001_0002
DEDTKLAKRAEKSLDMLLSMATTEEEKEIALQVAQRYVEQAVEDQEKVKKIQKKLRELYEKKQ PGATLCLGHHAVPNGTLVKTITDDQIEVTDATELVQSIPNDKPFQNVNKITYGACPKYVKQNTLKLATGMRNVPEKGLFGAIAGFIENGWEGMIDGWYGFRHQNSEGTGQAADLKSTQAAIDQINGKLNRVIEKTLLVALENQHTIDLTDSEMNKLFEKTGRQLRENAEDMGNGCFKIYHKCDNACIESIRNGTYDHDVYRDEALNNRFQ Motif0027_ems_3hC_1146_0001_0001
DEDTKLTKIAEEALDWALSKATTEEEKRVALMLARRYIKEQVEDQEKVKKAEKKLKELYEKKQ PGATLCLGHHAVPNGTLVKTITDDQIEVTDATELVQSIPNDKPFQNVNKITYGACPKYVKQNTLKLATGMRNVPEKGLFGAIAGFIENGWEGMIDGWYGFRHQNSEGTGQAADLKSTQAAIDQINGKLNRVIEKTLLVALENQHTIDLTDSEMNKLFEKTGRQLRENAEDMGNGCFKIYHKCDNACIESIRNGTYDHDVYRDEALNNRFQ Motif0516_ems_3hC_1146_0001
DEDTKNEKIAKDVLKDLLKKATTEDERMRAVETALEVIKRLIPDKHKAQQVANELYYIAAQVI PGATLCLGHHAVPNGTLVKTITDDQIEVTDATELVQSIPNDKPFQNVNKITYGACPKYVKQNTLKLATGMRNVPEKGLFGAIAGFIENGWEGMIDGWYGFRHQNSEGTGQAADLKSTQAAIDQINGKLNRVIEKTLLVALENQHTIDLTDSEMNKLFEKTGRQLRENAEDMGNGCFKIYHKCDNACIESIRNGTYDHDVYRDEALNNRFQ Motif0355_ems_3hC_1315_0001_0002
DEDTVKKILRELAKVALELATPEAYKALLRASFIASEALSAENPEQQKHLITLIKQLLDHLNS PGATLCLGHHAVPNGTLVKTITDDQIEVTDATELVQSIPNDKPFQNVNKITYGACPKYVKQNTLKLATGMRNVPEKGLFGAIAGFIENGWEGMIDGWYGFRHQNSEGTGQAADLKSTQAAIDQINGKLNRVIEKTLLVALENQHTIDLTDSEMNKLFEKTGRQLRENAEDMGNGCFKIYHKCDNACIESIRNGTYDHDVYRDEALNNRFQ Motif0575_ems_3hM_78_0001_0001
DEEAKELLHEAYKLAAQLRLANNPEAVKKVEKLIRIAADAAHKNDEEKVKKAISLVRKIARSVL PGATLCLGHHAVPNGTLVKTITDDQIEVTDATELVQSIPNDKPFQNVNKITYGACPKYVKQNTLKLATGMRNVPEKGLFGAIAGFIENGWEGMIDGWYGFRHQNSEGTGQAADLKSTQAAIDQINGKLNRVIEKTLLVALENQHTIDLTDSEMNKLFEKTGRQLRENAEDMGNGCFKIYHKCDNACIESIRNGTYDHDVYRDEALNNRFQ Motif0235_ems_3hM_235_0001_0001
DEEAKIASRAYFILVQLLKEATTEEQKKKALKKAQDYVKKAVEDQEIAKKINKNLQIAYELTQ PGATLCLGHHAVPNGTLVKTITDDQIEVTDATELVQSIPNDKPFQNVNKITYGACPKYVKQNTLKLATGMRNVPEKGLFGAIAGFIENGWEGMIDGWYGFRHQNSEGTGQAADLKSTQAAIDQINGKLNRVIEKTLLVALENQHTIDLTDSEMNKLFEKTGRQLRENAEDMGNGCFKIYHKCDNACIESIRNGTYDHDVYRDEALNNRFQ Motif0241_ems_3hC_1146_0001_0001
DEEARKWATLAAEVALQVGDPELMKKVYKLANLLYRAIARNDEDAVKHVKDALRKLYEKAS PGATLCLGHHAVPNGTLVKTITDDQIEVTDATELVQSIPNDKPFQNVNKITYGACPKYVKQNTLKLATGMRNVPEKGLFGAIAGFIENGWEGMIDGWYGFRHQNSEGTGQAADLKSTQAAIDQINGKLNRVIEKTLLVALENQHTIDLTDSEMNKLFEKTGRQLRENAEDMGNGCFKIYHKCDNACIESIRNGTYDHDVYRDEALNNRFQ Motif0026_ems_3hM_73_0001_0001
DEEDIRRLAEELYRLLAQAKLIEDPEQAKEISKLLQKIKKDAQDPTVKKLADLAIKQVESIVKS PGATLCLGHHAVPNGTLVKTITDDQIEVTDATELVQSIPNDKPFQNVNKITYGACPKYVKQNTLKLATGMRNVPEKGLFGAIAGFIENGWEGMIDGWYGFRHQNSEGTGQAADLKSTQAAIDQINGKLNRVIEKTLLVALENQHTIDLTDSEMNKLFEKTGRQLRENAEDMGNGCFKIYHKCDNACIESIRNGTYDHDVYRDEALNNRFQ Motif0313_ems_3hC_219_0002_0001_0001
DEEDKKIKEILHRLAKQAADVPDDTEANKWLRKALELAEKLATSEHEALKLSSWVYRAANRLK PGATLCLGHHAVPNGTLVKTITDDQIEVTDATELVQSIPNDKPFQNVNKITYGACPKYVKQNTLKLATGMRNVPEKGLFGAIAGFIENGWEGMIDGWYGFRHQNSEGTGQAADLKSTQAAIDQINGKLNRVIEKTLLVALENQHTIDLTDSEMNKLFEKTGRQLRENAEDMGNGCFKIYHKCDNACIESIRNGTYDHDVYRDEALNNRFQ Motif0018_ems_3hC_1266_0001_0001
DEEEDVEKLVRTALKIVKTLIKDRDQAYEWANRIYHVAVNFKDDPRKAKEVLDKLRREIEEKAK PGATLCLGHHAVPNGTLVKTITDDQIEVTDATELVQSIPNDKPFQNVNKITYGACPKYVKQNTLKLATGMRNVPEKGLFGAIAGFIENGWEGMIDGWYGFRHQNSEGTGQAADLKSTQAAIDQINGKLNRVIEKTLLVALENQHTIDLTDSEMNKLFEKTGRQLRENAEDMGNGCFKIYHKCDNACIESIRNGTYDHDVYRDEALNNRFQ Motif0502_ems_3hM_1169_0001_0001
DEEEEELRRLVEEGDEYKVTNHVYYLMSQAKMEGDPDKAKRILERVLREFGDPLLERLLEILEKL PGATLCLGHHAVPNGTLVKTITDDQIEVTDATELVQSIPNDKPFQNVNKITYGACPKYVKQNTLKLATGMRNVPEKGLFGAIAGFIENGWEGMIDGWYGFRHQNSEGTGQAADLKSTQAAIDQINGKLNRVIEKTLLVALENQHTIDLTDSEMNKLFEKTGRQLRENAEDMGNGCFKIYHKCDNACIESIRNGTYDHDVYRDEALNNRFQ Motif0355_bcov_4helix_00326_0001
DEEEEKARRTLKKLWDKLQKDTEDKDKVKEVVEKWVEKWLKQVRTQEQYRIALLLTFLASALNI PGATLCLGHHAVPNGTLVKTITDDQIEVTDATELVQSIPNDKPFQNVNKITYGACPKYVKQNTLKLATGMRNVPEKGLFGAIAGFIENGWEGMIDGWYGFRHQNSEGTGQAADLKSTQAAIDQINGKLNRVIEKTLLVALENQHTIDLTDSEMNKLFEKTGRQLRENAEDMGNGCFKIYHKCDNACIESIRNGTYDHDVYRDEALNNRFQ Motif0462_ems_3hM_1083_0001_0001
DEEEETAEKIMETILTLAQQAKKDPDTAETEIDKLLKLAEKLGDQVLRRYAEEAKRAAQLIK PGATLCLGHHAVPNGTLVKTITDDQIEVTDATELVQSIPNDKPFQNVNKITYGACPKYVKQNTLKLATGMRNVPEKGLFGAIAGFIENGWEGMIDGWYGFRHQNSEGTGQAADLKSTQAAIDQINGKLNRVIEKTLLVALENQHTIDLTDSEMNKLFEKTGRQLRENAEDMGNGCFKIYHKCDNACIESIRNGTYDHDVYRDEALNNRFQ Motif0052_ems_3hM_1581_0001_0001
DEEEEVKELLKKAEKRVRSVPDPTEARKVVKEALEILYKKISDPRLAWEAANHLYRAYYEAV PGATLCLGHHAVPNGTLVKTITDDQIEVTDATELVQSIPNDKPFQNVNKITYGACPKYVKQNTLKLATGMRNVPEKGLFGAIAGFIENGWEGMIDGWYGFRHQNSEGTGQAADLKSTQAAIDQINGKLNRVIEKTLLVALENQHTIDLTDSEMNKLFEKTGRQLRENAEDMGNGCFKIYHKCDNACIESIRNGTYDHDVYRDEALNNRFQ Motif0026_ems_3hM_3394_0001_0001
DEEEKHAHELYNKAEEVARKQNNMYQQYELKQLYKLVETAKKQNDEESLKEAIKRLIELARKIV PGATLCLGHHAVPNGTLVKTITDDQIEVTDATELVQSIPNDKPFQNVNKITYGACPKYVKQNTLKLATGMRNVPEKGLFGAIAGFIENGWEGMIDGWYGFRHQNSEGTGQAADLKSTQAAIDQINGKLNRVIEKTLLVALENQHTIDLTDSEMNKLFEKTGRQLRENAEDMGNGCFKIYHKCDNACIESIRNGTYDHDVYRDEALNNRFQ Motif0095_ems_3hM_1129_0001
DEEEKKIRTTIKRRLDDVAKKKDKESFDKVAHKALKLALDLRNSELAEAIYRIIAQARLKLEK PGATLCLGHHAVPNGTLVKTITDDQIEVTDATELVQSIPNDKPFQNVNKITYGACPKYVKQNTLKLATGMRNVPEKGLFGAIAGFIENGWEGMIDGWYGFRHQNSEGTGQAADLKSTQAAIDQINGKLNRVIEKTLLVALENQHTIDLTDSEMNKLFEKTGRQLRENAEDMGNGCFKIYHKCDNACIESIRNGTYDHDVYRDEALNNRFQ Motif0318_ems_3hM_3005_0001_0001
DEEELEELIELIERNDPRVYQLLFRLIAQARLRGNEEAVKVLEKVLELLLRGDPDKARKLLEDLR PGATLCLGHHAVPNGTLVKTITDDQIEVTDATELVQSIPNDKPFQNVNKITYGACPKYVKQNTLKLATGMRNVPEKGLFGAIAGFIENGWEGMIDGWYGFRHQNSEGTGQAADLKSTQAAIDQINGKLNRVIEKTLLVALENQHTIDLTDSEMNKLFEKTGRQLRENAEDMGNGCFKIYHKCDNACIESIRNGTYDHDVYRDEALNNRFQ Motif0104_bcov_4helix_04471_0001_0001
DEEELEKAIEAIERNDPRAYKLLYYLLVQARMEGNEEKVKVLEKVLELLLRGDPDKARKLLEDLR PGATLCLGHHAVPNGTLVKTITDDQIEVTDATELVQSIPNDKPFQNVNKITYGACPKYVKQNTLKLATGMRNVPEKGLFGAIAGFIENGWEGMIDGWYGFRHQNSEGTGQAADLKSTQAAIDQINGKLNRVIEKTLLVALENQHTIDLTDSEMNKLFEKTGRQLRENAEDMGNGCFKIYHKCDNACIESIRNGTYDHDVYRDEALNNRFQ Motif0349_bcov_4helix_04471_0001
DEEELEKAIELIERNDPRVYELLYRLIAQARLKGNEEKVKVLHKVLELLMRGDPDKARKLLEDLR PGATLCLGHHAVPNGTLVKTITDDQIEVTDATELVQSIPNDKPFQNVNKITYGACPKYVKQNTLKLATGMRNVPEKGLFGAIAGFIENGWEGMIDGWYGFRHQNSEGTGQAADLKSTQAAIDQINGKLNRVIEKTLLVALENQHTIDLTDSEMNKLFEKTGRQLRENAEDMGNGCFKIYHKCDNACIESIRNGTYDHDVYRDEALNNRFQ Motif0313_bcov_4helix_04471_0001_0001
DEEELKTTAEKLKKEARDLVKDDPRKHQVVERYIRQVEEQAKTPEQRKKALERLVETLKKD PGATLCLGHHAVPNGTLVKTITDDQIEVTDATELVQSIPNDKPFQNVNKITYGACPKYVKQNTLKLATGMRNVPEKGLFGAIAGFIENGWEGMIDGWYGFRHQNSEGTGQAADLKSTQAAIDQINGKLNRVIEKTLLVALENQHTIDLTDSEMNKLFEKTGRQLRENAEDMGNGCFKIYHKCDNACIESIRNGTYDHDVYRDEALNNRFQ Motif0085_ems_3hM_2948_0001_0001
DEEEVYKIILRLTFRNPEAARILLEALRLFQQGDPRVEELLKELEELAKKLGDPELEKAVRLLLK PGATLCLGHHAVPNGTLVKTITDDQIEVTDATELVQSIPNDKPFQNVNKITYGACPKYVKQNTLKLATGMRNVPEKGLFGAIAGFIENGWEGMIDGWYGFRHQNSEGTGQAADLKSTQAAIDQINGKLNRVIEKTLLVALENQHTIDLTDSEMNKLFEKTGRQLRENAEDMGNGCFKIYHKCDNACIESIRNGTYDHDVYRDEALNNRFQ Motif0575_bcov_4helix_01421_0001
DEEEYKEVLTKAQKYLSKLDTEHARKLKKMLDEAHKKAQNIPNPEVRKYLLEQAEMFARTVVK PGATLCLGHHAVPNGTLVKTITDDQIEVTDATELVQSIPNDKPFQNVNKITYGACPKYVKQNTLKLATGMRNVPEKGLFGAIAGFIENGWEGMIDGWYGFRHQNSEGTGQAADLKSTQAAIDQINGKLNRVIEKTLLVALENQHTIDLTDSEMNKLFEKTGRQLRENAEDMGNGCFKIYHKCDNACIESIRNGTYDHDVYRDEALNNRFQ Motif0264_ems_3hM_614_0001_0001
DEEFKKRATEARKLLKEATKKVQDKMARELFKKLIKLLEEAIRKDDDQALAQLIYYAENAVEMF PGATLCLGHHAVPNGTLVKTITDDQIEVTDATELVQSIPNDKPFQNVNKITYGACPKYVKQNTLKLATGMRNVPEKGLFGAIAGFIENGWEGMIDGWYGFRHQNSEGTGQAADLKSTQAAIDQINGKLNRVIEKTLLVALENQHTIDLTDSEMNKLFEKTGRQLRENAEDMGNGCFKIYHKCDNACIESIRNGTYDHDVYRDEALNNRFQ Motif0071_ems_3hM_1358_0001_0001
DEEKEKSARTELKKWSKLVNSAKSMQEAFRIIAQASVHARLKGDEILLRLIETFADELRRRF PGATLCLGHHAVPNGTLVKTITDDQIEVTDATELVQSIPNDKPFQNVNKITYGACPKYVKQNTLKLATGMRNVPEKGLFGAIAGFIENGWEGMIDGWYGFRHQNSEGTGQAADLKSTQAAIDQINGKLNRVIEKTLLVALENQHTIDLTDSEMNKLFEKTGRQLRENAEDMGNGCFKIYHKCDNACIESIRNGTYDHDVYRDEALNNRFQ Motif0099_ems_3hM_2052_0001_0001
DEELEELVKRLEEKAKSPEERRLLREFLEAAKRGDMQRLYRILAQLRLALGDPEEVKKLLDLIYK PGATLCLGHHAVPNGTLVKTITDDQIEVTDATELVQSIPNDKPFQNVNKITYGACPKYVKQNTLKLATGMRNVPEKGLFGAIAGFIENGWEGMIDGWYGFRHQNSEGTGQAADLKSTQAAIDQINGKLNRVIEKTLLVALENQHTIDLTDSEMNKLFEKTGRQLRENAEDMGNGCFKIYHKCDNACIESIRNGTYDHDVYRDEALNNRFQ Motif0023_bcov_4helix_04618_0001_0001
DEELKTLESIVRTLLEKARRNNDEKSVRLAERALIALYMAKHADELRREIQKRQVKELIKKIK PGATLCLGHHAVPNGTLVKTITDDQIEVTDATELVQSIPNDKPFQNVNKITYGACPKYVKQNTLKLATGMRNVPEKGLFGAIAGFIENGWEGMIDGWYGFRHQNSEGTGQAADLKSTQAAIDQINGKLNRVIEKTLLVALENQHTIDLTDSEMNKLFEKTGRQLRENAEDMGNGCFKIYHKCDNACIESIRNGTYDHDVYRDEALNNRFQ Motif0461_ems_3hC_807_0001
DEELKTLESLARTYLEKARRNNDERSVKAAERALKALQEAKNADERQRYQIKYHVRAQLKMIQ PGATLCLGHHAVPNGTLVKTITDDQIEVTDATELVQSIPNDKPFQNVNKITYGACPKYVKQNTLKLATGMRNVPEKGLFGAIAGFIENGWEGMIDGWYGFRHQNSEGTGQAADLKSTQAAIDQINGKLNRVIEKTLLVALENQHTIDLTDSEMNKLFEKTGRQLRENAEDMGNGCFKIYHKCDNACIESIRNGTYDHDVYRDEALNNRFQ Motif0213_ems_3hC_807_0001_0001
DEELLERAIKLLREGNPEEAAHVLFRLWTELKQKGDPRAEVVHKALELLARGDPDKARELLEKLK PGATLCLGHHAVPNGTLVKTITDDQIEVTDATELVQSIPNDKPFQNVNKITYGACPKYVKQNTLKLATGMRNVPEKGLFGAIAGFIENGWEGMIDGWYGFRHQNSEGTGQAADLKSTQAAIDQINGKLNRVIEKTLLVALENQHTIDLTDSEMNKLFEKTGRQLRENAEDMGNGCFKIYHKCDNACIESIRNGTYDHDVYRDEALNNRFQ Motif0553_bcov_4helix_09190_0001
DEEQKRVTTTLKKLEELAENASSEEERKELLKKAEKIWEDAQDPHVRKLALKAQTRIRYLAQR PGATLCLGHHAVPNGTLVKTITDDQIEVTDATELVQSIPNDKPFQNVNKITYGACPKYVKQNTLKLATGMRNVPEKGLFGAIAGFIENGWEGMIDGWYGFRHQNSEGTGQAADLKSTQAAIDQINGKLNRVIEKTLLVALENQHTIDLTDSEMNKLFEKTGRQLRENAEDMGNGCFKIYHKCDNACIESIRNGTYDHDVYRDEALNNRFQ Motif0260_ems_3hM_1931_0001_0001
DEEQKSFTTILKRLEELARNASSKEEVDNLLRQVEYLKKLARDPHARKLADTVAKRIRKIRDS PGATLCLGHHAVPNGTLVKTITDDQIEVTDATELVQSIPNDKPFQNVNKITYGACPKYVKQNTLKLATGMRNVPEKGLFGAIAGFIENGWEGMIDGWYGFRHQNSEGTGQAADLKSTQAAIDQINGKLNRVIEKTLLVALENQHTIDLTDSEMNKLFEKTGRQLRENAEDMGNGCFKIYHKCDNACIESIRNGTYDHDVYRDEALNNRFQ Motif0457_ems_3hM_1931_0001_0001
DEEQLKQARKLAELLYRAVAQNDKELLKKLIKTAKTLLKRLTDPRARDALRNAIELAEKAVKG PGATLCLGHHAVPNGTLVKTITDDQIEVTDATELVQSIPNDKPFQNVNKITYGACPKYVKQNTLKLATGMRNVPEKGLFGAIAGFIENGWEGMIDGWYGFRHQNSEGTGQAADLKSTQAAIDQINGKLNRVIEKTLLVALENQHTIDLTDSEMNKLFEKTGRQLRENAEDMGNGCFKIYHKCDNACIESIRNGTYDHDVYRDEALNNRFQ Motif0313_ems_3hC_1397_0001_0001_0001
DEEQQMVAKMVSKLLTQALKENDKYRLRAQAKIAKTLLKRLTDPTARKILKEAIEKAEKAVKG PGATLCLGHHAVPNGTLVKTITDDQIEVTDATELVQSIPNDKPFQNVNKITYGACPKYVKQNTLKLATGMRNVPEKGLFGAIAGFIENGWEGMIDGWYGFRHQNSEGTGQAADLKSTQAAIDQINGKLNRVIEKTLLVALENQHTIDLTDSEMNKLFEKTGRQLRENAEDMGNGCFKIYHKCDNACIESIRNGTYDHDVYRDEALNNRFQ Motif0328_ems_3hC_1397_0001_0001_0001
DEEQQRQAQEAANELYYAIAQNNKELLKKLIKKAKTLLKRLTDPTARKALKLLIELAEKAVKG PGATLCLGHHAVPNGTLVKTITDDQIEVTDATELVQSIPNDKPFQNVNKITYGACPKYVKQNTLKLATGMRNVPEKGLFGAIAGFIENGWEGMIDGWYGFRHQNSEGTGQAADLKSTQAAIDQINGKLNRVIEKTLLVALENQHTIDLTDSEMNKLFEKTGRQLRENAEDMGNGCFKIYHKCDNACIESIRNGTYDHDVYRDEALNNRFQ Motif0355_ems_3hC_1397_0001_0001_0001
DEEQVHRVVERAYRLATQNPQVKDLAHQVIRLASKAYRNNDPELLKQAEELLKEAEKRAK PGATLCLGHHAVPNGTLVKTITDDQIEVTDATELVQSIPNDKPFQNVNKITYGACPKYVKQNTLKLATGMRNVPEKGLFGAIAGFIENGWEGMIDGWYGFRHQNSEGTGQAADLKSTQAAIDQINGKLNRVIEKTLLVALENQHTIDLTDSEMNKLFEKTGRQLRENAEDMGNGCFKIYHKCDNACIESIRNGTYDHDVYRDEALNNRFQ Motif0126_ems_3hC_474_0001_0002
DEERAYEIANILFRAYSEARDPRIQKKIEKVLTKFMEAVKKNDEDKLKEAEEQARKLLKQARS PGATLCLGHHAVPNGTLVKTITDDQIEVTDATELVQSIPNDKPFQNVNKITYGACPKYVKQNTLKLATGMRNVPEKGLFGAIAGFIENGWEGMIDGWYGFRHQNSEGTGQAADLKSTQAAIDQINGKLNRVIEKTLLVALENQHTIDLTDSEMNKLFEKTGRQLRENAEDMGNGCFKIYHKCDNACIESIRNGTYDHDVYRDEALNNRFQ Motif0191_ems_3hM_250_0001_0003
DEERHEKIRHQRRVATVAYQAYLDPDTAKKWLEDVEKKLREEGNEELVRTVERAKKIYKRTV PGATLCLGHHAVPNGTLVKTITDDQIEVTDATELVQSIPNDKPFQNVNKITYGACPKYVKQNTLKLATGMRNVPEKGLFGAIAGFIENGWEGMIDGWYGFRHQNSEGTGQAADLKSTQAAIDQINGKLNRVIEKTLLVALENQHTIDLTDSEMNKLFEKTGRQLRENAEDMGNGCFKIYHKCDNACIESIRNGTYDHDVYRDEALNNRFQ Motif0280_ems_3hM_923_0001_0001
DEEVKDLIKRAQEYAERVGDPFNQYYVEWLELVFREAKKKNNERMQKYVKESLEKWVRKAE PGATLCLGHHAVPNGTLVKTITDDQIEVTDATELVQSIPNDKPFQNVNKITYGACPKYVKQNTLKLATGMRNVPEKGLFGAIAGFIENGWEGMIDGWYGFRHQNSEGTGQAADLKSTQAAIDQINGKLNRVIEKTLLVALENQHTIDLTDSEMNKLFEKTGRQLRENAEDMGNGCFKIYHKCDNACIESIRNGTYDHDVYRDEALNNRFQ Motif0564_ems_3hM_1200_0001_0001
DEEVRRMIEANRYYGWSPEWIVRALLELIRDKLNVSPEEALKFLLEVLRRLGDPELVKIVEELLR PGATLCLGHHAVPNGTLVKTITDDQIEVTDATELVQSIPNDKPFQNVNKITYGACPKYVKQNTLKLATGMRNVPEKGLFGAIAGFIENGWEGMIDGWYGFRHQNSEGTGQAADLKSTQAAIDQINGKLNRVIEKTLLVALENQHTIDLTDSEMNKLFEKTGRQLRENAEDMGNGCFKIYHKCDNACIESIRNGTYDHDVYRDEALNNRFQ Motif0590_bcov_4helix_00098_0001
DEEWKKLEKSAQELISKLGDDSLKRLAEQVRKLYEDAKRNNDDYKRNEAKYRLRAQVNLAS PGATLCLGHHAVPNGTLVKTITDDQIEVTDATELVQSIPNDKPFQNVNKITYGACPKYVKQNTLKLATGMRNVPEKGLFGAIAGFIENGWEGMIDGWYGFRHQNSEGTGQAADLKSTQAAIDQINGKLNRVIEKTLLVALENQHTIDLTDSEMNKLFEKTGRQLRENAEDMGNGCFKIYHKCDNACIESIRNGTYDHDVYRDEALNNRFQ Motif0122_ems_3hC_1436_0001_0001
DEEWKKTATEAIKLLEEALKKIQDTQAHYHFRAQIRILEEAIRKDDDDLLEVAIRLAQKLYKKF PGATLCLGHHAVPNGTLVKTITDDQIEVTDATELVQSIPNDKPFQNVNKITYGACPKYVKQNTLKLATGMRNVPEKGLFGAIAGFIENGWEGMIDGWYGFRHQNSEGTGQAADLKSTQAAIDQINGKLNRVIEKTLLVALENQHTIDLTDSEMNKLFEKTGRQLRENAEDMGNGCFKIYHKCDNACIESIRNGTYDHDVYRDEALNNRFQ Motif0254_ems_3hM_1358_0001_0004
DEEWKKTATEAIKLLKEAIKKVQDEETRYLLYALIYYLESQIRLDLDETAKELIEKAQKVVKKY PGATLCLGHHAVPNGTLVKTITDDQIEVTDATELVQSIPNDKPFQNVNKITYGACPKYVKQNTLKLATGMRNVPEKGLFGAIAGFIENGWEGMIDGWYGFRHQNSEGTGQAADLKSTQAAIDQINGKLNRVIEKTLLVALENQHTIDLTDSEMNKLFEKTGRQLRENAEDMGNGCFKIYHKCDNACIESIRNGTYDHDVYRDEALNNRFQ Motif0350_ems_3hM_1358_0001_0001
DEEYEKLVREAVKKFKEAVEKNDEKKRDEATKTAVKIAKDANDPELVQLVYRLLAQARIEAKK PGATLCLGHHAVPNGTLVKTITDDQIEVTDATELVQSIPNDKPFQNVNKITYGACPKYVKQNTLKLATGMRNVPEKGLFGAIAGFIENGWEGMIDGWYGFRHQNSEGTGQAADLKSTQAAIDQINGKLNRVIEKTLLVALENQHTIDLTDSEMNKLFEKTGRQLRENAEDMGNGCFKIYHKCDNACIESIRNGTYDHDVYRDEALNNRFQ Motif0001_ems_3hM_3711_0001_0001
DEEYRKQTQEVVWKLYTAMVLNDKELAKEVIKLARRLTKEVTDPHVQEALKRLIKLAEKIVKS PGATLCLGHHAVPNGTLVKTITDDQIEVTDATELVQSIPNDKPFQNVNKITYGACPKYVKQNTLKLATGMRNVPEKGLFGAIAGFIENGWEGMIDGWYGFRHQNSEGTGQAADLKSTQAAIDQINGKLNRVIEKTLLVALENQHTIDLTDSEMNKLFEKTGRQLRENAEDMGNGCFKIYHKCDNACIESIRNGTYDHDVYRDEALNNRFQ Motif0366_ems_3hM_2462_0001_0001
DEHHLRARIVSIAMRLATQAKSEEDVKKAEKLLQEWLDKLNVDEELQKWAHSVLRTMYKLAS PGATLCLGHHAVPNGTLVKTITDDQIEVTDATELVQSIPNDKPFQNVNKITYGACPKYVKQNTLKLATGMRNVPEKGLFGAIAGFIENGWEGMIDGWYGFRHQNSEGTGQAADLKSTQAAIDQINGKLNRVIEKTLLVALENQHTIDLTDSEMNKLFEKTGRQLRENAEDMGNGCFKIYHKCDNACIESIRNGTYDHDVYRDEALNNRFQ Motif0140_ems_3hC_1017_0001_0001
DEHLRAAHEAYNELTQQVRRATTEEEVKKALKNATEHARRAIPDQEMAKRITKFLKMIADLWL PGATLCLGHHAVPNGTLVKTITDDQIEVTDATELVQSIPNDKPFQNVNKITYGACPKYVKQNTLKLATGMRNVPEKGLFGAIAGFIENGWEGMIDGWYGFRHQNSEGTGQAADLKSTQAAIDQINGKLNRVIEKTLLVALENQHTIDLTDSEMNKLFEKTGRQLRENAEDMGNGCFKIYHKCDNACIESIRNGTYDHDVYRDEALNNRFQ Motif0240_ems_3hC_1315_0001_0001
DEHVDKLRKTLEKLVEEAFDDPNKRQSNKRYVKQVAESAEDPRNRKQAEKALQMAKTYLEQARS PGATLCLGHHAVPNGTLVKTITDDQIEVTDATELVQSIPNDKPFQNVNKITYGACPKYVKQNTLKLATGMRNVPEKGLFGAIAGFIENGWEGMIDGWYGFRHQNSEGTGQAADLKSTQAAIDQINGKLNRVIEKTLLVALENQHTIDLTDSEMNKLFEKTGRQLRENAEDMGNGCFKIYHKCDNACIESIRNGTYDHDVYRDEALNNRFQ Motif0019_ems_3hM_555_0001
DEHYELMELEYRLRAEAKLAYSDPTQAKSFAETWIKKARQKSDKREQKKVLQSAIKVARKQIL PGATLCLGHHAVPNGTLVKTITDDQIEVTDATELVQSIPNDKPFQNVNKITYGACPKYVKQNTLKLATGMRNVPEKGLFGAIAGFIENGWEGMIDGWYGFRHQNSEGTGQAADLKSTQAAIDQINGKLNRVIEKTLLVALENQHTIDLTDSEMNKLFEKTGRQLRENAEDMGNGCFKIYHKCDNACIESIRNGTYDHDVYRDEALNNRFQ Motif0326_ems_3hC_1242_0002_0001_0001
DEIEEELRKLAEEGDPIRVQMLLRYVAERHGDPRYEEAYKLFLELLSQGIDPEEAVEIILKLLKK PGATLCLGHHAVPNGTLVKTITDDQIEVTDATELVQSIPNDKPFQNVNKITYGACPKYVKQNTLKLATGMRNVPEKGLFGAIAGFIENGWEGMIDGWYGFRHQNSEGTGQAADLKSTQAAIDQINGKLNRVIEKTLLVALENQHTIDLTDSEMNKLFEKTGRQLRENAEDMGNGCFKIYHKCDNACIESIRNGTYDHDVYRDEALNNRFQ Motif0052_bcov_4helix_03417_0001
DEIEELLHHAMRLATEAMRVDPSYKEILLRLQMRARLLQQRGSPEAKEVAKKIEEVARKAIG PGATLCLGHHAVPNGTLVKTITDDQIEVTDATELVQSIPNDKPFQNVNKITYGACPKYVKQNTLKLATGMRNVPEKGLFGAIAGFIENGWEGMIDGWYGFRHQNSEGTGQAADLKSTQAAIDQINGKLNRVIEKTLLVALENQHTIDLTDSEMNKLFEKTGRQLRENAEDMGNGCFKIYHKCDNACIESIRNGTYDHDVYRDEALNNRFQ Motif0147_ems_3hC_822_0001_0001
DEIHELAQEVYRIVAQAKLSPDPKDKKAAKWAYTLLEKALKAQDPNEIRSLLKTAIKYWRST PGATLCLGHHAVPNGTLVKTITDDQIEVTDATELVQSIPNDKPFQNVNKITYGACPKYVKQNTLKLATGMRNVPEKGLFGAIAGFIENGWEGMIDGWYGFRHQNSEGTGQAADLKSTQAAIDQINGKLNRVIEKTLLVALENQHTIDLTDSEMNKLFEKTGRQLRENAEDMGNGCFKIYHKCDNACIESIRNGTYDHDVYRDEALNNRFQ Motif0121_ems_3hC_3_0002_0001_0001
DEIVDQARKLLERLADLAVDDPNQRKKLKDEVRTAAKLAEDPRYRKDALEELYRIANKLYHLII PGATLCLGHHAVPNGTLVKTITDDQIEVTDATELVQSIPNDKPFQNVNKITYGACPKYVKQNTLKLATGMRNVPEKGLFGAIAGFIENGWEGMIDGWYGFRHQNSEGTGQAADLKSTQAAIDQINGKLNRVIEKTLLVALENQHTIDLTDSEMNKLFEKTGRQLRENAEDMGNGCFKIYHKCDNACIESIRNGTYDHDVYRDEALNNRFQ Motif0502_ems_3hM_555_0001
DEIWKIITRIYMILIEANPGSFRVHFSNGKIEVRVQGDDESAQTATKRIRKAAKEANVDVQIRVR PGATLCLGHHAVPNGTLVKTITDDQIEVTDATELVQSIPNDKPFQNVNKITYGACPKYVKQNTLKLATGMRNVPEKGLFGAIAGFIENGWEGMIDGWYGFRHQNSEGTGQAADLKSTQAAIDQINGKLNRVIEKTLLVALENQHTIDLTDSEMNKLFEKTGRQLRENAEDMGNGCFKIYHKCDNACIESIRNGTYDHDVYRDEALNNRFQ Motif0508_HEEHE_1710_0001_0001
DEKEKEVKNLLKKATKAVKDGDKDKARRIQNRLRYIAETNPDDSAADLARKALRIIRRLIAK PGATLCLGHHAVPNGTLVKTITDDQIEVTDATELVQSIPNDKPFQNVNKITYGACPKYVKQNTLKLATGMRNVPEKGLFGAIAGFIENGWEGMIDGWYGFRHQNSEGTGQAADLKSTQAAIDQINGKLNRVIEKTLLVALENQHTIDLTDSEMNKLFEKTGRQLRENAEDMGNGCFKIYHKCDNACIESIRNGTYDHDVYRDEALNNRFQ Motif0083_ems_3hC_1225_0001_0001
DEKEKLEKKLKTAYERAKKLAQSEQEKYRIESQYRIATEALKNDDEDLAEVAIRVLEDISKRAS PGATLCLGHHAVPNGTLVKTITDDQIEVTDATELVQSIPNDKPFQNVNKITYGACPKYVKQNTLKLATGMRNVPEKGLFGAIAGFIENGWEGMIDGWYGFRHQNSEGTGQAADLKSTQAAIDQINGKLNRVIEKTLLVALENQHTIDLTDSEMNKLFEKTGRQLRENAEDMGNGCFKIYHKCDNACIESIRNGTYDHDVYRDEALNNRFQ Motif0023_ems_3hC_798_0001_0001
DEKEKTVKSAAQLLYRLAAQASDEEKRKKLQSNIRLLSEAIREDKDKAHKIAQKVREELEKD PGATLCLGHHAVPNGTLVKTITDDQIEVTDATELVQSIPNDKPFQNVNKITYGACPKYVKQNTLKLATGMRNVPEKGLFGAIAGFIENGWEGMIDGWYGFRHQNSEGTGQAADLKSTQAAIDQINGKLNRVIEKTLLVALENQHTIDLTDSEMNKLFEKTGRQLRENAEDMGNGCFKIYHKCDNACIESIRNGTYDHDVYRDEALNNRFQ Motif0023_ems_3hC_543_0001_0001
DEKEKVRRVQEAATRAARLAGVSEEEIKKLRKHVEKLIRRGVSMIKAATQAYHLVAQWLLK PGATLCLGHHAVPNGTLVKTITDDQIEVTDATELVQSIPNDKPFQNVNKITYGACPKYVKQNTLKLATGMRNVPEKGLFGAIAGFIENGWEGMIDGWYGFRHQNSEGTGQAADLKSTQAAIDQINGKLNRVIEKTLLVALENQHTIDLTDSEMNKLFEKTGRQLRENAEDMGNGCFKIYHKCDNACIESIRNGTYDHDVYRDEALNNRFQ Motif0539_HHH_eva_0077_0001
DEKKKEIKKFEDIAKKAQKAPDPYLRTLATKALEYFKKAVEKNDHSALKSAKYRLEQLQRMVE PGATLCLGHHAVPNGTLVKTITDDQIEVTDATELVQSIPNDKPFQNVNKITYGACPKYVKQNTLKLATGMRNVPEKGLFGAIAGFIENGWEGMIDGWYGFRHQNSEGTGQAADLKSTQAAIDQINGKLNRVIEKTLLVALENQHTIDLTDSEMNKLFEKTGRQLRENAEDMGNGCFKIYHKCDNACIESIRNGTYDHDVYRDEALNNRFQ Motif0097_ems_3hM_1260_0001
DEKKKESTRVERLAEEAKKKASPQEQMRLEAQLRLFKKALKNNDEEYAKVVSKQIEKVWRDLS PGATLCLGHHAVPNGTLVKTITDDQIEVTDATELVQSIPNDKPFQNVNKITYGACPKYVKQNTLKLATGMRNVPEKGLFGAIAGFIENGWEGMIDGWYGFRHQNSEGTGQAADLKSTQAAIDQINGKLNRVIEKTLLVALENQHTIDLTDSEMNKLFEKTGRQLRENAEDMGNGCFKIYHKCDNACIESIRNGTYDHDVYRDEALNNRFQ Motif0135_ems_3hC_517_0001_0001
DEKKKESTRVERLAEEIKKQASPQERYRLDADLRIFKKALKNDDEHLAKMLSKRIEKIWRDLS PGATLCLGHHAVPNGTLVKTITDDQIEVTDATELVQSIPNDKPFQNVNKITYGACPKYVKQNTLKLATGMRNVPEKGLFGAIAGFIENGWEGMIDGWYGFRHQNSEGTGQAADLKSTQAAIDQINGKLNRVIEKTLLVALENQHTIDLTDSEMNKLFEKTGRQLRENAEDMGNGCFKIYHKCDNACIESIRNGTYDHDVYRDEALNNRFQ Motif0045_ems_3hC_517_0002_0001_0001
DEKKKESTRVERLVEEAKKKANPKEQYKLEAQLRNFKKALKNNDEHMAKMASKMIEKIWRDLS PGATLCLGHHAVPNGTLVKTITDDQIEVTDATELVQSIPNDKPFQNVNKITYGACPKYVKQNTLKLATGMRNVPEKGLFGAIAGFIENGWEGMIDGWYGFRHQNSEGTGQAADLKSTQAAIDQINGKLNRVIEKTLLVALENQHTIDLTDSEMNKLFEKTGRQLRENAEDMGNGCFKIYHKCDNACIESIRNGTYDHDVYRDEALNNRFQ Motif0357_ems_3hC_517_0001_0001
DEKKKRLEEKWQKILESLRSVPDPNARRRALELAQKWYYAKANNNDEALEKIVKEAEEQLKKT PGATLCLGHHAVPNGTLVKTITDDQIEVTDATELVQSIPNDKPFQNVNKITYGACPKYVKQNTLKLATGMRNVPEKGLFGAIAGFIENGWEGMIDGWYGFRHQNSEGTGQAADLKSTQAAIDQINGKLNRVIEKTLLVALENQHTIDLTDSEMNKLFEKTGRQLRENAEDMGNGCFKIYHKCDNACIESIRNGTYDHDVYRDEALNNRFQ Motif0381_ems_3hM_1567_0001_0001
DEKMIKLATKAYRLVVAIMRGEYSREEIRELVERVRELAERVGSENLKKLEKQARELLRKVEEG PGATLCLGHHAVPNGTLVKTITDDQIEVTDATELVQSIPNDKPFQNVNKITYGACPKYVKQNTLKLATGMRNVPEKGLFGAIAGFIENGWEGMIDGWYGFRHQNSEGTGQAADLKSTQAAIDQINGKLNRVIEKTLLVALENQHTIDLTDSEMNKLFEKTGRQLRENAEDMGNGCFKIYHKCDNACIESIRNGTYDHDVYRDEALNNRFQ Motif0077_HHH_eva_0388_0001_0001
DEKNQAHYDHKVQAKIYQHASSEEEKKTAEKMLRSIVTWAENVPDPKLQKWAKKAKERLKKIV PGATLCLGHHAVPNGTLVKTITDDQIEVTDATELVQSIPNDKPFQNVNKITYGACPKYVKQNTLKLATGMRNVPEKGLFGAIAGFIENGWEGMIDGWYGFRHQNSEGTGQAADLKSTQAAIDQINGKLNRVIEKTLLVALENQHTIDLTDSEMNKLFEKTGRQLRENAEDMGNGCFKIYHKCDNACIESIRNGTYDHDVYRDEALNNRFQ Motif0231_ems_3hC_153_0001_0001
DEKNRKHMVDWVATEAKRHAKDEEIKKHIETLWQLADKAYKNNDKDTLSRVLEELLHLLAQLRI PGATLCLGHHAVPNGTLVKTITDDQIEVTDATELVQSIPNDKPFQNVNKITYGACPKYVKQNTLKLATGMRNVPEKGLFGAIAGFIENGWEGMIDGWYGFRHQNSEGTGQAADLKSTQAAIDQINGKLNRVIEKTLLVALENQHTIDLTDSEMNKLFEKTGRQLRENAEDMGNGCFKIYHKCDNACIESIRNGTYDHDVYRDEALNNRFQ Motif0558_ems_3hC_1502_0001_0001
DEKSTERQELKYQLKLAQLAPDPNLRTTATKLIELLKKAEKKNDEDLVKEVKKRATELRKKVV PGATLCLGHHAVPNGTLVKTITDDQIEVTDATELVQSIPNDKPFQNVNKITYGACPKYVKQNTLKLATGMRNVPEKGLFGAIAGFIENGWEGMIDGWYGFRHQNSEGTGQAADLKSTQAAIDQINGKLNRVIEKTLLVALENQHTIDLTDSEMNKLFEKTGRQLRENAEDMGNGCFKIYHKCDNACIESIRNGTYDHDVYRDEALNNRFQ Motif0455_ems_3hM_1260_0001_0001
DEKVESAAKTALERWKKARKEGDEEKQKSVMKWFVSYIRKVQDPDAYRAAHRFYKAVAQLRI PGATLCLGHHAVPNGTLVKTITDDQIEVTDATELVQSIPNDKPFQNVNKITYGACPKYVKQNTLKLATGMRNVPEKGLFGAIAGFIENGWEGMIDGWYGFRHQNSEGTGQAADLKSTQAAIDQINGKLNRVIEKTLLVALENQHTIDLTDSEMNKLFEKTGRQLRENAEDMGNGCFKIYHKCDNACIESIRNGTYDHDVYRDEALNNRFQ Motif0235_ems_3hC_20_0002_0001_0001
DEKVKKALEKLKKIARSLGVDDELILKLSSEFYRLLNRGVDPDQALKIASKRAKKLAKS PGATLCLGHHAVPNGTLVKTITDDQIEVTDATELVQSIPNDKPFQNVNKITYGACPKYVKQNTLKLATGMRNVPEKGLFGAIAGFIENGWEGMIDGWYGFRHQNSEGTGQAADLKSTQAAIDQINGKLNRVIEKTLLVALENQHTIDLTDSEMNKLFEKTGRQLRENAEDMGNGCFKIYHKCDNACIESIRNGTYDHDVYRDEALNNRFQ Motif0018_HHH_eva_0024_0001
DEKYKRLLRKLETLVRRAKQIPDKDKARSLVKTVVEEAKKSLDDPWQRKVFERYARSIIKNM PGATLCLGHHAVPNGTLVKTITDDQIEVTDATELVQSIPNDKPFQNVNKITYGACPKYVKQNTLKLATGMRNVPEKGLFGAIAGFIENGWEGMIDGWYGFRHQNSEGTGQAADLKSTQAAIDQINGKLNRVIEKTLLVALENQHTIDLTDSEMNKLFEKTGRQLRENAEDMGNGCFKIYHKCDNACIESIRNGTYDHDVYRDEALNNRFQ Motif0367_ems_3hM_713_0001_0001
DELAKLLSELAQRRPDNEVAREVIQAWYRLLAQGVSPEEVVEILLKLARELGDPEVEKILEEVKK PGATLCLGHHAVPNGTLVKTITDDQIEVTDATELVQSIPNDKPFQNVNKITYGACPKYVKQNTLKLATGMRNVPEKGLFGAIAGFIENGWEGMIDGWYGFRHQNSEGTGQAADLKSTQAAIDQINGKLNRVIEKTLLVALENQHTIDLTDSEMNKLFEKTGRQLRENAEDMGNGCFKIYHKCDNACIESIRNGTYDHDVYRDEALNNRFQ Motif0023_bcov_4helix_05101_0001_0001
DELEKEAKKLLDDVVKHAKQIPDPYQRLHWFFRALTEIVMRVQDPKQRKIVRKLADEAAKLVRS PGATLCLGHHAVPNGTLVKTITDDQIEVTDATELVQSIPNDKPFQNVNKITYGACPKYVKQNTLKLATGMRNVPEKGLFGAIAGFIENGWEGMIDGWYGFRHQNSEGTGQAADLKSTQAAIDQINGKLNRVIEKTLLVALENQHTIDLTDSEMNKLFEKTGRQLRENAEDMGNGCFKIYHKCDNACIESIRNGTYDHDVYRDEALNNRFQ Motif0553_ems_3hM_3454_0001_0001
DELEKEAKKLVDDIAKEAKQIPDPRQRMEHHYRALAQVAIEVQDPKQRKIFRKLAEEAAKLVLS PGATLCLGHHAVPNGTLVKTITDDQIEVTDATELVQSIPNDKPFQNVNKITYGACPKYVKQNTLKLATGMRNVPEKGLFGAIAGFIENGWEGMIDGWYGFRHQNSEGTGQAADLKSTQAAIDQINGKLNRVIEKTLLVALENQHTIDLTDSEMNKLFEKTGRQLRENAEDMGNGCFKIYHKCDNACIESIRNGTYDHDVYRDEALNNRFQ Motif0313_ems_3hM_3454_0001_0001
DELEKEAKKLVDDVVKEAKQVPDPRQRYEHFYRAIAEILLEVQDPKQRKIVKKLADEAYKLVKS PGATLCLGHHAVPNGTLVKTITDDQIEVTDATELVQSIPNDKPFQNVNKITYGACPKYVKQNTLKLATGMRNVPEKGLFGAIAGFIENGWEGMIDGWYGFRHQNSEGTGQAADLKSTQAAIDQINGKLNRVIEKTLLVALENQHTIDLTDSEMNKLFEKTGRQLRENAEDMGNGCFKIYHKCDNACIESIRNGTYDHDVYRDEALNNRFQ Motif0326_ems_3hM_3454_0001_0001
DELEKQVETLAEQAAKKAAEDNNREKVNHIYHYLAQVRMKVNNADPNQQKEILKKAIEWARKAI PGATLCLGHHAVPNGTLVKTITDDQIEVTDATELVQSIPNDKPFQNVNKITYGACPKYVKQNTLKLATGMRNVPEKGLFGAIAGFIENGWEGMIDGWYGFRHQNSEGTGQAADLKSTQAAIDQINGKLNRVIEKTLLVALENQHTIDLTDSEMNKLFEKTGRQLRENAEDMGNGCFKIYHKCDNACIESIRNGTYDHDVYRDEALNNRFQ Motif0216_ems_3hM_3001_0001_0001
DELELANEAYRLLAQIKLLIQSPDPNNRTKAKELIKQAKKVANRVDPYLRKYVETMLEQLQKKS PGATLCLGHHAVPNGTLVKTITDDQIEVTDATELVQSIPNDKPFQNVNKITYGACPKYVKQNTLKLATGMRNVPEKGLFGAIAGFIENGWEGMIDGWYGFRHQNSEGTGQAADLKSTQAAIDQINGKLNRVIEKTLLVALENQHTIDLTDSEMNKLFEKTGRQLRENAEDMGNGCFKIYHKCDNACIESIRNGTYDHDVYRDEALNNRFQ Motif0009_ems_3hM_3028_0001_0001
DELERLLQELWERRPDNREVQNVLRYIRQAKENGVSPERIVEYVLRVARMLGDPEVEKILEEVKK PGATLCLGHHAVPNGTLVKTITDDQIEVTDATELVQSIPNDKPFQNVNKITYGACPKYVKQNTLKLATGMRNVPEKGLFGAIAGFIENGWEGMIDGWYGFRHQNSEGTGQAADLKSTQAAIDQINGKLNRVIEKTLLVALENQHTIDLTDSEMNKLFEKTGRQLRENAEDMGNGCFKIYHKCDNACIESIRNGTYDHDVYRDEALNNRFQ Motif0078_bcov_4helix_05101_0001_0002
DELREILREALEKGDPDLLRHWFERAYYALVQHGDPRIHEAIEIVMKALITKDPELLKKALKLLK PGATLCLGHHAVPNGTLVKTITDDQIEVTDATELVQSIPNDKPFQNVNKITYGACPKYVKQNTLKLATGMRNVPEKGLFGAIAGFIENGWEGMIDGWYGFRHQNSEGTGQAADLKSTQAAIDQINGKLNRVIEKTLLVALENQHTIDLTDSEMNKLFEKTGRQLRENAEDMGNGCFKIYHKCDNACIESIRNGTYDHDVYRDEALNNRFQ Motif0355_bcov_4helix_12293_0001_0001
DELREIVREALEKGDPELLKEAWKLLAKLAAETGDPRLLRAQTLLRYAIQANDPEAVKRALKVLK PGATLCLGHHAVPNGTLVKTITDDQIEVTDATELVQSIPNDKPFQNVNKITYGACPKYVKQNTLKLATGMRNVPEKGLFGAIAGFIENGWEGMIDGWYGFRHQNSEGTGQAADLKSTQAAIDQINGKLNRVIEKTLLVALENQHTIDLTDSEMNKLFEKTGRQLRENAEDMGNGCFKIYHKCDNACIESIRNGTYDHDVYRDEALNNRFQ Motif0085_bcov_4helix_12293_0001_0001
DELRELAEEVYRAIAQLKISPDPKDKKAAKWAHTLLNKAVRATDPNEARSLLKTAVKYVRST PGATLCLGHHAVPNGTLVKTITDDQIEVTDATELVQSIPNDKPFQNVNKITYGACPKYVKQNTLKLATGMRNVPEKGLFGAIAGFIENGWEGMIDGWYGFRHQNSEGTGQAADLKSTQAAIDQINGKLNRVIEKTLLVALENQHTIDLTDSEMNKLFEKTGRQLRENAEDMGNGCFKIYHKCDNACIESIRNGTYDHDVYRDEALNNRFQ Motif0313_ems_3hC_3_0002_0001_0001
DELRELWYRVVTQALEALKLGLLSPDDVKKYQEKAKELVKRGDKDEVEKIYRELQERLQRW PGATLCLGHHAVPNGTLVKTITDDQIEVTDATELVQSIPNDKPFQNVNKITYGACPKYVKQNTLKLATGMRNVPEKGLFGAIAGFIENGWEGMIDGWYGFRHQNSEGTGQAADLKSTQAAIDQINGKLNRVIEKTLLVALENQHTIDLTDSEMNKLFEKTGRQLRENAEDMGNGCFKIYHKCDNACIESIRNGTYDHDVYRDEALNNRFQ Motif0126_HHH_eva_0351_0001_0002
DELSERIDQLVKTAEEAARRLNDMRAEQEAKVQERFVKKALSSGDQETAKQAVDQWEIWVKEYG PGATLCLGHHAVPNGTLVKTITDDQIEVTDATELVQSIPNDKPFQNVNKITYGACPKYVKQNTLKLATGMRNVPEKGLFGAIAGFIENGWEGMIDGWYGFRHQNSEGTGQAADLKSTQAAIDQINGKLNRVIEKTLLVALENQHTIDLTDSEMNKLFEKTGRQLRENAEDMGNGCFKIYHKCDNACIESIRNGTYDHDVYRDEALNNRFQ Motif0142_ems_3hC_830_0001_0001_0001
DELSHLEYRVRIELMMALKLGLLSPDDVKKYQEKVKELRKRGDKDEIEKIARELMERILRW PGATLCLGHHAVPNGTLVKTITDDQIEVTDATELVQSIPNDKPFQNVNKITYGACPKYVKQNTLKLATGMRNVPEKGLFGAIAGFIENGWEGMIDGWYGFRHQNSEGTGQAADLKSTQAAIDQINGKLNRVIEKTLLVALENQHTIDLTDSEMNKLFEKTGRQLRENAEDMGNGCFKIYHKCDNACIESIRNGTYDHDVYRDEALNNRFQ Motif0022_HHH_eva_0351_0001_0001
DELVQLAYRVRAQLKFALKMGLLSPDDVKKYEEKVKELVKRGDKDEVEKILRELRERIIRF PGATLCLGHHAVPNGTLVKTITDDQIEVTDATELVQSIPNDKPFQNVNKITYGACPKYVKQNTLKLATGMRNVPEKGLFGAIAGFIENGWEGMIDGWYGFRHQNSEGTGQAADLKSTQAAIDQINGKLNRVIEKTLLVALENQHTIDLTDSEMNKLFEKTGRQLRENAEDMGNGCFKIYHKCDNACIESIRNGTYDHDVYRDEALNNRFQ Motif0007_HHH_eva_0351_0001
DELVRLLAELAQRTGDPRLHEAVQLLYRLIAQGVSPEDALRIIIERLEKLGNPEIARLLKELLRR PGATLCLGHHAVPNGTLVKTITDDQIEVTDATELVQSIPNDKPFQNVNKITYGACPKYVKQNTLKLATGMRNVPEKGLFGAIAGFIENGWEGMIDGWYGFRHQNSEGTGQAADLKSTQAAIDQINGKLNRVIEKTLLVALENQHTIDLTDSEMNKLFEKTGRQLRENAEDMGNGCFKIYHKCDNACIESIRNGTYDHDVYRDEALNNRFQ Motif0023_bcov_4helix_03307_0001_0001
DEMEHALRLVKTLAELVDHASSEEEAKRLLSKAKKLADDANTPSLRYTVYKAELAWRVRKN PGATLCLGHHAVPNGTLVKTITDDQIEVTDATELVQSIPNDKPFQNVNKITYGACPKYVKQNTLKLATGMRNVPEKGLFGAIAGFIENGWEGMIDGWYGFRHQNSEGTGQAADLKSTQAAIDQINGKLNRVIEKTLLVALENQHTIDLTDSEMNKLFEKTGRQLRENAEDMGNGCFKIYHKCDNACIESIRNGTYDHDVYRDEALNNRFQ Motif0396_ems_3hC_483_0002_0001_0001
DEMEKKLAEKLAKKARKAIKDNDPRKASTLAYMLLIHARQANDEEAKKEAEELLKQVKKLI PGATLCLGHHAVPNGTLVKTITDDQIEVTDATELVQSIPNDKPFQNVNKITYGACPKYVKQNTLKLATGMRNVPEKGLFGAIAGFIENGWEGMIDGWYGFRHQNSEGTGQAADLKSTQAAIDQINGKLNRVIEKTLLVALENQHTIDLTDSEMNKLFEKTGRQLRENAEDMGNGCFKIYHKCDNACIESIRNGTYDHDVYRDEALNNRFQ Motif0228_ems_3hC_836_0001_0001
DEMEKKVDTAIELLKTVKKYVPDPLAQKIADKLTKRLDQLKKEKDHLSAVVAVYYALSQYRLAI PGATLCLGHHAVPNGTLVKTITDDQIEVTDATELVQSIPNDKPFQNVNKITYGACPKYVKQNTLKLATGMRNVPEKGLFGAIAGFIENGWEGMIDGWYGFRHQNSEGTGQAADLKSTQAAIDQINGKLNRVIEKTLLVALENQHTIDLTDSEMNKLFEKTGRQLRENAEDMGNGCFKIYHKCDNACIESIRNGTYDHDVYRDEALNNRFQ Motif0355_ems_3hM_1913_0001_0001
DEMYKEILEKLEKEARKAIKNNDPRRAAQAVYRLRAQARLANDEEAHKIAEELEKQIRKLL PGATLCLGHHAVPNGTLVKTITDDQIEVTDATELVQSIPNDKPFQNVNKITYGACPKYVKQNTLKLATGMRNVPEKGLFGAIAGFIENGWEGMIDGWYGFRHQNSEGTGQAADLKSTQAAIDQINGKLNRVIEKTLLVALENQHTIDLTDSEMNKLFEKTGRQLRENAEDMGNGCFKIYHKCDNACIESIRNGTYDHDVYRDEALNNRFQ Motif0121_ems_3hC_836_0002_0001_0001
DEQDELRTLKKLFQEAVKRNDYQAAYRILAQVLLFARKATKTKEGADKLYKTLLTQLEQWRG PGATLCLGHHAVPNGTLVKTITDDQIEVTDATELVQSIPNDKPFQNVNKITYGACPKYVKQNTLKLATGMRNVPEKGLFGAIAGFIENGWEGMIDGWYGFRHQNSEGTGQAADLKSTQAAIDQINGKLNRVIEKTLLVALENQHTIDLTDSEMNKLFEKTGRQLRENAEDMGNGCFKIYHKCDNACIESIRNGTYDHDVYRDEALNNRFQ Motif0001_ems_3hC_786_0001_0001_0001
DEQDIAKAIKKEFETALKNNDEEALLQAVLRARAQKKLANDPTAQSIADKVEKKYEDLKSS PGATLCLGHHAVPNGTLVKTITDDQIEVTDATELVQSIPNDKPFQNVNKITYGACPKYVKQNTLKLATGMRNVPEKGLFGAIAGFIENGWEGMIDGWYGFRHQNSEGTGQAADLKSTQAAIDQINGKLNRVIEKTLLVALENQHTIDLTDSEMNKLFEKTGRQLRENAEDMGNGCFKIYHKCDNACIESIRNGTYDHDVYRDEALNNRFQ Motif0135_ems_3hC_370_0001_0001_0001
DEQEENQKRVKRALEYAAKYASKNPQAAKRYAEELHERAERLGDEHLKRLVEKAIEIIENAE PGATLCLGHHAVPNGTLVKTITDDQIEVTDATELVQSIPNDKPFQNVNKITYGACPKYVKQNTLKLATGMRNVPEKGLFGAIAGFIENGWEGMIDGWYGFRHQNSEGTGQAADLKSTQAAIDQINGKLNRVIEKTLLVALENQHTIDLTDSEMNKLFEKTGRQLRENAEDMGNGCFKIYHKCDNACIESIRNGTYDHDVYRDEALNNRFQ Motif0046_ems_3hM_2230_0001
DEQEKAAEKVYREAEERLQKIQDPTEQLKVVREAAKKAEKLGVSPELVLEIANRLYYVITQY PGATLCLGHHAVPNGTLVKTITDDQIEVTDATELVQSIPNDKPFQNVNKITYGACPKYVKQNTLKLATGMRNVPEKGLFGAIAGFIENGWEGMIDGWYGFRHQNSEGTGQAADLKSTQAAIDQINGKLNRVIEKTLLVALENQHTIDLTDSEMNKLFEKTGRQLRENAEDMGNGCFKIYHKCDNACIESIRNGTYDHDVYRDEALNNRFQ Motif0381_ems_3hM_1508_0001_0001
DEQEKTEITKAEQIAKSRGDYEVLYRLRAQRKLIKEAKKNNDEHRVKQLLKMIKKAASEASS PGATLCLGHHAVPNGTLVKTITDDQIEVTDATELVQSIPNDKPFQNVNKITYGACPKYVKQNTLKLATGMRNVPEKGLFGAIAGFIENGWEGMIDGWYGFRHQNSEGTGQAADLKSTQAAIDQINGKLNRVIEKTLLVALENQHTIDLTDSEMNKLFEKTGRQLRENAEDMGNGCFKIYHKCDNACIESIRNGTYDHDVYRDEALNNRFQ Motif0328_ems_3hC_476_0001_0001_0001
DEQELVKEVKTKLTEASKKNDYEKVYRAAAQAWVAIRKATNEEVQKQLKKLIKYAQKVAKN PGATLCLGHHAVPNGTLVKTITDDQIEVTDATELVQSIPNDKPFQNVNKITYGACPKYVKQNTLKLATGMRNVPEKGLFGAIAGFIENGWEGMIDGWYGFRHQNSEGTGQAADLKSTQAAIDQINGKLNRVIEKTLLVALENQHTIDLTDSEMNKLFEKTGRQLRENAEDMGNGCFKIYHKCDNACIESIRNGTYDHDVYRDEALNNRFQ Motif0376_ems_3hC_338_0001_0001_0002
DEQELVKHVKTLLTEAHKRNDRQKLYRAAAQARIIVKRATNEEVQKQLKKLYKYAQKAARS PGATLCLGHHAVPNGTLVKTITDDQIEVTDATELVQSIPNDKPFQNVNKITYGACPKYVKQNTLKLATGMRNVPEKGLFGAIAGFIENGWEGMIDGWYGFRHQNSEGTGQAADLKSTQAAIDQINGKLNRVIEKTLLVALENQHTIDLTDSEMNKLFEKTGRQLRENAEDMGNGCFKIYHKCDNACIESIRNGTYDHDVYRDEALNNRFQ Motif0003_ems_3hC_338_0001_0001_0001
DEQQEYRLEAEQRIARKAIKNNDPELAKLAVDNLRKLASEANDEEAKKIADELEKQVRKLK PGATLCLGHHAVPNGTLVKTITDDQIEVTDATELVQSIPNDKPFQNVNKITYGACPKYVKQNTLKLATGMRNVPEKGLFGAIAGFIENGWEGMIDGWYGFRHQNSEGTGQAADLKSTQAAIDQINGKLNRVIEKTLLVALENQHTIDLTDSEMNKLFEKTGRQLRENAEDMGNGCFKIYHKCDNACIESIRNGTYDHDVYRDEALNNRFQ Motif0033_ems_3hC_836_0002_0001_0001
DEQQQKRAKTLSKLLTQAIKENDRRKLADLAYRARAEYKILTDPTARKILKEAIEKAEKVLKG PGATLCLGHHAVPNGTLVKTITDDQIEVTDATELVQSIPNDKPFQNVNKITYGACPKYVKQNTLKLATGMRNVPEKGLFGAIAGFIENGWEGMIDGWYGFRHQNSEGTGQAADLKSTQAAIDQINGKLNRVIEKTLLVALENQHTIDLTDSEMNKLFEKTGRQLRENAEDMGNGCFKIYHKCDNACIESIRNGTYDHDVYRDEALNNRFQ Motif0155_ems_3hC_1397_0001_0001_0001
DEQQQYRARAQVNLLTQAIKENDKDKLEAVIQLAKRILKRATDPRARKLLKEAIEKAEKVVKG PGATLCLGHHAVPNGTLVKTITDDQIEVTDATELVQSIPNDKPFQNVNKITYGACPKYVKQNTLKLATGMRNVPEKGLFGAIAGFIENGWEGMIDGWYGFRHQNSEGTGQAADLKSTQAAIDQINGKLNRVIEKTLLVALENQHTIDLTDSEMNKLFEKTGRQLRENAEDMGNGCFKIYHKCDNACIESIRNGTYDHDVYRDEALNNRFQ Motif0121_ems_3hC_1397_0001_0003_0001
DEQRHAAERVYYLVAQVKNASSEEEAKRAVSEAKKLADDAQNPLLQHLVKLAEKAFRDKKS PGATLCLGHHAVPNGTLVKTITDDQIEVTDATELVQSIPNDKPFQNVNKITYGACPKYVKQNTLKLATGMRNVPEKGLFGAIAGFIENGWEGMIDGWYGFRHQNSEGTGQAADLKSTQAAIDQINGKLNRVIEKTLLVALENQHTIDLTDSEMNKLFEKTGRQLRENAEDMGNGCFKIYHKCDNACIESIRNGTYDHDVYRDEALNNRFQ Motif0355_ems_3hC_483_0002_0001_0002
DEREEAYKIFNKIYNAVVNNDKEKVDKALKELKKWAKKVGNEYVLRSAKELEEIARKILS PGATLCLGHHAVPNGTLVKTITDDQIEVTDATELVQSIPNDKPFQNVNKITYGACPKYVKQNTLKLATGMRNVPEKGLFGAIAGFIENGWEGMIDGWYGFRHQNSEGTGQAADLKSTQAAIDQINGKLNRVIEKTLLVALENQHTIDLTDSEMNKLFEKTGRQLRENAEDMGNGCFKIYHKCDNACIESIRNGTYDHDVYRDEALNNRFQ Motif0502_ems_3hM_2508_0001
DERELADRAYRLAVEAMMKASSEEEKKKVEKILEHFLRLVLSPDPRERKEALEKLVKILQKAAS PGATLCLGHHAVPNGTLVKTITDDQIEVTDATELVQSIPNDKPFQNVNKITYGACPKYVKQNTLKLATGMRNVPEKGLFGAIAGFIENGWEGMIDGWYGFRHQNSEGTGQAADLKSTQAAIDQINGKLNRVIEKTLLVALENQHTIDLTDSEMNKLFEKTGRQLRENAEDMGNGCFKIYHKCDNACIESIRNGTYDHDVYRDEALNNRFQ Motif0155_ems_3hM_224_0001_0001
DERELAQEAYQLAWLAERSQDPTEVKKAEEAIEHALKLAQDPQAQRAIKILLEEARKKFTS PGATLCLGHHAVPNGTLVKTITDDQIEVTDATELVQSIPNDKPFQNVNKITYGACPKYVKQNTLKLATGMRNVPEKGLFGAIAGFIENGWEGMIDGWYGFRHQNSEGTGQAADLKSTQAAIDQINGKLNRVIEKTLLVALENQHTIDLTDSEMNKLFEKTGRQLRENAEDMGNGCFKIYHKCDNACIESIRNGTYDHDVYRDEALNNRFQ Motif0233_ems_3hM_784_0001_0001
DERKHIKEVIDRAEEIVSKLGNEYLKEVVRLIKELFEKAEKLNNEYAERQVEMLAKTVYRQAL PGATLCLGHHAVPNGTLVKTITDDQIEVTDATELVQSIPNDKPFQNVNKITYGACPKYVKQNTLKLATGMRNVPEKGLFGAIAGFIENGWEGMIDGWYGFRHQNSEGTGQAADLKSTQAAIDQINGKLNRVIEKTLLVALENQHTIDLTDSEMNKLFEKTGRQLRENAEDMGNGCFKIYHKCDNACIESIRNGTYDHDVYRDEALNNRFQ Motif0264_ems_3hM_2590_0001_0001
DERKKLANKAYYLLVQALQSQDPKEVKKAEKEIKKVYDSAKDPLVQHVAQYAIEVLRKYL PGATLCLGHHAVPNGTLVKTITDDQIEVTDATELVQSIPNDKPFQNVNKITYGACPKYVKQNTLKLATGMRNVPEKGLFGAIAGFIENGWEGMIDGWYGFRHQNSEGTGQAADLKSTQAAIDQINGKLNRVIEKTLLVALENQHTIDLTDSEMNKLFEKTGRQLRENAEDMGNGCFKIYHKCDNACIESIRNGTYDHDVYRDEALNNRFQ Motif0355_ems_3hC_701_0001_0001
DERLKRSQEAYYLVAQALLSPDEEKSRKLLTRAKEIAKQLNSPRLLHAIEVSVKDYRKES PGATLCLGHHAVPNGTLVKTITDDQIEVTDATELVQSIPNDKPFQNVNKITYGACPKYVKQNTLKLATGMRNVPEKGLFGAIAGFIENGWEGMIDGWYGFRHQNSEGTGQAADLKSTQAAIDQINGKLNRVIEKTLLVALENQHTIDLTDSEMNKLFEKTGRQLRENAEDMGNGCFKIYHKCDNACIESIRNGTYDHDVYRDEALNNRFQ Motif0355_ems_3hM_897_0001_0001
DERMKLAHKAYRLYSEAALSQDPKEVKKLEKEIKKIYDSAKDPMVQRVAQLLIELLRKYL PGATLCLGHHAVPNGTLVKTITDDQIEVTDATELVQSIPNDKPFQNVNKITYGACPKYVKQNTLKLATGMRNVPEKGLFGAIAGFIENGWEGMIDGWYGFRHQNSEGTGQAADLKSTQAAIDQINGKLNRVIEKTLLVALENQHTIDLTDSEMNKLFEKTGRQLRENAEDMGNGCFKIYHKCDNACIESIRNGTYDHDVYRDEALNNRFQ Motif0022_ems_3hC_701_0001_0001
DERMKTTTELAYLLNNVRRATDPNERKTVITRIEEILKNIPDPELQRIAKRFLEEARKAD PGATLCLGHHAVPNGTLVKTITDDQIEVTDATELVQSIPNDKPFQNVNKITYGACPKYVKQNTLKLATGMRNVPEKGLFGAIAGFIENGWEGMIDGWYGFRHQNSEGTGQAADLKSTQAAIDQINGKLNRVIEKTLLVALENQHTIDLTDSEMNKLFEKTGRQLRENAEDMGNGCFKIYHKCDNACIESIRNGTYDHDVYRDEALNNRFQ Motif0144_ems_3hM_452_0001_0001
DERTEMARKQAEKLVKRALKRNTPNSAHYAVEQLEQHARAQNNEELKKVVKHLRKLIKDFES PGATLCLGHHAVPNGTLVKTITDDQIEVTDATELVQSIPNDKPFQNVNKITYGACPKYVKQNTLKLATGMRNVPEKGLFGAIAGFIENGWEGMIDGWYGFRHQNSEGTGQAADLKSTQAAIDQINGKLNRVIEKTLLVALENQHTIDLTDSEMNKLFEKTGRQLRENAEDMGNGCFKIYHKCDNACIESIRNGTYDHDVYRDEALNNRFQ Motif0296_ems_3hM_2054_0001
DERVKLATEVYRLLVLAQRSQDPKEVKKAEKEIKKIYDSAKDPMVQKVAQMAIEELRKYL PGATLCLGHHAVPNGTLVKTITDDQIEVTDATELVQSIPNDKPFQNVNKITYGACPKYVKQNTLKLATGMRNVPEKGLFGAIAGFIENGWEGMIDGWYGFRHQNSEGTGQAADLKSTQAAIDQINGKLNRVIEKTLLVALENQHTIDLTDSEMNKLFEKTGRQLRENAEDMGNGCFKIYHKCDNACIESIRNGTYDHDVYRDEALNNRFQ Motif0077_ems_3hC_701_0001_0001
DERVREKVHKIAKKIREIDPRLRLKAQTVERYARQAYERNSERAQRLAEKLAEKLLKEAG PGATLCLGHHAVPNGTLVKTITDDQIEVTDATELVQSIPNDKPFQNVNKITYGACPKYVKQNTLKLATGMRNVPEKGLFGAIAGFIENGWEGMIDGWYGFRHQNSEGTGQAADLKSTQAAIDQINGKLNRVIEKTLLVALENQHTIDLTDSEMNKLFEKTGRQLRENAEDMGNGCFKIYHKCDNACIESIRNGTYDHDVYRDEALNNRFQ Motif0260_ems_3hM_1772_0001_0002
DERYEIANRLYHHAIQAALANDQEALKKAIEHLKEVRKKLQDPRLRRVATYLIEFLERLIG PGATLCLGHHAVPNGTLVKTITDDQIEVTDATELVQSIPNDKPFQNVNKITYGACPKYVKQNTLKLATGMRNVPEKGLFGAIAGFIENGWEGMIDGWYGFRHQNSEGTGQAADLKSTQAAIDQINGKLNRVIEKTLLVALENQHTIDLTDSEMNKLFEKTGRQLRENAEDMGNGCFKIYHKCDNACIESIRNGTYDHDVYRDEALNNRFQ Motif0542_ems_3hM_3256_0001_0001
DESEKLREHVKQLAETAKRIAKTEFNRYQVEYLEEAAKLAVERKNPELVKYVIKNLRKFIKKV PGATLCLGHHAVPNGTLVKTITDDQIEVTDATELVQSIPNDKPFQNVNKITYGACPKYVKQNTLKLATGMRNVPEKGLFGAIAGFIENGWEGMIDGWYGFRHQNSEGTGQAADLKSTQAAIDQINGKLNRVIEKTLLVALENQHTIDLTDSEMNKLFEKTGRQLRENAEDMGNGCFKIYHKCDNACIESIRNGTYDHDVYRDEALNNRFQ Motif0252_ems_3hM_3395_0001_0001
DESIEKALEKLLQILEKLLKDNPEAVKVARELATKAKKAAKNGNEISARFLLKVLEQLVKALSK PGATLCLGHHAVPNGTLVKTITDDQIEVTDATELVQSIPNDKPFQNVNKITYGACPKYVKQNTLKLATGMRNVPEKGLFGAIAGFIENGWEGMIDGWYGFRHQNSEGTGQAADLKSTQAAIDQINGKLNRVIEKTLLVALENQHTIDLTDSEMNKLFEKTGRQLRENAEDMGNGCFKIYHKCDNACIESIRNGTYDHDVYRDEALNNRFQ Motif0562_ems_3hM_441_0001_0001
DESKEFQKRLETLRKQAQKKIEDPNKRRMVEKAARVASKLITSPNPNDRYRARAQAKWVEKFV PGATLCLGHHAVPNGTLVKTITDDQIEVTDATELVQSIPNDKPFQNVNKITYGACPKYVKQNTLKLATGMRNVPEKGLFGAIAGFIENGWEGMIDGWYGFRHQNSEGTGQAADLKSTQAAIDQINGKLNRVIEKTLLVALENQHTIDLTDSEMNKLFEKTGRQLRENAEDMGNGCFKIYHKCDNACIESIRNGTYDHDVYRDEALNNRFQ Motif0352_ems_3hM_1051_0001_0001
DESKKIADEVKKRAEKAIKNGDYQRAYRHLIQALLEAKRNNDEKLYKLLETAADEASKAARS PGATLCLGHHAVPNGTLVKTITDDQIEVTDATELVQSIPNDKPFQNVNKITYGACPKYVKQNTLKLATGMRNVPEKGLFGAIAGFIENGWEGMIDGWYGFRHQNSEGTGQAADLKSTQAAIDQINGKLNRVIEKTLLVALENQHTIDLTDSEMNKLFEKTGRQLRENAEDMGNGCFKIYHKCDNACIESIRNGTYDHDVYRDEALNNRFQ Motif0132_ems_3hC_648_0001_0001
DESLKKWKSDVEKAAREAKSNNDEDRLREIAHHVYRYASEARMRNDEEAEKVAEEALKLLNKII PGATLCLGHHAVPNGTLVKTITDDQIEVTDATELVQSIPNDKPFQNVNKITYGACPKYVKQNTLKLATGMRNVPEKGLFGAIAGFIENGWEGMIDGWYGFRHQNSEGTGQAADLKSTQAAIDQINGKLNRVIEKTLLVALENQHTIDLTDSEMNKLFEKTGRQLRENAEDMGNGCFKIYHKCDNACIESIRNGTYDHDVYRDEALNNRFQ Motif0022_ems_3hC_182_0001_0001
DESQKETLEKLQKLAEKAIKNNDPDTAQKVVEKLYKVAKEANDVKAASRAYRLESQVKNLK PGATLCLGHHAVPNGTLVKTITDDQIEVTDATELVQSIPNDKPFQNVNKITYGACPKYVKQNTLKLATGMRNVPEKGLFGAIAGFIENGWEGMIDGWYGFRHQNSEGTGQAADLKSTQAAIDQINGKLNRVIEKTLLVALENQHTIDLTDSEMNKLFEKTGRQLRENAEDMGNGCFKIYHKCDNACIESIRNGTYDHDVYRDEALNNRFQ Motif0140_ems_3hC_836_0002_0001_0001
DESQKKWKSDVEKAAREAKSNNDEERLWRIAQEVYRYLAQAKMHNDEEARKAAEEALKLVRKII PGATLCLGHHAVPNGTLVKTITDDQIEVTDATELVQSIPNDKPFQNVNKITYGACPKYVKQNTLKLATGMRNVPEKGLFGAIAGFIENGWEGMIDGWYGFRHQNSEGTGQAADLKSTQAAIDQINGKLNRVIEKTLLVALENQHTIDLTDSEMNKLFEKTGRQLRENAEDMGNGCFKIYHKCDNACIESIRNGTYDHDVYRDEALNNRFQ Motif0125_ems_3hC_182_0002_0001_0001
DESVKKIAETLAREWAEAAKKNDYDKAHEVYHRLAQYALELQDPNLRKELRTVYDTVARKLR PGATLCLGHHAVPNGTLVKTITDDQIEVTDATELVQSIPNDKPFQNVNKITYGACPKYVKQNTLKLATGMRNVPEKGLFGAIAGFIENGWEGMIDGWYGFRHQNSEGTGQAADLKSTQAAIDQINGKLNRVIEKTLLVALENQHTIDLTDSEMNKLFEKTGRQLRENAEDMGNGCFKIYHKCDNACIESIRNGTYDHDVYRDEALNNRFQ Motif0212_ems_3hM_341_0001_0001
DETAKKASKIVTEIARYLGLDEEDQRRAQELARRLVKSGVSEQEALQWVANWLYYKQVRS PGATLCLGHHAVPNGTLVKTITDDQIEVTDATELVQSIPNDKPFQNVNKITYGACPKYVKQNTLKLATGMRNVPEKGLFGAIAGFIENGWEGMIDGWYGFRHQNSEGTGQAADLKSTQAAIDQINGKLNRVIEKTLLVALENQHTIDLTDSEMNKLFEKTGRQLRENAEDMGNGCFKIYHKCDNACIESIRNGTYDHDVYRDEALNNRFQ Motif0578_HHH_eva_0026_0001_0002
DETAKRLSKAVTRFARALGLDEEAQRRAQELARRLVKSGVSELEAAHIVYNELIQQRLRS PGATLCLGHHAVPNGTLVKTITDDQIEVTDATELVQSIPNDKPFQNVNKITYGACPKYVKQNTLKLATGMRNVPEKGLFGAIAGFIENGWEGMIDGWYGFRHQNSEGTGQAADLKSTQAAIDQINGKLNRVIEKTLLVALENQHTIDLTDSEMNKLFEKTGRQLRENAEDMGNGCFKIYHKCDNACIESIRNGTYDHDVYRDEALNNRFQ Motif0240_HHH_eva_0026_0001
DETANTLKYFVENRAKLMGLDEEWQRKAKELAERLVKSGISMDEAAKIVAKWLKTAKKRS PGATLCLGHHAVPNGTLVKTITDDQIEVTDATELVQSIPNDKPFQNVNKITYGACPKYVKQNTLKLATGMRNVPEKGLFGAIAGFIENGWEGMIDGWYGFRHQNSEGTGQAADLKSTQAAIDQINGKLNRVIEKTLLVALENQHTIDLTDSEMNKLFEKTGRQLRENAEDMGNGCFKIYHKCDNACIESIRNGTYDHDVYRDEALNNRFQ Motif0341_HHH_eva_0026_0001_0001
DETEELILRIAEKVYYAVANKDPEAVKKILTEAKKIAKKLNDEKLKRAIEKLERMAREMLS PGATLCLGHHAVPNGTLVKTITDDQIEVTDATELVQSIPNDKPFQNVNKITYGACPKYVKQNTLKLATGMRNVPEKGLFGAIAGFIENGWEGMIDGWYGFRHQNSEGTGQAADLKSTQAAIDQINGKLNRVIEKTLLVALENQHTIDLTDSEMNKLFEKTGRQLRENAEDMGNGCFKIYHKCDNACIESIRNGTYDHDVYRDEALNNRFQ Motif0381_ems_3hM_2426_0001_0001
DETEELTKTAETLIKKAADNKDPTKAYLLINQAELIAKKLNDEKLKRLLEDIARKARELLR PGATLCLGHHAVPNGTLVKTITDDQIEVTDATELVQSIPNDKPFQNVNKITYGACPKYVKQNTLKLATGMRNVPEKGLFGAIAGFIENGWEGMIDGWYGFRHQNSEGTGQAADLKSTQAAIDQINGKLNRVIEKTLLVALENQHTIDLTDSEMNKLFEKTGRQLRENAEDMGNGCFKIYHKCDNACIESIRNGTYDHDVYRDEALNNRFQ Motif0214_ems_3hM_2426_0001
DETEELTKTVETLVKKAVDNNDPQLVYRLAAQALLIAKKLNDEKLKRLVEDILRKAYELLR PGATLCLGHHAVPNGTLVKTITDDQIEVTDATELVQSIPNDKPFQNVNKITYGACPKYVKQNTLKLATGMRNVPEKGLFGAIAGFIENGWEGMIDGWYGFRHQNSEGTGQAADLKSTQAAIDQINGKLNRVIEKTLLVALENQHTIDLTDSEMNKLFEKTGRQLRENAEDMGNGCFKIYHKCDNACIESIRNGTYDHDVYRDEALNNRFQ Motif0130_ems_3hM_2426_0001_0001
DETEQVQKVATILKEASKKNDKEKVKEAKKLAEEIQRKATNKWAQEALEIMRMYADMVIKR PGATLCLGHHAVPNGTLVKTITDDQIEVTDATELVQSIPNDKPFQNVNKITYGACPKYVKQNTLKLATGMRNVPEKGLFGAIAGFIENGWEGMIDGWYGFRHQNSEGTGQAADLKSTQAAIDQINGKLNRVIEKTLLVALENQHTIDLTDSEMNKLFEKTGRQLRENAEDMGNGCFKIYHKCDNACIESIRNGTYDHDVYRDEALNNRFQ Motif0403_ems_3hC_338_0001_0001
DETKKLVTEAEKLVKLAKKVPDPTVQRAAEYIEKALKEATKKNDTRRIQVIWRYAQQLVEQG PGATLCLGHHAVPNGTLVKTITDDQIEVTDATELVQSIPNDKPFQNVNKITYGACPKYVKQNTLKLATGMRNVPEKGLFGAIAGFIENGWEGMIDGWYGFRHQNSEGTGQAADLKSTQAAIDQINGKLNRVIEKTLLVALENQHTIDLTDSEMNKLFEKTGRQLRENAEDMGNGCFKIYHKCDNACIESIRNGTYDHDVYRDEALNNRFQ Motif0085_ems_3hM_1251_0001_0001
DETTEARRRLKTVIELLKRNPNNEEARKLAREAAQIAYRVIAQLDDPKQQTELHRLLKNASRLV PGATLCLGHHAVPNGTLVKTITDDQIEVTDATELVQSIPNDKPFQNVNKITYGACPKYVKQNTLKLATGMRNVPEKGLFGAIAGFIENGWEGMIDGWYGFRHQNSEGTGQAADLKSTQAAIDQINGKLNRVIEKTLLVALENQHTIDLTDSEMNKLFEKTGRQLRENAEDMGNGCFKIYHKCDNACIESIRNGTYDHDVYRDEALNNRFQ Motif0023_ems_3hM_2751_0001_0001
DEVDEIKDTLETEAKQAEKNKDEETLQKALHKAAEVARTYKNPKINKVVQRIYYALAQVRLE PGATLCLGHHAVPNGTLVKTITDDQIEVTDATELVQSIPNDKPFQNVNKITYGACPKYVKQNTLKLATGMRNVPEKGLFGAIAGFIENGWEGMIDGWYGFRHQNSEGTGQAADLKSTQAAIDQINGKLNRVIEKTLLVALENQHTIDLTDSEMNKLFEKTGRQLRENAEDMGNGCFKIYHKCDNACIESIRNGTYDHDVYRDEALNNRFQ Motif0355_ems_3hM_348_0001_0001
DEVDELSEKLRKAAEKAKKRNDYNALFRLISEEKQLTEAKRKNDEDLKHMANLSAKMAIKLAES PGATLCLGHHAVPNGTLVKTITDDQIEVTDATELVQSIPNDKPFQNVNKITYGACPKYVKQNTLKLATGMRNVPEKGLFGAIAGFIENGWEGMIDGWYGFRHQNSEGTGQAADLKSTQAAIDQINGKLNRVIEKTLLVALENQHTIDLTDSEMNKLFEKTGRQLRENAEDMGNGCFKIYHKCDNACIESIRNGTYDHDVYRDEALNNRFQ Motif0191_ems_3hC_1310_0001_0001_0002
DEVDELSEKLRKAQEKAEKRDDLVAVYRLRMAEMALEAAKRLNSEEEKKLANKAAKTAIKRAES PGATLCLGHHAVPNGTLVKTITDDQIEVTDATELVQSIPNDKPFQNVNKITYGACPKYVKQNTLKLATGMRNVPEKGLFGAIAGFIENGWEGMIDGWYGFRHQNSEGTGQAADLKSTQAAIDQINGKLNRVIEKTLLVALENQHTIDLTDSEMNKLFEKTGRQLRENAEDMGNGCFKIYHKCDNACIESIRNGTYDHDVYRDEALNNRFQ Motif0453_ems_3hC_1310_0001_0001_0001
DEVEEIAERILRHAQEIVKSGDVKRAINYAFRALSEAKQRNDEKLYRLIHKAIEELQKFIHS PGATLCLGHHAVPNGTLVKTITDDQIEVTDATELVQSIPNDKPFQNVNKITYGACPKYVKQNTLKLATGMRNVPEKGLFGAIAGFIENGWEGMIDGWYGFRHQNSEGTGQAADLKSTQAAIDQINGKLNRVIEKTLLVALENQHTIDLTDSEMNKLFEKTGRQLRENAEDMGNGCFKIYHKCDNACIESIRNGTYDHDVYRDEALNNRFQ Motif0191_ems_3hM_2123_0001_0001
DEVEELIELLRRLGNPEAAKLAEKLLERARREGNPQVEYRLRAQLKILKEKNDPQVAHNTLLMLT PGATLCLGHHAVPNGTLVKTITDDQIEVTDATELVQSIPNDKPFQNVNKITYGACPKYVKQNTLKLATGMRNVPEKGLFGAIAGFIENGWEGMIDGWYGFRHQNSEGTGQAADLKSTQAAIDQINGKLNRVIEKTLLVALENQHTIDLTDSEMNKLFEKTGRQLRENAEDMGNGCFKIYHKCDNACIESIRNGTYDHDVYRDEALNNRFQ Motif0121_bcov_4helix_13913_0001
DEVEHKAYQLAYRLIAEELLNNEEAYKHIKSEIDELKKRLSSNPEAKKTVEKVVQKAEKLI PGATLCLGHHAVPNGTLVKTITDDQIEVTDATELVQSIPNDKPFQNVNKITYGACPKYVKQNTLKLATGMRNVPEKGLFGAIAGFIENGWEGMIDGWYGFRHQNSEGTGQAADLKSTQAAIDQINGKLNRVIEKTLLVALENQHTIDLTDSEMNKLFEKTGRQLRENAEDMGNGCFKIYHKCDNACIESIRNGTYDHDVYRDEALNNRFQ Motif0060_ems_3hC_855_0001_0001_0001
DEVEKEVDTAQEILKTVHKYIPDPARQYVARQLYMLLESIKKQKNKELATEVVKKAKELYKKAI PGATLCLGHHAVPNGTLVKTITDDQIEVTDATELVQSIPNDKPFQNVNKITYGACPKYVKQNTLKLATGMRNVPEKGLFGAIAGFIENGWEGMIDGWYGFRHQNSEGTGQAADLKSTQAAIDQINGKLNRVIEKTLLVALENQHTIDLTDSEMNKLFEKTGRQLRENAEDMGNGCFKIYHKCDNACIESIRNGTYDHDVYRDEALNNRFQ Motif0382_ems_3hM_1913_0001
DEVEKEVLELVKRAYYAAANRDPTLVKRIQKEIQEAQKKDPDNQELFKRAEDILKKAASMAI PGATLCLGHHAVPNGTLVKTITDDQIEVTDATELVQSIPNDKPFQNVNKITYGACPKYVKQNTLKLATGMRNVPEKGLFGAIAGFIENGWEGMIDGWYGFRHQNSEGTGQAADLKSTQAAIDQINGKLNRVIEKTLLVALENQHTIDLTDSEMNKLFEKTGRQLRENAEDMGNGCFKIYHKCDNACIESIRNGTYDHDVYRDEALNNRFQ Motif0381_ems_3hC_1010_0001_0001
DEVEKHAKTYEDRAKKAYDNNDKDKVRRVQVLARYAAQRAQDPKLRKLLEKVYKKAAKLAVN PGATLCLGHHAVPNGTLVKTITDDQIEVTDATELVQSIPNDKPFQNVNKITYGACPKYVKQNTLKLATGMRNVPEKGLFGAIAGFIENGWEGMIDGWYGFRHQNSEGTGQAADLKSTQAAIDQINGKLNRVIEKTLLVALENQHTIDLTDSEMNKLFEKTGRQLRENAEDMGNGCFKIYHKCDNACIESIRNGTYDHDVYRDEALNNRFQ Motif0085_ems_3hC_1630_0001_0001
DEVEKIAKTLEDEAKKAYDNNDKEKVSQAAEKVYRAIAQADDPKLRKLLSKVARKISELVQN PGATLCLGHHAVPNGTLVKTITDDQIEVTDATELVQSIPNDKPFQNVNKITYGACPKYVKQNTLKLATGMRNVPEKGLFGAIAGFIENGWEGMIDGWYGFRHQNSEGTGQAADLKSTQAAIDQINGKLNRVIEKTLLVALENQHTIDLTDSEMNKLFEKTGRQLRENAEDMGNGCFKIYHKCDNACIESIRNGTYDHDVYRDEALNNRFQ Motif0313_ems_3hC_1630_0001_0001
DEVEKIARTLAEKAYRAAAENDKDKVETALREVEDLKKKAQDPKLRKLLDRVYKVVKMLLTN PGATLCLGHHAVPNGTLVKTITDDQIEVTDATELVQSIPNDKPFQNVNKITYGACPKYVKQNTLKLATGMRNVPEKGLFGAIAGFIENGWEGMIDGWYGFRHQNSEGTGQAADLKSTQAAIDQINGKLNRVIEKTLLVALENQHTIDLTDSEMNKLFEKTGRQLRENAEDMGNGCFKIYHKCDNACIESIRNGTYDHDVYRDEALNNRFQ Motif0326_ems_3hC_1630_0001
DEVEKIVETFKRQADDAIKKNDEDKVYKIATKVYYAIVQATDPKLRELLRRLLERISRLVRN PGATLCLGHHAVPNGTLVKTITDDQIEVTDATELVQSIPNDKPFQNVNKITYGACPKYVKQNTLKLATGMRNVPEKGLFGAIAGFIENGWEGMIDGWYGFRHQNSEGTGQAADLKSTQAAIDQINGKLNRVIEKTLLVALENQHTIDLTDSEMNKLFEKTGRQLRENAEDMGNGCFKIYHKCDNACIESIRNGTYDHDVYRDEALNNRFQ Motif0355_ems_3hM_1509_0001_0001
DEVERAALLIASEAYRVGVPQVHVRVKDGRIKVTIKGTDERAKTAERLAREIATKAGVEIEIKKQ PGATLCLGHHAVPNGTLVKTITDDQIEVTDATELVQSIPNDKPFQNVNKITYGACPKYVKQNTLKLATGMRNVPEKGLFGAIAGFIENGWEGMIDGWYGFRHQNSEGTGQAADLKSTQAAIDQINGKLNRVIEKTLLVALENQHTIDLTDSEMNKLFEKTGRQLRENAEDMGNGCFKIYHKCDNACIESIRNGTYDHDVYRDEALNNRFQ Motif0486_HEEHE_1970_0001_0001
DEVVEWVERVARQSIEFALRINDKDMAKRIVKWVEEAAKMNNNPELEKAARRLKKHVDSYLS PGATLCLGHHAVPNGTLVKTITDDQIEVTDATELVQSIPNDKPFQNVNKITYGACPKYVKQNTLKLATGMRNVPEKGLFGAIAGFIENGWEGMIDGWYGFRHQNSEGTGQAADLKSTQAAIDQINGKLNRVIEKTLLVALENQHTIDLTDSEMNKLFEKTGRQLRENAEDMGNGCFKIYHKCDNACIESIRNGTYDHDVYRDEALNNRFQ Motif0387_ems_3hM_1199_0001
DEWEEVKKHLETLFRRAKSNNDREKLSEVAERAYRLIAQLKDPTAQTIAHRILEKILELV PGATLCLGHHAVPNGTLVKTITDDQIEVTDATELVQSIPNDKPFQNVNKITYGACPKYVKQNTLKLATGMRNVPEKGLFGAIAGFIENGWEGMIDGWYGFRHQNSEGTGQAADLKSTQAAIDQINGKLNRVIEKTLLVALENQHTIDLTDSEMNKLFEKTGRQLRENAEDMGNGCFKIYHKCDNACIESIRNGTYDHDVYRDEALNNRFQ Motif0313_ems_3hM_2729_0001_0001
DEWEKKLKTVLDELLEIAKRIPDERKADRVYRYVAQVKIAAKKAPDPDKVIKEAKKYAKKLKES PGATLCLGHHAVPNGTLVKTITDDQIEVTDATELVQSIPNDKPFQNVNKITYGACPKYVKQNTLKLATGMRNVPEKGLFGAIAGFIENGWEGMIDGWYGFRHQNSEGTGQAADLKSTQAAIDQINGKLNRVIEKTLLVALENQHTIDLTDSEMNKLFEKTGRQLRENAEDMGNGCFKIYHKCDNACIESIRNGTYDHDVYRDEALNNRFQ Motif0352_ems_3hM_2962_0001_0001
DEWEKKLKTVLEELAQIARHIPNLEKANRIYHYAAQVKMKAKKAPDPDKVIKEAKKYAKKAKES PGATLCLGHHAVPNGTLVKTITDDQIEVTDATELVQSIPNDKPFQNVNKITYGACPKYVKQNTLKLATGMRNVPEKGLFGAIAGFIENGWEGMIDGWYGFRHQNSEGTGQAADLKSTQAAIDQINGKLNRVIEKTLLVALENQHTIDLTDSEMNKLFEKTGRQLRENAEDMGNGCFKIYHKCDNACIESIRNGTYDHDVYRDEALNNRFQ Motif0216_ems_3hM_2962_0001_0001
DEWHERAKKAAEKAQEALKKNDMEKVLQAVNELYHLAAQAQDPEEQKILKSIIETLVRQIIS PGATLCLGHHAVPNGTLVKTITDDQIEVTDATELVQSIPNDKPFQNVNKITYGACPKYVKQNTLKLATGMRNVPEKGLFGAIAGFIENGWEGMIDGWYGFRHQNSEGTGQAADLKSTQAAIDQINGKLNRVIEKTLLVALENQHTIDLTDSEMNKLFEKTGRQLRENAEDMGNGCFKIYHKCDNACIESIRNGTYDHDVYRDEALNNRFQ Motif0216_ems_3hM_1592_0001_0001
DEWQELSKIAKSIIDEAKKSPNPVDQFSAYLVEYLYRAAEEAQDPNLRRSLLKRAIKSWRNL PGATLCLGHHAVPNGTLVKTITDDQIEVTDATELVQSIPNDKPFQNVNKITYGACPKYVKQNTLKLATGMRNVPEKGLFGAIAGFIENGWEGMIDGWYGFRHQNSEGTGQAADLKSTQAAIDQINGKLNRVIEKTLLVALENQHTIDLTDSEMNKLFEKTGRQLRENAEDMGNGCFKIYHKCDNACIESIRNGTYDHDVYRDEALNNRFQ Motif0253_ems_3hC_3_0001_0001
DEWQELSKIVKSLIDELEKSPNPRDQYAAESARQLWEFAEKAQDPHLRRHALKLAIKFVRNV PGATLCLGHHAVPNGTLVKTITDDQIEVTDATELVQSIPNDKPFQNVNKITYGACPKYVKQNTLKLATGMRNVPEKGLFGAIAGFIENGWEGMIDGWYGFRHQNSEGTGQAADLKSTQAAIDQINGKLNRVIEKTLLVALENQHTIDLTDSEMNKLFEKTGRQLRENAEDMGNGCFKIYHKCDNACIESIRNGTYDHDVYRDEALNNRFQ Motif0389_ems_3hC_3_0002_0001_0001
DEWSEHLKRVKKGDPEAAQWAYRAAAQARINGNPEASEIALKALELALRGTLSPEELEKLAKLVT PGATLCLGHHAVPNGTLVKTITDDQIEVTDATELVQSIPNDKPFQNVNKITYGACPKYVKQNTLKLATGMRNVPEKGLFGAIAGFIENGWEGMIDGWYGFRHQNSEGTGQAADLKSTQAAIDQINGKLNRVIEKTLLVALENQHTIDLTDSEMNKLFEKTGRQLRENAEDMGNGCFKIYHKCDNACIESIRNGTYDHDVYRDEALNNRFQ Motif0003_bcov_4helix_12557_0001
DEYEQFSRAYRLANEAVRRVDDPKERKKVTDTLETLLELAVRAQDPNEIQTLLKHLEQLAREI PGATLCLGHHAVPNGTLVKTITDDQIEVTDATELVQSIPNDKPFQNVNKITYGACPKYVKQNTLKLATGMRNVPEKGLFGAIAGFIENGWEGMIDGWYGFRHQNSEGTGQAADLKSTQAAIDQINGKLNRVIEKTLLVALENQHTIDLTDSEMNKLFEKTGRQLRENAEDMGNGCFKIYHKCDNACIESIRNGTYDHDVYRDEALNNRFQ Motif0018_ems_3hM_1464_0001
DEYSAEQALMMARSAYRYGDKDAVKRAWELAKTALERFPEDERARKALEHIEELLKKVS PGATLCLGHHAVPNGTLVKTITDDQIEVTDATELVQSIPNDKPFQNVNKITYGACPKYVKQNTLKLATGMRNVPEKGLFGAIAGFIENGWEGMIDGWYGFRHQNSEGTGQAADLKSTQAAIDQINGKLNRVIEKTLLVALENQHTIDLTDSEMNKLFEKTGRQLRENAEDMGNGCFKIYHKCDNACIESIRNGTYDHDVYRDEALNNRFQ Motif0382_ems_3hM_3655_0001_0001
DFLDWLSEALRKATEKAEKRNDEKAVKALRRAEKKLTEAKRKNDEHAAQKAASEAYRIISQAER PGATLCLGHHAVPNGTLVKTITDDQIEVTDATELVQSIPNDKPFQNVNKITYGACPKYVKQNTLKLATGMRNVPEKGLFGAIAGFIENGWEGMIDGWYGFRHQNSEGTGQAADLKSTQAAIDQINGKLNRVIEKTLLVALENQHTIDLTDSEMNKLFEKTGRQLRENAEDMGNGCFKIYHKCDNACIESIRNGTYDHDVYRDEALNNRFQ Motif0006_ems_3hC_1310_0001_0001_0001
DFNEYAKRWLKLAFDKAAKNRDREMLKEVADNAEMFAKSANDEEAKRLADTLRELAKKMS PGATLCLGHHAVPNGTLVKTITDDQIEVTDATELVQSIPNDKPFQNVNKITYGACPKYVKQNTLKLATGMRNVPEKGLFGAIAGFIENGWEGMIDGWYGFRHQNSEGTGQAADLKSTQAAIDQINGKLNRVIEKTLLVALENQHTIDLTDSEMNKLFEKTGRQLRENAEDMGNGCFKIYHKCDNACIESIRNGTYDHDVYRDEALNNRFQ Motif0564_ems_3hC_676_0002_0001_0001
DFTKLYEIIVQAYRAVEEGKLDPDKAEQILEEVRKEAKKRGDKFVEEAAQRAKEFIKKFKK PGATLCLGHHAVPNGTLVKTITDDQIEVTDATELVQSIPNDKPFQNVNKITYGACPKYVKQNTLKLATGMRNVPEKGLFGAIAGFIENGWEGMIDGWYGFRHQNSEGTGQAADLKSTQAAIDQINGKLNRVIEKTLLVALENQHTIDLTDSEMNKLFEKTGRQLRENAEDMGNGCFKIYHKCDNACIESIRNGTYDHDVYRDEALNNRFQ Motif0214_HHH_eva_0142_0001_0001
DHEEYQKRYRYLAQLAVEARRASSEEELERILKKAEKYARDANDPRAQEVAKILSKMVRKTWS PGATLCLGHHAVPNGTLVKTITDDQIEVTDATELVQSIPNDKPFQNVNKITYGACPKYVKQNTLKLATGMRNVPEKGLFGAIAGFIENGWEGMIDGWYGFRHQNSEGTGQAADLKSTQAAIDQINGKLNRVIEKTLLVALENQHTIDLTDSEMNKLFEKTGRQLRENAEDMGNGCFKIYHKCDNACIESIRNGTYDHDVYRDEALNNRFQ Motif0132_ems_3hM_2616_0001_0001
DHKKMADTAEKELKDALDKNDREKWAQALYRALAQAKIANDERLKRIAEKLRKEFEDRKS PGATLCLGHHAVPNGTLVKTITDDQIEVTDATELVQSIPNDKPFQNVNKITYGACPKYVKQNTLKLATGMRNVPEKGLFGAIAGFIENGWEGMIDGWYGFRHQNSEGTGQAADLKSTQAAIDQINGKLNRVIEKTLLVALENQHTIDLTDSEMNKLFEKTGRQLRENAEDMGNGCFKIYHKCDNACIESIRNGTYDHDVYRDEALNNRFQ Motif0001_ems_3hM_2978_0001_0001
DHRLKEITELYLKWMEAEKNNDEEALETIVKEAKDRAEKNDNPYARRVAKMLKDRLSKIQK PGATLCLGHHAVPNGTLVKTITDDQIEVTDATELVQSIPNDKPFQNVNKITYGACPKYVKQNTLKLATGMRNVPEKGLFGAIAGFIENGWEGMIDGWYGFRHQNSEGTGQAADLKSTQAAIDQINGKLNRVIEKTLLVALENQHTIDLTDSEMNKLFEKTGRQLRENAEDMGNGCFKIYHKCDNACIESIRNGTYDHDVYRDEALNNRFQ Motif0507_ems_3hC_162_0002_0001_0001
DHSVVEKAKRLVEQAQREGDEDKVRKLLEYLERLAKKFDDTSAKYLAEMIKLWLMRYS PGATLCLGHHAVPNGTLVKTITDDQIEVTDATELVQSIPNDKPFQNVNKITYGACPKYVKQNTLKLATGMRNVPEKGLFGAIAGFIENGWEGMIDGWYGFRHQNSEGTGQAADLKSTQAAIDQINGKLNRVIEKTLLVALENQHTIDLTDSEMNKLFEKTGRQLRENAEDMGNGCFKIYHKCDNACIESIRNGTYDHDVYRDEALNNRFQ Motif0093_ems_3hM_3434_0001_0001
DHVERVVELLKRLGDPVARELAELVEEILKRDEWLARVAAQSALAALRLNNPEALKMLIEDLKKI PGATLCLGHHAVPNGTLVKTITDDQIEVTDATELVQSIPNDKPFQNVNKITYGACPKYVKQNTLKLATGMRNVPEKGLFGAIAGFIENGWEGMIDGWYGFRHQNSEGTGQAADLKSTQAAIDQINGKLNRVIEKTLLVALENQHTIDLTDSEMNKLFEKTGRQLRENAEDMGNGCFKIYHKCDNACIESIRNGTYDHDVYRDEALNNRFQ Motif0387_bcov_4helix_07714_0001
DIDEEVEKLLKEAEELAEKSQNEMAKWMIRVAKQLVLAARMQNDKEMAKKIVDTLVEQVRRLY PGATLCLGHHAVPNGTLVKTITDDQIEVTDATELVQSIPNDKPFQNVNKITYGACPKYVKQNTLKLATGMRNVPEKGLFGAIAGFIENGWEGMIDGWYGFRHQNSEGTGQAADLKSTQAAIDQINGKLNRVIEKTLLVALENQHTIDLTDSEMNKLFEKTGRQLRENAEDMGNGCFKIYHKCDNACIESIRNGTYDHDVYRDEALNNRFQ Motif0387_ems_3hM_2999_0001_0001
DIEEALELARRLGADPRNVQVVERYARQLKKSGVSPEKVLKLALRMARLAGDPLLEEAIERLLKK PGATLCLGHHAVPNGTLVKTITDDQIEVTDATELVQSIPNDKPFQNVNKITYGACPKYVKQNTLKLATGMRNVPEKGLFGAIAGFIENGWEGMIDGWYGFRHQNSEGTGQAADLKSTQAAIDQINGKLNRVIEKTLLVALENQHTIDLTDSEMNKLFEKTGRQLRENAEDMGNGCFKIYHKCDNACIESIRNGTYDHDVYRDEALNNRFQ Motif0027_bcov_4helix_13595_0001
DIEEALELARRLGADPRVVRIVELAAKMLKEKGRSPEEVLDTARYIAKQLGDPLLHEAIERLQKK PGATLCLGHHAVPNGTLVKTITDDQIEVTDATELVQSIPNDKPFQNVNKITYGACPKYVKQNTLKLATGMRNVPEKGLFGAIAGFIENGWEGMIDGWYGFRHQNSEGTGQAADLKSTQAAIDQINGKLNRVIEKTLLVALENQHTIDLTDSEMNKLFEKTGRQLRENAEDMGNGCFKIYHKCDNACIESIRNGTYDHDVYRDEALNNRFQ Motif0141_bcov_4helix_13595_0001_0001
DIYEEYVKNLLKEATKAVKDGRKDQAIQALYRLRAQVKLRPDDSAADLARKALEIIEKLLKS PGATLCLGHHAVPNGTLVKTITDDQIEVTDATELVQSIPNDKPFQNVNKITYGACPKYVKQNTLKLATGMRNVPEKGLFGAIAGFIENGWEGMIDGWYGFRHQNSEGTGQAADLKSTQAAIDQINGKLNRVIEKTLLVALENQHTIDLTDSEMNKLFEKTGRQLRENAEDMGNGCFKIYHKCDNACIESIRNGTYDHDVYRDEALNNRFQ Motif0001_ems_3hC_1225_0001_0002
DKAITLLYKLAFQLGDPELEKVIKLLVEAMETNDPELKKEAEELLKELSKKDPRIKEVLELLREI PGATLCLGHHAVPNGTLVKTITDDQIEVTDATELVQSIPNDKPFQNVNKITYGACPKYVKQNTLKLATGMRNVPEKGLFGAIAGFIENGWEGMIDGWYGFRHQNSEGTGQAADLKSTQAAIDQINGKLNRVIEKTLLVALENQHTIDLTDSEMNKLFEKTGRQLRENAEDMGNGCFKIYHKCDNACIESIRNGTYDHDVYRDEALNNRFQ Motif0214_bcov_4helix_12640_0001
DKALELANLVYRLLAEAMMDPDKTNVRKAAQKVEEIYRKADDPYAQKVAKYVLDELRSKADS PGATLCLGHHAVPNGTLVKTITDDQIEVTDATELVQSIPNDKPFQNVNKITYGACPKYVKQNTLKLATGMRNVPEKGLFGAIAGFIENGWEGMIDGWYGFRHQNSEGTGQAADLKSTQAAIDQINGKLNRVIEKTLLVALENQHTIDLTDSEMNKLFEKTGRQLRENAEDMGNGCFKIYHKCDNACIESIRNGTYDHDVYRDEALNNRFQ Motif0026_ems_3hC_1517_0001_0001
DKDDEFLDKIRKQYESLQRNNVDPRQIAEWLYRAVAQARLAGLTKAVEFAEKLLETAIREAR PGATLCLGHHAVPNGTLVKTITDDQIEVTDATELVQSIPNDKPFQNVNKITYGACPKYVKQNTLKLATGMRNVPEKGLFGAIAGFIENGWEGMIDGWYGFRHQNSEGTGQAADLKSTQAAIDQINGKLNRVIEKTLLVALENQHTIDLTDSEMNKLFEKTGRQLRENAEDMGNGCFKIYHKCDNACIESIRNGTYDHDVYRDEALNNRFQ Motif0328_ems_3hM_411_0001_0001
DKDEMLKTVAKLIASMAKNVEDPIRAQAFLRYLEEVIENADNPEVRKLAKKLAEEIRRIFS PGATLCLGHHAVPNGTLVKTITDDQIEVTDATELVQSIPNDKPFQNVNKITYGACPKYVKQNTLKLATGMRNVPEKGLFGAIAGFIENGWEGMIDGWYGFRHQNSEGTGQAADLKSTQAAIDQINGKLNRVIEKTLLVALENQHTIDLTDSEMNKLFEKTGRQLRENAEDMGNGCFKIYHKCDNACIESIRNGTYDHDVYRDEALNNRFQ Motif0504_ems_3hM_1318_0001
DKDTRASRALEELLDEAKKKQDPLKAQTALYYAEQFLRYFPDSELVRKVAKKAEELHRKLTS PGATLCLGHHAVPNGTLVKTITDDQIEVTDATELVQSIPNDKPFQNVNKITYGACPKYVKQNTLKLATGMRNVPEKGLFGAIAGFIENGWEGMIDGWYGFRHQNSEGTGQAADLKSTQAAIDQINGKLNRVIEKTLLVALENQHTIDLTDSEMNKLFEKTGRQLRENAEDMGNGCFKIYHKCDNACIESIRNGTYDHDVYRDEALNNRFQ Motif0260_ems_3hM_2146_0001_0002
DKDTVKSIAKKALDLAKTSPEHSSEVYRLLSQALYVAERENDEEAQKIWETIYSEAISVLR PGATLCLGHHAVPNGTLVKTITDDQIEVTDATELVQSIPNDKPFQNVNKITYGACPKYVKQNTLKLATGMRNVPEKGLFGAIAGFIENGWEGMIDGWYGFRHQNSEGTGQAADLKSTQAAIDQINGKLNRVIEKTLLVALENQHTIDLTDSEMNKLFEKTGRQLRENAEDMGNGCFKIYHKCDNACIESIRNGTYDHDVYRDEALNNRFQ Motif0012_ems_3hC_281_0002_0001_0001
DKDTVKSIVKEALDLAKTSPENAQRVFRLLAQADIIARRENDEEAQKIVETVKSEAMRALQ PGATLCLGHHAVPNGTLVKTITDDQIEVTDATELVQSIPNDKPFQNVNKITYGACPKYVKQNTLKLATGMRNVPEKGLFGAIAGFIENGWEGMIDGWYGFRHQNSEGTGQAADLKSTQAAIDQINGKLNRVIEKTLLVALENQHTIDLTDSEMNKLFEKTGRQLRENAEDMGNGCFKIYHKCDNACIESIRNGTYDHDVYRDEALNNRFQ Motif0104_ems_3hC_281_0002_0001_0001
DKEEKARELLKRARKHVSPEVRRAVEIVLRLLEEGNPRQARLRLEIQVRIIGDPFLKKVLEILEK PGATLCLGHHAVPNGTLVKTITDDQIEVTDATELVQSIPNDKPFQNVNKITYGACPKYVKQNTLKLATGMRNVPEKGLFGAIAGFIENGWEGMIDGWYGFRHQNSEGTGQAADLKSTQAAIDQINGKLNRVIEKTLLVALENQHTIDLTDSEMNKLFEKTGRQLRENAEDMGNGCFKIYHKCDNACIESIRNGTYDHDVYRDEALNNRFQ Motif0136_bcov_4helix_00174_0001
DKEEKARELLKRARKHVSPMVRRAVEIVLRALEEGNPRSARYFLELVARMYGDPFLKKVLEILEK PGATLCLGHHAVPNGTLVKTITDDQIEVTDATELVQSIPNDKPFQNVNKITYGACPKYVKQNTLKLATGMRNVPEKGLFGAIAGFIENGWEGMIDGWYGFRHQNSEGTGQAADLKSTQAAIDQINGKLNRVIEKTLLVALENQHTIDLTDSEMNKLFEKTGRQLRENAEDMGNGCFKIYHKCDNACIESIRNGTYDHDVYRDEALNNRFQ Motif0572_bcov_4helix_00174_0001
DKEIYYAVAQLKYNGNPEAAEILYELYKRALRGELSPEELRKILRELIKRFGDPALRLALEALER PGATLCLGHHAVPNGTLVKTITDDQIEVTDATELVQSIPNDKPFQNVNKITYGACPKYVKQNTLKLATGMRNVPEKGLFGAIAGFIENGWEGMIDGWYGFRHQNSEGTGQAADLKSTQAAIDQINGKLNRVIEKTLLVALENQHTIDLTDSEMNKLFEKTGRQLRENAEDMGNGCFKIYHKCDNACIESIRNGTYDHDVYRDEALNNRFQ Motif0350_bcov_4helix_10901_0001
DKEKADRALELAQRAYKKGDAQKVLKAATLAYELVLEHPEDERARKAAEIIRELAKKVL PGATLCLGHHAVPNGTLVKTITDDQIEVTDATELVQSIPNDKPFQNVNKITYGACPKYVKQNTLKLATGMRNVPEKGLFGAIAGFIENGWEGMIDGWYGFRHQNSEGTGQAADLKSTQAAIDQINGKLNRVIEKTLLVALENQHTIDLTDSEMNKLFEKTGRQLRENAEDMGNGCFKIYHKCDNACIESIRNGTYDHDVYRDEALNNRFQ Motif0229_ems_3hM_3655_0001
DKETAKRLADLAEELARKYIPDPRQQTQVEMRIRAQKKNVETASPDMSDMISKWLKEVVEKLS PGATLCLGHHAVPNGTLVKTITDDQIEVTDATELVQSIPNDKPFQNVNKITYGACPKYVKQNTLKLATGMRNVPEKGLFGAIAGFIENGWEGMIDGWYGFRHQNSEGTGQAADLKSTQAAIDQINGKLNRVIEKTLLVALENQHTIDLTDSEMNKLFEKTGRQLRENAEDMGNGCFKIYHKCDNACIESIRNGTYDHDVYRDEALNNRFQ Motif0120_ems_3hM_3094_0001_0001
DKETAKRLAELARELAEKYIPDPRQQNQVRYRLEAQERLLEHASPEQSDLISKQLKEVVEKLS PGATLCLGHHAVPNGTLVKTITDDQIEVTDATELVQSIPNDKPFQNVNKITYGACPKYVKQNTLKLATGMRNVPEKGLFGAIAGFIENGWEGMIDGWYGFRHQNSEGTGQAADLKSTQAAIDQINGKLNRVIEKTLLVALENQHTIDLTDSEMNKLFEKTGRQLRENAEDMGNGCFKIYHKCDNACIESIRNGTYDHDVYRDEALNNRFQ Motif0014_ems_3hM_3094_0001_0001
DKHEIAEAIYRAIAQGNLEEVLRYVRRIAEEKGDPELKKVAKLLEEALRKNDPDLALKAARLVSK PGATLCLGHHAVPNGTLVKTITDDQIEVTDATELVQSIPNDKPFQNVNKITYGACPKYVKQNTLKLATGMRNVPEKGLFGAIAGFIENGWEGMIDGWYGFRHQNSEGTGQAADLKSTQAAIDQINGKLNRVIEKTLLVALENQHTIDLTDSEMNKLFEKTGRQLRENAEDMGNGCFKIYHKCDNACIESIRNGTYDHDVYRDEALNNRFQ Motif0311_bcov_4helix_07912_0001
DKHIRILVKLATEAYRIRLVSDPTQKEKAKRELKTEIDRLKNAPDPTEREAAKIAETIVKKILS PGATLCLGHHAVPNGTLVKTITDDQIEVTDATELVQSIPNDKPFQNVNKITYGACPKYVKQNTLKLATGMRNVPEKGLFGAIAGFIENGWEGMIDGWYGFRHQNSEGTGQAADLKSTQAAIDQINGKLNRVIEKTLLVALENQHTIDLTDSEMNKLFEKTGRQLRENAEDMGNGCFKIYHKCDNACIESIRNGTYDHDVYRDEALNNRFQ Motif0491_ems_3hM_1868_0001_0001
DKKELADTAEKLLLEAVARNDEEKWRKAHKYAEKVAKDLNDRQLEYRIRAQEKIWKKRKS PGATLCLGHHAVPNGTLVKTITDDQIEVTDATELVQSIPNDKPFQNVNKITYGACPKYVKQNTLKLATGMRNVPEKGLFGAIAGFIENGWEGMIDGWYGFRHQNSEGTGQAADLKSTQAAIDQINGKLNRVIEKTLLVALENQHTIDLTDSEMNKLFEKTGRQLRENAEDMGNGCFKIYHKCDNACIESIRNGTYDHDVYRDEALNNRFQ Motif0001_ems_3hM_2978_0001_0002
DKLMEFADWAYRAAVDANVPEVRVRIRDGRVTVTVKGNDESAQRFIKLFKTYATKAGIDVKVQVK PGATLCLGHHAVPNGTLVKTITDDQIEVTDATELVQSIPNDKPFQNVNKITYGACPKYVKQNTLKLATGMRNVPEKGLFGAIAGFIENGWEGMIDGWYGFRHQNSEGTGQAADLKSTQAAIDQINGKLNRVIEKTLLVALENQHTIDLTDSEMNKLFEKTGRQLRENAEDMGNGCFKIYHKCDNACIESIRNGTYDHDVYRDEALNNRFQ Motif0324_HEEHE_2606_0001
DKQKISTRVYHLISQARIHNNKEVADEASKLAQKLIEEAKKENDEDALKSAQELLKRANKAKS PGATLCLGHHAVPNGTLVKTITDDQIEVTDATELVQSIPNDKPFQNVNKITYGACPKYVKQNTLKLATGMRNVPEKGLFGAIAGFIENGWEGMIDGWYGFRHQNSEGTGQAADLKSTQAAIDQINGKLNRVIEKTLLVALENQHTIDLTDSEMNKLFEKTGRQLRENAEDMGNGCFKIYHKCDNACIESIRNGTYDHDVYRDEALNNRFQ Motif0337_ems_3hM_2575_0001_0001
DKRHELYKIARKAIELFKRSGASLEQAYTFAAQWYYALIENDEDELRRLEKIARTVEKRL PGATLCLGHHAVPNGTLVKTITDDQIEVTDATELVQSIPNDKPFQNVNKITYGACPKYVKQNTLKLATGMRNVPEKGLFGAIAGFIENGWEGMIDGWYGFRHQNSEGTGQAADLKSTQAAIDQINGKLNRVIEKTLLVALENQHTIDLTDSEMNKLFEKTGRQLRENAEDMGNGCFKIYHKCDNACIESIRNGTYDHDVYRDEALNNRFQ Motif0358_ems_3hM_421_0001_0001
DKSKEILDYLKTYLEKAIKNNNAYLLKLIAKYLLILAQKLNDEEAQKVAKEAEKHVKKLES PGATLCLGHHAVPNGTLVKTITDDQIEVTDATELVQSIPNDKPFQNVNKITYGACPKYVKQNTLKLATGMRNVPEKGLFGAIAGFIENGWEGMIDGWYGFRHQNSEGTGQAADLKSTQAAIDQINGKLNRVIEKTLLVALENQHTIDLTDSEMNKLFEKTGRQLRENAEDMGNGCFKIYHKCDNACIESIRNGTYDHDVYRDEALNNRFQ Motif0395_ems_3hM_1688_0001_0001
DKSQLETLQKLIRLAMKLIQDNDPDSAKKVVDKLRKVAEEANNDFNKYIAEVLELMVRKLK PGATLCLGHHAVPNGTLVKTITDDQIEVTDATELVQSIPNDKPFQNVNKITYGACPKYVKQNTLKLATGMRNVPEKGLFGAIAGFIENGWEGMIDGWYGFRHQNSEGTGQAADLKSTQAAIDQINGKLNRVIEKTLLVALENQHTIDLTDSEMNKLFEKTGRQLRENAEDMGNGCFKIYHKCDNACIESIRNGTYDHDVYRDEALNNRFQ Motif0564_ems_3hC_836_0001
DKTETIDKWIKTVAEKLGVPSVSWSIHNGTLHVTIKGHDESALALAKLIYYHATQVGIKVQVHIK PGATLCLGHHAVPNGTLVKTITDDQIEVTDATELVQSIPNDKPFQNVNKITYGACPKYVKQNTLKLATGMRNVPEKGLFGAIAGFIENGWEGMIDGWYGFRHQNSEGTGQAADLKSTQAAIDQINGKLNRVIEKTLLVALENQHTIDLTDSEMNKLFEKTGRQLRENAEDMGNGCFKIYHKCDNACIESIRNGTYDHDVYRDEALNNRFQ Motif0381_HEEHE_3047_0001
DKVDQLLMRLRAQIKNAEKRNDEKAVKLLRTAVKLLEEAKRKNDEDLKKKAEKYAETVYRRAAT PGATLCLGHHAVPNGTLVKTITDDQIEVTDATELVQSIPNDKPFQNVNKITYGACPKYVKQNTLKLATGMRNVPEKGLFGAIAGFIENGWEGMIDGWYGFRHQNSEGTGQAADLKSTQAAIDQINGKLNRVIEKTLLVALENQHTIDLTDSEMNKLFEKTGRQLRENAEDMGNGCFKIYHKCDNACIESIRNGTYDHDVYRDEALNNRFQ Motif0136_ems_3hC_1310_0001_0001_0002
DKVEEAIRLVSRALRLALRVNDPTLIRIARELAQKAYQAKYHNDKELLDRVHKEARKVEKKLKS PGATLCLGHHAVPNGTLVKTITDDQIEVTDATELVQSIPNDKPFQNVNKITYGACPKYVKQNTLKLATGMRNVPEKGLFGAIAGFIENGWEGMIDGWYGFRHQNSEGTGQAADLKSTQAAIDQINGKLNRVIEKTLLVALENQHTIDLTDSEMNKLFEKTGRQLRENAEDMGNGCFKIYHKCDNACIESIRNGTYDHDVYRDEALNNRFQ Motif0246_ems_3hM_1289_0001
DLDELVKKAAEKAAKYAGIDDVEIRVSNRTVSVTVRGDDERTRLLKLQLHYFARWYGVTVRVKTR PGATLCLGHHAVPNGTLVKTITDDQIEVTDATELVQSIPNDKPFQNVNKITYGACPKYVKQNTLKLATGMRNVPEKGLFGAIAGFIENGWEGMIDGWYGFRHQNSEGTGQAADLKSTQAAIDQINGKLNRVIEKTLLVALENQHTIDLTDSEMNKLFEKTGRQLRENAEDMGNGCFKIYHKCDNACIESIRNGTYDHDVYRDEALNNRFQ Motif0157_HEEHE_0690_0001_0001
DLDEVLEILERLGLISPRVKEALKLAYEIARERGVSPEMIIQNLERYLRQLVDPEVVEVFKRLLH PGATLCLGHHAVPNGTLVKTITDDQIEVTDATELVQSIPNDKPFQNVNKITYGACPKYVKQNTLKLATGMRNVPEKGLFGAIAGFIENGWEGMIDGWYGFRHQNSEGTGQAADLKSTQAAIDQINGKLNRVIEKTLLVALENQHTIDLTDSEMNKLFEKTGRQLRENAEDMGNGCFKIYHKCDNACIESIRNGTYDHDVYRDEALNNRFQ Motif0078_bcov_4helix_08527_0001
DLDSQLSKLEEKFRKALKNNDEEKLHDVLYRLAELIMKAQTDEERKKALEAANRLRYEEQR PGATLCLGHHAVPNGTLVKTITDDQIEVTDATELVQSIPNDKPFQNVNKITYGACPKYVKQNTLKLATGMRNVPEKGLFGAIAGFIENGWEGMIDGWYGFRHQNSEGTGQAADLKSTQAAIDQINGKLNRVIEKTLLVALENQHTIDLTDSEMNKLFEKTGRQLRENAEDMGNGCFKIYHKCDNACIESIRNGTYDHDVYRDEALNNRFQ Motif0078_ems_3hC_614_0001_0002
DLEDEARRLIEEVARAMLRNDEESTRKVEKQVQEFVSKAKKSPDPKSQHIAVSLEYAAKSWLK PGATLCLGHHAVPNGTLVKTITDDQIEVTDATELVQSIPNDKPFQNVNKITYGACPKYVKQNTLKLATGMRNVPEKGLFGAIAGFIENGWEGMIDGWYGFRHQNSEGTGQAADLKSTQAAIDQINGKLNRVIEKTLLVALENQHTIDLTDSEMNKLFEKTGRQLRENAEDMGNGCFKIYHKCDNACIESIRNGTYDHDVYRDEALNNRFQ Motif0163_ems_3hM_1253_0001
DLEEELRQFEYRLESQKKFASDPEAQKLLEKALQSAQEAVKRKDEETYRKVQKLAHRAMVKASQ PGATLCLGHHAVPNGTLVKTITDDQIEVTDATELVQSIPNDKPFQNVNKITYGACPKYVKQNTLKLATGMRNVPEKGLFGAIAGFIENGWEGMIDGWYGFRHQNSEGTGQAADLKSTQAAIDQINGKLNRVIEKTLLVALENQHTIDLTDSEMNKLFEKTGRQLRENAEDMGNGCFKIYHKCDNACIESIRNGTYDHDVYRDEALNNRFQ Motif0014_ems_3hC_356_0001_0001
DLEEIAREVIERLYRAVAQAPDPEEQKKLHELVEKLARALRNKDEETVEKLIKEAQKLLKSI PGATLCLGHHAVPNGTLVKTITDDQIEVTDATELVQSIPNDKPFQNVNKITYGACPKYVKQNTLKLATGMRNVPEKGLFGAIAGFIENGWEGMIDGWYGFRHQNSEGTGQAADLKSTQAAIDQINGKLNRVIEKTLLVALENQHTIDLTDSEMNKLFEKTGRQLRENAEDMGNGCFKIYHKCDNACIESIRNGTYDHDVYRDEALNNRFQ Motif0054_ems_3hM_2958_0001_0001
DLEEKIKKLLTRIKRLRDKAQDPRARKIIEELYKKVEEQAKNNTPAAVWYAEQAAMLAESAV PGATLCLGHHAVPNGTLVKTITDDQIEVTDATELVQSIPNDKPFQNVNKITYGACPKYVKQNTLKLATGMRNVPEKGLFGAIAGFIENGWEGMIDGWYGFRHQNSEGTGQAADLKSTQAAIDQINGKLNRVIEKTLLVALENQHTIDLTDSEMNKLFEKTGRQLRENAEDMGNGCFKIYHKCDNACIESIRNGTYDHDVYRDEALNNRFQ Motif0530_ems_3hM_1529_0001_0001
DLEELSRKVQKILEDFHKNARTYNEKYYAQVQLERLRTLFSSPDPNVRRKAVEEALWYAQRALS PGATLCLGHHAVPNGTLVKTITDDQIEVTDATELVQSIPNDKPFQNVNKITYGACPKYVKQNTLKLATGMRNVPEKGLFGAIAGFIENGWEGMIDGWYGFRHQNSEGTGQAADLKSTQAAIDQINGKLNRVIEKTLLVALENQHTIDLTDSEMNKLFEKTGRQLRENAEDMGNGCFKIYHKCDNACIESIRNGTYDHDVYRDEALNNRFQ Motif0349_ems_3hM_1916_0001_0001
DLEEYKELVRELLKDNPMAVRSFEYVLEALKRGEIDPDNARRILEYLAKLAGNPEVEELIKRHAK PGATLCLGHHAVPNGTLVKTITDDQIEVTDATELVQSIPNDKPFQNVNKITYGACPKYVKQNTLKLATGMRNVPEKGLFGAIAGFIENGWEGMIDGWYGFRHQNSEGTGQAADLKSTQAAIDQINGKLNRVIEKTLLVALENQHTIDLTDSEMNKLFEKTGRQLRENAEDMGNGCFKIYHKCDNACIESIRNGTYDHDVYRDEALNNRFQ Motif0457_bcov_4helix_06136_0001
DLEWLARQLQMLFKSIKKLAQSEEEKKKAESALRELRTLLSSPDPNVRRKAVEKAKEIVHRLVK PGATLCLGHHAVPNGTLVKTITDDQIEVTDATELVQSIPNDKPFQNVNKITYGACPKYVKQNTLKLATGMRNVPEKGLFGAIAGFIENGWEGMIDGWYGFRHQNSEGTGQAADLKSTQAAIDQINGKLNRVIEKTLLVALENQHTIDLTDSEMNKLFEKTGRQLRENAEDMGNGCFKIYHKCDNACIESIRNGTYDHDVYRDEALNNRFQ Motif0530_ems_3hM_1916_0001_0001
DLEYEVEYRLRAQYKIAKKNPELKEQAKKALQKIADDATKKIQNPEKRKKAQSLAKTLIKRIG PGATLCLGHHAVPNGTLVKTITDDQIEVTDATELVQSIPNDKPFQNVNKITYGACPKYVKQNTLKLATGMRNVPEKGLFGAIAGFIENGWEGMIDGWYGFRHQNSEGTGQAADLKSTQAAIDQINGKLNRVIEKTLLVALENQHTIDLTDSEMNKLFEKTGRQLRENAEDMGNGCFKIYHKCDNACIESIRNGTYDHDVYRDEALNNRFQ Motif0318_ems_3hM_2341_0001_0001
DLHAANIIYRILIEARKRGDEDLYKKVKSLLETASKQVQHASSEEEKDRILQDAAKKAEKLAS PGATLCLGHHAVPNGTLVKTITDDQIEVTDATELVQSIPNDKPFQNVNKITYGACPKYVKQNTLKLATGMRNVPEKGLFGAIAGFIENGWEGMIDGWYGFRHQNSEGTGQAADLKSTQAAIDQINGKLNRVIEKTLLVALENQHTIDLTDSEMNKLFEKTGRQLRENAEDMGNGCFKIYHKCDNACIESIRNGTYDHDVYRDEALNNRFQ Motif0316_ems_3hC_898_0002_0001_0001
DLHQRIHSILEKARKLAKEIGDEMVEYALRLAQLLLESATKQKDEEIARDVLKLAETLLRQLES PGATLCLGHHAVPNGTLVKTITDDQIEVTDATELVQSIPNDKPFQNVNKITYGACPKYVKQNTLKLATGMRNVPEKGLFGAIAGFIENGWEGMIDGWYGFRHQNSEGTGQAADLKSTQAAIDQINGKLNRVIEKTLLVALENQHTIDLTDSEMNKLFEKTGRQLRENAEDMGNGCFKIYHKCDNACIESIRNGTYDHDVYRDEALNNRFQ Motif0382_ems_3hM_3687_0001_0001
DLKQRIKSILEKAHRLAMEVGDKRVSTQLQEAWYLLLLADRRKDEKLSREVLKLAETLLRQLES PGATLCLGHHAVPNGTLVKTITDDQIEVTDATELVQSIPNDKPFQNVNKITYGACPKYVKQNTLKLATGMRNVPEKGLFGAIAGFIENGWEGMIDGWYGFRHQNSEGTGQAADLKSTQAAIDQINGKLNRVIEKTLLVALENQHTIDLTDSEMNKLFEKTGRQLRENAEDMGNGCFKIYHKCDNACIESIRNGTYDHDVYRDEALNNRFQ Motif0455_ems_3hM_3687_0001
DLKQTSQIFYHAVNVERALKDAKDPKEITELLEKAETYFSRVDSRVARYIIKMLRTVYKKAT PGATLCLGHHAVPNGTLVKTITDDQIEVTDATELVQSIPNDKPFQNVNKITYGACPKYVKQNTLKLATGMRNVPEKGLFGAIAGFIENGWEGMIDGWYGFRHQNSEGTGQAADLKSTQAAIDQINGKLNRVIEKTLLVALENQHTIDLTDSEMNKLFEKTGRQLRENAEDMGNGCFKIYHKCDNACIESIRNGTYDHDVYRDEALNNRFQ Motif0464_ems_3hM_2769_0001_0001
DLQEEAKTLLKQVEKKARENNDYQLLYNAIAQQKIVDHASSLPDEDKSKRLLETAVRWAKKAL PGATLCLGHHAVPNGTLVKTITDDQIEVTDATELVQSIPNDKPFQNVNKITYGACPKYVKQNTLKLATGMRNVPEKGLFGAIAGFIENGWEGMIDGWYGFRHQNSEGTGQAADLKSTQAAIDQINGKLNRVIEKTLLVALENQHTIDLTDSEMNKLFEKTGRQLRENAEDMGNGCFKIYHKCDNACIESIRNGTYDHDVYRDEALNNRFQ Motif0230_ems_3hM_567_0001
DLREEFQKVVKEAQEAAKNKDLTKAYKAANQAEKIARKIGDEKLQKQAKKVLKQVLDLLR PGATLCLGHHAVPNGTLVKTITDDQIEVTDATELVQSIPNDKPFQNVNKITYGACPKYVKQNTLKLATGMRNVPEKGLFGAIAGFIENGWEGMIDGWYGFRHQNSEGTGQAADLKSTQAAIDQINGKLNRVIEKTLLVALENQHTIDLTDSEMNKLFEKTGRQLRENAEDMGNGCFKIYHKCDNACIESIRNGTYDHDVYRDEALNNRFQ Motif0214_ems_3hC_444_0001_0001
DLREKLEVYQALYYLRAQAKDIPDETKSKKLKDNAERIAKEAQDPREAAKLLRELYKKALQKL PGATLCLGHHAVPNGTLVKTITDDQIEVTDATELVQSIPNDKPFQNVNKITYGACPKYVKQNTLKLATGMRNVPEKGLFGAIAGFIENGWEGMIDGWYGFRHQNSEGTGQAADLKSTQAAIDQINGKLNRVIEKTLLVALENQHTIDLTDSEMNKLFEKTGRQLRENAEDMGNGCFKIYHKCDNACIESIRNGTYDHDVYRDEALNNRFQ Motif0355_ems_3hM_2912_0001_0001
DLRISNLLYYAYVQHGDPLAQEAIELFMEWTRTGDPRLRERLREVLKELSKKNPNAREALELLER PGATLCLGHHAVPNGTLVKTITDDQIEVTDATELVQSIPNDKPFQNVNKITYGACPKYVKQNTLKLATGMRNVPEKGLFGAIAGFIENGWEGMIDGWYGFRHQNSEGTGQAADLKSTQAAIDQINGKLNRVIEKTLLVALENQHTIDLTDSEMNKLFEKTGRQLRENAEDMGNGCFKIYHKCDNACIESIRNGTYDHDVYRDEALNNRFQ Motif0349_bcov_4helix_00228_0001
DLRQAWDVAAKAYRILINNPQVKDLAQQVVELASQAAKQNNPELLKQAEELLKEVEKRAK PGATLCLGHHAVPNGTLVKTITDDQIEVTDATELVQSIPNDKPFQNVNKITYGACPKYVKQNTLKLATGMRNVPEKGLFGAIAGFIENGWEGMIDGWYGFRHQNSEGTGQAADLKSTQAAIDQINGKLNRVIEKTLLVALENQHTIDLTDSEMNKLFEKTGRQLRENAEDMGNGCFKIYHKCDNACIESIRNGTYDHDVYRDEALNNRFQ Motif0312_ems_3hC_474_0001_0001
DLSKELEQQVRKIEKKWQEGKIDVREAADAAYRILIRAEQLGKLDPKYQEWLKKVLEEWQRRAL PGATLCLGHHAVPNGTLVKTITDDQIEVTDATELVQSIPNDKPFQNVNKITYGACPKYVKQNTLKLATGMRNVPEKGLFGAIAGFIENGWEGMIDGWYGFRHQNSEGTGQAADLKSTQAAIDQINGKLNRVIEKTLLVALENQHTIDLTDSEMNKLFEKTGRQLRENAEDMGNGCFKIYHKCDNACIESIRNGTYDHDVYRDEALNNRFQ Motif0243_HHH_eva_0289_0001_0001
DLSQLVKKAFDYAAKKYQHASSEQEKQNARRYLEEVVENAERDSDPKLQKLAKKLKEKLKKVV PGATLCLGHHAVPNGTLVKTITDDQIEVTDATELVQSIPNDKPFQNVNKITYGACPKYVKQNTLKLATGMRNVPEKGLFGAIAGFIENGWEGMIDGWYGFRHQNSEGTGQAADLKSTQAAIDQINGKLNRVIEKTLLVALENQHTIDLTDSEMNKLFEKTGRQLRENAEDMGNGCFKIYHKCDNACIESIRNGTYDHDVYRDEALNNRFQ Motif0083_ems_3hC_153_0001_0001_0001
DLSREIANIIFRAQSEARKQGDEHVLRLLEEAYKLLKEAIRKKDEKLSREVRKLAETLLRQLES PGATLCLGHHAVPNGTLVKTITDDQIEVTDATELVQSIPNDKPFQNVNKITYGACPKYVKQNTLKLATGMRNVPEKGLFGAIAGFIENGWEGMIDGWYGFRHQNSEGTGQAADLKSTQAAIDQINGKLNRVIEKTLLVALENQHTIDLTDSEMNKLFEKTGRQLRENAEDMGNGCFKIYHKCDNACIESIRNGTYDHDVYRDEALNNRFQ Motif0191_ems_3hM_3687_0001_0001
DLVTIARRRLKTVIELLKRNPNNEEAKMLYADAVYRAEIERRRAKDPKEQTELTRLIKNASSLA PGATLCLGHHAVPNGTLVKTITDDQIEVTDATELVQSIPNDKPFQNVNKITYGACPKYVKQNTLKLATGMRNVPEKGLFGAIAGFIENGWEGMIDGWYGFRHQNSEGTGQAADLKSTQAAIDQINGKLNRVIEKTLLVALENQHTIDLTDSEMNKLFEKTGRQLRENAEDMGNGCFKIYHKCDNACIESIRNGTYDHDVYRDEALNNRFQ Motif0316_ems_3hM_2751_0001_0001
DLYHQLVKLSSKFYFAMSQNDEEALKEVEKRVTNLIKKAQTDEERKLATKVLRYLQKVRKS PGATLCLGHHAVPNGTLVKTITDDQIEVTDATELVQSIPNDKPFQNVNKITYGACPKYVKQNTLKLATGMRNVPEKGLFGAIAGFIENGWEGMIDGWYGFRHQNSEGTGQAADLKSTQAAIDQINGKLNRVIEKTLLVALENQHTIDLTDSEMNKLFEKTGRQLRENAEDMGNGCFKIYHKCDNACIESIRNGTYDHDVYRDEALNNRFQ Motif0241_ems_3hC_614_0001_0001
DMKEATKVYKAANQIKRQFPDPRVQTKADRLLKKFLEAARNNDEDKLEEVKKTLKKILDSYG PGATLCLGHHAVPNGTLVKTITDDQIEVTDATELVQSIPNDKPFQNVNKITYGACPKYVKQNTLKLATGMRNVPEKGLFGAIAGFIENGWEGMIDGWYGFRHQNSEGTGQAADLKSTQAAIDQINGKLNRVIEKTLLVALENQHTIDLTDSEMNKLFEKTGRQLRENAEDMGNGCFKIYHKCDNACIESIRNGTYDHDVYRDEALNNRFQ Motif0214_ems_3hM_327_0001_0001
DMTERLQEAVKLTARDLGVPSVRIDQKNGKVTVTFKGNDESADTARFFVEQWARIAGVDVKVTSE PGATLCLGHHAVPNGTLVKTITDDQIEVTDATELVQSIPNDKPFQNVNKITYGACPKYVKQNTLKLATGMRNVPEKGLFGAIAGFIENGWEGMIDGWYGFRHQNSEGTGQAADLKSTQAAIDQINGKLNRVIEKTLLVALENQHTIDLTDSEMNKLFEKTGRQLRENAEDMGNGCFKIYHKCDNACIESIRNGTYDHDVYRDEALNNRFQ Motif0141_HEEHE_2803_0001_0001
DNEEKKKKARSLAESAKKLDPDPRVKLQAEYLLQVFEKAVDNNDEYLVKQAERMLQALYELVKS PGATLCLGHHAVPNGTLVKTITDDQIEVTDATELVQSIPNDKPFQNVNKITYGACPKYVKQNTLKLATGMRNVPEKGLFGAIAGFIENGWEGMIDGWYGFRHQNSEGTGQAADLKSTQAAIDQINGKLNRVIEKTLLVALENQHTIDLTDSEMNKLFEKTGRQLRENAEDMGNGCFKIYHKCDNACIESIRNGTYDHDVYRDEALNNRFQ Motif0439_ems_3hM_1605_0001
DPEEAEKILKKLNTPEARRALELLKRLLEEAGGDPIRVQTLVRYILQREGDPTAELLLRILREVF PGATLCLGHHAVPNGTLVKTITDDQIEVTDATELVQSIPNDKPFQNVNKITYGACPKYVKQNTLKLATGMRNVPEKGLFGAIAGFIENGWEGMIDGWYGFRHQNSEGTGQAADLKSTQAAIDQINGKLNRVIEKTLLVALENQHTIDLTDSEMNKLFEKTGRQLRENAEDMGNGCFKIYHKCDNACIESIRNGTYDHDVYRDEALNNRFQ Motif0085_bcov_4helix_09987_0001
DPEEYEAEYQLKAQRKLVKNVEDPLLASWIYKWAKKLKDNVDDPHLQTLADQVLTLARQVLNS PGATLCLGHHAVPNGTLVKTITDDQIEVTDATELVQSIPNDKPFQNVNKITYGACPKYVKQNTLKLATGMRNVPEKGLFGAIAGFIENGWEGMIDGWYGFRHQNSEGTGQAADLKSTQAAIDQINGKLNRVIEKTLLVALENQHTIDLTDSEMNKLFEKTGRQLRENAEDMGNGCFKIYHKCDNACIESIRNGTYDHDVYRDEALNNRFQ Motif0217_ems_3hM_596_0001_0001
DPELQEAFRLAAQLKLLKSQVPDPEQQKTVETLAKLLHEALQKRDKDTLRKVIKKAKDVISKLR PGATLCLGHHAVPNGTLVKTITDDQIEVTDATELVQSIPNDKPFQNVNKITYGACPKYVKQNTLKLATGMRNVPEKGLFGAIAGFIENGWEGMIDGWYGFRHQNSEGTGQAADLKSTQAAIDQINGKLNRVIEKTLLVALENQHTIDLTDSEMNKLFEKTGRQLRENAEDMGNGCFKIYHKCDNACIESIRNGTYDHDVYRDEALNNRFQ Motif0104_ems_3hM_1825_0001_0001
DPEMAKRVLQEAEKEARKQNDEDLLKTLQKLKEKLDKAKKNNDEDKINEVAEAAYRILAQLRI PGATLCLGHHAVPNGTLVKTITDDQIEVTDATELVQSIPNDKPFQNVNKITYGACPKYVKQNTLKLATGMRNVPEKGLFGAIAGFIENGWEGMIDGWYGFRHQNSEGTGQAADLKSTQAAIDQINGKLNRVIEKTLLVALENQHTIDLTDSEMNKLFEKTGRQLRENAEDMGNGCFKIYHKCDNACIESIRNGTYDHDVYRDEALNNRFQ Motif0122_ems_3hC_921_0001_0001
DPIEEEFKRLEKELRKAIKKGKVSPQEAARALWYYVEQLKNRGKLSENVKKLLYKFTLEVAERLH PGATLCLGHHAVPNGTLVKTITDDQIEVTDATELVQSIPNDKPFQNVNKITYGACPKYVKQNTLKLATGMRNVPEKGLFGAIAGFIENGWEGMIDGWYGFRHQNSEGTGQAADLKSTQAAIDQINGKLNRVIEKTLLVALENQHTIDLTDSEMNKLFEKTGRQLRENAEDMGNGCFKIYHKCDNACIESIRNGTYDHDVYRDEALNNRFQ Motif0505_HHH_eva_0370_0001
DPIEEKFRRLEKELRKSIKKGKISPEQALRILHKYIEKLLKEGNVSQSVYYLMNRFRMEVEERKR PGATLCLGHHAVPNGTLVKTITDDQIEVTDATELVQSIPNDKPFQNVNKITYGACPKYVKQNTLKLATGMRNVPEKGLFGAIAGFIENGWEGMIDGWYGFRHQNSEGTGQAADLKSTQAAIDQINGKLNRVIEKTLLVALENQHTIDLTDSEMNKLFEKTGRQLRENAEDMGNGCFKIYHKCDNACIESIRNGTYDHDVYRDEALNNRFQ Motif0071_HHH_eva_0370_0001_0001
DPKKLEELLKKIMKLYNKVTDPTAKELVKRAQNHARYALQAQDPTHEQRARELYEKAKKIQ PGATLCLGHHAVPNGTLVKTITDDQIEVTDATELVQSIPNDKPFQNVNKITYGACPKYVKQNTLKLATGMRNVPEKGLFGAIAGFIENGWEGMIDGWYGFRHQNSEGTGQAADLKSTQAAIDQINGKLNRVIEKTLLVALENQHTIDLTDSEMNKLFEKTGRQLRENAEDMGNGCFKIYHKCDNACIESIRNGTYDHDVYRDEALNNRFQ Motif0085_ems_3hM_3051_0001_0001
DPNEYQLKYRIEAQLRLFKMGLIDPELAKRAFKRLQEEAKKQGDEEAVKLAEKAIRIIKKAEKS PGATLCLGHHAVPNGTLVKTITDDQIEVTDATELVQSIPNDKPFQNVNKITYGACPKYVKQNTLKLATGMRNVPEKGLFGAIAGFIENGWEGMIDGWYGFRHQNSEGTGQAADLKSTQAAIDQINGKLNRVIEKTLLVALENQHTIDLTDSEMNKLFEKTGRQLRENAEDMGNGCFKIYHKCDNACIESIRNGTYDHDVYRDEALNNRFQ Motif0020_HHH_eva_0065_0001_0001
DPQKLYQLLYRLRSQARIATDPTAKELLKRAAELAEEAIKKQDPTLEQKARELLKKARHIQ PGATLCLGHHAVPNGTLVKTITDDQIEVTDATELVQSIPNDKPFQNVNKITYGACPKYVKQNTLKLATGMRNVPEKGLFGAIAGFIENGWEGMIDGWYGFRHQNSEGTGQAADLKSTQAAIDQINGKLNRVIEKTLLVALENQHTIDLTDSEMNKLFEKTGRQLRENAEDMGNGCFKIYHKCDNACIESIRNGTYDHDVYRDEALNNRFQ Motif0042_ems_3hM_3051_0001_0001
DPQLWYRYLAQARENTEIARKQLTEHLSRRLNISPEEAKRLAEEVLELLKKDPEKAKELIRRLLK PGATLCLGHHAVPNGTLVKTITDDQIEVTDATELVQSIPNDKPFQNVNKITYGACPKYVKQNTLKLATGMRNVPEKGLFGAIAGFIENGWEGMIDGWYGFRHQNSEGTGQAADLKSTQAAIDQINGKLNRVIEKTLLVALENQHTIDLTDSEMNKLFEKTGRQLRENAEDMGNGCFKIYHKCDNACIESIRNGTYDHDVYRDEALNNRFQ Motif0125_bcov_4helix_04349_0001_0001
DPREIAERAYRAYTQGDEKLLKKALDEARKAGDPRLYKLIKYLLDELR PGATLCLGHHAVPNGTLVKTITDDQIEVTDATELVQSIPNDKPFQNVNKITYGACPKYVKQNTLKLATGMRNVPEKGLFGAIAGFIENGWEGMIDGWYGFRHQNSEGTGQAADLKSTQAAIDQINGKLNRVIEKTLLVALENQHTIDLTDSEMNKLFEKTGRQLRENAEDMGNGCFKIYHKCDNACIESIRNGTYDHDVYRDEALNNRFQ Motif0126_p1-14H-GBL-14H-GBL-14H_0089_0001_0001_0001_0001
DPRSKQLKRLAKKLLKLFKKGKRSPYEVKYQLRAQQKIAKKAGDEEAVKLLEKAIRIIEKAEKS PGATLCLGHHAVPNGTLVKTITDDQIEVTDATELVQSIPNDKPFQNVNKITYGACPKYVKQNTLKLATGMRNVPEKGLFGAIAGFIENGWEGMIDGWYGFRHQNSEGTGQAADLKSTQAAIDQINGKLNRVIEKTLLVALENQHTIDLTDSEMNKLFEKTGRQLRENAEDMGNGCFKIYHKCDNACIESIRNGTYDHDVYRDEALNNRFQ Motif0217_HHH_eva_0065_0001
DPRVREEATKLLKKVQTLSLKLTNPEARKVAREAAQVLYQAMVHNDPTLLERAKRLLEKAKKIQ PGATLCLGHHAVPNGTLVKTITDDQIEVTDATELVQSIPNDKPFQNVNKITYGACPKYVKQNTLKLATGMRNVPEKGLFGAIAGFIENGWEGMIDGWYGFRHQNSEGTGQAADLKSTQAAIDQINGKLNRVIEKTLLVALENQHTIDLTDSEMNKLFEKTGRQLRENAEDMGNGCFKIYHKCDNACIESIRNGTYDHDVYRDEALNNRFQ Motif0222_ems_3hM_3566_0001
DPTEATKHAQTAAKLLKDLQDPQELVKVATEFYKWVAHYLRAPDPDQRTEAKIALELWRKLL PGATLCLGHHAVPNGTLVKTITDDQIEVTDATELVQSIPNDKPFQNVNKITYGACPKYVKQNTLKLATGMRNVPEKGLFGAIAGFIENGWEGMIDGWYGFRHQNSEGTGQAADLKSTQAAIDQINGKLNRVIEKTLLVALENQHTIDLTDSEMNKLFEKTGRQLRENAEDMGNGCFKIYHKCDNACIESIRNGTYDHDVYRDEALNNRFQ Motif0242_ems_3hM_498_0001_0001
DPTREVKYKVANVAYRLFFKYSEKEAKDEAKKYAETAAKQANLDDSETEEVKKLADELFDRAKK PGATLCLGHHAVPNGTLVKTITDDQIEVTDATELVQSIPNDKPFQNVNKITYGACPKYVKQNTLKLATGMRNVPEKGLFGAIAGFIENGWEGMIDGWYGFRHQNSEGTGQAADLKSTQAAIDQINGKLNRVIEKTLLVALENQHTIDLTDSEMNKLFEKTGRQLRENAEDMGNGCFKIYHKCDNACIESIRNGTYDHDVYRDEALNNRFQ Motif0026_ems_3hC_625_0001_0002
DPTSKKLKKAIKKVLKLFKKGKIDPRQAMELLYRLATQAKLKGDEEAVKLAHKALEIIIKALQS PGATLCLGHHAVPNGTLVKTITDDQIEVTDATELVQSIPNDKPFQNVNKITYGACPKYVKQNTLKLATGMRNVPEKGLFGAIAGFIENGWEGMIDGWYGFRHQNSEGTGQAADLKSTQAAIDQINGKLNRVIEKTLLVALENQHTIDLTDSEMNKLFEKTGRQLRENAEDMGNGCFKIYHKCDNACIESIRNGTYDHDVYRDEALNNRFQ Motif0126_HHH_eva_0065_0001_0001
DPTSKKLKKKIKKVLKAFKKGKIDPRQAAQLLYRLLIQAKQHGDEEAQKLAEKALRIILKATRS PGATLCLGHHAVPNGTLVKTITDDQIEVTDATELVQSIPNDKPFQNVNKITYGACPKYVKQNTLKLATGMRNVPEKGLFGAIAGFIENGWEGMIDGWYGFRHQNSEGTGQAADLKSTQAAIDQINGKLNRVIEKTLLVALENQHTIDLTDSEMNKLFEKTGRQLRENAEDMGNGCFKIYHKCDNACIESIRNGTYDHDVYRDEALNNRFQ Motif0020_HHH_eva_0065_0001_0002
DPTSKKLKKKVKKVLKLFKKGKIDPEQAKRLLMRLAYEAHELGDMEAVKLAIKALRIIKKAEKS PGATLCLGHHAVPNGTLVKTITDDQIEVTDATELVQSIPNDKPFQNVNKITYGACPKYVKQNTLKLATGMRNVPEKGLFGAIAGFIENGWEGMIDGWYGFRHQNSEGTGQAADLKSTQAAIDQINGKLNRVIEKTLLVALENQHTIDLTDSEMNKLFEKTGRQLRENAEDMGNGCFKIYHKCDNACIESIRNGTYDHDVYRDEALNNRFQ Motif0123_HHH_eva_0065_0001
DPTSKKLKKLIKKVLKLFKKGKVDPRQAIHLLLRLAAQAILHGDEEAIKLAEKAYRIIQKALKS PGATLCLGHHAVPNGTLVKTITDDQIEVTDATELVQSIPNDKPFQNVNKITYGACPKYVKQNTLKLATGMRNVPEKGLFGAIAGFIENGWEGMIDGWYGFRHQNSEGTGQAADLKSTQAAIDQINGKLNRVIEKTLLVALENQHTIDLTDSEMNKLFEKTGRQLRENAEDMGNGCFKIYHKCDNACIESIRNGTYDHDVYRDEALNNRFQ Motif0107_HHH_eva_0065_0001_0001
DPTVQELYRKIAQVLVEFKLGRIDPSQAKTLLKRLQEEAKKAGDESAEKAAEIAIRIIKKAEKS PGATLCLGHHAVPNGTLVKTITDDQIEVTDATELVQSIPNDKPFQNVNKITYGACPKYVKQNTLKLATGMRNVPEKGLFGAIAGFIENGWEGMIDGWYGFRHQNSEGTGQAADLKSTQAAIDQINGKLNRVIEKTLLVALENQHTIDLTDSEMNKLFEKTGRQLRENAEDMGNGCFKIYHKCDNACIESIRNGTYDHDVYRDEALNNRFQ Motif0132_HHH_eva_0065_0001_0001
DPVKELSKRAEKLIRALEKAGLASKEQLQYLKEVVRKLTERGDTENLKRFWQNVRRYYEQARRL PGATLCLGHHAVPNGTLVKTITDDQIEVTDATELVQSIPNDKPFQNVNKITYGACPKYVKQNTLKLATGMRNVPEKGLFGAIAGFIENGWEGMIDGWYGFRHQNSEGTGQAADLKSTQAAIDQINGKLNRVIEKTLLVALENQHTIDLTDSEMNKLFEKTGRQLRENAEDMGNGCFKIYHKCDNACIESIRNGTYDHDVYRDEALNNRFQ Motif0031_HHH_eva_0348_0001
DPVQEKFERLEKELRKSIKKGKISPEQALRILTKWLEKAIKKGHVTQLAYRAAIEFKLEVEERKR PGATLCLGHHAVPNGTLVKTITDDQIEVTDATELVQSIPNDKPFQNVNKITYGACPKYVKQNTLKLATGMRNVPEKGLFGAIAGFIENGWEGMIDGWYGFRHQNSEGTGQAADLKSTQAAIDQINGKLNRVIEKTLLVALENQHTIDLTDSEMNKLFEKTGRQLRENAEDMGNGCFKIYHKCDNACIESIRNGTYDHDVYRDEALNNRFQ Motif0048_HHH_eva_0370_0001_0001
DPWHEKFERLEKELRKSIKKGKISPEQALRILEKWLEKAVKKGHVSQEAYRAYAQFAVEVKERKR PGATLCLGHHAVPNGTLVKTITDDQIEVTDATELVQSIPNDKPFQNVNKITYGACPKYVKQNTLKLATGMRNVPEKGLFGAIAGFIENGWEGMIDGWYGFRHQNSEGTGQAADLKSTQAAIDQINGKLNRVIEKTLLVALENQHTIDLTDSEMNKLFEKTGRQLRENAEDMGNGCFKIYHKCDNACIESIRNGTYDHDVYRDEALNNRFQ Motif0125_HHH_eva_0370_0001_0001
DQDEVEKVLREFEKVVRELDTPLARKALEWAQRVAERAKKATNPMTQEYLRRAIRQAARLLNS PGATLCLGHHAVPNGTLVKTITDDQIEVTDATELVQSIPNDKPFQNVNKITYGACPKYVKQNTLKLATGMRNVPEKGLFGAIAGFIENGWEGMIDGWYGFRHQNSEGTGQAADLKSTQAAIDQINGKLNRVIEKTLLVALENQHTIDLTDSEMNKLFEKTGRQLRENAEDMGNGCFKIYHKCDNACIESIRNGTYDHDVYRDEALNNRFQ Motif0389_ems_3hM_78_0001_0001
DQDTVHKILKELIKVVRELNTPEASRVAQEAYRLAIEALLAQNPEQQKHLITLIKQLLDHLNS PGATLCLGHHAVPNGTLVKTITDDQIEVTDATELVQSIPNDKPFQNVNKITYGACPKYVKQNTLKLATGMRNVPEKGLFGAIAGFIENGWEGMIDGWYGFRHQNSEGTGQAADLKSTQAAIDQINGKLNRVIEKTLLVALENQHTIDLTDSEMNKLFEKTGRQLRENAEDMGNGCFKIYHKCDNACIESIRNGTYDHDVYRDEALNNRFQ Motif0033_ems_3hM_78_0001_0001
DQEAAKRAYYAAVQWRKLYPDPREQKKAHDVVEEVSRLANSPDPNQRKKAEELAEKLWREAKS PGATLCLGHHAVPNGTLVKTITDDQIEVTDATELVQSIPNDKPFQNVNKITYGACPKYVKQNTLKLATGMRNVPEKGLFGAIAGFIENGWEGMIDGWYGFRHQNSEGTGQAADLKSTQAAIDQINGKLNRVIEKTLLVALENQHTIDLTDSEMNKLFEKTGRQLRENAEDMGNGCFKIYHKCDNACIESIRNGTYDHDVYRDEALNNRFQ Motif0349_ems_3hM_1735_0001_0001
DQEEYQVKYHAEAQRKIAQDPDPRLVETAVKLLEKLLKRVQNPELQTHVKKALDHARKLLS PGATLCLGHHAVPNGTLVKTITDDQIEVTDATELVQSIPNDKPFQNVNKITYGACPKYVKQNTLKLATGMRNVPEKGLFGAIAGFIENGWEGMIDGWYGFRHQNSEGTGQAADLKSTQAAIDQINGKLNRVIEKTLLVALENQHTIDLTDSEMNKLFEKTGRQLRENAEDMGNGCFKIYHKCDNACIESIRNGTYDHDVYRDEALNNRFQ Motif0213_ems_3hC_1232_0001_0001
DQVEKRYLRQLLESVLGDPEEAEKLHRRIEEEAGGDPKEVAKIVEEILRELGDPMATRAAEYVLK PGATLCLGHHAVPNGTLVKTITDDQIEVTDATELVQSIPNDKPFQNVNKITYGACPKYVKQNTLKLATGMRNVPEKGLFGAIAGFIENGWEGMIDGWYGFRHQNSEGTGQAADLKSTQAAIDQINGKLNRVIEKTLLVALENQHTIDLTDSEMNKLFEKTGRQLRENAEDMGNGCFKIYHKCDNACIESIRNGTYDHDVYRDEALNNRFQ Motif0085_bcov_4helix_14087_0001
DRDAAQRFYRLLAQARLAGKLSPEQIDEWLKRLLQASQEGDDEKIQRLVEELRKRLEEL PGATLCLGHHAVPNGTLVKTITDDQIEVTDATELVQSIPNDKPFQNVNKITYGACPKYVKQNTLKLATGMRNVPEKGLFGAIAGFIENGWEGMIDGWYGFRHQNSEGTGQAADLKSTQAAIDQINGKLNRVIEKTLLVALENQHTIDLTDSEMNKLFEKTGRQLRENAEDMGNGCFKIYHKCDNACIESIRNGTYDHDVYRDEALNNRFQ Motif0023_HHH_eva_0115_0001
DRDEELQKKIESRYRSAKKNNVDDKQIANEIRYWLELAENVGATKAYKLAKKILETLLRRAA PGATLCLGHHAVPNGTLVKTITDDQIEVTDATELVQSIPNDKPFQNVNKITYGACPKYVKQNTLKLATGMRNVPEKGLFGAIAGFIENGWEGMIDGWYGFRHQNSEGTGQAADLKSTQAAIDQINGKLNRVIEKTLLVALENQHTIDLTDSEMNKLFEKTGRQLRENAEDMGNGCFKIYHKCDNACIESIRNGTYDHDVYRDEALNNRFQ Motif0083_ems_3hM_3464_0001_0001
DREEAHKTLKSLWKEALKKQDKDLIDKAVKLAETVARQYNDPKLYQAAYYLRAQKKEID PGATLCLGHHAVPNGTLVKTITDDQIEVTDATELVQSIPNDKPFQNVNKITYGACPKYVKQNTLKLATGMRNVPEKGLFGAIAGFIENGWEGMIDGWYGFRHQNSEGTGQAADLKSTQAAIDQINGKLNRVIEKTLLVALENQHTIDLTDSEMNKLFEKTGRQLRENAEDMGNGCFKIYHKCDNACIESIRNGTYDHDVYRDEALNNRFQ Motif0355_ems_3hM_2322_0001_0001
DREEMARTYVEEVARRLNVPSVSVDVRNGQLRVTVKGDDDSARLLAESARYQAKQLGLPFSTTVK PGATLCLGHHAVPNGTLVKTITDDQIEVTDATELVQSIPNDKPFQNVNKITYGACPKYVKQNTLKLATGMRNVPEKGLFGAIAGFIENGWEGMIDGWYGFRHQNSEGTGQAADLKSTQAAIDQINGKLNRVIEKTLLVALENQHTIDLTDSEMNKLFEKTGRQLRENAEDMGNGCFKIYHKCDNACIESIRNGTYDHDVYRDEALNNRFQ Motif0175_HEEHE_2235_0001_0001
DREEVQRTVKSLLTDAERRNDREKLKEIIRLASEQARQYNDPTVAHLAQQAFRIVAQLR PGATLCLGHHAVPNGTLVKTITDDQIEVTDATELVQSIPNDKPFQNVNKITYGACPKYVKQNTLKLATGMRNVPEKGLFGAIAGFIENGWEGMIDGWYGFRHQNSEGTGQAADLKSTQAAIDQINGKLNRVIEKTLLVALENQHTIDLTDSEMNKLFEKTGRQLRENAEDMGNGCFKIYHKCDNACIESIRNGTYDHDVYRDEALNNRFQ Motif0104_ems_3hM_1202_0001_0001
DRIQKIAHEAYNLLSQAAMHNDPEKLKEIIKRLQKLAKELNDERLKKMIDLLKELADKYSS PGATLCLGHHAVPNGTLVKTITDDQIEVTDATELVQSIPNDKPFQNVNKITYGACPKYVKQNTLKLATGMRNVPEKGLFGAIAGFIENGWEGMIDGWYGFRHQNSEGTGQAADLKSTQAAIDQINGKLNRVIEKTLLVALENQHTIDLTDSEMNKLFEKTGRQLRENAEDMGNGCFKIYHKCDNACIESIRNGTYDHDVYRDEALNNRFQ Motif0255_ems_3hM_3660_0001
DRKEEIRRFFKYLLDLIKNASSEEEKERLLQVAKRYAEEVPDPEARELAKKVEDIVRKLK PGATLCLGHHAVPNGTLVKTITDDQIEVTDATELVQSIPNDKPFQNVNKITYGACPKYVKQNTLKLATGMRNVPEKGLFGAIAGFIENGWEGMIDGWYGFRHQNSEGTGQAADLKSTQAAIDQINGKLNRVIEKTLLVALENQHTIDLTDSEMNKLFEKTGRQLRENAEDMGNGCFKIYHKCDNACIESIRNGTYDHDVYRDEALNNRFQ Motif0046_ems_3hC_551_0001_0001
DRLDELSELLRKATEKAEKRNDEYAVRALRLAEKLLTEAKRKNDERAKQNAERYAEQVIRSAEK PGATLCLGHHAVPNGTLVKTITDDQIEVTDATELVQSIPNDKPFQNVNKITYGACPKYVKQNTLKLATGMRNVPEKGLFGAIAGFIENGWEGMIDGWYGFRHQNSEGTGQAADLKSTQAAIDQINGKLNRVIEKTLLVALENQHTIDLTDSEMNKLFEKTGRQLRENAEDMGNGCFKIYHKCDNACIESIRNGTYDHDVYRDEALNNRFQ Motif0085_ems_3hC_1310_0001_0001_0001
DRLDELSELLRKATEKAEKRNNEMLVKMLREAEKELTEAKRKNDVSLKLSAEYRAEQIIKMVEN PGATLCLGHHAVPNGTLVKTITDDQIEVTDATELVQSIPNDKPFQNVNKITYGACPKYVKQNTLKLATGMRNVPEKGLFGAIAGFIENGWEGMIDGWYGFRHQNSEGTGQAADLKSTQAAIDQINGKLNRVIEKTLLVALENQHTIDLTDSEMNKLFEKTGRQLRENAEDMGNGCFKIYHKCDNACIESIRNGTYDHDVYRDEALNNRFQ Motif0097_ems_3hC_1310_0001_0001_0001
DRLSENLKRAEKRVEEAAKRKDPDEHDTAAFSLRQLAKLARDPKAQEIAEKVVTKAKKLM PGATLCLGHHAVPNGTLVKTITDDQIEVTDATELVQSIPNDKPFQNVNKITYGACPKYVKQNTLKLATGMRNVPEKGLFGAIAGFIENGWEGMIDGWYGFRHQNSEGTGQAADLKSTQAAIDQINGKLNRVIEKTLLVALENQHTIDLTDSEMNKLFEKTGRQLRENAEDMGNGCFKIYHKCDNACIESIRNGTYDHDVYRDEALNNRFQ Motif0141_ems_3hM_3098_0001
DRREAAQELYRQVAQAKLRNDTEALKEAIKEAKTLAKQLQNPLLEKLAKMAEEAVKKLS PGATLCLGHHAVPNGTLVKTITDDQIEVTDATELVQSIPNDKPFQNVNKITYGACPKYVKQNTLKLATGMRNVPEKGLFGAIAGFIENGWEGMIDGWYGFRHQNSEGTGQAADLKSTQAAIDQINGKLNRVIEKTLLVALENQHTIDLTDSEMNKLFEKTGRQLRENAEDMGNGCFKIYHKCDNACIESIRNGTYDHDVYRDEALNNRFQ Motif0130_ems_3hM_1202_0001_0001
DRSLSQKLYRLLADLKELLKDDPDKVKKAEEIATEAIKAIRNGDEKKATELLNILEEQVRKLQS PGATLCLGHHAVPNGTLVKTITDDQIEVTDATELVQSIPNDKPFQNVNKITYGACPKYVKQNTLKLATGMRNVPEKGLFGAIAGFIENGWEGMIDGWYGFRHQNSEGTGQAADLKSTQAAIDQINGKLNRVIEKTLLVALENQHTIDLTDSEMNKLFEKTGRQLRENAEDMGNGCFKIYHKCDNACIESIRNGTYDHDVYRDEALNNRFQ Motif0045_ems_3hM_441_0001_0001
DRTEIARKIVKTLLSLAKNASDHQEAMKLLYHAEAQARLANDPTLEEQVTRVRKWVEKYFS PGATLCLGHHAVPNGTLVKTITDDQIEVTDATELVQSIPNDKPFQNVNKITYGACPKYVKQNTLKLATGMRNVPEKGLFGAIAGFIENGWEGMIDGWYGFRHQNSEGTGQAADLKSTQAAIDQINGKLNRVIEKTLLVALENQHTIDLTDSEMNKLFEKTGRQLRENAEDMGNGCFKIYHKCDNACIESIRNGTYDHDVYRDEALNNRFQ Motif0539_ems_3hM_843_0001_0001
DSDKLKKIIKEAEKKGDYNKLYRALSEARQEGDKEAQKLAQEALEKLLKR PGATLCLGHHAVPNGTLVKTITDDQIEVTDATELVQSIPNDKPFQNVNKITYGACPKYVKQNTLKLATGMRNVPEKGLFGAIAGFIENGWEGMIDGWYGFRHQNSEGTGQAADLKSTQAAIDQINGKLNRVIEKTLLVALENQHTIDLTDSEMNKLFEKTGRQLRENAEDMGNGCFKIYHKCDNACIESIRNGTYDHDVYRDEALNNRFQ Motif0026_p1-14H-GBL-14H-GBL-16H_0429_0001_0001_0002_0001_0001
DSEEVKDLLKRLEEAYKKATNPSDRYLAAEVYERLRNAYELNNERSVKYASKRAKELIKKVDS PGATLCLGHHAVPNGTLVKTITDDQIEVTDATELVQSIPNDKPFQNVNKITYGACPKYVKQNTLKLATGMRNVPEKGLFGAIAGFIENGWEGMIDGWYGFRHQNSEGTGQAADLKSTQAAIDQINGKLNRVIEKTLLVALENQHTIDLTDSEMNKLFEKTGRQLRENAEDMGNGCFKIYHKCDNACIESIRNGTYDHDVYRDEALNNRFQ Motif0011_ems_3hC_581_0002_0001_0001
DSERLQKLAKKLATILAKMAKSEEDVKRAEQTLQRYLEQLNVPEEDQKEAHSILRTVYKKLS PGATLCLGHHAVPNGTLVKTITDDQIEVTDATELVQSIPNDKPFQNVNKITYGACPKYVKQNTLKLATGMRNVPEKGLFGAIAGFIENGWEGMIDGWYGFRHQNSEGTGQAADLKSTQAAIDQINGKLNRVIEKTLLVALENQHTIDLTDSEMNKLFEKTGRQLRENAEDMGNGCFKIYHKCDNACIESIRNGTYDHDVYRDEALNNRFQ Motif0038_ems_3hC_1017_0001_0001_0001
DSERVKDVSKRLDEARKKAQDPWLQDAADKVLKLLREAYKKNDIEKVVTALYRAEDLIRLIDN PGATLCLGHHAVPNGTLVKTITDDQIEVTDATELVQSIPNDKPFQNVNKITYGACPKYVKQNTLKLATGMRNVPEKGLFGAIAGFIENGWEGMIDGWYGFRHQNSEGTGQAADLKSTQAAIDQINGKLNRVIEKTLLVALENQHTIDLTDSEMNKLFEKTGRQLRENAEDMGNGCFKIYHKCDNACIESIRNGTYDHDVYRDEALNNRFQ Motif0103_ems_3hC_581_0002_0001
DSESVKYASKRLDEARKKAQDPNLQDKADKALKKLREAYKKNDEEKILQAATEAYEIILEIEK PGATLCLGHHAVPNGTLVKTITDDQIEVTDATELVQSIPNDKPFQNVNKITYGACPKYVKQNTLKLATGMRNVPEKGLFGAIAGFIENGWEGMIDGWYGFRHQNSEGTGQAADLKSTQAAIDQINGKLNRVIEKTLLVALENQHTIDLTDSEMNKLFEKTGRQLRENAEDMGNGCFKIYHKCDNACIESIRNGTYDHDVYRDEALNNRFQ Motif0229_ems_3hC_581_0002_0001
DSETLQKQIKKVAETLAREAKSTEDLEKALKKLREWLDKLNVDEELKREAYEHLYHVFSQAR PGATLCLGHHAVPNGTLVKTITDDQIEVTDATELVQSIPNDKPFQNVNKITYGACPKYVKQNTLKLATGMRNVPEKGLFGAIAGFIENGWEGMIDGWYGFRHQNSEGTGQAADLKSTQAAIDQINGKLNRVIEKTLLVALENQHTIDLTDSEMNKLFEKTGRQLRENAEDMGNGCFKIYHKCDNACIESIRNGTYDHDVYRDEALNNRFQ Motif0544_ems_3hC_1017_0001_0001
DSETLQKQIKKVAHTLAKEAKSIEDAKKAAQKLKEWLDKLNVPEEDMLRAYELLYYAFVQLQ PGATLCLGHHAVPNGTLVKTITDDQIEVTDATELVQSIPNDKPFQNVNKITYGACPKYVKQNTLKLATGMRNVPEKGLFGAIAGFIENGWEGMIDGWYGFRHQNSEGTGQAADLKSTQAAIDQINGKLNRVIEKTLLVALENQHTIDLTDSEMNKLFEKTGRQLRENAEDMGNGCFKIYHKCDNACIESIRNGTYDHDVYRDEALNNRFQ Motif0349_ems_3hC_1017_0001_0001_0001
DSIKIALKLLDEVLYLLSEGNYDEASKAAKKAIEEADKKNDELLKKVAEKLLERIKKLKKS PGATLCLGHHAVPNGTLVKTITDDQIEVTDATELVQSIPNDKPFQNVNKITYGACPKYVKQNTLKLATGMRNVPEKGLFGAIAGFIENGWEGMIDGWYGFRHQNSEGTGQAADLKSTQAAIDQINGKLNRVIEKTLLVALENQHTIDLTDSEMNKLFEKTGRQLRENAEDMGNGCFKIYHKCDNACIESIRNGTYDHDVYRDEALNNRFQ Motif0158_ems_3hM_2831_0001
DSLEVVHYAYRLVAQLKMEGNEEALRKAQTLLKLAMEAARKNDEELLKKIEKKLRTVHKKAQS PGATLCLGHHAVPNGTLVKTITDDQIEVTDATELVQSIPNDKPFQNVNKITYGACPKYVKQNTLKLATGMRNVPEKGLFGAIAGFIENGWEGMIDGWYGFRHQNSEGTGQAADLKSTQAAIDQINGKLNRVIEKTLLVALENQHTIDLTDSEMNKLFEKTGRQLRENAEDMGNGCFKIYHKCDNACIESIRNGTYDHDVYRDEALNNRFQ Motif0255_ems_3hM_3567_0001_0001
DSLKKVIDYLVSVLKKLADSIDDEKKRRLAQKLVEEFERRANNAKNPEQAYRLAAQVMLAITNL PGATLCLGHHAVPNGTLVKTITDDQIEVTDATELVQSIPNDKPFQNVNKITYGACPKYVKQNTLKLATGMRNVPEKGLFGAIAGFIENGWEGMIDGWYGFRHQNSEGTGQAADLKSTQAAIDQINGKLNRVIEKTLLVALENQHTIDLTDSEMNKLFEKTGRQLRENAEDMGNGCFKIYHKCDNACIESIRNGTYDHDVYRDEALNNRFQ Motif0318_ems_3hM_2382_0001_0001
DSREAYHVTSRAYRYMNRNPQVKDLAEQVLDLASKAFEQNNPELLKQAEELLKEVEKRAK PGATLCLGHHAVPNGTLVKTITDDQIEVTDATELVQSIPNDKPFQNVNKITYGACPKYVKQNTLKLATGMRNVPEKGLFGAIAGFIENGWEGMIDGWYGFRHQNSEGTGQAADLKSTQAAIDQINGKLNRVIEKTLLVALENQHTIDLTDSEMNKLFEKTGRQLRENAEDMGNGCFKIYHKCDNACIESIRNGTYDHDVYRDEALNNRFQ Motif0018_ems_3hC_474_0001_0001
DSSKELLKEVIKEAKKLLKLISDKDESDTLKRLLDEAEKRGDSQAVYKAWVQAKTAAEKAQS PGATLCLGHHAVPNGTLVKTITDDQIEVTDATELVQSIPNDKPFQNVNKITYGACPKYVKQNTLKLATGMRNVPEKGLFGAIAGFIENGWEGMIDGWYGFRHQNSEGTGQAADLKSTQAAIDQINGKLNRVIEKTLLVALENQHTIDLTDSEMNKLFEKTGRQLRENAEDMGNGCFKIYHKCDNACIESIRNGTYDHDVYRDEALNNRFQ Motif0234_ems_3hM_2368_0001
DSTKQYLLITHVAKELAKEAKSEEDVKKAEKKLQEWLDKLNVDETLQRSAHMALRDIYKKLS PGATLCLGHHAVPNGTLVKTITDDQIEVTDATELVQSIPNDKPFQNVNKITYGACPKYVKQNTLKLATGMRNVPEKGLFGAIAGFIENGWEGMIDGWYGFRHQNSEGTGQAADLKSTQAAIDQINGKLNRVIEKTLLVALENQHTIDLTDSEMNKLFEKTGRQLRENAEDMGNGCFKIYHKCDNACIESIRNGTYDHDVYRDEALNNRFQ Motif0242_ems_3hC_1017_0001_0001
DTEEIKKTIETLLTEAHRKNDEETLRRIQKYVKEALKNAPSEEAKKQIVEWYYRVVAQLRI PGATLCLGHHAVPNGTLVKTITDDQIEVTDATELVQSIPNDKPFQNVNKITYGACPKYVKQNTLKLATGMRNVPEKGLFGAIAGFIENGWEGMIDGWYGFRHQNSEGTGQAADLKSTQAAIDQINGKLNRVIEKTLLVALENQHTIDLTDSEMNKLFEKTGRQLRENAEDMGNGCFKIYHKCDNACIESIRNGTYDHDVYRDEALNNRFQ Motif0313_ems_3hM_2359_0001_0001
DTEEYERRQVERLLESAVEMATTEEEVKKALKYATEAARKMNPDQEWAKEVTKELKKIADSWL PGATLCLGHHAVPNGTLVKTITDDQIEVTDATELVQSIPNDKPFQNVNKITYGACPKYVKQNTLKLATGMRNVPEKGLFGAIAGFIENGWEGMIDGWYGFRHQNSEGTGQAADLKSTQAAIDQINGKLNRVIEKTLLVALENQHTIDLTDSEMNKLFEKTGRQLRENAEDMGNGCFKIYHKCDNACIESIRNGTYDHDVYRDEALNNRFQ Motif0095_ems_3hC_1315_0002_0001
DTETVRKLLEIAKKIAKDQNDQTTLRYIEQLEEAAERLSQSSNPEDQKLLESIQKILEKIVRK PGATLCLGHHAVPNGTLVKTITDDQIEVTDATELVQSIPNDKPFQNVNKITYGACPKYVKQNTLKLATGMRNVPEKGLFGAIAGFIENGWEGMIDGWYGFRHQNSEGTGQAADLKSTQAAIDQINGKLNRVIEKTLLVALENQHTIDLTDSEMNKLFEKTGRQLRENAEDMGNGCFKIYHKCDNACIESIRNGTYDHDVYRDEALNNRFQ Motif0037_ems_3hM_2697_0001_0001
DTQEAYHAVAQLKLNGDPEAAELLLRLIELVLRTGDPRLRELVKRVAELAHKDPDKARELVKKIH PGATLCLGHHAVPNGTLVKTITDDQIEVTDATELVQSIPNDKPFQNVNKITYGACPKYVKQNTLKLATGMRNVPEKGLFGAIAGFIENGWEGMIDGWYGFRHQNSEGTGQAADLKSTQAAIDQINGKLNRVIEKTLLVALENQHTIDLTDSEMNKLFEKTGRQLRENAEDMGNGCFKIYHKCDNACIESIRNGTYDHDVYRDEALNNRFQ Motif0254_bcov_4helix_09555_0001
DTQTLIKIVEDLARELARRADDYRQLDRALYLANEVRRARDPELAKTVSKELKDRLKSA PGATLCLGHHAVPNGTLVKTITDDQIEVTDATELVQSIPNDKPFQNVNKITYGACPKYVKQNTLKLATGMRNVPEKGLFGAIAGFIENGWEGMIDGWYGFRHQNSEGTGQAADLKSTQAAIDQINGKLNRVIEKTLLVALENQHTIDLTDSEMNKLFEKTGRQLRENAEDMGNGCFKIYHKCDNACIESIRNGTYDHDVYRDEALNNRFQ Motif0183_ems_3hC_1007_0001_0001
DTQTLIKIVQDLANEAARRIDDRDQVQKAYRLAADVRLRRDPEEAKTASKWLKDALKST PGATLCLGHHAVPNGTLVKTITDDQIEVTDATELVQSIPNDKPFQNVNKITYGACPKYVKQNTLKLATGMRNVPEKGLFGAIAGFIENGWEGMIDGWYGFRHQNSEGTGQAADLKSTQAAIDQINGKLNRVIEKTLLVALENQHTIDLTDSEMNKLFEKTGRQLRENAEDMGNGCFKIYHKCDNACIESIRNGTYDHDVYRDEALNNRFQ Motif0045_ems_3hC_1007_0001_0001
DTTKIITKAIEMMLKYNPQNAERYVQQIARNNYKELVQHAARLVSEETEKWVKEAVDKAL PGATLCLGHHAVPNGTLVKTITDDQIEVTDATELVQSIPNDKPFQNVNKITYGACPKYVKQNTLKLATGMRNVPEKGLFGAIAGFIENGWEGMIDGWYGFRHQNSEGTGQAADLKSTQAAIDQINGKLNRVIEKTLLVALENQHTIDLTDSEMNKLFEKTGRQLRENAEDMGNGCFKIYHKCDNACIESIRNGTYDHDVYRDEALNNRFQ Motif0057_ems_4hM_3181_0002_0001_0001
DTTQSKQVLKYARTVEKLLKDAKDPKEITELLEKARTYLQRVNTYLARQLEMLLHTVYKEAT PGATLCLGHHAVPNGTLVKTITDDQIEVTDATELVQSIPNDKPFQNVNKITYGACPKYVKQNTLKLATGMRNVPEKGLFGAIAGFIENGWEGMIDGWYGFRHQNSEGTGQAADLKSTQAAIDQINGKLNRVIEKTLLVALENQHTIDLTDSEMNKLFEKTGRQLRENAEDMGNGCFKIYHKCDNACIESIRNGTYDHDVYRDEALNNRFQ Motif0264_ems_3hM_2769_0001_0001
DVDEEEEKIRRILKEAHEKKDPQLALQAANAAYRLVAQHPDNKKARDILKEAIEWARKIIS PGATLCLGHHAVPNGTLVKTITDDQIEVTDATELVQSIPNDKPFQNVNKITYGACPKYVKQNTLKLATGMRNVPEKGLFGAIAGFIENGWEGMIDGWYGFRHQNSEGTGQAADLKSTQAAIDQINGKLNRVIEKTLLVALENQHTIDLTDSEMNKLFEKTGRQLRENAEDMGNGCFKIYHKCDNACIESIRNGTYDHDVYRDEALNNRFQ Motif0009_ems_3hM_3240_0001_0001
DVDEWEETIRRVLKEAHEKKDPRLADKAVRLAYTLARLYPDNEKAVRIAEEAYHAAVQIKL PGATLCLGHHAVPNGTLVKTITDDQIEVTDATELVQSIPNDKPFQNVNKITYGACPKYVKQNTLKLATGMRNVPEKGLFGAIAGFIENGWEGMIDGWYGFRHQNSEGTGQAADLKSTQAAIDQINGKLNRVIEKTLLVALENQHTIDLTDSEMNKLFEKTGRQLRENAEDMGNGCFKIYHKCDNACIESIRNGTYDHDVYRDEALNNRFQ Motif0555_ems_3hM_3240_0001_0001
DVDEWEETIRRVLKEAHEKKDPRLAHKAIELAATLARLYPDNEKAVKLAHEVYRAAAQIRL PGATLCLGHHAVPNGTLVKTITDDQIEVTDATELVQSIPNDKPFQNVNKITYGACPKYVKQNTLKLATGMRNVPEKGLFGAIAGFIENGWEGMIDGWYGFRHQNSEGTGQAADLKSTQAAIDQINGKLNRVIEKTLLVALENQHTIDLTDSEMNKLFEKTGRQLRENAEDMGNGCFKIYHKCDNACIESIRNGTYDHDVYRDEALNNRFQ Motif0235_ems_3hM_3240_0001_0001
DVDKEHKKWLKTLKEYAERTNNLVAKRLVKKAKETWETLKKQNDEHSKRKVAYEAIHRAEVQLR PGATLCLGHHAVPNGTLVKTITDDQIEVTDATELVQSIPNDKPFQNVNKITYGACPKYVKQNTLKLATGMRNVPEKGLFGAIAGFIENGWEGMIDGWYGFRHQNSEGTGQAADLKSTQAAIDQINGKLNRVIEKTLLVALENQHTIDLTDSEMNKLFEKTGRQLRENAEDMGNGCFKIYHKCDNACIESIRNGTYDHDVYRDEALNNRFQ Motif0055_ems_3hM_3603_0001_0001
DVDTWEILIRYSLEYAKRQKSPIAADNALKMAQTLVKLYPDDKKARDILKEAKKEAEKIKS PGATLCLGHHAVPNGTLVKTITDDQIEVTDATELVQSIPNDKPFQNVNKITYGACPKYVKQNTLKLATGMRNVPEKGLFGAIAGFIENGWEGMIDGWYGFRHQNSEGTGQAADLKSTQAAIDQINGKLNRVIEKTLLVALENQHTIDLTDSEMNKLFEKTGRQLRENAEDMGNGCFKIYHKCDNACIESIRNGTYDHDVYRDEALNNRFQ Motif0185_ems_3hM_3240_0001_0001
DVEELIEKALRELGVSPENISHIRYRYRQFAKLGASPERVLKYLIRAAELHGDEEVTRALRLVLK PGATLCLGHHAVPNGTLVKTITDDQIEVTDATELVQSIPNDKPFQNVNKITYGACPKYVKQNTLKLATGMRNVPEKGLFGAIAGFIENGWEGMIDGWYGFRHQNSEGTGQAADLKSTQAAIDQINGKLNRVIEKTLLVALENQHTIDLTDSEMNKLFEKTGRQLRENAEDMGNGCFKIYHKCDNACIESIRNGTYDHDVYRDEALNNRFQ Motif0150_bcov_4helix_09366_0001
DVEKHARQAEYRLRAQHKFDTPEARRMIKKIIKKLREIKKNLTTEEEKKIIEQAVRHAEEALKG PGATLCLGHHAVPNGTLVKTITDDQIEVTDATELVQSIPNDKPFQNVNKITYGACPKYVKQNTLKLATGMRNVPEKGLFGAIAGFIENGWEGMIDGWYGFRHQNSEGTGQAADLKSTQAAIDQINGKLNRVIEKTLLVALENQHTIDLTDSEMNKLFEKTGRQLRENAEDMGNGCFKIYHKCDNACIESIRNGTYDHDVYRDEALNNRFQ Motif0125_ems_3hM_562_0001_0001
DVEKLAKKVQKAAKKRGDERAEKAAKKALKLYRDGKMSKIAAEWFLKEVLRLLEG PGATLCLGHHAVPNGTLVKTITDDQIEVTDATELVQSIPNDKPFQNVNKITYGACPKYVKQNTLKLATGMRNVPEKGLFGAIAGFIENGWEGMIDGWYGFRHQNSEGTGQAADLKSTQAAIDQINGKLNRVIEKTLLVALENQHTIDLTDSEMNKLFEKTGRQLRENAEDMGNGCFKIYHKCDNACIESIRNGTYDHDVYRDEALNNRFQ Motif0585_p1-15H-GBL-16H-GABBL-16H_0398_0001_0001_0001_0001
DVEKLLELVKELVLRVMEDPSKSEELAKKVKKLAENIEKNARDLKQYSAAYRARMQARQLES PGATLCLGHHAVPNGTLVKTITDDQIEVTDATELVQSIPNDKPFQNVNKITYGACPKYVKQNTLKLATGMRNVPEKGLFGAIAGFIENGWEGMIDGWYGFRHQNSEGTGQAADLKSTQAAIDQINGKLNRVIEKTLLVALENQHTIDLTDSEMNKLFEKTGRQLRENAEDMGNGCFKIYHKCDNACIESIRNGTYDHDVYRDEALNNRFQ Motif0034_ems_3hC_1570_0001_0001
DVEVVAQMAKRYLEELKKYLRDPHNKKRLDEVHKEVEEALKRNDSDLLKKLAEKAAKVFREG PGATLCLGHHAVPNGTLVKTITDDQIEVTDATELVQSIPNDKPFQNVNKITYGACPKYVKQNTLKLATGMRNVPEKGLFGAIAGFIENGWEGMIDGWYGFRHQNSEGTGQAADLKSTQAAIDQINGKLNRVIEKTLLVALENQHTIDLTDSEMNKLFEKTGRQLRENAEDMGNGCFKIYHKCDNACIESIRNGTYDHDVYRDEALNNRFQ Motif0052_ems_3hM_2375_0001
DVNRYMAEQLAMLLRSALKQNDSDMLRHLIKQAKDLASKQNDEELKKLAEKAEKILRDRES PGATLCLGHHAVPNGTLVKTITDDQIEVTDATELVQSIPNDKPFQNVNKITYGACPKYVKQNTLKLATGMRNVPEKGLFGAIAGFIENGWEGMIDGWYGFRHQNSEGTGQAADLKSTQAAIDQINGKLNRVIEKTLLVALENQHTIDLTDSEMNKLFEKTGRQLRENAEDMGNGCFKIYHKCDNACIESIRNGTYDHDVYRDEALNNRFQ Motif0112_ems_3hM_3637_0001
DVQRVATLLYRAAILQNDPEVRKLVRRVARLLQNGNPEEARKLLKEVVELVGDPTLKEALEELRK PGATLCLGHHAVPNGTLVKTITDDQIEVTDATELVQSIPNDKPFQNVNKITYGACPKYVKQNTLKLATGMRNVPEKGLFGAIAGFIENGWEGMIDGWYGFRHQNSEGTGQAADLKSTQAAIDQINGKLNRVIEKTLLVALENQHTIDLTDSEMNKLFEKTGRQLRENAEDMGNGCFKIYHKCDNACIESIRNGTYDHDVYRDEALNNRFQ Motif0223_bcov_4helix_02707_0001
DVRKLMHLALRLYAQVRIDPSKSEELAKEVKKLAENVEKNATEEEQLRVAEIIKRIAKELES PGATLCLGHHAVPNGTLVKTITDDQIEVTDATELVQSIPNDKPFQNVNKITYGACPKYVKQNTLKLATGMRNVPEKGLFGAIAGFIENGWEGMIDGWYGFRHQNSEGTGQAADLKSTQAAIDQINGKLNRVIEKTLLVALENQHTIDLTDSEMNKLFEKTGRQLRENAEDMGNGCFKIYHKCDNACIESIRNGTYDHDVYRDEALNNRFQ Motif0107_ems_3hC_1570_0002_0001
DVTKLLYLINNIAKKLAKEAKSEEDVKKAEKKLQEWLDKLNVSEFLQRSAHMLLRTVYKKLS PGATLCLGHHAVPNGTLVKTITDDQIEVTDATELVQSIPNDKPFQNVNKITYGACPKYVKQNTLKLATGMRNVPEKGLFGAIAGFIENGWEGMIDGWYGFRHQNSEGTGQAADLKSTQAAIDQINGKLNRVIEKTLLVALENQHTIDLTDSEMNKLFEKTGRQLRENAEDMGNGCFKIYHKCDNACIESIRNGTYDHDVYRDEALNNRFQ Motif0144_ems_3hC_1017_0001_0001
DWKDIKKTLETELREALNKNDEETAQRVLRKASRIAQKLNDPNVSKVVQELLRIYAQWKLK PGATLCLGHHAVPNGTLVKTITDDQIEVTDATELVQSIPNDKPFQNVNKITYGACPKYVKQNTLKLATGMRNVPEKGLFGAIAGFIENGWEGMIDGWYGFRHQNSEGTGQAADLKSTQAAIDQINGKLNRVIEKTLLVALENQHTIDLTDSEMNKLFEKTGRQLRENAEDMGNGCFKIYHKCDNACIESIRNGTYDHDVYRDEALNNRFQ Motif0154_ems_3hM_3273_0001_0001
DWKDLKKTLETRLREALNKNDEETASRVLQEAMRIAAQLNDPNVRKVVETLLKISLSFLQS PGATLCLGHHAVPNGTLVKTITDDQIEVTDATELVQSIPNDKPFQNVNKITYGACPKYVKQNTLKLATGMRNVPEKGLFGAIAGFIENGWEGMIDGWYGFRHQNSEGTGQAADLKSTQAAIDQINGKLNRVIEKTLLVALENQHTIDLTDSEMNKLFEKTGRQLRENAEDMGNGCFKIYHKCDNACIESIRNGTYDHDVYRDEALNNRFQ Motif0135_ems_3hM_3273_0001_0001
DWQEVFRALAQLVIWARSQGSEEAKKAVKKFRELVESARKVPDPTERKKLLDSAKKVAESVLS PGATLCLGHHAVPNGTLVKTITDDQIEVTDATELVQSIPNDKPFQNVNKITYGACPKYVKQNTLKLATGMRNVPEKGLFGAIAGFIENGWEGMIDGWYGFRHQNSEGTGQAADLKSTQAAIDQINGKLNRVIEKTLLVALENQHTIDLTDSEMNKLFEKTGRQLRENAEDMGNGCFKIYHKCDNACIESIRNGTYDHDVYRDEALNNRFQ Motif0099_ems_3hC_416_0002_0001_0002
DWQKVYKQLSQYAARHGDETALKLQSALRYAHQRNDEEALKKIAKKAKKYVEQ PGATLCLGHHAVPNGTLVKTITDDQIEVTDATELVQSIPNDKPFQNVNKITYGACPKYVKQNTLKLATGMRNVPEKGLFGAIAGFIENGWEGMIDGWYGFRHQNSEGTGQAADLKSTQAAIDQINGKLNRVIEKTLLVALENQHTIDLTDSEMNKLFEKTGRQLRENAEDMGNGCFKIYHKCDNACIESIRNGTYDHDVYRDEALNNRFQ Motif0065_p1-15H-GBL-16H-GBL-16H_0456_0001_0001_0001_0001_0001
DWRDLLLKLANEAYYAISNNDEDKAKTILDLIDKARKEATENRELFDKLLKMLEEMLKQAKG PGATLCLGHHAVPNGTLVKTITDDQIEVTDATELVQSIPNDKPFQNVNKITYGACPKYVKQNTLKLATGMRNVPEKGLFGAIAGFIENGWEGMIDGWYGFRHQNSEGTGQAADLKSTQAAIDQINGKLNRVIEKTLLVALENQHTIDLTDSEMNKLFEKTGRQLRENAEDMGNGCFKIYHKCDNACIESIRNGTYDHDVYRDEALNNRFQ Motif0381_ems_3hC_786_0001_0001
DWREAQKLVEQVKEVASKKNDMSLKYYAEQAELLVKAAMRQNDEEALKHIEENVKKYLEKAKS PGATLCLGHHAVPNGTLVKTITDDQIEVTDATELVQSIPNDKPFQNVNKITYGACPKYVKQNTLKLATGMRNVPEKGLFGAIAGFIENGWEGMIDGWYGFRHQNSEGTGQAADLKSTQAAIDQINGKLNRVIEKTLLVALENQHTIDLTDSEMNKLFEKTGRQLRENAEDMGNGCFKIYHKCDNACIESIRNGTYDHDVYRDEALNNRFQ Motif0171_ems_3hM_2228_0001
DWRREQEIMLWVSRAALQAMNASSEEELERILKEAEKWARDQNNPEAQEQVKLASKRVRKLWS PGATLCLGHHAVPNGTLVKTITDDQIEVTDATELVQSIPNDKPFQNVNKITYGACPKYVKQNTLKLATGMRNVPEKGLFGAIAGFIENGWEGMIDGWYGFRHQNSEGTGQAADLKSTQAAIDQINGKLNRVIEKTLLVALENQHTIDLTDSEMNKLFEKTGRQLRENAEDMGNGCFKIYHKCDNACIESIRNGTYDHDVYRDEALNNRFQ Motif0530_ems_3hM_2616_0001_0001
DWYRLVQELAKLIPDPELRKLLVKAATLAYRGNPEEAKKVLKEVKKLLEELGDPELARLVEELVK PGATLCLGHHAVPNGTLVKTITDDQIEVTDATELVQSIPNDKPFQNVNKITYGACPKYVKQNTLKLATGMRNVPEKGLFGAIAGFIENGWEGMIDGWYGFRHQNSEGTGQAADLKSTQAAIDQINGKLNRVIEKTLLVALENQHTIDLTDSEMNKLFEKTGRQLRENAEDMGNGCFKIYHKCDNACIESIRNGTYDHDVYRDEALNNRFQ Motif0491_bcov_4helix_01252_0001
DYAEYTAELLRMMAESARKYNDQETIEYALKLAEEMAKTHDDPRFKEVYKHIKTLLDQVRK PGATLCLGHHAVPNGTLVKTITDDQIEVTDATELVQSIPNDKPFQNVNKITYGACPKYVKQNTLKLATGMRNVPEKGLFGAIAGFIENGWEGMIDGWYGFRHQNSEGTGQAADLKSTQAAIDQINGKLNRVIEKTLLVALENQHTIDLTDSEMNKLFEKTGRQLRENAEDMGNGCFKIYHKCDNACIESIRNGTYDHDVYRDEALNNRFQ Motif0382_ems_3hM_1325_0001_0001
DYDKMNLEYRHRFLVKFLKSVPDPNAQTLAKKLEEKWKTAKKNNDDESLEKIYKEAQELAQKT PGATLCLGHHAVPNGTLVKTITDDQIEVTDATELVQSIPNDKPFQNVNKITYGACPKYVKQNTLKLATGMRNVPEKGLFGAIAGFIENGWEGMIDGWYGFRHQNSEGTGQAADLKSTQAAIDQINGKLNRVIEKTLLVALENQHTIDLTDSEMNKLFEKTGRQLRENAEDMGNGCFKIYHKCDNACIESIRNGTYDHDVYRDEALNNRFQ Motif0026_ems_3hM_1567_0001_0001
DYDKQYRLIAQIAMKLAKEAKSEEDVKKAEKKLQEWLDKLNVSERAQDSAHWALRANYKKLS PGATLCLGHHAVPNGTLVKTITDDQIEVTDATELVQSIPNDKPFQNVNKITYGACPKYVKQNTLKLATGMRNVPEKGLFGAIAGFIENGWEGMIDGWYGFRHQNSEGTGQAADLKSTQAAIDQINGKLNRVIEKTLLVALENQHTIDLTDSEMNKLFEKTGRQLRENAEDMGNGCFKIYHKCDNACIESIRNGTYDHDVYRDEALNNRFQ Motif0325_ems_3hC_1017_0002_0001_0001
DYEKHLETLEKRAKKLGDRIAVKIIRSALKAYRKGDEKTANRLTYYARSQIKL PGATLCLGHHAVPNGTLVKTITDDQIEVTDATELVQSIPNDKPFQNVNKITYGACPKYVKQNTLKLATGMRNVPEKGLFGAIAGFIENGWEGMIDGWYGFRHQNSEGTGQAADLKSTQAAIDQINGKLNRVIEKTLLVALENQHTIDLTDSEMNKLFEKTGRQLRENAEDMGNGCFKIYHKCDNACIESIRNGTYDHDVYRDEALNNRFQ Motif0350_HHH_eva_0526_0001_0001
DYEQEYRLNTQIKQARKLIKDNDPERAKQVVDLLRKRASEANDEEAKKIADELEKQVRKLK PGATLCLGHHAVPNGTLVKTITDDQIEVTDATELVQSIPNDKPFQNVNKITYGACPKYVKQNTLKLATGMRNVPEKGLFGAIAGFIENGWEGMIDGWYGFRHQNSEGTGQAADLKSTQAAIDQINGKLNRVIEKTLLVALENQHTIDLTDSEMNKLFEKTGRQLRENAEDMGNGCFKIYHKCDNACIESIRNGTYDHDVYRDEALNNRFQ Motif0126_ems_3hC_836_0001_0002
DYLEVANLLYYIYVAARMQGNEEVVRIVEKLYKLLKEAIRKNDEELLKTVKKLAEDLWKKVQK PGATLCLGHHAVPNGTLVKTITDDQIEVTDATELVQSIPNDKPFQNVNKITYGACPKYVKQNTLKLATGMRNVPEKGLFGAIAGFIENGWEGMIDGWYGFRHQNSEGTGQAADLKSTQAAIDQINGKLNRVIEKTLLVALENQHTIDLTDSEMNKLFEKTGRQLRENAEDMGNGCFKIYHKCDNACIESIRNGTYDHDVYRDEALNNRFQ Motif0381_ems_3hM_1194_0001_0001
DYNEEYRLRAQILIARKLIKDNDPERAKLVVDNLRKLASEANDEEAKKIADELEKQVRKLK PGATLCLGHHAVPNGTLVKTITDDQIEVTDATELVQSIPNDKPFQNVNKITYGACPKYVKQNTLKLATGMRNVPEKGLFGAIAGFIENGWEGMIDGWYGFRHQNSEGTGQAADLKSTQAAIDQINGKLNRVIEKTLLVALENQHTIDLTDSEMNKLFEKTGRQLRENAEDMGNGCFKIYHKCDNACIESIRNGTYDHDVYRDEALNNRFQ Motif0009_ems_3hC_836_0001_0001
DYQQEYRLRADAKIARKAIKNNDPELAKMVVDRLRKLASEANDEEAKKIADELEKQVRKLK PGATLCLGHHAVPNGTLVKTITDDQIEVTDATELVQSIPNDKPFQNVNKITYGACPKYVKQNTLKLATGMRNVPEKGLFGAIAGFIENGWEGMIDGWYGFRHQNSEGTGQAADLKSTQAAIDQINGKLNRVIEKTLLVALENQHTIDLTDSEMNKLFEKTGRQLRENAEDMGNGCFKIYHKCDNACIESIRNGTYDHDVYRDEALNNRFQ Motif0045_ems_3hC_836_0002_0001_0001
DYSEYAVKLMILLVKMRDPELARLLEEILEIYKTNPEEAEELLEEILRRFGDPVIEKILKMLRRQ PGATLCLGHHAVPNGTLVKTITDDQIEVTDATELVQSIPNDKPFQNVNKITYGACPKYVKQNTLKLATGMRNVPEKGLFGAIAGFIENGWEGMIDGWYGFRHQNSEGTGQAADLKSTQAAIDQINGKLNRVIEKTLLVALENQHTIDLTDSEMNKLFEKTGRQLRENAEDMGNGCFKIYHKCDNACIESIRNGTYDHDVYRDEALNNRFQ Motif0383_bcov_4helix_06817_0001
EDERKKLREELQRIADKLGISPKVVQNAERYAEQLRKLGVDEEEARERAREMLEMFWKG PGATLCLGHHAVPNGTLVKTITDDQIEVTDATELVQSIPNDKPFQNVNKITYGACPKYVKQNTLKLATGMRNVPEKGLFGAIAGFIENGWEGMIDGWYGFRHQNSEGTGQAADLKSTQAAIDQINGKLNRVIEKTLLVALENQHTIDLTDSEMNKLFEKTGRQLRENAEDMGNGCFKIYHKCDNACIESIRNGTYDHDVYRDEALNNRFQ Motif0078_HHH_eva_0181_0001
EEVKKVVDKLLKMAEEAVKRNNNFSAKYIEKALREVELLARDPNQKKLARDAIETVRRQW PGATLCLGHHAVPNGTLVKTITDDQIEVTDATELVQSIPNDKPFQNVNKITYGACPKYVKQNTLKLATGMRNVPEKGLFGAIAGFIENGWEGMIDGWYGFRHQNSEGTGQAADLKSTQAAIDQINGKLNRVIEKTLLVALENQHTIDLTDSEMNKLFEKTGRQLRENAEDMGNGCFKIYHKCDNACIESIRNGTYDHDVYRDEALNNRFQ Motif0195_ems_3hC_936_0002_0001_0001
ESFKKIVDTLLKLAEEAVKRNDQDKLDNLRRQLEYLEKLARDPNQKKLARDAIETIKRLN PGATLCLGHHAVPNGTLVKTITDDQIEVTDATELVQSIPNDKPFQNVNKITYGACPKYVKQNTLKLATGMRNVPEKGLFGAIAGFIENGWEGMIDGWYGFRHQNSEGTGQAADLKSTQAAIDQINGKLNRVIEKTLLVALENQHTIDLTDSEMNKLFEKTGRQLRENAEDMGNGCFKIYHKCDNACIESIRNGTYDHDVYRDEALNNRFQ Motif0457_ems_3hC_936_0002_0001
FSLATKLYYAVAQNDPEQLRHVLEHLLRLVEEGKVSPEVIERILELALKALGDPLIEEALRLVRR PGATLCLGHHAVPNGTLVKTITDDQIEVTDATELVQSIPNDKPFQNVNKITYGACPKYVKQNTLKLATGMRNVPEKGLFGAIAGFIENGWEGMIDGWYGFRHQNSEGTGQAADLKSTQAAIDQINGKLNRVIEKTLLVALENQHTIDLTDSEMNKLFEKTGRQLRENAEDMGNGCFKIYHKCDNACIESIRNGTYDHDVYRDEALNNRFQ Motif0355_bcov_4helix_12079_0001
GEDEVEKLIRKFNDPTLRHILELIKEAKRTNDPRLYERVYYAASQVAMELNDPRVADILSRVLVE PGATLCLGHHAVPNGTLVKTITDDQIEVTDATELVQSIPNDKPFQNVNKITYGACPKYVKQNTLKLATGMRNVPEKGLFGAIAGFIENGWEGMIDGWYGFRHQNSEGTGQAADLKSTQAAIDQINGKLNRVIEKTLLVALENQHTIDLTDSEMNKLFEKTGRQLRENAEDMGNGCFKIYHKCDNACIESIRNGTYDHDVYRDEALNNRFQ Motif0355_bcov_4helix_09529_0001
GEDLQLRAKMASKLLTQAAKENDEYRLRAQIKIAKTLLKRIEDPTARKILKEAIEKAEKALKG PGATLCLGHHAVPNGTLVKTITDDQIEVTDATELVQSIPNDKPFQNVNKITYGACPKYVKQNTLKLATGMRNVPEKGLFGAIAGFIENGWEGMIDGWYGFRHQNSEGTGQAADLKSTQAAIDQINGKLNRVIEKTLLVALENQHTIDLTDSEMNKLFEKTGRQLRENAEDMGNGCFKIYHKCDNACIESIRNGTYDHDVYRDEALNNRFQ Motif0323_ems_3hC_1397_0001_0001
GEEEQKIAKTLSKRATQAIKENDRSKLKALLYVIELAARYARDPTARKILEEAWEKAQKVVEG PGATLCLGHHAVPNGTLVKTITDDQIEVTDATELVQSIPNDKPFQNVNKITYGACPKYVKQNTLKLATGMRNVPEKGLFGAIAGFIENGWEGMIDGWYGFRHQNSEGTGQAADLKSTQAAIDQINGKLNRVIEKTLLVALENQHTIDLTDSEMNKLFEKTGRQLRENAEDMGNGCFKIYHKCDNACIESIRNGTYDHDVYRDEALNNRFQ Motif0407_ems_3hC_1397_0001_0001
GEEEVKKLLEELKKDPNPVVRKWAKNIEKMLKLGTPEAARISAEWYYRAMGDPRAEELLKLLEEQ PGATLCLGHHAVPNGTLVKTITDDQIEVTDATELVQSIPNDKPFQNVNKITYGACPKYVKQNTLKLATGMRNVPEKGLFGAIAGFIENGWEGMIDGWYGFRHQNSEGTGQAADLKSTQAAIDQINGKLNRVIEKTLLVALENQHTIDLTDSEMNKLFEKTGRQLRENAEDMGNGCFKIYHKCDNACIESIRNGTYDHDVYRDEALNNRFQ Motif0208_bcov_4helix_06974_0001_0001
GEELMKTAIKVLREAQELANDPNVLRELYELANEVYHAYLRNDEEALEKALKRAQELYKKANS PGATLCLGHHAVPNGTLVKTITDDQIEVTDATELVQSIPNDKPFQNVNKITYGACPKYVKQNTLKLATGMRNVPEKGLFGAIAGFIENGWEGMIDGWYGFRHQNSEGTGQAADLKSTQAAIDQINGKLNRVIEKTLLVALENQHTIDLTDSEMNKLFEKTGRQLRENAEDMGNGCFKIYHKCDNACIESIRNGTYDHDVYRDEALNNRFQ Motif0518_ems_3hC_535_0001
GEELQRLAKMLSKMLTQAIKENDRYRLRAQIKIAQELLKRIEDPTARKILKEAIEKAEKAVKG PGATLCLGHHAVPNGTLVKTITDDQIEVTDATELVQSIPNDKPFQNVNKITYGACPKYVKQNTLKLATGMRNVPEKGLFGAIAGFIENGWEGMIDGWYGFRHQNSEGTGQAADLKSTQAAIDQINGKLNRVIEKTLLVALENQHTIDLTDSEMNKLFEKTGRQLRENAEDMGNGCFKIYHKCDNACIESIRNGTYDHDVYRDEALNNRFQ Motif0322_ems_3hC_1397_0001_0001
GEELTKEIKTILKQAKKLANNPEIQKLLDELLEKVDKASKNNDDRKLWDLWYRAIAEWKLANS PGATLCLGHHAVPNGTLVKTITDDQIEVTDATELVQSIPNDKPFQNVNKITYGACPKYVKQNTLKLATGMRNVPEKGLFGAIAGFIENGWEGMIDGWYGFRHQNSEGTGQAADLKSTQAAIDQINGKLNRVIEKTLLVALENQHTIDLTDSEMNKLFEKTGRQLRENAEDMGNGCFKIYHKCDNACIESIRNGTYDHDVYRDEALNNRFQ Motif0155_ems_3hC_535_0001_0001
GEELTKTAKTLIKQAQKLANNPEVQYRLEAQHKLVDKASKNNDEDKLETLLRTVQELYKEANS PGATLCLGHHAVPNGTLVKTITDDQIEVTDATELVQSIPNDKPFQNVNKITYGACPKYVKQNTLKLATGMRNVPEKGLFGAIAGFIENGWEGMIDGWYGFRHQNSEGTGQAADLKSTQAAIDQINGKLNRVIEKTLLVALENQHTIDLTDSEMNKLFEKTGRQLRENAEDMGNGCFKIYHKCDNACIESIRNGTYDHDVYRDEALNNRFQ Motif0122_ems_3hC_535_0001_0001
GEELTKTLKTLVKQAQKAANDPQAHYRLESLARLADKASKNNDERKLESLLLQVQKLYKEAHS PGATLCLGHHAVPNGTLVKTITDDQIEVTDATELVQSIPNDKPFQNVNKITYGACPKYVKQNTLKLATGMRNVPEKGLFGAIAGFIENGWEGMIDGWYGFRHQNSEGTGQAADLKSTQAAIDQINGKLNRVIEKTLLVALENQHTIDLTDSEMNKLFEKTGRQLRENAEDMGNGCFKIYHKCDNACIESIRNGTYDHDVYRDEALNNRFQ Motif0090_ems_3hC_535_0002_0001_0001
GEEWTKRAKTILKQAKKLANDPTIQMLLDELLEKVDKASKNNDEHALVQLWYRAVAQWRLANS PGATLCLGHHAVPNGTLVKTITDDQIEVTDATELVQSIPNDKPFQNVNKITYGACPKYVKQNTLKLATGMRNVPEKGLFGAIAGFIENGWEGMIDGWYGFRHQNSEGTGQAADLKSTQAAIDQINGKLNRVIEKTLLVALENQHTIDLTDSEMNKLFEKTGRQLRENAEDMGNGCFKIYHKCDNACIESIRNGTYDHDVYRDEALNNRFQ Motif0023_ems_3hC_535_0001_0001
GELAKKALELIERGDEDELRKAFEEIYREAAQKNDPELRELAHLAVRAALGDPEAKKELEKIIRK PGATLCLGHHAVPNGTLVKTITDDQIEVTDATELVQSIPNDKPFQNVNKITYGACPKYVKQNTLKLATGMRNVPEKGLFGAIAGFIENGWEGMIDGWYGFRHQNSEGTGQAADLKSTQAAIDQINGKLNRVIEKTLLVALENQHTIDLTDSEMNKLFEKTGRQLRENAEDMGNGCFKIYHKCDNACIESIRNGTYDHDVYRDEALNNRFQ Motif0122_bcov_4helix_00636_0001_0001
GEVEQYVAKLAALSLHSAVKRNDKEMLKELIKYAKTLLKRAEDPTARKILKEAIELAEKVVKG PGATLCLGHHAVPNGTLVKTITDDQIEVTDATELVQSIPNDKPFQNVNKITYGACPKYVKQNTLKLATGMRNVPEKGLFGAIAGFIENGWEGMIDGWYGFRHQNSEGTGQAADLKSTQAAIDQINGKLNRVIEKTLLVALENQHTIDLTDSEMNKLFEKTGRQLRENAEDMGNGCFKIYHKCDNACIESIRNGTYDHDVYRDEALNNRFQ Motif0382_ems_3hC_1397_0001_0001
GRELAEEIYRLVTQAKRAANDPNVQTLLDELLEKALEAARNNDEEKLEKLLKQVQELWKKANS PGATLCLGHHAVPNGTLVKTITDDQIEVTDATELVQSIPNDKPFQNVNKITYGACPKYVKQNTLKLATGMRNVPEKGLFGAIAGFIENGWEGMIDGWYGFRHQNSEGTGQAADLKSTQAAIDQINGKLNRVIEKTLLVALENQHTIDLTDSEMNKLFEKTGRQLRENAEDMGNGCFKIYHKCDNACIESIRNGTYDHDVYRDEALNNRFQ Motif0010_ems_3hC_535_0001_0002
HEEIADKLTEKVYTILKQQNASKDQTQHAYRVLAEASLHLRNISDKDKAKSYADKVTKELSNI PGATLCLGHHAVPNGTLVKTITDDQIEVTDATELVQSIPNDKPFQNVNKITYGACPKYVKQNTLKLATGMRNVPEKGLFGAIAGFIENGWEGMIDGWYGFRHQNSEGTGQAADLKSTQAAIDQINGKLNRVIEKTLLVALENQHTIDLTDSEMNKLFEKTGRQLRENAEDMGNGCFKIYHKCDNACIESIRNGTYDHDVYRDEALNNRFQ Motif0017_ems_3hC_344_0002_0001_0001
KAKDEVQEALKELKEVLKRVQDPNRRIIVKKAIEWVEKAWRSARSEEQHLEILMRAKAQAKLL PGATLCLGHHAVPNGTLVKTITDDQIEVTDATELVQSIPNDKPFQNVNKITYGACPKYVKQNTLKLATGMRNVPEKGLFGAIAGFIENGWEGMIDGWYGFRHQNSEGTGQAADLKSTQAAIDQINGKLNRVIEKTLLVALENQHTIDLTDSEMNKLFEKTGRQLRENAEDMGNGCFKIYHKCDNACIESIRNGTYDHDVYRDEALNNRFQ Motif0143_ems_3hM_329_0001
KDEVTKKVLTELRKILKEISDMRQVMHKAYHHAAQVAVQDPRQREAARKALEIFAEEVRKKIG PGATLCLGHHAVPNGTLVKTITDDQIEVTDATELVQSIPNDKPFQNVNKITYGACPKYVKQNTLKLATGMRNVPEKGLFGAIAGFIENGWEGMIDGWYGFRHQNSEGTGQAADLKSTQAAIDQINGKLNRVIEKTLLVALENQHTIDLTDSEMNKLFEKTGRQLRENAEDMGNGCFKIYHKCDNACIESIRNGTYDHDVYRDEALNNRFQ Motif0235_ems_3hC_335_0001_0001_0001
KDEVTKKVLTELRKILKQIPDYRQVYQAAYRFAAQVALKDPRQREAALKAVKIFLEEVRKKQG PGATLCLGHHAVPNGTLVKTITDDQIEVTDATELVQSIPNDKPFQNVNKITYGACPKYVKQNTLKLATGMRNVPEKGLFGAIAGFIENGWEGMIDGWYGFRHQNSEGTGQAADLKSTQAAIDQINGKLNRVIEKTLLVALENQHTIDLTDSEMNKLFEKTGRQLRENAEDMGNGCFKIYHKCDNACIESIRNGTYDHDVYRDEALNNRFQ Motif0524_ems_3hC_335_0001
KPEELEKKLKTKATEALKRNEEETLNEVAQEAYRLVAQATDPTERSVLQDVARYVEELSRS PGATLCLGHHAVPNGTLVKTITDDQIEVTDATELVQSIPNDKPFQNVNKITYGACPKYVKQNTLKLATGMRNVPEKGLFGAIAGFIENGWEGMIDGWYGFRHQNSEGTGQAADLKSTQAAIDQINGKLNRVIEKTLLVALENQHTIDLTDSEMNKLFEKTGRQLRENAEDMGNGCFKIYHKCDNACIESIRNGTYDHDVYRDEALNNRFQ Motif0023_ems_3hC_1468_0001_0001_0001
KPEELLRKLVEKAYRAAAQNDEDALQRLLKTARDLSKKAQDPTERSVLDNVVRIIEWLIKS PGATLCLGHHAVPNGTLVKTITDDQIEVTDATELVQSIPNDKPFQNVNKITYGACPKYVKQNTLKLATGMRNVPEKGLFGAIAGFIENGWEGMIDGWYGFRHQNSEGTGQAADLKSTQAAIDQINGKLNRVIEKTLLVALENQHTIDLTDSEMNKLFEKTGRQLRENAEDMGNGCFKIYHKCDNACIESIRNGTYDHDVYRDEALNNRFQ Motif0313_ems_3hC_1468_0001_0001_0002
LEEVKKYVKTLEDLAKEAIKKNDEETLWRLVQALYRWAADAQNPEERKLAQTAIQRITEAQ PGATLCLGHHAVPNGTLVKTITDDQIEVTDATELVQSIPNDKPFQNVNKITYGACPKYVKQNTLKLATGMRNVPEKGLFGAIAGFIENGWEGMIDGWYGFRHQNSEGTGQAADLKSTQAAIDQINGKLNRVIEKTLLVALENQHTIDLTDSEMNKLFEKTGRQLRENAEDMGNGCFKIYHKCDNACIESIRNGTYDHDVYRDEALNNRFQ Motif0045_ems_3hM_3026_0001_0001
LHVKEAAERIKKYIDMALRAGLIDEEEAKRAKEKIKEIVKKGDEETLKKFAHELYHKAAQAK PGATLCLGHHAVPNGTLVKTITDDQIEVTDATELVQSIPNDKPFQNVNKITYGACPKYVKQNTLKLATGMRNVPEKGLFGAIAGFIENGWEGMIDGWYGFRHQNSEGTGQAADLKSTQAAIDQINGKLNRVIEKTLLVALENQHTIDLTDSEMNKLFEKTGRQLRENAEDMGNGCFKIYHKCDNACIESIRNGTYDHDVYRDEALNNRFQ Motif0235_HHH_eva_0060_0001_0001
LPVEEVLEKVAREAWKYWQEGKLSEEEAIQWAIKVVEEYARRYGLSERDVLRLASKVYFIFIQLV PGATLCLGHHAVPNGTLVKTITDDQIEVTDATELVQSIPNDKPFQNVNKITYGACPKYVKQNTLKLATGMRNVPEKGLFGAIAGFIENGWEGMIDGWYGFRHQNSEGTGQAADLKSTQAAIDQINGKLNRVIEKTLLVALENQHTIDLTDSEMNKLFEKTGRQLRENAEDMGNGCFKIYHKCDNACIESIRNGTYDHDVYRDEALNNRFQ Motif0241_HHH_eva_0393_0001_0001
LPVEEVWEKVAREAVKYWQEGKLSEEEAARWAIEVVEEYARRYGLSENDVLRLATRLYKFITQLN PGATLCLGHHAVPNGTLVKTITDDQIEVTDATELVQSIPNDKPFQNVNKITYGACPKYVKQNTLKLATGMRNVPEKGLFGAIAGFIENGWEGMIDGWYGFRHQNSEGTGQAADLKSTQAAIDQINGKLNRVIEKTLLVALENQHTIDLTDSEMNKLFEKTGRQLRENAEDMGNGCFKIYHKCDNACIESIRNGTYDHDVYRDEALNNRFQ Motif0214_HHH_eva_0393_0001
MEEAEKTLKKQLKKAQKEGDEMAQYILKLALMLIESVKKYAKSEEEKDRATRKIYKMAQEMLR PGATLCLGHHAVPNGTLVKTITDDQIEVTDATELVQSIPNDKPFQNVNKITYGACPKYVKQNTLKLATGMRNVPEKGLFGAIAGFIENGWEGMIDGWYGFRHQNSEGTGQAADLKSTQAAIDQINGKLNRVIEKTLLVALENQHTIDLTDSEMNKLFEKTGRQLRENAEDMGNGCFKIYHKCDNACIESIRNGTYDHDVYRDEALNNRFQ Motif0382_ems_3hM_1213_0001_0001
NDELLKLVKRAVEGDPEAREIIRELLEEAKKEDPYEAYNLAFYLASNALEAGDPDLARLIRELLK PGATLCLGHHAVPNGTLVKTITDDQIEVTDATELVQSIPNDKPFQNVNKITYGACPKYVKQNTLKLATGMRNVPEKGLFGAIAGFIENGWEGMIDGWYGFRHQNSEGTGQAADLKSTQAAIDQINGKLNRVIEKTLLVALENQHTIDLTDSEMNKLFEKTGRQLRENAEDMGNGCFKIYHKCDNACIESIRNGTYDHDVYRDEALNNRFQ Motif0464_bcov_4helix_00711_0001_0001
NDENNAKLRAEAQRKIAERDPRYKEQAQKVLKKIVTELEKKNNEHAIRHVRTALEQVSKKV PGATLCLGHHAVPNGTLVKTITDDQIEVTDATELVQSIPNDKPFQNVNKITYGACPKYVKQNTLKLATGMRNVPEKGLFGAIAGFIENGWEGMIDGWYGFRHQNSEGTGQAADLKSTQAAIDQINGKLNRVIEKTLLVALENQHTIDLTDSEMNKLFEKTGRQLRENAEDMGNGCFKIYHKCDNACIESIRNGTYDHDVYRDEALNNRFQ Motif0110_ems_3hM_1700_0001_0001
NDSEKIYREAVQLKLLAERDPRKKEDVQRALKKLVTEAEKKNDETVIRFVRMILEQVSKKV PGATLCLGHHAVPNGTLVKTITDDQIEVTDATELVQSIPNDKPFQNVNKITYGACPKYVKQNTLKLATGMRNVPEKGLFGAIAGFIENGWEGMIDGWYGFRHQNSEGTGQAADLKSTQAAIDQINGKLNRVIEKTLLVALENQHTIDLTDSEMNKLFEKTGRQLRENAEDMGNGCFKIYHKCDNACIESIRNGTYDHDVYRDEALNNRFQ Motif0010_ems_3hM_1700_0001
NEEAARLAEEAYQLVAQAKLDPRQAERLSERIKELLKRVRKLGDELASRLVTEALKMAEKVIS PGATLCLGHHAVPNGTLVKTITDDQIEVTDATELVQSIPNDKPFQNVNKITYGACPKYVKQNTLKLATGMRNVPEKGLFGAIAGFIENGWEGMIDGWYGFRHQNSEGTGQAADLKSTQAAIDQINGKLNRVIEKTLLVALENQHTIDLTDSEMNKLFEKTGRQLRENAEDMGNGCFKIYHKCDNACIESIRNGTYDHDVYRDEALNNRFQ Motif0217_ems_3hM_2060_0001_0001
NEEAKKELERIAEELKKKGVSEEEVSDVLAKWIMEMSRRGKLDKDDYNELYRHAAQLVVEVK PGATLCLGHHAVPNGTLVKTITDDQIEVTDATELVQSIPNDKPFQNVNKITYGACPKYVKQNTLKLATGMRNVPEKGLFGAIAGFIENGWEGMIDGWYGFRHQNSEGTGQAADLKSTQAAIDQINGKLNRVIEKTLLVALENQHTIDLTDSEMNKLFEKTGRQLRENAEDMGNGCFKIYHKCDNACIESIRNGTYDHDVYRDEALNNRFQ Motif0075_HHH_eva_0213_0001_0001
NEEAQKLRKKAEKLAQQAMHDPRQAERLSELIKELLKRAEKLGDVQAVYRIRAQLKQAEKVIS PGATLCLGHHAVPNGTLVKTITDDQIEVTDATELVQSIPNDKPFQNVNKITYGACPKYVKQNTLKLATGMRNVPEKGLFGAIAGFIENGWEGMIDGWYGFRHQNSEGTGQAADLKSTQAAIDQINGKLNRVIEKTLLVALENQHTIDLTDSEMNKLFEKTGRQLRENAEDMGNGCFKIYHKCDNACIESIRNGTYDHDVYRDEALNNRFQ Motif0132_ems_3hM_2060_0001_0001
NEEARRVALEVTNRVYRLLFHNDPDQADKAVKYLEEVARKANDPEAQHAAKRLKEQVDRAKK PGATLCLGHHAVPNGTLVKTITDDQIEVTDATELVQSIPNDKPFQNVNKITYGACPKYVKQNTLKLATGMRNVPEKGLFGAIAGFIENGWEGMIDGWYGFRHQNSEGTGQAADLKSTQAAIDQINGKLNRVIEKTLLVALENQHTIDLTDSEMNKLFEKTGRQLRENAEDMGNGCFKIYHKCDNACIESIRNGTYDHDVYRDEALNNRFQ Motif0026_ems_3hC_1076_0002_0001_0001
NEEEKKKAKKLLDEAEKLAQQISDDYARHLAQMLIESARKRDNPRAAKLVYKLVKKLYEMAQS PGATLCLGHHAVPNGTLVKTITDDQIEVTDATELVQSIPNDKPFQNVNKITYGACPKYVKQNTLKLATGMRNVPEKGLFGAIAGFIENGWEGMIDGWYGFRHQNSEGTGQAADLKSTQAAIDQINGKLNRVIEKTLLVALENQHTIDLTDSEMNKLFEKTGRQLRENAEDMGNGCFKIYHKCDNACIESIRNGTYDHDVYRDEALNNRFQ Motif0382_ems_3hC_617_0002_0001_0001
NEEEKKRVKSLEKTVSTLASKNPEALKMAQRNVRIAKEALKAGDQQSAEYANEAIELIIMRLRI PGATLCLGHHAVPNGTLVKTITDDQIEVTDATELVQSIPNDKPFQNVNKITYGACPKYVKQNTLKLATGMRNVPEKGLFGAIAGFIENGWEGMIDGWYGFRHQNSEGTGQAADLKSTQAAIDQINGKLNRVIEKTLLVALENQHTIDLTDSEMNKLFEKTGRQLRENAEDMGNGCFKIYHKCDNACIESIRNGTYDHDVYRDEALNNRFQ Motif0093_ems_3hC_398_0001_0001
NEEHELYHRLAQIKIRWQEGKIDTSEALEEVRKLLEEAEKRGKVSPQALEALKYAYEEWKRRLY PGATLCLGHHAVPNGTLVKTITDDQIEVTDATELVQSIPNDKPFQNVNKITYGACPKYVKQNTLKLATGMRNVPEKGLFGAIAGFIENGWEGMIDGWYGFRHQNSEGTGQAADLKSTQAAIDQINGKLNRVIEKTLLVALENQHTIDLTDSEMNKLFEKTGRQLRENAEDMGNGCFKIYHKCDNACIESIRNGTYDHDVYRDEALNNRFQ Motif0235_HHH_eva_0289_0001_0001
NEEITKQARTLAKQIEKKVTDVQVRYRARAQARLIEELANSPDPNNRTRAKQSLEELRKLL PGATLCLGHHAVPNGTLVKTITDDQIEVTDATELVQSIPNDKPFQNVNKITYGACPKYVKQNTLKLATGMRNVPEKGLFGAIAGFIENGWEGMIDGWYGFRHQNSEGTGQAADLKSTQAAIDQINGKLNRVIEKTLLVALENQHTIDLTDSEMNKLFEKTGRQLRENAEDMGNGCFKIYHKCDNACIESIRNGTYDHDVYRDEALNNRFQ Motif0003_ems_3hM_1732_0001_0001
NEELKTLESIVRTLLEKARRNNDERSVQAARIALKLLQEAKNADEQQQYNAIYKVRSQIRYIK PGATLCLGHHAVPNGTLVKTITDDQIEVTDATELVQSIPNDKPFQNVNKITYGACPKYVKQNTLKLATGMRNVPEKGLFGAIAGFIENGWEGMIDGWYGFRHQNSEGTGQAADLKSTQAAIDQINGKLNRVIEKTLLVALENQHTIDLTDSEMNKLFEKTGRQLRENAEDMGNGCFKIYHKCDNACIESIRNGTYDHDVYRDEALNNRFQ Motif0193_ems_3hC_807_0001_0002
NEEVQYEWANLWYRIIFLARKNPEAEKQAQKLLRIAQEGLKKGDEDTVKTALSKVRTIAKRLMR PGATLCLGHHAVPNGTLVKTITDDQIEVTDATELVQSIPNDKPFQNVNKITYGACPKYVKQNTLKLATGMRNVPEKGLFGAIAGFIENGWEGMIDGWYGFRHQNSEGTGQAADLKSTQAAIDQINGKLNRVIEKTLLVALENQHTIDLTDSEMNKLFEKTGRQLRENAEDMGNGCFKIYHKCDNACIESIRNGTYDHDVYRDEALNNRFQ Motif0026_ems_3hC_398_0001_0001_0001
NEMYERWVETYLTEVLRRASQTDPRVEKTIRTLIEEIQKALKNGDYEAAYHLTAQLILYWEKVS PGATLCLGHHAVPNGTLVKTITDDQIEVTDATELVQSIPNDKPFQNVNKITYGACPKYVKQNTLKLATGMRNVPEKGLFGAIAGFIENGWEGMIDGWYGFRHQNSEGTGQAADLKSTQAAIDQINGKLNRVIEKTLLVALENQHTIDLTDSEMNKLFEKTGRQLRENAEDMGNGCFKIYHKCDNACIESIRNGTYDHDVYRDEALNNRFQ Motif0541_ems_3hM_3263_0001_0002
NERQQVRFAESLAKRVAQSPEQQKNVERFLSQLSPDEVAKLWLTLARRWEDPKKAAEVWLKIAI PGATLCLGHHAVPNGTLVKTITDDQIEVTDATELVQSIPNDKPFQNVNKITYGACPKYVKQNTLKLATGMRNVPEKGLFGAIAGFIENGWEGMIDGWYGFRHQNSEGTGQAADLKSTQAAIDQINGKLNRVIEKTLLVALENQHTIDLTDSEMNKLFEKTGRQLRENAEDMGNGCFKIYHKCDNACIESIRNGTYDHDVYRDEALNNRFQ Motif0495_ems_4hM_2870_0001
NESSEYYRKVAQVELIAKQNNNEEALKLAKKALDLYYKAMRNNDDEKRKTARKILKEAHEKAS PGATLCLGHHAVPNGTLVKTITDDQIEVTDATELVQSIPNDKPFQNVNKITYGACPKYVKQNTLKLATGMRNVPEKGLFGAIAGFIENGWEGMIDGWYGFRHQNSEGTGQAADLKSTQAAIDQINGKLNRVIEKTLLVALENQHTIDLTDSEMNKLFEKTGRQLRENAEDMGNGCFKIYHKCDNACIESIRNGTYDHDVYRDEALNNRFQ Motif0354_ems_3hC_963_0002_0001_0001
NETNEYYHLLAQVKIIAQKNNNEEAKKLVEKALDLYYKAYQNNDDEKRKTARKIAKEAHEKAS PGATLCLGHHAVPNGTLVKTITDDQIEVTDATELVQSIPNDKPFQNVNKITYGACPKYVKQNTLKLATGMRNVPEKGLFGAIAGFIENGWEGMIDGWYGFRHQNSEGTGQAADLKSTQAAIDQINGKLNRVIEKTLLVALENQHTIDLTDSEMNKLFEKTGRQLRENAEDMGNGCFKIYHKCDNACIESIRNGTYDHDVYRDEALNNRFQ Motif0539_ems_3hC_963_0002_0001_0001
NEVQRIAEQTLRRYAEELHRNNVDPTKVKEALQRLAEIIQSKIQNPENRKFVQTVAEELIKRVM PGATLCLGHHAVPNGTLVKTITDDQIEVTDATELVQSIPNDKPFQNVNKITYGACPKYVKQNTLKLATGMRNVPEKGLFGAIAGFIENGWEGMIDGWYGFRHQNSEGTGQAADLKSTQAAIDQINGKLNRVIEKTLLVALENQHTIDLTDSEMNKLFEKTGRQLRENAEDMGNGCFKIYHKCDNACIESIRNGTYDHDVYRDEALNNRFQ Motif0052_ems_3hM_201_0001_0002
NMAQQYVAEQIAELLRQAIERNNKESLKRLIKLAKTALKRLTDPTARKILKEAIEKAEKVVKG PGATLCLGHHAVPNGTLVKTITDDQIEVTDATELVQSIPNDKPFQNVNKITYGACPKYVKQNTLKLATGMRNVPEKGLFGAIAGFIENGWEGMIDGWYGFRHQNSEGTGQAADLKSTQAAIDQINGKLNRVIEKTLLVALENQHTIDLTDSEMNKLFEKTGRQLRENAEDMGNGCFKIYHKCDNACIESIRNGTYDHDVYRDEALNNRFQ Motif0406_ems_3hC_1397_0001_0001_0001
NPEDKWQEVHELARKHGDRRALQELEVQYRNWREGVLNTELLKQVIREVEEKVK PGATLCLGHHAVPNGTLVKTITDDQIEVTDATELVQSIPNDKPFQNVNKITYGACPKYVKQNTLKLATGMRNVPEKGLFGAIAGFIENGWEGMIDGWYGFRHQNSEGTGQAADLKSTQAAIDQINGKLNRVIEKTLLVALENQHTIDLTDSEMNKLFEKTGRQLRENAEDMGNGCFKIYHKCDNACIESIRNGTYDHDVYRDEALNNRFQ Motif0142_HHH_eva_0712_0001_0001
NREELVKELQKAASKGDEKKLKELLKKARSLGDDNAARFAEYMLKLVQR PGATLCLGHHAVPNGTLVKTITDDQIEVTDATELVQSIPNDKPFQNVNKITYGACPKYVKQNTLKLATGMRNVPEKGLFGAIAGFIENGWEGMIDGWYGFRHQNSEGTGQAADLKSTQAAIDQINGKLNRVIEKTLLVALENQHTIDLTDSEMNKLFEKTGRQLRENAEDMGNGCFKIYHKCDNACIESIRNGTYDHDVYRDEALNNRFQ Motif0457_p1-14H-GBL-14H-GBL-15H_0621_0001_0001_0001_0001
NSDEIKEKADKAAKEAKEHARNEDYKKSVERLLQLIRKLLSNNNNIAAKYALKVLEQIARNLKI PGATLCLGHHAVPNGTLVKTITDDQIEVTDATELVQSIPNDKPFQNVNKITYGACPKYVKQNTLKLATGMRNVPEKGLFGAIAGFIENGWEGMIDGWYGFRHQNSEGTGQAADLKSTQAAIDQINGKLNRVIEKTLLVALENQHTIDLTDSEMNKLFEKTGRQLRENAEDMGNGCFKIYHKCDNACIESIRNGTYDHDVYRDEALNNRFQ Motif0300_ems_3hC_1642_0001_0001
NSDEIKEKADKIAKEAKELARDKFNRYVAEWLLRVVRLLLSNNDDDMAKHILDLLKSFLERLKS PGATLCLGHHAVPNGTLVKTITDDQIEVTDATELVQSIPNDKPFQNVNKITYGACPKYVKQNTLKLATGMRNVPEKGLFGAIAGFIENGWEGMIDGWYGFRHQNSEGTGQAADLKSTQAAIDQINGKLNRVIEKTLLVALENQHTIDLTDSEMNKLFEKTGRQLRENAEDMGNGCFKIYHKCDNACIESIRNGTYDHDVYRDEALNNRFQ Motif0564_ems_3hC_1642_0001_0001
NVAQHLYRAAAQAKLLGNEEVARKLMKLAELVSRGKLDPTEAQRIAKKLQEKAKS PGATLCLGHHAVPNGTLVKTITDDQIEVTDATELVQSIPNDKPFQNVNKITYGACPKYVKQNTLKLATGMRNVPEKGLFGAIAGFIENGWEGMIDGWYGFRHQNSEGTGQAADLKSTQAAIDQINGKLNRVIEKTLLVALENQHTIDLTDSEMNKLFEKTGRQLRENAEDMGNGCFKIYHKCDNACIESIRNGTYDHDVYRDEALNNRFQ Motif0001_p1-15H-GBL-16H-GABBL-16H_0359_0001_0001_0002_0001_0001
NVEEKIRRIEEKVYELARRGDWKSVEKLLRELEKILREKGDPKADNAYRQAHYLLKLLKR PGATLCLGHHAVPNGTLVKTITDDQIEVTDATELVQSIPNDKPFQNVNKITYGACPKYVKQNTLKLATGMRNVPEKGLFGAIAGFIENGWEGMIDGWYGFRHQNSEGTGQAADLKSTQAAIDQINGKLNRVIEKTLLVALENQHTIDLTDSEMNKLFEKTGRQLRENAEDMGNGCFKIYHKCDNACIESIRNGTYDHDVYRDEALNNRFQ Motif0457_HHH_eva_0319_0001
NYDEYLWRLAHMLYESAKKLNVDDKQISEMVERILKMARRTGATKAYKWAEKVLRTLQKRIS PGATLCLGHHAVPNGTLVKTITDDQIEVTDATELVQSIPNDKPFQNVNKITYGACPKYVKQNTLKLATGMRNVPEKGLFGAIAGFIENGWEGMIDGWYGFRHQNSEGTGQAADLKSTQAAIDQINGKLNRVIEKTLLVALENQHTIDLTDSEMNKLFEKTGRQLRENAEDMGNGCFKIYHKCDNACIESIRNGTYDHDVYRDEALNNRFQ Motif0382_ems_3hM_3464_0001_0001
PDELLKEINHLLILLVKLAQDPEIRKDLSRKAEEIYRRLAQDPRYAEEAVRRLRKIYKRLKEEM PGATLCLGHHAVPNGTLVKTITDDQIEVTDATELVQSIPNDKPFQNVNKITYGACPKYVKQNTLKLATGMRNVPEKGLFGAIAGFIENGWEGMIDGWYGFRHQNSEGTGQAADLKSTQAAIDQINGKLNRVIEKTLLVALENQHTIDLTDSEMNKLFEKTGRQLRENAEDMGNGCFKIYHKCDNACIESIRNGTYDHDVYRDEALNNRFQ Motif0122_ems_3hM_1007_0001_0001
PDREKLRYILVELDELRLRLNDLKANEYAKEVKKRWKEAVDNNDDDLARKIVEEARKYFESVE PGATLCLGHHAVPNGTLVKTITDDQIEVTDATELVQSIPNDKPFQNVNKITYGACPKYVKQNTLKLATGMRNVPEKGLFGAIAGFIENGWEGMIDGWYGFRHQNSEGTGQAADLKSTQAAIDQINGKLNRVIEKTLLVALENQHTIDLTDSEMNKLFEKTGRQLRENAEDMGNGCFKIYHKCDNACIESIRNGTYDHDVYRDEALNNRFQ Motif0088_ems_3hM_1680_0001_0001
PEDEIRKRIEELEKKAREVAQSEEEKKMIEEIITKARKAVNNGNAISAEYLLEQLQRWVEAG PGATLCLGHHAVPNGTLVKTITDDQIEVTDATELVQSIPNDKPFQNVNKITYGACPKYVKQNTLKLATGMRNVPEKGLFGAIAGFIENGWEGMIDGWYGFRHQNSEGTGQAADLKSTQAAIDQINGKLNRVIEKTLLVALENQHTIDLTDSEMNKLFEKTGRQLRENAEDMGNGCFKIYHKCDNACIESIRNGTYDHDVYRDEALNNRFQ Motif0128_ems_3hM_312_0001
PEDEKLVEKAMRLAREIYKLAQDPNLRRKALKLATRVYEAYLENNSDELRRAVKEAETLWKQVL PGATLCLGHHAVPNGTLVKTITDDQIEVTDATELVQSIPNDKPFQNVNKITYGACPKYVKQNTLKLATGMRNVPEKGLFGAIAGFIENGWEGMIDGWYGFRHQNSEGTGQAADLKSTQAAIDQINGKLNRVIEKTLLVALENQHTIDLTDSEMNKLFEKTGRQLRENAEDMGNGCFKIYHKCDNACIESIRNGTYDHDVYRDEALNNRFQ Motif0229_ems_3hM_1276_0001
PEEEIETLLTKIEEKAKKDGDQMVLWAARALQQLWRTAAKQNDEEALKEILKLARKLLKLAQR PGATLCLGHHAVPNGTLVKTITDDQIEVTDATELVQSIPNDKPFQNVNKITYGACPKYVKQNTLKLATGMRNVPEKGLFGAIAGFIENGWEGMIDGWYGFRHQNSEGTGQAADLKSTQAAIDQINGKLNRVIEKTLLVALENQHTIDLTDSEMNKLFEKTGRQLRENAEDMGNGCFKIYHKCDNACIESIRNGTYDHDVYRDEALNNRFQ Motif0268_ems_3hM_866_0001_0001
PEEELKKLVKELTEALRRGDTRLAYEVASRIYHVAEQVFPDPREREKVARELVQLAAELAE PGATLCLGHHAVPNGTLVKTITDDQIEVTDATELVQSIPNDKPFQNVNKITYGACPKYVKQNTLKLATGMRNVPEKGLFGAIAGFIENGWEGMIDGWYGFRHQNSEGTGQAADLKSTQAAIDQINGKLNRVIEKTLLVALENQHTIDLTDSEMNKLFEKTGRQLRENAEDMGNGCFKIYHKCDNACIESIRNGTYDHDVYRDEALNNRFQ Motif0115_ems_3hM_2862_0001_0001
PEEELKKVIEELKKHASPEQRRELEKVLELFKKDPYKAANLAYNIAAQHRDPEVEKLAELLVQLI PGATLCLGHHAVPNGTLVKTITDDQIEVTDATELVQSIPNDKPFQNVNKITYGACPKYVKQNTLKLATGMRNVPEKGLFGAIAGFIENGWEGMIDGWYGFRHQNSEGTGQAADLKSTQAAIDQINGKLNRVIEKTLLVALENQHTIDLTDSEMNKLFEKTGRQLRENAEDMGNGCFKIYHKCDNACIESIRNGTYDHDVYRDEALNNRFQ Motif0220_bcov_4helix_04466_0001
PEELEEVTKRAKEEGNPALEFVERALKLLREGDPKEAVNLLLRALAQLGDPLIHEAAEILQRLIR PGATLCLGHHAVPNGTLVKTITDDQIEVTDATELVQSIPNDKPFQNVNKITYGACPKYVKQNTLKLATGMRNVPEKGLFGAIAGFIENGWEGMIDGWYGFRHQNSEGTGQAADLKSTQAAIDQINGKLNRVIEKTLLVALENQHTIDLTDSEMNKLFEKTGRQLRENAEDMGNGCFKIYHKCDNACIESIRNGTYDHDVYRDEALNNRFQ Motif0110_bcov_4helix_04780_0001
PEEQERAKRTAEELSKQAKSIPDPEDVYRYIAQILLLAKMYQNPEVKKIAEEVKKFLEKIVKK PGATLCLGHHAVPNGTLVKTITDDQIEVTDATELVQSIPNDKPFQNVNKITYGACPKYVKQNTLKLATGMRNVPEKGLFGAIAGFIENGWEGMIDGWYGFRHQNSEGTGQAADLKSTQAAIDQINGKLNRVIEKTLLVALENQHTIDLTDSEMNKLFEKTGRQLRENAEDMGNGCFKIYHKCDNACIESIRNGTYDHDVYRDEALNNRFQ Motif0318_ems_3hM_3344_0001_0001
PEEVMKIVMTVVNQAFYAVSNNDSEKVKKLIDTLKELAKKQNDPLLEKAARMIERSWRLFQKR PGATLCLGHHAVPNGTLVKTITDDQIEVTDATELVQSIPNDKPFQNVNKITYGACPKYVKQNTLKLATGMRNVPEKGLFGAIAGFIENGWEGMIDGWYGFRHQNSEGTGQAADLKSTQAAIDQINGKLNRVIEKTLLVALENQHTIDLTDSEMNKLFEKTGRQLRENAEDMGNGCFKIYHKCDNACIESIRNGTYDHDVYRDEALNNRFQ Motif0464_ems_3hM_1437_0001
PEFAEYTAEWARRAAKKAIEKNDSEMVKRLIDSLKESAKLMNDPVLEKAAREIEELFRRFQKS PGATLCLGHHAVPNGTLVKTITDDQIEVTDATELVQSIPNDKPFQNVNKITYGACPKYVKQNTLKLATGMRNVPEKGLFGAIAGFIENGWEGMIDGWYGFRHQNSEGTGQAADLKSTQAAIDQINGKLNRVIEKTLLVALENQHTIDLTDSEMNKLFEKTGRQLRENAEDMGNGCFKIYHKCDNACIESIRNGTYDHDVYRDEALNNRFQ Motif0588_ems_3hM_1437_0001
PEIEHARTLLKKWEDAEKKNDEDALRTVLKEIEEAVKKNPLNYAAKQLLRQAQNMFSMQS PGATLCLGHHAVPNGTLVKTITDDQIEVTDATELVQSIPNDKPFQNVNKITYGACPKYVKQNTLKLATGMRNVPEKGLFGAIAGFIENGWEGMIDGWYGFRHQNSEGTGQAADLKSTQAAIDQINGKLNRVIEKTLLVALENQHTIDLTDSEMNKLFEKTGRQLRENAEDMGNGCFKIYHKCDNACIESIRNGTYDHDVYRDEALNNRFQ Motif0295_ems_3hC_487_0001_0001
PELDKLVKEAQDLADKIVKKASDPTLQIVAKRLKKEAEEARQKKDEEKVYHVWYLVYSQAKMVR PGATLCLGHHAVPNGTLVKTITDDQIEVTDATELVQSIPNDKPFQNVNKITYGACPKYVKQNTLKLATGMRNVPEKGLFGAIAGFIENGWEGMIDGWYGFRHQNSEGTGQAADLKSTQAAIDQINGKLNRVIEKTLLVALENQHTIDLTDSEMNKLFEKTGRQLRENAEDMGNGCFKIYHKCDNACIESIRNGTYDHDVYRDEALNNRFQ Motif0224_ems_3hC_414_0001_0001
PELDKRVKEAQDIADKVVKRASDPMLQKAAKYVKKALEEARQKKDKDLVQVLERYARQLEENVS PGATLCLGHHAVPNGTLVKTITDDQIEVTDATELVQSIPNDKPFQNVNKITYGACPKYVKQNTLKLATGMRNVPEKGLFGAIAGFIENGWEGMIDGWYGFRHQNSEGTGQAADLKSTQAAIDQINGKLNRVIEKTLLVALENQHTIDLTDSEMNKLFEKTGRQLRENAEDMGNGCFKIYHKCDNACIESIRNGTYDHDVYRDEALNNRFQ Motif0260_ems_3hC_414_0001_0001
PETDEVTKELKKLLELFKDPRYMKEAIHKLYHLLAQARLKNDEKVVRVAEEALKRALEIF PGATLCLGHHAVPNGTLVKTITDDQIEVTDATELVQSIPNDKPFQNVNKITYGACPKYVKQNTLKLATGMRNVPEKGLFGAIAGFIENGWEGMIDGWYGFRHQNSEGTGQAADLKSTQAAIDQINGKLNRVIEKTLLVALENQHTIDLTDSEMNKLFEKTGRQLRENAEDMGNGCFKIYHKCDNACIESIRNGTYDHDVYRDEALNNRFQ Motif0235_ems_3hM_1201_0001_0001
PEVKKKAEHAAKLLREAIKKADDPNRQYVLRLLIMLLESAAKNQDKEMLDQVLKKAKEVIKKLS PGATLCLGHHAVPNGTLVKTITDDQIEVTDATELVQSIPNDKPFQNVNKITYGACPKYVKQNTLKLATGMRNVPEKGLFGAIAGFIENGWEGMIDGWYGFRHQNSEGTGQAADLKSTQAAIDQINGKLNRVIEKTLLVALENQHTIDLTDSEMNKLFEKTGRQLRENAEDMGNGCFKIYHKCDNACIESIRNGTYDHDVYRDEALNNRFQ Motif0382_ems_3hC_709_0002_0001_0001
PEWEKRVETLTKQAEEAIRKNDMDKLLEVAHRIYRFYTEAKMAGDPRLEDLARKLLETFLKLVR PGATLCLGHHAVPNGTLVKTITDDQIEVTDATELVQSIPNDKPFQNVNKITYGACPKYVKQNTLKLATGMRNVPEKGLFGAIAGFIENGWEGMIDGWYGFRHQNSEGTGQAADLKSTQAAIDQINGKLNRVIEKTLLVALENQHTIDLTDSEMNKLFEKTGRQLRENAEDMGNGCFKIYHKCDNACIESIRNGTYDHDVYRDEALNNRFQ Motif0256_ems_3hM_542_0001_0001
PKEEAHEAYHLLAQLKILAQDPEIRKDLERLADEISKRLSEDPRFAEEAVRRLRKIYKRLKEEM PGATLCLGHHAVPNGTLVKTITDDQIEVTDATELVQSIPNDKPFQNVNKITYGACPKYVKQNTLKLATGMRNVPEKGLFGAIAGFIENGWEGMIDGWYGFRHQNSEGTGQAADLKSTQAAIDQINGKLNRVIEKTLLVALENQHTIDLTDSEMNKLFEKTGRQLRENAEDMGNGCFKIYHKCDNACIESIRNGTYDHDVYRDEALNNRFQ Motif0225_ems_3hM_1007_0001_0001
PKELVEKALRLVRNGDPEEALRVITRLAAETGDPEVQRVQTLLRYAVQTNNPELAERLIEELLRR PGATLCLGHHAVPNGTLVKTITDDQIEVTDATELVQSIPNDKPFQNVNKITYGACPKYVKQNTLKLATGMRNVPEKGLFGAIAGFIENGWEGMIDGWYGFRHQNSEGTGQAADLKSTQAAIDQINGKLNRVIEKTLLVALENQHTIDLTDSEMNKLFEKTGRQLRENAEDMGNGCFKIYHKCDNACIESIRNGTYDHDVYRDEALNNRFQ Motif0085_bcov_4helix_07062_0001_0001
PLEEEAKKVITKAREIAKKAQDPRLAREYVQLAYRLHAQLKINNEKLIEKLIKLFKKLQKKLS PGATLCLGHHAVPNGTLVKTITDDQIEVTDATELVQSIPNDKPFQNVNKITYGACPKYVKQNTLKLATGMRNVPEKGLFGAIAGFIENGWEGMIDGWYGFRHQNSEGTGQAADLKSTQAAIDQINGKLNRVIEKTLLVALENQHTIDLTDSEMNKLFEKTGRQLRENAEDMGNGCFKIYHKCDNACIESIRNGTYDHDVYRDEALNNRFQ Motif0001_ems_3hM_2679_0001_0002
PLEEEARKVATKAQEIARKAQDPRLSDIFRKIAYSLRYAAKQNNETLVEKLIKKFKKLQKKLS PGATLCLGHHAVPNGTLVKTITDDQIEVTDATELVQSIPNDKPFQNVNKITYGACPKYVKQNTLKLATGMRNVPEKGLFGAIAGFIENGWEGMIDGWYGFRHQNSEGTGQAADLKSTQAAIDQINGKLNRVIEKTLLVALENQHTIDLTDSEMNKLFEKTGRQLRENAEDMGNGCFKIYHKCDNACIESIRNGTYDHDVYRDEALNNRFQ Motif0175_ems_3hM_2679_0001_0001
PLEEEARKVVTRAKEYVKKAQDPHLSKLYKEIADKLETALKNNDEYAVATLIYEFIVLERQLS PGATLCLGHHAVPNGTLVKTITDDQIEVTDATELVQSIPNDKPFQNVNKITYGACPKYVKQNTLKLATGMRNVPEKGLFGAIAGFIENGWEGMIDGWYGFRHQNSEGTGQAADLKSTQAAIDQINGKLNRVIEKTLLVALENQHTIDLTDSEMNKLFEKTGRQLRENAEDMGNGCFKIYHKCDNACIESIRNGTYDHDVYRDEALNNRFQ Motif0499_ems_3hM_2679_0001_0001
PLEYSQELQLMSIRSAKKLATDPEERKKADKAAKEVETLRRQATTYEQHKKVVEYAIRLAQQF PGATLCLGHHAVPNGTLVKTITDDQIEVTDATELVQSIPNDKPFQNVNKITYGACPKYVKQNTLKLATGMRNVPEKGLFGAIAGFIENGWEGMIDGWYGFRHQNSEGTGQAADLKSTQAAIDQINGKLNRVIEKTLLVALENQHTIDLTDSEMNKLFEKTGRQLRENAEDMGNGCFKIYHKCDNACIESIRNGTYDHDVYRDEALNNRFQ Motif0382_ems_3hC_360_0002_0001_0001
PLNDLYRLIAQYGDPLLREAAELLNRVSVTKDPELLRRVRELLEEVLRRLGDPRVEELLEKIRRR PGATLCLGHHAVPNGTLVKTITDDQIEVTDATELVQSIPNDKPFQNVNKITYGACPKYVKQNTLKLATGMRNVPEKGLFGAIAGFIENGWEGMIDGWYGFRHQNSEGTGQAADLKSTQAAIDQINGKLNRVIEKTLLVALENQHTIDLTDSEMNKLFEKTGRQLRENAEDMGNGCFKIYHKCDNACIESIRNGTYDHDVYRDEALNNRFQ Motif0009_bcov_4helix_11346_0001_0002
PPEDEATTALRILEELAKKYPHDRKVYEAVYHARAQLKLIQKAKDPELQKQLSKMVQTLLKRAQ PGATLCLGHHAVPNGTLVKTITDDQIEVTDATELVQSIPNDKPFQNVNKITYGACPKYVKQNTLKLATGMRNVPEKGLFGAIAGFIENGWEGMIDGWYGFRHQNSEGTGQAADLKSTQAAIDQINGKLNRVIEKTLLVALENQHTIDLTDSEMNKLFEKTGRQLRENAEDMGNGCFKIYHKCDNACIESIRNGTYDHDVYRDEALNNRFQ Motif0541_ems_3hM_142_0001_0001
PPEDEITTALRILQELLKKYPDDEEVKLAVKLVETALKLAQKAKDPYEQYRLAYYVRSQLKLAQ PGATLCLGHHAVPNGTLVKTITDDQIEVTDATELVQSIPNDKPFQNVNKITYGACPKYVKQNTLKLATGMRNVPEKGLFGAIAGFIENGWEGMIDGWYGFRHQNSEGTGQAADLKSTQAAIDQINGKLNRVIEKTLLVALENQHTIDLTDSEMNKLFEKTGRQLRENAEDMGNGCFKIYHKCDNACIESIRNGTYDHDVYRDEALNNRFQ Motif0355_ems_3hM_142_0001_0003
PPINEALRALAQLRLLLKKYPDDEKVKKAVEKAHTLVELIMRAKDPDTKKHLAKLVKTLLKRAK PGATLCLGHHAVPNGTLVKTITDDQIEVTDATELVQSIPNDKPFQNVNKITYGACPKYVKQNTLKLATGMRNVPEKGLFGAIAGFIENGWEGMIDGWYGFRHQNSEGTGQAADLKSTQAAIDQINGKLNRVIEKTLLVALENQHTIDLTDSEMNKLFEKTGRQLRENAEDMGNGCFKIYHKCDNACIESIRNGTYDHDVYRDEALNNRFQ Motif0110_ems_3hM_142_0001_0001
PPQEIYRRVAQLIVEAERKNLEEVQKYLSKVVEKAAKAVRNGDEETAEDIVRKAEEWVKKF PGATLCLGHHAVPNGTLVKTITDDQIEVTDATELVQSIPNDKPFQNVNKITYGACPKYVKQNTLKLATGMRNVPEKGLFGAIAGFIENGWEGMIDGWYGFRHQNSEGTGQAADLKSTQAAIDQINGKLNRVIEKTLLVALENQHTIDLTDSEMNKLFEKTGRQLRENAEDMGNGCFKIYHKCDNACIESIRNGTYDHDVYRDEALNNRFQ Motif0132_ems_3hC_910_0001_0001
PPSNEALRALAQLALLLKKYPDDEKVKKAYEKAHTLVELILRAKDPDTKKHLAKLVKTLLKRAK PGATLCLGHHAVPNGTLVKTITDDQIEVTDATELVQSIPNDKPFQNVNKITYGACPKYVKQNTLKLATGMRNVPEKGLFGAIAGFIENGWEGMIDGWYGFRHQNSEGTGQAADLKSTQAAIDQINGKLNRVIEKTLLVALENQHTIDLTDSEMNKLFEKTGRQLRENAEDMGNGCFKIYHKCDNACIESIRNGTYDHDVYRDEALNNRFQ Motif0041_ems_3hM_142_0001_0001
PQKEHADTLKKEFEDAEKRNDEDKLHEVLQRAYRAYAQDPTNKYLHEAIRKLVEALQKQF PGATLCLGHHAVPNGTLVKTITDDQIEVTDATELVQSIPNDKPFQNVNKITYGACPKYVKQNTLKLATGMRNVPEKGLFGAIAGFIENGWEGMIDGWYGFRHQNSEGTGQAADLKSTQAAIDQINGKLNRVIEKTLLVALENQHTIDLTDSEMNKLFEKTGRQLRENAEDMGNGCFKIYHKCDNACIESIRNGTYDHDVYRDEALNNRFQ Motif0023_ems_3hC_487_0001_0001
PQKEIADTLKKRWEDAEKRNDEDKLRRVQVEVRYALQRDPTNKYLEELLKKLTRTYAKQI PGATLCLGHHAVPNGTLVKTITDDQIEVTDATELVQSIPNDKPFQNVNKITYGACPKYVKQNTLKLATGMRNVPEKGLFGAIAGFIENGWEGMIDGWYGFRHQNSEGTGQAADLKSTQAAIDQINGKLNRVIEKTLLVALENQHTIDLTDSEMNKLFEKTGRQLRENAEDMGNGCFKIYHKCDNACIESIRNGTYDHDVYRDEALNNRFQ Motif0085_ems_3hC_487_0001_0001
PQNSERYAEQVRKRAKEAIEKNDSEMVKLAIETLKKAAKLNNDPELEKAAREIEELFRRFQKS PGATLCLGHHAVPNGTLVKTITDDQIEVTDATELVQSIPNDKPFQNVNKITYGACPKYVKQNTLKLATGMRNVPEKGLFGAIAGFIENGWEGMIDGWYGFRHQNSEGTGQAADLKSTQAAIDQINGKLNRVIEKTLLVALENQHTIDLTDSEMNKLFEKTGRQLRENAEDMGNGCFKIYHKCDNACIESIRNGTYDHDVYRDEALNNRFQ Motif0078_ems_3hM_1437_0001_0001
PREEVEELLKRVLKNADPMVKMAVKLILEALKKNPMEAWYRLAAQAKILGDPRLERALELLEKLR PGATLCLGHHAVPNGTLVKTITDDQIEVTDATELVQSIPNDKPFQNVNKITYGACPKYVKQNTLKLATGMRNVPEKGLFGAIAGFIENGWEGMIDGWYGFRHQNSEGTGQAADLKSTQAAIDQINGKLNRVIEKTLLVALENQHTIDLTDSEMNKLFEKTGRQLRENAEDMGNGCFKIYHKCDNACIESIRNGTYDHDVYRDEALNNRFQ Motif0313_bcov_4helix_14101_0001
PRISIKYLIKQLKLFASPELRRELEKVLELFKKDPEKARELAERLAEKFKDPMVRKLAELLEKAR PGATLCLGHHAVPNGTLVKTITDDQIEVTDATELVQSIPNDKPFQNVNKITYGACPKYVKQNTLKLATGMRNVPEKGLFGAIAGFIENGWEGMIDGWYGFRHQNSEGTGQAADLKSTQAAIDQINGKLNRVIEKTLLVALENQHTIDLTDSEMNKLFEKTGRQLRENAEDMGNGCFKIYHKCDNACIESIRNGTYDHDVYRDEALNNRFQ Motif0128_bcov_4helix_04466_0001
PSEEIAKKLVDTVKKRASQIPDKNKRMEWFYRAIAQILYEFKDDPTIVKIIKELAEKAAKELR PGATLCLGHHAVPNGTLVKTITDDQIEVTDATELVQSIPNDKPFQNVNKITYGACPKYVKQNTLKLATGMRNVPEKGLFGAIAGFIENGWEGMIDGWYGFRHQNSEGTGQAADLKSTQAAIDQINGKLNRVIEKTLLVALENQHTIDLTDSEMNKLFEKTGRQLRENAEDMGNGCFKIYHKCDNACIESIRNGTYDHDVYRDEALNNRFQ Motif0323_ems_3hM_2461_0001_0001
PTELYRLLVEARKQGNPEVEEVLQRVLELLQRDPEKALKFLRELVERLGDPLLREALKILEERLR PGATLCLGHHAVPNGTLVKTITDDQIEVTDATELVQSIPNDKPFQNVNKITYGACPKYVKQNTLKLATGMRNVPEKGLFGAIAGFIENGWEGMIDGWYGFRHQNSEGTGQAADLKSTQAAIDQINGKLNRVIEKTLLVALENQHTIDLTDSEMNKLFEKTGRQLRENAEDMGNGCFKIYHKCDNACIESIRNGTYDHDVYRDEALNNRFQ Motif0316_bcov_4helix_07038_0001
PTVLEYLVYMARLYGNPNAEVVEEALKLLREGDPDEARRLLEEVLRRTGDPFIEKALRMLRDLVK PGATLCLGHHAVPNGTLVKTITDDQIEVTDATELVQSIPNDKPFQNVNKITYGACPKYVKQNTLKLATGMRNVPEKGLFGAIAGFIENGWEGMIDGWYGFRHQNSEGTGQAADLKSTQAAIDQINGKLNRVIEKTLLVALENQHTIDLTDSEMNKLFEKTGRQLRENAEDMGNGCFKIYHKCDNACIESIRNGTYDHDVYRDEALNNRFQ Motif0383_bcov_4helix_04780_0001
PVEELLKELIERLLRGEISPEEAERIAEELIRKYGDPLAYHVLAQIRLARRGDPSAELILRKLVK PGATLCLGHHAVPNGTLVKTITDDQIEVTDATELVQSIPNDKPFQNVNKITYGACPKYVKQNTLKLATGMRNVPEKGLFGAIAGFIENGWEGMIDGWYGFRHQNSEGTGQAADLKSTQAAIDQINGKLNRVIEKTLLVALENQHTIDLTDSEMNKLFEKTGRQLRENAEDMGNGCFKIYHKCDNACIESIRNGTYDHDVYRDEALNNRFQ Motif0541_bcov_4helix_05823_0001
PVEELLKKVYKEAQEAIKNNDHHKVLKAFQKLYRLAFDADTDEVRKKAQKLIESLSRLF PGATLCLGHHAVPNGTLVKTITDDQIEVTDATELVQSIPNDKPFQNVNKITYGACPKYVKQNTLKLATGMRNVPEKGLFGAIAGFIENGWEGMIDGWYGFRHQNSEGTGQAADLKSTQAAIDQINGKLNRVIEKTLLVALENQHTIDLTDSEMNKLFEKTGRQLRENAEDMGNGCFKIYHKCDNACIESIRNGTYDHDVYRDEALNNRFQ Motif0324_ems_3hC_975_0001_0001
PYQEAFRLAAQARIAIERGDEEAVRKLIKELEDRAKTHQNELAKELVKRLRTQLKQYKS PGATLCLGHHAVPNGTLVKTITDDQIEVTDATELVQSIPNDKPFQNVNKITYGACPKYVKQNTLKLATGMRNVPEKGLFGAIAGFIENGWEGMIDGWYGFRHQNSEGTGQAADLKSTQAAIDQINGKLNRVIEKTLLVALENQHTIDLTDSEMNKLFEKTGRQLRENAEDMGNGCFKIYHKCDNACIESIRNGTYDHDVYRDEALNNRFQ Motif0104_ems_3hC_119_0001_0001
QEVANEAYYAVAQAREALKKNDEDKVKTAIKHIEKILKDAQDPMERRVAKRLLEELQTQVKS PGATLCLGHHAVPNGTLVKTITDDQIEVTDATELVQSIPNDKPFQNVNKITYGACPKYVKQNTLKLATGMRNVPEKGLFGAIAGFIENGWEGMIDGWYGFRHQNSEGTGQAADLKSTQAAIDQINGKLNRVIEKTLLVALENQHTIDLTDSEMNKLFEKTGRQLRENAEDMGNGCFKIYHKCDNACIESIRNGTYDHDVYRDEALNNRFQ Motif0355_ems_3hM_1592_0001_0001
QEVMKRSLEMALRFAQRAVKRNSKWAVREMARLIEIMARLVEDEDVSKHFLELAKEFHKYANS PGATLCLGHHAVPNGTLVKTITDDQIEVTDATELVQSIPNDKPFQNVNKITYGACPKYVKQNTLKLATGMRNVPEKGLFGAIAGFIENGWEGMIDGWYGFRHQNSEGTGQAADLKSTQAAIDQINGKLNRVIEKTLLVALENQHTIDLTDSEMNKLFEKTGRQLRENAEDMGNGCFKIYHKCDNACIESIRNGTYDHDVYRDEALNNRFQ Motif0585_ems_3hM_549_0001_0001
REEEARKEAKKLLDLWKKLQNPEELLKVAHRAYRLVIQLRRAEDPQEQKVAKEVIEILERLLR PGATLCLGHHAVPNGTLVKTITDDQIEVTDATELVQSIPNDKPFQNVNKITYGACPKYVKQNTLKLATGMRNVPEKGLFGAIAGFIENGWEGMIDGWYGFRHQNSEGTGQAADLKSTQAAIDQINGKLNRVIEKTLLVALENQHTIDLTDSEMNKLFEKTGRQLRENAEDMGNGCFKIYHKCDNACIESIRNGTYDHDVYRDEALNNRFQ Motif0058_ems_3hM_649_0001_0001
REEEARKHIKKLADKWKKLQNPEELYKVANAIYRAIAQLKRSEDPQDQKVAKEAHEILERLLR PGATLCLGHHAVPNGTLVKTITDDQIEVTDATELVQSIPNDKPFQNVNKITYGACPKYVKQNTLKLATGMRNVPEKGLFGAIAGFIENGWEGMIDGWYGFRHQNSEGTGQAADLKSTQAAIDQINGKLNRVIEKTLLVALENQHTIDLTDSEMNKLFEKTGRQLRENAEDMGNGCFKIYHKCDNACIESIRNGTYDHDVYRDEALNNRFQ Motif0075_ems_3hM_649_0001_0001
REEEARKRAKKLLDLFKKLQNPEELRKVAQEIYRLLAQLILAEDPQEQKVAKEALEILHRLVQ PGATLCLGHHAVPNGTLVKTITDDQIEVTDATELVQSIPNDKPFQNVNKITYGACPKYVKQNTLKLATGMRNVPEKGLFGAIAGFIENGWEGMIDGWYGFRHQNSEGTGQAADLKSTQAAIDQINGKLNRVIEKTLLVALENQHTIDLTDSEMNKLFEKTGRQLRENAEDMGNGCFKIYHKCDNACIESIRNGTYDHDVYRDEALNNRFQ Motif0023_ems_3hM_649_0001_0001
REEEKIQKLAWKFWQLTKDDGTASEDQARQNALRYVEQYLRNQGVSEEEIRRILEEVEKFLRKY PGATLCLGHHAVPNGTLVKTITDDQIEVTDATELVQSIPNDKPFQNVNKITYGACPKYVKQNTLKLATGMRNVPEKGLFGAIAGFIENGWEGMIDGWYGFRHQNSEGTGQAADLKSTQAAIDQINGKLNRVIEKTLLVALENQHTIDLTDSEMNKLFEKTGRQLRENAEDMGNGCFKIYHKCDNACIESIRNGTYDHDVYRDEALNNRFQ Motif0078_HHH_eva_0391_0001
RPEHVKRRIREVEERIRKGKISFHEAYRRLIQLIRLAEELGDDTLRKLAQRVAEVLIKAI PGATLCLGHHAVPNGTLVKTITDDQIEVTDATELVQSIPNDKPFQNVNKITYGACPKYVKQNTLKLATGMRNVPEKGLFGAIAGFIENGWEGMIDGWYGFRHQNSEGTGQAADLKSTQAAIDQINGKLNRVIEKTLLVALENQHTIDLTDSEMNKLFEKTGRQLRENAEDMGNGCFKIYHKCDNACIESIRNGTYDHDVYRDEALNNRFQ Motif0255_HHH_eva_0139_0001_0001
SAEERIEEILRRLEEKGDPLAYVVRMILEAAKRDLDEAQYHARTQIKLYGNPLLREILELLKELK PGATLCLGHHAVPNGTLVKTITDDQIEVTDATELVQSIPNDKPFQNVNKITYGACPKYVKQNTLKLATGMRNVPEKGLFGAIAGFIENGWEGMIDGWYGFRHQNSEGTGQAADLKSTQAAIDQINGKLNRVIEKTLLVALENQHTIDLTDSEMNKLFEKTGRQLRENAEDMGNGCFKIYHKCDNACIESIRNGTYDHDVYRDEALNNRFQ Motif0555_bcov_4helix_13043_0001
SAYQKLYRLAAQGNPDVQLALRLYSELRSKGLDPEEIIEIVLELLKRLGRLSPELEKLLRAAKED PGATLCLGHHAVPNGTLVKTITDDQIEVTDATELVQSIPNDKPFQNVNKITYGACPKYVKQNTLKLATGMRNVPEKGLFGAIAGFIENGWEGMIDGWYGFRHQNSEGTGQAADLKSTQAAIDQINGKLNRVIEKTLLVALENQHTIDLTDSEMNKLFEKTGRQLRENAEDMGNGCFKIYHKCDNACIESIRNGTYDHDVYRDEALNNRFQ Motif0023_bcov_4helix_04900_0001
SDDDVKKALDELHKLAQQIPDQRKAIRVATLVYYAEVQLKLGNTEEAKKIAKEAEEVVSKG PGATLCLGHHAVPNGTLVKTITDDQIEVTDATELVQSIPNDKPFQNVNKITYGACPKYVKQNTLKLATGMRNVPEKGLFGAIAGFIENGWEGMIDGWYGFRHQNSEGTGQAADLKSTQAAIDQINGKLNRVIEKTLLVALENQHTIDLTDSEMNKLFEKTGRQLRENAEDMGNGCFKIYHKCDNACIESIRNGTYDHDVYRDEALNNRFQ Motif0349_ems_3hC_478_0002_0001_0001
SDEAQKRLRELVELLVRLLGLSPKAEEHLRRYVDEAYKRGVDEREIASALYRLASQWRMEL PGATLCLGHHAVPNGTLVKTITDDQIEVTDATELVQSIPNDKPFQNVNKITYGACPKYVKQNTLKLATGMRNVPEKGLFGAIAGFIENGWEGMIDGWYGFRHQNSEGTGQAADLKSTQAAIDQINGKLNRVIEKTLLVALENQHTIDLTDSEMNKLFEKTGRQLRENAEDMGNGCFKIYHKCDNACIESIRNGTYDHDVYRDEALNNRFQ Motif0140_HHH_eva_0299_0001_0001
SDEEILKTHKHWLKLLEKAKDNPELQKELETRLRRFLKEAKKKNPQSAQYLEELLELWKMVF PGATLCLGHHAVPNGTLVKTITDDQIEVTDATELVQSIPNDKPFQNVNKITYGACPKYVKQNTLKLATGMRNVPEKGLFGAIAGFIENGWEGMIDGWYGFRHQNSEGTGQAADLKSTQAAIDQINGKLNRVIEKTLLVALENQHTIDLTDSEMNKLFEKTGRQLRENAEDMGNGCFKIYHKCDNACIESIRNGTYDHDVYRDEALNNRFQ Motif0093_ems_3hM_1609_0001_0001
SDEELKKLLKIARKLVRKLGLSPEVEMRLNHLVFYLVAQGVSTDEVKEILEKHAREWYKRL PGATLCLGHHAVPNGTLVKTITDDQIEVTDATELVQSIPNDKPFQNVNKITYGACPKYVKQNTLKLATGMRNVPEKGLFGAIAGFIENGWEGMIDGWYGFRHQNSEGTGQAADLKSTQAAIDQINGKLNRVIEKTLLVALENQHTIDLTDSEMNKLFEKTGRQLRENAEDMGNGCFKIYHKCDNACIESIRNGTYDHDVYRDEALNNRFQ Motif0184_HHH_eva_0299_0001_0001
SDEEVQKLAHEAYRLIFEGNKEEADKVLERIREIAERRGDPTVRQAYELLRELLERYV PGATLCLGHHAVPNGTLVKTITDDQIEVTDATELVQSIPNDKPFQNVNKITYGACPKYVKQNTLKLATGMRNVPEKGLFGAIAGFIENGWEGMIDGWYGFRHQNSEGTGQAADLKSTQAAIDQINGKLNRVIEKTLLVALENQHTIDLTDSEMNKLFEKTGRQLRENAEDMGNGCFKIYHKCDNACIESIRNGTYDHDVYRDEALNNRFQ Motif0021_HHH_eva_0254_0001
SDELKKLMKWVRKLVKKFGLSPEVLWELANILFRLVSEGFSPDQIKEHLRKYAEEVKKKG PGATLCLGHHAVPNGTLVKTITDDQIEVTDATELVQSIPNDKPFQNVNKITYGACPKYVKQNTLKLATGMRNVPEKGLFGAIAGFIENGWEGMIDGWYGFRHQNSEGTGQAADLKSTQAAIDQINGKLNRVIEKTLLVALENQHTIDLTDSEMNKLFEKTGRQLRENAEDMGNGCFKIYHKCDNACIESIRNGTYDHDVYRDEALNNRFQ Motif0191_HHH_eva_0188_0001_0001
SDELSKELKTKATKAAKNNDYQALYRIAAQAKIHAKRHNDPKLEKVAREIHKAIEKLVRS PGATLCLGHHAVPNGTLVKTITDDQIEVTDATELVQSIPNDKPFQNVNKITYGACPKYVKQNTLKLATGMRNVPEKGLFGAIAGFIENGWEGMIDGWYGFRHQNSEGTGQAADLKSTQAAIDQINGKLNRVIEKTLLVALENQHTIDLTDSEMNKLFEKTGRQLRENAEDMGNGCFKIYHKCDNACIESIRNGTYDHDVYRDEALNNRFQ Motif0003_ems_3hC_793_0001_0001
SDESEKVREEVRRIADLVGLSPEQKKELEKLAEKLLRNGRDPIQVLVKVATRAFYLRTNG PGATLCLGHHAVPNGTLVKTITDDQIEVTDATELVQSIPNDKPFQNVNKITYGACPKYVKQNTLKLATGMRNVPEKGLFGAIAGFIENGWEGMIDGWYGFRHQNSEGTGQAADLKSTQAAIDQINGKLNRVIEKTLLVALENQHTIDLTDSEMNKLFEKTGRQLRENAEDMGNGCFKIYHKCDNACIESIRNGTYDHDVYRDEALNNRFQ Motif0464_HHH_eva_0186_0001_0001
SDETNRVYRLLAQALLLAKSRDPENYKKAQELLKEAEKRASRNPMLEKAVKIAKEEVERIFKS PGATLCLGHHAVPNGTLVKTITDDQIEVTDATELVQSIPNDKPFQNVNKITYGACPKYVKQNTLKLATGMRNVPEKGLFGAIAGFIENGWEGMIDGWYGFRHQNSEGTGQAADLKSTQAAIDQINGKLNRVIEKTLLVALENQHTIDLTDSEMNKLFEKTGRQLRENAEDMGNGCFKIYHKCDNACIESIRNGTYDHDVYRDEALNNRFQ Motif0009_ems_3hM_942_0001_0002
SDETRRELEERLEEAVRRGDEETLTKLAMELVELLIKEGKFDSQEAYRWVAQLVVELKLRV PGATLCLGHHAVPNGTLVKTITDDQIEVTDATELVQSIPNDKPFQNVNKITYGACPKYVKQNTLKLATGMRNVPEKGLFGAIAGFIENGWEGMIDGWYGFRHQNSEGTGQAADLKSTQAAIDQINGKLNRVIEKTLLVALENQHTIDLTDSEMNKLFEKTGRQLRENAEDMGNGCFKIYHKCDNACIESIRNGTYDHDVYRDEALNNRFQ Motif0125_HHH_eva_0246_0001_0001
SDEVEKRLTQLQQIAETAKKDPRYREEAKKAHKEASKIAAHLSDERVRSYALRVQTRIRYALQV PGATLCLGHHAVPNGTLVKTITDDQIEVTDATELVQSIPNDKPFQNVNKITYGACPKYVKQNTLKLATGMRNVPEKGLFGAIAGFIENGWEGMIDGWYGFRHQNSEGTGQAADLKSTQAAIDQINGKLNRVIEKTLLVALENQHTIDLTDSEMNKLFEKTGRQLRENAEDMGNGCFKIYHKCDNACIESIRNGTYDHDVYRDEALNNRFQ Motif0038_ems_3hC_1230_0001_0001
SDLELLERLLKEVNSPEARKLLIMIKFLKEMGVSPEMILQTLERYLRQLGDEELLRLLEEVARFP PGATLCLGHHAVPNGTLVKTITDDQIEVTDATELVQSIPNDKPFQNVNKITYGACPKYVKQNTLKLATGMRNVPEKGLFGAIAGFIENGWEGMIDGWYGFRHQNSEGTGQAADLKSTQAAIDQINGKLNRVIEKTLLVALENQHTIDLTDSEMNKLFEKTGRQLRENAEDMGNGCFKIYHKCDNACIESIRNGTYDHDVYRDEALNNRFQ Motif0260_bcov_4helix_02843_0001
SDLELLERLLKEVNSPEASHLLARIRQFKRLGASPEQILEILRKAAEDHGDEELLRLIEEVIRFP PGATLCLGHHAVPNGTLVKTITDDQIEVTDATELVQSIPNDKPFQNVNKITYGACPKYVKQNTLKLATGMRNVPEKGLFGAIAGFIENGWEGMIDGWYGFRHQNSEGTGQAADLKSTQAAIDQINGKLNRVIEKTLLVALENQHTIDLTDSEMNKLFEKTGRQLRENAEDMGNGCFKIYHKCDNACIESIRNGTYDHDVYRDEALNNRFQ Motif0150_bcov_4helix_02843_0001
SDQMRRLIEENIEEAIRRGNEYAERLFVEYLVSWWIREGKLSREEARKYAEEHAKELRKRV PGATLCLGHHAVPNGTLVKTITDDQIEVTDATELVQSIPNDKPFQNVNKITYGACPKYVKQNTLKLATGMRNVPEKGLFGAIAGFIENGWEGMIDGWYGFRHQNSEGTGQAADLKSTQAAIDQINGKLNRVIEKTLLVALENQHTIDLTDSEMNKLFEKTGRQLRENAEDMGNGCFKIYHKCDNACIESIRNGTYDHDVYRDEALNNRFQ Motif0400_HHH_eva_0246_0001
SDRRVRQLEYRLRNLIRQGNKELFDRALEELREIAERRGDPEVRKKFEELRKLAEKYI PGATLCLGHHAVPNGTLVKTITDDQIEVTDATELVQSIPNDKPFQNVNKITYGACPKYVKQNTLKLATGMRNVPEKGLFGAIAGFIENGWEGMIDGWYGFRHQNSEGTGQAADLKSTQAAIDQINGKLNRVIEKTLLVALENQHTIDLTDSEMNKLFEKTGRQLRENAEDMGNGCFKIYHKCDNACIESIRNGTYDHDVYRDEALNNRFQ Motif0090_HHH_eva_0254_0001_0001
SEAAEEALRALEEGNPSEAAQVLYRALAEARLRGDKEKAELIHEILELLLRGDPDEARKLIKELT PGATLCLGHHAVPNGTLVKTITDDQIEVTDATELVQSIPNDKPFQNVNKITYGACPKYVKQNTLKLATGMRNVPEKGLFGAIAGFIENGWEGMIDGWYGFRHQNSEGTGQAADLKSTQAAIDQINGKLNRVIEKTLLVALENQHTIDLTDSEMNKLFEKTGRQLRENAEDMGNGCFKIYHKCDNACIESIRNGTYDHDVYRDEALNNRFQ Motif0033_bcov_4helix_14531_0001
SEAEEAYRKAAQLVIEAERLQDPEQQKEVIKKLQKLRHDLQDPKARRVAEYAIRELEKKN PGATLCLGHHAVPNGTLVKTITDDQIEVTDATELVQSIPNDKPFQNVNKITYGACPKYVKQNTLKLATGMRNVPEKGLFGAIAGFIENGWEGMIDGWYGFRHQNSEGTGQAADLKSTQAAIDQINGKLNRVIEKTLLVALENQHTIDLTDSEMNKLFEKTGRQLRENAEDMGNGCFKIYHKCDNACIESIRNGTYDHDVYRDEALNNRFQ Motif0318_ems_3hM_2280_0001
SEALKALTELMYAAMDAKRDPRNKEKLESVAKTWLKKAKEKGDEDLLRIIKKIVDIAQKFVDS PGATLCLGHHAVPNGTLVKTITDDQIEVTDATELVQSIPNDKPFQNVNKITYGACPKYVKQNTLKLATGMRNVPEKGLFGAIAGFIENGWEGMIDGWYGFRHQNSEGTGQAADLKSTQAAIDQINGKLNRVIEKTLLVALENQHTIDLTDSEMNKLFEKTGRQLRENAEDMGNGCFKIYHKCDNACIESIRNGTYDHDVYRDEALNNRFQ Motif0109_ems_3hM_1657_0001_0001
SEAQEIYRKFVQAAYKYQHASSEEEKKDAEKLLRSAATEAENVPDPRLQRIAEYLKELLKKIV PGATLCLGHHAVPNGTLVKTITDDQIEVTDATELVQSIPNDKPFQNVNKITYGACPKYVKQNTLKLATGMRNVPEKGLFGAIAGFIENGWEGMIDGWYGFRHQNSEGTGQAADLKSTQAAIDQINGKLNRVIEKTLLVALENQHTIDLTDSEMNKLFEKTGRQLRENAEDMGNGCFKIYHKCDNACIESIRNGTYDHDVYRDEALNNRFQ Motif0234_ems_3hC_153_0001_0001
SEDAKDEAREIAERLHKNGVDRREIADILYRWLAQAILRGELSPEEAQKVAKWLQEYLRKY PGATLCLGHHAVPNGTLVKTITDDQIEVTDATELVQSIPNDKPFQNVNKITYGACPKYVKQNTLKLATGMRNVPEKGLFGAIAGFIENGWEGMIDGWYGFRHQNSEGTGQAADLKSTQAAIDQINGKLNRVIEKTLLVALENQHTIDLTDSEMNKLFEKTGRQLRENAEDMGNGCFKIYHKCDNACIESIRNGTYDHDVYRDEALNNRFQ Motif0460_HHH_eva_0206_0001
SEDELREQLKEIRKVAEKQGDDLLRYAWEAVKRFLEELEKGKLSEIERQVAERYIQQVYENVV PGATLCLGHHAVPNGTLVKTITDDQIEVTDATELVQSIPNDKPFQNVNKITYGACPKYVKQNTLKLATGMRNVPEKGLFGAIAGFIENGWEGMIDGWYGFRHQNSEGTGQAADLKSTQAAIDQINGKLNRVIEKTLLVALENQHTIDLTDSEMNKLFEKTGRQLRENAEDMGNGCFKIYHKCDNACIESIRNGTYDHDVYRDEALNNRFQ Motif0085_HHH_eva_0327_0001_0001
SEDLEEALELVRRGDPRVYRVLYRAIAQAKYEGNPEKEELLHKVLRLLLEGNPEEASKLLEKLLK PGATLCLGHHAVPNGTLVKTITDDQIEVTDATELVQSIPNDKPFQNVNKITYGACPKYVKQNTLKLATGMRNVPEKGLFGAIAGFIENGWEGMIDGWYGFRHQNSEGTGQAADLKSTQAAIDQINGKLNRVIEKTLLVALENQHTIDLTDSEMNKLFEKTGRQLRENAEDMGNGCFKIYHKCDNACIESIRNGTYDHDVYRDEALNNRFQ Motif0456_bcov_4helix_01733_0001
SEDLRLQSLLRYALQLAEARNDEEAYRKLETALKQFRKLILAPTEEEKDRARKLAKTVIKQFS PGATLCLGHHAVPNGTLVKTITDDQIEVTDATELVQSIPNDKPFQNVNKITYGACPKYVKQNTLKLATGMRNVPEKGLFGAIAGFIENGWEGMIDGWYGFRHQNSEGTGQAADLKSTQAAIDQINGKLNRVIEKTLLVALENQHTIDLTDSEMNKLFEKTGRQLRENAEDMGNGCFKIYHKCDNACIESIRNGTYDHDVYRDEALNNRFQ Motif0037_ems_3hM_2861_0001_0001
SEDQEAFRVVSQAAIEVNKVQDPTQQREILKRAIERAQKHAKNPRVREYVTEYLQTLIKRV PGATLCLGHHAVPNGTLVKTITDDQIEVTDATELVQSIPNDKPFQNVNKITYGACPKYVKQNTLKLATGMRNVPEKGLFGAIAGFIENGWEGMIDGWYGFRHQNSEGTGQAADLKSTQAAIDQINGKLNRVIEKTLLVALENQHTIDLTDSEMNKLFEKTGRQLRENAEDMGNGCFKIYHKCDNACIESIRNGTYDHDVYRDEALNNRFQ Motif0099_ems_3hM_138_0001
SEEALRILEKVAATDPEALKIQSWLRYAKQAGDPRAKEHAERLLEELVKRTGDPELKKALRLLKK PGATLCLGHHAVPNGTLVKTITDDQIEVTDATELVQSIPNDKPFQNVNKITYGACPKYVKQNTLKLATGMRNVPEKGLFGAIAGFIENGWEGMIDGWYGFRHQNSEGTGQAADLKSTQAAIDQINGKLNRVIEKTLLVALENQHTIDLTDSEMNKLFEKTGRQLRENAEDMGNGCFKIYHKCDNACIESIRNGTYDHDVYRDEALNNRFQ Motif0065_bcov_4helix_11851_0001
SEEDEKIYRHIKTVIDQAKKHNDVRQFTHAYKLILHYRRENKSEEAKKLARSLTEYLLSAAR PGATLCLGHHAVPNGTLVKTITDDQIEVTDATELVQSIPNDKPFQNVNKITYGACPKYVKQNTLKLATGMRNVPEKGLFGAIAGFIENGWEGMIDGWYGFRHQNSEGTGQAADLKSTQAAIDQINGKLNRVIEKTLLVALENQHTIDLTDSEMNKLFEKTGRQLRENAEDMGNGCFKIYHKCDNACIESIRNGTYDHDVYRDEALNNRFQ Motif0228_ems_3hM_3083_0001_0001
SEEDEKIYRHIKTVIDQAYKHNDAHLASKAYRLIVQYEQENKSEEAKKLVRSLLEYLYSLFV PGATLCLGHHAVPNGTLVKTITDDQIEVTDATELVQSIPNDKPFQNVNKITYGACPKYVKQNTLKLATGMRNVPEKGLFGAIAGFIENGWEGMIDGWYGFRHQNSEGTGQAADLKSTQAAIDQINGKLNRVIEKTLLVALENQHTIDLTDSEMNKLFEKTGRQLRENAEDMGNGCFKIYHKCDNACIESIRNGTYDHDVYRDEALNNRFQ Motif0351_ems_3hM_3083_0001_0001
SEEDEKWYRHVKTVIDQAYKHNDERLAYKAAQLVYRWYVENDSEEAKKLVRSLLEYWRSILS PGATLCLGHHAVPNGTLVKTITDDQIEVTDATELVQSIPNDKPFQNVNKITYGACPKYVKQNTLKLATGMRNVPEKGLFGAIAGFIENGWEGMIDGWYGFRHQNSEGTGQAADLKSTQAAIDQINGKLNRVIEKTLLVALENQHTIDLTDSEMNKLFEKTGRQLRENAEDMGNGCFKIYHKCDNACIESIRNGTYDHDVYRDEALNNRFQ Motif0030_ems_3hM_3083_0001
SEEDKTRVEKIVRKLATEAAKDQRLALKAITILYYVLTELNVPNWEEFAKKFSELVKEVRSKLS PGATLCLGHHAVPNGTLVKTITDDQIEVTDATELVQSIPNDKPFQNVNKITYGACPKYVKQNTLKLATGMRNVPEKGLFGAIAGFIENGWEGMIDGWYGFRHQNSEGTGQAADLKSTQAAIDQINGKLNRVIEKTLLVALENQHTIDLTDSEMNKLFEKTGRQLRENAEDMGNGCFKIYHKCDNACIESIRNGTYDHDVYRDEALNNRFQ Motif0348_ems_3hC_923_0001_0001
SEEDKTRVEKLVRKLATEAAKDERLELEAAEKLYYWLAHLKVPEKEEFYKKWRELVKEVRSKLS PGATLCLGHHAVPNGTLVKTITDDQIEVTDATELVQSIPNDKPFQNVNKITYGACPKYVKQNTLKLATGMRNVPEKGLFGAIAGFIENGWEGMIDGWYGFRHQNSEGTGQAADLKSTQAAIDQINGKLNRVIEKTLLVALENQHTIDLTDSEMNKLFEKTGRQLRENAEDMGNGCFKIYHKCDNACIESIRNGTYDHDVYRDEALNNRFQ Motif0381_ems_3hC_923_0001_0001_0001
SEEEELERLLKEAGVSPEKVSHAVFRYQQLKKIAGDPEIAHRILKRMWKLDGDPDVLRALELWEK PGATLCLGHHAVPNGTLVKTITDDQIEVTDATELVQSIPNDKPFQNVNKITYGACPKYVKQNTLKLATGMRNVPEKGLFGAIAGFIENGWEGMIDGWYGFRHQNSEGTGQAADLKSTQAAIDQINGKLNRVIEKTLLVALENQHTIDLTDSEMNKLFEKTGRQLRENAEDMGNGCFKIYHKCDNACIESIRNGTYDHDVYRDEALNNRFQ Motif0150_bcov_4helix_02537_0001
SEEEELKRWAKRVWKEGKLSDMDIYQALYYIANRLGLDEQAAHEANRLVKKLKSS PGATLCLGHHAVPNGTLVKTITDDQIEVTDATELVQSIPNDKPFQNVNKITYGACPKYVKQNTLKLATGMRNVPEKGLFGAIAGFIENGWEGMIDGWYGFRHQNSEGTGQAADLKSTQAAIDQINGKLNRVIEKTLLVALENQHTIDLTDSEMNKLFEKTGRQLRENAEDMGNGCFKIYHKCDNACIESIRNGTYDHDVYRDEALNNRFQ Motif0071_p1-15H-GABBL-15H-GBBL-16H_0168_0001_0001_0002_0001_0001
SEEEEVVQKAIKEALKRGDPEVAEVLYRALAQLKFDPEKAREELERHVRRTGDPLLKEVLEVLKK PGATLCLGHHAVPNGTLVKTITDDQIEVTDATELVQSIPNDKPFQNVNKITYGACPKYVKQNTLKLATGMRNVPEKGLFGAIAGFIENGWEGMIDGWYGFRHQNSEGTGQAADLKSTQAAIDQINGKLNRVIEKTLLVALENQHTIDLTDSEMNKLFEKTGRQLRENAEDMGNGCFKIYHKCDNACIESIRNGTYDHDVYRDEALNNRFQ Motif0114_bcov_4helix_01991_0001_0001
SEEEIARQIKYITEMAGDPELALQVILRYLEQLGLSPEEAHEAVKRALRLLGDPELEKLLKKLEK PGATLCLGHHAVPNGTLVKTITDDQIEVTDATELVQSIPNDKPFQNVNKITYGACPKYVKQNTLKLATGMRNVPEKGLFGAIAGFIENGWEGMIDGWYGFRHQNSEGTGQAADLKSTQAAIDQINGKLNRVIEKTLLVALENQHTIDLTDSEMNKLFEKTGRQLRENAEDMGNGCFKIYHKCDNACIESIRNGTYDHDVYRDEALNNRFQ Motif0085_bcov_4helix_10733_0001
SEEEIEELIKEASKRDPEVSKLLKEALELFKENIREALQLLYRALAQLGDPLVELVAELLLRLAI PGATLCLGHHAVPNGTLVKTITDDQIEVTDATELVQSIPNDKPFQNVNKITYGACPKYVKQNTLKLATGMRNVPEKGLFGAIAGFIENGWEGMIDGWYGFRHQNSEGTGQAADLKSTQAAIDQINGKLNRVIEKTLLVALENQHTIDLTDSEMNKLFEKTGRQLRENAEDMGNGCFKIYHKCDNACIESIRNGTYDHDVYRDEALNNRFQ Motif0132_bcov_4helix_13207_0001
SEEEIEELIKEASKRDPEVSKLLKEALERYKENRYEAANLLYELIIHLGDPLFRLVLELLVRLSH PGATLCLGHHAVPNGTLVKTITDDQIEVTDATELVQSIPNDKPFQNVNKITYGACPKYVKQNTLKLATGMRNVPEKGLFGAIAGFIENGWEGMIDGWYGFRHQNSEGTGQAADLKSTQAAIDQINGKLNRVIEKTLLVALENQHTIDLTDSEMNKLFEKTGRQLRENAEDMGNGCFKIYHKCDNACIESIRNGTYDHDVYRDEALNNRFQ Motif0502_bcov_4helix_13207_0001
SEEEKELREHAKRVYKKKGDPRAVAQEIFRIVAQLIIELGLDDEQRDELLRRAEQVYKDVV PGATLCLGHHAVPNGTLVKTITDDQIEVTDATELVQSIPNDKPFQNVNKITYGACPKYVKQNTLKLATGMRNVPEKGLFGAIAGFIENGWEGMIDGWYGFRHQNSEGTGQAADLKSTQAAIDQINGKLNRVIEKTLLVALENQHTIDLTDSEMNKLFEKTGRQLRENAEDMGNGCFKIYHKCDNACIESIRNGTYDHDVYRDEALNNRFQ Motif0099_HHH_eva_0271_0001_0001
SEEEKKAEKKIEEIAKRLGLDPRAVMRARYYFRELLRNGISPKEALDLARKALEMLRREK PGATLCLGHHAVPNGTLVKTITDDQIEVTDATELVQSIPNDKPFQNVNKITYGACPKYVKQNTLKLATGMRNVPEKGLFGAIAGFIENGWEGMIDGWYGFRHQNSEGTGQAADLKSTQAAIDQINGKLNRVIEKTLLVALENQHTIDLTDSEMNKLFEKTGRQLRENAEDMGNGCFKIYHKCDNACIESIRNGTYDHDVYRDEALNNRFQ Motif0505_HHH_eva_0027_0001
SEEEKKKRVKKRVEELARMFGIDEEQIKEVQKRVEQLFDDGVSPQKLILWAYRRLVQLARN PGATLCLGHHAVPNGTLVKTITDDQIEVTDATELVQSIPNDKPFQNVNKITYGACPKYVKQNTLKLATGMRNVPEKGLFGAIAGFIENGWEGMIDGWYGFRHQNSEGTGQAADLKSTQAAIDQINGKLNRVIEKTLLVALENQHTIDLTDSEMNKLFEKTGRQLRENAEDMGNGCFKIYHKCDNACIESIRNGTYDHDVYRDEALNNRFQ Motif0329_HHH_eva_0404_0001_0001
SEEELEKLVEEIKKRDESLARALEMAIRRWKDPRNRQSAERYLEQLYKRVGDPLVKEILELLQKE PGATLCLGHHAVPNGTLVKTITDDQIEVTDATELVQSIPNDKPFQNVNKITYGACPKYVKQNTLKLATGMRNVPEKGLFGAIAGFIENGWEGMIDGWYGFRHQNSEGTGQAADLKSTQAAIDQINGKLNRVIEKTLLVALENQHTIDLTDSEMNKLFEKTGRQLRENAEDMGNGCFKIYHKCDNACIESIRNGTYDHDVYRDEALNNRFQ Motif0065_bcov_4helix_08544_0001_0001
SEEELIEKVERVLGDPRLRELLRRLVEDAKKMGIDPKMAVQVAARYIAQQEGNPEVEKVAKEVAK PGATLCLGHHAVPNGTLVKTITDDQIEVTDATELVQSIPNDKPFQNVNKITYGACPKYVKQNTLKLATGMRNVPEKGLFGAIAGFIENGWEGMIDGWYGFRHQNSEGTGQAADLKSTQAAIDQINGKLNRVIEKTLLVALENQHTIDLTDSEMNKLFEKTGRQLRENAEDMGNGCFKIYHKCDNACIESIRNGTYDHDVYRDEALNNRFQ Motif0085_bcov_4helix_05981_0001
SEEELQRVAQKVARLGNPELAQIAYRLVAQLNLGNEKYAKKLQEKLEELSKEDPLAKEILEVYEK PGATLCLGHHAVPNGTLVKTITDDQIEVTDATELVQSIPNDKPFQNVNKITYGACPKYVKQNTLKLATGMRNVPEKGLFGAIAGFIENGWEGMIDGWYGFRHQNSEGTGQAADLKSTQAAIDQINGKLNRVIEKTLLVALENQHTIDLTDSEMNKLFEKTGRQLRENAEDMGNGCFKIYHKCDNACIESIRNGTYDHDVYRDEALNNRFQ Motif0023_bcov_4helix_09704_0001_0002
SEEEMEANKILYYAASQLGLDPHAARKAVELFHKLVKRGISPKEALDIARKFLDKLRKKK PGATLCLGHHAVPNGTLVKTITDDQIEVTDATELVQSIPNDKPFQNVNKITYGACPKYVKQNTLKLATGMRNVPEKGLFGAIAGFIENGWEGMIDGWYGFRHQNSEGTGQAADLKSTQAAIDQINGKLNRVIEKTLLVALENQHTIDLTDSEMNKLFEKTGRQLRENAEDMGNGCFKIYHKCDNACIESIRNGTYDHDVYRDEALNNRFQ Motif0355_HHH_eva_0027_0001_0001
SEEEQEAIERLEKLLRTAVKLNNKMSVQYLIEVAEMFARMLPDDPQARKLKKLAEEAQKYIKSS PGATLCLGHHAVPNGTLVKTITDDQIEVTDATELVQSIPNDKPFQNVNKITYGACPKYVKQNTLKLATGMRNVPEKGLFGAIAGFIENGWEGMIDGWYGFRHQNSEGTGQAADLKSTQAAIDQINGKLNRVIEKTLLVALENQHTIDLTDSEMNKLFEKTGRQLRENAEDMGNGCFKIYHKCDNACIESIRNGTYDHDVYRDEALNNRFQ Motif0172_ems_3hC_866_0002_0001_0001
SEEEQKIIEELEKKLREAQKRNNKLSAEYIIRSIKEFAMVVPDDPQARKLLKLAEEAEKYLKSS PGATLCLGHHAVPNGTLVKTITDDQIEVTDATELVQSIPNDKPFQNVNKITYGACPKYVKQNTLKLATGMRNVPEKGLFGAIAGFIENGWEGMIDGWYGFRHQNSEGTGQAADLKSTQAAIDQINGKLNRVIEKTLLVALENQHTIDLTDSEMNKLFEKTGRQLRENAEDMGNGCFKIYHKCDNACIESIRNGTYDHDVYRDEALNNRFQ Motif0195_ems_3hC_866_0002_0001_0001
SEEERKERLRKLIEKAARMAGLSPEIIKRIQKEADKVFDKLDETAAAEWAYRAIAQYALEL PGATLCLGHHAVPNGTLVKTITDDQIEVTDATELVQSIPNDKPFQNVNKITYGACPKYVKQNTLKLATGMRNVPEKGLFGAIAGFIENGWEGMIDGWYGFRHQNSEGTGQAADLKSTQAAIDQINGKLNRVIEKTLLVALENQHTIDLTDSEMNKLFEKTGRQLRENAEDMGNGCFKIYHKCDNACIESIRNGTYDHDVYRDEALNNRFQ Motif0311_HHH_eva_0396_0001
SEEESYRQLVTEVAKNLGVPHFSVTVSNGTWSVTVKGDDESASMALYFAKQLARAMGVPVRLKIE PGATLCLGHHAVPNGTLVKTITDDQIEVTDATELVQSIPNDKPFQNVNKITYGACPKYVKQNTLKLATGMRNVPEKGLFGAIAGFIENGWEGMIDGWYGFRHQNSEGTGQAADLKSTQAAIDQINGKLNRVIEKTLLVALENQHTIDLTDSEMNKLFEKTGRQLRENAEDMGNGCFKIYHKCDNACIESIRNGTYDHDVYRDEALNNRFQ Motif0200_HEEHE_3167_0001_0001
SEEEVKELIKELIEKAPDPHVRRVLEELLRLLEEGDPYRVADLLYYALVQHGDPIFEELIRLLVK PGATLCLGHHAVPNGTLVKTITDDQIEVTDATELVQSIPNDKPFQNVNKITYGACPKYVKQNTLKLATGMRNVPEKGLFGAIAGFIENGWEGMIDGWYGFRHQNSEGTGQAADLKSTQAAIDQINGKLNRVIEKTLLVALENQHTIDLTDSEMNKLFEKTGRQLRENAEDMGNGCFKIYHKCDNACIESIRNGTYDHDVYRDEALNNRFQ Motif0349_bcov_4helix_14194_0001_0001
SEEEVKRLVKEVEKLAKKVGSEVAKLALKIARKLLKLLKEGKLNAERVEYRLKAQAKFLRKLG PGATLCLGHHAVPNGTLVKTITDDQIEVTDATELVQSIPNDKPFQNVNKITYGACPKYVKQNTLKLATGMRNVPEKGLFGAIAGFIENGWEGMIDGWYGFRHQNSEGTGQAADLKSTQAAIDQINGKLNRVIEKTLLVALENQHTIDLTDSEMNKLFEKTGRQLRENAEDMGNGCFKIYHKCDNACIESIRNGTYDHDVYRDEALNNRFQ Motif0318_HHH_eva_0056_0001_0001
SEEEVRKLVRKAAEVARQRGDPTALEEAWTLANQAYRALANHNDEELKKISKRLKSFIKTF PGATLCLGHHAVPNGTLVKTITDDQIEVTDATELVQSIPNDKPFQNVNKITYGACPKYVKQNTLKLATGMRNVPEKGLFGAIAGFIENGWEGMIDGWYGFRHQNSEGTGQAADLKSTQAAIDQINGKLNRVIEKTLLVALENQHTIDLTDSEMNKLFEKTGRQLRENAEDMGNGCFKIYHKCDNACIESIRNGTYDHDVYRDEALNNRFQ Motif0312_ems_3hC_645_0002_0001_0001
SEEHVKRLVKEVEKAAKKVGSEVAKQALKHARKLLKLLKEGKRDEYQVEFRLRAQLKFLRKLG PGATLCLGHHAVPNGTLVKTITDDQIEVTDATELVQSIPNDKPFQNVNKITYGACPKYVKQNTLKLATGMRNVPEKGLFGAIAGFIENGWEGMIDGWYGFRHQNSEGTGQAADLKSTQAAIDQINGKLNRVIEKTLLVALENQHTIDLTDSEMNKLFEKTGRQLRENAEDMGNGCFKIYHKCDNACIESIRNGTYDHDVYRDEALNNRFQ Motif0104_HHH_eva_0056_0001_0001
SEEIERLVRRAAKGDEEAERLLEEWVEEAKKRDTTRAYMIRIHIERLKKDPDNEDALRTLTLLVE PGATLCLGHHAVPNGTLVKTITDDQIEVTDATELVQSIPNDKPFQNVNKITYGACPKYVKQNTLKLATGMRNVPEKGLFGAIAGFIENGWEGMIDGWYGFRHQNSEGTGQAADLKSTQAAIDQINGKLNRVIEKTLLVALENQHTIDLTDSEMNKLFEKTGRQLRENAEDMGNGCFKIYHKCDNACIESIRNGTYDHDVYRDEALNNRFQ Motif0242_bcov_4helix_06562_0001_0001
SEEKEVIEKAIREARKRGDISLVYLLEQVLRLLETDPDAARQMLREILERVGDPLVKEALEVLEK PGATLCLGHHAVPNGTLVKTITDDQIEVTDATELVQSIPNDKPFQNVNKITYGACPKYVKQNTLKLATGMRNVPEKGLFGAIAGFIENGWEGMIDGWYGFRHQNSEGTGQAADLKSTQAAIDQINGKLNRVIEKTLLVALENQHTIDLTDSEMNKLFEKTGRQLRENAEDMGNGCFKIYHKCDNACIESIRNGTYDHDVYRDEALNNRFQ Motif0128_bcov_4helix_09053_0001
SEEKKIAEKILRLLIDLAHKGLIDLKEATRALYKVLSALYRGDEEWLKKFAKKLKEKAEKAK PGATLCLGHHAVPNGTLVKTITDDQIEVTDATELVQSIPNDKPFQNVNKITYGACPKYVKQNTLKLATGMRNVPEKGLFGAIAGFIENGWEGMIDGWYGFRHQNSEGTGQAADLKSTQAAIDQINGKLNRVIEKTLLVALENQHTIDLTDSEMNKLFEKTGRQLRENAEDMGNGCFKIYHKCDNACIESIRNGTYDHDVYRDEALNNRFQ Motif0115_HHH_eva_0060_0001
SEEKLRELAERLERGEVDPREVAQALFRLYAQDGDPRIHEAIELLQEAILKNDPELLKEVVKLLR PGATLCLGHHAVPNGTLVKTITDDQIEVTDATELVQSIPNDKPFQNVNKITYGACPKYVKQNTLKLATGMRNVPEKGLFGAIAGFIENGWEGMIDGWYGFRHQNSEGTGQAADLKSTQAAIDQINGKLNRVIEKTLLVALENQHTIDLTDSEMNKLFEKTGRQLRENAEDMGNGCFKIYHKCDNACIESIRNGTYDHDVYRDEALNNRFQ Motif0104_bcov_4helix_00891_0001_0001
SEELEIAEYFYRLLAQIKFASSEEEKDSLTKQAQDYASKVPDPKARELAKLLTDQARKHK PGATLCLGHHAVPNGTLVKTITDDQIEVTDATELVQSIPNDKPFQNVNKITYGACPKYVKQNTLKLATGMRNVPEKGLFGAIAGFIENGWEGMIDGWYGFRHQNSEGTGQAADLKSTQAAIDQINGKLNRVIEKTLLVALENQHTIDLTDSEMNKLFEKTGRQLRENAEDMGNGCFKIYHKCDNACIESIRNGTYDHDVYRDEALNNRFQ Motif0318_ems_3hC_551_0001_0001
SEELELAMRANKGDPEALKRLEELAREAKRRGDYNKWYRILAQLKTVAKKVNDPIARRAAKEVRK PGATLCLGHHAVPNGTLVKTITDDQIEVTDATELVQSIPNDKPFQNVNKITYGACPKYVKQNTLKLATGMRNVPEKGLFGAIAGFIENGWEGMIDGWYGFRHQNSEGTGQAADLKSTQAAIDQINGKLNRVIEKTLLVALENQHTIDLTDSEMNKLFEKTGRQLRENAEDMGNGCFKIYHKCDNACIESIRNGTYDHDVYRDEALNNRFQ Motif0075_bcov_4helix_06415_0001
SEELEQANELYNILAQANLKQDSKLADKAYKLAKDALDKYPDNHVIRRILKWAEKVRRDIQS PGATLCLGHHAVPNGTLVKTITDDQIEVTDATELVQSIPNDKPFQNVNKITYGACPKYVKQNTLKLATGMRNVPEKGLFGAIAGFIENGWEGMIDGWYGFRHQNSEGTGQAADLKSTQAAIDQINGKLNRVIEKTLLVALENQHTIDLTDSEMNKLFEKTGRQLRENAEDMGNGCFKIYHKCDNACIESIRNGTYDHDVYRDEALNNRFQ Motif0220_ems_3hM_781_0001_0002
SEELKKKLREALERGDRRAAAQLLYRIWAQARLRGNEEEARRHIRELLKEFGDPLLRYYLEYLEK PGATLCLGHHAVPNGTLVKTITDDQIEVTDATELVQSIPNDKPFQNVNKITYGACPKYVKQNTLKLATGMRNVPEKGLFGAIAGFIENGWEGMIDGWYGFRHQNSEGTGQAADLKSTQAAIDQINGKLNRVIEKTLLVALENQHTIDLTDSEMNKLFEKTGRQLRENAEDMGNGCFKIYHKCDNACIESIRNGTYDHDVYRDEALNNRFQ Motif0254_bcov_4helix_13856_0001
SEELLRELAHLAYQAAIRNDEDALKSITDKAKTLADKHNDPELERLAKLIKKLLEMVQSS PGATLCLGHHAVPNGTLVKTITDDQIEVTDATELVQSIPNDKPFQNVNKITYGACPKYVKQNTLKLATGMRNVPEKGLFGAIAGFIENGWEGMIDGWYGFRHQNSEGTGQAADLKSTQAAIDQINGKLNRVIEKTLLVALENQHTIDLTDSEMNKLFEKTGRQLRENAEDMGNGCFKIYHKCDNACIESIRNGTYDHDVYRDEALNNRFQ Motif0245_ems_3hC_793_0001_0001
SEELYRLAERAAKGDEEAERLVEEIIEELKKRNENAAKIAKKLLELLKKDPDNYELLYRLVAQLL PGATLCLGHHAVPNGTLVKTITDDQIEVTDATELVQSIPNDKPFQNVNKITYGACPKYVKQNTLKLATGMRNVPEKGLFGAIAGFIENGWEGMIDGWYGFRHQNSEGTGQAADLKSTQAAIDQINGKLNRVIEKTLLVALENQHTIDLTDSEMNKLFEKTGRQLRENAEDMGNGCFKIYHKCDNACIESIRNGTYDHDVYRDEALNNRFQ Motif0323_bcov_4helix_06562_0001_0001
SEELYRLAKRAAKGDEEAERLIEEIIEELKKRDEIRAKIAKKLLELLKKNPDDYQALFRLVAQLL PGATLCLGHHAVPNGTLVKTITDDQIEVTDATELVQSIPNDKPFQNVNKITYGACPKYVKQNTLKLATGMRNVPEKGLFGAIAGFIENGWEGMIDGWYGFRHQNSEGTGQAADLKSTQAAIDQINGKLNRVIEKTLLVALENQHTIDLTDSEMNKLFEKTGRQLRENAEDMGNGCFKIYHKCDNACIESIRNGTYDHDVYRDEALNNRFQ Motif0104_bcov_4helix_06562_0001_0001
SEEQEKTVRELAEALYRAITNNDKDLIRTVIKKIKEFVSKYPDDPMARNLKRAAEEAEKYVKSS PGATLCLGHHAVPNGTLVKTITDDQIEVTDATELVQSIPNDKPFQNVNKITYGACPKYVKQNTLKLATGMRNVPEKGLFGAIAGFIENGWEGMIDGWYGFRHQNSEGTGQAADLKSTQAAIDQINGKLNRVIEKTLLVALENQHTIDLTDSEMNKLFEKTGRQLRENAEDMGNGCFKIYHKCDNACIESIRNGTYDHDVYRDEALNNRFQ Motif0551_ems_3hC_866_0002_0001_0001
SEEQLQTAYELSSELYRALNRNDKDKIRTIIKKIKEFVSKYSEDPLARMLKRLAERAEKYVKSS PGATLCLGHHAVPNGTLVKTITDDQIEVTDATELVQSIPNDKPFQNVNKITYGACPKYVKQNTLKLATGMRNVPEKGLFGAIAGFIENGWEGMIDGWYGFRHQNSEGTGQAADLKSTQAAIDQINGKLNRVIEKTLLVALENQHTIDLTDSEMNKLFEKTGRQLRENAEDMGNGCFKIYHKCDNACIESIRNGTYDHDVYRDEALNNRFQ Motif0018_ems_3hC_866_0001
SEEQQETIRKLEVSLRYALKANSKYVIRKVIKEIKEFVSKYSEDPQARKLKKLAEEAEKHVKSL PGATLCLGHHAVPNGTLVKTITDDQIEVTDATELVQSIPNDKPFQNVNKITYGACPKYVKQNTLKLATGMRNVPEKGLFGAIAGFIENGWEGMIDGWYGFRHQNSEGTGQAADLKSTQAAIDQINGKLNRVIEKTLLVALENQHTIDLTDSEMNKLFEKTGRQLRENAEDMGNGCFKIYHKCDNACIESIRNGTYDHDVYRDEALNNRFQ Motif0113_ems_3hC_866_0001
SEEQRKTIRELADALYRAIAENDKDLIRTIIKKIKEFVSKYSEDPLARSLKKAAEEAEKYVKSS PGATLCLGHHAVPNGTLVKTITDDQIEVTDATELVQSIPNDKPFQNVNKITYGACPKYVKQNTLKLATGMRNVPEKGLFGAIAGFIENGWEGMIDGWYGFRHQNSEGTGQAADLKSTQAAIDQINGKLNRVIEKTLLVALENQHTIDLTDSEMNKLFEKTGRQLRENAEDMGNGCFKIYHKCDNACIESIRNGTYDHDVYRDEALNNRFQ Motif0155_ems_3hC_866_0001_0001
SEEREFRLLTRLLGDPELATKIATWLYYLKQRGVSPEEARKIVLKILKEEGDPDLYRALKILIEH PGATLCLGHHAVPNGTLVKTITDDQIEVTDATELVQSIPNDKPFQNVNKITYGACPKYVKQNTLKLATGMRNVPEKGLFGAIAGFIENGWEGMIDGWYGFRHQNSEGTGQAADLKSTQAAIDQINGKLNRVIEKTLLVALENQHTIDLTDSEMNKLFEKTGRQLRENAEDMGNGCFKIYHKCDNACIESIRNGTYDHDVYRDEALNNRFQ Motif0341_bcov_4helix_07889_0001
SEERELAQKLYRLYAQAKLNNNPEAAELAHRALEILLEARLKNNEELLEKVKELVEKIKKLV PGATLCLGHHAVPNGTLVKTITDDQIEVTDATELVQSIPNDKPFQNVNKITYGACPKYVKQNTLKLATGMRNVPEKGLFGAIAGFIENGWEGMIDGWYGFRHQNSEGTGQAADLKSTQAAIDQINGKLNRVIEKTLLVALENQHTIDLTDSEMNKLFEKTGRQLRENAEDMGNGCFKIYHKCDNACIESIRNGTYDHDVYRDEALNNRFQ Motif0023_ems_3hM_420_0001_0001
SEESEKIKRHLETELTKANKQNRLDKAAHAAYRAAAQAKLLNDEELHKWVQSLLKEITSKAR PGATLCLGHHAVPNGTLVKTITDDQIEVTDATELVQSIPNDKPFQNVNKITYGACPKYVKQNTLKLATGMRNVPEKGLFGAIAGFIENGWEGMIDGWYGFRHQNSEGTGQAADLKSTQAAIDQINGKLNRVIEKTLLVALENQHTIDLTDSEMNKLFEKTGRQLRENAEDMGNGCFKIYHKCDNACIESIRNGTYDHDVYRDEALNNRFQ Motif0313_ems_3hM_604_0001_0001
SEESKHVKKAIEEIRKRYEEGKISPQKALLQLLRLANQAKQLGDEDAHRKAKKLYEQIRKEA PGATLCLGHHAVPNGTLVKTITDDQIEVTDATELVQSIPNDKPFQNVNKITYGACPKYVKQNTLKLATGMRNVPEKGLFGAIAGFIENGWEGMIDGWYGFRHQNSEGTGQAADLKSTQAAIDQINGKLNRVIEKTLLVALENQHTIDLTDSEMNKLFEKTGRQLRENAEDMGNGCFKIYHKCDNACIESIRNGTYDHDVYRDEALNNRFQ Motif0461_HHH_eva_0376_0001_0002
SEESKKIKKAIEELRKRYEEGKIDPSQLIKLLYELQLKATFLGDEDLLRKALKLQHQAQREV PGATLCLGHHAVPNGTLVKTITDDQIEVTDATELVQSIPNDKPFQNVNKITYGACPKYVKQNTLKLATGMRNVPEKGLFGAIAGFIENGWEGMIDGWYGFRHQNSEGTGQAADLKSTQAAIDQINGKLNRVIEKTLLVALENQHTIDLTDSEMNKLFEKTGRQLRENAEDMGNGCFKIYHKCDNACIESIRNGTYDHDVYRDEALNNRFQ Motif0462_HHH_eva_0376_0001_0001
SEETIYKLAQRAFRLVAQAKMASPEEQKKLKEEVKKLAETLKSDPDPYAKRAAKNVEHLVSHAV PGATLCLGHHAVPNGTLVKTITDDQIEVTDATELVQSIPNDKPFQNVNKITYGACPKYVKQNTLKLATGMRNVPEKGLFGAIAGFIENGWEGMIDGWYGFRHQNSEGTGQAADLKSTQAAIDQINGKLNRVIEKTLLVALENQHTIDLTDSEMNKLFEKTGRQLRENAEDMGNGCFKIYHKCDNACIESIRNGTYDHDVYRDEALNNRFQ Motif0099_ems_3hC_880_0002_0001_0001
SEETKEIREAVNKNDPELVKEIIRRLEERAKRGDPSALYLLYMLWISLAVLGNEELRRLAEKAIK PGATLCLGHHAVPNGTLVKTITDDQIEVTDATELVQSIPNDKPFQNVNKITYGACPKYVKQNTLKLATGMRNVPEKGLFGAIAGFIENGWEGMIDGWYGFRHQNSEGTGQAADLKSTQAAIDQINGKLNRVIEKTLLVALENQHTIDLTDSEMNKLFEKTGRQLRENAEDMGNGCFKIYHKCDNACIESIRNGTYDHDVYRDEALNNRFQ Motif0383_bcov_4helix_12722_0001_0001
SEETKRIKKKAKELAKFAGLDEEAIKKLQKVVEELARRGVDPREIMQIIMRLIAQLRIK PGATLCLGHHAVPNGTLVKTITDDQIEVTDATELVQSIPNDKPFQNVNKITYGACPKYVKQNTLKLATGMRNVPEKGLFGAIAGFIENGWEGMIDGWYGFRHQNSEGTGQAADLKSTQAAIDQINGKLNRVIEKTLLVALENQHTIDLTDSEMNKLFEKTGRQLRENAEDMGNGCFKIYHKCDNACIESIRNGTYDHDVYRDEALNNRFQ Motif0120_HHH_eva_0017_0001_0001
SEETVRRLVKIVEKLAKKVGSEVAEFNLYQAHYILRAAELGKIDESQAEKMLKRIIKTLRELG PGATLCLGHHAVPNGTLVKTITDDQIEVTDATELVQSIPNDKPFQNVNKITYGACPKYVKQNTLKLATGMRNVPEKGLFGAIAGFIENGWEGMIDGWYGFRHQNSEGTGQAADLKSTQAAIDQINGKLNRVIEKTLLVALENQHTIDLTDSEMNKLFEKTGRQLRENAEDMGNGCFKIYHKCDNACIESIRNGTYDHDVYRDEALNNRFQ Motif0252_HHH_eva_0056_0001
SEEVERLEKKAKKLAEAVVKYNSEFNRYAWEMVVRMLRELSKTDPDAEKAVKRLEKILEKLQKS PGATLCLGHHAVPNGTLVKTITDDQIEVTDATELVQSIPNDKPFQNVNKITYGACPKYVKQNTLKLATGMRNVPEKGLFGAIAGFIENGWEGMIDGWYGFRHQNSEGTGQAADLKSTQAAIDQINGKLNRVIEKTLLVALENQHTIDLTDSEMNKLFEKTGRQLRENAEDMGNGCFKIYHKCDNACIESIRNGTYDHDVYRDEALNNRFQ Motif0563_ems_3hM_708_0001_0001
SEEVERLYKTAQKLAEKAAKEKSEELKELWHRVLRRLMELARTDPDARKAVQRLYREYSQLKLK PGATLCLGHHAVPNGTLVKTITDDQIEVTDATELVQSIPNDKPFQNVNKITYGACPKYVKQNTLKLATGMRNVPEKGLFGAIAGFIENGWEGMIDGWYGFRHQNSEGTGQAADLKSTQAAIDQINGKLNRVIEKTLLVALENQHTIDLTDSEMNKLFEKTGRQLRENAEDMGNGCFKIYHKCDNACIESIRNGTYDHDVYRDEALNNRFQ Motif0014_ems_3hM_708_0001_0001
SEEVMHLAHRLYRAAAQVRLGKVDPEEAKRHVKSILEKARKKGDEYVIRVAEWALEYIKKLESS PGATLCLGHHAVPNGTLVKTITDDQIEVTDATELVQSIPNDKPFQNVNKITYGACPKYVKQNTLKLATGMRNVPEKGLFGAIAGFIENGWEGMIDGWYGFRHQNSEGTGQAADLKSTQAAIDQINGKLNRVIEKTLLVALENQHTIDLTDSEMNKLFEKTGRQLRENAEDMGNGCFKIYHKCDNACIESIRNGTYDHDVYRDEALNNRFQ Motif0107_HHH_eva_0068_0001_0001
SEEVREHAKRVKKGDPEAAYWLSNWFYYAAVQHGDPRYREAAKKFDKLFLEGDPDEASELVKTHG PGATLCLGHHAVPNGTLVKTITDDQIEVTDATELVQSIPNDKPFQNVNKITYGACPKYVKQNTLKLATGMRNVPEKGLFGAIAGFIENGWEGMIDGWYGFRHQNSEGTGQAADLKSTQAAIDQINGKLNRVIEKTLLVALENQHTIDLTDSEMNKLFEKTGRQLRENAEDMGNGCFKIYHKCDNACIESIRNGTYDHDVYRDEALNNRFQ Motif0349_bcov_4helix_07270_0001_0001
SEEVRKLLELLLKARDPEERRRIEYRLMQLARTDPEARKAQNLWRYLHQRGVSPEEQARLLLELT PGATLCLGHHAVPNGTLVKTITDDQIEVTDATELVQSIPNDKPFQNVNKITYGACPKYVKQNTLKLATGMRNVPEKGLFGAIAGFIENGWEGMIDGWYGFRHQNSEGTGQAADLKSTQAAIDQINGKLNRVIEKTLLVALENQHTIDLTDSEMNKLFEKTGRQLRENAEDMGNGCFKIYHKCDNACIESIRNGTYDHDVYRDEALNNRFQ Motif0078_bcov_4helix_03830_0001
SEEWRRAIELLEEGNPQEAMHVLFYLLAQLRLRGDPRAEYAHRALRLLLEGNPEEAKRLLEEVRR PGATLCLGHHAVPNGTLVKTITDDQIEVTDATELVQSIPNDKPFQNVNKITYGACPKYVKQNTLKLATGMRNVPEKGLFGAIAGFIENGWEGMIDGWYGFRHQNSEGTGQAADLKSTQAAIDQINGKLNRVIEKTLLVALENQHTIDLTDSEMNKLFEKTGRQLRENAEDMGNGCFKIYHKCDNACIESIRNGTYDHDVYRDEALNNRFQ Motif0184_bcov_4helix_13872_0001_0001
SEEYAKQIIEYLLQELTKLLSPEESQRVREKVKKLKKKGVNPAEIAEWLYHVVAQARLRY PGATLCLGHHAVPNGTLVKTITDDQIEVTDATELVQSIPNDKPFQNVNKITYGACPKYVKQNTLKLATGMRNVPEKGLFGAIAGFIENGWEGMIDGWYGFRHQNSEGTGQAADLKSTQAAIDQINGKLNRVIEKTLLVALENQHTIDLTDSEMNKLFEKTGRQLRENAEDMGNGCFKIYHKCDNACIESIRNGTYDHDVYRDEALNNRFQ Motif0545_HHH_eva_0274_0001_0001
SEHEAVRKNVELAEELIRRGDRISAQYVLEQARMLVRSLGDEKWLKILEELQKELEKLKKK PGATLCLGHHAVPNGTLVKTITDDQIEVTDATELVQSIPNDKPFQNVNKITYGACPKYVKQNTLKLATGMRNVPEKGLFGAIAGFIENGWEGMIDGWYGFRHQNSEGTGQAADLKSTQAAIDQINGKLNRVIEKTLLVALENQHTIDLTDSEMNKLFEKTGRQLRENAEDMGNGCFKIYHKCDNACIESIRNGTYDHDVYRDEALNNRFQ Motif0128_HHH_eva_0320_0001
SEIEEVLEKLKRLSPEQREAVRRVEELLRNGNPREAADLLYYIAAQYGNPLVHEAAKLVSKAIRK PGATLCLGHHAVPNGTLVKTITDDQIEVTDATELVQSIPNDKPFQNVNKITYGACPKYVKQNTLKLATGMRNVPEKGLFGAIAGFIENGWEGMIDGWYGFRHQNSEGTGQAADLKSTQAAIDQINGKLNRVIEKTLLVALENQHTIDLTDSEMNKLFEKTGRQLRENAEDMGNGCFKIYHKCDNACIESIRNGTYDHDVYRDEALNNRFQ Motif0350_bcov_4helix_05513_0001
SEIEKLLKEVEERLKDDPIARYFLELALMMIRSGNPEAAERILEILLHILGDPLVRELLKLLREE PGATLCLGHHAVPNGTLVKTITDDQIEVTDATELVQSIPNDKPFQNVNKITYGACPKYVKQNTLKLATGMRNVPEKGLFGAIAGFIENGWEGMIDGWYGFRHQNSEGTGQAADLKSTQAAIDQINGKLNRVIEKTLLVALENQHTIDLTDSEMNKLFEKTGRQLRENAEDMGNGCFKIYHKCDNACIESIRNGTYDHDVYRDEALNNRFQ Motif0382_bcov_4helix_06342_0001
SEIEKLVELAKQGDPDAVLRLARIVAELLHRNEEEARKLEERIKRLIGDPDLQHMFEYAVEQYLR PGATLCLGHHAVPNGTLVKTITDDQIEVTDATELVQSIPNDKPFQNVNKITYGACPKYVKQNTLKLATGMRNVPEKGLFGAIAGFIENGWEGMIDGWYGFRHQNSEGTGQAADLKSTQAAIDQINGKLNRVIEKTLLVALENQHTIDLTDSEMNKLFEKTGRQLRENAEDMGNGCFKIYHKCDNACIESIRNGTYDHDVYRDEALNNRFQ Motif0196_bcov_4helix_06371_0001
SEIEKLVELVKQGDPEAIKRLAEIVVELAKRDYQKAYRLLAEILLLIGDPELMKELAELVIKLLR PGATLCLGHHAVPNGTLVKTITDDQIEVTDATELVQSIPNDKPFQNVNKITYGACPKYVKQNTLKLATGMRNVPEKGLFGAIAGFIENGWEGMIDGWYGFRHQNSEGTGQAADLKSTQAAIDQINGKLNRVIEKTLLVALENQHTIDLTDSEMNKLFEKTGRQLRENAEDMGNGCFKIYHKCDNACIESIRNGTYDHDVYRDEALNNRFQ Motif0060_bcov_4helix_06371_0001_0001
SEIQKDAKKVLRLLAHLAQHLSDEESKKKLLRLQTLLRYALQTNDEEKLKKVATEAKEVISRLS PGATLCLGHHAVPNGTLVKTITDDQIEVTDATELVQSIPNDKPFQNVNKITYGACPKYVKQNTLKLATGMRNVPEKGLFGAIAGFIENGWEGMIDGWYGFRHQNSEGTGQAADLKSTQAAIDQINGKLNRVIEKTLLVALENQHTIDLTDSEMNKLFEKTGRQLRENAEDMGNGCFKIYHKCDNACIESIRNGTYDHDVYRDEALNNRFQ Motif0085_ems_3hM_3503_0001_0001
SEIQKVQKEAWKIWQEWKDRGKISEDEARKEALKWVEKYLRKQGVDEMSIRYILEAVELFLLLV PGATLCLGHHAVPNGTLVKTITDDQIEVTDATELVQSIPNDKPFQNVNKITYGACPKYVKQNTLKLATGMRNVPEKGLFGAIAGFIENGWEGMIDGWYGFRHQNSEGTGQAADLKSTQAAIDQINGKLNRVIEKTLLVALENQHTIDLTDSEMNKLFEKTGRQLRENAEDMGNGCFKIYHKCDNACIESIRNGTYDHDVYRDEALNNRFQ Motif0093_HHH_eva_0391_0001_0001
SEKHRKIMQALYRLAAQLGLSPEAVRIAIKVLEDLLKSGVSEDEARKIAEKVLESLAKS PGATLCLGHHAVPNGTLVKTITDDQIEVTDATELVQSIPNDKPFQNVNKITYGACPKYVKQNTLKLATGMRNVPEKGLFGAIAGFIENGWEGMIDGWYGFRHQNSEGTGQAADLKSTQAAIDQINGKLNRVIEKTLLVALENQHTIDLTDSEMNKLFEKTGRQLRENAEDMGNGCFKIYHKCDNACIESIRNGTYDHDVYRDEALNNRFQ Motif0154_HHH_eva_0016_0001_0001
SEKLRKIAKDLEKLAKKLGLDPTAVMKAATYVYYALAQGVSEDEAKKEAEKVVKSIAKS PGATLCLGHHAVPNGTLVKTITDDQIEVTDATELVQSIPNDKPFQNVNKITYGACPKYVKQNTLKLATGMRNVPEKGLFGAIAGFIENGWEGMIDGWYGFRHQNSEGTGQAADLKSTQAAIDQINGKLNRVIEKTLLVALENQHTIDLTDSEMNKLFEKTGRQLRENAEDMGNGCFKIYHKCDNACIESIRNGTYDHDVYRDEALNNRFQ Motif0349_HHH_eva_0016_0001_0001
SEKVKKDLKRFVKEVAERLGLDEKAQKIAKKVAEKLADKGVDPTEAKKILANVLYRILAQKR PGATLCLGHHAVPNGTLVKTITDDQIEVTDATELVQSIPNDKPFQNVNKITYGACPKYVKQNTLKLATGMRNVPEKGLFGAIAGFIENGWEGMIDGWYGFRHQNSEGTGQAADLKSTQAAIDQINGKLNRVIEKTLLVALENQHTIDLTDSEMNKLFEKTGRQLRENAEDMGNGCFKIYHKCDNACIESIRNGTYDHDVYRDEALNNRFQ Motif0323_HHH_eva_0050_0001_0002
SEKVKKDLKRYVKEVAEKLGLDEKAQKLAKMAAELLADKGVDPTKAKLVLEYFLRDIKRWRK PGATLCLGHHAVPNGTLVKTITDDQIEVTDATELVQSIPNDKPFQNVNKITYGACPKYVKQNTLKLATGMRNVPEKGLFGAIAGFIENGWEGMIDGWYGFRHQNSEGTGQAADLKSTQAAIDQINGKLNRVIEKTLLVALENQHTIDLTDSEMNKLFEKTGRQLRENAEDMGNGCFKIYHKCDNACIESIRNGTYDHDVYRDEALNNRFQ Motif0446_HHH_eva_0050_0001_0001
SELDKMVKMLTDAARKARKRNSEYMIELVLKMAKYLADRYDDPKFKELYKYIKTLLDQVRK PGATLCLGHHAVPNGTLVKTITDDQIEVTDATELVQSIPNDKPFQNVNKITYGACPKYVKQNTLKLATGMRNVPEKGLFGAIAGFIENGWEGMIDGWYGFRHQNSEGTGQAADLKSTQAAIDQINGKLNRVIEKTLLVALENQHTIDLTDSEMNKLFEKTGRQLRENAEDMGNGCFKIYHKCDNACIESIRNGTYDHDVYRDEALNNRFQ Motif0572_ems_3hM_1325_0001
SELEEAAEEIVKDPNNREAYQRFFRHAAQLKINGDPEKARLALEILELARNGDPDEARRLAKEID PGATLCLGHHAVPNGTLVKTITDDQIEVTDATELVQSIPNDKPFQNVNKITYGACPKYVKQNTLKLATGMRNVPEKGLFGAIAGFIENGWEGMIDGWYGFRHQNSEGTGQAADLKSTQAAIDQINGKLNRVIEKTLLVALENQHTIDLTDSEMNKLFEKTGRQLRENAEDMGNGCFKIYHKCDNACIESIRNGTYDHDVYRDEALNNRFQ Motif0104_bcov_4helix_14150_0001_0001
SELEEIEELLKKINSPFARRVLRLVEEHRKKKDPNSRLSLEYRVEQAARALGNPLLERILELLRK PGATLCLGHHAVPNGTLVKTITDDQIEVTDATELVQSIPNDKPFQNVNKITYGACPKYVKQNTLKLATGMRNVPEKGLFGAIAGFIENGWEGMIDGWYGFRHQNSEGTGQAADLKSTQAAIDQINGKLNRVIEKTLLVALENQHTIDLTDSEMNKLFEKTGRQLRENAEDMGNGCFKIYHKCDNACIESIRNGTYDHDVYRDEALNNRFQ Motif0097_bcov_4helix_06795_0001
SELEEIEELLKKINSPLARFLLRLVEEIRKKKDPDLRRLIQMSAEYIARQVGNPLFHRILELLRK PGATLCLGHHAVPNGTLVKTITDDQIEVTDATELVQSIPNDKPFQNVNKITYGACPKYVKQNTLKLATGMRNVPEKGLFGAIAGFIENGWEGMIDGWYGFRHQNSEGTGQAADLKSTQAAIDQINGKLNRVIEKTLLVALENQHTIDLTDSEMNKLFEKTGRQLRENAEDMGNGCFKIYHKCDNACIESIRNGTYDHDVYRDEALNNRFQ Motif0175_bcov_4helix_06795_0001_0001
SELEEILREARERGDQMVVLIAELLLEAERTKDPTLRYEARYRAIAQAKLGNPLAKRLLTLIEKK PGATLCLGHHAVPNGTLVKTITDDQIEVTDATELVQSIPNDKPFQNVNKITYGACPKYVKQNTLKLATGMRNVPEKGLFGAIAGFIENGWEGMIDGWYGFRHQNSEGTGQAADLKSTQAAIDQINGKLNRVIEKTLLVALENQHTIDLTDSEMNKLFEKTGRQLRENAEDMGNGCFKIYHKCDNACIESIRNGTYDHDVYRDEALNNRFQ Motif0114_bcov_4helix_00393_0001
SELEELIERALKTKDPRLLNEAAHYAYHALAQEGDPKLHEVVRLLVEAFIKKDPELIERALRVAR PGATLCLGHHAVPNGTLVKTITDDQIEVTDATELVQSIPNDKPFQNVNKITYGACPKYVKQNTLKLATGMRNVPEKGLFGAIAGFIENGWEGMIDGWYGFRHQNSEGTGQAADLKSTQAAIDQINGKLNRVIEKTLLVALENQHTIDLTDSEMNKLFEKTGRQLRENAEDMGNGCFKIYHKCDNACIESIRNGTYDHDVYRDEALNNRFQ Motif0235_bcov_4helix_12411_0001
SELEELRELAKKGDPDALSRLAQLALRAMIQGDEEVVEIIERILEEVAKLVNDPLARLILKVVRE PGATLCLGHHAVPNGTLVKTITDDQIEVTDATELVQSIPNDKPFQNVNKITYGACPKYVKQNTLKLATGMRNVPEKGLFGAIAGFIENGWEGMIDGWYGFRHQNSEGTGQAADLKSTQAAIDQINGKLNRVIEKTLLVALENQHTIDLTDSEMNKLFEKTGRQLRENAEDMGNGCFKIYHKCDNACIESIRNGTYDHDVYRDEALNNRFQ Motif0136_bcov_4helix_06415_0001_0001
SELELAIEVSNLLYKALAQNDKELAKEAKKLAEEVIRKATNEEVQKILKKLRKWADKFIKS PGATLCLGHHAVPNGTLVKTITDDQIEVTDATELVQSIPNDKPFQNVNKITYGACPKYVKQNTLKLATGMRNVPEKGLFGAIAGFIENGWEGMIDGWYGFRHQNSEGTGQAADLKSTQAAIDQINGKLNRVIEKTLLVALENQHTIDLTDSEMNKLFEKTGRQLRENAEDMGNGCFKIYHKCDNACIESIRNGTYDHDVYRDEALNNRFQ Motif0193_ems_3hC_338_0001_0001_0001
SELLKLATLLIKDPNDEEVRERFKKLVKEALENNDYIKLISARYRLKELAGNPEEAKKIWKEAAR PGATLCLGHHAVPNGTLVKTITDDQIEVTDATELVQSIPNDKPFQNVNKITYGACPKYVKQNTLKLATGMRNVPEKGLFGAIAGFIENGWEGMIDGWYGFRHQNSEGTGQAADLKSTQAAIDQINGKLNRVIEKTLLVALENQHTIDLTDSEMNKLFEKTGRQLRENAEDMGNGCFKIYHKCDNACIESIRNGTYDHDVYRDEALNNRFQ Motif0100_bcov_4helix_00427_0001
SELRKVAQRVYRLIAQARVEQNPEIAEEAVRYAEEVLKKDPTDESVRLLQELAETVRDQLKS PGATLCLGHHAVPNGTLVKTITDDQIEVTDATELVQSIPNDKPFQNVNKITYGACPKYVKQNTLKLATGMRNVPEKGLFGAIAGFIENGWEGMIDGWYGFRHQNSEGTGQAADLKSTQAAIDQINGKLNRVIEKTLLVALENQHTIDLTDSEMNKLFEKTGRQLRENAEDMGNGCFKIYHKCDNACIESIRNGTYDHDVYRDEALNNRFQ Motif0130_ems_3hC_1598_0002_0001_0001
SEMAQKAIEELEKKLREAVKRNDKHTIRLIIITLRYWAKQNSFDPQYRKLLKLAEEAEKFVKSS PGATLCLGHHAVPNGTLVKTITDDQIEVTDATELVQSIPNDKPFQNVNKITYGACPKYVKQNTLKLATGMRNVPEKGLFGAIAGFIENGWEGMIDGWYGFRHQNSEGTGQAADLKSTQAAIDQINGKLNRVIEKTLLVALENQHTIDLTDSEMNKLFEKTGRQLRENAEDMGNGCFKIYHKCDNACIESIRNGTYDHDVYRDEALNNRFQ Motif0101_ems_3hC_866_0001_0001
SEMEKIAKEAWKIWQEWKDRGKISEDEARKEAEKWVRKYLEKQGYNEYYIKLVVKYVRYFLEKY PGATLCLGHHAVPNGTLVKTITDDQIEVTDATELVQSIPNDKPFQNVNKITYGACPKYVKQNTLKLATGMRNVPEKGLFGAIAGFIENGWEGMIDGWYGFRHQNSEGTGQAADLKSTQAAIDQINGKLNRVIEKTLLVALENQHTIDLTDSEMNKLFEKTGRQLRENAEDMGNGCFKIYHKCDNACIESIRNGTYDHDVYRDEALNNRFQ Motif0395_HHH_eva_0391_0001
SENASRMVTRLLREGNTQNVKRYLEQLLRRIGDPRLEEILELVERYERTKDPRLLERARELIKRT PGATLCLGHHAVPNGTLVKTITDDQIEVTDATELVQSIPNDKPFQNVNKITYGACPKYVKQNTLKLATGMRNVPEKGLFGAIAGFIENGWEGMIDGWYGFRHQNSEGTGQAADLKSTQAAIDQINGKLNRVIEKTLLVALENQHTIDLTDSEMNKLFEKTGRQLRENAEDMGNGCFKIYHKCDNACIESIRNGTYDHDVYRDEALNNRFQ Motif0078_bcov_4helix_04610_0001
SEQEAYRRVAQLLIEITKLLSPEESQRVREKVTEMLRKGVNPEQIARWLEEVRKKAQKRY PGATLCLGHHAVPNGTLVKTITDDQIEVTDATELVQSIPNDKPFQNVNKITYGACPKYVKQNTLKLATGMRNVPEKGLFGAIAGFIENGWEGMIDGWYGFRHQNSEGTGQAADLKSTQAAIDQINGKLNRVIEKTLLVALENQHTIDLTDSEMNKLFEKTGRQLRENAEDMGNGCFKIYHKCDNACIESIRNGTYDHDVYRDEALNNRFQ Motif0023_HHH_eva_0274_0001_0001
SEQELREIIKKAEEQIRRGTIDLNWFNILYRAAFEAKELGDEEVYKRLQEALKRASKVVR PGATLCLGHHAVPNGTLVKTITDDQIEVTDATELVQSIPNDKPFQNVNKITYGACPKYVKQNTLKLATGMRNVPEKGLFGAIAGFIENGWEGMIDGWYGFRHQNSEGTGQAADLKSTQAAIDQINGKLNRVIEKTLLVALENQHTIDLTDSEMNKLFEKTGRQLRENAEDMGNGCFKIYHKCDNACIESIRNGTYDHDVYRDEALNNRFQ Motif0026_HHH_eva_0123_0001_0001
SEQKANHLLYYVQVQARRIGDEEAKEAAKKAEKLVKLLKEGKLDASQVEKLLERIWRKLYKLG PGATLCLGHHAVPNGTLVKTITDDQIEVTDATELVQSIPNDKPFQNVNKITYGACPKYVKQNTLKLATGMRNVPEKGLFGAIAGFIENGWEGMIDGWYGFRHQNSEGTGQAADLKSTQAAIDQINGKLNRVIEKTLLVALENQHTIDLTDSEMNKLFEKTGRQLRENAEDMGNGCFKIYHKCDNACIESIRNGTYDHDVYRDEALNNRFQ Motif0255_HHH_eva_0056_0001_0001
SEQKQVNQAYYLAVELAREAKSEEDVKKAEKKLQELLDKNNVDERVQKQAHIVLRDVYKKLS PGATLCLGHHAVPNGTLVKTITDDQIEVTDATELVQSIPNDKPFQNVNKITYGACPKYVKQNTLKLATGMRNVPEKGLFGAIAGFIENGWEGMIDGWYGFRHQNSEGTGQAADLKSTQAAIDQINGKLNRVIEKTLLVALENQHTIDLTDSEMNKLFEKTGRQLRENAEDMGNGCFKIYHKCDNACIESIRNGTYDHDVYRDEALNNRFQ Motif0315_ems_3hC_1017_0002_0001
SERELQYRVRAQAKIAKNAEDEYRLRIAQSIIEEILRKAQSEELRKLAEKALKEVRNNS PGATLCLGHHAVPNGTLVKTITDDQIEVTDATELVQSIPNDKPFQNVNKITYGACPKYVKQNTLKLATGMRNVPEKGLFGAIAGFIENGWEGMIDGWYGFRHQNSEGTGQAADLKSTQAAIDQINGKLNRVIEKTLLVALENQHTIDLTDSEMNKLFEKTGRQLRENAEDMGNGCFKIYHKCDNACIESIRNGTYDHDVYRDEALNNRFQ Motif0328_ems_3hM_2062_0001_0001
SESAQKAISYVEEALKKWAQSEEQKKKAKKIIDEIQKIKNHGDERQAAQHAYRALAQFLLE PGATLCLGHHAVPNGTLVKTITDDQIEVTDATELVQSIPNDKPFQNVNKITYGACPKYVKQNTLKLATGMRNVPEKGLFGAIAGFIENGWEGMIDGWYGFRHQNSEGTGQAADLKSTQAAIDQINGKLNRVIEKTLLVALENQHTIDLTDSEMNKLFEKTGRQLRENAEDMGNGCFKIYHKCDNACIESIRNGTYDHDVYRDEALNNRFQ Motif0132_ems_3hC_107_0002_0001_0001
SESDERAKKEADTAVERAKRIDDKREIYKLAQHLYRLIFEATDPVQRTWLEKALRIISEIAQS PGATLCLGHHAVPNGTLVKTITDDQIEVTDATELVQSIPNDKPFQNVNKITYGACPKYVKQNTLKLATGMRNVPEKGLFGAIAGFIENGWEGMIDGWYGFRHQNSEGTGQAADLKSTQAAIDQINGKLNRVIEKTLLVALENQHTIDLTDSEMNKLFEKTGRQLRENAEDMGNGCFKIYHKCDNACIESIRNGTYDHDVYRDEALNNRFQ Motif0030_ems_3hM_3590_0001
SESDKHSTEVKKLLKEAKEKQDEKIALRAANLARYWLERFPDDEKAREALKEAHKVYLDIAK PGATLCLGHHAVPNGTLVKTITDDQIEVTDATELVQSIPNDKPFQNVNKITYGACPKYVKQNTLKLATGMRNVPEKGLFGAIAGFIENGWEGMIDGWYGFRHQNSEGTGQAADLKSTQAAIDQINGKLNRVIEKTLLVALENQHTIDLTDSEMNKLFEKTGRQLRENAEDMGNGCFKIYHKCDNACIESIRNGTYDHDVYRDEALNNRFQ Motif0043_ems_3hM_781_0001_0001
SESDKLSTEAKKLLREAALKNDSKIADKAVKLAKDVLDKYPHDRKITEVLYHARAQRHLIQS PGATLCLGHHAVPNGTLVKTITDDQIEVTDATELVQSIPNDKPFQNVNKITYGACPKYVKQNTLKLATGMRNVPEKGLFGAIAGFIENGWEGMIDGWYGFRHQNSEGTGQAADLKSTQAAIDQINGKLNRVIEKTLLVALENQHTIDLTDSEMNKLFEKTGRQLRENAEDMGNGCFKIYHKCDNACIESIRNGTYDHDVYRDEALNNRFQ Motif0541_ems_3hM_781_0001_0001
SESDKLSTEIKKLLKEAKEKNDADVAYRAWAQAKQVLDKYPDDEKIREVLKEAHKLVEDILR PGATLCLGHHAVPNGTLVKTITDDQIEVTDATELVQSIPNDKPFQNVNKITYGACPKYVKQNTLKLATGMRNVPEKGLFGAIAGFIENGWEGMIDGWYGFRHQNSEGTGQAADLKSTQAAIDQINGKLNRVIEKTLLVALENQHTIDLTDSEMNKLFEKTGRQLRENAEDMGNGCFKIYHKCDNACIESIRNGTYDHDVYRDEALNNRFQ Motif0354_ems_3hM_781_0001
SESDKVSTEIKKILKEAKEKQDAKIALEAQNRARYYLQHRPDDEKLREVYKEATKVVLDIRE PGATLCLGHHAVPNGTLVKTITDDQIEVTDATELVQSIPNDKPFQNVNKITYGACPKYVKQNTLKLATGMRNVPEKGLFGAIAGFIENGWEGMIDGWYGFRHQNSEGTGQAADLKSTQAAIDQINGKLNRVIEKTLLVALENQHTIDLTDSEMNKLFEKTGRQLRENAEDMGNGCFKIYHKCDNACIESIRNGTYDHDVYRDEALNNRFQ Motif0078_ems_3hM_781_0001_0003
SESEKLREAVKLIAEFAGVPSVDVDVRNGRLKVTLHGDTDSARLAAQTIRRYAEQLGVEVEVQIR PGATLCLGHHAVPNGTLVKTITDDQIEVTDATELVQSIPNDKPFQNVNKITYGACPKYVKQNTLKLATGMRNVPEKGLFGAIAGFIENGWEGMIDGWYGFRHQNSEGTGQAADLKSTQAAIDQINGKLNRVIEKTLLVALENQHTIDLTDSEMNKLFEKTGRQLRENAEDMGNGCFKIYHKCDNACIESIRNGTYDHDVYRDEALNNRFQ Motif0038_HEEHE_0066_0001_0001
SESSLLEKAYRLAAQARIIGDPNEFKKAITWIEEAIKKATNPIARRNLKVLSEDLKRHS PGATLCLGHHAVPNGTLVKTITDDQIEVTDATELVQSIPNDKPFQNVNKITYGACPKYVKQNTLKLATGMRNVPEKGLFGAIAGFIENGWEGMIDGWYGFRHQNSEGTGQAADLKSTQAAIDQINGKLNRVIEKTLLVALENQHTIDLTDSEMNKLFEKTGRQLRENAEDMGNGCFKIYHKCDNACIESIRNGTYDHDVYRDEALNNRFQ Motif0313_ems_3hM_305_0001_0001
SETDEVVKKLREILKEAHEKNDPKLAEKAYRLAAEWNLKDPTDEKIMKVQNEARYLAQHLKR PGATLCLGHHAVPNGTLVKTITDDQIEVTDATELVQSIPNDKPFQNVNKITYGACPKYVKQNTLKLATGMRNVPEKGLFGAIAGFIENGWEGMIDGWYGFRHQNSEGTGQAADLKSTQAAIDQINGKLNRVIEKTLLVALENQHTIDLTDSEMNKLFEKTGRQLRENAEDMGNGCFKIYHKCDNACIESIRNGTYDHDVYRDEALNNRFQ Motif0078_ems_3hM_446_0001_0001
SETDEVVKKLREILKEAREKNDPKLARKAVELAVKAARKDPHDHKLSEVAEEAYRVAAQLKK PGATLCLGHHAVPNGTLVKTITDDQIEVTDATELVQSIPNDKPFQNVNKITYGACPKYVKQNTLKLATGMRNVPEKGLFGAIAGFIENGWEGMIDGWYGFRHQNSEGTGQAADLKSTQAAIDQINGKLNRVIEKTLLVALENQHTIDLTDSEMNKLFEKTGRQLRENAEDMGNGCFKIYHKCDNACIESIRNGTYDHDVYRDEALNNRFQ Motif0320_ems_3hM_446_0001_0001
SETDRLVKYLRELLKEAKEKNDPLKAQTAYRYAKQLLESDPTDEKLRKVLEEAEKVHKDLTS PGATLCLGHHAVPNGTLVKTITDDQIEVTDATELVQSIPNDKPFQNVNKITYGACPKYVKQNTLKLATGMRNVPEKGLFGAIAGFIENGWEGMIDGWYGFRHQNSEGTGQAADLKSTQAAIDQINGKLNRVIEKTLLVALENQHTIDLTDSEMNKLFEKTGRQLRENAEDMGNGCFKIYHKCDNACIESIRNGTYDHDVYRDEALNNRFQ Motif0037_ems_3hM_446_0001_0001
SETEEWSRRVKKLLEEALKRGLLTPWAVKELQRLVESFRRKGDWKALKIIYELIREVIERI PGATLCLGHHAVPNGTLVKTITDDQIEVTDATELVQSIPNDKPFQNVNKITYGACPKYVKQNTLKLATGMRNVPEKGLFGAIAGFIENGWEGMIDGWYGFRHQNSEGTGQAADLKSTQAAIDQINGKLNRVIEKTLLVALENQHTIDLTDSEMNKLFEKTGRQLRENAEDMGNGCFKIYHKCDNACIESIRNGTYDHDVYRDEALNNRFQ Motif0585_HHH_eva_0350_0001_0001
SEVDKEVETIVHKLLRLASQVGDRKLFHAVLRLAAQAYLAVKKNPDEARKILKEAKKRVDEVYS PGATLCLGHHAVPNGTLVKTITDDQIEVTDATELVQSIPNDKPFQNVNKITYGACPKYVKQNTLKLATGMRNVPEKGLFGAIAGFIENGWEGMIDGWYGFRHQNSEGTGQAADLKSTQAAIDQINGKLNRVIEKTLLVALENQHTIDLTDSEMNKLFEKTGRQLRENAEDMGNGCFKIYHKCDNACIESIRNGTYDHDVYRDEALNNRFQ Motif0107_ems_3hM_3074_0001_0001
SEVEEVVRRLLEEGDERTLLNWLRYALQRAQNRGTEEEWERRIREVARKLGNEELLEKLLKIARF PGATLCLGHHAVPNGTLVKTITDDQIEVTDATELVQSIPNDKPFQNVNKITYGACPKYVKQNTLKLATGMRNVPEKGLFGAIAGFIENGWEGMIDGWYGFRHQNSEGTGQAADLKSTQAAIDQINGKLNRVIEKTLLVALENQHTIDLTDSEMNKLFEKTGRQLRENAEDMGNGCFKIYHKCDNACIESIRNGTYDHDVYRDEALNNRFQ Motif0078_bcov_4helix_12361_0001
SEVERIARKVETIAKRKGNYQAAYKARAVLRLYRKGVISTDMAKRMLKRLEKEAK PGATLCLGHHAVPNGTLVKTITDDQIEVTDATELVQSIPNDKPFQNVNKITYGACPKYVKQNTLKLATGMRNVPEKGLFGAIAGFIENGWEGMIDGWYGFRHQNSEGTGQAADLKSTQAAIDQINGKLNRVIEKTLLVALENQHTIDLTDSEMNKLFEKTGRQLRENAEDMGNGCFKIYHKCDNACIESIRNGTYDHDVYRDEALNNRFQ Motif0524_p1-16H-GBL-16H-GABBL-15H_0194_0001_0001_0001_0001_0001
SEVLKELLEALERGDRQALYRALAQLRILLERTGDPRLKEVIELLHEALQKKDPELEKRVRELAR PGATLCLGHHAVPNGTLVKTITDDQIEVTDATELVQSIPNDKPFQNVNKITYGACPKYVKQNTLKLATGMRNVPEKGLFGAIAGFIENGWEGMIDGWYGFRHQNSEGTGQAADLKSTQAAIDQINGKLNRVIEKTLLVALENQHTIDLTDSEMNKLFEKTGRQLRENAEDMGNGCFKIYHKCDNACIESIRNGTYDHDVYRDEALNNRFQ Motif0129_bcov_4helix_07245_0001_0001
SEVSEHYYDLMEARKAAERNNNEEAKKLVEKARDLWEKAARNNDDEKRKTAQKIVKEAKEKAS PGATLCLGHHAVPNGTLVKTITDDQIEVTDATELVQSIPNDKPFQNVNKITYGACPKYVKQNTLKLATGMRNVPEKGLFGAIAGFIENGWEGMIDGWYGFRHQNSEGTGQAADLKSTQAAIDQINGKLNRVIEKTLLVALENQHTIDLTDSEMNKLFEKTGRQLRENAEDMGNGCFKIYHKCDNACIESIRNGTYDHDVYRDEALNNRFQ Motif0089_ems_3hC_963_0002_0001_0001
SEWAEEILELIEKGDPRVYRAIYYALAQLKLHGDEERYKLLEEVYKLLKEGNPEEAKKLLEEIKK PGATLCLGHHAVPNGTLVKTITDDQIEVTDATELVQSIPNDKPFQNVNKITYGACPKYVKQNTLKLATGMRNVPEKGLFGAIAGFIENGWEGMIDGWYGFRHQNSEGTGQAADLKSTQAAIDQINGKLNRVIEKTLLVALENQHTIDLTDSEMNKLFEKTGRQLRENAEDMGNGCFKIYHKCDNACIESIRNGTYDHDVYRDEALNNRFQ Motif0350_bcov_4helix_08751_0001
SEYELVQKAMREFTQAQLRQDEDAAKSILETWQKLAKKLNNPILKRVADLLYKNFESLKKS PGATLCLGHHAVPNGTLVKTITDDQIEVTDATELVQSIPNDKPFQNVNKITYGACPKYVKQNTLKLATGMRNVPEKGLFGAIAGFIENGWEGMIDGWYGFRHQNSEGTGQAADLKSTQAAIDQINGKLNRVIEKTLLVALENQHTIDLTDSEMNKLFEKTGRQLRENAEDMGNGCFKIYHKCDNACIESIRNGTYDHDVYRDEALNNRFQ Motif0154_ems_3hM_1151_0001_0001
SEYNAELRVRAQEKIARSISDKERRQEVAKSLEKLAKELKKSPDPNEQEIAKKAEEAARKLKKS PGATLCLGHHAVPNGTLVKTITDDQIEVTDATELVQSIPNDKPFQNVNKITYGACPKYVKQNTLKLATGMRNVPEKGLFGAIAGFIENGWEGMIDGWYGFRHQNSEGTGQAADLKSTQAAIDQINGKLNRVIEKTLLVALENQHTIDLTDSEMNKLFEKTGRQLRENAEDMGNGCFKIYHKCDNACIESIRNGTYDHDVYRDEALNNRFQ Motif0110_ems_3hC_1107_0001_0001
SFEEKLEELLRKLVPDPRIVHMVLMMARMAKKRGVSPEQIAQNLERYARELGDPDAERAVRLALK PGATLCLGHHAVPNGTLVKTITDDQIEVTDATELVQSIPNDKPFQNVNKITYGACPKYVKQNTLKLATGMRNVPEKGLFGAIAGFIENGWEGMIDGWYGFRHQNSEGTGQAADLKSTQAAIDQINGKLNRVIEKTLLVALENQHTIDLTDSEMNKLFEKTGRQLRENAEDMGNGCFKIYHKCDNACIESIRNGTYDHDVYRDEALNNRFQ Motif0043_bcov_4helix_02769_0001_0001
SFNEYQARYLHKSAEKLGNEKAARVVRKFLEAYRKGKIDLHQQLKLLKKANSLLK PGATLCLGHHAVPNGTLVKTITDDQIEVTDATELVQSIPNDKPFQNVNKITYGACPKYVKQNTLKLATGMRNVPEKGLFGAIAGFIENGWEGMIDGWYGFRHQNSEGTGQAADLKSTQAAIDQINGKLNRVIEKTLLVALENQHTIDLTDSEMNKLFEKTGRQLRENAEDMGNGCFKIYHKCDNACIESIRNGTYDHDVYRDEALNNRFQ Motif0252_HHH_eva_0535_0001
SIEEEVEKAVKRALKGDPEAYNWLYKHLAQLRYRGDPRAELVHRLIELLLEGDPDKVKKLLKELR PGATLCLGHHAVPNGTLVKTITDDQIEVTDATELVQSIPNDKPFQNVNKITYGACPKYVKQNTLKLATGMRNVPEKGLFGAIAGFIENGWEGMIDGWYGFRHQNSEGTGQAADLKSTQAAIDQINGKLNRVIEKTLLVALENQHTIDLTDSEMNKLFEKTGRQLRENAEDMGNGCFKIYHKCDNACIESIRNGTYDHDVYRDEALNNRFQ Motif0193_bcov_4helix_07909_0001_0001
SIEEQIEKAVKWALLGSPFNLYELRWLLLVLEKRGDPRRELLRRLIELVEEGDPDKVKKLLKELR PGATLCLGHHAVPNGTLVKTITDDQIEVTDATELVQSIPNDKPFQNVNKITYGACPKYVKQNTLKLATGMRNVPEKGLFGAIAGFIENGWEGMIDGWYGFRHQNSEGTGQAADLKSTQAAIDQINGKLNRVIEKTLLVALENQHTIDLTDSEMNKLFEKTGRQLRENAEDMGNGCFKIYHKCDNACIESIRNGTYDHDVYRDEALNNRFQ Motif0564_bcov_4helix_07909_0001
SILEVAHEAYRVYTAAKMGLLSSKQLKEQADELRKKAEELGNERLKKLVELIREAVERLG PGATLCLGHHAVPNGTLVKTITDDQIEVTDATELVQSIPNDKPFQNVNKITYGACPKYVKQNTLKLATGMRNVPEKGLFGAIAGFIENGWEGMIDGWYGFRHQNSEGTGQAADLKSTQAAIDQINGKLNRVIEKTLLVALENQHTIDLTDSEMNKLFEKTGRQLRENAEDMGNGCFKIYHKCDNACIESIRNGTYDHDVYRDEALNNRFQ Motif0256_HHH_eva_0137_0001_0001
SINEWYRIVAQLKYADPRYEEELDELMERYLRGEIDPKEVIEILSKIAREAGDPEALRLLEELLK PGATLCLGHHAVPNGTLVKTITDDQIEVTDATELVQSIPNDKPFQNVNKITYGACPKYVKQNTLKLATGMRNVPEKGLFGAIAGFIENGWEGMIDGWYGFRHQNSEGTGQAADLKSTQAAIDQINGKLNRVIEKTLLVALENQHTIDLTDSEMNKLFEKTGRQLRENAEDMGNGCFKIYHKCDNACIESIRNGTYDHDVYRDEALNNRFQ Motif0359_bcov_4helix_01463_0001
SKDTARTLVEQVEKRAEEKNDENLKYIAEQLKQMLESAEKQNDEEAIKMVISMAKSILDKD PGATLCLGHHAVPNGTLVKTITDDQIEVTDATELVQSIPNDKPFQNVNKITYGACPKYVKQNTLKLATGMRNVPEKGLFGAIAGFIENGWEGMIDGWYGFRHQNSEGTGQAADLKSTQAAIDQINGKLNRVIEKTLLVALENQHTIDLTDSEMNKLFEKTGRQLRENAEDMGNGCFKIYHKCDNACIESIRNGTYDHDVYRDEALNNRFQ Motif0534_ems_3hC_432_0001_0001
SKEDEIRKELRELGNPEAVRVVEEVIKLRKEGDVTKAVRVMTRLYRLATETGDPILHRAIELLNR PGATLCLGHHAVPNGTLVKTITDDQIEVTDATELVQSIPNDKPFQNVNKITYGACPKYVKQNTLKLATGMRNVPEKGLFGAIAGFIENGWEGMIDGWYGFRHQNSEGTGQAADLKSTQAAIDQINGKLNRVIEKTLLVALENQHTIDLTDSEMNKLFEKTGRQLRENAEDMGNGCFKIYHKCDNACIESIRNGTYDHDVYRDEALNNRFQ Motif0491_bcov_4helix_09212_0001
SKEEAQKLVHKAAEVAIQRGDPTALRIALKLAERAYTALLKNDDEAIKKISKELKSFIKTF PGATLCLGHHAVPNGTLVKTITDDQIEVTDATELVQSIPNDKPFQNVNKITYGACPKYVKQNTLKLATGMRNVPEKGLFGAIAGFIENGWEGMIDGWYGFRHQNSEGTGQAADLKSTQAAIDQINGKLNRVIEKTLLVALENQHTIDLTDSEMNKLFEKTGRQLRENAEDMGNGCFKIYHKCDNACIESIRNGTYDHDVYRDEALNNRFQ Motif0523_ems_3hC_645_0001_0001
SKEEELKELIDEVKKKVSPEVQRILEKVKKLLEEGTPLAARYLLEVLVQMYGNPLVREILELLRK PGATLCLGHHAVPNGTLVKTITDDQIEVTDATELVQSIPNDKPFQNVNKITYGACPKYVKQNTLKLATGMRNVPEKGLFGAIAGFIENGWEGMIDGWYGFRHQNSEGTGQAADLKSTQAAIDQINGKLNRVIEKTLLVALENQHTIDLTDSEMNKLFEKTGRQLRENAEDMGNGCFKIYHKCDNACIESIRNGTYDHDVYRDEALNNRFQ Motif0440_bcov_4helix_14342_0001_0001
SKEEVRKLVRKAAEVALQRGDPTALEIAWELAQRAYKALVRNDDEKLKKVSKELKSFIKTF PGATLCLGHHAVPNGTLVKTITDDQIEVTDATELVQSIPNDKPFQNVNKITYGACPKYVKQNTLKLATGMRNVPEKGLFGAIAGFIENGWEGMIDGWYGFRHQNSEGTGQAADLKSTQAAIDQINGKLNRVIEKTLLVALENQHTIDLTDSEMNKLFEKTGRQLRENAEDMGNGCFKIYHKCDNACIESIRNGTYDHDVYRDEALNNRFQ Motif0496_ems_3hC_645_0002_0001
SKEIFSKLEEAWERAQKTGDPTWMKIAEKLLRILLTIARRDQDPDAKDLYRQFYERSLEEHKR PGATLCLGHHAVPNGTLVKTITDDQIEVTDATELVQSIPNDKPFQNVNKITYGACPKYVKQNTLKLATGMRNVPEKGLFGAIAGFIENGWEGMIDGWYGFRHQNSEGTGQAADLKSTQAAIDQINGKLNRVIEKTLLVALENQHTIDLTDSEMNKLFEKTGRQLRENAEDMGNGCFKIYHKCDNACIESIRNGTYDHDVYRDEALNNRFQ Motif0368_ems_3hC_1300_0001_0001
SKELIERAIRLLREGDPDKARKLLREALEEAKRKGDPRAYALKLALMLLESGNPEAAKRLLESLR PGATLCLGHHAVPNGTLVKTITDDQIEVTDATELVQSIPNDKPFQNVNKITYGACPKYVKQNTLKLATGMRNVPEKGLFGAIAGFIENGWEGMIDGWYGFRHQNSEGTGQAADLKSTQAAIDQINGKLNRVIEKTLLVALENQHTIDLTDSEMNKLFEKTGRQLRENAEDMGNGCFKIYHKCDNACIESIRNGTYDHDVYRDEALNNRFQ Motif0382_bcov_4helix_10338_0001_0001
SKLATEIFYAAVEVQIRYERGEISPETAIRELQKLIKLAEELGNRFAREYVKKLLEQIRKEK PGATLCLGHHAVPNGTLVKTITDDQIEVTDATELVQSIPNDKPFQNVNKITYGACPKYVKQNTLKLATGMRNVPEKGLFGAIAGFIENGWEGMIDGWYGFRHQNSEGTGQAADLKSTQAAIDQINGKLNRVIEKTLLVALENQHTIDLTDSEMNKLFEKTGRQLRENAEDMGNGCFKIYHKCDNACIESIRNGTYDHDVYRDEALNNRFQ Motif0186_HHH_eva_0376_0001
SKQEARERAREAWERVKKGLSPEEALKLQSLIRYLAQKYGDEELEKFYEEALKISVKLMES PGATLCLGHHAVPNGTLVKTITDDQIEVTDATELVQSIPNDKPFQNVNKITYGACPKYVKQNTLKLATGMRNVPEKGLFGAIAGFIENGWEGMIDGWYGFRHQNSEGTGQAADLKSTQAAIDQINGKLNRVIEKTLLVALENQHTIDLTDSEMNKLFEKTGRQLRENAEDMGNGCFKIYHKCDNACIESIRNGTYDHDVYRDEALNNRFQ Motif0057_HHH_eva_0218_0001_0001
SKRDIRRAAMELLYRALAQITDPNQRKKAKDLAKKAARDNNEELLKTLKKLVDELRKRAV PGATLCLGHHAVPNGTLVKTITDDQIEVTDATELVQSIPNDKPFQNVNKITYGACPKYVKQNTLKLATGMRNVPEKGLFGAIAGFIENGWEGMIDGWYGFRHQNSEGTGQAADLKSTQAAIDQINGKLNRVIEKTLLVALENQHTIDLTDSEMNKLFEKTGRQLRENAEDMGNGCFKIYHKCDNACIESIRNGTYDHDVYRDEALNNRFQ Motif0311_ems_3hC_493_0002_0001_0001
SKRREYAQLAYEVNWHVSPEVRKFLEKALTLHIRGDPEKAKKVLEELLKKFGDPLVRELLELLRK PGATLCLGHHAVPNGTLVKTITDDQIEVTDATELVQSIPNDKPFQNVNKITYGACPKYVKQNTLKLATGMRNVPEKGLFGAIAGFIENGWEGMIDGWYGFRHQNSEGTGQAADLKSTQAAIDQINGKLNRVIEKTLLVALENQHTIDLTDSEMNKLFEKTGRQLRENAEDMGNGCFKIYHKCDNACIESIRNGTYDHDVYRDEALNNRFQ Motif0525_bcov_4helix_14342_0001
SKTDRIVKAIRELLKEAKEKNDPLKAQTAWRYAKQVLESDPTDEKLRKALEEAEKVHKDLTS PGATLCLGHHAVPNGTLVKTITDDQIEVTDATELVQSIPNDKPFQNVNKITYGACPKYVKQNTLKLATGMRNVPEKGLFGAIAGFIENGWEGMIDGWYGFRHQNSEGTGQAADLKSTQAAIDQINGKLNRVIEKTLLVALENQHTIDLTDSEMNKLFEKTGRQLRENAEDMGNGCFKIYHKCDNACIESIRNGTYDHDVYRDEALNNRFQ Motif0085_ems_3hM_446_0001_0001
SKYEELYRQLAQAKIALKRSGASEEQIETFERQWHEAVRKNDEDVIRRLQKIAETVEKRL PGATLCLGHHAVPNGTLVKTITDDQIEVTDATELVQSIPNDKPFQNVNKITYGACPKYVKQNTLKLATGMRNVPEKGLFGAIAGFIENGWEGMIDGWYGFRHQNSEGTGQAADLKSTQAAIDQINGKLNRVIEKTLLVALENQHTIDLTDSEMNKLFEKTGRQLRENAEDMGNGCFKIYHKCDNACIESIRNGTYDHDVYRDEALNNRFQ Motif0323_ems_3hM_421_0001_0001
SLAHEAYHAAAQARLAYKKNDEDLVRTALKLLEKVIRIASQYDDPHYKLIRKLAETVYKKIKHG PGATLCLGHHAVPNGTLVKTITDDQIEVTDATELVQSIPNDKPFQNVNKITYGACPKYVKQNTLKLATGMRNVPEKGLFGAIAGFIENGWEGMIDGWYGFRHQNSEGTGQAADLKSTQAAIDQINGKLNRVIEKTLLVALENQHTIDLTDSEMNKLFEKTGRQLRENAEDMGNGCFKIYHKCDNACIESIRNGTYDHDVYRDEALNNRFQ Motif0235_ems_3hM_2363_0001_0001
SLAVEINLYQAKYAAEAVRLLNDEHFKEAWKRVVDYLKELSKTDPDAEKAVKEAEKHLEKLEKS PGATLCLGHHAVPNGTLVKTITDDQIEVTDATELVQSIPNDKPFQNVNKITYGACPKYVKQNTLKLATGMRNVPEKGLFGAIAGFIENGWEGMIDGWYGFRHQNSEGTGQAADLKSTQAAIDQINGKLNRVIEKTLLVALENQHTIDLTDSEMNKLFEKTGRQLRENAEDMGNGCFKIYHKCDNACIESIRNGTYDHDVYRDEALNNRFQ Motif0252_ems_3hM_708_0001
SLDEVEEELKKLVNDPEAERAIEYAVETAKEFNASPEILLQSLARYAEEAGNEELLRAVKELIRK PGATLCLGHHAVPNGTLVKTITDDQIEVTDATELVQSIPNDKPFQNVNKITYGACPKYVKQNTLKLATGMRNVPEKGLFGAIAGFIENGWEGMIDGWYGFRHQNSEGTGQAADLKSTQAAIDQINGKLNRVIEKTLLVALENQHTIDLTDSEMNKLFEKTGRQLRENAEDMGNGCFKIYHKCDNACIESIRNGTYDHDVYRDEALNNRFQ Motif0052_bcov_4helix_10849_0001
SLDLLTLSIKVILEKAHKKGDEYRLKSQLRFAKTVVKQLKNSNTEEKKKAAEKIETVVRQAES PGATLCLGHHAVPNGTLVKTITDDQIEVTDATELVQSIPNDKPFQNVNKITYGACPKYVKQNTLKLATGMRNVPEKGLFGAIAGFIENGWEGMIDGWYGFRHQNSEGTGQAADLKSTQAAIDQINGKLNRVIEKTLLVALENQHTIDLTDSEMNKLFEKTGRQLRENAEDMGNGCFKIYHKCDNACIESIRNGTYDHDVYRDEALNNRFQ Motif0317_ems_3hM_1531_0001_0001
SLDVANLLYRLAFKIKELGDTELAEKLLREIERAAREGDESELERIYRKAEEKYRRLV PGATLCLGHHAVPNGTLVKTITDDQIEVTDATELVQSIPNDKPFQNVNKITYGACPKYVKQNTLKLATGMRNVPEKGLFGAIAGFIENGWEGMIDGWYGFRHQNSEGTGQAADLKSTQAAIDQINGKLNRVIEKTLLVALENQHTIDLTDSEMNKLFEKTGRQLRENAEDMGNGCFKIYHKCDNACIESIRNGTYDHDVYRDEALNNRFQ Motif0026_HHH_eva_0240_0001_0001
SLEDTLQRLIDMVRKAAKRRYPDDEEVKKAESHAQENVDRASDVNEAAHRLFYFAAQLNLS PGATLCLGHHAVPNGTLVKTITDDQIEVTDATELVQSIPNDKPFQNVNKITYGACPKYVKQNTLKLATGMRNVPEKGLFGAIAGFIENGWEGMIDGWYGFRHQNSEGTGQAADLKSTQAAIDQINGKLNRVIEKTLLVALENQHTIDLTDSEMNKLFEKTGRQLRENAEDMGNGCFKIYHKCDNACIESIRNGTYDHDVYRDEALNNRFQ Motif0184_ems_3hC_438_0002_0001_0001
SLEEEVQKELEKLGDPEEARKFLERLLRETGDPRLKKALEAVESAKEYGAPEQVLRRYLRQVLKN PGATLCLGHHAVPNGTLVKTITDDQIEVTDATELVQSIPNDKPFQNVNKITYGACPKYVKQNTLKLATGMRNVPEKGLFGAIAGFIENGWEGMIDGWYGFRHQNSEGTGQAADLKSTQAAIDQINGKLNRVIEKTLLVALENQHTIDLTDSEMNKLFEKTGRQLRENAEDMGNGCFKIYHKCDNACIESIRNGTYDHDVYRDEALNNRFQ Motif0085_bcov_4helix_14092_0001_0001
SLEEKVSEELKKKDPELARAVEELIKRIRKTKDPKLRELLEKIIEAVERGDEWALEELVRLARNL PGATLCLGHHAVPNGTLVKTITDDQIEVTDATELVQSIPNDKPFQNVNKITYGACPKYVKQNTLKLATGMRNVPEKGLFGAIAGFIENGWEGMIDGWYGFRHQNSEGTGQAADLKSTQAAIDQINGKLNRVIEKTLLVALENQHTIDLTDSEMNKLFEKTGRQLRENAEDMGNGCFKIYHKCDNACIESIRNGTYDHDVYRDEALNNRFQ Motif0585_bcov_4helix_12592_0001
SLEETVEELLKRLGVDPEEIEQVKELIRRLLEEGLSPEQILMYIVYWLHEAGNPQAAKLIIELAK PGATLCLGHHAVPNGTLVKTITDDQIEVTDATELVQSIPNDKPFQNVNKITYGACPKYVKQNTLKLATGMRNVPEKGLFGAIAGFIENGWEGMIDGWYGFRHQNSEGTGQAADLKSTQAAIDQINGKLNRVIEKTLLVALENQHTIDLTDSEMNKLFEKTGRQLRENAEDMGNGCFKIYHKCDNACIESIRNGTYDHDVYRDEALNNRFQ Motif0123_bcov_4helix_11649_0001
SLEETVEELLKRLGVDPQVIQNVRRYIKELLENGVSPERILKAVIMFLRVAGDPEAAKLIEELLK PGATLCLGHHAVPNGTLVKTITDDQIEVTDATELVQSIPNDKPFQNVNKITYGACPKYVKQNTLKLATGMRNVPEKGLFGAIAGFIENGWEGMIDGWYGFRHQNSEGTGQAADLKSTQAAIDQINGKLNRVIEKTLLVALENQHTIDLTDSEMNKLFEKTGRQLRENAEDMGNGCFKIYHKCDNACIESIRNGTYDHDVYRDEALNNRFQ Motif0083_bcov_4helix_11649_0001
SLEEVKKLLDEVKKRVSPEVKEQLEEIKEALKRDPLKAVSLLYRLIVLLGDPLLREAVRILDEEL PGATLCLGHHAVPNGTLVKTITDDQIEVTDATELVQSIPNDKPFQNVNKITYGACPKYVKQNTLKLATGMRNVPEKGLFGAIAGFIENGWEGMIDGWYGFRHQNSEGTGQAADLKSTQAAIDQINGKLNRVIEKTLLVALENQHTIDLTDSEMNKLFEKTGRQLRENAEDMGNGCFKIYHKCDNACIESIRNGTYDHDVYRDEALNNRFQ Motif0486_bcov_4helix_03239_0001
SLENRRLVKRAVEGDPEAREIIRELLEEAKKEDPLKASNLAYKLASQARYAGDPDLERLIEELLK PGATLCLGHHAVPNGTLVKTITDDQIEVTDATELVQSIPNDKPFQNVNKITYGACPKYVKQNTLKLATGMRNVPEKGLFGAIAGFIENGWEGMIDGWYGFRHQNSEGTGQAADLKSTQAAIDQINGKLNRVIEKTLLVALENQHTIDLTDSEMNKLFEKTGRQLRENAEDMGNGCFKIYHKCDNACIESIRNGTYDHDVYRDEALNNRFQ Motif0193_bcov_4helix_00711_0001_0001
SLKDKADSLATSAMESVRHASSEEEKKRILDTAHSELNKIPDPLAQLLAQSLERYVRQLQ PGATLCLGHHAVPNGTLVKTITDDQIEVTDATELVQSIPNDKPFQNVNKITYGACPKYVKQNTLKLATGMRNVPEKGLFGAIAGFIENGWEGMIDGWYGFRHQNSEGTGQAADLKSTQAAIDQINGKLNRVIEKTLLVALENQHTIDLTDSEMNKLFEKTGRQLRENAEDMGNGCFKIYHKCDNACIESIRNGTYDHDVYRDEALNNRFQ Motif0065_ems_3hC_1028_0002_0001
SLLEEAARRARHVNPEVAQLIYRVMVQLKRASPEERKKILERLLKLVKELGNPEAYELVERLLRR PGATLCLGHHAVPNGTLVKTITDDQIEVTDATELVQSIPNDKPFQNVNKITYGACPKYVKQNTLKLATGMRNVPEKGLFGAIAGFIENGWEGMIDGWYGFRHQNSEGTGQAADLKSTQAAIDQINGKLNRVIEKTLLVALENQHTIDLTDSEMNKLFEKTGRQLRENAEDMGNGCFKIYHKCDNACIESIRNGTYDHDVYRDEALNNRFQ Motif0023_bcov_4helix_01319_0001
SLTQEYYRIVAQFRHRDPELADELSELFKLFKEDPDKVEELLEELIRRYGDPALRRLLELLRRLK PGATLCLGHHAVPNGTLVKTITDDQIEVTDATELVQSIPNDKPFQNVNKITYGACPKYVKQNTLKLATGMRNVPEKGLFGAIAGFIENGWEGMIDGWYGFRHQNSEGTGQAADLKSTQAAIDQINGKLNRVIEKTLLVALENQHTIDLTDSEMNKLFEKTGRQLRENAEDMGNGCFKIYHKCDNACIESIRNGTYDHDVYRDEALNNRFQ Motif0023_bcov_4helix_09849_0001_0003
SLVEKVLELLKRLLEEARKKGDEKTVKILEHLYKILEELSQKNPMAAHWYAEQARMLAESI PGATLCLGHHAVPNGTLVKTITDDQIEVTDATELVQSIPNDKPFQNVNKITYGACPKYVKQNTLKLATGMRNVPEKGLFGAIAGFIENGWEGMIDGWYGFRHQNSEGTGQAADLKSTQAAIDQINGKLNRVIEKTLLVALENQHTIDLTDSEMNKLFEKTGRQLRENAEDMGNGCFKIYHKCDNACIESIRNGTYDHDVYRDEALNNRFQ Motif0530_ems_3hM_1835_0001_0001
SMEDYERAYRIASQLAQEAAKDEDLERKARKKLDKLLKDENVPNSEELKEAYDDTVKRIRSKLS PGATLCLGHHAVPNGTLVKTITDDQIEVTDATELVQSIPNDKPFQNVNKITYGACPKYVKQNTLKLATGMRNVPEKGLFGAIAGFIENGWEGMIDGWYGFRHQNSEGTGQAADLKSTQAAIDQINGKLNRVIEKTLLVALENQHTIDLTDSEMNKLFEKTGRQLRENAEDMGNGCFKIYHKCDNACIESIRNGTYDHDVYRDEALNNRFQ Motif0122_ems_3hC_923_0001_0001
SMELAELLEELLRRGISPEEVVRILLEELRKRGVDPLKALVLIATAVYILGDPELLKVVRELAKP PGATLCLGHHAVPNGTLVKTITDDQIEVTDATELVQSIPNDKPFQNVNKITYGACPKYVKQNTLKLATGMRNVPEKGLFGAIAGFIENGWEGMIDGWYGFRHQNSEGTGQAADLKSTQAAIDQINGKLNRVIEKTLLVALENQHTIDLTDSEMNKLFEKTGRQLRENAEDMGNGCFKIYHKCDNACIESIRNGTYDHDVYRDEALNNRFQ Motif0491_bcov_4helix_00545_0001
SMHAHYMAWTLRKLLEEAVKKNDKDTIKSAIMLIKQFVSRFPDDPGARRLKKLAEEAEKFVKSS PGATLCLGHHAVPNGTLVKTITDDQIEVTDATELVQSIPNDKPFQNVNKITYGACPKYVKQNTLKLATGMRNVPEKGLFGAIAGFIENGWEGMIDGWYGFRHQNSEGTGQAADLKSTQAAIDQINGKLNRVIEKTLLVALENQHTIDLTDSEMNKLFEKTGRQLRENAEDMGNGCFKIYHKCDNACIESIRNGTYDHDVYRDEALNNRFQ Motif0256_ems_3hC_866_0001_0001_0001
SMKAATKAYYLVVQYEKLGDHEYAEKLLREAQRAAREGDSSELERLLRKAEEAWRRAV PGATLCLGHHAVPNGTLVKTITDDQIEVTDATELVQSIPNDKPFQNVNKITYGACPKYVKQNTLKLATGMRNVPEKGLFGAIAGFIENGWEGMIDGWYGFRHQNSEGTGQAADLKSTQAAIDQINGKLNRVIEKTLLVALENQHTIDLTDSEMNKLFEKTGRQLRENAEDMGNGCFKIYHKCDNACIESIRNGTYDHDVYRDEALNNRFQ Motif0481_HHH_eva_0240_0001
SMLENALIAARLLGDEELERVIRELIERVRRGEISPEEALRLLVKVARELGNQNVLRYLEEVLRL PGATLCLGHHAVPNGTLVKTITDDQIEVTDATELVQSIPNDKPFQNVNKITYGACPKYVKQNTLKLATGMRNVPEKGLFGAIAGFIENGWEGMIDGWYGFRHQNSEGTGQAADLKSTQAAIDQINGKLNRVIEKTLLVALENQHTIDLTDSEMNKLFEKTGRQLRENAEDMGNGCFKIYHKCDNACIESIRNGTYDHDVYRDEALNNRFQ Motif0083_bcov_4helix_13604_0001_0002
SMQLVQKVAQKAYYKGDEKAVRILSEVARALLKGETSEEEADTIAKRIEKKLG PGATLCLGHHAVPNGTLVKTITDDQIEVTDATELVQSIPNDKPFQNVNKITYGACPKYVKQNTLKLATGMRNVPEKGLFGAIAGFIENGWEGMIDGWYGFRHQNSEGTGQAADLKSTQAAIDQINGKLNRVIEKTLLVALENQHTIDLTDSEMNKLFEKTGRQLRENAEDMGNGCFKIYHKCDNACIESIRNGTYDHDVYRDEALNNRFQ Motif0578_p1-14H-GBL-16H-GABBL-15H_0265_0001_0001_0001_0001_0001
SNHDKLLELAMRLLKEGKLSDKDVQKTLTKYARSLGLDDEAVKMARQNAERYKQR PGATLCLGHHAVPNGTLVKTITDDQIEVTDATELVQSIPNDKPFQNVNKITYGACPKYVKQNTLKLATGMRNVPEKGLFGAIAGFIENGWEGMIDGWYGFRHQNSEGTGQAADLKSTQAAIDQINGKLNRVIEKTLLVALENQHTIDLTDSEMNKLFEKTGRQLRENAEDMGNGCFKIYHKCDNACIESIRNGTYDHDVYRDEALNNRFQ Motif0339_p1-15H-GABBL-15H-GBBL-16H_0168_0001_0001_0002_0001_0001
SNKEKLFRLARRLWEEGKLSDKDVKKTLEKYARSLGLDDLAVQAARRYYEELKRN PGATLCLGHHAVPNGTLVKTITDDQIEVTDATELVQSIPNDKPFQNVNKITYGACPKYVKQNTLKLATGMRNVPEKGLFGAIAGFIENGWEGMIDGWYGFRHQNSEGTGQAADLKSTQAAIDQINGKLNRVIEKTLLVALENQHTIDLTDSEMNKLFEKTGRQLRENAEDMGNGCFKIYHKCDNACIESIRNGTYDHDVYRDEALNNRFQ Motif0046_p1-15H-GABBL-15H-GBBL-16H_0168_0001_0001_0002_0001_0001
SPDDVKKLAKIVRKLAEEKNDTQAWYRAVAQYKIAEEAKQKNNKELADSAKILLEKLVKRL PGATLCLGHHAVPNGTLVKTITDDQIEVTDATELVQSIPNDKPFQNVNKITYGACPKYVKQNTLKLATGMRNVPEKGLFGAIAGFIENGWEGMIDGWYGFRHQNSEGTGQAADLKSTQAAIDQINGKLNRVIEKTLLVALENQHTIDLTDSEMNKLFEKTGRQLRENAEDMGNGCFKIYHKCDNACIESIRNGTYDHDVYRDEALNNRFQ Motif0023_ems_3hM_2337_0001_0002
SPDEAKKLLQEAEKEARKQNNEILLKVLQKLKEKLDKAKKNNDRAAIIAVWYMAHLILHYLKS PGATLCLGHHAVPNGTLVKTITDDQIEVTDATELVQSIPNDKPFQNVNKITYGACPKYVKQNTLKLATGMRNVPEKGLFGAIAGFIENGWEGMIDGWYGFRHQNSEGTGQAADLKSTQAAIDQINGKLNRVIEKTLLVALENQHTIDLTDSEMNKLFEKTGRQLRENAEDMGNGCFKIYHKCDNACIESIRNGTYDHDVYRDEALNNRFQ Motif0395_ems_3hC_921_0001
SPDEAKKLLQEAHKLAEKQNDQTALRYIRQLEESLDRAKKNNDKTKVDQVYRAAKMVLEELQS PGATLCLGHHAVPNGTLVKTITDDQIEVTDATELVQSIPNDKPFQNVNKITYGACPKYVKQNTLKLATGMRNVPEKGLFGAIAGFIENGWEGMIDGWYGFRHQNSEGTGQAADLKSTQAAIDQINGKLNRVIEKTLLVALENQHTIDLTDSEMNKLFEKTGRQLRENAEDMGNGCFKIYHKCDNACIESIRNGTYDHDVYRDEALNNRFQ Motif0260_ems_3hC_921_0001_0001_0001
SPDEARKLLEEARKLAEKNNDMAALWYLEQLEMLLRSAKKQNNKEQIDLVYKAAKKILETLQS PGATLCLGHHAVPNGTLVKTITDDQIEVTDATELVQSIPNDKPFQNVNKITYGACPKYVKQNTLKLATGMRNVPEKGLFGAIAGFIENGWEGMIDGWYGFRHQNSEGTGQAADLKSTQAAIDQINGKLNRVIEKTLLVALENQHTIDLTDSEMNKLFEKTGRQLRENAEDMGNGCFKIYHKCDNACIESIRNGTYDHDVYRDEALNNRFQ Motif0530_ems_3hC_921_0001_0001_0001
SPDRVKKLAKIAIKLAKEKNDEVALRMAQEALKRAEEAKQKNNEMSARYLAESLELIVRFL PGATLCLGHHAVPNGTLVKTITDDQIEVTDATELVQSIPNDKPFQNVNKITYGACPKYVKQNTLKLATGMRNVPEKGLFGAIAGFIENGWEGMIDGWYGFRHQNSEGTGQAADLKSTQAAIDQINGKLNRVIEKTLLVALENQHTIDLTDSEMNKLFEKTGRQLRENAEDMGNGCFKIYHKCDNACIESIRNGTYDHDVYRDEALNNRFQ Motif0093_ems_3hM_2337_0001_0001
SPEDYQREYRLKAQRKIVKNVENPERAQMAYKWAKKLKDHADDPHLQTLADEVLTLARQVLNS PGATLCLGHHAVPNGTLVKTITDDQIEVTDATELVQSIPNDKPFQNVNKITYGACPKYVKQNTLKLATGMRNVPEKGLFGAIAGFIENGWEGMIDGWYGFRHQNSEGTGQAADLKSTQAAIDQINGKLNRVIEKTLLVALENQHTIDLTDSEMNKLFEKTGRQLRENAEDMGNGCFKIYHKCDNACIESIRNGTYDHDVYRDEALNNRFQ Motif0023_ems_3hM_596_0001_0001
SPEEAEKLIKRIKTLAKKRNDEMALKKVSDLEKKLKEAQKKNDRATILAVAYVLRLLLKYIES PGATLCLGHHAVPNGTLVKTITDDQIEVTDATELVQSIPNDKPFQNVNKITYGACPKYVKQNTLKLATGMRNVPEKGLFGAIAGFIENGWEGMIDGWYGFRHQNSEGTGQAADLKSTQAAIDQINGKLNRVIEKTLLVALENQHTIDLTDSEMNKLFEKTGRQLRENAEDMGNGCFKIYHKCDNACIESIRNGTYDHDVYRDEALNNRFQ Motif0407_ems_3hM_2546_0001_0001
SPEEAEKLLKTIKTIAKKRNDEMALMIVSKVEKKLKEAQKKNDERAIMEIVYRLEIQLRMLQS PGATLCLGHHAVPNGTLVKTITDDQIEVTDATELVQSIPNDKPFQNVNKITYGACPKYVKQNTLKLATGMRNVPEKGLFGAIAGFIENGWEGMIDGWYGFRHQNSEGTGQAADLKSTQAAIDQINGKLNRVIEKTLLVALENQHTIDLTDSEMNKLFEKTGRQLRENAEDMGNGCFKIYHKCDNACIESIRNGTYDHDVYRDEALNNRFQ Motif0039_ems_3hM_2546_0001
SPEEARKLLKEANKLAHKQNDKDALHTLIHLMTKLYLARTQNDKDKIDEVYKTAKKILETLQS PGATLCLGHHAVPNGTLVKTITDDQIEVTDATELVQSIPNDKPFQNVNKITYGACPKYVKQNTLKLATGMRNVPEKGLFGAIAGFIENGWEGMIDGWYGFRHQNSEGTGQAADLKSTQAAIDQINGKLNRVIEKTLLVALENQHTIDLTDSEMNKLFEKTGRQLRENAEDMGNGCFKIYHKCDNACIESIRNGTYDHDVYRDEALNNRFQ Motif0214_ems_3hC_921_0001_0001
SPEELERRARHVEERIRKGKIDIEEAIERLKKLIRLAQEAGDYELANHLYHLLLILRKLRET PGATLCLGHHAVPNGTLVKTITDDQIEVTDATELVQSIPNDKPFQNVNKITYGACPKYVKQNTLKLATGMRNVPEKGLFGAIAGFIENGWEGMIDGWYGFRHQNSEGTGQAADLKSTQAAIDQINGKLNRVIEKTLLVALENQHTIDLTDSEMNKLFEKTGRQLRENAEDMGNGCFKIYHKCDNACIESIRNGTYDHDVYRDEALNNRFQ Motif0518_HHH_eva_0150_0001_0001
SPEELERRIRHVEERLRKGKIDLSEAIERLYRLYTQAKLNGDDKLAKEVEKLIRIAQKLIRT PGATLCLGHHAVPNGTLVKTITDDQIEVTDATELVQSIPNDKPFQNVNKITYGACPKYVKQNTLKLATGMRNVPEKGLFGAIAGFIENGWEGMIDGWYGFRHQNSEGTGQAADLKSTQAAIDQINGKLNRVIEKTLLVALENQHTIDLTDSEMNKLFEKTGRQLRENAEDMGNGCFKIYHKCDNACIESIRNGTYDHDVYRDEALNNRFQ Motif0126_HHH_eva_0150_0001_0002
SPQELYRAVAQVILAIRMGKISEDEAKEILDQLEKLAEKAGNEQAKVAVRIAEEVLKKWS PGATLCLGHHAVPNGTLVKTITDDQIEVTDATELVQSIPNDKPFQNVNKITYGACPKYVKQNTLKLATGMRNVPEKGLFGAIAGFIENGWEGMIDGWYGFRHQNSEGTGQAADLKSTQAAIDQINGKLNRVIEKTLLVALENQHTIDLTDSEMNKLFEKTGRQLRENAEDMGNGCFKIYHKCDNACIESIRNGTYDHDVYRDEALNNRFQ Motif0130_HHH_eva_0139_0001_0001
SPVKVATELYRIATQARMLNQPDAKKWYETEVKRVEKEVRERNDEEALRVVEMLTTMFRNTM PGATLCLGHHAVPNGTLVKTITDDQIEVTDATELVQSIPNDKPFQNVNKITYGACPKYVKQNTLKLATGMRNVPEKGLFGAIAGFIENGWEGMIDGWYGFRHQNSEGTGQAADLKSTQAAIDQINGKLNRVIEKTLLVALENQHTIDLTDSEMNKLFEKTGRQLRENAEDMGNGCFKIYHKCDNACIESIRNGTYDHDVYRDEALNNRFQ Motif0251_ems_3hM_932_0001_0001
SQDHARELLKKAKELYKRGDYEEISKLAQQLYRLAAQVGDPELHELAKRVAELAQEVLER PGATLCLGHHAVPNGTLVKTITDDQIEVTDATELVQSIPNDKPFQNVNKITYGACPKYVKQNTLKLATGMRNVPEKGLFGAIAGFIENGWEGMIDGWYGFRHQNSEGTGQAADLKSTQAAIDQINGKLNRVIEKTLLVALENQHTIDLTDSEMNKLFEKTGRQLRENAEDMGNGCFKIYHKCDNACIESIRNGTYDHDVYRDEALNNRFQ Motif0132_HHH_eva_0256_0001_0001
SQDRREDAKEAIKEAVKEGDSSKAYRLLSQLALEISREEGLDDDQRQKVIEELSEVLYRLI PGATLCLGHHAVPNGTLVKTITDDQIEVTDATELVQSIPNDKPFQNVNKITYGACPKYVKQNTLKLATGMRNVPEKGLFGAIAGFIENGWEGMIDGWYGFRHQNSEGTGQAADLKSTQAAIDQINGKLNRVIEKTLLVALENQHTIDLTDSEMNKLFEKTGRQLRENAEDMGNGCFKIYHKCDNACIESIRNGTYDHDVYRDEALNNRFQ Motif0140_HHH_eva_0272_0001_0002
SQDRREDAKEAIKEAVKIGDSVHASSLVYRLASQLAYEEGLDEDQAEKVYKELEEVLRRLL PGATLCLGHHAVPNGTLVKTITDDQIEVTDATELVQSIPNDKPFQNVNKITYGACPKYVKQNTLKLATGMRNVPEKGLFGAIAGFIENGWEGMIDGWYGFRHQNSEGTGQAADLKSTQAAIDQINGKLNRVIEKTLLVALENQHTIDLTDSEMNKLFEKTGRQLRENAEDMGNGCFKIYHKCDNACIESIRNGTYDHDVYRDEALNNRFQ Motif0012_HHH_eva_0272_0001_0001
SQDRREDAKEHIKELVKEGDMHKAFYEVTQLAIEISREEGLDDDQKQKVADELAEVLYRLL PGATLCLGHHAVPNGTLVKTITDDQIEVTDATELVQSIPNDKPFQNVNKITYGACPKYVKQNTLKLATGMRNVPEKGLFGAIAGFIENGWEGMIDGWYGFRHQNSEGTGQAADLKSTQAAIDQINGKLNRVIEKTLLVALENQHTIDLTDSEMNKLFEKTGRQLRENAEDMGNGCFKIYHKCDNACIESIRNGTYDHDVYRDEALNNRFQ Motif0184_HHH_eva_0272_0001_0001
SQQAREKAREVYERFQKGEANPMAAQYSLRLLAEYIGDPYIEKLYRDVKREAEER PGATLCLGHHAVPNGTLVKTITDDQIEVTDATELVQSIPNDKPFQNVNKITYGACPKYVKQNTLKLATGMRNVPEKGLFGAIAGFIENGWEGMIDGWYGFRHQNSEGTGQAADLKSTQAAIDQINGKLNRVIEKTLLVALENQHTIDLTDSEMNKLFEKTGRQLRENAEDMGNGCFKIYHKCDNACIESIRNGTYDHDVYRDEALNNRFQ Motif0407_HHH_eva_0741_0001
SREEAKQRVEDLLQELTKLLSPEESQRAREHVKKLEKKGVSPYMIVLELHYLRVRAQKRY PGATLCLGHHAVPNGTLVKTITDDQIEVTDATELVQSIPNDKPFQNVNKITYGACPKYVKQNTLKLATGMRNVPEKGLFGAIAGFIENGWEGMIDGWYGFRHQNSEGTGQAADLKSTQAAIDQINGKLNRVIEKTLLVALENQHTIDLTDSEMNKLFEKTGRQLRENAEDMGNGCFKIYHKCDNACIESIRNGTYDHDVYRDEALNNRFQ Motif0400_HHH_eva_0274_0001
SREEHMKAATLAYHAAIEAAAEDPNRRKRAKKEHSTIKKELSKKDPNLSKRFEDVWRRVASDYG PGATLCLGHHAVPNGTLVKTITDDQIEVTDATELVQSIPNDKPFQNVNKITYGACPKYVKQNTLKLATGMRNVPEKGLFGAIAGFIENGWEGMIDGWYGFRHQNSEGTGQAADLKSTQAAIDQINGKLNRVIEKTLLVALENQHTIDLTDSEMNKLFEKTGRQLRENAEDMGNGCFKIYHKCDNACIESIRNGTYDHDVYRDEALNNRFQ Motif0343_ems_3hC_917_0001_0001_0001
SREERVEKLLTEVLGDPEEAKKVLERLKELIKAGDPHLTTEAYMLLLQVLGDPELVMEVMELLRK PGATLCLGHHAVPNGTLVKTITDDQIEVTDATELVQSIPNDKPFQNVNKITYGACPKYVKQNTLKLATGMRNVPEKGLFGAIAGFIENGWEGMIDGWYGFRHQNSEGTGQAADLKSTQAAIDQINGKLNRVIEKTLLVALENQHTIDLTDSEMNKLFEKTGRQLRENAEDMGNGCFKIYHKCDNACIESIRNGTYDHDVYRDEALNNRFQ Motif0214_bcov_4helix_01155_0001
SREEVLRIVMDLARIAIERNDEELMEIIKQFAQAVYRVLAEGDEERAKKIAEKLKKIVDKK PGATLCLGHHAVPNGTLVKTITDDQIEVTDATELVQSIPNDKPFQNVNKITYGACPKYVKQNTLKLATGMRNVPEKGLFGAIAGFIENGWEGMIDGWYGFRHQNSEGTGQAADLKSTQAAIDQINGKLNRVIEKTLLVALENQHTIDLTDSEMNKLFEKTGRQLRENAEDMGNGCFKIYHKCDNACIESIRNGTYDHDVYRDEALNNRFQ Motif0017_ems_3hM_3525_0001_0001
SREEWEVKVRARAQARIAKAPDPSLVETAVEELEKLLKSAQNPELQTHLKKLLDSARKLLS PGATLCLGHHAVPNGTLVKTITDDQIEVTDATELVQSIPNDKPFQNVNKITYGACPKYVKQNTLKLATGMRNVPEKGLFGAIAGFIENGWEGMIDGWYGFRHQNSEGTGQAADLKSTQAAIDQINGKLNRVIEKTLLVALENQHTIDLTDSEMNKLFEKTGRQLRENAEDMGNGCFKIYHKCDNACIESIRNGTYDHDVYRDEALNNRFQ Motif0338_ems_3hC_1232_0002_0001_0001
SREHWKYHALAQARIAKKLDPDPRVKDKAEKLLQLFEKAVDNNDEDKVRHILSLLHELALKVLS PGATLCLGHHAVPNGTLVKTITDDQIEVTDATELVQSIPNDKPFQNVNKITYGACPKYVKQNTLKLATGMRNVPEKGLFGAIAGFIENGWEGMIDGWYGFRHQNSEGTGQAADLKSTQAAIDQINGKLNRVIEKTLLVALENQHTIDLTDSEMNKLFEKTGRQLRENAEDMGNGCFKIYHKCDNACIESIRNGTYDHDVYRDEALNNRFQ Motif0545_ems_3hM_1605_0001_0001
SREKVYRLLAQATLHGDKTYVKRAEKEAKKLGDELLQRAAERVKEYIERY PGATLCLGHHAVPNGTLVKTITDDQIEVTDATELVQSIPNDKPFQNVNKITYGACPKYVKQNTLKLATGMRNVPEKGLFGAIAGFIENGWEGMIDGWYGFRHQNSEGTGQAADLKSTQAAIDQINGKLNRVIEKTLLVALENQHTIDLTDSEMNKLFEKTGRQLRENAEDMGNGCFKIYHKCDNACIESIRNGTYDHDVYRDEALNNRFQ Motif0122_HHH_eva_0610_0001_0001
SREMEIRLRLYILAYYVRAAGLISEEELRRIEEKVERLLQKGDEETAEQVVRELEKRYHKEL PGATLCLGHHAVPNGTLVKTITDDQIEVTDATELVQSIPNDKPFQNVNKITYGACPKYVKQNTLKLATGMRNVPEKGLFGAIAGFIENGWEGMIDGWYGFRHQNSEGTGQAADLKSTQAAIDQINGKLNRVIEKTLLVALENQHTIDLTDSEMNKLFEKTGRQLRENAEDMGNGCFKIYHKCDNACIESIRNGTYDHDVYRDEALNNRFQ Motif0381_HHH_eva_0358_0001_0001
SRETFKRRVKEAYKRGDFEALYKLYLEAHWRGDKEAAKFVRKVQEKLLRK PGATLCLGHHAVPNGTLVKTITDDQIEVTDATELVQSIPNDKPFQNVNKITYGACPKYVKQNTLKLATGMRNVPEKGLFGAIAGFIENGWEGMIDGWYGFRHQNSEGTGQAADLKSTQAAIDQINGKLNRVIEKTLLVALENQHTIDLTDSEMNKLFEKTGRQLRENAEDMGNGCFKIYHKCDNACIESIRNGTYDHDVYRDEALNNRFQ Motif0116_HHH_eva_0607_0001_0001
SSEAEQRLRETWKELKKRGVDRRQIAQILYRLAAQLAIEVGVSEEVKDRLTKVVYELLKRY PGATLCLGHHAVPNGTLVKTITDDQIEVTDATELVQSIPNDKPFQNVNKITYGACPKYVKQNTLKLATGMRNVPEKGLFGAIAGFIENGWEGMIDGWYGFRHQNSEGTGQAADLKSTQAAIDQINGKLNRVIEKTLLVALENQHTIDLTDSEMNKLFEKTGRQLRENAEDMGNGCFKIYHKCDNACIESIRNGTYDHDVYRDEALNNRFQ Motif0042_HHH_eva_0219_0001_0001
SSEAEQRVREHWKELKKRGVSRREIRYRLANLIFRLASEHGLSDEELKRLYEVLRELAERY PGATLCLGHHAVPNGTLVKTITDDQIEVTDATELVQSIPNDKPFQNVNKITYGACPKYVKQNTLKLATGMRNVPEKGLFGAIAGFIENGWEGMIDGWYGFRHQNSEGTGQAADLKSTQAAIDQINGKLNRVIEKTLLVALENQHTIDLTDSEMNKLFEKTGRQLRENAEDMGNGCFKIYHKCDNACIESIRNGTYDHDVYRDEALNNRFQ Motif0191_HHH_eva_0219_0001_0001
SSEAQRWAAREMAHLLANMAKSEEDVKKAEKVLQEFLDRANVPEEDQKEAHSHLRTVYKKLS PGATLCLGHHAVPNGTLVKTITDDQIEVTDATELVQSIPNDKPFQNVNKITYGACPKYVKQNTLKLATGMRNVPEKGLFGAIAGFIENGWEGMIDGWYGFRHQNSEGTGQAADLKSTQAAIDQINGKLNRVIEKTLLVALENQHTIDLTDSEMNKLFEKTGRQLRENAEDMGNGCFKIYHKCDNACIESIRNGTYDHDVYRDEALNNRFQ Motif0585_ems_3hC_1017_0001_0001
SSEEIKNIVEDLRRIAEERNDRQLKYRIEAQRKIVESLLSNGDEERAKEAAEYLKKEVDKR PGATLCLGHHAVPNGTLVKTITDDQIEVTDATELVQSIPNDKPFQNVNKITYGACPKYVKQNTLKLATGMRNVPEKGLFGAIAGFIENGWEGMIDGWYGFRHQNSEGTGQAADLKSTQAAIDQINGKLNRVIEKTLLVALENQHTIDLTDSEMNKLFEKTGRQLRENAEDMGNGCFKIYHKCDNACIESIRNGTYDHDVYRDEALNNRFQ Motif0020_ems_3hM_3525_0001
SSELEERFMQLALEFAKLGDNDAAQRLLRLLAQAKLKGDSSEQERLYRKAEEKWRRLV PGATLCLGHHAVPNGTLVKTITDDQIEVTDATELVQSIPNDKPFQNVNKITYGACPKYVKQNTLKLATGMRNVPEKGLFGAIAGFIENGWEGMIDGWYGFRHQNSEGTGQAADLKSTQAAIDQINGKLNRVIEKTLLVALENQHTIDLTDSEMNKLFEKTGRQLRENAEDMGNGCFKIYHKCDNACIESIRNGTYDHDVYRDEALNNRFQ Motif0120_HHH_eva_0240_0001_0001
SSEVEQRVREHWKELKKRGVDTYEIANILYYLVAQLAMEVGVSEEVKDRLSEVVLELLRRY PGATLCLGHHAVPNGTLVKTITDDQIEVTDATELVQSIPNDKPFQNVNKITYGACPKYVKQNTLKLATGMRNVPEKGLFGAIAGFIENGWEGMIDGWYGFRHQNSEGTGQAADLKSTQAAIDQINGKLNRVIEKTLLVALENQHTIDLTDSEMNKLFEKTGRQLRENAEDMGNGCFKIYHKCDNACIESIRNGTYDHDVYRDEALNNRFQ Motif0350_HHH_eva_0219_0001_0001
SSKAYRAISQALRKVDPEIRELLRRVANLLARNLEEALKLAEEILERFGDPHVKYVVEVLRRVLK PGATLCLGHHAVPNGTLVKTITDDQIEVTDATELVQSIPNDKPFQNVNKITYGACPKYVKQNTLKLATGMRNVPEKGLFGAIAGFIENGWEGMIDGWYGFRHQNSEGTGQAADLKSTQAAIDQINGKLNRVIEKTLLVALENQHTIDLTDSEMNKLFEKTGRQLRENAEDMGNGCFKIYHKCDNACIESIRNGTYDHDVYRDEALNNRFQ Motif0006_bcov_4helix_08458_0001
SSKDIEDKAKKIVTEAKKLINDPRYQEMAERLAKLATKDSSEYALKQLEQLLRALRRKES PGATLCLGHHAVPNGTLVKTITDDQIEVTDATELVQSIPNDKPFQNVNKITYGACPKYVKQNTLKLATGMRNVPEKGLFGAIAGFIENGWEGMIDGWYGFRHQNSEGTGQAADLKSTQAAIDQINGKLNRVIEKTLLVALENQHTIDLTDSEMNKLFEKTGRQLRENAEDMGNGCFKIYHKCDNACIESIRNGTYDHDVYRDEALNNRFQ Motif0422_ems_3hC_493_0001_0001
STDVEYEARQLAISYAAAYLQNNKDNQDMVRTRLKQAKKRLQDPNQRKELETVYKTVANKMI PGATLCLGHHAVPNGTLVKTITDDQIEVTDATELVQSIPNDKPFQNVNKITYGACPKYVKQNTLKLATGMRNVPEKGLFGAIAGFIENGWEGMIDGWYGFRHQNSEGTGQAADLKSTQAAIDQINGKLNRVIEKTLLVALENQHTIDLTDSEMNKLFEKTGRQLRENAEDMGNGCFKIYHKCDNACIESIRNGTYDHDVYRDEALNNRFQ Motif0095_ems_3hM_341_0001_0001
STEEVVERLLKTGDPRLALELVKLLYYELAQHPDDERLRRLLELAIEFIRKKDPRLLKELLEILR PGATLCLGHHAVPNGTLVKTITDDQIEVTDATELVQSIPNDKPFQNVNKITYGACPKYVKQNTLKLATGMRNVPEKGLFGAIAGFIENGWEGMIDGWYGFRHQNSEGTGQAADLKSTQAAIDQINGKLNRVIEKTLLVALENQHTIDLTDSEMNKLFEKTGRQLRENAEDMGNGCFKIYHKCDNACIESIRNGTYDHDVYRDEALNNRFQ Motif0381_bcov_4helix_01871_0001
STRDIAQLAYRAYFEGDEKALKEAAERARRKGDEMALRVAEWLLKALQS PGATLCLGHHAVPNGTLVKTITDDQIEVTDATELVQSIPNDKPFQNVNKITYGACPKYVKQNTLKLATGMRNVPEKGLFGAIAGFIENGWEGMIDGWYGFRHQNSEGTGQAADLKSTQAAIDQINGKLNRVIEKTLLVALENQHTIDLTDSEMNKLFEKTGRQLRENAEDMGNGCFKIYHKCDNACIESIRNGTYDHDVYRDEALNNRFQ Motif0030_HHH_eva_0451_0001
STSELAQRVKTLLKLWKDTGDDTYADRAQQILSDYSVRLYLQKYYPEVDNLARQAAYMLKLKKL PGATLCLGHHAVPNGTLVKTITDDQIEVTDATELVQSIPNDKPFQNVNKITYGACPKYVKQNTLKLATGMRNVPEKGLFGAIAGFIENGWEGMIDGWYGFRHQNSEGTGQAADLKSTQAAIDQINGKLNRVIEKTLLVALENQHTIDLTDSEMNKLFEKTGRQLRENAEDMGNGCFKIYHKCDNACIESIRNGTYDHDVYRDEALNNRFQ Motif0457_ems_coilM_45_0002_0001
SVEDLERILRELSKTNPVARLALRALELLKELGASPELILQSLARYARELGDPEVVRVIEEVLKK PGATLCLGHHAVPNGTLVKTITDDQIEVTDATELVQSIPNDKPFQNVNKITYGACPKYVKQNTLKLATGMRNVPEKGLFGAIAGFIENGWEGMIDGWYGFRHQNSEGTGQAADLKSTQAAIDQINGKLNRVIEKTLLVALENQHTIDLTDSEMNKLFEKTGRQLRENAEDMGNGCFKIYHKCDNACIESIRNGTYDHDVYRDEALNNRFQ Motif0052_bcov_4helix_04382_0001
SVEEILEELLKRTGDPRVEILLRHFRKLKEEGKFSPEEIAMYATYVAHELGNPQLALIIAELLRR PGATLCLGHHAVPNGTLVKTITDDQIEVTDATELVQSIPNDKPFQNVNKITYGACPKYVKQNTLKLATGMRNVPEKGLFGAIAGFIENGWEGMIDGWYGFRHQNSEGTGQAADLKSTQAAIDQINGKLNRVIEKTLLVALENQHTIDLTDSEMNKLFEKTGRQLRENAEDMGNGCFKIYHKCDNACIESIRNGTYDHDVYRDEALNNRFQ Motif0123_bcov_4helix_01524_0001
SVEELAKKAKKAAERKGDIQAKYRIEAETRLWRQGRIDSETASLILRRILKELRS PGATLCLGHHAVPNGTLVKTITDDQIEVTDATELVQSIPNDKPFQNVNKITYGACPKYVKQNTLKLATGMRNVPEKGLFGAIAGFIENGWEGMIDGWYGFRHQNSEGTGQAADLKSTQAAIDQINGKLNRVIEKTLLVALENQHTIDLTDSEMNKLFEKTGRQLRENAEDMGNGCFKIYHKCDNACIESIRNGTYDHDVYRDEALNNRFQ Motif0033_p1-15H-GBL-16H-GABBL-16H_0175_0001_0001_0001_0001_0001
SVIRKVLEAIKEVVPDPEERYRLSNLFYYLVSQAGDPEAAAEELIKILEKEGNPELAKLIRELLP PGATLCLGHHAVPNGTLVKTITDDQIEVTDATELVQSIPNDKPFQNVNKITYGACPKYVKQNTLKLATGMRNVPEKGLFGAIAGFIENGWEGMIDGWYGFRHQNSEGTGQAADLKSTQAAIDQINGKLNRVIEKTLLVALENQHTIDLTDSEMNKLFEKTGRQLRENAEDMGNGCFKIYHKCDNACIESIRNGTYDHDVYRDEALNNRFQ Motif0355_bcov_4helix_03750_0001
SVLEELLRLARELGDEMAEKLIRILIERVRRGEISPEMALQNILRYLQELGNEELIRVVERLIRK PGATLCLGHHAVPNGTLVKTITDDQIEVTDATELVQSIPNDKPFQNVNKITYGACPKYVKQNTLKLATGMRNVPEKGLFGAIAGFIENGWEGMIDGWYGFRHQNSEGTGQAADLKSTQAAIDQINGKLNRVIEKTLLVALENQHTIDLTDSEMNKLFEKTGRQLRENAEDMGNGCFKIYHKCDNACIESIRNGTYDHDVYRDEALNNRFQ Motif0083_bcov_4helix_13604_0001_0001
SVMRKVLEAIKEVVPDPEEIWRLAQLFYRLVAQAGDPEKAAEELIKILEKEGNPELAKLIRELLP PGATLCLGHHAVPNGTLVKTITDDQIEVTDATELVQSIPNDKPFQNVNKITYGACPKYVKQNTLKLATGMRNVPEKGLFGAIAGFIENGWEGMIDGWYGFRHQNSEGTGQAADLKSTQAAIDQINGKLNRVIEKTLLVALENQHTIDLTDSEMNKLFEKTGRQLRENAEDMGNGCFKIYHKCDNACIESIRNGTYDHDVYRDEALNNRFQ Motif0023_bcov_4helix_03750_0001
SVRISLEYLAKQAEYLRDPDIVRVLREALRLFENGDPEKARRLLEEVLRRYGDPLIRLAIEAVEL PGATLCLGHHAVPNGTLVKTITDDQIEVTDATELVQSIPNDKPFQNVNKITYGACPKYVKQNTLKLATGMRNVPEKGLFGAIAGFIENGWEGMIDGWYGFRHQNSEGTGQAADLKSTQAAIDQINGKLNRVIEKTLLVALENQHTIDLTDSEMNKLFEKTGRQLRENAEDMGNGCFKIYHKCDNACIESIRNGTYDHDVYRDEALNNRFQ Motif0128_bcov_4helix_12288_0001
SWEELVRELLKRTGDPRIRRVLQVYERYRKTGASPEQALKAAIILARKLGDPEVVKLAEEELRKH PGATLCLGHHAVPNGTLVKTITDDQIEVTDATELVQSIPNDKPFQNVNKITYGACPKYVKQNTLKLATGMRNVPEKGLFGAIAGFIENGWEGMIDGWYGFRHQNSEGTGQAADLKSTQAAIDQINGKLNRVIEKTLLVALENQHTIDLTDSEMNKLFEKTGRQLRENAEDMGNGCFKIYHKCDNACIESIRNGTYDHDVYRDEALNNRFQ Motif0310_bcov_4helix_05969_0001
SWEKLLKKAKTIAKRLGDQTARRYAEQIEEALKQGRVPEERAERALKLLIKDLK PGATLCLGHHAVPNGTLVKTITDDQIEVTDATELVQSIPNDKPFQNVNKITYGACPKYVKQNTLKLATGMRNVPEKGLFGAIAGFIENGWEGMIDGWYGFRHQNSEGTGQAADLKSTQAAIDQINGKLNRVIEKTLLVALENQHTIDLTDSEMNKLFEKTGRQLRENAEDMGNGCFKIYHKCDNACIESIRNGTYDHDVYRDEALNNRFQ Motif0085_p1-15H-GBL-16H-GABBL-15H_0419_0001_0001_0002_0001_0001
SWRVVYEVANAAYNLALRGKLSDEEYKRWLEKVKKELRKQGVDESEAREAAKAAEMAWRYVKK PGATLCLGHHAVPNGTLVKTITDDQIEVTDATELVQSIPNDKPFQNVNKITYGACPKYVKQNTLKLATGMRNVPEKGLFGAIAGFIENGWEGMIDGWYGFRHQNSEGTGQAADLKSTQAAIDQINGKLNRVIEKTLLVALENQHTIDLTDSEMNKLFEKTGRQLRENAEDMGNGCFKIYHKCDNACIESIRNGTYDHDVYRDEALNNRFQ Motif0502_HHH_eva_0002_0001
SYQELYRLLAQLAIKSPELRELVDEVTRLLNKDLEKALRLVEELAEKLNDPDVRRASELIRQILK PGATLCLGHHAVPNGTLVKTITDDQIEVTDATELVQSIPNDKPFQNVNKITYGACPKYVKQNTLKLATGMRNVPEKGLFGAIAGFIENGWEGMIDGWYGFRHQNSEGTGQAADLKSTQAAIDQINGKLNRVIEKTLLVALENQHTIDLTDSEMNKLFEKTGRQLRENAEDMGNGCFKIYHKCDNACIESIRNGTYDHDVYRDEALNNRFQ Motif0003_bcov_4helix_14026_0001_0001
TAEEALRYMVKVNPQNALRYARQVAKLYKERGDPDTAKKLLELASKLLKEAGNPELAKEVEKALR PGATLCLGHHAVPNGTLVKTITDDQIEVTDATELVQSIPNDKPFQNVNKITYGACPKYVKQNTLKLATGMRNVPEKGLFGAIAGFIENGWEGMIDGWYGFRHQNSEGTGQAADLKSTQAAIDQINGKLNRVIEKTLLVALENQHTIDLTDSEMNKLFEKTGRQLRENAEDMGNGCFKIYHKCDNACIESIRNGTYDHDVYRDEALNNRFQ Motif0078_bcov_4helix_02509_0001
TDEASRLYFLIMQALVAYELGLISPETAIRLAQEAIKRAEELGSEFVKKLAKKVLEQIRKEK PGATLCLGHHAVPNGTLVKTITDDQIEVTDATELVQSIPNDKPFQNVNKITYGACPKYVKQNTLKLATGMRNVPEKGLFGAIAGFIENGWEGMIDGWYGFRHQNSEGTGQAADLKSTQAAIDQINGKLNRVIEKTLLVALENQHTIDLTDSEMNKLFEKTGRQLRENAEDMGNGCFKIYHKCDNACIESIRNGTYDHDVYRDEALNNRFQ Motif0241_HHH_eva_0376_0001_0001
TDELQKFLRLVAQLKIKAEKLKDEHLKKIATKLYKIFAQALEQKDPKKLDKVRQELEKILKTF PGATLCLGHHAVPNGTLVKTITDDQIEVTDATELVQSIPNDKPFQNVNKITYGACPKYVKQNTLKLATGMRNVPEKGLFGAIAGFIENGWEGMIDGWYGFRHQNSEGTGQAADLKSTQAAIDQINGKLNRVIEKTLLVALENQHTIDLTDSEMNKLFEKTGRQLRENAEDMGNGCFKIYHKCDNACIESIRNGTYDHDVYRDEALNNRFQ Motif0120_ems_3hM_1756_0001_0001
TEAHEYYRKLTRVYQLAHQNNNEEAQKLVDKASELWVRAKNNNDDEKRKTAEKILKEAEEKAS PGATLCLGHHAVPNGTLVKTITDDQIEVTDATELVQSIPNDKPFQNVNKITYGACPKYVKQNTLKLATGMRNVPEKGLFGAIAGFIENGWEGMIDGWYGFRHQNSEGTGQAADLKSTQAAIDQINGKLNRVIEKTLLVALENQHTIDLTDSEMNKLFEKTGRQLRENAEDMGNGCFKIYHKCDNACIESIRNGTYDHDVYRDEALNNRFQ Motif0256_ems_3hC_963_0002_0001_0001
TEAMEATNLLYKAASQLRDNPNNEKAKKLAKRAVTIAQKVIKKLKDPSVQTTLTRLIKLVSSLA PGATLCLGHHAVPNGTLVKTITDDQIEVTDATELVQSIPNDKPFQNVNKITYGACPKYVKQNTLKLATGMRNVPEKGLFGAIAGFIENGWEGMIDGWYGFRHQNSEGTGQAADLKSTQAAIDQINGKLNRVIEKTLLVALENQHTIDLTDSEMNKLFEKTGRQLRENAEDMGNGCFKIYHKCDNACIESIRNGTYDHDVYRDEALNNRFQ Motif0193_ems_3hM_2751_0001_0001
TEEAKKLRKNIQEIRKRYEEGKISPETAERLLRKLQKRAEELGDQVVWYEAHQQASLVRAEK PGATLCLGHHAVPNGTLVKTITDDQIEVTDATELVQSIPNDKPFQNVNKITYGACPKYVKQNTLKLATGMRNVPEKGLFGAIAGFIENGWEGMIDGWYGFRHQNSEGTGQAADLKSTQAAIDQINGKLNRVIEKTLLVALENQHTIDLTDSEMNKLFEKTGRQLRENAEDMGNGCFKIYHKCDNACIESIRNGTYDHDVYRDEALNNRFQ Motif0095_HHH_eva_0376_0001
TEEEKLVEEVKKQAKDAAERNDKEKIEKVLKKAEKVAKYISNPMLRESVEYLAEMLRTALKV PGATLCLGHHAVPNGTLVKTITDDQIEVTDATELVQSIPNDKPFQNVNKITYGACPKYVKQNTLKLATGMRNVPEKGLFGAIAGFIENGWEGMIDGWYGFRHQNSEGTGQAADLKSTQAAIDQINGKLNRVIEKTLLVALENQHTIDLTDSEMNKLFEKTGRQLRENAEDMGNGCFKIYHKCDNACIESIRNGTYDHDVYRDEALNNRFQ Motif0172_ems_3hM_3465_0001_0001
TEEELKRLLEEAEEKYKDNPAIKRALRKLKEALKRNPRSYRYRLQQLARMVGDPTLKRALEIVRK PGATLCLGHHAVPNGTLVKTITDDQIEVTDATELVQSIPNDKPFQNVNKITYGACPKYVKQNTLKLATGMRNVPEKGLFGAIAGFIENGWEGMIDGWYGFRHQNSEGTGQAADLKSTQAAIDQINGKLNRVIEKTLLVALENQHTIDLTDSEMNKLFEKTGRQLRENAEDMGNGCFKIYHKCDNACIESIRNGTYDHDVYRDEALNNRFQ Motif0097_bcov_4helix_12683_0001
TEEVETWKIVTKIYHAVSRNDKEAVDKALKELKKWAKKVGNEEALRAAKRLEELARKYLS PGATLCLGHHAVPNGTLVKTITDDQIEVTDATELVQSIPNDKPFQNVNKITYGACPKYVKQNTLKLATGMRNVPEKGLFGAIAGFIENGWEGMIDGWYGFRHQNSEGTGQAADLKSTQAAIDQINGKLNRVIEKTLLVALENQHTIDLTDSEMNKLFEKTGRQLRENAEDMGNGCFKIYHKCDNACIESIRNGTYDHDVYRDEALNNRFQ Motif0508_ems_3hM_2508_0001_0001
TEEVREQIRYLKEMGVSPELVAQSVIRYLEQRLGDPEEAHRQFEEAVELLNDPELKRLAEELLRK PGATLCLGHHAVPNGTLVKTITDDQIEVTDATELVQSIPNDKPFQNVNKITYGACPKYVKQNTLKLATGMRNVPEKGLFGAIAGFIENGWEGMIDGWYGFRHQNSEGTGQAADLKSTQAAIDQINGKLNRVIEKTLLVALENQHTIDLTDSEMNKLFEKTGRQLRENAEDMGNGCFKIYHKCDNACIESIRNGTYDHDVYRDEALNNRFQ Motif0085_bcov_4helix_03354_0001
TEHEKVRKIVEEVEEAIRRGDMHRAYHLIAQAKMLVRKLGDEKWLKILEELLKEIQKFANK PGATLCLGHHAVPNGTLVKTITDDQIEVTDATELVQSIPNDKPFQNVNKITYGACPKYVKQNTLKLATGMRNVPEKGLFGAIAGFIENGWEGMIDGWYGFRHQNSEGTGQAADLKSTQAAIDQINGKLNRVIEKTLLVALENQHTIDLTDSEMNKLFEKTGRQLRENAEDMGNGCFKIYHKCDNACIESIRNGTYDHDVYRDEALNNRFQ Motif0235_HHH_eva_0320_0001_0001
TEHEKVRKLAEEVEEAIRRGDVQLAYRLLAQLLIAVRKLGDEKWEKIAKELLKELEKLVRA PGATLCLGHHAVPNGTLVKTITDDQIEVTDATELVQSIPNDKPFQNVNKITYGACPKYVKQNTLKLATGMRNVPEKGLFGAIAGFIENGWEGMIDGWYGFRHQNSEGTGQAADLKSTQAAIDQINGKLNRVIEKTLLVALENQHTIDLTDSEMNKLFEKTGRQLRENAEDMGNGCFKIYHKCDNACIESIRNGTYDHDVYRDEALNNRFQ Motif0014_HHH_eva_0320_0001_0001
TEIERAKEIVKRLGNPYAEYAVKLFEEALRRGDPDAAQNARRYLEQLLEMRNDPELEKIVRLLQK PGATLCLGHHAVPNGTLVKTITDDQIEVTDATELVQSIPNDKPFQNVNKITYGACPKYVKQNTLKLATGMRNVPEKGLFGAIAGFIENGWEGMIDGWYGFRHQNSEGTGQAADLKSTQAAIDQINGKLNRVIEKTLLVALENQHTIDLTDSEMNKLFEKTGRQLRENAEDMGNGCFKIYHKCDNACIESIRNGTYDHDVYRDEALNNRFQ Motif0078_bcov_4helix_04804_0001
TEKEKRVKKIAKRVARRLGLLTPEVKKYIEEAAEKLVRNGVSVMRAVLIIATWLYRLKVQAR PGATLCLGHHAVPNGTLVKTITDDQIEVTDATELVQSIPNDKPFQNVNKITYGACPKYVKQNTLKLATGMRNVPEKGLFGAIAGFIENGWEGMIDGWYGFRHQNSEGTGQAADLKSTQAAIDQINGKLNRVIEKTLLVALENQHTIDLTDSEMNKLFEKTGRQLRENAEDMGNGCFKIYHKCDNACIESIRNGTYDHDVYRDEALNNRFQ Motif0223_HHH_eva_0001_0001
TELEELARLLYKNPDDEEVLERIERLLRELLKRVSPDEQNQFKYALEAVKEGDPYHVVAQLKLLS PGATLCLGHHAVPNGTLVKTITDDQIEVTDATELVQSIPNDKPFQNVNKITYGACPKYVKQNTLKLATGMRNVPEKGLFGAIAGFIENGWEGMIDGWYGFRHQNSEGTGQAADLKSTQAAIDQINGKLNRVIEKTLLVALENQHTIDLTDSEMNKLFEKTGRQLRENAEDMGNGCFKIYHKCDNACIESIRNGTYDHDVYRDEALNNRFQ Motif0541_bcov_4helix_03801_0001
TELQELIAEAIRKIPDPEVQKILMRLLYKLHEGLISPEEVVELVVKLLEEVGDPELAKLVKDLKP PGATLCLGHHAVPNGTLVKTITDDQIEVTDATELVQSIPNDKPFQNVNKITYGACPKYVKQNTLKLATGMRNVPEKGLFGAIAGFIENGWEGMIDGWYGFRHQNSEGTGQAADLKSTQAAIDQINGKLNRVIEKTLLVALENQHTIDLTDSEMNKLFEKTGRQLRENAEDMGNGCFKIYHKCDNACIESIRNGTYDHDVYRDEALNNRFQ Motif0123_bcov_4helix_04635_0001
TERHELAQKWYRLAYELKFAQTQEEVETAYKLLQTLAKLANDPRLEKEAKDIYKTIQSRKS PGATLCLGHHAVPNGTLVKTITDDQIEVTDATELVQSIPNDKPFQNVNKITYGACPKYVKQNTLKLATGMRNVPEKGLFGAIAGFIENGWEGMIDGWYGFRHQNSEGTGQAADLKSTQAAIDQINGKLNRVIEKTLLVALENQHTIDLTDSEMNKLFEKTGRQLRENAEDMGNGCFKIYHKCDNACIESIRNGTYDHDVYRDEALNNRFQ Motif0030_ems_3hM_3521_0001_0001
TESSELYFRVTQLLREAKQQQDPNLAEQAVRHAEEWLKKNPNDKAARYLQKLAETVRDQLKS PGATLCLGHHAVPNGTLVKTITDDQIEVTDATELVQSIPNDKPFQNVNKITYGACPKYVKQNTLKLATGMRNVPEKGLFGAIAGFIENGWEGMIDGWYGFRHQNSEGTGQAADLKSTQAAIDQINGKLNRVIEKTLLVALENQHTIDLTDSEMNKLFEKTGRQLRENAEDMGNGCFKIYHKCDNACIESIRNGTYDHDVYRDEALNNRFQ Motif0241_ems_3hC_1598_0001_0001
TEVERLIEEAKKYVSPSARKSLEIMLKAVKDGKLDPQSLARYLKQLAKLFGDPLLEEAARLLEKE PGATLCLGHHAVPNGTLVKTITDDQIEVTDATELVQSIPNDKPFQNVNKITYGACPKYVKQNTLKLATGMRNVPEKGLFGAIAGFIENGWEGMIDGWYGFRHQNSEGTGQAADLKSTQAAIDQINGKLNRVIEKTLLVALENQHTIDLTDSEMNKLFEKTGRQLRENAEDMGNGCFKIYHKCDNACIESIRNGTYDHDVYRDEALNNRFQ Motif0065_bcov_4helix_12987_0001
TIEEIVRTAEKAIKNAKESNTRFAEYMLRYIIHSLTELIKKANTEEEKKLLKHAKKLAEDAIKG PGATLCLGHHAVPNGTLVKTITDDQIEVTDATELVQSIPNDKPFQNVNKITYGACPKYVKQNTLKLATGMRNVPEKGLFGAIAGFIENGWEGMIDGWYGFRHQNSEGTGQAADLKSTQAAIDQINGKLNRVIEKTLLVALENQHTIDLTDSEMNKLFEKTGRQLRENAEDMGNGCFKIYHKCDNACIESIRNGTYDHDVYRDEALNNRFQ Motif0503_ems_3hM_1373_0001_0001
TIEESIKRLLKDVEDVARQAFPTQEEAEDYVTKVKQRVNSIPDPRQRAEHVYYVIAQLRLERS PGATLCLGHHAVPNGTLVKTITDDQIEVTDATELVQSIPNDKPFQNVNKITYGACPKYVKQNTLKLATGMRNVPEKGLFGAIAGFIENGWEGMIDGWYGFRHQNSEGTGQAADLKSTQAAIDQINGKLNRVIEKTLLVALENQHTIDLTDSEMNKLFEKTGRQLRENAEDMGNGCFKIYHKCDNACIESIRNGTYDHDVYRDEALNNRFQ Motif0355_ems_3hM_2849_0001_0001
TISQRVLRIIVQARIYVSRKGDEDIKKQIDTLAKKALELLQQGDEESAQKVAELVKKLLDSVKS PGATLCLGHHAVPNGTLVKTITDDQIEVTDATELVQSIPNDKPFQNVNKITYGACPKYVKQNTLKLATGMRNVPEKGLFGAIAGFIENGWEGMIDGWYGFRHQNSEGTGQAADLKSTQAAIDQINGKLNRVIEKTLLVALENQHTIDLTDSEMNKLFEKTGRQLRENAEDMGNGCFKIYHKCDNACIESIRNGTYDHDVYRDEALNNRFQ Motif0136_ems_3hM_2471_0001_0001
TKEELMEHAARLVKQALDTYKDDPEKVKELAKKALKIAQDLAQDERQRQNLQRYFEDFLRLV PGATLCLGHHAVPNGTLVKTITDDQIEVTDATELVQSIPNDKPFQNVNKITYGACPKYVKQNTLKLATGMRNVPEKGLFGAIAGFIENGWEGMIDGWYGFRHQNSEGTGQAADLKSTQAAIDQINGKLNRVIEKTLLVALENQHTIDLTDSEMNKLFEKTGRQLRENAEDMGNGCFKIYHKCDNACIESIRNGTYDHDVYRDEALNNRFQ Motif0032_ems_3hM_3332_0001_0001
TKERLYEYSARYIAKQAGVPSYSVSVSNGKVHVTLKGDDLAARSAQELLTLAAKKLNVPVEVTIK PGATLCLGHHAVPNGTLVKTITDDQIEVTDATELVQSIPNDKPFQNVNKITYGACPKYVKQNTLKLATGMRNVPEKGLFGAIAGFIENGWEGMIDGWYGFRHQNSEGTGQAADLKSTQAAIDQINGKLNRVIEKTLLVALENQHTIDLTDSEMNKLFEKTGRQLRENAEDMGNGCFKIYHKCDNACIESIRNGTYDHDVYRDEALNNRFQ Motif0175_HEEHE_0564_0001_0001
TKKVTELYYIAAEIAMRDPRIREYLRKVAELLVRGNPEEAEKLIEELIRRFGDPALRELLEAVRK PGATLCLGHHAVPNGTLVKTITDDQIEVTDATELVQSIPNDKPFQNVNKITYGACPKYVKQNTLKLATGMRNVPEKGLFGAIAGFIENGWEGMIDGWYGFRHQNSEGTGQAADLKSTQAAIDQINGKLNRVIEKTLLVALENQHTIDLTDSEMNKLFEKTGRQLRENAEDMGNGCFKIYHKCDNACIESIRNGTYDHDVYRDEALNNRFQ Motif0348_bcov_4helix_00220_0001
TKVQELQERLREWAERVGNEYAKQLVKKLEEALRRGDRKKIYHAAYNAEMQIRI PGATLCLGHHAVPNGTLVKTITDDQIEVTDATELVQSIPNDKPFQNVNKITYGACPKYVKQNTLKLATGMRNVPEKGLFGAIAGFIENGWEGMIDGWYGFRHQNSEGTGQAADLKSTQAAIDQINGKLNRVIEKTLLVALENQHTIDLTDSEMNKLFEKTGRQLRENAEDMGNGCFKIYHKCDNACIESIRNGTYDHDVYRDEALNNRFQ Motif0240_HHH_eva_0779_0001
TKYMEAVNLAYNLAAQARMQNDPTLETIAEELRKLVKEAYEKNDKELLDRAHKELRKVEKKLRS PGATLCLGHHAVPNGTLVKTITDDQIEVTDATELVQSIPNDKPFQNVNKITYGACPKYVKQNTLKLATGMRNVPEKGLFGAIAGFIENGWEGMIDGWYGFRHQNSEGTGQAADLKSTQAAIDQINGKLNRVIEKTLLVALENQHTIDLTDSEMNKLFEKTGRQLRENAEDMGNGCFKIYHKCDNACIESIRNGTYDHDVYRDEALNNRFQ Motif0220_ems_3hM_1289_0001
TLEEANRVAHEAFYAYAQGDKDAVKRAWEKAKKLLEKEPEDEAVRRVLENAEELLKKVS PGATLCLGHHAVPNGTLVKTITDDQIEVTDATELVQSIPNDKPFQNVNKITYGACPKYVKQNTLKLATGMRNVPEKGLFGAIAGFIENGWEGMIDGWYGFRHQNSEGTGQAADLKSTQAAIDQINGKLNRVIEKTLLVALENQHTIDLTDSEMNKLFEKTGRQLRENAEDMGNGCFKIYHKCDNACIESIRNGTYDHDVYRDEALNNRFQ Motif0184_ems_3hM_3655_0001_0001
TLEELLKEAKDVLTKAEKDNPQYHLSARYLLELVELAVLANNEEAVRHAVKKAKSWAESIS PGATLCLGHHAVPNGTLVKTITDDQIEVTDATELVQSIPNDKPFQNVNKITYGACPKYVKQNTLKLATGMRNVPEKGLFGAIAGFIENGWEGMIDGWYGFRHQNSEGTGQAADLKSTQAAIDQINGKLNRVIEKTLLVALENQHTIDLTDSEMNKLFEKTGRQLRENAEDMGNGCFKIYHKCDNACIESIRNGTYDHDVYRDEALNNRFQ Motif0093_ems_3hM_1329_0001_0001
TLEEWQEAVRLVVPDPHEAIRIATHFYKLVIHAGDPEEALKIAEEQAKKRGDKDLLEVVELVKRK PGATLCLGHHAVPNGTLVKTITDDQIEVTDATELVQSIPNDKPFQNVNKITYGACPKYVKQNTLKLATGMRNVPEKGLFGAIAGFIENGWEGMIDGWYGFRHQNSEGTGQAADLKSTQAAIDQINGKLNRVIEKTLLVALENQHTIDLTDSEMNKLFEKTGRQLRENAEDMGNGCFKIYHKCDNACIESIRNGTYDHDVYRDEALNNRFQ Motif0228_bcov_4helix_07068_0001_0001
TLREVAEKLYRHFAQALINNVDPEQIKKELTEILKEAQSKIQDPTERKRAQEIVEMLSEMAES PGATLCLGHHAVPNGTLVKTITDDQIEVTDATELVQSIPNDKPFQNVNKITYGACPKYVKQNTLKLATGMRNVPEKGLFGAIAGFIENGWEGMIDGWYGFRHQNSEGTGQAADLKSTQAAIDQINGKLNRVIEKTLLVALENQHTIDLTDSEMNKLFEKTGRQLRENAEDMGNGCFKIYHKCDNACIESIRNGTYDHDVYRDEALNNRFQ Motif0323_ems_3hM_3354_0001_0001
TLREVAQRLFRTFAQLRINNVDPEQIKKILTEILKEAQSKIQDPTERKRAQEIAEDLSKLAES PGATLCLGHHAVPNGTLVKTITDDQIEVTDATELVQSIPNDKPFQNVNKITYGACPKYVKQNTLKLATGMRNVPEKGLFGAIAGFIENGWEGMIDGWYGFRHQNSEGTGQAADLKSTQAAIDQINGKLNRVIEKTLLVALENQHTIDLTDSEMNKLFEKTGRQLRENAEDMGNGCFKIYHKCDNACIESIRNGTYDHDVYRDEALNNRFQ Motif0104_ems_3hM_3354_0001_0001
TPLEEAYRIAAQARIRIEKDPDNAEEITKEAKKRLDEVRQNVPDPRQQEIVQYLIESVERLARG PGATLCLGHHAVPNGTLVKTITDDQIEVTDATELVQSIPNDKPFQNVNKITYGACPKYVKQNTLKLATGMRNVPEKGLFGAIAGFIENGWEGMIDGWYGFRHQNSEGTGQAADLKSTQAAIDQINGKLNRVIEKTLLVALENQHTIDLTDSEMNKLFEKTGRQLRENAEDMGNGCFKIYHKCDNACIESIRNGTYDHDVYRDEALNNRFQ Motif0318_ems_3hM_2058_0001_0001
TREDVNKAYRILFQLLMKFKDDPHIKSLAETALRELDQALTENDEDKIKEVAKKAETIKKKADS PGATLCLGHHAVPNGTLVKTITDDQIEVTDATELVQSIPNDKPFQNVNKITYGACPKYVKQNTLKLATGMRNVPEKGLFGAIAGFIENGWEGMIDGWYGFRHQNSEGTGQAADLKSTQAAIDQINGKLNRVIEKTLLVALENQHTIDLTDSEMNKLFEKTGRQLRENAEDMGNGCFKIYHKCDNACIESIRNGTYDHDVYRDEALNNRFQ Motif0111_ems_3hC_696_0001_0001
TREEARRALELAVRAYKKGDKDKVKKAWELAKKLVEKEPLDYMAHQALRQIEALLKMVS PGATLCLGHHAVPNGTLVKTITDDQIEVTDATELVQSIPNDKPFQNVNKITYGACPKYVKQNTLKLATGMRNVPEKGLFGAIAGFIENGWEGMIDGWYGFRHQNSEGTGQAADLKSTQAAIDQINGKLNRVIEKTLLVALENQHTIDLTDSEMNKLFEKTGRQLRENAEDMGNGCFKIYHKCDNACIESIRNGTYDHDVYRDEALNNRFQ Motif0295_ems_3hM_3655_0001_0001
TRTREIMQLAFRLIAQAKIAGLISEEELQRWLEKIVRLLQKGDEETAEQVAREFEKRLRKEL PGATLCLGHHAVPNGTLVKTITDDQIEVTDATELVQSIPNDKPFQNVNKITYGACPKYVKQNTLKLATGMRNVPEKGLFGAIAGFIENGWEGMIDGWYGFRHQNSEGTGQAADLKSTQAAIDQINGKLNRVIEKTLLVALENQHTIDLTDSEMNKLFEKTGRQLRENAEDMGNGCFKIYHKCDNACIESIRNGTYDHDVYRDEALNNRFQ Motif0104_HHH_eva_0358_0001_0001
TSEEVRKELEKRWNEAKKEGDIEKLSRVVQEVYRAAIEHGDPKLKELARKLAKILREILLT PGATLCLGHHAVPNGTLVKTITDDQIEVTDATELVQSIPNDKPFQNVNKITYGACPKYVKQNTLKLATGMRNVPEKGLFGAIAGFIENGWEGMIDGWYGFRHQNSEGTGQAADLKSTQAAIDQINGKLNRVIEKTLLVALENQHTIDLTDSEMNKLFEKTGRQLRENAEDMGNGCFKIYHKCDNACIESIRNGTYDHDVYRDEALNNRFQ Motif0033_HHH_eva_0321_0001_0001
TTDEIVKTLLKQAEKIIKSVEDPTSRKLIETLLRRAKELIKNIDDPRKKAQIAYRVVAQAKYLL PGATLCLGHHAVPNGTLVKTITDDQIEVTDATELVQSIPNDKPFQNVNKITYGACPKYVKQNTLKLATGMRNVPEKGLFGAIAGFIENGWEGMIDGWYGFRHQNSEGTGQAADLKSTQAAIDQINGKLNRVIEKTLLVALENQHTIDLTDSEMNKLFEKTGRQLRENAEDMGNGCFKIYHKCDNACIESIRNGTYDHDVYRDEALNNRFQ Motif0003_ems_3hM_143_0001
TTYLEKLLRRASKGDPHAHFYLRAQVNNAKKDPRMKEKFRKELEEVLKRGIVDPELVEELRRRLK PGATLCLGHHAVPNGTLVKTITDDQIEVTDATELVQSIPNDKPFQNVNKITYGACPKYVKQNTLKLATGMRNVPEKGLFGAIAGFIENGWEGMIDGWYGFRHQNSEGTGQAADLKSTQAAIDQINGKLNRVIEKTLLVALENQHTIDLTDSEMNKLFEKTGRQLRENAEDMGNGCFKIYHKCDNACIESIRNGTYDHDVYRDEALNNRFQ Motif0184_bcov_4helix_07736_0001_0001
TVEEILRKLIKTAKKAYKNNDEQLLYEAVEAAYRLATQATTDEERKKAHKAIEIISKIILS PGATLCLGHHAVPNGTLVKTITDDQIEVTDATELVQSIPNDKPFQNVNKITYGACPKYVKQNTLKLATGMRNVPEKGLFGAIAGFIENGWEGMIDGWYGFRHQNSEGTGQAADLKSTQAAIDQINGKLNRVIEKTLLVALENQHTIDLTDSEMNKLFEKTGRQLRENAEDMGNGCFKIYHKCDNACIESIRNGTYDHDVYRDEALNNRFQ Motif0126_ems_3hM_3512_0001_0002
TVREARKAVTLAYLAYIRGDKDKVKKAWEIAKKLLEKEPEDELVRKALEAIERLLKKVS PGATLCLGHHAVPNGTLVKTITDDQIEVTDATELVQSIPNDKPFQNVNKITYGACPKYVKQNTLKLATGMRNVPEKGLFGAIAGFIENGWEGMIDGWYGFRHQNSEGTGQAADLKSTQAAIDQINGKLNRVIEKTLLVALENQHTIDLTDSEMNKLFEKTGRQLRENAEDMGNGCFKIYHKCDNACIESIRNGTYDHDVYRDEALNNRFQ Motif0280_ems_3hM_3655_0001_0001
VEEEVRKLAEEALKRFRKDPRRASKAYRILSQAKYVARYNNDEKAQKVWEKLHTEALQQIV PGATLCLGHHAVPNGTLVKTITDDQIEVTDATELVQSIPNDKPFQNVNKITYGACPKYVKQNTLKLATGMRNVPEKGLFGAIAGFIENGWEGMIDGWYGFRHQNSEGTGQAADLKSTQAAIDQINGKLNRVIEKTLLVALENQHTIDLTDSEMNKLFEKTGRQLRENAEDMGNGCFKIYHKCDNACIESIRNGTYDHDVYRDEALNNRFQ Motif0012_ems_3hM_3569_0001_0001
NIREIAQKAYYIAIEALMHAKDEEVKKLIQTLLEQVIKLLRNNDDDSAKSVLDTLKSVLEDLRS PGATLCLGHHAVPNGTLVKTITDDQIEVTDATELVQSIPNDKPFQNVNKITYGACPKYVKQNTLKLATGMRNVPEKGLFGAIAGFIENGWEGMIDGWYGFRHQNSEGTGQAADLKSTQAAIDQINGKLNRVIEKTLLVALENQHTIDLTDSEMNKLFEKTGRQLRENAEDMGNGCFKIYHKCDNACIESIRNGTYDHDVYRDEALNNRFQ Motif0358_ems_3hC_1642_0001_0002
SDEELWKLVTAVYLLILRGDKEEADKVLERIREIAERRGDPRARKAYELLRKLLEEYI PGATLCLGHHAVPNGTLVKTITDDQIEVTDATELVQSIPNDKPFQNVNKITYGACPKYVKQNTLKLATGMRNVPEKGLFGAIAGFIENGWEGMIDGWYGFRHQNSEGTGQAADLKSTQAAIDQINGKLNRVIEKTLLVALENQHTIDLTDSEMNKLFEKTGRQLRENAEDMGNGCFKIYHKCDNACIESIRNGTYDHDVYRDEALNNRFQ Motif0508_HHH_eva_0254_0001_0002
DEKDAYRVLSLVRRAKEEGDQDKLDELLKEAKEVADRNNNELFYKDVEKLVKDAKSEIS PGATLCLGHHAVPNGTLVKTITDDQIEVTDATELVQSIPNDKPFQNVNKITYGACPKYVKQNTLKLATGMRNVPEKGLFGAIAGFIENGWEGMIDGWYGFRHQNSEGTGQAADLKSTQAAIDQINGKLNRVIEKTLLVALENQHTIDLTDSEMNKLFEKTGRQLRENAEDMGNGCFKIYHKCDNACIESIRNGTYDHDVYRDEALNNRFQ Motif0153_ems_3hM_2877_0001_0002
DLHYRLRAQHKIAEKAAKDPRQKELAEIAVKLFRKLAEELGDEEAKKHADKLDEKVKKLG PGATLCLGHHAVPNGTLVKTITDDQIEVTDATELVQSIPNDKPFQNVNKITYGACPKYVKQNTLKLATGMRNVPEKGLFGAIAGFIENGWEGMIDGWYGFRHQNSEGTGQAADLKSTQAAIDQINGKLNRVIEKTLLVALENQHTIDLTDSEMNKLFEKTGRQLRENAEDMGNGCFKIYHKCDNACIESIRNGTYDHDVYRDEALNNRFQ Motif0322_ems_3hC_1356_0001_0002
DPEYAAEQLRRLARSAYKQNDEEALQRVLKQARDLSKRAQDPKERSELDQAVRYVEELIKS PGATLCLGHHAVPNGTLVKTITDDQIEVTDATELVQSIPNDKPFQNVNKITYGACPKYVKQNTLKLATGMRNVPEKGLFGAIAGFIENGWEGMIDGWYGFRHQNSEGTGQAADLKSTQAAIDQINGKLNRVIEKTLLVALENQHTIDLTDSEMNKLFEKTGRQLRENAEDMGNGCFKIYHKCDNACIESIRNGTYDHDVYRDEALNNRFQ Motif0275_ems_3hC_1468_0002_0001_0003
NVREKLKRIAQKAYRLYADGNWKELEKLLRELEKLLREKGDPAVQSLYEVVKRMLEELKS PGATLCLGHHAVPNGTLVKTITDDQIEVTDATELVQSIPNDKPFQNVNKITYGACPKYVKQNTLKLATGMRNVPEKGLFGAIAGFIENGWEGMIDGWYGFRHQNSEGTGQAADLKSTQAAIDQINGKLNRVIEKTLLVALENQHTIDLTDSEMNKLFEKTGRQLRENAEDMGNGCFKIYHKCDNACIESIRNGTYDHDVYRDEALNNRFQ Motif0045_HHH_eva_0319_0001_0003
SPDEAKKAAKQVIKQAKEKNNDAALKLAQKILKQAEEAKQKNDKQRADQLVYRARILARML PGATLCLGHHAVPNGTLVKTITDDQIEVTDATELVQSIPNDKPFQNVNKITYGACPKYVKQNTLKLATGMRNVPEKGLFGAIAGFIENGWEGMIDGWYGFRHQNSEGTGQAADLKSTQAAIDQINGKLNRVIEKTLLVALENQHTIDLTDSEMNKLFEKTGRQLRENAEDMGNGCFKIYHKCDNACIESIRNGTYDHDVYRDEALNNRFQ Motif0090_ems_3hM_2337_0001
DESVKEKAEVLAKTYAEAVKKNDEYRQRAERKMLKQVKKKLQDPNLRKELETVWKTVVNKLI PGATLCLGHHAVPNGTLVKTITDDQIEVTDATELVQSIPNDKPFQNVNKITYGACPKYVKQNTLKLATGMRNVPEKGLFGAIAGFIENGWEGMIDGWYGFRHQNSEGTGQAADLKSTQAAIDQINGKLNRVIEKTLLVALENQHTIDLTDSEMNKLFEKTGRQLRENAEDMGNGCFKIYHKCDNACIESIRNGTYDHDVYRDEALNNRFQ Motif0326_ems_3hM_341_0001_0002
SLQEEAEKAVKDISRKAGVPSVSVTVRNNTVNVTFDGNDESVLRAATKIYKWASHAGLHVRITFK PGATLCLGHHAVPNGTLVKTITDDQIEVTDATELVQSIPNDKPFQNVNKITYGACPKYVKQNTLKLATGMRNVPEKGLFGAIAGFIENGWEGMIDGWYGFRHQNSEGTGQAADLKSTQAAIDQINGKLNRVIEKTLLVALENQHTIDLTDSEMNKLFEKTGRQLRENAEDMGNGCFKIYHKCDNACIESIRNGTYDHDVYRDEALNNRFQ Motif0228_HEEHE_2340_0001_0001
SPDEAKKLLQEAEKLARKQNDEIVLKQVQKLKELLDKAKKNNDERKVAQVWYRAAFLVKLLQS PGATLCLGHHAVPNGTLVKTITDDQIEVTDATELVQSIPNDKPFQNVNKITYGACPKYVKQNTLKLATGMRNVPEKGLFGAIAGFIENGWEGMIDGWYGFRHQNSEGTGQAADLKSTQAAIDQINGKLNRVIEKTLLVALENQHTIDLTDSEMNKLFEKTGRQLRENAEDMGNGCFKIYHKCDNACIESIRNGTYDHDVYRDEALNNRFQ Motif0030_ems_3hC_921_0001_0003
SVETLLRRAIELAEKQGDWEAVYRLRAQIRLLRKGLADEELAKKYAETVLKRLRS PGATLCLGHHAVPNGTLVKTITDDQIEVTDATELVQSIPNDKPFQNVNKITYGACPKYVKQNTLKLATGMRNVPEKGLFGAIAGFIENGWEGMIDGWYGFRHQNSEGTGQAADLKSTQAAIDQINGKLNRVIEKTLLVALENQHTIDLTDSEMNKLFEKTGRQLRENAEDMGNGCFKIYHKCDNACIESIRNGTYDHDVYRDEALNNRFQ Motif0338_p1-15H-GBL-16H-GABBL-16H_0184_0001_0001_0001_0001_0001
SEAQVLAWYAQSVAKLAGVPSVTVRVSNGKVTVKVTGTDELAQRVREAIERAAKLLNVPVDVQLE PGATLCLGHHAVPNGTLVKTITDDQIEVTDATELVQSIPNDKPFQNVNKITYGACPKYVKQNTLKLATGMRNVPEKGLFGAIAGFIENGWEGMIDGWYGFRHQNSEGTGQAADLKSTQAAIDQINGKLNRVIEKTLLVALENQHTIDLTDSEMNKLFEKTGRQLRENAEDMGNGCFKIYHKCDNACIESIRNGTYDHDVYRDEALNNRFQ Motif0261_HEEHE_2596_0001
DKEEYRRIAQKLLEVKRLASASDPNLAKKAQKLIEELKKKINDEYVQEALTEAEKLARKVLS PGATLCLGHHAVPNGTLVKTITDDQIEVTDATELVQSIPNDKPFQNVNKITYGACPKYVKQNTLKLATGMRNVPEKGLFGAIAGFIENGWEGMIDGWYGFRHQNSEGTGQAADLKSTQAAIDQINGKLNRVIEKTLLVALENQHTIDLTDSEMNKLFEKTGRQLRENAEDMGNGCFKIYHKCDNACIESIRNGTYDHDVYRDEALNNRFQ Motif0327_ems_3hC_1258_0001
SEEERLKRLLEMAHKLAGVPDFKVEIHNGTVRVTVNGDTEEAHSALYSAEQILKLANVKLEKQKR PGATLCLGHHAVPNGTLVKTITDDQIEVTDATELVQSIPNDKPFQNVNKITYGACPKYVKQNTLKLATGMRNVPEKGLFGAIAGFIENGWEGMIDGWYGFRHQNSEGTGQAADLKSTQAAIDQINGKLNRVIEKTLLVALENQHTIDLTDSEMNKLFEKTGRQLRENAEDMGNGCFKIYHKCDNACIESIRNGTYDHDVYRDEALNNRFQ Motif0196_HEEHE_3140_0001
DEREIRVEFQLRLARKLGDKKAAKIAEEFLKKLRSGKVSEDDHKKWRELWIKAMLE PGATLCLGHHAVPNGTLVKTITDDQIEVTDATELVQSIPNDKPFQNVNKITYGACPKYVKQNTLKLATGMRNVPEKGLFGAIAGFIENGWEGMIDGWYGFRHQNSEGTGQAADLKSTQAAIDQINGKLNRVIEKTLLVALENQHTIDLTDSEMNKLFEKTGRQLRENAEDMGNGCFKIYHKCDNACIESIRNGTYDHDVYRDEALNNRFQ Motif0197_HHH_eva_0544_0001
TEDLERAVELLKKKDPTKAYRLETRIRLQKKGNPAARRLAEILAERLKRSPDPEEREVARLIERD PGATLCLGHHAVPNGTLVKTITDDQIEVTDATELVQSIPNDKPFQNVNKITYGACPKYVKQNTLKLATGMRNVPEKGLFGAIAGFIENGWEGMIDGWYGFRHQNSEGTGQAADLKSTQAAIDQINGKLNRVIEKTLLVALENQHTIDLTDSEMNKLFEKTGRQLRENAEDMGNGCFKIYHKCDNACIESIRNGTYDHDVYRDEALNNRFQ Motif0002_bcov_4helix_13636_0001
DPTEVKKKLEELARRAVNAPDPTEQDRIMETAMKLIKDYTEDPHIIKDLAQHFLRVYAQYKI PGATLCLGHHAVPNGTLVKTITDDQIEVTDATELVQSIPNDKPFQNVNKITYGACPKYVKQNTLKLATGMRNVPEKGLFGAIAGFIENGWEGMIDGWYGFRHQNSEGTGQAADLKSTQAAIDQINGKLNRVIEKTLLVALENQHTIDLTDSEMNKLFEKTGRQLRENAEDMGNGCFKIYHKCDNACIESIRNGTYDHDVYRDEALNNRFQ Motif0135_ems_3hM_2347_0001_0003
PEHEKMQNKYRARAQVKLVENATSDEEAKELITLAKKWAEDVGDEEIKRYLEELLKEAKKKVKS PGATLCLGHHAVPNGTLVKTITDDQIEVTDATELVQSIPNDKPFQNVNKITYGACPKYVKQNTLKLATGMRNVPEKGLFGAIAGFIENGWEGMIDGWYGFRHQNSEGTGQAADLKSTQAAIDQINGKLNRVIEKTLLVALENQHTIDLTDSEMNKLFEKTGRQLRENAEDMGNGCFKIYHKCDNACIESIRNGTYDHDVYRDEALNNRFQ Motif0001_ems_3hM_1036_0001_0001
DIDEEVEKLLKEAEELAEKANNEMAKWAIRVAQQLVRTARRLNDKEKAKKIADKLVEYVRRLY PGATLCLGHHAVPNGTLVKTITDDQIEVTDATELVQSIPNDKPFQNVNKITYGACPKYVKQNTLKLATGMRNVPEKGLFGAIAGFIENGWEGMIDGWYGFRHQNSEGTGQAADLKSTQAAIDQINGKLNRVIEKTLLVALENQHTIDLTDSEMNKLFEKTGRQLRENAEDMGNGCFKIYHKCDNACIESIRNGTYDHDVYRDEALNNRFQ Motif0268_ems_3hM_2999_0001_0001
TEEDYELKYRLYTQRKALKEGLIDNDLAKKAAKRAEEEARKQGNDEVQKEVEKLKKYIEKYG PGATLCLGHHAVPNGTLVKTITDDQIEVTDATELVQSIPNDKPFQNVNKITYGACPKYVKQNTLKLATGMRNVPEKGLFGAIAGFIENGWEGMIDGWYGFRHQNSEGTGQAADLKSTQAAIDQINGKLNRVIEKTLLVALENQHTIDLTDSEMNKLFEKTGRQLRENAEDMGNGCFKIYHKCDNACIESIRNGTYDHDVYRDEALNNRFQ Motif0126_HHH_eva_0380_0001_0003
NEEARRVARHVSQRVFRALVNNDPDRADKLVKYLEEVARKANDPEAQKAAKQLKEAVDMTKK PGATLCLGHHAVPNGTLVKTITDDQIEVTDATELVQSIPNDKPFQNVNKITYGACPKYVKQNTLKLATGMRNVPEKGLFGAIAGFIENGWEGMIDGWYGFRHQNSEGTGQAADLKSTQAAIDQINGKLNRVIEKTLLVALENQHTIDLTDSEMNKLFEKTGRQLRENAEDMGNGCFKIYHKCDNACIESIRNGTYDHDVYRDEALNNRFQ Motif0127_ems_3hC_1076_0002_0001
SDEDKLKVYTYVYRLAVEAAKDEDAERKARKRLDKHLKDLKVPEAEEFKKRYDELVKLVRSLLS PGATLCLGHHAVPNGTLVKTITDDQIEVTDATELVQSIPNDKPFQNVNKITYGACPKYVKQNTLKLATGMRNVPEKGLFGAIAGFIENGWEGMIDGWYGFRHQNSEGTGQAADLKSTQAAIDQINGKLNRVIEKTLLVALENQHTIDLTDSEMNKLFEKTGRQLRENAEDMGNGCFKIYHKCDNACIESIRNGTYDHDVYRDEALNNRFQ Motif0077_ems_3hC_923_0001_0001_0002
SEVRKAIEKVREEAERRGDEEVWKAAEYARKAYEEGKVDPQTAQRYLEQLQEALDI PGATLCLGHHAVPNGTLVKTITDDQIEVTDATELVQSIPNDKPFQNVNKITYGACPKYVKQNTLKLATGMRNVPEKGLFGAIAGFIENGWEGMIDGWYGFRHQNSEGTGQAADLKSTQAAIDQINGKLNRVIEKTLLVALENQHTIDLTDSEMNKLFEKTGRQLRENAEDMGNGCFKIYHKCDNACIESIRNGTYDHDVYRDEALNNRFQ Motif0038_HHH_eva_0771_0001
DEEEILQLADRLYRAAFDAQDPNLRDKAQKAARQLTEALSKNDEDKVKDASKKAKEAIKTVES PGATLCLGHHAVPNGTLVKTITDDQIEVTDATELVQSIPNDKPFQNVNKITYGACPKYVKQNTLKLATGMRNVPEKGLFGAIAGFIENGWEGMIDGWYGFRHQNSEGTGQAADLKSTQAAIDQINGKLNRVIEKTLLVALENQHTIDLTDSEMNKLFEKTGRQLRENAEDMGNGCFKIYHKCDNACIESIRNGTYDHDVYRDEALNNRFQ Motif0324_ems_3hC_581_0001
SEEDESRVIQIAYRAAIQAARSPEDEKRARTLVTQAAEKYNVPNKEKVQKIFDKALRLAKQDVK PGATLCLGHHAVPNGTLVKTITDDQIEVTDATELVQSIPNDKPFQNVNKITYGACPKYVKQNTLKLATGMRNVPEKGLFGAIAGFIENGWEGMIDGWYGFRHQNSEGTGQAADLKSTQAAIDQINGKLNRVIEKTLLVALENQHTIDLTDSEMNKLFEKTGRQLRENAEDMGNGCFKIYHKCDNACIESIRNGTYDHDVYRDEALNNRFQ Motif0023_ems_3hM_365_0001_0002
PPYEVKYWLWTLQALATKKNLEEVQKYLSKVEKKVSSALNNGDEETARDIWRKALRWVTEF PGATLCLGHHAVPNGTLVKTITDDQIEVTDATELVQSIPNDKPFQNVNKITYGACPKYVKQNTLKLATGMRNVPEKGLFGAIAGFIENGWEGMIDGWYGFRHQNSEGTGQAADLKSTQAAIDQINGKLNRVIEKTLLVALENQHTIDLTDSEMNKLFEKTGRQLRENAEDMGNGCFKIYHKCDNACIESIRNGTYDHDVYRDEALNNRFQ Motif0551_ems_3hC_910_0001_0003_0002
GQELSETAKTILTEARKLARTPEIKYRLRAEKRQLEEAEKKNDDELLKLALKMAEKLYKKAKS PGATLCLGHHAVPNGTLVKTITDDQIEVTDATELVQSIPNDKPFQNVNKITYGACPKYVKQNTLKLATGMRNVPEKGLFGAIAGFIENGWEGMIDGWYGFRHQNSEGTGQAADLKSTQAAIDQINGKLNRVIEKTLLVALENQHTIDLTDSEMNKLFEKTGRQLRENAEDMGNGCFKIYHKCDNACIESIRNGTYDHDVYRDEALNNRFQ Motif0326_ems_3hM_1722_0001_0002
SLEEELEEALKRNIQEVVNIIYHILAQARLRGDPELKRELEEVVEKLAEKYNNPYLRRVLEAVKE PGATLCLGHHAVPNGTLVKTITDDQIEVTDATELVQSIPNDKPFQNVNKITYGACPKYVKQNTLKLATGMRNVPEKGLFGAIAGFIENGWEGMIDGWYGFRHQNSEGTGQAADLKSTQAAIDQINGKLNRVIEKTLLVALENQHTIDLTDSEMNKLFEKTGRQLRENAEDMGNGCFKIYHKCDNACIESIRNGTYDHDVYRDEALNNRFQ Motif0216_bcov_4helix_08441_0001_0001
NEYAQEQAKMLAESAYKQRDEEALKMVTDWAKTVADRDNDPEAEKVAKEAKKALEKLQSS PGATLCLGHHAVPNGTLVKTITDDQIEVTDATELVQSIPNDKPFQNVNKITYGACPKYVKQNTLKLATGMRNVPEKGLFGAIAGFIENGWEGMIDGWYGFRHQNSEGTGQAADLKSTQAAIDQINGKLNRVIEKTLLVALENQHTIDLTDSEMNKLFEKTGRQLRENAEDMGNGCFKIYHKCDNACIESIRNGTYDHDVYRDEALNNRFQ Motif0275_ems_3hC_793_0001_0003_0002
DELLKKELEKLIKKARKAIKDNDPLKAATLVYRLYLAARKANDEEAKKEAEELKKQVEKLI PGATLCLGHHAVPNGTLVKTITDDQIEVTDATELVQSIPNDKPFQNVNKITYGACPKYVKQNTLKLATGMRNVPEKGLFGAIAGFIENGWEGMIDGWYGFRHQNSEGTGQAADLKSTQAAIDQINGKLNRVIEKTLLVALENQHTIDLTDSEMNKLFEKTGRQLRENAEDMGNGCFKIYHKCDNACIESIRNGTYDHDVYRDEALNNRFQ Motif0005_ems_3hC_836_0001_0001
THEQAAERYLEELARAAGVPSVSVHVKDGKISVTVSGDDERAQTVSRLVKRYAKYFNLDVSVTVK PGATLCLGHHAVPNGTLVKTITDDQIEVTDATELVQSIPNDKPFQNVNKITYGACPKYVKQNTLKLATGMRNVPEKGLFGAIAGFIENGWEGMIDGWYGFRHQNSEGTGQAADLKSTQAAIDQINGKLNRVIEKTLLVALENQHTIDLTDSEMNKLFEKTGRQLRENAEDMGNGCFKIYHKCDNACIESIRNGTYDHDVYRDEALNNRFQ Motif0052_HEEHE_0244_0001
DAIKELKKLVDKAHELNRQNTDEAKSRAQELAKQVEKILSQIEDPVERYAAKQAWQLVQSAAKG PGATLCLGHHAVPNGTLVKTITDDQIEVTDATELVQSIPNDKPFQNVNKITYGACPKYVKQNTLKLATGMRNVPEKGLFGAIAGFIENGWEGMIDGWYGFRHQNSEGTGQAADLKSTQAAIDQINGKLNRVIEKTLLVALENQHTIDLTDSEMNKLFEKTGRQLRENAEDMGNGCFKIYHKCDNACIESIRNGTYDHDVYRDEALNNRFQ Motif0534_ems_3hC_453_0001_0001
SEYLEYLLRLAALVAYLLRNEDELKSITDKAKTLADKFNDPRLEKAAKEIKKLLEKLQSS PGATLCLGHHAVPNGTLVKTITDDQIEVTDATELVQSIPNDKPFQNVNKITYGACPKYVKQNTLKLATGMRNVPEKGLFGAIAGFIENGWEGMIDGWYGFRHQNSEGTGQAADLKSTQAAIDQINGKLNRVIEKTLLVALENQHTIDLTDSEMNKLFEKTGRQLRENAEDMGNGCFKIYHKCDNACIESIRNGTYDHDVYRDEALNNRFQ Motif0396_ems_3hC_793_0001_0001_0001
DAMTRAYMLASHARMLRKQNTDEAKSEVKELSKEAKKLKSQIDDPRLRRVVSEAIEHIDKLSKG PGATLCLGHHAVPNGTLVKTITDDQIEVTDATELVQSIPNDKPFQNVNKITYGACPKYVKQNTLKLATGMRNVPEKGLFGAIAGFIENGWEGMIDGWYGFRHQNSEGTGQAADLKSTQAAIDQINGKLNRVIEKTLLVALENQHTIDLTDSEMNKLFEKTGRQLRENAEDMGNGCFKIYHKCDNACIESIRNGTYDHDVYRDEALNNRFQ Motif0242_ems_3hC_453_0002_0001_0001
DEAYRIAAQLAVKAKMAYDNNDKDKVETALREVEDAKKKAQDPRLRYALDLAYKIVKKLLTN PGATLCLGHHAVPNGTLVKTITDDQIEVTDATELVQSIPNDKPFQNVNKITYGACPKYVKQNTLKLATGMRNVPEKGLFGAIAGFIENGWEGMIDGWYGFRHQNSEGTGQAADLKSTQAAIDQINGKLNRVIEKTLLVALENQHTIDLTDSEMNKLFEKTGRQLRENAEDMGNGCFKIYHKCDNACIESIRNGTYDHDVYRDEALNNRFQ Motif0330_ems_3hC_1630_0001_0002
DTVRELAQRLFRLVAQAKQENDPDREKLARTVLEQFLKVARNASKEELERFAKTALEKIEKS PGATLCLGHHAVPNGTLVKTITDDQIEVTDATELVQSIPNDKPFQNVNKITYGACPKYVKQNTLKLATGMRNVPEKGLFGAIAGFIENGWEGMIDGWYGFRHQNSEGTGQAADLKSTQAAIDQINGKLNRVIEKTLLVALENQHTIDLTDSEMNKLFEKTGRQLRENAEDMGNGCFKIYHKCDNACIESIRNGTYDHDVYRDEALNNRFQ Motif0099_ems_3hM_536_0001_0001
DERSELSQARYRLHAQEKNPINKKYVESVWRTAKKLLEKNPNDETVRRLLEHAEKVLKRIRS PGATLCLGHHAVPNGTLVKTITDDQIEVTDATELVQSIPNDKPFQNVNKITYGACPKYVKQNTLKLATGMRNVPEKGLFGAIAGFIENGWEGMIDGWYGFRHQNSEGTGQAADLKSTQAAIDQINGKLNRVIEKTLLVALENQHTIDLTDSEMNKLFEKTGRQLRENAEDMGNGCFKIYHKCDNACIESIRNGTYDHDVYRDEALNNRFQ Motif0007_ems_3hM_3530_0001_0001
SLEEVLELLLKRIPDPQQQMRVRAQLRLLRRGEVDPKVVVIILIRIAEELGDPDIVKKLREILRK PGATLCLGHHAVPNGTLVKTITDDQIEVTDATELVQSIPNDKPFQNVNKITYGACPKYVKQNTLKLATGMRNVPEKGLFGAIAGFIENGWEGMIDGWYGFRHQNSEGTGQAADLKSTQAAIDQINGKLNRVIEKTLLVALENQHTIDLTDSEMNKLFEKTGRQLRENAEDMGNGCFKIYHKCDNACIESIRNGTYDHDVYRDEALNNRFQ Motif0135_bcov_4helix_11885_0003
DEEEEKADIAIRQAKKLASSPDPYRRRAQLKFLREVKSQIKDEKIRRKIEKVAQELEKKAS PGATLCLGHHAVPNGTLVKTITDDQIEVTDATELVQSIPNDKPFQNVNKITYGACPKYVKQNTLKLATGMRNVPEKGLFGAIAGFIENGWEGMIDGWYGFRHQNSEGTGQAADLKSTQAAIDQINGKLNRVIEKTLLVALENQHTIDLTDSEMNKLFEKTGRQLRENAEDMGNGCFKIYHKCDNACIESIRNGTYDHDVYRDEALNNRFQ Motif0456_ems_3hM_321_0001_0002
DQEELVSEVIREIPNPDVAQLIFRWQAQKKVGNKELLKKLEEELEEAAEKLNDPKLRKALEVLRR PGATLCLGHHAVPNGTLVKTITDDQIEVTDATELVQSIPNDKPFQNVNKITYGACPKYVKQNTLKLATGMRNVPEKGLFGAIAGFIENGWEGMIDGWYGFRHQNSEGTGQAADLKSTQAAIDQINGKLNRVIEKTLLVALENQHTIDLTDSEMNKLFEKTGRQLRENAEDMGNGCFKIYHKCDNACIESIRNGTYDHDVYRDEALNNRFQ Motif0104_bcov_4helix_07088_0001
SQEDAKRIATYAYKMAEKDGNPWALRQARELIESAAKLVTDPNIRKYLKKLHENLERQE PGATLCLGHHAVPNGTLVKTITDDQIEVTDATELVQSIPNDKPFQNVNKITYGACPKYVKQNTLKLATGMRNVPEKGLFGAIAGFIENGWEGMIDGWYGFRHQNSEGTGQAADLKSTQAAIDQINGKLNRVIEKTLLVALENQHTIDLTDSEMNKLFEKTGRQLRENAEDMGNGCFKIYHKCDNACIESIRNGTYDHDVYRDEALNNRFQ Motif0530_ems_3hM_305_0001_0002
DKEEAHKRAEELSRKASTHNNRELAAEAAQIAYRLVAQAKLENDEDHLKKAEKALKHIYKIAT PGATLCLGHHAVPNGTLVKTITDDQIEVTDATELVQSIPNDKPFQNVNKITYGACPKYVKQNTLKLATGMRNVPEKGLFGAIAGFIENGWEGMIDGWYGFRHQNSEGTGQAADLKSTQAAIDQINGKLNRVIEKTLLVALENQHTIDLTDSEMNKLFEKTGRQLRENAEDMGNGCFKIYHKCDNACIESIRNGTYDHDVYRDEALNNRFQ Motif0007_ems_3hM_2575_0001_0004
DEKEKIRSTIKTLLDRIKNAESEQEQYRLVAQALVYAKLVPDPEARELAKKLEDIWEKLL PGATLCLGHHAVPNGTLVKTITDDQIEVTDATELVQSIPNDKPFQNVNKITYGACPKYVKQNTLKLATGMRNVPEKGLFGAIAGFIENGWEGMIDGWYGFRHQNSEGTGQAADLKSTQAAIDQINGKLNRVIEKTLLVALENQHTIDLTDSEMNKLFEKTGRQLRENAEDMGNGCFKIYHKCDNACIESIRNGTYDHDVYRDEALNNRFQ Motif0132_ems_3hC_551_0001_0001
DEEYKKKATEARKELKEATKKVQDKIMREIFKTLIKLLEEAIRKDDDHALVQLILRAHAQVKIV PGATLCLGHHAVPNGTLVKTITDDQIEVTDATELVQSIPNDKPFQNVNKITYGACPKYVKQNTLKLATGMRNVPEKGLFGAIAGFIENGWEGMIDGWYGFRHQNSEGTGQAADLKSTQAAIDQINGKLNRVIEKTLLVALENQHTIDLTDSEMNKLFEKTGRQLRENAEDMGNGCFKIYHKCDNACIESIRNGTYDHDVYRDEALNNRFQ Motif0120_ems_3hM_1358_0001_0003
TERQTVIRYIQQLAERLGLDDFSVHERDNRVQVTFSGDSDKVKRAIKLATEVATMLGVPVDFQVR PGATLCLGHHAVPNGTLVKTITDDQIEVTDATELVQSIPNDKPFQNVNKITYGACPKYVKQNTLKLATGMRNVPEKGLFGAIAGFIENGWEGMIDGWYGFRHQNSEGTGQAADLKSTQAAIDQINGKLNRVIEKTLLVALENQHTIDLTDSEMNKLFEKTGRQLRENAEDMGNGCFKIYHKCDNACIESIRNGTYDHDVYRDEALNNRFQ Motif0038_HEEHE_2096_0001_0002
SHEQTLQRLVKLAAEAAGVDKFSVTVHNGSLKVRVRGTDESSQRLIKFVTLVAEYANVPVEVEQE PGATLCLGHHAVPNGTLVKTITDDQIEVTDATELVQSIPNDKPFQNVNKITYGACPKYVKQNTLKLATGMRNVPEKGLFGAIAGFIENGWEGMIDGWYGFRHQNSEGTGQAADLKSTQAAIDQINGKLNRVIEKTLLVALENQHTIDLTDSEMNKLFEKTGRQLRENAEDMGNGCFKIYHKCDNACIESIRNGTYDHDVYRDEALNNRFQ Motif0458_HEEHE_1790_0001_0001
SKEEKISKMIERAARAFGVPHVEVSVSNGTIHVTLRGTDLKAQSAKRYVEEVAENMGVPVSVTHQ PGATLCLGHHAVPNGTLVKTITDDQIEVTDATELVQSIPNDKPFQNVNKITYGACPKYVKQNTLKLATGMRNVPEKGLFGAIAGFIENGWEGMIDGWYGFRHQNSEGTGQAADLKSTQAAIDQINGKLNRVIEKTLLVALENQHTIDLTDSEMNKLFEKTGRQLRENAEDMGNGCFKIYHKCDNACIESIRNGTYDHDVYRDEALNNRFQ Motif0046_HEEHE_1915_0001
DKKEEADEAEKKLKDALDKNDEEKYNKAAEEAHRVAAQAKDERLMRIILKLAKEFNDRKT PGATLCLGHHAVPNGTLVKTITDDQIEVTDATELVQSIPNDKPFQNVNKITYGACPKYVKQNTLKLATGMRNVPEKGLFGAIAGFIENGWEGMIDGWYGFRHQNSEGTGQAADLKSTQAAIDQINGKLNRVIEKTLLVALENQHTIDLTDSEMNKLFEKTGRQLRENAEDMGNGCFKIYHKCDNACIESIRNGTYDHDVYRDEALNNRFQ Motif0055_ems_3hM_2978_0001_0001
TVEERMAQELLEIAKEAYKKNDERAERQALYLLRAVLNLAQNKKVQDKVKKEVETLEKLHKS PGATLCLGHHAVPNGTLVKTITDDQIEVTDATELVQSIPNDKPFQNVNKITYGACPKYVKQNTLKLATGMRNVPEKGLFGAIAGFIENGWEGMIDGWYGFRHQNSEGTGQAADLKSTQAAIDQINGKLNRVIEKTLLVALENQHTIDLTDSEMNKLFEKTGRQLRENAEDMGNGCFKIYHKCDNACIESIRNGTYDHDVYRDEALNNRFQ Motif0524_ems_3hM_2886_0001_0001
DLREEHQKVLKRAQEAAKNKDSQKAYRLAAQARLIARRIGDEKLEKQVDKVSEQIWRLLK PGATLCLGHHAVPNGTLVKTITDDQIEVTDATELVQSIPNDKPFQNVNKITYGACPKYVKQNTLKLATGMRNVPEKGLFGAIAGFIENGWEGMIDGWYGFRHQNSEGTGQAADLKSTQAAIDQINGKLNRVIEKTLLVALENQHTIDLTDSEMNKLFEKTGRQLRENAEDMGNGCFKIYHKCDNACIESIRNGTYDHDVYRDEALNNRFQ Motif0003_ems_3hC_444_0001_0003
DEKAERLLERAEKHDPRLRELVEEWREAVKNKDQRRLAELLYYLATEYGFSPEDLEELLRLAKKR PGATLCLGHHAVPNGTLVKTITDDQIEVTDATELVQSIPNDKPFQNVNKITYGACPKYVKQNTLKLATGMRNVPEKGLFGAIAGFIENGWEGMIDGWYGFRHQNSEGTGQAADLKSTQAAIDQINGKLNRVIEKTLLVALENQHTIDLTDSEMNKLFEKTGRQLRENAEDMGNGCFKIYHKCDNACIESIRNGTYDHDVYRDEALNNRFQ Motif0258_bcov_4helix_05197_0001_0002
SEERKHKLAHDLAEVLLKLQDPKQQKDYLTEVKKEAEKKNDEELKMAVQNAERYAEELRRS PGATLCLGHHAVPNGTLVKTITDDQIEVTDATELVQSIPNDKPFQNVNKITYGACPKYVKQNTLKLATGMRNVPEKGLFGAIAGFIENGWEGMIDGWYGFRHQNSEGTGQAADLKSTQAAIDQINGKLNRVIEKTLLVALENQHTIDLTDSEMNKLFEKTGRQLRENAEDMGNGCFKIYHKCDNACIESIRNGTYDHDVYRDEALNNRFQ Motif0043_ems_3hC_571_0001_0001_0002
DHEEEAEKLLKRAEKLVKTYEDPNIIHEAAELAYRAYTQATDPRLRKLANEILKVAIKASQS PGATLCLGHHAVPNGTLVKTITDDQIEVTDATELVQSIPNDKPFQNVNKITYGACPKYVKQNTLKLATGMRNVPEKGLFGAIAGFIENGWEGMIDGWYGFRHQNSEGTGQAADLKSTQAAIDQINGKLNRVIEKTLLVALENQHTIDLTDSEMNKLFEKTGRQLRENAEDMGNGCFKIYHKCDNACIESIRNGTYDHDVYRDEALNNRFQ Motif0126_ems_3hM_2872_0001_0002
DPKKLDELRKKIETVLRKVTDPEAQRAAKKALENAEEALKKQDPSLEYLARQQLKLAERQQ PGATLCLGHHAVPNGTLVKTITDDQIEVTDATELVQSIPNDKPFQNVNKITYGACPKYVKQNTLKLATGMRNVPEKGLFGAIAGFIENGWEGMIDGWYGFRHQNSEGTGQAADLKSTQAAIDQINGKLNRVIEKTLLVALENQHTIDLTDSEMNKLFEKTGRQLRENAEDMGNGCFKIYHKCDNACIESIRNGTYDHDVYRDEALNNRFQ Motif0571_ems_3hM_3051_0001_0001
DDVKKEVRDLARTAYRLAVSRDPENYKKAQELLKRAEKLARKDPQLEMRVRAQKKIVERAFKS PGATLCLGHHAVPNGTLVKTITDDQIEVTDATELVQSIPNDKPFQNVNKITYGACPKYVKQNTLKLATGMRNVPEKGLFGAIAGFIENGWEGMIDGWYGFRHQNSEGTGQAADLKSTQAAIDQINGKLNRVIEKTLLVALENQHTIDLTDSEMNKLFEKTGRQLRENAEDMGNGCFKIYHKCDNACIESIRNGTYDHDVYRDEALNNRFQ Motif0120_ems_3hM_942_0001_0002
TEEEKLESWWRKAKELADRVEDPEARHYLRMVLKLYERAVKEKDRYRARAQRKIFEKYLSQVL PGATLCLGHHAVPNGTLVKTITDDQIEVTDATELVQSIPNDKPFQNVNKITYGACPKYVKQNTLKLATGMRNVPEKGLFGAIAGFIENGWEGMIDGWYGFRHQNSEGTGQAADLKSTQAAIDQINGKLNRVIEKTLLVALENQHTIDLTDSEMNKLFEKTGRQLRENAEDMGNGCFKIYHKCDNACIESIRNGTYDHDVYRDEALNNRFQ Motif0322_ems_3hM_1371_0001_0002
SEEEWKRRVKKAAKSGDAIKAATLVYRAYIHGAISEEAHKELRKIIQRAKSS PGATLCLGHHAVPNGTLVKTITDDQIEVTDATELVQSIPNDKPFQNVNKITYGACPKYVKQNTLKLATGMRNVPEKGLFGAIAGFIENGWEGMIDGWYGFRHQNSEGTGQAADLKSTQAAIDQINGKLNRVIEKTLLVALENQHTIDLTDSEMNKLFEKTGRQLRENAEDMGNGCFKIYHKCDNACIESIRNGTYDHDVYRDEALNNRFQ Motif0228_HHH_eva_0440_0001_0002
DDRHKAAEELYRRFAQAVLHNDEEALERIVKLAKDLAEKFDDPYLRYVAEMLKRLLSDWQK PGATLCLGHHAVPNGTLVKTITDDQIEVTDATELVQSIPNDKPFQNVNKITYGACPKYVKQNTLKLATGMRNVPEKGLFGAIAGFIENGWEGMIDGWYGFRHQNSEGTGQAADLKSTQAAIDQINGKLNRVIEKTLLVALENQHTIDLTDSEMNKLFEKTGRQLRENAEDMGNGCFKIYHKCDNACIESIRNGTYDHDVYRDEALNNRFQ Motif0122_ems_3hC_162_0002_0001_0003
NTLEEVVRLAQDALKKVQDNPDDNHARFYAESQVKILDELEKKSRDPRAQELARRVKELYKKVV PGATLCLGHHAVPNGTLVKTITDDQIEVTDATELVQSIPNDKPFQNVNKITYGACPKYVKQNTLKLATGMRNVPEKGLFGAIAGFIENGWEGMIDGWYGFRHQNSEGTGQAADLKSTQAAIDQINGKLNRVIEKTLLVALENQHTIDLTDSEMNKLFEKTGRQLRENAEDMGNGCFKIYHKCDNACIESIRNGTYDHDVYRDEALNNRFQ Motif0184_ems_3hC_965_0001_0001_0001
DVDEELDKFQKHIKEIVDRNPDQRRKAIEIAYRWLAQLLLEIQDPNQREKARRFVEKVIREAK PGATLCLGHHAVPNGTLVKTITDDQIEVTDATELVQSIPNDKPFQNVNKITYGACPKYVKQNTLKLATGMRNVPEKGLFGAIAGFIENGWEGMIDGWYGFRHQNSEGTGQAADLKSTQAAIDQINGKLNRVIEKTLLVALENQHTIDLTDSEMNKLFEKTGRQLRENAEDMGNGCFKIYHKCDNACIESIRNGTYDHDVYRDEALNNRFQ Motif0008_ems_3hM_3455_0001_0002
SLKVVTEVFYIASNVRMGNLDPKKAEELIRKLRDKYGDPAVEKLLRIFQKELNK PGATLCLGHHAVPNGTLVKTITDDQIEVTDATELVQSIPNDKPFQNVNKITYGACPKYVKQNTLKLATGMRNVPEKGLFGAIAGFIENGWEGMIDGWYGFRHQNSEGTGQAADLKSTQAAIDQINGKLNRVIEKTLLVALENQHTIDLTDSEMNKLFEKTGRQLRENAEDMGNGCFKIYHKCDNACIESIRNGTYDHDVYRDEALNNRFQ Motif0464_HHH_eva_0740_0001
SETDEVVKKLREILKEAREKNDPKLAEKAYRLAEKWLQKDPTDEKIKEAQNEARYLRQKLEI PGATLCLGHHAVPNGTLVKTITDDQIEVTDATELVQSIPNDKPFQNVNKITYGACPKYVKQNTLKLATGMRNVPEKGLFGAIAGFIENGWEGMIDGWYGFRHQNSEGTGQAADLKSTQAAIDQINGKLNRVIEKTLLVALENQHTIDLTDSEMNKLFEKTGRQLRENAEDMGNGCFKIYHKCDNACIESIRNGTYDHDVYRDEALNNRFQ Motif0085_ems_3hM_446_0001_0002
DEEELEKAIEAIERNDPRVLNLLYRLLFDARERGNEEEVKVLEKVLELLLRGDPDKARKLLEDLR PGATLCLGHHAVPNGTLVKTITDDQIEVTDATELVQSIPNDKPFQNVNKITYGACPKYVKQNTLKLATGMRNVPEKGLFGAIAGFIENGWEGMIDGWYGFRHQNSEGTGQAADLKSTQAAIDQINGKLNRVIEKTLLVALENQHTIDLTDSEMNKLFEKTGRQLRENAEDMGNGCFKIYHKCDNACIESIRNGTYDHDVYRDEALNNRFQ Motif0324_bcov_4helix_04471_0001
TDEVAKRLYELATTAASKAGNEELKKRADTVYKQWEKAKRNNDPKKAKELSELLYRLYTQARL PGATLCLGHHAVPNGTLVKTITDDQIEVTDATELVQSIPNDKPFQNVNKITYGACPKYVKQNTLKLATGMRNVPEKGLFGAIAGFIENGWEGMIDGWYGFRHQNSEGTGQAADLKSTQAAIDQINGKLNRVIEKTLLVALENQHTIDLTDSEMNKLFEKTGRQLRENAEDMGNGCFKIYHKCDNACIESIRNGTYDHDVYRDEALNNRFQ Motif0126_ems_3hM_1542_0001_0004
SDMDKLVKELTDIAREAYKHNDELRIVSALLSAEYLARSTKNPKFEELYKYIKTLLDQVRK PGATLCLGHHAVPNGTLVKTITDDQIEVTDATELVQSIPNDKPFQNVNKITYGACPKYVKQNTLKLATGMRNVPEKGLFGAIAGFIENGWEGMIDGWYGFRHQNSEGTGQAADLKSTQAAIDQINGKLNRVIEKTLLVALENQHTIDLTDSEMNKLFEKTGRQLRENAEDMGNGCFKIYHKCDNACIESIRNGTYDHDVYRDEALNNRFQ Motif0117_ems_3hM_1325_0001
SERSKLAEEAYHLVAQARLKNNEEAEDLAQKAVHIALEGFRKNDDDLVDKVRKINEDAKRKLS PGATLCLGHHAVPNGTLVKTITDDQIEVTDATELVQSIPNDKPFQNVNKITYGACPKYVKQNTLKLATGMRNVPEKGLFGAIAGFIENGWEGMIDGWYGFRHQNSEGTGQAADLKSTQAAIDQINGKLNRVIEKTLLVALENQHTIDLTDSEMNKLFEKTGRQLRENAEDMGNGCFKIYHKCDNACIESIRNGTYDHDVYRDEALNNRFQ Motif0555_ems_3hC_142_0002_0001_0001
DETAKKLSKLVTRVARMLGLDEEDQRKAQELARRLVKSGISEIQAMMKVATWLYRVYVRR PGATLCLGHHAVPNGTLVKTITDDQIEVTDATELVQSIPNDKPFQNVNKITYGACPKYVKQNTLKLATGMRNVPEKGLFGAIAGFIENGWEGMIDGWYGFRHQNSEGTGQAADLKSTQAAIDQINGKLNRVIEKTLLVALENQHTIDLTDSEMNKLFEKTGRQLRENAEDMGNGCFKIYHKCDNACIESIRNGTYDHDVYRDEALNNRFQ Motif0077_HHH_eva_0026_0001_0003
PELDKEVKRIQDIADKVVKKASDPSIQKAAKWLKKAAEEARQKKDKEKVKALARYIEELLEAVS PGATLCLGHHAVPNGTLVKTITDDQIEVTDATELVQSIPNDKPFQNVNKITYGACPKYVKQNTLKLATGMRNVPEKGLFGAIAGFIENGWEGMIDGWYGFRHQNSEGTGQAADLKSTQAAIDQINGKLNRVIEKTLLVALENQHTIDLTDSEMNKLFEKTGRQLRENAEDMGNGCFKIYHKCDNACIESIRNGTYDHDVYRDEALNNRFQ Motif0504_ems_3hC_414_0001
SEMEEVYRELAQILVEIKEGKLSPEEARRRLEEAKKKAKKSGNPRLEENVRMVEEIVERLG PGATLCLGHHAVPNGTLVKTITDDQIEVTDATELVQSIPNDKPFQNVNKITYGACPKYVKQNTLKLATGMRNVPEKGLFGAIAGFIENGWEGMIDGWYGFRHQNSEGTGQAADLKSTQAAIDQINGKLNRVIEKTLLVALENQHTIDLTDSEMNKLFEKTGRQLRENAEDMGNGCFKIYHKCDNACIESIRNGTYDHDVYRDEALNNRFQ Motif0054_HHH_eva_0293_0001_0001
PELIEEALELLKEGDPDKVREVLEELVERAMREGDPNAQLIYRALAQARVGNPDEVRKLLREVLK PGATLCLGHHAVPNGTLVKTITDDQIEVTDATELVQSIPNDKPFQNVNKITYGACPKYVKQNTLKLATGMRNVPEKGLFGAIAGFIENGWEGMIDGWYGFRHQNSEGTGQAADLKSTQAAIDQINGKLNRVIEKTLLVALENQHTIDLTDSEMNKLFEKTGRQLRENAEDMGNGCFKIYHKCDNACIESIRNGTYDHDVYRDEALNNRFQ Motif0125_bcov_4helix_11522_0001
DEEQIIEWYIKSIAKLAGVPSISVSVKDGKISVTVSGDDERAQNVSKAIKRYAKYLNLDVSVTVK PGATLCLGHHAVPNGTLVKTITDDQIEVTDATELVQSIPNDKPFQNVNKITYGACPKYVKQNTLKLATGMRNVPEKGLFGAIAGFIENGWEGMIDGWYGFRHQNSEGTGQAADLKSTQAAIDQINGKLNRVIEKTLLVALENQHTIDLTDSEMNKLFEKTGRQLRENAEDMGNGCFKIYHKCDNACIESIRNGTYDHDVYRDEALNNRFQ Motif0261_HEEHE_0244_0001_0001
DDRLKVLIRLMNLFYRALFRNDEEALEQIVKLAKDLAEKLDDPLLRELAKKLKDMLSKWQK PGATLCLGHHAVPNGTLVKTITDDQIEVTDATELVQSIPNDKPFQNVNKITYGACPKYVKQNTLKLATGMRNVPEKGLFGAIAGFIENGWEGMIDGWYGFRHQNSEGTGQAADLKSTQAAIDQINGKLNRVIEKTLLVALENQHTIDLTDSEMNKLFEKTGRQLRENAEDMGNGCFKIYHKCDNACIESIRNGTYDHDVYRDEALNNRFQ Motif0026_ems_3hC_162_0001_0003
DKILKLASEFYRHASQLGLPDFRVHVSNGHVRFEVKGTDERAKKASDWAEKRAQKLGLQVEVTFQ PGATLCLGHHAVPNGTLVKTITDDQIEVTDATELVQSIPNDKPFQNVNKITYGACPKYVKQNTLKLATGMRNVPEKGLFGAIAGFIENGWEGMIDGWYGFRHQNSEGTGQAADLKSTQAAIDQINGKLNRVIEKTLLVALENQHTIDLTDSEMNKLFEKTGRQLRENAEDMGNGCFKIYHKCDNACIESIRNGTYDHDVYRDEALNNRFQ Motif0140_HEEHE_1143_0001
DPRLVKEAKKAVEDASRQIEDPRMRKYFRKLLETEIKKASSNNDDDLLKMVKLNAELWLRWIK PGATLCLGHHAVPNGTLVKTITDDQIEVTDATELVQSIPNDKPFQNVNKITYGACPKYVKQNTLKLATGMRNVPEKGLFGAIAGFIENGWEGMIDGWYGFRHQNSEGTGQAADLKSTQAAIDQINGKLNRVIEKTLLVALENQHTIDLTDSEMNKLFEKTGRQLRENAEDMGNGCFKIYHKCDNACIESIRNGTYDHDVYRDEALNNRFQ Motif0435_ems_3hM_3533_0001
DSHRAKQNAERYAEQLRRMIPDPRKALEIASKAIEEMIKMVDDEETRRALKEVKDEVDSRLNS PGATLCLGHHAVPNGTLVKTITDDQIEVTDATELVQSIPNDKPFQNVNKITYGACPKYVKQNTLKLATGMRNVPEKGLFGAIAGFIENGWEGMIDGWYGFRHQNSEGTGQAADLKSTQAAIDQINGKLNRVIEKTLLVALENQHTIDLTDSEMNKLFEKTGRQLRENAEDMGNGCFKIYHKCDNACIESIRNGTYDHDVYRDEALNNRFQ Motif0078_ems_3hM_502_0001_0005
DEYQEQFQRAVETAEKIIGDPNRRLALKYYAEQVRRMLENIEDKDMSKKIVDEAERYLKEFAS PGATLCLGHHAVPNGTLVKTITDDQIEVTDATELVQSIPNDKPFQNVNKITYGACPKYVKQNTLKLATGMRNVPEKGLFGAIAGFIENGWEGMIDGWYGFRHQNSEGTGQAADLKSTQAAIDQINGKLNRVIEKTLLVALENQHTIDLTDSEMNKLFEKTGRQLRENAEDMGNGCFKIYHKCDNACIESIRNGTYDHDVYRDEALNNRFQ Motif0439_ems_3hM_3015_0001_0001
SEEEKIRKKVAQWVYRAAANGVDPTEIVKWVEKYLTKAVREGKLSPEAARKILSMARKIAEVAF PGATLCLGHHAVPNGTLVKTITDDQIEVTDATELVQSIPNDKPFQNVNKITYGACPKYVKQNTLKLATGMRNVPEKGLFGAIAGFIENGWEGMIDGWYGFRHQNSEGTGQAADLKSTQAAIDQINGKLNRVIEKTLLVALENQHTIDLTDSEMNKLFEKTGRQLRENAEDMGNGCFKIYHKCDNACIESIRNGTYDHDVYRDEALNNRFQ Motif0036_HHH_eva_0088_0001_0003
DEKKKEEKKHEDSAKKAQKAPDPYLRDIATRLLEMWKKAVELNNEYALKQLQLSLESLEKYVY PGATLCLGHHAVPNGTLVKTITDDQIEVTDATELVQSIPNDKPFQNVNKITYGACPKYVKQNTLKLATGMRNVPEKGLFGAIAGFIENGWEGMIDGWYGFRHQNSEGTGQAADLKSTQAAIDQINGKLNRVIEKTLLVALENQHTIDLTDSEMNKLFEKTGRQLRENAEDMGNGCFKIYHKCDNACIESIRNGTYDHDVYRDEALNNRFQ Motif0379_ems_3hM_1260_0001_0002
DAMRWAARELIRLAEIIARKIEDPNESTKVQETLKEAEKLANASDPNKVERAYKLAKTIFDTY PGATLCLGHHAVPNGTLVKTITDDQIEVTDATELVQSIPNDKPFQNVNKITYGACPKYVKQNTLKLATGMRNVPEKGLFGAIAGFIENGWEGMIDGWYGFRHQNSEGTGQAADLKSTQAAIDQINGKLNRVIEKTLLVALENQHTIDLTDSEMNKLFEKTGRQLRENAEDMGNGCFKIYHKCDNACIESIRNGTYDHDVYRDEALNNRFQ Motif0585_ems_3hC_212_0001_0001
DAEEAERILKKAKELADRKNNTFVRYMVETLQQLLESAKKLNDKDIADELTRLAKELLKRVES PGATLCLGHHAVPNGTLVKTITDDQIEVTDATELVQSIPNDKPFQNVNKITYGACPKYVKQNTLKLATGMRNVPEKGLFGAIAGFIENGWEGMIDGWYGFRHQNSEGTGQAADLKSTQAAIDQINGKLNRVIEKTLLVALENQHTIDLTDSEMNKLFEKTGRQLRENAEDMGNGCFKIYHKCDNACIESIRNGTYDHDVYRDEALNNRFQ Motif0534_ems_3hM_3301_0001_0002
TKELADRVYRAVAQIRLEYKDDQHKSAKVAIEWLREWTKNAEDPVARRVAKRIITMLEKLL PGATLCLGHHAVPNGTLVKTITDDQIEVTDATELVQSIPNDKPFQNVNKITYGACPKYVKQNTLKLATGMRNVPEKGLFGAIAGFIENGWEGMIDGWYGFRHQNSEGTGQAADLKSTQAAIDQINGKLNRVIEKTLLVALENQHTIDLTDSEMNKLFEKTGRQLRENAEDMGNGCFKIYHKCDNACIESIRNGTYDHDVYRDEALNNRFQ Motif0325_ems_3hM_284_0001
DRKELYAHTLRRFVEWAVQNGNEELAEKAVRLAKKYAKDANDPTAKKIVDEAEKHLKKFRDS PGATLCLGHHAVPNGTLVKTITDDQIEVTDATELVQSIPNDKPFQNVNKITYGACPKYVKQNTLKLATGMRNVPEKGLFGAIAGFIENGWEGMIDGWYGFRHQNSEGTGQAADLKSTQAAIDQINGKLNRVIEKTLLVALENQHTIDLTDSEMNKLFEKTGRQLRENAEDMGNGCFKIYHKCDNACIESIRNGTYDHDVYRDEALNNRFQ Motif0501_ems_3hM_285_0001
PEEELLKTVNRLLLKAKEVPDPTERTKLLEKAQRIAKEAIKKAKNPQIRYRLHIEIMIAKKLQS PGATLCLGHHAVPNGTLVKTITDDQIEVTDATELVQSIPNDKPFQNVNKITYGACPKYVKQNTLKLATGMRNVPEKGLFGAIAGFIENGWEGMIDGWYGFRHQNSEGTGQAADLKSTQAAIDQINGKLNRVIEKTLLVALENQHTIDLTDSEMNKLFEKTGRQLRENAEDMGNGCFKIYHKCDNACIESIRNGTYDHDVYRDEALNNRFQ Motif0033_ems_3hM_2551_0001
GEEAKRALELIERGDKDEVLKLQTEIRYEAQQKNDPELHELHKLILRAMNGDPEAKKELEKIIRK PGATLCLGHHAVPNGTLVKTITDDQIEVTDATELVQSIPNDKPFQNVNKITYGACPKYVKQNTLKLATGMRNVPEKGLFGAIAGFIENGWEGMIDGWYGFRHQNSEGTGQAADLKSTQAAIDQINGKLNRVIEKTLLVALENQHTIDLTDSEMNKLFEKTGRQLRENAEDMGNGCFKIYHKCDNACIESIRNGTYDHDVYRDEALNNRFQ Motif0037_bcov_4helix_00636_0001_0001
SDEEQKRLRKFVEMIVRVAGLSPKVEEHLRRVVDELYKRGVDIEEVVHILLRIAAQWRLKL PGATLCLGHHAVPNGTLVKTITDDQIEVTDATELVQSIPNDKPFQNVNKITYGACPKYVKQNTLKLATGMRNVPEKGLFGAIAGFIENGWEGMIDGWYGFRHQNSEGTGQAADLKSTQAAIDQINGKLNRVIEKTLLVALENQHTIDLTDSEMNKLFEKTGRQLRENAEDMGNGCFKIYHKCDNACIESIRNGTYDHDVYRDEALNNRFQ Motif0107_HHH_eva_0299_0001
SDETRRELEERLEEAVRRGDEETLTDLAVKLVELLAKEGKFSWQEAYRYVAQYVLEAKRRV PGATLCLGHHAVPNGTLVKTITDDQIEVTDATELVQSIPNDKPFQNVNKITYGACPKYVKQNTLKLATGMRNVPEKGLFGAIAGFIENGWEGMIDGWYGFRHQNSEGTGQAADLKSTQAAIDQINGKLNRVIEKTLLVALENQHTIDLTDSEMNKLFEKTGRQLRENAEDMGNGCFKIYHKCDNACIESIRNGTYDHDVYRDEALNNRFQ Motif0001_HHH_eva_0246_0001_0002
DLKQLLHKLTHILLRLVAQNPDFREVAESAIKKASKIFYSDPRQSEEAVKVAESAVRTIEKQA PGATLCLGHHAVPNGTLVKTITDDQIEVTDATELVQSIPNDKPFQNVNKITYGACPKYVKQNTLKLATGMRNVPEKGLFGAIAGFIENGWEGMIDGWYGFRHQNSEGTGQAADLKSTQAAIDQINGKLNRVIEKTLLVALENQHTIDLTDSEMNKLFEKTGRQLRENAEDMGNGCFKIYHKCDNACIESIRNGTYDHDVYRDEALNNRFQ Motif0107_ems_3hC_505_0001_0001
SEDEMAERFVDLAARVAQVPSWSVSVSNGSITVRVDGDDERAQRFASLAEMYAKYLGVPFRVETK PGATLCLGHHAVPNGTLVKTITDDQIEVTDATELVQSIPNDKPFQNVNKITYGACPKYVKQNTLKLATGMRNVPEKGLFGAIAGFIENGWEGMIDGWYGFRHQNSEGTGQAADLKSTQAAIDQINGKLNRVIEKTLLVALENQHTIDLTDSEMNKLFEKTGRQLRENAEDMGNGCFKIYHKCDNACIESIRNGTYDHDVYRDEALNNRFQ Motif0484_HEEHE_3203_0001_0001
DEEWRKLAESARELVLKLGDEDLRRTVYSVLETWYRAVAQNDEDKVETAKRQLKELSKRAS PGATLCLGHHAVPNGTLVKTITDDQIEVTDATELVQSIPNDKPFQNVNKITYGACPKYVKQNTLKLATGMRNVPEKGLFGAIAGFIENGWEGMIDGWYGFRHQNSEGTGQAADLKSTQAAIDQINGKLNRVIEKTLLVALENQHTIDLTDSEMNKLFEKTGRQLRENAEDMGNGCFKIYHKCDNACIESIRNGTYDHDVYRDEALNNRFQ Motif0323_ems_3hC_1436_0001_0005
DAREVAQKIYRLVAQARLISDKSKRQDVARKLEELAKEVKKLPDPRTQKLAKLAEEEARKLKKS PGATLCLGHHAVPNGTLVKTITDDQIEVTDATELVQSIPNDKPFQNVNKITYGACPKYVKQNTLKLATGMRNVPEKGLFGAIAGFIENGWEGMIDGWYGFRHQNSEGTGQAADLKSTQAAIDQINGKLNRVIEKTLLVALENQHTIDLTDSEMNKLFEKTGRQLRENAEDMGNGCFKIYHKCDNACIESIRNGTYDHDVYRDEALNNRFQ Motif0036_ems_3hC_1107_0001_0003
DDLKKLIKKLEDELKKAQKAPDPRLRTTATKLLEHLKKAVEKNDIRRIYKVALRAEFLKAVVY PGATLCLGHHAVPNGTLVKTITDDQIEVTDATELVQSIPNDKPFQNVNKITYGACPKYVKQNTLKLATGMRNVPEKGLFGAIAGFIENGWEGMIDGWYGFRHQNSEGTGQAADLKSTQAAIDQINGKLNRVIEKTLLVALENQHTIDLTDSEMNKLFEKTGRQLRENAEDMGNGCFKIYHKCDNACIESIRNGTYDHDVYRDEALNNRFQ Motif0575_ems_3hM_1260_0001_0001
TDEEKLRTLQKQVEEKIKKDPRAAYRVSTEAYRRIIEARRNNDPKEEKIAESLLKWAKKVYED PGATLCLGHHAVPNGTLVKTITDDQIEVTDATELVQSIPNDKPFQNVNKITYGACPKYVKQNTLKLATGMRNVPEKGLFGAIAGFIENGWEGMIDGWYGFRHQNSEGTGQAADLKSTQAAIDQINGKLNRVIEKTLLVALENQHTIDLTDSEMNKLFEKTGRQLRENAEDMGNGCFKIYHKCDNACIESIRNGTYDHDVYRDEALNNRFQ Motif0316_ems_3hM_3316_0001
DREQAERIYRAMANLSLEAQDQKQAKRAVEWAETVKKKVKDPSAQKLADMASKYFKKLR PGATLCLGHHAVPNGTLVKTITDDQIEVTDATELVQSIPNDKPFQNVNKITYGACPKYVKQNTLKLATGMRNVPEKGLFGAIAGFIENGWEGMIDGWYGFRHQNSEGTGQAADLKSTQAAIDQINGKLNRVIEKTLLVALENQHTIDLTDSEMNKLFEKTGRQLRENAEDMGNGCFKIYHKCDNACIESIRNGTYDHDVYRDEALNNRFQ Motif0312_ems_3hM_1041_0001
DEEEELRRELWERARKAADLARDPNETEKIKRRLETLYKQGNPEVVELAYRILTQIMLQRRS PGATLCLGHHAVPNGTLVKTITDDQIEVTDATELVQSIPNDKPFQNVNKITYGACPKYVKQNTLKLATGMRNVPEKGLFGAIAGFIENGWEGMIDGWYGFRHQNSEGTGQAADLKSTQAAIDQINGKLNRVIEKTLLVALENQHTIDLTDSEMNKLFEKTGRQLRENAEDMGNGCFKIYHKCDNACIESIRNGTYDHDVYRDEALNNRFQ Motif0126_ems_3hM_2352_0001_0001
PEEQEEAKRRAEMASKLAKYWPDPYRVRAQIKIIEKLAKDYQNPEVKKIAEEVKKFLKKVKSK PGATLCLGHHAVPNGTLVKTITDDQIEVTDATELVQSIPNDKPFQNVNKITYGACPKYVKQNTLKLATGMRNVPEKGLFGAIAGFIENGWEGMIDGWYGFRHQNSEGTGQAADLKSTQAAIDQINGKLNRVIEKTLLVALENQHTIDLTDSEMNKLFEKTGRQLRENAEDMGNGCFKIYHKCDNACIESIRNGTYDHDVYRDEALNNRFQ Motif0352_ems_3hM_3344_0001
SREQNIRRYAKQLAENARKNGLISEEELRRIEEKIERLLQKGDEETADQVANELAKRIQKEF PGATLCLGHHAVPNGTLVKTITDDQIEVTDATELVQSIPNDKPFQNVNKITYGACPKYVKQNTLKLATGMRNVPEKGLFGAIAGFIENGWEGMIDGWYGFRHQNSEGTGQAADLKSTQAAIDQINGKLNRVIEKTLLVALENQHTIDLTDSEMNKLFEKTGRQLRENAEDMGNGCFKIYHKCDNACIESIRNGTYDHDVYRDEALNNRFQ Motif0078_HHH_eva_0358_0001
SYEKLEEAIKAVEKIARQVGLDEEEIRKAAEELYRLVAQGIDPEQALKIVESKLRKLKKSN PGATLCLGHHAVPNGTLVKTITDDQIEVTDATELVQSIPNDKPFQNVNKITYGACPKYVKQNTLKLATGMRNVPEKGLFGAIAGFIENGWEGMIDGWYGFRHQNSEGTGQAADLKSTQAAIDQINGKLNRVIEKTLLVALENQHTIDLTDSEMNKLFEKTGRQLRENAEDMGNGCFKIYHKCDNACIESIRNGTYDHDVYRDEALNNRFQ Motif0460_HHH_eva_0048_0001
LPVQEVAKKVAEEAWKYWQEGKLSEREAVMWAAHVAIEYAKRYGLDIHQVTRLMYWIVQYIRELI PGATLCLGHHAVPNGTLVKTITDDQIEVTDATELVQSIPNDKPFQNVNKITYGACPKYVKQNTLKLATGMRNVPEKGLFGAIAGFIENGWEGMIDGWYGFRHQNSEGTGQAADLKSTQAAIDQINGKLNRVIEKTLLVALENQHTIDLTDSEMNKLFEKTGRQLRENAEDMGNGCFKIYHKCDNACIESIRNGTYDHDVYRDEALNNRFQ Motif0481_HHH_eva_0393_0001
SSEMEINQLAVWLLYTAGVSDFHIRVSNGRIKITVRGDNPKAKEVLKRVQKHAKKLGVELHFTVE PGATLCLGHHAVPNGTLVKTITDDQIEVTDATELVQSIPNDKPFQNVNKITYGACPKYVKQNTLKLATGMRNVPEKGLFGAIAGFIENGWEGMIDGWYGFRHQNSEGTGQAADLKSTQAAIDQINGKLNRVIEKTLLVALENQHTIDLTDSEMNKLFEKTGRQLRENAEDMGNGCFKIYHKCDNACIESIRNGTYDHDVYRDEALNNRFQ Motif0366_HEEHE_1404_0001
SSEDLKKKATKAYKDGDYNGLYRALAEARLEGDEDAAKYIHTLVERMVR PGATLCLGHHAVPNGTLVKTITDDQIEVTDATELVQSIPNDKPFQNVNKITYGACPKYVKQNTLKLATGMRNVPEKGLFGAIAGFIENGWEGMIDGWYGFRHQNSEGTGQAADLKSTQAAIDQINGKLNRVIEKTLLVALENQHTIDLTDSEMNKLFEKTGRQLRENAEDMGNGCFKIYHKCDNACIESIRNGTYDHDVYRDEALNNRFQ Motif0026_p1-14H-GBL-14H-GBL-15H_0678_0001_0001_0001_0001_0002
DEDQQYRARAEYLMLTQAIKENDKEKLEMLIRSAKLFLKRLTDPTARKILKEAIEKAEKVVKG PGATLCLGHHAVPNGTLVKTITDDQIEVTDATELVQSIPNDKPFQNVNKITYGACPKYVKQNTLKLATGMRNVPEKGLFGAIAGFIENGWEGMIDGWYGFRHQNSEGTGQAADLKSTQAAIDQINGKLNRVIEKTLLVALENQHTIDLTDSEMNKLFEKTGRQLRENAEDMGNGCFKIYHKCDNACIESIRNGTYDHDVYRDEALNNRFQ Motif0326_ems_3hC_1397_0001_0006_0001
DKQERFAQEVAQKAYYAGVEEVRVKVKDGQVRVEVTNPSPEAQQVLREAKKLAEKLGLDFTFQEN PGATLCLGHHAVPNGTLVKTITDDQIEVTDATELVQSIPNDKPFQNVNKITYGACPKYVKQNTLKLATGMRNVPEKGLFGAIAGFIENGWEGMIDGWYGFRHQNSEGTGQAADLKSTQAAIDQINGKLNRVIEKTLLVALENQHTIDLTDSEMNKLFEKTGRQLRENAEDMGNGCFKIYHKCDNACIESIRNGTYDHDVYRDEALNNRFQ Motif0578_HEEHE_1439_0001
DEEQVVHRYLQQVAERLGVSDFSVHISNGTLKVTVRGTDENAQRVVKAAQMIAKLLGISVRYEHK PGATLCLGHHAVPNGTLVKTITDDQIEVTDATELVQSIPNDKPFQNVNKITYGACPKYVKQNTLKLATGMRNVPEKGLFGAIAGFIENGWEGMIDGWYGFRHQNSEGTGQAADLKSTQAAIDQINGKLNRVIEKTLLVALENQHTIDLTDSEMNKLFEKTGRQLRENAEDMGNGCFKIYHKCDNACIESIRNGTYDHDVYRDEALNNRFQ Motif0027_HEEHE_1219_0002_0002
SPEDAEKLIKTIKTIAKKRNDKFNLYMVEVLERSLKIAQKKNDEDMIEYVTKNLQNLLTMLQK PGATLCLGHHAVPNGTLVKTITDDQIEVTDATELVQSIPNDKPFQNVNKITYGACPKYVKQNTLKLATGMRNVPEKGLFGAIAGFIENGWEGMIDGWYGFRHQNSEGTGQAADLKSTQAAIDQINGKLNRVIEKTLLVALENQHTIDLTDSEMNKLFEKTGRQLRENAEDMGNGCFKIYHKCDNACIESIRNGTYDHDVYRDEALNNRFQ Motif0563_ems_3hM_2546_0001
DEEIVKLAQKIARRAAKYGDEYALRQAEILVRSVLSLNPTDEKAKEALKEVQSLYKKAV PGATLCLGHHAVPNGTLVKTITDDQIEVTDATELVQSIPNDKPFQNVNKITYGACPKYVKQNTLKLATGMRNVPEKGLFGAIAGFIENGWEGMIDGWYGFRHQNSEGTGQAADLKSTQAAIDQINGKLNRVIEKTLLVALENQHTIDLTDSEMNKLFEKTGRQLRENAEDMGNGCFKIYHKCDNACIESIRNGTYDHDVYRDEALNNRFQ Motif0187_ems_3hC_870_0001
DEEDKKIKEILHRLAKQAADVPDEDEALKWAKKAVELAKKLATSEEEKYRLAQEVYRIVAQLR PGATLCLGHHAVPNGTLVKTITDDQIEVTDATELVQSIPNDKPFQNVNKITYGACPKYVKQNTLKLATGMRNVPEKGLFGAIAGFIENGWEGMIDGWYGFRHQNSEGTGQAADLKSTQAAIDQINGKLNRVIEKTLLVALENQHTIDLTDSEMNKLFEKTGRQLRENAEDMGNGCFKIYHKCDNACIESIRNGTYDHDVYRDEALNNRFQ Motif0105_ems_3hC_1266_0001_0001
PEYNEIYRRFAQFVLEIKNAKDPRQKEELTRRLETHLTKLKKAPNPVKRSAAKNAEEALRDALS PGATLCLGHHAVPNGTLVKTITDDQIEVTDATELVQSIPNDKPFQNVNKITYGACPKYVKQNTLKLATGMRNVPEKGLFGAIAGFIENGWEGMIDGWYGFRHQNSEGTGQAADLKSTQAAIDQINGKLNRVIEKTLLVALENQHTIDLTDSEMNKLFEKTGRQLRENAEDMGNGCFKIYHKCDNACIESIRNGTYDHDVYRDEALNNRFQ Motif0352_ems_3hM_3266_0001_0002
SVEYIAKVLRQSYESALKQNDEDMLKRIKTMADKFVTMFKDNPKARTFEEEIRKAKSKADNS PGATLCLGHHAVPNGTLVKTITDDQIEVTDATELVQSIPNDKPFQNVNKITYGACPKYVKQNTLKLATGMRNVPEKGLFGAIAGFIENGWEGMIDGWYGFRHQNSEGTGQAADLKSTQAAIDQINGKLNRVIEKTLLVALENQHTIDLTDSEMNKLFEKTGRQLRENAEDMGNGCFKIYHKCDNACIESIRNGTYDHDVYRDEALNNRFQ Motif0305_ems_3hM_706_0001_0002
DRRRESVEEALKEVEKAANSIEDPNKRKHAQEIAKEAKDLAKNIDDPIKAFNIAMYALFEIERA PGATLCLGHHAVPNGTLVKTITDDQIEVTDATELVQSIPNDKPFQNVNKITYGACPKYVKQNTLKLATGMRNVPEKGLFGAIAGFIENGWEGMIDGWYGFRHQNSEGTGQAADLKSTQAAIDQINGKLNRVIEKTLLVALENQHTIDLTDSEMNKLFEKTGRQLRENAEDMGNGCFKIYHKCDNACIESIRNGTYDHDVYRDEALNNRFQ Motif0161_ems_3hM_3600_0001
SHEASKAYRAIAQIKLRYEEGKISPETAIRQLQKVIKRAEELGSEFVKKSAKKLLEQIRKEK PGATLCLGHHAVPNGTLVKTITDDQIEVTDATELVQSIPNDKPFQNVNKITYGACPKYVKQNTLKLATGMRNVPEKGLFGAIAGFIENGWEGMIDGWYGFRHQNSEGTGQAADLKSTQAAIDQINGKLNRVIEKTLLVALENQHTIDLTDSEMNKLFEKTGRQLRENAEDMGNGCFKIYHKCDNACIESIRNGTYDHDVYRDEALNNRFQ Motif0084_HHH_eva_0376_0001_0003
DELEKRIKELIEEIKKRNPTLAMALERAVEAWKTNPQLARWYLESILKLAGDPIVEEIRKLLEEQ PGATLCLGHHAVPNGTLVKTITDDQIEVTDATELVQSIPNDKPFQNVNKITYGACPKYVKQNTLKLATGMRNVPEKGLFGAIAGFIENGWEGMIDGWYGFRHQNSEGTGQAADLKSTQAAIDQINGKLNRVIEKTLLVALENQHTIDLTDSEMNKLFEKTGRQLRENAEDMGNGCFKIYHKCDNACIESIRNGTYDHDVYRDEALNNRFQ Motif0261_bcov_4helix_06817_0001
DMEDAKRLANEVFRLLSEAMLISDPEQAKEVSKKLQKIKKDAQDPRVRHNADWAIKVVESIVKS PGATLCLGHHAVPNGTLVKTITDDQIEVTDATELVQSIPNDKPFQNVNKITYGACPKYVKQNTLKLATGMRNVPEKGLFGAIAGFIENGWEGMIDGWYGFRHQNSEGTGQAADLKSTQAAIDQINGKLNRVIEKTLLVALENQHTIDLTDSEMNKLFEKTGRQLRENAEDMGNGCFKIYHKCDNACIESIRNGTYDHDVYRDEALNNRFQ Motif0191_ems_3hC_219_0001_0002
AEVYRWAVRAAEQLARTAHKQNNKEAAKSVIKFARRATKLAKDPNVQERLKEIIKHAEKIVKS PGATLCLGHHAVPNGTLVKTITDDQIEVTDATELVQSIPNDKPFQNVNKITYGACPKYVKQNTLKLATGMRNVPEKGLFGAIAGFIENGWEGMIDGWYGFRHQNSEGTGQAADLKSTQAAIDQINGKLNRVIEKTLLVALENQHTIDLTDSEMNKLFEKTGRQLRENAEDMGNGCFKIYHKCDNACIESIRNGTYDHDVYRDEALNNRFQ Motif0268_ems_3hM_2462_0001_0003
DEQKLWRKAMKAAQDGDEKALDEVIKLAEKLGDQSLARYARQVKELLQRL PGATLCLGHHAVPNGTLVKTITDDQIEVTDATELVQSIPNDKPFQNVNKITYGACPKYVKQNTLKLATGMRNVPEKGLFGAIAGFIENGWEGMIDGWYGFRHQNSEGTGQAADLKSTQAAIDQINGKLNRVIEKTLLVALENQHTIDLTDSEMNKLFEKTGRQLRENAEDMGNGCFKIYHKCDNACIESIRNGTYDHDVYRDEALNNRFQ Motif0019_p1-14H-GBL-14H-GBL-16H_0618_0001_0001_0002_0001
SEEELERLVHEAAKLGNPDVAHQIYRLIIELRKNKEEAERLARELLKKHGDPLLEEALKIIEKLR PGATLCLGHHAVPNGTLVKTITDDQIEVTDATELVQSIPNDKPFQNVNKITYGACPKYVKQNTLKLATGMRNVPEKGLFGAIAGFIENGWEGMIDGWYGFRHQNSEGTGQAADLKSTQAAIDQINGKLNRVIEKTLLVALENQHTIDLTDSEMNKLFEKTGRQLRENAEDMGNGCFKIYHKCDNACIESIRNGTYDHDVYRDEALNNRFQ Motif0022_bcov_4helix_01930_0002
PLEEEIEKAVKLAAELALKIKDPNQAEEIYRLASQALVALKLNDRDTAKKIVERLKELYKKIS PGATLCLGHHAVPNGTLVKTITDDQIEVTDATELVQSIPNDKPFQNVNKITYGACPKYVKQNTLKLATGMRNVPEKGLFGAIAGFIENGWEGMIDGWYGFRHQNSEGTGQAADLKSTQAAIDQINGKLNRVIEKTLLVALENQHTIDLTDSEMNKLFEKTGRQLRENAEDMGNGCFKIYHKCDNACIESIRNGTYDHDVYRDEALNNRFQ Motif0039_ems_3hM_2829_0001_0004
SEVEKLARTIKTIAKRKGDYHAVYRAEAQLRLFRNGVLSKEQASKALKKLLKEVQS PGATLCLGHHAVPNGTLVKTITDDQIEVTDATELVQSIPNDKPFQNVNKITYGACPKYVKQNTLKLATGMRNVPEKGLFGAIAGFIENGWEGMIDGWYGFRHQNSEGTGQAADLKSTQAAIDQINGKLNRVIEKTLLVALENQHTIDLTDSEMNKLFEKTGRQLRENAEDMGNGCFKIYHKCDNACIESIRNGTYDHDVYRDEALNNRFQ Motif0313_p1-16H-GBL-16H-GABBL-16H_0048_0001_0001_0001_0001_0001
DELEKEAKKLLDDAVKQAKQIPDPYKRSTHWYRLVVRIVKEVQDPKQRKIVQKLATEALKLVKS PGATLCLGHHAVPNGTLVKTITDDQIEVTDATELVQSIPNDKPFQNVNKITYGACPKYVKQNTLKLATGMRNVPEKGLFGAIAGFIENGWEGMIDGWYGFRHQNSEGTGQAADLKSTQAAIDQINGKLNRVIEKTLLVALENQHTIDLTDSEMNKLFEKTGRQLRENAEDMGNGCFKIYHKCDNACIESIRNGTYDHDVYRDEALNNRFQ Motif0077_ems_3hM_3454_0001_0002
SEVDELLKELLKTADPELAQLLYRLLIELRMLGLSPEEIRKYLRKLYELWKRDPREAKKLVEEVR PGATLCLGHHAVPNGTLVKTITDDQIEVTDATELVQSIPNDKPFQNVNKITYGACPKYVKQNTLKLATGMRNVPEKGLFGAIAGFIENGWEGMIDGWYGFRHQNSEGTGQAADLKSTQAAIDQINGKLNRVIEKTLLVALENQHTIDLTDSEMNKLFEKTGRQLRENAEDMGNGCFKIYHKCDNACIESIRNGTYDHDVYRDEALNNRFQ Motif0033_bcov_4helix_02395_0001_0001
DIEKHVYEAAYRLRAQHKLNSERLRKTAETRLKQVIDTARHSDDPKAKKAAEVAEKVAKEVKLD PGATLCLGHHAVPNGTLVKTITDDQIEVTDATELVQSIPNDKPFQNVNKITYGACPKYVKQNTLKLATGMRNVPEKGLFGAIAGFIENGWEGMIDGWYGFRHQNSEGTGQAADLKSTQAAIDQINGKLNRVIEKTLLVALENQHTIDLTDSEMNKLFEKTGRQLRENAEDMGNGCFKIYHKCDNACIESIRNGTYDHDVYRDEALNNRFQ Motif0008_ems_3hC_138_0001_0004_0003
DEEEERIYRLMQELFRAATQAPDPEKQKKIHKLIEKALRWSLQVSEEEARKYLEDIVRKAQNE PGATLCLGHHAVPNGTLVKTITDDQIEVTDATELVQSIPNDKPFQNVNKITYGACPKYVKQNTLKLATGMRNVPEKGLFGAIAGFIENGWEGMIDGWYGFRHQNSEGTGQAADLKSTQAAIDQINGKLNRVIEKTLLVALENQHTIDLTDSEMNKLFEKTGRQLRENAEDMGNGCFKIYHKCDNACIESIRNGTYDHDVYRDEALNNRFQ Motif0127_ems_3hM_1429_0001_0001
DYQELYRLVAQIRIAAEKQGDDELRKLYEEALRLAVELARGQLSEEERKRAEKRIREAYKIVV PGATLCLGHHAVPNGTLVKTITDDQIEVTDATELVQSIPNDKPFQNVNKITYGACPKYVKQNTLKLATGMRNVPEKGLFGAIAGFIENGWEGMIDGWYGFRHQNSEGTGQAADLKSTQAAIDQINGKLNRVIEKTLLVALENQHTIDLTDSEMNKLFEKTGRQLRENAEDMGNGCFKIYHKCDNACIESIRNGTYDHDVYRDEALNNRFQ Motif0311_HHH_eva_0327_0001_0001
SVLEEAIERALKTKDPDLLRLAIISAEYRYKELGDPKLEEVARLLREALEKKDPELIERALRVAR PGATLCLGHHAVPNGTLVKTITDDQIEVTDATELVQSIPNDKPFQNVNKITYGACPKYVKQNTLKLATGMRNVPEKGLFGAIAGFIENGWEGMIDGWYGFRHQNSEGTGQAADLKSTQAAIDQINGKLNRVIEKTLLVALENQHTIDLTDSEMNKLFEKTGRQLRENAEDMGNGCFKIYHKCDNACIESIRNGTYDHDVYRDEALNNRFQ Motif0100_bcov_4helix_12411_0001
DPMEELAKVARTAIKRIRSIPDKEKQKEVVKEATELLRRIAKSQNLKRYAEQLAESLKRLS PGATLCLGHHAVPNGTLVKTITDDQIEVTDATELVQSIPNDKPFQNVNKITYGACPKYVKQNTLKLATGMRNVPEKGLFGAIAGFIENGWEGMIDGWYGFRHQNSEGTGQAADLKSTQAAIDQINGKLNRVIEKTLLVALENQHTIDLTDSEMNKLFEKTGRQLRENAEDMGNGCFKIYHKCDNACIESIRNGTYDHDVYRDEALNNRFQ Motif0078_ems_3hM_482_0001
DEEHKVMRSLAEEAYRLLAQASSEEEKKKILKEAIERAKKANTEAAKLFIKRAKKMLKRLS PGATLCLGHHAVPNGTLVKTITDDQIEVTDATELVQSIPNDKPFQNVNKITYGACPKYVKQNTLKLATGMRNVPEKGLFGAIAGFIENGWEGMIDGWYGFRHQNSEGTGQAADLKSTQAAIDQINGKLNRVIEKTLLVALENQHTIDLTDSEMNKLFEKTGRQLRENAEDMGNGCFKIYHKCDNACIESIRNGTYDHDVYRDEALNNRFQ Motif0122_ems_3hC_245_0002_0001_0003
SEEEIEELIKEASKRDPEVSKLLKEALEAFKENIREALQKLYRAIAQIGNPLFRLVAELLVRLAE PGATLCLGHHAVPNGTLVKTITDDQIEVTDATELVQSIPNDKPFQNVNKITYGACPKYVKQNTLKLATGMRNVPEKGLFGAIAGFIENGWEGMIDGWYGFRHQNSEGTGQAADLKSTQAAIDQINGKLNRVIEKTLLVALENQHTIDLTDSEMNKLFEKTGRQLRENAEDMGNGCFKIYHKCDNACIESIRNGTYDHDVYRDEALNNRFQ Motif0036_bcov_4helix_13207_0001_0001
DAYKMIAKTLLELVKEASKKNDQRALIQLAYRLRAQKKLAQDPNVRKLADKAIKIAEELIKL PGATLCLGHHAVPNGTLVKTITDDQIEVTDATELVQSIPNDKPFQNVNKITYGACPKYVKQNTLKLATGMRNVPEKGLFGAIAGFIENGWEGMIDGWYGFRHQNSEGTGQAADLKSTQAAIDQINGKLNRVIEKTLLVALENQHTIDLTDSEMNKLFEKTGRQLRENAEDMGNGCFKIYHKCDNACIESIRNGTYDHDVYRDEALNNRFQ Motif0129_ems_3hM_1438_0001_0001
DYQQQYRARAFRNLLEQAIKENDKEKLKTLIRTAKMFLKRAQDPEARKIVKEALEKAEKVVKG PGATLCLGHHAVPNGTLVKTITDDQIEVTDATELVQSIPNDKPFQNVNKITYGACPKYVKQNTLKLATGMRNVPEKGLFGAIAGFIENGWEGMIDGWYGFRHQNSEGTGQAADLKSTQAAIDQINGKLNRVIEKTLLVALENQHTIDLTDSEMNKLFEKTGRQLRENAEDMGNGCFKIYHKCDNACIESIRNGTYDHDVYRDEALNNRFQ Motif0524_ems_3hC_1397_0001_0001_0001
TDLKKRLKEWVKHIAEMLGASEEVKERLKRIAEELVERGVSEEIAKWKLATAAYLLYSRLQ PGATLCLGHHAVPNGTLVKTITDDQIEVTDATELVQSIPNDKPFQNVNKITYGACPKYVKQNTLKLATGMRNVPEKGLFGAIAGFIENGWEGMIDGWYGFRHQNSEGTGQAADLKSTQAAIDQINGKLNRVIEKTLLVALENQHTIDLTDSEMNKLFEKTGRQLRENAEDMGNGCFKIYHKCDNACIESIRNGTYDHDVYRDEALNNRFQ Motif0508_HHH_eva_0195_0001_0003
DEDTKWSRELEKILDEAKKKQDPELARKAVELARRVATEYPDSELVKRVQNEARYLAQHLHE PGATLCLGHHAVPNGTLVKTITDDQIEVTDATELVQSIPNDKPFQNVNKITYGACPKYVKQNTLKLATGMRNVPEKGLFGAIAGFIENGWEGMIDGWYGFRHQNSEGTGQAADLKSTQAAIDQINGKLNRVIEKTLLVALENQHTIDLTDSEMNKLFEKTGRQLRENAEDMGNGCFKIYHKCDNACIESIRNGTYDHDVYRDEALNNRFQ Motif0031_ems_3hM_2146_0001_0001
SLSQALFRLAAQKGDPRVREVAKLYLDLLMRGVSPEDSLRIAIELARKLGNPEAVKLLEEELRKH PGATLCLGHHAVPNGTLVKTITDDQIEVTDATELVQSIPNDKPFQNVNKITYGACPKYVKQNTLKLATGMRNVPEKGLFGAIAGFIENGWEGMIDGWYGFRHQNSEGTGQAADLKSTQAAIDQINGKLNRVIEKTLLVALENQHTIDLTDSEMNKLFEKTGRQLRENAEDMGNGCFKIYHKCDNACIESIRNGTYDHDVYRDEALNNRFQ Motif0099_bcov_4helix_05969_0001
DELEKHAKKVQKEIERAIREAQDERVRRQFEYVKRMVQEAVEKKDEDKVDNARRSAEYLERLE PGATLCLGHHAVPNGTLVKTITDDQIEVTDATELVQSIPNDKPFQNVNKITYGACPKYVKQNTLKLATGMRNVPEKGLFGAIAGFIENGWEGMIDGWYGFRHQNSEGTGQAADLKSTQAAIDQINGKLNRVIEKTLLVALENQHTIDLTDSEMNKLFEKTGRQLRENAEDMGNGCFKIYHKCDNACIESIRNGTYDHDVYRDEALNNRFQ Motif0457_ems_3hM_3324_0001_0002
DEKEKIAKTYYERVERLVRSGDLESANRVLKEAYYAAAQLNDPTVVEIVEEAAKIVQKFLLS PGATLCLGHHAVPNGTLVKTITDDQIEVTDATELVQSIPNDKPFQNVNKITYGACPKYVKQNTLKLATGMRNVPEKGLFGAIAGFIENGWEGMIDGWYGFRHQNSEGTGQAADLKSTQAAIDQINGKLNRVIEKTLLVALENQHTIDLTDSEMNKLFEKTGRQLRENAEDMGNGCFKIYHKCDNACIESIRNGTYDHDVYRDEALNNRFQ Motif0355_ems_3hM_285_0001_0002
SKRDITYKAYNLVYRARFLIDDPNQRKKAEDLAKKATRDNNEELLKTLKKLYDELRKRMI PGATLCLGHHAVPNGTLVKTITDDQIEVTDATELVQSIPNDKPFQNVNKITYGACPKYVKQNTLKLATGMRNVPEKGLFGAIAGFIENGWEGMIDGWYGFRHQNSEGTGQAADLKSTQAAIDQINGKLNRVIEKTLLVALENQHTIDLTDSEMNKLFEKTGRQLRENAEDMGNGCFKIYHKCDNACIESIRNGTYDHDVYRDEALNNRFQ Motif0026_ems_3hC_493_0002_0001_0001
DIYEYLETQLDKLEELAKRNNNPEVSKKVQEAKKALREAREKNDPNKMQEVYYLVNQAQMEV PGATLCLGHHAVPNGTLVKTITDDQIEVTDATELVQSIPNDKPFQNVNKITYGACPKYVKQNTLKLATGMRNVPEKGLFGAIAGFIENGWEGMIDGWYGFRHQNSEGTGQAADLKSTQAAIDQINGKLNRVIEKTLLVALENQHTIDLTDSEMNKLFEKTGRQLRENAEDMGNGCFKIYHKCDNACIESIRNGTYDHDVYRDEALNNRFQ Motif0071_ems_3hM_2156_0001_0003
TPVQVELRIRAQENLARKGLADEESVKIALDQLEKLAEKLGNDELKKQARRAEEVLKKWS PGATLCLGHHAVPNGTLVKTITDDQIEVTDATELVQSIPNDKPFQNVNKITYGACPKYVKQNTLKLATGMRNVPEKGLFGAIAGFIENGWEGMIDGWYGFRHQNSEGTGQAADLKSTQAAIDQINGKLNRVIEKTLLVALENQHTIDLTDSEMNKLFEKTGRQLRENAEDMGNGCFKIYHKCDNACIESIRNGTYDHDVYRDEALNNRFQ Motif0120_HHH_eva_0139_0001
PVVRKLYKVVLRASFAIASNDEEAVKTAQKELDKLRKEANDDLVRELAEWLIELLRRLA PGATLCLGHHAVPNGTLVKTITDDQIEVTDATELVQSIPNDKPFQNVNKITYGACPKYVKQNTLKLATGMRNVPEKGLFGAIAGFIENGWEGMIDGWYGFRHQNSEGTGQAADLKSTQAAIDQINGKLNRVIEKTLLVALENQHTIDLTDSEMNKLFEKTGRQLRENAEDMGNGCFKIYHKCDNACIESIRNGTYDHDVYRDEALNNRFQ Motif0575_ems_3hC_975_0001_0001
DDRERAKKAVDWLRKVIENASSEIEKQAAERYLRQIVESLKRAPDPTLRKLAKEVEEKVEKIA PGATLCLGHHAVPNGTLVKTITDDQIEVTDATELVQSIPNDKPFQNVNKITYGACPKYVKQNTLKLATGMRNVPEKGLFGAIAGFIENGWEGMIDGWYGFRHQNSEGTGQAADLKSTQAAIDQINGKLNRVIEKTLLVALENQHTIDLTDSEMNKLFEKTGRQLRENAEDMGNGCFKIYHKCDNACIESIRNGTYDHDVYRDEALNNRFQ Motif0028_ems_3hM_3053_0001_0001
DYREYAWKVVHQLVESAAKQRSPEELKEAEKFAEKVIRRMKDEELKKRLQTALKEAQDRFKS PGATLCLGHHAVPNGTLVKTITDDQIEVTDATELVQSIPNDKPFQNVNKITYGACPKYVKQNTLKLATGMRNVPEKGLFGAIAGFIENGWEGMIDGWYGFRHQNSEGTGQAADLKSTQAAIDQINGKLNRVIEKTLLVALENQHTIDLTDSEMNKLFEKTGRQLRENAEDMGNGCFKIYHKCDNACIESIRNGTYDHDVYRDEALNNRFQ Motif0534_ems_3hM_3104_0001_0002
DEVEEIAERVLRTAREIAKSGDTDRAARYVETVSREADKNNDEKLLRLLSKAAELLYRWLTK PGATLCLGHHAVPNGTLVKTITDDQIEVTDATELVQSIPNDKPFQNVNKITYGACPKYVKQNTLKLATGMRNVPEKGLFGAIAGFIENGWEGMIDGWYGFRHQNSEGTGQAADLKSTQAAIDQINGKLNRVIEKTLLVALENQHTIDLTDSEMNKLFEKTGRQLRENAEDMGNGCFKIYHKCDNACIESIRNGTYDHDVYRDEALNNRFQ Motif0551_ems_3hM_2123_0001_0002
TQQEWYLRQVKMSVESALKLNSPEEAKMVIKIAETVARKLNDEHQQEYVKKLKELVDRWVS PGATLCLGHHAVPNGTLVKTITDDQIEVTDATELVQSIPNDKPFQNVNKITYGACPKYVKQNTLKLATGMRNVPEKGLFGAIAGFIENGWEGMIDGWYGFRHQNSEGTGQAADLKSTQAAIDQINGKLNRVIEKTLLVALENQHTIDLTDSEMNKLFEKTGRQLRENAEDMGNGCFKIYHKCDNACIESIRNGTYDHDVYRDEALNNRFQ Motif0530_ems_3hM_2428_0001_0004
DWKDILKTLLTELREALNKNDEETARRVLKKAEEIAKKLNDPKVYSVVYLLKSIYKLFEMF PGATLCLGHHAVPNGTLVKTITDDQIEVTDATELVQSIPNDKPFQNVNKITYGACPKYVKQNTLKLATGMRNVPEKGLFGAIAGFIENGWEGMIDGWYGFRHQNSEGTGQAADLKSTQAAIDQINGKLNRVIEKTLLVALENQHTIDLTDSEMNKLFEKTGRQLRENAEDMGNGCFKIYHKCDNACIESIRNGTYDHDVYRDEALNNRFQ Motif0571_ems_3hM_3273_0001_0002
DEEEKIRSEADTEARSIANNPDKRHAMQRLSELLERIMRNNDLIRAEVAAKVIREWLKRVS PGATLCLGHHAVPNGTLVKTITDDQIEVTDATELVQSIPNDKPFQNVNKITYGACPKYVKQNTLKLATGMRNVPEKGLFGAIAGFIENGWEGMIDGWYGFRHQNSEGTGQAADLKSTQAAIDQINGKLNRVIEKTLLVALENQHTIDLTDSEMNKLFEKTGRQLRENAEDMGNGCFKIYHKCDNACIESIRNGTYDHDVYRDEALNNRFQ Motif0531_ems_3hM_75_0001_0002
DEEEEKRTKIQENLERLEKKNPQKAVDWAYRVIAQAKMNNDETARKIAEKLMREIAHRAKS PGATLCLGHHAVPNGTLVKTITDDQIEVTDATELVQSIPNDKPFQNVNKITYGACPKYVKQNTLKLATGMRNVPEKGLFGAIAGFIENGWEGMIDGWYGFRHQNSEGTGQAADLKSTQAAIDQINGKLNRVIEKTLLVALENQHTIDLTDSEMNKLFEKTGRQLRENAEDMGNGCFKIYHKCDNACIESIRNGTYDHDVYRDEALNNRFQ Motif0325_ems_3hM_620_0001
DELEKVKKIAKSLKEWAQKQNDYSIEVLAETLLKLLETAIRNNDEWATYEAAMRIKVQARMVKS PGATLCLGHHAVPNGTLVKTITDDQIEVTDATELVQSIPNDKPFQNVNKITYGACPKYVKQNTLKLATGMRNVPEKGLFGAIAGFIENGWEGMIDGWYGFRHQNSEGTGQAADLKSTQAAIDQINGKLNRVIEKTLLVALENQHTIDLTDSEMNKLFEKTGRQLRENAEDMGNGCFKIYHKCDNACIESIRNGTYDHDVYRDEALNNRFQ Motif0143_ems_3hM_3215_0001_0002
STESFKKAVKKALKSGDAIKAATLVYRALAHGAISEKEARKLLKLVREVYRR PGATLCLGHHAVPNGTLVKTITDDQIEVTDATELVQSIPNDKPFQNVNKITYGACPKYVKQNTLKLATGMRNVPEKGLFGAIAGFIENGWEGMIDGWYGFRHQNSEGTGQAADLKSTQAAIDQINGKLNRVIEKTLLVALENQHTIDLTDSEMNKLFEKTGRQLRENAEDMGNGCFKIYHKCDNACIESIRNGTYDHDVYRDEALNNRFQ Motif0228_HHH_eva_0437_0001_0002
DDREMVKKKVDTARKEHENASSEWEKYNVEFRLISEVLRLKKAPDPTLRKLAKEVEEKLEKII PGATLCLGHHAVPNGTLVKTITDDQIEVTDATELVQSIPNDKPFQNVNKITYGACPKYVKQNTLKLATGMRNVPEKGLFGAIAGFIENGWEGMIDGWYGFRHQNSEGTGQAADLKSTQAAIDQINGKLNRVIEKTLLVALENQHTIDLTDSEMNKLFEKTGRQLRENAEDMGNGCFKIYHKCDNACIESIRNGTYDHDVYRDEALNNRFQ Motif0191_ems_3hM_3053_0001_0004
SEEEREIFKRALEGDPQAYQWLYRWVAQLRLKGDPRAELAQKLLELINRGDPEKVEELLEELLKR PGATLCLGHHAVPNGTLVKTITDDQIEVTDATELVQSIPNDKPFQNVNKITYGACPKYVKQNTLKLATGMRNVPEKGLFGAIAGFIENGWEGMIDGWYGFRHQNSEGTGQAADLKSTQAAIDQINGKLNRVIEKTLLVALENQHTIDLTDSEMNKLFEKTGRQLRENAEDMGNGCFKIYHKCDNACIESIRNGTYDHDVYRDEALNNRFQ Motif0003_bcov_4helix_05027_0001
DLRDLQRLSTELYRLLINARRANVPEEAKEVSKALQKIKKDAQNPMVKRLADRAIKQVESIVKS PGATLCLGHHAVPNGTLVKTITDDQIEVTDATELVQSIPNDKPFQNVNKITYGACPKYVKQNTLKLATGMRNVPEKGLFGAIAGFIENGWEGMIDGWYGFRHQNSEGTGQAADLKSTQAAIDQINGKLNRVIEKTLLVALENQHTIDLTDSEMNKLFEKTGRQLRENAEDMGNGCFKIYHKCDNACIESIRNGTYDHDVYRDEALNNRFQ Motif0540_ems_3hC_219_0001_0001
DKEREFAQEVFRQYAQARVNNVDPNQIETHLKKLSETAKKLGLDRALKVVNWLLERARRQAS PGATLCLGHHAVPNGTLVKTITDDQIEVTDATELVQSIPNDKPFQNVNKITYGACPKYVKQNTLKLATGMRNVPEKGLFGAIAGFIENGWEGMIDGWYGFRHQNSEGTGQAADLKSTQAAIDQINGKLNRVIEKTLLVALENQHTIDLTDSEMNKLFEKTGRQLRENAEDMGNGCFKIYHKCDNACIESIRNGTYDHDVYRDEALNNRFQ Motif0104_ems_3hM_411_0001_0001
SREDVKRAIDKAKKDGDIHEVYKLLLIATFLGDEEAAKKARKALHELL PGATLCLGHHAVPNGTLVKTITDDQIEVTDATELVQSIPNDKPFQNVNKITYGACPKYVKQNTLKLATGMRNVPEKGLFGAIAGFIENGWEGMIDGWYGFRHQNSEGTGQAADLKSTQAAIDQINGKLNRVIEKTLLVALENQHTIDLTDSEMNKLFEKTGRQLRENAEDMGNGCFKIYHKCDNACIESIRNGTYDHDVYRDEALNNRFQ Motif0462_p1-14H-GBL-14H-GBL-14H_0083_0001_0001_0002_0001
DNDLWIRMSIEYIQRAAGVDSVTVRKRNGTWEVEISGDNTAAELVSMSLQRLAKRANTKIDVKIK PGATLCLGHHAVPNGTLVKTITDDQIEVTDATELVQSIPNDKPFQNVNKITYGACPKYVKQNTLKLATGMRNVPEKGLFGAIAGFIENGWEGMIDGWYGFRHQNSEGTGQAADLKSTQAAIDQINGKLNRVIEKTLLVALENQHTIDLTDSEMNKLFEKTGRQLRENAEDMGNGCFKIYHKCDNACIESIRNGTYDHDVYRDEALNNRFQ Motif0483_HEEHE_3373_0001_0001
SREEVVREVEELLRRGNVREAAELLYRLAAQHGDPTYRELAKLLVELLIRGVSPEEISKLLREVG PGATLCLGHHAVPNGTLVKTITDDQIEVTDATELVQSIPNDKPFQNVNKITYGACPKYVKQNTLKLATGMRNVPEKGLFGAIAGFIENGWEGMIDGWYGFRHQNSEGTGQAADLKSTQAAIDQINGKLNRVIEKTLLVALENQHTIDLTDSEMNKLFEKTGRQLRENAEDMGNGCFKIYHKCDNACIESIRNGTYDHDVYRDEALNNRFQ Motif0330_bcov_4helix_04939_0001
DDEELLKIADAAYRLAFDNPSYEEIARRVIHVASEAFKQQDPNLTKKAKELLEKLKRLVS PGATLCLGHHAVPNGTLVKTITDDQIEVTDATELVQSIPNDKPFQNVNKITYGACPKYVKQNTLKLATGMRNVPEKGLFGAIAGFIENGWEGMIDGWYGFRHQNSEGTGQAADLKSTQAAIDQINGKLNRVIEKTLLVALENQHTIDLTDSEMNKLFEKTGRQLRENAEDMGNGCFKIYHKCDNACIESIRNGTYDHDVYRDEALNNRFQ Motif0324_ems_3hM_1038_0001_0001
DYTEYQIRYRWEAEERLVKNASPDEQKQMIKSARLYLTKLQHAPDPVEKKVADELLKKWQKTT PGATLCLGHHAVPNGTLVKTITDDQIEVTDATELVQSIPNDKPFQNVNKITYGACPKYVKQNTLKLATGMRNVPEKGLFGAIAGFIENGWEGMIDGWYGFRHQNSEGTGQAADLKSTQAAIDQINGKLNRVIEKTLLVALENQHTIDLTDSEMNKLFEKTGRQLRENAEDMGNGCFKIYHKCDNACIESIRNGTYDHDVYRDEALNNRFQ Motif0017_ems_3hM_1172_0001_0001
GEELMRTLITLVRQAKKAANDPNMQHLLRRLAQKAVWAYYSNDEEKLEKLLKQVQELYKKAHS PGATLCLGHHAVPNGTLVKTITDDQIEVTDATELVQSIPNDKPFQNVNKITYGACPKYVKQNTLKLATGMRNVPEKGLFGAIAGFIENGWEGMIDGWYGFRHQNSEGTGQAADLKSTQAAIDQINGKLNRVIEKTLLVALENQHTIDLTDSEMNKLFEKTGRQLRENAEDMGNGCFKIYHKCDNACIESIRNGTYDHDVYRDEALNNRFQ Motif0366_ems_3hC_535_0002_0001_0004
DDEKVKKTITKIAQRLARMAGNEEWADRWVSKDTDKLVKEYKEDPHRFTYKAANEAYYAAVQK PGATLCLGHHAVPNGTLVKTITDDQIEVTDATELVQSIPNDKPFQNVNKITYGACPKYVKQNTLKLATGMRNVPEKGLFGAIAGFIENGWEGMIDGWYGFRHQNSEGTGQAADLKSTQAAIDQINGKLNRVIEKTLLVALENQHTIDLTDSEMNKLFEKTGRQLRENAEDMGNGCFKIYHKCDNACIESIRNGTYDHDVYRDEALNNRFQ Motif0349_ems_coilC_8_0001
SELEHAARAISRAAKLAGVPSVSVDVKNGRLKVTFDGNDENVQLAQEYARYFAEMKNIELEIRVK PGATLCLGHHAVPNGTLVKTITDDQIEVTDATELVQSIPNDKPFQNVNKITYGACPKYVKQNTLKLATGMRNVPEKGLFGAIAGFIENGWEGMIDGWYGFRHQNSEGTGQAADLKSTQAAIDQINGKLNRVIEKTLLVALENQHTIDLTDSEMNKLFEKTGRQLRENAEDMGNGCFKIYHKCDNACIESIRNGTYDHDVYRDEALNNRFQ Motif0584_HEEHE_0493_0001
PEEELAKTLERLAKELEKKVPNPIKQEAAKTVQTLLKQAQKADDPDVRRWRLKVAEQLVLAIRR PGATLCLGHHAVPNGTLVKTITDDQIEVTDATELVQSIPNDKPFQNVNKITYGACPKYVKQNTLKLATGMRNVPEKGLFGAIAGFIENGWEGMIDGWYGFRHQNSEGTGQAADLKSTQAAIDQINGKLNRVIEKTLLVALENQHTIDLTDSEMNKLFEKTGRQLRENAEDMGNGCFKIYHKCDNACIESIRNGTYDHDVYRDEALNNRFQ Motif0096_ems_3hM_1426_0001
REEEIEEWLKRVSEIFLRLGDPRVLHVQALIRYVAQQLRSGVISEEEARELIKRLAEKAKKLM PGATLCLGHHAVPNGTLVKTITDDQIEVTDATELVQSIPNDKPFQNVNKITYGACPKYVKQNTLKLATGMRNVPEKGLFGAIAGFIENGWEGMIDGWYGFRHQNSEGTGQAADLKSTQAAIDQINGKLNRVIEKTLLVALENQHTIDLTDSEMNKLFEKTGRQLRENAEDMGNGCFKIYHKCDNACIESIRNGTYDHDVYRDEALNNRFQ Motif0057_HHH_eva_0328_0001_0004
DEKVRDAAVKAAKRWAKAMKEGDEEKQKSVRKWFESFVKKVQDPSAEMARQSWERYIEQAER PGATLCLGHHAVPNGTLVKTITDDQIEVTDATELVQSIPNDKPFQNVNKITYGACPKYVKQNTLKLATGMRNVPEKGLFGAIAGFIENGWEGMIDGWYGFRHQNSEGTGQAADLKSTQAAIDQINGKLNRVIEKTLLVALENQHTIDLTDSEMNKLFEKTGRQLRENAEDMGNGCFKIYHKCDNACIESIRNGTYDHDVYRDEALNNRFQ Motif0019_ems_3hC_20_0001_0001
NRAKEVSTKVTQRAQDAIKKNDDEKYSKIIQEAYRAIAQIPDPKQRKIVLSVIETLIRQYL PGATLCLGHHAVPNGTLVKTITDDQIEVTDATELVQSIPNDKPFQNVNKITYGACPKYVKQNTLKLATGMRNVPEKGLFGAIAGFIENGWEGMIDGWYGFRHQNSEGTGQAADLKSTQAAIDQINGKLNRVIEKTLLVALENQHTIDLTDSEMNKLFEKTGRQLRENAEDMGNGCFKIYHKCDNACIESIRNGTYDHDVYRDEALNNRFQ Motif0129_ems_3hM_1996_0001_0004
DVEEEIEKAARKINTESAKKALKWFQDQSEYRKRAQKRIIKKRNINPEQHLRRLVLRAG PGATLCLGHHAVPNGTLVKTITDDQIEVTDATELVQSIPNDKPFQNVNKITYGACPKYVKQNTLKLATGMRNVPEKGLFGAIAGFIENGWEGMIDGWYGFRHQNSEGTGQAADLKSTQAAIDQINGKLNRVIEKTLLVALENQHTIDLTDSEMNKLFEKTGRQLRENAEDMGNGCFKIYHKCDNACIESIRNGTYDHDVYRDEALNNRFQ Motif0330_ems_4hC_720_0001_0001
SEEYRKIIELLEEGNPHEAAQEAYRLLADLRLEGDPRAEYVHRALRLLLEGNPEEAKRLLEEVRR PGATLCLGHHAVPNGTLVKTITDDQIEVTDATELVQSIPNDKPFQNVNKITYGACPKYVKQNTLKLATGMRNVPEKGLFGAIAGFIENGWEGMIDGWYGFRHQNSEGTGQAADLKSTQAAIDQINGKLNRVIEKTLLVALENQHTIDLTDSEMNKLFEKTGRQLRENAEDMGNGCFKIYHKCDNACIESIRNGTYDHDVYRDEALNNRFQ Motif0045_bcov_4helix_13872_0001
DIEEEVKKAAEELKEAYKKNDREKAYKAAQKLYRIIIEARRSNDPKWKKAAEIAQKVLESVARD PGATLCLGHHAVPNGTLVKTITDDQIEVTDATELVQSIPNDKPFQNVNKITYGACPKYVKQNTLKLATGMRNVPEKGLFGAIAGFIENGWEGMIDGWYGFRHQNSEGTGQAADLKSTQAAIDQINGKLNRVIEKTLLVALENQHTIDLTDSEMNKLFEKTGRQLRENAEDMGNGCFKIYHKCDNACIESIRNGTYDHDVYRDEALNNRFQ Motif0030_ems_3hC_138_0001_0003
DYQEVYRLVAQVLIVAEEVGDPTAQSIAKTLAEQAEKAIQNNDEEKLKKIAKRLKSFLKTF PGATLCLGHHAVPNGTLVKTITDDQIEVTDATELVQSIPNDKPFQNVNKITYGACPKYVKQNTLKLATGMRNVPEKGLFGAIAGFIENGWEGMIDGWYGFRHQNSEGTGQAADLKSTQAAIDQINGKLNRVIEKTLLVALENQHTIDLTDSEMNKLFEKTGRQLRENAEDMGNGCFKIYHKCDNACIESIRNGTYDHDVYRDEALNNRFQ Motif0001_ems_3hC_645_0001_0001
PASEWYRAQAQLREAKKRAKDNPEIQEIIEKLRKKLETAYKNNDEDTLKKVVEEVHQTIWTLLR PGATLCLGHHAVPNGTLVKTITDDQIEVTDATELVQSIPNDKPFQNVNKITYGACPKYVKQNTLKLATGMRNVPEKGLFGAIAGFIENGWEGMIDGWYGFRHQNSEGTGQAADLKSTQAAIDQINGKLNRVIEKTLLVALENQHTIDLTDSEMNKLFEKTGRQLRENAEDMGNGCFKIYHKCDNACIESIRNGTYDHDVYRDEALNNRFQ Motif0084_ems_3hM_2358_0001
DPKEEAKRVASELKEQVKKAQSIKEAYKVLLRATFLLNSIVDSEEAQKLARKLNKEIAELVK PGATLCLGHHAVPNGTLVKTITDDQIEVTDATELVQSIPNDKPFQNVNKITYGACPKYVKQNTLKLATGMRNVPEKGLFGAIAGFIENGWEGMIDGWYGFRHQNSEGTGQAADLKSTQAAIDQINGKLNRVIEKTLLVALENQHTIDLTDSEMNKLFEKTGRQLRENAEDMGNGCFKIYHKCDNACIESIRNGTYDHDVYRDEALNNRFQ Motif0462_ems_3hM_1470_0001_0002
DEAQKQLDSLAHTAAELIKSDPRRKEEALRYFETEAKKIAESIPDEDKASHFRYRAEQFAKTLE PGATLCLGHHAVPNGTLVKTITDDQIEVTDATELVQSIPNDKPFQNVNKITYGACPKYVKQNTLKLATGMRNVPEKGLFGAIAGFIENGWEGMIDGWYGFRHQNSEGTGQAADLKSTQAAIDQINGKLNRVIEKTLLVALENQHTIDLTDSEMNKLFEKTGRQLRENAEDMGNGCFKIYHKCDNACIESIRNGTYDHDVYRDEALNNRFQ Motif0150_ems_3hC_1553_0001_0001
DEEERRIQELFTALYHAAIRAPDPEKRKKIHKAIEKASTWALQVSLEEARKYVEDLVRKVQNE PGATLCLGHHAVPNGTLVKTITDDQIEVTDATELVQSIPNDKPFQNVNKITYGACPKYVKQNTLKLATGMRNVPEKGLFGAIAGFIENGWEGMIDGWYGFRHQNSEGTGQAADLKSTQAAIDQINGKLNRVIEKTLLVALENQHTIDLTDSEMNKLFEKTGRQLRENAEDMGNGCFKIYHKCDNACIESIRNGTYDHDVYRDEALNNRFQ Motif0250_ems_3hM_1429_0001
SEEEEKLIEIAAGGDPVLEYLIRQLLMLLKTGNPDAKKQLEELKEELEKLGNPERAEALERLLRK PGATLCLGHHAVPNGTLVKTITDDQIEVTDATELVQSIPNDKPFQNVNKITYGACPKYVKQNTLKLATGMRNVPEKGLFGAIAGFIENGWEGMIDGWYGFRHQNSEGTGQAADLKSTQAAIDQINGKLNRVIEKTLLVALENQHTIDLTDSEMNKLFEKTGRQLRENAEDMGNGCFKIYHKCDNACIESIRNGTYDHDVYRDEALNNRFQ Motif0264_bcov_4helix_13732_0001
PEEEKKELVKVANELVRSVINATSDEEAKRIITKAEKWAEDVGDSRVRQYLEYLLKLAKMAVKR PGATLCLGHHAVPNGTLVKTITDDQIEVTDATELVQSIPNDKPFQNVNKITYGACPKYVKQNTLKLATGMRNVPEKGLFGAIAGFIENGWEGMIDGWYGFRHQNSEGTGQAADLKSTQAAIDQINGKLNRVIEKTLLVALENQHTIDLTDSEMNKLFEKTGRQLRENAEDMGNGCFKIYHKCDNACIESIRNGTYDHDVYRDEALNNRFQ Motif0455_ems_3hM_1036_0001_0002
DTSEKLTKAIEQYAREVGAPSVRVSVSNGKVTLTVRGDDERALKVASYAYFAASQAGIRLEIRIE PGATLCLGHHAVPNGTLVKTITDDQIEVTDATELVQSIPNDKPFQNVNKITYGACPKYVKQNTLKLATGMRNVPEKGLFGAIAGFIENGWEGMIDGWYGFRHQNSEGTGQAADLKSTQAAIDQINGKLNRVIEKTLLVALENQHTIDLTDSEMNKLFEKTGRQLRENAEDMGNGCFKIYHKCDNACIESIRNGTYDHDVYRDEALNNRFQ Motif0241_HEEHE_1062_0001
SDETKRLQKIARKALKLLRQGKLDIEEAKRIVHKVLEIALRLGVTKAAQEAYRVYAELAQIEKG PGATLCLGHHAVPNGTLVKTITDDQIEVTDATELVQSIPNDKPFQNVNKITYGACPKYVKQNTLKLATGMRNVPEKGLFGAIAGFIENGWEGMIDGWYGFRHQNSEGTGQAADLKSTQAAIDQINGKLNRVIEKTLLVALENQHTIDLTDSEMNKLFEKTGRQLRENAEDMGNGCFKIYHKCDNACIESIRNGTYDHDVYRDEALNNRFQ Motif0048_HHH_eva_0067_0001_0001
DPTANSQAQEALRLLAQAVMDPKRVDEAYKRVEEIKKYVDSVGDERASKVVKYALEALKQIKS PGATLCLGHHAVPNGTLVKTITDDQIEVTDATELVQSIPNDKPFQNVNKITYGACPKYVKQNTLKLATGMRNVPEKGLFGAIAGFIENGWEGMIDGWYGFRHQNSEGTGQAADLKSTQAAIDQINGKLNRVIEKTLLVALENQHTIDLTDSEMNKLFEKTGRQLRENAEDMGNGCFKIYHKCDNACIESIRNGTYDHDVYRDEALNNRFQ Motif0135_ems_3hC_1321_0001
PEEEEAKDRFEKQVRHLASRKDPKAYTEAYRLAAQYAMENPQLKEELLRILSKLIEEAKKS PGATLCLGHHAVPNGTLVKTITDDQIEVTDATELVQSIPNDKPFQNVNKITYGACPKYVKQNTLKLATGMRNVPEKGLFGAIAGFIENGWEGMIDGWYGFRHQNSEGTGQAADLKSTQAAIDQINGKLNRVIEKTLLVALENQHTIDLTDSEMNKLFEKTGRQLRENAEDMGNGCFKIYHKCDNACIESIRNGTYDHDVYRDEALNNRFQ Motif0068_ems_3hM_1613_0001_0002
SEEAEKKANELVKLFKERIENANPIARKYLLEQLQTLVERLKRSPDPTDQDTAKIVETAVRRLK PGATLCLGHHAVPNGTLVKTITDDQIEVTDATELVQSIPNDKPFQNVNKITYGACPKYVKQNTLKLATGMRNVPEKGLFGAIAGFIENGWEGMIDGWYGFRHQNSEGTGQAADLKSTQAAIDQINGKLNRVIEKTLLVALENQHTIDLTDSEMNKLFEKTGRQLRENAEDMGNGCFKIYHKCDNACIESIRNGTYDHDVYRDEALNNRFQ Motif0439_ems_3hM_2419_0001_0001
SEEVVEVLEILLKLVGDPIVELALKMARMMVEKGVSPEMVRQNVRRYLKQANPELAKLFEELLKR PGATLCLGHHAVPNGTLVKTITDDQIEVTDATELVQSIPNDKPFQNVNKITYGACPKYVKQNTLKLATGMRNVPEKGLFGAIAGFIENGWEGMIDGWYGFRHQNSEGTGQAADLKSTQAAIDQINGKLNRVIEKTLLVALENQHTIDLTDSEMNKLFEKTGRQLRENAEDMGNGCFKIYHKCDNACIESIRNGTYDHDVYRDEALNNRFQ Motif0031_bcov_4helix_00945_0001_0001
DELEKQKSYLKTLLDLIKNASSEEEKDSLLKQAKDYASKVPSPSARYLAEMVESAVRVLK PGATLCLGHHAVPNGTLVKTITDDQIEVTDATELVQSIPNDKPFQNVNKITYGACPKYVKQNTLKLATGMRNVPEKGLFGAIAGFIENGWEGMIDGWYGFRHQNSEGTGQAADLKSTQAAIDQINGKLNRVIEKTLLVALENQHTIDLTDSEMNKLFEKTGRQLRENAEDMGNGCFKIYHKCDNACIESIRNGTYDHDVYRDEALNNRFQ Motif0172_ems_3hC_551_0001
GEELTKTAKTLAKQAEKAANNPQVRYRLRANAKLADKASKNNDEEKLEILLKQIQELYKEAHS PGATLCLGHHAVPNGTLVKTITDDQIEVTDATELVQSIPNDKPFQNVNKITYGACPKYVKQNTLKLATGMRNVPEKGLFGAIAGFIENGWEGMIDGWYGFRHQNSEGTGQAADLKSTQAAIDQINGKLNRVIEKTLLVALENQHTIDLTDSEMNKLFEKTGRQLRENAEDMGNGCFKIYHKCDNACIESIRNGTYDHDVYRDEALNNRFQ Motif0035_ems_3hC_535_0002_0001_0001
DEKRKEYMQLVTLAYLAQLAPDPNLRTTATKLRELLKKAYEKNDEDLIKEVKKRVTELQKKVR PGATLCLGHHAVPNGTLVKTITDDQIEVTDATELVQSIPNDKPFQNVNKITYGACPKYVKQNTLKLATGMRNVPEKGLFGAIAGFIENGWEGMIDGWYGFRHQNSEGTGQAADLKSTQAAIDQINGKLNRVIEKTLLVALENQHTIDLTDSEMNKLFEKTGRQLRENAEDMGNGCFKIYHKCDNACIESIRNGTYDHDVYRDEALNNRFQ Motif0512_ems_3hM_1260_0001_0003
DSDEVVKTVHSLLEEAMKKQDKDIVKKAYEIAEEYLKKYPESVKVQTVLRLAEIIKRAIDR PGATLCLGHHAVPNGTLVKTITDDQIEVTDATELVQSIPNDKPFQNVNKITYGACPKYVKQNTLKLATGMRNVPEKGLFGAIAGFIENGWEGMIDGWYGFRHQNSEGTGQAADLKSTQAAIDQINGKLNRVIEKTLLVALENQHTIDLTDSEMNKLFEKTGRQLRENAEDMGNGCFKIYHKCDNACIESIRNGTYDHDVYRDEALNNRFQ Motif0458_ems_3hM_2014_0001_0002
KNAHQTLRRYLEQALEAAQRDPHSEELARKAIKYAQDQARKVNDPEAEEAATRAQRILEEYM PGATLCLGHHAVPNGTLVKTITDDQIEVTDATELVQSIPNDKPFQNVNKITYGACPKYVKQNTLKLATGMRNVPEKGLFGAIAGFIENGWEGMIDGWYGFRHQNSEGTGQAADLKSTQAAIDQINGKLNRVIEKTLLVALENQHTIDLTDSEMNKLFEKTGRQLRENAEDMGNGCFKIYHKCDNACIESIRNGTYDHDVYRDEALNNRFQ Motif0037_ems_3hM_840_0001_0002
DEDTKKVQKTLETLVRQAIQNNDPELAQEIWRKAVEIAKKYVSPEEVQKFANRLYRAYSQG PGATLCLGHHAVPNGTLVKTITDDQIEVTDATELVQSIPNDKPFQNVNKITYGACPKYVKQNTLKLATGMRNVPEKGLFGAIAGFIENGWEGMIDGWYGFRHQNSEGTGQAADLKSTQAAIDQINGKLNRVIEKTLLVALENQHTIDLTDSEMNKLFEKTGRQLRENAEDMGNGCFKIYHKCDNACIESIRNGTYDHDVYRDEALNNRFQ Motif0317_ems_3hM_1263_0001_0002
DERVQARYRIRAQLRVAREAQNPHLVKMAEKQIKKWYDRAKDPEVQRAAQEAIETLRKYL PGATLCLGHHAVPNGTLVKTITDDQIEVTDATELVQSIPNDKPFQNVNKITYGACPKYVKQNTLKLATGMRNVPEKGLFGAIAGFIENGWEGMIDGWYGFRHQNSEGTGQAADLKSTQAAIDQINGKLNRVIEKTLLVALENQHTIDLTDSEMNKLFEKTGRQLRENAEDMGNGCFKIYHKCDNACIESIRNGTYDHDVYRDEALNNRFQ Motif0003_ems_3hC_701_0001_0002
SEETVKRLYKIVEKLAKKVGSREAREAWYHATAQVRLLKQGIVDASQVEKILKRIIKKLRKLG PGATLCLGHHAVPNGTLVKTITDDQIEVTDATELVQSIPNDKPFQNVNKITYGACPKYVKQNTLKLATGMRNVPEKGLFGAIAGFIENGWEGMIDGWYGFRHQNSEGTGQAADLKSTQAAIDQINGKLNRVIEKTLLVALENQHTIDLTDSEMNKLFEKTGRQLRENAEDMGNGCFKIYHKCDNACIESIRNGTYDHDVYRDEALNNRFQ Motif0545_HHH_eva_0056_0001_0001
DEAREFLERALRLLLRLVEEGKLDREMAAQNVETYLATLIKSGVVSPEQAKKIAEEFRRRVKKL PGATLCLGHHAVPNGTLVKTITDDQIEVTDATELVQSIPNDKPFQNVNKITYGACPKYVKQNTLKLATGMRNVPEKGLFGAIAGFIENGWEGMIDGWYGFRHQNSEGTGQAADLKSTQAAIDQINGKLNRVIEKTLLVALENQHTIDLTDSEMNKLFEKTGRQLRENAEDMGNGCFKIYHKCDNACIESIRNGTYDHDVYRDEALNNRFQ Motif0069_HHH_eva_0369_0001_0002
NEEEIKKYFKKLEEIAKKNPKDAEKALEKAHKYVETLQRNNDPDARVAYYLYAQLKLIVRKAK PGATLCLGHHAVPNGTLVKTITDDQIEVTDATELVQSIPNDKPFQNVNKITYGACPKYVKQNTLKLATGMRNVPEKGLFGAIAGFIENGWEGMIDGWYGFRHQNSEGTGQAADLKSTQAAIDQINGKLNRVIEKTLLVALENQHTIDLTDSEMNKLFEKTGRQLRENAEDMGNGCFKIYHKCDNACIESIRNGTYDHDVYRDEALNNRFQ Motif0350_ems_3hM_1257_0001_0001
EDERSRVRRYLEQIARIAGISPEIVKEAEKLWEELKKRGVDEEKAHKEAWRYLVQWFRG PGATLCLGHHAVPNGTLVKTITDDQIEVTDATELVQSIPNDKPFQNVNKITYGACPKYVKQNTLKLATGMRNVPEKGLFGAIAGFIENGWEGMIDGWYGFRHQNSEGTGQAADLKSTQAAIDQINGKLNRVIEKTLLVALENQHTIDLTDSEMNKLFEKTGRQLRENAEDMGNGCFKIYHKCDNACIESIRNGTYDHDVYRDEALNNRFQ Motif0200_HHH_eva_0181_0001_0002
DEKVLETVIKVANRLWQKTGDKSAIRAINWARYAIETERSGAVSEKDRKKLEKEARKIEKKLRS PGATLCLGHHAVPNGTLVKTITDDQIEVTDATELVQSIPNDKPFQNVNKITYGACPKYVKQNTLKLATGMRNVPEKGLFGAIAGFIENGWEGMIDGWYGFRHQNSEGTGQAADLKSTQAAIDQINGKLNRVIEKTLLVALENQHTIDLTDSEMNKLFEKTGRQLRENAEDMGNGCFKIYHKCDNACIESIRNGTYDHDVYRDEALNNRFQ Motif0043_HHH_eva_0057_0001_0002
DELEKYALKVQVVIRYLAQQAQTEEVRRLFEKLARTVYEAVQKKDETKVRQAHELARRLEKYE PGATLCLGHHAVPNGTLVKTITDDQIEVTDATELVQSIPNDKPFQNVNKITYGACPKYVKQNTLKLATGMRNVPEKGLFGAIAGFIENGWEGMIDGWYGFRHQNSEGTGQAADLKSTQAAIDQINGKLNRVIEKTLLVALENQHTIDLTDSEMNKLFEKTGRQLRENAEDMGNGCFKIYHKCDNACIESIRNGTYDHDVYRDEALNNRFQ Motif0085_ems_3hM_3324_0001_0003
SEEEVRKRAEELLERLRKKGVSREDIMMKLTSEVYRIANELGLSEDQIKKVLKELKKILKKIG PGATLCLGHHAVPNGTLVKTITDDQIEVTDATELVQSIPNDKPFQNVNKITYGACPKYVKQNTLKLATGMRNVPEKGLFGAIAGFIENGWEGMIDGWYGFRHQNSEGTGQAADLKSTQAAIDQINGKLNRVIEKTLLVALENQHTIDLTDSEMNKLFEKTGRQLRENAEDMGNGCFKIYHKCDNACIESIRNGTYDHDVYRDEALNNRFQ Motif0018_HHH_eva_0305_0001_0002
SEELRKLLKRLEEILRRLGVSPEEIQKLLRKLLTTVYLHTHEEAKKFVEKVRKEFEKKQS PGATLCLGHHAVPNGTLVKTITDDQIEVTDATELVQSIPNDKPFQNVNKITYGACPKYVKQNTLKLATGMRNVPEKGLFGAIAGFIENGWEGMIDGWYGFRHQNSEGTGQAADLKSTQAAIDQINGKLNRVIEKTLLVALENQHTIDLTDSEMNKLFEKTGRQLRENAEDMGNGCFKIYHKCDNACIESIRNGTYDHDVYRDEALNNRFQ Motif0280_HHH_eva_0168_0001_0003
LDEYKKKAEKLLQDARRVLRNPEEQLRVEFQVELAKEAAKNNDEDMVKQALRMIEKLIKEASS PGATLCLGHHAVPNGTLVKTITDDQIEVTDATELVQSIPNDKPFQNVNKITYGACPKYVKQNTLKLATGMRNVPEKGLFGAIAGFIENGWEGMIDGWYGFRHQNSEGTGQAADLKSTQAAIDQINGKLNRVIEKTLLVALENQHTIDLTDSEMNKLFEKTGRQLRENAEDMGNGCFKIYHKCDNACIESIRNGTYDHDVYRDEALNNRFQ Motif0197_ems_3hM_3710_0001_0002
DSETAQKQIEKVAETLAREAKSEDDVEEAAKKLREWLDKLNVDEELKREAYQLFFRVFVQLL PGATLCLGHHAVPNGTLVKTITDDQIEVTDATELVQSIPNDKPFQNVNKITYGACPKYVKQNTLKLATGMRNVPEKGLFGAIAGFIENGWEGMIDGWYGFRHQNSEGTGQAADLKSTQAAIDQINGKLNRVIEKTLLVALENQHTIDLTDSEMNKLFEKTGRQLRENAEDMGNGCFKIYHKCDNACIESIRNGTYDHDVYRDEALNNRFQ Motif0099_ems_3hC_1017_0002_0001_0001
DEKEKTVRSVIKRLQEAAKKATDYEERYRLRAQARILTEALKEDKDKAHTIAQIVKRLLDKL PGATLCLGHHAVPNGTLVKTITDDQIEVTDATELVQSIPNDKPFQNVNKITYGACPKYVKQNTLKLATGMRNVPEKGLFGAIAGFIENGWEGMIDGWYGFRHQNSEGTGQAADLKSTQAAIDQINGKLNRVIEKTLLVALENQHTIDLTDSEMNKLFEKTGRQLRENAEDMGNGCFKIYHKCDNACIESIRNGTYDHDVYRDEALNNRFQ Motif0114_ems_3hC_543_0001_0003
SILDEWVKKHVTELLEKAKSPDPREVSEAVYRLLAQLRIVQNPELQTTIKKALDSAEKLLS PGATLCLGHHAVPNGTLVKTITDDQIEVTDATELVQSIPNDKPFQNVNKITYGACPKYVKQNTLKLATGMRNVPEKGLFGAIAGFIENGWEGMIDGWYGFRHQNSEGTGQAADLKSTQAAIDQINGKLNRVIEKTLLVALENQHTIDLTDSEMNKLFEKTGRQLRENAEDMGNGCFKIYHKCDNACIESIRNGTYDHDVYRDEALNNRFQ Motif0323_ems_3hC_1232_0001
DEKAERLLEKAEELWQKFNDPRVQEAQNLARYAWQLLENNPDDERAKKIVEKAKKLLDEVHG PGATLCLGHHAVPNGTLVKTITDDQIEVTDATELVQSIPNDKPFQNVNKITYGACPKYVKQNTLKLATGMRNVPEKGLFGAIAGFIENGWEGMIDGWYGFRHQNSEGTGQAADLKSTQAAIDQINGKLNRVIEKTLLVALENQHTIDLTDSEMNKLFEKTGRQLRENAEDMGNGCFKIYHKCDNACIESIRNGTYDHDVYRDEALNNRFQ Motif0085_ems_3hM_3235_0001_0001
DELIKRASKLARTLAEAARRQNDKDTYQHAQKWAQEVYYAAVTGDQDTAKTLVDRFEKYVKKFG PGATLCLGHHAVPNGTLVKTITDDQIEVTDATELVQSIPNDKPFQNVNKITYGACPKYVKQNTLKLATGMRNVPEKGLFGAIAGFIENGWEGMIDGWYGFRHQNSEGTGQAADLKSTQAAIDQINGKLNRVIEKTLLVALENQHTIDLTDSEMNKLFEKTGRQLRENAEDMGNGCFKIYHKCDNACIESIRNGTYDHDVYRDEALNNRFQ Motif0578_ems_3hC_830_0002_0001_0004
LEEDIKTAKTIAEQLLKKFKDDPTIAYLAAQLWFRLIAAERLNNERMVKEIAKAIKTLKKKADS PGATLCLGHHAVPNGTLVKTITDDQIEVTDATELVQSIPNDKPFQNVNKITYGACPKYVKQNTLKLATGMRNVPEKGLFGAIAGFIENGWEGMIDGWYGFRHQNSEGTGQAADLKSTQAAIDQINGKLNRVIEKTLLVALENQHTIDLTDSEMNKLFEKTGRQLRENAEDMGNGCFKIYHKCDNACIESIRNGTYDHDVYRDEALNNRFQ Motif0127_ems_3hC_696_0001_0002
DLSEIETILRKIEEIARKQGDYQAEYNARAQQKALEEAKRKNDEDEEEAVLISARMLLKKVES PGATLCLGHHAVPNGTLVKTITDDQIEVTDATELVQSIPNDKPFQNVNKITYGACPKYVKQNTLKLATGMRNVPEKGLFGAIAGFIENGWEGMIDGWYGFRHQNSEGTGQAADLKSTQAAIDQINGKLNRVIEKTLLVALENQHTIDLTDSEMNKLFEKTGRQLRENAEDMGNGCFKIYHKCDNACIESIRNGTYDHDVYRDEALNNRFQ Motif0230_ems_3hM_1194_0001
DREQEFAKQLYHAIAQANPKSVEFQLKDGTFHVTVKGNDESAQHVIKAVETLARRWGLKVDVKSR PGATLCLGHHAVPNGTLVKTITDDQIEVTDATELVQSIPNDKPFQNVNKITYGACPKYVKQNTLKLATGMRNVPEKGLFGAIAGFIENGWEGMIDGWYGFRHQNSEGTGQAADLKSTQAAIDQINGKLNRVIEKTLLVALENQHTIDLTDSEMNKLFEKTGRQLRENAEDMGNGCFKIYHKCDNACIESIRNGTYDHDVYRDEALNNRFQ Motif0542_HEEHE_0936_0002_0001
SSEYILQQLLILIESALKLNDEEAVKEAQSKLKTVITQHSSDPKAQKALEQLKEIETRHKQS PGATLCLGHHAVPNGTLVKTITDDQIEVTDATELVQSIPNDKPFQNVNKITYGACPKYVKQNTLKLATGMRNVPEKGLFGAIAGFIENGWEGMIDGWYGFRHQNSEGTGQAADLKSTQAAIDQINGKLNRVIEKTLLVALENQHTIDLTDSEMNKLFEKTGRQLRENAEDMGNGCFKIYHKCDNACIESIRNGTYDHDVYRDEALNNRFQ Motif0275_ems_3hC_289_0001_0001_0001
DLKEEIKKVEKKAKKKGNELAKMLVEEAKKAAKKGNRVTAKYRAEDAKRILNV PGATLCLGHHAVPNGTLVKTITDDQIEVTDATELVQSIPNDKPFQNVNKITYGACPKYVKQNTLKLATGMRNVPEKGLFGAIAGFIENGWEGMIDGWYGFRHQNSEGTGQAADLKSTQAAIDQINGKLNRVIEKTLLVALENQHTIDLTDSEMNKLFEKTGRQLRENAEDMGNGCFKIYHKCDNACIESIRNGTYDHDVYRDEALNNRFQ Motif0103_HHH_eva_0530_0001
SEEVTRLAQEAYRAAVQVAKEKSEEATEHWKRVADRLKELSKTDPLAERAVELVEKALEEAQKL PGATLCLGHHAVPNGTLVKTITDDQIEVTDATELVQSIPNDKPFQNVNKITYGACPKYVKQNTLKLATGMRNVPEKGLFGAIAGFIENGWEGMIDGWYGFRHQNSEGTGQAADLKSTQAAIDQINGKLNRVIEKTLLVALENQHTIDLTDSEMNKLFEKTGRQLRENAEDMGNGCFKIYHKCDNACIESIRNGTYDHDVYRDEALNNRFQ Motif0132_ems_3hM_708_0001_0005
DEDQKAATALYRIALEAGIPKFEVRVRNGTFTVTVKGDDERAQHFEKRAKKAAKKFNVKVEVRTE PGATLCLGHHAVPNGTLVKTITDDQIEVTDATELVQSIPNDKPFQNVNKITYGACPKYVKQNTLKLATGMRNVPEKGLFGAIAGFIENGWEGMIDGWYGFRHQNSEGTGQAADLKSTQAAIDQINGKLNRVIEKTLLVALENQHTIDLTDSEMNKLFEKTGRQLRENAEDMGNGCFKIYHKCDNACIESIRNGTYDHDVYRDEALNNRFQ Motif0005_HEEHE_0095_0001_0001
SEEYEKRIEELLRRGDYTAAQQALNWAYMALGDPRFKEANEVLRELLKRLSPEEAAKIALKVLKK PGATLCLGHHAVPNGTLVKTITDDQIEVTDATELVQSIPNDKPFQNVNKITYGACPKYVKQNTLKLATGMRNVPEKGLFGAIAGFIENGWEGMIDGWYGFRHQNSEGTGQAADLKSTQAAIDQINGKLNRVIEKTLLVALENQHTIDLTDSEMNKLFEKTGRQLRENAEDMGNGCFKIYHKCDNACIESIRNGTYDHDVYRDEALNNRFQ Motif0267_bcov_4helix_00394_0001
NEEAKKELKRIAEELKKKGVSAYEVANILYRWIFQQLYRGEISDEDAKELVKVANELARRVE PGATLCLGHHAVPNGTLVKTITDDQIEVTDATELVQSIPNDKPFQNVNKITYGACPKYVKQNTLKLATGMRNVPEKGLFGAIAGFIENGWEGMIDGWYGFRHQNSEGTGQAADLKSTQAAIDQINGKLNRVIEKTLLVALENQHTIDLTDSEMNKLFEKTGRQLRENAEDMGNGCFKIYHKCDNACIESIRNGTYDHDVYRDEALNNRFQ Motif0111_HHH_eva_0213_0001_0002
SQEEYREIAQQAIRVARLLASEDPNNRKRAKKEASTIKKEWSKRNPENSELFEMAVRYIASQLG PGATLCLGHHAVPNGTLVKTITDDQIEVTDATELVQSIPNDKPFQNVNKITYGACPKYVKQNTLKLATGMRNVPEKGLFGAIAGFIENGWEGMIDGWYGFRHQNSEGTGQAADLKSTQAAIDQINGKLNRVIEKTLLVALENQHTIDLTDSEMNKLFEKTGRQLRENAEDMGNGCFKIYHKCDNACIESIRNGTYDHDVYRDEALNNRFQ Motif0121_ems_3hC_917_0001_0001_0004
TANEIYRLIFEAKMRGDKEIAKEAHKVAEKLARGKLSQKQAEKWAKKIRKKLSS PGATLCLGHHAVPNGTLVKTITDDQIEVTDATELVQSIPNDKPFQNVNKITYGACPKYVKQNTLKLATGMRNVPEKGLFGAIAGFIENGWEGMIDGWYGFRHQNSEGTGQAADLKSTQAAIDQINGKLNRVIEKTLLVALENQHTIDLTDSEMNKLFEKTGRQLRENAEDMGNGCFKIYHKCDNACIESIRNGTYDHDVYRDEALNNRFQ Motif0026_HHH_eva_0465_0001_0002
PEELKKLVKALKEITERLKRNNDPRADMAKKFADYFERAAKEIRDPTKLQAFARYAEQVVRSFG PGATLCLGHHAVPNGTLVKTITDDQIEVTDATELVQSIPNDKPFQNVNKITYGACPKYVKQNTLKLATGMRNVPEKGLFGAIAGFIENGWEGMIDGWYGFRHQNSEGTGQAADLKSTQAAIDQINGKLNRVIEKTLLVALENQHTIDLTDSEMNKLFEKTGRQLRENAEDMGNGCFKIYHKCDNACIESIRNGTYDHDVYRDEALNNRFQ Motif0028_ems_3hM_2439_0001_0002
DHLIEYLERLLKKVLTELSKWTKDPETARKILEEAQTQAKQDPRKAFQALLRAIAQARILVSS PGATLCLGHHAVPNGTLVKTITDDQIEVTDATELVQSIPNDKPFQNVNKITYGACPKYVKQNTLKLATGMRNVPEKGLFGAIAGFIENGWEGMIDGWYGFRHQNSEGTGQAADLKSTQAAIDQINGKLNRVIEKTLLVALENQHTIDLTDSEMNKLFEKTGRQLRENAEDMGNGCFKIYHKCDNACIESIRNGTYDHDVYRDEALNNRFQ Motif0105_ems_3hM_3597_0001_0002
DPHSSRLYRILAQAKYAAEHNDQELLKKLLDEARQLLEKARNPLQKRLAEYAYKAIKKLS PGATLCLGHHAVPNGTLVKTITDDQIEVTDATELVQSIPNDKPFQNVNKITYGACPKYVKQNTLKLATGMRNVPEKGLFGAIAGFIENGWEGMIDGWYGFRHQNSEGTGQAADLKSTQAAIDQINGKLNRVIEKTLLVALENQHTIDLTDSEMNKLFEKTGRQLRENAEDMGNGCFKIYHKCDNACIESIRNGTYDHDVYRDEALNNRFQ Motif0359_ems_3hM_2969_0001_0001
SEEERKEHLRKLIELMARMIGISPEIIKRIQKEADKIFDKLDEHEAAHWAYRALAQYKMEL PGATLCLGHHAVPNGTLVKTITDDQIEVTDATELVQSIPNDKPFQNVNKITYGACPKYVKQNTLKLATGMRNVPEKGLFGAIAGFIENGWEGMIDGWYGFRHQNSEGTGQAADLKSTQAAIDQINGKLNRVIEKTLLVALENQHTIDLTDSEMNKLFEKTGRQLRENAEDMGNGCFKIYHKCDNACIESIRNGTYDHDVYRDEALNNRFQ Motif0058_HHH_eva_0396_0001
DRSEAMRILYKAMLLAIFKNDDKAKKLVETLLRQLMEATRKNDKDLVDDITRKAKELWKKVKS PGATLCLGHHAVPNGTLVKTITDDQIEVTDATELVQSIPNDKPFQNVNKITYGACPKYVKQNTLKLATGMRNVPEKGLFGAIAGFIENGWEGMIDGWYGFRHQNSEGTGQAADLKSTQAAIDQINGKLNRVIEKTLLVALENQHTIDLTDSEMNKLFEKTGRQLRENAEDMGNGCFKIYHKCDNACIESIRNGTYDHDVYRDEALNNRFQ Motif0575_ems_3hM_3301_0001_0002
NQEWYRAANFALQVPDPRLREAAKELWERWRRGEISPEEAIRELLRLLEELGDPHQVKIVRELLK PGATLCLGHHAVPNGTLVKTITDDQIEVTDATELVQSIPNDKPFQNVNKITYGACPKYVKQNTLKLATGMRNVPEKGLFGAIAGFIENGWEGMIDGWYGFRHQNSEGTGQAADLKSTQAAIDQINGKLNRVIEKTLLVALENQHTIDLTDSEMNKLFEKTGRQLRENAEDMGNGCFKIYHKCDNACIESIRNGTYDHDVYRDEALNNRFQ Motif0090_bcov_4helix_04398_0001
DEELEKKLREALERGDEHAVWEILYRLYAQAKLRGNEEEVRRLVRELLKEFGDPALRRFLEALER PGATLCLGHHAVPNGTLVKTITDDQIEVTDATELVQSIPNDKPFQNVNKITYGACPKYVKQNTLKLATGMRNVPEKGLFGAIAGFIENGWEGMIDGWYGFRHQNSEGTGQAADLKSTQAAIDQINGKLNRVIEKTLLVALENQHTIDLTDSEMNKLFEKTGRQLRENAEDMGNGCFKIYHKCDNACIESIRNGTYDHDVYRDEALNNRFQ Motif0311_bcov_4helix_13856_0001_0001
SEKDIERKVREALKSGDTEKALEILEEAIKKGLISKDHAQRLYRQIAQAIV PGATLCLGHHAVPNGTLVKTITDDQIEVTDATELVQSIPNDKPFQNVNKITYGACPKYVKQNTLKLATGMRNVPEKGLFGAIAGFIENGWEGMIDGWYGFRHQNSEGTGQAADLKSTQAAIDQINGKLNRVIEKTLLVALENQHTIDLTDSEMNKLFEKTGRQLRENAEDMGNGCFKIYHKCDNACIESIRNGTYDHDVYRDEALNNRFQ Motif0121_HHH_eva_0434_0001_0002
DEEETKKVRKLAKKLAKIVASASDPTEAHELARRALETIKKIVPDPRLRMEAAQLFYRLVSQAF PGATLCLGHHAVPNGTLVKTITDDQIEVTDATELVQSIPNDKPFQNVNKITYGACPKYVKQNTLKLATGMRNVPEKGLFGAIAGFIENGWEGMIDGWYGFRHQNSEGTGQAADLKSTQAAIDQINGKLNRVIEKTLLVALENQHTIDLTDSEMNKLFEKTGRQLRENAEDMGNGCFKIYHKCDNACIESIRNGTYDHDVYRDEALNNRFQ Motif0336_ems_3hC_241_0002_0001_0004
SDEEKVKKWAEEVERKVGAQHVDVKLRNGTIHVTVQGDDRAAWRAATLFYLWALKLNLPIRLHVQ PGATLCLGHHAVPNGTLVKTITDDQIEVTDATELVQSIPNDKPFQNVNKITYGACPKYVKQNTLKLATGMRNVPEKGLFGAIAGFIENGWEGMIDGWYGFRHQNSEGTGQAADLKSTQAAIDQINGKLNRVIEKTLLVALENQHTIDLTDSEMNKLFEKTGRQLRENAEDMGNGCFKIYHKCDNACIESIRNGTYDHDVYRDEALNNRFQ Motif0508_HEEHE_1119_0001
SDWAQQAYRLVAQLKERNPEAAKLLLKAIKLYMEGDPDKARELLERALKLAGDPRLRELIEKLEK PGATLCLGHHAVPNGTLVKTITDDQIEVTDATELVQSIPNDKPFQNVNKITYGACPKYVKQNTLKLATGMRNVPEKGLFGAIAGFIENGWEGMIDGWYGFRHQNSEGTGQAADLKSTQAAIDQINGKLNRVIEKTLLVALENQHTIDLTDSEMNKLFEKTGRQLRENAEDMGNGCFKIYHKCDNACIESIRNGTYDHDVYRDEALNNRFQ Motif0023_bcov_4helix_00672_0001
SEEAMKLATILYRLMTRLKLGLISNDQAKEAAKRVEEKARKLGDDEIQRLVEYAKKYIEKYG PGATLCLGHHAVPNGTLVKTITDDQIEVTDATELVQSIPNDKPFQNVNKITYGACPKYVKQNTLKLATGMRNVPEKGLFGAIAGFIENGWEGMIDGWYGFRHQNSEGTGQAADLKSTQAAIDQINGKLNRVIEKTLLVALENQHTIDLTDSEMNKLFEKTGRQLRENAEDMGNGCFKIYHKCDNACIESIRNGTYDHDVYRDEALNNRFQ Motif0002_HHH_eva_0380_0001_0001
TTSEELAKQAARIVKELAKKGKLSPEEIEIAIQAVKRYAKQAGFSPEQQKRIEKDLKRFVKSL PGATLCLGHHAVPNGTLVKTITDDQIEVTDATELVQSIPNDKPFQNVNKITYGACPKYVKQNTLKLATGMRNVPEKGLFGAIAGFIENGWEGMIDGWYGFRHQNSEGTGQAADLKSTQAAIDQINGKLNRVIEKTLLVALENQHTIDLTDSEMNKLFEKTGRQLRENAEDMGNGCFKIYHKCDNACIESIRNGTYDHDVYRDEALNNRFQ Motif0057_HHH_eva_0062_0001_0002
DEHELVRQVAQLAYRAVADNDKELAKEAKKRAEEVIRKATNEEVQKLLKRLRKYLDKFIKS PGATLCLGHHAVPNGTLVKTITDDQIEVTDATELVQSIPNDKPFQNVNKITYGACPKYVKQNTLKLATGMRNVPEKGLFGAIAGFIENGWEGMIDGWYGFRHQNSEGTGQAADLKSTQAAIDQINGKLNRVIEKTLLVALENQHTIDLTDSEMNKLFEKTGRQLRENAEDMGNGCFKIYHKCDNACIESIRNGTYDHDVYRDEALNNRFQ Motif0045_ems_3hC_338_0001_0001_0003
DERKRVLDYFKTILEELIKQNNVLTLKVSVEYLRQIAESANNEEAQKVAKEAEKWVKKLES PGATLCLGHHAVPNGTLVKTITDDQIEVTDATELVQSIPNDKPFQNVNKITYGACPKYVKQNTLKLATGMRNVPEKGLFGAIAGFIENGWEGMIDGWYGFRHQNSEGTGQAADLKSTQAAIDQINGKLNRVIEKTLLVALENQHTIDLTDSEMNKLFEKTGRQLRENAEDMGNGCFKIYHKCDNACIESIRNGTYDHDVYRDEALNNRFQ Motif0072_ems_3hM_1688_0001_0001
SDELVRKLAQAVFRALAQGDKKHAKELVDKATEEAKKLNDEKLKKVADRLRKLIEKYK PGATLCLGHHAVPNGTLVKTITDDQIEVTDATELVQSIPNDKPFQNVNKITYGACPKYVKQNTLKLATGMRNVPEKGLFGAIAGFIENGWEGMIDGWYGFRHQNSEGTGQAADLKSTQAAIDQINGKLNRVIEKTLLVALENQHTIDLTDSEMNKLFEKTGRQLRENAEDMGNGCFKIYHKCDNACIESIRNGTYDHDVYRDEALNNRFQ Motif0104_ems_3hC_350_0001_0002
DEEELKTLLEKAEKLAREYRKTASPQQRYRAESQLRFATKAAKSPDPEQRESAKQALELLSKYL PGATLCLGHHAVPNGTLVKTITDDQIEVTDATELVQSIPNDKPFQNVNKITYGACPKYVKQNTLKLATGMRNVPEKGLFGAIAGFIENGWEGMIDGWYGFRHQNSEGTGQAADLKSTQAAIDQINGKLNRVIEKTLLVALENQHTIDLTDSEMNKLFEKTGRQLRENAEDMGNGCFKIYHKCDNACIESIRNGTYDHDVYRDEALNNRFQ Motif0042_ems_3hM_2229_0001
SSEDIRRRANNLLYRARAQIDDPNQRKKAEDLAKKASKDSDEEALKTLQKLLDELRKRAV PGATLCLGHHAVPNGTLVKTITDDQIEVTDATELVQSIPNDKPFQNVNKITYGACPKYVKQNTLKLATGMRNVPEKGLFGAIAGFIENGWEGMIDGWYGFRHQNSEGTGQAADLKSTQAAIDQINGKLNRVIEKTLLVALENQHTIDLTDSEMNKLFEKTGRQLRENAEDMGNGCFKIYHKCDNACIESIRNGTYDHDVYRDEALNNRFQ Motif0009_ems_3hC_493_0001_0001_0003
SFHELFYLVAQILLVAEEQGDDELRKLWEEAQRLVNELAKGKLSEEERKRAEKRIRELYKIVV PGATLCLGHHAVPNGTLVKTITDDQIEVTDATELVQSIPNDKPFQNVNKITYGACPKYVKQNTLKLATGMRNVPEKGLFGAIAGFIENGWEGMIDGWYGFRHQNSEGTGQAADLKSTQAAIDQINGKLNRVIEKTLLVALENQHTIDLTDSEMNKLFEKTGRQLRENAEDMGNGCFKIYHKCDNACIESIRNGTYDHDVYRDEALNNRFQ Motif0174_HHH_eva_0327_0001_0002
SFREYRKAYEEAVKWAKQVNSASSEEESEKIIETAKEVAKRKGDEILLRLIENFQKLWRSRL PGATLCLGHHAVPNGTLVKTITDDQIEVTDATELVQSIPNDKPFQNVNKITYGACPKYVKQNTLKLATGMRNVPEKGLFGAIAGFIENGWEGMIDGWYGFRHQNSEGTGQAADLKSTQAAIDQINGKLNRVIEKTLLVALENQHTIDLTDSEMNKLFEKTGRQLRENAEDMGNGCFKIYHKCDNACIESIRNGTYDHDVYRDEALNNRFQ Motif0579_ems_3hM_2052_0001
DFEKEALKLAQKAIELRKQNTDEAKSRVKELSKQAKKLASQVDDPQEHYRAEIEARIIDKLSKG PGATLCLGHHAVPNGTLVKTITDDQIEVTDATELVQSIPNDKPFQNVNKITYGACPKYVKQNTLKLATGMRNVPEKGLFGAIAGFIENGWEGMIDGWYGFRHQNSEGTGQAADLKSTQAAIDQINGKLNRVIEKTLLVALENQHTIDLTDSEMNKLFEKTGRQLRENAEDMGNGCFKIYHKCDNACIESIRNGTYDHDVYRDEALNNRFQ Motif0033_ems_3hC_453_0001
DEEYRKKLREVLELVTEALAKNDKEIAKKAIKLARRLLKEAKDPQVRYRLLAQIKIAEKIVKS PGATLCLGHHAVPNGTLVKTITDDQIEVTDATELVQSIPNDKPFQNVNKITYGACPKYVKQNTLKLATGMRNVPEKGLFGAIAGFIENGWEGMIDGWYGFRHQNSEGTGQAADLKSTQAAIDQINGKLNRVIEKTLLVALENQHTIDLTDSEMNKLFEKTGRQLRENAEDMGNGCFKIYHKCDNACIESIRNGTYDHDVYRDEALNNRFQ Motif0023_ems_3hM_2462_0001_0004
SEETVERLAELASEVARKQNDRRVAHELYRLIIELRQALKKNDEDKYKTLEKEVKERLTKLLS PGATLCLGHHAVPNGTLVKTITDDQIEVTDATELVQSIPNDKPFQNVNKITYGACPKYVKQNTLKLATGMRNVPEKGLFGAIAGFIENGWEGMIDGWYGFRHQNSEGTGQAADLKSTQAAIDQINGKLNRVIEKTLLVALENQHTIDLTDSEMNKLFEKTGRQLRENAEDMGNGCFKIYHKCDNACIESIRNGTYDHDVYRDEALNNRFQ Motif0022_ems_3hM_3217_0001_0002
DETEELAKTVAEKLKKAVDNKDPELVKKLATEAEKIAKKLNDERLKLYIETLLRFAEYMLR PGATLCLGHHAVPNGTLVKTITDDQIEVTDATELVQSIPNDKPFQNVNKITYGACPKYVKQNTLKLATGMRNVPEKGLFGAIAGFIENGWEGMIDGWYGFRHQNSEGTGQAADLKSTQAAIDQINGKLNRVIEKTLLVALENQHTIDLTDSEMNKLFEKTGRQLRENAEDMGNGCFKIYHKCDNACIESIRNGTYDHDVYRDEALNNRFQ Motif0501_ems_3hM_2426_0001_0001
PIHQFTEALYLAVDLRRLAKDPEIRKDIERLLKEIQTRIMKDPRFAEEAVRRLRKIYKRLKEEM PGATLCLGHHAVPNGTLVKTITDDQIEVTDATELVQSIPNDKPFQNVNKITYGACPKYVKQNTLKLATGMRNVPEKGLFGAIAGFIENGWEGMIDGWYGFRHQNSEGTGQAADLKSTQAAIDQINGKLNRVIEKTLLVALENQHTIDLTDSEMNKLFEKTGRQLRENAEDMGNGCFKIYHKCDNACIESIRNGTYDHDVYRDEALNNRFQ Motif0109_ems_3hM_1007_0001
SPQKWVQRAYYDAVHVRRNLTDPEKQKVLHTLVKLAVEAARQNDEKKVEEIYRTIEEFIKHS PGATLCLGHHAVPNGTLVKTITDDQIEVTDATELVQSIPNDKPFQNVNKITYGACPKYVKQNTLKLATGMRNVPEKGLFGAIAGFIENGWEGMIDGWYGFRHQNSEGTGQAADLKSTQAAIDQINGKLNRVIEKTLLVALENQHTIDLTDSEMNKLFEKTGRQLRENAEDMGNGCFKIYHKCDNACIESIRNGTYDHDVYRDEALNNRFQ Motif0578_ems_3hM_645_0001_0003
TTAMQEWFRYAAQLLLLVKEGKLDREEAVRAVEELLKELIKRGDVSPERAKLNSEVFREIVKKL PGATLCLGHHAVPNGTLVKTITDDQIEVTDATELVQSIPNDKPFQNVNKITYGACPKYVKQNTLKLATGMRNVPEKGLFGAIAGFIENGWEGMIDGWYGFRHQNSEGTGQAADLKSTQAAIDQINGKLNRVIEKTLLVALENQHTIDLTDSEMNKLFEKTGRQLRENAEDMGNGCFKIYHKCDNACIESIRNGTYDHDVYRDEALNNRFQ Motif0099_HHH_eva_0369_0001_0001
SIEKEIKKLKKIAKEQGDYHLLSQAKLAEEALKSGDEEYARMAVKWAKQLV PGATLCLGHHAVPNGTLVKTITDDQIEVTDATELVQSIPNDKPFQNVNKITYGACPKYVKQNTLKLATGMRNVPEKGLFGAIAGFIENGWEGMIDGWYGFRHQNSEGTGQAADLKSTQAAIDQINGKLNRVIEKTLLVALENQHTIDLTDSEMNKLFEKTGRQLRENAEDMGNGCFKIYHKCDNACIESIRNGTYDHDVYRDEALNNRFQ Motif0539_p1-15H-GBL-16H-GBL-14H_0089_0001_0001_0002_0001
TEDEEVEKRIKELAKSAGVPSVDVKVSNGTVKVTIKGNDWRARVFAQLVRALAQTLGLPFDVQVR PGATLCLGHHAVPNGTLVKTITDDQIEVTDATELVQSIPNDKPFQNVNKITYGACPKYVKQNTLKLATGMRNVPEKGLFGAIAGFIENGWEGMIDGWYGFRHQNSEGTGQAADLKSTQAAIDQINGKLNRVIEKTLLVALENQHTIDLTDSEMNKLFEKTGRQLRENAEDMGNGCFKIYHKCDNACIESIRNGTYDHDVYRDEALNNRFQ Motif0388_HEEHE_0230_0001
SEEEVDKLVKKAKTVADQVGDPQAQSIAKELSELVKKAKDLNNHYMLEQLAILLRSFIKLF PGATLCLGHHAVPNGTLVKTITDDQIEVTDATELVQSIPNDKPFQNVNKITYGACPKYVKQNTLKLATGMRNVPEKGLFGAIAGFIENGWEGMIDGWYGFRHQNSEGTGQAADLKSTQAAIDQINGKLNRVIEKTLLVALENQHTIDLTDSEMNKLFEKTGRQLRENAEDMGNGCFKIYHKCDNACIESIRNGTYDHDVYRDEALNNRFQ Motif0532_ems_3hC_645_0001_0001
SDEFSKYLKTIATKAYKNRDKIKLQTALRLAELLARALNDPKLEKVAKEIRKLLEKLESS PGATLCLGHHAVPNGTLVKTITDDQIEVTDATELVQSIPNDKPFQNVNKITYGACPKYVKQNTLKLATGMRNVPEKGLFGAIAGFIENGWEGMIDGWYGFRHQNSEGTGQAADLKSTQAAIDQINGKLNRVIEKTLLVALENQHTIDLTDSEMNKLFEKTGRQLRENAEDMGNGCFKIYHKCDNACIESIRNGTYDHDVYRDEALNNRFQ Motif0458_ems_3hC_793_0002_0001_0001
DEKEWSSILKTLEKLSRDLKDPTLQRILSTLAEKLYRAYAQNDPEKEKDVKRLLEEFRRKAQ PGATLCLGHHAVPNGTLVKTITDDQIEVTDATELVQSIPNDKPFQNVNKITYGACPKYVKQNTLKLATGMRNVPEKGLFGAIAGFIENGWEGMIDGWYGFRHQNSEGTGQAADLKSTQAAIDQINGKLNRVIEKTLLVALENQHTIDLTDSEMNKLFEKTGRQLRENAEDMGNGCFKIYHKCDNACIESIRNGTYDHDVYRDEALNNRFQ Motif0321_ems_3hM_3238_0001_0003
SEELVERLLEALKRDLLKAANLAYYAVAEARRLGDPELTRVLEEVLRALREGDPDLARKLLEEVR PGATLCLGHHAVPNGTLVKTITDDQIEVTDATELVQSIPNDKPFQNVNKITYGACPKYVKQNTLKLATGMRNVPEKGLFGAIAGFIENGWEGMIDGWYGFRHQNSEGTGQAADLKSTQAAIDQINGKLNRVIEKTLLVALENQHTIDLTDSEMNKLFEKTGRQLRENAEDMGNGCFKIYHKCDNACIESIRNGTYDHDVYRDEALNNRFQ Motif0381_bcov_4helix_00072_0001
EDAKEKVDSALYLAEEAAKRNDEYRLRAQEKILQDIEKKARDPRQKKLARDALETVKRLR PGATLCLGHHAVPNGTLVKTITDDQIEVTDATELVQSIPNDKPFQNVNKITYGACPKYVKQNTLKLATGMRNVPEKGLFGAIAGFIENGWEGMIDGWYGFRHQNSEGTGQAADLKSTQAAIDQINGKLNRVIEKTLLVALENQHTIDLTDSEMNKLFEKTGRQLRENAEDMGNGCFKIYHKCDNACIESIRNGTYDHDVYRDEALNNRFQ Motif0460_ems_3hC_936_0001_0001_0001
SEELEEIIRKAKHDPKVMDQLYRLVIEAARKDPRLREELHKLLELVVRDPDDEEVIRRLAELLER PGATLCLGHHAVPNGTLVKTITDDQIEVTDATELVQSIPNDKPFQNVNKITYGACPKYVKQNTLKLATGMRNVPEKGLFGAIAGFIENGWEGMIDGWYGFRHQNSEGTGQAADLKSTQAAIDQINGKLNRVIEKTLLVALENQHTIDLTDSEMNKLFEKTGRQLRENAEDMGNGCFKIYHKCDNACIESIRNGTYDHDVYRDEALNNRFQ Motif0316_bcov_4helix_13571_0001_0001
KFRRLVMKVITELYRAAIRATDPEERKKIHKVIETVSRLARSARSEEQFKKVYEYAKDLAEKL PGATLCLGHHAVPNGTLVKTITDDQIEVTDATELVQSIPNDKPFQNVNKITYGACPKYVKQNTLKLATGMRNVPEKGLFGAIAGFIENGWEGMIDGWYGFRHQNSEGTGQAADLKSTQAAIDQINGKLNRVIEKTLLVALENQHTIDLTDSEMNKLFEKTGRQLRENAEDMGNGCFKIYHKCDNACIESIRNGTYDHDVYRDEALNNRFQ Motif0215_ems_3hM_329_0001
DMERQQVRYELSELAQQAADVPDDTEAKKWQKKAQEVAERGATSEEEKQRLKELVDRIVKMLK PGATLCLGHHAVPNGTLVKTITDDQIEVTDATELVQSIPNDKPFQNVNKITYGACPKYVKQNTLKLATGMRNVPEKGLFGAIAGFIENGWEGMIDGWYGFRHQNSEGTGQAADLKSTQAAIDQINGKLNRVIEKTLLVALENQHTIDLTDSEMNKLFEKTGRQLRENAEDMGNGCFKIYHKCDNACIESIRNGTYDHDVYRDEALNNRFQ Motif0495_ems_3hC_1266_0001_0001_0001
SEEDRLRTMAHRAVKRAGVPSWSITVSNGKVTVSIKGNDTVALMAAMSVKLVARWLKLPFDVKVR PGATLCLGHHAVPNGTLVKTITDDQIEVTDATELVQSIPNDKPFQNVNKITYGACPKYVKQNTLKLATGMRNVPEKGLFGAIAGFIENGWEGMIDGWYGFRHQNSEGTGQAADLKSTQAAIDQINGKLNRVIEKTLLVALENQHTIDLTDSEMNKLFEKTGRQLRENAEDMGNGCFKIYHKCDNACIESIRNGTYDHDVYRDEALNNRFQ Motif0397_HEEHE_0649_0001_0002
DEREEIRRLLRLALEGNPEAYQILYRLIAQLNLKGDPRAELLHKALKLVREGNPEEAEKLAEELG PGATLCLGHHAVPNGTLVKTITDDQIEVTDATELVQSIPNDKPFQNVNKITYGACPKYVKQNTLKLATGMRNVPEKGLFGAIAGFIENGWEGMIDGWYGFRHQNSEGTGQAADLKSTQAAIDQINGKLNRVIEKTLLVALENQHTIDLTDSEMNKLFEKTGRQLRENAEDMGNGCFKIYHKCDNACIESIRNGTYDHDVYRDEALNNRFQ Motif0023_bcov_4helix_11267_0001
DATEKFKKFVTLAAKMLGVPSVSVDQRNGTVHVTFKGDDESVRMAEQNARRYAEDLNIPVEIRVK PGATLCLGHHAVPNGTLVKTITDDQIEVTDATELVQSIPNDKPFQNVNKITYGACPKYVKQNTLKLATGMRNVPEKGLFGAIAGFIENGWEGMIDGWYGFRHQNSEGTGQAADLKSTQAAIDQINGKLNRVIEKTLLVALENQHTIDLTDSEMNKLFEKTGRQLRENAEDMGNGCFKIYHKCDNACIESIRNGTYDHDVYRDEALNNRFQ Motif0339_HEEHE_0761_0001_0003
SERQVFQRYLEQVAKNLGVPSWRVSVDNNKISVTVKGTDESAKRLLKAAKRAAEAFNIPIELQTR PGATLCLGHHAVPNGTLVKTITDDQIEVTDATELVQSIPNDKPFQNVNKITYGACPKYVKQNTLKLATGMRNVPEKGLFGAIAGFIENGWEGMIDGWYGFRHQNSEGTGQAADLKSTQAAIDQINGKLNRVIEKTLLVALENQHTIDLTDSEMNKLFEKTGRQLRENAEDMGNGCFKIYHKCDNACIESIRNGTYDHDVYRDEALNNRFQ Motif0057_HEEHE_0935_0001_0002
DIRKLFNLILRLAAQVMIYKKDEEFEKSAKELSERALEAARKNDEDTLKEIAKKLKELVDKAES PGATLCLGHHAVPNGTLVKTITDDQIEVTDATELVQSIPNDKPFQNVNKITYGACPKYVKQNTLKLATGMRNVPEKGLFGAIAGFIENGWEGMIDGWYGFRHQNSEGTGQAADLKSTQAAIDQINGKLNRVIEKTLLVALENQHTIDLTDSEMNKLFEKTGRQLRENAEDMGNGCFKIYHKCDNACIESIRNGTYDHDVYRDEALNNRFQ Motif0110_ems_3hM_1034_0001_0001
SREMKAATLVYRAALRANIPSFEVRVRNGTVTLTLKGTDERVKLANELAKKIAEEVGVPLRLQTR PGATLCLGHHAVPNGTLVKTITDDQIEVTDATELVQSIPNDKPFQNVNKITYGACPKYVKQNTLKLATGMRNVPEKGLFGAIAGFIENGWEGMIDGWYGFRHQNSEGTGQAADLKSTQAAIDQINGKLNRVIEKTLLVALENQHTIDLTDSEMNKLFEKTGRQLRENAEDMGNGCFKIYHKCDNACIESIRNGTYDHDVYRDEALNNRFQ Motif0005_HEEHE_0782_0001_0002
DEEVHRYAAELAYRWVIQWRLNNKRMLDKIETRLKQYKKKLQDPNLRKELETVWKTVANRLR PGATLCLGHHAVPNGTLVKTITDDQIEVTDATELVQSIPNDKPFQNVNKITYGACPKYVKQNTLKLATGMRNVPEKGLFGAIAGFIENGWEGMIDGWYGFRHQNSEGTGQAADLKSTQAAIDQINGKLNRVIEKTLLVALENQHTIDLTDSEMNKLFEKTGRQLRENAEDMGNGCFKIYHKCDNACIESIRNGTYDHDVYRDEALNNRFQ Motif0039_ems_3hM_341_0001_0001
SEKEISEKIQKTVKKLANVSEVHVDVRNGTFTVTVNGDSESAQRAANIAYRLAFELGTRVNVKIK PGATLCLGHHAVPNGTLVKTITDDQIEVTDATELVQSIPNDKPFQNVNKITYGACPKYVKQNTLKLATGMRNVPEKGLFGAIAGFIENGWEGMIDGWYGFRHQNSEGTGQAADLKSTQAAIDQINGKLNRVIEKTLLVALENQHTIDLTDSEMNKLFEKTGRQLRENAEDMGNGCFKIYHKCDNACIESIRNGTYDHDVYRDEALNNRFQ Motif0316_HEEHE_1902_0001
SEEYQVVFRAIAQAKIEGDPEVAEVLHRVLELLMRDPEKARELLERVVRRTGDPLLKKVLEVLKK PGATLCLGHHAVPNGTLVKTITDDQIEVTDATELVQSIPNDKPFQNVNKITYGACPKYVKQNTLKLATGMRNVPEKGLFGAIAGFIENGWEGMIDGWYGFRHQNSEGTGQAADLKSTQAAIDQINGKLNRVIEKTLLVALENQHTIDLTDSEMNKLFEKTGRQLRENAEDMGNGCFKIYHKCDNACIESIRNGTYDHDVYRDEALNNRFQ Motif0099_bcov_4helix_01991_0001_0001
SEELEEVLKLLREGDPRTAMRKLYRLVAEYWTRGNPEQAKELHKVIELLQKDPEKAKELLEKLIK PGATLCLGHHAVPNGTLVKTITDDQIEVTDATELVQSIPNDKPFQNVNKITYGACPKYVKQNTLKLATGMRNVPEKGLFGAIAGFIENGWEGMIDGWYGFRHQNSEGTGQAADLKSTQAAIDQINGKLNRVIEKTLLVALENQHTIDLTDSEMNKLFEKTGRQLRENAEDMGNGCFKIYHKCDNACIESIRNGTYDHDVYRDEALNNRFQ Motif0376_bcov_4helix_02594_0001_0002
SVEELAKKAKKAAERKGDYHARYRVESEARLWRQGLIDSSLASRNLREILKQLRS PGATLCLGHHAVPNGTLVKTITDDQIEVTDATELVQSIPNDKPFQNVNKITYGACPKYVKQNTLKLATGMRNVPEKGLFGAIAGFIENGWEGMIDGWYGFRHQNSEGTGQAADLKSTQAAIDQINGKLNRVIEKTLLVALENQHTIDLTDSEMNKLFEKTGRQLRENAEDMGNGCFKIYHKCDNACIESIRNGTYDHDVYRDEALNNRFQ Motif0022_p1-15H-GBL-16H-GABBL-16H_0175_0001_0001_0001_0001_0001
DDRMKALVYLAEALLRANMRDNKEAVETLVKLAKDLAEKFDDPELRKFAKKAKDNLSRVQV PGATLCLGHHAVPNGTLVKTITDDQIEVTDATELVQSIPNDKPFQNVNKITYGACPKYVKQNTLKLATGMRNVPEKGLFGAIAGFIENGWEGMIDGWYGFRHQNSEGTGQAADLKSTQAAIDQINGKLNRVIEKTLLVALENQHTIDLTDSEMNKLFEKTGRQLRENAEDMGNGCFKIYHKCDNACIESIRNGTYDHDVYRDEALNNRFQ Motif0074_ems_3hC_162_0002_0001_0002
DESKKHADEVKKTAEKLIKNGLREEAQKLLVKAFTRAYQNKDEKLWRLLKTVAREVMSLANS PGATLCLGHHAVPNGTLVKTITDDQIEVTDATELVQSIPNDKPFQNVNKITYGACPKYVKQNTLKLATGMRNVPEKGLFGAIAGFIENGWEGMIDGWYGFRHQNSEGTGQAADLKSTQAAIDQINGKLNRVIEKTLLVALENQHTIDLTDSEMNKLFEKTGRQLRENAEDMGNGCFKIYHKCDNACIESIRNGTYDHDVYRDEALNNRFQ Motif0491_ems_3hC_648_0002_0001_0001
GEELTKKAKTLVKQAKKLANDPLVQKMLDEWLEIVDKASKNNDEKKLAEAYYRIYTLWKMANS PGATLCLGHHAVPNGTLVKTITDDQIEVTDATELVQSIPNDKPFQNVNKITYGACPKYVKQNTLKLATGMRNVPEKGLFGAIAGFIENGWEGMIDGWYGFRHQNSEGTGQAADLKSTQAAIDQINGKLNRVIEKTLLVALENQHTIDLTDSEMNKLFEKTGRQLRENAEDMGNGCFKIYHKCDNACIESIRNGTYDHDVYRDEALNNRFQ Motif0551_ems_3hC_535_0001
PELVKVQVTEAKRKAKEAIENNNEYVVHLLAQYLRNAAKRQNDPLLEKAAREIEELWRRFQKS PGATLCLGHHAVPNGTLVKTITDDQIEVTDATELVQSIPNDKPFQNVNKITYGACPKYVKQNTLKLATGMRNVPEKGLFGAIAGFIENGWEGMIDGWYGFRHQNSEGTGQAADLKSTQAAIDQINGKLNRVIEKTLLVALENQHTIDLTDSEMNKLFEKTGRQLRENAEDMGNGCFKIYHKCDNACIESIRNGTYDHDVYRDEALNNRFQ Motif0400_ems_3hM_1437_0001
SIRYQSYLRYEAEQGNPRAELLLRIARELTAKGVSPEEIEKIAEEFAKEEGDPELERLVREARRA PGATLCLGHHAVPNGTLVKTITDDQIEVTDATELVQSIPNDKPFQNVNKITYGACPKYVKQNTLKLATGMRNVPEKGLFGAIAGFIENGWEGMIDGWYGFRHQNSEGTGQAADLKSTQAAIDQINGKLNRVIEKTLLVALENQHTIDLTDSEMNKLFEKTGRQLRENAEDMGNGCFKIYHKCDNACIESIRNGTYDHDVYRDEALNNRFQ Motif0046_bcov_4helix_09541_0001
DHEEKRKVYEAVHRIAAQARMASSEEELERILKKAEKHARDVNDPRAQELAKRLSKIVRKDWS PGATLCLGHHAVPNGTLVKTITDDQIEVTDATELVQSIPNDKPFQNVNKITYGACPKYVKQNTLKLATGMRNVPEKGLFGAIAGFIENGWEGMIDGWYGFRHQNSEGTGQAADLKSTQAAIDQINGKLNRVIEKTLLVALENQHTIDLTDSEMNKLFEKTGRQLRENAEDMGNGCFKIYHKCDNACIESIRNGTYDHDVYRDEALNNRFQ Motif0055_ems_3hM_2616_0001
DESEKLAEKAARTAANDAKQFDDPEQRLKIVARYVREFAKKYPDPKSIIYVMTAAYKLLFQL PGATLCLGHHAVPNGTLVKTITDDQIEVTDATELVQSIPNDKPFQNVNKITYGACPKYVKQNTLKLATGMRNVPEKGLFGAIAGFIENGWEGMIDGWYGFRHQNSEGTGQAADLKSTQAAIDQINGKLNRVIEKTLLVALENQHTIDLTDSEMNKLFEKTGRQLRENAEDMGNGCFKIYHKCDNACIESIRNGTYDHDVYRDEALNNRFQ Motif0251_ems_3hM_3308_0001_0001
TEDDESTKIAKEVIEAVRQNDPKGLEKFVRLNNKKALEIAYKLDPDAAVKVLLFEYHWRAQH PGATLCLGHHAVPNGTLVKTITDDQIEVTDATELVQSIPNDKPFQNVNKITYGACPKYVKQNTLKLATGMRNVPEKGLFGAIAGFIENGWEGMIDGWYGFRHQNSEGTGQAADLKSTQAAIDQINGKLNRVIEKTLLVALENQHTIDLTDSEMNKLFEKTGRQLRENAEDMGNGCFKIYHKCDNACIESIRNGTYDHDVYRDEALNNRFQ Motif0337_ems_coilC_142_0001_0001
DEEKQKKYRHAIDLASRWKKHPDDELKSKLDTIKKKLKETIKNATTEHEKDLAKALLYAIELAM PGATLCLGHHAVPNGTLVKTITDDQIEVTDATELVQSIPNDKPFQNVNKITYGACPKYVKQNTLKLATGMRNVPEKGLFGAIAGFIENGWEGMIDGWYGFRHQNSEGTGQAADLKSTQAAIDQINGKLNRVIEKTLLVALENQHTIDLTDSEMNKLFEKTGRQLRENAEDMGNGCFKIYHKCDNACIESIRNGTYDHDVYRDEALNNRFQ Motif0090_ems_3hM_3427_0001_0001
SPEEVTKLAKTVQTIAKKLNNEIILKAARWLLEAVRKTGDPKLAQTAARYLKQLEKALKG PGATLCLGHHAVPNGTLVKTITDDQIEVTDATELVQSIPNDKPFQNVNKITYGACPKYVKQNTLKLATGMRNVPEKGLFGAIAGFIENGWEGMIDGWYGFRHQNSEGTGQAADLKSTQAAIDQINGKLNRVIEKTLLVALENQHTIDLTDSEMNKLFEKTGRQLRENAEDMGNGCFKIYHKCDNACIESIRNGTYDHDVYRDEALNNRFQ Motif0037_ems_3hM_2906_0001_0001
PRMSAEYVYAEAERRIKAGNEEAARMLIKVLEDIAKTHQDEHAKELVKRLRTLLKQYKS PGATLCLGHHAVPNGTLVKTITDDQIEVTDATELVQSIPNDKPFQNVNKITYGACPKYVKQNTLKLATGMRNVPEKGLFGAIAGFIENGWEGMIDGWYGFRHQNSEGTGQAADLKSTQAAIDQINGKLNRVIEKTLLVALENQHTIDLTDSEMNKLFEKTGRQLRENAEDMGNGCFKIYHKCDNACIESIRNGTYDHDVYRDEALNNRFQ Motif0011_ems_3hC_119_0001_0001
DEKEKLEKKLKTAYERAKKAAQTEQEKYRVESEHRLVTEALKNDDEDYAEVAIMNLEDISKRAS PGATLCLGHHAVPNGTLVKTITDDQIEVTDATELVQSIPNDKPFQNVNKITYGACPKYVKQNTLKLATGMRNVPEKGLFGAIAGFIENGWEGMIDGWYGFRHQNSEGTGQAADLKSTQAAIDQINGKLNRVIEKTLLVALENQHTIDLTDSEMNKLFEKTGRQLRENAEDMGNGCFKIYHKCDNACIESIRNGTYDHDVYRDEALNNRFQ Motif0060_ems_3hC_798_0001_0001_0003
SEVSRAMYIVFNLARRIQNASSEEEKKKLKELVKELYERFKKAPDPYMRRVAETLKTVYDLIV PGATLCLGHHAVPNGTLVKTITDDQIEVTDATELVQSIPNDKPFQNVNKITYGACPKYVKQNTLKLATGMRNVPEKGLFGAIAGFIENGWEGMIDGWYGFRHQNSEGTGQAADLKSTQAAIDQINGKLNRVIEKTLLVALENQHTIDLTDSEMNKLFEKTGRQLRENAEDMGNGCFKIYHKCDNACIESIRNGTYDHDVYRDEALNNRFQ Motif0178_ems_3hM_2515_0001_0001
SEEELSKMAKHTLSKNAGVPDFKLDVKNGTLTVTVNGNDESARLFKMNVEYWAKQFNTDWSVDSR PGATLCLGHHAVPNGTLVKTITDDQIEVTDATELVQSIPNDKPFQNVNKITYGACPKYVKQNTLKLATGMRNVPEKGLFGAIAGFIENGWEGMIDGWYGFRHQNSEGTGQAADLKSTQAAIDQINGKLNRVIEKTLLVALENQHTIDLTDSEMNKLFEKTGRQLRENAEDMGNGCFKIYHKCDNACIESIRNGTYDHDVYRDEALNNRFQ Motif0119_HEEHE_2200_0001
DMAKWVEEQVRKLLEIALKLGLLSPDDVKKVEEEVKELRKRGDVDRIYHIAAQLRIAIRRW PGATLCLGHHAVPNGTLVKTITDDQIEVTDATELVQSIPNDKPFQNVNKITYGACPKYVKQNTLKLATGMRNVPEKGLFGAIAGFIENGWEGMIDGWYGFRHQNSEGTGQAADLKSTQAAIDQINGKLNRVIEKTLLVALENQHTIDLTDSEMNKLFEKTGRQLRENAEDMGNGCFKIYHKCDNACIESIRNGTYDHDVYRDEALNNRFQ Motif0337_HHH_eva_0351_0001_0001
NEEAKKELKRLAEELKKKGVSEKQVAQALYRWLAQVRIRGEVSDEDADELLKVALELVRRVQ PGATLCLGHHAVPNGTLVKTITDDQIEVTDATELVQSIPNDKPFQNVNKITYGACPKYVKQNTLKLATGMRNVPEKGLFGAIAGFIENGWEGMIDGWYGFRHQNSEGTGQAADLKSTQAAIDQINGKLNRVIEKTLLVALENQHTIDLTDSEMNKLFEKTGRQLRENAEDMGNGCFKIYHKCDNACIESIRNGTYDHDVYRDEALNNRFQ Motif0001_HHH_eva_0213_0001_0003
SKEEELEEILEELKKIPDPMVRKVVKMLEELLKDNTPIALEYLARQALEMIGNPELEKFLKVVEK PGATLCLGHHAVPNGTLVKTITDDQIEVTDATELVQSIPNDKPFQNVNKITYGACPKYVKQNTLKLATGMRNVPEKGLFGAIAGFIENGWEGMIDGWYGFRHQNSEGTGQAADLKSTQAAIDQINGKLNRVIEKTLLVALENQHTIDLTDSEMNKLFEKTGRQLRENAEDMGNGCFKIYHKCDNACIESIRNGTYDHDVYRDEALNNRFQ Motif0572_bcov_4helix_09004_0001
DEETEKYKETVTKKLEEAHKKRDVQTLYRIAAQARYRAEEQQNPEIEKVAHLAYKLAESVSR PGATLCLGHHAVPNGTLVKTITDDQIEVTDATELVQSIPNDKPFQNVNKITYGACPKYVKQNTLKLATGMRNVPEKGLFGAIAGFIENGWEGMIDGWYGFRHQNSEGTGQAADLKSTQAAIDQINGKLNRVIEKTLLVALENQHTIDLTDSEMNKLFEKTGRQLRENAEDMGNGCFKIYHKCDNACIESIRNGTYDHDVYRDEALNNRFQ Motif0003_ems_3hM_76_0001_0002
SWEDIVKTARELLHTALKENDQDKKRKALEYAKKVVDEADKSPDPNSRQLAVELLEAVMKVSS PGATLCLGHHAVPNGTLVKTITDDQIEVTDATELVQSIPNDKPFQNVNKITYGACPKYVKQNTLKLATGMRNVPEKGLFGAIAGFIENGWEGMIDGWYGFRHQNSEGTGQAADLKSTQAAIDQINGKLNRVIEKTLLVALENQHTIDLTDSEMNKLFEKTGRQLRENAEDMGNGCFKIYHKCDNACIESIRNGTYDHDVYRDEALNNRFQ Motif0531_ems_3hM_1638_0001
SEAEKYLREIVKRFYEGKVDVSDAYYEILEWAQEQGLDAEELAERWAELVKRYI PGATLCLGHHAVPNGTLVKTITDDQIEVTDATELVQSIPNDKPFQNVNKITYGACPKYVKQNTLKLATGMRNVPEKGLFGAIAGFIENGWEGMIDGWYGFRHQNSEGTGQAADLKSTQAAIDQINGKLNRVIEKTLLVALENQHTIDLTDSEMNKLFEKTGRQLRENAEDMGNGCFKIYHKCDNACIESIRNGTYDHDVYRDEALNNRFQ Motif0089_HHH_eva_0654_0001_0001
SVDELVKHAEKAVRLAQKHPDNRELFQEAYRALAQALLEASSIEDEDQSKTAQKRATELLHKLV PGATLCLGHHAVPNGTLVKTITDDQIEVTDATELVQSIPNDKPFQNVNKITYGACPKYVKQNTLKLATGMRNVPEKGLFGAIAGFIENGWEGMIDGWYGFRHQNSEGTGQAADLKSTQAAIDQINGKLNRVIEKTLLVALENQHTIDLTDSEMNKLFEKTGRQLRENAEDMGNGCFKIYHKCDNACIESIRNGTYDHDVYRDEALNNRFQ Motif0023_ems_3hC_1103_0001_0001
REEWARRIAKKLLDAWKKAQNPRERMQVEYRIEAQVRILSNAEDPQEQKVAKEVKEILDRLRS PGATLCLGHHAVPNGTLVKTITDDQIEVTDATELVQSIPNDKPFQNVNKITYGACPKYVKQNTLKLATGMRNVPEKGLFGAIAGFIENGWEGMIDGWYGFRHQNSEGTGQAADLKSTQAAIDQINGKLNRVIEKTLLVALENQHTIDLTDSEMNKLFEKTGRQLRENAEDMGNGCFKIYHKCDNACIESIRNGTYDHDVYRDEALNNRFQ Motif0020_ems_3hM_649_0001_0001
REEEWQEWLERVREIAERLGDPRVMKLASAVYHVLAQLRLGFISEEEARERAKRITEKAKKLM PGATLCLGHHAVPNGTLVKTITDDQIEVTDATELVQSIPNDKPFQNVNKITYGACPKYVKQNTLKLATGMRNVPEKGLFGAIAGFIENGWEGMIDGWYGFRHQNSEGTGQAADLKSTQAAIDQINGKLNRVIEKTLLVALENQHTIDLTDSEMNKLFEKTGRQLRENAEDMGNGCFKIYHKCDNACIESIRNGTYDHDVYRDEALNNRFQ Motif0539_HHH_eva_0328_0001_0001
DTLKFAIEYFLEEIRKMAHAIDDEKKRRLAQKLAEEFERLARNAKNPEQVEKLAREIMSKILNL PGATLCLGHHAVPNGTLVKTITDDQIEVTDATELVQSIPNDKPFQNVNKITYGACPKYVKQNTLKLATGMRNVPEKGLFGAIAGFIENGWEGMIDGWYGFRHQNSEGTGQAADLKSTQAAIDQINGKLNRVIEKTLLVALENQHTIDLTDSEMNKLFEKTGRQLRENAEDMGNGCFKIYHKCDNACIESIRNGTYDHDVYRDEALNNRFQ Motif0392_ems_3hM_2382_0001_0001
DEKLKKIIKWLIEEARKAGVSEELIMKANSKLYYAYVQGEHDPKKVAKKLLKELRKEVKK PGATLCLGHHAVPNGTLVKTITDDQIEVTDATELVQSIPNDKPFQNVNKITYGACPKYVKQNTLKLATGMRNVPEKGLFGAIAGFIENGWEGMIDGWYGFRHQNSEGTGQAADLKSTQAAIDQINGKLNRVIEKTLLVALENQHTIDLTDSEMNKLFEKTGRQLRENAEDMGNGCFKIYHKCDNACIESIRNGTYDHDVYRDEALNNRFQ Motif0350_HHH_eva_0013_0001_0001
DEEQSLQWYVKSVAKLAGVPHVEVNVKDGTVKITFKGDDESVKIASENAERMLKRMGVPVRITYR PGATLCLGHHAVPNGTLVKTITDDQIEVTDATELVQSIPNDKPFQNVNKITYGACPKYVKQNTLKLATGMRNVPEKGLFGAIAGFIENGWEGMIDGWYGFRHQNSEGTGQAADLKSTQAAIDQINGKLNRVIEKTLLVALENQHTIDLTDSEMNKLFEKTGRQLRENAEDMGNGCFKIYHKCDNACIESIRNGTYDHDVYRDEALNNRFQ Motif0261_HEEHE_2660_0001
SAVRVATRVYRAIAQGDADKAEKILREAHKKGEVSPEAQETLEEQIKRAKS PGATLCLGHHAVPNGTLVKTITDDQIEVTDATELVQSIPNDKPFQNVNKITYGACPKYVKQNTLKLATGMRNVPEKGLFGAIAGFIENGWEGMIDGWYGFRHQNSEGTGQAADLKSTQAAIDQINGKLNRVIEKTLLVALENQHTIDLTDSEMNKLFEKTGRQLRENAEDMGNGCFKIYHKCDNACIESIRNGTYDHDVYRDEALNNRFQ Motif0251_p1-14H-GBL-14H-GABBL-15H_0148_0001_0001_0001_0001
NKAHEWYNAVAQVAIIAKQNNNEEALKLAKKALDLWYKARRNNDDEKQKTAEKILKEAHEKAS PGATLCLGHHAVPNGTLVKTITDDQIEVTDATELVQSIPNDKPFQNVNKITYGACPKYVKQNTLKLATGMRNVPEKGLFGAIAGFIENGWEGMIDGWYGFRHQNSEGTGQAADLKSTQAAIDQINGKLNRVIEKTLLVALENQHTIDLTDSEMNKLFEKTGRQLRENAEDMGNGCFKIYHKCDNACIESIRNGTYDHDVYRDEALNNRFQ Motif0235_ems_3hC_963_0002_0001_0003
DEDEKKVELWVQVARRYAEQVPDPTQHEIARQLAEKVEEVLRKGDVEQAKKVIKEAEKILNRI PGATLCLGHHAVPNGTLVKTITDDQIEVTDATELVQSIPNDKPFQNVNKITYGACPKYVKQNTLKLATGMRNVPEKGLFGAIAGFIENGWEGMIDGWYGFRHQNSEGTGQAADLKSTQAAIDQINGKLNRVIEKTLLVALENQHTIDLTDSEMNKLFEKTGRQLRENAEDMGNGCFKIYHKCDNACIESIRNGTYDHDVYRDEALNNRFQ Motif0085_ems_3hM_3244_0001_0002
DEKEKYQAEYRIRAQLKIARKIEDPELAKQVSRVLQKIKKDAQDPRVKTLADRAIKQVESAVKS PGATLCLGHHAVPNGTLVKTITDDQIEVTDATELVQSIPNDKPFQNVNKITYGACPKYVKQNTLKLATGMRNVPEKGLFGAIAGFIENGWEGMIDGWYGFRHQNSEGTGQAADLKSTQAAIDQINGKLNRVIEKTLLVALENQHTIDLTDSEMNKLFEKTGRQLRENAEDMGNGCFKIYHKCDNACIESIRNGTYDHDVYRDEALNNRFQ Motif0001_ems_3hC_219_0002_0001_0001
DEFKEILTKLIKIALEAVLKNDKDTVDTAKEIAKKLHKEAQDPRQRLKVLWALFSIEYLERV PGATLCLGHHAVPNGTLVKTITDDQIEVTDATELVQSIPNDKPFQNVNKITYGACPKYVKQNTLKLATGMRNVPEKGLFGAIAGFIENGWEGMIDGWYGFRHQNSEGTGQAADLKSTQAAIDQINGKLNRVIEKTLLVALENQHTIDLTDSEMNKLFEKTGRQLRENAEDMGNGCFKIYHKCDNACIESIRNGTYDHDVYRDEALNNRFQ Motif0483_ems_3hM_3299_0001_0004
DEVEKELRKIQNALRYAEMTVDEEQRKIVRKAEELVKKALNASKEESKDLIRKAKTLLKQANS PGATLCLGHHAVPNGTLVKTITDDQIEVTDATELVQSIPNDKPFQNVNKITYGACPKYVKQNTLKLATGMRNVPEKGLFGAIAGFIENGWEGMIDGWYGFRHQNSEGTGQAADLKSTQAAIDQINGKLNRVIEKTLLVALENQHTIDLTDSEMNKLFEKTGRQLRENAEDMGNGCFKIYHKCDNACIESIRNGTYDHDVYRDEALNNRFQ Motif0339_ems_3hC_1044_0001_0001_0001
TEEEKLVEEVEKQAMDALERNDKEKIEKVLKKAEKVAKYISDPRLAYRVLAQAKLLEKALKS PGATLCLGHHAVPNGTLVKTITDDQIEVTDATELVQSIPNDKPFQNVNKITYGACPKYVKQNTLKLATGMRNVPEKGLFGAIAGFIENGWEGMIDGWYGFRHQNSEGTGQAADLKSTQAAIDQINGKLNRVIEKTLLVALENQHTIDLTDSEMNKLFEKTGRQLRENAEDMGNGCFKIYHKCDNACIESIRNGTYDHDVYRDEALNNRFQ Motif0322_ems_3hM_3465_0001_0001
DELYKLAYYVIVQLRKALKLGLLSPDDVKKYEEKVKELAKRGDKDEIEKIYRELVKRALRW PGATLCLGHHAVPNGTLVKTITDDQIEVTDATELVQSIPNDKPFQNVNKITYGACPKYVKQNTLKLATGMRNVPEKGLFGAIAGFIENGWEGMIDGWYGFRHQNSEGTGQAADLKSTQAAIDQINGKLNRVIEKTLLVALENQHTIDLTDSEMNKLFEKTGRQLRENAEDMGNGCFKIYHKCDNACIESIRNGTYDHDVYRDEALNNRFQ Motif0349_HHH_eva_0351_0001_0004
SKELLEEAIRALREGDPSRAIELLYRAYAQLRLEGDPRREVIHEAIRLLLEGDPEKAKKLLEELR PGATLCLGHHAVPNGTLVKTITDDQIEVTDATELVQSIPNDKPFQNVNKITYGACPKYVKQNTLKLATGMRNVPEKGLFGAIAGFIENGWEGMIDGWYGFRHQNSEGTGQAADLKSTQAAIDQINGKLNRVIEKTLLVALENQHTIDLTDSEMNKLFEKTGRQLRENAEDMGNGCFKIYHKCDNACIESIRNGTYDHDVYRDEALNNRFQ Motif0122_bcov_4helix_10338_0001
PEEDLQKILESVSDLYRKGLISEELAWRISNVAYRARSNNDPRLVKLAKKLLKEVQDRVKS PGATLCLGHHAVPNGTLVKTITDDQIEVTDATELVQSIPNDKPFQNVNKITYGACPKYVKQNTLKLATGMRNVPEKGLFGAIAGFIENGWEGMIDGWYGFRHQNSEGTGQAADLKSTQAAIDQINGKLNRVIEKTLLVALENQHTIDLTDSEMNKLFEKTGRQLRENAEDMGNGCFKIYHKCDNACIESIRNGTYDHDVYRDEALNNRFQ Motif0312_ems_3hM_77_0001_0002
SEEMKEILEKLEKMARKAIKDNDPLLAKYIVKLLEQMARQANDEEAKKIAHELEKQVRKLE PGATLCLGHHAVPNGTLVKTITDDQIEVTDATELVQSIPNDKPFQNVNKITYGACPKYVKQNTLKLATGMRNVPEKGLFGAIAGFIENGWEGMIDGWYGFRHQNSEGTGQAADLKSTQAAIDQINGKLNRVIEKTLLVALENQHTIDLTDSEMNKLFEKTGRQLRENAEDMGNGCFKIYHKCDNACIESIRNGTYDHDVYRDEALNNRFQ Motif0306_ems_3hC_836_0001_0003
DEEEERILRLANWLYRAAAQAPDPEKRKKIHKAAEKATRWMLQVSLEEARKYVEDLVRKLKNE PGATLCLGHHAVPNGTLVKTITDDQIEVTDATELVQSIPNDKPFQNVNKITYGACPKYVKQNTLKLATGMRNVPEKGLFGAIAGFIENGWEGMIDGWYGFRHQNSEGTGQAADLKSTQAAIDQINGKLNRVIEKTLLVALENQHTIDLTDSEMNKLFEKTGRQLRENAEDMGNGCFKIYHKCDNACIESIRNGTYDHDVYRDEALNNRFQ Motif0549_ems_3hM_1429_0001_0001
DEETRRKALELLQQVNKLLLRGADPTELKKLLDKVKTLAERINDQSVKRMAEQLEESIERFQKS PGATLCLGHHAVPNGTLVKTITDDQIEVTDATELVQSIPNDKPFQNVNKITYGACPKYVKQNTLKLATGMRNVPEKGLFGAIAGFIENGWEGMIDGWYGFRHQNSEGTGQAADLKSTQAAIDQINGKLNRVIEKTLLVALENQHTIDLTDSEMNKLFEKTGRQLRENAEDMGNGCFKIYHKCDNACIESIRNGTYDHDVYRDEALNNRFQ Motif0147_ems_3hM_1643_0002
DIQSEAMQLAYRVMLLILFRNSEEAKEAEKVVKKVREAIQRGDPEQIKTAIKELKKFYKILH PGATLCLGHHAVPNGTLVKTITDDQIEVTDATELVQSIPNDKPFQNVNKITYGACPKYVKQNTLKLATGMRNVPEKGLFGAIAGFIENGWEGMIDGWYGFRHQNSEGTGQAADLKSTQAAIDQINGKLNRVIEKTLLVALENQHTIDLTDSEMNKLFEKTGRQLRENAEDMGNGCFKIYHKCDNACIESIRNGTYDHDVYRDEALNNRFQ Motif0575_ems_3hM_1355_0001_0002
NSDELRKRLEKIYRLVEEGKQDPRKASSAVYRIAAQAKMEGDDSVEELAQRVLEFLHKFFK PGATLCLGHHAVPNGTLVKTITDDQIEVTDATELVQSIPNDKPFQNVNKITYGACPKYVKQNTLKLATGMRNVPEKGLFGAIAGFIENGWEGMIDGWYGFRHQNSEGTGQAADLKSTQAAIDQINGKLNRVIEKTLLVALENQHTIDLTDSEMNKLFEKTGRQLRENAEDMGNGCFKIYHKCDNACIESIRNGTYDHDVYRDEALNNRFQ Motif0084_HHH_eva_0142_0001_0003
DELEKLARTLIKQAAELAKRVSDPNVRLEVWKVVTILYYAAMNGDEDKVRHAEKKLKTLKKQD PGATLCLGHHAVPNGTLVKTITDDQIEVTDATELVQSIPNDKPFQNVNKITYGACPKYVKQNTLKLATGMRNVPEKGLFGAIAGFIENGWEGMIDGWYGFRHQNSEGTGQAADLKSTQAAIDQINGKLNRVIEKTLLVALENQHTIDLTDSEMNKLFEKTGRQLRENAEDMGNGCFKIYHKCDNACIESIRNGTYDHDVYRDEALNNRFQ Motif0508_ems_3hC_290_0001_0004
SEETVLKIATRAYYLYVQGNREELDRLREEVRKLSEKTGDPAVERLRELVEELLRQLK PGATLCLGHHAVPNGTLVKTITDDQIEVTDATELVQSIPNDKPFQNVNKITYGACPKYVKQNTLKLATGMRNVPEKGLFGAIAGFIENGWEGMIDGWYGFRHQNSEGTGQAADLKSTQAAIDQINGKLNRVIEKTLLVALENQHTIDLTDSEMNKLFEKTGRQLRENAEDMGNGCFKIYHKCDNACIESIRNGTYDHDVYRDEALNNRFQ Motif0349_HHH_eva_0250_0001_0001
SALEEALRLLREGDPKRAVNLLYRALAQLRMHGDPRAEEFHKALKLLVEGNPEEAKKLIEELIRR PGATLCLGHHAVPNGTLVKTITDDQIEVTDATELVQSIPNDKPFQNVNKITYGACPKYVKQNTLKLATGMRNVPEKGLFGAIAGFIENGWEGMIDGWYGFRHQNSEGTGQAADLKSTQAAIDQINGKLNRVIEKTLLVALENQHTIDLTDSEMNKLFEKTGRQLRENAEDMGNGCFKIYHKCDNACIESIRNGTYDHDVYRDEALNNRFQ Motif0075_bcov_4helix_13735_0001
PEQRDRKLVTKAYTILMSVTTEEELKEASEKVKRLADRADDPRAREAIRRALEEFKKKFL PGATLCLGHHAVPNGTLVKTITDDQIEVTDATELVQSIPNDKPFQNVNKITYGACPKYVKQNTLKLATGMRNVPEKGLFGAIAGFIENGWEGMIDGWYGFRHQNSEGTGQAADLKSTQAAIDQINGKLNRVIEKTLLVALENQHTIDLTDSEMNKLFEKTGRQLRENAEDMGNGCFKIYHKCDNACIESIRNGTYDHDVYRDEALNNRFQ Motif0280_ems_3hM_853_0001_0001
DKVEVVYTAARALSEYYKKAEDPNERKKANDLAHELFYLYAQDPDKAEDLARKISEEVKKLLS PGATLCLGHHAVPNGTLVKTITDDQIEVTDATELVQSIPNDKPFQNVNKITYGACPKYVKQNTLKLATGMRNVPEKGLFGAIAGFIENGWEGMIDGWYGFRHQNSEGTGQAADLKSTQAAIDQINGKLNRVIEKTLLVALENQHTIDLTDSEMNKLFEKTGRQLRENAEDMGNGCFKIYHKCDNACIESIRNGTYDHDVYRDEALNNRFQ Motif0184_ems_3hC_499_0002_0001_0003
DRDKVHKLLESITEIAKRKNQEELLRLARKAAEEFYRAVAQNDEKALKEVTKKVEKLWKRAQS PGATLCLGHHAVPNGTLVKTITDDQIEVTDATELVQSIPNDKPFQNVNKITYGACPKYVKQNTLKLATGMRNVPEKGLFGAIAGFIENGWEGMIDGWYGFRHQNSEGTGQAADLKSTQAAIDQINGKLNRVIEKTLLVALENQHTIDLTDSEMNKLFEKTGRQLRENAEDMGNGCFKIYHKCDNACIESIRNGTYDHDVYRDEALNNRFQ Motif0460_ems_3hC_140_0002_0001_0006
DVDKLRELAHELAKRVEKDPSKSEELAKKVKKLAENVEKNARTREQYNAAYHIEAQARILES PGATLCLGHHAVPNGTLVKTITDDQIEVTDATELVQSIPNDKPFQNVNKITYGACPKYVKQNTLKLATGMRNVPEKGLFGAIAGFIENGWEGMIDGWYGFRHQNSEGTGQAADLKSTQAAIDQINGKLNRVIEKTLLVALENQHTIDLTDSEMNKLFEKTGRQLRENAEDMGNGCFKIYHKCDNACIESIRNGTYDHDVYRDEALNNRFQ Motif0542_ems_3hC_1570_0001_0001
DEIKIALHLATRAYTAALNNDKDLLKEALDIAKTLYDKHPDDHVIEQVLRMIEELYRRVF PGATLCLGHHAVPNGTLVKTITDDQIEVTDATELVQSIPNDKPFQNVNKITYGACPKYVKQNTLKLATGMRNVPEKGLFGAIAGFIENGWEGMIDGWYGFRHQNSEGTGQAADLKSTQAAIDQINGKLNRVIEKTLLVALENQHTIDLTDSEMNKLFEKTGRQLRENAEDMGNGCFKIYHKCDNACIESIRNGTYDHDVYRDEALNNRFQ Motif0494_ems_3hM_1997_0001
PKASTLAYMAQTQAEIVVKKASDPEIQKKAKTLWKLLEEAMRKNDKDLVTKLWKKVHTLWKLVV PGATLCLGHHAVPNGTLVKTITDDQIEVTDATELVQSIPNDKPFQNVNKITYGACPKYVKQNTLKLATGMRNVPEKGLFGAIAGFIENGWEGMIDGWYGFRHQNSEGTGQAADLKSTQAAIDQINGKLNRVIEKTLLVALENQHTIDLTDSEMNKLFEKTGRQLRENAEDMGNGCFKIYHKCDNACIESIRNGTYDHDVYRDEALNNRFQ Motif0251_ems_3hC_414_0002_0001_0004
PYEEIAKRLAKRAATLVKQDPRQEEELAHELFYQIAQYALKIPDPTQRRKYRELALKVFKQLVS PGATLCLGHHAVPNGTLVKTITDDQIEVTDATELVQSIPNDKPFQNVNKITYGACPKYVKQNTLKLATGMRNVPEKGLFGAIAGFIENGWEGMIDGWYGFRHQNSEGTGQAADLKSTQAAIDQINGKLNRVIEKTLLVALENQHTIDLTDSEMNKLFEKTGRQLRENAEDMGNGCFKIYHKCDNACIESIRNGTYDHDVYRDEALNNRFQ Motif0184_ems_3hM_1236_0001_0001
TPEEVKKVLKTAEEIIKKNPKDADKALRYAAEFAQELLEKNSPDAEYANEAVEQLYRLAAEVI PGATLCLGHHAVPNGTLVKTITDDQIEVTDATELVQSIPNDKPFQNVNKITYGACPKYVKQNTLKLATGMRNVPEKGLFGAIAGFIENGWEGMIDGWYGFRHQNSEGTGQAADLKSTQAAIDQINGKLNRVIEKTLLVALENQHTIDLTDSEMNKLFEKTGRQLRENAEDMGNGCFKIYHKCDNACIESIRNGTYDHDVYRDEALNNRFQ Motif0326_ems_3hM_525_0001
DQDEHLSRAVERFAKIAGVPSVSWSKKDGTITFTWKGTDTAAQNAAFYVHQFARLAGLNVRINFK PGATLCLGHHAVPNGTLVKTITDDQIEVTDATELVQSIPNDKPFQNVNKITYGACPKYVKQNTLKLATGMRNVPEKGLFGAIAGFIENGWEGMIDGWYGFRHQNSEGTGQAADLKSTQAAIDQINGKLNRVIEKTLLVALENQHTIDLTDSEMNKLFEKTGRQLRENAEDMGNGCFKIYHKCDNACIESIRNGTYDHDVYRDEALNNRFQ Motif0259_HEEHE_2006_0001_0003
GLEEAEELAEKLQNPVAAYAVKMLRELARSDREQAREAAKRALERAEELGDPDLRRVLELALREI PGATLCLGHHAVPNGTLVKTITDDQIEVTDATELVQSIPNDKPFQNVNKITYGACPKYVKQNTLKLATGMRNVPEKGLFGAIAGFIENGWEGMIDGWYGFRHQNSEGTGQAADLKSTQAAIDQINGKLNRVIEKTLLVALENQHTIDLTDSEMNKLFEKTGRQLRENAEDMGNGCFKIYHKCDNACIESIRNGTYDHDVYRDEALNNRFQ Motif0274_bcov_4helix_10191_0001
PEEELEKLLRELVERDPRLKPYLERVLRLVKNGNPEQAAELIYRAAAQLGDPRFHELAELLMRLI PGATLCLGHHAVPNGTLVKTITDDQIEVTDATELVQSIPNDKPFQNVNKITYGACPKYVKQNTLKLATGMRNVPEKGLFGAIAGFIENGWEGMIDGWYGFRHQNSEGTGQAADLKSTQAAIDQINGKLNRVIEKTLLVALENQHTIDLTDSEMNKLFEKTGRQLRENAEDMGNGCFKIYHKCDNACIESIRNGTYDHDVYRDEALNNRFQ Motif0317_bcov_4helix_01589_0001_0002
SDELSKELRTLATKAAKNRDEDALESILKKARRLASELNDPKLVKVQVDIRLLLQQVRSK PGATLCLGHHAVPNGTLVKTITDDQIEVTDATELVQSIPNDKPFQNVNKITYGACPKYVKQNTLKLATGMRNVPEKGLFGAIAGFIENGWEGMIDGWYGFRHQNSEGTGQAADLKSTQAAIDQINGKLNRVIEKTLLVALENQHTIDLTDSEMNKLFEKTGRQLRENAEDMGNGCFKIYHKCDNACIESIRNGTYDHDVYRDEALNNRFQ Motif0147_ems_3hC_793_0002_0001
DERKIATEAYRAYVQGDEKRLKKALDLARKAGDPKLYKLIKKLLDELR PGATLCLGHHAVPNGTLVKTITDDQIEVTDATELVQSIPNDKPFQNVNKITYGACPKYVKQNTLKLATGMRNVPEKGLFGAIAGFIENGWEGMIDGWYGFRHQNSEGTGQAADLKSTQAAIDQINGKLNRVIEKTLLVALENQHTIDLTDSEMNKLFEKTGRQLRENAEDMGNGCFKIYHKCDNACIESIRNGTYDHDVYRDEALNNRFQ Motif0251_HHH_eva_0443_0001
DEKKVAKEALDLAKDPSSRREAFELAYRWMAQVSEEDKKKWETIIQQLATSEEEKKLADRLIRQ PGATLCLGHHAVPNGTLVKTITDDQIEVTDATELVQSIPNDKPFQNVNKITYGACPKYVKQNTLKLATGMRNVPEKGLFGAIAGFIENGWEGMIDGWYGFRHQNSEGTGQAADLKSTQAAIDQINGKLNRVIEKTLLVALENQHTIDLTDSEMNKLFEKTGRQLRENAEDMGNGCFKIYHKCDNACIESIRNGTYDHDVYRDEALNNRFQ Motif0122_ems_4hM_565_0002
SEKVKKDLKRAVKLIAEVLGLDEKAQKLAKKLAEKLADKGVDPRQARQELYRYLVRLRMEKS PGATLCLGHHAVPNGTLVKTITDDQIEVTDATELVQSIPNDKPFQNVNKITYGACPKYVKQNTLKLATGMRNVPEKGLFGAIAGFIENGWEGMIDGWYGFRHQNSEGTGQAADLKSTQAAIDQINGKLNRVIEKTLLVALENQHTIDLTDSEMNKLFEKTGRQLRENAEDMGNGCFKIYHKCDNACIESIRNGTYDHDVYRDEALNNRFQ Motif0090_HHH_eva_0050_0001_0001
NRAQEFVKMLQKKAEELARRGDEHSVRVVVQSAERYARQLGDEEAKKLVEKAKEYIEKVLQS PGATLCLGHHAVPNGTLVKTITDDQIEVTDATELVQSIPNDKPFQNVNKITYGACPKYVKQNTLKLATGMRNVPEKGLFGAIAGFIENGWEGMIDGWYGFRHQNSEGTGQAADLKSTQAAIDQINGKLNRVIEKTLLVALENQHTIDLTDSEMNKLFEKTGRQLRENAEDMGNGCFKIYHKCDNACIESIRNGTYDHDVYRDEALNNRFQ Motif0085_ems_3hM_683_0001_0001
SEVKELAEKVVSLAIEVLRSIEDPTKRKKALRLQVLARYAGQDPDEEHARKTLEKIEKDLKSM PGATLCLGHHAVPNGTLVKTITDDQIEVTDATELVQSIPNDKPFQNVNKITYGACPKYVKQNTLKLATGMRNVPEKGLFGAIAGFIENGWEGMIDGWYGFRHQNSEGTGQAADLKSTQAAIDQINGKLNRVIEKTLLVALENQHTIDLTDSEMNKLFEKTGRQLRENAEDMGNGCFKIYHKCDNACIESIRNGTYDHDVYRDEALNNRFQ Motif0057_ems_3hC_1605_0002_0001
DEYRVRAQLKNAQKYLSKLDTEEARKLKKTLDDLWKLAQSIPDPKQKKEVLDKLYEFARKVYV PGATLCLGHHAVPNGTLVKTITDDQIEVTDATELVQSIPNDKPFQNVNKITYGACPKYVKQNTLKLATGMRNVPEKGLFGAIAGFIENGWEGMIDGWYGFRHQNSEGTGQAADLKSTQAAIDQINGKLNRVIEKTLLVALENQHTIDLTDSEMNKLFEKTGRQLRENAEDMGNGCFKIYHKCDNACIESIRNGTYDHDVYRDEALNNRFQ Motif0327_ems_3hM_614_0001_0003
DELLHQASELYFALLQLGVKHVHVHVRNGKWTFHLKGDDESARRAEEFAKDWSRKLGGPVHVDIE PGATLCLGHHAVPNGTLVKTITDDQIEVTDATELVQSIPNDKPFQNVNKITYGACPKYVKQNTLKLATGMRNVPEKGLFGAIAGFIENGWEGMIDGWYGFRHQNSEGTGQAADLKSTQAAIDQINGKLNRVIEKTLLVALENQHTIDLTDSEMNKLFEKTGRQLRENAEDMGNGCFKIYHKCDNACIESIRNGTYDHDVYRDEALNNRFQ Motif0241_HEEHE_0313_0001
DEYQEVYRRLAELVLRVEKATDPNERKTAITQLEEILKNIPDPRQQNAAKLALEKARKLD PGATLCLGHHAVPNGTLVKTITDDQIEVTDATELVQSIPNDKPFQNVNKITYGACPKYVKQNTLKLATGMRNVPEKGLFGAIAGFIENGWEGMIDGWYGFRHQNSEGTGQAADLKSTQAAIDQINGKLNRVIEKTLLVALENQHTIDLTDSEMNKLFEKTGRQLRENAEDMGNGCFKIYHKCDNACIESIRNGTYDHDVYRDEALNNRFQ Motif0048_ems_3hM_452_0001_0002
DEWQELSKEVKSLIDELKKSPDPKDKRAAEFLEMAWKKAEEAQDPHERRVLLQSARRYAEQV PGATLCLGHHAVPNGTLVKTITDDQIEVTDATELVQSIPNDKPFQNVNKITYGACPKYVKQNTLKLATGMRNVPEKGLFGAIAGFIENGWEGMIDGWYGFRHQNSEGTGQAADLKSTQAAIDQINGKLNRVIEKTLLVALENQHTIDLTDSEMNKLFEKTGRQLRENAEDMGNGCFKIYHKCDNACIESIRNGTYDHDVYRDEALNNRFQ Motif0027_ems_3hC_3_0002_0001_0003
DEEEIRELLEKAGVSPKIVEAIVLAYKQSKEDGVSPEMVKQNAKRYLEQLIPDPELQKRAKKAVE PGATLCLGHHAVPNGTLVKTITDDQIEVTDATELVQSIPNDKPFQNVNKITYGACPKYVKQNTLKLATGMRNVPEKGLFGAIAGFIENGWEGMIDGWYGFRHQNSEGTGQAADLKSTQAAIDQINGKLNRVIEKTLLVALENQHTIDLTDSEMNKLFEKTGRQLRENAEDMGNGCFKIYHKCDNACIESIRNGTYDHDVYRDEALNNRFQ Motif0078_bcov_4helix_11449_0001_0001
NEEELRRRLEKAVKEGDYEKLMRLLMEAARQGLVSPDELQEYMRRITQALIR PGATLCLGHHAVPNGTLVKTITDDQIEVTDATELVQSIPNDKPFQNVNKITYGACPKYVKQNTLKLATGMRNVPEKGLFGAIAGFIENGWEGMIDGWYGFRHQNSEGTGQAADLKSTQAAIDQINGKLNRVIEKTLLVALENQHTIDLTDSEMNKLFEKTGRQLRENAEDMGNGCFKIYHKCDNACIESIRNGTYDHDVYRDEALNNRFQ Motif0154_HHH_eva_0598_0001
DPNEAYKLAERAYQLVYHAKRAEDPEQVKELKKELEKIVKKASDPLVQRLAKWAIKEAEKLTQS PGATLCLGHHAVPNGTLVKTITDDQIEVTDATELVQSIPNDKPFQNVNKITYGACPKYVKQNTLKLATGMRNVPEKGLFGAIAGFIENGWEGMIDGWYGFRHQNSEGTGQAADLKSTQAAIDQINGKLNRVIEKTLLVALENQHTIDLTDSEMNKLFEKTGRQLRENAEDMGNGCFKIYHKCDNACIESIRNGTYDHDVYRDEALNNRFQ Motif0237_ems_3hC_1354_0001
TEEEKKAKEIATKVLKEAQSIPDFNEVYKRLSQAADRAKRENDEVLVRLLEEVIEKVYRYLR PGATLCLGHHAVPNGTLVKTITDDQIEVTDATELVQSIPNDKPFQNVNKITYGACPKYVKQNTLKLATGMRNVPEKGLFGAIAGFIENGWEGMIDGWYGFRHQNSEGTGQAADLKSTQAAIDQINGKLNRVIEKTLLVALENQHTIDLTDSEMNKLFEKTGRQLRENAEDMGNGCFKIYHKCDNACIESIRNGTYDHDVYRDEALNNRFQ Motif0193_ems_3hM_390_0001_0004
DDRTYARKVTQRLYEAIWKAKDPEARKKIHKLAEEALKAVHNGDKDKVETLLSLAKELADKAAS PGATLCLGHHAVPNGTLVKTITDDQIEVTDATELVQSIPNDKPFQNVNKITYGACPKYVKQNTLKLATGMRNVPEKGLFGAIAGFIENGWEGMIDGWYGFRHQNSEGTGQAADLKSTQAAIDQINGKLNRVIEKTLLVALENQHTIDLTDSEMNKLFEKTGRQLRENAEDMGNGCFKIYHKCDNACIESIRNGTYDHDVYRDEALNNRFQ Motif0525_ems_3hC_1684_0002_0001_0001
DEALEIALEAFRNGDPQKAATALYYLIVRTGDPKLEELAQRATQLALRGNEEEAEKLIKEVLDKR PGATLCLGHHAVPNGTLVKTITDDQIEVTDATELVQSIPNDKPFQNVNKITYGACPKYVKQNTLKLATGMRNVPEKGLFGAIAGFIENGWEGMIDGWYGFRHQNSEGTGQAADLKSTQAAIDQINGKLNRVIEKTLLVALENQHTIDLTDSEMNKLFEKTGRQLRENAEDMGNGCFKIYHKCDNACIESIRNGTYDHDVYRDEALNNRFQ Motif0578_bcov_4helix_12116_0001
DLRQLYSELAEILYRLVAQNPDWREVAHSAIEKAIRIFQSDPRQSEEAVKVLESAVRTIEKQA PGATLCLGHHAVPNGTLVKTITDDQIEVTDATELVQSIPNDKPFQNVNKITYGACPKYVKQNTLKLATGMRNVPEKGLFGAIAGFIENGWEGMIDGWYGFRHQNSEGTGQAADLKSTQAAIDQINGKLNRVIEKTLLVALENQHTIDLTDSEMNKLFEKTGRQLRENAEDMGNGCFKIYHKCDNACIESIRNGTYDHDVYRDEALNNRFQ Motif0114_ems_3hC_505_0001_0004_0003
DAASEAYYAVAQARYLRKQNTDEAKSRVKELSKELKKLKSQIDDPRQRRVVSEAIEEVDKLSKG PGATLCLGHHAVPNGTLVKTITDDQIEVTDATELVQSIPNDKPFQNVNKITYGACPKYVKQNTLKLATGMRNVPEKGLFGAIAGFIENGWEGMIDGWYGFRHQNSEGTGQAADLKSTQAAIDQINGKLNRVIEKTLLVALENQHTIDLTDSEMNKLFEKTGRQLRENAEDMGNGCFKIYHKCDNACIESIRNGTYDHDVYRDEALNNRFQ Motif0350_ems_3hC_453_0001_0003
PEEQKKLRKLIEELMRSVERSKDKELAKEAEEKAKKLARKVGDHLLEQMAERYFEQLHKNI PGATLCLGHHAVPNGTLVKTITDDQIEVTDATELVQSIPNDKPFQNVNKITYGACPKYVKQNTLKLATGMRNVPEKGLFGAIAGFIENGWEGMIDGWYGFRHQNSEGTGQAADLKSTQAAIDQINGKLNRVIEKTLLVALENQHTIDLTDSEMNKLFEKTGRQLRENAEDMGNGCFKIYHKCDNACIESIRNGTYDHDVYRDEALNNRFQ Motif0057_ems_3hM_1195_0001
DDEEKLRKAKKILGPNARDALEQIWQKDPDRAKLVVKFVIMVFEMIPDEDRARQNARRYVEQAR PGATLCLGHHAVPNGTLVKTITDDQIEVTDATELVQSIPNDKPFQNVNKITYGACPKYVKQNTLKLATGMRNVPEKGLFGAIAGFIENGWEGMIDGWYGFRHQNSEGTGQAADLKSTQAAIDQINGKLNRVIEKTLLVALENQHTIDLTDSEMNKLFEKTGRQLRENAEDMGNGCFKIYHKCDNACIESIRNGTYDHDVYRDEALNNRFQ Motif0031_ems_4hM_3580_0001
SRERTRLYMWVSQLAQKLGLSPEAKEELVRLAQEAYERGLSPDQIKELLRKFAEEVKKKG PGATLCLGHHAVPNGTLVKTITDDQIEVTDATELVQSIPNDKPFQNVNKITYGACPKYVKQNTLKLATGMRNVPEKGLFGAIAGFIENGWEGMIDGWYGFRHQNSEGTGQAADLKSTQAAIDQINGKLNRVIEKTLLVALENQHTIDLTDSEMNKLFEKTGRQLRENAEDMGNGCFKIYHKCDNACIESIRNGTYDHDVYRDEALNNRFQ Motif0218_HHH_eva_0188_0001_0003
DKEIKAATLLYRAASQAGIPDFEVRVHNGHISVTLNGDDESAQTFKRAVSKIATKFGLTFEVKKK PGATLCLGHHAVPNGTLVKTITDDQIEVTDATELVQSIPNDKPFQNVNKITYGACPKYVKQNTLKLATGMRNVPEKGLFGAIAGFIENGWEGMIDGWYGFRHQNSEGTGQAADLKSTQAAIDQINGKLNRVIEKTLLVALENQHTIDLTDSEMNKLFEKTGRQLRENAEDMGNGCFKIYHKCDNACIESIRNGTYDHDVYRDEALNNRFQ Motif0251_HEEHE_2592_0001_0001
DEEWHDLARRAAEYALRVGDPEVRKLVYRLADRWYRALFDNDEDVLKTLKEILEKFVRKAE PGATLCLGHHAVPNGTLVKTITDDQIEVTDATELVQSIPNDKPFQNVNKITYGACPKYVKQNTLKLATGMRNVPEKGLFGAIAGFIENGWEGMIDGWYGFRHQNSEGTGQAADLKSTQAAIDQINGKLNRVIEKTLLVALENQHTIDLTDSEMNKLFEKTGRQLRENAEDMGNGCFKIYHKCDNACIESIRNGTYDHDVYRDEALNNRFQ Motif0324_ems_3hM_1200_0001_0001
SQESLKREATKLYKEAEKTGDPRVYHKAAQYLFRAIAQATDPNIRKYLHKLIENLVRLL PGATLCLGHHAVPNGTLVKTITDDQIEVTDATELVQSIPNDKPFQNVNKITYGACPKYVKQNTLKLATGMRNVPEKGLFGAIAGFIENGWEGMIDGWYGFRHQNSEGTGQAADLKSTQAAIDQINGKLNRVIEKTLLVALENQHTIDLTDSEMNKLFEKTGRQLRENAEDMGNGCFKIYHKCDNACIESIRNGTYDHDVYRDEALNNRFQ Motif0099_ems_3hM_305_0001_0003
DEKYREVAQLLQEATRAVKDGDSDKVKDLVRLLEEIVKSHPDDFAATAARMAIEKIRKLLKS PGATLCLGHHAVPNGTLVKTITDDQIEVTDATELVQSIPNDKPFQNVNKITYGACPKYVKQNTLKLATGMRNVPEKGLFGAIAGFIENGWEGMIDGWYGFRHQNSEGTGQAADLKSTQAAIDQINGKLNRVIEKTLLVALENQHTIDLTDSEMNKLFEKTGRQLRENAEDMGNGCFKIYHKCDNACIESIRNGTYDHDVYRDEALNNRFQ Motif0317_ems_3hC_1225_0001_0003
DSDEYAREAAEQVLRYLVKKATTEEEVKKALKEATEQARKAIPDQEKAKEVTKELKKIADSWL PGATLCLGHHAVPNGTLVKTITDDQIEVTDATELVQSIPNDKPFQNVNKITYGACPKYVKQNTLKLATGMRNVPEKGLFGAIAGFIENGWEGMIDGWYGFRHQNSEGTGQAADLKSTQAAIDQINGKLNRVIEKTLLVALENQHTIDLTDSEMNKLFEKTGRQLRENAEDMGNGCFKIYHKCDNACIESIRNGTYDHDVYRDEALNNRFQ Motif0389_ems_3hC_1315_0002_0001_0001
DEEEVERLLEELGNPLALEAVRRAKELRKRDPKKAAELLYRAAAQAKIEGDPDAVRLLMLFARLI PGATLCLGHHAVPNGTLVKTITDDQIEVTDATELVQSIPNDKPFQNVNKITYGACPKYVKQNTLKLATGMRNVPEKGLFGAIAGFIENGWEGMIDGWYGFRHQNSEGTGQAADLKSTQAAIDQINGKLNRVIEKTLLVALENQHTIDLTDSEMNKLFEKTGRQLRENAEDMGNGCFKIYHKCDNACIESIRNGTYDHDVYRDEALNNRFQ Motif0008_bcov_4helix_06855_0001
DTLLKIWRYASRAAMRAGVPDVEVHFHNNTIHVHVKGDDESAQRFSKLIKKYVEELGLKVEVRHR PGATLCLGHHAVPNGTLVKTITDDQIEVTDATELVQSIPNDKPFQNVNKITYGACPKYVKQNTLKLATGMRNVPEKGLFGAIAGFIENGWEGMIDGWYGFRHQNSEGTGQAADLKSTQAAIDQINGKLNRVIEKTLLVALENQHTIDLTDSEMNKLFEKTGRQLRENAEDMGNGCFKIYHKCDNACIESIRNGTYDHDVYRDEALNNRFQ Motif0332_HEEHE_0200_0001_0002
DDREKKAEKIAETILRRLGVDEQLIQNAKRYVRELVRNGIDPKQAAERAVELVRVAIERSS PGATLCLGHHAVPNGTLVKTITDDQIEVTDATELVQSIPNDKPFQNVNKITYGACPKYVKQNTLKLATGMRNVPEKGLFGAIAGFIENGWEGMIDGWYGFRHQNSEGTGQAADLKSTQAAIDQINGKLNRVIEKTLLVALENQHTIDLTDSEMNKLFEKTGRQLRENAEDMGNGCFKIYHKCDNACIESIRNGTYDHDVYRDEALNNRFQ Motif0083_HHH_eva_0030_0001_0003
SDEQSKKLEKEVKDALKKGDLRHATHAVFYALAQARLQNDEKLEKVARSLYKLIQKWK PGATLCLGHHAVPNGTLVKTITDDQIEVTDATELVQSIPNDKPFQNVNKITYGACPKYVKQNTLKLATGMRNVPEKGLFGAIAGFIENGWEGMIDGWYGFRHQNSEGTGQAADLKSTQAAIDQINGKLNRVIEKTLLVALENQHTIDLTDSEMNKLFEKTGRQLRENAEDMGNGCFKIYHKCDNACIESIRNGTYDHDVYRDEALNNRFQ Motif0174_ems_3hC_350_0001_0002
DDEQMQAEFRLRSQEKIARNASSKDEVKVAIRLLEKLKKDLQDPHARKQADTAKKRAEKIKDS PGATLCLGHHAVPNGTLVKTITDDQIEVTDATELVQSIPNDKPFQNVNKITYGACPKYVKQNTLKLATGMRNVPEKGLFGAIAGFIENGWEGMIDGWYGFRHQNSEGTGQAADLKSTQAAIDQINGKLNRVIEKTLLVALENQHTIDLTDSEMNKLFEKTGRQLRENAEDMGNGCFKIYHKCDNACIESIRNGTYDHDVYRDEALNNRFQ Motif0099_ems_3hM_1931_0001_0003
DTEETIQTLIDMVRKAAKRLYPDDEEVKKVESKAQELVDRASSELEAANWLYRLIFELKAT PGATLCLGHHAVPNGTLVKTITDDQIEVTDATELVQSIPNDKPFQNVNKITYGACPKYVKQNTLKLATGMRNVPEKGLFGAIAGFIENGWEGMIDGWYGFRHQNSEGTGQAADLKSTQAAIDQINGKLNRVIEKTLLVALENQHTIDLTDSEMNKLFEKTGRQLRENAEDMGNGCFKIYHKCDNACIESIRNGTYDHDVYRDEALNNRFQ Motif0026_ems_3hC_438_0001_0001
SDRIWRYIREVLRLAKMAARDPRIQKKIDKVATKLEEAYKKNDEDKLKEAKEQAQKLAEQALS PGATLCLGHHAVPNGTLVKTITDDQIEVTDATELVQSIPNDKPFQNVNKITYGACPKYVKQNTLKLATGMRNVPEKGLFGAIAGFIENGWEGMIDGWYGFRHQNSEGTGQAADLKSTQAAIDQINGKLNRVIEKTLLVALENQHTIDLTDSEMNKLFEKTGRQLRENAEDMGNGCFKIYHKCDNACIESIRNGTYDHDVYRDEALNNRFQ Motif0505_ems_3hM_250_0001_0002
SPEETVKDRLKKAVEENVKKYSEEEAKYRAAELAYRAAAQLNLSAEQAHRLVRYALTLVHQLYS PGATLCLGHHAVPNGTLVKTITDDQIEVTDATELVQSIPNDKPFQNVNKITYGACPKYVKQNTLKLATGMRNVPEKGLFGAIAGFIENGWEGMIDGWYGFRHQNSEGTGQAADLKSTQAAIDQINGKLNRVIEKTLLVALENQHTIDLTDSEMNKLFEKTGRQLRENAEDMGNGCFKIYHKCDNACIESIRNGTYDHDVYRDEALNNRFQ Motif0008_ems_3hC_714_0001_0001_0001
DEWQEARKQLKSITDSLKKSGDPSFKEAELALQVLERYLKQAQSKEARTMAARLALTEIRRK PGATLCLGHHAVPNGTLVKTITDDQIEVTDATELVQSIPNDKPFQNVNKITYGACPKYVKQNTLKLATGMRNVPEKGLFGAIAGFIENGWEGMIDGWYGFRHQNSEGTGQAADLKSTQAAIDQINGKLNRVIEKTLLVALENQHTIDLTDSEMNKLFEKTGRQLRENAEDMGNGCFKIYHKCDNACIESIRNGTYDHDVYRDEALNNRFQ Motif0085_ems_3hC_678_0001_0005
SEEWRKAIELLEEGNPQEAAQVLYRLLAELRMKGDPRAEYAHRALKLLVEGNPEEAKRLLEEVRR PGATLCLGHHAVPNGTLVKTITDDQIEVTDATELVQSIPNDKPFQNVNKITYGACPKYVKQNTLKLATGMRNVPEKGLFGAIAGFIENGWEGMIDGWYGFRHQNSEGTGQAADLKSTQAAIDQINGKLNRVIEKTLLVALENQHTIDLTDSEMNKLFEKTGRQLRENAEDMGNGCFKIYHKCDNACIESIRNGTYDHDVYRDEALNNRFQ Motif0017_bcov_4helix_13872_0001
SVSEEIEKAARKINTESAKKALKWFQSAPEKEQRQIATEIYRNNLNPEQWLRTLVKKIG PGATLCLGHHAVPNGTLVKTITDDQIEVTDATELVQSIPNDKPFQNVNKITYGACPKYVKQNTLKLATGMRNVPEKGLFGAIAGFIENGWEGMIDGWYGFRHQNSEGTGQAADLKSTQAAIDQINGKLNRVIEKTLLVALENQHTIDLTDSEMNKLFEKTGRQLRENAEDMGNGCFKIYHKCDNACIESIRNGTYDHDVYRDEALNNRFQ Motif0280_ems_4hM_31_0002_0001
PAYQLAYRAIAQVFLIARKIPDDDKRKTTFRRLVEKFKKEFKDNPEVVKVLDEAAKAAEERLD PGATLCLGHHAVPNGTLVKTITDDQIEVTDATELVQSIPNDKPFQNVNKITYGACPKYVKQNTLKLATGMRNVPEKGLFGAIAGFIENGWEGMIDGWYGFRHQNSEGTGQAADLKSTQAAIDQINGKLNRVIEKTLLVALENQHTIDLTDSEMNKLFEKTGRQLRENAEDMGNGCFKIYHKCDNACIESIRNGTYDHDVYRDEALNNRFQ Motif0003_ems_3hM_2461_0001_0002
PEEEVKTKLDQAVQSIHKKASSKSEAAEKLYRWVAQALLEFKDDPKSLTLVHQASEYAYKLVK PGATLCLGHHAVPNGTLVKTITDDQIEVTDATELVQSIPNDKPFQNVNKITYGACPKYVKQNTLKLATGMRNVPEKGLFGAIAGFIENGWEGMIDGWYGFRHQNSEGTGQAADLKSTQAAIDQINGKLNRVIEKTLLVALENQHTIDLTDSEMNKLFEKTGRQLRENAEDMGNGCFKIYHKCDNACIESIRNGTYDHDVYRDEALNNRFQ Motif0311_ems_3hM_295_0001_0001
PLSKKLYHALVQHVPDPELVQRAAHRFRELARKLGDPEEALKVLLEELRREGNPELVEVVERVLR PGATLCLGHHAVPNGTLVKTITDDQIEVTDATELVQSIPNDKPFQNVNKITYGACPKYVKQNTLKLATGMRNVPEKGLFGAIAGFIENGWEGMIDGWYGFRHQNSEGTGQAADLKSTQAAIDQINGKLNRVIEKTLLVALENQHTIDLTDSEMNKLFEKTGRQLRENAEDMGNGCFKIYHKCDNACIESIRNGTYDHDVYRDEALNNRFQ Motif0542_bcov_4helix_04865_0001_0002
DERYQAWYRLHADLRIWKKDPTNEAARRSYEDAARLAHELNDEEAQKAVKDLDEQAKKAS PGATLCLGHHAVPNGTLVKTITDDQIEVTDATELVQSIPNDKPFQNVNKITYGACPKYVKQNTLKLATGMRNVPEKGLFGAIAGFIENGWEGMIDGWYGFRHQNSEGTGQAADLKSTQAAIDQINGKLNRVIEKTLLVALENQHTIDLTDSEMNKLFEKTGRQLRENAEDMGNGCFKIYHKCDNACIESIRNGTYDHDVYRDEALNNRFQ Motif0045_ems_3hC_760_0002_0001_0005
DHLASEAYYALSEIEKKVRKVPDPTEAREILDRAKEWFRRVFPDPRLVKYAEEYLDRVKKEVS PGATLCLGHHAVPNGTLVKTITDDQIEVTDATELVQSIPNDKPFQNVNKITYGACPKYVKQNTLKLATGMRNVPEKGLFGAIAGFIENGWEGMIDGWYGFRHQNSEGTGQAADLKSTQAAIDQINGKLNRVIEKTLLVALENQHTIDLTDSEMNKLFEKTGRQLRENAEDMGNGCFKIYHKCDNACIESIRNGTYDHDVYRDEALNNRFQ Motif0053_ems_3hM_707_0001
TLEELARTAETILEKLTKKNPEIRRAAAQLIYRLRANLRLNSEMLVKTVYKAAQELYKRLS PGATLCLGHHAVPNGTLVKTITDDQIEVTDATELVQSIPNDKPFQNVNKITYGACPKYVKQNTLKLATGMRNVPEKGLFGAIAGFIENGWEGMIDGWYGFRHQNSEGTGQAADLKSTQAAIDQINGKLNRVIEKTLLVALENQHTIDLTDSEMNKLFEKTGRQLRENAEDMGNGCFKIYHKCDNACIESIRNGTYDHDVYRDEALNNRFQ Motif0035_ems_3hM_582_0001_0001
DEEEKHVTELANKAKEVAEKRNDYHALYRLRIQERIVEEAKRKNDERMLDSAIRLLIKLARKIV PGATLCLGHHAVPNGTLVKTITDDQIEVTDATELVQSIPNDKPFQNVNKITYGACPKYVKQNTLKLATGMRNVPEKGLFGAIAGFIENGWEGMIDGWYGFRHQNSEGTGQAADLKSTQAAIDQINGKLNRVIEKTLLVALENQHTIDLTDSEMNKLFEKTGRQLRENAEDMGNGCFKIYHKCDNACIESIRNGTYDHDVYRDEALNNRFQ Motif0049_ems_3hM_1129_0001_0001
DEVRETVMKLVEHAYRALNQNDEDKVKEAIKRIEKILKDAQDPEERKIAKRALETLQRAVKL PGATLCLGHHAVPNGTLVKTITDDQIEVTDATELVQSIPNDKPFQNVNKITYGACPKYVKQNTLKLATGMRNVPEKGLFGAIAGFIENGWEGMIDGWYGFRHQNSEGTGQAADLKSTQAAIDQINGKLNRVIEKTLLVALENQHTIDLTDSEMNKLFEKTGRQLRENAEDMGNGCFKIYHKCDNACIESIRNGTYDHDVYRDEALNNRFQ Motif0010_ems_3hM_1592_0001
SEEEAKKIKRMVEEAAKELGLSEKQTRHAKKAVEKAYRKGVDPRQVIQIAFRVLAQLAVNK PGATLCLGHHAVPNGTLVKTITDDQIEVTDATELVQSIPNDKPFQNVNKITYGACPKYVKQNTLKLATGMRNVPEKGLFGAIAGFIENGWEGMIDGWYGFRHQNSEGTGQAADLKSTQAAIDQINGKLNRVIEKTLLVALENQHTIDLTDSEMNKLFEKTGRQLRENAEDMGNGCFKIYHKCDNACIESIRNGTYDHDVYRDEALNNRFQ Motif0104_HHH_eva_0049_0001_0002
DERRKGAQKVYRLVAQALLSQDPKEAKKAEKEIKKVYDSASDPRVQRVAQWAIETVRKYL PGATLCLGHHAVPNGTLVKTITDDQIEVTDATELVQSIPNDKPFQNVNKITYGACPKYVKQNTLKLATGMRNVPEKGLFGAIAGFIENGWEGMIDGWYGFRHQNSEGTGQAADLKSTQAAIDQINGKLNRVIEKTLLVALENQHTIDLTDSEMNKLFEKTGRQLRENAEDMGNGCFKIYHKCDNACIESIRNGTYDHDVYRDEALNNRFQ Motif0023_ems_3hC_701_0002_0001_0002
SEEQNIQFYVEQVAKMAGVPSVEVHVSNGKVEVRLKGNDESVQLAKKIITRYATRAGVDVKVKNH PGATLCLGHHAVPNGTLVKTITDDQIEVTDATELVQSIPNDKPFQNVNKITYGACPKYVKQNTLKLATGMRNVPEKGLFGAIAGFIENGWEGMIDGWYGFRHQNSEGTGQAADLKSTQAAIDQINGKLNRVIEKTLLVALENQHTIDLTDSEMNKLFEKTGRQLRENAEDMGNGCFKIYHKCDNACIESIRNGTYDHDVYRDEALNNRFQ Motif0259_HEEHE_3000_0001
SLLEELQELLKKLNTPVARVLLESLRYLQKQGVLSPKIILRILLEMARRLNDPEVVKVIEEILRK PGATLCLGHHAVPNGTLVKTITDDQIEVTDATELVQSIPNDKPFQNVNKITYGACPKYVKQNTLKLATGMRNVPEKGLFGAIAGFIENGWEGMIDGWYGFRHQNSEGTGQAADLKSTQAAIDQINGKLNRVIEKTLLVALENQHTIDLTDSEMNKLFEKTGRQLRENAEDMGNGCFKIYHKCDNACIESIRNGTYDHDVYRDEALNNRFQ Motif0175_bcov_4helix_06596_0001
DERIYEKVEKIAKKVEEIDPRLRIKAQAVLRYAKQALERNSERAARRAEKLAEKLLKEAG PGATLCLGHHAVPNGTLVKTITDDQIEVTDATELVQSIPNDKPFQNVNKITYGACPKYVKQNTLKLATGMRNVPEKGLFGAIAGFIENGWEGMIDGWYGFRHQNSEGTGQAADLKSTQAAIDQINGKLNRVIEKTLLVALENQHTIDLTDSEMNKLFEKTGRQLRENAEDMGNGCFKIYHKCDNACIESIRNGTYDHDVYRDEALNNRFQ Motif0027_ems_3hM_1772_0001_0001
DAETSARKAITELEKATKKNPEHKEEADTLIKSLKEAVKKNDRRKVIHVATLAYLFAMHLR PGATLCLGHHAVPNGTLVKTITDDQIEVTDATELVQSIPNDKPFQNVNKITYGACPKYVKQNTLKLATGMRNVPEKGLFGAIAGFIENGWEGMIDGWYGFRHQNSEGTGQAADLKSTQAAIDQINGKLNRVIEKTLLVALENQHTIDLTDSEMNKLFEKTGRQLRENAEDMGNGCFKIYHKCDNACIESIRNGTYDHDVYRDEALNNRFQ Motif0550_ems_3hM_582_0001_0001
SSLARKIAARYFAHLLARYAKSEEDVKHAEKALQRALDRANVPEEDQKEAHSHLRTVYKKES PGATLCLGHHAVPNGTLVKTITDDQIEVTDATELVQSIPNDKPFQNVNKITYGACPKYVKQNTLKLATGMRNVPEKGLFGAIAGFIENGWEGMIDGWYGFRHQNSEGTGQAADLKSTQAAIDQINGKLNRVIEKTLLVALENQHTIDLTDSEMNKLFEKTGRQLRENAEDMGNGCFKIYHKCDNACIESIRNGTYDHDVYRDEALNNRFQ Motif0124_ems_3hC_1017_0001_0001_0001
DERKKKIKDYVKEVADRVKKAQTEEERYKLIEEAYRYVVQQKDPEAWELLERLIERVKKES PGATLCLGHHAVPNGTLVKTITDDQIEVTDATELVQSIPNDKPFQNVNKITYGACPKYVKQNTLKLATGMRNVPEKGLFGAIAGFIENGWEGMIDGWYGFRHQNSEGTGQAADLKSTQAAIDQINGKLNRVIEKTLLVALENQHTIDLTDSEMNKLFEKTGRQLRENAEDMGNGCFKIYHKCDNACIESIRNGTYDHDVYRDEALNNRFQ Motif0039_ems_3hM_847_0001_0002
TKDNIEHLWRWAKKVLDKLGDPRVEELLRRIEELRERMRKTPNNPEIADRAYRLAAQVRLLQKD PGATLCLGHHAVPNGTLVKTITDDQIEVTDATELVQSIPNDKPFQNVNKITYGACPKYVKQNTLKLATGMRNVPEKGLFGAIAGFIENGWEGMIDGWYGFRHQNSEGTGQAADLKSTQAAIDQINGKLNRVIEKTLLVALENQHTIDLTDSEMNKLFEKTGRQLRENAEDMGNGCFKIYHKCDNACIESIRNGTYDHDVYRDEALNNRFQ Motif0460_HHH_eva_0330_0001_0001
TEDDKYMEQLKTAARIAKQNNNEEAMKLVEKALYLYYRAISNNDDEKRKTARKIVKEAYEKAS PGATLCLGHHAVPNGTLVKTITDDQIEVTDATELVQSIPNDKPFQNVNKITYGACPKYVKQNTLKLATGMRNVPEKGLFGAIAGFIENGWEGMIDGWYGFRHQNSEGTGQAADLKSTQAAIDQINGKLNRVIEKTLLVALENQHTIDLTDSEMNKLFEKTGRQLRENAEDMGNGCFKIYHKCDNACIESIRNGTYDHDVYRDEALNNRFQ Motif0540_ems_3hC_963_0002_0001_0004
DEDTKAEKEAKDILKDLVKKATTEEEVLRALLLAITHAYRLVPDLDKVKEIAKELKKIADSWL PGATLCLGHHAVPNGTLVKTITDDQIEVTDATELVQSIPNDKPFQNVNKITYGACPKYVKQNTLKLATGMRNVPEKGLFGAIAGFIENGWEGMIDGWYGFRHQNSEGTGQAADLKSTQAAIDQINGKLNRVIEKTLLVALENQHTIDLTDSEMNKLFEKTGRQLRENAEDMGNGCFKIYHKCDNACIESIRNGTYDHDVYRDEALNNRFQ Motif0507_ems_3hC_1315_0002_0001_0004
DEVEKRLREIEETAKEIVKHGNKDEAVKYAQEVARRLAHKIPDPHAATKVYMHLIHLLRRLKD PGATLCLGHHAVPNGTLVKTITDDQIEVTDATELVQSIPNDKPFQNVNKITYGACPKYVKQNTLKLATGMRNVPEKGLFGAIAGFIENGWEGMIDGWYGFRHQNSEGTGQAADLKSTQAAIDQINGKLNRVIEKTLLVALENQHTIDLTDSEMNKLFEKTGRQLRENAEDMGNGCFKIYHKCDNACIESIRNGTYDHDVYRDEALNNRFQ Motif0228_ems_3hM_2188_0001
DVRTLATRVRQRVTELWKLDTPEARKELEKILKKLIEIWRNLTTEEEKKIILRAQTAARYALQG PGATLCLGHHAVPNGTLVKTITDDQIEVTDATELVQSIPNDKPFQNVNKITYGACPKYVKQNTLKLATGMRNVPEKGLFGAIAGFIENGWEGMIDGWYGFRHQNSEGTGQAADLKSTQAAIDQINGKLNRVIEKTLLVALENQHTIDLTDSEMNKLFEKTGRQLRENAEDMGNGCFKIYHKCDNACIESIRNGTYDHDVYRDEALNNRFQ Motif0038_ems_3hM_562_0001_0001
DEDETLRYLLEAVARIAGATDVKIDVRNGRIEVNVRGQDESAKRARDAVTKAAQMAGYDVKVTIH PGATLCLGHHAVPNGTLVKTITDDQIEVTDATELVQSIPNDKPFQNVNKITYGACPKYVKQNTLKLATGMRNVPEKGLFGAIAGFIENGWEGMIDGWYGFRHQNSEGTGQAADLKSTQAAIDQINGKLNRVIEKTLLVALENQHTIDLTDSEMNKLFEKTGRQLRENAEDMGNGCFKIYHKCDNACIESIRNGTYDHDVYRDEALNNRFQ Motif0568_HEEHE_1049_0001
SEIEKLAKKAIELLEKLKSQLSDEIAKKMLDELSKLLKEALKKHDEEKLAQLWYRAVAQYKILS PGATLCLGHHAVPNGTLVKTITDDQIEVTDATELVQSIPNDKPFQNVNKITYGACPKYVKQNTLKLATGMRNVPEKGLFGAIAGFIENGWEGMIDGWYGFRHQNSEGTGQAADLKSTQAAIDQINGKLNRVIEKTLLVALENQHTIDLTDSEMNKLFEKTGRQLRENAEDMGNGCFKIYHKCDNACIESIRNGTYDHDVYRDEALNNRFQ Motif0125_ems_3hM_3503_0001_0004
PEVKKKADHVSKLLKEAQKKAKDPEQQYRLYAEIKQLQDAAKRQDKEKLDMVSLLAKKLVKKLS PGATLCLGHHAVPNGTLVKTITDDQIEVTDATELVQSIPNDKPFQNVNKITYGACPKYVKQNTLKLATGMRNVPEKGLFGAIAGFIENGWEGMIDGWYGFRHQNSEGTGQAADLKSTQAAIDQINGKLNRVIEKTLLVALENQHTIDLTDSEMNKLFEKTGRQLRENAEDMGNGCFKIYHKCDNACIESIRNGTYDHDVYRDEALNNRFQ Motif0326_ems_3hC_709_0002_0001_0002
SEWEKHIRKVATIAKQAVKINPDPTVRHKAMEIIDKAYRAIAQNDPTAETRVTEEAKRLRKEA PGATLCLGHHAVPNGTLVKTITDDQIEVTDATELVQSIPNDKPFQNVNKITYGACPKYVKQNTLKLATGMRNVPEKGLFGAIAGFIENGWEGMIDGWYGFRHQNSEGTGQAADLKSTQAAIDQINGKLNRVIEKTLLVALENQHTIDLTDSEMNKLFEKTGRQLRENAEDMGNGCFKIYHKCDNACIESIRNGTYDHDVYRDEALNNRFQ Motif0460_ems_3hM_447_0001_0003
DEEEETQEKVEKKIKTLSEQAKKDPRHAAEELHRLLAQARMLGDEKLQRLAHKAIRIVSKIV PGATLCLGHHAVPNGTLVKTITDDQIEVTDATELVQSIPNDKPFQNVNKITYGACPKYVKQNTLKLATGMRNVPEKGLFGAIAGFIENGWEGMIDGWYGFRHQNSEGTGQAADLKSTQAAIDQINGKLNRVIEKTLLVALENQHTIDLTDSEMNKLFEKTGRQLRENAEDMGNGCFKIYHKCDNACIESIRNGTYDHDVYRDEALNNRFQ Motif0055_ems_3hM_1581_0001_0003
SMEEMAQRVIEKVVRMANAPSVDVKVSNGTIKVKIKGDDNAAQMVRISVEYIAEQAGVKFDVKTE PGATLCLGHHAVPNGTLVKTITDDQIEVTDATELVQSIPNDKPFQNVNKITYGACPKYVKQNTLKLATGMRNVPEKGLFGAIAGFIENGWEGMIDGWYGFRHQNSEGTGQAADLKSTQAAIDQINGKLNRVIEKTLLVALENQHTIDLTDSEMNKLFEKTGRQLRENAEDMGNGCFKIYHKCDNACIESIRNGTYDHDVYRDEALNNRFQ Motif0176_HEEHE_2516_0001
PKEEEAKKVAETFATLLKQYPDEKWQREVMEKAVKYAREVSKKDPEKALQIANAFYRLVAQVLR PGATLCLGHHAVPNGTLVKTITDDQIEVTDATELVQSIPNDKPFQNVNKITYGACPKYVKQNTLKLATGMRNVPEKGLFGAIAGFIENGWEGMIDGWYGFRHQNSEGTGQAADLKSTQAAIDQINGKLNRVIEKTLLVALENQHTIDLTDSEMNKLFEKTGRQLRENAEDMGNGCFKIYHKCDNACIESIRNGTYDHDVYRDEALNNRFQ Motif0009_ems_3hM_2491_0001_0003
SPEEKAKDAAKKAAEILVKRLSEEEARQNVRRYVKDLAKMLNTDDSQQEKLQKYAETLVHQLYS PGATLCLGHHAVPNGTLVKTITDDQIEVTDATELVQSIPNDKPFQNVNKITYGACPKYVKQNTLKLATGMRNVPEKGLFGAIAGFIENGWEGMIDGWYGFRHQNSEGTGQAADLKSTQAAIDQINGKLNRVIEKTLLVALENQHTIDLTDSEMNKLFEKTGRQLRENAEDMGNGCFKIYHKCDNACIESIRNGTYDHDVYRDEALNNRFQ Motif0032_ems_3hC_714_0001_0004_0001
SEIEKVVKEAAKLYKNGVLDEVQAASWAYRVLNHLGVSAEQLYKAARKVLRLAKS PGATLCLGHHAVPNGTLVKTITDDQIEVTDATELVQSIPNDKPFQNVNKITYGACPKYVKQNTLKLATGMRNVPEKGLFGAIAGFIENGWEGMIDGWYGFRHQNSEGTGQAADLKSTQAAIDQINGKLNRVIEKTLLVALENQHTIDLTDSEMNKLFEKTGRQLRENAEDMGNGCFKIYHKCDNACIESIRNGTYDHDVYRDEALNNRFQ Motif0550_p1-15H-GABBL-15H-GBBL-16H_0042_0001_0001_0002_0001
PIEEELEKAAREAVEAWRKNDEETYKKANEKYRKLLEEAKKRVDPREVRKLAQKWYRIYAQLL PGATLCLGHHAVPNGTLVKTITDDQIEVTDATELVQSIPNDKPFQNVNKITYGACPKYVKQNTLKLATGMRNVPEKGLFGAIAGFIENGWEGMIDGWYGFRHQNSEGTGQAADLKSTQAAIDQINGKLNRVIEKTLLVALENQHTIDLTDSEMNKLFEKTGRQLRENAEDMGNGCFKIYHKCDNACIESIRNGTYDHDVYRDEALNNRFQ Motif0023_ems_3hM_3410_0001_0004
SEEIERLVRRAAKGDEEAERLIQEIAEEASKRDSSRAYRIRSQLKILKKDPDNDAALITLTKLLE PGATLCLGHHAVPNGTLVKTITDDQIEVTDATELVQSIPNDKPFQNVNKITYGACPKYVKQNTLKLATGMRNVPEKGLFGAIAGFIENGWEGMIDGWYGFRHQNSEGTGQAADLKSTQAAIDQINGKLNRVIEKTLLVALENQHTIDLTDSEMNKLFEKTGRQLRENAEDMGNGCFKIYHKCDNACIESIRNGTYDHDVYRDEALNNRFQ Motif0084_bcov_4helix_06562_0001_0001
TKEEYLKWAKKVVTTLAKLANVDPRQIEKLQRIVKEAWEKNDPNQLEEVYRLITQLKYRVDS PGATLCLGHHAVPNGTLVKTITDDQIEVTDATELVQSIPNDKPFQNVNKITYGACPKYVKQNTLKLATGMRNVPEKGLFGAIAGFIENGWEGMIDGWYGFRHQNSEGTGQAADLKSTQAAIDQINGKLNRVIEKTLLVALENQHTIDLTDSEMNKLFEKTGRQLRENAEDMGNGCFKIYHKCDNACIESIRNGTYDHDVYRDEALNNRFQ Motif0126_ems_3hM_1936_0001_0002
EPKEEAKKIADTLKTQVEQSPENAQHVVSEAYRRLAQFKLHVSDPDAQRYLHKLVRELAKKVKG PGATLCLGHHAVPNGTLVKTITDDQIEVTDATELVQSIPNDKPFQNVNKITYGACPKYVKQNTLKLATGMRNVPEKGLFGAIAGFIENGWEGMIDGWYGFRHQNSEGTGQAADLKSTQAAIDQINGKLNRVIEKTLLVALENQHTIDLTDSEMNKLFEKTGRQLRENAEDMGNGCFKIYHKCDNACIESIRNGTYDHDVYRDEALNNRFQ Motif0073_ems_3hC_1067_0001
DKKEEAKRLKKLLEKLARMAGVDPKYIKKAQTAFDRLIKSGVSLLQAAHWWYHYLAQWLFK PGATLCLGHHAVPNGTLVKTITDDQIEVTDATELVQSIPNDKPFQNVNKITYGACPKYVKQNTLKLATGMRNVPEKGLFGAIAGFIENGWEGMIDGWYGFRHQNSEGTGQAADLKSTQAAIDQINGKLNRVIEKTLLVALENQHTIDLTDSEMNKLFEKTGRQLRENAEDMGNGCFKIYHKCDNACIESIRNGTYDHDVYRDEALNNRFQ Motif0221_HHH_eva_0078_0001
DETRKVIKHLAQELYRLAAQIDDEKKKRLAMELVQEFVELAMNAKNPEQVKKLYKEVKKKITNL PGATLCLGHHAVPNGTLVKTITDDQIEVTDATELVQSIPNDKPFQNVNKITYGACPKYVKQNTLKLATGMRNVPEKGLFGAIAGFIENGWEGMIDGWYGFRHQNSEGTGQAADLKSTQAAIDQINGKLNRVIEKTLLVALENQHTIDLTDSEMNKLFEKTGRQLRENAEDMGNGCFKIYHKCDNACIESIRNGTYDHDVYRDEALNNRFQ Motif0020_ems_3hM_2382_0001
DEEQKILWWVYHVAIQAGVPSVHVRRSNGKWHVTIDGDDESAQRVQKRVKTWAKKANQDIKVEVK PGATLCLGHHAVPNGTLVKTITDDQIEVTDATELVQSIPNDKPFQNVNKITYGACPKYVKQNTLKLATGMRNVPEKGLFGAIAGFIENGWEGMIDGWYGFRHQNSEGTGQAADLKSTQAAIDQINGKLNRVIEKTLLVALENQHTIDLTDSEMNKLFEKTGRQLRENAEDMGNGCFKIYHKCDNACIESIRNGTYDHDVYRDEALNNRFQ Motif0366_HEEHE_2450_0001_0001
DEEEKIKTTIEELLRKAAKNNNAHEVLRTILKRLLDTVKKDPRQRESAKDLAQYAYRAYVQLI PGATLCLGHHAVPNGTLVKTITDDQIEVTDATELVQSIPNDKPFQNVNKITYGACPKYVKQNTLKLATGMRNVPEKGLFGAIAGFIENGWEGMIDGWYGFRHQNSEGTGQAADLKSTQAAIDQINGKLNRVIEKTLLVALENQHTIDLTDSEMNKLFEKTGRQLRENAEDMGNGCFKIYHKCDNACIESIRNGTYDHDVYRDEALNNRFQ Motif0023_ems_3hM_293_0001_0001
TAEEVSKELSKRWEEARKEGDTEKLERVLREAQKWAEKLGNPSLQYLYEQIRRQLEQIKQR PGATLCLGHHAVPNGTLVKTITDDQIEVTDATELVQSIPNDKPFQNVNKITYGACPKYVKQNTLKLATGMRNVPEKGLFGAIAGFIENGWEGMIDGWYGFRHQNSEGTGQAADLKSTQAAIDQINGKLNRVIEKTLLVALENQHTIDLTDSEMNKLFEKTGRQLRENAEDMGNGCFKIYHKCDNACIESIRNGTYDHDVYRDEALNNRFQ Motif0439_HHH_eva_0321_0001
DDEAQEAYRWLADVVLKVSSPDPTTKTRALEELKKWKSQLKDERLRRLAEMVYQELTKKAS PGATLCLGHHAVPNGTLVKTITDDQIEVTDATELVQSIPNDKPFQNVNKITYGACPKYVKQNTLKLATGMRNVPEKGLFGAIAGFIENGWEGMIDGWYGFRHQNSEGTGQAADLKSTQAAIDQINGKLNRVIEKTLLVALENQHTIDLTDSEMNKLFEKTGRQLRENAEDMGNGCFKIYHKCDNACIESIRNGTYDHDVYRDEALNNRFQ Motif0045_ems_3hM_321_0001_0002
DERREVRYRLQAQAEIWKKNPTNDAARMLYEDAERLAHELNDEELQKAVKDLDEQAKKAS PGATLCLGHHAVPNGTLVKTITDDQIEVTDATELVQSIPNDKPFQNVNKITYGACPKYVKQNTLKLATGMRNVPEKGLFGAIAGFIENGWEGMIDGWYGFRHQNSEGTGQAADLKSTQAAIDQINGKLNRVIEKTLLVALENQHTIDLTDSEMNKLFEKTGRQLRENAEDMGNGCFKIYHKCDNACIESIRNGTYDHDVYRDEALNNRFQ Motif0114_ems_3hC_760_0002_0001_0004
DEDTKISKQAHKILDTLLSKATTEEQKSKALRIAIEYVKKLVEDKEKAYEIADQLYRAFAQKR PGATLCLGHHAVPNGTLVKTITDDQIEVTDATELVQSIPNDKPFQNVNKITYGACPKYVKQNTLKLATGMRNVPEKGLFGAIAGFIENGWEGMIDGWYGFRHQNSEGTGQAADLKSTQAAIDQINGKLNRVIEKTLLVALENQHTIDLTDSEMNKLFEKTGRQLRENAEDMGNGCFKIYHKCDNACIESIRNGTYDHDVYRDEALNNRFQ Motif0317_ems_3hC_1146_0001_0002
DQDQYRVESQLKIAKELAKSRDPKNYELAQLALKIAEKLARHNPEAEKEVKKAKEEVERIFKS PGATLCLGHHAVPNGTLVKTITDDQIEVTDATELVQSIPNDKPFQNVNKITYGACPKYVKQNTLKLATGMRNVPEKGLFGAIAGFIENGWEGMIDGWYGFRHQNSEGTGQAADLKSTQAAIDQINGKLNRVIEKTLLVALENQHTIDLTDSEMNKLFEKTGRQLRENAEDMGNGCFKIYHKCDNACIESIRNGTYDHDVYRDEALNNRFQ Motif0014_ems_3hM_942_0001_0003
DEWEERLKEALKRGNLYDLLYRIVAQLKLRGNPEAAEEVLKLIEKLRRGEIDPEEVIRLASELLK PGATLCLGHHAVPNGTLVKTITDDQIEVTDATELVQSIPNDKPFQNVNKITYGACPKYVKQNTLKLATGMRNVPEKGLFGAIAGFIENGWEGMIDGWYGFRHQNSEGTGQAADLKSTQAAIDQINGKLNRVIEKTLLVALENQHTIDLTDSEMNKLFEKTGRQLRENAEDMGNGCFKIYHKCDNACIESIRNGTYDHDVYRDEALNNRFQ Motif0322_bcov_4helix_09675_0001_0001
SPVNEAYKVMSQARVRIEKDPDNAEEITKEAKKRLDEARQNVPDPRAQRAIQYLIEVVERLARG PGATLCLGHHAVPNGTLVKTITDDQIEVTDATELVQSIPNDKPFQNVNKITYGACPKYVKQNTLKLATGMRNVPEKGLFGAIAGFIENGWEGMIDGWYGFRHQNSEGTGQAADLKSTQAAIDQINGKLNRVIEKTLLVALENQHTIDLTDSEMNKLFEKTGRQLRENAEDMGNGCFKIYHKCDNACIESIRNGTYDHDVYRDEALNNRFQ Motif0193_ems_3hM_2058_0001_0002
DDNELLSLHYLAESLKESNPEVEEIARRLQTVAREAMKQQDPNLTKKAKELAEKLRRLVK PGATLCLGHHAVPNGTLVKTITDDQIEVTDATELVQSIPNDKPFQNVNKITYGACPKYVKQNTLKLATGMRNVPEKGLFGAIAGFIENGWEGMIDGWYGFRHQNSEGTGQAADLKSTQAAIDQINGKLNRVIEKTLLVALENQHTIDLTDSEMNKLFEKTGRQLRENAEDMGNGCFKIYHKCDNACIESIRNGTYDHDVYRDEALNNRFQ Motif0117_ems_3hM_1038_0001
SEESDKLVTEAQKLLTKAKKRARSQYLKRYAEQLEESVNRAKSLSPDQVRLVLENVRRFVSLVV PGATLCLGHHAVPNGTLVKTITDDQIEVTDATELVQSIPNDKPFQNVNKITYGACPKYVKQNTLKLATGMRNVPEKGLFGAIAGFIENGWEGMIDGWYGFRHQNSEGTGQAADLKSTQAAIDQINGKLNRVIEKTLLVALENQHTIDLTDSEMNKLFEKTGRQLRENAEDMGNGCFKIYHKCDNACIESIRNGTYDHDVYRDEALNNRFQ Motif0037_ems_3hM_598_0001_0002
DWLTKAYYAESQAEYARRENDEKALRWAQEAVKQAQQAASELGNPRAQTIANEVKKKVDSLVS PGATLCLGHHAVPNGTLVKTITDDQIEVTDATELVQSIPNDKPFQNVNKITYGACPKYVKQNTLKLATGMRNVPEKGLFGAIAGFIENGWEGMIDGWYGFRHQNSEGTGQAADLKSTQAAIDQINGKLNRVIEKTLLVALENQHTIDLTDSEMNKLFEKTGRQLRENAEDMGNGCFKIYHKCDNACIESIRNGTYDHDVYRDEALNNRFQ Motif0218_ems_3hC_333_0001_0003_0001
DKEELHKEAEELIRKVQKDPRAWQEALWWAYHLLSLTRMDPRLKEVAETLYKQVITAIQRV PGATLCLGHHAVPNGTLVKTITDDQIEVTDATELVQSIPNDKPFQNVNKITYGACPKYVKQNTLKLATGMRNVPEKGLFGAIAGFIENGWEGMIDGWYGFRHQNSEGTGQAADLKSTQAAIDQINGKLNRVIEKTLLVALENQHTIDLTDSEMNKLFEKTGRQLRENAEDMGNGCFKIYHKCDNACIESIRNGTYDHDVYRDEALNNRFQ Motif0366_ems_3hM_1691_0001_0005
SHEASEVYRAVFEVRRKVSSPDPTTKTRALEELKKVKSKIKDESLRRYVEKVYQELTKKAS PGATLCLGHHAVPNGTLVKTITDDQIEVTDATELVQSIPNDKPFQNVNKITYGACPKYVKQNTLKLATGMRNVPEKGLFGAIAGFIENGWEGMIDGWYGFRHQNSEGTGQAADLKSTQAAIDQINGKLNRVIEKTLLVALENQHTIDLTDSEMNKLFEKTGRQLRENAEDMGNGCFKIYHKCDNACIESIRNGTYDHDVYRDEALNNRFQ Motif0086_ems_3hM_321_0001_0001
TLEEVAEKLMRVFSELYRNNVDPEQIKKILEEILKEAQSKIQDPHERRAAEYYARDLKRWAEI PGATLCLGHHAVPNGTLVKTITDDQIEVTDATELVQSIPNDKPFQNVNKITYGACPKYVKQNTLKLATGMRNVPEKGLFGAIAGFIENGWEGMIDGWYGFRHQNSEGTGQAADLKSTQAAIDQINGKLNRVIEKTLLVALENQHTIDLTDSEMNKLFEKTGRQLRENAEDMGNGCFKIYHKCDNACIESIRNGTYDHDVYRDEALNNRFQ Motif0446_ems_3hM_3354_0001_0001
DDVQKEARKVIEQLSEIAKTYPDNEKILKLAKEAANAAYYAIVQNDEERLKHAKKLLEKVKKIG PGATLCLGHHAVPNGTLVKTITDDQIEVTDATELVQSIPNDKPFQNVNKITYGACPKYVKQNTLKLATGMRNVPEKGLFGAIAGFIENGWEGMIDGWYGFRHQNSEGTGQAADLKSTQAAIDQINGKLNRVIEKTLLVALENQHTIDLTDSEMNKLFEKTGRQLRENAEDMGNGCFKIYHKCDNACIESIRNGTYDHDVYRDEALNNRFQ Motif0349_ems_3hM_1912_0001_0002
MEEAWQHLYRQYAQLRLEGDERALRIVETALRRLRRLALEASSEEERDRLERKVYKEAQKKLS PGATLCLGHHAVPNGTLVKTITDDQIEVTDATELVQSIPNDKPFQNVNKITYGACPKYVKQNTLKLATGMRNVPEKGLFGAIAGFIENGWEGMIDGWYGFRHQNSEGTGQAADLKSTQAAIDQINGKLNRVIEKTLLVALENQHTIDLTDSEMNKLFEKTGRQLRENAEDMGNGCFKIYHKCDNACIESIRNGTYDHDVYRDEALNNRFQ Motif0129_ems_3hM_1213_0001
SEEERKERLRKWIEELARKVGLSPEIIKRIQKLADEVYDLADEQTAKRYAEQLIKAWKLRL PGATLCLGHHAVPNGTLVKTITDDQIEVTDATELVQSIPNDKPFQNVNKITYGACPKYVKQNTLKLATGMRNVPEKGLFGAIAGFIENGWEGMIDGWYGFRHQNSEGTGQAADLKSTQAAIDQINGKLNRVIEKTLLVALENQHTIDLTDSEMNKLFEKTGRQLRENAEDMGNGCFKIYHKCDNACIESIRNGTYDHDVYRDEALNNRFQ Motif0038_HHH_eva_0396_0001
DERLKKLTEAYVAVLRAAKERDPEKLKKATKRVEELIRRAKDERLKKALQRVLKTLQDRFKS PGATLCLGHHAVPNGTLVKTITDDQIEVTDATELVQSIPNDKPFQNVNKITYGACPKYVKQNTLKLATGMRNVPEKGLFGAIAGFIENGWEGMIDGWYGFRHQNSEGTGQAADLKSTQAAIDQINGKLNRVIEKTLLVALENQHTIDLTDSEMNKLFEKTGRQLRENAEDMGNGCFKIYHKCDNACIESIRNGTYDHDVYRDEALNNRFQ Motif0507_ems_3hM_3104_0001_0001
SEEDEKLEEIEKLIPDPLLRLLVRLYFELKKRGDPARRYAKKAIEQILKNVLSPEEVERVKELLD PGATLCLGHHAVPNGTLVKTITDDQIEVTDATELVQSIPNDKPFQNVNKITYGACPKYVKQNTLKLATGMRNVPEKGLFGAIAGFIENGWEGMIDGWYGFRHQNSEGTGQAADLKSTQAAIDQINGKLNRVIEKTLLVALENQHTIDLTDSEMNKLFEKTGRQLRENAEDMGNGCFKIYHKCDNACIESIRNGTYDHDVYRDEALNNRFQ Motif0448_bcov_4helix_07512_0001
DEEEEIIYQAFNIWLRIVAQGEVSEDEARKEAKKWVEKYLRKQGVSEEEIRRIKEEVEKALRRV PGATLCLGHHAVPNGTLVKTITDDQIEVTDATELVQSIPNDKPFQNVNKITYGACPKYVKQNTLKLATGMRNVPEKGLFGAIAGFIENGWEGMIDGWYGFRHQNSEGTGQAADLKSTQAAIDQINGKLNRVIEKTLLVALENQHTIDLTDSEMNKLFEKTGRQLRENAEDMGNGCFKIYHKCDNACIESIRNGTYDHDVYRDEALNNRFQ Motif0110_HHH_eva_0391_0002
TEEAKKLADALYRIAAQLNLGRISNDQAKELAKRVEEKARKLGDDRVQKLVEWLKKLIEKYG PGATLCLGHHAVPNGTLVKTITDDQIEVTDATELVQSIPNDKPFQNVNKITYGACPKYVKQNTLKLATGMRNVPEKGLFGAIAGFIENGWEGMIDGWYGFRHQNSEGTGQAADLKSTQAAIDQINGKLNRVIEKTLLVALENQHTIDLTDSEMNKLFEKTGRQLRENAEDMGNGCFKIYHKCDNACIESIRNGTYDHDVYRDEALNNRFQ Motif0321_HHH_eva_0380_0001_0001
DKEIEDKAKEVSKRAKEAAKKNPQEAYRIVAQLVVEAKMKNDEELLRWAKKVLQEVAEFIK PGATLCLGHHAVPNGTLVKTITDDQIEVTDATELVQSIPNDKPFQNVNKITYGACPKYVKQNTLKLATGMRNVPEKGLFGAIAGFIENGWEGMIDGWYGFRHQNSEGTGQAADLKSTQAAIDQINGKLNRVIEKTLLVALENQHTIDLTDSEMNKLFEKTGRQLRENAEDMGNGCFKIYHKCDNACIESIRNGTYDHDVYRDEALNNRFQ Motif0132_ems_3hM_2885_0001_0003
DERMQQANEAYYIWAEAKRIPDPDQASKYVKKAIEEARKRNNEILVKILTMAVEYFKKQKS PGATLCLGHHAVPNGTLVKTITDDQIEVTDATELVQSIPNDKPFQNVNKITYGACPKYVKQNTLKLATGMRNVPEKGLFGAIAGFIENGWEGMIDGWYGFRHQNSEGTGQAADLKSTQAAIDQINGKLNRVIEKTLLVALENQHTIDLTDSEMNKLFEKTGRQLRENAEDMGNGCFKIYHKCDNACIESIRNGTYDHDVYRDEALNNRFQ Motif0347_ems_3hM_963_0001
SREEVEELIEKLVPDPHEVFYLIAQLKNFLNGDPAAEESLRILLRRARERGDKDLTKAIELALKA PGATLCLGHHAVPNGTLVKTITDDQIEVTDATELVQSIPNDKPFQNVNKITYGACPKYVKQNTLKLATGMRNVPEKGLFGAIAGFIENGWEGMIDGWYGFRHQNSEGTGQAADLKSTQAAIDQINGKLNRVIEKTLLVALENQHTIDLTDSEMNKLFEKTGRQLRENAEDMGNGCFKIYHKCDNACIESIRNGTYDHDVYRDEALNNRFQ Motif0174_bcov_4helix_00412_0002
DERLQLKAASIAYLAETATPDPKQQKEVKDTLEEAVKNNDEELLKSVEEYVIKLALKLI PGATLCLGHHAVPNGTLVKTITDDQIEVTDATELVQSIPNDKPFQNVNKITYGACPKYVKQNTLKLATGMRNVPEKGLFGAIAGFIENGWEGMIDGWYGFRHQNSEGTGQAADLKSTQAAIDQINGKLNRVIEKTLLVALENQHTIDLTDSEMNKLFEKTGRQLRENAEDMGNGCFKIYHKCDNACIESIRNGTYDHDVYRDEALNNRFQ Motif0486_ems_3hM_381_0001_0002
TDEEKQETAARQIAEKIKKDPSAYERVHRTLRTVQKKARENNDPKEERAAQNLIRYARTVYMV PGATLCLGHHAVPNGTLVKTITDDQIEVTDATELVQSIPNDKPFQNVNKITYGACPKYVKQNTLKLATGMRNVPEKGLFGAIAGFIENGWEGMIDGWYGFRHQNSEGTGQAADLKSTQAAIDQINGKLNRVIEKTLLVALENQHTIDLTDSEMNKLFEKTGRQLRENAEDMGNGCFKIYHKCDNACIESIRNGTYDHDVYRDEALNNRFQ Motif0310_ems_3hM_3316_0001_0001
DEELKIATSLYRSAWEALRNSDKDKVKTVLSKLEKWAKEYNDISARYLLKQLEELLKALDG PGATLCLGHHAVPNGTLVKTITDDQIEVTDATELVQSIPNDKPFQNVNKITYGACPKYVKQNTLKLATGMRNVPEKGLFGAIAGFIENGWEGMIDGWYGFRHQNSEGTGQAADLKSTQAAIDQINGKLNRVIEKTLLVALENQHTIDLTDSEMNKLFEKTGRQLRENAEDMGNGCFKIYHKCDNACIESIRNGTYDHDVYRDEALNNRFQ Motif0128_ems_3hC_464_0001
DVHELFRALWEAKLRGDAELAKKIRERARKEGNEAAVKMAEEVIKRLES PGATLCLGHHAVPNGTLVKTITDDQIEVTDATELVQSIPNDKPFQNVNKITYGACPKYVKQNTLKLATGMRNVPEKGLFGAIAGFIENGWEGMIDGWYGFRHQNSEGTGQAADLKSTQAAIDQINGKLNRVIEKTLLVALENQHTIDLTDSEMNKLFEKTGRQLRENAEDMGNGCFKIYHKCDNACIESIRNGTYDHDVYRDEALNNRFQ Motif0589_p1-14H-GBL-14H-GBL-15H_0164_0001_0001_0001_0001
PEEEQKKAKKLAKELIETIKNVDDPTEAHKLLEKVLRLLNKFNVPDTREFAQRAFRAAVEVRLK PGATLCLGHHAVPNGTLVKTITDDQIEVTDATELVQSIPNDKPFQNVNKITYGACPKYVKQNTLKLATGMRNVPEKGLFGAIAGFIENGWEGMIDGWYGFRHQNSEGTGQAADLKSTQAAIDQINGKLNRVIEKTLLVALENQHTIDLTDSEMNKLFEKTGRQLRENAEDMGNGCFKIYHKCDNACIESIRNGTYDHDVYRDEALNNRFQ Motif0127_ems_3hM_3667_0001_0001
DVQEWIQEVYRVLSQAKIHKDPRLADKALKLAQTLVKLYPDDKMARRFLKYVKKVAEKIKS PGATLCLGHHAVPNGTLVKTITDDQIEVTDATELVQSIPNDKPFQNVNKITYGACPKYVKQNTLKLATGMRNVPEKGLFGAIAGFIENGWEGMIDGWYGFRHQNSEGTGQAADLKSTQAAIDQINGKLNRVIEKTLLVALENQHTIDLTDSEMNKLFEKTGRQLRENAEDMGNGCFKIYHKCDNACIESIRNGTYDHDVYRDEALNNRFQ Motif0319_ems_3hM_3240_0001_0002
SEEEKIRRKVAQYVYRAIAQGQDPTEVVKWVEKYLTKAVREGKLSPEAARKILSYARHAAKESS PGATLCLGHHAVPNGTLVKTITDDQIEVTDATELVQSIPNDKPFQNVNKITYGACPKYVKQNTLKLATGMRNVPEKGLFGAIAGFIENGWEGMIDGWYGFRHQNSEGTGQAADLKSTQAAIDQINGKLNRVIEKTLLVALENQHTIDLTDSEMNKLFEKTGRQLRENAEDMGNGCFKIYHKCDNACIESIRNGTYDHDVYRDEALNNRFQ Motif0132_HHH_eva_0088_0001_0001
DEEEAKKVQEEATRKWRNASTEDEKLEILKDALRLLKEAASTEEEALELAKELYYKIAND PGATLCLGHHAVPNGTLVKTITDDQIEVTDATELVQSIPNDKPFQNVNKITYGACPKYVKQNTLKLATGMRNVPEKGLFGAIAGFIENGWEGMIDGWYGFRHQNSEGTGQAADLKSTQAAIDQINGKLNRVIEKTLLVALENQHTIDLTDSEMNKLFEKTGRQLRENAEDMGNGCFKIYHKCDNACIESIRNGTYDHDVYRDEALNNRFQ Motif0381_ems_3hC_692_0001
PLLEEVLKVLREEGDPSAASVFEKLAERVKRGDPNAVYKLLSQAKMLSKRDPLAREAAKLLEKLR PGATLCLGHHAVPNGTLVKTITDDQIEVTDATELVQSIPNDKPFQNVNKITYGACPKYVKQNTLKLATGMRNVPEKGLFGAIAGFIENGWEGMIDGWYGFRHQNSEGTGQAADLKSTQAAIDQINGKLNRVIEKTLLVALENQHTIDLTDSEMNKLFEKTGRQLRENAEDMGNGCFKIYHKCDNACIESIRNGTYDHDVYRDEALNNRFQ Motif0193_bcov_4helix_12025_0001_0002
TSEEVRKELEKRWNEAKKEGDLRKLMKVITEAYKWAVHLGDPKLHELVKKLAKEAREILET PGATLCLGHHAVPNGTLVKTITDDQIEVTDATELVQSIPNDKPFQNVNKITYGACPKYVKQNTLKLATGMRNVPEKGLFGAIAGFIENGWEGMIDGWYGFRHQNSEGTGQAADLKSTQAAIDQINGKLNRVIEKTLLVALENQHTIDLTDSEMNKLFEKTGRQLRENAEDMGNGCFKIYHKCDNACIESIRNGTYDHDVYRDEALNNRFQ Motif0512_HHH_eva_0321_0002
TPIEKVYRAAAQYAILVKKAQSEEEKRRVLEKAKKHLQSVAKSERAKKLAEWLIKYIEELVR PGATLCLGHHAVPNGTLVKTITDDQIEVTDATELVQSIPNDKPFQNVNKITYGACPKYVKQNTLKLATGMRNVPEKGLFGAIAGFIENGWEGMIDGWYGFRHQNSEGTGQAADLKSTQAAIDQINGKLNRVIEKTLLVALENQHTIDLTDSEMNKLFEKTGRQLRENAEDMGNGCFKIYHKCDNACIESIRNGTYDHDVYRDEALNNRFQ Motif0054_ems_3hM_1470_0002_0001
DEVRKAREAVKKLKKIAKKLGVDEEYVMQAVQIFYRAIAQGVDLDQARRLAEKWLKKVVKS PGATLCLGHHAVPNGTLVKTITDDQIEVTDATELVQSIPNDKPFQNVNKITYGACPKYVKQNTLKLATGMRNVPEKGLFGAIAGFIENGWEGMIDGWYGFRHQNSEGTGQAADLKSTQAAIDQINGKLNRVIEKTLLVALENQHTIDLTDSEMNKLFEKTGRQLRENAEDMGNGCFKIYHKCDNACIESIRNGTYDHDVYRDEALNNRFQ Motif0125_HHH_eva_0081_0001
DVKSLATEAKRLAKKNGDEQAKLRIRAQEKLYKAGLADPETVQIILRKIAKRLKG PGATLCLGHHAVPNGTLVKTITDDQIEVTDATELVQSIPNDKPFQNVNKITYGACPKYVKQNTLKLATGMRNVPEKGLFGAIAGFIENGWEGMIDGWYGFRHQNSEGTGQAADLKSTQAAIDQINGKLNRVIEKTLLVALENQHTIDLTDSEMNKLFEKTGRQLRENAEDMGNGCFKIYHKCDNACIESIRNGTYDHDVYRDEALNNRFQ Motif0120_p1-15H-GBL-16H-GABBL-16H_0021_0001_0001_0002_0001
DELEERIEELIKQVPDPRARTALEKLLKRHRRGEVDPYLIRALVRIVAKVFGDPLAREILKLLEK PGATLCLGHHAVPNGTLVKTITDDQIEVTDATELVQSIPNDKPFQNVNKITYGACPKYVKQNTLKLATGMRNVPEKGLFGAIAGFIENGWEGMIDGWYGFRHQNSEGTGQAADLKSTQAAIDQINGKLNRVIEKTLLVALENQHTIDLTDSEMNKLFEKTGRQLRENAEDMGNGCFKIYHKCDNACIESIRNGTYDHDVYRDEALNNRFQ Motif0568_bcov_4helix_01163_0001_0001
SHEATEAYYKLTEVRKALEEGRISNDQAKELAKRVEEEARKMGSEAVQELVEQAKKHIEKYG PGATLCLGHHAVPNGTLVKTITDDQIEVTDATELVQSIPNDKPFQNVNKITYGACPKYVKQNTLKLATGMRNVPEKGLFGAIAGFIENGWEGMIDGWYGFRHQNSEGTGQAADLKSTQAAIDQINGKLNRVIEKTLLVALENQHTIDLTDSEMNKLFEKTGRQLRENAEDMGNGCFKIYHKCDNACIESIRNGTYDHDVYRDEALNNRFQ Motif0015_HHH_eva_0380_0001_0001
DLEDKLRTYASRVAKTLGVPSWSVDVRNGTLKVTLKGHDERVLKVANQLYYWATEVGVNVEIRVK PGATLCLGHHAVPNGTLVKTITDDQIEVTDATELVQSIPNDKPFQNVNKITYGACPKYVKQNTLKLATGMRNVPEKGLFGAIAGFIENGWEGMIDGWYGFRHQNSEGTGQAADLKSTQAAIDQINGKLNRVIEKTLLVALENQHTIDLTDSEMNKLFEKTGRQLRENAEDMGNGCFKIYHKCDNACIESIRNGTYDHDVYRDEALNNRFQ Motif0348_HEEHE_3154_0001
SELKKKIEKIHRELEEKRRQGKIDPYQVAQVLYHLAAQARLAGDEEAHRFAQEAVKEVSKKLT PGATLCLGHHAVPNGTLVKTITDDQIEVTDATELVQSIPNDKPFQNVNKITYGACPKYVKQNTLKLATGMRNVPEKGLFGAIAGFIENGWEGMIDGWYGFRHQNSEGTGQAADLKSTQAAIDQINGKLNRVIEKTLLVALENQHTIDLTDSEMNKLFEKTGRQLRENAEDMGNGCFKIYHKCDNACIESIRNGTYDHDVYRDEALNNRFQ Motif0213_HHH_eva_0385_0001
NIAKEVATKAKQRAQDAIKKNDEEKFRKVLKELIEAARHIPDPKQAEHLYRVAAQLKIEFS PGATLCLGHHAVPNGTLVKTITDDQIEVTDATELVQSIPNDKPFQNVNKITYGACPKYVKQNTLKLATGMRNVPEKGLFGAIAGFIENGWEGMIDGWYGFRHQNSEGTGQAADLKSTQAAIDQINGKLNRVIEKTLLVALENQHTIDLTDSEMNKLFEKTGRQLRENAEDMGNGCFKIYHKCDNACIESIRNGTYDHDVYRDEALNNRFQ Motif0122_ems_3hM_1996_0001_0001
SDAEELLKELKELFKDDPELKEALEKLEKLVREGDPDARQILYRLVANARLGDPRAEEEAKKVLK PGATLCLGHHAVPNGTLVKTITDDQIEVTDATELVQSIPNDKPFQNVNKITYGACPKYVKQNTLKLATGMRNVPEKGLFGAIAGFIENGWEGMIDGWYGFRHQNSEGTGQAADLKSTQAAIDQINGKLNRVIEKTLLVALENQHTIDLTDSEMNKLFEKTGRQLRENAEDMGNGCFKIYHKCDNACIESIRNGTYDHDVYRDEALNNRFQ Motif0035_bcov_4helix_12255_0001
DVEWAQRLIRMLLETAHRLKDPEAADAALRLAQKLVEMFPDDKEARDLLKRAKKAAEKIKS PGATLCLGHHAVPNGTLVKTITDDQIEVTDATELVQSIPNDKPFQNVNKITYGACPKYVKQNTLKLATGMRNVPEKGLFGAIAGFIENGWEGMIDGWYGFRHQNSEGTGQAADLKSTQAAIDQINGKLNRVIEKTLLVALENQHTIDLTDSEMNKLFEKTGRQLRENAEDMGNGCFKIYHKCDNACIESIRNGTYDHDVYRDEALNNRFQ Motif0362_ems_3hM_3240_0001_0001
PDVEWLARVIAQLLIAAINQTKDPNIQKLLEKLIQLLRDAAKRNDREKLEKVVKKAKEVVEKAR PGATLCLGHHAVPNGTLVKTITDDQIEVTDATELVQSIPNDKPFQNVNKITYGACPKYVKQNTLKLATGMRNVPEKGLFGAIAGFIENGWEGMIDGWYGFRHQNSEGTGQAADLKSTQAAIDQINGKLNRVIEKTLLVALENQHTIDLTDSEMNKLFEKTGRQLRENAEDMGNGCFKIYHKCDNACIESIRNGTYDHDVYRDEALNNRFQ Motif0387_ems_3hC_709_0002_0001_0001
DKEEIQKKIDELATKAKKLAQDPWLREALKIAQLAATMALKLDDEDLLRRALKFIEKFLRQVKS PGATLCLGHHAVPNGTLVKTITDDQIEVTDATELVQSIPNDKPFQNVNKITYGACPKYVKQNTLKLATGMRNVPEKGLFGAIAGFIENGWEGMIDGWYGFRHQNSEGTGQAADLKSTQAAIDQINGKLNRVIEKTLLVALENQHTIDLTDSEMNKLFEKTGRQLRENAEDMGNGCFKIYHKCDNACIESIRNGTYDHDVYRDEALNNRFQ Motif0403_ems_3hM_1372_0001_0002
DSNKEKLKKLADSVSTKAQNLVRSEEDQQYVESASKILKKAVKNNDEYRVRAQAKVLKSWADSA PGATLCLGHHAVPNGTLVKTITDDQIEVTDATELVQSIPNDKPFQNVNKITYGACPKYVKQNTLKLATGMRNVPEKGLFGAIAGFIENGWEGMIDGWYGFRHQNSEGTGQAADLKSTQAAIDQINGKLNRVIEKTLLVALENQHTIDLTDSEMNKLFEKTGRQLRENAEDMGNGCFKIYHKCDNACIESIRNGTYDHDVYRDEALNNRFQ Motif0323_ems_3hC_1670_0002_0001_0003
DELEAVDRAYYLLAQAKYNPDKTQVQKLVEEIDKLKKEATDPRIQDVADKLSKQAQKLAN PGATLCLGHHAVPNGTLVKTITDDQIEVTDATELVQSIPNDKPFQNVNKITYGACPKYVKQNTLKLATGMRNVPEKGLFGAIAGFIENGWEGMIDGWYGFRHQNSEGTGQAADLKSTQAAIDQINGKLNRVIEKTLLVALENQHTIDLTDSEMNKLFEKTGRQLRENAEDMGNGCFKIYHKCDNACIESIRNGTYDHDVYRDEALNNRFQ Motif0381_ems_3hC_1643_0002_0001
SEETVHKAIEVASERGDSKAAQELYRILAQLNLGKLDEEEQKKADKYAKSIIS PGATLCLGHHAVPNGTLVKTITDDQIEVTDATELVQSIPNDKPFQNVNKITYGACPKYVKQNTLKLATGMRNVPEKGLFGAIAGFIENGWEGMIDGWYGFRHQNSEGTGQAADLKSTQAAIDQINGKLNRVIEKTLLVALENQHTIDLTDSEMNKLFEKTGRQLRENAEDMGNGCFKIYHKCDNACIESIRNGTYDHDVYRDEALNNRFQ Motif0003_p1-14H-GBL-16H-GABBL-15H_0072_0001_0001_0002_0001_0002
SWEERLRKAVEEGDRRKLAHLLYHLLAQVRVGSVSPEEAREIFKRLLELVGDPLIEYLLKEVEKI PGATLCLGHHAVPNGTLVKTITDDQIEVTDATELVQSIPNDKPFQNVNKITYGACPKYVKQNTLKLATGMRNVPEKGLFGAIAGFIENGWEGMIDGWYGFRHQNSEGTGQAADLKSTQAAIDQINGKLNRVIEKTLLVALENQHTIDLTDSEMNKLFEKTGRQLRENAEDMGNGCFKIYHKCDNACIESIRNGTYDHDVYRDEALNNRFQ Motif0212_bcov_4helix_00903_0001_0002
SEETAKRLVKMVEKLAKKVGDEEAKELLKKARKLLKLLKEGKLDEEQVAQELYRILADLRLLG PGATLCLGHHAVPNGTLVKTITDDQIEVTDATELVQSIPNDKPFQNVNKITYGACPKYVKQNTLKLATGMRNVPEKGLFGAIAGFIENGWEGMIDGWYGFRHQNSEGTGQAADLKSTQAAIDQINGKLNRVIEKTLLVALENQHTIDLTDSEMNKLFEKTGRQLRENAEDMGNGCFKIYHKCDNACIESIRNGTYDHDVYRDEALNNRFQ Motif0045_HHH_eva_0056_0001_0002
PPEEIKTTVKKLKKWATKQNNEELQKYLSKVEKKVSSALNNGDEDKARKIVRKAATYAYYA PGATLCLGHHAVPNGTLVKTITDDQIEVTDATELVQSIPNDKPFQNVNKITYGACPKYVKQNTLKLATGMRNVPEKGLFGAIAGFIENGWEGMIDGWYGFRHQNSEGTGQAADLKSTQAAIDQINGKLNRVIEKTLLVALENQHTIDLTDSEMNKLFEKTGRQLRENAEDMGNGCFKIYHKCDNACIESIRNGTYDHDVYRDEALNNRFQ Motif0280_ems_3hC_910_0001_0003_0002
DEWQEIVWYLYTLAVRAANASSDEERKELIKLVNEYASKVPDPTARKIAKMINESLSKYS PGATLCLGHHAVPNGTLVKTITDDQIEVTDATELVQSIPNDKPFQNVNKITYGACPKYVKQNTLKLATGMRNVPEKGLFGAIAGFIENGWEGMIDGWYGFRHQNSEGTGQAADLKSTQAAIDQINGKLNRVIEKTLLVALENQHTIDLTDSEMNKLFEKTGRQLRENAEDMGNGCFKIYHKCDNACIESIRNGTYDHDVYRDEALNNRFQ Motif0366_ems_3hC_859_0001_0002
KPEELEKKLKTKATEALKKNDEDKLHEVAQEAYRLAANATDPTERSVLHDVARYVSELTIS PGATLCLGHHAVPNGTLVKTITDDQIEVTDATELVQSIPNDKPFQNVNKITYGACPKYVKQNTLKLATGMRNVPEKGLFGAIAGFIENGWEGMIDGWYGFRHQNSEGTGQAADLKSTQAAIDQINGKLNRVIEKTLLVALENQHTIDLTDSEMNKLFEKTGRQLRENAEDMGNGCFKIYHKCDNACIESIRNGTYDHDVYRDEALNNRFQ Motif0035_ems_3hC_1468_0002_0001
DETAYKLAKIVLKIARSLGLDMDWQLKASSLAYRLVTRGISEEEAKKIVEKWLKTAKKRS PGATLCLGHHAVPNGTLVKTITDDQIEVTDATELVQSIPNDKPFQNVNKITYGACPKYVKQNTLKLATGMRNVPEKGLFGAIAGFIENGWEGMIDGWYGFRHQNSEGTGQAADLKSTQAAIDQINGKLNRVIEKTLLVALENQHTIDLTDSEMNKLFEKTGRQLRENAEDMGNGCFKIYHKCDNACIESIRNGTYDHDVYRDEALNNRFQ Motif0486_HHH_eva_0026_0001_0003
DEEAKKELKELEEKANKAAKSGDEETLHKVAQRIYRVAAQFREDEEVRRIAERILEILVKIME PGATLCLGHHAVPNGTLVKTITDDQIEVTDATELVQSIPNDKPFQNVNKITYGACPKYVKQNTLKLATGMRNVPEKGLFGAIAGFIENGWEGMIDGWYGFRHQNSEGTGQAADLKSTQAAIDQINGKLNRVIEKTLLVALENQHTIDLTDSEMNKLFEKTGRQLRENAEDMGNGCFKIYHKCDNACIESIRNGTYDHDVYRDEALNNRFQ Motif0311_ems_3hM_2924_0001_0004
SELAEELEEALRRNDPQQLLRIAAQIKIAAKKRNDPELEKLARILMHAIIRGDPELIKEVIKKLK PGATLCLGHHAVPNGTLVKTITDDQIEVTDATELVQSIPNDKPFQNVNKITYGACPKYVKQNTLKLATGMRNVPEKGLFGAIAGFIENGWEGMIDGWYGFRHQNSEGTGQAADLKSTQAAIDQINGKLNRVIEKTLLVALENQHTIDLTDSEMNKLFEKTGRQLRENAEDMGNGCFKIYHKCDNACIESIRNGTYDHDVYRDEALNNRFQ Motif0105_bcov_4helix_09401_0001
SHEEELERLLRELGVSPEVIMLLKISWKYWRENGISPERVLKWLKEEAERLGDPEAAKAVELLLR PGATLCLGHHAVPNGTLVKTITDDQIEVTDATELVQSIPNDKPFQNVNKITYGACPKYVKQNTLKLATGMRNVPEKGLFGAIAGFIENGWEGMIDGWYGFRHQNSEGTGQAADLKSTQAAIDQINGKLNRVIEKTLLVALENQHTIDLTDSEMNKLFEKTGRQLRENAEDMGNGCFKIYHKCDNACIESIRNGTYDHDVYRDEALNNRFQ Motif0137_bcov_4helix_12515_0001_0002
SVHELEKLYKTVIELARRGDEEEARKVLERIREIAEREGNPSAEYVWKVLHQLLESLV PGATLCLGHHAVPNGTLVKTITDDQIEVTDATELVQSIPNDKPFQNVNKITYGACPKYVKQNTLKLATGMRNVPEKGLFGAIAGFIENGWEGMIDGWYGFRHQNSEGTGQAADLKSTQAAIDQINGKLNRVIEKTLLVALENQHTIDLTDSEMNKLFEKTGRQLRENAEDMGNGCFKIYHKCDNACIESIRNGTYDHDVYRDEALNNRFQ Motif0305_HHH_eva_0254_0001_0001
EPDEILQKALETLARLALRHPDNPELRKAAERVYRIAAQARLSSDPTEKERAAREAQRILEEVS PGATLCLGHHAVPNGTLVKTITDDQIEVTDATELVQSIPNDKPFQNVNKITYGACPKYVKQNTLKLATGMRNVPEKGLFGAIAGFIENGWEGMIDGWYGFRHQNSEGTGQAADLKSTQAAIDQINGKLNRVIEKTLLVALENQHTIDLTDSEMNKLFEKTGRQLRENAEDMGNGCFKIYHKCDNACIESIRNGTYDHDVYRDEALNNRFQ Motif0328_ems_3hM_3523_0001_0001
DESEKIAKEVAKEAYHLIAQGNKEEAKKLLDTVLEKAKKNNDEKLYKLVEKVKEAITRAANL PGATLCLGHHAVPNGTLVKTITDDQIEVTDATELVQSIPNDKPFQNVNKITYGACPKYVKQNTLKLATGMRNVPEKGLFGAIAGFIENGWEGMIDGWYGFRHQNSEGTGQAADLKSTQAAIDQINGKLNRVIEKTLLVALENQHTIDLTDSEMNKLFEKTGRQLRENAEDMGNGCFKIYHKCDNACIESIRNGTYDHDVYRDEALNNRFQ Motif0542_ems_3hC_648_0001_0004
DESEEETVQKLAERLARLAASEDPNNRKRAEKEARTIAKELMKKDPRLARHFAQRWYRVIADLG PGATLCLGHHAVPNGTLVKTITDDQIEVTDATELVQSIPNDKPFQNVNKITYGACPKYVKQNTLKLATGMRNVPEKGLFGAIAGFIENGWEGMIDGWYGFRHQNSEGTGQAADLKSTQAAIDQINGKLNRVIEKTLLVALENQHTIDLTDSEMNKLFEKTGRQLRENAEDMGNGCFKIYHKCDNACIESIRNGTYDHDVYRDEALNNRFQ Motif0045_ems_3hC_917_0001_0003
DEESDKAIKHAEKLIRKLANVEDPQEAREIAEEVYRLITQLLRDEDPKRQEAAKIILELLRKIL PGATLCLGHHAVPNGTLVKTITDDQIEVTDATELVQSIPNDKPFQNVNKITYGACPKYVKQNTLKLATGMRNVPEKGLFGAIAGFIENGWEGMIDGWYGFRHQNSEGTGQAADLKSTQAAIDQINGKLNRVIEKTLLVALENQHTIDLTDSEMNKLFEKTGRQLRENAEDMGNGCFKIYHKCDNACIESIRNGTYDHDVYRDEALNNRFQ Motif0126_ems_3hM_1092_0001_0002
DEYEERLLELLERGDPDEARKLLEEAIRKAREEGDISRVYLLEQLRRALEAGNPELAKLILKLVR PGATLCLGHHAVPNGTLVKTITDDQIEVTDATELVQSIPNDKPFQNVNKITYGACPKYVKQNTLKLATGMRNVPEKGLFGAIAGFIENGWEGMIDGWYGFRHQNSEGTGQAADLKSTQAAIDQINGKLNRVIEKTLLVALENQHTIDLTDSEMNKLFEKTGRQLRENAEDMGNGCFKIYHKCDNACIESIRNGTYDHDVYRDEALNNRFQ Motif0128_bcov_4helix_12948_0002
SELEDFSKQVKISAEMAGVPHVDVDVDNGKVTVTFHGDDYRARAQAKFVRELATRLGIKVDVQVR PGATLCLGHHAVPNGTLVKTITDDQIEVTDATELVQSIPNDKPFQNVNKITYGACPKYVKQNTLKLATGMRNVPEKGLFGAIAGFIENGWEGMIDGWYGFRHQNSEGTGQAADLKSTQAAIDQINGKLNRVIEKTLLVALENQHTIDLTDSEMNKLFEKTGRQLRENAEDMGNGCFKIYHKCDNACIESIRNGTYDHDVYRDEALNNRFQ Motif0318_HEEHE_2118_0001
DEEEKKKKKEAKELTRRAALAPDPDEARKLLSRAEEIARKINDYHLLYTIRAQRKIIEEKS PGATLCLGHHAVPNGTLVKTITDDQIEVTDATELVQSIPNDKPFQNVNKITYGACPKYVKQNTLKLATGMRNVPEKGLFGAIAGFIENGWEGMIDGWYGFRHQNSEGTGQAADLKSTQAAIDQINGKLNRVIEKTLLVALENQHTIDLTDSEMNKLFEKTGRQLRENAEDMGNGCFKIYHKCDNACIESIRNGTYDHDVYRDEALNNRFQ Motif0235_ems_3hM_2400_0001_0004
DIRREVAERLYRILAQVKLGYLSPEQARRLLEELKKLVKKLGDPELEKLLRRVEEQVERLG PGATLCLGHHAVPNGTLVKTITDDQIEVTDATELVQSIPNDKPFQNVNKITYGACPKYVKQNTLKLATGMRNVPEKGLFGAIAGFIENGWEGMIDGWYGFRHQNSEGTGQAADLKSTQAAIDQINGKLNRVIEKTLLVALENQHTIDLTDSEMNKLFEKTGRQLRENAEDMGNGCFKIYHKCDNACIESIRNGTYDHDVYRDEALNNRFQ Motif0460_HHH_eva_0293_0001_0003
DEWQELSKIVKSAVDEARKSPDPSDLEAALHLWAQWRLAEEAQDPEYRRMALKIAIKLFRSA PGATLCLGHHAVPNGTLVKTITDDQIEVTDATELVQSIPNDKPFQNVNKITYGACPKYVKQNTLKLATGMRNVPEKGLFGAIAGFIENGWEGMIDGWYGFRHQNSEGTGQAADLKSTQAAIDQINGKLNRVIEKTLLVALENQHTIDLTDSEMNKLFEKTGRQLRENAEDMGNGCFKIYHKCDNACIESIRNGTYDHDVYRDEALNNRFQ Motif0558_ems_3hC_3_0002_0001
DVDKLLERAREAEKRVKKDPSKKHELAQLVLRLAAQVKLHATDEEQKKIAETILRIAEKLVR PGATLCLGHHAVPNGTLVKTITDDQIEVTDATELVQSIPNDKPFQNVNKITYGACPKYVKQNTLKLATGMRNVPEKGLFGAIAGFIENGWEGMIDGWYGFRHQNSEGTGQAADLKSTQAAIDQINGKLNRVIEKTLLVALENQHTIDLTDSEMNKLFEKTGRQLRENAEDMGNGCFKIYHKCDNACIESIRNGTYDHDVYRDEALNNRFQ Motif0136_ems_3hC_1570_0001
DDQTKKIRDILETLMQLARRASDPNAAQRIFRLAAEVRLALHLEDKDKAEKKAEKLLKEAQSL PGATLCLGHHAVPNGTLVKTITDDQIEVTDATELVQSIPNDKPFQNVNKITYGACPKYVKQNTLKLATGMRNVPEKGLFGAIAGFIENGWEGMIDGWYGFRHQNSEGTGQAADLKSTQAAIDQINGKLNRVIEKTLLVALENQHTIDLTDSEMNKLFEKTGRQLRENAEDMGNGCFKIYHKCDNACIESIRNGTYDHDVYRDEALNNRFQ Motif0127_ems_3hC_337_0002_0001_0003
DELEEIIRDLKRRGEVSPEVRKLLEIALELLKEGNPYSARYALEQAIQMQGDPRLREVLRLLRER PGATLCLGHHAVPNGTLVKTITDDQIEVTDATELVQSIPNDKPFQNVNKITYGACPKYVKQNTLKLATGMRNVPEKGLFGAIAGFIENGWEGMIDGWYGFRHQNSEGTGQAADLKSTQAAIDQINGKLNRVIEKTLLVALENQHTIDLTDSEMNKLFEKTGRQLRENAEDMGNGCFKIYHKCDNACIESIRNGTYDHDVYRDEALNNRFQ Motif0384_bcov_4helix_12523_0001
DYRDISYHLANRLYNALAQRNEEEARRILKEAEEIAKKLNDPNVKKVVKRLKKIYEWFHKS PGATLCLGHHAVPNGTLVKTITDDQIEVTDATELVQSIPNDKPFQNVNKITYGACPKYVKQNTLKLATGMRNVPEKGLFGAIAGFIENGWEGMIDGWYGFRHQNSEGTGQAADLKSTQAAIDQINGKLNRVIEKTLLVALENQHTIDLTDSEMNKLFEKTGRQLRENAEDMGNGCFKIYHKCDNACIESIRNGTYDHDVYRDEALNNRFQ Motif0220_ems_3hM_3273_0001_0002
GLEELKELAKKLGDEFLLRLVEEAEELARRGDPSWRNVLYQLKQIARIARDPELERLLRLAEKEL PGATLCLGHHAVPNGTLVKTITDDQIEVTDATELVQSIPNDKPFQNVNKITYGACPKYVKQNTLKLATGMRNVPEKGLFGAIAGFIENGWEGMIDGWYGFRHQNSEGTGQAADLKSTQAAIDQINGKLNRVIEKTLLVALENQHTIDLTDSEMNKLFEKTGRQLRENAEDMGNGCFKIYHKCDNACIESIRNGTYDHDVYRDEALNNRFQ Motif0149_bcov_4helix_08769_0001
DKQIARELARELWERVKKGVSPLKASSLLYLIHILYRRYGDEEIRKYYEEARKIKEKLEKS PGATLCLGHHAVPNGTLVKTITDDQIEVTDATELVQSIPNDKPFQNVNKITYGACPKYVKQNTLKLATGMRNVPEKGLFGAIAGFIENGWEGMIDGWYGFRHQNSEGTGQAADLKSTQAAIDQINGKLNRVIEKTLLVALENQHTIDLTDSEMNKLFEKTGRQLRENAEDMGNGCFKIYHKCDNACIESIRNGTYDHDVYRDEALNNRFQ Motif0486_HHH_eva_0218_0001_0002
PKYKEVAQILYRAAAQARLRGDEEVVKKAHKLLEEVIEIFQKNDEESLDKVEEKARKLLKKAK PGATLCLGHHAVPNGTLVKTITDDQIEVTDATELVQSIPNDKPFQNVNKITYGACPKYVKQNTLKLATGMRNVPEKGLFGAIAGFIENGWEGMIDGWYGFRHQNSEGTGQAADLKSTQAAIDQINGKLNRVIEKTLLVALENQHTIDLTDSEMNKLFEKTGRQLRENAEDMGNGCFKIYHKCDNACIESIRNGTYDHDVYRDEALNNRFQ Motif0001_ems_3hM_1606_0001_0002
TEMQVYVRVAEAAMKGDAEKATRLLEEAYKKGEISEETYKRLKKIVKYARSV PGATLCLGHHAVPNGTLVKTITDDQIEVTDATELVQSIPNDKPFQNVNKITYGACPKYVKQNTLKLATGMRNVPEKGLFGAIAGFIENGWEGMIDGWYGFRHQNSEGTGQAADLKSTQAAIDQINGKLNRVIEKTLLVALENQHTIDLTDSEMNKLFEKTGRQLRENAEDMGNGCFKIYHKCDNACIESIRNGTYDHDVYRDEALNNRFQ Motif0531_p1-14H-GBL-14H-GABBL-16H_0215_0001_0001_0002_0001
SLEKELKDLEKKAKSRGNEEALKLVRLAKKALKLGSRIAAEYLAKAAKQLLR PGATLCLGHHAVPNGTLVKTITDDQIEVTDATELVQSIPNDKPFQNVNKITYGACPKYVKQNTLKLATGMRNVPEKGLFGAIAGFIENGWEGMIDGWYGFRHQNSEGTGQAADLKSTQAAIDQINGKLNRVIEKTLLVALENQHTIDLTDSEMNKLFEKTGRQLRENAEDMGNGCFKIYHKCDNACIESIRNGTYDHDVYRDEALNNRFQ Motif0391_HHH_eva_0523_0001
GPEEAVELALRLGYVSPELAERLKRIVKRLKEMGVDPKQILLYLLTAARIMGDPYLQELVRRLLK PGATLCLGHHAVPNGTLVKTITDDQIEVTDATELVQSIPNDKPFQNVNKITYGACPKYVKQNTLKLATGMRNVPEKGLFGAIAGFIENGWEGMIDGWYGFRHQNSEGTGQAADLKSTQAAIDQINGKLNRVIEKTLLVALENQHTIDLTDSEMNKLFEKTGRQLRENAEDMGNGCFKIYHKCDNACIESIRNGTYDHDVYRDEALNNRFQ Motif0493_bcov_4helix_06944_0001_0002
TEEEKKWEKRLREAVKLAQEVPNEERARRYLHEVEELAKMLAQTETQRKIVEKVIREARKTV PGATLCLGHHAVPNGTLVKTITDDQIEVTDATELVQSIPNDKPFQNVNKITYGACPKYVKQNTLKLATGMRNVPEKGLFGAIAGFIENGWEGMIDGWYGFRHQNSEGTGQAADLKSTQAAIDQINGKLNRVIEKTLLVALENQHTIDLTDSEMNKLFEKTGRQLRENAEDMGNGCFKIYHKCDNACIESIRNGTYDHDVYRDEALNNRFQ Motif0505_ems_3hM_282_0001
DEQDELRKLLREVMHLLQDPRRVEEAEKIVDTVLKIAEEKNDNQIWMRAYAQKKIVEKVS PGATLCLGHHAVPNGTLVKTITDDQIEVTDATELVQSIPNDKPFQNVNKITYGACPKYVKQNTLKLATGMRNVPEKGLFGAIAGFIENGWEGMIDGWYGFRHQNSEGTGQAADLKSTQAAIDQINGKLNRVIEKTLLVALENQHTIDLTDSEMNKLFEKTGRQLRENAEDMGNGCFKIYHKCDNACIESIRNGTYDHDVYRDEALNNRFQ Motif0136_ems_3hM_3080_0001
DELVEKVLRLYERAAKEHATNEWVRHQLEMILRSIKKLVDNRSPKMQRLIAKQVKEYVDKHM PGATLCLGHHAVPNGTLVKTITDDQIEVTDATELVQSIPNDKPFQNVNKITYGACPKYVKQNTLKLATGMRNVPEKGLFGAIAGFIENGWEGMIDGWYGFRHQNSEGTGQAADLKSTQAAIDQINGKLNRVIEKTLLVALENQHTIDLTDSEMNKLFEKTGRQLRENAEDMGNGCFKIYHKCDNACIESIRNGTYDHDVYRDEALNNRFQ Motif0530_ems_3hM_3023_0001_0002
SEVLEIAWQLANKAYRAAANNDKDGVETALREVEDLKKKAQDPKLRKALDMAYKAVKKLLTN PGATLCLGHHAVPNGTLVKTITDDQIEVTDATELVQSIPNDKPFQNVNKITYGACPKYVKQNTLKLATGMRNVPEKGLFGAIAGFIENGWEGMIDGWYGFRHQNSEGTGQAADLKSTQAAIDQINGKLNRVIEKTLLVALENQHTIDLTDSEMNKLFEKTGRQLRENAEDMGNGCFKIYHKCDNACIESIRNGTYDHDVYRDEALNNRFQ Motif0312_ems_3hC_1630_0002_0001
DEAEDAERLARELAHWAYEQNNEKAWRVAIRLQSELRYAKQINDEDTLKSVADKVKKVVSTLKS PGATLCLGHHAVPNGTLVKTITDDQIEVTDATELVQSIPNDKPFQNVNKITYGACPKYVKQNTLKLATGMRNVPEKGLFGAIAGFIENGWEGMIDGWYGFRHQNSEGTGQAADLKSTQAAIDQINGKLNRVIEKTLLVALENQHTIDLTDSEMNKLFEKTGRQLRENAEDMGNGCFKIYHKCDNACIESIRNGTYDHDVYRDEALNNRFQ Motif0147_ems_3hC_634_0002_0001
PEEERAEKALKKAEELYKKVQDESTKRLLELAYKQIETALKNKDKKLVQVLIRYVEQLWESIS PGATLCLGHHAVPNGTLVKTITDDQIEVTDATELVQSIPNDKPFQNVNKITYGACPKYVKQNTLKLATGMRNVPEKGLFGAIAGFIENGWEGMIDGWYGFRHQNSEGTGQAADLKSTQAAIDQINGKLNRVIEKTLLVALENQHTIDLTDSEMNKLFEKTGRQLRENAEDMGNGCFKIYHKCDNACIESIRNGTYDHDVYRDEALNNRFQ Motif0027_ems_3hM_2089_0002
SDEAAKEVKRLADKKGNELAKKAAEDALRSLKNGEVSEQTAERYIRQLQESLRR PGATLCLGHHAVPNGTLVKTITDDQIEVTDATELVQSIPNDKPFQNVNKITYGACPKYVKQNTLKLATGMRNVPEKGLFGAIAGFIENGWEGMIDGWYGFRHQNSEGTGQAADLKSTQAAIDQINGKLNRVIEKTLLVALENQHTIDLTDSEMNKLFEKTGRQLRENAEDMGNGCFKIYHKCDNACIESIRNGTYDHDVYRDEALNNRFQ Motif0085_p1-14H-GBL-16H-GABBL-16H_0541_0001_0001_0002_0001
DLTEKVQKAAEVVAESANVREVRVDTNNGRVEVTFDGNDENVKRAAQNVKRYVKTLNVPVTVTFR PGATLCLGHHAVPNGTLVKTITDDQIEVTDATELVQSIPNDKPFQNVNKITYGACPKYVKQNTLKLATGMRNVPEKGLFGAIAGFIENGWEGMIDGWYGFRHQNSEGTGQAADLKSTQAAIDQINGKLNRVIEKTLLVALENQHTIDLTDSEMNKLFEKTGRQLRENAEDMGNGCFKIYHKCDNACIESIRNGTYDHDVYRDEALNNRFQ Motif0339_HEEHE_1950_0001
TWARYALEQILMTAESAVKRNDQDMIKYAEKMLQDIEKKARSPEEKKAARDALEIAKRAN PGATLCLGHHAVPNGTLVKTITDDQIEVTDATELVQSIPNDKPFQNVNKITYGACPKYVKQNTLKLATGMRNVPEKGLFGAIAGFIENGWEGMIDGWYGFRHQNSEGTGQAADLKSTQAAIDQINGKLNRVIEKTLLVALENQHTIDLTDSEMNKLFEKTGRQLRENAEDMGNGCFKIYHKCDNACIESIRNGTYDHDVYRDEALNNRFQ Motif0275_ems_3hC_936_0001_0001_0002
DDKELTEQYQHASTLAKQKNDEMVLKLIETLYTRAQRTGDPRVKYEVWYHLVAQAKMLEG PGATLCLGHHAVPNGTLVKTITDDQIEVTDATELVQSIPNDKPFQNVNKITYGACPKYVKQNTLKLATGMRNVPEKGLFGAIAGFIENGWEGMIDGWYGFRHQNSEGTGQAADLKSTQAAIDQINGKLNRVIEKTLLVALENQHTIDLTDSEMNKLFEKTGRQLRENAEDMGNGCFKIYHKCDNACIESIRNGTYDHDVYRDEALNNRFQ Motif0545_ems_3hM_1612_0001_0001
DDEKKKRVEELLKRLQRAYDKKDKETFDKLWKEAHKLAEENNDYQALFRLRAQQKAAERIYG PGATLCLGHHAVPNGTLVKTITDDQIEVTDATELVQSIPNDKPFQNVNKITYGACPKYVKQNTLKLATGMRNVPEKGLFGAIAGFIENGWEGMIDGWYGFRHQNSEGTGQAADLKSTQAAIDQINGKLNRVIEKTLLVALENQHTIDLTDSEMNKLFEKTGRQLRENAEDMGNGCFKIYHKCDNACIESIRNGTYDHDVYRDEALNNRFQ Motif0104_ems_3hM_1157_0001_0004
SEDEKLEKLLRKALETAERRNDIVAAYQLKVILQIFESAIRAPNEDLKDYARKLAKTAIKQFS PGATLCLGHHAVPNGTLVKTITDDQIEVTDATELVQSIPNDKPFQNVNKITYGACPKYVKQNTLKLATGMRNVPEKGLFGAIAGFIENGWEGMIDGWYGFRHQNSEGTGQAADLKSTQAAIDQINGKLNRVIEKTLLVALENQHTIDLTDSEMNKLFEKTGRQLRENAEDMGNGCFKIYHKCDNACIESIRNGTYDHDVYRDEALNNRFQ Motif0440_ems_3hM_2861_0001_0001
TEEEKEELEELARKDPEEAIRFAARLAAQLGDNEVALQVYSALYRLRQGLRSPEELARRALELVR PGATLCLGHHAVPNGTLVKTITDDQIEVTDATELVQSIPNDKPFQNVNKITYGACPKYVKQNTLKLATGMRNVPEKGLFGAIAGFIENGWEGMIDGWYGFRHQNSEGTGQAADLKSTQAAIDQINGKLNRVIEKTLLVALENQHTIDLTDSEMNKLFEKTGRQLRENAEDMGNGCFKIYHKCDNACIESIRNGTYDHDVYRDEALNNRFQ Motif0185_bcov_4helix_02700_0001
SDNEAEYHIRAQLKLLTKLLSPEESQRVKEKVKKLEKKGVSPEQIVRWLMKVWQKAAERY PGATLCLGHHAVPNGTLVKTITDDQIEVTDATELVQSIPNDKPFQNVNKITYGACPKYVKQNTLKLATGMRNVPEKGLFGAIAGFIENGWEGMIDGWYGFRHQNSEGTGQAADLKSTQAAIDQINGKLNRVIEKTLLVALENQHTIDLTDSEMNKLFEKTGRQLRENAEDMGNGCFKIYHKCDNACIESIRNGTYDHDVYRDEALNNRFQ Motif0541_HHH_eva_0274_0002_0002
DDIQKRAKKLIEELQRIKKTYPDNELIKIVVDKAIKLAQEAIKKNSKAMAYAVELLLHYARMLG PGATLCLGHHAVPNGTLVKTITDDQIEVTDATELVQSIPNDKPFQNVNKITYGACPKYVKQNTLKLATGMRNVPEKGLFGAIAGFIENGWEGMIDGWYGFRHQNSEGTGQAADLKSTQAAIDQINGKLNRVIEKTLLVALENQHTIDLTDSEMNKLFEKTGRQLRENAEDMGNGCFKIYHKCDNACIESIRNGTYDHDVYRDEALNNRFQ Motif0400_ems_3hM_1912_0001_0002
SVEELLKEVIERVRKEGDPYAERALETVLELLKRNPYNAYVYLATLYRLKGDPLVEELLEILRKR PGATLCLGHHAVPNGTLVKTITDDQIEVTDATELVQSIPNDKPFQNVNKITYGACPKYVKQNTLKLATGMRNVPEKGLFGAIAGFIENGWEGMIDGWYGFRHQNSEGTGQAADLKSTQAAIDQINGKLNRVIEKTLLVALENQHTIDLTDSEMNKLFEKTGRQLRENAEDMGNGCFKIYHKCDNACIESIRNGTYDHDVYRDEALNNRFQ Motif0069_bcov_4helix_03642_0001
DKVQSVARYAREVAERVGVPSWSVDVKNGTVTVSLKGTDENAQTARKIIERAAKYAGVPVDVQVR PGATLCLGHHAVPNGTLVKTITDDQIEVTDATELVQSIPNDKPFQNVNKITYGACPKYVKQNTLKLATGMRNVPEKGLFGAIAGFIENGWEGMIDGWYGFRHQNSEGTGQAADLKSTQAAIDQINGKLNRVIEKTLLVALENQHTIDLTDSEMNKLFEKTGRQLRENAEDMGNGCFKIYHKCDNACIESIRNGTYDHDVYRDEALNNRFQ Motif0046_HEEHE_1486_0001
SKEMKYATLVYKIAVQANVPHVQVHLDNGRFKVTIKGTDESAQAASQLIREAAKRLGLEVHIETR PGATLCLGHHAVPNGTLVKTITDDQIEVTDATELVQSIPNDKPFQNVNKITYGACPKYVKQNTLKLATGMRNVPEKGLFGAIAGFIENGWEGMIDGWYGFRHQNSEGTGQAADLKSTQAAIDQINGKLNRVIEKTLLVALENQHTIDLTDSEMNKLFEKTGRQLRENAEDMGNGCFKIYHKCDNACIESIRNGTYDHDVYRDEALNNRFQ Motif0357_HEEHE_1252_0001
SKYERLIELLKRLGDPLLQLLAEALEKALRLNNEYMLRQILLMILNLAKLLGDPEVLKLAREVLK PGATLCLGHHAVPNGTLVKTITDDQIEVTDATELVQSIPNDKPFQNVNKITYGACPKYVKQNTLKLATGMRNVPEKGLFGAIAGFIENGWEGMIDGWYGFRHQNSEGTGQAADLKSTQAAIDQINGKLNRVIEKTLLVALENQHTIDLTDSEMNKLFEKTGRQLRENAEDMGNGCFKIYHKCDNACIESIRNGTYDHDVYRDEALNNRFQ Motif0394_bcov_4helix_05172_0001
DNEELKKKARSLAESAKKLDPDPRVKERAEVLLKLFEKAVDNNDEYRVRAQLKMLEELWRKVKS PGATLCLGHHAVPNGTLVKTITDDQIEVTDATELVQSIPNDKPFQNVNKITYGACPKYVKQNTLKLATGMRNVPEKGLFGAIAGFIENGWEGMIDGWYGFRHQNSEGTGQAADLKSTQAAIDQINGKLNRVIEKTLLVALENQHTIDLTDSEMNKLFEKTGRQLRENAEDMGNGCFKIYHKCDNACIESIRNGTYDHDVYRDEALNNRFQ Motif0460_ems_3hM_1605_0001_0004
DRLERVVEIAKKVPDPLVREVAEELEKALRNGDPYRAYQLIYRLAAELLLKGNPELAELLLRLLR PGATLCLGHHAVPNGTLVKTITDDQIEVTDATELVQSIPNDKPFQNVNKITYGACPKYVKQNTLKLATGMRNVPEKGLFGAIAGFIENGWEGMIDGWYGFRHQNSEGTGQAADLKSTQAAIDQINGKLNRVIEKTLLVALENQHTIDLTDSEMNKLFEKTGRQLRENAEDMGNGCFKIYHKCDNACIESIRNGTYDHDVYRDEALNNRFQ Motif0017_bcov_4helix_14155_0001
SLEEEADKLRKKAEKLGDDYARKRAETLLRLIRSGKINRISAEFLLKILRQRVEA PGATLCLGHHAVPNGTLVKTITDDQIEVTDATELVQSIPNDKPFQNVNKITYGACPKYVKQNTLKLATGMRNVPEKGLFGAIAGFIENGWEGMIDGWYGFRHQNSEGTGQAADLKSTQAAIDQINGKLNRVIEKTLLVALENQHTIDLTDSEMNKLFEKTGRQLRENAEDMGNGCFKIYHKCDNACIESIRNGTYDHDVYRDEALNNRFQ Motif0562_HHH_eva_0504_0001
DREEIKKRIEELSRKASTHNNKELALKAQALARYLVELARRHNDEDHLKKAEKLWKHAQKIWH PGATLCLGHHAVPNGTLVKTITDDQIEVTDATELVQSIPNDKPFQNVNKITYGACPKYVKQNTLKLATGMRNVPEKGLFGAIAGFIENGWEGMIDGWYGFRHQNSEGTGQAADLKSTQAAIDQINGKLNRVIEKTLLVALENQHTIDLTDSEMNKLFEKTGRQLRENAEDMGNGCFKIYHKCDNACIESIRNGTYDHDVYRDEALNNRFQ Motif0046_ems_3hM_2575_0001
NERLVQEAATAAYRILFDFSDPNQVQKLLEELKKAVDKKADSEEDSRIAKRAIDMAYKDWL PGATLCLGHHAVPNGTLVKTITDDQIEVTDATELVQSIPNDKPFQNVNKITYGACPKYVKQNTLKLATGMRNVPEKGLFGAIAGFIENGWEGMIDGWYGFRHQNSEGTGQAADLKSTQAAIDQINGKLNRVIEKTLLVALENQHTIDLTDSEMNKLFEKTGRQLRENAEDMGNGCFKIYHKCDNACIESIRNGTYDHDVYRDEALNNRFQ Motif0324_ems_3hM_255_0001
DTIEFMAYFAEYVAKRLERSPDPTNKKVAKEIKTLVKKANSTSDKNEALKILRKAAKLARTY PGATLCLGHHAVPNGTLVKTITDDQIEVTDATELVQSIPNDKPFQNVNKITYGACPKYVKQNTLKLATGMRNVPEKGLFGAIAGFIENGWEGMIDGWYGFRHQNSEGTGQAADLKSTQAAIDQINGKLNRVIEKTLLVALENQHTIDLTDSEMNKLFEKTGRQLRENAEDMGNGCFKIYHKCDNACIESIRNGTYDHDVYRDEALNNRFQ Motif0503_ems_3hC_79_0002_0001
DLEEIAEKVVRLLREQAEKAPNPAQRYYLKQIAQMLEMALRLKDEYAIELAIKVAQKYLKSV PGATLCLGHHAVPNGTLVKTITDDQIEVTDATELVQSIPNDKPFQNVNKITYGACPKYVKQNTLKLATGMRNVPEKGLFGAIAGFIENGWEGMIDGWYGFRHQNSEGTGQAADLKSTQAAIDQINGKLNRVIEKTLLVALENQHTIDLTDSEMNKLFEKTGRQLRENAEDMGNGCFKIYHKCDNACIESIRNGTYDHDVYRDEALNNRFQ Motif0441_ems_3hM_2958_0001_0002
SEDEQLERWIRSLATMAGVRDVKITKSNGKWNVQLDADDMNAEYAARQIERYAKANGIDLKVQLR PGATLCLGHHAVPNGTLVKTITDDQIEVTDATELVQSIPNDKPFQNVNKITYGACPKYVKQNTLKLATGMRNVPEKGLFGAIAGFIENGWEGMIDGWYGFRHQNSEGTGQAADLKSTQAAIDQINGKLNRVIEKTLLVALENQHTIDLTDSEMNKLFEKTGRQLRENAEDMGNGCFKIYHKCDNACIESIRNGTYDHDVYRDEALNNRFQ Motif0201_HEEHE_2210_0001
PEIEENVKWAESAAKDAAKRNNEWAHREVKRIVKSLERLAKMIGDPHAKDLVSKLKEKVSKILS PGATLCLGHHAVPNGTLVKTITDDQIEVTDATELVQSIPNDKPFQNVNKITYGACPKYVKQNTLKLATGMRNVPEKGLFGAIAGFIENGWEGMIDGWYGFRHQNSEGTGQAADLKSTQAAIDQINGKLNRVIEKTLLVALENQHTIDLTDSEMNKLFEKTGRQLRENAEDMGNGCFKIYHKCDNACIESIRNGTYDHDVYRDEALNNRFQ Motif0367_ems_3hM_3705_0001_0004
DRDVYQLLYRAAAEHKDDPEARRLIHEVLKLLQRDPEKARKVLEELVRKVGNPDLKRALDLLKER PGATLCLGHHAVPNGTLVKTITDDQIEVTDATELVQSIPNDKPFQNVNKITYGACPKYVKQNTLKLATGMRNVPEKGLFGAIAGFIENGWEGMIDGWYGFRHQNSEGTGQAADLKSTQAAIDQINGKLNRVIEKTLLVALENQHTIDLTDSEMNKLFEKTGRQLRENAEDMGNGCFKIYHKCDNACIESIRNGTYDHDVYRDEALNNRFQ Motif0036_bcov_4helix_08714_0001_0002
DVDEAEENIRRLLKKAHEAKNPYAAKQAEILARSLVKLYPDDKKARDILKEAEKAAEKIRS PGATLCLGHHAVPNGTLVKTITDDQIEVTDATELVQSIPNDKPFQNVNKITYGACPKYVKQNTLKLATGMRNVPEKGLFGAIAGFIENGWEGMIDGWYGFRHQNSEGTGQAADLKSTQAAIDQINGKLNRVIEKTLLVALENQHTIDLTDSEMNKLFEKTGRQLRENAEDMGNGCFKIYHKCDNACIESIRNGTYDHDVYRDEALNNRFQ Motif0275_ems_3hM_3240_0001_0002
SMLEIARKALEAALSGDWETAQRILEEAYKKGLISEWAHKVIQRFIESARRK PGATLCLGHHAVPNGTLVKTITDDQIEVTDATELVQSIPNDKPFQNVNKITYGACPKYVKQNTLKLATGMRNVPEKGLFGAIAGFIENGWEGMIDGWYGFRHQNSEGTGQAADLKSTQAAIDQINGKLNRVIEKTLLVALENQHTIDLTDSEMNKLFEKTGRQLRENAEDMGNGCFKIYHKCDNACIESIRNGTYDHDVYRDEALNNRFQ Motif0367_HHH_eva_0440_0001_0001
SREQNLEFYVEQAAKLAGVPDVSWNVRNGTLTVRINGNDESAQRLSRAVTMFAESAGIPVRIQVD PGATLCLGHHAVPNGTLVKTITDDQIEVTDATELVQSIPNDKPFQNVNKITYGACPKYVKQNTLKLATGMRNVPEKGLFGAIAGFIENGWEGMIDGWYGFRHQNSEGTGQAADLKSTQAAIDQINGKLNRVIEKTLLVALENQHTIDLTDSEMNKLFEKTGRQLRENAEDMGNGCFKIYHKCDNACIESIRNGTYDHDVYRDEALNNRFQ Motif0259_HEEHE_1346_0001
DDLREKAQTLYELVKEAADKNDQKTLDELHKKLKEVHDKAQNPIVRWLAKAALQLARTAAKL PGATLCLGHHAVPNGTLVKTITDDQIEVTDATELVQSIPNDKPFQNVNKITYGACPKYVKQNTLKLATGMRNVPEKGLFGAIAGFIENGWEGMIDGWYGFRHQNSEGTGQAADLKSTQAAIDQINGKLNRVIEKTLLVALENQHTIDLTDSEMNKLFEKTGRQLRENAEDMGNGCFKIYHKCDNACIESIRNGTYDHDVYRDEALNNRFQ Motif0268_ems_3hM_1438_0001_0002
DEEWKKRAEKIVKDIQKKYPDPREAKKVAREVLLRLLRSIDDPDEAEEAYRWAAQLLQEIG PGATLCLGHHAVPNGTLVKTITDDQIEVTDATELVQSIPNDKPFQNVNKITYGACPKYVKQNTLKLATGMRNVPEKGLFGAIAGFIENGWEGMIDGWYGFRHQNSEGTGQAADLKSTQAAIDQINGKLNRVIEKTLLVALENQHTIDLTDSEMNKLFEKTGRQLRENAEDMGNGCFKIYHKCDNACIESIRNGTYDHDVYRDEALNNRFQ Motif0054_ems_3hM_3065_0001_0002
DEKYEIAHHLYHAAAQAANVPDPTEAQKILDSAQKYATDVNNPEAQRIAKDLTETVQKQL PGATLCLGHHAVPNGTLVKTITDDQIEVTDATELVQSIPNDKPFQNVNKITYGACPKYVKQNTLKLATGMRNVPEKGLFGAIAGFIENGWEGMIDGWYGFRHQNSEGTGQAADLKSTQAAIDQINGKLNRVIEKTLLVALENQHTIDLTDSEMNKLFEKTGRQLRENAEDMGNGCFKIYHKCDNACIESIRNGTYDHDVYRDEALNNRFQ Motif0225_ems_3hM_1231_0001_0002
SEKREIANYIYRLLAQIKFAESEEEKDSLTKQAQDWASKVPDPYARELAKLLTDQARKHK PGATLCLGHHAVPNGTLVKTITDDQIEVTDATELVQSIPNDKPFQNVNKITYGACPKYVKQNTLKLATGMRNVPEKGLFGAIAGFIENGWEGMIDGWYGFRHQNSEGTGQAADLKSTQAAIDQINGKLNRVIEKTLLVALENQHTIDLTDSEMNKLFEKTGRQLRENAEDMGNGCFKIYHKCDNACIESIRNGTYDHDVYRDEALNNRFQ Motif0321_ems_3hC_551_0001_0001
DKLSEYMRRVSQLKTHADEDPDKTNVRKWAQLVEELYRKADDPRLQLIAKDVLDELRSKADS PGATLCLGHHAVPNGTLVKTITDDQIEVTDATELVQSIPNDKPFQNVNKITYGACPKYVKQNTLKLATGMRNVPEKGLFGAIAGFIENGWEGMIDGWYGFRHQNSEGTGQAADLKSTQAAIDQINGKLNRVIEKTLLVALENQHTIDLTDSEMNKLFEKTGRQLRENAEDMGNGCFKIYHKCDNACIESIRNGTYDHDVYRDEALNNRFQ Motif0140_ems_3hC_1517_0001
DTDEQAERDAKTIAEEAGVPDVTVRVSNGRVSVTFNGNDESVRRAAVRLYYWAIQVGLDIEIRFK PGATLCLGHHAVPNGTLVKTITDDQIEVTDATELVQSIPNDKPFQNVNKITYGACPKYVKQNTLKLATGMRNVPEKGLFGAIAGFIENGWEGMIDGWYGFRHQNSEGTGQAADLKSTQAAIDQINGKLNRVIEKTLLVALENQHTIDLTDSEMNKLFEKTGRQLRENAEDMGNGCFKIYHKCDNACIESIRNGTYDHDVYRDEALNNRFQ Motif0355_HEEHE_2767_0001
DRIWKVANEAFRAISEARMKNDEDAVKTLHKAVEKLVRALEKNDEKKVKEALKSIEDLAKKVL PGATLCLGHHAVPNGTLVKTITDDQIEVTDATELVQSIPNDKPFQNVNKITYGACPKYVKQNTLKLATGMRNVPEKGLFGAIAGFIENGWEGMIDGWYGFRHQNSEGTGQAADLKSTQAAIDQINGKLNRVIEKTLLVALENQHTIDLTDSEMNKLFEKTGRQLRENAEDMGNGCFKIYHKCDNACIESIRNGTYDHDVYRDEALNNRFQ Motif0191_ems_3hM_3254_0001_0003
DMEDAYRLANEVYYLLAQARLIEDPEQAKEVSKLLQKIKKDAQDPIVKKLADHAIKHVESIVKS PGATLCLGHHAVPNGTLVKTITDDQIEVTDATELVQSIPNDKPFQNVNKITYGACPKYVKQNTLKLATGMRNVPEKGLFGAIAGFIENGWEGMIDGWYGFRHQNSEGTGQAADLKSTQAAIDQINGKLNRVIEKTLLVALENQHTIDLTDSEMNKLFEKTGRQLRENAEDMGNGCFKIYHKCDNACIESIRNGTYDHDVYRDEALNNRFQ Motif0355_ems_3hC_219_0002_0001_0002
DEASELAEKLYRAIAQARLRNDEKAVKLLHTALRLLLEAMEKNDEDLKKKANKYAKTVIKQAES PGATLCLGHHAVPNGTLVKTITDDQIEVTDATELVQSIPNDKPFQNVNKITYGACPKYVKQNTLKLATGMRNVPEKGLFGAIAGFIENGWEGMIDGWYGFRHQNSEGTGQAADLKSTQAAIDQINGKLNRVIEKTLLVALENQHTIDLTDSEMNKLFEKTGRQLRENAEDMGNGCFKIYHKCDNACIESIRNGTYDHDVYRDEALNNRFQ Motif0318_ems_3hC_1310_0001_0001_0005
DEEYRYFTAVYRLAFDANVPHVRVHYDNGRFKVTIKGTDESAQTLSQLIREHAKEQGLEVHIETR PGATLCLGHHAVPNGTLVKTITDDQIEVTDATELVQSIPNDKPFQNVNKITYGACPKYVKQNTLKLATGMRNVPEKGLFGAIAGFIENGWEGMIDGWYGFRHQNSEGTGQAADLKSTQAAIDQINGKLNRVIEKTLLVALENQHTIDLTDSEMNKLFEKTGRQLRENAEDMGNGCFKIYHKCDNACIESIRNGTYDHDVYRDEALNNRFQ Motif0324_HEEHE_1252_0001
DKSKELWKKIRELIKQIENAKDPNQVDTLASKAEKLIKQLTNPALQWWAKEALRLARLYAKRS PGATLCLGHHAVPNGTLVKTITDDQIEVTDATELVQSIPNDKPFQNVNKITYGACPKYVKQNTLKLATGMRNVPEKGLFGAIAGFIENGWEGMIDGWYGFRHQNSEGTGQAADLKSTQAAIDQINGKLNRVIEKTLLVALENQHTIDLTDSEMNKLFEKTGRQLRENAEDMGNGCFKIYHKCDNACIESIRNGTYDHDVYRDEALNNRFQ Motif0585_ems_3hC_265_0001_0002
NEEEKKRAKKLLDEAKKYADQISDDRLRKMAQSAVEKARKLDIPHEAAKAYYRALAQYRIAQS PGATLCLGHHAVPNGTLVKTITDDQIEVTDATELVQSIPNDKPFQNVNKITYGACPKYVKQNTLKLATGMRNVPEKGLFGAIAGFIENGWEGMIDGWYGFRHQNSEGTGQAADLKSTQAAIDQINGKLNRVIEKTLLVALENQHTIDLTDSEMNKLFEKTGRQLRENAEDMGNGCFKIYHKCDNACIESIRNGTYDHDVYRDEALNNRFQ Motif0460_ems_3hC_617_0002_0001_0002
DEKEKIKEWLKRVKERLDKAKTIHQKYKAILEATFYASEVNDPEAIKVVKKLAKDALNKG PGATLCLGHHAVPNGTLVKTITDDQIEVTDATELVQSIPNDKPFQNVNKITYGACPKYVKQNTLKLATGMRNVPEKGLFGAIAGFIENGWEGMIDGWYGFRHQNSEGTGQAADLKSTQAAIDQINGKLNRVIEKTLLVALENQHTIDLTDSEMNKLFEKTGRQLRENAEDMGNGCFKIYHKCDNACIESIRNGTYDHDVYRDEALNNRFQ Motif0462_ems_3hM_2625_0001_0002
SEDEKISRQVSESAKRLGAEDVKVSVHNGTLHVTVKGNDEIAASVIMSAEMIARWLKIPFDVKTK PGATLCLGHHAVPNGTLVKTITDDQIEVTDATELVQSIPNDKPFQNVNKITYGACPKYVKQNTLKLATGMRNVPEKGLFGAIAGFIENGWEGMIDGWYGFRHQNSEGTGQAADLKSTQAAIDQINGKLNRVIEKTLLVALENQHTIDLTDSEMNKLFEKTGRQLRENAEDMGNGCFKIYHKCDNACIESIRNGTYDHDVYRDEALNNRFQ Motif0397_HEEHE_0282_0001
DDWTEHLKKLVKEVEEAVKKNDRDRVYKIANELYHLYLEAQDPKQRELAQRALEKALELTHS PGATLCLGHHAVPNGTLVKTITDDQIEVTDATELVQSIPNDKPFQNVNKITYGACPKYVKQNTLKLATGMRNVPEKGLFGAIAGFIENGWEGMIDGWYGFRHQNSEGTGQAADLKSTQAAIDQINGKLNRVIEKTLLVALENQHTIDLTDSEMNKLFEKTGRQLRENAEDMGNGCFKIYHKCDNACIESIRNGTYDHDVYRDEALNNRFQ Motif0518_ems_3hM_910_0002
DEAVKVATELYRAAIEGDEEKYRKLLQEAKEKGLLSEDSLEMLKKAWKMAKKY PGATLCLGHHAVPNGTLVKTITDDQIEVTDATELVQSIPNDKPFQNVNKITYGACPKYVKQNTLKLATGMRNVPEKGLFGAIAGFIENGWEGMIDGWYGFRHQNSEGTGQAADLKSTQAAIDQINGKLNRVIEKTLLVALENQHTIDLTDSEMNKLFEKTGRQLRENAEDMGNGCFKIYHKCDNACIESIRNGTYDHDVYRDEALNNRFQ Motif0215_HHH_eva_0699_0001
TDMEVAERVYYALAQGDADKAEKILREAHKKGEVSPEAYKLLEKLIKDAKS PGATLCLGHHAVPNGTLVKTITDDQIEVTDATELVQSIPNDKPFQNVNKITYGACPKYVKQNTLKLATGMRNVPEKGLFGAIAGFIENGWEGMIDGWYGFRHQNSEGTGQAADLKSTQAAIDQINGKLNRVIEKTLLVALENQHTIDLTDSEMNKLFEKTGRQLRENAEDMGNGCFKIYHKCDNACIESIRNGTYDHDVYRDEALNNRFQ Motif0355_p1-14H-GBL-14H-GABBL-15H_0148_0001_0001_0002_0001_0002
DEEEKKLEDHVKTAAEQFKKHPDEELMQHLYEHANRLYHAIVHATTEEEKKKAEKQLEIITKVI PGATLCLGHHAVPNGTLVKTITDDQIEVTDATELVQSIPNDKPFQNVNKITYGACPKYVKQNTLKLATGMRNVPEKGLFGAIAGFIENGWEGMIDGWYGFRHQNSEGTGQAADLKSTQAAIDQINGKLNRVIEKTLLVALENQHTIDLTDSEMNKLFEKTGRQLRENAEDMGNGCFKIYHKCDNACIESIRNGTYDHDVYRDEALNNRFQ Motif0518_ems_3hM_3427_0001_0001
DEEEVKEVLTKARKYLEKLNTEEARQEWFRLVAQWNVAQSIPDPKRKKEVLDRVKEHAERVVS PGATLCLGHHAVPNGTLVKTITDDQIEVTDATELVQSIPNDKPFQNVNKITYGACPKYVKQNTLKLATGMRNVPEKGLFGAIAGFIENGWEGMIDGWYGFRHQNSEGTGQAADLKSTQAAIDQINGKLNRVIEKTLLVALENQHTIDLTDSEMNKLFEKTGRQLRENAEDMGNGCFKIYHKCDNACIESIRNGTYDHDVYRDEALNNRFQ Motif0099_ems_3hM_614_0001_0003
DEKEKLEKKLKTAYERAEKAAQDEQLKYRIRAQHKLATEALKNDDEDYAEIAIKRLEDISKRAS PGATLCLGHHAVPNGTLVKTITDDQIEVTDATELVQSIPNDKPFQNVNKITYGACPKYVKQNTLKLATGMRNVPEKGLFGAIAGFIENGWEGMIDGWYGFRHQNSEGTGQAADLKSTQAAIDQINGKLNRVIEKTLLVALENQHTIDLTDSEMNKLFEKTGRQLRENAEDMGNGCFKIYHKCDNACIESIRNGTYDHDVYRDEALNNRFQ Motif0105_ems_3hC_798_0001_0003_0002
DSDEVSKTVKSLLEEAKKKQDKDIAQKAYEIARRYLTEYPESEKVRKALNLARYLAERIKN PGATLCLGHHAVPNGTLVKTITDDQIEVTDATELVQSIPNDKPFQNVNKITYGACPKYVKQNTLKLATGMRNVPEKGLFGAIAGFIENGWEGMIDGWYGFRHQNSEGTGQAADLKSTQAAIDQINGKLNRVIEKTLLVALENQHTIDLTDSEMNKLFEKTGRQLRENAEDMGNGCFKIYHKCDNACIESIRNGTYDHDVYRDEALNNRFQ Motif0083_ems_3hM_2014_0001_0001
DRMEQIEEVYRLASQAAMRVDDPKERKKVRDTLETLIRLIMEAQDPNEIQTLIKHAQQLAREI PGATLCLGHHAVPNGTLVKTITDDQIEVTDATELVQSIPNDKPFQNVNKITYGACPKYVKQNTLKLATGMRNVPEKGLFGAIAGFIENGWEGMIDGWYGFRHQNSEGTGQAADLKSTQAAIDQINGKLNRVIEKTLLVALENQHTIDLTDSEMNKLFEKTGRQLRENAEDMGNGCFKIYHKCDNACIESIRNGTYDHDVYRDEALNNRFQ Motif0010_ems_3hM_1464_0001_0001
DKLSNRVYKLISQIKQRDPELARLLAEIALIWQHNPEEAEELLEEILRRFGDPAIEEILKLLREL PGATLCLGHHAVPNGTLVKTITDDQIEVTDATELVQSIPNDKPFQNVNKITYGACPKYVKQNTLKLATGMRNVPEKGLFGAIAGFIENGWEGMIDGWYGFRHQNSEGTGQAADLKSTQAAIDQINGKLNRVIEKTLLVALENQHTIDLTDSEMNKLFEKTGRQLRENAEDMGNGCFKIYHKCDNACIESIRNGTYDHDVYRDEALNNRFQ Motif0193_bcov_4helix_06817_0001
TEYQKVADELLYAASNWKMDPTDEEARKRYEEAARRAHELNDELLQRLVKYLDEENKKAE PGATLCLGHHAVPNGTLVKTITDDQIEVTDATELVQSIPNDKPFQNVNKITYGACPKYVKQNTLKLATGMRNVPEKGLFGAIAGFIENGWEGMIDGWYGFRHQNSEGTGQAADLKSTQAAIDQINGKLNRVIEKTLLVALENQHTIDLTDSEMNKLFEKTGRQLRENAEDMGNGCFKIYHKCDNACIESIRNGTYDHDVYRDEALNNRFQ Motif0202_ems_3hC_760_0002_0001
DYAQEAIKEVVKHLKTLAKRIQDEKTRRTLEKWARLLEDLAHKDVQEAYRVAAQARIDYRRLM PGATLCLGHHAVPNGTLVKTITDDQIEVTDATELVQSIPNDKPFQNVNKITYGACPKYVKQNTLKLATGMRNVPEKGLFGAIAGFIENGWEGMIDGWYGFRHQNSEGTGQAADLKSTQAAIDQINGKLNRVIEKTLLVALENQHTIDLTDSEMNKLFEKTGRQLRENAEDMGNGCFKIYHKCDNACIESIRNGTYDHDVYRDEALNNRFQ Motif0014_ems_3hM_743_0001_0003
SKVEEAVRLLQELADPHERYHLEAQLRLYKRVSPERRKVILRQLIEAARRLGDPEVERLLEELLR PGATLCLGHHAVPNGTLVKTITDDQIEVTDATELVQSIPNDKPFQNVNKITYGACPKYVKQNTLKLATGMRNVPEKGLFGAIAGFIENGWEGMIDGWYGFRHQNSEGTGQAADLKSTQAAIDQINGKLNRVIEKTLLVALENQHTIDLTDSEMNKLFEKTGRQLRENAEDMGNGCFKIYHKCDNACIESIRNGTYDHDVYRDEALNNRFQ Motif0212_bcov_4helix_13720_0001_0002
DREELEKRLKRVVTEAKKSVPDPNVRKTLEELLKEFQDAKKNGDTRHAMHVAFRAIWYAKMVQS PGATLCLGHHAVPNGTLVKTITDDQIEVTDATELVQSIPNDKPFQNVNKITYGACPKYVKQNTLKLATGMRNVPEKGLFGAIAGFIENGWEGMIDGWYGFRHQNSEGTGQAADLKSTQAAIDQINGKLNRVIEKTLLVALENQHTIDLTDSEMNKLFEKTGRQLRENAEDMGNGCFKIYHKCDNACIESIRNGTYDHDVYRDEALNNRFQ Motif0589_ems_3hM_1196_0001_0002
GEEEQYRARAQARLLTQAIKENDKEKLKSLIYTAKMLLKRIKDPHARKILKEAIEKAEKVVKG PGATLCLGHHAVPNGTLVKTITDDQIEVTDATELVQSIPNDKPFQNVNKITYGACPKYVKQNTLKLATGMRNVPEKGLFGAIAGFIENGWEGMIDGWYGFRHQNSEGTGQAADLKSTQAAIDQINGKLNRVIEKTLLVALENQHTIDLTDSEMNKLFEKTGRQLRENAEDMGNGCFKIYHKCDNACIESIRNGTYDHDVYRDEALNNRFQ Motif0311_ems_3hC_1397_0001_0004
DEYMKVASYAYRAASQFNVPSIEVRFDNGKLRVRLKGDDEAARTVSQLVREYAKKAGVDVKVSVQ PGATLCLGHHAVPNGTLVKTITDDQIEVTDATELVQSIPNDKPFQNVNKITYGACPKYVKQNTLKLATGMRNVPEKGLFGAIAGFIENGWEGMIDGWYGFRHQNSEGTGQAADLKSTQAAIDQINGKLNRVIEKTLLVALENQHTIDLTDSEMNKLFEKTGRQLRENAEDMGNGCFKIYHKCDNACIESIRNGTYDHDVYRDEALNNRFQ Motif0140_HEEHE_1568_0001
SLEEEFREAVELGDPWQLAQAAYRLYADAKKGDPEAREIAERALKIAKELGDPTLVRLLEEALRL PGATLCLGHHAVPNGTLVKTITDDQIEVTDATELVQSIPNDKPFQNVNKITYGACPKYVKQNTLKLATGMRNVPEKGLFGAIAGFIENGWEGMIDGWYGFRHQNSEGTGQAADLKSTQAAIDQINGKLNRVIEKTLLVALENQHTIDLTDSEMNKLFEKTGRQLRENAEDMGNGCFKIYHKCDNACIESIRNGTYDHDVYRDEALNNRFQ Motif0045_bcov_4helix_09501_0002
SREEMEKAYRLAAQAKLLADQISDDDKRKKAQSLVEKAVELQIPEEFRKAYKIVKTIYERDQS PGATLCLGHHAVPNGTLVKTITDDQIEVTDATELVQSIPNDKPFQNVNKITYGACPKYVKQNTLKLATGMRNVPEKGLFGAIAGFIENGWEGMIDGWYGFRHQNSEGTGQAADLKSTQAAIDQINGKLNRVIEKTLLVALENQHTIDLTDSEMNKLFEKTGRQLRENAEDMGNGCFKIYHKCDNACIESIRNGTYDHDVYRDEALNNRFQ Motif0311_ems_3hC_617_0002_0001_0002
DEEEDKVVEVLETILERLNKASSNPEKLQTVYEQAKETLERVAQTEIQRQALERYLQQIYESAL PGATLCLGHHAVPNGTLVKTITDDQIEVTDATELVQSIPNDKPFQNVNKITYGACPKYVKQNTLKLATGMRNVPEKGLFGAIAGFIENGWEGMIDGWYGFRHQNSEGTGQAADLKSTQAAIDQINGKLNRVIEKTLLVALENQHTIDLTDSEMNKLFEKTGRQLRENAEDMGNGCFKIYHKCDNACIESIRNGTYDHDVYRDEALNNRFQ Motif0028_ems_3hM_1590_0001_0002
DKSKEDATELVITVVRLQLNIENPEERKKAEKYLETEAKKLGVDPSQAKLLIQSARRYWEQQH PGATLCLGHHAVPNGTLVKTITDDQIEVTDATELVQSIPNDKPFQNVNKITYGACPKYVKQNTLKLATGMRNVPEKGLFGAIAGFIENGWEGMIDGWYGFRHQNSEGTGQAADLKSTQAAIDQINGKLNRVIEKTLLVALENQHTIDLTDSEMNKLFEKTGRQLRENAEDMGNGCFKIYHKCDNACIESIRNGTYDHDVYRDEALNNRFQ Motif0037_ems_3hM_1827_0001_0001
PEVKKKADHYSKLLKEAQKKTKDPSLQVLLEKLIQALQDAAKRQDKEKLDEVAYRAKSQIKLLS PGATLCLGHHAVPNGTLVKTITDDQIEVTDATELVQSIPNDKPFQNVNKITYGACPKYVKQNTLKLATGMRNVPEKGLFGAIAGFIENGWEGMIDGWYGFRHQNSEGTGQAADLKSTQAAIDQINGKLNRVIEKTLLVALENQHTIDLTDSEMNKLFEKTGRQLRENAEDMGNGCFKIYHKCDNACIESIRNGTYDHDVYRDEALNNRFQ Motif0325_ems_3hC_709_0002_0001_0001
SNREKLIRLALRLWREGKLSEKDIKKTLEKYARSLGLDDKAVQVARWYAESLWKL PGATLCLGHHAVPNGTLVKTITDDQIEVTDATELVQSIPNDKPFQNVNKITYGACPKYVKQNTLKLATGMRNVPEKGLFGAIAGFIENGWEGMIDGWYGFRHQNSEGTGQAADLKSTQAAIDQINGKLNRVIEKTLLVALENQHTIDLTDSEMNKLFEKTGRQLRENAEDMGNGCFKIYHKCDNACIESIRNGTYDHDVYRDEALNNRFQ Motif0261_p1-15H-GABBL-15H-GBBL-16H_0168_0001_0001_0002_0001_0002
SEKAQHVYRVAAQLNILAKRASDEEKRKKLKSQWKLLHEAQKEDTDKAHKIAEKIKEELDKD PGATLCLGHHAVPNGTLVKTITDDQIEVTDATELVQSIPNDKPFQNVNKITYGACPKYVKQNTLKLATGMRNVPEKGLFGAIAGFIENGWEGMIDGWYGFRHQNSEGTGQAADLKSTQAAIDQINGKLNRVIEKTLLVALENQHTIDLTDSEMNKLFEKTGRQLRENAEDMGNGCFKIYHKCDNACIESIRNGTYDHDVYRDEALNNRFQ Motif0001_ems_3hC_543_0001_0005
PDREVARYAAHVAELYKSGKIDDDTYKKLEDTARKLAEKVASSEEEKRLLHEYLKTILKIAKI PGATLCLGHHAVPNGTLVKTITDDQIEVTDATELVQSIPNDKPFQNVNKITYGACPKYVKQNTLKLATGMRNVPEKGLFGAIAGFIENGWEGMIDGWYGFRHQNSEGTGQAADLKSTQAAIDQINGKLNRVIEKTLLVALENQHTIDLTDSEMNKLFEKTGRQLRENAEDMGNGCFKIYHKCDNACIESIRNGTYDHDVYRDEALNNRFQ Motif0493_ems_3hM_1334_0001_0001
DEEREELLEELRKYDPEAVRLVEEALKAKKEGDPDKVVKLATELYRWVSHTGDPYARLALKILLK PGATLCLGHHAVPNGTLVKTITDDQIEVTDATELVQSIPNDKPFQNVNKITYGACPKYVKQNTLKLATGMRNVPEKGLFGAIAGFIENGWEGMIDGWYGFRHQNSEGTGQAADLKSTQAAIDQINGKLNRVIEKTLLVALENQHTIDLTDSEMNKLFEKTGRQLRENAEDMGNGCFKIYHKCDNACIESIRNGTYDHDVYRDEALNNRFQ Motif0491_bcov_4helix_08603_0001
DERLKEILEKLEKEARKAIKNNDPTRAAQAAYRLAAQAKIANDEEAKKEADELLKQVRKLI PGATLCLGHHAVPNGTLVKTITDDQIEVTDATELVQSIPNDKPFQNVNKITYGACPKYVKQNTLKLATGMRNVPEKGLFGAIAGFIENGWEGMIDGWYGFRHQNSEGTGQAADLKSTQAAIDQINGKLNRVIEKTLLVALENQHTIDLTDSEMNKLFEKTGRQLRENAEDMGNGCFKIYHKCDNACIESIRNGTYDHDVYRDEALNNRFQ Motif0007_ems_3hC_836_0002_0001_0003
NELVRRAYRVAAQLVYAIRANDEDAVKKAEKELKTLLKLAEEQNNERAVKAIRMLIEYAKRAG PGATLCLGHHAVPNGTLVKTITDDQIEVTDATELVQSIPNDKPFQNVNKITYGACPKYVKQNTLKLATGMRNVPEKGLFGAIAGFIENGWEGMIDGWYGFRHQNSEGTGQAADLKSTQAAIDQINGKLNRVIEKTLLVALENQHTIDLTDSEMNKLFEKTGRQLRENAEDMGNGCFKIYHKCDNACIESIRNGTYDHDVYRDEALNNRFQ Motif0317_ems_3hM_2335_0001_0002
DLEKEAKTVVTELKRAKKQVQDPSRRVLADEIAKKLETAVKKKDERKIAHLAYHAQAQIRFI PGATLCLGHHAVPNGTLVKTITDDQIEVTDATELVQSIPNDKPFQNVNKITYGACPKYVKQNTLKLATGMRNVPEKGLFGAIAGFIENGWEGMIDGWYGFRHQNSEGTGQAADLKSTQAAIDQINGKLNRVIEKTLLVALENQHTIDLTDSEMNKLFEKTGRQLRENAEDMGNGCFKIYHKCDNACIESIRNGTYDHDVYRDEALNNRFQ Motif0226_ems_3hM_3647_0001
DEEKDNNRRQLHYMAKLAASIPDDTEAKKAQKYAQELAERLANSEEEKQRLKEWVDTVVKRLK PGATLCLGHHAVPNGTLVKTITDDQIEVTDATELVQSIPNDKPFQNVNKITYGACPKYVKQNTLKLATGMRNVPEKGLFGAIAGFIENGWEGMIDGWYGFRHQNSEGTGQAADLKSTQAAIDQINGKLNRVIEKTLLVALENQHTIDLTDSEMNKLFEKTGRQLRENAEDMGNGCFKIYHKCDNACIESIRNGTYDHDVYRDEALNNRFQ Motif0457_ems_3hC_1266_0001_0002
STEEAQSLVKKAEKIAKDLNDPSLQENVKWAKKHVESLLSNGDEWRAEVRARAQLKFVQKG PGATLCLGHHAVPNGTLVKTITDDQIEVTDATELVQSIPNDKPFQNVNKITYGACPKYVKQNTLKLATGMRNVPEKGLFGAIAGFIENGWEGMIDGWYGFRHQNSEGTGQAADLKSTQAAIDQINGKLNRVIEKTLLVALENQHTIDLTDSEMNKLFEKTGRQLRENAEDMGNGCFKIYHKCDNACIESIRNGTYDHDVYRDEALNNRFQ Motif0338_ems_3hM_139_0001_0002
DLEELLKKVYKEAKRLADENNDETAQRYVETAYSKAKEALERNNLEKALKIIYELMLWAIFYF PGATLCLGHHAVPNGTLVKTITDDQIEVTDATELVQSIPNDKPFQNVNKITYGACPKYVKQNTLKLATGMRNVPEKGLFGAIAGFIENGWEGMIDGWYGFRHQNSEGTGQAADLKSTQAAIDQINGKLNRVIEKTLLVALENQHTIDLTDSEMNKLFEKTGRQLRENAEDMGNGCFKIYHKCDNACIESIRNGTYDHDVYRDEALNNRFQ Motif0575_ems_3hM_2085_0001_0002
PEEVKKIVTTWKRRAKEAIEKNDMDWVYYAIAQLLLLAKKQNDPLLEKAAREILELWERFLKS PGATLCLGHHAVPNGTLVKTITDDQIEVTDATELVQSIPNDKPFQNVNKITYGACPKYVKQNTLKLATGMRNVPEKGLFGAIAGFIENGWEGMIDGWYGFRHQNSEGTGQAADLKSTQAAIDQINGKLNRVIEKTLLVALENQHTIDLTDSEMNKLFEKTGRQLRENAEDMGNGCFKIYHKCDNACIESIRNGTYDHDVYRDEALNNRFQ Motif0355_ems_3hM_1437_0001_0002
DWQTLAKQVATALRLGLVDLAQKLLKKALRNASQEEANRIYYAVQRLVSMEEQKKAKDSQG PGATLCLGHHAVPNGTLVKTITDDQIEVTDATELVQSIPNDKPFQNVNKITYGACPKYVKQNTLKLATGMRNVPEKGLFGAIAGFIENGWEGMIDGWYGFRHQNSEGTGQAADLKSTQAAIDQINGKLNRVIEKTLLVALENQHTIDLTDSEMNKLFEKTGRQLRENAEDMGNGCFKIYHKCDNACIESIRNGTYDHDVYRDEALNNRFQ Motif0578_ems_4hC_404_0002_0001
SEESEHIRYQLEYRLRAQEKLNNYRLAKKIAETAKKLAQELNDEELEKQVDSKKKEIESKQR PGATLCLGHHAVPNGTLVKTITDDQIEVTDATELVQSIPNDKPFQNVNKITYGACPKYVKQNTLKLATGMRNVPEKGLFGAIAGFIENGWEGMIDGWYGFRHQNSEGTGQAADLKSTQAAIDQINGKLNRVIEKTLLVALENQHTIDLTDSEMNKLFEKTGRQLRENAEDMGNGCFKIYHKCDNACIESIRNGTYDHDVYRDEALNNRFQ Motif0007_ems_3hM_604_0001_0004
SEEIEEVEKLVESGDLEEAEKLLEELLKRTGDPRYEMALRAIRVAKEMGASPQTIARYVRQILKR PGATLCLGHHAVPNGTLVKTITDDQIEVTDATELVQSIPNDKPFQNVNKITYGACPKYVKQNTLKLATGMRNVPEKGLFGAIAGFIENGWEGMIDGWYGFRHQNSEGTGQAADLKSTQAAIDQINGKLNRVIEKTLLVALENQHTIDLTDSEMNKLFEKTGRQLRENAEDMGNGCFKIYHKCDNACIESIRNGTYDHDVYRDEALNNRFQ Motif0037_bcov_4helix_05813_0001
SEEKLWQIAMEAARKGDTKALEKVYKIAEKLGDQNVALYARQAAENARRL PGATLCLGHHAVPNGTLVKTITDDQIEVTDATELVQSIPNDKPFQNVNKITYGACPKYVKQNTLKLATGMRNVPEKGLFGAIAGFIENGWEGMIDGWYGFRHQNSEGTGQAADLKSTQAAIDQINGKLNRVIEKTLLVALENQHTIDLTDSEMNKLFEKTGRQLRENAEDMGNGCFKIYHKCDNACIESIRNGTYDHDVYRDEALNNRFQ Motif0259_p1-14H-GBL-14H-GBL-16H_0227_0001_0001_0001_0001
DTVYEAMNIVFRLASEVRNASSEEQKKKLKELAKELYERLKKAPDPKQRKAADMVKRAWEEVV PGATLCLGHHAVPNGTLVKTITDDQIEVTDATELVQSIPNDKPFQNVNKITYGACPKYVKQNTLKLATGMRNVPEKGLFGAIAGFIENGWEGMIDGWYGFRHQNSEGTGQAADLKSTQAAIDQINGKLNRVIEKTLLVALENQHTIDLTDSEMNKLFEKTGRQLRENAEDMGNGCFKIYHKCDNACIESIRNGTYDHDVYRDEALNNRFQ Motif0191_ems_3hM_2515_0001_0001
SEELEKLKKILKELGNPELVKLVESALEVAKELGASPEQVWQNLQRYAEQANNPELERALELAQR PGATLCLGHHAVPNGTLVKTITDDQIEVTDATELVQSIPNDKPFQNVNKITYGACPKYVKQNTLKLATGMRNVPEKGLFGAIAGFIENGWEGMIDGWYGFRHQNSEGTGQAADLKSTQAAIDQINGKLNRVIEKTLLVALENQHTIDLTDSEMNKLFEKTGRQLRENAEDMGNGCFKIYHKCDNACIESIRNGTYDHDVYRDEALNNRFQ Motif0078_bcov_4helix_06216_0001
DEDMKIATWVYRLALRVGVKEVQVHVRNGTVKVTIDGTDEKAKTASEHIKTWLKKAGIPVSVDQR PGATLCLGHHAVPNGTLVKTITDDQIEVTDATELVQSIPNDKPFQNVNKITYGACPKYVKQNTLKLATGMRNVPEKGLFGAIAGFIENGWEGMIDGWYGFRHQNSEGTGQAADLKSTQAAIDQINGKLNRVIEKTLLVALENQHTIDLTDSEMNKLFEKTGRQLRENAEDMGNGCFKIYHKCDNACIESIRNGTYDHDVYRDEALNNRFQ Motif0005_HEEHE_3150_0001
SEYIKFATEVYRLAVQANIPHLEVKISNGKVTVEIDGTDENAKTVSEAVKEVAKRAGLEVDVQIR PGATLCLGHHAVPNGTLVKTITDDQIEVTDATELVQSIPNDKPFQNVNKITYGACPKYVKQNTLKLATGMRNVPEKGLFGAIAGFIENGWEGMIDGWYGFRHQNSEGTGQAADLKSTQAAIDQINGKLNRVIEKTLLVALENQHTIDLTDSEMNKLFEKTGRQLRENAEDMGNGCFKIYHKCDNACIESIRNGTYDHDVYRDEALNNRFQ Motif0251_HEEHE_0471_0001_0001
SEIMQEAMRVIAQLRILKSQLSDEESKKKLDELVKLLHEALRKKDEEVLKKVATEAKEVLSRLR PGATLCLGHHAVPNGTLVKTITDDQIEVTDATELVQSIPNDKPFQNVNKITYGACPKYVKQNTLKLATGMRNVPEKGLFGAIAGFIENGWEGMIDGWYGFRHQNSEGTGQAADLKSTQAAIDQINGKLNRVIEKTLLVALENQHTIDLTDSEMNKLFEKTGRQLRENAEDMGNGCFKIYHKCDNACIESIRNGTYDHDVYRDEALNNRFQ Motif0120_ems_3hM_3503_0001
SHAEAEYRLRAQVKLLVEDPTDEVVKKLTEKAKKEVSKAFDDPRYADEVEKKAREEANKEFS PGATLCLGHHAVPNGTLVKTITDDQIEVTDATELVQSIPNDKPFQNVNKITYGACPKYVKQNTLKLATGMRNVPEKGLFGAIAGFIENGWEGMIDGWYGFRHQNSEGTGQAADLKSTQAAIDQINGKLNRVIEKTLLVALENQHTIDLTDSEMNKLFEKTGRQLRENAEDMGNGCFKIYHKCDNACIESIRNGTYDHDVYRDEALNNRFQ Motif0008_ems_3hM_1126_0001
GVEEFVRELLERDPDDKALRAALLAIETVKKLGADPQNLRRYLEYLLKMLGDPRVEEVLRVAQEE PGATLCLGHHAVPNGTLVKTITDDQIEVTDATELVQSIPNDKPFQNVNKITYGACPKYVKQNTLKLATGMRNVPEKGLFGAIAGFIENGWEGMIDGWYGFRHQNSEGTGQAADLKSTQAAIDQINGKLNRVIEKTLLVALENQHTIDLTDSEMNKLFEKTGRQLRENAEDMGNGCFKIYHKCDNACIESIRNGTYDHDVYRDEALNNRFQ Motif0339_bcov_4helix_13166_0001
DRDAVQALLRLLAQAKVLGLLSPEQLKEWMKRLEQVLREGDDEKLERLVQELRKRLEEL PGATLCLGHHAVPNGTLVKTITDDQIEVTDATELVQSIPNDKPFQNVNKITYGACPKYVKQNTLKLATGMRNVPEKGLFGAIAGFIENGWEGMIDGWYGFRHQNSEGTGQAADLKSTQAAIDQINGKLNRVIEKTLLVALENQHTIDLTDSEMNKLFEKTGRQLRENAEDMGNGCFKIYHKCDNACIESIRNGTYDHDVYRDEALNNRFQ Motif0136_HHH_eva_0115_0001_0001
DQEQNYKRYVEDVARMAGAPEVEVRFSNNTFHVTVKGPDEALKILERAAKMLAKDLNYHVEVKTK PGATLCLGHHAVPNGTLVKTITDDQIEVTDATELVQSIPNDKPFQNVNKITYGACPKYVKQNTLKLATGMRNVPEKGLFGAIAGFIENGWEGMIDGWYGFRHQNSEGTGQAADLKSTQAAIDQINGKLNRVIEKTLLVALENQHTIDLTDSEMNKLFEKTGRQLRENAEDMGNGCFKIYHKCDNACIESIRNGTYDHDVYRDEALNNRFQ Motif0032_HEEHE_2541_0001_0001
SEITKVYKYVTQVAREAKEQQDPNLAEEAVRYAEEVLKKNPNDKNVRMLQKMAETVRDQLKS PGATLCLGHHAVPNGTLVKTITDDQIEVTDATELVQSIPNDKPFQNVNKITYGACPKYVKQNTLKLATGMRNVPEKGLFGAIAGFIENGWEGMIDGWYGFRHQNSEGTGQAADLKSTQAAIDQINGKLNRVIEKTLLVALENQHTIDLTDSEMNKLFEKTGRQLRENAEDMGNGCFKIYHKCDNACIESIRNGTYDHDVYRDEALNNRFQ Motif0543_ems_3hC_1598_0001
NSAEYVKEAAELAAMALGVPDFEVRFSNGRVTFTVKGTDESAQKLREIAKKMAKIAGLDVKVTSR PGATLCLGHHAVPNGTLVKTITDDQIEVTDATELVQSIPNDKPFQNVNKITYGACPKYVKQNTLKLATGMRNVPEKGLFGAIAGFIENGWEGMIDGWYGFRHQNSEGTGQAADLKSTQAAIDQINGKLNRVIEKTLLVALENQHTIDLTDSEMNKLFEKTGRQLRENAEDMGNGCFKIYHKCDNACIESIRNGTYDHDVYRDEALNNRFQ Motif0093_HEEHE_0460_0001
DFEKELHELMKRAMEAADKGLPEVDEVASQAEKLVEDAQKDPRYIHVAYRARTIVKWVKSYKS PGATLCLGHHAVPNGTLVKTITDDQIEVTDATELVQSIPNDKPFQNVNKITYGACPKYVKQNTLKLATGMRNVPEKGLFGAIAGFIENGWEGMIDGWYGFRHQNSEGTGQAADLKSTQAAIDQINGKLNRVIEKTLLVALENQHTIDLTDSEMNKLFEKTGRQLRENAEDMGNGCFKIYHKCDNACIESIRNGTYDHDVYRDEALNNRFQ Motif0024_ems_3hC_112_0001_0001
SVEEKVKEAIEEVVPDPYLRRLLKMIYESAARLLGDPEKAAELLIKQLERMGNPELAKLIRELLP PGATLCLGHHAVPNGTLVKTITDDQIEVTDATELVQSIPNDKPFQNVNKITYGACPKYVKQNTLKLATGMRNVPEKGLFGAIAGFIENGWEGMIDGWYGFRHQNSEGTGQAADLKSTQAAIDQINGKLNRVIEKTLLVALENQHTIDLTDSEMNKLFEKTGRQLRENAEDMGNGCFKIYHKCDNACIESIRNGTYDHDVYRDEALNNRFQ Motif0382_bcov_4helix_03750_0001
DSEEAEKILRTVRTWAKKQNDKKILIKAQTLQRLLEIATRAGNEELIKYITKEARKLLSYV PGATLCLGHHAVPNGTLVKTITDDQIEVTDATELVQSIPNDKPFQNVNKITYGACPKYVKQNTLKLATGMRNVPEKGLFGAIAGFIENGWEGMIDGWYGFRHQNSEGTGQAADLKSTQAAIDQINGKLNRVIEKTLLVALENQHTIDLTDSEMNKLFEKTGRQLRENAEDMGNGCFKIYHKCDNACIESIRNGTYDHDVYRDEALNNRFQ Motif0458_ems_3hM_3423_0001_0004
DLERYNLLYHAYAQATDPEVRKLIHEVLELWMRDPEKARRLLKEVVELAKKKNPEAAKILERALK PGATLCLGHHAVPNGTLVKTITDDQIEVTDATELVQSIPNDKPFQNVNKITYGACPKYVKQNTLKLATGMRNVPEKGLFGAIAGFIENGWEGMIDGWYGFRHQNSEGTGQAADLKSTQAAIDQINGKLNRVIEKTLLVALENQHTIDLTDSEMNKLFEKTGRQLRENAEDMGNGCFKIYHKCDNACIESIRNGTYDHDVYRDEALNNRFQ Motif0216_bcov_4helix_11418_0001
DDRERILREVAQQLYRAAAQASSKEEATKRLDEVQERAKKLANDEEVKKEIDRIVTMAKRSF PGATLCLGHHAVPNGTLVKTITDDQIEVTDATELVQSIPNDKPFQNVNKITYGACPKYVKQNTLKLATGMRNVPEKGLFGAIAGFIENGWEGMIDGWYGFRHQNSEGTGQAADLKSTQAAIDQINGKLNRVIEKTLLVALENQHTIDLTDSEMNKLFEKTGRQLRENAEDMGNGCFKIYHKCDNACIESIRNGTYDHDVYRDEALNNRFQ Motif0132_ems_3hC_46_0001_0001_0001
DEKYEIEYRLRAQAKIAKKDPRYKEFLEYFAKTVLKKAKEKGDEDLLRHVKTLVDRAQKYVDS PGATLCLGHHAVPNGTLVKTITDDQIEVTDATELVQSIPNDKPFQNVNKITYGACPKYVKQNTLKLATGMRNVPEKGLFGAIAGFIENGWEGMIDGWYGFRHQNSEGTGQAADLKSTQAAIDQINGKLNRVIEKTLLVALENQHTIDLTDSEMNKLFEKTGRQLRENAEDMGNGCFKIYHKCDNACIESIRNGTYDHDVYRDEALNNRFQ Motif0122_ems_3hM_1657_0001_0002
LEEYKKHVKTLEDLAKEAIKKNDKDTLNELLQRLYRAYFEAKNPEQRKLVETAIRRLTKLL PGATLCLGHHAVPNGTLVKTITDDQIEVTDATELVQSIPNDKPFQNVNKITYGACPKYVKQNTLKLATGMRNVPEKGLFGAIAGFIENGWEGMIDGWYGFRHQNSEGTGQAADLKSTQAAIDQINGKLNRVIEKTLLVALENQHTIDLTDSEMNKLFEKTGRQLRENAEDMGNGCFKIYHKCDNACIESIRNGTYDHDVYRDEALNNRFQ Motif0033_ems_3hM_3026_0001
DPTSKKLKKAIKKVLKLFKKGKIDPYEAYQALYRLWAQAKLHGDEEAQKLAEKAYRILQKALKS PGATLCLGHHAVPNGTLVKTITDDQIEVTDATELVQSIPNDKPFQNVNKITYGACPKYVKQNTLKLATGMRNVPEKGLFGAIAGFIENGWEGMIDGWYGFRHQNSEGTGQAADLKSTQAAIDQINGKLNRVIEKTLLVALENQHTIDLTDSEMNKLFEKTGRQLRENAEDMGNGCFKIYHKCDNACIESIRNGTYDHDVYRDEALNNRFQ Motif0125_HHH_eva_0065_0001_0002
DEDKREHLAQEAYEVAVQLRMRGNPEDEKLAKQLLKLVYLLNTVDPEKQKELLKKIKTIISKAK PGATLCLGHHAVPNGTLVKTITDDQIEVTDATELVQSIPNDKPFQNVNKITYGACPKYVKQNTLKLATGMRNVPEKGLFGAIAGFIENGWEGMIDGWYGFRHQNSEGTGQAADLKSTQAAIDQINGKLNRVIEKTLLVALENQHTIDLTDSEMNKLFEKTGRQLRENAEDMGNGCFKIYHKCDNACIESIRNGTYDHDVYRDEALNNRFQ Motif0234_ems_3hC_1794_0001_0001_0003
DEQRKHIHKVYHRVAQALLQNDPDKAKTVIKEAETEARKKNDERLQEAVKLLKEYVDRWVS PGATLCLGHHAVPNGTLVKTITDDQIEVTDATELVQSIPNDKPFQNVNKITYGACPKYVKQNTLKLATGMRNVPEKGLFGAIAGFIENGWEGMIDGWYGFRHQNSEGTGQAADLKSTQAAIDQINGKLNRVIEKTLLVALENQHTIDLTDSEMNKLFEKTGRQLRENAEDMGNGCFKIYHKCDNACIESIRNGTYDHDVYRDEALNNRFQ Motif0235_ems_3hM_2428_0001_0003
DEEEDAEKLLRTALDIVRTLARDVKEAVKLSTRLYYARVQFKDDPRKLKEELDKIRREIEEKLK PGATLCLGHHAVPNGTLVKTITDDQIEVTDATELVQSIPNDKPFQNVNKITYGACPKYVKQNTLKLATGMRNVPEKGLFGAIAGFIENGWEGMIDGWYGFRHQNSEGTGQAADLKSTQAAIDQINGKLNRVIEKTLLVALENQHTIDLTDSEMNKLFEKTGRQLRENAEDMGNGCFKIYHKCDNACIESIRNGTYDHDVYRDEALNNRFQ Motif0349_ems_3hM_1169_0001_0001
DKAASAAYYAAIEAAKQAKKFDDPDQRRKVADRVVTEFKKKYPDPLAQELAEKLAKKFLKDL PGATLCLGHHAVPNGTLVKTITDDQIEVTDATELVQSIPNDKPFQNVNKITYGACPKYVKQNTLKLATGMRNVPEKGLFGAIAGFIENGWEGMIDGWYGFRHQNSEGTGQAADLKSTQAAIDQINGKLNRVIEKTLLVALENQHTIDLTDSEMNKLFEKTGRQLRENAEDMGNGCFKIYHKCDNACIESIRNGTYDHDVYRDEALNNRFQ Motif0053_ems_3hM_3308_0001
KKVDEVAKKIRKLVEEIQKTHPHNMAAIWYAEQAAMLARSAQKQDNEEDAEEILKKLDEEVRKI PGATLCLGHHAVPNGTLVKTITDDQIEVTDATELVQSIPNDKPFQNVNKITYGACPKYVKQNTLKLATGMRNVPEKGLFGAIAGFIENGWEGMIDGWYGFRHQNSEGTGQAADLKSTQAAIDQINGKLNRVIEKTLLVALENQHTIDLTDSEMNKLFEKTGRQLRENAEDMGNGCFKIYHKCDNACIESIRNGTYDHDVYRDEALNNRFQ Motif0530_ems_3hM_363_0002_0001
SEEEEKLIEIAAGGDPEQKKRLKKALERAKKGDPEALRWLQKYAQQLYYNGNPERAKALAELLRK PGATLCLGHHAVPNGTLVKTITDDQIEVTDATELVQSIPNDKPFQNVNKITYGACPKYVKQNTLKLATGMRNVPEKGLFGAIAGFIENGWEGMIDGWYGFRHQNSEGTGQAADLKSTQAAIDQINGKLNRVIEKTLLVALENQHTIDLTDSEMNKLFEKTGRQLRENAEDMGNGCFKIYHKCDNACIESIRNGTYDHDVYRDEALNNRFQ Motif0578_bcov_4helix_13732_0001_0001
DHVSKERLEKLHKQARKAIKNNDPETARLVVVSIKYWAENANDEEAKKRAEELEKQVRKLE PGATLCLGHHAVPNGTLVKTITDDQIEVTDATELVQSIPNDKPFQNVNKITYGACPKYVKQNTLKLATGMRNVPEKGLFGAIAGFIENGWEGMIDGWYGFRHQNSEGTGQAADLKSTQAAIDQINGKLNRVIEKTLLVALENQHTIDLTDSEMNKLFEKTGRQLRENAEDMGNGCFKIYHKCDNACIESIRNGTYDHDVYRDEALNNRFQ Motif0137_ems_3hC_836_0002_0001
DDEAHRIYRALAQIRLLVEKGKIDPDQVRELLRELEERARKIGNERALRNIEIVKQKLEEILRR PGATLCLGHHAVPNGTLVKTITDDQIEVTDATELVQSIPNDKPFQNVNKITYGACPKYVKQNTLKLATGMRNVPEKGLFGAIAGFIENGWEGMIDGWYGFRHQNSEGTGQAADLKSTQAAIDQINGKLNRVIEKTLLVALENQHTIDLTDSEMNKLFEKTGRQLRENAEDMGNGCFKIYHKCDNACIESIRNGTYDHDVYRDEALNNRFQ Motif0049_HHH_eva_0387_0001_0002
SYNAKFRLRSEVEMARKRGDEDLYKKAKSLYETAEKQSRHASSEEEASRIWEDAAKKAQKLAI PGATLCLGHHAVPNGTLVKTITDDQIEVTDATELVQSIPNDKPFQNVNKITYGACPKYVKQNTLKLATGMRNVPEKGLFGAIAGFIENGWEGMIDGWYGFRHQNSEGTGQAADLKSTQAAIDQINGKLNRVIEKTLLVALENQHTIDLTDSEMNKLFEKTGRQLRENAEDMGNGCFKIYHKCDNACIESIRNGTYDHDVYRDEALNNRFQ Motif0191_ems_3hC_898_0001_0004_0003
DATEYVRELEKEIREAANKNDPKLLKEIEEKAKEIAEKLWENPLYAETFLRFIQWIIETLS PGATLCLGHHAVPNGTLVKTITDDQIEVTDATELVQSIPNDKPFQNVNKITYGACPKYVKQNTLKLATGMRNVPEKGLFGAIAGFIENGWEGMIDGWYGFRHQNSEGTGQAADLKSTQAAIDQINGKLNRVIEKTLLVALENQHTIDLTDSEMNKLFEKTGRQLRENAEDMGNGCFKIYHKCDNACIESIRNGTYDHDVYRDEALNNRFQ Motif0501_ems_3hM_316_0001_0002
DEKEKEKQTLHKKIESEIRNASSREEARRIASTVARRLSQSGDPNNARVAHLVYRVLAQYLI PGATLCLGHHAVPNGTLVKTITDDQIEVTDATELVQSIPNDKPFQNVNKITYGACPKYVKQNTLKLATGMRNVPEKGLFGAIAGFIENGWEGMIDGWYGFRHQNSEGTGQAADLKSTQAAIDQINGKLNRVIEKTLLVALENQHTIDLTDSEMNKLFEKTGRQLRENAEDMGNGCFKIYHKCDNACIESIRNGTYDHDVYRDEALNNRFQ Motif0330_ems_3hM_2218_0001_0001
NPAAQLAYRARAQIMLLEKAGLLSKEELQKFKEIVRKLEERGDDENLKKVLKKLQEIWRKLRES PGATLCLGHHAVPNGTLVKTITDDQIEVTDATELVQSIPNDKPFQNVNKITYGACPKYVKQNTLKLATGMRNVPEKGLFGAIAGFIENGWEGMIDGWYGFRHQNSEGTGQAADLKSTQAAIDQINGKLNRVIEKTLLVALENQHTIDLTDSEMNKLFEKTGRQLRENAEDMGNGCFKIYHKCDNACIESIRNGTYDHDVYRDEALNNRFQ Motif0003_HHH_eva_0348_0001
NEEHRRYHAIAQARIAKNAESEYRLRIAQKILEELLRKAQSEELRKTIEKLLKEVRNNS PGATLCLGHHAVPNGTLVKTITDDQIEVTDATELVQSIPNDKPFQNVNKITYGACPKYVKQNTLKLATGMRNVPEKGLFGAIAGFIENGWEGMIDGWYGFRHQNSEGTGQAADLKSTQAAIDQINGKLNRVIEKTLLVALENQHTIDLTDSEMNKLFEKTGRQLRENAEDMGNGCFKIYHKCDNACIESIRNGTYDHDVYRDEALNNRFQ Motif0225_ems_3hM_2062_0001_0003
DETKKVVTEAEKYIKLLKKVPDPLAQRAAEELEKRLKEATKKNDSRELYEILYRAIAQVRLG PGATLCLGHHAVPNGTLVKTITDDQIEVTDATELVQSIPNDKPFQNVNKITYGACPKYVKQNTLKLATGMRNVPEKGLFGAIAGFIENGWEGMIDGWYGFRHQNSEGTGQAADLKSTQAAIDQINGKLNRVIEKTLLVALENQHTIDLTDSEMNKLFEKTGRQLRENAEDMGNGCFKIYHKCDNACIESIRNGTYDHDVYRDEALNNRFQ Motif0313_ems_3hM_1251_0001_0001
SSELEERFKQLVEEVKKLGDTELAELLKRLLEKAQRLGSKMSLEYLYRLAQQILESLK PGATLCLGHHAVPNGTLVKTITDDQIEVTDATELVQSIPNDKPFQNVNKITYGACPKYVKQNTLKLATGMRNVPEKGLFGAIAGFIENGWEGMIDGWYGFRHQNSEGTGQAADLKSTQAAIDQINGKLNRVIEKTLLVALENQHTIDLTDSEMNKLFEKTGRQLRENAEDMGNGCFKIYHKCDNACIESIRNGTYDHDVYRDEALNNRFQ Motif0440_HHH_eva_0240_0001_0004
STMEEVYKAILLLHWALLANDEDKKKHAETLLKQIIDTAKNSNDPSWKMAAELAEKALKLAKSI PGATLCLGHHAVPNGTLVKTITDDQIEVTDATELVQSIPNDKPFQNVNKITYGACPKYVKQNTLKLATGMRNVPEKGLFGAIAGFIENGWEGMIDGWYGFRHQNSEGTGQAADLKSTQAAIDQINGKLNRVIEKTLLVALENQHTIDLTDSEMNKLFEKTGRQLRENAEDMGNGCFKIYHKCDNACIESIRNGTYDHDVYRDEALNNRFQ Motif0116_ems_3hC_138_0001_0001
SEEDAKRIKEMAEEAAKYAGLSEKQTREAKKEVEKAYRKGVDPSQVAQHVYRYLAQLAVHK PGATLCLGHHAVPNGTLVKTITDDQIEVTDATELVQSIPNDKPFQNVNKITYGACPKYVKQNTLKLATGMRNVPEKGLFGAIAGFIENGWEGMIDGWYGFRHQNSEGTGQAADLKSTQAAIDQINGKLNRVIEKTLLVALENQHTIDLTDSEMNKLFEKTGRQLRENAEDMGNGCFKIYHKCDNACIESIRNGTYDHDVYRDEALNNRFQ Motif0007_HHH_eva_0049_0002_0002
REEEARKRAKKLLDAWKKLQNPEELYKVAQALYRLAAELLLAEDPQEQKVAKEVLEILLRLTK PGATLCLGHHAVPNGTLVKTITDDQIEVTDATELVQSIPNDKPFQNVNKITYGACPKYVKQNTLKLATGMRNVPEKGLFGAIAGFIENGWEGMIDGWYGFRHQNSEGTGQAADLKSTQAAIDQINGKLNRVIEKTLLVALENQHTIDLTDSEMNKLFEKTGRQLRENAEDMGNGCFKIYHKCDNACIESIRNGTYDHDVYRDEALNNRFQ Motif0017_ems_3hM_649_0001_0002
SVEEVEKIVRKVKKIAKKLGLSEEIIYKAAEIVYRAAAQGVSPEEVEKIAKKWLKKASKSK PGATLCLGHHAVPNGTLVKTITDDQIEVTDATELVQSIPNDKPFQNVNKITYGACPKYVKQNTLKLATGMRNVPEKGLFGAIAGFIENGWEGMIDGWYGFRHQNSEGTGQAADLKSTQAAIDQINGKLNRVIEKTLLVALENQHTIDLTDSEMNKLFEKTGRQLRENAEDMGNGCFKIYHKCDNACIESIRNGTYDHDVYRDEALNNRFQ Motif0313_HHH_eva_0049_0001_0001
TEEEKKRAEKIARKLLKNGVDPMQVIEYVYRWLTQQVIKGTVTPDEATKVARYVAEWLKKWS PGATLCLGHHAVPNGTLVKTITDDQIEVTDATELVQSIPNDKPFQNVNKITYGACPKYVKQNTLKLATGMRNVPEKGLFGAIAGFIENGWEGMIDGWYGFRHQNSEGTGQAADLKSTQAAIDQINGKLNRVIEKTLLVALENQHTIDLTDSEMNKLFEKTGRQLRENAEDMGNGCFKIYHKCDNACIESIRNGTYDHDVYRDEALNNRFQ Motif0010_HHH_eva_0211_0001_0002
DMDTNLKYAKELAKEAKKKNDERALQNARRYVKQVVKMADLLNDEKTKRKATKVLKELEKIYS PGATLCLGHHAVPNGTLVKTITDDQIEVTDATELVQSIPNDKPFQNVNKITYGACPKYVKQNTLKLATGMRNVPEKGLFGAIAGFIENGWEGMIDGWYGFRHQNSEGTGQAADLKSTQAAIDQINGKLNRVIEKTLLVALENQHTIDLTDSEMNKLFEKTGRQLRENAEDMGNGCFKIYHKCDNACIESIRNGTYDHDVYRDEALNNRFQ Motif0078_ems_3hM_2901_0001
SEKEKFKRAVKEFAKEAGVPSVTVTEKDGQVRVSITGTDRRAQLVAWYARSAAKLAGVDVDVQLR PGATLCLGHHAVPNGTLVKTITDDQIEVTDATELVQSIPNDKPFQNVNKITYGACPKYVKQNTLKLATGMRNVPEKGLFGAIAGFIENGWEGMIDGWYGFRHQNSEGTGQAADLKSTQAAIDQINGKLNRVIEKTLLVALENQHTIDLTDSEMNKLFEKTGRQLRENAEDMGNGCFKIYHKCDNACIESIRNGTYDHDVYRDEALNNRFQ Motif0261_HEEHE_3338_0001_0001
NSDEIKEKAEKIAKEAKELAKDSHVRFYAESQLRNVEELLSNNDDEKAKVALRFLKKLLEDLKS PGATLCLGHHAVPNGTLVKTITDDQIEVTDATELVQSIPNDKPFQNVNKITYGACPKYVKQNTLKLATGMRNVPEKGLFGAIAGFIENGWEGMIDGWYGFRHQNSEGTGQAADLKSTQAAIDQINGKLNRVIEKTLLVALENQHTIDLTDSEMNKLFEKTGRQLRENAEDMGNGCFKIYHKCDNACIESIRNGTYDHDVYRDEALNNRFQ Motif0174_ems_3hC_1642_0001_0001
SLREVLEELLRTGDPRLLHLAAELAYRLLAQDPNNEKAREIAKLLLEFSKTGDPKYIERALEIAR PGATLCLGHHAVPNGTLVKTITDDQIEVTDATELVQSIPNDKPFQNVNKITYGACPKYVKQNTLKLATGMRNVPEKGLFGAIAGFIENGWEGMIDGWYGFRHQNSEGTGQAADLKSTQAAIDQINGKLNRVIEKTLLVALENQHTIDLTDSEMNKLFEKTGRQLRENAEDMGNGCFKIYHKCDNACIESIRNGTYDHDVYRDEALNNRFQ Motif0330_bcov_4helix_10078_0001
SEVKAAKKLTEIIRKDPSKAWKFAWEVFPDPLKAATLLYIAVFLANLPEVLKTALKILKSLAS PGATLCLGHHAVPNGTLVKTITDDQIEVTDATELVQSIPNDKPFQNVNKITYGACPKYVKQNTLKLATGMRNVPEKGLFGAIAGFIENGWEGMIDGWYGFRHQNSEGTGQAADLKSTQAAIDQINGKLNRVIEKTLLVALENQHTIDLTDSEMNKLFEKTGRQLRENAEDMGNGCFKIYHKCDNACIESIRNGTYDHDVYRDEALNNRFQ Motif0507_ems_4hM_4859_0001_0001
DLEEKLKIYEYLYRLAAQAANASSEEELERILKEAEKYARDVNDPRAQELAKRLSKDVRKRWS PGATLCLGHHAVPNGTLVKTITDDQIEVTDATELVQSIPNDKPFQNVNKITYGACPKYVKQNTLKLATGMRNVPEKGLFGAIAGFIENGWEGMIDGWYGFRHQNSEGTGQAADLKSTQAAIDQINGKLNRVIEKTLLVALENQHTIDLTDSEMNKLFEKTGRQLRENAEDMGNGCFKIYHKCDNACIESIRNGTYDHDVYRDEALNNRFQ Motif0122_ems_3hM_2616_0001_0001
DEKEKLTRKLRTWARRAYKAASTEEEKKRVREVTNRAYYALVQNDEDHVESVLKELEDISKRAS PGATLCLGHHAVPNGTLVKTITDDQIEVTDATELVQSIPNDKPFQNVNKITYGACPKYVKQNTLKLATGMRNVPEKGLFGAIAGFIENGWEGMIDGWYGFRHQNSEGTGQAADLKSTQAAIDQINGKLNRVIEKTLLVALENQHTIDLTDSEMNKLFEKTGRQLRENAEDMGNGCFKIYHKCDNACIESIRNGTYDHDVYRDEALNNRFQ Motif0349_ems_3hC_798_0001_0005_0004
[truncated: 18,028,940 more chars]
