# Supplementary material for: Design of protein-binding proteins from the target structure alone
Source: Nature. 2022 Mar 24;605(7910):551–60. doi: 10.1038/s41586-022-04654-9 (PMC9117152; doi:10.1038/s41586-022-04654-9)
Supplement: Supplementary file 3 — Supplementary Code Design scripts and main pdb files. This compressed file is the main supplement and contains the following files: => cao_2021_protocol/ => design_models_final_combo_optimized/ => design_models_sequence/ => design_models_ssm_natives/ => ngs_analysis_scripts/ [file 41586_2022_4654_MOESM3_ESM.gz › supplemental_files/design_models_sequence/VirB8_ssm.seq]

NAEEILEKATLDAIEAWMLAKDEEVKKLVRTLARQVRKLLSNNDDDSAKSVLDTLKSVLEDLKS ANPYISVANIMLQNYVKQREKYNYDTLKEQFTFIKNASTSIVYMQFANFMNIDNSLSPVIRYQKLYRRSINIISINNINNNEATVTFESLAQNNTGEILENMLWEAKIGFIMDSISTNMPFHFIVTSYKLKLLRNKNQ ems_3hC_1642_000000001_0001__12__D
NAEEILEKATLIAIEAWMLAKDEEVKKLVRTLARQVRKLLSNSDDDSAKSVLDTLKSVLEDLKS ANPYISVANIMLQNYVKQREKYNYDTLKEQFTFIKNASTSIVYMQFANFMNIDNSLSPVIRYQKLYRRSINIISINNINNNEATVTFESLAQNNTGEILENMLWEAKIGFIMDSISTNMPFHFIVTSYKLKLLRNKNQ ems_3hC_1642_000000001_0001__43__S
NAEEILEKATLIAIEAWMLAKDEEVKKLVRTLARQVRKLLSNNDDDSAKSVCDTLKSVLEDLKS ANPYISVANIMLQNYVKQREKYNYDTLKEQFTFIKNASTSIVYMQFANFMNIDNSLSPVIRYQKLYRRSINIISINNINNNEATVTFESLAQNNTGEILENMLWEAKIGFIMDSISTNMPFHFIVTSYKLKLLRNKNQ ems_3hC_1642_000000001_0001__52__C
NAEEILEKDTLIAIEAWMLAKDEEVKKLVRTLARQVRKLLSNNDDDSAKSVLDTLKSVLEDLKS ANPYISVANIMLQNYVKQREKYNYDTLKEQFTFIKNASTSIVYMQFANFMNIDNSLSPVIRYQKLYRRSINIISINNINNNEATVTFESLAQNNTGEILENMLWEAKIGFIMDSISTNMPFHFIVTSYKLKLLRNKNQ ems_3hC_1642_000000001_0001__9__D
NAEEILEKATLIAIEAWMLAKDEEVKKLYRTLARQVRKLLSNNDDDSAKSVLDTLKSVLEDLKS ANPYISVANIMLQNYVKQREKYNYDTLKEQFTFIKNASTSIVYMQFANFMNIDNSLSPVIRYQKLYRRSINIISINNINNNEATVTFESLAQNNTGEILENMLWEAKIGFIMDSISTNMPFHFIVTSYKLKLLRNKNQ ems_3hC_1642_000000001_0001__29__Y
NAEEILEKAWLIAIEAWMLAKDEEVKKLVRTLARQVRKLLSNNDDDSAKSVLDTLKSVLEDLKS ANPYISVANIMLQNYVKQREKYNYDTLKEQFTFIKNASTSIVYMQFANFMNIDNSLSPVIRYQKLYRRSINIISINNINNNEATVTFESLAQNNTGEILENMLWEAKIGFIMDSISTNMPFHFIVTSYKLKLLRNKNQ ems_3hC_1642_000000001_0001__10__W
NAEEILEKATLIAIEAWMLAKDEEVKKGVRTLARQVRKLLSNNDDDSAKSVLDTLKSVLEDLKS ANPYISVANIMLQNYVKQREKYNYDTLKEQFTFIKNASTSIVYMQFANFMNIDNSLSPVIRYQKLYRRSINIISINNINNNEATVTFESLAQNNTGEILENMLWEAKIGFIMDSISTNMPFHFIVTSYKLKLLRNKNQ ems_3hC_1642_000000001_0001__28__G
NAEEILEKATLIAIEAWMLAKDEEVKKLVRTHARQVRKLLSNNDDDSAKSVLDTLKSVLEDLKS ANPYISVANIMLQNYVKQREKYNYDTLKEQFTFIKNASTSIVYMQFANFMNIDNSLSPVIRYQKLYRRSINIISINNINNNEATVTFESLAQNNTGEILENMLWEAKIGFIMDSISTNMPFHFIVTSYKLKLLRNKNQ ems_3hC_1642_000000001_0001__32__H
NAEEILEKATLIAIEAWMLAKDEEVKKLVRTLARQVRKLLSNNDDDSAKSVPDTLKSVLEDLKS ANPYISVANIMLQNYVKQREKYNYDTLKEQFTFIKNASTSIVYMQFANFMNIDNSLSPVIRYQKLYRRSINIISINNINNNEATVTFESLAQNNTGEILENMLWEAKIGFIMDSISTNMPFHFIVTSYKLKLLRNKNQ ems_3hC_1642_000000001_0001__52__P
NAEEILEKATLTAIEAWMLAKDEEVKKLVRTLARQVRKLLSNNDDDSAKSVLDTLKSVLEDLKS ANPYISVANIMLQNYVKQREKYNYDTLKEQFTFIKNASTSIVYMQFANFMNIDNSLSPVIRYQKLYRRSINIISINNINNNEATVTFESLAQNNTGEILENMLWEAKIGFIMDSISTNMPFHFIVTSYKLKLLRNKNQ ems_3hC_1642_000000001_0001__12__T
NAEEILEKATLIAIEAWMLAKDSEVKKLVRTLARQVRKLLSNNDDDSAKSVLDTLKSVLEDLKS ANPYISVANIMLQNYVKQREKYNYDTLKEQFTFIKNASTSIVYMQFANFMNIDNSLSPVIRYQKLYRRSINIISINNINNNEATVTFESLAQNNTGEILENMLWEAKIGFIMDSISTNMPFHFIVTSYKLKLLRNKNQ ems_3hC_1642_000000001_0001__23__S
NAEEILEKATLIAIEAWMLAKDEEVKKLVRTLARQVRKLLSNNDDDSAKSVLDVLKSVLEDLKS ANPYISVANIMLQNYVKQREKYNYDTLKEQFTFIKNASTSIVYMQFANFMNIDNSLSPVIRYQKLYRRSINIISINNINNNEATVTFESLAQNNTGEILENMLWEAKIGFIMDSISTNMPFHFIVTSYKLKLLRNKNQ ems_3hC_1642_000000001_0001__54__V
NAEEILEKATLIAIEAWMLAKLEEVKKLVRTLARQVRKLLSNNDDDSAKSVLDTLKSVLEDLKS ANPYISVANIMLQNYVKQREKYNYDTLKEQFTFIKNASTSIVYMQFANFMNIDNSLSPVIRYQKLYRRSINIISINNINNNEATVTFESLAQNNTGEILENMLWEAKIGFIMDSISTNMPFHFIVTSYKLKLLRNKNQ ems_3hC_1642_000000001_0001__22__L
NAEEILEKATLIAIEAWMLAKDEEVKKLVRTLARQVRKDLSNNDDDSAKSVLDTLKSVLEDLKS ANPYISVANIMLQNYVKQREKYNYDTLKEQFTFIKNASTSIVYMQFANFMNIDNSLSPVIRYQKLYRRSINIISINNINNNEATVTFESLAQNNTGEILENMLWEAKIGFIMDSISTNMPFHFIVTSYKLKLLRNKNQ ems_3hC_1642_000000001_0001__39__D
NADEILEKATLIAIEAWMLAKDEEVKKLVRTLARQVRKLLSNNDDDSAKSVLDTLKSVLEDLKS ANPYISVANIMLQNYVKQREKYNYDTLKEQFTFIKNASTSIVYMQFANFMNIDNSLSPVIRYQKLYRRSINIISINNINNNEATVTFESLAQNNTGEILENMLWEAKIGFIMDSISTNMPFHFIVTSYKLKLLRNKNQ ems_3hC_1642_000000001_0001__3__D
NAEEILEKATLIAIEAWMLAKDEEVKKLIRTLARQVRKLLSNNDDDSAKSVLDTLKSVLEDLKS ANPYISVANIMLQNYVKQREKYNYDTLKEQFTFIKNASTSIVYMQFANFMNIDNSLSPVIRYQKLYRRSINIISINNINNNEATVTFESLAQNNTGEILENMLWEAKIGFIMDSISTNMPFHFIVTSYKLKLLRNKNQ ems_3hC_1642_000000001_0001__29__I
NAEEILEKATLIAIESWMLAKDEEVKKLVRTLARQVRKLLSNNDDDSAKSVLDTLKSVLEDLKS ANPYISVANIMLQNYVKQREKYNYDTLKEQFTFIKNASTSIVYMQFANFMNIDNSLSPVIRYQKLYRRSINIISINNINNNEATVTFESLAQNNTGEILENMLWEAKIGFIMDSISTNMPFHFIVTSYKLKLLRNKNQ ems_3hC_1642_000000001_0001__16__S
NAEEILEKATLIQIEAWMLAKDEEVKKLVRTLARQVRKLLSNNDDDSAKSVLDTLKSVLEDLKS ANPYISVANIMLQNYVKQREKYNYDTLKEQFTFIKNASTSIVYMQFANFMNIDNSLSPVIRYQKLYRRSINIISINNINNNEATVTFESLAQNNTGEILENMLWEAKIGFIMDSISTNMPFHFIVTSYKLKLLRNKNQ ems_3hC_1642_000000001_0001__13__Q
NAEEILEKATLIAIEAWMLAKDEEVKKLVRTLARQVRKLLSNNDDDSAKSVLMTLKSVLEDLKS ANPYISVANIMLQNYVKQREKYNYDTLKEQFTFIKNASTSIVYMQFANFMNIDNSLSPVIRYQKLYRRSINIISINNINNNEATVTFESLAQNNTGEILENMLWEAKIGFIMDSISTNMPFHFIVTSYKLKLLRNKNQ ems_3hC_1642_000000001_0001__53__M
NAEEILEKATLIAIEAWMLAKDEEVKKLVRTLARQVRKLLSNNDDDSAKTVLDTLKSVLEDLKS ANPYISVANIMLQNYVKQREKYNYDTLKEQFTFIKNASTSIVYMQFANFMNIDNSLSPVIRYQKLYRRSINIISINNINNNEATVTFESLAQNNTGEILENMLWEAKIGFIMDSISTNMPFHFIVTSYKLKLLRNKNQ ems_3hC_1642_000000001_0001__50__T
NAEEILEEATLIAIEAWMLAKDEEVKKLVRTLARQVRKLLSNNDDDSAKSVLDTLKSVLEDLKS ANPYISVANIMLQNYVKQREKYNYDTLKEQFTFIKNASTSIVYMQFANFMNIDNSLSPVIRYQKLYRRSINIISINNINNNEATVTFESLAQNNTGEILENMLWEAKIGFIMDSISTNMPFHFIVTSYKLKLLRNKNQ ems_3hC_1642_000000001_0001__8__E
NAEEILEKATLIAIEAWMLAKDEEVKKLVRTLARQVRKLLSNNDDDSAKSVLDTLKSVLEDLNS ANPYISVANIMLQNYVKQREKYNYDTLKEQFTFIKNASTSIVYMQFANFMNIDNSLSPVIRYQKLYRRSINIISINNINNNEATVTFESLAQNNTGEILENMLWEAKIGFIMDSISTNMPFHFIVTSYKLKLLRNKNQ ems_3hC_1642_000000001_0001__63__N
NAEEILEKATLIAIEAWMLAKDEEVKKLVRLLARQVRKLLSNNDDDSAKSVLDTLKSVLEDLKS ANPYISVANIMLQNYVKQREKYNYDTLKEQFTFIKNASTSIVYMQFANFMNIDNSLSPVIRYQKLYRRSINIISINNINNNEATVTFESLAQNNTGEILENMLWEAKIGFIMDSISTNMPFHFIVTSYKLKLLRNKNQ ems_3hC_1642_000000001_0001__31__L
NAEEILEKATLIAIEAWMLAKDEEVKKLVRTLARQVNKLLSNNDDDSAKSVLDTLKSVLEDLKS ANPYISVANIMLQNYVKQREKYNYDTLKEQFTFIKNASTSIVYMQFANFMNIDNSLSPVIRYQKLYRRSINIISINNINNNEATVTFESLAQNNTGEILENMLWEAKIGFIMDSISTNMPFHFIVTSYKLKLLRNKNQ ems_3hC_1642_000000001_0001__37__N
NAEEILEKATLIAIEAWMLAKDEEVKKLVRTLARQVRKLLSNNDDDKAKSVLDTLKSVLEDLKS ANPYISVANIMLQNYVKQREKYNYDTLKEQFTFIKNASTSIVYMQFANFMNIDNSLSPVIRYQKLYRRSINIISINNINNNEATVTFESLAQNNTGEILENMLWEAKIGFIMDSISTNMPFHFIVTSYKLKLLRNKNQ ems_3hC_1642_000000001_0001__47__K
NAEEILEKAALIAIEAWMLAKDEEVKKLVRTLARQVRKLLSNNDDDSAKSVLDTLKSVLEDLKS ANPYISVANIMLQNYVKQREKYNYDTLKEQFTFIKNASTSIVYMQFANFMNIDNSLSPVIRYQKLYRRSINIISINNINNNEATVTFESLAQNNTGEILENMLWEAKIGFIMDSISTNMPFHFIVTSYKLKLLRNKNQ ems_3hC_1642_000000001_0001__10__A
NAEEILEKATLAAIEAWMLAKDEEVKKLVRTLARQVRKLLSNNDDDSAKSVLDTLKSVLEDLKS ANPYISVANIMLQNYVKQREKYNYDTLKEQFTFIKNASTSIVYMQFANFMNIDNSLSPVIRYQKLYRRSINIISINNINNNEATVTFESLAQNNTGEILENMLWEAKIGFIMDSISTNMPFHFIVTSYKLKLLRNKNQ ems_3hC_1642_000000001_0001__12__A
NAEEILEKATLIAIEAWMLAKDEEVKKLVRTLARQVFKLLSNNDDDSAKSVLDTLKSVLEDLKS ANPYISVANIMLQNYVKQREKYNYDTLKEQFTFIKNASTSIVYMQFANFMNIDNSLSPVIRYQKLYRRSINIISINNINNNEATVTFESLAQNNTGEILENMLWEAKIGFIMDSISTNMPFHFIVTSYKLKLLRNKNQ ems_3hC_1642_000000001_0001__37__F
NAEEILEKATLIAIEAWMLAKDEEVKKLVRTLARQVRKELSNNDDDSAKSVLDTLKSVLEDLKS ANPYISVANIMLQNYVKQREKYNYDTLKEQFTFIKNASTSIVYMQFANFMNIDNSLSPVIRYQKLYRRSINIISINNINNNEATVTFESLAQNNTGEILENMLWEAKIGFIMDSISTNMPFHFIVTSYKLKLLRNKNQ ems_3hC_1642_000000001_0001__39__E
NAKEILEKATLIAIEAWMLAKDEEVKKLVRTLARQVRKLLSNNDDDSAKSVLDTLKSVLEDLKS ANPYISVANIMLQNYVKQREKYNYDTLKEQFTFIKNASTSIVYMQFANFMNIDNSLSPVIRYQKLYRRSINIISINNINNNEATVTFESLAQNNTGEILENMLWEAKIGFIMDSISTNMPFHFIVTSYKLKLLRNKNQ ems_3hC_1642_000000001_0001__3__K
NAEEILEKATLIAIEAWMLWKDEEVKKLVRTLARQVRKLLSNNDDDSAKSVLDTLKSVLEDLKS ANPYISVANIMLQNYVKQREKYNYDTLKEQFTFIKNASTSIVYMQFANFMNIDNSLSPVIRYQKLYRRSINIISINNINNNEATVTFESLAQNNTGEILENMLWEAKIGFIMDSISTNMPFHFIVTSYKLKLLRNKNQ ems_3hC_1642_000000001_0001__20__W
NAEEILEKATLIAIEAWMLAKDEEMKKLVRTLARQVRKLLSNNDDDSAKSVLDTLKSVLEDLKS ANPYISVANIMLQNYVKQREKYNYDTLKEQFTFIKNASTSIVYMQFANFMNIDNSLSPVIRYQKLYRRSINIISINNINNNEATVTFESLAQNNTGEILENMLWEAKIGFIMDSISTNMPFHFIVTSYKLKLLRNKNQ ems_3hC_1642_000000001_0001__25__M
NAEEILEKATLIAIEAWMLAKDEEVKRLVRTLARQVRKLLSNNDDDSAKSVLDTLKSVLEDLKS ANPYISVANIMLQNYVKQREKYNYDTLKEQFTFIKNASTSIVYMQFANFMNIDNSLSPVIRYQKLYRRSINIISINNINNNEATVTFESLAQNNTGEILENMLWEAKIGFIMDSISTNMPFHFIVTSYKLKLLRNKNQ ems_3hC_1642_000000001_0001__27__R
NAEEILEKATLIAIEAWMLDKDEEVKKLVRTLARQVRKLLSNNDDDSAKSVLDTLKSVLEDLKS ANPYISVANIMLQNYVKQREKYNYDTLKEQFTFIKNASTSIVYMQFANFMNIDNSLSPVIRYQKLYRRSINIISINNINNNEATVTFESLAQNNTGEILENMLWEAKIGFIMDSISTNMPFHFIVTSYKLKLLRNKNQ ems_3hC_1642_000000001_0001__20__D
NAEEILEKATLIAIEAWMLAKDEEVKKLVRTLARQVRHLLSNNDDDSAKSVLDTLKSVLEDLKS ANPYISVANIMLQNYVKQREKYNYDTLKEQFTFIKNASTSIVYMQFANFMNIDNSLSPVIRYQKLYRRSINIISINNINNNEATVTFESLAQNNTGEILENMLWEAKIGFIMDSISTNMPFHFIVTSYKLKLLRNKNQ ems_3hC_1642_000000001_0001__38__H
NAEEILEKYTLIAIEAWMLAKDEEVKKLVRTLARQVRKLLSNNDDDSAKSVLDTLKSVLEDLKS ANPYISVANIMLQNYVKQREKYNYDTLKEQFTFIKNASTSIVYMQFANFMNIDNSLSPVIRYQKLYRRSINIISINNINNNEATVTFESLAQNNTGEILENMLWEAKIGFIMDSISTNMPFHFIVTSYKLKLLRNKNQ ems_3hC_1642_000000001_0001__9__Y
NAEEILEKATLIAIEAWMLAKDEEVKKLVRTLARQERKLLSNNDDDSAKSVLDTLKSVLEDLKS ANPYISVANIMLQNYVKQREKYNYDTLKEQFTFIKNASTSIVYMQFANFMNIDNSLSPVIRYQKLYRRSINIISINNINNNEATVTFESLAQNNTGEILENMLWEAKIGFIMDSISTNMPFHFIVTSYKLKLLRNKNQ ems_3hC_1642_000000001_0001__36__E
NAEEILEKATLIAIEAWMLAKDENVKKLVRTLARQVRKLLSNNDDDSAKSVLDTLKSVLEDLKS ANPYISVANIMLQNYVKQREKYNYDTLKEQFTFIKNASTSIVYMQFANFMNIDNSLSPVIRYQKLYRRSINIISINNINNNEATVTFESLAQNNTGEILENMLWEAKIGFIMDSISTNMPFHFIVTSYKLKLLRNKNQ ems_3hC_1642_000000001_0001__24__N
NAEEQLEKATLIAIEAWMLAKDEEVKKLVRTLARQVRKLLSNNDDDSAKSVLDTLKSVLEDLKS ANPYISVANIMLQNYVKQREKYNYDTLKEQFTFIKNASTSIVYMQFANFMNIDNSLSPVIRYQKLYRRSINIISINNINNNEATVTFESLAQNNTGEILENMLWEAKIGFIMDSISTNMPFHFIVTSYKLKLLRNKNQ ems_3hC_1642_000000001_0001__5__Q
NAEEILEKATLIAIEAWMLAKDEEVKKLVRTLARQVRKLLSNNDDDSAKSVLDTLKAVLEDLKS ANPYISVANIMLQNYVKQREKYNYDTLKEQFTFIKNASTSIVYMQFANFMNIDNSLSPVIRYQKLYRRSINIISINNINNNEATVTFESLAQNNTGEILENMLWEAKIGFIMDSISTNMPFHFIVTSYKLKLLRNKNQ ems_3hC_1642_000000001_0001__57__A
NAEEILEKATLIAIEAWMLAKDEEVKKLVRTQARQVRKLLSNNDDDSAKSVLDTLKSVLEDLKS ANPYISVANIMLQNYVKQREKYNYDTLKEQFTFIKNASTSIVYMQFANFMNIDNSLSPVIRYQKLYRRSINIISINNINNNEATVTFESLAQNNTGEILENMLWEAKIGFIMDSISTNMPFHFIVTSYKLKLLRNKNQ ems_3hC_1642_000000001_0001__32__Q
NAEEILEKATLIAIEAWMLAKDEEVKKLVRTLARQVRKLLSNNDDDSAKGVLDTLKSVLEDLKS ANPYISVANIMLQNYVKQREKYNYDTLKEQFTFIKNASTSIVYMQFANFMNIDNSLSPVIRYQKLYRRSINIISINNINNNEATVTFESLAQNNTGEILENMLWEAKIGFIMDSISTNMPFHFIVTSYKLKLLRNKNQ ems_3hC_1642_000000001_0001__50__G
NAEEILEKATLIAIEAWMLAKDEEVKKLVRTLARQVRKLLSNNDDPSAKSVLDTLKSVLEDLKS ANPYISVANIMLQNYVKQREKYNYDTLKEQFTFIKNASTSIVYMQFANFMNIDNSLSPVIRYQKLYRRSINIISINNINNNEATVTFESLAQNNTGEILENMLWEAKIGFIMDSISTNMPFHFIVTSYKLKLLRNKNQ ems_3hC_1642_000000001_0001__46__P
NAEEILEKATLIAIEAWMLAKDEEVKKLVRTLARQVRKLLSNNDDDSAKSVLDNLKSVLEDLKS ANPYISVANIMLQNYVKQREKYNYDTLKEQFTFIKNASTSIVYMQFANFMNIDNSLSPVIRYQKLYRRSINIISINNINNNEATVTFESLAQNNTGEILENMLWEAKIGFIMDSISTNMPFHFIVTSYKLKLLRNKNQ ems_3hC_1642_000000001_0001__54__N
NAEEILEKATLIAIEAWMLAKDEEVKKLARTLARQVRKLLSNNDDDSAKSVLDTLKSVLEDLKS ANPYISVANIMLQNYVKQREKYNYDTLKEQFTFIKNASTSIVYMQFANFMNIDNSLSPVIRYQKLYRRSINIISINNINNNEATVTFESLAQNNTGEILENMLWEAKIGFIMDSISTNMPFHFIVTSYKLKLLRNKNQ ems_3hC_1642_000000001_0001__29__A
NAEEILEKATLIAIEAWMLAKDEEVKKLVRTLARQVRKLLSNNDDDSAKSVLDTLKSVLEDLDS ANPYISVANIMLQNYVKQREKYNYDTLKEQFTFIKNASTSIVYMQFANFMNIDNSLSPVIRYQKLYRRSINIISINNINNNEATVTFESLAQNNTGEILENMLWEAKIGFIMDSISTNMPFHFIVTSYKLKLLRNKNQ ems_3hC_1642_000000001_0001__63__D
NAEEILEKATLIAIEAWMLAKDEEVKKLVRTLARQVRKLLSNNDDDSAKSVLDHLKSVLEDLKS ANPYISVANIMLQNYVKQREKYNYDTLKEQFTFIKNASTSIVYMQFANFMNIDNSLSPVIRYQKLYRRSINIISINNINNNEATVTFESLAQNNTGEILENMLWEAKIGFIMDSISTNMPFHFIVTSYKLKLLRNKNQ ems_3hC_1642_000000001_0001__54__H
NAEEILEKATLIHIEAWMLAKDEEVKKLVRTLARQVRKLLSNNDDDSAKSVLDTLKSVLEDLKS ANPYISVANIMLQNYVKQREKYNYDTLKEQFTFIKNASTSIVYMQFANFMNIDNSLSPVIRYQKLYRRSINIISINNINNNEATVTFESLAQNNTGEILENMLWEAKIGFIMDSISTNMPFHFIVTSYKLKLLRNKNQ ems_3hC_1642_000000001_0001__13__H
NAEEILEKATLIAIEAWMLAKDEEVKKLVRTLFRQVRKLLSNNDDDSAKSVLDTLKSVLEDLKS ANPYISVANIMLQNYVKQREKYNYDTLKEQFTFIKNASTSIVYMQFANFMNIDNSLSPVIRYQKLYRRSINIISINNINNNEATVTFESLAQNNTGEILENMLWEAKIGFIMDSISTNMPFHFIVTSYKLKLLRNKNQ ems_3hC_1642_000000001_0001__33__F
NAEEILEKATLIAIEAWMLAKDEEVKKLVRTLARQARKLLSNNDDDSAKSVLDTLKSVLEDLKS ANPYISVANIMLQNYVKQREKYNYDTLKEQFTFIKNASTSIVYMQFANFMNIDNSLSPVIRYQKLYRRSINIISINNINNNEATVTFESLAQNNTGEILENMLWEAKIGFIMDSISTNMPFHFIVTSYKLKLLRNKNQ ems_3hC_1642_000000001_0001__36__A
NAEEILEKATLIAIEAWMLAKDEECKKLVRTLARQVRKLLSNNDDDSAKSVLDTLKSVLEDLKS ANPYISVANIMLQNYVKQREKYNYDTLKEQFTFIKNASTSIVYMQFANFMNIDNSLSPVIRYQKLYRRSINIISINNINNNEATVTFESLAQNNTGEILENMLWEAKIGFIMDSISTNMPFHFIVTSYKLKLLRNKNQ ems_3hC_1642_000000001_0001__25__C
NAEEILEKATLIAIEAWMLAKDEEVKKLVRCLARQVRKLLSNNDDDSAKSVLDTLKSVLEDLKS ANPYISVANIMLQNYVKQREKYNYDTLKEQFTFIKNASTSIVYMQFANFMNIDNSLSPVIRYQKLYRRSINIISINNINNNEATVTFESLAQNNTGEILENMLWEAKIGFIMDSISTNMPFHFIVTSYKLKLLRNKNQ ems_3hC_1642_000000001_0001__31__C
NAEEILEKATLIAIEAWMLAKDEEVKKLVRTLARQVRKLLSNNDIDSAKSVLDTLKSVLEDLKS ANPYISVANIMLQNYVKQREKYNYDTLKEQFTFIKNASTSIVYMQFANFMNIDNSLSPVIRYQKLYRRSINIISINNINNNEATVTFESLAQNNTGEILENMLWEAKIGFIMDSISTNMPFHFIVTSYKLKLLRNKNQ ems_3hC_1642_000000001_0001__45__I
NAEEIMEKATLIAIEAWMLAKDEEVKKLVRTLARQVRKLLSNNDDDSAKSVLDTLKSVLEDLKS ANPYISVANIMLQNYVKQREKYNYDTLKEQFTFIKNASTSIVYMQFANFMNIDNSLSPVIRYQKLYRRSINIISINNINNNEATVTFESLAQNNTGEILENMLWEAKIGFIMDSISTNMPFHFIVTSYKLKLLRNKNQ ems_3hC_1642_000000001_0001__6__M
NAEEILEKATLIAIEAWMLAKDEEVKKLVRTLARQVRKLLSNNDDDSAKSVLDTPKSVLEDLKS ANPYISVANIMLQNYVKQREKYNYDTLKEQFTFIKNASTSIVYMQFANFMNIDNSLSPVIRYQKLYRRSINIISINNINNNEATVTFESLAQNNTGEILENMLWEAKIGFIMDSISTNMPFHFIVTSYKLKLLRNKNQ ems_3hC_1642_000000001_0001__55__P
NAEEILEKATLIAIEAWMLAKDEEVKKLVRTLADQVRKLLSNNDDDSAKSVLDTLKSVLEDLKS ANPYISVANIMLQNYVKQREKYNYDTLKEQFTFIKNASTSIVYMQFANFMNIDNSLSPVIRYQKLYRRSINIISINNINNNEATVTFESLAQNNTGEILENMLWEAKIGFIMDSISTNMPFHFIVTSYKLKLLRNKNQ ems_3hC_1642_000000001_0001__34__D
NAEEILEKATLIAIEAWMLAKDEEVKKLVRTLARYVRKLLSNNDDDSAKSVLDTLKSVLEDLKS ANPYISVANIMLQNYVKQREKYNYDTLKEQFTFIKNASTSIVYMQFANFMNIDNSLSPVIRYQKLYRRSINIISINNINNNEATVTFESLAQNNTGEILENMLWEAKIGFIMDSISTNMPFHFIVTSYKLKLLRNKNQ ems_3hC_1642_000000001_0001__35__Y
NAEEILEKAHLIAIEAWMLAKDEEVKKLVRTLARQVRKLLSNNDDDSAKSVLDTLKSVLEDLKS ANPYISVANIMLQNYVKQREKYNYDTLKEQFTFIKNASTSIVYMQFANFMNIDNSLSPVIRYQKLYRRSINIISINNINNNEATVTFESLAQNNTGEILENMLWEAKIGFIMDSISTNMPFHFIVTSYKLKLLRNKNQ ems_3hC_1642_000000001_0001__10__H
NAEEILEKATLIAIEAWMLAKDEENKKLVRTLARQVRKLLSNNDDDSAKSVLDTLKSVLEDLKS ANPYISVANIMLQNYVKQREKYNYDTLKEQFTFIKNASTSIVYMQFANFMNIDNSLSPVIRYQKLYRRSINIISINNINNNEATVTFESLAQNNTGEILENMLWEAKIGFIMDSISTNMPFHFIVTSYKLKLLRNKNQ ems_3hC_1642_000000001_0001__25__N
TAEEILEKATLIAIEAWMLAKDEEVKKLVRTLARQVRKLLSNNDDDSAKSVLDTLKSVLEDLKS ANPYISVANIMLQNYVKQREKYNYDTLKEQFTFIKNASTSIVYMQFANFMNIDNSLSPVIRYQKLYRRSINIISINNINNNEATVTFESLAQNNTGEILENMLWEAKIGFIMDSISTNMPFHFIVTSYKLKLLRNKNQ ems_3hC_1642_000000001_0001__1__T
NAEEILEKATLIAIEAWMLAKDEEVKKLVRTLARQVRKLLSNNDDDSAKSVLYTLKSVLEDLKS ANPYISVANIMLQNYVKQREKYNYDTLKEQFTFIKNASTSIVYMQFANFMNIDNSLSPVIRYQKLYRRSINIISINNINNNEATVTFESLAQNNTGEILENMLWEAKIGFIMDSISTNMPFHFIVTSYKLKLLRNKNQ ems_3hC_1642_000000001_0001__53__Y
NAEEILEKATLIAIEAWMLAKDEEKKKLVRTLARQVRKLLSNNDDDSAKSVLDTLKSVLEDLKS ANPYISVANIMLQNYVKQREKYNYDTLKEQFTFIKNASTSIVYMQFANFMNIDNSLSPVIRYQKLYRRSINIISINNINNNEATVTFESLAQNNTGEILENMLWEAKIGFIMDSISTNMPFHFIVTSYKLKLLRNKNQ ems_3hC_1642_000000001_0001__25__K
NAEEILEKATLIAIEAWMLAKDEEVKKLVRTLARQIRKLLSNNDDDSAKSVLDTLKSVLEDLKS ANPYISVANIMLQNYVKQREKYNYDTLKEQFTFIKNASTSIVYMQFANFMNIDNSLSPVIRYQKLYRRSINIISINNINNNEATVTFESLAQNNTGEILENMLWEAKIGFIMDSISTNMPFHFIVTSYKLKLLRNKNQ ems_3hC_1642_000000001_0001__36__I
NAEEILEKATLIAIEAWTLAKDEEVKKLVRTLARQVRKLLSNNDDDSAKSVLDTLKSVLEDLKS ANPYISVANIMLQNYVKQREKYNYDTLKEQFTFIKNASTSIVYMQFANFMNIDNSLSPVIRYQKLYRRSINIISINNINNNEATVTFESLAQNNTGEILENMLWEAKIGFIMDSISTNMPFHFIVTSYKLKLLRNKNQ ems_3hC_1642_000000001_0001__18__T
NAEEILEKATLIAIEAWMLAKDEEVKKLVRTLARQVRKLLSNNDDDSAKSVLDTEKSVLEDLKS ANPYISVANIMLQNYVKQREKYNYDTLKEQFTFIKNASTSIVYMQFANFMNIDNSLSPVIRYQKLYRRSINIISINNINNNEATVTFESLAQNNTGEILENMLWEAKIGFIMDSISTNMPFHFIVTSYKLKLLRNKNQ ems_3hC_1642_000000001_0001__55__E
NAEEITEKATLIAIEAWMLAKDEEVKKLVRTLARQVRKLLSNNDDDSAKSVLDTLKSVLEDLKS ANPYISVANIMLQNYVKQREKYNYDTLKEQFTFIKNASTSIVYMQFANFMNIDNSLSPVIRYQKLYRRSINIISINNINNNEATVTFESLAQNNTGEILENMLWEAKIGFIMDSISTNMPFHFIVTSYKLKLLRNKNQ ems_3hC_1642_000000001_0001__6__T
NAEEILEKATLIAIEAWMLAKDEEVKKLVRTLARQHRKLLSNNDDDSAKSVLDTLKSVLEDLKS ANPYISVANIMLQNYVKQREKYNYDTLKEQFTFIKNASTSIVYMQFANFMNIDNSLSPVIRYQKLYRRSINIISINNINNNEATVTFESLAQNNTGEILENMLWEAKIGFIMDSISTNMPFHFIVTSYKLKLLRNKNQ ems_3hC_1642_000000001_0001__36__H
NAEEILEKATLIAIEAWMLAKDEEVKKLVRTLARQDRKLLSNNDDDSAKSVLDTLKSVLEDLKS ANPYISVANIMLQNYVKQREKYNYDTLKEQFTFIKNASTSIVYMQFANFMNIDNSLSPVIRYQKLYRRSINIISINNINNNEATVTFESLAQNNTGEILENMLWEAKIGFIMDSISTNMPFHFIVTSYKLKLLRNKNQ ems_3hC_1642_000000001_0001__36__D
NAEEILEKATLIAIMAWMLAKDEEVKKLVRTLARQVRKLLSNNDDDSAKSVLDTLKSVLEDLKS ANPYISVANIMLQNYVKQREKYNYDTLKEQFTFIKNASTSIVYMQFANFMNIDNSLSPVIRYQKLYRRSINIISINNINNNEATVTFESLAQNNTGEILENMLWEAKIGFIMDSISTNMPFHFIVTSYKLKLLRNKNQ ems_3hC_1642_000000001_0001__15__M
NAEEILEKAGLIAIEAWMLAKDEEVKKLVRTLARQVRKLLSNNDDDSAKSVLDTLKSVLEDLKS ANPYISVANIMLQNYVKQREKYNYDTLKEQFTFIKNASTSIVYMQFANFMNIDNSLSPVIRYQKLYRRSINIISINNINNNEATVTFESLAQNNTGEILENMLWEAKIGFIMDSISTNMPFHFIVTSYKLKLLRNKNQ ems_3hC_1642_000000001_0001__10__G
NAEEILEKATLIAIEAWMLAKDNEVKKLVRTLARQVRKLLSNNDDDSAKSVLDTLKSVLEDLKS ANPYISVANIMLQNYVKQREKYNYDTLKEQFTFIKNASTSIVYMQFANFMNIDNSLSPVIRYQKLYRRSINIISINNINNNEATVTFESLAQNNTGEILENMLWEAKIGFIMDSISTNMPFHFIVTSYKLKLLRNKNQ ems_3hC_1642_000000001_0001__23__N
NAEEILEKATLIAIEAWMLAKDEEVKKLVATLARQVRKLLSNNDDDSAKSVLDTLKSVLEDLKS ANPYISVANIMLQNYVKQREKYNYDTLKEQFTFIKNASTSIVYMQFANFMNIDNSLSPVIRYQKLYRRSINIISINNINNNEATVTFESLAQNNTGEILENMLWEAKIGFIMDSISTNMPFHFIVTSYKLKLLRNKNQ ems_3hC_1642_000000001_0001__30__A
NAEEILEKATLIAIEAWMLAKDEEVKKLVRTLARQVRKLLSNNDDDSAKSVLDFLKSVLEDLKS ANPYISVANIMLQNYVKQREKYNYDTLKEQFTFIKNASTSIVYMQFANFMNIDNSLSPVIRYQKLYRRSINIISINNINNNEATVTFESLAQNNTGEILENMLWEAKIGFIMDSISTNMPFHFIVTSYKLKLLRNKNQ ems_3hC_1642_000000001_0001__54__F
NAEEILEKATLIAIEAWMLAKDEEVKKLVRTLARQVRKLLSNNDDDSAKSVLLTLKSVLEDLKS ANPYISVANIMLQNYVKQREKYNYDTLKEQFTFIKNASTSIVYMQFANFMNIDNSLSPVIRYQKLYRRSINIISINNINNNEATVTFESLAQNNTGEILENMLWEAKIGFIMDSISTNMPFHFIVTSYKLKLLRNKNQ ems_3hC_1642_000000001_0001__53__L
NAEEILEKATLIAIEAWMLAKDEEVKKLVRTLARQVRQLLSNNDDDSAKSVLDTLKSVLEDLKS ANPYISVANIMLQNYVKQREKYNYDTLKEQFTFIKNASTSIVYMQFANFMNIDNSLSPVIRYQKLYRRSINIISINNINNNEATVTFESLAQNNTGEILENMLWEAKIGFIMDSISTNMPFHFIVTSYKLKLLRNKNQ ems_3hC_1642_000000001_0001__38__Q
NAEEILEKATLIAILAWMLAKDEEVKKLVRTLARQVRKLLSNNDDDSAKSVLDTLKSVLEDLKS ANPYISVANIMLQNYVKQREKYNYDTLKEQFTFIKNASTSIVYMQFANFMNIDNSLSPVIRYQKLYRRSINIISINNINNNEATVTFESLAQNNTGEILENMLWEAKIGFIMDSISTNMPFHFIVTSYKLKLLRNKNQ ems_3hC_1642_000000001_0001__15__L
NAEEILEKATLIAIEAWMLAKDEEVKKLVRTLARQVRKLLSNNDDDSAKSVLDTLKSFLEDLKS ANPYISVANIMLQNYVKQREKYNYDTLKEQFTFIKNASTSIVYMQFANFMNIDNSLSPVIRYQKLYRRSINIISINNINNNEATVTFESLAQNNTGEILENMLWEAKIGFIMDSISTNMPFHFIVTSYKLKLLRNKNQ ems_3hC_1642_000000001_0001__58__F
NAEEILEKATLIAIEAWMLAKDEEVKKLVRTLAYQVRKLLSNNDDDSAKSVLDTLKSVLEDLKS ANPYISVANIMLQNYVKQREKYNYDTLKEQFTFIKNASTSIVYMQFANFMNIDNSLSPVIRYQKLYRRSINIISINNINNNEATVTFESLAQNNTGEILENMLWEAKIGFIMDSISTNMPFHFIVTSYKLKLLRNKNQ ems_3hC_1642_000000001_0001__34__Y
NAEEILEKATLCAIEAWMLAKDEEVKKLVRTLARQVRKLLSNNDDDSAKSVLDTLKSVLEDLKS ANPYISVANIMLQNYVKQREKYNYDTLKEQFTFIKNASTSIVYMQFANFMNIDNSLSPVIRYQKLYRRSINIISINNINNNEATVTFESLAQNNTGEILENMLWEAKIGFIMDSISTNMPFHFIVTSYKLKLLRNKNQ ems_3hC_1642_000000001_0001__12__C
NAEEILEKATLIAIEAWMLAKDEEVKKLVRTLARQVRKLLSNNDDDSAKSVLDTLTSVLEDLKS ANPYISVANIMLQNYVKQREKYNYDTLKEQFTFIKNASTSIVYMQFANFMNIDNSLSPVIRYQKLYRRSINIISINNINNNEATVTFESLAQNNTGEILENMLWEAKIGFIMDSISTNMPFHFIVTSYKLKLLRNKNQ ems_3hC_1642_000000001_0001__56__T
NAEEILEKATLIAIEAWMLAKDEEVKKLVRTLARQVRKLLSNNDDDSAKSVLDTLKTVLEDLKS ANPYISVANIMLQNYVKQREKYNYDTLKEQFTFIKNASTSIVYMQFANFMNIDNSLSPVIRYQKLYRRSINIISINNINNNEATVTFESLAQNNTGEILENMLWEAKIGFIMDSISTNMPFHFIVTSYKLKLLRNKNQ ems_3hC_1642_000000001_0001__57__T
NAEEILEKATLIAIEAWMLAKDEEVKKLVRTLARQVRKLLSNNDDDSAKSVLDTLKSVHEDLKS ANPYISVANIMLQNYVKQREKYNYDTLKEQFTFIKNASTSIVYMQFANFMNIDNSLSPVIRYQKLYRRSINIISINNINNNEATVTFESLAQNNTGEILENMLWEAKIGFIMDSISTNMPFHFIVTSYKLKLLRNKNQ ems_3hC_1642_000000001_0001__59__H
YAEEILEKATLIAIEAWMLAKDEEVKKLVRTLARQVRKLLSNNDDDSAKSVLDTLKSVLEDLKS ANPYISVANIMLQNYVKQREKYNYDTLKEQFTFIKNASTSIVYMQFANFMNIDNSLSPVIRYQKLYRRSINIISINNINNNEATVTFESLAQNNTGEILENMLWEAKIGFIMDSISTNMPFHFIVTSYKLKLLRNKNQ ems_3hC_1642_000000001_0001__1__Y
NAEEILEKATLIAIEAWMLAKDEEVKKLVRTLARQVRKLLQNNDDDSAKSVLDTLKSVLEDLKS ANPYISVANIMLQNYVKQREKYNYDTLKEQFTFIKNASTSIVYMQFANFMNIDNSLSPVIRYQKLYRRSINIISINNINNNEATVTFESLAQNNTGEILENMLWEAKIGFIMDSISTNMPFHFIVTSYKLKLLRNKNQ ems_3hC_1642_000000001_0001__41__Q
NAEEILEKATLIAIEAWMLAKDEEVKKLVRTLARQVRKLWSNNDDDSAKSVLDTLKSVLEDLKS ANPYISVANIMLQNYVKQREKYNYDTLKEQFTFIKNASTSIVYMQFANFMNIDNSLSPVIRYQKLYRRSINIISINNINNNEATVTFESLAQNNTGEILENMLWEAKIGFIMDSISTNMPFHFIVTSYKLKLLRNKNQ ems_3hC_1642_000000001_0001__40__W
NAEEIFEKATLIAIEAWMLAKDEEVKKLVRTLARQVRKLLSNNDDDSAKSVLDTLKSVLEDLKS ANPYISVANIMLQNYVKQREKYNYDTLKEQFTFIKNASTSIVYMQFANFMNIDNSLSPVIRYQKLYRRSINIISINNINNNEATVTFESLAQNNTGEILENMLWEAKIGFIMDSISTNMPFHFIVTSYKLKLLRNKNQ ems_3hC_1642_000000001_0001__6__F
NAEEILEKATLIAIEAWMLAKDEEVKKLVRTLARQVAKLLSNNDDDSAKSVLDTLKSVLEDLKS ANPYISVANIMLQNYVKQREKYNYDTLKEQFTFIKNASTSIVYMQFANFMNIDNSLSPVIRYQKLYRRSINIISINNINNNEATVTFESLAQNNTGEILENMLWEAKIGFIMDSISTNMPFHFIVTSYKLKLLRNKNQ ems_3hC_1642_000000001_0001__37__A
NAEEILEMATLIAIEAWMLAKDEEVKKLVRTLARQVRKLLSNNDDDSAKSVLDTLKSVLEDLKS ANPYISVANIMLQNYVKQREKYNYDTLKEQFTFIKNASTSIVYMQFANFMNIDNSLSPVIRYQKLYRRSINIISINNINNNEATVTFESLAQNNTGEILENMLWEAKIGFIMDSISTNMPFHFIVTSYKLKLLRNKNQ ems_3hC_1642_000000001_0001__8__M
NAERILEKATLIAIEAWMLAKDEEVKKLVRTLARQVRKLLSNNDDDSAKSVLDTLKSVLEDLKS ANPYISVANIMLQNYVKQREKYNYDTLKEQFTFIKNASTSIVYMQFANFMNIDNSLSPVIRYQKLYRRSINIISINNINNNEATVTFESLAQNNTGEILENMLWEAKIGFIMDSISTNMPFHFIVTSYKLKLLRNKNQ ems_3hC_1642_000000001_0001__4__R
NAEEILEKATLIAIEAWMLAKDEEVKKLVRTLARQVRKLLSNNDDDSAKSVLDTLKSVLEDWKS ANPYISVANIMLQNYVKQREKYNYDTLKEQFTFIKNASTSIVYMQFANFMNIDNSLSPVIRYQKLYRRSINIISINNINNNEATVTFESLAQNNTGEILENMLWEAKIGFIMDSISTNMPFHFIVTSYKLKLLRNKNQ ems_3hC_1642_000000001_0001__62__W
NAEEILEKATLIAIEAWMLAKDEEVKKLVRTLVRQVRKLLSNNDDDSAKSVLDTLKSVLEDLKS ANPYISVANIMLQNYVKQREKYNYDTLKEQFTFIKNASTSIVYMQFANFMNIDNSLSPVIRYQKLYRRSINIISINNINNNEATVTFESLAQNNTGEILENMLWEAKIGFIMDSISTNMPFHFIVTSYKLKLLRNKNQ ems_3hC_1642_000000001_0001__33__V
NAEEILEKATLIAIEAWMLAKDEEVKKLTRTLARQVRKLLSNNDDDSAKSVLDTLKSVLEDLKS ANPYISVANIMLQNYVKQREKYNYDTLKEQFTFIKNASTSIVYMQFANFMNIDNSLSPVIRYQKLYRRSINIISINNINNNEATVTFESLAQNNTGEILENMLWEAKIGFIMDSISTNMPFHFIVTSYKLKLLRNKNQ ems_3hC_1642_000000001_0001__29__T
NAEEILEKATLFAIEAWMLAKDEEVKKLVRTLARQVRKLLSNNDDDSAKSVLDTLKSVLEDLKS ANPYISVANIMLQNYVKQREKYNYDTLKEQFTFIKNASTSIVYMQFANFMNIDNSLSPVIRYQKLYRRSINIISINNINNNEATVTFESLAQNNTGEILENMLWEAKIGFIMDSISTNMPFHFIVTSYKLKLLRNKNQ ems_3hC_1642_000000001_0001__12__F
NAEEIIEKATLIAIEAWMLAKDEEVKKLVRTLARQVRKLLSNNDDDSAKSVLDTLKSVLEDLKS ANPYISVANIMLQNYVKQREKYNYDTLKEQFTFIKNASTSIVYMQFANFMNIDNSLSPVIRYQKLYRRSINIISINNINNNEATVTFESLAQNNTGEILENMLWEAKIGFIMDSISTNMPFHFIVTSYKLKLLRNKNQ ems_3hC_1642_000000001_0001__6__I
NAEEILEKATLIAIEAWMLAKDEEVKKLRRTLARQVRKLLSNNDDDSAKSVLDTLKSVLEDLKS ANPYISVANIMLQNYVKQREKYNYDTLKEQFTFIKNASTSIVYMQFANFMNIDNSLSPVIRYQKLYRRSINIISINNINNNEATVTFESLAQNNTGEILENMLWEAKIGFIMDSISTNMPFHFIVTSYKLKLLRNKNQ ems_3hC_1642_000000001_0001__29__R
NAEEILEKATLIAIEAWMLAKDEEVKKLVRTLARQVRKLLSNNDDDSAKSVLDTLKSVLEDLLS ANPYISVANIMLQNYVKQREKYNYDTLKEQFTFIKNASTSIVYMQFANFMNIDNSLSPVIRYQKLYRRSINIISINNINNNEATVTFESLAQNNTGEILENMLWEAKIGFIMDSISTNMPFHFIVTSYKLKLLRNKNQ ems_3hC_1642_000000001_0001__63__L
NAEEILEKATLIYIEAWMLAKDEEVKKLVRTLARQVRKLLSNNDDDSAKSVLDTLKSVLEDLKS ANPYISVANIMLQNYVKQREKYNYDTLKEQFTFIKNASTSIVYMQFANFMNIDNSLSPVIRYQKLYRRSINIISINNINNNEATVTFESLAQNNTGEILENMLWEAKIGFIMDSISTNMPFHFIVTSYKLKLLRNKNQ ems_3hC_1642_000000001_0001__13__Y
NAEEILEKATLIAIEAWMLAKDEEVKKLVRTLARQVRKLLSNNDDFSAKSVLDTLKSVLEDLKS ANPYISVANIMLQNYVKQREKYNYDTLKEQFTFIKNASTSIVYMQFANFMNIDNSLSPVIRYQKLYRRSINIISINNINNNEATVTFESLAQNNTGEILENMLWEAKIGFIMDSISTNMPFHFIVTSYKLKLLRNKNQ ems_3hC_1642_000000001_0001__46__F
NAEEILEKATLIKIEAWMLAKDEEVKKLVRTLARQVRKLLSNNDDDSAKSVLDTLKSVLEDLKS ANPYISVANIMLQNYVKQREKYNYDTLKEQFTFIKNASTSIVYMQFANFMNIDNSLSPVIRYQKLYRRSINIISINNINNNEATVTFESLAQNNTGEILENMLWEAKIGFIMDSISTNMPFHFIVTSYKLKLLRNKNQ ems_3hC_1642_000000001_0001__13__K
NAEEILEKATLIAIEAWMLAKDEEVKKLVRTLARQVRKLLSNNDDDSAKSVLDMLKSVLEDLKS ANPYISVANIMLQNYVKQREKYNYDTLKEQFTFIKNASTSIVYMQFANFMNIDNSLSPVIRYQKLYRRSINIISINNINNNEATVTFESLAQNNTGEILENMLWEAKIGFIMDSISTNMPFHFIVTSYKLKLLRNKNQ ems_3hC_1642_000000001_0001__54__M
NAEEILEKATLIAIEAWMLAKDEEVKKLVRTLARQVRKLLSNDDDDSAKSVLDTLKSVLEDLKS ANPYISVANIMLQNYVKQREKYNYDTLKEQFTFIKNASTSIVYMQFANFMNIDNSLSPVIRYQKLYRRSINIISINNINNNEATVTFESLAQNNTGEILENMLWEAKIGFIMDSISTNMPFHFIVTSYKLKLLRNKNQ ems_3hC_1642_000000001_0001__43__D
NAEEILEKATLIAIEAWMLAKDEEVKKLVRTLARQVRILLSNNDDDSAKSVLDTLKSVLEDLKS ANPYISVANIMLQNYVKQREKYNYDTLKEQFTFIKNASTSIVYMQFANFMNIDNSLSPVIRYQKLYRRSINIISINNINNNEATVTFESLAQNNTGEILENMLWEAKIGFIMDSISTNMPFHFIVTSYKLKLLRNKNQ ems_3hC_1642_000000001_0001__38__I
NAEEILEKATLIAIEAWMLAKDEEVKKLVRTLARHVRKLLSNNDDDSAKSVLDTLKSVLEDLKS ANPYISVANIMLQNYVKQREKYNYDTLKEQFTFIKNASTSIVYMQFANFMNIDNSLSPVIRYQKLYRRSINIISINNINNNEATVTFESLAQNNTGEILENMLWEAKIGFIMDSISTNMPFHFIVTSYKLKLLRNKNQ ems_3hC_1642_000000001_0001__35__H
NAEEILEKATLIAIEAWMLAKDEEVKKLVRTLARQVRKLLSNNDDDSAKSVLDTLKSVLEKLKS ANPYISVANIMLQNYVKQREKYNYDTLKEQFTFIKNASTSIVYMQFANFMNIDNSLSPVIRYQKLYRRSINIISINNINNNEATVTFESLAQNNTGEILENMLWEAKIGFIMDSISTNMPFHFIVTSYKLKLLRNKNQ ems_3hC_1642_000000001_0001__61__K
NAEEILEKATLIAIEAWMLAKDEEVKKLVRTLARQVRKLLSNNDDDSAKSVLFTLKSVLEDLKS ANPYISVANIMLQNYVKQREKYNYDTLKEQFTFIKNASTSIVYMQFANFMNIDNSLSPVIRYQKLYRRSINIISINNINNNEATVTFESLAQNNTGEILENMLWEAKIGFIMDSISTNMPFHFIVTSYKLKLLRNKNQ ems_3hC_1642_000000001_0001__53__F
NAEEILEKATLIAIEAWMLAKDEEVKKLVRTLAKQVRKLLSNNDDDSAKSVLDTLKSVLEDLKS ANPYISVANIMLQNYVKQREKYNYDTLKEQFTFIKNASTSIVYMQFANFMNIDNSLSPVIRYQKLYRRSINIISINNINNNEATVTFESLAQNNTGEILENMLWEAKIGFIMDSISTNMPFHFIVTSYKLKLLRNKNQ ems_3hC_1642_000000001_0001__34__K
NAEEILEKATLIAIEAWMLAKDEEVKKLVRTLARQVRKLLSNNDDDSSKSVLDTLKSVLEDLKS ANPYISVANIMLQNYVKQREKYNYDTLKEQFTFIKNASTSIVYMQFANFMNIDNSLSPVIRYQKLYRRSINIISINNINNNEATVTFESLAQNNTGEILENMLWEAKIGFIMDSISTNMPFHFIVTSYKLKLLRNKNQ ems_3hC_1642_000000001_0001__48__S
NAEEILEKATLIAIGAWMLAKDEEVKKLVRTLARQVRKLLSNNDDDSAKSVLDTLKSVLEDLKS ANPYISVANIMLQNYVKQREKYNYDTLKEQFTFIKNASTSIVYMQFANFMNIDNSLSPVIRYQKLYRRSINIISINNINNNEATVTFESLAQNNTGEILENMLWEAKIGFIMDSISTNMPFHFIVTSYKLKLLRNKNQ ems_3hC_1642_000000001_0001__15__G
NAEEILEKATLIAIEAWMLAKDVEVKKLVRTLARQVRKLLSNNDDDSAKSVLDTLKSVLEDLKS ANPYISVANIMLQNYVKQREKYNYDTLKEQFTFIKNASTSIVYMQFANFMNIDNSLSPVIRYQKLYRRSINIISINNINNNEATVTFESLAQNNTGEILENMLWEAKIGFIMDSISTNMPFHFIVTSYKLKLLRNKNQ ems_3hC_1642_000000001_0001__23__V
NAEEILEKATLIAIEAWMLAKDEEVKKLVRTLARQVRKLLENNDDDSAKSVLDTLKSVLEDLKS ANPYISVANIMLQNYVKQREKYNYDTLKEQFTFIKNASTSIVYMQFANFMNIDNSLSPVIRYQKLYRRSINIISINNINNNEATVTFESLAQNNTGEILENMLWEAKIGFIMDSISTNMPFHFIVTSYKLKLLRNKNQ ems_3hC_1642_000000001_0001__41__E
NAEEILEKATLIAIEAWMLAKDEEVKKLVRTLARQVRKLLSNNDDDSARSVLDTLKSVLEDLKS ANPYISVANIMLQNYVKQREKYNYDTLKEQFTFIKNASTSIVYMQFANFMNIDNSLSPVIRYQKLYRRSINIISINNINNNEATVTFESLAQNNTGEILENMLWEAKIGFIMDSISTNMPFHFIVTSYKLKLLRNKNQ ems_3hC_1642_000000001_0001__49__R
NAEEILEKATLIAICAWMLAKDEEVKKLVRTLARQVRKLLSNNDDDSAKSVLDTLKSVLEDLKS ANPYISVANIMLQNYVKQREKYNYDTLKEQFTFIKNASTSIVYMQFANFMNIDNSLSPVIRYQKLYRRSINIISINNINNNEATVTFESLAQNNTGEILENMLWEAKIGFIMDSISTNMPFHFIVTSYKLKLLRNKNQ ems_3hC_1642_000000001_0001__15__C
NAEEILEKATLIAIEAWMLAKDEEVKILVRTLARQVRKLLSNNDDDSAKSVLDTLKSVLEDLKS ANPYISVANIMLQNYVKQREKYNYDTLKEQFTFIKNASTSIVYMQFANFMNIDNSLSPVIRYQKLYRRSINIISINNINNNEATVTFESLAQNNTGEILENMLWEAKIGFIMDSISTNMPFHFIVTSYKLKLLRNKNQ ems_3hC_1642_000000001_0001__27__I
NAEEILEKATLIAIEAWMLAKDEEVKKLVRTLARQVRKCLSNNDDDSAKSVLDTLKSVLEDLKS ANPYISVANIMLQNYVKQREKYNYDTLKEQFTFIKNASTSIVYMQFANFMNIDNSLSPVIRYQKLYRRSINIISINNINNNEATVTFESLAQNNTGEILENMLWEAKIGFIMDSISTNMPFHFIVTSYKLKLLRNKNQ ems_3hC_1642_000000001_0001__39__C
NAEEILEKAPLIAIEAWMLAKDEEVKKLVRTLARQVRKLLSNNDDDSAKSVLDTLKSVLEDLKS ANPYISVANIMLQNYVKQREKYNYDTLKEQFTFIKNASTSIVYMQFANFMNIDNSLSPVIRYQKLYRRSINIISINNINNNEATVTFESLAQNNTGEILENMLWEAKIGFIMDSISTNMPFHFIVTSYKLKLLRNKNQ ems_3hC_1642_000000001_0001__10__P
NAEEILEKATLIAIEAWMLAKDEEVKKLVRTLARQVRKLKSNNDDDSAKSVLDTLKSVLEDLKS ANPYISVANIMLQNYVKQREKYNYDTLKEQFTFIKNASTSIVYMQFANFMNIDNSLSPVIRYQKLYRRSINIISINNINNNEATVTFESLAQNNTGEILENMLWEAKIGFIMDSISTNMPFHFIVTSYKLKLLRNKNQ ems_3hC_1642_000000001_0001__40__K
NAEEILEKATLIAIEAWMLAKDEEVKKLVRTLARQVRKLLSNNDGDSAKSVLDTLKSVLEDLKS ANPYISVANIMLQNYVKQREKYNYDTLKEQFTFIKNASTSIVYMQFANFMNIDNSLSPVIRYQKLYRRSINIISINNINNNEATVTFESLAQNNTGEILENMLWEAKIGFIMDSISTNMPFHFIVTSYKLKLLRNKNQ ems_3hC_1642_000000001_0001__45__G
NAEEILEKATDIAIEAWMLAKDEEVKKLVRTLARQVRKLLSNNDDDSAKSVLDTLKSVLEDLKS ANPYISVANIMLQNYVKQREKYNYDTLKEQFTFIKNASTSIVYMQFANFMNIDNSLSPVIRYQKLYRRSINIISINNINNNEATVTFESLAQNNTGEILENMLWEAKIGFIMDSISTNMPFHFIVTSYKLKLLRNKNQ ems_3hC_1642_000000001_0001__11__D
NAEEILEKATLIAIEAWWLAKDEEVKKLVRTLARQVRKLLSNNDDDSAKSVLDTLKSVLEDLKS ANPYISVANIMLQNYVKQREKYNYDTLKEQFTFIKNASTSIVYMQFANFMNIDNSLSPVIRYQKLYRRSINIISINNINNNEATVTFESLAQNNTGEILENMLWEAKIGFIMDSISTNMPFHFIVTSYKLKLLRNKNQ ems_3hC_1642_000000001_0001__18__W
NAEEILEHATLIAIEAWMLAKDEEVKKLVRTLARQVRKLLSNNDDDSAKSVLDTLKSVLEDLKS ANPYISVANIMLQNYVKQREKYNYDTLKEQFTFIKNASTSIVYMQFANFMNIDNSLSPVIRYQKLYRRSINIISINNINNNEATVTFESLAQNNTGEILENMLWEAKIGFIMDSISTNMPFHFIVTSYKLKLLRNKNQ ems_3hC_1642_000000001_0001__8__H
NAEEILEKATLIAIEAWMLAKDEEVKKLVRTLARQVRKLLSNNDDDSAKSVLDTLKSVLEDAKS ANPYISVANIMLQNYVKQREKYNYDTLKEQFTFIKNASTSIVYMQFANFMNIDNSLSPVIRYQKLYRRSINIISINNINNNEATVTFESLAQNNTGEILENMLWEAKIGFIMDSISTNMPFHFIVTSYKLKLLRNKNQ ems_3hC_1642_000000001_0001__62__A
NAEEILEKATLIAIEAWMLAKDEEVKKLVRTLARQVRKLLSNNDDDSAKSVTDTLKSVLEDLKS ANPYISVANIMLQNYVKQREKYNYDTLKEQFTFIKNASTSIVYMQFANFMNIDNSLSPVIRYQKLYRRSINIISINNINNNEATVTFESLAQNNTGEILENMLWEAKIGFIMDSISTNMPFHFIVTSYKLKLLRNKNQ ems_3hC_1642_000000001_0001__52__T
NAEEILEKATLIAIEAWMLAKDEEVKKLCRTLARQVRKLLSNNDDDSAKSVLDTLKSVLEDLKS ANPYISVANIMLQNYVKQREKYNYDTLKEQFTFIKNASTSIVYMQFANFMNIDNSLSPVIRYQKLYRRSINIISINNINNNEATVTFESLAQNNTGEILENMLWEAKIGFIMDSISTNMPFHFIVTSYKLKLLRNKNQ ems_3hC_1642_000000001_0001__29__C
NAEEILEKATLIAIEAWDLAKDEEVKKLVRTLARQVRKLLSNNDDDSAKSVLDTLKSVLEDLKS ANPYISVANIMLQNYVKQREKYNYDTLKEQFTFIKNASTSIVYMQFANFMNIDNSLSPVIRYQKLYRRSINIISINNINNNEATVTFESLAQNNTGEILENMLWEAKIGFIMDSISTNMPFHFIVTSYKLKLLRNKNQ ems_3hC_1642_000000001_0001__18__D
NAEEILEKATLIAIEAWMLAKDEEVKKLVRTLARQVRKLLSNNDDDSAKSYLDTLKSVLEDLKS ANPYISVANIMLQNYVKQREKYNYDTLKEQFTFIKNASTSIVYMQFANFMNIDNSLSPVIRYQKLYRRSINIISINNINNNEATVTFESLAQNNTGEILENMLWEAKIGFIMDSISTNMPFHFIVTSYKLKLLRNKNQ ems_3hC_1642_000000001_0001__51__Y
NAEEILEKATLILIEAWMLAKDEEVKKLVRTLARQVRKLLSNNDDDSAKSVLDTLKSVLEDLKS ANPYISVANIMLQNYVKQREKYNYDTLKEQFTFIKNASTSIVYMQFANFMNIDNSLSPVIRYQKLYRRSINIISINNINNNEATVTFESLAQNNTGEILENMLWEAKIGFIMDSISTNMPFHFIVTSYKLKLLRNKNQ ems_3hC_1642_000000001_0001__13__L
NAEEILEKATLIAIEAWMLAKDEEVKKLVHTLARQVRKLLSNNDDDSAKSVLDTLKSVLEDLKS ANPYISVANIMLQNYVKQREKYNYDTLKEQFTFIKNASTSIVYMQFANFMNIDNSLSPVIRYQKLYRRSINIISINNINNNEATVTFESLAQNNTGEILENMLWEAKIGFIMDSISTNMPFHFIVTSYKLKLLRNKNQ ems_3hC_1642_000000001_0001__30__H
NAEEILEKATLIAIEIWMLAKDEEVKKLVRTLARQVRKLLSNNDDDSAKSVLDTLKSVLEDLKS ANPYISVANIMLQNYVKQREKYNYDTLKEQFTFIKNASTSIVYMQFANFMNIDNSLSPVIRYQKLYRRSINIISINNINNNEATVTFESLAQNNTGEILENMLWEAKIGFIMDSISTNMPFHFIVTSYKLKLLRNKNQ ems_3hC_1642_000000001_0001__16__I
NAEEILEKATLIAIEAWRLAKDEEVKKLVRTLARQVRKLLSNNDDDSAKSVLDTLKSVLEDLKS ANPYISVANIMLQNYVKQREKYNYDTLKEQFTFIKNASTSIVYMQFANFMNIDNSLSPVIRYQKLYRRSINIISINNINNNEATVTFESLAQNNTGEILENMLWEAKIGFIMDSISTNMPFHFIVTSYKLKLLRNKNQ ems_3hC_1642_000000001_0001__18__R
NAEEILEKATLIAIEAWMLAKDEEVKKLVRTLATQVRKLLSNNDDDSAKSVLDTLKSVLEDLKS ANPYISVANIMLQNYVKQREKYNYDTLKEQFTFIKNASTSIVYMQFANFMNIDNSLSPVIRYQKLYRRSINIISINNINNNEATVTFESLAQNNTGEILENMLWEAKIGFIMDSISTNMPFHFIVTSYKLKLLRNKNQ ems_3hC_1642_000000001_0001__34__T
NAEEILEKATLIAIEAWMLAKDEEVKKLLRTLARQVRKLLSNNDDDSAKSVLDTLKSVLEDLKS ANPYISVANIMLQNYVKQREKYNYDTLKEQFTFIKNASTSIVYMQFANFMNIDNSLSPVIRYQKLYRRSINIISINNINNNEATVTFESLAQNNTGEILENMLWEAKIGFIMDSISTNMPFHFIVTSYKLKLLRNKNQ ems_3hC_1642_000000001_0001__29__L
NAEEILEKATLIAIEAWMLAKDEEVKKLVRTLARQVRKLLSNNDDDSAKSVLDTLKSVLEDLVS ANPYISVANIMLQNYVKQREKYNYDTLKEQFTFIKNASTSIVYMQFANFMNIDNSLSPVIRYQKLYRRSINIISINNINNNEATVTFESLAQNNTGEILENMLWEAKIGFIMDSISTNMPFHFIVTSYKLKLLRNKNQ ems_3hC_1642_000000001_0001__63__V
NAEEILEKATLIACEAWMLAKDEEVKKLVRTLARQVRKLLSNNDDDSAKSVLDTLKSVLEDLKS ANPYISVANIMLQNYVKQREKYNYDTLKEQFTFIKNASTSIVYMQFANFMNIDNSLSPVIRYQKLYRRSINIISINNINNNEATVTFESLAQNNTGEILENMLWEAKIGFIMDSISTNMPFHFIVTSYKLKLLRNKNQ ems_3hC_1642_000000001_0001__14__C
NAEEILEKATLIAIEAWMLAKDEEVKKLVRTLARQVRKLLSLNDDDSAKSVLDTLKSVLEDLKS ANPYISVANIMLQNYVKQREKYNYDTLKEQFTFIKNASTSIVYMQFANFMNIDNSLSPVIRYQKLYRRSINIISINNINNNEATVTFESLAQNNTGEILENMLWEAKIGFIMDSISTNMPFHFIVTSYKLKLLRNKNQ ems_3hC_1642_000000001_0001__42__L
NAEEILEKATLIAIEAWMLAKDEEVKKLVRRLARQVRKLLSNNDDDSAKSVLDTLKSVLEDLKS ANPYISVANIMLQNYVKQREKYNYDTLKEQFTFIKNASTSIVYMQFANFMNIDNSLSPVIRYQKLYRRSINIISINNINNNEATVTFESLAQNNTGEILENMLWEAKIGFIMDSISTNMPFHFIVTSYKLKLLRNKNQ ems_3hC_1642_000000001_0001__31__R
NAEEILEKATLIAIEAWMLASDEEVKKLVRTLARQVRKLLSNNDDDSAKSVLDTLKSVLEDLKS ANPYISVANIMLQNYVKQREKYNYDTLKEQFTFIKNASTSIVYMQFANFMNIDNSLSPVIRYQKLYRRSINIISINNINNNEATVTFESLAQNNTGEILENMLWEAKIGFIMDSISTNMPFHFIVTSYKLKLLRNKNQ ems_3hC_1642_000000001_0001__21__S
NAEEILEKATLIDIEAWMLAKDEEVKKLVRTLARQVRKLLSNNDDDSAKSVLDTLKSVLEDLKS ANPYISVANIMLQNYVKQREKYNYDTLKEQFTFIKNASTSIVYMQFANFMNIDNSLSPVIRYQKLYRRSINIISINNINNNEATVTFESLAQNNTGEILENMLWEAKIGFIMDSISTNMPFHFIVTSYKLKLLRNKNQ ems_3hC_1642_000000001_0001__13__D
NAEEILEKATLIAIEAWMLAKDEEVKKLVRTLARQVRKLLSNNDEDSAKSVLDTLKSVLEDLKS ANPYISVANIMLQNYVKQREKYNYDTLKEQFTFIKNASTSIVYMQFANFMNIDNSLSPVIRYQKLYRRSINIISINNINNNEATVTFESLAQNNTGEILENMLWEAKIGFIMDSISTNMPFHFIVTSYKLKLLRNKNQ ems_3hC_1642_000000001_0001__45__E
NAEEILEKATLIAIEAWMLAKDEEVWKLVRTLARQVRKLLSNNDDDSAKSVLDTLKSVLEDLKS ANPYISVANIMLQNYVKQREKYNYDTLKEQFTFIKNASTSIVYMQFANFMNIDNSLSPVIRYQKLYRRSINIISINNINNNEATVTFESLAQNNTGEILENMLWEAKIGFIMDSISTNMPFHFIVTSYKLKLLRNKNQ ems_3hC_1642_000000001_0001__26__W
NAEEILEKATLIAIEAWMLCKDEEVKKLVRTLARQVRKLLSNNDDDSAKSVLDTLKSVLEDLKS ANPYISVANIMLQNYVKQREKYNYDTLKEQFTFIKNASTSIVYMQFANFMNIDNSLSPVIRYQKLYRRSINIISINNINNNEATVTFESLAQNNTGEILENMLWEAKIGFIMDSISTNMPFHFIVTSYKLKLLRNKNQ ems_3hC_1642_000000001_0001__20__C
NAEEILEKATLIAIEAWMLAKDEEVDKLVRTLARQVRKLLSNNDDDSAKSVLDTLKSVLEDLKS ANPYISVANIMLQNYVKQREKYNYDTLKEQFTFIKNASTSIVYMQFANFMNIDNSLSPVIRYQKLYRRSINIISINNINNNEATVTFESLAQNNTGEILENMLWEAKIGFIMDSISTNMPFHFIVTSYKLKLLRNKNQ ems_3hC_1642_000000001_0001__26__D
NAEEILEKATLIAIHAWMLAKDEEVKKLVRTLARQVRKLLSNNDDDSAKSVLDTLKSVLEDLKS ANPYISVANIMLQNYVKQREKYNYDTLKEQFTFIKNASTSIVYMQFANFMNIDNSLSPVIRYQKLYRRSINIISINNINNNEATVTFESLAQNNTGEILENMLWEAKIGFIMDSISTNMPFHFIVTSYKLKLLRNKNQ ems_3hC_1642_000000001_0001__15__H
NAEEILEKATLIAIEAWMLAKDEEVKKLDRTLARQVRKLLSNNDDDSAKSVLDTLKSVLEDLKS ANPYISVANIMLQNYVKQREKYNYDTLKEQFTFIKNASTSIVYMQFANFMNIDNSLSPVIRYQKLYRRSINIISINNINNNEATVTFESLAQNNTGEILENMLWEAKIGFIMDSISTNMPFHFIVTSYKLKLLRNKNQ ems_3hC_1642_000000001_0001__29__D
NAEEILEKATLIAIEAWMLAIDEEVKKLVRTLARQVRKLLSNNDDDSAKSVLDTLKSVLEDLKS ANPYISVANIMLQNYVKQREKYNYDTLKEQFTFIKNASTSIVYMQFANFMNIDNSLSPVIRYQKLYRRSINIISINNINNNEATVTFESLAQNNTGEILENMLWEAKIGFIMDSISTNMPFHFIVTSYKLKLLRNKNQ ems_3hC_1642_000000001_0001__21__I
NAEEILEKATLIAIEAWMLAKDEEVKKLVRTLARQWRKLLSNNDDDSAKSVLDTLKSVLEDLKS ANPYISVANIMLQNYVKQREKYNYDTLKEQFTFIKNASTSIVYMQFANFMNIDNSLSPVIRYQKLYRRSINIISINNINNNEATVTFESLAQNNTGEILENMLWEAKIGFIMDSISTNMPFHFIVTSYKLKLLRNKNQ ems_3hC_1642_000000001_0001__36__W
NAEEILEKATLIAIEAWMLAKDEEVKKLVRYLARQVRKLLSNNDDDSAKSVLDTLKSVLEDLKS ANPYISVANIMLQNYVKQREKYNYDTLKEQFTFIKNASTSIVYMQFANFMNIDNSLSPVIRYQKLYRRSINIISINNINNNEATVTFESLAQNNTGEILENMLWEAKIGFIMDSISTNMPFHFIVTSYKLKLLRNKNQ ems_3hC_1642_000000001_0001__31__Y
NAEEILEKATLIAIEAWMLAKDEEVKKLVRTLARQVRKLLSNNDDDSAKSVLDTFKSVLEDLKS ANPYISVANIMLQNYVKQREKYNYDTLKEQFTFIKNASTSIVYMQFANFMNIDNSLSPVIRYQKLYRRSINIISINNINNNEATVTFESLAQNNTGEILENMLWEAKIGFIMDSISTNMPFHFIVTSYKLKLLRNKNQ ems_3hC_1642_000000001_0001__55__F
NAEEILEKATLIAIEAWMLAKDEEVHKLVRTLARQVRKLLSNNDDDSAKSVLDTLKSVLEDLKS ANPYISVANIMLQNYVKQREKYNYDTLKEQFTFIKNASTSIVYMQFANFMNIDNSLSPVIRYQKLYRRSINIISINNINNNEATVTFESLAQNNTGEILENMLWEAKIGFIMDSISTNMPFHFIVTSYKLKLLRNKNQ ems_3hC_1642_000000001_0001__26__H
NAEEILEKATLIAIEAWMLAKDEEVKKLVRTLARQVRKLLSNNDDDSAKSVLDTLKSVLETLKS ANPYISVANIMLQNYVKQREKYNYDTLKEQFTFIKNASTSIVYMQFANFMNIDNSLSPVIRYQKLYRRSINIISINNINNNEATVTFESLAQNNTGEILENMLWEAKIGFIMDSISTNMPFHFIVTSYKLKLLRNKNQ ems_3hC_1642_000000001_0001__61__T
NAEERLEKATLIAIEAWMLAKDEEVKKLVRTLARQVRKLLSNNDDDSAKSVLDTLKSVLEDLKS ANPYISVANIMLQNYVKQREKYNYDTLKEQFTFIKNASTSIVYMQFANFMNIDNSLSPVIRYQKLYRRSINIISINNINNNEATVTFESLAQNNTGEILENMLWEAKIGFIMDSISTNMPFHFIVTSYKLKLLRNKNQ ems_3hC_1642_000000001_0001__5__R
NAEEILEKATLIAIEAWMLAKDEEVKKLVRTLARQVRKLLSNHDDDSAKSVLDTLKSVLEDLKS ANPYISVANIMLQNYVKQREKYNYDTLKEQFTFIKNASTSIVYMQFANFMNIDNSLSPVIRYQKLYRRSINIISINNINNNEATVTFESLAQNNTGEILENMLWEAKIGFIMDSISTNMPFHFIVTSYKLKLLRNKNQ ems_3hC_1642_000000001_0001__43__H
NAEEILEKATLIAIEAWMLAKDCEVKKLVRTLARQVRKLLSNNDDDSAKSVLDTLKSVLEDLKS ANPYISVANIMLQNYVKQREKYNYDTLKEQFTFIKNASTSIVYMQFANFMNIDNSLSPVIRYQKLYRRSINIISINNINNNEATVTFESLAQNNTGEILENMLWEAKIGFIMDSISTNMPFHFIVTSYKLKLLRNKNQ ems_3hC_1642_000000001_0001__23__C
NAEEILEKATLIWIEAWMLAKDEEVKKLVRTLARQVRKLLSNNDDDSAKSVLDTLKSVLEDLKS ANPYISVANIMLQNYVKQREKYNYDTLKEQFTFIKNASTSIVYMQFANFMNIDNSLSPVIRYQKLYRRSINIISINNINNNEATVTFESLAQNNTGEILENMLWEAKIGFIMDSISTNMPFHFIVTSYKLKLLRNKNQ ems_3hC_1642_000000001_0001__13__W
NAEEILEKATLIAIEAWMLAKDEEVKKLVRTRARQVRKLLSNNDDDSAKSVLDTLKSVLEDLKS ANPYISVANIMLQNYVKQREKYNYDTLKEQFTFIKNASTSIVYMQFANFMNIDNSLSPVIRYQKLYRRSINIISINNINNNEATVTFESLAQNNTGEILENMLWEAKIGFIMDSISTNMPFHFIVTSYKLKLLRNKNQ ems_3hC_1642_000000001_0001__32__R
NAEEILEKATLIAIEAWMLAKDEEVKKLVRTLRRQVRKLLSNNDDDSAKSVLDTLKSVLEDLKS ANPYISVANIMLQNYVKQREKYNYDTLKEQFTFIKNASTSIVYMQFANFMNIDNSLSPVIRYQKLYRRSINIISINNINNNEATVTFESLAQNNTGEILENMLWEAKIGFIMDSISTNMPFHFIVTSYKLKLLRNKNQ ems_3hC_1642_000000001_0001__33__R
NAEEILEKATLIAIEAWMLAKDEEVKKLVRTLARQVRKLLSNNDDDHAKSVLDTLKSVLEDLKS ANPYISVANIMLQNYVKQREKYNYDTLKEQFTFIKNASTSIVYMQFANFMNIDNSLSPVIRYQKLYRRSINIISINNINNNEATVTFESLAQNNTGEILENMLWEAKIGFIMDSISTNMPFHFIVTSYKLKLLRNKNQ ems_3hC_1642_000000001_0001__47__H
NAEEILEKATLIAIEAWMLAKDEEVKKLVRTLARQVRKLLSNNDDDSAKSVLDTLKIVLEDLKS ANPYISVANIMLQNYVKQREKYNYDTLKEQFTFIKNASTSIVYMQFANFMNIDNSLSPVIRYQKLYRRSINIISINNINNNEATVTFESLAQNNTGEILENMLWEAKIGFIMDSISTNMPFHFIVTSYKLKLLRNKNQ ems_3hC_1642_000000001_0001__57__I
NAEEILEKATLIAIEAWMLAKDEEVKKLVRTLARQVRKLLSNNDDDSAKSVLDTLKSVLEDPKS ANPYISVANIMLQNYVKQREKYNYDTLKEQFTFIKNASTSIVYMQFANFMNIDNSLSPVIRYQKLYRRSINIISINNINNNEATVTFESLAQNNTGEILENMLWEAKIGFIMDSISTNMPFHFIVTSYKLKLLRNKNQ ems_3hC_1642_000000001_0001__62__P
NAEEILEKATLIAIEAWMLAKDEEVVKLVRTLARQVRKLLSNNDDDSAKSVLDTLKSVLEDLKS ANPYISVANIMLQNYVKQREKYNYDTLKEQFTFIKNASTSIVYMQFANFMNIDNSLSPVIRYQKLYRRSINIISINNINNNEATVTFESLAQNNTGEILENMLWEAKIGFIMDSISTNMPFHFIVTSYKLKLLRNKNQ ems_3hC_1642_000000001_0001__26__V
NAEEILEKATLIAIEAWMLAKDEEVKKLVRTLARQVRKLLSNNDDDSAKSVLDTLESVLEDLKS ANPYISVANIMLQNYVKQREKYNYDTLKEQFTFIKNASTSIVYMQFANFMNIDNSLSPVIRYQKLYRRSINIISINNINNNEATVTFESLAQNNTGEILENMLWEAKIGFIMDSISTNMPFHFIVTSYKLKLLRNKNQ ems_3hC_1642_000000001_0001__56__E
NAEPILEKATLIAIEAWMLAKDEEVKKLVRTLARQVRKLLSNNDDDSAKSVLDTLKSVLEDLKS ANPYISVANIMLQNYVKQREKYNYDTLKEQFTFIKNASTSIVYMQFANFMNIDNSLSPVIRYQKLYRRSINIISINNINNNEATVTFESLAQNNTGEILENMLWEAKIGFIMDSISTNMPFHFIVTSYKLKLLRNKNQ ems_3hC_1642_000000001_0001__4__P
NAEEILEKATLIAIEAWMLAKDEEVKKLVRTSARQVRKLLSNNDDDSAKSVLDTLKSVLEDLKS ANPYISVANIMLQNYVKQREKYNYDTLKEQFTFIKNASTSIVYMQFANFMNIDNSLSPVIRYQKLYRRSINIISINNINNNEATVTFESLAQNNTGEILENMLWEAKIGFIMDSISTNMPFHFIVTSYKLKLLRNKNQ ems_3hC_1642_000000001_0001__32__S
NAEEILEKATLIAIEAWMLAKDEEVKKLVRTLARQVRMLLSNNDDDSAKSVLDTLKSVLEDLKS ANPYISVANIMLQNYVKQREKYNYDTLKEQFTFIKNASTSIVYMQFANFMNIDNSLSPVIRYQKLYRRSINIISINNINNNEATVTFESLAQNNTGEILENMLWEAKIGFIMDSISTNMPFHFIVTSYKLKLLRNKNQ ems_3hC_1642_000000001_0001__38__M
NAEEILEKATLIAIEAWMFAKDEEVKKLVRTLARQVRKLLSNNDDDSAKSVLDTLKSVLEDLKS ANPYISVANIMLQNYVKQREKYNYDTLKEQFTFIKNASTSIVYMQFANFMNIDNSLSPVIRYQKLYRRSINIISINNINNNEATVTFESLAQNNTGEILENMLWEAKIGFIMDSISTNMPFHFIVTSYKLKLLRNKNQ ems_3hC_1642_000000001_0001__19__F
NAEEILEKATLIAIEAWMLAKDEEVKKLVRTLARQVRKLLSNNDDDSAKSVLDTLKCVLEDLKS ANPYISVANIMLQNYVKQREKYNYDTLKEQFTFIKNASTSIVYMQFANFMNIDNSLSPVIRYQKLYRRSINIISINNINNNEATVTFESLAQNNTGEILENMLWEAKIGFIMDSISTNMPFHFIVTSYKLKLLRNKNQ ems_3hC_1642_000000001_0001__57__C
NAEEILEKATLIAIEAWMLAKDEEVKKLVRTLARQVRDLLSNNDDDSAKSVLDTLKSVLEDLKS ANPYISVANIMLQNYVKQREKYNYDTLKEQFTFIKNASTSIVYMQFANFMNIDNSLSPVIRYQKLYRRSINIISINNINNNEATVTFESLAQNNTGEILENMLWEAKIGFIMDSISTNMPFHFIVTSYKLKLLRNKNQ ems_3hC_1642_000000001_0001__38__D
NAEEILEKNTLIAIEAWMLAKDEEVKKLVRTLARQVRKLLSNNDDDSAKSVLDTLKSVLEDLKS ANPYISVANIMLQNYVKQREKYNYDTLKEQFTFIKNASTSIVYMQFANFMNIDNSLSPVIRYQKLYRRSINIISINNINNNEATVTFESLAQNNTGEILENMLWEAKIGFIMDSISTNMPFHFIVTSYKLKLLRNKNQ ems_3hC_1642_000000001_0001__9__N
NAEEILEKATLIAIEAWMLAKDEERKKLVRTLARQVRKLLSNNDDDSAKSVLDTLKSVLEDLKS ANPYISVANIMLQNYVKQREKYNYDTLKEQFTFIKNASTSIVYMQFANFMNIDNSLSPVIRYQKLYRRSINIISINNINNNEATVTFESLAQNNTGEILENMLWEAKIGFIMDSISTNMPFHFIVTSYKLKLLRNKNQ ems_3hC_1642_000000001_0001__25__R
NAEEILEKATLIAIEAWMLAKDEEVKKLVRTLARQVRKLLSNNDDDSAKSVLDTLKSVLEDLKC ANPYISVANIMLQNYVKQREKYNYDTLKEQFTFIKNASTSIVYMQFANFMNIDNSLSPVIRYQKLYRRSINIISINNINNNEATVTFESLAQNNTGEILENMLWEAKIGFIMDSISTNMPFHFIVTSYKLKLLRNKNQ ems_3hC_1642_000000001_0001__64__C
NAEEILEKATLIAIEAWMLAKDEGVKKLVRTLARQVRKLLSNNDDDSAKSVLDTLKSVLEDLKS ANPYISVANIMLQNYVKQREKYNYDTLKEQFTFIKNASTSIVYMQFANFMNIDNSLSPVIRYQKLYRRSINIISINNINNNEATVTFESLAQNNTGEILENMLWEAKIGFIMDSISTNMPFHFIVTSYKLKLLRNKNQ ems_3hC_1642_000000001_0001__24__G
NAEEILEKATLIAIEAWMLAKDEEVKKLVRTLARQVRKLLSNNDDDSAKSVLDTLKSVMEDLKS ANPYISVANIMLQNYVKQREKYNYDTLKEQFTFIKNASTSIVYMQFANFMNIDNSLSPVIRYQKLYRRSINIISINNINNNEATVTFESLAQNNTGEILENMLWEAKIGFIMDSISTNMPFHFIVTSYKLKLLRNKNQ ems_3hC_1642_000000001_0001__59__M
NAEEILEKATLIAIEAWMLAKDEEVKKLVRTLARKVRKLLSNNDDDSAKSVLDTLKSVLEDLKS ANPYISVANIMLQNYVKQREKYNYDTLKEQFTFIKNASTSIVYMQFANFMNIDNSLSPVIRYQKLYRRSINIISINNINNNEATVTFESLAQNNTGEILENMLWEAKIGFIMDSISTNMPFHFIVTSYKLKLLRNKNQ ems_3hC_1642_000000001_0001__35__K
NAEEILEKATLIAIEAWMLAKDEEVKKLVRTLARQVRKLLSNNDDDSAKSVLDGLKSVLEDLKS ANPYISVANIMLQNYVKQREKYNYDTLKEQFTFIKNASTSIVYMQFANFMNIDNSLSPVIRYQKLYRRSINIISINNINNNEATVTFESLAQNNTGEILENMLWEAKIGFIMDSISTNMPFHFIVTSYKLKLLRNKNQ ems_3hC_1642_000000001_0001__54__G
NAEEILEKATLIAIEAWMLAKDEEVKKLVRTLARQVRKLLSNNDDDAAKSVLDTLKSVLEDLKS ANPYISVANIMLQNYVKQREKYNYDTLKEQFTFIKNASTSIVYMQFANFMNIDNSLSPVIRYQKLYRRSINIISINNINNNEATVTFESLAQNNTGEILENMLWEAKIGFIMDSISTNMPFHFIVTSYKLKLLRNKNQ ems_3hC_1642_000000001_0001__47__A
NAEEILEKATLIAIEAWMLAKDEEVKDLVRTLARQVRKLLSNNDDDSAKSVLDTLKSVLEDLKS ANPYISVANIMLQNYVKQREKYNYDTLKEQFTFIKNASTSIVYMQFANFMNIDNSLSPVIRYQKLYRRSINIISINNINNNEATVTFESLAQNNTGEILENMLWEAKIGFIMDSISTNMPFHFIVTSYKLKLLRNKNQ ems_3hC_1642_000000001_0001__27__D
NAEEILEKATLIAIEAWMLAKDEEVKKLVRTLARQVRKLLSANDDDSAKSVLDTLKSVLEDLKS ANPYISVANIMLQNYVKQREKYNYDTLKEQFTFIKNASTSIVYMQFANFMNIDNSLSPVIRYQKLYRRSINIISINNINNNEATVTFESLAQNNTGEILENMLWEAKIGFIMDSISTNMPFHFIVTSYKLKLLRNKNQ ems_3hC_1642_000000001_0001__42__A
NAEHILEKATLIAIEAWMLAKDEEVKKLVRTLARQVRKLLSNNDDDSAKSVLDTLKSVLEDLKS ANPYISVANIMLQNYVKQREKYNYDTLKEQFTFIKNASTSIVYMQFANFMNIDNSLSPVIRYQKLYRRSINIISINNINNNEATVTFESLAQNNTGEILENMLWEAKIGFIMDSISTNMPFHFIVTSYKLKLLRNKNQ ems_3hC_1642_000000001_0001__4__H
HAEEILEKATLIAIEAWMLAKDEEVKKLVRTLARQVRKLLSNNDDDSAKSVLDTLKSVLEDLKS ANPYISVANIMLQNYVKQREKYNYDTLKEQFTFIKNASTSIVYMQFANFMNIDNSLSPVIRYQKLYRRSINIISINNINNNEATVTFESLAQNNTGEILENMLWEAKIGFIMDSISTNMPFHFIVTSYKLKLLRNKNQ ems_3hC_1642_000000001_0001__1__H
NAEEILEKATLIAIEAWMLAKDEEVKKLVRTLARQVRKLLSNNDDISAKSVLDTLKSVLEDLKS ANPYISVANIMLQNYVKQREKYNYDTLKEQFTFIKNASTSIVYMQFANFMNIDNSLSPVIRYQKLYRRSINIISINNINNNEATVTFESLAQNNTGEILENMLWEAKIGFIMDSISTNMPFHFIVTSYKLKLLRNKNQ ems_3hC_1642_000000001_0001__46__I
NAEEILEKATLIAIEAWMMAKDEEVKKLVRTLARQVRKLLSNNDDDSAKSVLDTLKSVLEDLKS ANPYISVANIMLQNYVKQREKYNYDTLKEQFTFIKNASTSIVYMQFANFMNIDNSLSPVIRYQKLYRRSINIISINNINNNEATVTFESLAQNNTGEILENMLWEAKIGFIMDSISTNMPFHFIVTSYKLKLLRNKNQ ems_3hC_1642_000000001_0001__19__M
NAEEILEKATLIAIEAWMLAKDEEVKKLVRTLARQVRKLLSNNDFDSAKSVLDTLKSVLEDLKS ANPYISVANIMLQNYVKQREKYNYDTLKEQFTFIKNASTSIVYMQFANFMNIDNSLSPVIRYQKLYRRSINIISINNINNNEATVTFESLAQNNTGEILENMLWEAKIGFIMDSISTNMPFHFIVTSYKLKLLRNKNQ ems_3hC_1642_000000001_0001__45__F
NAEEILEKATLIAIEAWMLAKDEEVKKLVRTLARQVRKLLSNNDDDSAKSVLDTLKSVLEGLKS ANPYISVANIMLQNYVKQREKYNYDTLKEQFTFIKNASTSIVYMQFANFMNIDNSLSPVIRYQKLYRRSINIISINNINNNEATVTFESLAQNNTGEILENMLWEAKIGFIMDSISTNMPFHFIVTSYKLKLLRNKNQ ems_3hC_1642_000000001_0001__61__G
NAEVILEKATLIAIEAWMLAKDEEVKKLVRTLARQVRKLLSNNDDDSAKSVLDTLKSVLEDLKS ANPYISVANIMLQNYVKQREKYNYDTLKEQFTFIKNASTSIVYMQFANFMNIDNSLSPVIRYQKLYRRSINIISINNINNNEATVTFESLAQNNTGEILENMLWEAKIGFIMDSISTNMPFHFIVTSYKLKLLRNKNQ ems_3hC_1642_000000001_0001__4__V
NAEEILEKATLIAIEAWMLAWDEEVKKLVRTLARQVRKLLSNNDDDSAKSVLDTLKSVLEDLKS ANPYISVANIMLQNYVKQREKYNYDTLKEQFTFIKNASTSIVYMQFANFMNIDNSLSPVIRYQKLYRRSINIISINNINNNEATVTFESLAQNNTGEILENMLWEAKIGFIMDSISTNMPFHFIVTSYKLKLLRNKNQ ems_3hC_1642_000000001_0001__21__W
NAEEILEKATLIADEAWMLAKDEEVKKLVRTLARQVRKLLSNNDDDSAKSVLDTLKSVLEDLKS ANPYISVANIMLQNYVKQREKYNYDTLKEQFTFIKNASTSIVYMQFANFMNIDNSLSPVIRYQKLYRRSINIISINNINNNEATVTFESLAQNNTGEILENMLWEAKIGFIMDSISTNMPFHFIVTSYKLKLLRNKNQ ems_3hC_1642_000000001_0001__14__D
NAEEILEKWTLIAIEAWMLAKDEEVKKLVRTLARQVRKLLSNNDDDSAKSVLDTLKSVLEDLKS ANPYISVANIMLQNYVKQREKYNYDTLKEQFTFIKNASTSIVYMQFANFMNIDNSLSPVIRYQKLYRRSINIISINNINNNEATVTFESLAQNNTGEILENMLWEAKIGFIMDSISTNMPFHFIVTSYKLKLLRNKNQ ems_3hC_1642_000000001_0001__9__W
NAEEILEKATLIAIEAWMVAKDEEVKKLVRTLARQVRKLLSNNDDDSAKSVLDTLKSVLEDLKS ANPYISVANIMLQNYVKQREKYNYDTLKEQFTFIKNASTSIVYMQFANFMNIDNSLSPVIRYQKLYRRSINIISINNINNNEATVTFESLAQNNTGEILENMLWEAKIGFIMDSISTNMPFHFIVTSYKLKLLRNKNQ ems_3hC_1642_000000001_0001__19__V
NAEEILEKATLIAIEAWQLAKDEEVKKLVRTLARQVRKLLSNNDDDSAKSVLDTLKSVLEDLKS ANPYISVANIMLQNYVKQREKYNYDTLKEQFTFIKNASTSIVYMQFANFMNIDNSLSPVIRYQKLYRRSINIISINNINNNEATVTFESLAQNNTGEILENMLWEAKIGFIMDSISTNMPFHFIVTSYKLKLLRNKNQ ems_3hC_1642_000000001_0001__18__Q
NAEEILEKATLIAIEAWMLAKDEEVKKMVRTLARQVRKLLSNNDDDSAKSVLDTLKSVLEDLKS ANPYISVANIMLQNYVKQREKYNYDTLKEQFTFIKNASTSIVYMQFANFMNIDNSLSPVIRYQKLYRRSINIISINNINNNEATVTFESLAQNNTGEILENMLWEAKIGFIMDSISTNMPFHFIVTSYKLKLLRNKNQ ems_3hC_1642_000000001_0001__28__M
NAELILEKATLIAIEAWMLAKDEEVKKLVRTLARQVRKLLSNNDDDSAKSVLDTLKSVLEDLKS ANPYISVANIMLQNYVKQREKYNYDTLKEQFTFIKNASTSIVYMQFANFMNIDNSLSPVIRYQKLYRRSINIISINNINNNEATVTFESLAQNNTGEILENMLWEAKIGFIMDSISTNMPFHFIVTSYKLKLLRNKNQ ems_3hC_1642_000000001_0001__4__L
NAEEILEKATLIAIEAWMLAKDEELKKLVRTLARQVRKLLSNNDDDSAKSVLDTLKSVLEDLKS ANPYISVANIMLQNYVKQREKYNYDTLKEQFTFIKNASTSIVYMQFANFMNIDNSLSPVIRYQKLYRRSINIISINNINNNEATVTFESLAQNNTGEILENMLWEAKIGFIMDSISTNMPFHFIVTSYKLKLLRNKNQ ems_3hC_1642_000000001_0001__25__L
NAEDILEKATLIAIEAWMLAKDEEVKKLVRTLARQVRKLLSNNDDDSAKSVLDTLKSVLEDLKS ANPYISVANIMLQNYVKQREKYNYDTLKEQFTFIKNASTSIVYMQFANFMNIDNSLSPVIRYQKLYRRSINIISINNINNNEATVTFESLAQNNTGEILENMLWEAKIGFIMDSISTNMPFHFIVTSYKLKLLRNKNQ ems_3hC_1642_000000001_0001__4__D
NAEEILEKFTLIAIEAWMLAKDEEVKKLVRTLARQVRKLLSNNDDDSAKSVLDTLKSVLEDLKS ANPYISVANIMLQNYVKQREKYNYDTLKEQFTFIKNASTSIVYMQFANFMNIDNSLSPVIRYQKLYRRSINIISINNINNNEATVTFESLAQNNTGEILENMLWEAKIGFIMDSISTNMPFHFIVTSYKLKLLRNKNQ ems_3hC_1642_000000001_0001__9__F
NAEEILEKATLIAIEAWMLAKDEEVKKLVRTLARQVRKLLSNTDDDSAKSVLDTLKSVLEDLKS ANPYISVANIMLQNYVKQREKYNYDTLKEQFTFIKNASTSIVYMQFANFMNIDNSLSPVIRYQKLYRRSINIISINNINNNEATVTFESLAQNNTGEILENMLWEAKIGFIMDSISTNMPFHFIVTSYKLKLLRNKNQ ems_3hC_1642_000000001_0001__43__T
NAEEILEKATLIAFEAWMLAKDEEVKKLVRTLARQVRKLLSNNDDDSAKSVLDTLKSVLEDLKS ANPYISVANIMLQNYVKQREKYNYDTLKEQFTFIKNASTSIVYMQFANFMNIDNSLSPVIRYQKLYRRSINIISINNINNNEATVTFESLAQNNTGEILENMLWEAKIGFIMDSISTNMPFHFIVTSYKLKLLRNKNQ ems_3hC_1642_000000001_0001__14__F
NAEEILEKATLIAIEAWMLAKDEEVKKLVRTLARQVRKLLSNNDDDSAKSFLDTLKSVLEDLKS ANPYISVANIMLQNYVKQREKYNYDTLKEQFTFIKNASTSIVYMQFANFMNIDNSLSPVIRYQKLYRRSINIISINNINNNEATVTFESLAQNNTGEILENMLWEAKIGFIMDSISTNMPFHFIVTSYKLKLLRNKNQ ems_3hC_1642_000000001_0001__51__F
NAEEILEKATLIALEAWMLAKDEEVKKLVRTLARQVRKLLSNNDDDSAKSVLDTLKSVLEDLKS ANPYISVANIMLQNYVKQREKYNYDTLKEQFTFIKNASTSIVYMQFANFMNIDNSLSPVIRYQKLYRRSINIISINNINNNEATVTFESLAQNNTGEILENMLWEAKIGFIMDSISTNMPFHFIVTSYKLKLLRNKNQ ems_3hC_1642_000000001_0001__14__L
NAEEILEKATLIAIEAWMLAKDEEVKKLVTTLARQVRKLLSNNDDDSAKSVLDTLKSVLEDLKS ANPYISVANIMLQNYVKQREKYNYDTLKEQFTFIKNASTSIVYMQFANFMNIDNSLSPVIRYQKLYRRSINIISINNINNNEATVTFESLAQNNTGEILENMLWEAKIGFIMDSISTNMPFHFIVTSYKLKLLRNKNQ ems_3hC_1642_000000001_0001__30__T
NAEEILEKATLIAIEAWMLAKDEEVKKLVRTLARQVRKLLSNNDDDSAKSVLDTSKSVLEDLKS ANPYISVANIMLQNYVKQREKYNYDTLKEQFTFIKNASTSIVYMQFANFMNIDNSLSPVIRYQKLYRRSINIISINNINNNEATVTFESLAQNNTGEILENMLWEAKIGFIMDSISTNMPFHFIVTSYKLKLLRNKNQ ems_3hC_1642_000000001_0001__55__S
NAEEILEKATLIAIEAWMLAKDEEVKKLVRTLARQYRKLLSNNDDDSAKSVLDTLKSVLEDLKS ANPYISVANIMLQNYVKQREKYNYDTLKEQFTFIKNASTSIVYMQFANFMNIDNSLSPVIRYQKLYRRSINIISINNINNNEATVTFESLAQNNTGEILENMLWEAKIGFIMDSISTNMPFHFIVTSYKLKLLRNKNQ ems_3hC_1642_000000001_0001__36__Y
NAEEILEKATLIAIEAWMLAKDEEVKKLVRTLARQVRKLLSNNDDDEAKSVLDTLKSVLEDLKS ANPYISVANIMLQNYVKQREKYNYDTLKEQFTFIKNASTSIVYMQFANFMNIDNSLSPVIRYQKLYRRSINIISINNINNNEATVTFESLAQNNTGEILENMLWEAKIGFIMDSISTNMPFHFIVTSYKLKLLRNKNQ ems_3hC_1642_000000001_0001__47__E
NAEEILEKATLIAIEAWMLAKTEEVKKLVRTLARQVRKLLSNNDDDSAKSVLDTLKSVLEDLKS ANPYISVANIMLQNYVKQREKYNYDTLKEQFTFIKNASTSIVYMQFANFMNIDNSLSPVIRYQKLYRRSINIISINNINNNEATVTFESLAQNNTGEILENMLWEAKIGFIMDSISTNMPFHFIVTSYKLKLLRNKNQ ems_3hC_1642_000000001_0001__22__T
NAEEILEKATLIAIEAWMLAKDEEVKKLVRTLARQVRKLLSNNDDDSAKSVLDTLKSVWEDLKS ANPYISVANIMLQNYVKQREKYNYDTLKEQFTFIKNASTSIVYMQFANFMNIDNSLSPVIRYQKLYRRSINIISINNINNNEATVTFESLAQNNTGEILENMLWEAKIGFIMDSISTNMPFHFIVTSYKLKLLRNKNQ ems_3hC_1642_000000001_0001__59__W
NATEILEKATLIAIEAWMLAKDEEVKKLVRTLARQVRKLLSNNDDDSAKSVLDTLKSVLEDLKS ANPYISVANIMLQNYVKQREKYNYDTLKEQFTFIKNASTSIVYMQFANFMNIDNSLSPVIRYQKLYRRSINIISINNINNNEATVTFESLAQNNTGEILENMLWEAKIGFIMDSISTNMPFHFIVTSYKLKLLRNKNQ ems_3hC_1642_000000001_0001__3__T
NAEEILEKATLIAPEAWMLAKDEEVKKLVRTLARQVRKLLSNNDDDSAKSVLDTLKSVLEDLKS ANPYISVANIMLQNYVKQREKYNYDTLKEQFTFIKNASTSIVYMQFANFMNIDNSLSPVIRYQKLYRRSINIISINNINNNEATVTFESLAQNNTGEILENMLWEAKIGFIMDSISTNMPFHFIVTSYKLKLLRNKNQ ems_3hC_1642_000000001_0001__14__P
PAEEILEKATLIAIEAWMLAKDEEVKKLVRTLARQVRKLLSNNDDDSAKSVLDTLKSVLEDLKS ANPYISVANIMLQNYVKQREKYNYDTLKEQFTFIKNASTSIVYMQFANFMNIDNSLSPVIRYQKLYRRSINIISINNINNNEATVTFESLAQNNTGEILENMLWEAKIGFIMDSISTNMPFHFIVTSYKLKLLRNKNQ ems_3hC_1642_000000001_0001__1__P
NAEEILEKATLIAIEAWMSAKDEEVKKLVRTLARQVRKLLSNNDDDSAKSVLDTLKSVLEDLKS ANPYISVANIMLQNYVKQREKYNYDTLKEQFTFIKNASTSIVYMQFANFMNIDNSLSPVIRYQKLYRRSINIISINNINNNEATVTFESLAQNNTGEILENMLWEAKIGFIMDSISTNMPFHFIVTSYKLKLLRNKNQ ems_3hC_1642_000000001_0001__19__S
NAEEILEKATLIAIEAWMLAKDEEVKKLVRTLARQVRKLLSNNDDDSAKSVFDTLKSVLEDLKS ANPYISVANIMLQNYVKQREKYNYDTLKEQFTFIKNASTSIVYMQFANFMNIDNSLSPVIRYQKLYRRSINIISINNINNNEATVTFESLAQNNTGEILENMLWEAKIGFIMDSISTNMPFHFIVTSYKLKLLRNKNQ ems_3hC_1642_000000001_0001__52__F
NAEEILEKATLIAIEAWMLAKDEEVKKLVRTLARQVRKLLSNNDDQSAKSVLDTLKSVLEDLKS ANPYISVANIMLQNYVKQREKYNYDTLKEQFTFIKNASTSIVYMQFANFMNIDNSLSPVIRYQKLYRRSINIISINNINNNEATVTFESLAQNNTGEILENMLWEAKIGFIMDSISTNMPFHFIVTSYKLKLLRNKNQ ems_3hC_1642_000000001_0001__46__Q
NAEEILEKATLIAIEAWMLAKDEEVKKLVRTLARQVRKLLSNNDDDSAKSVLDTLKSVLEDCKS ANPYISVANIMLQNYVKQREKYNYDTLKEQFTFIKNASTSIVYMQFANFMNIDNSLSPVIRYQKLYRRSINIISINNINNNEATVTFESLAQNNTGEILENMLWEAKIGFIMDSISTNMPFHFIVTSYKLKLLRNKNQ ems_3hC_1642_000000001_0001__62__C
NAEEILEKATLIAIEAWMDAKDEEVKKLVRTLARQVRKLLSNNDDDSAKSVLDTLKSVLEDLKS ANPYISVANIMLQNYVKQREKYNYDTLKEQFTFIKNASTSIVYMQFANFMNIDNSLSPVIRYQKLYRRSINIISINNINNNEATVTFESLAQNNTGEILENMLWEAKIGFIMDSISTNMPFHFIVTSYKLKLLRNKNQ ems_3hC_1642_000000001_0001__19__D
NAEEILEKATLIAIEAWMLMKDEEVKKLVRTLARQVRKLLSNNDDDSAKSVLDTLKSVLEDLKS ANPYISVANIMLQNYVKQREKYNYDTLKEQFTFIKNASTSIVYMQFANFMNIDNSLSPVIRYQKLYRRSINIISINNINNNEATVTFESLAQNNTGEILENMLWEAKIGFIMDSISTNMPFHFIVTSYKLKLLRNKNQ ems_3hC_1642_000000001_0001__20__M
NAEEILEKATLIIIEAWMLAKDEEVKKLVRTLARQVRKLLSNNDDDSAKSVLDTLKSVLEDLKS ANPYISVANIMLQNYVKQREKYNYDTLKEQFTFIKNASTSIVYMQFANFMNIDNSLSPVIRYQKLYRRSINIISINNINNNEATVTFESLAQNNTGEILENMLWEAKIGFIMDSISTNMPFHFIVTSYKLKLLRNKNQ ems_3hC_1642_000000001_0001__13__I
NAEEILEKATLIAIEAWMLAKDEEVKKLVRTLARQVRKLLSNNDDDSAKSVLDTLKSVLEDEKS ANPYISVANIMLQNYVKQREKYNYDTLKEQFTFIKNASTSIVYMQFANFMNIDNSLSPVIRYQKLYRRSINIISINNINNNEATVTFESLAQNNTGEILENMLWEAKIGFIMDSISTNMPFHFIVTSYKLKLLRNKNQ ems_3hC_1642_000000001_0001__62__E
NAEEILEKATLIAIEAWMLAKDEEHKKLVRTLARQVRKLLSNNDDDSAKSVLDTLKSVLEDLKS ANPYISVANIMLQNYVKQREKYNYDTLKEQFTFIKNASTSIVYMQFANFMNIDNSLSPVIRYQKLYRRSINIISINNINNNEATVTFESLAQNNTGEILENMLWEAKIGFIMDSISTNMPFHFIVTSYKLKLLRNKNQ ems_3hC_1642_000000001_0001__25__H
NAEEILEKATLIAIEAWMLAKIEEVKKLVRTLARQVRKLLSNNDDDSAKSVLDTLKSVLEDLKS ANPYISVANIMLQNYVKQREKYNYDTLKEQFTFIKNASTSIVYMQFANFMNIDNSLSPVIRYQKLYRRSINIISINNINNNEATVTFESLAQNNTGEILENMLWEAKIGFIMDSISTNMPFHFIVTSYKLKLLRNKNQ ems_3hC_1642_000000001_0001__22__I
NTEEILEKATLIAIEAWMLAKDEEVKKLVRTLARQVRKLLSNNDDDSAKSVLDTLKSVLEDLKS ANPYISVANIMLQNYVKQREKYNYDTLKEQFTFIKNASTSIVYMQFANFMNIDNSLSPVIRYQKLYRRSINIISINNINNNEATVTFESLAQNNTGEILENMLWEAKIGFIMDSISTNMPFHFIVTSYKLKLLRNKNQ ems_3hC_1642_000000001_0001__2__T
NAEEILEKATLIAIEAWMLAKDEEVKKLVRTLARQVRKLLSNNDDDSAKAVLDTLKSVLEDLKS ANPYISVANIMLQNYVKQREKYNYDTLKEQFTFIKNASTSIVYMQFANFMNIDNSLSPVIRYQKLYRRSINIISINNINNNEATVTFESLAQNNTGEILENMLWEAKIGFIMDSISTNMPFHFIVTSYKLKLLRNKNQ ems_3hC_1642_000000001_0001__50__A
NAEEILEKATLIAIEAWMLAKDEEVKKLVRTLARQVRKLLSNNDDDSAKSILDTLKSVLEDLKS ANPYISVANIMLQNYVKQREKYNYDTLKEQFTFIKNASTSIVYMQFANFMNIDNSLSPVIRYQKLYRRSINIISINNINNNEATVTFESLAQNNTGEILENMLWEAKIGFIMDSISTNMPFHFIVTSYKLKLLRNKNQ ems_3hC_1642_000000001_0001__51__I
NAEEILEKATLPAIEAWMLAKDEEVKKLVRTLARQVRKLLSNNDDDSAKSVLDTLKSVLEDLKS ANPYISVANIMLQNYVKQREKYNYDTLKEQFTFIKNASTSIVYMQFANFMNIDNSLSPVIRYQKLYRRSINIISINNINNNEATVTFESLAQNNTGEILENMLWEAKIGFIMDSISTNMPFHFIVTSYKLKLLRNKNQ ems_3hC_1642_000000001_0001__12__P
NAEEILEKATLIAIEAWMLAKDEEVKKLVRTLDRQVRKLLSNNDDDSAKSVLDTLKSVLEDLKS ANPYISVANIMLQNYVKQREKYNYDTLKEQFTFIKNASTSIVYMQFANFMNIDNSLSPVIRYQKLYRRSINIISINNINNNEATVTFESLAQNNTGEILENMLWEAKIGFIMDSISTNMPFHFIVTSYKLKLLRNKNQ ems_3hC_1642_000000001_0001__33__D
NAEEILEKATLIAIEAWMLAKDEEVKKLVRTLAPQVRKLLSNNDDDSAKSVLDTLKSVLEDLKS ANPYISVANIMLQNYVKQREKYNYDTLKEQFTFIKNASTSIVYMQFANFMNIDNSLSPVIRYQKLYRRSINIISINNINNNEATVTFESLAQNNTGEILENMLWEAKIGFIMDSISTNMPFHFIVTSYKLKLLRNKNQ ems_3hC_1642_000000001_0001__34__P
NAEEILEKATLIAIEAWMLAKDEEVKKLVRTLARQVRKLLSNNDDDSAKSVLDTLKSVPEDLKS ANPYISVANIMLQNYVKQREKYNYDTLKEQFTFIKNASTSIVYMQFANFMNIDNSLSPVIRYQKLYRRSINIISINNINNNEATVTFESLAQNNTGEILENMLWEAKIGFIMDSISTNMPFHFIVTSYKLKLLRNKNQ ems_3hC_1642_000000001_0001__59__P
NAEEILEKATLIAIEAWMLAKDEEVKKNVRTLARQVRKLLSNNDDDSAKSVLDTLKSVLEDLKS ANPYISVANIMLQNYVKQREKYNYDTLKEQFTFIKNASTSIVYMQFANFMNIDNSLSPVIRYQKLYRRSINIISINNINNNEATVTFESLAQNNTGEILENMLWEAKIGFIMDSISTNMPFHFIVTSYKLKLLRNKNQ ems_3hC_1642_000000001_0001__28__N
NAEEILEKATLIAIEAWMLAKDEFVKKLVRTLARQVRKLLSNNDDDSAKSVLDTLKSVLEDLKS ANPYISVANIMLQNYVKQREKYNYDTLKEQFTFIKNASTSIVYMQFANFMNIDNSLSPVIRYQKLYRRSINIISINNINNNEATVTFESLAQNNTGEILENMLWEAKIGFIMDSISTNMPFHFIVTSYKLKLLRNKNQ ems_3hC_1642_000000001_0001__24__F
NAEEILEKATLIAIEAWMLAKDEEVKKLVRTLARQVRKLLSNNDDDSAKSVLDTLKSVLVDLKS ANPYISVANIMLQNYVKQREKYNYDTLKEQFTFIKNASTSIVYMQFANFMNIDNSLSPVIRYQKLYRRSINIISINNINNNEATVTFESLAQNNTGEILENMLWEAKIGFIMDSISTNMPFHFIVTSYKLKLLRNKNQ ems_3hC_1642_000000001_0001__60__V
NAEEILEKATLIAIEAWMLAKDEEVKKLVRTLARQRRKLLSNNDDDSAKSVLDTLKSVLEDLKS ANPYISVANIMLQNYVKQREKYNYDTLKEQFTFIKNASTSIVYMQFANFMNIDNSLSPVIRYQKLYRRSINIISINNINNNEATVTFESLAQNNTGEILENMLWEAKIGFIMDSISTNMPFHFIVTSYKLKLLRNKNQ ems_3hC_1642_000000001_0001__36__R
NAEEILEKATLIAIEAWMLAKDEEVKKLVRTLARQVRKLLSSNDDDSAKSVLDTLKSVLEDLKS ANPYISVANIMLQNYVKQREKYNYDTLKEQFTFIKNASTSIVYMQFANFMNIDNSLSPVIRYQKLYRRSINIISINNINNNEATVTFESLAQNNTGEILENMLWEAKIGFIMDSISTNMPFHFIVTSYKLKLLRNKNQ ems_3hC_1642_000000001_0001__42__S
NAEEILEKATLIAIEAWMLAKDEEVKKLVRTLARQVYKLLSNNDDDSAKSVLDTLKSVLEDLKS ANPYISVANIMLQNYVKQREKYNYDTLKEQFTFIKNASTSIVYMQFANFMNIDNSLSPVIRYQKLYRRSINIISINNINNNEATVTFESLAQNNTGEILENMLWEAKIGFIMDSISTNMPFHFIVTSYKLKLLRNKNQ ems_3hC_1642_000000001_0001__37__Y
NAEEILEKATYIAIEAWMLAKDEEVKKLVRTLARQVRKLLSNNDDDSAKSVLDTLKSVLEDLKS ANPYISVANIMLQNYVKQREKYNYDTLKEQFTFIKNASTSIVYMQFANFMNIDNSLSPVIRYQKLYRRSINIISINNINNNEATVTFESLAQNNTGEILENMLWEAKIGFIMDSISTNMPFHFIVTSYKLKLLRNKNQ ems_3hC_1642_000000001_0001__11__Y
NAEEILEKATLIAIQAWMLAKDEEVKKLVRTLARQVRKLLSNNDDDSAKSVLDTLKSVLEDLKS ANPYISVANIMLQNYVKQREKYNYDTLKEQFTFIKNASTSIVYMQFANFMNIDNSLSPVIRYQKLYRRSINIISINNINNNEATVTFESLAQNNTGEILENMLWEAKIGFIMDSISTNMPFHFIVTSYKLKLLRNKNQ ems_3hC_1642_000000001_0001__15__Q
NAEEILEKATLIAIEAWMLAKDEEVKKLVRTLARQVRKLLSNNDDASAKSVLDTLKSVLEDLKS ANPYISVANIMLQNYVKQREKYNYDTLKEQFTFIKNASTSIVYMQFANFMNIDNSLSPVIRYQKLYRRSINIISINNINNNEATVTFESLAQNNTGEILENMLWEAKIGFIMDSISTNMPFHFIVTSYKLKLLRNKNQ ems_3hC_1642_000000001_0001__46__A
NAVEILEKATLIAIEAWMLAKDEEVKKLVRTLARQVRKLLSNNDDDSAKSVLDTLKSVLEDLKS ANPYISVANIMLQNYVKQREKYNYDTLKEQFTFIKNASTSIVYMQFANFMNIDNSLSPVIRYQKLYRRSINIISINNINNNEATVTFESLAQNNTGEILENMLWEAKIGFIMDSISTNMPFHFIVTSYKLKLLRNKNQ ems_3hC_1642_000000001_0001__3__V
NAEEILEKATLIAIEAWMLAKDEEVKKLVRTLGRQVRKLLSNNDDDSAKSVLDTLKSVLEDLKS ANPYISVANIMLQNYVKQREKYNYDTLKEQFTFIKNASTSIVYMQFANFMNIDNSLSPVIRYQKLYRRSINIISINNINNNEATVTFESLAQNNTGEILENMLWEAKIGFIMDSISTNMPFHFIVTSYKLKLLRNKNQ ems_3hC_1642_000000001_0001__33__G
NAEEILTKATLIAIEAWMLAKDEEVKKLVRTLARQVRKLLSNNDDDSAKSVLDTLKSVLEDLKS ANPYISVANIMLQNYVKQREKYNYDTLKEQFTFIKNASTSIVYMQFANFMNIDNSLSPVIRYQKLYRRSINIISINNINNNEATVTFESLAQNNTGEILENMLWEAKIGFIMDSISTNMPFHFIVTSYKLKLLRNKNQ ems_3hC_1642_000000001_0001__7__T
NAEEILEKLTLIAIEAWMLAKDEEVKKLVRTLARQVRKLLSNNDDDSAKSVLDTLKSVLEDLKS ANPYISVANIMLQNYVKQREKYNYDTLKEQFTFIKNASTSIVYMQFANFMNIDNSLSPVIRYQKLYRRSINIISINNINNNEATVTFESLAQNNTGEILENMLWEAKIGFIMDSISTNMPFHFIVTSYKLKLLRNKNQ ems_3hC_1642_000000001_0001__9__L
NAEEILEKATLIAIEAWELAKDEEVKKLVRTLARQVRKLLSNNDDDSAKSVLDTLKSVLEDLKS ANPYISVANIMLQNYVKQREKYNYDTLKEQFTFIKNASTSIVYMQFANFMNIDNSLSPVIRYQKLYRRSINIISINNINNNEATVTFESLAQNNTGEILENMLWEAKIGFIMDSISTNMPFHFIVTSYKLKLLRNKNQ ems_3hC_1642_000000001_0001__18__E
NAEEILEKATLIFIEAWMLAKDEEVKKLVRTLARQVRKLLSNNDDDSAKSVLDTLKSVLEDLKS ANPYISVANIMLQNYVKQREKYNYDTLKEQFTFIKNASTSIVYMQFANFMNIDNSLSPVIRYQKLYRRSINIISINNINNNEATVTFESLAQNNTGEILENMLWEAKIGFIMDSISTNMPFHFIVTSYKLKLLRNKNQ ems_3hC_1642_000000001_0001__13__F
NAEEILEKATLIAIEAWMLAKDEEVKKLVRTLARQVRKLLSYNDDDSAKSVLDTLKSVLEDLKS ANPYISVANIMLQNYVKQREKYNYDTLKEQFTFIKNASTSIVYMQFANFMNIDNSLSPVIRYQKLYRRSINIISINNINNNEATVTFESLAQNNTGEILENMLWEAKIGFIMDSISTNMPFHFIVTSYKLKLLRNKNQ ems_3hC_1642_000000001_0001__42__Y
NAEEILEKATLIAIEAWMLAKDEEVKKLVRTLARQVRKLLSNNDDDSAGSVLDTLKSVLEDLKS ANPYISVANIMLQNYVKQREKYNYDTLKEQFTFIKNASTSIVYMQFANFMNIDNSLSPVIRYQKLYRRSINIISINNINNNEATVTFESLAQNNTGEILENMLWEAKIGFIMDSISTNMPFHFIVTSYKLKLLRNKNQ ems_3hC_1642_000000001_0001__49__G
NAEEILEKATLIAIEAWMLAKDEEVKKLVRTLAIQVRKLLSNNDDDSAKSVLDTLKSVLEDLKS ANPYISVANIMLQNYVKQREKYNYDTLKEQFTFIKNASTSIVYMQFANFMNIDNSLSPVIRYQKLYRRSINIISINNINNNEATVTFESLAQNNTGEILENMLWEAKIGFIMDSISTNMPFHFIVTSYKLKLLRNKNQ ems_3hC_1642_000000001_0001__34__I
NAEEILEKATLIAIEAWMLAKDEEVKKLVRTLTRQVRKLLSNNDDDSAKSVLDTLKSVLEDLKS ANPYISVANIMLQNYVKQREKYNYDTLKEQFTFIKNASTSIVYMQFANFMNIDNSLSPVIRYQKLYRRSINIISINNINNNEATVTFESLAQNNTGEILENMLWEAKIGFIMDSISTNMPFHFIVTSYKLKLLRNKNQ ems_3hC_1642_000000001_0001__33__T
NAEEILEKATLIAIEAWMWAKDEEVKKLVRTLARQVRKLLSNNDDDSAKSVLDTLKSVLEDLKS ANPYISVANIMLQNYVKQREKYNYDTLKEQFTFIKNASTSIVYMQFANFMNIDNSLSPVIRYQKLYRRSINIISINNINNNEATVTFESLAQNNTGEILENMLWEAKIGFIMDSISTNMPFHFIVTSYKLKLLRNKNQ ems_3hC_1642_000000001_0001__19__W
NAEEILEKATLIAIEAWMLAKDEEVKKLVRTLARQVRKLLSNNDDDSAKSVLDTLKSVLEDLAS ANPYISVANIMLQNYVKQREKYNYDTLKEQFTFIKNASTSIVYMQFANFMNIDNSLSPVIRYQKLYRRSINIISINNINNNEATVTFESLAQNNTGEILENMLWEAKIGFIMDSISTNMPFHFIVTSYKLKLLRNKNQ ems_3hC_1642_000000001_0001__63__A
NAEEILEKATLIAIEAWMLAKDEEVKKLVRTLARQVRKLLSNNDDDVAKSVLDTLKSVLEDLKS ANPYISVANIMLQNYVKQREKYNYDTLKEQFTFIKNASTSIVYMQFANFMNIDNSLSPVIRYQKLYRRSINIISINNINNNEATVTFESLAQNNTGEILENMLWEAKIGFIMDSISTNMPFHFIVTSYKLKLLRNKNQ ems_3hC_1642_000000001_0001__47__V
NAEEILEKATLIAIEAWMLAKDEEVKKLVRTLARQVRKLLSNNDDDSAKSVLDTLKSVLMDLKS ANPYISVANIMLQNYVKQREKYNYDTLKEQFTFIKNASTSIVYMQFANFMNIDNSLSPVIRYQKLYRRSINIISINNINNNEATVTFESLAQNNTGEILENMLWEAKIGFIMDSISTNMPFHFIVTSYKLKLLRNKNQ ems_3hC_1642_000000001_0001__60__M
NAEEILEKATLIAIEAWMLAKDEEVKHLVRTLARQVRKLLSNNDDDSAKSVLDTLKSVLEDLKS ANPYISVANIMLQNYVKQREKYNYDTLKEQFTFIKNASTSIVYMQFANFMNIDNSLSPVIRYQKLYRRSINIISINNINNNEATVTFESLAQNNTGEILENMLWEAKIGFIMDSISTNMPFHFIVTSYKLKLLRNKNQ ems_3hC_1642_000000001_0001__27__H
NAEEILEKATLIAIEAWMLAKDEEVKKLVRTLARQVRKLLSNNDDDSAASVLDTLKSVLEDLKS ANPYISVANIMLQNYVKQREKYNYDTLKEQFTFIKNASTSIVYMQFANFMNIDNSLSPVIRYQKLYRRSINIISINNINNNEATVTFESLAQNNTGEILENMLWEAKIGFIMDSISTNMPFHFIVTSYKLKLLRNKNQ ems_3hC_1642_000000001_0001__49__A
NAEEILEKATLIAIEAWMLAKDEEVKKLVRTLARQVRKLLSNWDDDSAKSVLDTLKSVLEDLKS ANPYISVANIMLQNYVKQREKYNYDTLKEQFTFIKNASTSIVYMQFANFMNIDNSLSPVIRYQKLYRRSINIISINNINNNEATVTFESLAQNNTGEILENMLWEAKIGFIMDSISTNMPFHFIVTSYKLKLLRNKNQ ems_3hC_1642_000000001_0001__43__W
NAEEILEKATLIAIEAWMLAKDEEVKKLVRTLARQLRKLLSNNDDDSAKSVLDTLKSVLEDLKS ANPYISVANIMLQNYVKQREKYNYDTLKEQFTFIKNASTSIVYMQFANFMNIDNSLSPVIRYQKLYRRSINIISINNINNNEATVTFESLAQNNTGEILENMLWEAKIGFIMDSISTNMPFHFIVTSYKLKLLRNKNQ ems_3hC_1642_000000001_0001__36__L
NAEEILEKAYLIAIEAWMLAKDEEVKKLVRTLARQVRKLLSNNDDDSAKSVLDTLKSVLEDLKS ANPYISVANIMLQNYVKQREKYNYDTLKEQFTFIKNASTSIVYMQFANFMNIDNSLSPVIRYQKLYRRSINIISINNINNNEATVTFESLAQNNTGEILENMLWEAKIGFIMDSISTNMPFHFIVTSYKLKLLRNKNQ ems_3hC_1642_000000001_0001__10__Y
MAEEILEKATLIAIEAWMLAKDEEVKKLVRTLARQVRKLLSNNDDDSAKSVLDTLKSVLEDLKS ANPYISVANIMLQNYVKQREKYNYDTLKEQFTFIKNASTSIVYMQFANFMNIDNSLSPVIRYQKLYRRSINIISINNINNNEATVTFESLAQNNTGEILENMLWEAKIGFIMDSISTNMPFHFIVTSYKLKLLRNKNQ ems_3hC_1642_000000001_0001__1__M
NAEEILEKATLIAIEAWMLAKDEEVKKLVRTLARRVRKLLSNNDDDSAKSVLDTLKSVLEDLKS ANPYISVANIMLQNYVKQREKYNYDTLKEQFTFIKNASTSIVYMQFANFMNIDNSLSPVIRYQKLYRRSINIISINNINNNEATVTFESLAQNNTGEILENMLWEAKIGFIMDSISTNMPFHFIVTSYKLKLLRNKNQ ems_3hC_1642_000000001_0001__35__R
NAEEPLEKATLIAIEAWMLAKDEEVKKLVRTLARQVRKLLSNNDDDSAKSVLDTLKSVLEDLKS ANPYISVANIMLQNYVKQREKYNYDTLKEQFTFIKNASTSIVYMQFANFMNIDNSLSPVIRYQKLYRRSINIISINNINNNEATVTFESLAQNNTGEILENMLWEAKIGFIMDSISTNMPFHFIVTSYKLKLLRNKNQ ems_3hC_1642_000000001_0001__5__P
NAEEILEKATLIAIEAWMLAKQEEVKKLVRTLARQVRKLLSNNDDDSAKSVLDTLKSVLEDLKS ANPYISVANIMLQNYVKQREKYNYDTLKEQFTFIKNASTSIVYMQFANFMNIDNSLSPVIRYQKLYRRSINIISINNINNNEATVTFESLAQNNTGEILENMLWEAKIGFIMDSISTNMPFHFIVTSYKLKLLRNKNQ ems_3hC_1642_000000001_0001__22__Q
NAEEILEKATLIAIEAWMLAKVEEVKKLVRTLARQVRKLLSNNDDDSAKSVLDTLKSVLEDLKS ANPYISVANIMLQNYVKQREKYNYDTLKEQFTFIKNASTSIVYMQFANFMNIDNSLSPVIRYQKLYRRSINIISINNINNNEATVTFESLAQNNTGEILENMLWEAKIGFIMDSISTNMPFHFIVTSYKLKLLRNKNQ ems_3hC_1642_000000001_0001__22__V
NAEEILEKATIIAIEAWMLAKDEEVKKLVRTLARQVRKLLSNNDDDSAKSVLDTLKSVLEDLKS ANPYISVANIMLQNYVKQREKYNYDTLKEQFTFIKNASTSIVYMQFANFMNIDNSLSPVIRYQKLYRRSINIISINNINNNEATVTFESLAQNNTGEILENMLWEAKIGFIMDSISTNMPFHFIVTSYKLKLLRNKNQ ems_3hC_1642_000000001_0001__11__I
NAEEILEKATLIAIERWMLAKDEEVKKLVRTLARQVRKLLSNNDDDSAKSVLDTLKSVLEDLKS ANPYISVANIMLQNYVKQREKYNYDTLKEQFTFIKNASTSIVYMQFANFMNIDNSLSPVIRYQKLYRRSINIISINNINNNEATVTFESLAQNNTGEILENMLWEAKIGFIMDSISTNMPFHFIVTSYKLKLLRNKNQ ems_3hC_1642_000000001_0001__16__R
NAEEILEKATLIAIEAWMLAKDEEVKKLVRTLARQVRKLLSNNDQDSAKSVLDTLKSVLEDLKS ANPYISVANIMLQNYVKQREKYNYDTLKEQFTFIKNASTSIVYMQFANFMNIDNSLSPVIRYQKLYRRSINIISINNINNNEATVTFESLAQNNTGEILENMLWEAKIGFIMDSISTNMPFHFIVTSYKLKLLRNKNQ ems_3hC_1642_000000001_0001__45__Q
NAEEILEKATLIAIEVWMLAKDEEVKKLVRTLARQVRKLLSNNDDDSAKSVLDTLKSVLEDLKS ANPYISVANIMLQNYVKQREKYNYDTLKEQFTFIKNASTSIVYMQFANFMNIDNSLSPVIRYQKLYRRSINIISINNINNNEATVTFESLAQNNTGEILENMLWEAKIGFIMDSISTNMPFHFIVTSYKLKLLRNKNQ ems_3hC_1642_000000001_0001__16__V
NAEEILEKATLIAIENWMLAKDEEVKKLVRTLARQVRKLLSNNDDDSAKSVLDTLKSVLEDLKS ANPYISVANIMLQNYVKQREKYNYDTLKEQFTFIKNASTSIVYMQFANFMNIDNSLSPVIRYQKLYRRSINIISINNINNNEATVTFESLAQNNTGEILENMLWEAKIGFIMDSISTNMPFHFIVTSYKLKLLRNKNQ ems_3hC_1642_000000001_0001__16__N
NAEEIQEKATLIAIEAWMLAKDEEVKKLVRTLARQVRKLLSNNDDDSAKSVLDTLKSVLEDLKS ANPYISVANIMLQNYVKQREKYNYDTLKEQFTFIKNASTSIVYMQFANFMNIDNSLSPVIRYQKLYRRSINIISINNINNNEATVTFESLAQNNTGEILENMLWEAKIGFIMDSISTNMPFHFIVTSYKLKLLRNKNQ ems_3hC_1642_000000001_0001__6__Q
NAEEILEKATLIAIEAWMLAKDYEVKKLVRTLARQVRKLLSNNDDDSAKSVLDTLKSVLEDLKS ANPYISVANIMLQNYVKQREKYNYDTLKEQFTFIKNASTSIVYMQFANFMNIDNSLSPVIRYQKLYRRSINIISINNINNNEATVTFESLAQNNTGEILENMLWEAKIGFIMDSISTNMPFHFIVTSYKLKLLRNKNQ ems_3hC_1642_000000001_0001__23__Y
NAEEILEKATLIAIEAWMLAKDEEVKKLVRTLARQVRKLLSNNDDDSALSVLDTLKSVLEDLKS ANPYISVANIMLQNYVKQREKYNYDTLKEQFTFIKNASTSIVYMQFANFMNIDNSLSPVIRYQKLYRRSINIISINNINNNEATVTFESLAQNNTGEILENMLWEAKIGFIMDSISTNMPFHFIVTSYKLKLLRNKNQ ems_3hC_1642_000000001_0001__49__L
NAEEILEKATNIAIEAWMLAKDEEVKKLVRTLARQVRKLLSNNDDDSAKSVLDTLKSVLEDLKS ANPYISVANIMLQNYVKQREKYNYDTLKEQFTFIKNASTSIVYMQFANFMNIDNSLSPVIRYQKLYRRSINIISINNINNNEATVTFESLAQNNTGEILENMLWEAKIGFIMDSISTNMPFHFIVTSYKLKLLRNKNQ ems_3hC_1642_000000001_0001__11__N
NAEEILEKATLIAIEAWMLAKDEEVPKLVRTLARQVRKLLSNNDDDSAKSVLDTLKSVLEDLKS ANPYISVANIMLQNYVKQREKYNYDTLKEQFTFIKNASTSIVYMQFANFMNIDNSLSPVIRYQKLYRRSINIISINNINNNEATVTFESLAQNNTGEILENMLWEAKIGFIMDSISTNMPFHFIVTSYKLKLLRNKNQ ems_3hC_1642_000000001_0001__26__P
NFEEILEKATLIAIEAWMLAKDEEVKKLVRTLARQVRKLLSNNDDDSAKSVLDTLKSVLEDLKS ANPYISVANIMLQNYVKQREKYNYDTLKEQFTFIKNASTSIVYMQFANFMNIDNSLSPVIRYQKLYRRSINIISINNINNNEATVTFESLAQNNTGEILENMLWEAKIGFIMDSISTNMPFHFIVTSYKLKLLRNKNQ ems_3hC_1642_000000001_0001__2__F
NAEEILEKATLIAIEAWMLAKFEEVKKLVRTLARQVRKLLSNNDDDSAKSVLDTLKSVLEDLKS ANPYISVANIMLQNYVKQREKYNYDTLKEQFTFIKNASTSIVYMQFANFMNIDNSLSPVIRYQKLYRRSINIISINNINNNEATVTFESLAQNNTGEILENMLWEAKIGFIMDSISTNMPFHFIVTSYKLKLLRNKNQ ems_3hC_1642_000000001_0001__22__F
NAEEILEKATLIAIEAWMLAKDEEVKKLVRTLARQVRKLLSNNDDDSAKSVLDTLKSVLIDLKS ANPYISVANIMLQNYVKQREKYNYDTLKEQFTFIKNASTSIVYMQFANFMNIDNSLSPVIRYQKLYRRSINIISINNINNNEATVTFESLAQNNTGEILENMLWEAKIGFIMDSISTNMPFHFIVTSYKLKLLRNKNQ ems_3hC_1642_000000001_0001__60__I
NAEEILEKATLIAIEAWMLAHDEEVKKLVRTLARQVRKLLSNNDDDSAKSVLDTLKSVLEDLKS ANPYISVANIMLQNYVKQREKYNYDTLKEQFTFIKNASTSIVYMQFANFMNIDNSLSPVIRYQKLYRRSINIISINNINNNEATVTFESLAQNNTGEILENMLWEAKIGFIMDSISTNMPFHFIVTSYKLKLLRNKNQ ems_3hC_1642_000000001_0001__21__H
NAEEILEKATLIAIEAWMLHKDEEVKKLVRTLARQVRKLLSNNDDDSAKSVLDTLKSVLEDLKS ANPYISVANIMLQNYVKQREKYNYDTLKEQFTFIKNASTSIVYMQFANFMNIDNSLSPVIRYQKLYRRSINIISINNINNNEATVTFESLAQNNTGEILENMLWEAKIGFIMDSISTNMPFHFIVTSYKLKLLRNKNQ ems_3hC_1642_000000001_0001__20__H
NAECILEKATLIAIEAWMLAKDEEVKKLVRTLARQVRKLLSNNDDDSAKSVLDTLKSVLEDLKS ANPYISVANIMLQNYVKQREKYNYDTLKEQFTFIKNASTSIVYMQFANFMNIDNSLSPVIRYQKLYRRSINIISINNINNNEATVTFESLAQNNTGEILENMLWEAKIGFIMDSISTNMPFHFIVTSYKLKLLRNKNQ ems_3hC_1642_000000001_0001__4__C
NAEEILEKATLIAIEAWMLAKDEEVKKLVRTLARQVRKLYSNNDDDSAKSVLDTLKSVLEDLKS ANPYISVANIMLQNYVKQREKYNYDTLKEQFTFIKNASTSIVYMQFANFMNIDNSLSPVIRYQKLYRRSINIISINNINNNEATVTFESLAQNNTGEILENMLWEAKIGFIMDSISTNMPFHFIVTSYKLKLLRNKNQ ems_3hC_1642_000000001_0001__40__Y
NAEEILEKATLIAIEAWMLAKDEEVKKLVRTMARQVRKLLSNNDDDSAKSVLDTLKSVLEDLKS ANPYISVANIMLQNYVKQREKYNYDTLKEQFTFIKNASTSIVYMQFANFMNIDNSLSPVIRYQKLYRRSINIISINNINNNEATVTFESLAQNNTGEILENMLWEAKIGFIMDSISTNMPFHFIVTSYKLKLLRNKNQ ems_3hC_1642_000000001_0001__32__M
NAEEILEKATLIAIEAWMLAKDEEVKKAVRTLARQVRKLLSNNDDDSAKSVLDTLKSVLEDLKS ANPYISVANIMLQNYVKQREKYNYDTLKEQFTFIKNASTSIVYMQFANFMNIDNSLSPVIRYQKLYRRSINIISINNINNNEATVTFESLAQNNTGEILENMLWEAKIGFIMDSISTNMPFHFIVTSYKLKLLRNKNQ ems_3hC_1642_000000001_0001__28__A
NAEEILEKATLIAIEAWMLAKDEEVKKLVRTLARQVRKLLSNNDVDSAKSVLDTLKSVLEDLKS ANPYISVANIMLQNYVKQREKYNYDTLKEQFTFIKNASTSIVYMQFANFMNIDNSLSPVIRYQKLYRRSINIISINNINNNEATVTFESLAQNNTGEILENMLWEAKIGFIMDSISTNMPFHFIVTSYKLKLLRNKNQ ems_3hC_1642_000000001_0001__45__V
NAEEILDKATLIAIEAWMLAKDEEVKKLVRTLARQVRKLLSNNDDDSAKSVLDTLKSVLEDLKS ANPYISVANIMLQNYVKQREKYNYDTLKEQFTFIKNASTSIVYMQFANFMNIDNSLSPVIRYQKLYRRSINIISINNINNNEATVTFESLAQNNTGEILENMLWEAKIGFIMDSISTNMPFHFIVTSYKLKLLRNKNQ ems_3hC_1642_000000001_0001__7__D
NAEEILEKATLIAIEAWMLAKDEEVKKLVRTLARQVRKLLSNNDDDSAKSWLDTLKSVLEDLKS ANPYISVANIMLQNYVKQREKYNYDTLKEQFTFIKNASTSIVYMQFANFMNIDNSLSPVIRYQKLYRRSINIISINNINNNEATVTFESLAQNNTGEILENMLWEAKIGFIMDSISTNMPFHFIVTSYKLKLLRNKNQ ems_3hC_1642_000000001_0001__51__W
NAEEILEKATLIAIEAWMLAKDEEVKKLVRTLARQVRKLLVNNDDDSAKSVLDTLKSVLEDLKS ANPYISVANIMLQNYVKQREKYNYDTLKEQFTFIKNASTSIVYMQFANFMNIDNSLSPVIRYQKLYRRSINIISINNINNNEATVTFESLAQNNTGEILENMLWEAKIGFIMDSISTNMPFHFIVTSYKLKLLRNKNQ ems_3hC_1642_000000001_0001__41__V
NAEEILEKATLYAIEAWMLAKDEEVKKLVRTLARQVRKLLSNNDDDSAKSVLDTLKSVLEDLKS ANPYISVANIMLQNYVKQREKYNYDTLKEQFTFIKNASTSIVYMQFANFMNIDNSLSPVIRYQKLYRRSINIISINNINNNEATVTFESLAQNNTGEILENMLWEAKIGFIMDSISTNMPFHFIVTSYKLKLLRNKNQ ems_3hC_1642_000000001_0001__12__Y
NAEEILEKATLIAIEAWMLAKEEEVKKLVRTLARQVRKLLSNNDDDSAKSVLDTLKSVLEDLKS ANPYISVANIMLQNYVKQREKYNYDTLKEQFTFIKNASTSIVYMQFANFMNIDNSLSPVIRYQKLYRRSINIISINNINNNEATVTFESLAQNNTGEILENMLWEAKIGFIMDSISTNMPFHFIVTSYKLKLLRNKNQ ems_3hC_1642_000000001_0001__22__E
QAEEILEKATLIAIEAWMLAKDEEVKKLVRTLARQVRKLLSNNDDDSAKSVLDTLKSVLEDLKS ANPYISVANIMLQNYVKQREKYNYDTLKEQFTFIKNASTSIVYMQFANFMNIDNSLSPVIRYQKLYRRSINIISINNINNNEATVTFESLAQNNTGEILENMLWEAKIGFIMDSISTNMPFHFIVTSYKLKLLRNKNQ ems_3hC_1642_000000001_0001__1__Q
NAEEILEKATLIAIEAWMLAKDEEVKKLVRTLARQVHKLLSNNDDDSAKSVLDTLKSVLEDLKS ANPYISVANIMLQNYVKQREKYNYDTLKEQFTFIKNASTSIVYMQFANFMNIDNSLSPVIRYQKLYRRSINIISINNINNNEATVTFESLAQNNTGEILENMLWEAKIGFIMDSISTNMPFHFIVTSYKLKLLRNKNQ ems_3hC_1642_000000001_0001__37__H
NAEEILEKATLIAIEHWMLAKDEEVKKLVRTLARQVRKLLSNNDDDSAKSVLDTLKSVLEDLKS ANPYISVANIMLQNYVKQREKYNYDTLKEQFTFIKNASTSIVYMQFANFMNIDNSLSPVIRYQKLYRRSINIISINNINNNEATVTFESLAQNNTGEILENMLWEAKIGFIMDSISTNMPFHFIVTSYKLKLLRNKNQ ems_3hC_1642_000000001_0001__16__H
NAEEILEKATLIAIEAWMLAKDEEVKKLVRTLARQVRKLLSPNDDDSAKSVLDTLKSVLEDLKS ANPYISVANIMLQNYVKQREKYNYDTLKEQFTFIKNASTSIVYMQFANFMNIDNSLSPVIRYQKLYRRSINIISINNINNNEATVTFESLAQNNTGEILENMLWEAKIGFIMDSISTNMPFHFIVTSYKLKLLRNKNQ ems_3hC_1642_000000001_0001__42__P
NAEEILEKATLIAIEAWMLAKDEEVKKLVRTLARQVRKLLSNNQDDSAKSVLDTLKSVLEDLKS ANPYISVANIMLQNYVKQREKYNYDTLKEQFTFIKNASTSIVYMQFANFMNIDNSLSPVIRYQKLYRRSINIISINNINNNEATVTFESLAQNNTGEILENMLWEAKIGFIMDSISTNMPFHFIVTSYKLKLLRNKNQ ems_3hC_1642_000000001_0001__44__Q
NAEEILEKATLIAIEAWMLAKDEEVKKLVRTLARQVRKLLSNNDDDSAKSVLDTDKSVLEDLKS ANPYISVANIMLQNYVKQREKYNYDTLKEQFTFIKNASTSIVYMQFANFMNIDNSLSPVIRYQKLYRRSINIISINNINNNEATVTFESLAQNNTGEILENMLWEAKIGFIMDSISTNMPFHFIVTSYKLKLLRNKNQ ems_3hC_1642_000000001_0001__55__D
NAEEILEKATLIAIEAWMLAKDEEVKKLVRTLARQVRKLLSNNDDDSAKSELDTLKSVLEDLKS ANPYISVANIMLQNYVKQREKYNYDTLKEQFTFIKNASTSIVYMQFANFMNIDNSLSPVIRYQKLYRRSINIISINNINNNEATVTFESLAQNNTGEILENMLWEAKIGFIMDSISTNMPFHFIVTSYKLKLLRNKNQ ems_3hC_1642_000000001_0001__51__E
NAEEILEKATLIAIEAWMLAKDEEDKKLVRTLARQVRKLLSNNDDDSAKSVLDTLKSVLEDLKS ANPYISVANIMLQNYVKQREKYNYDTLKEQFTFIKNASTSIVYMQFANFMNIDNSLSPVIRYQKLYRRSINIISINNINNNEATVTFESLAQNNTGEILENMLWEAKIGFIMDSISTNMPFHFIVTSYKLKLLRNKNQ ems_3hC_1642_000000001_0001__25__D
NAEEILEKATLIAIEAWMLAKDEEVKKLVRTLARQVRKLLSNNDDDSAKSVLDTLKSVFEDLKS ANPYISVANIMLQNYVKQREKYNYDTLKEQFTFIKNASTSIVYMQFANFMNIDNSLSPVIRYQKLYRRSINIISINNINNNEATVTFESLAQNNTGEILENMLWEAKIGFIMDSISTNMPFHFIVTSYKLKLLRNKNQ ems_3hC_1642_000000001_0001__59__F
NAEEILEKATLIAIEAWMLAKDEEVKKLVRTLARQVRKLLSNNDDDSAKSVLDTLKSVLEYLKS ANPYISVANIMLQNYVKQREKYNYDTLKEQFTFIKNASTSIVYMQFANFMNIDNSLSPVIRYQKLYRRSINIISINNINNNEATVTFESLAQNNTGEILENMLWEAKIGFIMDSISTNMPFHFIVTSYKLKLLRNKNQ ems_3hC_1642_000000001_0001__61__Y
NAEEILEKATLIAIEAWNLAKDEEVKKLVRTLARQVRKLLSNNDDDSAKSVLDTLKSVLEDLKS ANPYISVANIMLQNYVKQREKYNYDTLKEQFTFIKNASTSIVYMQFANFMNIDNSLSPVIRYQKLYRRSINIISINNINNNEATVTFESLAQNNTGEILENMLWEAKIGFIMDSISTNMPFHFIVTSYKLKLLRNKNQ ems_3hC_1642_000000001_0001__18__N
NAEEILEKITLIAIEAWMLAKDEEVKKLVRTLARQVRKLLSNNDDDSAKSVLDTLKSVLEDLKS ANPYISVANIMLQNYVKQREKYNYDTLKEQFTFIKNASTSIVYMQFANFMNIDNSLSPVIRYQKLYRRSINIISINNINNNEATVTFESLAQNNTGEILENMLWEAKIGFIMDSISTNMPFHFIVTSYKLKLLRNKNQ ems_3hC_1642_000000001_0001__9__I
NAEEILEKATLIAIEAWMLAKDEEVKKLVRTLLRQVRKLLSNNDDDSAKSVLDTLKSVLEDLKS ANPYISVANIMLQNYVKQREKYNYDTLKEQFTFIKNASTSIVYMQFANFMNIDNSLSPVIRYQKLYRRSINIISINNINNNEATVTFESLAQNNTGEILENMLWEAKIGFIMDSISTNMPFHFIVTSYKLKLLRNKNQ ems_3hC_1642_000000001_0001__33__L
NAEEILEKATLIAIEAWMLAKDEEVKKLVRTLARQVRKLLSNNDDDSAKSVLDQLKSVLEDLKS ANPYISVANIMLQNYVKQREKYNYDTLKEQFTFIKNASTSIVYMQFANFMNIDNSLSPVIRYQKLYRRSINIISINNINNNEATVTFESLAQNNTGEILENMLWEAKIGFIMDSISTNMPFHFIVTSYKLKLLRNKNQ ems_3hC_1642_000000001_0001__54__Q
NAEEILEKATLIAIEAWMLAKDEEVAKLVRTLARQVRKLLSNNDDDSAKSVLDTLKSVLEDLKS ANPYISVANIMLQNYVKQREKYNYDTLKEQFTFIKNASTSIVYMQFANFMNIDNSLSPVIRYQKLYRRSINIISINNINNNEATVTFESLAQNNTGEILENMLWEAKIGFIMDSISTNMPFHFIVTSYKLKLLRNKNQ ems_3hC_1642_000000001_0001__26__A
NAEEILEKATLIAIEAWMLAKDEEQKKLVRTLARQVRKLLSNNDDDSAKSVLDTLKSVLEDLKS ANPYISVANIMLQNYVKQREKYNYDTLKEQFTFIKNASTSIVYMQFANFMNIDNSLSPVIRYQKLYRRSINIISINNINNNEATVTFESLAQNNTGEILENMLWEAKIGFIMDSISTNMPFHFIVTSYKLKLLRNKNQ ems_3hC_1642_000000001_0001__25__Q
NAEEILEKATLIAIEAWMLAKDEEVKKLVRTLAFQVRKLLSNNDDDSAKSVLDTLKSVLEDLKS ANPYISVANIMLQNYVKQREKYNYDTLKEQFTFIKNASTSIVYMQFANFMNIDNSLSPVIRYQKLYRRSINIISINNINNNEATVTFESLAQNNTGEILENMLWEAKIGFIMDSISTNMPFHFIVTSYKLKLLRNKNQ ems_3hC_1642_000000001_0001__34__F
NAEEILEKATLIAIEAWKLAKDEEVKKLVRTLARQVRKLLSNNDDDSAKSVLDTLKSVLEDLKS ANPYISVANIMLQNYVKQREKYNYDTLKEQFTFIKNASTSIVYMQFANFMNIDNSLSPVIRYQKLYRRSINIISINNINNNEATVTFESLAQNNTGEILENMLWEAKIGFIMDSISTNMPFHFIVTSYKLKLLRNKNQ ems_3hC_1642_000000001_0001__18__K
NAEEILEKATLIAIEAWMLAKDHEVKKLVRTLARQVRKLLSNNDDDSAKSVLDTLKSVLEDLKS ANPYISVANIMLQNYVKQREKYNYDTLKEQFTFIKNASTSIVYMQFANFMNIDNSLSPVIRYQKLYRRSINIISINNINNNEATVTFESLAQNNTGEILENMLWEAKIGFIMDSISTNMPFHFIVTSYKLKLLRNKNQ ems_3hC_1642_000000001_0001__23__H
NAEEILEKATLIAIEAWMLAKDWEVKKLVRTLARQVRKLLSNNDDDSAKSVLDTLKSVLEDLKS ANPYISVANIMLQNYVKQREKYNYDTLKEQFTFIKNASTSIVYMQFANFMNIDNSLSPVIRYQKLYRRSINIISINNINNNEATVTFESLAQNNTGEILENMLWEAKIGFIMDSISTNMPFHFIVTSYKLKLLRNKNQ ems_3hC_1642_000000001_0001__23__W
NAEEILEKATLIAIEAWMLAKDEEVLKLVRTLARQVRKLLSNNDDDSAKSVLDTLKSVLEDLKS ANPYISVANIMLQNYVKQREKYNYDTLKEQFTFIKNASTSIVYMQFANFMNIDNSLSPVIRYQKLYRRSINIISINNINNNEATVTFESLAQNNTGEILENMLWEAKIGFIMDSISTNMPFHFIVTSYKLKLLRNKNQ ems_3hC_1642_000000001_0001__26__L
NAEEILEKATLIAIEAWMLAKDEEVKKLVRTLARQVRKLLSNNTDDSAKSVLDTLKSVLEDLKS ANPYISVANIMLQNYVKQREKYNYDTLKEQFTFIKNASTSIVYMQFANFMNIDNSLSPVIRYQKLYRRSINIISINNINNNEATVTFESLAQNNTGEILENMLWEAKIGFIMDSISTNMPFHFIVTSYKLKLLRNKNQ ems_3hC_1642_000000001_0001__44__T
NKEEILEKATLIAIEAWMLAKDEEVKKLVRTLARQVRKLLSNNDDDSAKSVLDTLKSVLEDLKS ANPYISVANIMLQNYVKQREKYNYDTLKEQFTFIKNASTSIVYMQFANFMNIDNSLSPVIRYQKLYRRSINIISINNINNNEATVTFESLAQNNTGEILENMLWEAKIGFIMDSISTNMPFHFIVTSYKLKLLRNKNQ ems_3hC_1642_000000001_0001__2__K
NAEEILEKATLIAIEAWMLAKDEEVKKLVRTLARQVRKLNSNNDDDSAKSVLDTLKSVLEDLKS ANPYISVANIMLQNYVKQREKYNYDTLKEQFTFIKNASTSIVYMQFANFMNIDNSLSPVIRYQKLYRRSINIISINNINNNEATVTFESLAQNNTGEILENMLWEAKIGFIMDSISTNMPFHFIVTSYKLKLLRNKNQ ems_3hC_1642_000000001_0001__40__N
NAEEILEKATLIAIEAWMLAKDEEVKKLVRTLARQVRKLLSNNDDDSAKSVLDTLKSVLEDLWS ANPYISVANIMLQNYVKQREKYNYDTLKEQFTFIKNASTSIVYMQFANFMNIDNSLSPVIRYQKLYRRSINIISINNINNNEATVTFESLAQNNTGEILENMLWEAKIGFIMDSISTNMPFHFIVTSYKLKLLRNKNQ ems_3hC_1642_000000001_0001__63__W
NAEEILEKATLIAIEAWMLAKDEEVKKLVDTLARQVRKLLSNNDDDSAKSVLDTLKSVLEDLKS ANPYISVANIMLQNYVKQREKYNYDTLKEQFTFIKNASTSIVYMQFANFMNIDNSLSPVIRYQKLYRRSINIISINNINNNEATVTFESLAQNNTGEILENMLWEAKIGFIMDSISTNMPFHFIVTSYKLKLLRNKNQ ems_3hC_1642_000000001_0001__30__D
NAEEILEKATLIAIEAWMLAKDEEVKKLVRTLARQVRKLLSNNMDDSAKSVLDTLKSVLEDLKS ANPYISVANIMLQNYVKQREKYNYDTLKEQFTFIKNASTSIVYMQFANFMNIDNSLSPVIRYQKLYRRSINIISINNINNNEATVTFESLAQNNTGEILENMLWEAKIGFIMDSISTNMPFHFIVTSYKLKLLRNKNQ ems_3hC_1642_000000001_0001__44__M
NAEEILEKATLIAIEAWMLAKDEEVKKLVRTLARQVRKLLSNNDDDSAKSVLDTLKSVLEDLKR ANPYISVANIMLQNYVKQREKYNYDTLKEQFTFIKNASTSIVYMQFANFMNIDNSLSPVIRYQKLYRRSINIISINNINNNEATVTFESLAQNNTGEILENMLWEAKIGFIMDSISTNMPFHFIVTSYKLKLLRNKNQ ems_3hC_1642_000000001_0001__64__R
NAEEILEKATLIAIEAWMLAKDEEVKKLVRTLARQVRKLLSNNDDDSAKSVLDTLKSVLERLKS ANPYISVANIMLQNYVKQREKYNYDTLKEQFTFIKNASTSIVYMQFANFMNIDNSLSPVIRYQKLYRRSINIISINNINNNEATVTFESLAQNNTGEILENMLWEAKIGFIMDSISTNMPFHFIVTSYKLKLLRNKNQ ems_3hC_1642_000000001_0001__61__R
NAEEILEKATLIAIEAWMLAKDEEVKKLVRTLARQVRKLLSNNDDDSAKSVLDTLFSVLEDLKS ANPYISVANIMLQNYVKQREKYNYDTLKEQFTFIKNASTSIVYMQFANFMNIDNSLSPVIRYQKLYRRSINIISINNINNNEATVTFESLAQNNTGEILENMLWEAKIGFIMDSISTNMPFHFIVTSYKLKLLRNKNQ ems_3hC_1642_000000001_0001__56__F
NAEEILEKACLIAIEAWMLAKDEEVKKLVRTLARQVRKLLSNNDDDSAKSVLDTLKSVLEDLKS ANPYISVANIMLQNYVKQREKYNYDTLKEQFTFIKNASTSIVYMQFANFMNIDNSLSPVIRYQKLYRRSINIISINNINNNEATVTFESLAQNNTGEILENMLWEAKIGFIMDSISTNMPFHFIVTSYKLKLLRNKNQ ems_3hC_1642_000000001_0001__10__C
NAENILEKATLIAIEAWMLAKDEEVKKLVRTLARQVRKLLSNNDDDSAKSVLDTLKSVLEDLKS ANPYISVANIMLQNYVKQREKYNYDTLKEQFTFIKNASTSIVYMQFANFMNIDNSLSPVIRYQKLYRRSINIISINNINNNEATVTFESLAQNNTGEILENMLWEAKIGFIMDSISTNMPFHFIVTSYKLKLLRNKNQ ems_3hC_1642_000000001_0001__4__N
NAEEILEKATLIAIEAWMLAKDEEVKKLVRTLARQVRKLLSNNDDDSAESVLDTLKSVLEDLKS ANPYISVANIMLQNYVKQREKYNYDTLKEQFTFIKNASTSIVYMQFANFMNIDNSLSPVIRYQKLYRRSINIISINNINNNEATVTFESLAQNNTGEILENMLWEAKIGFIMDSISTNMPFHFIVTSYKLKLLRNKNQ ems_3hC_1642_000000001_0001__49__E
NAEEILEKATLIAIEAWMLAKDEEVKKLVRTLARQVRKLLSNNDDSSAKSVLDTLKSVLEDLKS ANPYISVANIMLQNYVKQREKYNYDTLKEQFTFIKNASTSIVYMQFANFMNIDNSLSPVIRYQKLYRRSINIISINNINNNEATVTFESLAQNNTGEILENMLWEAKIGFIMDSISTNMPFHFIVTSYKLKLLRNKNQ ems_3hC_1642_000000001_0001__46__S
NAEEILEKATLIAIEAWMLAKDEEVKKLQRTLARQVRKLLSNNDDDSAKSVLDTLKSVLEDLKS ANPYISVANIMLQNYVKQREKYNYDTLKEQFTFIKNASTSIVYMQFANFMNIDNSLSPVIRYQKLYRRSINIISINNINNNEATVTFESLAQNNTGEILENMLWEAKIGFIMDSISTNMPFHFIVTSYKLKLLRNKNQ ems_3hC_1642_000000001_0001__29__Q
NAEEILEKATLIAIEAWMLAKDEEVKKLVRTLARQVRKLLSNNDDDSAYSVLDTLKSVLEDLKS ANPYISVANIMLQNYVKQREKYNYDTLKEQFTFIKNASTSIVYMQFANFMNIDNSLSPVIRYQKLYRRSINIISINNINNNEATVTFESLAQNNTGEILENMLWEAKIGFIMDSISTNMPFHFIVTSYKLKLLRNKNQ ems_3hC_1642_000000001_0001__49__Y
NAEEILEKATLIAIEAWMLEKDEEVKKLVRTLARQVRKLLSNNDDDSAKSVLDTLKSVLEDLKS ANPYISVANIMLQNYVKQREKYNYDTLKEQFTFIKNASTSIVYMQFANFMNIDNSLSPVIRYQKLYRRSINIISINNINNNEATVTFESLAQNNTGEILENMLWEAKIGFIMDSISTNMPFHFIVTSYKLKLLRNKNQ ems_3hC_1642_000000001_0001__20__E
NAEEILEKATLIAIEAWMLAKDEEVKKLVRTLARQVRKLLSNNDDDSAKSVLDTLKSVLTDLKS ANPYISVANIMLQNYVKQREKYNYDTLKEQFTFIKNASTSIVYMQFANFMNIDNSLSPVIRYQKLYRRSINIISINNINNNEATVTFESLAQNNTGEILENMLWEAKIGFIMDSISTNMPFHFIVTSYKLKLLRNKNQ ems_3hC_1642_000000001_0001__60__T
NAEEILEKATLIAIEAWMLAKDEEVKKLVRTLARQVRKLLSNNDDDSAKSVLDTLKSVLGDLKS ANPYISVANIMLQNYVKQREKYNYDTLKEQFTFIKNASTSIVYMQFANFMNIDNSLSPVIRYQKLYRRSINIISINNINNNEATVTFESLAQNNTGEILENMLWEAKIGFIMDSISTNMPFHFIVTSYKLKLLRNKNQ ems_3hC_1642_000000001_0001__60__G
NAEEILEKATLIAIEAWMLAKDEEVKKLVRTLMRQVRKLLSNNDDDSAKSVLDTLKSVLEDLKS ANPYISVANIMLQNYVKQREKYNYDTLKEQFTFIKNASTSIVYMQFANFMNIDNSLSPVIRYQKLYRRSINIISINNINNNEATVTFESLAQNNTGEILENMLWEAKIGFIMDSISTNMPFHFIVTSYKLKLLRNKNQ ems_3hC_1642_000000001_0001__33__M
NAEEILEKATLIAIEAWMLAKDEEVKKLVYTLARQVRKLLSNNDDDSAKSVLDTLKSVLEDLKS ANPYISVANIMLQNYVKQREKYNYDTLKEQFTFIKNASTSIVYMQFANFMNIDNSLSPVIRYQKLYRRSINIISINNINNNEATVTFESLAQNNTGEILENMLWEAKIGFIMDSISTNMPFHFIVTSYKLKLLRNKNQ ems_3hC_1642_000000001_0001__30__Y
NAEEILEKATLIAIEAWMLYKDEEVKKLVRTLARQVRKLLSNNDDDSAKSVLDTLKSVLEDLKS ANPYISVANIMLQNYVKQREKYNYDTLKEQFTFIKNASTSIVYMQFANFMNIDNSLSPVIRYQKLYRRSINIISINNINNNEATVTFESLAQNNTGEILENMLWEAKIGFIMDSISTNMPFHFIVTSYKLKLLRNKNQ ems_3hC_1642_000000001_0001__20__Y
NAEEILEKATLIAIEAWMLAKDEEFKKLVRTLARQVRKLLSNNDDDSAKSVLDTLKSVLEDLKS ANPYISVANIMLQNYVKQREKYNYDTLKEQFTFIKNASTSIVYMQFANFMNIDNSLSPVIRYQKLYRRSINIISINNINNNEATVTFESLAQNNTGEILENMLWEAKIGFIMDSISTNMPFHFIVTSYKLKLLRNKNQ ems_3hC_1642_000000001_0001__25__F
NAEEILEKATLIAIEAWMLAKDEEVKKLVRTLCRQVRKLLSNNDDDSAKSVLDTLKSVLEDLKS ANPYISVANIMLQNYVKQREKYNYDTLKEQFTFIKNASTSIVYMQFANFMNIDNSLSPVIRYQKLYRRSINIISINNINNNEATVTFESLAQNNTGEILENMLWEAKIGFIMDSISTNMPFHFIVTSYKLKLLRNKNQ ems_3hC_1642_000000001_0001__33__C
NAEEILEKATLIAIEAWMLAKDEEVKKLVRTLARQVRKLLSTNDDDSAKSVLDTLKSVLEDLKS ANPYISVANIMLQNYVKQREKYNYDTLKEQFTFIKNASTSIVYMQFANFMNIDNSLSPVIRYQKLYRRSINIISINNINNNEATVTFESLAQNNTGEILENMLWEAKIGFIMDSISTNMPFHFIVTSYKLKLLRNKNQ ems_3hC_1642_000000001_0001__42__T
NAEEILEKATLIAIEAWMLAKDEEVKKLVRTLARSVRKLLSNNDDDSAKSVLDTLKSVLEDLKS ANPYISVANIMLQNYVKQREKYNYDTLKEQFTFIKNASTSIVYMQFANFMNIDNSLSPVIRYQKLYRRSINIISINNINNNEATVTFESLAQNNTGEILENMLWEAKIGFIMDSISTNMPFHFIVTSYKLKLLRNKNQ ems_3hC_1642_000000001_0001__35__S
NAEEILQKATLIAIEAWMLAKDEEVKKLVRTLARQVRKLLSNNDDDSAKSVLDTLKSVLEDLKS ANPYISVANIMLQNYVKQREKYNYDTLKEQFTFIKNASTSIVYMQFANFMNIDNSLSPVIRYQKLYRRSINIISINNINNNEATVTFESLAQNNTGEILENMLWEAKIGFIMDSISTNMPFHFIVTSYKLKLLRNKNQ ems_3hC_1642_000000001_0001__7__Q
NAEEILEKATLIAIEAWMLAPDEEVKKLVRTLARQVRKLLSNNDDDSAKSVLDTLKSVLEDLKS ANPYISVANIMLQNYVKQREKYNYDTLKEQFTFIKNASTSIVYMQFANFMNIDNSLSPVIRYQKLYRRSINIISINNINNNEATVTFESLAQNNTGEILENMLWEAKIGFIMDSISTNMPFHFIVTSYKLKLLRNKNQ ems_3hC_1642_000000001_0001__21__P
NAEEILEKATLIAIEAWMLAKDEEVKKLVRTLAGQVRKLLSNNDDDSAKSVLDTLKSVLEDLKS ANPYISVANIMLQNYVKQREKYNYDTLKEQFTFIKNASTSIVYMQFANFMNIDNSLSPVIRYQKLYRRSINIISINNINNNEATVTFESLAQNNTGEILENMLWEAKIGFIMDSISTNMPFHFIVTSYKLKLLRNKNQ ems_3hC_1642_000000001_0001__34__G
NAEEILCKATLIAIEAWMLAKDEEVKKLVRTLARQVRKLLSNNDDDSAKSVLDTLKSVLEDLKS ANPYISVANIMLQNYVKQREKYNYDTLKEQFTFIKNASTSIVYMQFANFMNIDNSLSPVIRYQKLYRRSINIISINNINNNEATVTFESLAQNNTGEILENMLWEAKIGFIMDSISTNMPFHFIVTSYKLKLLRNKNQ ems_3hC_1642_000000001_0001__7__C
NAEEILEKATLIAIEAWMLAKDEEVKKLVKTLARQVRKLLSNNDDDSAKSVLDTLKSVLEDLKS ANPYISVANIMLQNYVKQREKYNYDTLKEQFTFIKNASTSIVYMQFANFMNIDNSLSPVIRYQKLYRRSINIISINNINNNEATVTFESLAQNNTGEILENMLWEAKIGFIMDSISTNMPFHFIVTSYKLKLLRNKNQ ems_3hC_1642_000000001_0001__30__K
NAEEILEKATLIAIEAWMLAKDEEVKKLVRKLARQVRKLLSNNDDDSAKSVLDTLKSVLEDLKS ANPYISVANIMLQNYVKQREKYNYDTLKEQFTFIKNASTSIVYMQFANFMNIDNSLSPVIRYQKLYRRSINIISINNINNNEATVTFESLAQNNTGEILENMLWEAKIGFIMDSISTNMPFHFIVTSYKLKLLRNKNQ ems_3hC_1642_000000001_0001__31__K
NAEEILEKATLIAIEAWMLAKDEEVKKLVRTLARQVRKLLSNNDDDSAKSVLDTLDSVLEDLKS ANPYISVANIMLQNYVKQREKYNYDTLKEQFTFIKNASTSIVYMQFANFMNIDNSLSPVIRYQKLYRRSINIISINNINNNEATVTFESLAQNNTGEILENMLWEAKIGFIMDSISTNMPFHFIVTSYKLKLLRNKNQ ems_3hC_1642_000000001_0001__56__D
NAEEILGKATLIAIEAWMLAKDEEVKKLVRTLARQVRKLLSNNDDDSAKSVLDTLKSVLEDLKS ANPYISVANIMLQNYVKQREKYNYDTLKEQFTFIKNASTSIVYMQFANFMNIDNSLSPVIRYQKLYRRSINIISINNINNNEATVTFESLAQNNTGEILENMLWEAKIGFIMDSISTNMPFHFIVTSYKLKLLRNKNQ ems_3hC_1642_000000001_0001__7__G
NAEEILEKATLIAIEAAMLAKDEEVKKLVRTLARQVRKLLSNNDDDSAKSVLDTLKSVLEDLKS ANPYISVANIMLQNYVKQREKYNYDTLKEQFTFIKNASTSIVYMQFANFMNIDNSLSPVIRYQKLYRRSINIISINNINNNEATVTFESLAQNNTGEILENMLWEAKIGFIMDSISTNMPFHFIVTSYKLKLLRNKNQ ems_3hC_1642_000000001_0001__17__A
NAEEILEKATLIAIEAWMLAKDEEVKKLVRELARQVRKLLSNNDDDSAKSVLDTLKSVLEDLKS ANPYISVANIMLQNYVKQREKYNYDTLKEQFTFIKNASTSIVYMQFANFMNIDNSLSPVIRYQKLYRRSINIISINNINNNEATVTFESLAQNNTGEILENMLWEAKIGFIMDSISTNMPFHFIVTSYKLKLLRNKNQ ems_3hC_1642_000000001_0001__31__E
NAEEILEKATLIAIEAWMLAKDEEVKKLVRTLARQVRKLLSNNDDDSAKSVLDTLKSVLEDHKS ANPYISVANIMLQNYVKQREKYNYDTLKEQFTFIKNASTSIVYMQFANFMNIDNSLSPVIRYQKLYRRSINIISINNINNNEATVTFESLAQNNTGEILENMLWEAKIGFIMDSISTNMPFHFIVTSYKLKLLRNKNQ ems_3hC_1642_000000001_0001__62__H
NAEEILEKATLIAIEAWMLAKDEEVKKLVRTLARQVRKLLSNNDDDSAWSVLDTLKSVLEDLKS ANPYISVANIMLQNYVKQREKYNYDTLKEQFTFIKNASTSIVYMQFANFMNIDNSLSPVIRYQKLYRRSINIISINNINNNEATVTFESLAQNNTGEILENMLWEAKIGFIMDSISTNMPFHFIVTSYKLKLLRNKNQ ems_3hC_1642_000000001_0001__49__W
NAEEILEKATLIAIEAWFLAKDEEVKKLVRTLARQVRKLLSNNDDDSAKSVLDTLKSVLEDLKS ANPYISVANIMLQNYVKQREKYNYDTLKEQFTFIKNASTSIVYMQFANFMNIDNSLSPVIRYQKLYRRSINIISINNINNNEATVTFESLAQNNTGEILENMLWEAKIGFIMDSISTNMPFHFIVTSYKLKLLRNKNQ ems_3hC_1642_000000001_0001__18__F
NAEEILEKATLIAIEAWMLAKDEEVKKLVRTLARQVRKLLSWNDDDSAKSVLDTLKSVLEDLKS ANPYISVANIMLQNYVKQREKYNYDTLKEQFTFIKNASTSIVYMQFANFMNIDNSLSPVIRYQKLYRRSINIISINNINNNEATVTFESLAQNNTGEILENMLWEAKIGFIMDSISTNMPFHFIVTSYKLKLLRNKNQ ems_3hC_1642_000000001_0001__42__W
NAEEILEKATLIAIEAWMLAKDEEVKKLVRTLARQVRKLLSNNDDKSAKSVLDTLKSVLEDLKS ANPYISVANIMLQNYVKQREKYNYDTLKEQFTFIKNASTSIVYMQFANFMNIDNSLSPVIRYQKLYRRSINIISINNINNNEATVTFESLAQNNTGEILENMLWEAKIGFIMDSISTNMPFHFIVTSYKLKLLRNKNQ ems_3hC_1642_000000001_0001__46__K
NAEEILEKATLIAIEAWMLAKDEEVKCLVRTLARQVRKLLSNNDDDSAKSVLDTLKSVLEDLKS ANPYISVANIMLQNYVKQREKYNYDTLKEQFTFIKNASTSIVYMQFANFMNIDNSLSPVIRYQKLYRRSINIISINNINNNEATVTFESLAQNNTGEILENMLWEAKIGFIMDSISTNMPFHFIVTSYKLKLLRNKNQ ems_3hC_1642_000000001_0001__27__C
NAEEILEKATLIAIEYWMLAKDEEVKKLVRTLARQVRKLLSNNDDDSAKSVLDTLKSVLEDLKS ANPYISVANIMLQNYVKQREKYNYDTLKEQFTFIKNASTSIVYMQFANFMNIDNSLSPVIRYQKLYRRSINIISINNINNNEATVTFESLAQNNTGEILENMLWEAKIGFIMDSISTNMPFHFIVTSYKLKLLRNKNQ ems_3hC_1642_000000001_0001__16__Y
NAEEILEKATLIAIEAWMLAKDEEVKKLVRTLARQVRKLLWNNDDDSAKSVLDTLKSVLEDLKS ANPYISVANIMLQNYVKQREKYNYDTLKEQFTFIKNASTSIVYMQFANFMNIDNSLSPVIRYQKLYRRSINIISINNINNNEATVTFESLAQNNTGEILENMLWEAKIGFIMDSISTNMPFHFIVTSYKLKLLRNKNQ ems_3hC_1642_000000001_0001__41__W
NAEEILEKATLIAIEAWMLAKDEEVKKLVRTLARDVRKLLSNNDDDSAKSVLDTLKSVLEDLKS ANPYISVANIMLQNYVKQREKYNYDTLKEQFTFIKNASTSIVYMQFANFMNIDNSLSPVIRYQKLYRRSINIISINNINNNEATVTFESLAQNNTGEILENMLWEAKIGFIMDSISTNMPFHFIVTSYKLKLLRNKNQ ems_3hC_1642_000000001_0001__35__D
NAEEILEKATLIAIEAWMLAKDEEVMKLVRTLARQVRKLLSNNDDDSAKSVLDTLKSVLEDLKS ANPYISVANIMLQNYVKQREKYNYDTLKEQFTFIKNASTSIVYMQFANFMNIDNSLSPVIRYQKLYRRSINIISINNINNNEATVTFESLAQNNTGEILENMLWEAKIGFIMDSISTNMPFHFIVTSYKLKLLRNKNQ ems_3hC_1642_000000001_0001__26__M
NAEEILEKATLIAIEAWMLAKDEEVKKLVRTLARQVRKLLSNNDDDSAKSVLDTLKSVLEDLKM ANPYISVANIMLQNYVKQREKYNYDTLKEQFTFIKNASTSIVYMQFANFMNIDNSLSPVIRYQKLYRRSINIISINNINNNEATVTFESLAQNNTGEILENMLWEAKIGFIMDSISTNMPFHFIVTSYKLKLLRNKNQ ems_3hC_1642_000000001_0001__64__M
NAEEILEKATLIAIEAWMLAKDEEVKKLVRTGARQVRKLLSNNDDDSAKSVLDTLKSVLEDLKS ANPYISVANIMLQNYVKQREKYNYDTLKEQFTFIKNASTSIVYMQFANFMNIDNSLSPVIRYQKLYRRSINIISINNINNNEATVTFESLAQNNTGEILENMLWEAKIGFIMDSISTNMPFHFIVTSYKLKLLRNKNQ ems_3hC_1642_000000001_0001__32__G
DAEEILEKATLIAIEAWMLAKDEEVKKLVRTLARQVRKLLSNNDDDSAKSVLDTLKSVLEDLKS ANPYISVANIMLQNYVKQREKYNYDTLKEQFTFIKNASTSIVYMQFANFMNIDNSLSPVIRYQKLYRRSINIISINNINNNEATVTFESLAQNNTGEILENMLWEAKIGFIMDSISTNMPFHFIVTSYKLKLLRNKNQ ems_3hC_1642_000000001_0001__1__D
NAEEILEKATLIAIEAWMLAKDEEVKKLVRTLARQVRKALSNNDDDSAKSVLDTLKSVLEDLKS ANPYISVANIMLQNYVKQREKYNYDTLKEQFTFIKNASTSIVYMQFANFMNIDNSLSPVIRYQKLYRRSINIISINNINNNEATVTFESLAQNNTGEILENMLWEAKIGFIMDSISTNMPFHFIVTSYKLKLLRNKNQ ems_3hC_1642_000000001_0001__39__A
NAEEILNKATLIAIEAWMLAKDEEVKKLVRTLARQVRKLLSNNDDDSAKSVLDTLKSVLEDLKS ANPYISVANIMLQNYVKQREKYNYDTLKEQFTFIKNASTSIVYMQFANFMNIDNSLSPVIRYQKLYRRSINIISINNINNNEATVTFESLAQNNTGEILENMLWEAKIGFIMDSISTNMPFHFIVTSYKLKLLRNKNQ ems_3hC_1642_000000001_0001__7__N
NAEEILEKATLIAIEAWMLAKDEEVKKLVRTLARQVRKLLSNNDDDSAKSVLDTLKSVLEDSKS ANPYISVANIMLQNYVKQREKYNYDTLKEQFTFIKNASTSIVYMQFANFMNIDNSLSPVIRYQKLYRRSINIISINNINNNEATVTFESLAQNNTGEILENMLWEAKIGFIMDSISTNMPFHFIVTSYKLKLLRNKNQ ems_3hC_1642_000000001_0001__62__S
NAEEILEKATLIAIEDWMLAKDEEVKKLVRTLARQVRKLLSNNDDDSAKSVLDTLKSVLEDLKS ANPYISVANIMLQNYVKQREKYNYDTLKEQFTFIKNASTSIVYMQFANFMNIDNSLSPVIRYQKLYRRSINIISINNINNNEATVTFESLAQNNTGEILENMLWEAKIGFIMDSISTNMPFHFIVTSYKLKLLRNKNQ ems_3hC_1642_000000001_0001__16__D
NAEEILEKATLIAIEAWMLAKDEEVKKLVRTLARQVRKLLSNNDDDSTKSVLDTLKSVLEDLKS ANPYISVANIMLQNYVKQREKYNYDTLKEQFTFIKNASTSIVYMQFANFMNIDNSLSPVIRYQKLYRRSINIISINNINNNEATVTFESLAQNNTGEILENMLWEAKIGFIMDSISTNMPFHFIVTSYKLKLLRNKNQ ems_3hC_1642_000000001_0001__48__T
NAEEILEKATLIAIEAWMLAKDEEVKKLVRTLARQVRKLLSNNDDDSAKFVLDTLKSVLEDLKS ANPYISVANIMLQNYVKQREKYNYDTLKEQFTFIKNASTSIVYMQFANFMNIDNSLSPVIRYQKLYRRSINIISINNINNNEATVTFESLAQNNTGEILENMLWEAKIGFIMDSISTNMPFHFIVTSYKLKLLRNKNQ ems_3hC_1642_000000001_0001__50__F
NAEEILEGATLIAIEAWMLAKDEEVKKLVRTLARQVRKLLSNNDDDSAKSVLDTLKSVLEDLKS ANPYISVANIMLQNYVKQREKYNYDTLKEQFTFIKNASTSIVYMQFANFMNIDNSLSPVIRYQKLYRRSINIISINNINNNEATVTFESLAQNNTGEILENMLWEAKIGFIMDSISTNMPFHFIVTSYKLKLLRNKNQ ems_3hC_1642_000000001_0001__8__G
NAEEINEKATLIAIEAWMLAKDEEVKKLVRTLARQVRKLLSNNDDDSAKSVLDTLKSVLEDLKS ANPYISVANIMLQNYVKQREKYNYDTLKEQFTFIKNASTSIVYMQFANFMNIDNSLSPVIRYQKLYRRSINIISINNINNNEATVTFESLAQNNTGEILENMLWEAKIGFIMDSISTNMPFHFIVTSYKLKLLRNKNQ ems_3hC_1642_000000001_0001__6__N
NAEEDLEKATLIAIEAWMLAKDEEVKKLVRTLARQVRKLLSNNDDDSAKSVLDTLKSVLEDLKS ANPYISVANIMLQNYVKQREKYNYDTLKEQFTFIKNASTSIVYMQFANFMNIDNSLSPVIRYQKLYRRSINIISINNINNNEATVTFESLAQNNTGEILENMLWEAKIGFIMDSISTNMPFHFIVTSYKLKLLRNKNQ ems_3hC_1642_000000001_0001__5__D
NAEEILEKATLIAIEAWMLAKDEEVKKLVRTLARQVRKLLSNNDDDSAKSVGDTLKSVLEDLKS ANPYISVANIMLQNYVKQREKYNYDTLKEQFTFIKNASTSIVYMQFANFMNIDNSLSPVIRYQKLYRRSINIISINNINNNEATVTFESLAQNNTGEILENMLWEAKIGFIMDSISTNMPFHFIVTSYKLKLLRNKNQ ems_3hC_1642_000000001_0001__52__G
NAEEILEVATLIAIEAWMLAKDEEVKKLVRTLARQVRKLLSNNDDDSAKSVLDTLKSVLEDLKS ANPYISVANIMLQNYVKQREKYNYDTLKEQFTFIKNASTSIVYMQFANFMNIDNSLSPVIRYQKLYRRSINIISINNINNNEATVTFESLAQNNTGEILENMLWEAKIGFIMDSISTNMPFHFIVTSYKLKLLRNKNQ ems_3hC_1642_000000001_0001__8__V
NAQEILEKATLIAIEAWMLAKDEEVKKLVRTLARQVRKLLSNNDDDSAKSVLDTLKSVLEDLKS ANPYISVANIMLQNYVKQREKYNYDTLKEQFTFIKNASTSIVYMQFANFMNIDNSLSPVIRYQKLYRRSINIISINNINNNEATVTFESLAQNNTGEILENMLWEAKIGFIMDSISTNMPFHFIVTSYKLKLLRNKNQ ems_3hC_1642_000000001_0001__3__Q
NAEEILEKATLIAIEAWMLAKDEEVKKLVRTLARQVRWLLSNNDDDSAKSVLDTLKSVLEDLKS ANPYISVANIMLQNYVKQREKYNYDTLKEQFTFIKNASTSIVYMQFANFMNIDNSLSPVIRYQKLYRRSINIISINNINNNEATVTFESLAQNNTGEILENMLWEAKIGFIMDSISTNMPFHFIVTSYKLKLLRNKNQ ems_3hC_1642_000000001_0001__38__W
NAEEALEKATLIAIEAWMLAKDEEVKKLVRTLARQVRKLLSNNDDDSAKSVLDTLKSVLEDLKS ANPYISVANIMLQNYVKQREKYNYDTLKEQFTFIKNASTSIVYMQFANFMNIDNSLSPVIRYQKLYRRSINIISINNINNNEATVTFESLAQNNTGEILENMLWEAKIGFIMDSISTNMPFHFIVTSYKLKLLRNKNQ ems_3hC_1642_000000001_0001__5__A
NAEEILEKATLIAIEAWMLAKDEEVKKLVRTLARQVRKLLSNNDDDSAKIVLDTLKSVLEDLKS ANPYISVANIMLQNYVKQREKYNYDTLKEQFTFIKNASTSIVYMQFANFMNIDNSLSPVIRYQKLYRRSINIISINNINNNEATVTFESLAQNNTGEILENMLWEAKIGFIMDSISTNMPFHFIVTSYKLKLLRNKNQ ems_3hC_1642_000000001_0001__50__I
NAEEILEKATLIAIEAWMLAKDEEVKKLVRTLARQVRKLLSNNDDDSAKSVLDTLKSVQEDLKS ANPYISVANIMLQNYVKQREKYNYDTLKEQFTFIKNASTSIVYMQFANFMNIDNSLSPVIRYQKLYRRSINIISINNINNNEATVTFESLAQNNTGEILENMLWEAKIGFIMDSISTNMPFHFIVTSYKLKLLRNKNQ ems_3hC_1642_000000001_0001__59__Q
NAEEILEKATLIAIEAYMLAKDEEVKKLVRTLARQVRKLLSNNDDDSAKSVLDTLKSVLEDLKS ANPYISVANIMLQNYVKQREKYNYDTLKEQFTFIKNASTSIVYMQFANFMNIDNSLSPVIRYQKLYRRSINIISINNINNNEATVTFESLAQNNTGEILENMLWEAKIGFIMDSISTNMPFHFIVTSYKLKLLRNKNQ ems_3hC_1642_000000001_0001__17__Y
NAEEILEKATLIAIVAWMLAKDEEVKKLVRTLARQVRKLLSNNDDDSAKSVLDTLKSVLEDLKS ANPYISVANIMLQNYVKQREKYNYDTLKEQFTFIKNASTSIVYMQFANFMNIDNSLSPVIRYQKLYRRSINIISINNINNNEATVTFESLAQNNTGEILENMLWEAKIGFIMDSISTNMPFHFIVTSYKLKLLRNKNQ ems_3hC_1642_000000001_0001__15__V
NAEEILEKATLIAIEAWMLAKDEEVKKLVRTLARQVRKLLSNNDDDSAKSVLDTLKSILEDLKS ANPYISVANIMLQNYVKQREKYNYDTLKEQFTFIKNASTSIVYMQFANFMNIDNSLSPVIRYQKLYRRSINIISINNINNNEATVTFESLAQNNTGEILENMLWEAKIGFIMDSISTNMPFHFIVTSYKLKLLRNKNQ ems_3hC_1642_000000001_0001__58__I
NAEEILEKATLIAIEAWMLAKDEEVKKLVRTLARQVRKLLSNNDDDSAKSVLDTLKSVSEDLKS ANPYISVANIMLQNYVKQREKYNYDTLKEQFTFIKNASTSIVYMQFANFMNIDNSLSPVIRYQKLYRRSINIISINNINNNEATVTFESLAQNNTGEILENMLWEAKIGFIMDSISTNMPFHFIVTSYKLKLLRNKNQ ems_3hC_1642_000000001_0001__59__S
NAEEILEKATLIAIEAWMLAKDEEVKKLVRTLARQVRKLLSNNDDDSAKSVLDTLKSVLESLKS ANPYISVANIMLQNYVKQREKYNYDTLKEQFTFIKNASTSIVYMQFANFMNIDNSLSPVIRYQKLYRRSINIISINNINNNEATVTFESLAQNNTGEILENMLWEAKIGFIMDSISTNMPFHFIVTSYKLKLLRNKNQ ems_3hC_1642_000000001_0001__61__S
NAEEILEKATLIAIEAWMLAKDEEVKKLVRTLARQVRKLLSNNDDDSAKSVLDTLKSALEDLKS ANPYISVANIMLQNYVKQREKYNYDTLKEQFTFIKNASTSIVYMQFANFMNIDNSLSPVIRYQKLYRRSINIISINNINNNEATVTFESLAQNNTGEILENMLWEAKIGFIMDSISTNMPFHFIVTSYKLKLLRNKNQ ems_3hC_1642_000000001_0001__58__A
NAEEILEKATLIAIEAWMLAKDEEVKFLVRTLARQVRKLLSNNDDDSAKSVLDTLKSVLEDLKS ANPYISVANIMLQNYVKQREKYNYDTLKEQFTFIKNASTSIVYMQFANFMNIDNSLSPVIRYQKLYRRSINIISINNINNNEATVTFESLAQNNTGEILENMLWEAKIGFIMDSISTNMPFHFIVTSYKLKLLRNKNQ ems_3hC_1642_000000001_0001__27__F
NAEEILEKATLIAIEAWMLAKDEEVKKLVRTLARQVRYLLSNNDDDSAKSVLDTLKSVLEDLKS ANPYISVANIMLQNYVKQREKYNYDTLKEQFTFIKNASTSIVYMQFANFMNIDNSLSPVIRYQKLYRRSINIISINNINNNEATVTFESLAQNNTGEILENMLWEAKIGFIMDSISTNMPFHFIVTSYKLKLLRNKNQ ems_3hC_1642_000000001_0001__38__Y
NAEEILEKATLIAIEAWMLAKDEEVKKLVRTLARFVRKLLSNNDDDSAKSVLDTLKSVLEDLKS ANPYISVANIMLQNYVKQREKYNYDTLKEQFTFIKNASTSIVYMQFANFMNIDNSLSPVIRYQKLYRRSINIISINNINNNEATVTFESLAQNNTGEILENMLWEAKIGFIMDSISTNMPFHFIVTSYKLKLLRNKNQ ems_3hC_1642_000000001_0001__35__F
NAEEILEKATLIAIEADMLAKDEEVKKLVRTLARQVRKLLSNNDDDSAKSVLDTLKSVLEDLKS ANPYISVANIMLQNYVKQREKYNYDTLKEQFTFIKNASTSIVYMQFANFMNIDNSLSPVIRYQKLYRRSINIISINNINNNEATVTFESLAQNNTGEILENMLWEAKIGFIMDSISTNMPFHFIVTSYKLKLLRNKNQ ems_3hC_1642_000000001_0001__17__D
NAEEILEKATLIAIEAWMLAKDEEVKKLVRTLARQVRKVLSNNDDDSAKSVLDTLKSVLEDLKS ANPYISVANIMLQNYVKQREKYNYDTLKEQFTFIKNASTSIVYMQFANFMNIDNSLSPVIRYQKLYRRSINIISINNINNNEATVTFESLAQNNTGEILENMLWEAKIGFIMDSISTNMPFHFIVTSYKLKLLRNKNQ ems_3hC_1642_000000001_0001__39__V
NAEEILEKATLIAIEAWMLAKDEEVKKLVRQLARQVRKLLSNNDDDSAKSVLDTLKSVLEDLKS ANPYISVANIMLQNYVKQREKYNYDTLKEQFTFIKNASTSIVYMQFANFMNIDNSLSPVIRYQKLYRRSINIISINNINNNEATVTFESLAQNNTGEILENMLWEAKIGFIMDSISTNMPFHFIVTSYKLKLLRNKNQ ems_3hC_1642_000000001_0001__31__Q
NAEEILEKATLIAIEAWMLAKDEEVKKLVRTLARQVRKLLSNNDDDSAKSVLDTLKSSLEDLKS ANPYISVANIMLQNYVKQREKYNYDTLKEQFTFIKNASTSIVYMQFANFMNIDNSLSPVIRYQKLYRRSINIISINNINNNEATVTFESLAQNNTGEILENMLWEAKIGFIMDSISTNMPFHFIVTSYKLKLLRNKNQ ems_3hC_1642_000000001_0001__58__S
NAEEILEKATLIVIEAWMLAKDEEVKKLVRTLARQVRKLLSNNDDDSAKSVLDTLKSVLEDLKS ANPYISVANIMLQNYVKQREKYNYDTLKEQFTFIKNASTSIVYMQFANFMNIDNSLSPVIRYQKLYRRSINIISINNINNNEATVTFESLAQNNTGEILENMLWEAKIGFIMDSISTNMPFHFIVTSYKLKLLRNKNQ ems_3hC_1642_000000001_0001__13__V
NAEEILEKATLIAIEAWMLAKDEEVKKLVRTLARQVRKLLSNNDDDSASSVLDTLKSVLEDLKS ANPYISVANIMLQNYVKQREKYNYDTLKEQFTFIKNASTSIVYMQFANFMNIDNSLSPVIRYQKLYRRSINIISINNINNNEATVTFESLAQNNTGEILENMLWEAKIGFIMDSISTNMPFHFIVTSYKLKLLRNKNQ ems_3hC_1642_000000001_0001__49__S
NAEEILEKATLIAIEAWMLAKDEEVKKLVRTLARNVRKLLSNNDDDSAKSVLDTLKSVLEDLKS ANPYISVANIMLQNYVKQREKYNYDTLKEQFTFIKNASTSIVYMQFANFMNIDNSLSPVIRYQKLYRRSINIISINNINNNEATVTFESLAQNNTGEILENMLWEAKIGFIMDSISTNMPFHFIVTSYKLKLLRNKNQ ems_3hC_1642_000000001_0001__35__N
NAEEILEKATLIAIEAWMLAKDEEVKKLVRTLARQVRKLLSNNDDDSAVSVLDTLKSVLEDLKS ANPYISVANIMLQNYVKQREKYNYDTLKEQFTFIKNASTSIVYMQFANFMNIDNSLSPVIRYQKLYRRSINIISINNINNNEATVTFESLAQNNTGEILENMLWEAKIGFIMDSISTNMPFHFIVTSYKLKLLRNKNQ ems_3hC_1642_000000001_0001__49__V
NAEEILEKATLIAIEAWMLAKDEEVKKLVRTLARQVRKLLSNNDDDSAKSGLDTLKSVLEDLKS ANPYISVANIMLQNYVKQREKYNYDTLKEQFTFIKNASTSIVYMQFANFMNIDNSLSPVIRYQKLYRRSINIISINNINNNEATVTFESLAQNNTGEILENMLWEAKIGFIMDSISTNMPFHFIVTSYKLKLLRNKNQ ems_3hC_1642_000000001_0001__51__G
NAEEILEKATLIAIEAWMLAKDEEVKKLVRTLARQVRKLLSNNDDDSAKSVLSTLKSVLEDLKS ANPYISVANIMLQNYVKQREKYNYDTLKEQFTFIKNASTSIVYMQFANFMNIDNSLSPVIRYQKLYRRSINIISINNINNNEATVTFESLAQNNTGEILENMLWEAKIGFIMDSISTNMPFHFIVTSYKLKLLRNKNQ ems_3hC_1642_000000001_0001__53__S
NAEEILEKATLIAIEAWMLAKDEEVKKLVRTLARQGRKLLSNNDDDSAKSVLDTLKSVLEDLKS ANPYISVANIMLQNYVKQREKYNYDTLKEQFTFIKNASTSIVYMQFANFMNIDNSLSPVIRYQKLYRRSINIISINNINNNEATVTFESLAQNNTGEILENMLWEAKIGFIMDSISTNMPFHFIVTSYKLKLLRNKNQ ems_3hC_1642_000000001_0001__36__G
NAEEILEKATLIAIEAWMLAKPEEVKKLVRTLARQVRKLLSNNDDDSAKSVLDTLKSVLEDLKS ANPYISVANIMLQNYVKQREKYNYDTLKEQFTFIKNASTSIVYMQFANFMNIDNSLSPVIRYQKLYRRSINIISINNINNNEATVTFESLAQNNTGEILENMLWEAKIGFIMDSISTNMPFHFIVTSYKLKLLRNKNQ ems_3hC_1642_000000001_0001__22__P
NAEEILEKATLIAIEAWMLAKDEEVKKLVRTLARLVRKLLSNNDDDSAKSVLDTLKSVLEDLKS ANPYISVANIMLQNYVKQREKYNYDTLKEQFTFIKNASTSIVYMQFANFMNIDNSLSPVIRYQKLYRRSINIISINNINNNEATVTFESLAQNNTGEILENMLWEAKIGFIMDSISTNMPFHFIVTSYKLKLLRNKNQ ems_3hC_1642_000000001_0001__35__L
NAEEILEKATLIAIEAWMLAKDEEVKKLVRTLARQVRKLLSNNDDDSAKEVLDTLKSVLEDLKS ANPYISVANIMLQNYVKQREKYNYDTLKEQFTFIKNASTSIVYMQFANFMNIDNSLSPVIRYQKLYRRSINIISINNINNNEATVTFESLAQNNTGEILENMLWEAKIGFIMDSISTNMPFHFIVTSYKLKLLRNKNQ ems_3hC_1642_000000001_0001__50__E
NAEEILEKATLIAIEAWMLAKDEEVKKLVRTLARQVRKLLSNNDDDSAKSVLDTLRSVLEDLKS ANPYISVANIMLQNYVKQREKYNYDTLKEQFTFIKNASTSIVYMQFANFMNIDNSLSPVIRYQKLYRRSINIISINNINNNEATVTFESLAQNNTGEILENMLWEAKIGFIMDSISTNMPFHFIVTSYKLKLLRNKNQ ems_3hC_1642_000000001_0001__56__R
NAEEILEKATLIASEAWMLAKDEEVKKLVRTLARQVRKLLSNNDDDSAKSVLDTLKSVLEDLKS ANPYISVANIMLQNYVKQREKYNYDTLKEQFTFIKNASTSIVYMQFANFMNIDNSLSPVIRYQKLYRRSINIISINNINNNEATVTFESLAQNNTGEILENMLWEAKIGFIMDSISTNMPFHFIVTSYKLKLLRNKNQ ems_3hC_1642_000000001_0001__14__S
GAEEILEKATLIAIEAWMLAKDEEVKKLVRTLARQVRKLLSNNDDDSAKSVLDTLKSVLEDLKS ANPYISVANIMLQNYVKQREKYNYDTLKEQFTFIKNASTSIVYMQFANFMNIDNSLSPVIRYQKLYRRSINIISINNINNNEATVTFESLAQNNTGEILENMLWEAKIGFIMDSISTNMPFHFIVTSYKLKLLRNKNQ ems_3hC_1642_000000001_0001__1__G
NAEEILEKATLIAIEAWMEAKDEEVKKLVRTLARQVRKLLSNNDDDSAKSVLDTLKSVLEDLKS ANPYISVANIMLQNYVKQREKYNYDTLKEQFTFIKNASTSIVYMQFANFMNIDNSLSPVIRYQKLYRRSINIISINNINNNEATVTFESLAQNNTGEILENMLWEAKIGFIMDSISTNMPFHFIVTSYKLKLLRNKNQ ems_3hC_1642_000000001_0001__19__E
NAEEILEKATLIAIEAWMLAKDEEVKKLVRTLNRQVRKLLSNNDDDSAKSVLDTLKSVLEDLKS ANPYISVANIMLQNYVKQREKYNYDTLKEQFTFIKNASTSIVYMQFANFMNIDNSLSPVIRYQKLYRRSINIISINNINNNEATVTFESLAQNNTGEILENMLWEAKIGFIMDSISTNMPFHFIVTSYKLKLLRNKNQ ems_3hC_1642_000000001_0001__33__N
NAEEILEKATLIAIEAWMLAKDEEVKKLVRTLARQVRKLLSNNDDDSAKSVLDTLKSVLEDLFS ANPYISVANIMLQNYVKQREKYNYDTLKEQFTFIKNASTSIVYMQFANFMNIDNSLSPVIRYQKLYRRSINIISINNINNNEATVTFESLAQNNTGEILENMLWEAKIGFIMDSISTNMPFHFIVTSYKLKLLRNKNQ ems_3hC_1642_000000001_0001__63__F
NAEEILEKATLIAIEAWMLAKDEEVKKLVRTLARQVQKLLSNNDDDSAKSVLDTLKSVLEDLKS ANPYISVANIMLQNYVKQREKYNYDTLKEQFTFIKNASTSIVYMQFANFMNIDNSLSPVIRYQKLYRRSINIISINNINNNEATVTFESLAQNNTGEILENMLWEAKIGFIMDSISTNMPFHFIVTSYKLKLLRNKNQ ems_3hC_1642_000000001_0001__37__Q
NAEEILEKATLIAIEAWMLAKDEEVKKLVRTLARQVRKLLSNNDDDSAKSVLDTLKSVLEDLKI ANPYISVANIMLQNYVKQREKYNYDTLKEQFTFIKNASTSIVYMQFANFMNIDNSLSPVIRYQKLYRRSINIISINNINNNEATVTFESLAQNNTGEILENMLWEAKIGFIMDSISTNMPFHFIVTSYKLKLLRNKNQ ems_3hC_1642_000000001_0001__64__I
NAEEILEKATLIAIEAWMLAKDEEVKKLVRTLARQVKKLLSNNDDDSAKSVLDTLKSVLEDLKS ANPYISVANIMLQNYVKQREKYNYDTLKEQFTFIKNASTSIVYMQFANFMNIDNSLSPVIRYQKLYRRSINIISINNINNNEATVTFESLAQNNTGEILENMLWEAKIGFIMDSISTNMPFHFIVTSYKLKLLRNKNQ ems_3hC_1642_000000001_0001__37__K
NAEEILEKATLIAIEAWMLAKDEEVKKLVRTLARQVRKLLSNQDDDSAKSVLDTLKSVLEDLKS ANPYISVANIMLQNYVKQREKYNYDTLKEQFTFIKNASTSIVYMQFANFMNIDNSLSPVIRYQKLYRRSINIISINNINNNEATVTFESLAQNNTGEILENMLWEAKIGFIMDSISTNMPFHFIVTSYKLKLLRNKNQ ems_3hC_1642_000000001_0001__43__Q
NAEEILEKATLIAIEAWMLAKDEEVKKLVRTLARQVRKLLSNNVDDSAKSVLDTLKSVLEDLKS ANPYISVANIMLQNYVKQREKYNYDTLKEQFTFIKNASTSIVYMQFANFMNIDNSLSPVIRYQKLYRRSINIISINNINNNEATVTFESLAQNNTGEILENMLWEAKIGFIMDSISTNMPFHFIVTSYKLKLLRNKNQ ems_3hC_1642_000000001_0001__44__V
NAEEILEKATLIAIEAWMLAKDEEVKKLVRTLARQVRKLLSNNRDDSAKSVLDTLKSVLEDLKS ANPYISVANIMLQNYVKQREKYNYDTLKEQFTFIKNASTSIVYMQFANFMNIDNSLSPVIRYQKLYRRSINIISINNINNNEATVTFESLAQNNTGEILENMLWEAKIGFIMDSISTNMPFHFIVTSYKLKLLRNKNQ ems_3hC_1642_000000001_0001__44__R
NYEEILEKATLIAIEAWMLAKDEEVKKLVRTLARQVRKLLSNNDDDSAKSVLDTLKSVLEDLKS ANPYISVANIMLQNYVKQREKYNYDTLKEQFTFIKNASTSIVYMQFANFMNIDNSLSPVIRYQKLYRRSINIISINNINNNEATVTFESLAQNNTGEILENMLWEAKIGFIMDSISTNMPFHFIVTSYKLKLLRNKNQ ems_3hC_1642_000000001_0001__2__Y
NAEEILEKATLIAIEAWMLAKDEEVKKLVRTLARQVRKLLSNNDDDSAKSVLDTLKSVREDLKS ANPYISVANIMLQNYVKQREKYNYDTLKEQFTFIKNASTSIVYMQFANFMNIDNSLSPVIRYQKLYRRSINIISINNINNNEATVTFESLAQNNTGEILENMLWEAKIGFIMDSISTNMPFHFIVTSYKLKLLRNKNQ ems_3hC_1642_000000001_0001__59__R
NAEEILEKATLIAIEAWMLAKDEEVKKLVRTLARQVRKLLSNNDKDSAKSVLDTLKSVLEDLKS ANPYISVANIMLQNYVKQREKYNYDTLKEQFTFIKNASTSIVYMQFANFMNIDNSLSPVIRYQKLYRRSINIISINNINNNEATVTFESLAQNNTGEILENMLWEAKIGFIMDSISTNMPFHFIVTSYKLKLLRNKNQ ems_3hC_1642_000000001_0001__45__K
NAEEILEKATLIAIEAWMYAKDEEVKKLVRTLARQVRKLLSNNDDDSAKSVLDTLKSVLEDLKS ANPYISVANIMLQNYVKQREKYNYDTLKEQFTFIKNASTSIVYMQFANFMNIDNSLSPVIRYQKLYRRSINIISINNINNNEATVTFESLAQNNTGEILENMLWEAKIGFIMDSISTNMPFHFIVTSYKLKLLRNKNQ ems_3hC_1642_000000001_0001__19__Y
NAEEILEKATSIAIEAWMLAKDEEVKKLVRTLARQVRKLLSNNDDDSAKSVLDTLKSVLEDLKS ANPYISVANIMLQNYVKQREKYNYDTLKEQFTFIKNASTSIVYMQFANFMNIDNSLSPVIRYQKLYRRSINIISINNINNNEATVTFESLAQNNTGEILENMLWEAKIGFIMDSISTNMPFHFIVTSYKLKLLRNKNQ ems_3hC_1642_000000001_0001__11__S
NAEEILEKATLIAIEAWMLAKDEEVKKLVRTLARQVRKTLSNNDDDSAKSVLDTLKSVLEDLKS ANPYISVANIMLQNYVKQREKYNYDTLKEQFTFIKNASTSIVYMQFANFMNIDNSLSPVIRYQKLYRRSINIISINNINNNEATVTFESLAQNNTGEILENMLWEAKIGFIMDSISTNMPFHFIVTSYKLKLLRNKNQ ems_3hC_1642_000000001_0001__39__T
NAEEILEKATLIAIEAWMLAKDEEVKKLVRTLARQVRKLLSNNDDDSAKSVLDTLKSVVEDLKS ANPYISVANIMLQNYVKQREKYNYDTLKEQFTFIKNASTSIVYMQFANFMNIDNSLSPVIRYQKLYRRSINIISINNINNNEATVTFESLAQNNTGEILENMLWEAKIGFIMDSISTNMPFHFIVTSYKLKLLRNKNQ ems_3hC_1642_000000001_0001__59__V
NAEEIWEKATLIAIEAWMLAKDEEVKKLVRTLARQVRKLLSNNDDDSAKSVLDTLKSVLEDLKS ANPYISVANIMLQNYVKQREKYNYDTLKEQFTFIKNASTSIVYMQFANFMNIDNSLSPVIRYQKLYRRSINIISINNINNNEATVTFESLAQNNTGEILENMLWEAKIGFIMDSISTNMPFHFIVTSYKLKLLRNKNQ ems_3hC_1642_000000001_0001__6__W
NAEEILEKATLIAIEAWMLAKDEEVKKLVRTLARQVRKLLSNNDDDSAKSVLDTLKPVLEDLKS ANPYISVANIMLQNYVKQREKYNYDTLKEQFTFIKNASTSIVYMQFANFMNIDNSLSPVIRYQKLYRRSINIISINNINNNEATVTFESLAQNNTGEILENMLWEAKIGFIMDSISTNMPFHFIVTSYKLKLLRNKNQ ems_3hC_1642_000000001_0001__57__P
NAEEILEKGTLIAIEAWMLAKDEEVKKLVRTLARQVRKLLSNNDDDSAKSVLDTLKSVLEDLKS ANPYISVANIMLQNYVKQREKYNYDTLKEQFTFIKNASTSIVYMQFANFMNIDNSLSPVIRYQKLYRRSINIISINNINNNEATVTFESLAQNNTGEILENMLWEAKIGFIMDSISTNMPFHFIVTSYKLKLLRNKNQ ems_3hC_1642_000000001_0001__9__G
NAEEILEKATLIAIEAWMLAKDEEVKKLVRTLARQVRKLLSNNDDDSAKSVLDTGKSVLEDLKS ANPYISVANIMLQNYVKQREKYNYDTLKEQFTFIKNASTSIVYMQFANFMNIDNSLSPVIRYQKLYRRSINIISINNINNNEATVTFESLAQNNTGEILENMLWEAKIGFIMDSISTNMPFHFIVTSYKLKLLRNKNQ ems_3hC_1642_000000001_0001__55__G
NAEEILEKATLIAIEAWMLAKDEEVKKLVRTLARQVRKLLSNNDDDSAKSVLDTLISVLEDLKS ANPYISVANIMLQNYVKQREKYNYDTLKEQFTFIKNASTSIVYMQFANFMNIDNSLSPVIRYQKLYRRSINIISINNINNNEATVTFESLAQNNTGEILENMLWEAKIGFIMDSISTNMPFHFIVTSYKLKLLRNKNQ ems_3hC_1642_000000001_0001__56__I
NAEEILEKATLIAIEAWMLAKDEEVKKLVRTLARCVRKLLSNNDDDSAKSVLDTLKSVLEDLKS ANPYISVANIMLQNYVKQREKYNYDTLKEQFTFIKNASTSIVYMQFANFMNIDNSLSPVIRYQKLYRRSINIISINNINNNEATVTFESLAQNNTGEILENMLWEAKIGFIMDSISTNMPFHFIVTSYKLKLLRNKNQ ems_3hC_1642_000000001_0001__35__C
NAEEILEKATKIAIEAWMLAKDEEVKKLVRTLARQVRKLLSNNDDDSAKSVLDTLKSVLEDLKS ANPYISVANIMLQNYVKQREKYNYDTLKEQFTFIKNASTSIVYMQFANFMNIDNSLSPVIRYQKLYRRSINIISINNINNNEATVTFESLAQNNTGEILENMLWEAKIGFIMDSISTNMPFHFIVTSYKLKLLRNKNQ ems_3hC_1642_000000001_0001__11__K
NAEEILEKATLIAIEAWMLAKDEEVKKLVRTLARQVRKLLSNNDDDSAKSVLDELKSVLEDLKS ANPYISVANIMLQNYVKQREKYNYDTLKEQFTFIKNASTSIVYMQFANFMNIDNSLSPVIRYQKLYRRSINIISINNINNNEATVTFESLAQNNTGEILENMLWEAKIGFIMDSISTNMPFHFIVTSYKLKLLRNKNQ ems_3hC_1642_000000001_0001__54__E
NAEEILEKATLIAIEAWMLAKDEEVKKLVRTLARQVRKILSNNDDDSAKSVLDTLKSVLEDLKS ANPYISVANIMLQNYVKQREKYNYDTLKEQFTFIKNASTSIVYMQFANFMNIDNSLSPVIRYQKLYRRSINIISINNINNNEATVTFESLAQNNTGEILENMLWEAKIGFIMDSISTNMPFHFIVTSYKLKLLRNKNQ ems_3hC_1642_000000001_0001__39__I
NAEEILEKATLIAIEAWMLAKDEEVKKLVRTLARQVRKLLSNNDDDSAKSVLDTLKSLLEDLKS ANPYISVANIMLQNYVKQREKYNYDTLKEQFTFIKNASTSIVYMQFANFMNIDNSLSPVIRYQKLYRRSINIISINNINNNEATVTFESLAQNNTGEILENMLWEAKIGFIMDSISTNMPFHFIVTSYKLKLLRNKNQ ems_3hC_1642_000000001_0001__58__L
NAEEILEKATLIAIEAWMLAKYEEVKKLVRTLARQVRKLLSNNDDDSAKSVLDTLKSVLEDLKS ANPYISVANIMLQNYVKQREKYNYDTLKEQFTFIKNASTSIVYMQFANFMNIDNSLSPVIRYQKLYRRSINIISINNINNNEATVTFESLAQNNTGEILENMLWEAKIGFIMDSISTNMPFHFIVTSYKLKLLRNKNQ ems_3hC_1642_000000001_0001__22__Y
NAEEILEKATLIAIEAWMLAKDEEVKKLVRTLARQVRKLLSNNDDDSLKSVLDTLKSVLEDLKS ANPYISVANIMLQNYVKQREKYNYDTLKEQFTFIKNASTSIVYMQFANFMNIDNSLSPVIRYQKLYRRSINIISINNINNNEATVTFESLAQNNTGEILENMLWEAKIGFIMDSISTNMPFHFIVTSYKLKLLRNKNQ ems_3hC_1642_000000001_0001__48__L
NAYEILEKATLIAIEAWMLAKDEEVKKLVRTLARQVRKLLSNNDDDSAKSVLDTLKSVLEDLKS ANPYISVANIMLQNYVKQREKYNYDTLKEQFTFIKNASTSIVYMQFANFMNIDNSLSPVIRYQKLYRRSINIISINNINNNEATVTFESLAQNNTGEILENMLWEAKIGFIMDSISTNMPFHFIVTSYKLKLLRNKNQ ems_3hC_1642_000000001_0001__3__Y
NAEEILEKATLIAIEAWMLAKDEEVKKLVRTLARQVRKLLKNNDDDSAKSVLDTLKSVLEDLKS ANPYISVANIMLQNYVKQREKYNYDTLKEQFTFIKNASTSIVYMQFANFMNIDNSLSPVIRYQKLYRRSINIISINNINNNEATVTFESLAQNNTGEILENMLWEAKIGFIMDSISTNMPFHFIVTSYKLKLLRNKNQ ems_3hC_1642_000000001_0001__41__K
NAEEILEKATLIAIEAWMLAKDEEVKKLVRTLARQVRKLASNNDDDSAKSVLDTLKSVLEDLKS ANPYISVANIMLQNYVKQREKYNYDTLKEQFTFIKNASTSIVYMQFANFMNIDNSLSPVIRYQKLYRRSINIISINNINNNEATVTFESLAQNNTGEILENMLWEAKIGFIMDSISTNMPFHFIVTSYKLKLLRNKNQ ems_3hC_1642_000000001_0001__40__A
NAEEILEKATLNAIEAWMLAKDEEVKKLVRTLARQVRKLLSNNDDDSAKSVLDTLKSVLEDLKS ANPYISVANIMLQNYVKQREKYNYDTLKEQFTFIKNASTSIVYMQFANFMNIDNSLSPVIRYQKLYRRSINIISINNINNNEATVTFESLAQNNTGEILENMLWEAKIGFIMDSISTNMPFHFIVTSYKLKLLRNKNQ ems_3hC_1642_000000001_0001__12__N
NAEEILEKATLIAIEAWMLIKDEEVKKLVRTLARQVRKLLSNNDDDSAKSVLDTLKSVLEDLKS ANPYISVANIMLQNYVKQREKYNYDTLKEQFTFIKNASTSIVYMQFANFMNIDNSLSPVIRYQKLYRRSINIISINNINNNEATVTFESLAQNNTGEILENMLWEAKIGFIMDSISTNMPFHFIVTSYKLKLLRNKNQ ems_3hC_1642_000000001_0001__20__I
NAEEILEKATLIAIEAWMLAKDEEVKKLVRTLARQVRKLLSNNDDDSAKSVLKTLKSVLEDLKS ANPYISVANIMLQNYVKQREKYNYDTLKEQFTFIKNASTSIVYMQFANFMNIDNSLSPVIRYQKLYRRSINIISINNINNNEATVTFESLAQNNTGEILENMLWEAKIGFIMDSISTNMPFHFIVTSYKLKLLRNKNQ ems_3hC_1642_000000001_0001__53__K
NAEEILEKATLIAIEAWMLAKDEEVKKLVRTLARQVRKLLSNNDDDCAKSVLDTLKSVLEDLKS ANPYISVANIMLQNYVKQREKYNYDTLKEQFTFIKNASTSIVYMQFANFMNIDNSLSPVIRYQKLYRRSINIISINNINNNEATVTFESLAQNNTGEILENMLWEAKIGFIMDSISTNMPFHFIVTSYKLKLLRNKNQ ems_3hC_1642_000000001_0001__47__C
NAEEILEKATLIAIEAWMLAKDEEVKKLVRTLARQVRKQLSNNDDDSAKSVLDTLKSVLEDLKS ANPYISVANIMLQNYVKQREKYNYDTLKEQFTFIKNASTSIVYMQFANFMNIDNSLSPVIRYQKLYRRSINIISINNINNNEATVTFESLAQNNTGEILENMLWEAKIGFIMDSISTNMPFHFIVTSYKLKLLRNKNQ ems_3hC_1642_000000001_0001__39__Q
NAEEILEKATTIAIEAWMLAKDEEVKKLVRTLARQVRKLLSNNDDDSAKSVLDTLKSVLEDLKS ANPYISVANIMLQNYVKQREKYNYDTLKEQFTFIKNASTSIVYMQFANFMNIDNSLSPVIRYQKLYRRSINIISINNINNNEATVTFESLAQNNTGEILENMLWEAKIGFIMDSISTNMPFHFIVTSYKLKLLRNKNQ ems_3hC_1642_000000001_0001__11__T
NAEEILEKATLIAIEAWMLAKDEEVKKLVRTLARQVRKLLSNNDDDSAKSVLDTLKSVNEDLKS ANPYISVANIMLQNYVKQREKYNYDTLKEQFTFIKNASTSIVYMQFANFMNIDNSLSPVIRYQKLYRRSINIISINNINNNEATVTFESLAQNNTGEILENMLWEAKIGFIMDSISTNMPFHFIVTSYKLKLLRNKNQ ems_3hC_1642_000000001_0001__59__N
NAEEILEKATLIAIEAWMLAKDEEVKKLVRTLARQVRKLLSNNDDDSAKSVLDTLKSVLEDRKS ANPYISVANIMLQNYVKQREKYNYDTLKEQFTFIKNASTSIVYMQFANFMNIDNSLSPVIRYQKLYRRSINIISINNINNNEATVTFESLAQNNTGEILENMLWEAKIGFIMDSISTNMPFHFIVTSYKLKLLRNKNQ ems_3hC_1642_000000001_0001__62__R
NAEQILEKATLIAIEAWMLAKDEEVKKLVRTLARQVRKLLSNNDDDSAKSVLDTLKSVLEDLKS ANPYISVANIMLQNYVKQREKYNYDTLKEQFTFIKNASTSIVYMQFANFMNIDNSLSPVIRYQKLYRRSINIISINNINNNEATVTFESLAQNNTGEILENMLWEAKIGFIMDSISTNMPFHFIVTSYKLKLLRNKNQ ems_3hC_1642_000000001_0001__4__Q
NAEEILEKATLIAIEAWMLNKDEEVKKLVRTLARQVRKLLSNNDDDSAKSVLDTLKSVLEDLKS ANPYISVANIMLQNYVKQREKYNYDTLKEQFTFIKNASTSIVYMQFANFMNIDNSLSPVIRYQKLYRRSINIISINNINNNEATVTFESLAQNNTGEILENMLWEAKIGFIMDSISTNMPFHFIVTSYKLKLLRNKNQ ems_3hC_1642_000000001_0001__20__N
NAEEILEKATLIAIEAWMLACDEEVKKLVRTLARQVRKLLSNNDDDSAKSVLDTLKSVLEDLKS ANPYISVANIMLQNYVKQREKYNYDTLKEQFTFIKNASTSIVYMQFANFMNIDNSLSPVIRYQKLYRRSINIISINNINNNEATVTFESLAQNNTGEILENMLWEAKIGFIMDSISTNMPFHFIVTSYKLKLLRNKNQ ems_3hC_1642_000000001_0001__21__C
NAEEILEKSTLIAIEAWMLAKDEEVKKLVRTLARQVRKLLSNNDDDSAKSVLDTLKSVLEDLKS ANPYISVANIMLQNYVKQREKYNYDTLKEQFTFIKNASTSIVYMQFANFMNIDNSLSPVIRYQKLYRRSINIISINNINNNEATVTFESLAQNNTGEILENMLWEAKIGFIMDSISTNMPFHFIVTSYKLKLLRNKNQ ems_3hC_1642_000000001_0001__9__S
NAEEILEKATLIAIEAWMLAKDEEVKKLVRTLARQVRKLLSNNDDRSAKSVLDTLKSVLEDLKS ANPYISVANIMLQNYVKQREKYNYDTLKEQFTFIKNASTSIVYMQFANFMNIDNSLSPVIRYQKLYRRSINIISINNINNNEATVTFESLAQNNTGEILENMLWEAKIGFIMDSISTNMPFHFIVTSYKLKLLRNKNQ ems_3hC_1642_000000001_0001__46__R
NAEEILEKATLIAIEATMLAKDEEVKKLVRTLARQVRKLLSNNDDDSAKSVLDTLKSVLEDLKS ANPYISVANIMLQNYVKQREKYNYDTLKEQFTFIKNASTSIVYMQFANFMNIDNSLSPVIRYQKLYRRSINIISINNINNNEATVTFESLAQNNTGEILENMLWEAKIGFIMDSISTNMPFHFIVTSYKLKLLRNKNQ ems_3hC_1642_000000001_0001__17__T
NAEEILEKATLIAIEAWMLAKDEEVKKLVRTLARQVRNLLSNNDDDSAKSVLDTLKSVLEDLKS ANPYISVANIMLQNYVKQREKYNYDTLKEQFTFIKNASTSIVYMQFANFMNIDNSLSPVIRYQKLYRRSINIISINNINNNEATVTFESLAQNNTGEILENMLWEAKIGFIMDSISTNMPFHFIVTSYKLKLLRNKNQ ems_3hC_1642_000000001_0001__38__N
NAEEILEKATLIAIEAWMLAKDEEVKKLVRTLARQVRKLLSNIDDDSAKSVLDTLKSVLEDLKS ANPYISVANIMLQNYVKQREKYNYDTLKEQFTFIKNASTSIVYMQFANFMNIDNSLSPVIRYQKLYRRSINIISINNINNNEATVTFESLAQNNTGEILENMLWEAKIGFIMDSISTNMPFHFIVTSYKLKLLRNKNQ ems_3hC_1642_000000001_0001__43__I
NAEEILEKATLIAHEAWMLAKDEEVKKLVRTLARQVRKLLSNNDDDSAKSVLDTLKSVLEDLKS ANPYISVANIMLQNYVKQREKYNYDTLKEQFTFIKNASTSIVYMQFANFMNIDNSLSPVIRYQKLYRRSINIISINNINNNEATVTFESLAQNNTGEILENMLWEAKIGFIMDSISTNMPFHFIVTSYKLKLLRNKNQ ems_3hC_1642_000000001_0001__14__H
NAEEILEKATLIAIEAWMLAKDEEVKKLVRTLARQVRKGLSNNDDDSAKSVLDTLKSVLEDLKS ANPYISVANIMLQNYVKQREKYNYDTLKEQFTFIKNASTSIVYMQFANFMNIDNSLSPVIRYQKLYRRSINIISINNINNNEATVTFESLAQNNTGEILENMLWEAKIGFIMDSISTNMPFHFIVTSYKLKLLRNKNQ ems_3hC_1642_000000001_0001__39__G
NAEEILEKATLIAIEAWMLAKDEEVKKLVRTLARQVRKLLSNNDDDSAKSVLDTLKSVEEDLKS ANPYISVANIMLQNYVKQREKYNYDTLKEQFTFIKNASTSIVYMQFANFMNIDNSLSPVIRYQKLYRRSINIISINNINNNEATVTFESLAQNNTGEILENMLWEAKIGFIMDSISTNMPFHFIVTSYKLKLLRNKNQ ems_3hC_1642_000000001_0001__59__E
NAEEILEKATLIAIEAWMLAKDEEVKKLVRTLARQVRKLLSNNPDDSAKSVLDTLKSVLEDLKS ANPYISVANIMLQNYVKQREKYNYDTLKEQFTFIKNASTSIVYMQFANFMNIDNSLSPVIRYQKLYRRSINIISINNINNNEATVTFESLAQNNTGEILENMLWEAKIGFIMDSISTNMPFHFIVTSYKLKLLRNKNQ ems_3hC_1642_000000001_0001__44__P
NAEEILEKATLIAIEAWMLAKDEEVKKLVRTEARQVRKLLSNNDDDSAKSVLDTLKSVLEDLKS ANPYISVANIMLQNYVKQREKYNYDTLKEQFTFIKNASTSIVYMQFANFMNIDNSLSPVIRYQKLYRRSINIISINNINNNEATVTFESLAQNNTGEILENMLWEAKIGFIMDSISTNMPFHFIVTSYKLKLLRNKNQ ems_3hC_1642_000000001_0001__32__E
NAEEILEKATLIAIEAWMLAKDEEVKKLVRTLARQVRKLLSNYDDDSAKSVLDTLKSVLEDLKS ANPYISVANIMLQNYVKQREKYNYDTLKEQFTFIKNASTSIVYMQFANFMNIDNSLSPVIRYQKLYRRSINIISINNINNNEATVTFESLAQNNTGEILENMLWEAKIGFIMDSISTNMPFHFIVTSYKLKLLRNKNQ ems_3hC_1642_000000001_0001__43__Y
NAEEILEKATLIAIEAWMLAKDEEVKLLVRTLARQVRKLLSNNDDDSAKSVLDTLKSVLEDLKS ANPYISVANIMLQNYVKQREKYNYDTLKEQFTFIKNASTSIVYMQFANFMNIDNSLSPVIRYQKLYRRSINIISINNINNNEATVTFESLAQNNTGEILENMLWEAKIGFIMDSISTNMPFHFIVTSYKLKLLRNKNQ ems_3hC_1642_000000001_0001__27__L
NAEEILEKATLIAIEAWMLAKDEEVKKLVRTLARQVRKLLSNNDDDSAKCVLDTLKSVLEDLKS ANPYISVANIMLQNYVKQREKYNYDTLKEQFTFIKNASTSIVYMQFANFMNIDNSLSPVIRYQKLYRRSINIISINNINNNEATVTFESLAQNNTGEILENMLWEAKIGFIMDSISTNMPFHFIVTSYKLKLLRNKNQ ems_3hC_1642_000000001_0001__50__C
NAEEILEKATLIAIEAWMLAKDEEVKKLVRTLARQVRKLLSNNDDDSAKSVLDTLCSVLEDLKS ANPYISVANIMLQNYVKQREKYNYDTLKEQFTFIKNASTSIVYMQFANFMNIDNSLSPVIRYQKLYRRSINIISINNINNNEATVTFESLAQNNTGEILENMLWEAKIGFIMDSISTNMPFHFIVTSYKLKLLRNKNQ ems_3hC_1642_000000001_0001__56__C
NAEEILEKATLIAIEAWMLAKDEEVKKLVRTLARQVRKLLSNNDDDIAKSVLDTLKSVLEDLKS ANPYISVANIMLQNYVKQREKYNYDTLKEQFTFIKNASTSIVYMQFANFMNIDNSLSPVIRYQKLYRRSINIISINNINNNEATVTFESLAQNNTGEILENMLWEAKIGFIMDSISTNMPFHFIVTSYKLKLLRNKNQ ems_3hC_1642_000000001_0001__47__I
LAEEILEKATLIAIEAWMLAKDEEVKKLVRTLARQVRKLLSNNDDDSAKSVLDTLKSVLEDLKS ANPYISVANIMLQNYVKQREKYNYDTLKEQFTFIKNASTSIVYMQFANFMNIDNSLSPVIRYQKLYRRSINIISINNINNNEATVTFESLAQNNTGEILENMLWEAKIGFIMDSISTNMPFHFIVTSYKLKLLRNKNQ ems_3hC_1642_000000001_0001__1__L
NAEEILEKATLIAIEAWMLAKDEEVKKLVRTLARQVRKLLSNNDDDWAKSVLDTLKSVLEDLKS ANPYISVANIMLQNYVKQREKYNYDTLKEQFTFIKNASTSIVYMQFANFMNIDNSLSPVIRYQKLYRRSINIISINNINNNEATVTFESLAQNNTGEILENMLWEAKIGFIMDSISTNMPFHFIVTSYKLKLLRNKNQ ems_3hC_1642_000000001_0001__47__W
NAEEILEKAQLIAIEAWMLAKDEEVKKLVRTLARQVRKLLSNNDDDSAKSVLDTLKSVLEDLKS ANPYISVANIMLQNYVKQREKYNYDTLKEQFTFIKNASTSIVYMQFANFMNIDNSLSPVIRYQKLYRRSINIISINNINNNEATVTFESLAQNNTGEILENMLWEAKIGFIMDSISTNMPFHFIVTSYKLKLLRNKNQ ems_3hC_1642_000000001_0001__10__Q
NAEEILEKATLIAIEAWMLAKDEEVKKLVRTLARQVRKLLSNNDDDSAKSVLDTLKSVLEDLKL ANPYISVANIMLQNYVKQREKYNYDTLKEQFTFIKNASTSIVYMQFANFMNIDNSLSPVIRYQKLYRRSINIISINNINNNEATVTFESLAQNNTGEILENMLWEAKIGFIMDSISTNMPFHFIVTSYKLKLLRNKNQ ems_3hC_1642_000000001_0001__64__L
NAEEFLEKATLIAIEAWMLAKDEEVKKLVRTLARQVRKLLSNNDDDSAKSVLDTLKSVLEDLKS ANPYISVANIMLQNYVKQREKYNYDTLKEQFTFIKNASTSIVYMQFANFMNIDNSLSPVIRYQKLYRRSINIISINNINNNEATVTFESLAQNNTGEILENMLWEAKIGFIMDSISTNMPFHFIVTSYKLKLLRNKNQ ems_3hC_1642_000000001_0001__5__F
NAEEILEKATLIAIEAWMLAKDEEVKKLVRTLARQVRKLLSNNDDDSRKSVLDTLKSVLEDLKS ANPYISVANIMLQNYVKQREKYNYDTLKEQFTFIKNASTSIVYMQFANFMNIDNSLSPVIRYQKLYRRSINIISINNINNNEATVTFESLAQNNTGEILENMLWEAKIGFIMDSISTNMPFHFIVTSYKLKLLRNKNQ ems_3hC_1642_000000001_0001__48__R
NAEEILEKATLIAIEAWMLAKDEEVKKLVRTDARQVRKLLSNNDDDSAKSVLDTLKSVLEDLKS ANPYISVANIMLQNYVKQREKYNYDTLKEQFTFIKNASTSIVYMQFANFMNIDNSLSPVIRYQKLYRRSINIISINNINNNEATVTFESLAQNNTGEILENMLWEAKIGFIMDSISTNMPFHFIVTSYKLKLLRNKNQ ems_3hC_1642_000000001_0001__32__D
NAEEILEKATLIAIEAWGLAKDEEVKKLVRTLARQVRKLLSNNDDDSAKSVLDTLKSVLEDLKS ANPYISVANIMLQNYVKQREKYNYDTLKEQFTFIKNASTSIVYMQFANFMNIDNSLSPVIRYQKLYRRSINIISINNINNNEATVTFESLAQNNTGEILENMLWEAKIGFIMDSISTNMPFHFIVTSYKLKLLRNKNQ ems_3hC_1642_000000001_0001__18__G
NAEEILEKATLIAIEAWMLAKDEEVKKLVRTLAWQVRKLLSNNDDDSAKSVLDTLKSVLEDLKS ANPYISVANIMLQNYVKQREKYNYDTLKEQFTFIKNASTSIVYMQFANFMNIDNSLSPVIRYQKLYRRSINIISINNINNNEATVTFESLAQNNTGEILENMLWEAKIGFIMDSISTNMPFHFIVTSYKLKLLRNKNQ ems_3hC_1642_000000001_0001__34__W
NAEEILEKATLIAISAWMLAKDEEVKKLVRTLARQVRKLLSNNDDDSAKSVLDTLKSVLEDLKS ANPYISVANIMLQNYVKQREKYNYDTLKEQFTFIKNASTSIVYMQFANFMNIDNSLSPVIRYQKLYRRSINIISINNINNNEATVTFESLAQNNTGEILENMLWEAKIGFIMDSISTNMPFHFIVTSYKLKLLRNKNQ ems_3hC_1642_000000001_0001__15__S
NAEEILEKATLIAIEAWMLAKDEEVKKLVRTLARQVRKLLSNNEDDSAKSVLDTLKSVLEDLKS ANPYISVANIMLQNYVKQREKYNYDTLKEQFTFIKNASTSIVYMQFANFMNIDNSLSPVIRYQKLYRRSINIISINNINNNEATVTFESLAQNNTGEILENMLWEAKIGFIMDSISTNMPFHFIVTSYKLKLLRNKNQ ems_3hC_1642_000000001_0001__44__E
NAEEILEKATLIAIEAWMLATDEEVKKLVRTLARQVRKLLSNNDDDSAKSVLDTLKSVLEDLKS ANPYISVANIMLQNYVKQREKYNYDTLKEQFTFIKNASTSIVYMQFANFMNIDNSLSPVIRYQKLYRRSINIISINNINNNEATVTFESLAQNNTGEILENMLWEAKIGFIMDSISTNMPFHFIVTSYKLKLLRNKNQ ems_3hC_1642_000000001_0001__21__T
NAEEILEKATLIAIEAWMLAKDEEVKKLVRTLARQTRKLLSNNDDDSAKSVLDTLKSVLEDLKS ANPYISVANIMLQNYVKQREKYNYDTLKEQFTFIKNASTSIVYMQFANFMNIDNSLSPVIRYQKLYRRSINIISINNINNNEATVTFESLAQNNTGEILENMLWEAKIGFIMDSISTNMPFHFIVTSYKLKLLRNKNQ ems_3hC_1642_000000001_0001__36__T
NAEEILEKATLIAIEAWMLAKDEEVKKLVRTLARQVRKLLSNNDDDSAKWVLDTLKSVLEDLKS ANPYISVANIMLQNYVKQREKYNYDTLKEQFTFIKNASTSIVYMQFANFMNIDNSLSPVIRYQKLYRRSINIISINNINNNEATVTFESLAQNNTGEILENMLWEAKIGFIMDSISTNMPFHFIVTSYKLKLLRNKNQ ems_3hC_1642_000000001_0001__50__W
NAEEILEKATLIAIEAWMLAKDEEVKKLVRTLARQVRKLLSNNDDDSAKSALDTLKSVLEDLKS ANPYISVANIMLQNYVKQREKYNYDTLKEQFTFIKNASTSIVYMQFANFMNIDNSLSPVIRYQKLYRRSINIISINNINNNEATVTFESLAQNNTGEILENMLWEAKIGFIMDSISTNMPFHFIVTSYKLKLLRNKNQ ems_3hC_1642_000000001_0001__51__A
NAEEILEKATLRAIEAWMLAKDEEVKKLVRTLARQVRKLLSNNDDDSAKSVLDTLKSVLEDLKS ANPYISVANIMLQNYVKQREKYNYDTLKEQFTFIKNASTSIVYMQFANFMNIDNSLSPVIRYQKLYRRSINIISINNINNNEATVTFESLAQNNTGEILENMLWEAKIGFIMDSISTNMPFHFIVTSYKLKLLRNKNQ ems_3hC_1642_000000001_0001__12__R
NAEEILEKATLIAIEAWMLAKDEEVKKLVVTLARQVRKLLSNNDDDSAKSVLDTLKSVLEDLKS ANPYISVANIMLQNYVKQREKYNYDTLKEQFTFIKNASTSIVYMQFANFMNIDNSLSPVIRYQKLYRRSINIISINNINNNEATVTFESLAQNNTGEILENMLWEAKIGFIMDSISTNMPFHFIVTSYKLKLLRNKNQ ems_3hC_1642_000000001_0001__30__V
NAEEILEKATLIAIEANMLAKDEEVKKLVRTLARQVRKLLSNNDDDSAKSVLDTLKSVLEDLKS ANPYISVANIMLQNYVKQREKYNYDTLKEQFTFIKNASTSIVYMQFANFMNIDNSLSPVIRYQKLYRRSINIISINNINNNEATVTFESLAQNNTGEILENMLWEAKIGFIMDSISTNMPFHFIVTSYKLKLLRNKNQ ems_3hC_1642_000000001_0001__17__N
NAEEILEKADLIAIEAWMLAKDEEVKKLVRTLARQVRKLLSNNDDDSAKSVLDTLKSVLEDLKS ANPYISVANIMLQNYVKQREKYNYDTLKEQFTFIKNASTSIVYMQFANFMNIDNSLSPVIRYQKLYRRSINIISINNINNNEATVTFESLAQNNTGEILENMLWEAKIGFIMDSISTNMPFHFIVTSYKLKLLRNKNQ ems_3hC_1642_000000001_0001__10__D
NIEEILEKATLIAIEAWMLAKDEEVKKLVRTLARQVRKLLSNNDDDSAKSVLDTLKSVLEDLKS ANPYISVANIMLQNYVKQREKYNYDTLKEQFTFIKNASTSIVYMQFANFMNIDNSLSPVIRYQKLYRRSINIISINNINNNEATVTFESLAQNNTGEILENMLWEAKIGFIMDSISTNMPFHFIVTSYKLKLLRNKNQ ems_3hC_1642_000000001_0001__2__I
NAEEILEKATLIAIEAWMLAKDEEVKKLVRTLARQVRKLLYNNDDDSAKSVLDTLKSVLEDLKS ANPYISVANIMLQNYVKQREKYNYDTLKEQFTFIKNASTSIVYMQFANFMNIDNSLSPVIRYQKLYRRSINIISINNINNNEATVTFESLAQNNTGEILENMLWEAKIGFIMDSISTNMPFHFIVTSYKLKLLRNKNQ ems_3hC_1642_000000001_0001__41__Y
NAEEILEKATLIAIEAWMLAKDEEVKKLVRTLARQVRKLLSNVDDDSAKSVLDTLKSVLEDLKS ANPYISVANIMLQNYVKQREKYNYDTLKEQFTFIKNASTSIVYMQFANFMNIDNSLSPVIRYQKLYRRSINIISINNINNNEATVTFESLAQNNTGEILENMLWEAKIGFIMDSISTNMPFHFIVTSYKLKLLRNKNQ ems_3hC_1642_000000001_0001__43__V
NAEEILEKARLIAIEAWMLAKDEEVKKLVRTLARQVRKLLSNNDDDSAKSVLDTLKSVLEDLKS ANPYISVANIMLQNYVKQREKYNYDTLKEQFTFIKNASTSIVYMQFANFMNIDNSLSPVIRYQKLYRRSINIISINNINNNEATVTFESLAQNNTGEILENMLWEAKIGFIMDSISTNMPFHFIVTSYKLKLLRNKNQ ems_3hC_1642_000000001_0001__10__R
NPEEILEKATLIAIEAWMLAKDEEVKKLVRTLARQVRKLLSNNDDDSAKSVLDTLKSVLEDLKS ANPYISVANIMLQNYVKQREKYNYDTLKEQFTFIKNASTSIVYMQFANFMNIDNSLSPVIRYQKLYRRSINIISINNINNNEATVTFESLAQNNTGEILENMLWEAKIGFIMDSISTNMPFHFIVTSYKLKLLRNKNQ ems_3hC_1642_000000001_0001__2__P
NAEEILEKATLIAIEAWMLAKDEEVKKLVRTLARQVRKLLSFNDDDSAKSVLDTLKSVLEDLKS ANPYISVANIMLQNYVKQREKYNYDTLKEQFTFIKNASTSIVYMQFANFMNIDNSLSPVIRYQKLYRRSINIISINNINNNEATVTFESLAQNNTGEILENMLWEAKIGFIMDSISTNMPFHFIVTSYKLKLLRNKNQ ems_3hC_1642_000000001_0001__42__F
NAEEILEKATLIAIEAWMLAKDEEVKKLVRTLARQVRKLLSNNDDDSAKHVLDTLKSVLEDLKS ANPYISVANIMLQNYVKQREKYNYDTLKEQFTFIKNASTSIVYMQFANFMNIDNSLSPVIRYQKLYRRSINIISINNINNNEATVTFESLAQNNTGEILENMLWEAKIGFIMDSISTNMPFHFIVTSYKLKLLRNKNQ ems_3hC_1642_000000001_0001__50__H
NAEEILEKAMLIAIEAWMLAKDEEVKKLVRTLARQVRKLLSNNDDDSAKSVLDTLKSVLEDLKS ANPYISVANIMLQNYVKQREKYNYDTLKEQFTFIKNASTSIVYMQFANFMNIDNSLSPVIRYQKLYRRSINIISINNINNNEATVTFESLAQNNTGEILENMLWEAKIGFIMDSISTNMPFHFIVTSYKLKLLRNKNQ ems_3hC_1642_000000001_0001__10__M
NAEEILENATLIAIEAWMLAKDEEVKKLVRTLARQVRKLLSNNDDDSAKSVLDTLKSVLEDLKS ANPYISVANIMLQNYVKQREKYNYDTLKEQFTFIKNASTSIVYMQFANFMNIDNSLSPVIRYQKLYRRSINIISINNINNNEATVTFESLAQNNTGEILENMLWEAKIGFIMDSISTNMPFHFIVTSYKLKLLRNKNQ ems_3hC_1642_000000001_0001__8__N
NAEEILEKATLIAIEAWMLAKDEEVKKLVRTLARQVRKLLSNNDDDSAKSVLDTLKSVLEDLKF ANPYISVANIMLQNYVKQREKYNYDTLKEQFTFIKNASTSIVYMQFANFMNIDNSLSPVIRYQKLYRRSINIISINNINNNEATVTFESLAQNNTGEILENMLWEAKIGFIMDSISTNMPFHFIVTSYKLKLLRNKNQ ems_3hC_1642_000000001_0001__64__F
NAEEILEKATLIAIEAWMLAKDEEVKKLVRTLARQKRKLLSNNDDDSAKSVLDTLKSVLEDLKS ANPYISVANIMLQNYVKQREKYNYDTLKEQFTFIKNASTSIVYMQFANFMNIDNSLSPVIRYQKLYRRSINIISINNINNNEATVTFESLAQNNTGEILENMLWEAKIGFIMDSISTNMPFHFIVTSYKLKLLRNKNQ ems_3hC_1642_000000001_0001__36__K
NAEEILEKATLIAIEAWMLAKDEEVKKLVRTLARQVRKLLSGNDDDSAKSVLDTLKSVLEDLKS ANPYISVANIMLQNYVKQREKYNYDTLKEQFTFIKNASTSIVYMQFANFMNIDNSLSPVIRYQKLYRRSINIISINNINNNEATVTFESLAQNNTGEILENMLWEAKIGFIMDSISTNMPFHFIVTSYKLKLLRNKNQ ems_3hC_1642_000000001_0001__42__G
NAEEILEKATLIAIEAWMLAKDEEVKKLVRTLWRQVRKLLSNNDDDSAKSVLDTLKSVLEDLKS ANPYISVANIMLQNYVKQREKYNYDTLKEQFTFIKNASTSIVYMQFANFMNIDNSLSPVIRYQKLYRRSINIISINNINNNEATVTFESLAQNNTGEILENMLWEAKIGFIMDSISTNMPFHFIVTSYKLKLLRNKNQ ems_3hC_1642_000000001_0001__33__W
NAEEILEKATLIAIEAWMLAKDEEVKKLVRTLAQQVRKLLSNNDDDSAKSVLDTLKSVLEDLKS ANPYISVANIMLQNYVKQREKYNYDTLKEQFTFIKNASTSIVYMQFANFMNIDNSLSPVIRYQKLYRRSINIISINNINNNEATVTFESLAQNNTGEILENMLWEAKIGFIMDSISTNMPFHFIVTSYKLKLLRNKNQ ems_3hC_1642_000000001_0001__34__Q
NAEEILEKATLIAIEAWMLAKDEEPKKLVRTLARQVRKLLSNNDDDSAKSVLDTLKSVLEDLKS ANPYISVANIMLQNYVKQREKYNYDTLKEQFTFIKNASTSIVYMQFANFMNIDNSLSPVIRYQKLYRRSINIISINNINNNEATVTFESLAQNNTGEILENMLWEAKIGFIMDSISTNMPFHFIVTSYKLKLLRNKNQ ems_3hC_1642_000000001_0001__25__P
NAEEILEKATLIAIEAWMLAKDEEVKKLVRTLARQVRKLLSNNDDDSAKSVLDTLKSVCEDLKS ANPYISVANIMLQNYVKQREKYNYDTLKEQFTFIKNASTSIVYMQFANFMNIDNSLSPVIRYQKLYRRSINIISINNINNNEATVTFESLAQNNTGEILENMLWEAKIGFIMDSISTNMPFHFIVTSYKLKLLRNKNQ ems_3hC_1642_000000001_0001__59__C
NAEEILEKATLIPIEAWMLAKDEEVKKLVRTLARQVRKLLSNNDDDSAKSVLDTLKSVLEDLKS ANPYISVANIMLQNYVKQREKYNYDTLKEQFTFIKNASTSIVYMQFANFMNIDNSLSPVIRYQKLYRRSINIISINNINNNEATVTFESLAQNNTGEILENMLWEAKIGFIMDSISTNMPFHFIVTSYKLKLLRNKNQ ems_3hC_1642_000000001_0001__13__P
NAEEILEKATLIAREAWMLAKDEEVKKLVRTLARQVRKLLSNNDDDSAKSVLDTLKSVLEDLKS ANPYISVANIMLQNYVKQREKYNYDTLKEQFTFIKNASTSIVYMQFANFMNIDNSLSPVIRYQKLYRRSINIISINNINNNEATVTFESLAQNNTGEILENMLWEAKIGFIMDSISTNMPFHFIVTSYKLKLLRNKNQ ems_3hC_1642_000000001_0001__14__R
NAEEILEKATLIAIEAWMLAKDEEVKKLVRTLARQVRKLLSNNDDDFAKSVLDTLKSVLEDLKS ANPYISVANIMLQNYVKQREKYNYDTLKEQFTFIKNASTSIVYMQFANFMNIDNSLSPVIRYQKLYRRSINIISINNINNNEATVTFESLAQNNTGEILENMLWEAKIGFIMDSISTNMPFHFIVTSYKLKLLRNKNQ ems_3hC_1642_000000001_0001__47__F
NAEEILEKATLIAIEAWMLADDEEVKKLVRTLARQVRKLLSNNDDDSAKSVLDTLKSVLEDLKS ANPYISVANIMLQNYVKQREKYNYDTLKEQFTFIKNASTSIVYMQFANFMNIDNSLSPVIRYQKLYRRSINIISINNINNNEATVTFESLAQNNTGEILENMLWEAKIGFIMDSISTNMPFHFIVTSYKLKLLRNKNQ ems_3hC_1642_000000001_0001__21__D
NAEEILEKATLIAIEAWMLAKDEEVKKLVRTLARQVRKLESNNDDDSAKSVLDTLKSVLEDLKS ANPYISVANIMLQNYVKQREKYNYDTLKEQFTFIKNASTSIVYMQFANFMNIDNSLSPVIRYQKLYRRSINIISINNINNNEATVTFESLAQNNTGEILENMLWEAKIGFIMDSISTNMPFHFIVTSYKLKLLRNKNQ ems_3hC_1642_000000001_0001__40__E
NAEEILEKATLIAIEAWMLAKDEEVKKLVRTLARQVRKLLSNLDDDSAKSVLDTLKSVLEDLKS ANPYISVANIMLQNYVKQREKYNYDTLKEQFTFIKNASTSIVYMQFANFMNIDNSLSPVIRYQKLYRRSINIISINNINNNEATVTFESLAQNNTGEILENMLWEAKIGFIMDSISTNMPFHFIVTSYKLKLLRNKNQ ems_3hC_1642_000000001_0001__43__L
NAEEILEKATLIAIEAWMLAKDEEVKELVRTLARQVRKLLSNNDDDSAKSVLDTLKSVLEDLKS ANPYISVANIMLQNYVKQREKYNYDTLKEQFTFIKNASTSIVYMQFANFMNIDNSLSPVIRYQKLYRRSINIISINNINNNEATVTFESLAQNNTGEILENMLWEAKIGFIMDSISTNMPFHFIVTSYKLKLLRNKNQ ems_3hC_1642_000000001_0001__27__E
NNEEILEKATLIAIEAWMLAKDEEVKKLVRTLARQVRKLLSNNDDDSAKSVLDTLKSVLEDLKS ANPYISVANIMLQNYVKQREKYNYDTLKEQFTFIKNASTSIVYMQFANFMNIDNSLSPVIRYQKLYRRSINIISINNINNNEATVTFESLAQNNTGEILENMLWEAKIGFIMDSISTNMPFHFIVTSYKLKLLRNKNQ ems_3hC_1642_000000001_0001__2__N
NAEEILEKATLVAIEAWMLAKDEEVKKLVRTLARQVRKLLSNNDDDSAKSVLDTLKSVLEDLKS ANPYISVANIMLQNYVKQREKYNYDTLKEQFTFIKNASTSIVYMQFANFMNIDNSLSPVIRYQKLYRRSINIISINNINNNEATVTFESLAQNNTGEILENMLWEAKIGFIMDSISTNMPFHFIVTSYKLKLLRNKNQ ems_3hC_1642_000000001_0001__12__V
NAEEILEKATLIAIEAWMLAKDEEVKKLVRTLARQVRKLLSNNDDDSAKSVLDTLKSVLEDLCS ANPYISVANIMLQNYVKQREKYNYDTLKEQFTFIKNASTSIVYMQFANFMNIDNSLSPVIRYQKLYRRSINIISINNINNNEATVTFESLAQNNTGEILENMLWEAKIGFIMDSISTNMPFHFIVTSYKLKLLRNKNQ ems_3hC_1642_000000001_0001__63__C
NAEEILEKATLIAIEAWMLAKDEEVKKLVRTLARQVRKLFSNNDDDSAKSVLDTLKSVLEDLKS ANPYISVANIMLQNYVKQREKYNYDTLKEQFTFIKNASTSIVYMQFANFMNIDNSLSPVIRYQKLYRRSINIISINNINNNEATVTFESLAQNNTGEILENMLWEAKIGFIMDSISTNMPFHFIVTSYKLKLLRNKNQ ems_3hC_1642_000000001_0001__40__F
NAEEKLEKATLIAIEAWMLAKDEEVKKLVRTLARQVRKLLSNNDDDSAKSVLDTLKSVLEDLKS ANPYISVANIMLQNYVKQREKYNYDTLKEQFTFIKNASTSIVYMQFANFMNIDNSLSPVIRYQKLYRRSINIISINNINNNEATVTFESLAQNNTGEILENMLWEAKIGFIMDSISTNMPFHFIVTSYKLKLLRNKNQ ems_3hC_1642_000000001_0001__5__K
NAEEILEKATLIAIEAWMLAKDEIVKKLVRTLARQVRKLLSNNDDDSAKSVLDTLKSVLEDLKS ANPYISVANIMLQNYVKQREKYNYDTLKEQFTFIKNASTSIVYMQFANFMNIDNSLSPVIRYQKLYRRSINIISINNINNNEATVTFESLAQNNTGEILENMLWEAKIGFIMDSISTNMPFHFIVTSYKLKLLRNKNQ ems_3hC_1642_000000001_0001__24__I
NAEEILEKATLIAIEAWMLAKDEEVKKLVRTLARQNRKLLSNNDDDSAKSVLDTLKSVLEDLKS ANPYISVANIMLQNYVKQREKYNYDTLKEQFTFIKNASTSIVYMQFANFMNIDNSLSPVIRYQKLYRRSINIISINNINNNEATVTFESLAQNNTGEILENMLWEAKIGFIMDSISTNMPFHFIVTSYKLKLLRNKNQ ems_3hC_1642_000000001_0001__36__N
NAEEILEKATLIAIEAWMLAKDEEVKKLVRTLARQVRKLLSNNDDDSAKSVLDTLKGVLEDLKS ANPYISVANIMLQNYVKQREKYNYDTLKEQFTFIKNASTSIVYMQFANFMNIDNSLSPVIRYQKLYRRSINIISINNINNNEATVTFESLAQNNTGEILENMLWEAKIGFIMDSISTNMPFHFIVTSYKLKLLRNKNQ ems_3hC_1642_000000001_0001__57__G
NAEEILEKATLIAIEAMMLAKDEEVKKLVRTLARQVRKLLSNNDDDSAKSVLDTLKSVLEDLKS ANPYISVANIMLQNYVKQREKYNYDTLKEQFTFIKNASTSIVYMQFANFMNIDNSLSPVIRYQKLYRRSINIISINNINNNEATVTFESLAQNNTGEILENMLWEAKIGFIMDSISTNMPFHFIVTSYKLKLLRNKNQ ems_3hC_1642_000000001_0001__17__M
NAEEILEKATLIAIEAWMLAKDEEVKKLVRTVARQVRKLLSNNDDDSAKSVLDTLKSVLEDLKS ANPYISVANIMLQNYVKQREKYNYDTLKEQFTFIKNASTSIVYMQFANFMNIDNSLSPVIRYQKLYRRSINIISINNINNNEATVTFESLAQNNTGEILENMLWEAKIGFIMDSISTNMPFHFIVTSYKLKLLRNKNQ ems_3hC_1642_000000001_0001__32__V
NAEEILIKATLIAIEAWMLAKDEEVKKLVRTLARQVRKLLSNNDDDSAKSVLDTLKSVLEDLKS ANPYISVANIMLQNYVKQREKYNYDTLKEQFTFIKNASTSIVYMQFANFMNIDNSLSPVIRYQKLYRRSINIISINNINNNEATVTFESLAQNNTGEILENMLWEAKIGFIMDSISTNMPFHFIVTSYKLKLLRNKNQ ems_3hC_1642_000000001_0001__7__I
NAEEILEKATLIAIEAWMLAKDEEVKKLVRTLARQVRKLLSNNDDDSAKSVLDTLKSYLEDLKS ANPYISVANIMLQNYVKQREKYNYDTLKEQFTFIKNASTSIVYMQFANFMNIDNSLSPVIRYQKLYRRSINIISINNINNNEATVTFESLAQNNTGEILENMLWEAKIGFIMDSISTNMPFHFIVTSYKLKLLRNKNQ ems_3hC_1642_000000001_0001__58__Y
NAEEILEKATLIAIEASMLAKDEEVKKLVRTLARQVRKLLSNNDDDSAKSVLDTLKSVLEDLKS ANPYISVANIMLQNYVKQREKYNYDTLKEQFTFIKNASTSIVYMQFANFMNIDNSLSPVIRYQKLYRRSINIISINNINNNEATVTFESLAQNNTGEILENMLWEAKIGFIMDSISTNMPFHFIVTSYKLKLLRNKNQ ems_3hC_1642_000000001_0001__17__S
NAEEILEKATLEAIEAWMLAKDEEVKKLVRTLARQVRKLLSNNDDDSAKSVLDTLKSVLEDLKS ANPYISVANIMLQNYVKQREKYNYDTLKEQFTFIKNASTSIVYMQFANFMNIDNSLSPVIRYQKLYRRSINIISINNINNNEATVTFESLAQNNTGEILENMLWEAKIGFIMDSISTNMPFHFIVTSYKLKLLRNKNQ ems_3hC_1642_000000001_0001__12__E
NSEEILEKATLIAIEAWMLAKDEEVKKLVRTLARQVRKLLSNNDDDSAKSVLDTLKSVLEDLKS ANPYISVANIMLQNYVKQREKYNYDTLKEQFTFIKNASTSIVYMQFANFMNIDNSLSPVIRYQKLYRRSINIISINNINNNEATVTFESLAQNNTGEILENMLWEAKIGFIMDSISTNMPFHFIVTSYKLKLLRNKNQ ems_3hC_1642_000000001_0001__2__S
NAEEILEKATLIAIEAWMLAKDEEVKKLVRTLARQVRKLLSNNDDDSAKSVLDKLKSVLEDLKS ANPYISVANIMLQNYVKQREKYNYDTLKEQFTFIKNASTSIVYMQFANFMNIDNSLSPVIRYQKLYRRSINIISINNINNNEATVTFESLAQNNTGEILENMLWEAKIGFIMDSISTNMPFHFIVTSYKLKLLRNKNQ ems_3hC_1642_000000001_0001__54__K
NAEEILEKATLIAIEAWMLAKDAEVKKLVRTLARQVRKLLSNNDDDSAKSVLDTLKSVLEDLKS ANPYISVANIMLQNYVKQREKYNYDTLKEQFTFIKNASTSIVYMQFANFMNIDNSLSPVIRYQKLYRRSINIISINNINNNEATVTFESLAQNNTGEILENMLWEAKIGFIMDSISTNMPFHFIVTSYKLKLLRNKNQ ems_3hC_1642_000000001_0001__23__A
NAEEILEKATLIAIEAWMLAKDEEVKKLVRTLARQVRKLLSNADDDSAKSVLDTLKSVLEDLKS ANPYISVANIMLQNYVKQREKYNYDTLKEQFTFIKNASTSIVYMQFANFMNIDNSLSPVIRYQKLYRRSINIISINNINNNEATVTFESLAQNNTGEILENMLWEAKIGFIMDSISTNMPFHFIVTSYKLKLLRNKNQ ems_3hC_1642_000000001_0001__43__A
NAEEILEKATLIAKEAWMLAKDEEVKKLVRTLARQVRKLLSNNDDDSAKSVLDTLKSVLEDLKS ANPYISVANIMLQNYVKQREKYNYDTLKEQFTFIKNASTSIVYMQFANFMNIDNSLSPVIRYQKLYRRSINIISINNINNNEATVTFESLAQNNTGEILENMLWEAKIGFIMDSISTNMPFHFIVTSYKLKLLRNKNQ ems_3hC_1642_000000001_0001__14__K
NAEEILEKETLIAIEAWMLAKDEEVKKLVRTLARQVRKLLSNNDDDSAKSVLDTLKSVLEDLKS ANPYISVANIMLQNYVKQREKYNYDTLKEQFTFIKNASTSIVYMQFANFMNIDNSLSPVIRYQKLYRRSINIISINNINNNEATVTFESLAQNNTGEILENMLWEAKIGFIMDSISTNMPFHFIVTSYKLKLLRNKNQ ems_3hC_1642_000000001_0001__9__E
NAEEILEKATLIAIEAWMLAKDEEVKKLVRTLAREVRKLLSNNDDDSAKSVLDTLKSVLEDLKS ANPYISVANIMLQNYVKQREKYNYDTLKEQFTFIKNASTSIVYMQFANFMNIDNSLSPVIRYQKLYRRSINIISINNINNNEATVTFESLAQNNTGEILENMLWEAKIGFIMDSISTNMPFHFIVTSYKLKLLRNKNQ ems_3hC_1642_000000001_0001__35__E
NAEEILEKATLIAIEAWMLAKDQEVKKLVRTLARQVRKLLSNNDDDSAKSVLDTLKSVLEDLKS ANPYISVANIMLQNYVKQREKYNYDTLKEQFTFIKNASTSIVYMQFANFMNIDNSLSPVIRYQKLYRRSINIISINNINNNEATVTFESLAQNNTGEILENMLWEAKIGFIMDSISTNMPFHFIVTSYKLKLLRNKNQ ems_3hC_1642_000000001_0001__23__Q
NAEEILEKATLIAWEAWMLAKDEEVKKLVRTLARQVRKLLSNNDDDSAKSVLDTLKSVLEDLKS ANPYISVANIMLQNYVKQREKYNYDTLKEQFTFIKNASTSIVYMQFANFMNIDNSLSPVIRYQKLYRRSINIISINNINNNEATVTFESLAQNNTGEILENMLWEAKIGFIMDSISTNMPFHFIVTSYKLKLLRNKNQ ems_3hC_1642_000000001_0001__14__W
NAEEILEKATLIAIEAWMLAKDEEVKKLVRTKARQVRKLLSNNDDDSAKSVLDTLKSVLEDLKS ANPYISVANIMLQNYVKQREKYNYDTLKEQFTFIKNASTSIVYMQFANFMNIDNSLSPVIRYQKLYRRSINIISINNINNNEATVTFESLAQNNTGEILENMLWEAKIGFIMDSISTNMPFHFIVTSYKLKLLRNKNQ ems_3hC_1642_000000001_0001__32__K
NAEEILEKATLIAIEAWMLAKDEEVKKLVRTLARQVRKLLSNNDDDSAKSVLDTLKSVLRDLKS ANPYISVANIMLQNYVKQREKYNYDTLKEQFTFIKNASTSIVYMQFANFMNIDNSLSPVIRYQKLYRRSINIISINNINNNEATVTFESLAQNNTGEILENMLWEAKIGFIMDSISTNMPFHFIVTSYKLKLLRNKNQ ems_3hC_1642_000000001_0001__60__R
NAEEILEKATLIAIEAWMLAKDEEVKKLVRTLARQVWKLLSNNDDDSAKSVLDTLKSVLEDLKS ANPYISVANIMLQNYVKQREKYNYDTLKEQFTFIKNASTSIVYMQFANFMNIDNSLSPVIRYQKLYRRSINIISINNINNNEATVTFESLAQNNTGEILENMLWEAKIGFIMDSISTNMPFHFIVTSYKLKLLRNKNQ ems_3hC_1642_000000001_0001__37__W
NAEEILEKATLIAIEAWMLAKDEEVKKLVRTLALQVRKLLSNNDDDSAKSVLDTLKSVLEDLKS ANPYISVANIMLQNYVKQREKYNYDTLKEQFTFIKNASTSIVYMQFANFMNIDNSLSPVIRYQKLYRRSINIISINNINNNEATVTFESLAQNNTGEILENMLWEAKIGFIMDSISTNMPFHFIVTSYKLKLLRNKNQ ems_3hC_1642_000000001_0001__34__L
NAEEILEKATLIAIEAWMLAKDEEVKKLVRTLARQVRKLLSNNDDDSFKSVLDTLKSVLEDLKS ANPYISVANIMLQNYVKQREKYNYDTLKEQFTFIKNASTSIVYMQFANFMNIDNSLSPVIRYQKLYRRSINIISINNINNNEATVTFESLAQNNTGEILENMLWEAKIGFIMDSISTNMPFHFIVTSYKLKLLRNKNQ ems_3hC_1642_000000001_0001__48__F
NAEEILEKATLIAIEAWMLAKDEEVKKLVRTLARQVRKLLSNNDDDYAKSVLDTLKSVLEDLKS ANPYISVANIMLQNYVKQREKYNYDTLKEQFTFIKNASTSIVYMQFANFMNIDNSLSPVIRYQKLYRRSINIISINNINNNEATVTFESLAQNNTGEILENMLWEAKIGFIMDSISTNMPFHFIVTSYKLKLLRNKNQ ems_3hC_1642_000000001_0001__47__Y
NAEEILEKATLIAIFAWMLAKDEEVKKLVRTLARQVRKLLSNNDDDSAKSVLDTLKSVLEDLKS ANPYISVANIMLQNYVKQREKYNYDTLKEQFTFIKNASTSIVYMQFANFMNIDNSLSPVIRYQKLYRRSINIISINNINNNEATVTFESLAQNNTGEILENMLWEAKIGFIMDSISTNMPFHFIVTSYKLKLLRNKNQ ems_3hC_1642_000000001_0001__15__F
NAEEILEKATLIAIEAWMLAKDEEVKKLVRTLARQVRKLLSNNDDDSAKSVLDTLWSVLEDLKS ANPYISVANIMLQNYVKQREKYNYDTLKEQFTFIKNASTSIVYMQFANFMNIDNSLSPVIRYQKLYRRSINIISINNINNNEATVTFESLAQNNTGEILENMLWEAKIGFIMDSISTNMPFHFIVTSYKLKLLRNKNQ ems_3hC_1642_000000001_0001__56__W
NAEEILEKATLIAIEAWMLAKDEEVKKLVRTLARQVRKLLSNNDDDSAKSVLDTLLSVLEDLKS ANPYISVANIMLQNYVKQREKYNYDTLKEQFTFIKNASTSIVYMQFANFMNIDNSLSPVIRYQKLYRRSINIISINNINNNEATVTFESLAQNNTGEILENMLWEAKIGFIMDSISTNMPFHFIVTSYKLKLLRNKNQ ems_3hC_1642_000000001_0001__56__L
NAEEILEKATLIAIEAWMLAKDEEVKKLVRTLARQVRKLLSNNDDDSAKSVLDTLASVLEDLKS ANPYISVANIMLQNYVKQREKYNYDTLKEQFTFIKNASTSIVYMQFANFMNIDNSLSPVIRYQKLYRRSINIISINNINNNEATVTFESLAQNNTGEILENMLWEAKIGFIMDSISTNMPFHFIVTSYKLKLLRNKNQ ems_3hC_1642_000000001_0001__56__A
NAEEILEKATLIAIEAWMLAKDEEVKKLVRTLARQVRKLLSNNDDDSAKSVLDTLKSVLEDLKY ANPYISVANIMLQNYVKQREKYNYDTLKEQFTFIKNASTSIVYMQFANFMNIDNSLSPVIRYQKLYRRSINIISINNINNNEATVTFESLAQNNTGEILENMLWEAKIGFIMDSISTNMPFHFIVTSYKLKLLRNKNQ ems_3hC_1642_000000001_0001__64__Y
NAEEHLEKATLIAIEAWMLAKDEEVKKLVRTLARQVRKLLSNNDDDSAKSVLDTLKSVLEDLKS ANPYISVANIMLQNYVKQREKYNYDTLKEQFTFIKNASTSIVYMQFANFMNIDNSLSPVIRYQKLYRRSINIISINNINNNEATVTFESLAQNNTGEILENMLWEAKIGFIMDSISTNMPFHFIVTSYKLKLLRNKNQ ems_3hC_1642_000000001_0001__5__H
NAEEILEKATLIAIEAWMLAKDEEVKKLVRTLARQVRKNLSNNDDDSAKSVLDTLKSVLEDLKS ANPYISVANIMLQNYVKQREKYNYDTLKEQFTFIKNASTSIVYMQFANFMNIDNSLSPVIRYQKLYRRSINIISINNINNNEATVTFESLAQNNTGEILENMLWEAKIGFIMDSISTNMPFHFIVTSYKLKLLRNKNQ ems_3hC_1642_000000001_0001__39__N
NAEEILEKATLIRIEAWMLAKDEEVKKLVRTLARQVRKLLSNNDDDSAKSVLDTLKSVLEDLKS ANPYISVANIMLQNYVKQREKYNYDTLKEQFTFIKNASTSIVYMQFANFMNIDNSLSPVIRYQKLYRRSINIISINNINNNEATVTFESLAQNNTGEILENMLWEAKIGFIMDSISTNMPFHFIVTSYKLKLLRNKNQ ems_3hC_1642_000000001_0001__13__R
IAEEILEKATLIAIEAWMLAKDEEVKKLVRTLARQVRKLLSNNDDDSAKSVLDTLKSVLEDLKS ANPYISVANIMLQNYVKQREKYNYDTLKEQFTFIKNASTSIVYMQFANFMNIDNSLSPVIRYQKLYRRSINIISINNINNNEATVTFESLAQNNTGEILENMLWEAKIGFIMDSISTNMPFHFIVTSYKLKLLRNKNQ ems_3hC_1642_000000001_0001__1__I
NAEEILEKATLIAIWAWMLAKDEEVKKLVRTLARQVRKLLSNNDDDSAKSVLDTLKSVLEDLKS ANPYISVANIMLQNYVKQREKYNYDTLKEQFTFIKNASTSIVYMQFANFMNIDNSLSPVIRYQKLYRRSINIISINNINNNEATVTFESLAQNNTGEILENMLWEAKIGFIMDSISTNMPFHFIVTSYKLKLLRNKNQ ems_3hC_1642_000000001_0001__15__W
NAEEILEKATLIAIEAWMLAKDEEVKKLVRTLARQVRKLLSNNDDDSGKSVLDTLKSVLEDLKS ANPYISVANIMLQNYVKQREKYNYDTLKEQFTFIKNASTSIVYMQFANFMNIDNSLSPVIRYQKLYRRSINIISINNINNNEATVTFESLAQNNTGEILENMLWEAKIGFIMDSISTNMPFHFIVTSYKLKLLRNKNQ ems_3hC_1642_000000001_0001__48__G
NAEEILEKATCIAIEAWMLAKDEEVKKLVRTLARQVRKLLSNNDDDSAKSVLDTLKSVLEDLKS ANPYISVANIMLQNYVKQREKYNYDTLKEQFTFIKNASTSIVYMQFANFMNIDNSLSPVIRYQKLYRRSINIISINNINNNEATVTFESLAQNNTGEILENMLWEAKIGFIMDSISTNMPFHFIVTSYKLKLLRNKNQ ems_3hC_1642_000000001_0001__11__C
NAEEILEKATLIAIEAWMLAKDEEVKKLVRTLSRQVRKLLSNNDDDSAKSVLDTLKSVLEDLKS ANPYISVANIMLQNYVKQREKYNYDTLKEQFTFIKNASTSIVYMQFANFMNIDNSLSPVIRYQKLYRRSINIISINNINNNEATVTFESLAQNNTGEILENMLWEAKIGFIMDSISTNMPFHFIVTSYKLKLLRNKNQ ems_3hC_1642_000000001_0001__33__S
NAEEILEKATLIAIEAWMLAKDEEYKKLVRTLARQVRKLLSNNDDDSAKSVLDTLKSVLEDLKS ANPYISVANIMLQNYVKQREKYNYDTLKEQFTFIKNASTSIVYMQFANFMNIDNSLSPVIRYQKLYRRSINIISINNINNNEATVTFESLAQNNTGEILENMLWEAKIGFIMDSISTNMPFHFIVTSYKLKLLRNKNQ ems_3hC_1642_000000001_0001__25__Y
NAEEILEKATLIAIEAWMLAKDEEVKKLVRTLARPVRKLLSNNDDDSAKSVLDTLKSVLEDLKS ANPYISVANIMLQNYVKQREKYNYDTLKEQFTFIKNASTSIVYMQFANFMNIDNSLSPVIRYQKLYRRSINIISINNINNNEATVTFESLAQNNTGEILENMLWEAKIGFIMDSISTNMPFHFIVTSYKLKLLRNKNQ ems_3hC_1642_000000001_0001__35__P
NAEEILEKATLIAIEAWMLAKDEEVKKLVRTLARQVRKLLSNNDDDSAKSVLDTLKSPLEDLKS ANPYISVANIMLQNYVKQREKYNYDTLKEQFTFIKNASTSIVYMQFANFMNIDNSLSPVIRYQKLYRRSINIISINNINNNEATVTFESLAQNNTGEILENMLWEAKIGFIMDSISTNMPFHFIVTSYKLKLLRNKNQ ems_3hC_1642_000000001_0001__58__P
NAEEILEKATLIAIEAWMLAKDEEIKKLVRTLARQVRKLLSNNDDDSAKSVLDTLKSVLEDLKS ANPYISVANIMLQNYVKQREKYNYDTLKEQFTFIKNASTSIVYMQFANFMNIDNSLSPVIRYQKLYRRSINIISINNINNNEATVTFESLAQNNTGEILENMLWEAKIGFIMDSISTNMPFHFIVTSYKLKLLRNKNQ ems_3hC_1642_000000001_0001__25__I
NAEEILEKATLIAIEAWMLALDEEVKKLVRTLARQVRKLLSNNDDDSAKSVLDTLKSVLEDLKS ANPYISVANIMLQNYVKQREKYNYDTLKEQFTFIKNASTSIVYMQFANFMNIDNSLSPVIRYQKLYRRSINIISINNINNNEATVTFESLAQNNTGEILENMLWEAKIGFIMDSISTNMPFHFIVTSYKLKLLRNKNQ ems_3hC_1642_000000001_0001__21__L
NAMEILEKATLIAIEAWMLAKDEEVKKLVRTLARQVRKLLSNNDDDSAKSVLDTLKSVLEDLKS ANPYISVANIMLQNYVKQREKYNYDTLKEQFTFIKNASTSIVYMQFANFMNIDNSLSPVIRYQKLYRRSINIISINNINNNEATVTFESLAQNNTGEILENMLWEAKIGFIMDSISTNMPFHFIVTSYKLKLLRNKNQ ems_3hC_1642_000000001_0001__3__M
NAEEILEKATLIAIEAWMLAKDEEVKKLVRTLARQVRKLLSNNYDDSAKSVLDTLKSVLEDLKS ANPYISVANIMLQNYVKQREKYNYDTLKEQFTFIKNASTSIVYMQFANFMNIDNSLSPVIRYQKLYRRSINIISINNINNNEATVTFESLAQNNTGEILENMLWEAKIGFIMDSISTNMPFHFIVTSYKLKLLRNKNQ ems_3hC_1642_000000001_0001__44__Y
NAEEILEKATLIAIEAWMLAKDEEVKKLVRTLARQVRKLLSNNDDDSHKSVLDTLKSVLEDLKS ANPYISVANIMLQNYVKQREKYNYDTLKEQFTFIKNASTSIVYMQFANFMNIDNSLSPVIRYQKLYRRSINIISINNINNNEATVTFESLAQNNTGEILENMLWEAKIGFIMDSISTNMPFHFIVTSYKLKLLRNKNQ ems_3hC_1642_000000001_0001__48__H
NAEGILEKATLIAIEAWMLAKDEEVKKLVRTLARQVRKLLSNNDDDSAKSVLDTLKSVLEDLKS ANPYISVANIMLQNYVKQREKYNYDTLKEQFTFIKNASTSIVYMQFANFMNIDNSLSPVIRYQKLYRRSINIISINNINNNEATVTFESLAQNNTGEILENMLWEAKIGFIMDSISTNMPFHFIVTSYKLKLLRNKNQ ems_3hC_1642_000000001_0001__4__G
NAEEILEKATLIAIEAWMLAKDEEVKKLVRTLARQVRKLLSDNDDDSAKSVLDTLKSVLEDLKS ANPYISVANIMLQNYVKQREKYNYDTLKEQFTFIKNASTSIVYMQFANFMNIDNSLSPVIRYQKLYRRSINIISINNINNNEATVTFESLAQNNTGEILENMLWEAKIGFIMDSISTNMPFHFIVTSYKLKLLRNKNQ ems_3hC_1642_000000001_0001__42__D
NAEEILEKATLIAIEKWMLAKDEEVKKLVRTLARQVRKLLSNNDDDSAKSVLDTLKSVLEDLKS ANPYISVANIMLQNYVKQREKYNYDTLKEQFTFIKNASTSIVYMQFANFMNIDNSLSPVIRYQKLYRRSINIISINNINNNEATVTFESLAQNNTGEILENMLWEAKIGFIMDSISTNMPFHFIVTSYKLKLLRNKNQ ems_3hC_1642_000000001_0001__16__K
NAEEILEKATLIAIEAFMLAKDEEVKKLVRTLARQVRKLLSNNDDDSAKSVLDTLKSVLEDLKS ANPYISVANIMLQNYVKQREKYNYDTLKEQFTFIKNASTSIVYMQFANFMNIDNSLSPVIRYQKLYRRSINIISINNINNNEATVTFESLAQNNTGEILENMLWEAKIGFIMDSISTNMPFHFIVTSYKLKLLRNKNQ ems_3hC_1642_000000001_0001__17__F
NAEEILEKATLIAIEAWMLAKDEEVKKLVRTLARQVRKLLSQNDDDSAKSVLDTLKSVLEDLKS ANPYISVANIMLQNYVKQREKYNYDTLKEQFTFIKNASTSIVYMQFANFMNIDNSLSPVIRYQKLYRRSINIISINNINNNEATVTFESLAQNNTGEILENMLWEAKIGFIMDSISTNMPFHFIVTSYKLKLLRNKNQ ems_3hC_1642_000000001_0001__42__Q
NAEEILEKATLIAIEAWCLAKDEEVKKLVRTLARQVRKLLSNNDDDSAKSVLDTLKSVLEDLKS ANPYISVANIMLQNYVKQREKYNYDTLKEQFTFIKNASTSIVYMQFANFMNIDNSLSPVIRYQKLYRRSINIISINNINNNEATVTFESLAQNNTGEILENMLWEAKIGFIMDSISTNMPFHFIVTSYKLKLLRNKNQ ems_3hC_1642_000000001_0001__18__C
NAEEILEKATLIAIEAWMLAKDEEVKKLVRTLARQVRKLLSNNDDDSAKSVLDTLKSVLEQLKS ANPYISVANIMLQNYVKQREKYNYDTLKEQFTFIKNASTSIVYMQFANFMNIDNSLSPVIRYQKLYRRSINIISINNINNNEATVTFESLAQNNTGEILENMLWEAKIGFIMDSISTNMPFHFIVTSYKLKLLRNKNQ ems_3hC_1642_000000001_0001__61__Q
NAEAILEKATLIAIEAWMLAKDEEVKKLVRTLARQVRKLLSNNDDDSAKSVLDTLKSVLEDLKS ANPYISVANIMLQNYVKQREKYNYDTLKEQFTFIKNASTSIVYMQFANFMNIDNSLSPVIRYQKLYRRSINIISINNINNNEATVTFESLAQNNTGEILENMLWEAKIGFIMDSISTNMPFHFIVTSYKLKLLRNKNQ ems_3hC_1642_000000001_0001__4__A
NWEEILEKATLIAIEAWMLAKDEEVKKLVRTLARQVRKLLSNNDDDSAKSVLDTLKSVLEDLKS ANPYISVANIMLQNYVKQREKYNYDTLKEQFTFIKNASTSIVYMQFANFMNIDNSLSPVIRYQKLYRRSINIISINNINNNEATVTFESLAQNNTGEILENMLWEAKIGFIMDSISTNMPFHFIVTSYKLKLLRNKNQ ems_3hC_1642_000000001_0001__2__W
NAEEILYKATLIAIEAWMLAKDEEVKKLVRTLARQVRKLLSNNDDDSAKSVLDTLKSVLEDLKS ANPYISVANIMLQNYVKQREKYNYDTLKEQFTFIKNASTSIVYMQFANFMNIDNSLSPVIRYQKLYRRSINIISINNINNNEATVTFESLAQNNTGEILENMLWEAKIGFIMDSISTNMPFHFIVTSYKLKLLRNKNQ ems_3hC_1642_000000001_0001__7__Y
NAEEILEKATLIAIEAWMLAKDEEVKKLVRTLARQVRKLLSNNDDDSAKSVLDTLKSVLKDLKS ANPYISVANIMLQNYVKQREKYNYDTLKEQFTFIKNASTSIVYMQFANFMNIDNSLSPVIRYQKLYRRSINIISINNINNNEATVTFESLAQNNTGEILENMLWEAKIGFIMDSISTNMPFHFIVTSYKLKLLRNKNQ ems_3hC_1642_000000001_0001__60__K
NAEEILEKATLIAIEAWMLAKDEEVKKLVRTLARQVRKLLSNNDDDSAKSVRDTLKSVLEDLKS ANPYISVANIMLQNYVKQREKYNYDTLKEQFTFIKNASTSIVYMQFANFMNIDNSLSPVIRYQKLYRRSINIISINNINNNEATVTFESLAQNNTGEILENMLWEAKIGFIMDSISTNMPFHFIVTSYKLKLLRNKNQ ems_3hC_1642_000000001_0001__52__R
NAEEILEKATLIAIEAWMLAKDEEVKKLVRTLARQVRKLLSNNDDDSAKSVLDTYKSVLEDLKS ANPYISVANIMLQNYVKQREKYNYDTLKEQFTFIKNASTSIVYMQFANFMNIDNSLSPVIRYQKLYRRSINIISINNINNNEATVTFESLAQNNTGEILENMLWEAKIGFIMDSISTNMPFHFIVTSYKLKLLRNKNQ ems_3hC_1642_000000001_0001__55__Y
NAEEILEKATLIAIEAWMLAKDEEVKKLVRTLARQVRKLLSNNDDDSAKSVLDTLKSVLEDLHS ANPYISVANIMLQNYVKQREKYNYDTLKEQFTFIKNASTSIVYMQFANFMNIDNSLSPVIRYQKLYRRSINIISINNINNNEATVTFESLAQNNTGEILENMLWEAKIGFIMDSISTNMPFHFIVTSYKLKLLRNKNQ ems_3hC_1642_000000001_0001__63__H
NAEEILEKATLIAIEAWMLAKDEEVKKLVRTLARQVRKWLSNNDDDSAKSVLDTLKSVLEDLKS ANPYISVANIMLQNYVKQREKYNYDTLKEQFTFIKNASTSIVYMQFANFMNIDNSLSPVIRYQKLYRRSINIISINNINNNEATVTFESLAQNNTGEILENMLWEAKIGFIMDSISTNMPFHFIVTSYKLKLLRNKNQ ems_3hC_1642_000000001_0001__39__W
NAEEILEKATLIAIEAWMLAKDEEVKKLVRTLARQVRKLLSNNDDDSAKSVLDTLKSVLEDLSS ANPYISVANIMLQNYVKQREKYNYDTLKEQFTFIKNASTSIVYMQFANFMNIDNSLSPVIRYQKLYRRSINIISINNINNNEATVTFESLAQNNTGEILENMLWEAKIGFIMDSISTNMPFHFIVTSYKLKLLRNKNQ ems_3hC_1642_000000001_0001__63__S
NAEEILEKATLIAIEAWMLAKDEEVKKLVRTLARQVRKLLSNNDDDSAKSVLDTLKSVLEDLKE ANPYISVANIMLQNYVKQREKYNYDTLKEQFTFIKNASTSIVYMQFANFMNIDNSLSPVIRYQKLYRRSINIISINNINNNEATVTFESLAQNNTGEILENMLWEAKIGFIMDSISTNMPFHFIVTSYKLKLLRNKNQ ems_3hC_1642_000000001_0001__64__E
NAEEILEKATLIAIEAWMLAKDEEVKKLVRTLARQVRKLLSNNDDDSAKSVLDTLKSVLEDLMS ANPYISVANIMLQNYVKQREKYNYDTLKEQFTFIKNASTSIVYMQFANFMNIDNSLSPVIRYQKLYRRSINIISINNINNNEATVTFESLAQNNTGEILENMLWEAKIGFIMDSISTNMPFHFIVTSYKLKLLRNKNQ ems_3hC_1642_000000001_0001__63__M
NAEEILEKATLIAIEAWMLQKDEEVKKLVRTLARQVRKLLSNNDDDSAKSVLDTLKSVLEDLKS ANPYISVANIMLQNYVKQREKYNYDTLKEQFTFIKNASTSIVYMQFANFMNIDNSLSPVIRYQKLYRRSINIISINNINNNEATVTFESLAQNNTGEILENMLWEAKIGFIMDSISTNMPFHFIVTSYKLKLLRNKNQ ems_3hC_1642_000000001_0001__20__Q
NAEEILEKATLIAIEAWMLAKDEEVKKLVRTLARQVRKLLSNNDDDSAKSVLDTLKKVLEDLKS ANPYISVANIMLQNYVKQREKYNYDTLKEQFTFIKNASTSIVYMQFANFMNIDNSLSPVIRYQKLYRRSINIISINNINNNEATVTFESLAQNNTGEILENMLWEAKIGFIMDSISTNMPFHFIVTSYKLKLLRNKNQ ems_3hC_1642_000000001_0001__57__K
NAEEILEKATLIAIEAWMLAKDEEVKWLVRTLARQVRKLLSNNDDDSAKSVLDTLKSVLEDLKS ANPYISVANIMLQNYVKQREKYNYDTLKEQFTFIKNASTSIVYMQFANFMNIDNSLSPVIRYQKLYRRSINIISINNINNNEATVTFESLAQNNTGEILENMLWEAKIGFIMDSISTNMPFHFIVTSYKLKLLRNKNQ ems_3hC_1642_000000001_0001__27__W
NAEEILEKATLIAIEAWMLAKDEEVKKLVRTLARQVRKLLSNNDDDSAKSVLDTLKSHLEDLKS ANPYISVANIMLQNYVKQREKYNYDTLKEQFTFIKNASTSIVYMQFANFMNIDNSLSPVIRYQKLYRRSINIISINNINNNEATVTFESLAQNNTGEILENMLWEAKIGFIMDSISTNMPFHFIVTSYKLKLLRNKNQ ems_3hC_1642_000000001_0001__58__H
NAEEILEKATLIAIEAWMPAKDEEVKKLVRTLARQVRKLLSNNDDDSAKSVLDTLKSVLEDLKS ANPYISVANIMLQNYVKQREKYNYDTLKEQFTFIKNASTSIVYMQFANFMNIDNSLSPVIRYQKLYRRSINIISINNINNNEATVTFESLAQNNTGEILENMLWEAKIGFIMDSISTNMPFHFIVTSYKLKLLRNKNQ ems_3hC_1642_000000001_0001__19__P
NAEEILEKATLIAIEAWMLAKDEEVKKLVRTLARQVRKLLHNNDDDSAKSVLDTLKSVLEDLKS ANPYISVANIMLQNYVKQREKYNYDTLKEQFTFIKNASTSIVYMQFANFMNIDNSLSPVIRYQKLYRRSINIISINNINNNEATVTFESLAQNNTGEILENMLWEAKIGFIMDSISTNMPFHFIVTSYKLKLLRNKNQ ems_3hC_1642_000000001_0001__41__H
NAEEILEKATLIAIEAWMLAKDFEVKKLVRTLARQVRKLLSNNDDDSAKSVLDTLKSVLEDLKS ANPYISVANIMLQNYVKQREKYNYDTLKEQFTFIKNASTSIVYMQFANFMNIDNSLSPVIRYQKLYRRSINIISINNINNNEATVTFESLAQNNTGEILENMLWEAKIGFIMDSISTNMPFHFIVTSYKLKLLRNKNQ ems_3hC_1642_000000001_0001__23__F
NAEEILEKATLIAIEAWMLAYDEEVKKLVRTLARQVRKLLSNNDDDSAKSVLDTLKSVLEDLKS ANPYISVANIMLQNYVKQREKYNYDTLKEQFTFIKNASTSIVYMQFANFMNIDNSLSPVIRYQKLYRRSINIISINNINNNEATVTFESLAQNNTGEILENMLWEAKIGFIMDSISTNMPFHFIVTSYKLKLLRNKNQ ems_3hC_1642_000000001_0001__21__Y
NAEEILEKATLIAIAAWMLAKDEEVKKLVRTLARQVRKLLSNNDDDSAKSVLDTLKSVLEDLKS ANPYISVANIMLQNYVKQREKYNYDTLKEQFTFIKNASTSIVYMQFANFMNIDNSLSPVIRYQKLYRRSINIISINNINNNEATVTFESLAQNNTGEILENMLWEAKIGFIMDSISTNMPFHFIVTSYKLKLLRNKNQ ems_3hC_1642_000000001_0001__15__A
NAEEILEKATLIAIEAWMLAKDEEVKKLVRTLARQVRKLLSNNDDDSAKSVLWTLKSVLEDLKS ANPYISVANIMLQNYVKQREKYNYDTLKEQFTFIKNASTSIVYMQFANFMNIDNSLSPVIRYQKLYRRSINIISINNINNNEATVTFESLAQNNTGEILENMLWEAKIGFIMDSISTNMPFHFIVTSYKLKLLRNKNQ ems_3hC_1642_000000001_0001__53__W
NAEEILEDATLIAIEAWMLAKDEEVKKLVRTLARQVRKLLSNNDDDSAKSVLDTLKSVLEDLKS ANPYISVANIMLQNYVKQREKYNYDTLKEQFTFIKNASTSIVYMQFANFMNIDNSLSPVIRYQKLYRRSINIISINNINNNEATVTFESLAQNNTGEILENMLWEAKIGFIMDSISTNMPFHFIVTSYKLKLLRNKNQ ems_3hC_1642_000000001_0001__8__D
NAEEELEKATLIAIEAWMLAKDEEVKKLVRTLARQVRKLLSNNDDDSAKSVLDTLKSVLEDLKS ANPYISVANIMLQNYVKQREKYNYDTLKEQFTFIKNASTSIVYMQFANFMNIDNSLSPVIRYQKLYRRSINIISINNINNNEATVTFESLAQNNTGEILENMLWEAKIGFIMDSISTNMPFHFIVTSYKLKLLRNKNQ ems_3hC_1642_000000001_0001__5__E
NAEEILEKATLIAIEAWMLAKDEEVKKCVRTLARQVRKLLSNNDDDSAKSVLDTLKSVLEDLKS ANPYISVANIMLQNYVKQREKYNYDTLKEQFTFIKNASTSIVYMQFANFMNIDNSLSPVIRYQKLYRRSINIISINNINNNEATVTFESLAQNNTGEILENMLWEAKIGFIMDSISTNMPFHFIVTSYKLKLLRNKNQ ems_3hC_1642_000000001_0001__28__C
NAEEILEKATLIAIEAWMLAKDEEVKKLVRTLARQVRKLLSNNDDDSAKSVIDTLKSVLEDLKS ANPYISVANIMLQNYVKQREKYNYDTLKEQFTFIKNASTSIVYMQFANFMNIDNSLSPVIRYQKLYRRSINIISINNINNNEATVTFESLAQNNTGEILENMLWEAKIGFIMDSISTNMPFHFIVTSYKLKLLRNKNQ ems_3hC_1642_000000001_0001__52__I
NAEEILHKATLIAIEAWMLAKDEEVKKLVRTLARQVRKLLSNNDDDSAKSVLDTLKSVLEDLKS ANPYISVANIMLQNYVKQREKYNYDTLKEQFTFIKNASTSIVYMQFANFMNIDNSLSPVIRYQKLYRRSINIISINNINNNEATVTFESLAQNNTGEILENMLWEAKIGFIMDSISTNMPFHFIVTSYKLKLLRNKNQ ems_3hC_1642_000000001_0001__7__H
NAEEILEKATLIAIEAWMLAKDEEVKKLVRTLARQVRKLLSNNDDDSAKSVLDALKSVLEDLKS ANPYISVANIMLQNYVKQREKYNYDTLKEQFTFIKNASTSIVYMQFANFMNIDNSLSPVIRYQKLYRRSINIISINNINNNEATVTFESLAQNNTGEILENMLWEAKIGFIMDSISTNMPFHFIVTSYKLKLLRNKNQ ems_3hC_1642_000000001_0001__54__A
NAEEILEKPTLIAIEAWMLAKDEEVKKLVRTLARQVRKLLSNNDDDSAKSVLDTLKSVLEDLKS ANPYISVANIMLQNYVKQREKYNYDTLKEQFTFIKNASTSIVYMQFANFMNIDNSLSPVIRYQKLYRRSINIISINNINNNEATVTFESLAQNNTGEILENMLWEAKIGFIMDSISTNMPFHFIVTSYKLKLLRNKNQ ems_3hC_1642_000000001_0001__9__P
NAEEILEKATLIAIEAWMLGKDEEVKKLVRTLARQVRKLLSNNDDDSAKSVLDTLKSVLEDLKS ANPYISVANIMLQNYVKQREKYNYDTLKEQFTFIKNASTSIVYMQFANFMNIDNSLSPVIRYQKLYRRSINIISINNINNNEATVTFESLAQNNTGEILENMLWEAKIGFIMDSISTNMPFHFIVTSYKLKLLRNKNQ ems_3hC_1642_000000001_0001__20__G
NAEEILEKATLIAIEAWMLAKDEEVKKLVRTLARQVRKLLSNNDDDSAKSHLDTLKSVLEDLKS ANPYISVANIMLQNYVKQREKYNYDTLKEQFTFIKNASTSIVYMQFANFMNIDNSLSPVIRYQKLYRRSINIISINNINNNEATVTFESLAQNNTGEILENMLWEAKIGFIMDSISTNMPFHFIVTSYKLKLLRNKNQ ems_3hC_1642_000000001_0001__51__H
NAEEILEKATLIAIEAWMLAKDEEVKKLVRTLARQVRKLLSNNDDDSAKSVLDTLKSVLEDLKW ANPYISVANIMLQNYVKQREKYNYDTLKEQFTFIKNASTSIVYMQFANFMNIDNSLSPVIRYQKLYRRSINIISINNINNNEATVTFESLAQNNTGEILENMLWEAKIGFIMDSISTNMPFHFIVTSYKLKLLRNKNQ ems_3hC_1642_000000001_0001__64__W
NAEEILEKATLIAIEAWMLAKDEEVKKTVRTLARQVRKLLSNNDDDSAKSVLDTLKSVLEDLKS ANPYISVANIMLQNYVKQREKYNYDTLKEQFTFIKNASTSIVYMQFANFMNIDNSLSPVIRYQKLYRRSINIISINNINNNEATVTFESLAQNNTGEILENMLWEAKIGFIMDSISTNMPFHFIVTSYKLKLLRNKNQ ems_3hC_1642_000000001_0001__28__T
NAEEILEKATLIAIEAWMLAKDEEVKKLVPTLARQVRKLLSNNDDDSAKSVLDTLKSVLEDLKS ANPYISVANIMLQNYVKQREKYNYDTLKEQFTFIKNASTSIVYMQFANFMNIDNSLSPVIRYQKLYRRSINIISINNINNNEATVTFESLAQNNTGEILENMLWEAKIGFIMDSISTNMPFHFIVTSYKLKLLRNKNQ ems_3hC_1642_000000001_0001__30__P
NAEEILEKATLIAIEAWMLAKDEEVKVLVRTLARQVRKLLSNNDDDSAKSVLDTLKSVLEDLKS ANPYISVANIMLQNYVKQREKYNYDTLKEQFTFIKNASTSIVYMQFANFMNIDNSLSPVIRYQKLYRRSINIISINNINNNEATVTFESLAQNNTGEILENMLWEAKIGFIMDSISTNMPFHFIVTSYKLKLLRNKNQ ems_3hC_1642_000000001_0001__27__V
NAEEMLEKATLIAIEAWMLAKDEEVKKLVRTLARQVRKLLSNNDDDSAKSVLDTLKSVLEDLKS ANPYISVANIMLQNYVKQREKYNYDTLKEQFTFIKNASTSIVYMQFANFMNIDNSLSPVIRYQKLYRRSINIISINNINNNEATVTFESLAQNNTGEILENMLWEAKIGFIMDSISTNMPFHFIVTSYKLKLLRNKNQ ems_3hC_1642_000000001_0001__5__M
NAEEILEKATLIAIEAWMLAKDEEVKKDVRTLARQVRKLLSNNDDDSAKSVLDTLKSVLEDLKS ANPYISVANIMLQNYVKQREKYNYDTLKEQFTFIKNASTSIVYMQFANFMNIDNSLSPVIRYQKLYRRSINIISINNINNNEATVTFESLAQNNTGEILENMLWEAKIGFIMDSISTNMPFHFIVTSYKLKLLRNKNQ ems_3hC_1642_000000001_0001__28__D
NAEEILEKATLIAIEAWMLAKDEEVKKLVRTLARQVRKLLSNNDDDSAKSVLDTLHSVLEDLKS ANPYISVANIMLQNYVKQREKYNYDTLKEQFTFIKNASTSIVYMQFANFMNIDNSLSPVIRYQKLYRRSINIISINNINNNEATVTFESLAQNNTGEILENMLWEAKIGFIMDSISTNMPFHFIVTSYKLKLLRNKNQ ems_3hC_1642_000000001_0001__56__H
NAEEILEKATEIAIEAWMLAKDEEVKKLVRTLARQVRKLLSNNDDDSAKSVLDTLKSVLEDLKS ANPYISVANIMLQNYVKQREKYNYDTLKEQFTFIKNASTSIVYMQFANFMNIDNSLSPVIRYQKLYRRSINIISINNINNNEATVTFESLAQNNTGEILENMLWEAKIGFIMDSISTNMPFHFIVTSYKLKLLRNKNQ ems_3hC_1642_000000001_0001__11__E
NAEEILEKATLIAIEAWMLAKDEEVKKLVRTLARQVRKLLSNNDDDSAKSVLDTLKFVLEDLKS ANPYISVANIMLQNYVKQREKYNYDTLKEQFTFIKNASTSIVYMQFANFMNIDNSLSPVIRYQKLYRRSINIISINNINNNEATVTFESLAQNNTGEILENMLWEAKIGFIMDSISTNMPFHFIVTSYKLKLLRNKNQ ems_3hC_1642_000000001_0001__57__F
NAEEILEKATLIAIEAWMLAKDEEVKYLVRTLARQVRKLLSNNDDDSAKSVLDTLKSVLEDLKS ANPYISVANIMLQNYVKQREKYNYDTLKEQFTFIKNASTSIVYMQFANFMNIDNSLSPVIRYQKLYRRSINIISINNINNNEATVTFESLAQNNTGEILENMLWEAKIGFIMDSISTNMPFHFIVTSYKLKLLRNKNQ ems_3hC_1642_000000001_0001__27__Y
NAEEILEKATLIAIEAWMLAKDEDVKKLVRTLARQVRKLLSNNDDDSAKSVLDTLKSVLEDLKS ANPYISVANIMLQNYVKQREKYNYDTLKEQFTFIKNASTSIVYMQFANFMNIDNSLSPVIRYQKLYRRSINIISINNINNNEATVTFESLAQNNTGEILENMLWEAKIGFIMDSISTNMPFHFIVTSYKLKLLRNKNQ ems_3hC_1642_000000001_0001__24__D
NAEEILEKATLIANEAWMLAKDEEVKKLVRTLARQVRKLLSNNDDDSAKSVLDTLKSVLEDLKS ANPYISVANIMLQNYVKQREKYNYDTLKEQFTFIKNASTSIVYMQFANFMNIDNSLSPVIRYQKLYRRSINIISINNINNNEATVTFESLAQNNTGEILENMLWEAKIGFIMDSISTNMPFHFIVTSYKLKLLRNKNQ ems_3hC_1642_000000001_0001__14__N
NAEEILEKATLIAIEAWMLAKDEEVKKLVRTLARQVRKLLSNNDDDSAKSVLDTLKSVLEALKS ANPYISVANIMLQNYVKQREKYNYDTLKEQFTFIKNASTSIVYMQFANFMNIDNSLSPVIRYQKLYRRSINIISINNINNNEATVTFESLAQNNTGEILENMLWEAKIGFIMDSISTNMPFHFIVTSYKLKLLRNKNQ ems_3hC_1642_000000001_0001__61__A
NAEEILEKATLIAIEAWMLAKDEEVKKLVMTLARQVRKLLSNNDDDSAKSVLDTLKSVLEDLKS ANPYISVANIMLQNYVKQREKYNYDTLKEQFTFIKNASTSIVYMQFANFMNIDNSLSPVIRYQKLYRRSINIISINNINNNEATVTFESLAQNNTGEILENMLWEAKIGFIMDSISTNMPFHFIVTSYKLKLLRNKNQ ems_3hC_1642_000000001_0001__30__M
NAEEIKEKATLIAIEAWMLAKDEEVKKLVRTLARQVRKLLSNNDDDSAKSVLDTLKSVLEDLKS ANPYISVANIMLQNYVKQREKYNYDTLKEQFTFIKNASTSIVYMQFANFMNIDNSLSPVIRYQKLYRRSINIISINNINNNEATVTFESLAQNNTGEILENMLWEAKIGFIMDSISTNMPFHFIVTSYKLKLLRNKNQ ems_3hC_1642_000000001_0001__6__K
NAEEILEKATLIAIEAWMLAKDEEVKKLVRTLARQVRKLLSNNDDDSAKSVLCTLKSVLEDLKS ANPYISVANIMLQNYVKQREKYNYDTLKEQFTFIKNASTSIVYMQFANFMNIDNSLSPVIRYQKLYRRSINIISINNINNNEATVTFESLAQNNTGEILENMLWEAKIGFIMDSISTNMPFHFIVTSYKLKLLRNKNQ ems_3hC_1642_000000001_0001__53__C
NAEEILEKATLIAIEAWMAAKDEEVKKLVRTLARQVRKLLSNNDDDSAKSVLDTLKSVLEDLKS ANPYISVANIMLQNYVKQREKYNYDTLKEQFTFIKNASTSIVYMQFANFMNIDNSLSPVIRYQKLYRRSINIISINNINNNEATVTFESLAQNNTGEILENMLWEAKIGFIMDSISTNMPFHFIVTSYKLKLLRNKNQ ems_3hC_1642_000000001_0001__19__A
NAEEILEKATLIAIEAWMLAKDEEVKKLVRTLARQCRKLLSNNDDDSAKSVLDTLKSVLEDLKS ANPYISVANIMLQNYVKQREKYNYDTLKEQFTFIKNASTSIVYMQFANFMNIDNSLSPVIRYQKLYRRSINIISINNINNNEATVTFESLAQNNTGEILENMLWEAKIGFIMDSISTNMPFHFIVTSYKLKLLRNKNQ ems_3hC_1642_000000001_0001__36__C
NAEEILEKATLIAIEAWMLAKDEEVKKLVRTLARQVRKLLSNNDDDSAKSVLDTLKSVLEDYKS ANPYISVANIMLQNYVKQREKYNYDTLKEQFTFIKNASTSIVYMQFANFMNIDNSLSPVIRYQKLYRRSINIISINNINNNEATVTFESLAQNNTGEILENMLWEAKIGFIMDSISTNMPFHFIVTSYKLKLLRNKNQ ems_3hC_1642_000000001_0001__62__Y
NAEEILEKATLIAIEAWMLAKDEEVKKLVRTLARQVRKLLSNPDDDSAKSVLDTLKSVLEDLKS ANPYISVANIMLQNYVKQREKYNYDTLKEQFTFIKNASTSIVYMQFANFMNIDNSLSPVIRYQKLYRRSINIISINNINNNEATVTFESLAQNNTGEILENMLWEAKIGFIMDSISTNMPFHFIVTSYKLKLLRNKNQ ems_3hC_1642_000000001_0001__43__P
NAEEILEKATLIAIEPWMLAKDEEVKKLVRTLARQVRKLLSNNDDDSAKSVLDTLKSVLEDLKS ANPYISVANIMLQNYVKQREKYNYDTLKEQFTFIKNASTSIVYMQFANFMNIDNSLSPVIRYQKLYRRSINIISINNINNNEATVTFESLAQNNTGEILENMLWEAKIGFIMDSISTNMPFHFIVTSYKLKLLRNKNQ ems_3hC_1642_000000001_0001__16__P
NAEEILEKATLIAIYAWMLAKDEEVKKLVRTLARQVRKLLSNNDDDSAKSVLDTLKSVLEDLKS ANPYISVANIMLQNYVKQREKYNYDTLKEQFTFIKNASTSIVYMQFANFMNIDNSLSPVIRYQKLYRRSINIISINNINNNEATVTFESLAQNNTGEILENMLWEAKIGFIMDSISTNMPFHFIVTSYKLKLLRNKNQ ems_3hC_1642_000000001_0001__15__Y
NAEEILEKATLIAIEAWMLAKDREVKKLVRTLARQVRKLLSNNDDDSAKSVLDTLKSVLEDLKS ANPYISVANIMLQNYVKQREKYNYDTLKEQFTFIKNASTSIVYMQFANFMNIDNSLSPVIRYQKLYRRSINIISINNINNNEATVTFESLAQNNTGEILENMLWEAKIGFIMDSISTNMPFHFIVTSYKLKLLRNKNQ ems_3hC_1642_000000001_0001__23__R
NREEILEKATLIAIEAWMLAKDEEVKKLVRTLARQVRKLLSNNDDDSAKSVLDTLKSVLEDLKS ANPYISVANIMLQNYVKQREKYNYDTLKEQFTFIKNASTSIVYMQFANFMNIDNSLSPVIRYQKLYRRSINIISINNINNNEATVTFESLAQNNTGEILENMLWEAKIGFIMDSISTNMPFHFIVTSYKLKLLRNKNQ ems_3hC_1642_000000001_0001__2__R
WAEEILEKATLIAIEAWMLAKDEEVKKLVRTLARQVRKLLSNNDDDSAKSVLDTLKSVLEDLKS ANPYISVANIMLQNYVKQREKYNYDTLKEQFTFIKNASTSIVYMQFANFMNIDNSLSPVIRYQKLYRRSINIISINNINNNEATVTFESLAQNNTGEILENMLWEAKIGFIMDSISTNMPFHFIVTSYKLKLLRNKNQ ems_3hC_1642_000000001_0001__1__W
NAEEILEKATLIAIEAWMLAKDEEVKALVRTLARQVRKLLSNNDDDSAKSVLDTLKSVLEDLKS ANPYISVANIMLQNYVKQREKYNYDTLKEQFTFIKNASTSIVYMQFANFMNIDNSLSPVIRYQKLYRRSINIISINNINNNEATVTFESLAQNNTGEILENMLWEAKIGFIMDSISTNMPFHFIVTSYKLKLLRNKNQ ems_3hC_1642_000000001_0001__27__A
NAEEILEKATLIAIEAWMLAKDEEVKKLVRTLARQVRKLLSNNDDDSAKSVMDTLKSVLEDLKS ANPYISVANIMLQNYVKQREKYNYDTLKEQFTFIKNASTSIVYMQFANFMNIDNSLSPVIRYQKLYRRSINIISINNINNNEATVTFESLAQNNTGEILENMLWEAKIGFIMDSISTNMPFHFIVTSYKLKLLRNKNQ ems_3hC_1642_000000001_0001__52__M
NAEEILEKATLIAIEAWMLAKDEEVKKLVRTLARQVRKLLSNNDDDSAKSVLDTLKSVLSDLKS ANPYISVANIMLQNYVKQREKYNYDTLKEQFTFIKNASTSIVYMQFANFMNIDNSLSPVIRYQKLYRRSINIISINNINNNEATVTFESLAQNNTGEILENMLWEAKIGFIMDSISTNMPFHFIVTSYKLKLLRNKNQ ems_3hC_1642_000000001_0001__60__S
NAEEILEKAILIAIEAWMLAKDEEVKKLVRTLARQVRKLLSNNDDDSAKSVLDTLKSVLEDLKS ANPYISVANIMLQNYVKQREKYNYDTLKEQFTFIKNASTSIVYMQFANFMNIDNSLSPVIRYQKLYRRSINIISINNINNNEATVTFESLAQNNTGEILENMLWEAKIGFIMDSISTNMPFHFIVTSYKLKLLRNKNQ ems_3hC_1642_000000001_0001__10__I
NAEEILEKATLIAIEAWMLTKDEEVKKLVRTLARQVRKLLSNNDDDSAKSVLDTLKSVLEDLKS ANPYISVANIMLQNYVKQREKYNYDTLKEQFTFIKNASTSIVYMQFANFMNIDNSLSPVIRYQKLYRRSINIISINNINNNEATVTFESLAQNNTGEILENMLWEAKIGFIMDSISTNMPFHFIVTSYKLKLLRNKNQ ems_3hC_1642_000000001_0001__20__T
NAEEILRKATLIAIEAWMLAKDEEVKKLVRTLARQVRKLLSNNDDDSAKSVLDTLKSVLEDLKS ANPYISVANIMLQNYVKQREKYNYDTLKEQFTFIKNASTSIVYMQFANFMNIDNSLSPVIRYQKLYRRSINIISINNINNNEATVTFESLAQNNTGEILENMLWEAKIGFIMDSISTNMPFHFIVTSYKLKLLRNKNQ ems_3hC_1642_000000001_0001__7__R
NAEEILEKATLIAIEAWMLAKDEEVKKLVRTLARQVRKLLSNNDDDSAKSVLDTLKWVLEDLKS ANPYISVANIMLQNYVKQREKYNYDTLKEQFTFIKNASTSIVYMQFANFMNIDNSLSPVIRYQKLYRRSINIISINNINNNEATVTFESLAQNNTGEILENMLWEAKIGFIMDSISTNMPFHFIVTSYKLKLLRNKNQ ems_3hC_1642_000000001_0001__57__W
NAEEILEKATLIAIEAWMLAKDEEVKKQVRTLARQVRKLLSNNDDDSAKSVLDTLKSVLEDLKS ANPYISVANIMLQNYVKQREKYNYDTLKEQFTFIKNASTSIVYMQFANFMNIDNSLSPVIRYQKLYRRSINIISINNINNNEATVTFESLAQNNTGEILENMLWEAKIGFIMDSISTNMPFHFIVTSYKLKLLRNKNQ ems_3hC_1642_000000001_0001__28__Q
NAEEILEKHTLIAIEAWMLAKDEEVKKLVRTLARQVRKLLSNNDDDSAKSVLDTLKSVLEDLKS ANPYISVANIMLQNYVKQREKYNYDTLKEQFTFIKNASTSIVYMQFANFMNIDNSLSPVIRYQKLYRRSINIISINNINNNEATVTFESLAQNNTGEILENMLWEAKIGFIMDSISTNMPFHFIVTSYKLKLLRNKNQ ems_3hC_1642_000000001_0001__9__H
NAEEILEKATLIAIEAWMLAKKEEVKKLVRTLARQVRKLLSNNDDDSAKSVLDTLKSVLEDLKS ANPYISVANIMLQNYVKQREKYNYDTLKEQFTFIKNASTSIVYMQFANFMNIDNSLSPVIRYQKLYRRSINIISINNINNNEATVTFESLAQNNTGEILENMLWEAKIGFIMDSISTNMPFHFIVTSYKLKLLRNKNQ ems_3hC_1642_000000001_0001__22__K
NAEEILEKATLIAIEAWMLAKDEEVKKLVRMLARQVRKLLSNNDDDSAKSVLDTLKSVLEDLKS ANPYISVANIMLQNYVKQREKYNYDTLKEQFTFIKNASTSIVYMQFANFMNIDNSLSPVIRYQKLYRRSINIISINNINNNEATVTFESLAQNNTGEILENMLWEAKIGFIMDSISTNMPFHFIVTSYKLKLLRNKNQ ems_3hC_1642_000000001_0001__31__M
NAEEILEKATLIAIEAWMLAKDEEVKKLVRTLARQVRGLLSNNDDDSAKSVLDTLKSVLEDLKS ANPYISVANIMLQNYVKQREKYNYDTLKEQFTFIKNASTSIVYMQFANFMNIDNSLSPVIRYQKLYRRSINIISINNINNNEATVTFESLAQNNTGEILENMLWEAKIGFIMDSISTNMPFHFIVTSYKLKLLRNKNQ ems_3hC_1642_000000001_0001__38__G
NAEEILEKATLIAIEAWMLAKDEEVKKLVRTLARQVRKLLSNNDDDSAKSVLDTLKSVLENLKS ANPYISVANIMLQNYVKQREKYNYDTLKEQFTFIKNASTSIVYMQFANFMNIDNSLSPVIRYQKLYRRSINIISINNINNNEATVTFESLAQNNTGEILENMLWEAKIGFIMDSISTNMPFHFIVTSYKLKLLRNKNQ ems_3hC_1642_000000001_0001__61__N
NAEEILEKATLIAIEAWMLAKDEEVQKLVRTLARQVRKLLSNNDDDSAKSVLDTLKSVLEDLKS ANPYISVANIMLQNYVKQREKYNYDTLKEQFTFIKNASTSIVYMQFANFMNIDNSLSPVIRYQKLYRRSINIISINNINNNEATVTFESLAQNNTGEILENMLWEAKIGFIMDSISTNMPFHFIVTSYKLKLLRNKNQ ems_3hC_1642_000000001_0001__26__Q
NAEEILEKATLIAIEMWMLAKDEEVKKLVRTLARQVRKLLSNNDDDSAKSVLDTLKSVLEDLKS ANPYISVANIMLQNYVKQREKYNYDTLKEQFTFIKNASTSIVYMQFANFMNIDNSLSPVIRYQKLYRRSINIISINNINNNEATVTFESLAQNNTGEILENMLWEAKIGFIMDSISTNMPFHFIVTSYKLKLLRNKNQ ems_3hC_1642_000000001_0001__16__M
NAEEILEKATLIAIEAWMLAKDEEVKKLVRTLARVVRKLLSNNDDDSAKSVLDTLKSVLEDLKS ANPYISVANIMLQNYVKQREKYNYDTLKEQFTFIKNASTSIVYMQFANFMNIDNSLSPVIRYQKLYRRSINIISINNINNNEATVTFESLAQNNTGEILENMLWEAKIGFIMDSISTNMPFHFIVTSYKLKLLRNKNQ ems_3hC_1642_000000001_0001__35__V
NAEEILEKATLIAIEAWMLAKDEEVKKLVRTLARQVRKLLSNNDDDDAKSVLDTLKSVLEDLKS ANPYISVANIMLQNYVKQREKYNYDTLKEQFTFIKNASTSIVYMQFANFMNIDNSLSPVIRYQKLYRRSINIISINNINNNEATVTFESLAQNNTGEILENMLWEAKIGFIMDSISTNMPFHFIVTSYKLKLLRNKNQ ems_3hC_1642_000000001_0001__47__D
NAEEILEKATLIAIEAWMLAKDEEVKKLVRTLARQMRKLLSNNDDDSAKSVLDTLKSVLEDLKS ANPYISVANIMLQNYVKQREKYNYDTLKEQFTFIKNASTSIVYMQFANFMNIDNSLSPVIRYQKLYRRSINIISINNINNNEATVTFESLAQNNTGEILENMLWEAKIGFIMDSISTNMPFHFIVTSYKLKLLRNKNQ ems_3hC_1642_000000001_0001__36__M
NAEEILEKATLIAIEAWLLAKDEEVKKLVRTLARQVRKLLSNNDDDSAKSVLDTLKSVLEDLKS ANPYISVANIMLQNYVKQREKYNYDTLKEQFTFIKNASTSIVYMQFANFMNIDNSLSPVIRYQKLYRRSINIISINNINNNEATVTFESLAQNNTGEILENMLWEAKIGFIMDSISTNMPFHFIVTSYKLKLLRNKNQ ems_3hC_1642_000000001_0001__18__L
NAEEILEKATLIAGEAWMLAKDEEVKKLVRTLARQVRKLLSNNDDDSAKSVLDTLKSVLEDLKS ANPYISVANIMLQNYVKQREKYNYDTLKEQFTFIKNASTSIVYMQFANFMNIDNSLSPVIRYQKLYRRSINIISINNINNNEATVTFESLAQNNTGEILENMLWEAKIGFIMDSISTNMPFHFIVTSYKLKLLRNKNQ ems_3hC_1642_000000001_0001__14__G
NAEEILWKATLIAIEAWMLAKDEEVKKLVRTLARQVRKLLSNNDDDSAKSVLDTLKSVLEDLKS ANPYISVANIMLQNYVKQREKYNYDTLKEQFTFIKNASTSIVYMQFANFMNIDNSLSPVIRYQKLYRRSINIISINNINNNEATVTFESLAQNNTGEILENMLWEAKIGFIMDSISTNMPFHFIVTSYKLKLLRNKNQ ems_3hC_1642_000000001_0001__7__W
NAEEILEKATLIAIEAWMLAKDEEVKKLVRTLARQVRKLLSNNDDDSAKSVLDTLSSVLEDLKS ANPYISVANIMLQNYVKQREKYNYDTLKEQFTFIKNASTSIVYMQFANFMNIDNSLSPVIRYQKLYRRSINIISINNINNNEATVTFESLAQNNTGEILENMLWEAKIGFIMDSISTNMPFHFIVTSYKLKLLRNKNQ ems_3hC_1642_000000001_0001__56__S
NAEEGLEKATLIAIEAWMLAKDEEVKKLVRTLARQVRKLLSNNDDDSAKSVLDTLKSVLEDLKS ANPYISVANIMLQNYVKQREKYNYDTLKEQFTFIKNASTSIVYMQFANFMNIDNSLSPVIRYQKLYRRSINIISINNINNNEATVTFESLAQNNTGEILENMLWEAKIGFIMDSISTNMPFHFIVTSYKLKLLRNKNQ ems_3hC_1642_000000001_0001__5__G
NAEEILEKATLIAIEAWMLAKDEEVKKLVRTLARQVRKLLSNNDDDSAKSVSDTLKSVLEDLKS ANPYISVANIMLQNYVKQREKYNYDTLKEQFTFIKNASTSIVYMQFANFMNIDNSLSPVIRYQKLYRRSINIISINNINNNEATVTFESLAQNNTGEILENMLWEAKIGFIMDSISTNMPFHFIVTSYKLKLLRNKNQ ems_3hC_1642_000000001_0001__52__S
NAEEILEKATLIAIEAWMLAKDEEVKKLVRTLARQVRKLLSNNDDDSAKSVNDTLKSVLEDLKS ANPYISVANIMLQNYVKQREKYNYDTLKEQFTFIKNASTSIVYMQFANFMNIDNSLSPVIRYQKLYRRSINIISINNINNNEATVTFESLAQNNTGEILENMLWEAKIGFIMDSISTNMPFHFIVTSYKLKLLRNKNQ ems_3hC_1642_000000001_0001__52__N
NAEEILEKATLIAIEAWMLAKDEEVKKLVRTLARQVRKLLSNNDDVSAKSVLDTLKSVLEDLKS ANPYISVANIMLQNYVKQREKYNYDTLKEQFTFIKNASTSIVYMQFANFMNIDNSLSPVIRYQKLYRRSINIISINNINNNEATVTFESLAQNNTGEILENMLWEAKIGFIMDSISTNMPFHFIVTSYKLKLLRNKNQ ems_3hC_1642_000000001_0001__46__V
NAEEILEKATLIAIEAWMLAKDEEVKKLVRTLARQVRKLLSNNADDSAKSVLDTLKSVLEDLKS ANPYISVANIMLQNYVKQREKYNYDTLKEQFTFIKNASTSIVYMQFANFMNIDNSLSPVIRYQKLYRRSINIISINNINNNEATVTFESLAQNNTGEILENMLWEAKIGFIMDSISTNMPFHFIVTSYKLKLLRNKNQ ems_3hC_1642_000000001_0001__44__A
NAEEILEKATLIAIEAWALAKDEEVKKLVRTLARQVRKLLSNNDDDSAKSVLDTLKSVLEDLKS ANPYISVANIMLQNYVKQREKYNYDTLKEQFTFIKNASTSIVYMQFANFMNIDNSLSPVIRYQKLYRRSINIISINNINNNEATVTFESLAQNNTGEILENMLWEAKIGFIMDSISTNMPFHFIVTSYKLKLLRNKNQ ems_3hC_1642_000000001_0001__18__A
NAEEILEKATLIAIEAWMLAKDEEVKKLVRTLARQVRKLLGNNDDDSAKSVLDTLKSVLEDLKS ANPYISVANIMLQNYVKQREKYNYDTLKEQFTFIKNASTSIVYMQFANFMNIDNSLSPVIRYQKLYRRSINIISINNINNNEATVTFESLAQNNTGEILENMLWEAKIGFIMDSISTNMPFHFIVTSYKLKLLRNKNQ ems_3hC_1642_000000001_0001__41__G
NAEEILEKATLIAIEAWMLAKDEEVKKLVRWLARQVRKLLSNNDDDSAKSVLDTLKSVLEDLKS ANPYISVANIMLQNYVKQREKYNYDTLKEQFTFIKNASTSIVYMQFANFMNIDNSLSPVIRYQKLYRRSINIISINNINNNEATVTFESLAQNNTGEILENMLWEAKIGFIMDSISTNMPFHFIVTSYKLKLLRNKNQ ems_3hC_1642_000000001_0001__31__W
NAEEILEKATLIAIEAWMLAKDEEVKKLVRTLARQVRKLLSNNDDDSAKSVLDTLKSVLEDLKQ ANPYISVANIMLQNYVKQREKYNYDTLKEQFTFIKNASTSIVYMQFANFMNIDNSLSPVIRYQKLYRRSINIISINNINNNEATVTFESLAQNNTGEILENMLWEAKIGFIMDSISTNMPFHFIVTSYKLKLLRNKNQ ems_3hC_1642_000000001_0001__64__Q
NAEEILEKATLIAIEAWMLAKDEEVKKLVRTLARQVRALLSNNDDDSAKSVLDTLKSVLEDLKS ANPYISVANIMLQNYVKQREKYNYDTLKEQFTFIKNASTSIVYMQFANFMNIDNSLSPVIRYQKLYRRSINIISINNINNNEATVTFESLAQNNTGEILENMLWEAKIGFIMDSISTNMPFHFIVTSYKLKLLRNKNQ ems_3hC_1642_000000001_0001__38__A
NAEEILEKATLIAIEAWMLAKDEEVKKLVRTLAAQVRKLLSNNDDDSAKSVLDTLKSVLEDLKS ANPYISVANIMLQNYVKQREKYNYDTLKEQFTFIKNASTSIVYMQFANFMNIDNSLSPVIRYQKLYRRSINIISINNINNNEATVTFESLAQNNTGEILENMLWEAKIGFIMDSISTNMPFHFIVTSYKLKLLRNKNQ ems_3hC_1642_000000001_0001__34__A
NAIEILEKATLIAIEAWMLAKDEEVKKLVRTLARQVRKLLSNNDDDSAKSVLDTLKSVLEDLKS ANPYISVANIMLQNYVKQREKYNYDTLKEQFTFIKNASTSIVYMQFANFMNIDNSLSPVIRYQKLYRRSINIISINNINNNEATVTFESLAQNNTGEILENMLWEAKIGFIMDSISTNMPFHFIVTSYKLKLLRNKNQ ems_3hC_1642_000000001_0001__3__I
NAEEILEKATLIAIEAWMLAKDEYVKKLVRTLARQVRKLLSNNDDDSAKSVLDTLKSVLEDLKS ANPYISVANIMLQNYVKQREKYNYDTLKEQFTFIKNASTSIVYMQFANFMNIDNSLSPVIRYQKLYRRSINIISINNINNNEATVTFESLAQNNTGEILENMLWEAKIGFIMDSISTNMPFHFIVTSYKLKLLRNKNQ ems_3hC_1642_000000001_0001__24__Y
NAEEILEKATLIAIEAWMLAKDEEVKKLVRTLARQVRKLLSNNDDNSAKSVLDTLKSVLEDLKS ANPYISVANIMLQNYVKQREKYNYDTLKEQFTFIKNASTSIVYMQFANFMNIDNSLSPVIRYQKLYRRSINIISINNINNNEATVTFESLAQNNTGEILENMLWEAKIGFIMDSISTNMPFHFIVTSYKLKLLRNKNQ ems_3hC_1642_000000001_0001__46__N
NAEEILEKATLIAIEAWMLAKDEEVKKLVRTLARQVRKLLSNNDDDSAKSVLNTLKSVLEDLKS ANPYISVANIMLQNYVKQREKYNYDTLKEQFTFIKNASTSIVYMQFANFMNIDNSLSPVIRYQKLYRRSINIISINNINNNEATVTFESLAQNNTGEILENMLWEAKIGFIMDSISTNMPFHFIVTSYKLKLLRNKNQ ems_3hC_1642_000000001_0001__53__N
NAEEILEKATLIAIEAWMLAKDEEVKKLVRTLARQVRKLLSNNDDDSAKSVLDTRKSVLEDLKS ANPYISVANIMLQNYVKQREKYNYDTLKEQFTFIKNASTSIVYMQFANFMNIDNSLSPVIRYQKLYRRSINIISINNINNNEATVTFESLAQNNTGEILENMLWEAKIGFIMDSISTNMPFHFIVTSYKLKLLRNKNQ ems_3hC_1642_000000001_0001__55__R
NAEEILEKATLIAIEAWMLAKDEEVKKLVRTLARQQRKLLSNNDDDSAKSVLDTLKSVLEDLKS ANPYISVANIMLQNYVKQREKYNYDTLKEQFTFIKNASTSIVYMQFANFMNIDNSLSPVIRYQKLYRRSINIISINNINNNEATVTFESLAQNNTGEILENMLWEAKIGFIMDSISTNMPFHFIVTSYKLKLLRNKNQ ems_3hC_1642_000000001_0001__36__Q
NAEEILEKATLIAIEAWMLAKDEEVKKLVRTLARQVRKLLSNNDDDSAKSVLDTLKDVLEDLKS ANPYISVANIMLQNYVKQREKYNYDTLKEQFTFIKNASTSIVYMQFANFMNIDNSLSPVIRYQKLYRRSINIISINNINNNEATVTFESLAQNNTGEILENMLWEAKIGFIMDSISTNMPFHFIVTSYKLKLLRNKNQ ems_3hC_1642_000000001_0001__57__D
NAEEILEKATLIAIEAWMLAKDEEVKKLVRTLARQVRKLLSNNDDDSAKSVLETLKSVLEDLKS ANPYISVANIMLQNYVKQREKYNYDTLKEQFTFIKNASTSIVYMQFANFMNIDNSLSPVIRYQKLYRRSINIISINNINNNEATVTFESLAQNNTGEILENMLWEAKIGFIMDSISTNMPFHFIVTSYKLKLLRNKNQ ems_3hC_1642_000000001_0001__53__E
NAEEILEKATLIAIEAWMLAKDEEVKKLVRALARQVRKLLSNNDDDSAKSVLDTLKSVLEDLKS ANPYISVANIMLQNYVKQREKYNYDTLKEQFTFIKNASTSIVYMQFANFMNIDNSLSPVIRYQKLYRRSINIISINNINNNEATVTFESLAQNNTGEILENMLWEAKIGFIMDSISTNMPFHFIVTSYKLKLLRNKNQ ems_3hC_1642_000000001_0001__31__A
NAEEILEKATLIAIEAWMLAKDEEVKKLVRTLARQVCKLLSNNDDDSAKSVLDTLKSVLEDLKS ANPYISVANIMLQNYVKQREKYNYDTLKEQFTFIKNASTSIVYMQFANFMNIDNSLSPVIRYQKLYRRSINIISINNINNNEATVTFESLAQNNTGEILENMLWEAKIGFIMDSISTNMPFHFIVTSYKLKLLRNKNQ ems_3hC_1642_000000001_0001__37__C
NAEEILEKATLIAIEAWMLAKDEEVKKLVRTLARQVRKLLSNNDDDSAKSVLDTLKSVLEMLKS ANPYISVANIMLQNYVKQREKYNYDTLKEQFTFIKNASTSIVYMQFANFMNIDNSLSPVIRYQKLYRRSINIISINNINNNEATVTFESLAQNNTGEILENMLWEAKIGFIMDSISTNMPFHFIVTSYKLKLLRNKNQ ems_3hC_1642_000000001_0001__61__M
NAEEILEKATQIAIEAWMLAKDEEVKKLVRTLARQVRKLLSNNDDDSAKSVLDTLKSVLEDLKS ANPYISVANIMLQNYVKQREKYNYDTLKEQFTFIKNASTSIVYMQFANFMNIDNSLSPVIRYQKLYRRSINIISINNINNNEATVTFESLAQNNTGEILENMLWEAKIGFIMDSISTNMPFHFIVTSYKLKLLRNKNQ ems_3hC_1642_000000001_0001__11__Q
NAEEILEKATLIAIEAWMLAKDEEVKKLVRTLARQVRKLLSNNDDDSVKSVLDTLKSVLEDLKS ANPYISVANIMLQNYVKQREKYNYDTLKEQFTFIKNASTSIVYMQFANFMNIDNSLSPVIRYQKLYRRSINIISINNINNNEATVTFESLAQNNTGEILENMLWEAKIGFIMDSISTNMPFHFIVTSYKLKLLRNKNQ ems_3hC_1642_000000001_0001__48__V
NAEEILEKATLIAIEAWMLAKDEEVKKLVRTLARQVRKLLSNCDDDSAKSVLDTLKSVLEDLKS ANPYISVANIMLQNYVKQREKYNYDTLKEQFTFIKNASTSIVYMQFANFMNIDNSLSPVIRYQKLYRRSINIISINNINNNEATVTFESLAQNNTGEILENMLWEAKIGFIMDSISTNMPFHFIVTSYKLKLLRNKNQ ems_3hC_1642_000000001_0001__43__C
NAEEILEKATLIAIEAWVLAKDEEVKKLVRTLARQVRKLLSNNDDDSAKSVLDTLKSVLEDLKS ANPYISVANIMLQNYVKQREKYNYDTLKEQFTFIKNASTSIVYMQFANFMNIDNSLSPVIRYQKLYRRSINIISINNINNNEATVTFESLAQNNTGEILENMLWEAKIGFIMDSISTNMPFHFIVTSYKLKLLRNKNQ ems_3hC_1642_000000001_0001__18__V
NAEEILEKATLIAIEAWMLAKHEEVKKLVRTLARQVRKLLSNNDDDSAKSVLDTLKSVLEDLKS ANPYISVANIMLQNYVKQREKYNYDTLKEQFTFIKNASTSIVYMQFANFMNIDNSLSPVIRYQKLYRRSINIISINNINNNEATVTFESLAQNNTGEILENMLWEAKIGFIMDSISTNMPFHFIVTSYKLKLLRNKNQ ems_3hC_1642_000000001_0001__22__H
NAEEILETATLIAIEAWMLAKDEEVKKLVRTLARQVRKLLSNNDDDSAKSVLDTLKSVLEDLKS ANPYISVANIMLQNYVKQREKYNYDTLKEQFTFIKNASTSIVYMQFANFMNIDNSLSPVIRYQKLYRRSINIISINNINNNEATVTFESLAQNNTGEILENMLWEAKIGFIMDSISTNMPFHFIVTSYKLKLLRNKNQ ems_3hC_1642_000000001_0001__8__T
NAEEILEKATLIAIEAWMLAKDEEVKKLVRTLACQVRKLLSNNDDDSAKSVLDTLKSVLEDLKS ANPYISVANIMLQNYVKQREKYNYDTLKEQFTFIKNASTSIVYMQFANFMNIDNSLSPVIRYQKLYRRSINIISINNINNNEATVTFESLAQNNTGEILENMLWEAKIGFIMDSISTNMPFHFIVTSYKLKLLRNKNQ ems_3hC_1642_000000001_0001__34__C
NAEEILEKATLIAIEAWMLAKGEEVKKLVRTLARQVRKLLSNNDDDSAKSVLDTLKSVLEDLKS ANPYISVANIMLQNYVKQREKYNYDTLKEQFTFIKNASTSIVYMQFANFMNIDNSLSPVIRYQKLYRRSINIISINNINNNEATVTFESLAQNNTGEILENMLWEAKIGFIMDSISTNMPFHFIVTSYKLKLLRNKNQ ems_3hC_1642_000000001_0001__22__G
NAEEILEKATLIAIEAWMRAKDEEVKKLVRTLARQVRKLLSNNDDDSAKSVLDTLKSVLEDLKS ANPYISVANIMLQNYVKQREKYNYDTLKEQFTFIKNASTSIVYMQFANFMNIDNSLSPVIRYQKLYRRSINIISINNINNNEATVTFESLAQNNTGEILENMLWEAKIGFIMDSISTNMPFHFIVTSYKLKLLRNKNQ ems_3hC_1642_000000001_0001__19__R
NAEEILEKATLIAIEAWMLAKDEEVKKLVETLARQVRKLLSNNDDDSAKSVLDTLKSVLEDLKS ANPYISVANIMLQNYVKQREKYNYDTLKEQFTFIKNASTSIVYMQFANFMNIDNSLSPVIRYQKLYRRSINIISINNINNNEATVTFESLAQNNTGEILENMLWEAKIGFIMDSISTNMPFHFIVTSYKLKLLRNKNQ ems_3hC_1642_000000001_0001__30__E
NAEEILEKAVLIAIEAWMLAKDEEVKKLVRTLARQVRKLLSNNDDDSAKSVLDTLKSVLEDLKS ANPYISVANIMLQNYVKQREKYNYDTLKEQFTFIKNASTSIVYMQFANFMNIDNSLSPVIRYQKLYRRSINIISINNINNNEATVTFESLAQNNTGEILENMLWEAKIGFIMDSISTNMPFHFIVTSYKLKLLRNKNQ ems_3hC_1642_000000001_0001__10__V
NAEEILEKATLSAIEAWMLAKDEEVKKLVRTLARQVRKLLSNNDDDSAKSVLDTLKSVLEDLKS ANPYISVANIMLQNYVKQREKYNYDTLKEQFTFIKNASTSIVYMQFANFMNIDNSLSPVIRYQKLYRRSINIISINNINNNEATVTFESLAQNNTGEILENMLWEAKIGFIMDSISTNMPFHFIVTSYKLKLLRNKNQ ems_3hC_1642_000000001_0001__12__S
NAEEILEKATLIAIEAWMLAKDEEVKKLVRTLANQVRKLLSNNDDDSAKSVLDTLKSVLEDLKS ANPYISVANIMLQNYVKQREKYNYDTLKEQFTFIKNASTSIVYMQFANFMNIDNSLSPVIRYQKLYRRSINIISINNINNNEATVTFESLAQNNTGEILENMLWEAKIGFIMDSISTNMPFHFIVTSYKLKLLRNKNQ ems_3hC_1642_000000001_0001__34__N
NAEEILEKATLIAIEAWMLKKDEEVKKLVRTLARQVRKLLSNNDDDSAKSVLDTLKSVLEDLKS ANPYISVANIMLQNYVKQREKYNYDTLKEQFTFIKNASTSIVYMQFANFMNIDNSLSPVIRYQKLYRRSINIISINNINNNEATVTFESLAQNNTGEILENMLWEAKIGFIMDSISTNMPFHFIVTSYKLKLLRNKNQ ems_3hC_1642_000000001_0001__20__K
NAEEILEKATLIAIEAWMLAKDEEVKKHVRTLARQVRKLLSNNDDDSAKSVLDTLKSVLEDLKS ANPYISVANIMLQNYVKQREKYNYDTLKEQFTFIKNASTSIVYMQFANFMNIDNSLSPVIRYQKLYRRSINIISINNINNNEATVTFESLAQNNTGEILENMLWEAKIGFIMDSISTNMPFHFIVTSYKLKLLRNKNQ ems_3hC_1642_000000001_0001__28__H
NAEEILEKATLIAIEAWMLAKDEEVKKLVRTLARQVRKLLSNNDDDSAKSVLDDLKSVLEDLKS ANPYISVANIMLQNYVKQREKYNYDTLKEQFTFIKNASTSIVYMQFANFMNIDNSLSPVIRYQKLYRRSINIISINNINNNEATVTFESLAQNNTGEILENMLWEAKIGFIMDSISTNMPFHFIVTSYKLKLLRNKNQ ems_3hC_1642_000000001_0001__54__D
NAEELLEKATLIAIEAWMLAKDEEVKKLVRTLARQVRKLLSNNDDDSAKSVLDTLKSVLEDLKS ANPYISVANIMLQNYVKQREKYNYDTLKEQFTFIKNASTSIVYMQFANFMNIDNSLSPVIRYQKLYRRSINIISINNINNNEATVTFESLAQNNTGEILENMLWEAKIGFIMDSISTNMPFHFIVTSYKLKLLRNKNQ ems_3hC_1642_000000001_0001__5__L
NAEEILEKATLIAIEAWMLAKDEEGKKLVRTLARQVRKLLSNNDDDSAKSVLDTLKSVLEDLKS ANPYISVANIMLQNYVKQREKYNYDTLKEQFTFIKNASTSIVYMQFANFMNIDNSLSPVIRYQKLYRRSINIISINNINNNEATVTFESLAQNNTGEILENMLWEAKIGFIMDSISTNMPFHFIVTSYKLKLLRNKNQ ems_3hC_1642_000000001_0001__25__G
NAEEILEKATLIAIEAWMLAKDEEVKKLVRTLARQVRKLLSNNDDDSAKSVLDTLKSVLQDLKS ANPYISVANIMLQNYVKQREKYNYDTLKEQFTFIKNASTSIVYMQFANFMNIDNSLSPVIRYQKLYRRSINIISINNINNNEATVTFESLAQNNTGEILENMLWEAKIGFIMDSISTNMPFHFIVTSYKLKLLRNKNQ ems_3hC_1642_000000001_0001__60__Q
NAEEILEKATLIAIEAWMLAKDEEVKKLVRTLARQVRKLLSNFDDDSAKSVLDTLKSVLEDLKS ANPYISVANIMLQNYVKQREKYNYDTLKEQFTFIKNASTSIVYMQFANFMNIDNSLSPVIRYQKLYRRSINIISINNINNNEATVTFESLAQNNTGEILENMLWEAKIGFIMDSISTNMPFHFIVTSYKLKLLRNKNQ ems_3hC_1642_000000001_0001__43__F
NAEEILEKATLIATEAWMLAKDEEVKKLVRTLARQVRKLLSNNDDDSAKSVLDTLKSVLEDLKS ANPYISVANIMLQNYVKQREKYNYDTLKEQFTFIKNASTSIVYMQFANFMNIDNSLSPVIRYQKLYRRSINIISINNINNNEATVTFESLAQNNTGEILENMLWEAKIGFIMDSISTNMPFHFIVTSYKLKLLRNKNQ ems_3hC_1642_000000001_0001__14__T
NAEEILEKATLIAIEAWMLAKDEEVKKLVRTLARIVRKLLSNNDDDSAKSVLDTLKSVLEDLKS ANPYISVANIMLQNYVKQREKYNYDTLKEQFTFIKNASTSIVYMQFANFMNIDNSLSPVIRYQKLYRRSINIISINNINNNEATVTFESLAQNNTGEILENMLWEAKIGFIMDSISTNMPFHFIVTSYKLKLLRNKNQ ems_3hC_1642_000000001_0001__35__I
NAEESLEKATLIAIEAWMLAKDEEVKKLVRTLARQVRKLLSNNDDDSAKSVLDTLKSVLEDLKS ANPYISVANIMLQNYVKQREKYNYDTLKEQFTFIKNASTSIVYMQFANFMNIDNSLSPVIRYQKLYRRSINIISINNINNNEATVTFESLAQNNTGEILENMLWEAKIGFIMDSISTNMPFHFIVTSYKLKLLRNKNQ ems_3hC_1642_000000001_0001__5__S
NAEEILEKATLIAIEAWMLAKDEEVKKLVRTLARQVRKLLSNNDDDSAFSVLDTLKSVLEDLKS ANPYISVANIMLQNYVKQREKYNYDTLKEQFTFIKNASTSIVYMQFANFMNIDNSLSPVIRYQKLYRRSINIISINNINNNEATVTFESLAQNNTGEILENMLWEAKIGFIMDSISTNMPFHFIVTSYKLKLLRNKNQ ems_3hC_1642_000000001_0001__49__F
NAEEILEKATLIAIEALMLAKDEEVKKLVRTLARQVRKLLSNNDDDSAKSVLDTLKSVLEDLKS ANPYISVANIMLQNYVKQREKYNYDTLKEQFTFIKNASTSIVYMQFANFMNIDNSLSPVIRYQKLYRRSINIISINNINNNEATVTFESLAQNNTGEILENMLWEAKIGFIMDSISTNMPFHFIVTSYKLKLLRNKNQ ems_3hC_1642_000000001_0001__17__L
NAEEILEKATLIAIEAWMLAKDESVKKLVRTLARQVRKLLSNNDDDSAKSVLDTLKSVLEDLKS ANPYISVANIMLQNYVKQREKYNYDTLKEQFTFIKNASTSIVYMQFANFMNIDNSLSPVIRYQKLYRRSINIISINNINNNEATVTFESLAQNNTGEILENMLWEAKIGFIMDSISTNMPFHFIVTSYKLKLLRNKNQ ems_3hC_1642_000000001_0001__24__S
NAEEILEKATLIAEEAWMLAKDEEVKKLVRTLARQVRKLLSNNDDDSAKSVLDTLKSVLEDLKS ANPYISVANIMLQNYVKQREKYNYDTLKEQFTFIKNASTSIVYMQFANFMNIDNSLSPVIRYQKLYRRSINIISINNINNNEATVTFESLAQNNTGEILENMLWEAKIGFIMDSISTNMPFHFIVTSYKLKLLRNKNQ ems_3hC_1642_000000001_0001__14__E
NAEEILEKATLITIEAWMLAKDEEVKKLVRTLARQVRKLLSNNDDDSAKSVLDTLKSVLEDLKS ANPYISVANIMLQNYVKQREKYNYDTLKEQFTFIKNASTSIVYMQFANFMNIDNSLSPVIRYQKLYRRSINIISINNINNNEATVTFESLAQNNTGEILENMLWEAKIGFIMDSISTNMPFHFIVTSYKLKLLRNKNQ ems_3hC_1642_000000001_0001__13__T
NAEEILEKATLIAIEAWMLAKDEEVKKLVRTLARQVRKLLSNNDDDSYKSVLDTLKSVLEDLKS ANPYISVANIMLQNYVKQREKYNYDTLKEQFTFIKNASTSIVYMQFANFMNIDNSLSPVIRYQKLYRRSINIISINNINNNEATVTFESLAQNNTGEILENMLWEAKIGFIMDSISTNMPFHFIVTSYKLKLLRNKNQ ems_3hC_1642_000000001_0001__48__Y
NAEEILEKATLIAIEAWMLAKDEEVKKLVRTLARQVRKLCSNNDDDSAKSVLDTLKSVLEDLKS ANPYISVANIMLQNYVKQREKYNYDTLKEQFTFIKNASTSIVYMQFANFMNIDNSLSPVIRYQKLYRRSINIISINNINNNEATVTFESLAQNNTGEILENMLWEAKIGFIMDSISTNMPFHFIVTSYKLKLLRNKNQ ems_3hC_1642_000000001_0001__40__C
NAEEILEKATLISIEAWMLAKDEEVKKLVRTLARQVRKLLSNNDDDSAKSVLDTLKSVLEDLKS ANPYISVANIMLQNYVKQREKYNYDTLKEQFTFIKNASTSIVYMQFANFMNIDNSLSPVIRYQKLYRRSINIISINNINNNEATVTFESLAQNNTGEILENMLWEAKIGFIMDSISTNMPFHFIVTSYKLKLLRNKNQ ems_3hC_1642_000000001_0001__13__S
NAEEILEKATLIAIEAWMLAKDEEVKKLVRTLARQVRFLLSNNDDDSAKSVLDTLKSVLEDLKS ANPYISVANIMLQNYVKQREKYNYDTLKEQFTFIKNASTSIVYMQFANFMNIDNSLSPVIRYQKLYRRSINIISINNINNNEATVTFESLAQNNTGEILENMLWEAKIGFIMDSISTNMPFHFIVTSYKLKLLRNKNQ ems_3hC_1642_000000001_0001__38__F
NAEEILEKATLIAIEAWMLAKDEEVKKLVRTLARQVRKLLSNNDDDSAKLVLDTLKSVLEDLKS ANPYISVANIMLQNYVKQREKYNYDTLKEQFTFIKNASTSIVYMQFANFMNIDNSLSPVIRYQKLYRRSINIISINNINNNEATVTFESLAQNNTGEILENMLWEAKIGFIMDSISTNMPFHFIVTSYKLKLLRNKNQ ems_3hC_1642_000000001_0001__50__L
NAEEILEKATLIAIEAWMLAKDEEVKKLVRPLARQVRKLLSNNDDDSAKSVLDTLKSVLEDLKS ANPYISVANIMLQNYVKQREKYNYDTLKEQFTFIKNASTSIVYMQFANFMNIDNSLSPVIRYQKLYRRSINIISINNINNNEATVTFESLAQNNTGEILENMLWEAKIGFIMDSISTNMPFHFIVTSYKLKLLRNKNQ ems_3hC_1642_000000001_0001__31__P
NAEEILEKATLIAIEAWMLAKDEEVKKLVRTLARQVRKLLSNNFDDSAKSVLDTLKSVLEDLKS ANPYISVANIMLQNYVKQREKYNYDTLKEQFTFIKNASTSIVYMQFANFMNIDNSLSPVIRYQKLYRRSINIISINNINNNEATVTFESLAQNNTGEILENMLWEAKIGFIMDSISTNMPFHFIVTSYKLKLLRNKNQ ems_3hC_1642_000000001_0001__44__F
NAEEILEKATLIAIEAWMLAKDEEVKKLVRTLARQVRKLLSNNDDDSAKSVLQTLKSVLEDLKS ANPYISVANIMLQNYVKQREKYNYDTLKEQFTFIKNASTSIVYMQFANFMNIDNSLSPVIRYQKLYRRSINIISINNINNNEATVTFESLAQNNTGEILENMLWEAKIGFIMDSISTNMPFHFIVTSYKLKLLRNKNQ ems_3hC_1642_000000001_0001__53__Q
NAEEILEKATLIAIEAWMLAKDEEVKKLVRTLARQVRKLLSNNDDDSAKSVLDTIKSVLEDLKS ANPYISVANIMLQNYVKQREKYNYDTLKEQFTFIKNASTSIVYMQFANFMNIDNSLSPVIRYQKLYRRSINIISINNINNNEATVTFESLAQNNTGEILENMLWEAKIGFIMDSISTNMPFHFIVTSYKLKLLRNKNQ ems_3hC_1642_000000001_0001__55__I
NAEEILEKATLIAIEAWMLAKDEEVKKLVRILARQVRKLLSNNDDDSAKSVLDTLKSVLEDLKS ANPYISVANIMLQNYVKQREKYNYDTLKEQFTFIKNASTSIVYMQFANFMNIDNSLSPVIRYQKLYRRSINIISINNINNNEATVTFESLAQNNTGEILENMLWEAKIGFIMDSISTNMPFHFIVTSYKLKLLRNKNQ ems_3hC_1642_000000001_0001__31__I
NAEEILEKCTLIAIEAWMLAKDEEVKKLVRTLARQVRKLLSNNDDDSAKSVLDTLKSVLEDLKS ANPYISVANIMLQNYVKQREKYNYDTLKEQFTFIKNASTSIVYMQFANFMNIDNSLSPVIRYQKLYRRSINIISINNINNNEATVTFESLAQNNTGEILENMLWEAKIGFIMDSISTNMPFHFIVTSYKLKLLRNKNQ ems_3hC_1642_000000001_0001__9__C
NAEEILEKATLIAIEAWMLAKDEEVKKLVRTLARQVRKLLSNNDDDSAKSVLDTLKSVLEWLKS ANPYISVANIMLQNYVKQREKYNYDTLKEQFTFIKNASTSIVYMQFANFMNIDNSLSPVIRYQKLYRRSINIISINNINNNEATVTFESLAQNNTGEILENMLWEAKIGFIMDSISTNMPFHFIVTSYKLKLLRNKNQ ems_3hC_1642_000000001_0001__61__W
NAEEILEKATLIAIEAWMLAKDEEVKKLVRTLERQVRKLLSNNDDDSAKSVLDTLKSVLEDLKS ANPYISVANIMLQNYVKQREKYNYDTLKEQFTFIKNASTSIVYMQFANFMNIDNSLSPVIRYQKLYRRSINIISINNINNNEATVTFESLAQNNTGEILENMLWEAKIGFIMDSISTNMPFHFIVTSYKLKLLRNKNQ ems_3hC_1642_000000001_0001__33__E
NAEEILEKATLIAIEAWMLAKDEEVKKLVRTLARQVRKLLSNNDMDSAKSVLDTLKSVLEDLKS ANPYISVANIMLQNYVKQREKYNYDTLKEQFTFIKNASTSIVYMQFANFMNIDNSLSPVIRYQKLYRRSINIISINNINNNEATVTFESLAQNNTGEILENMLWEAKIGFIMDSISTNMPFHFIVTSYKLKLLRNKNQ ems_3hC_1642_000000001_0001__45__M
NAEEILEKATLIAIEAWMLAKDEEVKKLVRTLARQVRKLLSNNDDDSAKSVLDTLKSVLEDLKG ANPYISVANIMLQNYVKQREKYNYDTLKEQFTFIKNASTSIVYMQFANFMNIDNSLSPVIRYQKLYRRSINIISINNINNNEATVTFESLAQNNTGEILENMLWEAKIGFIMDSISTNMPFHFIVTSYKLKLLRNKNQ ems_3hC_1642_000000001_0001__64__G
NAEEILEKATLIAIEAWMLAKDEEVKKLVRTLARQVRKLLSNNDDDSAKSVLVTLKSVLEDLKS ANPYISVANIMLQNYVKQREKYNYDTLKEQFTFIKNASTSIVYMQFANFMNIDNSLSPVIRYQKLYRRSINIISINNINNNEATVTFESLAQNNTGEILENMLWEAKIGFIMDSISTNMPFHFIVTSYKLKLLRNKNQ ems_3hC_1642_000000001_0001__53__V
NAEEILEKATLIEIEAWMLAKDEEVKKLVRTLARQVRKLLSNNDDDSAKSVLDTLKSVLEDLKS ANPYISVANIMLQNYVKQREKYNYDTLKEQFTFIKNASTSIVYMQFANFMNIDNSLSPVIRYQKLYRRSINIISINNINNNEATVTFESLAQNNTGEILENMLWEAKIGFIMDSISTNMPFHFIVTSYKLKLLRNKNQ ems_3hC_1642_000000001_0001__13__E
NAEEILEKATLIAIEAWMLAKDEEVKKLVRTLARQVRKLLSNNDDDSAKSSLDTLKSVLEDLKS ANPYISVANIMLQNYVKQREKYNYDTLKEQFTFIKNASTSIVYMQFANFMNIDNSLSPVIRYQKLYRRSINIISINNINNNEATVTFESLAQNNTGEILENMLWEAKIGFIMDSISTNMPFHFIVTSYKLKLLRNKNQ ems_3hC_1642_000000001_0001__51__S
NAEEILEKATLIAIEAWMLAKDEEVKKLVRTLARQVRKLLSNNDDDSAPSVLDTLKSVLEDLKS ANPYISVANIMLQNYVKQREKYNYDTLKEQFTFIKNASTSIVYMQFANFMNIDNSLSPVIRYQKLYRRSINIISINNINNNEATVTFESLAQNNTGEILENMLWEAKIGFIMDSISTNMPFHFIVTSYKLKLLRNKNQ ems_3hC_1642_000000001_0001__49__P
NAEEILEKATLIAIEAWMLAKDEEVKKLVRTIARQVRKLLSNNDDDSAKSVLDTLKSVLEDLKS ANPYISVANIMLQNYVKQREKYNYDTLKEQFTFIKNASTSIVYMQFANFMNIDNSLSPVIRYQKLYRRSINIISINNINNNEATVTFESLAQNNTGEILENMLWEAKIGFIMDSISTNMPFHFIVTSYKLKLLRNKNQ ems_3hC_1642_000000001_0001__32__I
NAEEILEKATLIAIEAWMLAKDEEVKKLVRTLARQSRKLLSNNDDDSAKSVLDTLKSVLEDLKS ANPYISVANIMLQNYVKQREKYNYDTLKEQFTFIKNASTSIVYMQFANFMNIDNSLSPVIRYQKLYRRSINIISINNINNNEATVTFESLAQNNTGEILENMLWEAKIGFIMDSISTNMPFHFIVTSYKLKLLRNKNQ ems_3hC_1642_000000001_0001__36__S
NAEEILEKATLIAIEAWMLAKDEEVKKLVRTLARQVRKLLSNNDDDSAKSVLDTNKSVLEDLKS ANPYISVANIMLQNYVKQREKYNYDTLKEQFTFIKNASTSIVYMQFANFMNIDNSLSPVIRYQKLYRRSINIISINNINNNEATVTFESLAQNNTGEILENMLWEAKIGFIMDSISTNMPFHFIVTSYKLKLLRNKNQ ems_3hC_1642_000000001_0001__55__N
NAEEILEKATLIAIEAWMLAKDEEVKKLVRTLARQVRKLLSNNDDDSAKSVLDTLKSVLWDLKS ANPYISVANIMLQNYVKQREKYNYDTLKEQFTFIKNASTSIVYMQFANFMNIDNSLSPVIRYQKLYRRSINIISINNINNNEATVTFESLAQNNTGEILENMLWEAKIGFIMDSISTNMPFHFIVTSYKLKLLRNKNQ ems_3hC_1642_000000001_0001__60__W
NAEEIREKATLIAIEAWMLAKDEEVKKLVRTLARQVRKLLSNNDDDSAKSVLDTLKSVLEDLKS ANPYISVANIMLQNYVKQREKYNYDTLKEQFTFIKNASTSIVYMQFANFMNIDNSLSPVIRYQKLYRRSINIISINNINNNEATVTFESLAQNNTGEILENMLWEAKIGFIMDSISTNMPFHFIVTSYKLKLLRNKNQ ems_3hC_1642_000000001_0001__6__R
NAEEILEKATLIAIEAWMLAKDEEVKKLVRTLARQVLKLLSNNDDDSAKSVLDTLKSVLEDLKS ANPYISVANIMLQNYVKQREKYNYDTLKEQFTFIKNASTSIVYMQFANFMNIDNSLSPVIRYQKLYRRSINIISINNINNNEATVTFESLAQNNTGEILENMLWEAKIGFIMDSISTNMPFHFIVTSYKLKLLRNKNQ ems_3hC_1642_000000001_0001__37__L
NAEEILEKATLIAIEAWMLAKDLEVKKLVRTLARQVRKLLSNNDDDSAKSVLDTLKSVLEDLKS ANPYISVANIMLQNYVKQREKYNYDTLKEQFTFIKNASTSIVYMQFANFMNIDNSLSPVIRYQKLYRRSINIISINNINNNEATVTFESLAQNNTGEILENMLWEAKIGFIMDSISTNMPFHFIVTSYKLKLLRNKNQ ems_3hC_1642_000000001_0001__23__L
NAEEILEKATLIAIEAWMLAKDEEVKKLVRTLARQVRKLLSNNDSDSAKSVLDTLKSVLEDLKS ANPYISVANIMLQNYVKQREKYNYDTLKEQFTFIKNASTSIVYMQFANFMNIDNSLSPVIRYQKLYRRSINIISINNINNNEATVTFESLAQNNTGEILENMLWEAKIGFIMDSISTNMPFHFIVTSYKLKLLRNKNQ ems_3hC_1642_000000001_0001__45__S
NAEEILEKATLGAIEAWMLAKDEEVKKLVRTLARQVRKLLSNNDDDSAKSVLDTLKSVLEDLKS ANPYISVANIMLQNYVKQREKYNYDTLKEQFTFIKNASTSIVYMQFANFMNIDNSLSPVIRYQKLYRRSINIISINNINNNEATVTFESLAQNNTGEILENMLWEAKIGFIMDSISTNMPFHFIVTSYKLKLLRNKNQ ems_3hC_1642_000000001_0001__12__G
NAEEILEKATLIAIEAWMLAKDEEVKKLVRTLARQVRKLLSNNDDDSAKSVLDTLKSVLEDQKS ANPYISVANIMLQNYVKQREKYNYDTLKEQFTFIKNASTSIVYMQFANFMNIDNSLSPVIRYQKLYRRSINIISINNINNNEATVTFESLAQNNTGEILENMLWEAKIGFIMDSISTNMPFHFIVTSYKLKLLRNKNQ ems_3hC_1642_000000001_0001__62__Q
NAEEILEKATLIAIEAWMHAKDEEVKKLVRTLARQVRKLLSNNDDDSAKSVLDTLKSVLEDLKS ANPYISVANIMLQNYVKQREKYNYDTLKEQFTFIKNASTSIVYMQFANFMNIDNSLSPVIRYQKLYRRSINIISINNINNNEATVTFESLAQNNTGEILENMLWEAKIGFIMDSISTNMPFHFIVTSYKLKLLRNKNQ ems_3hC_1642_000000001_0001__19__H
NAEEILEKATLIAIEAWMLAKDEEVKKLVRTLARQVRVLLSNNDDDSAKSVLDTLKSVLEDLKS ANPYISVANIMLQNYVKQREKYNYDTLKEQFTFIKNASTSIVYMQFANFMNIDNSLSPVIRYQKLYRRSINIISINNINNNEATVTFESLAQNNTGEILENMLWEAKIGFIMDSISTNMPFHFIVTSYKLKLLRNKNQ ems_3hC_1642_000000001_0001__38__V
NAEEILEKATLIAIEAWMLAKDEEVKQLVRTLARQVRKLLSNNDDDSAKSVLDTLKSVLEDLKS ANPYISVANIMLQNYVKQREKYNYDTLKEQFTFIKNASTSIVYMQFANFMNIDNSLSPVIRYQKLYRRSINIISINNINNNEATVTFESLAQNNTGEILENMLWEAKIGFIMDSISTNMPFHFIVTSYKLKLLRNKNQ ems_3hC_1642_000000001_0001__27__Q
NAEEILEKATLIAIEAWMLAKDEEVKKLVRTLARQVRKLLSNNDDDSAKSVLDTLKSVLDDLKS ANPYISVANIMLQNYVKQREKYNYDTLKEQFTFIKNASTSIVYMQFANFMNIDNSLSPVIRYQKLYRRSINIISINNINNNEATVTFESLAQNNTGEILENMLWEAKIGFIMDSISTNMPFHFIVTSYKLKLLRNKNQ ems_3hC_1642_000000001_0001__60__D
NAEEILEKATLIAIEAEMLAKDEEVKKLVRTLARQVRKLLSNNDDDSAKSVLDTLKSVLEDLKS ANPYISVANIMLQNYVKQREKYNYDTLKEQFTFIKNASTSIVYMQFANFMNIDNSLSPVIRYQKLYRRSINIISINNINNNEATVTFESLAQNNTGEILENMLWEAKIGFIMDSISTNMPFHFIVTSYKLKLLRNKNQ ems_3hC_1642_000000001_0001__17__E
NAHEILEKATLIAIEAWMLAKDEEVKKLVRTLARQVRKLLSNNDDDSAKSVLDTLKSVLEDLKS ANPYISVANIMLQNYVKQREKYNYDTLKEQFTFIKNASTSIVYMQFANFMNIDNSLSPVIRYQKLYRRSINIISINNINNNEATVTFESLAQNNTGEILENMLWEAKIGFIMDSISTNMPFHFIVTSYKLKLLRNKNQ ems_3hC_1642_000000001_0001__3__H
NAEEILEKATLIAIEAWMLAKDEEVKKLNRTLARQVRKLLSNNDDDSAKSVLDTLKSVLEDLKS ANPYISVANIMLQNYVKQREKYNYDTLKEQFTFIKNASTSIVYMQFANFMNIDNSLSPVIRYQKLYRRSINIISINNINNNEATVTFESLAQNNTGEILENMLWEAKIGFIMDSISTNMPFHFIVTSYKLKLLRNKNQ ems_3hC_1642_000000001_0001__29__N
NAEEILEKATLIAIEAWMCAKDEEVKKLVRTLARQVRKLLSNNDDDSAKSVLDTLKSVLEDLKS ANPYISVANIMLQNYVKQREKYNYDTLKEQFTFIKNASTSIVYMQFANFMNIDNSLSPVIRYQKLYRRSINIISINNINNNEATVTFESLAQNNTGEILENMLWEAKIGFIMDSISTNMPFHFIVTSYKLKLLRNKNQ ems_3hC_1642_000000001_0001__19__C
NAEEILEKATLIAIEAWMLAKDEEVKKLVRTLARQVRKLLSNNDDDSANSVLDTLKSVLEDLKS ANPYISVANIMLQNYVKQREKYNYDTLKEQFTFIKNASTSIVYMQFANFMNIDNSLSPVIRYQKLYRRSINIISINNINNNEATVTFESLAQNNTGEILENMLWEAKIGFIMDSISTNMPFHFIVTSYKLKLLRNKNQ ems_3hC_1642_000000001_0001__49__N
NAEEILEKATLIAIEAWMLAKDEEVKKLVRTLARQVRKLLSNNCDDSAKSVLDTLKSVLEDLKS ANPYISVANIMLQNYVKQREKYNYDTLKEQFTFIKNASTSIVYMQFANFMNIDNSLSPVIRYQKLYRRSINIISINNINNNEATVTFESLAQNNTGEILENMLWEAKIGFIMDSISTNMPFHFIVTSYKLKLLRNKNQ ems_3hC_1642_000000001_0001__44__C
NAEEILEKATLIAIEAWMLAKDEPVKKLVRTLARQVRKLLSNNDDDSAKSVLDTLKSVLEDLKS ANPYISVANIMLQNYVKQREKYNYDTLKEQFTFIKNASTSIVYMQFANFMNIDNSLSPVIRYQKLYRRSINIISINNINNNEATVTFESLAQNNTGEILENMLWEAKIGFIMDSISTNMPFHFIVTSYKLKLLRNKNQ ems_3hC_1642_000000001_0001__24__P
NAEEILEKATLIAIEAWMLAKDEEVKKLVRTLARQVRKLLPNNDDDSAKSVLDTLKSVLEDLKS ANPYISVANIMLQNYVKQREKYNYDTLKEQFTFIKNASTSIVYMQFANFMNIDNSLSPVIRYQKLYRRSINIISINNINNNEATVTFESLAQNNTGEILENMLWEAKIGFIMDSISTNMPFHFIVTSYKLKLLRNKNQ ems_3hC_1642_000000001_0001__41__P
NAEEILEKATLIAIEAWMLAKDEEVKKLVRTLARQVRKLLSNNDHDSAKSVLDTLKSVLEDLKS ANPYISVANIMLQNYVKQREKYNYDTLKEQFTFIKNASTSIVYMQFANFMNIDNSLSPVIRYQKLYRRSINIISINNINNNEATVTFESLAQNNTGEILENMLWEAKIGFIMDSISTNMPFHFIVTSYKLKLLRNKNQ ems_3hC_1642_000000001_0001__45__H
NAEMILEKATLIAIEAWMLAKDEEVKKLVRTLARQVRKLLSNNDDDSAKSVLDTLKSVLEDLKS ANPYISVANIMLQNYVKQREKYNYDTLKEQFTFIKNASTSIVYMQFANFMNIDNSLSPVIRYQKLYRRSINIISINNINNNEATVTFESLAQNNTGEILENMLWEAKIGFIMDSISTNMPFHFIVTSYKLKLLRNKNQ ems_3hC_1642_000000001_0001__4__M
NAEEILEKATLIAIEAWMLAKDEEVKKLVRTLARQVRKHLSNNDDDSAKSVLDTLKSVLEDLKS ANPYISVANIMLQNYVKQREKYNYDTLKEQFTFIKNASTSIVYMQFANFMNIDNSLSPVIRYQKLYRRSINIISINNINNNEATVTFESLAQNNTGEILENMLWEAKIGFIMDSISTNMPFHFIVTSYKLKLLRNKNQ ems_3hC_1642_000000001_0001__39__H
NAEEILEKATLIAIEFWMLAKDEEVKKLVRTLARQVRKLLSNNDDDSAKSVLDTLKSVLEDLKS ANPYISVANIMLQNYVKQREKYNYDTLKEQFTFIKNASTSIVYMQFANFMNIDNSLSPVIRYQKLYRRSINIISINNINNNEATVTFESLAQNNTGEILENMLWEAKIGFIMDSISTNMPFHFIVTSYKLKLLRNKNQ ems_3hC_1642_000000001_0001__16__F
NAEEILEKAFLIAIEAWMLAKDEEVKKLVRTLARQVRKLLSNNDDDSAKSVLDTLKSVLEDLKS ANPYISVANIMLQNYVKQREKYNYDTLKEQFTFIKNASTSIVYMQFANFMNIDNSLSPVIRYQKLYRRSINIISINNINNNEATVTFESLAQNNTGEILENMLWEAKIGFIMDSISTNMPFHFIVTSYKLKLLRNKNQ ems_3hC_1642_000000001_0001__10__F
NAEEILEKATLIAIEAWMLAKDEEVKKLVRTLARWVRKLLSNNDDDSAKSVLDTLKSVLEDLKS ANPYISVANIMLQNYVKQREKYNYDTLKEQFTFIKNASTSIVYMQFANFMNIDNSLSPVIRYQKLYRRSINIISINNINNNEATVTFESLAQNNTGEILENMLWEAKIGFIMDSISTNMPFHFIVTSYKLKLLRNKNQ ems_3hC_1642_000000001_0001__35__W
NAEEILEKATLIAIEAWMLAKDEEVKKLVRTLARQVRKLLSNNDDDSAKSKLDTLKSVLEDLKS ANPYISVANIMLQNYVKQREKYNYDTLKEQFTFIKNASTSIVYMQFANFMNIDNSLSPVIRYQKLYRRSINIISINNINNNEATVTFESLAQNNTGEILENMLWEAKIGFIMDSISTNMPFHFIVTSYKLKLLRNKNQ ems_3hC_1642_000000001_0001__51__K
NAEEILEKATLIAIEAWMLAKDEEVKKLVRTLARQVRKLLSNNDPDSAKSVLDTLKSVLEDLKS ANPYISVANIMLQNYVKQREKYNYDTLKEQFTFIKNASTSIVYMQFANFMNIDNSLSPVIRYQKLYRRSINIISINNINNNEATVTFESLAQNNTGEILENMLWEAKIGFIMDSISTNMPFHFIVTSYKLKLLRNKNQ ems_3hC_1642_000000001_0001__45__P
NAEEILEKATLIAIEAWMLAKDEEVKKLVRTLARQVRKLLSNNDDWSAKSVLDTLKSVLEDLKS ANPYISVANIMLQNYVKQREKYNYDTLKEQFTFIKNASTSIVYMQFANFMNIDNSLSPVIRYQKLYRRSINIISINNINNNEATVTFESLAQNNTGEILENMLWEAKIGFIMDSISTNMPFHFIVTSYKLKLLRNKNQ ems_3hC_1642_000000001_0001__46__W
NASEILEKATLIAIEAWMLAKDEEVKKLVRTLARQVRKLLSNNDDDSAKSVLDTLKSVLEDLKS ANPYISVANIMLQNYVKQREKYNYDTLKEQFTFIKNASTSIVYMQFANFMNIDNSLSPVIRYQKLYRRSINIISINNINNNEATVTFESLAQNNTGEILENMLWEAKIGFIMDSISTNMPFHFIVTSYKLKLLRNKNQ ems_3hC_1642_000000001_0001__3__S
NAEEILEKATLIAIEAWMLAKDEEVKKLVRTLARQVRKLLSNNDDDSQKSVLDTLKSVLEDLKS ANPYISVANIMLQNYVKQREKYNYDTLKEQFTFIKNASTSIVYMQFANFMNIDNSLSPVIRYQKLYRRSINIISINNINNNEATVTFESLAQNNTGEILENMLWEAKIGFIMDSISTNMPFHFIVTSYKLKLLRNKNQ ems_3hC_1642_000000001_0001__48__Q
NAEEILEKATMIAIEAWMLAKDEEVKKLVRTLARQVRKLLSNNDDDSAKSVLDTLKSVLEDLKS ANPYISVANIMLQNYVKQREKYNYDTLKEQFTFIKNASTSIVYMQFANFMNIDNSLSPVIRYQKLYRRSINIISINNINNNEATVTFESLAQNNTGEILENMLWEAKIGFIMDSISTNMPFHFIVTSYKLKLLRNKNQ ems_3hC_1642_000000001_0001__11__M
NAEEILEKATLIAIEAWMLAKDEEVKKLVRTLARQVRKLLSNNDDDSAKSVLDTLKSVLEVLKS ANPYISVANIMLQNYVKQREKYNYDTLKEQFTFIKNASTSIVYMQFANFMNIDNSLSPVIRYQKLYRRSINIISINNINNNEATVTFESLAQNNTGEILENMLWEAKIGFIMDSISTNMPFHFIVTSYKLKLLRNKNQ ems_3hC_1642_000000001_0001__61__V
NAEEILEKATLIAIEAWMLAKDEEVKKIVRTLARQVRKLLSNNDDDSAKSVLDTLKSVLEDLKS ANPYISVANIMLQNYVKQREKYNYDTLKEQFTFIKNASTSIVYMQFANFMNIDNSLSPVIRYQKLYRRSINIISINNINNNEATVTFESLAQNNTGEILENMLWEAKIGFIMDSISTNMPFHFIVTSYKLKLLRNKNQ ems_3hC_1642_000000001_0001__28__I
NAEEILAKATLIAIEAWMLAKDEEVKKLVRTLARQVRKLLSNNDDDSAKSVLDTLKSVLEDLKS ANPYISVANIMLQNYVKQREKYNYDTLKEQFTFIKNASTSIVYMQFANFMNIDNSLSPVIRYQKLYRRSINIISINNINNNEATVTFESLAQNNTGEILENMLWEAKIGFIMDSISTNMPFHFIVTSYKLKLLRNKNQ ems_3hC_1642_000000001_0001__7__A
NAEEILEKATLIAIEAWMLAKDEEVKKLVRTLARQVRRLLSNNDDDSAKSVLDTLKSVLEDLKS ANPYISVANIMLQNYVKQREKYNYDTLKEQFTFIKNASTSIVYMQFANFMNIDNSLSPVIRYQKLYRRSINIISINNINNNEATVTFESLAQNNTGEILENMLWEAKIGFIMDSISTNMPFHFIVTSYKLKLLRNKNQ ems_3hC_1642_000000001_0001__38__R
NAEEILEKATLIAIEAWMLAKDEEVKKLVRTLARQVRKLLLNNDDDSAKSVLDTLKSVLEDLKS ANPYISVANIMLQNYVKQREKYNYDTLKEQFTFIKNASTSIVYMQFANFMNIDNSLSPVIRYQKLYRRSINIISINNINNNEATVTFESLAQNNTGEILENMLWEAKIGFIMDSISTNMPFHFIVTSYKLKLLRNKNQ ems_3hC_1642_000000001_0001__41__L
NAEEILEKATLIAIEAWMLAKDEEVKKLVRTLARQVRKLLSNNDDDSAKSVDDTLKSVLEDLKS ANPYISVANIMLQNYVKQREKYNYDTLKEQFTFIKNASTSIVYMQFANFMNIDNSLSPVIRYQKLYRRSINIISINNINNNEATVTFESLAQNNTGEILENMLWEAKIGFIMDSISTNMPFHFIVTSYKLKLLRNKNQ ems_3hC_1642_000000001_0001__52__D
NAEEILEKATLIAIEAWMLFKDEEVKKLVRTLARQVRKLLSNNDDDSAKSVLDTLKSVLEDLKS ANPYISVANIMLQNYVKQREKYNYDTLKEQFTFIKNASTSIVYMQFANFMNIDNSLSPVIRYQKLYRRSINIISINNINNNEATVTFESLAQNNTGEILENMLWEAKIGFIMDSISTNMPFHFIVTSYKLKLLRNKNQ ems_3hC_1642_000000001_0001__20__F
NAEEILEKATLIAIEAWMLAKDEEVKKLVLTLARQVRKLLSNNDDDSAKSVLDTLKSVLEDLKS ANPYISVANIMLQNYVKQREKYNYDTLKEQFTFIKNASTSIVYMQFANFMNIDNSLSPVIRYQKLYRRSINIISINNINNNEATVTFESLAQNNTGEILENMLWEAKIGFIMDSISTNMPFHFIVTSYKLKLLRNKNQ ems_3hC_1642_000000001_0001__30__L
NAEEILEKATLIAIEAWMLAKDEEVKKLKRTLARQVRKLLSNNDDDSAKSVLDTLKSVLEDLKS ANPYISVANIMLQNYVKQREKYNYDTLKEQFTFIKNASTSIVYMQFANFMNIDNSLSPVIRYQKLYRRSINIISINNINNNEATVTFESLAQNNTGEILENMLWEAKIGFIMDSISTNMPFHFIVTSYKLKLLRNKNQ ems_3hC_1642_000000001_0001__29__K
NAEEILEKATLIAIEAWMLAKDEEVKKLVRTLARQVRKLLSNNDDDSAKSVEDTLKSVLEDLKS ANPYISVANIMLQNYVKQREKYNYDTLKEQFTFIKNASTSIVYMQFANFMNIDNSLSPVIRYQKLYRRSINIISINNINNNEATVTFESLAQNNTGEILENMLWEAKIGFIMDSISTNMPFHFIVTSYKLKLLRNKNQ ems_3hC_1642_000000001_0001__52__E
NAEEILEKATLIAIEAWMLAKDEEVKKLVRTLARQVRKLLSNNDDDSAKSVLTTLKSVLEDLKS ANPYISVANIMLQNYVKQREKYNYDTLKEQFTFIKNASTSIVYMQFANFMNIDNSLSPVIRYQKLYRRSINIISINNINNNEATVTFESLAQNNTGEILENMLWEAKIGFIMDSISTNMPFHFIVTSYKLKLLRNKNQ ems_3hC_1642_000000001_0001__53__T
NAEEILEKATHIAIEAWMLAKDEEVKKLVRTLARQVRKLLSNNDDDSAKSVLDTLKSVLEDLKS ANPYISVANIMLQNYVKQREKYNYDTLKEQFTFIKNASTSIVYMQFANFMNIDNSLSPVIRYQKLYRRSINIISINNINNNEATVTFESLAQNNTGEILENMLWEAKIGFIMDSISTNMPFHFIVTSYKLKLLRNKNQ ems_3hC_1642_000000001_0001__11__H
NAEEILEKATLIAIEAWMLAKDEEVKKLVRTLARQVRKPLSNNDDDSAKSVLDTLKSVLEDLKS ANPYISVANIMLQNYVKQREKYNYDTLKEQFTFIKNASTSIVYMQFANFMNIDNSLSPVIRYQKLYRRSINIISINNINNNEATVTFESLAQNNTGEILENMLWEAKIGFIMDSISTNMPFHFIVTSYKLKLLRNKNQ ems_3hC_1642_000000001_0001__39__P
NAEEILEKATLIAIEAWMLAKDEEVKKLVRTLARQVRCLLSNNDDDSAKSVLDTLKSVLEDLKS ANPYISVANIMLQNYVKQREKYNYDTLKEQFTFIKNASTSIVYMQFANFMNIDNSLSPVIRYQKLYRRSINIISINNINNNEATVTFESLAQNNTGEILENMLWEAKIGFIMDSISTNMPFHFIVTSYKLKLLRNKNQ ems_3hC_1642_000000001_0001__38__C
NAEEILEKATLIAIEAWMLAKDEEVKKLVRTLARQVRKLLSNNDDDSAKSVLDTLKSELEDLKS ANPYISVANIMLQNYVKQREKYNYDTLKEQFTFIKNASTSIVYMQFANFMNIDNSLSPVIRYQKLYRRSINIISINNINNNEATVTFESLAQNNTGEILENMLWEAKIGFIMDSISTNMPFHFIVTSYKLKLLRNKNQ ems_3hC_1642_000000001_0001__58__E
NAEEILEKATLIAIRAWMLAKDEEVKKLVRTLARQVRKLLSNNDDDSAKSVLDTLKSVLEDLKS ANPYISVANIMLQNYVKQREKYNYDTLKEQFTFIKNASTSIVYMQFANFMNIDNSLSPVIRYQKLYRRSINIISINNINNNEATVTFESLAQNNTGEILENMLWEAKIGFIMDSISTNMPFHFIVTSYKLKLLRNKNQ ems_3hC_1642_000000001_0001__15__R
NCEEILEKATLIAIEAWMLAKDEEVKKLVRTLARQVRKLLSNNDDDSAKSVLDTLKSVLEDLKS ANPYISVANIMLQNYVKQREKYNYDTLKEQFTFIKNASTSIVYMQFANFMNIDNSLSPVIRYQKLYRRSINIISINNINNNEATVTFESLAQNNTGEILENMLWEAKIGFIMDSISTNMPFHFIVTSYKLKLLRNKNQ ems_3hC_1642_000000001_0001__2__C
NAEEILEKATLIAIEAWMLAKDEEVKKLVRTLAVQVRKLLSNNDDDSAKSVLDTLKSVLEDLKS ANPYISVANIMLQNYVKQREKYNYDTLKEQFTFIKNASTSIVYMQFANFMNIDNSLSPVIRYQKLYRRSINIISINNINNNEATVTFESLAQNNTGEILENMLWEAKIGFIMDSISTNMPFHFIVTSYKLKLLRNKNQ ems_3hC_1642_000000001_0001__34__V
NAAEILEKATLIAIEAWMLAKDEEVKKLVRTLARQVRKLLSNNDDDSAKSVLDTLKSVLEDLKS ANPYISVANIMLQNYVKQREKYNYDTLKEQFTFIKNASTSIVYMQFANFMNIDNSLSPVIRYQKLYRRSINIISINNINNNEATVTFESLAQNNTGEILENMLWEAKIGFIMDSISTNMPFHFIVTSYKLKLLRNKNQ ems_3hC_1642_000000001_0001__3__A
NAEEILEKATLIAIEAWMLAKDEEVKKLVRTLARQVRKLLSNNDDDSAKSVLDTLKSVLEDFKS ANPYISVANIMLQNYVKQREKYNYDTLKEQFTFIKNASTSIVYMQFANFMNIDNSLSPVIRYQKLYRRSINIISINNINNNEATVTFESLAQNNTGEILENMLWEAKIGFIMDSISTNMPFHFIVTSYKLKLLRNKNQ ems_3hC_1642_000000001_0001__62__F
NAEEILEKATLIAIEAWMLAKDDEVKKLVRTLARQVRKLLSNNDDDSAKSVLDTLKSVLEDLKS ANPYISVANIMLQNYVKQREKYNYDTLKEQFTFIKNASTSIVYMQFANFMNIDNSLSPVIRYQKLYRRSINIISINNINNNEATVTFESLAQNNTGEILENMLWEAKIGFIMDSISTNMPFHFIVTSYKLKLLRNKNQ ems_3hC_1642_000000001_0001__23__D
NAEEILEKATLIAIEAWMLAKDEEVKKLVRTLARQVRKLLSNNDDDSAKSVLDTLKLVLEDLKS ANPYISVANIMLQNYVKQREKYNYDTLKEQFTFIKNASTSIVYMQFANFMNIDNSLSPVIRYQKLYRRSINIISINNINNNEATVTFESLAQNNTGEILENMLWEAKIGFIMDSISTNMPFHFIVTSYKLKLLRNKNQ ems_3hC_1642_000000001_0001__57__L
NAEEILEKATLIAIEAWMLAKDEEVKKLVRTLARQVRKLLSNNDDDSAKSVLDTTKSVLEDLKS ANPYISVANIMLQNYVKQREKYNYDTLKEQFTFIKNASTSIVYMQFANFMNIDNSLSPVIRYQKLYRRSINIISINNINNNEATVTFESLAQNNTGEILENMLWEAKIGFIMDSISTNMPFHFIVTSYKLKLLRNKNQ ems_3hC_1642_000000001_0001__55__T
NAEEILEKATLIAIEAWMLAKDEEVKKLVRTLARQVRKLLSNNDDDSAKSVLDTLKSVLEDTKS ANPYISVANIMLQNYVKQREKYNYDTLKEQFTFIKNASTSIVYMQFANFMNIDNSLSPVIRYQKLYRRSINIISINNINNNEATVTFESLAQNNTGEILENMLWEAKIGFIMDSISTNMPFHFIVTSYKLKLLRNKNQ ems_3hC_1642_000000001_0001__62__T
FAEEILEKATLIAIEAWMLAKDEEVKKLVRTLARQVRKLLSNNDDDSAKSVLDTLKSVLEDLKS ANPYISVANIMLQNYVKQREKYNYDTLKEQFTFIKNASTSIVYMQFANFMNIDNSLSPVIRYQKLYRRSINIISINNINNNEATVTFESLAQNNTGEILENMLWEAKIGFIMDSISTNMPFHFIVTSYKLKLLRNKNQ ems_3hC_1642_000000001_0001__1__F
NAEEILEKATLIAIEAWMLAKDEEVKKLVRTLARQVRKLLSNNDDDSAKSVLDTLKSVLEHLKS ANPYISVANIMLQNYVKQREKYNYDTLKEQFTFIKNASTSIVYMQFANFMNIDNSLSPVIRYQKLYRRSINIISINNINNNEATVTFESLAQNNTGEILENMLWEAKIGFIMDSISTNMPFHFIVTSYKLKLLRNKNQ ems_3hC_1642_000000001_0001__61__H
NAEEILEKATLIAIEAWMLAKDEEVKKLVRTLARQFRKLLSNNDDDSAKSVLDTLKSVLEDLKS ANPYISVANIMLQNYVKQREKYNYDTLKEQFTFIKNASTSIVYMQFANFMNIDNSLSPVIRYQKLYRRSINIISINNINNNEATVTFESLAQNNTGEILENMLWEAKIGFIMDSISTNMPFHFIVTSYKLKLLRNKNQ ems_3hC_1642_000000001_0001__36__F
NAEEILEKATLIAIEAWMLAKDEEVKKLVRTLARQVRKLLSNNDDDSAKSVLDTLKSCLEDLKS ANPYISVANIMLQNYVKQREKYNYDTLKEQFTFIKNASTSIVYMQFANFMNIDNSLSPVIRYQKLYRRSINIISINNINNNEATVTFESLAQNNTGEILENMLWEAKIGFIMDSISTNMPFHFIVTSYKLKLLRNKNQ ems_3hC_1642_000000001_0001__58__C
NEEEILEKATLIAIEAWMLAKDEEVKKLVRTLARQVRKLLSNNDDDSAKSVLDTLKSVLEDLKS ANPYISVANIMLQNYVKQREKYNYDTLKEQFTFIKNASTSIVYMQFANFMNIDNSLSPVIRYQKLYRRSINIISINNINNNEATVTFESLAQNNTGEILENMLWEAKIGFIMDSISTNMPFHFIVTSYKLKLLRNKNQ ems_3hC_1642_000000001_0001__2__E
NAEEILEKATLIAIEAHMLAKDEEVKKLVRTLARQVRKLLSNNDDDSAKSVLDTLKSVLEDLKS ANPYISVANIMLQNYVKQREKYNYDTLKEQFTFIKNASTSIVYMQFANFMNIDNSLSPVIRYQKLYRRSINIISINNINNNEATVTFESLAQNNTGEILENMLWEAKIGFIMDSISTNMPFHFIVTSYKLKLLRNKNQ ems_3hC_1642_000000001_0001__17__H
NAEEILEKATLIAIEAWMLAKDEEVKKLVRTLARQVRKLLSNNDDDSAKSVLDTWKSVLEDLKS ANPYISVANIMLQNYVKQREKYNYDTLKEQFTFIKNASTSIVYMQFANFMNIDNSLSPVIRYQKLYRRSINIISINNINNNEATVTFESLAQNNTGEILENMLWEAKIGFIMDSISTNMPFHFIVTSYKLKLLRNKNQ ems_3hC_1642_000000001_0001__55__W
NAEEILEKATLIAIEAWMLAKDEEVKKLVRTLARQVRKLLSNMDDDSAKSVLDTLKSVLEDLKS ANPYISVANIMLQNYVKQREKYNYDTLKEQFTFIKNASTSIVYMQFANFMNIDNSLSPVIRYQKLYRRSINIISINNINNNEATVTFESLAQNNTGEILENMLWEAKIGFIMDSISTNMPFHFIVTSYKLKLLRNKNQ ems_3hC_1642_000000001_0001__43__M
NAEEILEKATLIAIEAWMLAKDEEVKKLVRTLIRQVRKLLSNNDDDSAKSVLDTLKSVLEDLKS ANPYISVANIMLQNYVKQREKYNYDTLKEQFTFIKNASTSIVYMQFANFMNIDNSLSPVIRYQKLYRRSINIISINNINNNEATVTFESLAQNNTGEILENMLWEAKIGFIMDSISTNMPFHFIVTSYKLKLLRNKNQ ems_3hC_1642_000000001_0001__33__I
NAEEILEKATLIAIEAWMLAKDEEVKKLVRTLARQVRKLLSNNDDDSAKSVLDTLKSVLEDLPS ANPYISVANIMLQNYVKQREKYNYDTLKEQFTFIKNASTSIVYMQFANFMNIDNSLSPVIRYQKLYRRSINIISINNINNNEATVTFESLAQNNTGEILENMLWEAKIGFIMDSISTNMPFHFIVTSYKLKLLRNKNQ ems_3hC_1642_000000001_0001__63__P
NAEEILEKATLIAIEAWMLAKDEEVKKLVRTLARQVRKLLSNNDDDLAKSVLDTLKSVLEDLKS ANPYISVANIMLQNYVKQREKYNYDTLKEQFTFIKNASTSIVYMQFANFMNIDNSLSPVIRYQKLYRRSINIISINNINNNEATVTFESLAQNNTGEILENMLWEAKIGFIMDSISTNMPFHFIVTSYKLKLLRNKNQ ems_3hC_1642_000000001_0001__47__L
NAEEILEKATFIAIEAWMLAKDEEVKKLVRTLARQVRKLLSNNDDDSAKSVLDTLKSVLEDLKS ANPYISVANIMLQNYVKQREKYNYDTLKEQFTFIKNASTSIVYMQFANFMNIDNSLSPVIRYQKLYRRSINIISINNINNNEATVTFESLAQNNTGEILENMLWEAKIGFIMDSISTNMPFHFIVTSYKLKLLRNKNQ ems_3hC_1642_000000001_0001__11__F
NAEEILEKATLIAIEAWMLAKDEEVKKLVRTLARQVRKLLSNNDDDSAKSVLDTLKSVLEDLKT ANPYISVANIMLQNYVKQREKYNYDTLKEQFTFIKNASTSIVYMQFANFMNIDNSLSPVIRYQKLYRRSINIISINNINNNEATVTFESLAQNNTGEILENMLWEAKIGFIMDSISTNMPFHFIVTSYKLKLLRNKNQ ems_3hC_1642_000000001_0001__64__T
NAEEILEKATLIAIEAWMLAKDECVKKLVRTLARQVRKLLSNNDDDSAKSVLDTLKSVLEDLKS ANPYISVANIMLQNYVKQREKYNYDTLKEQFTFIKNASTSIVYMQFANFMNIDNSLSPVIRYQKLYRRSINIISINNINNNEATVTFESLAQNNTGEILENMLWEAKIGFIMDSISTNMPFHFIVTSYKLKLLRNKNQ ems_3hC_1642_000000001_0001__24__C
NAEEILEKATLIAIEAWMIAKDEEVKKLVRTLARQVRKLLSNNDDDSAKSVLDTLKSVLEDLKS ANPYISVANIMLQNYVKQREKYNYDTLKEQFTFIKNASTSIVYMQFANFMNIDNSLSPVIRYQKLYRRSINIISINNINNNEATVTFESLAQNNTGEILENMLWEAKIGFIMDSISTNMPFHFIVTSYKLKLLRNKNQ ems_3hC_1642_000000001_0001__19__I
NAEEILEKATLIAIEAWMLAKDEEVKKLVRTLARQVRKLLSNNDDDSAKSVLDTLKSVLEDLKH ANPYISVANIMLQNYVKQREKYNYDTLKEQFTFIKNASTSIVYMQFANFMNIDNSLSPVIRYQKLYRRSINIISINNINNNEATVTFESLAQNNTGEILENMLWEAKIGFIMDSISTNMPFHFIVTSYKLKLLRNKNQ ems_3hC_1642_000000001_0001__64__H
NAEEILEKATLIAIEAWMLAVDEEVKKLVRTLARQVRKLLSNNDDDSAKSVLDTLKSVLEDLKS ANPYISVANIMLQNYVKQREKYNYDTLKEQFTFIKNASTSIVYMQFANFMNIDNSLSPVIRYQKLYRRSINIISINNINNNEATVTFESLAQNNTGEILENMLWEAKIGFIMDSISTNMPFHFIVTSYKLKLLRNKNQ ems_3hC_1642_000000001_0001__21__V
NAEEILEKATLIAIEAWMLAKDEEVKKLVRTLARQVRKLLSNNDDDSAHSVLDTLKSVLEDLKS ANPYISVANIMLQNYVKQREKYNYDTLKEQFTFIKNASTSIVYMQFANFMNIDNSLSPVIRYQKLYRRSINIISINNINNNEATVTFESLAQNNTGEILENMLWEAKIGFIMDSISTNMPFHFIVTSYKLKLLRNKNQ ems_3hC_1642_000000001_0001__49__H
NAEEILEKATLIAIEAWMLAQDEEVKKLVRTLARQVRKLLSNNDDDSAKSVLDTLKSVLEDLKS ANPYISVANIMLQNYVKQREKYNYDTLKEQFTFIKNASTSIVYMQFANFMNIDNSLSPVIRYQKLYRRSINIISINNINNNEATVTFESLAQNNTGEILENMLWEAKIGFIMDSISTNMPFHFIVTSYKLKLLRNKNQ ems_3hC_1642_000000001_0001__21__Q
NAPEILEKATLIAIEAWMLAKDEEVKKLVRTLARQVRKLLSNNDDDSAKSVLDTLKSVLEDLKS ANPYISVANIMLQNYVKQREKYNYDTLKEQFTFIKNASTSIVYMQFANFMNIDNSLSPVIRYQKLYRRSINIISINNINNNEATVTFESLAQNNTGEILENMLWEAKIGFIMDSISTNMPFHFIVTSYKLKLLRNKNQ ems_3hC_1642_000000001_0001__3__P
NAEEILEKATLIAIEAWMLAADEEVKKLVRTLARQVRKLLSNNDDDSAKSVLDTLKSVLEDLKS ANPYISVANIMLQNYVKQREKYNYDTLKEQFTFIKNASTSIVYMQFANFMNIDNSLSPVIRYQKLYRRSINIISINNINNNEATVTFESLAQNNTGEILENMLWEAKIGFIMDSISTNMPFHFIVTSYKLKLLRNKNQ ems_3hC_1642_000000001_0001__21__A
NALEILEKATLIAIEAWMLAKDEEVKKLVRTLARQVRKLLSNNDDDSAKSVLDTLKSVLEDLKS ANPYISVANIMLQNYVKQREKYNYDTLKEQFTFIKNASTSIVYMQFANFMNIDNSLSPVIRYQKLYRRSINIISINNINNNEATVTFESLAQNNTGEILENMLWEAKIGFIMDSISTNMPFHFIVTSYKLKLLRNKNQ ems_3hC_1642_000000001_0001__3__L
NAEEILEKATLIAIEAWMLAKDEEVKKLVRTLHRQVRKLLSNNDDDSAKSVLDTLKSVLEDLKS ANPYISVANIMLQNYVKQREKYNYDTLKEQFTFIKNASTSIVYMQFANFMNIDNSLSPVIRYQKLYRRSINIISINNINNNEATVTFESLAQNNTGEILENMLWEAKIGFIMDSISTNMPFHFIVTSYKLKLLRNKNQ ems_3hC_1642_000000001_0001__33__H
NAEEILEKATLIAQEAWMLAKDEEVKKLVRTLARQVRKLLSNNDDDSAKSVLDTLKSVLEDLKS ANPYISVANIMLQNYVKQREKYNYDTLKEQFTFIKNASTSIVYMQFANFMNIDNSLSPVIRYQKLYRRSINIISINNINNNEATVTFESLAQNNTGEILENMLWEAKIGFIMDSISTNMPFHFIVTSYKLKLLRNKNQ ems_3hC_1642_000000001_0001__14__Q
NAEEILEKATLIAIEAWMLAKDEVVKKLVRTLARQVRKLLSNNDDDSAKSVLDTLKSVLEDLKS ANPYISVANIMLQNYVKQREKYNYDTLKEQFTFIKNASTSIVYMQFANFMNIDNSLSPVIRYQKLYRRSINIISINNINNNEATVTFESLAQNNTGEILENMLWEAKIGFIMDSISTNMPFHFIVTSYKLKLLRNKNQ ems_3hC_1642_000000001_0001__24__V
NAEEILEKRTLIAIEAWMLAKDEEVKKLVRTLARQVRKLLSNNDDDSAKSVLDTLKSVLEDLKS ANPYISVANIMLQNYVKQREKYNYDTLKEQFTFIKNASTSIVYMQFANFMNIDNSLSPVIRYQKLYRRSINIISINNINNNEATVTFESLAQNNTGEILENMLWEAKIGFIMDSISTNMPFHFIVTSYKLKLLRNKNQ ems_3hC_1642_000000001_0001__9__R
NAEEILEKATLIAIEAWMLAKDEEVKKLVRTLARQVRPLLSNNDDDSAKSVLDTLKSVLEDLKS ANPYISVANIMLQNYVKQREKYNYDTLKEQFTFIKNASTSIVYMQFANFMNIDNSLSPVIRYQKLYRRSINIISINNINNNEATVTFESLAQNNTGEILENMLWEAKIGFIMDSISTNMPFHFIVTSYKLKLLRNKNQ ems_3hC_1642_000000001_0001__38__P
NAEEILEKATLIAITAWMLAKDEEVKKLVRTLARQVRKLLSNNDDDSAKSVLDTLKSVLEDLKS ANPYISVANIMLQNYVKQREKYNYDTLKEQFTFIKNASTSIVYMQFANFMNIDNSLSPVIRYQKLYRRSINIISINNINNNEATVTFESLAQNNTGEILENMLWEAKIGFIMDSISTNMPFHFIVTSYKLKLLRNKNQ ems_3hC_1642_000000001_0001__15__T
NAEEILEKATLIAIEAWMLAKDEEVKKLVRTLARQVRKLLSNNDDHSAKSVLDTLKSVLEDLKS ANPYISVANIMLQNYVKQREKYNYDTLKEQFTFIKNASTSIVYMQFANFMNIDNSLSPVIRYQKLYRRSINIISINNINNNEATVTFESLAQNNTGEILENMLWEAKIGFIMDSISTNMPFHFIVTSYKLKLLRNKNQ ems_3hC_1642_000000001_0001__46__H
NAEEILEKATLIAIEAWMLAKDEEVKKLVRTLARQVRKLLSNNDDDSAKQVLDTLKSVLEDLKS ANPYISVANIMLQNYVKQREKYNYDTLKEQFTFIKNASTSIVYMQFANFMNIDNSLSPVIRYQKLYRRSINIISINNINNNEATVTFESLAQNNTGEILENMLWEAKIGFIMDSISTNMPFHFIVTSYKLKLLRNKNQ ems_3hC_1642_000000001_0001__50__Q
NAEEILEKATLIAIEAWMLAKDEEVKKLVRTLARQVRKLLFNNDDDSAKSVLDTLKSVLEDLKS ANPYISVANIMLQNYVKQREKYNYDTLKEQFTFIKNASTSIVYMQFANFMNIDNSLSPVIRYQKLYRRSINIISINNINNNEATVTFESLAQNNTGEILENMLWEAKIGFIMDSISTNMPFHFIVTSYKLKLLRNKNQ ems_3hC_1642_000000001_0001__41__F
NAEEILEKATLIAIEAWMLAKDEEVSKLVRTLARQVRKLLSNNDDDSAKSVLDTLKSVLEDLKS ANPYISVANIMLQNYVKQREKYNYDTLKEQFTFIKNASTSIVYMQFANFMNIDNSLSPVIRYQKLYRRSINIISINNINNNEATVTFESLAQNNTGEILENMLWEAKIGFIMDSISTNMPFHFIVTSYKLKLLRNKNQ ems_3hC_1642_000000001_0001__26__S
NAEEILEKATLIAIEAWMLAKDEEVKKLVRTLARQVRTLLSNNDDDSAKSVLDTLKSVLEDLKS ANPYISVANIMLQNYVKQREKYNYDTLKEQFTFIKNASTSIVYMQFANFMNIDNSLSPVIRYQKLYRRSINIISINNINNNEATVTFESLAQNNTGEILENMLWEAKIGFIMDSISTNMPFHFIVTSYKLKLLRNKNQ ems_3hC_1642_000000001_0001__38__T
NAEEILEKATLIAIEARMLAKDEEVKKLVRTLARQVRKLLSNNDDDSAKSVLDTLKSVLEDLKS ANPYISVANIMLQNYVKQREKYNYDTLKEQFTFIKNASTSIVYMQFANFMNIDNSLSPVIRYQKLYRRSINIISINNINNNEATVTFESLAQNNTGEILENMLWEAKIGFIMDSISTNMPFHFIVTSYKLKLLRNKNQ ems_3hC_1642_000000001_0001__17__R
NAEEILEKATLIAIEAWMLAKDEEVKKLVRTLARQVRKLDSNNDDDSAKSVLDTLKSVLEDLKS ANPYISVANIMLQNYVKQREKYNYDTLKEQFTFIKNASTSIVYMQFANFMNIDNSLSPVIRYQKLYRRSINIISINNINNNEATVTFESLAQNNTGEILENMLWEAKIGFIMDSISTNMPFHFIVTSYKLKLLRNKNQ ems_3hC_1642_000000001_0001__40__D
NAETILEKATLIAIEAWMLAKDEEVKKLVRTLARQVRKLLSNNDDDSAKSVLDTLKSVLEDLKS ANPYISVANIMLQNYVKQREKYNYDTLKEQFTFIKNASTSIVYMQFANFMNIDNSLSPVIRYQKLYRRSINIISINNINNNEATVTFESLAQNNTGEILENMLWEAKIGFIMDSISTNMPFHFIVTSYKLKLLRNKNQ ems_3hC_1642_000000001_0001__4__T
NAEEILEKATLIAIPAWMLAKDEEVKKLVRTLARQVRKLLSNNDDDSAKSVLDTLKSVLEDLKS ANPYISVANIMLQNYVKQREKYNYDTLKEQFTFIKNASTSIVYMQFANFMNIDNSLSPVIRYQKLYRRSINIISINNINNNEATVTFESLAQNNTGEILENMLWEAKIGFIMDSISTNMPFHFIVTSYKLKLLRNKNQ ems_3hC_1642_000000001_0001__15__P
NAEEILEKATLIAIEAWMLAKDEEVKKLMRTLARQVRKLLSNNDDDSAKSVLDTLKSVLEDLKS ANPYISVANIMLQNYVKQREKYNYDTLKEQFTFIKNASTSIVYMQFANFMNIDNSLSPVIRYQKLYRRSINIISINNINNNEATVTFESLAQNNTGEILENMLWEAKIGFIMDSISTNMPFHFIVTSYKLKLLRNKNQ ems_3hC_1642_000000001_0001__29__M
NAEEILEKATLIAIEAWMLAKDEEVKKLVRTLASQVRKLLSNNDDDSAKSVLDTLKSVLEDLKS ANPYISVANIMLQNYVKQREKYNYDTLKEQFTFIKNASTSIVYMQFANFMNIDNSLSPVIRYQKLYRRSINIISINNINNNEATVTFESLAQNNTGEILENMLWEAKIGFIMDSISTNMPFHFIVTSYKLKLLRNKNQ ems_3hC_1642_000000001_0001__34__S
NAEEILEKATLIAIEAWMLAKDEEVKKLVRTLARQVRKLLSNNDDDSAKSVLDCLKSVLEDLKS ANPYISVANIMLQNYVKQREKYNYDTLKEQFTFIKNASTSIVYMQFANFMNIDNSLSPVIRYQKLYRRSINIISINNINNNEATVTFESLAQNNTGEILENMLWEAKIGFIMDSISTNMPFHFIVTSYKLKLLRNKNQ ems_3hC_1642_000000001_0001__54__C
NAEEILEKATLIAIEAWMLAKDEEVKKLVQTLARQVRKLLSNNDDDSAKSVLDTLKSVLEDLKS ANPYISVANIMLQNYVKQREKYNYDTLKEQFTFIKNASTSIVYMQFANFMNIDNSLSPVIRYQKLYRRSINIISINNINNNEATVTFESLAQNNTGEILENMLWEAKIGFIMDSISTNMPFHFIVTSYKLKLLRNKNQ ems_3hC_1642_000000001_0001__30__Q
NAEEILEKATLIAIEAWMLAKDEQVKKLVRTLARQVRKLLSNNDDDSAKSVLDTLKSVLEDLKS ANPYISVANIMLQNYVKQREKYNYDTLKEQFTFIKNASTSIVYMQFANFMNIDNSLSPVIRYQKLYRRSINIISINNINNNEATVTFESLAQNNTGEILENMLWEAKIGFIMDSISTNMPFHFIVTSYKLKLLRNKNQ ems_3hC_1642_000000001_0001__24__Q
NAEEILEKATLIAIEAWMLAKDEEVKKLVRTLARQVRKLLSNNDDDSAKSVHDTLKSVLEDLKS ANPYISVANIMLQNYVKQREKYNYDTLKEQFTFIKNASTSIVYMQFANFMNIDNSLSPVIRYQKLYRRSINIISINNINNNEATVTFESLAQNNTGEILENMLWEAKIGFIMDSISTNMPFHFIVTSYKLKLLRNKNQ ems_3hC_1642_000000001_0001__52__H
NAEEILEKATLIAIEAWMLAKDEEVKKLVRTLARQVRKLLSNNDTDSAKSVLDTLKSVLEDLKS ANPYISVANIMLQNYVKQREKYNYDTLKEQFTFIKNASTSIVYMQFANFMNIDNSLSPVIRYQKLYRRSINIISINNINNNEATVTFESLAQNNTGEILENMLWEAKIGFIMDSISTNMPFHFIVTSYKLKLLRNKNQ ems_3hC_1642_000000001_0001__45__T
NLEEILEKATLIAIEAWMLAKDEEVKKLVRTLARQVRKLLSNNDDDSAKSVLDTLKSVLEDLKS ANPYISVANIMLQNYVKQREKYNYDTLKEQFTFIKNASTSIVYMQFANFMNIDNSLSPVIRYQKLYRRSINIISINNINNNEATVTFESLAQNNTGEILENMLWEAKIGFIMDSISTNMPFHFIVTSYKLKLLRNKNQ ems_3hC_1642_000000001_0001__2__L
NAEEILEKATLIAIEAWMLAKDEEVIKLVRTLARQVRKLLSNNDDDSAKSVLDTLKSVLEDLKS ANPYISVANIMLQNYVKQREKYNYDTLKEQFTFIKNASTSIVYMQFANFMNIDNSLSPVIRYQKLYRRSINIISINNINNNEATVTFESLAQNNTGEILENMLWEAKIGFIMDSISTNMPFHFIVTSYKLKLLRNKNQ ems_3hC_1642_000000001_0001__26__I
NAEEILEKATLIAIEAWMQAKDEEVKKLVRTLARQVRKLLSNNDDDSAKSVLDTLKSVLEDLKS ANPYISVANIMLQNYVKQREKYNYDTLKEQFTFIKNASTSIVYMQFANFMNIDNSLSPVIRYQKLYRRSINIISINNINNNEATVTFESLAQNNTGEILENMLWEAKIGFIMDSISTNMPFHFIVTSYKLKLLRNKNQ ems_3hC_1642_000000001_0001__19__Q
NAEEILEKATLIAIEAWMLAKDEEVKKLVRTLARQVRKLGSNNDDDSAKSVLDTLKSVLEDLKS ANPYISVANIMLQNYVKQREKYNYDTLKEQFTFIKNASTSIVYMQFANFMNIDNSLSPVIRYQKLYRRSINIISINNINNNEATVTFESLAQNNTGEILENMLWEAKIGFIMDSISTNMPFHFIVTSYKLKLLRNKNQ ems_3hC_1642_000000001_0001__40__G
NAEEILEKATLIAIETWMLAKDEEVKKLVRTLARQVRKLLSNNDDDSAKSVLDTLKSVLEDLKS ANPYISVANIMLQNYVKQREKYNYDTLKEQFTFIKNASTSIVYMQFANFMNIDNSLSPVIRYQKLYRRSINIISINNINNNEATVTFESLAQNNTGEILENMLWEAKIGFIMDSISTNMPFHFIVTSYKLKLLRNKNQ ems_3hC_1642_000000001_0001__16__T
NAEEILEKATLIAIEAWMLAKDEEVKKLVRTLARQVRKLLSNNDDDSAKSVLDTLKSVLEDNKS ANPYISVANIMLQNYVKQREKYNYDTLKEQFTFIKNASTSIVYMQFANFMNIDNSLSPVIRYQKLYRRSINIISINNINNNEATVTFESLAQNNTGEILENMLWEAKIGFIMDSISTNMPFHFIVTSYKLKLLRNKNQ ems_3hC_1642_000000001_0001__62__N
NAEEILEKATLIAINAWMLAKDEEVKKLVRTLARQVRKLLSNNDDDSAKSVLDTLKSVLEDLKS ANPYISVANIMLQNYVKQREKYNYDTLKEQFTFIKNASTSIVYMQFANFMNIDNSLSPVIRYQKLYRRSINIISINNINNNEATVTFESLAQNNTGEILENMLWEAKIGFIMDSISTNMPFHFIVTSYKLKLLRNKNQ ems_3hC_1642_000000001_0001__15__N
NAEEILEKATLIAIEAWMLAKDEEVKKLVRTLARQVRKLLSNNDDLSAKSVLDTLKSVLEDLKS ANPYISVANIMLQNYVKQREKYNYDTLKEQFTFIKNASTSIVYMQFANFMNIDNSLSPVIRYQKLYRRSINIISINNINNNEATVTFESLAQNNTGEILENMLWEAKIGFIMDSISTNMPFHFIVTSYKLKLLRNKNQ ems_3hC_1642_000000001_0001__46__L
NAEEILEKATLIAIEAWMLAKDEEVKKLVRTLARQVRKLLSNNDDDSAKSTLDTLKSVLEDLKS ANPYISVANIMLQNYVKQREKYNYDTLKEQFTFIKNASTSIVYMQFANFMNIDNSLSPVIRYQKLYRRSINIISINNINNNEATVTFESLAQNNTGEILENMLWEAKIGFIMDSISTNMPFHFIVTSYKLKLLRNKNQ ems_3hC_1642_000000001_0001__51__T
NAEEILEKATLIAIEAWMLAKDEEVKKLVRTLARQVRKYLSNNDDDSAKSVLDTLKSVLEDLKS ANPYISVANIMLQNYVKQREKYNYDTLKEQFTFIKNASTSIVYMQFANFMNIDNSLSPVIRYQKLYRRSINIISINNINNNEATVTFESLAQNNTGEILENMLWEAKIGFIMDSISTNMPFHFIVTSYKLKLLRNKNQ ems_3hC_1642_000000001_0001__39__Y
NAEEILEKATLIAIKAWMLAKDEEVKKLVRTLARQVRKLLSNNDDDSAKSVLDTLKSVLEDLKS ANPYISVANIMLQNYVKQREKYNYDTLKEQFTFIKNASTSIVYMQFANFMNIDNSLSPVIRYQKLYRRSINIISINNINNNEATVTFESLAQNNTGEILENMLWEAKIGFIMDSISTNMPFHFIVTSYKLKLLRNKNQ ems_3hC_1642_000000001_0001__15__K
NAEEILEKATLIAIEAWMLAKDEEVKKLVRTLARQVRKLLSNNDDDSAKSCLDTLKSVLEDLKS ANPYISVANIMLQNYVKQREKYNYDTLKEQFTFIKNASTSIVYMQFANFMNIDNSLSPVIRYQKLYRRSINIISINNINNNEATVTFESLAQNNTGEILENMLWEAKIGFIMDSISTNMPFHFIVTSYKLKLLRNKNQ ems_3hC_1642_000000001_0001__51__C
NAEEILEKATLIAIEAWMLAKDEEVKKLVRTLARQVRKLLSNNDDDSAKSVLDTLKSVLEELKS ANPYISVANIMLQNYVKQREKYNYDTLKEQFTFIKNASTSIVYMQFANFMNIDNSLSPVIRYQKLYRRSINIISINNINNNEATVTFESLAQNNTGEILENMLWEAKIGFIMDSISTNMPFHFIVTSYKLKLLRNKNQ ems_3hC_1642_000000001_0001__61__E
NAEEILEKATLIAIEAWMLAKDEEVKKLVRTLARQVRKLLSNNDDDSAKSVLHTLKSVLEDLKS ANPYISVANIMLQNYVKQREKYNYDTLKEQFTFIKNASTSIVYMQFANFMNIDNSLSPVIRYQKLYRRSINIISINNINNNEATVTFESLAQNNTGEILENMLWEAKIGFIMDSISTNMPFHFIVTSYKLKLLRNKNQ ems_3hC_1642_000000001_0001__53__H
NAEEILEKATLIGIEAWMLAKDEEVKKLVRTLARQVRKLLSNNDDDSAKSVLDTLKSVLEDLKS ANPYISVANIMLQNYVKQREKYNYDTLKEQFTFIKNASTSIVYMQFANFMNIDNSLSPVIRYQKLYRRSINIISINNINNNEATVTFESLAQNNTGEILENMLWEAKIGFIMDSISTNMPFHFIVTSYKLKLLRNKNQ ems_3hC_1642_000000001_0001__13__G
NAEEILEKATLIAIEAWMLAKDEEVKKLVRTLARQVRKLLSNNDDDSAKSQLDTLKSVLEDLKS ANPYISVANIMLQNYVKQREKYNYDTLKEQFTFIKNASTSIVYMQFANFMNIDNSLSPVIRYQKLYRRSINIISINNINNNEATVTFESLAQNNTGEILENMLWEAKIGFIMDSISTNMPFHFIVTSYKLKLLRNKNQ ems_3hC_1642_000000001_0001__51__Q
NAEEILEKATLIAIEAWMLAKDEEVKKLVRTLARQVRKLLSNNDDDSAKSVLDTLKNVLEDLKS ANPYISVANIMLQNYVKQREKYNYDTLKEQFTFIKNASTSIVYMQFANFMNIDNSLSPVIRYQKLYRRSINIISINNINNNEATVTFESLAQNNTGEILENMLWEAKIGFIMDSISTNMPFHFIVTSYKLKLLRNKNQ ems_3hC_1642_000000001_0001__57__N
NAEEILEKATLIAIEAWMLAKDEEVKKLVRTLARQVRKLLSNNDDDSDKSVLDTLKSVLEDLKS ANPYISVANIMLQNYVKQREKYNYDTLKEQFTFIKNASTSIVYMQFANFMNIDNSLSPVIRYQKLYRRSINIISINNINNNEATVTFESLAQNNTGEILENMLWEAKIGFIMDSISTNMPFHFIVTSYKLKLLRNKNQ ems_3hC_1642_000000001_0001__48__D
NAEEILEKATLIAIEAWSLAKDEEVKKLVRTLARQVRKLLSNNDDDSAKSVLDTLKSVLEDLKS ANPYISVANIMLQNYVKQREKYNYDTLKEQFTFIKNASTSIVYMQFANFMNIDNSLSPVIRYQKLYRRSINIISINNINNNEATVTFESLAQNNTGEILENMLWEAKIGFIMDSISTNMPFHFIVTSYKLKLLRNKNQ ems_3hC_1642_000000001_0001__18__S
NAEEILEKATLIAIEAWMLAKDEEVKKLVRTLARQVRKLLSNNDDDSAKSVLDTLKSVLEFLKS ANPYISVANIMLQNYVKQREKYNYDTLKEQFTFIKNASTSIVYMQFANFMNIDNSLSPVIRYQKLYRRSINIISINNINNNEATVTFESLAQNNTGEILENMLWEAKIGFIMDSISTNMPFHFIVTSYKLKLLRNKNQ ems_3hC_1642_000000001_0001__61__F
NAEEILEKATLIAIEAWMLAKDEEVKKLVRTLARQVRKSLSNNDDDSAKSVLDTLKSVLEDLKS ANPYISVANIMLQNYVKQREKYNYDTLKEQFTFIKNASTSIVYMQFANFMNIDNSLSPVIRYQKLYRRSINIISINNINNNEATVTFESLAQNNTGEILENMLWEAKIGFIMDSISTNMPFHFIVTSYKLKLLRNKNQ ems_3hC_1642_000000001_0001__39__S
NAEEILEKATLIAIEAWMLAKDEEVKKLVRTLARQVRKLLSNNDDDSAKSVLDTCKSVLEDLKS ANPYISVANIMLQNYVKQREKYNYDTLKEQFTFIKNASTSIVYMQFANFMNIDNSLSPVIRYQKLYRRSINIISINNINNNEATVTFESLAQNNTGEILENMLWEAKIGFIMDSISTNMPFHFIVTSYKLKLLRNKNQ ems_3hC_1642_000000001_0001__55__C
VAEEILEKATLIAIEAWMLAKDEEVKKLVRTLARQVRKLLSNNDDDSAKSVLDTLKSVLEDLKS ANPYISVANIMLQNYVKQREKYNYDTLKEQFTFIKNASTSIVYMQFANFMNIDNSLSPVIRYQKLYRRSINIISINNINNNEATVTFESLAQNNTGEILENMLWEAKIGFIMDSISTNMPFHFIVTSYKLKLLRNKNQ ems_3hC_1642_000000001_0001__1__V
NAEEILEKATLIAIEAWMLAKDEEVKKLVRTLARQVRKLLSNNDDDSAKSVLDTAKSVLEDLKS ANPYISVANIMLQNYVKQREKYNYDTLKEQFTFIKNASTSIVYMQFANFMNIDNSLSPVIRYQKLYRRSINIISINNINNNEATVTFESLAQNNTGEILENMLWEAKIGFIMDSISTNMPFHFIVTSYKLKLLRNKNQ ems_3hC_1642_000000001_0001__55__A
NAEEILEKATLQAIEAWMLAKDEEVKKLVRTLARQVRKLLSNNDDDSAKSVLDTLKSVLEDLKS ANPYISVANIMLQNYVKQREKYNYDTLKEQFTFIKNASTSIVYMQFANFMNIDNSLSPVIRYQKLYRRSINIISINNINNNEATVTFESLAQNNTGEILENMLWEAKIGFIMDSISTNMPFHFIVTSYKLKLLRNKNQ ems_3hC_1642_000000001_0001__12__Q
NAEEILEKATLLAIEAWMLAKDEEVKKLVRTLARQVRKLLSNNDDDSAKSVLDTLKSVLEDLKS ANPYISVANIMLQNYVKQREKYNYDTLKEQFTFIKNASTSIVYMQFANFMNIDNSLSPVIRYQKLYRRSINIISINNINNNEATVTFESLAQNNTGEILENMLWEAKIGFIMDSISTNMPFHFIVTSYKLKLLRNKNQ ems_3hC_1642_000000001_0001__12__L
NAEEILEKATLIAIEAWMLAKDEEVKKLVRTLARQVRKLLSNNDDDSAKSVLDTLKSRLEDLKS ANPYISVANIMLQNYVKQREKYNYDTLKEQFTFIKNASTSIVYMQFANFMNIDNSLSPVIRYQKLYRRSINIISINNINNNEATVTFESLAQNNTGEILENMLWEAKIGFIMDSISTNMPFHFIVTSYKLKLLRNKNQ ems_3hC_1642_000000001_0001__58__R
NAEEILEKATLIAIEAWMLAKDEEVKKLVRTLARQVRKLLSNNDDDSAKSVLDTLKSVIEDLKS ANPYISVANIMLQNYVKQREKYNYDTLKEQFTFIKNASTSIVYMQFANFMNIDNSLSPVIRYQKLYRRSINIISINNINNNEATVTFESLAQNNTGEILENMLWEAKIGFIMDSISTNMPFHFIVTSYKLKLLRNKNQ ems_3hC_1642_000000001_0001__59__I
NAEEILEKATLIAIEAWMLAKDEEVKKLVRTLARQVRKLLTNNDDDSAKSVLDTLKSVLEDLKS ANPYISVANIMLQNYVKQREKYNYDTLKEQFTFIKNASTSIVYMQFANFMNIDNSLSPVIRYQKLYRRSINIISINNINNNEATVTFESLAQNNTGEILENMLWEAKIGFIMDSISTNMPFHFIVTSYKLKLLRNKNQ ems_3hC_1642_000000001_0001__41__T
NAEEILFKATLIAIEAWMLAKDEEVKKLVRTLARQVRKLLSNNDDDSAKSVLDTLKSVLEDLKS ANPYISVANIMLQNYVKQREKYNYDTLKEQFTFIKNASTSIVYMQFANFMNIDNSLSPVIRYQKLYRRSINIISINNINNNEATVTFESLAQNNTGEILENMLWEAKIGFIMDSISTNMPFHFIVTSYKLKLLRNKNQ ems_3hC_1642_000000001_0001__7__F
NAEEILEKATLIAIEAWMTAKDEEVKKLVRTLARQVRKLLSNNDDDSAKSVLDTLKSVLEDLKS ANPYISVANIMLQNYVKQREKYNYDTLKEQFTFIKNASTSIVYMQFANFMNIDNSLSPVIRYQKLYRRSINIISINNINNNEATVTFESLAQNNTGEILENMLWEAKIGFIMDSISTNMPFHFIVTSYKLKLLRNKNQ ems_3hC_1642_000000001_0001__19__T
NAEEILEKATLIAIEAWMLAKDEEVKKLVRTLARQVRKLLCNNDDDSAKSVLDTLKSVLEDLKS ANPYISVANIMLQNYVKQREKYNYDTLKEQFTFIKNASTSIVYMQFANFMNIDNSLSPVIRYQKLYRRSINIISINNINNNEATVTFESLAQNNTGEILENMLWEAKIGFIMDSISTNMPFHFIVTSYKLKLLRNKNQ ems_3hC_1642_000000001_0001__41__C
NAEEILEKATLIAIEAWMLAKDERVKKLVRTLARQVRKLLSNNDDDSAKSVLDTLKSVLEDLKS ANPYISVANIMLQNYVKQREKYNYDTLKEQFTFIKNASTSIVYMQFANFMNIDNSLSPVIRYQKLYRRSINIISINNINNNEATVTFESLAQNNTGEILENMLWEAKIGFIMDSISTNMPFHFIVTSYKLKLLRNKNQ ems_3hC_1642_000000001_0001__24__R
NAEEIGEKATLIAIEAWMLAKDEEVKKLVRTLARQVRKLLSNNDDDSAKSVLDTLKSVLEDLKS ANPYISVANIMLQNYVKQREKYNYDTLKEQFTFIKNASTSIVYMQFANFMNIDNSLSPVIRYQKLYRRSINIISINNINNNEATVTFESLAQNNTGEILENMLWEAKIGFIMDSISTNMPFHFIVTSYKLKLLRNKNQ ems_3hC_1642_000000001_0001__6__G
NAEEILEKATLIAIEAWMLAKDEEVKKLVRTLARQVRKLLSNNDDDSAKSVLDTVKSVLEDLKS ANPYISVANIMLQNYVKQREKYNYDTLKEQFTFIKNASTSIVYMQFANFMNIDNSLSPVIRYQKLYRRSINIISINNINNNEATVTFESLAQNNTGEILENMLWEAKIGFIMDSISTNMPFHFIVTSYKLKLLRNKNQ ems_3hC_1642_000000001_0001__55__V
NAEEILEKATLIAIEAWMLAKDEEVKKLVRTLARQVRKLLSNNDDDSAKSVLDTLQSVLEDLKS ANPYISVANIMLQNYVKQREKYNYDTLKEQFTFIKNASTSIVYMQFANFMNIDNSLSPVIRYQKLYRRSINIISINNINNNEATVTFESLAQNNTGEILENMLWEAKIGFIMDSISTNMPFHFIVTSYKLKLLRNKNQ ems_3hC_1642_000000001_0001__56__Q
NAEEILEKATLIAIEAWMLAKDEEVKKLVRTLARQVRKLLSNNDDTSAKSVLDTLKSVLEDLKS ANPYISVANIMLQNYVKQREKYNYDTLKEQFTFIKNASTSIVYMQFANFMNIDNSLSPVIRYQKLYRRSINIISINNINNNEATVTFESLAQNNTGEILENMLWEAKIGFIMDSISTNMPFHFIVTSYKLKLLRNKNQ ems_3hC_1642_000000001_0001__46__T
NAEEILEKATLIAIEAWMLAKDEEVKKLVRTLARQVPKLLSNNDDDSAKSVLDTLKSVLEDLKS ANPYISVANIMLQNYVKQREKYNYDTLKEQFTFIKNASTSIVYMQFANFMNIDNSLSPVIRYQKLYRRSINIISINNINNNEATVTFESLAQNNTGEILENMLWEAKIGFIMDSISTNMPFHFIVTSYKLKLLRNKNQ ems_3hC_1642_000000001_0001__37__P
NAEEILEKATLIAIEAWMLAKDEEVKKLVRTLARQVRKLPSNNDDDSAKSVLDTLKSVLEDLKS ANPYISVANIMLQNYVKQREKYNYDTLKEQFTFIKNASTSIVYMQFANFMNIDNSLSPVIRYQKLYRRSINIISINNINNNEATVTFESLAQNNTGEILENMLWEAKIGFIMDSISTNMPFHFIVTSYKLKLLRNKNQ ems_3hC_1642_000000001_0001__40__P
NAEEILEKATLIAIEAWMLAKDEEVKKLVRTLKRQVRKLLSNNDDDSAKSVLDTLKSVLEDLKS ANPYISVANIMLQNYVKQREKYNYDTLKEQFTFIKNASTSIVYMQFANFMNIDNSLSPVIRYQKLYRRSINIISINNINNNEATVTFESLAQNNTGEILENMLWEAKIGFIMDSISTNMPFHFIVTSYKLKLLRNKNQ ems_3hC_1642_000000001_0001__33__K
NAEEILEKATLIAIEAWMLAKDEEVKKLVRTLARQVRKLLSNNDDDSAKSVLDTLKSVLEDLKP ANPYISVANIMLQNYVKQREKYNYDTLKEQFTFIKNASTSIVYMQFANFMNIDNSLSPVIRYQKLYRRSINIISINNINNNEATVTFESLAQNNTGEILENMLWEAKIGFIMDSISTNMPFHFIVTSYKLKLLRNKNQ ems_3hC_1642_000000001_0001__64__P
NAEEIHEKATLIAIEAWMLAKDEEVKKLVRTLARQVRKLLSNNDDDSAKSVLDTLKSVLEDLKS ANPYISVANIMLQNYVKQREKYNYDTLKEQFTFIKNASTSIVYMQFANFMNIDNSLSPVIRYQKLYRRSINIISINNINNNEATVTFESLAQNNTGEILENMLWEAKIGFIMDSISTNMPFHFIVTSYKLKLLRNKNQ ems_3hC_1642_000000001_0001__6__H
NAEEILEKATLIAIIAWMLAKDEEVKKLVRTLARQVRKLLSNNDDDSAKSVLDTLKSVLEDLKS ANPYISVANIMLQNYVKQREKYNYDTLKEQFTFIKNASTSIVYMQFANFMNIDNSLSPVIRYQKLYRRSINIISINNINNNEATVTFESLAQNNTGEILENMLWEAKIGFIMDSISTNMPFHFIVTSYKLKLLRNKNQ ems_3hC_1642_000000001_0001__15__I
NAEEILEKALLIAIEAWMLAKDEEVKKLVRTLARQVRKLLSNNDDDSAKSVLDTLKSVLEDLKS ANPYISVANIMLQNYVKQREKYNYDTLKEQFTFIKNASTSIVYMQFANFMNIDNSLSPVIRYQKLYRRSINIISINNINNNEATVTFESLAQNNTGEILENMLWEAKIGFIMDSISTNMPFHFIVTSYKLKLLRNKNQ ems_3hC_1642_000000001_0001__10__L
NAEEILPKATLIAIEAWMLAKDEEVKKLVRTLARQVRKLLSNNDDDSAKSVLDTLKSVLEDLKS ANPYISVANIMLQNYVKQREKYNYDTLKEQFTFIKNASTSIVYMQFANFMNIDNSLSPVIRYQKLYRRSINIISINNINNNEATVTFESLAQNNTGEILENMLWEAKIGFIMDSISTNMPFHFIVTSYKLKLLRNKNQ ems_3hC_1642_000000001_0001__7__P
NAEEILEKATLIAIEAWMLAKDEEVKKLFRTLARQVRKLLSNNDDDSAKSVLDTLKSVLEDLKS ANPYISVANIMLQNYVKQREKYNYDTLKEQFTFIKNASTSIVYMQFANFMNIDNSLSPVIRYQKLYRRSINIISINNINNNEATVTFESLAQNNTGEILENMLWEAKIGFIMDSISTNMPFHFIVTSYKLKLLRNKNQ ems_3hC_1642_000000001_0001__29__F
NAEEVLEKATLIAIEAWMLAKDEEVKKLVRTLARQVRKLLSNNDDDSAKSVLDTLKSVLEDLKS ANPYISVANIMLQNYVKQREKYNYDTLKEQFTFIKNASTSIVYMQFANFMNIDNSLSPVIRYQKLYRRSINIISINNINNNEATVTFESLAQNNTGEILENMLWEAKIGFIMDSISTNMPFHFIVTSYKLKLLRNKNQ ems_3hC_1642_000000001_0001__5__V
NAEEILEKATLIAIEAWMLAKDEEVKKLVRTLARQVRKLQSNNDDDSAKSVLDTLKSVLEDLKS ANPYISVANIMLQNYVKQREKYNYDTLKEQFTFIKNASTSIVYMQFANFMNIDNSLSPVIRYQKLYRRSINIISINNINNNEATVTFESLAQNNTGEILENMLWEAKIGFIMDSISTNMPFHFIVTSYKLKLLRNKNQ ems_3hC_1642_000000001_0001__40__Q
NAEEILEKATLIAIEAWMLAKDEHVKKLVRTLARQVRKLLSNNDDDSAKSVLDTLKSVLEDLKS ANPYISVANIMLQNYVKQREKYNYDTLKEQFTFIKNASTSIVYMQFANFMNIDNSLSPVIRYQKLYRRSINIISINNINNNEATVTFESLAQNNTGEILENMLWEAKIGFIMDSISTNMPFHFIVTSYKLKLLRNKNQ ems_3hC_1642_000000001_0001__24__H
NAEEILEKAKLIAIEAWMLAKDEEVKKLVRTLARQVRKLLSNNDDDSAKSVLDTLKSVLEDLKS ANPYISVANIMLQNYVKQREKYNYDTLKEQFTFIKNASTSIVYMQFANFMNIDNSLSPVIRYQKLYRRSINIISINNINNNEATVTFESLAQNNTGEILENMLWEAKIGFIMDSISTNMPFHFIVTSYKLKLLRNKNQ ems_3hC_1642_000000001_0001__10__K
NAEEILEKATLIAIEAWMLAKDMEVKKLVRTLARQVRKLLSNNDDDSAKSVLDTLKSVLEDLKS ANPYISVANIMLQNYVKQREKYNYDTLKEQFTFIKNASTSIVYMQFANFMNIDNSLSPVIRYQKLYRRSINIISINNINNNEATVTFESLAQNNTGEILENMLWEAKIGFIMDSISTNMPFHFIVTSYKLKLLRNKNQ ems_3hC_1642_000000001_0001__23__M
NAEEILEKATLIAIEAWMLAKDEEVFKLVRTLARQVRKLLSNNDDDSAKSVLDTLKSVLEDLKS ANPYISVANIMLQNYVKQREKYNYDTLKEQFTFIKNASTSIVYMQFANFMNIDNSLSPVIRYQKLYRRSINIISINNINNNEATVTFESLAQNNTGEILENMLWEAKIGFIMDSISTNMPFHFIVTSYKLKLLRNKNQ ems_3hC_1642_000000001_0001__26__F
NAEEILEKATLIAIEAWMLAKDEEVKKLVRTLARQVRKLLSNNDDDSAKSVLDTLKSVLEPLKS ANPYISVANIMLQNYVKQREKYNYDTLKEQFTFIKNASTSIVYMQFANFMNIDNSLSPVIRYQKLYRRSINIISINNINNNEATVTFESLAQNNTGEILENMLWEAKIGFIMDSISTNMPFHFIVTSYKLKLLRNKNQ ems_3hC_1642_000000001_0001__61__P
NAEEILEKATLIAIEAWMLAKDEEVKKLVRTTARQVRKLLSNNDDDSAKSVLDTLKSVLEDLKS ANPYISVANIMLQNYVKQREKYNYDTLKEQFTFIKNASTSIVYMQFANFMNIDNSLSPVIRYQKLYRRSINIISINNINNNEATVTFESLAQNNTGEILENMLWEAKIGFIMDSISTNMPFHFIVTSYKLKLLRNKNQ ems_3hC_1642_000000001_0001__32__T
NAEEILEKATLIAIEAWMLAKDEEAKKLVRTLARQVRKLLSNNDDDSAKSVLDTLKSVLEDLKS ANPYISVANIMLQNYVKQREKYNYDTLKEQFTFIKNASTSIVYMQFANFMNIDNSLSPVIRYQKLYRRSINIISINNINNNEATVTFESLAQNNTGEILENMLWEAKIGFIMDSISTNMPFHFIVTSYKLKLLRNKNQ ems_3hC_1642_000000001_0001__25__A
NAEEILEKATLIAIEAWMLAKDEEVKKLVRTLARQVRKLLSKNDDDSAKSVLDTLKSVLEDLKS ANPYISVANIMLQNYVKQREKYNYDTLKEQFTFIKNASTSIVYMQFANFMNIDNSLSPVIRYQKLYRRSINIISINNINNNEATVTFESLAQNNTGEILENMLWEAKIGFIMDSISTNMPFHFIVTSYKLKLLRNKNQ ems_3hC_1642_000000001_0001__42__K
NAEEILEKATLIAIEAWMLAKDEEVKKLVRTLARQVRKLLSNNDDDSNKSVLDTLKSVLEDLKS ANPYISVANIMLQNYVKQREKYNYDTLKEQFTFIKNASTSIVYMQFANFMNIDNSLSPVIRYQKLYRRSINIISINNINNNEATVTFESLAQNNTGEILENMLWEAKIGFIMDSISTNMPFHFIVTSYKLKLLRNKNQ ems_3hC_1642_000000001_0001__48__N
NAEEILEKATLIAIEAWMLAKDKEVKKLVRTLARQVRKLLSNNDDDSAKSVLDTLKSVLEDLKS ANPYISVANIMLQNYVKQREKYNYDTLKEQFTFIKNASTSIVYMQFANFMNIDNSLSPVIRYQKLYRRSINIISINNINNNEATVTFESLAQNNTGEILENMLWEAKIGFIMDSISTNMPFHFIVTSYKLKLLRNKNQ ems_3hC_1642_000000001_0001__23__K
NAEEILEKATLIAIEAWMLAKDEEVKKLVFTLARQVRKLLSNNDDDSAKSVLDTLKSVLEDLKS ANPYISVANIMLQNYVKQREKYNYDTLKEQFTFIKNASTSIVYMQFANFMNIDNSLSPVIRYQKLYRRSINIISINNINNNEATVTFESLAQNNTGEILENMLWEAKIGFIMDSISTNMPFHFIVTSYKLKLLRNKNQ ems_3hC_1642_000000001_0001__30__F
NAEEILEKATLIAIEAWMLAKDTEVKKLVRTLARQVRKLLSNNDDDSAKSVLDTLKSVLEDLKS ANPYISVANIMLQNYVKQREKYNYDTLKEQFTFIKNASTSIVYMQFANFMNIDNSLSPVIRYQKLYRRSINIISINNINNNEATVTFESLAQNNTGEILENMLWEAKIGFIMDSISTNMPFHFIVTSYKLKLLRNKNQ ems_3hC_1642_000000001_0001__23__T
NAEEILEKATLIAIEAWMLAKDEEVKKLVRTLARQVRKLLSNNDDDSAKSLLDTLKSVLEDLKS ANPYISVANIMLQNYVKQREKYNYDTLKEQFTFIKNASTSIVYMQFANFMNIDNSLSPVIRYQKLYRRSINIISINNINNNEATVTFESLAQNNTGEILENMLWEAKIGFIMDSISTNMPFHFIVTSYKLKLLRNKNQ ems_3hC_1642_000000001_0001__51__L
NAEEILEKATLICIEAWMLAKDEEVKKLVRTLARQVRKLLSNNDDDSAKSVLDTLKSVLEDLKS ANPYISVANIMLQNYVKQREKYNYDTLKEQFTFIKNASTSIVYMQFANFMNIDNSLSPVIRYQKLYRRSINIISINNINNNEATVTFESLAQNNTGEILENMLWEAKIGFIMDSISTNMPFHFIVTSYKLKLLRNKNQ ems_3hC_1642_000000001_0001__13__C
NAEEILEKATLIAIEAWMLAKDEESKKLVRTLARQVRKLLSNNDDDSAKSVLDTLKSVLEDLKS ANPYISVANIMLQNYVKQREKYNYDTLKEQFTFIKNASTSIVYMQFANFMNIDNSLSPVIRYQKLYRRSINIISINNINNNEATVTFESLAQNNTGEILENMLWEAKIGFIMDSISTNMPFHFIVTSYKLKLLRNKNQ ems_3hC_1642_000000001_0001__25__S
NAEEILEKATLIAIEAWMLAKDEEVKKLVRTLARQVRKLLSNNDDDSAKSRLDTLKSVLEDLKS ANPYISVANIMLQNYVKQREKYNYDTLKEQFTFIKNASTSIVYMQFANFMNIDNSLSPVIRYQKLYRRSINIISINNINNNEATVTFESLAQNNTGEILENMLWEAKIGFIMDSISTNMPFHFIVTSYKLKLLRNKNQ ems_3hC_1642_000000001_0001__51__R
NAEEILEKATLIAIEAWMLAKDEEVKKLVRTLARQVRKLLSNNDDDSAKSVLDSLKSVLEDLKS ANPYISVANIMLQNYVKQREKYNYDTLKEQFTFIKNASTSIVYMQFANFMNIDNSLSPVIRYQKLYRRSINIISINNINNNEATVTFESLAQNNTGEILENMLWEAKIGFIMDSISTNMPFHFIVTSYKLKLLRNKNQ ems_3hC_1642_000000001_0001__54__S
NAEEILEKATGIAIEAWMLAKDEEVKKLVRTLARQVRKLLSNNDDDSAKSVLDTLKSVLEDLKS ANPYISVANIMLQNYVKQREKYNYDTLKEQFTFIKNASTSIVYMQFANFMNIDNSLSPVIRYQKLYRRSINIISINNINNNEATVTFESLAQNNTGEILENMLWEAKIGFIMDSISTNMPFHFIVTSYKLKLLRNKNQ ems_3hC_1642_000000001_0001__11__G
NAEEILEKATLIAIEAWMLAKDEEVKKLVRTLARQVRKLLSNNDDDSAKSVLITLKSVLEDLKS ANPYISVANIMLQNYVKQREKYNYDTLKEQFTFIKNASTSIVYMQFANFMNIDNSLSPVIRYQKLYRRSINIISINNINNNEATVTFESLAQNNTGEILENMLWEAKIGFIMDSISTNMPFHFIVTSYKLKLLRNKNQ ems_3hC_1642_000000001_0001__53__I
NAEEILEKATLIAIEAWMLAKDEEVKKLVRTLARQVRKLLSNNIDDSAKSVLDTLKSVLEDLKS ANPYISVANIMLQNYVKQREKYNYDTLKEQFTFIKNASTSIVYMQFANFMNIDNSLSPVIRYQKLYRRSINIISINNINNNEATVTFESLAQNNTGEILENMLWEAKIGFIMDSISTNMPFHFIVTSYKLKLLRNKNQ ems_3hC_1642_000000001_0001__44__I
NAEEILEKATLIAIEAWMLAKDEEVKKLVRTLARQVRKLLSNNDDDSAKSVLDTLKSVLADLKS ANPYISVANIMLQNYVKQREKYNYDTLKEQFTFIKNASTSIVYMQFANFMNIDNSLSPVIRYQKLYRRSINIISINNINNNEATVTFESLAQNNTGEILENMLWEAKIGFIMDSISTNMPFHFIVTSYKLKLLRNKNQ ems_3hC_1642_000000001_0001__60__A
NAEEILEKATLIAIEAWMLAKDIEVKKLVRTLARQVRKLLSNNDDDSAKSVLDTLKSVLEDLKS ANPYISVANIMLQNYVKQREKYNYDTLKEQFTFIKNASTSIVYMQFANFMNIDNSLSPVIRYQKLYRRSINIISINNINNNEATVTFESLAQNNTGEILENMLWEAKIGFIMDSISTNMPFHFIVTSYKLKLLRNKNQ ems_3hC_1642_000000001_0001__23__I
NAEEILEKATLIAYEAWMLAKDEEVKKLVRTLARQVRKLLSNNDDDSAKSVLDTLKSVLEDLKS ANPYISVANIMLQNYVKQREKYNYDTLKEQFTFIKNASTSIVYMQFANFMNIDNSLSPVIRYQKLYRRSINIISINNINNNEATVTFESLAQNNTGEILENMLWEAKIGFIMDSISTNMPFHFIVTSYKLKLLRNKNQ ems_3hC_1642_000000001_0001__14__Y
NAEEILEKATLIAIEAWMLAKDEEVCKLVRTLARQVRKLLSNNDDDSAKSVLDTLKSVLEDLKS ANPYISVANIMLQNYVKQREKYNYDTLKEQFTFIKNASTSIVYMQFANFMNIDNSLSPVIRYQKLYRRSINIISINNINNNEATVTFESLAQNNTGEILENMLWEAKIGFIMDSISTNMPFHFIVTSYKLKLLRNKNQ ems_3hC_1642_000000001_0001__26__C
NAEEILEKATLIAIEAWMLAKDEEVKKLVRTLARQVRKLLSNNDDDSAKSVLDTLKSVLEDLTS ANPYISVANIMLQNYVKQREKYNYDTLKEQFTFIKNASTSIVYMQFANFMNIDNSLSPVIRYQKLYRRSINIISINNINNNEATVTFESLAQNNTGEILENMLWEAKIGFIMDSISTNMPFHFIVTSYKLKLLRNKNQ ems_3hC_1642_000000001_0001__63__T
NAEEILEKATVIAIEAWMLAKDEEVKKLVRTLARQVRKLLSNNDDDSAKSVLDTLKSVLEDLKS ANPYISVANIMLQNYVKQREKYNYDTLKEQFTFIKNASTSIVYMQFANFMNIDNSLSPVIRYQKLYRRSINIISINNINNNEATVTFESLAQNNTGEILENMLWEAKIGFIMDSISTNMPFHFIVTSYKLKLLRNKNQ ems_3hC_1642_000000001_0001__11__V
NAEEILEKATLIAIEAWMLAKDEEVKKLVRTLARQVRKLLSNNDDDSAKSVLDTLKSVLLDLKS ANPYISVANIMLQNYVKQREKYNYDTLKEQFTFIKNASTSIVYMQFANFMNIDNSLSPVIRYQKLYRRSINIISINNINNNEATVTFESLAQNNTGEILENMLWEAKIGFIMDSISTNMPFHFIVTSYKLKLLRNKNQ ems_3hC_1642_000000001_0001__60__L
NAEEILEKATLIAIEAWMLAKDEEVKKLVRTLARQVRKLLSINDDDSAKSVLDTLKSVLEDLKS ANPYISVANIMLQNYVKQREKYNYDTLKEQFTFIKNASTSIVYMQFANFMNIDNSLSPVIRYQKLYRRSINIISINNINNNEATVTFESLAQNNTGEILENMLWEAKIGFIMDSISTNMPFHFIVTSYKLKLLRNKNQ ems_3hC_1642_000000001_0001__42__I
NAEEILEKATLIAIEAWMLAKDEEVKKLVRTLARQVRKLLSNNDDDSAKMVLDTLKSVLEDLKS ANPYISVANIMLQNYVKQREKYNYDTLKEQFTFIKNASTSIVYMQFANFMNIDNSLSPVIRYQKLYRRSINIISINNINNNEATVTFESLAQNNTGEILENMLWEAKIGFIMDSISTNMPFHFIVTSYKLKLLRNKNQ ems_3hC_1642_000000001_0001__50__M
NAEEILEKATLIAIEAWMLAKDEEVKKLVRTLARQVRKLLSNNGDDSAKSVLDTLKSVLEDLKS ANPYISVANIMLQNYVKQREKYNYDTLKEQFTFIKNASTSIVYMQFANFMNIDNSLSPVIRYQKLYRRSINIISINNINNNEATVTFESLAQNNTGEILENMLWEAKIGFIMDSISTNMPFHFIVTSYKLKLLRNKNQ ems_3hC_1642_000000001_0001__44__G
NAEEILEKATLIAIEAWMLAKDEEVKKLVRTLARQVRKLLSNNDDDSAKSVLDTLKSVYEDLKS ANPYISVANIMLQNYVKQREKYNYDTLKEQFTFIKNASTSIVYMQFANFMNIDNSLSPVIRYQKLYRRSINIISINNINNNEATVTFESLAQNNTGEILENMLWEAKIGFIMDSISTNMPFHFIVTSYKLKLLRNKNQ ems_3hC_1642_000000001_0001__59__Y
NAEEILEKATLIAIEAWMLAKDEEVKKLVRTCARQVRKLLSNNDDDSAKSVLDTLKSVLEDLKS ANPYISVANIMLQNYVKQREKYNYDTLKEQFTFIKNASTSIVYMQFANFMNIDNSLSPVIRYQKLYRRSINIISINNINNNEATVTFESLAQNNTGEILENMLWEAKIGFIMDSISTNMPFHFIVTSYKLKLLRNKNQ ems_3hC_1642_000000001_0001__32__C
KAEEILEKATLIAIEAWMLAKDEEVKKLVRTLARQVRKLLSNNDDDSAKSVLDTLKSVLEDLKS ANPYISVANIMLQNYVKQREKYNYDTLKEQFTFIKNASTSIVYMQFANFMNIDNSLSPVIRYQKLYRRSINIISINNINNNEATVTFESLAQNNTGEILENMLWEAKIGFIMDSISTNMPFHFIVTSYKLKLLRNKNQ ems_3hC_1642_000000001_0001__1__K
NAEEILEAATLIAIEAWMLAKDEEVKKLVRTLARQVRKLLSNNDDDSAKSVLDTLKSVLEDLKS ANPYISVANIMLQNYVKQREKYNYDTLKEQFTFIKNASTSIVYMQFANFMNIDNSLSPVIRYQKLYRRSINIISINNINNNEATVTFESLAQNNTGEILENMLWEAKIGFIMDSISTNMPFHFIVTSYKLKLLRNKNQ ems_3hC_1642_000000001_0001__8__A
NAEEILEKATLIAIEAWMLAKDEEVKKLVRFLARQVRKLLSNNDDDSAKSVLDTLKSVLEDLKS ANPYISVANIMLQNYVKQREKYNYDTLKEQFTFIKNASTSIVYMQFANFMNIDNSLSPVIRYQKLYRRSINIISINNINNNEATVTFESLAQNNTGEILENMLWEAKIGFIMDSISTNMPFHFIVTSYKLKLLRNKNQ ems_3hC_1642_000000001_0001__31__F
NAEEILEKATLIAIEAWMLAKDEEVKKLVRTLARQVRKLLSVNDDDSAKSVLDTLKSVLEDLKS ANPYISVANIMLQNYVKQREKYNYDTLKEQFTFIKNASTSIVYMQFANFMNIDNSLSPVIRYQKLYRRSINIISINNINNNEATVTFESLAQNNTGEILENMLWEAKIGFIMDSISTNMPFHFIVTSYKLKLLRNKNQ ems_3hC_1642_000000001_0001__42__V
NAEEILLKATLIAIEAWMLAKDEEVKKLVRTLARQVRKLLSNNDDDSAKSVLDTLKSVLEDLKS ANPYISVANIMLQNYVKQREKYNYDTLKEQFTFIKNASTSIVYMQFANFMNIDNSLSPVIRYQKLYRRSINIISINNINNNEATVTFESLAQNNTGEILENMLWEAKIGFIMDSISTNMPFHFIVTSYKLKLLRNKNQ ems_3hC_1642_000000001_0001__7__L
NAEEILEKATLIAIEAWMLAKDEEVKKLVRTLARQVRKLLSNNDDDSAKSVVDTLKSVLEDLKS ANPYISVANIMLQNYVKQREKYNYDTLKEQFTFIKNASTSIVYMQFANFMNIDNSLSPVIRYQKLYRRSINIISINNINNNEATVTFESLAQNNTGEILENMLWEAKIGFIMDSISTNMPFHFIVTSYKLKLLRNKNQ ems_3hC_1642_000000001_0001__52__V
NAWEILEKATLIAIEAWMLAKDEEVKKLVRTLARQVRKLLSNNDDDSAKSVLDTLKSVLEDLKS ANPYISVANIMLQNYVKQREKYNYDTLKEQFTFIKNASTSIVYMQFANFMNIDNSLSPVIRYQKLYRRSINIISINNINNNEATVTFESLAQNNTGEILENMLWEAKIGFIMDSISTNMPFHFIVTSYKLKLLRNKNQ ems_3hC_1642_000000001_0001__3__W
NAEEILEKATLIAIEAWMLAKDEEVKKLVRDLARQVRKLLSNNDDDSAKSVLDTLKSVLEDLKS ANPYISVANIMLQNYVKQREKYNYDTLKEQFTFIKNASTSIVYMQFANFMNIDNSLSPVIRYQKLYRRSINIISINNINNNEATVTFESLAQNNTGEILENMLWEAKIGFIMDSISTNMPFHFIVTSYKLKLLRNKNQ ems_3hC_1642_000000001_0001__31__D
NAEEILEKATLIAIEAWMLAKDEEVKKLVWTLARQVRKLLSNNDDDSAKSVLDTLKSVLEDLKS ANPYISVANIMLQNYVKQREKYNYDTLKEQFTFIKNASTSIVYMQFANFMNIDNSLSPVIRYQKLYRRSINIISINNINNNEATVTFESLAQNNTGEILENMLWEAKIGFIMDSISTNMPFHFIVTSYKLKLLRNKNQ ems_3hC_1642_000000001_0001__30__W
NAEEILEKATLIAIEAWMLAKDEEVKKLVRTLARQVRKLLSNNDDDSAKSVLDTLKSNLEDLKS ANPYISVANIMLQNYVKQREKYNYDTLKEQFTFIKNASTSIVYMQFANFMNIDNSLSPVIRYQKLYRRSINIISINNINNNEATVTFESLAQNNTGEILENMLWEAKIGFIMDSISTNMPFHFIVTSYKLKLLRNKNQ ems_3hC_1642_000000001_0001__58__N
NAEEILEKATLIAIEAWMLAKDEEVKKLVRTLARQVRKLLSNNDDDSAKSVLDTLKSVLEDLKD ANPYISVANIMLQNYVKQREKYNYDTLKEQFTFIKNASTSIVYMQFANFMNIDNSLSPVIRYQKLYRRSINIISINNINNNEATVTFESLAQNNTGEILENMLWEAKIGFIMDSISTNMPFHFIVTSYKLKLLRNKNQ ems_3hC_1642_000000001_0001__64__D
NAEEILEKVTLIAIEAWMLAKDEEVKKLVRTLARQVRKLLSNNDDDSAKSVLDTLKSVLEDLKS ANPYISVANIMLQNYVKQREKYNYDTLKEQFTFIKNASTSIVYMQFANFMNIDNSLSPVIRYQKLYRRSINIISINNINNNEATVTFESLAQNNTGEILENMLWEAKIGFIMDSISTNMPFHFIVTSYKLKLLRNKNQ ems_3hC_1642_000000001_0001__9__V
NAEEILEKATLIAIEAWMLAKDEEVKKLVRTLARQVRKLLANNDDDSAKSVLDTLKSVLEDLKS ANPYISVANIMLQNYVKQREKYNYDTLKEQFTFIKNASTSIVYMQFANFMNIDNSLSPVIRYQKLYRRSINIISINNINNNEATVTFESLAQNNTGEILENMLWEAKIGFIMDSISTNMPFHFIVTSYKLKLLRNKNQ ems_3hC_1642_000000001_0001__41__A
NAEEILEKATLIAIEAWHLAKDEEVKKLVRTLARQVRKLLSNNDDDSAKSVLDTLKSVLEDLKS ANPYISVANIMLQNYVKQREKYNYDTLKEQFTFIKNASTSIVYMQFANFMNIDNSLSPVIRYQKLYRRSINIISINNINNNEATVTFESLAQNNTGEILENMLWEAKIGFIMDSISTNMPFHFIVTSYKLKLLRNKNQ ems_3hC_1642_000000001_0001__18__H
NAEEILEKATLIAIEAWMLAKDEEVKKLVRTNARQVRKLLSNNDDDSAKSVLDTLKSVLEDLKS ANPYISVANIMLQNYVKQREKYNYDTLKEQFTFIKNASTSIVYMQFANFMNIDNSLSPVIRYQKLYRRSINIISINNINNNEATVTFESLAQNNTGEILENMLWEAKIGFIMDSISTNMPFHFIVTSYKLKLLRNKNQ ems_3hC_1642_000000001_0001__32__N
NAEEILEKATLIAIEAWMLAKDEEVKKLVRTLARQVRKLLSNNDDDSAKSVLPTLKSVLEDLKS ANPYISVANIMLQNYVKQREKYNYDTLKEQFTFIKNASTSIVYMQFANFMNIDNSLSPVIRYQKLYRRSINIISINNINNNEATVTFESLAQNNTGEILENMLWEAKIGFIMDSISTNMPFHFIVTSYKLKLLRNKNQ ems_3hC_1642_000000001_0001__53__P
NAEEILESATLIAIEAWMLAKDEEVKKLVRTLARQVRKLLSNNDDDSAKSVLDTLKSVLEDLKS ANPYISVANIMLQNYVKQREKYNYDTLKEQFTFIKNASTSIVYMQFANFMNIDNSLSPVIRYQKLYRRSINIISINNINNNEATVTFESLAQNNTGEILENMLWEAKIGFIMDSISTNMPFHFIVTSYKLKLLRNKNQ ems_3hC_1642_000000001_0001__8__S
NAEEILEKATLIAIEAWMLAKDEEVKKLSRTLARQVRKLLSNNDDDSAKSVLDTLKSVLEDLKS ANPYISVANIMLQNYVKQREKYNYDTLKEQFTFIKNASTSIVYMQFANFMNIDNSLSPVIRYQKLYRRSINIISINNINNNEATVTFESLAQNNTGEILENMLWEAKIGFIMDSISTNMPFHFIVTSYKLKLLRNKNQ ems_3hC_1642_000000001_0001__29__S
AAEEILEKATLIAIEAWMLAKDEEVKKLVRTLARQVRKLLSNNDDDSAKSVLDTLKSVLEDLKS ANPYISVANIMLQNYVKQREKYNYDTLKEQFTFIKNASTSIVYMQFANFMNIDNSLSPVIRYQKLYRRSINIISINNINNNEATVTFESLAQNNTGEILENMLWEAKIGFIMDSISTNMPFHFIVTSYKLKLLRNKNQ ems_3hC_1642_000000001_0001__1__A
EAEEILEKATLIAIEAWMLAKDEEVKKLVRTLARQVRKLLSNNDDDSAKSVLDTLKSVLEDLKS ANPYISVANIMLQNYVKQREKYNYDTLKEQFTFIKNASTSIVYMQFANFMNIDNSLSPVIRYQKLYRRSINIISINNINNNEATVTFESLAQNNTGEILENMLWEAKIGFIMDSISTNMPFHFIVTSYKLKLLRNKNQ ems_3hC_1642_000000001_0001__1__E
NAEEILEKATLIAIEAKMLAKDEEVKKLVRTLARQVRKLLSNNDDDSAKSVLDTLKSVLEDLKS ANPYISVANIMLQNYVKQREKYNYDTLKEQFTFIKNASTSIVYMQFANFMNIDNSLSPVIRYQKLYRRSINIISINNINNNEATVTFESLAQNNTGEILENMLWEAKIGFIMDSISTNMPFHFIVTSYKLKLLRNKNQ ems_3hC_1642_000000001_0001__17__K
NAEEILEKATLIAIEAWMLAKDEETKKLVRTLARQVRKLLSNNDDDSAKSVLDTLKSVLEDLKS ANPYISVANIMLQNYVKQREKYNYDTLKEQFTFIKNASTSIVYMQFANFMNIDNSLSPVIRYQKLYRRSINIISINNINNNEATVTFESLAQNNTGEILENMLWEAKIGFIMDSISTNMPFHFIVTSYKLKLLRNKNQ ems_3hC_1642_000000001_0001__25__T
NAEEILEKATLIAIEAWMLAKDEEVKKLVRTLARQVRSLLSNNDDDSAKSVLDTLKSVLEDLKS ANPYISVANIMLQNYVKQREKYNYDTLKEQFTFIKNASTSIVYMQFANFMNIDNSLSPVIRYQKLYRRSINIISINNINNNEATVTFESLAQNNTGEILENMLWEAKIGFIMDSISTNMPFHFIVTSYKLKLLRNKNQ ems_3hC_1642_000000001_0001__38__S
NAEEICEKATLIAIEAWMLAKDEEVKKLVRTLARQVRKLLSNNDDDSAKSVLDTLKSVLEDLKS ANPYISVANIMLQNYVKQREKYNYDTLKEQFTFIKNASTSIVYMQFANFMNIDNSLSPVIRYQKLYRRSINIISINNINNNEATVTFESLAQNNTGEILENMLWEAKIGFIMDSISTNMPFHFIVTSYKLKLLRNKNQ ems_3hC_1642_000000001_0001__6__C
NAEEILERATLIAIEAWMLAKDEEVKKLVRTLARQVRKLLSNNDDDSAKSVLDTLKSVLEDLKS ANPYISVANIMLQNYVKQREKYNYDTLKEQFTFIKNASTSIVYMQFANFMNIDNSLSPVIRYQKLYRRSINIISINNINNNEATVTFESLAQNNTGEILENMLWEAKIGFIMDSISTNMPFHFIVTSYKLKLLRNKNQ ems_3hC_1642_000000001_0001__8__R
NAEEILEKATLIAIEAWMLAKDEEVKKLVRVLARQVRKLLSNNDDDSAKSVLDTLKSVLEDLKS ANPYISVANIMLQNYVKQREKYNYDTLKEQFTFIKNASTSIVYMQFANFMNIDNSLSPVIRYQKLYRRSINIISINNINNNEATVTFESLAQNNTGEILENMLWEAKIGFIMDSISTNMPFHFIVTSYKLKLLRNKNQ ems_3hC_1642_000000001_0001__31__V
NAEEILEKATLIAIEAWMLAKDEKVKKLVRTLARQVRKLLSNNDDDSAKSVLDTLKSVLEDLKS ANPYISVANIMLQNYVKQREKYNYDTLKEQFTFIKNASTSIVYMQFANFMNIDNSLSPVIRYQKLYRRSINIISINNINNNEATVTFESLAQNNTGEILENMLWEAKIGFIMDSISTNMPFHFIVTSYKLKLLRNKNQ ems_3hC_1642_000000001_0001__24__K
NAEEILEKATLIAIEAWMLAKDEEVKKLVRTLARQVRKLLSNNDDDSAKSVLDTLKHVLEDLKS ANPYISVANIMLQNYVKQREKYNYDTLKEQFTFIKNASTSIVYMQFANFMNIDNSLSPVIRYQKLYRRSINIISINNINNNEATVTFESLAQNNTGEILENMLWEAKIGFIMDSISTNMPFHFIVTSYKLKLLRNKNQ ems_3hC_1642_000000001_0001__57__H
NAEEILEKQTLIAIEAWMLAKDEEVKKLVRTLARQVRKLLSNNDDDSAKSVLDTLKSVLEDLKS ANPYISVANIMLQNYVKQREKYNYDTLKEQFTFIKNASTSIVYMQFANFMNIDNSLSPVIRYQKLYRRSINIISINNINNNEATVTFESLAQNNTGEILENMLWEAKIGFIMDSISTNMPFHFIVTSYKLKLLRNKNQ ems_3hC_1642_000000001_0001__9__Q
NAEEILEKATLIAIEAWMLAKDEEVKKLVRTLARQVRKLSSNNDDDSAKSVLDTLKSVLEDLKS ANPYISVANIMLQNYVKQREKYNYDTLKEQFTFIKNASTSIVYMQFANFMNIDNSLSPVIRYQKLYRRSINIISINNINNNEATVTFESLAQNNTGEILENMLWEAKIGFIMDSISTNMPFHFIVTSYKLKLLRNKNQ ems_3hC_1642_000000001_0001__40__S
NAEEILEKATLIAIEAWMLAKDEEVKKLVRTLARQVRKLLSNNDDDSACSVLDTLKSVLEDLKS ANPYISVANIMLQNYVKQREKYNYDTLKEQFTFIKNASTSIVYMQFANFMNIDNSLSPVIRYQKLYRRSINIISINNINNNEATVTFESLAQNNTGEILENMLWEAKIGFIMDSISTNMPFHFIVTSYKLKLLRNKNQ ems_3hC_1642_000000001_0001__49__C
NAEEILEIATLIAIEAWMLAKDEEVKKLVRTLARQVRKLLSNNDDDSAKSVLDTLKSVLEDLKS ANPYISVANIMLQNYVKQREKYNYDTLKEQFTFIKNASTSIVYMQFANFMNIDNSLSPVIRYQKLYRRSINIISINNINNNEATVTFESLAQNNTGEILENMLWEAKIGFIMDSISTNMPFHFIVTSYKLKLLRNKNQ ems_3hC_1642_000000001_0001__8__I
NAEEILEKATLIAIEAWMLAKDEEVKKLVRTLARQVRKLLSNNDDDSAKSVLDTLKMVLEDLKS ANPYISVANIMLQNYVKQREKYNYDTLKEQFTFIKNASTSIVYMQFANFMNIDNSLSPVIRYQKLYRRSINIISINNINNNEATVTFESLAQNNTGEILENMLWEAKIGFIMDSISTNMPFHFIVTSYKLKLLRNKNQ ems_3hC_1642_000000001_0001__57__M
NAEEILEKASLIAIEAWMLAKDEEVKKLVRTLARQVRKLLSNNDDDSAKSVLDTLKSVLEDLKS ANPYISVANIMLQNYVKQREKYNYDTLKEQFTFIKNASTSIVYMQFANFMNIDNSLSPVIRYQKLYRRSINIISINNINNNEATVTFESLAQNNTGEILENMLWEAKIGFIMDSISTNMPFHFIVTSYKLKLLRNKNQ ems_3hC_1642_000000001_0001__10__S
CAEEILEKATLIAIEAWMLAKDEEVKKLVRTLARQVRKLLSNNDDDSAKSVLDTLKSVLEDLKS ANPYISVANIMLQNYVKQREKYNYDTLKEQFTFIKNASTSIVYMQFANFMNIDNSLSPVIRYQKLYRRSINIISINNINNNEATVTFESLAQNNTGEILENMLWEAKIGFIMDSISTNMPFHFIVTSYKLKLLRNKNQ ems_3hC_1642_000000001_0001__1__C
NAEEILEKATLIAIEAWMLAKDEEVKKLVRTLARQVRKLLSNNDDDSAKSVLDTLNSVLEDLKS ANPYISVANIMLQNYVKQREKYNYDTLKEQFTFIKNASTSIVYMQFANFMNIDNSLSPVIRYQKLYRRSINIISINNINNNEATVTFESLAQNNTGEILENMLWEAKIGFIMDSISTNMPFHFIVTSYKLKLLRNKNQ ems_3hC_1642_000000001_0001__56__N
NAEEILEKATLIAIEAWMLAKDEEVKKLVRTLARQVRKLLSNNDDDSAKSVLDTMKSVLEDLKS ANPYISVANIMLQNYVKQREKYNYDTLKEQFTFIKNASTSIVYMQFANFMNIDNSLSPVIRYQKLYRRSINIISINNINNNEATVTFESLAQNNTGEILENMLWEAKIGFIMDSISTNMPFHFIVTSYKLKLLRNKNQ ems_3hC_1642_000000001_0001__55__M
NAEEILEKATLIAIEAWILAKDEEVKKLVRTLARQVRKLLSNNDDDSAKSVLDTLKSVLEDLKS ANPYISVANIMLQNYVKQREKYNYDTLKEQFTFIKNASTSIVYMQFANFMNIDNSLSPVIRYQKLYRRSINIISINNINNNEATVTFESLAQNNTGEILENMLWEAKIGFIMDSISTNMPFHFIVTSYKLKLLRNKNQ ems_3hC_1642_000000001_0001__18__I
NAEEILEKATLIAIEAWMLAKDEEVKKLVRTLARQVRKLLSNNDDDSAKSVLDTLGSVLEDLKS ANPYISVANIMLQNYVKQREKYNYDTLKEQFTFIKNASTSIVYMQFANFMNIDNSLSPVIRYQKLYRRSINIISINNINNNEATVTFESLAQNNTGEILENMLWEAKIGFIMDSISTNMPFHFIVTSYKLKLLRNKNQ ems_3hC_1642_000000001_0001__56__G
NAEEILEKATLIAIEAWMLAKDEEVKKLVCTLARQVRKLLSNNDDDSAKSVLDTLKSVLEDLKS ANPYISVANIMLQNYVKQREKYNYDTLKEQFTFIKNASTSIVYMQFANFMNIDNSLSPVIRYQKLYRRSINIISINNINNNEATVTFESLAQNNTGEILENMLWEAKIGFIMDSISTNMPFHFIVTSYKLKLLRNKNQ ems_3hC_1642_000000001_0001__30__C
NAEEILEKATLIAIEAWMLAKDEEVKKLVRTLARQVRKLLSNNDDDSAKSVLDTLKRVLEDLKS ANPYISVANIMLQNYVKQREKYNYDTLKEQFTFIKNASTSIVYMQFANFMNIDNSLSPVIRYQKLYRRSINIISINNINNNEATVTFESLAQNNTGEILENMLWEAKIGFIMDSISTNMPFHFIVTSYKLKLLRNKNQ ems_3hC_1642_000000001_0001__57__R
NAEEILEKATLIAIEAWMLAKDEEVKKLVRTLARQVRKLLSNNDDDSAKSVLDTLKSVLEDLKV ANPYISVANIMLQNYVKQREKYNYDTLKEQFTFIKNASTSIVYMQFANFMNIDNSLSPVIRYQKLYRRSINIISINNINNNEATVTFESLAQNNTGEILENMLWEAKIGFIMDSISTNMPFHFIVTSYKLKLLRNKNQ ems_3hC_1642_000000001_0001__64__V
NAEEILEKATAIAIEAWMLAKDEEVKKLVRTLARQVRKLLSNNDDDSAKSVLDTLKSVLEDLKS ANPYISVANIMLQNYVKQREKYNYDTLKEQFTFIKNASTSIVYMQFANFMNIDNSLSPVIRYQKLYRRSINIISINNINNNEATVTFESLAQNNTGEILENMLWEAKIGFIMDSISTNMPFHFIVTSYKLKLLRNKNQ ems_3hC_1642_000000001_0001__11__A
NAEEILEKATLIAIEAWMLAKDEEVKKLVRTLARQVRKLLSNNDDGSAKSVLDTLKSVLEDLKS ANPYISVANIMLQNYVKQREKYNYDTLKEQFTFIKNASTSIVYMQFANFMNIDNSLSPVIRYQKLYRRSINIISINNINNNEATVTFESLAQNNTGEILENMLWEAKIGFIMDSISTNMPFHFIVTSYKLKLLRNKNQ ems_3hC_1642_000000001_0001__46__G
NAEEILEKATLIAIEAWMLAKDEEVKKLERTLARQVRKLLSNNDDDSAKSVLDTLKSVLEDLKS ANPYISVANIMLQNYVKQREKYNYDTLKEQFTFIKNASTSIVYMQFANFMNIDNSLSPVIRYQKLYRRSINIISINNINNNEATVTFESLAQNNTGEILENMLWEAKIGFIMDSISTNMPFHFIVTSYKLKLLRNKNQ ems_3hC_1642_000000001_0001__29__E
NAEEILEKATLIAIEAWMLAKDEEVKKLVRTLARQVRKLLSNNDDDSAKSVLDTLKSVLEDVKS ANPYISVANIMLQNYVKQREKYNYDTLKEQFTFIKNASTSIVYMQFANFMNIDNSLSPVIRYQKLYRRSINIISINNINNNEATVTFESLAQNNTGEILENMLWEAKIGFIMDSISTNMPFHFIVTSYKLKLLRNKNQ ems_3hC_1642_000000001_0001__62__V
NAEEILEKATLIAIEAWMLAKDEEVKKLVRTLARQVRKLLSNNDDDSAKSVLDTLPSVLEDLKS ANPYISVANIMLQNYVKQREKYNYDTLKEQFTFIKNASTSIVYMQFANFMNIDNSLSPVIRYQKLYRRSINIISINNINNNEATVTFESLAQNNTGEILENMLWEAKIGFIMDSISTNMPFHFIVTSYKLKLLRNKNQ ems_3hC_1642_000000001_0001__56__P
NANEILEKATLIAIEAWMLAKDEEVKKLVRTLARQVRKLLSNNDDDSAKSVLDTLKSVLEDLKS ANPYISVANIMLQNYVKQREKYNYDTLKEQFTFIKNASTSIVYMQFANFMNIDNSLSPVIRYQKLYRRSINIISINNINNNEATVTFESLAQNNTGEILENMLWEAKIGFIMDSISTNMPFHFIVTSYKLKLLRNKNQ ems_3hC_1642_000000001_0001__3__N
NAGEILEKATLIAIEAWMLAKDEEVKKLVRTLARQVRKLLSNNDDDSAKSVLDTLKSVLEDLKS ANPYISVANIMLQNYVKQREKYNYDTLKEQFTFIKNASTSIVYMQFANFMNIDNSLSPVIRYQKLYRRSINIISINNINNNEATVTFESLAQNNTGEILENMLWEAKIGFIMDSISTNMPFHFIVTSYKLKLLRNKNQ ems_3hC_1642_000000001_0001__3__G
NAEEILEKATLIAIEAWMLAKDEEVKKLVRTLARQVRKLLSNNDDDSAKSVLDWLKSVLEDLKS ANPYISVANIMLQNYVKQREKYNYDTLKEQFTFIKNASTSIVYMQFANFMNIDNSLSPVIRYQKLYRRSINIISINNINNNEATVTFESLAQNNTGEILENMLWEAKIGFIMDSISTNMPFHFIVTSYKLKLLRNKNQ ems_3hC_1642_000000001_0001__54__W
NAEYILEKATLIAIEAWMLAKDEEVKKLVRTLARQVRKLLSNNDDDSAKSVLDTLKSVLEDLKS ANPYISVANIMLQNYVKQREKYNYDTLKEQFTFIKNASTSIVYMQFANFMNIDNSLSPVIRYQKLYRRSINIISINNINNNEATVTFESLAQNNTGEILENMLWEAKIGFIMDSISTNMPFHFIVTSYKLKLLRNKNQ ems_3hC_1642_000000001_0001__4__Y
NAEEILEKATLIAIEAWMLAKDEEVKKLVRTLARQVRKLLSCNDDDSAKSVLDTLKSVLEDLKS ANPYISVANIMLQNYVKQREKYNYDTLKEQFTFIKNASTSIVYMQFANFMNIDNSLSPVIRYQKLYRRSINIISINNINNNEATVTFESLAQNNTGEILENMLWEAKIGFIMDSISTNMPFHFIVTSYKLKLLRNKNQ ems_3hC_1642_000000001_0001__42__C
NAEEILEKATLIAIEAWMLAKDEEVKKLVRTLARQVRKLLSNNDDMSAKSVLDTLKSVLEDLKS ANPYISVANIMLQNYVKQREKYNYDTLKEQFTFIKNASTSIVYMQFANFMNIDNSLSPVIRYQKLYRRSINIISINNINNNEATVTFESLAQNNTGEILENMLWEAKIGFIMDSISTNMPFHFIVTSYKLKLLRNKNQ ems_3hC_1642_000000001_0001__46__M
NAEEILEKATLIAIEAWMLAKDEEVKKLVRTLARQVRKLLSNNDDDSAKSVLDTLKSVTEDLKS ANPYISVANIMLQNYVKQREKYNYDTLKEQFTFIKNASTSIVYMQFANFMNIDNSLSPVIRYQKLYRRSINIISINNINNNEATVTFESLAQNNTGEILENMLWEAKIGFIMDSISTNMPFHFIVTSYKLKLLRNKNQ ems_3hC_1642_000000001_0001__59__T
NAEEILEKATLIAIEAWMLAKDEEVKKLVGTLARQVRKLLSNNDDDSAKSVLDTLKSVLEDLKS ANPYISVANIMLQNYVKQREKYNYDTLKEQFTFIKNASTSIVYMQFANFMNIDNSLSPVIRYQKLYRRSINIISINNINNNEATVTFESLAQNNTGEILENMLWEAKIGFIMDSISTNMPFHFIVTSYKLKLLRNKNQ ems_3hC_1642_000000001_0001__30__G
NAEEILEKATLIAIEAWMLAKDEEVKKLVRTLARQPRKLLSNNDDDSAKSVLDTLKSVLEDLKS ANPYISVANIMLQNYVKQREKYNYDTLKEQFTFIKNASTSIVYMQFANFMNIDNSLSPVIRYQKLYRRSINIISINNINNNEATVTFESLAQNNTGEILENMLWEAKIGFIMDSISTNMPFHFIVTSYKLKLLRNKNQ ems_3hC_1642_000000001_0001__36__P
NAEEILEKATLIAIEAWMLAKDEEVKKLVRTLARQVRKLISNNDDDSAKSVLDTLKSVLEDLKS ANPYISVANIMLQNYVKQREKYNYDTLKEQFTFIKNASTSIVYMQFANFMNIDNSLSPVIRYQKLYRRSINIISINNINNNEATVTFESLAQNNTGEILENMLWEAKIGFIMDSISTNMPFHFIVTSYKLKLLRNKNQ ems_3hC_1642_000000001_0001__40__I
NAEEILEKATLIAIEAVMLAKDEEVKKLVRTLARQVRKLLSNNDDDSAKSVLDTLKSVLEDLKS ANPYISVANIMLQNYVKQREKYNYDTLKEQFTFIKNASTSIVYMQFANFMNIDNSLSPVIRYQKLYRRSINIISINNINNNEATVTFESLAQNNTGEILENMLWEAKIGFIMDSISTNMPFHFIVTSYKLKLLRNKNQ ems_3hC_1642_000000001_0001__17__V
NAEEILEKATLIAIEAWMLAKDEEVKKLVRTLARQVRKLLRNNDDDSAKSVLDTLKSVLEDLKS ANPYISVANIMLQNYVKQREKYNYDTLKEQFTFIKNASTSIVYMQFANFMNIDNSLSPVIRYQKLYRRSINIISINNINNNEATVTFESLAQNNTGEILENMLWEAKIGFIMDSISTNMPFHFIVTSYKLKLLRNKNQ ems_3hC_1642_000000001_0001__41__R
NAEEILEKATLIAIEAWMLAKDEEVKKLVRTLARQVRKLLSNNDDDSAKSVLDTLKSVLYDLKS ANPYISVANIMLQNYVKQREKYNYDTLKEQFTFIKNASTSIVYMQFANFMNIDNSLSPVIRYQKLYRRSINIISINNINNNEATVTFESLAQNNTGEILENMLWEAKIGFIMDSISTNMPFHFIVTSYKLKLLRNKNQ ems_3hC_1642_000000001_0001__60__Y
NAEIILEKATLIAIEAWMLAKDEEVKKLVRTLARQVRKLLSNNDDDSAKSVLDTLKSVLEDLKS ANPYISVANIMLQNYVKQREKYNYDTLKEQFTFIKNASTSIVYMQFANFMNIDNSLSPVIRYQKLYRRSINIISINNINNNEATVTFESLAQNNTGEILENMLWEAKIGFIMDSISTNMPFHFIVTSYKLKLLRNKNQ ems_3hC_1642_000000001_0001__4__I
NAEEILEKATLIAIEAWMLAKDEEVKKLVRTLARQVRKLLSNNDDDSAKSVWDTLKSVLEDLKS ANPYISVANIMLQNYVKQREKYNYDTLKEQFTFIKNASTSIVYMQFANFMNIDNSLSPVIRYQKLYRRSINIISINNINNNEATVTFESLAQNNTGEILENMLWEAKIGFIMDSISTNMPFHFIVTSYKLKLLRNKNQ ems_3hC_1642_000000001_0001__52__W
NAEEILEKATLIAIEAWMLAKDEEVKKLVRTLARQVRKLLSNNDDDSAKSVLDTLKSVLEDMKS ANPYISVANIMLQNYVKQREKYNYDTLKEQFTFIKNASTSIVYMQFANFMNIDNSLSPVIRYQKLYRRSINIISINNINNNEATVTFESLAQNNTGEILENMLWEAKIGFIMDSISTNMPFHFIVTSYKLKLLRNKNQ ems_3hC_1642_000000001_0001__62__M
NAEEILEKATLMAIEAWMLAKDEEVKKLVRTLARQVRKLLSNNDDDSAKSVLDTLKSVLEDLKS ANPYISVANIMLQNYVKQREKYNYDTLKEQFTFIKNASTSIVYMQFANFMNIDNSLSPVIRYQKLYRRSINIISINNINNNEATVTFESLAQNNTGEILENMLWEAKIGFIMDSISTNMPFHFIVTSYKLKLLRNKNQ ems_3hC_1642_000000001_0001__12__M
NAEEILEQATLIAIEAWMLAKDEEVKKLVRTLARQVRKLLSNNDDDSAKSVLDTLKSVLEDLKS ANPYISVANIMLQNYVKQREKYNYDTLKEQFTFIKNASTSIVYMQFANFMNIDNSLSPVIRYQKLYRRSINIISINNINNNEATVTFESLAQNNTGEILENMLWEAKIGFIMDSISTNMPFHFIVTSYKLKLLRNKNQ ems_3hC_1642_000000001_0001__8__Q
NAEEILEKATLIAIEAWMLAKDEEVKKLVRTLARQVVKLLSNNDDDSAKSVLDTLKSVLEDLKS ANPYISVANIMLQNYVKQREKYNYDTLKEQFTFIKNASTSIVYMQFANFMNIDNSLSPVIRYQKLYRRSINIISINNINNNEATVTFESLAQNNTGEILENMLWEAKIGFIMDSISTNMPFHFIVTSYKLKLLRNKNQ ems_3hC_1642_000000001_0001__37__V
NAEEIAEKATLIAIEAWMLAKDEEVKKLVRTLARQVRKLLSNNDDDSAKSVLDTLKSVLEDLKS ANPYISVANIMLQNYVKQREKYNYDTLKEQFTFIKNASTSIVYMQFANFMNIDNSLSPVIRYQKLYRRSINIISINNINNNEATVTFESLAQNNTGEILENMLWEAKIGFIMDSISTNMPFHFIVTSYKLKLLRNKNQ ems_3hC_1642_000000001_0001__6__A
NAEEILEKATLIAIEAWMLAKDEEVKKLHRTLARQVRKLLSNNDDDSAKSVLDTLKSVLEDLKS ANPYISVANIMLQNYVKQREKYNYDTLKEQFTFIKNASTSIVYMQFANFMNIDNSLSPVIRYQKLYRRSINIISINNINNNEATVTFESLAQNNTGEILENMLWEAKIGFIMDSISTNMPFHFIVTSYKLKLLRNKNQ ems_3hC_1642_000000001_0001__29__H
NAEEILEKATLIAIEAWMLAKDEEVKKLVRTLARQVRKLLDNNDDDSAKSVLDTLKSVLEDLKS ANPYISVANIMLQNYVKQREKYNYDTLKEQFTFIKNASTSIVYMQFANFMNIDNSLSPVIRYQKLYRRSINIISINNINNNEATVTFESLAQNNTGEILENMLWEAKIGFIMDSISTNMPFHFIVTSYKLKLLRNKNQ ems_3hC_1642_000000001_0001__41__D
NAEEILEKATLIAIEAWMLAKDEEVKKYVRTLARQVRKLLSNNDDDSAKSVLDTLKSVLEDLKS ANPYISVANIMLQNYVKQREKYNYDTLKEQFTFIKNASTSIVYMQFANFMNIDNSLSPVIRYQKLYRRSINIISINNINNNEATVTFESLAQNNTGEILENMLWEAKIGFIMDSISTNMPFHFIVTSYKLKLLRNKNQ ems_3hC_1642_000000001_0001__28__Y
NAEEILEKATLIAIEAWMLAKDEEVKKWVRTLARQVRKLLSNNDDDSAKSVLDTLKSVLEDLKS ANPYISVANIMLQNYVKQREKYNYDTLKEQFTFIKNASTSIVYMQFANFMNIDNSLSPVIRYQKLYRRSINIISINNINNNEATVTFESLAQNNTGEILENMLWEAKIGFIMDSISTNMPFHFIVTSYKLKLLRNKNQ ems_3hC_1642_000000001_0001__28__W
NAEEILEKATLIAIEAWMLAKDEEVKKLVRTLARQVRKLLSNNDDDSAKSVLDTLKVVLEDLKS ANPYISVANIMLQNYVKQREKYNYDTLKEQFTFIKNASTSIVYMQFANFMNIDNSLSPVIRYQKLYRRSINIISINNINNNEATVTFESLAQNNTGEILENMLWEAKIGFIMDSISTNMPFHFIVTSYKLKLLRNKNQ ems_3hC_1642_000000001_0001__57__V
NAEEILEKATLIAIEAWMLAKDEEVKKLVRTLARQVRKLLSNNDDDSAKSDLDTLKSVLEDLKS ANPYISVANIMLQNYVKQREKYNYDTLKEQFTFIKNASTSIVYMQFANFMNIDNSLSPVIRYQKLYRRSINIISINNINNNEATVTFESLAQNNTGEILENMLWEAKIGFIMDSISTNMPFHFIVTSYKLKLLRNKNQ ems_3hC_1642_000000001_0001__51__D
NAEEILEKATLIAIEAWMLAKNEEVKKLVRTLARQVRKLLSNNDDDSAKSVLDTLKSVLEDLKS ANPYISVANIMLQNYVKQREKYNYDTLKEQFTFIKNASTSIVYMQFANFMNIDNSLSPVIRYQKLYRRSINIISINNINNNEATVTFESLAQNNTGEILENMLWEAKIGFIMDSISTNMPFHFIVTSYKLKLLRNKNQ ems_3hC_1642_000000001_0001__22__N
NAEEILEKATLIAIEAWMLAKDEEVKKLVRTLARQVRKLLMNNDDDSAKSVLDTLKSVLEDLKS ANPYISVANIMLQNYVKQREKYNYDTLKEQFTFIKNASTSIVYMQFANFMNIDNSLSPVIRYQKLYRRSINIISINNINNNEATVTFESLAQNNTGEILENMLWEAKIGFIMDSISTNMPFHFIVTSYKLKLLRNKNQ ems_3hC_1642_000000001_0001__41__M
NAEEILEKATLIAIEAWMLAKDEEVKMLVRTLARQVRKLLSNNDDDSAKSVLDTLKSVLEDLKS ANPYISVANIMLQNYVKQREKYNYDTLKEQFTFIKNASTSIVYMQFANFMNIDNSLSPVIRYQKLYRRSINIISINNINNNEATVTFESLAQNNTGEILENMLWEAKIGFIMDSISTNMPFHFIVTSYKLKLLRNKNQ ems_3hC_1642_000000001_0001__27__M
NAEEILEKATLIAIEAWMLAKDEEVKKLVRTLARQVRKLLSNNDDDSAKSVLDTLKSVLEDDKS ANPYISVANIMLQNYVKQREKYNYDTLKEQFTFIKNASTSIVYMQFANFMNIDNSLSPVIRYQKLYRRSINIISINNINNNEATVTFESLAQNNTGEILENMLWEAKIGFIMDSISTNMPFHFIVTSYKLKLLRNKNQ ems_3hC_1642_000000001_0001__62__D
NAEEILEKATLIAIEAWMLAKDEEVKKLVRTLARQVRKLLSNNDDDSAKSNLDTLKSVLEDLKS ANPYISVANIMLQNYVKQREKYNYDTLKEQFTFIKNASTSIVYMQFANFMNIDNSLSPVIRYQKLYRRSINIISINNINNNEATVTFESLAQNNTGEILENMLWEAKIGFIMDSISTNMPFHFIVTSYKLKLLRNKNQ ems_3hC_1642_000000001_0001__51__N
NAEEILEKATLIAIEWWMLAKDEEVKKLVRTLARQVRKLLSNNDDDSAKSVLDTLKSVLEDLKS ANPYISVANIMLQNYVKQREKYNYDTLKEQFTFIKNASTSIVYMQFANFMNIDNSLSPVIRYQKLYRRSINIISINNINNNEATVTFESLAQNNTGEILENMLWEAKIGFIMDSISTNMPFHFIVTSYKLKLLRNKNQ ems_3hC_1642_000000001_0001__16__W
SAEEILEKATLIAIEAWMLAKDEEVKKLVRTLARQVRKLLSNNDDDSAKSVLDTLKSVLEDLKS ANPYISVANIMLQNYVKQREKYNYDTLKEQFTFIKNASTSIVYMQFANFMNIDNSLSPVIRYQKLYRRSINIISINNINNNEATVTFESLAQNNTGEILENMLWEAKIGFIMDSISTNMPFHFIVTSYKLKLLRNKNQ ems_3hC_1642_000000001_0001__1__S
NAEEILEKATLIAIEAWMLAKDEEVKKLVRTLARQVRKLLSNNDDDSAKSVLDTLKSVLEDIKS ANPYISVANIMLQNYVKQREKYNYDTLKEQFTFIKNASTSIVYMQFANFMNIDNSLSPVIRYQKLYRRSINIISINNINNNEATVTFESLAQNNTGEILENMLWEAKIGFIMDSISTNMPFHFIVTSYKLKLLRNKNQ ems_3hC_1642_000000001_0001__62__I
NAEEILEKATLIAIEAWMLAKDEEVKKLVRTLAEQVRKLLSNNDDDSAKSVLDTLKSVLEDLKS ANPYISVANIMLQNYVKQREKYNYDTLKEQFTFIKNASTSIVYMQFANFMNIDNSLSPVIRYQKLYRRSINIISINNINNNEATVTFESLAQNNTGEILENMLWEAKIGFIMDSISTNMPFHFIVTSYKLKLLRNKNQ ems_3hC_1642_000000001_0001__34__E
NAEEILEKATLIAIEAWMLAKDEEVGKLVRTLARQVRKLLSNNDDDSAKSVLDTLKSVLEDLKS ANPYISVANIMLQNYVKQREKYNYDTLKEQFTFIKNASTSIVYMQFANFMNIDNSLSPVIRYQKLYRRSINIISINNINNNEATVTFESLAQNNTGEILENMLWEAKIGFIMDSISTNMPFHFIVTSYKLKLLRNKNQ ems_3hC_1642_000000001_0001__26__G
NAEEILEKATLIAIEAWMLAKDEEVKKLVRTLARQVRKLLSNNDDDSATSVLDTLKSVLEDLKS ANPYISVANIMLQNYVKQREKYNYDTLKEQFTFIKNASTSIVYMQFANFMNIDNSLSPVIRYQKLYRRSINIISINNINNNEATVTFESLAQNNTGEILENMLWEAKIGFIMDSISTNMPFHFIVTSYKLKLLRNKNQ ems_3hC_1642_000000001_0001__49__T
NAEEILEKATLIAIEAWMLAKDEEVKKLVRTLARQVTKLLSNNDDDSAKSVLDTLKSVLEDLKS ANPYISVANIMLQNYVKQREKYNYDTLKEQFTFIKNASTSIVYMQFANFMNIDNSLSPVIRYQKLYRRSINIISINNINNNEATVTFESLAQNNTGEILENMLWEAKIGFIMDSISTNMPFHFIVTSYKLKLLRNKNQ ems_3hC_1642_000000001_0001__37__T
NAEEILEKATLIAIEAWMLAKDEEVKKLVRTLARQVRKLLSNNDDDSAKSVLDYLKSVLEDLKS ANPYISVANIMLQNYVKQREKYNYDTLKEQFTFIKNASTSIVYMQFANFMNIDNSLSPVIRYQKLYRRSINIISINNINNNEATVTFESLAQNNTGEILENMLWEAKIGFIMDSISTNMPFHFIVTSYKLKLLRNKNQ ems_3hC_1642_000000001_0001__54__Y
NAEEILEKATLIAIEAWMLAKDEEVKKLVRTLARQVRKLLSNNDDDSAKSVLDTLKSVKEDLKS ANPYISVANIMLQNYVKQREKYNYDTLKEQFTFIKNASTSIVYMQFANFMNIDNSLSPVIRYQKLYRRSINIISINNINNNEATVTFESLAQNNTGEILENMLWEAKIGFIMDSISTNMPFHFIVTSYKLKLLRNKNQ ems_3hC_1642_000000001_0001__59__K
NAESILEKATLIAIEAWMLAKDEEVKKLVRTLARQVRKLLSNNDDDSAKSVLDTLKSVLEDLKS ANPYISVANIMLQNYVKQREKYNYDTLKEQFTFIKNASTSIVYMQFANFMNIDNSLSPVIRYQKLYRRSINIISINNINNNEATVTFESLAQNNTGEILENMLWEAKIGFIMDSISTNMPFHFIVTSYKLKLLRNKNQ ems_3hC_1642_000000001_0001__4__S
NAEEILEWATLIAIEAWMLAKDEEVKKLVRTLARQVRKLLSNNDDDSAKSVLDTLKSVLEDLKS ANPYISVANIMLQNYVKQREKYNYDTLKEQFTFIKNASTSIVYMQFANFMNIDNSLSPVIRYQKLYRRSINIISINNINNNEATVTFESLAQNNTGEILENMLWEAKIGFIMDSISTNMPFHFIVTSYKLKLLRNKNQ ems_3hC_1642_000000001_0001__8__W
NAEEILEKATLIAIEAWMLAKDEEVKKLVRTLARQVRKLLSNNDDDSAKSVLDTLKQVLEDLKS ANPYISVANIMLQNYVKQREKYNYDTLKEQFTFIKNASTSIVYMQFANFMNIDNSLSPVIRYQKLYRRSINIISINNINNNEATVTFESLAQNNTGEILENMLWEAKIGFIMDSISTNMPFHFIVTSYKLKLLRNKNQ ems_3hC_1642_000000001_0001__57__Q
NAEEILEKATLIAIELWMLAKDEEVKKLVRTLARQVRKLLSNNDDDSAKSVLDTLKSVLEDLKS ANPYISVANIMLQNYVKQREKYNYDTLKEQFTFIKNASTSIVYMQFANFMNIDNSLSPVIRYQKLYRRSINIISINNINNNEATVTFESLAQNNTGEILENMLWEAKIGFIMDSISTNMPFHFIVTSYKLKLLRNKNQ ems_3hC_1642_000000001_0001__16__L
NAEEILEKATLIAIEAWMLAKDEEVKKLVRTLARMVRKLLSNNDDDSAKSVLDTLKSVLEDLKS ANPYISVANIMLQNYVKQREKYNYDTLKEQFTFIKNASTSIVYMQFANFMNIDNSLSPVIRYQKLYRRSINIISINNINNNEATVTFESLAQNNTGEILENMLWEAKIGFIMDSISTNMPFHFIVTSYKLKLLRNKNQ ems_3hC_1642_000000001_0001__35__M
NAEEILEKATLIAIEAWMLAKDEEVTKLVRTLARQVRKLLSNNDDDSAKSVLDTLKSVLEDLKS ANPYISVANIMLQNYVKQREKYNYDTLKEQFTFIKNASTSIVYMQFANFMNIDNSLSPVIRYQKLYRRSINIISINNINNNEATVTFESLAQNNTGEILENMLWEAKIGFIMDSISTNMPFHFIVTSYKLKLLRNKNQ ems_3hC_1642_000000001_0001__26__T
NAEENLEKATLIAIEAWMLAKDEEVKKLVRTLARQVRKLLSNNDDDSAKSVLDTLKSVLEDLKS ANPYISVANIMLQNYVKQREKYNYDTLKEQFTFIKNASTSIVYMQFANFMNIDNSLSPVIRYQKLYRRSINIISINNINNNEATVTFESLAQNNTGEILENMLWEAKIGFIMDSISTNMPFHFIVTSYKLKLLRNKNQ ems_3hC_1642_000000001_0001__5__N
NAEEILEKATLIAIEAWMLAMDEEVKKLVRTLARQVRKLLSNNDDDSAKSVLDTLKSVLEDLKS ANPYISVANIMLQNYVKQREKYNYDTLKEQFTFIKNASTSIVYMQFANFMNIDNSLSPVIRYQKLYRRSINIISINNINNNEATVTFESLAQNNTGEILENMLWEAKIGFIMDSISTNMPFHFIVTSYKLKLLRNKNQ ems_3hC_1642_000000001_0001__21__M
NAEEILEKATLIAIEAWMLAKDEEVKKLVRTLARQVDKLLSNNDDDSAKSVLDTLKSVLEDLKS ANPYISVANIMLQNYVKQREKYNYDTLKEQFTFIKNASTSIVYMQFANFMNIDNSLSPVIRYQKLYRRSINIISINNINNNEATVTFESLAQNNTGEILENMLWEAKIGFIMDSISTNMPFHFIVTSYKLKLLRNKNQ ems_3hC_1642_000000001_0001__37__D
NAEEILEKATLIAIEAQMLAKDEEVKKLVRTLARQVRKLLSNNDDDSAKSVLDTLKSVLEDLKS ANPYISVANIMLQNYVKQREKYNYDTLKEQFTFIKNASTSIVYMQFANFMNIDNSLSPVIRYQKLYRRSINIISINNINNNEATVTFESLAQNNTGEILENMLWEAKIGFIMDSISTNMPFHFIVTSYKLKLLRNKNQ ems_3hC_1642_000000001_0001__17__Q
NAEEILEKATLIAIEAWMLAKDEEVKKLVITLARQVRKLLSNNDDDSAKSVLDTLKSVLEDLKS ANPYISVANIMLQNYVKQREKYNYDTLKEQFTFIKNASTSIVYMQFANFMNIDNSLSPVIRYQKLYRRSINIISINNINNNEATVTFESLAQNNTGEILENMLWEAKIGFIMDSISTNMPFHFIVTSYKLKLLRNKNQ ems_3hC_1642_000000001_0001__30__I
NAEEILEKATPIAIEAWMLAKDEEVKKLVRTLARQVRKLLSNNDDDSAKSVLDTLKSVLEDLKS ANPYISVANIMLQNYVKQREKYNYDTLKEQFTFIKNASTSIVYMQFANFMNIDNSLSPVIRYQKLYRRSINIISINNINNNEATVTFESLAQNNTGEILENMLWEAKIGFIMDSISTNMPFHFIVTSYKLKLLRNKNQ ems_3hC_1642_000000001_0001__11__P
NAEEIDEKATLIAIEAWMLAKDEEVKKLVRTLARQVRKLLSNNDDDSAKSVLDTLKSVLEDLKS ANPYISVANIMLQNYVKQREKYNYDTLKEQFTFIKNASTSIVYMQFANFMNIDNSLSPVIRYQKLYRRSINIISINNINNNEATVTFESLAQNNTGEILENMLWEAKIGFIMDSISTNMPFHFIVTSYKLKLLRNKNQ ems_3hC_1642_000000001_0001__6__D
NAEEILEKATLIAIEAWMLAKDEEVKKLVRTLARQVRKLLSNNDNDSAKSVLDTLKSVLEDLKS ANPYISVANIMLQNYVKQREKYNYDTLKEQFTFIKNASTSIVYMQFANFMNIDNSLSPVIRYQKLYRRSINIISINNINNNEATVTFESLAQNNTGEILENMLWEAKIGFIMDSISTNMPFHFIVTSYKLKLLRNKNQ ems_3hC_1642_000000001_0001__45__N
NAEEILEKATLIAIEAWMLAKDEEVKKLVRTLARQVRKLLSNNDADSAKSVLDTLKSVLEDLKS ANPYISVANIMLQNYVKQREKYNYDTLKEQFTFIKNASTSIVYMQFANFMNIDNSLSPVIRYQKLYRRSINIISINNINNNEATVTFESLAQNNTGEILENMLWEAKIGFIMDSISTNMPFHFIVTSYKLKLLRNKNQ ems_3hC_1642_000000001_0001__45__A
NAEEILEKATLIAIEACMLAKDEEVKKLVRTLARQVRKLLSNNDDDSAKSVLDTLKSVLEDLKS ANPYISVANIMLQNYVKQREKYNYDTLKEQFTFIKNASTSIVYMQFANFMNIDNSLSPVIRYQKLYRRSINIISINNINNNEATVTFESLAQNNTGEILENMLWEAKIGFIMDSISTNMPFHFIVTSYKLKLLRNKNQ ems_3hC_1642_000000001_0001__17__C
NAEFILEKATLIAIEAWMLAKDEEVKKLVRTLARQVRKLLSNNDDDSAKSVLDTLKSVLEDLKS ANPYISVANIMLQNYVKQREKYNYDTLKEQFTFIKNASTSIVYMQFANFMNIDNSLSPVIRYQKLYRRSINIISINNINNNEATVTFESLAQNNTGEILENMLWEAKIGFIMDSISTNMPFHFIVTSYKLKLLRNKNQ ems_3hC_1642_000000001_0001__4__F
NAEEILEKATLIAIEAWMLAKDEEVKKLVRTLQRQVRKLLSNNDDDSAKSVLDTLKSVLEDLKS ANPYISVANIMLQNYVKQREKYNYDTLKEQFTFIKNASTSIVYMQFANFMNIDNSLSPVIRYQKLYRRSINIISINNINNNEATVTFESLAQNNTGEILENMLWEAKIGFIMDSISTNMPFHFIVTSYKLKLLRNKNQ ems_3hC_1642_000000001_0001__33__Q
NAEEILEKATLIAIEAWMLAKAEEVKKLVRTLARQVRKLLSNNDDDSAKSVLDTLKSVLEDLKS ANPYISVANIMLQNYVKQREKYNYDTLKEQFTFIKNASTSIVYMQFANFMNIDNSLSPVIRYQKLYRRSINIISINNINNNEATVTFESLAQNNTGEILENMLWEAKIGFIMDSISTNMPFHFIVTSYKLKLLRNKNQ ems_3hC_1642_000000001_0001__22__A
NAEEILEKATLIAIEAWMLAKDEEVKKLVRTLARQVRKLLSNNDDDSAKYVLDTLKSVLEDLKS ANPYISVANIMLQNYVKQREKYNYDTLKEQFTFIKNASTSIVYMQFANFMNIDNSLSPVIRYQKLYRRSINIISINNINNNEATVTFESLAQNNTGEILENMLWEAKIGFIMDSISTNMPFHFIVTSYKLKLLRNKNQ ems_3hC_1642_000000001_0001__50__Y
NDEEILEKATLIAIEAWMLAKDEEVKKLVRTLARQVRKLLSNNDDDSAKSVLDTLKSVLEDLKS ANPYISVANIMLQNYVKQREKYNYDTLKEQFTFIKNASTSIVYMQFANFMNIDNSLSPVIRYQKLYRRSINIISINNINNNEATVTFESLAQNNTGEILENMLWEAKIGFIMDSISTNMPFHFIVTSYKLKLLRNKNQ ems_3hC_1642_000000001_0001__2__D
NAEEILEKATLIAVEAWMLAKDEEVKKLVRTLARQVRKLLSNNDDDSAKSVLDTLKSVLEDLKS ANPYISVANIMLQNYVKQREKYNYDTLKEQFTFIKNASTSIVYMQFANFMNIDNSLSPVIRYQKLYRRSINIISINNINNNEATVTFESLAQNNTGEILENMLWEAKIGFIMDSISTNMPFHFIVTSYKLKLLRNKNQ ems_3hC_1642_000000001_0001__14__V
NAEEILEPATLIAIEAWMLAKDEEVKKLVRTLARQVRKLLSNNDDDSAKSVLDTLKSVLEDLKS ANPYISVANIMLQNYVKQREKYNYDTLKEQFTFIKNASTSIVYMQFANFMNIDNSLSPVIRYQKLYRRSINIISINNINNNEATVTFESLAQNNTGEILENMLWEAKIGFIMDSISTNMPFHFIVTSYKLKLLRNKNQ ems_3hC_1642_000000001_0001__8__P
NAEEILEKATLIAIEAWMLAKDEMVKKLVRTLARQVRKLLSNNDDDSAKSVLDTLKSVLEDLKS ANPYISVANIMLQNYVKQREKYNYDTLKEQFTFIKNASTSIVYMQFANFMNIDNSLSPVIRYQKLYRRSINIISINNINNNEATVTFESLAQNNTGEILENMLWEAKIGFIMDSISTNMPFHFIVTSYKLKLLRNKNQ ems_3hC_1642_000000001_0001__24__M
NAEEILEKATLIAIEAWMLAKDEWVKKLVRTLARQVRKLLSNNDDDSAKSVLDTLKSVLEDLKS ANPYISVANIMLQNYVKQREKYNYDTLKEQFTFIKNASTSIVYMQFANFMNIDNSLSPVIRYQKLYRRSINIISINNINNNEATVTFESLAQNNTGEILENMLWEAKIGFIMDSISTNMPFHFIVTSYKLKLLRNKNQ ems_3hC_1642_000000001_0001__24__W
NAEEISEKATLIAIEAWMLAKDEEVKKLVRTLARQVRKLLSNNDDDSAKSVLDTLKSVLEDLKS ANPYISVANIMLQNYVKQREKYNYDTLKEQFTFIKNASTSIVYMQFANFMNIDNSLSPVIRYQKLYRRSINIISINNINNNEATVTFESLAQNNTGEILENMLWEAKIGFIMDSISTNMPFHFIVTSYKLKLLRNKNQ ems_3hC_1642_000000001_0001__6__S
NAEEILEKATLIAIEAWMLAKDEEVKKLVRTLARQVRKLLSNNDDDPAKSVLDTLKSVLEDLKS ANPYISVANIMLQNYVKQREKYNYDTLKEQFTFIKNASTSIVYMQFANFMNIDNSLSPVIRYQKLYRRSINIISINNINNNEATVTFESLAQNNTGEILENMLWEAKIGFIMDSISTNMPFHFIVTSYKLKLLRNKNQ ems_3hC_1642_000000001_0001__47__P
NAEEILEKATLIAIEAWMLAKDEEVKKLVRTLARQVRLLLSNNDDDSAKSVLDTLKSVLEDLKS ANPYISVANIMLQNYVKQREKYNYDTLKEQFTFIKNASTSIVYMQFANFMNIDNSLSPVIRYQKLYRRSINIISINNINNNEATVTFESLAQNNTGEILENMLWEAKIGFIMDSISTNMPFHFIVTSYKLKLLRNKNQ ems_3hC_1642_000000001_0001__38__L
NAEEILEKATLIAIEAWMLAKDEEVKKFVRTLARQVRKLLSNNDDDSAKSVLDTLKSVLEDLKS ANPYISVANIMLQNYVKQREKYNYDTLKEQFTFIKNASTSIVYMQFANFMNIDNSLSPVIRYQKLYRRSINIISINNINNNEATVTFESLAQNNTGEILENMLWEAKIGFIMDSISTNMPFHFIVTSYKLKLLRNKNQ ems_3hC_1642_000000001_0001__28__F
NAEEILEKTTLIAIEAWMLAKDEEVKKLVRTLARQVRKLLSNNDDDSAKSVLDTLKSVLEDLKS ANPYISVANIMLQNYVKQREKYNYDTLKEQFTFIKNASTSIVYMQFANFMNIDNSLSPVIRYQKLYRRSINIISINNINNNEATVTFESLAQNNTGEILENMLWEAKIGFIMDSISTNMPFHFIVTSYKLKLLRNKNQ ems_3hC_1642_000000001_0001__9__T
NAEEILEKATLIAIEAWMLAKDEEVKKLVRTLARQVRKLLSNNDDDSAKSVLDTLVSVLEDLKS ANPYISVANIMLQNYVKQREKYNYDTLKEQFTFIKNASTSIVYMQFANFMNIDNSLSPVIRYQKLYRRSINIISINNINNNEATVTFESLAQNNTGEILENMLWEAKIGFIMDSISTNMPFHFIVTSYKLKLLRNKNQ ems_3hC_1642_000000001_0001__56__V
NAEEILEKATLIAIEAIMLAKDEEVKKLVRTLARQVRKLLSNNDDDSAKSVLDTLKSVLEDLKS ANPYISVANIMLQNYVKQREKYNYDTLKEQFTFIKNASTSIVYMQFANFMNIDNSLSPVIRYQKLYRRSINIISINNINNNEATVTFESLAQNNTGEILENMLWEAKIGFIMDSISTNMPFHFIVTSYKLKLLRNKNQ ems_3hC_1642_000000001_0001__17__I
NAEEILEKATLIAIEAWMLAEDEEVKKLVRTLARQVRKLLSNNDDDSAKSVLDTLKSVLEDLKS ANPYISVANIMLQNYVKQREKYNYDTLKEQFTFIKNASTSIVYMQFANFMNIDNSLSPVIRYQKLYRRSINIISINNINNNEATVTFESLAQNNTGEILENMLWEAKIGFIMDSISTNMPFHFIVTSYKLKLLRNKNQ ems_3hC_1642_000000001_0001__21__E
NAEEILEKATLIAIEAWMLAKDEEVKKLVRTLARQVRKLLSNNDDDSAKSVLDTLKSVLHDLKS ANPYISVANIMLQNYVKQREKYNYDTLKEQFTFIKNASTSIVYMQFANFMNIDNSLSPVIRYQKLYRRSINIISINNINNNEATVTFESLAQNNTGEILENMLWEAKIGFIMDSISTNMPFHFIVTSYKLKLLRNKNQ ems_3hC_1642_000000001_0001__60__H
NAEEILEKATLIAIEAWMLAKDEEVKKLVRTLARQVRKLLSNNDDDSAKSVLDTLKSKLEDLKS ANPYISVANIMLQNYVKQREKYNYDTLKEQFTFIKNASTSIVYMQFANFMNIDNSLSPVIRYQKLYRRSINIISINNINNNEATVTFESLAQNNTGEILENMLWEAKIGFIMDSISTNMPFHFIVTSYKLKLLRNKNQ ems_3hC_1642_000000001_0001__58__K
NAEEILEKATLIAIEAWMLSKDEEVKKLVRTLARQVRKLLSNNDDDSAKSVLDTLKSVLEDLKS ANPYISVANIMLQNYVKQREKYNYDTLKEQFTFIKNASTSIVYMQFANFMNIDNSLSPVIRYQKLYRRSINIISINNINNNEATVTFESLAQNNTGEILENMLWEAKIGFIMDSISTNMPFHFIVTSYKLKLLRNKNQ ems_3hC_1642_000000001_0001__20__S
NAEEILEKATLIMIEAWMLAKDEEVKKLVRTLARQVRKLLSNNDDDSAKSVLDTLKSVLEDLKS ANPYISVANIMLQNYVKQREKYNYDTLKEQFTFIKNASTSIVYMQFANFMNIDNSLSPVIRYQKLYRRSINIISINNINNNEATVTFESLAQNNTGEILENMLWEAKIGFIMDSISTNMPFHFIVTSYKLKLLRNKNQ ems_3hC_1642_000000001_0001__13__M
NAEEILEKATLIAIEAWMLAKDEEVKKLVRTLARQVRKLLSNNDDDSAKSVLDTLKEVLEDLKS ANPYISVANIMLQNYVKQREKYNYDTLKEQFTFIKNASTSIVYMQFANFMNIDNSLSPVIRYQKLYRRSINIISINNINNNEATVTFESLAQNNTGEILENMLWEAKIGFIMDSISTNMPFHFIVTSYKLKLLRNKNQ ems_3hC_1642_000000001_0001__57__E
NAEEILEKATLIAIEAWMLAKDEEVKKLVRTLARQVRKLLSNNDDDSAKSVLDTLKSVLPDLKS ANPYISVANIMLQNYVKQREKYNYDTLKEQFTFIKNASTSIVYMQFANFMNIDNSLSPVIRYQKLYRRSINIISINNINNNEATVTFESLAQNNTGEILENMLWEAKIGFIMDSISTNMPFHFIVTSYKLKLLRNKNQ ems_3hC_1642_000000001_0001__60__P
NAEEILEKATLIAIEAWMLAKDEEVKKLVRTLARQVRKLLSNNHDDSAKSVLDTLKSVLEDLKS ANPYISVANIMLQNYVKQREKYNYDTLKEQFTFIKNASTSIVYMQFANFMNIDNSLSPVIRYQKLYRRSINIISINNINNNEATVTFESLAQNNTGEILENMLWEAKIGFIMDSISTNMPFHFIVTSYKLKLLRNKNQ ems_3hC_1642_000000001_0001__44__H
RAEEILEKATLIAIEAWMLAKDEEVKKLVRTLARQVRKLLSNNDDDSAKSVLDTLKSVLEDLKS ANPYISVANIMLQNYVKQREKYNYDTLKEQFTFIKNASTSIVYMQFANFMNIDNSLSPVIRYQKLYRRSINIISINNINNNEATVTFESLAQNNTGEILENMLWEAKIGFIMDSISTNMPFHFIVTSYKLKLLRNKNQ ems_3hC_1642_000000001_0001__1__R
NAEEILEKATLIAIEAWMLARDEEVKKLVRTLARQVRKLLSNNDDDSAKSVLDTLKSVLEDLKS ANPYISVANIMLQNYVKQREKYNYDTLKEQFTFIKNASTSIVYMQFANFMNIDNSLSPVIRYQKLYRRSINIISINNINNNEATVTFESLAQNNTGEILENMLWEAKIGFIMDSISTNMPFHFIVTSYKLKLLRNKNQ ems_3hC_1642_000000001_0001__21__R
NAEEIVEKATLIAIEAWMLAKDEEVKKLVRTLARQVRKLLSNNDDDSAKSVLDTLKSVLEDLKS ANPYISVANIMLQNYVKQREKYNYDTLKEQFTFIKNASTSIVYMQFANFMNIDNSLSPVIRYQKLYRRSINIISINNINNNEATVTFESLAQNNTGEILENMLWEAKIGFIMDSISTNMPFHFIVTSYKLKLLRNKNQ ems_3hC_1642_000000001_0001__6__V
NAEEILEKATLIAIEAWMLAKREEVKKLVRTLARQVRKLLSNNDDDSAKSVLDTLKSVLEDLKS ANPYISVANIMLQNYVKQREKYNYDTLKEQFTFIKNASTSIVYMQFANFMNIDNSLSPVIRYQKLYRRSINIISINNINNNEATVTFESLAQNNTGEILENMLWEAKIGFIMDSISTNMPFHFIVTSYKLKLLRNKNQ ems_3hC_1642_000000001_0001__22__R
NAEEILEKATRIAIEAWMLAKDEEVKKLVRTLARQVRKLLSNNDDDSAKSVLDTLKSVLEDLKS ANPYISVANIMLQNYVKQREKYNYDTLKEQFTFIKNASTSIVYMQFANFMNIDNSLSPVIRYQKLYRRSINIISINNINNNEATVTFESLAQNNTGEILENMLWEAKIGFIMDSISTNMPFHFIVTSYKLKLLRNKNQ ems_3hC_1642_000000001_0001__11__R
NAEEILEKATLIAIEAWMLAKDEEVKKLVRTLARQVRKLLSNNDDDSAKSVLDTQKSVLEDLKS ANPYISVANIMLQNYVKQREKYNYDTLKEQFTFIKNASTSIVYMQFANFMNIDNSLSPVIRYQKLYRRSINIISINNINNNEATVTFESLAQNNTGEILENMLWEAKIGFIMDSISTNMPFHFIVTSYKLKLLRNKNQ ems_3hC_1642_000000001_0001__55__Q
NAEEIPEKATLIAIEAWMLAKDEEVKKLVRTLARQVRKLLSNNDDDSAKSVLDTLKSVLEDLKS ANPYISVANIMLQNYVKQREKYNYDTLKEQFTFIKNASTSIVYMQFANFMNIDNSLSPVIRYQKLYRRSINIISINNINNNEATVTFESLAQNNTGEILENMLWEAKIGFIMDSISTNMPFHFIVTSYKLKLLRNKNQ ems_3hC_1642_000000001_0001__6__P
NAEEILEKATLIAIEAWMLAKDEEVKKLVRTPARQVRKLLSNNDDDSAKSVLDTLKSVLEDLKS ANPYISVANIMLQNYVKQREKYNYDTLKEQFTFIKNASTSIVYMQFANFMNIDNSLSPVIRYQKLYRRSINIISINNINNNEATVTFESLAQNNTGEILENMLWEAKIGFIMDSISTNMPFHFIVTSYKLKLLRNKNQ ems_3hC_1642_000000001_0001__32__P
NAEEILEKANLIAIEAWMLAKDEEVKKLVRTLARQVRKLLSNNDDDSAKSVLDTLKSVLEDLKS ANPYISVANIMLQNYVKQREKYNYDTLKEQFTFIKNASTSIVYMQFANFMNIDNSLSPVIRYQKLYRRSINIISINNINNNEATVTFESLAQNNTGEILENMLWEAKIGFIMDSISTNMPFHFIVTSYKLKLLRNKNQ ems_3hC_1642_000000001_0001__10__N
NAEWILEKATLIAIEAWMLAKDEEVKKLVRTLARQVRKLLSNNDDDSAKSVLDTLKSVLEDLKS ANPYISVANIMLQNYVKQREKYNYDTLKEQFTFIKNASTSIVYMQFANFMNIDNSLSPVIRYQKLYRRSINIISINNINNNEATVTFESLAQNNTGEILENMLWEAKIGFIMDSISTNMPFHFIVTSYKLKLLRNKNQ ems_3hC_1642_000000001_0001__4__W
NAEEILEKATLIAIEAWMLAKDEEVKKLVRTLARQVRKLLSNNDDDSAKSVLDTLKSGLEDLKS ANPYISVANIMLQNYVKQREKYNYDTLKEQFTFIKNASTSIVYMQFANFMNIDNSLSPVIRYQKLYRRSINIISINNINNNEATVTFESLAQNNTGEILENMLWEAKIGFIMDSISTNMPFHFIVTSYKLKLLRNKNQ ems_3hC_1642_000000001_0001__58__G
NAEEILEKATLIAIEAWMLAKDEEVKKLVRTLARQVRKLLSNRDDDSAKSVLDTLKSVLEDLKS ANPYISVANIMLQNYVKQREKYNYDTLKEQFTFIKNASTSIVYMQFANFMNIDNSLSPVIRYQKLYRRSINIISINNINNNEATVTFESLAQNNTGEILENMLWEAKIGFIMDSISTNMPFHFIVTSYKLKLLRNKNQ ems_3hC_1642_000000001_0001__43__R
NAEEILEKATLIAIEAWMLAKDEEVKKLVRTLARQVRKLLSNNDDDSAKSVLDTLKSVLECLKS ANPYISVANIMLQNYVKQREKYNYDTLKEQFTFIKNASTSIVYMQFANFMNIDNSLSPVIRYQKLYRRSINIISINNINNNEATVTFESLAQNNTGEILENMLWEAKIGFIMDSISTNMPFHFIVTSYKLKLLRNKNQ ems_3hC_1642_000000001_0001__61__C
NAEEILEKATLIAIEAWMLAKDEEVKKLVRTLARQVRKLLSNNDDDSAKSVLDTLKYVLEDLKS ANPYISVANIMLQNYVKQREKYNYDTLKEQFTFIKNASTSIVYMQFANFMNIDNSLSPVIRYQKLYRRSINIISINNINNNEATVTFESLAQNNTGEILENMLWEAKIGFIMDSISTNMPFHFIVTSYKLKLLRNKNQ ems_3hC_1642_000000001_0001__57__Y
NAEEILEKATLIAIEAWMLAKDEEVKKLVRTLARQVRKLLSNNDDDSAKSVLDTLKSTLEDLKS ANPYISVANIMLQNYVKQREKYNYDTLKEQFTFIKNASTSIVYMQFANFMNIDNSLSPVIRYQKLYRRSINIISINNINNNEATVTFESLAQNNTGEILENMLWEAKIGFIMDSISTNMPFHFIVTSYKLKLLRNKNQ ems_3hC_1642_000000001_0001__58__T
NAEEILEKATLIAIEAWMLAKDEEVKKLVRTLARQVRKLMSNNDDDSAKSVLDTLKSVLEDLKS ANPYISVANIMLQNYVKQREKYNYDTLKEQFTFIKNASTSIVYMQFANFMNIDNSLSPVIRYQKLYRRSINIISINNINNNEATVTFESLAQNNTGEILENMLWEAKIGFIMDSISTNMPFHFIVTSYKLKLLRNKNQ ems_3hC_1642_000000001_0001__40__M
NAEEILEKATLIAIEAWMLAKDEEVKKLPRTLARQVRKLLSNNDDDSAKSVLDTLKSVLEDLKS ANPYISVANIMLQNYVKQREKYNYDTLKEQFTFIKNASTSIVYMQFANFMNIDNSLSPVIRYQKLYRRSINIISINNINNNEATVTFESLAQNNTGEILENMLWEAKIGFIMDSISTNMPFHFIVTSYKLKLLRNKNQ ems_3hC_1642_000000001_0001__29__P
NAEEILEKATLIAIEAWMLAKDEEVKKLVRTLARQVRKLLSNNDDDSAKSVLDTLKSMLEDLKS ANPYISVANIMLQNYVKQREKYNYDTLKEQFTFIKNASTSIVYMQFANFMNIDNSLSPVIRYQKLYRRSINIISINNINNNEATVTFESLAQNNTGEILENMLWEAKIGFIMDSISTNMPFHFIVTSYKLKLLRNKNQ ems_3hC_1642_000000001_0001__58__M
NAEEILELATLIAIEAWMLAKDEEVKKLVRTLARQVRKLLSNNDDDSAKSVLDTLKSVLEDLKS ANPYISVANIMLQNYVKQREKYNYDTLKEQFTFIKNASTSIVYMQFANFMNIDNSLSPVIRYQKLYRRSINIISINNINNNEATVTFESLAQNNTGEILENMLWEAKIGFIMDSISTNMPFHFIVTSYKLKLLRNKNQ ems_3hC_1642_000000001_0001__8__L
NAEEILEKATLIAIEAWYLAKDEEVKKLVRTLARQVRKLLSNNDDDSAKSVLDTLKSVLEDLKS ANPYISVANIMLQNYVKQREKYNYDTLKEQFTFIKNASTSIVYMQFANFMNIDNSLSPVIRYQKLYRRSINIISINNINNNEATVTFESLAQNNTGEILENMLWEAKIGFIMDSISTNMPFHFIVTSYKLKLLRNKNQ ems_3hC_1642_000000001_0001__18__Y
NAEEILEKATLIAIEAWMLAKDEEVKKLVRTLARQVRKLLSNNLDDSAKSVLDTLKSVLEDLKS ANPYISVANIMLQNYVKQREKYNYDTLKEQFTFIKNASTSIVYMQFANFMNIDNSLSPVIRYQKLYRRSINIISINNINNNEATVTFESLAQNNTGEILENMLWEAKIGFIMDSISTNMPFHFIVTSYKLKLLRNKNQ ems_3hC_1642_000000001_0001__44__L
NAEEILMKATLIAIEAWMLAKDEEVKKLVRTLARQVRKLLSNNDDDSAKSVLDTLKSVLEDLKS ANPYISVANIMLQNYVKQREKYNYDTLKEQFTFIKNASTSIVYMQFANFMNIDNSLSPVIRYQKLYRRSINIISINNINNNEATVTFESLAQNNTGEILENMLWEAKIGFIMDSISTNMPFHFIVTSYKLKLLRNKNQ ems_3hC_1642_000000001_0001__7__M
NVEEILEKATLIAIEAWMLAKDEEVKKLVRTLARQVRKLLSNNDDDSAKSVLDTLKSVLEDLKS ANPYISVANIMLQNYVKQREKYNYDTLKEQFTFIKNASTSIVYMQFANFMNIDNSLSPVIRYQKLYRRSINIISINNINNNEATVTFESLAQNNTGEILENMLWEAKIGFIMDSISTNMPFHFIVTSYKLKLLRNKNQ ems_3hC_1642_000000001_0001__2__V
NAEEILEKATLIAIEAWMLAKDEEVKKLVRTYARQVRKLLSNNDDDSAKSVLDTLKSVLEDLKS ANPYISVANIMLQNYVKQREKYNYDTLKEQFTFIKNASTSIVYMQFANFMNIDNSLSPVIRYQKLYRRSINIISINNINNNEATVTFESLAQNNTGEILENMLWEAKIGFIMDSISTNMPFHFIVTSYKLKLLRNKNQ ems_3hC_1642_000000001_0001__32__Y
NAEEILEKATLIAIEAWMLAKDEEVKKLVRTLARQVRKLLSNNDDDSKKSVLDTLKSVLEDLKS ANPYISVANIMLQNYVKQREKYNYDTLKEQFTFIKNASTSIVYMQFANFMNIDNSLSPVIRYQKLYRRSINIISINNINNNEATVTFESLAQNNTGEILENMLWEAKIGFIMDSISTNMPFHFIVTSYKLKLLRNKNQ ems_3hC_1642_000000001_0001__48__K
NAEEILEKATLIAIEAWMLAKDEEVKKLVRTLARQVRKLLSNNDDDSAKSVLDTLKSVLEDLIS ANPYISVANIMLQNYVKQREKYNYDTLKEQFTFIKNASTSIVYMQFANFMNIDNSLSPVIRYQKLYRRSINIISINNINNNEATVTFESLAQNNTGEILENMLWEAKIGFIMDSISTNMPFHFIVTSYKLKLLRNKNQ ems_3hC_1642_000000001_0001__63__I
NAEEILEKATLIAIEAWMLAKDEEVKKLVRTLARAVRKLLSNNDDDSAKSVLDTLKSVLEDLKS ANPYISVANIMLQNYVKQREKYNYDTLKEQFTFIKNASTSIVYMQFANFMNIDNSLSPVIRYQKLYRRSINIISINNINNNEATVTFESLAQNNTGEILENMLWEAKIGFIMDSISTNMPFHFIVTSYKLKLLRNKNQ ems_3hC_1642_000000001_0001__35__A
NAEEILEKATLIAIEAWMLAKDEEVKKLVRTLARQVRKFLSNNDDDSAKSVLDTLKSVLEDLKS ANPYISVANIMLQNYVKQREKYNYDTLKEQFTFIKNASTSIVYMQFANFMNIDNSLSPVIRYQKLYRRSINIISINNINNNEATVTFESLAQNNTGEILENMLWEAKIGFIMDSISTNMPFHFIVTSYKLKLLRNKNQ ems_3hC_1642_000000001_0001__39__F
NAEEILEKATLIAIEAWMLAKDEEVKKLVRTLARQVRKLLSNNDDDSWKSVLDTLKSVLEDLKS ANPYISVANIMLQNYVKQREKYNYDTLKEQFTFIKNASTSIVYMQFANFMNIDNSLSPVIRYQKLYRRSINIISINNINNNEATVTFESLAQNNTGEILENMLWEAKIGFIMDSISTNMPFHFIVTSYKLKLLRNKNQ ems_3hC_1642_000000001_0001__48__W
NAEEILEKATLIAIEAWMLAKDEEVKKLVRTLARQVSKLLSNNDDDSAKSVLDTLKSVLEDLKS ANPYISVANIMLQNYVKQREKYNYDTLKEQFTFIKNASTSIVYMQFANFMNIDNSLSPVIRYQKLYRRSINIISINNINNNEATVTFESLAQNNTGEILENMLWEAKIGFIMDSISTNMPFHFIVTSYKLKLLRNKNQ ems_3hC_1642_000000001_0001__37__S
NAEEILEKATLIAIEAWMLAKDEEVKKLVRTLAMQVRKLLSNNDDDSAKSVLDTLKSVLEDLKS ANPYISVANIMLQNYVKQREKYNYDTLKEQFTFIKNASTSIVYMQFANFMNIDNSLSPVIRYQKLYRRSINIISINNINNNEATVTFESLAQNNTGEILENMLWEAKIGFIMDSISTNMPFHFIVTSYKLKLLRNKNQ ems_3hC_1642_000000001_0001__34__M
NAEEILEKATLIAIEAWMLAKDEEVKKLVRTLARQVRKLLSENDDDSAKSVLDTLKSVLEDLKS ANPYISVANIMLQNYVKQREKYNYDTLKEQFTFIKNASTSIVYMQFANFMNIDNSLSPVIRYQKLYRRSINIISINNINNNEATVTFESLAQNNTGEILENMLWEAKIGFIMDSISTNMPFHFIVTSYKLKLLRNKNQ ems_3hC_1642_000000001_0001__42__E
NAEEWLEKATLIAIEAWMLAKDEEVKKLVRTLARQVRKLLSNNDDDSAKSVLDTLKSVLEDLKS ANPYISVANIMLQNYVKQREKYNYDTLKEQFTFIKNASTSIVYMQFANFMNIDNSLSPVIRYQKLYRRSINIISINNINNNEATVTFESLAQNNTGEILENMLWEAKIGFIMDSISTNMPFHFIVTSYKLKLLRNKNQ ems_3hC_1642_000000001_0001__5__W
NAEEILEKATLIAIEAWMLAKDEEVKKLVRTLARQVRKLLSNNDDDSAKSMLDTLKSVLEDLKS ANPYISVANIMLQNYVKQREKYNYDTLKEQFTFIKNASTSIVYMQFANFMNIDNSLSPVIRYQKLYRRSINIISINNINNNEATVTFESLAQNNTGEILENMLWEAKIGFIMDSISTNMPFHFIVTSYKLKLLRNKNQ ems_3hC_1642_000000001_0001__51__M
NAEEILEKATLIAIEAWMLAKDEEVKKSVRTLARQVRKLLSNNDDDSAKSVLDTLKSVLEDLKS ANPYISVANIMLQNYVKQREKYNYDTLKEQFTFIKNASTSIVYMQFANFMNIDNSLSPVIRYQKLYRRSINIISINNINNNEATVTFESLAQNNTGEILENMLWEAKIGFIMDSISTNMPFHFIVTSYKLKLLRNKNQ ems_3hC_1642_000000001_0001__28__S
NAEEILEKATLIAIEAWMLAKDEEVKKLGRTLARQVRKLLSNNDDDSAKSVLDTLKSVLEDLKS ANPYISVANIMLQNYVKQREKYNYDTLKEQFTFIKNASTSIVYMQFANFMNIDNSLSPVIRYQKLYRRSINIISINNINNNEATVTFESLAQNNTGEILENMLWEAKIGFIMDSISTNMPFHFIVTSYKLKLLRNKNQ ems_3hC_1642_000000001_0001__29__G
NAEEILEKATLIAIEAWMLAKDEEVKKLVRTLARQVRKLLSMNDDDSAKSVLDTLKSVLEDLKS ANPYISVANIMLQNYVKQREKYNYDTLKEQFTFIKNASTSIVYMQFANFMNIDNSLSPVIRYQKLYRRSINIISINNINNNEATVTFESLAQNNTGEILENMLWEAKIGFIMDSISTNMPFHFIVTSYKLKLLRNKNQ ems_3hC_1642_000000001_0001__42__M
NAEEILEKATLIAIEAWMLAKDEEVKKLVRTLARTVRKLLSNNDDDSAKSVLDTLKSVLEDLKS ANPYISVANIMLQNYVKQREKYNYDTLKEQFTFIKNASTSIVYMQFANFMNIDNSLSPVIRYQKLYRRSINIISINNINNNEATVTFESLAQNNTGEILENMLWEAKIGFIMDSISTNMPFHFIVTSYKLKLLRNKNQ ems_3hC_1642_000000001_0001__35__T
NAEETLEKATLIAIEAWMLAKDEEVKKLVRTLARQVRKLLSNNDDDSAKSVLDTLKSVLEDLKS ANPYISVANIMLQNYVKQREKYNYDTLKEQFTFIKNASTSIVYMQFANFMNIDNSLSPVIRYQKLYRRSINIISINNINNNEATVTFESLAQNNTGEILENMLWEAKIGFIMDSISTNMPFHFIVTSYKLKLLRNKNQ ems_3hC_1642_000000001_0001__5__T
NAFEILEKATLIAIEAWMLAKDEEVKKLVRTLARQVRKLLSNNDDDSAKSVLDTLKSVLEDLKS ANPYISVANIMLQNYVKQREKYNYDTLKEQFTFIKNASTSIVYMQFANFMNIDNSLSPVIRYQKLYRRSINIISINNINNNEATVTFESLAQNNTGEILENMLWEAKIGFIMDSISTNMPFHFIVTSYKLKLLRNKNQ ems_3hC_1642_000000001_0001__3__F
NAEEILEKATLIAIEAWMLAKDEEVKKLVRTLARQVRKLLSNNDDDSAKSVLDPLKSVLEDLKS ANPYISVANIMLQNYVKQREKYNYDTLKEQFTFIKNASTSIVYMQFANFMNIDNSLSPVIRYQKLYRRSINIISINNINNNEATVTFESLAQNNTGEILENMLWEAKIGFIMDSISTNMPFHFIVTSYKLKLLRNKNQ ems_3hC_1642_000000001_0001__54__P
NAEEILEKATLIAIEAWMLAKDEEVKKLVRTLARQVRKLLSRNDDDSAKSVLDTLKSVLEDLKS ANPYISVANIMLQNYVKQREKYNYDTLKEQFTFIKNASTSIVYMQFANFMNIDNSLSPVIRYQKLYRRSINIISINNINNNEATVTFESLAQNNTGEILENMLWEAKIGFIMDSISTNMPFHFIVTSYKLKLLRNKNQ ems_3hC_1642_000000001_0001__42__R
NAEEILEKATLIAIEAWMLAKDEEVKKLVRTLARQVGKLLSNNDDDSAKSVLDTLKSVLEDLKS ANPYISVANIMLQNYVKQREKYNYDTLKEQFTFIKNASTSIVYMQFANFMNIDNSLSPVIRYQKLYRRSINIISINNINNNEATVTFESLAQNNTGEILENMLWEAKIGFIMDSISTNMPFHFIVTSYKLKLLRNKNQ ems_3hC_1642_000000001_0001__37__G
NAEEILEKATLINIEAWMLAKDEEVKKLVRTLARQVRKLLSNNDDDSAKSVLDTLKSVLEDLKS ANPYISVANIMLQNYVKQREKYNYDTLKEQFTFIKNASTSIVYMQFANFMNIDNSLSPVIRYQKLYRRSINIISINNINNNEATVTFESLAQNNTGEILENMLWEAKIGFIMDSISTNMPFHFIVTSYKLKLLRNKNQ ems_3hC_1642_000000001_0001__13__N
NQEEILEKATLIAIEAWMLAKDEEVKKLVRTLARQVRKLLSNNDDDSAKSVLDTLKSVLEDLKS ANPYISVANIMLQNYVKQREKYNYDTLKEQFTFIKNASTSIVYMQFANFMNIDNSLSPVIRYQKLYRRSINIISINNINNNEATVTFESLAQNNTGEILENMLWEAKIGFIMDSISTNMPFHFIVTSYKLKLLRNKNQ ems_3hC_1642_000000001_0001__2__Q
NAEEILEKATLIAIEAWMLAKDEEVKKLVRTLARQVRKLLINNDDDSAKSVLDTLKSVLEDLKS ANPYISVANIMLQNYVKQREKYNYDTLKEQFTFIKNASTSIVYMQFANFMNIDNSLSPVIRYQKLYRRSINIISINNINNNEATVTFESLAQNNTGEILENMLWEAKIGFIMDSISTNMPFHFIVTSYKLKLLRNKNQ ems_3hC_1642_000000001_0001__41__I
NAEEILEKATLIAIEAWMLAKDEEVRKLVRTLARQVRKLLSNNDDDSAKSVLDTLKSVLEDLKS ANPYISVANIMLQNYVKQREKYNYDTLKEQFTFIKNASTSIVYMQFANFMNIDNSLSPVIRYQKLYRRSINIISINNINNNEATVTFESLAQNNTGEILENMLWEAKIGFIMDSISTNMPFHFIVTSYKLKLLRNKNQ ems_3hC_1642_000000001_0001__26__R
NAEEILEKATLIAIEAWMLAKDEEVKKLVRTLARQVRKLLSNNDDDSAKSVLRTLKSVLEDLKS ANPYISVANIMLQNYVKQREKYNYDTLKEQFTFIKNASTSIVYMQFANFMNIDNSLSPVIRYQKLYRRSINIISINNINNNEATVTFESLAQNNTGEILENMLWEAKIGFIMDSISTNMPFHFIVTSYKLKLLRNKNQ ems_3hC_1642_000000001_0001__53__R
NAEEILEKATLIAIEAWMLAKDEEVKKLVRTLARQVRKLLSNNDDDSAMSVLDTLKSVLEDLKS ANPYISVANIMLQNYVKQREKYNYDTLKEQFTFIKNASTSIVYMQFANFMNIDNSLSPVIRYQKLYRRSINIISINNINNNEATVTFESLAQNNTGEILENMLWEAKIGFIMDSISTNMPFHFIVTSYKLKLLRNKNQ ems_3hC_1642_000000001_0001__49__M
NAEEILEKKTLIAIEAWMLAKDEEVKKLVRTLARQVRKLLSNNDDDSAKSVLDTLKSVLEDLKS ANPYISVANIMLQNYVKQREKYNYDTLKEQFTFIKNASTSIVYMQFANFMNIDNSLSPVIRYQKLYRRSINIISINNINNNEATVTFESLAQNNTGEILENMLWEAKIGFIMDSISTNMPFHFIVTSYKLKLLRNKNQ ems_3hC_1642_000000001_0001__9__K
NAEEILEKATLIAIEAWMLAKDEEVKKRVRTLARQVRKLLSNNDDDSAKSVLDTLKSVLEDLKS ANPYISVANIMLQNYVKQREKYNYDTLKEQFTFIKNASTSIVYMQFANFMNIDNSLSPVIRYQKLYRRSINIISINNINNNEATVTFESLAQNNTGEILENMLWEAKIGFIMDSISTNMPFHFIVTSYKLKLLRNKNQ ems_3hC_1642_000000001_0001__28__R
NAEEILEKATLIAIEAWMLAKDEEVNKLVRTLARQVRKLLSNNDDDSAKSVLDTLKSVLEDLKS ANPYISVANIMLQNYVKQREKYNYDTLKEQFTFIKNASTSIVYMQFANFMNIDNSLSPVIRYQKLYRRSINIISINNINNNEATVTFESLAQNNTGEILENMLWEAKIGFIMDSISTNMPFHFIVTSYKLKLLRNKNQ ems_3hC_1642_000000001_0001__26__N
NAEEILEKATLIAIEAWMLAKDEEVKKLVRTLARQVRKLTSNNDDDSAKSVLDTLKSVLEDLKS ANPYISVANIMLQNYVKQREKYNYDTLKEQFTFIKNASTSIVYMQFANFMNIDNSLSPVIRYQKLYRRSINIISINNINNNEATVTFESLAQNNTGEILENMLWEAKIGFIMDSISTNMPFHFIVTSYKLKLLRNKNQ ems_3hC_1642_000000001_0001__40__T
NAEEILEKMTLIAIEAWMLAKDEEVKKLVRTLARQVRKLLSNNDDDSAKSVLDTLKSVLEDLKS ANPYISVANIMLQNYVKQREKYNYDTLKEQFTFIKNASTSIVYMQFANFMNIDNSLSPVIRYQKLYRRSINIISINNINNNEATVTFESLAQNNTGEILENMLWEAKIGFIMDSISTNMPFHFIVTSYKLKLLRNKNQ ems_3hC_1642_000000001_0001__9__M
NAEEILEKATLIAIEAWMLAKDEEVKKLVSTLARQVRKLLSNNDDDSAKSVLDTLKSVLEDLKS ANPYISVANIMLQNYVKQREKYNYDTLKEQFTFIKNASTSIVYMQFANFMNIDNSLSPVIRYQKLYRRSINIISINNINNNEATVTFESLAQNNTGEILENMLWEAKIGFIMDSISTNMPFHFIVTSYKLKLLRNKNQ ems_3hC_1642_000000001_0001__30__S
NAEEILEKATLIAIEAWMLAKDEEVKKLVRTLARQVRKLLSNNDDDSAKSVYDTLKSVLEDLKS ANPYISVANIMLQNYVKQREKYNYDTLKEQFTFIKNASTSIVYMQFANFMNIDNSLSPVIRYQKLYRRSINIISINNINNNEATVTFESLAQNNTGEILENMLWEAKIGFIMDSISTNMPFHFIVTSYKLKLLRNKNQ ems_3hC_1642_000000001_0001__52__Y
NAEEILEKATWIAIEAWMLAKDEEVKKLVRTLARQVRKLLSNNDDDSAKSVLDTLKSVLEDLKS ANPYISVANIMLQNYVKQREKYNYDTLKEQFTFIKNASTSIVYMQFANFMNIDNSLSPVIRYQKLYRRSINIISINNINNNEATVTFESLAQNNTGEILENMLWEAKIGFIMDSISTNMPFHFIVTSYKLKLLRNKNQ ems_3hC_1642_000000001_0001__11__W
NAEEILEKATLIAIEAWMLAKDEEVKKLVRTLARQVRKLLSNNDDDSAKSVLDTLKSVLEDLGS ANPYISVANIMLQNYVKQREKYNYDTLKEQFTFIKNASTSIVYMQFANFMNIDNSLSPVIRYQKLYRRSINIISINNINNNEATVTFESLAQNNTGEILENMLWEAKIGFIMDSISTNMPFHFIVTSYKLKLLRNKNQ ems_3hC_1642_000000001_0001__63__G
NAEEILEKATLIAIEAWMLAKWEEVKKLVRTLARQVRKLLSNNDDDSAKSVLDTLKSVLEDLKS ANPYISVANIMLQNYVKQREKYNYDTLKEQFTFIKNASTSIVYMQFANFMNIDNSLSPVIRYQKLYRRSINIISINNINNNEATVTFESLAQNNTGEILENMLWEAKIGFIMDSISTNMPFHFIVTSYKLKLLRNKNQ ems_3hC_1642_000000001_0001__22__W
NAEEILEKATLIAIEAWMLAKDEEVKKLVRTLARQVRKLLSNNSDDSAKSVLDTLKSVLEDLKS ANPYISVANIMLQNYVKQREKYNYDTLKEQFTFIKNASTSIVYMQFANFMNIDNSLSPVIRYQKLYRRSINIISINNINNNEATVTFESLAQNNTGEILENMLWEAKIGFIMDSISTNMPFHFIVTSYKLKLLRNKNQ ems_3hC_1642_000000001_0001__44__S
NAEEILEKATLIAIEAWMLAKDEEVKKLVRTLPRQVRKLLSNNDDDSAKSVLDTLKSVLEDLKS ANPYISVANIMLQNYVKQREKYNYDTLKEQFTFIKNASTSIVYMQFANFMNIDNSLSPVIRYQKLYRRSINIISINNINNNEATVTFESLAQNNTGEILENMLWEAKIGFIMDSISTNMPFHFIVTSYKLKLLRNKNQ ems_3hC_1642_000000001_0001__33__P
NAEEILEKATLIAIEAWMLAKDEEVKKLVRTLARQVRKLLSNNDDDSAKSVLDTLKSVLFDLKS ANPYISVANIMLQNYVKQREKYNYDTLKEQFTFIKNASTSIVYMQFANFMNIDNSLSPVIRYQKLYRRSINIISINNINNNEATVTFESLAQNNTGEILENMLWEAKIGFIMDSISTNMPFHFIVTSYKLKLLRNKNQ ems_3hC_1642_000000001_0001__60__F
NAEEILEKATLIAIEAWMLAKDEEVKKLVRTLARQVRKLLSNNDDDGAKSVLDTLKSVLEDLKS ANPYISVANIMLQNYVKQREKYNYDTLKEQFTFIKNASTSIVYMQFANFMNIDNSLSPVIRYQKLYRRSINIISINNINNNEATVTFESLAQNNTGEILENMLWEAKIGFIMDSISTNMPFHFIVTSYKLKLLRNKNQ ems_3hC_1642_000000001_0001__47__G
NAEEILEKATLIAIEAWMLAKDEEVKKLVRTLARQVRKLLSNNDDDSAKVVLDTLKSVLEDLKS ANPYISVANIMLQNYVKQREKYNYDTLKEQFTFIKNASTSIVYMQFANFMNIDNSLSPVIRYQKLYRRSINIISINNINNNEATVTFESLAQNNTGEILENMLWEAKIGFIMDSISTNMPFHFIVTSYKLKLLRNKNQ ems_3hC_1642_000000001_0001__50__V
NAEEILEKATLIAIEAWMLAKDEEVKKLVRTLARQVRKLLSNNDDDSAKSVLDILKSVLEDLKS ANPYISVANIMLQNYVKQREKYNYDTLKEQFTFIKNASTSIVYMQFANFMNIDNSLSPVIRYQKLYRRSINIISINNINNNEATVTFESLAQNNTGEILENMLWEAKIGFIMDSISTNMPFHFIVTSYKLKLLRNKNQ ems_3hC_1642_000000001_0001__54__I
NAEEILEKATLIAIEAWMLAKDEEVKKLVRTLARGVRKLLSNNDDDSAKSVLDTLKSVLEDLKS ANPYISVANIMLQNYVKQREKYNYDTLKEQFTFIKNASTSIVYMQFANFMNIDNSLSPVIRYQKLYRRSINIISINNINNNEATVTFESLAQNNTGEILENMLWEAKIGFIMDSISTNMPFHFIVTSYKLKLLRNKNQ ems_3hC_1642_000000001_0001__35__G
NAEEILEKATLIAIEAWMLAKDEEVKKLVRTLARQVRKLLSNNDDYSAKSVLDTLKSVLEDLKS ANPYISVANIMLQNYVKQREKYNYDTLKEQFTFIKNASTSIVYMQFANFMNIDNSLSPVIRYQKLYRRSINIISINNINNNEATVTFESLAQNNTGEILENMLWEAKIGFIMDSISTNMPFHFIVTSYKLKLLRNKNQ ems_3hC_1642_000000001_0001__46__Y
NAEEILEKATLIAIEAWMLAKDEEVKKLVRTLARQVEKLLSNNDDDSAKSVLDTLKSVLEDLKS ANPYISVANIMLQNYVKQREKYNYDTLKEQFTFIKNASTSIVYMQFANFMNIDNSLSPVIRYQKLYRRSINIISINNINNNEATVTFESLAQNNTGEILENMLWEAKIGFIMDSISTNMPFHFIVTSYKLKLLRNKNQ ems_3hC_1642_000000001_0001__37__E
NAEEILEKATLIAIEAWMLAKDEEVKKLVRTLARQVRKLLSNNDDDSAKSVLGTLKSVLEDLKS ANPYISVANIMLQNYVKQREKYNYDTLKEQFTFIKNASTSIVYMQFANFMNIDNSLSPVIRYQKLYRRSINIISINNINNNEATVTFESLAQNNTGEILENMLWEAKIGFIMDSISTNMPFHFIVTSYKLKLLRNKNQ ems_3hC_1642_000000001_0001__53__G
NAEEILEKATLIAIEAPMLAKDEEVKKLVRTLARQVRKLLSNNDDDSAKSVLDTLKSVLEDLKS ANPYISVANIMLQNYVKQREKYNYDTLKEQFTFIKNASTSIVYMQFANFMNIDNSLSPVIRYQKLYRRSINIISINNINNNEATVTFESLAQNNTGEILENMLWEAKIGFIMDSISTNMPFHFIVTSYKLKLLRNKNQ ems_3hC_1642_000000001_0001__17__P
NAEEILEKATLIAIEAWMLAKDEEVKKLVRTLYRQVRKLLSNNDDDSAKSVLDTLKSVLEDLKS ANPYISVANIMLQNYVKQREKYNYDTLKEQFTFIKNASTSIVYMQFANFMNIDNSLSPVIRYQKLYRRSINIISINNINNNEATVTFESLAQNNTGEILENMLWEAKIGFIMDSISTNMPFHFIVTSYKLKLLRNKNQ ems_3hC_1642_000000001_0001__33__Y
NAEEILEKATLIAIEAWMLAKDEEVKKLVRTLARQVRKLLNNNDDDSAKSVLDTLKSVLEDLKS ANPYISVANIMLQNYVKQREKYNYDTLKEQFTFIKNASTSIVYMQFANFMNIDNSLSPVIRYQKLYRRSINIISINNINNNEATVTFESLAQNNTGEILENMLWEAKIGFIMDSISTNMPFHFIVTSYKLKLLRNKNQ ems_3hC_1642_000000001_0001__41__N
NAEEILEKATLIAIEAWMLAKDEEVKKLVRTLARQVRKLLSNNDDDTAKSVLDTLKSVLEDLKS ANPYISVANIMLQNYVKQREKYNYDTLKEQFTFIKNASTSIVYMQFANFMNIDNSLSPVIRYQKLYRRSINIISINNINNNEATVTFESLAQNNTGEILENMLWEAKIGFIMDSISTNMPFHFIVTSYKLKLLRNKNQ ems_3hC_1642_000000001_0001__47__T
NAEEILEKATLIAIEAWMLAKDEEVKKLVRTLARQVRKLLSNNDDDSAISVLDTLKSVLEDLKS ANPYISVANIMLQNYVKQREKYNYDTLKEQFTFIKNASTSIVYMQFANFMNIDNSLSPVIRYQKLYRRSINIISINNINNNEATVTFESLAQNNTGEILENMLWEAKIGFIMDSISTNMPFHFIVTSYKLKLLRNKNQ ems_3hC_1642_000000001_0001__49__I
NAEEILEKATLIAIEAWMKAKDEEVKKLVRTLARQVRKLLSNNDDDSAKSVLDTLKSVLEDLKS ANPYISVANIMLQNYVKQREKYNYDTLKEQFTFIKNASTSIVYMQFANFMNIDNSLSPVIRYQKLYRRSINIISINNINNNEATVTFESLAQNNTGEILENMLWEAKIGFIMDSISTNMPFHFIVTSYKLKLLRNKNQ ems_3hC_1642_000000001_0001__19__K
NAEEILEKATLIAIEAWMLAKDEEVKKPVRTLARQVRKLLSNNDDDSAKSVLDTLKSVLEDLKS ANPYISVANIMLQNYVKQREKYNYDTLKEQFTFIKNASTSIVYMQFANFMNIDNSLSPVIRYQKLYRRSINIISINNINNNEATVTFESLAQNNTGEILENMLWEAKIGFIMDSISTNMPFHFIVTSYKLKLLRNKNQ ems_3hC_1642_000000001_0001__28__P
NAEEILEKATLIAIEAWMLAKDEEVKKLVRTLARQVRKLLSNNDDDSEKSVLDTLKSVLEDLKS ANPYISVANIMLQNYVKQREKYNYDTLKEQFTFIKNASTSIVYMQFANFMNIDNSLSPVIRYQKLYRRSINIISINNINNNEATVTFESLAQNNTGEILENMLWEAKIGFIMDSISTNMPFHFIVTSYKLKLLRNKNQ ems_3hC_1642_000000001_0001__48__E
NAEEILEKATLIAIEAWMLAKDEEVKKVVRTLARQVRKLLSNNDDDSAKSVLDTLKSVLEDLKS ANPYISVANIMLQNYVKQREKYNYDTLKEQFTFIKNASTSIVYMQFANFMNIDNSLSPVIRYQKLYRRSINIISINNINNNEATVTFESLAQNNTGEILENMLWEAKIGFIMDSISTNMPFHFIVTSYKLKLLRNKNQ ems_3hC_1642_000000001_0001__28__V
NAEEILEKATLIAIEAWMLAKDEEVKKLVRTLARQVRKLLSNNDDDSAKSVADTLKSVLEDLKS ANPYISVANIMLQNYVKQREKYNYDTLKEQFTFIKNASTSIVYMQFANFMNIDNSLSPVIRYQKLYRRSINIISINNINNNEATVTFESLAQNNTGEILENMLWEAKIGFIMDSISTNMPFHFIVTSYKLKLLRNKNQ ems_3hC_1642_000000001_0001__52__A
NAEEILEKATLIAIEAWMLAKDEEVKKLVRTLARQVRKLLSNNDDDSAKSVLDTLKSVLEDLYS ANPYISVANIMLQNYVKQREKYNYDTLKEQFTFIKNASTSIVYMQFANFMNIDNSLSPVIRYQKLYRRSINIISINNINNNEATVTFESLAQNNTGEILENMLWEAKIGFIMDSISTNMPFHFIVTSYKLKLLRNKNQ ems_3hC_1642_000000001_0001__63__Y
NAEEILEKATLIAIEAWMLRKDEEVKKLVRTLARQVRKLLSNNDDDSAKSVLDTLKSVLEDLKS ANPYISVANIMLQNYVKQREKYNYDTLKEQFTFIKNASTSIVYMQFANFMNIDNSLSPVIRYQKLYRRSINIISINNINNNEATVTFESLAQNNTGEILENMLWEAKIGFIMDSISTNMPFHFIVTSYKLKLLRNKNQ ems_3hC_1642_000000001_0001__20__R
NAEEILEKATLIAIEAWMLAKDEEVEKLVRTLARQVRKLLSNNDDDSAKSVLDTLKSVLEDLKS ANPYISVANIMLQNYVKQREKYNYDTLKEQFTFIKNASTSIVYMQFANFMNIDNSLSPVIRYQKLYRRSINIISINNINNNEATVTFESLAQNNTGEILENMLWEAKIGFIMDSISTNMPFHFIVTSYKLKLLRNKNQ ems_3hC_1642_000000001_0001__26__E
NAEEIEEKATLIAIEAWMLAKDEEVKKLVRTLARQVRKLLSNNDDDSAKSVLDTLKSVLEDLKS ANPYISVANIMLQNYVKQREKYNYDTLKEQFTFIKNASTSIVYMQFANFMNIDNSLSPVIRYQKLYRRSINIISINNINNNEATVTFESLAQNNTGEILENMLWEAKIGFIMDSISTNMPFHFIVTSYKLKLLRNKNQ ems_3hC_1642_000000001_0001__6__E
NAEEILEKATLIAIEAWMLAKDEEVKKLVRTLARQVRKLLSNNDDDSAKSVLDRLKSVLEDLKS ANPYISVANIMLQNYVKQREKYNYDTLKEQFTFIKNASTSIVYMQFANFMNIDNSLSPVIRYQKLYRRSINIISINNINNNEATVTFESLAQNNTGEILENMLWEAKIGFIMDSISTNMPFHFIVTSYKLKLLRNKNQ ems_3hC_1642_000000001_0001__54__R
NAEEILEKATLIAIEAWMLAKDEEVKKLVRTLARQVRKLVSNNDDDSAKSVLDTLKSVLEDLKS ANPYISVANIMLQNYVKQREKYNYDTLKEQFTFIKNASTSIVYMQFANFMNIDNSLSPVIRYQKLYRRSINIISINNINNNEATVTFESLAQNNTGEILENMLWEAKIGFIMDSISTNMPFHFIVTSYKLKLLRNKNQ ems_3hC_1642_000000001_0001__40__V
NAEEILEKATLIAIEAWMLAKDEEVKNLVRTLARQVRKLLSNNDDDSAKSVLDTLKSVLEDLKS ANPYISVANIMLQNYVKQREKYNYDTLKEQFTFIKNASTSIVYMQFANFMNIDNSLSPVIRYQKLYRRSINIISINNINNNEATVTFESLAQNNTGEILENMLWEAKIGFIMDSISTNMPFHFIVTSYKLKLLRNKNQ ems_3hC_1642_000000001_0001__27__N
NAEEILEKATLIAIEAWMLAKDEEVKKLVRTLARQVRKLLSNNDDDSAKRVLDTLKSVLEDLKS ANPYISVANIMLQNYVKQREKYNYDTLKEQFTFIKNASTSIVYMQFANFMNIDNSLSPVIRYQKLYRRSINIISINNINNNEATVTFESLAQNNTGEILENMLWEAKIGFIMDSISTNMPFHFIVTSYKLKLLRNKNQ ems_3hC_1642_000000001_0001__50__R
NAEEILEKATLIAIEAWMLAKDEEVKKLVRTLARQVRKLLSNNDDDSMKSVLDTLKSVLEDLKS ANPYISVANIMLQNYVKQREKYNYDTLKEQFTFIKNASTSIVYMQFANFMNIDNSLSPVIRYQKLYRRSINIISINNINNNEATVTFESLAQNNTGEILENMLWEAKIGFIMDSISTNMPFHFIVTSYKLKLLRNKNQ ems_3hC_1642_000000001_0001__48__M
NAEEILEKATLIAIEAWMLAKDEEVKKLVRTLARQVRKLLSNNDDDSAKSPLDTLKSVLEDLKS ANPYISVANIMLQNYVKQREKYNYDTLKEQFTFIKNASTSIVYMQFANFMNIDNSLSPVIRYQKLYRRSINIISINNINNNEATVTFESLAQNNTGEILENMLWEAKIGFIMDSISTNMPFHFIVTSYKLKLLRNKNQ ems_3hC_1642_000000001_0001__51__P
NAEEILSKATLIAIEAWMLAKDEEVKKLVRTLARQVRKLLSNNDDDSAKSVLDTLKSVLEDLKS ANPYISVANIMLQNYVKQREKYNYDTLKEQFTFIKNASTSIVYMQFANFMNIDNSLSPVIRYQKLYRRSINIISINNINNNEATVTFESLAQNNTGEILENMLWEAKIGFIMDSISTNMPFHFIVTSYKLKLLRNKNQ ems_3hC_1642_000000001_0001__7__S
NAEEILEKATLIAIEAWMLAKDEEVKKLVRTLARQVRKLLSNNDDDSAKSVLDTLKSVLCDLKS ANPYISVANIMLQNYVKQREKYNYDTLKEQFTFIKNASTSIVYMQFANFMNIDNSLSPVIRYQKLYRRSINIISINNINNNEATVTFESLAQNNTGEILENMLWEAKIGFIMDSISTNMPFHFIVTSYKLKLLRNKNQ ems_3hC_1642_000000001_0001__60__C
NAEEILEKATLIAIEAWMLAKDEEVKKLVRTLARQVRKKLSNNDDDSAKSVLDTLKSVLEDLKS ANPYISVANIMLQNYVKQREKYNYDTLKEQFTFIKNASTSIVYMQFANFMNIDNSLSPVIRYQKLYRRSINIISINNINNNEATVTFESLAQNNTGEILENMLWEAKIGFIMDSISTNMPFHFIVTSYKLKLLRNKNQ ems_3hC_1642_000000001_0001__39__K
NAEEILEKATLIAIEAWMLAKDEEVKKKVRTLARQVRKLLSNNDDDSAKSVLDTLKSVLEDLKS ANPYISVANIMLQNYVKQREKYNYDTLKEQFTFIKNASTSIVYMQFANFMNIDNSLSPVIRYQKLYRRSINIISINNINNNEATVTFESLAQNNTGEILENMLWEAKIGFIMDSISTNMPFHFIVTSYKLKLLRNKNQ ems_3hC_1642_000000001_0001__28__K
NAEEILEKATLIAIEAWMLAKDEEVKKLVRTLARQVRKLLSNNDDDSAKSVLDTLMSVLEDLKS ANPYISVANIMLQNYVKQREKYNYDTLKEQFTFIKNASTSIVYMQFANFMNIDNSLSPVIRYQKLYRRSINIISINNINNNEATVTFESLAQNNTGEILENMLWEAKIGFIMDSISTNMPFHFIVTSYKLKLLRNKNQ ems_3hC_1642_000000001_0001__56__M
NAEEILEKATLIAIEAWMLAKDEEVKKLWRTLARQVRKLLSNNDDDSAKSVLDTLKSVLEDLKS ANPYISVANIMLQNYVKQREKYNYDTLKEQFTFIKNASTSIVYMQFANFMNIDNSLSPVIRYQKLYRRSINIISINNINNNEATVTFESLAQNNTGEILENMLWEAKIGFIMDSISTNMPFHFIVTSYKLKLLRNKNQ ems_3hC_1642_000000001_0001__29__W
NAEEILEKATLIAIEAWMLAKDEEVKKLVRTLARQVRKLLSHNDDDSAKSVLDTLKSVLEDLKS ANPYISVANIMLQNYVKQREKYNYDTLKEQFTFIKNASTSIVYMQFANFMNIDNSLSPVIRYQKLYRRSINIISINNINNNEATVTFESLAQNNTGEILENMLWEAKIGFIMDSISTNMPFHFIVTSYKLKLLRNKNQ ems_3hC_1642_000000001_0001__42__H
NAEEILEKATLIAIEAWMLAKDEEVKKLVRTAARQVRKLLSNNDDDSAKSVLDTLKSVLEDLKS ANPYISVANIMLQNYVKQREKYNYDTLKEQFTFIKNASTSIVYMQFANFMNIDNSLSPVIRYQKLYRRSINIISINNINNNEATVTFESLAQNNTGEILENMLWEAKIGFIMDSISTNMPFHFIVTSYKLKLLRNKNQ ems_3hC_1642_000000001_0001__32__A
NAEEILEKATLIAIEAWPLAKDEEVKKLVRTLARQVRKLLSNNDDDSAKSVLDTLKSVLEDLKS ANPYISVANIMLQNYVKQREKYNYDTLKEQFTFIKNASTSIVYMQFANFMNIDNSLSPVIRYQKLYRRSINIISINNINNNEATVTFESLAQNNTGEILENMLWEAKIGFIMDSISTNMPFHFIVTSYKLKLLRNKNQ ems_3hC_1642_000000001_0001__18__P
NAEEILEKATLIAIEAWMNAKDEEVKKLVRTLARQVRKLLSNNDDDSAKSVLDTLKSVLEDLKS ANPYISVANIMLQNYVKQREKYNYDTLKEQFTFIKNASTSIVYMQFANFMNIDNSLSPVIRYQKLYRRSINIISINNINNNEATVTFESLAQNNTGEILENMLWEAKIGFIMDSISTNMPFHFIVTSYKLKLLRNKNQ ems_3hC_1642_000000001_0001__19__N
NAEEIYEKATLIAIEAWMLAKDEEVKKLVRTLARQVRKLLSNNDDDSAKSVLDTLKSVLEDLKS ANPYISVANIMLQNYVKQREKYNYDTLKEQFTFIKNASTSIVYMQFANFMNIDNSLSPVIRYQKLYRRSINIISINNINNNEATVTFESLAQNNTGEILENMLWEAKIGFIMDSISTNMPFHFIVTSYKLKLLRNKNQ ems_3hC_1642_000000001_0001__6__Y
NAEEILEYATLIAIEAWMLAKDEEVKKLVRTLARQVRKLLSNNDDDSAKSVLDTLKSVLEDLKS ANPYISVANIMLQNYVKQREKYNYDTLKEQFTFIKNASTSIVYMQFANFMNIDNSLSPVIRYQKLYRRSINIISINNINNNEATVTFESLAQNNTGEILENMLWEAKIGFIMDSISTNMPFHFIVTSYKLKLLRNKNQ ems_3hC_1642_000000001_0001__8__Y
NAEEILEKATLIAIEAWMLAKDPEVKKLVRTLARQVRKLLSNNDDDSAKSVLDTLKSVLEDLKS ANPYISVANIMLQNYVKQREKYNYDTLKEQFTFIKNASTSIVYMQFANFMNIDNSLSPVIRYQKLYRRSINIISINNINNNEATVTFESLAQNNTGEILENMLWEAKIGFIMDSISTNMPFHFIVTSYKLKLLRNKNQ ems_3hC_1642_000000001_0001__23__P
NAEEILEKATLIAIEAWMLAKDEEVKKLVRTWARQVRKLLSNNDDDSAKSVLDTLKSVLEDLKS ANPYISVANIMLQNYVKQREKYNYDTLKEQFTFIKNASTSIVYMQFANFMNIDNSLSPVIRYQKLYRRSINIISINNINNNEATVTFESLAQNNTGEILENMLWEAKIGFIMDSISTNMPFHFIVTSYKLKLLRNKNQ ems_3hC_1642_000000001_0001__32__W
NAEEILEKATLIAIEAWMLAKDEEVKKLVRNLARQVRKLLSNNDDDSAKSVLDTLKSVLEDLKS ANPYISVANIMLQNYVKQREKYNYDTLKEQFTFIKNASTSIVYMQFANFMNIDNSLSPVIRYQKLYRRSINIISINNINNNEATVTFESLAQNNTGEILENMLWEAKIGFIMDSISTNMPFHFIVTSYKLKLLRNKNQ ems_3hC_1642_000000001_0001__31__N
NAEEILKKATLIAIEAWMLAKDEEVKKLVRTLARQVRKLLSNNDDDSAKSVLDTLKSVLEDLKS ANPYISVANIMLQNYVKQREKYNYDTLKEQFTFIKNASTSIVYMQFANFMNIDNSLSPVIRYQKLYRRSINIISINNINNNEATVTFESLAQNNTGEILENMLWEAKIGFIMDSISTNMPFHFIVTSYKLKLLRNKNQ ems_3hC_1642_000000001_0001__7__K
NAEEILEKATLIAIEAWMLAKDEEVKKLVRTLARQVRKLLSNNDLDSAKSVLDTLKSVLEDLKS ANPYISVANIMLQNYVKQREKYNYDTLKEQFTFIKNASTSIVYMQFANFMNIDNSLSPVIRYQKLYRRSINIISINNINNNEATVTFESLAQNNTGEILENMLWEAKIGFIMDSISTNMPFHFIVTSYKLKLLRNKNQ ems_3hC_1642_000000001_0001__45__L
NAEEILEKATLIAIEAWMLAKDEEVKKLVRTLARQVRKLLSNNDDDSAKSVLDTLKSWLEDLKS ANPYISVANIMLQNYVKQREKYNYDTLKEQFTFIKNASTSIVYMQFANFMNIDNSLSPVIRYQKLYRRSINIISINNINNNEATVTFESLAQNNTGEILENMLWEAKIGFIMDSISTNMPFHFIVTSYKLKLLRNKNQ ems_3hC_1642_000000001_0001__58__W
NAEEILEKATLIAIEAWMLAKDEEVKKLVRTLARQVRKLRSNNDDDSAKSVLDTLKSVLEDLKS ANPYISVANIMLQNYVKQREKYNYDTLKEQFTFIKNASTSIVYMQFANFMNIDNSLSPVIRYQKLYRRSINIISINNINNNEATVTFESLAQNNTGEILENMLWEAKIGFIMDSISTNMPFHFIVTSYKLKLLRNKNQ ems_3hC_1642_000000001_0001__40__R
NAEEILEKATLIAIEAWMLAKDEEVKKLVRTLARQVRKLLSNNDDDSADSVLDTLKSVLEDLKS ANPYISVANIMLQNYVKQREKYNYDTLKEQFTFIKNASTSIVYMQFANFMNIDNSLSPVIRYQKLYRRSINIISINNINNNEATVTFESLAQNNTGEILENMLWEAKIGFIMDSISTNMPFHFIVTSYKLKLLRNKNQ ems_3hC_1642_000000001_0001__49__D
NAEEILEKATLIAIEAWMLAKDEEVKKLVRTLARQVRKLLSNGDDDSAKSVLDTLKSVLEDLKS ANPYISVANIMLQNYVKQREKYNYDTLKEQFTFIKNASTSIVYMQFANFMNIDNSLSPVIRYQKLYRRSINIISINNINNNEATVTFESLAQNNTGEILENMLWEAKIGFIMDSISTNMPFHFIVTSYKLKLLRNKNQ ems_3hC_1642_000000001_0001__43__G
NACEILEKATLIAIEAWMLAKDEEVKKLVRTLARQVRKLLSNNDDDSAKSVLDTLKSVLEDLKS ANPYISVANIMLQNYVKQREKYNYDTLKEQFTFIKNASTSIVYMQFANFMNIDNSLSPVIRYQKLYRRSINIISINNINNNEATVTFESLAQNNTGEILENMLWEAKIGFIMDSISTNMPFHFIVTSYKLKLLRNKNQ ems_3hC_1642_000000001_0001__3__C
NAEEILEKATLIAIEAWMLAKDETVKKLVRTLARQVRKLLSNNDDDSAKSVLDTLKSVLEDLKS ANPYISVANIMLQNYVKQREKYNYDTLKEQFTFIKNASTSIVYMQFANFMNIDNSLSPVIRYQKLYRRSINIISINNINNNEATVTFESLAQNNTGEILENMLWEAKIGFIMDSISTNMPFHFIVTSYKLKLLRNKNQ ems_3hC_1642_000000001_0001__24__T
NAEEILEKAELIAIEAWMLAKDEEVKKLVRTLARQVRKLLSNNDDDSAKSVLDTLKSVLEDLKS ANPYISVANIMLQNYVKQREKYNYDTLKEQFTFIKNASTSIVYMQFANFMNIDNSLSPVIRYQKLYRRSINIISINNINNNEATVTFESLAQNNTGEILENMLWEAKIGFIMDSISTNMPFHFIVTSYKLKLLRNKNQ ems_3hC_1642_000000001_0001__10__E
NAEEILEKATLIAIEAWMLAKCEEVKKLVRTLARQVRKLLSNNDDDSAKSVLDTLKSVLEDLKS ANPYISVANIMLQNYVKQREKYNYDTLKEQFTFIKNASTSIVYMQFANFMNIDNSLSPVIRYQKLYRRSINIISINNINNNEATVTFESLAQNNTGEILENMLWEAKIGFIMDSISTNMPFHFIVTSYKLKLLRNKNQ ems_3hC_1642_000000001_0001__22__C
NAEEILEKATLIAIEQWMLAKDEEVKKLVRTLARQVRKLLSNNDDDSAKSVLDTLKSVLEDLKS ANPYISVANIMLQNYVKQREKYNYDTLKEQFTFIKNASTSIVYMQFANFMNIDNSLSPVIRYQKLYRRSINIISINNINNNEATVTFESLAQNNTGEILENMLWEAKIGFIMDSISTNMPFHFIVTSYKLKLLRNKNQ ems_3hC_1642_000000001_0001__16__Q
NAEEILEKATLIAIEAWMLAGDEEVKKLVRTLARQVRKLLSNNDDDSAKSVLDTLKSVLEDLKS ANPYISVANIMLQNYVKQREKYNYDTLKEQFTFIKNASTSIVYMQFANFMNIDNSLSPVIRYQKLYRRSINIISINNINNNEATVTFESLAQNNTGEILENMLWEAKIGFIMDSISTNMPFHFIVTSYKLKLLRNKNQ ems_3hC_1642_000000001_0001__21__G
NAEEILEKATLIAIEAWMLAKDEEVKSLVRTLARQVRKLLSNNDDDSAKSVLDTLKSVLEDLKS ANPYISVANIMLQNYVKQREKYNYDTLKEQFTFIKNASTSIVYMQFANFMNIDNSLSPVIRYQKLYRRSINIISINNINNNEATVTFESLAQNNTGEILENMLWEAKIGFIMDSISTNMPFHFIVTSYKLKLLRNKNQ ems_3hC_1642_000000001_0001__27__S
NAEEYLEKATLIAIEAWMLAKDEEVKKLVRTLARQVRKLLSNNDDDSAKSVLDTLKSVLEDLKS ANPYISVANIMLQNYVKQREKYNYDTLKEQFTFIKNASTSIVYMQFANFMNIDNSLSPVIRYQKLYRRSINIISINNINNNEATVTFESLAQNNTGEILENMLWEAKIGFIMDSISTNMPFHFIVTSYKLKLLRNKNQ ems_3hC_1642_000000001_0001__5__Y
NAEEILEKATLIAIEAWMLAKDEEVKKLVRTLARQVRKLLSNNDDDSAKSVQDTLKSVLEDLKS ANPYISVANIMLQNYVKQREKYNYDTLKEQFTFIKNASTSIVYMQFANFMNIDNSLSPVIRYQKLYRRSINIISINNINNNEATVTFESLAQNNTGEILENMLWEAKIGFIMDSISTNMPFHFIVTSYKLKLLRNKNQ ems_3hC_1642_000000001_0001__52__Q
NAEEILEKATLIAIEAWMLPKDEEVKKLVRTLARQVRKLLSNNDDDSAKSVLDTLKSVLEDLKS ANPYISVANIMLQNYVKQREKYNYDTLKEQFTFIKNASTSIVYMQFANFMNIDNSLSPVIRYQKLYRRSINIISINNINNNEATVTFESLAQNNTGEILENMLWEAKIGFIMDSISTNMPFHFIVTSYKLKLLRNKNQ ems_3hC_1642_000000001_0001__20__P
NAEEILEKATLIAIEAWMLAKDEEVKKLVRTLARQVRKLLSNNDDDSAKSVLDTLKSVLNDLKS ANPYISVANIMLQNYVKQREKYNYDTLKEQFTFIKNASTSIVYMQFANFMNIDNSLSPVIRYQKLYRRSINIISINNINNNEATVTFESLAQNNTGEILENMLWEAKIGFIMDSISTNMPFHFIVTSYKLKLLRNKNQ ems_3hC_1642_000000001_0001__60__N
NAEEILEKATLIAIEAWMLAKDEEVKKLVRTLARQVRKMLSNNDDDSAKSVLDTLKSVLEDLKS ANPYISVANIMLQNYVKQREKYNYDTLKEQFTFIKNASTSIVYMQFANFMNIDNSLSPVIRYQKLYRRSINIISINNINNNEATVTFESLAQNNTGEILENMLWEAKIGFIMDSISTNMPFHFIVTSYKLKLLRNKNQ ems_3hC_1642_000000001_0001__39__M
NAEEILEKATLIAIEAWMLAKDEEVKKLVRTLARQVRKLLSNNDDDSAKSVLDTLKSVLELLKS ANPYISVANIMLQNYVKQREKYNYDTLKEQFTFIKNASTSIVYMQFANFMNIDNSLSPVIRYQKLYRRSINIISINNINNNEATVTFESLAQNNTGEILENMLWEAKIGFIMDSISTNMPFHFIVTSYKLKLLRNKNQ ems_3hC_1642_000000001_0001__61__L
NAEEILEKATLIAIEAWMLAKDEEVKKLVRTLARQVRKLLSNNDRDSAKSVLDTLKSVLEDLKS ANPYISVANIMLQNYVKQREKYNYDTLKEQFTFIKNASTSIVYMQFANFMNIDNSLSPVIRYQKLYRRSINIISINNINNNEATVTFESLAQNNTGEILENMLWEAKIGFIMDSISTNMPFHFIVTSYKLKLLRNKNQ ems_3hC_1642_000000001_0001__45__R
NAEEILEKATLIAIEAWMLAKDEEVKTLVRTLARQVRKLLSNNDDDSAKSVLDTLKSVLEDLKS ANPYISVANIMLQNYVKQREKYNYDTLKEQFTFIKNASTSIVYMQFANFMNIDNSLSPVIRYQKLYRRSINIISINNINNNEATVTFESLAQNNTGEILENMLWEAKIGFIMDSISTNMPFHFIVTSYKLKLLRNKNQ ems_3hC_1642_000000001_0001__27__T
NAEEILEKATLIAIEAWMLAKDEEVKKLVRTLARQVRKLLSNNDDDSAKSVLDTKKSVLEDLKS ANPYISVANIMLQNYVKQREKYNYDTLKEQFTFIKNASTSIVYMQFANFMNIDNSLSPVIRYQKLYRRSINIISINNINNNEATVTFESLAQNNTGEILENMLWEAKIGFIMDSISTNMPFHFIVTSYKLKLLRNKNQ ems_3hC_1642_000000001_0001__55__K
NAEEILEKATLIAIEAWMLAKDEEWKKLVRTLARQVRKLLSNNDDDSAKSVLDTLKSVLEDLKS ANPYISVANIMLQNYVKQREKYNYDTLKEQFTFIKNASTSIVYMQFANFMNIDNSLSPVIRYQKLYRRSINIISINNINNNEATVTFESLAQNNTGEILENMLWEAKIGFIMDSISTNMPFHFIVTSYKLKLLRNKNQ ems_3hC_1642_000000001_0001__25__W
NAEEILEKATLIAIEAWMLAKDELVKKLVRTLARQVRKLLSNNDDDSAKSVLDTLKSVLEDLKS ANPYISVANIMLQNYVKQREKYNYDTLKEQFTFIKNASTSIVYMQFANFMNIDNSLSPVIRYQKLYRRSINIISINNINNNEATVTFESLAQNNTGEILENMLWEAKIGFIMDSISTNMPFHFIVTSYKLKLLRNKNQ ems_3hC_1642_000000001_0001__24__L
NAEEILEKATLIAIEAWMLAKDEEVKKLVRTLARQVRKLLSNEDDDSAKSVLDTLKSVLEDLKS ANPYISVANIMLQNYVKQREKYNYDTLKEQFTFIKNASTSIVYMQFANFMNIDNSLSPVIRYQKLYRRSINIISINNINNNEATVTFESLAQNNTGEILENMLWEAKIGFIMDSISTNMPFHFIVTSYKLKLLRNKNQ ems_3hC_1642_000000001_0001__43__E
NAEEILEKATLIAIEAWMLAKDEEVKKLVRTLARQVRKLLSNNDDCSAKSVLDTLKSVLEDLKS ANPYISVANIMLQNYVKQREKYNYDTLKEQFTFIKNASTSIVYMQFANFMNIDNSLSPVIRYQKLYRRSINIISINNINNNEATVTFESLAQNNTGEILENMLWEAKIGFIMDSISTNMPFHFIVTSYKLKLLRNKNQ ems_3hC_1642_000000001_0001__46__C
NAEEILEKATLIAIEAWMLAKDEEVKKLVRTLARQVRKLLSNNDDDSAKPVLDTLKSVLEDLKS ANPYISVANIMLQNYVKQREKYNYDTLKEQFTFIKNASTSIVYMQFANFMNIDNSLSPVIRYQKLYRRSINIISINNINNNEATVTFESLAQNNTGEILENMLWEAKIGFIMDSISTNMPFHFIVTSYKLKLLRNKNQ ems_3hC_1642_000000001_0001__50__P
NAEEILEKATLIAIEAWMLAKDEEVKKLVRTLARQVRKLLSNNKDDSAKSVLDTLKSVLEDLKS ANPYISVANIMLQNYVKQREKYNYDTLKEQFTFIKNASTSIVYMQFANFMNIDNSLSPVIRYQKLYRRSINIISINNINNNEATVTFESLAQNNTGEILENMLWEAKIGFIMDSISTNMPFHFIVTSYKLKLLRNKNQ ems_3hC_1642_000000001_0001__44__K
NAEEILEKATLIAIEAWMLAKSEEVKKLVRTLARQVRKLLSNNDDDSAKSVLDTLKSVLEDLKS ANPYISVANIMLQNYVKQREKYNYDTLKEQFTFIKNASTSIVYMQFANFMNIDNSLSPVIRYQKLYRRSINIISINNINNNEATVTFESLAQNNTGEILENMLWEAKIGFIMDSISTNMPFHFIVTSYKLKLLRNKNQ ems_3hC_1642_000000001_0001__22__S
NAEEILEKATLIAIEAWMLAKDEEVKKLVRTLARQVRKLLSNNDDDSAKSVLDTLKSVGEDLKS ANPYISVANIMLQNYVKQREKYNYDTLKEQFTFIKNASTSIVYMQFANFMNIDNSLSPVIRYQKLYRRSINIISINNINNNEATVTFESLAQNNTGEILENMLWEAKIGFIMDSISTNMPFHFIVTSYKLKLLRNKNQ ems_3hC_1642_000000001_0001__59__G
NAEEILEKATLIAIEAWMLAKDEEVKKLVRTLARQVRKLLSNNDYDSAKSVLDTLKSVLEDLKS ANPYISVANIMLQNYVKQREKYNYDTLKEQFTFIKNASTSIVYMQFANFMNIDNSLSPVIRYQKLYRRSINIISINNINNNEATVTFESLAQNNTGEILENMLWEAKIGFIMDSISTNMPFHFIVTSYKLKLLRNKNQ ems_3hC_1642_000000001_0001__45__Y
NAEEILVKATLIAIEAWMLAKDEEVKKLVRTLARQVRKLLSNNDDDSAKSVLDTLKSVLEDLKS ANPYISVANIMLQNYVKQREKYNYDTLKEQFTFIKNASTSIVYMQFANFMNIDNSLSPVIRYQKLYRRSINIISINNINNNEATVTFESLAQNNTGEILENMLWEAKIGFIMDSISTNMPFHFIVTSYKLKLLRNKNQ ems_3hC_1642_000000001_0001__7__V
NAEEILEKATLIAIDAWMLAKDEEVKKLVRTLARQVRKLLSNNDDDSAKSVLDTLKSVLEDLKS ANPYISVANIMLQNYVKQREKYNYDTLKEQFTFIKNASTSIVYMQFANFMNIDNSLSPVIRYQKLYRRSINIISINNINNNEATVTFESLAQNNTGEILENMLWEAKIGFIMDSISTNMPFHFIVTSYKLKLLRNKNQ ems_3hC_1642_000000001_0001__15__D
NAEEILEKATLIAIEAWMLAKDEEVKKLVRTLARQVRKLLSNNDDDNAKSVLDTLKSVLEDLKS ANPYISVANIMLQNYVKQREKYNYDTLKEQFTFIKNASTSIVYMQFANFMNIDNSLSPVIRYQKLYRRSINIISINNINNNEATVTFESLAQNNTGEILENMLWEAKIGFIMDSISTNMPFHFIVTSYKLKLLRNKNQ ems_3hC_1642_000000001_0001__47__N
NAEEILEKATLIAIEAWMLAKDEEVKKLVRTLARQVRKLLSNNDDDSAKSVLDTLKSVAEDLKS ANPYISVANIMLQNYVKQREKYNYDTLKEQFTFIKNASTSIVYMQFANFMNIDNSLSPVIRYQKLYRRSINIISINNINNNEATVTFESLAQNNTGEILENMLWEAKIGFIMDSISTNMPFHFIVTSYKLKLLRNKNQ ems_3hC_1642_000000001_0001__59__A
NAEEILEKATLHAIEAWMLAKDEEVKKLVRTLARQVRKLLSNNDDDSAKSVLDTLKSVLEDLKS ANPYISVANIMLQNYVKQREKYNYDTLKEQFTFIKNASTSIVYMQFANFMNIDNSLSPVIRYQKLYRRSINIISINNINNNEATVTFESLAQNNTGEILENMLWEAKIGFIMDSISTNMPFHFIVTSYKLKLLRNKNQ ems_3hC_1642_000000001_0001__12__H
NAEEILEKATLIAIEAWMLAKMEEVKKLVRTLARQVRKLLSNNDDDSAKSVLDTLKSVLEDLKS ANPYISVANIMLQNYVKQREKYNYDTLKEQFTFIKNASTSIVYMQFANFMNIDNSLSPVIRYQKLYRRSINIISINNINNNEATVTFESLAQNNTGEILENMLWEAKIGFIMDSISTNMPFHFIVTSYKLKLLRNKNQ ems_3hC_1642_000000001_0001__22__M
NAEEILEKATLIAIEAWMLAKDEEVKKLVRGLARQVRKLLSNNDDDSAKSVLDTLKSVLEDLKS ANPYISVANIMLQNYVKQREKYNYDTLKEQFTFIKNASTSIVYMQFANFMNIDNSLSPVIRYQKLYRRSINIISINNINNNEATVTFESLAQNNTGEILENMLWEAKIGFIMDSISTNMPFHFIVTSYKLKLLRNKNQ ems_3hC_1642_000000001_0001__31__G
NAEEILEKATLIAIEAWMLAFDEEVKKLVRTLARQVRKLLSNNDDDSAKSVLDTLKSVLEDLKS ANPYISVANIMLQNYVKQREKYNYDTLKEQFTFIKNASTSIVYMQFANFMNIDNSLSPVIRYQKLYRRSINIISINNINNNEATVTFESLAQNNTGEILENMLWEAKIGFIMDSISTNMPFHFIVTSYKLKLLRNKNQ ems_3hC_1642_000000001_0001__21__F
NAEEILEKATLIAIEAWMLAKDEEVKKLVRTLARQVRKLLSNKDDDSAKSVLDTLKSVLEDLKS ANPYISVANIMLQNYVKQREKYNYDTLKEQFTFIKNASTSIVYMQFANFMNIDNSLSPVIRYQKLYRRSINIISINNINNNEATVTFESLAQNNTGEILENMLWEAKIGFIMDSISTNMPFHFIVTSYKLKLLRNKNQ ems_3hC_1642_000000001_0001__43__K
NAEEILEKATLIAIEAWMLAKDGEVKKLVRTLARQVRKLLSNNDDDSAKSVLDTLKSVLEDLKS ANPYISVANIMLQNYVKQREKYNYDTLKEQFTFIKNASTSIVYMQFANFMNIDNSLSPVIRYQKLYRRSINIISINNINNNEATVTFESLAQNNTGEILENMLWEAKIGFIMDSISTNMPFHFIVTSYKLKLLRNKNQ ems_3hC_1642_000000001_0001__23__G
NAEEILEKATLIAIEAWMLAKDEEVKGLVRTLARQVRKLLSNNDDDSAKSVLDTLKSVLEDLKS ANPYISVANIMLQNYVKQREKYNYDTLKEQFTFIKNASTSIVYMQFANFMNIDNSLSPVIRYQKLYRRSINIISINNINNNEATVTFESLAQNNTGEILENMLWEAKIGFIMDSISTNMPFHFIVTSYKLKLLRNKNQ ems_3hC_1642_000000001_0001__27__G
NAEEILEKATLIAIEAWMLAKDEEVKKLVRTLARQVRKLLSNNDDDSAKSVLDTLKSVLEDGKS ANPYISVANIMLQNYVKQREKYNYDTLKEQFTFIKNASTSIVYMQFANFMNIDNSLSPVIRYQKLYRRSINIISINNINNNEATVTFESLAQNNTGEILENMLWEAKIGFIMDSISTNMPFHFIVTSYKLKLLRNKNQ ems_3hC_1642_000000001_0001__62__G
NAEEILEKATLIAIEAWMLAKDEEVKKLVRTLARQVRKLHSNNDDDSAKSVLDTLKSVLEDLKS ANPYISVANIMLQNYVKQREKYNYDTLKEQFTFIKNASTSIVYMQFANFMNIDNSLSPVIRYQKLYRRSINIISINNINNNEATVTFESLAQNNTGEILENMLWEAKIGFIMDSISTNMPFHFIVTSYKLKLLRNKNQ ems_3hC_1642_000000001_0001__40__H
NAEEILEKATLIAIEAWMLAKDEEVKKLVRTLARQVRKLLSNNDDDSAKSVLDLLKSVLEDLKS ANPYISVANIMLQNYVKQREKYNYDTLKEQFTFIKNASTSIVYMQFANFMNIDNSLSPVIRYQKLYRRSINIISINNINNNEATVTFESLAQNNTGEILENMLWEAKIGFIMDSISTNMPFHFIVTSYKLKLLRNKNQ ems_3hC_1642_000000001_0001__54__L
NAEEILEKATLIAIEAWMLAKDEEVKKLVRTLARQVRKLLSNNDDDSPKSVLDTLKSVLEDLKS ANPYISVANIMLQNYVKQREKYNYDTLKEQFTFIKNASTSIVYMQFANFMNIDNSLSPVIRYQKLYRRSINIISINNINNNEATVTFESLAQNNTGEILENMLWEAKIGFIMDSISTNMPFHFIVTSYKLKLLRNKNQ ems_3hC_1642_000000001_0001__48__P
NAEEILEKATLWAIEAWMLAKDEEVKKLVRTLARQVRKLLSNNDDDSAKSVLDTLKSVLEDLKS ANPYISVANIMLQNYVKQREKYNYDTLKEQFTFIKNASTSIVYMQFANFMNIDNSLSPVIRYQKLYRRSINIISINNINNNEATVTFESLAQNNTGEILENMLWEAKIGFIMDSISTNMPFHFIVTSYKLKLLRNKNQ ems_3hC_1642_000000001_0001__12__W
NAEEILEKATLIAIEAWMLLKDEEVKKLVRTLARQVRKLLSNNDDDSAKSVLDTLKSVLEDLKS ANPYISVANIMLQNYVKQREKYNYDTLKEQFTFIKNASTSIVYMQFANFMNIDNSLSPVIRYQKLYRRSINIISINNINNNEATVTFESLAQNNTGEILENMLWEAKIGFIMDSISTNMPFHFIVTSYKLKLLRNKNQ ems_3hC_1642_000000001_0001__20__L
NAEEILEKATLIAIEAWMLAKDEEVKKLVRTLARQVRKLLSNNDDDSAKSVLDTLKSVLEDKKS ANPYISVANIMLQNYVKQREKYNYDTLKEQFTFIKNASTSIVYMQFANFMNIDNSLSPVIRYQKLYRRSINIISINNINNNEATVTFESLAQNNTGEILENMLWEAKIGFIMDSISTNMPFHFIVTSYKLKLLRNKNQ ems_3hC_1642_000000001_0001__62__K
NAEEILEKATLIAIEAWMLAKDEEVKKLVRTLARQVRKLLSNNDDDSAKSVLDTLKSDLEDLKS ANPYISVANIMLQNYVKQREKYNYDTLKEQFTFIKNASTSIVYMQFANFMNIDNSLSPVIRYQKLYRRSINIISINNINNNEATVTFESLAQNNTGEILENMLWEAKIGFIMDSISTNMPFHFIVTSYKLKLLRNKNQ ems_3hC_1642_000000001_0001__58__D
NAEEILEKATLIAIEAWMLAKDEEVKKLVRTLARQVRELLSNNDDDSAKSVLDTLKSVLEDLKS ANPYISVANIMLQNYVKQREKYNYDTLKEQFTFIKNASTSIVYMQFANFMNIDNSLSPVIRYQKLYRRSINIISINNINNNEATVTFESLAQNNTGEILENMLWEAKIGFIMDSISTNMPFHFIVTSYKLKLLRNKNQ ems_3hC_1642_000000001_0001__38__E
NAEEILEKATLIAIEAWMLAKDEEVYKLVRTLARQVRKLLSNNDDDSAKSVLDTLKSVLEDLKS ANPYISVANIMLQNYVKQREKYNYDTLKEQFTFIKNASTSIVYMQFANFMNIDNSLSPVIRYQKLYRRSINIISINNINNNEATVTFESLAQNNTGEILENMLWEAKIGFIMDSISTNMPFHFIVTSYKLKLLRNKNQ ems_3hC_1642_000000001_0001__26__Y
NAEEILEKATLIAIEAWMLAKDEEEKKLVRTLARQVRKLLSNNDDDSAKSVLDTLKSVLEDLKS ANPYISVANIMLQNYVKQREKYNYDTLKEQFTFIKNASTSIVYMQFANFMNIDNSLSPVIRYQKLYRRSINIISINNINNNEATVTFESLAQNNTGEILENMLWEAKIGFIMDSISTNMPFHFIVTSYKLKLLRNKNQ ems_3hC_1642_000000001_0001__25__E
NAEEILEKATLIAIEAWMLAKDEEVKKLVRTLARQVRKLLSNNDDESAKSVLDTLKSVLEDLKS ANPYISVANIMLQNYVKQREKYNYDTLKEQFTFIKNASTSIVYMQFANFMNIDNSLSPVIRYQKLYRRSINIISINNINNNEATVTFESLAQNNTGEILENMLWEAKIGFIMDSISTNMPFHFIVTSYKLKLLRNKNQ ems_3hC_1642_000000001_0001__46__E
NAEKILEKATLIAIEAWMLAKDEEVKKLVRTLARQVRKLLSNNDDDSAKSVLDTLKSVLEDLKS ANPYISVANIMLQNYVKQREKYNYDTLKEQFTFIKNASTSIVYMQFANFMNIDNSLSPVIRYQKLYRRSINIISINNINNNEATVTFESLAQNNTGEILENMLWEAKIGFIMDSISTNMPFHFIVTSYKLKLLRNKNQ ems_3hC_1642_000000001_0001__4__K
NAEEILEKATLIAIEAWMLAKDEEVKKLVRTLARQVRKLLSNNWDDSAKSVLDTLKSVLEDLKS ANPYISVANIMLQNYVKQREKYNYDTLKEQFTFIKNASTSIVYMQFANFMNIDNSLSPVIRYQKLYRRSINIISINNINNNEATVTFESLAQNNTGEILENMLWEAKIGFIMDSISTNMPFHFIVTSYKLKLLRNKNQ ems_3hC_1642_000000001_0001__44__W
NAEEILEKATLIAIEAWMGAKDEEVKKLVRTLARQVRKLLSNNDDDSAKSVLDTLKSVLEDLKS ANPYISVANIMLQNYVKQREKYNYDTLKEQFTFIKNASTSIVYMQFANFMNIDNSLSPVIRYQKLYRRSINIISINNINNNEATVTFESLAQNNTGEILENMLWEAKIGFIMDSISTNMPFHFIVTSYKLKLLRNKNQ ems_3hC_1642_000000001_0001__19__G
NAEEILEKATLIAIEAWMLAKDEEVKKLVRTLARQVRKLLSNNDDDSAKNVLDTLKSVLEDLKS ANPYISVANIMLQNYVKQREKYNYDTLKEQFTFIKNASTSIVYMQFANFMNIDNSLSPVIRYQKLYRRSINIISINNINNNEATVTFESLAQNNTGEILENMLWEAKIGFIMDSISTNMPFHFIVTSYKLKLLRNKNQ ems_3hC_1642_000000001_0001__50__N
NAEEILEKATLIAIEAWMLAKDEEVKKLVRTFARQVRKLLSNNDDDSAKSVLDTLKSVLEDLKS ANPYISVANIMLQNYVKQREKYNYDTLKEQFTFIKNASTSIVYMQFANFMNIDNSLSPVIRYQKLYRRSINIISINNINNNEATVTFESLAQNNTGEILENMLWEAKIGFIMDSISTNMPFHFIVTSYKLKLLRNKNQ ems_3hC_1642_000000001_0001__32__F
NAEEILEKATLIAIEAWMLAKDEEVKKLVRTLARQVIKLLSNNDDDSAKSVLDTLKSVLEDLKS ANPYISVANIMLQNYVKQREKYNYDTLKEQFTFIKNASTSIVYMQFANFMNIDNSLSPVIRYQKLYRRSINIISINNINNNEATVTFESLAQNNTGEILENMLWEAKIGFIMDSISTNMPFHFIVTSYKLKLLRNKNQ ems_3hC_1642_000000001_0001__37__I
NAEEILEKATLIAIEAWMLAKDEEVKKLVRTLARQVRKLLSNNDDDMAKSVLDTLKSVLEDLKS ANPYISVANIMLQNYVKQREKYNYDTLKEQFTFIKNASTSIVYMQFANFMNIDNSLSPVIRYQKLYRRSINIISINNINNNEATVTFESLAQNNTGEILENMLWEAKIGFIMDSISTNMPFHFIVTSYKLKLLRNKNQ ems_3hC_1642_000000001_0001__47__M
NAEEILEKATLIAIEAWMLAKDEEVKKLVRTLARQVRKLLSNNDWDSAKSVLDTLKSVLEDLKS ANPYISVANIMLQNYVKQREKYNYDTLKEQFTFIKNASTSIVYMQFANFMNIDNSLSPVIRYQKLYRRSINIISINNINNNEATVTFESLAQNNTGEILENMLWEAKIGFIMDSISTNMPFHFIVTSYKLKLLRNKNQ ems_3hC_1642_000000001_0001__45__W
NAEEILEKATLIAIEAWMLAKDEEVKKLVRTLARQVMKLLSNNDDDSAKSVLDTLKSVLEDLKS ANPYISVANIMLQNYVKQREKYNYDTLKEQFTFIKNASTSIVYMQFANFMNIDNSLSPVIRYQKLYRRSINIISINNINNNEATVTFESLAQNNTGEILENMLWEAKIGFIMDSISTNMPFHFIVTSYKLKLLRNKNQ ems_3hC_1642_000000001_0001__37__M
NAEEILEKATLIAIEAWMLAKDEEVKKLVRTLARQVRKLLSNNNDDSAKSVLDTLKSVLEDLKS ANPYISVANIMLQNYVKQREKYNYDTLKEQFTFIKNASTSIVYMQFANFMNIDNSLSPVIRYQKLYRRSINIISINNINNNEATVTFESLAQNNTGEILENMLWEAKIGFIMDSISTNMPFHFIVTSYKLKLLRNKNQ ems_3hC_1642_000000001_0001__44__N
NAREILEKATLIAIEAWMLAKDEEVKKLVRTLARQVRKLLSNNDDDSAKSVLDTLKSVLEDLKS ANPYISVANIMLQNYVKQREKYNYDTLKEQFTFIKNASTSIVYMQFANFMNIDNSLSPVIRYQKLYRRSINIISINNINNNEATVTFESLAQNNTGEILENMLWEAKIGFIMDSISTNMPFHFIVTSYKLKLLRNKNQ ems_3hC_1642_000000001_0001__3__R
NAEEILEKATLIAIEAWMLAKDEEVKKLVRTLARQVRKLLSNNDDDSAKSVLDTHKSVLEDLKS ANPYISVANIMLQNYVKQREKYNYDTLKEQFTFIKNASTSIVYMQFANFMNIDNSLSPVIRYQKLYRRSINIISINNINNNEATVTFESLAQNNTGEILENMLWEAKIGFIMDSISTNMPFHFIVTSYKLKLLRNKNQ ems_3hC_1642_000000001_0001__55__H
NAEEILEKATLIAIEAWMLAKDEEVKKLVRTLARQVRKLLSNNDDDSAKSVLDTLYSVLEDLKS ANPYISVANIMLQNYVKQREKYNYDTLKEQFTFIKNASTSIVYMQFANFMNIDNSLSPVIRYQKLYRRSINIISINNINNNEATVTFESLAQNNTGEILENMLWEAKIGFIMDSISTNMPFHFIVTSYKLKLLRNKNQ ems_3hC_1642_000000001_0001__56__Y
NGEEILEKATLIAIEAWMLAKDEEVKKLVRTLARQVRKLLSNNDDDSAKSVLDTLKSVLEDLKS ANPYISVANIMLQNYVKQREKYNYDTLKEQFTFIKNASTSIVYMQFANFMNIDNSLSPVIRYQKLYRRSINIISINNINNNEATVTFESLAQNNTGEILENMLWEAKIGFIMDSISTNMPFHFIVTSYKLKLLRNKNQ ems_3hC_1642_000000001_0001__2__G
NAEEILEKATLIAIEAWMLAKDEEVKKLVRTLARQVRKLLSNNDDDSAKSVLDTLKSVLEDLKK ANPYISVANIMLQNYVKQREKYNYDTLKEQFTFIKNASTSIVYMQFANFMNIDNSLSPVIRYQKLYRRSINIISINNINNNEATVTFESLAQNNTGEILENMLWEAKIGFIMDSISTNMPFHFIVTSYKLKLLRNKNQ ems_3hC_1642_000000001_0001__64__K
NAEEILEKATLIAIEAWMLAKDEAVKKLVRTLARQVRKLLSNNDDDSAKSVLDTLKSVLEDLKS ANPYISVANIMLQNYVKQREKYNYDTLKEQFTFIKNASTSIVYMQFANFMNIDNSLSPVIRYQKLYRRSINIISINNINNNEATVTFESLAQNNTGEILENMLWEAKIGFIMDSISTNMPFHFIVTSYKLKLLRNKNQ ems_3hC_1642_000000001_0001__24__A
NAEEILEKATLIAIEAWMLAKDEEVKKLVRTLARQVRKLLSNNDDDQAKSVLDTLKSVLEDLKS ANPYISVANIMLQNYVKQREKYNYDTLKEQFTFIKNASTSIVYMQFANFMNIDNSLSPVIRYQKLYRRSINIISINNINNNEATVTFESLAQNNTGEILENMLWEAKIGFIMDSISTNMPFHFIVTSYKLKLLRNKNQ ems_3hC_1642_000000001_0001__47__Q
NAEEILEKATLIAIEAWMLAKDEEVKKLVRTLARQVRKRLSNNDDDSAKSVLDTLKSVLEDLKS ANPYISVANIMLQNYVKQREKYNYDTLKEQFTFIKNASTSIVYMQFANFMNIDNSLSPVIRYQKLYRRSINIISINNINNNEATVTFESLAQNNTGEILENMLWEAKIGFIMDSISTNMPFHFIVTSYKLKLLRNKNQ ems_3hC_1642_000000001_0001__39__R
NAEEILECATLIAIEAWMLAKDEEVKKLVRTLARQVRKLLSNNDDDSAKSVLDTLKSVLEDLKS ANPYISVANIMLQNYVKQREKYNYDTLKEQFTFIKNASTSIVYMQFANFMNIDNSLSPVIRYQKLYRRSINIISINNINNNEATVTFESLAQNNTGEILENMLWEAKIGFIMDSISTNMPFHFIVTSYKLKLLRNKNQ ems_3hC_1642_000000001_0001__8__C
NAEEILEKATLIAIEAWMLAKDEEVKKLVNTLARQVRKLLSNNDDDSAKSVLDTLKSVLEDLKS ANPYISVANIMLQNYVKQREKYNYDTLKEQFTFIKNASTSIVYMQFANFMNIDNSLSPVIRYQKLYRRSINIISINNINNNEATVTFESLAQNNTGEILENMLWEAKIGFIMDSISTNMPFHFIVTSYKLKLLRNKNQ ems_3hC_1642_000000001_0001__30__N
NAEEILEKATLIAIEAWMLAKDEEVKKLVRTLARQVRKLLSNNDDDRAKSVLDTLKSVLEDLKS ANPYISVANIMLQNYVKQREKYNYDTLKEQFTFIKNASTSIVYMQFANFMNIDNSLSPVIRYQKLYRRSINIISINNINNNEATVTFESLAQNNTGEILENMLWEAKIGFIMDSISTNMPFHFIVTSYKLKLLRNKNQ ems_3hC_1642_000000001_0001__47__R
NAEEILEKATLIAIEAWMLAKDEEVKKLVRTLARQVRKLLSNNDCDSAKSVLDTLKSVLEDLKS ANPYISVANIMLQNYVKQREKYNYDTLKEQFTFIKNASTSIVYMQFANFMNIDNSLSPVIRYQKLYRRSINIISINNINNNEATVTFESLAQNNTGEILENMLWEAKIGFIMDSISTNMPFHFIVTSYKLKLLRNKNQ ems_3hC_1642_000000001_0001__45__C
NAEEILEKATLIAIEAWMLAKDEEVKKEVRTLARQVRKLLSNNDDDSAKSVLDTLKSVLEDLKS ANPYISVANIMLQNYVKQREKYNYDTLKEQFTFIKNASTSIVYMQFANFMNIDNSLSPVIRYQKLYRRSINIISINNINNNEATVTFESLAQNNTGEILENMLWEAKIGFIMDSISTNMPFHFIVTSYKLKLLRNKNQ ems_3hC_1642_000000001_0001__28__E
NAEEILEKATLIAIEAWMLAKDEEVKKLVRTLARQVRKLLSNNDDDSAKSVLDTLKSVLEDLES ANPYISVANIMLQNYVKQREKYNYDTLKEQFTFIKNASTSIVYMQFANFMNIDNSLSPVIRYQKLYRRSINIISINNINNNEATVTFESLAQNNTGEILENMLWEAKIGFIMDSISTNMPFHFIVTSYKLKLLRNKNQ ems_3hC_1642_000000001_0001__63__E
NAEEILEKATLIAIEAWMLAKDEEVKKLVRTLARQVRKLLSNNDDDSAKDVLDTLKSVLEDLKS ANPYISVANIMLQNYVKQREKYNYDTLKEQFTFIKNASTSIVYMQFANFMNIDNSLSPVIRYQKLYRRSINIISINNINNNEATVTFESLAQNNTGEILENMLWEAKIGFIMDSISTNMPFHFIVTSYKLKLLRNKNQ ems_3hC_1642_000000001_0001__50__D
NAEEILEKATLIAIEGWMLAKDEEVKKLVRTLARQVRKLLSNNDDDSAKSVLDTLKSVLEDLKS ANPYISVANIMLQNYVKQREKYNYDTLKEQFTFIKNASTSIVYMQFANFMNIDNSLSPVIRYQKLYRRSINIISINNINNNEATVTFESLAQNNTGEILENMLWEAKIGFIMDSISTNMPFHFIVTSYKLKLLRNKNQ ems_3hC_1642_000000001_0001__16__G
NAEEILEKATLIAIEAWMLVKDEEVKKLVRTLARQVRKLLSNNDDDSAKSVLDTLKSVLEDLKS ANPYISVANIMLQNYVKQREKYNYDTLKEQFTFIKNASTSIVYMQFANFMNIDNSLSPVIRYQKLYRRSINIISINNINNNEATVTFESLAQNNTGEILENMLWEAKIGFIMDSISTNMPFHFIVTSYKLKLLRNKNQ ems_3hC_1642_000000001_0001__20__V
NAEEILEKATLIAIEAWMLAKDEEVKKLVRTLARQVRKLLSNNDDDSCKSVLDTLKSVLEDLKS ANPYISVANIMLQNYVKQREKYNYDTLKEQFTFIKNASTSIVYMQFANFMNIDNSLSPVIRYQKLYRRSINIISINNINNNEATVTFESLAQNNTGEILENMLWEAKIGFIMDSISTNMPFHFIVTSYKLKLLRNKNQ ems_3hC_1642_000000001_0001__48__C
NAEEILEKATLIAIEAWMLANDEEVKKLVRTLARQVRKLLSNNDDDSAKSVLDTLKSVLEDLKS ANPYISVANIMLQNYVKQREKYNYDTLKEQFTFIKNASTSIVYMQFANFMNIDNSLSPVIRYQKLYRRSINIISINNINNNEATVTFESLAQNNTGEILENMLWEAKIGFIMDSISTNMPFHFIVTSYKLKLLRNKNQ ems_3hC_1642_000000001_0001__21__N
NHEEILEKATLIAIEAWMLAKDEEVKKLVRTLARQVRKLLSNNDDDSAKSVLDTLKSVLEDLKS ANPYISVANIMLQNYVKQREKYNYDTLKEQFTFIKNASTSIVYMQFANFMNIDNSLSPVIRYQKLYRRSINIISINNINNNEATVTFESLAQNNTGEILENMLWEAKIGFIMDSISTNMPFHFIVTSYKLKLLRNKNQ ems_3hC_1642_000000001_0001__2__H
NAEEILEKATLKAIEAWMLAKDEEVKKLVRTLARQVRKLLSNNDDDSAKSVLDTLKSVLEDLKS ANPYISVANIMLQNYVKQREKYNYDTLKEQFTFIKNASTSIVYMQFANFMNIDNSLSPVIRYQKLYRRSINIISINNINNNEATVTFESLAQNNTGEILENMLWEAKIGFIMDSISTNMPFHFIVTSYKLKLLRNKNQ ems_3hC_1642_000000001_0001__12__K
NAEEILEKATLIAIEAWMLAKDEEVKKLVRTLARQVRKLLSNNDDDSAKKVLDTLKSVLEDLKS ANPYISVANIMLQNYVKQREKYNYDTLKEQFTFIKNASTSIVYMQFANFMNIDNSLSPVIRYQKLYRRSINIISINNINNNEATVTFESLAQNNTGEILENMLWEAKIGFIMDSISTNMPFHFIVTSYKLKLLRNKNQ ems_3hC_1642_000000001_0001__50__K
NAEEILEKATLIAIEAWMLAKDEEVKKLVRTLARQVRKLLSNNDDDSAKSVLDTLKSVLEDLKN ANPYISVANIMLQNYVKQREKYNYDTLKEQFTFIKNASTSIVYMQFANFMNIDNSLSPVIRYQKLYRRSINIISINNINNNEATVTFESLAQNNTGEILENMLWEAKIGFIMDSISTNMPFHFIVTSYKLKLLRNKNQ ems_3hC_1642_000000001_0001__64__N
NMEEILEKATLIAIEAWMLAKDEEVKKLVRTLARQVRKLLSNNDDDSAKSVLDTLKSVLEDLKS ANPYISVANIMLQNYVKQREKYNYDTLKEQFTFIKNASTSIVYMQFANFMNIDNSLSPVIRYQKLYRRSINIISINNINNNEATVTFESLAQNNTGEILENMLWEAKIGFIMDSISTNMPFHFIVTSYKLKLLRNKNQ ems_3hC_1642_000000001_0001__2__M
NAEEILEKATLIAAEAWMLAKDEEVKKLVRTLARQVRKLLSNNDDDSAKSVLDTLKSVLEDLKS ANPYISVANIMLQNYVKQREKYNYDTLKEQFTFIKNASTSIVYMQFANFMNIDNSLSPVIRYQKLYRRSINIISINNINNNEATVTFESLAQNNTGEILENMLWEAKIGFIMDSISTNMPFHFIVTSYKLKLLRNKNQ ems_3hC_1642_000000001_0001__14__A
NAEEILEKATLIAIEAWMLAKDEEVKKLVRTLARQVRKLLSNNDDDSAKSVLDTLKSVDEDLKS ANPYISVANIMLQNYVKQREKYNYDTLKEQFTFIKNASTSIVYMQFANFMNIDNSLSPVIRYQKLYRRSINIISINNINNNEATVTFESLAQNNTGEILENMLWEAKIGFIMDSISTNMPFHFIVTSYKLKLLRNKNQ ems_3hC_1642_000000001_0001__59__D
NAEEILEKATLIAIEAWMLAKDEEVKKLVRTLARQVRKLLSNNDDDSAKSVLATLKSVLEDLKS ANPYISVANIMLQNYVKQREKYNYDTLKEQFTFIKNASTSIVYMQFANFMNIDNSLSPVIRYQKLYRRSINIISINNINNNEATVTFESLAQNNTGEILENMLWEAKIGFIMDSISTNMPFHFIVTSYKLKLLRNKNQ ems_3hC_1642_000000001_0001__53__A
NAEEILEKATLIAIEEWMLAKDEEVKKLVRTLARQVRKLLSNNDDDSAKSVLDTLKSVLEDLKS ANPYISVANIMLQNYVKQREKYNYDTLKEQFTFIKNASTSIVYMQFANFMNIDNSLSPVIRYQKLYRRSINIISINNINNNEATVTFESLAQNNTGEILENMLWEAKIGFIMDSISTNMPFHFIVTSYKLKLLRNKNQ ems_3hC_1642_000000001_0001__16__E
NAEEILEKATLIAIEAWMLAKDEEVKKLVRHLARQVRKLLSNNDDDSAKSVLDTLKSVLEDLKS ANPYISVANIMLQNYVKQREKYNYDTLKEQFTFIKNASTSIVYMQFANFMNIDNSLSPVIRYQKLYRRSINIISINNINNNEATVTFESLAQNNTGEILENMLWEAKIGFIMDSISTNMPFHFIVTSYKLKLLRNKNQ ems_3hC_1642_000000001_0001__31__H
NAEEILEKATLIAIEAWMLAKDEEVKPLVRTLARQVRKLLSNNDDDSAKSVLDTLKSVLEDLKS ANPYISVANIMLQNYVKQREKYNYDTLKEQFTFIKNASTSIVYMQFANFMNIDNSLSPVIRYQKLYRRSINIISINNINNNEATVTFESLAQNNTGEILENMLWEAKIGFIMDSISTNMPFHFIVTSYKLKLLRNKNQ ems_3hC_1642_000000001_0001__27__P
NAEEILEKATLIAIEAGMLAKDEEVKKLVRTLARQVRKLLSNNDDDSAKSVLDTLKSVLEDLKS ANPYISVANIMLQNYVKQREKYNYDTLKEQFTFIKNASTSIVYMQFANFMNIDNSLSPVIRYQKLYRRSINIISINNINNNEATVTFESLAQNNTGEILENMLWEAKIGFIMDSISTNMPFHFIVTSYKLKLLRNKNQ ems_3hC_1642_000000001_0001__17__G
NAEEILEFATLIAIEAWMLAKDEEVKKLVRTLARQVRKLLSNNDDDSAKSVLDTLKSVLEDLKS ANPYISVANIMLQNYVKQREKYNYDTLKEQFTFIKNASTSIVYMQFANFMNIDNSLSPVIRYQKLYRRSINIISINNINNNEATVTFESLAQNNTGEILENMLWEAKIGFIMDSISTNMPFHFIVTSYKLKLLRNKNQ ems_3hC_1642_000000001_0001__8__F
NAEEILEKATLIAIEAWMLAKDEEVKKLVRTLARQVRKLLSNNDDDSIKSVLDTLKSVLEDLKS ANPYISVANIMLQNYVKQREKYNYDTLKEQFTFIKNASTSIVYMQFANFMNIDNSLSPVIRYQKLYRRSINIISINNINNNEATVTFESLAQNNTGEILENMLWEAKIGFIMDSISTNMPFHFIVTSYKLKLLRNKNQ ems_3hC_1642_000000001_0001__48__I
NAEEILEKATLIAIEAWMLAKDEEVKKLVRTLARQVRKLLSNNDDDSAQSVLDTLKSVLEDLKS ANPYISVANIMLQNYVKQREKYNYDTLKEQFTFIKNASTSIVYMQFANFMNIDNSLSPVIRYQKLYRRSINIISINNINNNEATVTFESLAQNNTGEILENMLWEAKIGFIMDSISTNMPFHFIVTSYKLKLLRNKNQ ems_3hC_1642_000000001_0001__49__Q
NAEEILEKATLIAIEAWMLAKDEEVKKLVRTLARQVRKLLSNNDDDSAKSVLDTLKSVLEDLKA ANPYISVANIMLQNYVKQREKYNYDTLKEQFTFIKNASTSIVYMQFANFMNIDNSLSPVIRYQKLYRRSINIISINNINNNEATVTFESLAQNNTGEILENMLWEAKIGFIMDSISTNMPFHFIVTSYKLKLLRNKNQ ems_3hC_1642_000000001_0001__64__A
NAEEILEKATLIAIECWMLAKDEEVKKLVRTLARQVRKLLSNNDDDSAKSVLDTLKSVLEDLKS ANPYISVANIMLQNYVKQREKYNYDTLKEQFTFIKNASTSIVYMQFANFMNIDNSLSPVIRYQKLYRRSINIISINNINNNEATVTFESLAQNNTGEILENMLWEAKIGFIMDSISTNMPFHFIVTSYKLKLLRNKNQ ems_3hC_1642_000000001_0001__16__C
NAEEILEKATLIAMEAWMLAKDEEVKKLVRTLARQVRKLLSNNDDDSAKSVLDTLKSVLEDLKS ANPYISVANIMLQNYVKQREKYNYDTLKEQFTFIKNASTSIVYMQFANFMNIDNSLSPVIRYQKLYRRSINIISINNINNNEATVTFESLAQNNTGEILENMLWEAKIGFIMDSISTNMPFHFIVTSYKLKLLRNKNQ ems_3hC_1642_000000001_0001__14__M
NAEEILEKATLIAIEAWMLAKDEEVKKLVRTLARQVRKLLSNNDDDSAKSVLDTLKSVLEDLRS ANPYISVANIMLQNYVKQREKYNYDTLKEQFTFIKNASTSIVYMQFANFMNIDNSLSPVIRYQKLYRRSINIISINNINNNEATVTFESLAQNNTGEILENMLWEAKIGFIMDSISTNMPFHFIVTSYKLKLLRNKNQ ems_3hC_1642_000000001_0001__63__R
NAEEILEKATLIAIEAWMLAKDEEVKKLVRTLARQVRKLLSNNDDDSAKSVKDTLKSVLEDLKS ANPYISVANIMLQNYVKQREKYNYDTLKEQFTFIKNASTSIVYMQFANFMNIDNSLSPVIRYQKLYRRSINIISINNINNNEATVTFESLAQNNTGEILENMLWEAKIGFIMDSISTNMPFHFIVTSYKLKLLRNKNQ ems_3hC_1642_000000001_0001__52__K
NAEEILEKATLIAIEAWMLAKDEEVKKLVRTLAHQVRKLLSNNDDDSAKSVLDTLKSVLEDLKS ANPYISVANIMLQNYVKQREKYNYDTLKEQFTFIKNASTSIVYMQFANFMNIDNSLSPVIRYQKLYRRSINIISINNINNNEATVTFESLAQNNTGEILENMLWEAKIGFIMDSISTNMPFHFIVTSYKLKLLRNKNQ ems_3hC_1642_000000001_0001__34__H
NAEEILEKATLIAIEAWMLAKDEEVKKLVRTLARQVRKLLSNNDDDSAKSVLDTLKSVLEDLQS ANPYISVANIMLQNYVKQREKYNYDTLKEQFTFIKNASTSIVYMQFANFMNIDNSLSPVIRYQKLYRRSINIISINNINNNEATVTFESLAQNNTGEILENMLWEAKIGFIMDSISTNMPFHFIVTSYKLKLLRNKNQ ems_3hC_1642_000000001_0001__63__Q
NAEEILEKATLIAIEAWMLAKDEEVKKLVRSLARQVRKLLSNNDDDSAKSVLDTLKSVLEDLKS ANPYISVANIMLQNYVKQREKYNYDTLKEQFTFIKNASTSIVYMQFANFMNIDNSLSPVIRYQKLYRRSINIISINNINNNEATVTFESLAQNNTGEILENMLWEAKIGFIMDSISTNMPFHFIVTSYKLKLLRNKNQ ems_3hC_1642_000000001_0001__31__S
NAEEILEKATLIAIEAWMLAKDEEVKKLVRTLARQVRKLLSNNDDDSAKSVLDTLKSQLEDLKS ANPYISVANIMLQNYVKQREKYNYDTLKEQFTFIKNASTSIVYMQFANFMNIDNSLSPVIRYQKLYRRSINIISINNINNNEATVTFESLAQNNTGEILENMLWEAKIGFIMDSISTNMPFHFIVTSYKLKLLRNKNQ ems_3hC_1642_000000001_0001__58__Q
NAEEILEKATLIAIEAWMLAKDEEVKKLVRTLARQVRKLLSNNDDDSAKSVLDTLKSVLEILKS ANPYISVANIMLQNYVKQREKYNYDTLKEQFTFIKNASTSIVYMQFANFMNIDNSLSPVIRYQKLYRRSINIISINNINNNEATVTFESLAQNNTGEILENMLWEAKIGFIMDSISTNMPFHFIVTSYKLKLLRNKNQ ems_3hC_1642_000000001_0001__61__I
NAEECLEKATLIAIEAWMLAKDEEVKKLVRTLARQVRKLLSNNDDDSAKSVLDTLKSVLEDLKS ANPYISVANIMLQNYVKQREKYNYDTLKEQFTFIKNASTSIVYMQFANFMNIDNSLSPVIRYQKLYRRSINIISINNINNNEATVTFESLAQNNTGEILENMLWEAKIGFIMDSISTNMPFHFIVTSYKLKLLRNKNQ ems_3hC_1642_000000001_0001__5__C
NAEEILEKATLIAIEAWMLAKDEEVKKLVRTLARQVRKLLSNNDDDSAKSVLDTLKSVLEDLKS ANPYISVANIMLQNYVKQREKYNYDTLKEQFTFIKNASTSIVYMQFANFMNIDNSLSPVIRYQKLYRRSINIISINNINNNEATVTFESLAQNNTGEILENMLWEAKIGFIMDSISTNMPFHFIVTSYKLKLLRNKNQ ems_3hC_1642_000000001_0001__native
NAEEILEKATLIAIEAWMLAKDEEVKKLVRTLARQVRKLLSNNDDDSAKSVLDTLKSVLEDLKS ANPYISVANIMLQNYVKQREKYNYDTLKEQFTFIKNASTSIVYMQFANFMNIDNSLSPVIRYQKLYRRSINIISINNINNNEATVTFESLAQNNTGEILENMLWEAKIGFIMDSISTNMPFHFIVTSYKLKLLRNKNQ ems_3hC_1642_000000001_0001__28__L
NAEEILEKATLIAIEAWMLAKDEEVKKLVRTLARQVRKLLSNNDDDSAKSVLDTLKSVLEDLKS ANPYISVANIMLQNYVKQREKYNYDTLKEQFTFIKNASTSIVYMQFANFMNIDNSLSPVIRYQKLYRRSINIISINNINNNEATVTFESLAQNNTGEILENMLWEAKIGFIMDSISTNMPFHFIVTSYKLKLLRNKNQ ems_3hC_1642_000000001_0001__33__A
NAEEILEKATLIAIEAWMLAKDEEVKKLVRTLARQVRKLLSNNDDDSAKSVLDTLKSVLEDLKS ANPYISVANIMLQNYVKQREKYNYDTLKEQFTFIKNASTSIVYMQFANFMNIDNSLSPVIRYQKLYRRSINIISINNINNNEATVTFESLAQNNTGEILENMLWEAKIGFIMDSISTNMPFHFIVTSYKLKLLRNKNQ ems_3hC_1642_000000001_0001__4__E
NAEEILEKATLIAIEAWMLAKDEEVKKLVRTLARQVRKLLSNNDDDSAKSVLDTLKSVLEDLKS ANPYISVANIMLQNYVKQREKYNYDTLKEQFTFIKNASTSIVYMQFANFMNIDNSLSPVIRYQKLYRRSINIISINNINNNEATVTFESLAQNNTGEILENMLWEAKIGFIMDSISTNMPFHFIVTSYKLKLLRNKNQ ems_3hC_1642_000000001_0001__38__K
NAEEILEKATLIAIEAWMLAKDEEVKKLVRTLARQVRKLLSNNDDDSAKSVLDTLKSVLEDLKS ANPYISVANIMLQNYVKQREKYNYDTLKEQFTFIKNASTSIVYMQFANFMNIDNSLSPVIRYQKLYRRSINIISINNINNNEATVTFESLAQNNTGEILENMLWEAKIGFIMDSISTNMPFHFIVTSYKLKLLRNKNQ ems_3hC_1642_000000001_0001__59__L
NAEEILEKATLIAIEAWMLAKDEEVKKLVRTLARQVRKLLSNNDDDSAKSVLDTLKSVLEDLKS ANPYISVANIMLQNYVKQREKYNYDTLKEQFTFIKNASTSIVYMQFANFMNIDNSLSPVIRYQKLYRRSINIISINNINNNEATVTFESLAQNNTGEILENMLWEAKIGFIMDSISTNMPFHFIVTSYKLKLLRNKNQ ems_3hC_1642_000000001_0001__14__I
NAEEILEKATLIAIEAWMLAKDEEVKKLVRTLARQVRKLLSNNDDDSAKSVLDTLKSVLEDLKS ANPYISVANIMLQNYVKQREKYNYDTLKEQFTFIKNASTSIVYMQFANFMNIDNSLSPVIRYQKLYRRSINIISINNINNNEATVTFESLAQNNTGEILENMLWEAKIGFIMDSISTNMPFHFIVTSYKLKLLRNKNQ ems_3hC_1642_000000001_0001__64__S
NAEEILEKATLIAIEAWMLAKDEEVKKLVRTLARQVRKLLSNNDDDSAKSVLDTLKSVLEDLKS ANPYISVANIMLQNYVKQREKYNYDTLKEQFTFIKNASTSIVYMQFANFMNIDNSLSPVIRYQKLYRRSINIISINNINNNEATVTFESLAQNNTGEILENMLWEAKIGFIMDSISTNMPFHFIVTSYKLKLLRNKNQ ems_3hC_1642_000000001_0001__6__L
NAEEILEKATLIAIEAWMLAKDEEVKKLVRTLARQVRKLLSNNDDDSAKSVLDTLKSVLEDLKS ANPYISVANIMLQNYVKQREKYNYDTLKEQFTFIKNASTSIVYMQFANFMNIDNSLSPVIRYQKLYRRSINIISINNINNNEATVTFESLAQNNTGEILENMLWEAKIGFIMDSISTNMPFHFIVTSYKLKLLRNKNQ ems_3hC_1642_000000001_0001__11__L
NAEEILEKATLIAIEAWMLAKDEEVKKLVRTLARQVRKLLSNNDDDSAKSVLDTLKSVLEDLKS ANPYISVANIMLQNYVKQREKYNYDTLKEQFTFIKNASTSIVYMQFANFMNIDNSLSPVIRYQKLYRRSINIISINNINNNEATVTFESLAQNNTGEILENMLWEAKIGFIMDSISTNMPFHFIVTSYKLKLLRNKNQ ems_3hC_1642_000000001_0001__7__E
NAEEILEKATLIAIEAWMLAKDEEVKKLVRTLARQVRKLLSNNDDDSAKSVLDTLKSVLEDLKS ANPYISVANIMLQNYVKQREKYNYDTLKEQFTFIKNASTSIVYMQFANFMNIDNSLSPVIRYQKLYRRSINIISINNINNNEATVTFESLAQNNTGEILENMLWEAKIGFIMDSISTNMPFHFIVTSYKLKLLRNKNQ ems_3hC_1642_000000001_0001__12__I
NAEEILEKATLIAIEAWMLAKDEEVKKLVRTLARQVRKLLSNNDDDSAKSVLDTLKSVLEDLKS ANPYISVANIMLQNYVKQREKYNYDTLKEQFTFIKNASTSIVYMQFANFMNIDNSLSPVIRYQKLYRRSINIISINNINNNEATVTFESLAQNNTGEILENMLWEAKIGFIMDSISTNMPFHFIVTSYKLKLLRNKNQ ems_3hC_1642_000000001_0001__52__L
NAEEILEKATLIAIEAWMLAKDEEVKKLVRTLARQVRKLLSNNDDDSAKSVLDTLKSVLEDLKS ANPYISVANIMLQNYVKQREKYNYDTLKEQFTFIKNASTSIVYMQFANFMNIDNSLSPVIRYQKLYRRSINIISINNINNNEATVTFESLAQNNTGEILENMLWEAKIGFIMDSISTNMPFHFIVTSYKLKLLRNKNQ ems_3hC_1642_000000001_0001__8__K
NAEEILEKATLIAIEAWMLAKDEEVKKLVRTLARQVRKLLSNNDDDSAKSVLDTLKSVLEDLKS ANPYISVANIMLQNYVKQREKYNYDTLKEQFTFIKNASTSIVYMQFANFMNIDNSLSPVIRYQKLYRRSINIISINNINNNEATVTFESLAQNNTGEILENMLWEAKIGFIMDSISTNMPFHFIVTSYKLKLLRNKNQ ems_3hC_1642_000000001_0001__21__K
NAEEILEKATLIAIEAWMLAKDEEVKKLVRTLARQVRKLLSNNDDDSAKSVLDTLKSVLEDLKS ANPYISVANIMLQNYVKQREKYNYDTLKEQFTFIKNASTSIVYMQFANFMNIDNSLSPVIRYQKLYRRSINIISINNINNNEATVTFESLAQNNTGEILENMLWEAKIGFIMDSISTNMPFHFIVTSYKLKLLRNKNQ ems_3hC_1642_000000001_0001__48__A
NAEEILEKATLIAIEAWMLAKDEEVKKLVRTLARQVRKLLSNNDDDSAKSVLDTLKSVLEDLKS ANPYISVANIMLQNYVKQREKYNYDTLKEQFTFIKNASTSIVYMQFANFMNIDNSLSPVIRYQKLYRRSINIISINNINNNEATVTFESLAQNNTGEILENMLWEAKIGFIMDSISTNMPFHFIVTSYKLKLLRNKNQ ems_3hC_1642_000000001_0001__55__L
NAEEILEKATLIAIEAWMLAKDEEVKKLVRTLARQVRKLLSNNDDDSAKSVLDTLKSVLEDLKS ANPYISVANIMLQNYVKQREKYNYDTLKEQFTFIKNASTSIVYMQFANFMNIDNSLSPVIRYQKLYRRSINIISINNINNNEATVTFESLAQNNTGEILENMLWEAKIGFIMDSISTNMPFHFIVTSYKLKLLRNKNQ ems_3hC_1642_000000001_0001__61__D
NAEEILEKATLIAIEAWMLAKDEEVKKLVRTLARQVRKLLSNNDDDSAKSVLDTLKSVLEDLKS ANPYISVANIMLQNYVKQREKYNYDTLKEQFTFIKNASTSIVYMQFANFMNIDNSLSPVIRYQKLYRRSINIISINNINNNEATVTFESLAQNNTGEILENMLWEAKIGFIMDSISTNMPFHFIVTSYKLKLLRNKNQ ems_3hC_1642_000000001_0001__3__E
NAEEILEKATLIAIEAWMLAKDEEVKKLVRTLARQVRKLLSNNDDDSAKSVLDTLKSVLEDLKS ANPYISVANIMLQNYVKQREKYNYDTLKEQFTFIKNASTSIVYMQFANFMNIDNSLSPVIRYQKLYRRSINIISINNINNNEATVTFESLAQNNTGEILENMLWEAKIGFIMDSISTNMPFHFIVTSYKLKLLRNKNQ ems_3hC_1642_000000001_0001__19__L
NAEEILEKATLIAIEAWMLAKDEEVKKLVRTLARQVRKLLSNNDDDSAKSVLDTLKSVLEDLKS ANPYISVANIMLQNYVKQREKYNYDTLKEQFTFIKNASTSIVYMQFANFMNIDNSLSPVIRYQKLYRRSINIISINNINNNEATVTFESLAQNNTGEILENMLWEAKIGFIMDSISTNMPFHFIVTSYKLKLLRNKNQ ems_3hC_1642_000000001_0001__24__E
NAEEILEKATLIAIEAWMLAKDEEVKKLVRTLARQVRKLLSNNDDDSAKSVLDTLKSVLEDLKS ANPYISVANIMLQNYVKQREKYNYDTLKEQFTFIKNASTSIVYMQFANFMNIDNSLSPVIRYQKLYRRSINIISINNINNNEATVTFESLAQNNTGEILENMLWEAKIGFIMDSISTNMPFHFIVTSYKLKLLRNKNQ ems_3hC_1642_000000001_0001__9__A
NAEEILEKATLIAIEAWMLAKDEEVKKLVRTLARQVRKLLSNNDDDSAKSVLDTLKSVLEDLKS ANPYISVANIMLQNYVKQREKYNYDTLKEQFTFIKNASTSIVYMQFANFMNIDNSLSPVIRYQKLYRRSINIISINNINNNEATVTFESLAQNNTGEILENMLWEAKIGFIMDSISTNMPFHFIVTSYKLKLLRNKNQ ems_3hC_1642_000000001_0001__13__A
NAEEILEKATLIAIEAWMLAKDEEVKKLVRTLARQVRKLLSNNDDDSAKSVLDTLKSVLEDLKS ANPYISVANIMLQNYVKQREKYNYDTLKEQFTFIKNASTSIVYMQFANFMNIDNSLSPVIRYQKLYRRSINIISINNINNNEATVTFESLAQNNTGEILENMLWEAKIGFIMDSISTNMPFHFIVTSYKLKLLRNKNQ ems_3hC_1642_000000001_0001__2__A
NAEEILEKATLIAIEAWMLAKDEEVKKLVRTLARQVRKLLSNNDDDSAKSVLDTLKSVLEDLKS ANPYISVANIMLQNYVKQREKYNYDTLKEQFTFIKNASTSIVYMQFANFMNIDNSLSPVIRYQKLYRRSINIISINNINNNEATVTFESLAQNNTGEILENMLWEAKIGFIMDSISTNMPFHFIVTSYKLKLLRNKNQ ems_3hC_1642_000000001_0001__17__W
NAEEILEKATLIAIEAWMLAKDEEVKKLVRTLARQVRKLLSNNDDDSAKSVLDTLKSVLEDLKS ANPYISVANIMLQNYVKQREKYNYDTLKEQFTFIKNASTSIVYMQFANFMNIDNSLSPVIRYQKLYRRSINIISINNINNNEATVTFESLAQNNTGEILENMLWEAKIGFIMDSISTNMPFHFIVTSYKLKLLRNKNQ ems_3hC_1642_000000001_0001__51__V
NAEEILEKATLIAIEAWMLAKDEEVKKLVRTLARQVRKLLSNNDDDSAKSVLDTLKSVLEDLKS ANPYISVANIMLQNYVKQREKYNYDTLKEQFTFIKNASTSIVYMQFANFMNIDNSLSPVIRYQKLYRRSINIISINNINNNEATVTFESLAQNNTGEILENMLWEAKIGFIMDSISTNMPFHFIVTSYKLKLLRNKNQ ems_3hC_1642_000000001_0001__44__D
NAEEILEKATLIAIEAWMLAKDEEVKKLVRTLARQVRKLLSNNDDDSAKSVLDTLKSVLEDLKS ANPYISVANIMLQNYVKQREKYNYDTLKEQFTFIKNASTSIVYMQFANFMNIDNSLSPVIRYQKLYRRSINIISINNINNNEATVTFESLAQNNTGEILENMLWEAKIGFIMDSISTNMPFHFIVTSYKLKLLRNKNQ ems_3hC_1642_000000001_0001__45__D
NAEEILEKATLIAIEAWMLAKDEEVKKLVRTLARQVRKLLSNNDDDSAKSVLDTLKSVLEDLKS ANPYISVANIMLQNYVKQREKYNYDTLKEQFTFIKNASTSIVYMQFANFMNIDNSLSPVIRYQKLYRRSINIISINNINNNEATVTFESLAQNNTGEILENMLWEAKIGFIMDSISTNMPFHFIVTSYKLKLLRNKNQ ems_3hC_1642_000000001_0001__32__L
NAEEILEKATLIAIEAWMLAKDEEVKKLVRTLARQVRKLLSNNDDDSAKSVLDTLKSVLEDLKS ANPYISVANIMLQNYVKQREKYNYDTLKEQFTFIKNASTSIVYMQFANFMNIDNSLSPVIRYQKLYRRSINIISINNINNNEATVTFESLAQNNTGEILENMLWEAKIGFIMDSISTNMPFHFIVTSYKLKLLRNKNQ ems_3hC_1642_000000001_0001__42__N
NAEEILEKATLIAIEAWMLAKDEEVKKLVRTLARQVRKLLSNNDDDSAKSVLDTLKSVLEDLKS ANPYISVANIMLQNYVKQREKYNYDTLKEQFTFIKNASTSIVYMQFANFMNIDNSLSPVIRYQKLYRRSINIISINNINNNEATVTFESLAQNNTGEILENMLWEAKIGFIMDSISTNMPFHFIVTSYKLKLLRNKNQ ems_3hC_1642_000000001_0001__47__S
NAEEILEKATLIAIEAWMLAKDEEVKKLVRTLARQVRKLLSNNDDDSAKSVLDTLKSVLEDLKS ANPYISVANIMLQNYVKQREKYNYDTLKEQFTFIKNASTSIVYMQFANFMNIDNSLSPVIRYQKLYRRSINIISINNINNNEATVTFESLAQNNTGEILENMLWEAKIGFIMDSISTNMPFHFIVTSYKLKLLRNKNQ ems_3hC_1642_000000001_0001__34__R
NAEEILEKATLIAIEAWMLAKDEEVKKLVRTLARQVRKLLSNNDDDSAKSVLDTLKSVLEDLKS ANPYISVANIMLQNYVKQREKYNYDTLKEQFTFIKNASTSIVYMQFANFMNIDNSLSPVIRYQKLYRRSINIISINNINNNEATVTFESLAQNNTGEILENMLWEAKIGFIMDSISTNMPFHFIVTSYKLKLLRNKNQ ems_3hC_1642_000000001_0001__10__T
NAEEILEKATLIAIEAWMLAKDEEVKKLVRTLARQVRKLLSNNDDDSAKSVLDTLKSVLEDLKS ANPYISVANIMLQNYVKQREKYNYDTLKEQFTFIKNASTSIVYMQFANFMNIDNSLSPVIRYQKLYRRSINIISINNINNNEATVTFESLAQNNTGEILENMLWEAKIGFIMDSISTNMPFHFIVTSYKLKLLRNKNQ ems_3hC_1642_000000001_0001__62__L
NAEEILEKATLIAIEAWMLAKDEEVKKLVRTLARQVRKLLSNNDDDSAKSVLDTLKSVLEDLKS ANPYISVANIMLQNYVKQREKYNYDTLKEQFTFIKNASTSIVYMQFANFMNIDNSLSPVIRYQKLYRRSINIISINNINNNEATVTFESLAQNNTGEILENMLWEAKIGFIMDSISTNMPFHFIVTSYKLKLLRNKNQ ems_3hC_1642_000000001_0001__43__N
NAEEILEKATLIAIEAWMLAKDEEVKKLVRTLARQVRKLLSNNDDDSAKSVLDTLKSVLEDLKS ANPYISVANIMLQNYVKQREKYNYDTLKEQFTFIKNASTSIVYMQFANFMNIDNSLSPVIRYQKLYRRSINIISINNINNNEATVTFESLAQNNTGEILENMLWEAKIGFIMDSISTNMPFHFIVTSYKLKLLRNKNQ ems_3hC_1642_000000001_0001__35__Q
NAEEILEKATLIAIEAWMLAKDEEVKKLVRTLARQVRKLLSNNDDDSAKSVLDTLKSVLEDLKS ANPYISVANIMLQNYVKQREKYNYDTLKEQFTFIKNASTSIVYMQFANFMNIDNSLSPVIRYQKLYRRSINIISINNINNNEATVTFESLAQNNTGEILENMLWEAKIGFIMDSISTNMPFHFIVTSYKLKLLRNKNQ ems_3hC_1642_000000001_0001__22__D
NAEEILEKATLIAIEAWMLAKDEEVKKLVRTLARQVRKLLSNNDDDSAKSVLDTLKSVLEDLKS ANPYISVANIMLQNYVKQREKYNYDTLKEQFTFIKNASTSIVYMQFANFMNIDNSLSPVIRYQKLYRRSINIISINNINNNEATVTFESLAQNNTGEILENMLWEAKIGFIMDSISTNMPFHFIVTSYKLKLLRNKNQ ems_3hC_1642_000000001_0001__27__K
NAEEILEKATLIAIEAWMLAKDEEVKKLVRTLARQVRKLLSNNDDDSAKSVLDTLKSVLEDLKS ANPYISVANIMLQNYVKQREKYNYDTLKEQFTFIKNASTSIVYMQFANFMNIDNSLSPVIRYQKLYRRSINIISINNINNNEATVTFESLAQNNTGEILENMLWEAKIGFIMDSISTNMPFHFIVTSYKLKLLRNKNQ ems_3hC_1642_000000001_0001__39__L
NAEEILEKATLIAIEAWMLAKDEEVKKLVRTLARQVRKLLSNNDDDSAKSVLDTLKSVLEDLKS ANPYISVANIMLQNYVKQREKYNYDTLKEQFTFIKNASTSIVYMQFANFMNIDNSLSPVIRYQKLYRRSINIISINNINNNEATVTFESLAQNNTGEILENMLWEAKIGFIMDSISTNMPFHFIVTSYKLKLLRNKNQ ems_3hC_1642_000000001_0001__30__R
NAEEILEKATLIAIEAWMLAKDEEVKKLVRTLARQVRKLLSNNDDDSAKSVLDTLKSVLEDLKS ANPYISVANIMLQNYVKQREKYNYDTLKEQFTFIKNASTSIVYMQFANFMNIDNSLSPVIRYQKLYRRSINIISINNINNNEATVTFESLAQNNTGEILENMLWEAKIGFIMDSISTNMPFHFIVTSYKLKLLRNKNQ ems_3hC_1642_000000001_0001__56__K
NAEEILEKATLIAIEAWMLAKDEEVKKLVRTLARQVRKLLSNNDDDSAKSVLDTLKSVLEDLKS ANPYISVANIMLQNYVKQREKYNYDTLKEQFTFIKNASTSIVYMQFANFMNIDNSLSPVIRYQKLYRRSINIISINNINNNEATVTFESLAQNNTGEILENMLWEAKIGFIMDSISTNMPFHFIVTSYKLKLLRNKNQ ems_3hC_1642_000000001_0001__31__T
NAEEILEKATLIAIEAWMLAKDEEVKKLVRTLARQVRKLLSNNDDDSAKSVLDTLKSVLEDLKS ANPYISVANIMLQNYVKQREKYNYDTLKEQFTFIKNASTSIVYMQFANFMNIDNSLSPVIRYQKLYRRSINIISINNINNNEATVTFESLAQNNTGEILENMLWEAKIGFIMDSISTNMPFHFIVTSYKLKLLRNKNQ ems_3hC_1642_000000001_0001__49__K
NAEEILEKATLIAIEAWMLAKDEEVKKLVRTLARQVRKLLSNNDDDSAKSVLDTLKSVLEDLKS ANPYISVANIMLQNYVKQREKYNYDTLKEQFTFIKNASTSIVYMQFANFMNIDNSLSPVIRYQKLYRRSINIISINNINNNEATVTFESLAQNNTGEILENMLWEAKIGFIMDSISTNMPFHFIVTSYKLKLLRNKNQ ems_3hC_1642_000000001_0001__46__D
NAEEILEKATLIAIEAWMLAKDEEVKKLVRTLARQVRKLLSNNDDDSAKSVLDTLKSVLEDLKS ANPYISVANIMLQNYVKQREKYNYDTLKEQFTFIKNASTSIVYMQFANFMNIDNSLSPVIRYQKLYRRSINIISINNINNNEATVTFESLAQNNTGEILENMLWEAKIGFIMDSISTNMPFHFIVTSYKLKLLRNKNQ ems_3hC_1642_000000001_0001__15__E
NAEEILEKATLIAIEAWMLAKDEEVKKLVRTLARQVRKLLSNNDDDSAKSVLDTLKSVLEDLKS ANPYISVANIMLQNYVKQREKYNYDTLKEQFTFIKNASTSIVYMQFANFMNIDNSLSPVIRYQKLYRRSINIISINNINNNEATVTFESLAQNNTGEILENMLWEAKIGFIMDSISTNMPFHFIVTSYKLKLLRNKNQ ems_3hC_1642_000000001_0001__1__N
NAEEILEKATLIAIEAWMLAKDEEVKKLVRTLARQVRKLLSNNDDDSAKSVLDTLKSVLEDLKS ANPYISVANIMLQNYVKQREKYNYDTLKEQFTFIKNASTSIVYMQFANFMNIDNSLSPVIRYQKLYRRSINIISINNINNNEATVTFESLAQNNTGEILENMLWEAKIGFIMDSISTNMPFHFIVTSYKLKLLRNKNQ ems_3hC_1642_000000001_0001__57__S
NAEEILEKATLIAIEAWMLAKDEEVKKLVRTLARQVRKLLSNNDDDSAKSVLDTLKSVLEDLKS ANPYISVANIMLQNYVKQREKYNYDTLKEQFTFIKNASTSIVYMQFANFMNIDNSLSPVIRYQKLYRRSINIISINNINNNEATVTFESLAQNNTGEILENMLWEAKIGFIMDSISTNMPFHFIVTSYKLKLLRNKNQ ems_3hC_1642_000000001_0001__29__V
NAEEILEKATLIAIEAWMLAKDEEVKKLVRTLARQVRKLLSNNDDDSAKSVLDTLKSVLEDLKS ANPYISVANIMLQNYVKQREKYNYDTLKEQFTFIKNASTSIVYMQFANFMNIDNSLSPVIRYQKLYRRSINIISINNINNNEATVTFESLAQNNTGEILENMLWEAKIGFIMDSISTNMPFHFIVTSYKLKLLRNKNQ ems_3hC_1642_000000001_0001__20__A
NAEEILEKATLIAIEAWMLAKDEEVKKLVRTLARQVRKLLSNNDDDSAKSVLDTLKSVLEDLKS ANPYISVANIMLQNYVKQREKYNYDTLKEQFTFIKNASTSIVYMQFANFMNIDNSLSPVIRYQKLYRRSINIISINNINNNEATVTFESLAQNNTGEILENMLWEAKIGFIMDSISTNMPFHFIVTSYKLKLLRNKNQ ems_3hC_1642_000000001_0001__23__E
NAEEILEKATLIAIEAWMLAKDEEVKKLVRTLARQVRKLLSNNDDDSAKSVLDTLKSVLEDLKS ANPYISVANIMLQNYVKQREKYNYDTLKEQFTFIKNASTSIVYMQFANFMNIDNSLSPVIRYQKLYRRSINIISINNINNNEATVTFESLAQNNTGEILENMLWEAKIGFIMDSISTNMPFHFIVTSYKLKLLRNKNQ ems_3hC_1642_000000001_0001__18__M
NAEEILEKATLIAIEAWMLAKDEEVKKLVRTLARQVRKLLSNNDDDSAKSVLDTLKSVLEDLKS ANPYISVANIMLQNYVKQREKYNYDTLKEQFTFIKNASTSIVYMQFANFMNIDNSLSPVIRYQKLYRRSINIISINNINNNEATVTFESLAQNNTGEILENMLWEAKIGFIMDSISTNMPFHFIVTSYKLKLLRNKNQ ems_3hC_1642_000000001_0001__25__V
NAEEILEKATLIAIEAWMLAKDEEVKKLVRTLARQVRKLLSNNDDDSAKSVLDTLKSVLEDLKS ANPYISVANIMLQNYVKQREKYNYDTLKEQFTFIKNASTSIVYMQFANFMNIDNSLSPVIRYQKLYRRSINIISINNINNNEATVTFESLAQNNTGEILENMLWEAKIGFIMDSISTNMPFHFIVTSYKLKLLRNKNQ ems_3hC_1642_000000001_0001__36__V
NAEEILEKATLIAIEAWMLAKDEEVKKLVRTLARQVRKLLSNNDDDSAKSVLDTLKSVLEDLKS ANPYISVANIMLQNYVKQREKYNYDTLKEQFTFIKNASTSIVYMQFANFMNIDNSLSPVIRYQKLYRRSINIISINNINNNEATVTFESLAQNNTGEILENMLWEAKIGFIMDSISTNMPFHFIVTSYKLKLLRNKNQ ems_3hC_1642_000000001_0001__53__D
NAEEILEKATLIAIEAWMLAKDEEVKKLVRTLARQVRKLLSNNDDDSAKSVLDTLKSVLEDLKS ANPYISVANIMLQNYVKQREKYNYDTLKEQFTFIKNASTSIVYMQFANFMNIDNSLSPVIRYQKLYRRSINIISINNINNNEATVTFESLAQNNTGEILENMLWEAKIGFIMDSISTNMPFHFIVTSYKLKLLRNKNQ ems_3hC_1642_000000001_0001__40__L
NAEEILEKATLIAIEAWMLAKDEEVKKLVRTLARQVRKLLSNNDDDSAKSVLDTLKSVLEDLKS ANPYISVANIMLQNYVKQREKYNYDTLKEQFTFIKNASTSIVYMQFANFMNIDNSLSPVIRYQKLYRRSINIISINNINNNEATVTFESLAQNNTGEILENMLWEAKIGFIMDSISTNMPFHFIVTSYKLKLLRNKNQ ems_3hC_1642_000000001_0001__26__K
NAEEILEKATLIAIEAWMLAKDEEVKKLVRTLARQVRKLLSNNDDDSAKSVLDTLKSVLEDLKS ANPYISVANIMLQNYVKQREKYNYDTLKEQFTFIKNASTSIVYMQFANFMNIDNSLSPVIRYQKLYRRSINIISINNINNNEATVTFESLAQNNTGEILENMLWEAKIGFIMDSISTNMPFHFIVTSYKLKLLRNKNQ ems_3hC_1642_000000001_0001__41__S
NAEEILEKATLIAIEAWMLAKDEEVKKLVRTLARQVRKLLSNNDDDSAKSVLDTLKSVLEDLKS ANPYISVANIMLQNYVKQREKYNYDTLKEQFTFIKNASTSIVYMQFANFMNIDNSLSPVIRYQKLYRRSINIISINNINNNEATVTFESLAQNNTGEILENMLWEAKIGFIMDSISTNMPFHFIVTSYKLKLLRNKNQ ems_3hC_1642_000000001_0001__58__V
NAEEILEKATLIAIEAWMLAKDEEVKKLVRTLARQVRKLLSNNDDDSAKSVLDTLKSVLEDLKS ANPYISVANIMLQNYVKQREKYNYDTLKEQFTFIKNASTSIVYMQFANFMNIDNSLSPVIRYQKLYRRSINIISINNINNNEATVTFESLAQNNTGEILENMLWEAKIGFIMDSISTNMPFHFIVTSYKLKLLRNKNQ ems_3hC_1642_000000001_0001__50__S
NAEEILEKATLIAIEAWMLAKDEEVKKLVRTLARQVRKLLSNNDDDSAKSVLDTLKSVLEDLKS ANPYISVANIMLQNYVKQREKYNYDTLKEQFTFIKNASTSIVYMQFANFMNIDNSLSPVIRYQKLYRRSINIISINNINNNEATVTFESLAQNNTGEILENMLWEAKIGFIMDSISTNMPFHFIVTSYKLKLLRNKNQ ems_3hC_1642_000000001_0001__37__R
NAEEILEKATLIAIEAWMLAKDEEVKKLVRTLARQVRKLLSNNDDDSAKSVLDTLKSVLEDLKS ANPYISVANIMLQNYVKQREKYNYDTLKEQFTFIKNASTSIVYMQFANFMNIDNSLSPVIRYQKLYRRSINIISINNINNNEATVTFESLAQNNTGEILENMLWEAKIGFIMDSISTNMPFHFIVTSYKLKLLRNKNQ ems_3hC_1642_000000001_0001__16__A
NAEEILEKATLIAIEAWMLAKDEEVKKLVRTLARQVRKLLSNNDDDSAKSVLDTLKSVLEDLKS ANPYISVANIMLQNYVKQREKYNYDTLKEQFTFIKNASTSIVYMQFANFMNIDNSLSPVIRYQKLYRRSINIISINNINNNEATVTFESLAQNNTGEILENMLWEAKIGFIMDSISTNMPFHFIVTSYKLKLLRNKNQ ems_3hC_1642_000000001_0001__63__K
NAEEILEKATLIAIEAWMLAKDEEVKKLVRTLARQVRKLLSNNDDDSAKSVLDTLKSVLEDLKS ANPYISVANIMLQNYVKQREKYNYDTLKEQFTFIKNASTSIVYMQFANFMNIDNSLSPVIRYQKLYRRSINIISINNINNNEATVTFESLAQNNTGEILENMLWEAKIGFIMDSISTNMPFHFIVTSYKLKLLRNKNQ ems_3hC_1642_000000001_0001__54__T
NAEEILEKATLIAIEAWMLAKDEEVKKLVRTLARQVRKLLSNNDDDSAKSVLDTLKSVLEDLKS ANPYISVANIMLQNYVKQREKYNYDTLKEQFTFIKNASTSIVYMQFANFMNIDNSLSPVIRYQKLYRRSINIISINNINNNEATVTFESLAQNNTGEILENMLWEAKIGFIMDSISTNMPFHFIVTSYKLKLLRNKNQ ems_3hC_1642_000000001_0001__5__I
NAEEILEKATLIAIEAWMLAKDEEVKKLVRTLARQVRKLLSNNDDDSAKSVLDTLKSVLEDLKS ANPYISVANIMLQNYVKQREKYNYDTLKEQFTFIKNASTSIVYMQFANFMNIDNSLSPVIRYQKLYRRSINIISINNINNNEATVTFESLAQNNTGEILENMLWEAKIGFIMDSISTNMPFHFIVTSYKLKLLRNKNQ ems_3hC_1642_000000001_0001__60__E
