# Supplementary material for: Design of protein-binding proteins from the target structure alone
Source: Nature. 2022 Mar 24;605(7910):551–60. doi: 10.1038/s41586-022-04654-9 (PMC9117152; doi:10.1038/s41586-022-04654-9)
Supplement: Supplementary file 3 — Supplementary Code Design scripts and main pdb files. This compressed file is the main supplement and contains the following files: => cao_2021_protocol/ => design_models_final_combo_optimized/ => design_models_sequence/ => design_models_ssm_natives/ => ngs_analysis_scripts/ [file 41586_2022_4654_MOESM3_ESM.gz › supplemental_files/design_models_sequence/Tie2.seq]

DDIEEIIEELEKKAPPEIRRNLELLLEALKRGIVPPKVALFNLLAAARQVGDPEIERLLEELLRR LPLVSDATSLTIGRDFEALMNQHQDPLEVVVWKREKASKINGAYFCRTMKMRQQASFLPATLTMTVDKGDNVNISFKKVLIKEEDAVIYKNGSFIHSVPRHEVPDILEVHLPHAQPQDAGVYSARYIGGNLFTSAFTRLIV minus6_norm_patc_62e4a8b5b3f8d37a6137e66c9096458d_0001_1_000000179_0001_0001
DEELQEIARLAREVVNDPEQERNIQFMAEKAEKHNDPRILEAFLEELAESRNDPRLREIVKELED LPLVSDATSLTIGRDFEALMNQHQDPLEVVVWKREKASKINGAYFCRTMKMRQQASFLPATLTMTVDKGDNVNISFKKVLIKEEDAVIYKNGSFIHSVPRHEVPDILEVHLPHAQPQDAGVYSARYIGGNLFTSAFTRLIV minus6_sap_sadl_a6a4b0158402420948c7d551f835a5a2_0001_000000200_0001_0001
DEIEEIIRELKKKAPPEIRRNLELLLEALKRGIVPPKVALFNLLAAARQVGDPEIVRLLEELLRR LPLVSDATSLTIGRDFEALMNQHQDPLEVVVWKREKASKINGAYFCRTMKMRQQASFLPATLTMTVDKGDNVNISFKKVLIKEEDAVIYKNGSFIHSVPRHEVPDILEVHLPHAQPQDAGVYSARYIGGNLFTSAFTRLIV norm_patc_62e4a8b5b3f8d37a6137e66c9096458d_0001_1_000000179_0001
DEILERAIEETLERAKKLARDPRIQKEIEEVLEKFEEAEKKNDEEALKEVLHLALKLFALALR LPLVSDATSLTIGRDFEALMNQHQDPLEVVVWKREKASKINGAYFCRTMKMRQQASFLPATLTMTVDKGDNVNISFKKVLIKEEDAVIYKNGSFIHSVPRHEVPDILEVHLPHAQPQDAGVYSARYIGGNLFTSAFTRLIV minus6_norm_patc_ems_3hM_250_000000147_0001_0001
DEILRRAIEETLERAKKLARDPRIQKKIEKVLHKFKEAKKKNDEEALKEVLHLALKLFALALR LPLVSDATSLTIGRDFEALMNQHQDPLEVVVWKREKASKINGAYFCRTMKMRQQASFLPATLTMTVDKGDNVNISFKKVLIKEEDAVIYKNGSFIHSVPRHEVPDILEVHLPHAQPQDAGVYSARYIGGNLFTSAFTRLIV plus6_norm_patc_ems_3hM_250_000000147_0001_0001
DEILRRAIEETLTRAKKLARDPRIQKKIDKVLTKFKEAVKKNDEEALKEVLHLALKLFALALR LPLVSDATSLTIGRDFEALMNQHQDPLEVVVWKREKASKINGAYFCRTMKMRQQASFLPATLTMTVDKGDNVNISFKKVLIKEEDAVIYKNGSFIHSVPRHEVPDILEVHLPHAQPQDAGVYSARYIGGNLFTSAFTRLIV norm_patc_ems_3hM_250_000000147_0001
DELERVERVVRELSKTNPVARLVLELIEELKERGVPPEEIIALAILLAARLGDPEVVQIIIRAWN LPLVSDATSLTIGRDFEALMNQHQDPLEVVVWKREKASKINGAYFCRTMKMRQQASFLPATLTMTVDKGDNVNISFKKVLIKEEDAVIYKNGSFIHSVPRHEVPDILEVHLPHAQPQDAGVYSARYIGGNLFTSAFTRLIV norm_sadl_a20f86657b8460640bfa96bf11cf0ba2_0001_000000241_0001
DELQREFMEVSHELIRIAHQLSPEQRRRVLEAIAEAARLMDRASSEEEVEKVLKWLEEVVKKVI LPLVSDATSLTIGRDFEALMNQHQDPLEVVVWKREKASKINGAYFCRTMKMRQQASFLPATLTMTVDKGDNVNISFKKVLIKEEDAVIYKNGSFIHSVPRHEVPDILEVHLPHAQPQDAGVYSARYIGGNLFTSAFTRLIV minus6_sap_sadl_ems_3hM_1109_000000070_0001_0001
DELQRKFMRVSHELIRIAHQLSPEQRRRVLEAIAEAARLMDRASSEEEVEKVLKWLETVVNKVI LPLVSDATSLTIGRDFEALMNQHQDPLEVVVWKREKASKINGAYFCRTMKMRQQASFLPATLTMTVDKGDNVNISFKKVLIKEEDAVIYKNGSFIHSVPRHEVPDILEVHLPHAQPQDAGVYSARYIGGNLFTSAFTRLIV sap_sadl_ems_3hM_1109_000000070_0001
DESEELYKEAHELIKQIENAKDPEEVLELAREVLELARQLSDPELIRKVLRQLIRAFRKARQS LPLVSDATSLTIGRDFEALMNQHQDPLEVVVWKREKASKINGAYFCRTMKMRQQASFLPATLTMTVDKGDNVNISFKKVLIKEEDAVIYKNGSFIHSVPRHEVPDILEVHLPHAQPQDAGVYSARYIGGNLFTSAFTRLIV minus6_mis_patc_ems_3hC_265_000000105_0001_0001
DKIEEIIRELKKKAPPEIRRNLELLLKALKRGIVPPKVALFNLLAAARQVGDPEIKRLLEELLRR LPLVSDATSLTIGRDFEALMNQHQDPLEVVVWKREKASKINGAYFCRTMKMRQQASFLPATLTMTVDKGDNVNISFKKVLIKEEDAVIYKNGSFIHSVPRHEVPDILEVHLPHAQPQDAGVYSARYIGGNLFTSAFTRLIV plus6_norm_patc_62e4a8b5b3f8d37a6137e66c9096458d_0001_1_000000179_0001_0001
DKKLQEIARLAREVVNDPEQERNIQFMAEKAEKHNDPRILEAFLEELAESRNDPRLREIVKKLKD LPLVSDATSLTIGRDFEALMNQHQDPLEVVVWKREKASKINGAYFCRTMKMRQQASFLPATLTMTVDKGDNVNISFKKVLIKEEDAVIYKNGSFIHSVPRHEVPDILEVHLPHAQPQDAGVYSARYIGGNLFTSAFTRLIV sap_sadl_a6a4b0158402420948c7d551f835a5a2_0001_000000200_0001
DKKLQEIARLAREVVNDPEQERNIQFMAEKAEKHNDPRILRAFLEELAESRNDPRLRKIVKKLKD LPLVSDATSLTIGRDFEALMNQHQDPLEVVVWKREKASKINGAYFCRTMKMRQQASFLPATLTMTVDKGDNVNISFKKVLIKEEDAVIYKNGSFIHSVPRHEVPDILEVHLPHAQPQDAGVYSARYIGGNLFTSAFTRLIV plus6_sap_sadl_a6a4b0158402420948c7d551f835a5a2_0001_000000200_0001_0001
DKLQRKFMRVSHKLIRIAHQLSPEQRRRVLEAIAEAARLMDRASSKEEVEKVLKWLEKVVKKVI LPLVSDATSLTIGRDFEALMNQHQDPLEVVVWKREKASKINGAYFCRTMKMRQQASFLPATLTMTVDKGDNVNISFKKVLIKEEDAVIYKNGSFIHSVPRHEVPDILEVHLPHAQPQDAGVYSARYIGGNLFTSAFTRLIV plus6_sap_sadl_ems_3hM_1109_000000070_0001_0001
DKSEEVWRTLLLAWRHDPENAAIYYRDVKESNNEEALKEAEELFKESKNEEAVEEIQRVVKEL LPLVSDATSLTIGRDFEALMNQHQDPLEVVVWKREKASKINGAYFCRTMKMRQQASFLPATLTMTVDKGDNVNISFKKVLIKEEDAVIYKNGSFIHSVPRHEVPDILEVHLPHAQPQDAGVYSARYIGGNLFTSAFTRLIV minus6_mis_patc_ems_4hM_4652_0002_000000132_0001_0001
DKSEEVWRTLLLAWRHDPENAAIYYRDVKESNNEEALKKAEELFKKSKNEEAVKDIQRVVKEL LPLVSDATSLTIGRDFEALMNQHQDPLEVVVWKREKASKINGAYFCRTMKMRQQASFLPATLTMTVDKGDNVNISFKKVLIKEEDAVIYKNGSFIHSVPRHEVPDILEVHLPHAQPQDAGVYSARYIGGNLFTSAFTRLIV mis_patc_ems_4hM_4652_0002_000000132_0001
DKSEEVWRTLLLAWRHDPENAAIYYRDVKESNNEEALKKAEKLFKKSKNEEAVKKIQRVVKKL LPLVSDATSLTIGRDFEALMNQHQDPLEVVVWKREKASKINGAYFCRTMKMRQQASFLPATLTMTVDKGDNVNISFKKVLIKEEDAVIYKNGSFIHSVPRHEVPDILEVHLPHAQPQDAGVYSARYIGGNLFTSAFTRLIV plus6_mis_patc_ems_4hM_4652_0002_000000132_0001_0001
DKSKELYKKAHELIKQIENAKDPEQVLKLAREVLELARQLSDPELIRKVLRQLIRAFRKARNS LPLVSDATSLTIGRDFEALMNQHQDPLEVVVWKREKASKINGAYFCRTMKMRQQASFLPATLTMTVDKGDNVNISFKKVLIKEEDAVIYKNGSFIHSVPRHEVPDILEVHLPHAQPQDAGVYSARYIGGNLFTSAFTRLIV mis_patc_ems_3hC_265_000000105_0001
DKSKELYKKAHELIKQIENAKDPEQVLKLARRVLELARQLSDPELIRKVLRQLIRAFRKARRS LPLVSDATSLTIGRDFEALMNQHQDPLEVVVWKREKASKINGAYFCRTMKMRQQASFLPATLTMTVDKGDNVNISFKKVLIKEEDAVIYKNGSFIHSVPRHEVPDILEVHLPHAQPQDAGVYSARYIGGNLFTSAFTRLIV plus6_mis_patc_ems_3hC_265_000000105_0001_0001
DLEEQIEFAIKLVPDPEVRELLRELLEEVRRTKDPELARLVFLAAAAAVYDPRLARKIIEKIRER LPLVSDATSLTIGRDFEALMNQHQDPLEVVVWKREKASKINGAYFCRTMKMRQQASFLPATLTMTVDKGDNVNISFKKVLIKEEDAVIYKNGSFIHSVPRHEVPDILEVHLPHAQPQDAGVYSARYIGGNLFTSAFTRLIV norm_sadl_16f431afd00640351f722ba7b9a15f27_0001_1_000000060_0001
DLITEIAQLARELGVPPELVQELLNFLVRLYVRGNEEEVEKILREAEELRKRDPEEARKFLEKLG LPLVSDATSLTIGRDFEALMNQHQDPLEVVVWKREKASKINGAYFCRTMKMRQQASFLPATLTMTVDKGDNVNISFKKVLIKEEDAVIYKNGSFIHSVPRHEVPDILEVHLPHAQPQDAGVYSARYIGGNLFTSAFTRLIV minus6_norm_sadl_3330a9b5588c1a30316487075c3367dd_0001_000000205_0001_0001
DLITEIAQLARELGVPPELVQKLLNFLVRLYVRGNEEEVEKILRRAEELRKRDPEEARKFLEKLG LPLVSDATSLTIGRDFEALMNQHQDPLEVVVWKREKASKINGAYFCRTMKMRQQASFLPATLTMTVDKGDNVNISFKKVLIKEEDAVIYKNGSFIHSVPRHEVPDILEVHLPHAQPQDAGVYSARYIGGNLFTSAFTRLIV norm_sadl_3330a9b5588c1a30316487075c3367dd_0001_000000205_0001
DLITRIAQLARELGVPPKLVQKLLNFLVRLYVRGNEEEVEKILRRAKELRKRDPEKARKFLEKLG LPLVSDATSLTIGRDFEALMNQHQDPLEVVVWKREKASKINGAYFCRTMKMRQQASFLPATLTMTVDKGDNVNISFKKVLIKEEDAVIYKNGSFIHSVPRHEVPDILEVHLPHAQPQDAGVYSARYIGGNLFTSAFTRLIV plus6_norm_sadl_3330a9b5588c1a30316487075c3367dd_0001_000000205_0001_0001
DLLEEVLKLLRLAAERRDEEVFRLIAEVAILLIRDPEKARELAEEALREVGDPLLKELLRLIEEK LPLVSDATSLTIGRDFEALMNQHQDPLEVVVWKREKASKINGAYFCRTMKMRQQASFLPATLTMTVDKGDNVNISFKKVLIKEEDAVIYKNGSFIHSVPRHEVPDILEVHLPHAQPQDAGVYSARYIGGNLFTSAFTRLIV minus6_norm_patc_d0e6ad3747a9a656fcff127d46d4dc22_0001_000000022_0001_0001
DLLEEVLKLLRLAAERRDEEVFRLIARVAILLIRDPDKARELAERALRLVGDPLLKELLRLIEEK LPLVSDATSLTIGRDFEALMNQHQDPLEVVVWKREKASKINGAYFCRTMKMRQQASFLPATLTMTVDKGDNVNISFKKVLIKEEDAVIYKNGSFIHSVPRHEVPDILEVHLPHAQPQDAGVYSARYIGGNLFTSAFTRLIV norm_patc_d0e6ad3747a9a656fcff127d46d4dc22_0001_000000022_0001
DLLEEVLKLLRLAAERRDEEVFRLIARVAILLIRDPKKARELAERALRKVGDPLLKKLLRLIREK LPLVSDATSLTIGRDFEALMNQHQDPLEVVVWKREKASKINGAYFCRTMKMRQQASFLPATLTMTVDKGDNVNISFKKVLIKEEDAVIYKNGSFIHSVPRHEVPDILEVHLPHAQPQDAGVYSARYIGGNLFTSAFTRLIV plus6_norm_patc_d0e6ad3747a9a656fcff127d46d4dc22_0001_000000022_0001_0001
DLRHEVLRLYQRAAERRDHEVSKLIAEVARLLARDPDKARELAERALRLVGDPLLKELLRLIEEK LPLVSDATSLTIGRDFEALMNQHQDPLEVVVWKREKASKINGAYFCRTMKMRQQASFLPATLTMTVDKGDNVNISFKKVLIKEEDAVIYKNGSFIHSVPRHEVPDILEVHLPHAQPQDAGVYSARYIGGNLFTSAFTRLIV mis_patc_d0e6ad3747a9a656fcff127d46d4dc22_0001_000000073_0001
DLRHEVLRLYQRAAERRDHEVSKLIAEVARLLARDPEKARELAEEALRLVGDPLLEELLRLIEEK LPLVSDATSLTIGRDFEALMNQHQDPLEVVVWKREKASKINGAYFCRTMKMRQQASFLPATLTMTVDKGDNVNISFKKVLIKEEDAVIYKNGSFIHSVPRHEVPDILEVHLPHAQPQDAGVYSARYIGGNLFTSAFTRLIV minus6_mis_patc_d0e6ad3747a9a656fcff127d46d4dc22_0001_000000073_0001_0001
DLRHKVLRLYQRAAERRDHEVSKLIAEVARLLARDPKKARELAERALRLVGDPLLKKLLRLIREK LPLVSDATSLTIGRDFEALMNQHQDPLEVVVWKREKASKINGAYFCRTMKMRQQASFLPATLTMTVDKGDNVNISFKKVLIKEEDAVIYKNGSFIHSVPRHEVPDILEVHLPHAQPQDAGVYSARYIGGNLFTSAFTRLIV plus6_mis_patc_d0e6ad3747a9a656fcff127d46d4dc22_0001_000000073_0001_0001
DPEIRKLITEVSRILNHIGDPNVERLLRLIIRLILSLRKGKISEDEVRERVEKLTREVRKILG LPLVSDATSLTIGRDFEALMNQHQDPLEVVVWKREKASKINGAYFCRTMKMRQQASFLPATLTMTVDKGDNVNISFKKVLIKEEDAVIYKNGSFIHSVPRHEVPDILEVHLPHAQPQDAGVYSARYIGGNLFTSAFTRLIV norm_patc_HHH_eva_0269_000000019_0001
DRETAELLKDLRERLNVPPTVAMAILVAVYALRRGDPEAAEAALETATKLLGDPELVREALELLH LPLVSDATSLTIGRDFEALMNQHQDPLEVVVWKREKASKINGAYFCRTMKMRQQASFLPATLTMTVDKGDNVNISFKKVLIKEEDAVIYKNGSFIHSVPRHEVPDILEVHLPHAQPQDAGVYSARYIGGNLFTSAFTRLIV mis_patc_67c3a9dcc8d22c6e038fb00e67f47ca1_0001_000000065_0001
DRETAELLKELEERLNVPPTVAMAILVAVYALRRGDPEAAEAALETAEKLLGDPELVREALELLH LPLVSDATSLTIGRDFEALMNQHQDPLEVVVWKREKASKINGAYFCRTMKMRQQASFLPATLTMTVDKGDNVNISFKKVLIKEEDAVIYKNGSFIHSVPRHEVPDILEVHLPHAQPQDAGVYSARYIGGNLFTSAFTRLIV minus6_mis_patc_67c3a9dcc8d22c6e038fb00e67f47ca1_0001_000000065_0001_0001
DRETAKLLKKLRERLNVPPTVAMAILVAVYALRRGDPEAAKAALETARKLLGDPELVRKALELLH LPLVSDATSLTIGRDFEALMNQHQDPLEVVVWKREKASKINGAYFCRTMKMRQQASFLPATLTMTVDKGDNVNISFKKVLIKEEDAVIYKNGSFIHSVPRHEVPDILEVHLPHAQPQDAGVYSARYIGGNLFTSAFTRLIV plus6_mis_patc_67c3a9dcc8d22c6e038fb00e67f47ca1_0001_000000065_0001_0001
DVSEVAEKVKKVIEELKKQLRDPRERAVLEDIKKMVEDAEKRNNSQLLKELLESAERDFEAL LPLVSDATSLTIGRDFEALMNQHQDPLEVVVWKREKASKINGAYFCRTMKMRQQASFLPATLTMTVDKGDNVNISFKKVLIKEEDAVIYKNGSFIHSVPRHEVPDILEVHLPHAQPQDAGVYSARYIGGNLFTSAFTRLIV sap_sadl_ems_3hM_2375_000000030_0001
DWEELAQLIAQLAAKDPLAREIYRLLAEVRRRNDPEKERLVLEAIRLLLEGDPDEAKKLLKEAKK LPLVSDATSLTIGRDFEALMNQHQDPLEVVVWKREKASKINGAYFCRTMKMRQQASFLPATLTMTVDKGDNVNISFKKVLIKEEDAVIYKNGSFIHSVPRHEVPDILEVHLPHAQPQDAGVYSARYIGGNLFTSAFTRLIV sap_sadl_1471fe55d23997fe5df28a47446a24f2_0001_000000097_0001
DWEELAQLIAQLAAKDPLAREIYRLLAEVRRRNDPEKERLVLEAIRLLLEGDPEEAKKLLEEAEK LPLVSDATSLTIGRDFEALMNQHQDPLEVVVWKREKASKINGAYFCRTMKMRQQASFLPATLTMTVDKGDNVNISFKKVLIKEEDAVIYKNGSFIHSVPRHEVPDILEVHLPHAQPQDAGVYSARYIGGNLFTSAFTRLIV minus6_sap_sadl_1471fe55d23997fe5df28a47446a24f2_0001_000000097_0001_0001
DWEKLAQLIAQLAAKDPLAREIYRLLAEVRRRNDPEKERLVLEAIRLLLEGDPKEAKKLLKRAKK LPLVSDATSLTIGRDFEALMNQHQDPLEVVVWKREKASKINGAYFCRTMKMRQQASFLPATLTMTVDKGDNVNISFKKVLIKEEDAVIYKNGSFIHSVPRHEVPDILEVHLPHAQPQDAGVYSARYIGGNLFTSAFTRLIV plus6_sap_sadl_1471fe55d23997fe5df28a47446a24f2_0001_000000097_0001_0001
DYRDEQMKKRVEALRELKEQLTNPEARKVVDRAVKVLEEAIKKQDPKLAEEAAELAIEATRLW LPLVSDATSLTIGRDFEALMNQHQDPLEVVVWKREKASKINGAYFCRTMKMRQQASFLPATLTMTVDKGDNVNISFKKVLIKEEDAVIYKNGSFIHSVPRHEVPDILEVHLPHAQPQDAGVYSARYIGGNLFTSAFTRLIV sap_patc_ems_3hC_501_000000029_0001
DYREEQMEKRVEALRELEEQLTNPEARKVVEEAVKVLEEAIKKQDPKLAEEAAELAIEATRLW LPLVSDATSLTIGRDFEALMNQHQDPLEVVVWKREKASKINGAYFCRTMKMRQQASFLPATLTMTVDKGDNVNISFKKVLIKEEDAVIYKNGSFIHSVPRHEVPDILEVHLPHAQPQDAGVYSARYIGGNLFTSAFTRLIV minus6_sap_patc_ems_3hC_501_000000029_0001_0001
DYREEQMKKRVEALRELKEQLTNPEARKVVKRAVKVLEEAIKKQDPKLAEKAAELAIKATRLW LPLVSDATSLTIGRDFEALMNQHQDPLEVVVWKREKASKINGAYFCRTMKMRQQASFLPATLTMTVDKGDNVNISFKKVLIKEEDAVIYKNGSFIHSVPRHEVPDILEVHLPHAQPQDAGVYSARYIGGNLFTSAFTRLIV plus6_sap_patc_ems_3hC_501_000000029_0001_0001
NDIAAEAVRTLTRVAIELLKNNVDPTEVKRVIQEVAKELQSKIQNPENRKSVQHIAKRLIEFVC LPLVSDATSLTIGRDFEALMNQHQDPLEVVVWKREKASKINGAYFCRTMKMRQQASFLPATLTMTVDKGDNVNISFKKVLIKEEDAVIYKNGSFIHSVPRHEVPDILEVHLPHAQPQDAGVYSARYIGGNLFTSAFTRLIV norm_patc_ems_3hM_201_000000078_0001
NEEAQELLKEVEELVEQAEEDPRQAERLSKLISELVLRIARLGDTEALRKASRLYHAAVRVWE LPLVSDATSLTIGRDFEALMNQHQDPLEVVVWKREKASKINGAYFCRTMKMRQQASFLPATLTMTVDKGDNVNISFKKVLIKEEDAVIYKNGSFIHSVPRHEVPDILEVHLPHAQPQDAGVYSARYIGGNLFTSAFTRLIV minus6_mis_patc_ems_3hM_2060_000000052_0001_0001
NEEAQKLLKEVEELVEQAERDPRQAQRLITLIARLLQRIHHLGDEEAWEKATRLEEEAIKVAN LPLVSDATSLTIGRDFEALMNQHQDPLEVVVWKREKASKINGAYFCRTMKMRQQASFLPATLTMTVDKGDNVNISFKKVLIKEEDAVIYKNGSFIHSVPRHEVPDILEVHLPHAQPQDAGVYSARYIGGNLFTSAFTRLIV minus6_sap_sadl_ems_3hM_2060_000000146_0001_0001
NEEAQKLLKKVKKLVEQAKRDPRQAERLSKLISELVLRIARLGDTEALRKASRLYHAAVRVWE LPLVSDATSLTIGRDFEALMNQHQDPLEVVVWKREKASKINGAYFCRTMKMRQQASFLPATLTMTVDKGDNVNISFKKVLIKEEDAVIYKNGSFIHSVPRHEVPDILEVHLPHAQPQDAGVYSARYIGGNLFTSAFTRLIV plus6_mis_patc_ems_3hM_2060_000000052_0001_0001
NEEAQKLLKKVKKLVEQAKRDPRQAQRLITLIARLLQRIHHLGDEKAWRKATRLEEEAIKVAN LPLVSDATSLTIGRDFEALMNQHQDPLEVVVWKREKASKINGAYFCRTMKMRQQASFLPATLTMTVDKGDNVNISFKKVLIKEEDAVIYKNGSFIHSVPRHEVPDILEVHLPHAQPQDAGVYSARYIGGNLFTSAFTRLIV plus6_sap_sadl_ems_3hM_2060_000000146_0001_0001
NEEAQKLLKKVQTLVEQAKRDPRQAERLSKLISELVLRIARLGDTEALRKASRLYHAAVRVWE LPLVSDATSLTIGRDFEALMNQHQDPLEVVVWKREKASKINGAYFCRTMKMRQQASFLPATLTMTVDKGDNVNISFKKVLIKEEDAVIYKNGSFIHSVPRHEVPDILEVHLPHAQPQDAGVYSARYIGGNLFTSAFTRLIV mis_patc_ems_3hM_2060_000000052_0001
NEEAQKLLKKVQTLVEQAKRDPRQAQRLITLIARLLQRIHHLGDEDAWRKATRLEEEAIKVAN LPLVSDATSLTIGRDFEALMNQHQDPLEVVVWKREKASKINGAYFCRTMKMRQQASFLPATLTMTVDKGDNVNISFKKVLIKEEDAVIYKNGSFIHSVPRHEVPDILEVHLPHAQPQDAGVYSARYIGGNLFTSAFTRLIV sap_sadl_ems_3hM_2060_000000146_0001
NEEQEEAEKIAEELAEQVVKLQNPEERRKVMEKLRELLEKLKDPEAAVIATQVFAEVKRRLES LPLVSDATSLTIGRDFEALMNQHQDPLEVVVWKREKASKINGAYFCRTMKMRQQASFLPATLTMTVDKGDNVNISFKKVLIKEEDAVIYKNGSFIHSVPRHEVPDILEVHLPHAQPQDAGVYSARYIGGNLFTSAFTRLIV minus6_mis_patc_ems_3hC_884_000000191_0001_0001
NEEQKKAEKIAEELAEEVVKLQNPEERAKVLQELLRLYKELKDPEASAIAVEVFNEVRERLES LPLVSDATSLTIGRDFEALMNQHQDPLEVVVWKREKASKINGAYFCRTMKMRQQASFLPATLTMTVDKGDNVNISFKKVLIKEEDAVIYKNGSFIHSVPRHEVPDILEVHLPHAQPQDAGVYSARYIGGNLFTSAFTRLIV minus6_mis_patc_ems_3hC_884_000000012_0001_0001
NEEQKKAKKIAKELAEQVVKLQNPEERAKVLQRLLRLYKELKDPEASAIAVEVFNEVRERLES LPLVSDATSLTIGRDFEALMNQHQDPLEVVVWKREKASKINGAYFCRTMKMRQQASFLPATLTMTVDKGDNVNISFKKVLIKEEDAVIYKNGSFIHSVPRHEVPDILEVHLPHAQPQDAGVYSARYIGGNLFTSAFTRLIV mis_patc_ems_3hC_884_000000012_0001
NEEQKKAKKIAKELAEQVVKLQNPEERRKVMEKLRELLESLKDPEAAVIATQVFAEVKRRLES LPLVSDATSLTIGRDFEALMNQHQDPLEVVVWKREKASKINGAYFCRTMKMRQQASFLPATLTMTVDKGDNVNISFKKVLIKEEDAVIYKNGSFIHSVPRHEVPDILEVHLPHAQPQDAGVYSARYIGGNLFTSAFTRLIV mis_patc_ems_3hC_884_000000191_0001
NEEQKKAKKIAKKLAEQVVKLQNPEERRKVMEKLRKLLEKLKDPEAAVIATQVFAEVKRRLES LPLVSDATSLTIGRDFEALMNQHQDPLEVVVWKREKASKINGAYFCRTMKMRQQASFLPATLTMTVDKGDNVNISFKKVLIKEEDAVIYKNGSFIHSVPRHEVPDILEVHLPHAQPQDAGVYSARYIGGNLFTSAFTRLIV plus6_mis_patc_ems_3hC_884_000000191_0001_0001
NEEQKLAEKFAEQLARNVVYLQDPERRKLVEFSLELLKKALRDPEARKIAEKVFKEVQERLES LPLVSDATSLTIGRDFEALMNQHQDPLEVVVWKREKASKINGAYFCRTMKMRQQASFLPATLTMTVDKGDNVNISFKKVLIKEEDAVIYKNGSFIHSVPRHEVPDILEVHLPHAQPQDAGVYSARYIGGNLFTSAFTRLIV minus6_norm_patc_ems_3hC_884_000000050_0001_0001
NEEQKLAKKFAEQLARNVVYLQDPERRKLVEFSLELLKKALRDPTARKIAEKVFKTVQSRLES LPLVSDATSLTIGRDFEALMNQHQDPLEVVVWKREKASKINGAYFCRTMKMRQQASFLPATLTMTVDKGDNVNISFKKVLIKEEDAVIYKNGSFIHSVPRHEVPDILEVHLPHAQPQDAGVYSARYIGGNLFTSAFTRLIV norm_patc_ems_3hC_884_000000050_0001
NEEQKLAKKFAEQLARNVVYLQDPERRKLVEFSLRLLKKALRDPKARKIAEKVFKRVRKRLES LPLVSDATSLTIGRDFEALMNQHQDPLEVVVWKREKASKINGAYFCRTMKMRQQASFLPATLTMTVDKGDNVNISFKKVLIKEEDAVIYKNGSFIHSVPRHEVPDILEVHLPHAQPQDAGVYSARYIGGNLFTSAFTRLIV plus6_norm_patc_ems_3hC_884_000000050_0001_0001
NEEQKRAKKLAEQLAENVVRLQDPERRRLVELTLETLRRTLKDPEARKIAEEVFKEVQERLES LPLVSDATSLTIGRDFEALMNQHQDPLEVVVWKREKASKINGAYFCRTMKMRQQASFLPATLTMTVDKGDNVNISFKKVLIKEEDAVIYKNGSFIHSVPRHEVPDILEVHLPHAQPQDAGVYSARYIGGNLFTSAFTRLIV minus6_sap_patc_ems_3hC_884_000000050_0001_0001
NEEQKRAKKLAEQLAENVVRLQDPERRRLVELTLETLRRTLKDPTARKIAEKVFKTVQSRLES LPLVSDATSLTIGRDFEALMNQHQDPLEVVVWKREKASKINGAYFCRTMKMRQQASFLPATLTMTVDKGDNVNISFKKVLIKEEDAVIYKNGSFIHSVPRHEVPDILEVHLPHAQPQDAGVYSARYIGGNLFTSAFTRLIV sap_patc_ems_3hC_884_000000050_0001
NEEQKRAKKLAKQLAENVVRLQDPERRRLVELTLETLRRTLKDPKARKIAEKVFKRVRKRLES LPLVSDATSLTIGRDFEALMNQHQDPLEVVVWKREKASKINGAYFCRTMKMRQQASFLPATLTMTVDKGDNVNISFKKVLIKEEDAVIYKNGSFIHSVPRHEVPDILEVHLPHAQPQDAGVYSARYIGGNLFTSAFTRLIV plus6_sap_patc_ems_3hC_884_000000050_0001_0001
NKEQKKAKKIAKELAEQVVKLQNPEERAKVLQRLLRLYKELKDPEASAIAVEVFNEVRKRLES LPLVSDATSLTIGRDFEALMNQHQDPLEVVVWKREKASKINGAYFCRTMKMRQQASFLPATLTMTVDKGDNVNISFKKVLIKEEDAVIYKNGSFIHSVPRHEVPDILEVHLPHAQPQDAGVYSARYIGGNLFTSAFTRLIV plus6_mis_patc_ems_3hC_884_000000012_0001_0001
PSLEWVLRLLERIVPPELQEIIRLVLEALKKLPPRERVRLVILLSEALIKNDPELLEEVKELAEK LPLVSDATSLTIGRDFEALMNQHQDPLEVVVWKREKASKINGAYFCRTMKMRQQASFLPATLTMTVDKGDNVNISFKKVLIKEEDAVIYKNGSFIHSVPRHEVPDILEVHLPHAQPQDAGVYSARYIGGNLFTSAFTRLIV minus6_norm_patc_14ffdd64d10f85ef26463584c0868a8b_0001_1_000000124_0001_0001
PSLEWVLRLLERIVPPELQEIIRLVLEALKKLPPRERVRLVILLSEALIKNDPELLEKVKRLAEK LPLVSDATSLTIGRDFEALMNQHQDPLEVVVWKREKASKINGAYFCRTMKMRQQASFLPATLTMTVDKGDNVNISFKKVLIKEEDAVIYKNGSFIHSVPRHEVPDILEVHLPHAQPQDAGVYSARYIGGNLFTSAFTRLIV norm_patc_14ffdd64d10f85ef26463584c0868a8b_0001_1_000000124_0001
PSLEWVLRLLERIVPPKLQKIIRLVLEALKKLPPRERVRLVILLSEALIKNDPKLLEKVKRLAEK LPLVSDATSLTIGRDFEALMNQHQDPLEVVVWKREKASKINGAYFCRTMKMRQQASFLPATLTMTVDKGDNVNISFKKVLIKEEDAVIYKNGSFIHSVPRHEVPDILEVHLPHAQPQDAGVYSARYIGGNLFTSAFTRLIV plus6_norm_patc_14ffdd64d10f85ef26463584c0868a8b_0001_1_000000124_0001_0001
RREKIAELFERVAEIYLRLGDPRVHELLRLVTQVAALLDAGKISEEEARELIKRLTEKAKKLM LPLVSDATSLTIGRDFEALMNQHQDPLEVVVWKREKASKINGAYFCRTMKMRQQASFLPATLTMTVDKGDNVNISFKKVLIKEEDAVIYKNGSFIHSVPRHEVPDILEVHLPHAQPQDAGVYSARYIGGNLFTSAFTRLIV norm_sadl_HHH_eva_0328_000000176_0001
SAAERVLARLVELGIIPPHEAQEIAHFLAEVYKHDPEEFEEIKKEVEELFKKNPEEASKLLRRLP LPLVSDATSLTIGRDFEALMNQHQDPLEVVVWKREKASKINGAYFCRTMKMRQQASFLPATLTMTVDKGDNVNISFKKVLIKEEDAVIYKNGSFIHSVPRHEVPDILEVHLPHAQPQDAGVYSARYIGGNLFTSAFTRLIV minus6_sap_patc_e526302c9143c6d2c11290c3ae33f87b_0001_000000013_0001_0001
SAAERVLARLVELGIIPPHEAQRIAHFLAEVYKHDPEKFKEIEKEVEELFKKNPEEASKLLRRLP LPLVSDATSLTIGRDFEALMNQHQDPLEVVVWKREKASKINGAYFCRTMKMRQQASFLPATLTMTVDKGDNVNISFKKVLIKEEDAVIYKNGSFIHSVPRHEVPDILEVHLPHAQPQDAGVYSARYIGGNLFTSAFTRLIV sap_patc_e526302c9143c6d2c11290c3ae33f87b_0001_000000013_0001
SAAERVLARLVELGIIPPHEAQRIAHFLAEVYKHDPEKFKKIRKRVEELFKKNPEEASKLLRRLP LPLVSDATSLTIGRDFEALMNQHQDPLEVVVWKREKASKINGAYFCRTMKMRQQASFLPATLTMTVDKGDNVNISFKKVLIKEEDAVIYKNGSFIHSVPRHEVPDILEVHLPHAQPQDAGVYSARYIGGNLFTSAFTRLIV plus6_sap_patc_e526302c9143c6d2c11290c3ae33f87b_0001_000000013_0001_0001
SDVREEAQELVEEARKYLEEGKLSWEVAQELSNKVIRLYTKYGDPEVHKLARAVSELSEEAN LPLVSDATSLTIGRDFEALMNQHQDPLEVVVWKREKASKINGAYFCRTMKMRQQASFLPATLTMTVDKGDNVNISFKKVLIKEEDAVIYKNGSFIHSVPRHEVPDILEVHLPHAQPQDAGVYSARYIGGNLFTSAFTRLIV minus6_sap_patc_HHH_eva_0375_000000017_0001_0001
SDVREEAQQLVEEAEEYLEEGKLSWEVAQELSNKVIRLYTKYGDPEVHKLARAVSELSEEAN LPLVSDATSLTIGRDFEALMNQHQDPLEVVVWKREKASKINGAYFCRTMKMRQQASFLPATLTMTVDKGDNVNISFKKVLIKEEDAVIYKNGSFIHSVPRHEVPDILEVHLPHAQPQDAGVYSARYIGGNLFTSAFTRLIV minus9_sap_patc_HHH_eva_0375_000000017_0001_0001
SDVREEAQQLVEEARKYLEEGKLSWEVAQELSNKVIRLYTKYGDPEVHKLARAVSELSEKAN LPLVSDATSLTIGRDFEALMNQHQDPLEVVVWKREKASKINGAYFCRTMKMRQQASFLPATLTMTVDKGDNVNISFKKVLIKEEDAVIYKNGSFIHSVPRHEVPDILEVHLPHAQPQDAGVYSARYIGGNLFTSAFTRLIV minus3_sap_patc_HHH_eva_0375_000000017_0001_0001
SDVRKEAQQLVEEAEEYLEKGKLSTEVAAELARKVAELARKTGDPEVSKLMDEVLRLLLEWA LPLVSDATSLTIGRDFEALMNQHQDPLEVVVWKREKASKINGAYFCRTMKMRQQASFLPATLTMTVDKGDNVNISFKKVLIKEEDAVIYKNGSFIHSVPRHEVPDILEVHLPHAQPQDAGVYSARYIGGNLFTSAFTRLIV minus6_sap_patc_HHH_eva_0375_000000015_0001_0001
SDVRKKAQELVEEAEKYLEKGKLSWEVAQELSNKVIRLYTKYGDPEVHKLARAVSELSEKAN LPLVSDATSLTIGRDFEALMNQHQDPLEVVVWKREKASKINGAYFCRTMKMRQQASFLPATLTMTVDKGDNVNISFKKVLIKEEDAVIYKNGSFIHSVPRHEVPDILEVHLPHAQPQDAGVYSARYIGGNLFTSAFTRLIV zero_sap_patc_HHH_eva_0375_000000017_0001_0001
SDVRKKAQKLVEEARKYLEKGKLSTEVAAKLARKVAELARKTGDPEVSKLMDEVLRLLLKWA LPLVSDATSLTIGRDFEALMNQHQDPLEVVVWKREKASKINGAYFCRTMKMRQQASFLPATLTMTVDKGDNVNISFKKVLIKEEDAVIYKNGSFIHSVPRHEVPDILEVHLPHAQPQDAGVYSARYIGGNLFTSAFTRLIV plus6_sap_patc_HHH_eva_0375_000000015_0001_0001
SDVRKKAQQLVEEARKYLEKGKLSTEVAAELARKVAELARKTGDPEVSKLMDEVLRLLLKWA LPLVSDATSLTIGRDFEALMNQHQDPLEVVVWKREKASKINGAYFCRTMKMRQQASFLPATLTMTVDKGDNVNISFKKVLIKEEDAVIYKNGSFIHSVPRHEVPDILEVHLPHAQPQDAGVYSARYIGGNLFTSAFTRLIV sap_patc_HHH_eva_0375_000000015_0001
SDVRKKAQQLVEEARKYLEKGKLSWEVAQELSNKVIRLYTKYGDPEVHKLARAVSELSEKAN LPLVSDATSLTIGRDFEALMNQHQDPLEVVVWKREKASKINGAYFCRTMKMRQQASFLPATLTMTVDKGDNVNISFKKVLIKEEDAVIYKNGSFIHSVPRHEVPDILEVHLPHAQPQDAGVYSARYIGGNLFTSAFTRLIV sap_patc_HHH_eva_0375_000000017_0001
SDVRKKAQQLVEEARKYLEKGKLSWRIAAELANKVVRLANRYGDPEVRKLARAVDELSRKWE LPLVSDATSLTIGRDFEALMNQHQDPLEVVVWKREKASKINGAYFCRTMKMRQQASFLPATLTMTVDKGDNVNISFKKVLIKEEDAVIYKNGSFIHSVPRHEVPDILEVHLPHAQPQDAGVYSARYIGGNLFTSAFTRLIV mis_patc_HHH_eva_0375_000000157_0001
SEEDKKLEKKLQELLKLYRELTNPEAQQVVAQAAAVLMKAVLKQDPKLETEAKELEKLAKKLQ LPLVSDATSLTIGRDFEALMNQHQDPLEVVVWKREKASKINGAYFCRTMKMRQQASFLPATLTMTVDKGDNVNISFKKVLIKEEDAVIYKNGSFIHSVPRHEVPDILEVHLPHAQPQDAGVYSARYIGGNLFTSAFTRLIV mis_sadl_ems_3hC_501_000000173_0001
SEEEKKLEKKLQELLKLYRELTNPEAQQVVAQAAAVLMKAVLKQDPELEEEAKELEEEAKELQ LPLVSDATSLTIGRDFEALMNQHQDPLEVVVWKREKASKINGAYFCRTMKMRQQASFLPATLTMTVDKGDNVNISFKKVLIKEEDAVIYKNGSFIHSVPRHEVPDILEVHLPHAQPQDAGVYSARYIGGNLFTSAFTRLIV minus9_mis_sadl_ems_3hC_501_000000173_0001_0001
SEEEKKLEKKLQELLKLYRELTNPEAQQVVAQAAAVLMKAVLKQDPKLEEEAKELEKEAKELQ LPLVSDATSLTIGRDFEALMNQHQDPLEVVVWKREKASKINGAYFCRTMKMRQQASFLPATLTMTVDKGDNVNISFKKVLIKEEDAVIYKNGSFIHSVPRHEVPDILEVHLPHAQPQDAGVYSARYIGGNLFTSAFTRLIV minus6_mis_sadl_ems_3hC_501_000000173_0001_0001
SEEEKKLEKKLQELLKLYRELTNPEAQQVVAQAAAVLMKAVLKQDPKLEEEAKELEKEAKKLQ LPLVSDATSLTIGRDFEALMNQHQDPLEVVVWKREKASKINGAYFCRTMKMRQQASFLPATLTMTVDKGDNVNISFKKVLIKEEDAVIYKNGSFIHSVPRHEVPDILEVHLPHAQPQDAGVYSARYIGGNLFTSAFTRLIV minus3_mis_sadl_ems_3hC_501_000000173_0001_0001
SEEEKKLEKKLQELLKLYRELTNPEAQQVVAQAAAVLMKAVLKQDPKLEKEAKELEKQAKKLQ LPLVSDATSLTIGRDFEALMNQHQDPLEVVVWKREKASKINGAYFCRTMKMRQQASFLPATLTMTVDKGDNVNISFKKVLIKEEDAVIYKNGSFIHSVPRHEVPDILEVHLPHAQPQDAGVYSARYIGGNLFTSAFTRLIV zero_mis_sadl_ems_3hC_501_000000173_0001_0001
SEEEKKLEKKLQELLKLYRELTNPEAQQVVAQAAAVLMKAVLKQDPKLEKKAKELEKKAKKLQ LPLVSDATSLTIGRDFEALMNQHQDPLEVVVWKREKASKINGAYFCRTMKMRQQASFLPATLTMTVDKGDNVNISFKKVLIKEEDAVIYKNGSFIHSVPRHEVPDILEVHLPHAQPQDAGVYSARYIGGNLFTSAFTRLIV plus3_mis_sadl_ems_3hC_501_000000173_0001_0001
SEEKKKLEKKLQELLKLYRKLTNPEAQQVVAQAAAVLMKAVLKQDPKLEKKAKKLEKKAKKLQ LPLVSDATSLTIGRDFEALMNQHQDPLEVVVWKREKASKINGAYFCRTMKMRQQASFLPATLTMTVDKGDNVNISFKKVLIKEEDAVIYKNGSFIHSVPRHEVPDILEVHLPHAQPQDAGVYSARYIGGNLFTSAFTRLIV plus9_mis_sadl_ems_3hC_501_000000173_0001_0001
SEELAREIFELLSELPDYEQLVQVLMWLMSRIKRGDPEAQELLEELLELLRKDPEKARELLEELR LPLVSDATSLTIGRDFEALMNQHQDPLEVVVWKREKASKINGAYFCRTMKMRQQASFLPATLTMTVDKGDNVNISFKKVLIKEEDAVIYKNGSFIHSVPRHEVPDILEVHLPHAQPQDAGVYSARYIGGNLFTSAFTRLIV minus6_mis_sadl_d1b6532299730fd48b646e1b11da0f07_0001_000000149_0001_0001
SEELAREIFELLSKLPDYEQLVQVLMWLMSRIKRGDPEAQRLLEELLELLRKDPEKARELLERLR LPLVSDATSLTIGRDFEALMNQHQDPLEVVVWKREKASKINGAYFCRTMKMRQQASFLPATLTMTVDKGDNVNISFKKVLIKEEDAVIYKNGSFIHSVPRHEVPDILEVHLPHAQPQDAGVYSARYIGGNLFTSAFTRLIV mis_sadl_d1b6532299730fd48b646e1b11da0f07_0001_000000149_0001
SEEQKKLEKKLQELLKLYRKLTNPEAQQVVAQAAAVLMKAVLKQDPKLEKKAKELEKKAKKLQ LPLVSDATSLTIGRDFEALMNQHQDPLEVVVWKREKASKINGAYFCRTMKMRQQASFLPATLTMTVDKGDNVNISFKKVLIKEEDAVIYKNGSFIHSVPRHEVPDILEVHLPHAQPQDAGVYSARYIGGNLFTSAFTRLIV plus6_mis_sadl_ems_3hC_501_000000173_0001_0001
SEKLAREIFELLSKLPDYEQLVQVLMWLMSRIKRGDPEAQRLLEELLELLRKDPEKARKLLKRLR LPLVSDATSLTIGRDFEALMNQHQDPLEVVVWKREKASKINGAYFCRTMKMRQQASFLPATLTMTVDKGDNVNISFKKVLIKEEDAVIYKNGSFIHSVPRHEVPDILEVHLPHAQPQDAGVYSARYIGGNLFTSAFTRLIV plus6_mis_sadl_d1b6532299730fd48b646e1b11da0f07_0001_000000149_0001_0001
SELEKIVRRAIKLLHALLKLGLISQEEAQEIVKELDRLMHRGDEERVEEIYEELRKLVEKG LPLVSDATSLTIGRDFEALMNQHQDPLEVVVWKREKASKINGAYFCRTMKMRQQASFLPATLTMTVDKGDNVNISFKKVLIKEEDAVIYKNGSFIHSVPRHEVPDILEVHLPHAQPQDAGVYSARYIGGNLFTSAFTRLIV minus6_mis_sadl_HHH_eva_0354_000000100_0001_0001
SELEKIVRRAIKLLHALLKLGLISQEEAQEIVKELDRLMHRGDEKRVREIYETLRKLVEKG LPLVSDATSLTIGRDFEALMNQHQDPLEVVVWKREKASKINGAYFCRTMKMRQQASFLPATLTMTVDKGDNVNISFKKVLIKEEDAVIYKNGSFIHSVPRHEVPDILEVHLPHAQPQDAGVYSARYIGGNLFTSAFTRLIV mis_sadl_HHH_eva_0354_000000100_0001
SERAIESALRALKAGDPRAAESFLRVAIEVFGDPKLEEILELIEELLKRLPPEEVARIVEEFVKK LPLVSDATSLTIGRDFEALMNQHQDPLEVVVWKREKASKINGAYFCRTMKMRQQASFLPATLTMTVDKGDNVNISFKKVLIKEEDAVIYKNGSFIHSVPRHEVPDILEVHLPHAQPQDAGVYSARYIGGNLFTSAFTRLIV minus6_norm_patc_e2c34809103eb30d0e0a303d4752ca64_0001_1_000000048_0001_0001
SERAIESALRALKAGDPRAAESFLRVAIEVFGDPKLREILELIKELLKRLPPEEVARIVEEFVKK LPLVSDATSLTIGRDFEALMNQHQDPLEVVVWKREKASKINGAYFCRTMKMRQQASFLPATLTMTVDKGDNVNISFKKVLIKEEDAVIYKNGSFIHSVPRHEVPDILEVHLPHAQPQDAGVYSARYIGGNLFTSAFTRLIV norm_patc_e2c34809103eb30d0e0a303d4752ca64_0001_1_000000048_0001
SESDERAKKIADTIVERAKRIDDMEEVTKLLIELTELIARAQDPVLRTWLRKAYQIVAELSHR LPLVSDATSLTIGRDFEALMNQHQDPLEVVVWKREKASKINGAYFCRTMKMRQQASFLPATLTMTVDKGDNVNISFKKVLIKEEDAVIYKNGSFIHSVPRHEVPDILEVHLPHAQPQDAGVYSARYIGGNLFTSAFTRLIV mis_patc_ems_3hM_3590_000000177_0001
SESEEEAKKIAEEIQERAKRIDDMEEVTKLLIELTELIARAQDPVLREWLREAYQIVAELSHR LPLVSDATSLTIGRDFEALMNQHQDPLEVVVWKREKASKINGAYFCRTMKMRQQASFLPATLTMTVDKGDNVNISFKKVLIKEEDAVIYKNGSFIHSVPRHEVPDILEVHLPHAQPQDAGVYSARYIGGNLFTSAFTRLIV minus6_mis_patc_ems_3hM_3590_000000177_0001_0001
SESKERAKKIAKRIQERAKRIDDMEEVTKLLIELTELIARAQDPVLRKWLRKAYQIVAELSHR LPLVSDATSLTIGRDFEALMNQHQDPLEVVVWKREKASKINGAYFCRTMKMRQQASFLPATLTMTVDKGDNVNISFKKVLIKEEDAVIYKNGSFIHSVPRHEVPDILEVHLPHAQPQDAGVYSARYIGGNLFTSAFTRLIV plus6_mis_patc_ems_3hM_3590_000000177_0001_0001
SEVEEIIEEAAELVKKDPRKALQLLMRAIDRFGDPKLREALQLLLRLLQEGVPPEEIEELLKRVG LPLVSDATSLTIGRDFEALMNQHQDPLEVVVWKREKASKINGAYFCRTMKMRQQASFLPATLTMTVDKGDNVNISFKKVLIKEEDAVIYKNGSFIHSVPRHEVPDILEVHLPHAQPQDAGVYSARYIGGNLFTSAFTRLIV minus6_norm_sadl_0405336ca2fe97a96df4c7dc3dd59e21_0001_1_000000113_0001_0001
SEVEEIIKKAAELVKKDPRKALQLLMRAIDRFGDPKLREALQLLLRLLQEGVPPEEINELLKRVG LPLVSDATSLTIGRDFEALMNQHQDPLEVVVWKREKASKINGAYFCRTMKMRQQASFLPATLTMTVDKGDNVNISFKKVLIKEEDAVIYKNGSFIHSVPRHEVPDILEVHLPHAQPQDAGVYSARYIGGNLFTSAFTRLIV norm_sadl_0405336ca2fe97a96df4c7dc3dd59e21_0001_1_000000113_0001
SIEEELRRLAEEDPEKFEEFVERLLRELGVPPERIRKILESIRRALKFNPEAAVVYALASLETIR LPLVSDATSLTIGRDFEALMNQHQDPLEVVVWKREKASKINGAYFCRTMKMRQQASFLPATLTMTVDKGDNVNISFKKVLIKEEDAVIYKNGSFIHSVPRHEVPDILEVHLPHAQPQDAGVYSARYIGGNLFTSAFTRLIV minus6_mis_patc_bc00b440d29913a483da04f69f237b60_0001_000000140_0001_0001
SIEEELRRLAREDPEKFEEFVEELLRELGVPPELIKKIEESIRRLLKFNPEAAVVYALDALRAFK LPLVSDATSLTIGRDFEALMNQHQDPLEVVVWKREKASKINGAYFCRTMKMRQQASFLPATLTMTVDKGDNVNISFKKVLIKEEDAVIYKNGSFIHSVPRHEVPDILEVHLPHAQPQDAGVYSARYIGGNLFTSAFTRLIV minus6_norm_patc_bc00b440d29913a483da04f69f237b60_0001_000000084_0001_0001
SIEEELRRLAREDPEKFERFVERLLRELGVPPELIKKILESIRRLLKFNPEAAVVYALDALRAFK LPLVSDATSLTIGRDFEALMNQHQDPLEVVVWKREKASKINGAYFCRTMKMRQQASFLPATLTMTVDKGDNVNISFKKVLIKEEDAVIYKNGSFIHSVPRHEVPDILEVHLPHAQPQDAGVYSARYIGGNLFTSAFTRLIV norm_patc_bc00b440d29913a483da04f69f237b60_0001_000000084_0001
SIEEELRRLAREDPEKFERFVERLLRELGVPPERIRKILESIRRALKFNPEAAVVYALASLETIR LPLVSDATSLTIGRDFEALMNQHQDPLEVVVWKREKASKINGAYFCRTMKMRQQASFLPATLTMTVDKGDNVNISFKKVLIKEEDAVIYKNGSFIHSVPRHEVPDILEVHLPHAQPQDAGVYSARYIGGNLFTSAFTRLIV mis_patc_bc00b440d29913a483da04f69f237b60_0001_000000140_0001
SIEEELRRLAREDPEKFERFVERLLRELGVPPEVIKDILREIRELLKEDPDLAVRAALTALKALK LPLVSDATSLTIGRDFEALMNQHQDPLEVVVWKREKASKINGAYFCRTMKMRQQASFLPATLTMTVDKGDNVNISFKKVLIKEEDAVIYKNGSFIHSVPRHEVPDILEVHLPHAQPQDAGVYSARYIGGNLFTSAFTRLIV sap_patc_bc00b440d29913a483da04f69f237b60_0001_000000097_0001
SIEKELRRLAREDPKKFERFVERLLRELGVPPELIKKIRESIRRLLKFNPEAAVVYALDALRAFK LPLVSDATSLTIGRDFEALMNQHQDPLEVVVWKREKASKINGAYFCRTMKMRQQASFLPATLTMTVDKGDNVNISFKKVLIKEEDAVIYKNGSFIHSVPRHEVPDILEVHLPHAQPQDAGVYSARYIGGNLFTSAFTRLIV plus6_norm_patc_bc00b440d29913a483da04f69f237b60_0001_000000084_0001_0001
SIEKELRRLAREDPRKFERFVERLLRELGVPPERIRKILESIRRALKFNPEAAVVYALASLRTIR LPLVSDATSLTIGRDFEALMNQHQDPLEVVVWKREKASKINGAYFCRTMKMRQQASFLPATLTMTVDKGDNVNISFKKVLIKEEDAVIYKNGSFIHSVPRHEVPDILEVHLPHAQPQDAGVYSARYIGGNLFTSAFTRLIV plus6_mis_patc_bc00b440d29913a483da04f69f237b60_0001_000000140_0001_0001
SKQEARERAREAWERVEKGLSPEEIAELIIEIARLYDEYGDEEIAKFEMEAARLAQELQES LPLVSDATSLTIGRDFEALMNQHQDPLEVVVWKREKASKINGAYFCRTMKMRQQASFLPATLTMTVDKGDNVNISFKKVLIKEEDAVIYKNGSFIHSVPRHEVPDILEVHLPHAQPQDAGVYSARYIGGNLFTSAFTRLIV minus6_sap_sadl_HHH_eva_0218_000000111_0001_0001
SKQEARERAREAWERVKKGLSPEEIAELIIEIARLYDEYGDEEIAKFEMRAARLAQELQES LPLVSDATSLTIGRDFEALMNQHQDPLEVVVWKREKASKINGAYFCRTMKMRQQASFLPATLTMTVDKGDNVNISFKKVLIKEEDAVIYKNGSFIHSVPRHEVPDILEVHLPHAQPQDAGVYSARYIGGNLFTSAFTRLIV sap_sadl_HHH_eva_0218_000000111_0001
SKQEARERARKAWERVKKGLSPEEIAELIIKIARLYDRYGDEEIAKFEMRAARLAQKLQES LPLVSDATSLTIGRDFEALMNQHQDPLEVVVWKREKASKINGAYFCRTMKMRQQASFLPATLTMTVDKGDNVNISFKKVLIKEEDAVIYKNGSFIHSVPRHEVPDILEVHLPHAQPQDAGVYSARYIGGNLFTSAFTRLIV plus6_sap_sadl_HHH_eva_0218_000000111_0001_0001
SKRAIESALRALKAGDPRAAESFLRVAIEVFGDPKLRKILELIKELLKRLPPKEVARIVEEFVKK LPLVSDATSLTIGRDFEALMNQHQDPLEVVVWKREKASKINGAYFCRTMKMRQQASFLPATLTMTVDKGDNVNISFKKVLIKEEDAVIYKNGSFIHSVPRHEVPDILEVHLPHAQPQDAGVYSARYIGGNLFTSAFTRLIV plus6_norm_patc_e2c34809103eb30d0e0a303d4752ca64_0001_1_000000048_0001_0001
SKVEKIIKKAAELVKKDPRKALQLLMRAIDRFGDPKLRKALQLLLRLLQEGVPPEEIHELLKRVG LPLVSDATSLTIGRDFEALMNQHQDPLEVVVWKREKASKINGAYFCRTMKMRQQASFLPATLTMTVDKGDNVNISFKKVLIKEEDAVIYKNGSFIHSVPRHEVPDILEVHLPHAQPQDAGVYSARYIGGNLFTSAFTRLIV plus6_norm_sadl_0405336ca2fe97a96df4c7dc3dd59e21_0001_1_000000113_0001_0001
SKVRKKARKLVEKARKYLEKGKLSWEVAQELSNKVIRLYTKYGDPEVHKLARAVSELSEKAN LPLVSDATSLTIGRDFEALMNQHQDPLEVVVWKREKASKINGAYFCRTMKMRQQASFLPATLTMTVDKGDNVNISFKKVLIKEEDAVIYKNGSFIHSVPRHEVPDILEVHLPHAQPQDAGVYSARYIGGNLFTSAFTRLIV plus9_sap_patc_HHH_eva_0375_000000017_0001_0001
SKVRKKARQLVEEARKYLEKGKLSWEVAQELSNKVIRLYTKYGDPEVHKLARAVSELSEKAN LPLVSDATSLTIGRDFEALMNQHQDPLEVVVWKREKASKINGAYFCRTMKMRQQASFLPATLTMTVDKGDNVNISFKKVLIKEEDAVIYKNGSFIHSVPRHEVPDILEVHLPHAQPQDAGVYSARYIGGNLFTSAFTRLIV plus6_sap_patc_HHH_eva_0375_000000017_0001_0001
SLEEQIERIIKKVPDPEVRELLRELLEEVRREKDPELARLVHAAAAVALRDPELARRAIERIRER LPLVSDATSLTIGRDFEALMNQHQDPLEVVVWKREKASKINGAYFCRTMKMRQQASFLPATLTMTVDKGDNVNISFKKVLIKEEDAVIYKNGSFIHSVPRHEVPDILEVHLPHAQPQDAGVYSARYIGGNLFTSAFTRLIV minus6_sap_sadl_16f431afd00640351f722ba7b9a15f27_0001_1_000000097_0001_0001
SLEEQIERIIKKVPDPEVRELLRELLEEVRRTKDPELARLVHAAAAVALRDPELARRAIERIRER LPLVSDATSLTIGRDFEALMNQHQDPLEVVVWKREKASKINGAYFCRTMKMRQQASFLPATLTMTVDKGDNVNISFKKVLIKEEDAVIYKNGSFIHSVPRHEVPDILEVHLPHAQPQDAGVYSARYIGGNLFTSAFTRLIV sap_sadl_16f431afd00640351f722ba7b9a15f27_0001_1_000000097_0001
SLEEQIERIIKKVPDPKVRKLLRELLKLVRRKKDPELARLVHAAAAVALRDPELARRAIERIRKR LPLVSDATSLTIGRDFEALMNQHQDPLEVVVWKREKASKINGAYFCRTMKMRQQASFLPATLTMTVDKGDNVNISFKKVLIKEEDAVIYKNGSFIHSVPRHEVPDILEVHLPHAQPQDAGVYSARYIGGNLFTSAFTRLIV plus6_sap_sadl_16f431afd00640351f722ba7b9a15f27_0001_1_000000097_0001_0001
SLEQSAEMVARALNVNPEVARRDLEQAEEVLGDPELRKRLLKLIVKLLEELGNPELAREIRERLR LPLVSDATSLTIGRDFEALMNQHQDPLEVVVWKREKASKINGAYFCRTMKMRQQASFLPATLTMTVDKGDNVNISFKKVLIKEEDAVIYKNGSFIHSVPRHEVPDILEVHLPHAQPQDAGVYSARYIGGNLFTSAFTRLIV sap_patc_237c1db967835f05d0664dd0b4c7660e_0001_000000059_0001
SLEQSAEMVARALNVNPEVARRDLKQAEEVLGDPRLRKRLLKLIVKLLRELGNPELAREIRERLR LPLVSDATSLTIGRDFEALMNQHQDPLEVVVWKREKASKINGAYFCRTMKMRQQASFLPATLTMTVDKGDNVNISFKKVLIKEEDAVIYKNGSFIHSVPRHEVPDILEVHLPHAQPQDAGVYSARYIGGNLFTSAFTRLIV plus6_sap_patc_237c1db967835f05d0664dd0b4c7660e_0001_000000059_0001_0001
SPDEIKQRVQEILRLVREGKIDPEEAMERLAELAKAALKVGDDELLKFVLRVAREILELLK LPLVSDATSLTIGRDFEALMNQHQDPLEVVVWKREKASKINGAYFCRTMKMRQQASFLPATLTMTVDKGDNVNISFKKVLIKEEDAVIYKNGSFIHSVPRHEVPDILEVHLPHAQPQDAGVYSARYIGGNLFTSAFTRLIV mis_patc_HHH_eva_0144_000000144_0001
SPEEIKQRVEEILRLVREGKIDPEEAMERLAELAKAALEVGDDELLKFVLEVAREILELLK LPLVSDATSLTIGRDFEALMNQHQDPLEVVVWKREKASKINGAYFCRTMKMRQQASFLPATLTMTVDKGDNVNISFKKVLIKEEDAVIYKNGSFIHSVPRHEVPDILEVHLPHAQPQDAGVYSARYIGGNLFTSAFTRLIV minus6_mis_patc_HHH_eva_0144_000000144_0001_0001
SPKEIKQRVREILRLVREGKIDPEEAMERLAELAKAALKVGDDKLLKFVLRVARKILELLK LPLVSDATSLTIGRDFEALMNQHQDPLEVVVWKREKASKINGAYFCRTMKMRQQASFLPATLTMTVDKGDNVNISFKKVLIKEEDAVIYKNGSFIHSVPRHEVPDILEVHLPHAQPQDAGVYSARYIGGNLFTSAFTRLIV plus6_mis_patc_HHH_eva_0144_000000144_0001_0001
SREDHELVRKVEELVELLKKLTNPEARRVVMRAIVVLTRASARQDPKLEEEAEELEKEAKKLQ LPLVSDATSLTIGRDFEALMNQHQDPLEVVVWKREKASKINGAYFCRTMKMRQQASFLPATLTMTVDKGDNVNISFKKVLIKEEDAVIYKNGSFIHSVPRHEVPDILEVHLPHAQPQDAGVYSARYIGGNLFTSAFTRLIV minus6_mis_patc_ems_3hC_501_000000060_0001_0001
SREDHKLVRKVEKLVELLKKLTNPEARRVVMRAIVVLTRASARQDPKLEKEAKELEKKAKKLQ LPLVSDATSLTIGRDFEALMNQHQDPLEVVVWKREKASKINGAYFCRTMKMRQQASFLPATLTMTVDKGDNVNISFKKVLIKEEDAVIYKNGSFIHSVPRHEVPDILEVHLPHAQPQDAGVYSARYIGGNLFTSAFTRLIV plus6_mis_patc_ems_3hC_501_000000060_0001_0001
SREDHKLVRKVEKLVELLKKLTNPEARRVVMRAIVVLTRASARQDPKLETEAKELEKLAKKLQ LPLVSDATSLTIGRDFEALMNQHQDPLEVVVWKREKASKINGAYFCRTMKMRQQASFLPATLTMTVDKGDNVNISFKKVLIKEEDAVIYKNGSFIHSVPRHEVPDILEVHLPHAQPQDAGVYSARYIGGNLFTSAFTRLIV mis_patc_ems_3hC_501_000000060_0001
SRLEEILKLLEELGNESIVKLLRRLIELVERGEIPPETALRSVLSAAESLGDPEVERVIREVLEK LPLVSDATSLTIGRDFEALMNQHQDPLEVVVWKREKASKINGAYFCRTMKMRQQASFLPATLTMTVDKGDNVNISFKKVLIKEEDAVIYKNGSFIHSVPRHEVPDILEVHLPHAQPQDAGVYSARYIGGNLFTSAFTRLIV minus6_mis_patc_bf00e57ebfc9273397624095c19d4471_0001_1_000000005_0001_0001
SRLEEILKLLEELGNESIVKLLRRLIELVRRGEIPPETALRSVLSAAESLGDPEVTRVIREVLEK LPLVSDATSLTIGRDFEALMNQHQDPLEVVVWKREKASKINGAYFCRTMKMRQQASFLPATLTMTVDKGDNVNISFKKVLIKEEDAVIYKNGSFIHSVPRHEVPDILEVHLPHAQPQDAGVYSARYIGGNLFTSAFTRLIV mis_patc_bf00e57ebfc9273397624095c19d4471_0001_1_000000005_0001
SRLEEILKLLEKLGNESIVKLLRRLIKLVRRGEIPPETALRSVLSAAESLGDPEVRRVIRKVLKK LPLVSDATSLTIGRDFEALMNQHQDPLEVVVWKREKASKINGAYFCRTMKMRQQASFLPATLTMTVDKGDNVNISFKKVLIKEEDAVIYKNGSFIHSVPRHEVPDILEVHLPHAQPQDAGVYSARYIGGNLFTSAFTRLIV plus6_mis_patc_bf00e57ebfc9273397624095c19d4471_0001_1_000000005_0001_0001
SRLEKIVRRAIKLLHALLKLGLISQEEAQEIVKKLDRLMHRGDEKRVREIYEKLRKLVKKG LPLVSDATSLTIGRDFEALMNQHQDPLEVVVWKREKASKINGAYFCRTMKMRQQASFLPATLTMTVDKGDNVNISFKKVLIKEEDAVIYKNGSFIHSVPRHEVPDILEVHLPHAQPQDAGVYSARYIGGNLFTSAFTRLIV plus6_mis_sadl_HHH_eva_0354_000000100_0001_0001
SRVFEWVQRIFRLLDRLVQLGKLDPDELRKLEERAAEIAQRGDEKEAKKLWEEVKKIVDKLG LPLVSDATSLTIGRDFEALMNQHQDPLEVVVWKREKASKINGAYFCRTMKMRQQASFLPATLTMTVDKGDNVNISFKKVLIKEEDAVIYKNGSFIHSVPRHEVPDILEVHLPHAQPQDAGVYSARYIGGNLFTSAFTRLIV sap_patc_HHH_eva_0364_000000070_0001
STEEVQRVAEEIAKNPDNEELLKELVELIERTFNIPPEEAKRDAIHFLEALSPEAEEAAKKLREK LPLVSDATSLTIGRDFEALMNQHQDPLEVVVWKREKASKINGAYFCRTMKMRQQASFLPATLTMTVDKGDNVNISFKKVLIKEEDAVIYKNGSFIHSVPRHEVPDILEVHLPHAQPQDAGVYSARYIGGNLFTSAFTRLIV sap_patc_99a2c8e9f3094395f711de1dfa8b5d68_0001_000000030_0001
STEEVQRVAEEIAKNPDNEELLKRLVKLIRRTFNIPPEEAKRDAIHFLEALSPKAREAAKKLRKK LPLVSDATSLTIGRDFEALMNQHQDPLEVVVWKREKASKINGAYFCRTMKMRQQASFLPATLTMTVDKGDNVNISFKKVLIKEEDAVIYKNGSFIHSVPRHEVPDILEVHLPHAQPQDAGVYSARYIGGNLFTSAFTRLIV plus6_sap_patc_99a2c8e9f3094395f711de1dfa8b5d68_0001_000000030_0001_0001
SVHELLLKALLRLKDPEEIRRVTRVAILLAHDPEEARKLLEELVRELGDPILKEALRVLEEELEK LPLVSDATSLTIGRDFEALMNQHQDPLEVVVWKREKASKINGAYFCRTMKMRQQASFLPATLTMTVDKGDNVNISFKKVLIKEEDAVIYKNGSFIHSVPRHEVPDILEVHLPHAQPQDAGVYSARYIGGNLFTSAFTRLIV minus6_norm_patc_76464862529d9e2d73e26ca450d73196_0001_1_000000019_0001_0001
SVHELLLKALLRLKDPEEIRRVTRVAILLAHDPEKARKLLEELVRELGDPILKEALRVLEEELEK LPLVSDATSLTIGRDFEALMNQHQDPLEVVVWKREKASKINGAYFCRTMKMRQQASFLPATLTMTVDKGDNVNISFKKVLIKEEDAVIYKNGSFIHSVPRHEVPDILEVHLPHAQPQDAGVYSARYIGGNLFTSAFTRLIV norm_patc_76464862529d9e2d73e26ca450d73196_0001_1_000000019_0001
SVHELLLKALLRLKDPEEIRRVTRVAILLAHDPEKARKLLEKLVRELGDPILKKALRVLEKELKK LPLVSDATSLTIGRDFEALMNQHQDPLEVVVWKREKASKINGAYFCRTMKMRQQASFLPATLTMTVDKGDNVNISFKKVLIKEEDAVIYKNGSFIHSVPRHEVPDILEVHLPHAQPQDAGVYSARYIGGNLFTSAFTRLIV plus6_norm_patc_76464862529d9e2d73e26ca450d73196_0001_1_000000019_0001_0001
TEDELIEIISKVLNVPPEEVRRLLEEYIRKSKIPPERAAVALASLIAYELNDPELLREVFKLLVK LPLVSDATSLTIGRDFEALMNQHQDPLEVVVWKREKASKINGAYFCRTMKMRQQASFLPATLTMTVDKGDNVNISFKKVLIKEEDAVIYKNGSFIHSVPRHEVPDILEVHLPHAQPQDAGVYSARYIGGNLFTSAFTRLIV norm_sadl_ec107703008aa875dbf04cf870bbfb80_0001_1_000000138_0001
TEEELIEIISKVLNVPPEEVRRLLEEYHRKSKIPPERAAVALASLIAYELNDPELLREVFKLLVK LPLVSDATSLTIGRDFEALMNQHQDPLEVVVWKREKASKINGAYFCRTMKMRQQASFLPATLTMTVDKGDNVNISFKKVLIKEEDAVIYKNGSFIHSVPRHEVPDILEVHLPHAQPQDAGVYSARYIGGNLFTSAFTRLIV minus6_norm_sadl_ec107703008aa875dbf04cf870bbfb80_0001_1_000000138_0001_0001
TEKRLIKIISKVLNVPPEEVRRLLKEYKRKSKIPPERAAVALASLIAYRLNDPELLREVFKLLVK LPLVSDATSLTIGRDFEALMNQHQDPLEVVVWKREKASKINGAYFCRTMKMRQQASFLPATLTMTVDKGDNVNISFKKVLIKEEDAVIYKNGSFIHSVPRHEVPDILEVHLPHAQPQDAGVYSARYIGGNLFTSAFTRLIV plus6_norm_sadl_ec107703008aa875dbf04cf870bbfb80_0001_1_000000138_0001_0001
TPVQEIIQEAFRILDELLARGLISPEEAREWEELLAEAAQKGDEELAERLYKEIEEIRRELS LPLVSDATSLTIGRDFEALMNQHQDPLEVVVWKREKASKINGAYFCRTMKMRQQASFLPATLTMTVDKGDNVNISFKKVLIKEEDAVIYKNGSFIHSVPRHEVPDILEVHLPHAQPQDAGVYSARYIGGNLFTSAFTRLIV minus6_sap_patc_HHH_eva_0362_000000004_0001_0001
TPVQEIIQRAFRILDELLARGLISPEEARRWEELLAEAAQKGDEELARRLYKKIEKIRRKLS LPLVSDATSLTIGRDFEALMNQHQDPLEVVVWKREKASKINGAYFCRTMKMRQQASFLPATLTMTVDKGDNVNISFKKVLIKEEDAVIYKNGSFIHSVPRHEVPDILEVHLPHAQPQDAGVYSARYIGGNLFTSAFTRLIV sap_patc_HHH_eva_0362_000000004_0001
TVEKIILLVVLLVRVDPELARIVAELARELLERGVPPEEILRIILELLEELSPEAREVVRLVKEH LPLVSDATSLTIGRDFEALMNQHQDPLEVVVWKREKASKINGAYFCRTMKMRQQASFLPATLTMTVDKGDNVNISFKKVLIKEEDAVIYKNGSFIHSVPRHEVPDILEVHLPHAQPQDAGVYSARYIGGNLFTSAFTRLIV minus6_norm_patc_c4b2007aa42f98218aafb42d43655759_0001_000000069_0001_0001
TVEKIILLVVLLVRVDPRLARIVAELARELLERGVPPEEILRIILELLEKLSPEAREVVRLVKEH LPLVSDATSLTIGRDFEALMNQHQDPLEVVVWKREKASKINGAYFCRTMKMRQQASFLPATLTMTVDKGDNVNISFKKVLIKEEDAVIYKNGSFIHSVPRHEVPDILEVHLPHAQPQDAGVYSARYIGGNLFTSAFTRLIV norm_patc_c4b2007aa42f98218aafb42d43655759_0001_000000069_0001
TVEKIILLVVLLVRVDPRLARIVAELARELLERGVPPEEILRIILELLKKLSPKARKVVRLVKKH LPLVSDATSLTIGRDFEALMNQHQDPLEVVVWKREKASKINGAYFCRTMKMRQQASFLPATLTMTVDKGDNVNISFKKVLIKEEDAVIYKNGSFIHSVPRHEVPDILEVHLPHAQPQDAGVYSARYIGGNLFTSAFTRLIV plus6_norm_patc_c4b2007aa42f98218aafb42d43655759_0001_000000069_0001_0001
DEERKELTRRLKELAPTPEVRKLLEELLEALKRGDERLVSELYERLSRLVHDPEFLRLLSELVET LPLVSDATSLTIGRDFEALMNQHQDPLEVVVWKREKASKINGAYFCRTMKMRQQASFLPATLTMTVDKGDNVNISFKKVLIKEEDAVIYKNGSFIHSVPRHEVPDILEVHLPHAQPQDAGVYSARYIGGNLFTSAFTRLIV zero_mis_patc_75682a83c85cb44ccff1401ed1a83487_0001_1_000000073_0001_0001
SKVEKLVKEAVKLLHPDPRLQRRVRKALEKAVKRGNKEFVVNMLEVAARIFNDPRVEELARRIRE LPLVSDATSLTIGRDFEALMNQHQDPLEVVVWKREKASKINGAYFCRTMKMRQQASFLPATLTMTVDKGDNVNISFKKVLIKEEDAVIYKNGSFIHSVPRHEVPDILEVHLPHAQPQDAGVYSARYIGGNLFTSAFTRLIV plus6_sap_patc_21a7f3f59e5862fd80bc1ac137a4a28b_0001_1_000000065_0001_0001
SKEEERAKHSAERIVEWAKRIDDKEEVRRLIRILEADIRAAENPTVRKWLKKARKIVEHILRS LPLVSDATSLTIGRDFEALMNQHQDPLEVVVWKREKASKINGAYFCRTMKMRQQASFLPATLTMTVDKGDNVNISFKKVLIKEEDAVIYKNGSFIHSVPRHEVPDILEVHLPHAQPQDAGVYSARYIGGNLFTSAFTRLIV plus6_sap_sadl_ems_3hM_3590_000000186_0001_0001
SELEKLIERALKTKDPELLRKAIEVAMRLLERKGDPKLRKVVQLLSEALNRKDPKLIERALRVAR LPLVSDATSLTIGRDFEALMNQHQDPLEVVVWKREKASKINGAYFCRTMKMRQQASFLPATLTMTVDKGDNVNISFKKVLIKEEDAVIYKNGSFIHSVPRHEVPDILEVHLPHAQPQDAGVYSARYIGGNLFTSAFTRLIV plus6_norm_sadl_c2fad4dcf20b566c660ecf6f763d3cbf_0001_1_000000167_0001_0001
SHRDALRIVEEAARLAAELNDPELMQFVVRVYEEVAELLKNGDEKSAEEVARKALEYVQKG LPLVSDATSLTIGRDFEALMNQHQDPLEVVVWKREKASKINGAYFCRTMKMRQQASFLPATLTMTVDKGDNVNISFKKVLIKEEDAVIYKNGSFIHSVPRHEVPDILEVHLPHAQPQDAGVYSARYIGGNLFTSAFTRLIV norm_mis_sadl_64f96b115725cdf5d2b631c2956b674f_0001_000000104_0001_36_50_H_._ems_3hM_139_0001_0002_0001
SEEESKKNIEDALRTLKKQAKDPEARKEIEKLAREARKAVENGDLKKVLKLQNLAMKLAQEARR AMDLILINSLPLVSDAETSLTCIASGWRPHEPITIGRDFEALMNQHQDPLEVTQDVTREWAKKVVWKREKASKINGAYFCEGRVRGEAIRIRTMKMRQQASFLPATLTMTVDKGDNVNISFKKVLIKEEDAVIYKNGSFIHSVPRHEVPDILEVHLPHAQPQDAGVYSARYIGGNLFTSAFTRLIVRRCEAQKWGPECNHLCTACMNNGVCHEDTGECICPPGFMGRTCEKACELHTFGRTCKERCSGQEGCKSYVFCLPDPYGCSCATGWKGLQCNEACHPGFYGPDCKLRCSCNNGEMCDRFQGCLCSPGWQGLQCEREGIPRMTPKIVDLPDHIEVNSGKFNPICKASGWPLPTNEEMTLVKPDGTVLHPKDFNHTDHFSVAIFTIHRILPPDSGVWVCSVNTVAGMVEKPFNISVKVLP PLUS5_Motif170_ems_3hC_1684_0002_0001_0001_0001
SRKLFEVSRLLAEIARRDPRIRQYLSKVLLLLQEGNPEEAEKLIEELIRRFGDPLLRRLLELIRK LPLVSDATSLTIGRDFEALMNQHQDPLEVVVWKREKASKINGAYFCRTMKMRQQASFLPATLTMTVDKGDNVNISFKKVLIKEEDAVIYKNGSFIHSVPRHEVPDILEVHLPHAQPQDAGVYSARYIGGNLFTSAFTRLIV plus3_sap_sadl_02c885d3e35aa536f725311e113904d3_0001_000000246_0001_0001
TPEEVLEEVKKLLERVERGELDPREAAQLATRLLTEAERRGDITEEVKEEINKIYQEIQKFSK AMDLILINSLPLVSDAETSLTCIASGWRPHEPITIGRDFEALMNQHQDPLEVTQDVTREWAKKVVWKREKASKINGAYFCEGRVRGEAIRIRTMKMRQQASFLPATLTMTVDKGDNVNISFKKVLIKEEDAVIYKNGSFIHSVPRHEVPDILEVHLPHAQPQDAGVYSARYIGGNLFTSAFTRLIVRRCEAQKWGPECNHLCTACMNNGVCHEDTGECICPPGFMGRTCEKACELHTFGRTCKERCSGQEGCKSYVFCLPDPYGCSCATGWKGLQCNEACHPGFYGPDCKLRCSCNNGEMCDRFQGCLCSPGWQGLQCEREGIPRMTPKIVDLPDHIEVNSGKFNPICKASGWPLPTNEEMTLVKPDGTVLHPKDFNHTDHFSVAIFTIHRILPPDSGVWVCSVNTVAGMVEKPFNISVKVLP MINUS5_Motif338_HHH_eva_0134_0001_0001_0002
DEERERKLEEVLGDPQLARFVLFVFKQWRRRVSPEEVKKYIKRQLHLSGLASPEQIKLILEILEE AMDLILINSLPLVSDAETSLTCIASGWRPHEPITIGRDFEALMNQHQDPLEVTQDVTREWAKKVVWKREKASKINGAYFCEGRVRGEAIRIRTMKMRQQASFLPATLTMTVDKGDNVNISFKKVLIKEEDAVIYKNGSFIHSVPRHEVPDILEVHLPHAQPQDAGVYSARYIGGNLFTSAFTRLIVRRCEAQKWGPECNHLCTACMNNGVCHEDTGECICPPGFMGRTCEKACELHTFGRTCKERCSGQEGCKSYVFCLPDPYGCSCATGWKGLQCNEACHPGFYGPDCKLRCSCNNGEMCDRFQGCLCSPGWQGLQCEREGIPRMTPKIVDLPDHIEVNSGKFNPICKASGWPLPTNEEMTLVKPDGTVLHPKDFNHTDHFSVAIFTIHRILPPDSGVWVCSVNTVAGMVEKPFNISVKVLP Motif353_bcov_4helix_06777_0001_0001
SERELLDEADRLFQEAILTGDPEVFEKAIEWIEEAIKKVTDPQIRRALEILSEILERLS LPLVSDATSLTIGRDFEALMNQHQDPLEVVVWKREKASKINGAYFCRTMKMRQQASFLPATLTMTVDKGDNVNISFKKVLIKEEDAVIYKNGSFIHSVPRHEVPDILEVHLPHAQPQDAGVYSARYIGGNLFTSAFTRLIV minus6_norm_norm_patc_32095df27da28122ece9101737e5990b_0001_000000025_0001_16_31_H_._ems_3hM_305_0001_0001_0001
DVRHAVEAVLRAYRLGVLTPLFVRLVVQAIADLLKVPPEEAKRILKELLKRVDEEVVKFVKKVLG LPLVSDATSLTIGRDFEALMNQHQDPLEVVVWKREKASKINGAYFCRTMKMRQQASFLPATLTMTVDKGDNVNISFKKVLIKEEDAVIYKNGSFIHSVPRHEVPDILEVHLPHAQPQDAGVYSARYIGGNLFTSAFTRLIV plus6_norm_norm_patc_208e20f37e868f9baeee1912733167ef_0001_000000133_0001_51_65_H_._32d9be0a7eede691a12a55b788178704_0001_0001_0001_0001
DEEAHRLAELLKELGVPPKVVSALVSAYLAERHDPEAAKRLLESAAHTLGVPPEVVEELLELAEK LPLVSDATSLTIGRDFEALMNQHQDPLEVVVWKREKASKINGAYFCRTMKMRQQASFLPATLTMTVDKGDNVNISFKKVLIKEEDAVIYKNGSFIHSVPRHEVPDILEVHLPHAQPQDAGVYSARYIGGNLFTSAFTRLIV minus9_sap_sadl_c3534be89c67266264bd780180357674_0001_1_000000113_0001_0001
EYEEVEEKARKLSEEARKKNDEHSIEIVFQALYLAYSASLIPNEEQSREFLKRAKELLDKT AMDLILINSLPLVSDAETSLTCIASGWRPHEPITIGRDFEALMNQHQDPLEVTQDVTREWAKKVVWKREKASKINGAYFCEGRVRGEAIRIRTMKMRQQASFLPATLTMTVDKGDNVNISFKKVLIKEEDAVIYKNGSFIHSVPRHEVPDILEVHLPHAQPQDAGVYSARYIGGNLFTSAFTRLIVRRCEAQKWGPECNHLCTACMNNGVCHEDTGECICPPGFMGRTCEKACELHTFGRTCKERCSGQEGCKSYVFCLPDPYGCSCATGWKGLQCNEACHPGFYGPDCKLRCSCNNGEMCDRFQGCLCSPGWQGLQCEREGIPRMTPKIVDLPDHIEVNSGKFNPICKASGWPLPTNEEMTLVKPDGTVLHPKDFNHTDHFSVAIFTIHRILPPDSGVWVCSVNTVAGMVEKPFNISVKVLP Motif065_ems_3hM_1212_0001_0001
TDDMLKRQVEEFLEELIKRAKDPEARKKIEKLAREAKKAVDNGDKEKVTHLMTLASQLAHKAAS AMDLILINSLPLVSDAETSLTCIASGWRPHEPITIGRDFEALMNQHQDPLEVTQDVTREWAKKVVWKREKASKINGAYFCEGRVRGEAIRIRTMKMRQQASFLPATLTMTVDKGDNVNISFKKVLIKEEDAVIYKNGSFIHSVPRHEVPDILEVHLPHAQPQDAGVYSARYIGGNLFTSAFTRLIVRRCEAQKWGPECNHLCTACMNNGVCHEDTGECICPPGFMGRTCEKACELHTFGRTCKERCSGQEGCKSYVFCLPDPYGCSCATGWKGLQCNEACHPGFYGPDCKLRCSCNNGEMCDRFQGCLCSPGWQGLQCEREGIPRMTPKIVDLPDHIEVNSGKFNPICKASGWPLPTNEEMTLVKPDGTVLHPKDFNHTDHFSVAIFTIHRILPPDSGVWVCSVNTVAGMVEKPFNISVKVLP Motif161_ems_3hC_1684_0002_0001_0001
SKELEKVIKKVNKKAKKLGVSPHAIKQIEKFIRTLYKLGNLSPEQIEKLADHEAKIWAETAS AMDLILINSLPLVSDAETSLTCIASGWRPHEPITIGRDFEALMNQHQDPLEVTQDVTREWAKKVVWKREKASKINGAYFCEGRVRGEAIRIRTMKMRQQASFLPATLTMTVDKGDNVNISFKKVLIKEEDAVIYKNGSFIHSVPRHEVPDILEVHLPHAQPQDAGVYSARYIGGNLFTSAFTRLIVRRCEAQKWGPECNHLCTACMNNGVCHEDTGECICPPGFMGRTCEKACELHTFGRTCKERCSGQEGCKSYVFCLPDPYGCSCATGWKGLQCNEACHPGFYGPDCKLRCSCNNGEMCDRFQGCLCSPGWQGLQCEREGIPRMTPKIVDLPDHIEVNSGKFNPICKASGWPLPTNEEMTLVKPDGTVLHPKDFNHTDHFSVAIFTIHRILPPDSGVWVCSVNTVAGMVEKPFNISVKVLP HHH_eva_0015_000000022_0001_0001
NESAQQALRVVRILVELAKRDPRLAEELSRAIKVLLRAIREYGDEEAEKKAEELLKEAEKVIS LPLVSDATSLTIGRDFEALMNQHQDPLEVVVWKREKASKINGAYFCRTMKMRQQASFLPATLTMTVDKGDNVNISFKKVLIKEEDAVIYKNGSFIHSVPRHEVPDILEVHLPHAQPQDAGVYSARYIGGNLFTSAFTRLIV zero_norm_mis_patc_4107fb778ff7ee9f35b39846f7d1c790_0001_000000221_0001_36_49_H_._ems_3hM_2060_0001_0001_0001
SPIQRLVEQASEVAKVLAENGDKEAAKRSVESATRMARAHNDEEAEELVKEVEEEVKRIVES LPLVSDATSLTIGRDFEALMNQHQDPLEVVVWKREKASKINGAYFCRTMKMRQQASFLPATLTMTVDKGDNVNISFKKVLIKEEDAVIYKNGSFIHSVPRHEVPDILEVHLPHAQPQDAGVYSARYIGGNLFTSAFTRLIV minus6_mis_sadl_ems_3hC_189_000000233_0001_0001
TIEELIELIRRKNWELAFLAYAVLVALRRGNPEDAKKMVKMARRIARKLGNPELEKLVRLIFELG AMDLILINSLPLVSDAETSLTCIASGWRPHEPITIGRDFEALMNQHQDPLEVTQDVTREWAKKVVWKREKASKINGAYFCEGRVRGEAIRIRTMKMRQQASFLPATLTMTVDKGDNVNISFKKVLIKEEDAVIYKNGSFIHSVPRHEVPDILEVHLPHAQPQDAGVYSARYIGGNLFTSAFTRLIVRRCEAQKWGPECNHLCTACMNNGVCHEDTGECICPPGFMGRTCEKACELHTFGRTCKERCSGQEGCKSYVFCLPDPYGCSCATGWKGLQCNEACHPGFYGPDCKLRCSCNNGEMCDRFQGCLCSPGWQGLQCEREGIPRMTPKIVDLPDHIEVNSGKFNPICKASGWPLPTNEEMTLVKPDGTVLHPKDFNHTDHFSVAIFTIHRILPPDSGVWVCSVNTVAGMVEKPFNISVKVLP PLUS5_Motif065_bcov_4helix_13885_0001_0001_0002
SEEELRKIERLAEERNNPHVLKVIRTVLLLFELGNPEVARIFLRDAIESNGDPLLRELLELLRRT LPLVSDATSLTIGRDFEALMNQHQDPLEVVVWKREKASKINGAYFCRTMKMRQQASFLPATLTMTVDKGDNVNISFKKVLIKEEDAVIYKNGSFIHSVPRHEVPDILEVHLPHAQPQDAGVYSARYIGGNLFTSAFTRLIV norm_mis_sadl_43ff22814c79cc0f844b9f0307205ae1_0001_000000010_0001_37_51_H_._0b538e5a18ea6ddddf5c58f97acac849_0001_1_0001_0002_0001
TEELLKKVEELLKKLNTPVARYILEVIERAKEAGVPPEQILKVILSDARSMGDEEVVRIIEELSP LPLVSDATSLTIGRDFEALMNQHQDPLEVVVWKREKASKINGAYFCRTMKMRQQASFLPATLTMTVDKGDNVNISFKKVLIKEEDAVIYKNGSFIHSVPRHEVPDILEVHLPHAQPQDAGVYSARYIGGNLFTSAFTRLIV norm_sadl_04479555d6292bd7603678a4e40421c3_0001_000000043_0001
SRREIIQRASEAAQKGDEELLEELLEEARKAGDEEASRFIELLIRALERR LPLVSDATSLTIGRDFEALMNQHQDPLEVVVWKREKASKINGAYFCRTMKMRQQASFLPATLTMTVDKGDNVNISFKKVLIKEEDAVIYKNGSFIHSVPRHEVPDILEVHLPHAQPQDAGVYSARYIGGNLFTSAFTRLIV minus6_mis_sadl_HHH_eva_0452_000000081_0001_0001
SDEDETVKTVDRLAAEISKIPDKDKASKLLKELLERLTKTFKDERLQQLIQMTIKQFLQTLQT AMDLILINSLPLVSDAETSLTCIASGWRPHEPITIGRDFEALMNQHQDPLEVTQDVTREWAKKVVWKREKASKINGAYFCEGRVRGEAIRIRTMKMRQQASFLPATLTMTVDKGDNVNISFKKVLIKEEDAVIYKNGSFIHSVPRHEVPDILEVHLPHAQPQDAGVYSARYIGGNLFTSAFTRLIVRRCEAQKWGPECNHLCTACMNNGVCHEDTGECICPPGFMGRTCEKACELHTFGRTCKERCSGQEGCKSYVFCLPDPYGCSCATGWKGLQCNEACHPGFYGPDCKLRCSCNNGEMCDRFQGCLCSPGWQGLQCEREGIPRMTPKIVDLPDHIEVNSGKFNPICKASGWPLPTNEEMTLVKPDGTVLHPKDFNHTDHFSVAIFTIHRILPPDSGVWVCSVNTVAGMVEKPFNISVKVLP Motif327_ems_3hM_3319_0001_0001
TEEEIKKLAKLLGIPPEELEEFKEVARKVAGNPEIAKTLLFAALLTAVRKNDPRYFEHILRRLKE LPLVSDATSLTIGRDFEALMNQHQDPLEVVVWKREKASKINGAYFCRTMKMRQQASFLPATLTMTVDKGDNVNISFKKVLIKEEDAVIYKNGSFIHSVPRHEVPDILEVHLPHAQPQDAGVYSARYIGGNLFTSAFTRLIV zero_norm_sadl_77bd590ed5d37effd7ce5f2f52e6dcee_0001_000000046_0001_0001
TVEDLVRMVLELYRNGALTPEAVRAVVHNIRDVLKVPPEEAKRILLELLKRVDEEVVKFVKKVLG LPLVSDATSLTIGRDFEALMNQHQDPLEVVVWKREKASKINGAYFCRTMKMRQQASFLPATLTMTVDKGDNVNISFKKVLIKEEDAVIYKNGSFIHSVPRHEVPDILEVHLPHAQPQDAGVYSARYIGGNLFTSAFTRLIV plus6_norm_mis_patc_d76d340c8b4fb7ad3ccecfa5827131e2_0001_1_000000147_0001_53_65_H_._32d9be0a7eede691a12a55b788178704_0001_0001_0001_0001
PLEEELKHAKRLADEVEKKAKNPDQKWMARYLKYQLERAKRLDPELVHQLVKAVRIILRLLLG AMDLILINSLPLVSDAETSLTCIASGWRPHEPITIGRDFEALMNQHQDPLEVTQDVTREWAKKVVWKREKASKINGAYFCEGRVRGEAIRIRTMKMRQQASFLPATLTMTVDKGDNVNISFKKVLIKEEDAVIYKNGSFIHSVPRHEVPDILEVHLPHAQPQDAGVYSARYIGGNLFTSAFTRLIVRRCEAQKWGPECNHLCTACMNNGVCHEDTGECICPPGFMGRTCEKACELHTFGRTCKERCSGQEGCKSYVFCLPDPYGCSCATGWKGLQCNEACHPGFYGPDCKLRCSCNNGEMCDRFQGCLCSPGWQGLQCEREGIPRMTPKIVDLPDHIEVNSGKFNPICKASGWPLPTNEEMTLVKPDGTVLHPKDFNHTDHFSVAIFTIHRILPPDSGVWVCSVNTVAGMVEKPFNISVKVLP PLUS5_Motif114_ems_3hM_3628_0001_0001_0001
DEAERAAAEVFEEASKRLFKIQDPKELQKVVKKAKKKAKKLGVSPKLLEVLERSLEMVIRST LPLVSDATSLTIGRDFEALMNQHQDPLEVVVWKREKASKINGAYFCRTMKMRQQASFLPATLTMTVDKGDNVNISFKKVLIKEEDAVIYKNGSFIHSVPRHEVPDILEVHLPHAQPQDAGVYSARYIGGNLFTSAFTRLIV plus6_sap_patc_ems_3hM_1508_000000069_0001_0001
SKLEESIARALKHLPPRMAKQLVELIFLALEVALGDPKEAIKILKRAIKLVGDPELEELLKELKK LPLVSDATSLTIGRDFEALMNQHQDPLEVVVWKREKASKINGAYFCRTMKMRQQASFLPATLTMTVDKGDNVNISFKKVLIKEEDAVIYKNGSFIHSVPRHEVPDILEVHLPHAQPQDAGVYSARYIGGNLFTSAFTRLIV plus3_norm_patc_6e896e53b4ddc31c86e5848e6cc12328_0001_000000235_0001_0001
SEIEEILKKVSKKLPPELREFLEKLLKLLKEAGVPPEEIKRQLLVVIRAYNEEVAEEFRKLVEEK LPLVSDATSLTIGRDFEALMNQHQDPLEVVVWKREKASKINGAYFCRTMKMRQQASFLPATLTMTVDKGDNVNISFKKVLIKEEDAVIYKNGSFIHSVPRHEVPDILEVHLPHAQPQDAGVYSARYIGGNLFTSAFTRLIV norm_patc_f1274230194e0439a036416a1233dad2_0001_000000000_0001
DDRELKKLAKKVQKKAEELVKKNPRKAARFVMEWIERANKNRDDKLSQLLIEVLNIIIRLAT LPLVSDATSLTIGRDFEALMNQHQDPLEVVVWKREKASKINGAYFCRTMKMRQQASFLPATLTMTVDKGDNVNISFKKVLIKEEDAVIYKNGSFIHSVPRHEVPDILEVHLPHAQPQDAGVYSARYIGGNLFTSAFTRLIV plus6_sap_sadl_ems_3hC_59_0002_000000039_0001_0001
SKEELEELLRRLLKGDPEAKRLLEELEREARERGDLRLRNLVEAILYAVERNTPLDVHQIEQDIK AMDLILINSLPLVSDAETSLTCIASGWRPHEPITIGRDFEALMNQHQDPLEVTQDVTREWAKKVVWKREKASKINGAYFCEGRVRGEAIRIRTMKMRQQASFLPATLTMTVDKGDNVNISFKKVLIKEEDAVIYKNGSFIHSVPRHEVPDILEVHLPHAQPQDAGVYSARYIGGNLFTSAFTRLIVRRCEAQKWGPECNHLCTACMNNGVCHEDTGECICPPGFMGRTCEKACELHTFGRTCKERCSGQEGCKSYVFCLPDPYGCSCATGWKGLQCNEACHPGFYGPDCKLRCSCNNGEMCDRFQGCLCSPGWQGLQCEREGIPRMTPKIVDLPDHIEVNSGKFNPICKASGWPLPTNEEMTLVKPDGTVLHPKDFNHTDHFSVAIFTIHRILPPDSGVWVCSVNTVAGMVEKPFNISVKVLP Motif702_bcov_4helix_13400_0001_0001
PPEVEKLLRKLYEIVYQAIFENDQDTAKTALNKIKKVVELLDDPRKSHLAETIVRLLERMVDS AMDLILINSLPLVSDAETSLTCIASGWRPHEPITIGRDFEALMNQHQDPLEVTQDVTREWAKKVVWKREKASKINGAYFCEGRVRGEAIRIRTMKMRQQASFLPATLTMTVDKGDNVNISFKKVLIKEEDAVIYKNGSFIHSVPRHEVPDILEVHLPHAQPQDAGVYSARYIGGNLFTSAFTRLIVRRCEAQKWGPECNHLCTACMNNGVCHEDTGECICPPGFMGRTCEKACELHTFGRTCKERCSGQEGCKSYVFCLPDPYGCSCATGWKGLQCNEACHPGFYGPDCKLRCSCNNGEMCDRFQGCLCSPGWQGLQCEREGIPRMTPKIVDLPDHIEVNSGKFNPICKASGWPLPTNEEMTLVKPDGTVLHPKDFNHTDHFSVAIFTIHRILPPDSGVWVCSVNTVAGMVEKPFNISVKVLP Motif627_ems_3hM_3313_0001_0001
SEEVKEVEELLKRNRDEAVRLIEELLEELKRKGDPRLFEVFLELARLARKFGDPKLREVLLKISE LPLVSDATSLTIGRDFEALMNQHQDPLEVVVWKREKASKINGAYFCRTMKMRQQASFLPATLTMTVDKGDNVNISFKKVLIKEEDAVIYKNGSFIHSVPRHEVPDILEVHLPHAQPQDAGVYSARYIGGNLFTSAFTRLIV mis_sadl_e4f16f412d24973e63efe4e4a8bb3ce7_0001_1_000000039_0001
TDVLHRLLILLQRAGNPELYRFVAELSRELQRQGIPPEEIIELLEEIARELGDPELRRVIEEAIK LPLVSDATSLTIGRDFEALMNQHQDPLEVVVWKREKASKINGAYFCRTMKMRQQASFLPATLTMTVDKGDNVNISFKKVLIKEEDAVIYKNGSFIHSVPRHEVPDILEVHLPHAQPQDAGVYSARYIGGNLFTSAFTRLIV minus6_norm_patc_8b347a0de1c9f22fb2e23e9a493f891b_0001_000000102_0001_0001
DSRERAKRISKRLNVPPHVARSLATAVAALRLGSPAALKEAIEFIRRLLGVPPEEVKRLVRELLK LPLVSDATSLTIGRDFEALMNQHQDPLEVVVWKREKASKINGAYFCRTMKMRQQASFLPATLTMTVDKGDNVNISFKKVLIKEEDAVIYKNGSFIHSVPRHEVPDILEVHLPHAQPQDAGVYSARYIGGNLFTSAFTRLIV plus6_sap_patc_09051a5a5815e8c4a7a718313fa04930_0001_000000172_0001_0001
SAREEAQILLKLAVRFDNPEVMKLVSRFVILLWRGDPDKAREVLKRILELLGDPEVKKILEELER LPLVSDATSLTIGRDFEALMNQHQDPLEVVVWKREKASKINGAYFCRTMKMRQQASFLPATLTMTVDKGDNVNISFKKVLIKEEDAVIYKNGSFIHSVPRHEVPDILEVHLPHAQPQDAGVYSARYIGGNLFTSAFTRLIV mis_sadl_40e86e4e32a25ee6cbb7392bdf050625_0001_1_000000085_0001
DEVEEALRRATELSEEANELQDPEQQKEVIEELQELREELQDPQARAAVESHIRDLEEYL LPLVSDATSLTIGRDFEALMNQHQDPLEVVVWKREKASKINGAYFCRTMKMRQQASFLPATLTMTVDKGDNVNISFKKVLIKEEDAVIYKNGSFIHSVPRHEVPDILEVHLPHAQPQDAGVYSARYIGGNLFTSAFTRLIV minus9_sap_patc_ems_3hM_2280_000000089_0001_0001
DESQKETLFKLTNLALEAQMNNDPDTAKKVVDKLRKVASEANDEEAKDNADLLETQVRRIK AMDLILINSLPLVSDAETSLTCIASGWRPHEPITIGRDFEALMNQHQDPLEVTQDVTREWAKKVVWKREKASKINGAYFCEGRVRGEAIRIRTMKMRQQASFLPATLTMTVDKGDNVNISFKKVLIKEEDAVIYKNGSFIHSVPRHEVPDILEVHLPHAQPQDAGVYSARYIGGNLFTSAFTRLIVRRCEAQKWGPECNHLCTACMNNGVCHEDTGECICPPGFMGRTCEKACELHTFGRTCKERCSGQEGCKSYVFCLPDPYGCSCATGWKGLQCNEACHPGFYGPDCKLRCSCNNGEMCDRFQGCLCSPGWQGLQCEREGIPRMTPKIVDLPDHIEVNSGKFNPICKASGWPLPTNEEMTLVKPDGTVLHPKDFNHTDHFSVAIFTIHRILPPDSGVWVCSVNTVAGMVEKPFNISVKVLP Motif226_ems_3hC_836_0002_0001_0001
SSAEKNWRVVSEQAQEAADRLSPEAQERVKRAIETARKLLENASSEEEKLQVLQWLQRVVAKVN LPLVSDATSLTIGRDFEALMNQHQDPLEVVVWKREKASKINGAYFCRTMKMRQQASFLPATLTMTVDKGDNVNISFKKVLIKEEDAVIYKNGSFIHSVPRHEVPDILEVHLPHAQPQDAGVYSARYIGGNLFTSAFTRLIV sap_sadl_ems_3hM_1109_000000132_0001
DREERLERLLRKDPERAVYEALAIASYLGDPEILRRLAELLHRAKEKGDPRYLREAVKLVLRVLR LPLVSDATSLTIGRDFEALMNQHQDPLEVVVWKREKASKINGAYFCRTMKMRQQASFLPATLTMTVDKGDNVNISFKKVLIKEEDAVIYKNGSFIHSVPRHEVPDILEVHLPHAQPQDAGVYSARYIGGNLFTSAFTRLIV plus6_sap_norm_sadl_e7eb5d6140ef2dd7c28d54bc65c38495_0001_1_000000113_0001_52_65_H_._28b638317caa4f0057f5bb8cae999384_0001_0001_0001_0001_0001
DKEELEEEIRRLIKEGNLQEAAQLILEAYRLVGDPKFFELLRVLLRLILNGVPPEEILEIIKRLT LPLVSDATSLTIGRDFEALMNQHQDPLEVVVWKREKASKINGAYFCRTMKMRQQASFLPATLTMTVDKGDNVNISFKKVLIKEEDAVIYKNGSFIHSVPRHEVPDILEVHLPHAQPQDAGVYSARYIGGNLFTSAFTRLIV norm_norm_sadl_12a7ffe86416d83887ddd0891a48ef14_0001_000000097_0001_16_30_H_._7783f1446436347510ce555ac609e7ff_0001_0001_0002_0001
SLEELEEEIRRRGDPQLLTALKAAVRLLRELGVPPEEAAEIFRELVERLGNPYEALIAVNREVLR LPLVSDATSLTIGRDFEALMNQHQDPLEVVVWKREKASKINGAYFCRTMKMRQQASFLPATLTMTVDKGDNVNISFKKVLIKEEDAVIYKNGSFIHSVPRHEVPDILEVHLPHAQPQDAGVYSARYIGGNLFTSAFTRLIV minus6_sap_norm_patc_3081a8c01baa413037e3e0772bd3c5f5_0001_000000195_0001_33_47_H_._0c70b1737afd558c88fc2c362a6b1452_0001_1_0001_0001_0001
SLEELIREIIKRAPPELRELLKRVREALKRQGVPPESIVEALEQVLRAFKEDPELAKLLVRNLLR LPLVSDATSLTIGRDFEALMNQHQDPLEVVVWKREKASKINGAYFCRTMKMRQQASFLPATLTMTVDKGDNVNISFKKVLIKEEDAVIYKNGSFIHSVPRHEVPDILEVHLPHAQPQDAGVYSARYIGGNLFTSAFTRLIV plus6_norm_sadl_c3290864273eab5c072afe4af3181673_0001_1_000000084_0001_0001
GPELKETIEELLRKDPEEAKRFIERLLRELGKFSPIEIELILRQVEDTARKDPHTAAMFVVYMLK AMDLILINSLPLVSDAETSLTCIASGWRPHEPITIGRDFEALMNQHQDPLEVTQDVTREWAKKVVWKREKASKINGAYFCEGRVRGEAIRIRTMKMRQQASFLPATLTMTVDKGDNVNISFKKVLIKEEDAVIYKNGSFIHSVPRHEVPDILEVHLPHAQPQDAGVYSARYIGGNLFTSAFTRLIVRRCEAQKWGPECNHLCTACMNNGVCHEDTGECICPPGFMGRTCEKACELHTFGRTCKERCSGQEGCKSYVFCLPDPYGCSCATGWKGLQCNEACHPGFYGPDCKLRCSCNNGEMCDRFQGCLCSPGWQGLQCEREGIPRMTPKIVDLPDHIEVNSGKFNPICKASGWPLPTNEEMTLVKPDGTVLHPKDFNHTDHFSVAIFTIHRILPPDSGVWVCSVNTVAGMVEKPFNISVKVLP Motif348_bcov_4helix_06625_0001_0001
DERERNVEWLRETAREAYKHNDQRLIEAALRSAEIAARATNDPKFKELYKYIKELLKQVRK LPLVSDATSLTIGRDFEALMNQHQDPLEVVVWKREKASKINGAYFCRTMKMRQQASFLPATLTMTVDKGDNVNISFKKVLIKEEDAVIYKNGSFIHSVPRHEVPDILEVHLPHAQPQDAGVYSARYIGGNLFTSAFTRLIV plus3_sap_sadl_ems_3hM_1325_000000025_0001_0001
PEKQKNLRENIKMALRSVETTKDKEAAKLAERLITFLARLVGDEDLERTVQEIVKKLKKNS AMDLILINSLPLVSDAETSLTCIASGWRPHEPITIGRDFEALMNQHQDPLEVTQDVTREWAKKVVWKREKASKINGAYFCEGRVRGEAIRIRTMKMRQQASFLPATLTMTVDKGDNVNISFKKVLIKEEDAVIYKNGSFIHSVPRHEVPDILEVHLPHAQPQDAGVYSARYIGGNLFTSAFTRLIVRRCEAQKWGPECNHLCTACMNNGVCHEDTGECICPPGFMGRTCEKACELHTFGRTCKERCSGQEGCKSYVFCLPDPYGCSCATGWKGLQCNEACHPGFYGPDCKLRCSCNNGEMCDRFQGCLCSPGWQGLQCEREGIPRMTPKIVDLPDHIEVNSGKFNPICKASGWPLPTNEEMTLVKPDGTVLHPKDFNHTDHFSVAIFTIHRILPPDSGVWVCSVNTVAGMVEKPFNISVKVLP Motif428_ems_3hM_1195_0001_0001
GEALHRAIRLALQLGNPKLVHVLIRLMDALQAGRLPPEEVRKILKKLLKRLGDPAVRLALELLRR LPLVSDATSLTIGRDFEALMNQHQDPLEVVVWKREKASKINGAYFCRTMKMRQQASFLPATLTMTVDKGDNVNISFKKVLIKEEDAVIYKNGSFIHSVPRHEVPDILEVHLPHAQPQDAGVYSARYIGGNLFTSAFTRLIV plus6_mis_sadl_771ab15f4002a0e2f35aee833e94db22_0001_000000071_0001_0001
DYERTVRALFERGNPERLTEAAKVLIFDLKWDPNDEEVRSALELAIELLKKVNPELAKKVRELLK LPLVSDATSLTIGRDFEALMNQHQDPLEVVVWKREKASKINGAYFCRTMKMRQQASFLPATLTMTVDKGDNVNISFKKVLIKEEDAVIYKNGSFIHSVPRHEVPDILEVHLPHAQPQDAGVYSARYIGGNLFTSAFTRLIV sap_mis_patc_506af19925807ba3eeb7ad88ef6a7bde_0001_1_000000029_0001_36_50_H_._1df54350834bab314bafd8423ac249ba_0001_0001_0001
DPEQELRTLEKIVTEAAKDPRREEDFRKAIDRLNQLFAHANDPKIRTIAEEVLRKAIRIWV AMDLILINSLPLVSDAETSLTCIASGWRPHEPITIGRDFEALMNQHQDPLEVTQDVTREWAKKVVWKREKASKINGAYFCEGRVRGEAIRIRTMKMRQQASFLPATLTMTVDKGDNVNISFKKVLIKEEDAVIYKNGSFIHSVPRHEVPDILEVHLPHAQPQDAGVYSARYIGGNLFTSAFTRLIVRRCEAQKWGPECNHLCTACMNNGVCHEDTGECICPPGFMGRTCEKACELHTFGRTCKERCSGQEGCKSYVFCLPDPYGCSCATGWKGLQCNEACHPGFYGPDCKLRCSCNNGEMCDRFQGCLCSPGWQGLQCEREGIPRMTPKIVDLPDHIEVNSGKFNPICKASGWPLPTNEEMTLVKPDGTVLHPKDFNHTDHFSVAIFTIHRILPPDSGVWVCSVNTVAGMVEKPFNISVKVLP ems_3hC_1746_0002_000000003_0001_0001
DEELEELAEEAKELIPDPELRKVVEKLLKRIEEGDPRARELLRDVIWQLRAGNPRAVEEALRFVK LPLVSDATSLTIGRDFEALMNQHQDPLEVVVWKREKASKINGAYFCRTMKMRQQASFLPATLTMTVDKGDNVNISFKKVLIKEEDAVIYKNGSFIHSVPRHEVPDILEVHLPHAQPQDAGVYSARYIGGNLFTSAFTRLIV minus6_mis_sadl_3f793dc3d3e05f21786c6523247b6786_0001_1_000000209_0001_0001
DEEELTRLLREILNVPPELARRLIEYLRRLLGNPELVERFLKHMLELAKRNPQAKRVLRILLRLT LPLVSDATSLTIGRDFEALMNQHQDPLEVVVWKREKASKINGAYFCRTMKMRQQASFLPATLTMTVDKGDNVNISFKKVLIKEEDAVIYKNGSFIHSVPRHEVPDILEVHLPHAQPQDAGVYSARYIGGNLFTSAFTRLIV zero_norm_mis_patc_4107fb778ff7ee9f35b39846f7d1c790_0001_000000221_0001_36_49_H_._9038071d479a03ba8a3966b89fd724e5_0001_1_0001_0001_0001
TEQVELQVRQLEQAARRIGDPRLKEVVKKAKTVLTKARRDNADESQIKSLILEVAHEFTQI AMDLILINSLPLVSDAETSLTCIASGWRPHEPITIGRDFEALMNQHQDPLEVTQDVTREWAKKVVWKREKASKINGAYFCEGRVRGEAIRIRTMKMRQQASFLPATLTMTVDKGDNVNISFKKVLIKEEDAVIYKNGSFIHSVPRHEVPDILEVHLPHAQPQDAGVYSARYIGGNLFTSAFTRLIVRRCEAQKWGPECNHLCTACMNNGVCHEDTGECICPPGFMGRTCEKACELHTFGRTCKERCSGQEGCKSYVFCLPDPYGCSCATGWKGLQCNEACHPGFYGPDCKLRCSCNNGEMCDRFQGCLCSPGWQGLQCEREGIPRMTPKIVDLPDHIEVNSGKFNPICKASGWPLPTNEEMTLVKPDGTVLHPKDFNHTDHFSVAIFTIHRILPPDSGVWVCSVNTVAGMVEKPFNISVKVLP Motif096_ems_3hM_2927_0001_0001
SEEERVREILKKFGVPPEVIRNILFLLRALKKHGNPAAKRAATHLLAFELNIPPEEAERIFELIR LPLVSDATSLTIGRDFEALMNQHQDPLEVVVWKREKASKINGAYFCRTMKMRQQASFLPATLTMTVDKGDNVNISFKKVLIKEEDAVIYKNGSFIHSVPRHEVPDILEVHLPHAQPQDAGVYSARYIGGNLFTSAFTRLIV sap_patc_3f5b1202f371c4f8d796be8086a3929c_0001_000000127_0001
DEEEERAKELLKEVEELIEHATDNDQIEKALKVAVEVSKLLKDERVQQRALELVNRWMERAD AMDLILINSLPLVSDAETSLTCIASGWRPHEPITIGRDFEALMNQHQDPLEVTQDVTREWAKKVVWKREKASKINGAYFCEGRVRGEAIRIRTMKMRQQASFLPATLTMTVDKGDNVNISFKKVLIKEEDAVIYKNGSFIHSVPRHEVPDILEVHLPHAQPQDAGVYSARYIGGNLFTSAFTRLIVRRCEAQKWGPECNHLCTACMNNGVCHEDTGECICPPGFMGRTCEKACELHTFGRTCKERCSGQEGCKSYVFCLPDPYGCSCATGWKGLQCNEACHPGFYGPDCKLRCSCNNGEMCDRFQGCLCSPGWQGLQCEREGIPRMTPKIVDLPDHIEVNSGKFNPICKASGWPLPTNEEMTLVKPDGTVLHPKDFNHTDHFSVAIFTIHRILPPDSGVWVCSVNTVAGMVEKPFNISVKVLP MINUS5_Motif170_ems_3hM_1538_0001_0001_0001
SEEEELRRLLEEAGVDPIQVEAMVRLLKEAKERGDEFVLENLLKQIVETAGVSPEVEEELRKLVK AMDLILINSLPLVSDAETSLTCIASGWRPHEPITIGRDFEALMNQHQDPLEVTQDVTREWAKKVVWKREKASKINGAYFCEGRVRGEAIRIRTMKMRQQASFLPATLTMTVDKGDNVNISFKKVLIKEEDAVIYKNGSFIHSVPRHEVPDILEVHLPHAQPQDAGVYSARYIGGNLFTSAFTRLIVRRCEAQKWGPECNHLCTACMNNGVCHEDTGECICPPGFMGRTCEKACELHTFGRTCKERCSGQEGCKSYVFCLPDPYGCSCATGWKGLQCNEACHPGFYGPDCKLRCSCNNGEMCDRFQGCLCSPGWQGLQCEREGIPRMTPKIVDLPDHIEVNSGKFNPICKASGWPLPTNEEMTLVKPDGTVLHPKDFNHTDHFSVAIFTIHRILPPDSGVWVCSVNTVAGMVEKPFNISVKVLP MINUS5_Motif161_bcov_4helix_14558_0001_0001_0002
DDTSETWKTNIKHFVKHILSSNDKEAAKQAQHDLNNVEKIARDPDVQRVVREAIKEARDFL AMDLILINSLPLVSDAETSLTCIASGWRPHEPITIGRDFEALMNQHQDPLEVTQDVTREWAKKVVWKREKASKINGAYFCEGRVRGEAIRIRTMKMRQQASFLPATLTMTVDKGDNVNISFKKVLIKEEDAVIYKNGSFIHSVPRHEVPDILEVHLPHAQPQDAGVYSARYIGGNLFTSAFTRLIVRRCEAQKWGPECNHLCTACMNNGVCHEDTGECICPPGFMGRTCEKACELHTFGRTCKERCSGQEGCKSYVFCLPDPYGCSCATGWKGLQCNEACHPGFYGPDCKLRCSCNNGEMCDRFQGCLCSPGWQGLQCEREGIPRMTPKIVDLPDHIEVNSGKFNPICKASGWPLPTNEEMTLVKPDGTVLHPKDFNHTDHFSVAIFTIHRILPPDSGVWVCSVNTVAGMVEKPFNISVKVLP ems_3hC_1588_0002_000000055_0001_0001
DRAEEIFEEIQEIILRASKVPNPELRREAYELLAKASYALANKDEETLEEVLEEAEELLKKC LPLVSDATSLTIGRDFEALMNQHQDPLEVVVWKREKASKINGAYFCRTMKMRQQASFLPATLTMTVDKGDNVNISFKKVLIKEEDAVIYKNGSFIHSVPRHEVPDILEVHLPHAQPQDAGVYSARYIGGNLFTSAFTRLIV minus9_norm_norm_sadl_e7eb5d6140ef2dd7c28d54bc65c38495_0001_1_000000113_0001_52_65_H_._ems_3hM_1640_0001_0003_0001_0001
DLVEIASKITEIFNTAWRNNDEEALKEAKKLAEELKKKANDPDAQILVDFVSKLFDDNKSR AMDLILINSLPLVSDAETSLTCIASGWRPHEPITIGRDFEALMNQHQDPLEVTQDVTREWAKKVVWKREKASKINGAYFCEGRVRGEAIRIRTMKMRQQASFLPATLTMTVDKGDNVNISFKKVLIKEEDAVIYKNGSFIHSVPRHEVPDILEVHLPHAQPQDAGVYSARYIGGNLFTSAFTRLIVRRCEAQKWGPECNHLCTACMNNGVCHEDTGECICPPGFMGRTCEKACELHTFGRTCKERCSGQEGCKSYVFCLPDPYGCSCATGWKGLQCNEACHPGFYGPDCKLRCSCNNGEMCDRFQGCLCSPGWQGLQCEREGIPRMTPKIVDLPDHIEVNSGKFNPICKASGWPLPTNEEMTLVKPDGTVLHPKDFNHTDHFSVAIFTIHRILPPDSGVWVCSVNTVAGMVEKPFNISVKVLP Motif054_ems_3hC_370_0001_0001_0001
DELEELIREILEELKKISPRVRQTIRAIEWELEKNPEAAARTLLDLLESLGNPELVRELEELLRK LPLVSDATSLTIGRDFEALMNQHQDPLEVVVWKREKASKINGAYFCRTMKMRQQASFLPATLTMTVDKGDNVNISFKKVLIKEEDAVIYKNGSFIHSVPRHEVPDILEVHLPHAQPQDAGVYSARYIGGNLFTSAFTRLIV minus6_sap_norm_sadl_dc5ea9c2c6cb1649bd85fc05aca2b482_0001_000000003_0001_35_49_H_._2dbe003d1ac158754a55d59e89b30524_0001_1_0001_0001_0001
SEKQEMLERQVHFIVEDLGLSPEWEKRLKKVVRELLKKGVDPEEIQEIVLRIATKVFKKK AMDLILINSLPLVSDAETSLTCIASGWRPHEPITIGRDFEALMNQHQDPLEVTQDVTREWAKKVVWKREKASKINGAYFCEGRVRGEAIRIRTMKMRQQASFLPATLTMTVDKGDNVNISFKKVLIKEEDAVIYKNGSFIHSVPRHEVPDILEVHLPHAQPQDAGVYSARYIGGNLFTSAFTRLIVRRCEAQKWGPECNHLCTACMNNGVCHEDTGECICPPGFMGRTCEKACELHTFGRTCKERCSGQEGCKSYVFCLPDPYGCSCATGWKGLQCNEACHPGFYGPDCKLRCSCNNGEMCDRFQGCLCSPGWQGLQCEREGIPRMTPKIVDLPDHIEVNSGKFNPICKASGWPLPTNEEMTLVKPDGTVLHPKDFNHTDHFSVAIFTIHRILPPDSGVWVCSVNTVAGMVEKPFNISVKVLP Motif698_HHH_eva_0183_0001_0002_0001
DELKKFLDRLSKFVEKFLRDPRNELTARQLEETLREFAKLFNDPKAEKIAKKLVEEARRRAK AMDLILINSLPLVSDAETSLTCIASGWRPHEPITIGRDFEALMNQHQDPLEVTQDVTREWAKKVVWKREKASKINGAYFCEGRVRGEAIRIRTMKMRQQASFLPATLTMTVDKGDNVNISFKKVLIKEEDAVIYKNGSFIHSVPRHEVPDILEVHLPHAQPQDAGVYSARYIGGNLFTSAFTRLIVRRCEAQKWGPECNHLCTACMNNGVCHEDTGECICPPGFMGRTCEKACELHTFGRTCKERCSGQEGCKSYVFCLPDPYGCSCATGWKGLQCNEACHPGFYGPDCKLRCSCNNGEMCDRFQGCLCSPGWQGLQCEREGIPRMTPKIVDLPDHIEVNSGKFNPICKASGWPLPTNEEMTLVKPDGTVLHPKDFNHTDHFSVAIFTIHRILPPDSGVWVCSVNTVAGMVEKPFNISVKVLP PLUS5_Motif339_ems_3hM_772_0001_0001_0001_0002
PELDKIVKHAQDLADKIVKRASDPRIQRTAKFVKKLLEEARQKKDKLEVSQLLLTAEVLWKLVS AMDLILINSLPLVSDAETSLTCIASGWRPHEPITIGRDFEALMNQHQDPLEVTQDVTREWAKKVVWKREKASKINGAYFCEGRVRGEAIRIRTMKMRQQASFLPATLTMTVDKGDNVNISFKKVLIKEEDAVIYKNGSFIHSVPRHEVPDILEVHLPHAQPQDAGVYSARYIGGNLFTSAFTRLIVRRCEAQKWGPECNHLCTACMNNGVCHEDTGECICPPGFMGRTCEKACELHTFGRTCKERCSGQEGCKSYVFCLPDPYGCSCATGWKGLQCNEACHPGFYGPDCKLRCSCNNGEMCDRFQGCLCSPGWQGLQCEREGIPRMTPKIVDLPDHIEVNSGKFNPICKASGWPLPTNEEMTLVKPDGTVLHPKDFNHTDHFSVAIFTIHRILPPDSGVWVCSVNTVAGMVEKPFNISVKVLP Motif350_ems_3hC_414_0001_0001_0001
TDDEEVKTLLHIVVRILQSVEDPTSRELISKVFQRALMIIDNVDDPKEKKEVAKSAVDIAKKLL AMDLILINSLPLVSDAETSLTCIASGWRPHEPITIGRDFEALMNQHQDPLEVTQDVTREWAKKVVWKREKASKINGAYFCEGRVRGEAIRIRTMKMRQQASFLPATLTMTVDKGDNVNISFKKVLIKEEDAVIYKNGSFIHSVPRHEVPDILEVHLPHAQPQDAGVYSARYIGGNLFTSAFTRLIVRRCEAQKWGPECNHLCTACMNNGVCHEDTGECICPPGFMGRTCEKACELHTFGRTCKERCSGQEGCKSYVFCLPDPYGCSCATGWKGLQCNEACHPGFYGPDCKLRCSCNNGEMCDRFQGCLCSPGWQGLQCEREGIPRMTPKIVDLPDHIEVNSGKFNPICKASGWPLPTNEEMTLVKPDGTVLHPKDFNHTDHFSVAIFTIHRILPPDSGVWVCSVNTVAGMVEKPFNISVKVLP Motif870_ems_3hM_143_0001_0001
NPLQEELKKIIKRAEELRKKGKLSPDAVKAVIHTAEHAIRVGDPLMSQQAQIDLEEAERYTK AMDLILINSLPLVSDAETSLTCIASGWRPHEPITIGRDFEALMNQHQDPLEVTQDVTREWAKKVVWKREKASKINGAYFCEGRVRGEAIRIRTMKMRQQASFLPATLTMTVDKGDNVNISFKKVLIKEEDAVIYKNGSFIHSVPRHEVPDILEVHLPHAQPQDAGVYSARYIGGNLFTSAFTRLIVRRCEAQKWGPECNHLCTACMNNGVCHEDTGECICPPGFMGRTCEKACELHTFGRTCKERCSGQEGCKSYVFCLPDPYGCSCATGWKGLQCNEACHPGFYGPDCKLRCSCNNGEMCDRFQGCLCSPGWQGLQCEREGIPRMTPKIVDLPDHIEVNSGKFNPICKASGWPLPTNEEMTLVKPDGTVLHPKDFNHTDHFSVAIFTIHRILPPDSGVWVCSVNTVAGMVEKPFNISVKVLP Motif087_HHH_eva_0359_0001_0001
TVEDIVTDATRIAQEAIKNAKSEELKHALKLLIEALDMARKQKAEEDARQIRETIEELYKQVTS AMDLILINSLPLVSDAETSLTCIASGWRPHEPITIGRDFEALMNQHQDPLEVTQDVTREWAKKVVWKREKASKINGAYFCEGRVRGEAIRIRTMKMRQQASFLPATLTMTVDKGDNVNISFKKVLIKEEDAVIYKNGSFIHSVPRHEVPDILEVHLPHAQPQDAGVYSARYIGGNLFTSAFTRLIVRRCEAQKWGPECNHLCTACMNNGVCHEDTGECICPPGFMGRTCEKACELHTFGRTCKERCSGQEGCKSYVFCLPDPYGCSCATGWKGLQCNEACHPGFYGPDCKLRCSCNNGEMCDRFQGCLCSPGWQGLQCEREGIPRMTPKIVDLPDHIEVNSGKFNPICKASGWPLPTNEEMTLVKPDGTVLHPKDFNHTDHFSVAIFTIHRILPPDSGVWVCSVNTVAGMVEKPFNISVKVLP Motif202_ems_3hM_2930_0001_0001
SKELQHLLAEVARKHSKDPEVLKLLMRILDLIANGDPEEARKLLEELIRKLGDPLLREVLELLRK LPLVSDATSLTIGRDFEALMNQHQDPLEVVVWKREKASKINGAYFCRTMKMRQQASFLPATLTMTVDKGDNVNISFKKVLIKEEDAVIYKNGSFIHSVPRHEVPDILEVHLPHAQPQDAGVYSARYIGGNLFTSAFTRLIV sap_patc_daf02ebc2ff0e7c4437532e4314257ee_0001_1_000000154_0001
TEELEKLVEEAIRELGDPKLLEKFKFELKFAKEKNDPWDLLQIVQQVLELVGDPRVEELLRLLEK AMDLILINSLPLVSDAETSLTCIASGWRPHEPITIGRDFEALMNQHQDPLEVTQDVTREWAKKVVWKREKASKINGAYFCEGRVRGEAIRIRTMKMRQQASFLPATLTMTVDKGDNVNISFKKVLIKEEDAVIYKNGSFIHSVPRHEVPDILEVHLPHAQPQDAGVYSARYIGGNLFTSAFTRLIVRRCEAQKWGPECNHLCTACMNNGVCHEDTGECICPPGFMGRTCEKACELHTFGRTCKERCSGQEGCKSYVFCLPDPYGCSCATGWKGLQCNEACHPGFYGPDCKLRCSCNNGEMCDRFQGCLCSPGWQGLQCEREGIPRMTPKIVDLPDHIEVNSGKFNPICKASGWPLPTNEEMTLVKPDGTVLHPKDFNHTDHFSVAIFTIHRILPPDSGVWVCSVNTVAGMVEKPFNISVKVLP Motif409_bcov_4helix_02173_0001_0001
SEIEKLIRRAMELLHALTRLGLISAEEASRIAAELDELLSRGDEKRVREIYETLRKLVEKG LPLVSDATSLTIGRDFEALMNQHQDPLEVVVWKREKASKINGAYFCRTMKMRQQASFLPATLTMTVDKGDNVNISFKKVLIKEEDAVIYKNGSFIHSVPRHEVPDILEVHLPHAQPQDAGVYSARYIGGNLFTSAFTRLIV sap_sadl_HHH_eva_0354_000000026_0001
IDEVEEVRKRLEKLWRKKGDDRFEDLARALEAYLEAVKAGRASPEQARRAARHYEYLLKELM LPLVSDATSLTIGRDFEALMNQHQDPLEVVVWKREKASKINGAYFCRTMKMRQQASFLPATLTMTVDKGDNVNISFKKVLIKEEDAVIYKNGSFIHSVPRHEVPDILEVHLPHAQPQDAGVYSARYIGGNLFTSAFTRLIV plus3_norm_norm_patc_ems_3hM_3700_000000165_0001_1_21_H_._HHH_eva_0265_0001_0002_0001_0001
TPEDVKVMIHFTIRQLFKQGVSLEEIEKIIELNLKWLRREGVLDDKEVKELKKFARKVLKKVR AMDLILINSLPLVSDAETSLTCIASGWRPHEPITIGRDFEALMNQHQDPLEVTQDVTREWAKKVVWKREKASKINGAYFCEGRVRGEAIRIRTMKMRQQASFLPATLTMTVDKGDNVNISFKKVLIKEEDAVIYKNGSFIHSVPRHEVPDILEVHLPHAQPQDAGVYSARYIGGNLFTSAFTRLIVRRCEAQKWGPECNHLCTACMNNGVCHEDTGECICPPGFMGRTCEKACELHTFGRTCKERCSGQEGCKSYVFCLPDPYGCSCATGWKGLQCNEACHPGFYGPDCKLRCSCNNGEMCDRFQGCLCSPGWQGLQCEREGIPRMTPKIVDLPDHIEVNSGKFNPICKASGWPLPTNEEMTLVKPDGTVLHPKDFNHTDHFSVAIFTIHRILPPDSGVWVCSVNTVAGMVEKPFNISVKVLP PLUS5_Motif409_HHH_eva_0301_0001_0001_0002
KEKEIRKLLKKLLRKLPDPRERFLVKAALNLLETQPPEEVVHAIRQSARAAGNEHVAKIIKEILR LPLVSDATSLTIGRDFEALMNQHQDPLEVVVWKREKASKINGAYFCRTMKMRQQASFLPATLTMTVDKGDNVNISFKKVLIKEEDAVIYKNGSFIHSVPRHEVPDILEVHLPHAQPQDAGVYSARYIGGNLFTSAFTRLIV plus6_mis_sadl_6712e0cb19eae66f1c2746c46019ff29_0001_000000220_0001_0001
SREKVEKIIRKVETMVRRGEVDPRELARLAMRAFWLADRLGDDKLRELVKELEKLVMKLFLK AMDLILINSLPLVSDAETSLTCIASGWRPHEPITIGRDFEALMNQHQDPLEVTQDVTREWAKKVVWKREKASKINGAYFCEGRVRGEAIRIRTMKMRQQASFLPATLTMTVDKGDNVNISFKKVLIKEEDAVIYKNGSFIHSVPRHEVPDILEVHLPHAQPQDAGVYSARYIGGNLFTSAFTRLIVRRCEAQKWGPECNHLCTACMNNGVCHEDTGECICPPGFMGRTCEKACELHTFGRTCKERCSGQEGCKSYVFCLPDPYGCSCATGWKGLQCNEACHPGFYGPDCKLRCSCNNGEMCDRFQGCLCSPGWQGLQCEREGIPRMTPKIVDLPDHIEVNSGKFNPICKASGWPLPTNEEMTLVKPDGTVLHPKDFNHTDHFSVAIFTIHRILPPDSGVWVCSVNTVAGMVEKPFNISVKVLP PLUS5_Motif253_HHH_eva_0149_0001_0002_0001_0001
DEEEVIEKVVRLYEEGNTVEVIKLLQKLFEETGDPRYAHLAFLVQHVQSRGLSPEELEKLLRKVP AMDLILINSLPLVSDAETSLTCIASGWRPHEPITIGRDFEALMNQHQDPLEVTQDVTREWAKKVVWKREKASKINGAYFCEGRVRGEAIRIRTMKMRQQASFLPATLTMTVDKGDNVNISFKKVLIKEEDAVIYKNGSFIHSVPRHEVPDILEVHLPHAQPQDAGVYSARYIGGNLFTSAFTRLIVRRCEAQKWGPECNHLCTACMNNGVCHEDTGECICPPGFMGRTCEKACELHTFGRTCKERCSGQEGCKSYVFCLPDPYGCSCATGWKGLQCNEACHPGFYGPDCKLRCSCNNGEMCDRFQGCLCSPGWQGLQCEREGIPRMTPKIVDLPDHIEVNSGKFNPICKASGWPLPTNEEMTLVKPDGTVLHPKDFNHTDHFSVAIFTIHRILPPDSGVWVCSVNTVAGMVEKPFNISVKVLP Motif373_bcov_4helix_12984_0001_0001
DSEEVRRWAETEFTDASRKNDEEKLANIIQEALALAFKVGDEELEKEIRKLQKQLEEIARS AMDLILINSLPLVSDAETSLTCIASGWRPHEPITIGRDFEALMNQHQDPLEVTQDVTREWAKKVVWKREKASKINGAYFCEGRVRGEAIRIRTMKMRQQASFLPATLTMTVDKGDNVNISFKKVLIKEEDAVIYKNGSFIHSVPRHEVPDILEVHLPHAQPQDAGVYSARYIGGNLFTSAFTRLIVRRCEAQKWGPECNHLCTACMNNGVCHEDTGECICPPGFMGRTCEKACELHTFGRTCKERCSGQEGCKSYVFCLPDPYGCSCATGWKGLQCNEACHPGFYGPDCKLRCSCNNGEMCDRFQGCLCSPGWQGLQCEREGIPRMTPKIVDLPDHIEVNSGKFNPICKASGWPLPTNEEMTLVKPDGTVLHPKDFNHTDHFSVAIFTIHRILPPDSGVWVCSVNTVAGMVEKPFNISVKVLP Motif701_ems_3hM_3276_0001_0001
DEVKRVVKLLKRLGDPVARKLAKLIEEILKRDEELARRAAEAALDALKNKDPHALEDLIRDLRKQ LPLVSDATSLTIGRDFEALMNQHQDPLEVVVWKREKASKINGAYFCRTMKMRQQASFLPATLTMTVDKGDNVNISFKKVLIKEEDAVIYKNGSFIHSVPRHEVPDILEVHLPHAQPQDAGVYSARYIGGNLFTSAFTRLIV plus6_sap_mis_patc_16934e337390fad51c35c10e6cd388ee_0001_1_000000008_0001_52_65_H_._74c733c9527f1fb998c611a197164fc9_0001_0001_0002_0001_0001
DDETIKVAEEAAHLVVEALKQNDPEKAEEVVKEVEKIARELNNEFLEQVVELLRHLIETAEK LPLVSDATSLTIGRDFEALMNQHQDPLEVVVWKREKASKINGAYFCRTMKMRQQASFLPATLTMTVDKGDNVNISFKKVLIKEEDAVIYKNGSFIHSVPRHEVPDILEVHLPHAQPQDAGVYSARYIGGNLFTSAFTRLIV minus6_sap_patc_ems_3hM_2054_000000210_0001_0001
SFLELVLEILRRVPDPRRVAEYISRLLDEAHRRNDEEVWRLLAEVLRLVARGNLEEARKFIEEAK LPLVSDATSLTIGRDFEALMNQHQDPLEVVVWKREKASKINGAYFCRTMKMRQQASFLPATLTMTVDKGDNVNISFKKVLIKEEDAVIYKNGSFIHSVPRHEVPDILEVHLPHAQPQDAGVYSARYIGGNLFTSAFTRLIV minus6_mis_patc_09e7cb7e633bb54c4420ff763e5edef5_0001_000000182_0001_0001
SVKKIVRRAVKLLNLPPEEQRFLRWDARLLLKNGVPPEEVIKKLIRQAKLSGDPELARLLRELLK LPLVSDATSLTIGRDFEALMNQHQDPLEVVVWKREKASKINGAYFCRTMKMRQQASFLPATLTMTVDKGDNVNISFKKVLIKEEDAVIYKNGSFIHSVPRHEVPDILEVHLPHAQPQDAGVYSARYIGGNLFTSAFTRLIV plus6_sap_mis_patc_ad785faee86527911bc0efce130472f5_0001_000000156_0001_16_32_H_._2daa0ab399cde90e5737052229a9f2a7_0001_1_0001_0001_0001
SEEFIRYALQALKAGDPEFARKFLEAAIKLLGDPKLREILELIKELLKRLPPEEVARIVEEFVKK LPLVSDATSLTIGRDFEALMNQHQDPLEVVVWKREKASKINGAYFCRTMKMRQQASFLPATLTMTVDKGDNVNISFKKVLIKEEDAVIYKNGSFIHSVPRHEVPDILEVHLPHAQPQDAGVYSARYIGGNLFTSAFTRLIV norm_sadl_e2c34809103eb30d0e0a303d4752ca64_0001_1_000000032_0001
NEKEIRLIVELLKKFPDPRVRELARFLEKLLRRGVPPQEAASLLLRRARELGSTRALAQVENRVS LPLVSDATSLTIGRDFEALMNQHQDPLEVVVWKREKASKINGAYFCRTMKMRQQASFLPATLTMTVDKGDNVNISFKKVLIKEEDAVIYKNGSFIHSVPRHEVPDILEVHLPHAQPQDAGVYSARYIGGNLFTSAFTRLIV plus6_sap_sadl_9de44d9dbda350e72dbd1fc967c0af38_0001_000000180_0001_0001
SIKELVREVIKKVRKKGDPFLASALELVLQLLERGNPRQARAVLEELLKLTGDPLVRKLLKLLEK LPLVSDATSLTIGRDFEALMNQHQDPLEVVVWKREKASKINGAYFCRTMKMRQQASFLPATLTMTVDKGDNVNISFKKVLIKEEDAVIYKNGSFIHSVPRHEVPDILEVHLPHAQPQDAGVYSARYIGGNLFTSAFTRLIV plus6_norm_norm_patc_8f6d1dc63085b54f4d3b19d723988875_0001_000000129_0001_35_49_H_._deaa8b212cbc22bc6c40a43f6c5d9aad_0001_0001_0001_0001
DEVIDKINHVILIAVHLILNGVDPREVRTIAKKLLTKLKKEAKDPHVRKIAEFALRVVKREVTK AMDLILINSLPLVSDAETSLTCIASGWRPHEPITIGRDFEALMNQHQDPLEVTQDVTREWAKKVVWKREKASKINGAYFCEGRVRGEAIRIRTMKMRQQASFLPATLTMTVDKGDNVNISFKKVLIKEEDAVIYKNGSFIHSVPRHEVPDILEVHLPHAQPQDAGVYSARYIGGNLFTSAFTRLIVRRCEAQKWGPECNHLCTACMNNGVCHEDTGECICPPGFMGRTCEKACELHTFGRTCKERCSGQEGCKSYVFCLPDPYGCSCATGWKGLQCNEACHPGFYGPDCKLRCSCNNGEMCDRFQGCLCSPGWQGLQCEREGIPRMTPKIVDLPDHIEVNSGKFNPICKASGWPLPTNEEMTLVKPDGTVLHPKDFNHTDHFSVAIFTIHRILPPDSGVWVCSVNTVAGMVEKPFNISVKVLP PLUS5_Motif017_ems_3hM_378_0001_0001_0001_0001
DEKAVRLASKVMKLIMLIKEAQSKEQKSKLSTKAKRLLTEISKIPDESAQDTVRQLKQVLDRLS AMDLILINSLPLVSDAETSLTCIASGWRPHEPITIGRDFEALMNQHQDPLEVTQDVTREWAKKVVWKREKASKINGAYFCEGRVRGEAIRIRTMKMRQQASFLPATLTMTVDKGDNVNISFKKVLIKEEDAVIYKNGSFIHSVPRHEVPDILEVHLPHAQPQDAGVYSARYIGGNLFTSAFTRLIVRRCEAQKWGPECNHLCTACMNNGVCHEDTGECICPPGFMGRTCEKACELHTFGRTCKERCSGQEGCKSYVFCLPDPYGCSCATGWKGLQCNEACHPGFYGPDCKLRCSCNNGEMCDRFQGCLCSPGWQGLQCEREGIPRMTPKIVDLPDHIEVNSGKFNPICKASGWPLPTNEEMTLVKPDGTVLHPKDFNHTDHFSVAIFTIHRILPPDSGVWVCSVNTVAGMVEKPFNISVKVLP Motif497_ems_3hM_3176_0001_0001
SEEEVHLAYDVVLMAIPDPRKRREVAKKISELLQRDPREALRFAEEVIRRLDPRLLERLKELRRR LPLVSDATSLTIGRDFEALMNQHQDPLEVVVWKREKASKINGAYFCRTMKMRQQASFLPATLTMTVDKGDNVNISFKKVLIKEEDAVIYKNGSFIHSVPRHEVPDILEVHLPHAQPQDAGVYSARYIGGNLFTSAFTRLIV plus6_norm_mis_sadl_3b5e1da1cf37221ab23b9b01af1d01b6_0001_000000201_0001_36_50_H_._750343e932bb7c174e56571241779f79_0001_0001_0001_0001_0001
SEVELFRLAVELGDPKVLEALTLLQALAAMGDPEAKKLLKRLRELFKRDPEKAIELLRRLYEKLR LPLVSDATSLTIGRDFEALMNQHQDPLEVVVWKREKASKINGAYFCRTMKMRQQASFLPATLTMTVDKGDNVNISFKKVLIKEEDAVIYKNGSFIHSVPRHEVPDILEVHLPHAQPQDAGVYSARYIGGNLFTSAFTRLIV plus6_norm_sadl_1fb36719620bfed6e915f7538ef129cd_0001_000000120_0001_0001
DEEKEELKRLIEEGDPEKFKKLLEEIKRRLGDPREIKKFLQEIALLAVRLGNPEAQFIVQEIQSK AMDLILINSLPLVSDAETSLTCIASGWRPHEPITIGRDFEALMNQHQDPLEVTQDVTREWAKKVVWKREKASKINGAYFCEGRVRGEAIRIRTMKMRQQASFLPATLTMTVDKGDNVNISFKKVLIKEEDAVIYKNGSFIHSVPRHEVPDILEVHLPHAQPQDAGVYSARYIGGNLFTSAFTRLIVRRCEAQKWGPECNHLCTACMNNGVCHEDTGECICPPGFMGRTCEKACELHTFGRTCKERCSGQEGCKSYVFCLPDPYGCSCATGWKGLQCNEACHPGFYGPDCKLRCSCNNGEMCDRFQGCLCSPGWQGLQCEREGIPRMTPKIVDLPDHIEVNSGKFNPICKASGWPLPTNEEMTLVKPDGTVLHPKDFNHTDHFSVAIFTIHRILPPDSGVWVCSVNTVAGMVEKPFNISVKVLP Motif278_bcov_4helix_05321_0001_0001
DEWEKLAHIVARMVARLLLSPDPKDKKAAKWARTLLEKAAKAQDPNERRSLLKTAIKYVRNT LPLVSDATSLTIGRDFEALMNQHQDPLEVVVWKREKASKINGAYFCRTMKMRQQASFLPATLTMTVDKGDNVNISFKKVLIKEEDAVIYKNGSFIHSVPRHEVPDILEVHLPHAQPQDAGVYSARYIGGNLFTSAFTRLIV sap_mis_patc_c3290864273eab5c072afe4af3181673_0001_1_000000138_0001_35_51_H_._ems_3hC_3_0001_0001_0001
SLDTKQLQETARKALKLLRQGKMDIEEAKTTVRAVIKAARRLGDEKAVKVAKKILEILKKIEKG AMDLILINSLPLVSDAETSLTCIASGWRPHEPITIGRDFEALMNQHQDPLEVTQDVTREWAKKVVWKREKASKINGAYFCEGRVRGEAIRIRTMKMRQQASFLPATLTMTVDKGDNVNISFKKVLIKEEDAVIYKNGSFIHSVPRHEVPDILEVHLPHAQPQDAGVYSARYIGGNLFTSAFTRLIVRRCEAQKWGPECNHLCTACMNNGVCHEDTGECICPPGFMGRTCEKACELHTFGRTCKERCSGQEGCKSYVFCLPDPYGCSCATGWKGLQCNEACHPGFYGPDCKLRCSCNNGEMCDRFQGCLCSPGWQGLQCEREGIPRMTPKIVDLPDHIEVNSGKFNPICKASGWPLPTNEEMTLVKPDGTVLHPKDFNHTDHFSVAIFTIHRILPPDSGVWVCSVNTVAGMVEKPFNISVKVLP Motif202_HHH_eva_0067_0001_0001
AAREVSRLAEEFGVPPEVVLKLIRLLDLLRARNDPDLLRRAKELAKEAVKTNDPELVKKVEELVR LPLVSDATSLTIGRDFEALMNQHQDPLEVVVWKREKASKINGAYFCRTMKMRQQASFLPATLTMTVDKGDNVNISFKKVLIKEEDAVIYKNGSFIHSVPRHEVPDILEVHLPHAQPQDAGVYSARYIGGNLFTSAFTRLIV mis_sadl_67510787a195021955be881679fec5c9_0001_000000231_0001
DEEELKKVAETAKTVAKQKNDEELLRWIKMAATEAEKLIKSPNPHDQLQAEFIIMALRTAIKR AMDLILINSLPLVSDAETSLTCIASGWRPHEPITIGRDFEALMNQHQDPLEVTQDVTREWAKKVVWKREKASKINGAYFCEGRVRGEAIRIRTMKMRQQASFLPATLTMTVDKGDNVNISFKKVLIKEEDAVIYKNGSFIHSVPRHEVPDILEVHLPHAQPQDAGVYSARYIGGNLFTSAFTRLIVRRCEAQKWGPECNHLCTACMNNGVCHEDTGECICPPGFMGRTCEKACELHTFGRTCKERCSGQEGCKSYVFCLPDPYGCSCATGWKGLQCNEACHPGFYGPDCKLRCSCNNGEMCDRFQGCLCSPGWQGLQCEREGIPRMTPKIVDLPDHIEVNSGKFNPICKASGWPLPTNEEMTLVKPDGTVLHPKDFNHTDHFSVAIFTIHRILPPDSGVWVCSVNTVAGMVEKPFNISVKVLP Motif254_ems_3hC_640_0002_0001_0001
DFKDRVREIIEKLREVLERVQDPDRRADVKQIIEFVEFSWKEARDEEEFRLVWEDAKKMADLM AMDLILINSLPLVSDAETSLTCIASGWRPHEPITIGRDFEALMNQHQDPLEVTQDVTREWAKKVVWKREKASKINGAYFCEGRVRGEAIRIRTMKMRQQASFLPATLTMTVDKGDNVNISFKKVLIKEEDAVIYKNGSFIHSVPRHEVPDILEVHLPHAQPQDAGVYSARYIGGNLFTSAFTRLIVRRCEAQKWGPECNHLCTACMNNGVCHEDTGECICPPGFMGRTCEKACELHTFGRTCKERCSGQEGCKSYVFCLPDPYGCSCATGWKGLQCNEACHPGFYGPDCKLRCSCNNGEMCDRFQGCLCSPGWQGLQCEREGIPRMTPKIVDLPDHIEVNSGKFNPICKASGWPLPTNEEMTLVKPDGTVLHPKDFNHTDHFSVAIFTIHRILPPDSGVWVCSVNTVAGMVEKPFNISVKVLP MINUS5_Motif701_ems_3hM_329_0001_0001_0001
SRKEVEKVVRELEKSAPSPRIRRALRAILRIFRVNREDAKRYAEQSLEVYGDPLLKKLLEVLRKG LPLVSDATSLTIGRDFEALMNQHQDPLEVVVWKREKASKINGAYFCRTMKMRQQASFLPATLTMTVDKGDNVNISFKKVLIKEEDAVIYKNGSFIHSVPRHEVPDILEVHLPHAQPQDAGVYSARYIGGNLFTSAFTRLIV plus6_sap_mis_patc_ems_3hM_708_000000055_0001_45_64_H_._f7a042c7356e20c3fbc41ae864c56207_0001_1_0001_0001_0001
TLERALRFLARKNPEQFEMAVELSLQQLGVPPEEIKRILEEIRELLKRDPDKAVELALEILERIR LPLVSDATSLTIGRDFEALMNQHQDPLEVVVWKREKASKINGAYFCRTMKMRQQASFLPATLTMTVDKGDNVNISFKKVLIKEEDAVIYKNGSFIHSVPRHEVPDILEVHLPHAQPQDAGVYSARYIGGNLFTSAFTRLIV sap_patc_bc00b440d29913a483da04f69f237b60_0001_000000061_0001
SIKEFIERLLREGRWSPMEIAKLVLKVLKRLGNPVMVRNLKWVLEWARRLGDPRAVEIMLRALVD AMDLILINSLPLVSDAETSLTCIASGWRPHEPITIGRDFEALMNQHQDPLEVTQDVTREWAKKVVWKREKASKINGAYFCEGRVRGEAIRIRTMKMRQQASFLPATLTMTVDKGDNVNISFKKVLIKEEDAVIYKNGSFIHSVPRHEVPDILEVHLPHAQPQDAGVYSARYIGGNLFTSAFTRLIVRRCEAQKWGPECNHLCTACMNNGVCHEDTGECICPPGFMGRTCEKACELHTFGRTCKERCSGQEGCKSYVFCLPDPYGCSCATGWKGLQCNEACHPGFYGPDCKLRCSCNNGEMCDRFQGCLCSPGWQGLQCEREGIPRMTPKIVDLPDHIEVNSGKFNPICKASGWPLPTNEEMTLVKPDGTVLHPKDFNHTDHFSVAIFTIHRILPPDSGVWVCSVNTVAGMVEKPFNISVKVLP PLUS5_Motif656_bcov_4helix_14491_0001_0001_0001
REEEIRKLAEEVLRILAEYGDPEVRKYLRAILKVMDKLQRGELSPEEVEKRVEQLTKEVRRIL LPLVSDATSLTIGRDFEALMNQHQDPLEVVVWKREKASKINGAYFCRTMKMRQQASFLPATLTMTVDKGDNVNISFKKVLIKEEDAVIYKNGSFIHSVPRHEVPDILEVHLPHAQPQDAGVYSARYIGGNLFTSAFTRLIV mis_patc_HHH_eva_0326_000000136_0001
NPHAERVVSMFVKMLEEAAKKKDELQFNFISRTLKQVARRLNDPEVEKKADEWITKAKKKLKG AMDLILINSLPLVSDAETSLTCIASGWRPHEPITIGRDFEALMNQHQDPLEVTQDVTREWAKKVVWKREKASKINGAYFCEGRVRGEAIRIRTMKMRQQASFLPATLTMTVDKGDNVNISFKKVLIKEEDAVIYKNGSFIHSVPRHEVPDILEVHLPHAQPQDAGVYSARYIGGNLFTSAFTRLIVRRCEAQKWGPECNHLCTACMNNGVCHEDTGECICPPGFMGRTCEKACELHTFGRTCKERCSGQEGCKSYVFCLPDPYGCSCATGWKGLQCNEACHPGFYGPDCKLRCSCNNGEMCDRFQGCLCSPGWQGLQCEREGIPRMTPKIVDLPDHIEVNSGKFNPICKASGWPLPTNEEMTLVKPDGTVLHPKDFNHTDHFSVAIFTIHRILPPDSGVWVCSVNTVAGMVEKPFNISVKVLP Motif228_ems_3hC_639_0001_0003_0001
SEEVRDKLETEAQKLIDTFSDPRIQIAAKLVQKQARDAAKNNDEKALNVVELTLRQVKETAS AMDLILINSLPLVSDAETSLTCIASGWRPHEPITIGRDFEALMNQHQDPLEVTQDVTREWAKKVVWKREKASKINGAYFCEGRVRGEAIRIRTMKMRQQASFLPATLTMTVDKGDNVNISFKKVLIKEEDAVIYKNGSFIHSVPRHEVPDILEVHLPHAQPQDAGVYSARYIGGNLFTSAFTRLIVRRCEAQKWGPECNHLCTACMNNGVCHEDTGECICPPGFMGRTCEKACELHTFGRTCKERCSGQEGCKSYVFCLPDPYGCSCATGWKGLQCNEACHPGFYGPDCKLRCSCNNGEMCDRFQGCLCSPGWQGLQCEREGIPRMTPKIVDLPDHIEVNSGKFNPICKASGWPLPTNEEMTLVKPDGTVLHPKDFNHTDHFSVAIFTIHRILPPDSGVWVCSVNTVAGMVEKPFNISVKVLP Motif202_ems_3hC_1239_0001_0001_0001
KKVDEVTIKVSFLAQRLMSEYPDDEKTIKLARTATREVMTAEQKDDEELAEKILKKLDEIVRKS AMDLILINSLPLVSDAETSLTCIASGWRPHEPITIGRDFEALMNQHQDPLEVTQDVTREWAKKVVWKREKASKINGAYFCEGRVRGEAIRIRTMKMRQQASFLPATLTMTVDKGDNVNISFKKVLIKEEDAVIYKNGSFIHSVPRHEVPDILEVHLPHAQPQDAGVYSARYIGGNLFTSAFTRLIVRRCEAQKWGPECNHLCTACMNNGVCHEDTGECICPPGFMGRTCEKACELHTFGRTCKERCSGQEGCKSYVFCLPDPYGCSCATGWKGLQCNEACHPGFYGPDCKLRCSCNNGEMCDRFQGCLCSPGWQGLQCEREGIPRMTPKIVDLPDHIEVNSGKFNPICKASGWPLPTNEEMTLVKPDGTVLHPKDFNHTDHFSVAIFTIHRILPPDSGVWVCSVNTVAGMVEKPFNISVKVLP Motif549_ems_3hM_363_0001_0001_0001
SELEKLVRRALELLALLLRLGLISQEEAQRIVEELLRLLSKGDKKRVREIYERLRKLVKKG LPLVSDATSLTIGRDFEALMNQHQDPLEVVVWKREKASKINGAYFCRTMKMRQQASFLPATLTMTVDKGDNVNISFKKVLIKEEDAVIYKNGSFIHSVPRHEVPDILEVHLPHAQPQDAGVYSARYIGGNLFTSAFTRLIV plus6_norm_patc_HHH_eva_0354_000000016_0001_0001
TEELYEEAERLIRRGDPRFAQVLLEIIRLLKRVPPEEREKIRELLERLAKLSPIVRQVIRAMLQS LPLVSDATSLTIGRDFEALMNQHQDPLEVVVWKREKASKINGAYFCRTMKMRQQASFLPATLTMTVDKGDNVNISFKKVLIKEEDAVIYKNGSFIHSVPRHEVPDILEVHLPHAQPQDAGVYSARYIGGNLFTSAFTRLIV norm_norm_patc_ea668602291a2ecc16ad0111e2d152a8_0001_000000007_0001_18_32_H_._3c681301effa769f8148d313af337367_0001_0001_0001_0001
DTETLKKLVKRVESVAKANNNNEILLNARQLKESVDFVSKVNDESTARFLSEMLKRLEKQASS AMDLILINSLPLVSDAETSLTCIASGWRPHEPITIGRDFEALMNQHQDPLEVTQDVTREWAKKVVWKREKASKINGAYFCEGRVRGEAIRIRTMKMRQQASFLPATLTMTVDKGDNVNISFKKVLIKEEDAVIYKNGSFIHSVPRHEVPDILEVHLPHAQPQDAGVYSARYIGGNLFTSAFTRLIVRRCEAQKWGPECNHLCTACMNNGVCHEDTGECICPPGFMGRTCEKACELHTFGRTCKERCSGQEGCKSYVFCLPDPYGCSCATGWKGLQCNEACHPGFYGPDCKLRCSCNNGEMCDRFQGCLCSPGWQGLQCEREGIPRMTPKIVDLPDHIEVNSGKFNPICKASGWPLPTNEEMTLVKPDGTVLHPKDFNHTDHFSVAIFTIHRILPPDSGVWVCSVNTVAGMVEKPFNISVKVLP Motif003_ems_3hC_565_0002_0001_0002_0001
TEKKLIKLLSKIANIPPKEIRRLIRKIRRKANVPPKRAILFLLLELQARGLIPPKVAREIYRLIP LPLVSDATSLTIGRDFEALMNQHQDPLEVVVWKREKASKINGAYFCRTMKMRQQASFLPATLTMTVDKGDNVNISFKKVLIKEEDAVIYKNGSFIHSVPRHEVPDILEVHLPHAQPQDAGVYSARYIGGNLFTSAFTRLIV plus9_norm_norm_patc_208e20f37e868f9baeee1912733167ef_0001_000000133_0001_51_65_H_._17723695ccae110160e5b234edaa95c1_0001_0001_0001_0001
SEVIENILTFLLRIAQTAKKDPRYKWQAEFASMSAEVISKRLSDERVRSYAEKVRELIDKLLSS AMDLILINSLPLVSDAETSLTCIASGWRPHEPITIGRDFEALMNQHQDPLEVTQDVTREWAKKVVWKREKASKINGAYFCEGRVRGEAIRIRTMKMRQQASFLPATLTMTVDKGDNVNISFKKVLIKEEDAVIYKNGSFIHSVPRHEVPDILEVHLPHAQPQDAGVYSARYIGGNLFTSAFTRLIVRRCEAQKWGPECNHLCTACMNNGVCHEDTGECICPPGFMGRTCEKACELHTFGRTCKERCSGQEGCKSYVFCLPDPYGCSCATGWKGLQCNEACHPGFYGPDCKLRCSCNNGEMCDRFQGCLCSPGWQGLQCEREGIPRMTPKIVDLPDHIEVNSGKFNPICKASGWPLPTNEEMTLVKPDGTVLHPKDFNHTDHFSVAIFTIHRILPPDSGVWVCSVNTVAGMVEKPFNISVKVLP Motif065_ems_3hC_1230_0001_0001_0001
SKEEEVRRVAEELIKRVPNPEVRRVLRLALELFKRDPRAARDLVEAALRVHGDPLLKILLKILRK LPLVSDATSLTIGRDFEALMNQHQDPLEVVVWKREKASKINGAYFCRTMKMRQQASFLPATLTMTVDKGDNVNISFKKVLIKEEDAVIYKNGSFIHSVPRHEVPDILEVHLPHAQPQDAGVYSARYIGGNLFTSAFTRLIV plus6_norm_sadl_7999d6412887e90b899ae644115a135e_0001_000000168_0001_0001
SLLEELEELLRKNPEEALKFVLELFRRLEEEGDPRKAHLVVLVLLLLIEGDPEEARKIAREVEER LPLVSDATSLTIGRDFEALMNQHQDPLEVVVWKREKASKINGAYFCRTMKMRQQASFLPATLTMTVDKGDNVNISFKKVLIKEEDAVIYKNGSFIHSVPRHEVPDILEVHLPHAQPQDAGVYSARYIGGNLFTSAFTRLIV minus6_norm_mis_patc_a9737a16b0b5168389c1a5856fbd9e1f_0001_000000076_0001_34_51_H_._8fa6976bf83f87873b50afdd12020151_0001_1_0001_0001_0001_0001
DPRERAKKYVEEALRHLLRRATDPKIKELAQRQAEMYLQDAGVDPEEAREIVEKVTKEAEKLQ LPLVSDATSLTIGRDFEALMNQHQDPLEVVVWKREKASKINGAYFCRTMKMRQQASFLPATLTMTVDKGDNVNISFKKVLIKEEDAVIYKNGSFIHSVPRHEVPDILEVHLPHAQPQDAGVYSARYIGGNLFTSAFTRLIV zero_mis_patc_ems_3hC_144_000000099_0001_0001
NEFLEENFQQALRDAKHLGLLSPEQIKEWKKRLEQVKREGDDEKLFRLTNELLRRQMEL AMDLILINSLPLVSDAETSLTCIASGWRPHEPITIGRDFEALMNQHQDPLEVTQDVTREWAKKVVWKREKASKINGAYFCEGRVRGEAIRIRTMKMRQQASFLPATLTMTVDKGDNVNISFKKVLIKEEDAVIYKNGSFIHSVPRHEVPDILEVHLPHAQPQDAGVYSARYIGGNLFTSAFTRLIVRRCEAQKWGPECNHLCTACMNNGVCHEDTGECICPPGFMGRTCEKACELHTFGRTCKERCSGQEGCKSYVFCLPDPYGCSCATGWKGLQCNEACHPGFYGPDCKLRCSCNNGEMCDRFQGCLCSPGWQGLQCEREGIPRMTPKIVDLPDHIEVNSGKFNPICKASGWPLPTNEEMTLVKPDGTVLHPKDFNHTDHFSVAIFTIHRILPPDSGVWVCSVNTVAGMVEKPFNISVKVLP Motif012_HHH_eva_0115_0001_0001
DETDEARELLKEIKRVAEEKDDETLKDTVRQMEFVLRLAEERNDEEALRQILKLIRQVLELARR AMDLILINSLPLVSDAETSLTCIASGWRPHEPITIGRDFEALMNQHQDPLEVTQDVTREWAKKVVWKREKASKINGAYFCEGRVRGEAIRIRTMKMRQQASFLPATLTMTVDKGDNVNISFKKVLIKEEDAVIYKNGSFIHSVPRHEVPDILEVHLPHAQPQDAGVYSARYIGGNLFTSAFTRLIVRRCEAQKWGPECNHLCTACMNNGVCHEDTGECICPPGFMGRTCEKACELHTFGRTCKERCSGQEGCKSYVFCLPDPYGCSCATGWKGLQCNEACHPGFYGPDCKLRCSCNNGEMCDRFQGCLCSPGWQGLQCEREGIPRMTPKIVDLPDHIEVNSGKFNPICKASGWPLPTNEEMTLVKPDGTVLHPKDFNHTDHFSVAIFTIHRILPPDSGVWVCSVNTVAGMVEKPFNISVKVLP MINUS5_Motif678_ems_3hM_1859_0001_0001_0001
SILERILRYARERNDPEIVRLLEELLELAKKDPEEAVRLAEELAREFGDPLLDTVVAALQSLLER LPLVSDATSLTIGRDFEALMNQHQDPLEVVVWKREKASKINGAYFCRTMKMRQQASFLPATLTMTVDKGDNVNISFKKVLIKEEDAVIYKNGSFIHSVPRHEVPDILEVHLPHAQPQDAGVYSARYIGGNLFTSAFTRLIV minus6_sap_norm_sadl_74d410084df75ce7804895407938b8fc_0001_000000040_0001_51_65_H_._bcc824ade735883082a67c9b92fe2530_0001_0001_0001_0001
TEELREVLELLKRDPEKARKLLKEILKKLEEKGDPLVRAVRVVLLLLKFNEENARIFLRLLVEVF LPLVSDATSLTIGRDFEALMNQHQDPLEVVVWKREKASKINGAYFCRTMKMRQQASFLPATLTMTVDKGDNVNISFKKVLIKEEDAVIYKNGSFIHSVPRHEVPDILEVHLPHAQPQDAGVYSARYIGGNLFTSAFTRLIV norm_sadl_0e4d865a410e60511212d1386cf8efb8_0001_1_000000174_0001
SLLEKAVRLAKKLGNPDVWFSLLQLLQDLKRGIISPEWVRHYLEIVLKRFGDPALKLALELLRRK AMDLILINSLPLVSDAETSLTCIASGWRPHEPITIGRDFEALMNQHQDPLEVTQDVTREWAKKVVWKREKASKINGAYFCEGRVRGEAIRIRTMKMRQQASFLPATLTMTVDKGDNVNISFKKVLIKEEDAVIYKNGSFIHSVPRHEVPDILEVHLPHAQPQDAGVYSARYIGGNLFTSAFTRLIVRRCEAQKWGPECNHLCTACMNNGVCHEDTGECICPPGFMGRTCEKACELHTFGRTCKERCSGQEGCKSYVFCLPDPYGCSCATGWKGLQCNEACHPGFYGPDCKLRCSCNNGEMCDRFQGCLCSPGWQGLQCEREGIPRMTPKIVDLPDHIEVNSGKFNPICKASGWPLPTNEEMTLVKPDGTVLHPKDFNHTDHFSVAIFTIHRILPPDSGVWVCSVNTVAGMVEKPFNISVKVLP PLUS5_Motif708_bcov_4helix_01103_0001_0001_0001
DPRVFFEFLKREADSLIKKDPSFKDMVVQQLKLLAERLKKEAQNPEERKWVKLIEDLARKIEKS AMDLILINSLPLVSDAETSLTCIASGWRPHEPITIGRDFEALMNQHQDPLEVTQDVTREWAKKVVWKREKASKINGAYFCEGRVRGEAIRIRTMKMRQQASFLPATLTMTVDKGDNVNISFKKVLIKEEDAVIYKNGSFIHSVPRHEVPDILEVHLPHAQPQDAGVYSARYIGGNLFTSAFTRLIVRRCEAQKWGPECNHLCTACMNNGVCHEDTGECICPPGFMGRTCEKACELHTFGRTCKERCSGQEGCKSYVFCLPDPYGCSCATGWKGLQCNEACHPGFYGPDCKLRCSCNNGEMCDRFQGCLCSPGWQGLQCEREGIPRMTPKIVDLPDHIEVNSGKFNPICKASGWPLPTNEEMTLVKPDGTVLHPKDFNHTDHFSVAIFTIHRILPPDSGVWVCSVNTVAGMVEKPFNISVKVLP Motif587_ems_3hM_3131_0001_0002_0001
TPLEELIKELFKKALEQGDHELLEQLLKALFYLEKGDKKTAEKIIRQVKKELS AMDLILINSLPLVSDAETSLTCIASGWRPHEPITIGRDFEALMNQHQDPLEVTQDVTREWAKKVVWKREKASKINGAYFCEGRVRGEAIRIRTMKMRQQASFLPATLTMTVDKGDNVNISFKKVLIKEEDAVIYKNGSFIHSVPRHEVPDILEVHLPHAQPQDAGVYSARYIGGNLFTSAFTRLIVRRCEAQKWGPECNHLCTACMNNGVCHEDTGECICPPGFMGRTCEKACELHTFGRTCKERCSGQEGCKSYVFCLPDPYGCSCATGWKGLQCNEACHPGFYGPDCKLRCSCNNGEMCDRFQGCLCSPGWQGLQCEREGIPRMTPKIVDLPDHIEVNSGKFNPICKASGWPLPTNEEMTLVKPDGTVLHPKDFNHTDHFSVAIFTIHRILPPDSGVWVCSVNTVAGMVEKPFNISVKVLP HHH_eva_0777_000000006_0001_0001
DELTRLLLKVMRAYAEDPEVVHIVSRIIVLLHRNPEEALKLLEELVEKLGDPILKRVLEILEKRT LPLVSDATSLTIGRDFEALMNQHQDPLEVVVWKREKASKINGAYFCRTMKMRQQASFLPATLTMTVDKGDNVNISFKKVLIKEEDAVIYKNGSFIHSVPRHEVPDILEVHLPHAQPQDAGVYSARYIGGNLFTSAFTRLIV minus3_mis_patc_6ba65bd0f43147df7ea61f7df011a18a_0001_000000002_0001_0001
NLEETINQLIQRVLILVIRVNDEEAKEKVQKAIHLFNEASQKNDETLLKQVEELLRKLSKKAK AMDLILINSLPLVSDAETSLTCIASGWRPHEPITIGRDFEALMNQHQDPLEVTQDVTREWAKKVVWKREKASKINGAYFCEGRVRGEAIRIRTMKMRQQASFLPATLTMTVDKGDNVNISFKKVLIKEEDAVIYKNGSFIHSVPRHEVPDILEVHLPHAQPQDAGVYSARYIGGNLFTSAFTRLIVRRCEAQKWGPECNHLCTACMNNGVCHEDTGECICPPGFMGRTCEKACELHTFGRTCKERCSGQEGCKSYVFCLPDPYGCSCATGWKGLQCNEACHPGFYGPDCKLRCSCNNGEMCDRFQGCLCSPGWQGLQCEREGIPRMTPKIVDLPDHIEVNSGKFNPICKASGWPLPTNEEMTLVKPDGTVLHPKDFNHTDHFSVAIFTIHRILPPDSGVWVCSVNTVAGMVEKPFNISVKVLP Motif039_ems_3hM_1408_0001_0001
DEFLERQAKDTAHAAVRHATTEEELQRMLKLIQLFLKILNADPTIQDRLEKFFKKVVKSK AMDLILINSLPLVSDAETSLTCIASGWRPHEPITIGRDFEALMNQHQDPLEVTQDVTREWAKKVVWKREKASKINGAYFCEGRVRGEAIRIRTMKMRQQASFLPATLTMTVDKGDNVNISFKKVLIKEEDAVIYKNGSFIHSVPRHEVPDILEVHLPHAQPQDAGVYSARYIGGNLFTSAFTRLIVRRCEAQKWGPECNHLCTACMNNGVCHEDTGECICPPGFMGRTCEKACELHTFGRTCKERCSGQEGCKSYVFCLPDPYGCSCATGWKGLQCNEACHPGFYGPDCKLRCSCNNGEMCDRFQGCLCSPGWQGLQCEREGIPRMTPKIVDLPDHIEVNSGKFNPICKASGWPLPTNEEMTLVKPDGTVLHPKDFNHTDHFSVAIFTIHRILPPDSGVWVCSVNTVAGMVEKPFNISVKVLP Motif348_ems_3hM_673_0001_0001_0001
DEEEDVEKLAREAIQIVLTLAKDEELRRKLIDKVQQVFFKFDNDPRKAKEVLDKVRREIEEKLK AMDLILINSLPLVSDAETSLTCIASGWRPHEPITIGRDFEALMNQHQDPLEVTQDVTREWAKKVVWKREKASKINGAYFCEGRVRGEAIRIRTMKMRQQASFLPATLTMTVDKGDNVNISFKKVLIKEEDAVIYKNGSFIHSVPRHEVPDILEVHLPHAQPQDAGVYSARYIGGNLFTSAFTRLIVRRCEAQKWGPECNHLCTACMNNGVCHEDTGECICPPGFMGRTCEKACELHTFGRTCKERCSGQEGCKSYVFCLPDPYGCSCATGWKGLQCNEACHPGFYGPDCKLRCSCNNGEMCDRFQGCLCSPGWQGLQCEREGIPRMTPKIVDLPDHIEVNSGKFNPICKASGWPLPTNEEMTLVKPDGTVLHPKDFNHTDHFSVAIFTIHRILPPDSGVWVCSVNTVAGMVEKPFNISVKVLP Motif100_ems_3hM_1169_0001_0001
SEVDKEVELNVRMLEHMAKHVGDEKLLKLVQELAEKAKRVVKKNPDEARKLLQKAFRLVQQVFR AMDLILINSLPLVSDAETSLTCIASGWRPHEPITIGRDFEALMNQHQDPLEVTQDVTREWAKKVVWKREKASKINGAYFCEGRVRGEAIRIRTMKMRQQASFLPATLTMTVDKGDNVNISFKKVLIKEEDAVIYKNGSFIHSVPRHEVPDILEVHLPHAQPQDAGVYSARYIGGNLFTSAFTRLIVRRCEAQKWGPECNHLCTACMNNGVCHEDTGECICPPGFMGRTCEKACELHTFGRTCKERCSGQEGCKSYVFCLPDPYGCSCATGWKGLQCNEACHPGFYGPDCKLRCSCNNGEMCDRFQGCLCSPGWQGLQCEREGIPRMTPKIVDLPDHIEVNSGKFNPICKASGWPLPTNEEMTLVKPDGTVLHPKDFNHTDHFSVAIFTIHRILPPDSGVWVCSVNTVAGMVEKPFNISVKVLP Motif644_ems_3hM_3074_0001_0001
QDWKMMVEEVRKLVKEVKDKDPRKSELADKALRKLEEAIKKYKDDPDTIMDVAFHVMAMVLLIG AMDLILINSLPLVSDAETSLTCIASGWRPHEPITIGRDFEALMNQHQDPLEVTQDVTREWAKKVVWKREKASKINGAYFCEGRVRGEAIRIRTMKMRQQASFLPATLTMTVDKGDNVNISFKKVLIKEEDAVIYKNGSFIHSVPRHEVPDILEVHLPHAQPQDAGVYSARYIGGNLFTSAFTRLIVRRCEAQKWGPECNHLCTACMNNGVCHEDTGECICPPGFMGRTCEKACELHTFGRTCKERCSGQEGCKSYVFCLPDPYGCSCATGWKGLQCNEACHPGFYGPDCKLRCSCNNGEMCDRFQGCLCSPGWQGLQCEREGIPRMTPKIVDLPDHIEVNSGKFNPICKASGWPLPTNEEMTLVKPDGTVLHPKDFNHTDHFSVAIFTIHRILPPDSGVWVCSVNTVAGMVEKPFNISVKVLP Motif912_ems_3hM_1177_0001_0001
TVDELSKIVKTLAEQVKKNNPKWRERAERIKQMVDKIKKIASDPRSSEQTLKQLVQTLRKVS AMDLILINSLPLVSDAETSLTCIASGWRPHEPITIGRDFEALMNQHQDPLEVTQDVTREWAKKVVWKREKASKINGAYFCEGRVRGEAIRIRTMKMRQQASFLPATLTMTVDKGDNVNISFKKVLIKEEDAVIYKNGSFIHSVPRHEVPDILEVHLPHAQPQDAGVYSARYIGGNLFTSAFTRLIVRRCEAQKWGPECNHLCTACMNNGVCHEDTGECICPPGFMGRTCEKACELHTFGRTCKERCSGQEGCKSYVFCLPDPYGCSCATGWKGLQCNEACHPGFYGPDCKLRCSCNNGEMCDRFQGCLCSPGWQGLQCEREGIPRMTPKIVDLPDHIEVNSGKFNPICKASGWPLPTNEEMTLVKPDGTVLHPKDFNHTDHFSVAIFTIHRILPPDSGVWVCSVNTVAGMVEKPFNISVKVLP Motif129_ems_3hM_427_0001_0001
DYLTLTAHQLAEAVKSGNLSPEKAKRALTEAAKEDGIDEEEIKKARKKLEKLIKS AMDLILINSLPLVSDAETSLTCIASGWRPHEPITIGRDFEALMNQHQDPLEVTQDVTREWAKKVVWKREKASKINGAYFCEGRVRGEAIRIRTMKMRQQASFLPATLTMTVDKGDNVNISFKKVLIKEEDAVIYKNGSFIHSVPRHEVPDILEVHLPHAQPQDAGVYSARYIGGNLFTSAFTRLIVRRCEAQKWGPECNHLCTACMNNGVCHEDTGECICPPGFMGRTCEKACELHTFGRTCKERCSGQEGCKSYVFCLPDPYGCSCATGWKGLQCNEACHPGFYGPDCKLRCSCNNGEMCDRFQGCLCSPGWQGLQCEREGIPRMTPKIVDLPDHIEVNSGKFNPICKASGWPLPTNEEMTLVKPDGTVLHPKDFNHTDHFSVAIFTIHRILPPDSGVWVCSVNTVAGMVEKPFNISVKVLP Motif327_HHH_eva_0491_0001_0001
SPDEAKKLLREALHLAAHQNDRDLVDTVAHLIFKLDHAKKNNDKDKVDDVYKTAKKILETLQS AMDLILINSLPLVSDAETSLTCIASGWRPHEPITIGRDFEALMNQHQDPLEVTQDVTREWAKKVVWKREKASKINGAYFCEGRVRGEAIRIRTMKMRQQASFLPATLTMTVDKGDNVNISFKKVLIKEEDAVIYKNGSFIHSVPRHEVPDILEVHLPHAQPQDAGVYSARYIGGNLFTSAFTRLIVRRCEAQKWGPECNHLCTACMNNGVCHEDTGECICPPGFMGRTCEKACELHTFGRTCKERCSGQEGCKSYVFCLPDPYGCSCATGWKGLQCNEACHPGFYGPDCKLRCSCNNGEMCDRFQGCLCSPGWQGLQCEREGIPRMTPKIVDLPDHIEVNSGKFNPICKASGWPLPTNEEMTLVKPDGTVLHPKDFNHTDHFSVAIFTIHRILPPDSGVWVCSVNTVAGMVEKPFNISVKVLP Motif004_ems_3hC_921_0001_0001_0001
PIEVLRLLSQLARLVPPKVRQKILELLQKAAKGEIPPEEVLKLAIKLAEEAGDPKIAKKLKKLLK LPLVSDATSLTIGRDFEALMNQHQDPLEVVVWKREKASKINGAYFCRTMKMRQQASFLPATLTMTVDKGDNVNISFKKVLIKEEDAVIYKNGSFIHSVPRHEVPDILEVHLPHAQPQDAGVYSARYIGGNLFTSAFTRLIV plus6_norm_sadl_78d38d65aba856c43c32fb61d368d223_0001_000000019_0001_0001
DEEERKKVRKLARKLAKEVASASDPREASELQERAFRTIFKIVPDPELFQEAARILFELIANAF LPLVSDATSLTIGRDFEALMNQHQDPLEVVVWKREKASKINGAYFCRTMKMRQQASFLPATLTMTVDKGDNVNISFKKVLIKEEDAVIYKNGSFIHSVPRHEVPDILEVHLPHAQPQDAGVYSARYIGGNLFTSAFTRLIV plus3_norm_patc_ems_3hC_241_0002_000000054_0001_0001
SEVDKEVEKISKKLKKLAEKVGDETLKKLVKANTEIAEREVKKNPRLARLILNQARIDVELMFK AMDLILINSLPLVSDAETSLTCIASGWRPHEPITIGRDFEALMNQHQDPLEVTQDVTREWAKKVVWKREKASKINGAYFCEGRVRGEAIRIRTMKMRQQASFLPATLTMTVDKGDNVNISFKKVLIKEEDAVIYKNGSFIHSVPRHEVPDILEVHLPHAQPQDAGVYSARYIGGNLFTSAFTRLIVRRCEAQKWGPECNHLCTACMNNGVCHEDTGECICPPGFMGRTCEKACELHTFGRTCKERCSGQEGCKSYVFCLPDPYGCSCATGWKGLQCNEACHPGFYGPDCKLRCSCNNGEMCDRFQGCLCSPGWQGLQCEREGIPRMTPKIVDLPDHIEVNSGKFNPICKASGWPLPTNEEMTLVKPDGTVLHPKDFNHTDHFSVAIFTIHRILPPDSGVWVCSVNTVAGMVEKPFNISVKVLP PLUS5_Motif702_ems_3hM_3074_0001_0001_0002
DDQEEFQKDVKKSLERLNKMASKDPFLAKAAVRQYREAAEHFGDEHLKRLVEKALEIVKNVE AMDLILINSLPLVSDAETSLTCIASGWRPHEPITIGRDFEALMNQHQDPLEVTQDVTREWAKKVVWKREKASKINGAYFCEGRVRGEAIRIRTMKMRQQASFLPATLTMTVDKGDNVNISFKKVLIKEEDAVIYKNGSFIHSVPRHEVPDILEVHLPHAQPQDAGVYSARYIGGNLFTSAFTRLIVRRCEAQKWGPECNHLCTACMNNGVCHEDTGECICPPGFMGRTCEKACELHTFGRTCKERCSGQEGCKSYVFCLPDPYGCSCATGWKGLQCNEACHPGFYGPDCKLRCSCNNGEMCDRFQGCLCSPGWQGLQCEREGIPRMTPKIVDLPDHIEVNSGKFNPICKASGWPLPTNEEMTLVKPDGTVLHPKDFNHTDHFSVAIFTIHRILPPDSGVWVCSVNTVAGMVEKPFNISVKVLP Motif820_ems_3hM_2230_0001_0002_0001
SFEELLRELAKEVGVPPEEVEEALEILTRALGDPEAARFILLAVLLDALDDKDPRDFRKLVELTR LPLVSDATSLTIGRDFEALMNQHQDPLEVVVWKREKASKINGAYFCRTMKMRQQASFLPATLTMTVDKGDNVNISFKKVLIKEEDAVIYKNGSFIHSVPRHEVPDILEVHLPHAQPQDAGVYSARYIGGNLFTSAFTRLIV norm_norm_patc_9954946a0e56f4654b791dc7bfda0e44_0001_1_000000102_0001_52_65_H_._3f5844d6951937678fe8341c4a7d6927_0001_0001_0001_0001
DLRLDFQQMVETAREAAKRKDKDFAKTAVKFAEEIARKIGDEKLQKQVKKVKKQVDDLTS AMDLILINSLPLVSDAETSLTCIASGWRPHEPITIGRDFEALMNQHQDPLEVTQDVTREWAKKVVWKREKASKINGAYFCEGRVRGEAIRIRTMKMRQQASFLPATLTMTVDKGDNVNISFKKVLIKEEDAVIYKNGSFIHSVPRHEVPDILEVHLPHAQPQDAGVYSARYIGGNLFTSAFTRLIVRRCEAQKWGPECNHLCTACMNNGVCHEDTGECICPPGFMGRTCEKACELHTFGRTCKERCSGQEGCKSYVFCLPDPYGCSCATGWKGLQCNEACHPGFYGPDCKLRCSCNNGEMCDRFQGCLCSPGWQGLQCEREGIPRMTPKIVDLPDHIEVNSGKFNPICKASGWPLPTNEEMTLVKPDGTVLHPKDFNHTDHFSVAIFTIHRILPPDSGVWVCSVNTVAGMVEKPFNISVKVLP Motif202_ems_3hC_444_0001_0002_0001
DELKKLLETLKKLVEELKKKASPLLRRLADNLVTLAEEALKKNDERLLEMLIRALQQFVRFVM AMDLILINSLPLVSDAETSLTCIASGWRPHEPITIGRDFEALMNQHQDPLEVTQDVTREWAKKVVWKREKASKINGAYFCEGRVRGEAIRIRTMKMRQQASFLPATLTMTVDKGDNVNISFKKVLIKEEDAVIYKNGSFIHSVPRHEVPDILEVHLPHAQPQDAGVYSARYIGGNLFTSAFTRLIVRRCEAQKWGPECNHLCTACMNNGVCHEDTGECICPPGFMGRTCEKACELHTFGRTCKERCSGQEGCKSYVFCLPDPYGCSCATGWKGLQCNEACHPGFYGPDCKLRCSCNNGEMCDRFQGCLCSPGWQGLQCEREGIPRMTPKIVDLPDHIEVNSGKFNPICKASGWPLPTNEEMTLVKPDGTVLHPKDFNHTDHFSVAIFTIHRILPPDSGVWVCSVNTVAGMVEKPFNISVKVLP Motif428_ems_3hM_497_0001_0001
DEDIRELLRELLERGIPPEEVVKIVLEELKKKGIPPQEVYRIIIQAILELGDPELLRVVMRLARK LPLVSDATSLTIGRDFEALMNQHQDPLEVVVWKREKASKINGAYFCRTMKMRQQASFLPATLTMTVDKGDNVNISFKKVLIKEEDAVIYKNGSFIHSVPRHEVPDILEVHLPHAQPQDAGVYSARYIGGNLFTSAFTRLIV norm_sadl_28a7dda1a33635c05f5ab621834c8d3e_0001_000000137_0001
SRKELVRRLVEWLLKLAKKFQDPELARLAVSAAEFALRRNPTDETVRELQKKAETVRDQLKS LPLVSDATSLTIGRDFEALMNQHQDPLEVVVWKREKASKINGAYFCRTMKMRQQASFLPATLTMTVDKGDNVNISFKKVLIKEEDAVIYKNGSFIHSVPRHEVPDILEVHLPHAQPQDAGVYSARYIGGNLFTSAFTRLIV norm_mis_patc_2c346402ba99d8403d2018cc00e7448e_0001_1_000000070_0001_16_32_H_._ems_3hC_1598_0001_0001
DEEKLEEVLKVAKKYVPPEVREELERIVEEALKRGNWEEAIRLILRILLELGNPEAANRVAQLYS LPLVSDATSLTIGRDFEALMNQHQDPLEVVVWKREKASKINGAYFCRTMKMRQQASFLPATLTMTVDKGDNVNISFKKVLIKEEDAVIYKNGSFIHSVPRHEVPDILEVHLPHAQPQDAGVYSARYIGGNLFTSAFTRLIV minus6_sap_patc_64fefb46400391a414c491bf6633cb52_0001_1_000000077_0001_0001
GQELSEKAQFILQEAQSLARTPELQKTLKEIMQKVMEAEKKNDDELLKDALRLAEEVYKKVKS AMDLILINSLPLVSDAETSLTCIASGWRPHEPITIGRDFEALMNQHQDPLEVTQDVTREWAKKVVWKREKASKINGAYFCEGRVRGEAIRIRTMKMRQQASFLPATLTMTVDKGDNVNISFKKVLIKEEDAVIYKNGSFIHSVPRHEVPDILEVHLPHAQPQDAGVYSARYIGGNLFTSAFTRLIVRRCEAQKWGPECNHLCTACMNNGVCHEDTGECICPPGFMGRTCEKACELHTFGRTCKERCSGQEGCKSYVFCLPDPYGCSCATGWKGLQCNEACHPGFYGPDCKLRCSCNNGEMCDRFQGCLCSPGWQGLQCEREGIPRMTPKIVDLPDHIEVNSGKFNPICKASGWPLPTNEEMTLVKPDGTVLHPKDFNHTDHFSVAIFTIHRILPPDSGVWVCSVNTVAGMVEKPFNISVKVLP Motif278_ems_3hM_1722_0001_0002_0001
SREVEELARRLSELPPEEIERILEEIREKLGDPRQIRLVLSQLFALLRELGNPEAARLAHELFKK LPLVSDATSLTIGRDFEALMNQHQDPLEVVVWKREKASKINGAYFCRTMKMRQQASFLPATLTMTVDKGDNVNISFKKVLIKEEDAVIYKNGSFIHSVPRHEVPDILEVHLPHAQPQDAGVYSARYIGGNLFTSAFTRLIV minus6_mis_sadl_7c9c12ae4ef31379bdc81b19918901a4_0001_1_000000108_0001_0001
DEKERVEELLKKDPEKALELLLRLARELNDPRLEHYIERVLRALRNGEVSPEAVRNTLLQVLSQN AMDLILINSLPLVSDAETSLTCIASGWRPHEPITIGRDFEALMNQHQDPLEVTQDVTREWAKKVVWKREKASKINGAYFCEGRVRGEAIRIRTMKMRQQASFLPATLTMTVDKGDNVNISFKKVLIKEEDAVIYKNGSFIHSVPRHEVPDILEVHLPHAQPQDAGVYSARYIGGNLFTSAFTRLIVRRCEAQKWGPECNHLCTACMNNGVCHEDTGECICPPGFMGRTCEKACELHTFGRTCKERCSGQEGCKSYVFCLPDPYGCSCATGWKGLQCNEACHPGFYGPDCKLRCSCNNGEMCDRFQGCLCSPGWQGLQCEREGIPRMTPKIVDLPDHIEVNSGKFNPICKASGWPLPTNEEMTLVKPDGTVLHPKDFNHTDHFSVAIFTIHRILPPDSGVWVCSVNTVAGMVEKPFNISVKVLP Motif106_bcov_4helix_12917_0001_0001
NEEQKKAKKIAKELAEQAEKATDPEERQKVMRRLLELSESLQDPEARRIAEQVFAEVYKRLVR LPLVSDATSLTIGRDFEALMNQHQDPLEVVVWKREKASKINGAYFCRTMKMRQQASFLPATLTMTVDKGDNVNISFKKVLIKEEDAVIYKNGSFIHSVPRHEVPDILEVHLPHAQPQDAGVYSARYIGGNLFTSAFTRLIV sap_patc_ems_3hC_884_000000245_0001
SREHEINNRLNRLSAIVFEKGLIDSRELQEIVNKVARLLEKGDEETAEQVVRELEKRIRKES AMDLILINSLPLVSDAETSLTCIASGWRPHEPITIGRDFEALMNQHQDPLEVTQDVTREWAKKVVWKREKASKINGAYFCEGRVRGEAIRIRTMKMRQQASFLPATLTMTVDKGDNVNISFKKVLIKEEDAVIYKNGSFIHSVPRHEVPDILEVHLPHAQPQDAGVYSARYIGGNLFTSAFTRLIVRRCEAQKWGPECNHLCTACMNNGVCHEDTGECICPPGFMGRTCEKACELHTFGRTCKERCSGQEGCKSYVFCLPDPYGCSCATGWKGLQCNEACHPGFYGPDCKLRCSCNNGEMCDRFQGCLCSPGWQGLQCEREGIPRMTPKIVDLPDHIEVNSGKFNPICKASGWPLPTNEEMTLVKPDGTVLHPKDFNHTDHFSVAIFTIHRILPPDSGVWVCSVNTVAGMVEKPFNISVKVLP Motif816_HHH_eva_0358_0001_0001
DEEYRKLVEEVEELVKEAKEKNDKEIAREAIQLAAHLLAHVDDPEVQETLRKLQQLANEIWLK LPLVSDATSLTIGRDFEALMNQHQDPLEVVVWKREKASKINGAYFCRTMKMRQQASFLPATLTMTVDKGDNVNISFKKVLIKEEDAVIYKNGSFIHSVPRHEVPDILEVHLPHAQPQDAGVYSARYIGGNLFTSAFTRLIV minus6_sap_mis_sadl_HHH_eva_0065_000000153_0001_45_64_H_._ems_3hM_2462_0001_0001_0001_0001
SIRELEKRVTEALKRGDEEELKRIKEEAQRRGDKVVVSFVESVIRILREH LPLVSDATSLTIGRDFEALMNQHQDPLEVVVWKREKASKINGAYFCRTMKMRQQASFLPATLTMTVDKGDNVNISFKKVLIKEEDAVIYKNGSFIHSVPRHEVPDILEVHLPHAQPQDAGVYSARYIGGNLFTSAFTRLIV mis_sadl_HHH_eva_0607_000000102_0001
DEEIEELLRIAEELGDKWLVRAIRILLRELKEGLIPPEEVLRMILQQAKSLGNPEVEELVRKLLK LPLVSDATSLTIGRDFEALMNQHQDPLEVVVWKREKASKINGAYFCRTMKMRQQASFLPATLTMTVDKGDNVNISFKKVLIKEEDAVIYKNGSFIHSVPRHEVPDILEVHLPHAQPQDAGVYSARYIGGNLFTSAFTRLIV mis_patc_0747388746a55ac07d1e89ee11861e50_0001_000000078_0001
DMEEMLRELERILRKLGDKEVLEVLRKLLKRLKKGDPEAKMLLWQLIQLAKTDPRLIMLQLRYIR AMDLILINSLPLVSDAETSLTCIASGWRPHEPITIGRDFEALMNQHQDPLEVTQDVTREWAKKVVWKREKASKINGAYFCEGRVRGEAIRIRTMKMRQQASFLPATLTMTVDKGDNVNISFKKVLIKEEDAVIYKNGSFIHSVPRHEVPDILEVHLPHAQPQDAGVYSARYIGGNLFTSAFTRLIVRRCEAQKWGPECNHLCTACMNNGVCHEDTGECICPPGFMGRTCEKACELHTFGRTCKERCSGQEGCKSYVFCLPDPYGCSCATGWKGLQCNEACHPGFYGPDCKLRCSCNNGEMCDRFQGCLCSPGWQGLQCEREGIPRMTPKIVDLPDHIEVNSGKFNPICKASGWPLPTNEEMTLVKPDGTVLHPKDFNHTDHFSVAIFTIHRILPPDSGVWVCSVNTVAGMVEKPFNISVKVLP PLUS5_Motif086_bcov_4helix_02784_0001_0001_0001
NEEQKKAKKIAKELAELAVKITDPQEAIRVAQLLLKLLRKLQDPKAKRIAAEVAQKVADRLVK LPLVSDATSLTIGRDFEALMNQHQDPLEVVVWKREKASKINGAYFCRTMKMRQQASFLPATLTMTVDKGDNVNISFKKVLIKEEDAVIYKNGSFIHSVPRHEVPDILEVHLPHAQPQDAGVYSARYIGGNLFTSAFTRLIV plus6_norm_norm_patc_ems_p1-15H-GBL-16H-GABBL-15H_0007_0001_0001_0001_000000161_0001_39_54_H_._ems_3hC_884_0001_0003_0001_0001
SEEKSLESVLRALEAGNVEAAETVLRVILEILERLGDPRVEEFEKLLELLKRDEEEAEELVRRLR LPLVSDATSLTIGRDFEALMNQHQDPLEVVVWKREKASKINGAYFCRTMKMRQQASFLPATLTMTVDKGDNVNISFKKVLIKEEDAVIYKNGSFIHSVPRHEVPDILEVHLPHAQPQDAGVYSARYIGGNLFTSAFTRLIV minus6_mis_patc_eac4c1c76330803482ec69faa85739af_0001_000000195_0001_0001
TEEEIKKLAKLLGIPPEELEEFKKVARRVSGNPEQAKRLLLDALRLAVEKNDPRIFEITLRDAKR LPLVSDATSLTIGRDFEALMNQHQDPLEVVVWKREKASKINGAYFCRTMKMRQQASFLPATLTMTVDKGDNVNISFKKVLIKEEDAVIYKNGSFIHSVPRHEVPDILEVHLPHAQPQDAGVYSARYIGGNLFTSAFTRLIV zero_sap_mis_sadl_bbabade197219bcdf5fe133f44aab270_0001_000000011_0001_17_31_H_._77bd590ed5d37effd7ce5f2f52e6dcee_0001_0001_0001_0001
DLKDIAKLLEHYAKKLGDEKIKKLVKKIKKAIKKGDEETAFKLINKALQLQL AMDLILINSLPLVSDAETSLTCIASGWRPHEPITIGRDFEALMNQHQDPLEVTQDVTREWAKKVVWKREKASKINGAYFCEGRVRGEAIRIRTMKMRQQASFLPATLTMTVDKGDNVNISFKKVLIKEEDAVIYKNGSFIHSVPRHEVPDILEVHLPHAQPQDAGVYSARYIGGNLFTSAFTRLIVRRCEAQKWGPECNHLCTACMNNGVCHEDTGECICPPGFMGRTCEKACELHTFGRTCKERCSGQEGCKSYVFCLPDPYGCSCATGWKGLQCNEACHPGFYGPDCKLRCSCNNGEMCDRFQGCLCSPGWQGLQCEREGIPRMTPKIVDLPDHIEVNSGKFNPICKASGWPLPTNEEMTLVKPDGTVLHPKDFNHTDHFSVAIFTIHRILPPDSGVWVCSVNTVAGMVEKPFNISVKVLP Motif012_HHH_eva_0524_0002_0001
DEEVKELIEEIRELLRILLELHDPEASARISLLLDRVEIALRLNDEEAVKKAVEEAREIARSVI LPLVSDATSLTIGRDFEALMNQHQDPLEVVVWKREKASKINGAYFCRTMKMRQQASFLPATLTMTVDKGDNVNISFKKVLIKEEDAVIYKNGSFIHSVPRHEVPDILEVHLPHAQPQDAGVYSARYIGGNLFTSAFTRLIV minus6_sap_norm_patc_c7d4e63d17ea1d58b78ebf7070539c8f_0001_1_000000079_0001_16_31_H_._ems_3hM_235_0001_0003_0001_0001
TEEEIKRLSKLANVDPRAAMTALQMLLTLRLQGIDPKEVLEIVLRYLRRLGNPVRRAIEWLLKKT AMDLILINSLPLVSDAETSLTCIASGWRPHEPITIGRDFEALMNQHQDPLEVTQDVTREWAKKVVWKREKASKINGAYFCEGRVRGEAIRIRTMKMRQQASFLPATLTMTVDKGDNVNISFKKVLIKEEDAVIYKNGSFIHSVPRHEVPDILEVHLPHAQPQDAGVYSARYIGGNLFTSAFTRLIVRRCEAQKWGPECNHLCTACMNNGVCHEDTGECICPPGFMGRTCEKACELHTFGRTCKERCSGQEGCKSYVFCLPDPYGCSCATGWKGLQCNEACHPGFYGPDCKLRCSCNNGEMCDRFQGCLCSPGWQGLQCEREGIPRMTPKIVDLPDHIEVNSGKFNPICKASGWPLPTNEEMTLVKPDGTVLHPKDFNHTDHFSVAIFTIHRILPPDSGVWVCSVNTVAGMVEKPFNISVKVLP PLUS5_Motif339_bcov_4helix_11669_0001_0001_0001_0002
SRLEEILMLLVRLGNREIAEFLARLIAAVALGEIPPEEALELVEELAERLGDPEVTRVIREVLEK LPLVSDATSLTIGRDFEALMNQHQDPLEVVVWKREKASKINGAYFCRTMKMRQQASFLPATLTMTVDKGDNVNISFKKVLIKEEDAVIYKNGSFIHSVPRHEVPDILEVHLPHAQPQDAGVYSARYIGGNLFTSAFTRLIV minus6_mis_sadl_bf00e57ebfc9273397624095c19d4471_0001_1_000000111_0001_0001
DEEENLRDIWRQLKMDADRVEDPEARRELKELLEELKEAIEKNDQETVEKAIKLVMKVLSRVF AMDLILINSLPLVSDAETSLTCIASGWRPHEPITIGRDFEALMNQHQDPLEVTQDVTREWAKKVVWKREKASKINGAYFCEGRVRGEAIRIRTMKMRQQASFLPATLTMTVDKGDNVNISFKKVLIKEEDAVIYKNGSFIHSVPRHEVPDILEVHLPHAQPQDAGVYSARYIGGNLFTSAFTRLIVRRCEAQKWGPECNHLCTACMNNGVCHEDTGECICPPGFMGRTCEKACELHTFGRTCKERCSGQEGCKSYVFCLPDPYGCSCATGWKGLQCNEACHPGFYGPDCKLRCSCNNGEMCDRFQGCLCSPGWQGLQCEREGIPRMTPKIVDLPDHIEVNSGKFNPICKASGWPLPTNEEMTLVKPDGTVLHPKDFNHTDHFSVAIFTIHRILPPDSGVWVCSVNTVAGMVEKPFNISVKVLP MINUS5_Motif688_ems_3hM_1371_0001_0001_0002
SEEVQELAARIVQLVSDLNTKELKEIAERLLKKVTKVAQNLNDPQAQALVRQAERAVRFLTS AMDLILINSLPLVSDAETSLTCIASGWRPHEPITIGRDFEALMNQHQDPLEVTQDVTREWAKKVVWKREKASKINGAYFCEGRVRGEAIRIRTMKMRQQASFLPATLTMTVDKGDNVNISFKKVLIKEEDAVIYKNGSFIHSVPRHEVPDILEVHLPHAQPQDAGVYSARYIGGNLFTSAFTRLIVRRCEAQKWGPECNHLCTACMNNGVCHEDTGECICPPGFMGRTCEKACELHTFGRTCKERCSGQEGCKSYVFCLPDPYGCSCATGWKGLQCNEACHPGFYGPDCKLRCSCNNGEMCDRFQGCLCSPGWQGLQCEREGIPRMTPKIVDLPDHIEVNSGKFNPICKASGWPLPTNEEMTLVKPDGTVLHPKDFNHTDHFSVAIFTIHRILPPDSGVWVCSVNTVAGMVEKPFNISVKVLP Motif820_ems_3hM_2003_0001_0001
DVDEVAEVLMKVAMEAKKKNDPEGKKQLDKLAEEWKRSAQTEKEKRLIELILRQAQDTLG AMDLILINSLPLVSDAETSLTCIASGWRPHEPITIGRDFEALMNQHQDPLEVTQDVTREWAKKVVWKREKASKINGAYFCEGRVRGEAIRIRTMKMRQQASFLPATLTMTVDKGDNVNISFKKVLIKEEDAVIYKNGSFIHSVPRHEVPDILEVHLPHAQPQDAGVYSARYIGGNLFTSAFTRLIVRRCEAQKWGPECNHLCTACMNNGVCHEDTGECICPPGFMGRTCEKACELHTFGRTCKERCSGQEGCKSYVFCLPDPYGCSCATGWKGLQCNEACHPGFYGPDCKLRCSCNNGEMCDRFQGCLCSPGWQGLQCEREGIPRMTPKIVDLPDHIEVNSGKFNPICKASGWPLPTNEEMTLVKPDGTVLHPKDFNHTDHFSVAIFTIHRILPPDSGVWVCSVNTVAGMVEKPFNISVKVLP Motif043_ems_3hC_800_0002_0001_0001_0001
DIEEAIKRVMRRAPPRQVKRMLRAYYETAVQANDPEMRKEIERVIRELSKTDPAAREVLKFVEER LPLVSDATSLTIGRDFEALMNQHQDPLEVVVWKREKASKINGAYFCRTMKMRQQASFLPATLTMTVDKGDNVNISFKKVLIKEEDAVIYKNGSFIHSVPRHEVPDILEVHLPHAQPQDAGVYSARYIGGNLFTSAFTRLIV sap_norm_sadl_0cf7b0219da64f582513294f4d23518d_0001_1_000000087_0001_34_48_H_._68b92f2736be6e3750c3769b873b4df7_0001_0001_0001_0001
DWEEQLEELIRRGDVRRAISVAAQLAVELNDPRLLELVAAAARLAAEGDPDKAREVLKEFLERVR LPLVSDATSLTIGRDFEALMNQHQDPLEVVVWKREKASKINGAYFCRTMKMRQQASFLPATLTMTVDKGDNVNISFKKVLIKEEDAVIYKNGSFIHSVPRHEVPDILEVHLPHAQPQDAGVYSARYIGGNLFTSAFTRLIV sap_sadl_e606e74b4d5b33dbeb5fbe59cc396c6d_0001_1_000000015_0001
PDEELKRYSEEIKKWAKTYSEEHATRFVHFNIEWAESLGDKRLVDLLRKLLEIAQRLVR AMDLILINSLPLVSDAETSLTCIASGWRPHEPITIGRDFEALMNQHQDPLEVTQDVTREWAKKVVWKREKASKINGAYFCEGRVRGEAIRIRTMKMRQQASFLPATLTMTVDKGDNVNISFKKVLIKEEDAVIYKNGSFIHSVPRHEVPDILEVHLPHAQPQDAGVYSARYIGGNLFTSAFTRLIVRRCEAQKWGPECNHLCTACMNNGVCHEDTGECICPPGFMGRTCEKACELHTFGRTCKERCSGQEGCKSYVFCLPDPYGCSCATGWKGLQCNEACHPGFYGPDCKLRCSCNNGEMCDRFQGCLCSPGWQGLQCEREGIPRMTPKIVDLPDHIEVNSGKFNPICKASGWPLPTNEEMTLVKPDGTVLHPKDFNHTDHFSVAIFTIHRILPPDSGVWVCSVNTVAGMVEKPFNISVKVLP Motif224_ems_3hM_2340_0001_0001
DLSQKVFEILTQLLFEAFKNNNPEAQKIVQHALQMASQAAERNDEETLEKVLKWAQKEFNKS AMDLILINSLPLVSDAETSLTCIASGWRPHEPITIGRDFEALMNQHQDPLEVTQDVTREWAKKVVWKREKASKINGAYFCEGRVRGEAIRIRTMKMRQQASFLPATLTMTVDKGDNVNISFKKVLIKEEDAVIYKNGSFIHSVPRHEVPDILEVHLPHAQPQDAGVYSARYIGGNLFTSAFTRLIVRRCEAQKWGPECNHLCTACMNNGVCHEDTGECICPPGFMGRTCEKACELHTFGRTCKERCSGQEGCKSYVFCLPDPYGCSCATGWKGLQCNEACHPGFYGPDCKLRCSCNNGEMCDRFQGCLCSPGWQGLQCEREGIPRMTPKIVDLPDHIEVNSGKFNPICKASGWPLPTNEEMTLVKPDGTVLHPKDFNHTDHFSVAIFTIHRILPPDSGVWVCSVNTVAGMVEKPFNISVKVLP Motif051_ems_3hM_1311_0001_0001
PRELLQRAWKILAKAMTEAAENPEIQKIIRELARKLIKAWASNDEEELKKVVEEVEKTIRELLS LPLVSDATSLTIGRDFEALMNQHQDPLEVVVWKREKASKINGAYFCRTMKMRQQASFLPATLTMTVDKGDNVNISFKKVLIKEEDAVIYKNGSFIHSVPRHEVPDILEVHLPHAQPQDAGVYSARYIGGNLFTSAFTRLIV minus6_sap_patc_ems_3hM_2358_000000082_0001_0001
DLEEAQRLAAKLGNKELFELLQRVQLLELSGDPDKAKEVLKEVLKIVRELGDPDIERLVEKLIRE AMDLILINSLPLVSDAETSLTCIASGWRPHEPITIGRDFEALMNQHQDPLEVTQDVTREWAKKVVWKREKASKINGAYFCEGRVRGEAIRIRTMKMRQQASFLPATLTMTVDKGDNVNISFKKVLIKEEDAVIYKNGSFIHSVPRHEVPDILEVHLPHAQPQDAGVYSARYIGGNLFTSAFTRLIVRRCEAQKWGPECNHLCTACMNNGVCHEDTGECICPPGFMGRTCEKACELHTFGRTCKERCSGQEGCKSYVFCLPDPYGCSCATGWKGLQCNEACHPGFYGPDCKLRCSCNNGEMCDRFQGCLCSPGWQGLQCEREGIPRMTPKIVDLPDHIEVNSGKFNPICKASGWPLPTNEEMTLVKPDGTVLHPKDFNHTDHFSVAIFTIHRILPPDSGVWVCSVNTVAGMVEKPFNISVKVLP Motif127_bcov_4helix_12231_0001_0001
NEELVEELVKKLGLSPLVERFLRFVAELLKRNPELARKEVEALIRDLEDNGDPDTAEAFRLLLER AMDLILINSLPLVSDAETSLTCIASGWRPHEPITIGRDFEALMNQHQDPLEVTQDVTREWAKKVVWKREKASKINGAYFCEGRVRGEAIRIRTMKMRQQASFLPATLTMTVDKGDNVNISFKKVLIKEEDAVIYKNGSFIHSVPRHEVPDILEVHLPHAQPQDAGVYSARYIGGNLFTSAFTRLIVRRCEAQKWGPECNHLCTACMNNGVCHEDTGECICPPGFMGRTCEKACELHTFGRTCKERCSGQEGCKSYVFCLPDPYGCSCATGWKGLQCNEACHPGFYGPDCKLRCSCNNGEMCDRFQGCLCSPGWQGLQCEREGIPRMTPKIVDLPDHIEVNSGKFNPICKASGWPLPTNEEMTLVKPDGTVLHPKDFNHTDHFSVAIFTIHRILPPDSGVWVCSVNTVAGMVEKPFNISVKVLP Motif686_bcov_4helix_10857_0001_0001
DPEELVEEALKLIRIALKLGLISSREAIRLVIELDHLFARGDEEQIRKIYEELRERIERYL LPLVSDATSLTIGRDFEALMNQHQDPLEVVVWKREKASKINGAYFCRTMKMRQQASFLPATLTMTVDKGDNVNISFKKVLIKEEDAVIYKNGSFIHSVPRHEVPDILEVHLPHAQPQDAGVYSARYIGGNLFTSAFTRLIV minus6_norm_mis_sadl_15b3b5b7b23e1cb32ac7084deff429be_0001_1_000000221_0001_35_51_H_._HHH_eva_0286_0001_0001_0001_0001
PVEDLLKTARKLLEEARKKNDEETYTIVEAAYHAAERAKRIPDEKDRRQLTQVVEFLIRMT AMDLILINSLPLVSDAETSLTCIASGWRPHEPITIGRDFEALMNQHQDPLEVTQDVTREWAKKVVWKREKASKINGAYFCEGRVRGEAIRIRTMKMRQQASFLPATLTMTVDKGDNVNISFKKVLIKEEDAVIYKNGSFIHSVPRHEVPDILEVHLPHAQPQDAGVYSARYIGGNLFTSAFTRLIVRRCEAQKWGPECNHLCTACMNNGVCHEDTGECICPPGFMGRTCEKACELHTFGRTCKERCSGQEGCKSYVFCLPDPYGCSCATGWKGLQCNEACHPGFYGPDCKLRCSCNNGEMCDRFQGCLCSPGWQGLQCEREGIPRMTPKIVDLPDHIEVNSGKFNPICKASGWPLPTNEEMTLVKPDGTVLHPKDFNHTDHFSVAIFTIHRILPPDSGVWVCSVNTVAGMVEKPFNISVKVLP Motif701_ems_3hM_1804_0001_0001_0001
DEYRKLYELLMQLWHEGKISEDLIREAMKWIIAVKQGKIDPRQAEQNIRELSKKYL AMDLILINSLPLVSDAETSLTCIASGWRPHEPITIGRDFEALMNQHQDPLEVTQDVTREWAKKVVWKREKASKINGAYFCEGRVRGEAIRIRTMKMRQQASFLPATLTMTVDKGDNVNISFKKVLIKEEDAVIYKNGSFIHSVPRHEVPDILEVHLPHAQPQDAGVYSARYIGGNLFTSAFTRLIVRRCEAQKWGPECNHLCTACMNNGVCHEDTGECICPPGFMGRTCEKACELHTFGRTCKERCSGQEGCKSYVFCLPDPYGCSCATGWKGLQCNEACHPGFYGPDCKLRCSCNNGEMCDRFQGCLCSPGWQGLQCEREGIPRMTPKIVDLPDHIEVNSGKFNPICKASGWPLPTNEEMTLVKPDGTVLHPKDFNHTDHFSVAIFTIHRILPPDSGVWVCSVNTVAGMVEKPFNISVKVLP Motif267_HHH_eva_0670_0001_0001
SLEELARLVAQIAQVAAEQGDKELLKLLREAIRLLQKLLKGKLSKEERKRAEKRIREIYKIVV LPLVSDATSLTIGRDFEALMNQHQDPLEVVVWKREKASKINGAYFCRTMKMRQQASFLPATLTMTVDKGDNVNISFKKVLIKEEDAVIYKNGSFIHSVPRHEVPDILEVHLPHAQPQDAGVYSARYIGGNLFTSAFTRLIV plus6_norm_mis_sadl_198e455824fd4c53576aed8c1d224168_0001_1_000000237_0001_18_33_H_._HHH_eva_0327_0001_0001_0001
PEEEELLKLLRELGNSSAVRAFELLLRLLKEGDPRAVRLIAHQVVISLRFLGDPEAARLVELILP AMDLILINSLPLVSDAETSLTCIASGWRPHEPITIGRDFEALMNQHQDPLEVTQDVTREWAKKVVWKREKASKINGAYFCEGRVRGEAIRIRTMKMRQQASFLPATLTMTVDKGDNVNISFKKVLIKEEDAVIYKNGSFIHSVPRHEVPDILEVHLPHAQPQDAGVYSARYIGGNLFTSAFTRLIVRRCEAQKWGPECNHLCTACMNNGVCHEDTGECICPPGFMGRTCEKACELHTFGRTCKERCSGQEGCKSYVFCLPDPYGCSCATGWKGLQCNEACHPGFYGPDCKLRCSCNNGEMCDRFQGCLCSPGWQGLQCEREGIPRMTPKIVDLPDHIEVNSGKFNPICKASGWPLPTNEEMTLVKPDGTVLHPKDFNHTDHFSVAIFTIHRILPPDSGVWVCSVNTVAGMVEKPFNISVKVLP Motif119_bcov_4helix_09236_0001_0001
DAREVVEHLSELLREAMEKNDRDLADKIYKEAEEISKRVRDPQIQQEVHLVQKLAEEIKKT AMDLILINSLPLVSDAETSLTCIASGWRPHEPITIGRDFEALMNQHQDPLEVTQDVTREWAKKVVWKREKASKINGAYFCEGRVRGEAIRIRTMKMRQQASFLPATLTMTVDKGDNVNISFKKVLIKEEDAVIYKNGSFIHSVPRHEVPDILEVHLPHAQPQDAGVYSARYIGGNLFTSAFTRLIVRRCEAQKWGPECNHLCTACMNNGVCHEDTGECICPPGFMGRTCEKACELHTFGRTCKERCSGQEGCKSYVFCLPDPYGCSCATGWKGLQCNEACHPGFYGPDCKLRCSCNNGEMCDRFQGCLCSPGWQGLQCEREGIPRMTPKIVDLPDHIEVNSGKFNPICKASGWPLPTNEEMTLVKPDGTVLHPKDFNHTDHFSVAIFTIHRILPPDSGVWVCSVNTVAGMVEKPFNISVKVLP Motif196_ems_3hM_1813_0001_0001
NEATQEVLELYRALAEALKNNDEETIREVTESVREIKKEYSSDPEVRAAARAVESLYETEKK LPLVSDATSLTIGRDFEALMNQHQDPLEVVVWKREKASKINGAYFCRTMKMRQQASFLPATLTMTVDKGDNVNISFKKVLIKEEDAVIYKNGSFIHSVPRHEVPDILEVHLPHAQPQDAGVYSARYIGGNLFTSAFTRLIV minus6_mis_patc_ems_3hM_2323_000000045_0001_0001
SLKEELRRLLEELGVPPQFIKMAIIYLRHLTEDLGDPKEALELLEEYLEKLGNPEVAEAVRLLLR LPLVSDATSLTIGRDFEALMNQHQDPLEVVVWKREKASKINGAYFCRTMKMRQQASFLPATLTMTVDKGDNVNISFKKVLIKEEDAVIYKNGSFIHSVPRHEVPDILEVHLPHAQPQDAGVYSARYIGGNLFTSAFTRLIV minus6_norm_norm_sadl_0cf7b0219da64f582513294f4d23518d_0001_1_000000087_0001_34_48_H_._170279623b3219226b9a8ffbe09ff086_0001_1_0001_0001_0001
DDSRLAHKIVKVTHEVYRKARTEEARKQVFEINIRALEAVQNNDPKKVDELLNKAKRLLKED AMDLILINSLPLVSDAETSLTCIASGWRPHEPITIGRDFEALMNQHQDPLEVTQDVTREWAKKVVWKREKASKINGAYFCEGRVRGEAIRIRTMKMRQQASFLPATLTMTVDKGDNVNISFKKVLIKEEDAVIYKNGSFIHSVPRHEVPDILEVHLPHAQPQDAGVYSARYIGGNLFTSAFTRLIVRRCEAQKWGPECNHLCTACMNNGVCHEDTGECICPPGFMGRTCEKACELHTFGRTCKERCSGQEGCKSYVFCLPDPYGCSCATGWKGLQCNEACHPGFYGPDCKLRCSCNNGEMCDRFQGCLCSPGWQGLQCEREGIPRMTPKIVDLPDHIEVNSGKFNPICKASGWPLPTNEEMTLVKPDGTVLHPKDFNHTDHFSVAIFTIHRILPPDSGVWVCSVNTVAGMVEKPFNISVKVLP Motif458_ems_3hM_1466_0001_0001
NPFQLLAEVLQEAVERIESIPDEEEQKEVVKEATELLRRIAKDEEEKRFAEQASKYLERLS LPLVSDATSLTIGRDFEALMNQHQDPLEVVVWKREKASKINGAYFCRTMKMRQQASFLPATLTMTVDKGDNVNISFKKVLIKEEDAVIYKNGSFIHSVPRHEVPDILEVHLPHAQPQDAGVYSARYIGGNLFTSAFTRLIV minus6_norm_mis_patc_HHH_eva_0455_000000006_0001_34_48_H_._ems_3hM_482_0001_0001_0001
SETSEVSIEVANKLAEAAKNKDEDTFRSISETAKKIAKDLNDEKLLRLIKNIIRQAENAM AMDLILINSLPLVSDAETSLTCIASGWRPHEPITIGRDFEALMNQHQDPLEVTQDVTREWAKKVVWKREKASKINGAYFCEGRVRGEAIRIRTMKMRQQASFLPATLTMTVDKGDNVNISFKKVLIKEEDAVIYKNGSFIHSVPRHEVPDILEVHLPHAQPQDAGVYSARYIGGNLFTSAFTRLIVRRCEAQKWGPECNHLCTACMNNGVCHEDTGECICPPGFMGRTCEKACELHTFGRTCKERCSGQEGCKSYVFCLPDPYGCSCATGWKGLQCNEACHPGFYGPDCKLRCSCNNGEMCDRFQGCLCSPGWQGLQCEREGIPRMTPKIVDLPDHIEVNSGKFNPICKASGWPLPTNEEMTLVKPDGTVLHPKDFNHTDHFSVAIFTIHRILPPDSGVWVCSVNTVAGMVEKPFNISVKVLP Motif599_ems_3hM_3553_0001_0001
SDEEVERLTKEAEKLVREIGDREVLMEVLQLWLTIHSAKERNDPRMFEIARELLEEIVRKARE AMDLILINSLPLVSDAETSLTCIASGWRPHEPITIGRDFEALMNQHQDPLEVTQDVTREWAKKVVWKREKASKINGAYFCEGRVRGEAIRIRTMKMRQQASFLPATLTMTVDKGDNVNISFKKVLIKEEDAVIYKNGSFIHSVPRHEVPDILEVHLPHAQPQDAGVYSARYIGGNLFTSAFTRLIVRRCEAQKWGPECNHLCTACMNNGVCHEDTGECICPPGFMGRTCEKACELHTFGRTCKERCSGQEGCKSYVFCLPDPYGCSCATGWKGLQCNEACHPGFYGPDCKLRCSCNNGEMCDRFQGCLCSPGWQGLQCEREGIPRMTPKIVDLPDHIEVNSGKFNPICKASGWPLPTNEEMTLVKPDGTVLHPKDFNHTDHFSVAIFTIHRILPPDSGVWVCSVNTVAGMVEKPFNISVKVLP MINUS5_Motif088_ems_3hM_288_0001_0001_0001
SEVEKLIRRAIELLHLLLELGLISVQEASEIVAELTQLLNKGDKKRVREIYERLRKLVEKG LPLVSDATSLTIGRDFEALMNQHQDPLEVVVWKREKASKINGAYFCRTMKMRQQASFLPATLTMTVDKGDNVNISFKKVLIKEEDAVIYKNGSFIHSVPRHEVPDILEVHLPHAQPQDAGVYSARYIGGNLFTSAFTRLIV plus6_norm_sadl_HHH_eva_0354_000000039_0001_0001
KEEEIRKLLEELLRKLPDPKERNLVKLALDLLKKQPPEEVVEIIKLLAKHLGNEHVAEIIEEILR LPLVSDATSLTIGRDFEALMNQHQDPLEVVVWKREKASKINGAYFCRTMKMRQQASFLPATLTMTVDKGDNVNISFKKVLIKEEDAVIYKNGSFIHSVPRHEVPDILEVHLPHAQPQDAGVYSARYIGGNLFTSAFTRLIV norm_sadl_6712e0cb19eae66f1c2746c46019ff29_0001_000000178_0001
SVRELIRELLKKLGVPPEEIEKLEKEAEEIAGGNPREVLLLLLLLIFELDPRLLHELIKLTRLLI LPLVSDATSLTIGRDFEALMNQHQDPLEVVVWKREKASKINGAYFCRTMKMRQQASFLPATLTMTVDKGDNVNISFKKVLIKEEDAVIYKNGSFIHSVPRHEVPDILEVHLPHAQPQDAGVYSARYIGGNLFTSAFTRLIV norm_sadl_6bb093d23f5042b6c551c363657da53b_0001_1_000000087_0001
DTEELSEELAKLANVPPIAADLALTLARALRQGTLTPKLREFIEELIEELVGDPELAELVIELAK LPLVSDATSLTIGRDFEALMNQHQDPLEVVVWKREKASKINGAYFCRTMKMRQQASFLPATLTMTVDKGDNVNISFKKVLIKEEDAVIYKNGSFIHSVPRHEVPDILEVHLPHAQPQDAGVYSARYIGGNLFTSAFTRLIV minus9_norm_norm_patc_6ec3e94b46d95805cdcdc10c0c108f03_0001_000000047_0001_15_32_H_._40249e27b299228f449526ddea6eb102_0001_1_0001_0001_0001
SVEELLEELIKLVPDPLVRQTLRAILQALRQGIAPPEEIARILESLLRILGDPLLKEILEKLREK LPLVSDATSLTIGRDFEALMNQHQDPLEVVVWKREKASKINGAYFCRTMKMRQQASFLPATLTMTVDKGDNVNISFKKVLIKEEDAVIYKNGSFIHSVPRHEVPDILEVHLPHAQPQDAGVYSARYIGGNLFTSAFTRLIV norm_norm_sadl_368059495079542d9fc4732ae5b5c1a4_0001_000000049_0001_49_65_H_._8b54963bbb3d901aae4f98ebd2f6b3ac_0001_1_0001_0001_0001
DLSEVETILRKIEEIARKQGNEQVVLTVKQLLDALEEAKRKNDEELEKNVLKVAQFLLKHVES AMDLILINSLPLVSDAETSLTCIASGWRPHEPITIGRDFEALMNQHQDPLEVTQDVTREWAKKVVWKREKASKINGAYFCEGRVRGEAIRIRTMKMRQQASFLPATLTMTVDKGDNVNISFKKVLIKEEDAVIYKNGSFIHSVPRHEVPDILEVHLPHAQPQDAGVYSARYIGGNLFTSAFTRLIVRRCEAQKWGPECNHLCTACMNNGVCHEDTGECICPPGFMGRTCEKACELHTFGRTCKERCSGQEGCKSYVFCLPDPYGCSCATGWKGLQCNEACHPGFYGPDCKLRCSCNNGEMCDRFQGCLCSPGWQGLQCEREGIPRMTPKIVDLPDHIEVNSGKFNPICKASGWPLPTNEEMTLVKPDGTVLHPKDFNHTDHFSVAIFTIHRILPPDSGVWVCSVNTVAGMVEKPFNISVKVLP Motif096_ems_3hM_1194_0001_0001
SREEILERVKELVERGNPEEALKLLEELAKLLGDPTLEMNVRQLKRMLKKNPEEVKKAIKFMVEE AMDLILINSLPLVSDAETSLTCIASGWRPHEPITIGRDFEALMNQHQDPLEVTQDVTREWAKKVVWKREKASKINGAYFCEGRVRGEAIRIRTMKMRQQASFLPATLTMTVDKGDNVNISFKKVLIKEEDAVIYKNGSFIHSVPRHEVPDILEVHLPHAQPQDAGVYSARYIGGNLFTSAFTRLIVRRCEAQKWGPECNHLCTACMNNGVCHEDTGECICPPGFMGRTCEKACELHTFGRTCKERCSGQEGCKSYVFCLPDPYGCSCATGWKGLQCNEACHPGFYGPDCKLRCSCNNGEMCDRFQGCLCSPGWQGLQCEREGIPRMTPKIVDLPDHIEVNSGKFNPICKASGWPLPTNEEMTLVKPDGTVLHPKDFNHTDHFSVAIFTIHRILPPDSGVWVCSVNTVAGMVEKPFNISVKVLP Motif409_bcov_4helix_09443_0001_0001
DDHSYFRKVSDTLMKLWLKAKDPEAAKKIEKLAREAQKAVSNGDKDKVETLVSLAKELADKAAS AMDLILINSLPLVSDAETSLTCIASGWRPHEPITIGRDFEALMNQHQDPLEVTQDVTREWAKKVVWKREKASKINGAYFCEGRVRGEAIRIRTMKMRQQASFLPATLTMTVDKGDNVNISFKKVLIKEEDAVIYKNGSFIHSVPRHEVPDILEVHLPHAQPQDAGVYSARYIGGNLFTSAFTRLIVRRCEAQKWGPECNHLCTACMNNGVCHEDTGECICPPGFMGRTCEKACELHTFGRTCKERCSGQEGCKSYVFCLPDPYGCSCATGWKGLQCNEACHPGFYGPDCKLRCSCNNGEMCDRFQGCLCSPGWQGLQCEREGIPRMTPKIVDLPDHIEVNSGKFNPICKASGWPLPTNEEMTLVKPDGTVLHPKDFNHTDHFSVAIFTIHRILPPDSGVWVCSVNTVAGMVEKPFNISVKVLP ems_3hC_1684_0002_000000046_0001_0001
PWEQFIRHIIELYKRDPETAKKQLRLALRALGDPEERKRFAELVKELARELGNPELEEIIEELLK LPLVSDATSLTIGRDFEALMNQHQDPLEVVVWKREKASKINGAYFCRTMKMRQQASFLPATLTMTVDKGDNVNISFKKVLIKEEDAVIYKNGSFIHSVPRHEVPDILEVHLPHAQPQDAGVYSARYIGGNLFTSAFTRLIV sap_sadl_683f96124395379fc2aa0a0d10789991_0001_000000221_0001
DEEELRELAERIGVPPEEIEKVLRELSKFLEIPPEEAKHYLEAFLKDALELNDPESAKDALELLK LPLVSDATSLTIGRDFEALMNQHQDPLEVVVWKREKASKINGAYFCRTMKMRQQASFLPATLTMTVDKGDNVNISFKKVLIKEEDAVIYKNGSFIHSVPRHEVPDILEVHLPHAQPQDAGVYSARYIGGNLFTSAFTRLIV norm_norm_patc_00b619cf849f74cec39b9f35bcb7e89c_0001_000000119_0001_35_49_H_._ece445a79cb82f600cf7eed64818bb80_0001_0001_0001_0001
RPEEVKRRIEKIRELVEKGKIDPKEVLQLLSQALRLAREVGDPELQKKVQHLFDLVQRLLLK AMDLILINSLPLVSDAETSLTCIASGWRPHEPITIGRDFEALMNQHQDPLEVTQDVTREWAKKVVWKREKASKINGAYFCEGRVRGEAIRIRTMKMRQQASFLPATLTMTVDKGDNVNISFKKVLIKEEDAVIYKNGSFIHSVPRHEVPDILEVHLPHAQPQDAGVYSARYIGGNLFTSAFTRLIVRRCEAQKWGPECNHLCTACMNNGVCHEDTGECICPPGFMGRTCEKACELHTFGRTCKERCSGQEGCKSYVFCLPDPYGCSCATGWKGLQCNEACHPGFYGPDCKLRCSCNNGEMCDRFQGCLCSPGWQGLQCEREGIPRMTPKIVDLPDHIEVNSGKFNPICKASGWPLPTNEEMTLVKPDGTVLHPKDFNHTDHFSVAIFTIHRILPPDSGVWVCSVNTVAGMVEKPFNISVKVLP Motif217_HHH_eva_0148_0001_0001
PEEFVREALRRLIPDPRLQKIVEEALELAKRLGIDPFEVLQILDFLLIYLGDPEEAAKILEELVR AMDLILINSLPLVSDAETSLTCIASGWRPHEPITIGRDFEALMNQHQDPLEVTQDVTREWAKKVVWKREKASKINGAYFCEGRVRGEAIRIRTMKMRQQASFLPATLTMTVDKGDNVNISFKKVLIKEEDAVIYKNGSFIHSVPRHEVPDILEVHLPHAQPQDAGVYSARYIGGNLFTSAFTRLIVRRCEAQKWGPECNHLCTACMNNGVCHEDTGECICPPGFMGRTCEKACELHTFGRTCKERCSGQEGCKSYVFCLPDPYGCSCATGWKGLQCNEACHPGFYGPDCKLRCSCNNGEMCDRFQGCLCSPGWQGLQCEREGIPRMTPKIVDLPDHIEVNSGKFNPICKASGWPLPTNEEMTLVKPDGTVLHPKDFNHTDHFSVAIFTIHRILPPDSGVWVCSVNTVAGMVEKPFNISVKVLP MINUS5_Motif001_bcov_4helix_07025_0001_0001_0002
SKELVHEIFRLLEKLPDRHELLLVLILLLERIQRGDPEAQRLLEELLELLRKDPEKARELLERLK LPLVSDATSLTIGRDFEALMNQHQDPLEVVVWKREKASKINGAYFCRTMKMRQQASFLPATLTMTVDKGDNVNISFKKVLIKEEDAVIYKNGSFIHSVPRHEVPDILEVHLPHAQPQDAGVYSARYIGGNLFTSAFTRLIV norm_sadl_d1b6532299730fd48b646e1b11da0f07_0001_000000054_0001
SLEEVTKEIEELIPNPAVRTLVRSLLLALQRNDERLVRRIEEVIELAAKYSPDVRLLLELLRKLR LPLVSDATSLTIGRDFEALMNQHQDPLEVVVWKREKASKINGAYFCRTMKMRQQASFLPATLTMTVDKGDNVNISFKKVLIKEEDAVIYKNGSFIHSVPRHEVPDILEVHLPHAQPQDAGVYSARYIGGNLFTSAFTRLIV norm_patc_4582c1ff254a25d2de753bfa20ed6ca6_0001_000000207_0001
DPRYEAIIRVIRTLLELLEKIDNPEEKKKAQKWAEKVLQEAGVDPHHARAIVKAVTELADRAQ LPLVSDATSLTIGRDFEALMNQHQDPLEVVVWKREKASKINGAYFCRTMKMRQQASFLPATLTMTVDKGDNVNISFKKVLIKEEDAVIYKNGSFIHSVPRHEVPDILEVHLPHAQPQDAGVYSARYIGGNLFTSAFTRLIV norm_patc_ems_3hC_144_000000140_0001
SEEQEKTIHELEEKLVRAIHRNDKDTIRTIIKKIKEFVSKYSEDPEARLLKLMAEHAEKFVKSS AMDLILINSLPLVSDAETSLTCIASGWRPHEPITIGRDFEALMNQHQDPLEVTQDVTREWAKKVVWKREKASKINGAYFCEGRVRGEAIRIRTMKMRQQASFLPATLTMTVDKGDNVNISFKKVLIKEEDAVIYKNGSFIHSVPRHEVPDILEVHLPHAQPQDAGVYSARYIGGNLFTSAFTRLIVRRCEAQKWGPECNHLCTACMNNGVCHEDTGECICPPGFMGRTCEKACELHTFGRTCKERCSGQEGCKSYVFCLPDPYGCSCATGWKGLQCNEACHPGFYGPDCKLRCSCNNGEMCDRFQGCLCSPGWQGLQCEREGIPRMTPKIVDLPDHIEVNSGKFNPICKASGWPLPTNEEMTLVKPDGTVLHPKDFNHTDHFSVAIFTIHRILPPDSGVWVCSVNTVAGMVEKPFNISVKVLP ems_3hC_866_000000011_0001_0001
DPRSKELTEEILRVLDAFMNGEIDPEQAKELLKRLQEKAKKIGDEEARRAAEAAIELIKRMEKR LPLVSDATSLTIGRDFEALMNQHQDPLEVVVWKREKASKINGAYFCRTMKMRQQASFLPATLTMTVDKGDNVNISFKKVLIKEEDAVIYKNGSFIHSVPRHEVPDILEVHLPHAQPQDAGVYSARYIGGNLFTSAFTRLIV plus3_sap_mis_patc_HHH_eva_0769_000000041_0001_40_56_H_._HHH_eva_0065_0001_0002_0001_0001
DTSEIRTELQKKVTTLLRQGNYHEAIQLVDKAVSEAHKKNDEDLRKFATKLLHKIMRLHES AMDLILINSLPLVSDAETSLTCIASGWRPHEPITIGRDFEALMNQHQDPLEVTQDVTREWAKKVVWKREKASKINGAYFCEGRVRGEAIRIRTMKMRQQASFLPATLTMTVDKGDNVNISFKKVLIKEEDAVIYKNGSFIHSVPRHEVPDILEVHLPHAQPQDAGVYSARYIGGNLFTSAFTRLIVRRCEAQKWGPECNHLCTACMNNGVCHEDTGECICPPGFMGRTCEKACELHTFGRTCKERCSGQEGCKSYVFCLPDPYGCSCATGWKGLQCNEACHPGFYGPDCKLRCSCNNGEMCDRFQGCLCSPGWQGLQCEREGIPRMTPKIVDLPDHIEVNSGKFNPICKASGWPLPTNEEMTLVKPDGTVLHPKDFNHTDHFSVAIFTIHRILPPDSGVWVCSVNTVAGMVEKPFNISVKVLP Motif213_ems_3hM_2831_0001_0001
SEETKKLQTKLNRIAQKANSGKIDPEKAKRLVKSILEKARKKGDLDVVAIARVALQMIKHLESK AMDLILINSLPLVSDAETSLTCIASGWRPHEPITIGRDFEALMNQHQDPLEVTQDVTREWAKKVVWKREKASKINGAYFCEGRVRGEAIRIRTMKMRQQASFLPATLTMTVDKGDNVNISFKKVLIKEEDAVIYKNGSFIHSVPRHEVPDILEVHLPHAQPQDAGVYSARYIGGNLFTSAFTRLIVRRCEAQKWGPECNHLCTACMNNGVCHEDTGECICPPGFMGRTCEKACELHTFGRTCKERCSGQEGCKSYVFCLPDPYGCSCATGWKGLQCNEACHPGFYGPDCKLRCSCNNGEMCDRFQGCLCSPGWQGLQCEREGIPRMTPKIVDLPDHIEVNSGKFNPICKASGWPLPTNEEMTLVKPDGTVLHPKDFNHTDHFSVAIFTIHRILPPDSGVWVCSVNTVAGMVEKPFNISVKVLP Motif820_HHH_eva_0068_0001_0002_0001
SEVAFLLEFLLRTFEKDPKAVKYALEKLLKELEERGDPSREVVRKILELLKRNREEVEKLVKELK AMDLILINSLPLVSDAETSLTCIASGWRPHEPITIGRDFEALMNQHQDPLEVTQDVTREWAKKVVWKREKASKINGAYFCEGRVRGEAIRIRTMKMRQQASFLPATLTMTVDKGDNVNISFKKVLIKEEDAVIYKNGSFIHSVPRHEVPDILEVHLPHAQPQDAGVYSARYIGGNLFTSAFTRLIVRRCEAQKWGPECNHLCTACMNNGVCHEDTGECICPPGFMGRTCEKACELHTFGRTCKERCSGQEGCKSYVFCLPDPYGCSCATGWKGLQCNEACHPGFYGPDCKLRCSCNNGEMCDRFQGCLCSPGWQGLQCEREGIPRMTPKIVDLPDHIEVNSGKFNPICKASGWPLPTNEEMTLVKPDGTVLHPKDFNHTDHFSVAIFTIHRILPPDSGVWVCSVNTVAGMVEKPFNISVKVLP Motif228_bcov_4helix_02057_0001_0001
DEEELRKLAERIGVPPKEIKKVLRELRKFLEIPPKEAKHYLEAFLKDALKLNDPESAKDALELLK LPLVSDATSLTIGRDFEALMNQHQDPLEVVVWKREKASKINGAYFCRTMKMRQQASFLPATLTMTVDKGDNVNISFKKVLIKEEDAVIYKNGSFIHSVPRHEVPDILEVHLPHAQPQDAGVYSARYIGGNLFTSAFTRLIV plus9_norm_norm_patc_00b619cf849f74cec39b9f35bcb7e89c_0001_000000119_0001_35_49_H_._ece445a79cb82f600cf7eed64818bb80_0001_0001_0001_0001_0001
DEAQEVNELLVTLFQRARSNNDKDKLRKVYKIAQDLISQLQDPVAQQVATLISEQIEKLS AMDLILINSLPLVSDAETSLTCIASGWRPHEPITIGRDFEALMNQHQDPLEVTQDVTREWAKKVVWKREKASKINGAYFCEGRVRGEAIRIRTMKMRQQASFLPATLTMTVDKGDNVNISFKKVLIKEEDAVIYKNGSFIHSVPRHEVPDILEVHLPHAQPQDAGVYSARYIGGNLFTSAFTRLIVRRCEAQKWGPECNHLCTACMNNGVCHEDTGECICPPGFMGRTCEKACELHTFGRTCKERCSGQEGCKSYVFCLPDPYGCSCATGWKGLQCNEACHPGFYGPDCKLRCSCNNGEMCDRFQGCLCSPGWQGLQCEREGIPRMTPKIVDLPDHIEVNSGKFNPICKASGWPLPTNEEMTLVKPDGTVLHPKDFNHTDHFSVAIFTIHRILPPDSGVWVCSVNTVAGMVEKPFNISVKVLP Motif265_ems_3hM_2729_0001_0001
SLSEELSRLLEEAGVSPELIKLLEMSIELTLSRGIDPEEVLKWLLEQLEIFGNPLRRVVETLLKR AMDLILINSLPLVSDAETSLTCIASGWRPHEPITIGRDFEALMNQHQDPLEVTQDVTREWAKKVVWKREKASKINGAYFCEGRVRGEAIRIRTMKMRQQASFLPATLTMTVDKGDNVNISFKKVLIKEEDAVIYKNGSFIHSVPRHEVPDILEVHLPHAQPQDAGVYSARYIGGNLFTSAFTRLIVRRCEAQKWGPECNHLCTACMNNGVCHEDTGECICPPGFMGRTCEKACELHTFGRTCKERCSGQEGCKSYVFCLPDPYGCSCATGWKGLQCNEACHPGFYGPDCKLRCSCNNGEMCDRFQGCLCSPGWQGLQCEREGIPRMTPKIVDLPDHIEVNSGKFNPICKASGWPLPTNEEMTLVKPDGTVLHPKDFNHTDHFSVAIFTIHRILPPDSGVWVCSVNTVAGMVEKPFNISVKVLP MINUS5_Motif060_bcov_4helix_04947_0001_0001_0001
TEELEELLRELKKADPKLRAVVRLVEEFLKKGNPESAKNILRLLLIAARILGNPEVERILEKLLK LPLVSDATSLTIGRDFEALMNQHQDPLEVVVWKREKASKINGAYFCRTMKMRQQASFLPATLTMTVDKGDNVNISFKKVLIKEEDAVIYKNGSFIHSVPRHEVPDILEVHLPHAQPQDAGVYSARYIGGNLFTSAFTRLIV norm_sadl_4491d37f90aa40d3d71c0db0ed6d698e_0001_1_000000137_0001
SEDELRELVHEIFKVAVRQGDRELFKLYFEANKLLLDLQEGDLSEEERKRAEKRIREIYKIVV LPLVSDATSLTIGRDFEALMNQHQDPLEVVVWKREKASKINGAYFCRTMKMRQQASFLPATLTMTVDKGDNVNISFKKVLIKEEDAVIYKNGSFIHSVPRHEVPDILEVHLPHAQPQDAGVYSARYIGGNLFTSAFTRLIV norm_sadl_HHH_eva_0327_000000211_0001
SKLEKRLRELEKKGDPVAKLLLKLLEAQRRGDPELIQELMRKITRLITQLNDPELKRLARLVDRA LPLVSDATSLTIGRDFEALMNQHQDPLEVVVWKREKASKINGAYFCRTMKMRQQASFLPATLTMTVDKGDNVNISFKKVLIKEEDAVIYKNGSFIHSVPRHEVPDILEVHLPHAQPQDAGVYSARYIGGNLFTSAFTRLIV plus6_mis_patc_57a18b51b624bcd0c323fc99d792ec89_0001_000000002_0001_0001
SWEDEFRTLHKRAKEAIEKAAKTEEERKRLKHFLRMVFHLASRLDPEQMRLSLKQFLDHVRKL AMDLILINSLPLVSDAETSLTCIASGWRPHEPITIGRDFEALMNQHQDPLEVTQDVTREWAKKVVWKREKASKINGAYFCEGRVRGEAIRIRTMKMRQQASFLPATLTMTVDKGDNVNISFKKVLIKEEDAVIYKNGSFIHSVPRHEVPDILEVHLPHAQPQDAGVYSARYIGGNLFTSAFTRLIVRRCEAQKWGPECNHLCTACMNNGVCHEDTGECICPPGFMGRTCEKACELHTFGRTCKERCSGQEGCKSYVFCLPDPYGCSCATGWKGLQCNEACHPGFYGPDCKLRCSCNNGEMCDRFQGCLCSPGWQGLQCEREGIPRMTPKIVDLPDHIEVNSGKFNPICKASGWPLPTNEEMTLVKPDGTVLHPKDFNHTDHFSVAIFTIHRILPPDSGVWVCSVNTVAGMVEKPFNISVKVLP PLUS5_Motif096_ems_3hM_2032_0001_0001_0002
DSETAEKLASKLHLRAEKRGDKELADSARKIMDRVMKLEFDPRLREEVKKLTKELKKLLDNC AMDLILINSLPLVSDAETSLTCIASGWRPHEPITIGRDFEALMNQHQDPLEVTQDVTREWAKKVVWKREKASKINGAYFCEGRVRGEAIRIRTMKMRQQASFLPATLTMTVDKGDNVNISFKKVLIKEEDAVIYKNGSFIHSVPRHEVPDILEVHLPHAQPQDAGVYSARYIGGNLFTSAFTRLIVRRCEAQKWGPECNHLCTACMNNGVCHEDTGECICPPGFMGRTCEKACELHTFGRTCKERCSGQEGCKSYVFCLPDPYGCSCATGWKGLQCNEACHPGFYGPDCKLRCSCNNGEMCDRFQGCLCSPGWQGLQCEREGIPRMTPKIVDLPDHIEVNSGKFNPICKASGWPLPTNEEMTLVKPDGTVLHPKDFNHTDHFSVAIFTIHRILPPDSGVWVCSVNTVAGMVEKPFNISVKVLP ems_3hM_2424_000000010_0001_0001
PLEEVKKVVEEALKDDPKVVSAVKQIIDQVKKGDVDPTRLEQVLRQLIQSFGDPRLREALELVRK AMDLILINSLPLVSDAETSLTCIASGWRPHEPITIGRDFEALMNQHQDPLEVTQDVTREWAKKVVWKREKASKINGAYFCEGRVRGEAIRIRTMKMRQQASFLPATLTMTVDKGDNVNISFKKVLIKEEDAVIYKNGSFIHSVPRHEVPDILEVHLPHAQPQDAGVYSARYIGGNLFTSAFTRLIVRRCEAQKWGPECNHLCTACMNNGVCHEDTGECICPPGFMGRTCEKACELHTFGRTCKERCSGQEGCKSYVFCLPDPYGCSCATGWKGLQCNEACHPGFYGPDCKLRCSCNNGEMCDRFQGCLCSPGWQGLQCEREGIPRMTPKIVDLPDHIEVNSGKFNPICKASGWPLPTNEEMTLVKPDGTVLHPKDFNHTDHFSVAIFTIHRILPPDSGVWVCSVNTVAGMVEKPFNISVKVLP Motif129_bcov_4helix_12241_0001_0001
DRRRQKSIEHLERWLREAVKRNDKSTIEAIIRDIKQFVSMYPDDPQARKLKKLAEEAEKFVKSS LPLVSDATSLTIGRDFEALMNQHQDPLEVVVWKREKASKINGAYFCRTMKMRQQASFLPATLTMTVDKGDNVNISFKKVLIKEEDAVIYKNGSFIHSVPRHEVPDILEVHLPHAQPQDAGVYSARYIGGNLFTSAFTRLIV mis_patc_ems_3hC_866_0002_000000114_0001
DELERLAERVSKGDPEAIERLVELAAEALRDGNPERAELISWVIALAYLGNPEEAKKLAKRAEET LPLVSDATSLTIGRDFEALMNQHQDPLEVVVWKREKASKINGAYFCRTMKMRQQASFLPATLTMTVDKGDNVNISFKKVLIKEEDAVIYKNGSFIHSVPRHEVPDILEVHLPHAQPQDAGVYSARYIGGNLFTSAFTRLIV norm_patc_75bdb2aef64737852ff07fad4f0fc64e_0001_000000106_0001
TEEFREVVELLKRTAPPRIREFLERLLELLERGEVPPRAVRADLEDVAEVLGNEELLERVKELLR LPLVSDATSLTIGRDFEALMNQHQDPLEVVVWKREKASKINGAYFCRTMKMRQQASFLPATLTMTVDKGDNVNISFKKVLIKEEDAVIYKNGSFIHSVPRHEVPDILEVHLPHAQPQDAGVYSARYIGGNLFTSAFTRLIV norm_sadl_ad392f78648b887bb996cc8664643706_0001_1_000000031_0001
NEEARRLAELLKELGVPPEVVRLLLLAWFLEFTDPEQAKRALEIAARLLGVPPEVVEELLRLAKK LPLVSDATSLTIGRDFEALMNQHQDPLEVVVWKREKASKINGAYFCRTMKMRQQASFLPATLTMTVDKGDNVNISFKKVLIKEEDAVIYKNGSFIHSVPRHEVPDILEVHLPHAQPQDAGVYSARYIGGNLFTSAFTRLIV norm_patc_c3534be89c67266264bd780180357674_0001_1_000000100_0001
DEVEKIIRRADRLLDALLRLGLISHEESQEIAVELARLLSEGDEKRVREIYEELRELVEKG LPLVSDATSLTIGRDFEALMNQHQDPLEVVVWKREKASKINGAYFCRTMKMRQQASFLPATLTMTVDKGDNVNISFKKVLIKEEDAVIYKNGSFIHSVPRHEVPDILEVHLPHAQPQDAGVYSARYIGGNLFTSAFTRLIV minus6_sap_patc_HHH_eva_0354_000000008_0001_0001
SLEEELRELVEELKKRDPELARLVEFLLEAFKLDPEAVERNLEAAIQVHGDPLLRELLELLRRLK LPLVSDATSLTIGRDFEALMNQHQDPLEVVVWKREKASKINGAYFCRTMKMRQQASFLPATLTMTVDKGDNVNISFKKVLIKEEDAVIYKNGSFIHSVPRHEVPDILEVHLPHAQPQDAGVYSARYIGGNLFTSAFTRLIV minus3_norm_mis_patc_52dbd42bd70e7986473b4b43d7cf72d3_0001_000000104_0001_36_50_H_._963cb335fd2fcedb3b668e1706320832_0001_0001_0001_0001_0001
SEVEELLKELKEEARDPEEREILEILEELLEKYKDDPHILLTLKQIIETFKHDPRAVKQVVRKLE AMDLILINSLPLVSDAETSLTCIASGWRPHEPITIGRDFEALMNQHQDPLEVTQDVTREWAKKVVWKREKASKINGAYFCEGRVRGEAIRIRTMKMRQQASFLPATLTMTVDKGDNVNISFKKVLIKEEDAVIYKNGSFIHSVPRHEVPDILEVHLPHAQPQDAGVYSARYIGGNLFTSAFTRLIVRRCEAQKWGPECNHLCTACMNNGVCHEDTGECICPPGFMGRTCEKACELHTFGRTCKERCSGQEGCKSYVFCLPDPYGCSCATGWKGLQCNEACHPGFYGPDCKLRCSCNNGEMCDRFQGCLCSPGWQGLQCEREGIPRMTPKIVDLPDHIEVNSGKFNPICKASGWPLPTNEEMTLVKPDGTVLHPKDFNHTDHFSVAIFTIHRILPPDSGVWVCSVNTVAGMVEKPFNISVKVLP Motif202_bcov_4helix_05474_0001_0001
DERKKAEKIAKKVLKKLVKKATTEEEVREADEIAQEVIQRLIPDHRKAERVALELAKIAARAL LPLVSDATSLTIGRDFEALMNQHQDPLEVVVWKREKASKINGAYFCRTMKMRQQASFLPATLTMTVDKGDNVNISFKKVLIKEEDAVIYKNGSFIHSVPRHEVPDILEVHLPHAQPQDAGVYSARYIGGNLFTSAFTRLIV plus6_norm_mis_patc_c3290864273eab5c072afe4af3181673_0001_1_000000138_0001_35_51_H_._ems_3hC_1315_0002_0001_0001_0001
SDEEIKHWERIVKEILKRLGDPRVERLLKSVRWVWKALKRGLLSEDLARLEIRVDVLMAKKLM AMDLILINSLPLVSDAETSLTCIASGWRPHEPITIGRDFEALMNQHQDPLEVTQDVTREWAKKVVWKREKASKINGAYFCEGRVRGEAIRIRTMKMRQQASFLPATLTMTVDKGDNVNISFKKVLIKEEDAVIYKNGSFIHSVPRHEVPDILEVHLPHAQPQDAGVYSARYIGGNLFTSAFTRLIVRRCEAQKWGPECNHLCTACMNNGVCHEDTGECICPPGFMGRTCEKACELHTFGRTCKERCSGQEGCKSYVFCLPDPYGCSCATGWKGLQCNEACHPGFYGPDCKLRCSCNNGEMCDRFQGCLCSPGWQGLQCEREGIPRMTPKIVDLPDHIEVNSGKFNPICKASGWPLPTNEEMTLVKPDGTVLHPKDFNHTDHFSVAIFTIHRILPPDSGVWVCSVNTVAGMVEKPFNISVKVLP PLUS5_Motif276_HHH_eva_0328_0001_0001_0001
DDEERVQEVLERMLKTLSEQAKKDPDTAELDIHQIYETARHMGDEKILRLAEKAKRIVQKIK AMDLILINSLPLVSDAETSLTCIASGWRPHEPITIGRDFEALMNQHQDPLEVTQDVTREWAKKVVWKREKASKINGAYFCEGRVRGEAIRIRTMKMRQQASFLPATLTMTVDKGDNVNISFKKVLIKEEDAVIYKNGSFIHSVPRHEVPDILEVHLPHAQPQDAGVYSARYIGGNLFTSAFTRLIVRRCEAQKWGPECNHLCTACMNNGVCHEDTGECICPPGFMGRTCEKACELHTFGRTCKERCSGQEGCKSYVFCLPDPYGCSCATGWKGLQCNEACHPGFYGPDCKLRCSCNNGEMCDRFQGCLCSPGWQGLQCEREGIPRMTPKIVDLPDHIEVNSGKFNPICKASGWPLPTNEEMTLVKPDGTVLHPKDFNHTDHFSVAIFTIHRILPPDSGVWVCSVNTVAGMVEKPFNISVKVLP Motif202_ems_3hM_1581_0001_0001
DEHRKFVEAASEVLQIARENNNEEALRLVDRAIQLYAEALEENDDEKRKEARKIVKEAEEKAS LPLVSDATSLTIGRDFEALMNQHQDPLEVVVWKREKASKINGAYFCRTMKMRQQASFLPATLTMTVDKGDNVNISFKKVLIKEEDAVIYKNGSFIHSVPRHEVPDILEVHLPHAQPQDAGVYSARYIGGNLFTSAFTRLIV minus6_mis_patc_ems_3hC_963_0002_000000199_0001_0001
DEELREEVRRVLGVPPEAAEKFVERIKEQAGTPEQAEYMVRQFLERAKKDPEERRILKEFAEEAR LPLVSDATSLTIGRDFEALMNQHQDPLEVVVWKREKASKINGAYFCRTMKMRQQASFLPATLTMTVDKGDNVNISFKKVLIKEEDAVIYKNGSFIHSVPRHEVPDILEVHLPHAQPQDAGVYSARYIGGNLFTSAFTRLIV minus3_sap_mis_sadl_0f5732c3058368a0ec8c608e45652088_0001_1_000000083_0001_17_31_H_._8cb69178cb18ca82f70eade9eeca9cee_0001_0001_0001_0001
SEKAERLEKKAKELLKKFNDPRVRIALELVKFAKELLDRNPDDEAAKWAVEQAKMLLDEVHG AMDLILINSLPLVSDAETSLTCIASGWRPHEPITIGRDFEALMNQHQDPLEVTQDVTREWAKKVVWKREKASKINGAYFCEGRVRGEAIRIRTMKMRQQASFLPATLTMTVDKGDNVNISFKKVLIKEEDAVIYKNGSFIHSVPRHEVPDILEVHLPHAQPQDAGVYSARYIGGNLFTSAFTRLIVRRCEAQKWGPECNHLCTACMNNGVCHEDTGECICPPGFMGRTCEKACELHTFGRTCKERCSGQEGCKSYVFCLPDPYGCSCATGWKGLQCNEACHPGFYGPDCKLRCSCNNGEMCDRFQGCLCSPGWQGLQCEREGIPRMTPKIVDLPDHIEVNSGKFNPICKASGWPLPTNEEMTLVKPDGTVLHPKDFNHTDHFSVAIFTIHRILPPDSGVWVCSVNTVAGMVEKPFNISVKVLP Motif409_ems_3hM_3235_0001_0001_0001
SVDEIIKRLEKEAKKHGDHDAEMLARNLKFAKKKGDEELLRILAKRAKRQLSI AMDLILINSLPLVSDAETSLTCIASGWRPHEPITIGRDFEALMNQHQDPLEVTQDVTREWAKKVVWKREKASKINGAYFCEGRVRGEAIRIRTMKMRQQASFLPATLTMTVDKGDNVNISFKKVLIKEEDAVIYKNGSFIHSVPRHEVPDILEVHLPHAQPQDAGVYSARYIGGNLFTSAFTRLIVRRCEAQKWGPECNHLCTACMNNGVCHEDTGECICPPGFMGRTCEKACELHTFGRTCKERCSGQEGCKSYVFCLPDPYGCSCATGWKGLQCNEACHPGFYGPDCKLRCSCNNGEMCDRFQGCLCSPGWQGLQCEREGIPRMTPKIVDLPDHIEVNSGKFNPICKASGWPLPTNEEMTLVKPDGTVLHPKDFNHTDHFSVAIFTIHRILPPDSGVWVCSVNTVAGMVEKPFNISVKVLP Motif067_HHH_eva_0527_0001_0001
TKVERLIEEAKKYVPPEVRRLLEFILELLKRGKLPPEALIRLLKEIARAQGDPLLEKAARLLKKE LPLVSDATSLTIGRDFEALMNQHQDPLEVVVWKREKASKINGAYFCRTMKMRQQASFLPATLTMTVDKGDNVNISFKKVLIKEEDAVIYKNGSFIHSVPRHEVPDILEVHLPHAQPQDAGVYSARYIGGNLFTSAFTRLIV plus6_norm_patc_cf870331662af727567df369da711da7_0001_1_000000092_0001_0001
SEDEKFKELLRRVEKIARKNNNEEALQAVKIAKLTYEYAKRTNDEMDRKFARMQVKEAEKKAR AMDLILINSLPLVSDAETSLTCIASGWRPHEPITIGRDFEALMNQHQDPLEVTQDVTREWAKKVVWKREKASKINGAYFCEGRVRGEAIRIRTMKMRQQASFLPATLTMTVDKGDNVNISFKKVLIKEEDAVIYKNGSFIHSVPRHEVPDILEVHLPHAQPQDAGVYSARYIGGNLFTSAFTRLIVRRCEAQKWGPECNHLCTACMNNGVCHEDTGECICPPGFMGRTCEKACELHTFGRTCKERCSGQEGCKSYVFCLPDPYGCSCATGWKGLQCNEACHPGFYGPDCKLRCSCNNGEMCDRFQGCLCSPGWQGLQCEREGIPRMTPKIVDLPDHIEVNSGKFNPICKASGWPLPTNEEMTLVKPDGTVLHPKDFNHTDHFSVAIFTIHRILPPDSGVWVCSVNTVAGMVEKPFNISVKVLP PLUS5_Motif268_ems_3hC_963_0002_0001_0001_0001
PEELKKAIELLKKRGNPKVAKLIELLLRQLERGITSPEYVEEEVRILIKFFGDPVLRFFLKLVKK AMDLILINSLPLVSDAETSLTCIASGWRPHEPITIGRDFEALMNQHQDPLEVTQDVTREWAKKVVWKREKASKINGAYFCEGRVRGEAIRIRTMKMRQQASFLPATLTMTVDKGDNVNISFKKVLIKEEDAVIYKNGSFIHSVPRHEVPDILEVHLPHAQPQDAGVYSARYIGGNLFTSAFTRLIVRRCEAQKWGPECNHLCTACMNNGVCHEDTGECICPPGFMGRTCEKACELHTFGRTCKERCSGQEGCKSYVFCLPDPYGCSCATGWKGLQCNEACHPGFYGPDCKLRCSCNNGEMCDRFQGCLCSPGWQGLQCEREGIPRMTPKIVDLPDHIEVNSGKFNPICKASGWPLPTNEEMTLVKPDGTVLHPKDFNHTDHFSVAIFTIHRILPPDSGVWVCSVNTVAGMVEKPFNISVKVLP PLUS5_Motif315_bcov_4helix_02771_0001_0001_0001
PELDKIVKHAQDLADKIVKKASNPEIQLVARMVKRALEYARQKKDKLLVHQLLRDAQHLWKLVS AMDLILINSLPLVSDAETSLTCIASGWRPHEPITIGRDFEALMNQHQDPLEVTQDVTREWAKKVVWKREKASKINGAYFCEGRVRGEAIRIRTMKMRQQASFLPATLTMTVDKGDNVNISFKKVLIKEEDAVIYKNGSFIHSVPRHEVPDILEVHLPHAQPQDAGVYSARYIGGNLFTSAFTRLIVRRCEAQKWGPECNHLCTACMNNGVCHEDTGECICPPGFMGRTCEKACELHTFGRTCKERCSGQEGCKSYVFCLPDPYGCSCATGWKGLQCNEACHPGFYGPDCKLRCSCNNGEMCDRFQGCLCSPGWQGLQCEREGIPRMTPKIVDLPDHIEVNSGKFNPICKASGWPLPTNEEMTLVKPDGTVLHPKDFNHTDHFSVAIFTIHRILPPDSGVWVCSVNTVAGMVEKPFNISVKVLP Motif498_ems_3hC_414_0001_0001
DEEEKKARDLMERLVRVATRVPDREKARRLIDIAQRAFFVKDPTLIKKLEHLVERLEKEV AMDLILINSLPLVSDAETSLTCIASGWRPHEPITIGRDFEALMNQHQDPLEVTQDVTREWAKKVVWKREKASKINGAYFCEGRVRGEAIRIRTMKMRQQASFLPATLTMTVDKGDNVNISFKKVLIKEEDAVIYKNGSFIHSVPRHEVPDILEVHLPHAQPQDAGVYSARYIGGNLFTSAFTRLIVRRCEAQKWGPECNHLCTACMNNGVCHEDTGECICPPGFMGRTCEKACELHTFGRTCKERCSGQEGCKSYVFCLPDPYGCSCATGWKGLQCNEACHPGFYGPDCKLRCSCNNGEMCDRFQGCLCSPGWQGLQCEREGIPRMTPKIVDLPDHIEVNSGKFNPICKASGWPLPTNEEMTLVKPDGTVLHPKDFNHTDHFSVAIFTIHRILPPDSGVWVCSVNTVAGMVEKPFNISVKVLP Motif360_ems_3hM_3391_0001_0001
DDDEKAEKVVETAKELVNKVQDPEERARILSRAAIEAARLARTPEVREKVAKILQKLISEN LPLVSDATSLTIGRDFEALMNQHQDPLEVVVWKREKASKINGAYFCRTMKMRQQASFLPATLTMTVDKGDNVNISFKKVLIKEEDAVIYKNGSFIHSVPRHEVPDILEVHLPHAQPQDAGVYSARYIGGNLFTSAFTRLIV sap_sadl_ems_3hM_138_000000097_0001
DKEEAERILHKILELAVKKNDSKVFELVQRLLLQLDSADKKNDKDLVDDITRKAKELLKKVES AMDLILINSLPLVSDAETSLTCIASGWRPHEPITIGRDFEALMNQHQDPLEVTQDVTREWAKKVVWKREKASKINGAYFCEGRVRGEAIRIRTMKMRQQASFLPATLTMTVDKGDNVNISFKKVLIKEEDAVIYKNGSFIHSVPRHEVPDILEVHLPHAQPQDAGVYSARYIGGNLFTSAFTRLIVRRCEAQKWGPECNHLCTACMNNGVCHEDTGECICPPGFMGRTCEKACELHTFGRTCKERCSGQEGCKSYVFCLPDPYGCSCATGWKGLQCNEACHPGFYGPDCKLRCSCNNGEMCDRFQGCLCSPGWQGLQCEREGIPRMTPKIVDLPDHIEVNSGKFNPICKASGWPLPTNEEMTLVKPDGTVLHPKDFNHTDHFSVAIFTIHRILPPDSGVWVCSVNTVAGMVEKPFNISVKVLP Motif127_ems_3hM_3301_0001_0001_0001
TLEEKVHEVTRKVQQTVMRWGDREAVDKVMHVSLLAIDAARNNDKDLVEHAIKLLQKLKKDAES AMDLILINSLPLVSDAETSLTCIASGWRPHEPITIGRDFEALMNQHQDPLEVTQDVTREWAKKVVWKREKASKINGAYFCEGRVRGEAIRIRTMKMRQQASFLPATLTMTVDKGDNVNISFKKVLIKEEDAVIYKNGSFIHSVPRHEVPDILEVHLPHAQPQDAGVYSARYIGGNLFTSAFTRLIVRRCEAQKWGPECNHLCTACMNNGVCHEDTGECICPPGFMGRTCEKACELHTFGRTCKERCSGQEGCKSYVFCLPDPYGCSCATGWKGLQCNEACHPGFYGPDCKLRCSCNNGEMCDRFQGCLCSPGWQGLQCEREGIPRMTPKIVDLPDHIEVNSGKFNPICKASGWPLPTNEEMTLVKPDGTVLHPKDFNHTDHFSVAIFTIHRILPPDSGVWVCSVNTVAGMVEKPFNISVKVLP Motif380_ems_3hM_380_0001_0001
DKDEEFTKEASKAAKKANIPSFSLSVSNGRVRVTVTNPNRKFIEWVFKLLEKAKKLGVDVLFQVR AMDLILINSLPLVSDAETSLTCIASGWRPHEPITIGRDFEALMNQHQDPLEVTQDVTREWAKKVVWKREKASKINGAYFCEGRVRGEAIRIRTMKMRQQASFLPATLTMTVDKGDNVNISFKKVLIKEEDAVIYKNGSFIHSVPRHEVPDILEVHLPHAQPQDAGVYSARYIGGNLFTSAFTRLIVRRCEAQKWGPECNHLCTACMNNGVCHEDTGECICPPGFMGRTCEKACELHTFGRTCKERCSGQEGCKSYVFCLPDPYGCSCATGWKGLQCNEACHPGFYGPDCKLRCSCNNGEMCDRFQGCLCSPGWQGLQCEREGIPRMTPKIVDLPDHIEVNSGKFNPICKASGWPLPTNEEMTLVKPDGTVLHPKDFNHTDHFSVAIFTIHRILPPDSGVWVCSVNTVAGMVEKPFNISVKVLP Motif343_HEEHE_1746_0001_0001
DEELFDIVQRILTLIRTPELQKLLAKVLLLVNKGDPKAKKAVRLVLELIRKGNEEEVKKLLRKLV AMDLILINSLPLVSDAETSLTCIASGWRPHEPITIGRDFEALMNQHQDPLEVTQDVTREWAKKVVWKREKASKINGAYFCEGRVRGEAIRIRTMKMRQQASFLPATLTMTVDKGDNVNISFKKVLIKEEDAVIYKNGSFIHSVPRHEVPDILEVHLPHAQPQDAGVYSARYIGGNLFTSAFTRLIVRRCEAQKWGPECNHLCTACMNNGVCHEDTGECICPPGFMGRTCEKACELHTFGRTCKERCSGQEGCKSYVFCLPDPYGCSCATGWKGLQCNEACHPGFYGPDCKLRCSCNNGEMCDRFQGCLCSPGWQGLQCEREGIPRMTPKIVDLPDHIEVNSGKFNPICKASGWPLPTNEEMTLVKPDGTVLHPKDFNHTDHFSVAIFTIHRILPPDSGVWVCSVNTVAGMVEKPFNISVKVLP PLUS5_Motif039_bcov_4helix_02605_0001_0001_0002
TEHEKLSQILAELQEKAAKVEDPKAKRILVELLAELARAIQNKDRETVTKAIKTVRTVLSQVL LPLVSDATSLTIGRDFEALMNQHQDPLEVVVWKREKASKINGAYFCRTMKMRQQASFLPATLTMTVDKGDNVNISFKKVLIKEEDAVIYKNGSFIHSVPRHEVPDILEVHLPHAQPQDAGVYSARYIGGNLFTSAFTRLIV mis_patc_ems_3hM_1371_000000147_0001
PYEELAKEIAKFAARDIKRDPRLKETIERSVETLVRFASHFIPDPTQRRKFTELARTVLKQLTS AMDLILINSLPLVSDAETSLTCIASGWRPHEPITIGRDFEALMNQHQDPLEVTQDVTREWAKKVVWKREKASKINGAYFCEGRVRGEAIRIRTMKMRQQASFLPATLTMTVDKGDNVNISFKKVLIKEEDAVIYKNGSFIHSVPRHEVPDILEVHLPHAQPQDAGVYSARYIGGNLFTSAFTRLIVRRCEAQKWGPECNHLCTACMNNGVCHEDTGECICPPGFMGRTCEKACELHTFGRTCKERCSGQEGCKSYVFCLPDPYGCSCATGWKGLQCNEACHPGFYGPDCKLRCSCNNGEMCDRFQGCLCSPGWQGLQCEREGIPRMTPKIVDLPDHIEVNSGKFNPICKASGWPLPTNEEMTLVKPDGTVLHPKDFNHTDHFSVAIFTIHRILPPDSGVWVCSVNTVAGMVEKPFNISVKVLP Motif659_ems_3hM_1236_0001_0001
NEEAQKLLKKVQKLVEQAKRDPRQAQRLSELIQRLVAKIFLLGDEKAAKKARELLEEAAKVAR LPLVSDATSLTIGRDFEALMNQHQDPLEVVVWKREKASKINGAYFCRTMKMRQQASFLPATLTMTVDKGDNVNISFKKVLIKEEDAVIYKNGSFIHSVPRHEVPDILEVHLPHAQPQDAGVYSARYIGGNLFTSAFTRLIV plus6_sap_norm_patc_4c81b332851cb4c2cca13356e2a6c842_0001_000000022_0001_18_33_H_._ems_3hM_2060_0001_0001_0001_0001
DVEELEKLARELGDELVEEVAEKLKELLEEDPDDRHVRRMVRALLYALRRNPESAKQLAEFALRL LPLVSDATSLTIGRDFEALMNQHQDPLEVVVWKREKASKINGAYFCRTMKMRQQASFLPATLTMTVDKGDNVNISFKKVLIKEEDAVIYKNGSFIHSVPRHEVPDILEVHLPHAQPQDAGVYSARYIGGNLFTSAFTRLIV minus6_sap_patc_5fa2c1a30f04debedfe40931e4d0b367_0001_000000140_0001_0001
PDLKLQIRQLIESARIAYKRGDPSFRQFARELQKLVKLAEDHTRDEEYKKLRREAKEVADKLLS AMDLILINSLPLVSDAETSLTCIASGWRPHEPITIGRDFEALMNQHQDPLEVTQDVTREWAKKVVWKREKASKINGAYFCEGRVRGEAIRIRTMKMRQQASFLPATLTMTVDKGDNVNISFKKVLIKEEDAVIYKNGSFIHSVPRHEVPDILEVHLPHAQPQDAGVYSARYIGGNLFTSAFTRLIVRRCEAQKWGPECNHLCTACMNNGVCHEDTGECICPPGFMGRTCEKACELHTFGRTCKERCSGQEGCKSYVFCLPDPYGCSCATGWKGLQCNEACHPGFYGPDCKLRCSCNNGEMCDRFQGCLCSPGWQGLQCEREGIPRMTPKIVDLPDHIEVNSGKFNPICKASGWPLPTNEEMTLVKPDGTVLHPKDFNHTDHFSVAIFTIHRILPPDSGVWVCSVNTVAGMVEKPFNISVKVLP Motif003_ems_3hM_1965_0001_0001_0001
DDDDLFLNQVRLDFESMQRQNVDPNQIEHFLKLLSEAAKKLGLTKALEFVNKLLETARRQAS AMDLILINSLPLVSDAETSLTCIASGWRPHEPITIGRDFEALMNQHQDPLEVTQDVTREWAKKVVWKREKASKINGAYFCEGRVRGEAIRIRTMKMRQQASFLPATLTMTVDKGDNVNISFKKVLIKEEDAVIYKNGSFIHSVPRHEVPDILEVHLPHAQPQDAGVYSARYIGGNLFTSAFTRLIVRRCEAQKWGPECNHLCTACMNNGVCHEDTGECICPPGFMGRTCEKACELHTFGRTCKERCSGQEGCKSYVFCLPDPYGCSCATGWKGLQCNEACHPGFYGPDCKLRCSCNNGEMCDRFQGCLCSPGWQGLQCEREGIPRMTPKIVDLPDHIEVNSGKFNPICKASGWPLPTNEEMTLVKPDGTVLHPKDFNHTDHFSVAIFTIHRILPPDSGVWVCSVNTVAGMVEKPFNISVKVLP Motif188_ems_3hM_411_0001_0001
DWQKQLEKLIRRGDVRRALAIAAQLAVELKDPRLKELVHRAYRLWQKGDPKKAREVLKEFLKRVR LPLVSDATSLTIGRDFEALMNQHQDPLEVVVWKREKASKINGAYFCRTMKMRQQASFLPATLTMTVDKGDNVNISFKKVLIKEEDAVIYKNGSFIHSVPRHEVPDILEVHLPHAQPQDAGVYSARYIGGNLFTSAFTRLIV plus9_sap_sadl_e606e74b4d5b33dbeb5fbe59cc396c6d_0001_1_000000026_0001_0001
SEDDKKLKSVMDKAQELEKKARDPNVFEKLQHAILIIVRASRVSDPNEKKSLVDKAKKVVDSAI AMDLILINSLPLVSDAETSLTCIASGWRPHEPITIGRDFEALMNQHQDPLEVTQDVTREWAKKVVWKREKASKINGAYFCEGRVRGEAIRIRTMKMRQQASFLPATLTMTVDKGDNVNISFKKVLIKEEDAVIYKNGSFIHSVPRHEVPDILEVHLPHAQPQDAGVYSARYIGGNLFTSAFTRLIVRRCEAQKWGPECNHLCTACMNNGVCHEDTGECICPPGFMGRTCEKACELHTFGRTCKERCSGQEGCKSYVFCLPDPYGCSCATGWKGLQCNEACHPGFYGPDCKLRCSCNNGEMCDRFQGCLCSPGWQGLQCEREGIPRMTPKIVDLPDHIEVNSGKFNPICKASGWPLPTNEEMTLVKPDGTVLHPKDFNHTDHFSVAIFTIHRILPPDSGVWVCSVNTVAGMVEKPFNISVKVLP Motif127_ems_3hC_90_0001_0001
DETEENYEKAHELIKQIEHAKDPEQVHELAKEVQELVLKLSDPEARRRVLEELVKAAQEAKKS LPLVSDATSLTIGRDFEALMNQHQDPLEVVVWKREKASKINGAYFCRTMKMRQQASFLPATLTMTVDKGDNVNISFKKVLIKEEDAVIYKNGSFIHSVPRHEVPDILEVHLPHAQPQDAGVYSARYIGGNLFTSAFTRLIV minus6_mis_patc_ems_3hC_265_0002_000000166_0001_0001
DPEMFELLARIILELAERGEIDKERLKQAIRVLEMVIEHGLIDPKVQEIVRHIIELIRELIER AMDLILINSLPLVSDAETSLTCIASGWRPHEPITIGRDFEALMNQHQDPLEVTQDVTREWAKKVVWKREKASKINGAYFCEGRVRGEAIRIRTMKMRQQASFLPATLTMTVDKGDNVNISFKKVLIKEEDAVIYKNGSFIHSVPRHEVPDILEVHLPHAQPQDAGVYSARYIGGNLFTSAFTRLIVRRCEAQKWGPECNHLCTACMNNGVCHEDTGECICPPGFMGRTCEKACELHTFGRTCKERCSGQEGCKSYVFCLPDPYGCSCATGWKGLQCNEACHPGFYGPDCKLRCSCNNGEMCDRFQGCLCSPGWQGLQCEREGIPRMTPKIVDLPDHIEVNSGKFNPICKASGWPLPTNEEMTLVKPDGTVLHPKDFNHTDHFSVAIFTIHRILPPDSGVWVCSVNTVAGMVEKPFNISVKVLP MINUS5_Motif687_HHH_eva_0111_0001_0001_0002
SELEELAHTIAELQMRLAHASSREEATKLINKIRKLRKEAQDPQVRKLAEDADEWYKKLC LPLVSDATSLTIGRDFEALMNQHQDPLEVVVWKREKASKINGAYFCRTMKMRQQASFLPATLTMTVDKGDNVNISFKKVLIKEEDAVIYKNGSFIHSVPRHEVPDILEVHLPHAQPQDAGVYSARYIGGNLFTSAFTRLIV sap_mis_sadl_5d5e3128c434f13f035113218d50de80_0001_000000056_0001_51_65_H_._ems_3hM_1278_0001_0002_0001
DEVKKIADEVERIAKEAIENGDKQVARMALKQFRETAEELNDEKLLRLVEEVERRVEELANR AMDLILINSLPLVSDAETSLTCIASGWRPHEPITIGRDFEALMNQHQDPLEVTQDVTREWAKKVVWKREKASKINGAYFCEGRVRGEAIRIRTMKMRQQASFLPATLTMTVDKGDNVNISFKKVLIKEEDAVIYKNGSFIHSVPRHEVPDILEVHLPHAQPQDAGVYSARYIGGNLFTSAFTRLIVRRCEAQKWGPECNHLCTACMNNGVCHEDTGECICPPGFMGRTCEKACELHTFGRTCKERCSGQEGCKSYVFCLPDPYGCSCATGWKGLQCNEACHPGFYGPDCKLRCSCNNGEMCDRFQGCLCSPGWQGLQCEREGIPRMTPKIVDLPDHIEVNSGKFNPICKASGWPLPTNEEMTLVKPDGTVLHPKDFNHTDHFSVAIFTIHRILPPDSGVWVCSVNTVAGMVEKPFNISVKVLP MINUS5_Motif202_ems_3hC_648_0002_0001_0001_0001_0001
DVEELLEEAVKTNDPRLVNEAIQRLSFLLVRTGDPKIEEILRLLAEALIRNDPDLLRKVVELLKR AMDLILINSLPLVSDAETSLTCIASGWRPHEPITIGRDFEALMNQHQDPLEVTQDVTREWAKKVVWKREKASKINGAYFCEGRVRGEAIRIRTMKMRQQASFLPATLTMTVDKGDNVNISFKKVLIKEEDAVIYKNGSFIHSVPRHEVPDILEVHLPHAQPQDAGVYSARYIGGNLFTSAFTRLIVRRCEAQKWGPECNHLCTACMNNGVCHEDTGECICPPGFMGRTCEKACELHTFGRTCKERCSGQEGCKSYVFCLPDPYGCSCATGWKGLQCNEACHPGFYGPDCKLRCSCNNGEMCDRFQGCLCSPGWQGLQCEREGIPRMTPKIVDLPDHIEVNSGKFNPICKASGWPLPTNEEMTLVKPDGTVLHPKDFNHTDHFSVAIFTIHRILPPDSGVWVCSVNTVAGMVEKPFNISVKVLP Motif001_bcov_4helix_00001_0001_0001_0001
DKKELSDTAEKLLKDALDKNDEEKFRKALHYAQKVASDVNDQRLFEIVLKLFFEFLRRKV AMDLILINSLPLVSDAETSLTCIASGWRPHEPITIGRDFEALMNQHQDPLEVTQDVTREWAKKVVWKREKASKINGAYFCEGRVRGEAIRIRTMKMRQQASFLPATLTMTVDKGDNVNISFKKVLIKEEDAVIYKNGSFIHSVPRHEVPDILEVHLPHAQPQDAGVYSARYIGGNLFTSAFTRLIVRRCEAQKWGPECNHLCTACMNNGVCHEDTGECICPPGFMGRTCEKACELHTFGRTCKERCSGQEGCKSYVFCLPDPYGCSCATGWKGLQCNEACHPGFYGPDCKLRCSCNNGEMCDRFQGCLCSPGWQGLQCEREGIPRMTPKIVDLPDHIEVNSGKFNPICKASGWPLPTNEEMTLVKPDGTVLHPKDFNHTDHFSVAIFTIHRILPPDSGVWVCSVNTVAGMVEKPFNISVKVLP Motif421_ems_3hM_2978_0001_0001
SKVEAFLRSVKLAAEQIYKRYKDDPRVQRLIEEARKVLKKAHKHQDPRLVKKAWELVAEARRVG LPLVSDATSLTIGRDFEALMNQHQDPLEVVVWKREKASKINGAYFCRTMKMRQQASFLPATLTMTVDKGDNVNISFKKVLIKEEDAVIYKNGSFIHSVPRHEVPDILEVHLPHAQPQDAGVYSARYIGGNLFTSAFTRLIV plus6_sap_sadl_ems_3hM_3110_000000168_0001_0001
DEERREEIEEILEEAKKLARDPLLRRLIEWVLELFEEAEKKNDEETLKRVEHDAEASLMQAKL LPLVSDATSLTIGRDFEALMNQHQDPLEVVVWKREKASKINGAYFCRTMKMRQQASFLPATLTMTVDKGDNVNISFKKVLIKEEDAVIYKNGSFIHSVPRHEVPDILEVHLPHAQPQDAGVYSARYIGGNLFTSAFTRLIV minus9_sap_norm_sadl_c0abfbdf24d66c6164af44cc4bb082cf_0001_000000164_0001_37_51_H_._ems_3hM_250_0001_0001_0001_0001
SMVRMLARALIKFKDDPMMLKFLEMQLERIVKLDPDSPEAKLARRLIELLRKDPEKVQELARRLR AMDLILINSLPLVSDAETSLTCIASGWRPHEPITIGRDFEALMNQHQDPLEVTQDVTREWAKKVVWKREKASKINGAYFCEGRVRGEAIRIRTMKMRQQASFLPATLTMTVDKGDNVNISFKKVLIKEEDAVIYKNGSFIHSVPRHEVPDILEVHLPHAQPQDAGVYSARYIGGNLFTSAFTRLIVRRCEAQKWGPECNHLCTACMNNGVCHEDTGECICPPGFMGRTCEKACELHTFGRTCKERCSGQEGCKSYVFCLPDPYGCSCATGWKGLQCNEACHPGFYGPDCKLRCSCNNGEMCDRFQGCLCSPGWQGLQCEREGIPRMTPKIVDLPDHIEVNSGKFNPICKASGWPLPTNEEMTLVKPDGTVLHPKDFNHTDHFSVAIFTIHRILPPDSGVWVCSVNTVAGMVEKPFNISVKVLP Motif065_bcov_4helix_09753_0001_0001
SLLELLSQVVMELNDPTLNWVLQLLQSRLERGEIDPEEIERALRRLIELAHKDPDKARELAERIG AMDLILINSLPLVSDAETSLTCIASGWRPHEPITIGRDFEALMNQHQDPLEVTQDVTREWAKKVVWKREKASKINGAYFCEGRVRGEAIRIRTMKMRQQASFLPATLTMTVDKGDNVNISFKKVLIKEEDAVIYKNGSFIHSVPRHEVPDILEVHLPHAQPQDAGVYSARYIGGNLFTSAFTRLIVRRCEAQKWGPECNHLCTACMNNGVCHEDTGECICPPGFMGRTCEKACELHTFGRTCKERCSGQEGCKSYVFCLPDPYGCSCATGWKGLQCNEACHPGFYGPDCKLRCSCNNGEMCDRFQGCLCSPGWQGLQCEREGIPRMTPKIVDLPDHIEVNSGKFNPICKASGWPLPTNEEMTLVKPDGTVLHPKDFNHTDHFSVAIFTIHRILPPDSGVWVCSVNTVAGMVEKPFNISVKVLP MINUS5_Motif526_bcov_4helix_04299_0001_0001_0001
EDVKYVLWLAEFVKYQVRRLNDPHAEKLADKLSKQIKEAIKKNDEERVRRLEEEVEKVAQTAI AMDLILINSLPLVSDAETSLTCIASGWRPHEPITIGRDFEALMNQHQDPLEVTQDVTREWAKKVVWKREKASKINGAYFCEGRVRGEAIRIRTMKMRQQASFLPATLTMTVDKGDNVNISFKKVLIKEEDAVIYKNGSFIHSVPRHEVPDILEVHLPHAQPQDAGVYSARYIGGNLFTSAFTRLIVRRCEAQKWGPECNHLCTACMNNGVCHEDTGECICPPGFMGRTCEKACELHTFGRTCKERCSGQEGCKSYVFCLPDPYGCSCATGWKGLQCNEACHPGFYGPDCKLRCSCNNGEMCDRFQGCLCSPGWQGLQCEREGIPRMTPKIVDLPDHIEVNSGKFNPICKASGWPLPTNEEMTLVKPDGTVLHPKDFNHTDHFSVAIFTIHRILPPDSGVWVCSVNTVAGMVEKPFNISVKVLP Motif065_ems_3hM_516_0001_0003_0001
SREVVEIAKEAVRTGDPELWELLAELLREAAQKGDPEKARIIAMAISAVALRSPELLKKVEELVR LPLVSDATSLTIGRDFEALMNQHQDPLEVVVWKREKASKINGAYFCRTMKMRQQASFLPATLTMTVDKGDNVNISFKKVLIKEEDAVIYKNGSFIHSVPRHEVPDILEVHLPHAQPQDAGVYSARYIGGNLFTSAFTRLIV mis_sadl_2ce85a5bdca4b99e928b6f4aaa168cde_0001_000000111_0001
DEISKLEKIVKKLRETAKNLPDPNRKLQADFLLRSAHKMLKASDPTEQRFAKMLVKEAQKVT AMDLILINSLPLVSDAETSLTCIASGWRPHEPITIGRDFEALMNQHQDPLEVTQDVTREWAKKVVWKREKASKINGAYFCEGRVRGEAIRIRTMKMRQQASFLPATLTMTVDKGDNVNISFKKVLIKEEDAVIYKNGSFIHSVPRHEVPDILEVHLPHAQPQDAGVYSARYIGGNLFTSAFTRLIVRRCEAQKWGPECNHLCTACMNNGVCHEDTGECICPPGFMGRTCEKACELHTFGRTCKERCSGQEGCKSYVFCLPDPYGCSCATGWKGLQCNEACHPGFYGPDCKLRCSCNNGEMCDRFQGCLCSPGWQGLQCEREGIPRMTPKIVDLPDHIEVNSGKFNPICKASGWPLPTNEEMTLVKPDGTVLHPKDFNHTDHFSVAIFTIHRILPPDSGVWVCSVNTVAGMVEKPFNISVKVLP Motif228_ems_3hC_282_0001_0001
SIEELVREVIEEVREKGDPFLASALELVLQLLERGNPRQARAVLEELLKLTGDPLVRELLELLEK LPLVSDATSLTIGRDFEALMNQHQDPLEVVVWKREKASKINGAYFCRTMKMRQQASFLPATLTMTVDKGDNVNISFKKVLIKEEDAVIYKNGSFIHSVPRHEVPDILEVHLPHAQPQDAGVYSARYIGGNLFTSAFTRLIV minus6_norm_norm_patc_8f6d1dc63085b54f4d3b19d723988875_0001_000000129_0001_35_49_H_._deaa8b212cbc22bc6c40a43f6c5d9aad_0001_0001_0001_0001
SIHKRVEEAVKLVTDPRVVSALTKVYSAEEQGRLSPELRRLFEELVRLIKKGDPRIREIAKKILK LPLVSDATSLTIGRDFEALMNQHQDPLEVVVWKREKASKINGAYFCRTMKMRQQASFLPATLTMTVDKGDNVNISFKKVLIKEEDAVIYKNGSFIHSVPRHEVPDILEVHLPHAQPQDAGVYSARYIGGNLFTSAFTRLIV plus6_sap_sadl_fe6bf14837f0eca3ce69ff8b196801f6_0001_000000088_0001_0001
GPEFREVVELFKRGNPEEALKLVEELLREALRRRDPELVRALFRISYLLHKGNPEEAEKLARRVG LPLVSDATSLTIGRDFEALMNQHQDPLEVVVWKREKASKINGAYFCRTMKMRQQASFLPATLTMTVDKGDNVNISFKKVLIKEEDAVIYKNGSFIHSVPRHEVPDILEVHLPHAQPQDAGVYSARYIGGNLFTSAFTRLIV sap_mis_sadl_ems_3hC_162_0002_000000168_0001_1_20_H_._9b26dc113238adff5f86db8059051cee_0001_0001_0002_0001
SLEKKVRRVAKKLGIPPEEVERLLRILREVFKIPPEKALELLLAILRAAGDPEEVRRLVERAKRD LPLVSDATSLTIGRDFEALMNQHQDPLEVVVWKREKASKINGAYFCRTMKMRQQASFLPATLTMTVDKGDNVNISFKKVLIKEEDAVIYKNGSFIHSVPRHEVPDILEVHLPHAQPQDAGVYSARYIGGNLFTSAFTRLIV plus6_norm_patc_8a996b08fd2c83aa30fa6dbf78c0d7f4_0001_1_000000049_0001_0001
DEREELNREVHELVRRAAEERDPDLLRRAEKFAAEVIMKVDDEELKKILRELLSNLLFLFDK AMDLILINSLPLVSDAETSLTCIASGWRPHEPITIGRDFEALMNQHQDPLEVTQDVTREWAKKVVWKREKASKINGAYFCEGRVRGEAIRIRTMKMRQQASFLPATLTMTVDKGDNVNISFKKVLIKEEDAVIYKNGSFIHSVPRHEVPDILEVHLPHAQPQDAGVYSARYIGGNLFTSAFTRLIVRRCEAQKWGPECNHLCTACMNNGVCHEDTGECICPPGFMGRTCEKACELHTFGRTCKERCSGQEGCKSYVFCLPDPYGCSCATGWKGLQCNEACHPGFYGPDCKLRCSCNNGEMCDRFQGCLCSPGWQGLQCEREGIPRMTPKIVDLPDHIEVNSGKFNPICKASGWPLPTNEEMTLVKPDGTVLHPKDFNHTDHFSVAIFTIHRILPPDSGVWVCSVNTVAGMVEKPFNISVKVLP MINUS5_Motif772_ems_3hM_3104_0001_0001_0002
PEEVKKIITDLDKQLEEAEKKRDEEIVKTVIHILLRLFTQIQDPSAAEALRKALEILERIQRS AMDLILINSLPLVSDAETSLTCIASGWRPHEPITIGRDFEALMNQHQDPLEVTQDVTREWAKKVVWKREKASKINGAYFCEGRVRGEAIRIRTMKMRQQASFLPATLTMTVDKGDNVNISFKKVLIKEEDAVIYKNGSFIHSVPRHEVPDILEVHLPHAQPQDAGVYSARYIGGNLFTSAFTRLIVRRCEAQKWGPECNHLCTACMNNGVCHEDTGECICPPGFMGRTCEKACELHTFGRTCKERCSGQEGCKSYVFCLPDPYGCSCATGWKGLQCNEACHPGFYGPDCKLRCSCNNGEMCDRFQGCLCSPGWQGLQCEREGIPRMTPKIVDLPDHIEVNSGKFNPICKASGWPLPTNEEMTLVKPDGTVLHPKDFNHTDHFSVAIFTIHRILPPDSGVWVCSVNTVAGMVEKPFNISVKVLP Motif340_ems_3hM_812_0001_0001
DEELEELAEEAKKLIPDPELRKVVEKLLKRIKEGDPRARDLLLAVIQALRNGDPKAVERLLRRVK LPLVSDATSLTIGRDFEALMNQHQDPLEVVVWKREKASKINGAYFCRTMKMRQQASFLPATLTMTVDKGDNVNISFKKVLIKEEDAVIYKNGSFIHSVPRHEVPDILEVHLPHAQPQDAGVYSARYIGGNLFTSAFTRLIV norm_mis_patc_a77df749e03e6cdce686b91281f029c8_0001_1_000000146_0001_49_65_H_._3f793dc3d3e05f21786c6523247b6786_0001_1_0001_0001_0001
SLEEEVERLFEEGDPQKLYQLAMELIRLLKEDPNDEEVRKALELAIELLKKVDPTAARNVELLLR LPLVSDATSLTIGRDFEALMNQHQDPLEVVVWKREKASKINGAYFCRTMKMRQQASFLPATLTMTVDKGDNVNISFKKVLIKEEDAVIYKNGSFIHSVPRHEVPDILEVHLPHAQPQDAGVYSARYIGGNLFTSAFTRLIV minus6_mis_sadl_1df54350834bab314bafd8423ac249ba_0001_000000086_0001_0001
DEEEEKVRHLVEEGNVEEAKKVIRHVARELGLSPEEIFDLEQLADLAFKNNDPLTLRAVMILLKR AMDLILINSLPLVSDAETSLTCIASGWRPHEPITIGRDFEALMNQHQDPLEVTQDVTREWAKKVVWKREKASKINGAYFCEGRVRGEAIRIRTMKMRQQASFLPATLTMTVDKGDNVNISFKKVLIKEEDAVIYKNGSFIHSVPRHEVPDILEVHLPHAQPQDAGVYSARYIGGNLFTSAFTRLIVRRCEAQKWGPECNHLCTACMNNGVCHEDTGECICPPGFMGRTCEKACELHTFGRTCKERCSGQEGCKSYVFCLPDPYGCSCATGWKGLQCNEACHPGFYGPDCKLRCSCNNGEMCDRFQGCLCSPGWQGLQCEREGIPRMTPKIVDLPDHIEVNSGKFNPICKASGWPLPTNEEMTLVKPDGTVLHPKDFNHTDHFSVAIFTIHRILPPDSGVWVCSVNTVAGMVEKPFNISVKVLP MINUS5_Motif830_bcov_4helix_05363_0001_0001_0002
SLEERLKELARRLGIPPEELKKLLRKLEKANGDPELAKRELFALLRNALLLNDPRNVREAVKRYV LPLVSDATSLTIGRDFEALMNQHQDPLEVVVWKREKASKINGAYFCRTMKMRQQASFLPATLTMTVDKGDNVNISFKKVLIKEEDAVIYKNGSFIHSVPRHEVPDILEVHLPHAQPQDAGVYSARYIGGNLFTSAFTRLIV plus6_norm_sadl_7d538683ae38ff56261eb02f12605454_0001_000000075_0001_0001
SIVRKTLRTAARVPDPTLVEMLVRQARHIAEELGDPELLRLAEEVLKLLEEGNPEEALRLLEEIG AMDLILINSLPLVSDAETSLTCIASGWRPHEPITIGRDFEALMNQHQDPLEVTQDVTREWAKKVVWKREKASKINGAYFCEGRVRGEAIRIRTMKMRQQASFLPATLTMTVDKGDNVNISFKKVLIKEEDAVIYKNGSFIHSVPRHEVPDILEVHLPHAQPQDAGVYSARYIGGNLFTSAFTRLIVRRCEAQKWGPECNHLCTACMNNGVCHEDTGECICPPGFMGRTCEKACELHTFGRTCKERCSGQEGCKSYVFCLPDPYGCSCATGWKGLQCNEACHPGFYGPDCKLRCSCNNGEMCDRFQGCLCSPGWQGLQCEREGIPRMTPKIVDLPDHIEVNSGKFNPICKASGWPLPTNEEMTLVKPDGTVLHPKDFNHTDHFSVAIFTIHRILPPDSGVWVCSVNTVAGMVEKPFNISVKVLP Motif409_bcov_4helix_03461_0001_0001
DVKEVAKKVKKVIEKLKKQLRDPTERRILESLKREVEFAEKRNNKELLKELLRTAEIDFKNL LPLVSDATSLTIGRDFEALMNQHQDPLEVVVWKREKASKINGAYFCRTMKMRQQASFLPATLTMTVDKGDNVNISFKKVLIKEEDAVIYKNGSFIHSVPRHEVPDILEVHLPHAQPQDAGVYSARYIGGNLFTSAFTRLIV plus9_sap_patc_ems_3hM_2375_000000075_0001_0001
SVEDLVSHVSFLADERGDEEALKKAQRIMIAYFRGLMSSEEASKLLKTLAKRLKG AMDLILINSLPLVSDAETSLTCIASGWRPHEPITIGRDFEALMNQHQDPLEVTQDVTREWAKKVVWKREKASKINGAYFCEGRVRGEAIRIRTMKMRQQASFLPATLTMTVDKGDNVNISFKKVLIKEEDAVIYKNGSFIHSVPRHEVPDILEVHLPHAQPQDAGVYSARYIGGNLFTSAFTRLIVRRCEAQKWGPECNHLCTACMNNGVCHEDTGECICPPGFMGRTCEKACELHTFGRTCKERCSGQEGCKSYVFCLPDPYGCSCATGWKGLQCNEACHPGFYGPDCKLRCSCNNGEMCDRFQGCLCSPGWQGLQCEREGIPRMTPKIVDLPDHIEVNSGKFNPICKASGWPLPTNEEMTLVKPDGTVLHPKDFNHTDHFSVAIFTIHRILPPDSGVWVCSVNTVAGMVEKPFNISVKVLP Motif381_p1-15H-GBL-16H-GABBL-16H_0398_0001_0001_0001_0001_0001
DELRRFFAIVMRYLPPEVIRKLTEILARLLKRGVPPEEIVEILREFLKKLSPEAREVAKIAEKEG LPLVSDATSLTIGRDFEALMNQHQDPLEVVVWKREKASKINGAYFCRTMKMRQQASFLPATLTMTVDKGDNVNISFKKVLIKEEDAVIYKNGSFIHSVPRHEVPDILEVHLPHAQPQDAGVYSARYIGGNLFTSAFTRLIV norm_sadl_1ac4d457626f29de3b01f3095ac14c4f_0001_000000173_0001
SEEEAQQEALHALNLVMEGLSPEEIEHLLRIIEELYRRYGNETIRIAFEVAKEILEQLERL AMDLILINSLPLVSDAETSLTCIASGWRPHEPITIGRDFEALMNQHQDPLEVTQDVTREWAKKVVWKREKASKINGAYFCEGRVRGEAIRIRTMKMRQQASFLPATLTMTVDKGDNVNISFKKVLIKEEDAVIYKNGSFIHSVPRHEVPDILEVHLPHAQPQDAGVYSARYIGGNLFTSAFTRLIVRRCEAQKWGPECNHLCTACMNNGVCHEDTGECICPPGFMGRTCEKACELHTFGRTCKERCSGQEGCKSYVFCLPDPYGCSCATGWKGLQCNEACHPGFYGPDCKLRCSCNNGEMCDRFQGCLCSPGWQGLQCEREGIPRMTPKIVDLPDHIEVNSGKFNPICKASGWPLPTNEEMTLVKPDGTVLHPKDFNHTDHFSVAIFTIHRILPPDSGVWVCSVNTVAGMVEKPFNISVKVLP MINUS5_Motif022_HHH_eva_0218_0001_0001_0001
SEEIHKVSQLVAKSPEARRLFFLLNLLAQAGDPRFREVRKKLERVLRELGIPPKDVKKILEVAKR LPLVSDATSLTIGRDFEALMNQHQDPLEVVVWKREKASKINGAYFCRTMKMRQQASFLPATLTMTVDKGDNVNISFKKVLIKEEDAVIYKNGSFIHSVPRHEVPDILEVHLPHAQPQDAGVYSARYIGGNLFTSAFTRLIV plus6_norm_mis_patc_ems_p1-14H-GBL-14H-GBL-16H_0426_0001_0001_0001_000000084_0001_34_50_H_._9d722f4281fe2ab0f1894ca7efdbd281_0001_1_0001_0001_0001_0001
TEELYLEASRLITEGDPRFREVLEEIIRLLKRVPPEERERIEELLELLAQFSPEVERVIKELLEK LPLVSDATSLTIGRDFEALMNQHQDPLEVVVWKREKASKINGAYFCRTMKMRQQASFLPATLTMTVDKGDNVNISFKKVLIKEEDAVIYKNGSFIHSVPRHEVPDILEVHLPHAQPQDAGVYSARYIGGNLFTSAFTRLIV minus6_sap_sadl_3c681301effa769f8148d313af337367_0001_000000051_0001_0001
SEVEKKLKRLKKRAKELGNDRARQFVETALFSYRAGRLTPRSLELAEEAAKRLLG LPLVSDATSLTIGRDFEALMNQHQDPLEVVVWKREKASKINGAYFCRTMKMRQQASFLPATLTMTVDKGDNVNISFKKVLIKEEDAVIYKNGSFIHSVPRHEVPDILEVHLPHAQPQDAGVYSARYIGGNLFTSAFTRLIV plus6_norm_mis_patc_f30f37b9280b12e082159cc05f8864eb_0001_1_000000225_0001_16_31_H_._ems_p1-16H-GBL-16H-GABBL-15H_0026_0001_0001_0001_0001_0001_0001
DHRQVQKVIHLADQFLTRNPQVKELAKKVIQLASQALLRNDPELLKQAKELLKKVKKRAK LPLVSDATSLTIGRDFEALMNQHQDPLEVVVWKREKASKINGAYFCRTMKMRQQASFLPATLTMTVDKGDNVNISFKKVLIKEEDAVIYKNGSFIHSVPRHEVPDILEVHLPHAQPQDAGVYSARYIGGNLFTSAFTRLIV plus6_norm_sadl_ems_3hC_474_000000018_0001_0001
PEELFKRAARILIKAFHRAKDNPEIQEIIEKLYKKLARAWANDDEDTLKKVVEEVEKTIRTLLS LPLVSDATSLTIGRDFEALMNQHQDPLEVVVWKREKASKINGAYFCRTMKMRQQASFLPATLTMTVDKGDNVNISFKKVLIKEEDAVIYKNGSFIHSVPRHEVPDILEVHLPHAQPQDAGVYSARYIGGNLFTSAFTRLIV norm_patc_ems_3hM_2358_000000108_0001
SKLEELLRKALRVLTNLEKKDPRFTELVRRLMDEVNNAMFHYKDDPDYVEEVVKKVQTIAKQAS AMDLILINSLPLVSDAETSLTCIASGWRPHEPITIGRDFEALMNQHQDPLEVTQDVTREWAKKVVWKREKASKINGAYFCEGRVRGEAIRIRTMKMRQQASFLPATLTMTVDKGDNVNISFKKVLIKEEDAVIYKNGSFIHSVPRHEVPDILEVHLPHAQPQDAGVYSARYIGGNLFTSAFTRLIVRRCEAQKWGPECNHLCTACMNNGVCHEDTGECICPPGFMGRTCEKACELHTFGRTCKERCSGQEGCKSYVFCLPDPYGCSCATGWKGLQCNEACHPGFYGPDCKLRCSCNNGEMCDRFQGCLCSPGWQGLQCEREGIPRMTPKIVDLPDHIEVNSGKFNPICKASGWPLPTNEEMTLVKPDGTVLHPKDFNHTDHFSVAIFTIHRILPPDSGVWVCSVNTVAGMVEKPFNISVKVLP Motif029_ems_3hM_621_0001_0001_0001
DEREKGKTKVFELLQRASLSDDPKEAKKLEKEIKKVYDSASDPDVQRVAQMAIEALRRLL AMDLILINSLPLVSDAETSLTCIASGWRPHEPITIGRDFEALMNQHQDPLEVTQDVTREWAKKVVWKREKASKINGAYFCEGRVRGEAIRIRTMKMRQQASFLPATLTMTVDKGDNVNISFKKVLIKEEDAVIYKNGSFIHSVPRHEVPDILEVHLPHAQPQDAGVYSARYIGGNLFTSAFTRLIVRRCEAQKWGPECNHLCTACMNNGVCHEDTGECICPPGFMGRTCEKACELHTFGRTCKERCSGQEGCKSYVFCLPDPYGCSCATGWKGLQCNEACHPGFYGPDCKLRCSCNNGEMCDRFQGCLCSPGWQGLQCEREGIPRMTPKIVDLPDHIEVNSGKFNPICKASGWPLPTNEEMTLVKPDGTVLHPKDFNHTDHFSVAIFTIHRILPPDSGVWVCSVNTVAGMVEKPFNISVKVLP Motif055_ems_3hC_701_0002_0001_0001
VDRWAEAIELAAKAMLRHGKIDEEEAKEIIELAREASEKDDEELIEKVDKLLLRVLQKRAD LPLVSDATSLTIGRDFEALMNQHQDPLEVVVWKREKASKINGAYFCRTMKMRQQASFLPATLTMTVDKGDNVNISFKKVLIKEEDAVIYKNGSFIHSVPRHEVPDILEVHLPHAQPQDAGVYSARYIGGNLFTSAFTRLIV minus6_sap_norm_sadl_104f9518c2e4434ea70fdb64017d7000_0001_000000215_0001_51_65_H_._ems_3hC_134_0002_0001_0003_0001_0001
DEVEKIAKELEEKAEEAYENNDKEKVREALHLVTRLIIEAQDPKLRELLLEVLFLVIKLLED LPLVSDATSLTIGRDFEALMNQHQDPLEVVVWKREKASKINGAYFCRTMKMRQQASFLPATLTMTVDKGDNVNISFKKVLIKEEDAVIYKNGSFIHSVPRHEVPDILEVHLPHAQPQDAGVYSARYIGGNLFTSAFTRLIV minus6_norm_mis_patc_ems_3hM_79_000000248_0001_1_19_H_._ems_3hC_1630_0001_0002_0001_0001
PEREIFDLLNHILLWALSVGDEKVTRMVRHLLKLMSEAHNKNDKELLKRIKKLVEHVLRIARR AMDLILINSLPLVSDAETSLTCIASGWRPHEPITIGRDFEALMNQHQDPLEVTQDVTREWAKKVVWKREKASKINGAYFCEGRVRGEAIRIRTMKMRQQASFLPATLTMTVDKGDNVNISFKKVLIKEEDAVIYKNGSFIHSVPRHEVPDILEVHLPHAQPQDAGVYSARYIGGNLFTSAFTRLIVRRCEAQKWGPECNHLCTACMNNGVCHEDTGECICPPGFMGRTCEKACELHTFGRTCKERCSGQEGCKSYVFCLPDPYGCSCATGWKGLQCNEACHPGFYGPDCKLRCSCNNGEMCDRFQGCLCSPGWQGLQCEREGIPRMTPKIVDLPDHIEVNSGKFNPICKASGWPLPTNEEMTLVKPDGTVLHPKDFNHTDHFSVAIFTIHRILPPDSGVWVCSVNTVAGMVEKPFNISVKVLP PLUS5_Motif017_ems_3hM_866_0001_0002_0001_0002
SDSTRFDLEQKLDFAVIRGDEETLKKLSEKLIQLWEKEGKLSREEARKYVEEFIKELKKMV AMDLILINSLPLVSDAETSLTCIASGWRPHEPITIGRDFEALMNQHQDPLEVTQDVTREWAKKVVWKREKASKINGAYFCEGRVRGEAIRIRTMKMRQQASFLPATLTMTVDKGDNVNISFKKVLIKEEDAVIYKNGSFIHSVPRHEVPDILEVHLPHAQPQDAGVYSARYIGGNLFTSAFTRLIVRRCEAQKWGPECNHLCTACMNNGVCHEDTGECICPPGFMGRTCEKACELHTFGRTCKERCSGQEGCKSYVFCLPDPYGCSCATGWKGLQCNEACHPGFYGPDCKLRCSCNNGEMCDRFQGCLCSPGWQGLQCEREGIPRMTPKIVDLPDHIEVNSGKFNPICKASGWPLPTNEEMTLVKPDGTVLHPKDFNHTDHFSVAIFTIHRILPPDSGVWVCSVNTVAGMVEKPFNISVKVLP Motif001_HHH_eva_0246_0001_0002_0001
TEVEKLLEEAEEAAKENGDEDAERNIEWIEEAYRRGLLSPEEAEDNLEAIIRSLEA LPLVSDATSLTIGRDFEALMNQHQDPLEVVVWKREKASKINGAYFCRTMKMRQQASFLPATLTMTVDKGDNVNISFKKVLIKEEDAVIYKNGSFIHSVPRHEVPDILEVHLPHAQPQDAGVYSARYIGGNLFTSAFTRLIV minus9_sap_norm_patc_3256ae9693b2801a05cbc112b312001f_0001_1_000000224_0001_18_33_H_._ems_p1-16H-GBL-16H-GABBL-16H_0303_0001_0001_0002_0001_0001_0001_0001
DDLNVRQVEMSARELKKKHPQVKDLAQQVIDLARKAKENNNPEMLKQANQLLSEVFQRAR AMDLILINSLPLVSDAETSLTCIASGWRPHEPITIGRDFEALMNQHQDPLEVTQDVTREWAKKVVWKREKASKINGAYFCEGRVRGEAIRIRTMKMRQQASFLPATLTMTVDKGDNVNISFKKVLIKEEDAVIYKNGSFIHSVPRHEVPDILEVHLPHAQPQDAGVYSARYIGGNLFTSAFTRLIVRRCEAQKWGPECNHLCTACMNNGVCHEDTGECICPPGFMGRTCEKACELHTFGRTCKERCSGQEGCKSYVFCLPDPYGCSCATGWKGLQCNEACHPGFYGPDCKLRCSCNNGEMCDRFQGCLCSPGWQGLQCEREGIPRMTPKIVDLPDHIEVNSGKFNPICKASGWPLPTNEEMTLVKPDGTVLHPKDFNHTDHFSVAIFTIHRILPPDSGVWVCSVNTVAGMVEKPFNISVKVLP Motif498_ems_3hC_474_0002_0001_0001
DKEEKRRLFERLAELLNRAIQATTKEEVRKLVRKIKKIARQYPDDPIARAALQAARILEQIVSK LPLVSDATSLTIGRDFEALMNQHQDPLEVVVWKREKASKINGAYFCRTMKMRQQASFLPATLTMTVDKGDNVNISFKKVLIKEEDAVIYKNGSFIHSVPRHEVPDILEVHLPHAQPQDAGVYSARYIGGNLFTSAFTRLIV plus6_norm_norm_patc_13566308d467b6f2351418c69e138fe8_0001_000000000_0001_16_31_H_._ems_3hM_1751_0001_0001_0001_0001
DRTKKHAEALLRSVLRTAKDFTDPRDIEAFKEQLERIARRIIPDQTEAEKLSEKAKRLLQKLS LPLVSDATSLTIGRDFEALMNQHQDPLEVVVWKREKASKINGAYFCRTMKMRQQASFLPATLTMTVDKGDNVNISFKKVLIKEEDAVIYKNGSFIHSVPRHEVPDILEVHLPHAQPQDAGVYSARYIGGNLFTSAFTRLIV sap_norm_sadl_afa99cb2f1b48a14133d328b841439c2_0001_000000146_0001_35_49_H_._ems_3hM_3616_0001_0001
SEYEELLREALRRAGVPPKLIERILRIIRRLLKVNPRAATAFVESLARLWKNPELRKVAELLRKH LPLVSDATSLTIGRDFEALMNQHQDPLEVVVWKREKASKINGAYFCRTMKMRQQASFLPATLTMTVDKGDNVNISFKKVLIKEEDAVIYKNGSFIHSVPRHEVPDILEVHLPHAQPQDAGVYSARYIGGNLFTSAFTRLIV norm_patc_aadf5aa4c991a2bbf69164fcaa2c5d6f_0001_1_000000190_0001
DELEELIEKLLRELGVSPEFIEEAKKVLRKLSKEDELTVNQLIDSLVIAFKKDPEMAKRMLKIAK AMDLILINSLPLVSDAETSLTCIASGWRPHEPITIGRDFEALMNQHQDPLEVTQDVTREWAKKVVWKREKASKINGAYFCEGRVRGEAIRIRTMKMRQQASFLPATLTMTVDKGDNVNISFKKVLIKEEDAVIYKNGSFIHSVPRHEVPDILEVHLPHAQPQDAGVYSARYIGGNLFTSAFTRLIVRRCEAQKWGPECNHLCTACMNNGVCHEDTGECICPPGFMGRTCEKACELHTFGRTCKERCSGQEGCKSYVFCLPDPYGCSCATGWKGLQCNEACHPGFYGPDCKLRCSCNNGEMCDRFQGCLCSPGWQGLQCEREGIPRMTPKIVDLPDHIEVNSGKFNPICKASGWPLPTNEEMTLVKPDGTVLHPKDFNHTDHFSVAIFTIHRILPPDSGVWVCSVNTVAGMVEKPFNISVKVLP Motif043_bcov_4helix_09706_0001_0002_0001
DPTKLLEKLRRLAEKAKKDGADPNDVKQLQMLVTTIYKIDPRQVERAVRVATKLLEELAKS AMDLILINSLPLVSDAETSLTCIASGWRPHEPITIGRDFEALMNQHQDPLEVTQDVTREWAKKVVWKREKASKINGAYFCEGRVRGEAIRIRTMKMRQQASFLPATLTMTVDKGDNVNISFKKVLIKEEDAVIYKNGSFIHSVPRHEVPDILEVHLPHAQPQDAGVYSARYIGGNLFTSAFTRLIVRRCEAQKWGPECNHLCTACMNNGVCHEDTGECICPPGFMGRTCEKACELHTFGRTCKERCSGQEGCKSYVFCLPDPYGCSCATGWKGLQCNEACHPGFYGPDCKLRCSCNNGEMCDRFQGCLCSPGWQGLQCEREGIPRMTPKIVDLPDHIEVNSGKFNPICKASGWPLPTNEEMTLVKPDGTVLHPKDFNHTDHFSVAIFTIHRILPPDSGVWVCSVNTVAGMVEKPFNISVKVLP ems_3hC_291_0002_000000058_0001_0001
DESTKIERFLRKLARVAQERNNQFLLRQVQEDLETMKKRAQDPRVRRVADELSKQVQKWIG AMDLILINSLPLVSDAETSLTCIASGWRPHEPITIGRDFEALMNQHQDPLEVTQDVTREWAKKVVWKREKASKINGAYFCEGRVRGEAIRIRTMKMRQQASFLPATLTMTVDKGDNVNISFKKVLIKEEDAVIYKNGSFIHSVPRHEVPDILEVHLPHAQPQDAGVYSARYIGGNLFTSAFTRLIVRRCEAQKWGPECNHLCTACMNNGVCHEDTGECICPPGFMGRTCEKACELHTFGRTCKERCSGQEGCKSYVFCLPDPYGCSCATGWKGLQCNEACHPGFYGPDCKLRCSCNNGEMCDRFQGCLCSPGWQGLQCEREGIPRMTPKIVDLPDHIEVNSGKFNPICKASGWPLPTNEEMTLVKPDGTVLHPKDFNHTDHFSVAIFTIHRILPPDSGVWVCSVNTVAGMVEKPFNISVKVLP Motif409_ems_3hM_890_0001_0001_0001
SVEELLDEALKKKDPRLLEEAVELLVKELGLDPQVEHQLRQSVREALKRGTLEDLVKSLKRLLNN AMDLILINSLPLVSDAETSLTCIASGWRPHEPITIGRDFEALMNQHQDPLEVTQDVTREWAKKVVWKREKASKINGAYFCEGRVRGEAIRIRTMKMRQQASFLPATLTMTVDKGDNVNISFKKVLIKEEDAVIYKNGSFIHSVPRHEVPDILEVHLPHAQPQDAGVYSARYIGGNLFTSAFTRLIVRRCEAQKWGPECNHLCTACMNNGVCHEDTGECICPPGFMGRTCEKACELHTFGRTCKERCSGQEGCKSYVFCLPDPYGCSCATGWKGLQCNEACHPGFYGPDCKLRCSCNNGEMCDRFQGCLCSPGWQGLQCEREGIPRMTPKIVDLPDHIEVNSGKFNPICKASGWPLPTNEEMTLVKPDGTVLHPKDFNHTDHFSVAIFTIHRILPPDSGVWVCSVNTVAGMVEKPFNISVKVLP Motif013_bcov_4helix_01628_0001_0001
SVAEALVRVAFEAQEKGLTPKIKELYRRAIRALHEGDKEEAQRLIEEIKKLIK LPLVSDATSLTIGRDFEALMNQHQDPLEVVVWKREKASKINGAYFCRTMKMRQQASFLPATLTMTVDKGDNVNISFKKVLIKEEDAVIYKNGSFIHSVPRHEVPDILEVHLPHAQPQDAGVYSARYIGGNLFTSAFTRLIV zero_norm_patc_HHH_eva_0692_000000097_0001_0001
SIERAVKTALTVLKFNKEAAERLVEQDVRLLRELPNSEELITKFLDLLKKLSPELREIAEKVERK LPLVSDATSLTIGRDFEALMNQHQDPLEVVVWKREKASKINGAYFCRTMKMRQQASFLPATLTMTVDKGDNVNISFKKVLIKEEDAVIYKNGSFIHSVPRHEVPDILEVHLPHAQPQDAGVYSARYIGGNLFTSAFTRLIV norm_norm_sadl_2125cc8daba11e8455e4a581cdab7050_0001_000000161_0001_16_31_H_._59fab20addf39e83a8e217f37d8c4291_0001_0001_0001
DEDIEKTLRELAKELFKAARNKDEESVTKIIKKLKKFATDVNDPDAQWLVKFLEMSAKDIL AMDLILINSLPLVSDAETSLTCIASGWRPHEPITIGRDFEALMNQHQDPLEVTQDVTREWAKKVVWKREKASKINGAYFCEGRVRGEAIRIRTMKMRQQASFLPATLTMTVDKGDNVNISFKKVLIKEEDAVIYKNGSFIHSVPRHEVPDILEVHLPHAQPQDAGVYSARYIGGNLFTSAFTRLIVRRCEAQKWGPECNHLCTACMNNGVCHEDTGECICPPGFMGRTCEKACELHTFGRTCKERCSGQEGCKSYVFCLPDPYGCSCATGWKGLQCNEACHPGFYGPDCKLRCSCNNGEMCDRFQGCLCSPGWQGLQCEREGIPRMTPKIVDLPDHIEVNSGKFNPICKASGWPLPTNEEMTLVKPDGTVLHPKDFNHTDHFSVAIFTIHRILPPDSGVWVCSVNTVAGMVEKPFNISVKVLP Motif065_ems_3hM_638_0001_0001_0001
SEDELRELVKEINEVAVKQGDEKLFKLAQEAHRLLLRLEAGRLSEEERKRAEKRIREIYKIVV LPLVSDATSLTIGRDFEALMNQHQDPLEVVVWKREKASKINGAYFCRTMKMRQQASFLPATLTMTVDKGDNVNISFKKVLIKEEDAVIYKNGSFIHSVPRHEVPDILEVHLPHAQPQDAGVYSARYIGGNLFTSAFTRLIV sap_sadl_HHH_eva_0327_000000237_0001
DDFKMILKFLIETAEEAVKRNDKQVVDAVKEVIKRLLKEAQDPSQRTKVKRALEIVKKLEKS AMDLILINSLPLVSDAETSLTCIASGWRPHEPITIGRDFEALMNQHQDPLEVTQDVTREWAKKVVWKREKASKINGAYFCEGRVRGEAIRIRTMKMRQQASFLPATLTMTVDKGDNVNISFKKVLIKEEDAVIYKNGSFIHSVPRHEVPDILEVHLPHAQPQDAGVYSARYIGGNLFTSAFTRLIVRRCEAQKWGPECNHLCTACMNNGVCHEDTGECICPPGFMGRTCEKACELHTFGRTCKERCSGQEGCKSYVFCLPDPYGCSCATGWKGLQCNEACHPGFYGPDCKLRCSCNNGEMCDRFQGCLCSPGWQGLQCEREGIPRMTPKIVDLPDHIEVNSGKFNPICKASGWPLPTNEEMTLVKPDGTVLHPKDFNHTDHFSVAIFTIHRILPPDSGVWVCSVNTVAGMVEKPFNISVKVLP Motif401_ems_3hM_3299_0001_0002_0001
NQEALRIQRAILEVVPDPQLATRLIETVVELHERGVPPEEIKKIITELLERVDPRLAELFRKILE LPLVSDATSLTIGRDFEALMNQHQDPLEVVVWKREKASKINGAYFCRTMKMRQQASFLPATLTMTVDKGDNVNISFKKVLIKEEDAVIYKNGSFIHSVPRHEVPDILEVHLPHAQPQDAGVYSARYIGGNLFTSAFTRLIV sap_patc_c66c727fe7b11027095aa3ef302aaf37_0001_000000179_0001
DELVELLEELVKEGDVEEAATVVAELVRETGDPRLFELLNRLLRLLREDPEEARKLIKEIVERLK LPLVSDATSLTIGRDFEALMNQHQDPLEVVVWKREKASKINGAYFCRTMKMRQQASFLPATLTMTVDKGDNVNISFKKVLIKEEDAVIYKNGSFIHSVPRHEVPDILEVHLPHAQPQDAGVYSARYIGGNLFTSAFTRLIV minus6_sap_norm_sadl_ems_3hC_3_0001_000000075_0001_23_41_H_._ba8109cf118b4b5cb610c8e69ee24f02_0001_1_0001_0001_0001
DSVREAIEFAFNLIFWLERVPDPKTVTTLHKLAVELEQLLLSEDPNNQKKAQKIVTELKKKL AMDLILINSLPLVSDAETSLTCIASGWRPHEPITIGRDFEALMNQHQDPLEVTQDVTREWAKKVVWKREKASKINGAYFCEGRVRGEAIRIRTMKMRQQASFLPATLTMTVDKGDNVNISFKKVLIKEEDAVIYKNGSFIHSVPRHEVPDILEVHLPHAQPQDAGVYSARYIGGNLFTSAFTRLIVRRCEAQKWGPECNHLCTACMNNGVCHEDTGECICPPGFMGRTCEKACELHTFGRTCKERCSGQEGCKSYVFCLPDPYGCSCATGWKGLQCNEACHPGFYGPDCKLRCSCNNGEMCDRFQGCLCSPGWQGLQCEREGIPRMTPKIVDLPDHIEVNSGKFNPICKASGWPLPTNEEMTLVKPDGTVLHPKDFNHTDHFSVAIFTIHRILPPDSGVWVCSVNTVAGMVEKPFNISVKVLP Motif173_ems_3hC_1560_0002_0001_0002_0001
SREEELLELVVRFKDDPQVIAQLLTELLFLAIEKGDPDLHRLVVELLHLLTHNLEEVVELAEKLR AMDLILINSLPLVSDAETSLTCIASGWRPHEPITIGRDFEALMNQHQDPLEVTQDVTREWAKKVVWKREKASKINGAYFCEGRVRGEAIRIRTMKMRQQASFLPATLTMTVDKGDNVNISFKKVLIKEEDAVIYKNGSFIHSVPRHEVPDILEVHLPHAQPQDAGVYSARYIGGNLFTSAFTRLIVRRCEAQKWGPECNHLCTACMNNGVCHEDTGECICPPGFMGRTCEKACELHTFGRTCKERCSGQEGCKSYVFCLPDPYGCSCATGWKGLQCNEACHPGFYGPDCKLRCSCNNGEMCDRFQGCLCSPGWQGLQCEREGIPRMTPKIVDLPDHIEVNSGKFNPICKASGWPLPTNEEMTLVKPDGTVLHPKDFNHTDHFSVAIFTIHRILPPDSGVWVCSVNTVAGMVEKPFNISVKVLP Motif266_bcov_4helix_13497_0001_0001
PVEELARRAIEELARIAEEAGNPEAFEIATEWARLLTRAVRNKDDELVKELTKRAEEILKKT LPLVSDATSLTIGRDFEALMNQHQDPLEVVVWKREKASKINGAYFCRTMKMRQQASFLPATLTMTVDKGDNVNISFKKVLIKEEDAVIYKNGSFIHSVPRHEVPDILEVHLPHAQPQDAGVYSARYIGGNLFTSAFTRLIV minus6_mis_patc_ems_3hM_496_000000099_0001_0001
DELERVERVVRELSKTNPVARLVLELIEELKERGVPPREIIQAAAELAAKEGDPEVLQAIIRAWN LPLVSDATSLTIGRDFEALMNQHQDPLEVVVWKREKASKINGAYFCRTMKMRQQASFLPATLTMTVDKGDNVNISFKKVLIKEEDAVIYKNGSFIHSVPRHEVPDILEVHLPHAQPQDAGVYSARYIGGNLFTSAFTRLIV sap_sadl_a20f86657b8460640bfa96bf11cf0ba2_0001_000000167_0001
DESLEKKLKRLEKLAKEAHENKDYRLLFSLINQALEILEQATDPKVHEWVQKFIEEISNKLRSE AMDLILINSLPLVSDAETSLTCIASGWRPHEPITIGRDFEALMNQHQDPLEVTQDVTREWAKKVVWKREKASKINGAYFCEGRVRGEAIRIRTMKMRQQASFLPATLTMTVDKGDNVNISFKKVLIKEEDAVIYKNGSFIHSVPRHEVPDILEVHLPHAQPQDAGVYSARYIGGNLFTSAFTRLIVRRCEAQKWGPECNHLCTACMNNGVCHEDTGECICPPGFMGRTCEKACELHTFGRTCKERCSGQEGCKSYVFCLPDPYGCSCATGWKGLQCNEACHPGFYGPDCKLRCSCNNGEMCDRFQGCLCSPGWQGLQCEREGIPRMTPKIVDLPDHIEVNSGKFNPICKASGWPLPTNEEMTLVKPDGTVLHPKDFNHTDHFSVAIFTIHRILPPDSGVWVCSVNTVAGMVEKPFNISVKVLP Motif091_ems_3hM_1876_0001_0001
VEEEVSKLAIHAEELWLKDPRLREEVEKILRKAEKIAKNNNDEEAQKALKMLKRQVQLNAD AMDLILINSLPLVSDAETSLTCIASGWRPHEPITIGRDFEALMNQHQDPLEVTQDVTREWAKKVVWKREKASKINGAYFCEGRVRGEAIRIRTMKMRQQASFLPATLTMTVDKGDNVNISFKKVLIKEEDAVIYKNGSFIHSVPRHEVPDILEVHLPHAQPQDAGVYSARYIGGNLFTSAFTRLIVRRCEAQKWGPECNHLCTACMNNGVCHEDTGECICPPGFMGRTCEKACELHTFGRTCKERCSGQEGCKSYVFCLPDPYGCSCATGWKGLQCNEACHPGFYGPDCKLRCSCNNGEMCDRFQGCLCSPGWQGLQCEREGIPRMTPKIVDLPDHIEVNSGKFNPICKASGWPLPTNEEMTLVKPDGTVLHPKDFNHTDHFSVAIFTIHRILPPDSGVWVCSVNTVAGMVEKPFNISVKVLP Motif336_ems_3hM_3569_0001_0001
TREEQVEKEIKFVERALRRGEMDPKDLEDAVRQIELMIRLVGNPELKKKLERLKRLIEKVKKR AMDLILINSLPLVSDAETSLTCIASGWRPHEPITIGRDFEALMNQHQDPLEVTQDVTREWAKKVVWKREKASKINGAYFCEGRVRGEAIRIRTMKMRQQASFLPATLTMTVDKGDNVNISFKKVLIKEEDAVIYKNGSFIHSVPRHEVPDILEVHLPHAQPQDAGVYSARYIGGNLFTSAFTRLIVRRCEAQKWGPECNHLCTACMNNGVCHEDTGECICPPGFMGRTCEKACELHTFGRTCKERCSGQEGCKSYVFCLPDPYGCSCATGWKGLQCNEACHPGFYGPDCKLRCSCNNGEMCDRFQGCLCSPGWQGLQCEREGIPRMTPKIVDLPDHIEVNSGKFNPICKASGWPLPTNEEMTLVKPDGTVLHPKDFNHTDHFSVAIFTIHRILPPDSGVWVCSVNTVAGMVEKPFNISVKVLP PLUS5_Motif688_HHH_eva_0296_0001_0001_0001_0001
SIEEEIRELIHIAFHQGVKEIAWLAAKALIALANGDEETARKLVKKAKKLC LPLVSDATSLTIGRDFEALMNQHQDPLEVVVWKREKASKINGAYFCRTMKMRQQASFLPATLTMTVDKGDNVNISFKKVLIKEEDAVIYKNGSFIHSVPRHEVPDILEVHLPHAQPQDAGVYSARYIGGNLFTSAFTRLIV sap_norm_patc_32e61ae61f32fc7701dfcfa0f222e633_0001_1_000000100_0001_36_47_H_._ems_p1-15H-GBL-16H-GBL-14H_0089_0001_0001_0001_0001_0001_0001
DDREELLKVLRAIIFAYLRAEDEETRRKLRELAREIIELMHRRDPRVKEVAEEAKKYAEKVL LPLVSDATSLTIGRDFEALMNQHQDPLEVVVWKREKASKINGAYFCRTMKMRQQASFLPATLTMTVDKGDNVNISFKKVLIKEEDAVIYKNGSFIHSVPRHEVPDILEVHLPHAQPQDAGVYSARYIGGNLFTSAFTRLIV zero_sap_norm_sadl_42be4a3d485dfec3f3882baef79a163a_0001_1_000000170_0001_16_31_H_._ems_3hM_591_0001_0002_0001_0001
DKLRVILTVIRLLLEYSEKAEDPNERRKANDLIETLSSLLQKDPDSAEDLARKISEEVKKLLS AMDLILINSLPLVSDAETSLTCIASGWRPHEPITIGRDFEALMNQHQDPLEVTQDVTREWAKKVVWKREKASKINGAYFCEGRVRGEAIRIRTMKMRQQASFLPATLTMTVDKGDNVNISFKKVLIKEEDAVIYKNGSFIHSVPRHEVPDILEVHLPHAQPQDAGVYSARYIGGNLFTSAFTRLIVRRCEAQKWGPECNHLCTACMNNGVCHEDTGECICPPGFMGRTCEKACELHTFGRTCKERCSGQEGCKSYVFCLPDPYGCSCATGWKGLQCNEACHPGFYGPDCKLRCSCNNGEMCDRFQGCLCSPGWQGLQCEREGIPRMTPKIVDLPDHIEVNSGKFNPICKASGWPLPTNEEMTLVKPDGTVLHPKDFNHTDHFSVAIFTIHRILPPDSGVWVCSVNTVAGMVEKPFNISVKVLP Motif005_ems_3hC_499_0002_0001_0001
DKIELARLAEEVERTVFHDPRFKEEAKKFIKTLKELTKKDPRLKRQAEVLSRNVEFAVRRS AMDLILINSLPLVSDAETSLTCIASGWRPHEPITIGRDFEALMNQHQDPLEVTQDVTREWAKKVVWKREKASKINGAYFCEGRVRGEAIRIRTMKMRQQASFLPATLTMTVDKGDNVNISFKKVLIKEEDAVIYKNGSFIHSVPRHEVPDILEVHLPHAQPQDAGVYSARYIGGNLFTSAFTRLIVRRCEAQKWGPECNHLCTACMNNGVCHEDTGECICPPGFMGRTCEKACELHTFGRTCKERCSGQEGCKSYVFCLPDPYGCSCATGWKGLQCNEACHPGFYGPDCKLRCSCNNGEMCDRFQGCLCSPGWQGLQCEREGIPRMTPKIVDLPDHIEVNSGKFNPICKASGWPLPTNEEMTLVKPDGTVLHPKDFNHTDHFSVAIFTIHRILPPDSGVWVCSVNTVAGMVEKPFNISVKVLP Motif211_ems_3hM_1691_0001_0001
DEEIEELLRIAEELGDKDLILAIRADLIALKEGRVPPEEVLKMILMLARRLGNPDVEELVRKLLK LPLVSDATSLTIGRDFEALMNQHQDPLEVVVWKREKASKINGAYFCRTMKMRQQASFLPATLTMTVDKGDNVNISFKKVLIKEEDAVIYKNGSFIHSVPRHEVPDILEVHLPHAQPQDAGVYSARYIGGNLFTSAFTRLIV minus6_sap_patc_0747388746a55ac07d1e89ee11861e50_0001_000000128_0001_0001
DKEQAKFIIEVATREWRNALSEEAKKLVVERAKEELKMAASSDEESKHWQKLLDTVIKND AMDLILINSLPLVSDAETSLTCIASGWRPHEPITIGRDFEALMNQHQDPLEVTQDVTREWAKKVVWKREKASKINGAYFCEGRVRGEAIRIRTMKMRQQASFLPATLTMTVDKGDNVNISFKKVLIKEEDAVIYKNGSFIHSVPRHEVPDILEVHLPHAQPQDAGVYSARYIGGNLFTSAFTRLIVRRCEAQKWGPECNHLCTACMNNGVCHEDTGECICPPGFMGRTCEKACELHTFGRTCKERCSGQEGCKSYVFCLPDPYGCSCATGWKGLQCNEACHPGFYGPDCKLRCSCNNGEMCDRFQGCLCSPGWQGLQCEREGIPRMTPKIVDLPDHIEVNSGKFNPICKASGWPLPTNEEMTLVKPDGTVLHPKDFNHTDHFSVAIFTIHRILPPDSGVWVCSVNTVAGMVEKPFNISVKVLP Motif047_ems_3hC_692_0001_0001_0001
SKERIMRVYQKVQKLGDMSLAELLVEAQKWWVRGDEDKVEEILRKVENELK AMDLILINSLPLVSDAETSLTCIASGWRPHEPITIGRDFEALMNQHQDPLEVTQDVTREWAKKVVWKREKASKINGAYFCEGRVRGEAIRIRTMKMRQQASFLPATLTMTVDKGDNVNISFKKVLIKEEDAVIYKNGSFIHSVPRHEVPDILEVHLPHAQPQDAGVYSARYIGGNLFTSAFTRLIVRRCEAQKWGPECNHLCTACMNNGVCHEDTGECICPPGFMGRTCEKACELHTFGRTCKERCSGQEGCKSYVFCLPDPYGCSCATGWKGLQCNEACHPGFYGPDCKLRCSCNNGEMCDRFQGCLCSPGWQGLQCEREGIPRMTPKIVDLPDHIEVNSGKFNPICKASGWPLPTNEEMTLVKPDGTVLHPKDFNHTDHFSVAIFTIHRILPPDSGVWVCSVNTVAGMVEKPFNISVKVLP HHH_eva_0626_000000013_0001_0001
PEEVQKIVTRASQEAAQAIQKNDHETVEKLIEELEELAKKQNDPLLERAARNIERAFRLAQEN LPLVSDATSLTIGRDFEALMNQHQDPLEVVVWKREKASKINGAYFCRTMKMRQQASFLPATLTMTVDKGDNVNISFKKVLIKEEDAVIYKNGSFIHSVPRHEVPDILEVHLPHAQPQDAGVYSARYIGGNLFTSAFTRLIV minus6_sap_mis_sadl_23e1176d62f91027bcee89f1982512fc_0001_1_000000132_0001_1_15_H_._ems_3hM_1437_0001_0002_0001_0001
SIEEELRRLAEEDPEEFERFVERLLRELGVPPRRIKRILESIRRLLEHNPEDAVLYALQSLETAR LPLVSDATSLTIGRDFEALMNQHQDPLEVVVWKREKASKINGAYFCRTMKMRQQASFLPATLTMTVDKGDNVNISFKKVLIKEEDAVIYKNGSFIHSVPRHEVPDILEVHLPHAQPQDAGVYSARYIGGNLFTSAFTRLIV minus6_sap_norm_patc_ems_3hM_3197_000000150_0001_43_63_H_._bc00b440d29913a483da04f69f237b60_0001_0001_0002_0001_0001
DEEIKEEIEELLKKDPEKALELLTRLLEKLGNPEAARNVRFILEALRKGQVPPEQVRRLVEELLH LPLVSDATSLTIGRDFEALMNQHQDPLEVVVWKREKASKINGAYFCRTMKMRQQASFLPATLTMTVDKGDNVNISFKKVLIKEEDAVIYKNGSFIHSVPRHEVPDILEVHLPHAQPQDAGVYSARYIGGNLFTSAFTRLIV sap_patc_92369fb2dea995d1954ea71b7cb60a59_0001_1_000000126_0001
DRKEQASEVLKKLIKFAQKAPDPTEAKDILRQVQMVAKDVNDKEVLDTATTVLKKLKENE AMDLILINSLPLVSDAETSLTCIASGWRPHEPITIGRDFEALMNQHQDPLEVTQDVTREWAKKVVWKREKASKINGAYFCEGRVRGEAIRIRTMKMRQQASFLPATLTMTVDKGDNVNISFKKVLIKEEDAVIYKNGSFIHSVPRHEVPDILEVHLPHAQPQDAGVYSARYIGGNLFTSAFTRLIVRRCEAQKWGPECNHLCTACMNNGVCHEDTGECICPPGFMGRTCEKACELHTFGRTCKERCSGQEGCKSYVFCLPDPYGCSCATGWKGLQCNEACHPGFYGPDCKLRCSCNNGEMCDRFQGCLCSPGWQGLQCEREGIPRMTPKIVDLPDHIEVNSGKFNPICKASGWPLPTNEEMTLVKPDGTVLHPKDFNHTDHFSVAIFTIHRILPPDSGVWVCSVNTVAGMVEKPFNISVKVLP Motif417_ems_3hM_2708_0001_0002_0001
DELHKEVLKLAIRAIRKAMRNNNKELLKEIFDFLQKVLFDLDRADPRERKEILKRVNKWLRNLI AMDLILINSLPLVSDAETSLTCIASGWRPHEPITIGRDFEALMNQHQDPLEVTQDVTREWAKKVVWKREKASKINGAYFCEGRVRGEAIRIRTMKMRQQASFLPATLTMTVDKGDNVNISFKKVLIKEEDAVIYKNGSFIHSVPRHEVPDILEVHLPHAQPQDAGVYSARYIGGNLFTSAFTRLIVRRCEAQKWGPECNHLCTACMNNGVCHEDTGECICPPGFMGRTCEKACELHTFGRTCKERCSGQEGCKSYVFCLPDPYGCSCATGWKGLQCNEACHPGFYGPDCKLRCSCNNGEMCDRFQGCLCSPGWQGLQCEREGIPRMTPKIVDLPDHIEVNSGKFNPICKASGWPLPTNEEMTLVKPDGTVLHPKDFNHTDHFSVAIFTIHRILPPDSGVWVCSVNTVAGMVEKPFNISVKVLP PLUS5_Motif039_ems_3hM_3001_0001_0001_0002
NKVLELVIRASNLLVRLIKLGLISREEAREIQRELSELTRKGDKKRVREIYERLRKLVEKG LPLVSDATSLTIGRDFEALMNQHQDPLEVVVWKREKASKINGAYFCRTMKMRQQASFLPATLTMTVDKGDNVNISFKKVLIKEEDAVIYKNGSFIHSVPRHEVPDILEVHLPHAQPQDAGVYSARYIGGNLFTSAFTRLIV plus6_mis_sadl_HHH_eva_0354_000000192_0001_0001
DQREATEEISRRLNVPPQVALLLLYLVKAKRMGNEQSVKVAERDLEEILGDPEEVEELIELVERT LPLVSDATSLTIGRDFEALMNQHQDPLEVVVWKREKASKINGAYFCRTMKMRQQASFLPATLTMTVDKGDNVNISFKKVLIKEEDAVIYKNGSFIHSVPRHEVPDILEVHLPHAQPQDAGVYSARYIGGNLFTSAFTRLIV minus9_sap_patc_5f3e9e6710cf722fe56a0b12d5cb6937_0001_000000140_0001_0001
SWEDWERELEELIKKLAREANVNPEQEEAANRVVRMAARHKDPRLKEQAEQELELIEILWRL AMDLILINSLPLVSDAETSLTCIASGWRPHEPITIGRDFEALMNQHQDPLEVTQDVTREWAKKVVWKREKASKINGAYFCEGRVRGEAIRIRTMKMRQQASFLPATLTMTVDKGDNVNISFKKVLIKEEDAVIYKNGSFIHSVPRHEVPDILEVHLPHAQPQDAGVYSARYIGGNLFTSAFTRLIVRRCEAQKWGPECNHLCTACMNNGVCHEDTGECICPPGFMGRTCEKACELHTFGRTCKERCSGQEGCKSYVFCLPDPYGCSCATGWKGLQCNEACHPGFYGPDCKLRCSCNNGEMCDRFQGCLCSPGWQGLQCEREGIPRMTPKIVDLPDHIEVNSGKFNPICKASGWPLPTNEEMTLVKPDGTVLHPKDFNHTDHFSVAIFTIHRILPPDSGVWVCSVNTVAGMVEKPFNISVKVLP MINUS5_Motif042_ems_3hM_2539_0001_0001_0001
SRELLSRLEQYVAEVAEKLGLDDRAIHIAAKIAQELAEKGVDPEEAERILEEVLREIKEEKS LPLVSDATSLTIGRDFEALMNQHQDPLEVVVWKREKASKINGAYFCRTMKMRQQASFLPATLTMTVDKGDNVNISFKKVLIKEEDAVIYKNGSFIHSVPRHEVPDILEVHLPHAQPQDAGVYSARYIGGNLFTSAFTRLIV minus6_norm_mis_sadl_2fe55654ba661275baf09010e83dfa6f_0001_1_000000149_0001_33_48_H_._HHH_eva_0050_0001_0002_0001_0001
DPKEEAKKVTELLKKLADNADDESITTFLRLLAELLERATKENDELQLRQVIHTAREFIKQVKS AMDLILINSLPLVSDAETSLTCIASGWRPHEPITIGRDFEALMNQHQDPLEVTQDVTREWAKKVVWKREKASKINGAYFCEGRVRGEAIRIRTMKMRQQASFLPATLTMTVDKGDNVNISFKKVLIKEEDAVIYKNGSFIHSVPRHEVPDILEVHLPHAQPQDAGVYSARYIGGNLFTSAFTRLIVRRCEAQKWGPECNHLCTACMNNGVCHEDTGECICPPGFMGRTCEKACELHTFGRTCKERCSGQEGCKSYVFCLPDPYGCSCATGWKGLQCNEACHPGFYGPDCKLRCSCNNGEMCDRFQGCLCSPGWQGLQCEREGIPRMTPKIVDLPDHIEVNSGKFNPICKASGWPLPTNEEMTLVKPDGTVLHPKDFNHTDHFSVAIFTIHRILPPDSGVWVCSVNTVAGMVEKPFNISVKVLP Motif003_ems_3hC_1249_0001_0001_0001
SLEETVRRLLKIARELAHKEKDPRVFDALQRANFLLLAAEEVSDPTERKKLLEKAVKLLQSVI AMDLILINSLPLVSDAETSLTCIASGWRPHEPITIGRDFEALMNQHQDPLEVTQDVTREWAKKVVWKREKASKINGAYFCEGRVRGEAIRIRTMKMRQQASFLPATLTMTVDKGDNVNISFKKVLIKEEDAVIYKNGSFIHSVPRHEVPDILEVHLPHAQPQDAGVYSARYIGGNLFTSAFTRLIVRRCEAQKWGPECNHLCTACMNNGVCHEDTGECICPPGFMGRTCEKACELHTFGRTCKERCSGQEGCKSYVFCLPDPYGCSCATGWKGLQCNEACHPGFYGPDCKLRCSCNNGEMCDRFQGCLCSPGWQGLQCEREGIPRMTPKIVDLPDHIEVNSGKFNPICKASGWPLPTNEEMTLVKPDGTVLHPKDFNHTDHFSVAIFTIHRILPPDSGVWVCSVNTVAGMVEKPFNISVKVLP Motif007_ems_3hC_197_0001_0001
DLTEVSEEVFRKAIQLLLSAQDPNELKEVLKKVQELLKRLNVKDAEMVSSYVKLLADAISSHA AMDLILINSLPLVSDAETSLTCIASGWRPHEPITIGRDFEALMNQHQDPLEVTQDVTREWAKKVVWKREKASKINGAYFCEGRVRGEAIRIRTMKMRQQASFLPATLTMTVDKGDNVNISFKKVLIKEEDAVIYKNGSFIHSVPRHEVPDILEVHLPHAQPQDAGVYSARYIGGNLFTSAFTRLIVRRCEAQKWGPECNHLCTACMNNGVCHEDTGECICPPGFMGRTCEKACELHTFGRTCKERCSGQEGCKSYVFCLPDPYGCSCATGWKGLQCNEACHPGFYGPDCKLRCSCNNGEMCDRFQGCLCSPGWQGLQCEREGIPRMTPKIVDLPDHIEVNSGKFNPICKASGWPLPTNEEMTLVKPDGTVLHPKDFNHTDHFSVAIFTIHRILPPDSGVWVCSVNTVAGMVEKPFNISVKVLP ems_3hC_1610_000000048_0001_0001
DDRLQKKATEIQKLAEDATPNPEQQRAVKQTLEQAVKNNDEELLKRVEHFVRRVKKVLS AMDLILINSLPLVSDAETSLTCIASGWRPHEPITIGRDFEALMNQHQDPLEVTQDVTREWAKKVVWKREKASKINGAYFCEGRVRGEAIRIRTMKMRQQASFLPATLTMTVDKGDNVNISFKKVLIKEEDAVIYKNGSFIHSVPRHEVPDILEVHLPHAQPQDAGVYSARYIGGNLFTSAFTRLIVRRCEAQKWGPECNHLCTACMNNGVCHEDTGECICPPGFMGRTCEKACELHTFGRTCKERCSGQEGCKSYVFCLPDPYGCSCATGWKGLQCNEACHPGFYGPDCKLRCSCNNGEMCDRFQGCLCSPGWQGLQCEREGIPRMTPKIVDLPDHIEVNSGKFNPICKASGWPLPTNEEMTLVKPDGTVLHPKDFNHTDHFSVAIFTIHRILPPDSGVWVCSVNTVAGMVEKPFNISVKVLP ems_3hM_381_000000007_0001_0001
SREAEAVARALKYNEEAAEELVRDMIEVVKELGNLEELEERLKEVAEKYNDPRLRELVELVRELR LPLVSDATSLTIGRDFEALMNQHQDPLEVVVWKREKASKINGAYFCRTMKMRQQASFLPATLTMTVDKGDNVNISFKKVLIKEEDAVIYKNGSFIHSVPRHEVPDILEVHLPHAQPQDAGVYSARYIGGNLFTSAFTRLIV minus6_sap_sadl_203459f366b7792c07b25f416df71e65_0001_1_000000118_0001_0001
PPEEIAKTLLKIAQKLKNSVEDPHNREYVDLVVRLLKLVIDLKNEEAIKIANEEAKRILDQARS AMDLILINSLPLVSDAETSLTCIASGWRPHEPITIGRDFEALMNQHQDPLEVTQDVTREWAKKVVWKREKASKINGAYFCEGRVRGEAIRIRTMKMRQQASFLPATLTMTVDKGDNVNISFKKVLIKEEDAVIYKNGSFIHSVPRHEVPDILEVHLPHAQPQDAGVYSARYIGGNLFTSAFTRLIVRRCEAQKWGPECNHLCTACMNNGVCHEDTGECICPPGFMGRTCEKACELHTFGRTCKERCSGQEGCKSYVFCLPDPYGCSCATGWKGLQCNEACHPGFYGPDCKLRCSCNNGEMCDRFQGCLCSPGWQGLQCEREGIPRMTPKIVDLPDHIEVNSGKFNPICKASGWPLPTNEEMTLVKPDGTVLHPKDFNHTDHFSVAIFTIHRILPPDSGVWVCSVNTVAGMVEKPFNISVKVLP Motif265_ems_3hM_1256_0001_0001
SLEELKKLIRELGDEELERLLEEVEKKLKNGKLSPRELEMFIHIAIEMIKSGNPRLARFVLRFLR AMDLILINSLPLVSDAETSLTCIASGWRPHEPITIGRDFEALMNQHQDPLEVTQDVTREWAKKVVWKREKASKINGAYFCEGRVRGEAIRIRTMKMRQQASFLPATLTMTVDKGDNVNISFKKVLIKEEDAVIYKNGSFIHSVPRHEVPDILEVHLPHAQPQDAGVYSARYIGGNLFTSAFTRLIVRRCEAQKWGPECNHLCTACMNNGVCHEDTGECICPPGFMGRTCEKACELHTFGRTCKERCSGQEGCKSYVFCLPDPYGCSCATGWKGLQCNEACHPGFYGPDCKLRCSCNNGEMCDRFQGCLCSPGWQGLQCEREGIPRMTPKIVDLPDHIEVNSGKFNPICKASGWPLPTNEEMTLVKPDGTVLHPKDFNHTDHFSVAIFTIHRILPPDSGVWVCSVNTVAGMVEKPFNISVKVLP Motif086_bcov_4helix_02699_0001_0001
TEVEKLLKKAKKAAKRRGDKLALEAIERIEEAYRNGRVSPEDARRYLKQTIEILRS LPLVSDATSLTIGRDFEALMNQHQDPLEVVVWKREKASKINGAYFCRTMKMRQQASFLPATLTMTVDKGDNVNISFKKVLIKEEDAVIYKNGSFIHSVPRHEVPDILEVHLPHAQPQDAGVYSARYIGGNLFTSAFTRLIV norm_mis_sadl_7397bc064fdf6bae2cd3d62d454bf56a_0001_1_000000001_0001_1_12_H_._ems_p1-16H-GBL-16H-GABBL-16H_0303_0001_0001_0001_0001_0002_0001
DPKEEAKKVTELLKKLADHARSHELEIVLRLLAKLLEIATKNNDELLLHQVIETAREIIKRAFS AMDLILINSLPLVSDAETSLTCIASGWRPHEPITIGRDFEALMNQHQDPLEVTQDVTREWAKKVVWKREKASKINGAYFCEGRVRGEAIRIRTMKMRQQASFLPATLTMTVDKGDNVNISFKKVLIKEEDAVIYKNGSFIHSVPRHEVPDILEVHLPHAQPQDAGVYSARYIGGNLFTSAFTRLIVRRCEAQKWGPECNHLCTACMNNGVCHEDTGECICPPGFMGRTCEKACELHTFGRTCKERCSGQEGCKSYVFCLPDPYGCSCATGWKGLQCNEACHPGFYGPDCKLRCSCNNGEMCDRFQGCLCSPGWQGLQCEREGIPRMTPKIVDLPDHIEVNSGKFNPICKASGWPLPTNEEMTLVKPDGTVLHPKDFNHTDHFSVAIFTIHRILPPDSGVWVCSVNTVAGMVEKPFNISVKVLP Motif202_ems_3hC_1249_0001_0001_0001
SEERSLEAVLRALEAGDVRAARSFLRAVLEVLERLGDPRVEEFEKLLELLKRDEEEAKELVEELR LPLVSDATSLTIGRDFEALMNQHQDPLEVVVWKREKASKINGAYFCRTMKMRQQASFLPATLTMTVDKGDNVNISFKKVLIKEEDAVIYKNGSFIHSVPRHEVPDILEVHLPHAQPQDAGVYSARYIGGNLFTSAFTRLIV minus9_mis_patc_eac4c1c76330803482ec69faa85739af_0001_000000228_0001_0001
NREAQLALRAVEDLVLMAKHDPRAAEAASELIKEDLKRIRRLGDEDASKKATELLKEAEKVIS LPLVSDATSLTIGRDFEALMNQHQDPLEVVVWKREKASKINGAYFCRTMKMRQQASFLPATLTMTVDKGDNVNISFKKVLIKEEDAVIYKNGSFIHSVPRHEVPDILEVHLPHAQPQDAGVYSARYIGGNLFTSAFTRLIV sap_norm_patc_6b8990363c234e991fad07ea2d341f27_0001_000000218_0001_17_31_H_._ems_3hM_2060_0001_0001_0001
DEELEKIIRELLKRAGVSPDQIEALTRMAKDNYKDDPRWALESLLAFLEELGNPELVELLRKRLP AMDLILINSLPLVSDAETSLTCIASGWRPHEPITIGRDFEALMNQHQDPLEVTQDVTREWAKKVVWKREKASKINGAYFCEGRVRGEAIRIRTMKMRQQASFLPATLTMTVDKGDNVNISFKKVLIKEEDAVIYKNGSFIHSVPRHEVPDILEVHLPHAQPQDAGVYSARYIGGNLFTSAFTRLIVRRCEAQKWGPECNHLCTACMNNGVCHEDTGECICPPGFMGRTCEKACELHTFGRTCKERCSGQEGCKSYVFCLPDPYGCSCATGWKGLQCNEACHPGFYGPDCKLRCSCNNGEMCDRFQGCLCSPGWQGLQCEREGIPRMTPKIVDLPDHIEVNSGKFNPICKASGWPLPTNEEMTLVKPDGTVLHPKDFNHTDHFSVAIFTIHRILPPDSGVWVCSVNTVAGMVEKPFNISVKVLP Motif269_bcov_4helix_08735_0001_0001
TEEKLEELLELLKRAPDPRQRYLARLIEIALRAGVPPEEVLKQILEDAKAWGDPDVEKLVREIIK LPLVSDATSLTIGRDFEALMNQHQDPLEVVVWKREKASKINGAYFCRTMKMRQQASFLPATLTMTVDKGDNVNISFKKVLIKEEDAVIYKNGSFIHSVPRHEVPDILEVHLPHAQPQDAGVYSARYIGGNLFTSAFTRLIV norm_mis_sadl_2a5403644fda3ca04e681667c28ed512_0001_1_000000245_0001_37_51_H_._774906c16b33dceb1cdb3df4f8828a1c_0001_1_0001_0001
STLEVVEKLLRRGDPELLRSFLASTLQAAKEAGDEKTRRLIKEALKALEKGDPKRVRELVERVLR LPLVSDATSLTIGRDFEALMNQHQDPLEVVVWKREKASKINGAYFCRTMKMRQQASFLPATLTMTVDKGDNVNISFKKVLIKEEDAVIYKNGSFIHSVPRHEVPDILEVHLPHAQPQDAGVYSARYIGGNLFTSAFTRLIV plus6_sap_norm_sadl_23887b7af660956ed16a9c889f5d2f9d_0001_1_000000130_0001_38_52_H_._18c19572c89de9f88373bc8aac3483eb_0001_0001_0001_0001
DFAELVVRLAEELGLLSPEELRQLEQTLRAAEQAGNLEEAVRALERLLEWRGNPEVARLLREVLK LPLVSDATSLTIGRDFEALMNQHQDPLEVVVWKREKASKINGAYFCRTMKMRQQASFLPATLTMTVDKGDNVNISFKKVLIKEEDAVIYKNGSFIHSVPRHEVPDILEVHLPHAQPQDAGVYSARYIGGNLFTSAFTRLIV minus6_sap_patc_b4c6f5f17c500cb19b718c065e23fe7c_0001_1_000000065_0001_0001
SLEEQIERAIKRVPDPEVRELLRELLEEVRRTKDPELAKMVFLAASAAIHDPEAARKLIEEIRER LPLVSDATSLTIGRDFEALMNQHQDPLEVVVWKREKASKINGAYFCRTMKMRQQASFLPATLTMTVDKGDNVNISFKKVLIKEEDAVIYKNGSFIHSVPRHEVPDILEVHLPHAQPQDAGVYSARYIGGNLFTSAFTRLIV sap_sadl_16f431afd00640351f722ba7b9a15f27_0001_1_000000000_0001
DEEVKELLREIARLVALLTELNDPEAAFEISRLYDRVAKALRKNDEEKVEEAVEEARKIAESVI LPLVSDATSLTIGRDFEALMNQHQDPLEVVVWKREKASKINGAYFCRTMKMRQQASFLPATLTMTVDKGDNVNISFKKVLIKEEDAVIYKNGSFIHSVPRHEVPDILEVHLPHAQPQDAGVYSARYIGGNLFTSAFTRLIV minus9_sap_norm_patc_a1647c6a1bc1795bd61f8ac90a0f45d0_0001_1_000000071_0001_35_49_H_._ems_3hM_235_0001_0001_0001_0001
DERQEVEELFEQASEKWQHASSEEERAEAAAELTEVVAKAAQSSDPEMQKLARELLEAFREIT LPLVSDATSLTIGRDFEALMNQHQDPLEVVVWKREKASKINGAYFCRTMKMRQQASFLPATLTMTVDKGDNVNISFKKVLIKEEDAVIYKNGSFIHSVPRHEVPDILEVHLPHAQPQDAGVYSARYIGGNLFTSAFTRLIV minus9_sap_sadl_ems_3hC_153_0002_000000162_0001_0001
SSEERLAKQVARDPALVRALEQAVENTKERGDPEVLKRLERIVRLAIELFPENKLLRELLKKIEK LPLVSDATSLTIGRDFEALMNQHQDPLEVVVWKREKASKINGAYFCRTMKMRQQASFLPATLTMTVDKGDNVNISFKKVLIKEEDAVIYKNGSFIHSVPRHEVPDILEVHLPHAQPQDAGVYSARYIGGNLFTSAFTRLIV plus3_mis_patc_51715a6df44863f8f236212c2acc8bce_0001_1_000000223_0001_0001
SLEKILEKLKKLNTPRAWFVLLLLRLVLDDPRLIKEIIKLLRELLKLFPDDKIVREALKLLERLR LPLVSDATSLTIGRDFEALMNQHQDPLEVVVWKREKASKINGAYFCRTMKMRQQASFLPATLTMTVDKGDNVNISFKKVLIKEEDAVIYKNGSFIHSVPRHEVPDILEVHLPHAQPQDAGVYSARYIGGNLFTSAFTRLIV plus9_norm_norm_patc_6a8c1a537de7c54c6c52b8ae1cc5d169_0001_1_000000155_0001_18_33_H_._143a287d0b402db772f1b684e0b208e7_0001_0001_0002_0001_0001
DKKKKLLRELQEKIPDPRVRKVLELAIKLLERGVPPYEIAARISHLVTRLGLPPEVTKLVARIVK LPLVSDATSLTIGRDFEALMNQHQDPLEVVVWKREKASKINGAYFCRTMKMRQQASFLPATLTMTVDKGDNVNISFKKVLIKEEDAVIYKNGSFIHSVPRHEVPDILEVHLPHAQPQDAGVYSARYIGGNLFTSAFTRLIV plus6_sap_norm_patc_3081a8c01baa413037e3e0772bd3c5f5_0001_000000115_0001_33_47_H_._f0694ace3a002e587afa02fe19399bd0_0001_0001_0001_0001_0001
DRRIITLLSMAFEIAKEKGDEHLYRQVKKLLELLLRAFSKGDEELVKKISTKAEKVAKKVIS AMDLILINSLPLVSDAETSLTCIASGWRPHEPITIGRDFEALMNQHQDPLEVTQDVTREWAKKVVWKREKASKINGAYFCEGRVRGEAIRIRTMKMRQQASFLPATLTMTVDKGDNVNISFKKVLIKEEDAVIYKNGSFIHSVPRHEVPDILEVHLPHAQPQDAGVYSARYIGGNLFTSAFTRLIVRRCEAQKWGPECNHLCTACMNNGVCHEDTGECICPPGFMGRTCEKACELHTFGRTCKERCSGQEGCKSYVFCLPDPYGCSCATGWKGLQCNEACHPGFYGPDCKLRCSCNNGEMCDRFQGCLCSPGWQGLQCEREGIPRMTPKIVDLPDHIEVNSGKFNPICKASGWPLPTNEEMTLVKPDGTVLHPKDFNHTDHFSVAIFTIHRILPPDSGVWVCSVNTVAGMVEKPFNISVKVLP Motif215_ems_3hM_835_0001_0001
TEEAIKKLAKLLGIPPKELEEFKKVARRVIGNPRAAKTALRAALQTARKRNDPRIFKWQLRRLKE LPLVSDATSLTIGRDFEALMNQHQDPLEVVVWKREKASKINGAYFCRTMKMRQQASFLPATLTMTVDKGDNVNISFKKVLIKEEDAVIYKNGSFIHSVPRHEVPDILEVHLPHAQPQDAGVYSARYIGGNLFTSAFTRLIV plus9_mis_patc_77bd590ed5d37effd7ce5f2f52e6dcee_0001_000000163_0001_0001
SLEEELERLLKEAGVPPELVRNLVVDLRLAENSGIPPEEALKVLLSIVKAAGDPRAERVLEELLK LPLVSDATSLTIGRDFEALMNQHQDPLEVVVWKREKASKINGAYFCRTMKMRQQASFLPATLTMTVDKGDNVNISFKKVLIKEEDAVIYKNGSFIHSVPRHEVPDILEVHLPHAQPQDAGVYSARYIGGNLFTSAFTRLIV minus6_mis_patc_3fea6b98fd84b92cb9e339649a38f51d_0001_000000180_0001_0001
DPSEEVTKTVQSILTEALKNKDHELVKKAIEIAIKAALELNDPRINKVIDEAQHVLLQVEFG AMDLILINSLPLVSDAETSLTCIASGWRPHEPITIGRDFEALMNQHQDPLEVTQDVTREWAKKVVWKREKASKINGAYFCEGRVRGEAIRIRTMKMRQQASFLPATLTMTVDKGDNVNISFKKVLIKEEDAVIYKNGSFIHSVPRHEVPDILEVHLPHAQPQDAGVYSARYIGGNLFTSAFTRLIVRRCEAQKWGPECNHLCTACMNNGVCHEDTGECICPPGFMGRTCEKACELHTFGRTCKERCSGQEGCKSYVFCLPDPYGCSCATGWKGLQCNEACHPGFYGPDCKLRCSCNNGEMCDRFQGCLCSPGWQGLQCEREGIPRMTPKIVDLPDHIEVNSGKFNPICKASGWPLPTNEEMTLVKPDGTVLHPKDFNHTDHFSVAIFTIHRILPPDSGVWVCSVNTVAGMVEKPFNISVKVLP Motif154_ems_3hC_844_0001_0001
DAFKKMLTKLIKIAEEAVKKNDKREVFMVKMTIHQLLETAQDPSQRTKVKRALEIVKKLEKS AMDLILINSLPLVSDAETSLTCIASGWRPHEPITIGRDFEALMNQHQDPLEVTQDVTREWAKKVVWKREKASKINGAYFCEGRVRGEAIRIRTMKMRQQASFLPATLTMTVDKGDNVNISFKKVLIKEEDAVIYKNGSFIHSVPRHEVPDILEVHLPHAQPQDAGVYSARYIGGNLFTSAFTRLIVRRCEAQKWGPECNHLCTACMNNGVCHEDTGECICPPGFMGRTCEKACELHTFGRTCKERCSGQEGCKSYVFCLPDPYGCSCATGWKGLQCNEACHPGFYGPDCKLRCSCNNGEMCDRFQGCLCSPGWQGLQCEREGIPRMTPKIVDLPDHIEVNSGKFNPICKASGWPLPTNEEMTLVKPDGTVLHPKDFNHTDHFSVAIFTIHRILPPDSGVWVCSVNTVAGMVEKPFNISVKVLP Motif003_ems_3hM_3299_0001_0003_0001
SIQELFEILSRLATEFDDPEVMRLVSRFAILLHRGDPDKAREVLKRILELLGDPEVKKILEELER LPLVSDATSLTIGRDFEALMNQHQDPLEVVVWKREKASKINGAYFCRTMKMRQQASFLPATLTMTVDKGDNVNISFKKVLIKEEDAVIYKNGSFIHSVPRHEVPDILEVHLPHAQPQDAGVYSARYIGGNLFTSAFTRLIV norm_patc_40e86e4e32a25ee6cbb7392bdf050625_0001_1_000000034_0001
DLELTVKLLERMARQLQKQNTTRAKLDVDQIEDTAKKLKDRIEDPHQRKLVQRVIDVARQAKKG AMDLILINSLPLVSDAETSLTCIASGWRPHEPITIGRDFEALMNQHQDPLEVTQDVTREWAKKVVWKREKASKINGAYFCEGRVRGEAIRIRTMKMRQQASFLPATLTMTVDKGDNVNISFKKVLIKEEDAVIYKNGSFIHSVPRHEVPDILEVHLPHAQPQDAGVYSARYIGGNLFTSAFTRLIVRRCEAQKWGPECNHLCTACMNNGVCHEDTGECICPPGFMGRTCEKACELHTFGRTCKERCSGQEGCKSYVFCLPDPYGCSCATGWKGLQCNEACHPGFYGPDCKLRCSCNNGEMCDRFQGCLCSPGWQGLQCEREGIPRMTPKIVDLPDHIEVNSGKFNPICKASGWPLPTNEEMTLVKPDGTVLHPKDFNHTDHFSVAIFTIHRILPPDSGVWVCSVNTVAGMVEKPFNISVKVLP Motif003_ems_3hC_177_0002_0001_0001
DREELLELALRLLSKTDPVARILLELLRELRERGVPPEEILKLLLRVAEELGNPSLVYLIREVIV LPLVSDATSLTIGRDFEALMNQHQDPLEVVVWKREKASKINGAYFCRTMKMRQQASFLPATLTMTVDKGDNVNISFKKVLIKEEDAVIYKNGSFIHSVPRHEVPDILEVHLPHAQPQDAGVYSARYIGGNLFTSAFTRLIV minus3_norm_mis_patc_74ae6eb07f9420050133e9940f1af965_0001_000000216_0001_35_49_H_._dcd9809507f71d420582ead1f1e1bbb3_0001_0001_0001_0001_0001
DEEEELLELILKDPDSPEAWEALIMLFEIAVQKQNPELSDLVTLLAEAVSEGDPEKLKELIKLFR AMDLILINSLPLVSDAETSLTCIASGWRPHEPITIGRDFEALMNQHQDPLEVTQDVTREWAKKVVWKREKASKINGAYFCEGRVRGEAIRIRTMKMRQQASFLPATLTMTVDKGDNVNISFKKVLIKEEDAVIYKNGSFIHSVPRHEVPDILEVHLPHAQPQDAGVYSARYIGGNLFTSAFTRLIVRRCEAQKWGPECNHLCTACMNNGVCHEDTGECICPPGFMGRTCEKACELHTFGRTCKERCSGQEGCKSYVFCLPDPYGCSCATGWKGLQCNEACHPGFYGPDCKLRCSCNNGEMCDRFQGCLCSPGWQGLQCEREGIPRMTPKIVDLPDHIEVNSGKFNPICKASGWPLPTNEEMTLVKPDGTVLHPKDFNHTDHFSVAIFTIHRILPPDSGVWVCSVNTVAGMVEKPFNISVKVLP Motif126_bcov_4helix_04290_0001_0001
DVKKLLRRARELEKRVKKDPRKSEELARKVIELAELVAQNANDDEQLRIALEILEIAIKLFR LPLVSDATSLTIGRDFEALMNQHQDPLEVVVWKREKASKINGAYFCRTMKMRQQASFLPATLTMTVDKGDNVNISFKKVLIKEEDAVIYKNGSFIHSVPRHEVPDILEVHLPHAQPQDAGVYSARYIGGNLFTSAFTRLIV plus6_norm_patc_ems_3hC_1570_000000046_0001_0001
TEEEFEKLLRELEERGEITPEVRFQIEQVLFSLRDNPRQAREDLKRAIEELGDPILREFLELLKK AMDLILINSLPLVSDAETSLTCIASGWRPHEPITIGRDFEALMNQHQDPLEVTQDVTREWAKKVVWKREKASKINGAYFCEGRVRGEAIRIRTMKMRQQASFLPATLTMTVDKGDNVNISFKKVLIKEEDAVIYKNGSFIHSVPRHEVPDILEVHLPHAQPQDAGVYSARYIGGNLFTSAFTRLIVRRCEAQKWGPECNHLCTACMNNGVCHEDTGECICPPGFMGRTCEKACELHTFGRTCKERCSGQEGCKSYVFCLPDPYGCSCATGWKGLQCNEACHPGFYGPDCKLRCSCNNGEMCDRFQGCLCSPGWQGLQCEREGIPRMTPKIVDLPDHIEVNSGKFNPICKASGWPLPTNEEMTLVKPDGTVLHPKDFNHTDHFSVAIFTIHRILPPDSGVWVCSVNTVAGMVEKPFNISVKVLP Motif001_bcov_4helix_06632_0001_0001
SKHAIRAAFERVKEVLKKLGDPRVEELLRRIEELRERWRKTPKSPEIEQAAYELLIKVLRLLRK LPLVSDATSLTIGRDFEALMNQHQDPLEVVVWKREKASKINGAYFCRTMKMRQQASFLPATLTMTVDKGDNVNISFKKVLIKEEDAVIYKNGSFIHSVPRHEVPDILEVHLPHAQPQDAGVYSARYIGGNLFTSAFTRLIV plus6_norm_mis_sadl_ems_3hC_1570_0001_000000106_0001_1_18_H_._HHH_eva_0330_0001_0001_0001_0001
SEDEKLIKLLKKVLETARRRNDSDSVLQVNQVLDAVKIMLNAPNEEQKEMARRMAKHVIKQFS AMDLILINSLPLVSDAETSLTCIASGWRPHEPITIGRDFEALMNQHQDPLEVTQDVTREWAKKVVWKREKASKINGAYFCEGRVRGEAIRIRTMKMRQQASFLPATLTMTVDKGDNVNISFKKVLIKEEDAVIYKNGSFIHSVPRHEVPDILEVHLPHAQPQDAGVYSARYIGGNLFTSAFTRLIVRRCEAQKWGPECNHLCTACMNNGVCHEDTGECICPPGFMGRTCEKACELHTFGRTCKERCSGQEGCKSYVFCLPDPYGCSCATGWKGLQCNEACHPGFYGPDCKLRCSCNNGEMCDRFQGCLCSPGWQGLQCEREGIPRMTPKIVDLPDHIEVNSGKFNPICKASGWPLPTNEEMTLVKPDGTVLHPKDFNHTDHFSVAIFTIHRILPPDSGVWVCSVNTVAGMVEKPFNISVKVLP Motif003_ems_3hM_2861_0001_0001
SEVEKLIRRADRLLHLLFELGLISQEEAIEISVELARLLSEGDEKRVREIYEELRELVEKG LPLVSDATSLTIGRDFEALMNQHQDPLEVVVWKREKASKINGAYFCRTMKMRQQASFLPATLTMTVDKGDNVNISFKKVLIKEEDAVIYKNGSFIHSVPRHEVPDILEVHLPHAQPQDAGVYSARYIGGNLFTSAFTRLIV minus6_norm_patc_HHH_eva_0354_000000006_0001_0001
SVEELLELAKKLIPDPRVRQVIEQLERLLEQGVPPKVLALLLELFLRLKGLLTPELEKLLREIRK LPLVSDATSLTIGRDFEALMNQHQDPLEVVVWKREKASKINGAYFCRTMKMRQQASFLPATLTMTVDKGDNVNISFKKVLIKEEDAVIYKNGSFIHSVPRHEVPDILEVHLPHAQPQDAGVYSARYIGGNLFTSAFTRLIV norm_patc_b07f7a83e2292eca9764c844902b0b3e_0001_1_000000235_0001
SRVEEWAQRIMELLAALMRLGKLDPEEIDKLAARADEIVSKGDEKAAKKLWEEVKKIVKKLG LPLVSDATSLTIGRDFEALMNQHQDPLEVVVWKREKASKINGAYFCRTMKMRQQASFLPATLTMTVDKGDNVNISFKKVLIKEEDAVIYKNGSFIHSVPRHEVPDILEVHLPHAQPQDAGVYSARYIGGNLFTSAFTRLIV plus6_sap_sadl_HHH_eva_0364_000000001_0001_0001
SLEELLEELLRRYVPPEEVEFILKAFRLLREDGVPPEEVLKYLLAELKDLGDPAREAVEELLRRT LPLVSDATSLTIGRDFEALMNQHQDPLEVVVWKREKASKINGAYFCRTMKMRQQASFLPATLTMTVDKGDNVNISFKKVLIKEEDAVIYKNGSFIHSVPRHEVPDILEVHLPHAQPQDAGVYSARYIGGNLFTSAFTRLIV sap_mis_patc_d2c19e7bb66e1f02b73a97056b0ae118_0001_000000118_0001_37_51_H_._d942a8c1ef7641a40f1b8b765a78eb63_0001_0001_0001
DREFIEEALEVARLVARAHTKNDKEIAKEAIELARELTKEVTDPSVRRSLEHLIEIAEEIVES LPLVSDATSLTIGRDFEALMNQHQDPLEVVVWKREKASKINGAYFCRTMKMRQQASFLPATLTMTVDKGDNVNISFKKVLIKEEDAVIYKNGSFIHSVPRHEVPDILEVHLPHAQPQDAGVYSARYIGGNLFTSAFTRLIV minus9_sap_patc_ems_3hM_2462_000000207_0001_0001
SLHLLLRLAQKLGDPAVAIAIQMFSNLVHDGKFSPEEILELIKKLLKELGVSPEVIELIEKLLRK AMDLILINSLPLVSDAETSLTCIASGWRPHEPITIGRDFEALMNQHQDPLEVTQDVTREWAKKVVWKREKASKINGAYFCEGRVRGEAIRIRTMKMRQQASFLPATLTMTVDKGDNVNISFKKVLIKEEDAVIYKNGSFIHSVPRHEVPDILEVHLPHAQPQDAGVYSARYIGGNLFTSAFTRLIVRRCEAQKWGPECNHLCTACMNNGVCHEDTGECICPPGFMGRTCEKACELHTFGRTCKERCSGQEGCKSYVFCLPDPYGCSCATGWKGLQCNEACHPGFYGPDCKLRCSCNNGEMCDRFQGCLCSPGWQGLQCEREGIPRMTPKIVDLPDHIEVNSGKFNPICKASGWPLPTNEEMTLVKPDGTVLHPKDFNHTDHFSVAIFTIHRILPPDSGVWVCSVNTVAGMVEKPFNISVKVLP Motif191_bcov_4helix_08289_0001_0001
HEEIAKKLKKKVRTILDQLNASDEQKSRAEHILTLAEKFLSNVSDKFVAKAFARQVTEMISQI AMDLILINSLPLVSDAETSLTCIASGWRPHEPITIGRDFEALMNQHQDPLEVTQDVTREWAKKVVWKREKASKINGAYFCEGRVRGEAIRIRTMKMRQQASFLPATLTMTVDKGDNVNISFKKVLIKEEDAVIYKNGSFIHSVPRHEVPDILEVHLPHAQPQDAGVYSARYIGGNLFTSAFTRLIVRRCEAQKWGPECNHLCTACMNNGVCHEDTGECICPPGFMGRTCEKACELHTFGRTCKERCSGQEGCKSYVFCLPDPYGCSCATGWKGLQCNEACHPGFYGPDCKLRCSCNNGEMCDRFQGCLCSPGWQGLQCEREGIPRMTPKIVDLPDHIEVNSGKFNPICKASGWPLPTNEEMTLVKPDGTVLHPKDFNHTDHFSVAIFTIHRILPPDSGVWVCSVNTVAGMVEKPFNISVKVLP Motif820_ems_3hC_344_0001_0001
DLKRLVREVLKRNGVPPHEIKKNRRSVRRAERQNPRAAAAYVASIARILGDEKITRKLEELLRRK LPLVSDATSLTIGRDFEALMNQHQDPLEVVVWKREKASKINGAYFCRTMKMRQQASFLPATLTMTVDKGDNVNISFKKVLIKEEDAVIYKNGSFIHSVPRHEVPDILEVHLPHAQPQDAGVYSARYIGGNLFTSAFTRLIV plus9_mis_patc_24da036ec9cfd9ff36cc02b266469925_0001_1_000000186_0001_0001
SFEERIEELIKQVPDPEVRELLRELLEEVRRHKDPELASKVAAAAAAARRDPEFARKVIEYIRRK LPLVSDATSLTIGRDFEALMNQHQDPLEVVVWKREKASKINGAYFCRTMKMRQQASFLPATLTMTVDKGDNVNISFKKVLIKEEDAVIYKNGSFIHSVPRHEVPDILEVHLPHAQPQDAGVYSARYIGGNLFTSAFTRLIV minus3_norm_norm_patc_9a773f325bc24391a11cd301277c1e75_0001_1_000000197_0001_37_51_H_._16f431afd00640351f722ba7b9a15f27_0001_1_0001_0001_0001
DPVFEKFMRLEEELVKSMLKGKISPEQALRILKKFKEKLKKKGKLSEQVKIAWEIFRRFVEFKKR AMDLILINSLPLVSDAETSLTCIASGWRPHEPITIGRDFEALMNQHQDPLEVTQDVTREWAKKVVWKREKASKINGAYFCEGRVRGEAIRIRTMKMRQQASFLPATLTMTVDKGDNVNISFKKVLIKEEDAVIYKNGSFIHSVPRHEVPDILEVHLPHAQPQDAGVYSARYIGGNLFTSAFTRLIVRRCEAQKWGPECNHLCTACMNNGVCHEDTGECICPPGFMGRTCEKACELHTFGRTCKERCSGQEGCKSYVFCLPDPYGCSCATGWKGLQCNEACHPGFYGPDCKLRCSCNNGEMCDRFQGCLCSPGWQGLQCEREGIPRMTPKIVDLPDHIEVNSGKFNPICKASGWPLPTNEEMTLVKPDGTVLHPKDFNHTDHFSVAIFTIHRILPPDSGVWVCSVNTVAGMVEKPFNISVKVLP Motif801_HHH_eva_0370_0001_0001
EEVQEFLRDLQKVAKHARNRDPMTAEQVLESAEHWVKEASKHASPEQQKTLKKLWKEIQDLVS AMDLILINSLPLVSDAETSLTCIASGWRPHEPITIGRDFEALMNQHQDPLEVTQDVTREWAKKVVWKREKASKINGAYFCEGRVRGEAIRIRTMKMRQQASFLPATLTMTVDKGDNVNISFKKVLIKEEDAVIYKNGSFIHSVPRHEVPDILEVHLPHAQPQDAGVYSARYIGGNLFTSAFTRLIVRRCEAQKWGPECNHLCTACMNNGVCHEDTGECICPPGFMGRTCEKACELHTFGRTCKERCSGQEGCKSYVFCLPDPYGCSCATGWKGLQCNEACHPGFYGPDCKLRCSCNNGEMCDRFQGCLCSPGWQGLQCEREGIPRMTPKIVDLPDHIEVNSGKFNPICKASGWPLPTNEEMTLVKPDGTVLHPKDFNHTDHFSVAIFTIHRILPPDSGVWVCSVNTVAGMVEKPFNISVKVLP Motif339_ems_3hC_1197_0001_0003_0001
SKIEKLLEKVKRENPEVYELLKKIVEASRNGDPRRAERLERKAAELLGVPPQVILNLVAALASLL LPLVSDATSLTIGRDFEALMNQHQDPLEVVVWKREKASKINGAYFCRTMKMRQQASFLPATLTMTVDKGDNVNISFKKVLIKEEDAVIYKNGSFIHSVPRHEVPDILEVHLPHAQPQDAGVYSARYIGGNLFTSAFTRLIV plus3_norm_mis_patc_52f1d6731b9ce68bc900d85c60ff9446_0001_000000160_0001_33_49_H_._936041c27ac2038e6cd8d334c46ba1e9_0001_0001_0002_0001_0001
DEELDEVIEKLKELGNSELVLQLNQAKDTLKKNPEVAKKTVRWLLEKTGDPLVELFLRVLEKLIK AMDLILINSLPLVSDAETSLTCIASGWRPHEPITIGRDFEALMNQHQDPLEVTQDVTREWAKKVVWKREKASKINGAYFCEGRVRGEAIRIRTMKMRQQASFLPATLTMTVDKGDNVNISFKKVLIKEEDAVIYKNGSFIHSVPRHEVPDILEVHLPHAQPQDAGVYSARYIGGNLFTSAFTRLIVRRCEAQKWGPECNHLCTACMNNGVCHEDTGECICPPGFMGRTCEKACELHTFGRTCKERCSGQEGCKSYVFCLPDPYGCSCATGWKGLQCNEACHPGFYGPDCKLRCSCNNGEMCDRFQGCLCSPGWQGLQCEREGIPRMTPKIVDLPDHIEVNSGKFNPICKASGWPLPTNEEMTLVKPDGTVLHPKDFNHTDHFSVAIFTIHRILPPDSGVWVCSVNTVAGMVEKPFNISVKVLP Motif043_bcov_4helix_10961_0001_0001
TEELEKEMKKLEKIARHLAHKLDPRLEKLVKEMIKRARKLADNEELIVFMLRLVVRFVRETK AMDLILINSLPLVSDAETSLTCIASGWRPHEPITIGRDFEALMNQHQDPLEVTQDVTREWAKKVVWKREKASKINGAYFCEGRVRGEAIRIRTMKMRQQASFLPATLTMTVDKGDNVNISFKKVLIKEEDAVIYKNGSFIHSVPRHEVPDILEVHLPHAQPQDAGVYSARYIGGNLFTSAFTRLIVRRCEAQKWGPECNHLCTACMNNGVCHEDTGECICPPGFMGRTCEKACELHTFGRTCKERCSGQEGCKSYVFCLPDPYGCSCATGWKGLQCNEACHPGFYGPDCKLRCSCNNGEMCDRFQGCLCSPGWQGLQCEREGIPRMTPKIVDLPDHIEVNSGKFNPICKASGWPLPTNEEMTLVKPDGTVLHPKDFNHTDHFSVAIFTIHRILPPDSGVWVCSVNTVAGMVEKPFNISVKVLP PLUS5_Motif209_ems_3hM_1807_0001_0001_0001
SELRKLFEEAEKRNDPWLAAVVDTAFVAKRSNDPRAREFLERIIELARERGVPPELLELAERLAK LPLVSDATSLTIGRDFEALMNQHQDPLEVVVWKREKASKINGAYFCRTMKMRQQASFLPATLTMTVDKGDNVNISFKKVLIKEEDAVIYKNGSFIHSVPRHEVPDILEVHLPHAQPQDAGVYSARYIGGNLFTSAFTRLIV minus3_norm_norm_sadl_932cfb5f6031141a265472c1c60dd377_0001_1_000000026_0001_16_29_H_._529aa26556ab0217081d0c2dd4de06a7_0001_1_0001_0001_0001
TEEERIEEEVRLAAEQAGVEHVEVRVSNGRIEVHLKGDNEAARAVHLDLLQVEMQYGIPVDVQIR AMDLILINSLPLVSDAETSLTCIASGWRPHEPITIGRDFEALMNQHQDPLEVTQDVTREWAKKVVWKREKASKINGAYFCEGRVRGEAIRIRTMKMRQQASFLPATLTMTVDKGDNVNISFKKVLIKEEDAVIYKNGSFIHSVPRHEVPDILEVHLPHAQPQDAGVYSARYIGGNLFTSAFTRLIVRRCEAQKWGPECNHLCTACMNNGVCHEDTGECICPPGFMGRTCEKACELHTFGRTCKERCSGQEGCKSYVFCLPDPYGCSCATGWKGLQCNEACHPGFYGPDCKLRCSCNNGEMCDRFQGCLCSPGWQGLQCEREGIPRMTPKIVDLPDHIEVNSGKFNPICKASGWPLPTNEEMTLVKPDGTVLHPKDFNHTDHFSVAIFTIHRILPPDSGVWVCSVNTVAGMVEKPFNISVKVLP MINUS5_Motif498_HEEHE_2188_0001_0001_0002
DSSEEILKHLIKLIIEAHHKNDKDTLRKVIKIARKLINTWPDPEIQLMLKFAIMQAEQLD AMDLILINSLPLVSDAETSLTCIASGWRPHEPITIGRDFEALMNQHQDPLEVTQDVTREWAKKVVWKREKASKINGAYFCEGRVRGEAIRIRTMKMRQQASFLPATLTMTVDKGDNVNISFKKVLIKEEDAVIYKNGSFIHSVPRHEVPDILEVHLPHAQPQDAGVYSARYIGGNLFTSAFTRLIVRRCEAQKWGPECNHLCTACMNNGVCHEDTGECICPPGFMGRTCEKACELHTFGRTCKERCSGQEGCKSYVFCLPDPYGCSCATGWKGLQCNEACHPGFYGPDCKLRCSCNNGEMCDRFQGCLCSPGWQGLQCEREGIPRMTPKIVDLPDHIEVNSGKFNPICKASGWPLPTNEEMTLVKPDGTVLHPKDFNHTDHFSVAIFTIHRILPPDSGVWVCSVNTVAGMVEKPFNISVKVLP Motif268_ems_3hM_3480_0001_0001_0001
DTAEKLLKFVLDELKKIADSIPDKTKRDRIREILKKVEEKAKKAPDPFHVIQRADLIALRLKDS AMDLILINSLPLVSDAETSLTCIASGWRPHEPITIGRDFEALMNQHQDPLEVTQDVTREWAKKVVWKREKASKINGAYFCEGRVRGEAIRIRTMKMRQQASFLPATLTMTVDKGDNVNISFKKVLIKEEDAVIYKNGSFIHSVPRHEVPDILEVHLPHAQPQDAGVYSARYIGGNLFTSAFTRLIVRRCEAQKWGPECNHLCTACMNNGVCHEDTGECICPPGFMGRTCEKACELHTFGRTCKERCSGQEGCKSYVFCLPDPYGCSCATGWKGLQCNEACHPGFYGPDCKLRCSCNNGEMCDRFQGCLCSPGWQGLQCEREGIPRMTPKIVDLPDHIEVNSGKFNPICKASGWPLPTNEEMTLVKPDGTVLHPKDFNHTDHFSVAIFTIHRILPPDSGVWVCSVNTVAGMVEKPFNISVKVLP Motif821_ems_3hM_2962_0001_0001
DKEEFTRRWLELFAENVGVPEVSVDVRNGTLQVTIKGDDESSQIVLKEVQRFAEFEGTKVEIHTK AMDLILINSLPLVSDAETSLTCIASGWRPHEPITIGRDFEALMNQHQDPLEVTQDVTREWAKKVVWKREKASKINGAYFCEGRVRGEAIRIRTMKMRQQASFLPATLTMTVDKGDNVNISFKKVLIKEEDAVIYKNGSFIHSVPRHEVPDILEVHLPHAQPQDAGVYSARYIGGNLFTSAFTRLIVRRCEAQKWGPECNHLCTACMNNGVCHEDTGECICPPGFMGRTCEKACELHTFGRTCKERCSGQEGCKSYVFCLPDPYGCSCATGWKGLQCNEACHPGFYGPDCKLRCSCNNGEMCDRFQGCLCSPGWQGLQCEREGIPRMTPKIVDLPDHIEVNSGKFNPICKASGWPLPTNEEMTLVKPDGTVLHPKDFNHTDHFSVAIFTIHRILPPDSGVWVCSVNTVAGMVEKPFNISVKVLP Motif011_HEEHE_3344_0001_0003_0001
DERERLIEALTEIAREAYKHNDQRLIEAALRAAKEAARAENDPKFKELYKYIKTLLDQVRK LPLVSDATSLTIGRDFEALMNQHQDPLEVVVWKREKASKINGAYFCRTMKMRQQASFLPATLTMTVDKGDNVNISFKKVLIKEEDAVIYKNGSFIHSVPRHEVPDILEVHLPHAQPQDAGVYSARYIGGNLFTSAFTRLIV mis_sadl_ems_3hM_1325_000000142_0001
DEVEKIAKKLLKKAKKAYKNNDKKKVREALHLVTRLIIEAQDPKLRELLLEVLFLVIKLLED LPLVSDATSLTIGRDFEALMNQHQDPLEVVVWKREKASKINGAYFCRTMKMRQQASFLPATLTMTVDKGDNVNISFKKVLIKEEDAVIYKNGSFIHSVPRHEVPDILEVHLPHAQPQDAGVYSARYIGGNLFTSAFTRLIV plus9_norm_mis_patc_ems_3hM_79_000000248_0001_1_19_H_._ems_3hC_1630_0001_0002_0001_0001
DLEDKLKEILKKIKEIASRKDNEEAKELLKQVEHMFRIAKKNNDELQLRQITETAEFILEMVKK AMDLILINSLPLVSDAETSLTCIASGWRPHEPITIGRDFEALMNQHQDPLEVTQDVTREWAKKVVWKREKASKINGAYFCEGRVRGEAIRIRTMKMRQQASFLPATLTMTVDKGDNVNISFKKVLIKEEDAVIYKNGSFIHSVPRHEVPDILEVHLPHAQPQDAGVYSARYIGGNLFTSAFTRLIVRRCEAQKWGPECNHLCTACMNNGVCHEDTGECICPPGFMGRTCEKACELHTFGRTCKERCSGQEGCKSYVFCLPDPYGCSCATGWKGLQCNEACHPGFYGPDCKLRCSCNNGEMCDRFQGCLCSPGWQGLQCEREGIPRMTPKIVDLPDHIEVNSGKFNPICKASGWPLPTNEEMTLVKPDGTVLHPKDFNHTDHFSVAIFTIHRILPPDSGVWVCSVNTVAGMVEKPFNISVKVLP Motif161_ems_3hM_273_0001_0001
DDDEFAEWMVEYAKYQVNRVQDPRVQRQILKAAIEVAQKLARTPEVRKKVTDILQTLIKRV AMDLILINSLPLVSDAETSLTCIASGWRPHEPITIGRDFEALMNQHQDPLEVTQDVTREWAKKVVWKREKASKINGAYFCEGRVRGEAIRIRTMKMRQQASFLPATLTMTVDKGDNVNISFKKVLIKEEDAVIYKNGSFIHSVPRHEVPDILEVHLPHAQPQDAGVYSARYIGGNLFTSAFTRLIVRRCEAQKWGPECNHLCTACMNNGVCHEDTGECICPPGFMGRTCEKACELHTFGRTCKERCSGQEGCKSYVFCLPDPYGCSCATGWKGLQCNEACHPGFYGPDCKLRCSCNNGEMCDRFQGCLCSPGWQGLQCEREGIPRMTPKIVDLPDHIEVNSGKFNPICKASGWPLPTNEEMTLVKPDGTVLHPKDFNHTDHFSVAIFTIHRILPPDSGVWVCSVNTVAGMVEKPFNISVKVLP Motif114_ems_3hM_138_0001_0002_0001
DEKVDSAVKTATERWKKARKEGDWHKQFKIEEWLFSFVKKVQDPAAEEALKKFMELIEELFH AMDLILINSLPLVSDAETSLTCIASGWRPHEPITIGRDFEALMNQHQDPLEVTQDVTREWAKKVVWKREKASKINGAYFCEGRVRGEAIRIRTMKMRQQASFLPATLTMTVDKGDNVNISFKKVLIKEEDAVIYKNGSFIHSVPRHEVPDILEVHLPHAQPQDAGVYSARYIGGNLFTSAFTRLIVRRCEAQKWGPECNHLCTACMNNGVCHEDTGECICPPGFMGRTCEKACELHTFGRTCKERCSGQEGCKSYVFCLPDPYGCSCATGWKGLQCNEACHPGFYGPDCKLRCSCNNGEMCDRFQGCLCSPGWQGLQCEREGIPRMTPKIVDLPDHIEVNSGKFNPICKASGWPLPTNEEMTLVKPDGTVLHPKDFNHTDHFSVAIFTIHRILPPDSGVWVCSVNTVAGMVEKPFNISVKVLP Motif720_ems_3hC_20_0001_0001_0001
PVEEVIRKALKKAREKGDRDLRRSIEVVLKLIELGNPRDARVIIRDALEVTGDPLLEEILRVIEK LPLVSDATSLTIGRDFEALMNQHQDPLEVVVWKREKASKINGAYFCRTMKMRQQASFLPATLTMTVDKGDNVNISFKKVLIKEEDAVIYKNGSFIHSVPRHEVPDILEVHLPHAQPQDAGVYSARYIGGNLFTSAFTRLIV plus3_norm_mis_patc_c2bf78bdce995293a161f7082e24b401_0001_000000183_0001_37_51_H_._9d357ee8e4c3001c8713547a749ea8a2_0001_1_0001_0001_0001
DKTKENYKKAHELIKRIRHAKDPEQVRRLAHKVYKLIQQLSDPEARRRVAEELVRASEKALES LPLVSDATSLTIGRDFEALMNQHQDPLEVVVWKREKASKINGAYFCRTMKMRQQASFLPATLTMTVDKGDNVNISFKKVLIKEEDAVIYKNGSFIHSVPRHEVPDILEVHLPHAQPQDAGVYSARYIGGNLFTSAFTRLIV plus6_norm_norm_sadl_6901b4206402d3583e87baab01b64579_0001_1_000000225_0001_1_14_H_._ems_3hC_265_0002_0001_0001_0001
DLSERAKELIRRVHEKAKRNNDSDLTLQIRFIKLTVDRAEKLPDEKVRRTALRAAVEMAQRLL AMDLILINSLPLVSDAETSLTCIASGWRPHEPITIGRDFEALMNQHQDPLEVTQDVTREWAKKVVWKREKASKINGAYFCEGRVRGEAIRIRTMKMRQQASFLPATLTMTVDKGDNVNISFKKVLIKEEDAVIYKNGSFIHSVPRHEVPDILEVHLPHAQPQDAGVYSARYIGGNLFTSAFTRLIVRRCEAQKWGPECNHLCTACMNNGVCHEDTGECICPPGFMGRTCEKACELHTFGRTCKERCSGQEGCKSYVFCLPDPYGCSCATGWKGLQCNEACHPGFYGPDCKLRCSCNNGEMCDRFQGCLCSPGWQGLQCEREGIPRMTPKIVDLPDHIEVNSGKFNPICKASGWPLPTNEEMTLVKPDGTVLHPKDFNHTDHFSVAIFTIHRILPPDSGVWVCSVNTVAGMVEKPFNISVKVLP PLUS5_Motif228_ems_3hM_567_0001_0001_0001_0002
SEEEKLLEEALRRGDPELVVKILEELIKKVNDPEEKKRLIEIAAQLAQQLGDPRALFLIQRLQHK AMDLILINSLPLVSDAETSLTCIASGWRPHEPITIGRDFEALMNQHQDPLEVTQDVTREWAKKVVWKREKASKINGAYFCEGRVRGEAIRIRTMKMRQQASFLPATLTMTVDKGDNVNISFKKVLIKEEDAVIYKNGSFIHSVPRHEVPDILEVHLPHAQPQDAGVYSARYIGGNLFTSAFTRLIVRRCEAQKWGPECNHLCTACMNNGVCHEDTGECICPPGFMGRTCEKACELHTFGRTCKERCSGQEGCKSYVFCLPDPYGCSCATGWKGLQCNEACHPGFYGPDCKLRCSCNNGEMCDRFQGCLCSPGWQGLQCEREGIPRMTPKIVDLPDHIEVNSGKFNPICKASGWPLPTNEEMTLVKPDGTVLHPKDFNHTDHFSVAIFTIHRILPPDSGVWVCSVNTVAGMVEKPFNISVKVLP Motif031_bcov_4helix_00159_0001_0001
SEEDKIQTLIDEVRKAAKRLYPDDETVKTVETSAQILVDAAHSQEESKKLLKELKKHLDST AMDLILINSLPLVSDAETSLTCIASGWRPHEPITIGRDFEALMNQHQDPLEVTQDVTREWAKKVVWKREKASKINGAYFCEGRVRGEAIRIRTMKMRQQASFLPATLTMTVDKGDNVNISFKKVLIKEEDAVIYKNGSFIHSVPRHEVPDILEVHLPHAQPQDAGVYSARYIGGNLFTSAFTRLIVRRCEAQKWGPECNHLCTACMNNGVCHEDTGECICPPGFMGRTCEKACELHTFGRTCKERCSGQEGCKSYVFCLPDPYGCSCATGWKGLQCNEACHPGFYGPDCKLRCSCNNGEMCDRFQGCLCSPGWQGLQCEREGIPRMTPKIVDLPDHIEVNSGKFNPICKASGWPLPTNEEMTLVKPDGTVLHPKDFNHTDHFSVAIFTIHRILPPDSGVWVCSVNTVAGMVEKPFNISVKVLP ems_3hC_438_000000000_0001_0001
SETLKLLLHLIRKGDEEALRNELEQIKTEAGDPRELEKIIRELKKLLKELGVSPELIRKVEELLR AMDLILINSLPLVSDAETSLTCIASGWRPHEPITIGRDFEALMNQHQDPLEVTQDVTREWAKKVVWKREKASKINGAYFCEGRVRGEAIRIRTMKMRQQASFLPATLTMTVDKGDNVNISFKKVLIKEEDAVIYKNGSFIHSVPRHEVPDILEVHLPHAQPQDAGVYSARYIGGNLFTSAFTRLIVRRCEAQKWGPECNHLCTACMNNGVCHEDTGECICPPGFMGRTCEKACELHTFGRTCKERCSGQEGCKSYVFCLPDPYGCSCATGWKGLQCNEACHPGFYGPDCKLRCSCNNGEMCDRFQGCLCSPGWQGLQCEREGIPRMTPKIVDLPDHIEVNSGKFNPICKASGWPLPTNEEMTLVKPDGTVLHPKDFNHTDHFSVAIFTIHRILPPDSGVWVCSVNTVAGMVEKPFNISVKVLP Motif678_bcov_4helix_14135_0001_0001
DWQDYLRTLKKQAQEAIKNNDQQTALRVLTLVEKMRKEATEAREGFDKLFKTLVFQLQNWQG AMDLILINSLPLVSDAETSLTCIASGWRPHEPITIGRDFEALMNQHQDPLEVTQDVTREWAKKVVWKREKASKINGAYFCEGRVRGEAIRIRTMKMRQQASFLPATLTMTVDKGDNVNISFKKVLIKEEDAVIYKNGSFIHSVPRHEVPDILEVHLPHAQPQDAGVYSARYIGGNLFTSAFTRLIVRRCEAQKWGPECNHLCTACMNNGVCHEDTGECICPPGFMGRTCEKACELHTFGRTCKERCSGQEGCKSYVFCLPDPYGCSCATGWKGLQCNEACHPGFYGPDCKLRCSCNNGEMCDRFQGCLCSPGWQGLQCEREGIPRMTPKIVDLPDHIEVNSGKFNPICKASGWPLPTNEEMTLVKPDGTVLHPKDFNHTDHFSVAIFTIHRILPPDSGVWVCSVNTVAGMVEKPFNISVKVLP Motif064_ems_3hC_786_0002_0001_0001
DLIEELREIVEKLKDPRLELVLRVAEELLKEGDPRQVWQLLTLALFAVKHNNPEALEAAEVIARF AMDLILINSLPLVSDAETSLTCIASGWRPHEPITIGRDFEALMNQHQDPLEVTQDVTREWAKKVVWKREKASKINGAYFCEGRVRGEAIRIRTMKMRQQASFLPATLTMTVDKGDNVNISFKKVLIKEEDAVIYKNGSFIHSVPRHEVPDILEVHLPHAQPQDAGVYSARYIGGNLFTSAFTRLIVRRCEAQKWGPECNHLCTACMNNGVCHEDTGECICPPGFMGRTCEKACELHTFGRTCKERCSGQEGCKSYVFCLPDPYGCSCATGWKGLQCNEACHPGFYGPDCKLRCSCNNGEMCDRFQGCLCSPGWQGLQCEREGIPRMTPKIVDLPDHIEVNSGKFNPICKASGWPLPTNEEMTLVKPDGTVLHPKDFNHTDHFSVAIFTIHRILPPDSGVWVCSVNTVAGMVEKPFNISVKVLP Motif709_bcov_4helix_02870_0001_0001
PVRELWQRVSELLHEAQEVPDPEEREKLLEKAQRIAKEAIKKATDPRLRHSLEALEELAERIQS LPLVSDATSLTIGRDFEALMNQHQDPLEVVVWKREKASKINGAYFCRTMKMRQQASFLPATLTMTVDKGDNVNISFKKVLIKEEDAVIYKNGSFIHSVPRHEVPDILEVHLPHAQPQDAGVYSARYIGGNLFTSAFTRLIV zero_norm_norm_sadl_169a4d53eeea7c7ecfa2989e8fd2e61e_0001_1_000000005_0001_51_65_H_._ems_3hM_2551_0001_0002_0001_0001
DEHERLSQIIIELAELAAQVEDPEARRELVQLLAELMRAAHNKDRETVEEAEKLVREVLEQVL LPLVSDATSLTIGRDFEALMNQHQDPLEVVVWKREKASKINGAYFCRTMKMRQQASFLPATLTMTVDKGDNVNISFKKVLIKEEDAVIYKNGSFIHSVPRHEVPDILEVHLPHAQPQDAGVYSARYIGGNLFTSAFTRLIV minus6_sap_patc_ems_3hM_1371_000000226_0001_0001
SVEELTEEVERLLKELNSPNARALLRILKEVLEDGDPALVLYVLFLAARQLGDEELLRKIEKLYQ LPLVSDATSLTIGRDFEALMNQHQDPLEVVVWKREKASKINGAYFCRTMKMRQQASFLPATLTMTVDKGDNVNISFKKVLIKEEDAVIYKNGSFIHSVPRHEVPDILEVHLPHAQPQDAGVYSARYIGGNLFTSAFTRLIV norm_sadl_0ef50e9df041f4cb16a864061202c1c7_0001_000000208_0001
TRREADEKAARLADSAARLDPDPRVVEKAVELAAKLARAVDRNDERKVRKILKLLEELWRKVKS LPLVSDATSLTIGRDFEALMNQHQDPLEVVVWKREKASKINGAYFCRTMKMRQQASFLPATLTMTVDKGDNVNISFKKVLIKEEDAVIYKNGSFIHSVPRHEVPDILEVHLPHAQPQDAGVYSARYIGGNLFTSAFTRLIV plus6_sap_patc_ems_3hM_1605_000000060_0001_0001
SEREKVKKVVEHLLKKAKQQQDPELARRAVRSALHAFAKNPTDETVQKLARKATKVLARLLI LPLVSDATSLTIGRDFEALMNQHQDPLEVVVWKREKASKINGAYFCRTMKMRQQASFLPATLTMTVDKGDNVNISFKKVLIKEEDAVIYKNGSFIHSVPRHEVPDILEVHLPHAQPQDAGVYSARYIGGNLFTSAFTRLIV plus3_sap_patc_ems_3hC_1598_000000082_0001_0001
DEVEHIAKLLERFAKRAYENNDKWLVEAALLIVEDLKKRAQDPKLRKLLEKVYKKVKKLLEN LPLVSDATSLTIGRDFEALMNQHQDPLEVVVWKREKASKINGAYFCRTMKMRQQASFLPATLTMTVDKGDNVNISFKKVLIKEEDAVIYKNGSFIHSVPRHEVPDILEVHLPHAQPQDAGVYSARYIGGNLFTSAFTRLIV plus6_norm_mis_patc_ems_3hC_1598_0001_000000102_0001_44_62_H_._ems_3hC_1630_0001_0001_0001_0001
DLERAIRHALRRSPDPKQVLALILRYLRQHLGDPREAIKLIERVLKELNTPLARLVLKLLKELTK LPLVSDATSLTIGRDFEALMNQHQDPLEVVVWKREKASKINGAYFCRTMKMRQQASFLPATLTMTVDKGDNVNISFKKVLIKEEDAVIYKNGSFIHSVPRHEVPDILEVHLPHAQPQDAGVYSARYIGGNLFTSAFTRLIV plus6_mis_sadl_2ca7fff6688a704aa50e4c80d4083b37_0001_000000213_0001_0001
SLEELVEKLLKKGDPRIEEELRKLLRRELKKAGIPPRLIERTIRTVVLLAKRNAELAKLYIRDAL LPLVSDATSLTIGRDFEALMNQHQDPLEVVVWKREKASKINGAYFCRTMKMRQQASFLPATLTMTVDKGDNVNISFKKVLIKEEDAVIYKNGSFIHSVPRHEVPDILEVHLPHAQPQDAGVYSARYIGGNLFTSAFTRLIV plus6_norm_norm_patc_517d2b11c41c928dd1a3662be3bb3df0_0001_000000010_0001_18_32_H_._293a6b3e14faac68d6a6efba5f4bfd0f_0001_0001_0001_0001_0001
DEHLERLFRELYQLLFKASEEKDEKLLKEVQETAKEVIKKAQDPTIRTSAKDVIESAQRLVS AMDLILINSLPLVSDAETSLTCIASGWRPHEPITIGRDFEALMNQHQDPLEVTQDVTREWAKKVVWKREKASKINGAYFCEGRVRGEAIRIRTMKMRQQASFLPATLTMTVDKGDNVNISFKKVLIKEEDAVIYKNGSFIHSVPRHEVPDILEVHLPHAQPQDAGVYSARYIGGNLFTSAFTRLIVRRCEAQKWGPECNHLCTACMNNGVCHEDTGECICPPGFMGRTCEKACELHTFGRTCKERCSGQEGCKSYVFCLPDPYGCSCATGWKGLQCNEACHPGFYGPDCKLRCSCNNGEMCDRFQGCLCSPGWQGLQCEREGIPRMTPKIVDLPDHIEVNSGKFNPICKASGWPLPTNEEMTLVKPDGTVLHPKDFNHTDHFSVAIFTIHRILPPDSGVWVCSVNTVAGMVEKPFNISVKVLP Motif627_ems_3hM_737_0001_0001
PELDEEYAEYSAHRIIEKIKNVDDPREAELLVRVVEMLLDFFNVPNSEDFKRMARHALELVRNK AMDLILINSLPLVSDAETSLTCIASGWRPHEPITIGRDFEALMNQHQDPLEVTQDVTREWAKKVVWKREKASKINGAYFCEGRVRGEAIRIRTMKMRQQASFLPATLTMTVDKGDNVNISFKKVLIKEEDAVIYKNGSFIHSVPRHEVPDILEVHLPHAQPQDAGVYSARYIGGNLFTSAFTRLIVRRCEAQKWGPECNHLCTACMNNGVCHEDTGECICPPGFMGRTCEKACELHTFGRTCKERCSGQEGCKSYVFCLPDPYGCSCATGWKGLQCNEACHPGFYGPDCKLRCSCNNGEMCDRFQGCLCSPGWQGLQCEREGIPRMTPKIVDLPDHIEVNSGKFNPICKASGWPLPTNEEMTLVKPDGTVLHPKDFNHTDHFSVAIFTIHRILPPDSGVWVCSVNTVAGMVEKPFNISVKVLP MINUS5_Motif114_ems_3hM_3667_0001_0001_0001
DEKAKKSVKKLVEEVAKKLGVSPMMIKLAKQLAEQAVELGVSEEQALKYVREALKRTKKFR AMDLILINSLPLVSDAETSLTCIASGWRPHEPITIGRDFEALMNQHQDPLEVTQDVTREWAKKVVWKREKASKINGAYFCEGRVRGEAIRIRTMKMRQQASFLPATLTMTVDKGDNVNISFKKVLIKEEDAVIYKNGSFIHSVPRHEVPDILEVHLPHAQPQDAGVYSARYIGGNLFTSAFTRLIVRRCEAQKWGPECNHLCTACMNNGVCHEDTGECICPPGFMGRTCEKACELHTFGRTCKERCSGQEGCKSYVFCLPDPYGCSCATGWKGLQCNEACHPGFYGPDCKLRCSCNNGEMCDRFQGCLCSPGWQGLQCEREGIPRMTPKIVDLPDHIEVNSGKFNPICKASGWPLPTNEEMTLVKPDGTVLHPKDFNHTDHFSVAIFTIHRILPPDSGVWVCSVNTVAGMVEKPFNISVKVLP HHH_eva_0046_000000083_0001_0001
DEVVEAVLENLRMAGVPPEVLELVERALRELLKRDPQEVLKVALELERLAFRNEEEVEKLAREIH LPLVSDATSLTIGRDFEALMNQHQDPLEVVVWKREKASKINGAYFCRTMKMRQQASFLPATLTMTVDKGDNVNISFKKVLIKEEDAVIYKNGSFIHSVPRHEVPDILEVHLPHAQPQDAGVYSARYIGGNLFTSAFTRLIV minus6_sap_patc_d9372d714c0ce1356e85ec2c650deb3f_0001_000000139_0001_0001
DKEEEVERLHALLSEAAARRDEETIRKVAEEAQKLAEEIGDEKLLRAIEALLELAEKFLS LPLVSDATSLTIGRDFEALMNQHQDPLEVVVWKREKASKINGAYFCRTMKMRQQASFLPATLTMTVDKGDNVNISFKKVLIKEEDAVIYKNGSFIHSVPRHEVPDILEVHLPHAQPQDAGVYSARYIGGNLFTSAFTRLIV minus9_sap_mis_patc_9b44c3e9b952b6d61ce10cc97a5c0d90_0001_000000243_0001_36_50_H_._ems_3hM_198_0001_0001_0001
GKEEVLELLERAVENPEELEKAIRLLQELSKRGELPPEELQKLLNILALIMTDPERAKEAIERVK LPLVSDATSLTIGRDFEALMNQHQDPLEVVVWKREKASKINGAYFCRTMKMRQQASFLPATLTMTVDKGDNVNISFKKVLIKEEDAVIYKNGSFIHSVPRHEVPDILEVHLPHAQPQDAGVYSARYIGGNLFTSAFTRLIV sap_mis_patc_52f1d6731b9ce68bc900d85c60ff9446_0001_000000160_0001_33_49_H_._3944981e53d145ef3ab6c350c82c45a0_0001_0001_0001
DEEERKKVRKLAKKLAKKVASASDPEEALELLDEAVNAIVRIVPDPELIRIAIEILTKLIRKAF LPLVSDATSLTIGRDFEALMNQHQDPLEVVVWKREKASKINGAYFCRTMKMRQQASFLPATLTMTVDKGDNVNISFKKVLIKEEDAVIYKNGSFIHSVPRHEVPDILEVHLPHAQPQDAGVYSARYIGGNLFTSAFTRLIV plus6_norm_sadl_ems_3hC_241_0002_000000013_0001_0001
SEVDKHVHHIIKRLEEMARKVGDKRLEMDVRQLNETAREVVKKNPETAKQALTTAKRMVEKVRH AMDLILINSLPLVSDAETSLTCIASGWRPHEPITIGRDFEALMNQHQDPLEVTQDVTREWAKKVVWKREKASKINGAYFCEGRVRGEAIRIRTMKMRQQASFLPATLTMTVDKGDNVNISFKKVLIKEEDAVIYKNGSFIHSVPRHEVPDILEVHLPHAQPQDAGVYSARYIGGNLFTSAFTRLIVRRCEAQKWGPECNHLCTACMNNGVCHEDTGECICPPGFMGRTCEKACELHTFGRTCKERCSGQEGCKSYVFCLPDPYGCSCATGWKGLQCNEACHPGFYGPDCKLRCSCNNGEMCDRFQGCLCSPGWQGLQCEREGIPRMTPKIVDLPDHIEVNSGKFNPICKASGWPLPTNEEMTLVKPDGTVLHPKDFNHTDHFSVAIFTIHRILPPDSGVWVCSVNTVAGMVEKPFNISVKVLP PLUS5_Motif339_ems_3hM_3074_0001_0001_0001_0001
DEEEIEELLRRVEELDPRWKKTLEHILEALRRGEIPPRILQTYIKDLLEAIGDPLLEEILELLRK LPLVSDATSLTIGRDFEALMNQHQDPLEVVVWKREKASKINGAYFCRTMKMRQQASFLPATLTMTVDKGDNVNISFKKVLIKEEDAVIYKNGSFIHSVPRHEVPDILEVHLPHAQPQDAGVYSARYIGGNLFTSAFTRLIV minus6_sap_norm_patc_7891c0d1f2c7eedbb314a075540956e2_0001_1_000000025_0001_37_51_H_._d1141b0817109e1d7677b5d1904c30f3_0001_0001_0001_0001
DELEKRVADLALKLLFAATHKNDKDAHERAERLQQSVVKALMSGDQDTAKTLVDRIEKYVKKFG AMDLILINSLPLVSDAETSLTCIASGWRPHEPITIGRDFEALMNQHQDPLEVTQDVTREWAKKVVWKREKASKINGAYFCEGRVRGEAIRIRTMKMRQQASFLPATLTMTVDKGDNVNISFKKVLIKEEDAVIYKNGSFIHSVPRHEVPDILEVHLPHAQPQDAGVYSARYIGGNLFTSAFTRLIVRRCEAQKWGPECNHLCTACMNNGVCHEDTGECICPPGFMGRTCEKACELHTFGRTCKERCSGQEGCKSYVFCLPDPYGCSCATGWKGLQCNEACHPGFYGPDCKLRCSCNNGEMCDRFQGCLCSPGWQGLQCEREGIPRMTPKIVDLPDHIEVNSGKFNPICKASGWPLPTNEEMTLVKPDGTVLHPKDFNHTDHFSVAIFTIHRILPPDSGVWVCSVNTVAGMVEKPFNISVKVLP Motif007_ems_3hC_830_0001_0001_0001
SELERIVKKAVRKVGVSPEVELDLLQLAETFRYNPRAVKLALKLLLKRTGDPAYEIVLRLLTKLL AMDLILINSLPLVSDAETSLTCIASGWRPHEPITIGRDFEALMNQHQDPLEVTQDVTREWAKKVVWKREKASKINGAYFCEGRVRGEAIRIRTMKMRQQASFLPATLTMTVDKGDNVNISFKKVLIKEEDAVIYKNGSFIHSVPRHEVPDILEVHLPHAQPQDAGVYSARYIGGNLFTSAFTRLIVRRCEAQKWGPECNHLCTACMNNGVCHEDTGECICPPGFMGRTCEKACELHTFGRTCKERCSGQEGCKSYVFCLPDPYGCSCATGWKGLQCNEACHPGFYGPDCKLRCSCNNGEMCDRFQGCLCSPGWQGLQCEREGIPRMTPKIVDLPDHIEVNSGKFNPICKASGWPLPTNEEMTLVKPDGTVLHPKDFNHTDHFSVAIFTIHRILPPDSGVWVCSVNTVAGMVEKPFNISVKVLP PLUS5_Motif202_bcov_4helix_13414_0001_0001_0002
TEDVLKLLIKLVLSGDPMEIRQVRLTVEQFLRIFGDPRYRHLLKLVRRFSKGDPDAERRLRELLK AMDLILINSLPLVSDAETSLTCIASGWRPHEPITIGRDFEALMNQHQDPLEVTQDVTREWAKKVVWKREKASKINGAYFCEGRVRGEAIRIRTMKMRQQASFLPATLTMTVDKGDNVNISFKKVLIKEEDAVIYKNGSFIHSVPRHEVPDILEVHLPHAQPQDAGVYSARYIGGNLFTSAFTRLIVRRCEAQKWGPECNHLCTACMNNGVCHEDTGECICPPGFMGRTCEKACELHTFGRTCKERCSGQEGCKSYVFCLPDPYGCSCATGWKGLQCNEACHPGFYGPDCKLRCSCNNGEMCDRFQGCLCSPGWQGLQCEREGIPRMTPKIVDLPDHIEVNSGKFNPICKASGWPLPTNEEMTLVKPDGTVLHPKDFNHTDHFSVAIFTIHRILPPDSGVWVCSVNTVAGMVEKPFNISVKVLP PLUS5_Motif088_bcov_4helix_02355_0001_0001_0001
SLEELFREAVELGDPHLLFDVVNNLLFRVNRGDPEAREIVERLLKIAKELGDPQLVMLLEFALRT AMDLILINSLPLVSDAETSLTCIASGWRPHEPITIGRDFEALMNQHQDPLEVTQDVTREWAKKVVWKREKASKINGAYFCEGRVRGEAIRIRTMKMRQQASFLPATLTMTVDKGDNVNISFKKVLIKEEDAVIYKNGSFIHSVPRHEVPDILEVHLPHAQPQDAGVYSARYIGGNLFTSAFTRLIVRRCEAQKWGPECNHLCTACMNNGVCHEDTGECICPPGFMGRTCEKACELHTFGRTCKERCSGQEGCKSYVFCLPDPYGCSCATGWKGLQCNEACHPGFYGPDCKLRCSCNNGEMCDRFQGCLCSPGWQGLQCEREGIPRMTPKIVDLPDHIEVNSGKFNPICKASGWPLPTNEEMTLVKPDGTVLHPKDFNHTDHFSVAIFTIHRILPPDSGVWVCSVNTVAGMVEKPFNISVKVLP Motif100_bcov_4helix_09501_0001_0001
DIEEIQRVSEEIQRVAARLKNPKALEVAREALHVVAEALRHRDPRLLEKAEELLEEARKID LPLVSDATSLTIGRDFEALMNQHQDPLEVVVWKREKASKINGAYFCRTMKMRQQASFLPATLTMTVDKGDNVNISFKKVLIKEEDAVIYKNGSFIHSVPRHEVPDILEVHLPHAQPQDAGVYSARYIGGNLFTSAFTRLIV minus3_norm_norm_patc_4c81b332851cb4c2cca13356e2a6c842_0001_000000022_0001_18_33_H_._ems_3hM_1959_0001_0001_0001_0001
DERLKKFHRDVRRKAEEAKKRNDEEMLRRIADEVLHFLFRAIIRNDKDATKVAREAEKAVAKIH AMDLILINSLPLVSDAETSLTCIASGWRPHEPITIGRDFEALMNQHQDPLEVTQDVTREWAKKVVWKREKASKINGAYFCEGRVRGEAIRIRTMKMRQQASFLPATLTMTVDKGDNVNISFKKVLIKEEDAVIYKNGSFIHSVPRHEVPDILEVHLPHAQPQDAGVYSARYIGGNLFTSAFTRLIVRRCEAQKWGPECNHLCTACMNNGVCHEDTGECICPPGFMGRTCEKACELHTFGRTCKERCSGQEGCKSYVFCLPDPYGCSCATGWKGLQCNEACHPGFYGPDCKLRCSCNNGEMCDRFQGCLCSPGWQGLQCEREGIPRMTPKIVDLPDHIEVNSGKFNPICKASGWPLPTNEEMTLVKPDGTVLHPKDFNHTDHFSVAIFTIHRILPPDSGVWVCSVNTVAGMVEKPFNISVKVLP PLUS5_Motif004_ems_3hC_182_0002_0001_0002_0001_0001
DEARQRSIEHLERALREAVKRNDKKLIEIIIRDIKEFVSMYPDDPQARKLKKLAEEAEKFVKSS LPLVSDATSLTIGRDFEALMNQHQDPLEVVVWKREKASKINGAYFCRTMKMRQQASFLPATLTMTVDKGDNVNISFKKVLIKEEDAVIYKNGSFIHSVPRHEVPDILEVHLPHAQPQDAGVYSARYIGGNLFTSAFTRLIV sap_norm_patc_7fe5dbc58a818efb3236d483e0fa1309_0001_1_000000086_0001_16_31_H_._ems_3hC_866_0002_0001_0003_0001
DLNSEQMKETIKESVKQLLSSNVKENAKKAQESLNNIEEVARDPDVQRVVREAIKEARDFL AMDLILINSLPLVSDAETSLTCIASGWRPHEPITIGRDFEALMNQHQDPLEVTQDVTREWAKKVVWKREKASKINGAYFCEGRVRGEAIRIRTMKMRQQASFLPATLTMTVDKGDNVNISFKKVLIKEEDAVIYKNGSFIHSVPRHEVPDILEVHLPHAQPQDAGVYSARYIGGNLFTSAFTRLIVRRCEAQKWGPECNHLCTACMNNGVCHEDTGECICPPGFMGRTCEKACELHTFGRTCKERCSGQEGCKSYVFCLPDPYGCSCATGWKGLQCNEACHPGFYGPDCKLRCSCNNGEMCDRFQGCLCSPGWQGLQCEREGIPRMTPKIVDLPDHIEVNSGKFNPICKASGWPLPTNEEMTLVKPDGTVLHPKDFNHTDHFSVAIFTIHRILPPDSGVWVCSVNTVAGMVEKPFNISVKVLP Motif339_ems_3hC_1588_0001_0001_0002_0001
SARRAAERARERGNLERFLYSLIDQARARGDPEIVKRLEELLERLRRGEIPPEEIVELILEVFEK LPLVSDATSLTIGRDFEALMNQHQDPLEVVVWKREKASKINGAYFCRTMKMRQQASFLPATLTMTVDKGDNVNISFKKVLIKEEDAVIYKNGSFIHSVPRHEVPDILEVHLPHAQPQDAGVYSARYIGGNLFTSAFTRLIV minus6_sap_mis_sadl_2fe55654ba661275baf09010e83dfa6f_0001_1_000000149_0001_33_48_H_._86827e51f495b012203ee55c18e984e7_0001_0001_0001_0001
SEEVEWLARVVSFQAQQAVDVNPEDARKMVEFLKEMARRNNDEELEEWAKRVEEEVERYIR AMDLILINSLPLVSDAETSLTCIASGWRPHEPITIGRDFEALMNQHQDPLEVTQDVTREWAKKVVWKREKASKINGAYFCEGRVRGEAIRIRTMKMRQQASFLPATLTMTVDKGDNVNISFKKVLIKEEDAVIYKNGSFIHSVPRHEVPDILEVHLPHAQPQDAGVYSARYIGGNLFTSAFTRLIVRRCEAQKWGPECNHLCTACMNNGVCHEDTGECICPPGFMGRTCEKACELHTFGRTCKERCSGQEGCKSYVFCLPDPYGCSCATGWKGLQCNEACHPGFYGPDCKLRCSCNNGEMCDRFQGCLCSPGWQGLQCEREGIPRMTPKIVDLPDHIEVNSGKFNPICKASGWPLPTNEEMTLVKPDGTVLHPKDFNHTDHFSVAIFTIHRILPPDSGVWVCSVNTVAGMVEKPFNISVKVLP MINUS5_Motif065_ems_3hM_2885_0001_0001_0001
DERVREYVKKALEKIRQAQENKDPKKAREVVEKLIKWLEKVQDPQAKEALKLARTALRSLKR LPLVSDATSLTIGRDFEALMNQHQDPLEVVVWKREKASKINGAYFCRTMKMRQQASFLPATLTMTVDKGDNVNISFKKVLIKEEDAVIYKNGSFIHSVPRHEVPDILEVHLPHAQPQDAGVYSARYIGGNLFTSAFTRLIV plus6_mis_patc_ems_3hC_1770_000000096_0001_0001
DETRKIIDTAQHLLLRAMSDPRLKEEVERKLKKLLKEAKKRNNEIAFKVVKFILEHVHREV AMDLILINSLPLVSDAETSLTCIASGWRPHEPITIGRDFEALMNQHQDPLEVTQDVTREWAKKVVWKREKASKINGAYFCEGRVRGEAIRIRTMKMRQQASFLPATLTMTVDKGDNVNISFKKVLIKEEDAVIYKNGSFIHSVPRHEVPDILEVHLPHAQPQDAGVYSARYIGGNLFTSAFTRLIVRRCEAQKWGPECNHLCTACMNNGVCHEDTGECICPPGFMGRTCEKACELHTFGRTCKERCSGQEGCKSYVFCLPDPYGCSCATGWKGLQCNEACHPGFYGPDCKLRCSCNNGEMCDRFQGCLCSPGWQGLQCEREGIPRMTPKIVDLPDHIEVNSGKFNPICKASGWPLPTNEEMTLVKPDGTVLHPKDFNHTDHFSVAIFTIHRILPPDSGVWVCSVNTVAGMVEKPFNISVKVLP PLUS5_Motif105_ems_3hM_1700_0001_0001_0001
TRREIVEELRRLAREDPEKLEELLKRLLEELKRRGNEAEVVLILAQAYTQVGDPLIHKILKELLN LPLVSDATSLTIGRDFEALMNQHQDPLEVVVWKREKASKINGAYFCRTMKMRQQASFLPATLTMTVDKGDNVNISFKKVLIKEEDAVIYKNGSFIHSVPRHEVPDILEVHLPHAQPQDAGVYSARYIGGNLFTSAFTRLIV norm_sadl_20d3a32343df724d29476e444d462b0f_0001_1_000000170_0001
PEQEVFDQLQNVIFKAIKLGVDPRILESLMRYVSEVHTRDPSKAKEAVDHAKKVVDDLKKS AMDLILINSLPLVSDAETSLTCIASGWRPHEPITIGRDFEALMNQHQDPLEVTQDVTREWAKKVVWKREKASKINGAYFCEGRVRGEAIRIRTMKMRQQASFLPATLTMTVDKGDNVNISFKKVLIKEEDAVIYKNGSFIHSVPRHEVPDILEVHLPHAQPQDAGVYSARYIGGNLFTSAFTRLIVRRCEAQKWGPECNHLCTACMNNGVCHEDTGECICPPGFMGRTCEKACELHTFGRTCKERCSGQEGCKSYVFCLPDPYGCSCATGWKGLQCNEACHPGFYGPDCKLRCSCNNGEMCDRFQGCLCSPGWQGLQCEREGIPRMTPKIVDLPDHIEVNSGKFNPICKASGWPLPTNEEMTLVKPDGTVLHPKDFNHTDHFSVAIFTIHRILPPDSGVWVCSVNTVAGMVEKPFNISVKVLP Motif050_ems_3hC_615_0001_0001
DDKQKLEQDLFRKFQEALRHDDRDTLKKVADEAEEVAKRLQDEDVKRSADMLRRAAERAS AMDLILINSLPLVSDAETSLTCIASGWRPHEPITIGRDFEALMNQHQDPLEVTQDVTREWAKKVVWKREKASKINGAYFCEGRVRGEAIRIRTMKMRQQASFLPATLTMTVDKGDNVNISFKKVLIKEEDAVIYKNGSFIHSVPRHEVPDILEVHLPHAQPQDAGVYSARYIGGNLFTSAFTRLIVRRCEAQKWGPECNHLCTACMNNGVCHEDTGECICPPGFMGRTCEKACELHTFGRTCKERCSGQEGCKSYVFCLPDPYGCSCATGWKGLQCNEACHPGFYGPDCKLRCSCNNGEMCDRFQGCLCSPGWQGLQCEREGIPRMTPKIVDLPDHIEVNSGKFNPICKASGWPLPTNEEMTLVKPDGTVLHPKDFNHTDHFSVAIFTIHRILPPDSGVWVCSVNTVAGMVEKPFNISVKVLP Motif710_ems_3hC_676_0002_0001_0001
QEKVKKMVKMMLEFAYKKNDPHVEEFVKYSAKVVVKRLNDPDAKRAVDEAISEFETRVKKS AMDLILINSLPLVSDAETSLTCIASGWRPHEPITIGRDFEALMNQHQDPLEVTQDVTREWAKKVVWKREKASKINGAYFCEGRVRGEAIRIRTMKMRQQASFLPATLTMTVDKGDNVNISFKKVLIKEEDAVIYKNGSFIHSVPRHEVPDILEVHLPHAQPQDAGVYSARYIGGNLFTSAFTRLIVRRCEAQKWGPECNHLCTACMNNGVCHEDTGECICPPGFMGRTCEKACELHTFGRTCKERCSGQEGCKSYVFCLPDPYGCSCATGWKGLQCNEACHPGFYGPDCKLRCSCNNGEMCDRFQGCLCSPGWQGLQCEREGIPRMTPKIVDLPDHIEVNSGKFNPICKASGWPLPTNEEMTLVKPDGTVLHPKDFNHTDHFSVAIFTIHRILPPDSGVWVCSVNTVAGMVEKPFNISVKVLP Motif065_ems_3hM_342_0001_0001
DKVEEMVRRAVTELIKIALRIPDEEKVRRIVDRLNKVLFKALHLSPEEAKKLLEKIWREVRTK AMDLILINSLPLVSDAETSLTCIASGWRPHEPITIGRDFEALMNQHQDPLEVTQDVTREWAKKVVWKREKASKINGAYFCEGRVRGEAIRIRTMKMRQQASFLPATLTMTVDKGDNVNISFKKVLIKEEDAVIYKNGSFIHSVPRHEVPDILEVHLPHAQPQDAGVYSARYIGGNLFTSAFTRLIVRRCEAQKWGPECNHLCTACMNNGVCHEDTGECICPPGFMGRTCEKACELHTFGRTCKERCSGQEGCKSYVFCLPDPYGCSCATGWKGLQCNEACHPGFYGPDCKLRCSCNNGEMCDRFQGCLCSPGWQGLQCEREGIPRMTPKIVDLPDHIEVNSGKFNPICKASGWPLPTNEEMTLVKPDGTVLHPKDFNHTDHFSVAIFTIHRILPPDSGVWVCSVNTVAGMVEKPFNISVKVLP PLUS5_Motif029_ems_3hM_2175_0001_0001_0001
TEEVLRRAIEFALELGNEEAVEDDKRLAELDGDEEAAELAEKALKKLQNR LPLVSDATSLTIGRDFEALMNQHQDPLEVVVWKREKASKINGAYFCRTMKMRQQASFLPATLTMTVDKGDNVNISFKKVLIKEEDAVIYKNGSFIHSVPRHEVPDILEVHLPHAQPQDAGVYSARYIGGNLFTSAFTRLIV minus3_norm_norm_sadl_ddd5b65e98111f608b3a4ab1c0de386d_0001_000000045_0001_53_65_H_._HHH_eva_0456_0001_0001_0001
PEELEEILEEVSRKDPFVELLLRMIRDSKKAGVSPERLLMMALEAAREIGNEELVRLLEEVKKKT AMDLILINSLPLVSDAETSLTCIASGWRPHEPITIGRDFEALMNQHQDPLEVTQDVTREWAKKVVWKREKASKINGAYFCEGRVRGEAIRIRTMKMRQQASFLPATLTMTVDKGDNVNISFKKVLIKEEDAVIYKNGSFIHSVPRHEVPDILEVHLPHAQPQDAGVYSARYIGGNLFTSAFTRLIVRRCEAQKWGPECNHLCTACMNNGVCHEDTGECICPPGFMGRTCEKACELHTFGRTCKERCSGQEGCKSYVFCLPDPYGCSCATGWKGLQCNEACHPGFYGPDCKLRCSCNNGEMCDRFQGCLCSPGWQGLQCEREGIPRMTPKIVDLPDHIEVNSGKFNPICKASGWPLPTNEEMTLVKPDGTVLHPKDFNHTDHFSVAIFTIHRILPPDSGVWVCSVNTVAGMVEKPFNISVKVLP Motif137_bcov_4helix_02765_0001_0001
DLEELVEEVLKRNGVPPEEIEKSRESVERAAEVNPRAAAAFVLSIARILGDEEITRILEELLREA LPLVSDATSLTIGRDFEALMNQHQDPLEVVVWKREKASKINGAYFCRTMKMRQQASFLPATLTMTVDKGDNVNISFKKVLIKEEDAVIYKNGSFIHSVPRHEVPDILEVHLPHAQPQDAGVYSARYIGGNLFTSAFTRLIV minus6_sap_patc_24da036ec9cfd9ff36cc02b266469925_0001_1_000000211_0001_0001
SESDERAKKIADTIVERAKRIDDKREVAKLLELLMRLWRKAQDPVLRTWLRRAIDIVDRILTS AMDLILINSLPLVSDAETSLTCIASGWRPHEPITIGRDFEALMNQHQDPLEVTQDVTREWAKKVVWKREKASKINGAYFCEGRVRGEAIRIRTMKMRQQASFLPATLTMTVDKGDNVNISFKKVLIKEEDAVIYKNGSFIHSVPRHEVPDILEVHLPHAQPQDAGVYSARYIGGNLFTSAFTRLIVRRCEAQKWGPECNHLCTACMNNGVCHEDTGECICPPGFMGRTCEKACELHTFGRTCKERCSGQEGCKSYVFCLPDPYGCSCATGWKGLQCNEACHPGFYGPDCKLRCSCNNGEMCDRFQGCLCSPGWQGLQCEREGIPRMTPKIVDLPDHIEVNSGKFNPICKASGWPLPTNEEMTLVKPDGTVLHPKDFNHTDHFSVAIFTIHRILPPDSGVWVCSVNTVAGMVEKPFNISVKVLP ems_3hM_3590_000000027_0001_0001
TEELQELSEELAERLNVPPAVADLILMAVQLAKSGNPEAAKRALEAAEESLGDPELVREALELLH LPLVSDATSLTIGRDFEALMNQHQDPLEVVVWKREKASKINGAYFCRTMKMRQQASFLPATLTMTVDKGDNVNISFKKVLIKEEDAVIYKNGSFIHSVPRHEVPDILEVHLPHAQPQDAGVYSARYIGGNLFTSAFTRLIV minus9_sap_mis_patc_d76d340c8b4fb7ad3ccecfa5827131e2_0001_1_000000147_0001_53_65_H_._67c3a9dcc8d22c6e038fb00e67f47ca1_0001_0001_0001_0001
DKYVERAVRLMLKEGVPPEEVVRLVLYHIEQVLRVPPEEARRILERVLKKINSPEAKRLLELLRK LPLVSDATSLTIGRDFEALMNQHQDPLEVVVWKREKASKINGAYFCRTMKMRQQASFLPATLTMTVDKGDNVNISFKKVLIKEEDAVIYKNGSFIHSVPRHEVPDILEVHLPHAQPQDAGVYSARYIGGNLFTSAFTRLIV plus6_sap_mis_sadl_5336601281b50f8c34db4f7065c370c5_0001_000000019_0001_16_32_H_._f9a7eb7446a159d83fbdd9ee03297373_0001_0001_0001_0001
PHVELQVRQLVETAEHAIRKNDESLLKMLKDALDKMVKKDPRFTEAAKKAKKLIKELEESN AMDLILINSLPLVSDAETSLTCIASGWRPHEPITIGRDFEALMNQHQDPLEVTQDVTREWAKKVVWKREKASKINGAYFCEGRVRGEAIRIRTMKMRQQASFLPATLTMTVDKGDNVNISFKKVLIKEEDAVIYKNGSFIHSVPRHEVPDILEVHLPHAQPQDAGVYSARYIGGNLFTSAFTRLIVRRCEAQKWGPECNHLCTACMNNGVCHEDTGECICPPGFMGRTCEKACELHTFGRTCKERCSGQEGCKSYVFCLPDPYGCSCATGWKGLQCNEACHPGFYGPDCKLRCSCNNGEMCDRFQGCLCSPGWQGLQCEREGIPRMTPKIVDLPDHIEVNSGKFNPICKASGWPLPTNEEMTLVKPDGTVLHPKDFNHTDHFSVAIFTIHRILPPDSGVWVCSVNTVAGMVEKPFNISVKVLP Motif026_ems_3hM_3669_0001_0001
TVEEEVKKLKKEAEKLLKEGDKHKVARVLLKINKFQSTYDDPEASKVYMTIADKLLKIT AMDLILINSLPLVSDAETSLTCIASGWRPHEPITIGRDFEALMNQHQDPLEVTQDVTREWAKKVVWKREKASKINGAYFCEGRVRGEAIRIRTMKMRQQASFLPATLTMTVDKGDNVNISFKKVLIKEEDAVIYKNGSFIHSVPRHEVPDILEVHLPHAQPQDAGVYSARYIGGNLFTSAFTRLIVRRCEAQKWGPECNHLCTACMNNGVCHEDTGECICPPGFMGRTCEKACELHTFGRTCKERCSGQEGCKSYVFCLPDPYGCSCATGWKGLQCNEACHPGFYGPDCKLRCSCNNGEMCDRFQGCLCSPGWQGLQCEREGIPRMTPKIVDLPDHIEVNSGKFNPICKASGWPLPTNEEMTLVKPDGTVLHPKDFNHTDHFSVAIFTIHRILPPDSGVWVCSVNTVAGMVEKPFNISVKVLP Motif255_ems_3hM_2031_0001_0001
SEAFKVFRKAAELKDPLAVIAISLVILLKLTGDPETERLLKRIEKQLRERGNEEARRLLELARRG LPLVSDATSLTIGRDFEALMNQHQDPLEVVVWKREKASKINGAYFCRTMKMRQQASFLPATLTMTVDKGDNVNISFKKVLIKEEDAVIYKNGSFIHSVPRHEVPDILEVHLPHAQPQDAGVYSARYIGGNLFTSAFTRLIV plus3_norm_patc_0021224f6c3d8dbc6366f59e14f09300_0001_000000006_0001_0001
TDEELDKLTKEARDLFRTLKNPHARLMVLQAHIVVKKAKKHKNPQAEKVARFIIEFARKLD AMDLILINSLPLVSDAETSLTCIASGWRPHEPITIGRDFEALMNQHQDPLEVTQDVTREWAKKVVWKREKASKINGAYFCEGRVRGEAIRIRTMKMRQQASFLPATLTMTVDKGDNVNISFKKVLIKEEDAVIYKNGSFIHSVPRHEVPDILEVHLPHAQPQDAGVYSARYIGGNLFTSAFTRLIVRRCEAQKWGPECNHLCTACMNNGVCHEDTGECICPPGFMGRTCEKACELHTFGRTCKERCSGQEGCKSYVFCLPDPYGCSCATGWKGLQCNEACHPGFYGPDCKLRCSCNNGEMCDRFQGCLCSPGWQGLQCEREGIPRMTPKIVDLPDHIEVNSGKFNPICKASGWPLPTNEEMTLVKPDGTVLHPKDFNHTDHFSVAIFTIHRILPPDSGVWVCSVNTVAGMVEKPFNISVKVLP PLUS5_Motif702_ems_3hC_738_0001_0001_0001
SEELKKIIEELRRVLKELGISESEIRDASLAVEQAAESQSDEAAKRQAEADEETAKELSS LPLVSDATSLTIGRDFEALMNQHQDPLEVVVWKREKASKINGAYFCRTMKMRQQASFLPATLTMTVDKGDNVNISFKKVLIKEEDAVIYKNGSFIHSVPRHEVPDILEVHLPHAQPQDAGVYSARYIGGNLFTSAFTRLIV minus6_norm_mis_patc_a77df749e03e6cdce686b91281f029c8_0001_1_000000146_0001_49_65_H_._HHH_eva_0006_0001_0002_0001_0001
SLLEKALELLKRVPDPRVRELARRLEKYLRRGEIPPELLIQTAIALLQAAGNPELAKEILRLLRK LPLVSDATSLTIGRDFEALMNQHQDPLEVVVWKREKASKINGAYFCRTMKMRQQASFLPATLTMTVDKGDNVNISFKKVLIKEEDAVIYKNGSFIHSVPRHEVPDILEVHLPHAQPQDAGVYSARYIGGNLFTSAFTRLIV plus6_norm_norm_patc_ea668602291a2ecc16ad0111e2d152a8_0001_000000007_0001_18_32_H_._0e0d001460a8a8fa579fa20b8409dbd9_0001_1_0001_0001_0001_0001
SEVEKISHMIKETLEAIGVPHVEVHVKDGRLKVTIKGTDQLARMAENQARLIAESAGVEVEIKKQ AMDLILINSLPLVSDAETSLTCIASGWRPHEPITIGRDFEALMNQHQDPLEVTQDVTREWAKKVVWKREKASKINGAYFCEGRVRGEAIRIRTMKMRQQASFLPATLTMTVDKGDNVNISFKKVLIKEEDAVIYKNGSFIHSVPRHEVPDILEVHLPHAQPQDAGVYSARYIGGNLFTSAFTRLIVRRCEAQKWGPECNHLCTACMNNGVCHEDTGECICPPGFMGRTCEKACELHTFGRTCKERCSGQEGCKSYVFCLPDPYGCSCATGWKGLQCNEACHPGFYGPDCKLRCSCNNGEMCDRFQGCLCSPGWQGLQCEREGIPRMTPKIVDLPDHIEVNSGKFNPICKASGWPLPTNEEMTLVKPDGTVLHPKDFNHTDHFSVAIFTIHRILPPDSGVWVCSVNTVAGMVEKPFNISVKVLP Motif873_HEEHE_1970_0001_0001
SKELFVEYAVRALEHGNPKQARLAIKVFLKRLGIPPEEIKELIKRFEELFKRDPKEAKRFLREVG LPLVSDATSLTIGRDFEALMNQHQDPLEVVVWKREKASKINGAYFCRTMKMRQQASFLPATLTMTVDKGDNVNISFKKVLIKEEDAVIYKNGSFIHSVPRHEVPDILEVHLPHAQPQDAGVYSARYIGGNLFTSAFTRLIV plus3_norm_sadl_25f9f4afe794c6948451b9b9f757f73d_0001_000000011_0001_0001
SEVEELLEEALRRLGVDPLDIHQLKQTLEILLRKDPRMAESFIKDLIRHFGNPLLEEALRVLRER AMDLILINSLPLVSDAETSLTCIASGWRPHEPITIGRDFEALMNQHQDPLEVTQDVTREWAKKVVWKREKASKINGAYFCEGRVRGEAIRIRTMKMRQQASFLPATLTMTVDKGDNVNISFKKVLIKEEDAVIYKNGSFIHSVPRHEVPDILEVHLPHAQPQDAGVYSARYIGGNLFTSAFTRLIVRRCEAQKWGPECNHLCTACMNNGVCHEDTGECICPPGFMGRTCEKACELHTFGRTCKERCSGQEGCKSYVFCLPDPYGCSCATGWKGLQCNEACHPGFYGPDCKLRCSCNNGEMCDRFQGCLCSPGWQGLQCEREGIPRMTPKIVDLPDHIEVNSGKFNPICKASGWPLPTNEEMTLVKPDGTVLHPKDFNHTDHFSVAIFTIHRILPPDSGVWVCSVNTVAGMVEKPFNISVKVLP Motif925_bcov_4helix_05650_0001_0001
PLKELLKKLIKLIEKGDPRFVEVLLEILRLAARLRDPELLQLLLRVYKLALRDPEKASKLLRRLP LPLVSDATSLTIGRDFEALMNQHQDPLEVVVWKREKASKINGAYFCRTMKMRQQASFLPATLTMTVDKGDNVNISFKKVLIKEEDAVIYKNGSFIHSVPRHEVPDILEVHLPHAQPQDAGVYSARYIGGNLFTSAFTRLIV plus6_norm_mis_patc_ems_3hC_444_000000100_0001_42_60_H_._23fb1975d3e7e92de20a45c5334b5870_0001_0001_0002_0001_0001
DEKENLEDMLRQEAMTAKRLAQTEELKKRVDTVYKQVTEALKNDDEDTARSLIEELFDISVRAR AMDLILINSLPLVSDAETSLTCIASGWRPHEPITIGRDFEALMNQHQDPLEVTQDVTREWAKKVVWKREKASKINGAYFCEGRVRGEAIRIRTMKMRQQASFLPATLTMTVDKGDNVNISFKKVLIKEEDAVIYKNGSFIHSVPRHEVPDILEVHLPHAQPQDAGVYSARYIGGNLFTSAFTRLIVRRCEAQKWGPECNHLCTACMNNGVCHEDTGECICPPGFMGRTCEKACELHTFGRTCKERCSGQEGCKSYVFCLPDPYGCSCATGWKGLQCNEACHPGFYGPDCKLRCSCNNGEMCDRFQGCLCSPGWQGLQCEREGIPRMTPKIVDLPDHIEVNSGKFNPICKASGWPLPTNEEMTLVKPDGTVLHPKDFNHTDHFSVAIFTIHRILPPDSGVWVCSVNTVAGMVEKPFNISVKVLP Motif688_ems_3hC_798_0001_0001
DVKEWEKRIRRVLKEAKEKKDPRLAEKAARLAEKLARRYPDNKKAFKILNEVLQIVEEIKK LPLVSDATSLTIGRDFEALMNQHQDPLEVVVWKREKASKINGAYFCRTMKMRQQASFLPATLTMTVDKGDNVNISFKKVLIKEEDAVIYKNGSFIHSVPRHEVPDILEVHLPHAQPQDAGVYSARYIGGNLFTSAFTRLIV plus6_sap_norm_sadl_ac4c3ba4b0f318db3a21ad0f1c8264ff_0001_000000235_0001_1_14_H_._ems_3hM_3240_0001_0003_0001_0001
DELIEEIEELAKRVPDPDVRKAIEALVRAIRAGDPKAATSLVENAIRVFGDPILERVLELLERLK LPLVSDATSLTIGRDFEALMNQHQDPLEVVVWKREKASKINGAYFCRTMKMRQQASFLPATLTMTVDKGDNVNISFKKVLIKEEDAVIYKNGSFIHSVPRHEVPDILEVHLPHAQPQDAGVYSARYIGGNLFTSAFTRLIV minus3_sap_patc_bf470462b4dafd58650bc4552fa23dcc_0001_000000199_0001_0001
TLEEIDRLAAEALKKGDEKLLKELLKIARKQGDEDAALVIERAIESLRRY LPLVSDATSLTIGRDFEALMNQHQDPLEVVVWKREKASKINGAYFCRTMKMRQQASFLPATLTMTVDKGDNVNISFKKVLIKEEDAVIYKNGSFIHSVPRHEVPDILEVHLPHAQPQDAGVYSARYIGGNLFTSAFTRLIV plus3_sap_patc_ems_p1-14H-GBL-14H-GBL-16H_0450_0001_0001_0001_000000130_0001_0001
SKLEKLKRILEKLLKETGDPTAKRALEQIERAKRDLPPEWVVRVVRIFIRDANPELYKEVERLLR LPLVSDATSLTIGRDFEALMNQHQDPLEVVVWKREKASKINGAYFCRTMKMRQQASFLPATLTMTVDKGDNVNISFKKVLIKEEDAVIYKNGSFIHSVPRHEVPDILEVHLPHAQPQDAGVYSARYIGGNLFTSAFTRLIV plus6_sap_mis_sadl_43ff22814c79cc0f844b9f0307205ae1_0001_000000010_0001_37_51_H_._e38714b7eaf634bf3645433aba93d827_0001_0001_0002_0001_0001
PEIERNAFNAIQLADVLKKKIQDPTNREKVDRLKKLLEEALKKRDEETLKKLIETLTRLAFQLT AMDLILINSLPLVSDAETSLTCIASGWRPHEPITIGRDFEALMNQHQDPLEVTQDVTREWAKKVVWKREKASKINGAYFCEGRVRGEAIRIRTMKMRQQASFLPATLTMTVDKGDNVNISFKKVLIKEEDAVIYKNGSFIHSVPRHEVPDILEVHLPHAQPQDAGVYSARYIGGNLFTSAFTRLIVRRCEAQKWGPECNHLCTACMNNGVCHEDTGECICPPGFMGRTCEKACELHTFGRTCKERCSGQEGCKSYVFCLPDPYGCSCATGWKGLQCNEACHPGFYGPDCKLRCSCNNGEMCDRFQGCLCSPGWQGLQCEREGIPRMTPKIVDLPDHIEVNSGKFNPICKASGWPLPTNEEMTLVKPDGTVLHPKDFNHTDHFSVAIFTIHRILPPDSGVWVCSVNTVAGMVEKPFNISVKVLP Motif069_ems_3hM_213_0001_0001
VDDLKKKLEELLKRLKKIGFDERDIEMLRRQFEHLERRGDSEKLRALVLQVEQSVRTG AMDLILINSLPLVSDAETSLTCIASGWRPHEPITIGRDFEALMNQHQDPLEVTQDVTREWAKKVVWKREKASKINGAYFCEGRVRGEAIRIRTMKMRQQASFLPATLTMTVDKGDNVNISFKKVLIKEEDAVIYKNGSFIHSVPRHEVPDILEVHLPHAQPQDAGVYSARYIGGNLFTSAFTRLIVRRCEAQKWGPECNHLCTACMNNGVCHEDTGECICPPGFMGRTCEKACELHTFGRTCKERCSGQEGCKSYVFCLPDPYGCSCATGWKGLQCNEACHPGFYGPDCKLRCSCNNGEMCDRFQGCLCSPGWQGLQCEREGIPRMTPKIVDLPDHIEVNSGKFNPICKASGWPLPTNEEMTLVKPDGTVLHPKDFNHTDHFSVAIFTIHRILPPDSGVWVCSVNTVAGMVEKPFNISVKVLP Motif599_HHH_eva_0197_0001_0001
DLLLEVARLIAQVPDPEVSHLLSELYFKVFELRDPRLLRLLKELAELAKKDPETVRKLAEELLRE LPLVSDATSLTIGRDFEALMNQHQDPLEVVVWKREKASKINGAYFCRTMKMRQQASFLPATLTMTVDKGDNVNISFKKVLIKEEDAVIYKNGSFIHSVPRHEVPDILEVHLPHAQPQDAGVYSARYIGGNLFTSAFTRLIV norm_patc_c5969424a65beba8b88b47b4c7b61f6d_0001_000000230_0001
DEEEKAEKEAEEVLKELVKKATTEEEVYEALIEANRIILEQIPNLEEARRVAKELAKIAMEWL LPLVSDATSLTIGRDFEALMNQHQDPLEVVVWKREKASKINGAYFCRTMKMRQQASFLPATLTMTVDKGDNVNISFKKVLIKEEDAVIYKNGSFIHSVPRHEVPDILEVHLPHAQPQDAGVYSARYIGGNLFTSAFTRLIV minus6_sap_norm_patc_3081a8c01baa413037e3e0772bd3c5f5_0001_000000195_0001_33_47_H_._ems_3hC_1315_0001_0001_0001_0001_0001
PELEELLEELEKKVSPELQEIIRLVLEALKKLSPWERHYLVHQLEEALRKNDPQALRVVKIFAER AMDLILINSLPLVSDAETSLTCIASGWRPHEPITIGRDFEALMNQHQDPLEVTQDVTREWAKKVVWKREKASKINGAYFCEGRVRGEAIRIRTMKMRQQASFLPATLTMTVDKGDNVNISFKKVLIKEEDAVIYKNGSFIHSVPRHEVPDILEVHLPHAQPQDAGVYSARYIGGNLFTSAFTRLIVRRCEAQKWGPECNHLCTACMNNGVCHEDTGECICPPGFMGRTCEKACELHTFGRTCKERCSGQEGCKSYVFCLPDPYGCSCATGWKGLQCNEACHPGFYGPDCKLRCSCNNGEMCDRFQGCLCSPGWQGLQCEREGIPRMTPKIVDLPDHIEVNSGKFNPICKASGWPLPTNEEMTLVKPDGTVLHPKDFNHTDHFSVAIFTIHRILPPDSGVWVCSVNTVAGMVEKPFNISVKVLP Motif464_bcov_4helix_01668_0001_0001
SKLKKILEEARRRNDPHIVAALVALIDSARRNPRDAVHAAKRVLERFGDPLLKLVVRVLKELLRR LPLVSDATSLTIGRDFEALMNQHQDPLEVVVWKREKASKINGAYFCRTMKMRQQASFLPATLTMTVDKGDNVNISFKKVLIKEEDAVIYKNGSFIHSVPRHEVPDILEVHLPHAQPQDAGVYSARYIGGNLFTSAFTRLIV plus6_norm_norm_patc_9856392e488241e1091ccce4b8d75cc5_0001_000000090_0001_1_14_H_._bcc824ade735883082a67c9b92fe2530_0001_0001_0001_0001_0001
DEEQKEVTHSLKLVEEVARNAESKLLVKQLIEVVEFMKKEAQDPHVRKLADTVKKRLEKIKDS AMDLILINSLPLVSDAETSLTCIASGWRPHEPITIGRDFEALMNQHQDPLEVTQDVTREWAKKVVWKREKASKINGAYFCEGRVRGEAIRIRTMKMRQQASFLPATLTMTVDKGDNVNISFKKVLIKEEDAVIYKNGSFIHSVPRHEVPDILEVHLPHAQPQDAGVYSARYIGGNLFTSAFTRLIVRRCEAQKWGPECNHLCTACMNNGVCHEDTGECICPPGFMGRTCEKACELHTFGRTCKERCSGQEGCKSYVFCLPDPYGCSCATGWKGLQCNEACHPGFYGPDCKLRCSCNNGEMCDRFQGCLCSPGWQGLQCEREGIPRMTPKIVDLPDHIEVNSGKFNPICKASGWPLPTNEEMTLVKPDGTVLHPKDFNHTDHFSVAIFTIHRILPPDSGVWVCSVNTVAGMVEKPFNISVKVLP Motif939_ems_3hM_1931_0001_0001_0001
SREELLEEVLKKIPDPELRRLVEELIEALERGDEKLVFELLARVDFLALKLGNEEYAKLIIRAVA LPLVSDATSLTIGRDFEALMNQHQDPLEVVVWKREKASKINGAYFCRTMKMRQQASFLPATLTMTVDKGDNVNISFKKVLIKEEDAVIYKNGSFIHSVPRHEVPDILEVHLPHAQPQDAGVYSARYIGGNLFTSAFTRLIV minus6_norm_mis_sadl_c2845cfc7c062bbeb7cd94dd36b2ebbf_0001_000000110_0001_36_50_H_._750e19d4ca9b34c144e44c01c74de867_0001_0001_0001_0001_0001
SQAERMLEDYIRHLKETNPKIKKALEKLLELLKRDPEKARKLLRKLIKRVGDPALRELLKLIRRT LPLVSDATSLTIGRDFEALMNQHQDPLEVVVWKREKASKINGAYFCRTMKMRQQASFLPATLTMTVDKGDNVNISFKKVLIKEEDAVIYKNGSFIHSVPRHEVPDILEVHLPHAQPQDAGVYSARYIGGNLFTSAFTRLIV plus9_sap_norm_sadl_0cf7b0219da64f582513294f4d23518d_0001_1_000000087_0001_34_48_H_._2298cfa8ba7b8b6bbcaa2632090a15fb_0001_0001_0001_0001
PVRELWQRVSELLHKAQEVPDPEERRKLLEKAQRIAKEAIKKATDPRLRHSLKALEELAERIQS LPLVSDATSLTIGRDFEALMNQHQDPLEVVVWKREKASKINGAYFCRTMKMRQQASFLPATLTMTVDKGDNVNISFKKVLIKEEDAVIYKNGSFIHSVPRHEVPDILEVHLPHAQPQDAGVYSARYIGGNLFTSAFTRLIV plus6_norm_norm_sadl_169a4d53eeea7c7ecfa2989e8fd2e61e_0001_1_000000005_0001_51_65_H_._ems_3hM_2551_0001_0002_0001_0001
DDEKTKKAKTEAEKLLQQVKNVKDPDEALKLVMRVQNLAVEFNVKDSEKLIRRAITLLEIVQKS AMDLILINSLPLVSDAETSLTCIASGWRPHEPITIGRDFEALMNQHQDPLEVTQDVTREWAKKVVWKREKASKINGAYFCEGRVRGEAIRIRTMKMRQQASFLPATLTMTVDKGDNVNISFKKVLIKEEDAVIYKNGSFIHSVPRHEVPDILEVHLPHAQPQDAGVYSARYIGGNLFTSAFTRLIVRRCEAQKWGPECNHLCTACMNNGVCHEDTGECICPPGFMGRTCEKACELHTFGRTCKERCSGQEGCKSYVFCLPDPYGCSCATGWKGLQCNEACHPGFYGPDCKLRCSCNNGEMCDRFQGCLCSPGWQGLQCEREGIPRMTPKIVDLPDHIEVNSGKFNPICKASGWPLPTNEEMTLVKPDGTVLHPKDFNHTDHFSVAIFTIHRILPPDSGVWVCSVNTVAGMVEKPFNISVKVLP Motif123_ems_3hM_1944_0001_0001
SQKDEARKLVMEAIEIAIKRNNREVIDKLQRVLLTVMELSSKVPDQSAVRSFAEEVASKVLSD AMDLILINSLPLVSDAETSLTCIASGWRPHEPITIGRDFEALMNQHQDPLEVTQDVTREWAKKVVWKREKASKINGAYFCEGRVRGEAIRIRTMKMRQQASFLPATLTMTVDKGDNVNISFKKVLIKEEDAVIYKNGSFIHSVPRHEVPDILEVHLPHAQPQDAGVYSARYIGGNLFTSAFTRLIVRRCEAQKWGPECNHLCTACMNNGVCHEDTGECICPPGFMGRTCEKACELHTFGRTCKERCSGQEGCKSYVFCLPDPYGCSCATGWKGLQCNEACHPGFYGPDCKLRCSCNNGEMCDRFQGCLCSPGWQGLQCEREGIPRMTPKIVDLPDHIEVNSGKFNPICKASGWPLPTNEEMTLVKPDGTVLHPKDFNHTDHFSVAIFTIHRILPPDSGVWVCSVNTVAGMVEKPFNISVKVLP Motif232_ems_3hC_570_0001_0001_0001_0001
SKIEERLRRIREKLKRKGDERAAILVENLIWAVRAGSLSKEEAKHALRLAELAFRK LPLVSDATSLTIGRDFEALMNQHQDPLEVVVWKREKASKINGAYFCRTMKMRQQASFLPATLTMTVDKGDNVNISFKKVLIKEEDAVIYKNGSFIHSVPRHEVPDILEVHLPHAQPQDAGVYSARYIGGNLFTSAFTRLIV plus6_norm_patc_HHH_eva_0769_000000200_0001_0001
DESVQRVFHLVRRGNPEEARRLLKEIEERVRRGELPPEVLRKALAAFASLTGDPEVRRLFQELAS LPLVSDATSLTIGRDFEALMNQHQDPLEVVVWKREKASKINGAYFCRTMKMRQQASFLPATLTMTVDKGDNVNISFKKVLIKEEDAVIYKNGSFIHSVPRHEVPDILEVHLPHAQPQDAGVYSARYIGGNLFTSAFTRLIV zero_mis_sadl_7e3c6c928266fc858bbc129d185903ea_0001_1_000000007_0001_0001
DDEEVKKLVRTVLRIAVRLNDRRIIDTLLRARFKAERNNDSRIVEEVAKKLLEQLKKVS AMDLILINSLPLVSDAETSLTCIASGWRPHEPITIGRDFEALMNQHQDPLEVTQDVTREWAKKVVWKREKASKINGAYFCEGRVRGEAIRIRTMKMRQQASFLPATLTMTVDKGDNVNISFKKVLIKEEDAVIYKNGSFIHSVPRHEVPDILEVHLPHAQPQDAGVYSARYIGGNLFTSAFTRLIVRRCEAQKWGPECNHLCTACMNNGVCHEDTGECICPPGFMGRTCEKACELHTFGRTCKERCSGQEGCKSYVFCLPDPYGCSCATGWKGLQCNEACHPGFYGPDCKLRCSCNNGEMCDRFQGCLCSPGWQGLQCEREGIPRMTPKIVDLPDHIEVNSGKFNPICKASGWPLPTNEEMTLVKPDGTVLHPKDFNHTDHFSVAIFTIHRILPPDSGVWVCSVNTVAGMVEKPFNISVKVLP ems_3hM_2420_000000033_0001_0001
NSWERIAEVFLRDAAEALKEANVDPKKVKRHIQELAKRLQERIQNPENRKFVQKVAEELIKRVC LPLVSDATSLTIGRDFEALMNQHQDPLEVVVWKREKASKINGAYFCRTMKMRQQASFLPATLTMTVDKGDNVNISFKKVLIKEEDAVIYKNGSFIHSVPRHEVPDILEVHLPHAQPQDAGVYSARYIGGNLFTSAFTRLIV plus6_sap_mis_sadl_15b3b5b7b23e1cb32ac7084deff429be_0001_1_000000221_0001_35_51_H_._ems_3hM_201_0001_0002_0001_0001
PEEEIERLLRELGVPPALIRIILILIRIAEEVFRIPPEEAIKRLLEAARRSGNEELEEALEVILE LPLVSDATSLTIGRDFEALMNQHQDPLEVVVWKREKASKINGAYFCRTMKMRQQASFLPATLTMTVDKGDNVNISFKKVLIKEEDAVIYKNGSFIHSVPRHEVPDILEVHLPHAQPQDAGVYSARYIGGNLFTSAFTRLIV minus9_norm_patc_05704e1fd9caa56bbe7e60a05d7e4425_0001_000000116_0001_0001
SLERLARTVASALNINPEAARIILEDIERRLGDPRLRKRLLKLIVKLLRELGNPELARKIRERLR LPLVSDATSLTIGRDFEALMNQHQDPLEVVVWKREKASKINGAYFCRTMKMRQQASFLPATLTMTVDKGDNVNISFKKVLIKEEDAVIYKNGSFIHSVPRHEVPDILEVHLPHAQPQDAGVYSARYIGGNLFTSAFTRLIV plus6_sap_sadl_237c1db967835f05d0664dd0b4c7660e_0001_000000098_0001_0001
SVEELLKKLIKLVPDPQVRLALKQILRLLKRGEVDPENIRQSLRQLLQHLGDPLLKKILEILERK AMDLILINSLPLVSDAETSLTCIASGWRPHEPITIGRDFEALMNQHQDPLEVTQDVTREWAKKVVWKREKASKINGAYFCEGRVRGEAIRIRTMKMRQQASFLPATLTMTVDKGDNVNISFKKVLIKEEDAVIYKNGSFIHSVPRHEVPDILEVHLPHAQPQDAGVYSARYIGGNLFTSAFTRLIVRRCEAQKWGPECNHLCTACMNNGVCHEDTGECICPPGFMGRTCEKACELHTFGRTCKERCSGQEGCKSYVFCLPDPYGCSCATGWKGLQCNEACHPGFYGPDCKLRCSCNNGEMCDRFQGCLCSPGWQGLQCEREGIPRMTPKIVDLPDHIEVNSGKFNPICKASGWPLPTNEEMTLVKPDGTVLHPKDFNHTDHFSVAIFTIHRILPPDSGVWVCSVNTVAGMVEKPFNISVKVLP PLUS5_Motif129_bcov_4helix_09167_0001_0001_0002
DEREESITIIRQIIEAVERNDKEKVDKLLKLLKKWAKKVGDESVLLFARQLEMAARRILS AMDLILINSLPLVSDAETSLTCIASGWRPHEPITIGRDFEALMNQHQDPLEVTQDVTREWAKKVVWKREKASKINGAYFCEGRVRGEAIRIRTMKMRQQASFLPATLTMTVDKGDNVNISFKKVLIKEEDAVIYKNGSFIHSVPRHEVPDILEVHLPHAQPQDAGVYSARYIGGNLFTSAFTRLIVRRCEAQKWGPECNHLCTACMNNGVCHEDTGECICPPGFMGRTCEKACELHTFGRTCKERCSGQEGCKSYVFCLPDPYGCSCATGWKGLQCNEACHPGFYGPDCKLRCSCNNGEMCDRFQGCLCSPGWQGLQCEREGIPRMTPKIVDLPDHIEVNSGKFNPICKASGWPLPTNEEMTLVKPDGTVLHPKDFNHTDHFSVAIFTIHRILPPDSGVWVCSVNTVAGMVEKPFNISVKVLP Motif273_ems_3hM_2508_0001_0001
SSEEVYHLLAEVMRVAKEVGDPEAQEIAKELFEQAAEAQHNNDDEKLKEVSELLEEFIKEF LPLVSDATSLTIGRDFEALMNQHQDPLEVVVWKREKASKINGAYFCRTMKMRQQASFLPATLTMTVDKGDNVNISFKKVLIKEEDAVIYKNGSFIHSVPRHEVPDILEVHLPHAQPQDAGVYSARYIGGNLFTSAFTRLIV minus9_sap_sadl_ems_3hC_645_000000000_0001_0001
DKIQKELKRLFKKTNDPQKVSLRALEEAMELLKQGDPKEAEKVVRVALKLVGDPLLKEQLEFIER LPLVSDATSLTIGRDFEALMNQHQDPLEVVVWKREKASKINGAYFCRTMKMRQQASFLPATLTMTVDKGDNVNISFKKVLIKEEDAVIYKNGSFIHSVPRHEVPDILEVHLPHAQPQDAGVYSARYIGGNLFTSAFTRLIV plus6_mis_sadl_1b7c2b8d5952c6b49ef050017b44e09d_0001_000000189_0001_0001
DIREAFEEASRLALSAIRLDPDPEVSEKALRLLDLLARAVLNRDEEKVREILELLEELWRKVKS LPLVSDATSLTIGRDFEALMNQHQDPLEVVVWKREKASKINGAYFCRTMKMRQQASFLPATLTMTVDKGDNVNISFKKVLIKEEDAVIYKNGSFIHSVPRHEVPDILEVHLPHAQPQDAGVYSARYIGGNLFTSAFTRLIV minus3_norm_patc_ems_3hM_1605_000000017_0001_0001
SELEERVEKLLEEGNPLDAIAVAMFAVNRKGDPELEKLLQEIEQRLQRGELSPEDVKKLLKKIVR AMDLILINSLPLVSDAETSLTCIASGWRPHEPITIGRDFEALMNQHQDPLEVTQDVTREWAKKVVWKREKASKINGAYFCEGRVRGEAIRIRTMKMRQQASFLPATLTMTVDKGDNVNISFKKVLIKEEDAVIYKNGSFIHSVPRHEVPDILEVHLPHAQPQDAGVYSARYIGGNLFTSAFTRLIVRRCEAQKWGPECNHLCTACMNNGVCHEDTGECICPPGFMGRTCEKACELHTFGRTCKERCSGQEGCKSYVFCLPDPYGCSCATGWKGLQCNEACHPGFYGPDCKLRCSCNNGEMCDRFQGCLCSPGWQGLQCEREGIPRMTPKIVDLPDHIEVNSGKFNPICKASGWPLPTNEEMTLVKPDGTVLHPKDFNHTDHFSVAIFTIHRILPPDSGVWVCSVNTVAGMVEKPFNISVKVLP Motif604_bcov_4helix_05639_0001_0002_0001
SEVEKLIRRALELLHALMRLGLISAQEASEIAAELARLLSEGDEKRVEEIYEELRKLVEEG LPLVSDATSLTIGRDFEALMNQHQDPLEVVVWKREKASKINGAYFCRTMKMRQQASFLPATLTMTVDKGDNVNISFKKVLIKEEDAVIYKNGSFIHSVPRHEVPDILEVHLPHAQPQDAGVYSARYIGGNLFTSAFTRLIV minus6_mis_patc_HHH_eva_0354_000000004_0001_0001
SKEEIKRIIEKLKRIAKERNSEALRQAVEAFEEAVRIALALGDEKKAKENAEDAKLLVKQW LPLVSDATSLTIGRDFEALMNQHQDPLEVVVWKREKASKINGAYFCRTMKMRQQASFLPATLTMTVDKGDNVNISFKKVLIKEEDAVIYKNGSFIHSVPRHEVPDILEVHLPHAQPQDAGVYSARYIGGNLFTSAFTRLIV plus6_norm_norm_patc_26ec69ceb61b298ea4d5fa1c290c1888_0001_1_000000013_0001_32_47_H_._ems_3hM_3525_0001_0002_0001_0001
SQETAKRLVELAEELAKRLGNPFYRKLLEDLSKTAEEAIRKNDEHTITDLSLDLRQIVQTV AMDLILINSLPLVSDAETSLTCIASGWRPHEPITIGRDFEALMNQHQDPLEVTQDVTREWAKKVVWKREKASKINGAYFCEGRVRGEAIRIRTMKMRQQASFLPATLTMTVDKGDNVNISFKKVLIKEEDAVIYKNGSFIHSVPRHEVPDILEVHLPHAQPQDAGVYSARYIGGNLFTSAFTRLIVRRCEAQKWGPECNHLCTACMNNGVCHEDTGECICPPGFMGRTCEKACELHTFGRTCKERCSGQEGCKSYVFCLPDPYGCSCATGWKGLQCNEACHPGFYGPDCKLRCSCNNGEMCDRFQGCLCSPGWQGLQCEREGIPRMTPKIVDLPDHIEVNSGKFNPICKASGWPLPTNEEMTLVKPDGTVLHPKDFNHTDHFSVAIFTIHRILPPDSGVWVCSVNTVAGMVEKPFNISVKVLP Motif043_ems_3hM_3379_0001_0001
SVEKELEEAAKEAEKRGLEEVARLIKWLLRAIREGKLDPTIAKRVLTQFRQALKK AMDLILINSLPLVSDAETSLTCIASGWRPHEPITIGRDFEALMNQHQDPLEVTQDVTREWAKKVVWKREKASKINGAYFCEGRVRGEAIRIRTMKMRQQASFLPATLTMTVDKGDNVNISFKKVLIKEEDAVIYKNGSFIHSVPRHEVPDILEVHLPHAQPQDAGVYSARYIGGNLFTSAFTRLIVRRCEAQKWGPECNHLCTACMNNGVCHEDTGECICPPGFMGRTCEKACELHTFGRTCKERCSGQEGCKSYVFCLPDPYGCSCATGWKGLQCNEACHPGFYGPDCKLRCSCNNGEMCDRFQGCLCSPGWQGLQCEREGIPRMTPKIVDLPDHIEVNSGKFNPICKASGWPLPTNEEMTLVKPDGTVLHPKDFNHTDHFSVAIFTIHRILPPDSGVWVCSVNTVAGMVEKPFNISVKVLP Motif478_p1-15H-GBL-16H-GABBL-16H_0359_0001_0001_0001_0001_0001
DLRREFLRVVNKAVVAAANKDKKKAKHLVKRAEEIARKIGDERAQEQVKLVKEVVERALR LPLVSDATSLTIGRDFEALMNQHQDPLEVVVWKREKASKINGAYFCRTMKMRQQASFLPATLTMTVDKGDNVNISFKKVLIKEEDAVIYKNGSFIHSVPRHEVPDILEVHLPHAQPQDAGVYSARYIGGNLFTSAFTRLIV plus6_sap_sadl_ems_3hC_444_0001_000000120_0001_0001
DDERIHRALKEAGVPPEVIELFIELAKLAAETGDPRLTRVLTEALRALNNGDPEEAKELLEKVLK LPLVSDATSLTIGRDFEALMNQHQDPLEVVVWKREKASKINGAYFCRTMKMRQQASFLPATLTMTVDKGDNVNISFKKVLIKEEDAVIYKNGSFIHSVPRHEVPDILEVHLPHAQPQDAGVYSARYIGGNLFTSAFTRLIV minus6_norm_patc_5336601281b50f8c34db4f7065c370c5_0001_000000225_0001_0001
DKELKVLLALLRRLMKSGDPELQRLAREIIRLAARDRKEALKLALKVARRLGDKELTRLLKKVLK LPLVSDATSLTIGRDFEALMNQHQDPLEVVVWKREKASKINGAYFCRTMKMRQQASFLPATLTMTVDKGDNVNISFKKVLIKEEDAVIYKNGSFIHSVPRHEVPDILEVHLPHAQPQDAGVYSARYIGGNLFTSAFTRLIV plus6_mis_sadl_7a3d71bd8e0044baaa50656571eb2fb7_0001_000000170_0001_0001
SEQIERFVREALKRDPELAVAQLELAILAALDAGNEELVKELRKILKELSKKNPLARELLKKVRK LPLVSDATSLTIGRDFEALMNQHQDPLEVVVWKREKASKINGAYFCRTMKMRQQASFLPATLTMTVDKGDNVNISFKKVLIKEEDAVIYKNGSFIHSVPRHEVPDILEVHLPHAQPQDAGVYSARYIGGNLFTSAFTRLIV plus6_norm_mis_patc_52f1d6731b9ce68bc900d85c60ff9446_0001_000000160_0001_33_49_H_._8677146645409c09fa773dfa88d80d04_0001_1_0001_0002_0001_0001
DELEKRAREAVKKGNPELLKKLVEKIARKAGVDPLDVRQLKDSVRVLLELGNKETLKFLVEAARR AMDLILINSLPLVSDAETSLTCIASGWRPHEPITIGRDFEALMNQHQDPLEVTQDVTREWAKKVVWKREKASKINGAYFCEGRVRGEAIRIRTMKMRQQASFLPATLTMTVDKGDNVNISFKKVLIKEEDAVIYKNGSFIHSVPRHEVPDILEVHLPHAQPQDAGVYSARYIGGNLFTSAFTRLIVRRCEAQKWGPECNHLCTACMNNGVCHEDTGECICPPGFMGRTCEKACELHTFGRTCKERCSGQEGCKSYVFCLPDPYGCSCATGWKGLQCNEACHPGFYGPDCKLRCSCNNGEMCDRFQGCLCSPGWQGLQCEREGIPRMTPKIVDLPDHIEVNSGKFNPICKASGWPLPTNEEMTLVKPDGTVLHPKDFNHTDHFSVAIFTIHRILPPDSGVWVCSVNTVAGMVEKPFNISVKVLP PLUS5_Motif003_bcov_4helix_06656_0001_0001_0001
TREELRRFYEEAARKVPPEVAEVIARVLTLAVRNPEEAEKLLEELIRRFGDPLLRELRELIRKLR LPLVSDATSLTIGRDFEALMNQHQDPLEVVVWKREKASKINGAYFCRTMKMRQQASFLPATLTMTVDKGDNVNISFKKVLIKEEDAVIYKNGSFIHSVPRHEVPDILEVHLPHAQPQDAGVYSARYIGGNLFTSAFTRLIV zero_sap_patc_e7eb5d6140ef2dd7c28d54bc65c38495_0001_1_000000037_0001_0001
DHAERIEELIKKVPDPEVRELLRELLEEVRRTKDPELLHLVYVAASVARFNPEKARRLIEEIRER LPLVSDATSLTIGRDFEALMNQHQDPLEVVVWKREKASKINGAYFCRTMKMRQQASFLPATLTMTVDKGDNVNISFKKVLIKEEDAVIYKNGSFIHSVPRHEVPDILEVHLPHAQPQDAGVYSARYIGGNLFTSAFTRLIV norm_sadl_16f431afd00640351f722ba7b9a15f27_0001_1_000000206_0001
DEWQEAEKELKKITDTLKKRGDPKFLDAEFALRTLQRAVKHAKSEEERRRMAREVLKSIRRI AMDLILINSLPLVSDAETSLTCIASGWRPHEPITIGRDFEALMNQHQDPLEVTQDVTREWAKKVVWKREKASKINGAYFCEGRVRGEAIRIRTMKMRQQASFLPATLTMTVDKGDNVNISFKKVLIKEEDAVIYKNGSFIHSVPRHEVPDILEVHLPHAQPQDAGVYSARYIGGNLFTSAFTRLIVRRCEAQKWGPECNHLCTACMNNGVCHEDTGECICPPGFMGRTCEKACELHTFGRTCKERCSGQEGCKSYVFCLPDPYGCSCATGWKGLQCNEACHPGFYGPDCKLRCSCNNGEMCDRFQGCLCSPGWQGLQCEREGIPRMTPKIVDLPDHIEVNSGKFNPICKASGWPLPTNEEMTLVKPDGTVLHPKDFNHTDHFSVAIFTIHRILPPDSGVWVCSVNTVAGMVEKPFNISVKVLP PLUS5_Motif228_ems_3hC_678_0001_0001_0002_0001_0002
SQDMIEFFRRAAEQLQRTYSTDEVEHLLKLFIRQLKQSGELSDQELEELKKVLKKVKKKY AMDLILINSLPLVSDAETSLTCIASGWRPHEPITIGRDFEALMNQHQDPLEVTQDVTREWAKKVVWKREKASKINGAYFCEGRVRGEAIRIRTMKMRQQASFLPATLTMTVDKGDNVNISFKKVLIKEEDAVIYKNGSFIHSVPRHEVPDILEVHLPHAQPQDAGVYSARYIGGNLFTSAFTRLIVRRCEAQKWGPECNHLCTACMNNGVCHEDTGECICPPGFMGRTCEKACELHTFGRTCKERCSGQEGCKSYVFCLPDPYGCSCATGWKGLQCNEACHPGFYGPDCKLRCSCNNGEMCDRFQGCLCSPGWQGLQCEREGIPRMTPKIVDLPDHIEVNSGKFNPICKASGWPLPTNEEMTLVKPDGTVLHPKDFNHTDHFSVAIFTIHRILPPDSGVWVCSVNTVAGMVEKPFNISVKVLP Motif526_HHH_eva_0101_0001_0001
SERELIRRYLELVARAAGVPEVHVNVHNGTLRVRIRGNDESSKWVLKVVEMFARAMGFRVEKHTK AMDLILINSLPLVSDAETSLTCIASGWRPHEPITIGRDFEALMNQHQDPLEVTQDVTREWAKKVVWKREKASKINGAYFCEGRVRGEAIRIRTMKMRQQASFLPATLTMTVDKGDNVNISFKKVLIKEEDAVIYKNGSFIHSVPRHEVPDILEVHLPHAQPQDAGVYSARYIGGNLFTSAFTRLIVRRCEAQKWGPECNHLCTACMNNGVCHEDTGECICPPGFMGRTCEKACELHTFGRTCKERCSGQEGCKSYVFCLPDPYGCSCATGWKGLQCNEACHPGFYGPDCKLRCSCNNGEMCDRFQGCLCSPGWQGLQCEREGIPRMTPKIVDLPDHIEVNSGKFNPICKASGWPLPTNEEMTLVKPDGTVLHPKDFNHTDHFSVAIFTIHRILPPDSGVWVCSVNTVAGMVEKPFNISVKVLP PLUS5_Motif794_HEEHE_3344_0001_0001_0001
DKVSKWSLLAIRLLALVAALGLLSPQEAQEFFRRIAELYKEGDWESLREVAERLEKLVRKH LPLVSDATSLTIGRDFEALMNQHQDPLEVVVWKREKASKINGAYFCRTMKMRQQASFLPATLTMTVDKGDNVNISFKKVLIKEEDAVIYKNGSFIHSVPRHEVPDILEVHLPHAQPQDAGVYSARYIGGNLFTSAFTRLIV norm_mis_patc_a8ee43da5bc864c986f8510de3246723_0001_000000033_0001_51_65_H_._HHH_eva_0356_0001_0001
DDSRLYELAAQLARRAYHIQDPTQVKKLEENIEEALKLAQDPETRKNIKFLLEWVRRVFTS LPLVSDATSLTIGRDFEALMNQHQDPLEVVVWKREKASKINGAYFCRTMKMRQQASFLPATLTMTVDKGDNVNISFKKVLIKEEDAVIYKNGSFIHSVPRHEVPDILEVHLPHAQPQDAGVYSARYIGGNLFTSAFTRLIV norm_mis_patc_9d722f4281fe2ab0f1894ca7efdbd281_0001_1_000000144_0001_15_30_H_._ems_3hM_784_0001_0002_0001
DEDLEKLAKLLAEVAVEDASDEEELQFLLKQIQKFLKFLNADPTIQDRLEKFFKKVVKSK AMDLILINSLPLVSDAETSLTCIASGWRPHEPITIGRDFEALMNQHQDPLEVTQDVTREWAKKVVWKREKASKINGAYFCEGRVRGEAIRIRTMKMRQQASFLPATLTMTVDKGDNVNISFKKVLIKEEDAVIYKNGSFIHSVPRHEVPDILEVHLPHAQPQDAGVYSARYIGGNLFTSAFTRLIVRRCEAQKWGPECNHLCTACMNNGVCHEDTGECICPPGFMGRTCEKACELHTFGRTCKERCSGQEGCKSYVFCLPDPYGCSCATGWKGLQCNEACHPGFYGPDCKLRCSCNNGEMCDRFQGCLCSPGWQGLQCEREGIPRMTPKIVDLPDHIEVNSGKFNPICKASGWPLPTNEEMTLVKPDGTVLHPKDFNHTDHFSVAIFTIHRILPPDSGVWVCSVNTVAGMVEKPFNISVKVLP Motif567_ems_3hM_673_0001_0001
SLEDLKRKFEKLLETLLRRATDPRFRLQLKFALLSFRIAHELNDEIALRAVWRLLRYIEKQL AMDLILINSLPLVSDAETSLTCIASGWRPHEPITIGRDFEALMNQHQDPLEVTQDVTREWAKKVVWKREKASKINGAYFCEGRVRGEAIRIRTMKMRQQASFLPATLTMTVDKGDNVNISFKKVLIKEEDAVIYKNGSFIHSVPRHEVPDILEVHLPHAQPQDAGVYSARYIGGNLFTSAFTRLIVRRCEAQKWGPECNHLCTACMNNGVCHEDTGECICPPGFMGRTCEKACELHTFGRTCKERCSGQEGCKSYVFCLPDPYGCSCATGWKGLQCNEACHPGFYGPDCKLRCSCNNGEMCDRFQGCLCSPGWQGLQCEREGIPRMTPKIVDLPDHIEVNSGKFNPICKASGWPLPTNEEMTLVKPDGTVLHPKDFNHTDHFSVAIFTIHRILPPDSGVWVCSVNTVAGMVEKPFNISVKVLP PLUS5_Motif228_ems_3hC_1070_0002_0001_0001_0001_0001
SLERFIENAIRSAEEWGDEKAAKVLKKALKALQNGKLDKEQVIELLAEAMELLAR LPLVSDATSLTIGRDFEALMNQHQDPLEVVVWKREKASKINGAYFCRTMKMRQQASFLPATLTMTVDKGDNVNISFKKVLIKEEDAVIYKNGSFIHSVPRHEVPDILEVHLPHAQPQDAGVYSARYIGGNLFTSAFTRLIV mis_patc_HHH_eva_0503_000000014_0001
DFEERLEELIRRGDVRHAIAVAEYLALALKDPRLRELLHRAIHLFARGDPDKAREVLKEFLERVR LPLVSDATSLTIGRDFEALMNQHQDPLEVVVWKREKASKINGAYFCRTMKMRQQASFLPATLTMTVDKGDNVNISFKKVLIKEEDAVIYKNGSFIHSVPRHEVPDILEVHLPHAQPQDAGVYSARYIGGNLFTSAFTRLIV norm_mis_patc_43e65706b12b692392299b26b98d25e6_0001_000000047_0001_33_48_H_._e606e74b4d5b33dbeb5fbe59cc396c6d_0001_1_0001_0001
DWVDEAFRLLQELNLKALRNNDEDTLRRVLELEELAVHAFLLEDEDKRREILREIVEIARRM AMDLILINSLPLVSDAETSLTCIASGWRPHEPITIGRDFEALMNQHQDPLEVTQDVTREWAKKVVWKREKASKINGAYFCEGRVRGEAIRIRTMKMRQQASFLPATLTMTVDKGDNVNISFKKVLIKEEDAVIYKNGSFIHSVPRHEVPDILEVHLPHAQPQDAGVYSARYIGGNLFTSAFTRLIVRRCEAQKWGPECNHLCTACMNNGVCHEDTGECICPPGFMGRTCEKACELHTFGRTCKERCSGQEGCKSYVFCLPDPYGCSCATGWKGLQCNEACHPGFYGPDCKLRCSCNNGEMCDRFQGCLCSPGWQGLQCEREGIPRMTPKIVDLPDHIEVNSGKFNPICKASGWPLPTNEEMTLVKPDGTVLHPKDFNHTDHFSVAIFTIHRILPPDSGVWVCSVNTVAGMVEKPFNISVKVLP MINUS5_Motif736_ems_3hC_101_0001_0001_0002
SRDLEWDIRLAVKTNSPEAFKALKAVLKDLRRNGDPRVEELEELLRRFKKRVPPEVQELLKRVLD LPLVSDATSLTIGRDFEALMNQHQDPLEVVVWKREKASKINGAYFCRTMKMRQQASFLPATLTMTVDKGDNVNISFKKVLIKEEDAVIYKNGSFIHSVPRHEVPDILEVHLPHAQPQDAGVYSARYIGGNLFTSAFTRLIV plus6_sap_norm_patc_ad6cc549d0849018a1086cc64c02d367_0001_000000000_0001_1_12_H_._0cd3794441492a7c2f9efccecbd99f3b_0001_0001_0002_0001_0001
PEEEQKKAKKLAKELIETIKNVDDPTEANKLAHEVIQLLLKFNVPDAQEFIDKAQHAVLEVDSK AMDLILINSLPLVSDAETSLTCIASGWRPHEPITIGRDFEALMNQHQDPLEVTQDVTREWAKKVVWKREKASKINGAYFCEGRVRGEAIRIRTMKMRQQASFLPATLTMTVDKGDNVNISFKKVLIKEEDAVIYKNGSFIHSVPRHEVPDILEVHLPHAQPQDAGVYSARYIGGNLFTSAFTRLIVRRCEAQKWGPECNHLCTACMNNGVCHEDTGECICPPGFMGRTCEKACELHTFGRTCKERCSGQEGCKSYVFCLPDPYGCSCATGWKGLQCNEACHPGFYGPDCKLRCSCNNGEMCDRFQGCLCSPGWQGLQCEREGIPRMTPKIVDLPDHIEVNSGKFNPICKASGWPLPTNEEMTLVKPDGTVLHPKDFNHTDHFSVAIFTIHRILPPDSGVWVCSVNTVAGMVEKPFNISVKVLP Motif017_ems_3hM_3667_0001_0001
PEEVRELERRAAKGDPRAVKRLLELLKKLVERTGDPRLKELLKSAREESKRNPVSAAATLSQALR LPLVSDATSLTIGRDFEALMNQHQDPLEVVVWKREKASKINGAYFCRTMKMRQQASFLPATLTMTVDKGDNVNISFKKVLIKEEDAVIYKNGSFIHSVPRHEVPDILEVHLPHAQPQDAGVYSARYIGGNLFTSAFTRLIV plus6_norm_patc_a13425df4a195e3b5e4cbf8fe9b3f3a9_0001_1_000000161_0001_0001
SELKKFVERAFRLLEEARRQGRVDPEDVIQFIQQLKQTAKQLGDEEAYRFAEELEKELQKKYL AMDLILINSLPLVSDAETSLTCIASGWRPHEPITIGRDFEALMNQHQDPLEVTQDVTREWAKKVVWKREKASKINGAYFCEGRVRGEAIRIRTMKMRQQASFLPATLTMTVDKGDNVNISFKKVLIKEEDAVIYKNGSFIHSVPRHEVPDILEVHLPHAQPQDAGVYSARYIGGNLFTSAFTRLIVRRCEAQKWGPECNHLCTACMNNGVCHEDTGECICPPGFMGRTCEKACELHTFGRTCKERCSGQEGCKSYVFCLPDPYGCSCATGWKGLQCNEACHPGFYGPDCKLRCSCNNGEMCDRFQGCLCSPGWQGLQCEREGIPRMTPKIVDLPDHIEVNSGKFNPICKASGWPLPTNEEMTLVKPDGTVLHPKDFNHTDHFSVAIFTIHRILPPDSGVWVCSVNTVAGMVEKPFNISVKVLP Motif478_HHH_eva_0385_0001_0001
TRELIELLDRVYTELGDPLAREAAQLLIALWRHGDPRLRERLREVLKELSKKDPLVRRVLELLER LPLVSDATSLTIGRDFEALMNQHQDPLEVVVWKREKASKINGAYFCRTMKMRQQASFLPATLTMTVDKGDNVNISFKKVLIKEEDAVIYKNGSFIHSVPRHEVPDILEVHLPHAQPQDAGVYSARYIGGNLFTSAFTRLIV norm_sadl_02e2323b6986dcd18035a83c72a24f44_0001_000000217_0001
DPTEEAKKLVDTLEEELKKRPDDRKVRELLRTAREALERVRRIQDPTEAKLVVEDVKLAIKQL AMDLILINSLPLVSDAETSLTCIASGWRPHEPITIGRDFEALMNQHQDPLEVTQDVTREWAKKVVWKREKASKINGAYFCEGRVRGEAIRIRTMKMRQQASFLPATLTMTVDKGDNVNISFKKVLIKEEDAVIYKNGSFIHSVPRHEVPDILEVHLPHAQPQDAGVYSARYIGGNLFTSAFTRLIVRRCEAQKWGPECNHLCTACMNNGVCHEDTGECICPPGFMGRTCEKACELHTFGRTCKERCSGQEGCKSYVFCLPDPYGCSCATGWKGLQCNEACHPGFYGPDCKLRCSCNNGEMCDRFQGCLCSPGWQGLQCEREGIPRMTPKIVDLPDHIEVNSGKFNPICKASGWPLPTNEEMTLVKPDGTVLHPKDFNHTDHFSVAIFTIHRILPPDSGVWVCSVNTVAGMVEKPFNISVKVLP Motif843_ems_3hM_1757_0001_0001
DHFLVEHLKELAREVFEKVGDPEVRKIYERVRELEERWRRGTITPEELHRRLEKLEQELMKVEL AMDLILINSLPLVSDAETSLTCIASGWRPHEPITIGRDFEALMNQHQDPLEVTQDVTREWAKKVVWKREKASKINGAYFCEGRVRGEAIRIRTMKMRQQASFLPATLTMTVDKGDNVNISFKKVLIKEEDAVIYKNGSFIHSVPRHEVPDILEVHLPHAQPQDAGVYSARYIGGNLFTSAFTRLIVRRCEAQKWGPECNHLCTACMNNGVCHEDTGECICPPGFMGRTCEKACELHTFGRTCKERCSGQEGCKSYVFCLPDPYGCSCATGWKGLQCNEACHPGFYGPDCKLRCSCNNGEMCDRFQGCLCSPGWQGLQCEREGIPRMTPKIVDLPDHIEVNSGKFNPICKASGWPLPTNEEMTLVKPDGTVLHPKDFNHTDHFSVAIFTIHRILPPDSGVWVCSVNTVAGMVEKPFNISVKVLP HHH_eva_0331_000000083_0001_0001
SEQELREWIKKVEEQIRRGTIDHEWVDIVQRLILIADHLGDEEVEKRLKELLRRIIRVHH AMDLILINSLPLVSDAETSLTCIASGWRPHEPITIGRDFEALMNQHQDPLEVTQDVTREWAKKVVWKREKASKINGAYFCEGRVRGEAIRIRTMKMRQQASFLPATLTMTVDKGDNVNISFKKVLIKEEDAVIYKNGSFIHSVPRHEVPDILEVHLPHAQPQDAGVYSARYIGGNLFTSAFTRLIVRRCEAQKWGPECNHLCTACMNNGVCHEDTGECICPPGFMGRTCEKACELHTFGRTCKERCSGQEGCKSYVFCLPDPYGCSCATGWKGLQCNEACHPGFYGPDCKLRCSCNNGEMCDRFQGCLCSPGWQGLQCEREGIPRMTPKIVDLPDHIEVNSGKFNPICKASGWPLPTNEEMTLVKPDGTVLHPKDFNHTDHFSVAIFTIHRILPPDSGVWVCSVNTVAGMVEKPFNISVKVLP Motif154_HHH_eva_0123_0001_0001
SIEKEIKHLLHIASKQGDEKIFELAQNANFALLRGDEETARKLVKKAKKLV AMDLILINSLPLVSDAETSLTCIASGWRPHEPITIGRDFEALMNQHQDPLEVTQDVTREWAKKVVWKREKASKINGAYFCEGRVRGEAIRIRTMKMRQQASFLPATLTMTVDKGDNVNISFKKVLIKEEDAVIYKNGSFIHSVPRHEVPDILEVHLPHAQPQDAGVYSARYIGGNLFTSAFTRLIVRRCEAQKWGPECNHLCTACMNNGVCHEDTGECICPPGFMGRTCEKACELHTFGRTCKERCSGQEGCKSYVFCLPDPYGCSCATGWKGLQCNEACHPGFYGPDCKLRCSCNNGEMCDRFQGCLCSPGWQGLQCEREGIPRMTPKIVDLPDHIEVNSGKFNPICKASGWPLPTNEEMTLVKPDGTVLHPKDFNHTDHFSVAIFTIHRILPPDSGVWVCSVNTVAGMVEKPFNISVKVLP Motif002_p1-15H-GBL-16H-GBL-14H_0089_0001_0001_0002_0001_0001
DEEELKKNLEMEVRQMANVDLIDIQERNGTLTVTVRNASPEAQENLRIFQRLAEDLGLSVRIHVE AMDLILINSLPLVSDAETSLTCIASGWRPHEPITIGRDFEALMNQHQDPLEVTQDVTREWAKKVVWKREKASKINGAYFCEGRVRGEAIRIRTMKMRQQASFLPATLTMTVDKGDNVNISFKKVLIKEEDAVIYKNGSFIHSVPRHEVPDILEVHLPHAQPQDAGVYSARYIGGNLFTSAFTRLIVRRCEAQKWGPECNHLCTACMNNGVCHEDTGECICPPGFMGRTCEKACELHTFGRTCKERCSGQEGCKSYVFCLPDPYGCSCATGWKGLQCNEACHPGFYGPDCKLRCSCNNGEMCDRFQGCLCSPGWQGLQCEREGIPRMTPKIVDLPDHIEVNSGKFNPICKASGWPLPTNEEMTLVKPDGTVLHPKDFNHTDHFSVAIFTIHRILPPDSGVWVCSVNTVAGMVEKPFNISVKVLP Motif151_HEEHE_1397_0001_0001
SEEEIRELLEELLEKVPDPEVRRTLKEVLKLLEFNPEAARAFLETAVRDMGDPILEEALKILERH LPLVSDATSLTIGRDFEALMNQHQDPLEVVVWKREKASKINGAYFCRTMKMRQQASFLPATLTMTVDKGDNVNISFKKVLIKEEDAVIYKNGSFIHSVPRHEVPDILEVHLPHAQPQDAGVYSARYIGGNLFTSAFTRLIV minus6_sap_sadl_c99aca03e39c869feccdbe17e9db10b1_0001_000000173_0001_0001
TEEDIRRILEFLIPDPEVVREILEILEELLKENRELVARILLLVEQLALRGVPPEEILKIVEELK LPLVSDATSLTIGRDFEALMNQHQDPLEVVVWKREKASKINGAYFCRTMKMRQQASFLPATLTMTVDKGDNVNISFKKVLIKEEDAVIYKNGSFIHSVPRHEVPDILEVHLPHAQPQDAGVYSARYIGGNLFTSAFTRLIV minus6_norm_patc_5dea99290cf7e133ebc5b763b21a7a39_0001_000000072_0001_0001
DEEERKLEEAAERGDPELLKEILKKLSEKTGNPDIESVARNLEFLLKWGDEEQVRRLVKYLLELK AMDLILINSLPLVSDAETSLTCIASGWRPHEPITIGRDFEALMNQHQDPLEVTQDVTREWAKKVVWKREKASKINGAYFCEGRVRGEAIRIRTMKMRQQASFLPATLTMTVDKGDNVNISFKKVLIKEEDAVIYKNGSFIHSVPRHEVPDILEVHLPHAQPQDAGVYSARYIGGNLFTSAFTRLIVRRCEAQKWGPECNHLCTACMNNGVCHEDTGECICPPGFMGRTCEKACELHTFGRTCKERCSGQEGCKSYVFCLPDPYGCSCATGWKGLQCNEACHPGFYGPDCKLRCSCNNGEMCDRFQGCLCSPGWQGLQCEREGIPRMTPKIVDLPDHIEVNSGKFNPICKASGWPLPTNEEMTLVKPDGTVLHPKDFNHTDHFSVAIFTIHRILPPDSGVWVCSVNTVAGMVEKPFNISVKVLP Motif116_bcov_4helix_14311_0001_0001
DKEELLKEAKELAPTPEVRRLVELFEEALKKGDKDLLRELLRLLSELAHEDPRVAEVLMLLLRVQ LPLVSDATSLTIGRDFEALMNQHQDPLEVVVWKREKASKINGAYFCRTMKMRQQASFLPATLTMTVDKGDNVNISFKKVLIKEEDAVIYKNGSFIHSVPRHEVPDILEVHLPHAQPQDAGVYSARYIGGNLFTSAFTRLIV sap_sadl_4f1424bcedd9e22b391855e0326d20f8_0001_1_000000013_0001
DHEHKIFDLIQRALFLVFRINNPELEEKLKKLMKTWQEAHERNDEETQKKVEKNLEEVVELARE AMDLILINSLPLVSDAETSLTCIASGWRPHEPITIGRDFEALMNQHQDPLEVTQDVTREWAKKVVWKREKASKINGAYFCEGRVRGEAIRIRTMKMRQQASFLPATLTMTVDKGDNVNISFKKVLIKEEDAVIYKNGSFIHSVPRHEVPDILEVHLPHAQPQDAGVYSARYIGGNLFTSAFTRLIVRRCEAQKWGPECNHLCTACMNNGVCHEDTGECICPPGFMGRTCEKACELHTFGRTCKERCSGQEGCKSYVFCLPDPYGCSCATGWKGLQCNEACHPGFYGPDCKLRCSCNNGEMCDRFQGCLCSPGWQGLQCEREGIPRMTPKIVDLPDHIEVNSGKFNPICKASGWPLPTNEEMTLVKPDGTVLHPKDFNHTDHFSVAIFTIHRILPPDSGVWVCSVNTVAGMVEKPFNISVKVLP Motif011_ems_3hM_3139_0001_0003_0001
TEEEKFKKLLKEVKKIAKQNNNRWALKAVEAAEEVYKLAKRQNNEEAKKHARETVKLAREFAS LPLVSDATSLTIGRDFEALMNQHQDPLEVVVWKREKASKINGAYFCRTMKMRQQASFLPATLTMTVDKGDNVNISFKKVLIKEEDAVIYKNGSFIHSVPRHEVPDILEVHLPHAQPQDAGVYSARYIGGNLFTSAFTRLIV plus6_norm_mis_patc_ec029ab6ed356e380078cea1792b07c5_0001_000000112_0001_37_51_H_._ems_3hC_963_0002_0001_0001_0001
SVREAVREAVELVPDPEVVAALTQLLSRVKKGDPEAKRLIEELLELLRRGDEEEVKRLARRILEP LPLVSDATSLTIGRDFEALMNQHQDPLEVVVWKREKASKINGAYFCRTMKMRQQASFLPATLTMTVDKGDNVNISFKKVLIKEEDAVIYKNGSFIHSVPRHEVPDILEVHLPHAQPQDAGVYSARYIGGNLFTSAFTRLIV mis_patc_7e8b97bbc7d81f6b2cb34393f97be7ec_0001_000000022_0001
DAEESFRRALEHGSPRDALLFVEQHLRVANSPEARELLKELERLLKEGDPEKAQELAEKILRLVE LPLVSDATSLTIGRDFEALMNQHQDPLEVVVWKREKASKINGAYFCRTMKMRQQASFLPATLTMTVDKGDNVNISFKKVLIKEEDAVIYKNGSFIHSVPRHEVPDILEVHLPHAQPQDAGVYSARYIGGNLFTSAFTRLIV minus3_sap_norm_patc_ems_3hM_3197_000000150_0001_43_63_H_._97d74214fcab4e78d94143bfcfc4af20_0001_0001_0001_0001_0001
DDEELKENQKTAERFARSIGDPTVKKLLRSAVETADKLRNPRYLAELIVKIASEWVRRRR AMDLILINSLPLVSDAETSLTCIASGWRPHEPITIGRDFEALMNQHQDPLEVTQDVTREWAKKVVWKREKASKINGAYFCEGRVRGEAIRIRTMKMRQQASFLPATLTMTVDKGDNVNISFKKVLIKEEDAVIYKNGSFIHSVPRHEVPDILEVHLPHAQPQDAGVYSARYIGGNLFTSAFTRLIVRRCEAQKWGPECNHLCTACMNNGVCHEDTGECICPPGFMGRTCEKACELHTFGRTCKERCSGQEGCKSYVFCLPDPYGCSCATGWKGLQCNEACHPGFYGPDCKLRCSCNNGEMCDRFQGCLCSPGWQGLQCEREGIPRMTPKIVDLPDHIEVNSGKFNPICKASGWPLPTNEEMTLVKPDGTVLHPKDFNHTDHFSVAIFTIHRILPPDSGVWVCSVNTVAGMVEKPFNISVKVLP Motif080_ems_3hM_3658_0001_0001
DDELIRRASDLLQRALWAVLHNPELLKKVQRIVTKIMRLLQNAKDKRELEHLVRMAKKLLDRLE AMDLILINSLPLVSDAETSLTCIASGWRPHEPITIGRDFEALMNQHQDPLEVTQDVTREWAKKVVWKREKASKINGAYFCEGRVRGEAIRIRTMKMRQQASFLPATLTMTVDKGDNVNISFKKVLIKEEDAVIYKNGSFIHSVPRHEVPDILEVHLPHAQPQDAGVYSARYIGGNLFTSAFTRLIVRRCEAQKWGPECNHLCTACMNNGVCHEDTGECICPPGFMGRTCEKACELHTFGRTCKERCSGQEGCKSYVFCLPDPYGCSCATGWKGLQCNEACHPGFYGPDCKLRCSCNNGEMCDRFQGCLCSPGWQGLQCEREGIPRMTPKIVDLPDHIEVNSGKFNPICKASGWPLPTNEEMTLVKPDGTVLHPKDFNHTDHFSVAIFTIHRILPPDSGVWVCSVNTVAGMVEKPFNISVKVLP PLUS5_Motif360_ems_3hM_377_0001_0001_0001_0001
SEVRELVSRVQFFVDEALMKRNEELLEEAKRLLEELLKIAEHYDPELHRVVKITAEILKKLLED AMDLILINSLPLVSDAETSLTCIASGWRPHEPITIGRDFEALMNQHQDPLEVTQDVTREWAKKVVWKREKASKINGAYFCEGRVRGEAIRIRTMKMRQQASFLPATLTMTVDKGDNVNISFKKVLIKEEDAVIYKNGSFIHSVPRHEVPDILEVHLPHAQPQDAGVYSARYIGGNLFTSAFTRLIVRRCEAQKWGPECNHLCTACMNNGVCHEDTGECICPPGFMGRTCEKACELHTFGRTCKERCSGQEGCKSYVFCLPDPYGCSCATGWKGLQCNEACHPGFYGPDCKLRCSCNNGEMCDRFQGCLCSPGWQGLQCEREGIPRMTPKIVDLPDHIEVNSGKFNPICKASGWPLPTNEEMTLVKPDGTVLHPKDFNHTDHFSVAIFTIHRILPPDSGVWVCSVNTVAGMVEKPFNISVKVLP MINUS5_Motif381_ems_3hM_3000_0001_0001_0001
DLKEVEELARKLGNPDVITLVLDLKQARESGNPEARKYIEKQLRTLIKRKGDPALKLLLKLLRKE AMDLILINSLPLVSDAETSLTCIASGWRPHEPITIGRDFEALMNQHQDPLEVTQDVTREWAKKVVWKREKASKINGAYFCEGRVRGEAIRIRTMKMRQQASFLPATLTMTVDKGDNVNISFKKVLIKEEDAVIYKNGSFIHSVPRHEVPDILEVHLPHAQPQDAGVYSARYIGGNLFTSAFTRLIVRRCEAQKWGPECNHLCTACMNNGVCHEDTGECICPPGFMGRTCEKACELHTFGRTCKERCSGQEGCKSYVFCLPDPYGCSCATGWKGLQCNEACHPGFYGPDCKLRCSCNNGEMCDRFQGCLCSPGWQGLQCEREGIPRMTPKIVDLPDHIEVNSGKFNPICKASGWPLPTNEEMTLVKPDGTVLHPKDFNHTDHFSVAIFTIHRILPPDSGVWVCSVNTVAGMVEKPFNISVKVLP PLUS5_Motif202_bcov_4helix_12395_0001_0001_0001
SLEQEIFDYLLRVVFEITRAKEDPEKVKKLITEARKWLKKVIPDPNQVKEATKYLEMSAKTT AMDLILINSLPLVSDAETSLTCIASGWRPHEPITIGRDFEALMNQHQDPLEVTQDVTREWAKKVVWKREKASKINGAYFCEGRVRGEAIRIRTMKMRQQASFLPATLTMTVDKGDNVNISFKKVLIKEEDAVIYKNGSFIHSVPRHEVPDILEVHLPHAQPQDAGVYSARYIGGNLFTSAFTRLIVRRCEAQKWGPECNHLCTACMNNGVCHEDTGECICPPGFMGRTCEKACELHTFGRTCKERCSGQEGCKSYVFCLPDPYGCSCATGWKGLQCNEACHPGFYGPDCKLRCSCNNGEMCDRFQGCLCSPGWQGLQCEREGIPRMTPKIVDLPDHIEVNSGKFNPICKASGWPLPTNEEMTLVKPDGTVLHPKDFNHTDHFSVAIFTIHRILPPDSGVWVCSVNTVAGMVEKPFNISVKVLP Motif004_ems_3hM_3625_0001_0002_0001
DFDERVLELVKQGNPEEAKKVVEELIEKIKRTGDPRLRHDLIRIVFLLAELGDPEVLFFLQQVQT AMDLILINSLPLVSDAETSLTCIASGWRPHEPITIGRDFEALMNQHQDPLEVTQDVTREWAKKVVWKREKASKINGAYFCEGRVRGEAIRIRTMKMRQQASFLPATLTMTVDKGDNVNISFKKVLIKEEDAVIYKNGSFIHSVPRHEVPDILEVHLPHAQPQDAGVYSARYIGGNLFTSAFTRLIVRRCEAQKWGPECNHLCTACMNNGVCHEDTGECICPPGFMGRTCEKACELHTFGRTCKERCSGQEGCKSYVFCLPDPYGCSCATGWKGLQCNEACHPGFYGPDCKLRCSCNNGEMCDRFQGCLCSPGWQGLQCEREGIPRMTPKIVDLPDHIEVNSGKFNPICKASGWPLPTNEEMTLVKPDGTVLHPKDFNHTDHFSVAIFTIHRILPPDSGVWVCSVNTVAGMVEKPFNISVKVLP Motif057_bcov_4helix_00695_0001_0001
DPDKLSTEFEKAVRNGDEEKASKIISIAVKHSKDLHELWLILQKLAKSEKTADHLIHIALHL AMDLILINSLPLVSDAETSLTCIASGWRPHEPITIGRDFEALMNQHQDPLEVTQDVTREWAKKVVWKREKASKINGAYFCEGRVRGEAIRIRTMKMRQQASFLPATLTMTVDKGDNVNISFKKVLIKEEDAVIYKNGSFIHSVPRHEVPDILEVHLPHAQPQDAGVYSARYIGGNLFTSAFTRLIVRRCEAQKWGPECNHLCTACMNNGVCHEDTGECICPPGFMGRTCEKACELHTFGRTCKERCSGQEGCKSYVFCLPDPYGCSCATGWKGLQCNEACHPGFYGPDCKLRCSCNNGEMCDRFQGCLCSPGWQGLQCEREGIPRMTPKIVDLPDHIEVNSGKFNPICKASGWPLPTNEEMTLVKPDGTVLHPKDFNHTDHFSVAIFTIHRILPPDSGVWVCSVNTVAGMVEKPFNISVKVLP ems_4hM_2454_0002_000000000_0001_0001
DEDRTRELVDRLQRLLLLAERVDDPTEVEKLLRKVEKLYRNAVNPVVRKLARFAFKMVEKVLRK AMDLILINSLPLVSDAETSLTCIASGWRPHEPITIGRDFEALMNQHQDPLEVTQDVTREWAKKVVWKREKASKINGAYFCEGRVRGEAIRIRTMKMRQQASFLPATLTMTVDKGDNVNISFKKVLIKEEDAVIYKNGSFIHSVPRHEVPDILEVHLPHAQPQDAGVYSARYIGGNLFTSAFTRLIVRRCEAQKWGPECNHLCTACMNNGVCHEDTGECICPPGFMGRTCEKACELHTFGRTCKERCSGQEGCKSYVFCLPDPYGCSCATGWKGLQCNEACHPGFYGPDCKLRCSCNNGEMCDRFQGCLCSPGWQGLQCEREGIPRMTPKIVDLPDHIEVNSGKFNPICKASGWPLPTNEEMTLVKPDGTVLHPKDFNHTDHFSVAIFTIHRILPPDSGVWVCSVNTVAGMVEKPFNISVKVLP PLUS5_Motif154_ems_3hM_1725_0001_0001_0002
DEEERKKVRKLAKKLAKKVASASNPRERAELLEEAQRTIMEIVPDPELAREALEILMRLIARAK LPLVSDATSLTIGRDFEALMNQHQDPLEVVVWKREKASKINGAYFCRTMKMRQQASFLPATLTMTVDKGDNVNISFKKVLIKEEDAVIYKNGSFIHSVPRHEVPDILEVHLPHAQPQDAGVYSARYIGGNLFTSAFTRLIV zero_sap_patc_ems_3hC_241_0001_000000062_0001_0001
DERKHAADILVTAFEMAVRRRNDELIEDLRRQAELILDLLNLPDAEKYKRELEEIHEEIRKQV AMDLILINSLPLVSDAETSLTCIASGWRPHEPITIGRDFEALMNQHQDPLEVTQDVTREWAKKVVWKREKASKINGAYFCEGRVRGEAIRIRTMKMRQQASFLPATLTMTVDKGDNVNISFKKVLIKEEDAVIYKNGSFIHSVPRHEVPDILEVHLPHAQPQDAGVYSARYIGGNLFTSAFTRLIVRRCEAQKWGPECNHLCTACMNNGVCHEDTGECICPPGFMGRTCEKACELHTFGRTCKERCSGQEGCKSYVFCLPDPYGCSCATGWKGLQCNEACHPGFYGPDCKLRCSCNNGEMCDRFQGCLCSPGWQGLQCEREGIPRMTPKIVDLPDHIEVNSGKFNPICKASGWPLPTNEEMTLVKPDGTVLHPKDFNHTDHFSVAIFTIHRILPPDSGVWVCSVNTVAGMVEKPFNISVKVLP MINUS5_Motif417_ems_3hM_472_0001_0001_0002
DEREKKKLLQKAVRLLQKLRNASDPNLAKKLVSLVKKLADLVNDDSALQLKMSADDLSSKAS AMDLILINSLPLVSDAETSLTCIASGWRPHEPITIGRDFEALMNQHQDPLEVTQDVTREWAKKVVWKREKASKINGAYFCEGRVRGEAIRIRTMKMRQQASFLPATLTMTVDKGDNVNISFKKVLIKEEDAVIYKNGSFIHSVPRHEVPDILEVHLPHAQPQDAGVYSARYIGGNLFTSAFTRLIVRRCEAQKWGPECNHLCTACMNNGVCHEDTGECICPPGFMGRTCEKACELHTFGRTCKERCSGQEGCKSYVFCLPDPYGCSCATGWKGLQCNEACHPGFYGPDCKLRCSCNNGEMCDRFQGCLCSPGWQGLQCEREGIPRMTPKIVDLPDHIEVNSGKFNPICKASGWPLPTNEEMTLVKPDGTVLHPKDFNHTDHFSVAIFTIHRILPPDSGVWVCSVNTVAGMVEKPFNISVKVLP Motif417_ems_3hC_1212_0001_0001_0001
PEIQERAEEAIRLARELAHRITDPTFQRLVADLMQLLQWALDTNDEDLLRELIRLLEELWRRLT AMDLILINSLPLVSDAETSLTCIASGWRPHEPITIGRDFEALMNQHQDPLEVTQDVTREWAKKVVWKREKASKINGAYFCEGRVRGEAIRIRTMKMRQQASFLPATLTMTVDKGDNVNISFKKVLIKEEDAVIYKNGSFIHSVPRHEVPDILEVHLPHAQPQDAGVYSARYIGGNLFTSAFTRLIVRRCEAQKWGPECNHLCTACMNNGVCHEDTGECICPPGFMGRTCEKACELHTFGRTCKERCSGQEGCKSYVFCLPDPYGCSCATGWKGLQCNEACHPGFYGPDCKLRCSCNNGEMCDRFQGCLCSPGWQGLQCEREGIPRMTPKIVDLPDHIEVNSGKFNPICKASGWPLPTNEEMTLVKPDGTVLHPKDFNHTDHFSVAIFTIHRILPPDSGVWVCSVNTVAGMVEKPFNISVKVLP MINUS5_Motif294_ems_3hM_213_0001_0001_0002
SPEEEELREELKELEKEIKHVEDPKEARKILERALRILARVDDPELQELAREVIRLAIKVVQK LPLVSDATSLTIGRDFEALMNQHQDPLEVVVWKREKASKINGAYFCRTMKMRQQASFLPATLTMTVDKGDNVNISFKKVLIKEEDAVIYKNGSFIHSVPRHEVPDILEVHLPHAQPQDAGVYSARYIGGNLFTSAFTRLIV minus6_norm_mis_sadl_6f20f5d2bbfddb9c96e635410b677c38_0001_000000004_0001_16_30_H_._ems_3hM_596_0001_0001_0001
SEVRKLIQRAQRLLHELLHLGLISTEEIAEVSAELTKLYKEGDEKRVREIYEELRKLVEEG LPLVSDATSLTIGRDFEALMNQHQDPLEVVVWKREKASKINGAYFCRTMKMRQQASFLPATLTMTVDKGDNVNISFKKVLIKEEDAVIYKNGSFIHSVPRHEVPDILEVHLPHAQPQDAGVYSARYIGGNLFTSAFTRLIV minus6_mis_sadl_HHH_eva_0354_000000184_0001_0001
TVEELAELVAQIDNVALRQGDEELQKLAEKASELLRALARGTLSKEERKRAEKRIRKIYKRVV LPLVSDATSLTIGRDFEALMNQHQDPLEVVVWKREKASKINGAYFCRTMKMRQQASFLPATLTMTVDKGDNVNISFKKVLIKEEDAVIYKNGSFIHSVPRHEVPDILEVHLPHAQPQDAGVYSARYIGGNLFTSAFTRLIV plus6_sap_patc_HHH_eva_0327_000000035_0001_0001
SEEKEKARRDAERIVEAAKKIDDKEEVRSLIEMLEADIRAAINPAQRRWLKKARKIVEKILRS LPLVSDATSLTIGRDFEALMNQHQDPLEVVVWKREKASKINGAYFCRTMKMRQQASFLPATLTMTVDKGDNVNISFKKVLIKEEDAVIYKNGSFIHSVPRHEVPDILEVHLPHAQPQDAGVYSARYIGGNLFTSAFTRLIV plus9_sap_sadl_ems_3hM_3590_000000133_0001_0001
DEKEKLLEKAKRLLPPRLRRSLEALKFALERGDPRVVRNLARDLVEAIERLGNPKAAKLVKRVAK LPLVSDATSLTIGRDFEALMNQHQDPLEVVVWKREKASKINGAYFCRTMKMRQQASFLPATLTMTVDKGDNVNISFKKVLIKEEDAVIYKNGSFIHSVPRHEVPDILEVHLPHAQPQDAGVYSARYIGGNLFTSAFTRLIV plus6_norm_patc_93ec910cbd4ebb8dd092c1ac1e61ab37_0001_1_000000034_0001_0001
DEDTLVWKMLEIILKMAKKLNDPMLARFAWYQAKHVLDKRPDSKLVREVLEKAERLFRKLHK AMDLILINSLPLVSDAETSLTCIASGWRPHEPITIGRDFEALMNQHQDPLEVTQDVTREWAKKVVWKREKASKINGAYFCEGRVRGEAIRIRTMKMRQQASFLPATLTMTVDKGDNVNISFKKVLIKEEDAVIYKNGSFIHSVPRHEVPDILEVHLPHAQPQDAGVYSARYIGGNLFTSAFTRLIVRRCEAQKWGPECNHLCTACMNNGVCHEDTGECICPPGFMGRTCEKACELHTFGRTCKERCSGQEGCKSYVFCLPDPYGCSCATGWKGLQCNEACHPGFYGPDCKLRCSCNNGEMCDRFQGCLCSPGWQGLQCEREGIPRMTPKIVDLPDHIEVNSGKFNPICKASGWPLPTNEEMTLVKPDGTVLHPKDFNHTDHFSVAIFTIHRILPPDSGVWVCSVNTVAGMVEKPFNISVKVLP PLUS5_Motif464_ems_3hM_2146_0001_0002_0001_0002
DDEELEKLAKEVQEEAEELVKEDPRKAIQFVLEAIQEAFENRDRKLAELLIEVLNLIIRLAI LPLVSDATSLTIGRDFEALMNQHQDPLEVVVWKREKASKINGAYFCRTMKMRQQASFLPATLTMTVDKGDNVNISFKKVLIKEEDAVIYKNGSFIHSVPRHEVPDILEVHLPHAQPQDAGVYSARYIGGNLFTSAFTRLIV minus6_norm_patc_ems_3hC_59_000000101_0001_0001
DLDEESIEEAERKNTPYNLRWVLLSIEVLIRKGNPQYEEIVRKLLEVARRLGDPEITRLAEELLK AMDLILINSLPLVSDAETSLTCIASGWRPHEPITIGRDFEALMNQHQDPLEVTQDVTREWAKKVVWKREKASKINGAYFCEGRVRGEAIRIRTMKMRQQASFLPATLTMTVDKGDNVNISFKKVLIKEEDAVIYKNGSFIHSVPRHEVPDILEVHLPHAQPQDAGVYSARYIGGNLFTSAFTRLIVRRCEAQKWGPECNHLCTACMNNGVCHEDTGECICPPGFMGRTCEKACELHTFGRTCKERCSGQEGCKSYVFCLPDPYGCSCATGWKGLQCNEACHPGFYGPDCKLRCSCNNGEMCDRFQGCLCSPGWQGLQCEREGIPRMTPKIVDLPDHIEVNSGKFNPICKASGWPLPTNEEMTLVKPDGTVLHPKDFNHTDHFSVAIFTIHRILPPDSGVWVCSVNTVAGMVEKPFNISVKVLP Motif604_bcov_4helix_09340_0001_0001
SEVLYILYRLIQELGDPEEALRILVEILKKSGDPEKERLAELIEELLKKLPPREVVTAVSRLINS LPLVSDATSLTIGRDFEALMNQHQDPLEVVVWKREKASKINGAYFCRTMKMRQQASFLPATLTMTVDKGDNVNISFKKVLIKEEDAVIYKNGSFIHSVPRHEVPDILEVHLPHAQPQDAGVYSARYIGGNLFTSAFTRLIV minus6_sap_mis_sadl_2723fefb2504348229f2f56aa7a0cadc_0001_000000053_0001_16_30_H_._a6855ed19be0bfa82aa0e22a1e20e693_0001_1_0001_0001_0001
TVEEFVRKLADFVATIYREHPDDPDARLLVIQFRDMVESLKNLPDPRQREQAHRAFEYFEEIL AMDLILINSLPLVSDAETSLTCIASGWRPHEPITIGRDFEALMNQHQDPLEVTQDVTREWAKKVVWKREKASKINGAYFCEGRVRGEAIRIRTMKMRQQASFLPATLTMTVDKGDNVNISFKKVLIKEEDAVIYKNGSFIHSVPRHEVPDILEVHLPHAQPQDAGVYSARYIGGNLFTSAFTRLIVRRCEAQKWGPECNHLCTACMNNGVCHEDTGECICPPGFMGRTCEKACELHTFGRTCKERCSGQEGCKSYVFCLPDPYGCSCATGWKGLQCNEACHPGFYGPDCKLRCSCNNGEMCDRFQGCLCSPGWQGLQCEREGIPRMTPKIVDLPDHIEVNSGKFNPICKASGWPLPTNEEMTLVKPDGTVLHPKDFNHTDHFSVAIFTIHRILPPDSGVWVCSVNTVAGMVEKPFNISVKVLP MINUS5_Motif188_ems_3hM_3552_0001_0001_0002
NEELVENQLDMLRKVVEELNTPEAREVLKEAEELARKAKKATNPEEQDHLIRLIDELYLKLNR AMDLILINSLPLVSDAETSLTCIASGWRPHEPITIGRDFEALMNQHQDPLEVTQDVTREWAKKVVWKREKASKINGAYFCEGRVRGEAIRIRTMKMRQQASFLPATLTMTVDKGDNVNISFKKVLIKEEDAVIYKNGSFIHSVPRHEVPDILEVHLPHAQPQDAGVYSARYIGGNLFTSAFTRLIVRRCEAQKWGPECNHLCTACMNNGVCHEDTGECICPPGFMGRTCEKACELHTFGRTCKERCSGQEGCKSYVFCLPDPYGCSCATGWKGLQCNEACHPGFYGPDCKLRCSCNNGEMCDRFQGCLCSPGWQGLQCEREGIPRMTPKIVDLPDHIEVNSGKFNPICKASGWPLPTNEEMTLVKPDGTVLHPKDFNHTDHFSVAIFTIHRILPPDSGVWVCSVNTVAGMVEKPFNISVKVLP MINUS5_Motif607_ems_3hM_78_0001_0001_0001
SDVREEAQQLVEEAEKYLEEGKLTTEIASELIERVLRLYRETGDPEVFQLARLVVELLREWL LPLVSDATSLTIGRDFEALMNQHQDPLEVVVWKREKASKINGAYFCRTMKMRQQASFLPATLTMTVDKGDNVNISFKKVLIKEEDAVIYKNGSFIHSVPRHEVPDILEVHLPHAQPQDAGVYSARYIGGNLFTSAFTRLIV minus9_norm_norm_patc_ems_3hC_1467_000000140_0001_23_39_H_._HHH_eva_0375_0001_0001_0001_0001
TVRELIRRVVEAAERGDREELKRIKKEAQRRGDENVVLYVRLVIEYLRQN LPLVSDATSLTIGRDFEALMNQHQDPLEVVVWKREKASKINGAYFCRTMKMRQQASFLPATLTMTVDKGDNVNISFKKVLIKEEDAVIYKNGSFIHSVPRHEVPDILEVHLPHAQPQDAGVYSARYIGGNLFTSAFTRLIV plus6_norm_patc_HHH_eva_0607_000000066_0001_0001
DETLKDLEKMVRTLLEKARRNNDEKSVRLAETALKLLQKAKNADEEQQKKLKRLVFQLIQDIS AMDLILINSLPLVSDAETSLTCIASGWRPHEPITIGRDFEALMNQHQDPLEVTQDVTREWAKKVVWKREKASKINGAYFCEGRVRGEAIRIRTMKMRQQASFLPATLTMTVDKGDNVNISFKKVLIKEEDAVIYKNGSFIHSVPRHEVPDILEVHLPHAQPQDAGVYSARYIGGNLFTSAFTRLIVRRCEAQKWGPECNHLCTACMNNGVCHEDTGECICPPGFMGRTCEKACELHTFGRTCKERCSGQEGCKSYVFCLPDPYGCSCATGWKGLQCNEACHPGFYGPDCKLRCSCNNGEMCDRFQGCLCSPGWQGLQCEREGIPRMTPKIVDLPDHIEVNSGKFNPICKASGWPLPTNEEMTLVKPDGTVLHPKDFNHTDHFSVAIFTIHRILPPDSGVWVCSVNTVAGMVEKPFNISVKVLP Motif492_ems_3hC_807_0001_0001
SVETAVEVIEELDPRFRRLAKSILHDLKAGKIPPEEAEYAIEVIIRAIEREDPEVARKVEEALKK LPLVSDATSLTIGRDFEALMNQHQDPLEVVVWKREKASKINGAYFCRTMKMRQQASFLPATLTMTVDKGDNVNISFKKVLIKEEDAVIYKNGSFIHSVPRHEVPDILEVHLPHAQPQDAGVYSARYIGGNLFTSAFTRLIV minus6_mis_patc_25e5f4842c709ee4abeb63d25157e728_0001_000000107_0001_0001
DEEVEELIEKLKEKARTPEQHDALYTVLQFLKTDKEQALRALRILVERRGDPLLRELLELLKKLT LPLVSDATSLTIGRDFEALMNQHQDPLEVVVWKREKASKINGAYFCRTMKMRQQASFLPATLTMTVDKGDNVNISFKKVLIKEEDAVIYKNGSFIHSVPRHEVPDILEVHLPHAQPQDAGVYSARYIGGNLFTSAFTRLIV zero_sap_mis_patc_c9fce0d68bf562b008fca1a0225caecc_0001_000000127_0001_19_33_H_._70e64182809fe3cc67913f5218a30a03_0001_0001_0001_0001
DFLEELEEIIKRFKDDPEKVRELVRKIFEKLEKEGDPEKALEVLVVLDLLKKDLDLARKQVEFMI AMDLILINSLPLVSDAETSLTCIASGWRPHEPITIGRDFEALMNQHQDPLEVTQDVTREWAKKVVWKREKASKINGAYFCEGRVRGEAIRIRTMKMRQQASFLPATLTMTVDKGDNVNISFKKVLIKEEDAVIYKNGSFIHSVPRHEVPDILEVHLPHAQPQDAGVYSARYIGGNLFTSAFTRLIVRRCEAQKWGPECNHLCTACMNNGVCHEDTGECICPPGFMGRTCEKACELHTFGRTCKERCSGQEGCKSYVFCLPDPYGCSCATGWKGLQCNEACHPGFYGPDCKLRCSCNNGEMCDRFQGCLCSPGWQGLQCEREGIPRMTPKIVDLPDHIEVNSGKFNPICKASGWPLPTNEEMTLVKPDGTVLHPKDFNHTDHFSVAIFTIHRILPPDSGVWVCSVNTVAGMVEKPFNISVKVLP MINUS5_Motif137_bcov_4helix_02833_0001_0001_0001
SEEDNTLTLDLVQAVQNPDAERMIEFIIKQARELGNPEALRLAEELLELLRKDPERAKELAERLR AMDLILINSLPLVSDAETSLTCIASGWRPHEPITIGRDFEALMNQHQDPLEVTQDVTREWAKKVVWKREKASKINGAYFCEGRVRGEAIRIRTMKMRQQASFLPATLTMTVDKGDNVNISFKKVLIKEEDAVIYKNGSFIHSVPRHEVPDILEVHLPHAQPQDAGVYSARYIGGNLFTSAFTRLIVRRCEAQKWGPECNHLCTACMNNGVCHEDTGECICPPGFMGRTCEKACELHTFGRTCKERCSGQEGCKSYVFCLPDPYGCSCATGWKGLQCNEACHPGFYGPDCKLRCSCNNGEMCDRFQGCLCSPGWQGLQCEREGIPRMTPKIVDLPDHIEVNSGKFNPICKASGWPLPTNEEMTLVKPDGTVLHPKDFNHTDHFSVAIFTIHRILPPDSGVWVCSVNTVAGMVEKPFNISVKVLP Motif003_bcov_4helix_02986_0001_0002_0001
SEIERLVEEIVKLLGLSPEEKEKLEHFLRRAKEGDPEARRWVFDLIQELALHNPEVAKLLADALQ AMDLILINSLPLVSDAETSLTCIASGWRPHEPITIGRDFEALMNQHQDPLEVTQDVTREWAKKVVWKREKASKINGAYFCEGRVRGEAIRIRTMKMRQQASFLPATLTMTVDKGDNVNISFKKVLIKEEDAVIYKNGSFIHSVPRHEVPDILEVHLPHAQPQDAGVYSARYIGGNLFTSAFTRLIVRRCEAQKWGPECNHLCTACMNNGVCHEDTGECICPPGFMGRTCEKACELHTFGRTCKERCSGQEGCKSYVFCLPDPYGCSCATGWKGLQCNEACHPGFYGPDCKLRCSCNNGEMCDRFQGCLCSPGWQGLQCEREGIPRMTPKIVDLPDHIEVNSGKFNPICKASGWPLPTNEEMTLVKPDGTVLHPKDFNHTDHFSVAIFTIHRILPPDSGVWVCSVNTVAGMVEKPFNISVKVLP MINUS5_Motif001_bcov_4helix_12336_0001_0001_0001
SEEVEKLLEELSKTDPLARQLLKELRRLKEDGTLSEKQLIHYIVVLAKFLGNPKLAKRLRKLFHK AMDLILINSLPLVSDAETSLTCIASGWRPHEPITIGRDFEALMNQHQDPLEVTQDVTREWAKKVVWKREKASKINGAYFCEGRVRGEAIRIRTMKMRQQASFLPATLTMTVDKGDNVNISFKKVLIKEEDAVIYKNGSFIHSVPRHEVPDILEVHLPHAQPQDAGVYSARYIGGNLFTSAFTRLIVRRCEAQKWGPECNHLCTACMNNGVCHEDTGECICPPGFMGRTCEKACELHTFGRTCKERCSGQEGCKSYVFCLPDPYGCSCATGWKGLQCNEACHPGFYGPDCKLRCSCNNGEMCDRFQGCLCSPGWQGLQCEREGIPRMTPKIVDLPDHIEVNSGKFNPICKASGWPLPTNEEMTLVKPDGTVLHPKDFNHTDHFSVAIFTIHRILPPDSGVWVCSVNTVAGMVEKPFNISVKVLP PLUS5_Motif046_bcov_4helix_08775_0001_0001_0002
DEKEKRIEKLIRRVPDPTLRLNLLQVLMVLRLGRVDPKFIRKLIEYLLRMFGDPLVEEILKLLRK AMDLILINSLPLVSDAETSLTCIASGWRPHEPITIGRDFEALMNQHQDPLEVTQDVTREWAKKVVWKREKASKINGAYFCEGRVRGEAIRIRTMKMRQQASFLPATLTMTVDKGDNVNISFKKVLIKEEDAVIYKNGSFIHSVPRHEVPDILEVHLPHAQPQDAGVYSARYIGGNLFTSAFTRLIVRRCEAQKWGPECNHLCTACMNNGVCHEDTGECICPPGFMGRTCEKACELHTFGRTCKERCSGQEGCKSYVFCLPDPYGCSCATGWKGLQCNEACHPGFYGPDCKLRCSCNNGEMCDRFQGCLCSPGWQGLQCEREGIPRMTPKIVDLPDHIEVNSGKFNPICKASGWPLPTNEEMTLVKPDGTVLHPKDFNHTDHFSVAIFTIHRILPPDSGVWVCSVNTVAGMVEKPFNISVKVLP PLUS5_Motif583_bcov_4helix_01163_0001_0001_0001
GVHEFVKRLLKKRPDDKALRLLLFEIRLVERDGLSPEHLRRSIEEVLRNLGDPKVEKVLRVVRKE AMDLILINSLPLVSDAETSLTCIASGWRPHEPITIGRDFEALMNQHQDPLEVTQDVTREWAKKVVWKREKASKINGAYFCEGRVRGEAIRIRTMKMRQQASFLPATLTMTVDKGDNVNISFKKVLIKEEDAVIYKNGSFIHSVPRHEVPDILEVHLPHAQPQDAGVYSARYIGGNLFTSAFTRLIVRRCEAQKWGPECNHLCTACMNNGVCHEDTGECICPPGFMGRTCEKACELHTFGRTCKERCSGQEGCKSYVFCLPDPYGCSCATGWKGLQCNEACHPGFYGPDCKLRCSCNNGEMCDRFQGCLCSPGWQGLQCEREGIPRMTPKIVDLPDHIEVNSGKFNPICKASGWPLPTNEEMTLVKPDGTVLHPKDFNHTDHFSVAIFTIHRILPPDSGVWVCSVNTVAGMVEKPFNISVKVLP PLUS5_Motif025_bcov_4helix_13166_0001_0001_0001
PVRKEIRKLYEKASRVFHESRDPRKIEKAQEVFRLLTQAYSAKDPEERKRLVKRAREILRKLRS LPLVSDATSLTIGRDFEALMNQHQDPLEVVVWKREKASKINGAYFCRTMKMRQQASFLPATLTMTVDKGDNVNISFKKVLIKEEDAVIYKNGSFIHSVPRHEVPDILEVHLPHAQPQDAGVYSARYIGGNLFTSAFTRLIV plus9_mis_patc_ems_3hM_2197_000000000_0001_0001
PSELVNEQIKFVAKMYKSGKIDDSFYKMLIDFARMQLEDIASSEEEKKRLTELLKEIVSKARS AMDLILINSLPLVSDAETSLTCIASGWRPHEPITIGRDFEALMNQHQDPLEVTQDVTREWAKKVVWKREKASKINGAYFCEGRVRGEAIRIRTMKMRQQASFLPATLTMTVDKGDNVNISFKKVLIKEEDAVIYKNGSFIHSVPRHEVPDILEVHLPHAQPQDAGVYSARYIGGNLFTSAFTRLIVRRCEAQKWGPECNHLCTACMNNGVCHEDTGECICPPGFMGRTCEKACELHTFGRTCKERCSGQEGCKSYVFCLPDPYGCSCATGWKGLQCNEACHPGFYGPDCKLRCSCNNGEMCDRFQGCLCSPGWQGLQCEREGIPRMTPKIVDLPDHIEVNSGKFNPICKASGWPLPTNEEMTLVKPDGTVLHPKDFNHTDHFSVAIFTIHRILPPDSGVWVCSVNTVAGMVEKPFNISVKVLP Motif794_ems_3hM_1334_0001_0001
DELVELAEELRKRGIPPEEVAEILARRLLEKLGNPWRAAYLLSRLVIKTKDPILHLAVEIVAKLG LPLVSDATSLTIGRDFEALMNQHQDPLEVVVWKREKASKINGAYFCRTMKMRQQASFLPATLTMTVDKGDNVNISFKKVLIKEEDAVIYKNGSFIHSVPRHEVPDILEVHLPHAQPQDAGVYSARYIGGNLFTSAFTRLIV norm_mis_patc_b36b57f58f29783bb0d94ae20a27a7cf_0001_1_000000057_0001_1_12_H_._321007649576c6d16d41e547348c2159_0001_0001_0002_0001
SELEELLEELKKLSPEARRWAELLERLLRRGDFRDVLFILEQILEDHGPPLVERLYELVEELLRK LPLVSDATSLTIGRDFEALMNQHQDPLEVVVWKREKASKINGAYFCRTMKMRQQASFLPATLTMTVDKGDNVNISFKKVLIKEEDAVIYKNGSFIHSVPRHEVPDILEVHLPHAQPQDAGVYSARYIGGNLFTSAFTRLIV minus6_norm_patc_227657421ab33ab14b3459b24dfd6d60_0001_000000009_0001_0001
GPEQKILLEIIDLAVENGNVEVTDLIATLAELLNRDPEKAREFLRKLVEELGDPLLKKLLELLEK AMDLILINSLPLVSDAETSLTCIASGWRPHEPITIGRDFEALMNQHQDPLEVTQDVTREWAKKVVWKREKASKINGAYFCEGRVRGEAIRIRTMKMRQQASFLPATLTMTVDKGDNVNISFKKVLIKEEDAVIYKNGSFIHSVPRHEVPDILEVHLPHAQPQDAGVYSARYIGGNLFTSAFTRLIVRRCEAQKWGPECNHLCTACMNNGVCHEDTGECICPPGFMGRTCEKACELHTFGRTCKERCSGQEGCKSYVFCLPDPYGCSCATGWKGLQCNEACHPGFYGPDCKLRCSCNNGEMCDRFQGCLCSPGWQGLQCEREGIPRMTPKIVDLPDHIEVNSGKFNPICKASGWPLPTNEEMTLVKPDGTVLHPKDFNHTDHFSVAIFTIHRILPPDSGVWVCSVNTVAGMVEKPFNISVKVLP Motif123_bcov_4helix_13045_0001_0001
PYRHIVAHLVIIIAELALKASDESLRRTLYEAARDLMRLLQSATTEEQSKKVSEKAEEIIKNG LPLVSDATSLTIGRDFEALMNQHQDPLEVVVWKREKASKINGAYFCRTMKMRQQASFLPATLTMTVDKGDNVNISFKKVLIKEEDAVIYKNGSFIHSVPRHEVPDILEVHLPHAQPQDAGVYSARYIGGNLFTSAFTRLIV norm_mis_patc_ems_3hC_474_0002_000000130_0001_42_60_H_._ems_3hC_1257_0001_0001_0001
SELYKRAEELARKNPEKVRELAKRLIKEAKRTDDPELRQRVDALIYALQAAGNPELAREVQELYR LPLVSDATSLTIGRDFEALMNQHQDPLEVVVWKREKASKINGAYFCRTMKMRQQASFLPATLTMTVDKGDNVNISFKKVLIKEEDAVIYKNGSFIHSVPRHEVPDILEVHLPHAQPQDAGVYSARYIGGNLFTSAFTRLIV plus3_sap_mis_sadl_7397bc064fdf6bae2cd3d62d454bf56a_0001_1_000000001_0001_1_12_H_._14a3c6ff0786e09c206482efc1d36193_0001_0001_0001_0001
QEWEKVVEKAKRIAERLIKEAPDPTKRRELKWLVDYVDYQLKEVQDPEARRVLAEFLYIILKKS AMDLILINSLPLVSDAETSLTCIASGWRPHEPITIGRDFEALMNQHQDPLEVTQDVTREWAKKVVWKREKASKINGAYFCEGRVRGEAIRIRTMKMRQQASFLPATLTMTVDKGDNVNISFKKVLIKEEDAVIYKNGSFIHSVPRHEVPDILEVHLPHAQPQDAGVYSARYIGGNLFTSAFTRLIVRRCEAQKWGPECNHLCTACMNNGVCHEDTGECICPPGFMGRTCEKACELHTFGRTCKERCSGQEGCKSYVFCLPDPYGCSCATGWKGLQCNEACHPGFYGPDCKLRCSCNNGEMCDRFQGCLCSPGWQGLQCEREGIPRMTPKIVDLPDHIEVNSGKFNPICKASGWPLPTNEEMTLVKPDGTVLHPKDFNHTDHFSVAIFTIHRILPPDSGVWVCSVNTVAGMVEKPFNISVKVLP Motif065_ems_3hM_2718_0001_0001
SETEEWSRRIKKLLDEALKRGLISPENVEAVKRVVEENRKDGDWFLLRALYEQIRQFIEFN AMDLILINSLPLVSDAETSLTCIASGWRPHEPITIGRDFEALMNQHQDPLEVTQDVTREWAKKVVWKREKASKINGAYFCEGRVRGEAIRIRTMKMRQQASFLPATLTMTVDKGDNVNISFKKVLIKEEDAVIYKNGSFIHSVPRHEVPDILEVHLPHAQPQDAGVYSARYIGGNLFTSAFTRLIVRRCEAQKWGPECNHLCTACMNNGVCHEDTGECICPPGFMGRTCEKACELHTFGRTCKERCSGQEGCKSYVFCLPDPYGCSCATGWKGLQCNEACHPGFYGPDCKLRCSCNNGEMCDRFQGCLCSPGWQGLQCEREGIPRMTPKIVDLPDHIEVNSGKFNPICKASGWPLPTNEEMTLVKPDGTVLHPKDFNHTDHFSVAIFTIHRILPPDSGVWVCSVNTVAGMVEKPFNISVKVLP Motif161_HHH_eva_0350_0001_0001
DEIQKHFLKRVADELIKKAQNASPEEQKHLKEAVKLVARALKNIPDPDAKRLAKEVESKVSHLV AMDLILINSLPLVSDAETSLTCIASGWRPHEPITIGRDFEALMNQHQDPLEVTQDVTREWAKKVVWKREKASKINGAYFCEGRVRGEAIRIRTMKMRQQASFLPATLTMTVDKGDNVNISFKKVLIKEEDAVIYKNGSFIHSVPRHEVPDILEVHLPHAQPQDAGVYSARYIGGNLFTSAFTRLIVRRCEAQKWGPECNHLCTACMNNGVCHEDTGECICPPGFMGRTCEKACELHTFGRTCKERCSGQEGCKSYVFCLPDPYGCSCATGWKGLQCNEACHPGFYGPDCKLRCSCNNGEMCDRFQGCLCSPGWQGLQCEREGIPRMTPKIVDLPDHIEVNSGKFNPICKASGWPLPTNEEMTLVKPDGTVLHPKDFNHTDHFSVAIFTIHRILPPDSGVWVCSVNTVAGMVEKPFNISVKVLP Motif268_ems_3hC_880_0001_0001
SEIFEEAEKLAEELNNPRIKRTIRALLRAYEAMNDPKAVLRNLEEAVEVYGDPALRRLLEFLRRQ LPLVSDATSLTIGRDFEALMNQHQDPLEVVVWKREKASKINGAYFCRTMKMRQQASFLPATLTMTVDKGDNVNISFKKVLIKEEDAVIYKNGSFIHSVPRHEVPDILEVHLPHAQPQDAGVYSARYIGGNLFTSAFTRLIV mis_patc_80559a6cc29e48f8bbd5a2a34f257aa3_0001_000000033_0001
SLIEEILKEVRKKNPEVVEELERLLRELKERGVPPQQILLELYQLAEELGDPEASRLLAEAMRRL LPLVSDATSLTIGRDFEALMNQHQDPLEVVVWKREKASKINGAYFCRTMKMRQQASFLPATLTMTVDKGDNVNISFKKVLIKEEDAVIYKNGSFIHSVPRHEVPDILEVHLPHAQPQDAGVYSARYIGGNLFTSAFTRLIV sap_norm_patc_730e4600199d5adda61e59960af77502_0001_1_000000099_0001_36_50_H_._efb1e6a814c01858843eeca3a22dd67d_0001_0001_0001_0001
SVEEEIEKLIRKLKKRSPEDREIARLLEFALRKGNPQALRSILEAALDETGDPKFEELIRLLKEQ LPLVSDATSLTIGRDFEALMNQHQDPLEVVVWKREKASKINGAYFCRTMKMRQQASFLPATLTMTVDKGDNVNISFKKVLIKEEDAVIYKNGSFIHSVPRHEVPDILEVHLPHAQPQDAGVYSARYIGGNLFTSAFTRLIV plus3_sap_patc_6a8c1a537de7c54c6c52b8ae1cc5d169_0001_1_000000207_0001_0001
SVRELAEEALHLAAERGDEEALRRVSQIAARVDQGKMDPEQARELLEELIEELRS LPLVSDATSLTIGRDFEALMNQHQDPLEVVVWKREKASKINGAYFCRTMKMRQQASFLPATLTMTVDKGDNVNISFKKVLIKEEDAVIYKNGSFIHSVPRHEVPDILEVHLPHAQPQDAGVYSARYIGGNLFTSAFTRLIV minus6_mis_patc_ems_p1-15H-GBL-16H-GABBL-16H_0062_0001_0001_0001_000000233_0001_0001
PELDKIVKHAQDLADKIVKRASDPHIQRQAKNVKRMLEEARQKKDKLLVHQLLMAAQHLWKLVS AMDLILINSLPLVSDAETSLTCIASGWRPHEPITIGRDFEALMNQHQDPLEVTQDVTREWAKKVVWKREKASKINGAYFCEGRVRGEAIRIRTMKMRQQASFLPATLTMTVDKGDNVNISFKKVLIKEEDAVIYKNGSFIHSVPRHEVPDILEVHLPHAQPQDAGVYSARYIGGNLFTSAFTRLIVRRCEAQKWGPECNHLCTACMNNGVCHEDTGECICPPGFMGRTCEKACELHTFGRTCKERCSGQEGCKSYVFCLPDPYGCSCATGWKGLQCNEACHPGFYGPDCKLRCSCNNGEMCDRFQGCLCSPGWQGLQCEREGIPRMTPKIVDLPDHIEVNSGKFNPICKASGWPLPTNEEMTLVKPDGTVLHPKDFNHTDHFSVAIFTIHRILPPDSGVWVCSVNTVAGMVEKPFNISVKVLP Motif702_ems_3hC_414_0001_0001_0001
TLQEEIKRILHKAERLARKVGDKHVLRSIELAKEELKHAHKLNDELLLRQVLIMARILLKSLEK AMDLILINSLPLVSDAETSLTCIASGWRPHEPITIGRDFEALMNQHQDPLEVTQDVTREWAKKVVWKREKASKINGAYFCEGRVRGEAIRIRTMKMRQQASFLPATLTMTVDKGDNVNISFKKVLIKEEDAVIYKNGSFIHSVPRHEVPDILEVHLPHAQPQDAGVYSARYIGGNLFTSAFTRLIVRRCEAQKWGPECNHLCTACMNNGVCHEDTGECICPPGFMGRTCEKACELHTFGRTCKERCSGQEGCKSYVFCLPDPYGCSCATGWKGLQCNEACHPGFYGPDCKLRCSCNNGEMCDRFQGCLCSPGWQGLQCEREGIPRMTPKIVDLPDHIEVNSGKFNPICKASGWPLPTNEEMTLVKPDGTVLHPKDFNHTDHFSVAIFTIHRILPPDSGVWVCSVNTVAGMVEKPFNISVKVLP PLUS5_Motif071_ems_3hM_3687_0001_0001_0001
SAREESERLLRLALRFDDPEVMKLVSRFVALLWQGDPEKAREVLKRILELLGDPEVKKILEELER LPLVSDATSLTIGRDFEALMNQHQDPLEVVVWKREKASKINGAYFCRTMKMRQQASFLPATLTMTVDKGDNVNISFKKVLIKEEDAVIYKNGSFIHSVPRHEVPDILEVHLPHAQPQDAGVYSARYIGGNLFTSAFTRLIV zero_mis_patc_40e86e4e32a25ee6cbb7392bdf050625_0001_1_000000142_0001_0001
DPLVEWMTRVNRVIEELRRLGKLSDEESLKLQRLLDEAFEKGDPKLAEKVYRIVKEIKERG AMDLILINSLPLVSDAETSLTCIASGWRPHEPITIGRDFEALMNQHQDPLEVTQDVTREWAKKVVWKREKASKINGAYFCEGRVRGEAIRIRTMKMRQQASFLPATLTMTVDKGDNVNISFKKVLIKEEDAVIYKNGSFIHSVPRHEVPDILEVHLPHAQPQDAGVYSARYIGGNLFTSAFTRLIVRRCEAQKWGPECNHLCTACMNNGVCHEDTGECICPPGFMGRTCEKACELHTFGRTCKERCSGQEGCKSYVFCLPDPYGCSCATGWKGLQCNEACHPGFYGPDCKLRCSCNNGEMCDRFQGCLCSPGWQGLQCEREGIPRMTPKIVDLPDHIEVNSGKFNPICKASGWPLPTNEEMTLVKPDGTVLHPKDFNHTDHFSVAIFTIHRILPPDSGVWVCSVNTVAGMVEKPFNISVKVLP Motif411_HHH_eva_0352_0001_0001
DLDEILRTIFELLKEAFEKNDEEMLERIKEFVEEAKKNAPSEVAKENIEFFWKIVKRSLEL AMDLILINSLPLVSDAETSLTCIASGWRPHEPITIGRDFEALMNQHQDPLEVTQDVTREWAKKVVWKREKASKINGAYFCEGRVRGEAIRIRTMKMRQQASFLPATLTMTVDKGDNVNISFKKVLIKEEDAVIYKNGSFIHSVPRHEVPDILEVHLPHAQPQDAGVYSARYIGGNLFTSAFTRLIVRRCEAQKWGPECNHLCTACMNNGVCHEDTGECICPPGFMGRTCEKACELHTFGRTCKERCSGQEGCKSYVFCLPDPYGCSCATGWKGLQCNEACHPGFYGPDCKLRCSCNNGEMCDRFQGCLCSPGWQGLQCEREGIPRMTPKIVDLPDHIEVNSGKFNPICKASGWPLPTNEEMTLVKPDGTVLHPKDFNHTDHFSVAIFTIHRILPPDSGVWVCSVNTVAGMVEKPFNISVKVLP MINUS5_Motif006_ems_3hM_2359_0001_0001_0002
SEIEELAKRLLEGDPEARRRLTELISRLANVDPRIAELDLEQLREAAEVLNDPRFLELALKLLLE AMDLILINSLPLVSDAETSLTCIASGWRPHEPITIGRDFEALMNQHQDPLEVTQDVTREWAKKVVWKREKASKINGAYFCEGRVRGEAIRIRTMKMRQQASFLPATLTMTVDKGDNVNISFKKVLIKEEDAVIYKNGSFIHSVPRHEVPDILEVHLPHAQPQDAGVYSARYIGGNLFTSAFTRLIVRRCEAQKWGPECNHLCTACMNNGVCHEDTGECICPPGFMGRTCEKACELHTFGRTCKERCSGQEGCKSYVFCLPDPYGCSCATGWKGLQCNEACHPGFYGPDCKLRCSCNNGEMCDRFQGCLCSPGWQGLQCEREGIPRMTPKIVDLPDHIEVNSGKFNPICKASGWPLPTNEEMTLVKPDGTVLHPKDFNHTDHFSVAIFTIHRILPPDSGVWVCSVNTVAGMVEKPFNISVKVLP MINUS5_Motif202_bcov_4helix_01941_0001_0001_0001
DLYERLVEWLARRGNERAVEQLLHSVEQLVRQGKLPPELLSELLRIVLELLGDPEVEKLLREVEK LPLVSDATSLTIGRDFEALMNQHQDPLEVVVWKREKASKINGAYFCRTMKMRQQASFLPATLTMTVDKGDNVNISFKKVLIKEEDAVIYKNGSFIHSVPRHEVPDILEVHLPHAQPQDAGVYSARYIGGNLFTSAFTRLIV minus6_norm_mis_patc_2c346402ba99d8403d2018cc00e7448e_0001_1_000000070_0001_16_32_H_._0e60d7e2bfcc99dc4f7caf1dd7894dde_0001_0001_0001_0001
GEVASRTAKQVLTMAKKLARTPELQKTLDEIKKKVEEAEKKNDDELLREAVELADHVFFLVRV AMDLILINSLPLVSDAETSLTCIASGWRPHEPITIGRDFEALMNQHQDPLEVTQDVTREWAKKVVWKREKASKINGAYFCEGRVRGEAIRIRTMKMRQQASFLPATLTMTVDKGDNVNISFKKVLIKEEDAVIYKNGSFIHSVPRHEVPDILEVHLPHAQPQDAGVYSARYIGGNLFTSAFTRLIVRRCEAQKWGPECNHLCTACMNNGVCHEDTGECICPPGFMGRTCEKACELHTFGRTCKERCSGQEGCKSYVFCLPDPYGCSCATGWKGLQCNEACHPGFYGPDCKLRCSCNNGEMCDRFQGCLCSPGWQGLQCEREGIPRMTPKIVDLPDHIEVNSGKFNPICKASGWPLPTNEEMTLVKPDGTVLHPKDFNHTDHFSVAIFTIHRILPPDSGVWVCSVNTVAGMVEKPFNISVKVLP Motif147_ems_3hM_1722_0001_0001
DLYDILFHLNFLFVHALRRNNKDLLKKVEKIVKELIKKADTEDLRRTAELVLRYLRKLLEK AMDLILINSLPLVSDAETSLTCIASGWRPHEPITIGRDFEALMNQHQDPLEVTQDVTREWAKKVVWKREKASKINGAYFCEGRVRGEAIRIRTMKMRQQASFLPATLTMTVDKGDNVNISFKKVLIKEEDAVIYKNGSFIHSVPRHEVPDILEVHLPHAQPQDAGVYSARYIGGNLFTSAFTRLIVRRCEAQKWGPECNHLCTACMNNGVCHEDTGECICPPGFMGRTCEKACELHTFGRTCKERCSGQEGCKSYVFCLPDPYGCSCATGWKGLQCNEACHPGFYGPDCKLRCSCNNGEMCDRFQGCLCSPGWQGLQCEREGIPRMTPKIVDLPDHIEVNSGKFNPICKASGWPLPTNEEMTLVKPDGTVLHPKDFNHTDHFSVAIFTIHRILPPDSGVWVCSVNTVAGMVEKPFNISVKVLP PLUS5_Motif002_ems_3hC_614_0001_0001_0001_0002
DARELFEKLQRLIPNPEAVVLVFLIFLAAEAGDPAFRRLLKRLEELQKESPEFRLALELVRRLLK LPLVSDATSLTIGRDFEALMNQHQDPLEVVVWKREKASKINGAYFCRTMKMRQQASFLPATLTMTVDKGDNVNISFKKVLIKEEDAVIYKNGSFIHSVPRHEVPDILEVHLPHAQPQDAGVYSARYIGGNLFTSAFTRLIV plus3_norm_sadl_124d57577c2b517c69f57302ed47646d_0001_1_000000188_0001_0001
SEESEKVKRWVETELTKANKQNDYHKALQIVLHAYRLAFELNDNELAKWVNSLAQEVQEKQR AMDLILINSLPLVSDAETSLTCIASGWRPHEPITIGRDFEALMNQHQDPLEVTQDVTREWAKKVVWKREKASKINGAYFCEGRVRGEAIRIRTMKMRQQASFLPATLTMTVDKGDNVNISFKKVLIKEEDAVIYKNGSFIHSVPRHEVPDILEVHLPHAQPQDAGVYSARYIGGNLFTSAFTRLIVRRCEAQKWGPECNHLCTACMNNGVCHEDTGECICPPGFMGRTCEKACELHTFGRTCKERCSGQEGCKSYVFCLPDPYGCSCATGWKGLQCNEACHPGFYGPDCKLRCSCNNGEMCDRFQGCLCSPGWQGLQCEREGIPRMTPKIVDLPDHIEVNSGKFNPICKASGWPLPTNEEMTLVKPDGTVLHPKDFNHTDHFSVAIFTIHRILPPDSGVWVCSVNTVAGMVEKPFNISVKVLP Motif238_ems_3hM_604_0001_0001
TEEEIKKLAKLLGIPPEELEEFEEVARKVAGNPEIAKTLLFAALLTAVRKNDPRYFEHILRRLKE LPLVSDATSLTIGRDFEALMNQHQDPLEVVVWKREKASKINGAYFCRTMKMRQQASFLPATLTMTVDKGDNVNISFKKVLIKEEDAVIYKNGSFIHSVPRHEVPDILEVHLPHAQPQDAGVYSARYIGGNLFTSAFTRLIV minus3_norm_sadl_77bd590ed5d37effd7ce5f2f52e6dcee_0001_000000046_0001_0001
DEKEEIRKHVKKMLDKLRRMAKKDPHTALHEVNRLAELARRLGDEHLLRLVIKALFFVDRVQ AMDLILINSLPLVSDAETSLTCIASGWRPHEPITIGRDFEALMNQHQDPLEVTQDVTREWAKKVVWKREKASKINGAYFCEGRVRGEAIRIRTMKMRQQASFLPATLTMTVDKGDNVNISFKKVLIKEEDAVIYKNGSFIHSVPRHEVPDILEVHLPHAQPQDAGVYSARYIGGNLFTSAFTRLIVRRCEAQKWGPECNHLCTACMNNGVCHEDTGECICPPGFMGRTCEKACELHTFGRTCKERCSGQEGCKSYVFCLPDPYGCSCATGWKGLQCNEACHPGFYGPDCKLRCSCNNGEMCDRFQGCLCSPGWQGLQCEREGIPRMTPKIVDLPDHIEVNSGKFNPICKASGWPLPTNEEMTLVKPDGTVLHPKDFNHTDHFSVAIFTIHRILPPDSGVWVCSVNTVAGMVEKPFNISVKVLP PLUS5_Motif772_ems_3hM_2230_0001_0001_0001
TEEEIKKLAKLLGIPPEELEEFKEVAEEAAGDPERAKLFLWTALQSAVRLNDPRIFERALRQAKR LPLVSDATSLTIGRDFEALMNQHQDPLEVVVWKREKASKINGAYFCRTMKMRQQASFLPATLTMTVDKGDNVNISFKKVLIKEEDAVIYKNGSFIHSVPRHEVPDILEVHLPHAQPQDAGVYSARYIGGNLFTSAFTRLIV sap_patc_77bd590ed5d37effd7ce5f2f52e6dcee_0001_000000184_0001
SSELAESIRHLARLLLERGDIDEEEARKIEELAEEAEKKNDLRLILEVLRLLLEVFERRWK AMDLILINSLPLVSDAETSLTCIASGWRPHEPITIGRDFEALMNQHQDPLEVTQDVTREWAKKVVWKREKASKINGAYFCEGRVRGEAIRIRTMKMRQQASFLPATLTMTVDKGDNVNISFKKVLIKEEDAVIYKNGSFIHSVPRHEVPDILEVHLPHAQPQDAGVYSARYIGGNLFTSAFTRLIVRRCEAQKWGPECNHLCTACMNNGVCHEDTGECICPPGFMGRTCEKACELHTFGRTCKERCSGQEGCKSYVFCLPDPYGCSCATGWKGLQCNEACHPGFYGPDCKLRCSCNNGEMCDRFQGCLCSPGWQGLQCEREGIPRMTPKIVDLPDHIEVNSGKFNPICKASGWPLPTNEEMTLVKPDGTVLHPKDFNHTDHFSVAIFTIHRILPPDSGVWVCSVNTVAGMVEKPFNISVKVLP MINUS5_Motif140_ems_3hC_134_0001_0001_0001_0001
DEEAQEIMKRIKNSPPEEIKKLLEELEERVKKGDPEASHIVAVIAAVLAILGDPLLELAQRILQK LPLVSDATSLTIGRDFEALMNQHQDPLEVVVWKREKASKINGAYFCRTMKMRQQASFLPATLTMTVDKGDNVNISFKKVLIKEEDAVIYKNGSFIHSVPRHEVPDILEVHLPHAQPQDAGVYSARYIGGNLFTSAFTRLIV norm_norm_patc_9856392e488241e1091ccce4b8d75cc5_0001_000000090_0001_1_14_H_._8ab68358bcb3dc4ef35fb47e1bcab0f3_0001_0001_0001
DEIHEIIRKIIEKLVEIARRARDPRKFQFVLRLLNLVQEAANLENKEKARRIAEELLKRARSY AMDLILINSLPLVSDAETSLTCIASGWRPHEPITIGRDFEALMNQHQDPLEVTQDVTREWAKKVVWKREKASKINGAYFCEGRVRGEAIRIRTMKMRQQASFLPATLTMTVDKGDNVNISFKKVLIKEEDAVIYKNGSFIHSVPRHEVPDILEVHLPHAQPQDAGVYSARYIGGNLFTSAFTRLIVRRCEAQKWGPECNHLCTACMNNGVCHEDTGECICPPGFMGRTCEKACELHTFGRTCKERCSGQEGCKSYVFCLPDPYGCSCATGWKGLQCNEACHPGFYGPDCKLRCSCNNGEMCDRFQGCLCSPGWQGLQCEREGIPRMTPKIVDLPDHIEVNSGKFNPICKASGWPLPTNEEMTLVKPDGTVLHPKDFNHTDHFSVAIFTIHRILPPDSGVWVCSVNTVAGMVEKPFNISVKVLP PLUS5_Motif107_ems_3hC_337_0001_0001_0002
DPDHATELVRRVLTKAIRKNDKDLIEEALRLWFIVDRAKVHKDEEAVKRVTKRARELLKKS AMDLILINSLPLVSDAETSLTCIASGWRPHEPITIGRDFEALMNQHQDPLEVTQDVTREWAKKVVWKREKASKINGAYFCEGRVRGEAIRIRTMKMRQQASFLPATLTMTVDKGDNVNISFKKVLIKEEDAVIYKNGSFIHSVPRHEVPDILEVHLPHAQPQDAGVYSARYIGGNLFTSAFTRLIVRRCEAQKWGPECNHLCTACMNNGVCHEDTGECICPPGFMGRTCEKACELHTFGRTCKERCSGQEGCKSYVFCLPDPYGCSCATGWKGLQCNEACHPGFYGPDCKLRCSCNNGEMCDRFQGCLCSPGWQGLQCEREGIPRMTPKIVDLPDHIEVNSGKFNPICKASGWPLPTNEEMTLVKPDGTVLHPKDFNHTDHFSVAIFTIHRILPPDSGVWVCSVNTVAGMVEKPFNISVKVLP PLUS5_Motif014_ems_3hC_897_0002_0001_0001_0002
DDRERIVKEVEKKARKLASEASSKSEAINLILEVYREALELANDQRVSRLIAKVILTVMKTY AMDLILINSLPLVSDAETSLTCIASGWRPHEPITIGRDFEALMNQHQDPLEVTQDVTREWAKKVVWKREKASKINGAYFCEGRVRGEAIRIRTMKMRQQASFLPATLTMTVDKGDNVNISFKKVLIKEEDAVIYKNGSFIHSVPRHEVPDILEVHLPHAQPQDAGVYSARYIGGNLFTSAFTRLIVRRCEAQKWGPECNHLCTACMNNGVCHEDTGECICPPGFMGRTCEKACELHTFGRTCKERCSGQEGCKSYVFCLPDPYGCSCATGWKGLQCNEACHPGFYGPDCKLRCSCNNGEMCDRFQGCLCSPGWQGLQCEREGIPRMTPKIVDLPDHIEVNSGKFNPICKASGWPLPTNEEMTLVKPDGTVLHPKDFNHTDHFSVAIFTIHRILPPDSGVWVCSVNTVAGMVEKPFNISVKVLP Motif183_ems_3hC_46_0001_0001_0001
DVERAARELLRTGDPSYARVVAALIVATSREDPEKAEELLRRVEKILGDPRLRELVKRLVEELLR LPLVSDATSLTIGRDFEALMNQHQDPLEVVVWKREKASKINGAYFCRTMKMRQQASFLPATLTMTVDKGDNVNISFKKVLIKEEDAVIYKNGSFIHSVPRHEVPDILEVHLPHAQPQDAGVYSARYIGGNLFTSAFTRLIV mis_patc_818b4d3b09f23cecaa64efdfcd3e6582_0001_000000180_0001
DEEKKKLKRRLRELLKRNVEKAARLLAEFAIKRNDPELARAAARALALVQKDPEKARKLIEELLK LPLVSDATSLTIGRDFEALMNQHQDPLEVVVWKREKASKINGAYFCRTMKMRQQASFLPATLTMTVDKGDNVNISFKKVLIKEEDAVIYKNGSFIHSVPRHEVPDILEVHLPHAQPQDAGVYSARYIGGNLFTSAFTRLIV plus6_norm_sadl_3c0bf5cfbbd8e8a5fc1cbabefe5f89f2_0001_000000207_0001_0001
DEEEAREIVEKIKKDPETKKEVIKLVSRLFNVPPRAATDILEIIIELVEQGDPSAIRLLLLVLRF LPLVSDATSLTIGRDFEALMNQHQDPLEVVVWKREKASKINGAYFCRTMKMRQQASFLPATLTMTVDKGDNVNISFKKVLIKEEDAVIYKNGSFIHSVPRHEVPDILEVHLPHAQPQDAGVYSARYIGGNLFTSAFTRLIV norm_patc_ab67b0be0fd902b0bd0d2cae49d24c27_0001_000000016_0001
DEEIKKVIKELRRLGDPRAVMLLELLLRLLEKGDPNVKLQARQVLMTAENLGNPVLRRIVKWILK AMDLILINSLPLVSDAETSLTCIASGWRPHEPITIGRDFEALMNQHQDPLEVTQDVTREWAKKVVWKREKASKINGAYFCEGRVRGEAIRIRTMKMRQQASFLPATLTMTVDKGDNVNISFKKVLIKEEDAVIYKNGSFIHSVPRHEVPDILEVHLPHAQPQDAGVYSARYIGGNLFTSAFTRLIVRRCEAQKWGPECNHLCTACMNNGVCHEDTGECICPPGFMGRTCEKACELHTFGRTCKERCSGQEGCKSYVFCLPDPYGCSCATGWKGLQCNEACHPGFYGPDCKLRCSCNNGEMCDRFQGCLCSPGWQGLQCEREGIPRMTPKIVDLPDHIEVNSGKFNPICKASGWPLPTNEEMTLVKPDGTVLHPKDFNHTDHFSVAIFTIHRILPPDSGVWVCSVNTVAGMVEKPFNISVKVLP PLUS5_Motif026_bcov_4helix_08898_0001_0001_0001
NLEEESVEIVEKRAREAIERNDRSEIKLVLRFAEWVARFIRNPDLSKKVQKLIKKLRKALKS LPLVSDATSLTIGRDFEALMNQHQDPLEVVVWKREKASKINGAYFCRTMKMRQQASFLPATLTMTVDKGDNVNISFKKVLIKEEDAVIYKNGSFIHSVPRHEVPDILEVHLPHAQPQDAGVYSARYIGGNLFTSAFTRLIV norm_norm_sadl_ems_3hC_144_0001_000000115_0001_1_20_H_._ems_3hM_3465_0001_0002_0001
SLEEVLKRAKRRGLVPPKLQRYIKSLLRLLKLGLIPPEEVKRVLELALRIEGDPVLKELLEVLRK LPLVSDATSLTIGRDFEALMNQHQDPLEVVVWKREKASKINGAYFCRTMKMRQQASFLPATLTMTVDKGDNVNISFKKVLIKEEDAVIYKNGSFIHSVPRHEVPDILEVHLPHAQPQDAGVYSARYIGGNLFTSAFTRLIV plus6_norm_patc_0750aae41c39e4229e2ea8fa354cc919_0001_1_000000130_0001_0001
TEELIRLIVELLKKFPDPRVRELARFLEELLRRGVPPSRALALLLHLARKLGSAEILVRVIARVI LPLVSDATSLTIGRDFEALMNQHQDPLEVVVWKREKASKINGAYFCRTMKMRQQASFLPATLTMTVDKGDNVNISFKKVLIKEEDAVIYKNGSFIHSVPRHEVPDILEVHLPHAQPQDAGVYSARYIGGNLFTSAFTRLIV norm_sadl_9de44d9dbda350e72dbd1fc967c0af38_0001_000000169_0001
DTVEELSRLIRIALEAKMNNDERLLEEVRKKVEEILRRAEENNDEDTFISAKSFLKVIEEILK AMDLILINSLPLVSDAETSLTCIASGWRPHEPITIGRDFEALMNQHQDPLEVTQDVTREWAKKVVWKREKASKINGAYFCEGRVRGEAIRIRTMKMRQQASFLPATLTMTVDKGDNVNISFKKVLIKEEDAVIYKNGSFIHSVPRHEVPDILEVHLPHAQPQDAGVYSARYIGGNLFTSAFTRLIVRRCEAQKWGPECNHLCTACMNNGVCHEDTGECICPPGFMGRTCEKACELHTFGRTCKERCSGQEGCKSYVFCLPDPYGCSCATGWKGLQCNEACHPGFYGPDCKLRCSCNNGEMCDRFQGCLCSPGWQGLQCEREGIPRMTPKIVDLPDHIEVNSGKFNPICKASGWPLPTNEEMTLVKPDGTVLHPKDFNHTDHFSVAIFTIHRILPPDSGVWVCSVNTVAGMVEKPFNISVKVLP MINUS5_Motif133_ems_3hM_2901_0001_0001_0002
PVEEVIEKALRKAMKKGDRELVDLISRVLTLILEGDPKRAREVIKEALKKVGDPLLEKILRVIEK LPLVSDATSLTIGRDFEALMNQHQDPLEVVVWKREKASKINGAYFCRTMKMRQQASFLPATLTMTVDKGDNVNISFKKVLIKEEDAVIYKNGSFIHSVPRHEVPDILEVHLPHAQPQDAGVYSARYIGGNLFTSAFTRLIV plus6_sap_norm_sadl_HHH_eva_0385_000000091_0001_25_42_H_._9d357ee8e4c3001c8713547a749ea8a2_0001_1_0001_0001_0001
SEEFQHVFQRLFELLLLAENAHSKEFVKELIKIVEKILKRATDPRVRLQAKYVLKLLREILKR AMDLILINSLPLVSDAETSLTCIASGWRPHEPITIGRDFEALMNQHQDPLEVTQDVTREWAKKVVWKREKASKINGAYFCEGRVRGEAIRIRTMKMRQQASFLPATLTMTVDKGDNVNISFKKVLIKEEDAVIYKNGSFIHSVPRHEVPDILEVHLPHAQPQDAGVYSARYIGGNLFTSAFTRLIVRRCEAQKWGPECNHLCTACMNNGVCHEDTGECICPPGFMGRTCEKACELHTFGRTCKERCSGQEGCKSYVFCLPDPYGCSCATGWKGLQCNEACHPGFYGPDCKLRCSCNNGEMCDRFQGCLCSPGWQGLQCEREGIPRMTPKIVDLPDHIEVNSGKFNPICKASGWPLPTNEEMTLVKPDGTVLHPKDFNHTDHFSVAIFTIHRILPPDSGVWVCSVNTVAGMVEKPFNISVKVLP PLUS5_Motif627_ems_3hM_1931_0001_0001_0002
DQFDEFVKRILDTAKEIAEKKNDPEVVKIIETLKKLITEAQQRNDEDLVIQLAQNITFIIDKLM AMDLILINSLPLVSDAETSLTCIASGWRPHEPITIGRDFEALMNQHQDPLEVTQDVTREWAKKVVWKREKASKINGAYFCEGRVRGEAIRIRTMKMRQQASFLPATLTMTVDKGDNVNISFKKVLIKEEDAVIYKNGSFIHSVPRHEVPDILEVHLPHAQPQDAGVYSARYIGGNLFTSAFTRLIVRRCEAQKWGPECNHLCTACMNNGVCHEDTGECICPPGFMGRTCEKACELHTFGRTCKERCSGQEGCKSYVFCLPDPYGCSCATGWKGLQCNEACHPGFYGPDCKLRCSCNNGEMCDRFQGCLCSPGWQGLQCEREGIPRMTPKIVDLPDHIEVNSGKFNPICKASGWPLPTNEEMTLVKPDGTVLHPKDFNHTDHFSVAIFTIHRILPPDSGVWVCSVNTVAGMVEKPFNISVKVLP Motif100_ems_3hM_1877_0001_0002_0001
NSDEIKEKADKIAKEAKELAKDQHVKLQVNQLLETVRLVLSQNNDETAKQVLDVLKSVLEDLKS AMDLILINSLPLVSDAETSLTCIASGWRPHEPITIGRDFEALMNQHQDPLEVTQDVTREWAKKVVWKREKASKINGAYFCEGRVRGEAIRIRTMKMRQQASFLPATLTMTVDKGDNVNISFKKVLIKEEDAVIYKNGSFIHSVPRHEVPDILEVHLPHAQPQDAGVYSARYIGGNLFTSAFTRLIVRRCEAQKWGPECNHLCTACMNNGVCHEDTGECICPPGFMGRTCEKACELHTFGRTCKERCSGQEGCKSYVFCLPDPYGCSCATGWKGLQCNEACHPGFYGPDCKLRCSCNNGEMCDRFQGCLCSPGWQGLQCEREGIPRMTPKIVDLPDHIEVNSGKFNPICKASGWPLPTNEEMTLVKPDGTVLHPKDFNHTDHFSVAIFTIHRILPPDSGVWVCSVNTVAGMVEKPFNISVKVLP Motif122_ems_3hC_1642_0001_0001
SEVMSRMADFLLTEIRKLVRDPRLQKTATELAEKLKKVAENNDEESRRKIYDKLMTIFWRAHV AMDLILINSLPLVSDAETSLTCIASGWRPHEPITIGRDFEALMNQHQDPLEVTQDVTREWAKKVVWKREKASKINGAYFCEGRVRGEAIRIRTMKMRQQASFLPATLTMTVDKGDNVNISFKKVLIKEEDAVIYKNGSFIHSVPRHEVPDILEVHLPHAQPQDAGVYSARYIGGNLFTSAFTRLIVRRCEAQKWGPECNHLCTACMNNGVCHEDTGECICPPGFMGRTCEKACELHTFGRTCKERCSGQEGCKSYVFCLPDPYGCSCATGWKGLQCNEACHPGFYGPDCKLRCSCNNGEMCDRFQGCLCSPGWQGLQCEREGIPRMTPKIVDLPDHIEVNSGKFNPICKASGWPLPTNEEMTLVKPDGTVLHPKDFNHTDHFSVAIFTIHRILPPDSGVWVCSVNTVAGMVEKPFNISVKVLP Motif147_ems_3hM_1266_0001_0001
DREQVREVIEEAIHFAMENPQVRELAREVIQLAIEALLRNDPELLKQAEELLKEVEKRAK LPLVSDATSLTIGRDFEALMNQHQDPLEVVVWKREKASKINGAYFCRTMKMRQQASFLPATLTMTVDKGDNVNISFKKVLIKEEDAVIYKNGSFIHSVPRHEVPDILEVHLPHAQPQDAGVYSARYIGGNLFTSAFTRLIV minus6_norm_sadl_ems_3hC_474_000000233_0001_0001
SLEEIAEKLERIASKQGDHKVFEIVFNALFAIQRGDEKTAKRLLKTAESLLK AMDLILINSLPLVSDAETSLTCIASGWRPHEPITIGRDFEALMNQHQDPLEVTQDVTREWAKKVVWKREKASKINGAYFCEGRVRGEAIRIRTMKMRQQASFLPATLTMTVDKGDNVNISFKKVLIKEEDAVIYKNGSFIHSVPRHEVPDILEVHLPHAQPQDAGVYSARYIGGNLFTSAFTRLIVRRCEAQKWGPECNHLCTACMNNGVCHEDTGECICPPGFMGRTCEKACELHTFGRTCKERCSGQEGCKSYVFCLPDPYGCSCATGWKGLQCNEACHPGFYGPDCKLRCSCNNGEMCDRFQGCLCSPGWQGLQCEREGIPRMTPKIVDLPDHIEVNSGKFNPICKASGWPLPTNEEMTLVKPDGTVLHPKDFNHTDHFSVAIFTIHRILPPDSGVWVCSVNTVAGMVEKPFNISVKVLP Motif604_HHH_eva_0522_0001_0001
TEWLEEVLKLLREGDPEKAREVLERVRKEAKERGDPELFILVASVLQLLRFDPRLAELLLELLRR LPLVSDATSLTIGRDFEALMNQHQDPLEVVVWKREKASKINGAYFCRTMKMRQQASFLPATLTMTVDKGDNVNISFKKVLIKEEDAVIYKNGSFIHSVPRHEVPDILEVHLPHAQPQDAGVYSARYIGGNLFTSAFTRLIV minus6_norm_norm_patc_23585b24c41abd7baf29a1ffab7efa73_0001_000000154_0001_37_51_H_._12ab022dd4071bf13687bb16ee7a1a7a_0001_1_0001_0001_0001
SEFLKKMLEDAKKNLTRTAPDPRIQELVKKWVDSAKKKADNASDENEQIKIVNTLLEKLAKLVL AMDLILINSLPLVSDAETSLTCIASGWRPHEPITIGRDFEALMNQHQDPLEVTQDVTREWAKKVVWKREKASKINGAYFCEGRVRGEAIRIRTMKMRQQASFLPATLTMTVDKGDNVNISFKKVLIKEEDAVIYKNGSFIHSVPRHEVPDILEVHLPHAQPQDAGVYSARYIGGNLFTSAFTRLIVRRCEAQKWGPECNHLCTACMNNGVCHEDTGECICPPGFMGRTCEKACELHTFGRTCKERCSGQEGCKSYVFCLPDPYGCSCATGWKGLQCNEACHPGFYGPDCKLRCSCNNGEMCDRFQGCLCSPGWQGLQCEREGIPRMTPKIVDLPDHIEVNSGKFNPICKASGWPLPTNEEMTLVKPDGTVLHPKDFNHTDHFSVAIFTIHRILPPDSGVWVCSVNTVAGMVEKPFNISVKVLP ems_3hM_3377_000000047_0001_0001
DLEEEFQEVLEKALRAAARKDKDTAKSLVKRAEEIARKTGDEKLQRLVKAVKRSVELLLR LPLVSDATSLTIGRDFEALMNQHQDPLEVVVWKREKASKINGAYFCRTMKMRQQASFLPATLTMTVDKGDNVNISFKKVLIKEEDAVIYKNGSFIHSVPRHEVPDILEVHLPHAQPQDAGVYSARYIGGNLFTSAFTRLIV mis_sadl_ems_3hC_444_0002_000000133_0001
DERERLIEALKEIAREAYKHNDKRLIEAALRAAKEAARAENDPKFKELYKYIKELLEQVRK LPLVSDATSLTIGRDFEALMNQHQDPLEVVVWKREKASKINGAYFCRTMKMRQQASFLPATLTMTVDKGDNVNISFKKVLIKEEDAVIYKNGSFIHSVPRHEVPDILEVHLPHAQPQDAGVYSARYIGGNLFTSAFTRLIV plus6_mis_sadl_ems_3hM_1325_000000142_0001_0001
DKSQEIAEVMNYAYRLAKEAGVSEEEIRELAELVSELIERGVDAEEAEEIAREIIEEIKES LPLVSDATSLTIGRDFEALMNQHQDPLEVVVWKREKASKINGAYFCRTMKMRQQASFLPATLTMTVDKGDNVNISFKKVLIKEEDAVIYKNGSFIHSVPRHEVPDILEVHLPHAQPQDAGVYSARYIGGNLFTSAFTRLIV minus9_sap_patc_HHH_eva_0077_000000175_0001_0001
DEEKEKSARTELKKWSKQVNSASSEEESQKIILTAQQVAVEKGDVILSDLIAEFAEEFSERL AMDLILINSLPLVSDAETSLTCIASGWRPHEPITIGRDFEALMNQHQDPLEVTQDVTREWAKKVVWKREKASKINGAYFCEGRVRGEAIRIRTMKMRQQASFLPATLTMTVDKGDNVNISFKKVLIKEEDAVIYKNGSFIHSVPRHEVPDILEVHLPHAQPQDAGVYSARYIGGNLFTSAFTRLIVRRCEAQKWGPECNHLCTACMNNGVCHEDTGECICPPGFMGRTCEKACELHTFGRTCKERCSGQEGCKSYVFCLPDPYGCSCATGWKGLQCNEACHPGFYGPDCKLRCSCNNGEMCDRFQGCLCSPGWQGLQCEREGIPRMTPKIVDLPDHIEVNSGKFNPICKASGWPLPTNEEMTLVKPDGTVLHPKDFNHTDHFSVAIFTIHRILPPDSGVWVCSVNTVAGMVEKPFNISVKVLP Motif123_ems_3hM_2052_0001_0001
DEEEKTRRDLYWQVEFLAMDASSEEIKKTIEKILKTAWDRGNTEELKEIEKRVLELVRKLL AMDLILINSLPLVSDAETSLTCIASGWRPHEPITIGRDFEALMNQHQDPLEVTQDVTREWAKKVVWKREKASKINGAYFCEGRVRGEAIRIRTMKMRQQASFLPATLTMTVDKGDNVNISFKKVLIKEEDAVIYKNGSFIHSVPRHEVPDILEVHLPHAQPQDAGVYSARYIGGNLFTSAFTRLIVRRCEAQKWGPECNHLCTACMNNGVCHEDTGECICPPGFMGRTCEKACELHTFGRTCKERCSGQEGCKSYVFCLPDPYGCSCATGWKGLQCNEACHPGFYGPDCKLRCSCNNGEMCDRFQGCLCSPGWQGLQCEREGIPRMTPKIVDLPDHIEVNSGKFNPICKASGWPLPTNEEMTLVKPDGTVLHPKDFNHTDHFSVAIFTIHRILPPDSGVWVCSVNTVAGMVEKPFNISVKVLP Motif065_ems_3hM_1357_0001_0001_0001
SVEELAEEALRIAEEAGDPHAAELVKRILELYKNGIVSDEEAEQAIRAIIQALT LPLVSDATSLTIGRDFEALMNQHQDPLEVVVWKREKASKINGAYFCRTMKMRQQASFLPATLTMTVDKGDNVNISFKKVLIKEEDAVIYKNGSFIHSVPRHEVPDILEVHLPHAQPQDAGVYSARYIGGNLFTSAFTRLIV minus6_norm_patc_ems_p1-15H-GBL-16H-GABBL-15H_0007_0001_0001_0002_000000131_0001_0001
SQRVIEWIARLLEKEGNEEAAEEVEKLLEEAQEGTVPEREAAELASEIAAKAS LPLVSDATSLTIGRDFEALMNQHQDPLEVVVWKREKASKINGAYFCRTMKMRQQASFLPATLTMTVDKGDNVNISFKKVLIKEEDAVIYKNGSFIHSVPRHEVPDILEVHLPHAQPQDAGVYSARYIGGNLFTSAFTRLIV minus9_sap_mis_patc_c73b3b9584b3ba1931277af221d29fc1_0001_000000245_0001_36_50_H_._ems_p1-14H-GBL-16H-GABBL-15H_0520_0001_0001_0001_0001_0001_0001
SAERVKEALKEAVKDNPEIAVALVRLDARLAEQAGDPEAAEELLELVLELLGDPRVEELLEEIRK LPLVSDATSLTIGRDFEALMNQHQDPLEVVVWKREKASKINGAYFCRTMKMRQQASFLPATLTMTVDKGDNVNISFKKVLIKEEDAVIYKNGSFIHSVPRHEVPDILEVHLPHAQPQDAGVYSARYIGGNLFTSAFTRLIV minus6_mis_patc_a244b07cee7d457efd0fc9a3a491d5f0_0001_000000127_0001_0001
SEEERRILKLIARDPRKIEELIKELSELLGLPPERVVARLMQLASELGDPEVLFLLSRLYIRLTE LPLVSDATSLTIGRDFEALMNQHQDPLEVVVWKREKASKINGAYFCRTMKMRQQASFLPATLTMTVDKGDNVNISFKKVLIKEEDAVIYKNGSFIHSVPRHEVPDILEVHLPHAQPQDAGVYSARYIGGNLFTSAFTRLIV zero_sap_norm_patc_8e6e817217d127ac7b77296c02da12f8_0001_000000119_0001_16_30_H_._185ca3f9066d5d8d85b3972943cf3c98_0001_0001_0001_0001
SWSEILKKLLRRLGNPRLAESVERLDKALKAGRIPPKFVEEDLRLIILAIGLPEEVLRRLRRLVR LPLVSDATSLTIGRDFEALMNQHQDPLEVVVWKREKASKINGAYFCRTMKMRQQASFLPATLTMTVDKGDNVNISFKKVLIKEEDAVIYKNGSFIHSVPRHEVPDILEVHLPHAQPQDAGVYSARYIGGNLFTSAFTRLIV plus6_norm_norm_sadl_12a7ffe86416d83887ddd0891a48ef14_0001_000000097_0001_16_30_H_._5290973e26230e24d2b01d437da8b8c2_0001_0001_0001_0001
SLEELFEELKELASPEVRSNLEIVLKLLQEGDPREAHLVVSQAKMTAESLGNPELAKKIEEVFRH AMDLILINSLPLVSDAETSLTCIASGWRPHEPITIGRDFEALMNQHQDPLEVTQDVTREWAKKVVWKREKASKINGAYFCEGRVRGEAIRIRTMKMRQQASFLPATLTMTVDKGDNVNISFKKVLIKEEDAVIYKNGSFIHSVPRHEVPDILEVHLPHAQPQDAGVYSARYIGGNLFTSAFTRLIVRRCEAQKWGPECNHLCTACMNNGVCHEDTGECICPPGFMGRTCEKACELHTFGRTCKERCSGQEGCKSYVFCLPDPYGCSCATGWKGLQCNEACHPGFYGPDCKLRCSCNNGEMCDRFQGCLCSPGWQGLQCEREGIPRMTPKIVDLPDHIEVNSGKFNPICKASGWPLPTNEEMTLVKPDGTVLHPKDFNHTDHFSVAIFTIHRILPPDSGVWVCSVNTVAGMVEKPFNISVKVLP Motif330_bcov_4helix_04378_0001_0001
DQHEIMERFLKAYHRAMEHNDWRILHTVATKLQKLAKKLNDEKALRTVTFQLKDFREARR AMDLILINSLPLVSDAETSLTCIASGWRPHEPITIGRDFEALMNQHQDPLEVTQDVTREWAKKVVWKREKASKINGAYFCEGRVRGEAIRIRTMKMRQQASFLPATLTMTVDKGDNVNISFKKVLIKEEDAVIYKNGSFIHSVPRHEVPDILEVHLPHAQPQDAGVYSARYIGGNLFTSAFTRLIVRRCEAQKWGPECNHLCTACMNNGVCHEDTGECICPPGFMGRTCEKACELHTFGRTCKERCSGQEGCKSYVFCLPDPYGCSCATGWKGLQCNEACHPGFYGPDCKLRCSCNNGEMCDRFQGCLCSPGWQGLQCEREGIPRMTPKIVDLPDHIEVNSGKFNPICKASGWPLPTNEEMTLVKPDGTVLHPKDFNHTDHFSVAIFTIHRILPPDSGVWVCSVNTVAGMVEKPFNISVKVLP PLUS5_Motif148_ems_3hM_2979_0001_0001_0001
DRELVERLMELINNPEASRLLQEVIMLLFKGDPRFREVLKRIKELAKKLGLLTPEIEELLERLLK AMDLILINSLPLVSDAETSLTCIASGWRPHEPITIGRDFEALMNQHQDPLEVTQDVTREWAKKVVWKREKASKINGAYFCEGRVRGEAIRIRTMKMRQQASFLPATLTMTVDKGDNVNISFKKVLIKEEDAVIYKNGSFIHSVPRHEVPDILEVHLPHAQPQDAGVYSARYIGGNLFTSAFTRLIVRRCEAQKWGPECNHLCTACMNNGVCHEDTGECICPPGFMGRTCEKACELHTFGRTCKERCSGQEGCKSYVFCLPDPYGCSCATGWKGLQCNEACHPGFYGPDCKLRCSCNNGEMCDRFQGCLCSPGWQGLQCEREGIPRMTPKIVDLPDHIEVNSGKFNPICKASGWPLPTNEEMTLVKPDGTVLHPKDFNHTDHFSVAIFTIHRILPPDSGVWVCSVNTVAGMVEKPFNISVKVLP Motif701_bcov_4helix_14649_0001_0001
GPEELKKLLRRLGKLSPEEIRLVVILFKLLEKELGDPKEAAKVLLKLLEIVGNPAREAVRLLLRK LPLVSDATSLTIGRDFEALMNQHQDPLEVVVWKREKASKINGAYFCRTMKMRQQASFLPATLTMTVDKGDNVNISFKKVLIKEEDAVIYKNGSFIHSVPRHEVPDILEVHLPHAQPQDAGVYSARYIGGNLFTSAFTRLIV plus6_norm_sadl_8c3bcfb652c4f7783ac1032f5201e2b1_0001_000000161_0001_0001
SLILAIRVLAESLGVPPKLVKRLEKFLRELLRRGNEEEVEKILRRAIKLWQKDPEKARKFLEKLG LPLVSDATSLTIGRDFEALMNQHQDPLEVVVWKREKASKINGAYFCRTMKMRQQASFLPATLTMTVDKGDNVNISFKKVLIKEEDAVIYKNGSFIHSVPRHEVPDILEVHLPHAQPQDAGVYSARYIGGNLFTSAFTRLIV plus6_norm_mis_sadl_5473c73378f943375813cc6914cdbd9c_0001_000000134_0001_16_31_H_._3330a9b5588c1a30316487075c3367dd_0001_0001_0001_0001
DWREQLERLIRRGDVRKALSVAAQLAAQLKDPRLIELVMKAARLLAEGDPKKAREVLKEFLKRVR LPLVSDATSLTIGRDFEALMNQHQDPLEVVVWKREKASKINGAYFCRTMKMRQQASFLPATLTMTVDKGDNVNISFKKVLIKEEDAVIYKNGSFIHSVPRHEVPDILEVHLPHAQPQDAGVYSARYIGGNLFTSAFTRLIV plus6_sap_sadl_e606e74b4d5b33dbeb5fbe59cc396c6d_0001_1_000000087_0001_0001
TEEDVERLLKEVLGVPPEEVRKLVEKVAKKANVPPRAALLFLLTRVAAEFNDPELEKAAEALIRK LPLVSDATSLTIGRDFEALMNQHQDPLEVVVWKREKASKINGAYFCRTMKMRQQASFLPATLTMTVDKGDNVNISFKKVLIKEEDAVIYKNGSFIHSVPRHEVPDILEVHLPHAQPQDAGVYSARYIGGNLFTSAFTRLIV minus3_sap_patc_6c82e7d02486d6d4eb492300cd17508b_0001_000000029_0001_0001
DEELYEILQEILFLLPDPDLERVVAKLVLRVHEGDPEAEELLRRILKLLREGNPEEAEKLIRKIK AMDLILINSLPLVSDAETSLTCIASGWRPHEPITIGRDFEALMNQHQDPLEVTQDVTREWAKKVVWKREKASKINGAYFCEGRVRGEAIRIRTMKMRQQASFLPATLTMTVDKGDNVNISFKKVLIKEEDAVIYKNGSFIHSVPRHEVPDILEVHLPHAQPQDAGVYSARYIGGNLFTSAFTRLIVRRCEAQKWGPECNHLCTACMNNGVCHEDTGECICPPGFMGRTCEKACELHTFGRTCKERCSGQEGCKSYVFCLPDPYGCSCATGWKGLQCNEACHPGFYGPDCKLRCSCNNGEMCDRFQGCLCSPGWQGLQCEREGIPRMTPKIVDLPDHIEVNSGKFNPICKASGWPLPTNEEMTLVKPDGTVLHPKDFNHTDHFSVAIFTIHRILPPDSGVWVCSVNTVAGMVEKPFNISVKVLP MINUS5_Motif001_bcov_4helix_08537_0001_0001_0001_0002
TEEDKKRVRELLQLIDTAIYRRNKELADRLIKEAHRLARKINDELAKNMVRLLKKSVELVFG AMDLILINSLPLVSDAETSLTCIASGWRPHEPITIGRDFEALMNQHQDPLEVTQDVTREWAKKVVWKREKASKINGAYFCEGRVRGEAIRIRTMKMRQQASFLPATLTMTVDKGDNVNISFKKVLIKEEDAVIYKNGSFIHSVPRHEVPDILEVHLPHAQPQDAGVYSARYIGGNLFTSAFTRLIVRRCEAQKWGPECNHLCTACMNNGVCHEDTGECICPPGFMGRTCEKACELHTFGRTCKERCSGQEGCKSYVFCLPDPYGCSCATGWKGLQCNEACHPGFYGPDCKLRCSCNNGEMCDRFQGCLCSPGWQGLQCEREGIPRMTPKIVDLPDHIEVNSGKFNPICKASGWPLPTNEEMTLVKPDGTVLHPKDFNHTDHFSVAIFTIHRILPPDSGVWVCSVNTVAGMVEKPFNISVKVLP PLUS5_Motif135_ems_3hM_1157_0001_0001_0002
NEEEKKKAKKLLDEAKKLADQISNDNARHQAQRLVEFARKVDDPLLADFVYRTVKQLYERVQS AMDLILINSLPLVSDAETSLTCIASGWRPHEPITIGRDFEALMNQHQDPLEVTQDVTREWAKKVVWKREKASKINGAYFCEGRVRGEAIRIRTMKMRQQASFLPATLTMTVDKGDNVNISFKKVLIKEEDAVIYKNGSFIHSVPRHEVPDILEVHLPHAQPQDAGVYSARYIGGNLFTSAFTRLIVRRCEAQKWGPECNHLCTACMNNGVCHEDTGECICPPGFMGRTCEKACELHTFGRTCKERCSGQEGCKSYVFCLPDPYGCSCATGWKGLQCNEACHPGFYGPDCKLRCSCNNGEMCDRFQGCLCSPGWQGLQCEREGIPRMTPKIVDLPDHIEVNSGKFNPICKASGWPLPTNEEMTLVKPDGTVLHPKDFNHTDHFSVAIFTIHRILPPDSGVWVCSVNTVAGMVEKPFNISVKVLP Motif228_ems_3hC_617_0001_0001
DPSVEAYERVFRELLELLEEIDNPEEKKKAQEEAEKVLQEAGVDPRMARAAVRQVERSAEWRQ LPLVSDATSLTIGRDFEALMNQHQDPLEVVVWKREKASKINGAYFCRTMKMRQQASFLPATLTMTVDKGDNVNISFKKVLIKEEDAVIYKNGSFIHSVPRHEVPDILEVHLPHAQPQDAGVYSARYIGGNLFTSAFTRLIV minus6_mis_sadl_ems_3hC_144_000000210_0001_0001
IEEVEELKFDADALVRLAKENQTPDTSRAAKFVADQISKAVEDPDESKKLKDRIEDLLKKAV AMDLILINSLPLVSDAETSLTCIASGWRPHEPITIGRDFEALMNQHQDPLEVTQDVTREWAKKVVWKREKASKINGAYFCEGRVRGEAIRIRTMKMRQQASFLPATLTMTVDKGDNVNISFKKVLIKEEDAVIYKNGSFIHSVPRHEVPDILEVHLPHAQPQDAGVYSARYIGGNLFTSAFTRLIVRRCEAQKWGPECNHLCTACMNNGVCHEDTGECICPPGFMGRTCEKACELHTFGRTCKERCSGQEGCKSYVFCLPDPYGCSCATGWKGLQCNEACHPGFYGPDCKLRCSCNNGEMCDRFQGCLCSPGWQGLQCEREGIPRMTPKIVDLPDHIEVNSGKFNPICKASGWPLPTNEEMTLVKPDGTVLHPKDFNHTDHFSVAIFTIHRILPPDSGVWVCSVNTVAGMVEKPFNISVKVLP Motif830_ems_3hM_3424_0001_0001
DELLEEAKKLAKELGDRMLLMELEVVERVLREGDPQLAILQLRQILMQFGDPLVKRLIEELERKR AMDLILINSLPLVSDAETSLTCIASGWRPHEPITIGRDFEALMNQHQDPLEVTQDVTREWAKKVVWKREKASKINGAYFCEGRVRGEAIRIRTMKMRQQASFLPATLTMTVDKGDNVNISFKKVLIKEEDAVIYKNGSFIHSVPRHEVPDILEVHLPHAQPQDAGVYSARYIGGNLFTSAFTRLIVRRCEAQKWGPECNHLCTACMNNGVCHEDTGECICPPGFMGRTCEKACELHTFGRTCKERCSGQEGCKSYVFCLPDPYGCSCATGWKGLQCNEACHPGFYGPDCKLRCSCNNGEMCDRFQGCLCSPGWQGLQCEREGIPRMTPKIVDLPDHIEVNSGKFNPICKASGWPLPTNEEMTLVKPDGTVLHPKDFNHTDHFSVAIFTIHRILPPDSGVWVCSVNTVAGMVEKPFNISVKVLP Motif511_bcov_4helix_01086_0001_0001
DEVEELLELAKKLITDPALRWVVRELEKMLRAGKLPPEEVLKLLLDVAEVLGDPDLTKLLEELIK LPLVSDATSLTIGRDFEALMNQHQDPLEVVVWKREKASKINGAYFCRTMKMRQQASFLPATLTMTVDKGDNVNISFKKVLIKEEDAVIYKNGSFIHSVPRHEVPDILEVHLPHAQPQDAGVYSARYIGGNLFTSAFTRLIV mis_patc_0d47d6684edca7a470a0f5c9b438310f_0001_1_000000133_0001
SKEEVRENIRKDLPPEARKVLELVLELAKRDPEKAKKLLERLIKKLGLPPRVKQAIRVALIALLH LPLVSDATSLTIGRDFEALMNQHQDPLEVVVWKREKASKINGAYFCRTMKMRQQASFLPATLTMTVDKGDNVNISFKKVLIKEEDAVIYKNGSFIHSVPRHEVPDILEVHLPHAQPQDAGVYSARYIGGNLFTSAFTRLIV plus6_sap_mis_patc_4107fb778ff7ee9f35b39846f7d1c790_0001_000000221_0001_36_49_H_._1a8fd5ba898c9ca3d7fd6705179951cf_0001_1_0001_0001_0001
DEEWRKEAMEVVNALVRAWLKVQDKETREELRELMQLLLEAMHKRDDETLKELIEKAEKVVKEY LPLVSDATSLTIGRDFEALMNQHQDPLEVVVWKREKASKINGAYFCRTMKMRQQASFLPATLTMTVDKGDNVNISFKKVLIKEEDAVIYKNGSFIHSVPRHEVPDILEVHLPHAQPQDAGVYSARYIGGNLFTSAFTRLIV minus6_sap_patc_ems_3hM_1358_000000181_0001_0001
DEEEEVEELIKQVPDPEVRRLLEELLRKVRELKDPRRLRNLWFLAEVAKRDPEAVRQSAKDLLEA LPLVSDATSLTIGRDFEALMNQHQDPLEVVVWKREKASKINGAYFCRTMKMRQQASFLPATLTMTVDKGDNVNISFKKVLIKEEDAVIYKNGSFIHSVPRHEVPDILEVHLPHAQPQDAGVYSARYIGGNLFTSAFTRLIV minus6_sap_mis_sadl_91f4e0b9ef636147e55e10354d5068a9_0001_000000027_0001_33_48_H_._c5969424a65beba8b88b47b4c7b61f6d_0001_0001_0001_0001_0001
NVMQLLLEAYHVAAELGDEEAAHKLAELQRKLARGETSKERAKRRAEKILKRLRS LPLVSDATSLTIGRDFEALMNQHQDPLEVVVWKREKASKINGAYFCRTMKMRQQASFLPATLTMTVDKGDNVNISFKKVLIKEEDAVIYKNGSFIHSVPRHEVPDILEVHLPHAQPQDAGVYSARYIGGNLFTSAFTRLIV plus6_mis_patc_ems_p1-15H-GBL-16H-GABBL-16H_0184_0001_0001_0001_000000116_0001_0001
SKEEVKLALKVVKEAIPDPHRRRIVEATIRNELKEDPRIALSYAEREIERLDPRLLEKLKKLRRK LPLVSDATSLTIGRDFEALMNQHQDPLEVVVWKREKASKINGAYFCRTMKMRQQASFLPATLTMTVDKGDNVNISFKKVLIKEEDAVIYKNGSFIHSVPRHEVPDILEVHLPHAQPQDAGVYSARYIGGNLFTSAFTRLIV plus6_mis_patc_750343e932bb7c174e56571241779f79_0001_000000200_0001_0001
SEETITRLYKDAKKKAEDKKNEDLKMIVRQAKIALDTAKNVDDEHRKRMAEKTAEMMLKRV AMDLILINSLPLVSDAETSLTCIASGWRPHEPITIGRDFEALMNQHQDPLEVTQDVTREWAKKVVWKREKASKINGAYFCEGRVRGEAIRIRTMKMRQQASFLPATLTMTVDKGDNVNISFKKVLIKEEDAVIYKNGSFIHSVPRHEVPDILEVHLPHAQPQDAGVYSARYIGGNLFTSAFTRLIVRRCEAQKWGPECNHLCTACMNNGVCHEDTGECICPPGFMGRTCEKACELHTFGRTCKERCSGQEGCKSYVFCLPDPYGCSCATGWKGLQCNEACHPGFYGPDCKLRCSCNNGEMCDRFQGCLCSPGWQGLQCEREGIPRMTPKIVDLPDHIEVNSGKFNPICKASGWPLPTNEEMTLVKPDGTVLHPKDFNHTDHFSVAIFTIHRILPPDSGVWVCSVNTVAGMVEKPFNISVKVLP Motif194_ems_3hM_2628_0001_0001_0001
DKERQITKLVYIVAELSEKVSDEEALQRAARVLFEAMQAQAKGDEETVEELLREAVEILQEALS LPLVSDATSLTIGRDFEALMNQHQDPLEVVVWKREKASKINGAYFCRTMKMRQQASFLPATLTMTVDKGDNVNISFKKVLIKEEDAVIYKNGSFIHSVPRHEVPDILEVHLPHAQPQDAGVYSARYIGGNLFTSAFTRLIV minus6_sap_norm_sadl_641854b481b3b4544814e912e0049fbe_0001_1_000000145_0001_36_49_H_._ems_3hC_707_0001_0001_0001_0001
NFEEIIEEFVEEGDPRYVRALLELLLAVVRFLGNPQAEELLERALEILEKLPDPRFREIVERIEK LPLVSDATSLTIGRDFEALMNQHQDPLEVVVWKREKASKINGAYFCRTMKMRQQASFLPATLTMTVDKGDNVNISFKKVLIKEEDAVIYKNGSFIHSVPRHEVPDILEVHLPHAQPQDAGVYSARYIGGNLFTSAFTRLIV minus9_norm_patc_17dc8709409f76207bfb39cffa64a9f3_0001_1_000000114_0001_0001
DDRERNLKFLKEVAREAYKHNDQKLIHAALVAAEEAARAQNDPKFKELYKYIKKLLEQVRK LPLVSDATSLTIGRDFEALMNQHQDPLEVVVWKREKASKINGAYFCRTMKMRQQASFLPATLTMTVDKGDNVNISFKKVLIKEEDAVIYKNGSFIHSVPRHEVPDILEVHLPHAQPQDAGVYSARYIGGNLFTSAFTRLIV plus3_mis_sadl_ems_3hM_1325_000000049_0001_0001
SRLREILMLLARLGNQEIVRALTHLHARVVQGEIPPEEALKLVLELAEELGDPEVERVIREVLEK LPLVSDATSLTIGRDFEALMNQHQDPLEVVVWKREKASKINGAYFCRTMKMRQQASFLPATLTMTVDKGDNVNISFKKVLIKEEDAVIYKNGSFIHSVPRHEVPDILEVHLPHAQPQDAGVYSARYIGGNLFTSAFTRLIV minus6_mis_sadl_bf00e57ebfc9273397624095c19d4471_0001_1_000000101_0001_0001
DDTKMLVTTAEKLVKLAKKVPDPDIQRLAEELEKLLKEATKKNDDKTIFEIMLHAMFVVMRG AMDLILINSLPLVSDAETSLTCIASGWRPHEPITIGRDFEALMNQHQDPLEVTQDVTREWAKKVVWKREKASKINGAYFCEGRVRGEAIRIRTMKMRQQASFLPATLTMTVDKGDNVNISFKKVLIKEEDAVIYKNGSFIHSVPRHEVPDILEVHLPHAQPQDAGVYSARYIGGNLFTSAFTRLIVRRCEAQKWGPECNHLCTACMNNGVCHEDTGECICPPGFMGRTCEKACELHTFGRTCKERCSGQEGCKSYVFCLPDPYGCSCATGWKGLQCNEACHPGFYGPDCKLRCSCNNGEMCDRFQGCLCSPGWQGLQCEREGIPRMTPKIVDLPDHIEVNSGKFNPICKASGWPLPTNEEMTLVKPDGTVLHPKDFNHTDHFSVAIFTIHRILPPDSGVWVCSVNTVAGMVEKPFNISVKVLP Motif217_ems_3hM_1251_0001_0003_0001
PDETKKITEEAKKKLKEALDRDDLDLLRTIQLQLLKLAMDLNNEELLQIISRIIHEVMRRRLS AMDLILINSLPLVSDAETSLTCIASGWRPHEPITIGRDFEALMNQHQDPLEVTQDVTREWAKKVVWKREKASKINGAYFCEGRVRGEAIRIRTMKMRQQASFLPATLTMTVDKGDNVNISFKKVLIKEEDAVIYKNGSFIHSVPRHEVPDILEVHLPHAQPQDAGVYSARYIGGNLFTSAFTRLIVRRCEAQKWGPECNHLCTACMNNGVCHEDTGECICPPGFMGRTCEKACELHTFGRTCKERCSGQEGCKSYVFCLPDPYGCSCATGWKGLQCNEACHPGFYGPDCKLRCSCNNGEMCDRFQGCLCSPGWQGLQCEREGIPRMTPKIVDLPDHIEVNSGKFNPICKASGWPLPTNEEMTLVKPDGTVLHPKDFNHTDHFSVAIFTIHRILPPDSGVWVCSVNTVAGMVEKPFNISVKVLP ems_3hM_1800_000000040_0001_0001
SREEELETAARNAAELIVRIDDPELRERAKEVVKNYARELGLDEEYAEELVEELEEEARKKFE LPLVSDATSLTIGRDFEALMNQHQDPLEVVVWKREKASKINGAYFCRTMKMRQQASFLPATLTMTVDKGDNVNISFKKVLIKEEDAVIYKNGSFIHSVPRHEVPDILEVHLPHAQPQDAGVYSARYIGGNLFTSAFTRLIV minus6_mis_patc_ems_3hM_1175_000000134_0001_0001
TLEEEAERLVKKAEELARRVNNSDLLLQVLQLKQQLETAKKRNDKLSLRMLVWILRIVLKRAK AMDLILINSLPLVSDAETSLTCIASGWRPHEPITIGRDFEALMNQHQDPLEVTQDVTREWAKKVVWKREKASKINGAYFCEGRVRGEAIRIRTMKMRQQASFLPATLTMTVDKGDNVNISFKKVLIKEEDAVIYKNGSFIHSVPRHEVPDILEVHLPHAQPQDAGVYSARYIGGNLFTSAFTRLIVRRCEAQKWGPECNHLCTACMNNGVCHEDTGECICPPGFMGRTCEKACELHTFGRTCKERCSGQEGCKSYVFCLPDPYGCSCATGWKGLQCNEACHPGFYGPDCKLRCSCNNGEMCDRFQGCLCSPGWQGLQCEREGIPRMTPKIVDLPDHIEVNSGKFNPICKASGWPLPTNEEMTLVKPDGTVLHPKDFNHTDHFSVAIFTIHRILPPDSGVWVCSVNTVAGMVEKPFNISVKVLP PLUS5_Motif071_ems_3hM_3097_0001_0001_0002
DRKDVTLADTLAFEVVEKASTEEEVKKLAKELNEELKKRNVDPEAIKFLNFTVDFALKRK AMDLILINSLPLVSDAETSLTCIASGWRPHEPITIGRDFEALMNQHQDPLEVTQDVTREWAKKVVWKREKASKINGAYFCEGRVRGEAIRIRTMKMRQQASFLPATLTMTVDKGDNVNISFKKVLIKEEDAVIYKNGSFIHSVPRHEVPDILEVHLPHAQPQDAGVYSARYIGGNLFTSAFTRLIVRRCEAQKWGPECNHLCTACMNNGVCHEDTGECICPPGFMGRTCEKACELHTFGRTCKERCSGQEGCKSYVFCLPDPYGCSCATGWKGLQCNEACHPGFYGPDCKLRCSCNNGEMCDRFQGCLCSPGWQGLQCEREGIPRMTPKIVDLPDHIEVNSGKFNPICKASGWPLPTNEEMTLVKPDGTVLHPKDFNHTDHFSVAIFTIHRILPPDSGVWVCSVNTVAGMVEKPFNISVKVLP Motif147_ems_3hC_1694_0001_0001
DERERNVKWLEEVAEEAYKHNDEHLIEAALRAAEEAARAENDPKFEELYKYIKELLEEVRK LPLVSDATSLTIGRDFEALMNQHQDPLEVVVWKREKASKINGAYFCRTMKMRQQASFLPATLTMTVDKGDNVNISFKKVLIKEEDAVIYKNGSFIHSVPRHEVPDILEVHLPHAQPQDAGVYSARYIGGNLFTSAFTRLIV minus6_sap_sadl_ems_3hM_1325_000000167_0001_0001
SKEEILKRVEELLKELPPEEVYYILIHLYRRTGDPVLQKLIRLILHLAYQLGDPEKAIKIALKLN LPLVSDATSLTIGRDFEALMNQHQDPLEVVVWKREKASKINGAYFCRTMKMRQQASFLPATLTMTVDKGDNVNISFKKVLIKEEDAVIYKNGSFIHSVPRHEVPDILEVHLPHAQPQDAGVYSARYIGGNLFTSAFTRLIV norm_norm_sadl_864d3af03e9d8c11fc124b2f0a0982f6_0001_1_000000159_0001_18_32_H_._1c39d54a1888e3b8e314d0ccbf7018c2_0001_0001_0001_0001
SEFFEILANLIFIATEAVLKNDKDTVDTVKEIIKKLLKEAQDPHQRRLVKLALKSVKEAEKS AMDLILINSLPLVSDAETSLTCIASGWRPHEPITIGRDFEALMNQHQDPLEVTQDVTREWAKKVVWKREKASKINGAYFCEGRVRGEAIRIRTMKMRQQASFLPATLTMTVDKGDNVNISFKKVLIKEEDAVIYKNGSFIHSVPRHEVPDILEVHLPHAQPQDAGVYSARYIGGNLFTSAFTRLIVRRCEAQKWGPECNHLCTACMNNGVCHEDTGECICPPGFMGRTCEKACELHTFGRTCKERCSGQEGCKSYVFCLPDPYGCSCATGWKGLQCNEACHPGFYGPDCKLRCSCNNGEMCDRFQGCLCSPGWQGLQCEREGIPRMTPKIVDLPDHIEVNSGKFNPICKASGWPLPTNEEMTLVKPDGTVLHPKDFNHTDHFSVAIFTIHRILPPDSGVWVCSVNTVAGMVEKPFNISVKVLP Motif002_ems_3hM_3299_0001_0001_0001
SREEIREIITRLLHIASRRNDEELMDIVTRWAFEVFELLDNGDEESAEKVAREAERIVREK AMDLILINSLPLVSDAETSLTCIASGWRPHEPITIGRDFEALMNQHQDPLEVTQDVTREWAKKVVWKREKASKINGAYFCEGRVRGEAIRIRTMKMRQQASFLPATLTMTVDKGDNVNISFKKVLIKEEDAVIYKNGSFIHSVPRHEVPDILEVHLPHAQPQDAGVYSARYIGGNLFTSAFTRLIVRRCEAQKWGPECNHLCTACMNNGVCHEDTGECICPPGFMGRTCEKACELHTFGRTCKERCSGQEGCKSYVFCLPDPYGCSCATGWKGLQCNEACHPGFYGPDCKLRCSCNNGEMCDRFQGCLCSPGWQGLQCEREGIPRMTPKIVDLPDHIEVNSGKFNPICKASGWPLPTNEEMTLVKPDGTVLHPKDFNHTDHFSVAIFTIHRILPPDSGVWVCSVNTVAGMVEKPFNISVKVLP MINUS5_Motif008_ems_3hM_3525_0001_0001_0002
DRRRELVDLAQRLMLGAEELNNEEALRLAEEALEILIHGFLRNDDELFKHVEEILEDVERKLK AMDLILINSLPLVSDAETSLTCIASGWRPHEPITIGRDFEALMNQHQDPLEVTQDVTREWAKKVVWKREKASKINGAYFCEGRVRGEAIRIRTMKMRQQASFLPATLTMTVDKGDNVNISFKKVLIKEEDAVIYKNGSFIHSVPRHEVPDILEVHLPHAQPQDAGVYSARYIGGNLFTSAFTRLIVRRCEAQKWGPECNHLCTACMNNGVCHEDTGECICPPGFMGRTCEKACELHTFGRTCKERCSGQEGCKSYVFCLPDPYGCSCATGWKGLQCNEACHPGFYGPDCKLRCSCNNGEMCDRFQGCLCSPGWQGLQCEREGIPRMTPKIVDLPDHIEVNSGKFNPICKASGWPLPTNEEMTLVKPDGTVLHPKDFNHTDHFSVAIFTIHRILPPDSGVWVCSVNTVAGMVEKPFNISVKVLP MINUS5_Motif575_ems_3hC_142_0002_0001_0001_0001
DDSIVEEVLRLVAEASQEGDEKKVEELLKLLEELAKREDDSEAKLLAHYIRLFLERLR AMDLILINSLPLVSDAETSLTCIASGWRPHEPITIGRDFEALMNQHQDPLEVTQDVTREWAKKVVWKREKASKINGAYFCEGRVRGEAIRIRTMKMRQQASFLPATLTMTVDKGDNVNISFKKVLIKEEDAVIYKNGSFIHSVPRHEVPDILEVHLPHAQPQDAGVYSARYIGGNLFTSAFTRLIVRRCEAQKWGPECNHLCTACMNNGVCHEDTGECICPPGFMGRTCEKACELHTFGRTCKERCSGQEGCKSYVFCLPDPYGCSCATGWKGLQCNEACHPGFYGPDCKLRCSCNNGEMCDRFQGCLCSPGWQGLQCEREGIPRMTPKIVDLPDHIEVNSGKFNPICKASGWPLPTNEEMTLVKPDGTVLHPKDFNHTDHFSVAIFTIHRILPPDSGVWVCSVNTVAGMVEKPFNISVKVLP MINUS5_Motif794_ems_3hM_3434_0001_0001_0002
DTTEILFELQRIQSIAQRVNNEELYEVAHKAIQLLLEVSKDPRKREELKKLLKRARELSKRS AMDLILINSLPLVSDAETSLTCIASGWRPHEPITIGRDFEALMNQHQDPLEVTQDVTREWAKKVVWKREKASKINGAYFCEGRVRGEAIRIRTMKMRQQASFLPATLTMTVDKGDNVNISFKKVLIKEEDAVIYKNGSFIHSVPRHEVPDILEVHLPHAQPQDAGVYSARYIGGNLFTSAFTRLIVRRCEAQKWGPECNHLCTACMNNGVCHEDTGECICPPGFMGRTCEKACELHTFGRTCKERCSGQEGCKSYVFCLPDPYGCSCATGWKGLQCNEACHPGFYGPDCKLRCSCNNGEMCDRFQGCLCSPGWQGLQCEREGIPRMTPKIVDLPDHIEVNSGKFNPICKASGWPLPTNEEMTLVKPDGTVLHPKDFNHTDHFSVAIFTIHRILPPDSGVWVCSVNTVAGMVEKPFNISVKVLP Motif373_ems_3hM_3029_0001_0001
SEVEELARKVKEIAKEKGDEAVEQSAEAALRAWEQGEVSEEEAKRYLEQLERHAK LPLVSDATSLTIGRDFEALMNQHQDPLEVVVWKREKASKINGAYFCRTMKMRQQASFLPATLTMTVDKGDNVNISFKKVLIKEEDAVIYKNGSFIHSVPRHEVPDILEVHLPHAQPQDAGVYSARYIGGNLFTSAFTRLIV minus6_sap_norm_patc_ems_p1-15H-GBL-16H-GABBL-16H_0414_0001_0001_0002_000000015_0001_1_16_H_._ems_p1-16H-GBL-16H-GABBL-15H_0194_0001_0001_0002_0001_0001_0001
SVAEALWKLTELGDRELLFLLAAVYILVEEKGDPRLRELLERAAELLLRGNPEEAKKLLEEAERR LPLVSDATSLTIGRDFEALMNQHQDPLEVVVWKREKASKINGAYFCRTMKMRQQASFLPATLTMTVDKGDNVNISFKKVLIKEEDAVIYKNGSFIHSVPRHEVPDILEVHLPHAQPQDAGVYSARYIGGNLFTSAFTRLIV minus3_norm_norm_patc_8e6e817217d127ac7b77296c02da12f8_0001_000000119_0001_16_30_H_._dbeaafda240321a0cf7c622ad65a8c3f_0001_0001_0001_0001
SRTLIARVLLELLKKDPNIVKLQLRQALMTAEMLGDPELTRLLRELLELLKRDPEKVEKLLRELE AMDLILINSLPLVSDAETSLTCIASGWRPHEPITIGRDFEALMNQHQDPLEVTQDVTREWAKKVVWKREKASKINGAYFCEGRVRGEAIRIRTMKMRQQASFLPATLTMTVDKGDNVNISFKKVLIKEEDAVIYKNGSFIHSVPRHEVPDILEVHLPHAQPQDAGVYSARYIGGNLFTSAFTRLIVRRCEAQKWGPECNHLCTACMNNGVCHEDTGECICPPGFMGRTCEKACELHTFGRTCKERCSGQEGCKSYVFCLPDPYGCSCATGWKGLQCNEACHPGFYGPDCKLRCSCNNGEMCDRFQGCLCSPGWQGLQCEREGIPRMTPKIVDLPDHIEVNSGKFNPICKASGWPLPTNEEMTLVKPDGTVLHPKDFNHTDHFSVAIFTIHRILPPDSGVWVCSVNTVAGMVEKPFNISVKVLP Motif026_bcov_4helix_13810_0001_0001
SKELKKLLEKAKKDPRVVLELLRLVAELIERKGDPRLRELFLRAAQLLTEGNPEEAVKVLKEALK LPLVSDATSLTIGRDFEALMNQHQDPLEVVVWKREKASKINGAYFCRTMKMRQQASFLPATLTMTVDKGDNVNISFKKVLIKEEDAVIYKNGSFIHSVPRHEVPDILEVHLPHAQPQDAGVYSARYIGGNLFTSAFTRLIV plus6_norm_sadl_ca9fcc9ace360711d783d1260e4fbff1_0001_1_000000037_0001_0001
DEEEELEKVLRKLGVDPEDIRLLKELIRELKKRDEFQARQVVLTIERAVEQNDEVAIRALIEQAR AMDLILINSLPLVSDAETSLTCIASGWRPHEPITIGRDFEALMNQHQDPLEVTQDVTREWAKKVVWKREKASKINGAYFCEGRVRGEAIRIRTMKMRQQASFLPATLTMTVDKGDNVNISFKKVLIKEEDAVIYKNGSFIHSVPRHEVPDILEVHLPHAQPQDAGVYSARYIGGNLFTSAFTRLIVRRCEAQKWGPECNHLCTACMNNGVCHEDTGECICPPGFMGRTCEKACELHTFGRTCKERCSGQEGCKSYVFCLPDPYGCSCATGWKGLQCNEACHPGFYGPDCKLRCSCNNGEMCDRFQGCLCSPGWQGLQCEREGIPRMTPKIVDLPDHIEVNSGKFNPICKASGWPLPTNEEMTLVKPDGTVLHPKDFNHTDHFSVAIFTIHRILPPDSGVWVCSVNTVAGMVEKPFNISVKVLP MINUS5_Motif026_bcov_4helix_04892_0001_0001_0001
PEHLERRVEKLIEELKRLAKDPRIRFVIKALEFQIRLMIKHDPRMAEQAVMMLELFKKRLKHEM AMDLILINSLPLVSDAETSLTCIASGWRPHEPITIGRDFEALMNQHQDPLEVTQDVTREWAKKVVWKREKASKINGAYFCEGRVRGEAIRIRTMKMRQQASFLPATLTMTVDKGDNVNISFKKVLIKEEDAVIYKNGSFIHSVPRHEVPDILEVHLPHAQPQDAGVYSARYIGGNLFTSAFTRLIVRRCEAQKWGPECNHLCTACMNNGVCHEDTGECICPPGFMGRTCEKACELHTFGRTCKERCSGQEGCKSYVFCLPDPYGCSCATGWKGLQCNEACHPGFYGPDCKLRCSCNNGEMCDRFQGCLCSPGWQGLQCEREGIPRMTPKIVDLPDHIEVNSGKFNPICKASGWPLPTNEEMTLVKPDGTVLHPKDFNHTDHFSVAIFTIHRILPPDSGVWVCSVNTVAGMVEKPFNISVKVLP PLUS5_Motif820_ems_3hM_1007_0001_0001_0001_0002
SLLEEAEEIAKKVNPHVAAAVVAVLHSLKRAPPEARKRALEVLLELVKELGNPEVEELVEELLRR LPLVSDATSLTIGRDFEALMNQHQDPLEVVVWKREKASKINGAYFCRTMKMRQQASFLPATLTMTVDKGDNVNISFKKVLIKEEDAVIYKNGSFIHSVPRHEVPDILEVHLPHAQPQDAGVYSARYIGGNLFTSAFTRLIV minus6_sap_norm_patc_9856392e488241e1091ccce4b8d75cc5_0001_000000090_0001_1_14_H_._108ff169d0c099337b56183e5f5e1bfe_0001_0001_0002_0001_0001
DELIFRLIRLYIRGDPVARLLHNLLNALELGDPERVRELTEKIRELIEKLNDPELRELLKLVEEH LPLVSDATSLTIGRDFEALMNQHQDPLEVVVWKREKASKINGAYFCRTMKMRQQASFLPATLTMTVDKGDNVNISFKKVLIKEEDAVIYKNGSFIHSVPRHEVPDILEVHLPHAQPQDAGVYSARYIGGNLFTSAFTRLIV norm_norm_patc_8e6e817217d127ac7b77296c02da12f8_0001_000000119_0001_16_30_H_._57a18b51b624bcd0c323fc99d792ec89_0001_0001_0001
DETLDKLWKIVKKLVEKLAKSEHERLDAKFLIRAVEIAKRHGSEEEAKRYAKMIIKHLRRV AMDLILINSLPLVSDAETSLTCIASGWRPHEPITIGRDFEALMNQHQDPLEVTQDVTREWAKKVVWKREKASKINGAYFCEGRVRGEAIRIRTMKMRQQASFLPATLTMTVDKGDNVNISFKKVLIKEEDAVIYKNGSFIHSVPRHEVPDILEVHLPHAQPQDAGVYSARYIGGNLFTSAFTRLIVRRCEAQKWGPECNHLCTACMNNGVCHEDTGECICPPGFMGRTCEKACELHTFGRTCKERCSGQEGCKSYVFCLPDPYGCSCATGWKGLQCNEACHPGFYGPDCKLRCSCNNGEMCDRFQGCLCSPGWQGLQCEREGIPRMTPKIVDLPDHIEVNSGKFNPICKASGWPLPTNEEMTLVKPDGTVLHPKDFNHTDHFSVAIFTIHRILPPDSGVWVCSVNTVAGMVEKPFNISVKVLP PLUS5_Motif228_ems_3hC_108_0002_0001_0002_0001_0002
NEELKKFLKKVRKRLKKASQNNDPEKVREIAREAMERLIELAQTDEEAQKAVKIVTEIAAELLN LPLVSDATSLTIGRDFEALMNQHQDPLEVVVWKREKASKINGAYFCRTMKMRQQASFLPATLTMTVDKGDNVNISFKKVLIKEEDAVIYKNGSFIHSVPRHEVPDILEVHLPHAQPQDAGVYSARYIGGNLFTSAFTRLIV plus6_mis_patc_ems_3hC_559_000000168_0001_0001
TDIERLIMHAMHLAQKLVKNGVDPTEAERIATSVLDEVKKKAQDPHLRLLVEQAKEFIHHVVTS AMDLILINSLPLVSDAETSLTCIASGWRPHEPITIGRDFEALMNQHQDPLEVTQDVTREWAKKVVWKREKASKINGAYFCEGRVRGEAIRIRTMKMRQQASFLPATLTMTVDKGDNVNISFKKVLIKEEDAVIYKNGSFIHSVPRHEVPDILEVHLPHAQPQDAGVYSARYIGGNLFTSAFTRLIVRRCEAQKWGPECNHLCTACMNNGVCHEDTGECICPPGFMGRTCEKACELHTFGRTCKERCSGQEGCKSYVFCLPDPYGCSCATGWKGLQCNEACHPGFYGPDCKLRCSCNNGEMCDRFQGCLCSPGWQGLQCEREGIPRMTPKIVDLPDHIEVNSGKFNPICKASGWPLPTNEEMTLVKPDGTVLHPKDFNHTDHFSVAIFTIHRILPPDSGVWVCSVNTVAGMVEKPFNISVKVLP Motif202_ems_3hM_2227_0001_0002_0001
SELLEEALELVRRGDPRVREVLERIARLADREGDPELQDAIARVQALLEHGNPEEASKLLEELLK LPLVSDATSLTIGRDFEALMNQHQDPLEVVVWKREKASKINGAYFCRTMKMRQQASFLPATLTMTVDKGDNVNISFKKVLIKEEDAVIYKNGSFIHSVPRHEVPDILEVHLPHAQPQDAGVYSARYIGGNLFTSAFTRLIV minus6_norm_norm_sadl_1af3d26173322421766602107bf007ea_0001_000000032_0001_31_48_H_._1621c7652456a004e00165c70a483707_0001_0001_0002_0001_0001
TELDELIEELKELAEEVLERVPDPRLRRLALQVLFLALSAERADDPKFKREIVERAEEILRRVL AMDLILINSLPLVSDAETSLTCIASGWRPHEPITIGRDFEALMNQHQDPLEVTQDVTREWAKKVVWKREKASKINGAYFCEGRVRGEAIRIRTMKMRQQASFLPATLTMTVDKGDNVNISFKKVLIKEEDAVIYKNGSFIHSVPRHEVPDILEVHLPHAQPQDAGVYSARYIGGNLFTSAFTRLIVRRCEAQKWGPECNHLCTACMNNGVCHEDTGECICPPGFMGRTCEKACELHTFGRTCKERCSGQEGCKSYVFCLPDPYGCSCATGWKGLQCNEACHPGFYGPDCKLRCSCNNGEMCDRFQGCLCSPGWQGLQCEREGIPRMTPKIVDLPDHIEVNSGKFNPICKASGWPLPTNEEMTLVKPDGTVLHPKDFNHTDHFSVAIFTIHRILPPDSGVWVCSVNTVAGMVEKPFNISVKVLP MINUS5_Motif228_ems_3hC_1099_0001_0001_0002
DDLELQLEQLKDTARIAKNKDPEFAKKVSKFAEKMVRELNKHLDEEQQKKAKSALKEIKDLAR AMDLILINSLPLVSDAETSLTCIASGWRPHEPITIGRDFEALMNQHQDPLEVTQDVTREWAKKVVWKREKASKINGAYFCEGRVRGEAIRIRTMKMRQQASFLPATLTMTVDKGDNVNISFKKVLIKEEDAVIYKNGSFIHSVPRHEVPDILEVHLPHAQPQDAGVYSARYIGGNLFTSAFTRLIVRRCEAQKWGPECNHLCTACMNNGVCHEDTGECICPPGFMGRTCEKACELHTFGRTCKERCSGQEGCKSYVFCLPDPYGCSCATGWKGLQCNEACHPGFYGPDCKLRCSCNNGEMCDRFQGCLCSPGWQGLQCEREGIPRMTPKIVDLPDHIEVNSGKFNPICKASGWPLPTNEEMTLVKPDGTVLHPKDFNHTDHFSVAIFTIHRILPPDSGVWVCSVNTVAGMVEKPFNISVKVLP Motif043_ems_3hC_318_0001_0002_0001
SLEEIEELLRRLGDPKAEILINTLRQLLSAGIDPEEVLEFLKKMIKSSGDPELLKLLEKVEKEVR AMDLILINSLPLVSDAETSLTCIASGWRPHEPITIGRDFEALMNQHQDPLEVTQDVTREWAKKVVWKREKASKINGAYFCEGRVRGEAIRIRTMKMRQQASFLPATLTMTVDKGDNVNISFKKVLIKEEDAVIYKNGSFIHSVPRHEVPDILEVHLPHAQPQDAGVYSARYIGGNLFTSAFTRLIVRRCEAQKWGPECNHLCTACMNNGVCHEDTGECICPPGFMGRTCEKACELHTFGRTCKERCSGQEGCKSYVFCLPDPYGCSCATGWKGLQCNEACHPGFYGPDCKLRCSCNNGEMCDRFQGCLCSPGWQGLQCEREGIPRMTPKIVDLPDHIEVNSGKFNPICKASGWPLPTNEEMTLVKPDGTVLHPKDFNHTDHFSVAIFTIHRILPPDSGVWVCSVNTVAGMVEKPFNISVKVLP Motif599_bcov_4helix_07015_0001_0001_0001
DEEELKRKLEEAAKNRDIQSLALLLIKLLALTGDPRLRELLHKFIHLLARNEEEAVELVEKFVEK LPLVSDATSLTIGRDFEALMNQHQDPLEVVVWKREKASKINGAYFCRTMKMRQQASFLPATLTMTVDKGDNVNISFKKVLIKEEDAVIYKNGSFIHSVPRHEVPDILEVHLPHAQPQDAGVYSARYIGGNLFTSAFTRLIV minus6_sap_mis_patc_43e65706b12b692392299b26b98d25e6_0001_000000047_0001_33_48_H_._43152d1d296b358565056a4a32fd9b81_0001_1_0001_0001_0001
TKELEKVIKILKKVLPPEFRQSLEALLRALRQGLAPPEEVRKFLKQLARLAGNEKVFERVLRELK LPLVSDATSLTIGRDFEALMNQHQDPLEVVVWKREKASKINGAYFCRTMKMRQQASFLPATLTMTVDKGDNVNISFKKVLIKEEDAVIYKNGSFIHSVPRHEVPDILEVHLPHAQPQDAGVYSARYIGGNLFTSAFTRLIV plus6_norm_norm_sadl_c2fc3a1b8c923a0c77aa34c27a6e97da_0001_000000035_0001_17_33_H_._ad75df98f761ac54d5817c2236956e28_0001_1_0001_0001_0001
DDLSHEASKQIEELVKKAKKIPDKDKSDTLLKKAKELAEKIVPDPEAVKFLKQEADLAYENG AMDLILINSLPLVSDAETSLTCIASGWRPHEPITIGRDFEALMNQHQDPLEVTQDVTREWAKKVVWKREKASKINGAYFCEGRVRGEAIRIRTMKMRQQASFLPATLTMTVDKGDNVNISFKKVLIKEEDAVIYKNGSFIHSVPRHEVPDILEVHLPHAQPQDAGVYSARYIGGNLFTSAFTRLIVRRCEAQKWGPECNHLCTACMNNGVCHEDTGECICPPGFMGRTCEKACELHTFGRTCKERCSGQEGCKSYVFCLPDPYGCSCATGWKGLQCNEACHPGFYGPDCKLRCSCNNGEMCDRFQGCLCSPGWQGLQCEREGIPRMTPKIVDLPDHIEVNSGKFNPICKASGWPLPTNEEMTLVKPDGTVLHPKDFNHTDHFSVAIFTIHRILPPDSGVWVCSVNTVAGMVEKPFNISVKVLP Motif291_ems_3hM_97_0001_0003_0001
DVDDKWDTLRKIVEKIARDLQDPTVELNLRQAQEIWEKGKKNNDKDQLKFAADLLEFIVKMG AMDLILINSLPLVSDAETSLTCIASGWRPHEPITIGRDFEALMNQHQDPLEVTQDVTREWAKKVVWKREKASKINGAYFCEGRVRGEAIRIRTMKMRQQASFLPATLTMTVDKGDNVNISFKKVLIKEEDAVIYKNGSFIHSVPRHEVPDILEVHLPHAQPQDAGVYSARYIGGNLFTSAFTRLIVRRCEAQKWGPECNHLCTACMNNGVCHEDTGECICPPGFMGRTCEKACELHTFGRTCKERCSGQEGCKSYVFCLPDPYGCSCATGWKGLQCNEACHPGFYGPDCKLRCSCNNGEMCDRFQGCLCSPGWQGLQCEREGIPRMTPKIVDLPDHIEVNSGKFNPICKASGWPLPTNEEMTLVKPDGTVLHPKDFNHTDHFSVAIFTIHRILPPDSGVWVCSVNTVAGMVEKPFNISVKVLP Motif071_ems_3hC_739_0001_0001_0001
DIEEKIEEAIRIAAEDAGVPHVDVRVDNNHVHVTFDGNDKSVRIARLAVEQIAETFNIPFHVTFK AMDLILINSLPLVSDAETSLTCIASGWRPHEPITIGRDFEALMNQHQDPLEVTQDVTREWAKKVVWKREKASKINGAYFCEGRVRGEAIRIRTMKMRQQASFLPATLTMTVDKGDNVNISFKKVLIKEEDAVIYKNGSFIHSVPRHEVPDILEVHLPHAQPQDAGVYSARYIGGNLFTSAFTRLIVRRCEAQKWGPECNHLCTACMNNGVCHEDTGECICPPGFMGRTCEKACELHTFGRTCKERCSGQEGCKSYVFCLPDPYGCSCATGWKGLQCNEACHPGFYGPDCKLRCSCNNGEMCDRFQGCLCSPGWQGLQCEREGIPRMTPKIVDLPDHIEVNSGKFNPICKASGWPLPTNEEMTLVKPDGTVLHPKDFNHTDHFSVAIFTIHRILPPDSGVWVCSVNTVAGMVEKPFNISVKVLP MINUS5_Motif339_HEEHE_1483_0001_0001_0002
DEVEKVEKKLEDKLREAAKKRDLQLLVRIEQEAQKVSKTYQNPEVAMKINELLEELVKKAES AMDLILINSLPLVSDAETSLTCIASGWRPHEPITIGRDFEALMNQHQDPLEVTQDVTREWAKKVVWKREKASKINGAYFCEGRVRGEAIRIRTMKMRQQASFLPATLTMTVDKGDNVNISFKKVLIKEEDAVIYKNGSFIHSVPRHEVPDILEVHLPHAQPQDAGVYSARYIGGNLFTSAFTRLIVRRCEAQKWGPECNHLCTACMNNGVCHEDTGECICPPGFMGRTCEKACELHTFGRTCKERCSGQEGCKSYVFCLPDPYGCSCATGWKGLQCNEACHPGFYGPDCKLRCSCNNGEMCDRFQGCLCSPGWQGLQCEREGIPRMTPKIVDLPDHIEVNSGKFNPICKASGWPLPTNEEMTLVKPDGTVLHPKDFNHTDHFSVAIFTIHRILPPDSGVWVCSVNTVAGMVEKPFNISVKVLP Motif181_ems_3hM_2719_0001_0001
NEEAQKLLKKVRKLVKQAKRDPRQAERLAEKIRELARKIVELGDHEALRAAIRLFTAALRVIK LPLVSDATSLTIGRDFEALMNQHQDPLEVVVWKREKASKINGAYFCRTMKMRQQASFLPATLTMTVDKGDNVNISFKKVLIKEEDAVIYKNGSFIHSVPRHEVPDILEVHLPHAQPQDAGVYSARYIGGNLFTSAFTRLIV plus6_norm_patc_ems_3hM_2060_000000141_0001_0001
SIEEELRRLAEEDPEEFERFVEELLRELGVPPRAIKRILESIRRLLRVNPEAAVLYALQSLEAWR LPLVSDATSLTIGRDFEALMNQHQDPLEVVVWKREKASKINGAYFCRTMKMRQQASFLPATLTMTVDKGDNVNISFKKVLIKEEDAVIYKNGSFIHSVPRHEVPDILEVHLPHAQPQDAGVYSARYIGGNLFTSAFTRLIV minus6_mis_patc_bc00b440d29913a483da04f69f237b60_0001_000000017_0001_0001
NVEEFLKKLVEEFGVPPEEVERALEIIARAANVPPEAALFILIAAILLENVPPEEAVEIVKRLLN LPLVSDATSLTIGRDFEALMNQHQDPLEVVVWKREKASKINGAYFCRTMKMRQQASFLPATLTMTVDKGDNVNISFKKVLIKEEDAVIYKNGSFIHSVPRHEVPDILEVHLPHAQPQDAGVYSARYIGGNLFTSAFTRLIV norm_patc_95962eb7c909a8e0b674c52458384d14_0001_000000066_0001
DERERLIERLRELAREAYKHNDQRKIEAALRMAEEAARSEQDPKFKELYKYIKKLLKQVRK LPLVSDATSLTIGRDFEALMNQHQDPLEVVVWKREKASKINGAYFCRTMKMRQQASFLPATLTMTVDKGDNVNISFKKVLIKEEDAVIYKNGSFIHSVPRHEVPDILEVHLPHAQPQDAGVYSARYIGGNLFTSAFTRLIV plus6_sap_sadl_ems_3hM_1325_000000100_0001_0001
SEDDEELEEVERKARELIKESRNPEVQEALEIAIRNIEFAKNIHDPQLKRMMVLQAKLIVDLAA AMDLILINSLPLVSDAETSLTCIASGWRPHEPITIGRDFEALMNQHQDPLEVTQDVTREWAKKVVWKREKASKINGAYFCEGRVRGEAIRIRTMKMRQQASFLPATLTMTVDKGDNVNISFKKVLIKEEDAVIYKNGSFIHSVPRHEVPDILEVHLPHAQPQDAGVYSARYIGGNLFTSAFTRLIVRRCEAQKWGPECNHLCTACMNNGVCHEDTGECICPPGFMGRTCEKACELHTFGRTCKERCSGQEGCKSYVFCLPDPYGCSCATGWKGLQCNEACHPGFYGPDCKLRCSCNNGEMCDRFQGCLCSPGWQGLQCEREGIPRMTPKIVDLPDHIEVNSGKFNPICKASGWPLPTNEEMTLVKPDGTVLHPKDFNHTDHFSVAIFTIHRILPPDSGVWVCSVNTVAGMVEKPFNISVKVLP MINUS5_Motif409_ems_3hC_90_0001_0003_0002_0001_0002
PEEVKKKVRKIVNELLQRGDMHQVLKFAQEISQRVRNGELSPSVITFLTHVMNEWILKYN AMDLILINSLPLVSDAETSLTCIASGWRPHEPITIGRDFEALMNQHQDPLEVTQDVTREWAKKVVWKREKASKINGAYFCEGRVRGEAIRIRTMKMRQQASFLPATLTMTVDKGDNVNISFKKVLIKEEDAVIYKNGSFIHSVPRHEVPDILEVHLPHAQPQDAGVYSARYIGGNLFTSAFTRLIVRRCEAQKWGPECNHLCTACMNNGVCHEDTGECICPPGFMGRTCEKACELHTFGRTCKERCSGQEGCKSYVFCLPDPYGCSCATGWKGLQCNEACHPGFYGPDCKLRCSCNNGEMCDRFQGCLCSPGWQGLQCEREGIPRMTPKIVDLPDHIEVNSGKFNPICKASGWPLPTNEEMTLVKPDGTVLHPKDFNHTDHFSVAIFTIHRILPPDSGVWVCSVNTVAGMVEKPFNISVKVLP Motif191_HHH_eva_0228_0001_0001
DKEEVRKALHLVSRAHEKGDTDKLEKAKRILEKIIKKNPTDEDAKLALREVDQILKRAS AMDLILINSLPLVSDAETSLTCIASGWRPHEPITIGRDFEALMNQHQDPLEVTQDVTREWAKKVVWKREKASKINGAYFCEGRVRGEAIRIRTMKMRQQASFLPATLTMTVDKGDNVNISFKKVLIKEEDAVIYKNGSFIHSVPRHEVPDILEVHLPHAQPQDAGVYSARYIGGNLFTSAFTRLIVRRCEAQKWGPECNHLCTACMNNGVCHEDTGECICPPGFMGRTCEKACELHTFGRTCKERCSGQEGCKSYVFCLPDPYGCSCATGWKGLQCNEACHPGFYGPDCKLRCSCNNGEMCDRFQGCLCSPGWQGLQCEREGIPRMTPKIVDLPDHIEVNSGKFNPICKASGWPLPTNEEMTLVKPDGTVLHPKDFNHTDHFSVAIFTIHRILPPDSGVWVCSVNTVAGMVEKPFNISVKVLP ems_3hC_870_000000064_0001_0001
SKHEVAELQQKVLRVAFERGDPEAKEIAEELLREAFEASRNNDDEALEEVSKRLKEFIKEF LPLVSDATSLTIGRDFEALMNQHQDPLEVVVWKREKASKINGAYFCRTMKMRQQASFLPATLTMTVDKGDNVNISFKKVLIKEEDAVIYKNGSFIHSVPRHEVPDILEVHLPHAQPQDAGVYSARYIGGNLFTSAFTRLIV minus6_sap_norm_patc_ems_3hM_201_000000234_0001_1_20_H_._ems_3hC_645_0001_0001_0002_0001_0001
DEHLKRIRDELSKILQVVSEVNDPHLIKFVAHLVQRALFALDRGDRKLAEDLLRKARKARERAK AMDLILINSLPLVSDAETSLTCIASGWRPHEPITIGRDFEALMNQHQDPLEVTQDVTREWAKKVVWKREKASKINGAYFCEGRVRGEAIRIRTMKMRQQASFLPATLTMTVDKGDNVNISFKKVLIKEEDAVIYKNGSFIHSVPRHEVPDILEVHLPHAQPQDAGVYSARYIGGNLFTSAFTRLIVRRCEAQKWGPECNHLCTACMNNGVCHEDTGECICPPGFMGRTCEKACELHTFGRTCKERCSGQEGCKSYVFCLPDPYGCSCATGWKGLQCNEACHPGFYGPDCKLRCSCNNGEMCDRFQGCLCSPGWQGLQCEREGIPRMTPKIVDLPDHIEVNSGKFNPICKASGWPLPTNEEMTLVKPDGTVLHPKDFNHTDHFSVAIFTIHRILPPDSGVWVCSVNTVAGMVEKPFNISVKVLP PLUS5_Motif011_ems_3hC_325_0001_0001_0001_0002
DERAEESAKRIVEDPQAELMIRVYIRAARFTGDPELVRLLEEVLKLLENGDPERARELLREALEL LPLVSDATSLTIGRDFEALMNQHQDPLEVVVWKREKASKINGAYFCRTMKMRQQASFLPATLTMTVDKGDNVNISFKKVLIKEEDAVIYKNGSFIHSVPRHEVPDILEVHLPHAQPQDAGVYSARYIGGNLFTSAFTRLIV minus6_sap_norm_sadl_0cf7b0219da64f582513294f4d23518d_0001_1_000000087_0001_34_48_H_._10e1666ff09cdf73719c8a1cce04dea0_0001_0001_0002_0001_0001
SLEEEARRLFEKGNPFDALQLLQFLVIRLVPDPEKVKEVERVLIEVMKKNDPELFEEAIELINKG AMDLILINSLPLVSDAETSLTCIASGWRPHEPITIGRDFEALMNQHQDPLEVTQDVTREWAKKVVWKREKASKINGAYFCEGRVRGEAIRIRTMKMRQQASFLPATLTMTVDKGDNVNISFKKVLIKEEDAVIYKNGSFIHSVPRHEVPDILEVHLPHAQPQDAGVYSARYIGGNLFTSAFTRLIVRRCEAQKWGPECNHLCTACMNNGVCHEDTGECICPPGFMGRTCEKACELHTFGRTCKERCSGQEGCKSYVFCLPDPYGCSCATGWKGLQCNEACHPGFYGPDCKLRCSCNNGEMCDRFQGCLCSPGWQGLQCEREGIPRMTPKIVDLPDHIEVNSGKFNPICKASGWPLPTNEEMTLVKPDGTVLHPKDFNHTDHFSVAIFTIHRILPPDSGVWVCSVNTVAGMVEKPFNISVKVLP MINUS5_Motif294_bcov_4helix_08707_0001_0001_0001
DRKEAQEFVRENVEYALKLNNPELAHEVVELARLLAEIAGDEELRELVERLEEEIRRFHG AMDLILINSLPLVSDAETSLTCIASGWRPHEPITIGRDFEALMNQHQDPLEVTQDVTREWAKKVVWKREKASKINGAYFCEGRVRGEAIRIRTMKMRQQASFLPATLTMTVDKGDNVNISFKKVLIKEEDAVIYKNGSFIHSVPRHEVPDILEVHLPHAQPQDAGVYSARYIGGNLFTSAFTRLIVRRCEAQKWGPECNHLCTACMNNGVCHEDTGECICPPGFMGRTCEKACELHTFGRTCKERCSGQEGCKSYVFCLPDPYGCSCATGWKGLQCNEACHPGFYGPDCKLRCSCNNGEMCDRFQGCLCSPGWQGLQCEREGIPRMTPKIVDLPDHIEVNSGKFNPICKASGWPLPTNEEMTLVKPDGTVLHPKDFNHTDHFSVAIFTIHRILPPDSGVWVCSVNTVAGMVEKPFNISVKVLP MINUS5_Motif052_ems_3hM_1928_0001_0001_0001
DLEKRLEKLIERILKKGDPRLRTRAFQVAARLMEKDPRKKEEILKILRLLARDPEKALKLVRRLK LPLVSDATSLTIGRDFEALMNQHQDPLEVVVWKREKASKINGAYFCRTMKMRQQASFLPATLTMTVDKGDNVNISFKKVLIKEEDAVIYKNGSFIHSVPRHEVPDILEVHLPHAQPQDAGVYSARYIGGNLFTSAFTRLIV plus9_sap_patc_6aab42a8c188902d3698e5fcdcb95dff_0001_000000197_0001_0001
DREEVAEEAARLAARAARLNPDPRVTEKAIRLLDELQHAVVEQDEEKVEHIEELLEELWREVKS LPLVSDATSLTIGRDFEALMNQHQDPLEVVVWKREKASKINGAYFCRTMKMRQQASFLPATLTMTVDKGDNVNISFKKVLIKEEDAVIYKNGSFIHSVPRHEVPDILEVHLPHAQPQDAGVYSARYIGGNLFTSAFTRLIV minus6_sap_mis_sadl_HHH_eva_0320_000000161_0001_42_61_H_._ems_3hM_1605_0001_0002_0001_0001
DVQEVAEILFRISEIALRQGNEEVYRIVMELLRLLVKAFLNNDEELEKTVLKLAQDLLKKVES LPLVSDATSLTIGRDFEALMNQHQDPLEVVVWKREKASKINGAYFCRTMKMRQQASFLPATLTMTVDKGDNVNISFKKVLIKEEDAVIYKNGSFIHSVPRHEVPDILEVHLPHAQPQDAGVYSARYIGGNLFTSAFTRLIV norm_patc_ems_3hM_1194_000000131_0001
DLEEAEMLAARLGNHELMDLLLRVRFLEIKGDPDKAKEVLKEVLKIVRELGDPDIERLVEKLIRE AMDLILINSLPLVSDAETSLTCIASGWRPHEPITIGRDFEALMNQHQDPLEVTQDVTREWAKKVVWKREKASKINGAYFCEGRVRGEAIRIRTMKMRQQASFLPATLTMTVDKGDNVNISFKKVLIKEEDAVIYKNGSFIHSVPRHEVPDILEVHLPHAQPQDAGVYSARYIGGNLFTSAFTRLIVRRCEAQKWGPECNHLCTACMNNGVCHEDTGECICPPGFMGRTCEKACELHTFGRTCKERCSGQEGCKSYVFCLPDPYGCSCATGWKGLQCNEACHPGFYGPDCKLRCSCNNGEMCDRFQGCLCSPGWQGLQCEREGIPRMTPKIVDLPDHIEVNSGKFNPICKASGWPLPTNEEMTLVKPDGTVLHPKDFNHTDHFSVAIFTIHRILPPDSGVWVCSVNTVAGMVEKPFNISVKVLP Motif029_bcov_4helix_12231_0001_0001
IDEVEEVRKRLEKLWRKTGDQNFRAMLESLELVLEQVKRGQLSPEQARKFAEDLQELIKKLM LPLVSDATSLTIGRDFEALMNQHQDPLEVVVWKREKASKINGAYFCRTMKMRQQASFLPATLTMTVDKGDNVNISFKKVLIKEEDAVIYKNGSFIHSVPRHEVPDILEVHLPHAQPQDAGVYSARYIGGNLFTSAFTRLIV sap_mis_sadl_1519a93453f8284439613b2157c22c9c_0001_000000037_0001_36_50_H_._HHH_eva_0265_0001_0001
TVKEIEELAKKLGNPFMAREFRRLVELLRRDPNDRDVRWQLHFLLLSLLGNPELVKRVLKKVIKE AMDLILINSLPLVSDAETSLTCIASGWRPHEPITIGRDFEALMNQHQDPLEVTQDVTREWAKKVVWKREKASKINGAYFCEGRVRGEAIRIRTMKMRQQASFLPATLTMTVDKGDNVNISFKKVLIKEEDAVIYKNGSFIHSVPRHEVPDILEVHLPHAQPQDAGVYSARYIGGNLFTSAFTRLIVRRCEAQKWGPECNHLCTACMNNGVCHEDTGECICPPGFMGRTCEKACELHTFGRTCKERCSGQEGCKSYVFCLPDPYGCSCATGWKGLQCNEACHPGFYGPDCKLRCSCNNGEMCDRFQGCLCSPGWQGLQCEREGIPRMTPKIVDLPDHIEVNSGKFNPICKASGWPLPTNEEMTLVKPDGTVLHPKDFNHTDHFSVAIFTIHRILPPDSGVWVCSVNTVAGMVEKPFNISVKVLP PLUS5_Motif065_bcov_4helix_06857_0001_0001_0001_0001
DIRKFLELVNRALRLVAEVGNEEATRVVLRAMHLFAEAARNNDPEKEKKAQKLVKKAIKLVKS LPLVSDATSLTIGRDFEALMNQHQDPLEVVVWKREKASKINGAYFCRTMKMRQQASFLPATLTMTVDKGDNVNISFKKVLIKEEDAVIYKNGSFIHSVPRHEVPDILEVHLPHAQPQDAGVYSARYIGGNLFTSAFTRLIV plus6_norm_patc_ems_3hC_185_000000037_0001_0001
SLEEAKKIAKEVGDPELELLIRMLEEALREGDPLQVNFLLETVERLLRKLKDPRVEEVLKLLRKT AMDLILINSLPLVSDAETSLTCIASGWRPHEPITIGRDFEALMNQHQDPLEVTQDVTREWAKKVVWKREKASKINGAYFCEGRVRGEAIRIRTMKMRQQASFLPATLTMTVDKGDNVNISFKKVLIKEEDAVIYKNGSFIHSVPRHEVPDILEVHLPHAQPQDAGVYSARYIGGNLFTSAFTRLIVRRCEAQKWGPECNHLCTACMNNGVCHEDTGECICPPGFMGRTCEKACELHTFGRTCKERCSGQEGCKSYVFCLPDPYGCSCATGWKGLQCNEACHPGFYGPDCKLRCSCNNGEMCDRFQGCLCSPGWQGLQCEREGIPRMTPKIVDLPDHIEVNSGKFNPICKASGWPLPTNEEMTLVKPDGTVLHPKDFNHTDHFSVAIFTIHRILPPDSGVWVCSVNTVAGMVEKPFNISVKVLP Motif228_bcov_4helix_13442_0001_0001
TENLRHMAEQLVEMARRLGKIDESEVQRLLEELKELLKRGDWNSAIEVFTKIAKLVEDG AMDLILINSLPLVSDAETSLTCIASGWRPHEPITIGRDFEALMNQHQDPLEVTQDVTREWAKKVVWKREKASKINGAYFCEGRVRGEAIRIRTMKMRQQASFLPATLTMTVDKGDNVNISFKKVLIKEEDAVIYKNGSFIHSVPRHEVPDILEVHLPHAQPQDAGVYSARYIGGNLFTSAFTRLIVRRCEAQKWGPECNHLCTACMNNGVCHEDTGECICPPGFMGRTCEKACELHTFGRTCKERCSGQEGCKSYVFCLPDPYGCSCATGWKGLQCNEACHPGFYGPDCKLRCSCNNGEMCDRFQGCLCSPGWQGLQCEREGIPRMTPKIVDLPDHIEVNSGKFNPICKASGWPLPTNEEMTLVKPDGTVLHPKDFNHTDHFSVAIFTIHRILPPDSGVWVCSVNTVAGMVEKPFNISVKVLP Motif331_HHH_eva_0119_0001_0001
KEEDKKVKDILKKLEKKAEEANDNHVTLQVRQVIETVDEALKQNDERLVRMMLKEAQEAVRSVE AMDLILINSLPLVSDAETSLTCIASGWRPHEPITIGRDFEALMNQHQDPLEVTQDVTREWAKKVVWKREKASKINGAYFCEGRVRGEAIRIRTMKMRQQASFLPATLTMTVDKGDNVNISFKKVLIKEEDAVIYKNGSFIHSVPRHEVPDILEVHLPHAQPQDAGVYSARYIGGNLFTSAFTRLIVRRCEAQKWGPECNHLCTACMNNGVCHEDTGECICPPGFMGRTCEKACELHTFGRTCKERCSGQEGCKSYVFCLPDPYGCSCATGWKGLQCNEACHPGFYGPDCKLRCSCNNGEMCDRFQGCLCSPGWQGLQCEREGIPRMTPKIVDLPDHIEVNSGKFNPICKASGWPLPTNEEMTLVKPDGTVLHPKDFNHTDHFSVAIFTIHRILPPDSGVWVCSVNTVAGMVEKPFNISVKVLP Motif122_ems_3hM_1619_0001_0001
SELEEAARRATELAERANKLQDPEQQKEVIKKLQKLRHKLQDPHARMAVEVYIRHLEEVL LPLVSDATSLTIGRDFEALMNQHQDPLEVVVWKREKASKINGAYFCRTMKMRQQASFLPATLTMTVDKGDNVNISFKKVLIKEEDAVIYKNGSFIHSVPRHEVPDILEVHLPHAQPQDAGVYSARYIGGNLFTSAFTRLIV plus6_sap_patc_ems_3hM_2280_000000116_0001_0001
DEEFKKAFDLVIRLVDVAQHVPDQEKSEKLLKIAVEAVRKKDPTLIKKLEHLVERLEKEV AMDLILINSLPLVSDAETSLTCIASGWRPHEPITIGRDFEALMNQHQDPLEVTQDVTREWAKKVVWKREKASKINGAYFCEGRVRGEAIRIRTMKMRQQASFLPATLTMTVDKGDNVNISFKKVLIKEEDAVIYKNGSFIHSVPRHEVPDILEVHLPHAQPQDAGVYSARYIGGNLFTSAFTRLIVRRCEAQKWGPECNHLCTACMNNGVCHEDTGECICPPGFMGRTCEKACELHTFGRTCKERCSGQEGCKSYVFCLPDPYGCSCATGWKGLQCNEACHPGFYGPDCKLRCSCNNGEMCDRFQGCLCSPGWQGLQCEREGIPRMTPKIVDLPDHIEVNSGKFNPICKASGWPLPTNEEMTLVKPDGTVLHPKDFNHTDHFSVAIFTIHRILPPDSGVWVCSVNTVAGMVEKPFNISVKVLP Motif836_ems_3hM_3391_0001_0001
DMEQFVKTAIELAKSPDPNDRLDVEQLILTLRLMGSPLVELAELALEAARKGDPDLLRKLEELVR AMDLILINSLPLVSDAETSLTCIASGWRPHEPITIGRDFEALMNQHQDPLEVTQDVTREWAKKVVWKREKASKINGAYFCEGRVRGEAIRIRTMKMRQQASFLPATLTMTVDKGDNVNISFKKVLIKEEDAVIYKNGSFIHSVPRHEVPDILEVHLPHAQPQDAGVYSARYIGGNLFTSAFTRLIVRRCEAQKWGPECNHLCTACMNNGVCHEDTGECICPPGFMGRTCEKACELHTFGRTCKERCSGQEGCKSYVFCLPDPYGCSCATGWKGLQCNEACHPGFYGPDCKLRCSCNNGEMCDRFQGCLCSPGWQGLQCEREGIPRMTPKIVDLPDHIEVNSGKFNPICKASGWPLPTNEEMTLVKPDGTVLHPKDFNHTDHFSVAIFTIHRILPPDSGVWVCSVNTVAGMVEKPFNISVKVLP MINUS5_Motif327_bcov_4helix_03705_0001_0001_0001
SPEEIVEEAEEIAEEVKKKIDDPEKRRTVELNVRFLVEWIRKAEDPRLRELAAEALRQFAEMVK AMDLILINSLPLVSDAETSLTCIASGWRPHEPITIGRDFEALMNQHQDPLEVTQDVTREWAKKVVWKREKASKINGAYFCEGRVRGEAIRIRTMKMRQQASFLPATLTMTVDKGDNVNISFKKVLIKEEDAVIYKNGSFIHSVPRHEVPDILEVHLPHAQPQDAGVYSARYIGGNLFTSAFTRLIVRRCEAQKWGPECNHLCTACMNNGVCHEDTGECICPPGFMGRTCEKACELHTFGRTCKERCSGQEGCKSYVFCLPDPYGCSCATGWKGLQCNEACHPGFYGPDCKLRCSCNNGEMCDRFQGCLCSPGWQGLQCEREGIPRMTPKIVDLPDHIEVNSGKFNPICKASGWPLPTNEEMTLVKPDGTVLHPKDFNHTDHFSVAIFTIHRILPPDSGVWVCSVNTVAGMVEKPFNISVKVLP MINUS5_Motif116_ems_3hM_3068_0001_0001_0001
REEEKIQKVAWLQWNQFKLAGTISEDEARKEAKRAVELMLRQQGVSEEEIRRIKEEVEKFLRKY AMDLILINSLPLVSDAETSLTCIASGWRPHEPITIGRDFEALMNQHQDPLEVTQDVTREWAKKVVWKREKASKINGAYFCEGRVRGEAIRIRTMKMRQQASFLPATLTMTVDKGDNVNISFKKVLIKEEDAVIYKNGSFIHSVPRHEVPDILEVHLPHAQPQDAGVYSARYIGGNLFTSAFTRLIVRRCEAQKWGPECNHLCTACMNNGVCHEDTGECICPPGFMGRTCEKACELHTFGRTCKERCSGQEGCKSYVFCLPDPYGCSCATGWKGLQCNEACHPGFYGPDCKLRCSCNNGEMCDRFQGCLCSPGWQGLQCEREGIPRMTPKIVDLPDHIEVNSGKFNPICKASGWPLPTNEEMTLVKPDGTVLHPKDFNHTDHFSVAIFTIHRILPPDSGVWVCSVNTVAGMVEKPFNISVKVLP Motif143_HHH_eva_0391_0001_0001
DEQAENAAEAVRRNPEAVEALFLAAEAAKEKGDPHSFRWVAIVLELALKLVGDPRVKELLERLKK LPLVSDATSLTIGRDFEALMNQHQDPLEVVVWKREKASKINGAYFCRTMKMRQQASFLPATLTMTVDKGDNVNISFKKVLIKEEDAVIYKNGSFIHSVPRHEVPDILEVHLPHAQPQDAGVYSARYIGGNLFTSAFTRLIV sap_patc_15de39bf5727a6cd6d3e97e65d3f2377_0001_000000093_0001
SFEEVIRRAIKLAEKRGDERAVKALRKILKLARQGKISERQARRMAEQYEKTLKE LPLVSDATSLTIGRDFEALMNQHQDPLEVVVWKREKASKINGAYFCRTMKMRQQASFLPATLTMTVDKGDNVNISFKKVLIKEEDAVIYKNGSFIHSVPRHEVPDILEVHLPHAQPQDAGVYSARYIGGNLFTSAFTRLIV sap_norm_sadl_0cf7b0219da64f582513294f4d23518d_0001_1_000000087_0001_34_48_H_._ems_p1-15H-GBL-16H-GABBL-16H_0222_0001_0001_0002_0001_0001_0001
DEEERRRISELANVDPREASAVLLTLKQLESQGISPEEVVRIVIKALRSSGNPELAEALELLLRK AMDLILINSLPLVSDAETSLTCIASGWRPHEPITIGRDFEALMNQHQDPLEVTQDVTREWAKKVVWKREKASKINGAYFCEGRVRGEAIRIRTMKMRQQASFLPATLTMTVDKGDNVNISFKKVLIKEEDAVIYKNGSFIHSVPRHEVPDILEVHLPHAQPQDAGVYSARYIGGNLFTSAFTRLIVRRCEAQKWGPECNHLCTACMNNGVCHEDTGECICPPGFMGRTCEKACELHTFGRTCKERCSGQEGCKSYVFCLPDPYGCSCATGWKGLQCNEACHPGFYGPDCKLRCSCNNGEMCDRFQGCLCSPGWQGLQCEREGIPRMTPKIVDLPDHIEVNSGKFNPICKASGWPLPTNEEMTLVKPDGTVLHPKDFNHTDHFSVAIFTIHRILPPDSGVWVCSVNTVAGMVEKPFNISVKVLP Motif498_bcov_4helix_09873_0001_0001
DERELQVKILRRFAREAYKHNDQERIEQALKYAKHLAERFDDPKFKELYKYIKTLLDQVRK LPLVSDATSLTIGRDFEALMNQHQDPLEVVVWKREKASKINGAYFCRTMKMRQQASFLPATLTMTVDKGDNVNISFKKVLIKEEDAVIYKNGSFIHSVPRHEVPDILEVHLPHAQPQDAGVYSARYIGGNLFTSAFTRLIV sap_norm_patc_32ed9a5367f3ec2ad68db539d97dae7e_0001_000000051_0001_16_31_H_._ems_3hM_1325_0001_0001_0001
SKEVIKHVLKILKHMIPNPDVHLEVLQLLIAVRRNPEVVRKELERLLKKLNTPEARRLLELLERG AMDLILINSLPLVSDAETSLTCIASGWRPHEPITIGRDFEALMNQHQDPLEVTQDVTREWAKKVVWKREKASKINGAYFCEGRVRGEAIRIRTMKMRQQASFLPATLTMTVDKGDNVNISFKKVLIKEEDAVIYKNGSFIHSVPRHEVPDILEVHLPHAQPQDAGVYSARYIGGNLFTSAFTRLIVRRCEAQKWGPECNHLCTACMNNGVCHEDTGECICPPGFMGRTCEKACELHTFGRTCKERCSGQEGCKSYVFCLPDPYGCSCATGWKGLQCNEACHPGFYGPDCKLRCSCNNGEMCDRFQGCLCSPGWQGLQCEREGIPRMTPKIVDLPDHIEVNSGKFNPICKASGWPLPTNEEMTLVKPDGTVLHPKDFNHTDHFSVAIFTIHRILPPDSGVWVCSVNTVAGMVEKPFNISVKVLP PLUS5_Motif087_bcov_4helix_01784_0001_0001_0001
DEELQEIARLAREVVNDPRFEYTIQAVARLAEQDNDPRVLERFLEQLAEALNDPRLREIVEELKD LPLVSDATSLTIGRDFEALMNQHQDPLEVVVWKREKASKINGAYFCRTMKMRQQASFLPATLTMTVDKGDNVNISFKKVLIKEEDAVIYKNGSFIHSVPRHEVPDILEVHLPHAQPQDAGVYSARYIGGNLFTSAFTRLIV minus6_norm_patc_a6a4b0158402420948c7d551f835a5a2_0001_000000028_0001_0001
SVEAIRLLWENVKLALELTGDPRVEELLRRIEELRERWRKTPKSPEIWRRAFELANRVLELVLD LPLVSDATSLTIGRDFEALMNQHQDPLEVVVWKREKASKINGAYFCRTMKMRQQASFLPATLTMTVDKGDNVNISFKKVLIKEEDAVIYKNGSFIHSVPRHEVPDILEVHLPHAQPQDAGVYSARYIGGNLFTSAFTRLIV norm_norm_sadl_ac4c3ba4b0f318db3a21ad0f1c8264ff_0001_000000235_0001_1_14_H_._HHH_eva_0330_0001_0002_0001
SKKEKIEKLLKRLIKEVPDPKVRRRLESVLRALKQNKRIARHLLEMALKITGDPFIREALKIVRR LPLVSDATSLTIGRDFEALMNQHQDPLEVVVWKREKASKINGAYFCRTMKMRQQASFLPATLTMTVDKGDNVNISFKKVLIKEEDAVIYKNGSFIHSVPRHEVPDILEVHLPHAQPQDAGVYSARYIGGNLFTSAFTRLIV plus9_sap_patc_9368472692dc9678e81f248f6367350b_0001_000000078_0001_0001
PEEVEELLREALGVPPEVIRELVREIAEHANVPPRAALLLLIARILAKDPNNEFARRALRLLQKE LPLVSDATSLTIGRDFEALMNQHQDPLEVVVWKREKASKINGAYFCRTMKMRQQASFLPATLTMTVDKGDNVNISFKKVLIKEEDAVIYKNGSFIHSVPRHEVPDILEVHLPHAQPQDAGVYSARYIGGNLFTSAFTRLIV minus6_norm_patc_d25151c3077d67e39ab34448b063e4ca_0001_1_000000143_0001_0001
PDEEILKRSLERLIRHLVSRKTPEAEKQAQQAVEIVTRVNPQLKEEAERILKKLQEEARKS AMDLILINSLPLVSDAETSLTCIASGWRPHEPITIGRDFEALMNQHQDPLEVTQDVTREWAKKVVWKREKASKINGAYFCEGRVRGEAIRIRTMKMRQQASFLPATLTMTVDKGDNVNISFKKVLIKEEDAVIYKNGSFIHSVPRHEVPDILEVHLPHAQPQDAGVYSARYIGGNLFTSAFTRLIVRRCEAQKWGPECNHLCTACMNNGVCHEDTGECICPPGFMGRTCEKACELHTFGRTCKERCSGQEGCKSYVFCLPDPYGCSCATGWKGLQCNEACHPGFYGPDCKLRCSCNNGEMCDRFQGCLCSPGWQGLQCEREGIPRMTPKIVDLPDHIEVNSGKFNPICKASGWPLPTNEEMTLVKPDGTVLHPKDFNHTDHFSVAIFTIHRILPPDSGVWVCSVNTVAGMVEKPFNISVKVLP Motif044_ems_3hM_1613_0001_0001
NDKLIRVAQLAARLYARIGDPEIRKIFEKVTELIRKLYKGKLDEEEAKRRADKLEKELRKFI LPLVSDATSLTIGRDFEALMNQHQDPLEVVVWKREKASKINGAYFCRTMKMRQQASFLPATLTMTVDKGDNVNISFKKVLIKEEDAVIYKNGSFIHSVPRHEVPDILEVHLPHAQPQDAGVYSARYIGGNLFTSAFTRLIV sap_patc_HHH_eva_0267_000000117_0001
DEDDLRKWADELERLADNLDDSDARMVVKQLAESIRIALEQGNRESAKQMVEVARKWVERG AMDLILINSLPLVSDAETSLTCIASGWRPHEPITIGRDFEALMNQHQDPLEVTQDVTREWAKKVVWKREKASKINGAYFCEGRVRGEAIRIRTMKMRQQASFLPATLTMTVDKGDNVNISFKKVLIKEEDAVIYKNGSFIHSVPRHEVPDILEVHLPHAQPQDAGVYSARYIGGNLFTSAFTRLIVRRCEAQKWGPECNHLCTACMNNGVCHEDTGECICPPGFMGRTCEKACELHTFGRTCKERCSGQEGCKSYVFCLPDPYGCSCATGWKGLQCNEACHPGFYGPDCKLRCSCNNGEMCDRFQGCLCSPGWQGLQCEREGIPRMTPKIVDLPDHIEVNSGKFNPICKASGWPLPTNEEMTLVKPDGTVLHPKDFNHTDHFSVAIFTIHRILPPDSGVWVCSVNTVAGMVEKPFNISVKVLP MINUS5_Motif666_ems_3hC_647_0002_0001_0001_0002
DLEELVRRLYREDPEFARLLAELRIAEQEGDEELVRELREKLEKILSEFLNIPPEEAKKALELLL LPLVSDATSLTIGRDFEALMNQHQDPLEVVVWKREKASKINGAYFCRTMKMRQQASFLPATLTMTVDKGDNVNISFKKVLIKEEDAVIYKNGSFIHSVPRHEVPDILEVHLPHAQPQDAGVYSARYIGGNLFTSAFTRLIV minus6_norm_sadl_3c6ad1a4bc7d4f5cf55cee527202d42a_0001_000000112_0001_0001
NEEEKKKAQELVKQIEKILKQIDDPRYKTVVELFLRFAKREQDPLDIKQAYETAKILLEKAKS AMDLILINSLPLVSDAETSLTCIASGWRPHEPITIGRDFEALMNQHQDPLEVTQDVTREWAKKVVWKREKASKINGAYFCEGRVRGEAIRIRTMKMRQQASFLPATLTMTVDKGDNVNISFKKVLIKEEDAVIYKNGSFIHSVPRHEVPDILEVHLPHAQPQDAGVYSARYIGGNLFTSAFTRLIVRRCEAQKWGPECNHLCTACMNNGVCHEDTGECICPPGFMGRTCEKACELHTFGRTCKERCSGQEGCKSYVFCLPDPYGCSCATGWKGLQCNEACHPGFYGPDCKLRCSCNNGEMCDRFQGCLCSPGWQGLQCEREGIPRMTPKIVDLPDHIEVNSGKFNPICKASGWPLPTNEEMTLVKPDGTVLHPKDFNHTDHFSVAIFTIHRILPPDSGVWVCSVNTVAGMVEKPFNISVKVLP Motif327_ems_3hM_3556_0001_0001
SEELKKLAKKLIRLLETLARRVPDEDTSWMLKTLARLLREASKRNDDLQLWQVIDTARHLVKRG AMDLILINSLPLVSDAETSLTCIASGWRPHEPITIGRDFEALMNQHQDPLEVTQDVTREWAKKVVWKREKASKINGAYFCEGRVRGEAIRIRTMKMRQQASFLPATLTMTVDKGDNVNISFKKVLIKEEDAVIYKNGSFIHSVPRHEVPDILEVHLPHAQPQDAGVYSARYIGGNLFTSAFTRLIVRRCEAQKWGPECNHLCTACMNNGVCHEDTGECICPPGFMGRTCEKACELHTFGRTCKERCSGQEGCKSYVFCLPDPYGCSCATGWKGLQCNEACHPGFYGPDCKLRCSCNNGEMCDRFQGCLCSPGWQGLQCEREGIPRMTPKIVDLPDHIEVNSGKFNPICKASGWPLPTNEEMTLVKPDGTVLHPKDFNHTDHFSVAIFTIHRILPPDSGVWVCSVNTVAGMVEKPFNISVKVLP PLUS5_Motif026_ems_3hC_458_0002_0001_0002_0001_0002
PLEEIFRRIIEELPDPRLRQTVRALLQALEQGLAPPEEVREFLRHMIELTGDPVLRKLLKLLEEH LPLVSDATSLTIGRDFEALMNQHQDPLEVVVWKREKASKINGAYFCRTMKMRQQASFLPATLTMTVDKGDNVNISFKKVLIKEEDAVIYKNGSFIHSVPRHEVPDILEVHLPHAQPQDAGVYSARYIGGNLFTSAFTRLIV sap_mis_sadl_3bd581f07f1b12bbb9d960ae430c4d98_0001_000000136_0001_53_65_H_._652b45f77a759591af9ab733338c50d8_0001_1_0001_0002_0001
PVEDLLKTARKLLEEARKKNDKHTYLLVRVAYMLAEHAKRVPDEWNRKYLTMIVEELIRTT AMDLILINSLPLVSDAETSLTCIASGWRPHEPITIGRDFEALMNQHQDPLEVTQDVTREWAKKVVWKREKASKINGAYFCEGRVRGEAIRIRTMKMRQQASFLPATLTMTVDKGDNVNISFKKVLIKEEDAVIYKNGSFIHSVPRHEVPDILEVHLPHAQPQDAGVYSARYIGGNLFTSAFTRLIVRRCEAQKWGPECNHLCTACMNNGVCHEDTGECICPPGFMGRTCEKACELHTFGRTCKERCSGQEGCKSYVFCLPDPYGCSCATGWKGLQCNEACHPGFYGPDCKLRCSCNNGEMCDRFQGCLCSPGWQGLQCEREGIPRMTPKIVDLPDHIEVNSGKFNPICKASGWPLPTNEEMTLVKPDGTVLHPKDFNHTDHFSVAIFTIHRILPPDSGVWVCSVNTVAGMVEKPFNISVKVLP Motif871_ems_3hM_1804_0001_0001_0001
DLERIVEASLRQNPERFRRTLEDLRLILEQKPDDEFTRKFLEAALRVLRKLGDPLVREVEKALKQ LPLVSDATSLTIGRDFEALMNQHQDPLEVVVWKREKASKINGAYFCRTMKMRQQASFLPATLTMTVDKGDNVNISFKKVLIKEEDAVIYKNGSFIHSVPRHEVPDILEVHLPHAQPQDAGVYSARYIGGNLFTSAFTRLIV norm_norm_sadl_6408c54fdd6db3476a3e2c0e3bd9fff9_0001_000000117_0001_15_30_H_._e838a95595b9c591b9ed34d4050ec307_0001_1_0001_0001
SVQELAEILLHLASRFDDPEVIRLVTRFAILLWRGDPDKAREVLKRILELLGDPEVKKILEELER LPLVSDATSLTIGRDFEALMNQHQDPLEVVVWKREKASKINGAYFCRTMKMRQQASFLPATLTMTVDKGDNVNISFKKVLIKEEDAVIYKNGSFIHSVPRHEVPDILEVHLPHAQPQDAGVYSARYIGGNLFTSAFTRLIV norm_sadl_40e86e4e32a25ee6cbb7392bdf050625_0001_1_000000168_0001
DRHEQIEQMVEFFVREAIKNGIDPREVVKWVEEQLRRAVENGVLDPRAAEEILKMAEELARELK AMDLILINSLPLVSDAETSLTCIASGWRPHEPITIGRDFEALMNQHQDPLEVTQDVTREWAKKVVWKREKASKINGAYFCEGRVRGEAIRIRTMKMRQQASFLPATLTMTVDKGDNVNISFKKVLIKEEDAVIYKNGSFIHSVPRHEVPDILEVHLPHAQPQDAGVYSARYIGGNLFTSAFTRLIVRRCEAQKWGPECNHLCTACMNNGVCHEDTGECICPPGFMGRTCEKACELHTFGRTCKERCSGQEGCKSYVFCLPDPYGCSCATGWKGLQCNEACHPGFYGPDCKLRCSCNNGEMCDRFQGCLCSPGWQGLQCEREGIPRMTPKIVDLPDHIEVNSGKFNPICKASGWPLPTNEEMTLVKPDGTVLHPKDFNHTDHFSVAIFTIHRILPPDSGVWVCSVNTVAGMVEKPFNISVKVLP MINUS5_Motif701_HHH_eva_0088_0001_0001_0001
DYEEKVKKLLKLVEEAARKNDYDTVFNLQFQALKLARQKGDPELEKKVERLVREIVLKARS AMDLILINSLPLVSDAETSLTCIASGWRPHEPITIGRDFEALMNQHQDPLEVTQDVTREWAKKVVWKREKASKINGAYFCEGRVRGEAIRIRTMKMRQQASFLPATLTMTVDKGDNVNISFKKVLIKEEDAVIYKNGSFIHSVPRHEVPDILEVHLPHAQPQDAGVYSARYIGGNLFTSAFTRLIVRRCEAQKWGPECNHLCTACMNNGVCHEDTGECICPPGFMGRTCEKACELHTFGRTCKERCSGQEGCKSYVFCLPDPYGCSCATGWKGLQCNEACHPGFYGPDCKLRCSCNNGEMCDRFQGCLCSPGWQGLQCEREGIPRMTPKIVDLPDHIEVNSGKFNPICKASGWPLPTNEEMTLVKPDGTVLHPKDFNHTDHFSVAIFTIHRILPPDSGVWVCSVNTVAGMVEKPFNISVKVLP Motif604_ems_3hC_495_0001_0001_0001
TPQEIAHEAFKLQVLVFAGKLTPEEAKRRLEELRELVERLGDEDLRREVEHIAKQVKKLIKK AMDLILINSLPLVSDAETSLTCIASGWRPHEPITIGRDFEALMNQHQDPLEVTQDVTREWAKKVVWKREKASKINGAYFCEGRVRGEAIRIRTMKMRQQASFLPATLTMTVDKGDNVNISFKKVLIKEEDAVIYKNGSFIHSVPRHEVPDILEVHLPHAQPQDAGVYSARYIGGNLFTSAFTRLIVRRCEAQKWGPECNHLCTACMNNGVCHEDTGECICPPGFMGRTCEKACELHTFGRTCKERCSGQEGCKSYVFCLPDPYGCSCATGWKGLQCNEACHPGFYGPDCKLRCSCNNGEMCDRFQGCLCSPGWQGLQCEREGIPRMTPKIVDLPDHIEVNSGKFNPICKASGWPLPTNEEMTLVKPDGTVLHPKDFNHTDHFSVAIFTIHRILPPDSGVWVCSVNTVAGMVEKPFNISVKVLP Motif119_HHH_eva_0145_0001_0001
DELEKAIQLLAERYVRDPEVQKILIRISVLALTDPEKAVRLLLKLAKKLGDPEVEKLAREVLRRT LPLVSDATSLTIGRDFEALMNQHQDPLEVVVWKREKASKINGAYFCRTMKMRQQASFLPATLTMTVDKGDNVNISFKKVLIKEEDAVIYKNGSFIHSVPRHEVPDILEVHLPHAQPQDAGVYSARYIGGNLFTSAFTRLIV plus6_norm_sadl_5a9ba470ffdefe7bbe7d066b6a6aec3b_0001_000000097_0001_0001
SEAEKIVKKLLHKAFQLVLHKQASPEFIKTIEEKVNKVAKSYGDEELLQDVKLFIRQLKLST AMDLILINSLPLVSDAETSLTCIASGWRPHEPITIGRDFEALMNQHQDPLEVTQDVTREWAKKVVWKREKASKINGAYFCEGRVRGEAIRIRTMKMRQQASFLPATLTMTVDKGDNVNISFKKVLIKEEDAVIYKNGSFIHSVPRHEVPDILEVHLPHAQPQDAGVYSARYIGGNLFTSAFTRLIVRRCEAQKWGPECNHLCTACMNNGVCHEDTGECICPPGFMGRTCEKACELHTFGRTCKERCSGQEGCKSYVFCLPDPYGCSCATGWKGLQCNEACHPGFYGPDCKLRCSCNNGEMCDRFQGCLCSPGWQGLQCEREGIPRMTPKIVDLPDHIEVNSGKFNPICKASGWPLPTNEEMTLVKPDGTVLHPKDFNHTDHFSVAIFTIHRILPPDSGVWVCSVNTVAGMVEKPFNISVKVLP Motif188_ems_3hM_133_0001_0001
PYKDFVEEVVHLAEELIRRNPDHKDEVREKAEKLLEEISEVAPDPRIEEYVKKAKKKVEEAVKG AMDLILINSLPLVSDAETSLTCIASGWRPHEPITIGRDFEALMNQHQDPLEVTQDVTREWAKKVVWKREKASKINGAYFCEGRVRGEAIRIRTMKMRQQASFLPATLTMTVDKGDNVNISFKKVLIKEEDAVIYKNGSFIHSVPRHEVPDILEVHLPHAQPQDAGVYSARYIGGNLFTSAFTRLIVRRCEAQKWGPECNHLCTACMNNGVCHEDTGECICPPGFMGRTCEKACELHTFGRTCKERCSGQEGCKSYVFCLPDPYGCSCATGWKGLQCNEACHPGFYGPDCKLRCSCNNGEMCDRFQGCLCSPGWQGLQCEREGIPRMTPKIVDLPDHIEVNSGKFNPICKASGWPLPTNEEMTLVKPDGTVLHPKDFNHTDHFSVAIFTIHRILPPDSGVWVCSVNTVAGMVEKPFNISVKVLP Motif030_ems_3hM_477_0001_0001
DLKELLEEVLELLKKDKERAALLLAEILARFGDPEVFKILRRLLQVQLGLLPPEAVEEAIRELEK LPLVSDATSLTIGRDFEALMNQHQDPLEVVVWKREKASKINGAYFCRTMKMRQQASFLPATLTMTVDKGDNVNISFKKVLIKEEDAVIYKNGSFIHSVPRHEVPDILEVHLPHAQPQDAGVYSARYIGGNLFTSAFTRLIV minus6_norm_norm_sadl_12a7ffe86416d83887ddd0891a48ef14_0001_000000097_0001_16_30_H_._a8680b4da145f4d843452dac8281f2f1_0001_0001_0002_0001_0001
SEEEKKKRVKKFIEELARRLGVDELMIDFVQRTIERLFDMGVSPDELKEFARLSLHVAWRI AMDLILINSLPLVSDAETSLTCIASGWRPHEPITIGRDFEALMNQHQDPLEVTQDVTREWAKKVVWKREKASKINGAYFCEGRVRGEAIRIRTMKMRQQASFLPATLTMTVDKGDNVNISFKKVLIKEEDAVIYKNGSFIHSVPRHEVPDILEVHLPHAQPQDAGVYSARYIGGNLFTSAFTRLIVRRCEAQKWGPECNHLCTACMNNGVCHEDTGECICPPGFMGRTCEKACELHTFGRTCKERCSGQEGCKSYVFCLPDPYGCSCATGWKGLQCNEACHPGFYGPDCKLRCSCNNGEMCDRFQGCLCSPGWQGLQCEREGIPRMTPKIVDLPDHIEVNSGKFNPICKASGWPLPTNEEMTLVKPDGTVLHPKDFNHTDHFSVAIFTIHRILPPDSGVWVCSVNTVAGMVEKPFNISVKVLP Motif228_HHH_eva_0404_0001_0001
TVEDIVREAQEIAQHAILHAKSEELRKMLMELSEKLSEAFLKNDEDLAREILERIERLYKEVVR AMDLILINSLPLVSDAETSLTCIASGWRPHEPITIGRDFEALMNQHQDPLEVTQDVTREWAKKVVWKREKASKINGAYFCEGRVRGEAIRIRTMKMRQQASFLPATLTMTVDKGDNVNISFKKVLIKEEDAVIYKNGSFIHSVPRHEVPDILEVHLPHAQPQDAGVYSARYIGGNLFTSAFTRLIVRRCEAQKWGPECNHLCTACMNNGVCHEDTGECICPPGFMGRTCEKACELHTFGRTCKERCSGQEGCKSYVFCLPDPYGCSCATGWKGLQCNEACHPGFYGPDCKLRCSCNNGEMCDRFQGCLCSPGWQGLQCEREGIPRMTPKIVDLPDHIEVNSGKFNPICKASGWPLPTNEEMTLVKPDGTVLHPKDFNHTDHFSVAIFTIHRILPPDSGVWVCSVNTVAGMVEKPFNISVKVLP MINUS5_Motif127_ems_3hM_2930_0001_0001_0001_0001
SEEDARTIVKKATEKIKKNPKDAQKVYSEATRKIARLADKYQDPTLRRLITELQHLAFQFMK AMDLILINSLPLVSDAETSLTCIASGWRPHEPITIGRDFEALMNQHQDPLEVTQDVTREWAKKVVWKREKASKINGAYFCEGRVRGEAIRIRTMKMRQQASFLPATLTMTVDKGDNVNISFKKVLIKEEDAVIYKNGSFIHSVPRHEVPDILEVHLPHAQPQDAGVYSARYIGGNLFTSAFTRLIVRRCEAQKWGPECNHLCTACMNNGVCHEDTGECICPPGFMGRTCEKACELHTFGRTCKERCSGQEGCKSYVFCLPDPYGCSCATGWKGLQCNEACHPGFYGPDCKLRCSCNNGEMCDRFQGCLCSPGWQGLQCEREGIPRMTPKIVDLPDHIEVNSGKFNPICKASGWPLPTNEEMTLVKPDGTVLHPKDFNHTDHFSVAIFTIHRILPPDSGVWVCSVNTVAGMVEKPFNISVKVLP Motif147_ems_3hM_3493_0001_0001
NERLELSHRVTRLLLEALKLGLISPEDAQRVQREVHELFERGDKDEVDKIRRELEERIRRW LPLVSDATSLTIGRDFEALMNQHQDPLEVVVWKREKASKINGAYFCRTMKMRQQASFLPATLTMTVDKGDNVNISFKKVLIKEEDAVIYKNGSFIHSVPRHEVPDILEVHLPHAQPQDAGVYSARYIGGNLFTSAFTRLIV sap_patc_HHH_eva_0351_000000048_0001
DEREVRHAKRLVKEVERLSDDPDVRLQARQVLMTLDIAWKRNDKVAIRNAIEQARRLWKKAH AMDLILINSLPLVSDAETSLTCIASGWRPHEPITIGRDFEALMNQHQDPLEVTQDVTREWAKKVVWKREKASKINGAYFCEGRVRGEAIRIRTMKMRQQASFLPATLTMTVDKGDNVNISFKKVLIKEEDAVIYKNGSFIHSVPRHEVPDILEVHLPHAQPQDAGVYSARYIGGNLFTSAFTRLIVRRCEAQKWGPECNHLCTACMNNGVCHEDTGECICPPGFMGRTCEKACELHTFGRTCKERCSGQEGCKSYVFCLPDPYGCSCATGWKGLQCNEACHPGFYGPDCKLRCSCNNGEMCDRFQGCLCSPGWQGLQCEREGIPRMTPKIVDLPDHIEVNSGKFNPICKASGWPLPTNEEMTLVKPDGTVLHPKDFNHTDHFSVAIFTIHRILPPDSGVWVCSVNTVAGMVEKPFNISVKVLP PLUS5_Motif330_ems_3hC_369_0001_0001_0001_0001
SIRQEIIKIFRALSKVPDPEVRELMARVAHLSAHDPKKALELLEEIVRRLGDPELEKLIRELLER LPLVSDATSLTIGRDFEALMNQHQDPLEVVVWKREKASKINGAYFCRTMKMRQQASFLPATLTMTVDKGDNVNISFKKVLIKEEDAVIYKNGSFIHSVPRHEVPDILEVHLPHAQPQDAGVYSARYIGGNLFTSAFTRLIV minus3_mis_patc_c2845cfc7c062bbeb7cd94dd36b2ebbf_0001_000000119_0001_0001
TEDEYLFRALHQIAEFAGLENFHVEVKDGTVTVHIDGTDERAQTVWKRVKMLAESLGVPVDVKVH AMDLILINSLPLVSDAETSLTCIASGWRPHEPITIGRDFEALMNQHQDPLEVTQDVTREWAKKVVWKREKASKINGAYFCEGRVRGEAIRIRTMKMRQQASFLPATLTMTVDKGDNVNISFKKVLIKEEDAVIYKNGSFIHSVPRHEVPDILEVHLPHAQPQDAGVYSARYIGGNLFTSAFTRLIVRRCEAQKWGPECNHLCTACMNNGVCHEDTGECICPPGFMGRTCEKACELHTFGRTCKERCSGQEGCKSYVFCLPDPYGCSCATGWKGLQCNEACHPGFYGPDCKLRCSCNNGEMCDRFQGCLCSPGWQGLQCEREGIPRMTPKIVDLPDHIEVNSGKFNPICKASGWPLPTNEEMTLVKPDGTVLHPKDFNHTDHFSVAIFTIHRILPPDSGVWVCSVNTVAGMVEKPFNISVKVLP MINUS5_Motif269_HEEHE_3226_0001_0001_0002
NSEAMEELLKEVVKRNPELAVRLVRLLARNLEEHGNPEAAEELLELVLRLLGDPRVEELLRRIRK LPLVSDATSLTIGRDFEALMNQHQDPLEVVVWKREKASKINGAYFCRTMKMRQQASFLPATLTMTVDKGDNVNISFKKVLIKEEDAVIYKNGSFIHSVPRHEVPDILEVHLPHAQPQDAGVYSARYIGGNLFTSAFTRLIV zero_sap_patc_a244b07cee7d457efd0fc9a3a491d5f0_0001_000000121_0001_0001
DQEKFARKEVKHVTKMIQSVNDPDAERWAEELNKIFETLIQQGVDPLEAAWYVLDEAARVYRNR AMDLILINSLPLVSDAETSLTCIASGWRPHEPITIGRDFEALMNQHQDPLEVTQDVTREWAKKVVWKREKASKINGAYFCEGRVRGEAIRIRTMKMRQQASFLPATLTMTVDKGDNVNISFKKVLIKEEDAVIYKNGSFIHSVPRHEVPDILEVHLPHAQPQDAGVYSARYIGGNLFTSAFTRLIVRRCEAQKWGPECNHLCTACMNNGVCHEDTGECICPPGFMGRTCEKACELHTFGRTCKERCSGQEGCKSYVFCLPDPYGCSCATGWKGLQCNEACHPGFYGPDCKLRCSCNNGEMCDRFQGCLCSPGWQGLQCEREGIPRMTPKIVDLPDHIEVNSGKFNPICKASGWPLPTNEEMTLVKPDGTVLHPKDFNHTDHFSVAIFTIHRILPPDSGVWVCSVNTVAGMVEKPFNISVKVLP Motif794_ems_3hC_1260_0001_0001
TEEELIEIISKVLNVPPEEVRRLLEELLRRANVPPEAAAQYLAAKIASELNDPRLAHEVLHKLLS LPLVSDATSLTIGRDFEALMNQHQDPLEVVVWKREKASKINGAYFCRTMKMRQQASFLPATLTMTVDKGDNVNISFKKVLIKEEDAVIYKNGSFIHSVPRHEVPDILEVHLPHAQPQDAGVYSARYIGGNLFTSAFTRLIV minus6_sap_patc_ec107703008aa875dbf04cf870bbfb80_0001_1_000000145_0001_0001
PDEEAKKVLELLRKVSKEFKDDPEVFLEINQLVESIEIAVRKKNEEEVRKLIKFAKKIADEVRS AMDLILINSLPLVSDAETSLTCIASGWRPHEPITIGRDFEALMNQHQDPLEVTQDVTREWAKKVVWKREKASKINGAYFCEGRVRGEAIRIRTMKMRQQASFLPATLTMTVDKGDNVNISFKKVLIKEEDAVIYKNGSFIHSVPRHEVPDILEVHLPHAQPQDAGVYSARYIGGNLFTSAFTRLIVRRCEAQKWGPECNHLCTACMNNGVCHEDTGECICPPGFMGRTCEKACELHTFGRTCKERCSGQEGCKSYVFCLPDPYGCSCATGWKGLQCNEACHPGFYGPDCKLRCSCNNGEMCDRFQGCLCSPGWQGLQCEREGIPRMTPKIVDLPDHIEVNSGKFNPICKASGWPLPTNEEMTLVKPDGTVLHPKDFNHTDHFSVAIFTIHRILPPDSGVWVCSVNTVAGMVEKPFNISVKVLP Motif350_ems_3hM_681_0001_0001
DEEELEKLIELLKRKLSPQDLEMFLRQVKQTLKRDPKVAIKEAIALAEMAGDEEVTRRLRELLEK AMDLILINSLPLVSDAETSLTCIASGWRPHEPITIGRDFEALMNQHQDPLEVTQDVTREWAKKVVWKREKASKINGAYFCEGRVRGEAIRIRTMKMRQQASFLPATLTMTVDKGDNVNISFKKVLIKEEDAVIYKNGSFIHSVPRHEVPDILEVHLPHAQPQDAGVYSARYIGGNLFTSAFTRLIVRRCEAQKWGPECNHLCTACMNNGVCHEDTGECICPPGFMGRTCEKACELHTFGRTCKERCSGQEGCKSYVFCLPDPYGCSCATGWKGLQCNEACHPGFYGPDCKLRCSCNNGEMCDRFQGCLCSPGWQGLQCEREGIPRMTPKIVDLPDHIEVNSGKFNPICKASGWPLPTNEEMTLVKPDGTVLHPKDFNHTDHFSVAIFTIHRILPPDSGVWVCSVNTVAGMVEKPFNISVKVLP Motif194_bcov_4helix_11599_0001_0001
SIEELVREVIKKVRKKGDPHLAEALRNVLFLLEWGDPEAAKHVLRDLLRVFGDPLVRKLLELLRK LPLVSDATSLTIGRDFEALMNQHQDPLEVVVWKREKASKINGAYFCRTMKMRQQASFLPATLTMTVDKGDNVNISFKKVLIKEEDAVIYKNGSFIHSVPRHEVPDILEVHLPHAQPQDAGVYSARYIGGNLFTSAFTRLIV plus6_norm_mis_patc_9d722f4281fe2ab0f1894ca7efdbd281_0001_1_000000144_0001_15_30_H_._deaa8b212cbc22bc6c40a43f6c5d9aad_0001_0001_0001_0001
DDEEVKTWEKLAKEAINRIPDKLQRRQVEITVRELIKRAHSPDPNEVRRALTTVKQIIEIFRG AMDLILINSLPLVSDAETSLTCIASGWRPHEPITIGRDFEALMNQHQDPLEVTQDVTREWAKKVVWKREKASKINGAYFCEGRVRGEAIRIRTMKMRQQASFLPATLTMTVDKGDNVNISFKKVLIKEEDAVIYKNGSFIHSVPRHEVPDILEVHLPHAQPQDAGVYSARYIGGNLFTSAFTRLIVRRCEAQKWGPECNHLCTACMNNGVCHEDTGECICPPGFMGRTCEKACELHTFGRTCKERCSGQEGCKSYVFCLPDPYGCSCATGWKGLQCNEACHPGFYGPDCKLRCSCNNGEMCDRFQGCLCSPGWQGLQCEREGIPRMTPKIVDLPDHIEVNSGKFNPICKASGWPLPTNEEMTLVKPDGTVLHPKDFNHTDHFSVAIFTIHRILPPDSGVWVCSVNTVAGMVEKPFNISVKVLP Motif003_ems_3hM_1391_0001_0001_0001
DLEEEVERLTRENPSIREILEELLELAKRNKEEARKFVEEVIRELQRRGDPASHAVMHLLTLIWK LPLVSDATSLTIGRDFEALMNQHQDPLEVVVWKREKASKINGAYFCRTMKMRQQASFLPATLTMTVDKGDNVNISFKKVLIKEEDAVIYKNGSFIHSVPRHEVPDILEVHLPHAQPQDAGVYSARYIGGNLFTSAFTRLIV minus6_sap_mis_patc_ems_3hC_696_000000175_0001_1_18_H_._aae0b127c54bf06dbd2dc1bd43f239ef_0001_0001_0002_0001_0001
DLEEEFQKVVKEAEEAAENKDFEEAARLVALAARIAEEIGDRELIRQVDEVARLVAELYL LPLVSDATSLTIGRDFEALMNQHQDPLEVVVWKREKASKINGAYFCRTMKMRQQASFLPATLTMTVDKGDNVNISFKKVLIKEEDAVIYKNGSFIHSVPRHEVPDILEVHLPHAQPQDAGVYSARYIGGNLFTSAFTRLIV minus9_norm_norm_patc_8c216908cb12e80116d2a33b5905641e_0001_000000160_0001_1_14_H_._ems_3hC_444_0001_0001_0001_0001
SLEEEFFNVVFNALFAANNKDKDTAHKLVERAEEIARRIGDEKAEEIVEIVEEMVRRLTK AMDLILINSLPLVSDAETSLTCIASGWRPHEPITIGRDFEALMNQHQDPLEVTQDVTREWAKKVVWKREKASKINGAYFCEGRVRGEAIRIRTMKMRQQASFLPATLTMTVDKGDNVNISFKKVLIKEEDAVIYKNGSFIHSVPRHEVPDILEVHLPHAQPQDAGVYSARYIGGNLFTSAFTRLIVRRCEAQKWGPECNHLCTACMNNGVCHEDTGECICPPGFMGRTCEKACELHTFGRTCKERCSGQEGCKSYVFCLPDPYGCSCATGWKGLQCNEACHPGFYGPDCKLRCSCNNGEMCDRFQGCLCSPGWQGLQCEREGIPRMTPKIVDLPDHIEVNSGKFNPICKASGWPLPTNEEMTLVKPDGTVLHPKDFNHTDHFSVAIFTIHRILPPDSGVWVCSVNTVAGMVEKPFNISVKVLP MINUS5_Motif173_ems_3hC_444_0001_0003_0001_0001_0001
DQELLIRAIIRAAPPELRELLERVREVLKRRGVPPEEITWLLIKVINAWRKDPEKAKELVKKLLK LPLVSDATSLTIGRDFEALMNQHQDPLEVVVWKREKASKINGAYFCRTMKMRQQASFLPATLTMTVDKGDNVNISFKKVLIKEEDAVIYKNGSFIHSVPRHEVPDILEVHLPHAQPQDAGVYSARYIGGNLFTSAFTRLIV sap_mis_sadl_8a9b12642229746faa6c2eee4845e131_0001_1_000000169_0001_36_51_H_._c3290864273eab5c072afe4af3181673_0001_1_0001_0001
SEEELHKLVSKIFRVAERKGDKELHKLFREALRLLILLFQGTLSKEERKRAEKRIREIYKRVV LPLVSDATSLTIGRDFEALMNQHQDPLEVVVWKREKASKINGAYFCRTMKMRQQASFLPATLTMTVDKGDNVNISFKKVLIKEEDAVIYKNGSFIHSVPRHEVPDILEVHLPHAQPQDAGVYSARYIGGNLFTSAFTRLIV plus6_norm_sadl_HHH_eva_0327_000000167_0001_0001
TREESFERALEYVEEAAKQNNNEEAEELVKEAEELYKEAKKNNDEQKLHEAAHIVLRALNLAR LPLVSDATSLTIGRDFEALMNQHQDPLEVVVWKREKASKINGAYFCRTMKMRQQASFLPATLTMTVDKGDNVNISFKKVLIKEEDAVIYKNGSFIHSVPRHEVPDILEVHLPHAQPQDAGVYSARYIGGNLFTSAFTRLIV minus6_sap_patc_ems_3hC_963_0002_000000121_0001_0001
SLEKKVERLLREGDPQEAIRVALRIAWEKGLLSPEELSEVLMKVVRLLDKGNKKEVEKLIRKVVK LPLVSDATSLTIGRDFEALMNQHQDPLEVVVWKREKASKINGAYFCRTMKMRQQASFLPATLTMTVDKGDNVNISFKKVLIKEEDAVIYKNGSFIHSVPRHEVPDILEVHLPHAQPQDAGVYSARYIGGNLFTSAFTRLIV plus6_sap_patc_1b4a5606bcd5c15762cde14aa67126f2_0001_1_000000081_0001_0001
SEDVRRLFELVRQVPDPRLAELLLEVLLKLLAGEIPPEEALELLLELAKKVGDPELERLLRELLK LPLVSDATSLTIGRDFEALMNQHQDPLEVVVWKREKASKINGAYFCRTMKMRQQASFLPATLTMTVDKGDNVNISFKKVLIKEEDAVIYKNGSFIHSVPRHEVPDILEVHLPHAQPQDAGVYSARYIGGNLFTSAFTRLIV norm_sadl_9a5a38e20f090207c6da5c281da6f2f6_0001_000000131_0001
RREEIIKLASEVMELLHKYGDPEVRKYLEKIEKVLQALLQGKLSPEEVEKRVKKLTKKVRRIL LPLVSDATSLTIGRDFEALMNQHQDPLEVVVWKREKASKINGAYFCRTMKMRQQASFLPATLTMTVDKGDNVNISFKKVLIKEEDAVIYKNGSFIHSVPRHEVPDILEVHLPHAQPQDAGVYSARYIGGNLFTSAFTRLIV plus6_sap_norm_patc_fa9f4d8de626c23e570ee6a1132b7884_0001_000000015_0001_14_28_H_._HHH_eva_0326_0001_0001_0001
DAWELVIRYAVELGNHDLIKAIVRALRVHLGDPEEAERLVVDLLRRALNIPPEEAKRLVEELLRR LPLVSDATSLTIGRDFEALMNQHQDPLEVVVWKREKASKINGAYFCRTMKMRQQASFLPATLTMTVDKGDNVNISFKKVLIKEEDAVIYKNGSFIHSVPRHEVPDILEVHLPHAQPQDAGVYSARYIGGNLFTSAFTRLIV norm_patc_be73ba4ac32714b816344d1b21815a46_0001_000000207_0001
SEREKVEKEVEKLLEEAKQQQDPRLAQEAIEYASQVFKKHPDDETVLELIREAMRVFRELYR LPLVSDATSLTIGRDFEALMNQHQDPLEVVVWKREKASKINGAYFCRTMKMRQQASFLPATLTMTVDKGDNVNISFKKVLIKEEDAVIYKNGSFIHSVPRHEVPDILEVHLPHAQPQDAGVYSARYIGGNLFTSAFTRLIV minus6_mis_sadl_ems_3hC_1598_000000112_0001_0001
SEVEKTLKTLTEEAKEVSKNANTQAQELVERAIKKAQKLVKHASSDEEKKKVVEALKFQIEFAK AMDLILINSLPLVSDAETSLTCIASGWRPHEPITIGRDFEALMNQHQDPLEVTQDVTREWAKKVVWKREKASKINGAYFCEGRVRGEAIRIRTMKMRQQASFLPATLTMTVDKGDNVNISFKKVLIKEEDAVIYKNGSFIHSVPRHEVPDILEVHLPHAQPQDAGVYSARYIGGNLFTSAFTRLIVRRCEAQKWGPECNHLCTACMNNGVCHEDTGECICPPGFMGRTCEKACELHTFGRTCKERCSGQEGCKSYVFCLPDPYGCSCATGWKGLQCNEACHPGFYGPDCKLRCSCNNGEMCDRFQGCLCSPGWQGLQCEREGIPRMTPKIVDLPDHIEVNSGKFNPICKASGWPLPTNEEMTLVKPDGTVLHPKDFNHTDHFSVAIFTIHRILPPDSGVWVCSVNTVAGMVEKPFNISVKVLP Motif492_ems_3hC_1081_0001_0001
DLELQLHFILRSIRIIASQKDNEEAKRLLKKVEEKFRKAKKNNDEELLSKITKEAEEILEYVMH AMDLILINSLPLVSDAETSLTCIASGWRPHEPITIGRDFEALMNQHQDPLEVTQDVTREWAKKVVWKREKASKINGAYFCEGRVRGEAIRIRTMKMRQQASFLPATLTMTVDKGDNVNISFKKVLIKEEDAVIYKNGSFIHSVPRHEVPDILEVHLPHAQPQDAGVYSARYIGGNLFTSAFTRLIVRRCEAQKWGPECNHLCTACMNNGVCHEDTGECICPPGFMGRTCEKACELHTFGRTCKERCSGQEGCKSYVFCLPDPYGCSCATGWKGLQCNEACHPGFYGPDCKLRCSCNNGEMCDRFQGCLCSPGWQGLQCEREGIPRMTPKIVDLPDHIEVNSGKFNPICKASGWPLPTNEEMTLVKPDGTVLHPKDFNHTDHFSVAIFTIHRILPPDSGVWVCSVNTVAGMVEKPFNISVKVLP Motif228_ems_3hM_273_0001_0001
SLIEELIKEIKKKDPELARALEVLLRALKLGLVPPKYVRQILEDLLRRFGDPLVRKIIEVVRRLP LPLVSDATSLTIGRDFEALMNQHQDPLEVVVWKREKASKINGAYFCRTMKMRQQASFLPATLTMTVDKGDNVNISFKKVLIKEEDAVIYKNGSFIHSVPRHEVPDILEVHLPHAQPQDAGVYSARYIGGNLFTSAFTRLIV plus6_norm_norm_patc_652b45f77a759591af9ab733338c50d8_0001_1_000000034_0001_36_50_H_._9e027cdb5f26361229cf46a28aff2188_0001_1_0001_0001_0001
SEVETVRKVVKKLLKKAGVPSFRVTKRNGRVSVTVKDPTPEAFDAIQIAIFVAIRLGVEIHFTNN AMDLILINSLPLVSDAETSLTCIASGWRPHEPITIGRDFEALMNQHQDPLEVTQDVTREWAKKVVWKREKASKINGAYFCEGRVRGEAIRIRTMKMRQQASFLPATLTMTVDKGDNVNISFKKVLIKEEDAVIYKNGSFIHSVPRHEVPDILEVHLPHAQPQDAGVYSARYIGGNLFTSAFTRLIVRRCEAQKWGPECNHLCTACMNNGVCHEDTGECICPPGFMGRTCEKACELHTFGRTCKERCSGQEGCKSYVFCLPDPYGCSCATGWKGLQCNEACHPGFYGPDCKLRCSCNNGEMCDRFQGCLCSPGWQGLQCEREGIPRMTPKIVDLPDHIEVNSGKFNPICKASGWPLPTNEEMTLVKPDGTVLHPKDFNHTDHFSVAIFTIHRILPPDSGVWVCSVNTVAGMVEKPFNISVKVLP Motif011_HEEHE_3279_0001_0001
SEEKEKLARLVHELEKLWRKATNPEARRVVFRAVNVLLQAIRRQIPELEEEAKELEKEAKKLQ LPLVSDATSLTIGRDFEALMNQHQDPLEVVVWKREKASKINGAYFCRTMKMRQQASFLPATLTMTVDKGDNVNISFKKVLIKEEDAVIYKNGSFIHSVPRHEVPDILEVHLPHAQPQDAGVYSARYIGGNLFTSAFTRLIV minus3_sap_norm_sadl_12a7ffe86416d83887ddd0891a48ef14_0001_000000097_0001_16_30_H_._ems_3hC_501_0001_0001_0003_0001_0001
PEELLEEAVKRAKKANPKIREVLEKLLRELKKHPNNQELAHLLLRLITLAHSDPRRARELAKKVK LPLVSDATSLTIGRDFEALMNQHQDPLEVVVWKREKASKINGAYFCRTMKMRQQASFLPATLTMTVDKGDNVNISFKKVLIKEEDAVIYKNGSFIHSVPRHEVPDILEVHLPHAQPQDAGVYSARYIGGNLFTSAFTRLIV plus6_mis_patc_170503333c7ce7579b31a15206097e3a_0001_1_000000047_0001_0001
DMFTKLLTKVAKRLVKTAKEDPSFRREAEWEIEYLLLVARQLNDEKAQKLIEKILRLLRKLM AMDLILINSLPLVSDAETSLTCIASGWRPHEPITIGRDFEALMNQHQDPLEVTQDVTREWAKKVVWKREKASKINGAYFCEGRVRGEAIRIRTMKMRQQASFLPATLTMTVDKGDNVNISFKKVLIKEEDAVIYKNGSFIHSVPRHEVPDILEVHLPHAQPQDAGVYSARYIGGNLFTSAFTRLIVRRCEAQKWGPECNHLCTACMNNGVCHEDTGECICPPGFMGRTCEKACELHTFGRTCKERCSGQEGCKSYVFCLPDPYGCSCATGWKGLQCNEACHPGFYGPDCKLRCSCNNGEMCDRFQGCLCSPGWQGLQCEREGIPRMTPKIVDLPDHIEVNSGKFNPICKASGWPLPTNEEMTLVKPDGTVLHPKDFNHTDHFSVAIFTIHRILPPDSGVWVCSVNTVAGMVEKPFNISVKVLP PLUS5_Motif871_ems_3hM_1452_0001_0001_0001
SSEEFVEMLLKFAAKFAGVSDFDVKVSNGNFTLTVRGSNPFLDMMVNQVKMAAKHYGIEVRVDKK AMDLILINSLPLVSDAETSLTCIASGWRPHEPITIGRDFEALMNQHQDPLEVTQDVTREWAKKVVWKREKASKINGAYFCEGRVRGEAIRIRTMKMRQQASFLPATLTMTVDKGDNVNISFKKVLIKEEDAVIYKNGSFIHSVPRHEVPDILEVHLPHAQPQDAGVYSARYIGGNLFTSAFTRLIVRRCEAQKWGPECNHLCTACMNNGVCHEDTGECICPPGFMGRTCEKACELHTFGRTCKERCSGQEGCKSYVFCLPDPYGCSCATGWKGLQCNEACHPGFYGPDCKLRCSCNNGEMCDRFQGCLCSPGWQGLQCEREGIPRMTPKIVDLPDHIEVNSGKFNPICKASGWPLPTNEEMTLVKPDGTVLHPKDFNHTDHFSVAIFTIHRILPPDSGVWVCSVNTVAGMVEKPFNISVKVLP Motif918_HEEHE_2838_0001_0001
DEVEHNIKLVTEQAKHLIKNGVDPRLVESWAELVLRSLKKLAKDPRVQKKAEEALKTVQKLVTS AMDLILINSLPLVSDAETSLTCIASGWRPHEPITIGRDFEALMNQHQDPLEVTQDVTREWAKKVVWKREKASKINGAYFCEGRVRGEAIRIRTMKMRQQASFLPATLTMTVDKGDNVNISFKKVLIKEEDAVIYKNGSFIHSVPRHEVPDILEVHLPHAQPQDAGVYSARYIGGNLFTSAFTRLIVRRCEAQKWGPECNHLCTACMNNGVCHEDTGECICPPGFMGRTCEKACELHTFGRTCKERCSGQEGCKSYVFCLPDPYGCSCATGWKGLQCNEACHPGFYGPDCKLRCSCNNGEMCDRFQGCLCSPGWQGLQCEREGIPRMTPKIVDLPDHIEVNSGKFNPICKASGWPLPTNEEMTLVKPDGTVLHPKDFNHTDHFSVAIFTIHRILPPDSGVWVCSVNTVAGMVEKPFNISVKVLP Motif587_ems_3hM_378_0001_0001_0001
SEEEIERIKEEAKELFEKGDRETLQRLAQHVNEMSKKIGDPKVFELLNFVLHIQEHLL AMDLILINSLPLVSDAETSLTCIASGWRPHEPITIGRDFEALMNQHQDPLEVTQDVTREWAKKVVWKREKASKINGAYFCEGRVRGEAIRIRTMKMRQQASFLPATLTMTVDKGDNVNISFKKVLIKEEDAVIYKNGSFIHSVPRHEVPDILEVHLPHAQPQDAGVYSARYIGGNLFTSAFTRLIVRRCEAQKWGPECNHLCTACMNNGVCHEDTGECICPPGFMGRTCEKACELHTFGRTCKERCSGQEGCKSYVFCLPDPYGCSCATGWKGLQCNEACHPGFYGPDCKLRCSCNNGEMCDRFQGCLCSPGWQGLQCEREGIPRMTPKIVDLPDHIEVNSGKFNPICKASGWPLPTNEEMTLVKPDGTVLHPKDFNHTDHFSVAIFTIHRILPPDSGVWVCSVNTVAGMVEKPFNISVKVLP MINUS5_Motif012_HHH_eva_0250_0001_0001_0002
SEESKRVKKLAKEALEKVQKDPRLAREAIELVDKLLVLADRVGDEDVYRYVREVAQLVFRWYL LPLVSDATSLTIGRDFEALMNQHQDPLEVVVWKREKASKINGAYFCRTMKMRQQASFLPATLTMTVDKGDNVNISFKKVLIKEEDAVIYKNGSFIHSVPRHEVPDILEVHLPHAQPQDAGVYSARYIGGNLFTSAFTRLIV norm_patc_ems_3hM_94_000000070_0001
DPESLKEQADKLATKASNLAKSEVLYRLVQHLLEQIRKLLDNNDPHQARFAVMALEDILRRLQS AMDLILINSLPLVSDAETSLTCIASGWRPHEPITIGRDFEALMNQHQDPLEVTQDVTREWAKKVVWKREKASKINGAYFCEGRVRGEAIRIRTMKMRQQASFLPATLTMTVDKGDNVNISFKKVLIKEEDAVIYKNGSFIHSVPRHEVPDILEVHLPHAQPQDAGVYSARYIGGNLFTSAFTRLIVRRCEAQKWGPECNHLCTACMNNGVCHEDTGECICPPGFMGRTCEKACELHTFGRTCKERCSGQEGCKSYVFCLPDPYGCSCATGWKGLQCNEACHPGFYGPDCKLRCSCNNGEMCDRFQGCLCSPGWQGLQCEREGIPRMTPKIVDLPDHIEVNSGKFNPICKASGWPLPTNEEMTLVKPDGTVLHPKDFNHTDHFSVAIFTIHRILPPDSGVWVCSVNTVAGMVEKPFNISVKVLP Motif065_ems_3hC_372_0001_0001_0001_0001
SRREEILKRQVEALRELKELLENPEARKVVKRAVKVLEEAIKKQDPKLEEEASQLALKAFRLW LPLVSDATSLTIGRDFEALMNQHQDPLEVVVWKREKASKINGAYFCRTMKMRQQASFLPATLTMTVDKGDNVNISFKKVLIKEEDAVIYKNGSFIHSVPRHEVPDILEVHLPHAQPQDAGVYSARYIGGNLFTSAFTRLIV plus6_norm_patc_ems_3hC_501_000000023_0001_0001
SLDELVEEVKKRVDPEFRELLEELVKLAKELGLDPLLISQIIITILVAARNNDEIALRALRELVH AMDLILINSLPLVSDAETSLTCIASGWRPHEPITIGRDFEALMNQHQDPLEVTQDVTREWAKKVVWKREKASKINGAYFCEGRVRGEAIRIRTMKMRQQASFLPATLTMTVDKGDNVNISFKKVLIKEEDAVIYKNGSFIHSVPRHEVPDILEVHLPHAQPQDAGVYSARYIGGNLFTSAFTRLIVRRCEAQKWGPECNHLCTACMNNGVCHEDTGECICPPGFMGRTCEKACELHTFGRTCKERCSGQEGCKSYVFCLPDPYGCSCATGWKGLQCNEACHPGFYGPDCKLRCSCNNGEMCDRFQGCLCSPGWQGLQCEREGIPRMTPKIVDLPDHIEVNSGKFNPICKASGWPLPTNEEMTLVKPDGTVLHPKDFNHTDHFSVAIFTIHRILPPDSGVWVCSVNTVAGMVEKPFNISVKVLP Motif350_bcov_4helix_07215_0001_0001
PLRKVIEVVAKALDQDPEAVAKVARVIDRVRSGYLPPEELKRLLEELIRRFGDPRLRKALKLVRK LPLVSDATSLTIGRDFEALMNQHQDPLEVVVWKREKASKINGAYFCRTMKMRQQASFLPATLTMTVDKGDNVNISFKKVLIKEEDAVIYKNGSFIHSVPRHEVPDILEVHLPHAQPQDAGVYSARYIGGNLFTSAFTRLIV plus6_sap_sadl_bf3e7713c6ba7213d002ad9f903c8d8c_0001_1_000000220_0001_0001
DDTKKLHDTVTKYAQEVLKRARNEKAKHTIELLLRFAQEFIKNHNELDARQLYESIREVSKNAI AMDLILINSLPLVSDAETSLTCIASGWRPHEPITIGRDFEALMNQHQDPLEVTQDVTREWAKKVVWKREKASKINGAYFCEGRVRGEAIRIRTMKMRQQASFLPATLTMTVDKGDNVNISFKKVLIKEEDAVIYKNGSFIHSVPRHEVPDILEVHLPHAQPQDAGVYSARYIGGNLFTSAFTRLIVRRCEAQKWGPECNHLCTACMNNGVCHEDTGECICPPGFMGRTCEKACELHTFGRTCKERCSGQEGCKSYVFCLPDPYGCSCATGWKGLQCNEACHPGFYGPDCKLRCSCNNGEMCDRFQGCLCSPGWQGLQCEREGIPRMTPKIVDLPDHIEVNSGKFNPICKASGWPLPTNEEMTLVKPDGTVLHPKDFNHTDHFSVAIFTIHRILPPDSGVWVCSVNTVAGMVEKPFNISVKVLP Motif202_ems_3hM_1994_0001_0001
DEVEEAIELLKRLAPPRAREYLEQLERHLEEGLVPPKEVAQSLLALAQQLNDPEAEELLRRVLER LPLVSDATSLTIGRDFEALMNQHQDPLEVVVWKREKASKINGAYFCRTMKMRQQASFLPATLTMTVDKGDNVNISFKKVLIKEEDAVIYKNGSFIHSVPRHEVPDILEVHLPHAQPQDAGVYSARYIGGNLFTSAFTRLIV minus6_sap_mis_sadl_5fa424675a9fb5e85265aa52308c844d_0001_1_000000207_0001_18_32_H_._c3425badd5e404ce409c9a4e18825cb8_0001_0001_0001_0001
DPQKILERVLRIVSRVFHVVQDPTVQKKAREVADLAMRASFENDPEKLKKAKKLADDLQKYT AMDLILINSLPLVSDAETSLTCIASGWRPHEPITIGRDFEALMNQHQDPLEVTQDVTREWAKKVVWKREKASKINGAYFCEGRVRGEAIRIRTMKMRQQASFLPATLTMTVDKGDNVNISFKKVLIKEEDAVIYKNGSFIHSVPRHEVPDILEVHLPHAQPQDAGVYSARYIGGNLFTSAFTRLIVRRCEAQKWGPECNHLCTACMNNGVCHEDTGECICPPGFMGRTCEKACELHTFGRTCKERCSGQEGCKSYVFCLPDPYGCSCATGWKGLQCNEACHPGFYGPDCKLRCSCNNGEMCDRFQGCLCSPGWQGLQCEREGIPRMTPKIVDLPDHIEVNSGKFNPICKASGWPLPTNEEMTLVKPDGTVLHPKDFNHTDHFSVAIFTIHRILPPDSGVWVCSVNTVAGMVEKPFNISVKVLP Motif633_ems_3hM_3661_0001_0001
DEEELRKLAERIGVPPEEIKKVLRELRKRLRIPPEEAKRILKHTLKRALKLNNPKDAKLVLKLLK LPLVSDATSLTIGRDFEALMNQHQDPLEVVVWKREKASKINGAYFCRTMKMRQQASFLPATLTMTVDKGDNVNISFKKVLIKEEDAVIYKNGSFIHSVPRHEVPDILEVHLPHAQPQDAGVYSARYIGGNLFTSAFTRLIV plus6_norm_sadl_ece445a79cb82f600cf7eed64818bb80_0001_000000143_0001_0001
SKELRKEIEELAKKGDPKRAIKLLKKLAEELNDPDLRLLVLQLEDTLRKGDPKTVRMLIRWMLRI AMDLILINSLPLVSDAETSLTCIASGWRPHEPITIGRDFEALMNQHQDPLEVTQDVTREWAKKVVWKREKASKINGAYFCEGRVRGEAIRIRTMKMRQQASFLPATLTMTVDKGDNVNISFKKVLIKEEDAVIYKNGSFIHSVPRHEVPDILEVHLPHAQPQDAGVYSARYIGGNLFTSAFTRLIVRRCEAQKWGPECNHLCTACMNNGVCHEDTGECICPPGFMGRTCEKACELHTFGRTCKERCSGQEGCKSYVFCLPDPYGCSCATGWKGLQCNEACHPGFYGPDCKLRCSCNNGEMCDRFQGCLCSPGWQGLQCEREGIPRMTPKIVDLPDHIEVNSGKFNPICKASGWPLPTNEEMTLVKPDGTVLHPKDFNHTDHFSVAIFTIHRILPPDSGVWVCSVNTVAGMVEKPFNISVKVLP PLUS5_Motif137_bcov_4helix_07233_0001_0001_0001
DELLEEILRLLKEGNPYDALQLADYALIRTGDPEYEELRKLIVEATQLGRPELVVKILEKLLRDK AMDLILINSLPLVSDAETSLTCIASGWRPHEPITIGRDFEALMNQHQDPLEVTQDVTREWAKKVVWKREKASKINGAYFCEGRVRGEAIRIRTMKMRQQASFLPATLTMTVDKGDNVNISFKKVLIKEEDAVIYKNGSFIHSVPRHEVPDILEVHLPHAQPQDAGVYSARYIGGNLFTSAFTRLIVRRCEAQKWGPECNHLCTACMNNGVCHEDTGECICPPGFMGRTCEKACELHTFGRTCKERCSGQEGCKSYVFCLPDPYGCSCATGWKGLQCNEACHPGFYGPDCKLRCSCNNGEMCDRFQGCLCSPGWQGLQCEREGIPRMTPKIVDLPDHIEVNSGKFNPICKASGWPLPTNEEMTLVKPDGTVLHPKDFNHTDHFSVAIFTIHRILPPDSGVWVCSVNTVAGMVEKPFNISVKVLP Motif011_bcov_4helix_00530_0001_0001
NEEQKKAKKIAKELAEQVAKLQNPEERKKVREKLRELVKSLQDPEAIQIALNVFAEVYAQLIA LPLVSDATSLTIGRDFEALMNQHQDPLEVVVWKREKASKINGAYFCRTMKMRQQASFLPATLTMTVDKGDNVNISFKKVLIKEEDAVIYKNGSFIHSVPRHEVPDILEVHLPHAQPQDAGVYSARYIGGNLFTSAFTRLIV norm_mis_patc_52f1d6731b9ce68bc900d85c60ff9446_0001_000000160_0001_33_49_H_._ems_3hC_884_0001_0003_0001
DLEERIEELIKRIPDPEVRFELRLVLKQLKYNLEAALRAVEHVLEVYGDPIVKEIVELIEELVRR LPLVSDATSLTIGRDFEALMNQHQDPLEVVVWKREKASKINGAYFCRTMKMRQQASFLPATLTMTVDKGDNVNISFKKVLIKEEDAVIYKNGSFIHSVPRHEVPDILEVHLPHAQPQDAGVYSARYIGGNLFTSAFTRLIV minus3_sap_norm_patc_364429b1dff6f127a93a48d7d37ad1aa_0001_1_000000175_0001_16_33_H_._3d54fb053c24e18ab9d145fc4c7dab93_0001_0001_0001_0001
SLKERLKRLISKLLGTPPREVERLVREIARRNQVPPRRALLFLALRVAAKFNDPKLLKLIFELHF LPLVSDATSLTIGRDFEALMNQHQDPLEVVVWKREKASKINGAYFCRTMKMRQQASFLPATLTMTVDKGDNVNISFKKVLIKEEDAVIYKNGSFIHSVPRHEVPDILEVHLPHAQPQDAGVYSARYIGGNLFTSAFTRLIV plus6_norm_patc_d98b4791b6225abad9199bf72535a804_0001_000000045_0001_0001
DEEKKWARELKKILKEAKKKQDPELARKAMRLALWVLHRYPDSELVRKVLEKAMRLWARLNR LPLVSDATSLTIGRDFEALMNQHQDPLEVVVWKREKASKINGAYFCRTMKMRQQASFLPATLTMTVDKGDNVNISFKKVLIKEEDAVIYKNGSFIHSVPRHEVPDILEVHLPHAQPQDAGVYSARYIGGNLFTSAFTRLIV plus6_norm_norm_patc_7cd89dab5b62e5f24f006fa0224c177d_0001_1_000000075_0001_17_33_H_._ems_3hM_2146_0001_0002_0001_0001
SLEELIERALKKGDPRLLKKIIEILLRLLARHPDDERLRRLLRLVIKVWQRKDPRLLKEVLEILR LPLVSDATSLTIGRDFEALMNQHQDPLEVVVWKREKASKINGAYFCRTMKMRQQASFLPATLTMTVDKGDNVNISFKKVLIKEEDAVIYKNGSFIHSVPRHEVPDILEVHLPHAQPQDAGVYSARYIGGNLFTSAFTRLIV plus3_norm_mis_sadl_5473c73378f943375813cc6914cdbd9c_0001_000000134_0001_16_31_H_._1817edcbb30e3b4d8c1983a6c7bdefe8_0001_0001_0002_0001_0001
RSEVEQRVRDVIKEIQKFGDEELSKELEKFLRFVKKLGDPWNWRQLEITARVILERAKK AMDLILINSLPLVSDAETSLTCIASGWRPHEPITIGRDFEALMNQHQDPLEVTQDVTREWAKKVVWKREKASKINGAYFCEGRVRGEAIRIRTMKMRQQASFLPATLTMTVDKGDNVNISFKKVLIKEEDAVIYKNGSFIHSVPRHEVPDILEVHLPHAQPQDAGVYSARYIGGNLFTSAFTRLIVRRCEAQKWGPECNHLCTACMNNGVCHEDTGECICPPGFMGRTCEKACELHTFGRTCKERCSGQEGCKSYVFCLPDPYGCSCATGWKGLQCNEACHPGFYGPDCKLRCSCNNGEMCDRFQGCLCSPGWQGLQCEREGIPRMTPKIVDLPDHIEVNSGKFNPICKASGWPLPTNEEMTLVKPDGTVLHPKDFNHTDHFSVAIFTIHRILPPDSGVWVCSVNTVAGMVEKPFNISVKVLP Motif235_HHH_eva_0241_0001_0001
KEEAEQRADELLAEAARLARSSDPEDREKAEELIKEAKKLAEEANDPRTEELVEQAEELIKFLC LPLVSDATSLTIGRDFEALMNQHQDPLEVVVWKREKASKINGAYFCRTMKMRQQASFLPATLTMTVDKGDNVNISFKKVLIKEEDAVIYKNGSFIHSVPRHEVPDILEVHLPHAQPQDAGVYSARYIGGNLFTSAFTRLIV minus6_norm_patc_ems_3hC_618_0002_000000046_0001_0001
PEHIYELVQKVIFKALEAIDRNDEHTVRKLIKFLKRLAKELNNPVLKMAAELIEKEFRRFQKK AMDLILINSLPLVSDAETSLTCIASGWRPHEPITIGRDFEALMNQHQDPLEVTQDVTREWAKKVVWKREKASKINGAYFCEGRVRGEAIRIRTMKMRQQASFLPATLTMTVDKGDNVNISFKKVLIKEEDAVIYKNGSFIHSVPRHEVPDILEVHLPHAQPQDAGVYSARYIGGNLFTSAFTRLIVRRCEAQKWGPECNHLCTACMNNGVCHEDTGECICPPGFMGRTCEKACELHTFGRTCKERCSGQEGCKSYVFCLPDPYGCSCATGWKGLQCNEACHPGFYGPDCKLRCSCNNGEMCDRFQGCLCSPGWQGLQCEREGIPRMTPKIVDLPDHIEVNSGKFNPICKASGWPLPTNEEMTLVKPDGTVLHPKDFNHTDHFSVAIFTIHRILPPDSGVWVCSVNTVAGMVEKPFNISVKVLP PLUS5_Motif002_ems_3hM_1437_0001_0003_0001_0002
DDERIHRALKEAGVPPEVIELFIELAKLAAETGDPRLTRVLTKALRALNNGDPDTAKELLTKVLK LPLVSDATSLTIGRDFEALMNQHQDPLEVVVWKREKASKINGAYFCRTMKMRQQASFLPATLTMTVDKGDNVNISFKKVLIKEEDAVIYKNGSFIHSVPRHEVPDILEVHLPHAQPQDAGVYSARYIGGNLFTSAFTRLIV norm_patc_5336601281b50f8c34db4f7065c370c5_0001_000000225_0001
DEETKKIKETAQKRIEEALRNNDDHKAFQVVLEVANIASEQNNPEVLKVAEELARQVHSYAH AMDLILINSLPLVSDAETSLTCIASGWRPHEPITIGRDFEALMNQHQDPLEVTQDVTREWAKKVVWKREKASKINGAYFCEGRVRGEAIRIRTMKMRQQASFLPATLTMTVDKGDNVNISFKKVLIKEEDAVIYKNGSFIHSVPRHEVPDILEVHLPHAQPQDAGVYSARYIGGNLFTSAFTRLIVRRCEAQKWGPECNHLCTACMNNGVCHEDTGECICPPGFMGRTCEKACELHTFGRTCKERCSGQEGCKSYVFCLPDPYGCSCATGWKGLQCNEACHPGFYGPDCKLRCSCNNGEMCDRFQGCLCSPGWQGLQCEREGIPRMTPKIVDLPDHIEVNSGKFNPICKASGWPLPTNEEMTLVKPDGTVLHPKDFNHTDHFSVAIFTIHRILPPDSGVWVCSVNTVAGMVEKPFNISVKVLP ems_3hM_1199_000000021_0001_0001
DVEERLRKLEELAREAWENNDEDLLREVIDRINRIQFEATDEEEKKLAMEALKVVVKIHSL AMDLILINSLPLVSDAETSLTCIASGWRPHEPITIGRDFEALMNQHQDPLEVTQDVTREWAKKVVWKREKASKINGAYFCEGRVRGEAIRIRTMKMRQQASFLPATLTMTVDKGDNVNISFKKVLIKEEDAVIYKNGSFIHSVPRHEVPDILEVHLPHAQPQDAGVYSARYIGGNLFTSAFTRLIVRRCEAQKWGPECNHLCTACMNNGVCHEDTGECICPPGFMGRTCEKACELHTFGRTCKERCSGQEGCKSYVFCLPDPYGCSCATGWKGLQCNEACHPGFYGPDCKLRCSCNNGEMCDRFQGCLCSPGWQGLQCEREGIPRMTPKIVDLPDHIEVNSGKFNPICKASGWPLPTNEEMTLVKPDGTVLHPKDFNHTDHFSVAIFTIHRILPPDSGVWVCSVNTVAGMVEKPFNISVKVLP MINUS5_Motif004_ems_3hM_3512_0001_0001_0002
SKEEELEKLLELLKRVPNPLVRDAAHIIERLLKFGNPKAARVVLREILKEVGDPLLEELLRLLEK LPLVSDATSLTIGRDFEALMNQHQDPLEVVVWKREKASKINGAYFCRTMKMRQQASFLPATLTMTVDKGDNVNISFKKVLIKEEDAVIYKNGSFIHSVPRHEVPDILEVHLPHAQPQDAGVYSARYIGGNLFTSAFTRLIV norm_patc_7a3a25447a967dffba1d9c2501a047d7_0001_1_000000245_0001
TEKKLRRFLEEASRKVPPEVVQAIVNVLTLAFRDPERAEKLLKELIRRFGDPLLRELLELIRKLR LPLVSDATSLTIGRDFEALMNQHQDPLEVVVWKREKASKINGAYFCRTMKMRQQASFLPATLTMTVDKGDNVNISFKKVLIKEEDAVIYKNGSFIHSVPRHEVPDILEVHLPHAQPQDAGVYSARYIGGNLFTSAFTRLIV plus6_sap_patc_e7eb5d6140ef2dd7c28d54bc65c38495_0001_1_000000226_0001_0001
SLEELFERILREIGLLSPLDIEQLVDMVRVLLERGDRDQVHRMLRILAEHLNDPELKKLAELVKE AMDLILINSLPLVSDAETSLTCIASGWRPHEPITIGRDFEALMNQHQDPLEVTQDVTREWAKKVVWKREKASKINGAYFCEGRVRGEAIRIRTMKMRQQASFLPATLTMTVDKGDNVNISFKKVLIKEEDAVIYKNGSFIHSVPRHEVPDILEVHLPHAQPQDAGVYSARYIGGNLFTSAFTRLIVRRCEAQKWGPECNHLCTACMNNGVCHEDTGECICPPGFMGRTCEKACELHTFGRTCKERCSGQEGCKSYVFCLPDPYGCSCATGWKGLQCNEACHPGFYGPDCKLRCSCNNGEMCDRFQGCLCSPGWQGLQCEREGIPRMTPKIVDLPDHIEVNSGKFNPICKASGWPLPTNEEMTLVKPDGTVLHPKDFNHTDHFSVAIFTIHRILPPDSGVWVCSVNTVAGMVEKPFNISVKVLP MINUS5_Motif003_bcov_4helix_03221_0001_0001_0001_0001
DERDEVFQLITQLIFEAIEKKDPELLKEVYTKAKKLAERLKDPQLKRALNIQTKFAKEEIS AMDLILINSLPLVSDAETSLTCIASGWRPHEPITIGRDFEALMNQHQDPLEVTQDVTREWAKKVVWKREKASKINGAYFCEGRVRGEAIRIRTMKMRQQASFLPATLTMTVDKGDNVNISFKKVLIKEEDAVIYKNGSFIHSVPRHEVPDILEVHLPHAQPQDAGVYSARYIGGNLFTSAFTRLIVRRCEAQKWGPECNHLCTACMNNGVCHEDTGECICPPGFMGRTCEKACELHTFGRTCKERCSGQEGCKSYVFCLPDPYGCSCATGWKGLQCNEACHPGFYGPDCKLRCSCNNGEMCDRFQGCLCSPGWQGLQCEREGIPRMTPKIVDLPDHIEVNSGKFNPICKASGWPLPTNEEMTLVKPDGTVLHPKDFNHTDHFSVAIFTIHRILPPDSGVWVCSVNTVAGMVEKPFNISVKVLP Motif616_ems_3hM_3509_0001_0001
SELHKRHLEHLVRRNPEYVEEVIRNLEDLLKRGDPHAEELAELLLEVLEELNDPLAEEVRRILEP LPLVSDATSLTIGRDFEALMNQHQDPLEVVVWKREKASKINGAYFCRTMKMRQQASFLPATLTMTVDKGDNVNISFKKVLIKEEDAVIYKNGSFIHSVPRHEVPDILEVHLPHAQPQDAGVYSARYIGGNLFTSAFTRLIV minus6_norm_norm_sadl_537e13f31e54b8f244224859061e233d_0001_000000158_0001_17_31_H_._f45d1148d8c01955f14ecc842cbfa76e_0001_1_0001_0001_0001
DFREEVLELVKQGNPYEALAVVSHLITRIQLQGDPELREDLEAIEELLEELGDPRVLRALRLNLN LPLVSDATSLTIGRDFEALMNQHQDPLEVVVWKREKASKINGAYFCRTMKMRQQASFLPATLTMTVDKGDNVNISFKKVLIKEEDAVIYKNGSFIHSVPRHEVPDILEVHLPHAQPQDAGVYSARYIGGNLFTSAFTRLIV minus6_norm_norm_patc_3081a8c01baa413037e3e0772bd3c5f5_0001_000000115_0001_33_47_H_._0951b4c76cdaa24a82cf204000e3d98d_0001_0001_0002_0001_0001
DLEQLERLLRQQLRQGDPAAKRLLELLEELKERGVPPEEVLKILLELAERLGSPLAVAIRSVLRA LPLVSDATSLTIGRDFEALMNQHQDPLEVVVWKREKASKINGAYFCRTMKMRQQASFLPATLTMTVDKGDNVNISFKKVLIKEEDAVIYKNGSFIHSVPRHEVPDILEVHLPHAQPQDAGVYSARYIGGNLFTSAFTRLIV mis_patc_d63e40f36b59ff69b19faeb80cde508e_0001_000000134_0001
SLEDEVRKVAKKVAHFVRSWGDEHALRLVFNVSQRAFFAADTNDEDLVRHALRLLKTLRRLAKK AMDLILINSLPLVSDAETSLTCIASGWRPHEPITIGRDFEALMNQHQDPLEVTQDVTREWAKKVVWKREKASKINGAYFCEGRVRGEAIRIRTMKMRQQASFLPATLTMTVDKGDNVNISFKKVLIKEEDAVIYKNGSFIHSVPRHEVPDILEVHLPHAQPQDAGVYSARYIGGNLFTSAFTRLIVRRCEAQKWGPECNHLCTACMNNGVCHEDTGECICPPGFMGRTCEKACELHTFGRTCKERCSGQEGCKSYVFCLPDPYGCSCATGWKGLQCNEACHPGFYGPDCKLRCSCNNGEMCDRFQGCLCSPGWQGLQCEREGIPRMTPKIVDLPDHIEVNSGKFNPICKASGWPLPTNEEMTLVKPDGTVLHPKDFNHTDHFSVAIFTIHRILPPDSGVWVCSVNTVAGMVEKPFNISVKVLP PLUS5_Motif001_ems_3hM_380_0001_0002_0001_0001
SEEEIRKRLEELLGDPELAEIVLNIFIQDSLVFDPEEVIKRIEKALRQLGVSPELIELASEALKR AMDLILINSLPLVSDAETSLTCIASGWRPHEPITIGRDFEALMNQHQDPLEVTQDVTREWAKKVVWKREKASKINGAYFCEGRVRGEAIRIRTMKMRQQASFLPATLTMTVDKGDNVNISFKKVLIKEEDAVIYKNGSFIHSVPRHEVPDILEVHLPHAQPQDAGVYSARYIGGNLFTSAFTRLIVRRCEAQKWGPECNHLCTACMNNGVCHEDTGECICPPGFMGRTCEKACELHTFGRTCKERCSGQEGCKSYVFCLPDPYGCSCATGWKGLQCNEACHPGFYGPDCKLRCSCNNGEMCDRFQGCLCSPGWQGLQCEREGIPRMTPKIVDLPDHIEVNSGKFNPICKASGWPLPTNEEMTLVKPDGTVLHPKDFNHTDHFSVAIFTIHRILPPDSGVWVCSVNTVAGMVEKPFNISVKVLP Motif599_bcov_4helix_08498_0001_0001
DEDEELEKLIKEVEKAARQVVEDPHSVEMFKRDAELYKKNASSTEESRKNVKELVDQLKHQ AMDLILINSLPLVSDAETSLTCIASGWRPHEPITIGRDFEALMNQHQDPLEVTQDVTREWAKKVVWKREKASKINGAYFCEGRVRGEAIRIRTMKMRQQASFLPATLTMTVDKGDNVNISFKKVLIKEEDAVIYKNGSFIHSVPRHEVPDILEVHLPHAQPQDAGVYSARYIGGNLFTSAFTRLIVRRCEAQKWGPECNHLCTACMNNGVCHEDTGECICPPGFMGRTCEKACELHTFGRTCKERCSGQEGCKSYVFCLPDPYGCSCATGWKGLQCNEACHPGFYGPDCKLRCSCNNGEMCDRFQGCLCSPGWQGLQCEREGIPRMTPKIVDLPDHIEVNSGKFNPICKASGWPLPTNEEMTLVKPDGTVLHPKDFNHTDHFSVAIFTIHRILPPDSGVWVCSVNTVAGMVEKPFNISVKVLP ems_3hM_701_000000018_0001_0001
NQEQRLAEQTARALAQAVAQHRNPEDRKRVEEALEQLKRFLQDPEAREIAEEVFEEVQERLES LPLVSDATSLTIGRDFEALMNQHQDPLEVVVWKREKASKINGAYFCRTMKMRQQASFLPATLTMTVDKGDNVNISFKKVLIKEEDAVIYKNGSFIHSVPRHEVPDILEVHLPHAQPQDAGVYSARYIGGNLFTSAFTRLIV minus6_sap_norm_sadl_368059495079542d9fc4732ae5b5c1a4_0001_000000049_0001_49_65_H_._ems_3hC_884_0001_0001_0001_0001
SFSRLLWKITRLDPEVAFIVSRAYILAHTDPEKAKEVLKEAQKLAKELGDPKVVRLLRLLKEAVR LPLVSDATSLTIGRDFEALMNQHQDPLEVVVWKREKASKINGAYFCRTMKMRQQASFLPATLTMTVDKGDNVNISFKKVLIKEEDAVIYKNGSFIHSVPRHEVPDILEVHLPHAQPQDAGVYSARYIGGNLFTSAFTRLIV plus6_sap_norm_patc_8e6e817217d127ac7b77296c02da12f8_0001_000000119_0001_16_30_H_._1af3d26173322421766602107bf007ea_0001_0001_0001_0001
SKVTKLLRKAKKIPDPEEIRKLLKRALKLAEERAGNPEDARWFVRSILEALGDEEVLKILKELLK LPLVSDATSLTIGRDFEALMNQHQDPLEVVVWKREKASKINGAYFCRTMKMRQQASFLPATLTMTVDKGDNVNISFKKVLIKEEDAVIYKNGSFIHSVPRHEVPDILEVHLPHAQPQDAGVYSARYIGGNLFTSAFTRLIV plus6_sap_sadl_e8837ef3cdfbf3e926567bf0d89cea13_0001_000000235_0001_0001
NEKQKQAEKSLRTAAEDLKKLNVDPESVKRLIQAHARALQEMISNPENRKFVQKVAEELIKRVC LPLVSDATSLTIGRDFEALMNQHQDPLEVVVWKREKASKINGAYFCRTMKMRQQASFLPATLTMTVDKGDNVNISFKKVLIKEEDAVIYKNGSFIHSVPRHEVPDILEVHLPHAQPQDAGVYSARYIGGNLFTSAFTRLIV plus6_sap_mis_sadl_5d5e3128c434f13f035113218d50de80_0001_000000056_0001_51_65_H_._ems_3hM_201_0001_0002_0001_0001
DVHKKVEEILEAVTRLWTRGDWKSVEKLLRELEKLLREKGDPHVEAVYKTVKRMLERLKS LPLVSDATSLTIGRDFEALMNQHQDPLEVVVWKREKASKINGAYFCRTMKMRQQASFLPATLTMTVDKGDNVNISFKKVLIKEEDAVIYKNGSFIHSVPRHEVPDILEVHLPHAQPQDAGVYSARYIGGNLFTSAFTRLIV mis_patc_HHH_eva_0319_000000099_0001
DEEKEEKHIRHLLEYLKRDPRYREQARLLEEMWEDAKRRNDELQLRQLREMAEHLYEET AMDLILINSLPLVSDAETSLTCIASGWRPHEPITIGRDFEALMNQHQDPLEVTQDVTREWAKKVVWKREKASKINGAYFCEGRVRGEAIRIRTMKMRQQASFLPATLTMTVDKGDNVNISFKKVLIKEEDAVIYKNGSFIHSVPRHEVPDILEVHLPHAQPQDAGVYSARYIGGNLFTSAFTRLIVRRCEAQKWGPECNHLCTACMNNGVCHEDTGECICPPGFMGRTCEKACELHTFGRTCKERCSGQEGCKSYVFCLPDPYGCSCATGWKGLQCNEACHPGFYGPDCKLRCSCNNGEMCDRFQGCLCSPGWQGLQCEREGIPRMTPKIVDLPDHIEVNSGKFNPICKASGWPLPTNEEMTLVKPDGTVLHPKDFNHTDHFSVAIFTIHRILPPDSGVWVCSVNTVAGMVEKPFNISVKVLP MINUS5_Motif161_ems_3hM_2408_0001_0002_0001_0001
SEEEINRILTRAMRLGNKEAADVLTKVLFLLQVDKEKAKKLLDKAARKLGDPLLKELLRILRKLE AMDLILINSLPLVSDAETSLTCIASGWRPHEPITIGRDFEALMNQHQDPLEVTQDVTREWAKKVVWKREKASKINGAYFCEGRVRGEAIRIRTMKMRQQASFLPATLTMTVDKGDNVNISFKKVLIKEEDAVIYKNGSFIHSVPRHEVPDILEVHLPHAQPQDAGVYSARYIGGNLFTSAFTRLIVRRCEAQKWGPECNHLCTACMNNGVCHEDTGECICPPGFMGRTCEKACELHTFGRTCKERCSGQEGCKSYVFCLPDPYGCSCATGWKGLQCNEACHPGFYGPDCKLRCSCNNGEMCDRFQGCLCSPGWQGLQCEREGIPRMTPKIVDLPDHIEVNSGKFNPICKASGWPLPTNEEMTLVKPDGTVLHPKDFNHTDHFSVAIFTIHRILPPDSGVWVCSVNTVAGMVEKPFNISVKVLP PLUS5_Motif008_bcov_4helix_08284_0001_0001_0002
SEESEKVKRHVEKELEKAEKQNDSQKAIEIVAHALALAARLNDEELARWVAELEMEVMKKAR LPLVSDATSLTIGRDFEALMNQHQDPLEVVVWKREKASKINGAYFCRTMKMRQQASFLPATLTMTVDKGDNVNISFKKVLIKEEDAVIYKNGSFIHSVPRHEVPDILEVHLPHAQPQDAGVYSARYIGGNLFTSAFTRLIV minus3_sap_sadl_ems_3hM_604_000000133_0001_0001
DAVLEFLEEIVRELLEEARRNNDEKSERLAEEAEELLQKAKHASHQERAELLEEVTELIRLIL LPLVSDATSLTIGRDFEALMNQHQDPLEVVVWKREKASKINGAYFCRTMKMRQQASFLPATLTMTVDKGDNVNISFKKVLIKEEDAVIYKNGSFIHSVPRHEVPDILEVHLPHAQPQDAGVYSARYIGGNLFTSAFTRLIV minus6_norm_patc_ems_3hC_807_000000086_0001_0001
SVRDKAQKVVTRLFLIARKKNDEELEKYVKELLKKLNEVSRKNDEETAKKLVDEAEKVVKTS AMDLILINSLPLVSDAETSLTCIASGWRPHEPITIGRDFEALMNQHQDPLEVTQDVTREWAKKVVWKREKASKINGAYFCEGRVRGEAIRIRTMKMRQQASFLPATLTMTVDKGDNVNISFKKVLIKEEDAVIYKNGSFIHSVPRHEVPDILEVHLPHAQPQDAGVYSARYIGGNLFTSAFTRLIVRRCEAQKWGPECNHLCTACMNNGVCHEDTGECICPPGFMGRTCEKACELHTFGRTCKERCSGQEGCKSYVFCLPDPYGCSCATGWKGLQCNEACHPGFYGPDCKLRCSCNNGEMCDRFQGCLCSPGWQGLQCEREGIPRMTPKIVDLPDHIEVNSGKFNPICKASGWPLPTNEEMTLVKPDGTVLHPKDFNHTDHFSVAIFTIHRILPPDSGVWVCSVNTVAGMVEKPFNISVKVLP Motif701_ems_3hM_2822_0001_0001
DERLKEELKRLIKLAEELIRRNDPDTARKVVERLLRVALKVNDHKAFQIALRLWWLVDRLK AMDLILINSLPLVSDAETSLTCIASGWRPHEPITIGRDFEALMNQHQDPLEVTQDVTREWAKKVVWKREKASKINGAYFCEGRVRGEAIRIRTMKMRQQASFLPATLTMTVDKGDNVNISFKKVLIKEEDAVIYKNGSFIHSVPRHEVPDILEVHLPHAQPQDAGVYSARYIGGNLFTSAFTRLIVRRCEAQKWGPECNHLCTACMNNGVCHEDTGECICPPGFMGRTCEKACELHTFGRTCKERCSGQEGCKSYVFCLPDPYGCSCATGWKGLQCNEACHPGFYGPDCKLRCSCNNGEMCDRFQGCLCSPGWQGLQCEREGIPRMTPKIVDLPDHIEVNSGKFNPICKASGWPLPTNEEMTLVKPDGTVLHPKDFNHTDHFSVAIFTIHRILPPDSGVWVCSVNTVAGMVEKPFNISVKVLP PLUS5_Motif253_ems_3hC_836_0001_0001_0002
PPREIVDIVARLLFEAISKNNEEVLKFLRKVEKMVIKALLNGDEKTAKKIVKKAEEFVKKF AMDLILINSLPLVSDAETSLTCIASGWRPHEPITIGRDFEALMNQHQDPLEVTQDVTREWAKKVVWKREKASKINGAYFCEGRVRGEAIRIRTMKMRQQASFLPATLTMTVDKGDNVNISFKKVLIKEEDAVIYKNGSFIHSVPRHEVPDILEVHLPHAQPQDAGVYSARYIGGNLFTSAFTRLIVRRCEAQKWGPECNHLCTACMNNGVCHEDTGECICPPGFMGRTCEKACELHTFGRTCKERCSGQEGCKSYVFCLPDPYGCSCATGWKGLQCNEACHPGFYGPDCKLRCSCNNGEMCDRFQGCLCSPGWQGLQCEREGIPRMTPKIVDLPDHIEVNSGKFNPICKASGWPLPTNEEMTLVKPDGTVLHPKDFNHTDHFSVAIFTIHRILPPDSGVWVCSVNTVAGMVEKPFNISVKVLP PLUS5_Motif002_ems_3hC_910_0001_0003_0001_0002
DEDEKMKRMVERVFRELERRNVDPRFLWLFVHFVLLELRIRGATKAVKLAEKLMKKLEEKIK AMDLILINSLPLVSDAETSLTCIASGWRPHEPITIGRDFEALMNQHQDPLEVTQDVTREWAKKVVWKREKASKINGAYFCEGRVRGEAIRIRTMKMRQQASFLPATLTMTVDKGDNVNISFKKVLIKEEDAVIYKNGSFIHSVPRHEVPDILEVHLPHAQPQDAGVYSARYIGGNLFTSAFTRLIVRRCEAQKWGPECNHLCTACMNNGVCHEDTGECICPPGFMGRTCEKACELHTFGRTCKERCSGQEGCKSYVFCLPDPYGCSCATGWKGLQCNEACHPGFYGPDCKLRCSCNNGEMCDRFQGCLCSPGWQGLQCEREGIPRMTPKIVDLPDHIEVNSGKFNPICKASGWPLPTNEEMTLVKPDGTVLHPKDFNHTDHFSVAIFTIHRILPPDSGVWVCSVNTVAGMVEKPFNISVKVLP PLUS5_Motif228_ems_3hM_1062_0001_0001_0001
SWIERLIEILIKLGNLEIALFDLTVFLERLGDPELAREVEELLRRIQEGELPPEEAEKLIKEILR LPLVSDATSLTIGRDFEALMNQHQDPLEVVVWKREKASKINGAYFCRTMKMRQQASFLPATLTMTVDKGDNVNISFKKVLIKEEDAVIYKNGSFIHSVPRHEVPDILEVHLPHAQPQDAGVYSARYIGGNLFTSAFTRLIV minus6_norm_sadl_0c6ecd11d83e30506d30d386f3255e7c_0001_1_000000019_0001_0001
DEDSLRKLSDLLQRLLMLAMRVDDPTEVEKLLRSVEELKKKAQNPDVKKEADFAYKMVKKVRDS AMDLILINSLPLVSDAETSLTCIASGWRPHEPITIGRDFEALMNQHQDPLEVTQDVTREWAKKVVWKREKASKINGAYFCEGRVRGEAIRIRTMKMRQQASFLPATLTMTVDKGDNVNISFKKVLIKEEDAVIYKNGSFIHSVPRHEVPDILEVHLPHAQPQDAGVYSARYIGGNLFTSAFTRLIVRRCEAQKWGPECNHLCTACMNNGVCHEDTGECICPPGFMGRTCEKACELHTFGRTCKERCSGQEGCKSYVFCLPDPYGCSCATGWKGLQCNEACHPGFYGPDCKLRCSCNNGEMCDRFQGCLCSPGWQGLQCEREGIPRMTPKIVDLPDHIEVNSGKFNPICKASGWPLPTNEEMTLVKPDGTVLHPKDFNHTDHFSVAIFTIHRILPPDSGVWVCSVNTVAGMVEKPFNISVKVLP Motif232_ems_3hM_1725_0001_0001
PENDKASKLMHLAYRIARSKNDEKLRKLAFTLDTQYLRAQEENDEEKRRRVLTKLEQVVKHG AMDLILINSLPLVSDAETSLTCIASGWRPHEPITIGRDFEALMNQHQDPLEVTQDVTREWAKKVVWKREKASKINGAYFCEGRVRGEAIRIRTMKMRQQASFLPATLTMTVDKGDNVNISFKKVLIKEEDAVIYKNGSFIHSVPRHEVPDILEVHLPHAQPQDAGVYSARYIGGNLFTSAFTRLIVRRCEAQKWGPECNHLCTACMNNGVCHEDTGECICPPGFMGRTCEKACELHTFGRTCKERCSGQEGCKSYVFCLPDPYGCSCATGWKGLQCNEACHPGFYGPDCKLRCSCNNGEMCDRFQGCLCSPGWQGLQCEREGIPRMTPKIVDLPDHIEVNSGKFNPICKASGWPLPTNEEMTLVKPDGTVLHPKDFNHTDHFSVAIFTIHRILPPDSGVWVCSVNTVAGMVEKPFNISVKVLP Motif091_ems_3hC_1544_0001_0001_0001
DSAAQVLEALYELGIIPPEEVTKISQFLAEVKEKDPEKFKEIDKEVEELFKKNPEEASKLLRRLP LPLVSDATSLTIGRDFEALMNQHQDPLEVVVWKREKASKINGAYFCRTMKMRQQASFLPATLTMTVDKGDNVNISFKKVLIKEEDAVIYKNGSFIHSVPRHEVPDILEVHLPHAQPQDAGVYSARYIGGNLFTSAFTRLIV sap_norm_sadl_9d25757a9285e866f210148a27b90798_0001_1_000000095_0001_1_13_H_._e526302c9143c6d2c11290c3ae33f87b_0001_0001_0001
EKRRELIELLFNAQFHGDPDLIKKVLKEAKKLGDKFVQQMARKLLEMYK AMDLILINSLPLVSDAETSLTCIASGWRPHEPITIGRDFEALMNQHQDPLEVTQDVTREWAKKVVWKREKASKINGAYFCEGRVRGEAIRIRTMKMRQQASFLPATLTMTVDKGDNVNISFKKVLIKEEDAVIYKNGSFIHSVPRHEVPDILEVHLPHAQPQDAGVYSARYIGGNLFTSAFTRLIVRRCEAQKWGPECNHLCTACMNNGVCHEDTGECICPPGFMGRTCEKACELHTFGRTCKERCSGQEGCKSYVFCLPDPYGCSCATGWKGLQCNEACHPGFYGPDCKLRCSCNNGEMCDRFQGCLCSPGWQGLQCEREGIPRMTPKIVDLPDHIEVNSGKFNPICKASGWPLPTNEEMTLVKPDGTVLHPKDFNHTDHFSVAIFTIHRILPPDSGVWVCSVNTVAGMVEKPFNISVKVLP Motif173_HHH_eva_0701_0001_0001
TESEQIQKLVAFAARVAGARRVSVTVSNNTVSVTVDGSNEDVKLALSQIELAVRHFGLKFSVDNR AMDLILINSLPLVSDAETSLTCIASGWRPHEPITIGRDFEALMNQHQDPLEVTQDVTREWAKKVVWKREKASKINGAYFCEGRVRGEAIRIRTMKMRQQASFLPATLTMTVDKGDNVNISFKKVLIKEEDAVIYKNGSFIHSVPRHEVPDILEVHLPHAQPQDAGVYSARYIGGNLFTSAFTRLIVRRCEAQKWGPECNHLCTACMNNGVCHEDTGECICPPGFMGRTCEKACELHTFGRTCKERCSGQEGCKSYVFCLPDPYGCSCATGWKGLQCNEACHPGFYGPDCKLRCSCNNGEMCDRFQGCLCSPGWQGLQCEREGIPRMTPKIVDLPDHIEVNSGKFNPICKASGWPLPTNEEMTLVKPDGTVLHPKDFNHTDHFSVAIFTIHRILPPDSGVWVCSVNTVAGMVEKPFNISVKVLP Motif188_HEEHE_1688_0001_0001
SKEEKVRRVLKEAGVPPELIERILKLFKELRKKLPPYEVLAEISHLLTRIGVPPKAAERVLRLLH LPLVSDATSLTIGRDFEALMNQHQDPLEVVVWKREKASKINGAYFCRTMKMRQQASFLPATLTMTVDKGDNVNISFKKVLIKEEDAVIYKNGSFIHSVPRHEVPDILEVHLPHAQPQDAGVYSARYIGGNLFTSAFTRLIV plus6_sap_norm_patc_3081a8c01baa413037e3e0772bd3c5f5_0001_000000115_0001_33_47_H_._d66c371ed59d2564589b99897c04b328_0001_0001_0001_0001_0001
DKVEKLFEKAERRVPPEVRRALRFILEALKRGIVPPEDIVRALRALAKTFNDPVVEELAKLIEKT LPLVSDATSLTIGRDFEALMNQHQDPLEVVVWKREKASKINGAYFCRTMKMRQQASFLPATLTMTVDKGDNVNISFKKVLIKEEDAVIYKNGSFIHSVPRHEVPDILEVHLPHAQPQDAGVYSARYIGGNLFTSAFTRLIV plus6_mis_sadl_4439246daae91da06a95c8dcf57bacfb_0001_000000069_0001_0001
SEEAQRLQEEFFRIPDPTVREELLRRLVELSKTDPFARFVLDYIRVFLEIMGDPELLRVLEELLR AMDLILINSLPLVSDAETSLTCIASGWRPHEPITIGRDFEALMNQHQDPLEVTQDVTREWAKKVVWKREKASKINGAYFCEGRVRGEAIRIRTMKMRQQASFLPATLTMTVDKGDNVNISFKKVLIKEEDAVIYKNGSFIHSVPRHEVPDILEVHLPHAQPQDAGVYSARYIGGNLFTSAFTRLIVRRCEAQKWGPECNHLCTACMNNGVCHEDTGECICPPGFMGRTCEKACELHTFGRTCKERCSGQEGCKSYVFCLPDPYGCSCATGWKGLQCNEACHPGFYGPDCKLRCSCNNGEMCDRFQGCLCSPGWQGLQCEREGIPRMTPKIVDLPDHIEVNSGKFNPICKASGWPLPTNEEMTLVKPDGTVLHPKDFNHTDHFSVAIFTIHRILPPDSGVWVCSVNTVAGMVEKPFNISVKVLP MINUS5_Motif604_bcov_4helix_06825_0001_0001_0002
DEQEEIQKKVKKTLEELNKKASKDPHTALHEVNRLAELARRLGDEHLRRLVIHALFIVDEVQ AMDLILINSLPLVSDAETSLTCIASGWRPHEPITIGRDFEALMNQHQDPLEVTQDVTREWAKKVVWKREKASKINGAYFCEGRVRGEAIRIRTMKMRQQASFLPATLTMTVDKGDNVNISFKKVLIKEEDAVIYKNGSFIHSVPRHEVPDILEVHLPHAQPQDAGVYSARYIGGNLFTSAFTRLIVRRCEAQKWGPECNHLCTACMNNGVCHEDTGECICPPGFMGRTCEKACELHTFGRTCKERCSGQEGCKSYVFCLPDPYGCSCATGWKGLQCNEACHPGFYGPDCKLRCSCNNGEMCDRFQGCLCSPGWQGLQCEREGIPRMTPKIVDLPDHIEVNSGKFNPICKASGWPLPTNEEMTLVKPDGTVLHPKDFNHTDHFSVAIFTIHRILPPDSGVWVCSVNTVAGMVEKPFNISVKVLP Motif772_ems_3hM_2230_0001_0001
SEKEEILREIVELLKHDPEEAIRLLERLVRKEGDPRLESLLITLRLVLRMGNPEALKDLMEMIEL AMDLILINSLPLVSDAETSLTCIASGWRPHEPITIGRDFEALMNQHQDPLEVTQDVTREWAKKVVWKREKASKINGAYFCEGRVRGEAIRIRTMKMRQQASFLPATLTMTVDKGDNVNISFKKVLIKEEDAVIYKNGSFIHSVPRHEVPDILEVHLPHAQPQDAGVYSARYIGGNLFTSAFTRLIVRRCEAQKWGPECNHLCTACMNNGVCHEDTGECICPPGFMGRTCEKACELHTFGRTCKERCSGQEGCKSYVFCLPDPYGCSCATGWKGLQCNEACHPGFYGPDCKLRCSCNNGEMCDRFQGCLCSPGWQGLQCEREGIPRMTPKIVDLPDHIEVNSGKFNPICKASGWPLPTNEEMTLVKPDGTVLHPKDFNHTDHFSVAIFTIHRILPPDSGVWVCSVNTVAGMVEKPFNISVKVLP MINUS5_Motif324_bcov_4helix_04123_0001_0001_0002
SEVEELFKILDKVLRKANEKNDPDLERLVLEASKAVQQVKRDPTDEEARKKARTLVETVQKQG AMDLILINSLPLVSDAETSLTCIASGWRPHEPITIGRDFEALMNQHQDPLEVTQDVTREWAKKVVWKREKASKINGAYFCEGRVRGEAIRIRTMKMRQQASFLPATLTMTVDKGDNVNISFKKVLIKEEDAVIYKNGSFIHSVPRHEVPDILEVHLPHAQPQDAGVYSARYIGGNLFTSAFTRLIVRRCEAQKWGPECNHLCTACMNNGVCHEDTGECICPPGFMGRTCEKACELHTFGRTCKERCSGQEGCKSYVFCLPDPYGCSCATGWKGLQCNEACHPGFYGPDCKLRCSCNNGEMCDRFQGCLCSPGWQGLQCEREGIPRMTPKIVDLPDHIEVNSGKFNPICKASGWPLPTNEEMTLVKPDGTVLHPKDFNHTDHFSVAIFTIHRILPPDSGVWVCSVNTVAGMVEKPFNISVKVLP ems_3hC_718_0002_000000048_0001_0001
SETLHWSNLIIDLLQEALRRGLIDPKEVVKLADEVSKLAKKGDWRKLKKLFEKIRKEIERR AMDLILINSLPLVSDAETSLTCIASGWRPHEPITIGRDFEALMNQHQDPLEVTQDVTREWAKKVVWKREKASKINGAYFCEGRVRGEAIRIRTMKMRQQASFLPATLTMTVDKGDNVNISFKKVLIKEEDAVIYKNGSFIHSVPRHEVPDILEVHLPHAQPQDAGVYSARYIGGNLFTSAFTRLIVRRCEAQKWGPECNHLCTACMNNGVCHEDTGECICPPGFMGRTCEKACELHTFGRTCKERCSGQEGCKSYVFCLPDPYGCSCATGWKGLQCNEACHPGFYGPDCKLRCSCNNGEMCDRFQGCLCSPGWQGLQCEREGIPRMTPKIVDLPDHIEVNSGKFNPICKASGWPLPTNEEMTLVKPDGTVLHPKDFNHTDHFSVAIFTIHRILPPDSGVWVCSVNTVAGMVEKPFNISVKVLP PLUS5_Motif131_HHH_eva_0350_0001_0001_0001
SEEELIEEALRRFGVSPEEIRELKELIEELKERGVDPYDVFQFLVFFLSRLGNEEVIRMVARLLL AMDLILINSLPLVSDAETSLTCIASGWRPHEPITIGRDFEALMNQHQDPLEVTQDVTREWAKKVVWKREKASKINGAYFCEGRVRGEAIRIRTMKMRQQASFLPATLTMTVDKGDNVNISFKKVLIKEEDAVIYKNGSFIHSVPRHEVPDILEVHLPHAQPQDAGVYSARYIGGNLFTSAFTRLIVRRCEAQKWGPECNHLCTACMNNGVCHEDTGECICPPGFMGRTCEKACELHTFGRTCKERCSGQEGCKSYVFCLPDPYGCSCATGWKGLQCNEACHPGFYGPDCKLRCSCNNGEMCDRFQGCLCSPGWQGLQCEREGIPRMTPKIVDLPDHIEVNSGKFNPICKASGWPLPTNEEMTLVKPDGTVLHPKDFNHTDHFSVAIFTIHRILPPDSGVWVCSVNTVAGMVEKPFNISVKVLP Motif139_bcov_4helix_08074_0001_0001
DLLRLVIWLLKIGRPPEEILRAVELQLRAVGDPHVRRVYELLRELLERGVPPEEIAEILERVLRR LPLVSDATSLTIGRDFEALMNQHQDPLEVVVWKREKASKINGAYFCRTMKMRQQASFLPATLTMTVDKGDNVNISFKKVLIKEEDAVIYKNGSFIHSVPRHEVPDILEVHLPHAQPQDAGVYSARYIGGNLFTSAFTRLIV norm_norm_patc_e0aa41e34d15cf2e554e57505dcbb35d_0001_000000164_0001_1_12_H_._3ee87299db9bf54915f2e612e5595e5c_0001_1_0001_0001
DEEELLELLRKALGVPPEELRELVEEVARHANVPPERALMFLITYIAAEVGDPRAREASELLNAS LPLVSDATSLTIGRDFEALMNQHQDPLEVVVWKREKASKINGAYFCRTMKMRQQASFLPATLTMTVDKGDNVNISFKKVLIKEEDAVIYKNGSFIHSVPRHEVPDILEVHLPHAQPQDAGVYSARYIGGNLFTSAFTRLIV minus6_sap_patc_ace3983456370631f32884548d42da9f_0001_000000051_0001_0001
SKEVLELLEELLRRGVDPYEILQKLLFLALTLKDPKVEEIVHLFAELLQRGVDPEEILKILRELH AMDLILINSLPLVSDAETSLTCIASGWRPHEPITIGRDFEALMNQHQDPLEVTQDVTREWAKKVVWKREKASKINGAYFCEGRVRGEAIRIRTMKMRQQASFLPATLTMTVDKGDNVNISFKKVLIKEEDAVIYKNGSFIHSVPRHEVPDILEVHLPHAQPQDAGVYSARYIGGNLFTSAFTRLIVRRCEAQKWGPECNHLCTACMNNGVCHEDTGECICPPGFMGRTCEKACELHTFGRTCKERCSGQEGCKSYVFCLPDPYGCSCATGWKGLQCNEACHPGFYGPDCKLRCSCNNGEMCDRFQGCLCSPGWQGLQCEREGIPRMTPKIVDLPDHIEVNSGKFNPICKASGWPLPTNEEMTLVKPDGTVLHPKDFNHTDHFSVAIFTIHRILPPDSGVWVCSVNTVAGMVEKPFNISVKVLP Motif001_bcov_4helix_07741_0001_0001
NQEILKIYHEAARRGDREVVRIVAKVLRLIAQGNLEEAEKLLEELLKRTGNPLLELLLEIVQELK LPLVSDATSLTIGRDFEALMNQHQDPLEVVVWKREKASKINGAYFCRTMKMRQQASFLPATLTMTVDKGDNVNISFKKVLIKEEDAVIYKNGSFIHSVPRHEVPDILEVHLPHAQPQDAGVYSARYIGGNLFTSAFTRLIV minus6_mis_patc_2e374b53e75dc1c2421ca5e7055e643f_0001_000000001_0001_0001
SRELLKELLREAAQKGDREKAEALARVLALLLRNPEEAVKLLKELAEKLGDPEVEKLVEILKREN LPLVSDATSLTIGRDFEALMNQHQDPLEVVVWKREKASKINGAYFCRTMKMRQQASFLPATLTMTVDKGDNVNISFKKVLIKEEDAVIYKNGSFIHSVPRHEVPDILEVHLPHAQPQDAGVYSARYIGGNLFTSAFTRLIV minus3_mis_sadl_d78352bb7b6e6cff890e2297850e0d3e_0001_1_000000090_0001_0001
DLAKKVIELINKGDPEEARRLLHRLALKVQERGDPRLLQLVQLAQSLLERGDPRVREVLKRLEKR AMDLILINSLPLVSDAETSLTCIASGWRPHEPITIGRDFEALMNQHQDPLEVTQDVTREWAKKVVWKREKASKINGAYFCEGRVRGEAIRIRTMKMRQQASFLPATLTMTVDKGDNVNISFKKVLIKEEDAVIYKNGSFIHSVPRHEVPDILEVHLPHAQPQDAGVYSARYIGGNLFTSAFTRLIVRRCEAQKWGPECNHLCTACMNNGVCHEDTGECICPPGFMGRTCEKACELHTFGRTCKERCSGQEGCKSYVFCLPDPYGCSCATGWKGLQCNEACHPGFYGPDCKLRCSCNNGEMCDRFQGCLCSPGWQGLQCEREGIPRMTPKIVDLPDHIEVNSGKFNPICKASGWPLPTNEEMTLVKPDGTVLHPKDFNHTDHFSVAIFTIHRILPPDSGVWVCSVNTVAGMVEKPFNISVKVLP PLUS5_Motif031_bcov_4helix_08983_0001_0001_0001
TEELAKKVTKLLRKNEEKARKLIKRLVKRLGDPRKIQNLLQLILFLVDDPRLTRLVAEAVLEAEE AMDLILINSLPLVSDAETSLTCIASGWRPHEPITIGRDFEALMNQHQDPLEVTQDVTREWAKKVVWKREKASKINGAYFCEGRVRGEAIRIRTMKMRQQASFLPATLTMTVDKGDNVNISFKKVLIKEEDAVIYKNGSFIHSVPRHEVPDILEVHLPHAQPQDAGVYSARYIGGNLFTSAFTRLIVRRCEAQKWGPECNHLCTACMNNGVCHEDTGECICPPGFMGRTCEKACELHTFGRTCKERCSGQEGCKSYVFCLPDPYGCSCATGWKGLQCNEACHPGFYGPDCKLRCSCNNGEMCDRFQGCLCSPGWQGLQCEREGIPRMTPKIVDLPDHIEVNSGKFNPICKASGWPLPTNEEMTLVKPDGTVLHPKDFNHTDHFSVAIFTIHRILPPDSGVWVCSVNTVAGMVEKPFNISVKVLP PLUS5_Motif011_bcov_4helix_13252_0001_0001_0001
DKESNDIKLQLDQILDTVRRANDPRLESIVEDLVKKAKKALDNGDKDTARDLLKKAEKAAHQAA AMDLILINSLPLVSDAETSLTCIASGWRPHEPITIGRDFEALMNQHQDPLEVTQDVTREWAKKVVWKREKASKINGAYFCEGRVRGEAIRIRTMKMRQQASFLPATLTMTVDKGDNVNISFKKVLIKEEDAVIYKNGSFIHSVPRHEVPDILEVHLPHAQPQDAGVYSARYIGGNLFTSAFTRLIVRRCEAQKWGPECNHLCTACMNNGVCHEDTGECICPPGFMGRTCEKACELHTFGRTCKERCSGQEGCKSYVFCLPDPYGCSCATGWKGLQCNEACHPGFYGPDCKLRCSCNNGEMCDRFQGCLCSPGWQGLQCEREGIPRMTPKIVDLPDHIEVNSGKFNPICKASGWPLPTNEEMTLVKPDGTVLHPKDFNHTDHFSVAIFTIHRILPPDSGVWVCSVNTVAGMVEKPFNISVKVLP Motif026_ems_3hC_325_0002_0001_0001
DFEDRVREIIEKLKEVLERVQDPNEQMTVRQLIETVEILWRRARSEEEFEIVFYMAKRAADTF AMDLILINSLPLVSDAETSLTCIASGWRPHEPITIGRDFEALMNQHQDPLEVTQDVTREWAKKVVWKREKASKINGAYFCEGRVRGEAIRIRTMKMRQQASFLPATLTMTVDKGDNVNISFKKVLIKEEDAVIYKNGSFIHSVPRHEVPDILEVHLPHAQPQDAGVYSARYIGGNLFTSAFTRLIVRRCEAQKWGPECNHLCTACMNNGVCHEDTGECICPPGFMGRTCEKACELHTFGRTCKERCSGQEGCKSYVFCLPDPYGCSCATGWKGLQCNEACHPGFYGPDCKLRCSCNNGEMCDRFQGCLCSPGWQGLQCEREGIPRMTPKIVDLPDHIEVNSGKFNPICKASGWPLPTNEEMTLVKPDGTVLHPKDFNHTDHFSVAIFTIHRILPPDSGVWVCSVNTVAGMVEKPFNISVKVLP MINUS5_Motif339_ems_3hM_329_0001_0001_0001_0002
SEIEERLDRIREWLERKGDERAAILVRNLIWAVRNGSLDEEEAETALEDAEYAERR LPLVSDATSLTIGRDFEALMNQHQDPLEVVVWKREKASKINGAYFCRTMKMRQQASFLPATLTMTVDKGDNVNISFKKVLIKEEDAVIYKNGSFIHSVPRHEVPDILEVHLPHAQPQDAGVYSARYIGGNLFTSAFTRLIV sap_patc_HHH_eva_0769_000000227_0001
DEQQREELIELASEAMRLIADNDPEEAKKVVEKLRKVAKEVNDEAAEQTARVLEQTVRELK LPLVSDATSLTIGRDFEALMNQHQDPLEVVVWKREKASKINGAYFCRTMKMRQQASFLPATLTMTVDKGDNVNISFKKVLIKEEDAVIYKNGSFIHSVPRHEVPDILEVHLPHAQPQDAGVYSARYIGGNLFTSAFTRLIV minus3_mis_patc_ems_3hC_836_000000033_0001_0001
DKREEIQELMELVARLIALVTDHEAIEKAVRAFREAAEAWKKGDEETVEKLLREAVEILQEALS LPLVSDATSLTIGRDFEALMNQHQDPLEVVVWKREKASKINGAYFCRTMKMRQQASFLPATLTMTVDKGDNVNISFKKVLIKEEDAVIYKNGSFIHSVPRHEVPDILEVHLPHAQPQDAGVYSARYIGGNLFTSAFTRLIV minus6_norm_patc_ems_3hC_707_000000074_0001_0001
DEARKLIQRAQRLLHLLLELGLISTEEVAEISRELTRLFNRGDEKRVREIYETLRKLVEKG LPLVSDATSLTIGRDFEALMNQHQDPLEVVVWKREKASKINGAYFCRTMKMRQQASFLPATLTMTVDKGDNVNISFKKVLIKEEDAVIYKNGSFIHSVPRHEVPDILEVHLPHAQPQDAGVYSARYIGGNLFTSAFTRLIV norm_patc_HHH_eva_0354_000000216_0001
SEEVEELVKRVLEGDPEAQEEVERLIERHYRIPPELARKALELAIERARKENDPRSLEALLRIIH LPLVSDATSLTIGRDFEALMNQHQDPLEVVVWKREKASKINGAYFCRTMKMRQQASFLPATLTMTVDKGDNVNISFKKVLIKEEDAVIYKNGSFIHSVPRHEVPDILEVHLPHAQPQDAGVYSARYIGGNLFTSAFTRLIV minus6_mis_patc_ff27e7e7d1c3d226c8888bf8288f4875_0001_000000082_0001_0001
NFQFAVLTLVREGDPEKAKRSVEDLILIIKQYGDPRLREDLEKIEELLKKLGDPEVLKFLKEVLK LPLVSDATSLTIGRDFEALMNQHQDPLEVVVWKREKASKINGAYFCRTMKMRQQASFLPATLTMTVDKGDNVNISFKKVLIKEEDAVIYKNGSFIHSVPRHEVPDILEVHLPHAQPQDAGVYSARYIGGNLFTSAFTRLIV norm_norm_sadl_6408c54fdd6db3476a3e2c0e3bd9fff9_0001_000000117_0001_15_30_H_._0951b4c76cdaa24a82cf204000e3d98d_0001_0001_0001
TEDEEFKKLLDHVRKIAKENNNEQAKKAVEIAEIIYKRAKKLNDHLMRRQAHDIVKTAERKAR AMDLILINSLPLVSDAETSLTCIASGWRPHEPITIGRDFEALMNQHQDPLEVTQDVTREWAKKVVWKREKASKINGAYFCEGRVRGEAIRIRTMKMRQQASFLPATLTMTVDKGDNVNISFKKVLIKEEDAVIYKNGSFIHSVPRHEVPDILEVHLPHAQPQDAGVYSARYIGGNLFTSAFTRLIVRRCEAQKWGPECNHLCTACMNNGVCHEDTGECICPPGFMGRTCEKACELHTFGRTCKERCSGQEGCKSYVFCLPDPYGCSCATGWKGLQCNEACHPGFYGPDCKLRCSCNNGEMCDRFQGCLCSPGWQGLQCEREGIPRMTPKIVDLPDHIEVNSGKFNPICKASGWPLPTNEEMTLVKPDGTVLHPKDFNHTDHFSVAIFTIHRILPPDSGVWVCSVNTVAGMVEKPFNISVKVLP PLUS5_Motif188_ems_3hC_963_0002_0001_0001_0001
DEKSERVLESVLRALKQSPKVALAYLEEAVETQGDPELERVLEELERLLREGDPEKAEELIEEVT LPLVSDATSLTIGRDFEALMNQHQDPLEVVVWKREKASKINGAYFCRTMKMRQQASFLPATLTMTVDKGDNVNISFKKVLIKEEDAVIYKNGSFIHSVPRHEVPDILEVHLPHAQPQDAGVYSARYIGGNLFTSAFTRLIV minus9_norm_patc_796ebb794bbf69a28e0031905109cc10_0001_000000024_0001_0001
DDHQVARTIITLAQQLWKSDPSRQEEVVSFAKEVADRLSKKASDPRLQEFLKFVVDLIRLFLSL AMDLILINSLPLVSDAETSLTCIASGWRPHEPITIGRDFEALMNQHQDPLEVTQDVTREWAKKVVWKREKASKINGAYFCEGRVRGEAIRIRTMKMRQQASFLPATLTMTVDKGDNVNISFKKVLIKEEDAVIYKNGSFIHSVPRHEVPDILEVHLPHAQPQDAGVYSARYIGGNLFTSAFTRLIVRRCEAQKWGPECNHLCTACMNNGVCHEDTGECICPPGFMGRTCEKACELHTFGRTCKERCSGQEGCKSYVFCLPDPYGCSCATGWKGLQCNEACHPGFYGPDCKLRCSCNNGEMCDRFQGCLCSPGWQGLQCEREGIPRMTPKIVDLPDHIEVNSGKFNPICKASGWPLPTNEEMTLVKPDGTVLHPKDFNHTDHFSVAIFTIHRILPPDSGVWVCSVNTVAGMVEKPFNISVKVLP Motif060_ems_3hC_1797_0001_0002_0001
DKEELLRTLMKLVSEAQTKNDKDLLKKIEKIAKEVEKKWKDPHIQQVARVIQKLVQRLIKS AMDLILINSLPLVSDAETSLTCIASGWRPHEPITIGRDFEALMNQHQDPLEVTQDVTREWAKKVVWKREKASKINGAYFCEGRVRGEAIRIRTMKMRQQASFLPATLTMTVDKGDNVNISFKKVLIKEEDAVIYKNGSFIHSVPRHEVPDILEVHLPHAQPQDAGVYSARYIGGNLFTSAFTRLIVRRCEAQKWGPECNHLCTACMNNGVCHEDTGECICPPGFMGRTCEKACELHTFGRTCKERCSGQEGCKSYVFCLPDPYGCSCATGWKGLQCNEACHPGFYGPDCKLRCSCNNGEMCDRFQGCLCSPGWQGLQCEREGIPRMTPKIVDLPDHIEVNSGKFNPICKASGWPLPTNEEMTLVKPDGTVLHPKDFNHTDHFSVAIFTIHRILPPDSGVWVCSVNTVAGMVEKPFNISVKVLP ems_3hM_688_000000015_0001_0001
SKRVEKLEERLKRGELPPRRIILLLLKLAHERRDPELVRLLLELAEKLARKGDPRYVKKALRLVR LPLVSDATSLTIGRDFEALMNQHQDPLEVVVWKREKASKINGAYFCRTMKMRQQASFLPATLTMTVDKGDNVNISFKKVLIKEEDAVIYKNGSFIHSVPRHEVPDILEVHLPHAQPQDAGVYSARYIGGNLFTSAFTRLIV plus6_norm_sadl_95da799f74407005432a32096f79f21b_0001_1_000000042_0001_0001
DDLRERVEKLVRNGDPDSALELARRIARELGDPRLERSIEHMTERLKRRGDPYFLRIILIAIKIF AMDLILINSLPLVSDAETSLTCIASGWRPHEPITIGRDFEALMNQHQDPLEVTQDVTREWAKKVVWKREKASKINGAYFCEGRVRGEAIRIRTMKMRQQASFLPATLTMTVDKGDNVNISFKKVLIKEEDAVIYKNGSFIHSVPRHEVPDILEVHLPHAQPQDAGVYSARYIGGNLFTSAFTRLIVRRCEAQKWGPECNHLCTACMNNGVCHEDTGECICPPGFMGRTCEKACELHTFGRTCKERCSGQEGCKSYVFCLPDPYGCSCATGWKGLQCNEACHPGFYGPDCKLRCSCNNGEMCDRFQGCLCSPGWQGLQCEREGIPRMTPKIVDLPDHIEVNSGKFNPICKASGWPLPTNEEMTLVKPDGTVLHPKDFNHTDHFSVAIFTIHRILPPDSGVWVCSVNTVAGMVEKPFNISVKVLP Motif291_bcov_4helix_06714_0001_0001
DDDFDALRAAEQNIQTLKHAKDPRQADQAKKEVEDYVRQVQDPEGRKIIQKKLKEAEEYVNKL AMDLILINSLPLVSDAETSLTCIASGWRPHEPITIGRDFEALMNQHQDPLEVTQDVTREWAKKVVWKREKASKINGAYFCEGRVRGEAIRIRTMKMRQQASFLPATLTMTVDKGDNVNISFKKVLIKEEDAVIYKNGSFIHSVPRHEVPDILEVHLPHAQPQDAGVYSARYIGGNLFTSAFTRLIVRRCEAQKWGPECNHLCTACMNNGVCHEDTGECICPPGFMGRTCEKACELHTFGRTCKERCSGQEGCKSYVFCLPDPYGCSCATGWKGLQCNEACHPGFYGPDCKLRCSCNNGEMCDRFQGCLCSPGWQGLQCEREGIPRMTPKIVDLPDHIEVNSGKFNPICKASGWPLPTNEEMTLVKPDGTVLHPKDFNHTDHFSVAIFTIHRILPPDSGVWVCSVNTVAGMVEKPFNISVKVLP Motif701_ems_3hC_1278_0001_0001_0001
PKEAFEVVLRVATRHRDPELVRLVNLLHKLLLEGDPRWREVAKELKKLLEKLDPEAAERFERLLR LPLVSDATSLTIGRDFEALMNQHQDPLEVVVWKREKASKINGAYFCRTMKMRQQASFLPATLTMTVDKGDNVNISFKKVLIKEEDAVIYKNGSFIHSVPRHEVPDILEVHLPHAQPQDAGVYSARYIGGNLFTSAFTRLIV norm_sadl_8750592c12d57c52d4fe1bfea96a6eee_0001_1_000000029_0001
SEEEEVRELLRKAGVDPRAIEYLIEDVKRFLKSGDPFDERQAEMSVEMMVGDPEVTRLVLELLKK AMDLILINSLPLVSDAETSLTCIASGWRPHEPITIGRDFEALMNQHQDPLEVTQDVTREWAKKVVWKREKASKINGAYFCEGRVRGEAIRIRTMKMRQQASFLPATLTMTVDKGDNVNISFKKVLIKEEDAVIYKNGSFIHSVPRHEVPDILEVHLPHAQPQDAGVYSARYIGGNLFTSAFTRLIVRRCEAQKWGPECNHLCTACMNNGVCHEDTGECICPPGFMGRTCEKACELHTFGRTCKERCSGQEGCKSYVFCLPDPYGCSCATGWKGLQCNEACHPGFYGPDCKLRCSCNNGEMCDRFQGCLCSPGWQGLQCEREGIPRMTPKIVDLPDHIEVNSGKFNPICKASGWPLPTNEEMTLVKPDGTVLHPKDFNHTDHFSVAIFTIHRILPPDSGVWVCSVNTVAGMVEKPFNISVKVLP Motif039_bcov_4helix_09181_0001_0001
DYDELQNLMFKILRWVKHMLNKRDPREVRKHAERLAEKIRKRYSHDPTAHLVARALQEQIKELV AMDLILINSLPLVSDAETSLTCIASGWRPHEPITIGRDFEALMNQHQDPLEVTQDVTREWAKKVVWKREKASKINGAYFCEGRVRGEAIRIRTMKMRQQASFLPATLTMTVDKGDNVNISFKKVLIKEEDAVIYKNGSFIHSVPRHEVPDILEVHLPHAQPQDAGVYSARYIGGNLFTSAFTRLIVRRCEAQKWGPECNHLCTACMNNGVCHEDTGECICPPGFMGRTCEKACELHTFGRTCKERCSGQEGCKSYVFCLPDPYGCSCATGWKGLQCNEACHPGFYGPDCKLRCSCNNGEMCDRFQGCLCSPGWQGLQCEREGIPRMTPKIVDLPDHIEVNSGKFNPICKASGWPLPTNEEMTLVKPDGTVLHPKDFNHTDHFSVAIFTIHRILPPDSGVWVCSVNTVAGMVEKPFNISVKVLP PLUS5_Motif029_ems_3hM_157_0001_0001_0002
DEELKTLESIVRTLLEKAKRNNDRESWALAATALVNLEAAKRADEETRKQFKKAVKELIKKIK LPLVSDATSLTIGRDFEALMNQHQDPLEVVVWKREKASKINGAYFCRTMKMRQQASFLPATLTMTVDKGDNVNISFKKVLIKEEDAVIYKNGSFIHSVPRHEVPDILEVHLPHAQPQDAGVYSARYIGGNLFTSAFTRLIV sap_norm_patc_9fe6fb3f120b534823be2fbd76a57876_0001_000000232_0001_31_46_H_._ems_3hC_807_0001_0001
LEKKVKELIDRVRELVERGKIDPRHWKNLKHMLDLAQKQGDELLKNQVRITAEVLIRDVL AMDLILINSLPLVSDAETSLTCIASGWRPHEPITIGRDFEALMNQHQDPLEVTQDVTREWAKKVVWKREKASKINGAYFCEGRVRGEAIRIRTMKMRQQASFLPATLTMTVDKGDNVNISFKKVLIKEEDAVIYKNGSFIHSVPRHEVPDILEVHLPHAQPQDAGVYSARYIGGNLFTSAFTRLIVRRCEAQKWGPECNHLCTACMNNGVCHEDTGECICPPGFMGRTCEKACELHTFGRTCKERCSGQEGCKSYVFCLPDPYGCSCATGWKGLQCNEACHPGFYGPDCKLRCSCNNGEMCDRFQGCLCSPGWQGLQCEREGIPRMTPKIVDLPDHIEVNSGKFNPICKASGWPLPTNEEMTLVKPDGTVLHPKDFNHTDHFSVAIFTIHRILPPDSGVWVCSVNTVAGMVEKPFNISVKVLP Motif043_HHH_eva_0124_0001_0001_0001
SVQELFRILSRLALRFDDPEVLKLVTRFAILLHRGDPDKAREVLKRILELLGDPEVKKILEELER LPLVSDATSLTIGRDFEALMNQHQDPLEVVVWKREKASKINGAYFCRTMKMRQQASFLPATLTMTVDKGDNVNISFKKVLIKEEDAVIYKNGSFIHSVPRHEVPDILEVHLPHAQPQDAGVYSARYIGGNLFTSAFTRLIV norm_sadl_40e86e4e32a25ee6cbb7392bdf050625_0001_1_000000007_0001
SERERQARAEAELIVRAAERTDDKRKVEANIEALERAIERAKDPVLREWLEEAIEIVEEILRS LPLVSDATSLTIGRDFEALMNQHQDPLEVVVWKREKASKINGAYFCRTMKMRQQASFLPATLTMTVDKGDNVNISFKKVLIKEEDAVIYKNGSFIHSVPRHEVPDILEVHLPHAQPQDAGVYSARYIGGNLFTSAFTRLIV minus6_mis_patc_ems_3hM_3590_000000019_0001_0001
DELAERYAEYQIEHILRQLTDEHSRREAKRLLEELRRVIKEAKTDEEVEEAITHFLHIVVRL AMDLILINSLPLVSDAETSLTCIASGWRPHEPITIGRDFEALMNQHQDPLEVTQDVTREWAKKVVWKREKASKINGAYFCEGRVRGEAIRIRTMKMRQQASFLPATLTMTVDKGDNVNISFKKVLIKEEDAVIYKNGSFIHSVPRHEVPDILEVHLPHAQPQDAGVYSARYIGGNLFTSAFTRLIVRRCEAQKWGPECNHLCTACMNNGVCHEDTGECICPPGFMGRTCEKACELHTFGRTCKERCSGQEGCKSYVFCLPDPYGCSCATGWKGLQCNEACHPGFYGPDCKLRCSCNNGEMCDRFQGCLCSPGWQGLQCEREGIPRMTPKIVDLPDHIEVNSGKFNPICKASGWPLPTNEEMTLVKPDGTVLHPKDFNHTDHFSVAIFTIHRILPPDSGVWVCSVNTVAGMVEKPFNISVKVLP MINUS5_Motif114_ems_3hM_331_0001_0001_0002
SVEELKKKAEELHELVEEDPRKREDLARKVFDLAQLVQFHAKTEEQEKIAEEILRMASELFR AMDLILINSLPLVSDAETSLTCIASGWRPHEPITIGRDFEALMNQHQDPLEVTQDVTREWAKKVVWKREKASKINGAYFCEGRVRGEAIRIRTMKMRQQASFLPATLTMTVDKGDNVNISFKKVLIKEEDAVIYKNGSFIHSVPRHEVPDILEVHLPHAQPQDAGVYSARYIGGNLFTSAFTRLIVRRCEAQKWGPECNHLCTACMNNGVCHEDTGECICPPGFMGRTCEKACELHTFGRTCKERCSGQEGCKSYVFCLPDPYGCSCATGWKGLQCNEACHPGFYGPDCKLRCSCNNGEMCDRFQGCLCSPGWQGLQCEREGIPRMTPKIVDLPDHIEVNSGKFNPICKASGWPLPTNEEMTLVKPDGTVLHPKDFNHTDHFSVAIFTIHRILPPDSGVWVCSVNTVAGMVEKPFNISVKVLP MINUS5_Motif050_ems_3hC_1570_0001_0001_0001_0001
DEEEVKKAQKLVREASKKGDEDKLKKAARILIRIITEDPTDEKAKEALQEVDEWLYRAV AMDLILINSLPLVSDAETSLTCIASGWRPHEPITIGRDFEALMNQHQDPLEVTQDVTREWAKKVVWKREKASKINGAYFCEGRVRGEAIRIRTMKMRQQASFLPATLTMTVDKGDNVNISFKKVLIKEEDAVIYKNGSFIHSVPRHEVPDILEVHLPHAQPQDAGVYSARYIGGNLFTSAFTRLIVRRCEAQKWGPECNHLCTACMNNGVCHEDTGECICPPGFMGRTCEKACELHTFGRTCKERCSGQEGCKSYVFCLPDPYGCSCATGWKGLQCNEACHPGFYGPDCKLRCSCNNGEMCDRFQGCLCSPGWQGLQCEREGIPRMTPKIVDLPDHIEVNSGKFNPICKASGWPLPTNEEMTLVKPDGTVLHPKDFNHTDHFSVAIFTIHRILPPDSGVWVCSVNTVAGMVEKPFNISVKVLP Motif135_ems_3hC_870_0002_0001_0001
SKDFELVVRALEEAGGDPRKAMTILARAAQEEGDPEYRRALQILSRLLAEGLSPEEVLEEAEKLR LPLVSDATSLTIGRDFEALMNQHQDPLEVVVWKREKASKINGAYFCRTMKMRQQASFLPATLTMTVDKGDNVNISFKKVLIKEEDAVIYKNGSFIHSVPRHEVPDILEVHLPHAQPQDAGVYSARYIGGNLFTSAFTRLIV minus6_mis_sadl_ac4c3ba4b0f318db3a21ad0f1c8264ff_0001_000000032_0001_0001
DEEDAKFFTKEIKKIVEELTDPKNITLAVEFLIEDAKDVLRDPRLRKYVETVADELRKKAI AMDLILINSLPLVSDAETSLTCIASGWRPHEPITIGRDFEALMNQHQDPLEVTQDVTREWAKKVVWKREKASKINGAYFCEGRVRGEAIRIRTMKMRQQASFLPATLTMTVDKGDNVNISFKKVLIKEEDAVIYKNGSFIHSVPRHEVPDILEVHLPHAQPQDAGVYSARYIGGNLFTSAFTRLIVRRCEAQKWGPECNHLCTACMNNGVCHEDTGECICPPGFMGRTCEKACELHTFGRTCKERCSGQEGCKSYVFCLPDPYGCSCATGWKGLQCNEACHPGFYGPDCKLRCSCNNGEMCDRFQGCLCSPGWQGLQCEREGIPRMTPKIVDLPDHIEVNSGKFNPICKASGWPLPTNEEMTLVKPDGTVLHPKDFNHTDHFSVAIFTIHRILPPDSGVWVCSVNTVAGMVEKPFNISVKVLP Motif389_ems_3hM_2126_0001_0002_0001
DEDRRRNIEFLIRVAEKRNDPVVEILRRVLELLKEDEEKARRLLRELLKKTGNPLLRVALMILEN LPLVSDATSLTIGRDFEALMNQHQDPLEVVVWKREKASKINGAYFCRTMKMRQQASFLPATLTMTVDKGDNVNISFKKVLIKEEDAVIYKNGSFIHSVPRHEVPDILEVHLPHAQPQDAGVYSARYIGGNLFTSAFTRLIV sap_norm_patc_ems_p1-15H-GBL-16H-GABBL-16H_0175_0001_0001_0001_000000217_0001_19_34_H_._a0fe76e9eada67c1f3bb7aa9aa8231c9_0001_1_0001_0002_0001
SLEEEARKLAEKLKRQGDERAKQLAMMLEYAVKEGDKLDVHQAIQTVRTIQS AMDLILINSLPLVSDAETSLTCIASGWRPHEPITIGRDFEALMNQHQDPLEVTQDVTREWAKKVVWKREKASKINGAYFCEGRVRGEAIRIRTMKMRQQASFLPATLTMTVDKGDNVNISFKKVLIKEEDAVIYKNGSFIHSVPRHEVPDILEVHLPHAQPQDAGVYSARYIGGNLFTSAFTRLIVRRCEAQKWGPECNHLCTACMNNGVCHEDTGECICPPGFMGRTCEKACELHTFGRTCKERCSGQEGCKSYVFCLPDPYGCSCATGWKGLQCNEACHPGFYGPDCKLRCSCNNGEMCDRFQGCLCSPGWQGLQCEREGIPRMTPKIVDLPDHIEVNSGKFNPICKASGWPLPTNEEMTLVKPDGTVLHPKDFNHTDHFSVAIFTIHRILPPDSGVWVCSVNTVAGMVEKPFNISVKVLP Motif202_p1-15H-GBL-16H-GBL-15H_0656_0001_0001_0002_0001_0001
NEEAQKLLKKVKKLVKKAKRDPRQAQRLSQAILRLLALIFSLGDEKAEKKARELLKEADKVWR LPLVSDATSLTIGRDFEALMNQHQDPLEVVVWKREKASKINGAYFCRTMKMRQQASFLPATLTMTVDKGDNVNISFKKVLIKEEDAVIYKNGSFIHSVPRHEVPDILEVHLPHAQPQDAGVYSARYIGGNLFTSAFTRLIV plus9_sap_mis_patc_52f1d6731b9ce68bc900d85c60ff9446_0001_000000160_0001_33_49_H_._ems_3hM_2060_0001_0003_0001_0001
DEVDEIKDTLETEIRQAEKNKDEETLQRAAFKAQRVQRTYNNPKIHKVALLAADAIERVLDD AMDLILINSLPLVSDAETSLTCIASGWRPHEPITIGRDFEALMNQHQDPLEVTQDVTREWAKKVVWKREKASKINGAYFCEGRVRGEAIRIRTMKMRQQASFLPATLTMTVDKGDNVNISFKKVLIKEEDAVIYKNGSFIHSVPRHEVPDILEVHLPHAQPQDAGVYSARYIGGNLFTSAFTRLIVRRCEAQKWGPECNHLCTACMNNGVCHEDTGECICPPGFMGRTCEKACELHTFGRTCKERCSGQEGCKSYVFCLPDPYGCSCATGWKGLQCNEACHPGFYGPDCKLRCSCNNGEMCDRFQGCLCSPGWQGLQCEREGIPRMTPKIVDLPDHIEVNSGKFNPICKASGWPLPTNEEMTLVKPDGTVLHPKDFNHTDHFSVAIFTIHRILPPDSGVWVCSVNTVAGMVEKPFNISVKVLP Motif301_ems_3hM_348_0001_0001
DLSEVRTILTKIEHIASRQGNSEVFQIVMRLWFLLMEAKTKNDEELEKTVLKLAQDLLKKVES AMDLILINSLPLVSDAETSLTCIASGWRPHEPITIGRDFEALMNQHQDPLEVTQDVTREWAKKVVWKREKASKINGAYFCEGRVRGEAIRIRTMKMRQQASFLPATLTMTVDKGDNVNISFKKVLIKEEDAVIYKNGSFIHSVPRHEVPDILEVHLPHAQPQDAGVYSARYIGGNLFTSAFTRLIVRRCEAQKWGPECNHLCTACMNNGVCHEDTGECICPPGFMGRTCEKACELHTFGRTCKERCSGQEGCKSYVFCLPDPYGCSCATGWKGLQCNEACHPGFYGPDCKLRCSCNNGEMCDRFQGCLCSPGWQGLQCEREGIPRMTPKIVDLPDHIEVNSGKFNPICKASGWPLPTNEEMTLVKPDGTVLHPKDFNHTDHFSVAIFTIHRILPPDSGVWVCSVNTVAGMVEKPFNISVKVLP Motif253_ems_3hM_1194_0001_0001_0001
DERQKERLKRLTERARKAIKNNDPDTAKRVVEELEKVAIRANDRKAIEIAFNLAFLVNTLK AMDLILINSLPLVSDAETSLTCIASGWRPHEPITIGRDFEALMNQHQDPLEVTQDVTREWAKKVVWKREKASKINGAYFCEGRVRGEAIRIRTMKMRQQASFLPATLTMTVDKGDNVNISFKKVLIKEEDAVIYKNGSFIHSVPRHEVPDILEVHLPHAQPQDAGVYSARYIGGNLFTSAFTRLIVRRCEAQKWGPECNHLCTACMNNGVCHEDTGECICPPGFMGRTCEKACELHTFGRTCKERCSGQEGCKSYVFCLPDPYGCSCATGWKGLQCNEACHPGFYGPDCKLRCSCNNGEMCDRFQGCLCSPGWQGLQCEREGIPRMTPKIVDLPDHIEVNSGKFNPICKASGWPLPTNEEMTLVKPDGTVLHPKDFNHTDHFSVAIFTIHRILPPDSGVWVCSVNTVAGMVEKPFNISVKVLP PLUS5_Motif100_ems_3hC_836_0002_0001_0001_0002
TEHEKVRKVVEKAEELIRRGDAEKARKVLERASRLVEKLGDRKWMRIIEKLILLLTELYSK LPLVSDATSLTIGRDFEALMNQHQDPLEVVVWKREKASKINGAYFCRTMKMRQQASFLPATLTMTVDKGDNVNISFKKVLIKEEDAVIYKNGSFIHSVPRHEVPDILEVHLPHAQPQDAGVYSARYIGGNLFTSAFTRLIV plus6_sap_norm_patc_bd8a29364cd82b069db53908a9e83e48_0001_000000185_0001_15_30_H_._HHH_eva_0320_0001_0002_0001_0001
SLKELLELIAEAGDWELAYLLSEVALALDAGRLPPEKLERLIREAIELIKKGDPEKARRVLRRLR LPLVSDATSLTIGRDFEALMNQHQDPLEVVVWKREKASKINGAYFCRTMKMRQQASFLPATLTMTVDKGDNVNISFKKVLIKEEDAVIYKNGSFIHSVPRHEVPDILEVHLPHAQPQDAGVYSARYIGGNLFTSAFTRLIV plus6_sap_mis_patc_b36b57f58f29783bb0d94ae20a27a7cf_0001_1_000000057_0001_1_12_H_._23e159f4f8624421ccfe874b5385c8e2_0001_0001_0001_0001_0001
DAREALELADRVATETGDPRAREIAREIIKLWQEGNASEEFLKRAEEELEELRKG LPLVSDATSLTIGRDFEALMNQHQDPLEVVVWKREKASKINGAYFCRTMKMRQQASFLPATLTMTVDKGDNVNISFKKVLIKEEDAVIYKNGSFIHSVPRHEVPDILEVHLPHAQPQDAGVYSARYIGGNLFTSAFTRLIV minus6_norm_mis_sadl_5473c73378f943375813cc6914cdbd9c_0001_000000134_0001_16_31_H_._ems_p1-15H-GBL-16H-GABBL-16H_0414_0001_0001_0002_0001_0001_0001
DEETRLLRQALRIDPRNVRVNLEQLAQSLLRKLDPEEVEKLLERLAKLAGVSPEILERVRELVRK AMDLILINSLPLVSDAETSLTCIASGWRPHEPITIGRDFEALMNQHQDPLEVTQDVTREWAKKVVWKREKASKINGAYFCEGRVRGEAIRIRTMKMRQQASFLPATLTMTVDKGDNVNISFKKVLIKEEDAVIYKNGSFIHSVPRHEVPDILEVHLPHAQPQDAGVYSARYIGGNLFTSAFTRLIVRRCEAQKWGPECNHLCTACMNNGVCHEDTGECICPPGFMGRTCEKACELHTFGRTCKERCSGQEGCKSYVFCLPDPYGCSCATGWKGLQCNEACHPGFYGPDCKLRCSCNNGEMCDRFQGCLCSPGWQGLQCEREGIPRMTPKIVDLPDHIEVNSGKFNPICKASGWPLPTNEEMTLVKPDGTVLHPKDFNHTDHFSVAIFTIHRILPPDSGVWVCSVNTVAGMVEKPFNISVKVLP Motif129_bcov_4helix_08380_0001_0001
NEELVEELVKKLGLSPLVEIFLRFVAELLKRNPELARLEVEALVRDLRDLGDPDTARAFELLLER AMDLILINSLPLVSDAETSLTCIASGWRPHEPITIGRDFEALMNQHQDPLEVTQDVTREWAKKVVWKREKASKINGAYFCEGRVRGEAIRIRTMKMRQQASFLPATLTMTVDKGDNVNISFKKVLIKEEDAVIYKNGSFIHSVPRHEVPDILEVHLPHAQPQDAGVYSARYIGGNLFTSAFTRLIVRRCEAQKWGPECNHLCTACMNNGVCHEDTGECICPPGFMGRTCEKACELHTFGRTCKERCSGQEGCKSYVFCLPDPYGCSCATGWKGLQCNEACHPGFYGPDCKLRCSCNNGEMCDRFQGCLCSPGWQGLQCEREGIPRMTPKIVDLPDHIEVNSGKFNPICKASGWPLPTNEEMTLVKPDGTVLHPKDFNHTDHFSVAIFTIHRILPPDSGVWVCSVNTVAGMVEKPFNISVKVLP MINUS5_Motif686_bcov_4helix_10857_0001_0001_0001
DREQVREVAEAAAHFLAQHPQVRELARKVEQLASRALLENNPELLKRAKKLLKKVKKRAK LPLVSDATSLTIGRDFEALMNQHQDPLEVVVWKREKASKINGAYFCRTMKMRQQASFLPATLTMTVDKGDNVNISFKKVLIKEEDAVIYKNGSFIHSVPRHEVPDILEVHLPHAQPQDAGVYSARYIGGNLFTSAFTRLIV plus6_sap_sadl_ems_3hC_474_0001_000000124_0001_0001
TEDKYVVRSISQFAKFVGVPSWHVDVRNGTVHLTLHGHDEAVKRAERFAKLLAKAARIPIRVETR AMDLILINSLPLVSDAETSLTCIASGWRPHEPITIGRDFEALMNQHQDPLEVTQDVTREWAKKVVWKREKASKINGAYFCEGRVRGEAIRIRTMKMRQQASFLPATLTMTVDKGDNVNISFKKVLIKEEDAVIYKNGSFIHSVPRHEVPDILEVHLPHAQPQDAGVYSARYIGGNLFTSAFTRLIVRRCEAQKWGPECNHLCTACMNNGVCHEDTGECICPPGFMGRTCEKACELHTFGRTCKERCSGQEGCKSYVFCLPDPYGCSCATGWKGLQCNEACHPGFYGPDCKLRCSCNNGEMCDRFQGCLCSPGWQGLQCEREGIPRMTPKIVDLPDHIEVNSGKFNPICKASGWPLPTNEEMTLVKPDGTVLHPKDFNHTDHFSVAIFTIHRILPPDSGVWVCSVNTVAGMVEKPFNISVKVLP PLUS5_Motif269_HEEHE_1853_0001_0001_0001
DETERTLAEIALQAIFLAEKVNDPDLKREVEELFMQIMRLLMRGDQDSAREVAKRVQEIIKRLT AMDLILINSLPLVSDAETSLTCIASGWRPHEPITIGRDFEALMNQHQDPLEVTQDVTREWAKKVVWKREKASKINGAYFCEGRVRGEAIRIRTMKMRQQASFLPATLTMTVDKGDNVNISFKKVLIKEEDAVIYKNGSFIHSVPRHEVPDILEVHLPHAQPQDAGVYSARYIGGNLFTSAFTRLIVRRCEAQKWGPECNHLCTACMNNGVCHEDTGECICPPGFMGRTCEKACELHTFGRTCKERCSGQEGCKSYVFCLPDPYGCSCATGWKGLQCNEACHPGFYGPDCKLRCSCNNGEMCDRFQGCLCSPGWQGLQCEREGIPRMTPKIVDLPDHIEVNSGKFNPICKASGWPLPTNEEMTLVKPDGTVLHPKDFNHTDHFSVAIFTIHRILPPDSGVWVCSVNTVAGMVEKPFNISVKVLP Motif008_ems_3hM_444_0001_0001
SQEEELERDLRFAPDPRFVLRQVLNFLTLELGDPEEAKKVARELLSKLLNISPEEAEKIIEKAEK AMDLILINSLPLVSDAETSLTCIASGWRPHEPITIGRDFEALMNQHQDPLEVTQDVTREWAKKVVWKREKASKINGAYFCEGRVRGEAIRIRTMKMRQQASFLPATLTMTVDKGDNVNISFKKVLIKEEDAVIYKNGSFIHSVPRHEVPDILEVHLPHAQPQDAGVYSARYIGGNLFTSAFTRLIVRRCEAQKWGPECNHLCTACMNNGVCHEDTGECICPPGFMGRTCEKACELHTFGRTCKERCSGQEGCKSYVFCLPDPYGCSCATGWKGLQCNEACHPGFYGPDCKLRCSCNNGEMCDRFQGCLCSPGWQGLQCEREGIPRMTPKIVDLPDHIEVNSGKFNPICKASGWPLPTNEEMTLVKPDGTVLHPKDFNHTDHFSVAIFTIHRILPPDSGVWVCSVNTVAGMVEKPFNISVKVLP Motif001_bcov_4helix_00752_0001_0001
SIEKELRRLAREDPEKFERFVERLLRELGVPPRDIRKILESIRRALRENPENAVLYALQSLETQR LPLVSDATSLTIGRDFEALMNQHQDPLEVVVWKREKASKINGAYFCRTMKMRQQASFLPATLTMTVDKGDNVNISFKKVLIKEEDAVIYKNGSFIHSVPRHEVPDILEVHLPHAQPQDAGVYSARYIGGNLFTSAFTRLIV plus3_sap_patc_bc00b440d29913a483da04f69f237b60_0001_000000063_0001_0001
SEETRVIVKVIEKATERGDRELVFLLARVYILLDRDPEEARKLLREILEKFGDPLVKEILEVLEK LPLVSDATSLTIGRDFEALMNQHQDPLEVVVWKREKASKINGAYFCRTMKMRQQASFLPATLTMTVDKGDNVNISFKKVLIKEEDAVIYKNGSFIHSVPRHEVPDILEVHLPHAQPQDAGVYSARYIGGNLFTSAFTRLIV minus6_norm_norm_patc_8e6e817217d127ac7b77296c02da12f8_0001_000000119_0001_16_30_H_._898e26ba22bfce2c8b2550d482b9ff0e_0001_0001_0001_0001_0001
SVADVLEVNLKRGNAHLAEEALRRLVELHGDPKLREALELLEELKERGIPPEEVIEIVVEFLRRQ LPLVSDATSLTIGRDFEALMNQHQDPLEVVVWKREKASKINGAYFCRTMKMRQQASFLPATLTMTVDKGDNVNISFKKVLIKEEDAVIYKNGSFIHSVPRHEVPDILEVHLPHAQPQDAGVYSARYIGGNLFTSAFTRLIV minus6_sap_sadl_458b7e3aaa1fc0fe925ba01184e11528_0001_1_000000112_0001_0001
TETERIEELLKEAGVDPLDVRQILDTIRTLLERGDKEQAERFIKIVAEYFGIDPEVLRLIRELIK AMDLILINSLPLVSDAETSLTCIASGWRPHEPITIGRDFEALMNQHQDPLEVTQDVTREWAKKVVWKREKASKINGAYFCEGRVRGEAIRIRTMKMRQQASFLPATLTMTVDKGDNVNISFKKVLIKEEDAVIYKNGSFIHSVPRHEVPDILEVHLPHAQPQDAGVYSARYIGGNLFTSAFTRLIVRRCEAQKWGPECNHLCTACMNNGVCHEDTGECICPPGFMGRTCEKACELHTFGRTCKERCSGQEGCKSYVFCLPDPYGCSCATGWKGLQCNEACHPGFYGPDCKLRCSCNNGEMCDRFQGCLCSPGWQGLQCEREGIPRMTPKIVDLPDHIEVNSGKFNPICKASGWPLPTNEEMTLVKPDGTVLHPKDFNHTDHFSVAIFTIHRILPPDSGVWVCSVNTVAGMVEKPFNISVKVLP MINUS5_Motif043_bcov_4helix_00317_0001_0001_0001
DEIVRELEKLAKLPDAELRLARFLNELLERDPHDEKVFELLNVLLRLQLNGVSPEEIIKILKRVE AMDLILINSLPLVSDAETSLTCIASGWRPHEPITIGRDFEALMNQHQDPLEVTQDVTREWAKKVVWKREKASKINGAYFCEGRVRGEAIRIRTMKMRQQASFLPATLTMTVDKGDNVNISFKKVLIKEEDAVIYKNGSFIHSVPRHEVPDILEVHLPHAQPQDAGVYSARYIGGNLFTSAFTRLIVRRCEAQKWGPECNHLCTACMNNGVCHEDTGECICPPGFMGRTCEKACELHTFGRTCKERCSGQEGCKSYVFCLPDPYGCSCATGWKGLQCNEACHPGFYGPDCKLRCSCNNGEMCDRFQGCLCSPGWQGLQCEREGIPRMTPKIVDLPDHIEVNSGKFNPICKASGWPLPTNEEMTLVKPDGTVLHPKDFNHTDHFSVAIFTIHRILPPDSGVWVCSVNTVAGMVEKPFNISVKVLP Motif012_bcov_4helix_10972_0001_0001
DESEHIEHVVKFLAKVWGVPSVDVKVSNGKIKVTVKGTDKAARAVVLFVKHMAEELGLPVDIDHK AMDLILINSLPLVSDAETSLTCIASGWRPHEPITIGRDFEALMNQHQDPLEVTQDVTREWAKKVVWKREKASKINGAYFCEGRVRGEAIRIRTMKMRQQASFLPATLTMTVDKGDNVNISFKKVLIKEEDAVIYKNGSFIHSVPRHEVPDILEVHLPHAQPQDAGVYSARYIGGNLFTSAFTRLIVRRCEAQKWGPECNHLCTACMNNGVCHEDTGECICPPGFMGRTCEKACELHTFGRTCKERCSGQEGCKSYVFCLPDPYGCSCATGWKGLQCNEACHPGFYGPDCKLRCSCNNGEMCDRFQGCLCSPGWQGLQCEREGIPRMTPKIVDLPDHIEVNSGKFNPICKASGWPLPTNEEMTLVKPDGTVLHPKDFNHTDHFSVAIFTIHRILPPDSGVWVCSVNTVAGMVEKPFNISVKVLP Motif622_HEEHE_0106_0001_0001
SEDLREVVRLLKEGDPDKARELLRKIAEKLNNPELRALVWAIKHAKRTGDPRLLEDVAILLEELG LPLVSDATSLTIGRDFEALMNQHQDPLEVVVWKREKASKINGAYFCRTMKMRQQASFLPATLTMTVDKGDNVNISFKKVLIKEEDAVIYKNGSFIHSVPRHEVPDILEVHLPHAQPQDAGVYSARYIGGNLFTSAFTRLIV sap_patc_caebf2e3c7ad20fb22cd6cbbf71a8950_0001_000000203_0001
SELEKLLRLIFKADRLNDPEITHVLTRAAILLARGDPEKARRLLEEVLRRYGDPLIKLAIELIRK LPLVSDATSLTIGRDFEALMNQHQDPLEVVVWKREKASKINGAYFCRTMKMRQQASFLPATLTMTVDKGDNVNISFKKVLIKEEDAVIYKNGSFIHSVPRHEVPDILEVHLPHAQPQDAGVYSARYIGGNLFTSAFTRLIV plus6_norm_mis_patc_ems_3hM_79_000000248_0001_1_19_H_._c070b75e8519dcbd110920e0958f84ec_0001_0001_0001_0001_0001
DFEDISELVERTLRKLKEEADDPRIREEVDRAIERAHRLLNSGDPEAEKEVMDIVLRVQFKVV AMDLILINSLPLVSDAETSLTCIASGWRPHEPITIGRDFEALMNQHQDPLEVTQDVTREWAKKVVWKREKASKINGAYFCEGRVRGEAIRIRTMKMRQQASFLPATLTMTVDKGDNVNISFKKVLIKEEDAVIYKNGSFIHSVPRHEVPDILEVHLPHAQPQDAGVYSARYIGGNLFTSAFTRLIVRRCEAQKWGPECNHLCTACMNNGVCHEDTGECICPPGFMGRTCEKACELHTFGRTCKERCSGQEGCKSYVFCLPDPYGCSCATGWKGLQCNEACHPGFYGPDCKLRCSCNNGEMCDRFQGCLCSPGWQGLQCEREGIPRMTPKIVDLPDHIEVNSGKFNPICKASGWPLPTNEEMTLVKPDGTVLHPKDFNHTDHFSVAIFTIHRILPPDSGVWVCSVNTVAGMVEKPFNISVKVLP Motif294_ems_3hM_2342_0001_0001
GPVEEVLELLLRRVPDPEFRKFLKHLLELLERGRIPPEVVLLILILIARDLNDPEVVKILEELLK LPLVSDATSLTIGRDFEALMNQHQDPLEVVVWKREKASKINGAYFCRTMKMRQQASFLPATLTMTVDKGDNVNISFKKVLIKEEDAVIYKNGSFIHSVPRHEVPDILEVHLPHAQPQDAGVYSARYIGGNLFTSAFTRLIV minus6_norm_patc_d3644ad7c72dcf1f5fc012528b666e27_0001_000000131_0001_0001
REEEIEKLYEEVEELYEKYGDPAVKALLENIRDSLKLLRRGFLSPELVEKIVRRLTEEVRRIL LPLVSDATSLTIGRDFEALMNQHQDPLEVVVWKREKASKINGAYFCRTMKMRQQASFLPATLTMTVDKGDNVNISFKKVLIKEEDAVIYKNGSFIHSVPRHEVPDILEVHLPHAQPQDAGVYSARYIGGNLFTSAFTRLIV minus6_norm_mis_patc_ems_3hC_1232_000000135_0001_43_61_H_._HHH_eva_0326_0001_0001_0001_0001
DTETLKKLVKRVESVAKANNNEDILFLARFLKMSVDRVSKQNDEHAARILSELLKRLEKQASS AMDLILINSLPLVSDAETSLTCIASGWRPHEPITIGRDFEALMNQHQDPLEVTQDVTREWAKKVVWKREKASKINGAYFCEGRVRGEAIRIRTMKMRQQASFLPATLTMTVDKGDNVNISFKKVLIKEEDAVIYKNGSFIHSVPRHEVPDILEVHLPHAQPQDAGVYSARYIGGNLFTSAFTRLIVRRCEAQKWGPECNHLCTACMNNGVCHEDTGECICPPGFMGRTCEKACELHTFGRTCKERCSGQEGCKSYVFCLPDPYGCSCATGWKGLQCNEACHPGFYGPDCKLRCSCNNGEMCDRFQGCLCSPGWQGLQCEREGIPRMTPKIVDLPDHIEVNSGKFNPICKASGWPLPTNEEMTLVKPDGTVLHPKDFNHTDHFSVAIFTIHRILPPDSGVWVCSVNTVAGMVEKPFNISVKVLP Motif114_ems_3hC_565_0002_0001_0001
SLLKRQVEDAFRTLEEKRRQGKVDPEDVIRFIRQLKESARKIGDEEAYRFAEELEKELQKKYL AMDLILINSLPLVSDAETSLTCIASGWRPHEPITIGRDFEALMNQHQDPLEVTQDVTREWAKKVVWKREKASKINGAYFCEGRVRGEAIRIRTMKMRQQASFLPATLTMTVDKGDNVNISFKKVLIKEEDAVIYKNGSFIHSVPRHEVPDILEVHLPHAQPQDAGVYSARYIGGNLFTSAFTRLIVRRCEAQKWGPECNHLCTACMNNGVCHEDTGECICPPGFMGRTCEKACELHTFGRTCKERCSGQEGCKSYVFCLPDPYGCSCATGWKGLQCNEACHPGFYGPDCKLRCSCNNGEMCDRFQGCLCSPGWQGLQCEREGIPRMTPKIVDLPDHIEVNSGKFNPICKASGWPLPTNEEMTLVKPDGTVLHPKDFNHTDHFSVAIFTIHRILPPDSGVWVCSVNTVAGMVEKPFNISVKVLP Motif043_HHH_eva_0385_0001_0001
SEERQKYVVELLARFAKNAEDEKQLRLVQDNIEQILRFAQSEELRKLAEKLLKEVRNNS AMDLILINSLPLVSDAETSLTCIASGWRPHEPITIGRDFEALMNQHQDPLEVTQDVTREWAKKVVWKREKASKINGAYFCEGRVRGEAIRIRTMKMRQQASFLPATLTMTVDKGDNVNISFKKVLIKEEDAVIYKNGSFIHSVPRHEVPDILEVHLPHAQPQDAGVYSARYIGGNLFTSAFTRLIVRRCEAQKWGPECNHLCTACMNNGVCHEDTGECICPPGFMGRTCEKACELHTFGRTCKERCSGQEGCKSYVFCLPDPYGCSCATGWKGLQCNEACHPGFYGPDCKLRCSCNNGEMCDRFQGCLCSPGWQGLQCEREGIPRMTPKIVDLPDHIEVNSGKFNPICKASGWPLPTNEEMTLVKPDGTVLHPKDFNHTDHFSVAIFTIHRILPPDSGVWVCSVNTVAGMVEKPFNISVKVLP Motif763_ems_3hM_2062_0001_0001
SLFAVVALYDRAAKLNTPARHFLARIIFLLAEGDPEAKKLAKLVEELLKQGVPPEEVVKILKELR LPLVSDATSLTIGRDFEALMNQHQDPLEVVVWKREKASKINGAYFCRTMKMRQQASFLPATLTMTVDKGDNVNISFKKVLIKEEDAVIYKNGSFIHSVPRHEVPDILEVHLPHAQPQDAGVYSARYIGGNLFTSAFTRLIV zero_norm_norm_patc_a1647c6a1bc1795bd61f8ac90a0f45d0_0001_1_000000071_0001_35_49_H_._1da53bcf7662ce3e075192215b36301e_0001_0001_0001_0001
DTETLKKLVKRVESVAKTYNNNDILLNARQLKMEVDHVSKKNDEKLARMLSKRLKELEKQASS AMDLILINSLPLVSDAETSLTCIASGWRPHEPITIGRDFEALMNQHQDPLEVTQDVTREWAKKVVWKREKASKINGAYFCEGRVRGEAIRIRTMKMRQQASFLPATLTMTVDKGDNVNISFKKVLIKEEDAVIYKNGSFIHSVPRHEVPDILEVHLPHAQPQDAGVYSARYIGGNLFTSAFTRLIVRRCEAQKWGPECNHLCTACMNNGVCHEDTGECICPPGFMGRTCEKACELHTFGRTCKERCSGQEGCKSYVFCLPDPYGCSCATGWKGLQCNEACHPGFYGPDCKLRCSCNNGEMCDRFQGCLCSPGWQGLQCEREGIPRMTPKIVDLPDHIEVNSGKFNPICKASGWPLPTNEEMTLVKPDGTVLHPKDFNHTDHFSVAIFTIHRILPPDSGVWVCSVNTVAGMVEKPFNISVKVLP Motif043_ems_3hC_565_0001_0001
KPHELIRELFKVAQRVLLKAQSEEYVKIVAKIVEEAMRKARQATTDEQVKEIVSKAKERLKKVD AMDLILINSLPLVSDAETSLTCIASGWRPHEPITIGRDFEALMNQHQDPLEVTQDVTREWAKKVVWKREKASKINGAYFCEGRVRGEAIRIRTMKMRQQASFLPATLTMTVDKGDNVNISFKKVLIKEEDAVIYKNGSFIHSVPRHEVPDILEVHLPHAQPQDAGVYSARYIGGNLFTSAFTRLIVRRCEAQKWGPECNHLCTACMNNGVCHEDTGECICPPGFMGRTCEKACELHTFGRTCKERCSGQEGCKSYVFCLPDPYGCSCATGWKGLQCNEACHPGFYGPDCKLRCSCNNGEMCDRFQGCLCSPGWQGLQCEREGIPRMTPKIVDLPDHIEVNSGKFNPICKASGWPLPTNEEMTLVKPDGTVLHPKDFNHTDHFSVAIFTIHRILPPDSGVWVCSVNTVAGMVEKPFNISVKVLP Motif217_ems_3hM_1114_0001_0001_0001
DEIQERAKLVIKVLEFAKKRFPDNEKIKKLVKKAIKLAREARKKNDKEILKKADQLLLEVAQNI LPLVSDATSLTIGRDFEALMNQHQDPLEVVVWKREKASKINGAYFCRTMKMRQQASFLPATLTMTVDKGDNVNISFKKVLIKEEDAVIYKNGSFIHSVPRHEVPDILEVHLPHAQPQDAGVYSARYIGGNLFTSAFTRLIV plus9_norm_norm_sadl_2e2e1340523ddde3324963beab6700ee_0001_000000241_0001_18_31_H_._ems_3hM_1912_0001_0002_0001_0001
DWKDQASELLDKLTKKAQSNNDEQRETMVKLLEREARSASNLSDDNERRLILHQIVDTARKV AMDLILINSLPLVSDAETSLTCIASGWRPHEPITIGRDFEALMNQHQDPLEVTQDVTREWAKKVVWKREKASKINGAYFCEGRVRGEAIRIRTMKMRQQASFLPATLTMTVDKGDNVNISFKKVLIKEEDAVIYKNGSFIHSVPRHEVPDILEVHLPHAQPQDAGVYSARYIGGNLFTSAFTRLIVRRCEAQKWGPECNHLCTACMNNGVCHEDTGECICPPGFMGRTCEKACELHTFGRTCKERCSGQEGCKSYVFCLPDPYGCSCATGWKGLQCNEACHPGFYGPDCKLRCSCNNGEMCDRFQGCLCSPGWQGLQCEREGIPRMTPKIVDLPDHIEVNSGKFNPICKASGWPLPTNEEMTLVKPDGTVLHPKDFNHTDHFSVAIFTIHRILPPDSGVWVCSVNTVAGMVEKPFNISVKVLP Motif026_ems_3hC_101_0001_0001
DEEKLKKVEKLLKRLNTPVARLILKLIKFLKEDGVNPREILEQILLLARFLGDEKVVKIIEKLRP AMDLILINSLPLVSDAETSLTCIASGWRPHEPITIGRDFEALMNQHQDPLEVTQDVTREWAKKVVWKREKASKINGAYFCEGRVRGEAIRIRTMKMRQQASFLPATLTMTVDKGDNVNISFKKVLIKEEDAVIYKNGSFIHSVPRHEVPDILEVHLPHAQPQDAGVYSARYIGGNLFTSAFTRLIVRRCEAQKWGPECNHLCTACMNNGVCHEDTGECICPPGFMGRTCEKACELHTFGRTCKERCSGQEGCKSYVFCLPDPYGCSCATGWKGLQCNEACHPGFYGPDCKLRCSCNNGEMCDRFQGCLCSPGWQGLQCEREGIPRMTPKIVDLPDHIEVNSGKFNPICKASGWPLPTNEEMTLVKPDGTVLHPKDFNHTDHFSVAIFTIHRILPPDSGVWVCSVNTVAGMVEKPFNISVKVLP PLUS5_Motif046_bcov_4helix_00329_0001_0001_0001
DRRLFELLVKAFQDPEVVKELEELVEELIEEEGDPRLRELLEEAEELLKNGDPDEAVRVLAKALH LPLVSDATSLTIGRDFEALMNQHQDPLEVVVWKREKASKINGAYFCRTMKMRQQASFLPATLTMTVDKGDNVNISFKKVLIKEEDAVIYKNGSFIHSVPRHEVPDILEVHLPHAQPQDAGVYSARYIGGNLFTSAFTRLIV minus9_norm_norm_sadl_d3e5e791db42274430e6ef9f54efc4f5_0001_000000208_0001_1_15_H_._ca9fcc9ace360711d783d1260e4fbff1_0001_1_0001_0001_0001_0001
SYDEAVELARRVLRTAAELVKEDPEKAKKFVESWIREAQKKNDEYLVRALEEVLEAIKKESR LPLVSDATSLTIGRDFEALMNQHQDPLEVVVWKREKASKINGAYFCRTMKMRQQASFLPATLTMTVDKGDNVNISFKKVLIKEEDAVIYKNGSFIHSVPRHEVPDILEVHLPHAQPQDAGVYSARYIGGNLFTSAFTRLIV sap_mis_patc_01188d1d1e3bd03fa1356f1fde63899f_0001_000000133_0001_34_48_H_._ems_3hC_59_0001_0002_0001
DERVAEFVAEAAYEIDEARENNDPEKAREVVEKLIKWLEEVQDPLAQQALKYAEFILEKLES LPLVSDATSLTIGRDFEALMNQHQDPLEVVVWKREKASKINGAYFCRTMKMRQQASFLPATLTMTVDKGDNVNISFKKVLIKEEDAVIYKNGSFIHSVPRHEVPDILEVHLPHAQPQDAGVYSARYIGGNLFTSAFTRLIV minus6_sap_norm_sadl_a1725d017d863e7f4c76c21e96fab134_0001_1_000000133_0001_36_51_H_._ems_3hC_1770_0001_0001_0001
DELKKYLEHLSELVEKLLRDPRNEEEAKKVMKKLTQFAIDVNDPEAVEIAENLIFTAIRRAQ AMDLILINSLPLVSDAETSLTCIASGWRPHEPITIGRDFEALMNQHQDPLEVTQDVTREWAKKVVWKREKASKINGAYFCEGRVRGEAIRIRTMKMRQQASFLPATLTMTVDKGDNVNISFKKVLIKEEDAVIYKNGSFIHSVPRHEVPDILEVHLPHAQPQDAGVYSARYIGGNLFTSAFTRLIVRRCEAQKWGPECNHLCTACMNNGVCHEDTGECICPPGFMGRTCEKACELHTFGRTCKERCSGQEGCKSYVFCLPDPYGCSCATGWKGLQCNEACHPGFYGPDCKLRCSCNNGEMCDRFQGCLCSPGWQGLQCEREGIPRMTPKIVDLPDHIEVNSGKFNPICKASGWPLPTNEEMTLVKPDGTVLHPKDFNHTDHFSVAIFTIHRILPPDSGVWVCSVNTVAGMVEKPFNISVKVLP Motif100_ems_3hM_772_0001_0001
DKRVERLVRIALKQGVPPEFVVLLVLRFIADAFNVPPEEARRILERVLKKINSPEAKRLLELLRK LPLVSDATSLTIGRDFEALMNQHQDPLEVVVWKREKASKINGAYFCRTMKMRQQASFLPATLTMTVDKGDNVNISFKKVLIKEEDAVIYKNGSFIHSVPRHEVPDILEVHLPHAQPQDAGVYSARYIGGNLFTSAFTRLIV plus6_norm_norm_sadl_beb1d263b9c7401a962785d3a1373af0_0001_000000031_0001_17_31_H_._f9a7eb7446a159d83fbdd9ee03297373_0001_0001_0001_0001
SQDLLQRLQSDLERKGKLTPELEKLFMRAVKLIISGKIDESQAKKLAKKIYKKAV AMDLILINSLPLVSDAETSLTCIASGWRPHEPITIGRDFEALMNQHQDPLEVTQDVTREWAKKVVWKREKASKINGAYFCEGRVRGEAIRIRTMKMRQQASFLPATLTMTVDKGDNVNISFKKVLIKEEDAVIYKNGSFIHSVPRHEVPDILEVHLPHAQPQDAGVYSARYIGGNLFTSAFTRLIVRRCEAQKWGPECNHLCTACMNNGVCHEDTGECICPPGFMGRTCEKACELHTFGRTCKERCSGQEGCKSYVFCLPDPYGCSCATGWKGLQCNEACHPGFYGPDCKLRCSCNNGEMCDRFQGCLCSPGWQGLQCEREGIPRMTPKIVDLPDHIEVNSGKFNPICKASGWPLPTNEEMTLVKPDGTVLHPKDFNHTDHFSVAIFTIHRILPPDSGVWVCSVNTVAGMVEKPFNISVKVLP Motif031_HHH_eva_0420_0001_0001
SEKEQLERLVKEGDVRLALSLLQQLALKRNDPDLEKELLELMKLVQRGDPEARKRILELVEELVP AMDLILINSLPLVSDAETSLTCIASGWRPHEPITIGRDFEALMNQHQDPLEVTQDVTREWAKKVVWKREKASKINGAYFCEGRVRGEAIRIRTMKMRQQASFLPATLTMTVDKGDNVNISFKKVLIKEEDAVIYKNGSFIHSVPRHEVPDILEVHLPHAQPQDAGVYSARYIGGNLFTSAFTRLIVRRCEAQKWGPECNHLCTACMNNGVCHEDTGECICPPGFMGRTCEKACELHTFGRTCKERCSGQEGCKSYVFCLPDPYGCSCATGWKGLQCNEACHPGFYGPDCKLRCSCNNGEMCDRFQGCLCSPGWQGLQCEREGIPRMTPKIVDLPDHIEVNSGKFNPICKASGWPLPTNEEMTLVKPDGTVLHPKDFNHTDHFSVAIFTIHRILPPDSGVWVCSVNTVAGMVEKPFNISVKVLP Motif132_bcov_4helix_13375_0001_0001
SEVARLAFRVAQLAREKGDEEVARLALRILFKYIIGHMSEEEAKEELEKLEERAK LPLVSDATSLTIGRDFEALMNQHQDPLEVVVWKREKASKINGAYFCRTMKMRQQASFLPATLTMTVDKGDNVNISFKKVLIKEEDAVIYKNGSFIHSVPRHEVPDILEVHLPHAQPQDAGVYSARYIGGNLFTSAFTRLIV minus6_norm_patc_ems_p1-16H-GBL-16H-GABBL-15H_0194_0001_0001_0001_000000203_0001_0001
SFLKQVLYILRRVPNPRNVQSFIRNLIELAERRNDEEVTRLLRRVLELVKRGDLKEARKFIKRAK LPLVSDATSLTIGRDFEALMNQHQDPLEVVVWKREKASKINGAYFCRTMKMRQQASFLPATLTMTVDKGDNVNISFKKVLIKEEDAVIYKNGSFIHSVPRHEVPDILEVHLPHAQPQDAGVYSARYIGGNLFTSAFTRLIV plus6_norm_sadl_09e7cb7e633bb54c4420ff763e5edef5_0001_000000117_0001_0001
PEVEEVARLVKEGDPEAKRRLKELLREAVERGDPDLLREIMRIFSHLVNDPRLLDLVQNLETEVV AMDLILINSLPLVSDAETSLTCIASGWRPHEPITIGRDFEALMNQHQDPLEVTQDVTREWAKKVVWKREKASKINGAYFCEGRVRGEAIRIRTMKMRQQASFLPATLTMTVDKGDNVNISFKKVLIKEEDAVIYKNGSFIHSVPRHEVPDILEVHLPHAQPQDAGVYSARYIGGNLFTSAFTRLIVRRCEAQKWGPECNHLCTACMNNGVCHEDTGECICPPGFMGRTCEKACELHTFGRTCKERCSGQEGCKSYVFCLPDPYGCSCATGWKGLQCNEACHPGFYGPDCKLRCSCNNGEMCDRFQGCLCSPGWQGLQCEREGIPRMTPKIVDLPDHIEVNSGKFNPICKASGWPLPTNEEMTLVKPDGTVLHPKDFNHTDHFSVAIFTIHRILPPDSGVWVCSVNTVAGMVEKPFNISVKVLP Motif202_bcov_4helix_00158_0001_0001
SESDKFAKMEADFIVETAKRIDDKSEVELLIRWLKTLIEAAQDPVLRTWLKKAIKIVESILRS AMDLILINSLPLVSDAETSLTCIASGWRPHEPITIGRDFEALMNQHQDPLEVTQDVTREWAKKVVWKREKASKINGAYFCEGRVRGEAIRIRTMKMRQQASFLPATLTMTVDKGDNVNISFKKVLIKEEDAVIYKNGSFIHSVPRHEVPDILEVHLPHAQPQDAGVYSARYIGGNLFTSAFTRLIVRRCEAQKWGPECNHLCTACMNNGVCHEDTGECICPPGFMGRTCEKACELHTFGRTCKERCSGQEGCKSYVFCLPDPYGCSCATGWKGLQCNEACHPGFYGPDCKLRCSCNNGEMCDRFQGCLCSPGWQGLQCEREGIPRMTPKIVDLPDHIEVNSGKFNPICKASGWPLPTNEEMTLVKPDGTVLHPKDFNHTDHFSVAIFTIHRILPPDSGVWVCSVNTVAGMVEKPFNISVKVLP Motif587_ems_3hM_3590_0001_0001
TEEVEKLLRELEKKIPDPEVRKMLRAVERALKRDPKAAINLLRNLLEMTGDPELEKVLRLLRKLT LPLVSDATSLTIGRDFEALMNQHQDPLEVVVWKREKASKINGAYFCRTMKMRQQASFLPATLTMTVDKGDNVNISFKKVLIKEEDAVIYKNGSFIHSVPRHEVPDILEVHLPHAQPQDAGVYSARYIGGNLFTSAFTRLIV sap_patc_0a6ce8d84700d327c26cdea0fc118d51_0001_1_000000132_0001
SDKIRKTVEIFAEHLWRLGELSPEEITRMAKWLVEVWARRLGKLDEKKIKHLKRLVEEFVRKLG AMDLILINSLPLVSDAETSLTCIASGWRPHEPITIGRDFEALMNQHQDPLEVTQDVTREWAKKVVWKREKASKINGAYFCEGRVRGEAIRIRTMKMRQQASFLPATLTMTVDKGDNVNISFKKVLIKEEDAVIYKNGSFIHSVPRHEVPDILEVHLPHAQPQDAGVYSARYIGGNLFTSAFTRLIVRRCEAQKWGPECNHLCTACMNNGVCHEDTGECICPPGFMGRTCEKACELHTFGRTCKERCSGQEGCKSYVFCLPDPYGCSCATGWKGLQCNEACHPGFYGPDCKLRCSCNNGEMCDRFQGCLCSPGWQGLQCEREGIPRMTPKIVDLPDHIEVNSGKFNPICKASGWPLPTNEEMTLVKPDGTVLHPKDFNHTDHFSVAIFTIHRILPPDSGVWVCSVNTVAGMVEKPFNISVKVLP PLUS5_Motif535_HHH_eva_0151_0001_0001_0001
DEELLELLREVLEEGDPNRLAFLLQRLQTLLQRKGDPDLAEIVERLAQLAQRDPEKAKRLLEKLK AMDLILINSLPLVSDAETSLTCIASGWRPHEPITIGRDFEALMNQHQDPLEVTQDVTREWAKKVVWKREKASKINGAYFCEGRVRGEAIRIRTMKMRQQASFLPATLTMTVDKGDNVNISFKKVLIKEEDAVIYKNGSFIHSVPRHEVPDILEVHLPHAQPQDAGVYSARYIGGNLFTSAFTRLIVRRCEAQKWGPECNHLCTACMNNGVCHEDTGECICPPGFMGRTCEKACELHTFGRTCKERCSGQEGCKSYVFCLPDPYGCSCATGWKGLQCNEACHPGFYGPDCKLRCSCNNGEMCDRFQGCLCSPGWQGLQCEREGIPRMTPKIVDLPDHIEVNSGKFNPICKASGWPLPTNEEMTLVKPDGTVLHPKDFNHTDHFSVAIFTIHRILPPDSGVWVCSVNTVAGMVEKPFNISVKVLP Motif129_bcov_4helix_00517_0001_0001
DVEELLRKILETVTEQFKKDPTPEVKRTAIDQLMKVLFWADRHNDEDAARKVMEAIMHLLRLL AMDLILINSLPLVSDAETSLTCIASGWRPHEPITIGRDFEALMNQHQDPLEVTQDVTREWAKKVVWKREKASKINGAYFCEGRVRGEAIRIRTMKMRQQASFLPATLTMTVDKGDNVNISFKKVLIKEEDAVIYKNGSFIHSVPRHEVPDILEVHLPHAQPQDAGVYSARYIGGNLFTSAFTRLIVRRCEAQKWGPECNHLCTACMNNGVCHEDTGECICPPGFMGRTCEKACELHTFGRTCKERCSGQEGCKSYVFCLPDPYGCSCATGWKGLQCNEACHPGFYGPDCKLRCSCNNGEMCDRFQGCLCSPGWQGLQCEREGIPRMTPKIVDLPDHIEVNSGKFNPICKASGWPLPTNEEMTLVKPDGTVLHPKDFNHTDHFSVAIFTIHRILPPDSGVWVCSVNTVAGMVEKPFNISVKVLP Motif457_ems_3hM_339_0001_0001
SVAEEIVELVRKGNPEEAKRLIEELLKRARKGDPEAIEELSRLLELIRRLNDPEVLRLLLRLAAK LPLVSDATSLTIGRDFEALMNQHQDPLEVVVWKREKASKINGAYFCRTMKMRQQASFLPATLTMTVDKGDNVNISFKKVLIKEEDAVIYKNGSFIHSVPRHEVPDILEVHLPHAQPQDAGVYSARYIGGNLFTSAFTRLIV norm_norm_sadl_93d66bbd532a834200f16f8ba1d201df_0001_000000011_0001_34_49_H_._93d66bbd532a834200f16f8ba1d201df_0001_0001_0001
DEEDRESIERIVRLLPPEHVERLLKAEFEALKQLGNEEEFKKALKKVYELLGDPIVKKVLDELEK LPLVSDATSLTIGRDFEALMNQHQDPLEVVVWKREKASKINGAYFCRTMKMRQQASFLPATLTMTVDKGDNVNISFKKVLIKEEDAVIYKNGSFIHSVPRHEVPDILEVHLPHAQPQDAGVYSARYIGGNLFTSAFTRLIV sap_mis_patc_35a8b6f83112959a5f5159951119040b_0001_000000125_0001_35_49_H_._82834fc24cc795dc99f6b4b83d3129f3_0001_0001_0001
SELVDELEEAIRRGDKDLIEEIIRRLREEAKRRNDPDLLLALQQLEMDAKKNPEIVRKIVRELLK AMDLILINSLPLVSDAETSLTCIASGWRPHEPITIGRDFEALMNQHQDPLEVTQDVTREWAKKVVWKREKASKINGAYFCEGRVRGEAIRIRTMKMRQQASFLPATLTMTVDKGDNVNISFKKVLIKEEDAVIYKNGSFIHSVPRHEVPDILEVHLPHAQPQDAGVYSARYIGGNLFTSAFTRLIVRRCEAQKWGPECNHLCTACMNNGVCHEDTGECICPPGFMGRTCEKACELHTFGRTCKERCSGQEGCKSYVFCLPDPYGCSCATGWKGLQCNEACHPGFYGPDCKLRCSCNNGEMCDRFQGCLCSPGWQGLQCEREGIPRMTPKIVDLPDHIEVNSGKFNPICKASGWPLPTNEEMTLVKPDGTVLHPKDFNHTDHFSVAIFTIHRILPPDSGVWVCSVNTVAGMVEKPFNISVKVLP Motif188_bcov_4helix_04408_0001_0002_0001
DVEEIVEDLKRLAKEAVSKNDTDVLIEIFEWVIEITEKAQDPRQHELAREAQKVLVTLEES AMDLILINSLPLVSDAETSLTCIASGWRPHEPITIGRDFEALMNQHQDPLEVTQDVTREWAKKVVWKREKASKINGAYFCEGRVRGEAIRIRTMKMRQQASFLPATLTMTVDKGDNVNISFKKVLIKEEDAVIYKNGSFIHSVPRHEVPDILEVHLPHAQPQDAGVYSARYIGGNLFTSAFTRLIVRRCEAQKWGPECNHLCTACMNNGVCHEDTGECICPPGFMGRTCEKACELHTFGRTCKERCSGQEGCKSYVFCLPDPYGCSCATGWKGLQCNEACHPGFYGPDCKLRCSCNNGEMCDRFQGCLCSPGWQGLQCEREGIPRMTPKIVDLPDHIEVNSGKFNPICKASGWPLPTNEEMTLVKPDGTVLHPKDFNHTDHFSVAIFTIHRILPPDSGVWVCSVNTVAGMVEKPFNISVKVLP Motif126_ems_3hM_3145_0001_0001
SHLKEAVEFEVRAAERLIREGRISPEEVEDLLLLARRAVEELGDPEAKKLVERLERLWRKIM LPLVSDATSLTIGRDFEALMNQHQDPLEVVVWKREKASKINGAYFCRTMKMRQQASFLPATLTMTVDKGDNVNISFKKVLIKEEDAVIYKNGSFIHSVPRHEVPDILEVHLPHAQPQDAGVYSARYIGGNLFTSAFTRLIV sap_sadl_HHH_eva_0374_000000208_0001
SEESKAVKRLAKFALEAVQRDPRLAEQAEIIVRDLLLIAKQVGDEDVYRYVKKVLELVKSWKS LPLVSDATSLTIGRDFEALMNQHQDPLEVVVWKREKASKINGAYFCRTMKMRQQASFLPATLTMTVDKGDNVNISFKKVLIKEEDAVIYKNGSFIHSVPRHEVPDILEVHLPHAQPQDAGVYSARYIGGNLFTSAFTRLIV norm_norm_patc_f13c5212178be325c9ab83e7ba27a613_0001_1_000000104_0001_19_33_H_._ems_3hM_94_0001_0001_0001
SEIKKEAREVERQLETILRRYPTNETIRQVVKVAKKVAREAEKKNDRSALMLAKQLLETVKELG AMDLILINSLPLVSDAETSLTCIASGWRPHEPITIGRDFEALMNQHQDPLEVTQDVTREWAKKVVWKREKASKINGAYFCEGRVRGEAIRIRTMKMRQQASFLPATLTMTVDKGDNVNISFKKVLIKEEDAVIYKNGSFIHSVPRHEVPDILEVHLPHAQPQDAGVYSARYIGGNLFTSAFTRLIVRRCEAQKWGPECNHLCTACMNNGVCHEDTGECICPPGFMGRTCEKACELHTFGRTCKERCSGQEGCKSYVFCLPDPYGCSCATGWKGLQCNEACHPGFYGPDCKLRCSCNNGEMCDRFQGCLCSPGWQGLQCEREGIPRMTPKIVDLPDHIEVNSGKFNPICKASGWPLPTNEEMTLVKPDGTVLHPKDFNHTDHFSVAIFTIHRILPPDSGVWVCSVNTVAGMVEKPFNISVKVLP PLUS5_Motif339_ems_3hM_1912_0001_0001_0001
DDESEEAARTLLRVARKLRKNNVDPKEVKRVIQEVAKKLQKKIQNPELRKSVQDLAKRLIEFVC LPLVSDATSLTIGRDFEALMNQHQDPLEVVVWKREKASKINGAYFCRTMKMRQQASFLPATLTMTVDKGDNVNISFKKVLIKEEDAVIYKNGSFIHSVPRHEVPDILEVHLPHAQPQDAGVYSARYIGGNLFTSAFTRLIV plus6_sap_sadl_ems_3hM_201_000000053_0001_0001
DESDEVSKEILKIFMEAKKRNASPDQIQDILKKLQEEAEKIGLDIAVLVVRQLIQQARTEKS AMDLILINSLPLVSDAETSLTCIASGWRPHEPITIGRDFEALMNQHQDPLEVTQDVTREWAKKVVWKREKASKINGAYFCEGRVRGEAIRIRTMKMRQQASFLPATLTMTVDKGDNVNISFKKVLIKEEDAVIYKNGSFIHSVPRHEVPDILEVHLPHAQPQDAGVYSARYIGGNLFTSAFTRLIVRRCEAQKWGPECNHLCTACMNNGVCHEDTGECICPPGFMGRTCEKACELHTFGRTCKERCSGQEGCKSYVFCLPDPYGCSCATGWKGLQCNEACHPGFYGPDCKLRCSCNNGEMCDRFQGCLCSPGWQGLQCEREGIPRMTPKIVDLPDHIEVNSGKFNPICKASGWPLPTNEEMTLVKPDGTVLHPKDFNHTDHFSVAIFTIHRILPPDSGVWVCSVNTVAGMVEKPFNISVKVLP Motif498_ems_3hM_1388_0001_0001
STEDAQSIVKKAEKIAKDLNDPELERYVELVKRAVEFLLSRGDEESAEFVARLALEYVQKG LPLVSDATSLTIGRDFEALMNQHQDPLEVVVWKREKASKINGAYFCRTMKMRQQASFLPATLTMTVDKGDNVNISFKKVLIKEEDAVIYKNGSFIHSVPRHEVPDILEVHLPHAQPQDAGVYSARYIGGNLFTSAFTRLIV norm_patc_ems_3hM_139_000000224_0001
SLEELIEEIIKRAPPELRELLERVREALKELGVPPEIIVRALESVLRVFKEDPELAKRLVKQILA LPLVSDATSLTIGRDFEALMNQHQDPLEVVVWKREKASKINGAYFCRTMKMRQQASFLPATLTMTVDKGDNVNISFKKVLIKEEDAVIYKNGSFIHSVPRHEVPDILEVHLPHAQPQDAGVYSARYIGGNLFTSAFTRLIV mis_sadl_c3290864273eab5c072afe4af3181673_0001_1_000000085_0001
DRIDELVERAERLLKEARKVHDPHVRLQIRQLEMTLKIAHKKRDERMVRNVLEMVERLFRKAH AMDLILINSLPLVSDAETSLTCIASGWRPHEPITIGRDFEALMNQHQDPLEVTQDVTREWAKKVVWKREKASKINGAYFCEGRVRGEAIRIRTMKMRQQASFLPATLTMTVDKGDNVNISFKKVLIKEEDAVIYKNGSFIHSVPRHEVPDILEVHLPHAQPQDAGVYSARYIGGNLFTSAFTRLIVRRCEAQKWGPECNHLCTACMNNGVCHEDTGECICPPGFMGRTCEKACELHTFGRTCKERCSGQEGCKSYVFCLPDPYGCSCATGWKGLQCNEACHPGFYGPDCKLRCSCNNGEMCDRFQGCLCSPGWQGLQCEREGIPRMTPKIVDLPDHIEVNSGKFNPICKASGWPLPTNEEMTLVKPDGTVLHPKDFNHTDHFSVAIFTIHRILPPDSGVWVCSVNTVAGMVEKPFNISVKVLP PLUS5_Motif330_ems_3hM_2486_0001_0001_0001_0001
SNDERVARLLREAAERANVPDFRVRVKDGRVEIQIRGDNPKVQNLIQKIQSEALKLGVDVRVRYK AMDLILINSLPLVSDAETSLTCIASGWRPHEPITIGRDFEALMNQHQDPLEVTQDVTREWAKKVVWKREKASKINGAYFCEGRVRGEAIRIRTMKMRQQASFLPATLTMTVDKGDNVNISFKKVLIKEEDAVIYKNGSFIHSVPRHEVPDILEVHLPHAQPQDAGVYSARYIGGNLFTSAFTRLIVRRCEAQKWGPECNHLCTACMNNGVCHEDTGECICPPGFMGRTCEKACELHTFGRTCKERCSGQEGCKSYVFCLPDPYGCSCATGWKGLQCNEACHPGFYGPDCKLRCSCNNGEMCDRFQGCLCSPGWQGLQCEREGIPRMTPKIVDLPDHIEVNSGKFNPICKASGWPLPTNEEMTLVKPDGTVLHPKDFNHTDHFSVAIFTIHRILPPDSGVWVCSVNTVAGMVEKPFNISVKVLP PLUS5_Motif031_HEEHE_0294_0001_0001_0001
[truncated: 40,642,280 more chars]
