# Supplementary material for: Design of protein-binding proteins from the target structure alone
Source: Nature. 2022 Mar 24;605(7910):551–60. doi: 10.1038/s41586-022-04654-9 (PMC9117152; doi:10.1038/s41586-022-04654-9)
Supplement: Supplementary file 3 — Supplementary Code Design scripts and main pdb files. This compressed file is the main supplement and contains the following files: => cao_2021_protocol/ => design_models_final_combo_optimized/ => design_models_sequence/ => design_models_ssm_natives/ => ngs_analysis_scripts/ [file 41586_2022_4654_MOESM3_ESM.gz › supplemental_files/design_models_sequence/TrkA.seq]

DEVSEKVDERLIRAVIEAERDNRPVTVTVNVDGLSLTVTIPPDPDEVRKLIKKFYELIEKLLRK VSFPASVQLHTAVEMHHWCIPFSVDGQPAPSLRWLFNGSVLNETSFIFTEFLEPAANETVRHGCLRLNQPTHVNNGNYTLLAANPFGQASASIMAAFMDNP bcov_6ala_r1_HEEH_13973_000000000_0001_1_20_H_.._HEEH_07017_0001_0002_0001_0001
DDLQYLAELLVRALELQGDEKLIRIVRKILKLIKRGELSKEEILQLLSKLSRLVV VSFPASVQLHTAVEMHHWCIPFSVDGQPAPSLRWLFNGSVLNETSFIFTEFLEPAANETVRHGCLRLNQPTHVNNGNYTLLAANPFGQASASIMAAFMDNP bcov_6ala_r1_EEHEE_20342_000000009_0001_25_44_H_.._ems_p1-16H-GBL-16H-GABBL-15H_0048_0001_0001_0001_0001_0005_0001_0001
TTVEFDGVKIEFDNPEEVELFAKLVAHYLNKEVHLHGDTIQVK VSFPASVQLHTAVEMHHWCIPFSVDGQPAPSLRWLFNGSVLNETSFIFTEFLEPAANETVRHGCLRLNQPTHVNNGNYTLLAANPFGQASASIMAAFMDNP bcov_6ala_r1_HEEH_24497_000000002_0001_43_64_H_.._EEHEE_rd4_0700.min_rise1.31_0001_0002_0001_0001
DEHEKHLILLVELVVKLEGDEDVLKLVKTLLELLKEAKKNNDEELLKRLLDLLLRLVVEVIL VSFPASVQLHTAVEMHHWCIPFSVDGQPAPSLRWLFNGSVLNETSFIFTEFLEPAANETVRHGCLRLNQPTHVNNGNYTLLAANPFGQASASIMAAFMDNP bcov_6ala_r1_ems_3hM_862_000000002_0001_23_41_H_.._ems_3hC_476_0002_0001_0001_0001_0001
DEKLEKIWRVLEYSGISDEEIERWLKLLGVDDRQIEEVKRRVK VSFPASVQLHTAVEMHHWCIPFSVDGQPAPSLRWLFNGSVLNETSFIFTEFLEPAANETVRHGCLRLNQPTHVNNGNYTLLAANPFGQASASIMAAFMDNP bcov_revert_r1_HEEH_14223_000000004_0001_1_21_H_.._HHH_rd4_0277.min_rise1.80_0001_0001_0001
STTETYSLTIDGLSPEQIERLLWHYIVRFILLVLELKSKGIDFRYRISFDSSNGRVQVSSQITKR VSFPASVQLHTAVEMHHWCIPFSVDGQPAPSLRWLFNGSVLNETSFIFTEFLEPAANETVRHGCLRLNQPTHVNNGNYTLLAANPFGQASASIMAAFMDNP bcov_6ala_r1_HEEH_10552_000000000_0001_44_64_H_.._EHEE_11387_0001_0005_0001_0001
DERDEVRTLIVELITEAIKKKDPELLKEVYTKAKKLAERLKDPQLKWTLEVATIVAKREIS VSFPASVQLHTAVEMHHWCIPFSVDGQPAPSLRWLFNGSVLNETSFIFTEFLEPAANETVRHGCLRLNQPTHVNNGNYTLLAANPFGQASASIMAAFMDNP longxing_Cationpi_ems_3hM_3509_000000023_0001_0003
DPWALLVLLAILLRDLGTLSEEEAVKTTNEVWKVGDEEYLRRMVEEIERRVK VSFPASVQLHTAVEMHHWCIPFSVDGQPAPSLRWLFNGSVLNETSFIFTEFLEPAANETVRHGCLRLNQPTHVNNGNYTLLAANPFGQASASIMAAFMDN longxing_Motif2_HHH_eva_0648_0001_0002_0004
DEHTETLEKLIKKLSEEAKKIQNEEEALQVIIRAILLALKANDPRLSKLVEDLSREWLKLI VSFPASVQLHTAVEMHHWCIPFSVDGQPAPSLRWLFNGSVLNETSFIFTEFLEPAANETVRHGCLRLNQPTHVNNGNYTLLAANPFGQASASIMAAFMDNP bcov_revert_r1_HEEH_13973_000000000_0001_1_20_H_.._ems_3hM_1715_0001_0004_0001_0001
SEVEHLVWHLYVLALLLVRELGTPVQLTTRVNNVDVTVRVTTDPSENEKIRKKLRELVKKIEDK VSFPASVQLHTAVEMHHWCIPFSVDGQPAPSLRWLFNGSVLNETSFIFTEFLEPAANETVRHGCLRLNQPTHVNNGNYTLLAANPFGQASASIMAAFMDNP bcov_6ala_r1_HEEH_10552_000000000_0001_44_64_H_.._HEEH_15008_0001_0002_0001_0001
PEQKELVKWFVELELRSALLRKDRELVRRILRDAEYAAKLLNDEELKKYVQTLATKAEKLI VSFPASVQLHTAVEMHHWCIPFSVDGQPAPSLRWLFNGSVLNETSFIFTEFLEPAANETVRHGCLRLNQPTHVNNGNYTLLAANPFGQASASIMAAFMDNP bcov_6ala_r1_HEEH_11253_000000012_0001_44_64_H_.._ems_3hM_1181_0001_0001_0001
TPELRKKADQIKTEASKLIKDDKVRNKVQWLAQVAKIVVKDDDHFLKQVLDKILEYVQKFS VSFPASVQLHTAVEMHHWCIPFSVDGQPAPSLRWLFNGSVLNETSFIFTEFLEPAANETVRHGCLRLNQPTHVNNGNYTLLAANPFGQASASIMAAFMDNP longxing_Cationpi_ems_3hM_578_000000021_0001_0003
PLDELLKKLEEIAKRLEKSGDPHNQTLAWVIKVLIKKAKNASDPTEKTDLVFKAQVAVALAG VSFPASVQLHTAVEMHHWCIPFSVDGQPAPSLRWLFNGSVLNETSFIFTEFLEPAANETVRHGCLRLNQPTHVNNGNYTLLAANPFGQASASIMAAFMDNP longxing_CationpiFixed_ems_3hM_1618_000000017_0001_0001
DSKKELIEKLKRKIETAARNKDKDTVAELLWEVLVLRVVASGDELAELAEKVARLAEEILKKS VSFPASVQLHTAVEMHHWCIPFSVDGQPAPSLRWLFNGSVLNETSFIFTEFLEPAANETVRHGCLRLNQPTHVNNGNYTLLAANPFGQASASIMAAFMDNP longxing_Motif1_ems_3hM_3375_0001_0001_0004
SAETVEERLKEARKKGDKTGIILLELALKALRSGKRFDAQVALAILKQAK VSFPASVQLHTAVEMHHWCIPFSVDGQPAPSLRWLFNGSVLNETSFIFTEFLEPAANETVRHGCLRLNQPTHVNNGNYTLLAANPFGQASASIMAAFMDNP longxing_Motif4_ems_p1-14H-GBL-16H-GBL-14H_0120_0001_0001_0001_0001_0005_0001
EERLQELIRKVARKVYEIVKDNPELAVLVLRLASEAHQAAENGDEDLVRTLLELLKKLSKLVQS VSFPASVQLHTAVEMHHWCIPFSVDGQPAPSLRWLFNGSVLNETSFIFTEFLEPAANETVRHGCLRLNQPTHVNNGNYTLLAANPFGQASASIMAAFMDNP bcov_6ala_r1_ems_3hM_1717_000000004_0001_1_19_H_.._ems_3hM_1484_0001_0005_0001_0001
TYTVRLHGVDPRIVETVARYFGVEVHVKHGSDIHVELNVDDRRKVEKIAILASILADRKVSVRG VSFPASVQLHTAVEMHHWCIPFSVDGQPAPSLRWLFNGSVLNETSFIFTEFLEPAANETVRHGCLRLNQPTHVNNGNYTLLAANPFGQASASIMAAFMDNP bcov_6ala_r1_HEEH_13973_000000000_0001_1_20_H_.._ems_ferrM_4009_0001_0001_0001
DEDLQKEIKTVVQLVVEALRHNRPLDLTVNLNGNNIRVRVDSDPDVNTKARRFALLLLLEALED VSFPASVQLHTAVEMHHWCIPFSVDGQPAPSLRWLFNGSVLNETSFIFTEFLEPAANETVRHGCLRLNQPTHVNNGNYTLLAANPFGQASASIMAAFMDNP bcov_6ala_r1_HEEH_10552_000000000_0001_44_64_H_.._HEEH_17283_0001_0003_0001_0001
DELEKKALEITLQAILEAYEDNRPVTVDVTVNGVKVTFTVTSNPEQNKEAAQIFLDWLRKAENK VSFPASVQLHTAVEMHHWCIPFSVDGQPAPSLRWLFNGSVLNETSFIFTEFLEPAANETVRHGCLRLNQPTHVNNGNYTLLAANPFGQASASIMAAFMDNP bcov_revert_r1_HEEH_10552_000000000_0001_44_64_H_.._HEEH_09671_0001_0002_0001_0001
SVLKEAVKYVEKIAKKLGDKKIVKLAKKVSKLLESGSLSEEEIYKLIVRLILLLQG VSFPASVQLHTAVEMHHWCIPFSVDGQPAPSLRWLFNGSVLNETSFIFTEFLEPAANETVRHGCLRLNQPTHVNNGNYTLLAANPFGQASASIMAAFMDNP bcov_6ala_r1_HEEH_13973_000000000_0001_1_20_H_.._ems_p1-16H-GBL-16H-GABBL-16H_0054_0001_0001_0001_0001_0001_0001_0001
SIEKVIRKLKKIAKKTGDPNAHVLAQILEHALKSGDEFSALVAIAVARDKI VSFPASVQLHTAVEMHHWCIPFSVDGQPAPSLRWLFNGSVLNETSFIFTEFLEPAANETVRHGCLRLNQPTHVNNGNYTLLAANPFGQASASIMAAFMDNP longxing_CationpiFixed_ems_p1-15H-GBL-16H-GBL-14H_0294_0001_0001_0002_000000012_0001_0003
DEWTRHVETLVHLAEIAVKKNDEFSVLVIEAILTELKKKAQDPKQRELADRAIKKVQKLLKS VSFPASVQLHTAVEMHHWCIPFSVDGQPAPSLRWLFNGSVLNETSFIFTEFLEPAANETVRHGCLRLNQPTHVNNGNYTLLAANPFGQASASIMAAFMDNP longxing_CationpiFixed_ems_3hM_910_000000015_0001_0003
SSELLEYALDVARKRGDEELYRVVEKLLKLLRKGLIDENEALLLALEVASKVI VSFPASVQLHTAVEMHHWCIPFSVDGQPAPSLRWLFNGSVLNETSFIFTEFLEPAANETVRHGCLRLNQPTHVNNGNYTLLAANPFGQASASIMAAFMDNP bcov_6ala_r1_ems_3hM_1656_000000000_0001_45_63_H_.._ems_p1-14H-GBL-16H-GABBL-15H_0546_0001_0001_0001_0001_0002_0001_0001
SPVSETFKTLAETALKEAKRDNRPVQVSVNVNGYTVFVFIHPDEEEARLAILLALRLVQELYEK VSFPASVQLHTAVEMHHWCIPFSVDGQPAPSLRWLFNGSVLNETSFIFTEFLEPAANETVRHGCLRLNQPTHVNNGNYTLLAANPFGQASASIMAAFMDNP bcov_6ala_r1_HEEH_24497_000000002_0001_43_64_H_.._HEEH_16525_0001_0002_0001_0001
DEREALLVYLQAYYVTKRAKDPKLSEKLKKLAELLWEALQKKDEDKIRTLIKLIKTVIKKAL VSFPASVQLHTAVEMHHWCIPFSVDGQPAPSLRWLFNGSVLNETSFIFTEFLEPAANETVRHGCLRLNQPTHVNNGNYTLLAANPFGQASASIMAAFMDNP bcov_original_r1_HEEH_24497_000000002_0001_43_64_H_.._ems_3hM_1516_0001_0005_0001_0001
NPEELKERALRALVEALKLGDWRYVKEILERLRELARKLGDRKVYDLLLILLYSVQLLE VSFPASVQLHTAVEMHHWCIPFSVDGQPAPSLRWLFNGSVLNETSFIFTEFLEPAANETVRHGCLRLNQPTHVNNGNYTLLAANPFGQASASIMAAFMDNP bcov_revert_r1_HEEH_10552_000000000_0001_44_64_H_.._HHH_eva_0317_0001_0002_0001_0001
SEEEHDEITRTLRLITRLIKKGQPFTLRVNIKGKTFEVKFDSDPSKLKTALTLLWRWILRTILG VSFPASVQLHTAVEMHHWCIPFSVDGQPAPSLRWLFNGSVLNETSFIFTEFLEPAANETVRHGCLRLNQPTHVNNGNYTLLAANPFGQASASIMAAFMDNP bcov_6ala_r1_HEEH_13973_000000000_0001_1_20_H_.._HEEH_21910_0001_0004_0001_0001
DDLEKEAVKLVLRALIRASEKGTTVHVNLQVNGNRVTVRVTEDPEQAQRAVKILTKVLRQRKKG VSFPASVQLHTAVEMHHWCIPFSVDGQPAPSLRWLFNGSVLNETSFIFTEFLEPAANETVRHGCLRLNQPTHVNNGNYTLLAANPFGQASASIMAAFMDNP bcov_revert_r1_HEEH_10552_000000000_0001_44_64_H_.._HEEH_04308_0001_0005_0001_0001
PEKAKKLVKLLKEITERLKRNNDPRADEAKKVADSIEWLLKELRDPWELQVVSVIAEKVVRSLG VSFPASVQLHTAVEMHHWCIPFSVDGQPAPSLRWLFNGSVLNETSFIFTEFLEPAANETVRHGCLRLNQPTHVNNGNYTLLAANPFGQASASIMAAFMDNP longxing_Cationpi_ems_3hM_2439_000000015_0001_0002
SELHRKARELVEIIRELIERGKLSEDKERELAVRIEELVQRVGDEELREELLLALVQASFRS VSFPASVQLHTAVEMHHWCIPFSVDGQPAPSLRWLFNGSVLNETSFIFTEFLEPAANETVRHGCLRLNQPTHVNNGNYTLLAANPFGQASASIMAAFMDNP longxing_Motif3_HHH_eva_0379_0001_0002_0003
TPTYRTIVKLLKKLEETARRLGKPVKVRFDLNGRPIDITVPSNPEEQKEVRKRLWELLLRLLTK VSFPASVQLHTAVEMHHWCIPFSVDGQPAPSLRWLFNGSVLNETSFIFTEFLEPAANETVRHGCLRLNQPTHVNNGNYTLLAANPFGQASASIMAAFMDNP bcov_6ala_r1_HEEH_13973_000000000_0001_1_20_H_.._HEEH_08954_0001_0002_0001_0001
DEELERLLEQVNRLLKKAGVDEWQIRVLEQILRSVEEKLSPDEAKKFIKRVQEAIKNLI VSFPASVQLHTAVEMHHWCIPFSVDGQPAPSLRWLFNGSVLNETSFIFTEFLEPAANETVRHGCLRLNQPTHVNNGNYTLLAANPFGQASASIMAAFMDN longxing_Motif2_HHH_eva_0163_0001_0003_0001
DIEETIQFRLSVALYLEDYHVFKLIQDEANKVPEGREALKRVNKKLKDYKEYEERAKKKWSS VSFPASVQLHTAVEMHHWCIPFSVDGQPAPSLRWLFNGSVLNETSFIFTEFLEPAANETVRHGCLRLNQPTHVNNGNYTLLAANPFGQASASIMAAFMDNP longxing_CationpiFixed_ems_4hM_3644_0001_000000005_0001_0003
DDLRVLKIALEVALTVLELLKKNPEDAKKYVESKIREAQKKNDEKLVEELQRVLETLKKLVS VSFPASVQLHTAVEMHHWCIPFSVDGQPAPSLRWLFNGSVLNETSFIFTEFLEPAANETVRHGCLRLNQPTHVNNGNYTLLAANPFGQASASIMAAFMDNP bcov_6ala_r1_EEHEE_20342_000000009_0001_25_44_H_.._ems_3hC_59_0002_0001_0002_0001_0001
DLQELAKTLRKLLEELLKRIDDPEERKSLDRLVKLLEELVKRGNRELLLVALLLARDVYSKINS VSFPASVQLHTAVEMHHWCIPFSVDGQPAPSLRWLFNGSVLNETSFIFTEFLEPAANETVRHGCLRLNQPTHVNNGNYTLLAANPFGQASASIMAAFMDNP bcov_6ala_r1_ems_3hM_698_000000000_0001_1_19_H_.._ems_3hM_2202_0001_0002_0001_0001
DEEQRRADRIVRTAVQEAREKQRPVTVTVNLNGIEYTITVSQDPEDVQRAILLLLQILTTVQEK VSFPASVQLHTAVEMHHWCIPFSVDGQPAPSLRWLFNGSVLNETSFIFTEFLEPAANETVRHGCLRLNQPTHVNNGNYTLLAANPFGQASASIMAAFMDNP bcov_revert_r1_ems_3hM_1656_000000000_0001_45_63_H_.._HEEH_11789_0001_0001_0001_0001
SEEDEQALKIAIQAVIEAAHKGRPVDWEITVNGRRYTVRFGTDPREISKAARKLSKLWREYVRE VSFPASVQLHTAVEMHHWCIPFSVDGQPAPSLRWLFNGSVLNETSFIFTEFLEPAANETVRHGCLRLNQPTHVNNGNYTLLAANPFGQASASIMAAFMDNP bcov_original_r1_HEEH_13973_000000000_0001_1_20_H_.._HEEH_03478_0001_0001_0001
DTSKWRRIIEHMLKLAAHKGNLWEFLVVFYIAKLIADELDDPTLKKVVTDAKKYFEKLVK VSFPASVQLHTAVEMHHWCIPFSVDGQPAPSLRWLFNGSVLNETSFIFTEFLEPAANETVRHGCLRLNQPTHVNNGNYTLLAANPFGQASASIMAAFMDN longxing_Motif2_ems_3hM_2017_0001_0001_0001
DEKLLLRLLVIVLLLVKAEKKGDEKTVKELKKLVETILKQINDEEVKELTRAVKDVEKLAREE VSFPASVQLHTAVEMHHWCIPFSVDGQPAPSLRWLFNGSVLNETSFIFTEFLEPAANETVRHGCLRLNQPTHVNNGNYTLLAANPFGQASASIMAAFMDNP bcov_6ala_r1_ems_p1-15H-GBBL-14H-GBL-16H_0941_0001_0001_0001_000000000_0001_36_52_H_.._ems_3hM_2910_0001_0001_0001_0001
DEELHRKLQELLKQVEELLKRGTDPRELSELLRKVKTLAKRINDEKVRRRVERLYLLILQYWVN VSFPASVQLHTAVEMHHWCIPFSVDGQPAPSLRWLFNGSVLNETSFIFTEFLEPAANETVRHGCLRLNQPTHVNNGNYTLLAANPFGQASASIMAAFMDNP bcov_6ala_r1_ems_3hM_208_000000000_0001_25_43_H_.._ems_3hM_1643_0001_0001_0001_0001
DELEEKAELALVIVEAAIRLGTITPILLEELLELLREIVERLGDEQFRELLRRLEEEARKVLKN VSFPASVQLHTAVEMHHWCIPFSVDGQPAPSLRWLFNGSVLNETSFIFTEFLEPAANETVRHGCLRLNQPTHVNNGNYTLLAANPFGQASASIMAAFMDNP bcov_6ala_r1_ems_3hC_1805_000000000_0001_47_64_H_.._HHH_eva_0389_0001_0002_0001_0001
SEEEKKKLEKWVRTAAFAIARADDPWKKQVALVIARSLINSVPDEDQARKLEKLFKKVLSDAS VSFPASVQLHTAVEMHHWCIPFSVDGQPAPSLRWLFNGSVLNETSFIFTEFLEPAANETVRHGCLRLNQPTHVNNGNYTLLAANPFGQASASIMAAFMDN longxing_Motif2_ems_3hC_820_0002_0001_0004
DEITTKLWEIFLRKLLEAYEKDRPIKVEFNVNGVRFTFTVDKDPQVVQEASKVLRLAVKELQTK VSFPASVQLHTAVEMHHWCIPFSVDGQPAPSLRWLFNGSVLNETSFIFTEFLEPAANETVRHGCLRLNQPTHVNNGNYTLLAANPFGQASASIMAAFMDNP bcov_6ala_r1_HEEH_13973_000000000_0001_1_20_H_.._HEEH_06441_0001_0002_0001_0001
SLEYKIIEELKKIFEKLQKQGKLSPEQIVRELEKVLKKQYNEGKISDEAYWAARVFIEVLKLLV VSFPASVQLHTAVEMHHWCIPFSVDGQPAPSLRWLFNGSVLNETSFIFTEFLEPAANETVRHGCLRLNQPTHVNNGNYTLLAANPFGQASASIMAAFMDNP longxing_Motif1_HHH_eva_0368_0001_0002_0003
DFRFELTFTVDGRDPDKVEKAQRDAILFSLQASLEALKRGAQPHFRISFHDNNGDVKVRVEIQFR VSFPASVQLHTAVEMHHWCIPFSVDGQPAPSLRWLFNGSVLNETSFIFTEFLEPAANETVRHGCLRLNQPTHVNNGNYTLLAANPFGQASASIMAAFMDNP bcov_revert_r1_HEEH_24497_000000002_0001_43_64_H_.._EHEE_02036_0001_0001_0001_0001
DEEIRKLIKLVRKLIETALKQNRPVQVRVTINGVSITVNFDSDPTEVKKLEEKLILLIIRAIVR VSFPASVQLHTAVEMHHWCIPFSVDGQPAPSLRWLFNGSVLNETSFIFTEFLEPAANETVRHGCLRLNQPTHVNNGNYTLLAANPFGQASASIMAAFMDNP bcov_6ala_r1_HEEH_13973_000000000_0001_1_20_H_.._HEEH_15661_0001_0005_0001_0001
DETTQTAIKIAVDVLRTAKKLGRPIEVTLDLDGLKVRLRVDRDPRVQRRFWALLLRAVLERERL VSFPASVQLHTAVEMHHWCIPFSVDGQPAPSLRWLFNGSVLNETSFIFTEFLEPAANETVRHGCLRLNQPTHVNNGNYTLLAANPFGQASASIMAAFMDNP bcov_6ala_r1_HEEH_14223_000000004_0001_1_21_H_.._HEEH_10126_0001_0001_0001_0001
DPNQAIVKQLIEAFKKDPWEAAVLAVIIESDEELKRQLEKVARELNLEEDFKSAMELALKTV VSFPASVQLHTAVEMHHWCIPFSVDGQPAPSLRWLFNGSVLNETSFIFTEFLEPAANETVRHGCLRLNQPTHVNNGNYTLLAANPFGQASASIMAAFMDN longxing_Motif2_ems_4hM_4735_0002_0001_0001_0002
DDSEELDRLLREASHKALSVPDKKQATEILETLVTKAKKLASKNPELKQKVDWYTRLIQIAIET VSFPASVQLHTAVEMHHWCIPFSVDGQPAPSLRWLFNGSVLNETSFIFTEFLEPAANETVRHGCLRLNQPTHVNNGNYTLLAANPFGQASASIMAAFMDNP longxing_Cationpi_ems_3hM_3114_000000001_0001_0002
DKLKELKEKADTVLDNLRKKDPRKEWLATVLKKIVEMAVRKYKDDPDYVERVVKAVALIAKQAS VSFPASVQLHTAVEMHHWCIPFSVDGQPAPSLRWLFNGSVLNETSFIFTEFLEPAANETVRHGCLRLNQPTHVNNGNYTLLAANPFGQASASIMAAFMDN longxing_Motif2_ems_3hM_621_0001_0004
DLEEELRRIEKLVEEAYKRGDRELVERLLLLVLAVLLYFGDPKAQKIYEKVKRLLEKLKS VSFPASVQLHTAVEMHHWCIPFSVDGQPAPSLRWLFNGSVLNETSFIFTEFLEPAANETVRHGCLRLNQPTHVNNGNYTLLAANPFGQASASIMAAFMDNP bcov_6ala_r1_HEEH_24497_000000002_0001_43_64_H_.._HHH_eva_0319_0001_0004_0001_0001
REESKKVEILARAAVKDAKNASSDEERQWALQVALTVANQTFPDPSLRKLFLKVVEEVLKKL VSFPASVQLHTAVEMHHWCIPFSVDGQPAPSLRWLFNGSVLNETSFIFTEFLEPAANETVRHGCLRLNQPTHVNNGNYTLLAANPFGQASASIMAAFMDNP longxing_Motif1_ems_3hM_2972_0001_0001_0001
TKLEELRKDIEELLDRLRKLGVLTPEQVKSQLTVVRKLIKKGDEFKVAVFKVIVEDLWRKYS VSFPASVQLHTAVEMHHWCIPFSVDGQPAPSLRWLFNGSVLNETSFIFTEFLEPAANETVRHGCLRLNQPTHVNNGNYTLLAANPFGQASASIMAAFMDNP longxing_CationpiFixed_HHH_eva_0361_000000023_0001_0003
SHEDEAWKVAVQVVIRLEEAQDPRQQETIKRQATELAKRLNDPHLEKVVKRAIKAAEDAKKR VSFPASVQLHTAVEMHHWCIPFSVDGQPAPSLRWLFNGSVLNETSFIFTEFLEPAANETVRHGCLRLNQPTHVNNGNYTLLAANPFGQASASIMAAFMDN longxing_Motif2_ems_3hC_711_0001_0001_0001_0001
DDKTLTEVWQHASTLAKQKNDEDVLKLIEWVYYLAQIVGDPDLKRIVEKILRLLSKKLEG VSFPASVQLHTAVEMHHWCIPFSVDGQPAPSLRWLFNGSVLNETSFIFTEFLEPAANETVRHGCLRLNQPTHVNNGNYTLLAANPFGQASASIMAAFMDNP bcov_revert_r1_ems_3hM_847_000000000_0001_1_20_H_.._ems_3hM_1612_0001_0001_0001
SEDDEIKWAIAVILIIVKSAPDPDTARKVAQFLLERWKKNVDPTQQERIDRIAETVERQLK VSFPASVQLHTAVEMHHWCIPFSVDGQPAPSLRWLFNGSVLNETSFIFTEFLEPAANETVRHGCLRLNQPTHVNNGNYTLLAANPFGQASASIMAAFMDN longxing_Motif2_ems_3hM_2651_0001_0003
DYREVIKKAEKLARKKGRSDAVDALRKILERADSGKLDPRDAEWAARVLMAVLRQ VSFPASVQLHTAVEMHHWCIPFSVDGQPAPSLRWLFNGSVLNETSFIFTEFLEPAANETVRHGCLRLNQPTHVNNGNYTLLAANPFGQASASIMAAFMDNP longxing_Motif1_HHH_eva_0506_0001_0001_0003
TVEVHVKDVNDRLKKVAELAKQFGVEVHVHGDTIQIHNASERIALYILLQLRYAGVASVDIKIY VSFPASVQLHTAVEMHHWCIPFSVDGQPAPSLRWLFNGSVLNETSFIFTEFLEPAANETVRHGCLRLNQPTHVNNGNYTLLAANPFGQASASIMAAFMDNP bcov_revert_r1_HEEH_24497_000000002_0001_43_64_H_.._ems_ferrM_1894_0001_0001_0001_0001
DVSDVLRTATKLLKEAAEKNDDEKLTRVVRWARTEAKKLIRDPRLEELVKLFLELVVLILKL VSFPASVQLHTAVEMHHWCIPFSVDGQPAPSLRWLFNGSVLNETSFIFTEFLEPAANETVRHGCLRLNQPTHVNNGNYTLLAANPFGQASASIMAAFMDNP bcov_revert_r1_ems_3hM_1922_000000002_0001_23_39_H_.._ems_3hM_566_0001_0001_0001
DPENAKFIANKLKKEVQTNPETAREVLWAAQVLLVIIRNNNSPTSEILKELVKYLEEIVRKLS VSFPASVQLHTAVEMHHWCIPFSVDGQPAPSLRWLFNGSVLNETSFIFTEFLEPAANETVRHGCLRLNQPTHVNNGNYTLLAANPFGQASASIMAAFMDN longxing_Motif2_ems_3hM_3106_0001_0002_0003
SETRETEEKILDTLTKTAEKIGDSVKFKLDFNGLKLDVTFDRDPRVQKEARRLVWEVYILALLQ VSFPASVQLHTAVEMHHWCIPFSVDGQPAPSLRWLFNGSVLNETSFIFTEFLEPAANETVRHGCLRLNQPTHVNNGNYTLLAANPFGQASASIMAAFMDNP bcov_6ala_r1_HEEH_13973_000000000_0001_1_20_H_.._HEEH_04368_0001_0001_0001_0001
SWLDAVARSLKETASEAIKKNDKWAVKVVLNLLEMFAKEFDVERAKKALKTVQTLLSRLDG VSFPASVQLHTAVEMHHWCIPFSVDGQPAPSLRWLFNGSVLNETSFIFTEFLEPAANETVRHGCLRLNQPTHVNNGNYTLLAANPFGQASASIMAAFMDN longxing_Motif2_ems_3hC_464_0001_0001_0002_0004
DKREVLDTVLRLLEKALKLGDEELLKKILKTAKKLVKDVNDELLLLLIELVEILYKLLQKE VSFPASVQLHTAVEMHHWCIPFSVDGQPAPSLRWLFNGSVLNETSFIFTEFLEPAANETVRHGCLRLNQPTHVNNGNYTLLAANPFGQASASIMAAFMDNP bcov_6ala_r1_EEHEE_20342_000000009_0001_25_44_H_.._ems_3hM_2998_0001_0001_0001_0001
DYEKEIETLEKRAKKLGDSRAVSALRIALKAYRKGDSWSATVALTIARDLLSS VSFPASVQLHTAVEMHHWCIPFSVDGQPAPSLRWLFNGSVLNETSFIFTEFLEPAANETVRHGCLRLNQPTHVNNGNYTLLAANPFGQASASIMAAFMDNP longxing_Cationpi_HHH_eva_0526_000000006_0001_0002
SEHLIEIVLQLILALFEAQLSGRTYEVTVNIDGTNQRWRFTSDPRDQKKLQEDLEKLSKKAKKT VSFPASVQLHTAVEMHHWCIPFSVDGQPAPSLRWLFNGSVLNETSFIFTEFLEPAANETVRHGCLRLNQPTHVNNGNYTLLAANPFGQASASIMAAFMDNP bcov_revert_r1_HEEH_10552_000000000_0001_44_64_H_.._HEEH_07751_0001_0005_0001_0001
PEKEKVKKIVWSVAVAVTNNSPNAEEFKKLLKQAEKIASSLNDEELQKLVETAKDIISKLESS VSFPASVQLHTAVEMHHWCIPFSVDGQPAPSLRWLFNGSVLNETSFIFTEFLEPAANETVRHGCLRLNQPTHVNNGNYTLLAANPFGQASASIMAAFMDNP longxing_Cationpi_ems_3hC_638_000000004_0001_0003
DEDRLLKWVEELVEKLIRNINDEDRRRDLKRLLEEIRKKNDDTLIILLALLAQELSKNAS VSFPASVQLHTAVEMHHWCIPFSVDGQPAPSLRWLFNGSVLNETSFIFTEFLEPAANETVRHGCLRLNQPTHVNNGNYTLLAANPFGQASASIMAAFMDNP bcov_6ala_r1_ems_p1-15H-GBL-16H-GBL-15H_0593_0001_0001_0002_000000000_0001_19_33_H_.._ems_3hC_424_0001_0001_0001_0001
DDQELVRTLLRELIRLAQHLSEEEIRRVIKKLEEILKKLNVDPRLIELFEYLALVILYLL VSFPASVQLHTAVEMHHWCIPFSVDGQPAPSLRWLFNGSVLNETSFIFTEFLEPAANETVRHGCLRLNQPTHVNNGNYTLLAANPFGQASASIMAAFMDNP bcov_6ala_r1_HEEH_13973_000000000_0001_1_20_H_.._ems_3hM_361_0001_0001_0001_0001
SERLKKLQEKLERLLRKLGVSEELIKAYQEILEKVREKLSEETAELEAIILLILLELQ VSFPASVQLHTAVEMHHWCIPFSVDGQPAPSLRWLFNGSVLNETSFIFTEFLEPAANETVRHGCLRLNQPTHVNNGNYTLLAANPFGQASASIMAAFMDNP bcov_revert_r1_HEEH_13973_000000000_0001_1_20_H_.._HHH_eva_0159_0001_0001_0001_0001
DKEEVKKQIEKLLKIVEKYFSEDPHTVKYVQTVVKKLLEQDTEDALFKATVLVAIFADQANS VSFPASVQLHTAVEMHHWCIPFSVDGQPAPSLRWLFNGSVLNETSFIFTEFLEPAANETVRHGCLRLNQPTHVNNGNYTLLAANPFGQASASIMAAFMDNP longxing_CationpiFixed_ems_3hM_1317_000000003_0001_0001
TKEEELAWKLAVALTVGASSIYRHVLERVKKELSPEQVKRVDEMVERLYKG VSFPASVQLHTAVEMHHWCIPFSVDGQPAPSLRWLFNGSVLNETSFIFTEFLEPAANETVRHGCLRLNQPTHVNNGNYTLLAANPFGQASASIMAAFMDNP longxing_Motif1_HHH_eva_0697_0001_0004
TPEEEIKKFEEIANRVGDWKAAVAAMLALMLYKSGDKEEVEKVLQIVEKLLRT VSFPASVQLHTAVEMHHWCIPFSVDGQPAPSLRWLFNGSVLNETSFIFTEFLEPAANETVRHGCLRLNQPTHVNNGNYTLLAANPFGQASASIMAAFMDN longxing_Motif2_HHH_eva_0729_0001_0002_0004
DLEKDAKRLVELAKRKGDWKALVIAVILEAAIKKGDEDEIKKAATMLKEIL VSFPASVQLHTAVEMHHWCIPFSVDGQPAPSLRWLFNGSVLNETSFIFTEFLEPAANETVRHGCLRLNQPTHVNNGNYTLLAANPFGQASASIMAAFMDN longxing_Motif2_ems_p1-15H-GBL-16H-GBL-14H_0186_0001_0001_0002_0001_0002_0003
NEEQELKKIKKKVLELAVRGDRETLRRLREKVREIVEKRGDERWRRLLHLLIIILLLVELE VSFPASVQLHTAVEMHHWCIPFSVDGQPAPSLRWLFNGSVLNETSFIFTEFLEPAANETVRHGCLRLNQPTHVNNGNYTLLAANPFGQASASIMAAFMDNP bcov_revert_r1_HEEH_10552_000000000_0001_44_64_H_.._HHH_eva_0322_0001_0003_0001_0001
TEDWEKVRTLVTKALELAQKLGRPVDLDVSLKGVTLKFKVDTDPDKVRKLVEEIYIRWILELFD VSFPASVQLHTAVEMHHWCIPFSVDGQPAPSLRWLFNGSVLNETSFIFTEFLEPAANETVRHGCLRLNQPTHVNNGNYTLLAANPFGQASASIMAAFMDNP bcov_6ala_r1_HEEH_13973_000000000_0001_1_20_H_.._HEEH_02115_0001_0001_0001_0001
DERLQKLAKKVLERAKKVANNASPTQKRLLDKLITQLEKAVRNKDDKKIEELLLLVNILVVVLQ VSFPASVQLHTAVEMHHWCIPFSVDGQPAPSLRWLFNGSVLNETSFIFTEFLEPAANETVRHGCLRLNQPTHVNNGNYTLLAANPFGQASASIMAAFMDNP bcov_revert_r1_HEEH_10552_000000000_0001_44_64_H_.._ems_3hM_2313_0001_0003_0001_0001
SEELEKAIRLFIDLLEKALNNNTTVQVRVTVNGKEVRLSVDKDPRNVERLILRVVVDLQRSVTK VSFPASVQLHTAVEMHHWCIPFSVDGQPAPSLRWLFNGSVLNETSFIFTEFLEPAANETVRHGCLRLNQPTHVNNGNYTLLAANPFGQASASIMAAFMDNP bcov_6ala_r1_ems_3hC_1805_000000000_0001_47_64_H_.._HEEH_03945_0001_0001_0001_0001
DEQEEENKWLLRLAAQVAQLEGKPVTVLVDVNGVLFDFTFPPDPEKVRQVLREAKEWIKKVKDK VSFPASVQLHTAVEMHHWCIPFSVDGQPAPSLRWLFNGSVLNETSFIFTEFLEPAANETVRHGCLRLNQPTHVNNGNYTLLAANPFGQASASIMAAFMDNP bcov_6ala_r1_ems_3hM_208_000000000_0001_25_43_H_.._HEEH_24417_0001_0006_0001_0001
PKEETLRHQLTILVRLLKYLGVDEDTIILVLELLLKKAKKRNDEELVKLLQELIKRLEEDKRS VSFPASVQLHTAVEMHHWCIPFSVDGQPAPSLRWLFNGSVLNETSFIFTEFLEPAANETVRHGCLRLNQPTHVNNGNYTLLAANPFGQASASIMAAFMDNP bcov_6ala_r1_HEEH_13973_000000000_0001_1_20_H_.._ems_3hM_1741_0001_0003_0001_0001
DPREEVKKLISKAWEEILKNPDHSEEVIKKLEKLLRELADRLNDDELKWMAAVISNLLRMQLI VSFPASVQLHTAVEMHHWCIPFSVDGQPAPSLRWLFNGSVLNETSFIFTEFLEPAANETVRHGCLRLNQPTHVNNGNYTLLAANPFGQASASIMAAFMDNP longxing_Motif1_ems_3hM_1980_0001_0004_0001
DIEEELKELLLIALHLNSVLLLLLALELRIGDPTQATRLLQKVAQELGNEELFETILKRLKS VSFPASVQLHTAVEMHHWCIPFSVDGQPAPSLRWLFNGSVLNETSFIFTEFLEPAANETVRHGCLRLNQPTHVNNGNYTLLAANPFGQASASIMAAFMDNP bcov_6ala_r1_HEEH_22785_000000003_0001_44_64_H_.._ems_4hC_3223_0001_0001_0001_0001
DEQEERDVRTLYKLLEKLVKEIPDETKSKQVKDLADSVLTSAQDPREAKFLLSVLLILARQHF VSFPASVQLHTAVEMHHWCIPFSVDGQPAPSLRWLFNGSVLNETSFIFTEFLEPAANETVRHGCLRLNQPTHVNNGNYTLLAANPFGQASASIMAAFMDNP longxing_CationpiFixed_ems_3hM_2912_000000030_0001_0003
EPREVQQLLEQVVEKAKKNNDEDVYQKAVELILLLLRAWDQGDEEKARKVEKEARTLWSQT VSFPASVQLHTAVEMHHWCIPFSVDGQPAPSLRWLFNGSVLNETSFIFTEFLEPAANETVRHGCLRLNQPTHVNNGNYTLLAANPFGQASASIMAAFMDNP bcov_revert_r1_ems_3hM_1656_000000000_0001_45_63_H_.._ems_3hM_2108_0001_0003_0001_0001
SEEVKRIIEEVKKLLRKVGIDLLALVVERFLRAAEKAGVDWKEIERIAREVVEHAQRQKG VSFPASVQLHTAVEMHHWCIPFSVDGQPAPSLRWLFNGSVLNETSFIFTEFLEPAANETVRHGCLRLNQPTHVNNGNYTLLAANPFGQASASIMAAFMDNP longxing_Motif3_HHH_eva_0235_0001_0001_0002
PDEEKKAKKLAEELVRTLNNLSPEEVRKYTLLVAVRARFNNDPIIEKAAILALVIVLEYLKS VSFPASVQLHTAVEMHHWCIPFSVDGQPAPSLRWLFNGSVLNETSFIFTEFLEPAANETVRHGCLRLNQPTHVNNGNYTLLAANPFGQASASIMAAFMDNP longxing_Motif3_ems_3hM_1014_0001_0002_0002
TELEHKIHEYVLRLIVTAIEQGTNLKSTVDVNGVRLEFEFDRDPRAQKKVSKADRIVLELANSN VSFPASVQLHTAVEMHHWCIPFSVDGQPAPSLRWLFNGSVLNETSFIFTEFLEPAANETVRHGCLRLNQPTHVNNGNYTLLAANPFGQASASIMAAFMDNP bcov_revert_r1_ems_3hM_862_000000002_0001_23_41_H_.._HEEH_11569_0001_0001_0001_0001
SEEVVRDLERLIKELIKRGVSEEQLRKLVYELLVQSYLSGLISEKEIQKVLKILKKLLKELRG VSFPASVQLHTAVEMHHWCIPFSVDGQPAPSLRWLFNGSVLNETSFIFTEFLEPAANETVRHGCLRLNQPTHVNNGNYTLLAANPFGQASASIMAAFMDNP bcov_6ala_r1_HEEH_13973_000000000_0001_1_20_H_.._HHH_eva_0033_0001_0002_0001_0001
SEDEKELWHVFILALLLALEQNRPVTVETTVNGIHVRIKIGTDPRQVQEVAELIKKITEQLQRG VSFPASVQLHTAVEMHHWCIPFSVDGQPAPSLRWLFNGSVLNETSFIFTEFLEPAANETVRHGCLRLNQPTHVNNGNYTLLAANPFGQASASIMAAFMDNP bcov_6ala_r1_HEEH_10552_000000000_0001_44_64_H_.._HEEH_21927_0001_0002_0001_0001
SRETEIRERLRRLSKIVADKGLIDFRELVRIYIKVELLLQKGDEETAEQVVRELEKRIRKES VSFPASVQLHTAVEMHHWCIPFSVDGQPAPSLRWLFNGSVLNETSFIFTEFLEPAANETVRHGCLRLNQPTHVNNGNYTLLAANPFGQASASIMAAFMDNP longxing_CationpiFixed_HHH_eva_0358_000000013_0001_0003
DEQEEYAKKALSEILLALTTGDPRLRKKAKELEEKVRKYVTDPRILTYFDFAVQVAKIVVEQ VSFPASVQLHTAVEMHHWCIPFSVDGQPAPSLRWLFNGSVLNETSFIFTEFLEPAANETVRHGCLRLNQPTHVNNGNYTLLAANPFGQASASIMAAFMDNP longxing_CationpiFixed_ems_3hM_2703_000000003_0001_0001
DPRELLAKVIRAARKGDKKLVHELLRTAQKRGEISPWEAAVMLEIARAIADK VSFPASVQLHTAVEMHHWCIPFSVDGQPAPSLRWLFNGSVLNETSFIFTEFLEPAANETVRHGCLRLNQPTHVNNGNYTLLAANPFGQASASIMAAFMDN longxing_Motif2_ems_p1-14H-GBL-14H-GABBL-16H_0122_0001_0001_0002_0001_0002_0001
SEQEKLKLQALEEALRKALRDNTRVTVTVDNDGKNVQVTVDTDPKSITEAYKLVLRLYLLKIEE VSFPASVQLHTAVEMHHWCIPFSVDGQPAPSLRWLFNGSVLNETSFIFTEFLEPAANETVRHGCLRLNQPTHVNNGNYTLLAANPFGQASASIMAAFMDNP bcov_revert_r1_HEEH_13973_000000000_0001_1_20_H_.._HEEH_06449_0001_0001_0001
DPDQDRIWLLVLEVAVEALDKNRPVQITFRLNGYNIRVEFDSDPENQRKALKYLNDILKDLKRR VSFPASVQLHTAVEMHHWCIPFSVDGQPAPSLRWLFNGSVLNETSFIFTEFLEPAANETVRHGCLRLNQPTHVNNGNYTLLAANPFGQASASIMAAFMDNP bcov_6ala_r1_ems_3hM_208_000000000_0001_25_43_H_.._HEEH_11985_0001_0004_0001_0001
SWKKIQKELEERVKELAKKGDSKRIWELAVLVALVLRQIGVSEEQVIRITEKLIKIAKKFG VSFPASVQLHTAVEMHHWCIPFSVDGQPAPSLRWLFNGSVLNETSFIFTEFLEPAANETVRHGCLRLNQPTHVNNGNYTLLAANPFGQASASIMAAFMDN longxing_Motif2_HHH_eva_0314_0001_0005_0003
DEEEKLRTVKKELEDIVKSVEDPTKRHVAENIAKSAVEQLKTAEDPNEWKFIVQLAKIAVKDAA VSFPASVQLHTAVEMHHWCIPFSVDGQPAPSLRWLFNGSVLNETSFIFTEFLEPAANETVRHGCLRLNQPTHVNNGNYTLLAANPFGQASASIMAAFMDNP longxing_CationpiFixed_ems_3hC_1775_000000010_0001_0003
SYRVTVRVSVKDNDPEQLLQALRLLVEAIDKAETIAKRLGKKVEVRSDVKRDGSTETVQVTFNIK VSFPASVQLHTAVEMHHWCIPFSVDGQPAPSLRWLFNGSVLNETSFIFTEFLEPAANETVRHGCLRLNQPTHVNNGNYTLLAANPFGQASASIMAAFMDNP bcov_revert_r1_ems_3hM_1656_000000000_0001_45_63_H_.._EHEE_12351_0001_0002_0001_0001
DEIQKKVSKELDKIIKEAKKFGAEWKARVIAVIVRDAAANISDPSEIKKLLKMAQALLKNLQG VSFPASVQLHTAVEMHHWCIPFSVDGQPAPSLRWLFNGSVLNETSFIFTEFLEPAANETVRHGCLRLNQPTHVNNGNYTLLAANPFGQASASIMAAFMDN longxing_Motif2_ems_3hC_160_0001_0002_0001
DEVDEITQTLVHRAIDALKKNDEEKVKRILKEAEELSRKAQDPKLRFKLEVLIVLVRDLLTY VSFPASVQLHTAVEMHHWCIPFSVDGQPAPSLRWLFNGSVLNETSFIFTEFLEPAANETVRHGCLRLNQPTHVNNGNYTLLAANPFGQASASIMAAFMDNP longxing_CationpiFixed_ems_3hM_1509_000000000_0001_0003
DESLKKTAKTLRKLAKDLAKDPRIETEIDWIWLVLQYIYPDEDESAKILILVLRKLVEKLKS VSFPASVQLHTAVEMHHWCIPFSVDGQPAPSLRWLFNGSVLNETSFIFTEFLEPAANETVRHGCLRLNQPTHVNNGNYTLLAANPFGQASASIMAAFMDNP bcov_revert_r1_HEEH_22785_000000003_0001_44_64_H_.._ems_3hM_2815_0001_0001_0001_0001
REEEVEKLLKEVEKIYRKTGDPEVRKLLELIRKLLELLRRGQLDPEDVEYYVRLLVQVVRLDL VSFPASVQLHTAVEMHHWCIPFSVDGQPAPSLRWLFNGSVLNETSFIFTEFLEPAANETVRHGCLRLNQPTHVNNGNYTLLAANPFGQASASIMAAFMDNP bcov_6ala_r1_ems_3hM_208_000000000_0001_25_43_H_.._HHH_eva_0326_0001_0003_0001_0001
DEDEKKVIELLLRALIRATELNNRVRLTIKVNGRDFTYEVDKDPENIRELARTIIKEVEDLQNG VSFPASVQLHTAVEMHHWCIPFSVDGQPAPSLRWLFNGSVLNETSFIFTEFLEPAANETVRHGCLRLNQPTHVNNGNYTLLAANPFGQASASIMAAFMDNP bcov_6ala_r1_HEEH_13973_000000000_0001_1_20_H_.._HEEH_12137_0001_0001_0001
KVRVEIHVDDSEKVVKLAQKYAKEVRVDGKTVEVHVDDETLVIELALQLYYKAQVKHIEIKRG VSFPASVQLHTAVEMHHWCIPFSVDGQPAPSLRWLFNGSVLNETSFIFTEFLEPAANETVRHGCLRLNQPTHVNNGNYTLLAANPFGQASASIMAAFMDNP bcov_6ala_r1_HEEH_24497_000000002_0001_43_64_H_.._ems_ferrM_2542_0002_0001_0003_0001_0001
DEVVKKVRKLEKIAKKKGDSHVVLLARKIATAAEKGDLSEFQKQVALHILKQLAS VSFPASVQLHTAVEMHHWCIPFSVDGQPAPSLRWLFNGSVLNETSFIFTEFLEPAANETVRHGCLRLNQPTHVNNGNYTLLAANPFGQASASIMAAFMDNP longxing_CationpiFixed_ems_p1-16H-GBL-16H-GABBL-15H_0061_0001_0001_0002_000000007_0001_0003
DLDDRLKTNRELAKKTGDSRYVLHVLILVILAKLEDEELRKKASKFDQYREELERLLEEGRKG VSFPASVQLHTAVEMHHWCIPFSVDGQPAPSLRWLFNGSVLNETSFIFTEFLEPAANETVRHGCLRLNQPTHVNNGNYTLLAANPFGQASASIMAAFMDNP bcov_6ala_r1_HEEH_10552_000000000_0001_44_64_H_.._ems_4hM_3274_0002_0001_0004_0001_0001
DSEWISRVLEVIARDAIKNKDEKTVKSAITLLKQLAKKIQDPTVEKIARTLEELFRKVV VSFPASVQLHTAVEMHHWCIPFSVDGQPAPSLRWLFNGSVLNETSFIFTEFLEPAANETVRHGCLRLNQPTHVNNGNYTLLAANPFGQASASIMAAFMDNP longxing_Cationpi_ems_3hM_481_000000003_0001_0003
SESYTFSVTVDGNDPTQKKKAWEKALQFLLKAYETAKRKGKKVDVKVKSDTRNGRYHVRVEIRVE VSFPASVQLHTAVEMHHWCIPFSVDGQPAPSLRWLFNGSVLNETSFIFTEFLEPAANETVRHGCLRLNQPTHVNNGNYTLLAANPFGQASASIMAAFMDNP bcov_revert_r1_HEEH_10552_000000000_0001_44_64_H_.._EHEE_10861_0001_0005_0001_0001
SDESAKTLAQLLAKKGDEFGLAVLWVILKKEGQISPEALKYVKKVLEKVRRS VSFPASVQLHTAVEMHHWCIPFSVDGQPAPSLRWLFNGSVLNETSFIFTEFLEPAANETVRHGCLRLNQPTHVNNGNYTLLAANPFGQASASIMAAFMDNP longxing_CationpiFixed_ems_p1-14H-GBL-14H-GABBL-16H_0763_0001_0001_0002_000000002_0001_0003
SEEKLRKLEEKLRKLGDEKSLKLVWQLYLALLLGNKRLYTELTRKLKKAQKE VSFPASVQLHTAVEMHHWCIPFSVDGQPAPSLRWLFNGSVLNETSFIFTEFLEPAANETVRHGCLRLNQPTHVNNGNYTLLAANPFGQASASIMAAFMDNP bcov_6ala_r1_HEEH_13973_000000000_0001_1_20_H_.._HHH_eva_0477_0001_0001_0001_0001
STELLRRAERLLREAEELGLLTPQEVERFYLLLLEAFILGDDNLIRKLYEEVRELLERLKG VSFPASVQLHTAVEMHHWCIPFSVDGQPAPSLRWLFNGSVLNETSFIFTEFLEPAANETVRHGCLRLNQPTHVNNGNYTLLAANPFGQASASIMAAFMDNP bcov_6ala_r1_ems_3hM_208_000000000_0001_25_43_H_.._HHH_eva_0129_0001_0006_0001_0001
DEYHETLLQLALLAFIRAILKNTTVQVNVDVNGIKVRVDFPPDPEEARKALHEAAKWAQDVEKK VSFPASVQLHTAVEMHHWCIPFSVDGQPAPSLRWLFNGSVLNETSFIFTEFLEPAANETVRHGCLRLNQPTHVNNGNYTLLAANPFGQASASIMAAFMDNP bcov_revert_r1_HEEH_13973_000000000_0001_1_20_H_.._HEEH_01330_0001_0001_0001_0001
SEEEKKVKDAARQVKELAKKGKLSPEEIELAILKAAVLAAFAGLSPEQQKRLMDDLLRFVKSL VSFPASVQLHTAVEMHHWCIPFSVDGQPAPSLRWLFNGSVLNETSFIFTEFLEPAANETVRHGCLRLNQPTHVNNGNYTLLAANPFGQASASIMAAFMDNP longxing_Motif3_HHH_eva_0062_0001_0005_0001
PEEKKLKDTIEKLSEEAKKKDSRLKKYVDTLKKIATTLLRLLTDPFQQLVALYIVIEALKKLS VSFPASVQLHTAVEMHHWCIPFSVDGQPAPSLRWLFNGSVLNETSFIFTEFLEPAANETVRHGCLRLNQPTHVNNGNYTLLAANPFGQASASIMAAFMDNP longxing_CationpiFixed_ems_3hM_3190_000000003_0001_0002
DEEVETIVDKVIKEVEKAIKRNTTVQFNFRVDGTDYQIRFPTDPDKVEKALILLVLLLLKLLRK VSFPASVQLHTAVEMHHWCIPFSVDGQPAPSLRWLFNGSVLNETSFIFTEFLEPAANETVRHGCLRLNQPTHVNNGNYTLLAANPFGQASASIMAAFMDNP bcov_6ala_r1_HEEH_10552_000000000_0001_44_64_H_.._HEEH_04360_0001_0006_0001_0001
DESLKKTADELAILAVVLANDPRILTTIQQYYKEVQKKYPDEDESAKVLIKFLKTLVEQLKS VSFPASVQLHTAVEMHHWCIPFSVDGQPAPSLRWLFNGSVLNETSFIFTEFLEPAANETVRHGCLRLNQPTHVNNGNYTLLAANPFGQASASIMAAFMDNP bcov_revert_r1_HEEH_13973_000000000_0001_1_20_H_.._ems_3hM_2815_0001_0001_0001_0001
SSSREFNLTVDKRDSDSLTKVIELVIQLILDFHELARKLNNKVSLQVDIREENGQVKVRLEVHVN VSFPASVQLHTAVEMHHWCIPFSVDGQPAPSLRWLFNGSVLNETSFIFTEFLEPAANETVRHGCLRLNQPTHVNNGNYTLLAANPFGQASASIMAAFMDNP bcov_6ala_r1_HEEH_10552_000000000_0001_44_64_H_.._EHEE_11320_0001_0001_0001_0001
SEETKTLEEWLEWILYLAKLHNTPFRFHVNVNGVNVELRFDSDPDQQKRFEELVKKVKKLVRDQ VSFPASVQLHTAVEMHHWCIPFSVDGQPAPSLRWLFNGSVLNETSFIFTEFLEPAANETVRHGCLRLNQPTHVNNGNYTLLAANPFGQASASIMAAFMDNP bcov_6ala_r1_HEEH_15568_000000002_0001_1_20_H_.._HEEH_17563_0001_0001_0001
SEELVFVLVILRVVDKLLKLGLISEDEVRKIKELLKELRKRGDTETLQKLAKLLLELKREADR VSFPASVQLHTAVEMHHWCIPFSVDGQPAPSLRWLFNGSVLNETSFIFTEFLEPAANETVRHGCLRLNQPTHVNNGNYTLLAANPFGQASASIMAAFMDNP bcov_6ala_r1_ems_3hM_698_000000000_0001_1_19_H_.._HHH_eva_0366_0001_0001_0001
SEEYREYILLLVIIVKLAVEKGEPLRVQLKFNGQTYKVTVDSDPRQATEALKKAEDVLRKAKKT VSFPASVQLHTAVEMHHWCIPFSVDGQPAPSLRWLFNGSVLNETSFIFTEFLEPAANETVRHGCLRLNQPTHVNNGNYTLLAANPFGQASASIMAAFMDNP bcov_revert_r1_HEEH_10552_000000000_0001_44_64_H_.._HEEH_02640_0001_0004_0001_0001
TEYQEKVFQLILWVVVLFSRNDPSWKEYSKSAETLATEASKSGDPEAKKVLELVKKALSLITK VSFPASVQLHTAVEMHHWCIPFSVDGQPAPSLRWLFNGSVLNETSFIFTEFLEPAANETVRHGCLRLNQPTHVNNGNYTLLAANPFGQASASIMAAFMDNP longxing_CationpiFixed_ems_3hM_2936_000000003_0001_0003
SSVTEKFHREVEELKKKGKITEEEVIQLLLVELELKQLSEDEAREFLRKWREIYE VSFPASVQLHTAVEMHHWCIPFSVDGQPAPSLRWLFNGSVLNETSFIFTEFLEPAANETVRHGCLRLNQPTHVNNGNYTLLAANPFGQASASIMAAFMDNP bcov_revert_r1_HEEH_10552_000000000_0001_44_64_H_.._HHH_eva_0743_0001_0001_0001_0001
DTEKKLRELMKEIEELLRRFGATEWEIRVLKAIVSLLIELGDSETIKRILTAVEIRLRRY VSFPASVQLHTAVEMHHWCIPFSVDGQPAPSLRWLFNGSVLNETSFIFTEFLEPAANETVRHGCLRLNQPTHVNNGNYTLLAANPFGQASASIMAAFMDN longxing_Motif2_HHH_eva_0411_0001_0002_0002
DDHWKAAVLAHLAGLDPANFLAALRLARTAGTEEIFTTLFRRLVPDAEKVEKEAKKIES VSFPASVQLHTAVEMHHWCIPFSVDGQPAPSLRWLFNGSVLNETSFIFTEFLEPAANETVRHGCLRLNQPTHVNNGNYTLLAANPFGQASASIMAAFMDN longxing_Motif2_ems_4hC_1468_0002_0001_0003_0003
DPKEEAKKVTELLKKLADHADDEEITKILRDLAFKLRVATYVNDEWALKSVISKARKFIKDVKS VSFPASVQLHTAVEMHHWCIPFSVDGQPAPSLRWLFNGSVLNETSFIFTEFLEPAANETVRHGCLRLNQPTHVNNGNYTLLAANPFGQASASIMAAFMDNP longxing_CationpiFixed_ems_3hC_1249_0002_000000004_0001_0004
DERYDLHVKVPGDDEDAQQRAEDFARILSILAHYLAKQRNLDVKFDWRLKTSNGNVSVRITLSIR VSFPASVQLHTAVEMHHWCIPFSVDGQPAPSLRWLFNGSVLNETSFIFTEFLEPAANETVRHGCLRLNQPTHVNNGNYTLLAANPFGQASASIMAAFMDNP bcov_original_r1_HEEH_10552_000000000_0001_44_64_H_.._EHEE_06619_0001_0001_0001_0001
TEEEKKWAKKLIELAQKVFDIPDEDKAKSLLTKIEKDAKKEAQTETQRQLVKWVIELARTFV VSFPASVQLHTAVEMHHWCIPFSVDGQPAPSLRWLFNGSVLNETSFIFTEFLEPAANETVRHGCLRLNQPTHVNNGNYTLLAANPFGQASASIMAAFMDNP longxing_Cationpi_ems_3hM_282_000000003_0001_0003
VKVIILAPDPEKAAKLMAKLANVKEVEVKPNGEVRVKVDDPELVWKAAVLAAVLLNVRISVFE VSFPASVQLHTAVEMHHWCIPFSVDGQPAPSLRWLFNGSVLNETSFIFTEFLEPAANETVRHGCLRLNQPTHVNNGNYTLLAANPFGQASASIMAAFMDNP longxing_Motif1_ems_ferrM_6052_0001_0003
DKEELKETLRQLVSLAYKRNDEFKVQVAKAIFREDFKKLATTEEEKKKAEEIAEKLTQTL VSFPASVQLHTAVEMHHWCIPFSVDGQPAPSLRWLFNGSVLNETSFIFTEFLEPAANETVRHGCLRLNQPTHVNNGNYTLLAANPFGQASASIMAAFMDNP longxing_CationpiFixed_ems_3hM_1387_000000023_0001_0001
PELDKIVKWAQDLADKIVKKASDPELQKRAKTVKKLLEEARQKKDEELVWKVTVQAAVLNLKVS VSFPASVQLHTAVEMHHWCIPFSVDGQPAPSLRWLFNGSVLNETSFIFTEFLEPAANETVRHGCLRLNQPTHVNNGNYTLLAANPFGQASASIMAAFMDNP longxing_Motif1_ems_3hC_414_0002_0001_0001_0004
TEEDKLAKKIVTELTKKAEKQGRPVTYTIRVNGKEFQVKVDSDPRQQERALLYILLVLLSAKRR VSFPASVQLHTAVEMHHWCIPFSVDGQPAPSLRWLFNGSVLNETSFIFTEFLEPAANETVRHGCLRLNQPTHVNNGNYTLLAANPFGQASASIMAAFMDNP bcov_revert_r1_HEEH_24497_000000002_0001_43_64_H_.._HEEH_13023_0001_0001_0001_0001
TDRKEKIKELEKRIRKVGDKRAEAALRILETALRRGDDWTFEVAYVIAEEILR VSFPASVQLHTAVEMHHWCIPFSVDGQPAPSLRWLFNGSVLNETSFIFTEFLEPAANETVRHGCLRLNQPTHVNNGNYTLLAANPFGQASASIMAAFMDN longxing_Motif2_HHH_eva_0776_0001_0002_0004
DELTELLIQLVLRALLIASENNHPVKLTFRLNNVDITVTVPPDPEEASKVHRLLLTLLKKVKDK VSFPASVQLHTAVEMHHWCIPFSVDGQPAPSLRWLFNGSVLNETSFIFTEFLEPAANETVRHGCLRLNQPTHVNNGNYTLLAANPFGQASASIMAAFMDNP bcov_6ala_r1_HEEH_10552_000000000_0001_44_64_H_.._HEEH_19836_0001_0005_0001_0001
STQDLLRLVIEALRKGDEELVRKLLKLARKLGDRKAVEEILIIILLLRQQ VSFPASVQLHTAVEMHHWCIPFSVDGQPAPSLRWLFNGSVLNETSFIFTEFLEPAANETVRHGCLRLNQPTHVNNGNYTLLAANPFGQASASIMAAFMDNP bcov_6ala_r1_HEEH_10552_000000000_0001_44_64_H_.._ems_p1-14H-GBL-14H-GBL-16H_0635_0001_0001_0002_0001_0001_0001_0001
DWEKIVEKVAKKFNNEEALKAAKKVSKNNPSLKELLKDLASKNDEWSVAVAIVAAQFQIT VSFPASVQLHTAVEMHHWCIPFSVDGQPAPSLRWLFNGSVLNETSFIFTEFLEPAANETVRHGCLRLNQPTHVNNGNYTLLAANPFGQASASIMAAFMDNP longxing_Cationpi_ems_4hM_4262_000000004_0001_0003
DVHRLVIQVILLALERGDEEAVKKAERIARAYLDGLMSSEEASKLLKTLAKRLRG VSFPASVQLHTAVEMHHWCIPFSVDGQPAPSLRWLFNGSVLNETSFIFTEFLEPAANETVRHGCLRLNQPTHVNNGNYTLLAANPFGQASASIMAAFMDNP bcov_revert_r1_HEEH_10552_000000000_0001_44_64_H_.._ems_p1-15H-GBL-16H-GABBL-16H_0398_0001_0001_0001_0001_0001_0001_0001
DRRTDQVTYLFELAVYVAQDLGRPVKLRFVVNGIRFTVDVDTDPDRVNKARKLARDLAQKAYEG VSFPASVQLHTAVEMHHWCIPFSVDGQPAPSLRWLFNGSVLNETSFIFTEFLEPAANETVRHGCLRLNQPTHVNNGNYTLLAANPFGQASASIMAAFMDNP bcov_revert_r1_ems_3hM_208_000000000_0001_25_43_H_.._HEEH_00857_0001_0001_0001_0001
SEDELRKLLEKAKKAGVFKAAVAVAIAIQLALLGRLTKELEKRLKTFAEKVIRR VSFPASVQLHTAVEMHHWCIPFSVDGQPAPSLRWLFNGSVLNETSFIFTEFLEPAANETVRHGCLRLNQPTHVNNGNYTLLAANPFGQASASIMAAFMDNP longxing_Motif4_ems_p1-14H-GBL-16H-GABBL-16H_0119_0001_0001_0002_0001_0001_0002
DDRRRVREEVLLLLLQAISNRDEELLKRLSEKIQRLADKLQDPELKQLVKLAQESLKKLQKG VSFPASVQLHTAVEMHHWCIPFSVDGQPAPSLRWLFNGSVLNETSFIFTEFLEPAANETVRHGCLRLNQPTHVNNGNYTLLAANPFGQASASIMAAFMDNP bcov_6ala_r1_ems_3hM_208_000000000_0001_25_43_H_.._ems_3hM_1436_0001_0004_0001_0001
DELELIQELIKLLLTLLKQAQEEEEKKEAKKKVSKLAKELGFSDEVIKLIIVSAELILLLSQL VSFPASVQLHTAVEMHHWCIPFSVDGQPAPSLRWLFNGSVLNETSFIFTEFLEPAANETVRHGCLRLNQPTHVNNGNYTLLAANPFGQASASIMAAFMDNP bcov_6ala_r1_EEHEE_20342_000000009_0001_25_44_H_.._ems_3hC_139_0002_0001_0001_0001_0001
DSTDSNTEVVKRLLKEAKKSQDPNVARKVIFLLQVLVTVANNPEVKKYADKAIKIAQEIEK VSFPASVQLHTAVEMHHWCIPFSVDGQPAPSLRWLFNGSVLNETSFIFTEFLEPAANETVRHGCLRLNQPTHVNNGNYTLLAANPFGQASASIMAAFMDNP longxing_CationpiFixed_ems_3hM_2271_000000000_0001_0004
NREVYEEAEKIIRRLVTESLKRTPSVQIRVGDVTFHVNRNLDPRLLEDLLLLAVLLLVELLLKK VSFPASVQLHTAVEMHHWCIPFSVDGQPAPSLRWLFNGSVLNETSFIFTEFLEPAANETVRHGCLRLNQPTHVNNGNYTLLAANPFGQASASIMAAFMDNP bcov_6ala_r1_ems_3hM_208_000000000_0001_25_43_H_.._HEEH_24566_0001_0003_0001_0001
NKILKWVIEVLIRRAEKKGDPELLKLAKWVLLLLKYLGRLDQEAKELEREVRRLEKELRS VSFPASVQLHTAVEMHHWCIPFSVDGQPAPSLRWLFNGSVLNETSFIFTEFLEPAANETVRHGCLRLNQPTHVNNGNYTLLAANPFGQASASIMAAFMDNP bcov_revert_r1_ems_3hM_847_000000000_0001_1_20_H_.._HHH_eva_0229_0001_0004_0001_0001
PVIEVEVHNVDPSAVETVAKELGIEVHIYDNRKVTLFNVSEEQALYLVLSVHYRAQAELQLRL VSFPASVQLHTAVEMHHWCIPFSVDGQPAPSLRWLFNGSVLNETSFIFTEFLEPAANETVRHGCLRLNQPTHVNNGNYTLLAANPFGQASASIMAAFMDNP bcov_revert_r1_HEEH_24497_000000002_0001_43_64_H_.._ems_ferrM_6553_0002_0001_0001_0001_0001
DPREWFELLKKKADSILKKDPSRKDEVVFRLLVLAVILKKTAQNPEERKWVKLIEDLARKIQKS VSFPASVQLHTAVEMHHWCIPFSVDGQPAPSLRWLFNGSVLNETSFIFTEFLEPAANETVRHGCLRLNQPTHVNNGNYTLLAANPFGQASASIMAAFMDNP longxing_CationpiFixed_ems_3hM_3131_000000005_0001_0004
QEWLKLANKAAKVAAKMGDEDAWKLAVKINLAVQEGLMDKTQASKILKSLIKKLE VSFPASVQLHTAVEMHHWCIPFSVDGQPAPSLRWLFNGSVLNETSFIFTEFLEPAANETVRHGCLRLNQPTHVNNGNYTLLAANPFGQASASIMAAFMDNP longxing_Motif1_ems_p1-16H-GBL-16H-GABBL-15H_0264_0001_0001_0002_0001_0001_0003
PWTELLWKAMVLATLLRLWAQDPRLRETAERLLESLKEASKFDPSQVEEIVRKILKELLKVAG VSFPASVQLHTAVEMHHWCIPFSVDGQPAPSLRWLFNGSVLNETSFIFTEFLEPAANETVRHGCLRLNQPTHVNNGNYTLLAANPFGQASASIMAAFMDNP longxing_Motif1_ems_3hM_1351_0001_0001_0002
DETERLRRNAEQVREVAELDPKYKEYVQRLLKLLVHSAELDNNETAIRIVRTILEQVSKKV VSFPASVQLHTAVEMHHWCIPFSVDGQPAPSLRWLFNGSVLNETSFIFTEFLEPAANETVRHGCLRLNQPTHVNNGNYTLLAANPFGQASASIMAAFMDNP bcov_revert_r1_ems_3hM_1656_000000000_0001_45_63_H_.._ems_3hM_1700_0001_0001_0001_0001
DLFREAVEVVIKVTNEARKKNTEEEVKKIIKTASELVHKAQDPEERKKILEELIRRLSSI VSFPASVQLHTAVEMHHWCIPFSVDGQPAPSLRWLFNGSVLNETSFIFTEFLEPAANETVRHGCLRLNQPTHVNNGNYTLLAANPFGQASASIMAAFMDNP longxing_CationpiFixed_ems_3hM_2334_000000002_0001_0001
SPDVRQLYEDVRKEVEKTGDPELRELLWAILVVIAVLEEGIVSPEQAKRIIEANREEVKRR VSFPASVQLHTAVEMHHWCIPFSVDGQPAPSLRWLFNGSVLNETSFIFTEFLEPAANETVRHGCLRLNQPTHVNNGNYTLLAANPFGQASASIMAAFMDN longxing_Motif2_HHH_eva_0263_0001_0001_0003
DEIEKLVRLVVELFRRGDEESAKKVFKRAIKIDEERVLEVALQLYYETKDPTVSEALDVASR VSFPASVQLHTAVEMHHWCIPFSVDGQPAPSLRWLFNGSVLNETSFIFTEFLEPAANETVRHGCLRLNQPTHVNNGNYTLLAANPFGQASASIMAAFMDNP bcov_6ala_r1_HEEH_24497_000000002_0001_43_64_H_.._ems_4hM_4853_0001_0003_0001_0001
PEEEKKELKKVVDELVKEVENATSEEEVDRLARKADKWASDIGDEELLRRLYELLLRASILVQQ VSFPASVQLHTAVEMHHWCIPFSVDGQPAPSLRWLFNGSVLNETSFIFTEFLEPAANETVRHGCLRLNQPTHVNNGNYTLLAANPFGQASASIMAAFMDNP bcov_6ala_r1_HEEH_13973_000000000_0001_1_20_H_.._ems_3hM_1036_0001_0003_0001_0001
DEEKHVTRLLKQAESQASKVPDKETATKLLKWLLLVAVALAKDPNLYEKAKKIAEKILKSVKS VSFPASVQLHTAVEMHHWCIPFSVDGQPAPSLRWLFNGSVLNETSFIFTEFLEPAANETVRHGCLRLNQPTHVNNGNYTLLAANPFGQASASIMAAFMDNP longxing_Cationpi_ems_3hC_68_0001_000000013_0001_0003
SDEDVEKEVITKAAILARSARSEWEVKVAIVIWASLAQRRIKDPNLRKKVSEKIETLALRLFS VSFPASVQLHTAVEMHHWCIPFSVDGQPAPSLRWLFNGSVLNETSFIFTEFLEPAANETVRHGCLRLNQPTHVNNGNYTLLAANPFGQASASIMAAFMDN longxing_Motif2_ems_3hM_3132_0001_0001_0003
SQTFEFSLEIQNASPEEKEEVEDLVWLFLLLARLLAERRGLDVKLRISSDESNGSFRVRVTVKVD VSFPASVQLHTAVEMHHWCIPFSVDGQPAPSLRWLFNGSVLNETSFIFTEFLEPAANETVRHGCLRLNQPTHVNNGNYTLLAANPFGQASASIMAAFMDNP bcov_6ala_r1_HEEH_24497_000000002_0001_43_64_H_.._EHEE_06349_0001_0002_0001_0001
SKEFSYTFKVKGNDETAQKKAWEFLLRVLQEALEYAQKRNLRVDIKWSTHSDGDSVTYKVRVQVD VSFPASVQLHTAVEMHHWCIPFSVDGQPAPSLRWLFNGSVLNETSFIFTEFLEPAANETVRHGCLRLNQPTHVNNGNYTLLAANPFGQASASIMAAFMDNP bcov_revert_r1_HEEH_22785_000000003_0001_44_64_H_.._EHEE_03857_0001_0002_0001_0001
SEEENKKLKKTVKRLASEAARASDPRDFITAATLFIRLINSVSDEELAKELEKIFQTVSRRVR VSFPASVQLHTAVEMHHWCIPFSVDGQPAPSLRWLFNGSVLNETSFIFTEFLEPAANETVRHGCLRLNQPTHVNNGNYTLLAANPFGQASASIMAAFMDNP longxing_CationpiFixed_ems_3hC_208_0002_000000026_0001_0002
DPKKELIRSLKNTIETAARRKDKWAVQVASNLVSLTRKKFEGDEAAELAEKVKRLAEEILKKS VSFPASVQLHTAVEMHHWCIPFSVDGQPAPSLRWLFNGSVLNETSFIFTEFLEPAANETVRHGCLRLNQPTHVNNGNYTLLAANPFGQASASIMAAFMDN longxing_Motif2_ems_3hM_3375_0001_0002_0004
TLNVKHTVNIKVDSEEDKKRFKELVEHYVYILELAVKLQNLPVNVSVSVTEKDGTLQSRIDVQIQ VSFPASVQLHTAVEMHHWCIPFSVDGQPAPSLRWLFNGSVLNETSFIFTEFLEPAANETVRHGCLRLNQPTHVNNGNYTLLAANPFGQASASIMAAFMDNP bcov_6ala_r1_HEEH_10552_000000000_0001_44_64_H_.._EHEE_00776_0001_0003_0001_0001
DHDEDLALLLVLRAWEEAYRKGRPVQVRVNVNGFEYRVTVTEDPEQVRRALKKLTKLIKTLKKR VSFPASVQLHTAVEMHHWCIPFSVDGQPAPSLRWLFNGSVLNETSFIFTEFLEPAANETVRHGCLRLNQPTHVNNGNYTLLAANPFGQASASIMAAFMDNP bcov_revert_r1_ems_3hM_208_000000000_0001_25_43_H_.._HEEH_12135_0001_0001_0001_0001
DEDTLRIYLLALRVASLALDLNRPVTLSVDVNGKDVRITVDSDPTYQRRAEDIVKKYQEDKKTK VSFPASVQLHTAVEMHHWCIPFSVDGQPAPSLRWLFNGSVLNETSFIFTEFLEPAANETVRHGCLRLNQPTHVNNGNYTLLAANPFGQASASIMAAFMDNP bcov_6ala_r1_ems_3hM_1656_000000000_0001_45_63_H_.._HEEH_19730_0001_0003_0001_0001
TLKDIAKKLVEEAERLAKEVNNELAVIVAEILKKLMEEAQKKNDEDLLKHIVIVAKYVREIAS VSFPASVQLHTAVEMHHWCIPFSVDGQPAPSLRWLFNGSVLNETSFIFTEFLEPAANETVRHGCLRLNQPTHVNNGNYTLLAANPFGQASASIMAAFMDNP bcov_original_r1_ems_p1-15H-GBBL-14H-GBL-16H_0941_0001_0001_0001_000000000_0001_36_52_H_.._ems_3hM_3097_0001_0001_0001_0001
DERKTIKELLDRAEELVRKLGDVQLIAQVLIVKKLFERATKENNEEKLKIVKKLAETVYRLAC VSFPASVQLHTAVEMHHWCIPFSVDGQPAPSLRWLFNGSVLNETSFIFTEFLEPAANETVRHGCLRLNQPTHVNNGNYTLLAANPFGQASASIMAAFMDNP bcov_revert_r1_ems_3hM_698_000000000_0001_1_19_H_.._ems_3hM_2590_0001_0003_0001_0001
DDRRYKERVYLLLLRLFDLVRDPEVRKLVNKLAKEAERAVDNGDKDRVETLLSLIKELVDKVRS VSFPASVQLHTAVEMHHWCIPFSVDGQPAPSLRWLFNGSVLNETSFIFTEFLEPAANETVRHGCLRLNQPTHVNNGNYTLLAANPFGQASASIMAAFMDNP bcov_6ala_r1_ems_3hM_208_000000000_0001_25_43_H_.._ems_3hC_1684_0001_0004_0001_0001
DKDEKIEELSKKLKNADEETASKLFSLILSLAEDWKKAVQTVIELARDPRFEKAIKLAVSFKQK VSFPASVQLHTAVEMHHWCIPFSVDGQPAPSLRWLFNGSVLNETSFIFTEFLEPAANETVRHGCLRLNQPTHVNNGNYTLLAANPFGQASASIMAAFMDN longxing_Motif2_ems_4hC_2394_0001_0001_0002_0001
DDTRFKVQVAVIIAKELAKSRDPERYKQAQSALQVAEKLASKNPELEKEVKKAKEEVERIFKS VSFPASVQLHTAVEMHHWCIPFSVDGQPAPSLRWLFNGSVLNETSFIFTEFLEPAANETVRHGCLRLNQPTHVNNGNYTLLAANPFGQASASIMAAFMDNP longxing_CationpiFixed_ems_3hM_942_000000000_0001_0003
SIRITVQITADKRDHDSVLNAAILAYLVSLHAELLAKKLNTSVRYSITVTEENGQLKVRVEVEVQ VSFPASVQLHTAVEMHHWCIPFSVDGQPAPSLRWLFNGSVLNETSFIFTEFLEPAANETVRHGCLRLNQPTHVNNGNYTLLAANPFGQASASIMAAFMDNP bcov_original_r1_HEEH_13973_000000000_0001_1_20_H_.._EHEE_06923_0001_0001_0001_0001
DLLEKALKIIQDTARKLGDEDVEKLAERLLKLLRSGKIDPDEAEKLVLKLLLRLA VSFPASVQLHTAVEMHHWCIPFSVDGQPAPSLRWLFNGSVLNETSFIFTEFLEPAANETVRHGCLRLNQPTHVNNGNYTLLAANPFGQASASIMAAFMDNP bcov_6ala_r1_ems_3hM_149_000000000_0001_22_42_H_.._HHH_eva_0537_0001_0001_0001
STIEIVIENVDPRIIQKLASRFNAEVHIDGNTITVHNAPQELAREIATYIFKLGAFVIILIFE VSFPASVQLHTAVEMHHWCIPFSVDGQPAPSLRWLFNGSVLNETSFIFTEFLEPAANETVRHGCLRLNQPTHVNNGNYTLLAANPFGQASASIMAAFMDNP longxing_Normal_ems_ferrM_4184_0001_000000010_0001_0004
SEEEKIERKIKKARKKGDWKAQVILVIILDALRNGDKKLAKIALRLLKQIL VSFPASVQLHTAVEMHHWCIPFSVDGQPAPSLRWLFNGSVLNETSFIFTEFLEPAANETVRHGCLRLNQPTHVNNGNYTLLAANPFGQASASIMAAFMDN longxing_Motif2_ems_p1-15H-GBL-16H-GBL-14H_0746_0001_0001_0001_0001_0003_0001
DEEEERRKKLEETLKSIVDSDPDLDKVLEYLERELEDARRKNDKLKVEVVYLLYLRAWVRLH VSFPASVQLHTAVEMHHWCIPFSVDGQPAPSLRWLFNGSVLNETSFIFTEFLEPAANETVRHGCLRLNQPTHVNNGNYTLLAANPFGQASASIMAAFMDNP bcov_6ala_r1_ems_3hM_208_000000000_0001_25_43_H_.._ems_3hM_2866_0001_0003_0001_0001
DEDEIKEKLKRLIEEAVKKKDEELVRKIIKEAQESARKSDNPESLKEAIRLILLLEELLKS VSFPASVQLHTAVEMHHWCIPFSVDGQPAPSLRWLFNGSVLNETSFIFTEFLEPAANETVRHGCLRLNQPTHVNNGNYTLLAANPFGQASASIMAAFMDNP bcov_6ala_r1_HEEH_10552_000000000_0001_44_64_H_.._ems_3hM_2362_0001_0005_0001_0001
DERAKLTRRVAELLRRLGVSEEEQLEVLVRLRFTGDEREIERVVRELEKKIKN VSFPASVQLHTAVEMHHWCIPFSVDGQPAPSLRWLFNGSVLNETSFIFTEFLEPAANETVRHGCLRLNQPTHVNNGNYTLLAANPFGQASASIMAAFMDNP longxing_Motif3_HHH_eva_0752_0001_0001_0003
DEEDKKTVKKLEEIVKKLSKEIPDEEAVKQLQTVVTLIKKKYSDPRQVIFAVQVAITIIRQKY VSFPASVQLHTAVEMHHWCIPFSVDGQPAPSLRWLFNGSVLNETSFIFTEFLEPAANETVRHGCLRLNQPTHVNNGNYTLLAANPFGQASASIMAAFMDNP longxing_CationpiFixed_ems_3hM_894_000000000_0001_0003
DQEEVDKLHEKLEKFARSQGSEEAKKALKLFREAVESAKKVPDPWQALVLLAIAALIAKRVLS VSFPASVQLHTAVEMHHWCIPFSVDGQPAPSLRWLFNGSVLNETSFIFTEFLEPAANETVRHGCLRLNQPTHVNNGNYTLLAANPFGQASASIMAAFMDN longxing_Motif2_ems_3hC_416_0002_0001_0003_0003
DETEKLRRIAESLVELVERDPRLKEDVRRLLRELYEEARKLRNTEALIIILRLASEIHRKV VSFPASVQLHTAVEMHHWCIPFSVDGQPAPSLRWLFNGSVLNETSFIFTEFLEPAANETVRHGCLRLNQPTHVNNGNYTLLAANPFGQASASIMAAFMDNP bcov_6ala_r1_ems_3hM_1717_000000004_0001_1_19_H_.._ems_3hM_1700_0001_0008_0001_0001
DRTTKIKRILSELASKASNVPDPTEAQKILDSIQKYATDVNDPEAQWVAQVLTVIVQDNL VSFPASVQLHTAVEMHHWCIPFSVDGQPAPSLRWLFNGSVLNETSFIFTEFLEPAANETVRHGCLRLNQPTHVNNGNYTLLAANPFGQASASIMAAFMDNP longxing_Cationpi_ems_3hM_1231_000000007_0001_0002
SKEVVRTATQLVLEFLRKGDPEIQKEVEKLKKVLKKLGDQDWLEILKFLEQVARYVR VSFPASVQLHTAVEMHHWCIPFSVDGQPAPSLRWLFNGSVLNETSFIFTEFLEPAANETVRHGCLRLNQPTHVNNGNYTLLAANPFGQASASIMAAFMDNP longxing_CationpiFixed_HHH_eva_0238_000000002_0001_0001
NDKDETVKHWVSLVEKAIREGDEDKVNTIAKKAADLIASRGDEDLLKKFWRIVVLILVTLL VSFPASVQLHTAVEMHHWCIPFSVDGQPAPSLRWLFNGSVLNETSFIFTEFLEPAANETVRHGCLRLNQPTHVNNGNYTLLAANPFGQASASIMAAFMDNP longxing_Motif1_ems_3hM_1981_0001_0003_0003
SSEDAEKAIRTAIHEGDAKKVESILKKANKKGEATEEARFLAKVFLIVARR VSFPASVQLHTAVEMHHWCIPFSVDGQPAPSLRWLFNGSVLNETSFIFTEFLEPAANETVRHGCLRLNQPTHVNNGNYTLLAANPFGQASASIMAAFMDNP longxing_CationpiFixed_ems_p1-14H-GBL-14H-GABBL-15H_0025_0001_0001_0001_000000006_0001_0004
DWKEIEKTARDLLKKADENNDEKTKKTVERALKLADLARKIQDPTERKKVEFKAKVALAIT VSFPASVQLHTAVEMHHWCIPFSVDGQPAPSLRWLFNGSVLNETSFIFTEFLEPAANETVRHGCLRLNQPTHVNNGNYTLLAANPFGQASASIMAAFMDNP longxing_CationpiFixed_ems_3hC_292_000000016_0001_0004
DPELVVRLLSKALSNGDEETVAILLILFLRNSSEEEKKKLEEIAHRLGNEQYLKIAKKLVKEN VSFPASVQLHTAVEMHHWCIPFSVDGQPAPSLRWLFNGSVLNETSFIFTEFLEPAANETVRHGCLRLNQPTHVNNGNYTLLAANPFGQASASIMAAFMDNP bcov_6ala_r1_HEEH_10552_000000000_0001_44_64_H_.._ems_4hC_889_0001_0001_0001_0001
DSELAESAELLLKKLGDPEIEKLLRLAREALKKGDKHTLERLYLKLLRRYSR VSFPASVQLHTAVEMHHWCIPFSVDGQPAPSLRWLFNGSVLNETSFIFTEFLEPAANETVRHGCLRLNQPTHVNNGNYTLLAANPFGQASASIMAAFMDNP bcov_revert_r1_ems_3hM_208_000000000_0001_25_43_H_.._ems_p1-14H-GBL-16H-GBL-16H_0004_0001_0001_0002_0001_0001_0001_0001
NYQLHVQADHYRVTFTVRTSDEAKIAAHALAQQLGFEVKRIEQKPGTKVTVQVK VSFPASVQLHTAVEMHHWCIPFSVDGQPAPSLRWLFNGSVLNETSFIFTEFLEPAANETVRHGCLRLNQPTHVNNGNYTLLAANPFGQASASIMAAFMDNP bcov_revert_r1_HEEH_10552_000000000_0001_44_64_H_.._ems_bGM_549_0001_0001_0001_0001
DEELAWKLVVLAILLAAELKTPEAEKLRESAERLNELARKLQTEEEKKKVLTKLKKLVERARS VSFPASVQLHTAVEMHHWCIPFSVDGQPAPSLRWLFNGSVLNETSFIFTEFLEPAANETVRHGCLRLNQPTHVNNGNYTLLAANPFGQASASIMAAFMDNP longxing_Motif1_ems_3hM_2056_0001_0003_0002
DDELVKHVSKLLQEALEKNDEELERKVHELALRIILELLRKNPEESERFIRLFSELIKKLL VSFPASVQLHTAVEMHHWCIPFSVDGQPAPSLRWLFNGSVLNETSFIFTEFLEPAANETVRHGCLRLNQPTHVNNGNYTLLAANPFGQASASIMAAFMDNP bcov_6ala_r1_HEEH_13973_000000000_0001_1_20_H_.._ems_3hM_1306_0001_0002_0001_0001
DEEEEKASRTLKKLWDSAQKATEDKTKVAWRVNVFVKVVKMQVRDEKQERIARILTEIAKRLTS VSFPASVQLHTAVEMHHWCIPFSVDGQPAPSLRWLFNGSVLNETSFIFTEFLEPAANETVRHGCLRLNQPTHVNNGNYTLLAANPFGQASASIMAAFMDNP longxing_Motif1_ems_3hM_1083_0001_0002_0002
DELRKHVQWAYLVLYYIAKQENTTVTVFIRVDGTEYRIKIDQDPDQQKRAKKLLKKVIKEIKDK VSFPASVQLHTAVEMHHWCIPFSVDGQPAPSLRWLFNGSVLNETSFIFTEFLEPAANETVRHGCLRLNQPTHVNNGNYTLLAANPFGQASASIMAAFMDNP bcov_6ala_r1_HEEH_14223_000000004_0001_1_21_H_.._HEEH_03020_0001_0003_0001_0001
DEEDERRKEAEKLVEKALRSPDFKEAVKLFIRAVEIAKQLNDPDLLTKIEQITKRYSKES VSFPASVQLHTAVEMHHWCIPFSVDGQPAPSLRWLFNGSVLNETSFIFTEFLEPAANETVRHGCLRLNQPTHVNNGNYTLLAANPFGQASASIMAAFMDNP longxing_CationpiFixed_ems_3hM_897_000000012_0001_0003
SEEKMTKLIRKATKSGNWEAAVAAVIALAALRSGDKRTYTNALRVLKQAQKN VSFPASVQLHTAVEMHHWCIPFSVDGQPAPSLRWLFNGSVLNETSFIFTEFLEPAANETVRHGCLRLNQPTHVNNGNYTLLAANPFGQASASIMAAFMDN longxing_Motif2_ems_p1-14H-GBL-16H-GBL-16H_0042_0001_0001_0001_0001_0002_0003
SEEDKIAKKIVTELTKKAEKQGRPVEYTIRVNGQNYIVLVDSDPRQQELALVFILIVLKEAKDK VSFPASVQLHTAVEMHHWCIPFSVDGQPAPSLRWLFNGSVLNETSFIFTEFLEPAANETVRHGCLRLNQPTHVNNGNYTLLAANPFGQASASIMAAFMDNP bcov_revert_r1_ems_p1-15H-GBBL-14H-GBL-16H_0941_0001_0001_0001_000000000_0001_36_52_H_.._HEEH_13023_0001_0001_0001
SEWKELVWKVLVMAVVVKAWDPRKSELADKALRKLLEALKKFKDDPDTISKVALDVLKILKKIG VSFPASVQLHTAVEMHHWCIPFSVDGQPAPSLRWLFNGSVLNETSFIFTEFLEPAANETVRHGCLRLNQPTHVNNGNYTLLAANPFGQASASIMAAFMDNP longxing_Motif1_ems_3hM_1177_0001_0001_0004
SELRKKIREIIRELLTKLKRGKIDPEEVIRIIRKLLETARELGDEESVREAELALVVVTYVLR VSFPASVQLHTAVEMHHWCIPFSVDGQPAPSLRWLFNGSVLNETSFIFTEFLEPAANETVRHGCLRLNQPTHVNNGNYTLLAANPFGQASASIMAAFMDNP bcov_6ala_r1_ems_3hC_1805_000000000_0001_47_64_H_.._HHH_eva_0385_0001_0003_0001_0001
SEVDEVIKSVETKLKTAADNSDKDTITKVAEEAAKLLRKFGSDPKAQKVREKLLEVLVRVKFA VSFPASVQLHTAVEMHHWCIPFSVDGQPAPSLRWLFNGSVLNETSFIFTEFLEPAANETVRHGCLRLNQPTHVNNGNYTLLAANPFGQASASIMAAFMDNP longxing_Motif3_ems_3hM_1490_0001_0002_0004
DLTESFRILAELLVLSAEINPEDKEKVQRELKKLITTAERLNNETVIRLVRTLLEIVSKKV VSFPASVQLHTAVEMHHWCIPFSVDGQPAPSLRWLFNGSVLNETSFIFTEFLEPAANETVRHGCLRLNQPTHVNNGNYTLLAANPFGQASASIMAAFMDNP bcov_6ala_r1_ems_3hM_1656_000000000_0001_45_63_H_.._ems_3hM_1700_0001_0004_0001_0001
DEEEWTRRALFLMAAVLASFASSEEIAKTIKKLVKTAWDRGNTEELKEIEKRVRELITKLV VSFPASVQLHTAVEMHHWCIPFSVDGQPAPSLRWLFNGSVLNETSFIFTEFLEPAANETVRHGCLRLNQPTHVNNGNYTLLAANPFGQASASIMAAFMDNP longxing_Motif3_ems_3hM_1357_0001_0001
SEEKALKIAILAALLLLEVGDPRVEEFIRRILELLHKAIEGKLDPDQAAKEAERLLRQAQKD VSFPASVQLHTAVEMHHWCIPFSVDGQPAPSLRWLFNGSVLNETSFIFTEFLEPAANETVRHGCLRLNQPTHVNNGNYTLLAANPFGQASASIMAAFMDNP bcov_original_r1_HEEH_13973_000000000_0001_1_20_H_.._HHH_eva_0324_0001_0002_0001_0001
SEQEKHITWAILLFQYIVKQLGRPVRVFVRFNGVEIHFTIDSDPREQTKVEKLVKKIIKEIKKR VSFPASVQLHTAVEMHHWCIPFSVDGQPAPSLRWLFNGSVLNETSFIFTEFLEPAANETVRHGCLRLNQPTHVNNGNYTLLAANPFGQASASIMAAFMDNP bcov_6ala_r1_HEEH_14223_000000004_0001_1_21_H_.._HEEH_19503_0001_0001_0001_0001
PKEEEAKRIASVFVQALKKDPDEFSQRVAERIAHSYADEVSKKDPDKARLIKEIFQKLTKEVKS VSFPASVQLHTAVEMHHWCIPFSVDGQPAPSLRWLFNGSVLNETSFIFTEFLEPAANETVRHGCLRLNQPTHVNNGNYTLLAANPFGQASASIMAAFMDNP longxing_CationpiFixed_ems_3hM_2491_000000007_0001_0001
DEDKARTIAKDTEEAASKAEDPRDAQWIAQVLLEIAKTENDPVLYTLLLEVLEKLQRKS VSFPASVQLHTAVEMHHWCIPFSVDGQPAPSLRWLFNGSVLNETSFIFTEFLEPAANETVRHGCLRLNQPTHVNNGNYTLLAANPFGQASASIMAAFMDN longxing_Motif2_ems_3hM_1812_0001_0002_0003
SQVQELVRWLWLLVTIAARLLGRPVELRYNVNGIRVTVRVGTNPEEEKDAKRKAEEIAEKVERT VSFPASVQLHTAVEMHHWCIPFSVDGQPAPSLRWLFNGSVLNETSFIFTEFLEPAANETVRHGCLRLNQPTHVNNGNYTLLAANPFGQASASIMAAFMDNP bcov_revert_r1_HEEH_15568_000000002_0001_1_20_H_.._HEEH_04247_0001_0002_0001_0001
DTEERERHIKWAILLAAINKDEETVELVRISVQRVISELNDEHLQKVLTELNKLAKKLLS VSFPASVQLHTAVEMHHWCIPFSVDGQPAPSLRWLFNGSVLNETSFIFTEFLEPAANETVRHGCLRLNQPTHVNNGNYTLLAANPFGQASASIMAAFMDNP bcov_6ala_r1_HEEH_14223_000000004_0001_1_21_H_.._ems_3hM_3676_0001_0002_0001_0001
SEEDRKLLQELWLLVVEAQTKNTPLSVHLRVFGVQFDVHVDTSEEARRQVRRWDELVLRVLKTG VSFPASVQLHTAVEMHHWCIPFSVDGQPAPSLRWLFNGSVLNETSFIFTEFLEPAANETVRHGCLRLNQPTHVNNGNYTLLAANPFGQASASIMAAFMDNP bcov_6ala_r1_ems_3hM_208_000000000_0001_25_43_H_.._HEEH_02644_0001_0003_0001_0001
DHVDEVASHWLRVVEEVWRKHKDDPDTVKWASLVAEAAIRQDASDQERAEKLVKKFLEELKKS VSFPASVQLHTAVEMHHWCIPFSVDGQPAPSLRWLFNGSVLNETSFIFTEFLEPAANETVRHGCLRLNQPTHVNNGNYTLLAANPFGQASASIMAAFMDNP longxing_Cationpi_ems_3hM_3322_000000011_0001_0003
SQEKVDKLREEAERKGNKEAAAAAKVLLEALRTGNFDPFQAQVAKTILKSLLS VSFPASVQLHTAVEMHHWCIPFSVDGQPAPSLRWLFNGSVLNETSFIFTEFLEPAANETVRHGCLRLNQPTHVNNGNYTLLAANPFGQASASIMAAFMDNP longxing_CationpiFixed_ems_p1-14H-GBL-16H-GABBL-15H_0596_0001_0001_0001_000000007_0001_0002
KEEESKKLKKKVTEVAKLAASEDEKTSEDAWKKLVQLTVEAAKIDHTVSKELAKIAADVTRKV VSFPASVQLHTAVEMHHWCIPFSVDGQPAPSLRWLFNGSVLNETSFIFTEFLEPAANETVRHGCLRLNQPTHVNNGNYTLLAANPFGQASASIMAAFMDNP longxing_Motif1_ems_3hM_2142_0001_0001_0003
SVEVHIQGRHYKYTHVVNNDEEAHRLARLVAWTLGLEIKEVKKKDGTIEFQLS VSFPASVQLHTAVEMHHWCIPFSVDGQPAPSLRWLFNGSVLNETSFIFTEFLEPAANETVRHGCLRLNQPTHVNNGNYTLLAANPFGQASASIMAAFMDNP bcov_revert_r1_ems_3hM_208_000000000_0001_25_43_H_.._ems_bGM_714_0001_0001_0001_0001
SLETELKRLLEKAKKKGDKELQTALLVALIAARQGNEFLARVALVIARDID VSFPASVQLHTAVEMHHWCIPFSVDGQPAPSLRWLFNGSVLNETSFIFTEFLEPAANETVRHGCLRLNQPTHVNNGNYTLLAANPFGQASASIMAAFMDNP longxing_CationpiFixed_HHH_eva_0520_000000001_0001_0004
DSDSLKLVIKSATRAGNEELLRLVLLTAKLEGDKEVQKLAKEAIKKLRKK VSFPASVQLHTAVEMHHWCIPFSVDGQPAPSLRWLFNGSVLNETSFIFTEFLEPAANETVRHGCLRLNQPTHVNNGNYTLLAANPFGQASASIMAAFMDNP bcov_6ala_r1_ems_3hM_1656_000000000_0001_45_63_H_.._ems_p1-14H-GBL-14H-GBL-16H_0429_0001_0001_0002_0001_0001_0001_0001
SEEERILKEAADIASHLARINNRPIKVFLQINGVEVEIDVSTDPTEVKKALDEATKTLRKLLKK VSFPASVQLHTAVEMHHWCIPFSVDGQPAPSLRWLFNGSVLNETSFIFTEFLEPAANETVRHGCLRLNQPTHVNNGNYTLLAANPFGQASASIMAAFMDNP bcov_original_r1_HEEH_10552_000000000_0001_44_64_H_.._HEEH_00791_0001_0005_0001_0001
SKKEELEWKVQVALNVAKLLAQDPRVDEVLTRLLRKAQEALKRDDEEKVRRVLKTAMELAKKA VSFPASVQLHTAVEMHHWCIPFSVDGQPAPSLRWLFNGSVLNETSFIFTEFLEPAANETVRHGCLRLNQPTHVNNGNYTLLAANPFGQASASIMAAFMDNP longxing_Motif1_ems_3hM_782_0001_0001_0001
SEKESLEFVISKLVREAVEKKDEELARKVLFQILVVSAIVPDPTVRKKAEEAYETLKKSVS VSFPASVQLHTAVEMHHWCIPFSVDGQPAPSLRWLFNGSVLNETSFIFTEFLEPAANETVRHGCLRLNQPTHVNNGNYTLLAANPFGQASASIMAAFMDNP longxing_CationpiFixed_ems_3hM_1979_000000025_0001_0002
DTDKLKTKATRAYRNGDEETLIEALILAHIQGDEEAVRYIWKLLQKLL VSFPASVQLHTAVEMHHWCIPFSVDGQPAPSLRWLFNGSVLNETSFIFTEFLEPAANETVRHGCLRLNQPTHVNNGNYTLLAANPFGQASASIMAAFMDNP bcov_revert_r1_ems_3hM_355_000000003_0001_41_59_H_.._ems_p1-14H-GBL-14H-GBL-14H_0146_0001_0001_0001_0001_0001_0001_0001
DKDKVDETLVRLLLDASKKHDQELFEKLLEKAKKLAKKLNDEDLLEWLHLAEVVLSLVIG VSFPASVQLHTAVEMHHWCIPFSVDGQPAPSLRWLFNGSVLNETSFIFTEFLEPAANETVRHGCLRLNQPTHVNNGNYTLLAANPFGQASASIMAAFMDNP bcov_6ala_r1_ems_3hC_1805_000000000_0001_47_64_H_.._ems_3hM_442_0001_0001_0001_0001
DQHFRVRVSFKDVSPEQQEEAEELVHWVTYLLTLLAKDLGLDVKYERRSDTENGTTKVQVDVTVR VSFPASVQLHTAVEMHHWCIPFSVDGQPAPSLRWLFNGSVLNETSFIFTEFLEPAANETVRHGCLRLNQPTHVNNGNYTLLAANPFGQASASIMAAFMDNP bcov_revert_r1_HEEH_15568_000000002_0001_1_20_H_.._EHEE_11107_0001_0002_0001_0001
DEEEQIRFYLQVLAVLAANASSDRERKVLLQLVNEFASKVPDPTARKLAKEINETLSKLS VSFPASVQLHTAVEMHHWCIPFSVDGQPAPSLRWLFNGSVLNETSFIFTEFLEPAANETVRHGCLRLNQPTHVNNGNYTLLAANPFGQASASIMAAFMDNP longxing_CationpiFixed_ems_3hC_859_0002_000000014_0001_0004
DEDKERLWLLVLRATIEAQEKGKPVKVNVNVFGYTIRIDVNSDPKTTRDATRKAYKILEQLKRN VSFPASVQLHTAVEMHHWCIPFSVDGQPAPSLRWLFNGSVLNETSFIFTEFLEPAANETVRHGCLRLNQPTHVNNGNYTLLAANPFGQASASIMAAFMDNP bcov_revert_r1_HEEH_14223_000000004_0001_1_21_H_.._HEEH_19722_0001_0002_0001_0001
SVRVTVHDIDEEILKYYAKLADVEVHVKKGSSLEFEIRVDDSELAELLWLLALLRGVEVHIETD VSFPASVQLHTAVEMHHWCIPFSVDGQPAPSLRWLFNGSVLNETSFIFTEFLEPAANETVRHGCLRLNQPTHVNNGNYTLLAANPFGQASASIMAAFMDNP bcov_6ala_r1_HEEH_24497_000000002_0001_43_64_H_.._ems_ferrM_1212_0001_0002_0001_0001
SSEEKARRLVKLAIDDFALWEEVQTELKKLYSDEEVKKLVTKLARELGNEWKLQVIDTIARQK VSFPASVQLHTAVEMHHWCIPFSVDGQPAPSLRWLFNGSVLNETSFIFTEFLEPAANETVRHGCLRLNQPTHVNNGNYTLLAANPFGQASASIMAAFMDNP longxing_Cationpi_ems_4hM_3225_000000018_0001_0002
PSEEYAQAVLKVVKEIISSIKDPREAKWVATVAANVIKATDPRLEEYAKTVLKLLEELLKKS VSFPASVQLHTAVEMHHWCIPFSVDGQPAPSLRWLFNGSVLNETSFIFTEFLEPAANETVRHGCLRLNQPTHVNNGNYTLLAANPFGQASASIMAAFMDNP longxing_Motif1_ems_3hM_1595_0001_0001_0003
TEEEIRFTVRVAAIAFGLSEELIRRVEEYARKQGLSDRQIVEYILKVWREYS VSFPASVQLHTAVEMHHWCIPFSVDGQPAPSLRWLFNGSVLNETSFIFTEFLEPAANETVRHGCLRLNQPTHVNNGNYTLLAANPFGQASASIMAAFMDNP longxing_CationpiFixed_HHH_eva_0684_000000000_0001_0004
DERRLVKAAYRVLEEAAKKRDEWSIRVVARIAQTLAKEIGDEELLKKIQELFTKAQKLLS VSFPASVQLHTAVEMHHWCIPFSVDGQPAPSLRWLFNGSVLNETSFIFTEFLEPAANETVRHGCLRLNQPTHVNNGNYTLLAANPFGQASASIMAAFMDNP longxing_Cationpi_ems_3hM_198_000000018_0001_0003
DESLEKKIEKLLRILEKLLKDDPDKLKKVYELALLAILAVLEGDEKKATELVNILEELVRKLSS VSFPASVQLHTAVEMHHWCIPFSVDGQPAPSLRWLFNGSVLNETSFIFTEFLEPAANETVRHGCLRLNQPTHVNNGNYTLLAANPFGQASASIMAAFMDNP bcov_revert_r1_HEEH_13973_000000000_0001_1_20_H_.._ems_3hM_441_0001_0002_0001_0001
SEVDELTKILQKVERKAKEKNDPDLLELVWKAQVAVDVARLDPTDSAARYLARTLVETVQKIG VSFPASVQLHTAVEMHHWCIPFSVDGQPAPSLRWLFNGSVLNETSFIFTEFLEPAANETVRHGCLRLNQPTHVNNGNYTLLAANPFGQASASIMAAFMDNP longxing_Motif1_ems_3hC_718_0002_0001_0008_0001
DEEVRKFTKTVLQQLQQAAKENDPDKLKKIYDKAKEVVERLNDSTAEFALLVAYTIVKSELS VSFPASVQLHTAVEMHHWCIPFSVDGQPAPSLRWLFNGSVLNETSFIFTEFLEPAANETVRHGCLRLNQPTHVNNGNYTLLAANPFGQASASIMAAFMDNP longxing_CationpiFixed_ems_3hM_602_000000015_0001_0002
TEEDKVWKLLVLLAILASEAGVDPKKVLKIIKKALKLVKEGRIDPSQAAKLVEKLVKRLIESS VSFPASVQLHTAVEMHHWCIPFSVDGQPAPSLRWLFNGSVLNETSFIFTEFLEPAANETVRHGCLRLNQPTHVNNGNYTLLAANPFGQASASIMAAFMDN longxing_Motif2_HHH_eva_0074_0001_0004_0001
DEEAKKVLKKASEAQKEVEEKQQPIRYTFKLNNRDVTIDFSQDSSTVHKIVWRVYLLLLLLLSQ VSFPASVQLHTAVEMHHWCIPFSVDGQPAPSLRWLFNGSVLNETSFIFTEFLEPAANETVRHGCLRLNQPTHVNNGNYTLLAANPFGQASASIMAAFMDNP bcov_revert_r1_HEEH_10552_000000000_0001_44_64_H_.._HEEH_00668_0001_0005_0001_0001
SEVQELVRKLWKRVTTLARKQGRPVSRTLNVNGVRVRVTVGTNPEEEKDAKRKAEEIAIIVEYI VSFPASVQLHTAVEMHHWCIPFSVDGQPAPSLRWLFNGSVLNETSFIFTEFLEPAANETVRHGCLRLNQPTHVNNGNYTLLAANPFGQASASIMAAFMDNP bcov_revert_r1_ems_3hM_847_000000000_0001_1_20_H_.._HEEH_04247_0001_0001_0001_0001
DTTELKRRLATEVTDAANKKDEETLKKLLKKASDTAKKLGDDELLWFVQVLAILAKRIVS VSFPASVQLHTAVEMHHWCIPFSVDGQPAPSLRWLFNGSVLNETSFIFTEFLEPAANETVRHGCLRLNQPTHVNNGNYTLLAANPFGQASASIMAAFMDNP longxing_Motif1_ems_3hM_3666_0001_0005_0004
SQKDILLTILKKLEEAARRQDPELVKKILKEAEELLKKNASDFQTKVALVILEQYARSLF VSFPASVQLHTAVEMHHWCIPFSVDGQPAPSLRWLFNGSVLNETSFIFTEFLEPAANETVRHGCLRLNQPTHVNNGNYTLLAANPFGQASASIMAAFMDNP longxing_CationpiFixed_ems_3hM_1053_000000013_0001_0002
SEVEKLLRKALHIAWEKGDDRLLLELLRLWDLYENGELSPEQVKRLVKKLLKRAS VSFPASVQLHTAVEMHHWCIPFSVDGQPAPSLRWLFNGSVLNETSFIFTEFLEPAANETVRHGCLRLNQPTHVNNGNYTLLAANPFGQASASIMAAFMDNP bcov_6ala_r1_ems_3hM_1656_000000000_0001_45_63_H_.._ems_p1-16H-GBL-16H-GABBL-15H_0060_0001_0001_0002_0001_0001_0001_0001
DPEELLKLLEELLRRLGEVSEDELRRVVNTVKKLGDEELLRLVIEYLKRLVE VSFPASVQLHTAVEMHHWCIPFSVDGQPAPSLRWLFNGSVLNETSFIFTEFLEPAANETVRHGCLRLNQPTHVNNGNYTLLAANPFGQASASIMAAFMDNP bcov_revert_r1_ems_3hM_2106_000000001_0001_45_62_H_.._HHH_eva_0648_0001_0002_0001_0001
DLAEEASKLFEELVKEAKNNATDEEEVWANQVQAVIIAANYVQDPNLRKKLDKLVLDIVLKANS VSFPASVQLHTAVEMHHWCIPFSVDGQPAPSLRWLFNGSVLNETSFIFTEFLEPAANETVRHGCLRLNQPTHVNNGNYTLLAANPFGQASASIMAAFMDN longxing_Motif2_ems_3hM_13_0001_0002_0003
SPEVDKVHKKLVELLNTAEKQNRPVTLKINVNNVTYKIDVDHSPESIEKAQRLLLLITVHLWFG VSFPASVQLHTAVEMHHWCIPFSVDGQPAPSLRWLFNGSVLNETSFIFTEFLEPAANETVRHGCLRLNQPTHVNNGNYTLLAANPFGQASASIMAAFMDNP bcov_6ala_r1_HEEH_24497_000000002_0001_43_64_H_.._HEEH_20263_0001_0004_0001_0001
SSEEVKKIVEEAKKLADKKNDEELQVAILFAKWLVESFLNNGDEESAKRAASLLLEFVKKK VSFPASVQLHTAVEMHHWCIPFSVDGQPAPSLRWLFNGSVLNETSFIFTEFLEPAANETVRHGCLRLNQPTHVNNGNYTLLAANPFGQASASIMAAFMDNP bcov_6ala_r1_ems_3hM_355_000000003_0001_41_59_H_.._ems_3hM_3122_0001_0004_0001_0001
SEESKTLLFRAAVAVAIAVDDPETRKTLIKQIEKKWKELSKKEDPHDVARKILEELLRRLTS VSFPASVQLHTAVEMHHWCIPFSVDGQPAPSLRWLFNGSVLNETSFIFTEFLEPAANETVRHGCLRLNQPTHVNNGNYTLLAANPFGQASASIMAAFMDNP longxing_CationpiFixed_ems_3hM_3346_000000004_0001_0003
DIEWAIELLKILAKLLGDKKLETLARRAEKALKSGDRETALRLILEASKLS VSFPASVQLHTAVEMHHWCIPFSVDGQPAPSLRWLFNGSVLNETSFIFTEFLEPAANETVRHGCLRLNQPTHVNNGNYTLLAANPFGQASASIMAAFMDNP bcov_revert_r1_HEEH_24997_000000001_0001_43_64_H_.._HHH_eva_0512_0001_0001_0001_0001
SEEEEKLVIRAILSVILRRLDRIPVTVRVQINGVEVTFTVDSDPDQAKKVLEELEQVIRELTKR VSFPASVQLHTAVEMHHWCIPFSVDGQPAPSLRWLFNGSVLNETSFIFTEFLEPAANETVRHGCLRLNQPTHVNNGNYTLLAANPFGQASASIMAAFMDNP bcov_6ala_r1_HEEH_10552_000000000_0001_44_64_H_.._HEEH_02166_0001_0005_0001_0001
DKEELIKRVEELSRKASTHNNTRLAERALLIALRLFEEALRENDEDTLKKVRKLVEHVYRIKE VSFPASVQLHTAVEMHHWCIPFSVDGQPAPSLRWLFNGSVLNETSFIFTEFLEPAANETVRHGCLRLNQPTHVNNGNYTLLAANPFGQASASIMAAFMDNP bcov_revert_r1_ems_3hM_208_000000000_0001_25_43_H_.._ems_3hM_2575_0001_0001_0001_0001
DRRLWKTALDILATLIRQVKDPKVDRLALLVLVSWNFLTAKVSEDEAAKIVEKLVKEVEKKAK VSFPASVQLHTAVEMHHWCIPFSVDGQPAPSLRWLFNGSVLNETSFIFTEFLEPAANETVRHGCLRLNQPTHVNNGNYTLLAANPFGQASASIMAAFMDNP longxing_Motif3_ems_3hM_3682_0001_0001_0003
DVEKLKELLDKLLKLLSKHPDDEEVEERLVLVALQLEELVKENHEEVRRKFTEVYTKAIELK VSFPASVQLHTAVEMHHWCIPFSVDGQPAPSLRWLFNGSVLNETSFIFTEFLEPAANETVRHGCLRLNQPTHVNNGNYTLLAANPFGQASASIMAAFMDNP bcov_6ala_r1_ems_p1-15H-GBL-16H-GBL-15H_0593_0001_0001_0002_000000000_0001_19_33_H_.._ems_3hM_85_0001_0001_0001_0001
NEEADRILKLASQIVERALKKNDSWTVTVAQIIAETLISALNDPDVLKKFKKVVKELRKRAKS VSFPASVQLHTAVEMHHWCIPFSVDGQPAPSLRWLFNGSVLNETSFIFTEFLEPAANETVRHGCLRLNQPTHVNNGNYTLLAANPFGQASASIMAAFMDNP longxing_Cationpi_ems_3hM_3236_000000007_0001_0004
TDELKKILEKLEETARKKVKDEETLFKILVLVTIALQAANRVDPKEASEILKRAVDMINQLV VSFPASVQLHTAVEMHHWCIPFSVDGQPAPSLRWLFNGSVLNETSFIFTEFLEPAANETVRHGCLRLNQPTHVNNGNYTLLAANPFGQASASIMAAFMDNP longxing_Motif4_ems_3hM_818_0001_0001
SLEKEIKKLKKIAKEQGDSRIKSLARIAEKALKSGDEFSAQVAVVLAKKFA VSFPASVQLHTAVEMHHWCIPFSVDGQPAPSLRWLFNGSVLNETSFIFTEFLEPAANETVRHGCLRLNQPTHVNNGNYTLLAANPFGQASASIMAAFMDNP longxing_CationpiFixed_HHH_eva_0512_000000001_0001_0002
SPEELLQRIEEMLRRRGVSDWQIQVLMEILKSIGDEEYIERELRAWKVAVES VSFPASVQLHTAVEMHHWCIPFSVDGQPAPSLRWLFNGSVLNETSFIFTEFLEPAANETVRHGCLRLNQPTHVNNGNYTLLAANPFGQASASIMAAFMDN longxing_Motif2_HHH_eva_0690_0001_0002_0002
SEEDSARKAFEIALKILRNITTPEQLKTAYFKVLVAAHIVNDPTLQKLVNKAKKIAEELLS VSFPASVQLHTAVEMHHWCIPFSVDGQPAPSLRWLFNGSVLNETSFIFTEFLEPAANETVRHGCLRLNQPTHVNNGNYTLLAANPFGQASASIMAAFMDNP longxing_CationpiFixed_ems_3hM_3123_000000010_0001_0002
SKEEVDKLVKKLKTLADQLGDPRLQILAKYISELVKKALDNNDDEKLKHLTWAVELLLLLF VSFPASVQLHTAVEMHHWCIPFSVDGQPAPSLRWLFNGSVLNETSFIFTEFLEPAANETVRHGCLRLNQPTHVNNGNYTLLAANPFGQASASIMAAFMDNP bcov_6ala_r1_HEEH_22785_000000003_0001_44_64_H_.._ems_3hC_645_0001_0001_0002_0001_0001
DLDKLITEVKQLLDDALKSIPDEDTAKTLKTLVTNLLEIAKKAPDPFKANVALHIAKEIIKKLK VSFPASVQLHTAVEMHHWCIPFSVDGQPAPSLRWLFNGSVLNETSFIFTEFLEPAANETVRHGCLRLNQPTHVNNGNYTLLAANPFGQASASIMAAFMDNP longxing_CationpiFixed_ems_3hC_243_0002_000000009_0001_0002
PEEELRELVTKLETIARRQGDWDMLVAANLAKLIFENASKDPRQRELLKRILEILKELLKKA VSFPASVQLHTAVEMHHWCIPFSVDGQPAPSLRWLFNGSVLNETSFIFTEFLEPAANETVRHGCLRLNQPTHVNNGNYTLLAANPFGQASASIMAAFMDN longxing_Motif2_ems_3hM_587_0001_0002
DLRELVERISLLLELALELNNEYAVEEALKLLEKVLRIVSQFDDPKYKEIRKIAETFYKKVKHG VSFPASVQLHTAVEMHHWCIPFSVDGQPAPSLRWLFNGSVLNETSFIFTEFLEPAANETVRHGCLRLNQPTHVNNGNYTLLAANPFGQASASIMAAFMDNP bcov_6ala_r1_HEEH_24497_000000002_0001_43_64_H_.._ems_3hM_2363_0001_0002_0001_0001
DEEEKKKQFKVQVALVLAKEAPDPDEARKLISRAKEIAKKINDEKLVKLAEEILKKIEEKS VSFPASVQLHTAVEMHHWCIPFSVDGQPAPSLRWLFNGSVLNETSFIFTEFLEPAANETVRHGCLRLNQPTHVNNGNYTLLAANPFGQASASIMAAFMDNP longxing_CationpiFixed_ems_3hM_2400_000000011_0001_0002
DDFASQVVLAIVEEIARKAIPDPNQVKEFVSKAKELLSKAKDDRELTELLNKLTSYLANY VSFPASVQLHTAVEMHHWCIPFSVDGQPAPSLRWLFNGSVLNETSFIFTEFLEPAANETVRHGCLRLNQPTHVNNGNYTLLAANPFGQASASIMAAFMDNP longxing_CationpiFixed_ems_3hM_3247_000000001_0001_0002
DEEEKLKTTAEKLTKRVQSTASPKEKRDVAWYVLVATVIADLADDEKTAKNAIKMIIQFLRKVS VSFPASVQLHTAVEMHHWCIPFSVDGQPAPSLRWLFNGSVLNETSFIFTEFLEPAANETVRHGCLRLNQPTHVNNGNYTLLAANPFGQASASIMAAFMDN longxing_Motif2_ems_3hM_862_0001_0001_0002
SSITVYVGSRELIEQVYIIALLAGVEVELIPSGDVSVTFNGITIKASKPREVIEIVIRVLNSIS VSFPASVQLHTAVEMHHWCIPFSVDGQPAPSLRWLFNGSVLNETSFIFTEFLEPAANETVRHGCLRLNQPTHVNNGNYTLLAANPFGQASASIMAAFMDNP bcov_6ala_r1_HEEH_13973_000000000_0001_1_20_H_.._ems_thioM_33_0002_0001_0001_0001
DDEELEREVSKYSSLDPGFEKVLRWAQKLGSERVVAKLAKRALNGDREAKQKLLILIYLLD VSFPASVQLHTAVEMHHWCIPFSVDGQPAPSLRWLFNGSVLNETSFIFTEFLEPAANETVRHGCLRLNQPTHVNNGNYTLLAANPFGQASASIMAAFMDNP bcov_revert_r1_HEEH_13973_000000000_0001_1_20_H_.._ems_4hM_5085_0002_0001_0001_0001
AEDAARELVKKLVKAVKDGSPSKDELLWMIQVFEAVARLADDPHLKKVVEELKKLLRKLQES VSFPASVQLHTAVEMHHWCIPFSVDGQPAPSLRWLFNGSVLNETSFIFTEFLEPAANETVRHGCLRLNQPTHVNNGNYTLLAANPFGQASASIMAAFMDNP longxing_Motif1_ems_3hM_1225_0001_0003_0003
SEEELEKLLIRAITEGDVDLVKKLKKLAKKEGAEDVVRAADEISRRLEG VSFPASVQLHTAVEMHHWCIPFSVDGQPAPSLRWLFNGSVLNETSFIFTEFLEPAANETVRHGCLRLNQPTHVNNGNYTLLAANPFGQASASIMAAFMDNP bcov_6ala_r1_HEEH_13973_000000000_0001_1_20_H_.._ems_p1-14H-GBL-14H-GBL-15H_0055_0001_0001_0002_0001_0002_0001_0001
SELEKQLRWAARVAYEATGDPRVIRYVLEKIVQKIVKTLGLDDEQERELRERADQVWKDVV VSFPASVQLHTAVEMHHWCIPFSVDGQPAPSLRWLFNGSVLNETSFIFTEFLEPAANETVRHGCLRLNQPTHVNNGNYTLLAANPFGQASASIMAAFMDNP longxing_Cationpi_HHH_eva_0271_000000005_0001_0001
PEELVKEVEKLLTLLKKLAQDPELRWRILVLETLIRMNIKNDPRFAEQAVRTLREVYKRIKEEE VSFPASVQLHTAVEMHHWCIPFSVDGQPAPSLRWLFNGSVLNETSFIFTEFLEPAANETVRHGCLRLNQPTHVNNGNYTLLAANPFGQASASIMAAFMDNP longxing_Motif1_ems_3hM_1007_0001_0002_0004
SEEDDKAEKVAILALLEAYELGRPFDITVDVNGQKLKVRVDTDPRASSQAVRDIKKFIKDLRDK VSFPASVQLHTAVEMHHWCIPFSVDGQPAPSLRWLFNGSVLNETSFIFTEFLEPAANETVRHGCLRLNQPTHVNNGNYTLLAANPFGQASASIMAAFMDNP bcov_original_r1_HEEH_10552_000000000_0001_44_64_H_.._HEEH_18778_0001_0002_0001_0001
DEVEKEVDTALELLKTVKKYVPDPNIQSLADVLTWLLDKLKKEKDQFNALVVVVLAKDLYKKAI VSFPASVQLHTAVEMHHWCIPFSVDGQPAPSLRWLFNGSVLNETSFIFTEFLEPAANETVRHGCLRLNQPTHVNNGNYTLLAANPFGQASASIMAAFMDNP longxing_CationpiFixed_ems_3hM_1913_000000015_0001_0002
EEEKEARKLVKKVTKLLISANDPDAERVALLLYLQFEYLLQNGVDPKEAAKYVETEAKKVYDNR VSFPASVQLHTAVEMHHWCIPFSVDGQPAPSLRWLFNGSVLNETSFIFTEFLEPAANETVRHGCLRLNQPTHVNNGNYTLLAANPFGQASASIMAAFMDNP bcov_revert_r1_HEEH_24497_000000002_0001_43_64_H_.._ems_3hC_1260_0002_0001_0003_0001_0001
SILKFALKILVIAKKRGDEELKRLVLLAAVALKFGDEDRARTIAKRLKKKVS VSFPASVQLHTAVEMHHWCIPFSVDGQPAPSLRWLFNGSVLNETSFIFTEFLEPAANETVRHGCLRLNQPTHVNNGNYTLLAANPFGQASASIMAAFMDNP longxing_Motif3_ems_p1-15H-GBL-16H-GBL-15H_0230_0001_0001_0001_0001_0001_0001
DEDELKRIVETAARLAKNAEDEFAVQVATAIIKQILEKAQSEELRKLAEKLLKEVLNNS VSFPASVQLHTAVEMHHWCIPFSVDGQPAPSLRWLFNGSVLNETSFIFTEFLEPAANETVRHGCLRLNQPTHVNNGNYTLLAANPFGQASASIMAAFMDNP longxing_Motif4_ems_3hM_2062_0001_0001_0001
DLKKILRELIDIAVKLGDVKALLLLLQALEYLKNGDEETAKKLSKLVRKLL VSFPASVQLHTAVEMHHWCIPFSVDGQPAPSLRWLFNGSVLNETSFIFTEFLEPAANETVRHGCLRLNQPTHVNNGNYTLLAANPFGQASASIMAAFMDNP bcov_6ala_r1_ems_p1-15H-GBL-16H-GBL-15H_0593_0001_0001_0002_000000000_0001_19_33_H_.._ems_p1-15H-GBL-16H-GBL-14H_0261_0001_0001_0002_0001_0003_0001_0001
DLELRALVALLVVLRLAKERNDEEVEKIVRKLLDLLEKARQENDEDKLKTLLKKAIEIAKKLSK VSFPASVQLHTAVEMHHWCIPFSVDGQPAPSLRWLFNGSVLNETSFIFTEFLEPAANETVRHGCLRLNQPTHVNNGNYTLLAANPFGQASASIMAAFMDNP bcov_revert_r1_ems_3hM_698_000000000_0001_1_19_H_.._ems_3hM_2044_0001_0002_0001_0001
TERLELLVYLLLRQGLSDDELRRILKELGVSDEEIEKLLRLAK VSFPASVQLHTAVEMHHWCIPFSVDGQPAPSLRWLFNGSVLNETSFIFTEFLEPAANETVRHGCLRLNQPTHVNNGNYTLLAANPFGQASASIMAAFMDNP bcov_6ala_r1_HEEH_24497_000000002_0001_43_64_H_.._HHH_rd4_0869.min_rise1.84_0001_0001_0001
DEREKVTETVKRILDLLVRQLDNPWAIRVAAKLAIDLLLAFGVDPRIAEKVVQDVVTKASKEI VSFPASVQLHTAVEMHHWCIPFSVDGQPAPSLRWLFNGSVLNETSFIFTEFLEPAANETVRHGCLRLNQPTHVNNGNYTLLAANPFGQASASIMAAFMDN longxing_Motif2_ems_3hM_221_0001_0001_0001
DEREELKKKLREFIEKLKSTVPDPEAQWRIQVLAAVAELLINNATSSEEVKRIVDTVNDFLQKL VSFPASVQLHTAVEMHHWCIPFSVDGQPAPSLRWLFNGSVLNETSFIFTEFLEPAANETVRHGCLRLNQPTHVNNGNYTLLAANPFGQASASIMAAFMDNP longxing_Motif1_ems_3hM_987_0001_0002_0002
DEEQRRLKEIATELVKKAKKRASPEEQDALRRLEELVREADKKNDEDTLKTAIWALIVLAVIIL VSFPASVQLHTAVEMHHWCIPFSVDGQPAPSLRWLFNGSVLNETSFIFTEFLEPAANETVRHGCLRLNQPTHVNNGNYTLLAANPFGQASASIMAAFMDN longxing_Motif2_ems_3hM_2460_0001_0004_0002
NESERLALRLFLLVATLVRKLGRPVQRSINLDGVEYTIRVGTNPEELDEAAQLASELARKLERR VSFPASVQLHTAVEMHHWCIPFSVDGQPAPSLRWLFNGSVLNETSFIFTEFLEPAANETVRHGCLRLNQPTHVNNGNYTLLAANPFGQASASIMAAFMDNP bcov_6ala_r1_HEEH_24497_000000002_0001_43_64_H_.._HEEH_04247_0001_0005_0001_0001
SEQRRVTLTFDSRDDDERRKVWEYIVRLVLKVLEKARRLGLSVQVRVEIRKSGDKITVTVNVRIE VSFPASVQLHTAVEMHHWCIPFSVDGQPAPSLRWLFNGSVLNETSFIFTEFLEPAANETVRHGCLRLNQPTHVNNGNYTLLAANPFGQASASIMAAFMDNP bcov_6ala_r1_HEEH_13973_000000000_0001_1_20_H_.._EHEE_10580_0001_0002_0001_0001
SDTRFEVRLALLVALQLLRSGNPKNKHSARYLIEKAKKLASQDPHLQKVFTDLQKQLTKAEKS VSFPASVQLHTAVEMHHWCIPFSVDGQPAPSLRWLFNGSVLNETSFIFTEFLEPAANETVRHGCLRLNQPTHVNNGNYTLLAANPFGQASASIMAAFMDNP longxing_CationpiFixed_ems_3hM_320_000000005_0001_0002
NSDRIKDLADQLARLAKYLAKDEEVKKLVETLLQQVRKLLSNNDDDSAHSVLTTLIEVLLRLDE VSFPASVQLHTAVEMHHWCIPFSVDGQPAPSLRWLFNGSVLNETSFIFTEFLEPAANETVRHGCLRLNQPTHVNNGNYTLLAANPFGQASASIMAAFMDNP bcov_revert_r1_ems_3hM_2106_000000001_0001_45_62_H_.._ems_3hC_1642_0001_0001_0001_0001
SEKDEIRKLLETARELVKKDPRLKELLESIIRTLNKKAVEKGNEDLVRYLIRLVIRILLYVLE VSFPASVQLHTAVEMHHWCIPFSVDGQPAPSLRWLFNGSVLNETSFIFTEFLEPAANETVRHGCLRLNQPTHVNNGNYTLLAANPFGQASASIMAAFMDNP bcov_6ala_r1_HEEH_15568_000000002_0001_1_20_H_.._ems_3hM_1657_0001_0004_0001_0001
TIEEEAKKVIKLAKKKGDKQAQRLAKLVIDQYRKGRISKEYALILLILLKFELS VSFPASVQLHTAVEMHHWCIPFSVDGQPAPSLRWLFNGSVLNETSFIFTEFLEPAANETVRHGCLRLNQPTHVNNGNYTLLAANPFGQASASIMAAFMDNP bcov_revert_r1_HEEH_10552_000000000_0001_44_64_H_.._ems_p1-15H-GBL-16H-GABBL-15H_0254_0001_0001_0001_0001_0002_0001_0001
DLEDAKKLLTELTEKARKKNDKHVEEAALILRYSAEDAKKNNDEETLERLVKLIELLVKTLD VSFPASVQLHTAVEMHHWCIPFSVDGQPAPSLRWLFNGSVLNETSFIFTEFLEPAANETVRHGCLRLNQPTHVNNGNYTLLAANPFGQASASIMAAFMDNP bcov_revert_r1_HEEH_14223_000000004_0001_1_21_H_.._ems_3hM_98_0001_0001_0001_0001
NERYIRLTLQLAVKRGDEEHLELILLLAKVLGLISPEELDRWRKLIEKYNRN VSFPASVQLHTAVEMHHWCIPFSVDGQPAPSLRWLFNGSVLNETSFIFTEFLEPAANETVRHGCLRLNQPTHVNNGNYTLLAANPFGQASASIMAAFMDNP bcov_revert_r1_ems_3hM_847_000000000_0001_1_20_H_.._HHH_eva_0598_0001_0001_0001
DDLQEKVRWAVLLAVYLAKELNRPFKLTFRFDGQFVTFDVTEDPTLNKRIITEVIKLLEQEKRK VSFPASVQLHTAVEMHHWCIPFSVDGQPAPSLRWLFNGSVLNETSFIFTEFLEPAANETVRHGCLRLNQPTHVNNGNYTLLAANPFGQASASIMAAFMDNP bcov_6ala_r1_HEEH_22785_000000003_0001_44_64_H_.._HEEH_13064_0001_0001_0001
SLDELLTELVREVARVDEEQARKLLEKLKKTNPSLEEVIKRAYKRNDEEELHLLVVVMLFTL VSFPASVQLHTAVEMHHWCIPFSVDGQPAPSLRWLFNGSVLNETSFIFTEFLEPAANETVRHGCLRLNQPTHVNNGNYTLLAANPFGQASASIMAAFMDNP bcov_revert_r1_ems_3hC_1805_000000000_0001_47_64_H_.._ems_4hM_5508_0001_0001_0002_0001_0001
FEQAELVLRFAKLVVKSRGDEDALEKLKEFEKKVTEAIKNNDEEKVRKLLHKAAQLALRVLS VSFPASVQLHTAVEMHHWCIPFSVDGQPAPSLRWLFNGSVLNETSFIFTEFLEPAANETVRHGCLRLNQPTHVNNGNYTLLAANPFGQASASIMAAFMDNP bcov_revert_r1_HEEH_11253_000000012_0001_44_64_H_.._ems_3hM_1052_0001_0001_0001
SWEEIVKKIKKTAKKKGAKEALTVAKLIEKAVREGDEFSARVALVIAQDLL VSFPASVQLHTAVEMHHWCIPFSVDGQPAPSLRWLFNGSVLNETSFIFTEFLEPAANETVRHGCLRLNQPTHVNNGNYTLLAANPFGQASASIMAAFMDNP longxing_CationpiFixed_ems_p1-15H-GBL-16H-GBL-14H_0036_0001_0001_0002_000000007_0001_0002
SLRFNFRVRIQNVNEEQRERAQDLIRLFNLLVSLLAKRRGQSVTVRQTSSKSGDTETVEVDVEVK VSFPASVQLHTAVEMHHWCIPFSVDGQPAPSLRWLFNGSVLNETSFIFTEFLEPAANETVRHGCLRLNQPTHVNNGNYTLLAANPFGQASASIMAAFMDNP bcov_revert_r1_HEEH_24497_000000002_0001_43_64_H_.._EHEE_03664_0001_0004_0001_0001
TEKEEKNRQIADHAARLAQKLGNVYKIDVTIDGDKIRFLVSPDPTEARHSFLLLLLVLELERKR VSFPASVQLHTAVEMHHWCIPFSVDGQPAPSLRWLFNGSVLNETSFIFTEFLEPAANETVRHGCLRLNQPTHVNNGNYTLLAANPFGQASASIMAAFMDNP bcov_revert_r1_ems_3hM_862_000000002_0001_23_41_H_.._HEEH_12241_0001_0002_0001_0001
DPHEEVYKLLLYAVTVAKQYSSDPSQVKKVAQEVEELVKRLVSDPELQWKAQVLVNVIKMEADS VSFPASVQLHTAVEMHHWCIPFSVDGQPAPSLRWLFNGSVLNETSFIFTEFLEPAANETVRHGCLRLNQPTHVNNGNYTLLAANPFGQASASIMAAFMDNP longxing_Motif1_ems_3hC_1293_0001_0004_0002
DEEEERSTFNSLVVEAIVRQLRTSEELKKVIKTAKWIAKQLNDERLLKILKELEKQADKVG VSFPASVQLHTAVEMHHWCIPFSVDGQPAPSLRWLFNGSVLNETSFIFTEFLEPAANETVRHGCLRLNQPTHVNNGNYTLLAANPFGQASASIMAAFMDNP longxing_CationpiFixed_ems_3hM_857_000000000_0001_0002
DPTKLLWKLLVLAWVARLDGADPTEVKKLQDYVTTVYKRDPRQVEEAVRKATKILIELARS VSFPASVQLHTAVEMHHWCIPFSVDGQPAPSLRWLFNGSVLNETSFIFTEFLEPAANETVRHGCLRLNQPTHVNNGNYTLLAANPFGQASASIMAAFMDNP longxing_Motif1_ems_3hC_291_0001_0001_0001_0003
DYRKVLELLRKYSKKHGDETAKRLSWAILLAEKRNDERLLKLLSEIAKKYVEQ VSFPASVQLHTAVEMHHWCIPFSVDGQPAPSLRWLFNGSVLNETSFIFTEFLEPAANETVRHGCLRLNQPTHVNNGNYTLLAANPFGQASASIMAAFMDNP bcov_6ala_r1_HEEH_14223_000000004_0001_1_21_H_.._ems_p1-15H-GBL-16H-GBL-16H_0456_0001_0001_0001_0001_0001_0001_0001
DERLASLVLEYLIREAIKRNDKELVEKLVRAAQSLAKVLGDEDLLRTATELLRKARKIIQ VSFPASVQLHTAVEMHHWCIPFSVDGQPAPSLRWLFNGSVLNETSFIFTEFLEPAANETVRHGCLRLNQPTHVNNGNYTLLAANPFGQASASIMAAFMDNP bcov_original_r1_HEEH_24997_000000001_0001_43_64_H_.._ems_3hM_3088_0001_0001_0001_0001
NDEEKLAHRVILLVLILAYELNRPVEVTVDVNGTRYRITVDSDPETATEIAKKLDRELQRLLRK VSFPASVQLHTAVEMHHWCIPFSVDGQPAPSLRWLFNGSVLNETSFIFTEFLEPAANETVRHGCLRLNQPTHVNNGNYTLLAANPFGQASASIMAAFMDNP bcov_6ala_r1_HEEH_10552_000000000_0001_44_64_H_.._HEEH_16727_0001_0003_0001_0001
SEDVKDHVRHIAELLHYLGVSREEIKEYLERVLEYLVLLGKLSPEEAEKVRRWVEEYLDKY VSFPASVQLHTAVEMHHWCIPFSVDGQPAPSLRWLFNGSVLNETSFIFTEFLEPAANETVRHGCLRLNQPTHVNNGNYTLLAANPFGQASASIMAAFMDNP bcov_revert_r1_ems_3hM_862_000000002_0001_23_41_H_.._HHH_eva_0206_0001_0004_0001_0001
DQEEIDTLVSKLLTKAKQLNDELIEWQVKRVLELARRVYKKNPEEATELVRWFLYILELQL VSFPASVQLHTAVEMHHWCIPFSVDGQPAPSLRWLFNGSVLNETSFIFTEFLEPAANETVRHGCLRLNQPTHVNNGNYTLLAANPFGQASASIMAAFMDNP bcov_6ala_r1_HEEH_15568_000000002_0001_1_20_H_.._ems_3hM_2981_0001_0003_0001_0001
DYQKLEKQVRTLVELINQLVKDWEFILLALELLERAEEASKKKDEDTLKELVKKLKELVDKAKS VSFPASVQLHTAVEMHHWCIPFSVDGQPAPSLRWLFNGSVLNETSFIFTEFLEPAANETVRHGCLRLNQPTHVNNGNYTLLAANPFGQASASIMAAFMDNP bcov_revert_r1_ems_p1-15H-GBL-16H-GBL-15H_0593_0001_0001_0002_000000000_0001_19_33_H_.._ems_3hM_1034_0001_0002_0001_0001
DDSELYRLAELALKLLSLINDPFQQNVAKAILEQALRNASPEVKTKLDRLLTEIEKKIRS VSFPASVQLHTAVEMHHWCIPFSVDGQPAPSLRWLFNGSVLNETSFIFTEFLEPAANETVRHGCLRLNQPTHVNNGNYTLLAANPFGQASASIMAAFMDNP longxing_Motif4_ems_3hM_3019_0001_0003_0003
TIHISDTVTVEGTDETAFKILVRFFIEFATRAQELADRLNLDVKVSASVRDDNGRVTVHVTVQLN VSFPASVQLHTAVEMHHWCIPFSVDGQPAPSLRWLFNGSVLNETSFIFTEFLEPAANETVRHGCLRLNQPTHVNNGNYTLLAANPFGQASASIMAAFMDNP longxing_CationpiFixed_EHEE_01204_000000000_0001_0003
NEEQELEKIREKVKELYRRGDRETIRRLREKVREIVEKRGDERWQRLLEHLELVLYLVKFL VSFPASVQLHTAVEMHHWCIPFSVDGQPAPSLRWLFNGSVLNETSFIFTEFLEPAANETVRHGCLRLNQPTHVNNGNYTLLAANPFGQASASIMAAFMDNP bcov_revert_r1_ems_3hC_1805_000000000_0001_47_64_H_.._HHH_eva_0322_0001_0003_0001_0001
SEFEQQVVEVVVRTLLEKAKNVDDKRQAESLLKKAKLVAKTLNNEKVLRLVQKAEEEVKKLLDS VSFPASVQLHTAVEMHHWCIPFSVDGQPAPSLRWLFNGSVLNETSFIFTEFLEPAANETVRHGCLRLNQPTHVNNGNYTLLAANPFGQASASIMAAFMDNP longxing_CationpiFixed_ems_3hM_2333_000000002_0001_0002
PEEEIAEKLQRKAEEAVRKNDQETLLLVVVKAAFIAALVNNPELAKKVNKFIVDLSRKVS VSFPASVQLHTAVEMHHWCIPFSVDGQPAPSLRWLFNGSVLNETSFIFTEFLEPAANETVRHGCLRLNQPTHVNNGNYTLLAANPFGQASASIMAAFMDNP longxing_Motif3_ems_3hM_1066_0001_0001_0001
DDSEVETAKKLVDEVKKHSNDPEVRKLAKTVKELLDKAKKNNDERVLKLAVWAALLLYLLAM VSFPASVQLHTAVEMHHWCIPFSVDGQPAPSLRWLFNGSVLNETSFIFTEFLEPAANETVRHGCLRLNQPTHVNNGNYTLLAANPFGQASASIMAAFMDNP bcov_revert_r1_EEHEE_20342_000000009_0001_25_44_H_.._ems_3hC_369_0001_0001_0001_0001_0001
PWREMVWKLVVLITVRALEASDESLARTLRSLAEDLAKLLRSATTEEQAKKVFEKAEEILKNG VSFPASVQLHTAVEMHHWCIPFSVDGQPAPSLRWLFNGSVLNETSFIFTEFLEPAANETVRHGCLRLNQPTHVNNGNYTLLAANPFGQASASIMAAFMDNP longxing_Motif1_ems_3hC_1257_0001_0001_0005_0001
DFKVQLASYVAKQLATDIFKDDPEKLKKFRSTLDTVLKQYKDDPDSLRKIVTSILQQAARLWT VSFPASVQLHTAVEMHHWCIPFSVDGQPAPSLRWLFNGSVLNETSFIFTEFLEPAANETVRHGCLRLNQPTHVNNGNYTLLAANPFGQASASIMAAFMDNP longxing_CationpiFixed_ems_3hC_557_000000006_0001_0004
SDRFHVSVTVQDVDEDTRKKAKRIVEVIALLEEEEARRNNREVHYEIQTHQDGTRVQYRVTVEIK VSFPASVQLHTAVEMHHWCIPFSVDGQPAPSLRWLFNGSVLNETSFIFTEFLEPAANETVRHGCLRLNQPTHVNNGNYTLLAANPFGQASASIMAAFMDNP bcov_revert_r1_ems_p1-15H-GBL-16H-GBL-15H_0593_0001_0001_0002_000000000_0001_19_33_H_.._EHEE_00556_0001_0001_0001
SEEEVIEIALKALELYRKDPRLREEVEKLLRKAEKIAKNNNDEEALLLLYLSRVYVQQLVD VSFPASVQLHTAVEMHHWCIPFSVDGQPAPSLRWLFNGSVLNETSFIFTEFLEPAANETVRHGCLRLNQPTHVNNGNYTLLAANPFGQASASIMAAFMDNP bcov_6ala_r1_HEEH_24497_000000002_0001_43_64_H_.._ems_3hM_3569_0001_0005_0001_0001
DKEEKVKKLKDRANEVASKAKTEKAWELRVAVVILEAALKKGDPTDYRTAYLLVELLIQDIE VSFPASVQLHTAVEMHHWCIPFSVDGQPAPSLRWLFNGSVLNETSFIFTEFLEPAANETVRHGCLRLNQPTHVNNGNYTLLAANPFGQASASIMAAFMDN longxing_Motif2_ems_3hM_1894_0001_0001_0004
DDEEYEKAQKKIEEAAKQKDTDTVSKLFKILQKWAEEAASSEEEAKKIATKVWKTVLRLLI VSFPASVQLHTAVEMHHWCIPFSVDGQPAPSLRWLFNGSVLNETSFIFTEFLEPAANETVRHGCLRLNQPTHVNNGNYTLLAANPFGQASASIMAAFMDNP longxing_Cationpi_ems_3hC_1366_0002_000000010_0001_0002
DEEVRLAKILLELLAWSAEESNKPIRITLIINGNKLTFNVSSDPDQVRKVVKKARDILTELEKG VSFPASVQLHTAVEMHHWCIPFSVDGQPAPSLRWLFNGSVLNETSFIFTEFLEPAANETVRHGCLRLNQPTHVNNGNYTLLAANPFGQASASIMAAFMDNP bcov_revert_r1_ems_3hM_1656_000000000_0001_45_63_H_.._HEEH_13224_0001_0001_0001
SDSRRWRYTVPSDDPRERDQLYYIALQIATKALDEARKKNVSLRARADVKTSNGRIELRVEVEEN VSFPASVQLHTAVEMHHWCIPFSVDGQPAPSLRWLFNGSVLNETSFIFTEFLEPAANETVRHGCLRLNQPTHVNNGNYTLLAANPFGQASASIMAAFMDNP bcov_original_r1_ems_3hM_1656_000000000_0001_45_63_H_.._EHEE_01978_0001_0002_0001_0001
DDTERVRHIARLLTLIVEQDPRLKEQVQRILKWLIEELEKKNNETAVRIVRTYLEIVSKKV VSFPASVQLHTAVEMHHWCIPFSVDGQPAPSLRWLFNGSVLNETSFIFTEFLEPAANETVRHGCLRLNQPTHVNNGNYTLLAANPFGQASASIMAAFMDNP bcov_6ala_r1_HEEH_14223_000000004_0001_1_21_H_.._ems_3hM_1700_0001_0003_0001_0001
DYTFRVRVEVEGTDEEAQKRINHATHYARYLAELIARQLGGDVKVDYRQRNSGNSIRVHASAKVR VSFPASVQLHTAVEMHHWCIPFSVDGQPAPSLRWLFNGSVLNETSFIFTEFLEPAANETVRHGCLRLNQPTHVNNGNYTLLAANPFGQASASIMAAFMDNP bcov_original_r1_HEEH_15568_000000002_0001_1_20_H_.._EHEE_01994_0001_0003_0001_0001
DPILETVLKLLKKAEELAKKQNRPYKLTIDFNGQNVQLDLDSDPTVIEKADRLALRWLLNLRYK VSFPASVQLHTAVEMHHWCIPFSVDGQPAPSLRWLFNGSVLNETSFIFTEFLEPAANETVRHGCLRLNQPTHVNNGNYTLLAANPFGQASASIMAAFMDNP bcov_revert_r1_HEEH_24497_000000002_0001_43_64_H_.._HEEH_24285_0001_0004_0001_0001
SDELEKRLREKLKELEKKYSEHELYLLLLLLLLEAERRGDDETRDVLDKLLKEVEKKYR VSFPASVQLHTAVEMHHWCIPFSVDGQPAPSLRWLFNGSVLNETSFIFTEFLEPAANETVRHGCLRLNQPTHVNNGNYTLLAANPFGQASASIMAAFMDNP bcov_6ala_r1_HEEH_10552_000000000_0001_44_64_H_.._HHH_eva_0105_0001_0004_0001_0001
SDETEELRRDVEYVLEKIGDPEVEKEVRKLEEELRRRGLSKREVLQRLILLLLKLFAHL VSFPASVQLHTAVEMHHWCIPFSVDGQPAPSLRWLFNGSVLNETSFIFTEFLEPAANETVRHGCLRLNQPTHVNNGNYTLLAANPFGQASASIMAAFMDNP bcov_6ala_r1_ems_3hM_208_000000000_0001_25_43_H_.._HHH_eva_0231_0001_0002_0001_0001
DPSEEAQKLVDKVKEDVKKKNDEDAEEEVWKAEVALRVAQAADDPTLAERLVRLIKKIVKRVS VSFPASVQLHTAVEMHHWCIPFSVDGQPAPSLRWLFNGSVLNETSFIFTEFLEPAANETVRHGCLRLNQPTHVNNGNYTLLAANPFGQASASIMAAFMDNP longxing_Motif1_ems_3hM_2476_0001_0003_0002
DDDKTLETLLRIVSQDEDYKLVAEWVKKKYPDPWEAAVLAVILAADPSQATRVAKVVKKTG VSFPASVQLHTAVEMHHWCIPFSVDGQPAPSLRWLFNGSVLNETSFIFTEFLEPAANETVRHGCLRLNQPTHVNNGNYTLLAANPFGQASASIMAAFMDN longxing_Motif2_ems_4hM_2289_0001_0004_0004
DRETLLQLVSKAFEAIYKQDEELVTRLIELIKEIANKDNDEHAQRISELLELVVRLEL VSFPASVQLHTAVEMHHWCIPFSVDGQPAPSLRWLFNGSVLNETSFIFTEFLEPAANETVRHGCLRLNQPTHVNNGNYTLLAANPFGQASASIMAAFMDNP bcov_6ala_r1_ems_3hM_862_000000002_0001_23_41_H_.._ems_3hM_2845_0001_0001_0001
DEISDKLKKLVTKLSEEALKKNQPIRITLDFNGHKFVVFVSSDPDQSRKVLKEVRWWLYLLEVG VSFPASVQLHTAVEMHHWCIPFSVDGQPAPSLRWLFNGSVLNETSFIFTEFLEPAANETVRHGCLRLNQPTHVNNGNYTLLAANPFGQASASIMAAFMDNP bcov_6ala_r1_ems_3hM_208_000000000_0001_25_43_H_.._HEEH_13224_0001_0001_0001_0001
DVEELIEKLLLLKILLRLENDEKNLRYVDKLIKTVKELNKHADHEQQKKIAKTAVDLALQV VSFPASVQLHTAVEMHHWCIPFSVDGQPAPSLRWLFNGSVLNETSFIFTEFLEPAANETVRHGCLRLNQPTHVNNGNYTLLAANPFGQASASIMAAFMDNP bcov_revert_r1_HEEH_13973_000000000_0001_1_20_H_.._ems_3hM_3370_0001_0003_0001_0001
DLEELWKKAVRAAVRVLTIVSKNPELLKIALTLIKLASQLIKNKDEESADKVIRTLEKFARDVG VSFPASVQLHTAVEMHHWCIPFSVDGQPAPSLRWLFNGSVLNETSFIFTEFLEPAANETVRHGCLRLNQPTHVNNGNYTLLAANPFGQASASIMAAFMDNP longxing_Motif1_ems_3hM_1099_0001_0003_0002
DEEEKIKRLIELLLREARKNNNLERVSKELEYLLRLLLQVDPRLRESIEDLIRYIKEVEKKLV VSFPASVQLHTAVEMHHWCIPFSVDGQPAPSLRWLFNGSVLNETSFIFTEFLEPAANETVRHGCLRLNQPTHVNNGNYTLLAANPFGQASASIMAAFMDNP bcov_6ala_r1_ems_3hM_208_000000000_0001_25_43_H_.._ems_3hM_293_0001_0005_0001_0001
SEEELVDKLRKLAEKLGNDEVVHLIRLLLQAIRLGEADKELIKRLLSSLEYFLKE VSFPASVQLHTAVEMHHWCIPFSVDGQPAPSLRWLFNGSVLNETSFIFTEFLEPAANETVRHGCLRLNQPTHVNNGNYTLLAANPFGQASASIMAAFMDNP bcov_6ala_r1_ems_3hM_208_000000000_0001_25_43_H_.._HHH_eva_0504_0001_0003_0001_0001
DEEDKKLKKTVEDLVRTALKNNQPLRVELNLNGVRLQFRFPPDPHEATRVLKLLKWFIELLKLL VSFPASVQLHTAVEMHHWCIPFSVDGQPAPSLRWLFNGSVLNETSFIFTEFLEPAANETVRHGCLRLNQPTHVNNGNYTLLAANPFGQASASIMAAFMDNP bcov_6ala_r1_ems_3hM_1922_000000002_0001_23_39_H_.._HEEH_15639_0001_0001_0001_0001
DEEQRYWLDIAIWVLRVLVKKNEPHRVIIQFNGQQRTINIDSSPEARKRAKKAIKLLEKLKRDS VSFPASVQLHTAVEMHHWCIPFSVDGQPAPSLRWLFNGSVLNETSFIFTEFLEPAANETVRHGCLRLNQPTHVNNGNYTLLAANPFGQASASIMAAFMDNP bcov_original_r1_ems_3hM_208_000000000_0001_25_43_H_.._HEEH_13397_0001_0004_0001_0001
ESTVTLDGEWAARVFIHIALAQNLPFEVEIRNGQWVITIK VSFPASVQLHTAVEMHHWCIPFSVDGQPAPSLRWLFNGSVLNETSFIFTEFLEPAANETVRHGCLRLNQPTHVNNGNYTLLAANPFGQASASIMAAFMDNP longxing_Cationpi_EHEE_rd4_0560.min_rise1.28_000000003_0001_0004
SLRFEYSVEVQNASPEEKRQIEETVRWYLLVARILLELEGLDVKVRFSSDESNGSFRVRVTVKSD VSFPASVQLHTAVEMHHWCIPFSVDGQPAPSLRWLFNGSVLNETSFIFTEFLEPAANETVRHGCLRLNQPTHVNNGNYTLLAANPFGQASASIMAAFMDNP bcov_6ala_r1_HEEH_10552_000000000_0001_44_64_H_.._EHEE_06349_0001_0007_0001_0001
SWEVTVLEKLATLLAEQVVKEKSEELTRMFKAAVDLLKELSKTDPDAEKAVKRLEKILEKLQKS VSFPASVQLHTAVEMHHWCIPFSVDGQPAPSLRWLFNGSVLNETSFIFTEFLEPAANETVRHGCLRLNQPTHVNNGNYTLLAANPFGQASASIMAAFMDN longxing_Motif2_ems_3hM_708_0001_0001_0003
PEELAKEVNELAKKLGDKAALNIALIIIKLLREGNLSDEQAKWALLVIKVIVQ VSFPASVQLHTAVEMHHWCIPFSVDGQPAPSLRWLFNGSVLNETSFIFTEFLEPAANETVRHGCLRLNQPTHVNNGNYTLLAANPFGQASASIMAAFMDN longxing_Motif2_ems_p1-14H-GBL-16H-GABBL-15H_0530_0001_0001_0001_0001_0002_0004
DPEDEEIEWALLLLNWIAQLLGRPVTVRIRSNGFTIRVTIDKDPRDLKRVVTELRKWLKKAKKR VSFPASVQLHTAVEMHHWCIPFSVDGQPAPSLRWLFNGSVLNETSFIFTEFLEPAANETVRHGCLRLNQPTHVNNGNYTLLAANPFGQASASIMAAFMDNP bcov_6ala_r1_HEEH_14223_000000004_0001_1_21_H_.._HEEH_09538_0001_0001_0001_0001
DEDAWKLIVLITLLLTEAIRKNDEETVKKLLEFAKKVLDSVPDEENAKALKRVMERAKKDFEG VSFPASVQLHTAVEMHHWCIPFSVDGQPAPSLRWLFNGSVLNETSFIFTEFLEPAANETVRHGCLRLNQPTHVNNGNYTLLAANPFGQASASIMAAFMDNP longxing_Motif1_ems_3hM_3214_0001_0001_0001
SEELAVRATELFARVLRLKTNLSEEAVWREAVRFAVELQERGLSDEQLKKLVKELEKEIRKF VSFPASVQLHTAVEMHHWCIPFSVDGQPAPSLRWLFNGSVLNETSFIFTEFLEPAANETVRHGCLRLNQPTHVNNGNYTLLAANPFGQASASIMAAFMDNP longxing_Motif1_HHH_eva_0291_0001_0004_0004
DLVEEAEKLLKLLKQTARETQNPELERRVRDLERLLTVAKKRNDEEALELVRAVAELLLKER VSFPASVQLHTAVEMHHWCIPFSVDGQPAPSLRWLFNGSVLNETSFIFTEFLEPAANETVRHGCLRLNQPTHVNNGNYTLLAANPFGQASASIMAAFMDNP bcov_6ala_r1_EEHEE_20342_000000009_0001_25_44_H_.._ems_3hM_3059_0001_0001_0001_0001
SQDRREDAKEILKLLVLAGNEEDARWALELLAVLLSIEEGLDDDQREKVRKELEEVLERLL VSFPASVQLHTAVEMHHWCIPFSVDGQPAPSLRWLFNGSVLNETSFIFTEFLEPAANETVRHGCLRLNQPTHVNNGNYTLLAANPFGQASASIMAAFMDNP bcov_revert_r1_EEHEE_20342_000000009_0001_25_44_H_.._HHH_eva_0272_0001_0002_0001_0001
DPSEAKRLLKEATDANVPELVKKAIKLARKLGDSEVEFKALVLLTILKQQ VSFPASVQLHTAVEMHHWCIPFSVDGQPAPSLRWLFNGSVLNETSFIFTEFLEPAANETVRHGCLRLNQPTHVNNGNYTLLAANPFGQASASIMAAFMDNP longxing_CationpiFixed_ems_p1-14H-GBL-14H-GBL-16H_0619_0001_0001_0002_000000016_0001_0001
DVEEHVKTLAEKVVKLTRNNDPSFKEVLASIATWLTELRKKDPRAEEKVEAAWEIAVRITVRAQ VSFPASVQLHTAVEMHHWCIPFSVDGQPAPSLRWLFNGSVLNETSFIFTEFLEPAANETVRHGCLRLNQPTHVNNGNYTLLAANPFGQASASIMAAFMDNP longxing_Motif1_ems_3hM_576_0001_0002_0004
DEDEREVLRISLQAALLAWELGDRVTLDLQVNGITVDVQVDSDPEVNKEALKEIRLYLKLQKTK VSFPASVQLHTAVEMHHWCIPFSVDGQPAPSLRWLFNGSVLNETSFIFTEFLEPAANETVRHGCLRLNQPTHVNNGNYTLLAANPFGQASASIMAAFMDNP bcov_6ala_r1_HEEH_24497_000000002_0001_43_64_H_.._HEEH_20576_0001_0002_0001_0001
DVQEEAKTVRKQLEELKKRVDDPEQRKLVDVLSKLLEIAVKRGDRWALQVVIHIARDVISKVNS VSFPASVQLHTAVEMHHWCIPFSVDGQPAPSLRWLFNGSVLNETSFIFTEFLEPAANETVRHGCLRLNQPTHVNNGNYTLLAANPFGQASASIMAAFMDNP longxing_Cationpi_ems_3hM_2202_000000011_0001_0003
SDHWTVNVDVSADDQEERHEIELEAYLLALLLVLEAKSQGLDVKVTKREQKNDGTKHVQFRIKVD VSFPASVQLHTAVEMHHWCIPFSVDGQPAPSLRWLFNGSVLNETSFIFTEFLEPAANETVRHGCLRLNQPTHVNNGNYTLLAANPFGQASASIMAAFMDNP bcov_revert_r1_HEEH_10552_000000000_0001_44_64_H_.._EHEE_00183_0001_0008_0001_0001
DDERLVRAVSQALKIAVEQGDEFSRRVALYIAEDLVKRLKQVPDPKSQELAKKLEEILRKLKS VSFPASVQLHTAVEMHHWCIPFSVDGQPAPSLRWLFNGSVLNETSFIFTEFLEPAANETVRHGCLRLNQPTHVNNGNYTLLAANPFGQASASIMAAFMDNP longxing_CationpiFixed_ems_3hM_2437_000000020_0001_0001
RPEELLKRVEELARRRGDEELLKQLEWIRKVLEEGLIDPEDLSYLLTLLELTLR VSFPASVQLHTAVEMHHWCIPFSVDGQPAPSLRWLFNGSVLNETSFIFTEFLEPAANETVRHGCLRLNQPTHVNNGNYTLLAANPFGQASASIMAAFMDNP bcov_6ala_r1_ems_3hM_1656_000000000_0001_45_63_H_.._HHH_eva_0711_0001_0003_0001_0001
DEHYRVQVSFKDVSPEQQKKAEKDVQWFTELITILAKELGLDVKYERRSDTENGTTKVTVDVTVR VSFPASVQLHTAVEMHHWCIPFSVDGQPAPSLRWLFNGSVLNETSFIFTEFLEPAANETVRHGCLRLNQPTHVNNGNYTLLAANPFGQASASIMAAFMDNP bcov_revert_r1_ems_3hM_1922_000000002_0001_23_39_H_.._EHEE_11107_0001_0001_0001_0001
SEDSVRQIVETAAKQGDEWSVRLALYLASDAGIISEEAARKLTKTARKLLKS VSFPASVQLHTAVEMHHWCIPFSVDGQPAPSLRWLFNGSVLNETSFIFTEFLEPAANETVRHGCLRLNQPTHVNNGNYTLLAANPFGQASASIMAAFMDNP longxing_CationpiFixed_ems_p1-14H-GBL-14H-GABBL-16H_0710_0001_0001_0001_000000013_0001_0002
SWKKIQKELEERVKELAKKGDSKRIWKALVLLVLVAQHIGVSEEQARRIVEKLLKIEKKFG VSFPASVQLHTAVEMHHWCIPFSVDGQPAPSLRWLFNGSVLNETSFIFTEFLEPAANETVRHGCLRLNQPTHVNNGNYTLLAANPFGQASASIMAAFMDN longxing_Motif2_HHH_eva_0314_0001_0003_0003
SEEEKKRNKELLKRVQKAIKKRQPFSVTIDVNGIRITLKVSEDPTDRKKVWRNLLLIILLLLNG VSFPASVQLHTAVEMHHWCIPFSVDGQPAPSLRWLFNGSVLNETSFIFTEFLEPAANETVRHGCLRLNQPTHVNNGNYTLLAANPFGQASASIMAAFMDNP bcov_6ala_r1_HEEH_13973_000000000_0001_1_20_H_.._HEEH_20709_0001_0003_0001_0001
SETTEVRKLEERIEKRGNERALYLLLRYFVALRDGDEKTSKKLKKLIEKLLR VSFPASVQLHTAVEMHHWCIPFSVDGQPAPSLRWLFNGSVLNETSFIFTEFLEPAANETVRHGCLRLNQPTHVNNGNYTLLAANPFGQASASIMAAFMDNP bcov_6ala_r1_ems_3hM_1656_000000000_0001_45_63_H_.._ems_p1-15H-GBL-16H-GBL-15H_0056_0001_0001_0002_0001_0002_0001_0001
TPAKELLHEAIILAILLALELGKPYTYRVNVNGNNIDITFYTDPKKLEELIKRLLKLIKKLETK VSFPASVQLHTAVEMHHWCIPFSVDGQPAPSLRWLFNGSVLNETSFIFTEFLEPAANETVRHGCLRLNQPTHVNNGNYTLLAANPFGQASASIMAAFMDNP bcov_revert_r1_HEEH_13973_000000000_0001_1_20_H_.._HEEH_03244_0001_0001_0001
DVEELALLVLLQARYLGDEKVIKIVEKLIKLLRKGEIDKNQASTILKRLLKKLR VSFPASVQLHTAVEMHHWCIPFSVDGQPAPSLRWLFNGSVLNETSFIFTEFLEPAANETVRHGCLRLNQPTHVNNGNYTLLAANPFGQASASIMAAFMDNP bcov_6ala_r1_HEEH_24497_000000002_0001_43_64_H_.._ems_p1-15H-GBL-16H-GABBL-15H_0046_0001_0001_0001_0001_0007_0001_0001
SDKEKTIRKLILLAMKGLLDPSQIKKAEKILKRAGDQEALWRFLVAVTIAKSQ VSFPASVQLHTAVEMHHWCIPFSVDGQPAPSLRWLFNGSVLNETSFIFTEFLEPAANETVRHGCLRLNQPTHVNNGNYTLLAANPFGQASASIMAAFMDNP longxing_Motif1_ems_p1-15H-GABBL-14H-GBL-16H_0201_0001_0001_0002_0001_0001_0003
LELKKIIEKVKRRLDKLQKQGRIDKQTAEELKFKLEVVLQIGDKHAIKYILKIIEEWLRNG VSFPASVQLHTAVEMHHWCIPFSVDGQPAPSLRWLFNGSVLNETSFIFTEFLEPAANETVRHGCLRLNQPTHVNNGNYTLLAANPFGQASASIMAAFMDNP longxing_CationpiFixed_HHH_eva_0353_000000002_0001_0004
DESHLLTLLERAAKIDGNEKALKTVSKVLELLSKNLRNNEELLKLIKKVHRLVH VSFPASVQLHTAVEMHHWCIPFSVDGQPAPSLRWLFNGSVLNETSFIFTEFLEPAANETVRHGCLRLNQPTHVNNGNYTLLAANPFGQASASIMAAFMDNP bcov_6ala_r1_ems_3hM_1656_000000000_0001_45_63_H_.._ems_p1-15H-GBL-16H-GABBL-15H_0336_0001_0001_0002_0001_0003_0001_0001
SKETEKTASTIVKQLSKLWKDPRNREKAQKLYEEVEKKLRELDTPDARYQLFLVLVAYVILKQE VSFPASVQLHTAVEMHHWCIPFSVDGQPAPSLRWLFNGSVLNETSFIFTEFLEPAANETVRHGCLRLNQPTHVNNGNYTLLAANPFGQASASIMAAFMDNP longxing_CationpiFixed_ems_3hM_369_000000001_0001_0004
DEDTEKALKVVTTALKEAQKLGRPYDITVDVNGQKIKVRVDTDPRASEEAVILLLLLLLDLRYK VSFPASVQLHTAVEMHHWCIPFSVDGQPAPSLRWLFNGSVLNETSFIFTEFLEPAANETVRHGCLRLNQPTHVNNGNYTLLAANPFGQASASIMAAFMDNP bcov_revert_r1_HEEH_10552_000000000_0001_44_64_H_.._HEEH_18778_0001_0001_0001_0001
SYEKLAKKLEKIARKRGDSKLKSVALAIKLALKRGDEFALRVAAVIAKDLV VSFPASVQLHTAVEMHHWCIPFSVDGQPAPSLRWLFNGSVLNETSFIFTEFLEPAANETVRHGCLRLNQPTHVNNGNYTLLAANPFGQASASIMAAFMDNP longxing_CationpiFixed_ems_p1-15H-GBL-16H-GBL-14H_0380_0001_0001_0001_000000004_0001_0002
PKWQEVEEILRKAKDIASKVGDSSVVFIADKLLKELKELSEKNDEESLDKVLWAAQVLLYIAK VSFPASVQLHTAVEMHHWCIPFSVDGQPAPSLRWLFNGSVLNETSFIFTEFLEPAANETVRHGCLRLNQPTHVNNGNYTLLAANPFGQASASIMAAFMDNP longxing_Cationpi_ems_3hM_1606_000000011_0001_0004
DESERVTKLKQLVETAAKKKDEETVERLLLLAHLVAEYLKSEEVKKLLTELEKKARKLLS VSFPASVQLHTAVEMHHWCIPFSVDGQPAPSLRWLFNGSVLNETSFIFTEFLEPAANETVRHGCLRLNQPTHVNNGNYTLLAANPFGQASASIMAAFMDNP bcov_revert_r1_HEEH_24497_000000002_0001_43_64_H_.._ems_3hM_2528_0001_0004_0001_0001
DKTLRELIDIVYLLLLKLVRSEEEHKKAKTLLQLLETVLNHGSEDEAKELAKTIIKRLRSL VSFPASVQLHTAVEMHHWCIPFSVDGQPAPSLRWLFNGSVLNETSFIFTEFLEPAANETVRHGCLRLNQPTHVNNGNYTLLAANPFGQASASIMAAFMDNP bcov_6ala_r1_ems_3hM_208_000000000_0001_25_43_H_.._ems_3hC_108_0002_0001_0004_0001_0001
SEEKKVSELIIKALQTGDETYVREAERLARELGDEELEHLVLLAEYVVREL VSFPASVQLHTAVEMHHWCIPFSVDGQPAPSLRWLFNGSVLNETSFIFTEFLEPAANETVRHGCLRLNQPTHVNNGNYTLLAANPFGQASASIMAAFMDNP bcov_revert_r1_HEEH_15440_000000001_0001_1_21_H_.._HHH_eva_0703_0001_0002_0001_0001
SEWKALVAAVIVEDNLKKASHNPEKQKEVKKDVDRLIETLKRSPDPDDQHAAKVLETLVKRVLS VSFPASVQLHTAVEMHHWCIPFSVDGQPAPSLRWLFNGSVLNETSFIFTEFLEPAANETVRHGCLRLNQPTHVNNGNYTLLAANPFGQASASIMAAFMDN longxing_Motif2_ems_3hM_2444_0001_0001_0002
DSQTYAIRLVIRLLLILAKELGDDVTFRIRVNGKTIDIRVTTDPSKNHEIKKKLEKKIKDEKDK VSFPASVQLHTAVEMHHWCIPFSVDGQPAPSLRWLFNGSVLNETSFIFTEFLEPAANETVRHGCLRLNQPTHVNNGNYTLLAANPFGQASASIMAAFMDNP bcov_6ala_r1_EEHEE_20342_000000009_0001_25_44_H_.._HEEH_13438_0001_0002_0001_0001
DETEELKKEVRKLVEEAKRLSTSEEQKKELDRLLELAERLDDKKDLKVISLILKLIVLSVKQ VSFPASVQLHTAVEMHHWCIPFSVDGQPAPSLRWLFNGSVLNETSFIFTEFLEPAANETVRHGCLRLNQPTHVNNGNYTLLAANPFGQASASIMAAFMDNP bcov_6ala_r1_ems_3hM_1717_000000004_0001_1_19_H_.._ems_3hM_679_0001_0006_0001_0001
SWEEAVQIAIIANALGAIDEKTRRKLKKAAKLAREGKAREDEVARVLKTAIKRAL VSFPASVQLHTAVEMHHWCIPFSVDGQPAPSLRWLFNGSVLNETSFIFTEFLEPAANETVRHGCLRLNQPTHVNNGNYTLLAANPFGQASASIMAAFMDN longxing_Motif2_ems_p1-14H-GABBL-16H-GABBL-15H_0116_0001_0001_0002_0001_0002
TPDEKAIKELEKKAREQGDSELLQQLNEARKYLEKGDQKTAHRILVRVALELL VSFPASVQLHTAVEMHHWCIPFSVDGQPAPSLRWLFNGSVLNETSFIFTEFLEPAANETVRHGCLRLNQPTHVNNGNYTLLAANPFGQASASIMAAFMDNP bcov_revert_r1_HEEH_10552_000000000_0001_44_64_H_.._HHH_eva_0777_0001_0002_0001_0001
SEELWEIAVQLVVLAMELKKQNIEEVKKLADKIITLVAEAAARNDEETLAKVVTEALKIVLSNR VSFPASVQLHTAVEMHHWCIPFSVDGQPAPSLRWLFNGSVLNETSFIFTEFLEPAANETVRHGCLRLNQPTHVNNGNYTLLAANPFGQASASIMAAFMDNP longxing_Motif1_ems_3hC_761_0001_0001_0001_0002
SEEEKKIEEELKWWVDVAKAIRDPRAFKAVSIYLEKQLKSTGDPLFEKALKLLKKAKKEVESS VSFPASVQLHTAVEMHHWCIPFSVDGQPAPSLRWLFNGSVLNETSFIFTEFLEPAANETVRHGCLRLNQPTHVNNGNYTLLAANPFGQASASIMAAFMDNP longxing_Normal_ems_3hC_1327_0001_000000014_0001_0004
DKDRTDEVIEEILRDAANKHDQFSLNVALVVAKSLAKKLNDEDLLKKIKRLEEELSKQVG VSFPASVQLHTAVEMHHWCIPFSVDGQPAPSLRWLFNGSVLNETSFIFTEFLEPAANETVRHGCLRLNQPTHVNNGNYTLLAANPFGQASASIMAAFMDNP longxing_CationpiFixed_ems_3hM_442_000000004_0001_0001
SPEDEHLRWALELLVYIASDLGRPVENVITVNGRKVRITFSPDPKEAKKVKDDIIKKIEDLKRT VSFPASVQLHTAVEMHHWCIPFSVDGQPAPSLRWLFNGSVLNETSFIFTEFLEPAANETVRHGCLRLNQPTHVNNGNYTLLAANPFGQASASIMAAFMDNP bcov_6ala_r1_HEEH_14223_000000004_0001_1_21_H_.._HEEH_00020_0001_0001_0001_0001
DKKEAKKLEKIARKQGNREALVVVELIKTAIKKGDEFSAQVAIVIARDLLS VSFPASVQLHTAVEMHHWCIPFSVDGQPAPSLRWLFNGSVLNETSFIFTEFLEPAANETVRHGCLRLNQPTHVNNGNYTLLAANPFGQASASIMAAFMDNP longxing_CationpiFixed_ems_p1-14H-GBL-16H-GBL-15H_0105_0001_0001_0002_000000004_0001_0001
TDDEELAEWELLVARVLAEFLDRPIILHIRVNGDTITVTLDKDPTEQTKVKELVKKFLEKVQKK VSFPASVQLHTAVEMHHWCIPFSVDGQPAPSLRWLFNGSVLNETSFIFTEFLEPAANETVRHGCLRLNQPTHVNNGNYTLLAANPFGQASASIMAAFMDNP bcov_6ala_r1_HEEH_10552_000000000_0001_44_64_H_.._HEEH_04306_0001_0001_0001_0001
SPEKLWKKVHQIVEDVGDTDVKWKLQVIYELWMQGAVSPEVFELVVRTLLKKVS VSFPASVQLHTAVEMHHWCIPFSVDGQPAPSLRWLFNGSVLNETSFIFTEFLEPAANETVRHGCLRLNQPTHVNNGNYTLLAANPFGQASASIMAAFMDN longxing_Motif2_HHH_eva_0709_0001_0002_0001
DEESQKVEEKVRTWAERAAQDPRLREELKKAVKEAEEIAKRLNDERLLRAVKLFLLVVRRFA VSFPASVQLHTAVEMHHWCIPFSVDGQPAPSLRWLFNGSVLNETSFIFTEFLEPAANETVRHGCLRLNQPTHVNNGNYTLLAANPFGQASASIMAAFMDNP longxing_Motif3_ems_3hM_3471_0001_0002_0003
NDKDETVKHWVSLVEKAIREGDEDKVNTIAKKAADLIASRGDMDLVKKFWRLVVLIVVLLV VSFPASVQLHTAVEMHHWCIPFSVDGQPAPSLRWLFNGSVLNETSFIFTEFLEPAANETVRHGCLRLNQPTHVNNGNYTLLAANPFGQASASIMAAFMDNP longxing_Motif1_ems_3hM_1981_0001_0003_0004
DEETHRKLQIALKLVEEALKRGADPFLLLALLIIVKELAKRINDEKVLEQVKKLKELIERFQKS VSFPASVQLHTAVEMHHWCIPFSVDGQPAPSLRWLFNGSVLNETSFIFTEFLEPAANETVRHGCLRLNQPTHVNNGNYTLLAANPFGQASASIMAAFMDNP longxing_CationpiFixed_ems_3hM_1643_000000015_0001_0002
DKDEVVFKVAVILSLLGDEKAVRFVKRAVKDPKLKETVYTVVSKASSDTVEAAKIFGEWVKKYG VSFPASVQLHTAVEMHHWCIPFSVDGQPAPSLRWLFNGSVLNETSFIFTEFLEPAANETVRHGCLRLNQPTHVNNGNYTLLAANPFGQASASIMAAFMDNP longxing_CationpiFixed_ems_4hM_3135_0002_000000009_0001_0002
DYQKVNKLLDKATEIARKQNNPDVVKTLEKLKFQLLVAVHLNDESTLKQLEEKASRIAKSF VSFPASVQLHTAVEMHHWCIPFSVDGQPAPSLRWLFNGSVLNETSFIFTEFLEPAANETVRHGCLRLNQPTHVNNGNYTLLAANPFGQASASIMAAFMDNP longxing_CationpiFixed_ems_3hM_2298_000000012_0001_0002
SEEDARKLVREAEKAGSEKALKIAFKIAIAIIVGNEQLVRKLQKKFKKAKKG VSFPASVQLHTAVEMHHWCIPFSVDGQPAPSLRWLFNGSVLNETSFIFTEFLEPAANETVRHGCLRLNQPTHVNNGNYTLLAANPFGQASASIMAAFMDNP longxing_CationpiFixed_ems_p1-14H-GBL-16H-GBL-16H_0661_0001_0001_0001_000000007_0001_0002
DERKQKILRTVMEIALRVKRAQTEEERKKLKTKAKQFVDSVNDPEAEWALRVIMTIVDAEA VSFPASVQLHTAVEMHHWCIPFSVDGQPAPSLRWLFNGSVLNETSFIFTEFLEPAANETVRHGCLRLNQPTHVNNGNYTLLAANPFGQASASIMAAFMDN longxing_Motif2_ems_3hM_847_0001_0002_0002
DDLAHLLVLLLLLEGVSDEEVDRRLQEYGVDKKEVEDLIRRLK VSFPASVQLHTAVEMHHWCIPFSVDGQPAPSLRWLFNGSVLNETSFIFTEFLEPAANETVRHGCLRLNQPTHVNNGNYTLLAANPFGQASASIMAAFMDNP bcov_revert_r1_HEEH_10552_000000000_0001_44_64_H_.._HHH_rd4_0192.min_rise1.48_0001_0001_0001
SEEIEKVHRTVAKLLSRARREGRPRNFEFTLDGQRITFHFGPSYEANYLVLKLLSELLDLVEKS VSFPASVQLHTAVEMHHWCIPFSVDGQPAPSLRWLFNGSVLNETSFIFTEFLEPAANETVRHGCLRLNQPTHVNNGNYTLLAANPFGQASASIMAAFMDNP bcov_6ala_r1_ems_3hM_1656_000000000_0001_45_63_H_.._HEEH_07409_0001_0001_0001_0001
DEEKKKIQWHVYLLILLVEFLQRPQHQTIDVNGVQFKFKVDTDPRVQTEVQKVADKAITLAERG VSFPASVQLHTAVEMHHWCIPFSVDGQPAPSLRWLFNGSVLNETSFIFTEFLEPAANETVRHGCLRLNQPTHVNNGNYTLLAANPFGQASASIMAAFMDNP bcov_6ala_r1_HEEH_10552_000000000_0001_44_64_H_.._HEEH_05084_0001_0002_0001_0001
SPEALRVVEEAARKALTIANQGKTSKITIEYLGVRLTIDVGPDPKLRKKALDLLLLFLLTVLER VSFPASVQLHTAVEMHHWCIPFSVDGQPAPSLRWLFNGSVLNETSFIFTEFLEPAANETVRHGCLRLNQPTHVNNGNYTLLAANPFGQASASIMAAFMDNP bcov_revert_r1_HEEH_13973_000000000_0001_1_20_H_.._HEEH_14084_0001_0001_0001
DPRKKLKELVDRAKTLAKQVGDKSLLIVVKKLEELAKKAIDNNDEDTLKTVEWNLQVAIAILET VSFPASVQLHTAVEMHHWCIPFSVDGQPAPSLRWLFNGSVLNETSFIFTEFLEPAANETVRHGCLRLNQPTHVNNGNYTLLAANPFGQASASIMAAFMDNP longxing_Cationpi_ems_3hM_2512_000000016_0001_0003
DEETHKILIAVIIAKIEAERTGRPFNLLVIVNGIQYTLEFDSDPNVKKKADEILKKVEQALRDK VSFPASVQLHTAVEMHHWCIPFSVDGQPAPSLRWLFNGSVLNETSFIFTEFLEPAANETVRHGCLRLNQPTHVNNGNYTLLAANPFGQASASIMAAFMDNP bcov_original_r1_HEEH_10552_000000000_0001_44_64_H_.._HEEH_22045_0001_0001_0001_0001
DLLKKILRKLLKLARKKGNKKAVKLAEKAIRLVEEGRIDPSQALELAILLTLLVLE VSFPASVQLHTAVEMHHWCIPFSVDGQPAPSLRWLFNGSVLNETSFIFTEFLEPAANETVRHGCLRLNQPTHVNNGNYTLLAANPFGQASASIMAAFMDNP bcov_revert_r1_HEEH_10552_000000000_0001_44_64_H_.._ems_p1-16H-GBL-16H-GABBL-16H_0016_0001_0001_0001_0001_0003_0001_0001
SDRKTFHVRVENVSEEQSRWIKLILKLIAEDWERKAKKNNLTVRWDIKTRESNGRVEFRLTVEIQ VSFPASVQLHTAVEMHHWCIPFSVDGQPAPSLRWLFNGSVLNETSFIFTEFLEPAANETVRHGCLRLNQPTHVNNGNYTLLAANPFGQASASIMAAFMDNP bcov_revert_r1_HEEH_15568_000000002_0001_1_20_H_.._EHEE_06707_0001_0001_0001_0001
DEESEKIKWALDLILYLVQHVNDPRLESIVEDLVKKAKKAIDNGDKDTARDLLEKARRAAYQAR VSFPASVQLHTAVEMHHWCIPFSVDGQPAPSLRWLFNGSVLNETSFIFTEFLEPAANETVRHGCLRLNQPTHVNNGNYTLLAANPFGQASASIMAAFMDNP bcov_revert_r1_HEEH_22785_000000003_0001_44_64_H_.._ems_3hC_325_0001_0001_0001_0001
TVEFEIRNMTWAVQVAAVVVAIYGAEVHVSGNKVQVENVSEEVVKTFTKLAKSAGVEQVHYQHY VSFPASVQLHTAVEMHHWCIPFSVDGQPAPSLRWLFNGSVLNETSFIFTEFLEPAANETVRHGCLRLNQPTHVNNGNYTLLAANPFGQASASIMAAFMDN longxing_Motif2_ems_ferrM_1526_0001_0001_0002_0003
SRHFHLTIDVPSSDPRDSERAQELAELFALLVKLWAERQGLDVKVRVKYDQRNGTFKVKVTVKVD VSFPASVQLHTAVEMHHWCIPFSVDGQPAPSLRWLFNGSVLNETSFIFTEFLEPAANETVRHGCLRLNQPTHVNNGNYTLLAANPFGQASASIMAAFMDNP bcov_revert_r1_HEEH_24497_000000002_0001_43_64_H_.._EHEE_10767_0001_0005_0001_0001
PEDEKVRRLTRLVQEIVESKNDEKLLKLALRLALLIHEAKEENDEELLRRLITLLEQVVKHG VSFPASVQLHTAVEMHHWCIPFSVDGQPAPSLRWLFNGSVLNETSFIFTEFLEPAANETVRHGCLRLNQPTHVNNGNYTLLAANPFGQASASIMAAFMDNP bcov_6ala_r1_EEHEE_20342_000000009_0001_25_44_H_.._ems_3hC_1544_0001_0001_0002_0001_0001
DPRKKLKELVDRAKTLAKQVGDSSLLIIVKKLEELAKKALDNNDEDTLHTVEWSLLVALAILES VSFPASVQLHTAVEMHHWCIPFSVDGQPAPSLRWLFNGSVLNETSFIFTEFLEPAANETVRHGCLRLNQPTHVNNGNYTLLAANPFGQASASIMAAFMDNP longxing_Cationpi_ems_3hM_2512_000000027_0001_0004
TEEERRKVHEEVLKLLLKASRVDDKREAESLLKRAKELVKKYNNEELELLVLLAEEYIKKLLDS VSFPASVQLHTAVEMHHWCIPFSVDGQPAPSLRWLFNGSVLNETSFIFTEFLEPAANETVRHGCLRLNQPTHVNNGNYTLLAANPFGQASASIMAAFMDNP bcov_6ala_r1_HEEH_24497_000000002_0001_43_64_H_.._ems_3hM_2333_0001_0002_0001_0001
SRETEIRERLRRVSDIARKKGIVDETSLRRIEETVERLLQKGDEDTAEQNVKLLELVIQKFE VSFPASVQLHTAVEMHHWCIPFSVDGQPAPSLRWLFNGSVLNETSFIFTEFLEPAANETVRHGCLRLNQPTHVNNGNYTLLAANPFGQASASIMAAFMDNP longxing_Motif3_HHH_eva_0358_0001_0003
KEEEQRLVERAELLVLLAELFGTRVQINVNLDGTTFTLNVDQDPETRKQAQKALKKLQRIVTEK VSFPASVQLHTAVEMHHWCIPFSVDGQPAPSLRWLFNGSVLNETSFIFTEFLEPAANETVRHGCLRLNQPTHVNNGNYTLLAANPFGQASASIMAAFMDNP bcov_revert_r1_HEEH_24497_000000002_0001_43_64_H_.._HEEH_18503_0001_0001_0001_0001
SEEDKLRTLQLLAAVKLAFSLTDEDKTRTLTKLINTLVLIIKNADPSEQEKAKKLIKKLVKSAS VSFPASVQLHTAVEMHHWCIPFSVDGQPAPSLRWLFNGSVLNETSFIFTEFLEPAANETVRHGCLRLNQPTHVNNGNYTLLAANPFGQASASIMAAFMDNP longxing_Motif3_ems_3hM_1058_0001_0001_0004
DEEEKLKKLIEEVLRKLGISEEDIKRILEILDRLGDEEELRWLLYLLELVLKL VSFPASVQLHTAVEMHHWCIPFSVDGQPAPSLRWLFNGSVLNETSFIFTEFLEPAANETVRHGCLRLNQPTHVNNGNYTLLAANPFGQASASIMAAFMDNP bcov_6ala_r1_HEEH_15568_000000002_0001_1_20_H_.._HHH_eva_0752_0001_0001_0001
SVEDLVRTATKELSTAWRQNDEDKLKKVLTKAKKIVDEAKKSPDPKDQELAWELAVIIVIAEE VSFPASVQLHTAVEMHHWCIPFSVDGQPAPSLRWLFNGSVLNETSFIFTEFLEPAANETVRHGCLRLNQPTHVNNGNYTLLAANPFGQASASIMAAFMDN longxing_Motif2_ems_3hC_528_0002_0001_0004
SEKDEVKKQLDKLLKEASQKIPDPEAVWKVQVLAEIAKALAENLDPTEAQKLVELVKELIKRLS VSFPASVQLHTAVEMHHWCIPFSVDGQPAPSLRWLFNGSVLNETSFIFTEFLEPAANETVRHGCLRLNQPTHVNNGNYTLLAANPFGQASASIMAAFMDN longxing_Motif2_ems_3hM_1389_0001_0002_0002
SPKLKKLAEELLERARELGVLDDDQVEKWKELVRLLEELGNDEILEDVLYWLELLLLSKL VSFPASVQLHTAVEMHHWCIPFSVDGQPAPSLRWLFNGSVLNETSFIFTEFLEPAANETVRHGCLRLNQPTHVNNGNYTLLAANPFGQASASIMAAFMDNP bcov_revert_r1_ems_3hM_1656_000000000_0001_45_63_H_.._HHH_eva_0121_0001_0004_0001_0001
NEDVEKIKKEAEELIRKIKDEDTTILKLVVKLAEEALKKNDKDKTFQAAVLLTIWKQLKNQ VSFPASVQLHTAVEMHHWCIPFSVDGQPAPSLRWLFNGSVLNETSFIFTEFLEPAANETVRHGCLRLNQPTHVNNGNYTLLAANPFGQASASIMAAFMDNP longxing_CationpiFixed_ems_3hM_2734_000000019_0001_0001
DEEEQERTATTVAKRLAESEEEKKLIEKVLKYDKRVAEYLYKLVKRGDEESIYLYVLLLILELS VSFPASVQLHTAVEMHHWCIPFSVDGQPAPSLRWLFNGSVLNETSFIFTEFLEPAANETVRHGCLRLNQPTHVNNGNYTLLAANPFGQASASIMAAFMDNP bcov_revert_r1_HEEH_10552_000000000_0001_44_64_H_.._ems_4hM_4903_0001_0001_0001_0001
TEVEKLIKKAKKAAKRNGDSSALKLIKTIEKLWRSGKLSPEQASWALQVILYALRD VSFPASVQLHTAVEMHHWCIPFSVDGQPAPSLRWLFNGSVLNETSFIFTEFLEPAANETVRHGCLRLNQPTHVNNGNYTLLAANPFGQASASIMAAFMDNP longxing_Cationpi_ems_p1-16H-GBL-16H-GABBL-16H_0303_0001_0001_0002_000000000_0001_0004
SELEKVRRLLKRALKEGRLTREIILTAAVLAKFAGDSKLLKLALKAAKILRDQ VSFPASVQLHTAVEMHHWCIPFSVDGQPAPSLRWLFNGSVLNETSFIFTEFLEPAANETVRHGCLRLNQPTHVNNGNYTLLAANPFGQASASIMAAFMDNP longxing_Motif3_HHH_eva_0483_0001_0001_0001
DDWEVQVLEHIATLAINRIPDKDTRTEVEKKVRTLVKRAHSPDPNEVKTALDLMAKLAATFLG VSFPASVQLHTAVEMHHWCIPFSVDGQPAPSLRWLFNGSVLNETSFIFTEFLEPAANETVRHGCLRLNQPTHVNNGNYTLLAANPFGQASASIMAAFMDN longxing_Motif2_ems_3hM_1391_0001_0002_0003
DTSEWRKIIERNLKLAAHRGNEWEFRVAYVIAKDIATKLDDPTLKKVVTDAKKYFEKLVK VSFPASVQLHTAVEMHHWCIPFSVDGQPAPSLRWLFNGSVLNETSFIFTEFLEPAANETVRHGCLRLNQPTHVNNGNYTLLAANPFGQASASIMAAFMDN longxing_Motif2_ems_3hM_2017_0001_0003_0003
SEEEKAEKLLEKLLQDPNLIEKAKEIVRKDPRFSKAVKWAWEITQKSGQSFIIKFLEEVVKEY VSFPASVQLHTAVEMHHWCIPFSVDGQPAPSLRWLFNGSVLNETSFIFTEFLEPAANETVRHGCLRLNQPTHVNNGNYTLLAANPFGQASASIMAAFMDNP longxing_Normal_ems_4hM_2555_0001_000000004_0001_0003
TEEVKKRADKITEEVKKTVPDPTLQRLVEQLAERLKEAADKDDEETIRKAEWQLNVAKAIG VSFPASVQLHTAVEMHHWCIPFSVDGQPAPSLRWLFNGSVLNETSFIFTEFLEPAANETVRHGCLRLNQPTHVNNGNYTLLAANPFGQASASIMAAFMDNP longxing_Cationpi_ems_3hM_958_000000010_0001_0001
SSDAETLEKLIRTALKRVREKQRPIRVRFTVQGRDITLDVDSSPEAERRAERVILLALLLSLWG VSFPASVQLHTAVEMHHWCIPFSVDGQPAPSLRWLFNGSVLNETSFIFTEFLEPAANETVRHGCLRLNQPTHVNNGNYTLLAANPFGQASASIMAAFMDNP bcov_revert_r1_HEEH_24497_000000002_0001_43_64_H_.._HEEH_22093_0001_0004_0001_0001
GEEYKEILKKLTWQLLVAVLVNDDTFVTELKKKAEEVAKRAGLDETEVKRYVKSVLDKARKEQS VSFPASVQLHTAVEMHHWCIPFSVDGQPAPSLRWLFNGSVLNETSFIFTEFLEPAANETVRHGCLRLNQPTHVNNGNYTLLAANPFGQASASIMAAFMDNP longxing_Cationpi_ems_3hM_2478_000000002_0001_0004
DQEEVEKILRTLVELAKKIISDEKTVRSIENLAKIASKLIKSPNPDDRFKALVALYIIKDLVS VSFPASVQLHTAVEMHHWCIPFSVDGQPAPSLRWLFNGSVLNETSFIFTEFLEPAANETVRHGCLRLNQPTHVNNGNYTLLAANPFGQASASIMAAFMDNP longxing_CationpiFixed_ems_3hM_1210_000000002_0001_0003
SEVTKKLQELLDKLVKEARKKNTKLFLRVTFAGYEVYVVIDTDPDRVEKLKLLAKLLADEAQRG VSFPASVQLHTAVEMHHWCIPFSVDGQPAPSLRWLFNGSVLNETSFIFTEFLEPAANETVRHGCLRLNQPTHVNNGNYTLLAANPFGQASASIMAAFMDNP bcov_revert_r1_HEEH_15440_000000001_0001_1_21_H_.._HEEH_06488_0001_0001_0001_0001
STSYSYTFQKTNVDVQDLIKALDKIRVLVDRVKEYAKKNGLEVRVETRVDRKDGTYRWQVRVQVD VSFPASVQLHTAVEMHHWCIPFSVDGQPAPSLRWLFNGSVLNETSFIFTEFLEPAANETVRHGCLRLNQPTHVNNGNYTLLAANPFGQASASIMAAFMDNP bcov_6ala_r1_ems_3hM_698_000000000_0001_1_19_H_.._EHEE_13808_0001_0003_0001_0001
DEELEKTVYELTVLIILLSKDEEVTKKLRKIEETIQRQFPDKDTVLKILKEILEKLVKKLLS VSFPASVQLHTAVEMHHWCIPFSVDGQPAPSLRWLFNGSVLNETSFIFTEFLEPAANETVRHGCLRLNQPTHVNNGNYTLLAANPFGQASASIMAAFMDNP bcov_6ala_r1_HEEH_13973_000000000_0001_1_20_H_.._ems_3hM_3421_0001_0001_0001_0001
DDKQKIRSDLWELFIRAVINNDRDLLKKVADLAEELAKRLQDEELKREADTARRSAKLLS VSFPASVQLHTAVEMHHWCIPFSVDGQPAPSLRWLFNGSVLNETSFIFTEFLEPAANETVRHGCLRLNQPTHVNNGNYTLLAANPFGQASASIMAAFMDNP bcov_6ala_r1_HEEH_15568_000000002_0001_1_20_H_.._ems_3hC_676_0001_0001_0001
DLKKLAKRLLEEVIKWLKSTGNKELADLLKRLAEEIERKIPDESRVLDIIYLLALSAYRQ VSFPASVQLHTAVEMHHWCIPFSVDGQPAPSLRWLFNGSVLNETSFIFTEFLEPAANETVRHGCLRLNQPTHVNNGNYTLLAANPFGQASASIMAAFMDNP bcov_revert_r1_HEEH_15568_000000002_0001_1_20_H_.._ems_3hM_294_0001_0003_0001_0001
DEATLRFVVLYLIEIVVARKKGTPVRFTVDVNGLRVEVNIDSDQDKVKTLWEKLYKEIEKYLKK VSFPASVQLHTAVEMHHWCIPFSVDGQPAPSLRWLFNGSVLNETSFIFTEFLEPAANETVRHGCLRLNQPTHVNNGNYTLLAANPFGQASASIMAAFMDNP bcov_revert_r1_ems_3hM_698_000000000_0001_1_19_H_.._HEEH_14433_0001_0001_0001_0001
DDSERTALQLVLEFLEAKRNNDEERLKKVEDTLKEIEKKSNDPEQQKLARAALEALKHTK VSFPASVQLHTAVEMHHWCIPFSVDGQPAPSLRWLFNGSVLNETSFIFTEFLEPAANETVRHGCLRLNQPTHVNNGNYTLLAANPFGQASASIMAAFMDNP bcov_revert_r1_HEEH_10552_000000000_0001_44_64_H_.._ems_3hC_854_0001_0001_0003_0001_0001
TLDEILKKIKKLVKEIAQLHGNDEEVAEIIALLLYELLKKLSPEEVKEVLKRIEKIYRKLHE VSFPASVQLHTAVEMHHWCIPFSVDGQPAPSLRWLFNGSVLNETSFIFTEFLEPAANETVRHGCLRLNQPTHVNNGNYTLLAANPFGQASASIMAAFMDNP bcov_6ala_r1_ems_p1-15H-GBL-16H-GBL-15H_0593_0001_0001_0002_000000000_0001_19_33_H_.._HHH_eva_0400_0001_0002_0001_0001
DLFRILVFFAIVVSKVVEDPTEAVKLVKFASQDPRLRKLVREVYEKQDPKKAEEVAKRIKKSFS VSFPASVQLHTAVEMHHWCIPFSVDGQPAPSLRWLFNGSVLNETSFIFTEFLEPAANETVRHGCLRLNQPTHVNNGNYTLLAANPFGQASASIMAAFMDNP longxing_CationpiFixed_ems_4hM_3961_0001_000000009_0001_0003
DEERKKAEKLLEDLKKYAESIEDERKRHLLQYFVKVVEKIIRKIPDSETVLELVEWVVYLAKRV VSFPASVQLHTAVEMHHWCIPFSVDGQPAPSLRWLFNGSVLNETSFIFTEFLEPAANETVRHGCLRLNQPTHVNNGNYTLLAANPFGQASASIMAAFMDNP bcov_6ala_r1_HEEH_15568_000000002_0001_1_20_H_.._ems_3hM_1575_0001_0001_0001_0001
DDDKDVDVLILLALVLVLFIFLDPEQQKKWLKKLLELLNKATTTEELKRIAEKILRELQNSG VSFPASVQLHTAVEMHHWCIPFSVDGQPAPSLRWLFNGSVLNETSFIFTEFLEPAANETVRHGCLRLNQPTHVNNGNYTLLAANPFGQASASIMAAFMDNP longxing_Motif3_ems_3hM_3532_0001_0002_0004
DDDKEVYKIAVKVALLASSSGDPELWKTASTVALFVLVALKFKDEDLVKTWLSILKELYEKIV VSFPASVQLHTAVEMHHWCIPFSVDGQPAPSLRWLFNGSVLNETSFIFTEFLEPAANETVRHGCLRLNQPTHVNNGNYTLLAANPFGQASASIMAAFMDNP longxing_Motif3_ems_3hM_3069_0001_0001_0001
SEESVKKAIKKARKEGNEKLVRALELLLKALKKGDETTATRAWRKAVRIIVK VSFPASVQLHTAVEMHHWCIPFSVDGQPAPSLRWLFNGSVLNETSFIFTEFLEPAANETVRHGCLRLNQPTHVNNGNYTLLAANPFGQASASIMAAFMDNP longxing_Cationpi_ems_p1-14H-GBL-16H-GBL-16H_0773_0001_0001_0001_000000017_0001_0004
DIKSLATEAKRLAKKNGDRAVLDALKIIEKLLKEGKIDPREAQWALRVLAKLLKG VSFPASVQLHTAVEMHHWCIPFSVDGQPAPSLRWLFNGSVLNETSFIFTEFLEPAANETVRHGCLRLNQPTHVNNGNYTLLAANPFGQASASIMAAFMDNP longxing_Motif1_ems_p1-15H-GBL-16H-GABBL-16H_0021_0001_0001_0002_0001_0001_0001
DEHLKKLEKKVRTLLEKARKNNNFKVQVALQIAEEWIELVKRDPRKKEEAQKSVETLLFIAENQ VSFPASVQLHTAVEMHHWCIPFSVDGQPAPSLRWLFNGSVLNETSFIFTEFLEPAANETVRHGCLRLNQPTHVNNGNYTLLAANPFGQASASIMAAFMDNP longxing_CationpiFixed_ems_3hM_480_000000004_0001_0003
DPHAERIARILKKALEEARKKNTTIRVTFRLDGREFTVTVSSSREAIVQAVLVLLEAYEKADKK VSFPASVQLHTAVEMHHWCIPFSVDGQPAPSLRWLFNGSVLNETSFIFTEFLEPAANETVRHGCLRLNQPTHVNNGNYTLLAANPFGQASASIMAAFMDNP bcov_original_r1_ems_p1-15H-GBL-16H-GBL-15H_0593_0001_0001_0002_000000000_0001_19_33_H_.._HEEH_09516_0001_0003_0001_0001
DESKIEKLLILALTRGDEKLLDKLLKLAKKLGDEDLYRAAEDFLKLAREE VSFPASVQLHTAVEMHHWCIPFSVDGQPAPSLRWLFNGSVLNETSFIFTEFLEPAANETVRHGCLRLNQPTHVNNGNYTLLAANPFGQASASIMAAFMDNP bcov_6ala_r1_HEEH_13973_000000000_0001_1_20_H_.._ems_p1-14H-GBL-14H-GBL-16H_0136_0001_0001_0001_0001_0001_0001_0001
TEEVFKIVVRLYILAVETGDPRLKEVVKKAVTVATKATRDNADESQIKSLIDEVEKEFRSI VSFPASVQLHTAVEMHHWCIPFSVDGQPAPSLRWLFNGSVLNETSFIFTEFLEPAANETVRHGCLRLNQPTHVNNGNYTLLAANPFGQASASIMAAFMDNP longxing_CationpiFixed_ems_3hM_2927_000000007_0001_0001
TEEADKIVKKLEELAKKIGNEELKKVVEKAKWALTVAKRLNADERLQKTVVDEVTKEFKST VSFPASVQLHTAVEMHHWCIPFSVDGQPAPSLRWLFNGSVLNETSFIFTEFLEPAANETVRHGCLRLNQPTHVNNGNYTLLAANPFGQASASIMAAFMDNP longxing_Cationpi_ems_3hC_1097_000000003_0001_0003
TEEDQRLSEELLKLVKTYVDQGNPFHTSVNVNGREVIVVVGTDPNLVNIALLVVKRVLEHLLKR VSFPASVQLHTAVEMHHWCIPFSVDGQPAPSLRWLFNGSVLNETSFIFTEFLEPAANETVRHGCLRLNQPTHVNNGNYTLLAANPFGQASASIMAAFMDNP bcov_6ala_r1_ems_3hM_698_000000000_0001_1_19_H_.._HEEH_02526_0001_0001_0001
DELTKYLQELAKLLVTLAAKIDPEEAKRILKELERLARLLNDEQLKEIVKKLKELLERLTSS VSFPASVQLHTAVEMHHWCIPFSVDGQPAPSLRWLFNGSVLNETSFIFTEFLEPAANETVRHGCLRLNQPTHVNNGNYTLLAANPFGQASASIMAAFMDNP bcov_revert_r1_ems_3hM_1922_000000002_0001_23_39_H_.._ems_3hM_156_0001_0001_0001_0001
DDTERLELLARLLRRQAELDPRKKETVQLALKLIVTEAEKKNNETAIRIVRTILEQVSKKV VSFPASVQLHTAVEMHHWCIPFSVDGQPAPSLRWLFNGSVLNETSFIFTEFLEPAANETVRHGCLRLNQPTHVNNGNYTLLAANPFGQASASIMAAFMDNP bcov_revert_r1_HEEH_24497_000000002_0001_43_64_H_.._ems_3hM_1700_0001_0004_0001_0001
SEEEKTWEDKARKASEDAEKTGRPIDVEVTVNGRKYRVRFGTDPKEKEKAVWHLLVYVIILLRH VSFPASVQLHTAVEMHHWCIPFSVDGQPAPSLRWLFNGSVLNETSFIFTEFLEPAANETVRHGCLRLNQPTHVNNGNYTLLAANPFGQASASIMAAFMDNP bcov_revert_r1_HEEH_10552_000000000_0001_44_64_H_.._HEEH_05610_0001_0004_0001_0001
DEDLEKEAKWAASVAVYVATTEEQLQRLLKSIQKKLKDLNADPTIQDRLEKFFKKVVKSK VSFPASVQLHTAVEMHHWCIPFSVDGQPAPSLRWLFNGSVLNETSFIFTEFLEPAANETVRHGCLRLNQPTHVNNGNYTLLAANPFGQASASIMAAFMDNP longxing_Cationpi_ems_3hM_673_000000008_0001_0003
TEEEEANNEVQFVANVASFIPDKDRAREVLKRQAKKIADSVEDETVRKRVQKFVEEVLKKIFS VSFPASVQLHTAVEMHHWCIPFSVDGQPAPSLRWLFNGSVLNETSFIFTEFLEPAANETVRHGCLRLNQPTHVNNGNYTLLAANPFGQASASIMAAFMDNP longxing_CationpiFixed_ems_3hM_2131_000000000_0001_0003
DEEEERTKKIEKKADELWSTFRSNWKVAVAWVIAKKLIERAKRQQDPEVLKEARTAVQLIEELA VSFPASVQLHTAVEMHHWCIPFSVDGQPAPSLRWLFNGSVLNETSFIFTEFLEPAANETVRHGCLRLNQPTHVNNGNYTLLAANPFGQASASIMAAFMDN longxing_Motif2_ems_3hM_208_0001_0005_0002
SEEIIEWAVELAEILIRLGEISKRDVELLVQLVEELLRKKGDPRVKKLLELIEQLLEELKK VSFPASVQLHTAVEMHHWCIPFSVDGQPAPSLRWLFNGSVLNETSFIFTEFLEPAANETVRHGCLRLNQPTHVNNGNYTLLAANPFGQASASIMAAFMDNP bcov_6ala_r1_HEEH_24997_000000001_0001_43_64_H_.._HHH_eva_0140_0001_0002_0001_0001
STTFEISYEVKGDDEDAQRKLRTAEEVALILAYLVRLEFPGDVKVTLRSRRDGDRIQIKVRVQVQ VSFPASVQLHTAVEMHHWCIPFSVDGQPAPSLRWLFNGSVLNETSFIFTEFLEPAANETVRHGCLRLNQPTHVNNGNYTLLAANPFGQASASIMAAFMDNP bcov_original_r1_HEEH_13973_000000000_0001_1_20_H_.._EHEE_09564_0001_0002_0001_0001
DRRTLKKQLKKVATTLAKEAKSEEDVKKAEKKLQEWLDKLNVPEEDQEWARLLLQVVYLDLS VSFPASVQLHTAVEMHHWCIPFSVDGQPAPSLRWLFNGSVLNETSFIFTEFLEPAANETVRHGCLRLNQPTHVNNGNYTLLAANPFGQASASIMAAFMDNP bcov_revert_r1_ems_3hM_208_000000000_0001_25_43_H_.._ems_3hC_1017_0001_0001_0004_0001_0001
SEEITFQIDLPSTDPTDIKTVRKKLYELAIRIILRVLDRGLQVHVRIKVQRSGDKTRIRLRIQID VSFPASVQLHTAVEMHHWCIPFSVDGQPAPSLRWLFNGSVLNETSFIFTEFLEPAANETVRHGCLRLNQPTHVNNGNYTLLAANPFGQASASIMAAFMDNP bcov_6ala_r1_HEEH_13973_000000000_0001_1_20_H_.._EHEE_13184_0001_0004_0001_0001
VEEVAKILIEIALEVKKKNLDPREVEKRATTVARELKKNLDEEQQKDADWILKVVLYVAA VSFPASVQLHTAVEMHHWCIPFSVDGQPAPSLRWLFNGSVLNETSFIFTEFLEPAANETVRHGCLRLNQPTHVNNGNYTLLAANPFGQASASIMAAFMDNP longxing_Cationpi_ems_3hM_2791_000000002_0001_0004
DPVEEEAEKLVKKIRSIAKSKGNEEMVRFMVQVAMAIILQVSDPREAQQAVETLKALYKYVHG VSFPASVQLHTAVEMHHWCIPFSVDGQPAPSLRWLFNGSVLNETSFIFTEFLEPAANETVRHGCLRLNQPTHVNNGNYTLLAANPFGQASASIMAAFMDNP longxing_Motif4_ems_3hM_281_0001_0001_0002
DESLEKLLEKLLQLLEKLLKDNPHILKLVREKVTEAKKAVKNGDEKLAEEYLTYLLILVILLSK VSFPASVQLHTAVEMHHWCIPFSVDGQPAPSLRWLFNGSVLNETSFIFTEFLEPAANETVRHGCLRLNQPTHVNNGNYTLLAANPFGQASASIMAAFMDNP bcov_6ala_r1_HEEH_10552_000000000_0001_44_64_H_.._ems_3hM_441_0001_0004_0001_0001
DSDRILLLALEAASRGDEELLTKLLRLAEKLGDKELVREIKLAIEFVRKG VSFPASVQLHTAVEMHHWCIPFSVDGQPAPSLRWLFNGSVLNETSFIFTEFLEPAANETVRHGCLRLNQPTHVNNGNYTLLAANPFGQASASIMAAFMDNP bcov_6ala_r1_ems_3hM_1656_000000000_0001_45_63_H_.._ems_p1-14H-GBL-14H-GBL-16H_0078_0001_0001_0002_0001_0002_0001_0001
SKEERTKYLQKLLKSYLDSIPDKDKLDEYLKWVLILAKIFNDEVRIKAVTVVLKVFQSNR VSFPASVQLHTAVEMHHWCIPFSVDGQPAPSLRWLFNGSVLNETSFIFTEFLEPAANETVRHGCLRLNQPTHVNNGNYTLLAANPFGQASASIMAAFMDNP bcov_6ala_r1_HEEH_15568_000000002_0001_1_20_H_.._ems_3hM_2814_0001_0001_0001
DSERLELLIHLVAYYLAKEAKSEEDVKKAEKKLQRILDEFNVPEEDQKEAHSILRTVYKKLS VSFPASVQLHTAVEMHHWCIPFSVDGQPAPSLRWLFNGSVLNETSFIFTEFLEPAANETVRHGCLRLNQPTHVNNGNYTLLAANPFGQASASIMAAFMDNP bcov_revert_r1_HEEH_24497_000000002_0001_43_64_H_.._ems_3hC_1017_0001_0001_0008_0001_0001
DDRSRLKKALKLLILLARKFASDPTIATKIEQDIKKWAKKASSLEEAVKWAWKLLAEARSD VSFPASVQLHTAVEMHHWCIPFSVDGQPAPSLRWLFNGSVLNETSFIFTEFLEPAANETVRHGCLRLNQPTHVNNGNYTLLAANPFGQASASIMAAFMDNP longxing_Motif3_ems_3hC_1104_0001_0001_0002_0003
DEEEEIRRLHRLAILAIQLLQDPRLRETVQRLDRLAVEALKKRDEDLYKSVLKLVETIYRQVKS VSFPASVQLHTAVEMHHWCIPFSVDGQPAPSLRWLFNGSVLNETSFIFTEFLEPAANETVRHGCLRLNQPTHVNNGNYTLLAANPFGQASASIMAAFMDNP bcov_6ala_r1_HEEH_14223_000000004_0001_1_21_H_.._ems_3hM_559_0001_0006_0001_0001
SPEEVAFRLAVAAAVNSESAVYELYNKAQKDPNGDDIERILKELNVLDGVRRLYKEYTKKS VSFPASVQLHTAVEMHHWCIPFSVDGQPAPSLRWLFNGSVLNETSFIFTEFLEPAANETVRHGCLRLNQPTHVNNGNYTLLAANPFGQASASIMAAFMDNP longxing_CationpiFixed_ems_4hM_1789_0001_000000000_0001_0002
SDFESTVLYHIVTDAASKLGNEEIKKKADTIYKQIEKAKRNNDPDKVKTLLQTLVELASRAVR VSFPASVQLHTAVEMHHWCIPFSVDGQPAPSLRWLFNGSVLNETSFIFTEFLEPAANETVRHGCLRLNQPTHVNNGNYTLLAANPFGQASASIMAAFMDNP longxing_CationpiFixed_ems_3hM_1542_000000012_0001_0004
DKDEKTKKLTELIRKDPSKVVKLVYELFPDPREAQRVLKKAVELVNDPRVYERVYLLLLELFS VSFPASVQLHTAVEMHHWCIPFSVDGQPAPSLRWLFNGSVLNETSFIFTEFLEPAANETVRHGCLRLNQPTHVNNGNYTLLAANPFGQASASIMAAFMDNP bcov_6ala_r1_ems_3hM_208_000000000_0001_25_43_H_.._ems_4hM_4859_0001_0001_0003_0001_0001
SELKKYVERLFRQLEELRRQGEISPELVIVLLRLLKEEARELGDEEAYRFAEELEKELQKKYL VSFPASVQLHTAVEMHHWCIPFSVDGQPAPSLRWLFNGSVLNETSFIFTEFLEPAANETVRHGCLRLNQPTHVNNGNYTLLAANPFGQASASIMAAFMDNP bcov_revert_r1_ems_p1-15H-GBL-16H-GBL-15H_0593_0001_0001_0002_000000000_0001_19_33_H_.._HHH_eva_0385_0001_0004_0001_0001
PEELVKTLKQLLERALKKQDEFSVRVALVILKDNAEKLKDEKAKKVIEDAKKILKKLQS VSFPASVQLHTAVEMHHWCIPFSVDGQPAPSLRWLFNGSVLNETSFIFTEFLEPAANETVRHGCLRLNQPTHVNNGNYTLLAANPFGQASASIMAAFMDNP longxing_CationpiFixed_ems_3hM_105_000000002_0001_0002
DEDTAIKLAQEVRTKAHQIEDKKEAQKWVDKAKKVAEDLNDWNIAVIANILQMVVESVSNS VSFPASVQLHTAVEMHHWCIPFSVDGQPAPSLRWLFNGSVLNETSFIFTEFLEPAANETVRHGCLRLNQPTHVNNGNYTLLAANPFGQASASIMAAFMDN longxing_Motif2_ems_3hM_868_0001_0003_0002
DEKKLKKLEKKAKKQGDEKVQFTVLIAKIALKKGDEWAARVAAVIAEDLLRS VSFPASVQLHTAVEMHHWCIPFSVDGQPAPSLRWLFNGSVLNETSFIFTEFLEPAANETVRHGCLRLNQPTHVNNGNYTLLAANPFGQASASIMAAFMDN longxing_Motif2_HHH_eva_0480_0001_0004_0001
KEEEIKKLQKKVDKAIKDANLSEEQERRVKKVVREIIEKVPDDDQVTFLVAVVIVIAKQQ VSFPASVQLHTAVEMHHWCIPFSVDGQPAPSLRWLFNGSVLNETSFIFTEFLEPAANETVRHGCLRLNQPTHVNNGNYTLLAANPFGQASASIMAAFMDNP longxing_CationpiFixed_ems_3hM_1693_000000012_0001_0001
DKDKWDETIERLLRDAANKHDQELLLQLILEALEIAKKLNDEDLIKKIERLSQELAQQVG VSFPASVQLHTAVEMHHWCIPFSVDGQPAPSLRWLFNGSVLNETSFIFTEFLEPAANETVRHGCLRLNQPTHVNNGNYTLLAANPFGQASASIMAAFMDNP bcov_revert_r1_HEEH_10552_000000000_0001_44_64_H_.._ems_3hM_442_0001_0003_0001_0001
SEEEKIKLEELLLLAAVLTLFADDKRKAETLLSKVETEIRQKNNEYALRLVEALKRALKKLD VSFPASVQLHTAVEMHHWCIPFSVDGQPAPSLRWLFNGSVLNETSFIFTEFLEPAANETVRHGCLRLNQPTHVNNGNYTLLAANPFGQASASIMAAFMDNP longxing_Motif3_ems_3hM_3481_0001_0002_0003
PEELQKLATELIKRLEEIEKKVQDEKVRRLAWKALVAAYILQQTEDPSVERILKTVYRQVEELS VSFPASVQLHTAVEMHHWCIPFSVDGQPAPSLRWLFNGSVLNETSFIFTEFLEPAANETVRHGCLRLNQPTHVNNGNYTLLAANPFGQASASIMAAFMDNP longxing_Cationpi_ems_3hM_2656_000000012_0001_0003
SAEDLLRKIVDQLAKELNMPEGKKKFEEFVNGTERAKLLFDVATKSEDPFDLAVAAAIILQAL VSFPASVQLHTAVEMHHWCIPFSVDGQPAPSLRWLFNGSVLNETSFIFTEFLEPAANETVRHGCLRLNQPTHVNNGNYTLLAANPFGQASASIMAAFMDNP longxing_Motif4_ems_4hM_5481_0001_0001_0001_0004
DEKVEKLIQEAAQLVARAGDEDAWKYVVRLVVKVLEALKRNDKDLVETLVRLLTEFARKVYS VSFPASVQLHTAVEMHHWCIPFSVDGQPAPSLRWLFNGSVLNETSFIFTEFLEPAANETVRHGCLRLNQPTHVNNGNYTLLAANPFGQASASIMAAFMDNP longxing_Motif1_ems_3hM_1382_0001_0001_0003
DESEKTARTIATRIIQLLEKARSEEERRRIWKLALELLQRASPKVQELVWKMLVRVNLELA VSFPASVQLHTAVEMHHWCIPFSVDGQPAPSLRWLFNGSVLNETSFIFTEFLEPAANETVRHGCLRLNQPTHVNNGNYTLLAANPFGQASASIMAAFMDNP longxing_Motif1_ems_3hM_2641_0001_0003_0004
ELDEEVRRLIKIISELLRRLGRLSEEDIKWLEYLLELILKILSDDEIKKLIHLLEELVKRLKG VSFPASVQLHTAVEMHHWCIPFSVDGQPAPSLRWLFNGSVLNETSFIFTEFLEPAANETVRHGCLRLNQPTHVNNGNYTLLAANPFGQASASIMAAFMDNP bcov_6ala_r1_HEEH_15568_000000002_0001_1_20_H_.._HHH_eva_0344_0001_0002_0001_0001
DEEEERLQRDAKKLEDKAKKLIKNPNLVEQVSRLVTEAIKKKDRELVEKIELLVHLASHYAS VSFPASVQLHTAVEMHHWCIPFSVDGQPAPSLRWLFNGSVLNETSFIFTEFLEPAANETVRHGCLRLNQPTHVNNGNYTLLAANPFGQASASIMAAFMDNP bcov_revert_r1_HEEH_24497_000000002_0001_43_64_H_.._ems_3hM_895_0001_0001_0001_0001
DEVLKTLLELVEKATKEAEEKNTRVTVDVDLLNVKIKLEVGTDPKLRRRAQELLIRAAIKLLRS VSFPASVQLHTAVEMHHWCIPFSVDGQPAPSLRWLFNGSVLNETSFIFTEFLEPAANETVRHGCLRLNQPTHVNNGNYTLLAANPFGQASASIMAAFMDNP bcov_revert_r1_HEEH_14223_000000004_0001_1_21_H_.._HEEH_20389_0001_0004_0001_0001
DEKEELTKLAVKWIPDWKVAVFLALAIQRDDEIAKKASEALQKGDKDKIKEVIETIKKRLK VSFPASVQLHTAVEMHHWCIPFSVDGQPAPSLRWLFNGSVLNETSFIFTEFLEPAANETVRHGCLRLNQPTHVNNGNYTLLAANPFGQASASIMAAFMDN longxing_Motif2_ems_4hC_18_0001_0001_0002_0001
SEEEKLVREAKKLTELLRKLGLISDEEVERVKHELIIALIIGSESLLRYIYEKLRKLVEKG VSFPASVQLHTAVEMHHWCIPFSVDGQPAPSLRWLFNGSVLNETSFIFTEFLEPAANETVRHGCLRLNQPTHVNNGNYTLLAANPFGQASASIMAAFMDNP bcov_6ala_r1_HEEH_13973_000000000_0001_1_20_H_.._HHH_eva_0354_0001_0002_0001_0001
DQEEVDKLHEKLEKFARSQGSEEAKKALFKFRVAVEIAKNVPDPTLRKTALDIASKIAKSVLS VSFPASVQLHTAVEMHHWCIPFSVDGQPAPSLRWLFNGSVLNETSFIFTEFLEPAANETVRHGCLRLNQPTHVNNGNYTLLAANPFGQASASIMAAFMDNP longxing_CationpiFixed_ems_3hC_416_0002_000000011_0001_0001
PLEEEIRKAVQLAIKLAKLVQDPTIAEHILRLALEAAVRLKFNDRDSAKKVVEKIKELYKKIS VSFPASVQLHTAVEMHHWCIPFSVDGQPAPSLRWLFNGSVLNETSFIFTEFLEPAANETVRHGCLRLNQPTHVNNGNYTLLAANPFGQASASIMAAFMDNP longxing_Motif3_ems_3hM_2829_0001_0002_0001
SPQDVVEIAIKVANELGAWEAAVMIYLAKKDPRLLSKVVTTIKRISSDIEYAARIFVKLVQERG VSFPASVQLHTAVEMHHWCIPFSVDGQPAPSLRWLFNGSVLNETSFIFTEFLEPAANETVRHGCLRLNQPTHVNNGNYTLLAANPFGQASASIMAAFMDN longxing_Motif2_ems_4hM_4674_0001_0001_0002_0004
SEVDKLLILVLLLALERGDEEVWKKVREIVRRYLEGKLDPEKASRLLKELQKLLDS VSFPASVQLHTAVEMHHWCIPFSVDGQPAPSLRWLFNGSVLNETSFIFTEFLEPAANETVRHGCLRLNQPTHVNNGNYTLLAANPFGQASASIMAAFMDNP bcov_revert_r1_HEEH_10552_000000000_0001_44_64_H_.._HHH_eva_0771_0001_0002_0001_0001
GKRIRVSVTIKGDDETAQKLRKKVLELVIQIVLELLESGVQSITIDFKFSKSNGTLHVSSEVQSD VSFPASVQLHTAVEMHHWCIPFSVDGQPAPSLRWLFNGSVLNETSFIFTEFLEPAANETVRHGCLRLNQPTHVNNGNYTLLAANPFGQASASIMAAFMDNP bcov_6ala_r1_HEEH_10552_000000000_0001_44_64_H_.._EHEE_07765_0001_0003_0001_0001
DREEERLLLLILLRLWEVADKKDKESFDKVSTKAEKLAKDLNNEDLLREIQKIIKKAREKLEK VSFPASVQLHTAVEMHHWCIPFSVDGQPAPSLRWLFNGSVLNETSFIFTEFLEPAANETVRHGCLRLNQPTHVNNGNYTLLAANPFGQASASIMAAFMDNP bcov_revert_r1_HEEH_24497_000000002_0001_43_64_H_.._ems_3hM_3005_0001_0004_0001_0001
SEEALQRLARKAAKKGNEKVWKALVKAIVALLEGDEETARKLLKLARKLD VSFPASVQLHTAVEMHHWCIPFSVDGQPAPSLRWLFNGSVLNETSFIFTEFLEPAANETVRHGCLRLNQPTHVNNGNYTLLAANPFGQASASIMAAFMDNP longxing_Motif1_ems_p1-14H-GBL-16H-GBL-14H_0419_0001_0001_0001_0001_0001_0003
DKDKWDETLKRLLLDAARKHDQELLEKLLEKAKKIAKKLNDEDLLEWIHLAEVVLSVRVG VSFPASVQLHTAVEMHHWCIPFSVDGQPAPSLRWLFNGSVLNETSFIFTEFLEPAANETVRHGCLRLNQPTHVNNGNYTLLAANPFGQASASIMAAFMDNP bcov_revert_r1_ems_3hC_1805_000000000_0001_47_64_H_.._ems_3hM_442_0001_0001_0001_0001
SREEVIKLLEEVKRIAKKAVENNDEDKLKELEDYAKERLDKQKNREAKLLLLFIQLVIQLLSH VSFPASVQLHTAVEMHHWCIPFSVDGQPAPSLRWLFNGSVLNETSFIFTEFLEPAANETVRHGCLRLNQPTHVNNGNYTLLAANPFGQASASIMAAFMDNP bcov_revert_r1_ems_3hM_1922_000000002_0001_23_39_H_.._ems_3hM_3653_0001_0001_0001
DKSKEIADRVASLARSGNPEEAAKLLKTLASTVDPSQQFKIAVQVALSVDDSLAKTVAKLVKS VSFPASVQLHTAVEMHHWCIPFSVDGQPAPSLRWLFNGSVLNETSFIFTEFLEPAANETVRHGCLRLNQPTHVNNGNYTLLAANPFGQASASIMAAFMDNP longxing_CationpiFixed_ems_4hC_1532_0001_000000001_0001_0001
QEEVKKTLDTLLTILRRVARDPTLQWKATLIAILAKQAVELNDDSSITNLLRLLKRLVDEVRS VSFPASVQLHTAVEMHHWCIPFSVDGQPAPSLRWLFNGSVLNETSFIFTEFLEPAANETVRHGCLRLNQPTHVNNGNYTLLAANPFGQASASIMAAFMDNP longxing_Cationpi_ems_3hM_1925_000000000_0001_0001
SPKEIVDTILKKFIEAVQKNDEDTAKDLTRKAQEVARKVGDEDLLKKVDWAVTVAQNAR VSFPASVQLHTAVEMHHWCIPFSVDGQPAPSLRWLFNGSVLNETSFIFTEFLEPAANETVRHGCLRLNQPTHVNNGNYTLLAANPFGQASASIMAAFMDNP longxing_Cationpi_ems_3hM_2285_000000023_0001_0003
DEEQHRVTWSLQVLEELARQASSKEQVKKLIKTVELIKKKAQDPHVRKIADTVKKRLEKIKDS VSFPASVQLHTAVEMHHWCIPFSVDGQPAPSLRWLFNGSVLNETSFIFTEFLEPAANETVRHGCLRLNQPTHVNNGNYTLLAANPFGQASASIMAAFMDNP longxing_Cationpi_ems_3hM_1931_000000004_0001_0001
SDEVEKLIEKSYKSTGDPDLRRLWWELYIAKINGDKKLLEDLETKFERKLRS VSFPASVQLHTAVEMHHWCIPFSVDGQPAPSLRWLFNGSVLNETSFIFTEFLEPAANETVRHGCLRLNQPTHVNNGNYTLLAANPFGQASASIMAAFMDNP bcov_6ala_r1_HEEH_13973_000000000_0001_1_20_H_.._ems_p1-14H-GBL-16H-GBL-16H_0697_0001_0001_0001_0001_0002_0001_0001
EEIERELRELLKKVHKEGDTEAEWRVAVAIRVVDAGVSPEQKKRLLELVKRTV VSFPASVQLHTAVEMHHWCIPFSVDGQPAPSLRWLFNGSVLNETSFIFTEFLEPAANETVRHGCLRLNQPTHVNNGNYTLLAANPFGQASASIMAAFMDNP longxing_Motif1_HHH_eva_0773_0001_0001_0004
SDAEKAVKIAYKLAKDEVDKSGTPVTVTVRVNGFVVRVKVGPDPRLQQLVELWKVLARYIYKFN VSFPASVQLHTAVEMHHWCIPFSVDGQPAPSLRWLFNGSVLNETSFIFTEFLEPAANETVRHGCLRLNQPTHVNNGNYTLLAANPFGQASASIMAAFMDNP bcov_revert_r1_HEEH_15568_000000002_0001_1_20_H_.._HEEH_12442_0001_0003_0001_0001
SPDEAEELLRRALDLARRKNDERLLKLLRVLLRLLEYLKKLGNKEEIELIIILAHLLYKKV VSFPASVQLHTAVEMHHWCIPFSVDGQPAPSLRWLFNGSVLNETSFIFTEFLEPAANETVRHGCLRLNQPTHVNNGNYTLLAANPFGQASASIMAAFMDNP bcov_6ala_r1_HEEH_24997_000000001_0001_43_64_H_.._ems_3hM_2666_0001_0003_0001_0001
DQEEVEKKLETISKEARKRNDSSKEWTASVALVIFRELLKSVTTEEQRKKVIKIAKQLADKAS VSFPASVQLHTAVEMHHWCIPFSVDGQPAPSLRWLFNGSVLNETSFIFTEFLEPAANETVRHGCLRLNQPTHVNNGNYTLLAANPFGQASASIMAAFMDNP longxing_Cationpi_ems_3hM_1908_000000001_0001_0003
SEDDKIEEEITVAARIAAHYVGDETKLEVRVNGDRFTIDLYTDPTEVDKAAKRVVEELRRRRKK VSFPASVQLHTAVEMHHWCIPFSVDGQPAPSLRWLFNGSVLNETSFIFTEFLEPAANETVRHGCLRLNQPTHVNNGNYTLLAANPFGQASASIMAAFMDNP bcov_revert_r1_ems_3hM_355_000000003_0001_41_59_H_.._HEEH_13566_0001_0003_0001_0001
DLDWLLKLLLKRIEEAARKKDPDLVRTLLYEFIVLLILIPDEEKSEKLKQIAEEIIKKLL VSFPASVQLHTAVEMHHWCIPFSVDGQPAPSLRWLFNGSVLNETSFIFTEFLEPAANETVRHGCLRLNQPTHVNNGNYTLLAANPFGQASASIMAAFMDNP bcov_6ala_r1_HEEH_13973_000000000_0001_1_20_H_.._ems_3hM_695_0001_0001_0001_0001
SEDELRELVKEVAKVAKKQGDEKLWKLAVLATVLLLELEAGVLSEEERKRAEKRIREIYKIVV VSFPASVQLHTAVEMHHWCIPFSVDGQPAPSLRWLFNGSVLNETSFIFTEFLEPAANETVRHGCLRLNQPTHVNNGNYTLLAANPFGQASASIMAAFMDNP longxing_Motif1_HHH_eva_0327_0001_0003_0003
DTRQSFRVHVESSDSHLEELAKLLVQYLIKLVEDESRKRGIPVKYSYRVRTDGDKVEIQVSFEFK VSFPASVQLHTAVEMHHWCIPFSVDGQPAPSLRWLFNGSVLNETSFIFTEFLEPAANETVRHGCLRLNQPTHVNNGNYTLLAANPFGQASASIMAAFMDNP bcov_6ala_r1_HEEH_15440_000000001_0001_1_21_H_.._EHEE_08350_0001_0002_0001_0001
DLWEEAVKVVIEVTKEARKKNTEEEVKKIIKTASELISKAQDPEERKKILEELIRRLSSI VSFPASVQLHTAVEMHHWCIPFSVDGQPAPSLRWLFNGSVLNETSFIFTEFLEPAANETVRHGCLRLNQPTHVNNGNYTLLAANPFGQASASIMAAFMDNP longxing_Cationpi_ems_3hM_2334_000000002_0001_0004
PEDEILKKAEEVFLKAIEVAQTEEEKKRIDDMALLALVAVKFGDKDTAETVLRKLKKWVDSG VSFPASVQLHTAVEMHHWCIPFSVDGQPAPSLRWLFNGSVLNETSFIFTEFLEPAANETVRHGCLRLNQPTHVNNGNYTLLAANPFGQASASIMAAFMDNP longxing_Motif3_ems_3hM_312_0001_0001_0002
DETVKWALLVIYYIRGDEEVRKLLELLQELEKKGDEEKLRELLERIRDYISG VSFPASVQLHTAVEMHHWCIPFSVDGQPAPSLRWLFNGSVLNETSFIFTEFLEPAANETVRHGCLRLNQPTHVNNGNYTLLAANPFGQASASIMAAFMDNP bcov_6ala_r1_HEEH_14223_000000004_0001_1_21_H_.._HHH_eva_0629_0001_0003_0001_0001
REDEARRVLEIAQRYGDRDVEWAVELLIILWRLGELDPEQLDRLLKLLERLVRK VSFPASVQLHTAVEMHHWCIPFSVDGQPAPSLRWLFNGSVLNETSFIFTEFLEPAANETVRHGCLRLNQPTHVNNGNYTLLAANPFGQASASIMAAFMDNP bcov_revert_r1_HEEH_24997_000000001_0001_43_64_H_.._HHH_eva_0623_0001_0002_0001_0001
DFVELAIRLYLLVEQWQKTGDDRLLEEAKEVVKKLKTLATQKNNPKLQIWAEYLEELVKTVESQ VSFPASVQLHTAVEMHHWCIPFSVDGQPAPSLRWLFNGSVLNETSFIFTEFLEPAANETVRHGCLRLNQPTHVNNGNYTLLAANPFGQASASIMAAFMDNP bcov_revert_r1_ems_3hM_3116_000000001_0001_46_63_H_.._ems_3hM_2216_0001_0001_0001
EPDEVEELLKQVLEKAKKNNDRYVYILAELLTLTLQIAKKLGDEEEARLVEKRARYLWSRT VSFPASVQLHTAVEMHHWCIPFSVDGQPAPSLRWLFNGSVLNETSFIFTEFLEPAANETVRHGCLRLNQPTHVNNGNYTLLAANPFGQASASIMAAFMDNP bcov_revert_r1_ems_3hM_1656_000000000_0001_45_63_H_.._ems_3hM_2108_0001_0005_0001_0001
GRLEVHLDDPSIKIAVEAAKEAGLKVELHGSTVEVEVKNDKLAIYVLLAVYFHVGAKVEVRF VSFPASVQLHTAVEMHHWCIPFSVDGQPAPSLRWLFNGSVLNETSFIFTEFLEPAANETVRHGCLRLNQPTHVNNGNYTLLAANPFGQASASIMAAFMDNP bcov_original_r1_HEEH_24497_000000002_0001_43_64_H_.._ems_ferrM_5016_0001_0002_0001_0001
DEDSKYVLTEVTKALEIAQKRGRPYDLDISLKGQTLKIKVDTDPEKVREIADEVFLRWLVRLLQ VSFPASVQLHTAVEMHHWCIPFSVDGQPAPSLRWLFNGSVLNETSFIFTEFLEPAANETVRHGCLRLNQPTHVNNGNYTLLAANPFGQASASIMAAFMDNP bcov_revert_r1_HEEH_15568_000000002_0001_1_20_H_.._HEEH_02115_0001_0003_0001_0001
DEDQQLSVELLKLLHEAARKNDSDLLRKLLKLAKDVASKLNDESLIIFARLLEYVLRLDES VSFPASVQLHTAVEMHHWCIPFSVDGQPAPSLRWLFNGSVLNETSFIFTEFLEPAANETVRHGCLRLNQPTHVNNGNYTLLAANPFGQASASIMAAFMDNP bcov_6ala_r1_ems_3hM_1656_000000000_0001_45_63_H_.._ems_3hM_3637_0001_0001_0001_0001
DETTKSSHYAKDVLERLAKNKDEDEFRKVSLLAKYQAKDLNDEKLLRLLKQIIKEAESLL VSFPASVQLHTAVEMHHWCIPFSVDGQPAPSLRWLFNGSVLNETSFIFTEFLEPAANETVRHGCLRLNQPTHVNNGNYTLLAANPFGQASASIMAAFMDNP bcov_6ala_r1_ems_3hM_847_000000000_0001_1_20_H_.._ems_3hM_3553_0001_0001_0001
DRKELEEKLKTLEKLAEKIASENPYVLRLIRELSKKFKEALDKNDEDKLRDLVHNVLILLRSLG VSFPASVQLHTAVEMHHWCIPFSVDGQPAPSLRWLFNGSVLNETSFIFTEFLEPAANETVRHGCLRLNQPTHVNNGNYTLLAANPFGQASASIMAAFMDNP bcov_revert_r1_HEEH_13973_000000000_0001_1_20_H_.._ems_3hM_2107_0001_0001_0001_0001
PEELAKEVNEIAKKNGDHSAEIIAKKIIKLLREGKLSDEQAKWLLLVLKYVLQ VSFPASVQLHTAVEMHHWCIPFSVDGQPAPSLRWLFNGSVLNETSFIFTEFLEPAANETVRHGCLRLNQPTHVNNGNYTLLAANPFGQASASIMAAFMDNP longxing_Cationpi_ems_p1-14H-GBL-16H-GABBL-15H_0530_0001_0001_0002_000000004_0001_0004
SEETITRLYKDAKKLAEDKKNEELKRRVKLAKLALELAKYITNEEIKRQLERLAEDILKRI VSFPASVQLHTAVEMHHWCIPFSVDGQPAPSLRWLFNGSVLNETSFIFTEFLEPAANETVRHGCLRLNQPTHVNNGNYTLLAANPFGQASASIMAAFMDNP bcov_6ala_r1_EEHEE_20342_000000009_0001_25_44_H_.._ems_3hM_2628_0001_0001_0001_0001
DEVEELYEELVHWYLYLLRLQGKPFRFTVDINGLRVEVNLDSDQDKNQTLLEKLRKEIEKYLKK VSFPASVQLHTAVEMHHWCIPFSVDGQPAPSLRWLFNGSVLNETSFIFTEFLEPAANETVRHGCLRLNQPTHVNNGNYTLLAANPFGQASASIMAAFMDNP bcov_6ala_r1_HEEH_15568_000000002_0001_1_20_H_.._HEEH_14433_0001_0001_0001
TDLKEKIERLYILFLLAVLWGEDPREAEKIVRKVEKLAKKVGDEEVKEVVKELRKRLKELKT VSFPASVQLHTAVEMHHWCIPFSVDGQPAPSLRWLFNGSVLNETSFIFTEFLEPAANETVRHGCLRLNQPTHVNNGNYTLLAANPFGQASASIMAAFMDNP bcov_revert_r1_HEEH_24497_000000002_0001_43_64_H_.._HHH_eva_0419_0001_0001_0001_0001
SLEKKAKDLKKEAAKAGNWKALVLAVLLIMLARAGQLDKDQYEKARKMIEKLIKS VSFPASVQLHTAVEMHHWCIPFSVDGQPAPSLRWLFNGSVLNETSFIFTEFLEPAANETVRHGCLRLNQPTHVNNGNYTLLAANPFGQASASIMAAFMDN longxing_Motif2_ems_p1-15H-GBL-16H-GABBL-16H_0011_0001_0001_0002_0001_0003_0003
DLDKTQKAAERLTKLLAEQANNPEVEKIVRDLVRKAIEKATDTEELWKLLVLIAVRALKLIE VSFPASVQLHTAVEMHHWCIPFSVDGQPAPSLRWLFNGSVLNETSFIFTEFLEPAANETVRHGCLRLNQPTHVNNGNYTLLAANPFGQASASIMAAFMDNP longxing_Motif1_ems_3hM_1122_0001_0002_0004
RPEELSKKFSELLRWIEKYGDEELLEKLLEKFLRLVIRGDEETLEKFVREVEKEVKKLM VSFPASVQLHTAVEMHHWCIPFSVDGQPAPSLRWLFNGSVLNETSFIFTEFLEPAANETVRHGCLRLNQPTHVNNGNYTLLAANPFGQASASIMAAFMDNP bcov_revert_r1_HEEH_13973_000000000_0001_1_20_H_.._HHH_eva_0309_0001_0003_0001_0001
DYQKLEKLVKTLVTLIKQLSKDETFELVAELVLRRAEEATKKKDEETLERLWLLLLLLLLEVKK VSFPASVQLHTAVEMHHWCIPFSVDGQPAPSLRWLFNGSVLNETSFIFTEFLEPAANETVRHGCLRLNQPTHVNNGNYTLLAANPFGQASASIMAAFMDNP bcov_6ala_r1_HEEH_24497_000000002_0001_43_64_H_.._ems_3hM_1034_0001_0001_0001_0001
TPKEELVEYVVRLLSLLAKLENTKLTLRVTVNGKRLKIEFGPDPTLQKQAKEAVKELKELLRKK VSFPASVQLHTAVEMHHWCIPFSVDGQPAPSLRWLFNGSVLNETSFIFTEFLEPAANETVRHGCLRLNQPTHVNNGNYTLLAANPFGQASASIMAAFMDNP bcov_revert_r1_EEHEE_20342_000000009_0001_25_44_H_.._HEEH_22523_0001_0004_0001_0001
DDTSKEVRDLVTTAVELARSRDPENYKKAQELLKRAEKLASKNPELEKEVERAYILVLLAFLF VSFPASVQLHTAVEMHHWCIPFSVDGQPAPSLRWLFNGSVLNETSFIFTEFLEPAANETVRHGCLRLNQPTHVNNGNYTLLAANPFGQASASIMAAFMDNP bcov_revert_r1_HEEH_24497_000000002_0001_43_64_H_.._ems_3hM_942_0001_0001_0001_0001
SETVNVTTEYDVTDPRQKKRAKQEAYEIALKIALTFHERGLRVRVHIKVEDHGDKVRFKVDIKAD VSFPASVQLHTAVEMHHWCIPFSVDGQPAPSLRWLFNGSVLNETSFIFTEFLEPAANETVRHGCLRLNQPTHVNNGNYTLLAANPFGQASASIMAAFMDNP bcov_original_r1_EEHEE_20342_000000009_0001_25_44_H_.._EHEE_01572_0001_0001_0001
DQQDQLRWLLERVKELLKDPRRLEEARELVILILLLAKLENDEHIYKLVETLLKLLEKFI VSFPASVQLHTAVEMHHWCIPFSVDGQPAPSLRWLFNGSVLNETSFIFTEFLEPAANETVRHGCLRLNQPTHVNNGNYTLLAANPFGQASASIMAAFMDNP bcov_6ala_r1_HEEH_15440_000000001_0001_1_21_H_.._ems_3hM_3080_0001_0001_0001
DDLEKEAKELVDWATVIAKLVGSRVYVNLQVNGNRVKVRVTEDPDQQRRARKILTKVLRQRKKG VSFPASVQLHTAVEMHHWCIPFSVDGQPAPSLRWLFNGSVLNETSFIFTEFLEPAANETVRHGCLRLNQPTHVNNGNYTLLAANPFGQASASIMAAFMDNP bcov_revert_r1_HEEH_15568_000000002_0001_1_20_H_.._HEEH_04308_0001_0002_0001_0001
SPTKALRIVEKAVAKNPELRQVAKKLKERNDAEGAWRVAVLASLVARISDEEVKKVLQEVAKKV VSFPASVQLHTAVEMHHWCIPFSVDGQPAPSLRWLFNGSVLNETSFIFTEFLEPAANETVRHGCLRLNQPTHVNNGNYTLLAANPFGQASASIMAAFMDNP longxing_Motif1_ems_4hM_2561_0002_0001_0003
SRETVRRILRKVLKLYKKGDSETVEKILREIEKQIRKRGDPEWKHLYWAVELLLILLKLR VSFPASVQLHTAVEMHHWCIPFSVDGQPAPSLRWLFNGSVLNETSFIFTEFLEPAANETVRHGCLRLNQPTHVNNGNYTLLAANPFGQASASIMAAFMDNP bcov_revert_r1_HEEH_24997_000000001_0001_43_64_H_.._HHH_eva_0260_0001_0002_0001_0001
DEEIITRLIKDAKKLVEDKKNEELKKVVKKAKDLLDTAKNVDDEDTRLHLLVLAILLLLEV VSFPASVQLHTAVEMHHWCIPFSVDGQPAPSLRWLFNGSVLNETSFIFTEFLEPAANETVRHGCLRLNQPTHVNNGNYTLLAANPFGQASASIMAAFMDNP bcov_6ala_r1_HEEH_10552_000000000_0001_44_64_H_.._ems_3hM_2628_0001_0003_0001_0001
SEEEKKLKELRELLRKLIEKGEPDEKLVIEVTLLLLQLQELGKVSEDLIREILREAVRLAKLVE VSFPASVQLHTAVEMHHWCIPFSVDGQPAPSLRWLFNGSVLNETSFIFTEFLEPAANETVRHGCLRLNQPTHVNNGNYTLLAANPFGQASASIMAAFMDNP bcov_6ala_r1_ems_p1-15H-GBL-16H-GBL-15H_0593_0001_0001_0002_000000000_0001_19_33_H_.._HHH_eva_0346_0001_0001_0001_0001
TPEEEIVLILLILARLEVHRLGDKVQVRFRINGVEIQFTLDTDPKQQKDVLDTVKKILKKLLKK VSFPASVQLHTAVEMHHWCIPFSVDGQPAPSLRWLFNGSVLNETSFIFTEFLEPAANETVRHGCLRLNQPTHVNNGNYTLLAANPFGQASASIMAAFMDNP bcov_6ala_r1_HEEH_10552_000000000_0001_44_64_H_.._HEEH_15342_0001_0003_0001_0001
FKVHVHVDDPKVAKTVAQEANVKYTEVGDHKVTIEIDDEELALLVYLQIYYLVGSVELETKP VSFPASVQLHTAVEMHHWCIPFSVDGQPAPSLRWLFNGSVLNETSFIFTEFLEPAANETVRHGCLRLNQPTHVNNGNYTLLAANPFGQASASIMAAFMDNP bcov_6ala_r1_HEEH_24497_000000002_0001_43_64_H_.._ems_ferrM_5382_0001_0002_0001_0001
TVKEELLILIHLAEQEGNERLVRILRKALKAAENGDEKTARKIVKEALKLL VSFPASVQLHTAVEMHHWCIPFSVDGQPAPSLRWLFNGSVLNETSFIFTEFLEPAANETVRHGCLRLNQPTHVNNGNYTLLAANPFGQASASIMAAFMDNP bcov_revert_r1_HEEH_10552_000000000_0001_44_64_H_.._ems_p1-15H-GBL-16H-GBL-14H_0634_0001_0001_0001_0001_0001_0001_0001
SEKEKKLVKKAIEAAIQAILEGTNVTITIDVDGRQFRFEADRDPRAQEDARRVIRELYKYLKDK VSFPASVQLHTAVEMHHWCIPFSVDGQPAPSLRWLFNGSVLNETSFIFTEFLEPAANETVRHGCLRLNQPTHVNNGNYTLLAANPFGQASASIMAAFMDNP bcov_original_r1_HEEH_13973_000000000_0001_1_20_H_.._HEEH_18335_0001_0001_0001_0001
SDEEQKDLRKIVEILVRRLGLSPKVEEILRRIVDEMYKRGVSTEHVILLLLVVALEWYKRL VSFPASVQLHTAVEMHHWCIPFSVDGQPAPSLRWLFNGSVLNETSFIFTEFLEPAANETVRHGCLRLNQPTHVNNGNYTLLAANPFGQASASIMAAFMDNP bcov_original_r1_ems_p1-15H-GBBL-14H-GBL-16H_0941_0001_0001_0001_000000000_0001_36_52_H_.._HHH_eva_0299_0001_0002_0001_0001
DKDEIIKTAWRLAVLAYVLAKDDPKTAEEIERIVRTLARTRSDEAIKKLREFVEKVVSKLKS VSFPASVQLHTAVEMHHWCIPFSVDGQPAPSLRWLFNGSVLNETSFIFTEFLEPAANETVRHGCLRLNQPTHVNNGNYTLLAANPFGQASASIMAAFMDNP longxing_Cationpi_ems_3hM_1698_000000008_0001_0003
SWEDQKEIAKELTKKADDAFKYFVEKLIKSGLEFELAVAAAIAYQDPEALKTIATVIKRKYS VSFPASVQLHTAVEMHHWCIPFSVDGQPAPSLRWLFNGSVLNETSFIFTEFLEPAANETVRHGCLRLNQPTHVNNGNYTLLAANPFGQASASIMAAFMDNP longxing_Motif4_ems_4hM_5398_0001_0001_0003_0001
SYRYELQLDFRGLSSDALVIAVLLLKLLIERLVQKARELGLDVDYRVRVTHSNNTFHVRVELDVK VSFPASVQLHTAVEMHHWCIPFSVDGQPAPSLRWLFNGSVLNETSFIFTEFLEPAANETVRHGCLRLNQPTHVNNGNYTLLAANPFGQASASIMAAFMDNP bcov_6ala_r1_HEEH_10552_000000000_0001_44_64_H_.._EHEE_10734_0001_0004_0001_0001
DLEEEVTEALKLLSQIASSEEEIKTLLKRFAKLFARLIARKKQLDPNEVIKRLLEKAL VSFPASVQLHTAVEMHHWCIPFSVDGQPAPSLRWLFNGSVLNETSFIFTEFLEPAANETVRHGCLRLNQPTHVNNGNYTLLAANPFGQASASIMAAFMDNP bcov_6ala_r1_ems_3hM_208_000000000_0001_25_43_H_.._ems_4hM_2458_0001_0001_0001_0001_0001
TKELADRALRLAQEAYKKGDKDVVKLAYYFVELLLKLEPEDERVRKVLEIVEELLKKVS VSFPASVQLHTAVEMHHWCIPFSVDGQPAPSLRWLFNGSVLNETSFIFTEFLEPAANETVRHGCLRLNQPTHVNNGNYTLLAANPFGQASASIMAAFMDNP bcov_6ala_r1_EEHEE_20342_000000009_0001_25_44_H_.._ems_3hM_3655_0001_0001_0001_0001
SRTYSYQVNVQGDDSETAKELSERIELLALAITLYARERGLDVKYKVSSSRDGDTLQINVTVKVE VSFPASVQLHTAVEMHHWCIPFSVDGQPAPSLRWLFNGSVLNETSFIFTEFLEPAANETVRHGCLRLNQPTHVNNGNYTLLAANPFGQASASIMAAFMDNP bcov_revert_r1_HEEH_24497_000000002_0001_43_64_H_.._EHEE_00766_0001_0003_0001_0001
SRETAEELAILAFLLALELGDPNIRKKAHDLARTAYEAIQKNDEETIRKLSKLLKEIVDSC VSFPASVQLHTAVEMHHWCIPFSVDGQPAPSLRWLFNGSVLNETSFIFTEFLEPAANETVRHGCLRLNQPTHVNNGNYTLLAANPFGQASASIMAAFMDNP bcov_original_r1_HEEH_13973_000000000_0001_1_20_H_.._ems_3hM_3379_0001_0002_0001_0001
SAEELAKRAQKLAKKQGDEATIRLLRKLTKAYKRGERDKDEVTWAIRVLLNVLNA VSFPASVQLHTAVEMHHWCIPFSVDGQPAPSLRWLFNGSVLNETSFIFTEFLEPAANETVRHGCLRLNQPTHVNNGNYTLLAANPFGQASASIMAAFMDNP longxing_Motif1_ems_p1-15H-GBL-16H-GABBL-16H_0120_0001_0001_0002_0001_0003_0003
GRLEKDATHAAELVSLIAIIEGDTVRLTLLINGFRITVDFPPDPHELTKLVKKVKKLARKLEEG VSFPASVQLHTAVEMHHWCIPFSVDGQPAPSLRWLFNGSVLNETSFIFTEFLEPAANETVRHGCLRLNQPTHVNNGNYTLLAANPFGQASASIMAAFMDNP bcov_6ala_r1_ems_3hM_1922_000000002_0001_23_39_H_.._HEEH_06446_0001_0001_0001_0001
DDLQKEAEKVIWSLWLLKYIYPDNEKIKTLVDKAIKLAQEAIKKNDEELLKKAKKLLKKVLDNI VSFPASVQLHTAVEMHHWCIPFSVDGQPAPSLRWLFNGSVLNETSFIFTEFLEPAANETVRHGCLRLNQPTHVNNGNYTLLAANPFGQASASIMAAFMDNP bcov_revert_r1_HEEH_13973_000000000_0001_1_20_H_.._ems_3hM_1912_0001_0003_0001_0001
TEEEEDAKRRVKEAVEEVQKKGRPVRVHVHVLGFLIVVRVTEDPRTVTEELYIILVLARLLYKS VSFPASVQLHTAVEMHHWCIPFSVDGQPAPSLRWLFNGSVLNETSFIFTEFLEPAANETVRHGCLRLNQPTHVNNGNYTLLAANPFGQASASIMAAFMDNP bcov_revert_r1_HEEH_13973_000000000_0001_1_20_H_.._HEEH_02285_0001_0001_0001_0001
DKEEITLYETLLRIIIRALESGQPFTLHLEVDGITVKLDVDSDPREQRKAAELVKLILELLRQK VSFPASVQLHTAVEMHHWCIPFSVDGQPAPSLRWLFNGSVLNETSFIFTEFLEPAANETVRHGCLRLNQPTHVNNGNYTLLAANPFGQASASIMAAFMDNP bcov_6ala_r1_ems_3hM_862_000000002_0001_23_41_H_.._HEEH_12083_0001_0001_0001_0001
SPEEWARRIAKAVRDGDKTLAIILYLRALSTSEETERKVTEILRKLDPRVDEWLTRVYRKQ VSFPASVQLHTAVEMHHWCIPFSVDGQPAPSLRWLFNGSVLNETSFIFTEFLEPAANETVRHGCLRLNQPTHVNNGNYTLLAANPFGQASASIMAAFMDNP bcov_revert_r1_ems_3hM_1717_000000004_0001_1_19_H_.._ems_4hM_3859_0002_0001_0002_0001_0001
SDEKERLKEVIDLLVKWFGLSPEERKELERVLEELLRRGYSPEEILLWLLLVALELKKKG VSFPASVQLHTAVEMHHWCIPFSVDGQPAPSLRWLFNGSVLNETSFIFTEFLEPAANETVRHGCLRLNQPTHVNNGNYTLLAANPFGQASASIMAAFMDNP bcov_6ala_r1_ems_p1-15H-GBBL-14H-GBL-16H_0941_0001_0001_0001_000000000_0001_36_52_H_.._HHH_eva_0188_0001_0001_0001_0001
AEKAAKQLAKEAKKRGEEDTVRKLEKITRAVRNGLLDPEEAWKLLVRIAVLVAK VSFPASVQLHTAVEMHHWCIPFSVDGQPAPSLRWLFNGSVLNETSFIFTEFLEPAANETVRHGCLRLNQPTHVNNGNYTLLAANPFGQASASIMAAFMDNP longxing_Motif1_ems_p1-14H-GBL-16H-GABBL-16H_0174_0001_0001_0002_0001_0002_0002
DDVQETVRHHVLVASYLARLLNRPVRVLFKYDGQEQIFDVTEDPTDLKRIVTEVTKQLEQEKRK VSFPASVQLHTAVEMHHWCIPFSVDGQPAPSLRWLFNGSVLNETSFIFTEFLEPAANETVRHGCLRLNQPTHVNNGNYTLLAANPFGQASASIMAAFMDNP bcov_revert_r1_HEEH_10552_000000000_0001_44_64_H_.._HEEH_13064_0001_0006_0001_0001
DRRLYKTATKILSTLAKQVKDPKVFKLAVRIYITWHELTKKVSEDEAAKIVEKLVKEVEKQAK VSFPASVQLHTAVEMHHWCIPFSVDGQPAPSLRWLFNGSVLNETSFIFTEFLEPAANETVRHGCLRLNQPTHVNNGNYTLLAANPFGQASASIMAAFMDNP longxing_CationpiFixed_ems_3hM_3682_000000001_0001_0003
GDAWVILKRLAEQEGRLILSADKKLVLLVNNVVFEVDPTRPTFRIVFFDTEEEAKRYFKKVAS VSFPASVQLHTAVEMHHWCIPFSVDGQPAPSLRWLFNGSVLNETSFIFTEFLEPAANETVRHGCLRLNQPTHVNNGNYTLLAANPFGQASASIMAAFMDNP bcov_revert_r1_HEEH_10552_000000000_0001_44_64_H_.._ems_f2_280_0001_0001_0001
DLEVNVDVHNQTVKITVKSPEEAERFALLIGSQAGLEVKEVRVDERAVKVRFE VSFPASVQLHTAVEMHHWCIPFSVDGQPAPSLRWLFNGSVLNETSFIFTEFLEPAANETVRHGCLRLNQPTHVNNGNYTLLAANPFGQASASIMAAFMDNP bcov_revert_r1_HEEH_24497_000000002_0001_43_64_H_.._ems_bGM_67_0002_0001_0002_0001_0001
DKDEELNQKLWEIAVRALNVEDPDTAKTLQKELQKVIKNADNPEVRKVAKKAIEWIRRIFS VSFPASVQLHTAVEMHHWCIPFSVDGQPAPSLRWLFNGSVLNETSFIFTEFLEPAANETVRHGCLRLNQPTHVNNGNYTLLAANPFGQASASIMAAFMDNP longxing_Cationpi_ems_3hM_1318_000000003_0001_0002
DEWEELTRQIRKTVLKLIERHNRPVRVTVTVNGRKTTVKFGPDPRDVEVAAWLLVLLLLSKELT VSFPASVQLHTAVEMHHWCIPFSVDGQPAPSLRWLFNGSVLNETSFIFTEFLEPAANETVRHGCLRLNQPTHVNNGNYTLLAANPFGQASASIMAAFMDNP bcov_6ala_r1_ems_3hM_1656_000000000_0001_45_63_H_.._HEEH_18858_0001_0001_0001_0001
DEEDELRKEVEKLVEKALRLPDREKRRRLVERAIEIARQLRDPKLAYKVFELASRLQEEK VSFPASVQLHTAVEMHHWCIPFSVDGQPAPSLRWLFNGSVLNETSFIFTEFLEPAANETVRHGCLRLNQPTHVNNGNYTLLAANPFGQASASIMAAFMDNP bcov_6ala_r1_ems_3hM_1717_000000004_0001_1_19_H_.._ems_3hM_897_0001_0003_0001_0001
SETYTYQVDLSNVDEQQEEEVHLLLYVLLLDVSLRARELNLPVRVRISYDTRNGTVHYRVRLQVD VSFPASVQLHTAVEMHHWCIPFSVDGQPAPSLRWLFNGSVLNETSFIFTEFLEPAANETVRHGCLRLNQPTHVNNGNYTLLAANPFGQASASIMAAFMDNP bcov_6ala_r1_ems_3hC_1805_000000000_0001_47_64_H_.._EHEE_13236_0001_0001_0001_0001
DKEEKDVNDYVTTLASLAAKIPDEFQSRVLLIIIKEYVRRKVEDEKLVRTAEELVDKVYKSVKS VSFPASVQLHTAVEMHHWCIPFSVDGQPAPSLRWLFNGSVLNETSFIFTEFLEPAANETVRHGCLRLNQPTHVNNGNYTLLAANPFGQASASIMAAFMDNP longxing_CationpiFixed_ems_3hM_990_000000009_0001_0004
SEEKVKKLLKKAKKLGNWNASVVAVAILEALRRGNEELAKTAIKFLEQVLKG VSFPASVQLHTAVEMHHWCIPFSVDGQPAPSLRWLFNGSVLNETSFIFTEFLEPAANETVRHGCLRLNQPTHVNNGNYTLLAANPFGQASASIMAAFMDNP longxing_Cationpi_ems_p1-14H-GBL-16H-GBL-16H_0137_0001_0001_0002_000000012_0001_0002
DEEEWLLKVLATIIKQLKKKNDPRADEVQRSFEEAIEERKKKYKDDPDSLKRVKDQLKIVQNVI VSFPASVQLHTAVEMHHWCIPFSVDGQPAPSLRWLFNGSVLNETSFIFTEFLEPAANETVRHGCLRLNQPTHVNNGNYTLLAANPFGQASASIMAAFMDNP longxing_Cationpi_ems_3hM_1392_000000025_0001_0001
DKTEELRKLLKKLEELAKRVSKTEEVERQLRLLLRQLEYAAELDDELAVELVTILLKLLIKRV VSFPASVQLHTAVEMHHWCIPFSVDGQPAPSLRWLFNGSVLNETSFIFTEFLEPAANETVRHGCLRLNQPTHVNNGNYTLLAANPFGQASASIMAAFMDNP bcov_revert_r1_HEEH_24997_000000001_0001_43_64_H_.._ems_3hM_2790_0001_0004_0001_0001
SPRELVANLLRLLEEALKKNDEDLYKDLVRKIQELVRKEGDEELLKLARLFVQLLQLLV VSFPASVQLHTAVEMHHWCIPFSVDGQPAPSLRWLFNGSVLNETSFIFTEFLEPAANETVRHGCLRLNQPTHVNNGNYTLLAANPFGQASASIMAAFMDNP bcov_6ala_r1_ems_3hM_1922_000000002_0001_23_39_H_.._ems_3hM_2285_0001_0001_0001
DDRLVELAKLLVDLVKNTVNDPDVRTKAERVKQTLDKAKKNNDEEKLKKAVETAQRLVLKAL VSFPASVQLHTAVEMHHWCIPFSVDGQPAPSLRWLFNGSVLNETSFIFTEFLEPAANETVRHGCLRLNQPTHVNNGNYTLLAANPFGQASASIMAAFMDNP bcov_revert_r1_ems_3hM_1922_000000002_0001_23_39_H_.._ems_3hC_369_0001_0002_0001_0001
DEEEKKIEFELLVLAAIAQQDPNQFSRVKDIMQELVKSWKDQGNEKAEELLRDILSTAKKVVKD VSFPASVQLHTAVEMHHWCIPFSVDGQPAPSLRWLFNGSVLNETSFIFTEFLEPAANETVRHGCLRLNQPTHVNNGNYTLLAANPFGQASASIMAAFMDNP longxing_Motif4_ems_3hM_254_0001_0001_0003
DPKTIKHYVLIVQLLAEYENQPTAKRQFELFVKLLEKRVRERNDEEALKVIEKLTTEFRNTM VSFPASVQLHTAVEMHHWCIPFSVDGQPAPSLRWLFNGSVLNETSFIFTEFLEPAANETVRHGCLRLNQPTHVNNGNYTLLAANPFGQASASIMAAFMDNP bcov_revert_r1_HEEH_10552_000000000_0001_44_64_H_.._ems_3hM_932_0001_0003_0001_0001
SYEVTIYGYNERVQKASELAKQAGAEIHVKDNVIITIKVQDKDIAFRVAVAAAVANVEVRIKG VSFPASVQLHTAVEMHHWCIPFSVDGQPAPSLRWLFNGSVLNETSFIFTEFLEPAANETVRHGCLRLNQPTHVNNGNYTLLAANPFGQASASIMAAFMDNP longxing_CationpiFixed_ems_ferrM_1517_0002_000000002_0001_0001
TEEVKKRADKITEEVKKTVPDPHWQWAVQVAAAILKDAADKDDEKTIRAAERMLDLLKKSG VSFPASVQLHTAVEMHHWCIPFSVDGQPAPSLRWLFNGSVLNETSFIFTEFLEPAANETVRHGCLRLNQPTHVNNGNYTLLAANPFGQASASIMAAFMDN longxing_Motif2_ems_3hM_958_0001_0001_0001
DPKELVEELLKKLKEAVKKKDEDKVRDLEYKAIVLAIIANDPDVLKYVEDVVETLQKTY VSFPASVQLHTAVEMHHWCIPFSVDGQPAPSLRWLFNGSVLNETSFIFTEFLEPAANETVRHGCLRLNQPTHVNNGNYTLLAANPFGQASASIMAAFMDNP bcov_revert_r1_HEEH_13973_000000000_0001_1_20_H_.._ems_3hM_2217_0001_0001_0001_0001
DEEEEKRVKTLVDEVVKKVKSEEVKHLADLIKKEIEELKKRYDETQALQIAEFKARVLEYVL VSFPASVQLHTAVEMHHWCIPFSVDGQPAPSLRWLFNGSVLNETSFIFTEFLEPAANETVRHGCLRLNQPTHVNNGNYTLLAANPFGQASASIMAAFMDNP longxing_CationpiFixed_ems_3hM_3401_000000003_0001_0004
DETEELKKELRKLVEEAKRLAKSEEIKWQLDVLLNLAELADDKNELRAIAIILKKIVKKAKS VSFPASVQLHTAVEMHHWCIPFSVDGQPAPSLRWLFNGSVLNETSFIFTEFLEPAANETVRHGCLRLNQPTHVNNGNYTLLAANPFGQASASIMAAFMDNP longxing_Motif1_ems_3hM_679_0001_0002_0003
PEQRELLKLLQKLSNLAKDPRYRDEVLKLVEEILREAEKKNDKVLVILARLILWVVQELK VSFPASVQLHTAVEMHHWCIPFSVDGQPAPSLRWLFNGSVLNETSFIFTEFLEPAANETVRHGCLRLNQPTHVNNGNYTLLAANPFGQASASIMAAFMDNP bcov_6ala_r1_ems_3hM_1656_000000000_0001_45_63_H_.._ems_3hM_1201_0001_0004_0001_0001
DESKEVQKRLETLRKQAQKKIEDPTLVKNVELLARMASKLVTSPNPDDRFRALVALAIAEQFV VSFPASVQLHTAVEMHHWCIPFSVDGQPAPSLRWLFNGSVLNETSFIFTEFLEPAANETVRHGCLRLNQPTHVNNGNYTLLAANPFGQASASIMAAFMDNP longxing_Motif4_ems_3hM_1051_0001_0001_0004
NTEDISKKLEEKARKAIKNKDEDTVRTAIWNLLVLAYVVQDPTVEKIARTLEELFRKVV VSFPASVQLHTAVEMHHWCIPFSVDGQPAPSLRWLFNGSVLNETSFIFTEFLEPAANETVRHGCLRLNQPTHVNNGNYTLLAANPFGQASASIMAAFMDNP longxing_Cationpi_ems_3hM_481_000000008_0001_0003
DEEEAAWQIAVAITIIPDPKQAAKMLAILISKADPRRVTKVARQNTDPRLVDTVLSWASKT VSFPASVQLHTAVEMHHWCIPFSVDGQPAPSLRWLFNGSVLNETSFIFTEFLEPAANETVRHGCLRLNQPTHVNNGNYTLLAANPFGQASASIMAAFMDNP longxing_Motif1_ems_4hC_2791_0002_0001_0001
TERIEVNVSVSNVSPEQRKKARRQALALAIRLYLKLQSRGLDVHVHVRISTHNGNVHIHIEITVK VSFPASVQLHTAVEMHHWCIPFSVDGQPAPSLRWLFNGSVLNETSFIFTEFLEPAANETVRHGCLRLNQPTHVNNGNYTLLAANPFGQASASIMAAFMDNP bcov_original_r1_HEEH_14223_000000004_0001_1_21_H_.._EHEE_02918_0001_0003_0001_0001
PEQEKLKELLKRATETIKKKEPDSEKWKEIVKKVSKRAKKLNDEELWKLLVQVNVLILEAESS VSFPASVQLHTAVEMHHWCIPFSVDGQPAPSLRWLFNGSVLNETSFIFTEFLEPAANETVRHGCLRLNQPTHVNNGNYTLLAANPFGQASASIMAAFMDNP longxing_Motif1_ems_3hM_3588_0001_0002_0004
SELERLVRYLAELLVIALKLGSIDTEEVKKLLKLLERLIRLVGDDRARKVLEEFKERVKKLG VSFPASVQLHTAVEMHHWCIPFSVDGQPAPSLRWLFNGSVLNETSFIFTEFLEPAANETVRHGCLRLNQPTHVNNGNYTLLAANPFGQASASIMAAFMDNP bcov_revert_r1_EEHEE_20342_000000009_0001_25_44_H_.._HHH_eva_0377_0001_0005_0001_0001
DEESETIKKLLDDLLRIVQSVNDPRLESLADELVRLAKYLLDQGDKEIVRIVLWELDKLRKEAS VSFPASVQLHTAVEMHHWCIPFSVDGQPAPSLRWLFNGSVLNETSFIFTEFLEPAANETVRHGCLRLNQPTHVNNGNYTLLAANPFGQASASIMAAFMDNP bcov_6ala_r1_HEEH_15440_000000001_0001_1_21_H_.._ems_3hC_325_0001_0001_0001_0001
DEDKATEIAKKLAEEVAEDPNAAKKVKTILEQDLEAVWVVFVALTVGAPRQAKFFLKKLAG VSFPASVQLHTAVEMHHWCIPFSVDGQPAPSLRWLFNGSVLNETSFIFTEFLEPAANETVRHGCLRLNQPTHVNNGNYTLLAANPFGQASASIMAAFMDNP longxing_Motif1_ems_4hC_1469_0001_0001_0001_0004
DDKEKTIKTIIKKLKDVADNVDDPWVRWALQVVAAILELALKNQDDRALTAASKLAELVLKTG VSFPASVQLHTAVEMHHWCIPFSVDGQPAPSLRWLFNGSVLNETSFIFTEFLEPAANETVRHGCLRLNQPTHVNNGNYTLLAANPFGQASASIMAAFMDN longxing_Motif2_ems_3hC_1054_0001_0002
DEEFEILVAKAIADQLTKRIPDEESAKRVMKKLEELLRKIEDPRERLKAVLEAVDLLLELQK VSFPASVQLHTAVEMHHWCIPFSVDGQPAPSLRWLFNGSVLNETSFIFTEFLEPAANETVRHGCLRLNQPTHVNNGNYTLLAANPFGQASASIMAAFMDNP longxing_Motif4_ems_3hM_2985_0001_0002_0004
DESEKITSLKETAKEVADKVKDHLSRYLKSAVKFVDIARKRGDPWQTTIALVILEDLIKRAQ VSFPASVQLHTAVEMHHWCIPFSVDGQPAPSLRWLFNGSVLNETSFIFTEFLEPAANETVRHGCLRLNQPTHVNNGNYTLLAANPFGQASASIMAAFMDNP longxing_Cationpi_ems_3hC_1008_0002_000000029_0001_0002
DEVEIAAILVKYLASLVGDEEAKKEVKKVEDLLKEGRISKKQATEILLKLASRLFK VSFPASVQLHTAVEMHHWCIPFSVDGQPAPSLRWLFNGSVLNETSFIFTEFLEPAANETVRHGCLRLNQPTHVNNGNYTLLAANPFGQASASIMAAFMDNP bcov_revert_r1_HEEH_10552_000000000_0001_44_64_H_.._HHH_eva_0541_0001_0003_0001_0001
DESEIKSVLELAQRVMKQVKDPNLRELVWAAAVLVAVALREKNEEALKRAETMIREAYKKAR VSFPASVQLHTAVEMHHWCIPFSVDGQPAPSLRWLFNGSVLNETSFIFTEFLEPAANETVRHGCLRLNQPTHVNNGNYTLLAANPFGQASASIMAAFMDNP longxing_Motif1_ems_3hM_313_0001_0005_0003
SPEDKDTARKLSEELREKLRKKQPYTVTFRVRGISFSYTVSEDPETQKLVWEALLLLILYLLEG VSFPASVQLHTAVEMHHWCIPFSVDGQPAPSLRWLFNGSVLNETSFIFTEFLEPAANETVRHGCLRLNQPTHVNNGNYTLLAANPFGQASASIMAAFMDNP bcov_6ala_r1_HEEH_13973_000000000_0001_1_20_H_.._HEEH_15046_0001_0002_0001_0001
SAKKYADKVRKIAESRNDWKALVILHILKHAIDRGDEELIKRAIHAIRVLL VSFPASVQLHTAVEMHHWCIPFSVDGQPAPSLRWLFNGSVLNETSFIFTEFLEPAANETVRHGCLRLNQPTHVNNGNYTLLAANPFGQASASIMAAFMDN longxing_Motif2_ems_p1-15H-GBL-16H-GBL-14H_0033_0001_0001_0002_0001_0003_0003
DEESKTLERLVTETLKEVNKKNQDTTLRFTVNGLEYRIRFSSDPRVEKTVEWYLVILKLVIDRR VSFPASVQLHTAVEMHHWCIPFSVDGQPAPSLRWLFNGSVLNETSFIFTEFLEPAANETVRHGCLRLNQPTHVNNGNYTLLAANPFGQASASIMAAFMDNP bcov_6ala_r1_HEEH_15568_000000002_0001_1_20_H_.._HEEH_22327_0001_0002_0001_0001
DDDRLKRAVDLIVTLAKRWAKDEELKKRVETLWQLADKAYKNNDRDTLSKVVEELYELLLRLIT VSFPASVQLHTAVEMHHWCIPFSVDGQPAPSLRWLFNGSVLNETSFIFTEFLEPAANETVRHGCLRLNQPTHVNNGNYTLLAANPFGQASASIMAAFMDNP bcov_revert_r1_HEEH_15568_000000002_0001_1_20_H_.._ems_3hC_1502_0001_0002_0001_0001
DEDWKKLKKKVEKAARSRGDEQALVLLLILDKVWDKARKNNDEEKLKKIKKLLKKLADSLS VSFPASVQLHTAVEMHHWCIPFSVDGQPAPSLRWLFNGSVLNETSFIFTEFLEPAANETVRHGCLRLNQPTHVNNGNYTLLAANPFGQASASIMAAFMDNP bcov_revert_r1_ems_3hM_698_000000000_0001_1_19_H_.._ems_3hC_284_0002_0001_0003_0001_0001
DLKDEVTRLIRLIKTLAKQKQDPDLKYVAELLELAARIAQKLNDEEQLDLVRRIAKQFVDHG VSFPASVQLHTAVEMHHWCIPFSVDGQPAPSLRWLFNGSVLNETSFIFTEFLEPAANETVRHGCLRLNQPTHVNNGNYTLLAANPFGQASASIMAAFMDNP bcov_revert_r1_EEHEE_20342_000000009_0001_25_44_H_.._ems_3hC_894_0002_0001_0001_0001_0001
SEEVKKLRKLAEDISKEISDNASEEVSKQATFRLRVAVIAAQTSKEVHLLLRSIEERLRRLTS VSFPASVQLHTAVEMHHWCIPFSVDGQPAPSLRWLFNGSVLNETSFIFTEFLEPAANETVRHGCLRLNQPTHVNNGNYTLLAANPFGQASASIMAAFMDNP longxing_CationpiFixed_ems_3hC_1626_0002_000000000_0001_0002
TKKEEAFLLAAVQLRFGVADTEEAIKYASTILKKLGVSPEEIKIASEALKRAAEK VSFPASVQLHTAVEMHHWCIPFSVDGQPAPSLRWLFNGSVLNETSFIFTEFLEPAANETVRHGCLRLNQPTHVNNGNYTLLAANPFGQASASIMAAFMDNP longxing_Motif3_ems_p1-15H-GABBL-15H-GBBL-16H_0025_0001_0001_0001_0001_0001_0002
PEELKKLLTKLDELLEEAEKKRDERRVKDISYLLKLLLYVYQDPEVEELLKKAETILERIRKR VSFPASVQLHTAVEMHHWCIPFSVDGQPAPSLRWLFNGSVLNETSFIFTEFLEPAANETVRHGCLRLNQPTHVNNGNYTLLAANPFGQASASIMAAFMDNP bcov_6ala_r1_ems_3hM_208_000000000_0001_25_43_H_.._ems_3hM_812_0001_0003_0001_0001
SDSRRFRYTVPSDDPTDRTKLIELALQLILKLHEEARKLNVSVHVQVRIKVSNGRIEVRIEVEVN VSFPASVQLHTAVEMHHWCIPFSVDGQPAPSLRWLFNGSVLNETSFIFTEFLEPAANETVRHGCLRLNQPTHVNNGNYTLLAANPFGQASASIMAAFMDNP bcov_6ala_r1_HEEH_13973_000000000_0001_1_20_H_.._EHEE_01978_0001_0002_0001_0001
SSEKLKRLLEEARRKGDHDLLREIAARAWQLGDREVLELALHAMVESKFK VSFPASVQLHTAVEMHHWCIPFSVDGQPAPSLRWLFNGSVLNETSFIFTEFLEPAANETVRHGCLRLNQPTHVNNGNYTLLAANPFGQASASIMAAFMDNP longxing_Motif3_HHH_eva_0612_0001_0001_0002
DEDKRLLERIELLLYLAKSLNDTIALEYALELVTEVVRKAQIDSEEIKKLRKEIETLIKQLS VSFPASVQLHTAVEMHHWCIPFSVDGQPAPSLRWLFNGSVLNETSFIFTEFLEPAANETVRHGCLRLNQPTHVNNGNYTLLAANPFGQASASIMAAFMDNP bcov_6ala_r1_HEEH_24497_000000002_0001_43_64_H_.._ems_3hM_2099_0001_0002_0001_0001
DKDWQARVLAIIVKESASKIKDEDKVKKFLEWLKRWAEQVDNPKAKKLLETVEKYVKKVG VSFPASVQLHTAVEMHHWCIPFSVDGQPAPSLRWLFNGSVLNETSFIFTEFLEPAANETVRHGCLRLNQPTHVNNGNYTLLAANPFGQASASIMAAFMDNP longxing_Cationpi_ems_3hM_2852_000000005_0001_0004
TIEEELKKLKKKAKKKGDERALKVLRKAEKAYKDGDEETIERLLLLAYLLLTW VSFPASVQLHTAVEMHHWCIPFSVDGQPAPSLRWLFNGSVLNETSFIFTEFLEPAANETVRHGCLRLNQPTHVNNGNYTLLAANPFGQASASIMAAFMDNP bcov_revert_r1_HEEH_24497_000000002_0001_43_64_H_.._ems_p1-15H-GBL-16H-GBL-16H_0039_0001_0001_0002_0001_0003_0001_0001
DEEEERITWAVTLLAYSYVFSTSEEEKKSVRHQLEYLKKYFNDPRVEELYRRVVEELQKKK VSFPASVQLHTAVEMHHWCIPFSVDGQPAPSLRWLFNGSVLNETSFIFTEFLEPAANETVRHGCLRLNQPTHVNNGNYTLLAANPFGQASASIMAAFMDNP bcov_6ala_r1_HEEH_22785_000000003_0001_44_64_H_.._ems_3hM_3589_0001_0001_0001_0001
DRTEILRIIEKLLRKYAKHPDDEEAREAYWKALVALTLLLQNASPEEQKKILSYAKEVKKRAH VSFPASVQLHTAVEMHHWCIPFSVDGQPAPSLRWLFNGSVLNETSFIFTEFLEPAANETVRHGCLRLNQPTHVNNGNYTLLAANPFGQASASIMAAFMDNP longxing_Motif1_ems_3hM_577_0001_0007_0001
NVEELAKKVQKLAKKKGDETATKIARLLVELLRKGLSSEEYAKILLELLEESLLI VSFPASVQLHTAVEMHHWCIPFSVDGQPAPSLRWLFNGSVLNETSFIFTEFLEPAANETVRHGCLRLNQPTHVNNGNYTLLAANPFGQASASIMAAFMDNP bcov_revert_r1_ems_3hM_1717_000000004_0001_1_19_H_.._ems_p1-15H-GBL-16H-GABBL-16H_0303_0001_0001_0002_0001_0002_0001_0001
DPQDEELELYARLLLQVARRENRPVTVTYIVDGVRVRVKFDKDPSQQTEALKLLQELYKRAKKL VSFPASVQLHTAVEMHHWCIPFSVDGQPAPSLRWLFNGSVLNETSFIFTEFLEPAANETVRHGCLRLNQPTHVNNGNYTLLAANPFGQASASIMAAFMDNP bcov_6ala_r1_ems_3hM_208_000000000_0001_25_43_H_.._HEEH_03948_0001_0001_0001
SELEEKLRHAVHLLVLLARLEGTPLEYTFNLDGVNLRIEITRDEEKVKTLVKKALTKYRKLKKK VSFPASVQLHTAVEMHHWCIPFSVDGQPAPSLRWLFNGSVLNETSFIFTEFLEPAANETVRHGCLRLNQPTHVNNGNYTLLAANPFGQASASIMAAFMDNP bcov_revert_r1_HEEH_10552_000000000_0001_44_64_H_.._HEEH_12910_0001_0003_0001_0001
SKEKKAMKIIEKLVREAKKQGVDPEALWKLRVLLVLLLRNGVDPEQLKKLAKEMITRLRKS VSFPASVQLHTAVEMHHWCIPFSVDGQPAPSLRWLFNGSVLNETSFIFTEFLEPAANETVRHGCLRLNQPTHVNNGNYTLLAANPFGQASASIMAAFMDNP longxing_Motif1_HHH_eva_0079_0001_0001_0002
DDKEKTLREKFEKLVIRAIIRNRPLRVEINDAGIRFEIKVGTSPEEARKALKLFKKALKDIRKT VSFPASVQLHTAVEMHHWCIPFSVDGQPAPSLRWLFNGSVLNETSFIFTEFLEPAANETVRHGCLRLNQPTHVNNGNYTLLAANPFGQASASIMAAFMDNP bcov_revert_r1_HEEH_13973_000000000_0001_1_20_H_.._HEEH_23122_0001_0001_0001_0001
DEEDKTIERLALEAAQIAVKLGDEYTVTIEVKGLRFQVSFSPDPHEAIRVFIRANELARRLKEK VSFPASVQLHTAVEMHHWCIPFSVDGQPAPSLRWLFNGSVLNETSFIFTEFLEPAANETVRHGCLRLNQPTHVNNGNYTLLAANPFGQASASIMAAFMDNP bcov_original_r1_HEEH_10552_000000000_0001_44_64_H_.._HEEH_05206_0001_0002_0001_0001
DEEVDHVIELVELVLKLDAQSEEEKKKVKKIIDDIQKVKKHGSERQALELALQLLLKFIRE VSFPASVQLHTAVEMHHWCIPFSVDGQPAPSLRWLFNGSVLNETSFIFTEFLEPAANETVRHGCLRLNQPTHVNNGNYTLLAANPFGQASASIMAAFMDNP bcov_6ala_r1_ems_3hM_862_000000002_0001_23_41_H_.._ems_3hC_107_0001_0002_0001_0001
DEELYKYAVRIAILVSKAIENNDEETKKKVLKSLTDYARKVQDPTAHELLEAVRRLAKRAES VSFPASVQLHTAVEMHHWCIPFSVDGQPAPSLRWLFNGSVLNETSFIFTEFLEPAANETVRHGCLRLNQPTHVNNGNYTLLAANPFGQASASIMAAFMDNP longxing_Normal_ems_3hC_359_000000007_0001_0004
DEEKHVTTLLKQAETEASKVPDKETATDLLFRLLVRAVIQAKDPNLQEKAAKIAKKIVKSVES VSFPASVQLHTAVEMHHWCIPFSVDGQPAPSLRWLFNGSVLNETSFIFTEFLEPAANETVRHGCLRLNQPTHVNNGNYTLLAANPFGQASASIMAAFMDNP longxing_CationpiFixed_ems_3hC_68_0001_000000009_0001_0003
PEVEKQAKHVSELAKKVIKKAQDPNVRFTAQVALVLVQEALKRHDEHQLRSLILLIRELYKRWS VSFPASVQLHTAVEMHHWCIPFSVDGQPAPSLRWLFNGSVLNETSFIFTEFLEPAANETVRHGCLRLNQPTHVNNGNYTLLAANPFGQASASIMAAFMDNP longxing_CationpiFixed_ems_3hM_3115_000000011_0001_0003
DESQEYLKKHVKRLKTLAKRIQDEKVRRLLEKAARLLEDQIHKDWRSALEVVILVILLLQELM VSFPASVQLHTAVEMHHWCIPFSVDGQPAPSLRWLFNGSVLNETSFIFTEFLEPAANETVRHGCLRLNQPTHVNNGNYTLLAANPFGQASASIMAAFMDNP bcov_6ala_r1_HEEH_10552_000000000_0001_44_64_H_.._ems_3hM_743_0001_0005_0001_0001
SEEETRVWELLVRAILLALELNRPVSLTDQFNGVTVELEVDSDPRQIKKFRELFDEVVKRAKDR VSFPASVQLHTAVEMHHWCIPFSVDGQPAPSLRWLFNGSVLNETSFIFTEFLEPAANETVRHGCLRLNQPTHVNNGNYTLLAANPFGQASASIMAAFMDNP bcov_6ala_r1_HEEH_13973_000000000_0001_1_20_H_.._HEEH_08169_0001_0002_0001_0001
SEETLLRRALEIARKLGDEDVVKLAELLIENLRRGYLSEEDVKKAAELLLHLLRL VSFPASVQLHTAVEMHHWCIPFSVDGQPAPSLRWLFNGSVLNETSFIFTEFLEPAANETVRHGCLRLNQPTHVNNGNYTLLAANPFGQASASIMAAFMDNP bcov_6ala_r1_EEHEE_20342_000000009_0001_25_44_H_.._ems_p1-15H-GBL-16H-GABBL-16H_0184_0001_0001_0001_0001_0001_0001
TEELKKRADKLLEELKKKVPDPSTQKQIEELVEKLKEAVDKDDEESVRKIEEELLILKYVG VSFPASVQLHTAVEMHHWCIPFSVDGQPAPSLRWLFNGSVLNETSFIFTEFLEPAANETVRHGCLRLNQPTHVNNGNYTLLAANPFGQASASIMAAFMDNP bcov_6ala_r1_HEEH_13973_000000000_0001_1_20_H_.._ems_3hM_958_0001_0003_0001_0001
DYRKVIEQLRKYAKKHGDHTAKVLVQLLEIAEKKNDEWALQVAATIAKDYVEQ VSFPASVQLHTAVEMHHWCIPFSVDGQPAPSLRWLFNGSVLNETSFIFTEFLEPAANETVRHGCLRLNQPTHVNNGNYTLLAANPFGQASASIMAAFMDNP longxing_Cationpi_ems_p1-15H-GBL-16H-GBL-16H_0456_0001_0001_0001_000000014_0001_0004
TEEEATRIATKLQFKLQVAQRFDWKVLETVAREAEKWVKRLQTPLKDEVKKLVDKAKEVVKKVS VSFPASVQLHTAVEMHHWCIPFSVDGQPAPSLRWLFNGSVLNETSFIFTEFLEPAANETVRHGCLRLNQPTHVNNGNYTLLAANPFGQASASIMAAFMDNP longxing_CationpiFixed_ems_3hM_3426_000000006_0001_0001
VEELKKAQKTVDKAIKILRKKNQEKDVKTAEYVKELLKKASSDSDPRTLKRVIWAALVVYYIAT VSFPASVQLHTAVEMHHWCIPFSVDGQPAPSLRWLFNGSVLNETSFIFTEFLEPAANETVRHGCLRLNQPTHVNNGNYTLLAANPFGQASASIMAAFMDNP bcov_revert_r1_HEEH_14223_000000004_0001_1_21_H_.._ems_3hC_1399_0002_0001_0002_0001_0001
PETITIDNEEEAKKLLRSVAKDPRQQHHLIVLLILVRLGYETRITLDGLEVHFKDGRVTVTHY VSFPASVQLHTAVEMHHWCIPFSVDGQPAPSLRWLFNGSVLNETSFIFTEFLEPAANETVRHGCLRLNQPTHVNNGNYTLLAANPFGQASASIMAAFMDNP bcov_6ala_r1_HEEH_10552_000000000_0001_44_64_H_.._ems_f4m_220_0001_0001_0001
DEEEKIRKTISELTEQAQKDPESSKEIITRLTKLAQELSKNNDPRAEIWWKLIVLLILLVK VSFPASVQLHTAVEMHHWCIPFSVDGQPAPSLRWLFNGSVLNETSFIFTEFLEPAANETVRHGCLRLNQPTHVNNGNYTLLAANPFGQASASIMAAFMDNP longxing_Cationpi_ems_3hM_2932_000000012_0001_0001
DVEKLLLEAVVRVISLLLENDPDTAKKLLDDFERLAKELGDEELERTVKRLKKIVEDFKG VSFPASVQLHTAVEMHHWCIPFSVDGQPAPSLRWLFNGSVLNETSFIFTEFLEPAANETVRHGCLRLNQPTHVNNGNYTLLAANPFGQASASIMAAFMDNP bcov_6ala_r1_ems_3hC_1805_000000000_0001_47_64_H_.._ems_3hM_1928_0001_0001_0001_0001
DEDHVRTQLTLILRIAQEDPRRVEEAYWAALVLLAILQQSNSPDQKLVETALKYLKKLLDQVK VSFPASVQLHTAVEMHHWCIPFSVDGQPAPSLRWLFNGSVLNETSFIFTEFLEPAANETVRHGCLRLNQPTHVNNGNYTLLAANPFGQASASIMAAFMDNP longxing_Cationpi_ems_3hM_227_000000005_0001_0004
DDTKKISTELEFKLQVAAALHSESVFTLVSKIAQELAKRLNDEDLLRFVTEVIKTLEKILG VSFPASVQLHTAVEMHHWCIPFSVDGQPAPSLRWLFNGSVLNETSFIFTEFLEPAANETVRHGCLRLNQPTHVNNGNYTLLAANPFGQASASIMAAFMDNP longxing_CationpiFixed_ems_3hM_881_000000004_0001_0002
DDLERVAKEAAKVANLSDEDAKKIVTLVQQDPRLNLVIQLVKKALQRDPWKAAVAVLILNLLG VSFPASVQLHTAVEMHHWCIPFSVDGQPAPSLRWLFNGSVLNETSFIFTEFLEPAANETVRHGCLRLNQPTHVNNGNYTLLAANPFGQASASIMAAFMDN longxing_Motif2_ems_4hM_1503_0002_0001_0004_0004
TEEEEAKEVVERAKKIAKKVQDKSVSEILKELAERLEKAIKNHDEESIRKLSWAVLVASALS VSFPASVQLHTAVEMHHWCIPFSVDGQPAPSLRWLFNGSVLNETSFIFTEFLEPAANETVRHGCLRLNQPTHVNNGNYTLLAANPFGQASASIMAAFMDNP longxing_Cationpi_ems_3hM_1335_000000009_0001_0004
KTLHVVVNDWRAASTAAETHNLEYHYEKVGDVYVITIYGVTEEQAKKLSKLLRNLGVIFVTWSI VSFPASVQLHTAVEMHHWCIPFSVDGQPAPSLRWLFNGSVLNETSFIFTEFLEPAANETVRHGCLRLNQPTHVNNGNYTLLAANPFGQASASIMAAFMDNP longxing_Normal_ems_ferrM_1379_0001_000000017_0001_0002
SEEEKKRVETLIRLAEEALKKNDSDLVEKLLILLLLLAQQIPDEKVRKKINEIVTRLIKEFK VSFPASVQLHTAVEMHHWCIPFSVDGQPAPSLRWLFNGSVLNETSFIFTEFLEPAANETVRHGCLRLNQPTHVNNGNYTLLAANPFGQASASIMAAFMDNP bcov_6ala_r1_HEEH_13973_000000000_0001_1_20_H_.._ems_3hM_684_0001_0004_0001_0001
DESAIRFVLEVYQKAQEAKSNNDEKRLKEIKKEVDKFYKEAQSNNDEESLRAARYAQEAVKKIS VSFPASVQLHTAVEMHHWCIPFSVDGQPAPSLRWLFNGSVLNETSFIFTEFLEPAANETVRHGCLRLNQPTHVNNGNYTLLAANPFGQASASIMAAFMDNP bcov_original_r1_HEEH_10552_000000000_0001_44_64_H_.._ems_3hC_182_0001_0001_0001_0001
DEMEELQKRAKELLDKARKKIKDPNLQRMLEVLAELVQKLANSKDPRDQFLAQVAAAILQQIT VSFPASVQLHTAVEMHHWCIPFSVDGQPAPSLRWLFNGSVLNETSFIFTEFLEPAANETVRHGCLRLNQPTHVNNGNYTLLAANPFGQASASIMAAFMDNP longxing_Motif4_ems_3hM_2731_0001_0001_0003
TEKEEKNRQIADHAARIAQKLGDSYFIDVTIDGDKIQFSVSPDPKEARHTFRLLLILIESIRKN VSFPASVQLHTAVEMHHWCIPFSVDGQPAPSLRWLFNGSVLNETSFIFTEFLEPAANETVRHGCLRLNQPTHVNNGNYTLLAANPFGQASASIMAAFMDNP bcov_revert_r1_HEEH_13973_000000000_0001_1_20_H_.._HEEH_12241_0001_0002_0001_0001
DEELLKLVVDLLSKEAKELSKDEEDKKLIETLLQLVRKLLSNNDKDSAHEILQELLRLLRDLKS VSFPASVQLHTAVEMHHWCIPFSVDGQPAPSLRWLFNGSVLNETSFIFTEFLEPAANETVRHGCLRLNQPTHVNNGNYTLLAANPFGQASASIMAAFMDNP bcov_6ala_r1_ems_4hM_1773_000000000_0001_1_15_H_.._ems_3hC_1642_0001_0001_0001
DEHTERLELLIRLLIRLVKDIQNEERSRKILELIKEVAKRANDPRLEKLVKDLIKEFEKLI VSFPASVQLHTAVEMHHWCIPFSVDGQPAPSLRWLFNGSVLNETSFIFTEFLEPAANETVRHGCLRLNQPTHVNNGNYTLLAANPFGQASASIMAAFMDNP bcov_6ala_r1_HEEH_24497_000000002_0001_43_64_H_.._ems_3hM_1715_0001_0001_0001_0001
SDREKEERLKKKLEELARRVGLSEELSEQLKELFEKLLQKGLSPDEAYEEVEHEILILKYLLR VSFPASVQLHTAVEMHHWCIPFSVDGQPAPSLRWLFNGSVLNETSFIFTEFLEPAANETVRHGCLRLNQPTHVNNGNYTLLAANPFGQASASIMAAFMDNP bcov_revert_r1_HEEH_13973_000000000_0001_1_20_H_.._HHH_eva_0409_0001_0004_0001_0001
SEIEKLIRKLLKILKELVKNGLLTPERVRHLEWALLLLLVLGDEELLKHFLELLKKLIKKG VSFPASVQLHTAVEMHHWCIPFSVDGQPAPSLRWLFNGSVLNETSFIFTEFLEPAANETVRHGCLRLNQPTHVNNGNYTLLAANPFGQASASIMAAFMDNP bcov_6ala_r1_HEEH_14223_000000004_0001_1_21_H_.._HHH_eva_0355_0001_0001_0001_0001
DPRVAEVVKELLRLLEWVSGDSRVSEWVKRAQKVADIVSKVPDPSYEDELLKLLEIVERLVSS VSFPASVQLHTAVEMHHWCIPFSVDGQPAPSLRWLFNGSVLNETSFIFTEFLEPAANETVRHGCLRLNQPTHVNNGNYTLLAANPFGQASASIMAAFMDNP bcov_revert_r1_ems_3hM_1656_000000000_0001_45_63_H_.._ems_3hM_1134_0001_0004_0001_0001
GTITIHSKESEVTRTVDDDRKAERFALLFGLRKGVDVRVQQYSSGHIQVQVY VSFPASVQLHTAVEMHHWCIPFSVDGQPAPSLRWLFNGSVLNETSFIFTEFLEPAANETVRHGCLRLNQPTHVNNGNYTLLAANPFGQASASIMAAFMDNP bcov_revert_r1_HEEH_24497_000000002_0001_43_64_H_.._ems_bGC_151_0001_0001_0001_0001_0001
DEEVTKIAEHVKTLLEKAHKNNTKIEVVVTVKGQVFFFNVSSDPSDQKHVKHILELITLQVDIG VSFPASVQLHTAVEMHHWCIPFSVDGQPAPSLRWLFNGSVLNETSFIFTEFLEPAANETVRHGCLRLNQPTHVNNGNYTLLAANPFGQASASIMAAFMDNP bcov_revert_r1_ems_3hM_862_000000002_0001_23_41_H_.._HEEH_06815_0001_0002_0001_0001
DYTEAQRLVQKAIEAYKKNDEETLKKLKSTLRELRKKAENLPDPRLRELITIAVELALLLVS VSFPASVQLHTAVEMHHWCIPFSVDGQPAPSLRWLFNGSVLNETSFIFTEFLEPAANETVRHGCLRLNQPTHVNNGNYTLLAANPFGQASASIMAAFMDNP bcov_revert_r1_EEHEE_20342_000000009_0001_25_44_H_.._ems_3hM_806_0001_0002_0001_0001
TKQQSYTVTVTNASPEQIEKAEKEALRFLLEVTTEWRKQGKDVKLRVSYSRSGNTVRLQVSVTIK VSFPASVQLHTAVEMHHWCIPFSVDGQPAPSLRWLFNGSVLNETSFIFTEFLEPAANETVRHGCLRLNQPTHVNNGNYTLLAANPFGQASASIMAAFMDNP bcov_revert_r1_HEEH_24497_000000002_0001_43_64_H_.._EHEE_07836_0001_0001_0001_0001
DVDHAEKLLRDVLKKAREKNNPELVWAAELLLILLEIAKKKNDEDTLKQVEQLAKYVWKRD VSFPASVQLHTAVEMHHWCIPFSVDGQPAPSLRWLFNGSVLNETSFIFTEFLEPAANETVRHGCLRLNQPTHVNNGNYTLLAANPFGQASASIMAAFMDNP bcov_revert_r1_HEEH_24997_000000001_0001_43_64_H_.._ems_3hM_2646_0001_0002_0001_0001
TTEEIEKAVELADRLGLKEVSWSARVILNLLRSGAASEEAADLALEKLRRLLNS VSFPASVQLHTAVEMHHWCIPFSVDGQPAPSLRWLFNGSVLNETSFIFTEFLEPAANETVRHGCLRLNQPTHVNNGNYTLLAANPFGQASASIMAAFMDN longxing_Motif2_ems_p1-14H-GBL-16H-GABBL-16H_0067_0001_0001_0001_0001_0001_0003
DPLFRALVVTRVLKKLADHARDEEIEKILRTLAKLLRDAAENNDEELLKEVLSKARKFIKDAFS VSFPASVQLHTAVEMHHWCIPFSVDGQPAPSLRWLFNGSVLNETSFIFTEFLEPAANETVRHGCLRLNQPTHVNNGNYTLLAANPFGQASASIMAAFMDNP bcov_revert_r1_ems_3hM_698_000000000_0001_1_19_H_.._ems_3hC_1249_0001_0001_0001_0001
DVRVTTQYEVKGTDERAQEFVKEVSELAELLSLLAKLLGAKSVSFDYRVRQDGDSIKVTVQVDIR VSFPASVQLHTAVEMHHWCIPFSVDGQPAPSLRWLFNGSVLNETSFIFTEFLEPAANETVRHGCLRLNQPTHVNNGNYTLLAANPFGQASASIMAAFMDNP bcov_revert_r1_HEEH_24497_000000002_0001_43_64_H_.._EHEE_05172_0001_0005_0001_0001
DEKIYILLLLQARYRGDEEAKKIVKLIEKVWKDGDEKTLRKLDTIARKLVEK VSFPASVQLHTAVEMHHWCIPFSVDGQPAPSLRWLFNGSVLNETSFIFTEFLEPAANETVRHGCLRLNQPTHVNNGNYTLLAANPFGQASASIMAAFMDNP bcov_6ala_r1_HEEH_24497_000000002_0001_43_64_H_.._ems_p1-14H-GBL-16H-GBL-16H_0776_0001_0001_0001_0001_0003_0001_0001
DDKELVDRLEEAASKVNPELSKVAQTLKKKYPDPWQVLVAWVIIAKDLKNEDVAKIVISLIR VSFPASVQLHTAVEMHHWCIPFSVDGQPAPSLRWLFNGSVLNETSFIFTEFLEPAANETVRHGCLRLNQPTHVNNGNYTLLAANPFGQASASIMAAFMDNP longxing_Cationpi_ems_4hM_2349_0002_000000001_0001_0001
SEKEEEIKWAIEVLRITLGIDPDLAEEVKKLVRKLLKNGVDPREIERIVLTILLRLYEKLK VSFPASVQLHTAVEMHHWCIPFSVDGQPAPSLRWLFNGSVLNETSFIFTEFLEPAANETVRHGCLRLNQPTHVNNGNYTLLAANPFGQASASIMAAFMDNP bcov_revert_r1_HEEH_13973_000000000_0001_1_20_H_.._HHH_eva_0193_0001_0001_0001_0001
DVKEIAKRLEKLRKEGNLAFKAAVAVYIVKVLLKNGQLDEREAKILLKVAQKAVG VSFPASVQLHTAVEMHHWCIPFSVDGQPAPSLRWLFNGSVLNETSFIFTEFLEPAANETVRHGCLRLNQPTHVNNGNYTLLAANPFGQASASIMAAFMDNP longxing_CationpiFixed_ems_p1-14H-GABBL-16H-GABBL-15H_0054_0001_0001_0001_000000004_0001_0003
PEEEEIETRARKLVTHVLEVAKKNPEKATHLVIQLILEALEKNDEILLRLLEKLAELVLRVIRS VSFPASVQLHTAVEMHHWCIPFSVDGQPAPSLRWLFNGSVLNETSFIFTEFLEPAANETVRHGCLRLNQPTHVNNGNYTLLAANPFGQASASIMAAFMDNP bcov_6ala_r1_HEEH_10552_000000000_0001_44_64_H_.._ems_3hM_1239_0001_0003_0001_0001
NESRIFLLVLEALKNGDIELAKRILKEAQKKGLISEEVQILLEYLIREFES VSFPASVQLHTAVEMHHWCIPFSVDGQPAPSLRWLFNGSVLNETSFIFTEFLEPAANETVRHGCLRLNQPTHVNNGNYTLLAANPFGQASASIMAAFMDNP bcov_6ala_r1_HEEH_15440_000000001_0001_1_21_H_.._ems_p1-14H-GBL-14H-GABBL-15H_0454_0001_0001_0002_0001_0002_0001_0001
TPEEELKKLLKKAEEIAKSIPDETQARTVERMVKLAETTFKQLEDPWARLVIAVILSNFVKRLK VSFPASVQLHTAVEMHHWCIPFSVDGQPAPSLRWLFNGSVLNETSFIFTEFLEPAANETVRHGCLRLNQPTHVNNGNYTLLAANPFGQASASIMAAFMDN longxing_Motif2_ems_3hM_1710_0001_0002_0004
SEEEVLRLARKLKEKGDYEEITRLAEKAVKDNIVDEKVQRELLLLLLEALW VSFPASVQLHTAVEMHHWCIPFSVDGQPAPSLRWLFNGSVLNETSFIFTEFLEPAANETVRHGCLRLNQPTHVNNGNYTLLAANPFGQASASIMAAFMDNP bcov_6ala_r1_HEEH_24497_000000002_0001_43_64_H_.._ems_p1-14H-GBL-14H-GABBL-15H_0023_0001_0001_0002_0001_0004_0001_0001
NLEEKLRRLEEEAKKLGDEDLQELARLVLWSIERGLSSDDQIRRFVEEVERLVR VSFPASVQLHTAVEMHHWCIPFSVDGQPAPSLRWLFNGSVLNETSFIFTEFLEPAANETVRHGCLRLNQPTHVNNGNYTLLAANPFGQASASIMAAFMDNP bcov_revert_r1_ems_3hM_1656_000000000_0001_45_63_H_.._HHH_eva_0710_0001_0001_0001_0001
DYEEKVKKLLKLVEEAARRNDTDLVKTLIRQAKTLAEQKGDPRLKQRVHYLVLQIYVKALE VSFPASVQLHTAVEMHHWCIPFSVDGQPAPSLRWLFNGSVLNETSFIFTEFLEPAANETVRHGCLRLNQPTHVNNGNYTLLAANPFGQASASIMAAFMDNP bcov_revert_r1_ems_3hM_208_000000000_0001_25_43_H_.._ems_3hC_495_0002_0001_0001_0001_0001
DSQAREAAWWVYLLAQDALLLGTPVKITVQFGGRRYTYDVDSDPTLYKRVQEIVKKLQETADKR VSFPASVQLHTAVEMHHWCIPFSVDGQPAPSLRWLFNGSVLNETSFIFTEFLEPAANETVRHGCLRLNQPTHVNNGNYTLLAANPFGQASASIMAAFMDNP bcov_revert_r1_ems_3hM_208_000000000_0001_25_43_H_.._HEEH_16312_0001_0002_0001_0001
DELEERVKHLALLLILAALRKNDKDASERAERLYRSVRKALSSGDQDTAKTIVDRIEKYVKKFG VSFPASVQLHTAVEMHHWCIPFSVDGQPAPSLRWLFNGSVLNETSFIFTEFLEPAANETVRHGCLRLNQPTHVNNGNYTLLAANPFGQASASIMAAFMDNP bcov_revert_r1_HEEH_10552_000000000_0001_44_64_H_.._ems_3hC_830_0001_0001_0003_0001_0001
DTQDLILILAVQIKFAAPNFQKWARTILKKIQDDPRQADDIAKKVLSNLDEDKLNEEIKKLTS VSFPASVQLHTAVEMHHWCIPFSVDGQPAPSLRWLFNGSVLNETSFIFTEFLEPAANETVRHGCLRLNQPTHVNNGNYTLLAANPFGQASASIMAAFMDNP longxing_Motif3_ems_4hM_3599_0001_0001_0002_0004
SESAEILYEAILLAILLFYISGQPVQLHVTVDGTQVTVRVDDSQEARETIKKLRERVRKLVEKD VSFPASVQLHTAVEMHHWCIPFSVDGQPAPSLRWLFNGSVLNETSFIFTEFLEPAANETVRHGCLRLNQPTHVNNGNYTLLAANPFGQASASIMAAFMDNP bcov_revert_r1_HEEH_13973_000000000_0001_1_20_H_.._HEEH_16623_0001_0001_0001_0001
TEEEKVLEVVILAVLLILEGDQESAEEVLRRAEELVRKLGDEKSLKVLEEIKKELEKLKKK VSFPASVQLHTAVEMHHWCIPFSVDGQPAPSLRWLFNGSVLNETSFIFTEFLEPAANETVRHGCLRLNQPTHVNNGNYTLLAANPFGQASASIMAAFMDNP bcov_revert_r1_HEEH_13973_000000000_0001_1_20_H_.._HHH_eva_0320_0001_0002_0001_0001
SVEIHVEGEEEMKLVVRLAQIFNLEYHVRVENGRWVIELQ VSFPASVQLHTAVEMHHWCIPFSVDGQPAPSLRWLFNGSVLNETSFIFTEFLEPAANETVRHGCLRLNQPTHVNNGNYTLLAANPFGQASASIMAAFMDNP bcov_original_r1_HEEH_15568_000000002_0001_1_20_H_.._EHEE_rd4_0073.min_rise1.34_0001_0001_0001
DPSEEATKIIKDLAEKATKNDPRWREELERLVKVATEILRKASPWEIQVALSIVSDLLKKLT VSFPASVQLHTAVEMHHWCIPFSVDGQPAPSLRWLFNGSVLNETSFIFTEFLEPAANETVRHGCLRLNQPTHVNNGNYTLLAANPFGQASASIMAAFMDNP longxing_CationpiFixed_ems_3hM_893_000000019_0001_0004
DRSELLFLLLIIAVYLAKEAKSEEDVKKAEKKLQEWLDKLNVPEEDQKLAHTTLRKVYKKLS VSFPASVQLHTAVEMHHWCIPFSVDGQPAPSLRWLFNGSVLNETSFIFTEFLEPAANETVRHGCLRLNQPTHVNNGNYTLLAANPFGQASASIMAAFMDNP bcov_revert_r1_ems_3hM_698_000000000_0001_1_19_H_.._ems_3hC_1017_0001_0001_0001_0001_0001
DPRERIHELLILAVLLIKDPNNKEEAEKLLKEATKVARDNNDPELEKLVQKLTTELRQEI VSFPASVQLHTAVEMHHWCIPFSVDGQPAPSLRWLFNGSVLNETSFIFTEFLEPAANETVRHGCLRLNQPTHVNNGNYTLLAANPFGQASASIMAAFMDNP bcov_6ala_r1_HEEH_13973_000000000_0001_1_20_H_.._ems_3hM_3049_0001_0001_0001
PDWSIQVLLVIIRELVKKAKDPRIKDVKRLADEAEKLVKDDPRFKEHAEDILTRVATKALEVVQ VSFPASVQLHTAVEMHHWCIPFSVDGQPAPSLRWLFNGSVLNETSFIFTEFLEPAANETVRHGCLRLNQPTHVNNGNYTLLAANPFGQASASIMAAFMDNP longxing_Cationpi_ems_3hM_1946_000000001_0001_0004
SAEELLIRFFRKKKKKGQKSEEALKRAVEKIAKKQNASPEEQWKLKVLAKVLILD VSFPASVQLHTAVEMHHWCIPFSVDGQPAPSLRWLFNGSVLNETSFIFTEFLEPAANETVRHGCLRLNQPTHVNNGNYTLLAANPFGQASASIMAAFMDNP longxing_Motif1_ems_p1-15H-GABBL-15H-GBBL-16H_0795_0001_0001_0001_0001_0004_0001
SEEDREAKRIVKKAYDRAKKNNTIVTITLNVDGTNYKVIVTTDPRLRKEATILVSLVLLSSKLK VSFPASVQLHTAVEMHHWCIPFSVDGQPAPSLRWLFNGSVLNETSFIFTEFLEPAANETVRHGCLRLNQPTHVNNGNYTLLAANPFGQASASIMAAFMDNP bcov_revert_r1_ems_3hM_1656_000000000_0001_45_63_H_.._HEEH_13684_0001_0003_0001_0001
SIESILKKAIKLLRRAGVDPKSAEHVAKIIKKKGDEFKARVLLIAAKWAVKK VSFPASVQLHTAVEMHHWCIPFSVDGQPAPSLRWLFNGSVLNETSFIFTEFLEPAANETVRHGCLRLNQPTHVNNGNYTLLAANPFGQASASIMAAFMDNP longxing_CationpiFixed_HHH_eva_0495_000000001_0001_0002
PFKERLKQAARQVQLAIKRNDEFAVQVALAILEQIREEVQTEEARRLAEKLIKKLRKLA VSFPASVQLHTAVEMHHWCIPFSVDGQPAPSLRWLFNGSVLNETSFIFTEFLEPAANETVRHGCLRLNQPTHVNNGNYTLLAANPFGQASASIMAAFMDNP longxing_Motif4_ems_3hM_2324_0001_0005_0004
DEEEFEMLVIFAILKQYADNVPDLDKVREYLTRVIEKARRANRETRVRAAEMVAKIVEDRKS VSFPASVQLHTAVEMHHWCIPFSVDGQPAPSLRWLFNGSVLNETSFIFTEFLEPAANETVRHGCLRLNQPTHVNNGNYTLLAANPFGQASASIMAAFMDNP longxing_Motif4_ems_3hM_2866_0001_0001_0002
SEKKAEEVLKKARSNGNEEVAIAALLVLEAARRGELDPTQVDYWIDWAEKVLKS VSFPASVQLHTAVEMHHWCIPFSVDGQPAPSLRWLFNGSVLNETSFIFTEFLEPAANETVRHGCLRLNQPTHVNNGNYTLLAANPFGQASASIMAAFMDNP longxing_Normal_ems_p1-14H-GBL-16H-GABBL-16H_0590_0001_0001_0002_000000016_0001_0003
PEEVKTLEFLVLVILYLAQQHNDEDLVKIAETAQKLLKEAKEKNDEEKAKRILQTALKLLTEVE VSFPASVQLHTAVEMHHWCIPFSVDGQPAPSLRWLFNGSVLNETSFIFTEFLEPAANETVRHGCLRLNQPTHVNNGNYTLLAANPFGQASASIMAAFMDNP longxing_CationpiFixed_ems_3hM_2678_000000000_0001_0003
DPREEKKAEELLKKISEAAKKNQPLSLTVIINGFRIDVTVSPDPHESTKVLEEVLILLVLLKQR VSFPASVQLHTAVEMHHWCIPFSVDGQPAPSLRWLFNGSVLNETSFIFTEFLEPAANETVRHGCLRLNQPTHVNNGNYTLLAANPFGQASASIMAAFMDNP bcov_6ala_r1_HEEH_22785_000000003_0001_44_64_H_.._HEEH_13088_0001_0001_0001
SESDKISSSVETLLKQAKDAPDPNEALKLLQKAARLVASLNNWELWAKVVRAAIEVLQKNRS VSFPASVQLHTAVEMHHWCIPFSVDGQPAPSLRWLFNGSVLNETSFIFTEFLEPAANETVRHGCLRLNQPTHVNNGNYTLLAANPFGQASASIMAAFMDN longxing_Motif2_ems_3hC_672_0001_0003_0002
TPEEEKAIKSWLTAYKEAHKKNTEIRVHVNVNGVQLDVTLSSDPSLQTKAHKLLIRFLLRVLEK VSFPASVQLHTAVEMHHWCIPFSVDGQPAPSLRWLFNGSVLNETSFIFTEFLEPAANETVRHGCLRLNQPTHVNNGNYTLLAANPFGQASASIMAAFMDNP bcov_revert_r1_HEEH_10552_000000000_0001_44_64_H_.._HEEH_05165_0001_0006_0001_0001
PEDEKAKRLTELAKKIASSKNDSSLQFLADRLVKLYEDAKRQNDEEKRRRVLFQLSVVVAVG VSFPASVQLHTAVEMHHWCIPFSVDGQPAPSLRWLFNGSVLNETSFIFTEFLEPAANETVRHGCLRLNQPTHVNNGNYTLLAANPFGQASASIMAAFMDNP longxing_CationpiFixed_ems_3hC_1544_000000010_0001_0002
DEEEVEKIAKTAQEIAKKLNNESLLQIIQDLEKKAREAARKNDEDTLKTILFKILVALVIG VSFPASVQLHTAVEMHHWCIPFSVDGQPAPSLRWLFNGSVLNETSFIFTEFLEPAANETVRHGCLRLNQPTHVNNGNYTLLAANPFGQASASIMAAFMDNP longxing_CationpiFixed_ems_3hM_3151_000000004_0001_0004
SEEDEVTWALQVAEWLARQIPDKETAAKLLKALLKAAVDQAKDPNLYEKAKKIAEKILKSVKS VSFPASVQLHTAVEMHHWCIPFSVDGQPAPSLRWLFNGSVLNETSFIFTEFLEPAANETVRHGCLRLNQPTHVNNGNYTLLAANPFGQASASIMAAFMDNP longxing_Motif1_ems_3hC_68_0001_0001_0005_0001
SELSEIVDQLVKLLKERARRLNDKELEESAELLLRLVKDLLKRGDQDQAKELLELIELLLRLYG VSFPASVQLHTAVEMHHWCIPFSVDGQPAPSLRWLFNGSVLNETSFIFTEFLEPAANETVRHGCLRLNQPTHVNNGNYTLLAANPFGQASASIMAAFMDNP bcov_6ala_r1_EEHEE_20342_000000009_0001_25_44_H_.._ems_3hC_830_0002_0001_0004_0001_0001
DLVEEAEKLLKILKQIARETQNPELRELVERLELLLLLAKRLNDEQSVEHVVRRVEKLVKTR VSFPASVQLHTAVEMHHWCIPFSVDGQPAPSLRWLFNGSVLNETSFIFTEFLEPAANETVRHGCLRLNQPTHVNNGNYTLLAANPFGQASASIMAAFMDNP bcov_6ala_r1_HEEH_24497_000000002_0001_43_64_H_.._ems_3hM_3059_0001_0001_0001_0001
SEELTEIKRRVWAIALRVVLSGTPIEVTVKYNNRTLRFTLDSDPREVRKVLDKLDRWLRKLDKD VSFPASVQLHTAVEMHHWCIPFSVDGQPAPSLRWLFNGSVLNETSFIFTEFLEPAANETVRHGCLRLNQPTHVNNGNYTLLAANPFGQASASIMAAFMDNP bcov_6ala_r1_HEEH_14223_000000004_0001_1_21_H_.._HEEH_17844_0001_0003_0001_0001
DVREEVKKVLTEVEKLARENNNEEVLLLLLLLLRYVEELEKKLSEEELSRHLQAIIQLLRKLI VSFPASVQLHTAVEMHHWCIPFSVDGQPAPSLRWLFNGSVLNETSFIFTEFLEPAANETVRHGCLRLNQPTHVNNGNYTLLAANPFGQASASIMAAFMDNP bcov_6ala_r1_HEEH_24497_000000002_0001_43_64_H_.._ems_3hM_1417_0001_0003_0001_0001
DETRKWLLTIANWAVKAQNASDPREAKKIMDTLKKIAKKLGNETLLWAVQVAAEVVKLNVF VSFPASVQLHTAVEMHHWCIPFSVDGQPAPSLRWLFNGSVLNETSFIFTEFLEPAANETVRHGCLRLNQPTHVNNGNYTLLAANPFGQASASIMAAFMDN longxing_Motif2_ems_3hM_3073_0001_0003_0003
DEEDKRILRSATLLVRELIKKNIPDEAYIAVVLLLLTASRNNDEEIKKEVDELEKLIRKLK VSFPASVQLHTAVEMHHWCIPFSVDGQPAPSLRWLFNGSVLNETSFIFTEFLEPAANETVRHGCLRLNQPTHVNNGNYTLLAANPFGQASASIMAAFMDNP bcov_6ala_r1_HEEH_10552_000000000_0001_44_64_H_.._ems_3hC_836_0001_0002_0001_0001
SEVDELTKILQKVERKAKEKNDPDLLELVWAAQVAVDVVRLDPTDSAARQQARTLVETVQKLG VSFPASVQLHTAVEMHHWCIPFSVDGQPAPSLRWLFNGSVLNETSFIFTEFLEPAANETVRHGCLRLNQPTHVNNGNYTLLAANPFGQASASIMAAFMDNP longxing_Motif1_ems_3hC_718_0002_0001_0007_0001
HLVDSAKRLLEEAVKKYQKRPDDEEVEHAILIVALLLKLLADLLSDEKKSRELKKTAETLLRTL VSFPASVQLHTAVEMHHWCIPFSVDGQPAPSLRWLFNGSVLNETSFIFTEFLEPAANETVRHGCLRLNQPTHVNNGNYTLLAANPFGQASASIMAAFMDNP bcov_revert_r1_HEEH_10552_000000000_0001_44_64_H_.._ems_3hM_1896_0001_0001_0001_0001
SLHFEYSVEIQNASPEQKRQAEHTAREIAELYRRIAEIAGRDVKVRFSSDESNGSFRVRVTVKVD VSFPASVQLHTAVEMHHWCIPFSVDGQPAPSLRWLFNGSVLNETSFIFTEFLEPAANETVRHGCLRLNQPTHVNNGNYTLLAANPFGQASASIMAAFMDNP bcov_original_r1_HEEH_15568_000000002_0001_1_20_H_.._EHEE_06349_0001_0002_0001_0001
GPEDLEHILELALLIARLENDEDTVKEIETLERRAQELLKDPRLEEEARKLVELVLRLLTKLL VSFPASVQLHTAVEMHHWCIPFSVDGQPAPSLRWLFNGSVLNETSFIFTEFLEPAANETVRHGCLRLNQPTHVNNGNYTLLAANPFGQASASIMAAFMDNP bcov_6ala_r1_ems_3hM_862_000000002_0001_23_41_H_.._ems_3hC_151_0001_0002_0001_0001
SQEKLKKLIKKAEKKGASKAVSAARLAIEALRRGDPWAAAVAEEIVKLNLS VSFPASVQLHTAVEMHHWCIPFSVDGQPAPSLRWLFNGSVLNETSFIFTEFLEPAANETVRHGCLRLNQPTHVNNGNYTLLAANPFGQASASIMAAFMDN longxing_Motif2_ems_p1-14H-GBL-16H-GBL-15H_0690_0001_0001_0001_0001_0001_0001
DDNQRKKELEKLAEKIIKLRGLSEEQSELFKRVVQVLIELLSRDQLERLREILEELVKELK VSFPASVQLHTAVEMHHWCIPFSVDGQPAPSLRWLFNGSVLNETSFIFTEFLEPAANETVRHGCLRLNQPTHVNNGNYTLLAANPFGQASASIMAAFMDNP bcov_revert_r1_HEEH_15568_000000002_0001_1_20_H_.._HHH_eva_0398_0001_0001_0001_0001
DEELRVRTKVVLTAIRLARRRGDTVRVRVDEDGIEVTVTVGPDPRDQKRVIEEIIRIIVEKLEK VSFPASVQLHTAVEMHHWCIPFSVDGQPAPSLRWLFNGSVLNETSFIFTEFLEPAANETVRHGCLRLNQPTHVNNGNYTLLAANPFGQASASIMAAFMDNP bcov_revert_r1_HEEH_10552_000000000_0001_44_64_H_.._HEEH_04972_0001_0002_0001_0001
SSEDVVWAARVWAVIAKDQGLLDPKELESIVRLIETLAKRGVDPREIQKILKTIIDRATEKNK VSFPASVQLHTAVEMHHWCIPFSVDGQPAPSLRWLFNGSVLNETSFIFTEFLEPAANETVRHGCLRLNQPTHVNNGNYTLLAANPFGQASASIMAAFMDN longxing_Motif2_HHH_eva_0043_0001_0001_0003
DEERLKKLEKKFKEIKKKIQNPELQRLFDNAEELIRKLQSLNSEEAAWKIAVIITLVLANAV VSFPASVQLHTAVEMHHWCIPFSVDGQPAPSLRWLFNGSVLNETSFIFTEFLEPAANETVRHGCLRLNQPTHVNNGNYTLLAANPFGQASASIMAAFMDNP longxing_Motif1_ems_3hM_474_0001_0001_0004
DDTKKQQRSFEEILRKAVEKHDEELFHLAKVLAQASARLLNDEDLLRYLTEVLKTLEKLLG VSFPASVQLHTAVEMHHWCIPFSVDGQPAPSLRWLFNGSVLNETSFIFTEFLEPAANETVRHGCLRLNQPTHVNNGNYTLLAANPFGQASASIMAAFMDNP bcov_6ala_r1_ems_3hC_1805_000000000_0001_47_64_H_.._ems_3hM_881_0001_0003_0001_0001
DQEEIDTLVSKLLTKAKQKNDERLEWLVKRVLEIARRIYKKNPEEATKYAHYVLLLLELLS VSFPASVQLHTAVEMHHWCIPFSVDGQPAPSLRWLFNGSVLNETSFIFTEFLEPAANETVRHGCLRLNQPTHVNNGNYTLLAANPFGQASASIMAAFMDNP bcov_revert_r1_HEEH_15568_000000002_0001_1_20_H_.._ems_3hM_2981_0001_0004_0001_0001
DPEDEELEWILLLLERIAQLEGRPISFIVIVAGFTISVTIDKDPRDSKRVLTEVRKFVKKAKKR VSFPASVQLHTAVEMHHWCIPFSVDGQPAPSLRWLFNGSVLNETSFIFTEFLEPAANETVRHGCLRLNQPTHVNNGNYTLLAANPFGQASASIMAAFMDNP bcov_revert_r1_ems_3hM_862_000000002_0001_23_41_H_.._HEEH_09538_0001_0001_0001_0001
TEAEKIVARFLLKWGDLERALLLILLRARTNNNEEVQKVVELVLQLWRKYSDEDVEKWVRSVAL VSFPASVQLHTAVEMHHWCIPFSVDGQPAPSLRWLFNGSVLNETSFIFTEFLEPAANETVRHGCLRLNQPTHVNNGNYTLLAANPFGQASASIMAAFMDNP bcov_revert_r1_HEEH_24497_000000002_0001_43_64_H_.._ems_4hM_5224_0001_0003_0001_0001
DEEEEKVKLLRYLARKASEEAHTVVWRLVVHDLTDELVKEAKKALDDPDYLEKLIKKLEKIYG VSFPASVQLHTAVEMHHWCIPFSVDGQPAPSLRWLFNGSVLNETSFIFTEFLEPAANETVRHGCLRLNQPTHVNNGNYTLLAANPFGQASASIMAAFMDNP bcov_6ala_r1_ems_3hM_149_000000000_0001_22_42_H_.._ems_4hM_2758_0001_0001_0002_0001_0001
SDERKRLLELLIRVILEAYEDNRPVTVRFTVNGVTVEFTVNSDPEVVQRASKLLVKLVEKALKK VSFPASVQLHTAVEMHHWCIPFSVDGQPAPSLRWLFNGSVLNETSFIFTEFLEPAANETVRHGCLRLNQPTHVNNGNYTLLAANPFGQASASIMAAFMDNP bcov_6ala_r1_HEEH_10552_000000000_0001_44_64_H_.._HEEH_09411_0001_0003_0001_0001
DEELRIFKQLVELLARLAKSNNDEKTLKEIKKLVDLLYRHAQLHNDEESLKVAREAQKIVKKIS VSFPASVQLHTAVEMHHWCIPFSVDGQPAPSLRWLFNGSVLNETSFIFTEFLEPAANETVRHGCLRLNQPTHVNNGNYTLLAANPFGQASASIMAAFMDNP bcov_revert_r1_HEEH_15440_000000001_0001_1_21_H_.._ems_3hC_182_0001_0001_0001
GDTKTYSFDFDARDEEQRKTANELALQLLLKLLEEFRDRGLDVEVHLHLRTRNGQVKLKITVRTR VSFPASVQLHTAVEMHHWCIPFSVDGQPAPSLRWLFNGSVLNETSFIFTEFLEPAANETVRHGCLRLNQPTHVNNGNYTLLAANPFGQASASIMAAFMDNP bcov_6ala_r1_HEEH_13973_000000000_0001_1_20_H_.._EHEE_09297_0001_0001_0001_0001
SEEEIERRVEELYKRGDYREIILLLLQARESGTISSEVLRKLLELAIRVWQG VSFPASVQLHTAVEMHHWCIPFSVDGQPAPSLRWLFNGSVLNETSFIFTEFLEPAANETVRHGCLRLNQPTHVNNGNYTLLAANPFGQASASIMAAFMDNP bcov_revert_r1_ems_p1-15H-GBL-16H-GBL-15H_0593_0001_0001_0002_000000000_0001_19_33_H_.._HHH_eva_0601_0001_0001_0001
DYKEEATKIRKKLEEIEKKAQDPTLRQAVFAAQVTAAIAQQVDDKKKAERLLKLLKELLKKLT VSFPASVQLHTAVEMHHWCIPFSVDGQPAPSLRWLFNGSVLNETSFIFTEFLEPAANETVRHGCLRLNQPTHVNNGNYTLLAANPFGQASASIMAAFMDNP longxing_Motif4_ems_3hM_2749_0001_0003_0003
DEKKEAQEAVKEISKYVSEKASKTLKKLVDNDDKTGILVIISIVRAIRKNDEFLASVAAIILG VSFPASVQLHTAVEMHHWCIPFSVDGQPAPSLRWLFNGSVLNETSFIFTEFLEPAANETVRHGCLRLNQPTHVNNGNYTLLAANPFGQASASIMAAFMDNP longxing_CationpiFixed_ems_4hC_1190_0002_000000007_0001_0001
SEEEVRKLLEKALKLYRKDPRLREEAEKLLRKALKVAIENKDERALFVVLVLTRYVQQLLD VSFPASVQLHTAVEMHHWCIPFSVDGQPAPSLRWLFNGSVLNETSFIFTEFLEPAANETVRHGCLRLNQPTHVNNGNYTLLAANPFGQASASIMAAFMDNP bcov_6ala_r1_ems_3hM_698_000000000_0001_1_19_H_.._ems_3hM_3569_0001_0001_0001_0001
SPVEETVRKLLKDLLKEVKDKNTRITVTIDVNGVKITIKFDSDPTSEEKIELVILLAYLQEHYG VSFPASVQLHTAVEMHHWCIPFSVDGQPAPSLRWLFNGSVLNETSFIFTEFLEPAANETVRHGCLRLNQPTHVNNGNYTLLAANPFGQASASIMAAFMDNP bcov_6ala_r1_HEEH_24497_000000002_0001_43_64_H_.._HEEH_07612_0001_0001_0001_0001
SEDLKRLLEEVIIILIILGVSEEEIKKLLKKLEELYRRGDEEKLRKFLEEILRKASRK VSFPASVQLHTAVEMHHWCIPFSVDGQPAPSLRWLFNGSVLNETSFIFTEFLEPAANETVRHGCLRLNQPTHVNNGNYTLLAANPFGQASASIMAAFMDNP bcov_6ala_r1_HEEH_13973_000000000_0001_1_20_H_.._HHH_eva_0200_0001_0001_0001_0001
EITLHVRGEWAARVVEIIARQNNLEVHIEEKNGNFIIHVR VSFPASVQLHTAVEMHHWCIPFSVDGQPAPSLRWLFNGSVLNETSFIFTEFLEPAANETVRHGCLRLNQPTHVNNGNYTLLAANPFGQASASIMAAFMDNP longxing_Cationpi_EHEE_rd4_0068.min_rise1.55_000000005_0001_0002
SLEKVAEKIEIIAARRGDEELKRMVLLLAVALNFGDEDLARTLAKRVKKKVS VSFPASVQLHTAVEMHHWCIPFSVDGQPAPSLRWLFNGSVLNETSFIFTEFLEPAANETVRHGCLRLNQPTHVNNGNYTLLAANPFGQASASIMAAFMDNP longxing_Motif3_ems_p1-15H-GBL-16H-GBL-15H_0230_0001_0001_0002_0001_0004_0002
SSEKIRKEADKAYKNGDEEKLLLLALRALYEGDKKLVKYVYKLAQKLTK VSFPASVQLHTAVEMHHWCIPFSVDGQPAPSLRWLFNGSVLNETSFIFTEFLEPAANETVRHGCLRLNQPTHVNNGNYTLLAANPFGQASASIMAAFMDNP bcov_revert_r1_HEEH_24497_000000002_0001_43_64_H_.._ems_p1-14H-GBL-14H-GBL-15H_0594_0001_0001_0002_0001_0004_0001_0001
EERVVKELLKEAEKMGDRVLIEIIRKVLKLVKEGKRSKEEAEWEARVLMKVARQ VSFPASVQLHTAVEMHHWCIPFSVDGQPAPSLRWLFNGSVLNETSFIFTEFLEPAANETVRHGCLRLNQPTHVNNGNYTLLAANPFGQASASIMAAFMDNP longxing_Motif1_ems_p1-14H-GBL-16H-GABBL-16H_0069_0001_0001_0002_0001_0002
NVEVRVEGSDHALERASKFLRSYGVEVRVHGSRVEIHNASEKLALAFALIVNYVAKVNVRFRVE VSFPASVQLHTAVEMHHWCIPFSVDGQPAPSLRWLFNGSVLNETSFIFTEFLEPAANETVRHGCLRLNQPTHVNNGNYTLLAANPFGQASASIMAAFMDNP bcov_original_r1_HEEH_24497_000000002_0001_43_64_H_.._ems_ferrM_3473_0001_0001_0001
DEERLRHRFYLQVLLAIYDPSDRELQEKLKKLAEKLYKDGVISEEVLKLLRKLYELAQRWAER VSFPASVQLHTAVEMHHWCIPFSVDGQPAPSLRWLFNGSVLNETSFIFTEFLEPAANETVRHGCLRLNQPTHVNNGNYTLLAANPFGQASASIMAAFMDNP bcov_revert_r1_HEEH_10552_000000000_0001_44_64_H_.._ems_3hM_676_0001_0002_0001_0001
SELEKAKTIVDKIRTELSKIPDKSKAKEVAKKIVDSIARNATTEEEWRVAVQVIVLIAEFVNS VSFPASVQLHTAVEMHHWCIPFSVDGQPAPSLRWLFNGSVLNETSFIFTEFLEPAANETVRHGCLRLNQPTHVNNGNYTLLAANPFGQASASIMAAFMDNP longxing_Motif1_ems_3hM_1552_0001_0004
DEHVDKLRKTLEKLADEAVDDPNERKRLKWAVLLVAYLAEDPRYRKEAEELLQRLKELLEELRS VSFPASVQLHTAVEMHHWCIPFSVDGQPAPSLRWLFNGSVLNETSFIFTEFLEPAANETVRHGCLRLNQPTHVNNGNYTLLAANPFGQASASIMAAFMDNP bcov_revert_r1_HEEH_14223_000000004_0001_1_21_H_.._ems_3hM_555_0001_0002_0001_0001
DLTEKADELLILVELLARLLGDEEVVRLVEELLTLLERAIKSGDEELLRKLLKLIQELALKVLR VSFPASVQLHTAVEMHHWCIPFSVDGQPAPSLRWLFNGSVLNETSFIFTEFLEPAANETVRHGCLRLNQPTHVNNGNYTLLAANPFGQASASIMAAFMDNP bcov_6ala_r1_HEEH_15440_000000001_0001_1_21_H_.._ems_3hM_1367_0001_0001_0001_0001
DELTTILTELAKKAAKEAKEKQRPVDLTIDVNGKQYRFRVDTDPKLAQEVVEYLTLLIKLLQTK VSFPASVQLHTAVEMHHWCIPFSVDGQPAPSLRWLFNGSVLNETSFIFTEFLEPAANETVRHGCLRLNQPTHVNNGNYTLLAANPFGQASASIMAAFMDNP bcov_revert_r1_HEEH_15568_000000002_0001_1_20_H_.._HEEH_23253_0001_0001_0001_0001
SDEKIKELLKLIREAAKKGDTDLISELEKLIEELLKRDGKLSPEQLELYVLKLALELLKEVF VSFPASVQLHTAVEMHHWCIPFSVDGQPAPSLRWLFNGSVLNETSFIFTEFLEPAANETVRHGCLRLNQPTHVNNGNYTLLAANPFGQASASIMAAFMDNP bcov_6ala_r1_ems_3hM_1922_000000002_0001_23_39_H_.._HHH_eva_0248_0001_0002_0001_0001
SIEDIAKKIKTIAKRQGDRAALIAAEIVLRLAQNGIDSPEEARWKAQVLMAVLE VSFPASVQLHTAVEMHHWCIPFSVDGQPAPSLRWLFNGSVLNETSFIFTEFLEPAANETVRHGCLRLNQPTHVNNGNYTLLAANPFGQASASIMAAFMDNP longxing_Motif1_ems_p1-15H-GBL-16H-GABBL-15H_0083_0001_0001_0001_0001_0004_0001
DEKELKKILKSAKEILSRNNNEDALKKLKEAEERIKKAYPDPTLALWALAVLAFILLKS VSFPASVQLHTAVEMHHWCIPFSVDGQPAPSLRWLFNGSVLNETSFIFTEFLEPAANETVRHGCLRLNQPTHVNNGNYTLLAANPFGQASASIMAAFMDN longxing_Motif2_ems_3hM_2171_0001_0002_0004
DEKKKEIKKIEDILKKLSQDPDPRVVVIVLDLLRVFKKAVEKNDEDTLKRVKKLLTELRKLVY VSFPASVQLHTAVEMHHWCIPFSVDGQPAPSLRWLFNGSVLNETSFIFTEFLEPAANETVRHGCLRLNQPTHVNNGNYTLLAANPFGQASASIMAAFMDNP bcov_6ala_r1_ems_3hM_698_000000000_0001_1_19_H_.._ems_3hM_1260_0001_0001_0001_0001
DQDTVEKILRELEKVVREIDTPEARKVLKLAQSAAFIAKKAQDRFQQQVAIAIMKQLLEHLNS VSFPASVQLHTAVEMHHWCIPFSVDGQPAPSLRWLFNGSVLNETSFIFTEFLEPAANETVRHGCLRLNQPTHVNNGNYTLLAANPFGQASASIMAAFMDNP longxing_Motif4_ems_3hM_78_0001_0001_0002
TVHITLENIDPRRAQEIAELHNVKVKVETHNGQVHLELHDVSREIAELIYIYVLSLGAQVEVRI VSFPASVQLHTAVEMHHWCIPFSVDGQPAPSLRWLFNGSVLNETSFIFTEFLEPAANETVRHGCLRLNQPTHVNNGNYTLLAANPFGQASASIMAAFMDNP bcov_revert_r1_HEEH_24497_000000002_0001_43_64_H_.._ems_ferrC_664_0001_0002_0001_0001
DEEVRKLVKLVQTIAKQLGDPHAEHAVELLELIVKLAEKENDEEAVKDVKKALRLLLRLLS VSFPASVQLHTAVEMHHWCIPFSVDGQPAPSLRWLFNGSVLNETSFIFTEFLEPAANETVRHGCLRLNQPTHVNNGNYTLLAANPFGQASASIMAAFMDNP bcov_6ala_r1_ems_3hM_862_000000002_0001_23_41_H_.._ems_3hM_73_0001_0001_0001_0001
DVKEAAELVKHVRDVAKKLNNEKVRRLAERLYLQLLEAFERNDEELITKISKLLKKILKSQ VSFPASVQLHTAVEMHHWCIPFSVDGQPAPSLRWLFNGSVLNETSFIFTEFLEPAANETVRHGCLRLNQPTHVNNGNYTLLAANPFGQASASIMAAFMDNP bcov_revert_r1_ems_3hM_208_000000000_0001_25_43_H_.._ems_3hM_3004_0001_0004_0001_0001
DEFSKTVLTLLKKVIKEVRKKNRPITLDLNVNGKTFKIRLDTDPRKTEEFLIRAIVLVLDALLK VSFPASVQLHTAVEMHHWCIPFSVDGQPAPSLRWLFNGSVLNETSFIFTEFLEPAANETVRHGCLRLNQPTHVNNGNYTLLAANPFGQASASIMAAFMDNP bcov_6ala_r1_HEEH_10552_000000000_0001_44_64_H_.._HEEH_07620_0001_0002_0001_0001
DEKLEKLIKKLLKLVEKLVPDKDYVKEIKRIVEKLLELGNPEEAVWFALAIVQVAKRD VSFPASVQLHTAVEMHHWCIPFSVDGQPAPSLRWLFNGSVLNETSFIFTEFLEPAANETVRHGCLRLNQPTHVNNGNYTLLAANPFGQASASIMAAFMDNP bcov_6ala_r1_ems_3hM_208_000000000_0001_25_43_H_.._ems_3hM_2370_0001_0001_0001_0001
SDKKTYSFEVRGDDSKLRETVLKLVIRLILKVQETARKRGLKFRFDVKFDTDGGTLKFSIELEVE VSFPASVQLHTAVEMHHWCIPFSVDGQPAPSLRWLFNGSVLNETSFIFTEFLEPAANETVRHGCLRLNQPTHVNNGNYTLLAANPFGQASASIMAAFMDNP bcov_6ala_r1_HEEH_10552_000000000_0001_44_64_H_.._EHEE_00746_0001_0001_0001_0001
TEEKEKAEWHSILVEYLVELEGTPVRVTVNVFGVRLTVEVDNDPDKTRKSLTEFKKEVEKAERT VSFPASVQLHTAVEMHHWCIPFSVDGQPAPSLRWLFNGSVLNETSFIFTEFLEPAANETVRHGCLRLNQPTHVNNGNYTLLAANPFGQASASIMAAFMDNP bcov_6ala_r1_HEEH_15568_000000002_0001_1_20_H_.._HEEH_13803_0001_0002_0001_0001
SDEQERLERVVHSVVRFFGLSPELEKRLKKIVRELLKKGVSPEKIELIVLVLALRLLEKK VSFPASVQLHTAVEMHHWCIPFSVDGQPAPSLRWLFNGSVLNETSFIFTEFLEPAANETVRHGCLRLNQPTHVNNGNYTLLAANPFGQASASIMAAFMDNP bcov_6ala_r1_ems_p1-15H-GBBL-14H-GBL-16H_0941_0001_0001_0001_000000000_0001_36_52_H_.._HHH_eva_0183_0001_0001_0001_0001
LEKMEHVRHAAEVLYYLIGDPEIDKIRKKAEKLIRKYREGKLDEEEAKRRADKLLEELKKFM VSFPASVQLHTAVEMHHWCIPFSVDGQPAPSLRWLFNGSVLNETSFIFTEFLEPAANETVRHGCLRLNQPTHVNNGNYTLLAANPFGQASASIMAAFMDNP bcov_original_r1_HEEH_14223_000000004_0001_1_21_H_.._HHH_eva_0267_0001_0001_0001_0001
TPELEKAITKILKAIKEAEKKGRPIEVTVNVFNIKVKFEVDSDPRVREKALKLIIRLIVDILET VSFPASVQLHTAVEMHHWCIPFSVDGQPAPSLRWLFNGSVLNETSFIFTEFLEPAANETVRHGCLRLNQPTHVNNGNYTLLAANPFGQASASIMAAFMDNP bcov_revert_r1_HEEH_13973_000000000_0001_1_20_H_.._HEEH_22011_0001_0002_0001_0001
DKKKLEQLFEEAVYLAKLFNNSKLLEHEAEKLQKLAKKENDEDALRLVQTLLKRFKESSS VSFPASVQLHTAVEMHHWCIPFSVDGQPAPSLRWLFNGSVLNETSFIFTEFLEPAANETVRHGCLRLNQPTHVNNGNYTLLAANPFGQASASIMAAFMDNP bcov_revert_r1_HEEH_15568_000000002_0001_1_20_H_.._ems_3hM_2979_0001_0003_0001_0001
SEEERLRRILEKLEKSGNERALKLVYEIIIALIVGNELLVKELTKKLKKNR VSFPASVQLHTAVEMHHWCIPFSVDGQPAPSLRWLFNGSVLNETSFIFTEFLEPAANETVRHGCLRLNQPTHVNNGNYTLLAANPFGQASASIMAAFMDNP bcov_6ala_r1_HEEH_13973_000000000_0001_1_20_H_.._ems_p1-15H-GBL-16H-GBL-14H_0008_0001_0001_0002_0001_0001_0001
DPKEEDIKWKVEVAIYIAQNATSEEEVETAKRVVEQLLRNANVPNWEKITREAKSRIEKYLKS VSFPASVQLHTAVEMHHWCIPFSVDGQPAPSLRWLFNGSVLNETSFIFTEFLEPAANETVRHGCLRLNQPTHVNNGNYTLLAANPFGQASASIMAAFMDNP longxing_Cationpi_ems_3hM_1320_000000006_0001_0003
DQEEVEKKLETIRKEAKKRNDSEKYWIAAVILVIFRDLIKSVTTEEQRKKVITVAKFLADVAS VSFPASVQLHTAVEMHHWCIPFSVDGQPAPSLRWLFNGSVLNETSFIFTEFLEPAANETVRHGCLRLNQPTHVNNGNYTLLAANPFGQASASIMAAFMDNP longxing_Cationpi_ems_3hM_1908_000000002_0001_0003
DRDEEFQKTVEKIYRDLKKNNVDDEQISWYIELLLIAAKWLGATKAYKLAEKLLRTLQKRTS VSFPASVQLHTAVEMHHWCIPFSVDGQPAPSLRWLFNGSVLNETSFIFTEFLEPAANETVRHGCLRLNQPTHVNNGNYTLLAANPFGQASASIMAAFMDNP longxing_Cationpi_ems_3hM_3464_000000004_0001_0004
DKKQLTKTVILLIVRAYKENPSQVKDIASTAASKLKTLADQQNDEELRWKALVLQHVARLLAT VSFPASVQLHTAVEMHHWCIPFSVDGQPAPSLRWLFNGSVLNETSFIFTEFLEPAANETVRHGCLRLNQPTHVNNGNYTLLAANPFGQASASIMAAFMDNP longxing_Motif1_ems_3hC_1735_0001_0001_0003_0003
SERDKLEELAKKLSELAKRKNDRQSLQLADRALKLLQEAKKKNDDDKVEEVRYLLYLIKLLVS VSFPASVQLHTAVEMHHWCIPFSVDGQPAPSLRWLFNGSVLNETSFIFTEFLEPAANETVRHGCLRLNQPTHVNNGNYTLLAANPFGQASASIMAAFMDNP bcov_6ala_r1_HEEH_15568_000000002_0001_1_20_H_.._ems_3hC_142_0001_0001_0001_0001
SKELLKKLEKLAKKLGDKTAQLTLEQAKEALKKGDEETLLIALILVELLL VSFPASVQLHTAVEMHHWCIPFSVDGQPAPSLRWLFNGSVLNETSFIFTEFLEPAANETVRHGCLRLNQPTHVNNGNYTLLAANPFGQASASIMAAFMDNP bcov_6ala_r1_HEEH_10552_000000000_0001_44_64_H_.._ems_p1-14H-GBL-16H-GBL-14H_0912_0001_0001_0001_0001_0001_0001_0001
DETTKLEKIVEKLSKRVKKENPKLRFVALVVERIVKEAKKKFKDDPDKISKVLKYAIDALRRAG VSFPASVQLHTAVEMHHWCIPFSVDGQPAPSLRWLFNGSVLNETSFIFTEFLEPAANETVRHGCLRLNQPTHVNNGNYTLLAANPFGQASASIMAAFMDNP longxing_CationpiFixed_ems_3hM_1769_000000011_0001_0003
LEVKKLAELIKKILDDLLRKGLIDEEEAKRAKEKLKELVKKGDDETLLKFAIRLILKALEAK VSFPASVQLHTAVEMHHWCIPFSVDGQPAPSLRWLFNGSVLNETSFIFTEFLEPAANETVRHGCLRLNQPTHVNNGNYTLLAANPFGQASASIMAAFMDNP bcov_revert_r1_HEEH_13973_000000000_0001_1_20_H_.._HHH_eva_0060_0001_0002_0001_0001
NEEDRALEKALLLALLNAYYKKRPVSVTVRVNGTDLTVTVGTNPEEEKQARRDVEQIQKELRDK VSFPASVQLHTAVEMHHWCIPFSVDGQPAPSLRWLFNGSVLNETSFIFTEFLEPAANETVRHGCLRLNQPTHVNNGNYTLLAANPFGQASASIMAAFMDNP bcov_revert_r1_HEEH_24497_000000002_0001_43_64_H_.._HEEH_13401_0001_0004_0001_0001
SVEKALKRIITLARRKGDEKIVKIAEKILKALRSGKIDEEEAWKAAVRAVVLLDQ VSFPASVQLHTAVEMHHWCIPFSVDGQPAPSLRWLFNGSVLNETSFIFTEFLEPAANETVRHGCLRLNQPTHVNNGNYTLLAANPFGQASASIMAAFMDNP longxing_Motif1_HHH_eva_0505_0001_0002_0003
SEDDRKILEEAKKLSDEASKQNKPLTVTVNINGRNYRYTVDSDPRELEKAVEIYAILLFLQKDG VSFPASVQLHTAVEMHHWCIPFSVDGQPAPSLRWLFNGSVLNETSFIFTEFLEPAANETVRHGCLRLNQPTHVNNGNYTLLAANPFGQASASIMAAFMDNP bcov_revert_r1_ems_3hM_847_000000000_0001_1_20_H_.._HEEH_06407_0001_0003_0001_0001
SAEELLERLIKKAQKKGDEDVIKVLRRAQEAIRRGDDHTAIRAILIAHHLQSR VSFPASVQLHTAVEMHHWCIPFSVDGQPAPSLRWLFNGSVLNETSFIFTEFLEPAANETVRHGCLRLNQPTHVNNGNYTLLAANPFGQASASIMAAFMDNP bcov_original_r1_HEEH_10552_000000000_0001_44_64_H_.._ems_p1-15H-GBL-16H-GBL-16H_0076_0001_0001_0001_0001_0002_0001_0001
DPTIEKQVRELLELEKYAYSRNDEEALELVKALLDILEKEDERLSELVTKLKQIVTEYRKG VSFPASVQLHTAVEMHHWCIPFSVDGQPAPSLRWLFNGSVLNETSFIFTEFLEPAANETVRHGCLRLNQPTHVNNGNYTLLAANPFGQASASIMAAFMDNP bcov_6ala_r1_EEHEE_20342_000000009_0001_25_44_H_.._ems_3hM_1096_0001_0005_0001_0001
GEDVDQAKHAFELAELIFRIEGKPVTIVIRVNGIQIRVFIDSDPDKQRKAKKAKKIVDTLKKTE VSFPASVQLHTAVEMHHWCIPFSVDGQPAPSLRWLFNGSVLNETSFIFTEFLEPAANETVRHGCLRLNQPTHVNNGNYTLLAANPFGQASASIMAAFMDNP bcov_revert_r1_EEHEE_20342_000000009_0001_25_44_H_.._HEEH_08896_0001_0001_0001_0001
DLREEVIRRAEKLIRSGTLTPDAAAILKIIIRLLKEGKLDPNEARWALQVAENVVKV VSFPASVQLHTAVEMHHWCIPFSVDGQPAPSLRWLFNGSVLNETSFIFTEFLEPAANETVRHGCLRLNQPTHVNNGNYTLLAANPFGQASASIMAAFMDNP longxing_Motif1_HHH_eva_0677_0001_0001
DLDKELSLLKKLSKKLGLLSEKETKKVLEKLKKLGDTETVHELVIQLILLLYQ VSFPASVQLHTAVEMHHWCIPFSVDGQPAPSLRWLFNGSVLNETSFIFTEFLEPAANETVRHGCLRLNQPTHVNNGNYTLLAANPFGQASASIMAAFMDNP bcov_6ala_r1_HEEH_13973_000000000_0001_1_20_H_.._ems_p1-15H-GABBL-14H-GBL-16H_0427_0001_0001_0001_0001_0001_0001
QERLLELLALVARILGDEDAVKRAEKAIKLARKGKISEEEILKIAQKIAKQLA VSFPASVQLHTAVEMHHWCIPFSVDGQPAPSLRWLFNGSVLNETSFIFTEFLEPAANETVRHGCLRLNQPTHVNNGNYTLLAANPFGQASASIMAAFMDNP bcov_original_r1_ems_3hM_1656_000000000_0001_45_63_H_.._HHH_eva_0463_0001_0003_0001_0001
DEDLLRKLVEKAAKQGDEESVLILLILAEYDGILSEEAARKITKTARKLLKS VSFPASVQLHTAVEMHHWCIPFSVDGQPAPSLRWLFNGSVLNETSFIFTEFLEPAANETVRHGCLRLNQPTHVNNGNYTLLAANPFGQASASIMAAFMDNP bcov_revert_r1_HEEH_10552_000000000_0001_44_64_H_.._ems_p1-14H-GBL-14H-GABBL-16H_0710_0001_0001_0002_0001_0001_0001_0001
DEVTELLITLATRATEEAQRKGRPVTVTLDFNNYKVKIKVGPDPRERDHATILAILLAQELLRR VSFPASVQLHTAVEMHHWCIPFSVDGQPAPSLRWLFNGSVLNETSFIFTEFLEPAANETVRHGCLRLNQPTHVNNGNYTLLAANPFGQASASIMAAFMDNP bcov_revert_r1_HEEH_10552_000000000_0001_44_64_H_.._HEEH_00493_0001_0004_0001_0001
DEFELRVLKAIAKQQGNEKALKVLKKAEEALRKGDEETLRKLNLKAMKLLA VSFPASVQLHTAVEMHHWCIPFSVDGQPAPSLRWLFNGSVLNETSFIFTEFLEPAANETVRHGCLRLNQPTHVNNGNYTLLAANPFGQASASIMAAFMDNP longxing_Motif4_HHH_eva_0474_0001_0001_0003
GDDLYKKVEKLINEAAKVARIEEIWKMAVLAAVILKKAYDNNDDEKIKKAEEIAKKLLEKARS VSFPASVQLHTAVEMHHWCIPFSVDGQPAPSLRWLFNGSVLNETSFIFTEFLEPAANETVRHGCLRLNQPTHVNNGNYTLLAANPFGQASASIMAAFMDNP longxing_Motif1_ems_3hC_169_0002_0001_0004_0001
DVEEHVKTLAEKLVKLFRNNDPSWKKVEEEIWRWLLRLWRKDPRAEEKVRKATEIWEKISSSAF VSFPASVQLHTAVEMHHWCIPFSVDGQPAPSLRWLFNGSVLNETSFIFTEFLEPAANETVRHGCLRLNQPTHVNNGNYTLLAANPFGQASASIMAAFMDNP bcov_revert_r1_HEEH_14223_000000004_0001_1_21_H_.._ems_3hM_576_0001_0003_0001_0001
DWREIARLLIEYSKKFGDQTAEELLLLLLEAWVRNDEELLKKLTKKAKKYVEQ VSFPASVQLHTAVEMHHWCIPFSVDGQPAPSLRWLFNGSVLNETSFIFTEFLEPAANETVRHGCLRLNQPTHVNNGNYTLLAANPFGQASASIMAAFMDNP bcov_6ala_r1_ems_3hM_208_000000000_0001_25_43_H_.._ems_p1-15H-GBL-16H-GBL-16H_0456_0001_0001_0002_0001_0003_0001_0001
GDTKTYSFDLNAKSRDEKELAEIYAWLVKQRLQKEAEDRGEDVRVDVKFDVRNGHAKLKITVRTR VSFPASVQLHTAVEMHHWCIPFSVDGQPAPSLRWLFNGSVLNETSFIFTEFLEPAANETVRHGCLRLNQPTHVNNGNYTLLAANPFGQASASIMAAFMDNP bcov_original_r1_ems_p1-15H-GBBL-14H-GBL-16H_0941_0001_0001_0001_000000000_0001_36_52_H_.._EHEE_09297_0001_0001_0001
KLEVHVQSQHYKYTFEVDTDEEAERLALLVALNLNLEVKRIQFDSESITFHVS VSFPASVQLHTAVEMHHWCIPFSVDGQPAPSLRWLFNGSVLNETSFIFTEFLEPAANETVRHGCLRLNQPTHVNNGNYTLLAANPFGQASASIMAAFMDNP bcov_6ala_r1_HEEH_24497_000000002_0001_43_64_H_.._ems_bGC_75_0002_0001_0002_0001_0001
SDEEDWKLNVMAVLLARELGLSPKVLEILLRIVEELSKRGVSTDEVIEILEKVAREWYKRI VSFPASVQLHTAVEMHHWCIPFSVDGQPAPSLRWLFNGSVLNETSFIFTEFLEPAANETVRHGCLRLNQPTHVNNGNYTLLAANPFGQASASIMAAFMDNP longxing_Motif1_HHH_eva_0299_0001_0005_0002
DEVVKLASKAIKIAKKKGDEDALRKVLLALVALKFGEISEEQAKKILKKIIEELLS VSFPASVQLHTAVEMHHWCIPFSVDGQPAPSLRWLFNGSVLNETSFIFTEFLEPAANETVRHGCLRLNQPTHVNNGNYTLLAANPFGQASASIMAAFMDNP longxing_Motif3_ems_p1-16H-GBL-16H-GABBL-16H_0045_0001_0001_0002_0001_0004
TEHEKVRKVVEKAEELIRRGDLVRAIVVLLEAEELARKLGMEKWLKIIRELIEEAIKLYRK VSFPASVQLHTAVEMHHWCIPFSVDGQPAPSLRWLFNGSVLNETSFIFTEFLEPAANETVRHGCLRLNQPTHVNNGNYTLLAANPFGQASASIMAAFMDNP bcov_original_r1_ems_p1-15H-GBL-16H-GBL-15H_0593_0001_0001_0002_000000000_0001_19_33_H_.._HHH_eva_0320_0001_0001_0001_0001
DEDETRLTELVWELALRALTRNQPIDITVDVNGEKYRFHFDSNPEEVSKVFKKILKLLDDYKTK VSFPASVQLHTAVEMHHWCIPFSVDGQPAPSLRWLFNGSVLNETSFIFTEFLEPAANETVRHGCLRLNQPTHVNNGNYTLLAANPFGQASASIMAAFMDNP bcov_6ala_r1_HEEH_13973_000000000_0001_1_20_H_.._HEEH_08921_0001_0004_0001_0001
DIEEKLKSVVKTAQKVAKEKNNWKVAVAAEILLKAFRTASKNNDKDTMKTIADIAERLLSQLN VSFPASVQLHTAVEMHHWCIPFSVDGQPAPSLRWLFNGSVLNETSFIFTEFLEPAANETVRHGCLRLNQPTHVNNGNYTLLAANPFGQASASIMAAFMDN longxing_Motif2_ems_3hM_2273_0001_0001_0001
TIHISDTVTVEGKDQTAQLVLLIYVFLFRHHAKDLADRLNLDVKVSWSSRDDNGRVTVHVTVQLN VSFPASVQLHTAVEMHHWCIPFSVDGQPAPSLRWLFNGSVLNETSFIFTEFLEPAANETVRHGCLRLNQPTHVNNGNYTLLAANPFGQASASIMAAFMDNP bcov_original_r1_HEEH_10552_000000000_0001_44_64_H_.._EHEE_01204_0001_0004_0001_0001
TEVYVVADIEEVAKTVAKIISDDFEVRTTAGIIVVKLNADKDTAKKASEIVLRIYGAFVLIDV VSFPASVQLHTAVEMHHWCIPFSVDGQPAPSLRWLFNGSVLNETSFIFTEFLEPAANETVRHGCLRLNQPTHVNNGNYTLLAANPFGQASASIMAAFMDNP longxing_Normal_ems_ferrM_3655_0002_000000008_0001_0003
TEFKADLVLHIAQRAYKKGDKDQVKIAWILAKLLLEKEPEDERVRKVLEIVEELLKKVS VSFPASVQLHTAVEMHHWCIPFSVDGQPAPSLRWLFNGSVLNETSFIFTEFLEPAANETVRHGCLRLNQPTHVNNGNYTLLAANPFGQASASIMAAFMDNP longxing_CationpiFixed_ems_3hM_3655_000000019_0001_0001
SVEDILRLALRIAVRLGDKKAQRLLLLLLLLSRYTERVKKIVNTILSKVNDEEKVAEVLVKYVS VSFPASVQLHTAVEMHHWCIPFSVDGQPAPSLRWLFNGSVLNETSFIFTEFLEPAANETVRHGCLRLNQPTHVNNGNYTLLAANPFGQASASIMAAFMDNP bcov_6ala_r1_HEEH_24497_000000002_0001_43_64_H_.._ems_4hM_3654_0002_0001_0004_0001_0001
DEVKKWEEHVRRLVEEAARKNDEKLVRVAFLIAAVVAKFLNDPRLYEVALEAFKYAKTVIS VSFPASVQLHTAVEMHHWCIPFSVDGQPAPSLRWLFNGSVLNETSFIFTEFLEPAANETVRHGCLRLNQPTHVNNGNYTLLAANPFGQASASIMAAFMDNP longxing_Motif3_ems_3hM_2033_0001_0002
DEEQNRVTFKLLVLEELARNASSKEEVKVLIHLVEKIKKDAQDPHVRKIADTVKKRLEKIKDS VSFPASVQLHTAVEMHHWCIPFSVDGQPAPSLRWLFNGSVLNETSFIFTEFLEPAANETVRHGCLRLNQPTHVNNGNYTLLAANPFGQASASIMAAFMDNP longxing_CationpiFixed_ems_3hM_1931_000000005_0001_0002
SDQHKLANLLYEAIKNEHLVIRVILLLYELNTIDELLKVIKSIGNDDEVRKYLHEVAHRV VSFPASVQLHTAVEMHHWCIPFSVDGQPAPSLRWLFNGSVLNETSFIFTEFLEPAANETVRHGCLRLNQPTHVNNGNYTLLAANPFGQASASIMAAFMDNP bcov_6ala_r1_HEEH_10552_000000000_0001_44_64_H_.._ems_4hM_2504_0001_0001_0001
NEVQREARWYLQVLAHILKDNNVDPTEVKRLLQEIAKVLQSKIQNPENRKFVQTVAEELIKRVA VSFPASVQLHTAVEMHHWCIPFSVDGQPAPSLRWLFNGSVLNETSFIFTEFLEPAANETVRHGCLRLNQPTHVNNGNYTLLAANPFGQASASIMAAFMDNP longxing_Cationpi_ems_3hM_201_000000023_0001_0003
DVEEVLKEATKLLTTAAKNNDDFKLQVAVYIARVEAKKLIRDPRLEEKVKKYLETVVQQLKS VSFPASVQLHTAVEMHHWCIPFSVDGQPAPSLRWLFNGSVLNETSFIFTEFLEPAANETVRHGCLRLNQPTHVNNGNYTLLAANPFGQASASIMAAFMDNP longxing_CationpiFixed_ems_3hM_566_000000006_0001_0002
SQEMRDLAREAIRRAHEAEEKNTTVQVRVKVKGKTIDVTITGDPDQAIHAIIRLVLILFELEQK VSFPASVQLHTAVEMHHWCIPFSVDGQPAPSLRWLFNGSVLNETSFIFTEFLEPAANETVRHGCLRLNQPTHVNNGNYTLLAANPFGQASASIMAAFMDNP bcov_original_r1_HEEH_10552_000000000_0001_44_64_H_.._HEEH_13238_0001_0003_0001_0001
DESEIKSVRELAERVKKQVKDPTAQQIVDRALKLVEEALKKKDEELLKKAEWEIRVAYYVAR VSFPASVQLHTAVEMHHWCIPFSVDGQPAPSLRWLFNGSVLNETSFIFTEFLEPAANETVRHGCLRLNQPTHVNNGNYTLLAANPFGQASASIMAAFMDNP longxing_Cationpi_ems_3hM_313_000000007_0001_0003
DREELKDLVSKLLELVRKIIKDPKDRKEAWHLLVLAILLARQGDEESVKKLLKLLKTLLTRYKS VSFPASVQLHTAVEMHHWCIPFSVDGQPAPSLRWLFNGSVLNETSFIFTEFLEPAANETVRHGCLRLNQPTHVNNGNYTLLAANPFGQASASIMAAFMDNP bcov_6ala_r1_HEEH_10552_000000000_0001_44_64_H_.._ems_3hM_451_0001_0006_0001_0001
SEEDERDLERLIKIIIRNIRDPTLRELVKKLKKDLEKKIPDKKRALVLILLLALQIAAEA VSFPASVQLHTAVEMHHWCIPFSVDGQPAPSLRWLFNGSVLNETSFIFTEFLEPAANETVRHGCLRLNQPTHVNNGNYTLLAANPFGQASASIMAAFMDNP bcov_6ala_r1_ems_3hM_1656_000000000_0001_45_63_H_.._ems_3hM_1297_0001_0001_0001_0001
SEESLKKILKEAASNGNFELAVAAAIALQAARNGDEETLKLATKLIKRLR VSFPASVQLHTAVEMHHWCIPFSVDGQPAPSLRWLFNGSVLNETSFIFTEFLEPAANETVRHGCLRLNQPTHVNNGNYTLLAANPFGQASASIMAAFMDNP longxing_Motif4_ems_p1-14H-GBL-16H-GBL-14H_0390_0001_0001_0001_0001_0001_0004
DEEAKKTLKELEEKANKAAKSGDSETLKKVQRKIEKVRKDYSSDEEVRRLALKIYLLVVKIFN VSFPASVQLHTAVEMHHWCIPFSVDGQPAPSLRWLFNGSVLNETSFIFTEFLEPAANETVRHGCLRLNQPTHVNNGNYTLLAANPFGQASASIMAAFMDNP bcov_revert_r1_ems_3hM_208_000000000_0001_25_43_H_.._ems_3hM_2924_0001_0002_0001_0001
SEESTHVAELVVLLVEILAKEGQPDKVRVVVDGEHYTFDVDSDPKNATKVLKEARKLLKKARKK VSFPASVQLHTAVEMHHWCIPFSVDGQPAPSLRWLFNGSVLNETSFIFTEFLEPAANETVRHGCLRLNQPTHVNNGNYTLLAANPFGQASASIMAAFMDNP bcov_revert_r1_EEHEE_20342_000000009_0001_25_44_H_.._HEEH_22100_0001_0001_0001_0001
SDQTQRAIELYLQALLQALEQDRPVDLTIKVNGDTVRVTLDKDPTNVQKAARTVLKFLRKVQKK VSFPASVQLHTAVEMHHWCIPFSVDGQPAPSLRWLFNGSVLNETSFIFTEFLEPAANETVRHGCLRLNQPTHVNNGNYTLLAANPFGQASASIMAAFMDNP bcov_revert_r1_HEEH_13973_000000000_0001_1_20_H_.._HEEH_04306_0001_0003_0001_0001
DEVKKAAEKVKKLASKVGDRAAKLMVKIIEDLLKEGRISKEQALWALLVIAVILAS VSFPASVQLHTAVEMHHWCIPFSVDGQPAPSLRWLFNGSVLNETSFIFTEFLEPAANETVRHGCLRLNQPTHVNNGNYTLLAANPFGQASASIMAAFMDN longxing_Motif2_HHH_eva_0541_0001_0001
DYQDNVKELQKILEKLQKKARDPSVSYSIQVLVETARKINDEEAEEFLRDAIFLAKVAIKQ VSFPASVQLHTAVEMHHWCIPFSVDGQPAPSLRWLFNGSVLNETSFIFTEFLEPAANETVRHGCLRLNQPTHVNNGNYTLLAANPFGQASASIMAAFMDNP longxing_CationpiFixed_ems_3hM_2133_000000016_0001_0002
SEKLLKKLKKIAKKRGDKDVLNILRIVEIALRKGDEELYELALLLAKYLLS VSFPASVQLHTAVEMHHWCIPFSVDGQPAPSLRWLFNGSVLNETSFIFTEFLEPAANETVRHGCLRLNQPTHVNNGNYTLLAANPFGQASASIMAAFMDNP bcov_6ala_r1_ems_3hM_847_000000000_0001_1_20_H_.._HHH_eva_0474_0001_0001_0001
SEKEERVRRIYKKVLDSLANGTIDPEELRKLVQEAIKLAQEIGDPELEWKLHILEIAVEYVRQ VSFPASVQLHTAVEMHHWCIPFSVDGQPAPSLRWLFNGSVLNETSFIFTEFLEPAANETVRHGCLRLNQPTHVNNGNYTLLAANPFGQASASIMAAFMDNP longxing_Cationpi_HHH_eva_0381_000000003_0001_0001
PYEELARTLLKLLEQVLKKVQDEHLRHAALLLLYILKEALEKNDEEQVRKVTSFVKYFVEQVL VSFPASVQLHTAVEMHHWCIPFSVDGQPAPSLRWLFNGSVLNETSFIFTEFLEPAANETVRHGCLRLNQPTHVNNGNYTLLAANPFGQASASIMAAFMDNP bcov_6ala_r1_HEEH_14223_000000004_0001_1_21_H_.._ems_3hM_1117_0001_0002_0001_0001
DQEEVEKLLRTLVELAKKLISDEKLVLLILLQALYASKAIKSPDPRDRRIAKLALKLIKKLVS VSFPASVQLHTAVEMHHWCIPFSVDGQPAPSLRWLFNGSVLNETSFIFTEFLEPAANETVRHGCLRLNQPTHVNNGNYTLLAANPFGQASASIMAAFMDNP bcov_revert_r1_HEEH_24497_000000002_0001_43_64_H_.._ems_3hM_1210_0001_0005_0001_0001
SEEEVEKFLREAKKKGRLDPRQIWAIAVVLYLALAGLVDPRLAEWLVRVIRKKLS VSFPASVQLHTAVEMHHWCIPFSVDGQPAPSLRWLFNGSVLNETSFIFTEFLEPAANETVRHGCLRLNQPTHVNNGNYTLLAANPFGQASASIMAAFMDN longxing_Motif2_HHH_eva_0428_0001_0002_0003
DIEERYEITVSSTDEKATEIAIKLALRIILKLHEKATDLGKKLTLQVRIRVSGDTLQIELRVRVR VSFPASVQLHTAVEMHHWCIPFSVDGQPAPSLRWLFNGSVLNETSFIFTEFLEPAANETVRHGCLRLNQPTHVNNGNYTLLAANPFGQASASIMAAFMDNP bcov_6ala_r1_HEEH_13973_000000000_0001_1_20_H_.._EHEE_09388_0001_0003_0001_0001
TQEVREWIRKLLEKLIKLLSPEQRKKLEKLRKRIEEHGVDTEYLLILLALLASELVRG VSFPASVQLHTAVEMHHWCIPFSVDGQPAPSLRWLFNGSVLNETSFIFTEFLEPAANETVRHGCLRLNQPTHVNNGNYTLLAANPFGQASASIMAAFMDNP bcov_6ala_r1_ems_p1-15H-GBL-16H-GBL-15H_0593_0001_0001_0002_000000000_0001_19_33_H_.._HHH_eva_0096_0001_0002_0001_0001
ADEVEKRLTQLLQIAQTAKKDPRYKEEAKKAAKEATEVARKLSDERVAEYAWKVAVLIFLLLAR VSFPASVQLHTAVEMHHWCIPFSVDGQPAPSLRWLFNGSVLNETSFIFTEFLEPAANETVRHGCLRLNQPTHVNNGNYTLLAANPFGQASASIMAAFMDNP longxing_Motif1_ems_3hC_1230_0002_0001_0001_0002
DERDEVLRLISELVLEAILKKDPELLKEVYTKAKKLAERLKDDDLKWALNVAYNIALARIS VSFPASVQLHTAVEMHHWCIPFSVDGQPAPSLRWLFNGSVLNETSFIFTEFLEPAANETVRHGCLRLNQPTHVNNGNYTLLAANPFGQASASIMAAFMDN longxing_Motif2_ems_3hM_3509_0001_0001_0002
SIEVHIKDLDSGVDRLALLIGVKRYSYKDGRLEIDVDDPERVELAIRLAARFLGIEVEVRV VSFPASVQLHTAVEMHHWCIPFSVDGQPAPSLRWLFNGSVLNETSFIFTEFLEPAANETVRHGCLRLNQPTHVNNGNYTLLAANPFGQASASIMAAFMDNP bcov_6ala_r1_HEEH_24497_000000002_0001_43_64_H_.._ems_ferrM_4269_0001_0001_0001_0001_0001
DSDKVSKRAQWAVELAALLKNELLVKYALDLLKRIADELDDPKLKEVYKRLKEKAERLLS VSFPASVQLHTAVEMHHWCIPFSVDGQPAPSLRWLFNGSVLNETSFIFTEFLEPAANETVRHGCLRLNQPTHVNNGNYTLLAANPFGQASASIMAAFMDNP bcov_revert_r1_HEEH_14223_000000004_0001_1_21_H_.._ems_3hM_2754_0001_0003_0001_0001
SEEELHAILLLILVRLEAQRLNRPVDITVVVNGKQLSVRVDTDPSNVTELRKEVEEYFKKVTKK VSFPASVQLHTAVEMHHWCIPFSVDGQPAPSLRWLFNGSVLNETSFIFTEFLEPAANETVRHGCLRLNQPTHVNNGNYTLLAANPFGQASASIMAAFMDNP bcov_6ala_r1_HEEH_10552_000000000_0001_44_64_H_.._HEEH_14979_0001_0003_0001_0001
NEALELHSKAAEIALKLAKKRNNTVRVTLTKNGYEVTVEVGTDPRLEEEVKWSKLLLEYVRRDQ VSFPASVQLHTAVEMHHWCIPFSVDGQPAPSLRWLFNGSVLNETSFIFTEFLEPAANETVRHGCLRLNQPTHVNNGNYTLLAANPFGQASASIMAAFMDNP bcov_revert_r1_ems_3hM_847_000000000_0001_1_20_H_.._HEEH_18480_0001_0001_0001
DEDELKKTVESLAEVAKNAEDEFKLQVAQVLIEEILRKAQSEELRKLAEKLLKEVRNNS VSFPASVQLHTAVEMHHWCIPFSVDGQPAPSLRWLFNGSVLNETSFIFTEFLEPAANETVRHGCLRLNQPTHVNNGNYTLLAANPFGQASASIMAAFMDNP longxing_CationpiFixed_ems_3hM_2062_000000022_0001_0002
DEEEEKRAKEYVKKVVQTLASISNYQEVQRVAEEALTHLQKLNTSAKDELKFKALVVKYVVKKR VSFPASVQLHTAVEMHHWCIPFSVDGQPAPSLRWLFNGSVLNETSFIFTEFLEPAANETVRHGCLRLNQPTHVNNGNYTLLAANPFGQASASIMAAFMDNP longxing_CationpiFixed_ems_3hM_2303_000000007_0001_0001
DPWEAKVAAIIFAKQYKDIQDPNEREKVKRQLELFVKTLKNSPDPDDRTTAKLVEEIFKKLV VSFPASVQLHTAVEMHHWCIPFSVDGQPAPSLRWLFNGSVLNETSFIFTEFLEPAANETVRHGCLRLNQPTHVNNGNYTLLAANPFGQASASIMAAFMDNP longxing_Cationpi_ems_3hM_498_000000001_0001_0004
SEVKDLLRKAKEIAKKLGDERVLKDLKQLLRLYKEGLISEEDVRILAELLLLTLG VSFPASVQLHTAVEMHHWCIPFSVDGQPAPSLRWLFNGSVLNETSFIFTEFLEPAANETVRHGCLRLNQPTHVNNGNYTLLAANPFGQASASIMAAFMDNP bcov_6ala_r1_ems_3hM_1656_000000000_0001_45_63_H_.._ems_p1-16H-GBL-16H-GABBL-15H_0180_0001_0001_0002_0001_0004_0001_0001
DLREEFQKVVKKAQEAAKNKDTRTASQLVRRAEEIARKIGDEKLQRQVERVYLQVLRLWH VSFPASVQLHTAVEMHHWCIPFSVDGQPAPSLRWLFNGSVLNETSFIFTEFLEPAANETVRHGCLRLNQPTHVNNGNYTLLAANPFGQASASIMAAFMDNP bcov_revert_r1_ems_3hM_208_000000000_0001_25_43_H_.._ems_3hC_444_0001_0001_0001_0001
KELVKTLEKLILLAVVALKFGDSRAQELAKKLEEVAKKVKKHSHDEDYERVFQAAQEVIKKIKS VSFPASVQLHTAVEMHHWCIPFSVDGQPAPSLRWLFNGSVLNETSFIFTEFLEPAANETVRHGCLRLNQPTHVNNGNYTLLAANPFGQASASIMAAFMDNP longxing_Motif3_ems_3hC_1384_0001_0001_0003
TEEEQRKVEEEVRKLLEKAKNVDDYRQALKLLILAVLLALEYNNEKVLRLVRKAIEEVLKLLDS VSFPASVQLHTAVEMHHWCIPFSVDGQPAPSLRWLFNGSVLNETSFIFTEFLEPAANETVRHGCLRLNQPTHVNNGNYTLLAANPFGQASASIMAAFMDNP bcov_revert_r1_HEEH_13973_000000000_0001_1_20_H_.._ems_3hM_2333_0001_0003_0001_0001
TLKDIAKKLVEEAERLAKEVNNEDLKRTVEILKKLLELAQKRNDERLLRVLVYLLHLVRWVAS VSFPASVQLHTAVEMHHWCIPFSVDGQPAPSLRWLFNGSVLNETSFIFTEFLEPAANETVRHGCLRLNQPTHVNNGNYTLLAANPFGQASASIMAAFMDNP bcov_revert_r1_ems_3hM_1656_000000000_0001_45_63_H_.._ems_3hM_3097_0001_0004_0001_0001
DLKKEVKTLVELVIEIQKKAQDPNVRKKAQRVVILALLAILLDDEELLKEARKLLKTIIDSF VSFPASVQLHTAVEMHHWCIPFSVDGQPAPSLRWLFNGSVLNETSFIFTEFLEPAANETVRHGCLRLNQPTHVNNGNYTLLAANPFGQASASIMAAFMDNP bcov_revert_r1_HEEH_10552_000000000_0001_44_64_H_.._ems_3hM_266_0001_0001_0001_0001
DESSIEFVIRVVLKALEAKRNNDEKRLKEIKKEVDKFYKEAQSNNDEESLKYARLAQKLVKEDS VSFPASVQLHTAVEMHHWCIPFSVDGQPAPSLRWLFNGSVLNETSFIFTEFLEPAANETVRHGCLRLNQPTHVNNGNYTLLAANPFGQASASIMAAFMDNP bcov_revert_r1_HEEH_10552_000000000_0001_44_64_H_.._ems_3hC_182_0001_0003_0001_0001
DDREYLQRLLEELLKLLSEEAKKDPDTAETEIDQIYKRAKRRGDEKILRLAEKAKRLVQKLK VSFPASVQLHTAVEMHHWCIPFSVDGQPAPSLRWLFNGSVLNETSFIFTEFLEPAANETVRHGCLRLNQPTHVNNGNYTLLAANPFGQASASIMAAFMDNP bcov_revert_r1_EEHEE_20342_000000009_0001_25_44_H_.._ems_3hM_1581_0001_0006_0001_0001
GITITVNVEDPEKVKKVVKKFNVEVQVHNGQVHVQVDISEEVALLIVLRLRYEVGAEVHIDV VSFPASVQLHTAVEMHHWCIPFSVDGQPAPSLRWLFNGSVLNETSFIFTEFLEPAANETVRHGCLRLNQPTHVNNGNYTLLAANPFGQASASIMAAFMDNP bcov_6ala_r1_HEEH_24497_000000002_0001_43_64_H_.._ems_ferrM_5479_0002_0001_0001_0001_0001
SDEDRVKSLVEKAKELAKKVVSDESKARSIEKRLDELLDTFRNADPEEQWKAEVQILVLVLEAS VSFPASVQLHTAVEMHHWCIPFSVDGQPAPSLRWLFNGSVLNETSFIFTEFLEPAANETVRHGCLRLNQPTHVNNGNYTLLAANPFGQASASIMAAFMDNP longxing_Motif1_ems_3hC_1216_0001_0002_0001
DEEVEKLIKTAQEIIEKAVKNNDFDKAVLAAIILQTALQRKGVDPTEAAKVVRSIAEKALRESS VSFPASVQLHTAVEMHHWCIPFSVDGQPAPSLRWLFNGSVLNETSFIFTEFLEPAANETVRHGCLRLNQPTHVNNGNYTLLAANPFGQASASIMAAFMDNP longxing_Motif4_ems_3hC_875_0001_0002_0004
DKDERIWLAFLLASRYSDETWAAKLVALLVDSEEEVKKVAKLLYDDPREVSKVVELVKKLLY VSFPASVQLHTAVEMHHWCIPFSVDGQPAPSLRWLFNGSVLNETSFIFTEFLEPAANETVRHGCLRLNQPTHVNNGNYTLLAANPFGQASASIMAAFMDNP bcov_6ala_r1_HEEH_24497_000000002_0001_43_64_H_.._ems_4hM_5101_0001_0001_0002_0001_0001
DEREERKARLQATSVRKEVESIDDPDEAEFVAQVLLVIAKDNNDEILYKLVKKILEYVKKLRKS VSFPASVQLHTAVEMHHWCIPFSVDGQPAPSLRWLFNGSVLNETSFIFTEFLEPAANETVRHGCLRLNQPTHVNNGNYTLLAANPFGQASASIMAAFMDNP longxing_CationpiFixed_ems_3hM_1450_000000011_0001_0003
PEDEILKKAEEVLKKALEVAQTEEEKKRIRDLFLLAAVAVKFGDKDTAETVLRKLKKWVDSG VSFPASVQLHTAVEMHHWCIPFSVDGQPAPSLRWLFNGSVLNETSFIFTEFLEPAANETVRHGCLRLNQPTHVNNGNYTLLAANPFGQASASIMAAFMDNP longxing_Motif3_ems_3hM_312_0001_0002_0004
STKAARELLKLARELGDRAIASMAELLVKLAESGKIDENQVRWAVQVLTVILK VSFPASVQLHTAVEMHHWCIPFSVDGQPAPSLRWLFNGSVLNETSFIFTEFLEPAANETVRHGCLRLNQPTHVNNGNYTLLAANPFGQASASIMAAFMDN longxing_Motif2_HHH_eva_0458_0001_0002_0003
DEVQTELNKVVEKVLKLISNAPDPEQQKKISTEANKLVDKIAQDPELRKTAKFLIQVAVYAVR VSFPASVQLHTAVEMHHWCIPFSVDGQPAPSLRWLFNGSVLNETSFIFTEFLEPAANETVRHGCLRLNQPTHVNNGNYTLLAANPFGQASASIMAAFMDNP longxing_CationpiFixed_ems_3hC_1173_000000015_0001_0001
PIEWKVRVVLALVELAFRNNDEDTRKVAIELAKKLVDEYEKHADPDEVRKLKEIVKKVVSKITS VSFPASVQLHTAVEMHHWCIPFSVDGQPAPSLRWLFNGSVLNETSFIFTEFLEPAANETVRHGCLRLNQPTHVNNGNYTLLAANPFGQASASIMAAFMDN longxing_Motif2_ems_3hM_3138_0001_0001_0003
SEEDKVRSLVKELLTKADKAPDEKEVEKLITEAVKLALKVNDRELLRLILEFLLRASYKIRS VSFPASVQLHTAVEMHHWCIPFSVDGQPAPSLRWLFNGSVLNETSFIFTEFLEPAANETVRHGCLRLNQPTHVNNGNYTLLAANPFGQASASIMAAFMDNP bcov_6ala_r1_HEEH_24497_000000002_0001_43_64_H_.._ems_3hC_755_0001_0008_0001_0001
SEDDEETKKLKTELQKIVEKVGGPYVVKVDVNGVKVVVRVDTDPRQVERAARELLLQIILIRRG VSFPASVQLHTAVEMHHWCIPFSVDGQPAPSLRWLFNGSVLNETSFIFTEFLEPAANETVRHGCLRLNQPTHVNNGNYTLLAANPFGQASASIMAAFMDNP bcov_6ala_r1_ems_3hM_208_000000000_0001_25_43_H_.._HEEH_05773_0001_0003_0001_0001
DETEEVLWRATVLAVLAKQLSKSEEVKKELDSLTETARRLKDSRKIKQIVEILLKLIVKLWR VSFPASVQLHTAVEMHHWCIPFSVDGQPAPSLRWLFNGSVLNETSFIFTEFLEPAANETVRHGCLRLNQPTHVNNGNYTLLAANPFGQASASIMAAFMDNP longxing_Motif1_ems_3hM_131_0001_0002_0003
DYREKVRELLQLVREAARRNDDDLVKTLTDQAKTLAEQKGDPELKKHVDWAVKVLEYIAKD VSFPASVQLHTAVEMHHWCIPFSVDGQPAPSLRWLFNGSVLNETSFIFTEFLEPAANETVRHGCLRLNQPTHVNNGNYTLLAANPFGQASASIMAAFMDNP bcov_revert_r1_HEEH_22785_000000003_0001_44_64_H_.._ems_3hC_495_0002_0001_0001_0001_0001
SESDEYAHKVAILALLLAYEKGDTYDLTIEVNGRRYTVKVTSDPRDIRRVLKFVKKVFEDQQNG VSFPASVQLHTAVEMHHWCIPFSVDGQPAPSLRWLFNGSVLNETSFIFTEFLEPAANETVRHGCLRLNQPTHVNNGNYTLLAANPFGQASASIMAAFMDNP bcov_original_r1_HEEH_13973_000000000_0001_1_20_H_.._HEEH_20166_0001_0001_0001
DWRELEKEVKTLTKLVKKLIQDPTKRTEAEWKLLVAKTVAEDPHERVKLLKVIAENLLKS VSFPASVQLHTAVEMHHWCIPFSVDGQPAPSLRWLFNGSVLNETSFIFTEFLEPAANETVRHGCLRLNQPTHVNNGNYTLLAANPFGQASASIMAAFMDNP longxing_Motif1_ems_3hM_690_0001_0002_0001
EDEKLEKLLQLAARLVSEVNDEKAWEITVRLAVQALEAKKRNDEETLRKIISKLEEVVKRAKS VSFPASVQLHTAVEMHHWCIPFSVDGQPAPSLRWLFNGSVLNETSFIFTEFLEPAANETVRHGCLRLNQPTHVNNGNYTLLAANPFGQASASIMAAFMDNP longxing_Motif1_ems_3hM_3499_0001_0006_0004
DTEELRRRAKYALKLGDEHALELLVLIAKLEGDKDVVKVLKKLLEKLRNS VSFPASVQLHTAVEMHHWCIPFSVDGQPAPSLRWLFNGSVLNETSFIFTEFLEPAANETVRHGCLRLNQPTHVNNGNYTLLAANPFGQASASIMAAFMDNP bcov_6ala_r1_ems_3hM_862_000000002_0001_23_41_H_.._ems_p1-14H-GBL-14H-GBL-16H_0538_0001_0001_0001_0001_0002_0001_0001
TEDERRLKTHVLIARILARLLNRPLRFQVTVDGLKVTVDISTDPDENRKALTRATKLLRKLQKK VSFPASVQLHTAVEMHHWCIPFSVDGQPAPSLRWLFNGSVLNETSFIFTEFLEPAANETVRHGCLRLNQPTHVNNGNYTLLAANPFGQASASIMAAFMDNP bcov_6ala_r1_HEEH_10552_000000000_0001_44_64_H_.._HEEH_00450_0001_0005_0001_0001
TEEDKVKKLLKKIRKKAKKAGVDPWKVEVITIIAMSLVELGIIDPSQAAKIVEKTVKAAIEAS VSFPASVQLHTAVEMHHWCIPFSVDGQPAPSLRWLFNGSVLNETSFIFTEFLEPAANETVRHGCLRLNQPTHVNNGNYTLLAANPFGQASASIMAAFMDN longxing_Motif2_HHH_eva_0074_0001_0002_0003
SDDDVKKLLHELVQLATQIPDEDKALRVLLLVLQAEEALKNGDTETAKKVAKEAEEIVSKG VSFPASVQLHTAVEMHHWCIPFSVDGQPAPSLRWLFNGSVLNETSFIFTEFLEPAANETVRHGCLRLNQPTHVNNGNYTLLAANPFGQASASIMAAFMDNP bcov_revert_r1_ems_p1-15H-GBL-16H-GBL-15H_0593_0001_0001_0002_000000000_0001_19_33_H_.._ems_3hC_478_0002_0001_0001_0001_0001
SELTKKAFKLAVRLFLALVTGDEDKVKTARSLLDKVEKEVKKQNDEDALKVVQKIKKAAEDHT VSFPASVQLHTAVEMHHWCIPFSVDGQPAPSLRWLFNGSVLNETSFIFTEFLEPAANETVRHGCLRLNQPTHVNNGNYTLLAANPFGQASASIMAAFMDNP longxing_CationpiFixed_ems_3hC_622_0002_000000009_0001_0003
DFQDESSKAKELATQAKRQQDPDLTRKAIELLLLLILKALENNDEEVLKELRKIATDLRRIND VSFPASVQLHTAVEMHHWCIPFSVDGQPAPSLRWLFNGSVLNETSFIFTEFLEPAANETVRHGCLRLNQPTHVNNGNYTLLAANPFGQASASIMAAFMDNP bcov_6ala_r1_HEEH_13973_000000000_0001_1_20_H_.._ems_3hC_1636_0001_0001_0002_0001_0001
TKEEADRVLWIAIVAYITGDKLVVKIAWELAKKLLEKEPEDERVRKVLELVEELLKKVS VSFPASVQLHTAVEMHHWCIPFSVDGQPAPSLRWLFNGSVLNETSFIFTEFLEPAANETVRHGCLRLNQPTHVNNGNYTLLAANPFGQASASIMAAFMDNP bcov_revert_r1_HEEH_13973_000000000_0001_1_20_H_.._ems_3hM_3655_0001_0001_0001_0001
PEDEKIRRLTRLVQEIAESKNDEKLLKLALTLALLVLEAKEQNDEEKLRRLLTLLEQIVKHG VSFPASVQLHTAVEMHHWCIPFSVDGQPAPSLRWLFNGSVLNETSFIFTEFLEPAANETVRHGCLRLNQPTHVNNGNYTLLAANPFGQASASIMAAFMDNP bcov_6ala_r1_EEHEE_20342_000000009_0001_25_44_H_.._ems_3hC_1544_0001_0003_0001_0001
DEESKSVEWKVTVAAVVLRAASDPRLQRAAKRIVEQIIKSLRNAEDDKQRQLAEKAEKIFKSVV VSFPASVQLHTAVEMHHWCIPFSVDGQPAPSLRWLFNGSVLNETSFIFTEFLEPAANETVRHGCLRLNQPTHVNNGNYTLLAANPFGQASASIMAAFMDNP longxing_Motif1_ems_3hC_496_0002_0001_0001_0003
SLDEILTEAVRTIAHVDEEQARKILEKLKKTAPEIEERLKEAYKRNDDRAMELLALLAYLRL VSFPASVQLHTAVEMHHWCIPFSVDGQPAPSLRWLFNGSVLNETSFIFTEFLEPAANETVRHGCLRLNQPTHVNNGNYTLLAANPFGQASASIMAAFMDNP bcov_original_r1_HEEH_24497_000000002_0001_43_64_H_.._ems_4hM_5508_0001_0001_0001_0001
DELKKLVETLKKLLEELKKKLSPEERKEVDELLKRAEYAVKRNDELAIELIIILLQRVVSKLM VSFPASVQLHTAVEMHHWCIPFSVDGQPAPSLRWLFNGSVLNETSFIFTEFLEPAANETVRHGCLRLNQPTHVNNGNYTLLAANPFGQASASIMAAFMDNP bcov_6ala_r1_HEEH_24997_000000001_0001_43_64_H_.._ems_3hM_497_0001_0001_0001_0001
TKEDIKKLLDKVVEEVSKKANASPEEQKKLQKIANYVLEAVSHVDPSQSEWAIRVAEAILRQFG VSFPASVQLHTAVEMHHWCIPFSVDGQPAPSLRWLFNGSVLNETSFIFTEFLEPAANETVRHGCLRLNQPTHVNNGNYTLLAANPFGQASASIMAAFMDNP longxing_Cationpi_ems_3hM_3596_000000017_0001_0004
SEQVRFHVTFDSRDDDQKRKVEQELRYVSLLAKLLAELRGLSFSYRVETRKSGDKVTITVNVRIE VSFPASVQLHTAVEMHHWCIPFSVDGQPAPSLRWLFNGSVLNETSFIFTEFLEPAANETVRHGCLRLNQPTHVNNGNYTLLAANPFGQASASIMAAFMDNP bcov_revert_r1_ems_3hM_1922_000000002_0001_23_39_H_.._EHEE_10580_0001_0002_0001_0001
DKTEELRKLLKKLEELVKRVSKNRYVEILLRLLLWVLKTAAERDDEKQLTRVTRELKHLLKRI VSFPASVQLHTAVEMHHWCIPFSVDGQPAPSLRWLFNGSVLNETSFIFTEFLEPAANETVRHGCLRLNQPTHVNNGNYTLLAANPFGQASASIMAAFMDNP bcov_6ala_r1_ems_3hM_1656_000000000_0001_45_63_H_.._ems_3hM_2790_0001_0004_0001_0001
DPLSELVQKLADELLEKAHKLGRPLKVLVRFNGVTVSLRVTEDPDEVQKLVEWVLTLLKSLEEL VSFPASVQLHTAVEMHHWCIPFSVDGQPAPSLRWLFNGSVLNETSFIFTEFLEPAANETVRHGCLRLNQPTHVNNGNYTLLAANPFGQASASIMAAFMDNP bcov_6ala_r1_HEEH_15568_000000002_0001_1_20_H_.._HEEH_09913_0001_0001_0001_0001
SEEEKKWAVSVLVYIVKDLLDKNPDVEFKFGEVTIRFDLRLSPEQLTKLLEELRRLLEKLFKKL VSFPASVQLHTAVEMHHWCIPFSVDGQPAPSLRWLFNGSVLNETSFIFTEFLEPAANETVRHGCLRLNQPTHVNNGNYTLLAANPFGQASASIMAAFMDNP bcov_6ala_r1_HEEH_14223_000000004_0001_1_21_H_.._HEEH_24585_0001_0002_0001_0001
DEESKTVERLLREAFREVYRKNQDTTLRVTVNGRSYHVRFSSDPRVAARALILAVYLKELVDKR VSFPASVQLHTAVEMHHWCIPFSVDGQPAPSLRWLFNGSVLNETSFIFTEFLEPAANETVRHGCLRLNQPTHVNNGNYTLLAANPFGQASASIMAAFMDNP bcov_original_r1_ems_3hM_698_000000000_0001_1_19_H_.._HEEH_22327_0001_0002_0001_0001
DDKEEIKKILKKLKKLAKSIPDEKLSREIQWSITLVEIIIKNAEDPNEQKRALEVAQRIVKKLR VSFPASVQLHTAVEMHHWCIPFSVDGQPAPSLRWLFNGSVLNETSFIFTEFLEPAANETVRHGCLRLNQPTHVNNGNYTLLAANPFGQASASIMAAFMDNP longxing_Cationpi_ems_3hM_1228_000000006_0001_0003
DELSKELKWLAELVLYIAEHQNDPDLSEEADKLLKLIDELLKRGDQDSAREVARRLYEIAIRLL VSFPASVQLHTAVEMHHWCIPFSVDGQPAPSLRWLFNGSVLNETSFIFTEFLEPAANETVRHGCLRLNQPTHVNNGNYTLLAANPFGQASASIMAAFMDNP bcov_6ala_r1_ems_3hM_862_000000002_0001_23_41_H_.._ems_3hM_444_0001_0001_0001_0001
SDVERVRRLVRELAKRGKVDEKVEKLAILLILLEDEGDKDEAQKLAELIERLIR VSFPASVQLHTAVEMHHWCIPFSVDGQPAPSLRWLFNGSVLNETSFIFTEFLEPAANETVRHGCLRLNQPTHVNNGNYTLLAANPFGQASASIMAAFMDNP bcov_6ala_r1_HEEH_10552_000000000_0001_44_64_H_.._HHH_eva_0679_0001_0003_0001_0001
QEWEKVVEKAIRLAKRLAKEAPDPTKRKKLFKILVRVYILLENIQDPDLRKKLAEKLYETLKKS VSFPASVQLHTAVEMHHWCIPFSVDGQPAPSLRWLFNGSVLNETSFIFTEFLEPAANETVRHGCLRLNQPTHVNNGNYTLLAANPFGQASASIMAAFMDNP longxing_CationpiFixed_ems_3hM_2718_000000012_0001_0002
DLREEVWKVLVLATLAALEKDKDTAKSLVKRAEEIARKIGDEDLQKQVKRVKKQVDDNTS VSFPASVQLHTAVEMHHWCIPFSVDGQPAPSLRWLFNGSVLNETSFIFTEFLEPAANETVRHGCLRLNQPTHVNNGNYTLLAANPFGQASASIMAAFMDNP longxing_Motif1_ems_3hC_444_0001_0001_0001_0004
DTYEVKALLLFLEAVEEARKKNRPVTVTIDVFNFRVDITVDSDPDKIHKASDKLYDFLKKAKKT VSFPASVQLHTAVEMHHWCIPFSVDGQPAPSLRWLFNGSVLNETSFIFTEFLEPAANETVRHGCLRLNQPTHVNNGNYTLLAANPFGQASASIMAAFMDNP bcov_revert_r1_ems_p1-15H-GBL-16H-GBL-15H_0593_0001_0001_0002_000000000_0001_19_33_H_.._HEEH_19588_0001_0001_0001
DDEKFERLVRKAKKLVDSVGNDLARELVEIAEIIYKLAKKNNDPELQKDAQYAVELAIYLVER VSFPASVQLHTAVEMHHWCIPFSVDGQPAPSLRWLFNGSVLNETSFIFTEFLEPAANETVRHGCLRLNQPTHVNNGNYTLLAANPFGQASASIMAAFMDNP bcov_revert_r1_EEHEE_20342_000000009_0001_25_44_H_.._ems_3hC_185_0001_0001_0001_0001
DQDKLKSDADKLLETVKKTVPDEVARRMVKILVEQIKEAVDRNDEELIKTLQWAVQVIMVIATE VSFPASVQLHTAVEMHHWCIPFSVDGQPAPSLRWLFNGSVLNETSFIFTEFLEPAANETVRHGCLRLNQPTHVNNGNYTLLAANPFGQASASIMAAFMDN longxing_Motif2_ems_3hC_720_0002_0001_0004_0003
DEEVELLVRLVAKKYAEAYRNNDPDKREDAKWKLEVIKAIVSDNPEEEEQVEKIFQKVTKEVL VSFPASVQLHTAVEMHHWCIPFSVDGQPAPSLRWLFNGSVLNETSFIFTEFLEPAANETVRHGCLRLNQPTHVNNGNYTLLAANPFGQASASIMAAFMDNP longxing_Cationpi_ems_3hM_1840_000000003_0001_0003
SEEEKLEEVELLLLLLVRYGDKREYDEVLKLLEELLRRLGKLSEEQLERELERIREEVERG VSFPASVQLHTAVEMHHWCIPFSVDGQPAPSLRWLFNGSVLNETSFIFTEFLEPAANETVRHGCLRLNQPTHVNNGNYTLLAANPFGQASASIMAAFMDNP bcov_6ala_r1_HEEH_24497_000000002_0001_43_64_H_.._HHH_eva_0311_0001_0003_0001_0001
PKEEDVKRVKKELKTLADRNNDPNLRELVELLILLIELLQRYGVDPKEAAEIAEEIFKKKVKS VSFPASVQLHTAVEMHHWCIPFSVDGQPAPSLRWLFNGSVLNETSFIFTEFLEPAANETVRHGCLRLNQPTHVNNGNYTLLAANPFGQASASIMAAFMDNP bcov_6ala_r1_HEEH_24497_000000002_0001_43_64_H_.._ems_3hC_37_0001_0008_0001_0001
SEEKLLRLVKTLAKRRGDEAAEWLVERLLKLVRDGKLDPEDLRHILLILEILLRQ VSFPASVQLHTAVEMHHWCIPFSVDGQPAPSLRWLFNGSVLNETSFIFTEFLEPAANETVRHGCLRLNQPTHVNNGNYTLLAANPFGQASASIMAAFMDNP bcov_6ala_r1_HEEH_10552_000000000_0001_44_64_H_.._ems_p1-15H-GBL-16H-GABBL-16H_0062_0001_0001_0001_0001_0002_0001_0001
SETEQVLRNVKKLLEILRELGLLSPETAEFNQRLVEILWREGAISTETLKNLEESLRKQVKKY VSFPASVQLHTAVEMHHWCIPFSVDGQPAPSLRWLFNGSVLNETSFIFTEFLEPAANETVRHGCLRLNQPTHVNNGNYTLLAANPFGQASASIMAAFMDNP longxing_CationpiFixed_HHH_eva_0345_000000000_0001_0003
SVEDTVTWQLQVAEYVARAIPDKETATKVLKQLLKSAVDQAEDPNVYEKAKKLAEKILKSVKS VSFPASVQLHTAVEMHHWCIPFSVDGQPAPSLRWLFNGSVLNETSFIFTEFLEPAANETVRHGCLRLNQPTHVNNGNYTLLAANPFGQASASIMAAFMDNP longxing_Cationpi_ems_3hC_68_0002_000000006_0001_0003
PEDEKLVLLALVRAEFIKAAAQDPNIQKKADKLRKLVIEAYLKNDSDTLRTVAKEIETLLKQVL VSFPASVQLHTAVEMHHWCIPFSVDGQPAPSLRWLFNGSVLNETSFIFTEFLEPAANETVRHGCLRLNQPTHVNNGNYTLLAANPFGQASASIMAAFMDNP longxing_Motif3_ems_3hM_1276_0001_0001_0002
DVKDDIDWARRVAERAIKNNNENLVKEAELLLELLRQVDPRNSELVTKVLQYLKKVEKDVS VSFPASVQLHTAVEMHHWCIPFSVDGQPAPSLRWLFNGSVLNETSFIFTEFLEPAANETVRHGCLRLNQPTHVNNGNYTLLAANPFGQASASIMAAFMDNP bcov_6ala_r1_ems_3hM_208_000000000_0001_25_43_H_.._ems_3hM_2103_0001_0005_0001_0001
SEKKELEKLKKIAKKRNDKRVKIFAYQIERALKQGDEHAVYLLILIVRELI VSFPASVQLHTAVEMHHWCIPFSVDGQPAPSLRWLFNGSVLNETSFIFTEFLEPAANETVRHGCLRLNQPTHVNNGNYTLLAANPFGQASASIMAAFMDNP bcov_6ala_r1_HEEH_10552_000000000_0001_44_64_H_.._ems_p1-15H-GBL-16H-GBL-14H_0640_0001_0001_0002_0001_0003_0001_0001
DDEDLKFKAQVLQVIAEEIVKKNPEDAKKLVELFIRVAQENNDEKLEKLLQTVLERLKKLSS VSFPASVQLHTAVEMHHWCIPFSVDGQPAPSLRWLFNGSVLNETSFIFTEFLEPAANETVRHGCLRLNQPTHVNNGNYTLLAANPFGQASASIMAAFMDNP longxing_CationpiFixed_ems_3hC_59_0002_000000018_0001_0003
DLEEIAKSLLQEAATKARSVQDKTQAKKVLETVITKLKQIIPDEEIQWRAAVLFYLLLLEIES VSFPASVQLHTAVEMHHWCIPFSVDGQPAPSLRWLFNGSVLNETSFIFTEFLEPAANETVRHGCLRLNQPTHVNNGNYTLLAANPFGQASASIMAAFMDNP longxing_Motif1_ems_3hM_1356_0001_0004
DPDQEEIHLASVVLSHSARLENRPLTFELKLNGVEVRVTFDSDPRDVKEAEEILTEELKKARKK VSFPASVQLHTAVEMHHWCIPFSVDGQPAPSLRWLFNGSVLNETSFIFTEFLEPAANETVRHGCLRLNQPTHVNNGNYTLLAANPFGQASASIMAAFMDNP bcov_6ala_r1_ems_3hC_1805_000000000_0001_47_64_H_.._HEEH_23889_0001_0001_0001_0001
DEKLETLKKLVQEVYDRVQTENQPQDVTFDVDGVRFVVIILQDPDLAHLAILLVKREIEREVKG VSFPASVQLHTAVEMHHWCIPFSVDGQPAPSLRWLFNGSVLNETSFIFTEFLEPAANETVRHGCLRLNQPTHVNNGNYTLLAANPFGQASASIMAAFMDNP bcov_6ala_r1_HEEH_10552_000000000_0001_44_64_H_.._HEEH_05189_0001_0001_0001_0001
SEKEVKKVLKLARKLGNEEVVLIVEWILRGLQKGRLDEHEVRIALILVKQLLS VSFPASVQLHTAVEMHHWCIPFSVDGQPAPSLRWLFNGSVLNETSFIFTEFLEPAANETVRHGCLRLNQPTHVNNGNYTLLAANPFGQASASIMAAFMDNP bcov_6ala_r1_HEEH_10552_000000000_0001_44_64_H_.._ems_p1-14H-GBL-16H-GABBL-15H_0117_0001_0001_0002_0001_0002_0001_0001
DWREIVKYVLELVERLARLHNDEKVVEIVKELLKLAEEINKKFSEEEVSKLLDEIVKIALNLI VSFPASVQLHTAVEMHHWCIPFSVDGQPAPSLRWLFNGSVLNETSFIFTEFLEPAANETVRHGCLRLNQPTHVNNGNYTLLAANPFGQASASIMAAFMDNP bcov_6ala_r1_EEHEE_20342_000000009_0001_25_44_H_.._ems_3hM_1417_0001_0001_0001_0001
DARELVKEVQRALEEGKIDPQEALLLLAVASKFVGDPEIDKLYQEVFKRII VSFPASVQLHTAVEMHHWCIPFSVDGQPAPSLRWLFNGSVLNETSFIFTEFLEPAANETVRHGCLRLNQPTHVNNGNYTLLAANPFGQASASIMAAFMDNP longxing_Motif3_HHH_eva_0564_0001_0003_0002
PEEEEIEKAVKLAKKLAKLVQDPELSRIIKALALAAEIALKKNDRFSARVVVEAIKEWYKKIS VSFPASVQLHTAVEMHHWCIPFSVDGQPAPSLRWLFNGSVLNETSFIFTEFLEPAANETVRHGCLRLNQPTHVNNGNYTLLAANPFGQASASIMAAFMDNP longxing_CationpiFixed_ems_3hM_2829_000000024_0001_0001
TESTRIQILVLRLASEAHEDPRLKEDVQRLLKKLVTEAEKLNDETTIRWVRDALRSVSEHV VSFPASVQLHTAVEMHHWCIPFSVDGQPAPSLRWLFNGSVLNETSFIFTEFLEPAANETVRHGCLRLNQPTHVNNGNYTLLAANPFGQASASIMAAFMDNP bcov_6ala_r1_ems_3hM_1717_000000004_0001_1_19_H_.._ems_3hM_1700_0001_0001_0001_0001
SEEDRKVKWEIYLAEILARLLNRPLRLTFESDGLTLKFKFDRNPESRKLIKKLKKEYEQYVKEK VSFPASVQLHTAVEMHHWCIPFSVDGQPAPSLRWLFNGSVLNETSFIFTEFLEPAANETVRHGCLRLNQPTHVNNGNYTLLAANPFGQASASIMAAFMDNP bcov_6ala_r1_HEEH_13973_000000000_0001_1_20_H_.._HEEH_04915_0001_0003_0001_0001
SEEDLAREIVKKLVTLADKAPDEKEVNDLIFKAKVAADIVNDEELQKLVKEVLEKAQKKVRS VSFPASVQLHTAVEMHHWCIPFSVDGQPAPSLRWLFNGSVLNETSFIFTEFLEPAANETVRHGCLRLNQPTHVNNGNYTLLAANPFGQASASIMAAFMDNP longxing_CationpiFixed_ems_3hC_755_000000013_0001_0003
NEDVEKIKKEAEELLRKIKDEDTTWLRLVVWLAEVALKKNDKDLIKQAKWALELWKLLKNL VSFPASVQLHTAVEMHHWCIPFSVDGQPAPSLRWLFNGSVLNETSFIFTEFLEPAANETVRHGCLRLNQPTHVNNGNYTLLAANPFGQASASIMAAFMDNP bcov_revert_r1_ems_3hM_1922_000000002_0001_23_39_H_.._ems_3hM_2734_0001_0001_0001_0001
DPTSKRLKSVIEAVLKAFKKGKIDPSQAKFAILVIQAIAKQEGDEEAVKLAEKALRIIKKAEKS VSFPASVQLHTAVEMHHWCIPFSVDGQPAPSLRWLFNGSVLNETSFIFTEFLEPAANETVRHGCLRLNQPTHVNNGNYTLLAANPFGQASASIMAAFMDNP longxing_Motif4_HHH_eva_0065_0001_0001_0002
DVETAEELALQVLLLAYDLNDEDVQEKVKEVLKLLREARKKNDEELLKKAESILKSLKKSL VSFPASVQLHTAVEMHHWCIPFSVDGQPAPSLRWLFNGSVLNETSFIFTEFLEPAANETVRHGCLRLNQPTHVNNGNYTLLAANPFGQASASIMAAFMDNP bcov_revert_r1_HEEH_24497_000000002_0001_43_64_H_.._ems_3hC_578_0001_0002_0001_0001
SDHLEYTIRFNNKDPDSWRKAVQLIIEASETAIKLAKKLNVDYRITYSSRTDGDTQTVRVTIELK VSFPASVQLHTAVEMHHWCIPFSVDGQPAPSLRWLFNGSVLNETSFIFTEFLEPAANETVRHGCLRLNQPTHVNNGNYTLLAANPFGQASASIMAAFMDNP longxing_Cationpi_EHEE_08472_000000024_0001_0002
DDQELVETLSTELLERARHLSEEQIRRVAKKIEEKLKKNNVDPRWLTEARWLLQVATYVT VSFPASVQLHTAVEMHHWCIPFSVDGQPAPSLRWLFNGSVLNETSFIFTEFLEPAANETVRHGCLRLNQPTHVNNGNYTLLAANPFGQASASIMAAFMDNP longxing_Cationpi_ems_3hM_361_000000000_0001_0001
DEEEELRKLMAKLAETLKKLSPEEAEKYAKKVLEELQSKIQDPRLQDEVLLAIEVAKKFAK VSFPASVQLHTAVEMHHWCIPFSVDGQPAPSLRWLFNGSVLNETSFIFTEFLEPAANETVRHGCLRLNQPTHVNNGNYTLLAANPFGQASASIMAAFMDNP longxing_Motif3_ems_3hM_1206_0001_0003_0004
DDDTTVYRKAHELAQELLKAKDPNEVDKLKKLIEDLIRKLKDPEFRLRLYILLLLAELYVNKL VSFPASVQLHTAVEMHHWCIPFSVDGQPAPSLRWLFNGSVLNETSFIFTEFLEPAANETVRHGCLRLNQPTHVNNGNYTLLAANPFGQASASIMAAFMDNP bcov_6ala_r1_HEEH_24497_000000002_0001_43_64_H_.._ems_3hC_1278_0002_0001_0002_0001_0001
DTKTLTEDAKIAVRAGQEILLELLLWAARADGDEKAARIIEKLLKKARKM VSFPASVQLHTAVEMHHWCIPFSVDGQPAPSLRWLFNGSVLNETSFIFTEFLEPAANETVRHGCLRLNQPTHVNNGNYTLLAANPFGQASASIMAAFMDNP bcov_original_r1_ems_3hM_1656_000000000_0001_45_63_H_.._ems_p1-14H-GBL-14H-GBL-16H_0628_0001_0001_0001_0001_0002_0001_0001
DEETREKLERLLLLVELLLHYGHDPTLLKKLLDKVKTLAKRINDEKILELVKKLKELIERYEKS VSFPASVQLHTAVEMHHWCIPFSVDGQPAPSLRWLFNGSVLNETSFIFTEFLEPAANETVRHGCLRLNQPTHVNNGNYTLLAANPFGQASASIMAAFMDNP bcov_6ala_r1_HEEH_24497_000000002_0001_43_64_H_.._ems_3hM_1643_0001_0004_0001_0001
SEEDETARTKFKEAVKEARKKNRPVTVRVNIYGIEDTLLVSYDPRQIEELKHLVELWLLTVQLE VSFPASVQLHTAVEMHHWCIPFSVDGQPAPSLRWLFNGSVLNETSFIFTEFLEPAANETVRHGCLRLNQPTHVNNGNYTLLAANPFGQASASIMAAFMDNP bcov_revert_r1_ems_3hM_1656_000000000_0001_45_63_H_.._HEEH_02763_0001_0001_0001_0001
DWRRLTELFRRLVEKVKKSVEDPIVRKLVEDLLKKFEEAVKNKDEETLERLVLWVVAIKLYA VSFPASVQLHTAVEMHHWCIPFSVDGQPAPSLRWLFNGSVLNETSFIFTEFLEPAANETVRHGCLRLNQPTHVNNGNYTLLAANPFGQASASIMAAFMDNP bcov_6ala_r1_ems_3hM_149_000000000_0001_22_42_H_.._ems_3hM_2027_0001_0001_0001_0001
SEDTERIKRKVEEILRKYGVSEEQIKDYQKLIESLVRRGDEFKVQVLVLILKQLLEQL VSFPASVQLHTAVEMHHWCIPFSVDGQPAPSLRWLFNGSVLNETSFIFTEFLEPAANETVRHGCLRLNQPTHVNNGNYTLLAANPFGQASASIMAAFMDNP longxing_CationpiFixed_HHH_eva_0200_000000011_0001_0002
SYEKLAKKLEKLARKRGDSKLERVAWALLLALILGNERLLRYLATIAKRLM VSFPASVQLHTAVEMHHWCIPFSVDGQPAPSLRWLFNGSVLNETSFIFTEFLEPAANETVRHGCLRLNQPTHVNNGNYTLLAANPFGQASASIMAAFMDNP bcov_revert_r1_HEEH_14223_000000004_0001_1_21_H_.._ems_p1-15H-GBL-16H-GBL-14H_0380_0001_0001_0002_0001_0002_0001_0001
NVTVEIQSKNSTIKVDFDDPERAWEFAVYAVVANNLDIKKTEIKDGKITIHVS VSFPASVQLHTAVEMHHWCIPFSVDGQPAPSLRWLFNGSVLNETSFIFTEFLEPAANETVRHGCLRLNQPTHVNNGNYTLLAANPFGQASASIMAAFMDNP longxing_Motif1_ems_bGM_52_0001_0003
DEDLEKTAKFLAAVAVYVATTEEELQKLLKSIQKQLKDLNADPTIQDRLEKFFKKVVKSK VSFPASVQLHTAVEMHHWCIPFSVDGQPAPSLRWLFNGSVLNETSFIFTEFLEPAANETVRHGCLRLNQPTHVNNGNYTLLAANPFGQASASIMAAFMDNP longxing_CationpiFixed_ems_3hM_673_000000003_0001_0004
DVNKLIKKVKKLAEEANDPEAKDLAKFLELALKVGAWDPEDIRKTLEKLAKRLS VSFPASVQLHTAVEMHHWCIPFSVDGQPAPSLRWLFNGSVLNETSFIFTEFLEPAANETVRHGCLRLNQPTHVNNGNYTLLAANPFGQASASIMAAFMDNP longxing_CationpiFixed_ems_p1-15H-GBL-16H-GABBL-15H_0453_0001_0001_0001_000000003_0001_0004
TELSKKARELADKLAKEAHKKNRPFRLTVDINGQLVVVRVTEDTDSANTRVTHILLVLEVILKH VSFPASVQLHTAVEMHHWCIPFSVDGQPAPSLRWLFNGSVLNETSFIFTEFLEPAANETVRHGCLRLNQPTHVNNGNYTLLAANPFGQASASIMAAFMDNP bcov_revert_r1_HEEH_22785_000000003_0001_44_64_H_.._HEEH_13989_0001_0002_0001_0001
SEEATSKALKLAIQAILAAFDGDKETAEKVLRKLEELVKKASDEEVKEILKSAQKHVTTLLKRG VSFPASVQLHTAVEMHHWCIPFSVDGQPAPSLRWLFNGSVLNETSFIFTEFLEPAANETVRHGCLRLNQPTHVNNGNYTLLAANPFGQASASIMAAFMDNP bcov_original_r1_HEEH_13973_000000000_0001_1_20_H_.._ems_3hC_40_0001_0001_0001_0001_0001
DDLEHTAIIAVLLALYLAKLQNRPVTQVISVNGYQVRFTVDTDPTESKKASKWLEQVIRDLKKK VSFPASVQLHTAVEMHHWCIPFSVDGQPAPSLRWLFNGSVLNETSFIFTEFLEPAANETVRHGCLRLNQPTHVNNGNYTLLAANPFGQASASIMAAFMDNP bcov_original_r1_HEEH_10552_000000000_0001_44_64_H_.._HEEH_06066_0001_0001_0001_0001
DYKTIAKELADILKKKVDSVESPSVKEEAMWAATVLAKLLKAQNNPEAKEAAKIVLDLIRKIN VSFPASVQLHTAVEMHHWCIPFSVDGQPAPSLRWLFNGSVLNETSFIFTEFLEPAANETVRHGCLRLNQPTHVNNGNYTLLAANPFGQASASIMAAFMDNP longxing_Motif1_ems_3hM_618_0001_0002
DEHVKDVIKKVKELLEQLRREGKETVITININGKNFRVVVSSDPRVQTLAEWLIELIELLAKLN VSFPASVQLHTAVEMHHWCIPFSVDGQPAPSLRWLFNGSVLNETSFIFTEFLEPAANETVRHGCLRLNQPTHVNNGNYTLLAANPFGQASASIMAAFMDNP bcov_6ala_r1_ems_3hM_1922_000000002_0001_23_39_H_.._HEEH_10749_0001_0001_0001
DEELKKRAKRAAEQWVRAKKNNDERVQKLAEYFLRLLVYLASDPSLEEVAKKLKKEIEKQVM VSFPASVQLHTAVEMHHWCIPFSVDGQPAPSLRWLFNGSVLNETSFIFTEFLEPAANETVRHGCLRLNQPTHVNNGNYTLLAANPFGQASASIMAAFMDNP bcov_original_r1_EEHEE_20342_000000009_0001_25_44_H_.._ems_3hC_1810_0001_0002_0001_0001
DDEYEKKIRTILDKAKKDGDEKTYRAAKIALRLLELVKRHASSEEEKKELLEQAYYLLRLLRF VSFPASVQLHTAVEMHHWCIPFSVDGQPAPSLRWLFNGSVLNETSFIFTEFLEPAANETVRHGCLRLNQPTHVNNGNYTLLAANPFGQASASIMAAFMDNP bcov_revert_r1_ems_3hM_208_000000000_0001_25_43_H_.._ems_3hC_978_0001_0005_0001_0001
DRQEENVDLAIELLKTVKKYVPDPNIQELADRLTKLIDQLKKEKDRESATRVVILAILLYLEAI VSFPASVQLHTAVEMHHWCIPFSVDGQPAPSLRWLFNGSVLNETSFIFTEFLEPAANETVRHGCLRLNQPTHVNNGNYTLLAANPFGQASASIMAAFMDNP bcov_revert_r1_HEEH_10552_000000000_0001_44_64_H_.._ems_3hM_1913_0001_0005_0001_0001
DEVEKFVKIVEEASKDSNKLKEVSKWARKLDPSVLKKVAKYAATHDDDRAWRALVLALLLAQ VSFPASVQLHTAVEMHHWCIPFSVDGQPAPSLRWLFNGSVLNETSFIFTEFLEPAANETVRHGCLRLNQPTHVNNGNYTLLAANPFGQASASIMAAFMDNP longxing_Motif1_ems_4hC_1774_0002_0001_0001
KEEEVEKLLKKASEVLKRRGVDPWEVRLWEYSIKILVELARRVPDEEQSRKLLTRAKRIAEQVI VSFPASVQLHTAVEMHHWCIPFSVDGQPAPSLRWLFNGSVLNETSFIFTEFLEPAANETVRHGCLRLNQPTHVNNGNYTLLAANPFGQASASIMAAFMDNP longxing_Cationpi_ems_3hM_2401_000000014_0001_0003
DIRLSVTVTLPSSNPEESKKAIEKVLQVLIEFFELARKLNLELRVRSDIRRDGDTLEIRLTVTLR VSFPASVQLHTAVEMHHWCIPFSVDGQPAPSLRWLFNGSVLNETSFIFTEFLEPAANETVRHGCLRLNQPTHVNNGNYTLLAANPFGQASASIMAAFMDNP bcov_6ala_r1_HEEH_10552_000000000_0001_44_64_H_.._EHEE_07683_0001_0004_0001_0001
DLSKKIKTILDLIKKIAKSKDDKSTLNLAKLLEEQLKDASKKNDEEKLRKVLFRAEVALTNA VSFPASVQLHTAVEMHHWCIPFSVDGQPAPSLRWLFNGSVLNETSFIFTEFLEPAANETVRHGCLRLNQPTHVNNGNYTLLAANPFGQASASIMAAFMDNP longxing_CationpiFixed_ems_3hM_1055_000000025_0001_0002
DNHELHREVLELAIEILEKFEDPRVIKSVDKLAKLVETAVRNNDEDLIKTLLSRFRELIKKLHS VSFPASVQLHTAVEMHHWCIPFSVDGQPAPSLRWLFNGSVLNETSFIFTEFLEPAANETVRHGCLRLNQPTHVNNGNYTLLAANPFGQASASIMAAFMDNP bcov_6ala_r1_ems_3hM_862_000000002_0001_23_41_H_.._ems_3hM_1717_0001_0002_0001_0001
TEEEIRKLLKQLEELLKRAGVDPFQVTLAVTIVEQLLQESKDDPRAKEKAQRFVELYYKTAKG VSFPASVQLHTAVEMHHWCIPFSVDGQPAPSLRWLFNGSVLNETSFIFTEFLEPAANETVRHGCLRLNQPTHVNNGNYTLLAANPFGQASASIMAAFMDNP longxing_CationpiFixed_ems_3hM_917_000000009_0001_0003
TEEERVVKLAETLVKVARKRNDPTLVRLLELLLRSARIASKNNDEKSLKTVKEELEKIYKNLV VSFPASVQLHTAVEMHHWCIPFSVDGQPAPSLRWLFNGSVLNETSFIFTEFLEPAANETVRHGCLRLNQPTHVNNGNYTLLAANPFGQASASIMAAFMDNP bcov_6ala_r1_ems_3hM_1656_000000000_0001_45_63_H_.._ems_3hM_1269_0001_0001_0001_0001
SETEKVVKTAAKLYKNGVLDEQEATEWARKLLKKQGVSEEQILLALLRILYLAKS VSFPASVQLHTAVEMHHWCIPFSVDGQPAPSLRWLFNGSVLNETSFIFTEFLEPAANETVRHGCLRLNQPTHVNNGNYTLLAANPFGQASASIMAAFMDNP bcov_revert_r1_HEEH_24497_000000002_0001_43_64_H_.._ems_p1-15H-GABBL-15H-GBBL-16H_0042_0001_0001_0002_0001_0003_0001_0001
SEYTQKIKEEAVIAKVLARLLGDSVIVTFRVNGRTYEVEWHRDPRLQTEAEKKLKKVIETAQKQ VSFPASVQLHTAVEMHHWCIPFSVDGQPAPSLRWLFNGSVLNETSFIFTEFLEPAANETVRHGCLRLNQPTHVNNGNYTLLAANPFGQASASIMAAFMDNP bcov_revert_r1_HEEH_10552_000000000_0001_44_64_H_.._HEEH_22456_0001_0002_0001_0001
SEEREKLARQALYAAAIAKYLGVPFVVFVTIDGTEVTVRFDSDPKEIDKAYKKVKKWAQTARER VSFPASVQLHTAVEMHHWCIPFSVDGQPAPSLRWLFNGSVLNETSFIFTEFLEPAANETVRHGCLRLNQPTHVNNGNYTLLAANPFGQASASIMAAFMDNP bcov_original_r1_HEEH_24997_000000001_0001_43_64_H_.._HEEH_20844_0001_0002_0001_0001
SEWDIKVLKVVAKQAGIKKALEVIKKAEKAIKDGDEKTAKKLLRKAVQILNS VSFPASVQLHTAVEMHHWCIPFSVDGQPAPSLRWLFNGSVLNETSFIFTEFLEPAANETVRHGCLRLNQPTHVNNGNYTLLAANPFGQASASIMAAFMDNP longxing_Cationpi_ems_p1-14H-GBL-16H-GBL-16H_0726_0001_0001_0001_000000004_0001_0004
RYEEVLKELEKLLRKQGDKRLESARQIFRKLVERGDKDSLLILKVLLELEV VSFPASVQLHTAVEMHHWCIPFSVDGQPAPSLRWLFNGSVLNETSFIFTEFLEPAANETVRHGCLRLNQPTHVNNGNYTLLAANPFGQASASIMAAFMDNP bcov_revert_r1_HEEH_10552_000000000_0001_44_64_H_.._HHH_eva_0722_0001_0001_0001_0001
PFKEEVEKVVRNAAKVVKRARDPWQRTVAKVLAKSVAKEAKKHLSPEDQKHVDKLVKRLLSEL VSFPASVQLHTAVEMHHWCIPFSVDGQPAPSLRWLFNGSVLNETSFIFTEFLEPAANETVRHGCLRLNQPTHVNNGNYTLLAANPFGQASASIMAAFMDN longxing_Motif2_ems_3hM_188_0001_0004_0001
SPEEIARTLSKKLNAKKFKFSDGVVVVTTDEKIVVVVGGFQVDLRNFSDELAELFAHLLYYYYS VSFPASVQLHTAVEMHHWCIPFSVDGQPAPSLRWLFNGSVLNETSFIFTEFLEPAANETVRHGCLRLNQPTHVNNGNYTLLAANPFGQASASIMAAFMDNP bcov_revert_r1_HEEH_24497_000000002_0001_43_64_H_.._ems_f2_109_0001_0002_0001_0001
PEERKKAEKLVRLLAEIAERLKDPFKVKVAVKIAKELAERVKDPELKKLVKKLVTEVEKKVTS VSFPASVQLHTAVEMHHWCIPFSVDGQPAPSLRWLFNGSVLNETSFIFTEFLEPAANETVRHGCLRLNQPTHVNNGNYTLLAANPFGQASASIMAAFMDNP longxing_CationpiFixed_ems_3hM_1571_000000011_0001_0004
DDEEVERLVKEITTLAQRKNDELVVELAQKALELYKRARKKNDREQLDKVLLLLYALLVTVR VSFPASVQLHTAVEMHHWCIPFSVDGQPAPSLRWLFNGSVLNETSFIFTEFLEPAANETVRHGCLRLNQPTHVNNGNYTLLAANPFGQASASIMAAFMDNP bcov_6ala_r1_ems_3hM_149_000000000_0001_22_42_H_.._ems_3hM_790_0001_0002_0001_0001
STEEVSKLLKKAHKRGIWKAAVAVYIALDALLKGDEETAKRAIKLVRELL VSFPASVQLHTAVEMHHWCIPFSVDGQPAPSLRWLFNGSVLNETSFIFTEFLEPAANETVRHGCLRLNQPTHVNNGNYTLLAANPFGQASASIMAAFMDN longxing_Motif2_HHH_eva_0470_0001_0004
DEEVRHEIELLLRLGVSDELIVLALKLQGVSEEEVKRLIRRLK VSFPASVQLHTAVEMHHWCIPFSVDGQPAPSLRWLFNGSVLNETSFIFTEFLEPAANETVRHGCLRLNQPTHVNNGNYTLLAANPFGQASASIMAAFMDNP bcov_6ala_r1_HEEH_13973_000000000_0001_1_20_H_.._HHH_rd4_0159.min_rise1.85_0001_0001_0001
DEERLLRDLLWLIELLLLVFGVTEDEIEKVKRKVEELIKKGDEETIRRIREEVEKRVRKY VSFPASVQLHTAVEMHHWCIPFSVDGQPAPSLRWLFNGSVLNETSFIFTEFLEPAANETVRHGCLRLNQPTHVNNGNYTLLAANPFGQASASIMAAFMDNP bcov_revert_r1_ems_3hM_1656_000000000_0001_45_63_H_.._HHH_eva_0411_0001_0003_0001_0001
DPEEEADTLVEQIKELVKKAPTSEAEELLKKLQKLLKLAKERNDKWAVSVAAYIFYEQVQRAV VSFPASVQLHTAVEMHHWCIPFSVDGQPAPSLRWLFNGSVLNETSFIFTEFLEPAANETVRHGCLRLNQPTHVNNGNYTLLAANPFGQASASIMAAFMDNP longxing_Cationpi_ems_3hM_3292_000000005_0001_0003
NPEELREHVEWAILLAKYVGDSRYVERAVQALLRLARKLGDKKAYELLRKILEELRKLK VSFPASVQLHTAVEMHHWCIPFSVDGQPAPSLRWLFNGSVLNETSFIFTEFLEPAANETVRHGCLRLNQPTHVNNGNYTLLAANPFGQASASIMAAFMDNP bcov_6ala_r1_ems_3hM_862_000000002_0001_23_41_H_.._HHH_eva_0317_0001_0003_0001_0001
DEWQELQWKATLVIVLAEAQAQSEEIKKTARKLEEELKRVASSKDPHEAKKLLDKIYKIFVKLT VSFPASVQLHTAVEMHHWCIPFSVDGQPAPSLRWLFNGSVLNETSFIFTEFLEPAANETVRHGCLRLNQPTHVNNGNYTLLAANPFGQASASIMAAFMDNP longxing_Cationpi_ems_3hM_366_000000026_0001_0003
REEEKIAKEAWKIWQEWKDRGKISEDQASVEAAKWVVKYLRKQGVDEEEIFKIALKVLQFLTKY VSFPASVQLHTAVEMHHWCIPFSVDGQPAPSLRWLFNGSVLNETSFIFTEFLEPAANETVRHGCLRLNQPTHVNNGNYTLLAANPFGQASASIMAAFMDNP longxing_CationpiFixed_HHH_eva_0391_000000004_0001_0002
GSRTTYTVDVDGLSEEQRKEATKTAIEFALRLITRAHEQGLRVHSRVDVTSSNGRYQVRVTVQVD VSFPASVQLHTAVEMHHWCIPFSVDGQPAPSLRWLFNGSVLNETSFIFTEFLEPAANETVRHGCLRLNQPTHVNNGNYTLLAANPFGQASASIMAAFMDNP bcov_revert_r1_HEEH_13973_000000000_0001_1_20_H_.._EHEE_09196_0001_0005_0001_0001
SERDVVQELVKSVKKYVDKGTLSTEQLRWLITYIQILARQVGDKEAEKKLREIRKKVEKLS VSFPASVQLHTAVEMHHWCIPFSVDGQPAPSLRWLFNGSVLNETSFIFTEFLEPAANETVRHGCLRLNQPTHVNNGNYTLLAANPFGQASASIMAAFMDNP longxing_Cationpi_HHH_eva_0294_000000017_0001_0003
SDRKTTRIQLTNVSEEESRWIKILLKTHAEHWERKAKKNNLTVRWDIKTRESNGKVEFKLTVEIQ VSFPASVQLHTAVEMHHWCIPFSVDGQPAPSLRWLFNGSVLNETSFIFTEFLEPAANETVRHGCLRLNQPTHVNNGNYTLLAANPFGQASASIMAAFMDNP bcov_revert_r1_ems_3hM_847_000000000_0001_1_20_H_.._EHEE_06707_0001_0002_0001_0001
SEESKKAKKKIEEIAKRLGLDPRAVELARIEFDKIVKRGISPKEALEIARWFLYLWRITK VSFPASVQLHTAVEMHHWCIPFSVDGQPAPSLRWLFNGSVLNETSFIFTEFLEPAANETVRHGCLRLNQPTHVNNGNYTLLAANPFGQASASIMAAFMDNP bcov_revert_r1_HEEH_13973_000000000_0001_1_20_H_.._HHH_eva_0027_0001_0004_0001_0001
SEDDELVRKIARELIELYQKLGDKLTVTINVNGVNIKITVDDDPRVLVRVLILVYVVLKLKKHG VSFPASVQLHTAVEMHHWCIPFSVDGQPAPSLRWLFNGSVLNETSFIFTEFLEPAANETVRHGCLRLNQPTHVNNGNYTLLAANPFGQASASIMAAFMDNP bcov_6ala_r1_ems_3hM_698_000000000_0001_1_19_H_.._HEEH_01087_0001_0001_0001
LPVEKLLRQAKWLLELLLYLGLIDPDEAQRWKELLKEARKKGDEELARRLSSELTRLAIKLS VSFPASVQLHTAVEMHHWCIPFSVDGQPAPSLRWLFNGSVLNETSFIFTEFLEPAANETVRHGCLRLNQPTHVNNGNYTLLAANPFGQASASIMAAFMDNP bcov_revert_r1_EEHEE_20342_000000009_0001_25_44_H_.._HHH_eva_0362_0001_0004_0001_0001
TELEWTAQVALHIAKEAYKKNDEKTLKSVLRLLEQVIKKATNKKVQDKVKKVVETLKKLLKS VSFPASVQLHTAVEMHHWCIPFSVDGQPAPSLRWLFNGSVLNETSFIFTEFLEPAANETVRHGCLRLNQPTHVNNGNYTLLAANPFGQASASIMAAFMDNP longxing_Cationpi_ems_3hM_2886_000000013_0001_0002
SAETVEERLKEARKRGDFDTAVALAIALQALRSGDEKTAKTALNTLKYTV VSFPASVQLHTAVEMHHWCIPFSVDGQPAPSLRWLFNGSVLNETSFIFTEFLEPAANETVRHGCLRLNQPTHVNNGNYTLLAANPFGQASASIMAAFMDNP longxing_Motif4_HHH_eva_0469_0001_0001_0001
STLQYLVELLIRTLDLLKKLVPDPTVQKLVETLVRLLEDALKKNDEELLRRLIEKVHKESISI VSFPASVQLHTAVEMHHWCIPFSVDGQPAPSLRWLFNGSVLNETSFIFTEFLEPAANETVRHGCLRLNQPTHVNNGNYTLLAANPFGQASASIMAAFMDNP bcov_6ala_r1_ems_3hM_1656_000000000_0001_45_63_H_.._ems_3hM_2128_0001_0007_0001_0001
DEDQEKARQIIREAIEYADKTGQPITVEVKVLGVRVRLKFDTDPRVKKKVWTLVLRIILRILQT VSFPASVQLHTAVEMHHWCIPFSVDGQPAPSLRWLFNGSVLNETSFIFTEFLEPAANETVRHGCLRLNQPTHVNNGNYTLLAANPFGQASASIMAAFMDNP bcov_revert_r1_HEEH_22785_000000003_0001_44_64_H_.._HEEH_03731_0001_0003_0001_0001
TRLEERALLLALRLQEALREGDEDKVKTARSLLDKVEKEVKKQNLEDALKVVQELKKLAEDFT VSFPASVQLHTAVEMHHWCIPFSVDGQPAPSLRWLFNGSVLNETSFIFTEFLEPAANETVRHGCLRLNQPTHVNNGNYTLLAANPFGQASASIMAAFMDNP bcov_revert_r1_ems_3hM_208_000000000_0001_25_43_H_.._ems_3hC_622_0002_0001_0001_0001_0001
DERKLIKLAEEAVKKGDPELIKELIKIARKLGDKTLVILLELLLISAEL VSFPASVQLHTAVEMHHWCIPFSVDGQPAPSLRWLFNGSVLNETSFIFTEFLEPAANETVRHGCLRLNQPTHVNNGNYTLLAANPFGQASASIMAAFMDNP bcov_6ala_r1_ems_3hM_1656_000000000_0001_45_63_H_.._ems_p1-14H-GBL-14H-GBL-15H_0021_0001_0001_0002_0001_0003_0001_0001
DERLTLLIRLVLLLLELQKSPDPNVRTIATKLLELLRKAIKKNDEDKVKEVKKLLTELRKKVY VSFPASVQLHTAVEMHHWCIPFSVDGQPAPSLRWLFNGSVLNETSFIFTEFLEPAANETVRHGCLRLNQPTHVNNGNYTLLAANPFGQASASIMAAFMDNP bcov_6ala_r1_HEEH_10552_000000000_0001_44_64_H_.._ems_3hM_1260_0001_0005_0001_0001
SEVEELKKILDEARKRGLISRREYDRALILLATIEAGIASDDERERVREIIERILRK VSFPASVQLHTAVEMHHWCIPFSVDGQPAPSLRWLFNGSVLNETSFIFTEFLEPAANETVRHGCLRLNQPTHVNNGNYTLLAANPFGQASASIMAAFMDNP bcov_original_r1_HEEH_14223_000000004_0001_1_21_H_.._HHH_eva_0678_0001_0001_0001_0001
SQVTEEFYLEVLELFDKGKITEDELEHLRRVEEELRKLSEDEAREFLREWREKYE VSFPASVQLHTAVEMHHWCIPFSVDGQPAPSLRWLFNGSVLNETSFIFTEFLEPAANETVRHGCLRLNQPTHVNNGNYTLLAANPFGQASASIMAAFMDNP bcov_revert_r1_ems_3hM_208_000000000_0001_25_43_H_.._HHH_eva_0743_0001_0004_0001_0001
TIHISDTVTVEGKDETARKILLEFVIQFILRAHELARRLNLDVKVSVSSRDDNGRVTVHVTVQLN VSFPASVQLHTAVEMHHWCIPFSVDGQPAPSLRWLFNGSVLNETSFIFTEFLEPAANETVRHGCLRLNQPTHVNNGNYTLLAANPFGQASASIMAAFMDNP bcov_revert_r1_HEEH_13973_000000000_0001_1_20_H_.._EHEE_01204_0001_0001_0001_0001
DRIDQLVIQAQLAILEGDQDLAKTVVREIQEDPTLQELLDRLTKEVGNPQVKEIIKKAANL VSFPASVQLHTAVEMHHWCIPFSVDGQPAPSLRWLFNGSVLNETSFIFTEFLEPAANETVRHGCLRLNQPTHVNNGNYTLLAANPFGQASASIMAAFMDNP bcov_revert_r1_HEEH_10552_000000000_0001_44_64_H_.._ems_4hM_2669_0001_0001_0001_0001_0001
DRSELVRKVETLARKAVTNPDPTWQKILKKLETELRRRDRQGDESAWAAAVILVIAKSEFSR VSFPASVQLHTAVEMHHWCIPFSVDGQPAPSLRWLFNGSVLNETSFIFTEFLEPAANETVRHGCLRLNQPTHVNNGNYTLLAANPFGQASASIMAAFMDN longxing_Motif2_ems_3hM_2023_0001_0002_0001
DESLKKFKSDVEKKAREAKSNNDDRRLERLYLEVVEFQNEALDNNDEEARKVAREAAQIVDEIS VSFPASVQLHTAVEMHHWCIPFSVDGQPAPSLRWLFNGSVLNETSFIFTEFLEPAANETVRHGCLRLNQPTHVNNGNYTLLAANPFGQASASIMAAFMDNP bcov_revert_r1_ems_3hM_208_000000000_0001_25_43_H_.._ems_3hC_182_0002_0001_0007_0001_0001
DEEVEKLARLLIEIQRKLKDEERKKLRRLVIQLLLARLENDEELLTKLLKLAETLIRQIRS VSFPASVQLHTAVEMHHWCIPFSVDGQPAPSLRWLFNGSVLNETSFIFTEFLEPAANETVRHGCLRLNQPTHVNNGNYTLLAANPFGQASASIMAAFMDNP bcov_6ala_r1_HEEH_13973_000000000_0001_1_20_H_.._ems_3hM_2149_0001_0001_0001_0001
DEVEKLIHLAARLASKLGDEEAEKILIQLVLELLEGRISKEEVKKILESLVRRLKS VSFPASVQLHTAVEMHHWCIPFSVDGQPAPSLRWLFNGSVLNETSFIFTEFLEPAANETVRHGCLRLNQPTHVNNGNYTLLAANPFGQASASIMAAFMDNP bcov_6ala_r1_HEEH_10552_000000000_0001_44_64_H_.._HHH_eva_0541_0001_0005_0001_0001
SEDELRELVKEIRKVAEKQGDWRVRVAVAIATLLLELLEKGKLSEEERKRAEKWIRTIYKFVV VSFPASVQLHTAVEMHHWCIPFSVDGQPAPSLRWLFNGSVLNETSFIFTEFLEPAANETVRHGCLRLNQPTHVNNGNYTLLAANPFGQASASIMAAFMDN longxing_Motif2_HHH_eva_0327_0001_0002_0004
DEDVWKEAVRLTLTAAQYLRNPEEQKKLATLASLVATAADNNDEDTLKELLSKLRKLVSDAKS VSFPASVQLHTAVEMHHWCIPFSVDGQPAPSLRWLFNGSVLNETSFIFTEFLEPAANETVRHGCLRLNQPTHVNNGNYTLLAANPFGQASASIMAAFMDNP longxing_Motif1_ems_3hC_249_0002_0001_0002_0002
SLEELLEKLLKIARKLGDEDVVWAVELALILLRRGELDPTDAKYIVRVARQVLS VSFPASVQLHTAVEMHHWCIPFSVDGQPAPSLRWLFNGSVLNETSFIFTEFLEPAANETVRHGCLRLNQPTHVNNGNYTLLAANPFGQASASIMAAFMDNP bcov_6ala_r1_HEEH_24997_000000001_0001_43_64_H_.._ems_p1-15H-GBL-16H-GABBL-15H_0008_0001_0001_0001_0001_0002_0001_0001
DPSKEAKKVLKKAEELARKLGDSSLLWIVKHLKELLEKATRSGDEDLLKEISFKANVVLALVEQ VSFPASVQLHTAVEMHHWCIPFSVDGQPAPSLRWLFNGSVLNETSFIFTEFLEPAANETVRHGCLRLNQPTHVNNGNYTLLAANPFGQASASIMAAFMDNP longxing_CationpiFixed_ems_3hM_236_000000011_0001_0004
DPRQELKKLLELLVKAVRNKDKETVDRLLKTASELAKKLGDEEVLEAVIILEYLARLELS VSFPASVQLHTAVEMHHWCIPFSVDGQPAPSLRWLFNGSVLNETSFIFTEFLEPAANETVRHGCLRLNQPTHVNNGNYTLLAANPFGQASASIMAAFMDNP bcov_revert_r1_HEEH_10552_000000000_0001_44_64_H_.._ems_3hM_1665_0001_0005_0001_0001
SDKKIEKLKRIAKSRGDRKALAAALILEKAKKDGDEWSYRIAERIAEELLS VSFPASVQLHTAVEMHHWCIPFSVDGQPAPSLRWLFNGSVLNETSFIFTEFLEPAANETVRHGCLRLNQPTHVNNGNYTLLAANPFGQASASIMAAFMDNP longxing_Cationpi_ems_p1-14H-GBL-16H-GBL-15H_0188_0001_0001_0001_000000009_0001_0003
TEEIRISYRIENDDPRNAKKATHTAQELALKLLARALYRGLDVKISLDYRTDKNSWEAHVRIEIN VSFPASVQLHTAVEMHHWCIPFSVDGQPAPSLRWLFNGSVLNETSFIFTEFLEPAANETVRHGCLRLNQPTHVNNGNYTLLAANPFGQASASIMAAFMDNP bcov_original_r1_HEEH_24497_000000002_0001_43_64_H_.._EHEE_11760_0001_0003_0001_0001
VEEEVRKLAEKALKLWRKDPRLREEAQKILILAILIAFQNNDEKAIKVAEKLAREVAQQAM VSFPASVQLHTAVEMHHWCIPFSVDGQPAPSLRWLFNGSVLNETSFIFTEFLEPAANETVRHGCLRLNQPTHVNNGNYTLLAANPFGQASASIMAAFMDNP bcov_original_r1_HEEH_13973_000000000_0001_1_20_H_.._ems_3hM_3569_0001_0001_0001_0001
SLEEIAKRLKKKAKKKGNWEALVAIVIAEDAVKRGDEKTAKIALTLVKRHL VSFPASVQLHTAVEMHHWCIPFSVDGQPAPSLRWLFNGSVLNETSFIFTEFLEPAANETVRHGCLRLNQPTHVNNGNYTLLAANPFGQASASIMAAFMDN longxing_Motif2_ems_p1-15H-GBL-16H-GBL-14H_0288_0001_0001_0002_0001_0002_0001
DPSEAKRLLKEAADKNVPELVKKAIKLARKEGDSETEFKALVLLRLLKDR VSFPASVQLHTAVEMHHWCIPFSVDGQPAPSLRWLFNGSVLNETSFIFTEFLEPAANETVRHGCLRLNQPTHVNNGNYTLLAANPFGQASASIMAAFMDNP longxing_CationpiFixed_ems_p1-14H-GBL-14H-GBL-16H_0619_0001_0001_0001_000000009_0001_0003
TPDEELLEWTIIVARVLARLQNRPLQHQVNVNGVNVQVRVDSDPKKNTELLKKLQKLLRKLLTK VSFPASVQLHTAVEMHHWCIPFSVDGQPAPSLRWLFNGSVLNETSFIFTEFLEPAANETVRHGCLRLNQPTHVNNGNYTLLAANPFGQASASIMAAFMDNP bcov_6ala_r1_HEEH_10552_000000000_0001_44_64_H_.._HEEH_21284_0001_0004_0001_0001
PDEELKKLVKKLKKILEELQKHADERQKWALRLLIYSLEDAVKRHNPERVKLVLRFAELFLKIV VSFPASVQLHTAVEMHHWCIPFSVDGQPAPSLRWLFNGSVLNETSFIFTEFLEPAANETVRHGCLRLNQPTHVNNGNYTLLAANPFGQASASIMAAFMDNP bcov_6ala_r1_HEEH_14223_000000004_0001_1_21_H_.._ems_3hM_2796_0001_0003_0001_0001
TLEFRLRGEDKSIILLLLLAKNNLDVKLRVENGQYIIKVD VSFPASVQLHTAVEMHHWCIPFSVDGQPAPSLRWLFNGSVLNETSFIFTEFLEPAANETVRHGCLRLNQPTHVNNGNYTLLAANPFGQASASIMAAFMDNP bcov_6ala_r1_HEEH_10552_000000000_0001_44_64_H_.._EHEE_rd4_0058.min_rise1.38_0001_0002_0001_0001
DSVEDILREISETAKEIVKHGNKDEAVTYVDWAAKVLSYVIPDPHLSKKAKDFLKELKKRLKD VSFPASVQLHTAVEMHHWCIPFSVDGQPAPSLRWLFNGSVLNETSFIFTEFLEPAANETVRHGCLRLNQPTHVNNGNYTLLAANPFGQASASIMAAFMDNP longxing_Cationpi_ems_3hM_2188_000000014_0001_0004
DPREKIKKLLEDASKEVKKNPERYQEVLTTFLRKIEKLADQANDQRWKFLALVLAVILSDNAS VSFPASVQLHTAVEMHHWCIPFSVDGQPAPSLRWLFNGSVLNETSFIFTEFLEPAANETVRHGCLRLNQPTHVNNGNYTLLAANPFGQASASIMAAFMDNP longxing_CationpiFixed_ems_3hM_1211_000000006_0001_0001
SEEEEDVKWALELAAYIAVLEGKPVTVWIRVNGVEFRVTFPPDPEKARQVVREAKEWVKKVKDK VSFPASVQLHTAVEMHHWCIPFSVDGQPAPSLRWLFNGSVLNETSFIFTEFLEPAANETVRHGCLRLNQPTHVNNGNYTLLAANPFGQASASIMAAFMDNP bcov_revert_r1_ems_3hM_862_000000002_0001_23_41_H_.._HEEH_24417_0001_0001_0001
TPASELLELFAHLALDFAHKKNTTLEFRVTFNGVEVTVRLESDPKRATEIVKKVLKEFERRVKR VSFPASVQLHTAVEMHHWCIPFSVDGQPAPSLRWLFNGSVLNETSFIFTEFLEPAANETVRHGCLRLNQPTHVNNGNYTLLAANPFGQASASIMAAFMDNP bcov_revert_r1_HEEH_24497_000000002_0001_43_64_H_.._HEEH_15075_0001_0004_0001_0001
TETYSFHARVDSRDKDSVHRARIQAQIVAAIVVSRARERGLDVKVSVKTTSSNGTFNVEVRIEVK VSFPASVQLHTAVEMHHWCIPFSVDGQPAPSLRWLFNGSVLNETSFIFTEFLEPAANETVRHGCLRLNQPTHVNNGNYTLLAANPFGQASASIMAAFMDNP bcov_original_r1_HEEH_14223_000000004_0001_1_21_H_.._EHEE_12261_0001_0001_0001_0001
SELTETADKLAIQAVLEAYHKGRPVQVRLRINGVDVQFTADQSEEAQRQIKKAVEKVKQLWREQ VSFPASVQLHTAVEMHHWCIPFSVDGQPAPSLRWLFNGSVLNETSFIFTEFLEPAANETVRHGCLRLNQPTHVNNGNYTLLAANPFGQASASIMAAFMDNP bcov_original_r1_HEEH_13973_000000000_0001_1_20_H_.._HEEH_13947_0001_0001_0001_0001
DEEEKELVRYLELLIRNALNNNDPDTAKQVVLNAKQIAEKIKDEELKKILKELETLVKQLKG VSFPASVQLHTAVEMHHWCIPFSVDGQPAPSLRWLFNGSVLNETSFIFTEFLEPAANETVRHGCLRLNQPTHVNNGNYTLLAANPFGQASASIMAAFMDNP bcov_6ala_r1_HEEH_15440_000000001_0001_1_21_H_.._ems_3hM_115_0001_0001_0001_0001
GTEFRYTYSFDGKNPEEKKEAHKRVLRVTIRAILYALEQNRKVSFHYEERRDGDQYSITVTVRVD VSFPASVQLHTAVEMHHWCIPFSVDGQPAPSLRWLFNGSVLNETSFIFTEFLEPAANETVRHGCLRLNQPTHVNNGNYTLLAANPFGQASASIMAAFMDNP bcov_revert_r1_HEEH_13973_000000000_0001_1_20_H_.._EHEE_01784_0001_0001_0001_0001
DEEEKIRSEADTWARLAANDPDKKTAEFKLLVVLAIVTQSNDEIRKDVVEKVLREWQKRVS VSFPASVQLHTAVEMHHWCIPFSVDGQPAPSLRWLFNGSVLNETSFIFTEFLEPAANETVRHGCLRLNQPTHVNNGNYTLLAANPFGQASASIMAAFMDNP longxing_CationpiFixed_ems_3hM_75_000000029_0001_0002
SKETLKRLEEKAKKLGNWKALVVIKIAKDALEKGDEETARRAIELAKELVST VSFPASVQLHTAVEMHHWCIPFSVDGQPAPSLRWLFNGSVLNETSFIFTEFLEPAANETVRHGCLRLNQPTHVNNGNYTLLAANPFGQASASIMAAFMDN longxing_Motif2_HHH_eva_0478_0001_0001_0004
PTEQAQRAVKYAVDVARKLQDPTRVETLLFLAEVAARVVNDPTLQKLVTKAKKEARSILS VSFPASVQLHTAVEMHHWCIPFSVDGQPAPSLRWLFNGSVLNETSFIFTEFLEPAANETVRHGCLRLNQPTHVNNGNYTLLAANPFGQASASIMAAFMDNP longxing_CationpiFixed_ems_3hM_3306_000000000_0001_0003
GEEAKKAIELVRKYIQEVLDKNQPNTLTFTVNGVQFVVFVDSDRHYVLIWSILVILELTRLEKK VSFPASVQLHTAVEMHHWCIPFSVDGQPAPSLRWLFNGSVLNETSFIFTEFLEPAANETVRHGCLRLNQPTHVNNGNYTLLAANPFGQASASIMAAFMDNP bcov_6ala_r1_HEEH_10552_000000000_0001_44_64_H_.._HEEH_16585_0001_0004_0001_0001
SAEELAKRAQKLAKKKGDSAAIYVLRKLAKAYKRGEQPKDEVRWAIQVMLNVLRN VSFPASVQLHTAVEMHHWCIPFSVDGQPAPSLRWLFNGSVLNETSFIFTEFLEPAANETVRHGCLRLNQPTHVNNGNYTLLAANPFGQASASIMAAFMDNP longxing_Motif1_ems_p1-15H-GBL-16H-GABBL-16H_0120_0001_0001_0001_0001_0002_0003
PFEEVEKEARKVAEEAKKKNDPELRKRLKKLLDLLLKVAQDIELKVRAFRVAAELFELVES VSFPASVQLHTAVEMHHWCIPFSVDGQPAPSLRWLFNGSVLNETSFIFTEFLEPAANETVRHGCLRLNQPTHVNNGNYTLLAANPFGQASASIMAAFMDNP bcov_revert_r1_ems_3hM_1717_000000004_0001_1_19_H_.._ems_3hM_775_0001_0002_0001_0001
DKEELKFQAQVVIAIVQQDPRAKESAKKFIEILKEQTKKDPRLKEVAETLSKQVETAVRRS VSFPASVQLHTAVEMHHWCIPFSVDGQPAPSLRWLFNGSVLNETSFIFTEFLEPAANETVRHGCLRLNQPTHVNNGNYTLLAANPFGQASASIMAAFMDNP longxing_CationpiFixed_ems_3hM_1691_000000020_0001_0002
QEEVKKTLDTLLTILRRVARDPTLQFRATVAAYIAKEAVEKNDDTTIKSALIVLKLLVDRVRS VSFPASVQLHTAVEMHHWCIPFSVDGQPAPSLRWLFNGSVLNETSFIFTEFLEPAANETVRHGCLRLNQPTHVNNGNYTLLAANPFGQASASIMAAFMDNP longxing_CationpiFixed_ems_3hM_1925_000000012_0001_0002
SDESETFLKFLIRAILEAYETGRPLTYTVRINGVDITVKFSSDPEELTELARKAVEKAKKLLKR VSFPASVQLHTAVEMHHWCIPFSVDGQPAPSLRWLFNGSVLNETSFIFTEFLEPAANETVRHGCLRLNQPTHVNNGNYTLLAANPFGQASASIMAAFMDNP bcov_revert_r1_HEEH_10552_000000000_0001_44_64_H_.._HEEH_04702_0001_0004_0001_0001
PKWQEVEEILRKAKDIASKVGDSSVVFLADKLLKELKEISEKNDEESLEKVLWKAQVLLYAAV VSFPASVQLHTAVEMHHWCIPFSVDGQPAPSLRWLFNGSVLNETSFIFTEFLEPAANETVRHGCLRLNQPTHVNNGNYTLLAANPFGQASASIMAAFMDNP longxing_Cationpi_ems_3hM_1606_000000013_0001_0003
SEEKLKKLIKIARSKGNWKALVALVIARDNILKGTVDPTKIKVAIDLAERILS VSFPASVQLHTAVEMHHWCIPFSVDGQPAPSLRWLFNGSVLNETSFIFTEFLEPAANETVRHGCLRLNQPTHVNNGNYTLLAANPFGQASASIMAAFMDN longxing_Motif2_ems_p1-14H-GBL-16H-GABBL-15H_0035_0001_0001_0002_0001_0003_0001
SETDDLIERFILLARLRFDYLNRPVSVQVDINGIRVDLTITEDPQQTREAETKASKLLREAANT VSFPASVQLHTAVEMHHWCIPFSVDGQPAPSLRWLFNGSVLNETSFIFTEFLEPAANETVRHGCLRLNQPTHVNNGNYTLLAANPFGQASASIMAAFMDNP bcov_revert_r1_HEEH_24497_000000002_0001_43_64_H_.._HEEH_22275_0001_0004_0001_0001
TEEKKTSTDLLRTVYDEVSKKGRPILVNVNVNGIKLQVIFPKDSDDLTYALELFELLLEILERQ VSFPASVQLHTAVEMHHWCIPFSVDGQPAPSLRWLFNGSVLNETSFIFTEFLEPAANETVRHGCLRLNQPTHVNNGNYTLLAANPFGQASASIMAAFMDNP bcov_6ala_r1_EEHEE_20342_000000009_0001_25_44_H_.._HEEH_23970_0001_0002_0001_0001
SPVEEYIKTLSRLAQEAVKKGDSWAVQVLVELAEKYAKDVNDPRAQKLVKKLKKILKKLKKS VSFPASVQLHTAVEMHHWCIPFSVDGQPAPSLRWLFNGSVLNETSFIFTEFLEPAANETVRHGCLRLNQPTHVNNGNYTLLAANPFGQASASIMAAFMDNP longxing_Cationpi_ems_3hM_3312_000000001_0001_0002
DRSEEVSFKLAVAWYVNPEFAAWVYRTLKKKNNEEDLKKAEEIFKKQNNEEVVKDIQRVVKEL VSFPASVQLHTAVEMHHWCIPFSVDGQPAPSLRWLFNGSVLNETSFIFTEFLEPAANETVRHGCLRLNQPTHVNNGNYTLLAANPFGQASASIMAAFMDNP longxing_CationpiFixed_ems_4hM_4652_000000000_0001_0003
DPDKILKRVQEIVDKVKKIVQDPTVQFRADLVKIIAHEARKSNDPRQLTYAKQLADILQKYT VSFPASVQLHTAVEMHHWCIPFSVDGQPAPSLRWLFNGSVLNETSFIFTEFLEPAANETVRHGCLRLNQPTHVNNGNYTLLAANPFGQASASIMAAFMDNP longxing_CationpiFixed_ems_3hM_3661_000000005_0001_0004
DEVKKLLEIVKKLASKKGDEEVKERVKWIELLLKLGLVSELSVKLLLERLVRRLKS VSFPASVQLHTAVEMHHWCIPFSVDGQPAPSLRWLFNGSVLNETSFIFTEFLEPAANETVRHGCLRLNQPTHVNNGNYTLLAANPFGQASASIMAAFMDNP bcov_6ala_r1_HEEH_15568_000000002_0001_1_20_H_.._ems_p1-16H-GBL-16H-GABBL-16H_0017_0001_0001_0002_0001_0001_0001_0001
DPDQLRKKAEKALKDGDEELLIELLLRALYSGDKKALKLLRKAYEDAKK VSFPASVQLHTAVEMHHWCIPFSVDGQPAPSLRWLFNGSVLNETSFIFTEFLEPAANETVRHGCLRLNQPTHVNNGNYTLLAANPFGQASASIMAAFMDNP bcov_revert_r1_HEEH_24497_000000002_0001_43_64_H_.._ems_p1-14H-GBL-14H-GBL-15H_0603_0001_0001_0001_0001_0001_0001_0001
SDTQFKVKLYLYVALQALRSGNPRNKTVARQLIEKAKKLASQDPYLQKVFTDLQKQLTKAEKS VSFPASVQLHTAVEMHHWCIPFSVDGQPAPSLRWLFNGSVLNETSFIFTEFLEPAANETVRHGCLRLNQPTHVNNGNYTLLAANPFGQASASIMAAFMDNP longxing_CationpiFixed_ems_3hM_320_000000025_0001_0002
GEELKKLSDTLTKLLREAIKKNTRITITITIDGNKIEIEFNSDPRVRKVVWHIIVRIQLLALDR VSFPASVQLHTAVEMHHWCIPFSVDGQPAPSLRWLFNGSVLNETSFIFTEFLEPAANETVRHGCLRLNQPTHVNNGNYTLLAANPFGQASASIMAAFMDNP bcov_6ala_r1_HEEH_10552_000000000_0001_44_64_H_.._HEEH_16786_0001_0004_0001_0001
GKRFELQHSVEGTDETAEEVLRYVAIVIELLAELEAKRLGVPVTVRFSVQVSGNSVTITFQFEVG VSFPASVQLHTAVEMHHWCIPFSVDGQPAPSLRWLFNGSVLNETSFIFTEFLEPAANETVRHGCLRLNQPTHVNNGNYTLLAANPFGQASASIMAAFMDNP bcov_6ala_r1_HEEH_13973_000000000_0001_1_20_H_.._EHEE_09437_0001_0001_0001_0001
TEQAELAKYLVELAQLVAELENRPLHFRVRFLGYQVQVDVGTDPTYRKRVKKVKEKIQDIQDKG VSFPASVQLHTAVEMHHWCIPFSVDGQPAPSLRWLFNGSVLNETSFIFTEFLEPAANETVRHGCLRLNQPTHVNNGNYTLLAANPFGQASASIMAAFMDNP bcov_revert_r1_EEHEE_20342_000000009_0001_25_44_H_.._HEEH_08009_0001_0001_0001_0001
PEELQKLATEIIKRLEEIKKKVQDWKVRVAAVIAIELAKILQNSEDPRIERSLKTAYRWVEELA VSFPASVQLHTAVEMHHWCIPFSVDGQPAPSLRWLFNGSVLNETSFIFTEFLEPAANETVRHGCLRLNQPTHVNNGNYTLLAANPFGQASASIMAAFMDN longxing_Motif2_ems_3hM_2656_0001_0001_0002
SRRVEVTFTFRGNDPRQKEEAEELLELLRLLLELRARERGLTVRIRYREHRDGSTVQIKVEVRIN VSFPASVQLHTAVEMHHWCIPFSVDGQPAPSLRWLFNGSVLNETSFIFTEFLEPAANETVRHGCLRLNQPTHVNNGNYTLLAANPFGQASASIMAAFMDNP bcov_revert_r1_HEEH_24497_000000002_0001_43_64_H_.._EHEE_02707_0001_0001_0001_0001
TVEELEKLVEKLTEKVKRKDPRLSFKAQVALTIAKELLSEAEDPREQEKIARTAVIILQQLA VSFPASVQLHTAVEMHHWCIPFSVDGQPAPSLRWLFNGSVLNETSFIFTEFLEPAANETVRHGCLRLNQPTHVNNGNYTLLAANPFGQASASIMAAFMDNP longxing_CationpiFixed_ems_3hM_1411_000000004_0001_0001
TEEVRLHLVIQAILAYYENDKDLATRVLKLAKTYSETLQDPELEEVSKYVEELLRKARKS VSFPASVQLHTAVEMHHWCIPFSVDGQPAPSLRWLFNGSVLNETSFIFTEFLEPAANETVRHGCLRLNQPTHVNNGNYTLLAANPFGQASASIMAAFMDNP bcov_revert_r1_HEEH_10552_000000000_0001_44_64_H_.._ems_3hM_1416_0001_0001_0001_0001
DEKRRKSEDLVLIALILAKFLNDPKRIRSALWTAKKLAKDVNDKDLLEKIKKVEEEIRKRLTS VSFPASVQLHTAVEMHHWCIPFSVDGQPAPSLRWLFNGSVLNETSFIFTEFLEPAANETVRHGCLRLNQPTHVNNGNYTLLAANPFGQASASIMAAFMDNP bcov_6ala_r1_HEEH_13973_000000000_0001_1_20_H_.._ems_3hM_357_0001_0002_0001_0001
TEEEEKEKTLEKLIKTVVDQIQDPNQAQQYVQIAIYVAEQNNDELTVRAARKVLKKLRDRLNS VSFPASVQLHTAVEMHHWCIPFSVDGQPAPSLRWLFNGSVLNETSFIFTEFLEPAANETVRHGCLRLNQPTHVNNGNYTLLAANPFGQASASIMAAFMDNP longxing_Normal_ems_3hM_977_000000012_0001_0003
DEIEWKIRVLQNVVKLAIKANNEDMVRAALEALKELADKASNEELAKLAKSFVKTVESRLSS VSFPASVQLHTAVEMHHWCIPFSVDGQPAPSLRWLFNGSVLNETSFIFTEFLEPAANETVRHGCLRLNQPTHVNNGNYTLLAANPFGQASASIMAAFMDNP longxing_Motif1_ems_3hC_821_0001_0004_0003
DERIWKLAVQITVLALDATPDPKQQKEVSDTLAKAVHNNDEELLKSVEEYVRKLKKKLS VSFPASVQLHTAVEMHHWCIPFSVDGQPAPSLRWLFNGSVLNETSFIFTEFLEPAANETVRHGCLRLNQPTHVNNGNYTLLAANPFGQASASIMAAFMDNP longxing_Motif1_ems_3hM_381_0001_0001_0001
DEEEKKKQFKVQVALVIAKQAPDPHEARLAITFAKELAKKINDEKLVKLAEEILKKIEEKS VSFPASVQLHTAVEMHHWCIPFSVDGQPAPSLRWLFNGSVLNETSFIFTEFLEPAANETVRHGCLRLNQPTHVNNGNYTLLAANPFGQASASIMAAFMDNP longxing_CationpiFixed_ems_3hM_2400_000000004_0001_0004
SEVKDLLRKAKELAKKLGDEEVLKDLKIVERLYKEGLIDEEVARILLELLLLTLG VSFPASVQLHTAVEMHHWCIPFSVDGQPAPSLRWLFNGSVLNETSFIFTEFLEPAANETVRHGCLRLNQPTHVNNGNYTLLAANPFGQASASIMAAFMDNP bcov_6ala_r1_ems_3hM_1656_000000000_0001_45_63_H_.._ems_p1-16H-GBL-16H-GABBL-15H_0180_0001_0001_0001_0001_0004_0001_0001
SEEEKEKRLRKLVDKIVKKAGLDKKDKDLLRELVELSKERGLDLEELVQQVYILALLLRLE VSFPASVQLHTAVEMHHWCIPFSVDGQPAPSLRWLFNGSVLNETSFIFTEFLEPAANETVRHGCLRLNQPTHVNNGNYTLLAANPFGQASASIMAAFMDNP bcov_6ala_r1_HEEH_13973_000000000_0001_1_20_H_.._HHH_eva_0076_0001_0005_0001_0001
DEDTKRARDLVRKLVTLARKQNRPVTVDIDNDGQEFKVEVGTSEEDSKKVLWILIVLLLLIRQK VSFPASVQLHTAVEMHHWCIPFSVDGQPAPSLRWLFNGSVLNETSFIFTEFLEPAANETVRHGCLRLNQPTHVNNGNYTLLAANPFGQASASIMAAFMDNP bcov_6ala_r1_HEEH_10552_000000000_0001_44_64_H_.._HEEH_22862_0001_0004_0001_0001
DDDQILKLLNKLAKYAVDINTDEAWKATVLAAVLILEVKTTYKDDPDTASKLIKELIEWAKKYA VSFPASVQLHTAVEMHHWCIPFSVDGQPAPSLRWLFNGSVLNETSFIFTEFLEPAANETVRHGCLRLNQPTHVNNGNYTLLAANPFGQASASIMAAFMDNP longxing_Motif1_ems_3hC_1603_0001_0005_0001
DEWQKILTTASRELLEAIQENDPEKVKKIQKKAKKLLSQVLDDPTKAEEELKWIVQVAKYVLS VSFPASVQLHTAVEMHHWCIPFSVDGQPAPSLRWLFNGSVLNETSFIFTEFLEPAANETVRHGCLRLNQPTHVNNGNYTLLAANPFGQASASIMAAFMDNP longxing_Cationpi_ems_3hM_581_000000008_0001_0003
PEEIAKTLIFFLLALLNSGLVDPSQVKRISSLLKEAAKKNDEDTLKELSKQVSEIATKAYR VSFPASVQLHTAVEMHHWCIPFSVDGQPAPSLRWLFNGSVLNETSFIFTEFLEPAANETVRHGCLRLNQPTHVNNGNYTLLAANPFGQASASIMAAFMDNP longxing_CationpiFixed_ems_3hM_624_000000014_0001_0001
DKTEVVWSVAVLLYLLGDEKAVRFVSRAVHDPKLKETVYTVVSKASSNDVEAAKIFGEWVKKYG VSFPASVQLHTAVEMHHWCIPFSVDGQPAPSLRWLFNGSVLNETSFIFTEFLEPAANETVRHGCLRLNQPTHVNNGNYTLLAANPFGQASASIMAAFMDNP longxing_Cationpi_ems_4hM_3135_0002_000000001_0001_0002
DEEAKTAETLIKQLAELAKRQEDPRVAEVLLHLAELLALSARDPRLEKLVKKLSEEVRKYV VSFPASVQLHTAVEMHHWCIPFSVDGQPAPSLRWLFNGSVLNETSFIFTEFLEPAANETVRHGCLRLNQPTHVNNGNYTLLAANPFGQASASIMAAFMDNP bcov_revert_r1_ems_3hM_1656_000000000_0001_45_63_H_.._ems_3hC_242_0002_0001_0001_0001_0001
PEERDKALKIIAEQAVKSVTTEEELKEAEFKVLVAATLADDPKFRETVRRILEEFKKKFL VSFPASVQLHTAVEMHHWCIPFSVDGQPAPSLRWLFNGSVLNETSFIFTEFLEPAANETVRHGCLRLNQPTHVNNGNYTLLAANPFGQASASIMAAFMDNP longxing_CationpiFixed_ems_3hM_853_000000007_0001_0001
TRDEELKKLVKDVKTLAKRLNDEKVLELVERVTKLYREAKKKNDEDLLLYAIILLILLLLELS VSFPASVQLHTAVEMHHWCIPFSVDGQPAPSLRWLFNGSVLNETSFIFTEFLEPAANETVRHGCLRLNQPTHVNNGNYTLLAANPFGQASASIMAAFMDNP bcov_6ala_r1_HEEH_10552_000000000_0001_44_64_H_.._ems_3hC_209_0002_0001_0006_0001_0001
DITTYLLELIKKLLELAVKNKDEDLLRELIEQAKRYAEKLRDEKLLRLLKQVVKEAESLL VSFPASVQLHTAVEMHHWCIPFSVDGQPAPSLRWLFNGSVLNETSFIFTEFLEPAANETVRHGCLRLNQPTHVNNGNYTLLAANPFGQASASIMAAFMDNP bcov_6ala_r1_EEHEE_20342_000000009_0001_25_44_H_.._ems_3hM_3553_0001_0002_0001_0001
DDEKLERLIRKVKKEVDSLGDDKLRKLVEIAEELRKKAKKNNDPNLELEVIILLILALYEVSR VSFPASVQLHTAVEMHHWCIPFSVDGQPAPSLRWLFNGSVLNETSFIFTEFLEPAANETVRHGCLRLNQPTHVNNGNYTLLAANPFGQASASIMAAFMDNP bcov_6ala_r1_HEEH_10552_000000000_0001_44_64_H_.._ems_3hC_185_0002_0001_0008_0001_0001
SEEEEKLKKTAKKIIDEVHKKNTPLEVKITENNLTYIVLIDSDPRKLKLARWAVELILLILQLE VSFPASVQLHTAVEMHHWCIPFSVDGQPAPSLRWLFNGSVLNETSFIFTEFLEPAANETVRHGCLRLNQPTHVNNGNYTLLAANPFGQASASIMAAFMDNP bcov_6ala_r1_HEEH_24997_000000001_0001_43_64_H_.._HEEH_00088_0001_0001_0001_0001
DDREKVRRAAKLLVENAVRNQDEWALRVAAVIIQDLADRLQDPELKKIVKKAEEKLKELQKG VSFPASVQLHTAVEMHHWCIPFSVDGQPAPSLRWLFNGSVLNETSFIFTEFLEPAANETVRHGCLRLNQPTHVNNGNYTLLAANPFGQASASIMAAFMDN longxing_Motif2_ems_3hM_1436_0001_0001_0004
SKEKKAKKLIEKIVREAKKQGIDPSALDQLRKVLLANLKRGVDPEQLKWAATVLIELNRQK VSFPASVQLHTAVEMHHWCIPFSVDGQPAPSLRWLFNGSVLNETSFIFTEFLEPAANETVRHGCLRLNQPTHVNNGNYTLLAANPFGQASASIMAAFMDN longxing_Motif2_HHH_eva_0079_0001_0001
DDETVILQLLLELEVKQAVQNNDPELAKEIIKKATELAKRYVSPEEVKEFHKRLRKVLKDG VSFPASVQLHTAVEMHHWCIPFSVDGQPAPSLRWLFNGSVLNETSFIFTEFLEPAANETVRHGCLRLNQPTHVNNGNYTLLAANPFGQASASIMAAFMDNP bcov_revert_r1_HEEH_10552_000000000_0001_44_64_H_.._ems_3hM_1263_0001_0002_0001_0001
TLEELVKSILKKVVDDEYVELFLQAVQKLNNPWFLKLVVDAYRNGNKELVHLAAVVVSSQLE VSFPASVQLHTAVEMHHWCIPFSVDGQPAPSLRWLFNGSVLNETSFIFTEFLEPAANETVRHGCLRLNQPTHVNNGNYTLLAANPFGQASASIMAAFMDNP bcov_6ala_r1_ems_3hC_1805_000000000_0001_47_64_H_.._ems_4hM_1943_0002_0001_0001_0001
SEDDENVELAVLYATIAARSQNRPFNLEVRINGVKVTVKVDSDPTQQKKAREIIKTVLTRAKKK VSFPASVQLHTAVEMHHWCIPFSVDGQPAPSLRWLFNGSVLNETSFIFTEFLEPAANETVRHGCLRLNQPTHVNNGNYTLLAANPFGQASASIMAAFMDNP bcov_revert_r1_HEEH_11253_000000012_0001_44_64_H_.._HEEH_21385_0001_0001_0001
TPELEQLLRELIKLVIEAILRNQPVRITLTVNGVKVTLNVGPDPKLIELASKVVKLVSKLAKTQ VSFPASVQLHTAVEMHHWCIPFSVDGQPAPSLRWLFNGSVLNETSFIFTEFLEPAANETVRHGCLRLNQPTHVNNGNYTLLAANPFGQASASIMAAFMDNP bcov_6ala_r1_HEEH_13973_000000000_0001_1_20_H_.._HEEH_20471_0001_0001_0001_0001
NEAVEKVSKTWNVQQVVDVQGSVLIYVFDNVIIVIIVNGHVFQLIATNPEQAKETAKRVY VSFPASVQLHTAVEMHHWCIPFSVDGQPAPSLRWLFNGSVLNETSFIFTEFLEPAANETVRHGCLRLNQPTHVNNGNYTLLAANPFGQASASIMAAFMDNP longxing_Normal_ems_f2_335_000000004_0001_0002
DSSEWVLLAQEALKNGNEDLARELLKRAGLSPWQATVFLIAAL VSFPASVQLHTAVEMHHWCIPFSVDGQPAPSLRWLFNGSVLNETSFIFTEFLEPAANETVRHGCLRLNQPTHVNNGNYTLLAANPFGQASASIMAAFMDNP longxing_Cationpi_HHH_rd2_0205.min_rise1.94_000000002_0001_0003
SETDKKLEDAIKTAEELAKKRGTPVTIKVDLDGVDVEVRVDTDPEKLERLRLLVRLNALWLLNK VSFPASVQLHTAVEMHHWCIPFSVDGQPAPSLRWLFNGSVLNETSFIFTEFLEPAANETVRHGCLRLNQPTHVNNGNYTLLAANPFGQASASIMAAFMDNP bcov_revert_r1_HEEH_24497_000000002_0001_43_64_H_.._HEEH_16869_0001_0003_0001_0001
DKAKKLEKIATQLAAEGKLDEKIARKLQKEADKMGDEQVKWAIRVALVLAKAS VSFPASVQLHTAVEMHHWCIPFSVDGQPAPSLRWLFNGSVLNETSFIFTEFLEPAANETVRHGCLRLNQPTHVNNGNYTLLAANPFGQASASIMAAFMDNP longxing_Motif1_ems_p1-15H-GABBL-14H-GBL-16H_0666_0001_0001_0001_0001_0003
SVEELYKLASKLAKRKGDEIALREIKWLLTRYRRGLISSEVVSIALTLLLLSLRI VSFPASVQLHTAVEMHHWCIPFSVDGQPAPSLRWLFNGSVLNETSFIFTEFLEPAANETVRHGCLRLNQPTHVNNGNYTLLAANPFGQASASIMAAFMDNP bcov_6ala_r1_ems_3hM_1717_000000004_0001_1_19_H_.._ems_p1-15H-GBL-16H-GABBL-16H_0175_0001_0001_0001_0001_0003_0001_0001
DEELKKKIEKFERTIKKRVKDPRIQKIVEDLSWKLLVAAYLNDERLVDIIRKKAETIVSKLLS VSFPASVQLHTAVEMHHWCIPFSVDGQPAPSLRWLFNGSVLNETSFIFTEFLEPAANETVRHGCLRLNQPTHVNNGNYTLLAANPFGQASASIMAAFMDNP longxing_Cationpi_ems_3hM_869_000000009_0001_0001
DSTDSFKVRFRVKDKKDEDQAKYWARLLKQIVELDAKERNLDVKVDFRIRRDGDTVTVDIQVTSR VSFPASVQLHTAVEMHHWCIPFSVDGQPAPSLRWLFNGSVLNETSFIFTEFLEPAANETVRHGCLRLNQPTHVNNGNYTLLAANPFGQASASIMAAFMDNP bcov_6ala_r1_ems_3hM_208_000000000_0001_25_43_H_.._EHEE_12736_0001_0001_0001_0001
DEDDKQVKYALELAILAARLDGDTVKVTVRYNGKFLRVEVPPDPDTAETLAQEIRETIKKEKDK VSFPASVQLHTAVEMHHWCIPFSVDGQPAPSLRWLFNGSVLNETSFIFTEFLEPAANETVRHGCLRLNQPTHVNNGNYTLLAANPFGQASASIMAAFMDNP bcov_revert_r1_ems_3hM_862_000000002_0001_23_41_H_.._HEEH_16031_0001_0003_0001_0001
DKEEAERILSKLKELADRKNDDSVRILVERLYRQLQEADKKNDKDLVDEITWKAAVLLKLVET VSFPASVQLHTAVEMHHWCIPFSVDGQPAPSLRWLFNGSVLNETSFIFTEFLEPAANETVRHGCLRLNQPTHVNNGNYTLLAANPFGQASASIMAAFMDNP longxing_Cationpi_ems_3hM_3301_000000016_0001_0002
SEELAKRILKLARKLGDEDIVRSIEWILLGIQLGRLDPEEVKLALELLRQVLE VSFPASVQLHTAVEMHHWCIPFSVDGQPAPSLRWLFNGSVLNETSFIFTEFLEPAANETVRHGCLRLNQPTHVNNGNYTLLAANPFGQASASIMAAFMDNP bcov_6ala_r1_ems_3hM_208_000000000_0001_25_43_H_.._ems_p1-14H-GBL-16H-GABBL-15H_0252_0001_0001_0002_0001_0003_0001_0001
DEVEKIVRTLVTKANKEAQKLNRPLLVRININGQEIRVTVPTDPTEVTHVIELIVLLVRIEETE VSFPASVQLHTAVEMHHWCIPFSVDGQPAPSLRWLFNGSVLNETSFIFTEFLEPAANETVRHGCLRLNQPTHVNNGNYTLLAANPFGQASASIMAAFMDNP bcov_6ala_r1_EEHEE_20342_000000009_0001_25_44_H_.._HEEH_02089_0001_0001_0001_0001
DDDTTVLRKAEKVIEELKNAKDPNQAKKALRRVAEYYRQVKDPEVRKLIWEKLLRAAIYVLEL VSFPASVQLHTAVEMHHWCIPFSVDGQPAPSLRWLFNGSVLNETSFIFTEFLEPAANETVRHGCLRLNQPTHVNNGNYTLLAANPFGQASASIMAAFMDNP bcov_revert_r1_HEEH_22785_000000003_0001_44_64_H_.._ems_3hC_1278_0001_0001_0001_0001
DQERIKRSVQLVVQIAVKRNDDWAVLVILAIAKSIAKRQGDEDLKRWVSSVEKEVKDLKS VSFPASVQLHTAVEMHHWCIPFSVDGQPAPSLRWLFNGSVLNETSFIFTEFLEPAANETVRHGCLRLNQPTHVNNGNYTLLAANPFGQASASIMAAFMDN longxing_Motif2_ems_3hC_758_0002_0001_0001
NEILVLLLVLLRYARDKGDDKARKIVERALERYEKGKIDPDQARKLAEKAYRLLES VSFPASVQLHTAVEMHHWCIPFSVDGQPAPSLRWLFNGSVLNETSFIFTEFLEPAANETVRHGCLRLNQPTHVNNGNYTLLAANPFGQASASIMAAFMDNP bcov_revert_r1_ems_3hM_698_000000000_0001_1_19_H_.._HHH_eva_0546_0001_0001_0001
TETIKIAKKIVTELTKKAEKQGRPVTYTLRVNGQNYTVTVDSDPKQQLYALILIILVLFEAKRK VSFPASVQLHTAVEMHHWCIPFSVDGQPAPSLRWLFNGSVLNETSFIFTEFLEPAANETVRHGCLRLNQPTHVNNGNYTLLAANPFGQASASIMAAFMDNP bcov_revert_r1_HEEH_10552_000000000_0001_44_64_H_.._HEEH_13023_0001_0001_0001_0001
DREDLFRRLIEKRLTEAKKKNDEELARKIWHEVYLIAILLNSPELKKLSKKVEEVLKKVS VSFPASVQLHTAVEMHHWCIPFSVDGQPAPSLRWLFNGSVLNETSFIFTEFLEPAANETVRHGCLRLNQPTHVNNGNYTLLAANPFGQASASIMAAFMDNP bcov_6ala_r1_HEEH_13973_000000000_0001_1_20_H_.._ems_3hM_1479_0001_0003_0001_0001
DSETAVEIVERLAHEVVRLLTDPNLQREAILLLLRAQYLKDEKQITELIKLLQTLKKQS VSFPASVQLHTAVEMHHWCIPFSVDGQPAPSLRWLFNGSVLNETSFIFTEFLEPAANETVRHGCLRLNQPTHVNNGNYTLLAANPFGQASASIMAAFMDNP bcov_revert_r1_HEEH_24497_000000002_0001_43_64_H_.._ems_3hM_1885_0001_0001_0001_0001
NPEELRHQAELAEIVARLLGDWRQVKILLELLRERARKLGDKKVYELLRKLLEEVRKNE VSFPASVQLHTAVEMHHWCIPFSVDGQPAPSLRWLFNGSVLNETSFIFTEFLEPAANETVRHGCLRLNQPTHVNNGNYTLLAANPFGQASASIMAAFMDNP bcov_revert_r1_HEEH_13973_000000000_0001_1_20_H_.._HHH_eva_0317_0001_0001_0001_0001
DEDEKTVKKDVESVEKALKAANADPSIIKKITELAKQASKKYPDPTDVWKVAVRLVILAMEETE VSFPASVQLHTAVEMHHWCIPFSVDGQPAPSLRWLFNGSVLNETSFIFTEFLEPAANETVRHGCLRLNQPTHVNNGNYTLLAANPFGQASASIMAAFMDN longxing_Motif2_ems_3hC_700_0001_0001_0001_0003
PERRKKILKWLVKLLVSRIRNATSKEEVTKLLLELLILVYSVGDPEIEKLVRKLLTEAEKIARS VSFPASVQLHTAVEMHHWCIPFSVDGQPAPSLRWLFNGSVLNETSFIFTEFLEPAANETVRHGCLRLNQPTHVNNGNYTLLAANPFGQASASIMAAFMDNP bcov_6ala_r1_HEEH_13973_000000000_0001_1_20_H_.._ems_3hM_2595_0001_0001_0001_0001
DRQERLELLAYLAVHTQSPSALEYALRLAKKLGNKEVVKRVLTELLRNVNPELLKVLKELLKKI VSFPASVQLHTAVEMHHWCIPFSVDGQPAPSLRWLFNGSVLNETSFIFTEFLEPAANETVRHGCLRLNQPTHVNNGNYTLLAANPFGQASASIMAAFMDNP bcov_6ala_r1_HEEH_24497_000000002_0001_43_64_H_.._ems_4hM_2829_0001_0003_0001_0001
SPEDKKARRKLAELVYHAQKRNQRLKVRVELNGRDVTVTVTEDPRDQNRVWLKILRVLSQVLDK VSFPASVQLHTAVEMHHWCIPFSVDGQPAPSLRWLFNGSVLNETSFIFTEFLEPAANETVRHGCLRLNQPTHVNNGNYTLLAANPFGQASASIMAAFMDNP bcov_revert_r1_ems_3hM_1656_000000000_0001_45_63_H_.._HEEH_04312_0001_0002_0001_0001
HIKLLLELLERAARLQGNEKAKEVAKKAKKALKNGDEETARKLAELAARLL VSFPASVQLHTAVEMHHWCIPFSVDGQPAPSLRWLFNGSVLNETSFIFTEFLEPAANETVRHGCLRLNQPTHVNNGNYTLLAANPFGQASASIMAAFMDNP bcov_original_r1_ems_3hM_1656_000000000_0001_45_63_H_.._ems_p1-15H-GBL-16H-GBL-14H_0261_0001_0001_0001_0001_0003_0001_0001
TDEQAKAVAQSVYELVQKAQDPNERTFIRTLVTRLLEKLKNNEDPDVRRKAKIIDTILQRLN VSFPASVQLHTAVEMHHWCIPFSVDGQPAPSLRWLFNGSVLNETSFIFTEFLEPAANETVRHGCLRLNQPTHVNNGNYTLLAANPFGQASASIMAAFMDNP longxing_CationpiFixed_ems_3hM_1666_000000000_0001_0004
NQLERLARWLIKLIERWIKEGKITPDILELALLVLRLVAERLGDEQLREEARRLEEEARKVLKN VSFPASVQLHTAVEMHHWCIPFSVDGQPAPSLRWLFNGSVLNETSFIFTEFLEPAANETVRHGCLRLNQPTHVNNGNYTLLAANPFGQASASIMAAFMDNP bcov_original_r1_ems_p1-15H-GBBL-14H-GBL-16H_0941_0001_0001_0001_000000000_0001_36_52_H_.._HHH_eva_0389_0001_0001_0001
SETAEHAAILVIVVALEAHRTGRPIRVTVHFGGQRYTIDVDTDPKNIKKVVELALKLAEEADRK VSFPASVQLHTAVEMHHWCIPFSVDGQPAPSLRWLFNGSVLNETSFIFTEFLEPAANETVRHGCLRLNQPTHVNNGNYTLLAANPFGQASASIMAAFMDNP bcov_original_r1_HEEH_10552_000000000_0001_44_64_H_.._HEEH_24383_0001_0004_0001_0001
SEEDVERALEEAVKRGDDKLVKKIIETADRQGELDLEQAWKIAVQATLRLQK VSFPASVQLHTAVEMHHWCIPFSVDGQPAPSLRWLFNGSVLNETSFIFTEFLEPAANETVRHGCLRLNQPTHVNNGNYTLLAANPFGQASASIMAAFMDNP longxing_Motif1_ems_p1-14H-GBL-14H-GABBL-16H_0171_0001_0001_0001_0001_0003_0004
DESQQILIRLLLLAKEKNLEKAVKIIHKLIQLVVRGLASEEEAITKARRAIKKAD VSFPASVQLHTAVEMHHWCIPFSVDGQPAPSLRWLFNGSVLNETSFIFTEFLEPAANETVRHGCLRLNQPTHVNNGNYTLLAANPFGQASASIMAAFMDNP bcov_revert_r1_HEEH_10552_000000000_0001_44_64_H_.._ems_p1-16H-GBL-16H-GABBL-15H_0229_0001_0001_0002_0001_0003_0001_0001
SDEEVKKLLKKVDKLSKKAQDPEVQFEATLLYVLLEEALRKKDEKSLRAIKWLVEQVEKRV VSFPASVQLHTAVEMHHWCIPFSVDGQPAPSLRWLFNGSVLNETSFIFTEFLEPAANETVRHGCLRLNQPTHVNNGNYTLLAANPFGQASASIMAAFMDNP longxing_CationpiFixed_ems_3hM_936_000000008_0001_0003
DEETSKEAKKIVDTAREVAQHVDPEYRVLILVALRVWEEAYKKKDDEKLRKIASLIEELLKKAL VSFPASVQLHTAVEMHHWCIPFSVDGQPAPSLRWLFNGSVLNETSFIFTEFLEPAANETVRHGCLRLNQPTHVNNGNYTLLAANPFGQASASIMAAFMDNP bcov_revert_r1_ems_3hM_698_000000000_0001_1_19_H_.._ems_3hM_2959_0001_0003_0001_0001
DPNLEEIQKLLELAKKKKLDESEVSKLVRTLARRAGVSEFLAKVAAKIAQDLIRS VSFPASVQLHTAVEMHHWCIPFSVDGQPAPSLRWLFNGSVLNETSFIFTEFLEPAANETVRHGCLRLNQPTHVNNGNYTLLAANPFGQASASIMAAFMDNP longxing_CationpiFixed_ems_p1-15H-GABBL-15H-GBBL-16H_0113_0001_0001_0002_000000000_0001_0001
DKTEVVFKVAVALWVLGDEKAARFVTQAVRDPKLKETVYTVVSKASSDIIEAAKIFGEWVKKYG VSFPASVQLHTAVEMHHWCIPFSVDGQPAPSLRWLFNGSVLNETSFIFTEFLEPAANETVRHGCLRLNQPTHVNNGNYTLLAANPFGQASASIMAAFMDNP longxing_CationpiFixed_ems_4hM_3135_0002_000000003_0001_0001
STEVLESLLKSAKSIGNVSEEDMWKLQVLLVLARAGLASDEVIKDFAKRLLSKIK VSFPASVQLHTAVEMHHWCIPFSVDGQPAPSLRWLFNGSVLNETSFIFTEFLEPAANETVRHGCLRLNQPTHVNNGNYTLLAANPFGQASASIMAAFMDN longxing_Motif2_ems_p1-14H-GABBL-16H-GABBL-15H_0888_0001_0001_0002_0001_0002_0002
KELVKTLLELILLAAVQLKFGDSRAQEVAKKLEEVAKKVKKHSHDEDYERVFLAAQEVIKKVKS VSFPASVQLHTAVEMHHWCIPFSVDGQPAPSLRWLFNGSVLNETSFIFTEFLEPAANETVRHGCLRLNQPTHVNNGNYTLLAANPFGQASASIMAAFMDNP longxing_Motif3_ems_3hC_1384_0001_0002_0002
DKNDAAQLLREATELVKKLGDEELKKEVDRLYEEFLLAYIRNDKDLLDELTRQAEELLKRIKS VSFPASVQLHTAVEMHHWCIPFSVDGQPAPSLRWLFNGSVLNETSFIFTEFLEPAANETVRHGCLRLNQPTHVNNGNYTLLAANPFGQASASIMAAFMDNP bcov_revert_r1_HEEH_13973_000000000_0001_1_20_H_.._ems_3hM_2415_0001_0002_0001_0001
DWREAVRAMITASELLKKLKKQGDEKAYKLVKTVVEKAREVLATNNVDKAAKLILTVLEQAKKS VSFPASVQLHTAVEMHHWCIPFSVDGQPAPSLRWLFNGSVLNETSFIFTEFLEPAANETVRHGCLRLNQPTHVNNGNYTLLAANPFGQASASIMAAFMDN longxing_Motif2_ems_3hM_399_0001_0002_0003
PDNEKWKTAIKQLLETLARQGDKFSLEVLIVLAKEIAEKLNDEEVKKFVKDVSKKAQEIAS VSFPASVQLHTAVEMHHWCIPFSVDGQPAPSLRWLFNGSVLNETSFIFTEFLEPAANETVRHGCLRLNQPTHVNNGNYTLLAANPFGQASASIMAAFMDNP longxing_CationpiFixed_ems_3hM_343_000000003_0001_0002
DSHYLLILLFTARLLGLKKLVELLTRILRALENGLISEEEARRAAQEALSEVF VSFPASVQLHTAVEMHHWCIPFSVDGQPAPSLRWLFNGSVLNETSFIFTEFLEPAANETVRHGCLRLNQPTHVNNGNYTLLAANPFGQASASIMAAFMDNP bcov_revert_r1_HEEH_10552_000000000_0001_44_64_H_.._ems_p1-14H-GBL-16H-GABBL-15H_0076_0001_0001_0002_0001_0002_0001_0001
DPKELIERAERAEKEAKKLGDWRYVKEILERLRELARKLGDKNVYILLELLLLVVRLEE VSFPASVQLHTAVEMHHWCIPFSVDGQPAPSLRWLFNGSVLNETSFIFTEFLEPAANETVRHGCLRLNQPTHVNNGNYTLLAANPFGQASASIMAAFMDNP bcov_revert_r1_ems_3hM_1656_000000000_0001_45_63_H_.._HHH_eva_0317_0001_0003_0001_0001
DEERIQKEVHRLVEEALRDPSLRELYEKLVKLVTKLLKDGIISERDYEILWLLILEAYDKVLR VSFPASVQLHTAVEMHHWCIPFSVDGQPAPSLRWLFNGSVLNETSFIFTEFLEPAANETVRHGCLRLNQPTHVNNGNYTLLAANPFGQASASIMAAFMDNP bcov_6ala_r1_ems_3hM_208_000000000_0001_25_43_H_.._ems_3hM_676_0001_0001_0001_0001
DHWKEVEKWADTLLDEATKQNDPEKAFKILVRAFLLLTRELSDEEALQVVTKLSKKVEDRLS VSFPASVQLHTAVEMHHWCIPFSVDGQPAPSLRWLFNGSVLNETSFIFTEFLEPAANETVRHGCLRLNQPTHVNNGNYTLLAANPFGQASASIMAAFMDNP longxing_CationpiFixed_ems_3hM_1087_000000009_0001_0003
DTHTEKIELYIHLASEYAKKLQNEERARYFLEQAKEFAKQANDPRLEKLVKDLSKEWEKLI VSFPASVQLHTAVEMHHWCIPFSVDGQPAPSLRWLFNGSVLNETSFIFTEFLEPAANETVRHGCLRLNQPTHVNNGNYTLLAANPFGQASASIMAAFMDNP bcov_revert_r1_HEEH_24497_000000002_0001_43_64_H_.._ems_3hM_1715_0001_0001_0001_0001
SEWQVQVAQIIVEDLYRRVGDPEIQKLYEKVRKLLELLKKGKISPEELDKLVSQLLSEAWKLS VSFPASVQLHTAVEMHHWCIPFSVDGQPAPSLRWLFNGSVLNETSFIFTEFLEPAANETVRHGCLRLNQPTHVNNGNYTLLAANPFGQASASIMAAFMDNP longxing_CationpiFixed_HHH_eva_0329_000000002_0001_0002
SEVERLVQELFILVLLRALLQGRPVQQSINVNGIEVTVRVGTNPEEVKDALRKAEEIAEKVERT VSFPASVQLHTAVEMHHWCIPFSVDGQPAPSLRWLFNGSVLNETSFIFTEFLEPAANETVRHGCLRLNQPTHVNNGNYTLLAANPFGQASASIMAAFMDNP bcov_revert_r1_HEEH_24497_000000002_0001_43_64_H_.._HEEH_04247_0001_0004_0001_0001
DEKAFKLLVLLAIALTKLGVDPRQASTIVTRIARKVRSGKIDTSQVEKIAKSAEKKVKDG VSFPASVQLHTAVEMHHWCIPFSVDGQPAPSLRWLFNGSVLNETSFIFTEFLEPAANETVRHGCLRLNQPTHVNNGNYTLLAANPFGQASASIMAAFMDNP longxing_CationpiFixed_HHH_eva_0012_000000000_0001_0004
DEHVHILVLLLLEEGLSEEEVVQYLKRLGVDEDEVRRVVKELS VSFPASVQLHTAVEMHHWCIPFSVDGQPAPSLRWLFNGSVLNETSFIFTEFLEPAANETVRHGCLRLNQPTHVNNGNYTLLAANPFGQASASIMAAFMDNP bcov_6ala_r1_HEEH_10552_000000000_0001_44_64_H_.._HHH_rd4_0012.min_rise1.81_0001_0001_0001
NLEETVKKLLKLVKTLVSRVNDERAKELVTRAEELFKEAKKKNDNELLWQLAVLLAVLAQKAR VSFPASVQLHTAVEMHHWCIPFSVDGQPAPSLRWLFNGSVLNETSFIFTEFLEPAANETVRHGCLRLNQPTHVNNGNYTLLAANPFGQASASIMAAFMDNP longxing_Motif1_ems_3hM_1408_0001_0005_0003
DEVEKELERLELLLLLAEEDVDEEQRKLVRKAKELVKKAKNASKEESKDLIRKARTLIDRALR VSFPASVQLHTAVEMHHWCIPFSVDGQPAPSLRWLFNGSVLNETSFIFTEFLEPAANETVRHGCLRLNQPTHVNNGNYTLLAANPFGQASASIMAAFMDNP bcov_revert_r1_HEEH_24497_000000002_0001_43_64_H_.._ems_3hC_1044_0001_0001_0001_0001
DELEKLLKRLEEELIIAEYLVDEEQRKVLRKAKELIKKAKNSSKEERKDLIRKVRTLLDEALQ VSFPASVQLHTAVEMHHWCIPFSVDGQPAPSLRWLFNGSVLNETSFIFTEFLEPAANETVRHGCLRLNQPTHVNNGNYTLLAANPFGQASASIMAAFMDNP bcov_6ala_r1_HEEH_22785_000000003_0001_44_64_H_.._ems_3hC_1044_0001_0001_0002_0001_0001
DDDKEVEHLAILVVVLARLSGDPELEKTAKTIADKIKEALKRKDEDKVKTLLSILHELLLKIT VSFPASVQLHTAVEMHHWCIPFSVDGQPAPSLRWLFNGSVLNETSFIFTEFLEPAANETVRHGCLRLNQPTHVNNGNYTLLAANPFGQASASIMAAFMDNP bcov_revert_r1_HEEH_15568_000000002_0001_1_20_H_.._ems_3hM_3069_0001_0001_0001_0001
DRELERAWLLILRAAVLAIEQNRPVTVTLDLNGVKLDIKFPPDPTEVQKVARTADELLRRLKKG VSFPASVQLHTAVEMHHWCIPFSVDGQPAPSLRWLFNGSVLNETSFIFTEFLEPAANETVRHGCLRLNQPTHVNNGNYTLLAANPFGQASASIMAAFMDNP bcov_6ala_r1_ems_3hM_208_000000000_0001_25_43_H_.._HEEH_04225_0001_0001_0001_0001
SEDTVEKFRKIAVELQKNLSTDEVEEVLKRIIEKLKREGKVSEEEIWMLQVLVKVVKRTY VSFPASVQLHTAVEMHHWCIPFSVDGQPAPSLRWLFNGSVLNETSFIFTEFLEPAANETVRHGCLRLNQPTHVNNGNYTLLAANPFGQASASIMAAFMDNP longxing_Motif1_HHH_eva_0101_0001_0004_0003
ETIHVTVHNVSPVQAEVIARQAKVKKLKIEGNTVELKVDGDDPTVKELVEWAALVLNVYVEVHI VSFPASVQLHTAVEMHHWCIPFSVDGQPAPSLRWLFNGSVLNETSFIFTEFLEPAANETVRHGCLRLNQPTHVNNGNYTLLAANPFGQASASIMAAFMDNP bcov_6ala_r1_ems_3hM_149_000000000_0001_22_42_H_.._ems_ferrM_5312_0002_0001_0001_0001
DEEQKKLEKKLEELARRLGVDPEIIRLVKWAYYLLLLLGVSPERVYEVAERQLKKLYKKK VSFPASVQLHTAVEMHHWCIPFSVDGQPAPSLRWLFNGSVLNETSFIFTEFLEPAANETVRHGCLRLNQPTHVNNGNYTLLAANPFGQASASIMAAFMDNP bcov_6ala_r1_HEEH_13973_000000000_0001_1_20_H_.._HHH_eva_0184_0001_0004_0001_0001
SEFKITVRVLVTAAQLAANASSQEEVDKISKWAQKVLKNLNVDPRLVETVSRLVQEFYKKS VSFPASVQLHTAVEMHHWCIPFSVDGQPAPSLRWLFNGSVLNETSFIFTEFLEPAANETVRHGCLRLNQPTHVNNGNYTLLAANPFGQASASIMAAFMDNP longxing_CationpiFixed_ems_3hM_3050_000000019_0001_0004
DEVEKEADTAIELLKTVVKTVPDPNVRELAEKLILLLLLAKLLKNKKVVKQAIKLAKELYKKAI VSFPASVQLHTAVEMHHWCIPFSVDGQPAPSLRWLFNGSVLNETSFIFTEFLEPAANETVRHGCLRLNQPTHVNNGNYTLLAANPFGQASASIMAAFMDNP bcov_6ala_r1_HEEH_24497_000000002_0001_43_64_H_.._ems_3hM_1913_0001_0003_0001_0001
NEEVKKEVKWIAQVAKHAGVSSEQVRELLRLFLEELQRRGKISDEDSKEVEKVIREVVKRVN VSFPASVQLHTAVEMHHWCIPFSVDGQPAPSLRWLFNGSVLNETSFIFTEFLEPAANETVRHGCLRLNQPTHVNNGNYTLLAANPFGQASASIMAAFMDNP longxing_CationpiFixed_HHH_eva_0213_000000016_0001_0001
SELEEALRRIVKELAKVLGLDEEQQKRLKKEVEERYRRLSEEEIWKLAVYLAVLILDIG VSFPASVQLHTAVEMHHWCIPFSVDGQPAPSLRWLFNGSVLNETSFIFTEFLEPAANETVRHGCLRLNQPTHVNNGNYTLLAANPFGQASASIMAAFMDNP longxing_Motif1_HHH_eva_0161_0001_0001_0004
DPEFAKDLKRIVEEEYRKGVSPEELLWELQVTEAVLRRLGDQEKIELVKNVKEFVKKLGG VSFPASVQLHTAVEMHHWCIPFSVDGQPAPSLRWLFNGSVLNETSFIFTEFLEPAANETVRHGCLRLNQPTHVNNGNYTLLAANPFGQASASIMAAFMDNP longxing_Motif1_HHH_eva_0217_0001_0003_0004
SEEEEKARTIVDELAKEAHKKNRPIRVEVTVDGKKLFVFVDTDEEKVRLQFLILLLLIRLEDKR VSFPASVQLHTAVEMHHWCIPFSVDGQPAPSLRWLFNGSVLNETSFIFTEFLEPAANETVRHGCLRLNQPTHVNNGNYTLLAANPFGQASASIMAAFMDNP bcov_6ala_r1_HEEH_13973_000000000_0001_1_20_H_.._HEEH_12062_0001_0003_0001_0001
DKIEKTVTYVLELAKRLAKLLGRPVRVLINVNGVRFEFEVGPDQRSRDDAERVAKEAIETYKKG VSFPASVQLHTAVEMHHWCIPFSVDGQPAPSLRWLFNGSVLNETSFIFTEFLEPAANETVRHGCLRLNQPTHVNNGNYTLLAANPFGQASASIMAAFMDNP bcov_6ala_r1_EEHEE_20342_000000009_0001_25_44_H_.._HEEH_11249_0001_0002_0001_0001
DRSQKLLTLATLLYKASDNPELAKELYKRLKGDEETLWKVAVLAITLYDPTKVRKALKLIRSV VSFPASVQLHTAVEMHHWCIPFSVDGQPAPSLRWLFNGSVLNETSFIFTEFLEPAANETVRHGCLRLNQPTHVNNGNYTLLAANPFGQASASIMAAFMDNP bcov_6ala_r1_HEEH_13973_000000000_0001_1_20_H_.._ems_4hM_2815_0001_0001_0001
DEWVKTVETLADKVIKEVRKKNRPITLDINVNGYTFKARFDTDPRQAELAKVYAILAAYEAEEK VSFPASVQLHTAVEMHHWCIPFSVDGQPAPSLRWLFNGSVLNETSFIFTEFLEPAANETVRHGCLRLNQPTHVNNGNYTLLAANPFGQASASIMAAFMDNP bcov_original_r1_HEEH_10552_000000000_0001_44_64_H_.._HEEH_07620_0001_0001_0001_0001
SVTFQISIEIKGDDEDSQRKIETFLKEVIQLILEVLETFPGDVRVESRFRRDGDRIQLKVRVQVQ VSFPASVQLHTAVEMHHWCIPFSVDGQPAPSLRWLFNGSVLNETSFIFTEFLEPAANETVRHGCLRLNQPTHVNNGNYTLLAANPFGQASASIMAAFMDNP bcov_6ala_r1_HEEH_13973_000000000_0001_1_20_H_.._EHEE_09564_0001_0003_0001_0001
DGEKLRLNALIAKYLGSRSVLELLLKLAKKDGDEDAYKYIKKILKEVA VSFPASVQLHTAVEMHHWCIPFSVDGQPAPSLRWLFNGSVLNETSFIFTEFLEPAANETVRHGCLRLNQPTHVNNGNYTLLAANPFGQASASIMAAFMDNP bcov_revert_r1_HEEH_13973_000000000_0001_1_20_H_.._ems_p1-14H-GBL-14H-GBL-14H_0303_0001_0001_0002_0001_0003_0001_0001
DEKAQRLILKAAVHIKFIKAADSKEQKSKLATKAKRILTELSKIPDERAQKIVKKLKEILDKLV VSFPASVQLHTAVEMHHWCIPFSVDGQPAPSLRWLFNGSVLNETSFIFTEFLEPAANETVRHGCLRLNQPTHVNNGNYTLLAANPFGQASASIMAAFMDNP longxing_Motif3_ems_3hM_3176_0001_0003_0003
TDERVKRLKWAIEVLKYIGDLRILLWVIKLVLELLKRLGRLSEDERRELEREKKEVEKRIRN VSFPASVQLHTAVEMHHWCIPFSVDGQPAPSLRWLFNGSVLNETSFIFTEFLEPAANETVRHGCLRLNQPTHVNNGNYTLLAANPFGQASASIMAAFMDNP bcov_revert_r1_HEEH_14223_000000004_0001_1_21_H_.._HHH_eva_0247_0001_0002_0001_0001
DQEFLLLLVLVLKAQEEAQKLGHPVKVEVNINGIRITVDVDTDPEKVIEELSKAVRLLLQLTRN VSFPASVQLHTAVEMHHWCIPFSVDGQPAPSLRWLFNGSVLNETSFIFTEFLEPAANETVRHGCLRLNQPTHVNNGNYTLLAANPFGQASASIMAAFMDNP bcov_6ala_r1_ems_p1-15H-GBBL-14H-GBL-16H_0941_0001_0001_0001_000000000_0001_36_52_H_.._HEEH_15690_0001_0001_0001
TPVKEVLDRLRQKYEEGKISWEEALRELRRFLDELGKLSEDQQLKWEIRLILLLLG VSFPASVQLHTAVEMHHWCIPFSVDGQPAPSLRWLFNGSVLNETSFIFTEFLEPAANETVRHGCLRLNQPTHVNNGNYTLLAANPFGQASASIMAAFMDNP bcov_revert_r1_HEEH_13973_000000000_0001_1_20_H_.._HHH_eva_0651_0001_0002_0001_0001
DLKEEVKKVKEEAKKLADNATDPKLREVAWKVVVLANVAERIDDPTLVERIAELAKKLLKDLK VSFPASVQLHTAVEMHHWCIPFSVDGQPAPSLRWLFNGSVLNETSFIFTEFLEPAANETVRHGCLRLNQPTHVNNGNYTLLAANPFGQASASIMAAFMDNP longxing_Motif1_ems_3hM_1063_0001_0004_0003
DLKKIAKKLEKIAKKLGDWKILVAAEIVKLAIKNGDEKTAKNAIRVAQSLAS VSFPASVQLHTAVEMHHWCIPFSVDGQPAPSLRWLFNGSVLNETSFIFTEFLEPAANETVRHGCLRLNQPTHVNNGNYTLLAANPFGQASASIMAAFMDN longxing_Motif2_HHH_eva_0524_0001_0002_0002
TIQEHIKWALLLVEYLLKSGKVDPEELKRLLEQLRELIEQLGDPELEKELRRVEELVRREEKK VSFPASVQLHTAVEMHHWCIPFSVDGQPAPSLRWLFNGSVLNETSFIFTEFLEPAANETVRHGCLRLNQPTHVNNGNYTLLAANPFGQASASIMAAFMDNP bcov_6ala_r1_ems_3hM_847_000000000_0001_1_20_H_.._HHH_eva_0296_0001_0001_0001
DEVEDEVTRALVLLLRVASDVPDPNIHELASRLYELLDQLLKEKDKESATKVVKKAKELYKKAI VSFPASVQLHTAVEMHHWCIPFSVDGQPAPSLRWLFNGSVLNETSFIFTEFLEPAANETVRHGCLRLNQPTHVNNGNYTLLAANPFGQASASIMAAFMDNP bcov_revert_r1_ems_3hM_1717_000000004_0001_1_19_H_.._ems_3hM_1913_0001_0008_0001_0001
DYQKLEELVRWLVRSIKQLKKDEEFEKSAEELLRRAEEASKKKDTSTLVRLVLKLLRLASEAIE VSFPASVQLHTAVEMHHWCIPFSVDGQPAPSLRWLFNGSVLNETSFIFTEFLEPAANETVRHGCLRLNQPTHVNNGNYTLLAANPFGQASASIMAAFMDNP bcov_revert_r1_ems_3hM_1656_000000000_0001_45_63_H_.._ems_3hM_1034_0001_0001_0001_0001
TEELKKILDSLKKLAKLAKQAPDPNVQRTAKKIEEQAKKAYKKNDSWSVAVLWVILKDVVDNG VSFPASVQLHTAVEMHHWCIPFSVDGQPAPSLRWLFNGSVLNETSFIFTEFLEPAANETVRHGCLRLNQPTHVNNGNYTLLAANPFGQASASIMAAFMDNP longxing_Cationpi_ems_3hC_1183_000000007_0001_0003
DELQKKAEHVSKLLDEIKKKVPDPTKQTSAETYKRLLEDALKKNDEWKVYLVILAVEKFVKTV VSFPASVQLHTAVEMHHWCIPFSVDGQPAPSLRWLFNGSVLNETSFIFTEFLEPAANETVRHGCLRLNQPTHVNNGNYTLLAANPFGQASASIMAAFMDNP longxing_Cationpi_ems_3hM_2128_000000024_0001_0001
DPTARTLDRLVKEASDTAKRENKPVTLRLDVKGFEVRVTFDGDPSQVRRAEQKAYLLVARALSG VSFPASVQLHTAVEMHHWCIPFSVDGQPAPSLRWLFNGSVLNETSFIFTEFLEPAANETVRHGCLRLNQPTHVNNGNYTLLAANPFGQASASIMAAFMDNP bcov_revert_r1_ems_3hM_208_000000000_0001_25_43_H_.._HEEH_02946_0001_0003_0001_0001
DIEEKLWELVLRAIVVASRKNNEELKKVAEELAKKFTTAIKNNDKDTKKTLTDLAEELLSKYM VSFPASVQLHTAVEMHHWCIPFSVDGQPAPSLRWLFNGSVLNETSFIFTEFLEPAANETVRHGCLRLNQPTHVNNGNYTLLAANPFGQASASIMAAFMDNP bcov_revert_r1_HEEH_15568_000000002_0001_1_20_H_.._ems_3hM_2273_0001_0001_0001
DEKEYVITLLAIVLGVDKRLIKKLLDDGYSESQVLTIVSRQQS VSFPASVQLHTAVEMHHWCIPFSVDGQPAPSLRWLFNGSVLNETSFIFTEFLEPAANETVRHGCLRLNQPTHVNNGNYTLLAANPFGQASASIMAAFMDNP longxing_Normal_HHH_rd4_0236.min_rise1.22_000000000_0001_0002
DEEHLQERVLLLLLRAHYSSNQEEVEKLLSKAQELAERAGDPRVQEAVKLLTEEVRRHL VSFPASVQLHTAVEMHHWCIPFSVDGQPAPSLRWLFNGSVLNETSFIFTEFLEPAANETVRHGCLRLNQPTHVNNGNYTLLAANPFGQASASIMAAFMDNP bcov_6ala_r1_HEEH_24497_000000002_0001_43_64_H_.._ems_3hC_1325_0001_0001_0001_0001_0001
SRTDLAQLAVELAIRIAQERNDEDLVKLLQKILELAKELESKIPDEQKVADIVIRLVLKALSL VSFPASVQLHTAVEMHHWCIPFSVDGQPAPSLRWLFNGSVLNETSFIFTEFLEPAANETVRHGCLRLNQPTHVNNGNYTLLAANPFGQASASIMAAFMDNP bcov_6ala_r1_EEHEE_20342_000000009_0001_25_44_H_.._ems_3hC_570_0002_0001_0001_0001_0001
DITFRVVFRSRPGNEDLLRLFKELIEKIQELLKKEAEELGLTLKVSSDRRRIGDVTVYEVRITVK VSFPASVQLHTAVEMHHWCIPFSVDGQPAPSLRWLFNGSVLNETSFIFTEFLEPAANETVRHGCLRLNQPTHVNNGNYTLLAANPFGQASASIMAAFMDNP bcov_6ala_r1_ems_3hM_1922_000000002_0001_23_39_H_.._EHEE_11262_0001_0002_0001_0001
SDDIEAVILLLLAEQVAKERNDEEVEKIVRKLLDLLNKAARERDEDKLRTLLKKAIEIARKLLS VSFPASVQLHTAVEMHHWCIPFSVDGQPAPSLRWLFNGSVLNETSFIFTEFLEPAANETVRHGCLRLNQPTHVNNGNYTLLAANPFGQASASIMAAFMDNP bcov_original_r1_ems_p1-15H-GBBL-14H-GBL-16H_0941_0001_0001_0001_000000000_0001_36_52_H_.._ems_3hM_2044_0001_0003_0001_0001
TELEKKAERLAWALLLALILGDEELVKWARSLLDKVEKEVKKQNLEDALKVVQSLKKEAEDLT VSFPASVQLHTAVEMHHWCIPFSVDGQPAPSLRWLFNGSVLNETSFIFTEFLEPAANETVRHGCLRLNQPTHVNNGNYTLLAANPFGQASASIMAAFMDNP bcov_revert_r1_HEEH_14223_000000004_0001_1_21_H_.._ems_3hC_622_0002_0001_0002_0001_0001
DEDRKLAWQLALRALLEAYEQNRPFKLTVTVNGNTETYDVDTDPRVASHVYRLLEKFIKDVKRK VSFPASVQLHTAVEMHHWCIPFSVDGQPAPSLRWLFNGSVLNETSFIFTEFLEPAANETVRHGCLRLNQPTHVNNGNYTLLAANPFGQASASIMAAFMDNP bcov_revert_r1_HEEH_10552_000000000_0001_44_64_H_.._HEEH_07426_0001_0004_0001_0001
DESEARTITKEAATSVITIPDPDQAQKYVEKLIEEADRNNDPILSWLLRVLLVVARRRI VSFPASVQLHTAVEMHHWCIPFSVDGQPAPSLRWLFNGSVLNETSFIFTEFLEPAANETVRHGCLRLNQPTHVNNGNYTLLAANPFGQASASIMAAFMDNP longxing_Cationpi_ems_3hM_1301_000000001_0001_0004
DSHEWLARLLLKEFEEAKKNNDEERLRKVELELRILEYSAKDPKQQSLARWALDLLKKLK VSFPASVQLHTAVEMHHWCIPFSVDGQPAPSLRWLFNGSVLNETSFIFTEFLEPAANETVRHGCLRLNQPTHVNNGNYTLLAANPFGQASASIMAAFMDNP bcov_revert_r1_HEEH_13973_000000000_0001_1_20_H_.._ems_3hC_854_0001_0001_0001_0001
DEEDKILWRIVVQLQLEAFEKNTRITFDLDLNNVKIKIEVGTDPKLLDTLEKQYKKSLELLRKS VSFPASVQLHTAVEMHHWCIPFSVDGQPAPSLRWLFNGSVLNETSFIFTEFLEPAANETVRHGCLRLNQPTHVNNGNYTLLAANPFGQASASIMAAFMDNP bcov_6ala_r1_HEEH_10552_000000000_0001_44_64_H_.._HEEH_20389_0001_0005_0001_0001
DETEEIKWKLTLLVVIAKSLAKSEEIKKQLDEILEKAEKLDDKNELKKLSEELLEILKKVAS VSFPASVQLHTAVEMHHWCIPFSVDGQPAPSLRWLFNGSVLNETSFIFTEFLEPAANETVRHGCLRLNQPTHVNNGNYTLLAANPFGQASASIMAAFMDNP longxing_Cationpi_ems_3hM_679_000000005_0001_0003
SVEKLATKALRIARSKGDPIAALLVKLILKLYKDGVLSDEEARHHLLVLIYILL VSFPASVQLHTAVEMHHWCIPFSVDGQPAPSLRWLFNGSVLNETSFIFTEFLEPAANETVRHGCLRLNQPTHVNNGNYTLLAANPFGQASASIMAAFMDNP bcov_revert_r1_HEEH_10552_000000000_0001_44_64_H_.._ems_p1-15H-GBL-16H-GABBL-15H_0007_0001_0001_0001_0001_0001_0001_0001
SEERKLYKTITEIARKLAKEVGDETKVHVDLNGDRFTIDLYTDPTEVEKAAVKVVILLILRRTH VSFPASVQLHTAVEMHHWCIPFSVDGQPAPSLRWLFNGSVLNETSFIFTEFLEPAANETVRHGCLRLNQPTHVNNGNYTLLAANPFGQASASIMAAFMDNP bcov_revert_r1_HEEH_13973_000000000_0001_1_20_H_.._HEEH_13566_0001_0002_0001_0001
DEKAAKFASKIFKKLKKLGVDEEDAWRLAVTAAVAILNGVSPEEAEKIVSKLLKKLNSR VSFPASVQLHTAVEMHHWCIPFSVDGQPAPSLRWLFNGSVLNETSFIFTEFLEPAANETVRHGCLRLNQPTHVNNGNYTLLAANPFGQASASIMAAFMDNP longxing_Motif1_HHH_eva_0020_0001_0003_0001
SEEVRKAIRKLSKALEKAEKSGTPVTVEVDFLGIKVRLTFTTDPKQQKELLKIVIQLVLEALEK VSFPASVQLHTAVEMHHWCIPFSVDGQPAPSLRWLFNGSVLNETSFIFTEFLEPAANETVRHGCLRLNQPTHVNNGNYTLLAANPFGQASASIMAAFMDNP bcov_revert_r1_HEEH_13973_000000000_0001_1_20_H_.._HEEH_05135_0001_0002_0001_0001
SSEEHLEILRALSLLLDLLRQGNPFSIRVRVNGVTVDVKVTDDPTEVTKERKKLQDIYRKLLKR VSFPASVQLHTAVEMHHWCIPFSVDGQPAPSLRWLFNGSVLNETSFIFTEFLEPAANETVRHGCLRLNQPTHVNNGNYTLLAANPFGQASASIMAAFMDNP bcov_6ala_r1_ems_3hM_1656_000000000_0001_45_63_H_.._HEEH_18816_0001_0003_0001_0001
SEEVRFLALLVLLSWKLRGLITDDLIEKASKEIEKLIKDGVSWKEIKKWIKKFVQKVQEENK VSFPASVQLHTAVEMHHWCIPFSVDGQPAPSLRWLFNGSVLNETSFIFTEFLEPAANETVRHGCLRLNQPTHVNNGNYTLLAANPFGQASASIMAAFMDNP longxing_CationpiFixed_HHH_eva_0112_000000011_0001_0001
DETEKLLETAERLASEAKKYSKSEAYKQLLDLLVETARRLKDSRKIRQIVWQLQVLLVLLKQ VSFPASVQLHTAVEMHHWCIPFSVDGQPAPSLRWLFNGSVLNETSFIFTEFLEPAANETVRHGCLRLNQPTHVNNGNYTLLAANPFGQASASIMAAFMDNP longxing_Cationpi_ems_3hM_131_000000000_0001_0001
DRDTKDAKYLAELAYITAKLTGRPVEVRLIFNGDEYRLRVDRDPRVQQEWRELLKKAEKDLKDK VSFPASVQLHTAVEMHHWCIPFSVDGQPAPSLRWLFNGSVLNETSFIFTEFLEPAANETVRHGCLRLNQPTHVNNGNYTLLAANPFGQASASIMAAFMDNP bcov_revert_r1_ems_3hM_1656_000000000_0001_45_63_H_.._HEEH_10126_0001_0001_0001_0001
SEEELEDALETARKRGDEEVVKLIEKLLKLLRKGKLSEEEVYLLILRLWVKVL VSFPASVQLHTAVEMHHWCIPFSVDGQPAPSLRWLFNGSVLNETSFIFTEFLEPAANETVRHGCLRLNQPTHVNNGNYTLLAANPFGQASASIMAAFMDNP bcov_6ala_r1_ems_3hM_208_000000000_0001_25_43_H_.._HHH_eva_0461_0001_0001_0001_0001
DEDKKVWEYLVILLILAKEEQDPEIVRRVYERAKDVLEKFPDSELVRKLLKLAEELLRKLTS VSFPASVQLHTAVEMHHWCIPFSVDGQPAPSLRWLFNGSVLNETSFIFTEFLEPAANETVRHGCLRLNQPTHVNNGNYTLLAANPFGQASASIMAAFMDNP bcov_6ala_r1_HEEH_10552_000000000_0001_44_64_H_.._ems_3hM_2146_0001_0003_0001_0001
EEREEFRRRVKHLIELAKRKGFSEEDIRLLVLLAILLYKSRGLLDESELRKLVKSALEEWRKEQS VSFPASVQLHTAVEMHHWCIPFSVDGQPAPSLRWLFNGSVLNETSFIFTEFLEPAANETVRHGCLRLNQPTHVNNGNYTLLAANPFGQASASIMAAFMDNP bcov_6ala_r1_HEEH_24497_000000002_0001_43_64_H_.._HHH_eva_0417_0001_0006_0001_0001
DDREEVEKLLILALLLALQIPDKKQATEVLETLVTKAKKLASKNPELKKIVDRVYKLIQELIES VSFPASVQLHTAVEMHHWCIPFSVDGQPAPSLRWLFNGSVLNETSFIFTEFLEPAANETVRHGCLRLNQPTHVNNGNYTLLAANPFGQASASIMAAFMDNP bcov_6ala_r1_HEEH_13973_000000000_0001_1_20_H_.._ems_3hM_3114_0001_0001_0001_0001
SDSYTVETLVRGDDPDKSIIARILARYEAKQAYDEAKRQGLDVKIKEQRSQDGKKLHFRWQVEVK VSFPASVQLHTAVEMHHWCIPFSVDGQPAPSLRWLFNGSVLNETSFIFTEFLEPAANETVRHGCLRLNQPTHVNNGNYTLLAANPFGQASASIMAAFMDNP bcov_original_r1_HEEH_10552_000000000_0001_44_64_H_.._EHEE_01286_0001_0001_0001_0001
DETTEHLLLLVLLLLYEATRKNQPFDVEVHFNGQTYKWSFDGDPREAKKAREKLETVIDKLVKQ VSFPASVQLHTAVEMHHWCIPFSVDGQPAPSLRWLFNGSVLNETSFIFTEFLEPAANETVRHGCLRLNQPTHVNNGNYTLLAANPFGQASASIMAAFMDNP bcov_revert_r1_HEEH_10552_000000000_0001_44_64_H_.._HEEH_22117_0001_0004_0001_0001
DESEIRRSAEEILKKWFSQVSEDEASKYASQVFKEIASNIDDPRLREVVWKVLLLALLQAT VSFPASVQLHTAVEMHHWCIPFSVDGQPAPSLRWLFNGSVLNETSFIFTEFLEPAANETVRHGCLRLNQPTHVNNGNYTLLAANPFGQASASIMAAFMDNP longxing_Cationpi_ems_3hM_1220_000000000_0001_0004
DEVDKLLDELVHWALLIAELLNTRVRITVDLNNVKIKIEVGTDPKLRDLTRKLLKKSKELLRKS VSFPASVQLHTAVEMHHWCIPFSVDGQPAPSLRWLFNGSVLNETSFIFTEFLEPAANETVRHGCLRLNQPTHVNNGNYTLLAANPFGQASASIMAAFMDNP bcov_6ala_r1_HEEH_15568_000000002_0001_1_20_H_.._HEEH_20389_0001_0001_0001_0001
DDDKKKAEEIALLLAYLVRLGELDSRQAKTYVKKLIRTARERGDERLAKILELVLKLLDKLLRS VSFPASVQLHTAVEMHHWCIPFSVDGQPAPSLRWLFNGSVLNETSFIFTEFLEPAANETVRHGCLRLNQPTHVNNGNYTLLAANPFGQASASIMAAFMDNP bcov_revert_r1_HEEH_15440_000000001_0001_1_21_H_.._HHH_eva_0064_0001_0001_0001
SDQEKTWELVVLLAVLLHRLGLSPDQSTEVVQRVLEELKKGLSWQEVEKIVRKIEEKVRKYE VSFPASVQLHTAVEMHHWCIPFSVDGQPAPSLRWLFNGSVLNETSFIFTEFLEPAANETVRHGCLRLNQPTHVNNGNYTLLAANPFGQASASIMAAFMDNP longxing_Motif1_HHH_eva_0406_0001_0001_0003
DESLKRLKSLVELAALLAKLQNDEKLLKWIKKLVDQLYEEAQSNNDEEALKVAREAQKIVKKIS VSFPASVQLHTAVEMHHWCIPFSVDGQPAPSLRWLFNGSVLNETSFIFTEFLEPAANETVRHGCLRLNQPTHVNNGNYTLLAANPFGQASASIMAAFMDNP bcov_revert_r1_EEHEE_20342_000000009_0001_25_44_H_.._ems_3hC_182_0002_0001_0001_0001_0001
SEWEIAVRLLVKALQLGNKKLQEVAKLLATALRRGDEELFKKLVKKARKLQKS VSFPASVQLHTAVEMHHWCIPFSVDGQPAPSLRWLFNGSVLNETSFIFTEFLEPAANETVRHGCLRLNQPTHVNNGNYTLLAANPFGQASASIMAAFMDNP longxing_Cationpi_ems_p1-15H-GBL-16H-GBL-16H_0014_0001_0001_0001_000000005_0001_0001
DKDEELLRTAVRRLLLVLLRVPDKEKAKKLAEQVAEEVTRQVDDPNVRKLVQNLLKVVKSYIG VSFPASVQLHTAVEMHHWCIPFSVDGQPAPSLRWLFNGSVLNETSFIFTEFLEPAANETVRHGCLRLNQPTHVNNGNYTLLAANPFGQASASIMAAFMDNP bcov_revert_r1_HEEH_24497_000000002_0001_43_64_H_.._ems_3hM_1015_0001_0004_0001_0001
DEEYRKLLRELLKLLREAVEKNDEKLIKEVTDLLRKIAKDANDPELEEWVELALVVVSFLVDL VSFPASVQLHTAVEMHHWCIPFSVDGQPAPSLRWLFNGSVLNETSFIFTEFLEPAANETVRHGCLRLNQPTHVNNGNYTLLAANPFGQASASIMAAFMDNP bcov_6ala_r1_ems_3hC_1805_000000000_0001_47_64_H_.._ems_3hM_3711_0001_0002_0001_0001
DDKERLRKLVDDLLRKAKEVKDPEAVWRLLVQAAVAANKINDPELLKKVTEVIKEILKKVR VSFPASVQLHTAVEMHHWCIPFSVDGQPAPSLRWLFNGSVLNETSFIFTEFLEPAANETVRHGCLRLNQPTHVNNGNYTLLAANPFGQASASIMAAFMDNP longxing_Motif1_ems_3hM_1822_0001_0004_0004
DVEDLKKEAKKLLQWVRNLRDPNVRIKVLLLLLQVEEAADNGDKDTAKKLVEKAQKLVKSD VSFPASVQLHTAVEMHHWCIPFSVDGQPAPSLRWLFNGSVLNETSFIFTEFLEPAANETVRHGCLRLNQPTHVNNGNYTLLAANPFGQASASIMAAFMDNP bcov_revert_r1_ems_p1-15H-GBL-16H-GBL-15H_0593_0001_0001_0002_000000000_0001_19_33_H_.._ems_3hC_811_0001_0002_0001_0001
SDELILEALILLVLARYEGLITPDEAEKWKKLLEEVRKRGDDNQIRKLYEEILELVVRLLG VSFPASVQLHTAVEMHHWCIPFSVDGQPAPSLRWLFNGSVLNETSFIFTEFLEPAANETVRHGCLRLNQPTHVNNGNYTLLAANPFGQASASIMAAFMDNP bcov_revert_r1_HEEH_10552_000000000_0001_44_64_H_.._HHH_eva_0129_0001_0005_0001_0001
TTEEIEKAVELADRKGLQEVAWMARVALYLLRAGNASEEAADALLENLRKLLNS VSFPASVQLHTAVEMHHWCIPFSVDGQPAPSLRWLFNGSVLNETSFIFTEFLEPAANETVRHGCLRLNQPTHVNNGNYTLLAANPFGQASASIMAAFMDN longxing_Motif2_ems_p1-14H-GBL-16H-GABBL-16H_0067_0001_0001_0002_0001_0001_0004
GFHVDLRVSFNKDDEESRKRAEHHIKLATLILKYIAKEDGLKISVSKTESQDGDTRTISVKIHVD VSFPASVQLHTAVEMHHWCIPFSVDGQPAPSLRWLFNGSVLNETSFIFTEFLEPAANETVRHGCLRLNQPTHVNNGNYTLLAANPFGQASASIMAAFMDNP bcov_original_r1_HEEH_22785_000000003_0001_44_64_H_.._EHEE_13761_0001_0002_0001_0001
PDWAIKVLLIIIRELVKKAKDPRLKDVKRLADEAEKLVKDDPRFKEHAEEILLKVAVKALEVVS VSFPASVQLHTAVEMHHWCIPFSVDGQPAPSLRWLFNGSVLNETSFIFTEFLEPAANETVRHGCLRLNQPTHVNNGNYTLLAANPFGQASASIMAAFMDNP longxing_Cationpi_ems_3hM_1946_000000026_0001_0002
GTVQIKVTSEEQAKAVEYAGQKELHVYPGTYVEVHVDAPEEAEWVARLVAIVAGLPVEFEVR VSFPASVQLHTAVEMHHWCIPFSVDGQPAPSLRWLFNGSVLNETSFIFTEFLEPAANETVRHGCLRLNQPTHVNNGNYTLLAANPFGQASASIMAAFMDNP longxing_Cationpi_ems_ferrM_885_0001_000000001_0001_0003
SSEEIKKLLEIVRKLYEKKGDEQARLVERLIRWLLRIVELGDVTPEVQKYLLELLKELVKLL VSFPASVQLHTAVEMHHWCIPFSVDGQPAPSLRWLFNGSVLNETSFIFTEFLEPAANETVRHGCLRLNQPTHVNNGNYTLLAANPFGQASASIMAAFMDNP bcov_revert_r1_EEHEE_20342_000000009_0001_25_44_H_.._HHH_eva_0323_0001_0004_0001_0001
SEKKKEAEEKIRKLLTKAKQSRDPTQIFKLILTALVLAAEINDPELWKLVESAAKTVTKLATS VSFPASVQLHTAVEMHHWCIPFSVDGQPAPSLRWLFNGSVLNETSFIFTEFLEPAANETVRHGCLRLNQPTHVNNGNYTLLAANPFGQASASIMAAFMDNP longxing_CationpiFixed_ems_3hC_1649_0002_000000002_0001_0002
DEDKERKLVEEIAKKVSEEAEKAIKLIESLNDEELLRHVLWAILLLYIVNPDEVRRFVETLLRK VSFPASVQLHTAVEMHHWCIPFSVDGQPAPSLRWLFNGSVLNETSFIFTEFLEPAANETVRHGCLRLNQPTHVNNGNYTLLAANPFGQASASIMAAFMDNP bcov_6ala_r1_HEEH_14223_000000004_0001_1_21_H_.._ems_4hM_3180_0001_0002_0001_0001
SEEVERLIRKIREVLKRLGVSPEEIDEITKDLKKLEKKLSDEEAAWAVRVFLRVLQRD VSFPASVQLHTAVEMHHWCIPFSVDGQPAPSLRWLFNGSVLNETSFIFTEFLEPAANETVRHGCLRLNQPTHVNNGNYTLLAANPFGQASASIMAAFMDNP longxing_Motif1_HHH_eva_0157_0001_0003_0003
DRDEEFSKKVWKIAVKLFVNNVDDKQISEILEKLLKTARKIGATKAYKAAEIALRWLQKRLS VSFPASVQLHTAVEMHHWCIPFSVDGQPAPSLRWLFNGSVLNETSFIFTEFLEPAANETVRHGCLRLNQPTHVNNGNYTLLAANPFGQASASIMAAFMDNP longxing_CationpiFixed_ems_3hM_3464_000000025_0001_0002
SITELAEKILRELDKLLKLLSNPALRWLVDKLIRLLEEAVKRGDEELLRKLVEKAYILLILNNF VSFPASVQLHTAVEMHHWCIPFSVDGQPAPSLRWLFNGSVLNETSFIFTEFLEPAANETVRHGCLRLNQPTHVNNGNYTLLAANPFGQASASIMAAFMDNP bcov_6ala_r1_HEEH_13973_000000000_0001_1_20_H_.._ems_3hC_967_0001_0002_0001_0001
DEDKKVEEILKKLEEWVKRVQDEHAKRIVDTLKLFLEIADKQNDEWSKKIVLVIAEELARKLLS VSFPASVQLHTAVEMHHWCIPFSVDGQPAPSLRWLFNGSVLNETSFIFTEFLEPAANETVRHGCLRLNQPTHVNNGNYTLLAANPFGQASASIMAAFMDNP longxing_Cationpi_ems_3hM_2042_000000015_0001_0003
DEVKELLLTVLKLAAEFTRKAPDPTQAREYILLMLVLIEFISDDSQKREILKKAAKYLRSF VSFPASVQLHTAVEMHHWCIPFSVDGQPAPSLRWLFNGSVLNETSFIFTEFLEPAANETVRHGCLRLNQPTHVNNGNYTLLAANPFGQASASIMAAFMDNP longxing_Motif3_ems_3hM_753_0001_0005_0001
VVTIHLRGVDPSVVELFARIVGVKEVHFKDGTIHVDADDPETLQRLAILAVLNANVKEVKIKVN VSFPASVQLHTAVEMHHWCIPFSVDGQPAPSLRWLFNGSVLNETSFIFTEFLEPAANETVRHGCLRLNQPTHVNNGNYTLLAANPFGQASASIMAAFMDNP bcov_6ala_r1_HEEH_24497_000000002_0001_43_64_H_.._ems_ferrM_3519_0001_0001_0001
DVEDAKKAAKELEKWVSNLRDPNLQTKVSRLIELVKKAADNGDIETAWKLVVRAMVLVRSD VSFPASVQLHTAVEMHHWCIPFSVDGQPAPSLRWLFNGSVLNETSFIFTEFLEPAANETVRHGCLRLNQPTHVNNGNYTLLAANPFGQASASIMAAFMDNP longxing_Motif1_ems_3hC_811_0001_0001_0003
SEDEKKARETLRKLATEAHKKNQPVDVNVTLFGFHIYVRVGTDPKEVRDAEEELEIQLYLARLM VSFPASVQLHTAVEMHHWCIPFSVDGQPAPSLRWLFNGSVLNETSFIFTEFLEPAANETVRHGCLRLNQPTHVNNGNYTLLAANPFGQASASIMAAFMDNP bcov_original_r1_HEEH_13973_000000000_0001_1_20_H_.._HEEH_02790_0001_0003_0001_0001
DPSEEATKILKDIAEKATKNDPRWRFQLQVAVTIATEQLRKASPKEIKEILRVISIILKNLT VSFPASVQLHTAVEMHHWCIPFSVDGQPAPSLRWLFNGSVLNETSFIFTEFLEPAANETVRHGCLRLNQPTHVNNGNYTLLAANPFGQASASIMAAFMDNP longxing_CationpiFixed_ems_3hM_893_000000022_0001_0004
DDEEEAKKAIKLAHPDDWEAQVALVLVSKLVRELSEKLKRAYHTSQEAAQHAVVEVAYT VSFPASVQLHTAVEMHHWCIPFSVDGQPAPSLRWLFNGSVLNETSFIFTEFLEPAANETVRHGCLRLNQPTHVNNGNYTLLAANPFGQASASIMAAFMDNP longxing_Cationpi_ems_4hM_1899_0002_000000005_0001_0002
DPTSEQLKKLIKTVLKLFKKGKIDPSQAKWALQVLQAAAKQVGDEEAVKLAEKALRIIKKAEKS VSFPASVQLHTAVEMHHWCIPFSVDGQPAPSLRWLFNGSVLNETSFIFTEFLEPAANETVRHGCLRLNQPTHVNNGNYTLLAANPFGQASASIMAAFMDNP longxing_Cationpi_HHH_eva_0065_000000000_0001_0002
SIETELTKLKRRAEKTGNEYAKSAIKVLEIALKRGDEWSARVAKHIVEQLLR VSFPASVQLHTAVEMHHWCIPFSVDGQPAPSLRWLFNGSVLNETSFIFTEFLEPAANETVRHGCLRLNQPTHVNNGNYTLLAANPFGQASASIMAAFMDNP longxing_Cationpi_ems_p1-15H-GBL-16H-GBL-15H_0056_0001_0001_0001_000000008_0001_0003
DESVKFIAEVLARKYAEAYKKNDKDKQDTVRFQLEVLKYLIQDPNLRKELETVFKTVVNKLI VSFPASVQLHTAVEMHHWCIPFSVDGQPAPSLRWLFNGSVLNETSFIFTEFLEPAANETVRHGCLRLNQPTHVNNGNYTLLAANPFGQASASIMAAFMDNP longxing_CationpiFixed_ems_3hM_341_000000008_0001_0004
PDEELKKILKKLKKIAEELQKHADESEKLQLKEVIKLLEKAIKDHDPEKVERVYILALLILRTI VSFPASVQLHTAVEMHHWCIPFSVDGQPAPSLRWLFNGSVLNETSFIFTEFLEPAANETVRHGCLRLNQPTHVNNGNYTLLAANPFGQASASIMAAFMDNP bcov_revert_r1_HEEH_24497_000000002_0001_43_64_H_.._ems_3hM_2796_0001_0001_0001_0001
DDLESRVIYLLLEVASEAIQNNTTVTLKLHSNGVTVDVKVDSDPRNQRKAEELVEEYLKRVKDR VSFPASVQLHTAVEMHHWCIPFSVDGQPAPSLRWLFNGSVLNETSFIFTEFLEPAANETVRHGCLRLNQPTHVNNGNYTLLAANPFGQASASIMAAFMDNP bcov_6ala_r1_ems_3hM_1717_000000004_0001_1_19_H_.._HEEH_05540_0001_0002_0001_0001
STEDAQSLVKKAEKIAKDLNDPSLENLVKSVKKQVESLLSNGDEDSATFVATLALKVVQNG VSFPASVQLHTAVEMHHWCIPFSVDGQPAPSLRWLFNGSVLNETSFIFTEFLEPAANETVRHGCLRLNQPTHVNNGNYTLLAANPFGQASASIMAAFMDNP longxing_CationpiFixed_ems_3hM_139_000000004_0001_0002
SEEDERTLDFRIKVIIALIRDPTLRELVKKWKKDVEKKVPDKEKALRIAYKFALEVLTRD VSFPASVQLHTAVEMHHWCIPFSVDGQPAPSLRWLFNGSVLNETSFIFTEFLEPAANETVRHGCLRLNQPTHVNNGNYTLLAANPFGQASASIMAAFMDNP longxing_CationpiFixed_ems_3hM_1297_000000000_0001_0004
SDHLKRFIDIAIELAHEAIRDKRPVKYTFNVDGLNLTITFDSDPTKVDKALIRIVLKAHELYEG VSFPASVQLHTAVEMHHWCIPFSVDGQPAPSLRWLFNGSVLNETSFIFTEFLEPAANETVRHGCLRLNQPTHVNNGNYTLLAANPFGQASASIMAAFMDNP bcov_original_r1_HEEH_10552_000000000_0001_44_64_H_.._HEEH_18415_0001_0004_0001_0001
DKEEEIKWRVKVITVIARHASPEEVSRILKALHEARKAAQDPSTRITVERAYKMIKSLWS VSFPASVQLHTAVEMHHWCIPFSVDGQPAPSLRWLFNGSVLNETSFIFTEFLEPAANETVRHGCLRLNQPTHVNNGNYTLLAANPFGQASASIMAAFMDN longxing_Motif2_ems_3hM_1188_0001_0002_0001
DVREAKKLVKHVVDVALKLNNDQVIVLALIILRVIKEAEKRNDEELITKLSKLLKKLLKSQ VSFPASVQLHTAVEMHHWCIPFSVDGQPAPSLRWLFNGSVLNETSFIFTEFLEPAANETVRHGCLRLNQPTHVNNGNYTLLAANPFGQASASIMAAFMDNP bcov_revert_r1_ems_3hM_698_000000000_0001_1_19_H_.._ems_3hM_3004_0001_0003_0001_0001
SLRFEIRLQVDSTDKDSIETARKKLKLAKLILEYLARDNGLTVRVEIRERTSNGKVNFHLRVQVD VSFPASVQLHTAVEMHHWCIPFSVDGQPAPSLRWLFNGSVLNETSFIFTEFLEPAANETVRHGCLRLNQPTHVNNGNYTLLAANPFGQASASIMAAFMDNP bcov_revert_r1_HEEH_22785_000000003_0001_44_64_H_.._EHEE_04919_0001_0002_0001_0001
DDSLSLLVKLIVLALEIAVKQNDEDQVKRVQEVLEELKDLVKRDDKVRKIFETLLKRVEKLIS VSFPASVQLHTAVEMHHWCIPFSVDGQPAPSLRWLFNGSVLNETSFIFTEFLEPAANETVRHGCLRLNQPTHVNNGNYTLLAANPFGQASASIMAAFMDNP bcov_6ala_r1_ems_3hM_1656_000000000_0001_45_63_H_.._ems_3hM_1576_0001_0002_0001_0001
SREDESIRLLVQLLALSAVIQNKPITYSFRVNGYNLTVTFDTDPSQAQKAAEDFVKKYEQLRRN VSFPASVQLHTAVEMHHWCIPFSVDGQPAPSLRWLFNGSVLNETSFIFTEFLEPAANETVRHGCLRLNQPTHVNNGNYTLLAANPFGQASASIMAAFMDNP bcov_revert_r1_ems_3hM_1656_000000000_0001_45_63_H_.._HEEH_10369_0001_0001_0001_0001
DQLELRALVLVLEVSKEAQKQNRPLTFRIRVNNVDVDITVGTDPEEVRQVIQLVARIIEELLKQ VSFPASVQLHTAVEMHHWCIPFSVDGQPAPSLRWLFNGSVLNETSFIFTEFLEPAANETVRHGCLRLNQPTHVNNGNYTLLAANPFGQASASIMAAFMDNP bcov_6ala_r1_ems_p1-15H-GBBL-14H-GBL-16H_0941_0001_0001_0001_000000000_0001_36_52_H_.._HEEH_22068_0001_0001_0001
DEVRRVSITVKYLASLKGDEEAKKLVKKIEDLLKNGQISKKEVVELLLKLLARLFR VSFPASVQLHTAVEMHHWCIPFSVDGQPAPSLRWLFNGSVLNETSFIFTEFLEPAANETVRHGCLRLNQPTHVNNGNYTLLAANPFGQASASIMAAFMDNP bcov_6ala_r1_HEEH_10552_000000000_0001_44_64_H_.._ems_p1-16H-GBL-16H-GABBL-16H_0017_0001_0001_0002_0001_0001_0001_0001
TSKIEKLARLVYEIWKRRGKLSPEQLERVREIVRELLEKLSDWQREVLAEIIKAEYKRG VSFPASVQLHTAVEMHHWCIPFSVDGQPAPSLRWLFNGSVLNETSFIFTEFLEPAANETVRHGCLRLNQPTHVNNGNYTLLAANPFGQASASIMAAFMDN longxing_Motif2_HHH_eva_0106_0001_0002_0002
DESLKKEKSLVEESARLAKRQNNEEALKLIKLSVEFLYKLAQSNNDEEALKVAREAQKIVKKIS VSFPASVQLHTAVEMHHWCIPFSVDGQPAPSLRWLFNGSVLNETSFIFTEFLEPAANETVRHGCLRLNQPTHVNNGNYTLLAANPFGQASASIMAAFMDNP bcov_revert_r1_ems_3hM_1717_000000004_0001_1_19_H_.._ems_3hC_182_0002_0001_0007_0001_0001
DFKELIKRVSRVALKKGDQEIYELALRLFLRVLEGEISEDQIREIARELLEKAL VSFPASVQLHTAVEMHHWCIPFSVDGQPAPSLRWLFNGSVLNETSFIFTEFLEPAANETVRHGCLRLNQPTHVNNGNYTLLAANPFGQASASIMAAFMDNP bcov_6ala_r1_EEHEE_20342_000000009_0001_25_44_H_.._ems_p1-15H-GBL-16H-GABBL-15H_0361_0001_0001_0002_0001_0002_0001_0001
DELEKEVLLLILNLYVEAQKKQRPLTLTLRSNGYEVKIDVDKDREKVDEAIELAAEFLRLVLRG VSFPASVQLHTAVEMHHWCIPFSVDGQPAPSLRWLFNGSVLNETSFIFTEFLEPAANETVRHGCLRLNQPTHVNNGNYTLLAANPFGQASASIMAAFMDNP bcov_6ala_r1_HEEH_24497_000000002_0001_43_64_H_.._HEEH_05979_0001_0005_0001_0001
DEEEKKLETILKKLVEEAHKKGHPVHYQIRFAGYEVVVSVESDPEKAELSALLILRYLTLLKNT VSFPASVQLHTAVEMHHWCIPFSVDGQPAPSLRWLFNGSVLNETSFIFTEFLEPAANETVRHGCLRLNQPTHVNNGNYTLLAANPFGQASASIMAAFMDNP bcov_revert_r1_HEEH_24497_000000002_0001_43_64_H_.._HEEH_12687_0001_0002_0001_0001
DNEEWKKKARSLAESAKKLDPDPRVKWSADVALQILEDAVDNNDEKQVRSALKIIEQLWRKVKS VSFPASVQLHTAVEMHHWCIPFSVDGQPAPSLRWLFNGSVLNETSFIFTEFLEPAANETVRHGCLRLNQPTHVNNGNYTLLAANPFGQASASIMAAFMDNP longxing_Cationpi_ems_3hM_1605_000000014_0001_0001
DEEERILLTILRLTEQALHDPESSKEINTRLTKLLKELKKNNDPRAEIWERLIRWLKRFVK VSFPASVQLHTAVEMHHWCIPFSVDGQPAPSLRWLFNGSVLNETSFIFTEFLEPAANETVRHGCLRLNQPTHVNNGNYTLLAANPFGQASASIMAAFMDNP bcov_revert_r1_ems_3hM_208_000000000_0001_25_43_H_.._ems_3hM_2932_0001_0002_0001_0001
SESEKILRKLLKIAQKKNLEEAQKLIKLLIKRVRKGLASEEEAIWKAKVALKVAE VSFPASVQLHTAVEMHHWCIPFSVDGQPAPSLRWLFNGSVLNETSFIFTEFLEPAANETVRHGCLRLNQPTHVNNGNYTLLAANPFGQASASIMAAFMDNP longxing_Cationpi_ems_p1-16H-GBL-16H-GABBL-15H_0229_0001_0001_0002_000000003_0001_0003
DDDKEVLKIAAKVARLAASSGDPELIKTAWKIAVKIVVALLEKDEDKVKTLLSILKELYERIV VSFPASVQLHTAVEMHHWCIPFSVDGQPAPSLRWLFNGSVLNETSFIFTEFLEPAANETVRHGCLRLNQPTHVNNGNYTLLAANPFGQASASIMAAFMDNP longxing_Motif1_ems_3hM_3069_0001_0003_0004
SEELKKVVKKIVEILRRLGKLSEEAIDQVRRRLEELVKKGDPDAEFKIRVLLVILKQEL VSFPASVQLHTAVEMHHWCIPFSVDGQPAPSLRWLFNGSVLNETSFIFTEFLEPAANETVRHGCLRLNQPTHVNNGNYTLLAANPFGQASASIMAAFMDNP longxing_CationpiFixed_HHH_eva_0116_000000001_0001_0002
SPKEVAFKLNVALALNDEKAVYILYNLAQKDPNKDDIERILKEHKTLDDVRRIYKEYTKKS VSFPASVQLHTAVEMHHWCIPFSVDGQPAPSLRWLFNGSVLNETSFIFTEFLEPAANETVRHGCLRLNQPTHVNNGNYTLLAANPFGQASASIMAAFMDNP longxing_CationpiFixed_ems_4hC_1148_0001_000000000_0001_0003
DEWTETVKTLVELAEVAVKKNDEFSVLVIEAILKDLKKKAQDPKQREIADRAIKKVQKLLKS VSFPASVQLHTAVEMHHWCIPFSVDGQPAPSLRWLFNGSVLNETSFIFTEFLEPAANETVRHGCLRLNQPTHVNNGNYTLLAANPFGQASASIMAAFMDNP longxing_CationpiFixed_ems_3hM_910_000000016_0001_0001
DEEENWKILVRLTLLLLWARSPEQYKKIVKIAQEWKKKIPNEDVRRELEKVIRIAQKLIS VSFPASVQLHTAVEMHHWCIPFSVDGQPAPSLRWLFNGSVLNETSFIFTEFLEPAANETVRHGCLRLNQPTHVNNGNYTLLAANPFGQASASIMAAFMDNP longxing_Motif1_ems_3hM_1543_0001_0001_0001
DEEEKKKQWQVTVALIIAKHAPDPREARTAITIAKEIAKKINDEKLVKIAEELLKKIEEKS VSFPASVQLHTAVEMHHWCIPFSVDGQPAPSLRWLFNGSVLNETSFIFTEFLEPAANETVRHGCLRLNQPTHVNNGNYTLLAANPFGQASASIMAAFMDNP longxing_Cationpi_ems_3hM_2400_000000008_0001_0003
DVREKAETIARRLRELVKRDPRKKEEAEKKIRTLLKLARENNDEELERLLWRLLLLALLLV VSFPASVQLHTAVEMHHWCIPFSVDGQPAPSLRWLFNGSVLNETSFIFTEFLEPAANETVRHGCLRLNQPTHVNNGNYTLLAANPFGQASASIMAAFMDNP bcov_revert_r1_HEEH_13973_000000000_0001_1_20_H_.._ems_3hM_3663_0001_0001_0001_0001
GITVTVDVQVNPGDPDQEEKAREAQRSAETVARKAAKRFNASVDIKWSYDTRNGQITYKISVTIE VSFPASVQLHTAVEMHHWCIPFSVDGQPAPSLRWLFNGSVLNETSFIFTEFLEPAANETVRHGCLRLNQPTHVNNGNYTLLAANPFGQASASIMAAFMDNP longxing_CationpiFixed_EHEE_10246_000000002_0001_0001
SKTTVDRIYLKLLRLFEKGDSETIEKILRELEKLIRKRGDPEDKELYREAKVVLESLKKK VSFPASVQLHTAVEMHHWCIPFSVDGQPAPSLRWLFNGSVLNETSFIFTEFLEPAANETVRHGCLRLNQPTHVNNGNYTLLAANPFGQASASIMAAFMDNP bcov_6ala_r1_ems_3hM_1656_000000000_0001_45_63_H_.._HHH_eva_0260_0001_0001_0001_0001
DVHELLVQVILLALEANDPKARKLARKLAEAYLRGELSPEQIRKILEKLAKRLR VSFPASVQLHTAVEMHHWCIPFSVDGQPAPSLRWLFNGSVLNETSFIFTEFLEPAANETVRHGCLRLNQPTHVNNGNYTLLAANPFGQASASIMAAFMDNP bcov_revert_r1_HEEH_10552_000000000_0001_44_64_H_.._ems_p1-15H-GBL-16H-GABBL-15H_0453_0001_0001_0001_0001_0002_0001_0001
SEEDQNRAKTALFLASRAAKNGDAWAALVALRLLEMIVRTAPDESVKEILKKAQKIVTTLLKRA VSFPASVQLHTAVEMHHWCIPFSVDGQPAPSLRWLFNGSVLNETSFIFTEFLEPAANETVRHGCLRLNQPTHVNNGNYTLLAANPFGQASASIMAAFMDN longxing_Motif2_ems_3hC_40_0002_0001_0004
DEWAVRVAKHLAEMAIKKRNRENLEAVLKTLKDLAKKDQDPRVEKIARTIEELVKKAN VSFPASVQLHTAVEMHHWCIPFSVDGQPAPSLRWLFNGSVLNETSFIFTEFLEPAANETVRHGCLRLNQPTHVNNGNYTLLAANPFGQASASIMAAFMDN longxing_Motif2_ems_3hM_2757_0001_0001_0001
DLNDKVWKLAVRALVSGDWRAVDKALKLLEKAKKLDEELRKKASSWDSVREWLERIKEEGKKG VSFPASVQLHTAVEMHHWCIPFSVDGQPAPSLRWLFNGSVLNETSFIFTEFLEPAANETVRHGCLRLNQPTHVNNGNYTLLAANPFGQASASIMAAFMDNP longxing_Cationpi_ems_4hM_3274_0002_000000011_0001_0002
TIDVTLEFNIQNASPEQRRKASETAEEVAIRLAAEALEKGKEVRVTLRFDQDGDTFRLRVEVKVK VSFPASVQLHTAVEMHHWCIPFSVDGQPAPSLRWLFNGSVLNETSFIFTEFLEPAANETVRHGCLRLNQPTHVNNGNYTLLAANPFGQASASIMAAFMDNP bcov_original_r1_HEEH_15568_000000002_0001_1_20_H_.._EHEE_02945_0001_0001_0001
SDELSTKLEFKVRVALHLGDKKVAKELVDKATEEAKKLNDEKLKKVADSLRKLIEKWS VSFPASVQLHTAVEMHHWCIPFSVDGQPAPSLRWLFNGSVLNETSFIFTEFLEPAANETVRHGCLRLNQPTHVNNGNYTLLAANPFGQASASIMAAFMDNP longxing_CationpiFixed_ems_3hC_350_000000016_0001_0004
SDEELKRLVEKLKEKVTKQLEDPNLRKRFQEIVDELKKLHKDDPELLWLAVYLLATYIRKQ VSFPASVQLHTAVEMHHWCIPFSVDGQPAPSLRWLFNGSVLNETSFIFTEFLEPAANETVRHGCLRLNQPTHVNNGNYTLLAANPFGQASASIMAAFMDNP bcov_6ala_r1_HEEH_24497_000000002_0001_43_64_H_.._ems_3hM_704_0001_0004_0001_0001
DEVDELKKIVDRLSDEARKKDSRVEEIVRKAQWALNVAKTLGDKKVLKEILRKAIELLKRV VSFPASVQLHTAVEMHHWCIPFSVDGQPAPSLRWLFNGSVLNETSFIFTEFLEPAANETVRHGCLRLNQPTHVNNGNYTLLAANPFGQASASIMAAFMDNP longxing_Cationpi_ems_3hM_2463_000000003_0001_0003
TEEEKFNKAVILAILLALQQNDEDVLKLVRKAARLWLEAKKKNDEDKQKTAKKIIEDALKKLL VSFPASVQLHTAVEMHHWCIPFSVDGQPAPSLRWLFNGSVLNETSFIFTEFLEPAANETVRHGCLRLNQPTHVNNGNYTLLAANPFGQASASIMAAFMDNP bcov_original_r1_HEEH_13973_000000000_0001_1_20_H_.._ems_3hC_209_0002_0001_0003_0001_0001
SVEELIKRAQKLVKKRGDESLEWLLRKLLKQYKRGEVPKEELEHHVLVLLFLVRL VSFPASVQLHTAVEMHHWCIPFSVDGQPAPSLRWLFNGSVLNETSFIFTEFLEPAANETVRHGCLRLNQPTHVNNGNYTLLAANPFGQASASIMAAFMDNP bcov_6ala_r1_HEEH_10552_000000000_0001_44_64_H_.._ems_p1-15H-GBL-16H-GABBL-16H_0120_0001_0001_0001_0001_0002_0001_0001
PESKEIVKKLLKLAEELSKRVPDPRVRRLVDTASEAIERADNEFKARVAWTIAKDLADKI VSFPASVQLHTAVEMHHWCIPFSVDGQPAPSLRWLFNGSVLNETSFIFTEFLEPAANETVRHGCLRLNQPTHVNNGNYTLLAANPFGQASASIMAAFMDNP longxing_CationpiFixed_ems_3hM_424_000000007_0001_0001
DQEALKKVVEMLRKLIKKANDPNLQKLLKIAIKAAETAIKDPRQTEDAWKIMVQVNVLLHKKK VSFPASVQLHTAVEMHHWCIPFSVDGQPAPSLRWLFNGSVLNETSFIFTEFLEPAANETVRHGCLRLNQPTHVNNGNYTLLAANPFGQASASIMAAFMDNP longxing_Motif1_ems_3hC_1367_0001_0001_0005_0001
DEAERLSLLLALAARFGNLRAIQLVLKEARERKVDERVTKLAKKLNPQAEEWLKRAEKNM VSFPASVQLHTAVEMHHWCIPFSVDGQPAPSLRWLFNGSVLNETSFIFTEFLEPAANETVRHGCLRLNQPTHVNNGNYTLLAANPFGQASASIMAAFMDNP bcov_revert_r1_HEEH_24497_000000002_0001_43_64_H_.._ems_4hC_633_0002_0001_0001_0001_0001
SEEELEKQLLLLLLAILLAEQGLPDVVQFTDNGRTVRVDVDGDPRLLTLLRRLLKKIEQKLRDK VSFPASVQLHTAVEMHHWCIPFSVDGQPAPSLRWLFNGSVLNETSFIFTEFLEPAANETVRHGCLRLNQPTHVNNGNYTLLAANPFGQASASIMAAFMDNP bcov_6ala_r1_HEEH_10552_000000000_0001_44_64_H_.._HEEH_20996_0001_0002_0001_0001
NEDVEKILKEAEELARKIKDEDSKTLFKVLVAAVLALQQNDKDLIKYAKDVLEKWKKSKNS VSFPASVQLHTAVEMHHWCIPFSVDGQPAPSLRWLFNGSVLNETSFIFTEFLEPAANETVRHGCLRLNQPTHVNNGNYTLLAANPFGQASASIMAAFMDNP longxing_CationpiFixed_ems_3hM_2734_000000017_0001_0001
SEETKKLEELLKKVEKEVGDPTVIKRLRELLEKLRRLGRDPSEAVWWVILLAQVIRLDR VSFPASVQLHTAVEMHHWCIPFSVDGQPAPSLRWLFNGSVLNETSFIFTEFLEPAANETVRHGCLRLNQPTHVNNGNYTLLAANPFGQASASIMAAFMDNP bcov_6ala_r1_ems_3hM_208_000000000_0001_25_43_H_.._HHH_eva_0036_0001_0001_0001_0001
SAKKYADKVRKIAESRNDESAKSFLKVLQKAIKDGDEWAITLAIIALRELL VSFPASVQLHTAVEMHHWCIPFSVDGQPAPSLRWLFNGSVLNETSFIFTEFLEPAANETVRHGCLRLNQPTHVNNGNYTLLAANPFGQASASIMAAFMDNP longxing_Cationpi_ems_p1-15H-GBL-16H-GBL-14H_0033_0001_0001_0002_000000000_0001_0002
DSSEWVLLASEALKNGNEDLARELLKRAGLSEFQAQVFLRVAL VSFPASVQLHTAVEMHHWCIPFSVDGQPAPSLRWLFNGSVLNETSFIFTEFLEPAANETVRHGCLRLNQPTHVNNGNYTLLAANPFGQASASIMAAFMDNP longxing_CationpiFixed_HHH_rd2_0205.min_rise1.94_000000002_0001_0004
DPEREELLRYALELAKVALKLGIPLRILVDVNGVLVDLEVDSDPSKQTKVTELIKRLETLLKTK VSFPASVQLHTAVEMHHWCIPFSVDGQPAPSLRWLFNGSVLNETSFIFTEFLEPAANETVRHGCLRLNQPTHVNNGNYTLLAANPFGQASASIMAAFMDNP bcov_6ala_r1_EEHEE_20342_000000009_0001_25_44_H_.._HEEH_11015_0001_0002_0001_0001
SVETAKLLIMVAAKFAELVSELVKRFLEAVKNNDEEFLKKFEEKLKDPRINEELKKLIEKANKS VSFPASVQLHTAVEMHHWCIPFSVDGQPAPSLRWLFNGSVLNETSFIFTEFLEPAANETVRHGCLRLNQPTHVNNGNYTLLAANPFGQASASIMAAFMDNP longxing_Motif3_ems_4hM_5087_0002_0001_0002_0003
DEEESKTLQSKIKEKVDKALKESPEKAWKVIVRLAVIVDNLNDDDARKLLHKLAKKVADYA VSFPASVQLHTAVEMHHWCIPFSVDGQPAPSLRWLFNGSVLNETSFIFTEFLEPAANETVRHGCLRLNQPTHVNNGNYTLLAANPFGQASASIMAAFMDNP longxing_Motif1_ems_3hM_2345_0001_0001_0004
DEWEWKLKVMEAVAKLIVDSIPDLDKAQEVLKRLIKAAEKANLSYAVEALRRAIKYARELKK VSFPASVQLHTAVEMHHWCIPFSVDGQPAPSLRWLFNGSVLNETSFIFTEFLEPAANETVRHGCLRLNQPTHVNNGNYTLLAANPFGQASASIMAAFMDNP longxing_Motif1_ems_3hM_1413_0001_0004
DWQDYLRTLKKQAEEAIKNNDEDTAKTVLDLVDKFAKEATENREEFDRLYILILSQLLWWKG VSFPASVQLHTAVEMHHWCIPFSVDGQPAPSLRWLFNGSVLNETSFIFTEFLEPAANETVRHGCLRLNQPTHVNNGNYTLLAANPFGQASASIMAAFMDNP bcov_revert_r1_HEEH_24497_000000002_0001_43_64_H_.._ems_3hC_786_0001_0002_0001_0001
SREAEEEIIILRLLLELEGVSIKEIIELLRELIRLFVERKGLSREEEKRLKEELNKLEKKLK VSFPASVQLHTAVEMHHWCIPFSVDGQPAPSLRWLFNGSVLNETSFIFTEFLEPAANETVRHGCLRLNQPTHVNNGNYTLLAANPFGQASASIMAAFMDNP bcov_revert_r1_HEEH_10552_000000000_0001_44_64_H_.._HHH_eva_0220_0001_0002_0001_0001
DTWAAAVLLVIIAENLNDPETAEKLNKAVNSEKAQKLLKEVAKAWKNNDEDKVKTLLKLIASD VSFPASVQLHTAVEMHHWCIPFSVDGQPAPSLRWLFNGSVLNETSFIFTEFLEPAANETVRHGCLRLNQPTHVNNGNYTLLAANPFGQASASIMAAFMDN longxing_Motif2_ems_4hM_420_0001_0004_0002
SRETAEALLRSAKQLYKSFGNPNVEEFIRRIEELVRKAKEGKIDPDQASKEIRRLLEQAITK VSFPASVQLHTAVEMHHWCIPFSVDGQPAPSLRWLFNGSVLNETSFIFTEFLEPAANETVRHGCLRLNQPTHVNNGNYTLLAANPFGQASASIMAAFMDNP longxing_CationpiFixed_HHH_eva_0324_000000019_0001_0002
SSESLKIVLKLAEKRGDKFAVLVVRAIAEQNGDEEVVKLARKIAKRLS VSFPASVQLHTAVEMHHWCIPFSVDGQPAPSLRWLFNGSVLNETSFIFTEFLEPAANETVRHGCLRLNQPTHVNNGNYTLLAANPFGQASASIMAAFMDNP longxing_CationpiFixed_ems_p1-14H-GBL-14H-GBL-14H_0138_0001_0001_0002_000000000_0001_0002
SREVEERIEKILRKLLKKGVSRDDLKVWLVLLLLEAQERGLISPEELIRLLREVEEKLDRL VSFPASVQLHTAVEMHHWCIPFSVDGQPAPSLRWLFNGSVLNETSFIFTEFLEPAANETVRHGCLRLNQPTHVNNGNYTLLAANPFGQASASIMAAFMDNP bcov_revert_r1_ems_p1-15H-GBL-16H-GBL-15H_0593_0001_0001_0002_000000000_0001_19_33_H_.._HHH_eva_0207_0001_0001_0001_0001
DESEKTARTIATRIIQLLEKARSEEERRRIWKLAHELQRRASPKVQEIVWKILVQWVLNKA VSFPASVQLHTAVEMHHWCIPFSVDGQPAPSLRWLFNGSVLNETSFIFTEFLEPAANETVRHGCLRLNQPTHVNNGNYTLLAANPFGQASASIMAAFMDNP longxing_Motif1_ems_3hM_2641_0001_0002_0002
SEDHLITQLILLAQEQGNEKLLKILRKLATALVRGEISEEQVKKILDEIRKELES VSFPASVQLHTAVEMHHWCIPFSVDGQPAPSLRWLFNGSVLNETSFIFTEFLEPAANETVRHGCLRLNQPTHVNNGNYTLLAANPFGQASASIMAAFMDNP bcov_6ala_r1_HEEH_10552_000000000_0001_44_64_H_.._ems_p1-15H-GBL-16H-GABBL-16H_0047_0001_0001_0002_0001_0003_0001_0001
SLETALKRIRKYAKKTGDFNALVIVVLLTDAIRSGDEKTARTLIRLFEKVKG VSFPASVQLHTAVEMHHWCIPFSVDGQPAPSLRWLFNGSVLNETSFIFTEFLEPAANETVRHGCLRLNQPTHVNNGNYTLLAANPFGQASASIMAAFMDNP longxing_CationpiFixed_ems_p1-15H-GBL-16H-GBL-15H_0593_0001_0001_0002_000000010_0001_0004
SEEVAKDASRLAKEKGDEAALDIIKRLLKLEKKGLLDPTEADWALLVIAHILAL VSFPASVQLHTAVEMHHWCIPFSVDGQPAPSLRWLFNGSVLNETSFIFTEFLEPAANETVRHGCLRLNQPTHVNNGNYTLLAANPFGQASASIMAAFMDN longxing_Motif2_ems_p1-14H-GBL-16H-GABBL-16H_0096_0001_0001_0001_0001_0001_0002
DDKQKLKSDLKRKFDEAAKNRDRDTLLKVANEAAEVAKRLKDEDAWKLAVLLAVLALKLS VSFPASVQLHTAVEMHHWCIPFSVDGQPAPSLRWLFNGSVLNETSFIFTEFLEPAANETVRHGCLRLNQPTHVNNGNYTLLAANPFGQASASIMAAFMDNP longxing_Motif1_ems_3hC_676_0002_0001_0001_0003
TEEEEKAWKIAVYLAVVVRQIQDPDQAQKFVESVIKEAEKRNDEITVRAARSVLKVLRDTLNT VSFPASVQLHTAVEMHHWCIPFSVDGQPAPSLRWLFNGSVLNETSFIFTEFLEPAANETVRHGCLRLNQPTHVNNGNYTLLAANPFGQASASIMAAFMDNP longxing_Motif1_ems_3hM_977_0001_0006_0001
DEEEKRFRELLKKMVEILASIDDKKKVTDVARKLLEKVKRLASSEELKKEAEWVATVAINVRQL VSFPASVQLHTAVEMHHWCIPFSVDGQPAPSLRWLFNGSVLNETSFIFTEFLEPAANETVRHGCLRLNQPTHVNNGNYTLLAANPFGQASASIMAAFMDNP longxing_Motif1_ems_3hM_1858_0001_0005_0003
SEEKLTKLIRKLEKRGDSKAASAARYALKALRSGDEFSYLVATVILKDAQKE VSFPASVQLHTAVEMHHWCIPFSVDGQPAPSLRWLFNGSVLNETSFIFTEFLEPAANETVRHGCLRLNQPTHVNNGNYTLLAANPFGQASASIMAAFMDNP longxing_Cationpi_HHH_eva_0477_000000005_0001_0004
DKEEAKKVRKKAEELFRRLGDPELKQISLIAEWAIRAYEKGRLSEEELELLILLLELLLKKVS VSFPASVQLHTAVEMHHWCIPFSVDGQPAPSLRWLFNGSVLNETSFIFTEFLEPAANETVRHGCLRLNQPTHVNNGNYTLLAANPFGQASASIMAAFMDNP bcov_revert_r1_HEEH_10552_000000000_0001_44_64_H_.._HHH_eva_0325_0001_0002_0001_0001
SEDEEIDRLAKLISEVAKLAGLSEDQVFKYAVRVLIKANNLDKSQVEKLKKKLKKLIKKLRS VSFPASVQLHTAVEMHHWCIPFSVDGQPAPSLRWLFNGSVLNETSFIFTEFLEPAANETVRHGCLRLNQPTHVNNGNYTLLAANPFGQASASIMAAFMDNP longxing_CationpiFixed_HHH_eva_0072_000000002_0001_0002
SEEEEKAEWFVYLALLLAQELGRPYDIFVRVNGQRLKVRVDTDPRASEQATRDIKKFIKDLRDK VSFPASVQLHTAVEMHHWCIPFSVDGQPAPSLRWLFNGSVLNETSFIFTEFLEPAANETVRHGCLRLNQPTHVNNGNYTLLAANPFGQASASIMAAFMDNP bcov_revert_r1_HEEH_15568_000000002_0001_1_20_H_.._HEEH_18778_0001_0001_0001_0001
SEEENKKLKKTVKRLASELARAEDPNQHRTAWALAVQLFLSVSDEELVKELSKIVSTVTKRVH VSFPASVQLHTAVEMHHWCIPFSVDGQPAPSLRWLFNGSVLNETSFIFTEFLEPAANETVRHGCLRLNQPTHVNNGNYTLLAANPFGQASASIMAAFMDNP longxing_Cationpi_ems_3hC_208_0002_000000016_0001_0002
DEVEKLLLAVVVRVVTALEYSKSEEEKKELDSLLELAIRLRDSRKIKQIVEIVEKLLKKLKS VSFPASVQLHTAVEMHHWCIPFSVDGQPAPSLRWLFNGSVLNETSFIFTEFLEPAANETVRHGCLRLNQPTHVNNGNYTLLAANPFGQASASIMAAFMDNP bcov_6ala_r1_ems_3hC_1805_000000000_0001_47_64_H_.._ems_3hM_131_0001_0002_0001_0001
DISEEIEKLLKLARELLKKKDTESASHVIILVILLAQELNDEKLLREARKLAELHKRISRD VSFPASVQLHTAVEMHHWCIPFSVDGQPAPSLRWLFNGSVLNETSFIFTEFLEPAANETVRHGCLRLNQPTHVNNGNYTLLAANPFGQASASIMAAFMDNP bcov_6ala_r1_HEEH_10552_000000000_0001_44_64_H_.._ems_3hM_752_0001_0001_0001_0001
SEEVAKDASRLAKEKGDRAALNAIKLILKLEKKGLLDPDEADWALLVIAVILRT VSFPASVQLHTAVEMHHWCIPFSVDGQPAPSLRWLFNGSVLNETSFIFTEFLEPAANETVRHGCLRLNQPTHVNNGNYTLLAANPFGQASASIMAAFMDN longxing_Motif2_ems_p1-14H-GBL-16H-GABBL-16H_0096_0001_0001_0001_0001_0002_0002
DEVTFEVLVLRAIAEQAARNGNSEQATKAVRSLLTRARQNNDEKKSRLLEKVYKYVQKVIKS VSFPASVQLHTAVEMHHWCIPFSVDGQPAPSLRWLFNGSVLNETSFIFTEFLEPAANETVRHGCLRLNQPTHVNNGNYTLLAANPFGQASASIMAAFMDNP longxing_CationpiFixed_ems_3hM_807_000000001_0001_0003
DITVYVHVDDPRIAEELAKRVNAESWEVEEKPSGAVVIEVHGADATLVEKVAQELGVVVLVVEQ VSFPASVQLHTAVEMHHWCIPFSVDGQPAPSLRWLFNGSVLNETSFIFTEFLEPAANETVRHGCLRLNQPTHVNNGNYTLLAANPFGQASASIMAAFMDNP longxing_Normal_ems_ferrM_2857_000000016_0001_0004
NRNEERTETLVKTAVKLAEELGDRYTLDLQVNGITVDVQVDSDPEVQKRARERAYWYILLQVSH VSFPASVQLHTAVEMHHWCIPFSVDGQPAPSLRWLFNGSVLNETSFIFTEFLEPAANETVRHGCLRLNQPTHVNNGNYTLLAANPFGQASASIMAAFMDNP bcov_revert_r1_ems_3hM_208_000000000_0001_25_43_H_.._HEEH_20576_0001_0001_0001_0001
DIEEALKILILVILYASQQNDEKILRSAEELAKILVEASHKGNEELLKKVTKLARKLLSYV VSFPASVQLHTAVEMHHWCIPFSVDGQPAPSLRWLFNGSVLNETSFIFTEFLEPAANETVRHGCLRLNQPTHVNNGNYTLLAANPFGQASASIMAAFMDNP bcov_revert_r1_HEEH_13973_000000000_0001_1_20_H_.._ems_3hM_3423_0001_0004_0001_0001
NKRLIELLEYVAKIEGDKKAQDLLRKAKEYLKKGDEETARKLVQEVVELL VSFPASVQLHTAVEMHHWCIPFSVDGQPAPSLRWLFNGSVLNETSFIFTEFLEPAANETVRHGCLRLNQPTHVNNGNYTLLAANPFGQASASIMAAFMDNP bcov_6ala_r1_ems_3hM_1656_000000000_0001_45_63_H_.._HHH_eva_0471_0001_0001_0001
TEVRLLRTLEELARRARKNNDEKTLQDLLKTIEKLAKDVQDPHKRELLILIRKILELIIRS VSFPASVQLHTAVEMHHWCIPFSVDGQPAPSLRWLFNGSVLNETSFIFTEFLEPAANETVRHGCLRLNQPTHVNNGNYTLLAANPFGQASASIMAAFMDNP bcov_revert_r1_HEEH_15440_000000001_0001_1_21_H_.._ems_3hM_1342_0001_0003_0001_0001
DDKKLESLLKTLKTEVERKDDPNAKTLLFRLEVAVVIAQHASDPEEKKNASQVAEVVFRKAKS VSFPASVQLHTAVEMHHWCIPFSVDGQPAPSLRWLFNGSVLNETSFIFTEFLEPAANETVRHGCLRLNQPTHVNNGNYTLLAANPFGQASASIMAAFMDNP longxing_CationpiFixed_ems_3hC_504_0002_000000017_0001_0002
DTKAVRSAVKALARQGNLTEELKRAFKKLEKLLKEGRISDEEAWKEAVRLLVKAG VSFPASVQLHTAVEMHHWCIPFSVDGQPAPSLRWLFNGSVLNETSFIFTEFLEPAANETVRHGCLRLNQPTHVNNGNYTLLAANPFGQASASIMAAFMDNP longxing_Normal_ems_p1-14H-GABBL-16H-GABBL-15H_0909_0001_0001_0002_000000016_0001_0003
SPDEAEELLRRAIDIARRKNDEELYEQLLILLYSLEIAIKLGDKDQLTVLIRLAHQLYKKV VSFPASVQLHTAVEMHHWCIPFSVDGQPAPSLRWLFNGSVLNETSFIFTEFLEPAANETVRHGCLRLNQPTHVNNGNYTLLAANPFGQASASIMAAFMDNP bcov_6ala_r1_HEEH_14223_000000004_0001_1_21_H_.._ems_3hM_2666_0001_0003_0001_0001
SEEDEKIEKIIRKAAKDAHKQRRPLTFRLTVAGKTIHIKFPPHPQNATYYARLVVLAVKQEVKR VSFPASVQLHTAVEMHHWCIPFSVDGQPAPSLRWLFNGSVLNETSFIFTEFLEPAANETVRHGCLRLNQPTHVNNGNYTLLAANPFGQASASIMAAFMDNP bcov_original_r1_ems_3hM_1717_000000004_0001_1_19_H_.._HEEH_04024_0001_0003_0001_0001
DESALRKALKLAKKKGDEDAVFQLLVATVLWRKGLIDDSQVRQFAKSIQKKLKG VSFPASVQLHTAVEMHHWCIPFSVDGQPAPSLRWLFNGSVLNETSFIFTEFLEPAANETVRHGCLRLNQPTHVNNGNYTLLAANPFGQASASIMAAFMDNP longxing_CationpiFixed_ems_p1-14H-GBL-16H-GABBL-16H_0443_0001_0001_0001_000000000_0001_0002
SEFKVQVLVTIAKEVADKVNDPEAQKLVEKASKLLDEAEKKNDEDLWRHAVDILFKVAKLR VSFPASVQLHTAVEMHHWCIPFSVDGQPAPSLRWLFNGSVLNETSFIFTEFLEPAANETVRHGCLRLNQPTHVNNGNYTLLAANPFGQASASIMAAFMDNP longxing_CationpiFixed_ems_3hM_2365_000000014_0001_0002
HIAERIKTSAKEIITKAVQNNDEFKVQVAVHVLKLAASLVDDPRLEEEIKRLVQTVLEQVL VSFPASVQLHTAVEMHHWCIPFSVDGQPAPSLRWLFNGSVLNETSFIFTEFLEPAANETVRHGCLRLNQPTHVNNGNYTLLAANPFGQASASIMAAFMDNP longxing_CationpiFixed_ems_3hM_110_000000000_0001_0002
REEELLKRLIEELTERVKKLGLLSEDEIRELNERIRKRLEEKGVSPIEVLWNLVVFLTVLVRTG VSFPASVQLHTAVEMHHWCIPFSVDGQPAPSLRWLFNGSVLNETSFIFTEFLEPAANETVRHGCLRLNQPTHVNNGNYTLLAANPFGQASASIMAAFMDNP longxing_Motif1_HHH_eva_0372_0001_0004_0003
DQNKVKSAKEQADDRKKKATDPRVRTLLDLIKKLADKALRDPRHAEEAWKLMVLLEVQIMRVS VSFPASVQLHTAVEMHHWCIPFSVDGQPAPSLRWLFNGSVLNETSFIFTEFLEPAANETVRHGCLRLNQPTHVNNGNYTLLAANPFGQASASIMAAFMDNP longxing_Motif1_ems_3hC_961_0001_0001_0003
DKETLERLLLLAYLAADYYNNEEILKLVKELKKLVDEVIKKNDEETARKLEKLLKTLIELALS VSFPASVQLHTAVEMHHWCIPFSVDGQPAPSLRWLFNGSVLNETSFIFTEFLEPAANETVRHGCLRLNQPTHVNNGNYTLLAANPFGQASASIMAAFMDNP bcov_6ala_r1_HEEH_24497_000000002_0001_43_64_H_.._ems_3hC_565_0001_0003_0001_0001
PEEVKELEWKVRVLLNVARLENNEDMVKIAETALKLVKEAKEKNDEEKAKRILQTALELLRRTI VSFPASVQLHTAVEMHHWCIPFSVDGQPAPSLRWLFNGSVLNETSFIFTEFLEPAANETVRHGCLRLNQPTHVNNGNYTLLAANPFGQASASIMAAFMDNP longxing_Motif1_ems_3hM_2678_0001_0003_0003
DEEDKKLQEELRIAIYIAHERNTTVRLRVRVAGRTYQIRITSDPKDQKKAQDLVEKIKKQSKHG VSFPASVQLHTAVEMHHWCIPFSVDGQPAPSLRWLFNGSVLNETSFIFTEFLEPAANETVRHGCLRLNQPTHVNNGNYTLLAANPFGQASASIMAAFMDNP bcov_revert_r1_HEEH_22785_000000003_0001_44_64_H_.._HEEH_08675_0001_0002_0001_0001
EIQYEAHGHRQAIRLVLRLFERNLDVKVERHNGKLILRVK VSFPASVQLHTAVEMHHWCIPFSVDGQPAPSLRWLFNGSVLNETSFIFTEFLEPAANETVRHGCLRLNQPTHVNNGNYTLLAANPFGQASASIMAAFMDNP bcov_original_r1_HEEH_10552_000000000_0001_44_64_H_.._EHEE_rd4_0136.min_rise1.61_0001_0002_0001_0001
SEELEWAVKVALFLNVTPEKIKEIAKREGYDPTEAEEIIRRWI VSFPASVQLHTAVEMHHWCIPFSVDGQPAPSLRWLFNGSVLNETSFIFTEFLEPAANETVRHGCLRLNQPTHVNNGNYTLLAANPFGQASASIMAAFMDNP longxing_Cationpi_HHH_0014.min_rise1.22_000000000_0001_0003
QEEVKKTLDTLLTILRRVARVPAMQERATRLAQKAKEAVEKNDDDTIEEVLWKLIVLVNLVRS VSFPASVQLHTAVEMHHWCIPFSVDGQPAPSLRWLFNGSVLNETSFIFTEFLEPAANETVRHGCLRLNQPTHVNNGNYTLLAANPFGQASASIMAAFMDNP longxing_Motif1_ems_3hM_1925_0001_0004_0003
DDHWKAAVLANIAAQDPNLFLLALRVARTQGTEEIFTTLFRRLVPDWEKVEKEAKKIES VSFPASVQLHTAVEMHHWCIPFSVDGQPAPSLRWLFNGSVLNETSFIFTEFLEPAANETVRHGCLRLNQPTHVNNGNYTLLAANPFGQASASIMAAFMDN longxing_Motif2_ems_4hM_2080_0001_0001_0003
SAEELLERLLKIARKKGDESAQIQVKLALKLARDGKLSEFQAAVAARLIETKLRS VSFPASVQLHTAVEMHHWCIPFSVDGQPAPSLRWLFNGSVLNETSFIFTEFLEPAANETVRHGCLRLNQPTHVNNGNYTLLAANPFGQASASIMAAFMDNP longxing_CationpiFixed_ems_p1-15H-GBL-16H-GABBL-16H_0035_0001_0001_0001_000000003_0001_0002
SEEELKLVLFLLEALEQAERENRPTRFTFRVKGIDVSVDFGPDPELRRRAKELIRRILLTAIRT VSFPASVQLHTAVEMHHWCIPFSVDGQPAPSLRWLFNGSVLNETSFIFTEFLEPAANETVRHGCLRLNQPTHVNNGNYTLLAANPFGQASASIMAAFMDNP bcov_revert_r1_ems_p1-15H-GBL-16H-GBL-15H_0593_0001_0001_0002_000000000_0001_19_33_H_.._HEEH_13794_0001_0002_0001_0001
DRREELDKRLLRAIALLLDKLSREEVEEVSRQLEKIRKELEKTLSEEEVSKELLRIVEEILRG VSFPASVQLHTAVEMHHWCIPFSVDGQPAPSLRWLFNGSVLNETSFIFTEFLEPAANETVRHGCLRLNQPTHVNNGNYTLLAANPFGQASASIMAAFMDNP bcov_original_r1_HEEH_24497_000000002_0001_43_64_H_.._HHH_eva_0338_0001_0008_0001_0001
DEEEKIKTLAEQAVDQLRKNAQSPELEKTAKEILEKLRKSDDPELFKKASEWAFKVLVRIYS VSFPASVQLHTAVEMHHWCIPFSVDGQPAPSLRWLFNGSVLNETSFIFTEFLEPAANETVRHGCLRLNQPTHVNNGNYTLLAANPFGQASASIMAAFMDNP longxing_CationpiFixed_ems_3hM_1818_000000007_0001_0002
SSEDLRLLKLLLTLVLEALEKNQRRNIRITVAGFTIDVRFDSDPTAQRLVAEAEELAKTLRDNK VSFPASVQLHTAVEMHHWCIPFSVDGQPAPSLRWLFNGSVLNETSFIFTEFLEPAANETVRHGCLRLNQPTHVNNGNYTLLAANPFGQASASIMAAFMDNP bcov_revert_r1_ems_3hM_1922_000000002_0001_23_39_H_.._HEEH_23160_0001_0001_0001_0001
EEELKKILDSLKKLAKLAKQAPDPNVQEKATKLEFKAKVAYVLNDNWAVKVLWKRLKKVVDNG VSFPASVQLHTAVEMHHWCIPFSVDGQPAPSLRWLFNGSVLNETSFIFTEFLEPAANETVRHGCLRLNQPTHVNNGNYTLLAANPFGQASASIMAAFMDNP longxing_CationpiFixed_ems_3hC_1183_000000017_0001_0001
SEEEKKIEEKLNALVEAAKRDRDPFAFQVARAVVEQQLKSTGDPIFEKALKLIEKAKKEVESS VSFPASVQLHTAVEMHHWCIPFSVDGQPAPSLRWLFNGSVLNETSFIFTEFLEPAANETVRHGCLRLNQPTHVNNGNYTLLAANPFGQASASIMAAFMDNP longxing_Motif4_ems_3hC_1327_0001_0001_0004
DDRERVELRLLVLFASASLKNDEEALETVVKEAKDLAEKFDDPELRRVAKILKDLLSKIQK VSFPASVQLHTAVEMHHWCIPFSVDGQPAPSLRWLFNGSVLNETSFIFTEFLEPAANETVRHGCLRLNQPTHVNNGNYTLLAANPFGQASASIMAAFMDNP bcov_revert_r1_ems_3hC_1805_000000000_0001_47_64_H_.._ems_3hC_162_0002_0001_0001_0001_0001
DELEEKLRKLALKLLEQARRLGRPLDVTINVNGKNFKLKVGTSPEELVRVLILVSYILEEIQKG VSFPASVQLHTAVEMHHWCIPFSVDGQPAPSLRWLFNGSVLNETSFIFTEFLEPAANETVRHGCLRLNQPTHVNNGNYTLLAANPFGQASASIMAAFMDNP bcov_6ala_r1_ems_3hM_698_000000000_0001_1_19_H_.._HEEH_11793_0001_0002_0001_0001
DENEEHATRLLRDMARKAQKNNTTLQVDITVDGVKVKVRAGNDPRQVTRAEKAFRYRVQLAKYL VSFPASVQLHTAVEMHHWCIPFSVDGQPAPSLRWLFNGSVLNETSFIFTEFLEPAANETVRHGCLRLNQPTHVNNGNYTLLAANPFGQASASIMAAFMDNP bcov_original_r1_ems_3hM_1922_000000002_0001_23_39_H_.._HEEH_13205_0001_0001_0001_0001
DYERAERLLRWLYTVLKRRNVDPEEIKLNLLILLYLLQLDIQDPTERKLVQEVVEHLSKLVES VSFPASVQLHTAVEMHHWCIPFSVDGQPAPSLRWLFNGSVLNETSFIFTEFLEPAANETVRHGCLRLNQPTHVNNGNYTLLAANPFGQASASIMAAFMDNP bcov_6ala_r1_HEEH_13973_000000000_0001_1_20_H_.._ems_3hM_3354_0001_0004_0001_0001
DELTKKFEKTLRTLAKKALKNNQPLRITINVNGFQLEYRLDSDPSQAKKVIDKATWDIRLLLLR VSFPASVQLHTAVEMHHWCIPFSVDGQPAPSLRWLFNGSVLNETSFIFTEFLEPAANETVRHGCLRLNQPTHVNNGNYTLLAANPFGQASASIMAAFMDNP bcov_revert_r1_HEEH_14223_000000004_0001_1_21_H_.._HEEH_04161_0001_0001_0001_0001
DEDNFKYLVRLAILIQHAAKNKDEESVTKLIKKVKKFATDVNDPRAQRAVKILEEIAKRIL VSFPASVQLHTAVEMHHWCIPFSVDGQPAPSLRWLFNGSVLNETSFIFTEFLEPAANETVRHGCLRLNQPTHVNNGNYTLLAANPFGQASASIMAAFMDNP longxing_Motif4_ems_3hM_638_0001_0002_0004
DEEEERAWRLLTKVIRLVRSPDPTTATRALELLKKVKSQIKDTKIRWALAVAYQILLKDAS VSFPASVQLHTAVEMHHWCIPFSVDGQPAPSLRWLFNGSVLNETSFIFTEFLEPAANETVRHGCLRLNQPTHVNNGNYTLLAANPFGQASASIMAAFMDN longxing_Motif2_ems_3hM_321_0001_0001_0004
TEEARKLIEKAYILLVLAILENDEEKIKRVKKKLEKALKKAGVDPKQAKEIVKKVEDKARKLQS VSFPASVQLHTAVEMHHWCIPFSVDGQPAPSLRWLFNGSVLNETSFIFTEFLEPAANETVRHGCLRLNQPTHVNNGNYTLLAANPFGQASASIMAAFMDNP bcov_revert_r1_HEEH_13973_000000000_0001_1_20_H_.._ems_3hC_583_0002_0001_0002_0001_0001
DEEQEKLSRIVETAVRLARKATDPTLWRTLVTLIIEAINRAQKKDPRLSEYLKRVAEEASRKT VSFPASVQLHTAVEMHHWCIPFSVDGQPAPSLRWLFNGSVLNETSFIFTEFLEPAANETVRHGCLRLNQPTHVNNGNYTLLAANPFGQASASIMAAFMDNP longxing_CationpiFixed_ems_3hM_1535_000000009_0001_0002
DLDEKLKTQLKRIASKAKNVEDPDTAKALQLYIMVISKFATNPEVRKLAKKLLEEIRRIFS VSFPASVQLHTAVEMHHWCIPFSVDGQPAPSLRWLFNGSVLNETSFIFTEFLEPAANETVRHGCLRLNQPTHVNNGNYTLLAANPFGQASASIMAAFMDNP longxing_Motif3_ems_3hM_1318_0001_0001_0002
DLERLAKFIEHVAKILGDEKVLRIVKKAKKALKNGDEETALRLLETASRLLN VSFPASVQLHTAVEMHHWCIPFSVDGQPAPSLRWLFNGSVLNETSFIFTEFLEPAANETVRHGCLRLNQPTHVNNGNYTLLAANPFGQASASIMAAFMDNP bcov_revert_r1_ems_3hM_1656_000000000_0001_45_63_H_.._ems_p1-15H-GBL-16H-GBL-15H_0229_0001_0001_0001_0001_0002_0001_0001
SRELLDELLRLVRDLLKKGDKKTAKELVDKFLEEAKKLRDDKLVILALLLLLLIENFI VSFPASVQLHTAVEMHHWCIPFSVDGQPAPSLRWLFNGSVLNETSFIFTEFLEPAANETVRHGCLRLNQPTHVNNGNYTLLAANPFGQASASIMAAFMDNP bcov_6ala_r1_HEEH_10552_000000000_0001_44_64_H_.._ems_3hC_350_0002_0001_0003_0001_0001
DIDIKFHLEIKGTDEKAKELIHLAEVVARFSATLLARELNLRVDVKVEVHTDGDTIKVRVDVKIR VSFPASVQLHTAVEMHHWCIPFSVDGQPAPSLRWLFNGSVLNETSFIFTEFLEPAANETVRHGCLRLNQPTHVNNGNYTLLAANPFGQASASIMAAFMDNP bcov_revert_r1_ems_3hC_1805_000000000_0001_47_64_H_.._EHEE_03564_0001_0002_0001_0001
QTVKINGFTIEFPNPREAEDKAVIVALLLGLRVELHNGTYHVE VSFPASVQLHTAVEMHHWCIPFSVDGQPAPSLRWLFNGSVLNETSFIFTEFLEPAANETVRHGCLRLNQPTHVNNGNYTLLAANPFGQASASIMAAFMDNP bcov_revert_r1_HEEH_13973_000000000_0001_1_20_H_.._EEHEE_rd4_0525.min_rise1.27_0001_0001_0001
DEVEKLATTVVSILLEAEKKNNEELKKKVWELLIRILVRLQKNPELIEKFITLVEQLLKSS VSFPASVQLHTAVEMHHWCIPFSVDGQPAPSLRWLFNGSVLNETSFIFTEFLEPAANETVRHGCLRLNQPTHVNNGNYTLLAANPFGQASASIMAAFMDNP bcov_6ala_r1_HEEH_15568_000000002_0001_1_20_H_.._ems_3hM_965_0001_0002_0001_0001
TYEEKARTLLKKVEEAIRKNDPDKVKKLALLALVLALFVPDEDLARKILKIVLTVYLRLV VSFPASVQLHTAVEMHHWCIPFSVDGQPAPSLRWLFNGSVLNETSFIFTEFLEPAANETVRHGCLRLNQPTHVNNGNYTLLAANPFGQASASIMAAFMDNP longxing_Motif3_ems_3hM_1208_0001_0003_0002
SEEAEELVRLVKKLSEEAHKLGRPIRVTVHFGGVRVTIDIDTDPRNQERVELLVYLLRRYVDLK VSFPASVQLHTAVEMHHWCIPFSVDGQPAPSLRWLFNGSVLNETSFIFTEFLEPAANETVRHGCLRLNQPTHVNNGNYTLLAANPFGQASASIMAAFMDNP bcov_6ala_r1_HEEH_24497_000000002_0001_43_64_H_.._HEEH_24383_0001_0004_0001_0001
DEELKTLEEEVLILLYLARLNNDEKSVRLAETALKLLQKAKNADEEQQKKLKTLVKQLLDEIN VSFPASVQLHTAVEMHHWCIPFSVDGQPAPSLRWLFNGSVLNETSFIFTEFLEPAANETVRHGCLRLNQPTHVNNGNYTLLAANPFGQASASIMAAFMDNP bcov_revert_r1_HEEH_10552_000000000_0001_44_64_H_.._ems_3hC_807_0001_0002_0001_0001
DDEFRKKVKKYEKNLKKKGLSPSDVLFLVLVWVYIQLDRTGDPEIEKVWREIKERLERAG VSFPASVQLHTAVEMHHWCIPFSVDGQPAPSLRWLFNGSVLNETSFIFTEFLEPAANETVRHGCLRLNQPTHVNNGNYTLLAANPFGQASASIMAAFMDNP longxing_CationpiFixed_HHH_eva_0222_000000006_0001_0001
TEAEKIVARFLLKWGDIKTALKVIAKQASDNNNEELWKANVLVAVLQLQLSDEDVEKWVRSVAI VSFPASVQLHTAVEMHHWCIPFSVDGQPAPSLRWLFNGSVLNETSFIFTEFLEPAANETVRHGCLRLNQPTHVNNGNYTLLAANPFGQASASIMAAFMDNP longxing_Motif1_ems_4hM_5224_0001_0001_0002
DRDEKELVELFARLIEKRLKDVKDPKEVTEILEQAELLLKRLDTELSRKLIKILRTVYKKVV VSFPASVQLHTAVEMHHWCIPFSVDGQPAPSLRWLFNGSVLNETSFIFTEFLEPAANETVRHGCLRLNQPTHVNNGNYTLLAANPFGQASASIMAAFMDNP bcov_6ala_r1_ems_p1-15H-GBBL-14H-GBL-16H_0941_0001_0001_0001_000000000_0001_36_52_H_.._ems_3hM_2769_0001_0002_0001_0001
DPKSYVKDYVSKLLSSDPDALTKAQKAIDKADERVIWELYLAILLNNENLLKQLLERALS VSFPASVQLHTAVEMHHWCIPFSVDGQPAPSLRWLFNGSVLNETSFIFTEFLEPAANETVRHGCLRLNQPTHVNNGNYTLLAANPFGQASASIMAAFMDNP bcov_6ala_r1_HEEH_13973_000000000_0001_1_20_H_.._ems_4hM_806_0002_0001_0001_0001
SDETLQRLILLALLLGDEELLKRLKEEAQRLGDKEVVKLVEEIIEYLRRL VSFPASVQLHTAVEMHHWCIPFSVDGQPAPSLRWLFNGSVLNETSFIFTEFLEPAANETVRHGCLRLNQPTHVNNGNYTLLAANPFGQASASIMAAFMDNP bcov_6ala_r1_HEEH_24497_000000002_0001_43_64_H_.._HHH_eva_0607_0001_0003_0001_0001
DEVEEKAKWHVILASYIARHLGTKIKLHIEVNGVRIEVTLDDDPELEKKVTKLIEKTIKEIKKG VSFPASVQLHTAVEMHHWCIPFSVDGQPAPSLRWLFNGSVLNETSFIFTEFLEPAANETVRHGCLRLNQPTHVNNGNYTLLAANPFGQASASIMAAFMDNP bcov_6ala_r1_HEEH_10552_000000000_0001_44_64_H_.._HEEH_05602_0001_0002_0001_0001
SDQDAARWIWKKVVDELKNAQTQEEVIELVWQALVAAAVINDPTLEKKVKDVYKTIQSRKS VSFPASVQLHTAVEMHHWCIPFSVDGQPAPSLRWLFNGSVLNETSFIFTEFLEPAANETVRHGCLRLNQPTHVNNGNYTLLAANPFGQASASIMAAFMDNP longxing_Motif1_ems_3hM_3521_0001_0001_0002
DDEERLKEHVEIALHLNTVLLLVLAVTLLVGDPTQATRLAQKAAQDLGLEELFETIYKRLKS VSFPASVQLHTAVEMHHWCIPFSVDGQPAPSLRWLFNGSVLNETSFIFTEFLEPAANETVRHGCLRLNQPTHVNNGNYTLLAANPFGQASASIMAAFMDNP bcov_revert_r1_HEEH_22785_000000003_0001_44_64_H_.._ems_4hC_3223_0001_0001_0001_0001
SVEDHVTFLLQVAEYAARAIPDKETATKVLKQLLKSAVDQAEDPNVYEKAKKIAEKIIKSVKS VSFPASVQLHTAVEMHHWCIPFSVDGQPAPSLRWLFNGSVLNETSFIFTEFLEPAANETVRHGCLRLNQPTHVNNGNYTLLAANPFGQASASIMAAFMDNP longxing_CationpiFixed_ems_3hC_68_0002_000000004_0001_0001
DEEEEKVKRLIQKLLEEASRKGRPLHFEDTINGIRIVLIVPPDPELAYIAVLLFLLRVKRLLRK VSFPASVQLHTAVEMHHWCIPFSVDGQPAPSLRWLFNGSVLNETSFIFTEFLEPAANETVRHGCLRLNQPTHVNNGNYTLLAANPFGQASASIMAAFMDNP bcov_6ala_r1_HEEH_10552_000000000_0001_44_64_H_.._HEEH_14862_0001_0001_0001_0001
DEDEALWKAAVIAIVLADSEEEAKLVLKVLKADKRVATTIYELIKRGDNEKIKKLLEELIKKIS VSFPASVQLHTAVEMHHWCIPFSVDGQPAPSLRWLFNGSVLNETSFIFTEFLEPAANETVRHGCLRLNQPTHVNNGNYTLLAANPFGQASASIMAAFMDNP longxing_Motif1_ems_4hM_4903_0001_0001_0002_0004
DQEEAKKVAKILKDLADSKNDPSAQDLASKLISTLRELIKRNDKESLDEVVWKALVFIYIVQE VSFPASVQLHTAVEMHHWCIPFSVDGQPAPSLRWLFNGSVLNETSFIFTEFLEPAANETVRHGCLRLNQPTHVNNGNYTLLAANPFGQASASIMAAFMDNP longxing_Cationpi_ems_3hM_2046_000000004_0001_0004
DEEEKDLVRRLKELLTRLIKKGQPFTLRVNIKGVTFEVKLDSDPEKVERKWLLWLLQVLWLLDG VSFPASVQLHTAVEMHHWCIPFSVDGQPAPSLRWLFNGSVLNETSFIFTEFLEPAANETVRHGCLRLNQPTHVNNGNYTLLAANPFGQASASIMAAFMDNP bcov_6ala_r1_HEEH_24497_000000002_0001_43_64_H_.._HEEH_21910_0001_0005_0001_0001
SKEELIRKAANAAAKGDSKLLEKLLKIARKEGADEAAWVITVAIRVLQI VSFPASVQLHTAVEMHHWCIPFSVDGQPAPSLRWLFNGSVLNETSFIFTEFLEPAANETVRHGCLRLNQPTHVNNGNYTLLAANPFGQASASIMAAFMDNP longxing_Motif1_ems_p1-14H-GBL-14H-GBL-15H_0390_0001_0001_0001_0001_0003_0004
SKEDFKKITTELEKKAQKIGDEDLLNEVQFVITLAEVLVRQASSEEEKESILIAAIRALQRVFN VSFPASVQLHTAVEMHHWCIPFSVDGQPAPSLRWLFNGSVLNETSFIFTEFLEPAANETVRHGCLRLNQPTHVNNGNYTLLAANPFGQASASIMAAFMDNP longxing_CationpiFixed_ems_3hM_2723_000000006_0001_0001
DIEWKLLVAKHSARNQGNEKAERLADKAIKAYKNGDEKTLKKLQTKLEKAL VSFPASVQLHTAVEMHHWCIPFSVDGQPAPSLRWLFNGSVLNETSFIFTEFLEPAANETVRHGCLRLNQPTHVNNGNYTLLAANPFGQASASIMAAFMDNP longxing_Cationpi_ems_p1-15H-GBL-16H-GBL-14H_0081_0001_0001_0001_000000003_0001_0001
SEEEKVSRLAQKARKKGDEKAVKALFLLAVALVVGDEYAAKKAKKLLKKVRS VSFPASVQLHTAVEMHHWCIPFSVDGQPAPSLRWLFNGSVLNETSFIFTEFLEPAANETVRHGCLRLNQPTHVNNGNYTLLAANPFGQASASIMAAFMDNP longxing_CationpiFixed_ems_p1-15H-GBL-16H-GBL-15H_0535_0001_0001_0002_000000010_0001_0004
DEERKKAQRTAETILQIVSNAYDPFKAQVALTILQDVAKDKNIPEAEKVAKKAEEIFKKLI VSFPASVQLHTAVEMHHWCIPFSVDGQPAPSLRWLFNGSVLNETSFIFTEFLEPAANETVRHGCLRLNQPTHVNNGNYTLLAANPFGQASASIMAAFMDNP longxing_CationpiFixed_ems_3hC_161_0001_000000009_0001_0001
SEEEKEVLEELIEIAKLLRRGEIDEETVTKLSDKLLKELKKLNVDPTVLKRVRLASLILVHLLR VSFPASVQLHTAVEMHHWCIPFSVDGQPAPSLRWLFNGSVLNETSFIFTEFLEPAANETVRHGCLRLNQPTHVNNGNYTLLAANPFGQASASIMAAFMDNP bcov_6ala_r1_HEEH_10552_000000000_0001_44_64_H_.._ems_3hM_2325_0001_0003_0001_0001
TETVKVTVRLRNVSPEQIEKHSQEILRLLLELSETARKRNLEVEFHVEIRSSNGTLQFNVELRVR VSFPASVQLHTAVEMHHWCIPFSVDGQPAPSLRWLFNGSVLNETSFIFTEFLEPAANETVRHGCLRLNQPTHVNNGNYTLLAANPFGQASASIMAAFMDNP bcov_6ala_r1_HEEH_24497_000000002_0001_43_64_H_.._EHEE_02889_0001_0003_0001_0001
DEWQDATFKVSVALYLAIVQQDPRLERYAKELLTKLSEELKKKNPEKAKRLEEEAKKFSKDVS VSFPASVQLHTAVEMHHWCIPFSVDGQPAPSLRWLFNGSVLNETSFIFTEFLEPAANETVRHGCLRLNQPTHVNNGNYTLLAANPFGQASASIMAAFMDNP longxing_CationpiFixed_ems_3hM_687_000000005_0001_0003
SEKITFSLEFHKDDSHAWLKFVETVIKLSKKLEDIARKRNTTFRVKFRVKTDGQRVTLEVEFEVK VSFPASVQLHTAVEMHHWCIPFSVDGQPAPSLRWLFNGSVLNETSFIFTEFLEPAANETVRHGCLRLNQPTHVNNGNYTLLAANPFGQASASIMAAFMDNP longxing_Cationpi_EHEE_05413_000000001_0001_0002
DYRKVLEQLRKYAKKFGDTRAKALVEIIELAEKKNDEFSLQVAAVIAKDYVEQ VSFPASVQLHTAVEMHHWCIPFSVDGQPAPSLRWLFNGSVLNETSFIFTEFLEPAANETVRHGCLRLNQPTHVNNGNYTLLAANPFGQASASIMAAFMDNP longxing_CationpiFixed_ems_p1-15H-GBL-16H-GBL-16H_0456_0001_0001_0002_000000005_0001_0002
DSNKKTLLFNALVAVAIAQQLVRSEEDQKVVSHYSDLLKKAAKNNDKDTVSDLASKLMTWADRA VSFPASVQLHTAVEMHHWCIPFSVDGQPAPSLRWLFNGSVLNETSFIFTEFLEPAANETVRHGCLRLNQPTHVNNGNYTLLAANPFGQASASIMAAFMDNP longxing_Motif4_ems_3hC_1670_0002_0001_0002_0004
SPDEIKQRVQEILRLVREGKIDPEEAWKKLVRLVVAAANVGDEELEKYVRKVAIEIAKLLK VSFPASVQLHTAVEMHHWCIPFSVDGQPAPSLRWLFNGSVLNETSFIFTEFLEPAANETVRHGCLRLNQPTHVNNGNYTLLAANPFGQASASIMAAFMDNP longxing_Motif1_HHH_eva_0144_0001_0001_0004
DIYSLAAEATRLARENGDEDALKTVLLVLVKLKFGKIDPTQVQRILRKIAKRLKG VSFPASVQLHTAVEMHHWCIPFSVDGQPAPSLRWLFNGSVLNETSFIFTEFLEPAANETVRHGCLRLNQPTHVNNGNYTLLAANPFGQASASIMAAFMDNP longxing_Motif3_ems_p1-15H-GBL-16H-GABBL-16H_0021_0001_0001_0001_0001_0001_0001
SRELEKRVHRLFLLLVSLGNVDEEKLQRLARKIVEIQRQGDDELLKEILEELREEVERAKG VSFPASVQLHTAVEMHHWCIPFSVDGQPAPSLRWLFNGSVLNETSFIFTEFLEPAANETVRHGCLRLNQPTHVNNGNYTLLAANPFGQASASIMAAFMDNP bcov_6ala_r1_HEEH_13973_000000000_0001_1_20_H_.._HHH_eva_0133_0001_0009_0001_0001
DEEDLTKRAEKLVSEAIKKASDPSNAKLLETLFKLAQELKKHNDPSVREATWKAYVLASVVS VSFPASVQLHTAVEMHHWCIPFSVDGQPAPSLRWLFNGSVLNETSFIFTEFLEPAANETVRHGCLRLNQPTHVNNGNYTLLAANPFGQASASIMAAFMDNP longxing_Motif1_ems_3hM_2443_0001_0004_0004
SVETLVKTVKLAARSAVEQNDSWALTLVKWLLKKAKEEASSTGNEELEKLVRDAERVFRELTS VSFPASVQLHTAVEMHHWCIPFSVDGQPAPSLRWLFNGSVLNETSFIFTEFLEPAANETVRHGCLRLNQPTHVNNGNYTLLAANPFGQASASIMAAFMDNP longxing_Cationpi_ems_3hM_307_000000000_0001_0002
SKLDRIATSLKITASEAIKKNDKWAVKVAIVILADFARTFDVERAKKALKTVQTLLSRLDG VSFPASVQLHTAVEMHHWCIPFSVDGQPAPSLRWLFNGSVLNETSFIFTEFLEPAANETVRHGCLRLNQPTHVNNGNYTLLAANPFGQASASIMAAFMDN longxing_Motif2_ems_3hC_464_0001_0001_0004_0003
SEEFRVRLTFDVRDDDEKRKVEQHLRWVSELFKYIAEERGLSFSFRIETRKSGDKVTITLNVRIE VSFPASVQLHTAVEMHHWCIPFSVDGQPAPSLRWLFNGSVLNETSFIFTEFLEPAANETVRHGCLRLNQPTHVNNGNYTLLAANPFGQASASIMAAFMDNP bcov_6ala_r1_ems_3hM_862_000000002_0001_23_41_H_.._EHEE_10580_0001_0001_0001_0001
QEEVKKLVELALIAIFLAEHLNTRIRLEVTVNGITYRITVDGDPRELKKARKLVKDIEKKLKDK VSFPASVQLHTAVEMHHWCIPFSVDGQPAPSLRWLFNGSVLNETSFIFTEFLEPAANETVRHGCLRLNQPTHVNNGNYTLLAANPFGQASASIMAAFMDNP bcov_revert_r1_HEEH_13973_000000000_0001_1_20_H_.._HEEH_18299_0001_0003_0001_0001
SVEDLAKKLEKLAKKLGNKDFVWYIRLLLYLVRLGSIDPEEVKRLLKRIKEELER VSFPASVQLHTAVEMHHWCIPFSVDGQPAPSLRWLFNGSVLNETSFIFTEFLEPAANETVRHGCLRLNQPTHVNNGNYTLLAANPFGQASASIMAAFMDNP bcov_6ala_r1_EEHEE_20342_000000009_0001_25_44_H_.._ems_p1-15H-GBL-16H-GABBL-16H_0042_0001_0001_0001_0001_0001_0001_0001
PEERDKSLKEVAERIVKSVTTEEELKEASFRVKVAAALADDPKFRETVRRILEEFKKKFL VSFPASVQLHTAVEMHHWCIPFSVDGQPAPSLRWLFNGSVLNETSFIFTEFLEPAANETVRHGCLRLNQPTHVNNGNYTLLAANPFGQASASIMAAFMDNP longxing_CationpiFixed_ems_3hM_853_000000003_0001_0003
TAEELVVAALIWAWIKGDRETAEKLWKLLQRLIKGEVSEEEWKKAEKYARKVLSN VSFPASVQLHTAVEMHHWCIPFSVDGQPAPSLRWLFNGSVLNETSFIFTEFLEPAANETVRHGCLRLNQPTHVNNGNYTLLAANPFGQASASIMAAFMDNP bcov_revert_r1_ems_3hM_355_000000003_0001_41_59_H_.._ems_p1-15H-GBL-16H-GABBL-16H_0354_0001_0001_0002_0001_0001_0001_0001
SEDWWKELLKRLVEEATKKKDEELIRKISFKAAVISYVVNNPEVQDFVRKLIRSAKELLKS VSFPASVQLHTAVEMHHWCIPFSVDGQPAPSLRWLFNGSVLNETSFIFTEFLEPAANETVRHGCLRLNQPTHVNNGNYTLLAANPFGQASASIMAAFMDNP longxing_CationpiFixed_ems_3hM_2362_000000021_0001_0004
NPEELRELAQRALDEAIHLGDSRYVLEVVERLRELARKLGDKKVLEWFELALVVLKNRE VSFPASVQLHTAVEMHHWCIPFSVDGQPAPSLRWLFNGSVLNETSFIFTEFLEPAANETVRHGCLRLNQPTHVNNGNYTLLAANPFGQASASIMAAFMDNP bcov_6ala_r1_ems_3hC_1805_000000000_0001_47_64_H_.._HHH_eva_0317_0001_0001_0001
KDIEKEIKKVITTAERRGDEELVWAARVLAELLRSGAVPDEAAKKQAEALKEKLS VSFPASVQLHTAVEMHHWCIPFSVDGQPAPSLRWLFNGSVLNETSFIFTEFLEPAANETVRHGCLRLNQPTHVNNGNYTLLAANPFGQASASIMAAFMDN longxing_Motif2_ems_p1-16H-GBL-16H-GABBL-15H_0178_0001_0001_0001_0001_0003
DEEQKYVKLVKLQVEYLARRGDEEAVIILLLLVELTARRRGNEEAKKLVEKIKEYVEKLLQS VSFPASVQLHTAVEMHHWCIPFSVDGQPAPSLRWLFNGSVLNETSFIFTEFLEPAANETVRHGCLRLNQPTHVNNGNYTLLAANPFGQASASIMAAFMDNP bcov_6ala_r1_HEEH_10552_000000000_0001_44_64_H_.._ems_3hM_683_0001_0009_0001_0001
DSDHLRLLALVRAKFALEDSNQEEAEKLLSIAQELAERAGVPFAQTFVKQMTERVRRHL VSFPASVQLHTAVEMHHWCIPFSVDGQPAPSLRWLFNGSVLNETSFIFTEFLEPAANETVRHGCLRLNQPTHVNNGNYTLLAANPFGQASASIMAAFMDNP longxing_Motif3_ems_3hC_1325_0001_0001_0002_0003
DEESETIELHLYLILLVVQLVNDPRLESIVEDLVKKAKKALDNGDKDTARDLLKKALEALLQAF VSFPASVQLHTAVEMHHWCIPFSVDGQPAPSLRWLFNGSVLNETSFIFTEFLEPAANETVRHGCLRLNQPTHVNNGNYTLLAANPFGQASASIMAAFMDNP bcov_revert_r1_HEEH_15568_000000002_0001_1_20_H_.._ems_3hC_325_0001_0001_0001_0001
STERIYLKALRAADKGDETALERLKKLAEKLGDKEAVRELDIIIKQVRSK VSFPASVQLHTAVEMHHWCIPFSVDGQPAPSLRWLFNGSVLNETSFIFTEFLEPAANETVRHGCLRLNQPTHVNNGNYTLLAANPFGQASASIMAAFMDNP bcov_revert_r1_ems_3hM_208_000000000_0001_25_43_H_.._HHH_eva_0455_0001_0001_0001_0001
PLEELLDRLLKIVQKIAKDLQDPHVETLARLVKKLVETAKNASDPNLARYLAWAVQVLVEIAKQ VSFPASVQLHTAVEMHHWCIPFSVDGQPAPSLRWLFNGSVLNETSFIFTEFLEPAANETVRHGCLRLNQPTHVNNGNYTLLAANPFGQASASIMAAFMDN longxing_Motif2_ems_3hM_2205_0001_0002_0004
STEYVFKAAVEAYVRGDEKLIRAATKLAQLLRKGLIDESEAETRLKRVEKKAS VSFPASVQLHTAVEMHHWCIPFSVDGQPAPSLRWLFNGSVLNETSFIFTEFLEPAANETVRHGCLRLNQPTHVNNGNYTLLAANPFGQASASIMAAFMDNP longxing_CationpiFixed_ems_p1-14H-GBL-16H-GABBL-15H_0546_0001_0001_0001_000000004_0001_0001
SEEEVRKLVEKALKLYRKDPRNRRRVWAILLRAFQIAEDNNDEKALKVLQKLAKEVIEQLH VSFPASVQLHTAVEMHHWCIPFSVDGQPAPSLRWLFNGSVLNETSFIFTEFLEPAANETVRHGCLRLNQPTHVNNGNYTLLAANPFGQASASIMAAFMDNP bcov_6ala_r1_HEEH_14223_000000004_0001_1_21_H_.._ems_3hM_3569_0001_0003_0001_0001
DKHLSNLLLELYKLLEKVSKEKDEKLLKEVQELAKEVIKKAQDPDVRWSARLIILLAQLLVS VSFPASVQLHTAVEMHHWCIPFSVDGQPAPSLRWLFNGSVLNETSFIFTEFLEPAANETVRHGCLRLNQPTHVNNGNYTLLAANPFGQASASIMAAFMDNP bcov_6ala_r1_HEEH_24997_000000001_0001_43_64_H_.._ems_3hM_737_0001_0002_0001_0001
SIETKLKRLFKKARKKGNWKAAVAAVLAIQAYKNGDEKLLKSAMTLLSELL VSFPASVQLHTAVEMHHWCIPFSVDGQPAPSLRWLFNGSVLNETSFIFTEFLEPAANETVRHGCLRLNQPTHVNNGNYTLLAANPFGQASASIMAAFMDN longxing_Motif2_ems_p1-15H-GBL-16H-GBL-14H_0081_0001_0001_0001_0001_0001_0003
DLSEVETILRKIEEIARKQGNSRVVDAVQLLLKLLEEAKRKNDEELEKTVQFLAQVLLVIVEQ VSFPASVQLHTAVEMHHWCIPFSVDGQPAPSLRWLFNGSVLNETSFIFTEFLEPAANETVRHGCLRLNQPTHVNNGNYTLLAANPFGQASASIMAAFMDNP longxing_CationpiFixed_ems_3hM_1194_000000017_0001_0001
NEESETFLQLVAKAAREAKKKGKPIEINVTLNGVRLRVTVDSDPKKVDEALELALLLVLQVLYK VSFPASVQLHTAVEMHHWCIPFSVDGQPAPSLRWLFNGSVLNETSFIFTEFLEPAANETVRHGCLRLNQPTHVNNGNYTLLAANPFGQASASIMAAFMDNP bcov_6ala_r1_HEEH_24497_000000002_0001_43_64_H_.._HEEH_21960_0001_0001_0001_0001
SEEDSLVILLALRAASLVIELGTPVDVRVQFNGVEYRIRVDTDPRDIRTLLDLLKKIAKKAKEQ VSFPASVQLHTAVEMHHWCIPFSVDGQPAPSLRWLFNGSVLNETSFIFTEFLEPAANETVRHGCLRLNQPTHVNNGNYTLLAANPFGQASASIMAAFMDNP bcov_6ala_r1_ems_3hM_1656_000000000_0001_45_63_H_.._HEEH_01060_0001_0006_0001_0001
DEVQELQRLLEKALEKAEKRNDKKLIELLVRVLLLLLEVFDLNDEDLKKKVSKLAKTVLKLVES VSFPASVQLHTAVEMHHWCIPFSVDGQPAPSLRWLFNGSVLNETSFIFTEFLEPAANETVRHGCLRLNQPTHVNNGNYTLLAANPFGQASASIMAAFMDNP bcov_6ala_r1_ems_3hM_1656_000000000_0001_45_63_H_.._ems_3hC_1310_0001_0006_0001_0001
SPDDVATAVREEVEELRRKLDTEWKDQAKWVAQVMIEIAKRNNDERLVRLLKTILKQIEKLSQS VSFPASVQLHTAVEMHHWCIPFSVDGQPAPSLRWLFNGSVLNETSFIFTEFLEPAANETVRHGCLRLNQPTHVNNGNYTLLAANPFGQASASIMAAFMDN longxing_Motif2_ems_3hM_925_0001_0003_0004
DEADELASAALIAAHLGDKKRLEKLIRKLQKLDPRAKEALEAVKNDDPDRVYEVIHKILNQLM VSFPASVQLHTAVEMHHWCIPFSVDGQPAPSLRWLFNGSVLNETSFIFTEFLEPAANETVRHGCLRLNQPTHVNNGNYTLLAANPFGQASASIMAAFMDNP bcov_original_r1_ems_3hM_355_000000003_0001_41_59_H_.._ems_4hM_4788_0001_0001_0001_0001_0001
DVEFKLLVAEYLARQLAKEDSEEARKNIETLSKVVDLLLKKVRTEELKKLAKKVKKTIESLLRK VSFPASVQLHTAVEMHHWCIPFSVDGQPAPSLRWLFNGSVLNETSFIFTEFLEPAANETVRHGCLRLNQPTHVNNGNYTLLAANPFGQASASIMAAFMDNP longxing_CationpiFixed_ems_3hM_232_000000002_0001_0002
DFQKYVDTVAKQLEELVKKLNVPNWEELRKIITIVAESAKKIPDPREAKWIVNVAFNLLAQEAK VSFPASVQLHTAVEMHHWCIPFSVDGQPAPSLRWLFNGSVLNETSFIFTEFLEPAANETVRHGCLRLNQPTHVNNGNYTLLAANPFGQASASIMAAFMDNP longxing_Motif1_ems_3hM_2082_0001_0002_0004
DEEQIYLIVLVRLLRLEGKLSREEIKEYVEKTFRRLGLLSEDQLEEAKKIVEEVVG VSFPASVQLHTAVEMHHWCIPFSVDGQPAPSLRWLFNGSVLNETSFIFTEFLEPAANETVRHGCLRLNQPTHVNNGNYTLLAANPFGQASASIMAAFMDNP bcov_revert_r1_HEEH_10552_000000000_0001_44_64_H_.._HHH_eva_0735_0001_0003_0001_0001
DTKELRKAAADAFQNKDEKKLESLLRKARSEGAEDAVKEAELALIILRQI VSFPASVQLHTAVEMHHWCIPFSVDGQPAPSLRWLFNGSVLNETSFIFTEFLEPAANETVRHGCLRLNQPTHVNNGNYTLLAANPFGQASASIMAAFMDNP bcov_original_r1_ems_3hM_847_000000000_0001_1_20_H_.._ems_p1-14H-GBL-14H-GBL-16H_0426_0001_0001_0001_0001_0001_0001
GDDLIEKVWKIILEALVTARIEEIKKSLHKVAELLAKAAQNNDDEKVKKAEEIAKKLLEKARS VSFPASVQLHTAVEMHHWCIPFSVDGQPAPSLRWLFNGSVLNETSFIFTEFLEPAANETVRHGCLRLNQPTHVNNGNYTLLAANPFGQASASIMAAFMDNP longxing_Motif1_ems_3hC_169_0002_0001_0001_0003
KEEDKKVKDILKKLEKKAEEANDETVTNHVKFVLWVVDVALKKNDEELVRHVLILAQYAVREVE VSFPASVQLHTAVEMHHWCIPFSVDGQPAPSLRWLFNGSVLNETSFIFTEFLEPAANETVRHGCLRLNQPTHVNNGNYTLLAANPFGQASASIMAAFMDNP bcov_revert_r1_ems_3hM_847_000000000_0001_1_20_H_.._ems_3hM_1619_0001_0002_0001_0001
DDETIIARRLAEHLYKDANKNNQRVRIVLFFRGVNVTVKVDSDPKQQDRARKLLKKFKDLAEKT VSFPASVQLHTAVEMHHWCIPFSVDGQPAPSLRWLFNGSVLNETSFIFTEFLEPAANETVRHGCLRLNQPTHVNNGNYTLLAANPFGQASASIMAAFMDNP bcov_original_r1_HEEH_10552_000000000_0001_44_64_H_.._HEEH_05154_0001_0001_0001_0001
DSLEKELDELARLYAQIARRENRPLQVTFVVNGKKFTVTVDRDEEKVKKLVRDTLKKLETDLKK VSFPASVQLHTAVEMHHWCIPFSVDGQPAPSLRWLFNGSVLNETSFIFTEFLEPAANETVRHGCLRLNQPTHVNNGNYTLLAANPFGQASASIMAAFMDNP bcov_6ala_r1_ems_3hM_208_000000000_0001_25_43_H_.._HEEH_19279_0001_0002_0001_0001
DLKEKLETLIKLAIKNPDEELARRLLKLLRDKGDPDLERLVLRIFLELGNADILAKLVRLVRS VSFPASVQLHTAVEMHHWCIPFSVDGQPAPSLRWLFNGSVLNETSFIFTEFLEPAANETVRHGCLRLNQPTHVNNGNYTLLAANPFGQASASIMAAFMDNP bcov_6ala_r1_HEEH_24497_000000002_0001_43_64_H_.._ems_4hM_3076_0001_0002_0001_0001
DEFEKYALKVILRALLEAREKNHPVEVTVDLGGTKVKIRVGTDPKEIKKAHDKLLKWAKEQKEK VSFPASVQLHTAVEMHHWCIPFSVDGQPAPSLRWLFNGSVLNETSFIFTEFLEPAANETVRHGCLRLNQPTHVNNGNYTLLAANPFGQASASIMAAFMDNP bcov_revert_r1_HEEH_10552_000000000_0001_44_64_H_.._HEEH_21354_0001_0003_0001_0001
SEEEAKKLAKKAKKKGDELALRIAKKLIRLAREGNVSEEEDERLLLLLRLALLF VSFPASVQLHTAVEMHHWCIPFSVDGQPAPSLRWLFNGSVLNETSFIFTEFLEPAANETVRHGCLRLNQPTHVNNGNYTLLAANPFGQASASIMAAFMDNP bcov_revert_r1_HEEH_24497_000000002_0001_43_64_H_.._ems_p1-14H-GBL-16H-GABBL-16H_0600_0001_0001_0001_0001_0004_0001_0001
DERRELIHLHLYLASIAARLNGKPVRVSVTVDGKRYELDVDTDPSDLKKLIETLIKKLEQEKRN VSFPASVQLHTAVEMHHWCIPFSVDGQPAPSLRWLFNGSVLNETSFIFTEFLEPAANETVRHGCLRLNQPTHVNNGNYTLLAANPFGQASASIMAAFMDNP bcov_6ala_r1_HEEH_15568_000000002_0001_1_20_H_.._HEEH_18367_0001_0001_0001_0001
PDDEDVKRLLDTVKTLLSRQGNEELSRIAEHALREILKKKKDNPEQAKWEALVFLQILLDRV VSFPASVQLHTAVEMHHWCIPFSVDGQPAPSLRWLFNGSVLNETSFIFTEFLEPAANETVRHGCLRLNQPTHVNNGNYTLLAANPFGQASASIMAAFMDNP longxing_Cationpi_ems_3hM_2602_000000014_0001_0004
DELTEKFLKTLLTLAKKALKNNQPLRITINVNGNNLEYRLDSDPSQALRVLILATLDIYEILQK VSFPASVQLHTAVEMHHWCIPFSVDGQPAPSLRWLFNGSVLNETSFIFTEFLEPAANETVRHGCLRLNQPTHVNNGNYTLLAANPFGQASASIMAAFMDNP bcov_revert_r1_HEEH_10552_000000000_0001_44_64_H_.._HEEH_04161_0001_0001_0001_0001
SIKKVIEKINKIAKKRNDEEAKKLAFKIAVALHLGDEKLAKILIEKARKTL VSFPASVQLHTAVEMHHWCIPFSVDGQPAPSLRWLFNGSVLNETSFIFTEFLEPAANETVRHGCLRLNQPTHVNNGNYTLLAANPFGQASASIMAAFMDNP longxing_CationpiFixed_ems_p1-15H-GBL-16H-GBL-14H_0640_0001_0001_0002_000000014_0001_0002
NLEETIKKLIKLVKTLVSRVNDEEAKEKVERAELLFLLAKRLNDESALEHVEELLRKLSKKAK VSFPASVQLHTAVEMHHWCIPFSVDGQPAPSLRWLFNGSVLNETSFIFTEFLEPAANETVRHGCLRLNQPTHVNNGNYTLLAANPFGQASASIMAAFMDNP bcov_revert_r1_HEEH_24497_000000002_0001_43_64_H_.._ems_3hM_1408_0001_0005_0001_0001
SWELLRELVERAAKKKNDEEVLILLILAKLEGLIDPTLLKRIKKKADKLLKK VSFPASVQLHTAVEMHHWCIPFSVDGQPAPSLRWLFNGSVLNETSFIFTEFLEPAANETVRHGCLRLNQPTHVNNGNYTLLAANPFGQASASIMAAFMDNP bcov_revert_r1_HEEH_10552_000000000_0001_44_64_H_.._ems_p1-14H-GBL-14H-GABBL-16H_0682_0001_0001_0001_0001_0003_0001_0001
TEEAKKVKEIARLAQQVVELTQKPIRLTFKLNNRDVTIDFSQDSSTVTKLVKKVVETLDKQLRK VSFPASVQLHTAVEMHHWCIPFSVDGQPAPSLRWLFNGSVLNETSFIFTEFLEPAANETVRHGCLRLNQPTHVNNGNYTLLAANPFGQASASIMAAFMDNP bcov_revert_r1_HEEH_15440_000000001_0001_1_21_H_.._HEEH_00668_0001_0001_0001_0001
DIDIKYSYTIKGTDHSARLLIILATLKARSEAHEIARKLNLRVDVKVEVHTDGDTIKVRVDVKIR VSFPASVQLHTAVEMHHWCIPFSVDGQPAPSLRWLFNGSVLNETSFIFTEFLEPAANETVRHGCLRLNQPTHVNNGNYTLLAANPFGQASASIMAAFMDNP bcov_revert_r1_ems_3hM_1717_000000004_0001_1_19_H_.._EHEE_03564_0001_0004_0001_0001
SEEESTQRLAKLILEVAKLAGLSEDQVFKYAVRVLIKAQNLDKSQVEKLKKKLKKLIKKLRS VSFPASVQLHTAVEMHHWCIPFSVDGQPAPSLRWLFNGSVLNETSFIFTEFLEPAANETVRHGCLRLNQPTHVNNGNYTLLAANPFGQASASIMAAFMDNP longxing_CationpiFixed_HHH_eva_0072_000000001_0001_0001
TEDERDARHKVIIIAILIEYLNTTYQLEVRVDGYKLDIKVTTDPDKVRKLFEDLVKEIRKKQNK VSFPASVQLHTAVEMHHWCIPFSVDGQPAPSLRWLFNGSVLNETSFIFTEFLEPAANETVRHGCLRLNQPTHVNNGNYTLLAANPFGQASASIMAAFMDNP bcov_6ala_r1_HEEH_13973_000000000_0001_1_20_H_.._HEEH_18080_0001_0001_0001_0001
DSETAVEIVQRLADEVIKLLQDPNLRFKAQVIKVIATELKDEKQITALIQLLQVLKKQS VSFPASVQLHTAVEMHHWCIPFSVDGQPAPSLRWLFNGSVLNETSFIFTEFLEPAANETVRHGCLRLNQPTHVNNGNYTLLAANPFGQASASIMAAFMDNP longxing_CationpiFixed_ems_3hM_1885_000000003_0001_0002
PEYEKKVKKLIEEIVRTLNNLSPEEVKKYIEELIKEAKKKRDPSLLTAVFIAASIIQELLKS VSFPASVQLHTAVEMHHWCIPFSVDGQPAPSLRWLFNGSVLNETSFIFTEFLEPAANETVRHGCLRLNQPTHVNNGNYTLLAANPFGQASASIMAAFMDNP bcov_6ala_r1_ems_3hM_1656_000000000_0001_45_63_H_.._ems_3hM_1014_0001_0002_0001_0001
SWEEQVLKKILDDLVRLIESGKISEEEAERWLKIVQTIAKAEGDPAAKKAAKRIKKALEKLRKS VSFPASVQLHTAVEMHHWCIPFSVDGQPAPSLRWLFNGSVLNETSFIFTEFLEPAANETVRHGCLRLNQPTHVNNGNYTLLAANPFGQASASIMAAFMDN longxing_Motif2_HHH_eva_0066_0001_0003_0003
DDEKLTKTALKAIILLSFDPRYEELARKLSKLIKEAQKRNDKDTLRTLLKLVIKLLSQM VSFPASVQLHTAVEMHHWCIPFSVDGQPAPSLRWLFNGSVLNETSFIFTEFLEPAANETVRHGCLRLNQPTHVNNGNYTLLAANPFGQASASIMAAFMDNP bcov_revert_r1_HEEH_13973_000000000_0001_1_20_H_.._ems_3hM_2071_0001_0003_0001_0001
DAKEVKKLLTKARRRGNWEAAVIAVILLSLLQLGTADESQRSAAEQLLKLLIS VSFPASVQLHTAVEMHHWCIPFSVDGQPAPSLRWLFNGSVLNETSFIFTEFLEPAANETVRHGCLRLNQPTHVNNGNYTLLAANPFGQASASIMAAFMDN longxing_Motif2_ems_p1-14H-GBL-16H-GABBL-15H_0064_0001_0001_0001_0001_0001_0002
SWTLHVNVTVKGNDEKSQSILTFAIQLINTVAKLYAKQYNLTVRYSYSRTDHNGTIRVSVRVQVD VSFPASVQLHTAVEMHHWCIPFSVDGQPAPSLRWLFNGSVLNETSFIFTEFLEPAANETVRHGCLRLNQPTHVNNGNYTLLAANPFGQASASIMAAFMDNP longxing_CationpiFixed_EHEE_07111_000000004_0001_0001
DSEEKARKIVTELIKSIEKARSEEQVIRFILLVFEILKEVNASEEVKKDAERLLQEAVEKVLS VSFPASVQLHTAVEMHHWCIPFSVDGQPAPSLRWLFNGSVLNETSFIFTEFLEPAANETVRHGCLRLNQPTHVNNGNYTLLAANPFGQASASIMAAFMDNP bcov_revert_r1_HEEH_10552_000000000_0001_44_64_H_.._ems_3hM_462_0001_0004_0001_0001
DEEELSKIVSEIAKRLLSSATTEKEKDIVFRAVVKALLTLEDWRKVEELAKKIIETLRRRD VSFPASVQLHTAVEMHHWCIPFSVDGQPAPSLRWLFNGSVLNETSFIFTEFLEPAANETVRHGCLRLNQPTHVNNGNYTLLAANPFGQASASIMAAFMDNP longxing_CationpiFixed_ems_3hM_83_000000011_0001_0001
SELHRKARELVELIRELIERGKLSEDKRLELAARIVELVQRVGDEELLEEALLALVKATFVS VSFPASVQLHTAVEMHHWCIPFSVDGQPAPSLRWLFNGSVLNETSFIFTEFLEPAANETVRHGCLRLNQPTHVNNGNYTLLAANPFGQASASIMAAFMDNP longxing_Motif3_HHH_eva_0379_0001_0002_0002
DVEELLLQILILLYLLKLDNDEKNYRYVDKLLKTVKELLKHLDHEQQKKLAKTILELVIQI VSFPASVQLHTAVEMHHWCIPFSVDGQPAPSLRWLFNGSVLNETSFIFTEFLEPAANETVRHGCLRLNQPTHVNNGNYTLLAANPFGQASASIMAAFMDNP bcov_6ala_r1_HEEH_13973_000000000_0001_1_20_H_.._ems_3hM_3370_0001_0003_0001_0001
SAEKFKLALLIALSIGNEELAKELVEIAKRLGVIDPSELEELLKRLKKWIKG VSFPASVQLHTAVEMHHWCIPFSVDGQPAPSLRWLFNGSVLNETSFIFTEFLEPAANETVRHGCLRLNQPTHVNNGNYTLLAANPFGQASASIMAAFMDNP bcov_6ala_r1_HEEH_14223_000000004_0001_1_21_H_.._ems_p1-14H-GBL-14H-GABBL-16H_0181_0001_0001_0001_0001_0002_0001_0001
DELEHKAWKLALRAFIKAYESGTPVRIHLSFKGFTIDVTVTEDPTQAKRASQLLKEFLRKSKKN VSFPASVQLHTAVEMHHWCIPFSVDGQPAPSLRWLFNGSVLNETSFIFTEFLEPAANETVRHGCLRLNQPTHVNNGNYTLLAANPFGQASASIMAAFMDNP bcov_revert_r1_ems_3hM_862_000000002_0001_23_41_H_.._HEEH_22986_0001_0003_0001_0001
SESEKYAWEVVLRAIILVIELGDTFDLTLEFNGRRYTVKVTDDPRDNRRVEKWIKKLFEDQLNG VSFPASVQLHTAVEMHHWCIPFSVDGQPAPSLRWLFNGSVLNETSFIFTEFLEPAANETVRHGCLRLNQPTHVNNGNYTLLAANPFGQASASIMAAFMDNP bcov_6ala_r1_HEEH_22785_000000003_0001_44_64_H_.._HEEH_20166_0001_0002_0001_0001
STSISFTLNIETSNPEEVKRLKKDLQELVELLAYSFRRHGLDVKVDVKQETDGDKVTIKVTVEVN VSFPASVQLHTAVEMHHWCIPFSVDGQPAPSLRWLFNGSVLNETSFIFTEFLEPAANETVRHGCLRLNQPTHVNNGNYTLLAANPFGQASASIMAAFMDNP bcov_6ala_r1_ems_3hM_1656_000000000_0001_45_63_H_.._EHEE_12152_0001_0003_0001_0001
TEEVKKRLKEWLERVQRVGDPELMKEARKWFKILLKELSKEEAWRVAVKLAVEVLDKD VSFPASVQLHTAVEMHHWCIPFSVDGQPAPSLRWLFNGSVLNETSFIFTEFLEPAANETVRHGCLRLNQPTHVNNGNYTLLAANPFGQASASIMAAFMDNP longxing_Motif1_HHH_eva_0225_0001_0003_0001
DQEKLAKHALELALLVARLVRDPTQLKELSELVELLLRQVKPSDPTVHRLTKEVLEVIDSLR VSFPASVQLHTAVEMHHWCIPFSVDGQPAPSLRWLFNGSVLNETSFIFTEFLEPAANETVRHGCLRLNQPTHVNNGNYTLLAANPFGQASASIMAAFMDNP bcov_6ala_r1_ems_3hM_862_000000002_0001_23_41_H_.._ems_3hM_571_0001_0001_0001_0001
NHAHELRKLLEEAVKKGDAKKFLDWIQKESQSSEDKERLELLAYLLNPELYKIVEDLLKKLV VSFPASVQLHTAVEMHHWCIPFSVDGQPAPSLRWLFNGSVLNETSFIFTEFLEPAANETVRHGCLRLNQPTHVNNGNYTLLAANPFGQASASIMAAFMDNP bcov_6ala_r1_HEEH_24497_000000002_0001_43_64_H_.._ems_4hM_3094_0001_0002_0001_0001
SIRTEIQKLAQRAIKTGNREALLILLELQEALRKGDEKTAKKLKKLVEKLLR VSFPASVQLHTAVEMHHWCIPFSVDGQPAPSLRWLFNGSVLNETSFIFTEFLEPAANETVRHGCLRLNQPTHVNNGNYTLLAANPFGQASASIMAAFMDNP bcov_revert_r1_ems_p1-15H-GBL-16H-GBL-15H_0593_0001_0001_0002_000000000_0001_19_33_H_.._ems_p1-15H-GBL-16H-GBL-15H_0056_0001_0001_0001_0001_0001_0001
SREDAQELVILLVLAAKENDDETVTKLQQLIDEIAKKEQDEEVKKLSEIAEKLLKEIKS VSFPASVQLHTAVEMHHWCIPFSVDGQPAPSLRWLFNGSVLNETSFIFTEFLEPAANETVRHGCLRLNQPTHVNNGNYTLLAANPFGQASASIMAAFMDNP bcov_revert_r1_HEEH_10552_000000000_0001_44_64_H_.._ems_3hC_420_0002_0001_0005_0001_0001
DELEKEVEHLAILVILLAFHKNDEDVLKLAETLVRLAVELKDPNLIKKLSELLKKLEKKVKS VSFPASVQLHTAVEMHHWCIPFSVDGQPAPSLRWLFNGSVLNETSFIFTEFLEPAANETVRHGCLRLNQPTHVNNGNYTLLAANPFGQASASIMAAFMDNP bcov_6ala_r1_HEEH_10552_000000000_0001_44_64_H_.._ems_3hM_2410_0001_0001_0001
GEDAKKRFDVLKTALDLARKRGDRVRVTYNVDGDNITVTVDTDPKWQRKVERLLLLARLQSIWK VSFPASVQLHTAVEMHHWCIPFSVDGQPAPSLRWLFNGSVLNETSFIFTEFLEPAANETVRHGCLRLNQPTHVNNGNYTLLAANPFGQASASIMAAFMDNP bcov_original_r1_HEEH_24497_000000002_0001_43_64_H_.._HEEH_11689_0001_0001_0001_0001
DSETAIRLAQKLSTRARKRGDKELVDSAFKLAVRVVLTESDPRLRERVKKLTKELKKLLDNA VSFPASVQLHTAVEMHHWCIPFSVDGQPAPSLRWLFNGSVLNETSFIFTEFLEPAANETVRHGCLRLNQPTHVNNGNYTLLAANPFGQASASIMAAFMDNP longxing_CationpiFixed_ems_3hM_2424_000000012_0001_0002
DDVDWAVRVIVQLVKAGLVDPSQAKTVAELIAKSAGLSEEQIRKVKKKAEKLLSK VSFPASVQLHTAVEMHHWCIPFSVDGQPAPSLRWLFNGSVLNETSFIFTEFLEPAANETVRHGCLRLNQPTHVNNGNYTLLAANPFGQASASIMAAFMDN longxing_Motif2_HHH_eva_0490_0001_0001_0001
TLKRLAEYLVKTAERLAKEVNNEELKKLVETLKKLLEEAQKKNDKSLLVRIVLKLLEVISLAL VSFPASVQLHTAVEMHHWCIPFSVDGQPAPSLRWLFNGSVLNETSFIFTEFLEPAANETVRHGCLRLNQPTHVNNGNYTLLAANPFGQASASIMAAFMDNP bcov_revert_r1_ems_3hM_1656_000000000_0001_45_63_H_.._ems_3hM_3097_0001_0001_0001_0001
DEKSEKEVRDVIKKVEDAYKKGTEFTTTVDVNGEKYKVRVTTDPRVYERVWLLLLDLQLKAREV VSFPASVQLHTAVEMHHWCIPFSVDGQPAPSLRWLFNGSVLNETSFIFTEFLEPAANETVRHGCLRLNQPTHVNNGNYTLLAANPFGQASASIMAAFMDNP bcov_6ala_r1_ems_3hM_208_000000000_0001_25_43_H_.._HEEH_15796_0001_0005_0001_0001
KKQEKIKEIIKKLRKEGNTKAVSAAILVLRALKNGDEFAVKVATIALKSARS VSFPASVQLHTAVEMHHWCIPFSVDGQPAPSLRWLFNGSVLNETSFIFTEFLEPAANETVRHGCLRLNQPTHVNNGNYTLLAANPFGQASASIMAAFMDNP longxing_CationpiFixed_ems_p1-15H-GBL-16H-GBL-15H_0015_0001_0001_0002_000000007_0001_0002
PDERALRSVNQIIEKALKNNDEEHVVIAIILAILLARKLNDEETVKTLESLREEAEKRI VSFPASVQLHTAVEMHHWCIPFSVDGQPAPSLRWLFNGSVLNETSFIFTEFLEPAANETVRHGCLRLNQPTHVNNGNYTLLAANPFGQASASIMAAFMDNP bcov_6ala_r1_HEEH_10552_000000000_0001_44_64_H_.._ems_3hC_392_0002_0001_0001_0001_0001
KEWAIQVLLNIADLAIKDANLSEEQERRVKKEVREIIEKVPDDDQVLELVNLVILKAKKT VSFPASVQLHTAVEMHHWCIPFSVDGQPAPSLRWLFNGSVLNETSFIFTEFLEPAANETVRHGCLRLNQPTHVNNGNYTLLAANPFGQASASIMAAFMDN longxing_Motif2_ems_3hM_1693_0001_0003_0004
TELEEIALIIAVLLRLALREGDERLVRSARLLLDEVEKEVKKQNLEDALKVVQSLKKKAEDNT VSFPASVQLHTAVEMHHWCIPFSVDGQPAPSLRWLFNGSVLNETSFIFTEFLEPAANETVRHGCLRLNQPTHVNNGNYTLLAANPFGQASASIMAAFMDNP bcov_revert_r1_HEEH_10552_000000000_0001_44_64_H_.._ems_3hC_622_0002_0001_0002_0001_0001
TPREVLVAALIAKVVAKEKNDEDALRKAQKIRKKAEEVKQKNDKETADKLKEILEKLARRM VSFPASVQLHTAVEMHHWCIPFSVDGQPAPSLRWLFNGSVLNETSFIFTEFLEPAANETVRHGCLRLNQPTHVNNGNYTLLAANPFGQASASIMAAFMDNP bcov_original_r1_ems_3hM_698_000000000_0001_1_19_H_.._ems_3hM_2337_0001_0001_0001_0001
TEKLKELLREAQRLLALILNGLLSEEEQKQAEKRVRELKKLLDPELRRLLEQARLILEVIK VSFPASVQLHTAVEMHHWCIPFSVDGQPAPSLRWLFNGSVLNETSFIFTEFLEPAANETVRHGCLRLNQPTHVNNGNYTLLAANPFGQASASIMAAFMDNP bcov_6ala_r1_HEEH_13973_000000000_0001_1_20_H_.._HHH_eva_0339_0001_0004_0001_0001
KVRIQLHKADHSVVELAKLAGVEVHKNGETVEIHVDDPRLAQRIWLAALTNGVEVHVQE VSFPASVQLHTAVEMHHWCIPFSVDGQPAPSLRWLFNGSVLNETSFIFTEFLEPAANETVRHGCLRLNQPTHVNNGNYTLLAANPFGQASASIMAAFMDNP bcov_revert_r1_HEEH_24497_000000002_0001_43_64_H_.._ems_ferrM_5100_0002_0001_0001_0001
DKWVKLTALIVEALRRGDEETAKKLEEELKKVLSEEEFKLIQEVAKKFVEA VSFPASVQLHTAVEMHHWCIPFSVDGQPAPSLRWLFNGSVLNETSFIFTEFLEPAANETVRHGCLRLNQPTHVNNGNYTLLAANPFGQASASIMAAFMDNP longxing_Motif3_HHH_eva_0698_0001_0002_0004
SSELEKRARELLELIRKLGILSPRQLESIKILLELLLRSGDESAEETLERIVRRLERLLR VSFPASVQLHTAVEMHHWCIPFSVDGQPAPSLRWLFNGSVLNETSFIFTEFLEPAANETVRHGCLRLNQPTHVNNGNYTLLAANPFGQASASIMAAFMDNP bcov_6ala_r1_ems_3hM_1717_000000004_0001_1_19_H_.._HHH_eva_0127_0001_0001_0001_0001
DERQTFTYRVRGTDETAKHDARILSILVRLEAEREAKEKGKSVKVTVRIRSDGDQVEVQLEFRIR VSFPASVQLHTAVEMHHWCIPFSVDGQPAPSLRWLFNGSVLNETSFIFTEFLEPAANETVRHGCLRLNQPTHVNNGNYTLLAANPFGQASASIMAAFMDNP bcov_revert_r1_HEEH_13973_000000000_0001_1_20_H_.._EHEE_12207_0001_0003_0001_0001
NSDELKKIIYKILRLVEEGKLDPDKAEQILEELRKEAKKLGDEKLLILLILVLLELKRLKK VSFPASVQLHTAVEMHHWCIPFSVDGQPAPSLRWLFNGSVLNETSFIFTEFLEPAANETVRHGCLRLNQPTHVNNGNYTLLAANPFGQASASIMAAFMDNP bcov_6ala_r1_HEEH_10552_000000000_0001_44_64_H_.._HHH_eva_0142_0001_0006_0001_0001
TERVKKEVERFVREVWQKGKLSEDEILEQVRKLIEELLRREGRPTPEAVWKLLVFAAVVTLELNS VSFPASVQLHTAVEMHHWCIPFSVDGQPAPSLRWLFNGSVLNETSFIFTEFLEPAANETVRHGCLRLNQPTHVNNGNYTLLAANPFGQASASIMAAFMDNP longxing_Motif1_HHH_eva_0153_0001_0002_0004
SYEVTIHGYNERVQKASRLAEDQGAEIHVKDNKDITIKVQDKRLAWSVVLLAYIANVEVHVKG VSFPASVQLHTAVEMHHWCIPFSVDGQPAPSLRWLFNGSVLNETSFIFTEFLEPAANETVRHGCLRLNQPTHVNNGNYTLLAANPFGQASASIMAAFMDNP bcov_revert_r1_HEEH_14223_000000004_0001_1_21_H_.._ems_ferrM_1517_0001_0001_0001
DDEERKTVETKLSSIYKDLRNKEDPTEVVEKAWKLAVRVAVEAKDDPEKVTAVELVAQLLVKLE VSFPASVQLHTAVEMHHWCIPFSVDGQPAPSLRWLFNGSVLNETSFIFTEFLEPAANETVRHGCLRLNQPTHVNNGNYTLLAANPFGQASASIMAAFMDNP longxing_Motif1_ems_3hM_1796_0001_0001_0002
SDEDRVKSLVEKAKELAKKVVSDESLRRKIEWALELLLISFRNADPSLQKYAEHFLRYLVELAS VSFPASVQLHTAVEMHHWCIPFSVDGQPAPSLRWLFNGSVLNETSFIFTEFLEPAANETVRHGCLRLNQPTHVNNGNYTLLAANPFGQASASIMAAFMDNP bcov_revert_r1_HEEH_14223_000000004_0001_1_21_H_.._ems_3hC_1216_0001_0001_0001_0001
TEKDKLDQLRRDLEKKGTLSEWEVNVELAIFALRVGDPELRKWVHEVWERNR VSFPASVQLHTAVEMHHWCIPFSVDGQPAPSLRWLFNGSVLNETSFIFTEFLEPAANETVRHGCLRLNQPTHVNNGNYTLLAANPFGQASASIMAAFMDN longxing_Motif2_HHH_eva_0663_0001_0003_0002
DVDELVERAWKLIIRIITTVQDPRLRKLIREVAKLLHEASRKRDEELVKDVLRLVRELLNQV VSFPASVQLHTAVEMHHWCIPFSVDGQPAPSLRWLFNGSVLNETSFIFTEFLEPAANETVRHGCLRLNQPTHVNNGNYTLLAANPFGQASASIMAAFMDNP bcov_6ala_r1_HEEH_15568_000000002_0001_1_20_H_.._ems_3hM_1929_0001_0001_0001_0001
DIRITVTSRVQGTDETAKQRARELARTVTLIARYEAREKGASVKVTVRIRSDGDQVEVQLEMRIR VSFPASVQLHTAVEMHHWCIPFSVDGQPAPSLRWLFNGSVLNETSFIFTEFLEPAANETVRHGCLRLNQPTHVNNGNYTLLAANPFGQASASIMAAFMDNP bcov_original_r1_ems_3hM_3116_000000001_0001_46_63_H_.._EHEE_12207_0001_0001_0001_0001
DEEIETARKEVEKAAKTASKSGQPVRITITVNGQEFEIRFDGDPRNVEKVLRHAQWLLLILKVL VSFPASVQLHTAVEMHHWCIPFSVDGQPAPSLRWLFNGSVLNETSFIFTEFLEPAANETVRHGCLRLNQPTHVNNGNYTLLAANPFGQASASIMAAFMDNP bcov_revert_r1_HEEH_22785_000000003_0001_44_64_H_.._HEEH_08310_0001_0003_0001_0001
SSTLTLSLTVDGVSPEQSKRLLEEFKELAELLALLLKLSGIDFRVRVSEDSSNGRYQVSFQITLR VSFPASVQLHTAVEMHHWCIPFSVDGQPAPSLRWLFNGSVLNETSFIFTEFLEPAANETVRHGCLRLNQPTHVNNGNYTLLAANPFGQASASIMAAFMDNP bcov_revert_r1_HEEH_24497_000000002_0001_43_64_H_.._EHEE_11387_0001_0006_0001_0001
SEEEKHSDHAVELAKLIAELTGEPFRVVIRLNGYEVRLTFSSDPTLNKKAEELLEKVKKLAKKG VSFPASVQLHTAVEMHHWCIPFSVDGQPAPSLRWLFNGSVLNETSFIFTEFLEPAANETVRHGCLRLNQPTHVNNGNYTLLAANPFGQASASIMAAFMDNP bcov_6ala_r1_ems_3hM_862_000000002_0001_23_41_H_.._HEEH_11003_0001_0001_0001_0001
EAWKVLVVVVILLDLVKKGDPNAKAAKKTLDQLEEEARKKQDSDLLEAVEKAKTTLKKLRSS VSFPASVQLHTAVEMHHWCIPFSVDGQPAPSLRWLFNGSVLNETSFIFTEFLEPAANETVRHGCLRLNQPTHVNNGNYTLLAANPFGQASASIMAAFMDN longxing_Motif2_ems_3hC_137_0002_0001_0004_0003
SRHDDELLLLLLEAAVEVIEKNRPITFQVTFNGKQIRFHLPDDPKEADRVVREIEETLKTELRD VSFPASVQLHTAVEMHHWCIPFSVDGQPAPSLRWLFNGSVLNETSFIFTEFLEPAANETVRHGCLRLNQPTHVNNGNYTLLAANPFGQASASIMAAFMDNP bcov_6ala_r1_ems_3hM_208_000000000_0001_25_43_H_.._HEEH_18798_0001_0005_0001_0001
DETEFKILVAAAIAKQVVSQVRNEEEKRHLKTLVDEAEKSGDPSALELLTKIVLTAERLVKS VSFPASVQLHTAVEMHHWCIPFSVDGQPAPSLRWLFNGSVLNETSFIFTEFLEPAANETVRHGCLRLNQPTHVNNGNYTLLAANPFGQASASIMAAFMDNP longxing_Motif4_ems_3hM_150_0001_0004_0004
DPRKKLKELVDRAKTLAKQVGDRSLLWLVKRLEELAKKALDNNDEDTLKEVEHAILVIIYLLEL VSFPASVQLHTAVEMHHWCIPFSVDGQPAPSLRWLFNGSVLNETSFIFTEFLEPAANETVRHGCLRLNQPTHVNNGNYTLLAANPFGQASASIMAAFMDNP bcov_revert_r1_HEEH_22785_000000003_0001_44_64_H_.._ems_3hM_2512_0001_0001_0001
DEEEEQATRLAKLLALAYALARSEEQKKRVREELERVKRTYNDPRVEEIWRRVVEHEEKIR VSFPASVQLHTAVEMHHWCIPFSVDGQPAPSLRWLFNGSVLNETSFIFTEFLEPAANETVRHGCLRLNQPTHVNNGNYTLLAANPFGQASASIMAAFMDNP bcov_revert_r1_ems_3hM_1922_000000002_0001_23_39_H_.._ems_3hM_3589_0001_0002_0001_0001
PDKETLKTLVKKAAEKGDPELVKLVEKVAREVQDFRILVAVVLFKEAQDPHERAVVLTEAYQAV VSFPASVQLHTAVEMHHWCIPFSVDGQPAPSLRWLFNGSVLNETSFIFTEFLEPAANETVRHGCLRLNQPTHVNNGNYTLLAANPFGQASASIMAAFMDNP longxing_CationpiFixed_ems_4hM_3545_0002_000000003_0001_0003
DYRKVLEQLRKYAKKHGDFNANVLAAILEQAEKRNDEEELKTAAKNAKIYVEK VSFPASVQLHTAVEMHHWCIPFSVDGQPAPSLRWLFNGSVLNETSFIFTEFLEPAANETVRHGCLRLNQPTHVNNGNYTLLAANPFGQASASIMAAFMDNP longxing_Motif4_ems_p1-15H-GBL-16H-GBL-16H_0456_0001_0001_0001_0001_0003
TPLKELQKVYETAEKRLRSIPDKEKQKEVVKEATELLRRIAKSEEEKWLARLLSLSLKLDS VSFPASVQLHTAVEMHHWCIPFSVDGQPAPSLRWLFNGSVLNETSFIFTEFLEPAANETVRHGCLRLNQPTHVNNGNYTLLAANPFGQASASIMAAFMDNP bcov_revert_r1_ems_3hM_1656_000000000_0001_45_63_H_.._ems_3hM_482_0001_0003_0001_0001
KVVVIVHKADPRLVKKVAKLANVVVFENGDTLVIFIADDSLARKVEELLKKVVKAPFKVKF VSFPASVQLHTAVEMHHWCIPFSVDGQPAPSLRWLFNGSVLNETSFIFTEFLEPAANETVRHGCLRLNQPTHVNNGNYTLLAANPFGQASASIMAAFMDNP longxing_Normal_ems_ferrM_4669_000000003_0001_0003
DPRSKLLKYLVELILILFKLGELDPSEVKTRLKLVQRQAKILGDEEVVKLAEKALRLVKKEEKS VSFPASVQLHTAVEMHHWCIPFSVDGQPAPSLRWLFNGSVLNETSFIFTEFLEPAANETVRHGCLRLNQPTHVNNGNYTLLAANPFGQASASIMAAFMDNP bcov_6ala_r1_EEHEE_20342_000000009_0001_25_44_H_.._HHH_eva_0065_0001_0001_0001_0001
DFKEQVLKVIVKDRLKRAFKNNTLEEVEKKLKEEIKSARQQNQEEVVKAIEEAIKTVRKLVS VSFPASVQLHTAVEMHHWCIPFSVDGQPAPSLRWLFNGSVLNETSFIFTEFLEPAANETVRHGCLRLNQPTHVNNGNYTLLAANPFGQASASIMAAFMDNP longxing_CationpiFixed_ems_3hM_3716_000000012_0001_0004
DEDDDIAQEIAIRALLHAYEQNRPFKVTWEVNGLKIDVTFDTDPRQVQEVHKKVVKLIKKAKDK VSFPASVQLHTAVEMHHWCIPFSVDGQPAPSLRWLFNGSVLNETSFIFTEFLEPAANETVRHGCLRLNQPTHVNNGNYTLLAANPFGQASASIMAAFMDNP bcov_original_r1_HEEH_10552_000000000_0001_44_64_H_.._HEEH_09209_0001_0001_0001_0001
DEEEAKKTVRLAARLLASTDDEFERRVAKAIADQAINKASPEVSTKLEKEFKTIIKQVMS VSFPASVQLHTAVEMHHWCIPFSVDGQPAPSLRWLFNGSVLNETSFIFTEFLEPAANETVRHGCLRLNQPTHVNNGNYTLLAANPFGQASASIMAAFMDNP longxing_Motif4_ems_3hM_2464_0001_0002_0002
REEVLWKLQVMEKVLRLEGVSEKEIVRILLELIELILRTEGDPEAEKLWRELKKRLDKIKKD VSFPASVQLHTAVEMHHWCIPFSVDGQPAPSLRWLFNGSVLNETSFIFTEFLEPAANETVRHGCLRLNQPTHVNNGNYTLLAANPFGQASASIMAAFMDNP longxing_Motif1_HHH_eva_0224_0001_0001_0003
NELEKLVRLLLKAVEDLIKRGKITPWALQVLREAIREAVERLGDEQLREELRRLEEEARKVIKN VSFPASVQLHTAVEMHHWCIPFSVDGQPAPSLRWLFNGSVLNETSFIFTEFLEPAANETVRHGCLRLNQPTHVNNGNYTLLAANPFGQASASIMAAFMDNP longxing_CationpiFixed_HHH_eva_0389_000000005_0001_0004
TEEEKVLKVVILAVLLILEGDQESAEEVLRRAEELVRKLGDERLLKVIEELKKELEKLKKK VSFPASVQLHTAVEMHHWCIPFSVDGQPAPSLRWLFNGSVLNETSFIFTEFLEPAANETVRHGCLRLNQPTHVNNGNYTLLAANPFGQASASIMAAFMDNP bcov_revert_r1_HEEH_10552_000000000_0001_44_64_H_.._HHH_eva_0320_0001_0006_0001_0001
TETEFARTLLRFLFEEAYRKNDTETLRKIVRTVESVARSLQDPTLEKLAKDLRKIVESSS VSFPASVQLHTAVEMHHWCIPFSVDGQPAPSLRWLFNGSVLNETSFIFTEFLEPAANETVRHGCLRLNQPTHVNNGNYTLLAANPFGQASASIMAAFMDNP longxing_CationpiFixed_ems_3hM_2922_000000010_0001_0001
DETKEITEELERLYKEDPRKLREYITRLSRSNLKEVVQHAARLVDEELYILVLLLLRYVD VSFPASVQLHTAVEMHHWCIPFSVDGQPAPSLRWLFNGSVLNETSFIFTEFLEPAANETVRHGCLRLNQPTHVNNGNYTLLAANPFGQASASIMAAFMDNP bcov_6ala_r1_HEEH_24497_000000002_0001_43_64_H_.._ems_4hM_3181_0001_0002_0001_0001
SEDELYALILVILVTLIVKRVSEELAKKFKETIDTRLKNARDPRELKKIAREAEELARKLS VSFPASVQLHTAVEMHHWCIPFSVDGQPAPSLRWLFNGSVLNETSFIFTEFLEPAANETVRHGCLRLNQPTHVNNGNYTLLAANPFGQASASIMAAFMDNP bcov_6ala_r1_HEEH_10552_000000000_0001_44_64_H_.._ems_3hC_1285_0001_0005_0001_0001
DEVQKLVETAFRTAEKLAKKQNRPVTIRVDVKGFTVLIRVSTDPREITKWREYAYLVSILLSLE VSFPASVQLHTAVEMHHWCIPFSVDGQPAPSLRWLFNGSVLNETSFIFTEFLEPAANETVRHGCLRLNQPTHVNNGNYTLLAANPFGQASASIMAAFMDNP bcov_revert_r1_HEEH_10552_000000000_0001_44_64_H_.._HEEH_06955_0001_0003_0001_0001
DPAEEVYQYVLILLILALLQKDSELVKRAIKIAEKALKKLNDPRLEKVLKEAKTVLEQAKNG VSFPASVQLHTAVEMHHWCIPFSVDGQPAPSLRWLFNGSVLNETSFIFTEFLEPAANETVRHGCLRLNQPTHVNNGNYTLLAANPFGQASASIMAAFMDNP bcov_revert_r1_HEEH_10552_000000000_0001_44_64_H_.._ems_3hC_844_0002_0001_0002_0001_0001
DSILEAYLRVLEKLIKLVKKLNRPVRLTINVDGKELHVEVPSDPTELTRLEELTKYLKELLKVI VSFPASVQLHTAVEMHHWCIPFSVDGQPAPSLRWLFNGSVLNETSFIFTEFLEPAANETVRHGCLRLNQPTHVNNGNYTLLAANPFGQASASIMAAFMDNP bcov_6ala_r1_ems_3hM_1922_000000002_0001_23_39_H_.._HEEH_06766_0001_0001_0001_0001
DVESLHLRFLRLILEAALKKDKELLDTLIKQLQKLLKSSRDEEEQKVLKELIRSAEIAKKD VSFPASVQLHTAVEMHHWCIPFSVDGQPAPSLRWLFNGSVLNETSFIFTEFLEPAANETVRHGCLRLNQPTHVNNGNYTLLAANPFGQASASIMAAFMDNP bcov_6ala_r1_ems_3hM_1922_000000002_0001_23_39_H_.._ems_3hC_429_0002_0001_0001_0001
STEVVESLLKSAKSNGNVSEEDQWAILVLLVLARAGLASDEAIKDYAKRLLSKIK VSFPASVQLHTAVEMHHWCIPFSVDGQPAPSLRWLFNGSVLNETSFIFTEFLEPAANETVRHGCLRLNQPTHVNNGNYTLLAANPFGQASASIMAAFMDN longxing_Motif2_ems_p1-14H-GABBL-16H-GABBL-15H_0888_0001_0001_0001_0001_0001_0001
DEELKTLESIVRTLLEKARRNNDKKSVLIAEIALKLLQKAKNADEEQQTDLKFLVRVAIVLIK VSFPASVQLHTAVEMHHWCIPFSVDGQPAPSLRWLFNGSVLNETSFIFTEFLEPAANETVRHGCLRLNQPTHVNNGNYTLLAANPFGQASASIMAAFMDNP longxing_CationpiFixed_ems_3hC_807_000000002_0001_0002
DEEEKELLEWLERALKSVGDEDALKLLKTLIELIKEAKKNNDEELVKTLLRRAWAVAVRANL VSFPASVQLHTAVEMHHWCIPFSVDGQPAPSLRWLFNGSVLNETSFIFTEFLEPAANETVRHGCLRLNQPTHVNNGNYTLLAANPFGQASASIMAAFMDNP bcov_6ala_r1_HEEH_14223_000000004_0001_1_21_H_.._ems_3hC_476_0002_0001_0003_0001_0001
SEKLKQSLERVYLLVLEAWEKNTRVELRVDVDGDQYRFQVDHDPRSVRTFTELLEKLKEKLDKK VSFPASVQLHTAVEMHHWCIPFSVDGQPAPSLRWLFNGSVLNETSFIFTEFLEPAANETVRHGCLRLNQPTHVNNGNYTLLAANPFGQASASIMAAFMDNP bcov_6ala_r1_ems_3hM_208_000000000_0001_25_43_H_.._HEEH_21985_0001_0002_0001_0001
DEEEESSKKLQKLIKEAQDHAKSDELRKLIREIEKTVKSRIPNELDALTLIIVLILQLASEYQ VSFPASVQLHTAVEMHHWCIPFSVDGQPAPSLRWLFNGSVLNETSFIFTEFLEPAANETVRHGCLRLNQPTHVNNGNYTLLAANPFGQASASIMAAFMDNP bcov_6ala_r1_ems_3hM_1717_000000004_0001_1_19_H_.._ems_3hM_433_0001_0001_0001_0001
SEELHKAVWSVHLALRLAQQLNTTTRQTVRFKGQNIHVKFSSDPHLTKIAEKVEKTLRTLLEEG VSFPASVQLHTAVEMHHWCIPFSVDGQPAPSLRWLFNGSVLNETSFIFTEFLEPAANETVRHGCLRLNQPTHVNNGNYTLLAANPFGQASASIMAAFMDNP bcov_revert_r1_HEEH_10552_000000000_0001_44_64_H_.._HEEH_00763_0001_0001_0001_0001
TKQEVLQEVIKVLRKLGVSEEEILKIILELQTKLSEEEIREYLKELKKKLG VSFPASVQLHTAVEMHHWCIPFSVDGQPAPSLRWLFNGSVLNETSFIFTEFLEPAANETVRHGCLRLNQPTHVNNGNYTLLAANPFGQASASIMAAFMDNP bcov_revert_r1_HEEH_24497_000000002_0001_43_64_H_.._HHH_eva_0682_0001_0002_0001_0001
DEKTELIEWAIRLLSIVAKLIQNEEEARKILELAKHLAKLANDPRLEKLVKDLSKEWEKLI VSFPASVQLHTAVEMHHWCIPFSVDGQPAPSLRWLFNGSVLNETSFIFTEFLEPAANETVRHGCLRLNQPTHVNNGNYTLLAANPFGQASASIMAAFMDNP bcov_revert_r1_HEEH_24997_000000001_0001_43_64_H_.._ems_3hM_1715_0001_0002_0001_0001
NEEEKKKAKKLLDEAKKLVDQISNDTGRELAQSLIEKARKLDIPEVVRKVWWYVYILLLVVQN VSFPASVQLHTAVEMHHWCIPFSVDGQPAPSLRWLFNGSVLNETSFIFTEFLEPAANETVRHGCLRLNQPTHVNNGNYTLLAANPFGQASASIMAAFMDNP bcov_6ala_r1_HEEH_10552_000000000_0001_44_64_H_.._ems_3hC_617_0001_0001_0005_0001_0001
DDEEAKKLVESLKTIAKRLNDPTAETAAKQVEKKVKDALDRKDEEKLRKVLFQVQVLIVIIKQ VSFPASVQLHTAVEMHHWCIPFSVDGQPAPSLRWLFNGSVLNETSFIFTEFLEPAANETVRHGCLRLNQPTHVNNGNYTLLAANPFGQASASIMAAFMDNP longxing_CationpiFixed_ems_3hM_1753_000000021_0001_0004
TIHFRYSVRVDVDDPSDIQEALKIISQLTYDAIKTARDLNLSYEIRLDFKRSNGKLTLNVQVDVQ VSFPASVQLHTAVEMHHWCIPFSVDGQPAPSLRWLFNGSVLNETSFIFTEFLEPAANETVRHGCLRLNQPTHVNNGNYTLLAANPFGQASASIMAAFMDNP bcov_6ala_r1_HEEH_24497_000000002_0001_43_64_H_.._EHEE_04885_0001_0005_0001_0001
DELTELVRKVLDKAVKELNLDPSFKRHWTEVVEELLKKASEFQSKVAAIIAIETLERRAK VSFPASVQLHTAVEMHHWCIPFSVDGQPAPSLRWLFNGSVLNETSFIFTEFLEPAANETVRHGCLRLNQPTHVNNGNYTLLAANPFGQASASIMAAFMDNP longxing_CationpiFixed_ems_3hM_1696_000000012_0001_0003
DESEKVKFKVAVAAILKSPTVASQLVQRLRHKNPELEKVAKRVLREVDTELAKTVEKLVKK VSFPASVQLHTAVEMHHWCIPFSVDGQPAPSLRWLFNGSVLNETSFIFTEFLEPAANETVRHGCLRLNQPTHVNNGNYTLLAANPFGQASASIMAAFMDNP longxing_CationpiFixed_ems_4hM_2281_0002_000000005_0001_0002
DEELKHVKELVDRVTEEVKKKNSPIEVEVTILGVNVTIRVDTDPNQARRALLEATIRAFVLHLE VSFPASVQLHTAVEMHHWCIPFSVDGQPAPSLRWLFNGSVLNETSFIFTEFLEPAANETVRHGCLRLNQPTHVNNGNYTLLAANPFGQASASIMAAFMDNP bcov_revert_r1_HEEH_13973_000000000_0001_1_20_H_.._HEEH_19916_0001_0002_0001_0001
SPEVQKVLELILKLATTATRQGQPYTIKFKVRGKDVTVRVGRDPRLVREALQVILEVYELLQNG VSFPASVQLHTAVEMHHWCIPFSVDGQPAPSLRWLFNGSVLNETSFIFTEFLEPAANETVRHGCLRLNQPTHVNNGNYTLLAANPFGQASASIMAAFMDNP bcov_6ala_r1_HEEH_10552_000000000_0001_44_64_H_.._HEEH_05274_0001_0003_0001_0001
TEEVEWTIEVALRLGVDPEQVKEILKTHGYDPREIEKALKRVI VSFPASVQLHTAVEMHHWCIPFSVDGQPAPSLRWLFNGSVLNETSFIFTEFLEPAANETVRHGCLRLNQPTHVNNGNYTLLAANPFGQASASIMAAFMDNP longxing_Normal_HHH_rd4_0027.min_rise1.77_000000001_0001_0003
SEKLIREIRTSVEKALRQGILSEEEAKKIKKRLKEAKKRGLTEEVKKIREEVFKLAVRAAVS VSFPASVQLHTAVEMHHWCIPFSVDGQPAPSLRWLFNGSVLNETSFIFTEFLEPAANETVRHGCLRLNQPTHVNNGNYTLLAANPFGQASASIMAAFMDNP longxing_CationpiFixed_HHH_eva_0000_000000000_0001_0004
SLKEIARRLEKKAKKLGKREALSAVELIKRAIKKGDEFKARVAIVLARKLLS VSFPASVQLHTAVEMHHWCIPFSVDGQPAPSLRWLFNGSVLNETSFIFTEFLEPAANETVRHGCLRLNQPTHVNNGNYTLLAANPFGQASASIMAAFMDNP longxing_CationpiFixed_ems_p1-15H-GBL-16H-GBL-15H_0348_0001_0001_0002_000000005_0001_0002
SEQVQDAVTKVLEALEEAQKKNTTIEIRVRVYNIDVNVEVSSDPTLQKKAQEVLIRVFLKVLEK VSFPASVQLHTAVEMHHWCIPFSVDGQPAPSLRWLFNGSVLNETSFIFTEFLEPAANETVRHGCLRLNQPTHVNNGNYTLLAANPFGQASASIMAAFMDNP bcov_revert_r1_HEEH_13973_000000000_0001_1_20_H_.._HEEH_18614_0001_0002_0001_0001
DSEELSKRLEEKARKAIKNKDRDTVIEAIILLILLALEIQDPTVEKIARTLLELFRKVV VSFPASVQLHTAVEMHHWCIPFSVDGQPAPSLRWLFNGSVLNETSFIFTEFLEPAANETVRHGCLRLNQPTHVNNGNYTLLAANPFGQASASIMAAFMDNP bcov_revert_r1_HEEH_13973_000000000_0001_1_20_H_.._ems_3hM_481_0001_0002_0001_0001
DESVEKTATKYIKTILESIINASSKEEARRLVKKATSFAKNVPDETLSRQIQFKLLVALVIYEG VSFPASVQLHTAVEMHHWCIPFSVDGQPAPSLRWLFNGSVLNETSFIFTEFLEPAANETVRHGCLRLNQPTHVNNGNYTLLAANPFGQASASIMAAFMDNP longxing_CationpiFixed_ems_3hM_2104_000000004_0001_0001
STEKLRKLAKKAVKKGDDELIIRLLILAHILGDKKAYEFLRKVLRKFT VSFPASVQLHTAVEMHHWCIPFSVDGQPAPSLRWLFNGSVLNETSFIFTEFLEPAANETVRHGCLRLNQPTHVNNGNYTLLAANPFGQASASIMAAFMDNP bcov_revert_r1_ems_3hM_355_000000003_0001_41_59_H_.._ems_p1-14H-GBL-14H-GBL-14H_0028_0001_0001_0002_0001_0002_0001_0001
DEDTANKLYKEVKTKAHQIEDEKEASKWVQKAAKVAADLNDEYLWKLVVLLAVIVMTVSNS VSFPASVQLHTAVEMHHWCIPFSVDGQPAPSLRWLFNGSVLNETSFIFTEFLEPAANETVRHGCLRLNQPTHVNNGNYTLLAANPFGQASASIMAAFMDNP longxing_Motif1_ems_3hM_868_0001_0003_0002
DEQEKTEITKAEQIVKSRGNEDVEQIIKKLVELIKEAKKNNDEELVKTLLWRILVAANVAAQ VSFPASVQLHTAVEMHHWCIPFSVDGQPAPSLRWLFNGSVLNETSFIFTEFLEPAANETVRHGCLRLNQPTHVNNGNYTLLAANPFGQASASIMAAFMDNP longxing_Motif1_ems_3hC_476_0001_0001_0005_0002
DEEREWRITVAANLIAQLLVAPDPEKRKNAKNTLDWLRSLLSPDEQKYVEKVVTEVSKKAS VSFPASVQLHTAVEMHHWCIPFSVDGQPAPSLRWLFNGSVLNETSFIFTEFLEPAANETVRHGCLRLNQPTHVNNGNYTLLAANPFGQASASIMAAFMDNP longxing_Motif1_ems_3hM_1689_0001_0001_0002
SEEEKKVRELVEWAQYLAELLGSEVRISITVAGRDVQFRFNRDPTAKKIVQTLLETVTRILRRE VSFPASVQLHTAVEMHHWCIPFSVDGQPAPSLRWLFNGSVLNETSFIFTEFLEPAANETVRHGCLRLNQPTHVNNGNYTLLAANPFGQASASIMAAFMDNP bcov_revert_r1_HEEH_15568_000000002_0001_1_20_H_.._HEEH_10368_0001_0002_0001_0001
DEEWAKRVISVIIRELLERLNIDPRIAKSLITKIQRAIDNNDEEKVKRLLRLAQEISERR VSFPASVQLHTAVEMHHWCIPFSVDGQPAPSLRWLFNGSVLNETSFIFTEFLEPAANETVRHGCLRLNQPTHVNNGNYTLLAANPFGQASASIMAAFMDNP longxing_Cationpi_ems_3hM_2270_000000002_0001_0002
DSEEIQKILTTVARKLNAEHAIKFYIQLARVVNNLDNALKSLLKTFPSLEEAAKYLVKKVG VSFPASVQLHTAVEMHHWCIPFSVDGQPAPSLRWLFNGSVLNETSFIFTEFLEPAANETVRHGCLRLNQPTHVNNGNYTLLAANPFGQASASIMAAFMDNP longxing_CationpiFixed_ems_4hM_5516_0002_000000015_0001_0001
DREERRTLLDKILRKVLKALKESPDKASKVIKELKEIVDRLNDEEALILLILLKLEVDRYK VSFPASVQLHTAVEMHHWCIPFSVDGQPAPSLRWLFNGSVLNETSFIFTEFLEPAANETVRHGCLRLNQPTHVNNGNYTLLAANPFGQASASIMAAFMDNP bcov_revert_r1_HEEH_10552_000000000_0001_44_64_H_.._ems_3hM_2345_0001_0003_0001_0001
SEEETARFIFETVLKKLRNITTPEQLKTAYFKVSVAAAVVNDPTLLKIVNKAKKIAEELLS VSFPASVQLHTAVEMHHWCIPFSVDGQPAPSLRWLFNGSVLNETSFIFTEFLEPAANETVRHGCLRLNQPTHVNNGNYTLLAANPFGQASASIMAAFMDNP longxing_CationpiFixed_ems_3hM_3123_000000007_0001_0002
DEDEKLALRLFIILARLLIKLNDPDDAKKVVDQLRKFASLTNDEEVKKEADELEKLVRKLK VSFPASVQLHTAVEMHHWCIPFSVDGQPAPSLRWLFNGSVLNETSFIFTEFLEPAANETVRHGCLRLNQPTHVNNGNYTLLAANPFGQASASIMAAFMDNP bcov_6ala_r1_EEHEE_20342_000000009_0001_25_44_H_.._ems_3hC_836_0002_0001_0003_0001_0001
SEDKEAVDILFTLWALYKKIKDHKTKEVQKKVEEILKKARKSQSEKAWSAAVLAVIIVDWMRS VSFPASVQLHTAVEMHHWCIPFSVDGQPAPSLRWLFNGSVLNETSFIFTEFLEPAANETVRHGCLRLNQPTHVNNGNYTLLAANPFGQASASIMAAFMDN longxing_Motif2_ems_3hM_2763_0001_0003_0004
SDEEKLRRLAAKAWQLGDEKLVRIALLLIVRLKFGAREPKQAVDLLRKAVESAEK VSFPASVQLHTAVEMHHWCIPFSVDGQPAPSLRWLFNGSVLNETSFIFTEFLEPAANETVRHGCLRLNQPTHVNNGNYTLLAANPFGQASASIMAAFMDNP longxing_Motif3_ems_p1-15H-GBL-16H-GABBL-16H_0008_0001_0001_0002_0001_0001_0004
DDHWLAAVLAWLAALDPALFLIALRLARDNGAEEIFTTLFRRLVPDAEKVEKEAKKIES VSFPASVQLHTAVEMHHWCIPFSVDGQPAPSLRWLFNGSVLNETSFIFTEFLEPAANETVRHGCLRLNQPTHVNNGNYTLLAANPFGQASASIMAAFMDN longxing_Motif2_ems_4hC_1468_0001_0001_0001_0004
DEREKLKTKVHDLFSKAVSIQDPKEVKKLEKEIKKVYDSAKDPDVQFVAQLALELLRNHL VSFPASVQLHTAVEMHHWCIPFSVDGQPAPSLRWLFNGSVLNETSFIFTEFLEPAANETVRHGCLRLNQPTHVNNGNYTLLAANPFGQASASIMAAFMDNP longxing_CationpiFixed_ems_3hC_701_000000021_0001_0001
DETSEKIKTIAKKLEELLKKIQDPQLRYLAEIAVWLAKIAAELKDEELAKRAKEQADDVKRLH VSFPASVQLHTAVEMHHWCIPFSVDGQPAPSLRWLFNGSVLNETSFIFTEFLEPAANETVRHGCLRLNQPTHVNNGNYTLLAANPFGQASASIMAAFMDNP bcov_original_r1_ems_3hM_1656_000000000_0001_45_63_H_.._ems_3hM_292_0001_0002_0001_0001
QEWKKLVEKVEKLVLEVKKKDPRKAELADKALLLVLVAIKFNKDDPDTISKIAKKAEKIVKKIG VSFPASVQLHTAVEMHHWCIPFSVDGQPAPSLRWLFNGSVLNETSFIFTEFLEPAANETVRHGCLRLNQPTHVNNGNYTLLAANPFGQASASIMAAFMDNP longxing_Motif3_ems_3hM_1177_0001_0003_0001
DESAKRQLTEASRLIELALRLNDERLLKVLLHLLELALHSLGVDPKQVKEITKKVEDKLRKDIS VSFPASVQLHTAVEMHHWCIPFSVDGQPAPSLRWLFNGSVLNETSFIFTEFLEPAANETVRHGCLRLNQPTHVNNGNYTLLAANPFGQASASIMAAFMDNP bcov_6ala_r1_ems_3hM_1656_000000000_0001_45_63_H_.._ems_3hC_583_0002_0001_0003_0001_0001
DPELVWLLILLRYSEKKARKTGRPLDFTFNLNGVNVTLKFDSDPRVNKKVRDLLLELLLKLLRK VSFPASVQLHTAVEMHHWCIPFSVDGQPAPSLRWLFNGSVLNETSFIFTEFLEPAANETVRHGCLRLNQPTHVNNGNYTLLAANPFGQASASIMAAFMDNP bcov_6ala_r1_ems_3hM_698_000000000_0001_1_19_H_.._HEEH_08441_0001_0001_0001
DRDKELKELEELVEKLSRNVNDEERRRLVKYALELVRLTNNEELLELLVILVEYLVKNNS VSFPASVQLHTAVEMHHWCIPFSVDGQPAPSLRWLFNGSVLNETSFIFTEFLEPAANETVRHGCLRLNQPTHVNNGNYTLLAANPFGQASASIMAAFMDNP bcov_6ala_r1_EEHEE_20342_000000009_0001_25_44_H_.._ems_3hC_424_0001_0002_0001_0001
SERDKLASTAIKQALKDAADKKDKDKFDTVYKLFWKVAEAFNAERVKEILEKIYKKLKKKLES VSFPASVQLHTAVEMHHWCIPFSVDGQPAPSLRWLFNGSVLNETSFIFTEFLEPAANETVRHGCLRLNQPTHVNNGNYTLLAANPFGQASASIMAAFMDNP longxing_Motif3_ems_3hC_460_0002_0001_0005_0002
SVEELVRRLAREAAKVGDEKLWKIAVLAVVLYLAGKKEEAKKLLQLLRDLI VSFPASVQLHTAVEMHHWCIPFSVDGQPAPSLRWLFNGSVLNETSFIFTEFLEPAANETVRHGCLRLNQPTHVNNGNYTLLAANPFGQASASIMAAFMDNP longxing_Motif1_HHH_eva_0720_0001_0002_0001
DDEIQKEIEKLREEVRQRGDRKVEERLRKLEERLRKRGFSEEQILLFLLLRLLDEQKRK VSFPASVQLHTAVEMHHWCIPFSVDGQPAPSLRWLFNGSVLNETSFIFTEFLEPAANETVRHGCLRLNQPTHVNNGNYTLLAANPFGQASASIMAAFMDNP bcov_6ala_r1_HEEH_24497_000000002_0001_43_64_H_.._HHH_eva_0233_0001_0005_0001_0001
EPDEVEELLKQVLEKAKKNNDEEVYYLATVLTWVLQLAKKQGDEEQARRVEEDARWLWSYT VSFPASVQLHTAVEMHHWCIPFSVDGQPAPSLRWLFNGSVLNETSFIFTEFLEPAANETVRHGCLRLNQPTHVNNGNYTLLAANPFGQASASIMAAFMDNP bcov_revert_r1_ems_3hM_208_000000000_0001_25_43_H_.._ems_3hM_2108_0001_0007_0001_0001
SPQEELARWAAELAQLLAHLENTTVQVRVRVNGFQITVEYTSDPTQQKKANERLDKLLRKVKET VSFPASVQLHTAVEMHHWCIPFSVDGQPAPSLRWLFNGSVLNETSFIFTEFLEPAANETVRHGCLRLNQPTHVNNGNYTLLAANPFGQASASIMAAFMDNP bcov_revert_r1_ems_3hM_1922_000000002_0001_23_39_H_.._HEEH_20877_0001_0002_0001_0001
DDSEVETAKKLVDELVKEVNDPSTRILLRLLKRSLDLAKKLNDEYSLKTAVRDVRKLYKLVM VSFPASVQLHTAVEMHHWCIPFSVDGQPAPSLRWLFNGSVLNETSFIFTEFLEPAANETVRHGCLRLNQPTHVNNGNYTLLAANPFGQASASIMAAFMDNP bcov_6ala_r1_ems_3hM_1656_000000000_0001_45_63_H_.._ems_3hC_369_0001_0001_0003_0001_0001
DEKKKVVTRVKELLKKAADRKDEELFELVEVIAKSLAELHNNPDVKKLIEEVTQRIKKNM VSFPASVQLHTAVEMHHWCIPFSVDGQPAPSLRWLFNGSVLNETSFIFTEFLEPAANETVRHGCLRLNQPTHVNNGNYTLLAANPFGQASASIMAAFMDNP bcov_revert_r1_ems_3hC_1805_000000000_0001_47_64_H_.._ems_3hM_3153_0001_0001_0001_0001
SEEDKWRQLLDELSKILKKLGVDPEVIKQIRRLFEEVLQKGDEDELQLLEILVRLQRRYM VSFPASVQLHTAVEMHHWCIPFSVDGQPAPSLRWLFNGSVLNETSFIFTEFLEPAANETVRHGCLRLNQPTHVNNGNYTLLAANPFGQASASIMAAFMDNP bcov_revert_r1_HEEH_24497_000000002_0001_43_64_H_.._HHH_eva_0410_0001_0007_0001_0001
DIDEEIEKLLKEAEEIAEKIKDEEAKRAIKLVKRFLKLLRKRNNKEQAKLAVLFLVHFIRRLK VSFPASVQLHTAVEMHHWCIPFSVDGQPAPSLRWLFNGSVLNETSFIFTEFLEPAANETVRHGCLRLNQPTHVNNGNYTLLAANPFGQASASIMAAFMDNP bcov_6ala_r1_ems_3hM_355_000000003_0001_41_59_H_.._ems_3hM_2999_0001_0003_0001_0001
THKEVQRLKEEAREVFEKVGDPEVRSIYELVRLLEERWRRGTITPEELRILLILLELELRQVQS VSFPASVQLHTAVEMHHWCIPFSVDGQPAPSLRWLFNGSVLNETSFIFTEFLEPAANETVRHGCLRLNQPTHVNNGNYTLLAANPFGQASASIMAAFMDNP bcov_revert_r1_HEEH_10552_000000000_0001_44_64_H_.._HHH_eva_0331_0001_0001_0001_0001
DETEKARRIVKTLLSLATNASSKEEADKLIKKAEEWARKVEDPQLLIAVLIFKKYAEKYFS VSFPASVQLHTAVEMHHWCIPFSVDGQPAPSLRWLFNGSVLNETSFIFTEFLEPAANETVRHGCLRLNQPTHVNNGNYTLLAANPFGQASASIMAAFMDNP bcov_original_r1_ems_3hM_698_000000000_0001_1_19_H_.._ems_3hM_843_0001_0001_0001_0001
DEWQELVWRAVVLLTLIALAQQVEDIKKKADKVRKKVEEATKSGDKDKVRSIVRKIFEQARKLF VSFPASVQLHTAVEMHHWCIPFSVDGQPAPSLRWLFNGSVLNETSFIFTEFLEPAANETVRHGCLRLNQPTHVNNGNYTLLAANPFGQASASIMAAFMDNP longxing_Motif1_ems_3hC_1328_0001_0001_0001_0002
KPVDEIKKLLTELAKVAAKKNDETLWKKIVRIAVLLLEIETKDDEEKAKKLLEIAERVLREARS VSFPASVQLHTAVEMHHWCIPFSVDGQPAPSLRWLFNGSVLNETSFIFTEFLEPAANETVRHGCLRLNQPTHVNNGNYTLLAANPFGQASASIMAAFMDNP longxing_Motif1_ems_3hM_1328_0001_0001_0004
DLSEEVEKLVKLARELVKKKDTESAEKVLKKAAELANQVRDIKLILLVLELLELLERIRRD VSFPASVQLHTAVEMHHWCIPFSVDGQPAPSLRWLFNGSVLNETSFIFTEFLEPAANETVRHGCLRLNQPTHVNNGNYTLLAANPFGQASASIMAAFMDNP bcov_revert_r1_ems_p1-15H-GBL-16H-GBL-15H_0593_0001_0001_0002_000000000_0001_19_33_H_.._ems_3hM_752_0001_0002_0001_0001
DEAQYLAKRLSEKIKEAVKNNDSDKVRKLLELLKLLAYVARVPEVEKFARTLESYARSVL VSFPASVQLHTAVEMHHWCIPFSVDGQPAPSLRWLFNGSVLNETSFIFTEFLEPAANETVRHGCLRLNQPTHVNNGNYTLLAANPFGQASASIMAAFMDNP bcov_revert_r1_HEEH_13973_000000000_0001_1_20_H_.._ems_3hC_749_0001_0001_0001_0001_0001
SEEALKIIATLNWERATKIQDPTQVTELEWAIAVALVIAQDPEVQKYIKTLLESVRKLFTS VSFPASVQLHTAVEMHHWCIPFSVDGQPAPSLRWLFNGSVLNETSFIFTEFLEPAANETVRHGCLRLNQPTHVNNGNYTLLAANPFGQASASIMAAFMDN longxing_Motif2_ems_3hM_784_0001_0003
PDEEAKKVLELLRKVSKEFKDDPKVRRTLTSLVLLIELAVRNKDEFSVRVAIVVAKQFADEVRS VSFPASVQLHTAVEMHHWCIPFSVDGQPAPSLRWLFNGSVLNETSFIFTEFLEPAANETVRHGCLRLNQPTHVNNGNYTLLAANPFGQASASIMAAFMDNP longxing_CationpiFixed_ems_3hM_681_000000021_0001_0001
SETLTWSLELRNVDEDQAKTETRAAKVIALLLQEEYKRRGLDVKWSVEVKQDGDRFQVNVRVQVD VSFPASVQLHTAVEMHHWCIPFSVDGQPAPSLRWLFNGSVLNETSFIFTEFLEPAANETVRHGCLRLNQPTHVNNGNYTLLAANPFGQASASIMAAFMDNP bcov_revert_r1_ems_p1-15H-GBL-16H-GBL-15H_0593_0001_0001_0002_000000000_0001_19_33_H_.._EHEE_07457_0001_0001_0001_0001
REEDKKILKDIKELAKRKGDEDLLKALKKIETEAKRRGRDEDDAIALAIIYALRWHSEQM VSFPASVQLHTAVEMHHWCIPFSVDGQPAPSLRWLFNGSVLNETSFIFTEFLEPAANETVRHGCLRLNQPTHVNNGNYTLLAANPFGQASASIMAAFMDNP bcov_original_r1_ems_3hM_1717_000000004_0001_1_19_H_.._HHH_eva_0040_0001_0001_0001_0001
SVDELIKRLEKEAKKHGDEVAEELAKLLKKAKKKGDEEALERLWLLAYLFLKY VSFPASVQLHTAVEMHHWCIPFSVDGQPAPSLRWLFNGSVLNETSFIFTEFLEPAANETVRHGCLRLNQPTHVNNGNYTLLAANPFGQASASIMAAFMDNP bcov_revert_r1_HEEH_24497_000000002_0001_43_64_H_.._ems_p1-15H-GBL-16H-GBL-16H_0030_0001_0001_0001_0001_0003_0001_0001
SLDKILKLAEKLVKEGKLSPDAYFKISLAAYLARQGSLDESEKKTAEKLAKKLVS VSFPASVQLHTAVEMHHWCIPFSVDGQPAPSLRWLFNGSVLNETSFIFTEFLEPAANETVRHGCLRLNQPTHVNNGNYTLLAANPFGQASASIMAAFMDNP longxing_CationpiFixed_HHH_eva_0429_000000011_0001_0001
NRSERVWLLLLLAWLYNPELAARVYRELKKNKQEEDLKKAEELFKKLKNEEAVKDIQRVVKEL VSFPASVQLHTAVEMHHWCIPFSVDGQPAPSLRWLFNGSVLNETSFIFTEFLEPAANETVRHGCLRLNQPTHVNNGNYTLLAANPFGQASASIMAAFMDNP bcov_revert_r1_HEEH_24497_000000002_0001_43_64_H_.._ems_4hM_4652_0002_0001_0004_0001_0001
TLEDIAHELVVLALLLAQEVNNEELKKLVRTLAELLREAIRKNDEDLLKKLVEKLRKVRKKAK VSFPASVQLHTAVEMHHWCIPFSVDGQPAPSLRWLFNGSVLNETSFIFTEFLEPAANETVRHGCLRLNQPTHVNNGNYTLLAANPFGQASASIMAAFMDNP bcov_revert_r1_HEEH_13973_000000000_0001_1_20_H_.._ems_3hM_3097_0001_0001_0001_0001
DAREELEILIKIARKRGNPKVVKLLEELLKALRKGEIDPIEVYLLALRIFSEYLD VSFPASVQLHTAVEMHHWCIPFSVDGQPAPSLRWLFNGSVLNETSFIFTEFLEPAANETVRHGCLRLNQPTHVNNGNYTLLAANPFGQASASIMAAFMDNP bcov_6ala_r1_ems_3hM_1656_000000000_0001_45_63_H_.._ems_p1-15H-GBL-16H-GABBL-16H_0101_0001_0001_0002_0001_0002_0001_0001
DKVTKLLWEAQVAAVLAALVSDPEQVKVAVQIIDRNLKKANPSDPNYQKTLKDLKKTAQSFV VSFPASVQLHTAVEMHHWCIPFSVDGQPAPSLRWLFNGSVLNETSFIFTEFLEPAANETVRHGCLRLNQPTHVNNGNYTLLAANPFGQASASIMAAFMDN longxing_Motif2_ems_3hC_871_0001_0004_0003
SEEERKERLRKEIEELARKVGLSPEIIKRIQEMADKVFDKKDEDAARWAAQVLIRIWEQDL VSFPASVQLHTAVEMHHWCIPFSVDGQPAPSLRWLFNGSVLNETSFIFTEFLEPAANETVRHGCLRLNQPTHVNNGNYTLLAANPFGQASASIMAAFMDN longxing_Motif2_HHH_eva_0396_0001_0002
DEEEKVTKILKKLAKTLFEKKGDTVKVSYRFNGVDFRFTFNSDPTDNRKAEWLAYLLFILAEDD VSFPASVQLHTAVEMHHWCIPFSVDGQPAPSLRWLFNGSVLNETSFIFTEFLEPAANETVRHGCLRLNQPTHVNNGNYTLLAANPFGQASASIMAAFMDNP bcov_revert_r1_HEEH_10552_000000000_0001_44_64_H_.._HEEH_01930_0001_0003_0001_0001
NVRRKVVRLLLKVLELFERGDWKSVEKLLRELEKLLREKGDPKVQEVYRDVKIVLEILKS VSFPASVQLHTAVEMHHWCIPFSVDGQPAPSLRWLFNGSVLNETSFIFTEFLEPAANETVRHGCLRLNQPTHVNNGNYTLLAANPFGQASASIMAAFMDNP bcov_revert_r1_ems_3hM_1656_000000000_0001_45_63_H_.._HHH_eva_0319_0001_0006_0001_0001
SEALKILRELAKIALKRGDEELAWKILVIAVLVESGLAEPEIAKIMIEILQKILKS VSFPASVQLHTAVEMHHWCIPFSVDGQPAPSLRWLFNGSVLNETSFIFTEFLEPAANETVRHGCLRLNQPTHVNNGNYTLLAANPFGQASASIMAAFMDN longxing_Motif2_ems_p1-16H-GBL-16H-GABBL-16H_0149_0001_0001_0001_0001_0001_0001
SQETADKLLKIVQTVASKVKSPKAEVITYQVKKLVTEYKRIQNPEEQKKAEWAVRVLLVILRD VSFPASVQLHTAVEMHHWCIPFSVDGQPAPSLRWLFNGSVLNETSFIFTEFLEPAANETVRHGCLRLNQPTHVNNGNYTLLAANPFGQASASIMAAFMDNP longxing_Cationpi_ems_3hM_3198_000000014_0001_0001
SETRQWNITIDTTDPKQQKKVRDKALELAVQLVLDAFESGLDVKVTVRESTDNGRFTVQVNSEVQ VSFPASVQLHTAVEMHHWCIPFSVDGQPAPSLRWLFNGSVLNETSFIFTEFLEPAANETVRHGCLRLNQPTHVNNGNYTLLAANPFGQASASIMAAFMDNP bcov_revert_r1_HEEH_13973_000000000_0001_1_20_H_.._EHEE_01535_0001_0004_0001_0001
DPYEEKVKTILTKASKEAKKKNHPVEVNINLFGKTVRVLVVTDPRIVENVEYLLRLILLDAKLR VSFPASVQLHTAVEMHHWCIPFSVDGQPAPSLRWLFNGSVLNETSFIFTEFLEPAANETVRHGCLRLNQPTHVNNGNYTLLAANPFGQASASIMAAFMDNP bcov_revert_r1_ems_3hM_1656_000000000_0001_45_63_H_.._HEEH_13973_0001_0002_0001_0001
SLREKAKKIEKKAEKKGDEKAAKLAWKALVALHIGNLNEDEKRRVKKLLDEAKK VSFPASVQLHTAVEMHHWCIPFSVDGQPAPSLRWLFNGSVLNETSFIFTEFLEPAANETVRHGCLRLNQPTHVNNGNYTLLAANPFGQASASIMAAFMDNP longxing_Cationpi_ems_p1-15H-GBL-16H-GABBL-15H_0434_0001_0001_0001_000000001_0001_0002
SEEVVERAYRLRERYLKKGDPELQKEVEKLKKLLKKLGDKDDLEKLHLLLLLLRLEF VSFPASVQLHTAVEMHHWCIPFSVDGQPAPSLRWLFNGSVLNETSFIFTEFLEPAANETVRHGCLRLNQPTHVNNGNYTLLAANPFGQASASIMAAFMDNP bcov_6ala_r1_HEEH_13973_000000000_0001_1_20_H_.._HHH_eva_0238_0001_0003_0001_0001
TDELKKILEKLEETARKKVKDEELLKVLEYLIELAKILASIVDPKESSEVLKIAVRLLRLLV VSFPASVQLHTAVEMHHWCIPFSVDGQPAPSLRWLFNGSVLNETSFIFTEFLEPAANETVRHGCLRLNQPTHVNNGNYTLLAANPFGQASASIMAAFMDNP bcov_revert_r1_EEHEE_20342_000000009_0001_25_44_H_.._ems_3hM_818_0001_0003_0001_0001
SDEAAKSTADTVLKEARRIPTEEEAKWVILVAQAVARRLNDETLLKWLKQVEEKWKRYG VSFPASVQLHTAVEMHHWCIPFSVDGQPAPSLRWLFNGSVLNETSFIFTEFLEPAANETVRHGCLRLNQPTHVNNGNYTLLAANPFGQASASIMAAFMDNP longxing_Motif1_ems_3hC_902_0001_0001_0004
DEWQKTVSELAEWVILLVRLVNVPIRLRINVNGYTFTVRFDTDPREQKKAKEKAQKAARKAETK VSFPASVQLHTAVEMHHWCIPFSVDGQPAPSLRWLFNGSVLNETSFIFTEFLEPAANETVRHGCLRLNQPTHVNNGNYTLLAANPFGQASASIMAAFMDNP bcov_revert_r1_HEEH_15568_000000002_0001_1_20_H_.._HEEH_07620_0001_0002_0001_0001
TPEEVLVLALIVLRVAKEKNDEDAIRKAQKIRKKALEVKRKNDKETADKLKEILQKLAEKL VSFPASVQLHTAVEMHHWCIPFSVDGQPAPSLRWLFNGSVLNETSFIFTEFLEPAANETVRHGCLRLNQPTHVNNGNYTLLAANPFGQASASIMAAFMDNP bcov_revert_r1_ems_3hM_698_000000000_0001_1_19_H_.._ems_3hM_2337_0001_0001_0001_0001
DYRELVKRVAEVATKLGDLKALKELLKLALLVIEGLLSEEEVRELAREILEKLL VSFPASVQLHTAVEMHHWCIPFSVDGQPAPSLRWLFNGSVLNETSFIFTEFLEPAANETVRHGCLRLNQPTHVNNGNYTLLAANPFGQASASIMAAFMDNP bcov_6ala_r1_EEHEE_20342_000000009_0001_25_44_H_.._ems_p1-15H-GBL-16H-GABBL-15H_0361_0001_0001_0001_0001_0002_0001_0001
DPTLVRVLVLLRYAEKKARKTGRPIDVTVNLYGYNVTLKFDSDPRVLKKAKDIALELLLKLQRK VSFPASVQLHTAVEMHHWCIPFSVDGQPAPSLRWLFNGSVLNETSFIFTEFLEPAANETVRHGCLRLNQPTHVNNGNYTLLAANPFGQASASIMAAFMDNP bcov_revert_r1_ems_3hM_698_000000000_0001_1_19_H_.._HEEH_08441_0001_0001_0001
DIREKFDELIHKAKESAERKNNEKLLRVVVEVLLKWLEAWIRNDKDKKTELVKKLEELLSKAD VSFPASVQLHTAVEMHHWCIPFSVDGQPAPSLRWLFNGSVLNETSFIFTEFLEPAANETVRHGCLRLNQPTHVNNGNYTLLAANPFGQASASIMAAFMDNP bcov_revert_r1_ems_3hM_1656_000000000_0001_45_63_H_.._ems_3hM_3350_0001_0001_0001_0001
DIDKTAKKILKEARELRKKAQDPRIRKLLEHLAKLLEEAVKKKDEERLWKIAVLVTVVLMEARS VSFPASVQLHTAVEMHHWCIPFSVDGQPAPSLRWLFNGSVLNETSFIFTEFLEPAANETVRHGCLRLNQPTHVNNGNYTLLAANPFGQASASIMAAFMDNP longxing_Motif1_ems_3hM_524_0001_0004_0003
DQEKIKTSVQQSVQQAVKENDDEKIISILNDAARLAKEQGDEDLWRWVVQVAVEVVDLKS VSFPASVQLHTAVEMHHWCIPFSVDGQPAPSLRWLFNGSVLNETSFIFTEFLEPAANETVRHGCLRLNQPTHVNNGNYTLLAANPFGQASASIMAAFMDNP longxing_Motif1_ems_3hC_758_0002_0001_0001_0003
TEDEDDARRKVEDLAKKAHKNNQTNSVEVRVDGFRLYVRITTDPREVKDRFLILVYLIRLEQNR VSFPASVQLHTAVEMHHWCIPFSVDGQPAPSLRWLFNGSVLNETSFIFTEFLEPAANETVRHGCLRLNQPTHVNNGNYTLLAANPFGQASASIMAAFMDNP bcov_revert_r1_HEEH_13973_000000000_0001_1_20_H_.._HEEH_18080_0001_0002_0001_0001
DEVEKAAILVILLALERGDEEAKKEVKKVLDALRKGETSKEEAKKILESLARRLRS VSFPASVQLHTAVEMHHWCIPFSVDGQPAPSLRWLFNGSVLNETSFIFTEFLEPAANETVRHGCLRLNQPTHVNNGNYTLLAANPFGQASASIMAAFMDNP bcov_revert_r1_HEEH_10552_000000000_0001_44_64_H_.._ems_p1-16H-GBL-16H-GABBL-16H_0017_0001_0001_0001_0001_0004_0001_0001
DKSDVEKVLTEAEELVRKLGDEELKKKVDQLKEILERADKKNDKEQLHLLLLLVRLLLKRIKS VSFPASVQLHTAVEMHHWCIPFSVDGQPAPSLRWLFNGSVLNETSFIFTEFLEPAANETVRHGCLRLNQPTHVNNGNYTLLAANPFGQASASIMAAFMDNP bcov_6ala_r1_ems_p1-15H-GBBL-14H-GBL-16H_0941_0001_0001_0001_000000000_0001_36_52_H_.._ems_3hM_2415_0001_0002_0001_0001
DEKREVLRTISRLLYEAVERKDEDLLKEITKKAKELAEKLNNPELLELIELVILFLKRRI VSFPASVQLHTAVEMHHWCIPFSVDGQPAPSLRWLFNGSVLNETSFIFTEFLEPAANETVRHGCLRLNQPTHVNNGNYTLLAANPFGQASASIMAAFMDNP bcov_6ala_r1_ems_3hM_2106_000000001_0001_45_62_H_.._ems_3hM_3153_0001_0002_0001_0001
DEELKKRLEKVRKLIEEAIQKKDKDLVEELLLALVILAVLLNDEELLKQVQKLSRDVYKRLG VSFPASVQLHTAVEMHHWCIPFSVDGQPAPSLRWLFNGSVLNETSFIFTEFLEPAANETVRHGCLRLNQPTHVNNGNYTLLAANPFGQASASIMAAFMDNP bcov_6ala_r1_ems_3hC_1805_000000000_0001_47_64_H_.._ems_3hM_1754_0001_0002_0001_0001
RKEDASKKVETLIKELRKVPNPFAQWASEKVERLLRDAQNRDDEEKVERIAWFAEVALIAAK VSFPASVQLHTAVEMHHWCIPFSVDGQPAPSLRWLFNGSVLNETSFIFTEFLEPAANETVRHGCLRLNQPTHVNNGNYTLLAANPFGQASASIMAAFMDNP longxing_Cationpi_ems_3hM_888_000000005_0001_0004
SEEDRKALWRSALLLLLAVLEGTPFTFTYTLGGRKYSVTIDSDPRELTKAKKLAEKLVDLIRRG VSFPASVQLHTAVEMHHWCIPFSVDGQPAPSLRWLFNGSVLNETSFIFTEFLEPAANETVRHGCLRLNQPTHVNNGNYTLLAANPFGQASASIMAAFMDNP bcov_revert_r1_HEEH_15568_000000002_0001_1_20_H_.._HEEH_15843_0001_0001_0001_0001
DDKEAEKVVRKAKEVAKKAKDPTLSFRLLVAVVVLEDAIKKKDETKIRSAIFVIKTVIKKAS VSFPASVQLHTAVEMHHWCIPFSVDGQPAPSLRWLFNGSVLNETSFIFTEFLEPAANETVRHGCLRLNQPTHVNNGNYTLLAANPFGQASASIMAAFMDNP longxing_CationpiFixed_ems_3hM_1516_000000012_0001_0004
LPVEKIIREAKKILDEALKRGLISPEEAQRWKELLKEARKKGDEELARRLYEKILIWRYAAI VSFPASVQLHTAVEMHHWCIPFSVDGQPAPSLRWLFNGSVLNETSFIFTEFLEPAANETVRHGCLRLNQPTHVNNGNYTLLAANPFGQASASIMAAFMDNP bcov_original_r1_HEEH_13973_000000000_0001_1_20_H_.._HHH_eva_0362_0001_0002_0001_0001
DEKEKTVRSVIKRLQELSKKASDEEKRKKLRSLSWELWLALLLDKDTAHWLAQKVKEELDKD VSFPASVQLHTAVEMHHWCIPFSVDGQPAPSLRWLFNGSVLNETSFIFTEFLEPAANETVRHGCLRLNQPTHVNNGNYTLLAANPFGQASASIMAAFMDNP bcov_revert_r1_HEEH_13973_000000000_0001_1_20_H_.._ems_3hC_543_0001_0001_0001_0001
SDQKKIWELLVLLVILLHRLGLSEDQVREIIQRVLEEVKKGLSWQEVEKIMRKVEEKVRKYE VSFPASVQLHTAVEMHHWCIPFSVDGQPAPSLRWLFNGSVLNETSFIFTEFLEPAANETVRHGCLRLNQPTHVNNGNYTLLAANPFGQASASIMAAFMDN longxing_Motif2_HHH_eva_0406_0001_0001_0004
LELKKIVEKVKRRLDKLQKQGRLDKQTAEQLKKQLELVLQRGDKWAILVAIAIIEQWLRRG VSFPASVQLHTAVEMHHWCIPFSVDGQPAPSLRWLFNGSVLNETSFIFTEFLEPAANETVRHGCLRLNQPTHVNNGNYTLLAANPFGQASASIMAAFMDN longxing_Motif2_HHH_eva_0353_0001_0002_0004
SEETRELLERVRKLLKKIGLSPEQIDWYQRLAEVLIREGASTPRKIWESVKRRLEKWKKN VSFPASVQLHTAVEMHHWCIPFSVDGQPAPSLRWLFNGSVLNETSFIFTEFLEPAANETVRHGCLRLNQPTHVNNGNYTLLAANPFGQASASIMAAFMDNP longxing_Cationpi_HHH_eva_0171_000000004_0001_0004
TEELKKELKKIKEEAKRKGDEDLLWALILLEILAKLEGISEDQAIKLAIEYAREYKKKQS VSFPASVQLHTAVEMHHWCIPFSVDGQPAPSLRWLFNGSVLNETSFIFTEFLEPAANETVRHGCLRLNQPTHVNNGNYTLLAANPFGQASASIMAAFMDNP bcov_revert_r1_HEEH_10552_000000000_0001_44_64_H_.._HHH_eva_0040_0001_0003_0001_0001
SSEKLKRLIQEARRKGDHDLLEELEKRARELGDDEVLLLVILARLEWKRN VSFPASVQLHTAVEMHHWCIPFSVDGQPAPSLRWLFNGSVLNETSFIFTEFLEPAANETVRHGCLRLNQPTHVNNGNYTLLAANPFGQASASIMAAFMDNP bcov_revert_r1_HEEH_10552_000000000_0001_44_64_H_.._HHH_eva_0612_0001_0001_0001_0001
SFRFSFQVNVQGDDSETSKKLRETLKEILTIVTILLRLEGLDVKFKVSSSRDGDTLQVNVTLKSE VSFPASVQLHTAVEMHHWCIPFSVDGQPAPSLRWLFNGSVLNETSFIFTEFLEPAANETVRHGCLRLNQPTHVNNGNYTLLAANPFGQASASIMAAFMDNP bcov_6ala_r1_HEEH_10552_000000000_0001_44_64_H_.._EHEE_00766_0001_0002_0001_0001
DDEEKKEELKRKIQSLVEKLSEEDAWKVIVRNTLEAHEKNDKALEEAAHYAAEVLLRLAKS VSFPASVQLHTAVEMHHWCIPFSVDGQPAPSLRWLFNGSVLNETSFIFTEFLEPAANETVRHGCLRLNQPTHVNNGNYTLLAANPFGQASASIMAAFMDNP longxing_Motif1_ems_3hM_3594_0001_0003_0001
PEVKKEAKKAEELLTQARKLVEDPSSRYLLELLLLALRIALKLDDEEELKRLIKEAKTLWKKYL VSFPASVQLHTAVEMHHWCIPFSVDGQPAPSLRWLFNGSVLNETSFIFTEFLEPAANETVRHGCLRLNQPTHVNNGNYTLLAANPFGQASASIMAAFMDNP bcov_6ala_r1_ems_3hM_1656_000000000_0001_45_63_H_.._ems_3hM_540_0001_0002_0001_0001
DEHVEELKKKAKKLVDKLTKQNDPRVKIARLALELAQLLVNLASSEEEKREIIEIALRIIESNS VSFPASVQLHTAVEMHHWCIPFSVDGQPAPSLRWLFNGSVLNETSFIFTEFLEPAANETVRHGCLRLNQPTHVNNGNYTLLAANPFGQASASIMAAFMDNP bcov_revert_r1_EEHEE_20342_000000009_0001_25_44_H_.._ems_3hM_1540_0001_0001_0001_0001
SKEKKAKETIEVLVKVAKLFGIDPSALDKLRKLLEKALKKGVDPSQLVKIANKILKEVHKS VSFPASVQLHTAVEMHHWCIPFSVDGQPAPSLRWLFNGSVLNETSFIFTEFLEPAANETVRHGCLRLNQPTHVNNGNYTLLAANPFGQASASIMAAFMDNP longxing_CationpiFixed_HHH_eva_0079_000000001_0001_0003
SEQEKLLTLAAYLASYLASYLNRPVRLRVRVNGLQVTVEFPPDPTEVRKVLKKVEELVKKLQKK VSFPASVQLHTAVEMHHWCIPFSVDGQPAPSLRWLFNGSVLNETSFIFTEFLEPAANETVRHGCLRLNQPTHVNNGNYTLLAANPFGQASASIMAAFMDNP bcov_6ala_r1_ems_3hM_1922_000000002_0001_23_39_H_.._HEEH_19312_0001_0002_0001_0001
DEEVIKDLLKLVAEEASRKNDEDLLKFLLTVVTILAKRELSDEQVEKVKKIAKDLSKKFF VSFPASVQLHTAVEMHHWCIPFSVDGQPAPSLRWLFNGSVLNETSFIFTEFLEPAANETVRHGCLRLNQPTHVNNGNYTLLAANPFGQASASIMAAFMDNP longxing_CationpiFixed_ems_3hM_1685_000000000_0001_0004
DVDEEVEKILKEVEEIIEKSKNEWAKLILLLVEEEIKEARKQNDKELVKRLIDRLLRAVRQLQ VSFPASVQLHTAVEMHHWCIPFSVDGQPAPSLRWLFNGSVLNETSFIFTEFLEPAANETVRHGCLRLNQPTHVNNGNYTLLAANPFGQASASIMAAFMDNP bcov_6ala_r1_ems_p1-15H-GBL-16H-GBL-15H_0593_0001_0001_0002_000000000_0001_19_33_H_.._ems_3hM_2999_0001_0002_0001_0001
DRSIEEELLQLLLLALDLILDNDPDSAKKVIDKLRKLASELNDEEVKKLADELEKLVRKLK VSFPASVQLHTAVEMHHWCIPFSVDGQPAPSLRWLFNGSVLNETSFIFTEFLEPAANETVRHGCLRLNQPTHVNNGNYTLLAANPFGQASASIMAAFMDNP bcov_6ala_r1_HEEH_24497_000000002_0001_43_64_H_.._ems_3hC_836_0001_0003_0001_0001
DESLEKKIEKLLQILEKLLKDDPEKVDEVRLAAILAKLAVKQGDERLARSAVLFLEELVRKLSS VSFPASVQLHTAVEMHHWCIPFSVDGQPAPSLRWLFNGSVLNETSFIFTEFLEPAANETVRHGCLRLNQPTHVNNGNYTLLAANPFGQASASIMAAFMDNP bcov_revert_r1_HEEH_10552_000000000_0001_44_64_H_.._ems_3hM_441_0001_0002_0001_0001
SKKDEVSTLAKEVLTKAVRENDEWSVRLAVIVLKLEAEQVFKDPRDQEEVKRIIEKLKDDA VSFPASVQLHTAVEMHHWCIPFSVDGQPAPSLRWLFNGSVLNETSFIFTEFLEPAANETVRHGCLRLNQPTHVNNGNYTLLAANPFGQASASIMAAFMDNP longxing_Cationpi_ems_3hM_2592_000000005_0001_0002
SERDKLASTAIKQSLKDAADRKDKDKFDDVYQLIWRVAERFNAERVKEILEKIYKKLKKKLES VSFPASVQLHTAVEMHHWCIPFSVDGQPAPSLRWLFNGSVLNETSFIFTEFLEPAANETVRHGCLRLNQPTHVNNGNYTLLAANPFGQASASIMAAFMDNP longxing_Motif3_ems_3hC_460_0001_0002_0002
SEEVKWKLDVLLYVAQLVVRDPRIRKHLKDIADKAKKAADNDDEDKLKHLTTLLQTVFIRLYK VSFPASVQLHTAVEMHHWCIPFSVDGQPAPSLRWLFNGSVLNETSFIFTEFLEPAANETVRHGCLRLNQPTHVNNGNYTLLAANPFGQASASIMAAFMDNP longxing_Cationpi_ems_3hM_3092_000000003_0001_0004
SEELAKKVQELAKKAGDSSATWQARLLVYLLRQGAISPEQVDDILKKLAKKLS VSFPASVQLHTAVEMHHWCIPFSVDGQPAPSLRWLFNGSVLNETSFIFTEFLEPAANETVRHGCLRLNQPTHVNNGNYTLLAANPFGQASASIMAAFMDNP longxing_Cationpi_ems_p1-14H-GBL-16H-GABBL-15H_0247_0001_0001_0002_000000000_0001_0004
SWTYSFEVTVKGDDEKSQKILLRLLLRIVLKALEYARKYNLTLRTSLSRTDHNGTLRVSVRVQVD VSFPASVQLHTAVEMHHWCIPFSVDGQPAPSLRWLFNGSVLNETSFIFTEFLEPAANETVRHGCLRLNQPTHVNNGNYTLLAANPFGQASASIMAAFMDNP bcov_revert_r1_HEEH_15568_000000002_0001_1_20_H_.._EHEE_07111_0001_0002_0001_0001
SEEAKWQVQVAKNVLNLIGDEDAAKEVDKLLEEARKKGLDDSYVLKEARKIVAKVAAKQ VSFPASVQLHTAVEMHHWCIPFSVDGQPAPSLRWLFNGSVLNETSFIFTEFLEPAANETVRHGCLRLNQPTHVNNGNYTLLAANPFGQASASIMAAFMDNP longxing_Motif1_HHH_eva_0038_0001_0002_0001
TERDKKTLKKIKEEAKRKGDEDLLKALKKIETRAKRNGISEDEAIWLAIVFARVWKLEQS VSFPASVQLHTAVEMHHWCIPFSVDGQPAPSLRWLFNGSVLNETSFIFTEFLEPAANETVRHGCLRLNQPTHVNNGNYTLLAANPFGQASASIMAAFMDNP longxing_Motif1_HHH_eva_0040_0001_0001_0003
DWRDYYTKAKKYADKVSQHVDPTISKKLQTILKQIEELWKKARNPDEARWSIIILALAVLRT VSFPASVQLHTAVEMHHWCIPFSVDGQPAPSLRWLFNGSVLNETSFIFTEFLEPAANETVRHGCLRLNQPTHVNNGNYTLLAANPFGQASASIMAAFMDNP longxing_Cationpi_ems_3hM_1098_000000014_0001_0001
DAAELARHWKSLIDEARKKKNKEVLDTIIKQLQKLLKSLRDWKKQVALNLVILDAERAKSD VSFPASVQLHTAVEMHHWCIPFSVDGQPAPSLRWLFNGSVLNETSFIFTEFLEPAANETVRHGCLRLNQPTHVNNGNYTLLAANPFGQASASIMAAFMDN longxing_Motif2_ems_3hC_429_0001_0001_0001
SQEKVDKLREEAERKGNRRAAAAARILLKALRTGNFDPWEAQVAKVILKQALS VSFPASVQLHTAVEMHHWCIPFSVDGQPAPSLRWLFNGSVLNETSFIFTEFLEPAANETVRHGCLRLNQPTHVNNGNYTLLAANPFGQASASIMAAFMDNP longxing_Cationpi_ems_p1-14H-GBL-16H-GABBL-15H_0596_0001_0001_0001_000000001_0001_0004
DEEQETAVKIAVDVYKEAKKKGQPTTVRVTVKGLTYDFKVDTDPREEEKWEKLLIQLILDVLDR VSFPASVQLHTAVEMHHWCIPFSVDGQPAPSLRWLFNGSVLNETSFIFTEFLEPAANETVRHGCLRLNQPTHVNNGNYTLLAANPFGQASASIMAAFMDNP bcov_revert_r1_HEEH_13973_000000000_0001_1_20_H_.._HEEH_01499_0001_0001_0001_0001
DEEEKRLKEELKELIELAAQINDPELLKEIEKLIRRHLEADPKYKDALKYALQLVRELYEKIV VSFPASVQLHTAVEMHHWCIPFSVDGQPAPSLRWLFNGSVLNETSFIFTEFLEPAANETVRHGCLRLNQPTHVNNGNYTLLAANPFGQASASIMAAFMDNP bcov_6ala_r1_ems_3hM_208_000000000_0001_25_43_H_.._ems_3hM_3093_0001_0001_0001_0001
SEEQKKILETVEKYAETLVKNNEEQTVELRFKGQRIEVRFPPDKTEADHYAWALALLLIIILEG VSFPASVQLHTAVEMHHWCIPFSVDGQPAPSLRWLFNGSVLNETSFIFTEFLEPAANETVRHGCLRLNQPTHVNNGNYTLLAANPFGQASASIMAAFMDNP bcov_6ala_r1_HEEH_14223_000000004_0001_1_21_H_.._HEEH_16512_0001_0003_0001_0001
DEEEERTKKIEKLLDELYSTYRSNHEVLIAYYLAKLLIELAKRQQDPKLLKQARVAVRLIEELN VSFPASVQLHTAVEMHHWCIPFSVDGQPAPSLRWLFNGSVLNETSFIFTEFLEPAANETVRHGCLRLNQPTHVNNGNYTLLAANPFGQASASIMAAFMDNP bcov_6ala_r1_HEEH_10552_000000000_0001_44_64_H_.._ems_3hM_208_0001_0003_0001_0001
SEDDEETEKLKERLLLLALTVGGPFRVRRDVNGIKIEVTIDTDPRQVERAARLLLKLEKEARNG VSFPASVQLHTAVEMHHWCIPFSVDGQPAPSLRWLFNGSVLNETSFIFTEFLEPAANETVRHGCLRLNQPTHVNNGNYTLLAANPFGQASASIMAAFMDNP bcov_revert_r1_HEEH_24497_000000002_0001_43_64_H_.._HEEH_05773_0001_0001_0001_0001
DEVTKKIRDLIRTLLDHSRKRNQPVRVEITVNGVKFTVTVDSDPSRQKRLLKLIEYWATLALQD VSFPASVQLHTAVEMHHWCIPFSVDGQPAPSLRWLFNGSVLNETSFIFTEFLEPAANETVRHGCLRLNQPTHVNNGNYTLLAANPFGQASASIMAAFMDNP bcov_6ala_r1_ems_3hM_208_000000000_0001_25_43_H_.._HEEH_17064_0001_0005_0001_0001
DEVEKEVDTAIELLKTVDRYVPDPNIRELAYELTVQLFLLKLEKDKEEATKVVKKAKELYKKAI VSFPASVQLHTAVEMHHWCIPFSVDGQPAPSLRWLFNGSVLNETSFIFTEFLEPAANETVRHGCLRLNQPTHVNNGNYTLLAANPFGQASASIMAAFMDNP bcov_revert_r1_HEEH_10552_000000000_0001_44_64_H_.._ems_3hM_1913_0001_0002_0001_0001
DDEEVKKLVKTVYDIAVELNDVEILVRLLIAERVAKELNDSRYVEEVAKKLLEQLKKVS VSFPASVQLHTAVEMHHWCIPFSVDGQPAPSLRWLFNGSVLNETSFIFTEFLEPAANETVRHGCLRLNQPTHVNNGNYTLLAANPFGQASASIMAAFMDNP bcov_revert_r1_ems_3hM_698_000000000_0001_1_19_H_.._ems_3hM_2420_0001_0002_0001_0001
SLKELARRLAEKAIRLGKEEALLVVLELEEAIKNGDEETAKKLIKLARKLLS VSFPASVQLHTAVEMHHWCIPFSVDGQPAPSLRWLFNGSVLNETSFIFTEFLEPAANETVRHGCLRLNQPTHVNNGNYTLLAANPFGQASASIMAAFMDNP bcov_revert_r1_ems_p1-15H-GBL-16H-GBL-15H_0593_0001_0001_0002_000000000_0001_19_33_H_.._ems_p1-15H-GBL-16H-GBL-15H_0348_0001_0001_0002_0001_0002_0001_0001
SEEEDAKETSEIFRTILTKAEKTDHVRYRIADVTINISGSLSPEQILLLVLVLVLRALEIRKKK VSFPASVQLHTAVEMHHWCIPFSVDGQPAPSLRWLFNGSVLNETSFIFTEFLEPAANETVRHGCLRLNQPTHVNNGNYTLLAANPFGQASASIMAAFMDNP bcov_revert_r1_ems_p1-15H-GBBL-14H-GBL-16H_0941_0001_0001_0001_000000000_0001_36_52_H_.._HEEH_24991_0001_0002_0001_0001
PLDELLKKLEEIAKRLEKSGDPHNQTLAKIIKTLIKKAKNASDPTEKTELVFKAQVAVALAG VSFPASVQLHTAVEMHHWCIPFSVDGQPAPSLRWLFNGSVLNETSFIFTEFLEPAANETVRHGCLRLNQPTHVNNGNYTLLAANPFGQASASIMAAFMDNP longxing_CationpiFixed_ems_3hM_1618_000000000_0001_0004
SEELAKKVQELAKKRGDKKATWAARFLVTTLRRGQIEPEQVDRLLKTLADKLS VSFPASVQLHTAVEMHHWCIPFSVDGQPAPSLRWLFNGSVLNETSFIFTEFLEPAANETVRHGCLRLNQPTHVNNGNYTLLAANPFGQASASIMAAFMDNP longxing_Cationpi_ems_p1-14H-GBL-16H-GABBL-15H_0247_0001_0001_0001_000000006_0001_0001
DHELLWAVRVLAELAKARIPDPNAQKEADDVVKKVTKAVRNNDDDLVRTLVSTFINRMAKMV VSFPASVQLHTAVEMHHWCIPFSVDGQPAPSLRWLFNGSVLNETSFIFTEFLEPAANETVRHGCLRLNQPTHVNNGNYTLLAANPFGQASASIMAAFMDN longxing_Motif2_ems_3hC_104_0001_0002_0002
NDDQEELKKVAKRLATLAKRIQDEKVAETLWKLAVLITLLAHQDVRKAKDVVKKAEEIFKKLQ VSFPASVQLHTAVEMHHWCIPFSVDGQPAPSLRWLFNGSVLNETSFIFTEFLEPAANETVRHGCLRLNQPTHVNNGNYTLLAANPFGQASASIMAAFMDNP longxing_Motif1_ems_3hM_743_0001_0002_0004
TIQDEATKLAREVVQNYKNEEVVRTVIKRAKSLGDEFKALLAVSLVLEKLNPEASKVWQSVLNS VSFPASVQLHTAVEMHHWCIPFSVDGQPAPSLRWLFNGSVLNETSFIFTEFLEPAANETVRHGCLRLNQPTHVNNGNYTLLAANPFGQASASIMAAFMDNP longxing_CationpiFixed_ems_4hM_4261_000000018_0001_0001
SEEDEKIKKDLKRLADEARKKNRPVWYTLDVKGVEVVVVLTSDPELVRLAIQLWELLVKIARKL VSFPASVQLHTAVEMHHWCIPFSVDGQPAPSLRWLFNGSVLNETSFIFTEFLEPAANETVRHGCLRLNQPTHVNNGNYTLLAANPFGQASASIMAAFMDNP bcov_revert_r1_HEEH_15440_000000001_0001_1_21_H_.._HEEH_12252_0001_0001_0001_0001
SEEKLLKIAETLAKRAGLSPEQAKAIVEAIKKEGDPWAAAVIVKILELKAKE VSFPASVQLHTAVEMHHWCIPFSVDGQPAPSLRWLFNGSVLNETSFIFTEFLEPAANETVRHGCLRLNQPTHVNNGNYTLLAANPFGQASASIMAAFMDN longxing_Motif2_ems_p1-15H-GBBL-14H-GBL-16H_0123_0001_0001_0002_0001_0003_0001
SWTYSFEVTVKGNDEKSQKILLTIILRIVIKAYEYAKKYNLTVRASASHTDHNGTLRVSVRVQVD VSFPASVQLHTAVEMHHWCIPFSVDGQPAPSLRWLFNGSVLNETSFIFTEFLEPAANETVRHGCLRLNQPTHVNNGNYTLLAANPFGQASASIMAAFMDNP longxing_Normal_EHEE_07111_000000021_0001_0001
STKLLKKLRKDLKRLGLLTPELKWAIELIEILEKLGQIDESESKRIAELLYLAAK VSFPASVQLHTAVEMHHWCIPFSVDGQPAPSLRWLFNGSVLNETSFIFTEFLEPAANETVRHGCLRLNQPTHVNNGNYTLLAANPFGQASASIMAAFMDNP bcov_6ala_r1_HEEH_24997_000000001_0001_43_64_H_.._HHH_eva_0420_0001_0002_0001_0001
DAHTYVWTVYVASYLDPVFKKALELVRKILKLPDEYVIRHADEINAQSVVEKVLKWARKVST VSFPASVQLHTAVEMHHWCIPFSVDGQPAPSLRWLFNGSVLNETSFIFTEFLEPAANETVRHGCLRLNQPTHVNNGNYTLLAANPFGQASASIMAAFMDNP longxing_Cationpi_ems_4hM_3639_0001_000000016_0001_0002
DLEVNIDVNNQTIKVTVKSPEEAERLAILVGLRAGLEIKEVRVDERAVKVRFE VSFPASVQLHTAVEMHHWCIPFSVDGQPAPSLRWLFNGSVLNETSFIFTEFLEPAANETVRHGCLRLNQPTHVNNGNYTLLAANPFGQASASIMAAFMDNP bcov_6ala_r1_HEEH_24497_000000002_0001_43_64_H_.._ems_bGM_67_0001_0001_0002_0001_0001
NTKANETLIKKANKNGDIWAAAVNAYIAALETGDPKFKKLAKKLTKIDRG VSFPASVQLHTAVEMHHWCIPFSVDGQPAPSLRWLFNGSVLNETSFIFTEFLEPAANETVRHGCLRLNQPTHVNNGNYTLLAANPFGQASASIMAAFMDN longxing_Motif2_ems_p1-14H-GBL-15H-GBL-15H_0038_0001_0001_0002_0001_0001_0001
PEEEKKELKKVADELAKSVENATSEEEARRIAKKAAKWAEDVGDEEVIEYLWRLLVMAMVKVRK VSFPASVQLHTAVEMHHWCIPFSVDGQPAPSLRWLFNGSVLNETSFIFTEFLEPAANETVRHGCLRLNQPTHVNNGNYTLLAANPFGQASASIMAAFMDNP longxing_Motif1_ems_3hM_1036_0001_0001_0001
SQEKVDKLREEAERKGNWEAAVAAVILLMNLRTGNFDPSVATAAKQLLKSLLS VSFPASVQLHTAVEMHHWCIPFSVDGQPAPSLRWLFNGSVLNETSFIFTEFLEPAANETVRHGCLRLNQPTHVNNGNYTLLAANPFGQASASIMAAFMDN longxing_Motif2_ems_p1-14H-GBL-16H-GABBL-15H_0596_0001_0001_0001_0001_0003_0004
DDEEFKHRVFKAILKQAANSVPDLDKVREYLTRVIEKARRANLEENVRAAEEVAKIVEDRKS VSFPASVQLHTAVEMHHWCIPFSVDGQPAPSLRWLFNGSVLNETSFIFTEFLEPAANETVRHGCLRLNQPTHVNNGNYTLLAANPFGQASASIMAAFMDNP longxing_Motif4_ems_3hM_2866_0001_0002_0003
DESEKITSLKETAKEVADKVKDHLSKLLKSAVQAVDNARKKGDPFQTKVALTILETLIKRAQ VSFPASVQLHTAVEMHHWCIPFSVDGQPAPSLRWLFNGSVLNETSFIFTEFLEPAANETVRHGCLRLNQPTHVNNGNYTLLAANPFGQASASIMAAFMDNP longxing_CationpiFixed_ems_3hC_1008_0002_000000020_0001_0002
SWESELIKRLVDIYLTEATKKNTSLTLTLQVNGVKFHIRFGPDPSLQQEAREIAKEAIRLSEEH VSFPASVQLHTAVEMHHWCIPFSVDGQPAPSLRWLFNGSVLNETSFIFTEFLEPAANETVRHGCLRLNQPTHVNNGNYTLLAANPFGQASASIMAAFMDNP bcov_revert_r1_EEHEE_20342_000000009_0001_25_44_H_.._HEEH_18510_0001_0005_0001_0001
SKETEQEKLMKKILEIVIKLSEEEAKRFLKKLIKLYRKHPTPDLEVQVLAAAVAIKFVH VSFPASVQLHTAVEMHHWCIPFSVDGQPAPSLRWLFNGSVLNETSFIFTEFLEPAANETVRHGCLRLNQPTHVNNGNYTLLAANPFGQASASIMAAFMDNP longxing_Motif3_ems_3hM_1974_0001_0001_0003
DLWEEATEIAQRLNDEQLLDLIDKARKKNDKEVLKQLVEIIAKLSPEEARLLSILFRYQHG VSFPASVQLHTAVEMHHWCIPFSVDGQPAPSLRWLFNGSVLNETSFIFTEFLEPAANETVRHGCLRLNQPTHVNNGNYTLLAANPFGQASASIMAAFMDNP bcov_revert_r1_HEEH_10552_000000000_0001_44_64_H_.._ems_4hM_4831_0001_0001_0001_0001
DEEEKKKQFKVQVALHIAKHAPDPREARLLITLAKEIAKKINDEKLVKLAEEILKKIEEKS VSFPASVQLHTAVEMHHWCIPFSVDGQPAPSLRWLFNGSVLNETSFIFTEFLEPAANETVRHGCLRLNQPTHVNNGNYTLLAANPFGQASASIMAAFMDNP longxing_CationpiFixed_ems_3hM_2400_000000013_0001_0003
DEEELVTTAKRALKSALRNLNEFLLLVATVIARDVAKKTNDEDLKRVADKALTDLRRLAS VSFPASVQLHTAVEMHHWCIPFSVDGQPAPSLRWLFNGSVLNETSFIFTEFLEPAANETVRHGCLRLNQPTHVNNGNYTLLAANPFGQASASIMAAFMDNP longxing_CationpiFixed_ems_3hC_942_0002_000000026_0001_0004
SEESVKKQIKKARKEGNWKAAVALVLMLLAIKQGAEELIKAARLTVKQALS VSFPASVQLHTAVEMHHWCIPFSVDGQPAPSLRWLFNGSVLNETSFIFTEFLEPAANETVRHGCLRLNQPTHVNNGNYTLLAANPFGQASASIMAAFMDN longxing_Motif2_ems_p1-14H-GBL-16H-GBL-15H_0839_0001_0001_0001_0001_0001_0003
SIRFKFKVRIQNVNEEQRREAQQLADLFNYLASYYAKQRGLSVTVRQTSSKSGDTETVEVDVEVK VSFPASVQLHTAVEMHHWCIPFSVDGQPAPSLRWLFNGSVLNETSFIFTEFLEPAANETVRHGCLRLNQPTHVNNGNYTLLAANPFGQASASIMAAFMDNP bcov_original_r1_HEEH_24497_000000002_0001_43_64_H_.._EHEE_03664_0001_0004_0001_0001
DPEVEKLIERVKEIAQRLGLSPEEQKKLEQSIRATESRVSPEDAQFAALVIYEILRQRLE VSFPASVQLHTAVEMHHWCIPFSVDGQPAPSLRWLFNGSVLNETSFIFTEFLEPAANETVRHGCLRLNQPTHVNNGNYTLLAANPFGQASASIMAAFMDNP longxing_Motif4_HHH_eva_0167_0001_0001_0003
DKSLEDTVKTLVKIVSKLANSETAEYSAKTIVETLRRKIPDKDQALKTAIWFLRVAVVILQE VSFPASVQLHTAVEMHHWCIPFSVDGQPAPSLRWLFNGSVLNETSFIFTEFLEPAANETVRHGCLRLNQPTHVNNGNYTLLAANPFGQASASIMAAFMDNP longxing_Cationpi_ems_3hM_2665_000000004_0001_0001
NVEIRVEGSDHVLEIAAKYLRKLGVEVRLHGLRVEIHNVSELLAWAFALIVALLANVKVEIHVE VSFPASVQLHTAVEMHHWCIPFSVDGQPAPSLRWLFNGSVLNETSFIFTEFLEPAANETVRHGCLRLNQPTHVNNGNYTLLAANPFGQASASIMAAFMDNP bcov_6ala_r1_EEHEE_20342_000000009_0001_25_44_H_.._ems_ferrM_3473_0002_0001_0001_0001
TEEDKTLEELIKKALKEAHDKNTHITLEVDVNGVKVKVLIDHDPRIAEDLSHLVKLLIESLRLD VSFPASVQLHTAVEMHHWCIPFSVDGQPAPSLRWLFNGSVLNETSFIFTEFLEPAANETVRHGCLRLNQPTHVNNGNYTLLAANPFGQASASIMAAFMDNP bcov_revert_r1_ems_3hM_1656_000000000_0001_45_63_H_.._HEEH_19831_0001_0001_0001_0001
SETIQVNLTIDTTDPKQQKYVEEIARVLALLDKLRAERSGLDVKVDVKSSTDNGRFTVQVNSEVQ VSFPASVQLHTAVEMHHWCIPFSVDGQPAPSLRWLFNGSVLNETSFIFTEFLEPAANETVRHGCLRLNQPTHVNNGNYTLLAANPFGQASASIMAAFMDNP bcov_revert_r1_ems_p1-15H-GBL-16H-GBL-15H_0593_0001_0001_0002_000000000_0001_19_33_H_.._EHEE_01535_0001_0002_0001_0001
DEWQELKWALLVLKVIAKDNNNPEVSELAERAIQILEEATQKNNEELLEKVKELLHKITKNS VSFPASVQLHTAVEMHHWCIPFSVDGQPAPSLRWLFNGSVLNETSFIFTEFLEPAANETVRHGCLRLNQPTHVNNGNYTLLAANPFGQASASIMAAFMDNP longxing_CationpiFixed_ems_3hM_420_000000021_0001_0001
DEVEKFIKIVEEASKDPNKLKELSKWVRKLDPSVLKKVAKYAKKTADEAAWRALVLAQLLAQ VSFPASVQLHTAVEMHHWCIPFSVDGQPAPSLRWLFNGSVLNETSFIFTEFLEPAANETVRHGCLRLNQPTHVNNGNYTLLAANPFGQASASIMAAFMDNP longxing_Motif1_ems_4hM_1351_0001_0001_0004
SVEELKKVQELWQRAQEGRISPSELEKLLKELIKRGDWEIAVIAAILLLLLKEG VSFPASVQLHTAVEMHHWCIPFSVDGQPAPSLRWLFNGSVLNETSFIFTEFLEPAANETVRHGCLRLNQPTHVNNGNYTLLAANPFGQASASIMAAFMDN longxing_Motif2_HHH_eva_0733_0001_0002_0004
DPERLLKIVKEIVSKFLSQTDDPEVRKTLDTLLKLVKTAVDNNDEETAYKLAILAILLAYTT VSFPASVQLHTAVEMHHWCIPFSVDGQPAPSLRWLFNGSVLNETSFIFTEFLEPAANETVRHGCLRLNQPTHVNNGNYTLLAANPFGQASASIMAAFMDNP bcov_6ala_r1_HEEH_13973_000000000_0001_1_20_H_.._ems_3hC_427_0002_0001_0003_0001_0001
DEVDKTLDELVEWATLLAEILNTRIRIRVDLLNVKIKIEVGTDPKLRDTARKLLKKAKEKLRKS VSFPASVQLHTAVEMHHWCIPFSVDGQPAPSLRWLFNGSVLNETSFIFTEFLEPAANETVRHGCLRLNQPTHVNNGNYTLLAANPFGQASASIMAAFMDNP bcov_revert_r1_HEEH_15568_000000002_0001_1_20_H_.._HEEH_20389_0001_0001_0001_0001
SEEDVLKKARKYIKELKKKGLVDPRLLESLLEVIEELLKRGVDPREVEHVLLILIYLLRLELK VSFPASVQLHTAVEMHHWCIPFSVDGQPAPSLRWLFNGSVLNETSFIFTEFLEPAANETVRHGCLRLNQPTHVNNGNYTLLAANPFGQASASIMAAFMDNP bcov_6ala_r1_HEEH_10552_000000000_0001_44_64_H_.._HHH_eva_0043_0001_0003_0001_0001
SREDVKKALSQAQREGDQELVKKLLKIARSLGDEEAAEIALILLYLLK VSFPASVQLHTAVEMHHWCIPFSVDGQPAPSLRWLFNGSVLNETSFIFTEFLEPAANETVRHGCLRLNQPTHVNNGNYTLLAANPFGQASASIMAAFMDNP bcov_revert_r1_HEEH_10552_000000000_0001_44_64_H_.._ems_p1-14H-GBL-14H-GBL-14H_0083_0001_0001_0002_0001_0001_0001
DNEELRKKFWKLVVRIVLRLKKNPELSKLVIKLARLFLKAVDNNDEDLVKTIEELVRRLVNKIG VSFPASVQLHTAVEMHHWCIPFSVDGQPAPSLRWLFNGSVLNETSFIFTEFLEPAANETVRHGCLRLNQPTHVNNGNYTLLAANPFGQASASIMAAFMDNP bcov_6ala_r1_HEEH_10552_000000000_0001_44_64_H_.._ems_3hM_2813_0001_0006_0001_0001
QEEVKKTLDTLLTLLRRVARDPELQRLATWLAQLAKEAVEKNDDDLLKKLLEALRLLVIVVRR VSFPASVQLHTAVEMHHWCIPFSVDGQPAPSLRWLFNGSVLNETSFIFTEFLEPAANETVRHGCLRLNQPTHVNNGNYTLLAANPFGQASASIMAAFMDNP bcov_revert_r1_HEEH_14223_000000004_0001_1_21_H_.._ems_3hM_1925_0001_0005_0001_0001
SEETRYLQLLAELALKLLRQGKIDTEKVKWIVLLILWSARDQGDEKVTKVAKKLLELVKKLEKG VSFPASVQLHTAVEMHHWCIPFSVDGQPAPSLRWLFNGSVLNETSFIFTEFLEPAANETVRHGCLRLNQPTHVNNGNYTLLAANPFGQASASIMAAFMDNP bcov_6ala_r1_HEEH_22785_000000003_0001_44_64_H_.._HHH_eva_0067_0001_0001_0001_0001
SIYELVERAIEAYKKGDEKLAKKLLKIAKSLGDEQAYYFLELILLSIL VSFPASVQLHTAVEMHHWCIPFSVDGQPAPSLRWLFNGSVLNETSFIFTEFLEPAANETVRHGCLRLNQPTHVNNGNYTLLAANPFGQASASIMAAFMDNP bcov_revert_r1_ems_3hM_1656_000000000_0001_45_63_H_.._ems_p1-14H-GBL-14H-GBL-14H_0576_0001_0001_0001_0001_0005_0001_0001
DEDAKLARLAALLAIYLAHIENRPVDVTVRVNGFEFRVKVPSDPHEATKVLETLEKFIKEAETK VSFPASVQLHTAVEMHHWCIPFSVDGQPAPSLRWLFNGSVLNETSFIFTEFLEPAANETVRHGCLRLNQPTHVNNGNYTLLAANPFGQASASIMAAFMDNP bcov_original_r1_EEHEE_20342_000000009_0001_25_44_H_.._HEEH_14925_0001_0001_0001_0001
DEKKERIARKIAKKVVNIVRKIDDEDKRRKVLRDLILKVALSVQDEDVALLAMVLVLFIFAAS VSFPASVQLHTAVEMHHWCIPFSVDGQPAPSLRWLFNGSVLNETSFIFTEFLEPAANETVRHGCLRLNQPTHVNNGNYTLLAANPFGQASASIMAAFMDNP longxing_Motif3_ems_3hM_2660_0001_0003_0003
DKKELKTLLKRAYKKGDEELLLRILLQALYLGDKEIVKLAEKLINKLV VSFPASVQLHTAVEMHHWCIPFSVDGQPAPSLRWLFNGSVLNETSFIFTEFLEPAANETVRHGCLRLNQPTHVNNGNYTLLAANPFGQASASIMAAFMDNP bcov_6ala_r1_HEEH_24497_000000002_0001_43_64_H_.._ems_p1-14H-GBL-14H-GBL-14H_0504_0001_0001_0001_0001_0005_0001_0001
DKDDELKFKLQVIAAIAKNVEDPDTAKSLQFLLQLVIKNADNPEVRKLAKKLIEEIRRIFS VSFPASVQLHTAVEMHHWCIPFSVDGQPAPSLRWLFNGSVLNETSFIFTEFLEPAANETVRHGCLRLNQPTHVNNGNYTLLAANPFGQASASIMAAFMDNP longxing_CationpiFixed_ems_3hM_1318_000000006_0001_0001
TFKELLKEVETLADRKGDEELKKLVEWVEILYKLGVIDEKHAEHQARLLLKEAKK VSFPASVQLHTAVEMHHWCIPFSVDGQPAPSLRWLFNGSVLNETSFIFTEFLEPAANETVRHGCLRLNQPTHVNNGNYTLLAANPFGQASASIMAAFMDNP bcov_6ala_r1_HEEH_15568_000000002_0001_1_20_H_.._ems_p1-15H-GBL-16H-GABBL-16H_0026_0001_0001_0002_0001_0001_0001_0001
SEFELLVILAIARQAGLEEAVKIIEKLIKAVRKGKLSEQQALHLAILAVRKVK VSFPASVQLHTAVEMHHWCIPFSVDGQPAPSLRWLFNGSVLNETSFIFTEFLEPAANETVRHGCLRLNQPTHVNNGNYTLLAANPFGQASASIMAAFMDNP longxing_Motif4_HHH_eva_0461_0001_0001_0003
DVEKEVTRALKSAESQASKVPDKETATKLLKWLLLVAVALARDPNVYEKAKKIAEKILKSVKS VSFPASVQLHTAVEMHHWCIPFSVDGQPAPSLRWLFNGSVLNETSFIFTEFLEPAANETVRHGCLRLNQPTHVNNGNYTLLAANPFGQASASIMAAFMDNP longxing_Cationpi_ems_3hC_68_0002_000000011_0001_0003
SEQEERIDKLAIQALIEADEKNRPVTVDVDVNGITFKLNISPDPREASKLLKEFKKKVKKENNR VSFPASVQLHTAVEMHHWCIPFSVDGQPAPSLRWLFNGSVLNETSFIFTEFLEPAANETVRHGCLRLNQPTHVNNGNYTLLAANPFGQASASIMAAFMDNP bcov_revert_r1_HEEH_13973_000000000_0001_1_20_H_.._HEEH_17241_0001_0001_0001
SEEEKKVWHTLLRLVVTALERGTPVTVEFTVNGKKFRVNFDGDPKNIQKASRLASRLIREARKR VSFPASVQLHTAVEMHHWCIPFSVDGQPAPSLRWLFNGSVLNETSFIFTEFLEPAANETVRHGCLRLNQPTHVNNGNYTLLAANPFGQASASIMAAFMDNP bcov_revert_r1_HEEH_22785_000000003_0001_44_64_H_.._HEEH_22847_0001_0002_0001_0001
DEDSKKTAEKLQKIIEELAKQVSIPEVQEILRRLLETATRDDWRKLREVVWKAAVIAEIAKNES VSFPASVQLHTAVEMHHWCIPFSVDGQPAPSLRWLFNGSVLNETSFIFTEFLEPAANETVRHGCLRLNQPTHVNNGNYTLLAANPFGQASASIMAAFMDN longxing_Motif2_ems_3hM_1057_0001_0002_0002
DPQRVLELVKKILELVKRGKIDPERALLYALILLILARLEGKITEQVKEEIKKLQEEIKKFKK VSFPASVQLHTAVEMHHWCIPFSVDGQPAPSLRWLFNGSVLNETSFIFTEFLEPAANETVRHGCLRLNQPTHVNNGNYTLLAANPFGQASASIMAAFMDNP bcov_revert_r1_HEEH_10552_000000000_0001_44_64_H_.._HHH_eva_0134_0001_0002_0001_0001
SEKLAEDVKRLADEAGDSSAKIAAELILRRLRSGKLSDEDATFQLQVLKVILST VSFPASVQLHTAVEMHHWCIPFSVDGQPAPSLRWLFNGSVLNETSFIFTEFLEPAANETVRHGCLRLNQPTHVNNGNYTLLAANPFGQASASIMAAFMDNP longxing_CationpiFixed_HHH_eva_0468_000000008_0001_0004
DVDEKVRKILESLRKEAEEKNDEKLRDAALALAILVILLKLEGVDKTEIKKIVDKLTKRLRSS VSFPASVQLHTAVEMHHWCIPFSVDGQPAPSLRWLFNGSVLNETSFIFTEFLEPAANETVRHGCLRLNQPTHVNNGNYTLLAANPFGQASASIMAAFMDNP bcov_original_r1_HEEH_10552_000000000_0001_44_64_H_.._ems_3hM_1636_0001_0004_0001_0001
SKDTAKTLVDQVYKRAEEKNDEELEKLAYKLLVLLILASRQNDESQLKRVISIAKSILDKD VSFPASVQLHTAVEMHHWCIPFSVDGQPAPSLRWLFNGSVLNETSFIFTEFLEPAANETVRHGCLRLNQPTHVNNGNYTLLAANPFGQASASIMAAFMDNP bcov_revert_r1_HEEH_13973_000000000_0001_1_20_H_.._ems_3hC_432_0001_0004_0001_0001
SDEEKRLRDKAEKLAIRAVARNTKVEATFTVNGKRFRVEFDGDPRQVSEAAKLFIDLVKKAQTK VSFPASVQLHTAVEMHHWCIPFSVDGQPAPSLRWLFNGSVLNETSFIFTEFLEPAANETVRHGCLRLNQPTHVNNGNYTLLAANPFGQASASIMAAFMDNP bcov_original_r1_HEEH_13973_000000000_0001_1_20_H_.._HEEH_11694_0001_0004_0001_0001
GEQRTVTFRVQGDDPTLEKEAREWLRLIEQIVEREAKKRGLDVKFSVRESQSNGTVTFEVRIQVD VSFPASVQLHTAVEMHHWCIPFSVDGQPAPSLRWLFNGSVLNETSFIFTEFLEPAANETVRHGCLRLNQPTHVNNGNYTLLAANPFGQASASIMAAFMDNP bcov_6ala_r1_ems_3hM_208_000000000_0001_25_43_H_.._EHEE_11203_0001_0002_0001_0001
DKTREVAKKLAEAIANNDEETARKIVHTLIKKDPDAAWKVAVLAAILVDPRGVEKIWRLAS VSFPASVQLHTAVEMHHWCIPFSVDGQPAPSLRWLFNGSVLNETSFIFTEFLEPAANETVRHGCLRLNQPTHVNNGNYTLLAANPFGQASASIMAAFMDN longxing_Motif2_ems_4hM_4746_0001_0001_0005_0002
DQEDIQTTIKKKLEEAARRQDPYLVLEILSEAHDLLKKNASKEETRKILRKLSRYAESLF VSFPASVQLHTAVEMHHWCIPFSVDGQPAPSLRWLFNGSVLNETSFIFTEFLEPAANETVRHGCLRLNQPTHVNNGNYTLLAANPFGQASASIMAAFMDNP bcov_revert_r1_ems_3hM_1656_000000000_0001_45_63_H_.._ems_3hM_1053_0001_0001_0001_0001
DREEVIRTLWKLILRALTRNDTEKLKEVIKLAKTLAKQYQDPKVELIARTAEEVVKRLS VSFPASVQLHTAVEMHHWCIPFSVDGQPAPSLRWLFNGSVLNETSFIFTEFLEPAANETVRHGCLRLNQPTHVNNGNYTLLAANPFGQASASIMAAFMDNP bcov_revert_r1_HEEH_15568_000000002_0001_1_20_H_.._ems_3hM_1202_0001_0001_0001
KVEVHIQFKDFQITLTFDSIERAKELLELLARLLNASVRIEIKRKDTEVHIEVE VSFPASVQLHTAVEMHHWCIPFSVDGQPAPSLRWLFNGSVLNETSFIFTEFLEPAANETVRHGCLRLNQPTHVNNGNYTLLAANPFGQASASIMAAFMDNP bcov_revert_r1_HEEH_24497_000000002_0001_43_64_H_.._ems_bGM_621_0002_0001_0001_0001
DKSKELYKKAQELISQIANAKDPNQVDTLKSKVEKLIKQLSDPTLQTRVTFSLQVASVIAKNS VSFPASVQLHTAVEMHHWCIPFSVDGQPAPSLRWLFNGSVLNETSFIFTEFLEPAANETVRHGCLRLNQPTHVNNGNYTLLAANPFGQASASIMAAFMDNP longxing_CationpiFixed_ems_3hC_265_000000019_0001_0001
SWTYSFEVTVKGNDEKSQKILERILLRINIQAVLYALEYNLTVRFSYSRTDHNGTIRVSVRVQVD VSFPASVQLHTAVEMHHWCIPFSVDGQPAPSLRWLFNGSVLNETSFIFTEFLEPAANETVRHGCLRLNQPTHVNNGNYTLLAANPFGQASASIMAAFMDNP bcov_revert_r1_HEEH_10552_000000000_0001_44_64_H_.._EHEE_07111_0001_0004_0001_0001
SELHEKASLLILLLRQLIELGDLTEELRRLLKELVRELVERVGDEELREELRKAEELVKKVS VSFPASVQLHTAVEMHHWCIPFSVDGQPAPSLRWLFNGSVLNETSFIFTEFLEPAANETVRHGCLRLNQPTHVNNGNYTLLAANPFGQASASIMAAFMDNP bcov_revert_r1_HEEH_15440_000000001_0001_1_21_H_.._HHH_eva_0379_0001_0001_0001_0001
DERDEVKRLIQRLISEAIRNKDPELLKEVYTKAKKLAERLKDPDLKRLLRWITILAKILIS VSFPASVQLHTAVEMHHWCIPFSVDGQPAPSLRWLFNGSVLNETSFIFTEFLEPAANETVRHGCLRLNQPTHVNNGNYTLLAANPFGQASASIMAAFMDNP bcov_revert_r1_HEEH_15568_000000002_0001_1_20_H_.._ems_3hM_3509_0001_0001_0001_0001
TREVEILILALILLRVIRKLGLISEEELRRILEKILRLLEKGDLETAEQVARELEKRSRKLI VSFPASVQLHTAVEMHHWCIPFSVDGQPAPSLRWLFNGSVLNETSFIFTEFLEPAANETVRHGCLRLNQPTHVNNGNYTLLAANPFGQASASIMAAFMDNP bcov_6ala_r1_ems_3hM_698_000000000_0001_1_19_H_.._HHH_eva_0358_0001_0001_0001
SEEDKLTRLVILAILLLLELITDEDLLETLVKLILTLERLIKNSDPSEQEKLKKLIKKILKSAS VSFPASVQLHTAVEMHHWCIPFSVDGQPAPSLRWLFNGSVLNETSFIFTEFLEPAANETVRHGCLRLNQPTHVNNGNYTLLAANPFGQASASIMAAFMDNP bcov_6ala_r1_HEEH_10552_000000000_0001_44_64_H_.._ems_3hM_1058_0001_0002_0001_0001
DSEEVRKEAERFFTIASENNDTFSLRVILKIAKQNAEAVGDEELKKEIEKLEKQLEEIERS VSFPASVQLHTAVEMHHWCIPFSVDGQPAPSLRWLFNGSVLNETSFIFTEFLEPAANETVRHGCLRLNQPTHVNNGNYTLLAANPFGQASASIMAAFMDNP longxing_Cationpi_ems_3hM_3276_000000005_0001_0002
DREELKKLLKLLEKLLKKNNVDPERVKLIKDLLKSLLDSAKSEEELKRILLYAVILLLLVK VSFPASVQLHTAVEMHHWCIPFSVDGQPAPSLRWLFNGSVLNETSFIFTEFLEPAANETVRHGCLRLNQPTHVNNGNYTLLAANPFGQASASIMAAFMDNP bcov_6ala_r1_HEEH_10552_000000000_0001_44_64_H_.._ems_3hC_111_0001_0002_0001_0001
NERVIEILIELAARRGDEEAVLILLYLARLEGAEKAVRLAEELLRRLK VSFPASVQLHTAVEMHHWCIPFSVDGQPAPSLRWLFNGSVLNETSFIFTEFLEPAANETVRHGCLRLNQPTHVNNGNYTLLAANPFGQASASIMAAFMDNP bcov_revert_r1_HEEH_10552_000000000_0001_44_64_H_.._ems_p1-14H-GBL-14H-GBL-14H_0586_0001_0001_0001_0001_0001_0001_0001
SDDDVAKKLETFIDKIAKEANVDPNITKKAKDVAREAAKQKDPRLIELAWKLTVLIAVLKDT VSFPASVQLHTAVEMHHWCIPFSVDGQPAPSLRWLFNGSVLNETSFIFTEFLEPAANETVRHGCLRLNQPTHVNNGNYTLLAANPFGQASASIMAAFMDNP longxing_Motif1_ems_3hM_2539_0001_0003_0002
DLEREAKVVATLLKRVKKQVQDPRLKKRVDEVAKSLETAVKKKDEDKIEKLLLLAKVLIKFV VSFPASVQLHTAVEMHHWCIPFSVDGQPAPSLRWLFNGSVLNETSFIFTEFLEPAANETVRHGCLRLNQPTHVNNGNYTLLAANPFGQASASIMAAFMDNP longxing_Motif3_ems_3hM_3647_0001_0004_0004
DDRKHVAELAALLVKLDESAAHTVYKLLKLNPEFKEIFQKLLSTLVDEEEAKRINELVKRAA VSFPASVQLHTAVEMHHWCIPFSVDGQPAPSLRWLFNGSVLNETSFIFTEFLEPAANETVRHGCLRLNQPTHVNNGNYTLLAANPFGQASASIMAAFMDNP bcov_revert_r1_EEHEE_20342_000000009_0001_25_44_H_.._ems_4hC_1373_0001_0001_0001_0001_0001
SKEIIEDATRLAKTRNDENAWKIAVLAIVAELQGDEKAADEARKKLEKLKKS VSFPASVQLHTAVEMHHWCIPFSVDGQPAPSLRWLFNGSVLNETSFIFTEFLEPAANETVRHGCLRLNQPTHVNNGNYTLLAANPFGQASASIMAAFMDNP longxing_Motif1_ems_p1-14H-GBL-16H-GBL-16H_0722_0001_0001_0001_0001_0002_0002
STSELAQRVKTLLKLWQDTGDDTYADRALQLARDREVLEYLNKYYPEVAILLLKVLSELHDKKR VSFPASVQLHTAVEMHHWCIPFSVDGQPAPSLRWLFNGSVLNETSFIFTEFLEPAANETVRHGCLRLNQPTHVNNGNYTLLAANPFGQASASIMAAFMDNP bcov_revert_r1_ems_3hM_1656_000000000_0001_45_63_H_.._ems_coilM_45_0002_0001_0001_0001_0001
QTVHVQVENPELVKSAATRAGVEVHESKEGDTVKVTIHGSSEELKWALQVASYVAGNLRFEVHE VSFPASVQLHTAVEMHHWCIPFSVDGQPAPSLRWLFNGSVLNETSFIFTEFLEPAANETVRHGCLRLNQPTHVNNGNYTLLAANPFGQASASIMAAFMDNP longxing_Cationpi_ems_ferrM_826_000000000_0001_0002
SEEEKKRAKELLKRAQEAIKKRQPFSVTIDVNGVRVTIKVSEDPTDLKKAEEAVIRVILLLLQG VSFPASVQLHTAVEMHHWCIPFSVDGQPAPSLRWLFNGSVLNETSFIFTEFLEPAANETVRHGCLRLNQPTHVNNGNYTLLAANPFGQASASIMAAFMDNP bcov_revert_r1_HEEH_13973_000000000_0001_1_20_H_.._HEEH_20709_0001_0003_0001_0001
PTKHIRIILLILEEEAKKLGDKKVLDLVKELTELLEDAKKRNDEEKLKKILKLVEKLVEILRR VSFPASVQLHTAVEMHHWCIPFSVDGQPAPSLRWLFNGSVLNETSFIFTEFLEPAANETVRHGCLRLNQPTHVNNGNYTLLAANPFGQASASIMAAFMDNP bcov_6ala_r1_ems_3hM_3116_000000001_0001_46_63_H_.._ems_3hM_866_0001_0004_0001_0001
SSRVEKLSREVEELYRRRGDPRLRELLLLLRLLLQAERLGLVDPELVERVAHQIERQIRLLK VSFPASVQLHTAVEMHHWCIPFSVDGQPAPSLRWLFNGSVLNETSFIFTEFLEPAANETVRHGCLRLNQPTHVNNGNYTLLAANPFGQASASIMAAFMDNP bcov_6ala_r1_ems_3hM_208_000000000_0001_25_43_H_.._HHH_eva_0266_0001_0001_0001_0001
DPEAIKEQADKLATKASNLAKDEEIYKTVQTLLEQVRKLLDNNDYDSAWKATVKLAVILMQLQS VSFPASVQLHTAVEMHHWCIPFSVDGQPAPSLRWLFNGSVLNETSFIFTEFLEPAANETVRHGCLRLNQPTHVNNGNYTLLAANPFGQASASIMAAFMDNP longxing_Motif1_ems_3hC_372_0001_0001_0003_0001
DEKLQKEVTKLIKLFSKNASPEQQERAFKWAVRLFVKVPNDDEALKIAREYFKRFVDQL VSFPASVQLHTAVEMHHWCIPFSVDGQPAPSLRWLFNGSVLNETSFIFTEFLEPAANETVRHGCLRLNQPTHVNNGNYTLLAANPFGQASASIMAAFMDNP longxing_CationpiFixed_ems_3hM_3204_000000006_0001_0003
SEDDELISLLLLLAVLKARYKNRPVTISFNVGGVKVKVTVPEDSETALKIIEKIYKKLKKEKDK VSFPASVQLHTAVEMHHWCIPFSVDGQPAPSLRWLFNGSVLNETSFIFTEFLEPAANETVRHGCLRLNQPTHVNNGNYTLLAANPFGQASASIMAAFMDNP bcov_6ala_r1_HEEH_24497_000000002_0001_43_64_H_.._HEEH_07526_0001_0001_0001_0001
PTIKITVVVNSPYAEKVAKLAKRLGVEVHQDGNEIHWVDADWQVAVAASLAAQYGVEVHMELEE VSFPASVQLHTAVEMHHWCIPFSVDGQPAPSLRWLFNGSVLNETSFIFTEFLEPAANETVRHGCLRLNQPTHVNNGNYTLLAANPFGQASASIMAAFMDN longxing_Motif2_ems_ferrM_1761_0001_0001_0002
DKRELEKLLEKVIREAVKKRDPELVKKLLEEVLTEIKKEFPDEEVLLKLYILAVLIYLELF VSFPASVQLHTAVEMHHWCIPFSVDGQPAPSLRWLFNGSVLNETSFIFTEFLEPAANETVRHGCLRLNQPTHVNNGNYTLLAANPFGQASASIMAAFMDNP bcov_6ala_r1_HEEH_13973_000000000_0001_1_20_H_.._ems_3hM_2299_0001_0002_0001_0001
SRENAKKIAEELIRRGDETNLKLMEKVAKKFGAQEVLEWIRKVLEEYKKN VSFPASVQLHTAVEMHHWCIPFSVDGQPAPSLRWLFNGSVLNETSFIFTEFLEPAANETVRHGCLRLNQPTHVNNGNYTLLAANPFGQASASIMAAFMDNP longxing_Motif3_HHH_eva_0609_0001_0002_0001
SSDDVVFKARVWAAIAKQAGLLDPKELESIVRLIETLAKRGVDPREIEKILLTIILRALEKLR VSFPASVQLHTAVEMHHWCIPFSVDGQPAPSLRWLFNGSVLNETSFIFTEFLEPAANETVRHGCLRLNQPTHVNNGNYTLLAANPFGQASASIMAAFMDNP longxing_Motif4_HHH_eva_0043_0001_0001_0001
SEEENADKLRKKAEKKGDDKARKLAETVLRRIRAGEASDEEAWKLVVRVAVLVKQ VSFPASVQLHTAVEMHHWCIPFSVDGQPAPSLRWLFNGSVLNETSFIFTEFLEPAANETVRHGCLRLNQPTHVNNGNYTLLAANPFGQASASIMAAFMDNP longxing_Motif1_ems_p1-15H-GBL-16H-GABBL-16H_0013_0001_0001_0002_0001_0002_0001
DEDRREEIELILLLAKYSARDPRIQKKLDKVLTKFKEAVKKNDEDKLKEVKEQALELLLQATK VSFPASVQLHTAVEMHHWCIPFSVDGQPAPSLRWLFNGSVLNETSFIFTEFLEPAANETVRHGCLRLNQPTHVNNGNYTLLAANPFGQASASIMAAFMDNP bcov_revert_r1_ems_3hM_847_000000000_0001_1_20_H_.._ems_3hM_250_0001_0001_0001
DEEEAWKVNVLATLLALIVQLASDPTEKSELKKRAQETIEKYVPDPNLVTLAKRILDTLINNAD VSFPASVQLHTAVEMHHWCIPFSVDGQPAPSLRWLFNGSVLNETSFIFTEFLEPAANETVRHGCLRLNQPTHVNNGNYTLLAANPFGQASASIMAAFMDNP longxing_Motif1_ems_3hC_241_0001_0002_0002
SDVQLLVAFYALIAARIASRDNRPVEFKVNINGLTDTVKVDTDPEKVLEVVEKVVDTLKKRLKK VSFPASVQLHTAVEMHHWCIPFSVDGQPAPSLRWLFNGSVLNETSFIFTEFLEPAANETVRHGCLRLNQPTHVNNGNYTLLAANPFGQASASIMAAFMDNP bcov_revert_r1_ems_3hM_698_000000000_0001_1_19_H_.._HEEH_01662_0001_0002_0001_0001
SEEDHVTWQLQLAEYIASQVPDKETATKTLKTALKSAVDQAKDPNLYEKAKKIAEKILKSVKS VSFPASVQLHTAVEMHHWCIPFSVDGQPAPSLRWLFNGSVLNETSFIFTEFLEPAANETVRHGCLRLNQPTHVNNGNYTLLAANPFGQASASIMAAFMDNP longxing_Cationpi_ems_3hC_68_0001_000000021_0001_0002
SEEEKLIEKILKEAKKLGDKLLYWFAKLALKLLREGLVDPEEVLIKVLIIRYLVKL VSFPASVQLHTAVEMHHWCIPFSVDGQPAPSLRWLFNGSVLNETSFIFTEFLEPAANETVRHGCLRLNQPTHVNNGNYTLLAANPFGQASASIMAAFMDNP bcov_6ala_r1_HEEH_13973_000000000_0001_1_20_H_.._ems_p1-16H-GBL-16H-GABBL-16H_0008_0001_0001_0002_0001_0003_0001_0001
DEYEKLVYKLVVRAVLLVLEKGRPVTVRVDVNGFTIEVTVTDDPREISEAYRKALRYVRKVLKK VSFPASVQLHTAVEMHHWCIPFSVDGQPAPSLRWLFNGSVLNETSFIFTEFLEPAANETVRHGCLRLNQPTHVNNGNYTLLAANPFGQASASIMAAFMDNP bcov_6ala_r1_HEEH_13973_000000000_0001_1_20_H_.._HEEH_00947_0001_0002_0001_0001
DPLNEKVAKLIKLALKGVIDPDEAKKRIKKIAKSAGADPNQVKLLVKVAERFIKA VSFPASVQLHTAVEMHHWCIPFSVDGQPAPSLRWLFNGSVLNETSFIFTEFLEPAANETVRHGCLRLNQPTHVNNGNYTLLAANPFGQASASIMAAFMDNP longxing_Motif3_ems_p1-15H-GABBL-15H-GBBL-16H_0135_0001_0001_0001_0001_0001_0004
SEEDELTKLLQKVERLAKEKNDPVLEVALLVAKYVVELVRKDPTDEEARKLARLAVRLVLLAG VSFPASVQLHTAVEMHHWCIPFSVDGQPAPSLRWLFNGSVLNETSFIFTEFLEPAANETVRHGCLRLNQPTHVNNGNYTLLAANPFGQASASIMAAFMDNP bcov_6ala_r1_ems_3hM_1922_000000002_0001_23_39_H_.._ems_3hC_718_0002_0001_0001_0001
DEKEKLEKNLKTWAERAKKLAQTEELKKLVDTAYKQATEALKNDDVETAWRVIVLLAVIAHEAR VSFPASVQLHTAVEMHHWCIPFSVDGQPAPSLRWLFNGSVLNETSFIFTEFLEPAANETVRHGCLRLNQPTHVNNGNYTLLAANPFGQASASIMAAFMDNP longxing_Motif1_ems_3hC_798_0001_0002_0002
DDDKEIKKLLDKLVKIVSSLGDPKKERQVKELSDKVKEALKRKDEDKVETLLTELRILYITLV VSFPASVQLHTAVEMHHWCIPFSVDGQPAPSLRWLFNGSVLNETSFIFTEFLEPAANETVRHGCLRLNQPTHVNNGNYTLLAANPFGQASASIMAAFMDNP bcov_6ala_r1_HEEH_13973_000000000_0001_1_20_H_.._ems_3hM_3069_0001_0001_0001_0001
DEELRVLVKVVRLVLRLVERLGDTVRVRVDEDGIEITVTVGPDPRDQKRLLEELIRLTLELLEK VSFPASVQLHTAVEMHHWCIPFSVDGQPAPSLRWLFNGSVLNETSFIFTEFLEPAANETVRHGCLRLNQPTHVNNGNYTLLAANPFGQASASIMAAFMDNP bcov_6ala_r1_HEEH_10552_000000000_0001_44_64_H_.._HEEH_04972_0001_0003_0001_0001
DEEVKKLKDLIRLLARLYSLGQIDERQLKWAIELVVLLLKELGVSEEEIRDFQRLAKELKKKA VSFPASVQLHTAVEMHHWCIPFSVDGQPAPSLRWLFNGSVLNETSFIFTEFLEPAANETVRHGCLRLNQPTHVNNGNYTLLAANPFGQASASIMAAFMDNP bcov_6ala_r1_ems_3hM_1922_000000002_0001_23_39_H_.._HHH_eva_0063_0001_0001_0001_0001
DVEKLVKIVQKLAKKRGDEEAEKLAKELLKLYRNGLLDSEVASYLLELLILTAKG VSFPASVQLHTAVEMHHWCIPFSVDGQPAPSLRWLFNGSVLNETSFIFTEFLEPAANETVRHGCLRLNQPTHVNNGNYTLLAANPFGQASASIMAAFMDNP bcov_6ala_r1_ems_3hM_1656_000000000_0001_45_63_H_.._ems_p1-15H-GBL-16H-GABBL-16H_0398_0001_0001_0002_0001_0005_0001_0001
RTEEVWKRIVQLIVLAKTGVLSSKQLKELLDKIRKLAEEVGDERNKKAVEHARELVERYG VSFPASVQLHTAVEMHHWCIPFSVDGQPAPSLRWLFNGSVLNETSFIFTEFLEPAANETVRHGCLRLNQPTHVNNGNYTLLAANPFGQASASIMAAFMDNP longxing_Motif1_HHH_eva_0137_0001_0003_0004
TEEERALRQAWYWAALLAYEEQDDVDRTFNFNGIKVRVRFSKDPTEAKKILDKLTKTLRKEKKK VSFPASVQLHTAVEMHHWCIPFSVDGQPAPSLRWLFNGSVLNETSFIFTEFLEPAANETVRHGCLRLNQPTHVNNGNYTLLAANPFGQASASIMAAFMDNP bcov_revert_r1_ems_3hM_208_000000000_0001_25_43_H_.._HEEH_22025_0001_0001_0001_0001
SREEELLILVAILLLQLLERGIISREEARELLEELLELLKKGDEDRLREILENLRKLLEKN VSFPASVQLHTAVEMHHWCIPFSVDGQPAPSLRWLFNGSVLNETSFIFTEFLEPAANETVRHGCLRLNQPTHVNNGNYTLLAANPFGQASASIMAAFMDNP bcov_6ala_r1_ems_p1-15H-GBL-16H-GBL-15H_0593_0001_0001_0002_000000000_0001_19_33_H_.._HHH_eva_0357_0001_0001_0001_0001
SILKFAQKILKIAKKRGDEELKRLVLLALVALKFGDEDRARTVAKKIKKKVS VSFPASVQLHTAVEMHHWCIPFSVDGQPAPSLRWLFNGSVLNETSFIFTEFLEPAANETVRHGCLRLNQPTHVNNGNYTLLAANPFGQASASIMAAFMDNP longxing_Motif3_ems_p1-15H-GBL-16H-GBL-15H_0230_0001_0001_0001_0001_0002_0004
SSSAVVWKARVWANLAKLEGLIDPKELESIVRLIETLAKRGVDPREIEKILKTIIDRATNKNR VSFPASVQLHTAVEMHHWCIPFSVDGQPAPSLRWLFNGSVLNETSFIFTEFLEPAANETVRHGCLRLNQPTHVNNGNYTLLAANPFGQASASIMAAFMDNP longxing_Motif1_HHH_eva_0043_0001_0001_0002
DPLREAAELLYKAEELARKLGDERLRRLIQHLYLLALQAYVSGDEDLLKELAKRAKEVLEQVES VSFPASVQLHTAVEMHHWCIPFSVDGQPAPSLRWLFNGSVLNETSFIFTEFLEPAANETVRHGCLRLNQPTHVNNGNYTLLAANPFGQASASIMAAFMDNP bcov_original_r1_ems_3hM_208_000000000_0001_25_43_H_.._ems_3hM_236_0001_0001_0001_0001
GREYLRLLLKLTKLLKDAVRNNDDEKVKELKKKAEEVAKRAGLDETEVKWLVELVILVARLEVS VSFPASVQLHTAVEMHHWCIPFSVDGQPAPSLRWLFNGSVLNETSFIFTEFLEPAANETVRHGCLRLNQPTHVNNGNYTLLAANPFGQASASIMAAFMDNP bcov_revert_r1_ems_3hM_862_000000002_0001_23_41_H_.._ems_3hM_2478_0001_0001_0001_0001
STETLTFFLRAALEANNEEAARLAQKTAEEQGDEKAVKIARDVVRLLS VSFPASVQLHTAVEMHHWCIPFSVDGQPAPSLRWLFNGSVLNETSFIFTEFLEPAANETVRHGCLRLNQPTHVNNGNYTLLAANPFGQASASIMAAFMDNP longxing_CationpiFixed_ems_p1-14H-GBL-14H-GBL-14H_0461_0001_0001_0001_000000002_0001_0002
TPQQKLVDEAVKRAEDLFKKRGTPVKVTVEVDGLRIFIFFGPDPEQAQHNARILAILLLYLFDG VSFPASVQLHTAVEMHHWCIPFSVDGQPAPSLRWLFNGSVLNETSFIFTEFLEPAANETVRHGCLRLNQPTHVNNGNYTLLAANPFGQASASIMAAFMDNP bcov_revert_r1_HEEH_13973_000000000_0001_1_20_H_.._HEEH_08864_0001_0002_0001_0001
SERSTKLAEEVVRTVETLAKQGNPIKVTVDVDGVKYTFDVDSDPKNARKVIEEALILLYLARQE VSFPASVQLHTAVEMHHWCIPFSVDGQPAPSLRWLFNGSVLNETSFIFTEFLEPAANETVRHGCLRLNQPTHVNNGNYTLLAANPFGQASASIMAAFMDNP bcov_revert_r1_HEEH_10552_000000000_0001_44_64_H_.._HEEH_22100_0001_0004_0001_0001
DDRKKYRFTIDVKDEEDKRKAEKLALQVLLELYTHFYKRGLDVKVELRFDTRNGTFTFEVSVTSR VSFPASVQLHTAVEMHHWCIPFSVDGQPAPSLRWLFNGSVLNETSFIFTEFLEPAANETVRHGCLRLNQPTHVNNGNYTLLAANPFGQASASIMAAFMDNP bcov_revert_r1_HEEH_24497_000000002_0001_43_64_H_.._EHEE_01391_0001_0001_0001_0001
DHEDKAKELIKLLKEVADKKDDERLKKTVELIEKNLRDASKRNNEDLLLVITLLIERTLKKASS VSFPASVQLHTAVEMHHWCIPFSVDGQPAPSLRWLFNGSVLNETSFIFTEFLEPAANETVRHGCLRLNQPTHVNNGNYTLLAANPFGQASASIMAAFMDNP bcov_revert_r1_ems_3hM_698_000000000_0001_1_19_H_.._ems_3hM_1859_0001_0005_0001_0001
SEEVEKTLKKLLKKLQKEGDERLVRIVKTALELLERLKRHSRSEEEKDWAILLLYLLTQRRLS VSFPASVQLHTAVEMHHWCIPFSVDGQPAPSLRWLFNGSVLNETSFIFTEFLEPAANETVRHGCLRLNQPTHVNNGNYTLLAANPFGQASASIMAAFMDNP bcov_6ala_r1_ems_3hM_862_000000002_0001_23_41_H_.._ems_3hM_1213_0001_0003_0001_0001
SEEQKKRKEYLDEAVRKLESGKLSEEEAELFIVVVLIAARLTGDPAFKKAAKRLKKALEKLRKS VSFPASVQLHTAVEMHHWCIPFSVDGQPAPSLRWLFNGSVLNETSFIFTEFLEPAANETVRHGCLRLNQPTHVNNGNYTLLAANPFGQASASIMAAFMDNP bcov_revert_r1_ems_3hC_1805_000000000_0001_47_64_H_.._HHH_eva_0066_0001_0001_0001_0001
SYQYAIELAKVLAELAKRLQDPDHYRQAEELIRLAQILAEERNDEETLKELQKVETDLSRIYS VSFPASVQLHTAVEMHHWCIPFSVDGQPAPSLRWLFNGSVLNETSFIFTEFLEPAANETVRHGCLRLNQPTHVNNGNYTLLAANPFGQASASIMAAFMDNP bcov_6ala_r1_EEHEE_20342_000000009_0001_25_44_H_.._ems_3hC_1636_0001_0001_0005_0001_0001
DIEKELEKIERIAREVRKRYSEDQAKWALQVAAELLKQKAKDDPDKQKRIEEVVQRINKSK VSFPASVQLHTAVEMHHWCIPFSVDGQPAPSLRWLFNGSVLNETSFIFTEFLEPAANETVRHGCLRLNQPTHVNNGNYTLLAANPFGQASASIMAAFMDN longxing_Motif2_ems_3hM_2288_0001_0001_0002
SDEEVKKLEKEAKKRGDEKLLRKLRLIIEVAKSGRLSSEELTWAARLLKKIVG VSFPASVQLHTAVEMHHWCIPFSVDGQPAPSLRWLFNGSVLNETSFIFTEFLEPAANETVRHGCLRLNQPTHVNNGNYTLLAANPFGQASASIMAAFMDNP bcov_6ala_r1_HEEH_14223_000000004_0001_1_21_H_.._ems_p1-14H-GBL-16H-GABBL-15H_0561_0001_0001_0001_0001_0001_0001_0001
DETEKKIKSLKETAQKKAKDNNDEDLLRTLQKALKQADDVAKNIPDEDKSKEALEVIVTFIVLF VSFPASVQLHTAVEMHHWCIPFSVDGQPAPSLRWLFNGSVLNETSFIFTEFLEPAANETVRHGCLRLNQPTHVNNGNYTLLAANPFGQASASIMAAFMDNP longxing_Cationpi_ems_3hM_3551_000000024_0001_0003
DEHALELLKLLAKILGNEKALRVVKEAEKALRKGDKETLLELLLKASKLLN VSFPASVQLHTAVEMHHWCIPFSVDGQPAPSLRWLFNGSVLNETSFIFTEFLEPAANETVRHGCLRLNQPTHVNNGNYTLLAANPFGQASASIMAAFMDNP bcov_revert_r1_HEEH_24997_000000001_0001_43_64_H_.._ems_p1-14H-GBL-16H-GBL-15H_0242_0001_0001_0002_0001_0001_0001_0001
ESWKVRVVWVILLDAIQRGDPMRKAAKKVLDQLEEEARKKQDSDLLEAVEKAKTTLKKLLSS VSFPASVQLHTAVEMHHWCIPFSVDGQPAPSLRWLFNGSVLNETSFIFTEFLEPAANETVRHGCLRLNQPTHVNNGNYTLLAANPFGQASASIMAAFMDN longxing_Motif2_ems_3hC_137_0001_0001_0001_0003
DEIEKRAKELVEWAAVLAKFLGYEILLTINVFGYRLKVTLDDDPEQEKKVTKTVEKFVKEAKKG VSFPASVQLHTAVEMHHWCIPFSVDGQPAPSLRWLFNGSVLNETSFIFTEFLEPAANETVRHGCLRLNQPTHVNNGNYTLLAANPFGQASASIMAAFMDNP bcov_revert_r1_HEEH_15568_000000002_0001_1_20_H_.._HEEH_05602_0001_0002_0001_0001
TEIHVEIQGPDQQTSITFDDPWRATVAVLIFAVRLNRPVQTVSSSEDSYRIRVV VSFPASVQLHTAVEMHHWCIPFSVDGQPAPSLRWLFNGSVLNETSFIFTEFLEPAANETVRHGCLRLNQPTHVNNGNYTLLAANPFGQASASIMAAFMDNP longxing_Cationpi_ems_bGM_253_000000001_0001_0003
TIDVTLEFNIQNASPEQRKKAEDTAIKVAVRAILHAYEKGKDVKFTIRSDQDGDTFRLRVEAKVK VSFPASVQLHTAVEMHHWCIPFSVDGQPAPSLRWLFNGSVLNETSFIFTEFLEPAANETVRHGCLRLNQPTHVNNGNYTLLAANPFGQASASIMAAFMDNP bcov_original_r1_HEEH_10552_000000000_0001_44_64_H_.._EHEE_02945_0001_0007_0001_0001
TPKKEIAARIMEAIKRGDEETIRRLSEELKKFGVSPEEVKWFILVAEYVLRR VSFPASVQLHTAVEMHHWCIPFSVDGQPAPSLRWLFNGSVLNETSFIFTEFLEPAANETVRHGCLRLNQPTHVNNGNYTLLAANPFGQASASIMAAFMDNP longxing_Motif1_HHH_eva_0700_0001_0002_0004
SEEDKKLKKKVKELRKLAKKLTNPKARKAVDRAVKVLEEAIKKQDPELEWEAAVLEYLARLNQ VSFPASVQLHTAVEMHHWCIPFSVDGQPAPSLRWLFNGSVLNETSFIFTEFLEPAANETVRHGCLRLNQPTHVNNGNYTLLAANPFGQASASIMAAFMDNP longxing_Motif1_ems_3hC_501_0001_0001_0003
SEEKLAIRLILIALERGDSKIEKVARLIARAALKGDEELARKLATKAKRLM VSFPASVQLHTAVEMHHWCIPFSVDGQPAPSLRWLFNGSVLNETSFIFTEFLEPAANETVRHGCLRLNQPTHVNNGNYTLLAANPFGQASASIMAAFMDNP bcov_original_r1_HEEH_10552_000000000_0001_44_64_H_.._HHH_eva_0516_0001_0001_0001_0001
DDVHKLVSHWLYLISEAVKKNDEDLVRDLKRKLKELAQRLNNEEVAKWALTVAELAIKKQ VSFPASVQLHTAVEMHHWCIPFSVDGQPAPSLRWLFNGSVLNETSFIFTEFLEPAANETVRHGCLRLNQPTHVNNGNYTLLAANPFGQASASIMAAFMDNP longxing_Cationpi_ems_3hM_834_000000015_0001_0001
SAEELAKRAQKLAKKRGDSAAIKLLRKLAKAYKRGERDKNEVEWAIEVLLNVLKL VSFPASVQLHTAVEMHHWCIPFSVDGQPAPSLRWLFNGSVLNETSFIFTEFLEPAANETVRHGCLRLNQPTHVNNGNYTLLAANPFGQASASIMAAFMDNP longxing_Motif1_ems_p1-15H-GBL-16H-GABBL-16H_0120_0001_0001_0002_0001_0002_0003
TEELLKKAKKLAKKKGDSSALDILKKLEKALKRGEKPPEEVDWAASVIAVILKE VSFPASVQLHTAVEMHHWCIPFSVDGQPAPSLRWLFNGSVLNETSFIFTEFLEPAANETVRHGCLRLNQPTHVNNGNYTLLAANPFGQASASIMAAFMDNP longxing_Cationpi_ems_p1-14H-GBL-16H-GABBL-16H_0168_0001_0001_0001_000000011_0001_0003
PEEVKELLKELEELKKEALKKNNTELVLDVAVAIKFVEAAIKANDDETAKRVVKYAKKRFKEID VSFPASVQLHTAVEMHHWCIPFSVDGQPAPSLRWLFNGSVLNETSFIFTEFLEPAANETVRHGCLRLNQPTHVNNGNYTLLAANPFGQASASIMAAFMDNP longxing_Motif3_ems_3hM_460_0001_0001_0001
SDRSRLALLRAYVAALDARRQKTTIQVTVNFNGKKIDFTFPPDEREVEKLKKLVHELYNQLIRR VSFPASVQLHTAVEMHHWCIPFSVDGQPAPSLRWLFNGSVLNETSFIFTEFLEPAANETVRHGCLRLNQPTHVNNGNYTLLAANPFGQASASIMAAFMDNP bcov_revert_r1_ems_3hM_1656_000000000_0001_45_63_H_.._HEEH_01095_0001_0001_0001_0001
SEEQQKTIEELEKKLREAVKRNDKERVWKVAVRIAVFVLVYSEDPQARKLFKLAVEAAKFVKSA VSFPASVQLHTAVEMHHWCIPFSVDGQPAPSLRWLFNGSVLNETSFIFTEFLEPAANETVRHGCLRLNQPTHVNNGNYTLLAANPFGQASASIMAAFMDNP longxing_Motif1_ems_3hC_866_0001_0001_0002
DRSLEEELIQAILAAYDAILNNDADTAKKVVDKLRKVASEANNEQAKKIADELEKQARKLK VSFPASVQLHTAVEMHHWCIPFSVDGQPAPSLRWLFNGSVLNETSFIFTEFLEPAANETVRHGCLRLNQPTHVNNGNYTLLAANPFGQASASIMAAFMDNP bcov_original_r1_HEEH_24497_000000002_0001_43_64_H_.._ems_3hC_836_0002_0001_0006_0001_0001
DEITEEALQILAEVAVKLAEKGKPFEVNVDINGVRFRFEVDTDPEVVHHLLLRLILELFEKDRT VSFPASVQLHTAVEMHHWCIPFSVDGQPAPSLRWLFNGSVLNETSFIFTEFLEPAANETVRHGCLRLNQPTHVNNGNYTLLAANPFGQASASIMAAFMDNP bcov_6ala_r1_HEEH_10552_000000000_0001_44_64_H_.._HEEH_00462_0001_0001_0001_0001
NEEDLKLYVLILVILAVYHGDPEKLKLVKKLFEELLRKRGEFSEEEIKELLKEVEEIIQRIK VSFPASVQLHTAVEMHHWCIPFSVDGQPAPSLRWLFNGSVLNETSFIFTEFLEPAANETVRHGCLRLNQPTHVNNGNYTLLAANPFGQASASIMAAFMDNP bcov_6ala_r1_HEEH_10552_000000000_0001_44_64_H_.._HHH_eva_0312_0001_0002_0001_0001
DSDTKLLLAAVKIKFLEADDPSKARDLAQKLVNEVIEEARKKNDEKLQKIAEWLLEVVRKTFS VSFPASVQLHTAVEMHHWCIPFSVDGQPAPSLRWLFNGSVLNETSFIFTEFLEPAANETVRHGCLRLNQPTHVNNGNYTLLAANPFGQASASIMAAFMDNP longxing_Motif3_ems_3hM_2699_0001_0003_0004
TEEEEKALKKYNKWTRRALKEGDTFQVDVHVKGQRFTLYVSSDPTWLKEAIRAILKLLEYSDKT VSFPASVQLHTAVEMHHWCIPFSVDGQPAPSLRWLFNGSVLNETSFIFTEFLEPAANETVRHGCLRLNQPTHVNNGNYTLLAANPFGQASASIMAAFMDNP bcov_revert_r1_HEEH_10552_000000000_0001_44_64_H_.._HEEH_11278_0001_0006_0001_0001
DEEDERRKEAEKLVEKALRLPDTEAAWKLLVRAAVIALQLNDPDLATKILQLITRYLRES VSFPASVQLHTAVEMHHWCIPFSVDGQPAPSLRWLFNGSVLNETSFIFTEFLEPAANETVRHGCLRLNQPTHVNNGNYTLLAANPFGQASASIMAAFMDNP longxing_Motif1_ems_3hM_897_0001_0002_0003
DLKEEANKLLILVILVAREVQNPELEEKAQRLLKILREAIEKNDEKLIDEVRRTAEKLVKTR VSFPASVQLHTAVEMHHWCIPFSVDGQPAPSLRWLFNGSVLNETSFIFTEFLEPAANETVRHGCLRLNQPTHVNNGNYTLLAANPFGQASASIMAAFMDNP bcov_revert_r1_HEEH_10552_000000000_0001_44_64_H_.._ems_3hM_3059_0001_0004_0001_0001
DEVQKLIRKVSTLALKLGDDRAYEKVLKVVLALLEGEISKEEAKKILKKLIEEITS VSFPASVQLHTAVEMHHWCIPFSVDGQPAPSLRWLFNGSVLNETSFIFTEFLEPAANETVRHGCLRLNQPTHVNNGNYTLLAANPFGQASASIMAAFMDNP bcov_6ala_r1_EEHEE_20342_000000009_0001_25_44_H_.._ems_p1-16H-GBL-16H-GABBL-16H_0045_0001_0001_0001_0001_0006_0001_0001
DETKKIQKEVKELVDDVLKSISDPRLRRLAERLYILLLLLARDPRLKHEVKEVKKLLKELKKQG VSFPASVQLHTAVEMHHWCIPFSVDGQPAPSLRWLFNGSVLNETSFIFTEFLEPAANETVRHGCLRLNQPTHVNNGNYTLLAANPFGQASASIMAAFMDNP bcov_6ala_r1_HEEH_24497_000000002_0001_43_64_H_.._ems_3hM_2095_0001_0004_0001_0001
SPEDEKLREELKRLYKIIRQVQDPKEAQKIYERAKKIKDNVDDPTLKTLAELVLWAALVVLNS VSFPASVQLHTAVEMHHWCIPFSVDGQPAPSLRWLFNGSVLNETSFIFTEFLEPAANETVRHGCLRLNQPTHVNNGNYTLLAANPFGQASASIMAAFMDNP bcov_revert_r1_ems_3hM_149_000000000_0001_22_42_H_.._ems_3hM_596_0001_0001_0001
DESEQKALKTALEVFEQAQRDGTPVTVRINVNGKNIDYTFDRSEEAEKRYLRVYLLLLLLQLWQ VSFPASVQLHTAVEMHHWCIPFSVDGQPAPSLRWLFNGSVLNETSFIFTEFLEPAANETVRHGCLRLNQPTHVNNGNYTLLAANPFGQASASIMAAFMDNP bcov_revert_r1_HEEH_13973_000000000_0001_1_20_H_.._HEEH_01878_0001_0003_0001_0001
DHEEVHELVVLALLVALEVNDPEAQKLVEKARKLLHEAEKKNDEDLWRHAKKILEKVLKLK VSFPASVQLHTAVEMHHWCIPFSVDGQPAPSLRWLFNGSVLNETSFIFTEFLEPAANETVRHGCLRLNQPTHVNNGNYTLLAANPFGQASASIMAAFMDNP bcov_revert_r1_HEEH_10552_000000000_0001_44_64_H_.._ems_3hM_2365_0001_0005_0001_0001
SDEKKKQELIKKVEEIAKRVGLSPDLVKLVAEFVERLVREGKRSDDEIQWAVLVLILVLRQQL VSFPASVQLHTAVEMHHWCIPFSVDGQPAPSLRWLFNGSVLNETSFIFTEFLEPAANETVRHGCLRLNQPTHVNNGNYTLLAANPFGQASASIMAAFMDNP longxing_Motif1_HHH_eva_0403_0001_0003_0001
DEDEKLREELWRSMVQLVVNNVDPKQLYEFVKRVLETLRKIGATKAVKAAETALTWLEKVIS VSFPASVQLHTAVEMHHWCIPFSVDGQPAPSLRWLFNGSVLNETSFIFTEFLEPAANETVRHGCLRLNQPTHVNNGNYTLLAANPFGQASASIMAAFMDNP longxing_Motif1_ems_3hM_1062_0001_0002_0003
ADEVLEKLLKLAKKLVSEVNDEKLKRIIETLERQAKEAKKRNDEEALWKIIVKLAVAVLLARS VSFPASVQLHTAVEMHHWCIPFSVDGQPAPSLRWLFNGSVLNETSFIFTEFLEPAANETVRHGCLRLNQPTHVNNGNYTLLAANPFGQASASIMAAFMDNP longxing_Motif1_ems_3hM_3499_0001_0004_0003
SEKLAKKLEKIAKKKGLEEVKSLVKAAKLALKRGNEWQARVVLHAAKEVVKG VSFPASVQLHTAVEMHHWCIPFSVDGQPAPSLRWLFNGSVLNETSFIFTEFLEPAANETVRHGCLRLNQPTHVNNGNYTLLAANPFGQASASIMAAFMDNP longxing_Cationpi_ems_p1-14H-GBL-16H-GBL-16H_0422_0001_0001_0002_000000001_0001_0004
SDEELDKLKKEAQDLKKKLTNPVARKAVEQAEEIVSKAKKHQDEELSWRARVALNLAKLND VSFPASVQLHTAVEMHHWCIPFSVDGQPAPSLRWLFNGSVLNETSFIFTEFLEPAANETVRHGCLRLNQPTHVNNGNYTLLAANPFGQASASIMAAFMDNP longxing_Motif1_ems_3hC_738_0001_0001_0001
SEAKSTLETIEKLLRKGEIDPTEAKWAAAVAVVIAGGSDEEARRVAEKLVRSAKS VSFPASVQLHTAVEMHHWCIPFSVDGQPAPSLRWLFNGSVLNETSFIFTEFLEPAANETVRHGCLRLNQPTHVNNGNYTLLAANPFGQASASIMAAFMDN longxing_Motif2_ems_p1-15H-GABBL-15H-GBBL-16H_0504_0001_0001_0002_0001_0002_0001
NPEEYEKEAREILKLAQEGKIDKEKLKELLKKLIQVIRDGKIDPEVVERVLKLLILIFLLLLR VSFPASVQLHTAVEMHHWCIPFSVDGQPAPSLRWLFNGSVLNETSFIFTEFLEPAANETVRHGCLRLNQPTHVNNGNYTLLAANPFGQASASIMAAFMDNP bcov_revert_r1_HEEH_10552_000000000_0001_44_64_H_.._HHH_eva_0111_0001_0003_0001_0001
TPEEEDVQYLVRLRIWEARLRNRPQKVKVIVNGVDIQIDIDSDPSKQTKVLKLATELVRKALKK VSFPASVQLHTAVEMHHWCIPFSVDGQPAPSLRWLFNGSVLNETSFIFTEFLEPAANETVRHGCLRLNQPTHVNNGNYTLLAANPFGQASASIMAAFMDNP bcov_6ala_r1_ems_3hM_208_000000000_0001_25_43_H_.._HEEH_06216_0001_0001_0001_0001
TEVEKLREEVLELARRNGDREVLRKLLLLLLRLRYGLISPDQVKKVLEELKKRL VSFPASVQLHTAVEMHHWCIPFSVDGQPAPSLRWLFNGSVLNETSFIFTEFLEPAANETVRHGCLRLNQPTHVNNGNYTLLAANPFGQASASIMAAFMDNP bcov_revert_r1_HEEH_24497_000000002_0001_43_64_H_.._HHH_eva_0761_0001_0002_0001_0001
NPSEEKVELAYHLAQDYVEKRNRPLRVQIDVDGFRVDVIVDTDPETNKEARKKLEEQLRRIQNG VSFPASVQLHTAVEMHHWCIPFSVDGQPAPSLRWLFNGSVLNETSFIFTEFLEPAANETVRHGCLRLNQPTHVNNGNYTLLAANPFGQASASIMAAFMDNP bcov_6ala_r1_HEEH_24497_000000002_0001_43_64_H_.._HEEH_03992_0001_0001_0001_0001
SDETEKELQTVFKLVVTVVIGARSPDQLEEVVRRAEKLARKVGDENLKRAVKIAKEWWKKLY VSFPASVQLHTAVEMHHWCIPFSVDGQPAPSLRWLFNGSVLNETSFIFTEFLEPAANETVRHGCLRLNQPTHVNNGNYTLLAANPFGQASASIMAAFMDNP longxing_CationpiFixed_HHH_eva_0378_000000003_0001_0004
DEDLKEIAKDLSRLAEELKKQNNETVKLLADRIITLVTEAIRRNDEETLRKVVEYALILVLLLT VSFPASVQLHTAVEMHHWCIPFSVDGQPAPSLRWLFNGSVLNETSFIFTEFLEPAANETVRHGCLRLNQPTHVNNGNYTLLAANPFGQASASIMAAFMDNP bcov_revert_r1_HEEH_10552_000000000_0001_44_64_H_.._ems_3hC_761_0001_0005_0001_0001
DPNEENWKLMVLIAVAVVEKDKETVDRLLKTASEVAKKIGDERALRIVKKLEEDAKKQLS VSFPASVQLHTAVEMHHWCIPFSVDGQPAPSLRWLFNGSVLNETSFIFTEFLEPAANETVRHGCLRLNQPTHVNNGNYTLLAANPFGQASASIMAAFMDNP longxing_Motif1_ems_3hM_1665_0001_0001_0004
SPEEERIEKIVDWALELAKLTNIKLRTTIEVNGKKFELEYGPDPTLQKQVKEVLKELKELLRKK VSFPASVQLHTAVEMHHWCIPFSVDGQPAPSLRWLFNGSVLNETSFIFTEFLEPAANETVRHGCLRLNQPTHVNNGNYTLLAANPFGQASASIMAAFMDNP bcov_6ala_r1_ems_3hM_1922_000000002_0001_23_39_H_.._HEEH_22523_0001_0002_0001_0001
DELTKAAKELAKLVKKGLLEPEQAQKILTEIAKKLGADEEQLLRALVKLLFTINL VSFPASVQLHTAVEMHHWCIPFSVDGQPAPSLRWLFNGSVLNETSFIFTEFLEPAANETVRHGCLRLNQPTHVNNGNYTLLAANPFGQASASIMAAFMDNP longxing_Motif3_ems_p1-15H-GABBL-15H-GBBL-16H_0397_0001_0001_0002_0001_0001_0003
DDEKAIKTAEEIAKRVSPELSEVIEKFLRKASEEESWKFAVAVLAIKDPNQIKLFLEQVTRRK VSFPASVQLHTAVEMHHWCIPFSVDGQPAPSLRWLFNGSVLNETSFIFTEFLEPAANETVRHGCLRLNQPTHVNNGNYTLLAANPFGQASASIMAAFMDNP longxing_CationpiFixed_ems_4hM_4951_000000003_0001_0004
NEELKKLLKKLKEEAKRKGDEDLLKALKKIETRAKELGVSEDHAIWSALLYAYIWKEKQS VSFPASVQLHTAVEMHHWCIPFSVDGQPAPSLRWLFNGSVLNETSFIFTEFLEPAANETVRHGCLRLNQPTHVNNGNYTLLAANPFGQASASIMAAFMDNP bcov_revert_r1_ems_3hM_862_000000002_0001_23_41_H_.._HHH_eva_0040_0001_0004_0001_0001
DEEQKKNLKYLADEAVKRLSREEAAWFVIVLIAVLELANNEELVKVARKLLEYILKYV VSFPASVQLHTAVEMHHWCIPFSVDGQPAPSLRWLFNGSVLNETSFIFTEFLEPAANETVRHGCLRLNQPTHVNNGNYTLLAANPFGQASASIMAAFMDNP longxing_Motif1_ems_3hM_492_0001_0002_0003
SIEIHLQGVNFKVLVASYVARSYGVEVHIKDDKVTLHVDDPTVAETVAQAAVPDNYEVRV VSFPASVQLHTAVEMHHWCIPFSVDGQPAPSLRWLFNGSVLNETSFIFTEFLEPAANETVRHGCLRLNQPTHVNNGNYTLLAANPFGQASASIMAAFMDNP longxing_CationpiFixed_ems_ferrM_2179_000000022_0001_0004
EDEQLIWEVQVAEAVARLLSPEQAKKIVQLLKDLIKKGKLSPEAAELAKRIIKNIKKLI VSFPASVQLHTAVEMHHWCIPFSVDGQPAPSLRWLFNGSVLNETSFIFTEFLEPAANETVRHGCLRLNQPTHVNNGNYTLLAANPFGQASASIMAAFMDNP longxing_Motif1_HHH_eva_0093_0001_0001_0001
DEETKKARKTVKELVQRAQRVPDRDKAQKLLDKAKKLAKKVNDEDALTVVIIVEYLVQLLL VSFPASVQLHTAVEMHHWCIPFSVDGQPAPSLRWLFNGSVLNETSFIFTEFLEPAANETVRHGCLRLNQPTHVNNGNYTLLAANPFGQASASIMAAFMDNP bcov_revert_r1_HEEH_13973_000000000_0001_1_20_H_.._ems_3hC_1419_0001_0001_0001_0001_0001
SEEDKLRKLEEDAKKSLEKLLTDEDKVRTLKKLIETLVRIIKNADPEEAWKAKVLINVLVLRAR VSFPASVQLHTAVEMHHWCIPFSVDGQPAPSLRWLFNGSVLNETSFIFTEFLEPAANETVRHGCLRLNQPTHVNNGNYTLLAANPFGQASASIMAAFMDNP longxing_Motif1_ems_3hM_1058_0001_0006_0004
SEKTKTLEELIIRAILTALEQNRPVSVRLTFDGKTVTFTVDSDPERVQEVARQAVKLYRDLQKK VSFPASVQLHTAVEMHHWCIPFSVDGQPAPSLRWLFNGSVLNETSFIFTEFLEPAANETVRHGCLRLNQPTHVNNGNYTLLAANPFGQASASIMAAFMDNP bcov_6ala_r1_HEEH_13973_000000000_0001_1_20_H_.._HEEH_03700_0001_0001_0001_0001
SQEEQEVLRLLLEAARRFLEGKISPDELRELLERIRELVERLGDPRIKLLVRILELLLRKLM VSFPASVQLHTAVEMHHWCIPFSVDGQPAPSLRWLFNGSVLNETSFIFTEFLEPAANETVRHGCLRLNQPTHVNNGNYTLLAANPFGQASASIMAAFMDNP bcov_6ala_r1_ems_3hM_2106_000000001_0001_45_62_H_.._HHH_eva_0374_0001_0003_0001_0001
DLKDEATRLIKIIAELAYKQQDPRLVLLALELLEKARDAQKKNDEEKLDKARKEAKKVVDSG VSFPASVQLHTAVEMHHWCIPFSVDGQPAPSLRWLFNGSVLNETSFIFTEFLEPAANETVRHGCLRLNQPTHVNNGNYTLLAANPFGQASASIMAAFMDNP bcov_original_r1_ems_p1-15H-GBL-16H-GBL-15H_0593_0001_0001_0002_000000000_0001_19_33_H_.._ems_3hC_894_0001_0002_0001_0001
TELEELAQRLIESAKEAYKKNDEETLKKVLKKLQEVLKKATNKKVIDKVWEVFLRIYSLLLQ VSFPASVQLHTAVEMHHWCIPFSVDGQPAPSLRWLFNGSVLNETSFIFTEFLEPAANETVRHGCLRLNQPTHVNNGNYTLLAANPFGQASASIMAAFMDNP bcov_revert_r1_HEEH_15568_000000002_0001_1_20_H_.._ems_3hM_2886_0001_0002_0001_0001
DEEEKKIQKEIKELLKRAQIAPDPDERRKLLSRAKELAKKINDEKLVVELIILEHLLELLN VSFPASVQLHTAVEMHHWCIPFSVDGQPAPSLRWLFNGSVLNETSFIFTEFLEPAANETVRHGCLRLNQPTHVNNGNYTLLAANPFGQASASIMAAFMDNP bcov_6ala_r1_HEEH_13973_000000000_0001_1_20_H_.._ems_3hM_2400_0001_0002_0001_0001
DAKEVKKLLTKARRRGNWEAAVIAVILLDLLRLGKADESQRNAAEQLLKRLLS VSFPASVQLHTAVEMHHWCIPFSVDGQPAPSLRWLFNGSVLNETSFIFTEFLEPAANETVRHGCLRLNQPTHVNNGNYTLLAANPFGQASASIMAAFMDN longxing_Motif2_ems_p1-14H-GBL-16H-GABBL-15H_0064_0001_0001_0001_0001_0005_0004
DPEKLKDAIRKLREEARKAGVDEHYVRILSEFVKRLYKKGVDIDEALELAKLLILLLVQTM VSFPASVQLHTAVEMHHWCIPFSVDGQPAPSLRWLFNGSVLNETSFIFTEFLEPAANETVRHGCLRLNQPTHVNNGNYTLLAANPFGQASASIMAAFMDNP bcov_revert_r1_HEEH_24497_000000002_0001_43_64_H_.._HHH_eva_0047_0001_0003_0001_0001
DEAEKLIKEAQTLAKRLGDKDLLSDINQAATLARRGLITPRLLELLTHVVRVLKS VSFPASVQLHTAVEMHHWCIPFSVDGQPAPSLRWLFNGSVLNETSFIFTEFLEPAANETVRHGCLRLNQPTHVNNGNYTLLAANPFGQASASIMAAFMDNP bcov_revert_r1_ems_3hM_1656_000000000_0001_45_63_H_.._HHH_eva_0531_0001_0002_0001_0001
TEEKLRKLLRKALKKGDTKVQRLIILVLLRILQGLVDKEESEKLVKKLKKLLDS VSFPASVQLHTAVEMHHWCIPFSVDGQPAPSLRWLFNGSVLNETSFIFTEFLEPAANETVRHGCLRLNQPTHVNNGNYTLLAANPFGQASASIMAAFMDNP bcov_6ala_r1_HEEH_24497_000000002_0001_43_64_H_.._ems_p1-14H-GBL-16H-GABBL-16H_0588_0001_0001_0001_0001_0003_0001_0001
DEETHKNWKLILERVVTAIENDTRVRLTVNFDGVNLTVNFDKDPKSQKEVRKFDSLIIDLLKKK VSFPASVQLHTAVEMHHWCIPFSVDGQPAPSLRWLFNGSVLNETSFIFTEFLEPAANETVRHGCLRLNQPTHVNNGNYTLLAANPFGQASASIMAAFMDNP bcov_6ala_r1_ems_3hM_862_000000002_0001_23_41_H_.._HEEH_12428_0001_0002_0001_0001
TDEEVKKLKQKIEDLKKKGDLEDLLRVIEKVLQLLLRLGRLSEDERRELWEEYLRVLLRLYI VSFPASVQLHTAVEMHHWCIPFSVDGQPAPSLRWLFNGSVLNETSFIFTEFLEPAANETVRHGCLRLNQPTHVNNGNYTLLAANPFGQASASIMAAFMDNP bcov_revert_r1_HEEH_13973_000000000_0001_1_20_H_.._HHH_eva_0247_0001_0001_0001_0001
[truncated: 3,158,430 more chars]
