# Supplementary material for: Design of protein-binding proteins from the target structure alone
Source: Nature. 2022 Mar 24;605(7910):551–60. doi: 10.1038/s41586-022-04654-9 (PMC9117152; doi:10.1038/s41586-022-04654-9)
Supplement: Supplementary file 3 — Supplementary Code Design scripts and main pdb files. This compressed file is the main supplement and contains the following files: => cao_2021_protocol/ => design_models_final_combo_optimized/ => design_models_sequence/ => design_models_ssm_natives/ => ngs_analysis_scripts/ [file 41586_2022_4654_MOESM3_ESM.gz › supplemental_files/design_models_sequence/FGFR2.seq]

DDEEFERKVKEVTTLAQRKNDEQVVQAAQIALELFRAARMFNDERLLKLADEYVNRLKEWVS RSPHRPILQAGLPANASTVVGGDVEFVCKVYSDAQPHIQWIKHVPYLKVLKAAGVNTTDKEIEVLYIRNVTFEDAGEYTCLAGNSIGISFHSAWLTVLPAP ems_3hM_790_000000017_0001
DDEEISRTLEKEIREAIKRNDKELVERLVWRVAEIARRLGDEDLLHTANRLFFEAAKIIQ RSPHRPILQAGLPANASTVVGGDVEFVCKVYSDAQPHIQWIKHVPYLKVLKAAGVNTTDKEIEVLYIRNVTFEDAGEYTCLAGNSIGISFHSAWLTVLPAP ems_3hM_3088_000000012_0001
DDHTEMVRSFVKTSVDQAANKNDEELLEELKKFAKELADQFQDDEFKKLAKRVDDLLKEVQEKS RSPHRPILQAGLPANASTVVGGDVEFVCKVYSDAQPHIQWIKHVPYLKVLKAAGVNTTDKEIEVLYIRNVTFEDAGEYTCLAGNSIGISFHSAWLTVLPAP ems_3hC_235_000000002_0001
DDILSEINRVVFEAHRRGDDEILRKASRVAMLLLSGKIDDKEAKKLAEKLKKLLS RSPHRPILQAGLPANASTVVGGDVEFVCKVYSDAQPHIQWIKHVPYLKVLKAAGVNTTDKEIEVLYIRNVTFEDAGEYTCLAGNSIGISFHSAWLTVLPAP HHH_eva_0534_000000004_0001
DDRVKFSLQSAWFLARHHNFSPDEIKRAVDVVLKQLKKEIQNPEERKKAEEVAKEVKKQAE RSPHRPILQAGLPANASTVVGGDVEFVCKVYSDAQPHIQWIKHVPYLKVLKAAGVNTTDKEIEVLYIRNVTFEDAGEYTCLAGNSIGISFHSAWLTVLPAP ems_3hM_791_000000010_0001
DDRVWEAVFWASVILIKLGVDLSLISKAMKVVTKLVKSGVDPKQAAEIAVEWVKKLIKKSS RSPHRPILQAGLPANASTVVGGDVEFVCKVYSDAQPHIQWIKHVPYLKVLKAAGVNTTDKEIEVLYIRNVTFEDAGEYTCLAGNSIGISFHSAWLTVLPAP HHH_eva_0030_000000010_0001
DEDEKLKEEVERSFKTLQKNNVDPRQLAEFVLRVAFTLWEIGATKAVHLAARLQHELAAKII RSPHRPILQAGLPANASTVVGGDVEFVCKVYSDAQPHIQWIKHVPYLKVLKAAGVNTTDKEIEVLYIRNVTFEDAGEYTCLAGNSIGISFHSAWLTVLPAP ems_3hM_1062_000000001_0001
DEEDETKKVEKLVSEAIKKASDPNWHLALEANFRTAQELKKHNDPSVRIILEFVYHMASHVS RSPHRPILQAGLPANASTVVGGDVEFVCKVYSDAQPHIQWIKHVPYLKVLKAAGVNTTDKEIEVLYIRNVTFEDAGEYTCLAGNSIGISFHSAWLTVLPAP ems_3hM_2443_000000018_0001
DEEDKKIEELERILKWAEEQNDEDAELAARSAIHFLERAKRRSDDEDAREAAERWLRLLRKYV RSPHRPILQAGLPANASTVVGGDVEFVCKVYSDAQPHIQWIKHVPYLKVLKAAGVNTTDKEIEVLYIRNVTFEDAGEYTCLAGNSIGISFHSAWLTVLPAP pol_3h_hb1_2090_000000008_0001
DEEEEKRTKIQENLERLEKKDPKQALNYATEVVWRAHAKNDRTVMRIALKLQVEIMERYIK RSPHRPILQAGLPANASTVVGGDVEFVCKVYSDAQPHIQWIKHVPYLKVLKAAGVNTTDKEIEVLYIRNVTFEDAGEYTCLAGNSIGISFHSAWLTVLPAP ems_3hM_620_000000008_0001
DEEEEWAKHLLDLIKLAAKAPDPHIQVMALMTAEFLLSQLKDPKLQKIVKKVIETLKKQLS RSPHRPILQAGLPANASTVVGGDVEFVCKVYSDAQPHIQWIKHVPYLKVLKAAGVNTTDKEIEVLYIRNVTFEDAGEYTCLAGNSIGISFHSAWLTVLPAP ems_3hM_3359_000000004_0001
DEEEKALEAAKRILGDERLIRVFEKAWRDGYNIRLALRLAELLGVDWRDVLKRYAEDLLRIG RSPHRPILQAGLPANASTVVGGDVEFVCKVYSDAQPHIQWIKHVPYLKVLKAAGVNTTDKEIEVLYIRNVTFEDAGEYTCLAGNSIGISFHSAWLTVLPAP pol_4h_hb1_2415_000000013_0001
DEEELRKILESAGLPPEEVERLLRLAKELAGGDPELIIFLLIFLALLLNDPELARLLEELYRRLA RSPHRPILQAGLPANASTVVGGDVEFVCKVYSDAQPHIQWIKHVPYLKVLKAAGVNTTDKEIEVLYIRNVTFEDAGEYTCLAGNSIGISFHSAWLTVLPAP pol_693db8198fc3f601759bc8cb5ab70b55_0001_000000000_0001
DEENVRETLTLAERVVREIEKKDPDSATELKKIIETARKQAKDPRQWEHLAMRVLWHVLSYQ RSPHRPILQAGLPANASTVVGGDVEFVCKVYSDAQPHIQWIKHVPYLKVLKAAGVNTTDKEIEVLYIRNVTFEDAGEYTCLAGNSIGISFHSAWLTVLPAP ems_3hM_2430_000000008_0001
DEEVEELARRLSNLPPEEILRILQEIAEKLGDPRKIKEVLEKLVEILRKLGNPRAALLAEAYVLL RSPHRPILQAGLPANASTVVGGDVEFVCKVYSDAQPHIQWIKHVPYLKVLKAAGVNTTDKEIEVLYIRNVTFEDAGEYTCLAGNSIGISFHSAWLTVLPAP pol_7c9c12ae4ef31379bdc81b19918901a4_0001_1_000000001_0001_0001
DEIEKKIREIQSEVKKAIKNNDEDKVHTALLLLLELAWKAHNQELSKEASHFVAHVHMKLHK RSPHRPILQAGLPANASTVVGGDVEFVCKVYSDAQPHIQWIKHVPYLKVLKAAGVNTTDKEIEVLYIRNVTFEDAGEYTCLAGNSIGISFHSAWLTVLPAP ems_3hC_821_000000015_0001
DEILSRSIESFLTRVLRRASQTDPRVEKTIRTLIEKIQKALKNGDLETALQLFSELFVFWKRVS RSPHRPILQAGLPANASTVVGGDVEFVCKVYSDAQPHIQWIKHVPYLKVLKAAGVNTTDKEIEVLYIRNVTFEDAGEYTCLAGNSIGISFHSAWLTVLPAP ems_3hM_3263_000000004_0001
DEKAHEVFNKVAIYAMDLGVSIEALQKLYEFIVKLWHEGKIDLSQIEKLAKKLAEKLAKS RSPHRPILQAGLPANASTVVGGDVEFVCKVYSDAQPHIQWIKHVPYLKVLKAAGVNTTDKEIEVLYIRNVTFEDAGEYTCLAGNSIGISFHSAWLTVLPAP HHH_eva_0011_000000002_0001
DEKEKLRQKLIRWAFRAHELAQTEELKKRVVRVYVQVLEALENDDEDTAESLIKELEDISKRAS RSPHRPILQAGLPANASTVVGGDVEFVCKVYSDAQPHIQWIKHVPYLKVLKAAGVNTTDKEIEVLYIRNVTFEDAGEYTCLAGNSIGISFHSAWLTVLPAP ems_3hC_798_000000014_0001
DEKHEEILRHHLEIVEEAIRNNNARRAFEFIVRSLEEAEQNNDEITFRASEKALRILLELWLR RSPHRPILQAGLPANASTVVGGDVEFVCKVYSDAQPHIQWIKHVPYLKVLKAAGVNTTDKEIEVLYIRNVTFEDAGEYTCLAGNSIGISFHSAWLTVLPAP pol_3h_hb1_6153_000000004_0001
DEKMKELLSLWRKALTVSRHARDEDVSRELLSVLAVLLFAWFNNDDDTYTDAKKKLEELASKAS RSPHRPILQAGLPANASTVVGGDVEFVCKVYSDAQPHIQWIKHVPYLKVLKAAGVNTTDKEIEVLYIRNVTFEDAGEYTCLAGNSIGISFHSAWLTVLPAP ems_3hC_908_000000016_0001
DEKVAVKVLVVAFRLWDKTGDDSARKAILYASRVFMAAMNGDLSEKDRKKLEKTLRKIEKKLRS RSPHRPILQAGLPANASTVVGGDVEFVCKVYSDAQPHIQWIKHVPYLKVLKAAGVNTTDKEIEVLYIRNVTFEDAGEYTCLAGNSIGISFHSAWLTVLPAP HHH_eva_0057_000000006_0001
DELERLLELLAELLGRPPEEVKELVERLRKQSNVPPELAVALLIIFVARRLNDPRVHELAELVFN RSPHRPILQAGLPANASTVVGGDVEFVCKVYSDAQPHIQWIKHVPYLKVLKAAGVNTTDKEIEVLYIRNVTFEDAGEYTCLAGNSIGISFHSAWLTVLPAP pol_6fd0320edb74755d2d88590a383e7b36_0001_000000004_0001
DELERLLELLAELLGRPPEEVKKLVEELRKQSNVPPELAVALLIIFVARRLNDPRVHELAELVFN RSPHRPILQAGLPANASTVVGGDVEFVCKVYSDAQPHIQWIKHVPYLKVLKAAGVNTTDKEIEVLYIRNVTFEDAGEYTCLAGNSIGISFHSAWLTVLPAP pol_6fd0320edb74755d2d88590a383e7b36_0001_000000001_0001
DEMLEAQVRSLTEALKEAKKYDPDSATTAEELLKKALNNNDYRQLLRAVFYAFHVVDHVLS RSPHRPILQAGLPANASTVVGGDVEFVCKVYSDAQPHIQWIKHVPYLKVLKAAGVNTTDKEIEVLYIRNVTFEDAGEYTCLAGNSIGISFHSAWLTVLPAP ems_3hC_954_000000007_0001
DENVENLKHLAKRMVDHLTKQNDPRVKEARKLLETAQRLVNNASSEEEKRHIIQHAFWNIVKLR RSPHRPILQAGLPANASTVVGGDVEFVCKVYSDAQPHIQWIKHVPYLKVLKAAGVNTTDKEIEVLYIRNVTFEDAGEYTCLAGNSIGISFHSAWLTVLPAP ems_3hM_1540_000000001_0001
DERKELIEALFEQIIRLLKNAEDERVRRLAEELERRFKDAKRKNDEELIERIVAHAQRLLSEYER RSPHRPILQAGLPANASTVVGGDVEFVCKVYSDAQPHIQWIKHVPYLKVLKAAGVNTTDKEIEVLYIRNVTFEDAGEYTCLAGNSIGISFHSAWLTVLPAP pol_3h_hb1_929_000000001_0001
DERREFLELLRRSLKIAEENNNEESEKLSAEAYELFSRALENNIRELLEKAHRILKKSLDLAR RSPHRPILQAGLPANASTVVGGDVEFVCKVYSDAQPHIQWIKHVPYLKVLKAAGVNTTDKEIEVLYIRNVTFEDAGEYTCLAGNSIGISFHSAWLTVLPAP pol_3h_hb1_3910_000000008_0001_0001
DESEKLLLELLRSGDPDLARLINEVFFALRRGVPPEEIKELLKRTAEEAGIPPEVLELVQKAVET RSPHRPILQAGLPANASTVVGGDVEFVCKVYSDAQPHIQWIKHVPYLKVLKAAGVNTTDKEIEVLYIRNVTFEDAGEYTCLAGNSIGISFHSAWLTVLPAP pol_87df7f007a8f830cd345278ff1e041d9_0001_1_000000011_0001
DESKEVQKRLETLRKQAQKKIEDPHQREAVEMLAWLASIAITSPNPDDRHLAKVNLELVEHNV RSPHRPILQAGLPANASTVVGGDVEFVCKVYSDAQPHIQWIKHVPYLKVLKAAGVNTTDKEIEVLYIRNVTFEDAGEYTCLAGNSIGISFHSAWLTVLPAP ems_3hM_1051_000000001_0001
DETRHINIEFDDATREAFLEAARIADEIIREIQEESKKRGLETHADIKFEQHGDRVRIRIDNRTR RSPHRPILQAGLPANASTVVGGDVEFVCKVYSDAQPHIQWIKHVPYLKVLKAAGVNTTDKEIEVLYIRNVTFEDAGEYTCLAGNSIGISFHSAWLTVLPAP pol_EHEE_hb1_3_000000023_0001
DFRELAEELLELAERLSRRLNNEESTRLIEEAKRRLEEAKKLNDEELLERILVELSLIAFLAIL RSPHRPILQAGLPANASTVVGGDVEFVCKVYSDAQPHIQWIKHVPYLKVLKAAGVNTTDKEIEVLYIRNVTFEDAGEYTCLAGNSIGISFHSAWLTVLPAP pol_3h_hb1_5017_000000000_0001
DIDEKFEELYKKAKESAERKNNHTLEEWVKQVYTLWEAADKQNDERAKHIIVKKLERVISEAD RSPHRPILQAGLPANASTVVGGDVEFVCKVYSDAQPHIQWIKHVPYLKVLKAAGVNTTDKEIEVLYIRNVTFEDAGEYTCLAGNSIGISFHSAWLTVLPAP ems_3hM_3350_000000000_0001
DIEEAAKEAVERVAKHAGVPSFSVSVSNGRVTVNLDGDNEAVRDAKRALEMYAWRANLDLKVTIR RSPHRPILQAGLPANASTVVGGDVEFVCKVYSDAQPHIQWIKHVPYLKVLKAAGVNTTDKEIEVLYIRNVTFEDAGEYTCLAGNSIGISFHSAWLTVLPAP pol_HEEHE_1904_000000009_0001
DIHELIRKAARIAMERNDPEALKVSIILWDALKEGDEDALKKAKKILEKIE RSPHRPILQAGLPANASTVVGGDVEFVCKVYSDAQPHIQWIKHVPYLKVLKAAGVNTTDKEIEVLYIRNVTFEDAGEYTCLAGNSIGISFHSAWLTVLPAP ems_p1-15H-GBL-16H-GBL-14H_0441_0001_0001_0002_000000000_0001
DIQKLIREVIQLLTQALWTIPDEDTAVTLFWLVMTLLRRAMRAPDPTEAKRLLDTAKEIIKKLK RSPHRPILQAGLPANASTVVGGDVEFVCKVYSDAQPHIQWIKHVPYLKVLKAAGVNTTDKEIEVLYIRNVTFEDAGEYTCLAGNSIGISFHSAWLTVLPAP ems_3hC_243_0002_000000001_0001
DIWQMQSELVKQVIDHLKKSPDPKDKKAAKWAETLWKKAEEAQDPNEREQLLLRALMFMSNT RSPHRPILQAGLPANASTVVGGDVEFVCKVYSDAQPHIQWIKHVPYLKVLKAAGVNTTDKEIEVLYIRNVTFEDAGEYTCLAGNSIGISFHSAWLTVLPAP ems_3hC_3_0001_000000003_0001
DKEEAHRILVRIMELAMRKNDREVSLLVAHLFMRLAEADKKNDKDLVDDITRKAKELLKKVES RSPHRPILQAGLPANASTVVGGDVEFVCKVYSDAQPHIQWIKHVPYLKVLKAAGVNTTDKEIEVLYIRNVTFEDAGEYTCLAGNSIGISFHSAWLTVLPAP ems_3hM_3301_000000010_0001
DKSDAEKILAEAFNLVMKLGDEELNKEVLRLFFEFDEADKKNDKDLLDEITRQAEELLKRIKS RSPHRPILQAGLPANASTVVGGDVEFVCKVYSDAQPHIQWIKHVPYLKVLKAAGVNTTDKEIEVLYIRNVTFEDAGEYTCLAGNSIGISFHSAWLTVLPAP ems_3hM_2415_000000008_0001
DKVEAVKLLVITLIDLARRVNDPTLETIATELKKLAQEAKEKNDKELLDRVQKEAIKVWRKLLK RSPHRPILQAGLPANASTVVGGDVEFVCKVYSDAQPHIQWIKHVPYLKVLKAAGVNTTDKEIEVLYIRNVTFEDAGEYTCLAGNSIGISFHSAWLTVLPAP ems_3hM_1289_000000018_0001
DKYDELVRTAAEKVLEAQSRNDKDTLREAAKELKKIVDNLKNEEKKKALELLVQAAKHVVDV RSPHRPILQAGLPANASTVVGGDVEFVCKVYSDAQPHIQWIKHVPYLKVLKAAGVNTTDKEIEVLYIRNVTFEDAGEYTCLAGNSIGISFHSAWLTVLPAP ems_3hM_2739_000000006_0001
DLEKLKKDAKKALEILKKLNNEELVTMLEQLVFLLEVAIRNNDEDMVKMVSMLIQTIIERLQK RSPHRPILQAGLPANASTVVGGDVEFVCKVYSDAQPHIQWIKHVPYLKVLKAAGVNTTDKEIEVLYIRNVTFEDAGEYTCLAGNSIGISFHSAWLTVLPAP ems_3hM_675_000000008_0001
DLLLENLRKYTELLGDPEEAVRLLIRLLAFFRNLPPKEVLELLREELERLGDPELVRLVEKLLRE RSPHRPILQAGLPANASTVVGGDVEFVCKVYSDAQPHIQWIKHVPYLKVLKAAGVNTTDKEIEVLYIRNVTFEDAGEYTCLAGNSIGISFHSAWLTVLPAP pol_c68078bd548daad3d0e699638a646fa2_0001_000000027_0001_0001
DLSVATHVIWVAMELLKKTGDDSARKAARYAFTVQHRAVSGELSEKDRKKLEKTLRKIEKKLRS RSPHRPILQAGLPANASTVVGGDVEFVCKVYSDAQPHIQWIKHVPYLKVLKAAGVNTTDKEIEVLYIRNVTFEDAGEYTCLAGNSIGISFHSAWLTVLPAP HHH_eva_0057_000000019_0001
DPDTAAELVIRVFRLAVEKHDQDLAVEASNLFLTVWEAKKNNDEEAVKEVIKRAKELLSKS RSPHRPILQAGLPANASTVVGGDVEFVCKVYSDAQPHIQWIKHVPYLKVLKAAGVNTTDKEIEVLYIRNVTFEDAGEYTCLAGNSIGISFHSAWLTVLPAP ems_3hC_897_0002_000000010_0001
DPEQELRTLEKIVTEAAKDPRREEDFRKAVQRLFELQTKANDPKILNIAAEVLFKAASIWV RSPHRPILQAGLPANASTVVGGDVEFVCKVYSDAQPHIQWIKHVPYLKVLKAAGVNTTDKEIEVLYIRNVTFEDAGEYTCLAGNSIGISFHSAWLTVLPAP ems_3hC_1746_0002_000000001_0001
DPRERIKHMLVVAEQTVKFNPEVYQRVLHIFLNAIERLADQANDQRWKETARKVAKKLSEQAS RSPHRPILQAGLPANASTVVGGDVEFVCKVYSDAQPHIQWIKHVPYLKVLKAAGVNTTDKEIEVLYIRNVTFEDAGEYTCLAGNSIGISFHSAWLTVLPAP ems_3hM_1211_000000001_0001
DREEREFELLRELVERAIERTDDEDKKRKLKEALETLKEAWKRNDEEALQRAAELLIQLRAHAFF RSPHRPILQAGLPANASTVVGGDVEFVCKVYSDAQPHIQWIKHVPYLKVLKAAGVNTTDKEIEVLYIRNVTFEDAGEYTCLAGNSIGISFHSAWLTVLPAP pol_3h_hb1_702_000000006_0001
DREEREQRQVKEFLESLQRMAKTDPDWALRLARQFLKRVRKKGDEHLQKIAETVIKIIESIK RSPHRPILQAGLPANASTVVGGDVEFVCKVYSDAQPHIQWIKHVPYLKVLKAAGVNTTDKEIEVLYIRNVTFEDAGEYTCLAGNSIGISFHSAWLTVLPAP ems_3hM_992_000000009_0001
DRQVKYMVTAVEMLAKSLKKRLTNPEARKLLTEAIKIIQEALKKDDPTLVHKANLLVVQARFLD RSPHRPILQAGLPANASTVVGGDVEFVCKVYSDAQPHIQWIKHVPYLKVLKAAGVNTTDKEIEVLYIRNVTFEDAGEYTCLAGNSIGISFHSAWLTVLPAP ems_3hM_2048_000000009_0001
DRRDAVRILNEALELVLKLGDQELLSEVSRLLLEWSEAHKKNDKDLLDEITRQAEELLKRIKS RSPHRPILQAGLPANASTVVGGDVEFVCKVYSDAQPHIQWIKHVPYLKVLKAAGVNTTDKEIEVLYIRNVTFEDAGEYTCLAGNSIGISFHSAWLTVLPAP ems_3hM_2415_000000000_0001
DSKKLKEILEKALKKGDRDKVTEVLWLAMAEGDREVARKAFKALEKIIR RSPHRPILQAGLPANASTVVGGDVEFVCKVYSDAQPHIQWIKHVPYLKVLKAAGVNTTDKEIEVLYIRNVTFEDAGEYTCLAGNSIGISFHSAWLTVLPAP ems_p1-14H-GBL-14H-GBL-15H_0453_0001_0001_0002_000000003_0001
DSTETAYTSVKRMIEAARPESVDVQVRNGKLSITFNGDTLEARYASMLATWVAREAGVELEVQVR RSPHRPILQAGLPANASTVVGGDVEFVCKVYSDAQPHIQWIKHVPYLKVLKAAGVNTTDKEIEVLYIRNVTFEDAGEYTCLAGNSIGISFHSAWLTVLPAP HEEHE_2162_000000017_0001
DTKDLRLKRLLEMAQMAIKKAPSDEVRKTLESLLEEAQRTGDKDKLLSIVTRALFLVAELR RSPHRPILQAGLPANASTVVGGDVEFVCKVYSDAQPHIQWIKHVPYLKVLKAAGVNTTDKEIEVLYIRNVTFEDAGEYTCLAGNSIGISFHSAWLTVLPAP ems_3hM_247_000000019_0001
DVDKLLELARELEKRVKKDPSKSDELAKEVSKLAALVSMNATDEEQHKIAVTIMEIAFKLFI RSPHRPILQAGLPANASTVVGGDVEFVCKVYSDAQPHIQWIKHVPYLKVLKAAGVNTTDKEIEVLYIRNVTFEDAGEYTCLAGNSIGISFHSAWLTVLPAP ems_3hC_1570_000000002_0001
DVEDIVRLLIDMLKHAKKQNDEHVLRMVSVSAKMFAEHLKKWPDPHTQELAKQLEKVLKSVQS RSPHRPILQAGLPANASTVVGGDVEFVCKVYSDAQPHIQWIKHVPYLKVLKAAGVNTTDKEIEVLYIRNVTFEDAGEYTCLAGNSIGISFHSAWLTVLPAP ems_3hM_523_000000001_0001
DVLEMAEKLVETMAKRLSSSSDPHDQKLAKTVTTLLKKARKLSDKRQSLRVLSHALFLATAS RSPHRPILQAGLPANASTVVGGDVEFVCKVYSDAQPHIQWIKHVPYLKVLKAAGVNTTDKEIEVLYIRNVTFEDAGEYTCLAGNSIGISFHSAWLTVLPAP ems_3hM_45_000000010_0001
DVWEISIRMIQEMVKHAIRNNDEDVVKFALELLKALADTASNEELSKQAKSFVKTVESRLSS RSPHRPILQAGLPANASTVVGGDVEFVCKVYSDAQPHIQWIKHVPYLKVLKAAGVNTTDKEIEVLYIRNVTFEDAGEYTCLAGNSIGISFHSAWLTVLPAP ems_3hC_821_000000004_0001
DYEELQRTANKLLDKFIKKAQDPQQREYAKILKKLLNRVVKNVEDPKERNKALEFMARLVQDAV RSPHRPILQAGLPANASTVVGGDVEFVCKVYSDAQPHIQWIKHVPYLKVLKAAGVNTTDKEIEVLYIRNVTFEDAGEYTCLAGNSIGISFHSAWLTVLPAP ems_3hM_2326_000000003_0001
DYQKVNKLLDKATEIARKQNNPDVVFILVALKLSIEWAVKENDEEALKQLEHIASRFAKKF RSPHRPILQAGLPANASTVVGGDVEFVCKVYSDAQPHIQWIKHVPYLKVLKAAGVNTTDKEIEVLYIRNVTFEDAGEYTCLAGNSIGISFHSAWLTVLPAP ems_3hM_2298_000000019_0001
DYSHVYELLVKATDIAMRQNNPDVVRTLLQLAALIAMAWHNNDEETLKKLEEKASRIAKSF RSPHRPILQAGLPANASTVVGGDVEFVCKVYSDAQPHIQWIKHVPYLKVLKAAGVNTTDKEIEVLYIRNVTFEDAGEYTCLAGNSIGISFHSAWLTVLPAP ems_3hM_2298_000000002_0001
EEAKKKVDSLLKEAEEAVKRNDEDKIMRVLILVIEIFFEARDPRQRTLAMKAAVTIYELR RSPHRPILQAGLPANASTVVGGDVEFVCKVYSDAQPHIQWIKHVPYLKVLKAAGVNTTDKEIEVLYIRNVTFEDAGEYTCLAGNSIGISFHSAWLTVLPAP ems_3hC_936_0001_000000014_0001
EEESKKIMSELVHVFLVVASVNDPRLTKLAQRLWFEAVEALARGDKDKARKLLKLARELSKQAS RSPHRPILQAGLPANASTVVGGDVEFVCKVYSDAQPHIQWIKHVPYLKVLKAAGVNTTDKEIEVLYIRNVTFEDAGEYTCLAGNSIGISFHSAWLTVLPAP ems_3hM_805_000000006_0001
EEVRRWVELVEDLVRIALKLNNEHMRTVAIMNLEELLKQAKNYNPELSKEVETKARKLIKQLQS RSPHRPILQAGLPANASTVVGGDVEFVCKVYSDAQPHIQWIKHVPYLKVLKAAGVNTTDKEIEVLYIRNVTFEDAGEYTCLAGNSIGISFHSAWLTVLPAP ems_3hM_3000_000000027_0001
EPEEVLTLLAQVQFKARKNNDRDVMHKALELVSILVIAKREGDEEKARKVEKEARTLWSQT RSPHRPILQAGLPANASTVVGGDVEFVCKVYSDAQPHIQWIKHVPYLKVLKAAGVNTTDKEIEVLYIRNVTFEDAGEYTCLAGNSIGISFHSAWLTVLPAP ems_3hM_2108_000000009_0001
GEELTKTLKTLVKQAKKLANDPNVQTLLDWLLSQADTASKNNDELVLEMALFMVQTLYRRANS RSPHRPILQAGLPANASTVVGGDVEFVCKVYSDAQPHIQWIKHVPYLKVLKAAGVNTTDKEIEVLYIRNVTFEDAGEYTCLAGNSIGISFHSAWLTVLPAP ems_3hC_535_000000002_0001
GPEELEELLRRLGKLSPEQIRFVVEQFEQLEDYLGDPKEAAKLLLRLLEQWGDPAREAVELLLRK RSPHRPILQAGLPANASTVVGGDVEFVCKVYSDAQPHIQWIKHVPYLKVLKAAGVNTTDKEIEVLYIRNVTFEDAGEYTCLAGNSIGISFHSAWLTVLPAP pol_8c3bcfb652c4f7783ac1032f5201e2b1_0001_000000015_0001_0001
KDIEKEIVKVFHTAMERGDIELALKASLVFMALHRGEISDEQAKKLAEKLKKLLS RSPHRPILQAGLPANASTVVGGDVEFVCKVYSDAQPHIQWIKHVPYLKVLKAAGVNTTDKEIEVLYIRNVTFEDAGEYTCLAGNSIGISFHSAWLTVLPAP ems_p1-16H-GBL-16H-GABBL-15H_0178_0001_0001_0002_000000014_0001
LHLKEFIEMVKKILDRLQKQGRLDKQTAEELKRKLEEVLQKGDERLIQRVIWEIMAWIQNG RSPHRPILQAGLPANASTVVGGDVEFVCKVYSDAQPHIQWIKHVPYLKVLKAAGVNTTDKEIEVLYIRNVTFEDAGEYTCLAGNSIGISFHSAWLTVLPAP HHH_eva_0353_000000007_0001
LWLKELIESVKKMLDKLQKQGRLDKQTAEELKRKLEEVLQKGDEHLIISVIWEILEWIRNG RSPHRPILQAGLPANASTVVGGDVEFVCKVYSDAQPHIQWIKHVPYLKVLKAAGVNTTDKEIEVLYIRNVTFEDAGEYTCLAGNSIGISFHSAWLTVLPAP HHH_eva_0353_000000005_0001
NEEEKKKAKKLLDEAKKLADQISDDLNRMSAQWAVEVARKVDNPELAKHVYEFVKALYMTDQR RSPHRPILQAGLPANASTVVGGDVEFVCKVYSDAQPHIQWIKHVPYLKVLKAAGVNTTDKEIEVLYIRNVTFEDAGEYTCLAGNSIGISFHSAWLTVLPAP ems_3hC_617_0002_000000024_0001
NSEEIKKEIKKAEKKGDHSKLNRLLFEATSNGDDEAAVFAMKAIIRVWK RSPHRPILQAGLPANASTVVGGDVEFVCKVYSDAQPHIQWIKHVPYLKVLKAAGVNTTDKEIEVLYIRNVTFEDAGEYTCLAGNSIGISFHSAWLTVLPAP HHH_eva_0450_000000003_0001
NSEEIKKEIKKAEKKGDSQKLLQLLWLAIELGDEEAAVFALEAQSRVMS RSPHRPILQAGLPANASTVVGGDVEFVCKVYSDAQPHIQWIKHVPYLKVLKAAGVNTTDKEIEVLYIRNVTFEDAGEYTCLAGNSIGISFHSAWLTVLPAP ems_p1-14H-GBL-14H-GBL-15H_0621_0001_0001_0001_000000027_0001
NTLHHLVLLAFDALQKVLDDPTDEEAKKKATKIVRLLDELEKKSRDPRAQELARWIKALYRNAC RSPHRPILQAGLPANASTVVGGDVEFVCKVYSDAQPHIQWIKHVPYLKVLKAAGVNTTDKEIEVLYIRNVTFEDAGEYTCLAGNSIGISFHSAWLTVLPAP ems_3hC_965_0001_000000024_0001
NVLSKAMEAIKLARHKGDHKAMSILNAIAMLAIKGEIDKNQADKRIETIIRRLRS RSPHRPILQAGLPANASTVVGGDVEFVCKVYSDAQPHIQWIKHVPYLKVLKAAGVNTTDKEIEVLYIRNVTFEDAGEYTCLAGNSIGISFHSAWLTVLPAP ems_p1-15H-GBL-16H-GABBL-16H_0041_0001_0001_0002_000000020_0001
PEEAEKVKRLIDKAKEIVDKKNDEQLKKNLEILKSLLDHAEKANDEEYLKWVSHMAKVVIKRAI RSPHRPILQAGLPANASTVVGGDVEFVCKVYSDAQPHIQWIKHVPYLKVLKAAGVNTTDKEIEVLYIRNVTFEDAGEYTCLAGNSIGISFHSAWLTVLPAP ems_3hM_448_000000012_0001
PEHLVEVVEALIRLLKTLAQDPEIRKDIERLEKEIRTRIKKDPRFAEEAMHRLTNILWRLMEEM RSPHRPILQAGLPANASTVVGGDVEFVCKVYSDAQPHIQWIKHVPYLKVLKAAGVNTTDKEIEVLYIRNVTFEDAGEYTCLAGNSIGISFHSAWLTVLPAP ems_3hM_1007_000000006_0001
PEVHKRLEKLQRELTELKKKAQDRWLRIWLDSVSNALERAARKNDEDTFKHIEVVAKMTIKWLS RSPHRPILQAGLPANASTVVGGDVEFVCKVYSDAQPHIQWIKHVPYLKVLKAAGVNTTDKEIEVLYIRNVTFEDAGEYTCLAGNSIGISFHSAWLTVLPAP ems_3hM_629_000000013_0001
PIEEEVKELIKIVEEALKNNDMETVHKVLVRASLLALEVNNEELQTRVLRLQWIASTVT RSPHRPILQAGLPANASTVVGGDVEFVCKVYSDAQPHIQWIKHVPYLKVLKAAGVNTTDKEIEVLYIRNVTFEDAGEYTCLAGNSIGISFHSAWLTVLPAP ems_3hM_2783_000000004_0001
PKEAEDLVKMFVESILKMISDPHYQTLVEKLAKLARDLVRKNDPSWLEALNRITMLWLQWWHRS RSPHRPILQAGLPANASTVVGGDVEFVCKVYSDAQPHIQWIKHVPYLKVLKAAGVNTTDKEIEVLYIRNVTFEDAGEYTCLAGNSIGISFHSAWLTVLPAP ems_3hM_2795_000000020_0001
PKIREAIKVAETFVRLLVQYPDEKWQREVERKAHEYADEVSKKDPDKARLIKTLFRNLTFLVKR RSPHRPILQAGLPANASTVVGGDVEFVCKVYSDAQPHIQWIKHVPYLKVLKAAGVNTTDKEIEVLYIRNVTFEDAGEYTCLAGNSIGISFHSAWLTVLPAP ems_3hM_2491_000000008_0001
PLWKEAVRLLLKASENAWEKNDPKLLSIVAVALHLAVRLEKDPSNEEVKRKLKELVKKAKELS RSPHRPILQAGLPANASTVVGGDVEFVCKVYSDAQPHIQWIKHVPYLKVLKAAGVNTTDKEIEVLYIRNVTFEDAGEYTCLAGNSIGISFHSAWLTVLPAP ems_3hM_120_000000001_0001
PQTAERLALKVASTAWHRGDEKVLHIASQLAFELAESLQTASPKEQEDLSKKVEKILRKLL RSPHRPILQAGLPANASTVVGGDVEFVCKVYSDAQPHIQWIKHVPYLKVLKAAGVNTTDKEIEVLYIRNVTFEDAGEYTCLAGNSIGISFHSAWLTVLPAP ems_3hM_1078_000000003_0001
PTEEVKKLTEKAKEASKKNDEHKLVHALWKAHELADSVNDPEARKLVVIIFRLLARVQH RSPHRPILQAGLPANASTVVGGDVEFVCKVYSDAQPHIQWIKHVPYLKVLKAAGVNTTDKEIEVLYIRNVTFEDAGEYTCLAGNSIGISFHSAWLTVLPAP ems_3hM_1733_000000025_0001
RDELKKRIEELIRRAEKKGDPELLKEAMRLLQLLLELGEFDEEASRLSFEVTRIFMELHK RSPHRPILQAGLPANASTVVGGDVEFVCKVYSDAQPHIQWIKHVPYLKVLKAAGVNTTDKEIEVLYIRNVTFEDAGEYTCLAGNSIGISFHSAWLTVLPAP HHH_eva_0229_000000000_0001
SDDDWRKKLETLIDKLAKEANVDPRVTEFAKSTVRFAAKKKDPLAKRSAEMLWHAIQSQWES RSPHRPILQAGLPANASTVVGGDVEFVCKVYSDAQPHIQWIKHVPYLKVLKAAGVNTTDKEIEVLYIRNVTFEDAGEYTCLAGNSIGISFHSAWLTVLPAP ems_3hM_2539_000000003_0001
SDEKVKEALKEVEKAVKKAGLDPTVVEWAERNAKEMKRRGLSDEMISWALKTFVHLIRWRSS RSPHRPILQAGLPANASTVVGGDVEFVCKVYSDAQPHIQWIKHVPYLKVLKAAGVNTTDKEIEVLYIRNVTFEDAGEYTCLAGNSIGISFHSAWLTVLPAP HHH_eva_0051_000000000_0001
SDESEKVRENVRRLADKFGLSPELKKMAEKNAEHLLRLGLDPRDVEETVRQVLWLMKHHG RSPHRPILQAGLPANASTVVGGDVEFVCKVYSDAQPHIQWIKHVPYLKVLKAAGVNTTDKEIEVLYIRNVTFEDAGEYTCLAGNSIGISFHSAWLTVLPAP HHH_eva_0186_000000002_0001
SDNLWTDIFELVMRALDEGVISEEEAKRIMARLNRAWERGLTEEVKKIKKEVKKLIKKARKS RSPHRPILQAGLPANASTVVGGDVEFVCKVYSDAQPHIQWIKHVPYLKVLKAAGVNTTDKEIEVLYIRNVTFEDAGEYTCLAGNSIGISFHSAWLTVLPAP HHH_eva_0000_000000007_0001
SEEEEHEKRLREMIRKLLEEAKSLEERLRLLAHLLKEAAENEDEILLHLLNHRILELLRRERR RSPHRPILQAGLPANASTVVGGDVEFVCKVYSDAQPHIQWIKHVPYLKVLKAAGVNTTDKEIEVLYIRNVTFEDAGEYTCLAGNSIGISFHSAWLTVLPAP pol_3h_hb1_6593_000000009_0001
SEEELKELLEKARKDPEVRKKVAHLAIRLFFKDPNNEEAFLAWLFIALLLLGDPEEAKEVLKRIR RSPHRPILQAGLPANASTVVGGDVEFVCKVYSDAQPHIQWIKHVPYLKVLKAAGVNTTDKEIEVLYIRNVTFEDAGEYTCLAGNSIGISFHSAWLTVLPAP pol_ffe78397d0b0300a11c772373e8a8ea7_0001_000000009_0001
SEEKLAKLYNIAFRKGNEEALHILLQAAFAIQKGELDPTEIKKLIDKAEKILS RSPHRPILQAGLPANASTVVGGDVEFVCKVYSDAQPHIQWIKHVPYLKVLKAAGVNTTDKEIEVLYIRNVTFEDAGEYTCLAGNSIGISFHSAWLTVLPAP ems_p1-14H-GBL-16H-GABBL-15H_0035_0001_0001_0002_000000001_0001
SEELERIASQLIRELFRKAEEASREEERRELEKLALLLLRAFINNDEELLRTIIEEIEQTERER RSPHRPILQAGLPANASTVVGGDVEFVCKVYSDAQPHIQWIKHVPYLKVLKAAGVNTTDKEIEVLYIRNVTFEDAGEYTCLAGNSIGISFHSAWLTVLPAP pol_3h_hb1_324_000000029_0001
SEILHKLLKLAHKAAEKGDQKALSIVNRAIIAYLTGLIDPDQARKLAEKAERILRS RSPHRPILQAGLPANASTVVGGDVEFVCKVYSDAQPHIQWIKHVPYLKVLKAAGVNTTDKEIEVLYIRNVTFEDAGEYTCLAGNSIGISFHSAWLTVLPAP ems_p1-16H-GBL-16H-GABBL-16H_0429_0001_0001_0001_000000001_0001
SEIMEEIFKVAETAIERGDREILRKASEVAWKLVAGKIDDKEAKKLAEKLKKLLS RSPHRPILQAGLPANASTVVGGDVEFVCKVYSDAQPHIQWIKHVPYLKVLKAAGVNTTDKEIEVLYIRNVTFEDAGEYTCLAGNSIGISFHSAWLTVLPAP HHH_eva_0534_000000017_0001
SEKLFKDINSLVISAFMAGVISEHEASRILRRLFEAYDRGLTEEVKKIKKEVKKLIKKARKS RSPHRPILQAGLPANASTVVGGDVEFVCKVYSDAQPHIQWIKHVPYLKVLKAAGVNTTDKEIEVLYIRNVTFEDAGEYTCLAGNSIGISFHSAWLTVLPAP HHH_eva_0000_000000005_0001
SEKLIKEILSLVNSAFMQGVISEREASKIMDRLFEAHDRGLTEEVKKIKKEVKKLIKKARKS RSPHRPILQAGLPANASTVVGGDVEFVCKVYSDAQPHIQWIKHVPYLKVLKAAGVNTTDKEIEVLYIRNVTFEDAGEYTCLAGNSIGISFHSAWLTVLPAP HHH_eva_0000_000000000_0001
SEMAAISSLHWVEHLAKKVGDEEAKEALKKARKLLKLLKEGKLDALQVFELLARIIEKLMRLG RSPHRPILQAGLPANASTVVGGDVEFVCKVYSDAQPHIQWIKHVPYLKVLKAAGVNTTDKEIEVLYIRNVTFEDAGEYTCLAGNSIGISFHSAWLTVLPAP HHH_eva_0056_000000016_0001
SEWDKIAETLARQVQELEEKNDPSAREIFTQLTRVIWKLMSSSDPENHKSAVRALNLALKII RSPHRPILQAGLPANASTVVGGDVEFVCKVYSDAQPHIQWIKHVPYLKVLKAAGVNTTDKEIEVLYIRNVTFEDAGEYTCLAGNSIGISFHSAWLTVLPAP ems_3hC_1759_0001_000000008_0001
SEWEKKVKEYIERLRKLKEKGEPNHHLVNEVQFLIVELAKKGKISEDLYSKAAQVAFDVLRLWV RSPHRPILQAGLPANASTVVGGDVEFVCKVYSDAQPHIQWIKHVPYLKVLKAAGVNTTDKEIEVLYIRNVTFEDAGEYTCLAGNSIGISFHSAWLTVLPAP HHH_eva_0346_000000016_0001
SIELVLEAARVAWEKGDRKAVNILTRVLIALAKGETSEEEADTIAKRLLKKLG RSPHRPILQAGLPANASTVVGGDVEFVCKVYSDAQPHIQWIKHVPYLKVLKAAGVNTTDKEIEVLYIRNVTFEDAGEYTCLAGNSIGISFHSAWLTVLPAP ems_p1-14H-GBL-16H-GABBL-15H_0265_0001_0001_0001_000000006_0001
SKEDFRKLASEIFEKAMKIGDKELNARVISVWMEAAEKVRKASSEEEKEKILEKALELIQRVFN RSPHRPILQAGLPANASTVVGGDVEFVCKVYSDAQPHIQWIKHVPYLKVLKAAGVNTTDKEIEVLYIRNVTFEDAGEYTCLAGNSIGISFHSAWLTVLPAP ems_3hM_2723_000000003_0001
SLEEEIKRLLDEGDLETLERLLLHAFLEAARRGDEDLLRLVTVLWFALRRGVPPEEIKKLLEEVR RSPHRPILQAGLPANASTVVGGDVEFVCKVYSDAQPHIQWIKHVPYLKVLKAAGVNTTDKEIEVLYIRNVTFEDAGEYTCLAGNSIGISFHSAWLTVLPAP pol_7ae4472ca6b1b896acff7140025635ba_0001_1_000000004_0001
SLELLQRLALALREGDKDLVQKLVKLLIEELGDPEAVRRILEELLRFLGVPPEDVERIVKELLRN RSPHRPILQAGLPANASTVVGGDVEFVCKVYSDAQPHIQWIKHVPYLKVLKAAGVNTTDKEIEVLYIRNVTFEDAGEYTCLAGNSIGISFHSAWLTVLPAP pol_a2739a7a3899a75ea2517cdb6c7eb207_0001_000000001_0001
SLEREVWKIFKTANELGDHRLLRLAWEATKALKSGDEKTAKKLIKEARKIIG RSPHRPILQAGLPANASTVVGGDVEFVCKVYSDAQPHIQWIKHVPYLKVLKAAGVNTTDKEIEVLYIRNVTFEDAGEYTCLAGNSIGISFHSAWLTVLPAP HHH_eva_0521_000000003_0001
SLHQTVTRLLWIAMELLKKEKDPNVREALRKAMDLLRLASEVTDPTERKKLLEKAVKLLQSVC RSPHRPILQAGLPANASTVVGGDVEFVCKVYSDAQPHIQWIKHVPYLKVLKAAGVNTTDKEIEVLYIRNVTFEDAGEYTCLAGNSIGISFHSAWLTVLPAP ems_3hC_197_000000009_0001
SPREALELLLKAAVIAWEKNDEELLNHLTELLWLLLRAKKEGDKDTITKIERLAHEIYKKC RSPHRPILQAGLPANASTVVGGDVEFVCKVYSDAQPHIQWIKHVPYLKVLKAAGVNTTDKEIEVLYIRNVTFEDAGEYTCLAGNSIGISFHSAWLTVLPAP ems_3hM_2666_000000001_0001
SPREVQELAMTVQEIAHELNDEDVLHTAVRLMWEVVETGDPRLSDKASKILKELEKRLKG RSPHRPILQAGLPANASTVVGGDVEFVCKVYSDAQPHIQWIKHVPYLKVLKAAGVNTTDKEIEVLYIRNVTFEDAGEYTCLAGNSIGISFHSAWLTVLPAP ems_3hM_2906_000000004_0001
SSTVEHVVRRVWKWLKKHGVDREEIEQILREMIWFLSHEEGVSEEVKKRLEELLRELTERY RSPHRPILQAGLPANASTVVGGDVEFVCKVYSDAQPHIQWIKHVPYLKVLKAAGVNTTDKEIEVLYIRNVTFEDAGEYTCLAGNSIGISFHSAWLTVLPAP HHH_eva_0219_000000003_0001
STEAFEMFLISIQQWARRVNNEELYEVATKAIKLLKEVSKDPRKREELRKLVERAIRLSQEH RSPHRPILQAGLPANASTVVGGDVEFVCKVYSDAQPHIQWIKHVPYLKVLKAAGVNTTDKEIEVLYIRNVTFEDAGEYTCLAGNSIGISFHSAWLTVLPAP ems_3hM_3029_000000011_0001
SVEEAFRVFEIAWEYGDEEVLNLVTKLLWAWSAGELDPEQLDRRLKELEKRVRS RSPHRPILQAGLPANASTVVGGDVEFVCKVYSDAQPHIQWIKHVPYLKVLKAAGVNTTDKEIEVLYIRNVTFEDAGEYTCLAGNSIGISFHSAWLTVLPAP HHH_eva_0623_000000008_0001
SVSELIMRLSEEAWKVGDEELLRIIARAIMLWLNGDKEEAKKLLQLVRDII RSPHRPILQAGLPANASTVVGGDVEFVCKVYSDAQPHIQWIKHVPYLKVLKAAGVNTTDKEIEVLYIRNVTFEDAGEYTCLAGNSIGISFHSAWLTVLPAP HHH_eva_0720_000000000_0001
SWEELYEKAKKLVEQAKKDNDEDKLRTALRLVMKASRLAAEAGIPEALNSVTNLLMHVHEVVS RSPHRPILQAGLPANASTVVGGDVEFVCKVYSDAQPHIQWIKHVPYLKVLKAAGVNTTDKEIEVLYIRNVTFEDAGEYTCLAGNSIGISFHSAWLTVLPAP ems_3hC_333_0002_000000000_0001
SWEELYEKAKKLVEQAKKENDEDKLRTALHLVVKAQWLAMEAGIPEAIESVLRLAVIVWLVVQ RSPHRPILQAGLPANASTVVGGDVEFVCKVYSDAQPHIQWIKHVPYLKVLKAAGVNTTDKEIEVLYIRNVTFEDAGEYTCLAGNSIGISFHSAWLTVLPAP ems_3hC_333_0001_000000013_0001
SWTTASLIWLQAHNLGDERVVREARKVFSGIVRGELRPEDAKKLLDTLRRRLE RSPHRPILQAGLPANASTVVGGDVEFVCKVYSDAQPHIQWIKHVPYLKVLKAAGVNTTDKEIEVLYIRNVTFEDAGEYTCLAGNSIGISFHSAWLTVLPAP ems_p1-14H-GBL-16H-GABBL-15H_0252_0001_0001_0001_000000010_0001
TEEEAFELAWHSLKNLADRVEDPKAREILRRLLSELERAIKEKDRETVSKAFHTVITVLEQVL RSPHRPILQAGLPANASTVVGGDVEFVCKVYSDAQPHIQWIKHVPYLKVLKAAGVNTTDKEIEVLYIRNVTFEDAGEYTCLAGNSIGISFHSAWLTVLPAP ems_3hM_1371_000000000_0001
TEEEVERAIELFKEDPEKAEKILFRLLRELLERGDPRARLVLAVLFALLSGVPPEEVKELFKEAR RSPHRPILQAGLPANASTVVGGDVEFVCKVYSDAQPHIQWIKHVPYLKVLKAAGVNTTDKEIEVLYIRNVTFEDAGEYTCLAGNSIGISFHSAWLTVLPAP pol_4db2723baff7849690d0df2fd56c18a2_0001_000000000_0001
TEELVKLVVELLKRRDPEKAERVREILEELLKQGNEKRVLLVLAFLLAELGDPELFRRVLELLRR RSPHRPILQAGLPANASTVVGGDVEFVCKVYSDAQPHIQWIKHVPYLKVLKAAGVNTTDKEIEVLYIRNVTFEDAGEYTCLAGNSIGISFHSAWLTVLPAP pol_21c056083221b607305c22e65ebc6cd2_0001_000000000_0001
TETVKKIKKLIDKLEKLGLLSPEILEMLKNAWRVAKMGLIDPEWVRALVEMWEEHAKY RSPHRPILQAGLPANASTVVGGDVEFVCKVYSDAQPHIQWIKHVPYLKVLKAAGVNTTDKEIEVLYIRNVTFEDAGEYTCLAGNSIGISFHSAWLTVLPAP HHH_eva_0746_000000004_0001
THVLVQVDDPTNAERVSKLAQVRLFTLEIRGKLVVFFQADSEDGAKRVEEILKRLGIPVYIHP RSPHRPILQAGLPANASTVVGGDVEFVCKVYSDAQPHIQWIKHVPYLKVLKAAGVNTTDKEIEVLYIRNVTFEDAGEYTCLAGNSIGISFHSAWLTVLPAP pol_ems_ferrM_3675_0001_000000009_0001_0001
TITVTFHIEVKGTDEEARRRLELQIRQLEHLARAAAEELGLEFRASYEERQDGDTIRVEIRITIQ RSPHRPILQAGLPANASTVVGGDVEFVCKVYSDAQPHIQWIKHVPYLKVLKAAGVNTTDKEIEVLYIRNVTFEDAGEYTCLAGNSIGISFHSAWLTVLPAP mot_H_normal_HEEH_10310_000000009_0001_54_58_H_._EHEE_hb1_196_0001_0001_0001
SEEDAFRHSVEHNAKIAGVPSVSVDVRNGTYHVHVKGDDDAARIVEFNVRFIAFLAGLDVRVTIH RSPHRPILQAGLPANASTVVGGDVEFVCKVYSDAQPHIQWIKHVPYLKVLKAAGVNTTDKEIEVLYIRNVTFEDAGEYTCLAGNSIGISFHSAWLTVLPAP Motif1011_HEEHE_1717_0001_6568_0001
DEELRELLELLKRFIPPELVEFVKRQVERLLKEGDPERAIALVFALAFFAGDPEVERIARELAKR RSPHRPILQAGLPANASTVVGGDVEFVCKVYSDAQPHIQWIKHVPYLKVLKAAGVNTTDKEIEVLYIRNVTFEDAGEYTCLAGNSIGISFHSAWLTVLPAP pol_fb41e30eae6b924fabf0fb86cd03ca78_0001_000000008_0001_0001
DEELSELIRLLKEDPNDREVIERLFRILVKLVELSPEQRNLASQVMFLLVHGDPDRAKKVAEKLP RSPHRPILQAGLPANASTVVGGDVEFVCKVYSDAQPHIQWIKHVPYLKVLKAAGVNTTDKEIEVLYIRNVTFEDAGEYTCLAGNSIGISFHSAWLTVLPAP Motif1187_bcov_4helix_11456_0001_9565_0001
TEREVIKLARKLNDPELLILVTTVAFLIQLSNDPELRKLLEEVLELLKRNPDEARKLLREILKLP RSPHRPILQAGLPANASTVVGGDVEFVCKVYSDAQPHIQWIKHVPYLKVLKAAGVNTTDKEIEVLYIRNVTFEDAGEYTCLAGNSIGISFHSAWLTVLPAP mot_H_normal_HEEHE_2363_000000001_0001_43_52_H_._7a3c32aab87fab94ad7396362002d8a2_0001_1_0001_0001_0001
DREELVKMIITNIIWFLNPPSVSVDVSNGTVTLTIRGNDERAQALSHTAEEIARMAGLKLRYSTE RSPHRPILQAGLPANASTVVGGDVEFVCKVYSDAQPHIQWIKHVPYLKVLKAAGVNTTDKEIEVLYIRNVTFEDAGEYTCLAGNSIGISFHSAWLTVLPAP Motif1069_HEEHE_1283_0001_5607_0001
SEELRRRIEELAEEGNPQKAIALLLELARETQDPRLVEVVIELTTLLFAGDPDTVRELIKEILRR RSPHRPILQAGLPANASTVVGGDVEFVCKVYSDAQPHIQWIKHVPYLKVLKAAGVNTTDKEIEVLYIRNVTFEDAGEYTCLAGNSIGISFHSAWLTVLPAP mot_H_normal_HEEHE_2363_000000001_0001_43_52_H_._6c25abe2a7be7f4c05a544fc46724fc4_0001_0001_0001_0001
PEEEELLKLLKELGNEWAAFIFANLLHWLKAGDPRLVRRLAEAVVKDLRRLGDPEAARLVELILP RSPHRPILQAGLPANASTVVGGDVEFVCKVYSDAQPHIQWIKHVPYLKVLKAAGVNTTDKEIEVLYIRNVTFEDAGEYTCLAGNSIGISFHSAWLTVLPAP mot_H_fastrot_ems_3hM_3074_000000005_0001_6_13_H_._8c88d4f1c7609b8d6ec56cfee46c4e39_0001_0001_0001_0001_0001
TDEEKMMQISLIVFEVATRKGVDEEEVRRIVNTLLKQIAKASSGSPEELRKVIETAEKIARNL RSPHRPILQAGLPANASTVVGGDVEFVCKVYSDAQPHIQWIKHVPYLKVLKAAGVNTTDKEIEVLYIRNVTFEDAGEYTCLAGNSIGISFHSAWLTVLPAP Motif1057_ems_3hM_2192_0001_0001_9967_0001
DDEELVRLLSFALKTAARDLSEEQIRTFAEAIERTLKENNVDPRWIEIAKKILEELTQKT RSPHRPILQAGLPANASTVVGGDVEFVCKVYSDAQPHIQWIKHVPYLKVLKAAGVNTTDKEIEVLYIRNVTFEDAGEYTCLAGNSIGISFHSAWLTVLPAP Motif1170_ems_3hM_361_0001_5025_0001
DELEKEVERFLKEGNPVAAILVVSQIAWERGDPELARIAARLAFLLLRGEIPPEEVERILKEVLK RSPHRPILQAGLPANASTVVGGDVEFVCKVYSDAQPHIQWIKHVPYLKVLKAAGVNTTDKEIEVLYIRNVTFEDAGEYTCLAGNSIGISFHSAWLTVLPAP rif_fastrot_cor_5b03af7c66702ce931efbb0fe19326dd_0001_000000011_0001_0001
DEVDEIKDTLETEIRQAEKNKDEETLQKASHKAQRVLLKYNNPKILRVSFLAFMAIHRVRKD RSPHRPILQAGLPANASTVVGGDVEFVCKVYSDAQPHIQWIKHVPYLKVLKAAGVNTTDKEIEVLYIRNVTFEDAGEYTCLAGNSIGISFHSAWLTVLPAP Motif0612_ems_3hM_348_0001_0003_6396_0001
DEKIKALKELAKRVARLLGLSPEQQERFAKKIEEIAKKLDEEELEKLRIEITNLWLRAAK RSPHRPILQAGLPANASTVVGGDVEFVCKVYSDAQPHIQWIKHVPYLKVLKAAGVNTTDKEIEVLYIRNVTFEDAGEYTCLAGNSIGISFHSAWLTVLPAP mot_H_fastrot_ems_3hM_3402_000000020_0001_49_59_H_._HHH_eva_0004_0001_0001_0001
TEEERSKRLERQLSEVFGVESVRVSVHNGTIHITVKGQNEAARDAQMSAMIFAFLANTKVDVKVK RSPHRPILQAGLPANASTVVGGDVEFVCKVYSDAQPHIQWIKHVPYLKVLKAAGVNTTDKEIEVLYIRNVTFEDAGEYTCLAGNSIGISFHSAWLTVLPAP Motif0025_HEEHE_2138_0001_0002_2720_0001
DLREEALRTQEEIRRIARERGLEEVLRIAEELTLLLLTAWLANDEELLRELLRLSKELLERANS RSPHRPILQAGLPANASTVVGGDVEFVCKVYSDAQPHIQWIKHVPYLKVLKAAGVNTTDKEIEVLYIRNVTFEDAGEYTCLAGNSIGISFHSAWLTVLPAP mot_H_normal_ems_3hM_1194_000000001_0001_2_11_H_._3h_hb1_1739_0001_0002_1_0001
DHEERSHKHLLELLWHLLARAKSLEEAREIAKFIIELAERDNSEAAKAILHYARRFLEIAE RSPHRPILQAGLPANASTVVGGDVEFVCKVYSDAQPHIQWIKHVPYLKVLKAAGVNTTDKEIEVLYIRNVTFEDAGEYTCLAGNSIGISFHSAWLTVLPAP mot_H_normal_HEEH_04912_000000000_0001_12_20_H_._3h_hb1_3819_0001_0001_0001
DDHRTDHFELNTEDERELEDFRRSAEATAHLAAARFKENNLDVRLRVEARIKDGRIEIHIEIEIE RSPHRPILQAGLPANASTVVGGDVEFVCKVYSDAQPHIQWIKHVPYLKVLKAAGVNTTDKEIEVLYIRNVTFEDAGEYTCLAGNSIGISFHSAWLTVLPAP mot_H_fastrot_cor_ems_3hM_199_000000020_0001_56_61_H_._EHEE_hb1_5352_0001_0001_0001_0001
SEEEKLTELSERVQKFFGLEHVEVRLNNGTITVTVRGDDERADQAIFFVRFFAQLAGIPVDYKKQ RSPHRPILQAGLPANASTVVGGDVEFVCKVYSDAQPHIQWIKHVPYLKVLKAAGVNTTDKEIEVLYIRNVTFEDAGEYTCLAGNSIGISFHSAWLTVLPAP Motif1379_HEEHE_1259_0001_0002_1_9829_0001
SPSEVAETLARLIESYLKNAGVDPTEIKKYQQIAEEIEKHFQNPEEALQAFQRLLWEVLETH RSPHRPILQAGLPANASTVVGGDVEFVCKVYSDAQPHIQWIKHVPYLKVLKAAGVNTTDKEIEVLYIRNVTFEDAGEYTCLAGNSIGISFHSAWLTVLPAP Grafting_Motif0272_ems_3hM_741_0001
SVEEIEELLKELGVPPRFIETIKEFLELAEEAGIPPERVLEFLLELAKERGDEEAKRILELVLRH RSPHRPILQAGLPANASTVVGGDVEFVCKVYSDAQPHIQWIKHVPYLKVLKAAGVNTTDKEIEVLYIRNVTFEDAGEYTCLAGNSIGISFHSAWLTVLPAP pol_6e749249535121b8eb10aee4bd554438_0001_1_000000011_0001
SEEEKKELEELVRRAEEALKRNDDERVKEVLRRLLELAAKLRDSEISEFVNRIHLQLKRKE RSPHRPILQAGLPANASTVVGGDVEFVCKVYSDAQPHIQWIKHVPYLKVLKAAGVNTTDKEIEVLYIRNVTFEDAGEYTCLAGNSIGISFHSAWLTVLPAP mot_H_fastrot_cor_ems_3hM_199_000000020_0001_57_61_H_._3h_hb1_2528_0001_0001_0001
SEEERIRKILKELGVPPEVIEKIIRLLKELKKRGIPPESVIALVYLALVKEGDPDSAQAVALLKP RSPHRPILQAGLPANASTVVGGDVEFVCKVYSDAQPHIQWIKHVPYLKVLKAAGVNTTDKEIEVLYIRNVTFEDAGEYTCLAGNSIGISFHSAWLTVLPAP mot_H_fastrot_cor_3h_hb1_5971_000000012_0001_53_59_H_._3537dcd0247fed9af9eee3dfee07fa3b_0001_0001_0001_1_0001_0001
PEEEREVNKEVLRLIKEALDNNDKELVRRLATNSWLRAAKAEDEELRRRNEELFREIARWLEN RSPHRPILQAGLPANASTVVGGDVEFVCKVYSDAQPHIQWIKHVPYLKVLKAAGVNTTDKEIEVLYIRNVTFEDAGEYTCLAGNSIGISFHSAWLTVLPAP mot_H_fastrot_cor_ems_3hM_3402_000000021_0001_49_57_H_._3h_hb1_3914_0001_0001_0001_0001
SSDDLKRRAEEALKKGDQRLAMELSVIAWELGDEDALRFILHIIWLLVS RSPHRPILQAGLPANASTVVGGDVEFVCKVYSDAQPHIQWIKHVPYLKVLKAAGVNTTDKEIEVLYIRNVTFEDAGEYTCLAGNSIGISFHSAWLTVLPAP ems_p1-14H-GBL-14H-GBL-15H_0132_0001_0001_0002_000000005_0001
GEVRHRNFTVLSSDPEEVKRLLKKAKDEAKKYADELRKRGIDVKVRVHETRRGDTFILFIEVERE RSPHRPILQAGLPANASTVVGGDVEFVCKVYSDAQPHIQWIKHVPYLKVLKAAGVNTTDKEIEVLYIRNVTFEDAGEYTCLAGNSIGISFHSAWLTVLPAP rif_fastrot_cor_EHEE_00593_000000006_0001_0001
SESYRISVVWDPNDEEQEKEARRQLEQFKREAKKRAKEKGQKAEVQTSESEINGSVLITIIILIR RSPHRPILQAGLPANASTVVGGDVEFVCKVYSDAQPHIQWIKHVPYLKVLKAAGVNTTDKEIEVLYIRNVTFEDAGEYTCLAGNSIGISFHSAWLTVLPAP rif_fastrot_EHEE_hb1_1717_000000012_0001
TEEEELKMVVHLNSFMAGVRHVEVKNDNGTFTITLDGDTTAARSASHAIQRQADMAGIPVRVTVK RSPHRPILQAGLPANASTVVGGDVEFVCKVYSDAQPHIQWIKHVPYLKVLKAAGVNTTDKEIEVLYIRNVTFEDAGEYTCLAGNSIGISFHSAWLTVLPAP Motif1101_HEEHE_0214_0001_3032_0001
SEELKKLVERVRRGDPEAIHILLQWLNHAYFRDPRLAPLVSRAMLLIEKGDPRVKEVLEELERLL RSPHRPILQAGLPANASTVVGGDVEFVCKVYSDAQPHIQWIKHVPYLKVLKAAGVNTTDKEIEVLYIRNVTFEDAGEYTCLAGNSIGISFHSAWLTVLPAP Grafting_Motif1153_bcov_4helix_03903_0001
DERRQYIITIRVESEEEFRKATEISRKIAEEIARKFEKSGRDVKFTIRSNNLLGLVSTILDVRVR RSPHRPILQAGLPANASTVVGGDVEFVCKVYSDAQPHIQWIKHVPYLKVLKAAGVNTTDKEIEVLYIRNVTFEDAGEYTCLAGNSIGISFHSAWLTVLPAP rif_fastrot_cor_EHEE_hb1_4910_000000021_0001_0001
SERVEEFLKELIERTGDPRLEMLLMTVLFLRHLGSSPDVIKRVLEWLAKMLGNEEVIREIKKLLD RSPHRPILQAGLPANASTVVGGDVEFVCKVYSDAQPHIQWIKHVPYLKVLKAAGVNTTDKEIEVLYIRNVTFEDAGEYTCLAGNSIGISFHSAWLTVLPAP Motif0034_bcov_4helix_12405_0001_0001_4021_0001
DEAVEEAARIARRILELLEKARSEEERRRINKLLEELKRRASPEVQEIVEQLIALARIKNS RSPHRPILQAGLPANASTVVGGDVEFVCKVYSDAQPHIQWIKHVPYLKVLKAAGVNTTDKEIEVLYIRNVTFEDAGEYTCLAGNSIGISFHSAWLTVLPAP rif_fastrot_cor_ems_3hM_2641_000000000_0001_0001
SYEEDLERVAKQIAWMAGVPSFSISVRNGTVKVTYKGNDDAVRSAIQAVTIAAKLFNLDLKVETK RSPHRPILQAGLPANASTVVGGDVEFVCKVYSDAQPHIQWIKHVPYLKVLKAAGVNTTDKEIEVLYIRNVTFEDAGEYTCLAGNSIGISFHSAWLTVLPAP Motif1026_HEEHE_1732_0001_0003_8505_0001
DRSEHYTFTVQGTDEHARRIVEEIVKRLEKESRELAKRLGLSTRIDYHVNERGDVLTVVFETNIT RSPHRPILQAGLPANASTVVGGDVEFVCKVYSDAQPHIQWIKHVPYLKVLKAAGVNTTDKEIEVLYIRNVTFEDAGEYTCLAGNSIGISFHSAWLTVLPAP mot_P_normal_ems_ferrM_1379_0002_000000009_0001_27_29_34_38_P_._EHEE_hb1_885_0001_0001_0001
SELEKILREVAKRVYKKKGDPETIFRVIFEIVSRLVRELGLDYRQSLELSERADQVFKDVV RSPHRPILQAGLPANASTVVGGDVEFVCKVYSDAQPHIQWIKHVPYLKVLKAAGVNTTDKEIEVLYIRNVTFEDAGEYTCLAGNSIGISFHSAWLTVLPAP Motif0126_HHH_eva_0271_0001_0003_3460_0001
DYQKVNKLLDKATEIARKQNNPDVVEELQLLKTLIESAVRLNNERDLKMLEELASRIAKSF RSPHRPILQAGLPANASTVVGGDVEFVCKVYSDAQPHIQWIKHVPYLKVLKAAGVNTTDKEIEVLYIRNVTFEDAGEYTCLAGNSIGISFHSAWLTVLPAP Motif1036_ems_3hM_2298_0001_5515_0001
DPREIYEMQKMFARFIIEEDPSRKRSVVILLKTAAEKLKKKAQNPEERKWVKLIEDLARKIEKS RSPHRPILQAGLPANASTVVGGDVEFVCKVYSDAQPHIQWIKHVPYLKVLKAAGVNTTDKEIEVLYIRNVTFEDAGEYTCLAGNSIGISFHSAWLTVLPAP Grafting_Motif0248_ems_3hM_3131_0001
SEERLSKILERSLSETFGVESVRVSVHNGTIHITVKGQNDAARAAQRAAKNLAYLSNTKVDVKVK RSPHRPILQAGLPANASTVVGGDVEFVCKVYSDAQPHIQWIKHVPYLKVLKAAGVNTTDKEIEVLYIRNVTFEDAGEYTCLAGNSIGISFHSAWLTVLPAP Motif1033_HEEHE_2138_0001_0002_3620_0001
TFEEEFERLAEHGDPEEALRLVEEFLRRVDSPEARELLKLLERLLKEGDPYLAFLAAARILQLVE RSPHRPILQAGLPANASTVVGGDVEFVCKVYSDAQPHIQWIKHVPYLKVLKAAGVNTTDKEIEVLYIRNVTFEDAGEYTCLAGNSIGISFHSAWLTVLPAP mot_H_fastrot_cor_ems_3hM_199_000000020_0001_57_61_H_._97d74214fcab4e78d94143bfcfc4af20_0001_0001_0001
PKVTLNFSNADSKVEEALKWFKKQGARVHTQDNTFVFLEGADARQVKKFIDDAGADVRIVVK RSPHRPILQAGLPANASTVVGGDVEFVCKVYSDAQPHIQWIKHVPYLKVLKAAGVNTTDKEIEVLYIRNVTFEDAGEYTCLAGNSIGISFHSAWLTVLPAP mot_P_buried_ferr_hb1_1674_000000003_0001_28_30_33_35_P_._ems_ferrM_3385_0001_0001_0001_0001
DESVEKHLKSLADEAKKKKDLDIVTEAIFEAMKIAKKLQDPEVEKVASYLMEVMFEIVSS RSPHRPILQAGLPANASTVVGGDVEFVCKVYSDAQPHIQWIKHVPYLKVLKAAGVNTTDKEIEVLYIRNVTFEDAGEYTCLAGNSIGISFHSAWLTVLPAP Motif1197_ems_3hM_2868_0001_0001_7654_0001
SSDEVRELLEEAKKRGTLAHLVARLLNELARELGDPEEALRVLEELIREAGDPDAEFQLKALRLA RSPHRPILQAGLPANASTVVGGDVEFVCKVYSDAQPHIQWIKHVPYLKVLKAAGVNTTDKEIEVLYIRNVTFEDAGEYTCLAGNSIGISFHSAWLTVLPAP mot_H_normal_d19391ccd5e4f9f9722e25c964c800ff_0001_000000008_0001_57_62_H_._678b5d04482b725276788263f8c083ec_0001_0001_0002_0001_0001
DERKELLEKSTRLAEELIRKSTDEEARELLKSAIEINRHARHVHDEEEFEFFVRNSLRLARQAA RSPHRPILQAGLPANASTVVGGDVEFVCKVYSDAQPHIQWIKHVPYLKVLKAAGVNTTDKEIEVLYIRNVTFEDAGEYTCLAGNSIGISFHSAWLTVLPAP mot_H_normal_3h_hb1_2146_000000000_0001_28_36_H_._3h_hb1_881_0001_0001_0001_0001
DEELERLMNMVSILLMMAGVDKREITKVLQEIAEVNKKLSPDEAKKFIKKVQEEIKRRI RSPHRPILQAGLPANASTVVGGDVEFVCKVYSDAQPHIQWIKHVPYLKVLKAAGVNTTDKEIEVLYIRNVTFEDAGEYTCLAGNSIGISFHSAWLTVLPAP Motif0175_HHH_eva_0163_0001_0002_8999_0001
SRWLEFWAESLLRALKQAGVTEDELRKIEEEVRRLEKKGDDKRIEEIVRELLELVAKLLG RSPHRPILQAGLPANASTVVGGDVEFVCKVYSDAQPHIQWIKHVPYLKVLKAAGVNTTDKEIEVLYIRNVTFEDAGEYTCLAGNSIGISFHSAWLTVLPAP mot_H_normal_EHEE_hb1_5262_000000000_0001_24_28_H_._HHH_eva_0204_0001_0001
SDQIHIHETYKAESEEAKKRIKEEFRIRITEIWLRLALKGIDVRIRIEIRDDGDTIHFHVHIQIR RSPHRPILQAGLPANASTVVGGDVEFVCKVYSDAQPHIQWIKHVPYLKVLKAAGVNTTDKEIEVLYIRNVTFEDAGEYTCLAGNSIGISFHSAWLTVLPAP mot_H_fastrot_ems_3hM_3402_000000020_0001_49_59_H_._EHEE_hb1_814_0001_0001_0001
LDEDKKLEEEIMRLSILVMMGTLDREEAVRTVEELLKEFIKRGLISPEQAKRISHFVREMVKFI RSPHRPILQAGLPANASTVVGGDVEFVCKVYSDAQPHIQWIKHVPYLKVLKAAGVNTTDKEIEVLYIRNVTFEDAGEYTCLAGNSIGISFHSAWLTVLPAP Motif1309_HHH_eva_0369_0001_1153_0001
DIRNTTRVNTRGTDEEAEKDLRRALEQTHAFLAEEAKKLGLHVESEIRLRTDGDKLTAEIETRVT RSPHRPILQAGLPANASTVVGGDVEFVCKVYSDAQPHIQWIKHVPYLKVLKAAGVNTTDKEIEVLYIRNVTFEDAGEYTCLAGNSIGISFHSAWLTVLPAP mot_H_normal_3h_hb1_6816_000000000_0001_50_58_H_._EHEE_hb1_2241_0001_0002_0001_0001
PEDDEVLKTLEKVLEKAEKDGNEYVILVAISLIQLFKRAKKKNDEEQLKDVIHAAKMVIKAQ RSPHRPILQAGLPANASTVVGGDVEFVCKVYSDAQPHIQWIKHVPYLKVLKAAGVNTTDKEIEVLYIRNVTFEDAGEYTCLAGNSIGISFHSAWLTVLPAP Motif1090_ems_3hM_289_0001_2075_0001
SEVERLKELLERLGNPEAVEILELLDRLLRKGDPRWTEAAFLLQELALELGDPDVLHFAVKVVYK RSPHRPILQAGLPANASTVVGGDVEFVCKVYSDAQPHIQWIKHVPYLKVLKAAGVNTTDKEIEVLYIRNVTFEDAGEYTCLAGNSIGISFHSAWLTVLPAP Grafting_Motif0182_bcov_4helix_04501_0001
DEALELILENARHNPEDVEMMLRLTIHMIGDPELIKHMLEKALELARELGDPEAEEIVRKLLEET RSPHRPILQAGLPANASTVVGGDVEFVCKVYSDAQPHIQWIKHVPYLKVLKAAGVNTTDKEIEVLYIRNVTFEDAGEYTCLAGNSIGISFHSAWLTVLPAP Motif1026_bcov_4helix_02323_0001_8352_0001
PETLEEDFERLLKSGSIRALKQTIEFLLREKGDPKLKEALELLEEAERTKDPELLKRVKKLLRES RSPHRPILQAGLPANASTVVGGDVEFVCKVYSDAQPHIQWIKHVPYLKVLKAAGVNTTDKEIEVLYIRNVTFEDAGEYTCLAGNSIGISFHSAWLTVLPAP mot_H_normal_3h_hb1_6816_000000000_0001_50_58_H_._7c7040cacadad1ff49364c86f3d36d94_0001_1_0001_0001_0001
SEDELAKMISEVARKFANVPDLEVRFRNGTITLHVNGNDEKIQTATWLIFTMAWLAGIPLEKRQK RSPHRPILQAGLPANASTVVGGDVEFVCKVYSDAQPHIQWIKHVPYLKVLKAAGVNTTDKEIEVLYIRNVTFEDAGEYTCLAGNSIGISFHSAWLTVLPAP HEEHE_1943_000000019_0001
TEEEEQAARELLTKAQEALDRGDKELAQKILREAIEFAQNVSDKHVQAHIALALAHLERQLER RSPHRPILQAGLPANASTVVGGDVEFVCKVYSDAQPHIQWIKHVPYLKVLKAAGVNTTDKEIEVLYIRNVTFEDAGEYTCLAGNSIGISFHSAWLTVLPAP mot_H_normal_08dd35154ab242ac59caf189bac741ae_0001_000000004_0001_43_48_H_._3h_hb1_6088_0001_0002_0001_0001
SYEMLAMAATNIARRKGDEKAEKTVKDIERAIKKGEAPHSWAFQALFRLQFKLL RSPHRPILQAGLPANASTVVGGDVEFVCKVYSDAQPHIQWIKHVPYLKVLKAAGVNTTDKEIEVLYIRNVTFEDAGEYTCLAGNSIGISFHSAWLTVLPAP Motif0582_p1-15H-GBL-16H-GABBL-15H_0419_0001_0001_0001_0001_2775_0001
SLEDELAHAAEKEARELIKKSRDPDAQSKLKKAIKILQKASQISDPHQKLHAINRAIFIIHEAA RSPHRPILQAGLPANASTVVGGDVEFVCKVYSDAQPHIQWIKHVPYLKVLKAAGVNTTDKEIEVLYIRNVTFEDAGEYTCLAGNSIGISFHSAWLTVLPAP Grafting_Motif0394_ems_3hC_90_0001_0004_0003
SEFREVLERLLRTGDPRLLERLLELLSREFNIPPEEAVRILLTTLRFAGDPELAKRVEEILKRLK RSPHRPILQAGLPANASTVVGGDVEFVCKVYSDAQPHIQWIKHVPYLKVLKAAGVNTTDKEIEVLYIRNVTFEDAGEYTCLAGNSIGISFHSAWLTVLPAP mot_H_normal_HEEHE_2363_000000001_0001_43_52_H_._25c29bbb40e60dbe8296bc36de46f4d3_0001_0001_0001_0001_0001
SREEIVELALLIIEGDPRAEELLKRLSKELRERGDEHLQALVALVRALADRGDPETLKEAKEEVK RSPHRPILQAGLPANASTVVGGDVEFVCKVYSDAQPHIQWIKHVPYLKVLKAAGVNTTDKEIEVLYIRNVTFEDAGEYTCLAGNSIGISFHSAWLTVLPAP mot_H_normal_08dd35154ab242ac59caf189bac741ae_0001_000000004_0001_43_48_H_._16c02326d4945ee1fa1b01f855198b2a_0001_0001_0001_0001
SLAEILLELAEKLRDDPELKQLETKLMMLMSKGDPSFKELLKEVLRILEELGDPLRELAERALKE RSPHRPILQAGLPANASTVVGGDVEFVCKVYSDAQPHIQWIKHVPYLKVLKAAGVNTTDKEIEVLYIRNVTFEDAGEYTCLAGNSIGISFHSAWLTVLPAP Motif1118_bcov_4helix_07127_0001_5497_0001
SEEDRLAELLRRDPDDEEVKKEAEELLSELLGVPPEEVRKLVKRLSERSGKPPEHVLVILLLLAS RSPHRPILQAGLPANASTVVGGDVEFVCKVYSDAQPHIQWIKHVPYLKVLKAAGVNTTDKEIEVLYIRNVTFEDAGEYTCLAGNSIGISFHSAWLTVLPAP rif_normal_31165ca5d73b231e8d3f0ca771af4589_0001_1_000000004_0001_0001
PLSEVLKRLEEEGVSPIEVVLIASEVAVDLGDPELLRLLTRALFLLVNGNPEEARKLLEEVKRKG RSPHRPILQAGLPANASTVVGGDVEFVCKVYSDAQPHIQWIKHVPYLKVLKAAGVNTTDKEIEVLYIRNVTFEDAGEYTCLAGNSIGISFHSAWLTVLPAP Motif1187_bcov_4helix_08521_0001_4837_0001
SREHRAIELYLKAIKDLIDNLNDEEARKRLEDLLRKLEQAKRENDEEKYHRVVREIAKLARELRR RSPHRPILQAGLPANASTVVGGDVEFVCKVYSDAQPHIQWIKHVPYLKVLKAAGVNTTDKEIEVLYIRNVTFEDAGEYTCLAGNSIGISFHSAWLTVLPAP mot_H_normal_5ab7357610b1d1214bf78fdd3dea1740_0001_000000000_0001_54_60_H_._3h_hb1_5454_0001_0001_1_0001_0001
DHREKFFRLAEELFRAARRENDEEALRTFLQAAKRAAEESNDEKLRELAEHLERLFEEHRG RSPHRPILQAGLPANASTVVGGDVEFVCKVYSDAQPHIQWIKHVPYLKVLKAAGVNTTDKEIEVLYIRNVTFEDAGEYTCLAGNSIGISFHSAWLTVLPAP mot_H_normal_d828b9a9cb6a11aadad07c4d64fcbd75_0001_1_000000007_0001_27_32_H_._3h_hb1_1234_0001_0001_0001
SEETKKLQKEAKEIAKKVKSGKIDPDEALQRIQQIIFEAVEKGDTEVMTVAMKAAMKVIELKES RSPHRPILQAGLPANASTVVGGDVEFVCKVYSDAQPHIQWIKHVPYLKVLKAAGVNTTDKEIEVLYIRNVTFEDAGEYTCLAGNSIGISFHSAWLTVLPAP Grafting_Motif0324_HHH_eva_0068_0001_0002
GPEEVRELLEKAKERGTVAEVLLRLQEEAREEGDEKKLRLLTEAQFLLARGVPPEEIIEIFERRH RSPHRPILQAGLPANASTVVGGDVEFVCKVYSDAQPHIQWIKHVPYLKVLKAAGVNTTDKEIEVLYIRNVTFEDAGEYTCLAGNSIGISFHSAWLTVLPAP mot_H_normal_ems_3hM_3403_000000003_0001_50_58_H_._cd1f65b41f2e0f64ac5543b35ff9c795_0001_0001_0001
DPDRASSLVALVYLAAVRNNDEELRKEARELLRIVHEAKENNDEEKVKEVIKRAKELLSKT RSPHRPILQAGLPANASTVVGGDVEFVCKVYSDAQPHIQWIKHVPYLKVLKAAGVNTTDKEIEVLYIRNVTFEDAGEYTCLAGNSIGISFHSAWLTVLPAP mot_H_fastrot_cor_ems_3hM_199_000000020_0001_57_61_H_._ems_3hC_897_0001_0001_0002_0001_0001
SEELRILQNLIYLALAKLGVSPEQIRRIIKEIEKVREKLTEEEAKKVAKEILERLRKRFE RSPHRPILQAGLPANASTVVGGDVEFVCKVYSDAQPHIQWIKHVPYLKVLKAAGVNTTDKEIEVLYIRNVTFEDAGEYTCLAGNSIGISFHSAWLTVLPAP mot_H_fastrot_cor_3h_hb1_5971_000000012_0001_53_59_H_._HHH_eva_0165_0001_0002_0001_0001
DRHITIEVEVDQHNEEELKHYEDLREAAENTARWFARANNAEIRVRWDRRHHNGRLHLRSHIRVT RSPHRPILQAGLPANASTVVGGDVEFVCKVYSDAQPHIQWIKHVPYLKVLKAAGVNTTDKEIEVLYIRNVTFEDAGEYTCLAGNSIGISFHSAWLTVLPAP mot_H_normal_beeaf63b05778b6dc4e0d4755a79d7be_0001_1_000000001_0001_39_45_H_._EHEE_hb1_5278_0001_0001_0001_0001
DIDEDVKQSVHILAHMAGAPSVKVSKKDGTIQVTVDGPTPAVEVLSELLKFVSRLLGVPIQIRYE RSPHRPILQAGLPANASTVVGGDVEFVCKVYSDAQPHIQWIKHVPYLKVLKAAGVNTTDKEIEVLYIRNVTFEDAGEYTCLAGNSIGISFHSAWLTVLPAP Motif1086_HEEHE_2688_0001_1538_0001
TRLHQRVFRTDGDDEEAKRWAEELFREIVRRWKEHAERLGLEFRFRRIRLRNGDKTSEVVVIEIN RSPHRPILQAGLPANASTVVGGDVEFVCKVYSDAQPHIQWIKHVPYLKVLKAAGVNTTDKEIEVLYIRNVTFEDAGEYTCLAGNSIGISFHSAWLTVLPAP rif_normal_EHEE_hb1_4879_000000007_0001
SSAEAASENVKHIAKLLNIDSFSVSVSNGTVSVTVKGTDERAQQVKNQVELTAFLANVNLSVTIE RSPHRPILQAGLPANASTVVGGDVEFVCKVYSDAQPHIQWIKHVPYLKVLKAAGVNTTDKEIEVLYIRNVTFEDAGEYTCLAGNSIGISFHSAWLTVLPAP Motif1026_HEEHE_2888_0001_0001_211_0001
SIVESIIKAAKEFGNPEVALLTALMMLHEEGDPEKAKLVRELLERLRRGEISPEEVEELLRRIVD RSPHRPILQAGLPANASTVVGGDVEFVCKVYSDAQPHIQWIKHVPYLKVLKAAGVNTTDKEIEVLYIRNVTFEDAGEYTCLAGNSIGISFHSAWLTVLPAP Motif0143_bcov_4helix_02136_0001_2703_0001
DSLHRKFVRIALRLLREAEKRNDEDLIRKITRLMLAFAEAERKNDEDALKDITKKLEETFRKLQK RSPHRPILQAGLPANASTVVGGDVEFVCKVYSDAQPHIQWIKHVPYLKVLKAAGVNTTDKEIEVLYIRNVTFEDAGEYTCLAGNSIGISFHSAWLTVLPAP mot_H_normal_3h_hb1_5666_000000013_0001_34_42_H_._3h_hb1_6771_0001_0001_0001
DAKEAFRVMEIAWEYGDQEVLNRVTELLWRWRAGKLDPEQLDRRLKELEKRVRS RSPHRPILQAGLPANASTVVGGDVEFVCKVYSDAQPHIQWIKHVPYLKVLKAAGVNTTDKEIEVLYIRNVTFEDAGEYTCLAGNSIGISFHSAWLTVLPAP HHH_eva_0623_000000019_0001
SIEEAEKRVRELGNPEALRLLKLFEEAVKRGDEELLERLKQLVQRLVFNGDPAAIMVAHALIELE RSPHRPILQAGLPANASTVVGGDVEFVCKVYSDAQPHIQWIKHVPYLKVLKAAGVNTTDKEIEVLYIRNVTFEDAGEYTCLAGNSIGISFHSAWLTVLPAP Grafting_Motif0324_bcov_4helix_01085_0001
SEAHVLMEALHYLLEVGDKELARELNRLAFALMRGELDPEEVRKLAEELKRRG RSPHRPILQAGLPANASTVVGGDVEFVCKVYSDAQPHIQWIKHVPYLKVLKAAGVNTTDKEIEVLYIRNVTFEDAGEYTCLAGNSIGISFHSAWLTVLPAP Grafting_Motif0263_HHH_eva_0705_0001_0001
SREELEELLRLLKKVPDPRVRELAKDIEELLKQGVPPERLLRLLLHFLKRIGNPEVKELIKEVER RSPHRPILQAGLPANASTVVGGDVEFVCKVYSDAQPHIQWIKHVPYLKVLKAAGVNTTDKEIEVLYIRNVTFEDAGEYTCLAGNSIGISFHSAWLTVLPAP pol_02055f60d529a980ca2a90e3b8185ec7_0001_000000003_0001_0001
DEVVEIVEEVLKDYANPEQIKQARRFARAALEMGDEESLRRAVRMALEIAGDPRLKEALDLLKRR RSPHRPILQAGLPANASTVVGGDVEFVCKVYSDAQPHIQWIKHVPYLKVLKAAGVNTTDKEIEVLYIRNVTFEDAGEYTCLAGNSIGISFHSAWLTVLPAP Grafting_Motif0388_bcov_4helix_08152_0001_0002
DENVKETATRLRQKIETALNNNDPDTVEHLISRALEWASDVHDPVAEEALHWLNHVYFRLMK RSPHRPILQAGLPANASTVVGGDVEFVCKVYSDAQPHIQWIKHVPYLKVLKAAGVNTTDKEIEVLYIRNVTFEDAGEYTCLAGNSIGISFHSAWLTVLPAP Grafting_Motif1153_ems_3hC_450_0001_0002
DEERARRSIEEAANGDPELKKLLEELARLAHETKDPRLERLLLEVLNLLLRDPDKARELLRRALK RSPHRPILQAGLPANASTVVGGDVEFVCKVYSDAQPHIQWIKHVPYLKVLKAAGVNTTDKEIEVLYIRNVTFEDAGEYTCLAGNSIGISFHSAWLTVLPAP mot_H_buried_3h_hb1_2089_000000001_0001_49_56_H_._7a6815568e27ebf84dedac5ad97738af_0001_0001_0002_0001_0001
TKVAEVAREAAEEGDKKLARALNEAIFLLARGIPPEEVSKLLEEILRKAGLVSPEEIEEIKKLIE RSPHRPILQAGLPANASTVVGGDVEFVCKVYSDAQPHIQWIKHVPYLKVLKAAGVNTTDKEIEVLYIRNVTFEDAGEYTCLAGNSIGISFHSAWLTVLPAP mot_H_fastrot_3h_hb1_5635_000000028_0001_26_35_H_._46bb6bac05c99fb833f11ba5ce220c6f_0001_0001_0001_0001
DDRHELAKVVNLIYTAIQRAEDEDTRRTLQRLLFIIAELMLNNDPSVKDVATEAKKYAEKVL RSPHRPILQAGLPANASTVVGGDVEFVCKVYSDAQPHIQWIKHVPYLKVLKAAGVNTTDKEIEVLYIRNVTFEDAGEYTCLAGNSIGISFHSAWLTVLPAP Motif0638_ems_3hM_591_0001_5682_0001
SITFRFVWTVHKHDEDQLRKAEEEAKKVSEEAKRIAEELGLKVESRIQTQEQNRHIIVNVVSEIK RSPHRPILQAGLPANASTVVGGDVEFVCKVYSDAQPHIQWIKHVPYLKVLKAAGVNTTDKEIEVLYIRNVTFEDAGEYTCLAGNSIGISFHSAWLTVLPAP mot_P_normal_EHEE_hb1_6037_000000001_0001_46_52_57_59_P_._EHEE_hb1_4884_0001_0001_0001
DREEEIREEERRIAEELAKKDWRLAARWLLESVREAVERNDEILLQISSALAFEFAEEAEK RSPHRPILQAGLPANASTVVGGDVEFVCKVYSDAQPHIQWIKHVPYLKVLKAAGVNTTDKEIEVLYIRNVTFEDAGEYTCLAGNSIGISFHSAWLTVLPAP rif_fastrot_3h_hb1_3630_000000027_0001
SIEEELRKVAELLNDPEVRKLAEHVIREVKERGAPPEQARLLLWFVVHNRNPELAELVFKILKEE RSPHRPILQAGLPANASTVVGGDVEFVCKVYSDAQPHIQWIKHVPYLKVLKAAGVNTTDKEIEVLYIRNVTFEDAGEYTCLAGNSIGISFHSAWLTVLPAP mot_H_normal_3h_hb1_3627_000000010_0001_51_57_H_._245e0ffbb80393296dbb95f9bf2e8c4d_0001_1_0001_0001_0001
GEMETSNLKHLVKEAKKAANDPNMQTLLDELLEKADKASKNNDEKKLVEAYNQVFRLFIEAHR RSPHRPILQAGLPANASTVVGGDVEFVCKVYSDAQPHIQWIKHVPYLKVLKAAGVNTTDKEIEVLYIRNVTFEDAGEYTCLAGNSIGISFHSAWLTVLPAP Motif0158_ems_3hC_535_0002_0001_0002_6763_0001
DMRAVQRLMWEALEKGLRRAARLAMELLEALVEGKTDPRQAEDLARKAVKRAS RSPHRPILQAGLPANASTVVGGDVEFVCKVYSDAQPHIQWIKHVPYLKVLKAAGVNTTDKEIEVLYIRNVTFEDAGEYTCLAGNSIGISFHSAWLTVLPAP Grafting_Motif0272_p1-14H-GBL-16H-GABBL-15H_0133_0001_0001_0002_0001_0002
DLTFDFFVEVDKGDEEAEQRAKFLVAHSTHHAEREAEKRNLELHSRLRTREKDGKIRIEAKYHVS RSPHRPILQAGLPANASTVVGGDVEFVCKVYSDAQPHIQWIKHVPYLKVLKAAGVNTTDKEIEVLYIRNVTFEDAGEYTCLAGNSIGISFHSAWLTVLPAP mot_H_normal_f1959bc41105d49c5e38d92e8a10f31d_0001_1_000000002_0001_41_46_H_._EHEE_hb1_3595_0001_0001
SEEELRKLLKVIANGDPELVEELLELLKEIKKKDPREYEALKLLLRAAVQANDPRALELVLRAIK RSPHRPILQAGLPANASTVVGGDVEFVCKVYSDAQPHIQWIKHVPYLKVLKAAGVNTTDKEIEVLYIRNVTFEDAGEYTCLAGNSIGISFHSAWLTVLPAP mot_H_normal_3h_hb1_4705_000000000_0001_24_34_H_._5f153fa5f3a688a1d035dbd74b92c75f_0001_0001_0001_0001
SEDESAKSVAKLVVLFAGVPSYSFSVSNGKLSVTVDGDTRAARNVKRNIEFWSRVMNVPVEVRIN RSPHRPILQAGLPANASTVVGGDVEFVCKVYSDAQPHIQWIKHVPYLKVLKAAGVNTTDKEIEVLYIRNVTFEDAGEYTCLAGNSIGISFHSAWLTVLPAP Motif1220_HEEHE_0503_0001_4447_0001
DSAEALSRMVRWFAKMAGVPHVDVSVSNNTVTVSVKGTDEASKEVKRFAELNAMFANVKIEFRDK RSPHRPILQAGLPANASTVVGGDVEFVCKVYSDAQPHIQWIKHVPYLKVLKAAGVNTTDKEIEVLYIRNVTFEDAGEYTCLAGNSIGISFHSAWLTVLPAP Grafting_Motif0072_HEEHE_1502_0001_0001
DFEYRLRSTFNAKNEEELEHSARLILEAHAFAAEIARELNLKVEYRIHTHRHGDRTEVHVTVRVH RSPHRPILQAGLPANASTVVGGDVEFVCKVYSDAQPHIQWIKHVPYLKVLKAAGVNTTDKEIEVLYIRNVTFEDAGEYTCLAGNSIGISFHSAWLTVLPAP rif_normal_EHEE_hb1_1169_000000002_0001_0001
SEEWLKHIEELIKKAIKFAAKVEDAEEAAEIFTLILALEEARKRNNEELLKRVAWLLKRVLEEVR RSPHRPILQAGLPANASTVVGGDVEFVCKVYSDAQPHIQWIKHVPYLKVLKAAGVNTTDKEIEVLYIRNVTFEDAGEYTCLAGNSIGISFHSAWLTVLPAP mot_H_normal_3h_hb1_5890_000000015_0001_54_62_H_._3h_hb1_5186_0001_0002_0001
PLARLLAKVARLAAELGDPELLRLVNEIFFAIEEGDPDLARKLAEEAIRLAGDPLLREVLELLRK RSPHRPILQAGLPANASTVVGGDVEFVCKVYSDAQPHIQWIKHVPYLKVLKAAGVNTTDKEIEVLYIRNVTFEDAGEYTCLAGNSIGISFHSAWLTVLPAP mot_H_fastrot_cor_3h_hb1_3344_000000008_0001_48_58_H_._73d21c5fe3d44218a62dcfcf70adc474_0001_0001_0001_0001
DVEMAKRALDQLVTRLSKNISDEETSKTLKKIADTAKKLADKADDPRKALRILNRALFEAMELG RSPHRPILQAGLPANASTVVGGDVEFVCKVYSDAQPHIQWIKHVPYLKVLKAAGVNTTDKEIEVLYIRNVTFEDAGEYTCLAGNSIGISFHSAWLTVLPAP Grafting_Motif0374_ems_3hC_343_0001_0001_0001
SEREIVKDLLEKAAKFFGVPSVEIDTRNGKVTVTVQGNDDAARQLSLFARFVAHLAGVDLQVRHR RSPHRPILQAGLPANASTVVGGDVEFVCKVYSDAQPHIQWIKHVPYLKVLKAAGVNTTDKEIEVLYIRNVTFEDAGEYTCLAGNSIGISFHSAWLTVLPAP Motif0004_HEEHE_2274_0001_0004_2297_0001
DSETHAMRVSITAMELVKKSPETAQRYVEKVKKEAQKNNDEELEQMADSILKMIRRLR RSPHRPILQAGLPANASTVVGGDVEFVCKVYSDAQPHIQWIKHVPYLKVLKAAGVNTTDKEIEVLYIRNVTFEDAGEYTCLAGNSIGISFHSAWLTVLPAP Motif1028_ems_3hC_76_0001_2847_0001
SYELAEKVIELAHDRGDQEALNIATELIWALHEGEIEPEQVDRILKKLAKKLS RSPHRPILQAGLPANASTVVGGDVEFVCKVYSDAQPHIQWIKHVPYLKVLKAAGVNTTDKEIEVLYIRNVTFEDAGEYTCLAGNSIGISFHSAWLTVLPAP ems_p1-14H-GBL-16H-GABBL-15H_0247_0001_0001_0001_000000026_0001
FELIVFQLDFHKDDSSARKKFKDTVKKLKKKLEDIARKRNTTFSVHTHERRNGDIVILLVNFVVR RSPHRPILQAGLPANASTVVGGDVEFVCKVYSDAQPHIQWIKHVPYLKVLKAAGVNTTDKEIEVLYIRNVTFEDAGEYTCLAGNSIGISFHSAWLTVLPAP rif_fastrot_EHEE_05413_000000000_0001_0001
DELEEVLRRARERASPEVRELLERLEEALKRGEISPESAANALMFLVYKLGDPELLRELIEIVRK RSPHRPILQAGLPANASTVVGGDVEFVCKVYSDAQPHIQWIKHVPYLKVLKAAGVNTTDKEIEVLYIRNVTFEDAGEYTCLAGNSIGISFHSAWLTVLPAP Grafting_Motif0263_bcov_4helix_09484_0001_0002
DELEKLAKKLSTEADKAVKNGDKDKVETLISKLQRIIFEDPENPAALLALQAAVELFVRIEK RSPHRPILQAGLPANASTVVGGDVEFVCKVYSDAQPHIQWIKHVPYLKVLKAAGVNTTDKEIEVLYIRNVTFEDAGEYTCLAGNSIGISFHSAWLTVLPAP Grafting_Motif0612_ems_3hC_1737_0002_0001
DIFEEIERTSRLAVEIARRLGDRRLLFIARALLHSLEIAFRERDERLLRRLLAASRRVLKRLED RSPHRPILQAGLPANASTVVGGDVEFVCKVYSDAQPHIQWIKHVPYLKVLKAAGVNTTDKEIEVLYIRNVTFEDAGEYTCLAGNSIGISFHSAWLTVLPAP mot_H_fastrot_cor_f8f8a4152cc90f14bb898546c27f9520_0001_000000007_0001_34_42_H_._3h_hb1_5594_0001_0001_0001
TWTLHLRIKFDERDERARAEASSLLALAYLRATKYAERHNLTIRVRITKHRDGTDHFVELEIHVK RSPHRPILQAGLPANASTVVGGDVEFVCKVYSDAQPHIQWIKHVPYLKVLKAAGVNTTDKEIEVLYIRNVTFEDAGEYTCLAGNSIGISFHSAWLTVLPAP mot_H_fastrot_cor_3h_hb1_5971_000000012_0001_53_59_H_._EHEE_hb1_3891_0001_0002_0001_0001
SRTLHTHSRVEGDNEEARRLAELLARYARQRVEEEAKERGLEVHFDFRIHIRNGTIHLHSHVEIR RSPHRPILQAGLPANASTVVGGDVEFVCKVYSDAQPHIQWIKHVPYLKVLKAAGVNTTDKEIEVLYIRNVTFEDAGEYTCLAGNSIGISFHSAWLTVLPAP mot_H_normal_3h_hb1_3209_000000013_0001_58_63_H_._EHEE_hb1_1505_0001_0001_0001
TEDEMTKHLIEHIKHVANVPHVEITERNGKVTVTVKGDDEAARIALMQAWLFFQMQGIPVETRRR RSPHRPILQAGLPANASTVVGGDVEFVCKVYSDAQPHIQWIKHVPYLKVLKAAGVNTTDKEIEVLYIRNVTFEDAGEYTCLAGNSIGISFHSAWLTVLPAP Motif1045_HEEHE_0708_0001_0003_5926_0001
TLLEEVKELAKERGDPELEKLVERLKRLLEENGITPEIIDNTLEFLIRMANIDPTEAVKLLLEAQ RSPHRPILQAGLPANASTVVGGDVEFVCKVYSDAQPHIQWIKHVPYLKVLKAAGVNTTDKEIEVLYIRNVTFEDAGEYTCLAGNSIGISFHSAWLTVLPAP Motif0004_bcov_4helix_06653_0001_695_0001
SEEAKEAAKKANEIAEKLRRGEIDEETATKLIDKILKELKKNNVDPDVRESVKFTAELALEEAR RSPHRPILQAGLPANASTVVGGDVEFVCKVYSDAQPHIQWIKHVPYLKVLKAAGVNTTDKEIEVLYIRNVTFEDAGEYTCLAGNSIGISFHSAWLTVLPAP mot_H_normal_3h_hb1_5890_000000015_0001_54_62_H_._ems_3hM_2325_0001_0001_0001_0001
SKHEARELVLKLAIKGEPDPEALQVFQRLLFLLSRNEEEAKKLAREAIEKIGDPLLREVLELLEK RSPHRPILQAGLPANASTVVGGDVEFVCKVYSDAQPHIQWIKHVPYLKVLKAAGVNTTDKEIEVLYIRNVTFEDAGEYTCLAGNSIGISFHSAWLTVLPAP Grafting_Motif0324_bcov_4helix_01125_0001_0001
NDAERVLEFAELVKKIVRRLNDPHAEKLADKLSKQIKEAIKKNDEERVRRLLRLVNEVIFRAR RSPHRPILQAGLPANASTVVGGDVEFVCKVYSDAQPHIQWIKHVPYLKVLKAAGVNTTDKEIEVLYIRNVTFEDAGEYTCLAGNSIGISFHSAWLTVLPAP mot_H_fastrot_3h_hb1_5635_000000028_0001_26_35_H_._ems_3hM_516_0001_0003_0001_0001
SEELVERAKRLAGGDPRRALYLLLLALARRLNLPPRELAKILQKLRREAGGDPELLLKLLAELVE RSPHRPILQAGLPANASTVVGGDVEFVCKVYSDAQPHIQWIKHVPYLKVLKAAGVNTTDKEIEVLYIRNVTFEDAGEYTCLAGNSIGISFHSAWLTVLPAP mot_H_normal_f1e6fee8817d2a63cc5378acd2cc045a_0001_000000000_0001_26_32_H_._755bd83417291fcc43ab6bea36d92482_0001_0001_0001
DKSQELAMEATLLIAAILHAKDPNQVDTLKSKVEKLIKQLSDPTLQHTVKRMLDFASKHAKNS RSPHRPILQAGLPANASTVVGGDVEFVCKVYSDAQPHIQWIKHVPYLKVLKAAGVNTTDKEIEVLYIRNVTFEDAGEYTCLAGNSIGISFHSAWLTVLPAP Motif0138_ems_3hC_265_0001_0001_931_0001
SVAEHAAIALIDLLKQLVKEGKLDEKKAKDLIRKLQEAIKKGDEKTLHKLIVRILEDIKRLA RSPHRPILQAGLPANASTVVGGDVEFVCKVYSDAQPHIQWIKHVPYLKVLKAAGVNTTDKEIEVLYIRNVTFEDAGEYTCLAGNSIGISFHSAWLTVLPAP rif_fastrot_HHH_eva_0058_000000003_0001_0001
ERVFNVVFTHDVGNEEEEKHVRRLIEEWIRRVVKHLEELNLRVRVVTDTHRDGDKNTHWIIIVAE RSPHRPILQAGLPANASTVVGGDVEFVCKVYSDAQPHIQWIKHVPYLKVLKAAGVNTTDKEIEVLYIRNVTFEDAGEYTCLAGNSIGISFHSAWLTVLPAP mot_P_fastrot_EHEE_hb1_2910_000000004_0001_48_50_59_61_P_._EHEE_hb1_5905_0001_0001
DDELKKWLEANVRAWLRRARQIEDPERAKIVSEWLQHLKKIAQDPAVKTAADRAIKQVESIVKS RSPHRPILQAGLPANASTVVGGDVEFVCKVYSDAQPHIQWIKHVPYLKVLKAAGVNTTDKEIEVLYIRNVTFEDAGEYTCLAGNSIGISFHSAWLTVLPAP Grafting_Motif0413_ems_3hC_219_0002_0001_0001
SVTVDVQVQGPTTSYQIEVNVASQDDARTSAKMLLFLLNVSTSFTIDPDRNSIKVDN RSPHRPILQAGLPANASTVVGGDVEFVCKVYSDAQPHIQWIKHVPYLKVLKAAGVNTTDKEIEVLYIRNVTFEDAGEYTCLAGNSIGISFHSAWLTVLPAP Motif0084_proteinG_3804_0001_7571_0001
DPEELVMRLSMQIVKYFQEGKLSPEELREYARKVLEQLSRNGLISDEERKKIEHSLKEIVEFLKS RSPHRPILQAGLPANASTVVGGDVEFVCKVYSDAQPHIQWIKHVPYLKVLKAAGVNTTDKEIEVLYIRNVTFEDAGEYTCLAGNSIGISFHSAWLTVLPAP Motif1354_HHH_eva_0290_0001_251_0001
DEDEMLERLALLSIRFVGAKDVKVRVRNGQLNVTVNGNDEKARSIRNAVSSLARVLNVPFSVTFR RSPHRPILQAGLPANASTVVGGDVEFVCKVYSDAQPHIQWIKHVPYLKVLKAAGVNTTDKEIEVLYIRNVTFEDAGEYTCLAGNSIGISFHSAWLTVLPAP Motif1004_HEEHE_2165_0001_0003_2537_0001
SEVEELIERLKKKVPDPELRKEIEELTREAKERNSPELLLLIIARLAKELGDDELARLVARLLLR RSPHRPILQAGLPANASTVVGGDVEFVCKVYSDAQPHIQWIKHVPYLKVLKAAGVNTTDKEIEVLYIRNVTFEDAGEYTCLAGNSIGISFHSAWLTVLPAP rif_fastrot_cor_3fcacc95a5a7079e215d6547d2a19d8f_0001_000000003_0001_0001
TEHRLWHWEIRGDDEEAKKIFEKIREELERWAEEVARKRNVEIHVRVTVDRHGDRLWAIARAEIE RSPHRPILQAGLPANASTVVGGDVEFVCKVYSDAQPHIQWIKHVPYLKVLKAAGVNTTDKEIEVLYIRNVTFEDAGEYTCLAGNSIGISFHSAWLTVLPAP mot_P_normal_EHEE_hb1_2910_000000004_0001_46_48_59_61_P_._EHEE_hb1_1066_0001_0001_0001
DITETVQEIIRLTARFAGVPSVDVKVENGTVKVTVDGDDESVKSVKRAVSFVAKELGVPYDVQSR RSPHRPILQAGLPANASTVVGGDVEFVCKVYSDAQPHIQWIKHVPYLKVLKAAGVNTTDKEIEVLYIRNVTFEDAGEYTCLAGNSIGISFHSAWLTVLPAP Motif0018_HEEHE_0629_0001_0001_1899_0001
DKELLERVVELLRQGNPSEALDLLFRLLVELVRLGDPLANLVTTLIFLLAEGDPKWKEVLKKLEK RSPHRPILQAGLPANASTVVGGDVEFVCKVYSDAQPHIQWIKHVPYLKVLKAAGVNTTDKEIEVLYIRNVTFEDAGEYTCLAGNSIGISFHSAWLTVLPAP Motif0515_bcov_4helix_07576_0001_6095_0001
SDESEKVRKSVRRIADWFGLSPELKKKAEKLAEKLLRNGVDPEEVILFVSLWLQRVKEEG RSPHRPILQAGLPANASTVVGGDVEFVCKVYSDAQPHIQWIKHVPYLKVLKAAGVNTTDKEIEVLYIRNVTFEDAGEYTCLAGNSIGISFHSAWLTVLPAP Motif1188_HHH_eva_0186_0001_0002_9383_0001
NLKENADFAIMALNSVRKVVPSPSIDELAKTLIDLLKEAKKRGDEETLNNVIARALLIVAHLI RSPHRPILQAGLPANASTVVGGDVEFVCKVYSDAQPHIQWIKHVPYLKVLKAAGVNTTDKEIEVLYIRNVTFEDAGEYTCLAGNSIGISFHSAWLTVLPAP Motif0751_ems_3hM_286_0001_0002_5046_0001
SPEEVKKEIEKLIRELYKKGVSLEEIAMHISFYLVKLAEEGRLSIDEVRELLKFAAEVLNKVK RSPHRPILQAGLPANASTVVGGDVEFVCKVYSDAQPHIQWIKHVPYLKVLKAAGVNTTDKEIEVLYIRNVTFEDAGEYTCLAGNSIGISFHSAWLTVLPAP Motif1421_HHH_eva_0301_0001_0002_8408_0001
SIETLLELLRHLLEIGVSPEDIKNLLELTARFANDPKAERAVELVVKALEEGDPELAKRILEELR RSPHRPILQAGLPANASTVVGGDVEFVCKVYSDAQPHIQWIKHVPYLKVLKAAGVNTTDKEIEVLYIRNVTFEDAGEYTCLAGNSIGISFHSAWLTVLPAP Motif0003_bcov_4helix_00777_0001_0001_2807_0001
SYELVFEALFVAMQAGDEKAVRILLTVAWLLAEGKISEEEADTIAKRLLKKLG RSPHRPILQAGLPANASTVVGGDVEFVCKVYSDAQPHIQWIKHVPYLKVLKAAGVNTTDKEIEVLYIRNVTFEDAGEYTCLAGNSIGISFHSAWLTVLPAP ems_p1-14H-GBL-16H-GABBL-15H_0265_0001_0001_0002_000000013_0001
HIHFHFEIREDTTNREERDESQLRLLTLAYRALREAEERGLEVHVTTHTRHDNGRTFTFIQIHVH RSPHRPILQAGLPANASTVVGGDVEFVCKVYSDAQPHIQWIKHVPYLKVLKAAGVNTTDKEIEVLYIRNVTFEDAGEYTCLAGNSIGISFHSAWLTVLPAP mot_H_normal_3h_hb1_3209_000000013_0001_59_63_H_._EHEE_hb1_3602_0001_0001_0001_0001
SETITLTIELRGVSEEDKEEAKRNLKLTAAAAQELAKKRGLTVKVRIKETTHNGTWRVRVQVQTD RSPHRPILQAGLPANASTVVGGDVEFVCKVYSDAQPHIQWIKHVPYLKVLKAAGVNTTDKEIEVLYIRNVTFEDAGEYTCLAGNSIGISFHSAWLTVLPAP mot_H_normal_ems_3hM_1194_000000001_0001_2_11_H_._EHEE_hb1_5780_0001_0001_0001_0001
DKEELIEEAIEKLAPSPEAERYLRELLKEFKELGNPEAFLFLLWLAAERLGNPEVKRLVEELLRR RSPHRPILQAGLPANASTVVGGDVEFVCKVYSDAQPHIQWIKHVPYLKVLKAAGVNTTDKEIEVLYIRNVTFEDAGEYTCLAGNSIGISFHSAWLTVLPAP pol_e0e0651493743e9ca89b9b6d2ff66c1b_0001_1_000000011_0001
TFVRHWVFTFRGDGEHIEELAEEAVRHVEREHRKIAEKFNLELHIEVRENRFNGVIILIIIATNE RSPHRPILQAGLPANASTVVGGDVEFVCKVYSDAQPHIQWIKHVPYLKVLKAAGVNTTDKEIEVLYIRNVTFEDAGEYTCLAGNSIGISFHSAWLTVLPAP rif_normal_EHEE_hb1_5357_000000019_0001_0001
DLEELIEELKKQGNPEAARVVELILRFRRTGDPHLQAEAALIAAELSRKGKLPPEVAKLLLEVAP RSPHRPILQAGLPANASTVVGGDVEFVCKVYSDAQPHIQWIKHVPYLKVLKAAGVNTTDKEIEVLYIRNVTFEDAGEYTCLAGNSIGISFHSAWLTVLPAP mot_H_normal_08dd35154ab242ac59caf189bac741ae_0001_000000004_0001_43_48_H_._7d2b2fbdd8a4b21efc0932a1dab2c57e_0001_1_0001_0001
DDEQFEELVRHVTRLAQRKNDEEVVQLAQKALELFKRARKKNDEEKLKEALRIVNELFFEVK RSPHRPILQAGLPANASTVVGGDVEFVCKVYSDAQPHIQWIKHVPYLKVLKAAGVNTTDKEIEVLYIRNVTFEDAGEYTCLAGNSIGISFHSAWLTVLPAP mot_H_fastrot_cor_3h_hb1_3344_000000001_0001_48_54_H_._ems_3hM_790_0001_0002_0001_0001
GIRVIVVVRGPTDTYVFHIEFDDPRQAEKLVKEILKKVGIDATFKIDPRNNMVLVEG RSPHRPILQAGLPANASTVVGGDVEFVCKVYSDAQPHIQWIKHVPYLKVLKAAGVNTTDKEIEVLYIRNVTFEDAGEYTCLAGNSIGISFHSAWLTVLPAP rif_fastrot_proteinG_5274_000000012_0001_0001
SAEEILEELLRKGLSPEEVVKIALELLRKLGIPPRKALVLVARAAAELNDPELARVVNEIVFKLH RSPHRPILQAGLPANASTVVGGDVEFVCKVYSDAQPHIQWIKHVPYLKVLKAAGVNTTDKEIEVLYIRNVTFEDAGEYTCLAGNSIGISFHSAWLTVLPAP mot_H_normal_3h_hb1_5635_000000003_0001_26_35_H_._68917c9266ca55498f61916b6945bfc0_0001_0001_0001_0001_0001
DEAKEAQKRLETLRKQAQKKIEDPRARRYAEAAAEAARAAITEPDPMAQYFAKNVLEQVEKMV RSPHRPILQAGLPANASTVVGGDVEFVCKVYSDAQPHIQWIKHVPYLKVLKAAGVNTTDKEIEVLYIRNVTFEDAGEYTCLAGNSIGISFHSAWLTVLPAP Grafting_Motif0040_ems_3hM_1051_0001
DEELAKVLKKAAEIAAKLVNDPSAEKLREHLQKLLEEAVKKNDEELLKHVARLVNRLAFRAT RSPHRPILQAGLPANASTVVGGDVEFVCKVYSDAQPHIQWIKHVPYLKVLKAAGVNTTDKEIEVLYIRNVTFEDAGEYTCLAGNSIGISFHSAWLTVLPAP Grafting_Motif0042_ems_3hM_489_0001
SEREKLARLAIELARKAHEKNNREAAQLASAAALILAEAERKNDDDLVDRVRKILEDVKRKVS RSPHRPILQAGLPANASTVVGGDVEFVCKVYSDAQPHIQWIKHVPYLKVLKAAGVNTTDKEIEVLYIRNVTFEDAGEYTCLAGNSIGISFHSAWLTVLPAP mot_H_normal_3h_hb1_5666_000000013_0001_34_42_H_._ems_3hC_142_0001_0001_0001
DTDESVTKFAKRVAEIVGVPSVRVSVSNGDVKVTVDGDTDEAREAVELVSLTARFAGLDVKIQIN RSPHRPILQAGLPANASTVVGGDVEFVCKVYSDAQPHIQWIKHVPYLKVLKAAGVNTTDKEIEVLYIRNVTFEDAGEYTCLAGNSIGISFHSAWLTVLPAP Motif0034_HEEHE_3354_0001_0001_4313_0001
DQEELDKAHEKLEKFARSQGSEEAKQALEMFRIMIEAAKRIPDPTDREFALVNALVMAERVIS RSPHRPILQAGLPANASTVVGGDVEFVCKVYSDAQPHIQWIKHVPYLKVLKAAGVNTTDKEIEVLYIRNVTFEDAGEYTCLAGNSIGISFHSAWLTVLPAP Grafting_Motif0460_ems_3hC_416_0002_0001_0002
DIELTQLWLRAVELGNPEAVRFIQELLRRVARGEIPPEEALELIEELLEELNDPELLRVVRELLK RSPHRPILQAGLPANASTVVGGDVEFVCKVYSDAQPHIQWIKHVPYLKVLKAAGVNTTDKEIEVLYIRNVTFEDAGEYTCLAGNSIGISFHSAWLTVLPAP mot_H_fastrot_ems_3hM_3402_000000020_0001_49_59_H_._375b43ffed9a9ee9461e8325e968149e_0001_1_0001_0001_0001_0001
SELEEIIKELLRSGDPKASQIATLLFLALKRGVPPEEALKLVLKRLREEGDPELVRIVEELLRKP RSPHRPILQAGLPANASTVVGGDVEFVCKVYSDAQPHIQWIKHVPYLKVLKAAGVNTTDKEIEVLYIRNVTFEDAGEYTCLAGNSIGISFHSAWLTVLPAP mot_H_normal_ems_3hM_2963_000000000_0001_12_19_H_._624d5c3c5f4354090b738479616e1e54_0001_0001_0002_0001
SVEELATLAYLAAARRGDDKARKIVKTILKAAKDGLMDPDQARKLLEKLLKKLHT RSPHRPILQAGLPANASTVVGGDVEFVCKVYSDAQPHIQWIKHVPYLKVLKAAGVNTTDKEIEVLYIRNVTFEDAGEYTCLAGNSIGISFHSAWLTVLPAP mot_H_fastrot_cor_ems_3hM_199_000000020_0001_56_61_H_._p1-15H-GBL-16H-GABBL-16H_0062_0001_0001_0002_0001_0001_0001_0001
SADESLSRIAKRVARMMNVPSVDVKISNGHVTVTFKGNSEDVRDAQRQVKLTAMFLGIDVTIKQR RSPHRPILQAGLPANASTVVGGDVEFVCKVYSDAQPHIQWIKHVPYLKVLKAAGVNTTDKEIEVLYIRNVTFEDAGEYTCLAGNSIGISFHSAWLTVLPAP Motif1005_HEEHE_2508_0001_0001_9241_0001
PEELRKLAAKLFERLFEILFKVQDEKVQRLALRAQHLAVILFNSEDPRIEKSLKTIYRQVEELS RSPHRPILQAGLPANASTVVGGDVEFVCKVYSDAQPHIQWIKHVPYLKVLKAAGVNTTDKEIEVLYIRNVTFEDAGEYTCLAGNSIGISFHSAWLTVLPAP Motif0582_ems_3hM_2656_0001_0001_9511_0001
TTVLVSVYGVDPNAVKKLAKEAFPDLKVIRYGDVVLLILKSDDPEKAEELAKQIAETRVVVLV RSPHRPILQAGLPANASTVVGGDVEFVCKVYSDAQPHIQWIKHVPYLKVLKAAGVNTTDKEIEVLYIRNVTFEDAGEYTCLAGNSIGISFHSAWLTVLPAP rif_fastrot_cor_ems_ferrM_6787_0002_000000002_0001_0001
SLLEELVKEARKVNPKQAELLETLIRALKEQGNEEKLKELEKLVKELKERGVPLEAIVLAIVLAG RSPHRPILQAGLPANASTVVGGDVEFVCKVYSDAQPHIQWIKHVPYLKVLKAAGVNTTDKEIEVLYIRNVTFEDAGEYTCLAGNSIGISFHSAWLTVLPAP pol_de4c6371fd471738fb75eea5e349051a_0001_1_000000007_0001_0001
SLDDLRTLLLQVLTKWFEDPSNEKLVKVWFLLAEAVARAQSFEDPRQQDSFADKVLKEIKSQE RSPHRPILQAGLPANASTVVGGDVEFVCKVYSDAQPHIQWIKHVPYLKVLKAAGVNTTDKEIEVLYIRNVTFEDAGEYTCLAGNSIGISFHSAWLTVLPAP ems_3hM_2251_000000018_0001
DEEIERIARIVAGGDPELTMMIKINIQVMKQMGASPEIIKKVIKQMLRLFGVNPEEIERLLEEAE RSPHRPILQAGLPANASTVVGGDVEFVCKVYSDAQPHIQWIKHVPYLKVLKAAGVNTTDKEIEVLYIRNVTFEDAGEYTCLAGNSIGISFHSAWLTVLPAP Motif0072_bcov_4helix_08091_0001_8103_0001
TKREEYRFEIKTTDERELEDFVRTIEQTAAFIKQLDEERGIDVKIEVQVRTDGDKLTVTVHIERR RSPHRPILQAGLPANASTVVGGDVEFVCKVYSDAQPHIQWIKHVPYLKVLKAAGVNTTDKEIEVLYIRNVTFEDAGEYTCLAGNSIGISFHSAWLTVLPAP mot_H_normal_3h_hb1_6816_000000000_0001_50_58_H_._EHEE_hb1_948_0001_0002_0001_0001
TVFLALERLLEENPDDEKIRELLKLVRELARKDPKKAIEVAVRLLRELGDPEAAKSVEEALRDLK RSPHRPILQAGLPANASTVVGGDVEFVCKVYSDAQPHIQWIKHVPYLKVLKAAGVNTTDKEIEVLYIRNVTFEDAGEYTCLAGNSIGISFHSAWLTVLPAP rif_fastrot_676f1622cdbe1dd4e947208bcdb3f1b5_0001_000000006_0001_0001
GFTEQNHLTVQGNDEHAKELIRRWVEKSEEKAREIARRLNLDVRNRFRIITFGNVIIVFNDIRIQ RSPHRPILQAGLPANASTVVGGDVEFVCKVYSDAQPHIQWIKHVPYLKVLKAAGVNTTDKEIEVLYIRNVTFEDAGEYTCLAGNSIGISFHSAWLTVLPAP pol_EHEE_hb1_3735_000000004_0001_0001
TEVHTYHFQYEVKDEETKKKIEERVRQIAEELAKEFRKRGRDVKVRVHFVELNGRLAAVIEINIK RSPHRPILQAGLPANASTVVGGDVEFVCKVYSDAQPHIQWIKHVPYLKVLKAAGVNTTDKEIEVLYIRNVTFEDAGEYTCLAGNSIGISFHSAWLTVLPAP rif_fastrot_EHEE_hb1_1188_000000012_0001_0001
DRNEVSRRSIERVIRELAKRYSEEEVERSARATSHLAAKEANLSEEEIKKSEEFARRLAHELWR RSPHRPILQAGLPANASTVVGGDVEFVCKVYSDAQPHIQWIKHVPYLKVLKAAGVNTTDKEIEVLYIRNVTFEDAGEYTCLAGNSIGISFHSAWLTVLPAP rif_fastrot_3h_hb1_6748_000000008_0001_0001
DEELRVRLSAFLASVLAGVPSVEVRLRNNTIEVTVDGNDESSKRLKESIEVIAKDLGVPVTVRTR RSPHRPILQAGLPANASTVVGGDVEFVCKVYSDAQPHIQWIKHVPYLKVLKAAGVNTTDKEIEVLYIRNVTFEDAGEYTCLAGNSIGISFHSAWLTVLPAP Motif1267_HEEHE_0879_0002_1974_0001
TEELAISNIAFLLELGAPPELIKKFLEELSEELGDPRVEELLKLVEEAEKKGTLEELLRELLRRL RSPHRPILQAGLPANASTVVGGDVEFVCKVYSDAQPHIQWIKHVPYLKVLKAAGVNTTDKEIEVLYIRNVTFEDAGEYTCLAGNSIGISFHSAWLTVLPAP mot_H_normal_ems_3hM_132_000000003_0001_1_47_55_H_._adba61979c2f5073ba86156083b444b4_0001_1_0001_0001_0001
DESMKIATEVAKTAAELIKNGNKEEAKKLLDTVLEKAKKNNDEELFMSVFLSKVLVTESANS RSPHRPILQAGLPANASTVVGGDVEFVCKVYSDAQPHIQWIKHVPYLKVLKAAGVNTTDKEIEVLYIRNVTFEDAGEYTCLAGNSIGISFHSAWLTVLPAP Motif1239_ems_3hC_648_0001_3190_0001
DETEDIRRVIKQVAKQAGLPDISVDVRNGTIKVTVQGNDEASIILKQVAWLFSKRRGIPVDVRSR RSPHRPILQAGLPANASTVVGGDVEFVCKVYSDAQPHIQWIKHVPYLKVLKAAGVNTTDKEIEVLYIRNVTFEDAGEYTCLAGNSIGISFHSAWLTVLPAP Motif0023_HEEHE_2518_0001_7620_0001
SETEKVTKLVKQAVRDVNAKNVSVVVLNNTVTVVIEGDDERAQELKRLAEKIAKKYGLRVHVIIR RSPHRPILQAGLPANASTVVGGDVEFVCKVYSDAQPHIQWIKHVPYLKVLKAAGVNTTDKEIEVLYIRNVTFEDAGEYTCLAGNSIGISFHSAWLTVLPAP mot_P_normal_ems_ferrM_3700_000000002_0001_1_7_62_64_P_._HEEHE_0574_0001_0001_0001
DEHVHRLLREAVRISWELGTRESLQKILLLWLAIHKAWENNDEELIEHLLRLARHLAELAER RSPHRPILQAGLPANASTVVGGDVEFVCKVYSDAQPHIQWIKHVPYLKVLKAAGVNTTDKEIEVLYIRNVTFEDAGEYTCLAGNSIGISFHSAWLTVLPAP mot_H_normal_3h_hb1_3627_000000010_0001_51_57_H_._3h_hb1_5256_0001_0001_0001_0001
DIFELTLILTEVIEEAVEKRDPELAKKLREEVLTEAKKEFPDDEFVKSLKQLADTFFKQLF RSPHRPILQAGLPANASTVVGGDVEFVCKVYSDAQPHIQWIKHVPYLKVLKAAGVNTTDKEIEVLYIRNVTFEDAGEYTCLAGNSIGISFHSAWLTVLPAP Motif0126_ems_3hM_2299_0001_0002_1292_0001
DDEELARRVIKLLKEAVERGDEETRRKALSHALRLAVRLFNVPDPKSQELAHELNRWVWELRN RSPHRPILQAGLPANASTVVGGDVEFVCKVYSDAQPHIQWIKHVPYLKVLKAAGVNTTDKEIEVLYIRNVTFEDAGEYTCLAGNSIGISFHSAWLTVLPAP Grafting_Motif0176_ems_3hM_2437_0001
SEEEELRRFFEHTSRLLRNAKTHEELAQLLALSWLAAEQVNDDHLRELLEEAAKEAAQKIK RSPHRPILQAGLPANASTVVGGDVEFVCKVYSDAQPHIQWIKHVPYLKVLKAAGVNTTDKEIEVLYIRNVTFEDAGEYTCLAGNSIGISFHSAWLTVLPAP mot_H_normal_10b9d3618f1bfdde5e2880e000ad3649_0001_000000000_0001_58_64_H_._3h_hb1_5668_0001_0001
SSEAKENAKHNVDLLELAVKRKDEKMFRFLLMVAEHLVKLAGDEDLEKKLKTLEKIFKEYV RSPHRPILQAGLPANASTVVGGDVEFVCKVYSDAQPHIQWIKHVPYLKVLKAAGVNTTDKEIEVLYIRNVTFEDAGEYTCLAGNSIGISFHSAWLTVLPAP ems_3hM_2517_000000017_0001
DEDLVKNVLHMLELAARVLNDPSVETLLRKLREQFKEAKKNNDDKKIREVLHRAQRVVWEAIR RSPHRPILQAGLPANASTVVGGDVEFVCKVYSDAQPHIQWIKHVPYLKVLKAAGVNTTDKEIEVLYIRNVTFEDAGEYTCLAGNSIGISFHSAWLTVLPAP Grafting_Motif0184_ems_3hM_3141_0001_0002
DLENLLRLTLRFSGDPRIEEVLRLLEELRERGVSPEDSLRIAIELARKLGDPLVVWFLENELKLH RSPHRPILQAGLPANASTVVGGDVEFVCKVYSDAQPHIQWIKHVPYLKVLKAAGVNTTDKEIEVLYIRNVTFEDAGEYTCLAGNSIGISFHSAWLTVLPAP Motif0004_bcov_4helix_05969_0001_0006_6987_0001
TTRVIIVVHYDPRDEHDTERAKEILEDRVRKVVKKHQKQGLEVRVRRTTLNFNGEEFLLVVIEIR RSPHRPILQAGLPANASTVVGGDVEFVCKVYSDAQPHIQWIKHVPYLKVLKAAGVNTTDKEIEVLYIRNVTFEDAGEYTCLAGNSIGISFHSAWLTVLPAP rif_fastrot_EHEE_hb1_3822_000000011_0001_0001
SNESQRELIEVALKQGDPEVIAIALAALVQLTKDPRIEELVRRFIKALENGDPELAKELAKRVLK RSPHRPILQAGLPANASTVVGGDVEFVCKVYSDAQPHIQWIKHVPYLKVLKAAGVNTTDKEIEVLYIRNVTFEDAGEYTCLAGNSIGISFHSAWLTVLPAP Grafting_Motif0351_bcov_4helix_04706_0001_0002
SQLILEVTEEAYERGDEKLLSLSAVVLFLLARGNEEEVRRLLEELLRKTGDPVAELLLRLVREAQ RSPHRPILQAGLPANASTVVGGDVEFVCKVYSDAQPHIQWIKHVPYLKVLKAAGVNTTDKEIEVLYIRNVTFEDAGEYTCLAGNSIGISFHSAWLTVLPAP Motif1316_bcov_4helix_12848_0001_0002_6102_0001
DEIKEELEKVAKWLEEALKRAKHEEEKERLLHEAVKLAEKISRTRETRQAALTLLARALMAAG RSPHRPILQAGLPANASTVVGGDVEFVCKVYSDAQPHIQWIKHVPYLKVLKAAGVNTTDKEIEVLYIRNVTFEDAGEYTCLAGNSIGISFHSAWLTVLPAP mot_H_normal_HEEH_08897_000000013_0001_46_56_H_._3h_hb1_1496_0001_0001_0001_0001
GEEAAMLSTLVKTAAEQAIPDPKQVEEVQRLVDKIYKTYKDDDETLKKLLHSLFHHLMEVI RSPHRPILQAGLPANASTVVGGDVEFVCKVYSDAQPHIQWIKHVPYLKVLKAAGVNTTDKEIEVLYIRNVTFEDAGEYTCLAGNSIGISFHSAWLTVLPAP Motif1231_ems_3hM_1706_0001_0002_5022_0001
SIEEEITRVARLVLQGDPEAEKLLEELLEELAEKGDPRARLLLQIILALREGDKELVETALKKLP RSPHRPILQAGLPANASTVVGGDVEFVCKVYSDAQPHIQWIKHVPYLKVLKAAGVNTTDKEIEVLYIRNVTFEDAGEYTCLAGNSIGISFHSAWLTVLPAP mot_H_normal_9e7327e3a91079700a0ccaae3576c8f4_0001_000000006_0001_22_26_H_._7de9410bd1c2806f5ba0111d6269f34e_0001_0001_0002_0001_0001
DEEEREHLSEAARVPPEEAEELLRLVKKLREELNIPPEEALRILARELAEEGNPRLFSLIALLFR RSPHRPILQAGLPANASTVVGGDVEFVCKVYSDAQPHIQWIKHVPYLKVLKAAGVNTTDKEIEVLYIRNVTFEDAGEYTCLAGNSIGISFHSAWLTVLPAP rif_normal_2cd83384dffaee57737fd15f0ea4e940_0001_000000006_0001
QVTLSQDSRLKDVDEEAFKRLEEHARRSLEELWRHLERLGLDARARIFTRHQGETIIISVVVQAK RSPHRPILQAGLPANASTVVGGDVEFVCKVYSDAQPHIQWIKHVPYLKVLKAAGVNTTDKEIEVLYIRNVTFEDAGEYTCLAGNSIGISFHSAWLTVLPAP mot_P_normal_EHEE_hb1_6122_000000004_0001_48_52_55_61_P_._EHEE_hb1_47_0001_0001_0001
SDEDLTKFFRSQLKNLLDKAKDPKVQTLLKQALTEFNRAYKNNDKRTLVQVFLKLLEIFVHG RSPHRPILQAGLPANASTVVGGDVEFVCKVYSDAQPHIQWIKHVPYLKVLKAAGVNTTDKEIEVLYIRNVTFEDAGEYTCLAGNSIGISFHSAWLTVLPAP Motif0308_ems_3hC_1070_0001_0002_5368_0001
DVQEVIEVVAQLLELGDPARHALQRLLWRLAEDPDDEEIRRVLRELVELFKKDPEKVEELARRVV RSPHRPILQAGLPANASTVVGGDVEFVCKVYSDAQPHIQWIKHVPYLKVLKAAGVNTTDKEIEVLYIRNVTFEDAGEYTCLAGNSIGISFHSAWLTVLPAP Grafting_Motif0184_bcov_4helix_02903_0001_0002
SWEEEVEKLLKLLRELFKKTSDEHTRLLLHSLIELLERAFKNRDERQFKALAEFAERILERLK RSPHRPILQAGLPANASTVVGGDVEFVCKVYSDAQPHIQWIKHVPYLKVLKAAGVNTTDKEIEVLYIRNVTFEDAGEYTCLAGNSIGISFHSAWLTVLPAP pol_3h_hb1_2087_000000028_0001_0001
DSTEHLRAIIKWISKEAGVPSVTVRESNGTITVTVDGNDISARIALNLLWLAAHHVGVPLKVDSK RSPHRPILQAGLPANASTVVGGDVEFVCKVYSDAQPHIQWIKHVPYLKVLKAAGVNTTDKEIEVLYIRNVTFEDAGEYTCLAGNSIGISFHSAWLTVLPAP HEEHE_3274_000000000_0001
DKEKLLRTAAKEGNLAFALATLRLEAERRGDEELRKVLEEALELLARGEVSPEELAELVIRVLKK RSPHRPILQAGLPANASTVVGGDVEFVCKVYSDAQPHIQWIKHVPYLKVLKAAGVNTTDKEIEVLYIRNVTFEDAGEYTCLAGNSIGISFHSAWLTVLPAP mot_H_normal_ems_3hC_160_000000005_0001_13_19_H_._c44f354c86c20b3025a11342f988bdf7_0001_0001_0001_0001
GFRIIVLVRNNGHSRVFRIQLSDDPREQKEAEKKARDIAKTLLDRGSYVSVIVHSGDTRRVIHFN RSPHRPILQAGLPANASTVVGGDVEFVCKVYSDAQPHIQWIKHVPYLKVLKAAGVNTTDKEIEVLYIRNVTFEDAGEYTCLAGNSIGISFHSAWLTVLPAP rif_normal_EEHEE_16034_000000001_0001
NEEVKKEIKSLEKTVQTLARKDPWAQANARAFLRNAKEGLKKGDERRVHEVNRWVRWIIKMLQK RSPHRPILQAGLPANASTVVGGDVEFVCKVYSDAQPHIQWIKHVPYLKVLKAAGVNTTDKEIEVLYIRNVTFEDAGEYTCLAGNSIGISFHSAWLTVLPAP Grafting_Motif0413_ems_3hC_398_0001_0001_0002
DEMEEHWKRVAQTLVSVALSIPDITEAQKYLKEFIKEAKKKGDIESVMIAHLILVLVTEEWKG RSPHRPILQAGLPANASTVVGGDVEFVCKVYSDAQPHIQWIKHVPYLKVLKAAGVNTTDKEIEVLYIRNVTFEDAGEYTCLAGNSIGISFHSAWLTVLPAP Motif1101_ems_3hM_2020_0001_3210_0001
SRDESLKRAATELAKKAGVPSVTVTKSNGRVQVHIDLKSPEAEDLQEIVRTTARFLGVPVDVQIN RSPHRPILQAGLPANASTVVGGDVEFVCKVYSDAQPHIQWIKHVPYLKVLKAAGVNTTDKEIEVLYIRNVTFEDAGEYTCLAGNSIGISFHSAWLTVLPAP mot_H_normal_HEEHE_2363_000000001_0001_43_52_H_._HEEHE_3041_0001_0001_0001
SEEEILRLLEYALRLGDPPERLLFIVILLLQQLVKDPREALELAEELARKLGDPEVVRLIEELIK RSPHRPILQAGLPANASTVVGGDVEFVCKVYSDAQPHIQWIKHVPYLKVLKAAGVNTTDKEIEVLYIRNVTFEDAGEYTCLAGNSIGISFHSAWLTVLPAP rif_fastrot_10bebc834f644b970fc4aaf6e07a77e5_0001_000000006_0001
DEKSMARTMVKALAEYVEEAAKSPEFKETAKKIKELAEKLDDKNELLKLVHIALTIVRQLSS RSPHRPILQAGLPANASTVVGGDVEFVCKVYSDAQPHIQWIKHVPYLKVLKAAGVNTTDKEIEVLYIRNVTFEDAGEYTCLAGNSIGISFHSAWLTVLPAP Motif0205_ems_3hM_3510_0001_0002_8223_0001
SELKKKAVELILKVPDPHELLRLLAELINEATERGDREALHELNRLAFLVMEDPRLAKRLAEELK RSPHRPILQAGLPANASTVVGGDVEFVCKVYSDAQPHIQWIKHVPYLKVLKAAGVNTTDKEIEVLYIRNVTFEDAGEYTCLAGNSIGISFHSAWLTVLPAP Grafting_Motif0263_bcov_4helix_05451_0001_0002
SFVFVLSVTFDKNDEEAKKRAEEEFERLVRAIHHAAEAHGLTVERDQKTSEHNGTIRITVRLHVK RSPHRPILQAGLPANASTVVGGDVEFVCKVYSDAQPHIQWIKHVPYLKVLKAAGVNTTDKEIEVLYIRNVTFEDAGEYTCLAGNSIGISFHSAWLTVLPAP pol_EHEE_hb1_5343_000000027_0001_0001
DWRKLVEDMLRSAFKRAEKNNDEEMLEHVVTLAKLNAEYYDDPELRKVAKQLKDTLSKIQK RSPHRPILQAGLPANASTVVGGDVEFVCKVYSDAQPHIQWIKHVPYLKVLKAAGVNTTDKEIEVLYIRNVTFEDAGEYTCLAGNSIGISFHSAWLTVLPAP ems_3hC_162_0002_000000006_0001
EERQNLVELFIRFLKHHGNASPDQVEELVERYARWVGVSPDEIEKFRQLVRDIF RSPHRPILQAGLPANASTVVGGDVEFVCKVYSDAQPHIQWIKHVPYLKVLKAAGVNTTDKEIEVLYIRNVTFEDAGEYTCLAGNSIGISFHSAWLTVLPAP Motif1005_HHH_eva_0736_0001_0002_1629_0001
SEEDKIVELLARILEKLAKEVGDEKLLKLVQEAAERAKRAVKKNPRDALRWLNHAYFLVHEVYS RSPHRPILQAGLPANASTVVGGDVEFVCKVYSDAQPHIQWIKHVPYLKVLKAAGVNTTDKEIEVLYIRNVTFEDAGEYTCLAGNSIGISFHSAWLTVLPAP Grafting_Motif1153_ems_3hM_3074_0001
PEDVWKINVKLVRRLIKLVSSPVSEEAKKILETLETLVRRDSRFTEEAIHELMRLIMTLLEALS RSPHRPILQAGLPANASTVVGGDVEFVCKVYSDAQPHIQWIKHVPYLKVLKAAGVNTTDKEIEVLYIRNVTFEDAGEYTCLAGNSIGISFHSAWLTVLPAP ems_3hM_181_000000006_0001
SEEERISRLLALLYLALVRLGVDDEEARRIVKTWFERLEKARSDEKLLEEILRKIEELLRQLAE RSPHRPILQAGLPANASTVVGGDVEFVCKVYSDAQPHIQWIKHVPYLKVLKAAGVNTTDKEIEVLYIRNVTFEDAGEYTCLAGNSIGISFHSAWLTVLPAP mot_H_fastrot_cor_ems_3hM_199_000000020_0001_56_61_H_._3h_hb1_1427_0001_0001_0001
PVHVTIFADEDEQAKRTAELANGDRIVIKKSESGRAIALVRGASAEDAKDAARKQGARVQANVD RSPHRPILQAGLPANASTVVGGDVEFVCKVYSDAQPHIQWIKHVPYLKVLKAAGVNTTDKEIEVLYIRNVTFEDAGEYTCLAGNSIGISFHSAWLTVLPAP pol_ferr_hb1_3824_000000013_0001_0001
DEEAKHAAMLASILAMQLGISKELISKLMELVTRLIQSGIDPTQAVRIATEVAKELSKG RSPHRPILQAGLPANASTVVGGDVEFVCKVYSDAQPHIQWIKHVPYLKVLKAAGVNTTDKEIEVLYIRNVTFEDAGEYTCLAGNSIGISFHSAWLTVLPAP Motif1335_HHH_eva_0022_0001_0002_2088_0001
SEVNLVVRNPEVAKYAQKLVPNVRVHTSPDGMLIVLVKLTSPEAEKAVKEVQKIKDVHVEIDV RSPHRPILQAGLPANASTVVGGDVEFVCKVYSDAQPHIQWIKHVPYLKVLKAAGVNTTDKEIEVLYIRNVTFEDAGEYTCLAGNSIGISFHSAWLTVLPAP rif_normal_ems_ferrM_1309_000000001_0001_0001
DEEEEIKKVLAEVLGVPPASIEALLYLIRERLNVPPEEALRILIEAILRLTGDPRVKRILELLRK RSPHRPILQAGLPANASTVVGGDVEFVCKVYSDAQPHIQWIKHVPYLKVLKAAGVNTTDKEIEVLYIRNVTFEDAGEYTCLAGNSIGISFHSAWLTVLPAP mot_H_fastrot_cor_ems_3hM_199_000000020_0001_56_61_H_._0d4ec524d4bd84954f09728056bc5580_0001_0001_0001
TEEIEELLKRLAKRPDDEDLRRRVTELISRLLNVPPEHAEQVLMLLLALLKRDEEEVKRALRTAP RSPHRPILQAGLPANASTVVGGDVEFVCKVYSDAQPHIQWIKHVPYLKVLKAAGVNTTDKEIEVLYIRNVTFEDAGEYTCLAGNSIGISFHSAWLTVLPAP mot_H_fastrot_3h_hb1_1389_000000000_0001_55_59_H_._7cdfba849e69ed8ab2ea551a00eb60dc_0001_1_0001_0001_0001
PEQYVEAAVQHLGLPPEAERLLRELARRLKELGVPPEEIQRILNQVAWLLKRDPEKAKELIEKLK RSPHRPILQAGLPANASTVVGGDVEFVCKVYSDAQPHIQWIKHVPYLKVLKAAGVNTTDKEIEVLYIRNVTFEDAGEYTCLAGNSIGISFHSAWLTVLPAP rif_fastrot_cor_e1ef7646c543dd7f18ed19a7dd011b02_0001_000000005_0001_0001
DESEEVSKEIKKIFEEAEKRNASPDQIMNILTELAHEAFKIGLTKAQSLVMELITEAVDKKK RSPHRPILQAGLPANASTVVGGDVEFVCKVYSDAQPHIQWIKHVPYLKVLKAAGVNTTDKEIEVLYIRNVTFEDAGEYTCLAGNSIGISFHSAWLTVLPAP Motif1129_ems_3hM_1388_0001_0002_6856_0001
SREEEAKELLRKLGDESAVEIFEELLEAVRRGEEPPERAKRLLELTLWRAGVPPEVIERVKKLLE RSPHRPILQAGLPANASTVVGGDVEFVCKVYSDAQPHIQWIKHVPYLKVLKAAGVNTTDKEIEVLYIRNVTFEDAGEYTCLAGNSIGISFHSAWLTVLPAP mot_H_normal_HEEH_08897_000000013_0001_46_56_H_._7334b447afb270d66dc80e14c3366cca_0001_0001_0001
DESTDFNYLVRGYSEEQIRKILKEIEERLKEIVKELRKRGVDVKLHVSIFRFGSLYKISASIHIK RSPHRPILQAGLPANASTVVGGDVEFVCKVYSDAQPHIQWIKHVPYLKVLKAAGVNTTDKEIEVLYIRNVTFEDAGEYTCLAGNSIGISFHSAWLTVLPAP mot_P_fastrot_cor_ems_ferrM_6294_000000003_0001_25_29_32_34_P_._EHEE_hb1_6650_0001_0001_0001
DDDKLRKNVKEIAENIAKLVNDPDAAKIIVSKDTDDLVRLMKEDPYRLVTKINHLADKIARDK RSPHRPILQAGLPANASTVVGGDVEFVCKVYSDAQPHIQWIKHVPYLKVLKAAGVNTTDKEIEVLYIRNVTFEDAGEYTCLAGNSIGISFHSAWLTVLPAP Motif0019_ems_coilC_108_0001_0002_614_0001
SEDEDLERWATFLIKSVGAKDVKVRVRNGQLNVTVNGNDEKARSIRLLVSLAATELNVPFSVTFR RSPHRPILQAGLPANASTVVGGDVEFVCKVYSDAQPHIQWIKHVPYLKVLKAAGVNTTDKEIEVLYIRNVTFEDAGEYTCLAGNSIGISFHSAWLTVLPAP HEEHE_2165_000000010_0001
DEEVKEILKEIQRLLWILLELNNPEAAVKIFELYVIVYEALQHNDEEKVKKAASLAHKIARSVI RSPHRPILQAGLPANASTVVGGDVEFVCKVYSDAQPHIQWIKHVPYLKVLKAAGVNTTDKEIEVLYIRNVTFEDAGEYTCLAGNSIGISFHSAWLTVLPAP Grafting_Motif0272_ems_3hM_235_0001_0002
TEKEALTRMLDTFAKKAGLPDWRVTESNGHVRFEVKGTDERAEDFSRLAELTARFAGLQVEVTFQ RSPHRPILQAGLPANASTVVGGDVEFVCKVYSDAQPHIQWIKHVPYLKVLKAAGVNTTDKEIEVLYIRNVTFEDAGEYTCLAGNSIGISFHSAWLTVLPAP Motif0004_HEEHE_1143_0001_0001_6890_0001
DEIFAVVSDDESARTLAEQLKKLGARVHRVRLGMITISLENIELELAEKLAKELNVDIELRHR RSPHRPILQAGLPANASTVVGGDVEFVCKVYSDAQPHIQWIKHVPYLKVLKAAGVNTTDKEIEVLYIRNVTFEDAGEYTCLAGNSIGISFHSAWLTVLPAP rif_fastrot_cor_ferr_hb1_3180_000000005_0001_0001
DITEKVQEAIWVTAKFAGVPSVDVKVENGTVKVTVDGDDESVKVVKQFVSRVAKLVGVPYDVQSR RSPHRPILQAGLPANASTVVGGDVEFVCKVYSDAQPHIQWIKHVPYLKVLKAAGVNTTDKEIEVLYIRNVTFEDAGEYTCLAGNSIGISFHSAWLTVLPAP Motif0162_HEEHE_0629_0001_4434_0001
DLGEEWASWVAEHAEKAARDPRYSEEAKWLIANLRALADFASDPTVAKRIKSLAKKAQDIL RSPHRPILQAGLPANASTVVGGDVEFVCKVYSDAQPHIQWIKHVPYLKVLKAAGVNTTDKEIEVLYIRNVTFEDAGEYTCLAGNSIGISFHSAWLTVLPAP Grafting_Motif0413_ems_3hC_1275_0002_0001
SELEELLKELKELFKDDPELKEALEKLEKLVREGDPRARMQLLFIVLFAREGDPRVEAFIRMVLK RSPHRPILQAGLPANASTVVGGDVEFVCKVYSDAQPHIQWIKHVPYLKVLKAAGVNTTDKEIEVLYIRNVTFEDAGEYTCLAGNSIGISFHSAWLTVLPAP Motif0248_bcov_4helix_12255_0001_3681_0001
SQREKFLRTIAKMVYKAKGDPETIRFFIEMNVMFMVEHRGLDDEQERELRERADQVWKDVV RSPHRPILQAGLPANASTVVGGDVEFVCKVYSDAQPHIQWIKHVPYLKVLKAAGVNTTDKEIEVLYIRNVTFEDAGEYTCLAGNSIGISFHSAWLTVLPAP Motif1092_HHH_eva_0271_0001_0005_4191_0001
SRSETRTWRYSAEREREVRQFVDELRTRIQTRIFRLRLRGIDVKVEIRVKIDGTTVEITVHWKED RSPHRPILQAGLPANASTVVGGDVEFVCKVYSDAQPHIQWIKHVPYLKVLKAAGVNTTDKEIEVLYIRNVTFEDAGEYTCLAGNSIGISFHSAWLTVLPAP mot_H_normal_3h_hb1_6816_000000000_0001_50_58_H_._EHEE_hb1_2840_0001_0002_0001
SELLEELLRLAKEGDPEEAERLASKVMNELSERGDHELLRLANAIYFAIKNNDEERLKELEELVK RSPHRPILQAGLPANASTVVGGDVEFVCKVYSDAQPHIQWIKHVPYLKVLKAAGVNTTDKEIEVLYIRNVTFEDAGEYTCLAGNSIGISFHSAWLTVLPAP Grafting_Motif0374_bcov_4helix_02307_0001_0003
DEVEFFSSIVTTFAFLAGVPSVRVESSNGRVRITLKGDNHAVKNVSKQAKELATRLGIEVHIRVK RSPHRPILQAGLPANASTVVGGDVEFVCKVYSDAQPHIQWIKHVPYLKVLKAAGVNTTDKEIEVLYIRNVTFEDAGEYTCLAGNSIGISFHSAWLTVLPAP Motif1026_HEEHE_2152_0001_0002_7626_0001
DLEELLEKVLKELGVSPELIEEIIRIVEELKKKTDPEAVKQIVEQILENAKLDPRIATLTVRFAK RSPHRPILQAGLPANASTVVGGDVEFVCKVYSDAQPHIQWIKHVPYLKVLKAAGVNTTDKEIEVLYIRNVTFEDAGEYTCLAGNSIGISFHSAWLTVLPAP Motif1005_bcov_4helix_00756_0001_0001_520_0001
SELLERAVELIREGDEEELRKVIKEISERLGRPPEVVVALIFLAAVRLGLVSPEELQRIVQELKK RSPHRPILQAGLPANASTVVGGDVEFVCKVYSDAQPHIQWIKHVPYLKVLKAAGVNTTDKEIEVLYIRNVTFEDAGEYTCLAGNSIGISFHSAWLTVLPAP mot_H_fastrot_cor_ems_3hM_199_000000020_0001_57_61_H_._6ed48f8935ceec10c65bd0f696e2db49_0001_0001_0001
DVRLRFIITFNGDDEEAKRIAKEEIEKLIKLAEELARRLNASVRTEVTVQHWNGVVIFIAEARAK RSPHRPILQAGLPANASTVVGGDVEFVCKVYSDAQPHIQWIKHVPYLKVLKAAGVNTTDKEIEVLYIRNVTFEDAGEYTCLAGNSIGISFHSAWLTVLPAP rif_fastrot_EHEE_hb1_1152_000000020_0001_0001
SESELLKTAVSRAAKFLGVPHFEIHDNNGKFTVTVRGPDEVSRLLRLSVRFIAHLVGLDVKVTTQ RSPHRPILQAGLPANASTVVGGDVEFVCKVYSDAQPHIQWIKHVPYLKVLKAAGVNTTDKEIEVLYIRNVTFEDAGEYTCLAGNSIGISFHSAWLTVLPAP Motif1016_HEEHE_1235_0001_0002_1657_0001
DLQELAKTIKKIFETALKNNDEQALSAAVLRAAELERKANDPTAQSIVRKVARKYAELQLE RSPHRPILQAGLPANASTVVGGDVEFVCKVYSDAQPHIQWIKHVPYLKVLKAAGVNTTDKEIEVLYIRNVTFEDAGEYTCLAGNSIGISFHSAWLTVLPAP mot_H_normal_3h_hb1_5666_000000013_0001_34_42_H_._ems_3hC_370_0001_0001_0001
DEELEEVLELLKKKDPEIVKILERMIEMLKRQGVSPEDIKMFLKISLFLMNTPIAREALELLERH RSPHRPILQAGLPANASTVVGGDVEFVCKVYSDAQPHIQWIKHVPYLKVLKAAGVNTTDKEIEVLYIRNVTFEDAGEYTCLAGNSIGISFHSAWLTVLPAP Motif0025_bcov_4helix_12845_0001_6805_0001
SERAQERSAKEIQEIAEELVKKNPERAKEFVALAIKAAQQLNNEDLEKLLQTVLERIKKLSS RSPHRPILQAGLPANASTVVGGDVEFVCKVYSDAQPHIQWIKHVPYLKVLKAAGVNTTDKEIEVLYIRNVTFEDAGEYTCLAGNSIGISFHSAWLTVLPAP mot_H_buried_3h_hb1_3636_000000008_0001_45_53_H_._ems_3hC_59_0002_0001_0001_0001
DLEEMAKMSVEFVSHLAGVPQVDVRVSNGTITVTFHGNDDSARMATELVKHVAKFLNLKVRVQIK RSPHRPILQAGLPANASTVVGGDVEFVCKVYSDAQPHIQWIKHVPYLKVLKAAGVNTTDKEIEVLYIRNVTFEDAGEYTCLAGNSIGISFHSAWLTVLPAP Motif1208_HEEHE_2304_0001_0002_8618_0001
SKERLIMEVATLAWDLGNPEVMNLRTVILFLLMLGDPEKAKELVKKIEELLGDPELVRKLREAVK RSPHRPILQAGLPANASTVVGGDVEFVCKVYSDAQPHIQWIKHVPYLKVLKAAGVNTTDKEIEVLYIRNVTFEDAGEYTCLAGNSIGISFHSAWLTVLPAP Motif1467_bcov_4helix_11120_0001_0002_8138_0001
DEKVERVIELLKRLNPELARLLENLLRAAKESGLSPEAVLHFLKNVLEFRDPELSKILDEVLKKG RSPHRPILQAGLPANASTVVGGDVEFVCKVYSDAQPHIQWIKHVPYLKVLKAAGVNTTDKEIEVLYIRNVTFEDAGEYTCLAGNSIGISFHSAWLTVLPAP Motif0012_bcov_4helix_03350_0001_8338_0001
SRIEKLAKKAEKLAKRVGDPVAKIVATMANAFLRTGQIDENQETFLKTMVEDLERK RSPHRPILQAGLPANASTVVGGDVEFVCKVYSDAQPHIQWIKHVPYLKVLKAAGVNTTDKEIEVLYIRNVTFEDAGEYTCLAGNSIGISFHSAWLTVLPAP HHH_eva_0538_000000019_0001
PEEVEELLRRLRKLVSPEVRRWIEMLLTVLERGNVDPRWVLAQAIMLAREAGDPEIAKKLEELLK RSPHRPILQAGLPANASTVVGGDVEFVCKVYSDAQPHIQWIKHVPYLKVLKAAGVNTTDKEIEVLYIRNVTFEDAGEYTCLAGNSIGISFHSAWLTVLPAP Grafting_Motif0740_bcov_4helix_07967_0001
SEEDKLIREAVSRGDPELLRELVERLIKKKGLPPEERTSILADAYLAAVRLGDPELAELIAKLKP RSPHRPILQAGLPANASTVVGGDVEFVCKVYSDAQPHIQWIKHVPYLKVLKAAGVNTTDKEIEVLYIRNVTFEDAGEYTCLAGNSIGISFHSAWLTVLPAP mot_H_fastrot_cor_ems_3hM_199_000000020_0001_56_61_H_._db96297faef06c95d6e43cf52bc69ec7_0001_1_0001_0001_0001_0001
DLVARLARLLLKLGDHEVYQHLARVLMAAARGDPDSAREVLEEALRLARELGNEELVRLIEEILK RSPHRPILQAGLPANASTVVGGDVEFVCKVYSDAQPHIQWIKHVPYLKVLKAAGVNTTDKEIEVLYIRNVTFEDAGEYTCLAGNSIGISFHSAWLTVLPAP mot_H_normal_3h_hb1_5058_000000000_0001_25_34_H_._b9ce5847c424f2ab8a5d55bbb130577e_0001_1_0001_0001
DEKSEHIAKALIERLERLLREIHDDHWQRILKELIELQRHALERNLEELSDEISAEALTLLQAA RSPHRPILQAGLPANASTVVGGDVEFVCKVYSDAQPHIQWIKHVPYLKVLKAAGVNTTDKEIEVLYIRNVTFEDAGEYTCLAGNSIGISFHSAWLTVLPAP mot_H_fastrot_cor_da9e5f86e81fca48f449e0e79ace5297_0001_1_000000005_0001_39_45_H_._3h_hb1_2954_0001_0001_0001
TEIAERIVELAKRDPEKAKKLAKEVAKEVKRTGDPKWWRELNVALFLLHELGNPEVARVLMHVLL RSPHRPILQAGLPANASTVVGGDVEFVCKVYSDAQPHIQWIKHVPYLKVLKAAGVNTTDKEIEVLYIRNVTFEDAGEYTCLAGNSIGISFHSAWLTVLPAP Grafting_Motif0263_bcov_4helix_03222_0001
PEEAEKVKRLIDKAKEIVDKKNNEAVLLALISLKQLLDEAEKKNDERFLKDVSKFAKEVIKLAI RSPHRPILQAGLPANASTVVGGDVEFVCKVYSDAQPHIQWIKHVPYLKVLKAAGVNTTDKEIEVLYIRNVTFEDAGEYTCLAGNSIGISFHSAWLTVLPAP Motif1090_ems_3hM_448_0001_0002_4842_0001
DEVDDAKRLVKELKEWAEKQNNEKAREMAALLETLLEAAERLNDERMSKLVAKAVKNVVSTLKS RSPHRPILQAGLPANASTVVGGDVEFVCKVYSDAQPHIQWIKHVPYLKVLKAAGVNTTDKEIEVLYIRNVTFEDAGEYTCLAGNSIGISFHSAWLTVLPAP Motif0205_ems_3hC_634_0002_0001_0002_7477_0001
DERYVFSFVFQVRSEEEEDRARKLAEKSIREIAEELRNRGVDVKFSFRVFRSLGMVVVIVQFRIR RSPHRPILQAGLPANASTVVGGDVEFVCKVYSDAQPHIQWIKHVPYLKVLKAAGVNTTDKEIEVLYIRNVTFEDAGEYTCLAGNSIGISFHSAWLTVLPAP rif_fastrot_cor_EHEE_hb1_5771_000000028_0001_0001
DQEEAKKVAKILKDLADSKNDPHLQTIAMLIITLLEALIRLNDKRLIDMLVHFAKKVIKKVQS RSPHRPILQAGLPANASTVVGGDVEFVCKVYSDAQPHIQWIKHVPYLKVLKAAGVNTTDKEIEVLYIRNVTFEDAGEYTCLAGNSIGISFHSAWLTVLPAP Motif0207_ems_3hM_2046_0001_0002_3354_0001
SPELARAALETAEKLARKQNDEDALKTVQKLKEKLDKAKKNNDEEKVQQVMLRAAEIQQTLAS RSPHRPILQAGLPANASTVVGGDVEFVCKVYSDAQPHIQWIKHVPYLKVLKAAGVNTTDKEIEVLYIRNVTFEDAGEYTCLAGNSIGISFHSAWLTVLPAP mot_H_fastrot_3h_hb1_1389_000000000_0001_55_59_H_._ems_3hC_921_0001_0001_0003_0001_0001
DEKTLAEKLLAHAARLAAERHDEEALRRINELFMALVEARKRNLEEELKRILEEAIKWAQEWLR RSPHRPILQAGLPANASTVVGGDVEFVCKVYSDAQPHIQWIKHVPYLKVLKAAGVNTTDKEIEVLYIRNVTFEDAGEYTCLAGNSIGISFHSAWLTVLPAP mot_H_fastrot_cor_3h_hb1_3344_000000002_0001_47_54_H_._3h_hb1_3330_0001_0001_0001
DPRNIESMVKTLEKIARNLPDEETSKKLQKLLKKVKELLKQGNEEEALNVVTHVMIMAVKT RSPHRPILQAGLPANASTVVGGDVEFVCKVYSDAQPHIQWIKHVPYLKVLKAAGVNTTDKEIEVLYIRNVTFEDAGEYTCLAGNSIGISFHSAWLTVLPAP Motif1229_ems_3hM_2799_0001_0001_3602_0001
DPHELINRVIFELVELLKRHPDDPELRKAVRLVSQIAIKAHRLSDPTQIERLARLAQRILEEVS RSPHRPILQAGLPANASTVVGGDVEFVCKVYSDAQPHIQWIKHVPYLKVLKAAGVNTTDKEIEVLYIRNVTFEDAGEYTCLAGNSIGISFHSAWLTVLPAP Grafting_Motif0263_ems_3hM_3523_0001
DKEHELLILATNVWLRALSYNDEEILRRARELFRLAREAIERNDEEALKRIEKKLKELERRAT RSPHRPILQAGLPANASTVVGGDVEFVCKVYSDAQPHIQWIKHVPYLKVLKAAGVNTTDKEIEVLYIRNVTFEDAGEYTCLAGNSIGISFHSAWLTVLPAP mot_H_fastrot_cor_ems_3hM_3402_000000021_0001_49_57_H_._3h_hb1_1256_0001_0001_0001
DREELLEEAIKKAPNPTLRRLLKLILEALRRGDEELLELLLRSLRLIAERLNDPEVLKIVELVGP RSPHRPILQAGLPANASTVVGGDVEFVCKVYSDAQPHIQWIKHVPYLKVLKAAGVNTTDKEIEVLYIRNVTFEDAGEYTCLAGNSIGISFHSAWLTVLPAP mot_H_fastrot_EHEE_hb1_387_000000002_0001_21_30_H_._0aa3aa289faa5f3eb75c8348a496f0aa_0001_0001_0001_0001
PELIEEALELLKEGDPDKVNTVLLRLLFELVEKGDPRMTLVMRINQLVFEGDPDEARKLLREVLK RSPHRPILQAGLPANASTVVGGDVEFVCKVYSDAQPHIQWIKHVPYLKVLKAAGVNTTDKEIEVLYIRNVTFEDAGEYTCLAGNSIGISFHSAWLTVLPAP Motif0050_bcov_4helix_11522_0001_0002_4947_0001
DRREEVHYEFDYEDEERAEELIRAVRFTLELAARKAKEHEGDAHVTIRASEHNGRWHEHVEIRIT RSPHRPILQAGLPANASTVVGGDVEFVCKVYSDAQPHIQWIKHVPYLKVLKAAGVNTTDKEIEVLYIRNVTFEDAGEYTCLAGNSIGISFHSAWLTVLPAP mot_H_normal_3h_hb1_5890_000000015_0001_54_62_H_._EHEE_hb1_1768_0001_0001_0001
DREKLKERAEALEELVRRIQKDEREVRHSEHLIRLVKKAAEEGDEEFALELLIKLSTSLFRSQH RSPHRPILQAGLPANASTVVGGDVEFVCKVYSDAQPHIQWIKHVPYLKVLKAAGVNTTDKEIEVLYIRNVTFEDAGEYTCLAGNSIGISFHSAWLTVLPAP mot_H_fastrot_cor_3h_hb1_641_000000003_0001_49_56_H_._3h_hb1_5615_0001_0001_0001
DLQEILEFLVTNITKLFGVPSVSVSVKDGKVSVTVNGDDWEARMASMTIKWVAKSMGLDVKVKKE RSPHRPILQAGLPANASTVVGGDVEFVCKVYSDAQPHIQWIKHVPYLKVLKAAGVNTTDKEIEVLYIRNVTFEDAGEYTCLAGNSIGISFHSAWLTVLPAP HEEHE_1488_000000019_0001
SVEEEWEEVHRIANGDPELIELLQRVIAKLERRGNHEEVEKVKKKVEELIRRDPEEAKRFLREIT RSPHRPILQAGLPANASTVVGGDVEFVCKVYSDAQPHIQWIKHVPYLKVLKAAGVNTTDKEIEVLYIRNVTFEDAGEYTCLAGNSIGISFHSAWLTVLPAP pol_dddb4466eaaf4104f544a175950ed58f_0001_1_000000024_0001_0001
PEDDEVLKTLEKVLEKARKDGNEHVALVASALIVTFKQAKKKNDEEMLKNVIELAKIVIKLQ RSPHRPILQAGLPANASTVVGGDVEFVCKVYSDAQPHIQWIKHVPYLKVLKAAGVNTTDKEIEVLYIRNVTFEDAGEYTCLAGNSIGISFHSAWLTVLPAP ems_3hM_289_000000002_0001
DEEERIRLTIKFLAEEAGLDDVQVDVKNGKVTVRISGNDDSADRLTKAVKFFATQEGLEVEVEVR RSPHRPILQAGLPANASTVVGGDVEFVCKVYSDAQPHIQWIKHVPYLKVLKAAGVNTTDKEIEVLYIRNVTFEDAGEYTCLAGNSIGISFHSAWLTVLPAP Motif1005_HEEHE_1712_0001_0003_3884_0001
TNRVRDHWTFKFRDEEEVKRFVEEVEKLSRHREFAAKNRNIELHQRIRIERHGDTVHVEVESTLT RSPHRPILQAGLPANASTVVGGDVEFVCKVYSDAQPHIQWIKHVPYLKVLKAAGVNTTDKEIEVLYIRNVTFEDAGEYTCLAGNSIGISFHSAWLTVLPAP mot_H_fastrot_b97d94780943d560feb7ba26cd5e5db2_0001_1_000000001_0001_19_24_H_._EHEE_hb1_2780_0001_0001_0001
REFYSIQIEFRDTDEERLKKVIEEAEEIARRLAEETRKRGVRAFSHVLVTRKGDVLVIVITHDVE RSPHRPILQAGLPANASTVVGGDVEFVCKVYSDAQPHIQWIKHVPYLKVLKAAGVNTTDKEIEVLYIRNVTFEDAGEYTCLAGNSIGISFHSAWLTVLPAP rif_normal_EHEE_hb1_2056_000000000_0001_0001
DEKSKKLKERLEKLEKKLSTADEEEQKKIAQELARIALKAARDSDPDNRRHANRVAFHAAEVL RSPHRPILQAGLPANASTVVGGDVEFVCKVYSDAQPHIQWIKHVPYLKVLKAAGVNTTDKEIEVLYIRNVTFEDAGEYTCLAGNSIGISFHSAWLTVLPAP Grafting_Motif0042_ems_3hM_1611_0001_0002
SEEEARELAKKLGIDPREVENIVNLASMNVMFAGDPEVARRLLEDMVKKMGLSPEVEEVLRLVVD RSPHRPILQAGLPANASTVVGGDVEFVCKVYSDAQPHIQWIKHVPYLKVLKAAGVNTTDKEIEVLYIRNVTFEDAGEYTCLAGNSIGISFHSAWLTVLPAP Motif1092_bcov_4helix_07058_0001_0003_3104_0001
SESEMVQRFIEEVARRLGVGGVSVEVSNNTIHVRVNGNDEVSEMIKVTAMFLALLANVPVSVTVR RSPHRPILQAGLPANASTVVGGDVEFVCKVYSDAQPHIQWIKHVPYLKVLKAAGVNTTDKEIEVLYIRNVTFEDAGEYTCLAGNSIGISFHSAWLTVLPAP Motif1092_HEEHE_1293_0001_3554_0001
DLLERLAEAIVRGALPPEAIASALNTLAWFLGVPPEEVVKLLRELLRELGDPEAEKRLKELLERN RSPHRPILQAGLPANASTVVGGDVEFVCKVYSDAQPHIQWIKHVPYLKVLKAAGVNTTDKEIEVLYIRNVTFEDAGEYTCLAGNSIGISFHSAWLTVLPAP mot_H_normal_beeaf63b05778b6dc4e0d4755a79d7be_0001_1_000000001_0001_39_45_H_._4b68d0c90b4bf9302012e3284ad3bd13_0001_0001_0001_0001
SLFEKLRELLRKLGVPPEDISRLAALLFLATERLGDPEEALRALIKLLEEQGDPEKAKLIRLLLK RSPHRPILQAGLPANASTVVGGDVEFVCKVYSDAQPHIQWIKHVPYLKVLKAAGVNTTDKEIEVLYIRNVTFEDAGEYTCLAGNSIGISFHSAWLTVLPAP mot_H_fastrot_cor_ems_3hM_199_000000020_0001_57_61_H_._be4f4bed7c16829e89b87cadeae8f2f5_0001_1_0001_0001_0001_0001
PEIITSTLEVKGNDEEAEEIIRQLIHLAEERLNEYSRELNLHSRIEVHLERHGDTIRVVIRLEVT RSPHRPILQAGLPANASTVVGGDVEFVCKVYSDAQPHIQWIKHVPYLKVLKAAGVNTTDKEIEVLYIRNVTFEDAGEYTCLAGNSIGISFHSAWLTVLPAP mot_H_fastrot_cor_ems_3hM_199_000000020_0001_56_61_H_._EHEE_hb1_230_0001_0002_0001_0001
SSVESVSRMVKWIARMAGVPSFSVSYSNGTVKVTVEGDNPEVRTVKNMVKLTARFAGVPIDVQQR RSPHRPILQAGLPANASTVVGGDVEFVCKVYSDAQPHIQWIKHVPYLKVLKAAGVNTTDKEIEVLYIRNVTFEDAGEYTCLAGNSIGISFHSAWLTVLPAP Motif1045_HEEHE_0702_0001_0001_6071_0001
SEEEIRELLKRLGISPYVIVMLISIAEILRRVGDPRDEELLEMLIKLVAGGDPRKVEEIKRIVEK RSPHRPILQAGLPANASTVVGGDVEFVCKVYSDAQPHIQWIKHVPYLKVLKAAGVNTTDKEIEVLYIRNVTFEDAGEYTCLAGNSIGISFHSAWLTVLPAP Motif0207_bcov_4helix_04662_0001_0002_5522_0001
DEREEHIRHLSRLFSEALRRDEEEARRLMEKLLEEARRRNDELTLKILALILRAFEQLR RSPHRPILQAGLPANASTVVGGDVEFVCKVYSDAQPHIQWIKHVPYLKVLKAAGVNTTDKEIEVLYIRNVTFEDAGEYTCLAGNSIGISFHSAWLTVLPAP mot_H_normal_ems_3hM_2972_000000009_0001_25_35_H_._3h_hb1_1125_0001_0002_1_0001_0001
DVHFESEHHVTTKDEKLEEDVRRLDEQTAAFAKILAEERNLEIHIEHHWRRDGDRIEIRTRFTIH RSPHRPILQAGLPANASTVVGGDVEFVCKVYSDAQPHIQWIKHVPYLKVLKAAGVNTTDKEIEVLYIRNVTFEDAGEYTCLAGNSIGISFHSAWLTVLPAP mot_H_normal_3h_hb1_6816_000000000_0001_50_58_H_._EHEE_hb1_2600_0001_0002_0001
SFEEKLEKALEEGNAEEVLEEIVRIAEELGNPEVAKRLRFMAVNARQMNDPLLYRSVASYIERVH RSPHRPILQAGLPANASTVVGGDVEFVCKVYSDAQPHIQWIKHVPYLKVLKAAGVNTTDKEIEVLYIRNVTFEDAGEYTCLAGNSIGISFHSAWLTVLPAP Grafting_Motif0253_bcov_4helix_00256_0001_0002
TRQTDYHLDLDGADERAKEQAEAWLRAQEQAARAAAREAGVEVKIRYDIKRDNNKLHAQLHVRFR RSPHRPILQAGLPANASTVVGGDVEFVCKVYSDAQPHIQWIKHVPYLKVLKAAGVNTTDKEIEVLYIRNVTFEDAGEYTCLAGNSIGISFHSAWLTVLPAP mot_H_normal_3h_hb1_3434_000000000_0001_30_34_H_._EHEE_hb1_3994_0001_0001_0001_0001
SAEELLEELKRAAGDPEALLQNLYLALKRLIPDPELVKKLFRLIEELLKRGDDEEVTKLLEIALR RSPHRPILQAGLPANASTVVGGDVEFVCKVYSDAQPHIQWIKHVPYLKVLKAAGVNTTDKEIEVLYIRNVTFEDAGEYTCLAGNSIGISFHSAWLTVLPAP mot_H_fastrot_cor_ems_3hM_199_000000020_0001_56_61_H_._4bc9486a2fe116c8ba2651f96b95a97c_0001_1_0001_0001_0001
DEEIWITFNANADDEEIQRRTKELIEKELKRLEEEAKRRGLRVEYYYDEDERDGLVIHLAVVRIT RSPHRPILQAGLPANASTVVGGDVEFVCKVYSDAQPHIQWIKHVPYLKVLKAAGVNTTDKEIEVLYIRNVTFEDAGEYTCLAGNSIGISFHSAWLTVLPAP rif_fastrot_EHEE_hb1_197_000000001_0001_0001
DHQHAQRLLWELLEFARSVGSEEAKKAVRKFIQLISSAWRIPDPTERKKLLDSAAKVAESVLS RSPHRPILQAGLPANASTVVGGDVEFVCKVYSDAQPHIQWIKHVPYLKVLKAAGVNTTDKEIEVLYIRNVTFEDAGEYTCLAGNSIGISFHSAWLTVLPAP Grafting_Motif0272_ems_3hC_416_0001_0001
DDEEAVKHMITILIKKLNPPSVSVDVSNGTVTLTIRGNDERAKDLSRLAELTARFAGLKLRYSTE RSPHRPILQAGLPANASTVVGGDVEFVCKVYSDAQPHIQWIKHVPYLKVLKAAGVNTTDKEIEVLYIRNVTFEDAGEYTCLAGNSIGISFHSAWLTVLPAP Motif0004_HEEHE_1283_0001_0002_3743_0001
TDNRAYHLIMDVLDKAREKNNPELVKQAETLNHLLLEAFFRNDEETLKEVEKKAKEVWSRD RSPHRPILQAGLPANASTVVGGDVEFVCKVYSDAQPHIQWIKHVPYLKVLKAAGVNTTDKEIEVLYIRNVTFEDAGEYTCLAGNSIGISFHSAWLTVLPAP Motif0549_ems_3hM_2646_0001_6228_0001
DETQFASKMLETDARFAGVPSVSVSYSGGKVRLHLKGDDESVKDAKMFARLNSFIIGIPVEVTTH RSPHRPILQAGLPANASTVVGGDVEFVCKVYSDAQPHIQWIKHVPYLKVLKAAGVNTTDKEIEVLYIRNVTFEDAGEYTCLAGNSIGISFHSAWLTVLPAP Motif1101_HEEHE_1791_0001_6397_0001
SEWYIFVLSVNGFDEETERHLRRLSEEFAKKLEEEARKRGLRVFVHIHERRNGDLYVNVVNVVIE RSPHRPILQAGLPANASTVVGGDVEFVCKVYSDAQPHIQWIKHVPYLKVLKAAGVNTTDKEIEVLYIRNVTFEDAGEYTCLAGNSIGISFHSAWLTVLPAP mot_P_fastrot_EHEE_hb1_1054_000000001_0001_46_52_57_63_P_._EHEE_hb1_4983_0001_0001
DLRVTFRSEVDDNDEREREAAERLTRLSAHLAVIRAEERGLDVKWDNQVRDHNGTFRSEVEIRIH RSPHRPILQAGLPANASTVVGGDVEFVCKVYSDAQPHIQWIKHVPYLKVLKAAGVNTTDKEIEVLYIRNVTFEDAGEYTCLAGNSIGISFHSAWLTVLPAP mot_H_fastrot_cor_ems_3hM_199_000000020_0001_56_61_H_._EHEE_hb1_3165_0001_0002_0001_0001
DLDELLKKIEEHGDPHRLAALASRALREVGFSPEEIARILLKLIRELGDPREAAKLVVELAKRTK RSPHRPILQAGLPANASTVVGGDVEFVCKVYSDAQPHIQWIKHVPYLKVLKAAGVNTTDKEIEVLYIRNVTFEDAGEYTCLAGNSIGISFHSAWLTVLPAP rif_fastrot_cor_3efc9c7de7cc8abf5a4b9a7254fcc94f_0001_000000013_0001_0001
GVRIQRRWRWDGDSEEARREIEEITRKSSELAERLAKELGLHVDNKFRELRFNGKLQYFNDIRVE RSPHRPILQAGLPANASTVVGGDVEFVCKVYSDAQPHIQWIKHVPYLKVLKAAGVNTTDKEIEVLYIRNVTFEDAGEYTCLAGNSIGISFHSAWLTVLPAP rif_fastrot_cor_EHEE_hb1_3662_000000009_0001
SLEDIIRHVEEAGLPPEVVVSLLWLAAKELGDPELAKLLEELFRELEETGDPRVAEEVKRLVRRR RSPHRPILQAGLPANASTVVGGDVEFVCKVYSDAQPHIQWIKHVPYLKVLKAAGVNTTDKEIEVLYIRNVTFEDAGEYTCLAGNSIGISFHSAWLTVLPAP rif_fastrot_3cc2a13adc72f36e30a754e48bc25123_0001_000000013_0001_0001
SRTEALKLSEIAVDKGVREALRIASLVLFGLVTGELDEDQARKLLEKVKKLLS RSPHRPILQAGLPANASTVVGGDVEFVCKVYSDAQPHIQWIKHVPYLKVLKAAGVNTTDKEIEVLYIRNVTFEDAGEYTCLAGNSIGISFHSAWLTVLPAP Motif1129_p1-14H-GBL-16H-GABBL-15H_0117_0001_0001_0001_0001_3790_0001
TITRHYRFTRKDVDEREQEEAESIARNDLHLAAAKLKELGLDVKYSIHVRRNGSHVEIRIRVEAR RSPHRPILQAGLPANASTVVGGDVEFVCKVYSDAQPHIQWIKHVPYLKVLKAAGVNTTDKEIEVLYIRNVTFEDAGEYTCLAGNSIGISFHSAWLTVLPAP mot_H_fastrot_cor_3h_hb1_5971_000000012_0001_53_59_H_._EHEE_hb1_2903_0001_0001_0001_0001
SREEEARKRAEKALRNDDTETIWRLFAEAVRDRDLLKALEKWLQEQNLYEEFLTALRKRLRKAR RSPHRPILQAGLPANASTVVGGDVEFVCKVYSDAQPHIQWIKHVPYLKVLKAAGVNTTDKEIEVLYIRNVTFEDAGEYTCLAGNSIGISFHSAWLTVLPAP rif_normal_4h_hb1_1783_000000002_0001
STVTVVLRVEDPTIASEIAKIAGVTFVRRGDSVLLVIDDPRLAKTVTELAKKFGIEVHFLEVP RSPHRPILQAGLPANASTVVGGDVEFVCKVYSDAQPHIQWIKHVPYLKVLKAAGVNTTDKEIEVLYIRNVTFEDAGEYTCLAGNSIGISFHSAWLTVLPAP rif_normal_ems_ferrM_2713_000000003_0001_0001
DEEEALRVSMLAQHVAELLADEDPNNRKRAKKEASTIKKELSKKDPNLSKFFEDVVRHITSMLG RSPHRPILQAGLPANASTVVGGDVEFVCKVYSDAQPHIQWIKHVPYLKVLKAAGVNTTDKEIEVLYIRNVTFEDAGEYTCLAGNSIGISFHSAWLTVLPAP Motif0006_ems_3hC_917_0001_0001_976_0001
DPHEETVESLLELAKELSKNNDQESLSRVAATAMKLATKARNPDQQSKANRAAFLIYELS RSPHRPILQAGLPANASTVVGGDVEFVCKVYSDAQPHIQWIKHVPYLKVLKAAGVNTTDKEIEVLYIRNVTFEDAGEYTCLAGNSIGISFHSAWLTVLPAP Grafting_Motif0263_ems_3hM_2969_0001
DREEDAKNQIELFARFLNIPSFSLEVKDGTIKLTIKGNDEAVKSLSRAAKYIAKMVGVRVKVDVR RSPHRPILQAGLPANASTVVGGDVEFVCKVYSDAQPHIQWIKHVPYLKVLKAAGVNTTDKEIEVLYIRNVTFEDAGEYTCLAGNSIGISFHSAWLTVLPAP Motif1005_HEEHE_2546_0001_0002_2094_0001
SEWEKKVLEYIERLLRLLQKGEPNRKLVEEVLKLIEELRKKGKISEYLYTLARAVAEMVKQLFK RSPHRPILQAGLPANASTVVGGDVEFVCKVYSDAQPHIQWIKHVPYLKVLKAAGVNTTDKEIEVLYIRNVTFEDAGEYTCLAGNSIGISFHSAWLTVLPAP Motif1280_HHH_eva_0346_0001_0002_8026_0001
SEFMEILQKLIEIAREAVKKNDKDTVDTVKEIIKKLLKEAKSPAARRLVKKALEIVEHQEER RSPHRPILQAGLPANASTVVGGDVEFVCKVYSDAQPHIQWIKHVPYLKVLKAAGVNTTDKEIEVLYIRNVTFEDAGEYTCLAGNSIGISFHSAWLTVLPAP rif_fastrot_cor_ems_3hM_3299_000000005_0001_0001
SPDEAEELLRRAIDIARRKNDEYLLMVLISLLHLLERAKKEGDKLMITEIERMAHTIYKLA RSPHRPILQAGLPANASTVVGGDVEFVCKVYSDAQPHIQWIKHVPYLKVLKAAGVNTTDKEIEVLYIRNVTFEDAGEYTCLAGNSIGISFHSAWLTVLPAP Motif1056_ems_3hM_2666_0001_1321_0001
DEDREEARKVMNKAVELVISGNEEEAKKLLDKLKKKAKDLGNETLKHLARMVELTIRFARKV RSPHRPILQAGLPANASTVVGGDVEFVCKVYSDAQPHIQWIKHVPYLKVLKAAGVNTTDKEIEVLYIRNVTFEDAGEYTCLAGNSIGISFHSAWLTVLPAP Motif1045_ems_3hM_1815_0001_0001_611_0001
NWEEFVKRAQTLIKRAQDTGDKSYVEEALEVVNVAYFIAEELNDPEVHKIVLELLKQIMTVRDS RSPHRPILQAGLPANASTVVGGDVEFVCKVYSDAQPHIQWIKHVPYLKVLKAAGVNTTDKEIEVLYIRNVTFEDAGEYTCLAGNSIGISFHSAWLTVLPAP Grafting_Motif0374_ems_3hM_3288_0001_0002
DPSELVKRLLKKATELVDDPNNKERARVVLSNAFLVAWENNNPELAKEVRKVWSELLRKT RSPHRPILQAGLPANASTVVGGDVEFVCKVYSDAQPHIQWIKHVPYLKVLKAAGVNTTDKEIEVLYIRNVTFEDAGEYTCLAGNSIGISFHSAWLTVLPAP ems_3hM_3049_000000001_0001
DEEEKEVALRASLLVTRAVNVPDPDTRKSILKKAEDLLRKVNPDHQEEVKKFIKRVYELAQKQL RSPHRPILQAGLPANASTVVGGDVEFVCKVYSDAQPHIQWIKHVPYLKVLKAAGVNTTDKEIEVLYIRNVTFEDAGEYTCLAGNSIGISFHSAWLTVLPAP Motif1426_ems_3hM_2997_0001_0002_9617_0001
DEHRKRLHELVKELLRLSRRADRLHESLRLINEAFFAAEEANDEEALREAHEEYELTVRRAK RSPHRPILQAGLPANASTVVGGDVEFVCKVYSDAQPHIQWIKHVPYLKVLKAAGVNTTDKEIEVLYIRNVTFEDAGEYTCLAGNSIGISFHSAWLTVLPAP mot_H_fastrot_cor_3h_hb1_3344_000000001_0001_48_54_H_._3h_hb1_2253_0001_0003_0001
TVRLDIKYEVKGNDERAKRQLEQERRAIRAQFRFALKADGKRASVTVRVSQDGDTVRVEAHIHIE RSPHRPILQAGLPANASTVVGGDVEFVCKVYSDAQPHIQWIKHVPYLKVLKAAGVNTTDKEIEVLYIRNVTFEDAGEYTCLAGNSIGISFHSAWLTVLPAP mot_H_normal_HEEH_03871_000000004_0001_57_63_H_._EHEE_hb1_4144_0001_0001_0001
DPERASSLVALVYLAAVRNNDEELRKEARELLRIVEEAAENNDEEKVKEVIKRAKELLSKT RSPHRPILQAGLPANASTVVGGDVEFVCKVYSDAQPHIQWIKHVPYLKVLKAAGVNTTDKEIEVLYIRNVTFEDAGEYTCLAGNSIGISFHSAWLTVLPAP mot_H_fastrot_cor_ems_3hM_199_000000020_0001_56_61_H_._ems_3hC_897_0001_0001_0002_0001_0001
DLREESTRLLELAEEALKRNDEELAHELIHRALEVASRANDEENIRRAAQLQALLQAIAER RSPHRPILQAGLPANASTVVGGDVEFVCKVYSDAQPHIQWIKHVPYLKVLKAAGVNTTDKEIEVLYIRNVTFEDAGEYTCLAGNSIGISFHSAWLTVLPAP mot_H_normal_3h_hb1_3434_000000000_0001_27_33_H_._3h_hb1_4243_0001_0001_0001_0001
SAIEEIVKLLKRNRREAWELLTRLQRRAREEGDPDLLRVLAAAAFLLARGVPPDEIEELLRRVLK RSPHRPILQAGLPANASTVVGGDVEFVCKVYSDAQPHIQWIKHVPYLKVLKAAGVNTTDKEIEVLYIRNVTFEDAGEYTCLAGNSIGISFHSAWLTVLPAP mot_H_normal_b1cb25c0e7dfcf6d9372bc33a2507aba_0001_1_000000000_0001_27_32_H_._16439b455d92db8c2828c4b663627518_0001_1_0001_0001_0001
SRHEFFAANARRLLEEIIKLSTDEESRKKAEELKRLVEDALRRNDKDLIKRLALAAMRLARESS RSPHRPILQAGLPANASTVVGGDVEFVCKVYSDAQPHIQWIKHVPYLKVLKAAGVNTTDKEIEVLYIRNVTFEDAGEYTCLAGNSIGISFHSAWLTVLPAP mot_H_normal_3h_hb1_2146_000000000_0001_28_36_H_._3h_hb1_6832_0001_0001_0001
SERLIAALLSSVWLVDPELVKELLKLIRELRKRGVPPEEIVRIIEEILEKLSPELRELVREVKEW RSPHRPILQAGLPANASTVVGGDVEFVCKVYSDAQPHIQWIKHVPYLKVLKAAGVNTTDKEIEVLYIRNVTFEDAGEYTCLAGNSIGISFHSAWLTVLPAP mot_H_fastrot_39efdcf3a2fdc20532dae3f90f4cc305_0001_1_000000000_0001_2_7_H_._6b04f6ae5f9c21fd49e543b28731606b_0001_0001_0001_0001
DEEEKSYRELTRWIREARKRGVHAEEIIRWLEEWLKRAEENNNEEERNSARAALATAHLVLEK RSPHRPILQAGLPANASTVVGGDVEFVCKVYSDAQPHIQWIKHVPYLKVLKAAGVNTTDKEIEVLYIRNVTFEDAGEYTCLAGNSIGISFHSAWLTVLPAP rif_fastrot_3h_hb1_3209_000000020_0001_0001
DDDLVDKLVSIVKDLADKLKTPQAEALKMAAISLWQLAKKLQTEEMKKEVNTMLKQLVEIARR RSPHRPILQAGLPANASTVVGGDVEFVCKVYSDAQPHIQWIKHVPYLKVLKAAGVNTTDKEIEVLYIRNVTFEDAGEYTCLAGNSIGISFHSAWLTVLPAP Motif1090_ems_3hM_2056_0001_0001_5865_0001
SAEITLLYLALAKLNTPVAREVLKLIRELRQRGVPPEEILELAEELAKKLGDPRVERAVEHVKRH RSPHRPILQAGLPANASTVVGGDVEFVCKVYSDAQPHIQWIKHVPYLKVLKAAGVNTTDKEIEVLYIRNVTFEDAGEYTCLAGNSIGISFHSAWLTVLPAP mot_H_fastrot_cor_3h_hb1_5971_000000012_0001_53_59_H_._3c548c7da0b8d179e41228f934e5342e_0001_1_0001_0001_0001
DESEMLTMTIKLMAFLAGVPSVRVEVKDGKVRVEIDGTDDSARNLQEAAKSVSEWFGLDLKVTVK RSPHRPILQAGLPANASTVVGGDVEFVCKVYSDAQPHIQWIKHVPYLKVLKAAGVNTTDKEIEVLYIRNVTFEDAGEYTCLAGNSIGISFHSAWLTVLPAP Motif1011_HEEHE_0268_0001_4636_0001
DHEEFELFLELAARNPEVARLLNEVFFAEENGDPEEAKELLKELKELAKELGDEDLERLVELLLP RSPHRPILQAGLPANASTVVGGDVEFVCKVYSDAQPHIQWIKHVPYLKVLKAAGVNTTDKEIEVLYIRNVTFEDAGEYTCLAGNSIGISFHSAWLTVLPAP mot_H_fastrot_cor_3h_hb1_3344_000000008_0001_48_55_H_._50b8af760430392d1ce5ea19bc420705_0001_0001_0001
TESELWKEIATHLAKMAGVPSFRVSFDNGTVRIELTGDNESVRDVSEILKLTAMFMGVNLEVQVR RSPHRPILQAGLPANASTVVGGDVEFVCKVYSDAQPHIQWIKHVPYLKVLKAAGVNTTDKEIEVLYIRNVTFEDAGEYTCLAGNSIGISFHSAWLTVLPAP Motif0003_HEEHE_3152_0001_0002_2585_0001
DEAEEAIRLAEEIIEVSRRLHSELLEESARRIIRLAKEAKKRNDRDLLRELLRFAEEQFEAVV RSPHRPILQAGLPANASTVVGGDVEFVCKVYSDAQPHIQWIKHVPYLKVLKAAGVNTTDKEIEVLYIRNVTFEDAGEYTCLAGNSIGISFHSAWLTVLPAP mot_H_fastrot_73492d650a20c4bb37e12a6e3393ef87_0001_000000001_0001_1_11_H_._3h_hb1_3757_0001_0001_0001
SLLEELLKRLLKRIPPEVVVITLFLALARQGIPPEEIKRLIREVLERLLGDPEKAERIVRRARKR RSPHRPILQAGLPANASTVVGGDVEFVCKVYSDAQPHIQWIKHVPYLKVLKAAGVNTTDKEIEVLYIRNVTFEDAGEYTCLAGNSIGISFHSAWLTVLPAP rif_fastrot_cor_0099d927a27dbbedd1b34bd26bec79ec_0001_000000001_0001_0001
SVQELLEHMVTFIQRSIGAKSVRVEVSNGRVTVNVDGDTDEVRMAARMITITARFMGLDVKVNTR RSPHRPILQAGLPANASTVVGGDVEFVCKVYSDAQPHIQWIKHVPYLKVLKAAGVNTTDKEIEVLYIRNVTFEDAGEYTCLAGNSIGISFHSAWLTVLPAP Motif0034_HEEHE_0076_0001_0002_7804_0001
DEQEKVEKYVRTLVEEAHRKQNPELHKQAQRYVLRAIKEALKKNDEKVLQTAQRAAFLVVEWA RSPHRPILQAGLPANASTVVGGDVEFVCKVYSDAQPHIQWIKHVPYLKVLKAAGVNTTDKEIEVLYIRNVTFEDAGEYTCLAGNSIGISFHSAWLTVLPAP Grafting_Motif0111_ems_3hM_2622_0001_0002
PYKEIAREIAEQAREITERAQSLEEVERILRTLVEKAERKGDELRSWQIKVAIVLARRKHL RSPHRPILQAGLPANASTVVGGDVEFVCKVYSDAQPHIQWIKHVPYLKVLKAAGVNTTDKEIEVLYIRNVTFEDAGEYTCLAGNSIGISFHSAWLTVLPAP Grafting_Motif1193_ems_3hM_1359_0001
DINFRVDVKTKKHTLDIEINVPDPNMAEWSVKVMLHMAGIPAKVTRDPDRGTIKVTG RSPHRPILQAGLPANASTVVGGDVEFVCKVYSDAQPHIQWIKHVPYLKVLKAAGVNTTDKEIEVLYIRNVTFEDAGEYTCLAGNSIGISFHSAWLTVLPAP Motif1222_proteinG_6061_0001_8925_0001
TEEVERLVRLLEHSARHHGDPRLKEVVKKAKTVLTKARRDNADERQIFTLISRVMWEFVEI RSPHRPILQAGLPANASTVVGGDVEFVCKVYSDAQPHIQWIKHVPYLKVLKAAGVNTTDKEIEVLYIRNVTFEDAGEYTCLAGNSIGISFHSAWLTVLPAP ems_3hM_2927_000000007_0001
KVVTIFVEDVDRVKKAAEKANVRVIIQRNGDRFLVLVFNVSKELADEIRKLVGADVYIFE RSPHRPILQAGLPANASTVVGGDVEFVCKVYSDAQPHIQWIKHVPYLKVLKAAGVNTTDKEIEVLYIRNVTFEDAGEYTCLAGNSIGISFHSAWLTVLPAP pol_ems_ferrM_4023_000000000_0001_0001
DVRELNKVTILALKLAEIVRSASDPTEKSELKKRAQETIEKYVPDPRLVTQAKRLLDWFIDHAD RSPHRPILQAGLPANASTVVGGDVEFVCKVYSDAQPHIQWIKHVPYLKVLKAAGVNTTDKEIEVLYIRNVTFEDAGEYTCLAGNSIGISFHSAWLTVLPAP Motif0489_ems_3hC_241_0001_5634_0001
TEDEKEKDHWQFLLELLKLAGVSPEEIDRFRQEIEEAIKKGDEELKKEIKSKAQRALFEAF RSPHRPILQAGLPANASTVVGGDVEFVCKVYSDAQPHIQWIKHVPYLKVLKAAGVNTTDKEIEVLYIRNVTFEDAGEYTCLAGNSIGISFHSAWLTVLPAP Grafting_Motif0612_HHH_eva_0414_0001
DYEEEVKKITKHLEKLIKELGNEKAEEELEAASIMAIANVNNNNEEFLKIAQRVLEHVERLLRS RSPHRPILQAGLPANASTVVGGDVEFVCKVYSDAQPHIQWIKHVPYLKVLKAAGVNTTDKEIEVLYIRNVTFEDAGEYTCLAGNSIGISFHSAWLTVLPAP Motif1454_ems_3hM_2938_0001_2524_0001
AHHIHVFFSFDKNDEEDKKRAEEEAKDQKRKLEEIAKRRNLKVRIRIFEVTMRGKVFIAVRAEFE RSPHRPILQAGLPANASTVVGGDVEFVCKVYSDAQPHIQWIKHVPYLKVLKAAGVNTTDKEIEVLYIRNVTFEDAGEYTCLAGNSIGISFHSAWLTVLPAP rif_fastrot_cor_EHEE_hb1_5447_000000022_0001_0001
PLAQVLLRLLMNGINPQDVVRIALEVARELGDPELTELLEKALELLKNGNPREAMELLLEVQHKG RSPHRPILQAGLPANASTVVGGDVEFVCKVYSDAQPHIQWIKHVPYLKVLKAAGVNTTDKEIEVLYIRNVTFEDAGEYTCLAGNSIGISFHSAWLTVLPAP Motif1134_bcov_4helix_08521_0001_7477_0001
DLRFTLTIRIRNADHRLFARAVTELRRFLEETLRLAERLGLHSETRFSSSHSGDTVTLRVDNTIR RSPHRPILQAGLPANASTVVGGDVEFVCKVYSDAQPHIQWIKHVPYLKVLKAAGVNTTDKEIEVLYIRNVTFEDAGEYTCLAGNSIGISFHSAWLTVLPAP mot_H_fastrot_HEEH_15960_000000006_0001_55_60_H_._EHEE_hb1_788_0001_0002_0001_0001
TEHRTSERQYRGDGDKVRAQLQALEWLAEAYAKQILRKKDVDVKVRFHFQKHGDTIRVRIEIDIK RSPHRPILQAGLPANASTVVGGDVEFVCKVYSDAQPHIQWIKHVPYLKVLKAAGVNTTDKEIEVLYIRNVTFEDAGEYTCLAGNSIGISFHSAWLTVLPAP mot_H_normal_10b9d3618f1bfdde5e2880e000ad3649_0001_000000000_0001_58_64_H_._EHEE_hb1_2787_0001_0002_0001_0001
DDTSRWEVTADLRDEEERAEARARIINLAFHSLLRAQERGLDVKLRTSTSTDGHRVRIEVNVHIR RSPHRPILQAGLPANASTVVGGDVEFVCKVYSDAQPHIQWIKHVPYLKVLKAAGVNTTDKEIEVLYIRNVTFEDAGEYTCLAGNSIGISFHSAWLTVLPAP mot_H_normal_HEEH_03041_000000012_0001_54_60_H_._EHEE_hb1_1508_0001_0002_0001_0001
DDSEREALRLLFEFARAKKNNDEERLKKVEDTIKEIEKKANDPKQRELARLALHALERLK RSPHRPILQAGLPANASTVVGGDVEFVCKVYSDAQPHIQWIKHVPYLKVLKAAGVNTTDKEIEVLYIRNVTFEDAGEYTCLAGNSIGISFHSAWLTVLPAP mot_H_fastrot_cor_4h_hb1_2073_000000000_0001_20_25_H_._ems_3hC_854_0001_0001_0001
DEEIEELLEELSKKDPRVVHVLKNLFEMLKRRGVSPEDILRQLLLTAMFVGDEEARKLLEELLRK RSPHRPILQAGLPANASTVVGGDVEFVCKVYSDAQPHIQWIKHVPYLKVLKAAGVNTTDKEIEVLYIRNVTFEDAGEYTCLAGNSIGISFHSAWLTVLPAP Motif0004_bcov_4helix_09520_0001_0002_7203_0001
DLREEWEKVLKKAREAAKNKDRETASQLLLRALEIAMKIGDEKAQSEANRVAFEIVELTS RSPHRPILQAGLPANASTVVGGDVEFVCKVYSDAQPHIQWIKHVPYLKVLKAAGVNTTDKEIEVLYIRNVTFEDAGEYTCLAGNSIGISFHSAWLTVLPAP Grafting_Motif0042_ems_3hC_444_0001_0001
SSVRRIAREALERGDNALAMLASRAAELLERGVPPEEVERILREFLEEAGASPEEIERLLRLIKK RSPHRPILQAGLPANASTVVGGDVEFVCKVYSDAQPHIQWIKHVPYLKVLKAAGVNTTDKEIEVLYIRNVTFEDAGEYTCLAGNSIGISFHSAWLTVLPAP mot_H_normal_d1527d9db61042ae992c5fc0a9cf6cfe_0001_1_000000001_0001_45_50_H_._10c4b170185c303aea3fb218907a5912_0001_1_0001_0002_0001
DRELAHRLLRLALKDPEKVREILERLIDELVPDPEERKRLKELVREALERGDPFLLSFIILEILR RSPHRPILQAGLPANASTVVGGDVEFVCKVYSDAQPHIQWIKHVPYLKVLKAAGVNTTDKEIEVLYIRNVTFEDAGEYTCLAGNSIGISFHSAWLTVLPAP rif_fastrot_9b21a369712c4dec59d8c448a738a400_0001_1_000000003_0001
SYLELLVELVKRVDPELAEEVERRIREAEKQGISPRQILQIIMFLAVELGNDELQSIAMKVAYEA RSPHRPILQAGLPANASTVVGGDVEFVCKVYSDAQPHIQWIKHVPYLKVLKAAGVNTTDKEIEVLYIRNVTFEDAGEYTCLAGNSIGISFHSAWLTVLPAP Grafting_Motif0324_bcov_4helix_00757_0001_0001
SKREIVSFLVKLSAHLAGVPSVKIDVRNGKFTVTFQGDDESVRSASRLVKILAKILRIDLKVRIQ RSPHRPILQAGLPANASTVVGGDVEFVCKVYSDAQPHIQWIKHVPYLKVLKAAGVNTTDKEIEVLYIRNVTFEDAGEYTCLAGNSIGISFHSAWLTVLPAP Motif1026_HEEHE_1600_0001_0001_1_8342_0001
DTDETVTKEVKRLATEAGVDHVDIRKHAGDIIVMVSADSQEARDVVDLIRKVAEELNIKLFVFIL RSPHRPILQAGLPANASTVVGGDVEFVCKVYSDAQPHIQWIKHVPYLKVLKAAGVNTTDKEIEVLYIRNVTFEDAGEYTCLAGNSIGISFHSAWLTVLPAP mot_P_fastrot_ems_ferrM_1761_000000000_0001_27_29_34_38_P_._HEEHE_0139_0001_0001_0001
TIHVTITYQDEDTQWRMEVNVNSEESLHWAIRSLLWLAGFTGPWREDPDNNRVEVSN RSPHRPILQAGLPANASTVVGGDVEFVCKVYSDAQPHIQWIKHVPYLKVLKAAGVNTTDKEIEVLYIRNVTFEDAGEYTCLAGNSIGISFHSAWLTVLPAP proteinG_0482_000000003_0001
DEEEIKELLERVLGNPVNVELLLKLVKHAKEAGMSPERIRLLIRINLLFLGVSPEEIERLIKLVQ RSPHRPILQAGLPANASTVVGGDVEFVCKVYSDAQPHIQWIKHVPYLKVLKAAGVNTTDKEIEVLYIRNVTFEDAGEYTCLAGNSIGISFHSAWLTVLPAP Motif0104_bcov_4helix_04450_0001_0001_9281_0001
SFNSRVTYRIKTDDIRDFARVTTEAREFAERAHRTAKKLGLDVKVSVSHHWRDGRAEIRVTVTAE RSPHRPILQAGLPANASTVVGGDVEFVCKVYSDAQPHIQWIKHVPYLKVLKAAGVNTTDKEIEVLYIRNVTFEDAGEYTCLAGNSIGISFHSAWLTVLPAP rif_normal_EHEE_hb1_1776_000000012_0001_0001
DEELKELITKLLKDPSIAESLLQALEVLRRIGISPEEIERMLRLTLRFLGISPEEVEELLKILLK RSPHRPILQAGLPANASTVVGGDVEFVCKVYSDAQPHIQWIKHVPYLKVLKAAGVNTTDKEIEVLYIRNVTFEDAGEYTCLAGNSIGISFHSAWLTVLPAP Motif0003_bcov_4helix_10122_0001_0001_1951_0001
SLEERLREILEKAIPDPDLREALELTLRFLIMQGASPEIVRTTLLQLLEMLNPEVAERFRKLVEP RSPHRPILQAGLPANASTVVGGDVEFVCKVYSDAQPHIQWIKHVPYLKVLKAAGVNTTDKEIEVLYIRNVTFEDAGEYTCLAGNSIGISFHSAWLTVLPAP Motif1005_bcov_4helix_01350_0001_0001_516_0001
SLQEELLKLLRELGVPPEVIAHIALAVERLERKGIPPEEALKIVIEALRRNGDPEAAELLRLIVD RSPHRPILQAGLPANASTVVGGDVEFVCKVYSDAQPHIQWIKHVPYLKVLKAAGVNTTDKEIEVLYIRNVTFEDAGEYTCLAGNSIGISFHSAWLTVLPAP mot_H_normal_f1e6fee8817d2a63cc5378acd2cc045a_0001_000000000_0001_26_32_H_._3e16fee971845865802ea0ca8db21af3_0001_1_0001_0001_0001
GIQEVLKLIEEFRDPLLIRIASLILLAKLHNDPRYREEVKRLAEEVARRLNDPRVREILERVLEE RSPHRPILQAGLPANASTVVGGDVEFVCKVYSDAQPHIQWIKHVPYLKVLKAAGVNTTDKEIEVLYIRNVTFEDAGEYTCLAGNSIGISFHSAWLTVLPAP mot_H_fastrot_9bd462782c304fa80c4d96dd5304cc22_0001_1_000000000_0001_39_48_H_._91339ad427d3f6789a8f0745d7e2a72d_0001_0001_0001_0001
SEILHILNHIIFAAHELGDEDAKRAAARLMLAYSSGKLDPDQVRKQAEKLHKKLH RSPHRPILQAGLPANASTVVGGDVEFVCKVYSDAQPHIQWIKHVPYLKVLKAAGVNTTDKEIEVLYIRNVTFEDAGEYTCLAGNSIGISFHSAWLTVLPAP Grafting_Motif1153_HHH_eva_0537_0001
SEMEKIANEALKIWQEWKDRGKISEDEARKEAKKWVEKYLRKQGVDEEEIRDIKEMVELTLRFI RSPHRPILQAGLPANASTVVGGDVEFVCKVYSDAQPHIQWIKHVPYLKVLKAAGVNTTDKEIEVLYIRNVTFEDAGEYTCLAGNSIGISFHSAWLTVLPAP Motif1004_HHH_eva_0391_0001_0003_2717_0001
SEDEEITRAVRFALKAVGLDSFSVTVSNGRITVKIDGNDERAEIAATTARFIAERLNLQLHVDVR RSPHRPILQAGLPANASTVVGGDVEFVCKVYSDAQPHIQWIKHVPYLKVLKAAGVNTTDKEIEVLYIRNVTFEDAGEYTCLAGNSIGISFHSAWLTVLPAP mot_H_normal_HEEHE_2363_000000001_0001_43_52_H_._HEEHE_1974_0001_0001_0001
SLEEQFSTYVKRIAKFAGVPDVKVRVSNGRFEVTINGDTDTAREAQHLVFLFAFMVGVEVDVQVR RSPHRPILQAGLPANASTVVGGDVEFVCKVYSDAQPHIQWIKHVPYLKVLKAAGVNTTDKEIEVLYIRNVTFEDAGEYTCLAGNSIGISFHSAWLTVLPAP Motif1101_HEEHE_0510_0001_4636_0001
DLEEAERAVEEQGLPPEQLVIAAFMVLAELGDPDLAKLVEELFRRVRRGEIPPEEVKKILREILK RSPHRPILQAGLPANASTVVGGDVEFVCKVYSDAQPHIQWIKHVPYLKVLKAAGVNTTDKEIEVLYIRNVTFEDAGEYTCLAGNSIGISFHSAWLTVLPAP rif_fastrot_cor_2ea00800f69971c8bdf717adb4b64bb8_0001_000000000_0001_0001
TVEEYARLVKTQAKRLGDKDALKQAEEILRKWQSGKVSPHQALSLLNRLMFQLV RSPHRPILQAGLPANASTVVGGDVEFVCKVYSDAQPHIQWIKHVPYLKVLKAAGVNTTDKEIEVLYIRNVTFEDAGEYTCLAGNSIGISFHSAWLTVLPAP Grafting_Motif0263_HHH_eva_0498_0001
TYTLSYTATADGTDLRALNIAERLAAEAAREAAEVAERQGNTVEINVQSRQDGDKTSATATARVK RSPHRPILQAGLPANASTVVGGDVEFVCKVYSDAQPHIQWIKHVPYLKVLKAAGVNTTDKEIEVLYIRNVTFEDAGEYTCLAGNSIGISFHSAWLTVLPAP rif_normal_EHEE_hb1_4364_000000001_0001
SKLEEALKLVEELLGDPEVVNQALLTLRFLKKQGASPEILKKVLKELLEMLNPRASELFEKLLEK RSPHRPILQAGLPANASTVVGGDVEFVCKVYSDAQPHIQWIKHVPYLKVLKAAGVNTTDKEIEVLYIRNVTFEDAGEYTCLAGNSIGISFHSAWLTVLPAP Motif0005_bcov_4helix_12619_0001_0001_3991_0001
DEEALRASNTLLMLAVKLEHDTEDKDKVKEVVDKYVKKVRDQVRDERQEIIARVLTRLAKFLSS RSPHRPILQAGLPANASTVVGGDVEFVCKVYSDAQPHIQWIKHVPYLKVLKAAGVNTTDKEIEVLYIRNVTFEDAGEYTCLAGNSIGISFHSAWLTVLPAP Motif1074_ems_3hM_1083_0001_0001_5830_0001
DELAELIYEAAERGDKELALHLLQEIAERLGDPEVAQRILHLVARAVEENDPRLLEEAKKLLRDT RSPHRPILQAGLPANASTVVGGDVEFVCKVYSDAQPHIQWIKHVPYLKVLKAAGVNTTDKEIEVLYIRNVTFEDAGEYTCLAGNSIGISFHSAWLTVLPAP mot_H_buried_3h_hb1_1810_000000005_0001_5_10_H_._c77de92fd041e48135feced1ef805072_0001_1_0001_0001
DEVKELVRELIERGVPPEEILRILIKLSAETGDPELNLIALAILRLKREGVPEEEILRLLRERVE RSPHRPILQAGLPANASTVVGGDVEFVCKVYSDAQPHIQWIKHVPYLKVLKAAGVNTTDKEIEVLYIRNVTFEDAGEYTCLAGNSIGISFHSAWLTVLPAP pol_9df95765d88dc9aa3328593ffff19604_0001_000000022_0001_0001
DIQEIIQNVVEQVAKFAGVPHVNVRVSNGKVHVSVDGNTRSAKELQMLVKLTAFLIGVEVDVQVR RSPHRPILQAGLPANASTVVGGDVEFVCKVYSDAQPHIQWIKHVPYLKVLKAAGVNTTDKEIEVLYIRNVTFEDAGEYTCLAGNSIGISFHSAWLTVLPAP Motif1061_HEEHE_0805_0001_3711_0001
SETRTYHFQANANNEEQVRQLKKWAKDATTKAQEKAKKRNVDAKVKVLIIERNGIVSASVQVEVK RSPHRPILQAGLPANASTVVGGDVEFVCKVYSDAQPHIQWIKHVPYLKVLKAAGVNTTDKEIEVLYIRNVTFEDAGEYTCLAGNSIGISFHSAWLTVLPAP mot_P_normal_EHEE_hb1_4883_000000000_0001_7_9_59_61_P_._EHEE_hb1_5364_0001_0001_0001
SEKLERLIERAVKEGDPHRLLAIVETLAKLKGLPEEEIRRLAEELRELLKRGNLEEVEKLLRKLP RSPHRPILQAGLPANASTVVGGDVEFVCKVYSDAQPHIQWIKHVPYLKVLKAAGVNTTDKEIEVLYIRNVTFEDAGEYTCLAGNSIGISFHSAWLTVLPAP rif_fastrot_cor_b03dcccc7448d3a139bf8afb0966a357_0001_1_000000009_0001_0001
DPQQLLQKAVKAMRDGDEKLLKKLKDLARRSGDEMALVSIMFAEEAAKK RSPHRPILQAGLPANASTVVGGDVEFVCKVYSDAQPHIQWIKHVPYLKVLKAAGVNTTDKEIEVLYIRNVTFEDAGEYTCLAGNSIGISFHSAWLTVLPAP Motif0034_p1-14H-GBL-14H-GBL-15H_0603_0001_0001_0001_0001_1530_0001
SRRRFIFITAENVSEEELKELFKLAHEWVRRLNEDSRRKGEESQVFVFISEMKGKIFAAAIIIIV RSPHRPILQAGLPANASTVVGGDVEFVCKVYSDAQPHIQWIKHVPYLKVLKAAGVNTTDKEIEVLYIRNVTFEDAGEYTCLAGNSIGISFHSAWLTVLPAP rif_normal_EHEE_hb1_3578_000000021_0001_0001
HLHFEVNVTFDGTSEEVKKQARDLLRALRFTSRLAAEELGAENRNRWRIETHNGRLHVRFETRIE RSPHRPILQAGLPANASTVVGGDVEFVCKVYSDAQPHIQWIKHVPYLKVLKAAGVNTTDKEIEVLYIRNVTFEDAGEYTCLAGNSIGISFHSAWLTVLPAP mot_H_normal_3h_hb1_5890_000000015_0001_54_62_H_._EHEE_hb1_4283_0001_0002_0001_0001
DEVLETLKKRAKDNGDEELLKLLEEVERLLREGNPDEALSILLSLLFKFGDPLLMKLNILIFQKK RSPHRPILQAGLPANASTVVGGDVEFVCKVYSDAQPHIQWIKHVPYLKVLKAAGVNTTDKEIEVLYIRNVTFEDAGEYTCLAGNSIGISFHSAWLTVLPAP Motif0050_bcov_4helix_05499_0001_0002_6341_0001
SEEEEAVRMMEISVRQLLKAGEINPEELRRAVQSAISQAQKIGDPKLEEELRRLEKEVERVRQ RSPHRPILQAGLPANASTVVGGDVEFVCKVYSDAQPHIQWIKHVPYLKVLKAAGVNTTDKEIEVLYIRNVTFEDAGEYTCLAGNSIGISFHSAWLTVLPAP HHH_eva_0381_000000025_0001
SEEEEKEKELREAIKRFEEKSTDHRERAFVLLLLANFQQALRNNDTEKAQKLRELILKFIKEVLR RSPHRPILQAGLPANASTVVGGDVEFVCKVYSDAQPHIQWIKHVPYLKVLKAAGVNTTDKEIEVLYIRNVTFEDAGEYTCLAGNSIGISFHSAWLTVLPAP mot_H_buried_ems_4hM_5185_000000002_0001_32_42_H_._3h_hb1_2099_0001_0001_0001
HQEIHIDTKHNGDDEAAKNLKEFAERLAKELWRRALNKGGDWVRVEVRARVEGDRVYVEVQARVH RSPHRPILQAGLPANASTVVGGDVEFVCKVYSDAQPHIQWIKHVPYLKVLKAAGVNTTDKEIEVLYIRNVTFEDAGEYTCLAGNSIGISFHSAWLTVLPAP pol_EHEE_hb1_2587_000000026_0001
TRTREYRLKIDGDGRHAEDLLRSFRFTVELAARELHRQGVQRVDVKVEIRKDGDEIRVRARIEAR RSPHRPILQAGLPANASTVVGGDVEFVCKVYSDAQPHIQWIKHVPYLKVLKAAGVNTTDKEIEVLYIRNVTFEDAGEYTCLAGNSIGISFHSAWLTVLPAP mot_H_normal_3h_hb1_5890_000000015_0001_54_62_H_._EHEE_hb1_3343_0001_0002_0001_0001
SELIEELLRLLENGDPSRAVELVFEVLRLLLEEGDPEKVRLLLVVQFLLAEGDPDSARKVLEEAR RSPHRPILQAGLPANASTVVGGDVEFVCKVYSDAQPHIQWIKHVPYLKVLKAAGVNTTDKEIEVLYIRNVTFEDAGEYTCLAGNSIGISFHSAWLTVLPAP Motif0913_bcov_4helix_09079_0001_3786_0001
DEDKKEIRKVLQTLLELAAKLNVDPHLALKLSMIVTEISETYPDWKEVKKLATEVAKKASSD RSPHRPILQAGLPANASTVVGGDVEFVCKVYSDAQPHIQWIKHVPYLKVLKAAGVNTTDKEIEVLYIRNVTFEDAGEYTCLAGNSIGISFHSAWLTVLPAP Motif1231_ems_3hM_606_0002_660_0001
TEIIQWRDHWSNVSEEEAKKIVEEWEKRQEKEARELKSRGGHVEVSIMFWHRNNQLTILSSVVIE RSPHRPILQAGLPANASTVVGGDVEFVCKVYSDAQPHIQWIKHVPYLKVLKAAGVNTTDKEIEVLYIRNVTFEDAGEYTCLAGNSIGISFHSAWLTVLPAP mot_P_normal_ems_ferrM_3505_0001_000000001_0001_2_4_61_63_P_._EHEE_hb1_323_0001_0001
AYNLTAQVRADSNDEEDVKRAKKRVEEEIKRIYKFLKDLGLDVKTSVHEIRIDGHIFWTIHVHAR RSPHRPILQAGLPANASTVVGGDVEFVCKVYSDAQPHIQWIKHVPYLKVLKAAGVNTTDKEIEVLYIRNVTFEDAGEYTCLAGNSIGISFHSAWLTVLPAP rif_normal_EHEE_hb1_2360_000000009_0001_0001
SREEQLSEMARWIFRMAGATDVKVTIRNGKVTVEVRGDTPSVREASRMVTITAMFLGVDLKIRVK RSPHRPILQAGLPANASTVVGGDVEFVCKVYSDAQPHIQWIKHVPYLKVLKAAGVNTTDKEIEVLYIRNVTFEDAGEYTCLAGNSIGISFHSAWLTVLPAP Motif0005_HEEHE_1929_0001_0002_8250_0001
SDNHKVQNILAKLLFIAFRKNNPELMRLVLELQHQFIDAVFHNDEETLKKIKKKVDTVRKQAE RSPHRPILQAGLPANASTVVGGDVEFVCKVYSDAQPHIQWIKHVPYLKVLKAAGVNTTDKEIEVLYIRNVTFEDAGEYTCLAGNSIGISFHSAWLTVLPAP Motif1017_ems_3hM_731_0001_6749_0001
SLEETVEELLKRLGVSPDVIRMVKLTIRFMLKQGASPELILETIIRALRVLGDPEAAKLIEELLK RSPHRPILQAGLPANASTVVGGDVEFVCKVYSDAQPHIQWIKHVPYLKVLKAAGVNTTDKEIEVLYIRNVTFEDAGEYTCLAGNSIGISFHSAWLTVLPAP Motif0004_bcov_4helix_11649_0001_0002_5214_0001
GSLKVNELAHKLGDPEVRKLLLLLLELLARGKLPPEEVERLVRLIIELLGLPPEDEEKLREEAER RSPHRPILQAGLPANASTVVGGDVEFVCKVYSDAQPHIQWIKHVPYLKVLKAAGVNTTDKEIEVLYIRNVTFEDAGEYTCLAGNSIGISFHSAWLTVLPAP pol_96043d7d227d94006e779499c793fa1c_0001_000000002_0001_0001
DKEEIEELLERALKEGNLLRLLLELVIKAFQKGDPEKARLANRALWALLEGDPEKAKEVNRLIIK RSPHRPILQAGLPANASTVVGGDVEFVCKVYSDAQPHIQWIKHVPYLKVLKAAGVNTTDKEIEVLYIRNVTFEDAGEYTCLAGNSIGISFHSAWLTVLPAP Grafting_Motif0176_bcov_4helix_00150_0001
DSEALEIAMDLAIHNPVARLALTAYNVAYFRGDEEAREIWKELVELLLKGEVDPEELEEILRRLR RSPHRPILQAGLPANASTVVGGDVEFVCKVYSDAQPHIQWIKHVPYLKVLKAAGVNTTDKEIEVLYIRNVTFEDAGEYTCLAGNSIGISFHSAWLTVLPAP Grafting_Motif0070_bcov_4helix_06920_0001
TEHEILQNFLEINIMFTNPTHVEVDTRNGRVTVNVKGDDEAARSVSRMAKRVSKLLGLEVHVRVD RSPHRPILQAGLPANASTVVGGDVEFVCKVYSDAQPHIQWIKHVPYLKVLKAAGVNTTDKEIEVLYIRNVTFEDAGEYTCLAGNSIGISFHSAWLTVLPAP Motif0041_HEEHE_1294_0001_0001_4128_0001
DPEEAKEQIKQLEKERKKGLDIEQIKRLLSQIMMEIMDRGDKEALRVANRYYFELHERK RSPHRPILQAGLPANASTVVGGDVEFVCKVYSDAQPHIQWIKHVPYLKVLKAAGVNTTDKEIEVLYIRNVTFEDAGEYTCLAGNSIGISFHSAWLTVLPAP Grafting_Motif0374_HHH_eva_0216_0001_0001
HERRHIEIRIEFRTERESLRAIARINTEIRRFIDELLRRGLDVKVRIEIRSHNGRSTVHVEINIR RSPHRPILQAGLPANASTVVGGDVEFVCKVYSDAQPHIQWIKHVPYLKVLKAAGVNTTDKEIEVLYIRNVTFEDAGEYTCLAGNSIGISFHSAWLTVLPAP mot_H_fastrot_HEEH_15960_000000006_0001_55_60_H_._EHEE_hb1_6029_0001_0002_0001
DEVDELSEKLRKALEKAQKRNDEEAALALSNAELRLEEAKKENDERLKEEANHLAKKVIKWAES RSPHRPILQAGLPANASTVVGGDVEFVCKVYSDAQPHIQWIKHVPYLKVLKAAGVNTTDKEIEVLYIRNVTFEDAGEYTCLAGNSIGISFHSAWLTVLPAP mot_H_fastrot_08934e0a31df945c87794ab36da20ed9_0001_000000001_0001_41_46_H_._ems_3hC_1310_0001_0001_0001_0001
SLDEIVTKNAKKVARLVGVPSVRVSVSNGDVKVTVDGDTEAARIAVNLVVLTAWMSGLDVKIQIN RSPHRPILQAGLPANASTVVGGDVEFVCKVYSDAQPHIQWIKHVPYLKVLKAAGVNTTDKEIEVLYIRNVTFEDAGEYTCLAGNSIGISFHSAWLTVLPAP Motif1002_HEEHE_3354_0001_2659_0001
DERLDQALKLVRAAAKSWAKSEEQKKKADTLVKEVETIKNHGSEDEAEQHAQRIAFELAES RSPHRPILQAGLPANASTVVGGDVEFVCKVYSDAQPHIQWIKHVPYLKVLKAAGVNTTDKEIEVLYIRNVTFEDAGEYTCLAGNSIGISFHSAWLTVLPAP Grafting_Motif0111_ems_3hC_108_0002_0001
TEDESVIRMAEWFARHAGVPHVEVSVSNGRLSITLKGNDELVQQVKNMIELNARFVGVEVHVTTR RSPHRPILQAGLPANASTVVGGDVEFVCKVYSDAQPHIQWIKHVPYLKVLKAAGVNTTDKEIEVLYIRNVTFEDAGEYTCLAGNSIGISFHSAWLTVLPAP HEEHE_2883_000000022_0001
SEEELARYISMTLQTLAGVESVDVKVSNNKITVTFKGNDERVQSARQFVKTFAEVLGIPVDIQVR RSPHRPILQAGLPANASTVVGGDVEFVCKVYSDAQPHIQWIKHVPYLKVLKAAGVNTTDKEIEVLYIRNVTFEDAGEYTCLAGNSIGISFHSAWLTVLPAP Motif1368_HEEHE_3092_0001_2580_0001
NLLLRLAAKAYELGDPEVARILTEVIFALRNNDEERLEELERLLRELSKESPIAREALEAVKRTK RSPHRPILQAGLPANASTVVGGDVEFVCKVYSDAQPHIQWIKHVPYLKVLKAAGVNTTDKEIEVLYIRNVTFEDAGEYTCLAGNSIGISFHSAWLTVLPAP pol_3d676b5e133a5f6e0d258379ef09d964_0001_1_000000029_0001
SHRDEINELLWHVLELVRNGKITDDVHQLVHEIREELEKQGDDSMRKMAEALEREARKVLKS RSPHRPILQAGLPANASTVVGGDVEFVCKVYSDAQPHIQWIKHVPYLKVLKAAGVNTTDKEIEVLYIRNVTFEDAGEYTCLAGNSIGISFHSAWLTVLPAP Grafting_Motif0176_HHH_eva_0288_0001_0002
PEMVEVMIESLDELLEQAEKHRNEEQVKEVIRFLDDLLKREQDPSAEEAKKKAETILERIRKS RSPHRPILQAGLPANASTVVGGDVEFVCKVYSDAQPHIQWIKHVPYLKVLKAAGVNTTDKEIEVLYIRNVTFEDAGEYTCLAGNSIGISFHSAWLTVLPAP Motif1399_ems_3hM_812_0001_0002_1_8168_0001
SEDEYKQRVEELKKEVEKRGDERLKESIEKAVRDARKEGLSWKEIWELVKSLIRFFEQLKK RSPHRPILQAGLPANASTVVGGDVEFVCKVYSDAQPHIQWIKHVPYLKVLKAAGVNTTDKEIEVLYIRNVTFEDAGEYTCLAGNSIGISFHSAWLTVLPAP mot_H_normal_ems_3hM_132_000000003_0001_1_47_55_H_._HHH_eva_0308_0001_0001_0001_0001
SEEELEERVLELLEKVLKKTENEEDAEEIAIKVTNEWLRAANIEDQEKREKILKKLIKELEELLK RSPHRPILQAGLPANASTVVGGDVEFVCKVYSDAQPHIQWIKHVPYLKVLKAAGVNTTDKEIEVLYIRNVTFEDAGEYTCLAGNSIGISFHSAWLTVLPAP mot_H_fastrot_cor_ems_3hM_3402_000000021_0001_49_57_H_._3h_hb1_3169_0001_0001_0001_0001
TEYEKKAEKIAKEVASLKSKLDPTQVSRILQEVIRKLTSNAKSEEIAMRITLVVTRVEDEYG RSPHRPILQAGLPANASTVVGGDVEFVCKVYSDAQPHIQWIKHVPYLKVLKAAGVNTTDKEIEVLYIRNVTFEDAGEYTCLAGNSIGISFHSAWLTVLPAP Motif1019_ems_3hM_1798_0001_0003_9767_0001
LPVESVLERVVRWAWKAWQRGELSEDDASEMAKVTVEAAAMMFGLSDEDSKKLKKKVEELLERLIR RSPHRPILQAGLPANASTVVGGDVEFVCKVYSDAQPHIQWIKHVPYLKVLKAAGVNTTDKEIEVLYIRNVTFEDAGEYTCLAGNSIGISFHSAWLTVLPAP Motif1379_HHH_eva_0393_0001_0001_4771_0001
TEAEHIVQRIAWEVMRRDPKVAYLLMQAAVLLFQGDPDKAREVLKEALKLLGDPRVEEVIRRLEK RSPHRPILQAGLPANASTVVGGDVEFVCKVYSDAQPHIQWIKHVPYLKVLKAAGVNTTDKEIEVLYIRNVTFEDAGEYTCLAGNSIGISFHSAWLTVLPAP Grafting_Motif0184_bcov_4helix_11413_0001_0004
PQITVWVRNEEAEKAVRYISSIPLVKIITLNNRTFFIEIKSPEAKDAITKILQEANAEFHVRA RSPHRPILQAGLPANASTVVGGDVEFVCKVYSDAQPHIQWIKHVPYLKVLKAAGVNTTDKEIEVLYIRNVTFEDAGEYTCLAGNSIGISFHSAWLTVLPAP pol_ems_ferrM_4810_0002_000000003_0001_0001
PSTYEYEIEIRNPHEEELKRIKRELQNFAIELAFRLLLRGIDVSVRTEEHRDGDTVRIKVRFTEH RSPHRPILQAGLPANASTVVGGDVEFVCKVYSDAQPHIQWIKHVPYLKVLKAAGVNTTDKEIEVLYIRNVTFEDAGEYTCLAGNSIGISFHSAWLTVLPAP mot_H_buried_ems_3hC_255_0002_000000000_0001_47_55_H_._EHEE_hb1_2282_0001_0002_0001_0001
ATRVTITVSIHHEDREFFKHLTREWEKISEEIAREFKRRGLRVHVRVVTLERGDRIEQIHNIEIK RSPHRPILQAGLPANASTVVGGDVEFVCKVYSDAQPHIQWIKHVPYLKVLKAAGVNTTDKEIEVLYIRNVTFEDAGEYTCLAGNSIGISFHSAWLTVLPAP mot_P_fastrot_EHEE_hb1_750_000000022_0001_5_9_57_61_P_._EHEE_hb1_5495_0001_0001_0001
SEELVERAVKFAGLSPEVEEELRKLVRELEERGVSPEDIILLLSILLLDLIPDPEKFHRAFKILS RSPHRPILQAGLPANASTVVGGDVEFVCKVYSDAQPHIQWIKHVPYLKVLKAAGVNTTDKEIEVLYIRNVTFEDAGEYTCLAGNSIGISFHSAWLTVLPAP Motif0016_bcov_4helix_00546_0001_0001_2983_0001
SPDEIATEVRKKVEELRRKLDTEWKREATKLVLDLQEKALQNNDERLLQLLSQILWEIVELQQS RSPHRPILQAGLPANASTVVGGDVEFVCKVYSDAQPHIQWIKHVPYLKVLKAAGVNTTDKEIEVLYIRNVTFEDAGEYTCLAGNSIGISFHSAWLTVLPAP Motif0418_ems_3hM_925_0001_0002_3689_0001
DEERELAQRLEKGDPEARKRLLKLIVELLENNDPQKVLLLWLILAEVLNVPPEELRRLVEEIKEE RSPHRPILQAGLPANASTVVGGDVEFVCKVYSDAQPHIQWIKHVPYLKVLKAAGVNTTDKEIEVLYIRNVTFEDAGEYTCLAGNSIGISFHSAWLTVLPAP mot_H_normal_3h_hb1_3627_000000010_0001_51_57_H_._d245232bb425914fa3ab99f4f43a1b9c_0001_0001_0002_0001_0001
DLEELVEEALKRAGVSPELIEQVKKNIKRLKELGMSPEDIKASLRMILWLINPEAVELFKELEKK RSPHRPILQAGLPANASTVVGGDVEFVCKVYSDAQPHIQWIKHVPYLKVLKAAGVNTTDKEIEVLYIRNVTFEDAGEYTCLAGNSIGISFHSAWLTVLPAP Motif0084_bcov_4helix_10324_0001_9206_0001
DVDERIERLLREFGIDPKAVELVKRSVFISLVLGASPEIVIEALIEFARRLGDPELEKALREILK RSPHRPILQAGLPANASTVVGGDVEFVCKVYSDAQPHIQWIKHVPYLKVLKAAGVNTTDKEIEVLYIRNVTFEDAGEYTCLAGNSIGISFHSAWLTVLPAP Motif0025_bcov_4helix_00404_0001_0003_4601_0001
HHKEHYEFDIKTSDHRELKRLVLKSLNVAEKIKKDFEHQGLDVDVQWHARERNGNVTSHIHVHVD RSPHRPILQAGLPANASTVVGGDVEFVCKVYSDAQPHIQWIKHVPYLKVLKAAGVNTTDKEIEVLYIRNVTFEDAGEYTCLAGNSIGISFHSAWLTVLPAP mot_H_buried_3h_hb1_2089_000000001_0001_49_56_H_._EHEE_hb1_1015_0001_0001_0001
DELERLLREALKKDPMLVSILIQHLLHELGISPEEIIKILREFSKLKREDPEEALRFVIEILKKG RSPHRPILQAGLPANASTVVGGDVEFVCKVYSDAQPHIQWIKHVPYLKVLKAAGVNTTDKEIEVLYIRNVTFEDAGEYTCLAGNSIGISFHSAWLTVLPAP Motif0133_bcov_4helix_03799_0001_0001_1741_0001
SEDEMVELSIRISAMFAGVPSVSVSVSNGRISVTVDGDDESARSLSEMARQIATHLGLDLKVTIR RSPHRPILQAGLPANASTVVGGDVEFVCKVYSDAQPHIQWIKHVPYLKVLKAAGVNTTDKEIEVLYIRNVTFEDAGEYTCLAGNSIGISFHSAWLTVLPAP Motif0041_HEEHE_3191_0001_0001_7192_0001
DELLEEVLELLKKLTPKVRTVVESIEELRKRGVDPKDLAAVLLLTLWLAGLLSPELEELLRRLLK RSPHRPILQAGLPANASTVVGGDVEFVCKVYSDAQPHIQWIKHVPYLKVLKAAGVNTTDKEIEVLYIRNVTFEDAGEYTCLAGNSIGISFHSAWLTVLPAP Motif1014_bcov_4helix_06616_0001_0002_8386_0001
DEKEKVRQVQMQATLFAWLAGVSEELIKKLRKLVEKLIRRGVDAQQAIRIAVKIIHKIVRS RSPHRPILQAGLPANASTVVGGDVEFVCKVYSDAQPHIQWIKHVPYLKVLKAAGVNTTDKEIEVLYIRNVTFEDAGEYTCLAGNSIGISFHSAWLTVLPAP Motif1050_HHH_eva_0077_0002_5008_0001
HIEVHFHVEVRGDDEEARRLLQQWYLQSRREAEEIAKKHNLHLDTKVEQRKDGDRITIRNEVHIK RSPHRPILQAGLPANASTVVGGDVEFVCKVYSDAQPHIQWIKHVPYLKVLKAAGVNTTDKEIEVLYIRNVTFEDAGEYTCLAGNSIGISFHSAWLTVLPAP mot_H_fastrot_cor_ems_3hM_199_000000020_0001_56_61_H_._EHEE_hb1_4498_0001_0001_0001_0001
SELRELLKELRRLAKEASRRRDERALEIVLQALAHIAFLLRDSDSRAEEEIRRLAKEALKKAKT RSPHRPILQAGLPANASTVVGGDVEFVCKVYSDAQPHIQWIKHVPYLKVLKAAGVNTTDKEIEVLYIRNVTFEDAGEYTCLAGNSIGISFHSAWLTVLPAP mot_H_normal_7cf2a164dd1dda7714d81555d2b1cb79_0001_1_000000002_0001_39_45_H_._3h_hb1_2438_0001_0002_0001_0001
SESEVVSEFVKEVAKIAGVPSFSVSWKDGKVTVTFNGNNESVKVARRSVKLAAFLMGLDVKVTSQ RSPHRPILQAGLPANASTVVGGDVEFVCKVYSDAQPHIQWIKHVPYLKVLKAAGVNTTDKEIEVLYIRNVTFEDAGEYTCLAGNSIGISFHSAWLTVLPAP Motif0084_HEEHE_0167_0001_0002_9831_0001
SVEELIERLVRTGDPRLLEKLREILKELRKRDEERVERLAMLISILLQMAGVSPEEINEILKRLA RSPHRPILQAGLPANASTVVGGDVEFVCKVYSDAQPHIQWIKHVPYLKVLKAAGVNTTDKEIEVLYIRNVTFEDAGEYTCLAGNSIGISFHSAWLTVLPAP Motif0016_bcov_4helix_00315_0001_9932_0001
DERYTARVHFDGTDEEARQELKILLSLWAARRAHEARKRGLEVNSRIELRTDGDKLTAEIETRVT RSPHRPILQAGLPANASTVVGGDVEFVCKVYSDAQPHIQWIKHVPYLKVLKAAGVNTTDKEIEVLYIRNVTFEDAGEYTCLAGNSIGISFHSAWLTVLPAP rif_normal_EHEE_hb1_2241_000000023_0001_0001
DAHQEALELLRKLLEKAHRNNDEELYKQVRRALQELNHAYFDSDDEKAKKIAKKIVEWARKA RSPHRPILQAGLPANASTVVGGDVEFVCKVYSDAQPHIQWIKHVPYLKVLKAAGVNTTDKEIEVLYIRNVTFEDAGEYTCLAGNSIGISFHSAWLTVLPAP Grafting_Motif0070_ems_3hC_101_0001_0001_0002
DITVTLTITFTREDEELEKEVRESIRAAVQMVRSRAQRRGQTATVRIEETEHNGTITIRVTIHIR RSPHRPILQAGLPANASTVVGGDVEFVCKVYSDAQPHIQWIKHVPYLKVLKAAGVNTTDKEIEVLYIRNVTFEDAGEYTCLAGNSIGISFHSAWLTVLPAP mot_H_normal_d1527d9db61042ae992c5fc0a9cf6cfe_0001_1_000000001_0001_45_50_H_._EHEE_hb1_3685_0001_0001_0001
SEHETATTSIKRAAKQMGVPHVEVDTRNGTLKVRIKGDDDAARLLQLTVRFVAHEANLKVDVRTE RSPHRPILQAGLPANASTVVGGDVEFVCKVYSDAQPHIQWIKHVPYLKVLKAAGVNTTDKEIEVLYIRNVTFEDAGEYTCLAGNSIGISFHSAWLTVLPAP Motif1045_HEEHE_1445_0001_0002_5706_0001
FRQYNFKTRFEARNEEDLREARERSLTLILRRFEELRKNADHAEVHVHIRVRNGTYDAHVRIQVH RSPHRPILQAGLPANASTVVGGDVEFVCKVYSDAQPHIQWIKHVPYLKVLKAAGVNTTDKEIEVLYIRNVTFEDAGEYTCLAGNSIGISFHSAWLTVLPAP mot_H_normal_HEEH_08897_000000013_0001_46_56_H_._EHEE_hb1_4281_0001_0003_0001_0001
SWEDMVRKILRKLGDPEALKAFEILVKLIEEDPNDEDVRNNLNRAVWAALEGDKDSVEKILRQVE RSPHRPILQAGLPANASTVVGGDVEFVCKVYSDAQPHIQWIKHVPYLKVLKAAGVNTTDKEIEVLYIRNVTFEDAGEYTCLAGNSIGISFHSAWLTVLPAP Grafting_Motif0176_bcov_4helix_01899_0001_0001
TRSWSDQITVNLNNEEELKEAEEWERRAREFAEELAKKLNRDVKVRFSENRLNGQLILIVDINIE RSPHRPILQAGLPANASTVVGGDVEFVCKVYSDAQPHIQWIKHVPYLKVLKAAGVNTTDKEIEVLYIRNVTFEDAGEYTCLAGNSIGISFHSAWLTVLPAP mot_P_fastrot_cor_EHEE_hb1_2427_000000014_0001_48_52_59_63_P_._EHEE_hb1_1130_0001_0001_0001
DERREHTFELDGNGEEARRDYKRAQEAAELFARARAQERNVEAHVFVELHRDGDKWRVHLVVIFR RSPHRPILQAGLPANASTVVGGDVEFVCKVYSDAQPHIQWIKHVPYLKVLKAAGVNTTDKEIEVLYIRNVTFEDAGEYTCLAGNSIGISFHSAWLTVLPAP mot_H_normal_3h_hb1_4705_000000000_0001_24_34_H_._EHEE_hb1_3469_0001_0001
DDRLKELAEKLIRLLEKSAEEISNERLAELQALAAFALRHLVEANDRRALERYIRAAEHHSRRI RSPHRPILQAGLPANASTVVGGDVEFVCKVYSDAQPHIQWIKHVPYLKVLKAAGVNTTDKEIEVLYIRNVTFEDAGEYTCLAGNSIGISFHSAWLTVLPAP rif_fastrot_cor_3h_hb1_5320_000000012_0001_0001
SEERERARKLVEEILNAPNPESVVLEVMHILVDLGDPFMNLLSAVVFALVRGNPEEARKILEKIR RSPHRPILQAGLPANASTVVGGDVEFVCKVYSDAQPHIQWIKHVPYLKVLKAAGVNTTDKEIEVLYIRNVTFEDAGEYTCLAGNSIGISFHSAWLTVLPAP Motif1129_bcov_4helix_09114_0001_8678_0001
DEREEREIKKAREILKHQLHAEDEEARRFARNALELLEEAIRRNNKKLVAFIILQIELHLRESRG RSPHRPILQAGLPANASTVVGGDVEFVCKVYSDAQPHIQWIKHVPYLKVLKAAGVNTTDKEIEVLYIRNVTFEDAGEYTCLAGNSIGISFHSAWLTVLPAP mot_H_normal_9e7327e3a91079700a0ccaae3576c8f4_0001_000000006_0001_22_26_H_._3h_hb1_5166_0001_0001_0001_0001
DETEELKKEFRKLVEEAKRLAKSEEIKKLLEMVWSNAENLDDKHWYKVLSQALHEIVKKVKS RSPHRPILQAGLPANASTVVGGDVEFVCKVYSDAQPHIQWIKHVPYLKVLKAAGVNTTDKEIEVLYIRNVTFEDAGEYTCLAGNSIGISFHSAWLTVLPAP Grafting_Motif0713_ems_3hM_679_0001_0001
DEEESASHAAKHFAKRAGVPSFQVSVSNGRVTLHLHGDTESVKRAKRWAEINAMFIGVDLKVTIH RSPHRPILQAGLPANASTVVGGDVEFVCKVYSDAQPHIQWIKHVPYLKVLKAAGVNTTDKEIEVLYIRNVTFEDAGEYTCLAGNSIGISFHSAWLTVLPAP Grafting_Motif0072_HEEHE_1821_0001_0002
DDLTEEAKKQITELVKRALKIPDKDKAFELYFEAQKRAEKIVPDPEKVEELIHYAMELAMRG RSPHRPILQAGLPANASTVVGGDVEFVCKVYSDAQPHIQWIKHVPYLKVLKAAGVNTTDKEIEVLYIRNVTFEDAGEYTCLAGNSIGISFHSAWLTVLPAP Grafting_Motif0770_ems_3hM_97_0001
TFLEEAREAVKRGDPDAIRFLEELARQLKHYGNPEEAKRVLRLLLEALEELGDPELIKKVRELLK RSPHRPILQAGLPANASTVVGGDVEFVCKVYSDAQPHIQWIKHVPYLKVLKAAGVNTTDKEIEVLYIRNVTFEDAGEYTCLAGNSIGISFHSAWLTVLPAP pol_104d67b13da33a0d7d6762bd30ca1aca_0001_000000006_0001_0001
NPAEWFNRVYRLAMKRGNEEALNELNRLAFALVRGEETPEDISRRLEELERRLR RSPHRPILQAGLPANASTVVGGDVEFVCKVYSDAQPHIQWIKHVPYLKVLKAAGVNTTDKEIEVLYIRNVTFEDAGEYTCLAGNSIGISFHSAWLTVLPAP Grafting_Motif0263_HHH_eva_0711_0001
DEVELLKKSLEDAARFFGVPSVEVRVSNGKVTVDVKGTDEKARMVVITAKFAAKEAGVDVSVRTH RSPHRPILQAGLPANASTVVGGDVEFVCKVYSDAQPHIQWIKHVPYLKVLKAAGVNTTDKEIEVLYIRNVTFEDAGEYTCLAGNSIGISFHSAWLTVLPAP Motif1092_HEEHE_1237_0001_8391_0001
TDHEALRLYLAALEELAKEKGIEEAVKKVEHLMRLAEEAIKRNDEEALRRIARLAAELAREIN RSPHRPILQAGLPANASTVVGGDVEFVCKVYSDAQPHIQWIKHVPYLKVLKAAGVNTTDKEIEVLYIRNVTFEDAGEYTCLAGNSIGISFHSAWLTVLPAP mot_H_normal_5ab7357610b1d1214bf78fdd3dea1740_0001_000000000_0001_54_60_H_._3h_hb1_1246_0001_0001_0001_0001
DVLTEAMRLVAELGDEEALRLLNAFYFAVEHNDPDMQRHAEERLRELSKESPAAEIVLRAIERAR RSPHRPILQAGLPANASTVVGGDVEFVCKVYSDAQPHIQWIKHVPYLKVLKAAGVNTTDKEIEVLYIRNVTFEDAGEYTCLAGNSIGISFHSAWLTVLPAP Grafting_Motif0355_bcov_4helix_02066_0001
DEHEEEAIELVAASASDLLASEDEHDRKLAEEIIHLALRALSEEEREHFKEAVERSWKRLA RSPHRPILQAGLPANASTVVGGDVEFVCKVYSDAQPHIQWIKHVPYLKVLKAAGVNTTDKEIEVLYIRNVTFEDAGEYTCLAGNSIGISFHSAWLTVLPAP mot_H_buried_HHH_eva_0108_000000014_0001_2_10_H_._3h_hb1_1879_0001_0001_0001
SDLEWVERALKEINSPEARELLEIIKELKERGVSPYLILMILAYIALELGNQELIRHLQRALFLP RSPHRPILQAGLPANASTVVGGDVEFVCKVYSDAQPHIQWIKHVPYLKVLKAAGVNTTDKEIEVLYIRNVTFEDAGEYTCLAGNSIGISFHSAWLTVLPAP Grafting_Motif0612_bcov_4helix_02843_0001_0004
DRDEEDWERARKQFEELERRNVHLEEIARHLLRQLRAAVRLGATLSFHFVSRLFARIAFEIH RSPHRPILQAGLPANASTVVGGDVEFVCKVYSDAQPHIQWIKHVPYLKVLKAAGVNTTDKEIEVLYIRNVTFEDAGEYTCLAGNSIGISFHSAWLTVLPAP mot_H_normal_ems_f4m_87_000000001_0001_24_33_H_._3h_hb1_4085_0001_0001
DEVDYLSEMLRAATREAEKRNDEKAVKLLRTAEKLLTEAKRKNDEDLKKKAHHYASIVIMRAVK RSPHRPILQAGLPANASTVVGGDVEFVCKVYSDAQPHIQWIKHVPYLKVLKAAGVNTTDKEIEVLYIRNVTFEDAGEYTCLAGNSIGISFHSAWLTVLPAP Motif1388_ems_3hC_1310_0001_0001_0002_5821_0001
SEEEEHHESLRLLVELLEERGVDLREIIEVLERAWKDAHKRNDEIALRDAKHWIEELRKKLEN RSPHRPILQAGLPANASTVVGGDVEFVCKVYSDAQPHIQWIKHVPYLKVLKAAGVNTTDKEIEVLYIRNVTFEDAGEYTCLAGNSIGISFHSAWLTVLPAP mot_H_fastrot_cor_9bd462782c304fa80c4d96dd5304cc22_0001_1_000000000_0001_39_48_H_._3h_hb1_5866_0001_0001_0001
SEELARELLQLASKAYKNRDEDKLKSVTDKAKTLADQLNDPILVMVATMIKALLEILQEV RSPHRPILQAGLPANASTVVGGDVEFVCKVYSDAQPHIQWIKHVPYLKVLKAAGVNTTDKEIEVLYIRNVTFEDAGEYTCLAGNSIGISFHSAWLTVLPAP Motif0207_ems_3hC_793_0001_0003_7822_0001
RTFFTRTFHIEGDDKETIRKILEEIEELLRRLEEESKRRGLENYIHVEWSISSKSARIIVLNVTE RSPHRPILQAGLPANASTVVGGDVEFVCKVYSDAQPHIQWIKHVPYLKVLKAAGVNTTDKEIEVLYIRNVTFEDAGEYTCLAGNSIGISFHSAWLTVLPAP rif_fastrot_EHEE_hb1_4545_000000002_0001_0001
SKIEILRELLKELNSPYAMMILTMIEALLKLGDLSPEELIEFLEEIAKWLGDPDLERIVELAKKR RSPHRPILQAGLPANASTVVGGDVEFVCKVYSDAQPHIQWIKHVPYLKVLKAAGVNTTDKEIEVLYIRNVTFEDAGEYTCLAGNSIGISFHSAWLTVLPAP Motif0207_bcov_4helix_05540_0001_364_0001
TEHINLHISSTDVSEEEAKLREFAARSSAEAHLRDSRRRGVDSKVELRVTRHNGNLHIHIHNTVH RSPHRPILQAGLPANASTVVGGDVEFVCKVYSDAQPHIQWIKHVPYLKVLKAAGVNTTDKEIEVLYIRNVTFEDAGEYTCLAGNSIGISFHSAWLTVLPAP mot_H_normal_HEEH_06807_000000018_0001_47_56_H_._EHEE_hb1_643_0001_0001
SEEELEKWLKESKRLAKELNDEELLRLSELMERLVRHAKKRNNKEALEALLQLMHLAEVRWRR RSPHRPILQAGLPANASTVVGGDVEFVCKVYSDAQPHIQWIKHVPYLKVLKAAGVNTTDKEIEVLYIRNVTFEDAGEYTCLAGNSIGISFHSAWLTVLPAP mot_H_fastrot_cor_ems_3hM_199_000000020_0001_56_61_H_._3h_hb1_1980_0001_0001_0001_0001
SEEEELTRIAEHAAKVAGVKRFSVSVENGTVRVTVKGNDEAVHQLRQLLWLARERNNSRYRLQTK RSPHRPILQAGLPANASTVVGGDVEFVCKVYSDAQPHIQWIKHVPYLKVLKAAGVNTTDKEIEVLYIRNVTFEDAGEYTCLAGNSIGISFHSAWLTVLPAP mot_H_normal_HHH_eva_0053_000000019_0001_25_31_H_._HEEHE_1033_0001_0001_0001
TFVRIWVFQFRGDGEHIEELAEEAVRHVEREHRKIAEKFNLELHIRVITLRFNGTIILIIDAENK RSPHRPILQAGLPANASTVVGGDVEFVCKVYSDAQPHIQWIKHVPYLKVLKAAGVNTTDKEIEVLYIRNVTFEDAGEYTCLAGNSIGISFHSAWLTVLPAP rif_normal_EHEE_hb1_5357_000000009_0001
TEEHRRDIEIKDTGEHAEEIAHRLFARWNTEARRIADRRNVEFEVEIEVRTDGDTLHLHLRLRFK RSPHRPILQAGLPANASTVVGGDVEFVCKVYSDAQPHIQWIKHVPYLKVLKAAGVNTTDKEIEVLYIRNVTFEDAGEYTCLAGNSIGISFHSAWLTVLPAP mot_H_fastrot_HEEH_15960_000000006_0001_56_63_H_._EHEE_hb1_1547_0001_0003_0001
SKQELIVLLAAWAFKLGFASEESAERIAEAALRAAGTSEEEIKDAKRKLRELLHS RSPHRPILQAGLPANASTVVGGDVEFVCKVYSDAQPHIQWIKHVPYLKVLKAAGVNTTDKEIEVLYIRNVTFEDAGEYTCLAGNSIGISFHSAWLTVLPAP rif_fastrot_3h_hb1_6794_000000011_0001
SEEFEELFQLLEKARDPEEIRTLARLALELKGFSPEEIEEIIRQAEERIGDPKHVALLIIALSAP RSPHRPILQAGLPANASTVVGGDVEFVCKVYSDAQPHIQWIKHVPYLKVLKAAGVNTTDKEIEVLYIRNVTFEDAGEYTCLAGNSIGISFHSAWLTVLPAP rif_fastrot_e375687e3e4265451e7f55f87f18aee2_0001_1_000000002_0001_0001
DVAEELARTALRILKELVKNGKLTPEEVRRLEELLEEAQKRGDIDLLNRLVWELMELIKKG RSPHRPILQAGLPANASTVVGGDVEFVCKVYSDAQPHIQWIKHVPYLKVLKAAGVNTTDKEIEVLYIRNVTFEDAGEYTCLAGNSIGISFHSAWLTVLPAP Grafting_Motif0176_HHH_eva_0355_0001_0003
SFAEYLLKANEAAYELGDKHAARLVNRLMFLVVRGEASEEEAREKAREILEKLL RSPHRPILQAGLPANASTVVGGDVEFVCKVYSDAQPHIQWIKHVPYLKVLKAAGVNTTDKEIEVLYIRNVTFEDAGEYTCLAGNSIGISFHSAWLTVLPAP Grafting_Motif0042_p1-15H-GBL-16H-GABBL-15H_0361_0001_0001_0001_0001
QYEVHLHNVDPTQVKFLASRVPDVEVERHGDTVTVKVKSMMAMITLAFVRRNGVDVKIQE RSPHRPILQAGLPANASTVVGGDVEFVCKVYSDAQPHIQWIKHVPYLKVLKAAGVNTTDKEIEVLYIRNVTFEDAGEYTCLAGNSIGISFHSAWLTVLPAP Motif0034_ems_ferrM_4826_0001_0001_9258_0001
TLEIARKVLEIVIKLLNKGVDPEQAVKIIRKILSELIRQGKISKEEAKDATNFAEQIAFMAKG RSPHRPILQAGLPANASTVVGGDVEFVCKVYSDAQPHIQWIKHVPYLKVLKAAGVNTTDKEIEVLYIRNVTFEDAGEYTCLAGNSIGISFHSAWLTVLPAP Motif1101_HHH_eva_0032_0001_0002_9233_0001
DETENAESTLHMVKALARRVQNPEIEEKARRLEKILTEAKKKNDEKLIKEVVRTANRLLFER RSPHRPILQAGLPANASTVVGGDVEFVCKVYSDAQPHIQWIKHVPYLKVLKAAGVNTTDKEIEVLYIRNVTFEDAGEYTCLAGNSIGISFHSAWLTVLPAP Motif0263_ems_3hM_3059_0001_0001_8856_0001
HLAEEAAEEAERLAEEAKRQGDEERARRAESTALAIRSDIQLAKREEELEEIFRFAQRILRKIKK RSPHRPILQAGLPANASTVVGGDVEFVCKVYSDAQPHIQWIKHVPYLKVLKAAGVNTTDKEIEVLYIRNVTFEDAGEYTCLAGNSIGISFHSAWLTVLPAP mot_H_normal_ems_3hM_2193_000000002_0001_54_61_H_._3h_hb1_963_0001_0001_0001
DRTFHFSVRVHNVSVEELQEAVDLVREWQEEVEEWARRLNLEVHSRDSWSQHNGRFEVEAHSRVH RSPHRPILQAGLPANASTVVGGDVEFVCKVYSDAQPHIQWIKHVPYLKVLKAAGVNTTDKEIEVLYIRNVTFEDAGEYTCLAGNSIGISFHSAWLTVLPAP rif_normal_EHEE_hb1_4857_000000016_0001_0001
DKDEELKFFVMLTAFLANIEDVKVEVSNGKVRVRVKGDDEAAKSLSRMVTKAAKMFNIPVEVEHE RSPHRPILQAGLPANASTVVGGDVEFVCKVYSDAQPHIQWIKHVPYLKVLKAAGVNTTDKEIEVLYIRNVTFEDAGEYTCLAGNSIGISFHSAWLTVLPAP Motif1078_HEEHE_2435_0002_1524_0001
DTEHAARLVEELAEAIRRGEESKDELKRLLEEYEELAKKLNDKELALSVQQLKNLLRTLREK RSPHRPILQAGLPANASTVVGGDVEFVCKVYSDAQPHIQWIKHVPYLKVLKAAGVNTTDKEIEVLYIRNVTFEDAGEYTCLAGNSIGISFHSAWLTVLPAP mot_H_normal_3h_hb1_6082_000000001_0001_5_14_H_._3h_hb1_1209_0001_0001_0001
SERLEEVLKLLKKVSPEARKLVEEIERLLERGEYSPEALILLISFLLFQLGDPELAREVNRIMFK RSPHRPILQAGLPANASTVVGGDVEFVCKVYSDAQPHIQWIKHVPYLKVLKAAGVNTTDKEIEVLYIRNVTFEDAGEYTCLAGNSIGISFHSAWLTVLPAP Motif1062_bcov_4helix_05382_0001_1210_0001
DEEILKTALKLAETLKKRLHGSPLEEKADEVYRLLQEAINRGDKDLVMRAANRIMFEAVELYS RSPHRPILQAGLPANASTVVGGDVEFVCKVYSDAQPHIQWIKHVPYLKVLKAAGVNTTDKEIEVLYIRNVTFEDAGEYTCLAGNSIGISFHSAWLTVLPAP Grafting_Motif0042_ems_3hM_3448_0001
DQEEKLSKQIERMAELAGVKTVTVKVSNGRIDVQIKGGNEAAKWLEMMVRLTAMFANLDVKIQYD RSPHRPILQAGLPANASTVVGGDVEFVCKVYSDAQPHIQWIKHVPYLKVLKAAGVNTTDKEIEVLYIRNVTFEDAGEYTCLAGNSIGISFHSAWLTVLPAP Motif0005_HEEHE_1576_0001_0001_480_0001
DARRAALALLNARQHAERQGNERLLKLVEHNLRRLEEAIKRNDEELLKRLEESSHRLAREIYE RSPHRPILQAGLPANASTVVGGDVEFVCKVYSDAQPHIQWIKHVPYLKVLKAAGVNTTDKEIEVLYIRNVTFEDAGEYTCLAGNSIGISFHSAWLTVLPAP mot_H_buried_3h_hb1_2089_000000001_0001_49_56_H_._3h_hb1_5326_0001_0001
TDELEEKIKKIVDKIKKDYKDDQHKSARVALEVLLEIIHHATDPQSKHVASRWIWELMALL RSPHRPILQAGLPANASTVVGGDVEFVCKVYSDAQPHIQWIKHVPYLKVLKAAGVNTTDKEIEVLYIRNVTFEDAGEYTCLAGNSIGISFHSAWLTVLPAP ems_3hM_284_000000002_0001
SVEERLEEVLKRLGVPPEVIKLAKESLRQARERLPPKLALRSVALLVALILGDPRVARELRKLLE RSPHRPILQAGLPANASTVVGGDVEFVCKVYSDAQPHIQWIKHVPYLKVLKAAGVNTTDKEIEVLYIRNVTFEDAGEYTCLAGNSIGISFHSAWLTVLPAP mot_H_fastrot_9bd462782c304fa80c4d96dd5304cc22_0001_1_000000000_0001_39_48_H_._6c5d4b0a70e95dd766c10b32871711ed_0001_0001_0001_0001
DEHAEEVKRLIEEGNIDKALAVLMELVIRLFQEGDPHKANLANVAIFLLLEGNPEEAKKVLEKLP RSPHRPILQAGLPANASTVVGGDVEFVCKVYSDAQPHIQWIKHVPYLKVLKAAGVNTTDKEIEVLYIRNVTFEDAGEYTCLAGNSIGISFHSAWLTVLPAP Grafting_Motif0263_bcov_4helix_01698_0001
DEEKIATEMARINAMFAGVPSFSIDVRNGTVKVTFDGNDESVKSARRLVKQVFELFNVPVDIDTR RSPHRPILQAGLPANASTVVGGDVEFVCKVYSDAQPHIQWIKHVPYLKVLKAAGVNTTDKEIEVLYIRNVTFEDAGEYTCLAGNSIGISFHSAWLTVLPAP Motif0041_HEEHE_2333_0001_3017_0001
DEAETAETISRELQKKLNVPELVVTEINGVWLVVIDGTDETAQTASRLAKEFFKKQGVPVTVTTI RSPHRPILQAGLPANASTVVGGDVEFVCKVYSDAQPHIQWIKHVPYLKVLKAAGVNTTDKEIEVLYIRNVTFEDAGEYTCLAGNSIGISFHSAWLTVLPAP rif_fastrot_cor_HEEHE_2990_000000003_0001_0001
SYKEELKSAVHLSAFLANVPEVEVRVDNGTVTVTFKGNDESAKSASNVVKRAAELMGVQVHVRTK RSPHRPILQAGLPANASTVVGGDVEFVCKVYSDAQPHIQWIKHVPYLKVLKAAGVNTTDKEIEVLYIRNVTFEDAGEYTCLAGNSIGISFHSAWLTVLPAP Motif0021_HEEHE_3357_0001_8022_0001
TEEKIIRLWLDAARKGDRKANTLALRILFGLKRGEIDESQADKLADKIKKSLS RSPHRPILQAGLPANASTVVGGDVEFVCKVYSDAQPHIQWIKHVPYLKVLKAAGVNTTDKEIEVLYIRNVTFEDAGEYTCLAGNSIGISFHSAWLTVLPAP Motif0437_p1-14H-GBL-16H-GABBL-15H_0498_0001_0001_0001_0001_8154_0001
DVLEFVLMLVKSTVDPELVELVEKVLRRLKERGDPSKAAEVVLIASFLAFLGNYEEAEKILREIE RSPHRPILQAGLPANASTVVGGDVEFVCKVYSDAQPHIQWIKHVPYLKVLKAAGVNTTDKEIEVLYIRNVTFEDAGEYTCLAGNSIGISFHSAWLTVLPAP Motif1117_bcov_4helix_14549_0001_8227_0001
DDEEEAKKAAESLNDPEVREAVELVIELARKNPDDEELRFALFSLLWLIKRGNPAFHLIVEAILN RSPHRPILQAGLPANASTVVGGDVEFVCKVYSDAQPHIQWIKHVPYLKVLKAAGVNTTDKEIEVLYIRNVTFEDAGEYTCLAGNSIGISFHSAWLTVLPAP pol_8feec2cfd2cfcda63b7b4c036e397be6_0001_000000009_0001_0001
DEDEDVSRTIELSARFAGVPSVSVTVKNNSVTVNLQGDTEAAKSAKFMVEDIATKLNIRVSVEIQ RSPHRPILQAGLPANASTVVGGDVEFVCKVYSDAQPHIQWIKHVPYLKVLKAAGVNTTDKEIEVLYIRNVTFEDAGEYTCLAGNSIGISFHSAWLTVLPAP Motif1161_HEEHE_1353_0001_502_0001
SSTVTDTFKVEGTDEEAKREIEEIEELAENTARYARKRANTHVEVKVEVREDGDKITVHVTIKID RSPHRPILQAGLPANASTVVGGDVEFVCKVYSDAQPHIQWIKHVPYLKVLKAAGVNTTDKEIEVLYIRNVTFEDAGEYTCLAGNSIGISFHSAWLTVLPAP mot_H_normal_3h_hb1_3209_000000013_0001_58_63_H_._EHEE_hb1_2045_0001_0001_0001
PDWREASELILKLARKVAKKLHDEEAQRLLKHLIRLQEEATKRNLEELVRHLQAASALTAAELD RSPHRPILQAGLPANASTVVGGDVEFVCKVYSDAQPHIQWIKHVPYLKVLKAAGVNTTDKEIEVLYIRNVTFEDAGEYTCLAGNSIGISFHSAWLTVLPAP mot_H_normal_08dd35154ab242ac59caf189bac741ae_0001_000000004_0001_43_48_H_._3h_hb1_1008_0001_0002_0001
RLRWEERFRLKGDDREVRQLIEEIVARHLNEAFRVALKLNGESRVTVETRRDGDTIEVRIRSEAD RSPHRPILQAGLPANASTVVGGDVEFVCKVYSDAQPHIQWIKHVPYLKVLKAAGVNTTDKEIEVLYIRNVTFEDAGEYTCLAGNSIGISFHSAWLTVLPAP mot_H_fastrot_cor_abde7b46eeb91f9ac4683c589f713694_0001_000000000_0001_42_46_H_._EHEE_hb1_1548_0001_0001
GEELAQRSAQLLAIAWLAADDERLRKLLQEILRLTYHAAERNDDDKLRDSLRLAEEIWRAVHR RSPHRPILQAGLPANASTVVGGDVEFVCKVYSDAQPHIQWIKHVPYLKVLKAAGVNTTDKEIEVLYIRNVTFEDAGEYTCLAGNSIGISFHSAWLTVLPAP mot_H_normal_ems_3hM_581_000000003_0001_45_54_H_._3h_hb1_1351_0001_0001_0001
TEVYVLSISIRTTDEEQLKKVRETVKKWAKKVLEEAKRRGLEIHVRHIEDREGDELWVIVQLEVR RSPHRPILQAGLPANASTVVGGDVEFVCKVYSDAQPHIQWIKHVPYLKVLKAAGVNTTDKEIEVLYIRNVTFEDAGEYTCLAGNSIGISFHSAWLTVLPAP mot_P_normal_EHEE_hb1_2910_000000004_0001_46_48_59_61_P_._EHEE_hb1_4235_0001_0001_0001_0001
DLKQRIHRILTRALLLAMRHGNREAIQELNHLYFALEEADRKKDEKLSREVLKKAETALRKLES RSPHRPILQAGLPANASTVVGGDVEFVCKVYSDAQPHIQWIKHVPYLKVLKAAGVNTTDKEIEVLYIRNVTFEDAGEYTCLAGNSIGISFHSAWLTVLPAP Grafting_Motif0070_ems_3hM_3687_0001_0003
SELLEEVIRLVKEGDPEEAHKLIVEVLKELEERGNQELLELLALIFTAVYFNDEERLKELEEKVK RSPHRPILQAGLPANASTVVGGDVEFVCKVYSDAQPHIQWIKHVPYLKVLKAAGVNTTDKEIEVLYIRNVTFEDAGEYTCLAGNSIGISFHSAWLTVLPAP pol_1e7b7e37598d9fac6d07e3bf171d857b_0001_1_000000010_0001
DAVEALSRMIKLVAKIAGVKSVTVRVSNGRVTVKFDGNDESAKTAKEIVELSARFANVRVDVKLK RSPHRPILQAGLPANASTVVGGDVEFVCKVYSDAQPHIQWIKHVPYLKVLKAAGVNTTDKEIEVLYIRNVTFEDAGEYTCLAGNSIGISFHSAWLTVLPAP Motif0018_HEEHE_3241_0001_0001_5984_0001
PTIVIMVASEEAARKISKIVKPKESHIHTINSRFVILTIHTDDPKRAEKAAKDADPNATIIISS RSPHRPILQAGLPANASTVVGGDVEFVCKVYSDAQPHIQWIKHVPYLKVLKAAGVNTTDKEIEVLYIRNVTFEDAGEYTCLAGNSIGISFHSAWLTVLPAP rif_buried_ems_ferrM_6894_0002_000000017_0001_0001
DERARRASALLLEAARQLGNERLIRFIEEVIRLAEELLRRAEREEEREEIERHLNERLHEYAD RSPHRPILQAGLPANASTVVGGDVEFVCKVYSDAQPHIQWIKHVPYLKVLKAAGVNTTDKEIEVLYIRNVTFEDAGEYTCLAGNSIGISFHSAWLTVLPAP mot_H_normal_HEEH_22123_000000005_0001_54_60_H_._3h_hb1_3701_0001_0001_0001
SEERLASKAMKLASDLGDREALRAVNEAYFALKDPRLSKFWEEKRKKDDPTAKLVNRLLESVKG RSPHRPILQAGLPANASTVVGGDVEFVCKVYSDAQPHIQWIKHVPYLKVLKAAGVNTTDKEIEVLYIRNVTFEDAGEYTCLAGNSIGISFHSAWLTVLPAP Grafting_Motif0374_ems_4hM_2395_0001_0001
DATEVLVLTLRAAAEMAGLEDFKVRVSNGTVTVTINGDDELAQEVQRAVEEIAKDLGVPVDVQVK RSPHRPILQAGLPANASTVVGGDVEFVCKVYSDAQPHIQWIKHVPYLKVLKAAGVNTTDKEIEVLYIRNVTFEDAGEYTCLAGNSIGISFHSAWLTVLPAP mot_H_fastrot_cor_0aae35b5ad8ab43c0432737690aa3e6e_0001_1_000000000_0001_21_27_H_._HEEHE_3226_0001_0001_0001
TREFQSDFTFDRHDKDEKKRAEELARKSVEEVKRFAEELGLRVEFSINYVERDNKIVILIFLQIV RSPHRPILQAGLPANASTVVGGDVEFVCKVYSDAQPHIQWIKHVPYLKVLKAAGVNTTDKEIEVLYIRNVTFEDAGEYTCLAGNSIGISFHSAWLTVLPAP mot_P_normal_EEHEE_12254_000000000_0001_52_54_61_63_P_._EHEE_hb1_3585_0001_0001_0001
PERLREAISRLAGVPPELVEEVVRILSKLYNVPPEQALLLLWLAVEELGDPREIRKLLKRIKKEG RSPHRPILQAGLPANASTVVGGDVEFVCKVYSDAQPHIQWIKHVPYLKVLKAAGVNTTDKEIEVLYIRNVTFEDAGEYTCLAGNSIGISFHSAWLTVLPAP mot_H_normal_3h_hb1_3627_000000010_0001_51_57_H_._10d2712afa1478d76c14dc12221f6080_0001_0001_0003_0001_0001
DIWLTYVSHVDKRDDEQLRRARKHHEELVKEARELAERLGLKVTVHHQVKERNGQLLLITTIVIT RSPHRPILQAGLPANASTVVGGDVEFVCKVYSDAQPHIQWIKHVPYLKVLKAAGVNTTDKEIEVLYIRNVTFEDAGEYTCLAGNSIGISFHSAWLTVLPAP rif_normal_EHEE_hb1_4576_000000007_0001_0001
DDWEWFVLLSRTFHEARATNDEELFKLLEEIVREAIRAAHDEEVRRALKEWLRRAREEYER RSPHRPILQAGLPANASTVVGGDVEFVCKVYSDAQPHIQWIKHVPYLKVLKAAGVNTTDKEIEVLYIRNVTFEDAGEYTCLAGNSIGISFHSAWLTVLPAP mot_H_fastrot_HHH_eva_0342_000000000_0001_9_18_H_._3h_hb1_3992_0001_0001_0001
DLVEELEKAVEEGDPDKAWSILNVIAFRVSEKGDPEKARLILEILEALDRNDEDLLKEAIRKLKP RSPHRPILQAGLPANASTVVGGDVEFVCKVYSDAQPHIQWIKHVPYLKVLKAAGVNTTDKEIEVLYIRNVTFEDAGEYTCLAGNSIGISFHSAWLTVLPAP Grafting_Motif0042_bcov_4helix_12981_0001
DVRTLATHVKKFLKTLYKFDTPFARTLVETVIKDLRHIKKHLTTEEEKKIIEDAVRVAEEVLKG RSPHRPILQAGLPANASTVVGGDVEFVCKVYSDAQPHIQWIKHVPYLKVLKAAGVNTTDKEIEVLYIRNVTFEDAGEYTCLAGNSIGISFHSAWLTVLPAP Motif1280_ems_3hM_562_0001_0001_2432_0001
DRDEQVAFNVSMTAKFAGVRSVTFDKSNNRWSVTVDGNNEAAESVRRFVTHISKEMGVEVHVEYR RSPHRPILQAGLPANASTVVGGDVEFVCKVYSDAQPHIQWIKHVPYLKVLKAAGVNTTDKEIEVLYIRNVTFEDAGEYTCLAGNSIGISFHSAWLTVLPAP Motif1016_HEEHE_0600_0001_0002_4946_0001
RITNRIEIRVDARDREEFEDLVRAAEQTLAFVEELAHERNLRWRIEWDHRRDNGHVTHDSRVEVT RSPHRPILQAGLPANASTVVGGDVEFVCKVYSDAQPHIQWIKHVPYLKVLKAAGVNTTDKEIEVLYIRNVTFEDAGEYTCLAGNSIGISFHSAWLTVLPAP mot_H_normal_3h_hb1_6816_000000000_0001_50_58_H_._EHEE_hb1_638_0001_0001_0001_0001
SDEELAEQVQRMVRKAAGVPDLKVKIDNGRLQVNVKGDDMALEIATFTVESFMILAGLDVKITVK RSPHRPILQAGLPANASTVVGGDVEFVCKVYSDAQPHIQWIKHVPYLKVLKAAGVNTTDKEIEVLYIRNVTFEDAGEYTCLAGNSIGISFHSAWLTVLPAP Motif1135_HEEHE_2704_0001_7087_0001
SEETVELTIRFALRNGANPEIILETLKRMLKRNGIDPEELRKILRELLKKTGDPVVKRLLELLEK RSPHRPILQAGLPANASTVVGGDVEFVCKVYSDAQPHIQWIKHVPYLKVLKAAGVNTTDKEIEVLYIRNVTFEDAGEYTCLAGNSIGISFHSAWLTVLPAP Motif1004_bcov_4helix_10292_0001_0002_4780_0001
DLEELIELLSRLANIPPAEAASIIALLHLAEERAGDPEEAIKIVLEEIRKRDEHVAEVLEKLLRK RSPHRPILQAGLPANASTVVGGDVEFVCKVYSDAQPHIQWIKHVPYLKVLKAAGVNTTDKEIEVLYIRNVTFEDAGEYTCLAGNSIGISFHSAWLTVLPAP mot_H_fastrot_cor_ems_3hM_199_000000020_0001_57_61_H_._81cbe2e715e429bd796127f3e4fc06c4_0001_1_0001_0001_0001
SEVEELLKRILKGDPEAVAELSELLHELKQKGVLPPEELRLLQRIIFAFANRDEEALERLIKRFN RSPHRPILQAGLPANASTVVGGDVEFVCKVYSDAQPHIQWIKHVPYLKVLKAAGVNTTDKEIEVLYIRNVTFEDAGEYTCLAGNSIGISFHSAWLTVLPAP mot_H_normal_f1959bc41105d49c5e38d92e8a10f31d_0001_1_000000002_0001_41_46_H_._d4eb1a813822b496a8e456aef616193d_0001_1_0001_0001_0001
DEEKAKRLLKLLKEALELSTDEESRLRIFAVLHSLERALKLNDEKILKAALSLAERLIKETLG RSPHRPILQAGLPANASTVVGGDVEFVCKVYSDAQPHIQWIKHVPYLKVLKAAGVNTTDKEIEVLYIRNVTFEDAGEYTCLAGNSIGISFHSAWLTVLPAP mot_H_normal_HEEH_06807_000000018_0001_47_56_H_._3h_hb1_4973_0001_0002_0001_0001
SEETKKIKMFAKLTAWMAGLDEEAIKKAQKIVEELARRGVDPREIIEIIAKIILKLVRS RSPHRPILQAGLPANASTVVGGDVEFVCKVYSDAQPHIQWIKHVPYLKVLKAAGVNTTDKEIEVLYIRNVTFEDAGEYTCLAGNSIGISFHSAWLTVLPAP Motif1053_HHH_eva_0017_0001_2985_0001
DQKELIEELIRKGQVPPEAIIAALLTLAWVLGDPEILKRLRELAEKLHNGEIPPEEILKLLEKVG RSPHRPILQAGLPANASTVVGGDVEFVCKVYSDAQPHIQWIKHVPYLKVLKAAGVNTTDKEIEVLYIRNVTFEDAGEYTCLAGNSIGISFHSAWLTVLPAP mot_H_normal_beeaf63b05778b6dc4e0d4755a79d7be_0001_1_000000001_0001_39_45_H_._9a160eb1e680dc236854c56fcfde2d3d_0001_0001_0001_0001
DEKHEEILRHHLEIVEEAIRNNNAAEAYEFISRSLDEAQKNNDEITFRASKKALRILIELWEK RSPHRPILQAGLPANASTVVGGDVEFVCKVYSDAQPHIQWIKHVPYLKVLKAAGVNTTDKEIEVLYIRNVTFEDAGEYTCLAGNSIGISFHSAWLTVLPAP mot_H_fastrot_cor_6a0dbe623ca6136048b91531f2a2c636_0001_1_000000003_0001_18_23_H_._3h_hb1_6153_0001_0004_0001_0001
TVVIVFVRDPRLAETLARLAQVRVHVQSRPDGFVVVLIANIDPELAKKLAKELGVRVLVDE RSPHRPILQAGLPANASTVVGGDVEFVCKVYSDAQPHIQWIKHVPYLKVLKAAGVNTTDKEIEVLYIRNVTFEDAGEYTCLAGNSIGISFHSAWLTVLPAP pol_ems_ferrM_2889_000000006_0001_0001
TREEQLQTAAERAARSVGVPSFSVSVSNGRLTVHIDGDDEHAQQLKRMLTVTSMFMGTEVHVRTH RSPHRPILQAGLPANASTVVGGDVEFVCKVYSDAQPHIQWIKHVPYLKVLKAAGVNTTDKEIEVLYIRNVTFEDAGEYTCLAGNSIGISFHSAWLTVLPAP Motif1016_HEEHE_3368_0001_0002_5863_0001
SEEEEALKRLIEEAIRIVRNLNLEHFLKRLLELIEIAELAERLNDEELFRRAALAIKALLQLARK RSPHRPILQAGLPANASTVVGGDVEFVCKVYSDAQPHIQWIKHVPYLKVLKAAGVNTTDKEIEVLYIRNVTFEDAGEYTCLAGNSIGISFHSAWLTVLPAP mot_H_fastrot_ems_4hC_2953_0001_000000001_0001_2_11_H_._3h_hb1_2620_0001_0001_0001
TVVLVAVDDPTNAERVSKLAQVQIFHIEIRGKLVVLFQAESEDGAKRVEEILKRLGIPVYIIP RSPHRPILQAGLPANASTVVGGDVEFVCKVYSDAQPHIQWIKHVPYLKVLKAAGVNTTDKEIEVLYIRNVTFEDAGEYTCLAGNSIGISFHSAWLTVLPAP rif_fastrot_cor_ems_ferrM_3675_0001_000000016_0001_0001
DEVTKIAFELAQKLVDAKKRNDEDKYKHVKSLIDELKKRLSSNPEAKKDVEMAVWQVQRFR RSPHRPILQAGLPANASTVVGGDVEFVCKVYSDAQPHIQWIKHVPYLKVLKAAGVNTTDKEIEVLYIRNVTFEDAGEYTCLAGNSIGISFHSAWLTVLPAP Motif1029_ems_3hC_855_0001_0001_0002_1780_0001
PEEVSHLLAELMKLLQEATEKNNHELLHVLNRAIFLVETAIKQNDDEKAKRIVKTAKKLFKEID RSPHRPILQAGLPANASTVVGGDVEFVCKVYSDAQPHIQWIKHVPYLKVLKAAGVNTTDKEIEVLYIRNVTFEDAGEYTCLAGNSIGISFHSAWLTVLPAP Motif0263_ems_3hM_460_0001_5137_0001
DRSEELKHMVSISALMLGVPHFEIHDNNGKFTVTVRGPDRVSELLKHFVKFIATVLGLDVKVTTQ RSPHRPILQAGLPANASTVVGGDVEFVCKVYSDAQPHIQWIKHVPYLKVLKAAGVNTTDKEIEVLYIRNVTFEDAGEYTCLAGNSIGISFHSAWLTVLPAP Motif1086_HEEHE_1235_0001_9110_0001
SRLEEELRELLERTGDPIVELLIRLLEEAKENGDRRLLFILAALAEWLLEGDPRARSVIERLVRE RSPHRPILQAGLPANASTVVGGDVEFVCKVYSDAQPHIQWIKHVPYLKVLKAAGVNTTDKEIEVLYIRNVTFEDAGEYTCLAGNSIGISFHSAWLTVLPAP mot_H_fastrot_cor_f8f8a4152cc90f14bb898546c27f9520_0001_000000007_0001_34_42_H_._6a3900e05b784d8ac20a6d152f7adee6_0001_0001_0001_0001
SEVVEIILELLRRGEFSPEELVNVVARMVMHLGDPQAIELSILLFLAVRQNDPELFRELLERLRP RSPHRPILQAGLPANASTVVGGDVEFVCKVYSDAQPHIQWIKHVPYLKVLKAAGVNTTDKEIEVLYIRNVTFEDAGEYTCLAGNSIGISFHSAWLTVLPAP Motif1062_bcov_4helix_04830_0001_0002_2390_0001
DEEALRVSMEVNELAVQLERAPDPNKQETLKRRVEKIIKSLRNAEDDHQRYLAELAERIFKRIV RSPHRPILQAGLPANASTVVGGDVEFVCKVYSDAQPHIQWIKHVPYLKVLKAAGVNTTDKEIEVLYIRNVTFEDAGEYTCLAGNSIGISFHSAWLTVLPAP Motif0036_ems_3hC_496_0001_9912_0001
SALEEFFKRQVELLGDPELVLRLLKLFAKEHNDPHLERALKIIEELLRRGEISPEEAAELLVRLA RSPHRPILQAGLPANASTVVGGDVEFVCKVYSDAQPHIQWIKHVPYLKVLKAAGVNTTDKEIEVLYIRNVTFEDAGEYTCLAGNSIGISFHSAWLTVLPAP pol_feb5f66ed5e8dfa81a194f8c238da1c2_0001_000000010_0001_0001
DIHRTYTFHIDNADEDLKRAVEQTARFAVLLAEELSKRLGLENEWEIRTKEHNGRFEVHVRTTIR RSPHRPILQAGLPANASTVVGGDVEFVCKVYSDAQPHIQWIKHVPYLKVLKAAGVNTTDKEIEVLYIRNVTFEDAGEYTCLAGNSIGISFHSAWLTVLPAP mot_H_normal_3h_hb1_6816_000000000_0001_50_58_H_._EHEE_hb1_247_0001_0001_0001_0001
SEEDKWRQMAEWIRANQRAAGVDPDKIKEWERRWEEVLQKGDEDELRKIAHEALRQVEKI RSPHRPILQAGLPANASTVVGGDVEFVCKVYSDAQPHIQWIKHVPYLKVLKAAGVNTTDKEIEVLYIRNVTFEDAGEYTCLAGNSIGISFHSAWLTVLPAP Grafting_Motif0413_HHH_eva_0410_0001_0002
DARTFAKINAEFMLKEGNASKEEIKKVAQRMLKQLNLSEKQIKDASKVLDKALSS RSPHRPILQAGLPANASTVVGGDVEFVCKVYSDAQPHIQWIKHVPYLKVLKAAGVNTTDKEIEVLYIRNVTFEDAGEYTCLAGNSIGISFHSAWLTVLPAP Motif0072_p1-15H-GABBL-15H-GBBL-16H_0503_0001_0001_0002_0001_628_0001
DERWEVERTLKDTSEEEERRVKAELFILATNLWLRAHARNLSARVRVENIHDGDTVRVRVRFEVR RSPHRPILQAGLPANASTVVGGDVEFVCKVYSDAQPHIQWIKHVPYLKVLKAAGVNTTDKEIEVLYIRNVTFEDAGEYTCLAGNSIGISFHSAWLTVLPAP mot_H_fastrot_cor_ems_3hM_3402_000000021_0001_49_57_H_._EHEE_hb1_1441_0001_0001_0001
DVQRLLREALRLSEELGDEDALRIAAYIFLALERGELDEEEAKRLLEELIEHQRR RSPHRPILQAGLPANASTVVGGDVEFVCKVYSDAQPHIQWIKHVPYLKVLKAAGVNTTDKEIEVLYIRNVTFEDAGEYTCLAGNSIGISFHSAWLTVLPAP mot_H_fastrot_cor_ems_3hM_3380_000000000_0001_53_61_H_._3h_hb1_1785_0001_0001_0001
SEELLERFIEALRKVDPELARLLEEVLKRLKEEGVPPEAILFTLALALAKANPEVFEIVLRYLRK RSPHRPILQAGLPANASTVVGGDVEFVCKVYSDAQPHIQWIKHVPYLKVLKAAGVNTTDKEIEVLYIRNVTFEDAGEYTCLAGNSIGISFHSAWLTVLPAP mot_H_normal_3h_hb1_5890_000000015_0001_54_62_H_._3c1f8f6a4dea9d992b583dccf9470965_0001_0001_0001_0001_0001
PEEEVMKLIKELGNEEVAFALVSVLIQLKLKDPRLSEKILREVLELLKQGNTEEVKKLLIKLLYR RSPHRPILQAGLPANASTVVGGDVEFVCKVYSDAQPHIQWIKHVPYLKVLKAAGVNTTDKEIEVLYIRNVTFEDAGEYTCLAGNSIGISFHSAWLTVLPAP Motif1012_bcov_4helix_09943_0001_4176_0001
PVVVLVLVDDPTIAKQVAKKYNARVKELNGLIIVIITVRDEREAREIAERISKEFQIKVEVHTI RSPHRPILQAGLPANASTVVGGDVEFVCKVYSDAQPHIQWIKHVPYLKVLKAAGVNTTDKEIEVLYIRNVTFEDAGEYTCLAGNSIGISFHSAWLTVLPAP rif_normal_ems_ferrM_985_0002_000000010_0001_0001
DDDKLRNLVNRLAWSAQEWAKDEEIKKRVVRLWLLAYRALENNDRDTVSKVASELKELLERLQS RSPHRPILQAGLPANASTVVGGDVEFVCKVYSDAQPHIQWIKHVPYLKVLKAAGVNTTDKEIEVLYIRNVTFEDAGEYTCLAGNSIGISFHSAWLTVLPAP Grafting_Motif0176_ems_3hC_1502_0001_0001
DRVYTVQTTVRGDSEEAHEHARRSAEELFKRVKKFAEKHNLEVRVRIRELRLKGSFVVTVEVRVT RSPHRPILQAGLPANASTVVGGDVEFVCKVYSDAQPHIQWIKHVPYLKVLKAAGVNTTDKEIEVLYIRNVTFEDAGEYTCLAGNSIGISFHSAWLTVLPAP rif_fastrot_EHEE_hb1_161_000000027_0001_0001
DLQEEVERNIRILAEFAGVPSVSVTVRNGKISVTLQGNDQAVRAAARMIKDLAELLNADVEVRSR RSPHRPILQAGLPANASTVVGGDVEFVCKVYSDAQPHIQWIKHVPYLKVLKAAGVNTTDKEIEVLYIRNVTFEDAGEYTCLAGNSIGISFHSAWLTVLPAP mot_H_buried_ems_3hC_255_0002_000000000_0001_47_55_H_._HEEHE_1676_0001_0001_0001_0001
PETKHVTMEFKGTDEDAERAIRLIIWLVEIETKEEADKRNQKLDIKVHIETHGDTIHVTIQIRIE RSPHRPILQAGLPANASTVVGGDVEFVCKVYSDAQPHIQWIKHVPYLKVLKAAGVNTTDKEIEVLYIRNVTFEDAGEYTCLAGNSIGISFHSAWLTVLPAP mot_H_normal_ems_3hM_2997_000000001_0001_48_58_H_._EHEE_hb1_6037_0001_0001_0001_0001
SFHEILKELLERGISPEDVVKIAIEILKKLGLSPEEIALALSLALVRLLGDPREAARVLQEAIRK RSPHRPILQAGLPANASTVVGGDVEFVCKVYSDAQPHIQWIKHVPYLKVLKAAGVNTTDKEIEVLYIRNVTFEDAGEYTCLAGNSIGISFHSAWLTVLPAP Motif1071_bcov_4helix_06003_0001_0002_4120_0001
DPIRAAAKFSRVLFEAEDRNVSEEQLREIVKELLKEVEKQISDEEEARQTAEALRRNFEERLR RSPHRPILQAGLPANASTVVGGDVEFVCKVYSDAQPHIQWIKHVPYLKVLKAAGVNTTDKEIEVLYIRNVTFEDAGEYTCLAGNSIGISFHSAWLTVLPAP rif_normal_3h_hb1_688_000000001_0001_0001
DDREVAKLALIVAKLAHEIRNPELLRIANRALFLVEEAKKKNDKDLEDTARKILKEVVKRAKS RSPHRPILQAGLPANASTVVGGDVEFVCKVYSDAQPHIQWIKHVPYLKVLKAAGVNTTDKEIEVLYIRNVTFEDAGEYTCLAGNSIGISFHSAWLTVLPAP mot_H_normal_3h_hb1_4713_000000003_0001_50_56_H_._ems_3hM_116_0001_0002_0001_0001
DEEELERLLRELIPDPDVVRILKFTFESAKIFGADPELILRSLLMSARDQGDEEAERALEIILRR RSPHRPILQAGLPANASTVVGGDVEFVCKVYSDAQPHIQWIKHVPYLKVLKAAGVNTTDKEIEVLYIRNVTFEDAGEYTCLAGNSIGISFHSAWLTVLPAP Motif1009_bcov_4helix_09354_0001_6275_0001
SMEEANSAMFLAMKVSKINPKFREEAEKVQRKLIEALQNNDKDSLKSAVDEIREIYKKAS RSPHRPILQAGLPANASTVVGGDVEFVCKVYSDAQPHIQWIKHVPYLKVLKAAGVNTTDKEIEVLYIRNVTFEDAGEYTCLAGNSIGISFHSAWLTVLPAP Grafting_Motif0263_ems_3hC_306_0002_0001_0002
DERLKHIAVVIQMNAEMATPDPKQQKEVKDTLEEAVKNNDEELLVSVFEYVVKLHEKLE RSPHRPILQAGLPANASTVVGGDVEFVCKVYSDAQPHIQWIKHVPYLKVLKAAGVNTTDKEIEVLYIRNVTFEDAGEYTCLAGNSIGISFHSAWLTVLPAP ems_3hM_381_000000026_0001
DEELRRSVRLTTHMAGDPTMALIAIAKHLKEEGVSPEEIEKILEKIVKLLGLPEEVLERVRRILR RSPHRPILQAGLPANASTVVGGDVEFVCKVYSDAQPHIQWIKHVPYLKVLKAAGVNTTDKEIEVLYIRNVTFEDAGEYTCLAGNSIGISFHSAWLTVLPAP Motif1222_bcov_4helix_08763_0001_8658_0001
DVEEWKKALDDLVTSLSKNISDEDVSRELKRFADMAKKMADEADDPKDAQELLKMQWIFIRFYG RSPHRPILQAGLPANASTVVGGDVEFVCKVYSDAQPHIQWIKHVPYLKVLKAAGVNTTDKEIEVLYIRNVTFEDAGEYTCLAGNSIGISFHSAWLTVLPAP Grafting_Motif0248_ems_3hC_343_0001_0001
DEELNRLFRISRTLMTYADSVPDLDKVREYLTRVIEDARRKNDQARVTAAETIRKLVEDQKS RSPHRPILQAGLPANASTVVGGDVEFVCKVYSDAQPHIQWIKHVPYLKVLKAAGVNTTDKEIEVLYIRNVTFEDAGEYTCLAGNSIGISFHSAWLTVLPAP Motif0489_ems_3hM_2866_0001_0001_1980_0001
TESISLTYTLRNVSEEIIEEMSRRTNEIAEEWRERAEKNNLEATIDVVENRLGDVFIKVVQIRIR RSPHRPILQAGLPANASTVVGGDVEFVCKVYSDAQPHIQWIKHVPYLKVLKAAGVNTTDKEIEVLYIRNVTFEDAGEYTCLAGNSIGISFHSAWLTVLPAP mot_P_fastrot_cor_EHEE_hb1_6550_000000002_0001_48_52_59_63_P_._EHEE_hb1_4736_0001_0001_0001
RIHIRLEIHTDGNDDEARRRELRLANEWFFRVKELAERLNLEVTVHRRTRQNGKNNHLHVEADIT RSPHRPILQAGLPANASTVVGGDVEFVCKVYSDAQPHIQWIKHVPYLKVLKAAGVNTTDKEIEVLYIRNVTFEDAGEYTCLAGNSIGISFHSAWLTVLPAP mot_H_fastrot_3h_hb1_3344_000000008_0001_48_58_H_._EHEE_hb1_5810_0001_0001_0001
SESEKLQKIVKRAARSVGVPRVDVKVKDGTLSVTVKGDDEAARTLLSTVRFAAIEAGIHVDVRTK RSPHRPILQAGLPANASTVVGGDVEFVCKVYSDAQPHIQWIKHVPYLKVLKAAGVNTTDKEIEVLYIRNVTFEDAGEYTCLAGNSIGISFHSAWLTVLPAP mot_H_fastrot_cor_3h_hb1_641_000000003_0001_49_56_H_._HEEHE_1611_0001_0002_0001_0001
DVEHAKRLSKLLLKIARELNDRRLIFIAAAAKMALEEAERNNDEKLIKRIIAALERALREA RSPHRPILQAGLPANASTVVGGDVEFVCKVYSDAQPHIQWIKHVPYLKVLKAAGVNTTDKEIEVLYIRNVTFEDAGEYTCLAGNSIGISFHSAWLTVLPAP mot_H_fastrot_cor_f8f8a4152cc90f14bb898546c27f9520_0001_000000007_0001_34_42_H_._3h_hb1_1778_0001_0001_0001
DKAEHHRREAEKFIRELLKRGIHFEEIIKWLEEHRKDLERKNDEDAIESTEIAITTARFALER RSPHRPILQAGLPANASTVVGGDVEFVCKVYSDAQPHIQWIKHVPYLKVLKAAGVNTTDKEIEVLYIRNVTFEDAGEYTCLAGNSIGISFHSAWLTVLPAP mot_H_normal_HEEHE_2363_000000001_0001_43_52_H_._3h_hb1_3436_0001_0001_0001_0001
DETFHHEVRLHNVSEEEVEQAEDEERQWALLVWFRAHLRGLDARIEFRKEDDNGTITIKSRVRVK RSPHRPILQAGLPANASTVVGGDVEFVCKVYSDAQPHIQWIKHVPYLKVLKAAGVNTTDKEIEVLYIRNVTFEDAGEYTCLAGNSIGISFHSAWLTVLPAP mot_H_normal_3h_hb1_3627_000000010_0001_51_57_H_._EHEE_hb1_5899_0001_0003_0001_0001
DLEKEISEILNLAYLASVRKGNEETEELLKRILRLLAEAIEKNNEELLEEALRLARHALRLAN RSPHRPILQAGLPANASTVVGGDVEFVCKVYSDAQPHIQWIKHVPYLKVLKAAGVNTTDKEIEVLYIRNVTFEDAGEYTCLAGNSIGISFHSAWLTVLPAP mot_H_fastrot_cor_ems_3hM_199_000000020_0001_56_61_H_._3h_hb1_6525_0001_0002_0001_0001
SEEDEIRKAIEHAAKRVGVDDVEVKHSNGRIHVTIKGTDDASRSLKLAAHLAAFRLGTELHVHDK RSPHRPILQAGLPANASTVVGGDVEFVCKVYSDAQPHIQWIKHVPYLKVLKAAGVNTTDKEIEVLYIRNVTFEDAGEYTCLAGNSIGISFHSAWLTVLPAP mot_H_fastrot_cor_ems_3hM_199_000000020_0001_57_61_H_._HEEHE_0330_0001_0001_0001
DEEEAWRLAVAAAVDSNDPEILKEILKLLEERLGDPEEAKRILRELVEEAVNDPRVAEEVLKKVE RSPHRPILQAGLPANASTVVGGDVEFVCKVYSDAQPHIQWIKHVPYLKVLKAAGVNTTDKEIEVLYIRNVTFEDAGEYTCLAGNSIGISFHSAWLTVLPAP mot_H_normal_2f052b2daf090c755de65daeed84768b_0001_1_000000002_0001_20_26_H_._a40a5003b9d9f3475be478963aef28d6_0001_0001_0001_0001
PKAKEALEALLELLREIAKRSDKEELRREIEELLKEAEDALRKNDEERIERIAAKLLTWIARLEL RSPHRPILQAGLPANASTVVGGDVEFVCKVYSDAQPHIQWIKHVPYLKVLKAAGVNTTDKEIEVLYIRNVTFEDAGEYTCLAGNSIGISFHSAWLTVLPAP mot_H_fastrot_cor_da9e5f86e81fca48f449e0e79ace5297_0001_1_000000005_0001_39_45_H_._3h_hb1_6348_0001_0001_0001
SDDSLAMKAEKLLMDAVVHGDEETRRKAISIAESFVKRAKQIPDPRSQFIAVNAEVAIRQLKS RSPHRPILQAGLPANASTVVGGDVEFVCKVYSDAQPHIQWIKHVPYLKVLKAAGVNTTDKEIEVLYIRNVTFEDAGEYTCLAGNSIGISFHSAWLTVLPAP Grafting_Motif0460_ems_3hM_2437_0001
SERELFRLVVEANERGDKDARNAANNVLWALEHNDPDSLEELLEKIEKRRGDPDWVRELSELARR RSPHRPILQAGLPANASTVVGGDVEFVCKVYSDAQPHIQWIKHVPYLKVLKAAGVNTTDKEIEVLYIRNVTFEDAGEYTCLAGNSIGISFHSAWLTVLPAP Grafting_Motif0176_bcov_4helix_01566_0001
DEEEKIEELAKKIAELVRKLSDEEAEKVIKKLEQEAKEKNDDTLRSAVLTAALVLTELRRK RSPHRPILQAGLPANASTVVGGDVEFVCKVYSDAQPHIQWIKHVPYLKVLKAAGVNTTDKEIEVLYIRNVTFEDAGEYTCLAGNSIGISFHSAWLTVLPAP mot_H_fastrot_cor_da9e5f86e81fca48f449e0e79ace5297_0001_1_000000005_0001_39_45_H_._ems_3hM_3594_0001_0001_0001_0001
DESETVQEMVKLSARFAGVPSVEIRYKDGKVSVTFDGDDERAKVASRIVKTALEVLGIPVEVRVR RSPHRPILQAGLPANASTVVGGDVEFVCKVYSDAQPHIQWIKHVPYLKVLKAAGVNTTDKEIEVLYIRNVTFEDAGEYTCLAGNSIGISFHSAWLTVLPAP Motif0003_HEEHE_0033_0001_0002_9892_0001
THQSIFEAIRLARERGNEEALHRATELLHALLEGRISEEEAKRISEELIRQIRN RSPHRPILQAGLPANASTVVGGDVEFVCKVYSDAQPHIQWIKHVPYLKVLKAAGVNTTDKEIEVLYIRNVTFEDAGEYTCLAGNSIGISFHSAWLTVLPAP pol_3h_hb1_3110_000000003_0001_0001
SKLSKVVEIVFELSRDPDPEVRKVALMLLFALARNDPELVKELLEKALKKLGDPLFEEALKLLEK RSPHRPILQAGLPANASTVVGGDVEFVCKVYSDAQPHIQWIKHVPYLKVLKAAGVNTTDKEIEVLYIRNVTFEDAGEYTCLAGNSIGISFHSAWLTVLPAP Motif1134_bcov_4helix_02714_0002_5233_0001
DEEELLLLTVLFVSLEAGVRHVEVKNDNGTFTITLDGDTDSARLASRSIQFVADQAGIPVRVTVK RSPHRPILQAGLPANASTVVGGDVEFVCKVYSDAQPHIQWIKHVPYLKVLKAAGVNTTDKEIEVLYIRNVTFEDAGEYTCLAGNSIGISFHSAWLTVLPAP Motif0025_HEEHE_0214_0001_6347_0001
PEELVEALVRIFGLSPEIEKLLREVARRLKERGISPYRISIILLKIAQLAHKDPEEVKRLLEELR RSPHRPILQAGLPANASTVVGGDVEFVCKVYSDAQPHIQWIKHVPYLKVLKAAGVNTTDKEIEVLYIRNVTFEDAGEYTCLAGNSIGISFHSAWLTVLPAP Motif1188_bcov_4helix_14128_0001_0002_7602_0001
DIESLILMVSLVANRWKEGEVDDEQLKKIIKEAETKAQREASSEEEKKTVHNAVTLVVKRATG RSPHRPILQAGLPANASTVVGGDVEFVCKVYSDAQPHIQWIKHVPYLKVLKAAGVNTTDKEIEVLYIRNVTFEDAGEYTCLAGNSIGISFHSAWLTVLPAP Motif1047_ems_3hM_2441_0001_9602_0001
DEIVERVKKLLEEGDVRTINRLLLKLAIKLFLEGDPDRANNVNVAVWAAMEGNPEEAKKALDRIH RSPHRPILQAGLPANASTVVGGDVEFVCKVYSDAQPHIQWIKHVPYLKVLKAAGVNTTDKEIEVLYIRNVTFEDAGEYTCLAGNSIGISFHSAWLTVLPAP Grafting_Motif0176_bcov_4helix_07823_0001
SEEERIKTSIERAAKWFGVPSFDIQTRNNRIHVTIDGDDDSARQLKLFIRFLAEVNGVQVHVTIK RSPHRPILQAGLPANASTVVGGDVEFVCKVYSDAQPHIQWIKHVPYLKVLKAAGVNTTDKEIEVLYIRNVTFEDAGEYTCLAGNSIGISFHSAWLTVLPAP Motif1005_HEEHE_1411_0001_0004_203_0001
NMEELLLIQHVLHKAGVSPQEIIKILNRFIELKSRDPEKALRLLKEIAKELGNPELEELVRRLEK RSPHRPILQAGLPANASTVVGGDVEFVCKVYSDAQPHIQWIKHVPYLKVLKAAGVNTTDKEIEVLYIRNVTFEDAGEYTCLAGNSIGISFHSAWLTVLPAP Motif0089_bcov_4helix_00310_0001_183_0001
DEEVEMLFKLTTHIAGNPEVALEALIRLVEKEDPRLREELEKVRELLERGEIDPEEAARLVFRLK RSPHRPILQAGLPANASTVVGGDVEFVCKVYSDAQPHIQWIKHVPYLKVLKAAGVNTTDKEIEVLYIRNVTFEDAGEYTCLAGNSIGISFHSAWLTVLPAP Motif1016_bcov_4helix_07227_0001_0001_6740_0001
DEETAEKVIHALENALRRNDKRAIEAAILALRALAQHADKEELRKKLEEKARDAERKLK RSPHRPILQAGLPANASTVVGGDVEFVCKVYSDAQPHIQWIKHVPYLKVLKAAGVNTTDKEIEVLYIRNVTFEDAGEYTCLAGNSIGISFHSAWLTVLPAP mot_H_normal_3h_hb1_4705_000000000_0001_24_34_H_._3h_hb1_3156_0001_0001_0001
DEREREREATRFALEALLQLAKRDWESALKLAREILEALERLGNEENIRLARKVIKLIEEIA RSPHRPILQAGLPANASTVVGGDVEFVCKVYSDAQPHIQWIKHVPYLKVLKAAGVNTTDKEIEVLYIRNVTFEDAGEYTCLAGNSIGISFHSAWLTVLPAP mot_H_normal_ems_3hC_187_0002_000000003_0001_29_38_H_._3h_hb1_3132_0001_0001_0001
SWEELYEKAKKLVEQAKKENDMEKLNRAAFLIMEAQQLASELGDPTAQTSVNELEKIIVRIMI RSPHRPILQAGLPANASTVVGGDVEFVCKVYSDAQPHIQWIKHVPYLKVLKAAGVNTTDKEIEVLYIRNVTFEDAGEYTCLAGNSIGISFHSAWLTVLPAP Grafting_Motif0263_ems_3hC_333_0001_0001
DEEQRERFQIALLQHLLLRAKEEEERKRAREIAEKDAREAGQSEESIKKIIEIAERHAEENRR RSPHRPILQAGLPANASTVVGGDVEFVCKVYSDAQPHIQWIKHVPYLKVLKAAGVNTTDKEIEVLYIRNVTFEDAGEYTCLAGNSIGISFHSAWLTVLPAP mot_H_normal_f1959bc41105d49c5e38d92e8a10f31d_0001_1_000000002_0001_41_46_H_._3h_hb1_3652_0001_0001_0001_0001
PRESEELIRSALGVPPELVRRAVELISEELNVPPEEARQALMLLAAALERGDPEARKILERLLRK RSPHRPILQAGLPANASTVVGGDVEFVCKVYSDAQPHIQWIKHVPYLKVLKAAGVNTTDKEIEVLYIRNVTFEDAGEYTCLAGNSIGISFHSAWLTVLPAP mot_H_fastrot_3h_hb1_1389_000000000_0001_55_59_H_._1fff0394edc8abfb79f738926a078c58_0001_0001_0001_0001
DESVEKYALHVAHLIVEANNKNDEDKVKTIYTEAKKYIDNLSNPHDSERAKLILDLNTMFIL RSPHRPILQAGLPANASTVVGGDVEFVCKVYSDAQPHIQWIKHVPYLKVLKAAGVNTTDKEIEVLYIRNVTFEDAGEYTCLAGNSIGISFHSAWLTVLPAP Motif1086_ems_3hM_325_0001_0001_1321_0001
DPALETLSRLVAEATEKAQKQGRPVKVTFTSNGLTLKVDVDSDPKHVLRAFARAVSLWQELKER RSPHRPILQAGLPANASTVVGGDVEFVCKVYSDAQPHIQWIKHVPYLKVLKAAGVNTTDKEIEVLYIRNVTFEDAGEYTCLAGNSIGISFHSAWLTVLPAP rif_fastrot_HEEH_15960_000000001_0001_0001
DLEEELARVAAFAARRSAEKEDEESLRRANESFFKAREALENNDEETARKLIEQLREQAERA RSPHRPILQAGLPANASTVVGGDVEFVCKVYSDAQPHIQWIKHVPYLKVLKAAGVNTTDKEIEVLYIRNVTFEDAGEYTCLAGNSIGISFHSAWLTVLPAP mot_H_fastrot_3h_hb1_3344_000000008_0001_48_58_H_._3h_hb1_2271_0001_0001
SEELEEVLEQLERGEIPPERAEAALETILWATGDPRAEKLARLFRELLERGIPPEEIVKILKKLT RSPHRPILQAGLPANASTVVGGDVEFVCKVYSDAQPHIQWIKHVPYLKVLKAAGVNTTDKEIEVLYIRNVTFEDAGEYTCLAGNSIGISFHSAWLTVLPAP mot_H_normal_beeaf63b05778b6dc4e0d4755a79d7be_0001_1_000000001_0001_39_45_H_._333c3f5b43f9404d4355cf6888ca4351_0001_1_0001_0001_0001
DRKELAKKLVKSAARAVEELAKSPEFKETAKKIKEAAEKADDEHHLQQLLFHAAEIEQQLSS RSPHRPILQAGLPANASTVVGGDVEFVCKVYSDAQPHIQWIKHVPYLKVLKAAGVNTTDKEIEVLYIRNVTFEDAGEYTCLAGNSIGISFHSAWLTVLPAP Grafting_Motif0324_ems_3hM_3510_0001_0001
SIEILLLLRELVKRGDPIAREILQLLLRLQMNGINPREIIKILLKLAKELGNEEVTRILEKALRE RSPHRPILQAGLPANASTVVGGDVEFVCKVYSDAQPHIQWIKHVPYLKVLKAAGVNTTDKEIEVLYIRNVTFEDAGEYTCLAGNSIGISFHSAWLTVLPAP Motif0242_bcov_4helix_04226_0001_0002_9531_0001
DEEKEIRRAVEFSAKSAGVPSVSVTSSNGKFKVTLKGQDQAAKSAAFTIRAAAREAGIDLKVQID RSPHRPILQAGLPANASTVVGGDVEFVCKVYSDAQPHIQWIKHVPYLKVLKAAGVNTTDKEIEVLYIRNVTFEDAGEYTCLAGNSIGISFHSAWLTVLPAP mot_H_normal_3h_hb1_5890_000000015_0001_50_60_H_._HEEHE_0007_0001_0001_0001
TRQITHSVTVEIRDEKAKEEAEEILKRLEEWSEELARRLNVEAHPNSFRFEIDGKLYLVHSLFIR RSPHRPILQAGLPANASTVVGGDVEFVCKVYSDAQPHIQWIKHVPYLKVLKAAGVNTTDKEIEVLYIRNVTFEDAGEYTCLAGNSIGISFHSAWLTVLPAP rif_fastrot_EHEE_hb1_2550_000000009_0001_0001
SEQEIVTRLAKFLQKMAGVPSVRITVRNGRYSVTVKGNDEAAQDVTRAVRLTAMFMGVEVELHSR RSPHRPILQAGLPANASTVVGGDVEFVCKVYSDAQPHIQWIKHVPYLKVLKAAGVNTTDKEIEVLYIRNVTFEDAGEYTCLAGNSIGISFHSAWLTVLPAP Motif0003_HEEHE_2086_0001_0001_8123_0001
NAERLLAHAARLAAEKGNEESLRLANEAFFLLKEGRVSEEWAERIARKLIELNRR RSPHRPILQAGLPANASTVVGGDVEFVCKVYSDAQPHIQWIKHVPYLKVLKAAGVNTTDKEIEVLYIRNVTFEDAGEYTCLAGNSIGISFHSAWLTVLPAP mot_H_fastrot_3h_hb1_3344_000000001_0001_48_55_H_._3h_hb1_2861_0001_0001_0001
RSHEVIQITWDNVDEETEKELKRRAKKLAEEIKREAEKRGEDLKITLREVRILGVPAIVVFFEHH RSPHRPILQAGLPANASTVVGGDVEFVCKVYSDAQPHIQWIKHVPYLKVLKAAGVNTTDKEIEVLYIRNVTFEDAGEYTCLAGNSIGISFHSAWLTVLPAP rif_normal_EHEE_hb1_5359_000000017_0001_0001
DEEEKHHEESRRFVEELKRRGVSAIEIIKLLAELIAEAQQRNDEIAVKDARRWIRELTEEVME RSPHRPILQAGLPANASTVVGGDVEFVCKVYSDAQPHIQWIKHVPYLKVLKAAGVNTTDKEIEVLYIRNVTFEDAGEYTCLAGNSIGISFHSAWLTVLPAP mot_H_fastrot_3h_hb1_1598_000000013_0001_30_38_H_._3h_hb1_132_0001_0001_0001
SEISEIIEELLRRGELSPEALIMKASILAYERNDPEVASLVARLMFLMTRGVSPEELLKLLRKVG RSPHRPILQAGLPANASTVVGGDVEFVCKVYSDAQPHIQWIKHVPYLKVLKAAGVNTTDKEIEVLYIRNVTFEDAGEYTCLAGNSIGISFHSAWLTVLPAP Motif0042_bcov_4helix_12464_0001_0002_9982_0001
NEEEKKLAKRNLDMAKTAADRISNDDLRKKAQSLVEKARKIDDPRVALRVAFIVATIFIRVIS RSPHRPILQAGLPANASTVVGGDVEFVCKVYSDAQPHIQWIKHVPYLKVLKAAGVNTTDKEIEVLYIRNVTFEDAGEYTCLAGNSIGISFHSAWLTVLPAP Motif0230_ems_3hC_617_0001_9103_0001
DEEEIEEILRRLGVSPELIKEILEQLRFLRELLPPKEALKFVLRLLELWGALTPEVREALKILLK RSPHRPILQAGLPANASTVVGGDVEFVCKVYSDAQPHIQWIKHVPYLKVLKAAGVNTTDKEIEVLYIRNVTFEDAGEYTCLAGNSIGISFHSAWLTVLPAP pol_b2af9d1c90c8f3f9d891ed07a10c311e_0001_1_000000015_0001
GLEEVLEEARRAGNPEVQRVLETALELLKEDPSKAQTFLLRAAIKAFIEGDPESVHFIQRALWLV RSPHRPILQAGLPANASTVVGGDVEFVCKVYSDAQPHIQWIKHVPYLKVLKAAGVNTTDKEIEVLYIRNVTFEDAGEYTCLAGNSIGISFHSAWLTVLPAP Grafting_Motif0184_bcov_4helix_00037_0001_0001
DDKEAEKVVRKAKEVTKKAKDPHISHALKIAVEMLEAALRAKDEEQIRFAAHLAKQLIERAS RSPHRPILQAGLPANASTVVGGDVEFVCKVYSDAQPHIQWIKHVPYLKVLKAAGVNTTDKEIEVLYIRNVTFEDAGEYTCLAGNSIGISFHSAWLTVLPAP Grafting_Motif0531_ems_3hM_1516_0001_0001
PELEERAKEAIKRNREALKRITDEEFRRFEFFLITTLEQALKENDERLIEIAIRASERSLRKL RSPHRPILQAGLPANASTVVGGDVEFVCKVYSDAQPHIQWIKHVPYLKVLKAAGVNTTDKEIEVLYIRNVTFEDAGEYTCLAGNSIGISFHSAWLTVLPAP mot_H_buried_HHH_eva_0156_000000001_0001_26_30_H_._3h_hb1_794_0001_0001_0001_0001
DAREWAEINAMFSGYPIRESYNEKGSYFFRVDGNYLIVVKNGHVQIYSASSEEELKKLIKKV RSPHRPILQAGLPANASTVVGGDVEFVCKVYSDAQPHIQWIKHVPYLKVLKAAGVNTTDKEIEVLYIRNVTFEDAGEYTCLAGNSIGISFHSAWLTVLPAP Motif0041_ems_f2_577_0001_5634_0001
SVEDLVAMARTLLEAALKLNDERARRLASKAAKSVVDEIKKSPDPRSQKLAKYLEKVIKKVQS RSPHRPILQAGLPANASTVVGGDVEFVCKVYSDAQPHIQWIKHVPYLKVLKAAGVNTTDKEIEVLYIRNVTFEDAGEYTCLAGNSIGISFHSAWLTVLPAP Motif1200_ems_3hM_1638_0001_0001_6747_0001
SREELERLRKRIEEVKKEGDWRKVEKIASEALQAAMKQGDPEAQRLLWYAMEVARELKKK RSPHRPILQAGLPANASTVVGGDVEFVCKVYSDAQPHIQWIKHVPYLKVLKAAGVNTTDKEIEVLYIRNVTFEDAGEYTCLAGNSIGISFHSAWLTVLPAP Grafting_Motif0184_HHH_eva_0258_0001_0003
SMEEAVEREIREIIKRLGDPKAKKLLKLVKEVKEGKRNMDDLNRVYFEARKVL RSPHRPILQAGLPANASTVVGGDVEFVCKVYSDAQPHIQWIKHVPYLKVLKAAGVNTTDKEIEVLYIRNVTFEDAGEYTCLAGNSIGISFHSAWLTVLPAP Grafting_Motif0374_HHH_eva_0760_0001_0001
DEVLQRVIWEAVEKGDQELASLLLRVAVLLWEGDPDEAEKLLEEILRRLKDPAVEEAIRHLRKRK RSPHRPILQAGLPANASTVVGGDVEFVCKVYSDAQPHIQWIKHVPYLKVLKAAGVNTTDKEIEVLYIRNVTFEDAGEYTCLAGNSIGISFHSAWLTVLPAP Grafting_Motif0184_bcov_4helix_05491_0001_0002
DESQKETLEMVLSNAEHLIKANNPENAKVAAMLARLAASHVNDEEAKKLADELEKLVRKLK RSPHRPILQAGLPANASTVVGGDVEFVCKVYSDAQPHIQWIKHVPYLKVLKAAGVNTTDKEIEVLYIRNVTFEDAGEYTCLAGNSIGISFHSAWLTVLPAP Grafting_Motif0713_ems_3hC_836_0001_0001
DLDEAAQFALEDVAKYVGLTDFRVTVNNGDVKVTVTGTDDRSKKLESAALNIAFLVGVSLKVQLN RSPHRPILQAGLPANASTVVGGDVEFVCKVYSDAQPHIQWIKHVPYLKVLKAAGVNTTDKEIEVLYIRNVTFEDAGEYTCLAGNSIGISFHSAWLTVLPAP mot_H_normal_HEEH_02143_000000002_0001_9_13_H_._HEEHE_2009_0001_0002_0001
DEREEHKTIRSQIEEAVKRNDKEKVDHLLSRLMSWAMEVGNEHALNEANHLYFEAREYLS RSPHRPILQAGLPANASTVVGGDVEFVCKVYSDAQPHIQWIKHVPYLKVLKAAGVNTTDKEIEVLYIRNVTFEDAGEYTCLAGNSIGISFHSAWLTVLPAP Grafting_Motif0070_ems_3hM_2508_0001
TEIHKHAEILAQAYEQFAKQYNNERLKRTAEFLKELLRAYERARREEERKKVLEELERFLREVHR RSPHRPILQAGLPANASTVVGGDVEFVCKVYSDAQPHIQWIKHVPYLKVLKAAGVNTTDKEIEVLYIRNVTFEDAGEYTCLAGNSIGISFHSAWLTVLPAP mot_H_normal_HEEH_22123_000000005_0001_54_60_H_._3h_hb1_309_0001_0001_0001
DEETHRFVRKAFRRIRSAVKRNDEEELKRLEEEIRQFRKEAKKRNDKERALAALQLLQFFKLYV RSPHRPILQAGLPANASTVVGGDVEFVCKVYSDAQPHIQWIKHVPYLKVLKAAGVNTTDKEIEVLYIRNVTFEDAGEYTCLAGNSIGISFHSAWLTVLPAP mot_H_buried_3h_hb1_1810_000000005_0001_5_10_H_._3h_hb1_5143_0001_0001_0001
SREETMELLMKIQSKVEKALRESPDKASKVLKELKEIVDRLNDDSARTLLEHLKRMVDTTK RSPHRPILQAGLPANASTVVGGDVEFVCKVYSDAQPHIQWIKHVPYLKVLKAAGVNTTDKEIEVLYIRNVTFEDAGEYTCLAGNSIGISFHSAWLTVLPAP Motif1231_ems_3hM_2345_0001_0002_1_8042_0001
SEELLLEILKRALKKLVKKVGDPTVKKKVDKLIKDLDEKYSKDPRASEEFNHIALSILMEAIRS RSPHRPILQAGLPANASTVVGGDVEFVCKVYSDAQPHIQWIKHVPYLKVLKAAGVNTTDKEIEVLYIRNVTFEDAGEYTCLAGNSIGISFHSAWLTVLPAP ems_3hC_1128_000000002_0001
DIIEEAEQLVLRAVHLALRINDPHLAELAMRLSVLLMEAKHNNDEDLSRTVLELARRVYKKVL RSPHRPILQAGLPANASTVVGGDVEFVCKVYSDAQPHIQWIKHVPYLKVLKAAGVNTTDKEIEVLYIRNVTFEDAGEYTCLAGNSIGISFHSAWLTVLPAP Motif0157_ems_3hM_338_0001_0002_6130_0001
SLEETARLLAELLKEAAEKNDHEALRFLNEIFHALREAYRRNDEEAQKRVEEELKKWLEEKK RSPHRPILQAGLPANASTVVGGDVEFVCKVYSDAQPHIQWIKHVPYLKVLKAAGVNTTDKEIEVLYIRNVTFEDAGEYTCLAGNSIGISFHSAWLTVLPAP mot_H_fastrot_3h_hb1_3344_000000001_0001_47_55_H_._3h_hb1_5743_0001_0001_0001_0001
PEQEKLEHLLAQALDVIRKKEPDSEKWKEIVKKVEERAKKLNDEEVLLMVFSVKVAIRMAEED RSPHRPILQAGLPANASTVVGGDVEFVCKVYSDAQPHIQWIKHVPYLKVLKAAGVNTTDKEIEVLYIRNVTFEDAGEYTCLAGNSIGISFHSAWLTVLPAP Motif1003_ems_3hM_3588_0001_0001_2394_0001
SAKRAIQLLEKLGLSPEEIQQLYLRVKRAVETGDEEVLRRIEEELERLVGDPEVAKEILELLRRG RSPHRPILQAGLPANASTVVGGDVEFVCKVYSDAQPHIQWIKHVPYLKVLKAAGVNTTDKEIEVLYIRNVTFEDAGEYTCLAGNSIGISFHSAWLTVLPAP mot_H_fastrot_cor_ems_3hM_199_000000020_0001_56_61_H_._0f5a7203f7e8195c492b3e2e4d27a476_0001_0001_0001_0001
DREEQVSDLIRINAMFAGVPHVSVSVSNGTVKVTLRGTDEAAQSVSRMAKTIAKIVGVKVDVTFE RSPHRPILQAGLPANASTVVGGDVEFVCKVYSDAQPHIQWIKHVPYLKVLKAAGVNTTDKEIEVLYIRNVTFEDAGEYTCLAGNSIGISFHSAWLTVLPAP Motif1092_HEEHE_0643_0001_5971_0001
NEDRKVSQRVYEVAAEAGVEEVFVVVFNGKIIVKVRGNDESVQIVTKVVSTLAKKLGVPFHVRNH RSPHRPILQAGLPANASTVVGGDVEFVCKVYSDAQPHIQWIKHVPYLKVLKAAGVNTTDKEIEVLYIRNVTFEDAGEYTCLAGNSIGISFHSAWLTVLPAP mot_H_normal_3d432a11e4bf08a8befab65278c1b918_0001_1_000000001_0001_7_12_H_._HEEHE_2710_0001_0001_0001
STTFRVRVEVDTRDDEERIKAFFILAHTAIEAVETARKLNLEVEIRVRTEHRNNRLTLEVTIHLK RSPHRPILQAGLPANASTVVGGDVEFVCKVYSDAQPHIQWIKHVPYLKVLKAAGVNTTDKEIEVLYIRNVTFEDAGEYTCLAGNSIGISFHSAWLTVLPAP mot_H_normal_3h_hb1_1975_000000000_0001_25_33_H_._EHEE_hb1_6159_0001_0001
DIEKALELLERIARAWKRGESDDFELKASFSIVKALARLLAKSEEEKEHIEERARKIWEEAIR RSPHRPILQAGLPANASTVVGGDVEFVCKVYSDAQPHIQWIKHVPYLKVLKAAGVNTTDKEIEVLYIRNVTFEDAGEYTCLAGNSIGISFHSAWLTVLPAP mot_H_fastrot_cor_3484c30d28407123e3dc5d7e578db96d_0001_1_000000006_0001_39_48_H_._3h_hb1_3225_0001_0002_0001_0001
DDEEFERKVKEVTTLAQRKNDEAVVISAIANLSLFKEARKKNDEEKLKIADELVNMLKKSVS RSPHRPILQAGLPANASTVVGGDVEFVCKVYSDAQPHIQWIKHVPYLKVLKAAGVNTTDKEIEVLYIRNVTFEDAGEYTCLAGNSIGISFHSAWLTVLPAP Motif1454_ems_3hM_790_0001_0001_8290_0001
PEEEVKTYLEELIEINARFAESKESAKRALEEVLRHLKEIFKDDPKSLTLVKQAEEHAKKRAS RSPHRPILQAGLPANASTVVGGDVEFVCKVYSDAQPHIQWIKHVPYLKVLKAAGVNTTDKEIEVLYIRNVTFEDAGEYTCLAGNSIGISFHSAWLTVLPAP Grafting_Motif0072_ems_3hM_295_0001
SREMRILIILQSLAHKASHVPDPTEAQKILDSIQKYATDVNDPSAQRLAKRLTEDVQRFL RSPHRPILQAGLPANASTVVGGDVEFVCKVYSDAQPHIQWIKHVPYLKVLKAAGVNTTDKEIEVLYIRNVTFEDAGEYTCLAGNSIGISFHSAWLTVLPAP Motif0133_ems_3hM_1231_0001_0001_353_0001
TLMEKILKEIAKLFRKLLRQGKLSPEQIVRELEKVLKKQYNEGKISPEVYEEVRMFIEFLKHLV RSPHRPILQAGLPANASTVVGGDVEFVCKVYSDAQPHIQWIKHVPYLKVLKAAGVNTTDKEIEVLYIRNVTFEDAGEYTCLAGNSIGISFHSAWLTVLPAP Motif1082_HHH_eva_0368_0001_9581_0001
GSVDELSKLVDKLRDIAESKAQDPFTRSNIRTAAEQAKKLLKSSNPEDQKKAEDLVELLRMFV RSPHRPILQAGLPANASTVVGGDVEFVCKVYSDAQPHIQWIKHVPYLKVLKAAGVNTTDKEIEVLYIRNVTFEDAGEYTCLAGNSIGISFHSAWLTVLPAP Grafting_Motif0460_ems_3hC_1508_0002_0001_0002
TTNRVVSYNFRGNDERVEELIEKLLREWEERSRKFAEELGVEFKHEERRIEDEGWIIISLTNRIT RSPHRPILQAGLPANASTVVGGDVEFVCKVYSDAQPHIQWIKHVPYLKVLKAAGVNTTDKEIEVLYIRNVTFEDAGEYTCLAGNSIGISFHSAWLTVLPAP mot_P_normal_EHEE_hb1_2910_000000004_0001_46_48_59_61_P_._EHEE_hb1_3282_0001_0002_0001_0001
SEHAKEYLERLLELAERLVRDPRIRKHLKDLADKAKKAADNDDEDKLEHLARLILHVLMELLQ RSPHRPILQAGLPANASTVVGGDVEFVCKVYSDAQPHIQWIKHVPYLKVLKAAGVNTTDKEIEVLYIRNVTFEDAGEYTCLAGNSIGISFHSAWLTVLPAP pol_ems_3hM_3092_000000010_0001
TERYTLEIRIRTTDKREAIHVFAEVNTWARRVLDRALRRGLEIHVRFRVSVSGDTLTVRVELNVR RSPHRPILQAGLPANASTVVGGDVEFVCKVYSDAQPHIQWIKHVPYLKVLKAAGVNTTDKEIEVLYIRNVTFEDAGEYTCLAGNSIGISFHSAWLTVLPAP mot_H_fastrot_HEEH_15960_000000006_0001_56_63_H_._EHEE_hb1_4235_0001_0001
DKVERVALAVLNLINLARQVNDPTLETIATELAKLAREAKEKNDKELLDRVKKEAEKVLKALAN RSPHRPILQAGLPANASTVVGGDVEFVCKVYSDAQPHIQWIKHVPYLKVLKAAGVNTTDKEIEVLYIRNVTFEDAGEYTCLAGNSIGISFHSAWLTVLPAP mot_H_buried_3h_hb1_2089_000000001_0001_49_56_H_._ems_3hM_1289_0001_0001
TIRLRFTYDAKDVDEREVRDILAALRFTAELAAEEAKKRGETARIEIRTSTSGTTTHYEIRLTIK RSPHRPILQAGLPANASTVVGGDVEFVCKVYSDAQPHIQWIKHVPYLKVLKAAGVNTTDKEIEVLYIRNVTFEDAGEYTCLAGNSIGISFHSAWLTVLPAP mot_H_normal_3h_hb1_5890_000000015_0001_54_62_H_._EHEE_hb1_5753_0001_0001_0001
SEHLAMRLSITFMDLLMRGVSPEQAKRIIEKLLEELERKGKLSREVKESVQRMLDRLSKIFK RSPHRPILQAGLPANASTVVGGDVEFVCKVYSDAQPHIQWIKHVPYLKVLKAAGVNTTDKEIEVLYIRNVTFEDAGEYTCLAGNSIGISFHSAWLTVLPAP Motif1335_HHH_eva_0212_0001_0001_1305_0001
SLEELLEELEKLGLISPELRELIKRLIELVKKRGDPRLAQLLAFALLDLLQGDPELAEVALRRVP RSPHRPILQAGLPANASTVVGGDVEFVCKVYSDAQPHIQWIKHVPYLKVLKAAGVNTTDKEIEVLYIRNVTFEDAGEYTCLAGNSIGISFHSAWLTVLPAP mot_H_normal_HHH_eva_0129_000000004_0001_4_14_H_._84eb204753e74c7ce90bc07cf4e4337a_0001_1_0001_0001
TEEEDVKNEIRLLILFLNPPSVSVDVSNGTVTLTIRGNDERAKSLSRNAEKIARMAGLKLRYSTE RSPHRPILQAGLPANASTVVGGDVEFVCKVYSDAQPHIQWIKHVPYLKVLKAAGVNTTDKEIEVLYIRNVTFEDAGEYTCLAGNSIGISFHSAWLTVLPAP Motif1004_HEEHE_1283_0001_0001_2543_0001
SEELEELLKLIKNGDPREALRLAIHLAIKFMVEGDPRHASLINALIFALEEGNWEEVAKWVEKQV RSPHRPILQAGLPANASTVVGGDVEFVCKVYSDAQPHIQWIKHVPYLKVLKAAGVNTTDKEIEVLYIRNVTFEDAGEYTCLAGNSIGISFHSAWLTVLPAP Grafting_Motif0042_bcov_4helix_07935_0001
SETLFEVSYLLFELGDPLAHFVAVLLVLLSRGEISPEEKKEIEEVARLVKKGDPEAKKLLEELAR RSPHRPILQAGLPANASTVVGGDVEFVCKVYSDAQPHIQWIKHVPYLKVLKAAGVNTTDKEIEVLYIRNVTFEDAGEYTCLAGNSIGISFHSAWLTVLPAP Motif0037_bcov_4helix_11587_0001_464_0001
SEHEELVELILRDPNDEEVKDEIQRLVAELSRKQDPEKQNVLNMVVFAVELGDPEMLEKAARLLP RSPHRPILQAGLPANASTVVGGDVEFVCKVYSDAQPHIQWIKHVPYLKVLKAAGVNTTDKEIEVLYIRNVTFEDAGEYTCLAGNSIGISFHSAWLTVLPAP Grafting_Motif0374_bcov_4helix_06372_0001
DEEHIKIIRELAEMIKRSAKDPNLREVVDRALKKAEEALKKKDEELLKEAQREANRAAFEAQ RSPHRPILQAGLPANASTVVGGDVEFVCKVYSDAQPHIQWIKHVPYLKVLKAAGVNTTDKEIEVLYIRNVTFEDAGEYTCLAGNSIGISFHSAWLTVLPAP Grafting_Motif0042_ems_3hM_313_0001_0001
DSRIAELIFKVQEELGDPLAVRAILIFARLTLTGDPRLREELREVLKELSKKNPKAREALELLER RSPHRPILQAGLPANASTVVGGDVEFVCKVYSDAQPHIQWIKHVPYLKVLKAAGVNTTDKEIEVLYIRNVTFEDAGEYTCLAGNSIGISFHSAWLTVLPAP Grafting_Motif0182_bcov_4helix_00228_0001
DEEEDATRNAILVALFAGVPSFSIDVRNGTVKVTFDGNDESVKSARFLVKKVFEMFNVPVDIDTR RSPHRPILQAGLPANASTVVGGDVEFVCKVYSDAQPHIQWIKHVPYLKVLKAAGVNTTDKEIEVLYIRNVTFEDAGEYTCLAGNSIGISFHSAWLTVLPAP Motif1045_HEEHE_2333_0001_0001_3745_0001
SEIEELLRQNTHLAGDPRLAVESVIMFLERQGNPELAELLRRILKALEDGNPELAEKLLKEVDRR RSPHRPILQAGLPANASTVVGGDVEFVCKVYSDAQPHIQWIKHVPYLKVLKAAGVNTTDKEIEVLYIRNVTFEDAGEYTCLAGNSIGISFHSAWLTVLPAP Motif1091_bcov_4helix_09737_0001_0003_8417_0001
DVKRRALKLVRELGDEEALKLLLAIALALARNDPELLRKAEELLRELSKESPAAEIVLRALELRR RSPHRPILQAGLPANASTVVGGDVEFVCKVYSDAQPHIQWIKHVPYLKVLKAAGVNTTDKEIEVLYIRNVTFEDAGEYTCLAGNSIGISFHSAWLTVLPAP rif_normal_1b1824039da02431bbc43ac3af504b08_0001_000000003_0001
TVIVLINSTSDNAKKAIKYLKSLGVTVKTARLGVVTLEVSSESLAKTASKLHNATLHVIT RSPHRPILQAGLPANASTVVGGDVEFVCKVYSDAQPHIQWIKHVPYLKVLKAAGVNTTDKEIEVLYIRNVTFEDAGEYTCLAGNSIGISFHSAWLTVLPAP rif_buried_ems_ferrM_832_0002_000000018_0001_0001
TETHHFIWTIDGTNLRAAAKLTTLAAKEARREIKRAKRRGISVTVTITVRVNNGLAHVELILRLH RSPHRPILQAGLPANASTVVGGDVEFVCKVYSDAQPHIQWIKHVPYLKVLKAAGVNTTDKEIEVLYIRNVTFEDAGEYTCLAGNSIGISFHSAWLTVLPAP rif_buried_EHEE_hb1_158_000000006_0001_0001
SEYEFISRVLKEMATMVGAPSVEIQVSNGRITVQVKGTDEHAQDARDQLSLFVKRLGLEVQVRTR RSPHRPILQAGLPANASTVVGGDVEFVCKVYSDAQPHIQWIKHVPYLKVLKAAGVNTTDKEIEVLYIRNVTFEDAGEYTCLAGNSIGISFHSAWLTVLPAP Motif1005_HEEHE_2288_0001_2961_0001
DRVIQITLTVTGLDEDAKREFEKLSRDIARKIAEEIRKNGEEVEIRHTLLEFNGVLISIIVLRIT RSPHRPILQAGLPANASTVVGGDVEFVCKVYSDAQPHIQWIKHVPYLKVLKAAGVNTTDKEIEVLYIRNVTFEDAGEYTCLAGNSIGISFHSAWLTVLPAP rif_normal_EHEE_hb1_5564_000000006_0001_0001
DRRWIVHIEIRHGSEEEVKKAEEIVRRFSEHLKREAERLGLDYKSEIVILRFGRVIAIVVFANTR RSPHRPILQAGLPANASTVVGGDVEFVCKVYSDAQPHIQWIKHVPYLKVLKAAGVNTTDKEIEVLYIRNVTFEDAGEYTCLAGNSIGISFHSAWLTVLPAP rif_normal_EHEE_hb1_678_000000013_0001_0001
DEVVVITITIEKDRREDLEEERRRMEELVRRIMETARRRGLEVHVRKLRDERDGRIWSIVVVTVR RSPHRPILQAGLPANASTVVGGDVEFVCKVYSDAQPHIQWIKHVPYLKVLKAAGVNTTDKEIEVLYIRNVTFEDAGEYTCLAGNSIGISFHSAWLTVLPAP mot_P_normal_EHEE_hb1_2910_000000004_0001_46_48_59_61_P_._EHEE_hb1_5186_0001_0001
DEEYLELIKELLREEGDKELALRLQALEELSKRSPEVRKILKLLVEALKNGDPELVKRLIHEAAE RSPHRPILQAGLPANASTVVGGDVEFVCKVYSDAQPHIQWIKHVPYLKVLKAAGVNTTDKEIEVLYIRNVTFEDAGEYTCLAGNSIGISFHSAWLTVLPAP mot_H_normal_HHH_eva_0080_000000003_0001_8_15_H_._7ebfa4346bf3be64c3c2040636a41a1f_0001_0001_0001_0001_0001
DELVEEILRLLEEGDEEKVRRLLERLEKELGNPELLIMMLSMVLTKLLGDPREVNRVLKLLVKLQ RSPHRPILQAGLPANASTVVGGDVEFVCKVYSDAQPHIQWIKHVPYLKVLKAAGVNTTDKEIEVLYIRNVTFEDAGEYTCLAGNSIGISFHSAWLTVLPAP Motif1280_bcov_4helix_02993_0001_0002_759_0001
SVVVLVVVQTKDSIVELRITVETPEQAKKIAKEVLKKLGVDARLIFDPHANMILLRE RSPHRPILQAGLPANASTVVGGDVEFVCKVYSDAQPHIQWIKHVPYLKVLKAAGVNTTDKEIEVLYIRNVTFEDAGEYTCLAGNSIGISFHSAWLTVLPAP rif_fastrot_cor_proteinG_2150_000000011_0001_0001
SVEELAHEVLQRLNHAYFRAEDPEVEKLLLEALRLVLEALHKQNEELLKRAKKLAKKAEELVS RSPHRPILQAGLPANASTVVGGDVEFVCKVYSDAQPHIQWIKHVPYLKVLKAAGVNTTDKEIEVLYIRNVTFEDAGEYTCLAGNSIGISFHSAWLTVLPAP Grafting_Motif1153_ems_3hM_1855_0001_0001
DEKEKIFEELREALEAAARHKDEEALRTFEEAAKRLAKEIGDEEFIRRVEKLLKKAKEKFK RSPHRPILQAGLPANASTVVGGDVEFVCKVYSDAQPHIQWIKHVPYLKVLKAAGVNTTDKEIEVLYIRNVTFEDAGEYTCLAGNSIGISFHSAWLTVLPAP mot_H_normal_d828b9a9cb6a11aadad07c4d64fcbd75_0001_1_000000007_0001_27_32_H_._3h_hb1_3985_0001_0001_0001_0001
GPKELLKLLRELGDPEVASAVFTLALALEKDPNNEEVRELLKLLLELVEKGDPERLKKLAKEIAN RSPHRPILQAGLPANASTVVGGDVEFVCKVYSDAQPHIQWIKHVPYLKVLKAAGVNTTDKEIEVLYIRNVTFEDAGEYTCLAGNSIGISFHSAWLTVLPAP mot_H_normal_3h_hb1_5890_000000015_0001_54_62_H_._8b5c736ead3d962beae4ae08bd5f2c85_0001_1_0001_0001_0001_0001
DSREELVRLVIELLQRLSKKASDEEKRKKLQSQSKELTEALKEDKRKAASLANRVAFELHRD RSPHRPILQAGLPANASTVVGGDVEFVCKVYSDAQPHIQWIKHVPYLKVLKAAGVNTTDKEIEVLYIRNVTFEDAGEYTCLAGNSIGISFHSAWLTVLPAP Grafting_Motif0263_ems_3hC_543_0001
DEEELFTKMIEMSAEFAGVPHVEVKISNGTFKVTVEGDDESAKFVLELAKYLADILGVPINVRVR RSPHRPILQAGLPANASTVVGGDVEFVCKVYSDAQPHIQWIKHVPYLKVLKAAGVNTTDKEIEVLYIRNVTFEDAGEYTCLAGNSIGISFHSAWLTVLPAP Motif1208_HEEHE_2706_0001_0001_3998_0001
DESEFFTKNVEHLARLAGVPSVEVRNDNGKFQVTVKGDNDSARNLTMLVKLTAHLMGVDVDLQIR RSPHRPILQAGLPANASTVVGGDVEFVCKVYSDAQPHIQWIKHVPYLKVLKAAGVNTTDKEIEVLYIRNVTFEDAGEYTCLAGNSIGISFHSAWLTVLPAP Motif1061_HEEHE_2751_0001_0002_196_0001
DLREEAHRIAAHLLEIAVERNDEELLREVNELFFLLEESARNEDEEFFRRTWEFIVRVAEEIKN RSPHRPILQAGLPANASTVVGGDVEFVCKVYSDAQPHIQWIKHVPYLKVLKAAGVNTTDKEIEVLYIRNVTFEDAGEYTCLAGNSIGISFHSAWLTVLPAP mot_H_fastrot_3h_hb1_3344_000000001_0001_47_55_H_._3h_hb1_3207_0001_0001
DEEEKFRKTIEKIAKKLGVEQVFVKVFQGQFVVFIVGDTESARKVQKLAKEVAKKLGVRVRVRIF RSPHRPILQAGLPANASTVVGGDVEFVCKVYSDAQPHIQWIKHVPYLKVLKAAGVNTTDKEIEVLYIRNVTFEDAGEYTCLAGNSIGISFHSAWLTVLPAP mot_P_normal_ems_ferrM_5216_000000004_0001_5_7_58_62_P_._HEEHE_1523_0001_0001_0001
SEHENLEKYAKFLATLAGVPDVELQTHNGTYRVRLRGNDERAQQVSHFIEQMAWLAGVPLTVDVK RSPHRPILQAGLPANASTVVGGDVEFVCKVYSDAQPHIQWIKHVPYLKVLKAAGVNTTDKEIEVLYIRNVTFEDAGEYTCLAGNSIGISFHSAWLTVLPAP Motif0023_HEEHE_2772_0001_7769_0001
SYADLLKKQVTELVKQLKSKASPEQQKKLDKELTKIRQTADSYSDENKAVFVLMEAFDELLSKL RSPHRPILQAGLPANASTVVGGDVEFVCKVYSDAQPHIQWIKHVPYLKVLKAAGVNTTDKEIEVLYIRNVTFEDAGEYTCLAGNSIGISFHSAWLTVLPAP Motif0821_ems_3hC_573_0001_0001_609_0001
DWREAEKILKEIKEFAKKQNDRRLAFAAEVALQDLERAIRDGDEEKIRLAIAAAESLLKER RSPHRPILQAGLPANASTVVGGDVEFVCKVYSDAQPHIQWIKHVPYLKVLKAAGVNTTDKEIEVLYIRNVTFEDAGEYTCLAGNSIGISFHSAWLTVLPAP mot_H_fastrot_cor_f8f8a4152cc90f14bb898546c27f9520_0001_000000007_0001_34_38_H_._3h_hb1_4130_0001_0001_0001
PTEITYEYEVRGYDEDARRRAEEAAEIHAKWIAEEAKERGLDVKVEIRWENRNGQWVNRVTIRIR RSPHRPILQAGLPANASTVVGGDVEFVCKVYSDAQPHIQWIKHVPYLKVLKAAGVNTTDKEIEVLYIRNVTFEDAGEYTCLAGNSIGISFHSAWLTVLPAP mot_H_fastrot_cor_6e4aff9dfc522e4e4ce90e9205722a4a_0001_000000000_0001_23_27_H_._EHEE_hb1_5070_0001_0001_0001_0001
DEHHAARLIMDAARKAQEKNNPELVQLAQRLAFLFVEAHKKNDEETLKELEKRAKEVWSRD RSPHRPILQAGLPANASTVVGGDVEFVCKVYSDAQPHIQWIKHVPYLKVLKAAGVNTTDKEIEVLYIRNVTFEDAGEYTCLAGNSIGISFHSAWLTVLPAP Grafting_Motif0111_ems_3hM_2646_0001_0001
DEEKKKMEKLLETQVEELLKEDPRNAMLFVRFVLLLAKENNDEKAYEAAKKILEKIKKKG RSPHRPILQAGLPANASTVVGGDVEFVCKVYSDAQPHIQWIKHVPYLKVLKAAGVNTTDKEIEVLYIRNVTFEDAGEYTCLAGNSIGISFHSAWLTVLPAP Motif1005_ems_3hM_2899_0001_0003_6383_0001
SILEEAEKLLKELGNEEALELLKELLKKLRDGEVSPIEAIMAIIVAAFNAGAPEAARLLNRLMWK RSPHRPILQAGLPANASTVVGGDVEFVCKVYSDAQPHIQWIKHVPYLKVLKAAGVNTTDKEIEVLYIRNVTFEDAGEYTCLAGNSIGISFHSAWLTVLPAP Grafting_Motif0176_bcov_4helix_04170_0001_0001
PEIMRAAQLAYKAGVPELLNALQVLLFLIAEGDEEKIEEWRRKASEIAKRVNSPLAREVLELIEK RSPHRPILQAGLPANASTVVGGDVEFVCKVYSDAQPHIQWIKHVPYLKVLKAAGVNTTDKEIEVLYIRNVTFEDAGEYTCLAGNSIGISFHSAWLTVLPAP Grafting_Motif0324_bcov_4helix_04004_0001
DTHHRVEWRATGNNQEEVEDHIRADEQTIRFLEIAARENNLEVHWEKHKRRDGDHVEVELEVRIT RSPHRPILQAGLPANASTVVGGDVEFVCKVYSDAQPHIQWIKHVPYLKVLKAAGVNTTDKEIEVLYIRNVTFEDAGEYTCLAGNSIGISFHSAWLTVLPAP mot_H_normal_3h_hb1_6816_000000000_0001_50_58_H_._EHEE_hb1_1503_0001_0002_0001_0001
HSTIHIHITLHNVSEEEARDVHRRLEQTARFAEELVRRHGRRFEWELRSDRRGTTSHHHLEVRFK RSPHRPILQAGLPANASTVVGGDVEFVCKVYSDAQPHIQWIKHVPYLKVLKAAGVNTTDKEIEVLYIRNVTFEDAGEYTCLAGNSIGISFHSAWLTVLPAP mot_H_normal_3h_hb1_6816_000000000_0001_50_58_H_._EHEE_hb1_1575_0001_0002_0001_0001
SVLEEFKRLVEEGDPEELKRLLIELIRELLERGDHEKVQLLLLAWLALEAGNPERALELLKKVVP RSPHRPILQAGLPANASTVVGGDVEFVCKVYSDAQPHIQWIKHVPYLKVLKAAGVNTTDKEIEVLYIRNVTFEDAGEYTCLAGNSIGISFHSAWLTVLPAP mot_H_normal_3h_hb1_3627_000000010_0001_51_57_H_._0b15b337f6f0d8b5218df7b5de92e7d6_0001_0001_0002_0001_0001
DKEEWKKVLELAAHLARIVNSASDPTEKSELKKRAQETIEKIVPDPHAAETAKMVLDNMIWMAD RSPHRPILQAGLPANASTVVGGDVEFVCKVYSDAQPHIQWIKHVPYLKVLKAAGVNTTDKEIEVLYIRNVTFEDAGEYTCLAGNSIGISFHSAWLTVLPAP Motif1033_ems_3hC_241_0001_0001_0002_3555_0001
DLRLEVDIKIRNGAEREEHQARQVVEASEFTAALAARKANLEIIIRRHERVENGHLIISVIIRVT RSPHRPILQAGLPANASTVVGGDVEFVCKVYSDAQPHIQWIKHVPYLKVLKAAGVNTTDKEIEVLYIRNVTFEDAGEYTCLAGNSIGISFHSAWLTVLPAP mot_H_normal_3h_hb1_5890_000000015_0001_50_60_H_._EHEE_hb1_4704_0001_0001_0001_0001
DPREIWEELKKKADSIRKKDPSRKLEVVLTLMRIASELLHKVQNPEERKWVRRIFNLANHAYFE RSPHRPILQAGLPANASTVVGGDVEFVCKVYSDAQPHIQWIKHVPYLKVLKAAGVNTTDKEIEVLYIRNVTFEDAGEYTCLAGNSIGISFHSAWLTVLPAP Grafting_Motif0204_ems_3hM_3131_0001_0001
DEELLLRLITEAIHVAEERDPRLAREFIEKVKREAEEKNDPSLQFLLEQLSEHLKRAI RSPHRPILQAGLPANASTVVGGDVEFVCKVYSDAQPHIQWIKHVPYLKVLKAAGVNTTDKEIEVLYIRNVTFEDAGEYTCLAGNSIGISFHSAWLTVLPAP Motif0016_ems_3hM_1637_0001_0001_9452_0001
SRKEIIERLLELLKKDPREAHRFLARALKKLAEEGDRETQHLLLALALLLNKDPREVEKLLERLR RSPHRPILQAGLPANASTVVGGDVEFVCKVYSDAQPHIQWIKHVPYLKVLKAAGVNTTDKEIEVLYIRNVTFEDAGEYTCLAGNSIGISFHSAWLTVLPAP pol_25a78ca17b7272543315f75ee022329b_0001_000000022_0001_0001
DSEHTAVEVIRQVLKIIGVPSFSVDVRNGTVSVTVQAKDRNSDIALEMARINAEFAGVPIEIHKE RSPHRPILQAGLPANASTVVGGDVEFVCKVYSDAQPHIQWIKHVPYLKVLKAAGVNTTDKEIEVLYIRNVTFEDAGEYTCLAGNSIGISFHSAWLTVLPAP Grafting_Motif0072_HEEHE_0382_0001
SEDENIESFVLMTAHMAGVPSYSVSVRNGQVSVTLEGTDEAAKSAEFYIKNMAKYLGVDVQIDKR RSPHRPILQAGLPANASTVVGGDVEFVCKVYSDAQPHIQWIKHVPYLKVLKAAGVNTTDKEIEVLYIRNVTFEDAGEYTCLAGNSIGISFHSAWLTVLPAP Motif1031_HEEHE_3144_0001_0002_957_0001
DSVESVQRMVEFWARIAGVRSVSVDVRNGTVHVTIDAKSESSEWLKRAVEILAMFAGVPVDVQTR RSPHRPILQAGLPANASTVVGGDVEFVCKVYSDAQPHIQWIKHVPYLKVLKAAGVNTTDKEIEVLYIRNVTFEDAGEYTCLAGNSIGISFHSAWLTVLPAP Motif0041_HEEHE_1634_0001_0001_8930_0001
DLHFETTFHVDKRDEQALRASRFTAELAATEAEELAKRLNVEVRYSIEQREHNGRIDSRVEVRVG RSPHRPILQAGLPANASTVVGGDVEFVCKVYSDAQPHIQWIKHVPYLKVLKAAGVNTTDKEIEVLYIRNVTFEDAGEYTCLAGNSIGISFHSAWLTVLPAP mot_H_normal_3h_hb1_5890_000000015_0001_50_60_H_._EHEE_hb1_654_0001_0004_0001_0001
SKEEQVSRAVKKAAEMAGVPSVSVSVSNGRVTVTLKGNDEAVKFASNQIKLFARFFGIDLKVTTR RSPHRPILQAGLPANASTVVGGDVEFVCKVYSDAQPHIQWIKHVPYLKVLKAAGVNTTDKEIEVLYIRNVTFEDAGEYTCLAGNSIGISFHSAWLTVLPAP Motif0003_HEEHE_2967_0001_0001_602_0001
DLSFRDTIHFRGQDEHVKELVEKWLRKSKKIAEEIAKRLNLEVRSTLKYSAKDGRVIVFSFHHIT RSPHRPILQAGLPANASTVVGGDVEFVCKVYSDAQPHIQWIKHVPYLKVLKAAGVNTTDKEIEVLYIRNVTFEDAGEYTCLAGNSIGISFHSAWLTVLPAP mot_P_normal_EHEE_hb1_1538_000000000_0001_5_9_59_63_P_._EHEE_hb1_4319_0001_0001_0001
SEEVERRVKKLIEKAKEAVKKNDEKKVNDVLRILLTLSMQAQTQEERSIVNAAIFIVVSLKS RSPHRPILQAGLPANASTVVGGDVEFVCKVYSDAQPHIQWIKHVPYLKVLKAAGVNTTDKEIEVLYIRNVTFEDAGEYTCLAGNSIGISFHSAWLTVLPAP ems_3hM_1324_000000015_0001
DKEEKLKRAAKQVAEAAGVPDVKVDVSGGTIKVTFKGRDDAVRSAANALALAAERLGLKIDIRVD RSPHRPILQAGLPANASTVVGGDVEFVCKVYSDAQPHIQWIKHVPYLKVLKAAGVNTTDKEIEVLYIRNVTFEDAGEYTCLAGNSIGISFHSAWLTVLPAP mot_H_fastrot_cor_ems_3hM_199_000000020_0001_57_61_H_._HEEHE_0354_0001_0001_0001
DLDETLKFVVEQVSRWAGVPHLDVSVSNGTVTVRVNAKDERAELAVISVHLLARMMGVKVDVNTK RSPHRPILQAGLPANASTVVGGDVEFVCKVYSDAQPHIQWIKHVPYLKVLKAAGVNTTDKEIEVLYIRNVTFEDAGEYTCLAGNSIGISFHSAWLTVLPAP HEEHE_1065_000000008_0001
TEELLKLLEELLGDPEVVRLVEELLRKARELGDPEKVKRIALFIQAVVSAGLPPEALKRAVELAH RSPHRPILQAGLPANASTVVGGDVEFVCKVYSDAQPHIQWIKHVPYLKVLKAAGVNTTDKEIEVLYIRNVTFEDAGEYTCLAGNSIGISFHSAWLTVLPAP mot_H_normal_df5fdf51280a5736f57bd207e2138f4e_0001_000000000_0001_35_42_H_._3fc6316fc6ba5f551eca38f021f7284b_0001_0001_0001_0001
DDEERVRELLELAREALEKNDEELLERIKAEALTDYLRAVRRGDEHARKLREEARRLMAELIN RSPHRPILQAGLPANASTVVGGDVEFVCKVYSDAQPHIQWIKHVPYLKVLKAAGVNTTDKEIEVLYIRNVTFEDAGEYTCLAGNSIGISFHSAWLTVLPAP mot_H_fastrot_cor_ems_3hM_199_000000020_0001_56_61_H_._3h_hb1_3536_0001_0001_0001_0001
SLQERLEEAIRIVARAAGVPSVKVEVSNGRVSVTIDGDDEAARIVETTARFIAQLLGVDLKVRTK RSPHRPILQAGLPANASTVVGGDVEFVCKVYSDAQPHIQWIKHVPYLKVLKAAGVNTTDKEIEVLYIRNVTFEDAGEYTCLAGNSIGISFHSAWLTVLPAP mot_H_normal_HEEHE_2363_000000001_0001_43_52_H_._HEEHE_0019_0001_0001_0001_0001
DEDEFVKKSAKQVRKVLNVPSLSISVSNGTLHVTVGGTDEYSNMALITARFLAMEMGVDVRNTTQ RSPHRPILQAGLPANASTVVGGDVEFVCKVYSDAQPHIQWIKHVPYLKVLKAAGVNTTDKEIEVLYIRNVTFEDAGEYTCLAGNSIGISFHSAWLTVLPAP Motif1053_HEEHE_1030_0001_8518_0001
SFVRELARELKEDPRLLPEVERILRELLEKDPDNHLLRVALRLIEQAKEMGLSPTMIVLSLRFLD RSPHRPILQAGLPANASTVVGGDVEFVCKVYSDAQPHIQWIKHVPYLKVLKAAGVNTTDKEIEVLYIRNVTFEDAGEYTCLAGNSIGISFHSAWLTVLPAP Motif1053_bcov_4helix_01119_0001_0004_6216_0001
DEEEIRRELFRLLEEAIKKNDDELVRRILEQAERIEEELTDDEEELRSLRLTLRAAIELAKK RSPHRPILQAGLPANASTVVGGDVEFVCKVYSDAQPHIQWIKHVPYLKVLKAAGVNTTDKEIEVLYIRNVTFEDAGEYTCLAGNSIGISFHSAWLTVLPAP mot_H_fastrot_cor_da9e5f86e81fca48f449e0e79ace5297_0001_1_000000005_0001_39_45_H_._3h_hb1_5335_0001_0001_0001
THEIQILIDRESDKEEEIEREAKELEEIAKEILRRAEERGLEVHVRHNTFERNGKIVFMVQIEIH RSPHRPILQAGLPANASTVVGGDVEFVCKVYSDAQPHIQWIKHVPYLKVLKAAGVNTTDKEIEVLYIRNVTFEDAGEYTCLAGNSIGISFHSAWLTVLPAP mot_P_normal_EHEE_hb1_6122_000000012_0001_46_52_57_61_P_._EHEE_hb1_2486_0001_0001_0001
SEEMREILESAAQRLIDTNPDPNIQSLAKKVQKAARDAAKNNDERALNRVMFLFVEVQKRAS RSPHRPILQAGLPANASTVVGGDVEFVCKVYSDAQPHIQWIKHVPYLKVLKAAGVNTTDKEIEVLYIRNVTFEDAGEYTCLAGNSIGISFHSAWLTVLPAP Grafting_Motif0042_ems_3hC_1239_0002_0001_0003
DIEETATLTVRFVAHLAGVPSFSVSVSNGRVTVNLDGDTDSVRRAKRSLEFVAKVLNLDLKVTIR RSPHRPILQAGLPANASTVVGGDVEFVCKVYSDAQPHIQWIKHVPYLKVLKAAGVNTTDKEIEVLYIRNVTFEDAGEYTCLAGNSIGISFHSAWLTVLPAP Motif0018_HEEHE_1904_0001_0001_3753_0001
DESEDLQNLVKLNAMFVGVPRVDVKVKDGTLSVTVKGDDEAARVLLHAVQTLAETLGIHVDVRTK RSPHRPILQAGLPANASTVVGGDVEFVCKVYSDAQPHIQWIKHVPYLKVLKAAGVNTTDKEIEVLYIRNVTFEDAGEYTCLAGNSIGISFHSAWLTVLPAP Motif0004_HEEHE_1611_0001_0002_9174_0001
DEYEEHLERLEKESPELRELVELIKKLEEELGSPQAALSLAMRELWERNDPEKVRAANVLMFLLV RSPHRPILQAGLPANASTVVGGDVEFVCKVYSDAQPHIQWIKHVPYLKVLKAAGVNTTDKEIEVLYIRNVTFEDAGEYTCLAGNSIGISFHSAWLTVLPAP Grafting_Motif0263_bcov_4helix_07936_0001
SLMDIAYRLQRELKDNPEAQSLLLVLLMLLAKGDPKAKELVKLAEELVERGVSPEEIVEIIRTLK RSPHRPILQAGLPANASTVVGGDVEFVCKVYSDAQPHIQWIKHVPYLKVLKAAGVNTTDKEIEVLYIRNVTFEDAGEYTCLAGNSIGISFHSAWLTVLPAP Grafting_Motif0823_bcov_4helix_08969_0001
TEEAFSFIVELLNKRPDDELLREIFNLITSAFMAGRPEYVEKRVEELLKRTGDPRLKEVLELLKK RSPHRPILQAGLPANASTVVGGDVEFVCKVYSDAQPHIQWIKHVPYLKVLKAAGVNTTDKEIEVLYIRNVTFEDAGEYTCLAGNSIGISFHSAWLTVLPAP Motif1472_bcov_4helix_07081_0001_0001_2469_0001
DEFRVLLQTAAFAVLLAYKLNDEEALRRAEELFKKIKKEAEKRNDEELKELARQLWEALERDKKN RSPHRPILQAGLPANASTVVGGDVEFVCKVYSDAQPHIQWIKHVPYLKVLKAAGVNTTDKEIEVLYIRNVTFEDAGEYTCLAGNSIGISFHSAWLTVLPAP mot_H_normal_3h_hb1_6816_000000000_0001_50_58_H_._3h_hb1_6358_0001_0001_0001
SRQLVLLLLAIEWFAGDPEHAVRQVVRLLSETLNVPPEEAREILKKELKKVDEELAEEVERLLRK RSPHRPILQAGLPANASTVVGGDVEFVCKVYSDAQPHIQWIKHVPYLKVLKAAGVNTTDKEIEVLYIRNVTFEDAGEYTCLAGNSIGISFHSAWLTVLPAP mot_H_normal_ems_3hM_581_000000003_0001_45_54_H_._922575b2e9738a49cb663a995786872c_0001_0001_0001_0001
DDEFAKKLLDLARKALKEVNKTASPEEQENLTSMVREAEKLLHSPDPTQRHKAALILQSVVILG RSPHRPILQAGLPANASTVVGGDVEFVCKVYSDAQPHIQWIKHVPYLKVLKAAGVNTTDKEIEVLYIRNVTFEDAGEYTCLAGNSIGISFHSAWLTVLPAP Motif1158_ems_3hM_2545_0001_0003_9855_0001
DELLKIVKELLRRVDPRREEQFEELVKHYSETLRIPPDEAVELVLRRLASFGDPLAEEILKLLRK RSPHRPILQAGLPANASTVVGGDVEFVCKVYSDAQPHIQWIKHVPYLKVLKAAGVNTTDKEIEVLYIRNVTFEDAGEYTCLAGNSIGISFHSAWLTVLPAP rif_normal_406132aab7dde3b8c68a6f09a283e98e_0001_000000001_0001_0001
SFSERAVEVTEAIIRLARELNVEELVKIAEHILELLKESTRNNDDELAQELLIKVTTLAFRFIY RSPHRPILQAGLPANASTVVGGDVEFVCKVYSDAQPHIQWIKHVPYLKVLKAAGVNTTDKEIEVLYIRNVTFEDAGEYTCLAGNSIGISFHSAWLTVLPAP mot_H_normal_HEEHE_2363_000000001_0001_43_52_H_._3h_hb1_343_0001_0001_0001
DESLNIMMKVTEYVLKAIRRGIDPTEVVKWVEKYLTKAVREGKLSPEAAEAILRAARWFAKMQS RSPHRPILQAGLPANASTVVGGDVEFVCKVYSDAQPHIQWIKHVPYLKVLKAAGVNTTDKEIEVLYIRNVTFEDAGEYTCLAGNSIGISFHSAWLTVLPAP Motif1465_HHH_eva_0088_0001_0001_7329_0001
SESYRISVTWDPNDEEQEKEARRQLEQFKREAKKRAKEKGQKAEVQEEEFELNGSVFIVISIVIR RSPHRPILQAGLPANASTVVGGDVEFVCKVYSDAQPHIQWIKHVPYLKVLKAAGVNTTDKEIEVLYIRNVTFEDAGEYTCLAGNSIGISFHSAWLTVLPAP rif_fastrot_cor_EHEE_hb1_1717_000000011_0001_0001
SREDALRVTMLVAKLAIEAAHDEDLERKARKKLDKILKDLNVPNSEEFKKLFDELVKELRSRQS RSPHRPILQAGLPANASTVVGGDVEFVCKVYSDAQPHIQWIKHVPYLKVLKAAGVNTTDKEIEVLYIRNVTFEDAGEYTCLAGNSIGISFHSAWLTVLPAP Motif1280_ems_3hC_923_0001_0001_4280_0001
SSTETITVTLRGTSEEDKELAKLFLKTTAEAIQEDLKEEGRTVKVRIKETTHNGTWRVRVQVQTD RSPHRPILQAGLPANASTVVGGDVEFVCKVYSDAQPHIQWIKHVPYLKVLKAAGVNTTDKEIEVLYIRNVTFEDAGEYTCLAGNSIGISFHSAWLTVLPAP mot_H_buried_HHH_eva_0156_000000001_0001_26_30_H_._EHEE_hb1_5780_0001_0001_0001
DIIEEAEKLVRTAKELAQRINDPAAEMMAISLLQLLERAKKKNDERRSRDVLHAARMVYELVL RSPHRPILQAGLPANASTVVGGDVEFVCKVYSDAQPHIQWIKHVPYLKVLKAAGVNTTDKEIEVLYIRNVTFEDAGEYTCLAGNSIGISFHSAWLTVLPAP Motif1090_ems_3hM_338_0001_0002_8627_0001
DLHVTRQIDQDGRDERARRQVEQWLRSFEFTVALAAEELGAEFRIEVEQHHRNGTQHNRIRVRLT RSPHRPILQAGLPANASTVVGGDVEFVCKVYSDAQPHIQWIKHVPYLKVLKAAGVNTTDKEIEVLYIRNVTFEDAGEYTCLAGNSIGISFHSAWLTVLPAP mot_H_normal_3h_hb1_5890_000000015_0001_50_60_H_._EHEE_hb1_4125_0001_0001_0001
SELEERIREEVEELGDPREIAKLLLKIAREQAGGDPERIRFLLAVLVEDLGLPPEVLRIVRELLK RSPHRPILQAGLPANASTVVGGDVEFVCKVYSDAQPHIQWIKHVPYLKVLKAAGVNTTDKEIEVLYIRNVTFEDAGEYTCLAGNSIGISFHSAWLTVLPAP rif_fastrot_90402feb4236f818f7f97818820db646_0001_000000002_0001_0001
TEYLEELLRLLKRDPEKVKELLKELRKEAKERGNPQLLITLESLLRLLKENPRMAMLTLRFILEL RSPHRPILQAGLPANASTVVGGDVEFVCKVYSDAQPHIQWIKHVPYLKVLKAAGVNTTDKEIEVLYIRNVTFEDAGEYTCLAGNSIGISFHSAWLTVLPAP Motif1045_bcov_4helix_08229_0001_0005_8671_0001
SEDDKKLVHVAWKAAELDQKSRDPNAQRKLATAYRIIAKAQQVSDPNIKKSLVDKAKKVVDSAA RSPHRPILQAGLPANASTVVGGDVEFVCKVYSDAQPHIQWIKHVPYLKVLKAAGVNTTDKEIEVLYIRNVTFEDAGEYTCLAGNSIGISFHSAWLTVLPAP Motif0606_ems_3hC_90_0002_0001_0001_7702_0001
DEAMEVVFRVTTLLLEAADRKDEDLFKEVVKKAKELAEKLNNPEVKESIEEATQHIKKRA RSPHRPILQAGLPANASTVVGGDVEFVCKVYSDAQPHIQWIKHVPYLKVLKAAGVNTTDKEIEVLYIRNVTFEDAGEYTCLAGNSIGISFHSAWLTVLPAP mot_H_buried_HHH_eva_0156_000000001_0001_26_30_H_._ems_3hM_3153_0001_0001_0001
SELEELVEELKKRDPEVALAAESAISALKRGNPEAAKMLITSVLQFFGDPLVKRILEILEELIRR RSPHRPILQAGLPANASTVVGGDVEFVCKVYSDAQPHIQWIKHVPYLKVLKAAGVNTTDKEIEVLYIRNVTFEDAGEYTCLAGNSIGISFHSAWLTVLPAP Motif1090_bcov_4helix_00882_0001_1989_0001
SEKETKLRTKQARAVWNNQPVVVYVKRHGFIIIVVVGDNPDAEEIARQLKKKAEDNGIEVDVWKM RSPHRPILQAGLPANASTVVGGDVEFVCKVYSDAQPHIQWIKHVPYLKVLKAAGVNTTDKEIEVLYIRNVTFEDAGEYTCLAGNSIGISFHSAWLTVLPAP HEEHE_3087_000000005_0001
DLSEMLLLTVRFSAHEANVPSVELSVSNGTVTVTVDGDDDSARLVLESLKMAAEWVGVPVHLQSR RSPHRPILQAGLPANASTVVGGDVEFVCKVYSDAQPHIQWIKHVPYLKVLKAAGVNTTDKEIEVLYIRNVTFEDAGEYTCLAGNSIGISFHSAWLTVLPAP Motif1004_HEEHE_1192_0001_0002_3067_0001
TIKINISVVVRGTDERAEQFIRETEKTIRKKAEEIAKKRNLTARIEVSVNRLGNTITVIVLVRIQ RSPHRPILQAGLPANASTVVGGDVEFVCKVYSDAQPHIQWIKHVPYLKVLKAAGVNTTDKEIEVLYIRNVTFEDAGEYTCLAGNSIGISFHSAWLTVLPAP mot_P_normal_EHEE_hb1_5822_000000005_0001_46_52_55_61_P_._EHEE_hb1_2012_0001_0001_0001
DMLEMLLERLKHLSPERAALAVTLLLLLARENNDPDLEELLRELKRLLAEGNPEEAKKLVEEILR RSPHRPILQAGLPANASTVVGGDVEFVCKVYSDAQPHIQWIKHVPYLKVLKAAGVNTTDKEIEVLYIRNVTFEDAGEYTCLAGNSIGISFHSAWLTVLPAP Motif1188_bcov_4helix_07084_0001_0001_8795_0001
DEEEHFRRIIKETLKIAKENNNEEALRTAELALTAWEKALKKNDRRELEAAELAAHASLSRSR RSPHRPILQAGLPANASTVVGGDVEFVCKVYSDAQPHIQWIKHVPYLKVLKAAGVNTTDKEIEVLYIRNVTFEDAGEYTCLAGNSIGISFHSAWLTVLPAP mot_H_normal_2f052b2daf090c755de65daeed84768b_0001_1_000000002_0001_20_26_H_._3h_hb1_5798_0001_0001_0001
SEDESLKESLKQASKFLDIPSFEVRNSNGRLSVTVDGDDEKARMFLLTARFLAQLRGLKLDVRTK RSPHRPILQAGLPANASTVVGGDVEFVCKVYSDAQPHIQWIKHVPYLKVLKAAGVNTTDKEIEVLYIRNVTFEDAGEYTCLAGNSIGISFHSAWLTVLPAP Motif1005_HEEHE_1289_0001_0002_8635_0001
DESEHIEELIKEIAKRAGVPSITVRWSNNSVSVTLDGTDEAVRTATEIIETTARFAGIDLKVRLN RSPHRPILQAGLPANASTVVGGDVEFVCKVYSDAQPHIQWIKHVPYLKVLKAAGVNTTDKEIEVLYIRNVTFEDAGEYTCLAGNSIGISFHSAWLTVLPAP mot_H_normal_HEEHE_2363_000000001_0001_43_52_H_._HEEHE_0001_0001_0002_0001_0001
DLTYMVSIQTEDDLETYHVKVKDSEEAEKYARELLKKLGIDARVTVDPRFNVILVFR RSPHRPILQAGLPANASTVVGGDVEFVCKVYSDAQPHIQWIKHVPYLKVLKAAGVNTTDKEIEVLYIRNVTFEDAGEYTCLAGNSIGISFHSAWLTVLPAP rif_normal_proteinG_0403_000000010_0001_0001
SRHIEIEITVDARNEEALRQARALAELFARLARERAERLGLEVHVHHEERHDNGRVHIRVRVEVN RSPHRPILQAGLPANASTVVGGDVEFVCKVYSDAQPHIQWIKHVPYLKVLKAAGVNTTDKEIEVLYIRNVTFEDAGEYTCLAGNSIGISFHSAWLTVLPAP mot_H_fastrot_cor_ems_3hM_199_000000020_0001_57_61_H_._EHEE_hb1_4230_0001_0001_0001
DEARRLNEEVARTAAHISKKDLRLARAANELFFEQEESWRKFKDDEEFLKRSARHILRLLRELG RSPHRPILQAGLPANASTVVGGDVEFVCKVYSDAQPHIQWIKHVPYLKVLKAAGVNTTDKEIEVLYIRNVTFEDAGEYTCLAGNSIGISFHSAWLTVLPAP mot_H_fastrot_cor_3h_hb1_3344_000000008_0001_48_58_H_._3h_hb1_3466_0001_0001_0001
SVEELVKELLRKFDPRLELRAESQIQAIEYFGAPKEALVRALTELLREAGVPPELVEKLRKLLEK RSPHRPILQAGLPANASTVVGGDVEFVCKVYSDAQPHIQWIKHVPYLKVLKAAGVNTTDKEIEVLYIRNVTFEDAGEYTCLAGNSIGISFHSAWLTVLPAP mot_H_normal_3h_hb1_3434_000000000_0001_27_33_H_._66656e30a4b85fcbdd1a5250d4482d09_0001_0001_0001_0001
NLRQEYSLIALALLRIARELGDEELLRRIHEALRRQLKLLKSEDERDVRRAWEHAHKQLEKLKG RSPHRPILQAGLPANASTVVGGDVEFVCKVYSDAQPHIQWIKHVPYLKVLKAAGVNTTDKEIEVLYIRNVTFEDAGEYTCLAGNSIGISFHSAWLTVLPAP mot_H_normal_00f30cc23cac9283997a0e2eb419e367_0001_000000003_0001_20_29_H_._3h_hb1_3367_0001_0001
SLEMVELTLRFADSPVARILLEVLEELRERGVSPEEILEILIEVARKLGNPILAENIRFILEIEK RSPHRPILQAGLPANASTVVGGDVEFVCKVYSDAQPHIQWIKHVPYLKVLKAAGVNTTDKEIEVLYIRNVTFEDAGEYTCLAGNSIGISFHSAWLTVLPAP Motif0005_bcov_4helix_04653_0001_0001_6610_0001
DETYVINISLDNVDEEEIREWVERAEEWAEETRKRSEERGLDNKYDIDVTEENGQIFIVIINRVH RSPHRPILQAGLPANASTVVGGDVEFVCKVYSDAQPHIQWIKHVPYLKVLKAAGVNTTDKEIEVLYIRNVTFEDAGEYTCLAGNSIGISFHSAWLTVLPAP mot_P_normal_EHEE_hb1_1570_000000001_0001_48_52_55_59_P_._EHEE_hb1_3104_0001_0001_0001
DEEQKKFEKKLEEVARRLGVDPQIIRIVKTTFRFLLQLGASPEEAYKLAERLLKELYKLF RSPHRPILQAGLPANASTVVGGDVEFVCKVYSDAQPHIQWIKHVPYLKVLKAAGVNTTDKEIEVLYIRNVTFEDAGEYTCLAGNSIGISFHSAWLTVLPAP mot_H_normal_HEEHE_2363_000000001_0001_43_52_H_._HHH_eva_0184_0001_0002_0001_0001
DKEEIIHRIQRLIWEAMKHNNKEAADEASKLAQKLIEEAKKENDHETLDHVRFLLNMAESAKR RSPHRPILQAGLPANASTVVGGDVEFVCKVYSDAQPHIQWIKHVPYLKVLKAAGVNTTDKEIEVLYIRNVTFEDAGEYTCLAGNSIGISFHSAWLTVLPAP Grafting_Motif0184_ems_3hM_2575_0001_0001
DIHITLEIRTDGLDEEARERTKRLALRFAAQLQVEARERNLHAEVKSRVHRDGHRNEVHVRVDIH RSPHRPILQAGLPANASTVVGGDVEFVCKVYSDAQPHIQWIKHVPYLKVLKAAGVNTTDKEIEVLYIRNVTFEDAGEYTCLAGNSIGISFHSAWLTVLPAP mot_H_fastrot_cor_0bc44f8b96f7b902a8a276c56ab75a77_0001_000000002_0001_40_46_H_._EHEE_hb1_513_0001_0001_0001_0001
SVRVSVTVVSNDNTYTFRINVETPEQASEVAKEVVRRLGIDAEIHYDPRNNWIIVVQ RSPHRPILQAGLPANASTVVGGDVEFVCKVYSDAQPHIQWIKHVPYLKVLKAAGVNTTDKEIEVLYIRNVTFEDAGEYTCLAGNSIGISFHSAWLTVLPAP mot_P_normal_EHEE_hb1_2910_000000004_0001_46_48_59_61_P_._proteinG_3098_0001_0001_0001
NYVFTLLTTFDKRNEEEEKKSREIARRFAKEVEEFAKKLGLEVRVRMREVERNGKIVQITVVEVE RSPHRPILQAGLPANASTVVGGDVEFVCKVYSDAQPHIQWIKHVPYLKVLKAAGVNTTDKEIEVLYIRNVTFEDAGEYTCLAGNSIGISFHSAWLTVLPAP rif_fastrot_cor_EHEE_hb1_2125_000000010_1_0001_0001
SLEEALEIIEKELGDPRLVELLLLTILFAKKQGASPEIILRMLRTLLKVLNTPEARLALKILEET RSPHRPILQAGLPANASTVVGGDVEFVCKVYSDAQPHIQWIKHVPYLKVLKAAGVNTTDKEIEVLYIRNVTFEDAGEYTCLAGNSIGISFHSAWLTVLPAP Motif0005_bcov_4helix_11191_0001_0001_2407_0001
SEKEEEVIRILSELLGVSPEEIRMLLELSEWIAGNPEIALFMLVQVVLRRLGDPEVEKLLEKVRK RSPHRPILQAGLPANASTVVGGDVEFVCKVYSDAQPHIQWIKHVPYLKVLKAAGVNTTDKEIEVLYIRNVTFEDAGEYTCLAGNSIGISFHSAWLTVLPAP Motif0021_bcov_4helix_02719_0001_0003_1234_0001
DEKEKELLKRAEEIVKKLVSNNNSEEVHKIIVTLFKEAVDKNDRKLNIIVLALIFLFHRVD RSPHRPILQAGLPANASTVVGGDVEFVCKVYSDAQPHIQWIKHVPYLKVLKAAGVNTTDKEIEVLYIRNVTFEDAGEYTCLAGNSIGISFHSAWLTVLPAP ems_3hM_1836_000000019_0001
NEERWLKRLSELLGVPPEVIRELVEKVARKLGVPPELVILNLLFLIELAGDPEEAYRLLEERLRR RSPHRPILQAGLPANASTVVGGDVEFVCKVYSDAQPHIQWIKHVPYLKVLKAAGVNTTDKEIEVLYIRNVTFEDAGEYTCLAGNSIGISFHSAWLTVLPAP mot_H_fastrot_cor_abde7b46eeb91f9ac4683c589f713694_0001_000000000_0001_42_46_H_._14fc6b67d8325dfdf4a09fbb2e7c13bb_0001_1_0001_0001_0001
SEDESVKKMLTWLAKLLGVPSFRVSVDNNKISVTVKGTDESAKNLLRFARMNAHLMNIPIELQTR RSPHRPILQAGLPANASTVVGGDVEFVCKVYSDAQPHIQWIKHVPYLKVLKAAGVNTTDKEIEVLYIRNVTFEDAGEYTCLAGNSIGISFHSAWLTVLPAP Motif1267_HEEHE_0935_0001_1244_0001
SKEERLKELLRLIKEAIKRNLTEEVERLAREALEIARELNQREIRTEALTLAFQFLIRRR RSPHRPILQAGLPANASTVVGGDVEFVCKVYSDAQPHIQWIKHVPYLKVLKAAGVNTTDKEIEVLYIRNVTFEDAGEYTCLAGNSIGISFHSAWLTVLPAP mot_H_normal_HEEH_08897_000000013_0001_46_56_H_._3h_hb1_1457_0001_0001_0001_0001
RRRSEWEIRVTNVSEEEAIRVFAEVVRLAARQVEEAHKRGLRSEVEVSASFKDGEFRARAEVEDT RSPHRPILQAGLPANASTVVGGDVEFVCKVYSDAQPHIQWIKHVPYLKVLKAAGVNTTDKEIEVLYIRNVTFEDAGEYTCLAGNSIGISFHSAWLTVLPAP rif_normal_EHEE_hb1_243_000000003_0001_0001
PEEDQKKAKHFAKRIIEQIKNVDDPTLASLAATLVKAALDMFNVPDSEEFKKKADTAVKEVRKK RSPHRPILQAGLPANASTVVGGDVEFVCKVYSDAQPHIQWIKHVPYLKVLKAAGVNTTDKEIEVLYIRNVTFEDAGEYTCLAGNSIGISFHSAWLTVLPAP Motif0013_ems_3hM_3667_0001_0002_1159_0001
TFRWMYVQRADQHDEEDVKRAKEQLKKETKKAVEHLERLGLRVHVETTEFNMDGHIFLTVVVVAK RSPHRPILQAGLPANASTVVGGDVEFVCKVYSDAQPHIQWIKHVPYLKVLKAAGVNTTDKEIEVLYIRNVTFEDAGEYTCLAGNSIGISFHSAWLTVLPAP mot_P_normal_ferr_hb1_229_000000018_0001_4_8_58_62_P_._EHEE_hb1_1086_0001_0001_0001
DEREELLKRVSELLKRNEEEARRLVEEILSRLLNISPEEAKEILEKMERDVGNPSMALLFAVTFG RSPHRPILQAGLPANASTVVGGDVEFVCKVYSDAQPHIQWIKHVPYLKVLKAAGVNTTDKEIEVLYIRNVTFEDAGEYTCLAGNSIGISFHSAWLTVLPAP Motif1167_bcov_4helix_08838_0001_7035_0001
EEIYTWQTRVKGDDERAEEIFRRQEEETRRWAEEFARRHNVEVRVLIFEFKQGDTVVIVSQVRIR RSPHRPILQAGLPANASTVVGGDVEFVCKVYSDAQPHIQWIKHVPYLKVLKAAGVNTTDKEIEVLYIRNVTFEDAGEYTCLAGNSIGISFHSAWLTVLPAP mot_P_normal_EHEE_hb1_2550_000000003_0001_44_48_59_61_P_._EHEE_hb1_4830_0001_0001_0001
SEEENVKKIVEQIARLAGVPSVTVRVSNGTVKVTLKGDSPSVKIATHLIRITARFLGVPVSVETR RSPHRPILQAGLPANASTVVGGDVEFVCKVYSDAQPHIQWIKHVPYLKVLKAAGVNTTDKEIEVLYIRNVTFEDAGEYTCLAGNSIGISFHSAWLTVLPAP Motif1016_HEEHE_0991_0001_0002_931_0001
TLRSSSHITFQNVHEEEVKRLEEESEKWHREFAEEARKRGIEVHIEIRRLRVFGHLQVFFNTEAR RSPHRPILQAGLPANASTVVGGDVEFVCKVYSDAQPHIQWIKHVPYLKVLKAAGVNTTDKEIEVLYIRNVTFEDAGEYTCLAGNSIGISFHSAWLTVLPAP rif_normal_EHEE_hb1_5635_000000022_0001_0001
TEEVKKRAEKLARKLLKNGVSPEEISLRVSLELQEEMRKGTLTPDEVQKVLEYVVRWLEKWS RSPHRPILQAGLPANASTVVGGDVEFVCKVYSDAQPHIQWIKHVPYLKVLKAAGVNTTDKEIEVLYIRNVTFEDAGEYTCLAGNSIGISFHSAWLTVLPAP Motif1188_HHH_eva_0211_0001_0003_3711_0001
IVVKFFDVHEQQVRAFAEVAGAERIRFTTHNNKTWVVHLHGVSREQLDRALEWAKEQNIRVFLFE RSPHRPILQAGLPANASTVVGGDVEFVCKVYSDAQPHIQWIKHVPYLKVLKAAGVNTTDKEIEVLYIRNVTFEDAGEYTCLAGNSIGISFHSAWLTVLPAP mot_P_fastrot_ems_ferrM_2296_000000001_0001_4_6_56_58_P_._ferr_hb1_4085_0001_0002_0001_0001
TEEIRITRTVDGDDREARREALEILFRLARKLAEEAEKRGYEPELRLHSHTRGDRITITATVRLK RSPHRPILQAGLPANASTVVGGDVEFVCKVYSDAQPHIQWIKHVPYLKVLKAAGVNTTDKEIEVLYIRNVTFEDAGEYTCLAGNSIGISFHSAWLTVLPAP pol_EHEE_hb1_6056_000000015_0001_0001
TEELKKKAEELIKKLRELAKKVPDPFKQFIANALIVSLEQASKKDDDDRLERVARLAESAIKRN RSPHRPILQAGLPANASTVVGGDVEFVCKVYSDAQPHIQWIKHVPYLKVLKAAGVNTTDKEIEVLYIRNVTFEDAGEYTCLAGNSIGISFHSAWLTVLPAP ems_3hM_1892_000000021_0001
DIHVHVHLSFHLEAEEEARRVLRELNERFFESEEFAKKHGRRVKVSTETRRDGDTVEIHHKHRLT RSPHRPILQAGLPANASTVVGGDVEFVCKVYSDAQPHIQWIKHVPYLKVLKAAGVNTTDKEIEVLYIRNVTFEDAGEYTCLAGNSIGISFHSAWLTVLPAP mot_H_fastrot_cor_3h_hb1_3344_000000008_0001_48_58_H_._EHEE_hb1_6126_0001_0001
DLKQEELQKLADIIVRAAEEVGDPNVRTEATRVAKKLKKIAQRDPDKALTLLNRLAFKVAELAK RSPHRPILQAGLPANASTVVGGDVEFVCKVYSDAQPHIQWIKHVPYLKVLKAAGVNTTDKEIEVLYIRNVTFEDAGEYTCLAGNSIGISFHSAWLTVLPAP Grafting_Motif0042_ems_3hM_1304_0001
DLKDEVRRLIELQKKIARELNIEELLRAAEAQELALRSDEQLNDEEALRRLEHAAKHLLKRA RSPHRPILQAGLPANASTVVGGDVEFVCKVYSDAQPHIQWIKHVPYLKVLKAAGVNTTDKEIEVLYIRNVTFEDAGEYTCLAGNSIGISFHSAWLTVLPAP mot_H_normal_ems_3hM_2193_000000002_0001_54_61_H_._3h_hb1_6615_0001_0001_0001
SREEELSRFARITFEFAGATDVKVTIRNGKVTVEVRGDTPSVRAASRMVTWLAKVVGVDLKIRVK RSPHRPILQAGLPANASTVVGGDVEFVCKVYSDAQPHIQWIKHVPYLKVLKAAGVNTTDKEIEVLYIRNVTFEDAGEYTCLAGNSIGISFHSAWLTVLPAP Motif1016_HEEHE_1929_0001_0001_1537_0001
SEDETLQTSIETAVRRIGVPSVDVKVRNGKLTVRLDGTDEHAQDASSLLMITAFLMNIDVDVKVR RSPHRPILQAGLPANASTVVGGDVEFVCKVYSDAQPHIQWIKHVPYLKVLKAAGVNTTDKEIEVLYIRNVTFEDAGEYTCLAGNSIGISFHSAWLTVLPAP Motif0025_HEEHE_2334_0001_0002_9960_0001
HIEIRIRVRVDSEDERHRKQAERLVRQTSRFIEILARERGIDVKWEARSTHRNGRYEHENHIELH RSPHRPILQAGLPANASTVVGGDVEFVCKVYSDAQPHIQWIKHVPYLKVLKAAGVNTTDKEIEVLYIRNVTFEDAGEYTCLAGNSIGISFHSAWLTVLPAP mot_H_normal_3h_hb1_6816_000000000_0001_50_58_H_._EHEE_hb1_3056_0001_0001_0001
SLHEALETLIERVRKKDPEISRVLRILLKLLREGDPEALQLLTNLMWALLRGNEEEARKLARRAE RSPHRPILQAGLPANASTVVGGDVEFVCKVYSDAQPHIQWIKHVPYLKVLKAAGVNTTDKEIEVLYIRNVTFEDAGEYTCLAGNSIGISFHSAWLTVLPAP mot_H_fastrot_cor_28d5766f54aec9c0f75e1a9ca58fd34c_0001_1_000000008_0001_43_49_H_._4ad0be95ba5feadcec114132a8e29fd1_0001_1_0001_0001_1_0001
TEELTIFIVITGDDERAQKRIKKARKAVKRHAEAVAKERGQRVHVEVTVSKVNGRIIVTIRVEIR RSPHRPILQAGLPANASTVVGGDVEFVCKVYSDAQPHIQWIKHVPYLKVLKAAGVNTTDKEIEVLYIRNVTFEDAGEYTCLAGNSIGISFHSAWLTVLPAP rif_buried_EHEE_hb1_202_000000024_0001_0001
SKLEEALKLVEELLGDPDVVKSAERVLELLKRMGLTPEVLKHSLKMFLWLANPRASELFEKLLEK RSPHRPILQAGLPANASTVVGGDVEFVCKVYSDAQPHIQWIKHVPYLKVLKAAGVNTTDKEIEVLYIRNVTFEDAGEYTCLAGNSIGISFHSAWLTVLPAP Motif0084_bcov_4helix_12619_0001_1499_0001
SEERELEVHFDPNDEEDEKRARTELKEWLKKQKEEAERQNRRVTLRTFEYSRDGRVLISALAIFE RSPHRPILQAGLPANASTVVGGDVEFVCKVYSDAQPHIQWIKHVPYLKVLKAAGVNTTDKEIEVLYIRNVTFEDAGEYTCLAGNSIGISFHSAWLTVLPAP rif_normal_EHEE_hb1_5948_000000005_0001_0001
THKERDEEALRLAWRAAEQENDQEALELIVHATKASAERLNVDELRELAKTLEEELKKKR RSPHRPILQAGLPANASTVVGGDVEFVCKVYSDAQPHIQWIKHVPYLKVLKAAGVNTTDKEIEVLYIRNVTFEDAGEYTCLAGNSIGISFHSAWLTVLPAP mot_H_normal_3h_hb1_4705_000000000_0001_24_34_H_._3h_hb1_1385_0001_0002_0001
SAEDIVRRFIEELGLPPRLLRFIRRLLEHLRKDPDDEAAREALHATVKEVLGDPEEVEKVLKLIP RSPHRPILQAGLPANASTVVGGDVEFVCKVYSDAQPHIQWIKHVPYLKVLKAAGVNTTDKEIEVLYIRNVTFEDAGEYTCLAGNSIGISFHSAWLTVLPAP mot_H_normal_ems_3hM_2404_000000001_0001_3_7_H_._43df43f628ae90d6ec52f259c1c8c555_0001_0001_0001_0001_0001
DDEESVKRMITRLIKMLNPPSVSVDVSNGTVTLTIRGNDERAKDLSRMAELTARFAGLKLRYSTE RSPHRPILQAGLPANASTVVGGDVEFVCKVYSDAQPHIQWIKHVPYLKVLKAAGVNTTDKEIEVLYIRNVTFEDAGEYTCLAGNSIGISFHSAWLTVLPAP Motif1005_HEEHE_1283_0001_0004_8073_0001
TEVRVITFSVKGDDEEAKRIVKEFLEHVEREIERHARERNVRYILRVLEDTHNGEIWVIISFSIH RSPHRPILQAGLPANASTVVGGDVEFVCKVYSDAQPHIQWIKHVPYLKVLKAAGVNTTDKEIEVLYIRNVTFEDAGEYTCLAGNSIGISFHSAWLTVLPAP mot_P_fastrot_EHEE_hb1_2910_000000004_0001_48_50_59_61_P_._EHEE_hb1_1644_0001_0001_0001
DEAEKQAKKTLEIAEELVRRGNKEEARQLVLLSWLQAEERNDERARRLNEEVLRIIAELARS RSPHRPILQAGLPANASTVVGGDVEFVCKVYSDAQPHIQWIKHVPYLKVLKAAGVNTTDKEIEVLYIRNVTFEDAGEYTCLAGNSIGISFHSAWLTVLPAP mot_H_normal_3h_hb1_3627_000000010_0001_51_57_H_._3h_hb1_2274_0001_0001_0001
SEEEELTKFVEENARRAGVPSVTVRVSNNTIHVTIDGDDEHAKLASTSLKLLAFLAGIKLDVKVR RSPHRPILQAGLPANASTVVGGDVEFVCKVYSDAQPHIQWIKHVPYLKVLKAAGVNTTDKEIEVLYIRNVTFEDAGEYTCLAGNSIGISFHSAWLTVLPAP Motif1069_HEEHE_1349_0001_4832_0001
SLLELLEHLAERLKDPLVKELIRLVKELEERGDPEKAAEVQAVAALLLAGEVPPEEVKKLIERLK RSPHRPILQAGLPANASTVVGGDVEFVCKVYSDAQPHIQWIKHVPYLKVLKAAGVNTTDKEIEVLYIRNVTFEDAGEYTCLAGNSIGISFHSAWLTVLPAP mot_H_normal_927c4c9602a8b94da3772ee003cf7914_0001_000000006_0001_19_25_H_._44c1d34e7de0649e2bc3bb7207530e70_0001_0001_0001_0001
TEEEIAKVIERVAEGDPEAERLLVRLQFELAERGNHELARILLEVNRLLVDGDPDKVRELAERLK RSPHRPILQAGLPANASTVVGGDVEFVCKVYSDAQPHIQWIKHVPYLKVLKAAGVNTTDKEIEVLYIRNVTFEDAGEYTCLAGNSIGISFHSAWLTVLPAP Motif1129_bcov_4helix_14480_0001_725_0001
DELERLKEIIEEAVPDPTLREVLKRALELLRKQGVTPESIIEMLIQLLHLSGDPEAARLLRELIK RSPHRPILQAGLPANASTVVGGDVEFVCKVYSDAQPHIQWIKHVPYLKVLKAAGVNTTDKEIEVLYIRNVTFEDAGEYTCLAGNSIGISFHSAWLTVLPAP Motif1014_bcov_4helix_06912_0001_0001_5213_0001
DIRIFLTVVLENVSEEIIEEMSRRTNEIAEEWRERAEKNNLEAHIHVREFRDGNVFVKLVVIHIR RSPHRPILQAGLPANASTVVGGDVEFVCKVYSDAQPHIQWIKHVPYLKVLKAAGVNTTDKEIEVLYIRNVTFEDAGEYTCLAGNSIGISFHSAWLTVLPAP rif_fastrot_EHEE_hb1_4736_000000000_0001_0001
DDSEKEARDLLKELEEAKKNNDEERLKRALERLNELYFRSNDPKQQQLAARALLAALRIL RSPHRPILQAGLPANASTVVGGDVEFVCKVYSDAQPHIQWIKHVPYLKVLKAAGVNTTDKEIEVLYIRNVTFEDAGEYTCLAGNSIGISFHSAWLTVLPAP Grafting_Motif0355_ems_3hC_854_0001_0001
SEDEKFKRVVKQIAKRAGVRSVKVDKSNNRFKVTIDAKDEASEIVKTTVEFVARELGSRVTVEIK RSPHRPILQAGLPANASTVVGGDVEFVCKVYSDAQPHIQWIKHVPYLKVLKAAGVNTTDKEIEVLYIRNVTFEDAGEYTCLAGNSIGISFHSAWLTVLPAP mot_H_normal_HEEHE_2363_000000001_0001_43_52_H_._HEEHE_1167_0001_0001_0001_0001
SVEEELEELLKRNEEEAKELAIELASRILNSSPEYIRELLERLEEMLGDPKEAVRSLITLAWMAE RSPHRPILQAGLPANASTVVGGDVEFVCKVYSDAQPHIQWIKHVPYLKVLKAAGVNTTDKEIEVLYIRNVTFEDAGEYTCLAGNSIGISFHSAWLTVLPAP Motif1222_bcov_4helix_09860_0001_0001_973_0001
DEEEKRAKEDAERIITEAVKIPDETQAKKLLQEVLEQLARLNVDPHVVMEVSIYFQDLLEKS RSPHRPILQAGLPANASTVVGGDVEFVCKVYSDAQPHIQWIKHVPYLKVLKAAGVNTTDKEIEVLYIRNVTFEDAGEYTCLAGNSIGISFHSAWLTVLPAP Motif0054_ems_3hM_2112_0001_0002_7524_0001
SFEEYVREVLKRTGDPRVREILELLEKLKEEGKASPESIIFIAAIRAAELGDQELASYANRELFR RSPHRPILQAGLPANASTVVGGDVEFVCKVYSDAQPHIQWIKHVPYLKVLKAAGVNTTDKEIEVLYIRNVTFEDAGEYTCLAGNSIGISFHSAWLTVLPAP Grafting_Motif0263_bcov_4helix_05869_0001
DEHMKAFFIATEVLMDLVDKATTEEEVKKALKTATEVIRRQIPDQEIAKRVTEALKHLADRFL RSPHRPILQAGLPANASTVVGGDVEFVCKVYSDAQPHIQWIKHVPYLKVLKAAGVNTTDKEIEVLYIRNVTFEDAGEYTCLAGNSIGISFHSAWLTVLPAP Motif1155_ems_3hC_1315_0001_0001_0001_7094_0001
PKELLDKVVELLKRDPHKAAELALKLAMLAFQLGDPELNSVVNAVLFLIARGDVEEIERLVREHK RSPHRPILQAGLPANASTVVGGDVEFVCKVYSDAQPHIQWIKHVPYLKVLKAAGVNTTDKEIEVLYIRNVTFEDAGEYTCLAGNSIGISFHSAWLTVLPAP Grafting_Motif0042_bcov_4helix_04268_0001_0002
SEEESVRDNAEELARLAGVPDVSVTVSNGRVTIKVNGNNEAVEDVKEMVRLTAMFLNIEVQVRSD RSPHRPILQAGLPANASTVVGGDVEFVCKVYSDAQPHIQWIKHVPYLKVLKAAGVNTTDKEIEVLYIRNVTFEDAGEYTCLAGNSIGISFHSAWLTVLPAP Motif1004_HEEHE_2124_0001_0002_7393_0001
NEKVAEIVRLLAKVLGDPKLAIELQRRLRELRKRDPEEAKKLLEELAKKAGIPPEVLERLKRLLP RSPHRPILQAGLPANASTVVGGDVEFVCKVYSDAQPHIQWIKHVPYLKVLKAAGVNTTDKEIEVLYIRNVTFEDAGEYTCLAGNSIGISFHSAWLTVLPAP mot_H_normal_d27f45849a266bb79884b9830663e228_0001_000000014_0001_57_64_H_._f80ea13a846253722b560b8bbf38dc39_0001_0001_0001
REEERVHHLLLHLLIVATELGVDIREQNKLLRKVQEVRKKLDTESAERFVRKVEKELRKI RSPHRPILQAGLPANASTVVGGDVEFVCKVYSDAQPHIQWIKHVPYLKVLKAAGVNTTDKEIEVLYIRNVTFEDAGEYTCLAGNSIGISFHSAWLTVLPAP Motif0893_HHH_eva_0395_0001_1500_0001
DEEELAVMIISQMLWLVGIPSFSVRVSNNTVEVQIDGNTELAKSAKFIAESVSKFVGLDVKVDVK RSPHRPILQAGLPANASTVVGGDVEFVCKVYSDAQPHIQWIKHVPYLKVLKAAGVNTTDKEIEVLYIRNVTFEDAGEYTCLAGNSIGISFHSAWLTVLPAP Motif1222_HEEHE_1912_0001_2848_0001
DEEDRNREIAERAVEIALRLPDEHTSELILLMAKNIAKMLNDPDLLTKIEQIIKRYRKES RSPHRPILQAGLPANASTVVGGDVEFVCKVYSDAQPHIQWIKHVPYLKVLKAAGVNTTDKEIEVLYIRNVTFEDAGEYTCLAGNSIGISFHSAWLTVLPAP Motif1012_ems_3hM_897_0001_0003_7581_0001
REEEEFFRANLERLLEAILRAKSEEEIEDLFRSVHTMAKAANIEEALRAAIEAVKEALRRLK RSPHRPILQAGLPANASTVVGGDVEFVCKVYSDAQPHIQWIKHVPYLKVLKAAGVNTTDKEIEVLYIRNVTFEDAGEYTCLAGNSIGISFHSAWLTVLPAP mot_H_normal_3h_hb1_2146_000000000_0001_28_36_H_._3h_hb1_874_0001_0001_0001_0001
GEVRITVKDADHLIKAVKEVASQYGVEVHQSGNTLTLHGATPLVRLSVAFIAHEVGFPFEIHIY RSPHRPILQAGLPANASTVVGGDVEFVCKVYSDAQPHIQWIKHVPYLKVLKAAGVNTTDKEIEVLYIRNVTFEDAGEYTCLAGNSIGISFHSAWLTVLPAP Motif1005_ems_ferrM_4235_0001_607_0001
SAEETAEEAIKLTARFLGLPSFSVSVKDGKLSVTVRGTDSRVKSATQLAKFLSKVLGVPVEIKTQ RSPHRPILQAGLPANASTVVGGDVEFVCKVYSDAQPHIQWIKHVPYLKVLKAAGVNTTDKEIEVLYIRNVTFEDAGEYTCLAGNSIGISFHSAWLTVLPAP Motif1004_HEEHE_2801_0001_0001_7011_0001
SRETVNRLVRTVLKLYRKGVDPEELKKWLEKVRKKIEKEGDPRKREDWEFVRQMVWLML RSPHRPILQAGLPANASTVVGGDVEFVCKVYSDAQPHIQWIKHVPYLKVLKAAGVNTTDKEIEVLYIRNVTFEDAGEYTCLAGNSIGISFHSAWLTVLPAP Motif1014_HHH_eva_0215_0001_0003_5631_0001
THFLTWEIQLDNVSEEEAKKLLKKVEEIARKWVEEAERRGDRNQVQTKKVRNGDKESYYVIVIAL RSPHRPILQAGLPANASTVVGGDVEFVCKVYSDAQPHIQWIKHVPYLKVLKAAGVNTTDKEIEVLYIRNVTFEDAGEYTCLAGNSIGISFHSAWLTVLPAP mot_P_normal_EHEE_hb1_1353_000000001_0001_46_48_57_59_P_._EHEE_hb1_2528_0001_0001_0001
SEEDARKLLQKLTQAAARNDDETVTKLQQLIDEIAKKEQNEQVEFLSRSAELALWLAKH RSPHRPILQAGLPANASTVVGGDVEFVCKVYSDAQPHIQWIKHVPYLKVLKAAGVNTTDKEIEVLYIRNVTFEDAGEYTCLAGNSIGISFHSAWLTVLPAP Motif1014_ems_3hC_420_0002_0001_0003_8082_0001
DPTEEWKKVVKNAQEAAKNKDMSTAAQLLLIALRLAMNSNDEEAQNRVNRAMFEVVELAS RSPHRPILQAGLPANASTVVGGDVEFVCKVYSDAQPHIQWIKHVPYLKVLKAAGVNTTDKEIEVLYIRNVTFEDAGEYTCLAGNSIGISFHSAWLTVLPAP Grafting_Motif0042_ems_3hC_900_0001_0001
DELIKKILELLKKVVSPEEVEFVRQLLELTERFAGDPRIAVRAVIELLKVQGNPEAAKVLEELLK RSPHRPILQAGLPANASTVVGGDVEFVCKVYSDAQPHIQWIKHVPYLKVLKAAGVNTTDKEIEVLYIRNVTFEDAGEYTCLAGNSIGISFHSAWLTVLPAP Motif0004_bcov_4helix_04414_0001_0004_601_0001
DEERLERLAREALELAQKKGDEKLLRLITNTWLRSHAALENNDEELFKRSLKFLEELVELARR RSPHRPILQAGLPANASTVVGGDVEFVCKVYSDAQPHIQWIKHVPYLKVLKAAGVNTTDKEIEVLYIRNVTFEDAGEYTCLAGNSIGISFHSAWLTVLPAP mot_H_fastrot_cor_ems_3hM_3402_000000021_0001_49_57_H_._3h_hb1_1451_0001_0001_0001_0001
DWEFAYSNAESLVRQAKKLNDEDMLRMAQLMIKMAQRAASELGDPTAQTAVNELKKHIDSVVS RSPHRPILQAGLPANASTVVGGDVEFVCKVYSDAQPHIQWIKHVPYLKVLKAAGVNTTDKEIEVLYIRNVTFEDAGEYTCLAGNSIGISFHSAWLTVLPAP Grafting_Motif0460_ems_3hC_333_0001_0001
SWKEQVRKLLESLGVPPEEIEEFLRLLEELSKRDPRKVEKLIAAVRTAVWVGDKELVERVLKLVP RSPHRPILQAGLPANASTVVGGDVEFVCKVYSDAQPHIQWIKHVPYLKVLKAAGVNTTDKEIEVLYIRNVTFEDAGEYTCLAGNSIGISFHSAWLTVLPAP mot_H_normal_beeaf63b05778b6dc4e0d4755a79d7be_0001_1_000000001_0001_39_45_H_._46e105bc5f3927ee6745e641c504fb61_0001_0001_0001_0001
TVTFVFQTRVRNVNEEQRKEIERLQKEFNERVREWAERAGLEVHHRVFSLKFGNIEALVSSVRVR RSPHRPILQAGLPANASTVVGGDVEFVCKVYSDAQPHIQWIKHVPYLKVLKAAGVNTTDKEIEVLYIRNVTFEDAGEYTCLAGNSIGISFHSAWLTVLPAP rif_fastrot_cor_EHEE_hb1_194_000000000_0001_0001
ELARELAEKVQRANDWFVIMEAVILVMEYYQVDLEEAIEILARYVGVDPNQLEQLMMRLAF RSPHRPILQAGLPANASTVVGGDVEFVCKVYSDAQPHIQWIKHVPYLKVLKAAGVNTTDKEIEVLYIRNVTFEDAGEYTCLAGNSIGISFHSAWLTVLPAP Motif0168_ems_4hM_3172_0001_0001_7685_0001
SLQEDVTNNIFLSAFLAGVPDVKVDVRNGKVKVTVRGDDESARAVENVAKILAKMLGVDVKIEIK RSPHRPILQAGLPANASTVVGGDVEFVCKVYSDAQPHIQWIKHVPYLKVLKAAGVNTTDKEIEVLYIRNVTFEDAGEYTCLAGNSIGISFHSAWLTVLPAP Motif0021_HEEHE_2543_0001_0002_5909_0001
DIHNHVHLEIHGTDEQVKEVLRSTVRFIEQLSRELAKKNNLRSDSKWSIHRDGDTVKVRFESRNT RSPHRPILQAGLPANASTVVGGDVEFVCKVYSDAQPHIQWIKHVPYLKVLKAAGVNTTDKEIEVLYIRNVTFEDAGEYTCLAGNSIGISFHSAWLTVLPAP mot_H_fastrot_cor_3h_hb1_641_000000003_0001_49_56_H_._EHEE_hb1_4597_0001_0001_0001
DEREEEFKKIIRKIVRLATERRDEETLKAATLLYLAFVRALENNDEEALQEVIRRAEELFRQVEK RSPHRPILQAGLPANASTVVGGDVEFVCKVYSDAQPHIQWIKHVPYLKVLKAAGVNTTDKEIEVLYIRNVTFEDAGEYTCLAGNSIGISFHSAWLTVLPAP mot_H_fastrot_cor_ems_3hM_199_000000020_0001_56_61_H_._3h_hb1_2835_0001_0003_0001_0001
DHILESQLRFLRMIDPEIARIFERIVELLKRGNPEEARKLRERLEKLIRKKDEILAELARAFLEY RSPHRPILQAGLPANASTVVGGDVEFVCKVYSDAQPHIQWIKHVPYLKVLKAAGVNTTDKEIEVLYIRNVTFEDAGEYTCLAGNSIGISFHSAWLTVLPAP Grafting_Motif0666_bcov_4helix_07521_0001
TINIRVTTTVDGDDERARLRERAQEQAVRFAAERLARELNLHAEVRVRRRRDGDKWRITITIHIR RSPHRPILQAGLPANASTVVGGDVEFVCKVYSDAQPHIQWIKHVPYLKVLKAAGVNTTDKEIEVLYIRNVTFEDAGEYTCLAGNSIGISFHSAWLTVLPAP mot_H_normal_3h_hb1_3434_000000000_0001_27_33_H_._EHEE_hb1_681_0001_0001_0001
DEERLIKLNVHLAARRAGVPSVTVSKSNGTLRVTVKGTDESAQRVSEAVERIARRVGVPVEVKHK RSPHRPILQAGLPANASTVVGGDVEFVCKVYSDAQPHIQWIKHVPYLKVLKAAGVNTTDKEIEVLYIRNVTFEDAGEYTCLAGNSIGISFHSAWLTVLPAP mot_H_fastrot_cor_ems_3hM_199_000000020_0001_56_61_H_._HEEHE_3153_0001_0002_0001_0001
SPVDEVATLLRLINEAVRKKDKETADRLIKKAHEIAESNNNITLKFVVKMVEEVAKKEVS RSPHRPILQAGLPANASTVVGGDVEFVCKVYSDAQPHIQWIKHVPYLKVLKAAGVNTTDKEIEVLYIRNVTFEDAGEYTCLAGNSIGISFHSAWLTVLPAP Motif1075_ems_3hM_3179_0001_2732_0001
TEIVVIVLIRDPKKAEEVAKKLNARVEIQPGGFVLVVVTNLDPKVVELLNKIAGVKSYHVKSHP RSPHRPILQAGLPANASTVVGGDVEFVCKVYSDAQPHIQWIKHVPYLKVLKAAGVNTTDKEIEVLYIRNVTFEDAGEYTCLAGNSIGISFHSAWLTVLPAP mot_P_normal_ems_ferrC_243_000000020_0001_27_29_33_35_P_._ems_fer_extC_9_0001_0001_0001
SSSEHLARMIRVTAMFANVPSFSVDVRNGTVKVTLHGDDESVKSVKRMAERMAKMLNVKVDVNDR RSPHRPILQAGLPANASTVVGGDVEFVCKVYSDAQPHIQWIKHVPYLKVLKAAGVNTTDKEIEVLYIRNVTFEDAGEYTCLAGNSIGISFHSAWLTVLPAP Motif0005_HEEHE_2774_0001_0002_4959_0001
SIEERVTRAVKHVAKAAGVPSVKVSVSNGRVSVTVKGSDAAARSARFTVELAAERLGLPVRVTTE RSPHRPILQAGLPANASTVVGGDVEFVCKVYSDAQPHIQWIKHVPYLKVLKAAGVNTTDKEIEVLYIRNVTFEDAGEYTCLAGNSIGISFHSAWLTVLPAP mot_H_normal_3h_hb1_5890_000000015_0001_54_62_H_._HEEHE_3071_0001_0001_0001
SDEEIEQVIREAEQTIRDASDEDVRRSLKELLEVLKLAWERNDERSLEAALLALRAQIQTEK RSPHRPILQAGLPANASTVVGGDVEFVCKVYSDAQPHIQWIKHVPYLKVLKAAGVNTTDKEIEVLYIRNVTFEDAGEYTCLAGNSIGISFHSAWLTVLPAP mot_H_fastrot_3h_hb1_4605_000000007_0001_30_35_H_._3h_hb1_5416_0001_0001_0001_0001
TRVLLIHSTFNGKKEEERREQKRWLEEIERHARRIAKELNVELRISVSHHRRGDTHIDIVVIRFE RSPHRPILQAGLPANASTVVGGDVEFVCKVYSDAQPHIQWIKHVPYLKVLKAAGVNTTDKEIEVLYIRNVTFEDAGEYTCLAGNSIGISFHSAWLTVLPAP rif_normal_EHEE_hb1_5738_000000000_0001_1_0001
DPSLEATMIALMAVHELVQKYSEEEAKKIVSKIVEEVAKKLNLDDSQTEQLQRMAQRMVHQLFN RSPHRPILQAGLPANASTVVGGDVEFVCKVYSDAQPHIQWIKHVPYLKVLKAAGVNTTDKEIEVLYIRNVTFEDAGEYTCLAGNSIGISFHSAWLTVLPAP Motif0087_ems_3hC_714_0001_0004_774_0001
DDREVKRASTLLKQVQKKDPRLREDAVMFITLLEAVSKLKDEEMIKQVVHAATEFIKKAG RSPHRPILQAGLPANASTVVGGDVEFVCKVYSDAQPHIQWIKHVPYLKVLKAAGVNTTDKEIEVLYIRNVTFEDAGEYTCLAGNSIGISFHSAWLTVLPAP Motif0126_ems_3hM_2405_0001_1560_0001
SEEELEKTIKELAEKAKRNNDEETAQEASLIAFRFLLEAKKEEQRRLAEELFRFLDELLRK RSPHRPILQAGLPANASTVVGGDVEFVCKVYSDAQPHIQWIKHVPYLKVLKAAGVNTTDKEIEVLYIRNVTFEDAGEYTCLAGNSIGISFHSAWLTVLPAP pol_3h_hb1_3165_000000016_0001_0001
TEELKKKAEELIKKLRELKKKVPDPHKQMMASFLISALEFASKINDDHELEKVAESAENVIKKN RSPHRPILQAGLPANASTVVGGDVEFVCKVYSDAQPHIQWIKHVPYLKVLKAAGVNTTDKEIEVLYIRNVTFEDAGEYTCLAGNSIGISFHSAWLTVLPAP Motif1010_ems_3hM_1892_0001_6503_0001
DEEKEWLERAREAAERGDPESAVQILQRLLWIVGNPELMRAISQVLDQLQRDREKAIELIQRFAK RSPHRPILQAGLPANASTVVGGDVEFVCKVYSDAQPHIQWIKHVPYLKVLKAAGVNTTDKEIEVLYIRNVTFEDAGEYTCLAGNSIGISFHSAWLTVLPAP Grafting_Motif0272_bcov_4helix_11697_0001_0001
RIEVRFNVEAHGDDEEWRRWLKRIALHIQQETHSFARERRLEVHTEIRTSRHNGRLRVHIRTEFH RSPHRPILQAGLPANASTVVGGDVEFVCKVYSDAQPHIQWIKHVPYLKVLKAAGVNTTDKEIEVLYIRNVTFEDAGEYTCLAGNSIGISFHSAWLTVLPAP mot_H_normal_3h_hb1_1684_000000001_0001_3_11_H_._EHEE_hb1_4028_0001_0001
DELERLLREARKRGNEESVIIEALREAVELGDPELRRHLNRLYFALQEGDEETIRKVHKWLSKAQ RSPHRPILQAGLPANASTVVGGDVEFVCKVYSDAQPHIQWIKHVPYLKVLKAAGVNTTDKEIEVLYIRNVTFEDAGEYTCLAGNSIGISFHSAWLTVLPAP Grafting_Motif0355_bcov_4helix_12952_0001_0001
SADELLRRVATELAKDAGVPSVTVTKSNGRVQVHIDLKSPSARALRFTVELAAREAGVPVDVQIN RSPHRPILQAGLPANASTVVGGDVEFVCKVYSDAQPHIQWIKHVPYLKVLKAAGVNTTDKEIEVLYIRNVTFEDAGEYTCLAGNSIGISFHSAWLTVLPAP mot_H_normal_3h_hb1_5890_000000015_0001_54_62_H_._HEEHE_3041_0001_0002_0001_0001
DEEEIKELLKRLGDEEVLKALELLEELRKRGDPRARFFLANVKRLIKEGDPEAARRILEAILAQT RSPHRPILQAGLPANASTVVGGDVEFVCKVYSDAQPHIQWIKHVPYLKVLKAAGVNTTDKEIEVLYIRNVTFEDAGEYTCLAGNSIGISFHSAWLTVLPAP mot_H_normal_3h_hb1_2146_000000000_0001_28_36_H_._327ce4e627b006a3e466d8000b890b6e_0001_0001_0001_0001
SEKESVKFTIELAAEEAGVPSVKVSVDNGKVSVTLNGDDESVKRASRAAKAVARQFNLDLKVKTE RSPHRPILQAGLPANASTVVGGDVEFVCKVYSDAQPHIQWIKHVPYLKVLKAAGVNTTDKEIEVLYIRNVTFEDAGEYTCLAGNSIGISFHSAWLTVLPAP mot_H_normal_3h_hb1_5890_000000015_0001_54_62_H_._HEEHE_2503_0001_0003_0001_0001
TVEEKLEKIVSLALLLKQRNPDISESAERTIKLALEDAKKEAQTEEIQKRLQEVWERARRIY RSPHRPILQAGLPANASTVVGGDVEFVCKVYSDAQPHIQWIKHVPYLKVLKAAGVNTTDKEIEVLYIRNVTFEDAGEYTCLAGNSIGISFHSAWLTVLPAP Motif1317_ems_3hM_3024_0002_4349_0001
SEEEIEELARRAAGGDPELTEEIKKIIEELLRKGIPPERILAFLIRIAARRHDPELARRLNELFL RSPHRPILQAGLPANASTVVGGDVEFVCKVYSDAQPHIQWIKHVPYLKVLKAAGVNTTDKEIEVLYIRNVTFEDAGEYTCLAGNSIGISFHSAWLTVLPAP mot_H_fastrot_cor_3h_hb1_3344_000000008_0001_48_54_H_._b1a4e322c1a78d6ca12058e5d27ddf65_0001_0001_0001
SKLMTALLILIFKTGDPRLLKLNFLVFLLLRQGELSPEEILELIKRLLEELGNPELAEELERLFK RSPHRPILQAGLPANASTVVGGDVEFVCKVYSDAQPHIQWIKHVPYLKVLKAAGVNTTDKEIEVLYIRNVTFEDAGEYTCLAGNSIGISFHSAWLTVLPAP Motif0050_bcov_4helix_09845_0001_0002_8245_0001
DEEYRLSYDAHKVSEEEAKQIEAEIRIWATRVWLRAHARGLDVRIRLRSRQDGDTSHHSVTIHIK RSPHRPILQAGLPANASTVVGGDVEFVCKVYSDAQPHIQWIKHVPYLKVLKAAGVNTTDKEIEVLYIRNVTFEDAGEYTCLAGNSIGISFHSAWLTVLPAP mot_H_fastrot_ems_3hM_3402_000000020_0001_49_59_H_._EHEE_hb1_5698_0001_0001_0001
DERSLALLMAENIASEAKRYSKSEEVKKELDSLVETARRLKDSRKIRQIVRLLFELLQKLQS RSPHRPILQAGLPANASTVVGGDVEFVCKVYSDAQPHIQWIKHVPYLKVLKAAGVNTTDKEIEVLYIRNVTFEDAGEYTCLAGNSIGISFHSAWLTVLPAP Motif1231_ems_3hM_131_0001_7765_0001
DIEEEIRSRAKKLLEIIRKDPRHKEEAETHAQRELFEAYKKNDRKRAQAALEEALLLFEEQ RSPHRPILQAGLPANASTVVGGDVEFVCKVYSDAQPHIQWIKHVPYLKVLKAAGVNTTDKEIEVLYIRNVTFEDAGEYTCLAGNSIGISFHSAWLTVLPAP Grafting_Motif0612_ems_3hM_1748_0001_0001
SPEEELKELFRQFEEAKKKNLEEELIRVSTLLFELLLRLERSDKQEDRETLKRLEQIYRELSK RSPHRPILQAGLPANASTVVGGDVEFVCKVYSDAQPHIQWIKHVPYLKVLKAAGVNTTDKEIEVLYIRNVTFEDAGEYTCLAGNSIGISFHSAWLTVLPAP mot_H_fastrot_cor_3h_hb1_641_000000003_0001_49_56_H_._3h_hb1_4930_0001_0001
DRDEQAVMFIRITLNFIGIPSVSVSVSNGRFTINIRGPTTALKVAKRVATFVSKHFNVEVRVNTQ RSPHRPILQAGLPANASTVVGGDVEFVCKVYSDAQPHIQWIKHVPYLKVLKAAGVNTTDKEIEVLYIRNVTFEDAGEYTCLAGNSIGISFHSAWLTVLPAP Motif0031_HEEHE_0065_0001_4379_0001
DEDIHIHINIEVRSREEEIESKIKASLIAFRLQLEAKERNLEVTVRVSVRSRNGTNRYNIHVHIH RSPHRPILQAGLPANASTVVGGDVEFVCKVYSDAQPHIQWIKHVPYLKVLKAAGVNTTDKEIEVLYIRNVTFEDAGEYTCLAGNSIGISFHSAWLTVLPAP mot_H_normal_ems_3hM_132_000000003_0001_1_47_55_H_._EHEE_hb1_750_0001_0002_0001_0001
DEEEARRLFTLTHLAAVRKGNEELSRLSREIFRRLEEALRRNDEELVRHLLELLKEILERARN RSPHRPILQAGLPANASTVVGGDVEFVCKVYSDAQPHIQWIKHVPYLKVLKAAGVNTTDKEIEVLYIRNVTFEDAGEYTCLAGNSIGISFHSAWLTVLPAP mot_H_fastrot_cor_ems_3hM_199_000000020_0001_56_61_H_._3h_hb1_6834_0001_0001_0001
SDELIAHIIELLRMLGVSPEEIAKYILEILEQMANDPRRVEEIVEEALKKFGDPVLKLILELLRK RSPHRPILQAGLPANASTVVGGDVEFVCKVYSDAQPHIQWIKHVPYLKVLKAAGVNTTDKEIEVLYIRNVTFEDAGEYTCLAGNSIGISFHSAWLTVLPAP Motif1368_bcov_4helix_12787_0001_0001_9833_0001
GEEEIEKHLRELLEESERRNDEELHHRILAELLLFASRLEDRELNEEILELFLRSEERN RSPHRPILQAGLPANASTVVGGDVEFVCKVYSDAQPHIQWIKHVPYLKVLKAAGVNTTDKEIEVLYIRNVTFEDAGEYTCLAGNSIGISFHSAWLTVLPAP pol_3h_hb1_1187_000000019_0001
DKSEEARKIVKRVVQDERVLKTISELLKDPRATKLIYEILEHLLKMSSERQAKLFLDFLG RSPHRPILQAGLPANASTVVGGDVEFVCKVYSDAQPHIQWIKHVPYLKVLKAAGVNTTDKEIEVLYIRNVTFEDAGEYTCLAGNSIGISFHSAWLTVLPAP Motif0005_ems_4hM_2794_0001_0001_4648_0001
GVFLVVNELVYRLGDPRLLRVLFRVAELEERGISPEEILKIVLEILERLGVISPEELKELEEKAR RSPHRPILQAGLPANASTVVGGDVEFVCKVYSDAQPHIQWIKHVPYLKVLKAAGVNTTDKEIEVLYIRNVTFEDAGEYTCLAGNSIGISFHSAWLTVLPAP Motif1104_bcov_4helix_06523_0001_0002_7894_0001
DEKESKELFRKAEKIAEDLNDDELRLLVQTAAFLQELSKHIEDEHERRRASRLALEILKNI RSPHRPILQAGLPANASTVVGGDVEFVCKVYSDAQPHIQWIKHVPYLKVLKAAGVNTTDKEIEVLYIRNVTFEDAGEYTCLAGNSIGISFHSAWLTVLPAP mot_H_normal_3h_hb1_6816_000000000_0001_50_58_H_._3h_hb1_3726_0001_0001_0001_0001
SEWEKKVKEYIERLIKLIFKGEPNRKLVEEVLKLIRELKKKGKISEDLATHAALAAVMVRSFFE RSPHRPILQAGLPANASTVVGGDVEFVCKVYSDAQPHIQWIKHVPYLKVLKAAGVNTTDKEIEVLYIRNVTFEDAGEYTCLAGNSIGISFHSAWLTVLPAP Motif0067_HHH_eva_0346_0001_0006_8804_0001
DWKDQALHLLNHLYFKAQENNDEELEKQVVRLLEQYNSAVHLSDDEKAKKILKKIVEEARKL RSPHRPILQAGLPANASTVVGGDVEFVCKVYSDAQPHIQWIKHVPYLKVLKAAGVNTTDKEIEVLYIRNVTFEDAGEYTCLAGNSIGISFHSAWLTVLPAP Grafting_Motif0433_ems_3hC_101_0001_0001_0002
NEEAFETSQRRLKKLAHEKNNDELLRAAEETERRWKDAERRNDEEALDRILAESLTLALAAEK RSPHRPILQAGLPANASTVVGGDVEFVCKVYSDAQPHIQWIKHVPYLKVLKAAGVNTTDKEIEVLYIRNVTFEDAGEYTCLAGNSIGISFHSAWLTVLPAP mot_H_fastrot_cor_da9e5f86e81fca48f449e0e79ace5297_0001_1_000000005_0001_39_45_H_._3h_hb1_4056_0001_0001_0001_0001
SEDEIAEEIVTRIAKWNGVPHVDVSVSNGKLTVTVHGDDTRARIVSRSVKLFAHLLGLPVEVKTK RSPHRPILQAGLPANASTVVGGDVEFVCKVYSDAQPHIQWIKHVPYLKVLKAAGVNTTDKEIEVLYIRNVTFEDAGEYTCLAGNSIGISFHSAWLTVLPAP HEEHE_2464_000000015_0001
SEVARRLLELLKQGNRREALKLVLKASFEAWERGDEELATLLQRVLFLLMKGDPRVEEVLKRLEK RSPHRPILQAGLPANASTVVGGDVEFVCKVYSDAQPHIQWIKHVPYLKVLKAAGVNTTDKEIEVLYIRNVTFEDAGEYTCLAGNSIGISFHSAWLTVLPAP Motif1285_bcov_4helix_05736_0001_2763_0001
PERYSVTFHFDPNDEHRKQAIESTLRRRAESLSHKVKRRGLKIEVRYTEVDRNGKRALRVEATVK RSPHRPILQAGLPANASTVVGGDVEFVCKVYSDAQPHIQWIKHVPYLKVLKAAGVNTTDKEIEVLYIRNVTFEDAGEYTCLAGNSIGISFHSAWLTVLPAP mot_H_normal_HHH_eva_0047_000000004_0001_10_18_H_._EHEE_hb1_1301_0001_0001_0001
SREDLIRRNVEFIAKVAGVDDVKVDVKNGTVHVTIKGDNEAVDWATFLVKQYAHLAGLKVEFRKE RSPHRPILQAGLPANASTVVGGDVEFVCKVYSDAQPHIQWIKHVPYLKVLKAAGVNTTDKEIEVLYIRNVTFEDAGEYTCLAGNSIGISFHSAWLTVLPAP HEEHE_0821_000000006_0001
PKEEEIKKLLKKLIKLAKELSNTPEARRMVKALERTVKELVKKTSPEDALKFAALALVSIEYIS RSPHRPILQAGLPANASTVVGGDVEFVCKVYSDAQPHIQWIKHVPYLKVLKAAGVNTTDKEIEVLYIRNVTFEDAGEYTCLAGNSIGISFHSAWLTVLPAP Motif1238_ems_3hM_756_0001_0001_1014_0001
DEDKDVKNMISLSAMFVGVPSWSVDVRNGTVTLTLKGHDEAVKSATEAAKFIAKVANIPIHVQTR RSPHRPILQAGLPANASTVVGGDVEFVCKVYSDAQPHIQWIKHVPYLKVLKAAGVNTTDKEIEVLYIRNVTFEDAGEYTCLAGNSIGISFHSAWLTVLPAP Motif1004_HEEHE_1853_0001_0002_1190_0001
SVDAEVYKLARERNDPKVNHVLLAIVFLKREGVSPEEIEKRVEELIKKLGLSPEIERLLREAVRE RSPHRPILQAGLPANASTVVGGDVEFVCKVYSDAQPHIQWIKHVPYLKVLKAAGVNTTDKEIEVLYIRNVTFEDAGEYTCLAGNSIGISFHSAWLTVLPAP Grafting_Motif1491_bcov_4helix_07648_0001
SETETIQRLVSQVAEQAGVPSFSVTVENGKVKIEIKGTDEAAQVAYRMLQLTSMFRGLDLDVQVR RSPHRPILQAGLPANASTVVGGDVEFVCKVYSDAQPHIQWIKHVPYLKVLKAAGVNTTDKEIEVLYIRNVTFEDAGEYTCLAGNSIGISFHSAWLTVLPAP Motif1086_HEEHE_3112_0001_0003_1_3370_0001
SLLEVRRLAEELNDPLLQHLVTVAFFAEEEGVPPEDIKRHLEKYLRERGVPPEEIKRLLELVLGP RSPHRPILQAGLPANASTVVGGDVEFVCKVYSDAQPHIQWIKHVPYLKVLKAAGVNTTDKEIEVLYIRNVTFEDAGEYTCLAGNSIGISFHSAWLTVLPAP pol_00f33c894cb49baed8f0da83f6cca465_0001_000000016_0001_0001
DEKDTVLNTIHLAFRRAGVPSFSVTVSNGEVRVTFDGQDESAKAAQRAIQALAEKLNLDVKLQQR RSPHRPILQAGLPANASTVVGGDVEFVCKVYSDAQPHIQWIKHVPYLKVLKAAGVNTTDKEIEVLYIRNVTFEDAGEYTCLAGNSIGISFHSAWLTVLPAP mot_H_fastrot_cor_ems_3hM_199_000000020_0001_56_61_H_._HEEHE_2263_0001_0001_0001_0001
SKEELITRNIEFLAEVAGVPSVEVSVSNGRIHVRITDKDEAADRLKNQVTLFARFLGLEVHVKVD RSPHRPILQAGLPANASTVVGGDVEFVCKVYSDAQPHIQWIKHVPYLKVLKAAGVNTTDKEIEVLYIRNVTFEDAGEYTCLAGNSIGISFHSAWLTVLPAP Motif1004_HEEHE_1745_0001_0002_9379_0001
DIREEVKRLSELSKEALERRDLREALHLINRAFFLAKEANDEDLLREIVELMELALEIAKE RSPHRPILQAGLPANASTVVGGDVEFVCKVYSDAQPHIQWIKHVPYLKVLKAAGVNTTDKEIEVLYIRNVTFEDAGEYTCLAGNSIGISFHSAWLTVLPAP mot_H_fastrot_3h_hb1_1508_000000000_0001_52_57_H_._3h_hb1_2030_0001_0001_0001
DIELHFHFTWTGDDEHARRLAEEFHEHVKDLARKIAKELNVDVRVRHSEFRFGNLWKHIAVIRFT RSPHRPILQAGLPANASTVVGGDVEFVCKVYSDAQPHIQWIKHVPYLKVLKAAGVNTTDKEIEVLYIRNVTFEDAGEYTCLAGNSIGISFHSAWLTVLPAP mot_P_fastrot_cor_ems_ferrM_6294_000000003_0001_25_29_32_34_P_._EHEE_hb1_2066_0001_0001_0001
DIEETVQHLQKLLAEASRRNDDELLKKILKEAEELLRRLVHDEKEAEDLLRVLEHFARAAKAN RSPHRPILQAGLPANASTVVGGDVEFVCKVYSDAQPHIQWIKHVPYLKVLKAAGVNTTDKEIEVLYIRNVTFEDAGEYTCLAGNSIGISFHSAWLTVLPAP rif_fastrot_3h_hb1_2831_000000007_0001
DEELRKLVEELAGGDPRLAILVQAVVQFIERDPRNKETLIEHLSKELGVPPEEVRRILDLLLKLK RSPHRPILQAGLPANASTVVGGDVEFVCKVYSDAQPHIQWIKHVPYLKVLKAAGVNTTDKEIEVLYIRNVTFEDAGEYTCLAGNSIGISFHSAWLTVLPAP mot_H_normal_HEEH_22123_000000005_0001_54_60_H_._af0de608aee3bf033646c69431e5850d_0001_0001_0001_0001
DRDEDAQRIVKLSAMYAGVPSVDVKVSNGDLKVTVEGDNESVKALSNMLKSLAKIMGITVRIEIK RSPHRPILQAGLPANASTVVGGDVEFVCKVYSDAQPHIQWIKHVPYLKVLKAAGVNTTDKEIEVLYIRNVTFEDAGEYTCLAGNSIGISFHSAWLTVLPAP Motif1004_HEEHE_2937_0001_0002_6844_0001
DERESTRLAFLALELGIEEAERAAAQHLALLARGTIEERLERELHELLKKLID RSPHRPILQAGLPANASTVVGGDVEFVCKVYSDAQPHIQWIKHVPYLKVLKAAGVNTTDKEIEVLYIRNVTFEDAGEYTCLAGNSIGISFHSAWLTVLPAP pol_3h_hb1_5499_000000022_0001_0001
SEIEEKVRRLLEEGDEDTLRELLKRLMEEARKRGTVFEVLIRIQSVAEKLGAIHLLVKLLQEVTK RSPHRPILQAGLPANASTVVGGDVEFVCKVYSDAQPHIQWIKHVPYLKVLKAAGVNTTDKEIEVLYIRNVTFEDAGEYTCLAGNSIGISFHSAWLTVLPAP Motif0016_bcov_4helix_12361_0001_0004_6637_0001
PLEDKVKKLIEIAKEAIKKRDRETAAQALLKAMRLALKINNQELLSLINRAMFLVTEVD RSPHRPILQAGLPANASTVVGGDVEFVCKVYSDAQPHIQWIKHVPYLKVLKAAGVNTTDKEIEVLYIRNVTFEDAGEYTCLAGNSIGISFHSAWLTVLPAP Grafting_Motif0263_ems_3hM_412_0001
PEELRELVKKVLDIASEAYKHNDEDLVQVAQRAAFLAAEAQEKNDEEKAKRILQTALELLERIK RSPHRPILQAGLPANASTVVGGDVEFVCKVYSDAQPHIQWIKHVPYLKVLKAAGVNTTDKEIEVLYIRNVTFEDAGEYTCLAGNSIGISFHSAWLTVLPAP Grafting_Motif0111_ems_3hM_2678_0001_0001
SEEWEEEIKRIIQELARLANRIDNEEEALFVIDIAYALQRALENKDEEALKRTLRLLEEWERRKK RSPHRPILQAGLPANASTVVGGDVEFVCKVYSDAQPHIQWIKHVPYLKVLKAAGVNTTDKEIEVLYIRNVTFEDAGEYTCLAGNSIGISFHSAWLTVLPAP mot_H_normal_3h_hb1_3209_000000013_0001_58_63_H_._3h_hb1_2887_0001_0001_0001
SELEEIQELLERGELDPNQVAYLLMELASKLLLEGDPEQANRVQRLAWAALEDPEEALRLHKKQK RSPHRPILQAGLPANASTVVGGDVEFVCKVYSDAQPHIQWIKHVPYLKVLKAAGVNTTDKEIEVLYIRNVTFEDAGEYTCLAGNSIGISFHSAWLTVLPAP Grafting_Motif0184_bcov_4helix_11180_0001_0001
PIHIVIIAHVDLQDEDKVEWAQEHTKRLAEELAKEARERGLEVHIESHVRNENGQVVFTVEIRIE RSPHRPILQAGLPANASTVVGGDVEFVCKVYSDAQPHIQWIKHVPYLKVLKAAGVNTTDKEIEVLYIRNVTFEDAGEYTCLAGNSIGISFHSAWLTVLPAP pol_EHEE_hb1_238_000000015_0001
SILEAVEIAWELGDPEVARFLTEIAMLLARGTLSPEEKKEVEELIELVERNDRELLKKFLEKLRP RSPHRPILQAGLPANASTVVGGDVEFVCKVYSDAQPHIQWIKHVPYLKVLKAAGVNTTDKEIEVLYIRNVTFEDAGEYTCLAGNSIGISFHSAWLTVLPAP mot_H_normal_d1527d9db61042ae992c5fc0a9cf6cfe_0001_1_000000001_0001_45_50_H_._1735757db168aeb901965789a84a7b1b_0001_1_0001_0002_0001
SRREITELQFEAVERRDPELARLLLLVLRLLIDNDPEKVRELAELIEKLVGDPEVVKIVKKLVEP RSPHRPILQAGLPANASTVVGGDVEFVCKVYSDAQPHIQWIKHVPYLKVLKAAGVNTTDKEIEVLYIRNVTFEDAGEYTCLAGNSIGISFHSAWLTVLPAP mot_H_normal_0bdae3ea1698efd2bf3dd1808e7bd07d_0001_1_000000022_0001_26_31_H_._f2af944e12e75566b670f47ab908d077_0001_1_0001_0002_0001
DDSKRVLISVEANDDELFRRVEELLRRIAEEWEKRAKERGLDSKARLHTFRFGNLALFVLQVRSH RSPHRPILQAGLPANASTVVGGDVEFVCKVYSDAQPHIQWIKHVPYLKVLKAAGVNTTDKEIEVLYIRNVTFEDAGEYTCLAGNSIGISFHSAWLTVLPAP pol_EHEE_hb1_2690_000000004_0001
SVSVAYLAAARLGDEELAKLLRILFRLLRERPDDEELRRVAELIVELLEEGDPEKAKELVKRLEP RSPHRPILQAGLPANASTVVGGDVEFVCKVYSDAQPHIQWIKHVPYLKVLKAAGVNTTDKEIEVLYIRNVTFEDAGEYTCLAGNSIGISFHSAWLTVLPAP mot_H_fastrot_cor_ems_3hM_199_000000020_0001_56_61_H_._228f1944e998e315a3ebf1fc0a2da1c6_0001_0001_0001_0001
TSEVAEILVEFVIRRGDPAAQRVLWLFVELEERGISPEEAAKIIIELAEKLGDPELARLLKEALK RSPHRPILQAGLPANASTVVGGDVEFVCKVYSDAQPHIQWIKHVPYLKVLKAAGVNTTDKEIEVLYIRNVTFEDAGEYTCLAGNSIGISFHSAWLTVLPAP Grafting_Motif0184_bcov_4helix_05418_0001_0003
DEEEVRRLIRELVREHGSEEEFERLLRLTEWHSGDPKDALRAVIEYLLRHLGDPRIKELLELVEK RSPHRPILQAGLPANASTVVGGDVEFVCKVYSDAQPHIQWIKHVPYLKVLKAAGVNTTDKEIEVLYIRNVTFEDAGEYTCLAGNSIGISFHSAWLTVLPAP mot_H_normal_ems_3hM_1194_000000001_0001_2_11_H_._81f9e90c1f07a7d69d890db8133d7d9f_0001_0001_0001_0001
SRSDRLREVVEILAEFAGVPGVDVKYDNGKLKVTVTGTDERSKIVHRLAYLNAWFAGLSVDLTFR RSPHRPILQAGLPANASTVVGGDVEFVCKVYSDAQPHIQWIKHVPYLKVLKAAGVNTTDKEIEVLYIRNVTFEDAGEYTCLAGNSIGISFHSAWLTVLPAP Grafting_Motif0072_HEEHE_1924_0001_0001
SEEEAKELLERAGIPPEEVERLIRLIKEAQEKNDPRLALEILQEIQELLGDPKLAQRVLQLVARG RSPHRPILQAGLPANASTVVGGDVEFVCKVYSDAQPHIQWIKHVPYLKVLKAAGVNTTDKEIEVLYIRNVTFEDAGEYTCLAGNSIGISFHSAWLTVLPAP mot_H_buried_3h_hb1_1810_000000005_0001_5_10_H_._2d724f6f845ca5098ee63b00bf72a8f3_0001_1_0001_0001
SRDELISKSIEDMARKLGVPGVTVRVSNNKISVTFDGNDEAARQASNQVKLFAMFANLRIEVRFR RSPHRPILQAGLPANASTVVGGDVEFVCKVYSDAQPHIQWIKHVPYLKVLKAAGVNTTDKEIEVLYIRNVTFEDAGEYTCLAGNSIGISFHSAWLTVLPAP Motif1005_HEEHE_0122_0001_0002_3815_0001
DEEEDIKMLVFLSAFMAGVSSLTVTVHNGTIHVHVNATDESSKSVTRAVRQIARIVGVPIDVKSH RSPHRPILQAGLPANASTVVGGDVEFVCKVYSDAQPHIQWIKHVPYLKVLKAAGVNTTDKEIEVLYIRNVTFEDAGEYTCLAGNSIGISFHSAWLTVLPAP Motif1101_HEEHE_0585_0001_0002_5950_0001
TQEEMLREDVKRLAEIAGVPSVRVDTRNGTITVQVKGDDEAAQIVLRFVWTTAFLAGIPVRVSTE RSPHRPILQAGLPANASTVVGGDVEFVCKVYSDAQPHIQWIKHVPYLKVLKAAGVNTTDKEIEVLYIRNVTFEDAGEYTCLAGNSIGISFHSAWLTVLPAP Motif0021_HEEHE_0448_0001_0002_8844_0001
DRYIVVLEGVDERLVRTVAKRWNVRLDSDANRVWFLELEGADPDIAKKVAKEANVKRVDVSRL RSPHRPILQAGLPANASTVVGGDVEFVCKVYSDAQPHIQWIKHVPYLKVLKAAGVNTTDKEIEVLYIRNVTFEDAGEYTCLAGNSIGISFHSAWLTVLPAP rif_fastrot_ems_ferrM_5813_0002_000000020_0001_0001
PIEEAKRILKELSKTNPEVKRLLELLEKLEEMLGNPRDALRQALLFAMFLGNPVVVEVLERLIRK RSPHRPILQAGLPANASTVVGGDVEFVCKVYSDAQPHIQWIKHVPYLKVLKAAGVNTTDKEIEVLYIRNVTFEDAGEYTCLAGNSIGISFHSAWLTVLPAP Motif1045_bcov_4helix_05040_0001_0001_8113_0001
HESSSIEINLENAHEEELLRIFARLSTYARRLEDEAIRKGGEARTEVRITRRNGRFRIENRNEWR RSPHRPILQAGLPANASTVVGGDVEFVCKVYSDAQPHIQWIKHVPYLKVLKAAGVNTTDKEIEVLYIRNVTFEDAGEYTCLAGNSIGISFHSAWLTVLPAP mot_H_fastrot_HEEH_15960_000000006_0001_56_63_H_._EHEE_hb1_4747_0001_0001_0001
SIVEELEELLRRGEVDPERLVARFWFLLVREGDPHKALKAISLFMALKRGEIPPDEAVELLREIE RSPHRPILQAGLPANASTVVGGDVEFVCKVYSDAQPHIQWIKHVPYLKVLKAAGVNTTDKEIEVLYIRNVTFEDAGEYTCLAGNSIGISFHSAWLTVLPAP Motif0848_bcov_4helix_13974_0001_0002_798_0001
SFEELLEEAVKKRDPELVAMLLSILLMQLGVSPEKINEAMKLVLELLRKVDPEEVVKILLEFVKR RSPHRPILQAGLPANASTVVGGDVEFVCKVYSDAQPHIQWIKHVPYLKVLKAAGVNTTDKEIEVLYIRNVTFEDAGEYTCLAGNSIGISFHSAWLTVLPAP Motif1523_bcov_4helix_11114_0001_0002_9981_0001
SAVELLLRLSAEGDPVAAVVLMLAARLQRQGIPPEEVVKILRELAEKLGNPEVLRVLELILEELK RSPHRPILQAGLPANASTVVGGDVEFVCKVYSDAQPHIQWIKHVPYLKVLKAAGVNTTDKEIEVLYIRNVTFEDAGEYTCLAGNSIGISFHSAWLTVLPAP mot_H_normal_d1527d9db61042ae992c5fc0a9cf6cfe_0001_1_000000001_0001_45_50_H_._58217430e1ad66c9b7cd702b324b32d3_0001_0001_0002_0001_0001
SLIFELSMLLLMLGVDPKVATILLRIFTELLERGISPEEVAKILVEVAEKLGDPRAAKVLRELSK RSPHRPILQAGLPANASTVVGGDVEFVCKVYSDAQPHIQWIKHVPYLKVLKAAGVNTTDKEIEVLYIRNVTFEDAGEYTCLAGNSIGISFHSAWLTVLPAP Motif0087_bcov_4helix_00131_0001_0003_7031_0001
DRDLLQDALRLAIEAVLKATTEEELQELLKRIQKKLKDLNADPFIQRMLEMTFLFVVHNK RSPHRPILQAGLPANASTVVGGDVEFVCKVYSDAQPHIQWIKHVPYLKVLKAAGVNTTDKEIEVLYIRNVTFEDAGEYTCLAGNSIGISFHSAWLTVLPAP Motif1208_ems_3hM_673_0001_0002_5729_0001
DDDEKAESFVEMAKEFVNKVQDPRTQRHFLKAQIMFAQNFARTPEVRKKVTDILQTLIKRV RSPHRPILQAGLPANASTVVGGDVEFVCKVYSDAQPHIQWIKHVPYLKVLKAAGVNTTDKEIEVLYIRNVTFEDAGEYTCLAGNSIGISFHSAWLTVLPAP Motif0248_ems_3hM_138_0001_9932_0001
TEEVKEMVKINIRFMEQQGASPELIKEVVRQFLEKLKKLGSLSKDEAEEVREWAEKFLDKR RSPHRPILQAGLPANASTVVGGDVEFVCKVYSDAQPHIQWIKHVPYLKVLKAAGVNTTDKEIEVLYIRNVTFEDAGEYTCLAGNSIGISFHSAWLTVLPAP Motif1092_HHH_eva_0209_0001_0001_8802_0001
PAEELLKKAEELVRKATKSPDPNERTTVLRQVQNVAARIVYRFPDNHLFKKAWELQRLALELLS RSPHRPILQAGLPANASTVVGGDVEFVCKVYSDAQPHIQWIKHVPYLKVLKAAGVNTTDKEIEVLYIRNVTFEDAGEYTCLAGNSIGISFHSAWLTVLPAP Grafting_Motif0363_ems_3hM_3296_0001_0002
SELRKKLEEEYKELEKLIKEGKLDPDQILRWLNRAIFEAHEQGDDEVLRFLAELFDKVSKQKD RSPHRPILQAGLPANASTVVGGDVEFVCKVYSDAQPHIQWIKHVPYLKVLKAAGVNTTDKEIEVLYIRNVTFEDAGEYTCLAGNSIGISFHSAWLTVLPAP Grafting_Motif0374_HHH_eva_0383_0001_0001
DEEYRKKVEEVKKLVKEAREKNDKSIAAQAVMLAAKLIQEVTDPNVRRTLSELARLAFELQIR RSPHRPILQAGLPANASTVVGGDVEFVCKVYSDAQPHIQWIKHVPYLKVLKAAGVNTTDKEIEVLYIRNVTFEDAGEYTCLAGNSIGISFHSAWLTVLPAP Grafting_Motif0182_ems_3hM_2462_0001_0002
DKEETVEFTATLAAEEAGVPSVSVKVRNGKLEVTLKGNDEAVQRVQRALEKLAKEVGISVEVDVK RSPHRPILQAGLPANASTVVGGDVEFVCKVYSDAQPHIQWIKHVPYLKVLKAAGVNTTDKEIEVLYIRNVTFEDAGEYTCLAGNSIGISFHSAWLTVLPAP mot_H_normal_3h_hb1_5890_000000015_0001_54_62_H_._HEEHE_1513_0001_0001_0001
DITEWVQTLITQTAWMAGVPSVDVKVENGTVKVTVDGDDEAVEAVKNAVSFVAKHVGVPYDVQSR RSPHRPILQAGLPANASTVVGGDVEFVCKVYSDAQPHIQWIKHVPYLKVLKAAGVNTTDKEIEVLYIRNVTFEDAGEYTCLAGNSIGISFHSAWLTVLPAP HEEHE_0629_000000021_0001
DEEEHVQRILEQIARAAGVTDVTVSVKDGRVEVNVRGNDERAQELRRSIEQLAWLAGLDVKVTYR RSPHRPILQAGLPANASTVVGGDVEFVCKVYSDAQPHIQWIKHVPYLKVLKAAGVNTTDKEIEVLYIRNVTFEDAGEYTCLAGNSIGISFHSAWLTVLPAP Motif1014_HEEHE_1838_0001_535_0001
DKEEISKLLRRALKEGNLMKVAMIVLEIAQEKGDPELHKAANVLNVAIWENNPELVKEAIKLVEK RSPHRPILQAGLPANASTVVGGDVEFVCKVYSDAQPHIQWIKHVPYLKVLKAAGVNTTDKEIEVLYIRNVTFEDAGEYTCLAGNSIGISFHSAWLTVLPAP Grafting_Motif0176_bcov_4helix_07912_0001
SEEVVFELSMYVTEVADKLGLDRKAMQIALKVAVELARKGVDPTQAKRILEKVLRTIKKRKS RSPHRPILQAGLPANASTVVGGDVEFVCKVYSDAQPHIQWIKHVPYLKVLKAAGVNTTDKEIEVLYIRNVTFEDAGEYTCLAGNSIGISFHSAWLTVLPAP Motif1421_HHH_eva_0050_0001_0003_3286_0001
DLEEKLKELLEKGDPRVEEIIQRLASEAIERGDLRVSALLMALEQLLKEGTLTPELIKLLLELIK RSPHRPILQAGLPANASTVVGGDVEFVCKVYSDAQPHIQWIKHVPYLKVLKAAGVNTTDKEIEVLYIRNVTFEDAGEYTCLAGNSIGISFHSAWLTVLPAP Motif0225_bcov_4helix_00496_0001_0001_7861_0001
PSTYVYSIHIRNPHEEELKQIWRELQKFAKEQAEKLRKQGIDVKVRTTTFKFGNLVKIFVEFREH RSPHRPILQAGLPANASTVVGGDVEFVCKVYSDAQPHIQWIKHVPYLKVLKAAGVNTTDKEIEVLYIRNVTFEDAGEYTCLAGNSIGISFHSAWLTVLPAP mot_P_normal_ems_ferrM_3966_000000006_0001_27_29_32_36_P_._EHEE_hb1_2282_0001_0001_0001
TIEVRIEVHVDSEDKHEIDEARAKVLNLTFRFIAKARERGLDAHVRLRSHRHNGRFRHENELKIT RSPHRPILQAGLPANASTVVGGDVEFVCKVYSDAQPHIQWIKHVPYLKVLKAAGVNTTDKEIEVLYIRNVTFEDAGEYTCLAGNSIGISFHSAWLTVLPAP mot_H_fastrot_cor_abde7b46eeb91f9ac4683c589f713694_0001_000000000_0001_42_46_H_._EHEE_hb1_3176_0001_0001_0001
DEEEALEEALKNNDPTSVLTIVLFIAEERGDEELRRLVLELLRRLDEGDPEAKELVERLAKEVLK RSPHRPILQAGLPANASTVVGGDVEFVCKVYSDAQPHIQWIKHVPYLKVLKAAGVNTTDKEIEVLYIRNVTFEDAGEYTCLAGNSIGISFHSAWLTVLPAP pol_76c56342624460b7e623fef0f48cb719_0001_000000028_0001_0001
DWKELLRHLNELLEDALRKGDEELIRELRRLSLEIIRELRKSEDEEDRRLAREQNEFLLELFF RSPHRPILQAGLPANASTVVGGDVEFVCKVYSDAQPHIQWIKHVPYLKVLKAAGVNTTDKEIEVLYIRNVTFEDAGEYTCLAGNSIGISFHSAWLTVLPAP pol_3h_hb1_5120_000000023_0001
DDQRTWTFHSKGTDEEARKKAREFIKRFIEKIVREARERGLEVFVVTREEERGDSITHRVLFLHT RSPHRPILQAGLPANASTVVGGDVEFVCKVYSDAQPHIQWIKHVPYLKVLKAAGVNTTDKEIEVLYIRNVTFEDAGEYTCLAGNSIGISFHSAWLTVLPAP mot_P_normal_ems_bGC_257_000000013_0001_39_43_46_50_P_._EHEE_hb1_4049_0001_0001_0001
HWSEVVHISVNARDEEALKRAREWLKRWNEELEEWSRRLGLENRWSIDEDERDGHILLLSVNTVT RSPHRPILQAGLPANASTVVGGDVEFVCKVYSDAQPHIQWIKHVPYLKVLKAAGVNTTDKEIEVLYIRNVTFEDAGEYTCLAGNSIGISFHSAWLTVLPAP mot_P_fastrot_cor_ems_ferrC_278_000000001_0001_27_29_32_34_P_._EHEE_hb1_1020_0001_0001_0001
SEDESLKHAAEILSHSAGVPSVSITIRNNRIEVNVTGDDERAQTVLRLATQLAFLMGIPVDVQTH RSPHRPILQAGLPANASTVVGGDVEFVCKVYSDAQPHIQWIKHVPYLKVLKAAGVNTTDKEIEVLYIRNVTFEDAGEYTCLAGNSIGISFHSAWLTVLPAP Motif0023_HEEHE_0817_0001_0001_8925_0001
RLHVRYEIRAHNVSEEQFEELVRASRFTQALAAREARDNGLTVHIRNHERRDGEEFRWEVRIEIR RSPHRPILQAGLPANASTVVGGDVEFVCKVYSDAQPHIQWIKHVPYLKVLKAAGVNTTDKEIEVLYIRNVTFEDAGEYTCLAGNSIGISFHSAWLTVLPAP mot_H_normal_3h_hb1_5890_000000015_0001_54_62_H_._EHEE_hb1_6599_0001_0001_0001
DWAIEVTNLWLRLHELFKKTSDEETKKTLKKLIEKLREAFRNNNKELWEEIAKEAEKVLKKLN RSPHRPILQAGLPANASTVVGGDVEFVCKVYSDAQPHIQWIKHVPYLKVLKAAGVNTTDKEIEVLYIRNVTFEDAGEYTCLAGNSIGISFHSAWLTVLPAP mot_H_fastrot_cor_ems_3hM_3402_000000021_0001_49_57_H_._3h_hb1_2087_0001_0004_1_0001_0001
TVTLNVIDVDPRLVKLLTKLIGVPLRILSSPAGVLLLRVDADPTRLKEAAKLANVDVRVEE RSPHRPILQAGLPANASTVVGGDVEFVCKVYSDAQPHIQWIKHVPYLKVLKAAGVNTTDKEIEVLYIRNVTFEDAGEYTCLAGNSIGISFHSAWLTVLPAP rif_fastrot_ems_ferrM_1020_000000010_0001_0001
DEEESKRLLEEAERQGNEEARFAAAASLNAQREGKISEEAVHRYLQALHRLLRG RSPHRPILQAGLPANASTVVGGDVEFVCKVYSDAQPHIQWIKHVPYLKVLKAAGVNTTDKEIEVLYIRNVTFEDAGEYTCLAGNSIGISFHSAWLTVLPAP mot_H_normal_HEEH_12138_000000008_0001_52_56_H_._3h_hb1_5660_0001_0001_0001
DTTEFVRTLIKRVADMVGVPSISVTVSNGKFSVTLDGNDDHARDAKSMIELTAFMMNFPVEVRIK RSPHRPILQAGLPANASTVVGGDVEFVCKVYSDAQPHIQWIKHVPYLKVLKAAGVNTTDKEIEVLYIRNVTFEDAGEYTCLAGNSIGISFHSAWLTVLPAP Motif1026_HEEHE_1334_0001_0001_2713_0001
SEEAKKIIMRLSIVLMDLGISRKEIQKAMEKVSKAAHKLSDEEAKKVAKKIKERAKKKSS RSPHRPILQAGLPANASTVVGGDVEFVCKVYSDAQPHIQWIKHVPYLKVLKAAGVNTTDKEIEVLYIRNVTFEDAGEYTCLAGNSIGISFHSAWLTVLPAP Motif1523_HHH_eva_0006_0001_0001_3587_0001
SLEEILEELLRRLGNPWVSMLVLTLRFLKHLGASPEQIRHVLEQFVERLGDPELRKVLEIALKEG RSPHRPILQAGLPANASTVVGGDVEFVCKVYSDAQPHIQWIKHVPYLKVLKAAGVNTTDKEIEVLYIRNVTFEDAGEYTCLAGNSIGISFHSAWLTVLPAP Motif0005_bcov_4helix_11898_0001_0001_3978_0001
TKEVRLESRIRIEDEERFERAVRALRQTAAFAEKLAREHDGEVHVHHEDHNENNTNHQHVHIRIH RSPHRPILQAGLPANASTVVGGDVEFVCKVYSDAQPHIQWIKHVPYLKVLKAAGVNTTDKEIEVLYIRNVTFEDAGEYTCLAGNSIGISFHSAWLTVLPAP mot_H_normal_3h_hb1_6816_000000000_0001_50_58_H_._EHEE_hb1_5733_0001_0002_0001_0001
TDELLRLSKRLFEKAKKLNDFRLALESVRVAIEALQEIGDSRAEELAERSTRLAWKILG RSPHRPILQAGLPANASTVVGGDVEFVCKVYSDAQPHIQWIKHVPYLKVLKAAGVNTTDKEIEVLYIRNVTFEDAGEYTCLAGNSIGISFHSAWLTVLPAP mot_H_normal_4e0203f5ce0372eb70976b591e62cede_0001_000000001_0001_24_30_H_._3h_hb1_504_0001_0002_0001_0001
DVVHLTLMFLLHHGDPRAKEFLEIIKELRERGVSPEEIIKIILELARRLGDEVIVRIAEVAERQE RSPHRPILQAGLPANASTVVGGDVEFVCKVYSDAQPHIQWIKHVPYLKVLKAAGVNTTDKEIEVLYIRNVTFEDAGEYTCLAGNSIGISFHSAWLTVLPAP Motif1005_bcov_4helix_11613_0001_0003_8769_0001
HFHNESELRVNGDDEEARATAEATEHLAEARSKEFAKRLNLDNEIRIHERRDGDKIHIHVRDRTT RSPHRPILQAGLPANASTVVGGDVEFVCKVYSDAQPHIQWIKHVPYLKVLKAAGVNTTDKEIEVLYIRNVTFEDAGEYTCLAGNSIGISFHSAWLTVLPAP mot_H_fastrot_cor_ems_3hM_199_000000020_0001_56_61_H_._EHEE_hb1_694_0001_0001_0001_0001
DELARKALELAKEGDPEKVEKVLRELAKELGLSPELIERILKEAKERAGGDPELIVSIVAALLLA RSPHRPILQAGLPANASTVVGGDVEFVCKVYSDAQPHIQWIKHVPYLKVLKAAGVNTTDKEIEVLYIRNVTFEDAGEYTCLAGNSIGISFHSAWLTVLPAP rif_fastrot_cor_7a2f8f029c70382c846a8b23f26f0531_0001_1_000000001_0001_0001
GTVLFVGVDPRVVTKVASLFNARVHVHRLGDTFVVVVFVDDPTAAQRIAEIVHKIVGAKVEVRP RSPHRPILQAGLPANASTVVGGDVEFVCKVYSDAQPHIQWIKHVPYLKVLKAAGVNTTDKEIEVLYIRNVTFEDAGEYTCLAGNSIGISFHSAWLTVLPAP rif_fastrot_ems_ferrM_3664_000000003_0001_0001
SQKEFISRNIKKIAKEVGVPHVEVSVDNGHITVTVEGDDERAQEALQMAKVTAMFFGYKLETRTR RSPHRPILQAGLPANASTVVGGDVEFVCKVYSDAQPHIQWIKHVPYLKVLKAAGVNTTDKEIEVLYIRNVTFEDAGEYTCLAGNSIGISFHSAWLTVLPAP Motif0034_HEEHE_2301_0001_0001_9459_0001
PTIVIMVASEEAARKISKIVKPKESHIHTIDSRFVQLTIHTDDPKRAEKAAKDADPNATIIISS RSPHRPILQAGLPANASTVVGGDVEFVCKVYSDAQPHIQWIKHVPYLKVLKAAGVNTTDKEIEVLYIRNVTFEDAGEYTCLAGNSIGISFHSAWLTVLPAP rif_buried_ems_ferrM_6894_0002_000000003_0001_0001
SEDEDVSRMVRLSVRFVGAPDVRVDVTNGRIHIEINARDEAARAAQTLVEILAKQLGIPIDTKTK RSPHRPILQAGLPANASTVVGGDVEFVCKVYSDAQPHIQWIKHVPYLKVLKAAGVNTTDKEIEVLYIRNVTFEDAGEYTCLAGNSIGISFHSAWLTVLPAP Motif0018_HEEHE_2457_0001_0003_8609_0001
DEEEIELALENVGLSPEEKRRFKRLLEELRKRGLSPDEVVIKLLFLAQERGDIDIANVVTMLFLT RSPHRPILQAGLPANASTVVGGDVEFVCKVYSDAQPHIQWIKHVPYLKVLKAAGVNTTDKEIEVLYIRNVTFEDAGEYTCLAGNSIGISFHSAWLTVLPAP Motif1108_bcov_4helix_07994_0001_0001_1_9154_0001
DEVKEVAEKAVKTGDPKLIKRALHLLQRLVWEIGDPELLRLAVLLFSALQRGDPEQLKKILKEIR RSPHRPILQAGLPANASTVVGGDVEFVCKVYSDAQPHIQWIKHVPYLKVLKAAGVNTTDKEIEVLYIRNVTFEDAGEYTCLAGNSIGISFHSAWLTVLPAP Grafting_Motif0184_bcov_4helix_12531_0001_0001
SEHRELARRAREGDPEAIRLLIELLERELRVPPEEAARILLFTLRLAGNPEAAKIVREILKELEK RSPHRPILQAGLPANASTVVGGDVEFVCKVYSDAQPHIQWIKHVPYLKVLKAAGVNTTDKEIEVLYIRNVTFEDAGEYTCLAGNSIGISFHSAWLTVLPAP mot_H_normal_3h_hb1_5890_000000015_0001_54_62_H_._595119ead38f9ce12e857540ce41a9a5_0001_1_0001_0001_0001
DKEEELERLLRELIGDPRLIELVERLLERLKRAGLSPEEAINAVVFILAEEGDPELAAILLRVLQ RSPHRPILQAGLPANASTVVGGDVEFVCKVYSDAQPHIQWIKHVPYLKVLKAAGVNTTDKEIEVLYIRNVTFEDAGEYTCLAGNSIGISFHSAWLTVLPAP mot_H_fastrot_ems_3hM_2251_000000003_0001_6_13_H_._6d915af4015ae4a6f83e3ddd2796ee44_0001_1_0001_0001
DSEVHSRRTNDGADEHVEDKLRTYARAQASALEFFAERRGLEVDTKIEHHRDGDKLEVTVNTRIT RSPHRPILQAGLPANASTVVGGDVEFVCKVYSDAQPHIQWIKHVPYLKVLKAAGVNTTDKEIEVLYIRNVTFEDAGEYTCLAGNSIGISFHSAWLTVLPAP mot_H_normal_3h_hb1_3322_000000004_0001_28_38_H_._EHEE_hb1_1925_0001_0002_0001_0001
SWTFRLHAETSDRDEEAKKEAERVEELAEAAERLAKSLGAERIRVERRIHRRGDSTTVHWEIRFE RSPHRPILQAGLPANASTVVGGDVEFVCKVYSDAQPHIQWIKHVPYLKVLKAAGVNTTDKEIEVLYIRNVTFEDAGEYTCLAGNSIGISFHSAWLTVLPAP pol_EHEE_hb1_6114_000000026_0001_0001
SKLEELLEELLRKGISPHAVAYEVYDLLLREGDPELAHRLIRTLNHLYFRGVSPEEVIEILKRLK RSPHRPILQAGLPANASTVVGGDVEFVCKVYSDAQPHIQWIKHVPYLKVLKAAGVNTTDKEIEVLYIRNVTFEDAGEYTCLAGNSIGISFHSAWLTVLPAP Grafting_Motif0070_bcov_4helix_06698_0001
SSSEKVSEMVEINAMFAGVPSVSVDVRNGTVTVRFDGNTEAVRSASRAVRFIAKVFGVPVDVKVK RSPHRPILQAGLPANASTVVGGDVEFVCKVYSDAQPHIQWIKHVPYLKVLKAAGVNTTDKEIEVLYIRNVTFEDAGEYTCLAGNSIGISFHSAWLTVLPAP Motif1092_HEEHE_2987_0002_1050_0001
PEVEELLEEAVRKNDPRLLKEIAQIIVTALMRIPDPKEFEKLFLLQLAALDGDPEKVRELLEKLK RSPHRPILQAGLPANASTVVGGDVEFVCKVYSDAQPHIQWIKHVPYLKVLKAAGVNTTDKEIEVLYIRNVTFEDAGEYTCLAGNSIGISFHSAWLTVLPAP Motif0582_bcov_4helix_06766_0001_385_0001
PEEEKRELEMVALHLAFRVAVAHSDEEAKRIITKAKKWVEDVGDEDVKRILERQLKQAKKKVKS RSPHRPILQAGLPANASTVVGGDVEFVCKVYSDAQPHIQWIKHVPYLKVLKAAGVNTTDKEIEVLYIRNVTFEDAGEYTCLAGNSIGISFHSAWLTVLPAP Motif1086_ems_3hM_1036_0001_0001_9783_0001
SLEEKWQRLLWELLEVAEQRNDETLKRQAAQLMDTWFRRAMHAEDPELKKKITKEAAETAEKLV RSPHRPILQAGLPANASTVVGGDVEFVCKVYSDAQPHIQWIKHVPYLKVLKAAGVNTTDKEIEVLYIRNVTFEDAGEYTCLAGNSIGISFHSAWLTVLPAP Grafting_Motif0184_ems_3hM_613_0001_0002
PERVILSIILQNTDEEAEKRVEKWLETIIKKLEEKAKKLGLEVRVERTKIRFGNVLTIVVVINIE RSPHRPILQAGLPANASTVVGGDVEFVCKVYSDAQPHIQWIKHVPYLKVLKAAGVNTTDKEIEVLYIRNVTFEDAGEYTCLAGNSIGISFHSAWLTVLPAP rif_fastrot_cor_EHEE_hb1_2832_000000002_0001
DIRRTVVVRWEGTSEEVEELARRLAEHLKREAEEFAKRHNLEVEVRIFILTHNNHIVVLIFILIK RSPHRPILQAGLPANASTVVGGDVEFVCKVYSDAQPHIQWIKHVPYLKVLKAAGVNTTDKEIEVLYIRNVTFEDAGEYTCLAGNSIGISFHSAWLTVLPAP rif_fastrot_cor_EHEE_hb1_4501_000000023_0001_0001
SEEENVKKLVEHIARHAGVPSVTVRVSNGTVKVTLKGDSPQVKQATHLIRITARFAGVPVSVETR RSPHRPILQAGLPANASTVVGGDVEFVCKVYSDAQPHIQWIKHVPYLKVLKAAGVNTTDKEIEVLYIRNVTFEDAGEYTCLAGNSIGISFHSAWLTVLPAP Motif1061_HEEHE_0991_0001_9711_0001
SEVERLSEAIKEVAKKANVPGVEFSYSNGRVTVTFDGNNSAANTAAWFVKRQAEALNVDIRVTTR RSPHRPILQAGLPANASTVVGGDVEFVCKVYSDAQPHIQWIKHVPYLKVLKAAGVNTTDKEIEVLYIRNVTFEDAGEYTCLAGNSIGISFHSAWLTVLPAP mot_H_buried_3h_hb1_4542_000000001_0001_54_63_H_._HEEHE_1227_0001_0001_0001
TINIAIRTDNLELVEEIAKRFNVRIQTHNGTVLVIIEISEEVAEAIAELIRRITGSEVRITH RSPHRPILQAGLPANASTVVGGDVEFVCKVYSDAQPHIQWIKHVPYLKVLKAAGVNTTDKEIEVLYIRNVTFEDAGEYTCLAGNSIGISFHSAWLTVLPAP rif_fastrot_cor_ferr_hb1_3789_000000001_0001_0001
DIHKVTQLIFAIVEIAARKNDEELYKLAVKAYFEYFDARRKNDEKKSKEVTKKVEKLWKRAQS RSPHRPILQAGLPANASTVVGGDVEFVCKVYSDAQPHIQWIKHVPYLKVLKAAGVNTTDKEIEVLYIRNVTFEDAGEYTCLAGNSIGISFHSAWLTVLPAP ems_3hC_140_000000022_0001
TMMLLLAVTILKEKDPELARELEELLERLKKGDPEARKLLEEIAERLKRSPDPMEQLVATAIEQD RSPHRPILQAGLPANASTVVGGDVEFVCKVYSDAQPHIQWIKHVPYLKVLKAAGVNTTDKEIEVLYIRNVTFEDAGEYTCLAGNSIGISFHSAWLTVLPAP Motif1293_bcov_4helix_13636_0001_0002_9901_0001
AYLVVVVGEDVTVTIRVDTSEQAEKLAREVAKRLNLPVRSIHELNGLLIVRVG RSPHRPILQAGLPANASTVVGGDVEFVCKVYSDAQPHIQWIKHVPYLKVLKAAGVNTTDKEIEVLYIRNVTFEDAGEYTCLAGNSIGISFHSAWLTVLPAP rif_fastrot_cor_ems_bGM_697_0002_000000001_0001_0001
DWKDENLKRTLELAQRAIKQAPSDEVRKTLESLLEEAQRTGDKDKLMQIVLRAIFIVHKLQ RSPHRPILQAGLPANASTVVGGDVEFVCKVYSDAQPHIQWIKHVPYLKVLKAAGVNTTDKEIEVLYIRNVTFEDAGEYTCLAGNSIGISFHSAWLTVLPAP ems_3hM_247_000000022_0001
PEVEELLEEAVRKNDPRLLKEIAQIIVHALMNIPDPREQVKLMFLSIAAFQGDPEKVRELLEKLK RSPHRPILQAGLPANASTVVGGDVEFVCKVYSDAQPHIQWIKHVPYLKVLKAAGVNTTDKEIEVLYIRNVTFEDAGEYTCLAGNSIGISFHSAWLTVLPAP Motif1062_bcov_4helix_06766_0002_1140_0001
DEVDEIKDTLHTEIEQAEKNKDEHTLMHAIMKALEVMVKYNNPKIHKAVRRANEAYFRVRED RSPHRPILQAGLPANASTVVGGDVEFVCKVYSDAQPHIQWIKHVPYLKVLKAAGVNTTDKEIEVLYIRNVTFEDAGEYTCLAGNSIGISFHSAWLTVLPAP Grafting_Motif0374_ems_3hM_348_0001_0002
DEEVEKLIKTAQELIEKAVKNNDEDKVQTASRILFHALMRKGVDPLDALTIVVKIIFKAREELS RSPHRPILQAGLPANASTVVGGDVEFVCKVYSDAQPHIQWIKHVPYLKVLKAAGVNTTDKEIEVLYIRNVTFEDAGEYTCLAGNSIGISFHSAWLTVLPAP Motif1026_ems_3hC_875_0001_0001_1665_0001
SEEAFELIHLAMEKGDEEVVRILQVLLWLLMEGDPEKAREVAEEALRRHGDPLLELILEIIRKLP RSPHRPILQAGLPANASTVVGGDVEFVCKVYSDAQPHIQWIKHVPYLKVLKAAGVNTTDKEIEVLYIRNVTFEDAGEYTCLAGNSIGISFHSAWLTVLPAP Grafting_Motif0184_bcov_4helix_14442_0001_0001
TETYEFSLEFQSEDERLLEAAEQILKNLVYLAVAKVEEKGRTARYQPETRRDGDKLTVRITVTVH RSPHRPILQAGLPANASTVVGGDVEFVCKVYSDAQPHIQWIKHVPYLKVLKAAGVNTTDKEIEVLYIRNVTFEDAGEYTCLAGNSIGISFHSAWLTVLPAP mot_H_fastrot_cor_3h_hb1_5971_000000012_0001_53_59_H_._EHEE_hb1_1070_0001_0001_0001
SLVEELVERIKRGEVPPEEVEIILTNLWLRLGDPRVEKAFRLVVELRQRGVPPEEILKIVAEELE RSPHRPILQAGLPANASTVVGGDVEFVCKVYSDAQPHIQWIKHVPYLKVLKAAGVNTTDKEIEVLYIRNVTFEDAGEYTCLAGNSIGISFHSAWLTVLPAP mot_H_fastrot_cor_ems_3hM_3402_000000021_0001_49_57_H_._d2a66087f6df5dc7b9078db314e88d95_0001_0001_0002_0001_0001
SSDELVEELLRELSKTNPVAREVLELLEKLREEGVPPEAVVFTLILAARKKDEELARLIHELFTK RSPHRPILQAGLPANASTVVGGDVEFVCKVYSDAQPHIQWIKHVPYLKVLKAAGVNTTDKEIEVLYIRNVTFEDAGEYTCLAGNSIGISFHSAWLTVLPAP mot_H_normal_3h_hb1_5890_000000015_0001_54_62_H_._1cc91d7f3efccb7b405676c7f5c131a6_0001_0001_0001_0001
GLEASESFERLIKEIAERHNIERARELLELVHRANELVRRGDLSEEEALIISTDAYLAARRF RSPHRPILQAGLPANASTVVGGDVEFVCKVYSDAQPHIQWIKHVPYLKVLKAAGVNTTDKEIEVLYIRNVTFEDAGEYTCLAGNSIGISFHSAWLTVLPAP mot_H_fastrot_cor_ems_3hM_199_000000020_0001_56_61_H_._3h_hb1_3759_0001_0002_0001
SEEEISKALTRAVSQAAGVSDIKVKVSNGTVHVHVNGDDERARLAQITAMFAAHLAGLKVDVKVH RSPHRPILQAGLPANASTVVGGDVEFVCKVYSDAQPHIQWIKHVPYLKVLKAAGVNTTDKEIEVLYIRNVTFEDAGEYTCLAGNSIGISFHSAWLTVLPAP Motif1016_HEEHE_0995_0003_2041_0001
SLRVLVVVQGPDRTYHVRLEVDSPEQAEKLVRKIAKDLGISAKLVSDPHLALILLIG RSPHRPILQAGLPANASTVVGGDVEFVCKVYSDAQPHIQWIKHVPYLKVLKAAGVNTTDKEIEVLYIRNVTFEDAGEYTCLAGNSIGISFHSAWLTVLPAP rif_fastrot_cor_proteinG_3780_000000003_0001_0001
SLEELLEKLLRKYVDPEVLRFLLINLMFLLRHGASPELIVKFLREVARFLGDPEAERILKELFER RSPHRPILQAGLPANASTVVGGDVEFVCKVYSDAQPHIQWIKHVPYLKVLKAAGVNTTDKEIEVLYIRNVTFEDAGEYTCLAGNSIGISFHSAWLTVLPAP Motif0072_bcov_4helix_06077_0001_0001_350_0001
DKDEQIEKYVRWLAKMAGVPSVDIKVSNGRIEVHFDGDDEAAREVIMFVRIFAMFSGLEVDVDVR RSPHRPILQAGLPANASTVVGGDVEFVCKVYSDAQPHIQWIKHVPYLKVLKAAGVNTTDKEIEVLYIRNVTFEDAGEYTCLAGNSIGISFHSAWLTVLPAP Motif1061_HEEHE_0054_0001_0002_8253_0001
PINEENLRELLKLNPNQVKLFLLFLLMQIGDPRIEELIELLEEALERNDPELVERLLELLSRLLD RSPHRPILQAGLPANASTVVGGDVEFVCKVYSDAQPHIQWIKHVPYLKVLKAAGVNTTDKEIEVLYIRNVTFEDAGEYTCLAGNSIGISFHSAWLTVLPAP Motif1045_bcov_4helix_06379_0001_0001_5205_0001
DEEEAREAFELVVKVSQINPKFRREASRVAFNLVEAHRNKDKDSVKSAIDEIREIYKKAS RSPHRPILQAGLPANASTVVGGDVEFVCKVYSDAQPHIQWIKHVPYLKVLKAAGVNTTDKEIEVLYIRNVTFEDAGEYTCLAGNSIGISFHSAWLTVLPAP Motif1187_ems_3hC_306_0002_0001_0001_1_5810_0001
SYRVRVEFTVRRPDERQEEDIEQILKTTARFAEILAKENGLTIDWKIERHQDGDTVSFRLKIEIN RSPHRPILQAGLPANASTVVGGDVEFVCKVYSDAQPHIQWIKHVPYLKVLKAAGVNTTDKEIEVLYIRNVTFEDAGEYTCLAGNSIGISFHSAWLTVLPAP mot_H_normal_HEEHE_2363_000000001_0001_43_52_H_._EHEE_hb1_3767_0001_0001_0001
HERRHIEIRIEFRTHEESERALVEILTEIAARILELRERGLDVHVRVEVRQHNGRSTVHVEINIR RSPHRPILQAGLPANASTVVGGDVEFVCKVYSDAQPHIQWIKHVPYLKVLKAAGVNTTDKEIEVLYIRNVTFEDAGEYTCLAGNSIGISFHSAWLTVLPAP mot_H_fastrot_cor_0aae35b5ad8ab43c0432737690aa3e6e_0001_1_000000000_0001_21_27_H_._EHEE_hb1_6029_0001_0002_0001
TAEQIIEYIEKVGLDPRDLLMSLKITLHLSGDPEVERALRLLEELIRRGVSPEEVLKLLKELLRK RSPHRPILQAGLPANASTVVGGDVEFVCKVYSDAQPHIQWIKHVPYLKVLKAAGVNTTDKEIEVLYIRNVTFEDAGEYTCLAGNSIGISFHSAWLTVLPAP Motif0025_bcov_4helix_10624_0001_0001_2206_0001
RRYWVWESSYEWKSEEEKRRAEELAKEDAERAKEFAKRLDGHVQVDVQHSNRNNRVTVHINVIVT RSPHRPILQAGLPANASTVVGGDVEFVCKVYSDAQPHIQWIKHVPYLKVLKAAGVNTTDKEIEVLYIRNVTFEDAGEYTCLAGNSIGISFHSAWLTVLPAP mot_P_fastrot_ems_ferrC_644_000000005_0001_2_4_59_61_P_._EHEE_hb1_3955_0001_0001_0001
DLEEEIKRLNELQEAAARENDEEAFETFLIAARRLARELGREDLEEEIKRLSEEIWRKALG RSPHRPILQAGLPANASTVVGGDVEFVCKVYSDAQPHIQWIKHVPYLKVLKAAGVNTTDKEIEVLYIRNVTFEDAGEYTCLAGNSIGISFHSAWLTVLPAP mot_H_normal_d828b9a9cb6a11aadad07c4d64fcbd75_0001_1_000000007_0001_27_32_H_._3h_hb1_4184_0001_0002_0001_0001
DYEVALAAVRLLVELIKQFKKDEEFEKSAEELLRRAEEASKKKDEETLAKLYHHLARLFEEAQS RSPHRPILQAGLPANASTVVGGDVEFVCKVYSDAQPHIQWIKHVPYLKVLKAAGVNTTDKEIEVLYIRNVTFEDAGEYTCLAGNSIGISFHSAWLTVLPAP mot_H_fastrot_cor_6a0dbe623ca6136048b91531f2a2c636_0001_1_000000003_0001_18_23_H_._ems_3hM_1034_0001_0001_0001_0001
SREEEVKKTLKKALKEAGVTNVRVTDENGTVKVKIKGTDEAATQAALLAHLLAIEAGVPVDVKFQ RSPHRPILQAGLPANASTVVGGDVEFVCKVYSDAQPHIQWIKHVPYLKVLKAAGVNTTDKEIEVLYIRNVTFEDAGEYTCLAGNSIGISFHSAWLTVLPAP mot_H_normal_3h_hb1_3627_000000010_0001_51_57_H_._HEEHE_2261_0001_0001_0001_0001
SKEELKELLEEVVGDPELVRRLLFILAAAKEAGVPPEEIEKFIERIIKELGLPPEVLELLKRYLR RSPHRPILQAGLPANASTVVGGDVEFVCKVYSDAQPHIQWIKHVPYLKVLKAAGVNTTDKEIEVLYIRNVTFEDAGEYTCLAGNSIGISFHSAWLTVLPAP mot_H_fastrot_cor_f8f8a4152cc90f14bb898546c27f9520_0001_000000007_0001_34_42_H_._76395c89152c751fa9d870589993937c_0001_1_0001_0001_0001
GLFEAVLLALELNDPEAVRLILRVQMLLSRLDPEERKELLKELVELLKRLGNPELAKLVEKAIRE RSPHRPILQAGLPANASTVVGGDVEFVCKVYSDAQPHIQWIKHVPYLKVLKAAGVNTTDKEIEVLYIRNVTFEDAGEYTCLAGNSIGISFHSAWLTVLPAP Motif1495_bcov_4helix_04646_0001_1598_0001
DLRERLKELARILLRLAEELNDEELLQRIQLLWLRTHELIENNNEEEVEKSLKKLEELAEKL RSPHRPILQAGLPANASTVVGGDVEFVCKVYSDAQPHIQWIKHVPYLKVLKAAGVNTTDKEIEVLYIRNVTFEDAGEYTCLAGNSIGISFHSAWLTVLPAP mot_H_normal_HHH_eva_0053_000000019_0001_25_31_H_._3h_hb1_924_0001_0001_0001
PEEAKELLEEAELQIERAEEANDERLERDAREQARIIREAARHNLEELLEKLKEIIEELFARAT RSPHRPILQAGLPANASTVVGGDVEFVCKVYSDAQPHIQWIKHVPYLKVLKAAGVNTTDKEIEVLYIRNVTFEDAGEYTCLAGNSIGISFHSAWLTVLPAP mot_H_normal_85931e5ecd843587efdb8cd577e0fb5b_0001_000000017_0001_37_43_H_._3h_hb1_2656_0001_0001_0001_0001
TNTNDHRFSDHFTSEEEKERFEEALRIFLRYAEKRAKEEGLSARVELSVDERNGRLTATLHIRVE RSPHRPILQAGLPANASTVVGGDVEFVCKVYSDAQPHIQWIKHVPYLKVLKAAGVNTTDKEIEVLYIRNVTFEDAGEYTCLAGNSIGISFHSAWLTVLPAP mot_H_normal_3h_hb1_3209_000000013_0001_59_63_H_._EHEE_hb1_5242_0001_0001_0001_0001
DEDELVRLTVRFAAHRANVPSWSVDNNNGTVEVTFDGNDESVQRARRSVTFVLQEIGIPVSVKTK RSPHRPILQAGLPANASTVVGGDVEFVCKVYSDAQPHIQWIKHVPYLKVLKAAGVNTTDKEIEVLYIRNVTFEDAGEYTCLAGNSIGISFHSAWLTVLPAP Motif0018_HEEHE_2427_0001_0002_4345_0001
SEEEELLKELKKRVSPEAREYVERLLELLERGDPSFLLVLMELSFLALNLGDEELSNIVLRLILK RSPHRPILQAGLPANASTVVGGDVEFVCKVYSDAQPHIQWIKHVPYLKVLKAAGVNTTDKEIEVLYIRNVTFEDAGEYTCLAGNSIGISFHSAWLTVLPAP Motif0913_bcov_4helix_11579_0001_0001_8519_0001
SERHSTNLRWEGDLKEDLHRARESAQRFAEELVRLAERLGLHAEIRIFTRERDGKVIIVALVQFN RSPHRPILQAGLPANASTVVGGDVEFVCKVYSDAQPHIQWIKHVPYLKVLKAAGVNTTDKEIEVLYIRNVTFEDAGEYTCLAGNSIGISFHSAWLTVLPAP mot_P_normal_EHEE_hb1_6122_000000012_0001_48_52_57_61_P_._EHEE_hb1_5676_0001_0001_0001
TEELVRELVELLQSPDPRDREKAFLLFSMLVFRDPETARELLKLIEELLGDPELVKRLEHILRQT RSPHRPILQAGLPANASTVVGGDVEFVCKVYSDAQPHIQWIKHVPYLKVLKAAGVNTTDKEIEVLYIRNVTFEDAGEYTCLAGNSIGISFHSAWLTVLPAP Motif1280_bcov_4helix_07541_0001_0001_7275_0001
SREERLEKLIKEALHLARRQGDEEALQRILLIWLAAKKALENNDQERFEELLKQLEQIVRELQK RSPHRPILQAGLPANASTVVGGDVEFVCKVYSDAQPHIQWIKHVPYLKVLKAAGVNTTDKEIEVLYIRNVTFEDAGEYTCLAGNSIGISFHSAWLTVLPAP mot_H_normal_3h_hb1_3627_000000010_0001_51_57_H_._3h_hb1_6278_0001_0001_0001_0001
DEELIEEVVKLLGLNPEVENLLRLTLRFLKILGVSPEIIKEVLLQALRLLVSPEKQEEARKILEK RSPHRPILQAGLPANASTVVGGDVEFVCKVYSDAQPHIQWIKHVPYLKVLKAAGVNTTDKEIEVLYIRNVTFEDAGEYTCLAGNSIGISFHSAWLTVLPAP Motif1004_bcov_4helix_13269_0001_0001_6336_0001
DEVLELFEELLKRGIPPRLILLILSYLAKQLGDPKVARVLARLLFLLAHGEISPEEVREVLKRAP RSPHRPILQAGLPANASTVVGGDVEFVCKVYSDAQPHIQWIKHVPYLKVLKAAGVNTTDKEIEVLYIRNVTFEDAGEYTCLAGNSIGISFHSAWLTVLPAP mot_H_fastrot_02be42875e7f782bd17942ad11cf23a6_0001_000000013_0001_43_48_H_._d7aa4946db10880ba69818b8826528f8_0001_0001_0001
DEAAYLITLAQFVAKELGDKDLLSKINKAATKALQGKISPSVLRKLTRIVMKLMI RSPHRPILQAGLPANASTVVGGDVEFVCKVYSDAQPHIQWIKHVPYLKVLKAAGVNTTDKEIEVLYIRNVTFEDAGEYTCLAGNSIGISFHSAWLTVLPAP Motif1047_HHH_eva_0531_0001_4676_0001
DEDKELLKSNIDHLLRFAIEVVDNPEERKKVTTLAKKIKKLLEKNPSKAFVLAFKLFVEAMRK RSPHRPILQAGLPANASTVVGGDVEFVCKVYSDAQPHIQWIKHVPYLKVLKAAGVNTTDKEIEVLYIRNVTFEDAGEYTCLAGNSIGISFHSAWLTVLPAP Motif0258_ems_3hM_2987_0001_134_0001
DEDEEVRLVIRFAAILAGVPSVSVSVSNGRISVTVDGDDESAQRLSEAARAIAKRLGLDLKVTIR RSPHRPILQAGLPANASTVVGGDVEFVCKVYSDAQPHIQWIKHVPYLKVLKAAGVNTTDKEIEVLYIRNVTFEDAGEYTCLAGNSIGISFHSAWLTVLPAP mot_H_normal_HEEH_08897_000000010_0001_50_60_H_._HEEHE_3191_0001_0002_0001_0001
SLREVLEELLRTGDPRLLSLAFQLAFELDVRDPNNHKATVISMLLAAYDETGDPKYIELALEIAR RSPHRPILQAGLPANASTVVGGDVEFVCKVYSDAQPHIQWIKHVPYLKVLKAAGVNTTDKEIEVLYIRNVTFEDAGEYTCLAGNSIGISFHSAWLTVLPAP Motif0409_bcov_4helix_10078_0001_8305_0001
DETSRNHFEFTSEDEEELRDFARIAEHFAKAAQVISEKSGREAHTRWRIHIENGRVQIDIHHRVG RSPHRPILQAGLPANASTVVGGDVEFVCKVYSDAQPHIQWIKHVPYLKVLKAAGVNTTDKEIEVLYIRNVTFEDAGEYTCLAGNSIGISFHSAWLTVLPAP mot_H_normal_3h_hb1_1975_000000000_0001_25_33_H_._EHEE_hb1_3373_0001_0002_0001_0001
DHEEHLKHIVTFVAEVAGVPELDVKVSNGKVRVTVKGTDERAQIALRMVKLTLDFMGIPIDVTFK RSPHRPILQAGLPANASTVVGGDVEFVCKVYSDAQPHIQWIKHVPYLKVLKAAGVNTTDKEIEVLYIRNVTFEDAGEYTCLAGNSIGISFHSAWLTVLPAP Motif0005_HEEHE_0847_0001_0001_9916_0001
SAQERIAKEAAKLPPEEVEFLVQALIRASKRTGDPSFEELIKLIIKLLRELGDPELAELVEKLLR RSPHRPILQAGLPANASTVVGGDVEFVCKVYSDAQPHIQWIKHVPYLKVLKAAGVNTTDKEIEVLYIRNVTFEDAGEYTCLAGNSIGISFHSAWLTVLPAP rif_fastrot_cor_87815d7a4b975c62a48b50b1ba6c9477_0001_000000001_0001_0001
TEVRDLFYLAVKRLPPEEVEKAIRELLERTGDPELEEILRLIEELKKRGIPPEEVLELVLELLHK RSPHRPILQAGLPANASTVVGGDVEFVCKVYSDAQPHIQWIKHVPYLKVLKAAGVNTTDKEIEVLYIRNVTFEDAGEYTCLAGNSIGISFHSAWLTVLPAP mot_H_fastrot_cor_ems_3hM_199_000000020_0001_56_61_H_._57c92d018b99abf6a061d28fd0621be6_0001_0001_0001_0001
SLLERLKELLEEGDPRRLLRVLLELARLAQEEGDPELLRLVTLALWLLLEGDPRFEEVIKRLTEK RSPHRPILQAGLPANASTVVGGDVEFVCKVYSDAQPHIQWIKHVPYLKVLKAAGVNTTDKEIEVLYIRNVTFEDAGEYTCLAGNSIGISFHSAWLTVLPAP pol_6fd4058dae7f7d55c99678a46ca88b06_0001_1_000000025_0001_0001
DIEEVEELIKKAKEDPRVREELRRLLKEVRKKLPDPTKRWVVANLIAAADLGDERLLEWALRYLR RSPHRPILQAGLPANASTVVGGDVEFVCKVYSDAQPHIQWIKHVPYLKVLKAAGVNTTDKEIEVLYIRNVTFEDAGEYTCLAGNSIGISFHSAWLTVLPAP Grafting_Motif0413_bcov_4helix_08814_0001
PELEVLEEILIRLNTPLALDLYLAIAKLRERGIPPEEIVEIVLRLASRKNRELVEELRELLEKLH RSPHRPILQAGLPANASTVVGGDVEFVCKVYSDAQPHIQWIKHVPYLKVLKAAGVNTTDKEIEVLYIRNVTFEDAGEYTCLAGNSIGISFHSAWLTVLPAP mot_H_fastrot_cor_3h_hb1_5971_000000012_0001_53_59_H_._6c8224977e1708a7c8f209262d6055c3_0001_0001_0001
DESEELEKLLRHLYERGELTLEIATNAMWAALESGSKELAKLALRIARELAER RSPHRPILQAGLPANASTVVGGDVEFVCKVYSDAQPHIQWIKHVPYLKVLKAAGVNTTDKEIEVLYIRNVTFEDAGEYTCLAGNSIGISFHSAWLTVLPAP mot_H_fastrot_cor_28d5766f54aec9c0f75e1a9ca58fd34c_0001_1_000000008_0001_43_49_H_._3h_hb1_3375_0001_0001
TTRSTLEIRVRTTNEKERHAVRHSVRATAALARERAKRRGLEIHVRFRESRSGDTLTVRVELNVR RSPHRPILQAGLPANASTVVGGDVEFVCKVYSDAQPHIQWIKHVPYLKVLKAAGVNTTDKEIEVLYIRNVTFEDAGEYTCLAGNSIGISFHSAWLTVLPAP mot_H_fastrot_cor_ems_3hM_199_000000020_0001_56_61_H_._EHEE_hb1_4235_0001_0002_0001_0001
RFEWRDTVELDGDDREVEERAQLWLDQEHLRFVKEARRLGLEIKWTVRRHRDGDKWRIETRITVT RSPHRPILQAGLPANASTVVGGDVEFVCKVYSDAQPHIQWIKHVPYLKVLKAAGVNTTDKEIEVLYIRNVTFEDAGEYTCLAGNSIGISFHSAWLTVLPAP mot_H_fastrot_cor_3h_hb1_5971_000000012_0001_53_59_H_._EHEE_hb1_4177_0001_0001_0001
DEEEEVTKEVEKAAKEAKKNPEVHEKLLRELNRRIFEAHENNDDHHLRILSKAYDVAVRVYEK RSPHRPILQAGLPANASTVVGGDVEFVCKVYSDAQPHIQWIKHVPYLKVLKAAGVNTTDKEIEVLYIRNVTFEDAGEYTCLAGNSIGISFHSAWLTVLPAP Grafting_Motif0263_ems_3hM_483_0001
TEHYHWRIEFNDTDERRIRQAEAEARSFAFLLHLEFVKRGIDVRVRWSVRIDKGRTEFRVQIDAR RSPHRPILQAGLPANASTVVGGDVEFVCKVYSDAQPHIQWIKHVPYLKVLKAAGVNTTDKEIEVLYIRNVTFEDAGEYTCLAGNSIGISFHSAWLTVLPAP mot_H_fastrot_cor_3h_hb1_5971_000000012_0001_53_59_H_._EHEE_hb1_2043_0001_0001_0001_0001
DLLREINEAYFEAHEKGDEKAIRLLSRLMELVSKGLIDKNQVHKRVETIQRRLRS RSPHRPILQAGLPANASTVVGGDVEFVCKVYSDAQPHIQWIKHVPYLKVLKAAGVNTTDKEIEVLYIRNVTFEDAGEYTCLAGNSIGISFHSAWLTVLPAP Grafting_Motif0374_p1-15H-GBL-16H-GABBL-16H_0041_0001_0001_0002_0001_0003
SVEVLRTVMQLLEEALKSNNPEIEERVRRTAKKIVKDLNDPDAKEAVEMQEEFFKFYREES RSPHRPILQAGLPANASTVVGGDVEFVCKVYSDAQPHIQWIKHVPYLKVLKAAGVNTTDKEIEVLYIRNVTFEDAGEYTCLAGNSIGISFHSAWLTVLPAP Grafting_Motif0248_ems_3hM_342_0001_0002
SREEMASKAIKFVLESAGVPSFSVTVDNNSVTVTVRGNDHRVKRALEMAKLSADMFGVPVSVRTQ RSPHRPILQAGLPANASTVVGGDVEFVCKVYSDAQPHIQWIKHVPYLKVLKAAGVNTTDKEIEVLYIRNVTFEDAGEYTCLAGNSIGISFHSAWLTVLPAP Motif1086_HEEHE_0873_0001_0001_116_0001
DLEKEIEKIIRLAKEISERIGDEESLHLVFAVLSTFERRVELNDERALEAARSLAERILKKSR RSPHRPILQAGLPANASTVVGGDVEFVCKVYSDAQPHIQWIKHVPYLKVLKAAGVNTTDKEIEVLYIRNVTFEDAGEYTCLAGNSIGISFHSAWLTVLPAP mot_H_normal_HHH_eva_0047_000000004_0001_10_18_H_._3h_hb1_5299_0001_0002_0001
SEEHEKVHEIAQKIIRYALEVGHPTTIDVTVYGVRVRVKVSGDPEVIRRASLFFFRVADEAEKK RSPHRPILQAGLPANASTVVGGDVEFVCKVYSDAQPHIQWIKHVPYLKVLKAAGVNTTDKEIEVLYIRNVTFEDAGEYTCLAGNSIGISFHSAWLTVLPAP pol_HEEH_02692_000000014_0001_0001
SVEERLRELLKRDPEKALELAKELLERIWGNPEWARLNAEFAREEAGTPERAVESLLYLIKENLP RSPHRPILQAGLPANASTVVGGDVEFVCKVYSDAQPHIQWIKHVPYLKVLKAAGVNTTDKEIEVLYIRNVTFEDAGEYTCLAGNSIGISFHSAWLTVLPAP Grafting_Motif0072_bcov_4helix_09050_0001_0004
PEEVKEQERKLEELAKEAIEKQNEELAEELIRLAKRLADESNSEASRRIANALELFVRAIREH RSPHRPILQAGLPANASTVVGGDVEFVCKVYSDAQPHIQWIKHVPYLKVLKAAGVNTTDKEIEVLYIRNVTFEDAGEYTCLAGNSIGISFHSAWLTVLPAP rif_fastrot_3h_hb1_1415_000000013_0001_0001
PVEDLLHTALRLLMEAMKKNDRHTAVLVLEASILAFQAKRIPDEKQRKELTKRVEELIRTT RSPHRPILQAGLPANASTVVGGDVEFVCKVYSDAQPHIQWIKHVPYLKVLKAAGVNTTDKEIEVLYIRNVTFEDAGEYTCLAGNSIGISFHSAWLTVLPAP Motif1062_ems_3hM_1804_0001_0002_9383_0001
GPERVLIRLAHKLRDPALSLAAFLFILLLKQGIPPKEILKLILELLKEAGDLTPEVKEVLDRLLK RSPHRPILQAGLPANASTVVGGDVEFVCKVYSDAQPHIQWIKHVPYLKVLKAAGVNTTDKEIEVLYIRNVTFEDAGEYTCLAGNSIGISFHSAWLTVLPAP pol_71b5dc7b63cfed29913504fa8f9f2d2d_0001_1_000000002_0001_0001
SEELRRIANWAMELAVKAGLSEEAVLRASLIVMDLLERGVSPEEIKKIIKKIIEKLKKS RSPHRPILQAGLPANASTVVGGDVEFVCKVYSDAQPHIQWIKHVPYLKVLKAAGVNTTDKEIEVLYIRNVTFEDAGEYTCLAGNSIGISFHSAWLTVLPAP Motif0022_HHH_eva_0017_0001_0002_7008_0001
SEEDEILEALERGNPREAARAANVAAFRLHEEGDPEKLRIISEVIRAIHEGDPDKVRELLKLLKK RSPHRPILQAGLPANASTVVGGDVEFVCKVYSDAQPHIQWIKHVPYLKVLKAAGVNTTDKEIEVLYIRNVTFEDAGEYTCLAGNSIGISFHSAWLTVLPAP Grafting_Motif0263_bcov_4helix_13612_0001_0002
DELEERLKELLKKDPREAVKFVKELLKKLNSPAARKLLEVLREAVELNNEELLAAALHTIVWVVQ RSPHRPILQAGLPANASTVVGGDVEFVCKVYSDAQPHIQWIKHVPYLKVLKAAGVNTTDKEIEVLYIRNVTFEDAGEYTCLAGNSIGISFHSAWLTVLPAP mot_H_normal_beeaf63b05778b6dc4e0d4755a79d7be_0001_1_000000001_0001_39_45_H_._07b01b63cad2c4be2d3ef0bedfca1f73_0001_0001_0001_0001
SPEEILLEASILIIRAVEENDEEKVKEIISKLRERVKREAQSDEIEKAFEHVVKSAQKQG RSPHRPILQAGLPANASTVVGGDVEFVCKVYSDAQPHIQWIKHVPYLKVLKAAGVNTTDKEIEVLYIRNVTFEDAGEYTCLAGNSIGISFHSAWLTVLPAP Motif0046_ems_3hM_410_0001_9518_0001
DRTEQVQFLVKLTAFLAGVPSVEVDVRNNRLTVHIKGTDEAARSVQRAVKKIAEMLGVEVDVQVH RSPHRPILQAGLPANASTVVGGDVEFVCKVYSDAQPHIQWIKHVPYLKVLKAAGVNTTDKEIEVLYIRNVTFEDAGEYTCLAGNSIGISFHSAWLTVLPAP Motif1050_HEEHE_0758_0001_1012_0001
TEEESLQMMAKFWAKRAGVPDVDIKVKDGRVSVQVKGDSPESQMALTYVKRSATVLGLDVKTTTR RSPHRPILQAGLPANASTVVGGDVEFVCKVYSDAQPHIQWIKHVPYLKVLKAAGVNTTDKEIEVLYIRNVTFEDAGEYTCLAGNSIGISFHSAWLTVLPAP HEEHE_1583_000000015_0001
DEELEKVAKFVIELVSPEIRRLLKRLLEKAKEDPEVKKQLLQVLMFLAVELGNPEVQRILVKLAK RSPHRPILQAGLPANASTVVGGDVEFVCKVYSDAQPHIQWIKHVPYLKVLKAAGVNTTDKEIEVLYIRNVTFEDAGEYTCLAGNSIGISFHSAWLTVLPAP Grafting_Motif0324_bcov_4helix_05514_0001
SMNKIVELVLRAANNGDDKAVKTIIERLRKKGDEMGVLTALFVYHEIKG RSPHRPILQAGLPANASTVVGGDVEFVCKVYSDAQPHIQWIKHVPYLKVLKAAGVNTTDKEIEVLYIRNVTFEDAGEYTCLAGNSIGISFHSAWLTVLPAP Motif0005_p1-14H-GBL-14H-GBL-15H_0553_0001_0001_0001_0001_0001_8001_0001
SVIDILFKIATTGDPELLKELEELLEELSKTDPKAKELLEILRELRRRGVSPRQIALILQFRTSE RSPHRPILQAGLPANASTVVGGDVEFVCKVYSDAQPHIQWIKHVPYLKVLKAAGVNTTDKEIEVLYIRNVTFEDAGEYTCLAGNSIGISFHSAWLTVLPAP Motif0319_bcov_4helix_07796_0001_617_0001
TEHHTYFILFQDRDSKRIKEAIEEAQRFAEELKRDWERKGIDVRVRTNVHIWNGNTLFRVEIDAR RSPHRPILQAGLPANASTVVGGDVEFVCKVYSDAQPHIQWIKHVPYLKVLKAAGVNTTDKEIEVLYIRNVTFEDAGEYTCLAGNSIGISFHSAWLTVLPAP mot_P_fastrot_ems_ferrM_5981_0002_000000000_0001_27_29_35_37_P_._EHEE_hb1_2043_0001_0001_0001
SIKLAHLVHLVLKKNPNDEEVLELLALAFTLLLAGDPEKVKEIVERALELLGDEELKKELEKLKP RSPHRPILQAGLPANASTVVGGDVEFVCKVYSDAQPHIQWIKHVPYLKVLKAAGVNTTDKEIEVLYIRNVTFEDAGEYTCLAGNSIGISFHSAWLTVLPAP mot_H_normal_3h_hb1_5890_000000015_0001_54_62_H_._403116933c9f22154fcce8b2007f481a_0001_0001_0001_0001_0001
SEEEELEERARRILPPKARALLEAVLELLKARGDEESVEELVRRVLELAKHDPEEAEQFLQRIKR RSPHRPILQAGLPANASTVVGGDVEFVCKVYSDAQPHIQWIKHVPYLKVLKAAGVNTTDKEIEVLYIRNVTFEDAGEYTCLAGNSIGISFHSAWLTVLPAP mot_H_normal_61480734ee9968e57a2e1ca4efb670a1_0001_000000011_0001_39_44_H_._80d2c3d53f8320a55307537ed575e81c_0001_0001_0001_0001
DEKEHTVATVFLRLYELVLKSSDEEAIKELQRQAFELAEALREDKDKAHKIAQKIKEELDKQ RSPHRPILQAGLPANASTVVGGDVEFVCKVYSDAQPHIQWIKHVPYLKVLKAAGVNTTDKEIEVLYIRNVTFEDAGEYTCLAGNSIGISFHSAWLTVLPAP Grafting_Motif0388_ems_3hC_543_0001_0002
SEEELKRLVERVVEGDPDAIRILLELVEEAMRKGDPEKAHIYLLILNLAYFGNPERAKELVEKLR RSPHRPILQAGLPANASTVVGGDVEFVCKVYSDAQPHIQWIKHVPYLKVLKAAGVNTTDKEIEVLYIRNVTFEDAGEYTCLAGNSIGISFHSAWLTVLPAP Grafting_Motif0070_bcov_4helix_04952_0001
SLHEEIKKIARELGNPEVVEVLERLRELAEKDPNDEKVKEIALFLQAAVRLRNPELLKRILKKAR RSPHRPILQAGLPANASTVVGGDVEFVCKVYSDAQPHIQWIKHVPYLKVLKAAGVNTTDKEIEVLYIRNVTFEDAGEYTCLAGNSIGISFHSAWLTVLPAP mot_H_normal_df5fdf51280a5736f57bd207e2138f4e_0001_000000000_0001_35_42_H_._ff4c60bb864a3c0e9da2429e020af941_0001_0001_0001
SDEDKIAMAYTLAENAIEDAAKTEEEKKRLKKKLKDVYKKASQLDPSQQLKLLLEVFREVHEL RSPHRPILQAGLPANASTVVGGDVEFVCKVYSDAQPHIQWIKHVPYLKVLKAAGVNTTDKEIEVLYIRNVTFEDAGEYTCLAGNSIGISFHSAWLTVLPAP Motif1071_ems_3hM_2032_0001_0002_3894_0001
SVTEETNRLLELLRKNPEEFKKEIEELIRKTGDPRLERLLRLIEEALKEGDPFLLSLLVQMLLTT RSPHRPILQAGLPANASTVVGGDVEFVCKVYSDAQPHIQWIKHVPYLKVLKAAGVNTTDKEIEVLYIRNVTFEDAGEYTCLAGNSIGISFHSAWLTVLPAP Motif1188_bcov_4helix_14058_0001_0001_3707_0001
TEHHQLHFRLDGTDEEARKLLEELLRRAVEEVEERARRRGLEVEVHVNILQDGDKISANIIVQIR RSPHRPILQAGLPANASTVVGGDVEFVCKVYSDAQPHIQWIKHVPYLKVLKAAGVNTTDKEIEVLYIRNVTFEDAGEYTCLAGNSIGISFHSAWLTVLPAP mot_P_normal_EHEE_hb1_5004_000000012_0001_44_50_57_63_P_._EHEE_hb1_4718_0001_0001_0001
DLEEELERLLKEGDPRKAARIALELATKLVDEGDPEKLRIVSTIIFAIVSGDPERALEVLRRLLE RSPHRPILQAGLPANASTVVGGDVEFVCKVYSDAQPHIQWIKHVPYLKVLKAAGVNTTDKEIEVLYIRNVTFEDAGEYTCLAGNSIGISFHSAWLTVLPAP Motif1129_bcov_4helix_08155_0001_0002_9932_0001
SEQVEELLRRLLRGEISPEEVLHELQRQQFELGDPKVVKIAVLLFVLLQRIDPEEVAKLLLEVLK RSPHRPILQAGLPANASTVVGGDVEFVCKVYSDAQPHIQWIKHVPYLKVLKAAGVNTTDKEIEVLYIRNVTFEDAGEYTCLAGNSIGISFHSAWLTVLPAP Grafting_Motif0612_bcov_4helix_06576_0001_0002
HEEYRLEIHFDAHDEEAEKRAFELAAHFALRVLRRSRELGLDSKVRLETREKDGKKSIEVRIEIE RSPHRPILQAGLPANASTVVGGDVEFVCKVYSDAQPHIQWIKHVPYLKVLKAAGVNTTDKEIEVLYIRNVTFEDAGEYTCLAGNSIGISFHSAWLTVLPAP mot_H_normal_f1e6fee8817d2a63cc5378acd2cc045a_0001_000000000_0001_26_32_H_._EHEE_hb1_4514_0001_0001
DYKEMAELAVRSLLEEAKKQGDEELSKKVKTILKLVQDVINLPDEESSLQIATNLAWKAMELV RSPHRPILQAGLPANASTVVGGDVEFVCKVYSDAQPHIQWIKHVPYLKVLKAAGVNTTDKEIEVLYIRNVTFEDAGEYTCLAGNSIGISFHSAWLTVLPAP Motif1113_ems_3hC_387_0001_0001_0003_306_0001
SEEEDRIALRVLNLLFKAEENKDPHEASKLLKEARELAEKANDERLRRLVESVEEHVKKLLTS RSPHRPILQAGLPANASTVVGGDVEFVCKVYSDAQPHIQWIKHVPYLKVLKAAGVNTTDKEIEVLYIRNVTFEDAGEYTCLAGNSIGISFHSAWLTVLPAP mot_H_fastrot_cor_abde7b46eeb91f9ac4683c589f713694_0001_000000000_0001_42_46_H_._ems_3hM_2947_0001_0001_0001
RETSEIELRTHGEDSEEELRREAEIAARFLAALARRRHKAHHVDLHIRFRNDGDTQTAHVHATVH RSPHRPILQAGLPANASTVVGGDVEFVCKVYSDAQPHIQWIKHVPYLKVLKAAGVNTTDKEIEVLYIRNVTFEDAGEYTCLAGNSIGISFHSAWLTVLPAP pol_EHEE_hb1_3770_000000023_0001_0001
DFAELAKELIRLLEESVRRLTDEELRELEEHLIRLLRELIRRGDEEAISQVAQLAHLSLARLLS RSPHRPILQAGLPANASTVVGGDVEFVCKVYSDAQPHIQWIKHVPYLKVLKAAGVNTTDKEIEVLYIRNVTFEDAGEYTCLAGNSIGISFHSAWLTVLPAP mot_H_fastrot_cor_ems_3hM_199_000000020_0001_56_61_H_._3h_hb1_5031_0001_0001_0001_0001
SIEEVLRELLERDPNDEKVRRLLFIFAALKKEGIPPEEIVKILESTAKDANDPELERIVRLARKP RSPHRPILQAGLPANASTVVGGDVEFVCKVYSDAQPHIQWIKHVPYLKVLKAAGVNTTDKEIEVLYIRNVTFEDAGEYTCLAGNSIGISFHSAWLTVLPAP mot_H_fastrot_cor_f8f8a4152cc90f14bb898546c27f9520_0001_000000007_0001_34_42_H_._5c5bb5244462ddfd4fe7c5e04a4675f8_0001_0001_0001_0001
SHVMRIAREAHEEGDEDLLRLAAHAAMLLARGVPPEEVERLLREFLEKLGLSPEEIERLLRLIKK RSPHRPILQAGLPANASTVVGGDVEFVCKVYSDAQPHIQWIKHVPYLKVLKAAGVNTTDKEIEVLYIRNVTFEDAGEYTCLAGNSIGISFHSAWLTVLPAP mot_H_fastrot_10433a18489367f8a01362dcf1ca4f64_0001_000000015_0001_33_43_H_._10c4b170185c303aea3fb218907a5912_0001_1_0001_0001
RITYRVTIRLHNVSEEEIEKVREISKKIAEEIAKHLRRLGLDVKVSELNLEFRNQFVNLVRITAT RSPHRPILQAGLPANASTVVGGDVEFVCKVYSDAQPHIQWIKHVPYLKVLKAAGVNTTDKEIEVLYIRNVTFEDAGEYTCLAGNSIGISFHSAWLTVLPAP mot_P_normal_EHEE_hb1_5715_000000000_0001_5_11_61_63_P_._EHEE_hb1_478_0001_0001_0001
SEDENIKFVVKNVANWAGVKSVSVTKSNNTVQVRIEGGNERAEMAKKSIELMAMLLNTRVQIQIR RSPHRPILQAGLPANASTVVGGDVEFVCKVYSDAQPHIQWIKHVPYLKVLKAAGVNTTDKEIEVLYIRNVTFEDAGEYTCLAGNSIGISFHSAWLTVLPAP Motif1162_HEEHE_1894_0002_2770_0001
SRTIENKYRVDGTDEEARREVEILVRAQEQAVRAAAERNGLDVKVDVRIQIRNGTLEFTVRFEVR RSPHRPILQAGLPANASTVVGGDVEFVCKVYSDAQPHIQWIKHVPYLKVLKAAGVNTTDKEIEVLYIRNVTFEDAGEYTCLAGNSIGISFHSAWLTVLPAP mot_H_normal_3h_hb1_3434_000000000_0001_30_34_H_._EHEE_hb1_1363_0001_0002_0001_0001
DWERNLRIRIEGRGEEVEEIALRFIARDHSEAARIASELGGEVRLETREIHRDNTIEYHSRSRIH RSPHRPILQAGLPANASTVVGGDVEFVCKVYSDAQPHIQWIKHVPYLKVLKAAGVNTTDKEIEVLYIRNVTFEDAGEYTCLAGNSIGISFHSAWLTVLPAP rif_fastrot_cor_EHEE_hb1_1181_000000026_0001_0001
SDVDMVLHMAESVKRQVRKLNDPHAEKLADKLSKQIKEAIKKNDEERVRRLLREVNRVFFEAL RSPHRPILQAGLPANASTVVGGDVEFVCKVYSDAQPHIQWIKHVPYLKVLKAAGVNTTDKEIEVLYIRNVTFEDAGEYTCLAGNSIGISFHSAWLTVLPAP Motif0355_ems_3hM_516_0001_0001_8106_0001
SLVERVVEFAKKLGDPRLAEVLERAIKLLKELGVSPEDILMFLATMAFLFGNPEVLEFIMRLIRE RSPHRPILQAGLPANASTVVGGDVEFVCKVYSDAQPHIQWIKHVPYLKVLKAAGVNTTDKEIEVLYIRNVTFEDAGEYTCLAGNSIGISFHSAWLTVLPAP Motif1101_bcov_4helix_05459_0001_0001_9615_0001
DKEVAEMVLKLAEVAVRRLGDEEQKKEVDRLKKEWEEADKKNDKDLLDEIRRQAQRLLWEVVK RSPHRPILQAGLPANASTVVGGDVEFVCKVYSDAQPHIQWIKHVPYLKVLKAAGVNTTDKEIEVLYIRNVTFEDAGEYTCLAGNSIGISFHSAWLTVLPAP Grafting_Motif0184_ems_3hM_2415_0001
DKKEHLRRVVETLAHFAGVPSVSVDVSNNKVTVTVDGDTETAKDLVNQVLLFARFAGIDVDVTVK RSPHRPILQAGLPANASTVVGGDVEFVCKVYSDAQPHIQWIKHVPYLKVLKAAGVNTTDKEIEVLYIRNVTFEDAGEYTCLAGNSIGISFHSAWLTVLPAP Motif0018_HEEHE_1952_0001_0002_3112_0001
DISFEIRITFTGENAEELARKFAKEAAKRLNEESKRWVGTTRSHTFIVLRKRNGTWTVLILVRTT RSPHRPILQAGLPANASTVVGGDVEFVCKVYSDAQPHIQWIKHVPYLKVLKAAGVNTTDKEIEVLYIRNVTFEDAGEYTCLAGNSIGISFHSAWLTVLPAP mot_P_normal_ems_bGC_257_000000013_0001_39_43_46_50_P_._EHEE_hb1_1926_0001_0001_0001
SEVSEEAKELLKRGISPTKIVFLLLEKAREKGDEKTSSILTKLLFLLAKGEISPEELVRLLEKLQ RSPHRPILQAGLPANASTVVGGDVEFVCKVYSDAQPHIQWIKHVPYLKVLKAAGVNTTDKEIEVLYIRNVTFEDAGEYTCLAGNSIGISFHSAWLTVLPAP Motif1175_bcov_4helix_13288_0001_8020_0001
GETSRSTLHFENVDEEVIRDIEASSRLLAALIRKHAEERGLEVRIRVEVRVHNGRVHSEVNVHIS RSPHRPILQAGLPANASTVVGGDVEFVCKVYSDAQPHIQWIKHVPYLKVLKAAGVNTTDKEIEVLYIRNVTFEDAGEYTCLAGNSIGISFHSAWLTVLPAP mot_H_fastrot_9bd462782c304fa80c4d96dd5304cc22_0001_1_000000000_0001_39_48_H_._EHEE_hb1_5233_0001_0001_0001
TIELMEALMILHELGLLSPELASLIQNVLWLAMESPEVRELADRIAELLKRDPEKAEELIREVLR RSPHRPILQAGLPANASTVVGGDVEFVCKVYSDAQPHIQWIKHVPYLKVLKAAGVNTTDKEIEVLYIRNVTFEDAGEYTCLAGNSIGISFHSAWLTVLPAP Motif0268_bcov_4helix_09303_0001_9869_0001
SESYHYMITIENASEEEKEEARRLAREWLEKSQKRLEERGLRSEVVFKYFERNGKFTVIVVNQVR RSPHRPILQAGLPANASTVVGGDVEFVCKVYSDAQPHIQWIKHVPYLKVLKAAGVNTTDKEIEVLYIRNVTFEDAGEYTCLAGNSIGISFHSAWLTVLPAP mot_P_normal_EHEE_hb1_4747_000000006_0001_44_50_59_63_P_._EHEE_hb1_6532_0001_0001_0001
DPTEEWVRRALEWVTKYLQSVPDRLRAWLNAHFAEVIATRLINNPEVRKLVKEVITKLEKEVNS RSPHRPILQAGLPANASTVVGGDVEFVCKVYSDAQPHIQWIKHVPYLKVLKAAGVNTTDKEIEVLYIRNVTFEDAGEYTCLAGNSIGISFHSAWLTVLPAP Grafting_Motif0072_ems_3hM_336_0001
PYIKTMARSAEEMLTEARKFAEDPNIRKTIEELIERLRKAVKNDDEEKLLKIIFKALRILTQVT RSPHRPILQAGLPANASTVVGGDVEFVCKVYSDAQPHIQWIKHVPYLKVLKAAGVNTTDKEIEVLYIRNVTFEDAGEYTCLAGNSIGISFHSAWLTVLPAP Motif0083_ems_3hM_540_0001_0001_3429_0001
SLAEKIVEELRRNGNPRLANLLRLAIEHLKELGVPPEEIDELVKEALKKAGGDPSAASLALRELG RSPHRPILQAGLPANASTVVGGDVEFVCKVYSDAQPHIQWIKHVPYLKVLKAAGVNTTDKEIEVLYIRNVTFEDAGEYTCLAGNSIGISFHSAWLTVLPAP mot_H_normal_00f30cc23cac9283997a0e2eb419e367_0001_000000003_0001_20_29_H_._7606fd95ce5e214e1193a26598fe7e5a_0001_0001_0001_0001
SRVVIMVRVDTPEQLRKAAELLQVDRVQKLPGNRYVLHWQNLDPRAAQTAASKVGAKVRVFTHP RSPHRPILQAGLPANASTVVGGDVEFVCKVYSDAQPHIQWIKHVPYLKVLKAAGVNTTDKEIEVLYIRNVTFEDAGEYTCLAGNSIGISFHSAWLTVLPAP pol_ems_ferrM_4919_0002_000000026_0001_0001
DPAEEIAKRAFEALERAKERNDEEALKRAKEMREFWERAARNSHDERKAKEDLKALEILKELLR RSPHRPILQAGLPANASTVVGGDVEFVCKVYSDAQPHIQWIKHVPYLKVLKAAGVNTTDKEIEVLYIRNVTFEDAGEYTCLAGNSIGISFHSAWLTVLPAP mot_H_normal_HHH_eva_0102_000000002_0001_46_50_H_._3h_hb1_2190_0001_0001_0001
DERELLKEVVEKFKDDPYAIIRLIFLLLLRIDSPEARELLQLLLRAQHKRDPELLERLAREAAER RSPHRPILQAGLPANASTVVGGDVEFVCKVYSDAQPHIQWIKHVPYLKVLKAAGVNTTDKEIEVLYIRNVTFEDAGEYTCLAGNSIGISFHSAWLTVLPAP rif_normal_0c53d3332ff5ffb52e56c8dd03afceec_0001_1_000000001_0001
DEDLSHKLAAIVIELAEKLRTEEAEELLRLATRLYLASEKSDKEEENKKLLHLLRELVERARR RSPHRPILQAGLPANASTVVGGDVEFVCKVYSDAQPHIQWIKHVPYLKVLKAAGVNTTDKEIEVLYIRNVTFEDAGEYTCLAGNSIGISFHSAWLTVLPAP mot_H_fastrot_cor_3h_hb1_5971_000000012_0001_53_59_H_._3h_hb1_2489_0001_0001_0001
SELAKTLLKLAKEAVETAVDDPETSKTLKKQIEKAYKELSKKFDPHRVAQRILWHIAERANS RSPHRPILQAGLPANASTVVGGDVEFVCKVYSDAQPHIQWIKHVPYLKVLKAAGVNTTDKEIEVLYIRNVTFEDAGEYTCLAGNSIGISFHSAWLTVLPAP Grafting_Motif0184_ems_3hM_3346_0001
DNETVYTVSFDPNDEKEKKEAEEYLKKAVEKERTEIERQNRKVHITEFRHNEDGRIEVSISVLVR RSPHRPILQAGLPANASTVVGGDVEFVCKVYSDAQPHIQWIKHVPYLKVLKAAGVNTTDKEIEVLYIRNVTFEDAGEYTCLAGNSIGISFHSAWLTVLPAP mot_P_normal_ems_ferrM_3792_0001_000000008_0001_2_4_59_63_P_._EHEE_hb1_2322_0001_0001_0001
DWHELVYDIISKAVEKAQKYSSDPKEISEYLKKVKEELKKRIQDPDAREAAELVVRFVILLAQR RSPHRPILQAGLPANASTVVGGDVEFVCKVYSDAQPHIQWIKHVPYLKVLKAAGVNTTDKEIEVLYIRNVTFEDAGEYTCLAGNSIGISFHSAWLTVLPAP Motif1005_ems_3hM_927_0001_0001_2719_0001
DEEVRRLIELLMRASDVAIRKNLEEAQRQVSQALFIVAKLMQSSDPKDLTKAKRIAKTVIKRVE RSPHRPILQAGLPANASTVVGGDVEFVCKVYSDAQPHIQWIKHVPYLKVLKAAGVNTTDKEIEVLYIRNVTFEDAGEYTCLAGNSIGISFHSAWLTVLPAP Motif1187_ems_3hC_1062_0001_0001_0001_6098_0001
SLEEELKRLLEEGDPRRLRRVALELLRLAQERGDPELFQLVSRLLWALLEGDPELVRKLIELLLK RSPHRPILQAGLPANASTVVGGDVEFVCKVYSDAQPHIQWIKHVPYLKVLKAAGVNTTDKEIEVLYIRNVTFEDAGEYTCLAGNSIGISFHSAWLTVLPAP pol_3f93ed7badb0677b964a5f2fa2841ea8_0001_000000020_0001_0001
DERSEELRREAERLFKEALERNREEEAKQIVQLLHLAAVESNNEEAKKLAKHLLKLLEEWRG RSPHRPILQAGLPANASTVVGGDVEFVCKVYSDAQPHIQWIKHVPYLKVLKAAGVNTTDKEIEVLYIRNVTFEDAGEYTCLAGNSIGISFHSAWLTVLPAP mot_H_normal_HHH_eva_0053_000000019_0001_25_31_H_._3h_hb1_5822_0001_0001_0001
TEAEKLLFKIVAHVFLRDPEVARRLNQALWALLEGDPDKAREILKEVLKLLGDPRVEEAIRLLEK RSPHRPILQAGLPANASTVVGGDVEFVCKVYSDAQPHIQWIKHVPYLKVLKAAGVNTTDKEIEVLYIRNVTFEDAGEYTCLAGNSIGISFHSAWLTVLPAP Grafting_Motif0176_bcov_4helix_11413_0001_0002
DLTEIVQMLLFTSSFMAGVPSVTVRVSNNHVEFDVKGDDERARSASRMAKRVAKMLGLKITIKHR RSPHRPILQAGLPANASTVVGGDVEFVCKVYSDAQPHIQWIKHVPYLKVLKAAGVNTTDKEIEVLYIRNVTFEDAGEYTCLAGNSIGISFHSAWLTVLPAP Motif0001_HEEHE_2197_0001_0001_7691_0001
SESENVVEAVKNVAKFAGVPSFSVDVRNGTVHVEIKGDDERARLVQRIVTQMAWMAGVPLDVKVK RSPHRPILQAGLPANASTVVGGDVEFVCKVYSDAQPHIQWIKHVPYLKVLKAAGVNTTDKEIEVLYIRNVTFEDAGEYTCLAGNSIGISFHSAWLTVLPAP HEEHE_2209_000000015_0001
SLIEELAELIERDPRLIPEVAILLLTAAFKRPDDEKLQRAFSIVVEALQKGLSPEELVRLLKELD RSPHRPILQAGLPANASTVVGGDVEFVCKVYSDAQPHIQWIKHVPYLKVLKAAGVNTTDKEIEVLYIRNVTFEDAGEYTCLAGNSIGISFHSAWLTVLPAP Motif0003_bcov_4helix_05332_0001_0003_2483_0001
DENKENARKAAELAEEAWRNNDRELLLKTLYLLLEDLEKSDIEEVQEFIEKVIVRLLTLEHR RSPHRPILQAGLPANASTVVGGDVEFVCKVYSDAQPHIQWIKHVPYLKVLKAAGVNTTDKEIEVLYIRNVTFEDAGEYTCLAGNSIGISFHSAWLTVLPAP mot_H_fastrot_cor_da9e5f86e81fca48f449e0e79ace5297_0001_1_000000005_0001_39_45_H_._3h_hb1_2959_0001_0001
SRYEEALKHHLRRLGIPPEELERILEVLERELGDPEKAKLALAHLLIKAEKDPEVRKELEELSEK RSPHRPILQAGLPANASTVVGGDVEFVCKVYSDAQPHIQWIKHVPYLKVLKAAGVNTTDKEIEVLYIRNVTFEDAGEYTCLAGNSIGISFHSAWLTVLPAP mot_H_normal_HEEH_12138_000000008_0001_52_56_H_._0c32c82cb391d5eaad7f583f7ff790ab_0001_0001_0002_0001_0001
TLKDIAHKAALEAMILAIRVHNKELMREANRLYFLLEEAQKKNDEDLLKKLVELLRKVRKKAS RSPHRPILQAGLPANASTVVGGDVEFVCKVYSDAQPHIQWIKHVPYLKVLKAAGVNTTDKEIEVLYIRNVTFEDAGEYTCLAGNSIGISFHSAWLTVLPAP Grafting_Motif0355_ems_3hM_3097_0001_0001
SEAMRVAVLLFLGDPEKAKELVKRLLKEARERGDEELTRLLEKVLEAVERGDPHTVQNLLWRVAP RSPHRPILQAGLPANASTVVGGDVEFVCKVYSDAQPHIQWIKHVPYLKVLKAAGVNTTDKEIEVLYIRNVTFEDAGEYTCLAGNSIGISFHSAWLTVLPAP Grafting_Motif0184_bcov_4helix_00446_0001_0003
SLERELHKLVEKKGDPRLAQLAYAVLRAKREDEELAKEAARLIIELLRRGELSPEEILRLVANLP RSPHRPILQAGLPANASTVVGGDVEFVCKVYSDAQPHIQWIKHVPYLKVLKAAGVNTTDKEIEVLYIRNVTFEDAGEYTCLAGNSIGISFHSAWLTVLPAP mot_H_normal_3h_hb1_3209_000000013_0001_59_63_H_._024a11b2f337721174168e32fbc51760_0001_1_0001_0001_0001
SEVEEIVEELRRRGVSPEEIKKIVLKLLSEILGIDPEEVKRLLDLSERFSGNPELALEMLIMHVE RSPHRPILQAGLPANASTVVGGDVEFVCKVYSDAQPHIQWIKHVPYLKVLKAAGVNTTDKEIEVLYIRNVTFEDAGEYTCLAGNSIGISFHSAWLTVLPAP Motif1004_bcov_4helix_02106_0001_0002_9960_0001
DREFRILAELSIALARSEEAAEEVAKRLKKRNLLEIARKLAERALRRAGDERFEEILKILRRV RSPHRPILQAGLPANASTVVGGDVEFVCKVYSDAQPHIQWIKHVPYLKVLKAAGVNTTDKEIEVLYIRNVTFEDAGEYTCLAGNSIGISFHSAWLTVLPAP mot_H_fastrot_cor_3484c30d28407123e3dc5d7e578db96d_0001_1_000000006_0001_39_48_H_._4h_hb1_4723_0001_0001
DKEKETATKQSEEAKRQGRPFWTYWEENGTLYIVVVGFSPELIRVWFRAAEEAMNRGIPYHVQFG RSPHRPILQAGLPANASTVVGGDVEFVCKVYSDAQPHIQWIKHVPYLKVLKAAGVNTTDKEIEVLYIRNVTFEDAGEYTCLAGNSIGISFHSAWLTVLPAP HEEHE_3100_000000029_0001
DKVKEVQTLVEKLIELARRVNDPRLERVADSLKRQAQEAKEKNDEESLAMVHTLARAVEEQLKR RSPHRPILQAGLPANASTVVGGDVEFVCKVYSDAQPHIQWIKHVPYLKVLKAAGVNTTDKEIEVLYIRNVTFEDAGEYTCLAGNSIGISFHSAWLTVLPAP Motif1280_ems_3hM_1289_0001_0001_6375_0001
DEEEKVAKELRKVLKDAGATSFRVMILNGKIVVLFRGTSPEVKRASKVVTKYARSQGWKLQVNVL RSPHRPILQAGLPANASTVVGGDVEFVCKVYSDAQPHIQWIKHVPYLKVLKAAGVNTTDKEIEVLYIRNVTFEDAGEYTCLAGNSIGISFHSAWLTVLPAP mot_P_normal_ems_ferrM_1082_000000017_0001_4_6_57_61_P_._HEEHE_1415_0001_0001_0001
SLDHVLERLIKSVPDPEVRRLLEELVKLLKERGVPPEEIALAINNLVVLAKEDPERAKELVRKLG RSPHRPILQAGLPANASTVVGGDVEFVCKVYSDAQPHIQWIKHVPYLKVLKAAGVNTTDKEIEVLYIRNVTFEDAGEYTCLAGNSIGISFHSAWLTVLPAP mot_H_fastrot_cor_3h_hb1_2383_000000002_0001_27_35_H_._f7a2582eaf453cb0d69ea828127afbcb_0001_1_0001_0001_0001
SNREALRLWNHAYFAAEEVGNPELKKVLTKAWRLLLEAREKNDEKLADEVVKLLEKLRKLV RSPHRPILQAGLPANASTVVGGDVEFVCKVYSDAQPHIQWIKHVPYLKVLKAAGVNTTDKEIEVLYIRNVTFEDAGEYTCLAGNSIGISFHSAWLTVLPAP Grafting_Motif0070_ems_3hM_439_0001_0002
PDKVRMIELTLRFMNSPVAREVLELIKELKERGVSPEEIVKIVREFLEKLNTPFARMLLQALRRI RSPHRPILQAGLPANASTVVGGDVEFVCKVYSDAQPHIQWIKHVPYLKVLKAAGVNTTDKEIEVLYIRNVTFEDAGEYTCLAGNSIGISFHSAWLTVLPAP Motif0005_bcov_4helix_08225_0001_0001_8123_0001
DEEERIKYLAELTVDMLREMATSPELEKTAKELLEKLRKSDDPELFKKAARWALRVQFKISK RSPHRPILQAGLPANASTVVGGDVEFVCKVYSDAQPHIQWIKHVPYLKVLKAAGVNTTDKEIEVLYIRNVTFEDAGEYTCLAGNSIGISFHSAWLTVLPAP Motif0037_ems_3hM_1818_0001_0001_8678_0001
DAETEAERKVRTLAEQAKRKNNEELRKQANHVILQVIFEAHERNDPTLKTVADRLFRVLLEVVS RSPHRPILQAGLPANASTVVGGDVEFVCKVYSDAQPHIQWIKHVPYLKVLKAAGVNTTDKEIEVLYIRNVTFEDAGEYTCLAGNSIGISFHSAWLTVLPAP Grafting_Motif1491_ems_3hC_784_0001
DAREIAHELLRVNSPIANSAAIILVRLWRRGDEELLKKVLEVVEKLLRGELPPEEARELLKKLLK RSPHRPILQAGLPANASTVVGGDVEFVCKVYSDAQPHIQWIKHVPYLKVLKAAGVNTTDKEIEVLYIRNVTFEDAGEYTCLAGNSIGISFHSAWLTVLPAP mot_H_buried_3h_hb1_5908_000000014_0001_11_16_H_._c3400100448ef93e4fd684ffb943a070_0001_0001_0001
IEHELYQVEVEPGNPESKKKAEKIADDITRKAEKKAKKLGTRVRVEKTTVELKGHVLVQVLLVFE RSPHRPILQAGLPANASTVVGGDVEFVCKVYSDAQPHIQWIKHVPYLKVLKAAGVNTTDKEIEVLYIRNVTFEDAGEYTCLAGNSIGISFHSAWLTVLPAP rif_normal_EHEE_09818_000000022_0001_0001
TEEEMAKFSIKALAYLANIPSVHVEFSNGHISVTVKGNDESVKALSFSAKELATLLGLTVRVRSK RSPHRPILQAGLPANASTVVGGDVEFVCKVYSDAQPHIQWIKHVPYLKVLKAAGVNTTDKEIEVLYIRNVTFEDAGEYTCLAGNSIGISFHSAWLTVLPAP Motif0008_HEEHE_0860_0001_2388_0001
DKDEFVYHLVKLTLWMANVPDFSISVSNGRVTVTVNGTDERAQFALKNAKKIAEILGVDLEVRHK RSPHRPILQAGLPANASTVVGGDVEFVCKVYSDAQPHIQWIKHVPYLKVLKAAGVNTTDKEIEVLYIRNVTFEDAGEYTCLAGNSIGISFHSAWLTVLPAP Motif1050_HEEHE_2095_0001_6395_0001
SKEEEFKHQVERVAKEANIPHFSVDQKNGKLKVTFRGNDDAVRLAQQTARFAAILLGLELEVTTQ RSPHRPILQAGLPANASTVVGGDVEFVCKVYSDAQPHIQWIKHVPYLKVLKAAGVNTTDKEIEVLYIRNVTFEDAGEYTCLAGNSIGISFHSAWLTVLPAP mot_H_normal_3h_hb1_6816_000000000_0001_50_58_H_._HEEHE_2070_0001_0002_0001_0001
PVEEILEKLLEAVRRGDEELVRRLKELLKELAKRDPKVKRIALFIQIAERRNDPELLERLIKELT RSPHRPILQAGLPANASTVVGGDVEFVCKVYSDAQPHIQWIKHVPYLKVLKAAGVNTTDKEIEVLYIRNVTFEDAGEYTCLAGNSIGISFHSAWLTVLPAP mot_H_normal_df5fdf51280a5736f57bd207e2138f4e_0001_000000000_0001_35_42_H_._26eb8b6ffc1588ebb5f833348907b0b3_0001_0001_0001_0001
SLDRFRDAAKIIQELVRIGDEETARKVLKKLAEQISRERGLDDDHRERVRIQLELFLHLAL RSPHRPILQAGLPANASTVVGGDVEFVCKVYSDAQPHIQWIKHVPYLKVLKAAGVNTTDKEIEVLYIRNVTFEDAGEYTCLAGNSIGISFHSAWLTVLPAP HHH_eva_0272_000000016_0001
DTEERLQMQVWLTAAFAGVPSVDVKVSNGKISVTLKGDDEAARSARHAIEELARIMGYPVDVKTK RSPHRPILQAGLPANASTVVGGDVEFVCKVYSDAQPHIQWIKHVPYLKVLKAAGVNTTDKEIEVLYIRNVTFEDAGEYTCLAGNSIGISFHSAWLTVLPAP Motif0003_HEEHE_1005_0001_0003_9821_0001
DALRIFALASTIERRARENNDEEALEIAQKLKETLEKARKGILSREEAQKLAEEVKRWLRHR RSPHRPILQAGLPANASTVVGGDVEFVCKVYSDAQPHIQWIKHVPYLKVLKAAGVNTTDKEIEVLYIRNVTFEDAGEYTCLAGNSIGISFHSAWLTVLPAP mot_H_normal_HHH_eva_0047_000000004_0001_10_18_H_._3h_hb1_5891_0001_0001_0001
DPREIFEELKKKADSIIKKDPSRKVEVYLTLFRIAEELRHKAQNPEERKWVELIIRLAAHIAVR RSPHRPILQAGLPANASTVVGGDVEFVCKVYSDAQPHIQWIKHVPYLKVLKAAGVNTTDKEIEVLYIRNVTFEDAGEYTCLAGNSIGISFHSAWLTVLPAP Motif0158_ems_3hM_3131_0001_7428_0001
DIKEIVTKLSEEIKRIADNVEDPNKKRLIKQLLHSAQKQANQYDDPRKINEVIAMVLTLARTIS RSPHRPILQAGLPANASTVVGGDVEFVCKVYSDAQPHIQWIKHVPYLKVLKAAGVNTTDKEIEVLYIRNVTFEDAGEYTCLAGNSIGISFHSAWLTVLPAP Motif1280_ems_3hM_1829_0001_9568_0001
DEEEIIQRVVKRASKFAGARHVEVRQRNGTVTIHVDGDDEHAQELSFLVKLSLFLMGLPFEIHTH RSPHRPILQAGLPANASTVVGGDVEFVCKVYSDAQPHIQWIKHVPYLKVLKAAGVNTTDKEIEVLYIRNVTFEDAGEYTCLAGNSIGISFHSAWLTVLPAP Motif0025_HEEHE_2496_0001_0002_9645_0001
RKEELIRRALELFERVVRAEGSLSEDETKKAKEELKEALERSSPETVKAVFKTLEWFFRAQK RSPHRPILQAGLPANASTVVGGDVEFVCKVYSDAQPHIQWIKHVPYLKVLKAAGVNTTDKEIEVLYIRNVTFEDAGEYTCLAGNSIGISFHSAWLTVLPAP mot_H_buried_3h_hb1_4542_000000001_0001_54_63_H_._HHH_eva_0341_0001_0001_0001_0001
SEEEARELLKKLGLSPEEIERLLRLVEEALKKGDIEVLARIAFELARLVGDPRVAERIQQLLMRG RSPHRPILQAGLPANASTVVGGDVEFVCKVYSDAQPHIQWIKHVPYLKVLKAAGVNTTDKEIEVLYIRNVTFEDAGEYTCLAGNSIGISFHSAWLTVLPAP mot_H_normal_618897a4bd1731830607b8d9f6e26398_0001_000000011_0001_38_43_H_._0f5a7203f7e8195c492b3e2e4d27a476_0001_0001_0001
DEEQKKKVRFALMNARSLAKLPSPDASKMAKLMARVAQKIIEDPNLLKEARKLEEELDKIFKS RSPHRPILQAGLPANASTVVGGDVEFVCKVYSDAQPHIQWIKHVPYLKVLKAAGVNTTDKEIEVLYIRNVTFEDAGEYTCLAGNSIGISFHSAWLTVLPAP Grafting_Motif0460_ems_3hC_1283_0001_0001_0002
SKDEEIREAIEQAARQAGARRVDVKVSNGDVKVTIDGFDRTLEQTLRFVRKLAQENGLQVDIQLR RSPHRPILQAGLPANASTVVGGDVEFVCKVYSDAQPHIQWIKHVPYLKVLKAAGVNTTDKEIEVLYIRNVTFEDAGEYTCLAGNSIGISFHSAWLTVLPAP mot_H_normal_3h_hb1_6816_000000000_0001_50_58_H_._HEEHE_1067_0001_0001_0001_0001
TLEKILELAHDAATRGDQKALNLATHILWGLFHGEIDESQADKLADKIKKSLS RSPHRPILQAGLPANASTVVGGDVEFVCKVYSDAQPHIQWIKHVPYLKVLKAAGVNTTDKEIEVLYIRNVTFEDAGEYTCLAGNSIGISFHSAWLTVLPAP ems_p1-14H-GBL-16H-GABBL-15H_0498_0001_0001_0001_000000022_0001
SAHEIVRLLEEAGASPQEIQLAYLAFEKLLKHFPPEEVERILKELLEKTGDPRVRVALYVIRVLR RSPHRPILQAGLPANASTVVGGDVEFVCKVYSDAQPHIQWIKHVPYLKVLKAAGVNTTDKEIEVLYIRNVTFEDAGEYTCLAGNSIGISFHSAWLTVLPAP mot_H_fastrot_cor_3h_hb1_5971_000000012_0001_53_59_H_._754af2a1c53bffddd7703736254e9243_0001_1_0001_0001_0001
SVEEDWEEVHRIANGDPELIELLQRVILKLERRGNEEEVEKVKKKVEELIRRDPEEAKRFLREIT RSPHRPILQAGLPANASTVVGGDVEFVCKVYSDAQPHIQWIKHVPYLKVLKAAGVNTTDKEIEVLYIRNVTFEDAGEYTCLAGNSIGISFHSAWLTVLPAP pol_dddb4466eaaf4104f544a175950ed58f_0001_1_000000025_0001_0001
SDRKFDSISVRNVSEEQSRQIKKHLKEIAEDWERKAKKNNLTVRWRIQTYEHRGQVVFLLVVEIQ RSPHRPILQAGLPANASTVVGGDVEFVCKVYSDAQPHIQWIKHVPYLKVLKAAGVNTTDKEIEVLYIRNVTFEDAGEYTCLAGNSIGISFHSAWLTVLPAP rif_normal_EHEE_06707_000000009_0001_0001
DERRSDELLRRILELAAKRRDEHALKIVTNLHLAQERSKENNDKEASKEIIRLLEELLKRIEG RSPHRPILQAGLPANASTVVGGDVEFVCKVYSDAQPHIQWIKHVPYLKVLKAAGVNTTDKEIEVLYIRNVTFEDAGEYTCLAGNSIGISFHSAWLTVLPAP mot_H_fastrot_cor_ems_3hM_199_000000020_0001_57_61_H_._3h_hb1_3706_0001_0001_0001
PEVVILINVSEEAQKEAQKEAGRVEFKTVRNHSVLARTDDADAVARAAQETTKSHAFPRK RSPHRPILQAGLPANASTVVGGDVEFVCKVYSDAQPHIQWIKHVPYLKVLKAAGVNTTDKEIEVLYIRNVTFEDAGEYTCLAGNSIGISFHSAWLTVLPAP rif_fastrot_ferr_hb1_1800_000000024_0001_0001
PLTDSLTEILRSLLELAKDPRLRDYALTLVEAILRDAEQVNDEKVVRVAREVLKRIQKLK RSPHRPILQAGLPANASTVVGGDVEFVCKVYSDAQPHIQWIKHVPYLKVLKAAGVNTTDKEIEVLYIRNVTFEDAGEYTCLAGNSIGISFHSAWLTVLPAP Motif1019_ems_3hM_1201_0001_5152_0001
DSEEFVKKFAEKVVKDMNVPSFSVSVSNGQLRVTLDGDDRRARLAVIAIEVTAAFAGVDVDVKVK RSPHRPILQAGLPANASTVVGGDVEFVCKVYSDAQPHIQWIKHVPYLKVLKAAGVNTTDKEIEVLYIRNVTFEDAGEYTCLAGNSIGISFHSAWLTVLPAP Motif0162_HEEHE_1212_0001_3169_0001
TLRELSDLAIRLNDPEVLNLLSRLMFAVVEGKVSPEEVKRVAEELRRLLEEGDPEEVKRLIRELT RSPHRPILQAGLPANASTVVGGDVEFVCKVYSDAQPHIQWIKHVPYLKVLKAAGVNTTDKEIEVLYIRNVTFEDAGEYTCLAGNSIGISFHSAWLTVLPAP Motif1187_bcov_4helix_09237_0001_5760_0001
TIRSEVRIVVNLRDEEEVKEARKRLEEEIEHAERIAEELNLDIRVHRSELRHGDQLSLVQQIRIE RSPHRPILQAGLPANASTVVGGDVEFVCKVYSDAQPHIQWIKHVPYLKVLKAAGVNTTDKEIEVLYIRNVTFEDAGEYTCLAGNSIGISFHSAWLTVLPAP mot_P_fastrot_EHEE_hb1_6330_000000008_0001_46_52_61_63_P_._EHEE_hb1_861_0001_0001_0001
DELVEAARAIAERLGDEEVREIIEELLRLLKRTGDPRLEQLLLRVLWLIAQGNLEEVRKLFRKLE RSPHRPILQAGLPANASTVVGGDVEFVCKVYSDAQPHIQWIKHVPYLKVLKAAGVNTTDKEIEVLYIRNVTFEDAGEYTCLAGNSIGISFHSAWLTVLPAP mot_H_normal_3h_hb1_908_000000021_0001_3_12_H_._4b397ff321495f1cf064223b6ad1b1e1_0001_0001_0001_0001
DLEELVKREAKKLGNEELLEIVERLLEEIKKEDPEKARHVLSLVFALLAFGVPPEEIERLVRELK RSPHRPILQAGLPANASTVVGGDVEFVCKVYSDAQPHIQWIKHVPYLKVLKAAGVNTTDKEIEVLYIRNVTFEDAGEYTCLAGNSIGISFHSAWLTVLPAP mot_H_normal_ems_f4m_87_000000001_0001_24_33_H_._f84a5a88fff5df6f5eea5b431cba07f9_0001_1_0001_0001_0001
SQEEVVLRLIMIVQELLNRGVTPEKIKRIVEEILRRLLKKGKLSPDEVERLKQVVERALENITG RSPHRPILQAGLPANASTVVGGDVEFVCKVYSDAQPHIQWIKHVPYLKVLKAAGVNTTDKEIEVLYIRNVTFEDAGEYTCLAGNSIGISFHSAWLTVLPAP Motif1074_HHH_eva_0302_0001_0003_3294_0001
SVEEEFEKLARELGVPPRNIEALILLVRAASQANDPRALELAEKAIATALNIPPEEARKLVEKLR RSPHRPILQAGLPANASTVVGGDVEFVCKVYSDAQPHIQWIKHVPYLKVLKAAGVNTTDKEIEVLYIRNVTFEDAGEYTCLAGNSIGISFHSAWLTVLPAP mot_H_normal_3h_hb1_4705_000000000_0001_24_34_H_._756fa5da2d4569d2bfed6493a7b4c8a5_0001_0001_0001_0001
PHEDVLREANRAAFEAYKNNDEHTMRIVSEVINLASEAMLNHNEEESRKLVKRAEELVKKT RSPHRPILQAGLPANASTVVGGDVEFVCKVYSDAQPHIQWIKHVPYLKVLKAAGVNTTDKEIEVLYIRNVTFEDAGEYTCLAGNSIGISFHSAWLTVLPAP Grafting_Motif0263_ems_3hM_167_0001_0002
SIEEAEELLERLYKKTGDPRLFTLLSLLMFAKENNNPEAAKFNVEEALKFLGDPVAREVLELLEK RSPHRPILQAGLPANASTVVGGDVEFVCKVYSDAQPHIQWIKHVPYLKVLKAAGVNTTDKEIEVLYIRNVTFEDAGEYTCLAGNSIGISFHSAWLTVLPAP Motif0177_bcov_4helix_07678_0001_0001_7464_0001
DIKEDVSRFVIINAWMADVPDIKFRIRNNTVEFKVKGDDHRAKSAARMIETFIKQQGLTVRWDYE RSPHRPILQAGLPANASTVVGGDVEFVCKVYSDAQPHIQWIKHVPYLKVLKAAGVNTTDKEIEVLYIRNVTFEDAGEYTCLAGNSIGISFHSAWLTVLPAP Motif0011_HEEHE_2729_0001_9565_0001
DDEKLAERQLEESLKWLRNNGREELARLLERLAREVKEKVHNKEEVIKYIALASLNIFQR RSPHRPILQAGLPANASTVVGGDVEFVCKVYSDAQPHIQWIKHVPYLKVLKAAGVNTTDKEIEVLYIRNVTFEDAGEYTCLAGNSIGISFHSAWLTVLPAP mot_H_buried_3h_hb1_2089_000000001_0001_49_56_H_._3h_hb1_6413_0001_0001_0001
DRDETLQRMIEHFARMVGARDVKVRVSNGTVTITVRGDDERSEDVKSFARLTARFMGIPVQTRDE RSPHRPILQAGLPANASTVVGGDVEFVCKVYSDAQPHIQWIKHVPYLKVLKAAGVNTTDKEIEVLYIRNVTFEDAGEYTCLAGNSIGISFHSAWLTVLPAP Motif1004_HEEHE_1543_0001_5923_0001
DEEEKRHYKSLLETAEKRARHASTPEEVEKAIREIQRIAWEARDPDVMTEALKIVMELFLSW RSPHRPILQAGLPANASTVVGGDVEFVCKVYSDAQPHIQWIKHVPYLKVLKAAGVNTTDKEIEVLYIRNVTFEDAGEYTCLAGNSIGISFHSAWLTVLPAP Grafting_Motif0184_ems_3hM_3422_0001_0003
SEEDKIAESLYKSAEEAIKNNDIEKVMEVITRLLEFAKEHDNERAKKALSRVQRLLWELAG RSPHRPILQAGLPANASTVVGGDVEFVCKVYSDAQPHIQWIKHVPYLKVLKAAGVNTTDKEIEVLYIRNVTFEDAGEYTCLAGNSIGISFHSAWLTVLPAP Grafting_Motif0184_ems_3hC_464_0002_0001_0002
DLTSKARTLLSLAETIARKKGDEEAVERVEAYERLLERAIREGDEELLRRITRLIEDLLREVNS RSPHRPILQAGLPANASTVVGGDVEFVCKVYSDAQPHIQWIKHVPYLKVLKAAGVNTTDKEIEVLYIRNVTFEDAGEYTCLAGNSIGISFHSAWLTVLPAP pol_ems_3hM_1367_000000029_0001_0001
DESEFLTRALEINALFAGVPDFSISVSNGRVTVNIRGTDERSKAALRLAKQFAEILNVELHVQQR RSPHRPILQAGLPANASTVVGGDVEFVCKVYSDAQPHIQWIKHVPYLKVLKAAGVNTTDKEIEVLYIRNVTFEDAGEYTCLAGNSIGISFHSAWLTVLPAP Motif1086_HEEHE_2930_0001_6139_0001
SLEFLRALLEHTKRISNNLHDEDLARHLNELQKEVEELLRRGLEREAAELLFEIAKLARRG RSPHRPILQAGLPANASTVVGGDVEFVCKVYSDAQPHIQWIKHVPYLKVLKAAGVNTTDKEIEVLYIRNVTFEDAGEYTCLAGNSIGISFHSAWLTVLPAP rif_fastrot_3h_hb1_44_000000026_0001
DDEEELKKVLKLIETAIKRAEDSFMRTMLEALYKLIEEALQRNDPRVKRLATLAKEIAELVL RSPHRPILQAGLPANASTVVGGDVEFVCKVYSDAQPHIQWIKHVPYLKVLKAAGVNTTDKEIEVLYIRNVTFEDAGEYTCLAGNSIGISFHSAWLTVLPAP Motif1280_ems_3hM_591_0001_0001_462_0001
ATTRIITVRVDGDDERAKKLLKKLIEEAEKKLEETARRRGKTPQIEVVTTTVNNQTFVVVILVIS RSPHRPILQAGLPANASTVVGGDVEFVCKVYSDAQPHIQWIKHVPYLKVLKAAGVNTTDKEIEVLYIRNVTFEDAGEYTCLAGNSIGISFHSAWLTVLPAP rif_buried_EHEE_hb1_892_000000011_0001_0001
SVKISVELQTKDFNSTYTYDVRSPEEAETWVKLMLFLVNIPATVRYDPDKGSITVTQ RSPHRPILQAGLPANASTVVGGDVEFVCKVYSDAQPHIQWIKHVPYLKVLKAAGVNTTDKEIEVLYIRNVTFEDAGEYTCLAGNSIGISFHSAWLTVLPAP Motif0072_proteinG_5527_0001_5927_0001
SEAVSLLIELLLRLINNLSPELQTEVLRLQFLLARDPRLAPEIAELLLRLVGDPRVEEVLRLLRK RSPHRPILQAGLPANASTVVGGDVEFVCKVYSDAQPHIQWIKHVPYLKVLKAAGVNTTDKEIEVLYIRNVTFEDAGEYTCLAGNSIGISFHSAWLTVLPAP Motif1104_bcov_4helix_13847_0001_0001_2556_0001
DESEVIRWSVLTVAFLVGVDEFEVRDDNGTIRVTLRGNDEKVQLASKSAKNFAKWMNVKLEVTFK RSPHRPILQAGLPANASTVVGGDVEFVCKVYSDAQPHIQWIKHVPYLKVLKAAGVNTTDKEIEVLYIRNVTFEDAGEYTCLAGNSIGISFHSAWLTVLPAP Motif1111_HEEHE_1532_0001_0001_4244_0001
SEDEHVKKIVDFAAKTANVPSWSVDNNNGTVEVTFDGNDESVQQARHQVTLFLWLAGIPVSVKTK RSPHRPILQAGLPANASTVVGGDVEFVCKVYSDAQPHIQWIKHVPYLKVLKAAGVNTTDKEIEVLYIRNVTFEDAGEYTCLAGNSIGISFHSAWLTVLPAP Motif1050_HEEHE_2427_0003_4475_0001
DEEEHEKLVREAKKRVSPEQRKLLDEVLKALKEGNPEEADKIAQRLLFEFGNPLAIKLAILLFEK RSPHRPILQAGLPANASTVVGGDVEFVCKVYSDAQPHIQWIKHVPYLKVLKAAGVNTTDKEIEVLYIRNVTFEDAGEYTCLAGNSIGISFHSAWLTVLPAP Grafting_Motif0612_bcov_4helix_01406_0001
SHSENLQHAVKRIAKLAGVPHVDVRVKDGTVQVRIKGTDEAARAAEFNVRMMAWLVGVPYDVQVK RSPHRPILQAGLPANASTVVGGDVEFVCKVYSDAQPHIQWIKHVPYLKVLKAAGVNTTDKEIEVLYIRNVTFEDAGEYTCLAGNSIGISFHSAWLTVLPAP Motif1091_HEEHE_2879_0001_0003_6512_0001
TEQERVVKLAETILKVARKRNDPKVITEAAMLLTMARAASRLNNEMALHIVKELLEKLWKNVV RSPHRPILQAGLPANASTVVGGDVEFVCKVYSDAQPHIQWIKHVPYLKVLKAAGVNTTDKEIEVLYIRNVTFEDAGEYTCLAGNSIGISFHSAWLTVLPAP Motif1418_ems_3hM_1269_0001_0002_9041_0001
DKEEIEELLERALKEGNLESLLLELARKLQKKGDPEKAFLILKANFLLFLGDPEKAKEVLRKVIK RSPHRPILQAGLPANASTVVGGDVEFVCKVYSDAQPHIQWIKHVPYLKVLKAAGVNTTDKEIEVLYIRNVTFEDAGEYTCLAGNSIGISFHSAWLTVLPAP Motif0050_bcov_4helix_00150_0001_0002_1995_0001
DELFEKLLKEFEKSWELLEEARREEERRLIEEHLRLLAVALLSHDKDEARRLNELTEELEEKLRR RSPHRPILQAGLPANASTVVGGDVEFVCKVYSDAQPHIQWIKHVPYLKVLKAAGVNTTDKEIEVLYIRNVTFEDAGEYTCLAGNSIGISFHSAWLTVLPAP rif_normal_3h_hb1_1574_000000001_0001_0001
SEELARLIKEVKKKAPPELRALLLAARAQLQATGDPRIEELLRLLLEAIKRNDEELLRELLELLL RSPHRPILQAGLPANASTVVGGDVEFVCKVYSDAQPHIQWIKHVPYLKVLKAAGVNTTDKEIEVLYIRNVTFEDAGEYTCLAGNSIGISFHSAWLTVLPAP mot_H_normal_3h_hb1_4705_000000000_0001_24_34_H_._1354074a24d03aaa959c50ebf6b0731f_0001_0001_0001
PTVVVILHVTDPTLAEKAAKYVDAKVRTHGYVVLVSVKSDELAKLLETLARRLGVEVLVFSHK RSPHRPILQAGLPANASTVVGGDVEFVCKVYSDAQPHIQWIKHVPYLKVLKAAGVNTTDKEIEVLYIRNVTFEDAGEYTCLAGNSIGISFHSAWLTVLPAP rif_fastrot_ems_ferrC_1954_000000000_0001_0001
DAHRDVQEIVKTTARFAGVPSVEVDVRNNRLTVHIKGTDEAAKSVRRAVKDLAEKLGVEVDVQVH RSPHRPILQAGLPANASTVVGGDVEFVCKVYSDAQPHIQWIKHVPYLKVLKAAGVNTTDKEIEVLYIRNVTFEDAGEYTCLAGNSIGISFHSAWLTVLPAP mot_H_normal_HEEHE_2363_000000001_0001_43_52_H_._HEEHE_0758_0001_0002_0001_0001
SVEELIEIAVKEFGLDPEAERLLRMNAMFAASMGASPELILSLLEKILEMLGNPEAVEILRKLEP RSPHRPILQAGLPANASTVVGGDVEFVCKVYSDAQPHIQWIKHVPYLKVLKAAGVNTTDKEIEVLYIRNVTFEDAGEYTCLAGNSIGISFHSAWLTVLPAP Grafting_Motif0072_bcov_4helix_05721_0001_0002
DEEERRERLRHILELLEKLSEREEEVKKLIEHLERLAKRIHDEEERRRVESLLAIAWLFLAN RSPHRPILQAGLPANASTVVGGDVEFVCKVYSDAQPHIQWIKHVPYLKVLKAAGVNTTDKEIEVLYIRNVTFEDAGEYTCLAGNSIGISFHSAWLTVLPAP rif_fastrot_3h_hb1_4288_000000010_0001_0001
PPLEELLEELLKKVVDPEEVEKVLHLLRQITERLGDPKLALRTLVLTLKMQGDPEAAKVVEEVLK RSPHRPILQAGLPANASTVVGGDVEFVCKVYSDAQPHIQWIKHVPYLKVLKAAGVNTTDKEIEVLYIRNVTFEDAGEYTCLAGNSIGISFHSAWLTVLPAP Motif1163_bcov_4helix_13394_0003_5097_0001
SEEEIEETIRRILELAKRISDEKEAEKELAKLLELLHKLRNDEWRIRAQTKIFKLLLELRS RSPHRPILQAGLPANASTVVGGDVEFVCKVYSDAQPHIQWIKHVPYLKVLKAAGVNTTDKEIEVLYIRNVTFEDAGEYTCLAGNSIGISFHSAWLTVLPAP mot_H_normal_3h_hb1_6816_000000000_0001_50_58_H_._3h_hb1_128_0001_0002_0001
DREEDIQRNAELSARFVGVPSVSVRVKDGRVEVTIKGNDERVKMASFVITELAKLLGVDLKVRTK RSPHRPILQAGLPANASTVVGGDVEFVCKVYSDAQPHIQWIKHVPYLKVLKAAGVNTTDKEIEVLYIRNVTFEDAGEYTCLAGNSIGISFHSAWLTVLPAP Motif1005_HEEHE_2233_0001_0003_623_0001
DKLTKAAKELAKKVKSGKLSPREAANILIEIAIKLGIDEEEILEASIKLMDLMNS RSPHRPILQAGLPANASTVVGGDVEFVCKVYSDAQPHIQWIKHVPYLKVLKAAGVNTTDKEIEVLYIRNVTFEDAGEYTCLAGNSIGISFHSAWLTVLPAP Motif0016_HHH_eva_0491_0001_0002_7125_0001
TKEKEEEARRVQEKFLTEASNAQDPHEKMSILNAAAFLVIEIVDDDTIRQRVLSELFQKAREA RSPHRPILQAGLPANASTVVGGDVEFVCKVYSDAQPHIQWIKHVPYLKVLKAAGVNTTDKEIEVLYIRNVTFEDAGEYTCLAGNSIGISFHSAWLTVLPAP Grafting_Motif0263_ems_3hM_3133_0001_0001
DRDEVLKRVVKWLAEMAGVRSVTLRLSNGRVTVQVDADSESAKDVRRQIMLTALRLGVDLKVTTG RSPHRPILQAGLPANASTVVGGDVEFVCKVYSDAQPHIQWIKHVPYLKVLKAAGVNTTDKEIEVLYIRNVTFEDAGEYTCLAGNSIGISFHSAWLTVLPAP Motif1045_HEEHE_2242_0001_0002_3997_0001
DEHISKLAEQVFELQYRALQNNDEKALELAVKAAMFLALASQDPRKKEEAQKRAETLLKQAQST RSPHRPILQAGLPANASTVVGGDVEFVCKVYSDAQPHIQWIKHVPYLKVLKAAGVNTTDKEIEVLYIRNVTFEDAGEYTCLAGNSIGISFHSAWLTVLPAP Grafting_Motif0182_ems_3hM_480_0001
DDKEKAQKLLQLAVHVAWRLQDQKKSSTLFILAQRLWSVIHLDDPDKAKELIKTVRELVEKS RSPHRPILQAGLPANASTVVGGDVEFVCKVYSDAQPHIQWIKHVPYLKVLKAAGVNTTDKEIEVLYIRNVTFEDAGEYTCLAGNSIGISFHSAWLTVLPAP Motif0272_ems_3hM_3205_0001_0003_7955_0001
TIRRLHELLERVGLSPEEIELILRLAFELSSRGDPRYREVLRLILLAAQGDPEAKKELEKLLRET RSPHRPILQAGLPANASTVVGGDVEFVCKVYSDAQPHIQWIKHVPYLKVLKAAGVNTTDKEIEVLYIRNVTFEDAGEYTCLAGNSIGISFHSAWLTVLPAP rif_fastrot_654e5a6590f6275d2bfccd0078d1d6f9_0001_000000000_0001
PEEQRKLQHLLREAIKKNDEELLRKLLELLTELLGDPKRALFLIAILVRLLGNPELLEKLEEEAE RSPHRPILQAGLPANASTVVGGDVEFVCKVYSDAQPHIQWIKHVPYLKVLKAAGVNTTDKEIEVLYIRNVTFEDAGEYTCLAGNSIGISFHSAWLTVLPAP rif_fastrot_53edd9482a99afe21cf06ce0d98fed33_0001_000000011_0001
DLEELKEIVEIFKRNPSKALELLFRLLEEAMERGDPELLSLVTVVLMLLVKSPELAEEFLRRVEK RSPHRPILQAGLPANASTVVGGDVEFVCKVYSDAQPHIQWIKHVPYLKVLKAAGVNTTDKEIEVLYIRNVTFEDAGEYTCLAGNSIGISFHSAWLTVLPAP Motif0833_bcov_4helix_01500_0001_0001_2367_0001
DVEETVKRALKEGNPLNALFALVEALKEALEEGDPELEKKLEKLVKLVAGGDPQLERAVREAARR RSPHRPILQAGLPANASTVVGGDVEFVCKVYSDAQPHIQWIKHVPYLKVLKAAGVNTTDKEIEVLYIRNVTFEDAGEYTCLAGNSIGISFHSAWLTVLPAP mot_H_fastrot_cor_abde7b46eeb91f9ac4683c589f713694_0001_000000000_0001_42_46_H_._c0a1874635fef6127fa476d4ae464caf_0001_1_0001_0001_0001
SEKLKKIKETLERILREATKKNNIDKAEEIIMRVLMEALKNNDDDTAIAAMEVSILLFQLKQK RSPHRPILQAGLPANASTVVGGDVEFVCKVYSDAQPHIQWIKHVPYLKVLKAAGVNTTDKEIEVLYIRNVTFEDAGEYTCLAGNSIGISFHSAWLTVLPAP Motif1062_ems_3hM_2961_0001_6098_0001
PEAKEAKELVEKLEEKARRKNNEELVELAIRLAAQLQAALFFNLSPEEQKEIVEKVKELKKQID RSPHRPILQAGLPANASTVVGGDVEFVCKVYSDAQPHIQWIKHVPYLKVLKAAGVNTTDKEIEVLYIRNVTFEDAGEYTCLAGNSIGISFHSAWLTVLPAP mot_H_normal_3h_hb1_3434_000000000_0001_30_34_H_._ems_3hM_580_0001_0002_0001_0001
DPDTALTLAVQALWLAYEKNNSELAEEAFRLQLIVLEAKRNNDEEKVKEVIKRAKELLSKS RSPHRPILQAGLPANASTVVGGDVEFVCKVYSDAQPHIQWIKHVPYLKVLKAAGVNTTDKEIEVLYIRNVTFEDAGEYTCLAGNSIGISFHSAWLTVLPAP Grafting_Motif0182_ems_3hC_897_0001_0001_0001
REQYRFDITVSAEDDKALREARELAEELAKRSIHETEKRGLENRFSIRETRLGDTIIIIIENSVH RSPHRPILQAGLPANASTVVGGDVEFVCKVYSDAQPHIQWIKHVPYLKVLKAAGVNTTDKEIEVLYIRNVTFEDAGEYTCLAGNSIGISFHSAWLTVLPAP mot_P_normal_EHEE_07348_000000022_0001_5_7_61_63_P_._EHEE_hb1_1233_0001_0001_0001
DAEEIIKRLLKSGDPRLLESAINALAFLAVERNDPELQSLVVKLMELLQKDPETVRELIERLAER RSPHRPILQAGLPANASTVVGGDVEFVCKVYSDAQPHIQWIKHVPYLKVLKAAGVNTTDKEIEVLYIRNVTFEDAGEYTCLAGNSIGISFHSAWLTVLPAP Grafting_Motif0263_bcov_4helix_09554_0001_0002
SYAETLAEALIEDLRQRGDPDAAKKVEKVIRLLRNGIISEEDAARLAMKIAQKVK RSPHRPILQAGLPANASTVVGGDVEFVCKVYSDAQPHIQWIKHVPYLKVLKAAGVNTTDKEIEVLYIRNVTFEDAGEYTCLAGNSIGISFHSAWLTVLPAP Motif1421_p1-16H-GBL-16H-GABBL-15H_0072_0001_0001_0001_0001_0001_5595_0001
RESEEIEFRFRFKTEEEARASEFRAFLWATQVYLRLLKRGLDFRIEVRVRIDGDTNTIHIRIEWS RSPHRPILQAGLPANASTVVGGDVEFVCKVYSDAQPHIQWIKHVPYLKVLKAAGVNTTDKEIEVLYIRNVTFEDAGEYTCLAGNSIGISFHSAWLTVLPAP mot_H_fastrot_cor_3h_hb1_5971_000000012_0001_53_59_H_._EHEE_hb1_5891_0001_0001_0001
DLHWRLEVSANINDEEEYRRANRFINRVLEELREESKRRGLENRIDFKFTTRGDTIHIEVHNRAG RSPHRPILQAGLPANASTVVGGDVEFVCKVYSDAQPHIQWIKHVPYLKVLKAAGVNTTDKEIEVLYIRNVTFEDAGEYTCLAGNSIGISFHSAWLTVLPAP rif_normal_EHEE_hb1_2580_000000013_0001_0001
DEEERIKTSVDRAAKWAGVSSLTVTVHNGTIHVHVNATDESSKTVTWSVRMIAVLVGVPIDVKSH RSPHRPILQAGLPANASTVVGGDVEFVCKVYSDAQPHIQWIKHVPYLKVLKAAGVNTTDKEIEVLYIRNVTFEDAGEYTCLAGNSIGISFHSAWLTVLPAP HEEHE_0585_000000005_0001
DLHEILKKAAERFTRFAGVPRVSVDVRNGTVSVTVHGDDESAKQLQFLLKSFAFIAGLEVRVQVK RSPHRPILQAGLPANASTVVGGDVEFVCKVYSDAQPHIQWIKHVPYLKVLKAAGVNTTDKEIEVLYIRNVTFEDAGEYTCLAGNSIGISFHSAWLTVLPAP HEEHE_0271_000000021_0001
DEYLKELAKILERLVKIAAKDPRIETEVDQYRKEVQKKYPDEDESAKVLAQWLQRILWELVE RSPHRPILQAGLPANASTVVGGDVEFVCKVYSDAQPHIQWIKHVPYLKVLKAAGVNTTDKEIEVLYIRNVTFEDAGEYTCLAGNSIGISFHSAWLTVLPAP Grafting_Motif0272_ems_3hM_2815_0001
DPEEVKELIKQLEKERKKGLDIRQILNLVNQIMFEVHRRGDQEALSVVIKYAKELSERK RSPHRPILQAGLPANASTVVGGDVEFVCKVYSDAQPHIQWIKHVPYLKVLKAAGVNTTDKEIEVLYIRNVTFEDAGEYTCLAGNSIGISFHSAWLTVLPAP HHH_eva_0216_000000006_0001
TEVEDVQNLVRLTAMFAGVRSVSVDVRNGTVHVTIDAKSESSEALKRMVEWIARMLGVPVDVQTR RSPHRPILQAGLPANASTVVGGDVEFVCKVYSDAQPHIQWIKHVPYLKVLKAAGVNTTDKEIEVLYIRNVTFEDAGEYTCLAGNSIGISFHSAWLTVLPAP Motif0003_HEEHE_1634_0001_0003_3758_0001
DESHTIVITVRGTSEEAHRIAKELLEIAERRAKEHAEERNLDFKFRWSIREDGDQIQATNENHIH RSPHRPILQAGLPANASTVVGGDVEFVCKVYSDAQPHIQWIKHVPYLKVLKAAGVNTTDKEIEVLYIRNVTFEDAGEYTCLAGNSIGISFHSAWLTVLPAP mot_P_normal_HEEH_08760_000000009_0001_28_30_35_37_P_._EHEE_hb1_3624_0001_0001_0001
PVIEEIFKLSFKALEVEKKFSDPRKQEKAKEVQTLLARALFAKDPEEQKRLVKRAEEILRKLES RSPHRPILQAGLPANASTVVGGDVEFVCKVYSDAQPHIQWIKHVPYLKVLKAAGVNTTDKEIEVLYIRNVTFEDAGEYTCLAGNSIGISFHSAWLTVLPAP Motif1341_ems_3hM_2197_0001_0002_1_7854_0001
DEKEKVRFVQRLATMVARMAGVSEELIKKLRKLVEKLIRRGVDAMRASIIAMEIIEKIHKS RSPHRPILQAGLPANASTVVGGDVEFVCKVYSDAQPHIQWIKHVPYLKVLKAAGVNTTDKEIEVLYIRNVTFEDAGEYTCLAGNSIGISFHSAWLTVLPAP Motif1028_HHH_eva_0077_0001_0001_7689_0001
DEDELLKENAETVAKSAGVPDFKVSVKDGTVRITINGNNDAAQHAREMAEINALFMGATVRVETK RSPHRPILQAGLPANASTVVGGDVEFVCKVYSDAQPHIQWIKHVPYLKVLKAAGVNTTDKEIEVLYIRNVTFEDAGEYTCLAGNSIGISFHSAWLTVLPAP Grafting_Motif0072_HEEHE_0539_0001
DLDEAIKQLIEQIAKHANVPSFSFSVSNGRVSVTVKGNDDAAKMALTSIKLMAWLAGVDVKVRTK RSPHRPILQAGLPANASTVVGGDVEFVCKVYSDAQPHIQWIKHVPYLKVLKAAGVNTTDKEIEVLYIRNVTFEDAGEYTCLAGNSIGISFHSAWLTVLPAP Motif1069_HEEHE_1512_0001_6737_0001
SVEEAVKRMIEWIARMLGVPDFEVRVSNGRVTITVKGTDENAQQLRNAAKLNAMFAGLDVKVTSR RSPHRPILQAGLPANASTVVGGDVEFVCKVYSDAQPHIQWIKHVPYLKVLKAAGVNTTDKEIEVLYIRNVTFEDAGEYTCLAGNSIGISFHSAWLTVLPAP Motif1086_HEEHE_0460_0001_2040_0001
SLESELTYRIEGTDERAKERAHQQWRQVAHLARRAAEERGLEIRTHLELRRHGHELHAHVHVELH RSPHRPILQAGLPANASTVVGGDVEFVCKVYSDAQPHIQWIKHVPYLKVLKAAGVNTTDKEIEVLYIRNVTFEDAGEYTCLAGNSIGISFHSAWLTVLPAP mot_H_normal_HEEH_10310_000000002_0001_50_60_H_._EHEE_hb1_6510_0001_0001_0001
SEQEEQLVRNLKKLGDPDQLKLFLRMALKKSGDPRVERALRILEELLERGINPEEVVKIIEELLR RSPHRPILQAGLPANASTVVGGDVEFVCKVYSDAQPHIQWIKHVPYLKVLKAAGVNTTDKEIEVLYIRNVTFEDAGEYTCLAGNSIGISFHSAWLTVLPAP Motif1005_bcov_4helix_07932_0001_0004_6041_0001
TEEEEIEHQVRLTARFAGVPDFSVTVRNGQVNVELRGDTDSARSASLAVRALAEVLGVKLDVKIK RSPHRPILQAGLPANASTVVGGDVEFVCKVYSDAQPHIQWIKHVPYLKVLKAAGVNTTDKEIEVLYIRNVTFEDAGEYTCLAGNSIGISFHSAWLTVLPAP Motif0003_HEEHE_2000_0001_0002_2787_0001
SPDEAEELLRRAIDIARRKNDEELRERLALALTLLETAKKDGDHVMLTFIERMAHEIYKKA RSPHRPILQAGLPANASTVVGGDVEFVCKVYSDAQPHIQWIKHVPYLKVLKAAGVNTTDKEIEVLYIRNVTFEDAGEYTCLAGNSIGISFHSAWLTVLPAP Motif1426_ems_3hM_2666_0001_0003_3667_0001
DLEELRRRNEELAKLLLRDHRFHERARTAWEIFKRALENNDKRLLKAQHLALRAYLQQA RSPHRPILQAGLPANASTVVGGDVEFVCKVYSDAQPHIQWIKHVPYLKVLKAAGVNTTDKEIEVLYIRNVTFEDAGEYTCLAGNSIGISFHSAWLTVLPAP mot_H_normal_3h_hb1_4705_000000000_0001_24_34_H_._3h_hb1_5437_0001_0002_0001_0001
DSSTTVRLSIRTDDERAIEDLQRLARLVAHFLRKLAEEKGLDVKIHVDTRRHNGEHHVTIHVHIH RSPHRPILQAGLPANASTVVGGDVEFVCKVYSDAQPHIQWIKHVPYLKVLKAAGVNTTDKEIEVLYIRNVTFEDAGEYTCLAGNSIGISFHSAWLTVLPAP mot_H_normal_HEEH_08897_000000010_0001_50_60_H_._EHEE_hb1_4604_0001_0001_0001_0001
TTHITLHFRYKNPSEEEIEEIERVLRLTLEAAAIEVRKRGQEAEVDYRVRRDGDTLNITLHLTAR RSPHRPILQAGLPANASTVVGGDVEFVCKVYSDAQPHIQWIKHVPYLKVLKAAGVNTTDKEIEVLYIRNVTFEDAGEYTCLAGNSIGISFHSAWLTVLPAP mot_H_fastrot_cor_0aae35b5ad8ab43c0432737690aa3e6e_0001_1_000000000_0001_21_27_H_._EHEE_hb1_4614_0001_0001_0001
DKDEMIKMTIEFIAHLANVPSFSFSVSNGRVSVTVKGNDESAKLALTAIKNMAEILGVDVKVRTK RSPHRPILQAGLPANASTVVGGDVEFVCKVYSDAQPHIQWIKHVPYLKVLKAAGVNTTDKEIEVLYIRNVTFEDAGEYTCLAGNSIGISFHSAWLTVLPAP Motif1208_HEEHE_1512_0001_1630_0001
DRVERLLIELARKFAEDPEVLRVLNEIFFAVEEGDKELVKELLKELEELVGDPELVRKLKELIEP RSPHRPILQAGLPANASTVVGGDVEFVCKVYSDAQPHIQWIKHVPYLKVLKAAGVNTTDKEIEVLYIRNVTFEDAGEYTCLAGNSIGISFHSAWLTVLPAP pol_63b04361ca1d225a422cb3776108f62a_0001_000000000_0001
DEETSVREVIRELREAFKLGDEERIRKAIKWAEEQIKRSLRLEDEHARELANELHLIVEKLKK RSPHRPILQAGLPANASTVVGGDVEFVCKVYSDAQPHIQWIKHVPYLKVLKAAGVNTTDKEIEVLYIRNVTFEDAGEYTCLAGNSIGISFHSAWLTVLPAP mot_H_fastrot_cor_3h_hb1_5971_000000012_0001_53_59_H_._3h_hb1_2092_0001_0001_0001_0001
TRRHRIQVQVEIRDEKAKEEAEEILKRLEEWSEELARRLNVEARPVSRTSEHNGQLLLLHQLSIK RSPHRPILQAGLPANASTVVGGDVEFVCKVYSDAQPHIQWIKHVPYLKVLKAAGVNTTDKEIEVLYIRNVTFEDAGEYTCLAGNSIGISFHSAWLTVLPAP mot_P_normal_EHEE_hb1_4755_000000008_0001_3_5_61_63_P_._EHEE_hb1_2550_0001_0001
TVVVIILNAREEVIKEARKRGIKVHTHQGRLRVVLFNTTDKEQAKFLEELARRANVWFSIRVR RSPHRPILQAGLPANASTVVGGDVEFVCKVYSDAQPHIQWIKHVPYLKVLKAAGVNTTDKEIEVLYIRNVTFEDAGEYTCLAGNSIGISFHSAWLTVLPAP rif_normal_ferr_hb1_820_000000016_0001_0001
SDELSKELKTLATKAYKNRDRVALIRVSAKAIILALRLNDPKLHKVANEIARLLWELMSS RSPHRPILQAGLPANASTVVGGDVEFVCKVYSDAQPHIQWIKHVPYLKVLKAAGVNTTDKEIEVLYIRNVTFEDAGEYTCLAGNSIGISFHSAWLTVLPAP Motif0082_ems_3hC_793_0002_0001_0003_4334_0001
DEYVERLLELLERGDPHTAMELLLKVSEKLSQEGDQEKVSLVLVLMFLLVEGDPEKAKEVLKRLR RSPHRPILQAGLPANASTVVGGDVEFVCKVYSDAQPHIQWIKHVPYLKVLKAAGVNTTDKEIEVLYIRNVTFEDAGEYTCLAGNSIGISFHSAWLTVLPAP Motif0472_bcov_4helix_12948_0001_0001_3113_0001
SEQEVVTENAERLQKLAGVPSVRITVRNGRYSVTVKGNDEAARDVTEIVKTTARFAGVEVELHSR RSPHRPILQAGLPANASTVVGGDVEFVCKVYSDAQPHIQWIKHVPYLKVLKAAGVNTTDKEIEVLYIRNVTFEDAGEYTCLAGNSIGISFHSAWLTVLPAP mot_H_normal_HEEHE_2363_000000001_0001_43_52_H_._HEEHE_2086_0001_0001_0001
TEEIRITRTVDGDDEEAKREALQILARLAIKLADEARKRGYHPRLEYRSHRRGDRITITATVRLH RSPHRPILQAGLPANASTVVGGDVEFVCKVYSDAQPHIQWIKHVPYLKVLKAAGVNTTDKEIEVLYIRNVTFEDAGEYTCLAGNSIGISFHSAWLTVLPAP rif_normal_EHEE_hb1_6056_000000000_0001
STTWTVIVSVDPTIAKKVASQVDALVHESDGSVILQFKNEELARKAKKLLSRYDPNILLSRLTL RSPHRPILQAGLPANASTVVGGDVEFVCKVYSDAQPHIQWIKHVPYLKVLKAAGVNTTDKEIEVLYIRNVTFEDAGEYTCLAGNSIGISFHSAWLTVLPAP rif_normal_ems_ferrM_1641_000000000_0001_0001
SDEKVKEALKEVEKAVKKAGLDPKVVEWAERAAKEMKRRGISDDQISLFLRFVVELIRKNSS RSPHRPILQAGLPANASTVVGGDVEFVCKVYSDAQPHIQWIKHVPYLKVLKAAGVNTTDKEIEVLYIRNVTFEDAGEYTCLAGNSIGISFHSAWLTVLPAP Motif0018_HHH_eva_0051_0001_0001_5323_0001
SEETKKIITTLSKLIEKAVRNNDDELVRKLASAVASVLLQSGVDPEEAFRRAYEIVEEARKKAS RSPHRPILQAGLPANASTVVGGDVEFVCKVYSDAQPHIQWIKHVPYLKVLKAAGVNTTDKEIEVLYIRNVTFEDAGEYTCLAGNSIGISFHSAWLTVLPAP mot_H_normal_EHEE_hb1_196_000000002_0001_25_30_H_._ems_3hM_1872_0001_0001_0001
GTQYDVSVRISFDTEEQEEKAEQLAILLAFRFAREARERGQDVQSSVRVTRHGDTVTINVRIQVD RSPHRPILQAGLPANASTVVGGDVEFVCKVYSDAQPHIQWIKHVPYLKVLKAAGVNTTDKEIEVLYIRNVTFEDAGEYTCLAGNSIGISFHSAWLTVLPAP rif_normal_EHEE_07709_000000006_0001_0001
SVEEILEELLKKIPDPALRIALRTLLQLFREGNLPPEAARLYAAAVLRQLGDPLAEELLKLLERH RSPHRPILQAGLPANASTVVGGDVEFVCKVYSDAQPHIQWIKHVPYLKVLKAAGVNTTDKEIEVLYIRNVTFEDAGEYTCLAGNSIGISFHSAWLTVLPAP mot_H_normal_3h_hb1_201_000000012_0001_24_34_H_._50f426f1138befc4c0fd7937cbe70c5c_0001_0001_0001
SQEVVERIRKEVEKLYKKGVDPLEVSLVILMLLEEAVKQGKISPEEARKVLQELIEYFVKL RSPHRPILQAGLPANASTVVGGDVEFVCKVYSDAQPHIQWIKHVPYLKVLKAAGVNTTDKEIEVLYIRNVTFEDAGEYTCLAGNSIGISFHSAWLTVLPAP Motif1059_HHH_eva_0210_0001_0001_2391_0001
HETIRYTVRFHADDKDAAEEARRLHEKIRKEAEEEARRRNVTIFVVSVVRRDGDTIQVTTFIQIE RSPHRPILQAGLPANASTVVGGDVEFVCKVYSDAQPHIQWIKHVPYLKVLKAAGVNTTDKEIEVLYIRNVTFEDAGEYTCLAGNSIGISFHSAWLTVLPAP mot_P_fastrot_cor_HEEHE_1766_000000005_0001_21_25_32_34_P_._EHEE_hb1_2442_0001_0001_0001
SEEELLSMIVKAFVKLVRKAQDPKERTELKEWAEANIRAFQHNPDPTLRTAAKRAEELWRKLTS RSPHRPILQAGLPANASTVVGGDVEFVCKVYSDAQPHIQWIKHVPYLKVLKAAGVNTTDKEIEVLYIRNVTFEDAGEYTCLAGNSIGISFHSAWLTVLPAP Grafting_Motif0413_ems_3hM_1326_0001_0001
SELEERLRELLRRGDPEKLRKLLEEILSKAANIPPEEAKKLLEQIERAAGNPEVVVLTVIAALEL RSPHRPILQAGLPANASTVVGGDVEFVCKVYSDAQPHIQWIKHVPYLKVLKAAGVNTTDKEIEVLYIRNVTFEDAGEYTCLAGNSIGISFHSAWLTVLPAP mot_H_fastrot_cor_da9e5f86e81fca48f449e0e79ace5297_0001_1_000000005_0001_39_45_H_._4ca948380da5ab12544190aa2adcd706_0001_0001_0001_0001
TRERVEAFLRLLKESLEKRIHDEREAKEIFEEAKRILEEIDNEEEALIFITNLWLRSREE RSPHRPILQAGLPANASTVVGGDVEFVCKVYSDAQPHIQWIKHVPYLKVLKAAGVNTTDKEIEVLYIRNVTFEDAGEYTCLAGNSIGISFHSAWLTVLPAP mot_H_fastrot_cor_ems_3hM_3402_000000021_0001_49_57_H_._3h_hb1_2795_0001_0001_0001
TERVKKEVERFVREVWQKGKLSEQEILRQVIQLILELLRREGRPTPEEILRYTLYAQEVIEKLLR RSPHRPILQAGLPANASTVVGGDVEFVCKVYSDAQPHIQWIKHVPYLKVLKAAGVNTTDKEIEVLYIRNVTFEDAGEYTCLAGNSIGISFHSAWLTVLPAP Motif0046_HHH_eva_0153_0001_0004_2201_0001
DEVEKTVKTLSTKAEKAVKSGDEETAQKLIVKLLQILHKYPHNPAVQLVMEVSFKLWELLAS RSPHRPILQAGLPANASTVVGGDVEFVCKVYSDAQPHIQWIKHVPYLKVLKAAGVNTTDKEIEVLYIRNVTFEDAGEYTCLAGNSIGISFHSAWLTVLPAP ems_3hM_2137_000000005_0001
RPEHVKRRIREVEERIRKGKISEDEAEELLSQLLELAMKLGDMTLLNLVTLVFLILKEWS RSPHRPILQAGLPANASTVVGGDVEFVCKVYSDAQPHIQWIKHVPYLKVLKAAGVNTTDKEIEVLYIRNVTFEDAGEYTCLAGNSIGISFHSAWLTVLPAP HHH_eva_0139_000000018_0001
TLVTLIYLALHKLGVLSPEELERLARLLQELFEKSPELREKLEEIVRLLSSGDPRLIERAKRLLP RSPHRPILQAGLPANASTVVGGDVEFVCKVYSDAQPHIQWIKHVPYLKVLKAAGVNTTDKEIEVLYIRNVTFEDAGEYTCLAGNSIGISFHSAWLTVLPAP mot_H_fastrot_cor_3h_hb1_5971_000000012_0001_53_59_H_._a48e93baf5747d0a829152491c4c15d3_0001_1_0001_0001_0001
DPEHIVLTLLFAALLAVEEKDKDLVETLLRLAEKVADRTNDEELKKLVKSIEEEARKKLS RSPHRPILQAGLPANASTVVGGDVEFVCKVYSDAQPHIQWIKHVPYLKVLKAAGVNTTDKEIEVLYIRNVTFEDAGEYTCLAGNSIGISFHSAWLTVLPAP mot_H_normal_HEEH_08864_000000001_0001_54_58_H_._ems_3hC_1386_0001_0001
SEEELLQTMAEQAARLVGVPSFSVSVSNGRLTVHIDGDDEAAQQLKEMLTVTSRFMGTEVHVRTH RSPHRPILQAGLPANASTVVGGDVEFVCKVYSDAQPHIQWIKHVPYLKVLKAAGVNTTDKEIEVLYIRNVTFEDAGEYTCLAGNSIGISFHSAWLTVLPAP Motif0034_HEEHE_3368_0001_0002_2192_0001
NSAEEMVKWLYKNAERLVKSDPRRKEEALREFENLAKLTADFVPDEKLSKSLKSKATDLKKKLD RSPHRPILQAGLPANASTVVGGDVEFVCKVYSDAQPHIQWIKHVPYLKVLKAAGVNTTDKEIEVLYIRNVTFEDAGEYTCLAGNSIGISFHSAWLTVLPAP Motif0003_ems_3hC_1553_0001_0001_1522_0001
PAQEVAERVFKAQTEALENNDEHTLHILVHAAWLLARAFQISNEEESRKLVKRAEELARKT RSPHRPILQAGLPANASTVVGGDVEFVCKVYSDAQPHIQWIKHVPYLKVLKAAGVNTTDKEIEVLYIRNVTFEDAGEYTCLAGNSIGISFHSAWLTVLPAP Grafting_Motif0182_ems_3hM_167_0001_0001
SEEELFRLLEEVVGDPQLVLLLWFRLAVAKEKGVPPEEIERLIEEVIKELGLPPEVLELLKRYLR RSPHRPILQAGLPANASTVVGGDVEFVCKVYSDAQPHIQWIKHVPYLKVLKAAGVNTTDKEIEVLYIRNVTFEDAGEYTCLAGNSIGISFHSAWLTVLPAP mot_H_normal_3h_hb1_3627_000000010_0001_51_57_H_._76395c89152c751fa9d870589993937c_0001_1_0001_0001_0001_0001
SEEAEELAVELLHVILEAAKEGTDVTVTVNVNGKKVTVKVTEDPRDIRKALHLVNRVFAEARKS RSPHRPILQAGLPANASTVVGGDVEFVCKVYSDAQPHIQWIKHVPYLKVLKAAGVNTTDKEIEVLYIRNVTFEDAGEYTCLAGNSIGISFHSAWLTVLPAP pol_HEEH_05026_000000006_0001
DIHIDVDIRVDTRREEAKREAVRLIARSFHRAEELARRLGLELRTETRTRRDGHVTTVHVHHDIH RSPHRPILQAGLPANASTVVGGDVEFVCKVYSDAQPHIQWIKHVPYLKVLKAAGVNTTDKEIEVLYIRNVTFEDAGEYTCLAGNSIGISFHSAWLTVLPAP rif_normal_EHEE_hb1_3294_000000002_0001_0001
SLSEHVKKVAEKVSRIAGVPSVKVSVSNGRVTVRVKGTDERAQQATSQIMLFVYMLGLDVKTEHE RSPHRPILQAGLPANASTVVGGDVEFVCKVYSDAQPHIQWIKHVPYLKVLKAAGVNTTDKEIEVLYIRNVTFEDAGEYTCLAGNSIGISFHSAWLTVLPAP Motif1026_HEEHE_1223_0001_0001_4995_0001
DKDTVESRIQHLTKLARSISDKSKAQDVARKLMELALEVARSPDPNEIELAKKASLLAAQLFIE RSPHRPILQAGLPANASTVVGGDVEFVCKVYSDAQPHIQWIKHVPYLKVLKAAGVNTTDKEIEVLYIRNVTFEDAGEYTCLAGNSIGISFHSAWLTVLPAP Motif1161_ems_3hC_1107_0002_0001_0002_8181_0001
SLVLLITIVTSTSTLHFTVSFKTPEEAKKLLKKILDKLGLRATTLLNPSFSIVLLTQ RSPHRPILQAGLPANASTVVGGDVEFVCKVYSDAQPHIQWIKHVPYLKVLKAAGVNTTDKEIEVLYIRNVTFEDAGEYTCLAGNSIGISFHSAWLTVLPAP rif_buried_proteinG_0470_000000013_0001_0001
DWLELNLYIMRLIEIAQRNPKDAEKALEKATKWVQTLKKNNVPDVRVAEQLREFLEEVVRRAK RSPHRPILQAGLPANASTVVGGDVEFVCKVYSDAQPHIQWIKHVPYLKVLKAAGVNTTDKEIEVLYIRNVTFEDAGEYTCLAGNSIGISFHSAWLTVLPAP Motif1114_ems_3hM_1257_0001_1739_0001
DEEEVRKILTDAERIVREIEKKDPDTATSLKELIEAARRQAKDPRQWRHLAFSVLTIVEFNQ RSPHRPILQAGLPANASTVVGGDVEFVCKVYSDAQPHIQWIKHVPYLKVLKAAGVNTTDKEIEVLYIRNVTFEDAGEYTCLAGNSIGISFHSAWLTVLPAP Motif1439_ems_3hM_2430_0001_0002_1035_0001
DEDTKISKQAEKILDTLLSKATTEDQQRKALRIALNYVVKLVEDHHKAMRILIKLQDLFLKKV RSPHRPILQAGLPANASTVVGGDVEFVCKVYSDAQPHIQWIKHVPYLKVLKAAGVNTTDKEIEVLYIRNVTFEDAGEYTCLAGNSIGISFHSAWLTVLPAP Motif0016_ems_3hC_1146_0001_0003_3111_0001
DVLQEINHLYFEAEEVGDEELKKIVVKALDLYTNGDKEEAKKLNQLARDII RSPHRPILQAGLPANASTVVGGDVEFVCKVYSDAQPHIQWIKHVPYLKVLKAAGVNTTDKEIEVLYIRNVTFEDAGEYTCLAGNSIGISFHSAWLTVLPAP Grafting_Motif1153_HHH_eva_0720_0001
SRELHLQVTAVNLSEEEAKELEEHIRKIAEEVLEESERRGTESKVEVHTVNRDGVLIIIVIVSTE RSPHRPILQAGLPANASTVVGGDVEFVCKVYSDAQPHIQWIKHVPYLKVLKAAGVNTTDKEIEVLYIRNVTFEDAGEYTCLAGNSIGISFHSAWLTVLPAP rif_fastrot_EHEE_hb1_6144_000000015_0001_0001
DDKMLKALAEHLEKAADQIPDEEKAKRVKSLVDEARKALKNGDLSRAAELVFEAQEVAMEG RSPHRPILQAGLPANASTVVGGDVEFVCKVYSDAQPHIQWIKHVPYLKVLKAAGVNTTDKEIEVLYIRNVTFEDAGEYTCLAGNSIGISFHSAWLTVLPAP Grafting_Motif0182_ems_3hC_478_0002_0001
PEIEKKVRTLLKKAQDLFKSNQIDEETVLDILLKASLLAFAANDEEVARLVMHVIIEILQSHK RSPHRPILQAGLPANASTVVGGDVEFVCKVYSDAQPHIQWIKHVPYLKVLKAAGVNTTDKEIEVLYIRNVTFEDAGEYTCLAGNSIGISFHSAWLTVLPAP Motif1398_ems_3hM_1660_0001_1250_0001
SIEELLREAEHLGLIPPKVLQLLALAVERLKEEGVPPEEIKKIILELLRRNNEELAENLRKILEK RSPHRPILQAGLPANASTVVGGDVEFVCKVYSDAQPHIQWIKHVPYLKVLKAAGVNTTDKEIEVLYIRNVTFEDAGEYTCLAGNSIGISFHSAWLTVLPAP mot_H_fastrot_cor_ems_3hM_199_000000020_0001_57_61_H_._8f8a14eb6380264c78b6d6a39539a297_0001_0001_0002_0001_0001
SIEELKKILRELSKEDPRVEEVLRLLERLEREAGNPYVALFLAQEELIQRGDPLRQLFSQAVWEQ RSPHRPILQAGLPANASTVVGGDVEFVCKVYSDAQPHIQWIKHVPYLKVLKAAGVNTTDKEIEVLYIRNVTFEDAGEYTCLAGNSIGISFHSAWLTVLPAP Grafting_Motif0676_bcov_4helix_06793_0001
SSSLNFIISTNTEDDEEIKRISEELEKWARRIQEELKRRGLNVRVRVIYDRHGTRVWHIVVINAE RSPHRPILQAGLPANASTVVGGDVEFVCKVYSDAQPHIQWIKHVPYLKVLKAAGVNTTDKEIEVLYIRNVTFEDAGEYTCLAGNSIGISFHSAWLTVLPAP mot_P_normal_EHEE_hb1_2910_000000004_0001_46_48_59_61_P_._EHEE_hb1_6228_0001_0001
SHDEQVQRAVQRIAELVGVTDVKVSVSNNTVKVTINGDDESARFASNQIKLFARFVGIKVDVDHR RSPHRPILQAGLPANASTVVGGDVEFVCKVYSDAQPHIQWIKHVPYLKVLKAAGVNTTDKEIEVLYIRNVTFEDAGEYTCLAGNSIGISFHSAWLTVLPAP Motif1005_HEEHE_1585_0001_0003_7950_0001
TEVHTYTFTFEVKDEETKKKIEERVRQIAEELAKEFRKRGRDVRVRVTFHEINGTLIAIIEITIE RSPHRPILQAGLPANASTVVGGDVEFVCKVYSDAQPHIQWIKHVPYLKVLKAAGVNTTDKEIEVLYIRNVTFEDAGEYTCLAGNSIGISFHSAWLTVLPAP rif_normal_EHEE_hb1_1188_000000011_0001_0001
TERSTFEVRIRTTDERERHAVRATVRALAALAEEKAKRRGLEIHVRFRESRSGDTLTVRVELNVR RSPHRPILQAGLPANASTVVGGDVEFVCKVYSDAQPHIQWIKHVPYLKVLKAAGVNTTDKEIEVLYIRNVTFEDAGEYTCLAGNSIGISFHSAWLTVLPAP mot_H_fastrot_cor_3h_hb1_5971_000000012_0001_53_59_H_._EHEE_hb1_4235_0001_0001_0001
TAQEVSERIARLLGDPELALRVWAAVDSAKRRNDPELKKLAEELLERLLGDPETARELIELLEKH RSPHRPILQAGLPANASTVVGGDVEFVCKVYSDAQPHIQWIKHVPYLKVLKAAGVNTTDKEIEVLYIRNVTFEDAGEYTCLAGNSIGISFHSAWLTVLPAP rif_fastrot_cor_068060612cec9e7f2be25d0c76d41525_0001_000000003_0001_0001
PREEEELIHLLREAIKKNDEELLRKLLELLTELLGDPERALFLIYILVRELGNPELAEKLEEEAE RSPHRPILQAGLPANASTVVGGDVEFVCKVYSDAQPHIQWIKHVPYLKVLKAAGVNTTDKEIEVLYIRNVTFEDAGEYTCLAGNSIGISFHSAWLTVLPAP rif_fastrot_cor_53edd9482a99afe21cf06ce0d98fed33_0001_000000017_0001_0001
DERAEEASKLALRALLQAAKEIDDHRELEELLRAVELFWEASKSEESRKLAEEVWRLIKELIDN RSPHRPILQAGLPANASTVVGGDVEFVCKVYSDAQPHIQWIKHVPYLKVLKAAGVNTTDKEIEVLYIRNVTFEDAGEYTCLAGNSIGISFHSAWLTVLPAP mot_H_normal_3h_hb1_4705_000000000_0001_24_34_H_._3h_hb1_5631_0001_0001_1_0001_0001
PPELEERLKYVEEVVKKAKQIPDPQAREAAHMLEILVKHARQVEDPKRHEFVVSNAHSLAKKAS RSPHRPILQAGLPANASTVVGGDVEFVCKVYSDAQPHIQWIKHVPYLKVLKAAGVNTTDKEIEVLYIRNVTFEDAGEYTCLAGNSIGISFHSAWLTVLPAP Grafting_Motif0460_ems_3hM_2532_0001_0001
SEEEEKKKILKRRPDSPEAERILAELARKAAEEGDPEKLRIVNEIFFALREGDEERVRRLLERLE RSPHRPILQAGLPANASTVVGGDVEFVCKVYSDAQPHIQWIKHVPYLKVLKAAGVNTTDKEIEVLYIRNVTFEDAGEYTCLAGNSIGISFHSAWLTVLPAP mot_H_fastrot_cor_3h_hb1_3344_000000008_0001_48_55_H_._d9bdc07707a04ffd2d39c37911bed820_0001_0001_0001_0001_0001
DMSENLKRAVSRAAKILGVPHFEIHDNNGKFTVTVRGPDENSEFLKFSVKALAMFLGLDVKVTTQ RSPHRPILQAGLPANASTVVGGDVEFVCKVYSDAQPHIQWIKHVPYLKVLKAAGVNTTDKEIEVLYIRNVTFEDAGEYTCLAGNSIGISFHSAWLTVLPAP Motif0177_HEEHE_1235_0001_6696_0001
SEEYERLIRELSKTDPLARLVLEILERLKENNDKEKALRIFQLIQALLLGKLPPERVEELLRRIP RSPHRPILQAGLPANASTVVGGDVEFVCKVYSDAQPHIQWIKHVPYLKVLKAAGVNTTDKEIEVLYIRNVTFEDAGEYTCLAGNSIGISFHSAWLTVLPAP mot_H_buried_HEEHE_0055_000000000_0001_6_14_H_._4cd71c92a222943fadc77bf2981248a6_0001_0001_0001
DIEERIRHMAKRLLEIIRKDPRRKSFAHLMLRNLLEEANRLNDEKRSRAIKEAIELLESEQ RSPHRPILQAGLPANASTVVGGDVEFVCKVYSDAQPHIQWIKHVPYLKVLKAAGVNTTDKEIEVLYIRNVTFEDAGEYTCLAGNSIGISFHSAWLTVLPAP Motif0205_ems_3hM_1748_0001_9927_0001
SRRLARYLALLVERRGDPEAALQVVLQSIKRILGDPEEARRLLEEALEELNSPIAKELLRLLREK RSPHRPILQAGLPANASTVVGGDVEFVCKVYSDAQPHIQWIKHVPYLKVLKAAGVNTTDKEIEVLYIRNVTFEDAGEYTCLAGNSIGISFHSAWLTVLPAP mot_H_normal_ems_3hM_3106_000000000_0001_24_33_H_._40c20951db993065c4341cef6532628a_0001_1_0001_0001
DELVKELAKNAIELAKQVFDDPTEVKKASKHIEKLIKSGNYTQAFQYAMEIQLLWLEK RSPHRPILQAGLPANASTVVGGDVEFVCKVYSDAQPHIQWIKHVPYLKVLKAAGVNTTDKEIEVLYIRNVTFEDAGEYTCLAGNSIGISFHSAWLTVLPAP Grafting_Motif0409_ems_3hM_3142_0001
TRDEIIEHNVRFLAKMAGVPSVDIKVSNGRIEVHFDGDDEAARDVINQVRLFARFAGLEVDVDVR RSPHRPILQAGLPANASTVVGGDVEFVCKVYSDAQPHIQWIKHVPYLKVLKAAGVNTTDKEIEVLYIRNVTFEDAGEYTCLAGNSIGISFHSAWLTVLPAP Motif0005_HEEHE_0054_0001_0002_1852_0001
TLHIRRRYHIHGDDEHARRLLEAVEITAEYAEERSREEGSKDSKLRVDWRKSGDSITIEWELEIR RSPHRPILQAGLPANASTVVGGDVEFVCKVYSDAQPHIQWIKHVPYLKVLKAAGVNTTDKEIEVLYIRNVTFEDAGEYTCLAGNSIGISFHSAWLTVLPAP mot_H_normal_3h_hb1_3209_000000013_0001_59_63_H_._EHEE_hb1_1400_0001_0001_0001
DRIEKRVEELIKRDPRRAVLIAAFILAELLREGNPEELKKLLEIVERLLGDPRLREALRANLRDG RSPHRPILQAGLPANASTVVGGDVEFVCKVYSDAQPHIQWIKHVPYLKVLKAAGVNTTDKEIEVLYIRNVTFEDAGEYTCLAGNSIGISFHSAWLTVLPAP pol_4f8acf9c032dddb7394e013af8e115e1_0001_000000019_0001_0001
DLEEELERLLRELGVPPEEVERIVEELERITRKIGNPEDAAKALLFTLRLAGDPEAARLLEELLK RSPHRPILQAGLPANASTVVGGDVEFVCKVYSDAQPHIQWIKHVPYLKVLKAAGVNTTDKEIEVLYIRNVTFEDAGEYTCLAGNSIGISFHSAWLTVLPAP mot_H_normal_3h_hb1_5890_000000015_0001_54_62_H_._896a1d39e3b28640de5b7eb5baaf079b_0001_0001_0001_0001_0001
SEAYQKVTNVMWRALEAGDPKAAQKAFRIATLLMRGLMDESQAKKLADEILKKIG RSPHRPILQAGLPANASTVVGGDVEFVCKVYSDAQPHIQWIKHVPYLKVLKAAGVNTTDKEIEVLYIRNVTFEDAGEYTCLAGNSIGISFHSAWLTVLPAP ems_p1-16H-GBL-16H-GABBL-15H_0094_0001_0001_0001_000000017_0001
DEETLQRLFKETAEFAEKLARSEDQRAVEIAAAILTLVARALHSSTLEEAYKLVKKILEWAKRAY RSPHRPILQAGLPANASTVVGGDVEFVCKVYSDAQPHIQWIKHVPYLKVLKAAGVNTTDKEIEVLYIRNVTFEDAGEYTCLAGNSIGISFHSAWLTVLPAP mot_H_fastrot_cor_da9e5f86e81fca48f449e0e79ace5297_0001_1_000000005_0001_39_45_H_._3h_hb1_4065_0001_0001_0001
DEEEIREEIERAANGNPELRKLLALAFLNLLSQGFSPEEILRLLEKFAKREGDEELLRAVRLLLK RSPHRPILQAGLPANASTVVGGDVEFVCKVYSDAQPHIQWIKHVPYLKVLKAAGVNTTDKEIEVLYIRNVTFEDAGEYTCLAGNSIGISFHSAWLTVLPAP mot_H_buried_3h_hb1_2089_000000001_0001_49_56_H_._48239d0e21662ecd77eeac8d06c52d27_0001_0001_0001_0001
NEESERIVKHLVRLLKDAARKKDEELFHEIARLLARVSEELNDEESFRRATREWLRAHAILKG RSPHRPILQAGLPANASTVVGGDVEFVCKVYSDAQPHIQWIKHVPYLKVLKAAGVNTTDKEIEVLYIRNVTFEDAGEYTCLAGNSIGISFHSAWLTVLPAP mot_H_fastrot_ems_3hM_3402_000000020_0001_49_59_H_._3h_hb1_2945_0001_0001_0001
DEWARLSITVAKLVHDLFKKIPNPDEAEKEARKVEEKIQREIKNPSLREYASMQVDLAIKLAK RSPHRPILQAGLPANASTVVGGDVEFVCKVYSDAQPHIQWIKHVPYLKVLKAAGVNTTDKEIEVLYIRNVTFEDAGEYTCLAGNSIGISFHSAWLTVLPAP Motif0296_ems_3hM_2760_0001_0002_512_0001
SQEVRERAREIYERFQKGKLDPEEVANRLLRLLWELGDPYVFRLLADAQDEAIKR RSPHRPILQAGLPANASTVVGGDVEFVCKVYSDAQPHIQWIKHVPYLKVLKAAGVNTTDKEIEVLYIRNVTFEDAGEYTCLAGNSIGISFHSAWLTVLPAP HHH_eva_0741_000000005_0001
PRSRQERYEFKVHHEEEIERLREELHRRAREWWERSHRRGKRSDISTIVWRNGDTVVFYLVFQHQ RSPHRPILQAGLPANASTVVGGDVEFVCKVYSDAQPHIQWIKHVPYLKVLKAAGVNTTDKEIEVLYIRNVTFEDAGEYTCLAGNSIGISFHSAWLTVLPAP mot_P_normal_ems_ferrM_1370_000000011_0001_3_7_37_39_P_._EHEE_hb1_3486_0001_0001_0001
SVEEVLEEFHKKARDPAERRLAFLVAVLLRHGVPPEEIKKLLKRHAEEDGIPEEVLERIQRVVEK RSPHRPILQAGLPANASTVVGGDVEFVCKVYSDAQPHIQWIKHVPYLKVLKAAGVNTTDKEIEVLYIRNVTFEDAGEYTCLAGNSIGISFHSAWLTVLPAP mot_H_fastrot_cor_f8f8a4152cc90f14bb898546c27f9520_0001_000000007_0001_34_38_H_._0539f42d035a98b9d134e1ba4e050b07_0001_0001_0001_0001
DEERLRELLKESARLAHEKARHEEEHERIEHLNRLVKEAIDNGDEELAKELLTDQHLAIERG RSPHRPILQAGLPANASTVVGGDVEFVCKVYSDAQPHIQWIKHVPYLKVLKAAGVNTTDKEIEVLYIRNVTFEDAGEYTCLAGNSIGISFHSAWLTVLPAP mot_H_fastrot_cor_ems_3hM_199_000000020_0001_56_61_H_._3h_hb1_3318_0001_0001_0001
DEKLEKILEIVLKLASPELRMQIELLILFMRRHGASPELIIRVLIQALELMGNPELAEILKRLLD RSPHRPILQAGLPANASTVVGGDVEFVCKVYSDAQPHIQWIKHVPYLKVLKAAGVNTTDKEIEVLYIRNVTFEDAGEYTCLAGNSIGISFHSAWLTVLPAP Motif1091_bcov_4helix_09477_0001_0002_2974_0001
DIKEEVSRFVLLNAMFADVPDIKFRIRNNTVEFKVKGDDEKAKSAARMIEWFIKRQGLTVRWDYE RSPHRPILQAGLPANASTVVGGDVEFVCKVYSDAQPHIQWIKHVPYLKVLKAAGVNTTDKEIEVLYIRNVTFEDAGEYTCLAGNSIGISFHSAWLTVLPAP Motif1086_HEEHE_2729_0001_7735_0001
TEHYEFHIRSDGTSLESANEVSQEAAKIIRRLAELARSRGLEIRAEYRFSSSGNEVHLELHIEIK RSPHRPILQAGLPANASTVVGGDVEFVCKVYSDAQPHIQWIKHVPYLKVLKAAGVNTTDKEIEVLYIRNVTFEDAGEYTCLAGNSIGISFHSAWLTVLPAP rif_fastrot_EHEE_hb1_5406_000000003_0001_0001
SEEDMVKIAVKLAKVAAKRLVSDESKARSIEKRADELLDTFRNADPEEQEKVEREAQRLVFEAH RSPHRPILQAGLPANASTVVGGDVEFVCKVYSDAQPHIQWIKHVPYLKVLKAAGVNTTDKEIEVLYIRNVTFEDAGEYTCLAGNSIGISFHSAWLTVLPAP Grafting_Motif0612_ems_3hC_1216_0002_0001
DPREIFEELKKKADSIIKKDPSRKDEVVETLKRIAVELFHKARDPEETLWVIMIMILAAEIEKS RSPHRPILQAGLPANASTVVGGDVEFVCKVYSDAQPHIQWIKHVPYLKVLKAAGVNTTDKEIEVLYIRNVTFEDAGEYTCLAGNSIGISFHSAWLTVLPAP ems_3hM_3131_000000002_0001
SREDVKRALDKAKKDGDIELVFKLLEIAFQLGDEEAANKASRILWELT RSPHRPILQAGLPANASTVVGGDVEFVCKVYSDAQPHIQWIKHVPYLKVLKAAGVNTTDKEIEVLYIRNVTFEDAGEYTCLAGNSIGISFHSAWLTVLPAP Motif1187_p1-14H-GBL-14H-GBL-14H_0083_0001_0001_0002_0002_8734_0001
DLSEYLKMQEKFAHFAARDPRFELVLSVAQRYLKEIIKKVQDPRIQKLAKTAIKRAEEATK RSPHRPILQAGLPANASTVVGGDVEFVCKVYSDAQPHIQWIKHVPYLKVLKAAGVNTTDKEIEVLYIRNVTFEDAGEYTCLAGNSIGISFHSAWLTVLPAP Grafting_Motif0248_ems_3hM_2994_0001_0002
DDRLQELAHIIQRQAERATPDPKQQKEVKDRLEEAVKRNDWRALNRVAFEVVELQKKLS RSPHRPILQAGLPANASTVVGGDVEFVCKVYSDAQPHIQWIKHVPYLKVLKAAGVNTTDKEIEVLYIRNVTFEDAGEYTCLAGNSIGISFHSAWLTVLPAP Grafting_Motif0042_ems_3hM_381_0001_0001
DERVTLEFRIDGNGERAEDIRRAAESTAKFLAHEVRERLKLEVEIRIHERRHGEKIRIEIEIHVR RSPHRPILQAGLPANASTVVGGDVEFVCKVYSDAQPHIQWIKHVPYLKVLKAAGVNTTDKEIEVLYIRNVTFEDAGEYTCLAGNSIGISFHSAWLTVLPAP mot_H_fastrot_cor_3h_hb1_641_000000003_0001_49_56_H_._EHEE_hb1_3817_0001_0002_0001_0001
DEIHTRSITVEGTDERAEEILRRLIEEHERWAEKIARELNVRVTVTFRTDKLGNTVILIVLIRFE RSPHRPILQAGLPANASTVVGGDVEFVCKVYSDAQPHIQWIKHVPYLKVLKAAGVNTTDKEIEVLYIRNVTFEDAGEYTCLAGNSIGISFHSAWLTVLPAP rif_fastrot_EHEE_hb1_1313_000000000_0001_0001
DIKERAKHLAELAKESAEKEEDKEAAKIQRELAELVEEALRRNDEEALLRLAALIYLSLARG RSPHRPILQAGLPANASTVVGGDVEFVCKVYSDAQPHIQWIKHVPYLKVLKAAGVNTTDKEIEVLYIRNVTFEDAGEYTCLAGNSIGISFHSAWLTVLPAP mot_H_fastrot_cor_ems_3hM_199_000000020_0001_56_61_H_._3h_hb1_4299_0001_0002_0001
DETVEKLLKLLEEAKKLADQKNNPELKEKAALAFTLVEAAVRYHNPEDQKLAQEIAKRIYSEVS RSPHRPILQAGLPANASTVVGGDVEFVCKVYSDAQPHIQWIKHVPYLKVLKAAGVNTTDKEIEVLYIRNVTFEDAGEYTCLAGNSIGISFHSAWLTVLPAP Motif1418_ems_3hC_1680_0001_0003_1291_0001
DEREVAEIILKAIRIARNKNNDEVLQIVQRAAFLFAEAQMKGDEDLKKEADKLAKEIQKLL RSPHRPILQAGLPANASTVVGGDVEFVCKVYSDAQPHIQWIKHVPYLKVLKAAGVNTTDKEIEVLYIRNVTFEDAGEYTCLAGNSIGISFHSAWLTVLPAP Grafting_Motif0111_ems_3hM_2811_0001_0002
TAQEVAERIARLLGDPELALRVWAAVFSAKLRRDPELKKLAEELLERLLGDPETARELIELLEKD RSPHRPILQAGLPANASTVVGGDVEFVCKVYSDAQPHIQWIKHVPYLKVLKAAGVNTTDKEIEVLYIRNVTFEDAGEYTCLAGNSIGISFHSAWLTVLPAP rif_fastrot_068060612cec9e7f2be25d0c76d41525_0001_000000005_0001
DLEERAELNIRFIATEAGVPRFSVSVRNGKVKVTLHGTDESVKRAKRSITFIAKQLNLDVKVDLT RSPHRPILQAGLPANASTVVGGDVEFVCKVYSDAQPHIQWIKHVPYLKVLKAAGVNTTDKEIEVLYIRNVTFEDAGEYTCLAGNSIGISFHSAWLTVLPAP Motif1092_HEEHE_0096_0001_7941_0001
SEEVIEEAIKEVEKLVTDPRLRELLKEVKELLKRDPERAVAVLATIAWNFDEELAERILERVRKG RSPHRPILQAGLPANASTVVGGDVEFVCKVYSDAQPHIQWIKHVPYLKVLKAAGVNTTDKEIEVLYIRNVTFEDAGEYTCLAGNSIGISFHSAWLTVLPAP mot_H_normal_beeaf63b05778b6dc4e0d4755a79d7be_0001_1_000000001_0001_39_45_H_._1d01f49935dcb70d30580e781dc296a5_0001_1_0001_0001_0001
TPDEELQELLERLLERARKENDEEVEKAIIFVTLLELRKAKTTDEELKKELTRLALEKAKKVL RSPHRPILQAGLPANASTVVGGDVEFVCKVYSDAQPHIQWIKHVPYLKVLKAAGVNTTDKEIEVLYIRNVTFEDAGEYTCLAGNSIGISFHSAWLTVLPAP mot_H_fastrot_ems_3hM_3402_000000020_0001_49_59_H_._3h_hb1_5912_0001_0002_0001_0001
SVDEVLEIAKKLGTLTPELEQNVERLKRFVKERGLPPEVLIRQVLVVALFAGDEVIARLIRELLR RSPHRPILQAGLPANASTVVGGDVEFVCKVYSDAQPHIQWIKHVPYLKVLKAAGVNTTDKEIEVLYIRNVTFEDAGEYTCLAGNSIGISFHSAWLTVLPAP pol_345046e2d2a0ab9f52ec7580371fd828_0001_000000009_0001_0001
PEHLREVLREAIEKLGDPEQAAESFLFTLWLMGIPPEEALEILEELLKELGVPPEEVKRLVEKNR RSPHRPILQAGLPANASTVVGGDVEFVCKVYSDAQPHIQWIKHVPYLKVLKAAGVNTTDKEIEVLYIRNVTFEDAGEYTCLAGNSIGISFHSAWLTVLPAP mot_H_normal_3h_hb1_5890_000000015_0001_50_60_H_._d121a5c7792c5904e87b82339198e103_0001_0001_0001_0001
DDHSHLSLTVKGDDEQARQHLEAFRFTVRAAVLWSKELGSEDVRWHVEIHKDGDTVHVRARIESR RSPHRPILQAGLPANASTVVGGDVEFVCKVYSDAQPHIQWIKHVPYLKVLKAAGVNTTDKEIEVLYIRNVTFEDAGEYTCLAGNSIGISFHSAWLTVLPAP mot_H_normal_3h_hb1_5890_000000015_0001_50_60_H_._EHEE_hb1_3335_0001_0002_0001_0001
SEEEFKETVKKRLEEAFKRNDEEALKRILREAAKEAAKQNDRELLRFVQQLHLRVARELRR RSPHRPILQAGLPANASTVVGGDVEFVCKVYSDAQPHIQWIKHVPYLKVLKAAGVNTTDKEIEVLYIRNVTFEDAGEYTCLAGNSIGISFHSAWLTVLPAP mot_H_fastrot_cor_ems_3hM_199_000000020_0001_56_61_H_._3h_hb1_6707_0001_0001_0001_0001
RPEDLVKHYIEQMIRQGQLDEEEIKRFAKLALFMMTGKLTPELKKRVEKLFEEVKRE RSPHRPILQAGLPANASTVVGGDVEFVCKVYSDAQPHIQWIKHVPYLKVLKAAGVNTTDKEIEVLYIRNVTFEDAGEYTCLAGNSIGISFHSAWLTVLPAP Motif1222_HHH_eva_0676_0001_3959_0001
TDEEALRVFNLASLAWLQGDKDKVKKAWELAKKLLEKEPEDEHVRSVLEFVESALREVS RSPHRPILQAGLPANASTVVGGDVEFVCKVYSDAQPHIQWIKHVPYLKVLKAAGVNTTDKEIEVLYIRNVTFEDAGEYTCLAGNSIGISFHSAWLTVLPAP Motif1365_ems_3hM_3655_0001_0003_8887_0001
SVRVELLEFAIEAFVRGLEEYAQAAQRILWRVLEGKLDPTEAKRLLKKLQEKLKS RSPHRPILQAGLPANASTVVGGDVEFVCKVYSDAQPHIQWIKHVPYLKVLKAAGVNTTDKEIEVLYIRNVTFEDAGEYTCLAGNSIGISFHSAWLTVLPAP Grafting_Motif0272_p1-15H-GBL-16H-GABBL-16H_0359_0001_0001_0001_0001_0002
SFSKRLAEIVSKFKDDPEKVLKLLEELLKEAGDPEERKRLIKQAWLLAHLANDPELTRLIEELLK RSPHRPILQAGLPANASTVVGGDVEFVCKVYSDAQPHIQWIKHVPYLKVLKAAGVNTTDKEIEVLYIRNVTFEDAGEYTCLAGNSIGISFHSAWLTVLPAP mot_H_normal_3h_hb1_3627_000000010_0001_51_57_H_._29ae1e08a2b4f440a426d3aa34ece464_0001_0001_0001_0001_0001
TEELEKEVTRLLREGDPFRASILLLQIIERLKRRGNEEKVEEIIKKLLEEFGDPMLKALLEFARL RSPHRPILQAGLPANASTVVGGDVEFVCKVYSDAQPHIQWIKHVPYLKVLKAAGVNTTDKEIEVLYIRNVTFEDAGEYTCLAGNSIGISFHSAWLTVLPAP Motif1309_bcov_4helix_11083_0001_1352_0001
SSSESFTRIAKHISELVGVPSVKWSVKDGTVTVTFDGDDDNAKEASRLIWINAHFLGLDVKFETR RSPHRPILQAGLPANASTVVGGDVEFVCKVYSDAQPHIQWIKHVPYLKVLKAAGVNTTDKEIEVLYIRNVTFEDAGEYTCLAGNSIGISFHSAWLTVLPAP Grafting_Motif0072_HEEHE_1996_0001_0002
DDEKIKKTITELVQRFARQLGAEEFADRFVSKDTDKLVKEYKEDPFRFMLKVQRLADKAARDS RSPHRPILQAGLPANASTVVGGDVEFVCKVYSDAQPHIQWIKHVPYLKVLKAAGVNTTDKEIEVLYIRNVTFEDAGEYTCLAGNSIGISFHSAWLTVLPAP Motif1188_ems_coilC_8_0002_0001_0001_6146_0001
DEEVDRAKELAEELGDPELAELIEELKELRKRGDPRRLHVANHAYFLAHELGDPEIIRVLSRLML RSPHRPILQAGLPANASTVVGGDVEFVCKVYSDAQPHIQWIKHVPYLKVLKAAGVNTTDKEIEVLYIRNVTFEDAGEYTCLAGNSIGISFHSAWLTVLPAP Grafting_Motif0433_bcov_4helix_12689_0001
DEEELKRLLEIIEELARRLNDEEALRNAEAAKLAVRAAEQENDEEALKRLWEILREIVERLER RSPHRPILQAGLPANASTVVGGDVEFVCKVYSDAQPHIQWIKHVPYLKVLKAAGVNTTDKEIEVLYIRNVTFEDAGEYTCLAGNSIGISFHSAWLTVLPAP mot_H_normal_3h_hb1_4705_000000000_0001_24_34_H_._3h_hb1_2946_0001_0003_1_0001_0001
DEREAEKLVQEVFKLASELNDEETLRILTNAWLRAEKNNDWRIVYKVARRLLEWLERVR RSPHRPILQAGLPANASTVVGGDVEFVCKVYSDAQPHIQWIKHVPYLKVLKAAGVNTTDKEIEVLYIRNVTFEDAGEYTCLAGNSIGISFHSAWLTVLPAP mot_H_fastrot_cor_ems_3hM_3402_000000021_0001_49_57_H_._3h_hb1_962_0001_0001_0001
DEVLESLLKSVESVIKHRYPDEDTARTLIKRVRDEVKSAQSSSEDDERQAIQRAAFWAAHVI RSPHRPILQAGLPANASTVVGGDVEFVCKVYSDAQPHIQWIKHVPYLKVLKAAGVNTTDKEIEVLYIRNVTFEDAGEYTCLAGNSIGISFHSAWLTVLPAP Grafting_Motif0111_ems_3hC_756_0001
SLEEEVERLLKEAGVPPEVIEAIKRLIERLKENGIPPEAILLTIALALEELGNPEAARLIHELLA RSPHRPILQAGLPANASTVVGGDVEFVCKVYSDAQPHIQWIKHVPYLKVLKAAGVNTTDKEIEVLYIRNVTFEDAGEYTCLAGNSIGISFHSAWLTVLPAP rif_fastrot_09869709d06cb525cd55f400c7a8f8a0_0001_000000005_0001_0001
DIDIKIKVDADGFSEEEFRRLRRLAELTSALAVETARERGLDAKNRTRTTRDGHRWSFTTEIHIH RSPHRPILQAGLPANASTVVGGDVEFVCKVYSDAQPHIQWIKHVPYLKVLKAAGVNTTDKEIEVLYIRNVTFEDAGEYTCLAGNSIGISFHSAWLTVLPAP mot_H_normal_HEEH_08897_000000013_0001_46_56_H_._EHEE_hb1_5203_0001_0002_0001_0001
DKEHAVTESISDAARWAGVPRFSVTVSNGTVKVTVKGNDESARLLKFTAEMMSVLAGLPIEFRTK RSPHRPILQAGLPANASTVVGGDVEFVCKVYSDAQPHIQWIKHVPYLKVLKAAGVNTTDKEIEVLYIRNVTFEDAGEYTCLAGNSIGISFHSAWLTVLPAP Motif1011_HEEHE_1273_0001_0001_222_0001
DEKTLAEKLLKDALRLARERNDKEAALFIQALIQLLEEARERNDEEELKEILRAAIRHAQEWLR RSPHRPILQAGLPANASTVVGGDVEFVCKVYSDAQPHIQWIKHVPYLKVLKAAGVNTTDKEIEVLYIRNVTFEDAGEYTCLAGNSIGISFHSAWLTVLPAP mot_H_normal_df5fdf51280a5736f57bd207e2138f4e_0001_000000000_0001_35_42_H_._3h_hb1_3330_0001_0001_0001_0001
SEEFVRAMLMSVEKVAKKLNDPSVETKLRKLREEFKEAKKNNDRKKIYEVQVKAIELFLKAES RSPHRPILQAGLPANASTVVGGDVEFVCKVYSDAQPHIQWIKHVPYLKVLKAAGVNTTDKEIEVLYIRNVTFEDAGEYTCLAGNSIGISFHSAWLTVLPAP Motif0890_ems_3hM_3141_0001_2134_0001
DKEHAKKNIDMLISLVETLNPPNSEHAIKHARKLKEKIDKATSDEQVKRLAAEAFEILYRAQR RSPHRPILQAGLPANASTVVGGDVEFVCKVYSDAQPHIQWIKHVPYLKVLKAAGVNTTDKEIEVLYIRNVTFEDAGEYTCLAGNSIGISFHSAWLTVLPAP Grafting_Motif0363_ems_3hM_401_0001
DSLEEILEELQRRGVDPHRAANVLIFVAYELGDPEQLRVLSEALMLLSEGDPDRAEELLKRAAKR RSPHRPILQAGLPANASTVVGGDVEFVCKVYSDAQPHIQWIKHVPYLKVLKAAGVNTTDKEIEVLYIRNVTFEDAGEYTCLAGNSIGISFHSAWLTVLPAP Grafting_Motif0394_bcov_4helix_00454_0001_0002
DEIRKALWLLLRKDPNNEVLNELLQIVLLLHLRGVPPEEIEKIIKELAKKLGSEELLRRAEEEAK RSPHRPILQAGLPANASTVVGGDVEFVCKVYSDAQPHIQWIKHVPYLKVLKAAGVNTTDKEIEVLYIRNVTFEDAGEYTCLAGNSIGISFHSAWLTVLPAP mot_H_normal_3h_hb1_3627_000000010_0001_51_57_H_._1cde5897893f3d1588f92be3b001cdf2_0001_0001_0002_0001_0001
DEREREHKELKELLRRLAELAKKDAEKALIIVTLIWLRAHERGSEELRKIAEEAIKIIHELK RSPHRPILQAGLPANASTVVGGDVEFVCKVYSDAQPHIQWIKHVPYLKVLKAAGVNTTDKEIEVLYIRNVTFEDAGEYTCLAGNSIGISFHSAWLTVLPAP mot_H_fastrot_ems_3hM_3402_000000020_0001_49_59_H_._3h_hb1_1448_0001_0001_0001_0001
DEREKRLEERFKRLIEWNKRLEDEEVRKFAERLERLWREARRNNDEELLAELATLAYLAAARA RSPHRPILQAGLPANASTVVGGDVEFVCKVYSDAQPHIQWIKHVPYLKVLKAAGVNTTDKEIEVLYIRNVTFEDAGEYTCLAGNSIGISFHSAWLTVLPAP mot_H_fastrot_cor_ems_3hM_199_000000020_0001_57_61_H_._3h_hb1_2222_0001_0001_0001
PEEEEILNRLSILILDLVLRKTPEAEKEAQKLVEEVTRKNPQLKEVAERFLKFMQELARKS RSPHRPILQAGLPANASTVVGGDVEFVCKVYSDAQPHIQWIKHVPYLKVLKAAGVNTTDKEIEVLYIRNVTFEDAGEYTCLAGNSIGISFHSAWLTVLPAP Motif1335_ems_3hM_1613_0001_0001_7026_0001
DEHTKTAEEMIKLFAEVAKNVPDPRNVEHLLSVAKQWAEWANDPRLEKLVKKLSEEVRKYV RSPHRPILQAGLPANASTVVGGDVEFVCKVYSDAQPHIQWIKHVPYLKVLKAAGVNTTDKEIEVLYIRNVTFEDAGEYTCLAGNSIGISFHSAWLTVLPAP ems_3hC_242_000000012_0001
ALIFNFIITVDAHDKDDLERAKRILEEFAKETEKESRKRGLRHHYRIVIDRQGHRIWLIVSAESK RSPHRPILQAGLPANASTVVGGDVEFVCKVYSDAQPHIQWIKHVPYLKVLKAAGVNTTDKEIEVLYIRNVTFEDAGEYTCLAGNSIGISFHSAWLTVLPAP mot_P_normal_EHEE_hb1_2910_000000004_0001_46_48_59_61_P_._EHEE_hb1_1887_0001_0001_0001
PAIEWVKSIVEWLKKAAEKVKDPTVKEILKEVEKKLREAEKKNDESLAYKLVHKALEVVMDLL RSPHRPILQAGLPANASTVVGGDVEFVCKVYSDAQPHIQWIKHVPYLKVLKAAGVNTTDKEIEVLYIRNVTFEDAGEYTCLAGNSIGISFHSAWLTVLPAP ems_3hM_3043_000000025_0001
TVVVLILNAREEVIKEARKRGIKVKTHTGALTVVLFTTTDKEQAKFLEELARRANVDFSIRVS RSPHRPILQAGLPANASTVVGGDVEFVCKVYSDAQPHIQWIKHVPYLKVLKAAGVNTTDKEIEVLYIRNVTFEDAGEYTCLAGNSIGISFHSAWLTVLPAP rif_buried_ferr_hb1_820_000000009_0001_0001
DSEEDLRRLVRLTAMFAGVPSVTITVSNGNFKVKVSGDTRSARSVLRAAKFMADILGVDLKVTVE RSPHRPILQAGLPANASTVVGGDVEFVCKVYSDAQPHIQWIKHVPYLKVLKAAGVNTTDKEIEVLYIRNVTFEDAGEYTCLAGNSIGISFHSAWLTVLPAP Motif1005_HEEHE_1458_0001_0001_450_0001
SLVEELLKEAVERGDAELLRILVTTLAFALIAEGDPEKAKEVLKVAERLRTLPPEEIRKLAEELT RSPHRPILQAGLPANASTVVGGDVEFVCKVYSDAQPHIQWIKHVPYLKVLKAAGVNTTDKEIEVLYIRNVTFEDAGEYTCLAGNSIGISFHSAWLTVLPAP mot_H_normal_HEEHE_2363_000000001_0001_43_52_H_._b2a75ec44362e8867a934f1dba797bd5_0001_1_0001_0001
SMSELVKKFAEFVSRIAGVPSVKVSVSNGRVTVRVKGTDERAQQATNLIMQFVWMLGLDVKTEHE RSPHRPILQAGLPANASTVVGGDVEFVCKVYSDAQPHIQWIKHVPYLKVLKAAGVNTTDKEIEVLYIRNVTFEDAGEYTCLAGNSIGISFHSAWLTVLPAP Motif1050_HEEHE_1223_0001_0002_3324_0001
DRTENVTEAIKLIVKLANVPSFSVTVSNGRVKVTLKGNDESVEEAKEAIEMTARFVGLEVEVTVR RSPHRPILQAGLPANASTVVGGDVEFVCKVYSDAQPHIQWIKHVPYLKVLKAAGVNTTDKEIEVLYIRNVTFEDAGEYTCLAGNSIGISFHSAWLTVLPAP Motif1082_HEEHE_0415_0001_0001_4256_0001
DREEQEKTVEDLAKEASKRVDDPKERKKVTEILEFILSNIRSAHNPEIQQSAIHAAERLAREI RSPHRPILQAGLPANASTVVGGDVEFVCKVYSDAQPHIQWIKHVPYLKVLKAAGVNTTDKEIEVLYIRNVTFEDAGEYTCLAGNSIGISFHSAWLTVLPAP Grafting_Motif0460_ems_3hM_1464_0001_0003
SDWEKRAREIVKRIVELLEKITDREERKKVEQEFLLIWLRLAHRDEETAKFLEKLFAEVLKRVEK RSPHRPILQAGLPANASTVVGGDVEFVCKVYSDAQPHIQWIKHVPYLKVLKAAGVNTTDKEIEVLYIRNVTFEDAGEYTCLAGNSIGISFHSAWLTVLPAP mot_H_normal_3h_hb1_3627_000000010_0001_51_57_H_._3h_hb1_2815_0001_0003_0001_0001
DPKEAEEVKKKAEELLKKLGDSRAEFVYSNIRRVADLASKIPDPSMTELLRMLLRALKKMVDS RSPHRPILQAGLPANASTVVGGDVEFVCKVYSDAQPHIQWIKHVPYLKVLKAAGVNTTDKEIEVLYIRNVTFEDAGEYTCLAGNSIGISFHSAWLTVLPAP Grafting_Motif0460_ems_3hM_1134_0001_0002
DETDILRLTAMLISEQAGVPSVSVDIENGTIKVTVKGNDESAKLVLKVLKRIAKFLGLPVELHSR RSPHRPILQAGLPANASTVVGGDVEFVCKVYSDAQPHIQWIKHVPYLKVLKAAGVNTTDKEIEVLYIRNVTFEDAGEYTCLAGNSIGISFHSAWLTVLPAP Motif1004_HEEHE_1041_0001_0002_5263_0001
PEEENFKHNSELVEIAAKRKDQESVKMLVSLAKSLATQANVPEMQKQAKRLEELAKKLA RSPHRPILQAGLPANASTVVGGDVEFVCKVYSDAQPHIQWIKHVPYLKVLKAAGVNTTDKEIEVLYIRNVTFEDAGEYTCLAGNSIGISFHSAWLTVLPAP Motif0379_ems_3hC_475_0001_0001_0002_3619_0001
TEDEEITRALENAAKAAGVPSFSITKSNGTIRVTVDGPDEAAEILETTARFVAKLTGVPIEFRVR RSPHRPILQAGLPANASTVVGGDVEFVCKVYSDAQPHIQWIKHVPYLKVLKAAGVNTTDKEIEVLYIRNVTFEDAGEYTCLAGNSIGISFHSAWLTVLPAP mot_H_normal_HEEHE_2363_000000001_0001_43_52_H_._HEEHE_1398_0001_0001_0001
SREEAVELYHIAVEKGNEEAARIAAAVYLGLARGELDEDEARKLLEKVKKLLS RSPHRPILQAGLPANASTVVGGDVEFVCKVYSDAQPHIQWIKHVPYLKVLKAAGVNTTDKEIEVLYIRNVTFEDAGEYTCLAGNSIGISFHSAWLTVLPAP mot_H_fastrot_cor_ems_3hM_199_000000020_0001_56_61_H_._p1-14H-GBL-16H-GABBL-15H_0117_0001_0001_0002_0001_0001_0001
NTVSVLVRDPKLAEQVQKLAGVPVKIFRNGDMLVIYLSVSPEAEKLIRKLVNVDIRVDH RSPHRPILQAGLPANASTVVGGDVEFVCKVYSDAQPHIQWIKHVPYLKVLKAAGVNTTDKEIEVLYIRNVTFEDAGEYTCLAGNSIGISFHSAWLTVLPAP rif_fastrot_ems_ferrM_4405_000000002_0001_0001
SVEEIIRELIERGVSPRNIVTVALWLAVMLGDPRIYELLFEIMLKLMTGELSPEEVLKLIERILR RSPHRPILQAGLPANASTVVGGDVEFVCKVYSDAQPHIQWIKHVPYLKVLKAAGVNTTDKEIEVLYIRNVTFEDAGEYTCLAGNSIGISFHSAWLTVLPAP Motif0163_bcov_4helix_03597_0001_9448_0001
SELEELIREAVEKKDPKLLRKVLELIRERLNVDPEFAIMFLSMLIHEVLGDPRLVREAFELVSKG RSPHRPILQAGLPANASTVVGGDVEFVCKVYSDAQPHIQWIKHVPYLKVLKAAGVNTTDKEIEVLYIRNVTFEDAGEYTCLAGNSIGISFHSAWLTVLPAP Motif1335_bcov_4helix_13306_0001_7571_0001
DIRRIFSRQAIEITNAWLRNDEERLREIIRRLEETIRKSRDEELQKAQERLVQLARRALNG RSPHRPILQAGLPANASTVVGGDVEFVCKVYSDAQPHIQWIKHVPYLKVLKAAGVNTTDKEIEVLYIRNVTFEDAGEYTCLAGNSIGISFHSAWLTVLPAP mot_H_fastrot_cor_ems_3hM_3402_000000021_0001_49_57_H_._3h_hb1_6144_0001_0004_0001
DELLELLKELLERGVSPEEVFKIVLELAERQGFSPQSAAQAALFLIVKLGDPELERVALREAMRI RSPHRPILQAGLPANASTVVGGDVEFVCKVYSDAQPHIQWIKHVPYLKVLKAAGVNTTDKEIEVLYIRNVTFEDAGEYTCLAGNSIGISFHSAWLTVLPAP Grafting_Motif0612_bcov_4helix_05189_0001_0001
DHRLEIDLSVDTTDERLQEDLERIARTTARFYAELARRRNLTVRITVRWDRRNGRLKIHIEITSD RSPHRPILQAGLPANASTVVGGDVEFVCKVYSDAQPHIQWIKHVPYLKVLKAAGVNTTDKEIEVLYIRNVTFEDAGEYTCLAGNSIGISFHSAWLTVLPAP mot_H_normal_HEEHE_2363_000000001_0001_43_52_H_._EHEE_hb1_5214_0001_0002_0001_0001
DETYQLTIQVDKDDEEEREEAENELILFAFRIALEAKKRGLRVEVRRSTQRDGDKVRFTVTVHIT RSPHRPILQAGLPANASTVVGGDVEFVCKVYSDAQPHIQWIKHVPYLKVLKAAGVNTTDKEIEVLYIRNVTFEDAGEYTCLAGNSIGISFHSAWLTVLPAP mot_H_buried_ems_3hC_255_0002_000000000_0001_47_55_H_._EHEE_hb1_511_0001_0002_0001_0001
DEEKLKEAVKIAEEALRRGDEELALRANNLVVRLAEEVFEDHEEVRKFLREVLRKSKEKAK RSPHRPILQAGLPANASTVVGGDVEFVCKVYSDAQPHIQWIKHVPYLKVLKAAGVNTTDKEIEVLYIRNVTFEDAGEYTCLAGNSIGISFHSAWLTVLPAP mot_H_fastrot_cor_3h_hb1_2383_000000002_0001_27_35_H_._3h_hb1_2381_0001_0005_0001_0001
TDVEVARKLFEYVRKLIKEGVDPKEATKIAQKIVEEQTKKDKKNERDWRRAKELLTVSARFI RSPHRPILQAGLPANASTVVGGDVEFVCKVYSDAQPHIQWIKHVPYLKVLKAAGVNTTDKEIEVLYIRNVTFEDAGEYTCLAGNSIGISFHSAWLTVLPAP Motif0034_ems_3hM_2449_0001_0002_5996_0001
DELFHKLFKLQVLALEIRKDIQDPNQRTHVERLVSEAVSLIESNDPNNLKKAVELAKTAVDTF RSPHRPILQAGLPANASTVVGGDVEFVCKVYSDAQPHIQWIKHVPYLKVLKAAGVNTTDKEIEVLYIRNVTFEDAGEYTCLAGNSIGISFHSAWLTVLPAP Motif0515_ems_3hM_1960_0001_4863_0001
SEEVEKLYKYVKEVVKRLLRDDDERSKRLANLLHLALAKVEKASDERERTELARLAKELADKQT RSPHRPILQAGLPANASTVVGGDVEFVCKVYSDAQPHIQWIKHVPYLKVLKAAGVNTTDKEIEVLYIRNVTFEDAGEYTCLAGNSIGISFHSAWLTVLPAP mot_H_fastrot_cor_3h_hb1_5971_000000012_0001_53_59_H_._3h_hb1_3153_0001_0002_0001_0001
SKVDIIFMGADEEFAKTVRKIYTTVRVRLVGWTVEVRIENLSEEEARRLADWARKWGVRDVRVHV RSPHRPILQAGLPANASTVVGGDVEFVCKVYSDAQPHIQWIKHVPYLKVLKAAGVNTTDKEIEVLYIRNVTFEDAGEYTCLAGNSIGISFHSAWLTVLPAP mot_P_fastrot_ems_ferrM_1761_000000000_0001_27_29_34_38_P_._ferr_hb1_560_0001_0001_0001
SPEEVKKQIERLIRELYKRGIDLESIKFTIALALRQLEEEGVLSTDEVKELEKFAEKVLRKVK RSPHRPILQAGLPANASTVVGGDVEFVCKVYSDAQPHIQWIKHVPYLKVLKAAGVNTTDKEIEVLYIRNVTFEDAGEYTCLAGNSIGISFHSAWLTVLPAP mot_H_normal_3h_hb1_5890_000000015_0001_54_62_H_._HHH_eva_0301_0001_0001_0001_0001
DLEELEEELRRVSVHALERNIEELLELAKRLAELLKKLARSEEERIRIRAQIQANELARNR RSPHRPILQAGLPANASTVVGGDVEFVCKVYSDAQPHIQWIKHVPYLKVLKAAGVNTTDKEIEVLYIRNVTFEDAGEYTCLAGNSIGISFHSAWLTVLPAP mot_H_normal_3h_hb1_3434_000000000_0001_30_34_H_._3h_hb1_1751_0001_0001
DVAIQVTNPEVAKNASKIAGVQSFRIFTFGNLIIVFLEGVDPRLAKKAEKYVRSVVPDAYILIR RSPHRPILQAGLPANASTVVGGDVEFVCKVYSDAQPHIQWIKHVPYLKVLKAAGVNTTDKEIEVLYIRNVTFEDAGEYTCLAGNSIGISFHSAWLTVLPAP rif_fastrot_ems_ferrC_1136_000000001_0001_0001
DISKAMELAMQIEIIAKRKNDEELVKLAHEAQRLWNEAYFRNDEKALKEVEKLIEKLWKRAQS RSPHRPILQAGLPANASTVVGGDVEFVCKVYSDAQPHIQWIKHVPYLKVLKAAGVNTTDKEIEVLYIRNVTFEDAGEYTCLAGNSIGISFHSAWLTVLPAP Grafting_Motif0355_ems_3hC_140_0001_0001
DKELAELLKLLLEDPNDREVLERIMRLIIELFVRGDPLVDLANAALWAIMEGDPRVREMIKKVEK RSPHRPILQAGLPANASTVVGGDVEFVCKVYSDAQPHIQWIKHVPYLKVLKAAGVNTTDKEIEVLYIRNVTFEDAGEYTCLAGNSIGISFHSAWLTVLPAP Grafting_Motif0176_bcov_4helix_06446_0001_0002
DEVERLLELILKIPDPEEIHKLLTELLHLAMELNDPELLQLLNRLYFALHKDPREVRTLAEEWLR RSPHRPILQAGLPANASTVVGGDVEFVCKVYSDAQPHIQWIKHVPYLKVLKAAGVNTTDKEIEVLYIRNVTFEDAGEYTCLAGNSIGISFHSAWLTVLPAP Grafting_Motif1153_bcov_4helix_03127_0001
SAAELAARALIHLLEELVKNGELDEKKAKDLIRKLQEAIKKGDEETLVKLLYKIFKDIAELN RSPHRPILQAGLPANASTVVGGDVEFVCKVYSDAQPHIQWIKHVPYLKVLKAAGVNTTDKEIEVLYIRNVTFEDAGEYTCLAGNSIGISFHSAWLTVLPAP rif_fastrot_HHH_eva_0058_000000001_0001_0001
DVTIEISIEVHGDDEEARKLLEEWRHRVLTIAFRQREEIDGDSKIRHEHRRDGTHIELRVRSRTT RSPHRPILQAGLPANASTVVGGDVEFVCKVYSDAQPHIQWIKHVPYLKVLKAAGVNTTDKEIEVLYIRNVTFEDAGEYTCLAGNSIGISFHSAWLTVLPAP mot_H_normal_HEEH_08864_000000001_0001_54_58_H_._EHEE_hb1_2839_0001_0001_0001_0001
DETEKALELAELAAEMAKAAAKSEEEKKHLDSLVETARRLKDSRKINQVVQELQRFLFEAAN RSPHRPILQAGLPANASTVVGGDVEFVCKVYSDAQPHIQWIKHVPYLKVLKAAGVNTTDKEIEVLYIRNVTFEDAGEYTCLAGNSIGISFHSAWLTVLPAP Grafting_Motif0324_ems_3hM_131_0001
TDEEKSTKIERTLRKEITEAKDDPKKAKEISMRAFWLALEVDDPELMHVAFEIAKIVEEIG RSPHRPILQAGLPANASTVVGGDVEFVCKVYSDAQPHIQWIKHVPYLKVLKAAGVNTTDKEIEVLYIRNVTFEDAGEYTCLAGNSIGISFHSAWLTVLPAP Motif0628_ems_3hM_2431_0001_0003_5831_0001
SLEVLIFIRDEDGSTSTRVTVDDSEQARKVAKKIVKDQGDDLDLRVDPHLKLVIIRR RSPHRPILQAGLPANASTVVGGDVEFVCKVYSDAQPHIQWIKHVPYLKVLKAAGVNTTDKEIEVLYIRNVTFEDAGEYTCLAGNSIGISFHSAWLTVLPAP pol_proteinG_2093_000000018_0001
SREEVVRELLERIPNPMLVAFRLAQILKELGDPEAAHRVQRILWRLAEGEIDPEEARELLRRAVK RSPHRPILQAGLPANASTVVGGDVEFVCKVYSDAQPHIQWIKHVPYLKVLKAAGVNTTDKEIEVLYIRNVTFEDAGEYTCLAGNSIGISFHSAWLTVLPAP Grafting_Motif0184_bcov_4helix_12944_0001_0001
SEEEVKQRVTELIELWKKSGDDRFLHEAAKILVEFAREAQERNDERLLRAAAELLMELMEIERK RSPHRPILQAGLPANASTVVGGDVEFVCKVYSDAQPHIQWIKHVPYLKVLKAAGVNTTDKEIEVLYIRNVTFEDAGEYTCLAGNSIGISFHSAWLTVLPAP mot_H_fastrot_cor_3h_hb1_1377_000000001_0001_32_41_H_._3h_hb1_3534_0001_0001_0001
DEHTLLRQISHVASRLAREAKSEEDVKKAEKKLQEWLDKLNVDEELQNLAHITLRAAFLMES RSPHRPILQAGLPANASTVVGGDVEFVCKVYSDAQPHIQWIKHVPYLKVLKAAGVNTTDKEIEVLYIRNVTFEDAGEYTCLAGNSIGISFHSAWLTVLPAP Motif1040_ems_3hC_1017_0001_0002_8140_0001
SQDTIEKFRKIAEELQKNLSREEVYIVLMRIIEKLKREGKLSEQELRELMRVANEAYFRL RSPHRPILQAGLPANASTVVGGDVEFVCKVYSDAQPHIQWIKHVPYLKVLKAAGVNTTDKEIEVLYIRNVTFEDAGEYTCLAGNSIGISFHSAWLTVLPAP Grafting_Motif0355_HHH_eva_0101_0001
DSTEENVESLLRKIETVARRRDDPRAKTLVKQAKKVLEEARRKNDPDLLVKAFTLVLMAFLTVT RSPHRPILQAGLPANASTVVGGDVEFVCKVYSDAQPHIQWIKHVPYLKVLKAAGVNTTDKEIEVLYIRNVTFEDAGEYTCLAGNSIGISFHSAWLTVLPAP Motif1011_ems_3hM_465_0001_0003_6065_0001
SPEEVLLELARKHNIEQAIQLLWLAAARDEELYKHVEELVRRNLEHVIVEQAKELLDRAR RSPHRPILQAGLPANASTVVGGDVEFVCKVYSDAQPHIQWIKHVPYLKVLKAAGVNTTDKEIEVLYIRNVTFEDAGEYTCLAGNSIGISFHSAWLTVLPAP mot_H_normal_HHH_eva_0053_000000019_0001_25_31_H_._4h_hb1_3475_0001_0002_0001
DSEEAEKIIRTVQTWAKKQNDWQILTMAEALEEQLKHATKKGDEEAIKHVTRQARNLLNFV RSPHRPILQAGLPANASTVVGGDVEFVCKVYSDAQPHIQWIKHVPYLKVLKAAGVNTTDKEIEVLYIRNVTFEDAGEYTCLAGNSIGISFHSAWLTVLPAP Motif1019_ems_3hM_3423_0001_0001_6329_0001
SEEVKELRHLAESLSKEISDNASEEVSKQATTLLRQAVEKATTSEEVFILLSEIFMRLWELTS RSPHRPILQAGLPANASTVVGGDVEFVCKVYSDAQPHIQWIKHVPYLKVLKAAGVNTTDKEIEVLYIRNVTFEDAGEYTCLAGNSIGISFHSAWLTVLPAP ems_3hC_1626_0002_000000026_0001
DELEERIEELIKQVPDPELRELLERVLKLLRRGELSPAQIFLLIFRLQVKFGDPLVVTILWLLAE RSPHRPILQAGLPANASTVVGGDVEFVCKVYSDAQPHIQWIKHVPYLKVLKAAGVNTTDKEIEVLYIRNVTFEDAGEYTCLAGNSIGISFHSAWLTVLPAP Motif0582_bcov_4helix_01163_0001_3931_0001
SLSEAVEHYVKRFAKIAGVPSVKVRVSNGHIEVTVKGTDDAARAVSESARALAERLNVPITIETR RSPHRPILQAGLPANASTVVGGDVEFVCKVYSDAQPHIQWIKHVPYLKVLKAAGVNTTDKEIEVLYIRNVTFEDAGEYTCLAGNSIGISFHSAWLTVLPAP mot_H_normal_HEEH_04912_000000000_0001_12_20_H_._HEEHE_3151_0001_0001_0001_0001
SLEELLKRLTEETGDPLRALNELFFKVLEEGDPDLAKILAKVLHLAAKLNRPPEEVLEELLRRLK RSPHRPILQAGLPANASTVVGGDVEFVCKVYSDAQPHIQWIKHVPYLKVLKAAGVNTTDKEIEVLYIRNVTFEDAGEYTCLAGNSIGISFHSAWLTVLPAP mot_H_fastrot_3h_hb1_3344_000000001_0001_47_55_H_._79e92de3a8403675d95b8955fe624be5_0001_0001_0002_0001_0001
SEDDILRFAESNLESLARQAYSDPTQAKSFAETWIKKARQKSDKREQQRVVVRALSVALKLLF RSPHRPILQAGLPANASTVVGGDVEFVCKVYSDAQPHIQWIKHVPYLKVLKAAGVNTTDKEIEVLYIRNVTFEDAGEYTCLAGNSIGISFHSAWLTVLPAP Grafting_Motif0460_ems_3hC_1242_0002_0001
DEKVERAAEILEKLGDPRLAAALFTVLWFIKQANDPELEKLIEEVAELVEEGDPERVRELLEKIN RSPHRPILQAGLPANASTVVGGDVEFVCKVYSDAQPHIQWIKHVPYLKVLKAAGVNTTDKEIEVLYIRNVTFEDAGEYTCLAGNSIGISFHSAWLTVLPAP mot_H_normal_beeaf63b05778b6dc4e0d4755a79d7be_0001_1_000000001_0001_39_45_H_._d93180b313b4ba91b607d2f6913c3667_0001_1_0001_0001
DKDELVKWLVEQASRMAGVPSVSVTKKDGTYKVKFPGTDESAKMASTLVLTLLWLSGIQVEVSFE RSPHRPILQAGLPANASTVVGGDVEFVCKVYSDAQPHIQWIKHVPYLKVLKAAGVNTTDKEIEVLYIRNVTFEDAGEYTCLAGNSIGISFHSAWLTVLPAP HEEHE_2950_000000011_0001
SLTLRFDITFRGSDEESRRLAEEWVKKLEELAKRLAEEMNTDVRVEVTHLNLDGSNIILLEINIE RSPHRPILQAGLPANASTVVGGDVEFVCKVYSDAQPHIQWIKHVPYLKVLKAAGVNTTDKEIEVLYIRNVTFEDAGEYTCLAGNSIGISFHSAWLTVLPAP mot_P_normal_EHEE_07348_000000022_0001_5_9_61_63_P_._EHEE_hb1_356_0001_0001_0001
DEELVERIKELLEKGDPRVVELIMELSFLLWEKGDPEKASLLQQVLFLFIEGDPERAKEVLERVK RSPHRPILQAGLPANASTVVGGDVEFVCKVYSDAQPHIQWIKHVPYLKVLKAAGVNTTDKEIEVLYIRNVTFEDAGEYTCLAGNSIGISFHSAWLTVLPAP Motif1285_bcov_4helix_02928_0001_0001_794_0001
DEAAKVFNEAFRVLFKTGDPSAAHVQWIAADLQQKGLATEEILKRLKEIIRRIESK RSPHRPILQAGLPANASTVVGGDVEFVCKVYSDAQPHIQWIKHVPYLKVLKAAGVNTTDKEIEVLYIRNVTFEDAGEYTCLAGNSIGISFHSAWLTVLPAP Motif0582_p1-16H-GBL-16H-GABBL-16H_0013_0001_0001_0001_0001_6716_0001
NEIYELAAHALRTRDPRLLEKLARLLVELKKRDPESVKRAIENIKRFLGDPELRKILEELLKELE RSPHRPILQAGLPANASTVVGGDVEFVCKVYSDAQPHIQWIKHVPYLKVLKAAGVNTTDKEIEVLYIRNVTFEDAGEYTCLAGNSIGISFHSAWLTVLPAP rif_normal_8765a4d45e468d470aac65a2f3dfb4be_0001_1_000000008_0001_0001
SEEELREVLKEAGLDPRQIELVLRVIRKLEELIGNPEQVAFQVMLFLFLLGVSPEVVKKIKELVR RSPHRPILQAGLPANASTVVGGDVEFVCKVYSDAQPHIQWIKHVPYLKVLKAAGVNTTDKEIEVLYIRNVTFEDAGEYTCLAGNSIGISFHSAWLTVLPAP Motif1031_bcov_4helix_04465_0001_0001_2570_0001
DFERALRLASEAAEEFVEKRNNDELRELVKLSKELVKEALNADKEERAAELAEESFRLARKVI RSPHRPILQAGLPANASTVVGGDVEFVCKVYSDAQPHIQWIKHVPYLKVLKAAGVNTTDKEIEVLYIRNVTFEDAGEYTCLAGNSIGISFHSAWLTVLPAP mot_H_fastrot_cor_4d04a71241ce050a1c61c1d62c6b5498_0001_000000001_0001_7_11_H_._3h_hb1_5134_0001_0001_0001
HYRYKLQIQVNSHDEKDLRHAVRLAEEWIKRVKEHSERLGLDSHFSLSYSILNGTALVVVTNRNH RSPHRPILQAGLPANASTVVGGDVEFVCKVYSDAQPHIQWIKHVPYLKVLKAAGVNTTDKEIEVLYIRNVTFEDAGEYTCLAGNSIGISFHSAWLTVLPAP mot_P_normal_EHEE_hb1_2925_000000016_0001_5_7_61_63_P_._EHEE_hb1_5433_0001_0001_0001
DLIVELVKAVERWLNVPPEEALKHVVELLAAFANIPPEEAKKLLEELLKKVNSPEARELIKLLRK RSPHRPILQAGLPANASTVVGGDVEFVCKVYSDAQPHIQWIKHVPYLKVLKAAGVNTTDKEIEVLYIRNVTFEDAGEYTCLAGNSIGISFHSAWLTVLPAP rif_fastrot_cor_ec945f614e0712da2a9625ce3e07d33f_0001_1_000000015_0001
DEEREERSKRLLKELLELAKRIDDRKELRKLLAAVQFLFFASTSEESRKLAREVLHLIWRLIEN RSPHRPILQAGLPANASTVVGGDVEFVCKVYSDAQPHIQWIKHVPYLKVLKAAGVNTTDKEIEVLYIRNVTFEDAGEYTCLAGNSIGISFHSAWLTVLPAP mot_H_normal_HEEHE_3358_000000009_0001_51_55_H_._3h_hb1_5631_0001_0003_0001
DDSEFAASNARSLVEMIKNASSKEMVQNLSDMAKMYAKIAVKNLDPRVEEEIKKLVDDVYKKR RSPHRPILQAGLPANASTVVGGDVEFVCKVYSDAQPHIQWIKHVPYLKVLKAAGVNTTDKEIEVLYIRNVTFEDAGEYTCLAGNSIGISFHSAWLTVLPAP Grafting_Motif0460_ems_3hM_1042_0001_0003
DEKEEISKKLKELIKEAQKAPDPTRAFRILMRVQFLAHKVNDREVQRTATEVAQKLWENE RSPHRPILQAGLPANASTVVGGDVEFVCKVYSDAQPHIQWIKHVPYLKVLKAAGVNTTDKEIEVLYIRNVTFEDAGEYTCLAGNSIGISFHSAWLTVLPAP ems_3hM_2708_000000026_0001
DEELKKLLDQVVEQARKLKKKLSNEQLQMILTMLIRLAETAKKNDDDELAMLVIVLFETVKRET RSPHRPILQAGLPANASTVVGGDVEFVCKVYSDAQPHIQWIKHVPYLKVLKAAGVNTTDKEIEVLYIRNVTFEDAGEYTCLAGNSIGISFHSAWLTVLPAP Motif0112_ems_3hM_1727_0001_0001_8604_0001
DRAEIARKLVKRVADNLKKSPNPEDKELAKKAESLLKEAESIPDRDKALQVLQRALFIAAQS RSPHRPILQAGLPANASTVVGGDVEFVCKVYSDAQPHIQWIKHVPYLKVLKAAGVNTTDKEIEVLYIRNVTFEDAGEYTCLAGNSIGISFHSAWLTVLPAP Grafting_Motif0111_ems_3hC_109_0002_0001
DEDVKRALKMVEVAVKRAFEDQEKAKKYVTEVKERAKELQKDNPEKADQHAQQVVFELAERV RSPHRPILQAGLPANASTVVGGDVEFVCKVYSDAQPHIQWIKHVPYLKVLKAAGVNTTDKEIEVLYIRNVTFEDAGEYTCLAGNSIGISFHSAWLTVLPAP Grafting_Motif0324_ems_3hC_1507_0002_0001
PARERAKELAREVLEDPRLIPEALHQLQRLLWKHQDPEILRLAVLVFLLKMGDPHARKEIKKIAK RSPHRPILQAGLPANASTVVGGDVEFVCKVYSDAQPHIQWIKHVPYLKVLKAAGVNTTDKEIEVLYIRNVTFEDAGEYTCLAGNSIGISFHSAWLTVLPAP Grafting_Motif0184_bcov_4helix_13649_0001_0001
SRDDLRKWADTLEKLANNLSDSFASTLVKMLAEDIRRVLNRGDEEQAKRLVEIATSMVKRG RSPHRPILQAGLPANASTVVGGDVEFVCKVYSDAQPHIQWIKHVPYLKVLKAAGVNTTDKEIEVLYIRNVTFEDAGEYTCLAGNSIGISFHSAWLTVLPAP Motif1071_ems_3hC_647_0001_1975_0001
TLHFSDRLEVDSGDEDDRRAAEFTSELARIHAEELARDLNLELRYRSDVKRDGHKWHVHIEFHVK RSPHRPILQAGLPANASTVVGGDVEFVCKVYSDAQPHIQWIKHVPYLKVLKAAGVNTTDKEIEVLYIRNVTFEDAGEYTCLAGNSIGISFHSAWLTVLPAP mot_H_normal_3h_hb1_5890_000000015_0001_54_62_H_._EHEE_hb1_5417_0001_0002_0001_0001
SERLEELRKELTELLGDPELAELLLRLLKEAEERGDERLAFIVLAVILTARKNPEAARELIKALN RSPHRPILQAGLPANASTVVGGDVEFVCKVYSDAQPHIQWIKHVPYLKVLKAAGVNTTDKEIEVLYIRNVTFEDAGEYTCLAGNSIGISFHSAWLTVLPAP mot_H_normal_f8f8a4152cc90f14bb898546c27f9520_0001_000000018_0001_34_43_H_._798ffcb336d15c994e9be7a6b57aa038_0001_0001_0001_0001
TEEVIRTLLRLAEEAFKKNDKDLATKVLKLAKTYSETLQDPNIEFVSTLVESFLRFARRL RSPHRPILQAGLPANASTVVGGDVEFVCKVYSDAQPHIQWIKHVPYLKVLKAAGVNTTDKEIEVLYIRNVTFEDAGEYTCLAGNSIGISFHSAWLTVLPAP Motif1280_ems_3hM_1416_0001_0002_8692_0001
GPDERLKEAKELIELAKKLKDSRIEKVLERALHLANHVYFNAQSEEEKKKAARLLLEAMKASHA RSPHRPILQAGLPANASTVVGGDVEFVCKVYSDAQPHIQWIKHVPYLKVLKAAGVNTTDKEIEVLYIRNVTFEDAGEYTCLAGNSIGISFHSAWLTVLPAP Grafting_Motif1153_ems_3hM_926_0001_0001
DEKELKDTVKKLFEEAQKKQDFELAFRVSFTVLELAKKLNNPELAKVAATAFWEFMELTRS RSPHRPILQAGLPANASTVVGGDVEFVCKVYSDAQPHIQWIKHVPYLKVLKAAGVNTTDKEIEVLYIRNVTFEDAGEYTCLAGNSIGISFHSAWLTVLPAP Motif1285_ems_3hM_1151_0001_9634_0001
TRTFHLVITLQHASEEEVKESHRWFHRWAKELADRLRSQGIRVEFRVSSYRSLGMWLNVLELKAN RSPHRPILQAGLPANASTVVGGDVEFVCKVYSDAQPHIQWIKHVPYLKVLKAAGVNTTDKEIEVLYIRNVTFEDAGEYTCLAGNSIGISFHSAWLTVLPAP rif_normal_EHEE_hb1_2448_000000001_0001_0001
DAVEAAIRVLSDYNREEAEKLEEIVKELREKGVPPEEILKIILKLLRELGDESAVFTLRLAIEEQ RSPHRPILQAGLPANASTVVGGDVEFVCKVYSDAQPHIQWIKHVPYLKVLKAAGVNTTDKEIEVLYIRNVTFEDAGEYTCLAGNSIGISFHSAWLTVLPAP mot_H_normal_3h_hb1_5890_000000015_0001_54_62_H_._e88c4232ff8a7dee46887338b28f151b_0001_1_0001_0002_0001_0001
DLKEEIERLAKEDPRKAETFVMELIIKLFQNGDPEKANVATVILFLLMEGDPDKATKLAKELEDR RSPHRPILQAGLPANASTVVGGDVEFVCKVYSDAQPHIQWIKHVPYLKVLKAAGVNTTDKEIEVLYIRNVTFEDAGEYTCLAGNSIGISFHSAWLTVLPAP Motif1185_bcov_4helix_14613_0001_0002_3947_0001
SEVVVIVLVRDTERVKKLAEKYNARVHVNPGGFVLVTLKDFDQSVAESIARNAGVEHFSVRIRY RSPHRPILQAGLPANASTVVGGDVEFVCKVYSDAQPHIQWIKHVPYLKVLKAAGVNTTDKEIEVLYIRNVTFEDAGEYTCLAGNSIGISFHSAWLTVLPAP mot_P_fastrot_cor_ferr_hb1_3247_000000002_0001_24_28_32_34_P_._ems_fer_extC_129_0001_0001_0001
DENKKISETLKKLIKEALDKNDSDTLHKLIQEAIAFAMEVNDLDLWEFAFKAFEILQNRER RSPHRPILQAGLPANASTVVGGDVEFVCKVYSDAQPHIQWIKHVPYLKVLKAAGVNTTDKEIEVLYIRNVTFEDAGEYTCLAGNSIGISFHSAWLTVLPAP Motif0306_ems_3hM_3637_0001_0001_7667_0001
DEHLLLLLRFAATLAEQAANRDPKEKEKVEKIIRKIVTRANKAEDDKELKKLLHTAQRIVWELA RSPHRPILQAGLPANASTVVGGDVEFVCKVYSDAQPHIQWIKHVPYLKVLKAAGVNTTDKEIEVLYIRNVTFEDAGEYTCLAGNSIGISFHSAWLTVLPAP Motif0913_ems_3hM_2940_0001_9117_0001
DEEERLREAVKRLAKDAGVPSVRVDTRNGTITVQVKGDDSAANSVLAAVHLAAARNGIPVRLSTE RSPHRPILQAGLPANASTVVGGDVEFVCKVYSDAQPHIQWIKHVPYLKVLKAAGVNTTDKEIEVLYIRNVTFEDAGEYTCLAGNSIGISFHSAWLTVLPAP mot_H_fastrot_cor_ems_3hM_199_000000020_0001_56_61_H_._HEEHE_0448_0001_0001_0001
TEDVLRQILLTARFSGDPLREVIRELLELLERGVSPEELLRILKEILERVNPQLLKVLEHLEEMV RSPHRPILQAGLPANASTVVGGDVEFVCKVYSDAQPHIQWIKHVPYLKVLKAAGVNTTDKEIEVLYIRNVTFEDAGEYTCLAGNSIGISFHSAWLTVLPAP Motif1045_bcov_4helix_05330_0001_0002_1889_0001
SWELAQRLLKRALELAKKQNNEELLKLLEHVQRVNEEAVKRNDEELIDKSRLIAQTILFRLEH RSPHRPILQAGLPANASTVVGGDVEFVCKVYSDAQPHIQWIKHVPYLKVLKAAGVNTTDKEIEVLYIRNVTFEDAGEYTCLAGNSIGISFHSAWLTVLPAP mot_H_normal_3h_hb1_6816_000000000_0001_50_58_H_._3h_hb1_2639_0001_0002_0001_0001
SSVESVSRMVEWFAKMAGVPDVKVTVHNGTVKVTLKGTNESVQEAKNFAEINAMFANVKIEIQTK RSPHRPILQAGLPANASTVVGGDVEFVCKVYSDAQPHIQWIKHVPYLKVLKAAGVNTTDKEIEVLYIRNVTFEDAGEYTCLAGNSIGISFHSAWLTVLPAP Motif0041_HEEHE_2766_0001_261_0001
DETKEKIQTKLKDLLKKLKQYADDEFIRKMIETAATRASRRNDEEKAAMVETLIRALIRLS RSPHRPILQAGLPANASTVVGGDVEFVCKVYSDAQPHIQWIKHVPYLKVLKAAGVNTTDKEIEVLYIRNVTFEDAGEYTCLAGNSIGISFHSAWLTVLPAP Motif0205_ems_3hM_2374_0001_0001_7638_0001
DEEEKAEEFVKNAERYARSVDNPEAKKLVEEVKKILEEAKRKISDKYKILRLVTRYVAQVFMN RSPHRPILQAGLPANASTVVGGDVEFVCKVYSDAQPHIQWIKHVPYLKVLKAAGVNTTDKEIEVLYIRNVTFEDAGEYTCLAGNSIGISFHSAWLTVLPAP ems_3hM_1995_000000020_0001
DESEELTRILEISAWMAGVPDFSISVSNGRVTVNIRGTDERSKSALNLAKRFAEILNVELHVQQR RSPHRPILQAGLPANASTVVGGDVEFVCKVYSDAQPHIQWIKHVPYLKVLKAAGVNTTDKEIEVLYIRNVTFEDAGEYTCLAGNSIGISFHSAWLTVLPAP Motif1053_HEEHE_2930_0001_0002_1688_0001
DRVLELSFKLFQNGDPDSASVVQIALMALLRGDLSPEEAEELVERLLRELGVSPEEIKKIREIVR RSPHRPILQAGLPANASTVVGGDVEFVCKVYSDAQPHIQWIKHVPYLKVLKAAGVNTTDKEIEVLYIRNVTFEDAGEYTCLAGNSIGISFHSAWLTVLPAP Motif1062_bcov_4helix_10878_0001_3463_0001
DKERAVEQTVRFAARLAGLRSITVRVKDGTISVTIDGRDEAARAVAKTLEDAAKKLGVDLKVQLD RSPHRPILQAGLPANASTVVGGDVEFVCKVYSDAQPHIQWIKHVPYLKVLKAAGVNTTDKEIEVLYIRNVTFEDAGEYTCLAGNSIGISFHSAWLTVLPAP mot_H_normal_3h_hb1_6816_000000000_0001_50_58_H_._HEEHE_0093_0001_0001_0001_0001
DEKESVHAVQRMATWIARMAGVSEELIKKLRKLVEKLIRRGVDIFEATLIAQDIIDKITRS RSPHRPILQAGLPANASTVVGGDVEFVCKVYSDAQPHIQWIKHVPYLKVLKAAGVNTTDKEIEVLYIRNVTFEDAGEYTCLAGNSIGISFHSAWLTVLPAP Motif1188_HHH_eva_0077_0001_0001_2168_0001
TKDELTKRVIEMLARIAGVPSVKVTRSNGRWKVTFSGDDERARLASFQIKLYAFLANLEVELTLK RSPHRPILQAGLPANASTVVGGDVEFVCKVYSDAQPHIQWIKHVPYLKVLKAAGVNTTDKEIEVLYIRNVTFEDAGEYTCLAGNSIGISFHSAWLTVLPAP Motif1050_HEEHE_0280_0001_7606_0001
DWEFRVIVHEDRTKEEETRKLLEHAKRAIEHFEELVERLGLEARIQTSFERGEDWFRFNVSARAR RSPHRPILQAGLPANASTVVGGDVEFVCKVYSDAQPHIQWIKHVPYLKVLKAAGVNTTDKEIEVLYIRNVTFEDAGEYTCLAGNSIGISFHSAWLTVLPAP rif_normal_EHEE_hb1_3319_000000027_0001_0001
DKAEELWRLAYRGELPPEELKRLAEELLEEALGDPEEARRRLEELERRVGDPRRVAQIVATLVWL RSPHRPILQAGLPANASTVVGGDVEFVCKVYSDAQPHIQWIKHVPYLKVLKAAGVNTTDKEIEVLYIRNVTFEDAGEYTCLAGNSIGISFHSAWLTVLPAP pol_cd3b9d195f30b890c64722c090cf8477_0001_000000027_0001_0001
SPEETAKDIAKKAVEELVKKYSLEEAVHIVVRIVREVAKKLNLDDSQTEHLVLFASLLVAHLFI RSPHRPILQAGLPANASTVVGGDVEFVCKVYSDAQPHIQWIKHVPYLKVLKAAGVNTTDKEIEVLYIRNVTFEDAGEYTCLAGNSIGISFHSAWLTVLPAP Motif0030_ems_3hC_714_0001_0003_6877_0001
SETIEIQIELRNVSEEQVKKIYEEARRQAQEIAEELKKRGKRIEVSVTRVRDGRDVTILIIIQIN RSPHRPILQAGLPANASTVVGGDVEFVCKVYSDAQPHIQWIKHVPYLKVLKAAGVNTTDKEIEVLYIRNVTFEDAGEYTCLAGNSIGISFHSAWLTVLPAP rif_normal_EHEE_hb1_751_000000013_0001_0001
SRQFRWEWTFKGPDEETRKTIEQLERDAQKFAQEFAEKYNVRYRVVVYVHRSGDTIQVTILVSFH RSPHRPILQAGLPANASTVVGGDVEFVCKVYSDAQPHIQWIKHVPYLKVLKAAGVNTTDKEIEVLYIRNVTFEDAGEYTCLAGNSIGISFHSAWLTVLPAP mot_P_normal_ems_ferrM_3505_0001_000000001_0001_2_6_35_39_P_._EHEE_hb1_487_0001_0001_0001
SEEDRVKFNADNASKNAGVPSVEVRLRNNTIEVTVDGNDDSSRMLKFIIESLARLMGVPVTVRTR RSPHRPILQAGLPANASTVVGGDVEFVCKVYSDAQPHIQWIKHVPYLKVLKAAGVNTTDKEIEVLYIRNVTFEDAGEYTCLAGNSIGISFHSAWLTVLPAP Motif1135_HEEHE_0879_0001_4395_0001
SAIESVQRVAEWLARMANVESVSYSVSNGHLTITLQGDTETVRDASNLIKLTARFSGLRLTVQIR RSPHRPILQAGLPANASTVVGGDVEFVCKVYSDAQPHIQWIKHVPYLKVLKAAGVNTTDKEIEVLYIRNVTFEDAGEYTCLAGNSIGISFHSAWLTVLPAP Motif0003_HEEHE_0560_0001_9519_0001
PRVVVILNVRDPTLAEKAAKYVDAEVRTRGFSVLVRVKSDELAKLLETLARRLGVQVQVLSQK RSPHRPILQAGLPANASTVVGGDVEFVCKVYSDAQPHIQWIKHVPYLKVLKAAGVNTTDKEIEVLYIRNVTFEDAGEYTCLAGNSIGISFHSAWLTVLPAP rif_normal_ems_ferrC_1954_000000016_0001_0001
DSTETLYFTIRAETDEELERLLREVRELARRIWEESHRRGLDSRLEVHFQKLNGTLTVVILHTVH RSPHRPILQAGLPANASTVVGGDVEFVCKVYSDAQPHIQWIKHVPYLKVLKAAGVNTTDKEIEVLYIRNVTFEDAGEYTCLAGNSIGISFHSAWLTVLPAP rif_normal_EHEE_hb1_5822_000000008_0001_0001
TKEVAERARFAIQANNPRLLEAVENLAERLLRRTGDPRLEELLKLIRRIKEGDPEAEELLERLVP RSPHRPILQAGLPANASTVVGGDVEFVCKVYSDAQPHIQWIKHVPYLKVLKAAGVNTTDKEIEVLYIRNVTFEDAGEYTCLAGNSIGISFHSAWLTVLPAP mot_H_normal_361c572ac61f5b1126241789cdc37cd6_0001_1_000000000_0001_38_44_H_._0ccd7bddd0fe2fb67f01de6ee178c126_0001_1_0001_0001_1_0001
DEEEIRRLLEELGKLSPEEIEKIVELLREAKERGTEREVLLKLVVRLFQKGNPEAVRIINRLTFK RSPHRPILQAGLPANASTVVGGDVEFVCKVYSDAQPHIQWIKHVPYLKVLKAAGVNTTDKEIEVLYIRNVTFEDAGEYTCLAGNSIGISFHSAWLTVLPAP Motif0255_bcov_4helix_03673_0001_4271_0001
SEDEELQRRIKFTLDEAGATDVSVTVSNGKIKVTFKGTDDRVELLSFTAESIAFLMGVDLKVQID RSPHRPILQAGLPANASTVVGGDVEFVCKVYSDAQPHIQWIKHVPYLKVLKAAGVNTTDKEIEVLYIRNVTFEDAGEYTCLAGNSIGISFHSAWLTVLPAP Motif1008_HEEHE_2097_0001_3932_0001
SEEEIRELIEEIKKKNPELAQAVEAALVALKRNPDMAHTFIHAMLRLIGDPLLEEVLRLLRELLK RSPHRPILQAGLPANASTVVGGDVEFVCKVYSDAQPHIQWIKHVPYLKVLKAAGVNTTDKEIEVLYIRNVTFEDAGEYTCLAGNSIGISFHSAWLTVLPAP Motif1418_bcov_4helix_04239_0001_3416_0001
TTVVSLKDADPNLVKKAAKLAPYEVDVEVIDNRIVQVQLRNADASLVVELLKKVVQATVRVTR RSPHRPILQAGLPANASTVVGGDVEFVCKVYSDAQPHIQWIKHVPYLKVLKAAGVNTTDKEIEVLYIRNVTFEDAGEYTCLAGNSIGISFHSAWLTVLPAP mot_P_fastrot_ferr_hb1_3571_000000012_0001_26_28_33_35_P_._ems_ferrM_6219_0001_0001
DEMAMFITLAQFVAKELGDKDLLSKINKAATKARRGETSKSELEKLTHIVMNLFI RSPHRPILQAGLPANASTVVGGDVEFVCKVYSDAQPHIQWIKHVPYLKVLKAAGVNTTDKEIEVLYIRNVTFEDAGEYTCLAGNSIGISFHSAWLTVLPAP Motif1047_p1-16H-GBL-16H-GABBL-15H_0005_0001_0001_0002_0001_0002_4409_0001
DELLSRIQSLAMKLNDPMLLMVSFLLWQLKDGSISPEEAKKLLEELLRRVGDPLIKELIELLRER RSPHRPILQAGLPANASTVVGGDVEFVCKVYSDAQPHIQWIKHVPYLKVLKAAGVNTTDKEIEVLYIRNVTFEDAGEYTCLAGNSIGISFHSAWLTVLPAP Motif1062_bcov_4helix_06627_0001_0001_5714_0001
SHTIHIRIRIRIEDEEELLEAIIRLTTEAFKLMLEAEEHDGEVHVRVSLHEHDNQFELRVHIHIR RSPHRPILQAGLPANASTVVGGDVEFVCKVYSDAQPHIQWIKHVPYLKVLKAAGVNTTDKEIEVLYIRNVTFEDAGEYTCLAGNSIGISFHSAWLTVLPAP mot_H_normal_HEEHE_2363_000000001_0001_43_52_H_._EHEE_hb1_6414_0001_0001_0001
DSEEVERILKKILEWAHKHNDEEVLFAAAALLQLQEEATRKGDEELSEATLELARALLKKL RSPHRPILQAGLPANASTVVGGDVEFVCKVYSDAQPHIQWIKHVPYLKVLKAAGVNTTDKEIEVLYIRNVTFEDAGEYTCLAGNSIGISFHSAWLTVLPAP mot_H_normal_ems_3hC_187_0002_000000003_0001_29_38_H_._3h_hb1_3047_0001_0001_0001
SIEELVREVIEKVRKKGDPELVRELEKVLEALEEGNPDEAEQILQRAAFIFGDPAVMKLAILLYE RSPHRPILQAGLPANASTVVGGDVEFVCKVYSDAQPHIQWIKHVPYLKVLKAAGVNTTDKEIEVLYIRNVTFEDAGEYTCLAGNSIGISFHSAWLTVLPAP Grafting_Motif0111_bcov_4helix_13601_0001
SQDEARELLKKAKELYKRGDAIKILTLVFQVEQLFREVGDPELDEILKRVQKLFSEVTER RSPHRPILQAGLPANASTVVGGDVEFVCKVYSDAQPHIQWIKHVPYLKVLKAAGVNTTDKEIEVLYIRNVTFEDAGEYTCLAGNSIGISFHSAWLTVLPAP Motif0003_HHH_eva_0256_0001_0005_7442_0001
DERKTIKELIDRAEEIVSKLGDEDIERAVHFVRRAFERATKENNEEDLKAVKFAAAAVFQLAC RSPHRPILQAGLPANASTVVGGDVEFVCKVYSDAQPHIQWIKHVPYLKVLKAAGVNTTDKEIEVLYIRNVTFEDAGEYTCLAGNSIGISFHSAWLTVLPAP mot_H_normal_ems_3hC_187_0002_000000003_0001_29_38_H_._ems_3hM_2590_0001_0001_0001
SEEESFTRMVKWVADHMGVPSVDIQFSNGRVSVTVKGDDENARDVQEFAHLTALFVGLDVDVQVR RSPHRPILQAGLPANASTVVGGDVEFVCKVYSDAQPHIQWIKHVPYLKVLKAAGVNTTDKEIEVLYIRNVTFEDAGEYTCLAGNSIGISFHSAWLTVLPAP Motif1004_HEEHE_0786_0001_0001_4440_0001
PETDELTKTLKKLLELAKDPRYLSEAFELVFEIQYEAMQKNDEKVRRVAVNVSFKIAEMA RSPHRPILQAGLPANASTVVGGDVEFVCKVYSDAQPHIQWIKHVPYLKVLKAAGVNTTDKEIEVLYIRNVTFEDAGEYTCLAGNSIGISFHSAWLTVLPAP Motif0582_ems_3hM_1201_0001_0001_7182_0001
SLEELYRKFEEEVRRFLRRTRDEELLIRATNLWLRVTEAFKNRNEELARKLIEEWQDWVRKV RSPHRPILQAGLPANASTVVGGDVEFVCKVYSDAQPHIQWIKHVPYLKVLKAAGVNTTDKEIEVLYIRNVTFEDAGEYTCLAGNSIGISFHSAWLTVLPAP mot_H_fastrot_cor_ems_3hM_3402_000000021_0001_49_57_H_._3h_hb1_5948_0001_0001_0001
DETTEVSEEVKKKLEEAAKNKDEHTFFLISLKAQHIAFQLNDEKLLRIIRQIFHEAARQI RSPHRPILQAGLPANASTVVGGDVEFVCKVYSDAQPHIQWIKHVPYLKVLKAAGVNTTDKEIEVLYIRNVTFEDAGEYTCLAGNSIGISFHSAWLTVLPAP Motif0195_ems_3hM_3553_0001_505_0001
HWEWRWTIEVRGDDRQAKAIVAQWLARLWKLSEELARRLNSDSRVEIRVHRHGDKIRLEFHSRIE RSPHRPILQAGLPANASTVVGGDVEFVCKVYSDAQPHIQWIKHVPYLKVLKAAGVNTTDKEIEVLYIRNVTFEDAGEYTCLAGNSIGISFHSAWLTVLPAP mot_H_normal_10b9d3618f1bfdde5e2880e000ad3649_0001_000000000_0001_58_64_H_._EHEE_hb1_2628_0001_0001_0001
DEEELQRLIHKAREAAEKKDEETATRLIETIKEIAKKDNDEKAEAAAHTLEWFLKEQL RSPHRPILQAGLPANASTVVGGDVEFVCKVYSDAQPHIQWIKHVPYLKVLKAAGVNTTDKEIEVLYIRNVTFEDAGEYTCLAGNSIGISFHSAWLTVLPAP mot_H_buried_3h_hb1_4542_000000001_0001_54_63_H_._ems_3hM_2845_0001_0001_0001
DEQESAVRAIRRVAKILNVPDVSVDVRNGRVTVRFGGTDEHVNQAWFFALTVAFLVGVPIDVKVK RSPHRPILQAGLPANASTVVGGDVEFVCKVYSDAQPHIQWIKHVPYLKVLKAAGVNTTDKEIEVLYIRNVTFEDAGEYTCLAGNSIGISFHSAWLTVLPAP Motif0021_HEEHE_2630_0001_0002_5466_0001
RRKTRYEIRIDSNDSHHEKRAKEIIRKLAEEHAERIRREGGEARFQIQSSEFNGVIFVFVLIVQR RSPHRPILQAGLPANASTVVGGDVEFVCKVYSDAQPHIQWIKHVPYLKVLKAAGVNTTDKEIEVLYIRNVTFEDAGEYTCLAGNSIGISFHSAWLTVLPAP pol_EHEE_hb1_5887_000000009_0001_0001
TTVFITIDYDVRLVQTLAEQANAEVTVSEFNGTFLVVIQGIPPDTARTLAKRIQPDVRVTVK RSPHRPILQAGLPANASTVVGGDVEFVCKVYSDAQPHIQWIKHVPYLKVLKAAGVNTTDKEIEVLYIRNVTFEDAGEYTCLAGNSIGISFHSAWLTVLPAP rif_fastrot_ems_ferrM_3861_0001_000000011_0001_0001
DKEEDLSNIIKLSFRFAGVESVDVKVSNGTVNVHVKNPTPAADMVSKNAQKRAKELGLRVNVRNH RSPHRPILQAGLPANASTVVGGDVEFVCKVYSDAQPHIQWIKHVPYLKVLKAAGVNTTDKEIEVLYIRNVTFEDAGEYTCLAGNSIGISFHSAWLTVLPAP Motif1045_HEEHE_1309_0001_535_0001
SKEESIREIVELTARFAGVPSVHVEVSNGKVSITVKGDSEVSENVKSAARFIKKKFGVDVKVTTR RSPHRPILQAGLPANASTVVGGDVEFVCKVYSDAQPHIQWIKHVPYLKVLKAAGVNTTDKEIEVLYIRNVTFEDAGEYTCLAGNSIGISFHSAWLTVLPAP Motif0018_HEEHE_2141_0001_0001_3258_0001
KIFILVQGLSEEAARLVSKIAQVRVLVFGRIVVFTVDDPRQAETVSRLVTKASNVDRVHTQR RSPHRPILQAGLPANASTVVGGDVEFVCKVYSDAQPHIQWIKHVPYLKVLKAAGVNTTDKEIEVLYIRNVTFEDAGEYTCLAGNSIGISFHSAWLTVLPAP rif_fastrot_cor_ems_ferrM_2213_0002_000000002_0001_0001
SLQEELEMAIKLTAMFAGVQSVDVKVSNGDVKVTIQATDEAAKSLQRAVKFIAKMVGVTVDVQLR RSPHRPILQAGLPANASTVVGGDVEFVCKVYSDAQPHIQWIKHVPYLKVLKAAGVNTTDKEIEVLYIRNVTFEDAGEYTCLAGNSIGISFHSAWLTVLPAP Motif1004_HEEHE_2407_0001_0001_5187_0001
DVRWEREFKFEKDDEAARVTAEWFAEAQVRAAEEHARRHNLETRWSVDIRRDGDLVTFHVRVENT RSPHRPILQAGLPANASTVVGGDVEFVCKVYSDAQPHIQWIKHVPYLKVLKAAGVNTTDKEIEVLYIRNVTFEDAGEYTCLAGNSIGISFHSAWLTVLPAP mot_H_buried_3h_hb1_4542_000000001_0001_54_63_H_._EHEE_hb1_5202_0001_0002_0001
DIVEKVRKLALEATEVARKQNDDEIRRELQTLAFAARAAKENNDEERLDKIRKIVETLYKRVV RSPHRPILQAGLPANASTVVGGDVEFVCKVYSDAQPHIQWIKHVPYLKVLKAAGVNTTDKEIEVLYIRNVTFEDAGEYTCLAGNSIGISFHSAWLTVLPAP mot_H_normal_3h_hb1_6816_000000000_0001_50_58_H_._ems_3hM_2587_0001_0001
DRYEEISEMLTQMAHLLGVGSFKVSIDNGRIKVHVKGNDEAAHSITQAAKHFSKTFGIPIDVQTH RSPHRPILQAGLPANASTVVGGDVEFVCKVYSDAQPHIQWIKHVPYLKVLKAAGVNTTDKEIEVLYIRNVTFEDAGEYTCLAGNSIGISFHSAWLTVLPAP HEEHE_2863_000000022_0001
DPDLEQAKNLTEVLRRLKSQVPDPEQQKTVETLAKLLEEAIKKNDKDTLYKVMNMATMVLLRLI RSPHRPILQAGLPANASTVVGGDVEFVCKVYSDAQPHIQWIKHVPYLKVLKAAGVNTTDKEIEVLYIRNVTFEDAGEYTCLAGNSIGISFHSAWLTVLPAP Motif1159_ems_3hM_1825_0001_0003_6776_0001
DEEVVKILLELAESLGDEELIRALRKLLKAVKEGKRSKEEAEQAAQRLVWEALQ RSPHRPILQAGLPANASTVVGGDVEFVCKVYSDAQPHIQWIKHVPYLKVLKAAGVNTTDKEIEVLYIRNVTFEDAGEYTCLAGNSIGISFHSAWLTVLPAP Grafting_Motif0272_p1-14H-GBL-16H-GABBL-16H_0069_0001_0001_0002_0001_0001
SEWEKKVKEYIERLRKLKEKGEPNIQLEITVLFLISDLFKKGKISRDLFRKAVRVALDVNKLVD RSPHRPILQAGLPANASTVVGGDVEFVCKVYSDAQPHIQWIKHVPYLKVLKAAGVNTTDKEIEVLYIRNVTFEDAGEYTCLAGNSIGISFHSAWLTVLPAP Motif1118_HHH_eva_0346_0001_0002_1_8106_0001
RREIRVDVTFHASNEELAEELLRAARQTSRFLAQLFRREGLDVKVDSKWHMDGTTVRYTANITVE RSPHRPILQAGLPANASTVVGGDVEFVCKVYSDAQPHIQWIKHVPYLKVLKAAGVNTTDKEIEVLYIRNVTFEDAGEYTCLAGNSIGISFHSAWLTVLPAP mot_H_normal_3h_hb1_6816_000000000_0001_50_58_H_._EHEE_hb1_4363_0001_0002_0001_0001
DEVLREVSTALFLLATVQEYVPDPNIQELASRLAELLIRLQEEKDKESATKVVKKAKELYKKAI RSPHRPILQAGLPANASTVVGGDVEFVCKVYSDAQPHIQWIKHVPYLKVLKAAGVNTTDKEIEVLYIRNVTFEDAGEYTCLAGNSIGISFHSAWLTVLPAP Motif1187_ems_3hM_1913_0001_0001_9029_0001
GTVVILVPDPRGAETAARIVGATVTIVTSNNKFVVVFITTDDVDRVLKLVKDIDPSAHVFVA RSPHRPILQAGLPANASTVVGGDVEFVCKVYSDAQPHIQWIKHVPYLKVLKAAGVNTTDKEIEVLYIRNVTFEDAGEYTCLAGNSIGISFHSAWLTVLPAP rif_buried_ems_ferrM_7064_0001_000000002_0001_0001
DEALEKLFKISTNLMRLEDKDPDQAVKYAKEVIDKARKKNDEIVVFIAEQLLKQIEKRYRS RSPHRPILQAGLPANASTVVGGDVEFVCKVYSDAQPHIQWIKHVPYLKVLKAAGVNTTDKEIEVLYIRNVTFEDAGEYTCLAGNSIGISFHSAWLTVLPAP Motif1252_ems_3hM_620_0001_8390_0001
NEREEFIEELLRSVLETAERLNDEEAIKEIRDLIRKAREALKRGDEELALIIATLLWLRLFETR RSPHRPILQAGLPANASTVVGGDVEFVCKVYSDAQPHIQWIKHVPYLKVLKAAGVNTTDKEIEVLYIRNVTFEDAGEYTCLAGNSIGISFHSAWLTVLPAP mot_H_fastrot_ems_3hM_3402_000000020_0001_49_59_H_._3h_hb1_4347_0001_0002_0001_0001
DEEVRELVKEAVDKNDPRALSNVALLILELAGSPEEARRLVELAVKLLGLDPEVRMMLELVIDFR RSPHRPILQAGLPANASTVVGGDVEFVCKVYSDAQPHIQWIKHVPYLKVLKAAGVNTTDKEIEVLYIRNVTFEDAGEYTCLAGNSIGISFHSAWLTVLPAP Motif1045_bcov_4helix_09506_0001_0003_7822_0001
SEEEHWQENAEEIARQAGVPSVKVTVRNGTVTVKFNGNDEAVKDASAIVELTARFMGKSVKITFE RSPHRPILQAGLPANASTVVGGDVEFVCKVYSDAQPHIQWIKHVPYLKVLKAAGVNTTDKEIEVLYIRNVTFEDAGEYTCLAGNSIGISFHSAWLTVLPAP Motif0018_HEEHE_1893_0001_0001_3408_0001
SEEEFIESQVRLTAFMAGVRSVSVRVRNGRVEVHIDADTESAEQLKRALERMAKRNGIDIKVTVR RSPHRPILQAGLPANASTVVGGDVEFVCKVYSDAQPHIQWIKHVPYLKVLKAAGVNTTDKEIEVLYIRNVTFEDAGEYTCLAGNSIGISFHSAWLTVLPAP Motif1002_HEEHE_0701_0001_2076_0001
SEEEKFAKLLEQAVREVGAPRVTVIFRNGIVTVTVEGSDETAQTVSKVAKEIAKKLNLKLQVTEQ RSPHRPILQAGLPANASTVVGGDVEFVCKVYSDAQPHIQWIKHVPYLKVLKAAGVNTTDKEIEVLYIRNVTFEDAGEYTCLAGNSIGISFHSAWLTVLPAP mot_P_buried_EHEE_hb1_6412_000000000_0001_46_50_55_59_P_._HEEHE_1351_0001_0001_0001
DPKEEAKKVTELLKKLARHADDEELAHRLFALADALEQATEENDEERLKEVIKLARKLIKDVKS RSPHRPILQAGLPANASTVVGGDVEFVCKVYSDAQPHIQWIKHVPYLKVLKAAGVNTTDKEIEVLYIRNVTFEDAGEYTCLAGNSIGISFHSAWLTVLPAP mot_H_fastrot_b97d94780943d560feb7ba26cd5e5db2_0001_1_000000001_0001_19_24_H_._ems_3hC_1249_0002_0001_0001_0001
DHDAEAILLAAASLIQRSRELNDEDSVRHAEELERLTKDAERRNDKELLEELERRAARQLSRLE RSPHRPILQAGLPANASTVVGGDVEFVCKVYSDAQPHIQWIKHVPYLKVLKAAGVNTTDKEIEVLYIRNVTFEDAGEYTCLAGNSIGISFHSAWLTVLPAP mot_H_normal_4f981c690e236e9cc1acd3dc23286c25_0001_000000005_0001_20_25_H_._3h_hb1_211_0001_0001_0001
SEDEQVSRAVKKIVDMVGAPDVRVDVTNGRIHIEINARDEHARSAQRQVELFARFAGIPIDTKTK RSPHRPILQAGLPANASTVVGGDVEFVCKVYSDAQPHIQWIKHVPYLKVLKAAGVNTTDKEIEVLYIRNVTFEDAGEYTCLAGNSIGISFHSAWLTVLPAP Motif0018_HEEHE_2457_0001_0002_8730_0001
EETELYILVLDGNDEELRRKAHEWAKRIAEEARERARRRGLEIRVEFHTFRINGRLVVTLHLVIR RSPHRPILQAGLPANASTVVGGDVEFVCKVYSDAQPHIQWIKHVPYLKVLKAAGVNTTDKEIEVLYIRNVTFEDAGEYTCLAGNSIGISFHSAWLTVLPAP mot_P_normal_ems_ferrM_3067_000000025_1_0001_27_29_34_38_P_._EHEE_hb1_1382_0001_0001_0001
HDSNHWTFEIDTTNERELKEFEEEVRQFAIHIAFRSLLRGIDSRVHVRTTRHNGRLRIHVEIRSG RSPHRPILQAGLPANASTVVGGDVEFVCKVYSDAQPHIQWIKHVPYLKVLKAAGVNTTDKEIEVLYIRNVTFEDAGEYTCLAGNSIGISFHSAWLTVLPAP mot_H_normal_ems_3hM_2943_000000000_0001_50_57_H_._EHEE_hb1_507_0001_0001_0001
SVLERVIEELLKIPDPRELVRLLLEAFRLLEELGDEEALELISALAYRLATSPEEFKEALKRILK RSPHRPILQAGLPANASTVVGGDVEFVCKVYSDAQPHIQWIKHVPYLKVLKAAGVNTTDKEIEVLYIRNVTFEDAGEYTCLAGNSIGISFHSAWLTVLPAP mot_H_fastrot_cor_5f7be76032930812e1c336f7bc1cda57_0001_000000004_0001_23_27_H_._8c55dc8e688188af10648c5aa0933287_0001_1_0001_0002_0001_0001
NLLRELNEIFFLLLELARRHNLEEFLKELEKILAEAMEEVRNNDEEAVERNLRDLRRMAEEL RSPHRPILQAGLPANASTVVGGDVEFVCKVYSDAQPHIQWIKHVPYLKVLKAAGVNTTDKEIEVLYIRNVTFEDAGEYTCLAGNSIGISFHSAWLTVLPAP mot_H_fastrot_cor_3h_hb1_3344_000000008_0001_48_55_H_._3h_hb1_5058_0001_0002_0001_0001
DAIEELVRELLERGDPETALNNLYLALARELGDPEEVQKLFEEAHRLAGGDPELQVRILLELLKR RSPHRPILQAGLPANASTVVGGDVEFVCKVYSDAQPHIQWIKHVPYLKVLKAAGVNTTDKEIEVLYIRNVTFEDAGEYTCLAGNSIGISFHSAWLTVLPAP mot_H_fastrot_cor_ems_3hM_199_000000020_0001_56_61_H_._686e9ea7d1d24c3e0f636aac31b87c59_0001_0001_0001_0001
DEHIERAVEAIELASRALIQASDNEEAIRIAEESIRVAREALEKNDERLVHEAAKLSVKAARIA RSPHRPILQAGLPANASTVVGGDVEFVCKVYSDAQPHIQWIKHVPYLKVLKAAGVNTTDKEIEVLYIRNVTFEDAGEYTCLAGNSIGISFHSAWLTVLPAP mot_H_normal_3h_hb1_4705_000000000_0001_24_34_H_._3h_hb1_3379_0001_0001_1_0001
DKEREHRLFALTVALAARELGDEEAERLARDLLRKSLEALKRGNDELVEHLHRLLEEIWRRLHH RSPHRPILQAGLPANASTVVGGDVEFVCKVYSDAQPHIQWIKHVPYLKVLKAAGVNTTDKEIEVLYIRNVTFEDAGEYTCLAGNSIGISFHSAWLTVLPAP mot_H_normal_HEEH_08897_000000013_0001_46_56_H_._3h_hb1_1140_0001_0003_0001_0001
TETELVKHVVEFVARVAGVPSFDVKDDNGKVTVHLEGDDERAQEAKSLIELSAFMLGVPVEVKTH RSPHRPILQAGLPANASTVVGGDVEFVCKVYSDAQPHIQWIKHVPYLKVLKAAGVNTTDKEIEVLYIRNVTFEDAGEYTCLAGNSIGISFHSAWLTVLPAP Motif1002_HEEHE_0530_0001_0002_7276_0001
NVLVILHAEKYDVTVTVDDEEQAHRVAERWAKENNLEIKRFHSHNDIVKFKLE RSPHRPILQAGLPANASTVVGGDVEFVCKVYSDAQPHIQWIKHVPYLKVLKAAGVNTTDKEIEVLYIRNVTFEDAGEYTCLAGNSIGISFHSAWLTVLPAP pol_ems_bGM_718_0002_000000011_0001_0001
DELERLLREARKRGTEERVIAELVREAVELGDPELARALNELFFALQEGDEERIRRVLKLLSKLQ RSPHRPILQAGLPANASTVVGGDVEFVCKVYSDAQPHIQWIKHVPYLKVLKAAGVNTTDKEIEVLYIRNVTFEDAGEYTCLAGNSIGISFHSAWLTVLPAP mot_H_fastrot_cor_3h_hb1_3344_000000001_0001_48_54_H_._ceafdea1b8bbebf0528503a145ac8738_0001_0001_0001_0001
DLVLKAVKLLAEKLGDEELLRFVRRIEELLEKGRLSPEEFKKARRILLLAIDDLDEARKLLRELK RSPHRPILQAGLPANASTVVGGDVEFVCKVYSDAQPHIQWIKHVPYLKVLKAAGVNTTDKEIEVLYIRNVTFEDAGEYTCLAGNSIGISFHSAWLTVLPAP rif_fastrot_cor_8176ac102b98803e971ec1e023b34246_0001_000000002_0001_0001
TEEIRITRTVDGDDEEARKEALEILFRLALKLAREAEKRGYEPELELKSHRRGDRITITATVRLK RSPHRPILQAGLPANASTVVGGDVEFVCKVYSDAQPHIQWIKHVPYLKVLKAAGVNTTDKEIEVLYIRNVTFEDAGEYTCLAGNSIGISFHSAWLTVLPAP pol_EHEE_hb1_6056_000000005_0001
SRLVEQAEALHRRLLEEARKRNNEELIRLAEELLRNLKRALKRNDEEALIKHISEVLLLALELSG RSPHRPILQAGLPANASTVVGGDVEFVCKVYSDAQPHIQWIKHVPYLKVLKAAGVNTTDKEIEVLYIRNVTFEDAGEYTCLAGNSIGISFHSAWLTVLPAP mot_H_fastrot_9bd462782c304fa80c4d96dd5304cc22_0001_1_000000000_0001_39_48_H_._3h_hb1_898_0001_0001_0001_0001
SLDEELERLLRRRVDPEVVMMVILTLRFLLRQGASPELVLKVLLRLARLLGDPEAEKVIRELIER RSPHRPILQAGLPANASTVVGGDVEFVCKVYSDAQPHIQWIKHVPYLKVLKAAGVNTTDKEIEVLYIRNVTFEDAGEYTCLAGNSIGISFHSAWLTVLPAP Motif0021_bcov_4helix_12512_0001_0001_1690_0001
IELERKVLRLAVEASRVAAENDNRELLNEVNHILFEAEELSSSPDPKESKEALDRARKRLEKIV RSPHRPILQAGLPANASTVVGGDVEFVCKVYSDAQPHIQWIKHVPYLKVLKAAGVNTTDKEIEVLYIRNVTFEDAGEYTCLAGNSIGISFHSAWLTVLPAP Grafting_Motif0204_ems_3hM_2409_0001
SEIEKLLKELLEKTGDPAVNQILLLLRFLKHNGADPEIVLRVLLRAARLMGNPELERIIEEVLRK RSPHRPILQAGLPANASTVVGGDVEFVCKVYSDAQPHIQWIKHVPYLKVLKAAGVNTTDKEIEVLYIRNVTFEDAGEYTCLAGNSIGISFHSAWLTVLPAP Motif1005_bcov_4helix_01966_0001_0002_7688_0001
DEDEDIETSIKLIAMMVGLTDVDVKVRNGTITVKVGGNDESARSVSFFAKNLAERLGVPVNLRTG RSPHRPILQAGLPANASTVVGGDVEFVCKVYSDAQPHIQWIKHVPYLKVLKAAGVNTTDKEIEVLYIRNVTFEDAGEYTCLAGNSIGISFHSAWLTVLPAP Motif1069_HEEHE_2862_0001_3104_0001
DERIRLRLRIRVKDERELRQLEDEWRSESLTLALRLERRGLEIHFRHREHRHGDTFTLTNEYRIT RSPHRPILQAGLPANASTVVGGDVEFVCKVYSDAQPHIQWIKHVPYLKVLKAAGVNTTDKEIEVLYIRNVTFEDAGEYTCLAGNSIGISFHSAWLTVLPAP mot_H_fastrot_cor_ems_3hM_199_000000020_0001_57_61_H_._EHEE_hb1_3378_0001_0001_0001
DEREKLQEEFERSYKTLQKNNVDPQQLARFVIKVAMTLNEIGADKAASEANRALFELYEKIS RSPHRPILQAGLPANASTVVGGDVEFVCKVYSDAQPHIQWIKHVPYLKVLKAAGVNTTDKEIEVLYIRNVTFEDAGEYTCLAGNSIGISFHSAWLTVLPAP Grafting_Motif0263_ems_3hM_1062_0001_0002
SENYIWTYSINTTDEEEIKRFLTQVKREVKKIIDELAKDADRVEVRTREQEYNGVVFLFIEARFE RSPHRPILQAGLPANASTVVGGDVEFVCKVYSDAQPHIQWIKHVPYLKVLKAAGVNTTDKEIEVLYIRNVTFEDAGEYTCLAGNSIGISFHSAWLTVLPAP mot_P_fastrot_EHEE_12152_000000003_0001_46_52_55_61_P_._EHEE_hb1_5322_0001_0001_0001
PVVITFNTEDPTLLELATKIVGADRFIISPVGVLLLHLKDPKKAEEATELVRRIAEVHVRVLE RSPHRPILQAGLPANASTVVGGDVEFVCKVYSDAQPHIQWIKHVPYLKVLKAAGVNTTDKEIEVLYIRNVTFEDAGEYTCLAGNSIGISFHSAWLTVLPAP rif_normal_ems_ferrM_7301_0002_000000000_0001_0001
SEEDKKRKLTENVKRNAGVPEVSVDRRNGTLKVKLRGTDEAAHNAAALVYLAAAKLGVPVEIDVK RSPHRPILQAGLPANASTVVGGDVEFVCKVYSDAQPHIQWIKHVPYLKVLKAAGVNTTDKEIEVLYIRNVTFEDAGEYTCLAGNSIGISFHSAWLTVLPAP mot_H_fastrot_cor_3h_hb1_5971_000000012_0001_53_59_H_._HEEHE_0500_0001_0001_0001_0001
DEKNEEAERLIETAYQKNQKLVVTVEENGRVFVYFVGDDEEARKISEKLREDALRRGLWIIFFVV RSPHRPILQAGLPANASTVVGGDVEFVCKVYSDAQPHIQWIKHVPYLKVLKAAGVNTTDKEIEVLYIRNVTFEDAGEYTCLAGNSIGISFHSAWLTVLPAP pol_HEEHE_1525_000000008_0001_0001
DEEEEKLEELIRRGNTEEAKKIVEKIVKELGLSPFIEMMLKSIVELAKLDPRDLETLKTLLKRRR RSPHRPILQAGLPANASTVVGGDVEFVCKVYSDAQPHIQWIKHVPYLKVLKAAGVNTTDKEIEVLYIRNVTFEDAGEYTCLAGNSIGISFHSAWLTVLPAP Motif0115_bcov_4helix_12479_0001_0002_9480_0001
SVQELLEFAATNAQRSVGLRSVDVKVKDGTVKVTVDGNDENARMVLITIAFAVHLQGLKIDKKFR RSPHRPILQAGLPANASTVVGGDVEFVCKVYSDAQPHIQWIKHVPYLKVLKAAGVNTTDKEIEVLYIRNVTFEDAGEYTCLAGNSIGISFHSAWLTVLPAP Motif1040_HEEHE_0771_0001_412_0001
SAELLLALADRLRKKGLIDPSAVKYAKKVAELMKQGNATDRDAATVFELIFRAQE RSPHRPILQAGLPANASTVVGGDVEFVCKVYSDAQPHIQWIKHVPYLKVLKAAGVNTTDKEIEVLYIRNVTFEDAGEYTCLAGNSIGISFHSAWLTVLPAP Motif0622_p1-14H-GABBL-16H-GABBL-15H_0812_0001_0001_0001_0001_7053_0001
PVVITFSVDDPTLLELATKIVGAKEYHISPLGLLILSLDDPKKAEEATELVRRILDVRVQVFN RSPHRPILQAGLPANASTVVGGDVEFVCKVYSDAQPHIQWIKHVPYLKVLKAAGVNTTDKEIEVLYIRNVTFEDAGEYTCLAGNSIGISFHSAWLTVLPAP rif_normal_ems_ferrM_7301_000000003_0001_0001
TITHEYRVSVSDTSEEAKRILRDYLRVAEQTARFAAREANLQPHLHWERETRNNTLHLRVKARVQ RSPHRPILQAGLPANASTVVGGDVEFVCKVYSDAQPHIQWIKHVPYLKVLKAAGVNTTDKEIEVLYIRNVTFEDAGEYTCLAGNSIGISFHSAWLTVLPAP mot_H_normal_3h_hb1_6816_000000000_0001_50_58_H_._EHEE_hb1_6253_0001_0002_0001_0001
DDEELFKALRELSRRLIERARIDELLRLLEELERLWEEAKKRNDEELLLKILSLLLISSRRAEE RSPHRPILQAGLPANASTVVGGDVEFVCKVYSDAQPHIQWIKHVPYLKVLKAAGVNTTDKEIEVLYIRNVTFEDAGEYTCLAGNSIGISFHSAWLTVLPAP mot_H_fastrot_cor_8509e7fc85603f69ea91bd1a3f463060_0001_1_000000003_0001_17_27_H_._3h_hb1_4205_0001_0001_1_0001
STEEHLRHIIELVERGDPEAALLAAALLQLALRAGDEELVRKIVELLERVLGDPEEAKRLLEEAR RSPHRPILQAGLPANASTVVGGDVEFVCKVYSDAQPHIQWIKHVPYLKVLKAAGVNTTDKEIEVLYIRNVTFEDAGEYTCLAGNSIGISFHSAWLTVLPAP mot_H_normal_HEEH_22123_000000005_0001_54_60_H_._027b36d3bfc5a772878090e7ab12d434_0001_1_0001_0001_0001
DVVFLIINGDDEAAKRVIKWLKDLNVQVIVFHSDGNLILILASNVDARELEEVIRKANLDARVHL RSPHRPILQAGLPANASTVVGGDVEFVCKVYSDAQPHIQWIKHVPYLKVLKAAGVNTTDKEIEVLYIRNVTFEDAGEYTCLAGNSIGISFHSAWLTVLPAP pol_ferr_hb1_1423_000000019_0001
SQDRREDAKEIIKELVKIGDRETAFKVLSELANQISREEGLDKKQAMNVLFELTEVLLNLL RSPHRPILQAGLPANASTVVGGDVEFVCKVYSDAQPHIQWIKHVPYLKVLKAAGVNTTDKEIEVLYIRNVTFEDAGEYTCLAGNSIGISFHSAWLTVLPAP Motif1012_HHH_eva_0272_0001_0001_2079_0001
DETQQASKMLERSARMAGVPSVSVSYSGGKVRLHLKGDDEAVKQAKRAAHLLSHIVGIPVEVTTH RSPHRPILQAGLPANASTVVGGDVEFVCKVYSDAQPHIQWIKHVPYLKVLKAAGVNTTDKEIEVLYIRNVTFEDAGEYTCLAGNSIGISFHSAWLTVLPAP Motif1078_HEEHE_1791_0001_5941_0001
DENLKVLLEVTRVIMEVQDRGKLSDEEAVKLAKEWLKEQKDRGRISPEILKMVEFALDEIEKEIRS RSPHRPILQAGLPANASTVVGGDVEFVCKVYSDAQPHIQWIKHVPYLKVLKAAGVNTTDKEIEVLYIRNVTFEDAGEYTCLAGNSIGISFHSAWLTVLPAP Motif1317_HHH_eva_0371_0001_0001_1_5109_0001
TVEEVLRLLRHAYKDDPKVEELLRLVEEVLKKDPEKAASLVNAIAILLARGVPPEEIKKLLEEIR RSPHRPILQAGLPANASTVVGGDVEFVCKVYSDAQPHIQWIKHVPYLKVLKAAGVNTTDKEIEVLYIRNVTFEDAGEYTCLAGNSIGISFHSAWLTVLPAP mot_H_buried_3h_hb1_5908_000000014_0001_11_16_H_._83e99b6af5d6f9242c0c5646de00cec7_0001_0001_0001
PETEKVQKRLKKLLEEVQRLQDQHRAQQVIFIAVELADRWKDPEVQKVAAKVFQIAYEIME RSPHRPILQAGLPANASTVVGGDVEFVCKVYSDAQPHIQWIKHVPYLKVLKAAGVNTTDKEIEVLYIRNVTFEDAGEYTCLAGNSIGISFHSAWLTVLPAP Grafting_Motif0324_ems_3hM_2621_0001
SEEEKKRLEELVRRAEEALKRNDDERVEHVLSALAILAAELRVREIFEFVRKILRQLRRKE RSPHRPILQAGLPANASTVVGGDVEFVCKVYSDAQPHIQWIKHVPYLKVLKAAGVNTTDKEIEVLYIRNVTFEDAGEYTCLAGNSIGISFHSAWLTVLPAP mot_H_fastrot_ems_3hM_256_000000003_0001_6_15_H_._3h_hb1_2528_0001_0001_0001
SDDQEKLERLVHKIVREFGLTPTAEEALKRFVREMLKHGLSPEYIEKFVRTLAKNLKFLK RSPHRPILQAGLPANASTVVGGDVEFVCKVYSDAQPHIQWIKHVPYLKVLKAAGVNTTDKEIEVLYIRNVTFEDAGEYTCLAGNSIGISFHSAWLTVLPAP Motif1365_HHH_eva_0183_0001_0002_1125_0001
HHRIEIHLVLSTTNEEEIRRFIELSSEIVEKLAEHFRRRGLEAHTENTSTENNGLAWAIATVRVR RSPHRPILQAGLPANASTVVGGDVEFVCKVYSDAQPHIQWIKHVPYLKVLKAAGVNTTDKEIEVLYIRNVTFEDAGEYTCLAGNSIGISFHSAWLTVLPAP rif_normal_EHEE_hb1_5750_000000004_0001_0001
DEEELEEILRLAKEGDPEARRLLEELREELRKRDPHLAEAFEFLLAQVRQEGDPRLVKLLLAVLR RSPHRPILQAGLPANASTVVGGDVEFVCKVYSDAQPHIQWIKHVPYLKVLKAAGVNTTDKEIEVLYIRNVTFEDAGEYTCLAGNSIGISFHSAWLTVLPAP mot_H_normal_5640ea123657ef996cc7f38282fe730d_0001_000000008_0001_17_26_H_._27bce2f3153cf90936a434445b624427_0001_1_0001_0002_0001_0001
SERENLKKTVERIIKHFNPGSVTYSEKDGRITVTVHGDDESARLVSHSVMMAAFLAGVELHIQHR RSPHRPILQAGLPANASTVVGGDVEFVCKVYSDAQPHIQWIKHVPYLKVLKAAGVNTTDKEIEVLYIRNVTFEDAGEYTCLAGNSIGISFHSAWLTVLPAP Motif1135_HEEHE_1794_0001_0002_7949_0001
DEADRLREAAELAARAAVQANDLDLALRFQEAALRLARELGLEKAVRWAEESLRRLEEIKRG RSPHRPILQAGLPANASTVVGGDVEFVCKVYSDAQPHIQWIKHVPYLKVLKAAGVNTTDKEIEVLYIRNVTFEDAGEYTCLAGNSIGISFHSAWLTVLPAP mot_H_normal_3h_hb1_4705_000000000_0001_24_34_H_._3h_hb1_6340_0001_0002_0001
SRNFHYVIRADWRNEEELKEIEKFLKELWKEIHRESRKRNLEDELSIVRFRKGDKISIVAVVIVN RSPHRPILQAGLPANASTVVGGDVEFVCKVYSDAQPHIQWIKHVPYLKVLKAAGVNTTDKEIEVLYIRNVTFEDAGEYTCLAGNSIGISFHSAWLTVLPAP rif_fastrot_EHEE_hb1_339_000000005_0001_0001
DETHQIVFHVNGNDEEAKRIVKEFLEHVEREIERHARERNVRYELHVLTLTFQGSIHVIIQFTIH RSPHRPILQAGLPANASTVVGGDVEFVCKVYSDAQPHIQWIKHVPYLKVLKAAGVNTTDKEIEVLYIRNVTFEDAGEYTCLAGNSIGISFHSAWLTVLPAP rif_normal_EHEE_hb1_1644_000000012_0001_0001
SLEEVKELIRKLVPNPDVVKVLEELLELLKKGDPEAEKALALFLQAARQLGNKDLTKAIELVLKT RSPHRPILQAGLPANASTVVGGDVEFVCKVYSDAQPHIQWIKHVPYLKVLKAAGVNTTDKEIEVLYIRNVTFEDAGEYTCLAGNSIGISFHSAWLTVLPAP mot_H_normal_df5fdf51280a5736f57bd207e2138f4e_0001_000000000_0001_35_42_H_._05650c620ad560ee7d778618fc3b96ad_0001_0001_0001
SEENEKLAQEVIRIASEQGNDELVSLALDSWLRSHRALRENDKEAADRARRITEHLIKLLR RSPHRPILQAGLPANASTVVGGDVEFVCKVYSDAQPHIQWIKHVPYLKVLKAAGVNTTDKEIEVLYIRNVTFEDAGEYTCLAGNSIGISFHSAWLTVLPAP mot_H_fastrot_cor_ems_3hM_199_000000020_0001_57_61_H_._3h_hb1_2694_0001_0001_0001
SKEERITKLVKHLAKFAGVPSVTVTVENGTLKVRIDGNDDSARMAKFSIESLSMFANVPVSVQVD RSPHRPILQAGLPANASTVVGGDVEFVCKVYSDAQPHIQWIKHVPYLKVLKAAGVNTTDKEIEVLYIRNVTFEDAGEYTCLAGNSIGISFHSAWLTVLPAP Motif1379_HEEHE_2948_0001_125_0001
KEEDRKVLEILLKLSEKASDANDEKVLNIVTNVLFLVDEALKKNDEETVRRVLKEAQDAVRSVE RSPHRPILQAGLPANASTVVGGDVEFVCKVYSDAQPHIQWIKHVPYLKVLKAAGVNTTDKEIEVLYIRNVTFEDAGEYTCLAGNSIGISFHSAWLTVLPAP ems_3hM_1619_000000021_0001
RRTFHFTITADWRNEEELKEIEKFLKELWKEIHRESRKRNLEDELTIIRFRDGDKIVIIAIVIVQ RSPHRPILQAGLPANASTVVGGDVEFVCKVYSDAQPHIQWIKHVPYLKVLKAAGVNTTDKEIEVLYIRNVTFEDAGEYTCLAGNSIGISFHSAWLTVLPAP pol_EHEE_hb1_339_000000015_0001_0001
SQDRREDAKEIIKELVKIGNEIDARSVLMFLAYEISEEEGLDEDQASEVLQELHEVLERLL RSPHRPILQAGLPANASTVVGGDVEFVCKVYSDAQPHIQWIKHVPYLKVLKAAGVNTTDKEIEVLYIRNVTFEDAGEYTCLAGNSIGISFHSAWLTVLPAP Motif1208_HHH_eva_0272_0001_0001_1_3052_0001
TRHEHHQFTIRTENEEELHKIIKELIEEFEKRVKESRKRGLRSEVEVHRTRRGDTIILIIIYTQH RSPHRPILQAGLPANASTVVGGDVEFVCKVYSDAQPHIQWIKHVPYLKVLKAAGVNTTDKEIEVLYIRNVTFEDAGEYTCLAGNSIGISFHSAWLTVLPAP rif_normal_EHEE_hb1_726_000000009_0001_0001
DAHEAFEALELVMEVSKINPKFREEAQRAANKLNRALFHNDKDALKEAIDHIREIYKKAS RSPHRPILQAGLPANASTVVGGDVEFVCKVYSDAQPHIQWIKHVPYLKVLKAAGVNTTDKEIEVLYIRNVTFEDAGEYTCLAGNSIGISFHSAWLTVLPAP Grafting_Motif0042_ems_3hC_306_0001_0002
PEEFLEEIKRLLEKLNTPEAREILRILRELEERGVPPARILTILLELASELGDPEVLRLVAEAAL RSPHRPILQAGLPANASTVVGGDVEFVCKVYSDAQPHIQWIKHVPYLKVLKAAGVNTTDKEIEVLYIRNVTFEDAGEYTCLAGNSIGISFHSAWLTVLPAP rif_fastrot_cor_d2a19a73775fb778364d7c01cebc351b_0001_000000005_0001
SAEEVEKTAREIVREAQKNRDREARLIALTLAHAAKKAAENNDKEALTRALKALEKLKKDLKK RSPHRPILQAGLPANASTVVGGDVEFVCKVYSDAQPHIQWIKHVPYLKVLKAAGVNTTDKEIEVLYIRNVTFEDAGEYTCLAGNSIGISFHSAWLTVLPAP mot_H_normal_HEEH_08897_000000013_0001_46_56_H_._3h_hb1_3922_0001_0004_0001_0001
SVEELIEKVLREAGVPPEAIRHIVTTVEELRKENPRTAAQTLAFILEELGVPPELVKKLSHLVRK RSPHRPILQAGLPANASTVVGGDVEFVCKVYSDAQPHIQWIKHVPYLKVLKAAGVNTTDKEIEVLYIRNVTFEDAGEYTCLAGNSIGISFHSAWLTVLPAP mot_H_normal_3h_hb1_6816_000000000_0001_50_58_H_._a73f0729c8406df99294b29867ff734f_0001_0001_0001_0001
SEVHIVLVSWSNQSEEQHKEWQKLSEKLVKEIVEKAERRGLDVKYRTLSFRRGNTVTNIINIQIR RSPHRPILQAGLPANASTVVGGDVEFVCKVYSDAQPHIQWIKHVPYLKVLKAAGVNTTDKEIEVLYIRNVTFEDAGEYTCLAGNSIGISFHSAWLTVLPAP rif_fastrot_EHEE_hb1_5360_000000002_0001
SEEDLKVALTLAKIGSPYAETLLETLRRVLEQKGDPEAAKIVELLLEALKKGDPELIKELEKLIP RSPHRPILQAGLPANASTVVGGDVEFVCKVYSDAQPHIQWIKHVPYLKVLKAAGVNTTDKEIEVLYIRNVTFEDAGEYTCLAGNSIGISFHSAWLTVLPAP Motif0006_bcov_4helix_11076_0001_0002_105_0001
LDEEKKLREEIQKLLRLVVEGKLDREEAVRTVEELLKEFIKRGLISPELAKHISNIVRLSVRFI RSPHRPILQAGLPANASTVVGGDVEFVCKVYSDAQPHIQWIKHVPYLKVLKAAGVNTTDKEIEVLYIRNVTFEDAGEYTCLAGNSIGISFHSAWLTVLPAP Motif0003_HHH_eva_0369_0001_0001_9270_0001
DEEEQLQFFVKMNAMFAGVPSVDVKVSNGKISVTLKGDDEAARSARHVIETLAKLAGYPVDVKTK RSPHRPILQAGLPANASTVVGGDVEFVCKVYSDAQPHIQWIKHVPYLKVLKAAGVNTTDKEIEVLYIRNVTFEDAGEYTCLAGNSIGISFHSAWLTVLPAP Motif1061_HEEHE_1005_0001_9738_0001
TEEERLSHSVKEAAKDLGVPSVEVTKTNGKVKVTVEGDNDAAKRLSFSVKMMAFLAGVPVEVRIR RSPHRPILQAGLPANASTVVGGDVEFVCKVYSDAQPHIQWIKHVPYLKVLKAAGVNTTDKEIEVLYIRNVTFEDAGEYTCLAGNSIGISFHSAWLTVLPAP Motif1108_HEEHE_2176_0002_8646_0001
SEEAIVRLYFKAARRGNRKVLRVLIRAVLALWRGDEETARKLLKLARKLD RSPHRPILQAGLPANASTVVGGDVEFVCKVYSDAQPHIQWIKHVPYLKVLKAAGVNTTDKEIEVLYIRNVTFEDAGEYTCLAGNSIGISFHSAWLTVLPAP ems_p1-14H-GBL-16H-GBL-14H_0419_0001_0001_0002_000000016_0001
DEEKESKEHLERWIREAWRRGVDAAEIAIWLTNVWLRAHANNDEVQRRSAEFAFRLAWELIRR RSPHRPILQAGLPANASTVVGGDVEFVCKVYSDAQPHIQWIKHVPYLKVLKAAGVNTTDKEIEVLYIRNVTFEDAGEYTCLAGNSIGISFHSAWLTVLPAP mot_H_fastrot_cor_ems_3hM_3402_000000021_0001_49_57_H_._3h_hb1_4865_0001_0003_0001_0001
SEEELLKKLVKHLAKMLGVPSVEVSVKDGTFKVSVKGDDEAAQDLSRQLRLFARFMGLKVDVKVR RSPHRPILQAGLPANASTVVGGDVEFVCKVYSDAQPHIQWIKHVPYLKVLKAAGVNTTDKEIEVLYIRNVTFEDAGEYTCLAGNSIGISFHSAWLTVLPAP Motif0005_HEEHE_2291_0001_0001_8877_0001
DEQEILLVWLAAARTIELASEEEVRRELKKLLEELERALRRNDEEALKKVLKRLKELIKEQR RSPHRPILQAGLPANASTVVGGDVEFVCKVYSDAQPHIQWIKHVPYLKVLKAAGVNTTDKEIEVLYIRNVTFEDAGEYTCLAGNSIGISFHSAWLTVLPAP mot_H_normal_3h_hb1_3627_000000010_0001_51_57_H_._3h_hb1_5416_0001_0002_0001_0001
DEDLSEKLARIVKKLAEELKTRAAELLKEAAEAALRFSRRSDKEEENKKALRALETFVIAARR RSPHRPILQAGLPANASTVVGGDVEFVCKVYSDAQPHIQWIKHVPYLKVLKAAGVNTTDKEIEVLYIRNVTFEDAGEYTCLAGNSIGISFHSAWLTVLPAP mot_H_normal_d828b9a9cb6a11aadad07c4d64fcbd75_0001_1_000000007_0001_27_32_H_._3h_hb1_2489_0001_0001_0001_0001
DEEKEKLLQLATNLMWLTLEAEDEEVRRFSIEIYELLLRAEKNNDEELFKRLVEELLRFVETI RSPHRPILQAGLPANASTVVGGDVEFVCKVYSDAQPHIQWIKHVPYLKVLKAAGVNTTDKEIEVLYIRNVTFEDAGEYTCLAGNSIGISFHSAWLTVLPAP mot_H_fastrot_cor_28d5766f54aec9c0f75e1a9ca58fd34c_0001_1_000000008_0001_43_49_H_._3h_hb1_6405_0001_0001_0001
DRAEELFEELIKRDESIALSFVAFALRRLGKFSPEEIQEIIRRLRELLKKDPRKAKEFLERVLKK RSPHRPILQAGLPANASTVVGGDVEFVCKVYSDAQPHIQWIKHVPYLKVLKAAGVNTTDKEIEVLYIRNVTFEDAGEYTCLAGNSIGISFHSAWLTVLPAP mot_H_normal_ems_4hM_3459_000000001_0001_49_54_H_._cdcf5c6ea48d0e5aa2bb718c8360d1f6_0001_0001_0002_0001_0001
DVTFRITVVLRQGDEEAKKRLKEAEKKLKELARTAAERLNKDWKIRRHEIEHNGVTIVHLQATVR RSPHRPILQAGLPANASTVVGGDVEFVCKVYSDAQPHIQWIKHVPYLKVLKAAGVNTTDKEIEVLYIRNVTFEDAGEYTCLAGNSIGISFHSAWLTVLPAP rif_fastrot_EHEE_hb1_5018_000000000_0001_0001
DLKHNIEMLLTVAERMAKEVGDEHVLRLIKEAKKLLEEADRKKDRKLSNEVAQLAFELSNQLME RSPHRPILQAGLPANASTVVGGDVEFVCKVYSDAQPHIQWIKHVPYLKVLKAAGVNTTDKEIEVLYIRNVTFEDAGEYTCLAGNSIGISFHSAWLTVLPAP Motif0182_ems_3hM_3687_0001_0001_1194_0001
SVTFLVVLSNSTSIFVVTLDVDTPEQAKKLAEEVLKKLNVPGTVVLNPSSGSIIVVE RSPHRPILQAGLPANASTVVGGDVEFVCKVYSDAQPHIQWIKHVPYLKVLKAAGVNTTDKEIEVLYIRNVTFEDAGEYTCLAGNSIGISFHSAWLTVLPAP rif_buried_proteinG_0454_000000027_0001_0001
DIRIRFQFTVRGDSEEARHLSRDFNRRAKEHAERIAKKLGVDVHVESSVLKHNGVLINILEVNIH RSPHRPILQAGLPANASTVVGGDVEFVCKVYSDAQPHIQWIKHVPYLKVLKAAGVNTTDKEIEVLYIRNVTFEDAGEYTCLAGNSIGISFHSAWLTVLPAP mot_P_fastrot_cor_EHEE_07348_000000019_0001_5_7_61_63_P_._EHEE_hb1_4416_0001_0001_0001
SETHKSTFEVDLRDEDLVRKVEEEARRFSEKILREAKKRNIRVQSTNRRLESGDKLRLLVWIHLS RSPHRPILQAGLPANASTVVGGDVEFVCKVYSDAQPHIQWIKHVPYLKVLKAAGVNTTDKEIEVLYIRNVTFEDAGEYTCLAGNSIGISFHSAWLTVLPAP mot_P_normal_ems_ferrM_3505_0001_000000001_0001_2_4_59_63_P_._EHEE_hb1_4518_0001_0001_0001
DRRITIEIRIDGNGDQAEAWRAAARFTAELAAEEIRRKHKLEVEIRIHERRHGEKIRIEIEIHVR RSPHRPILQAGLPANASTVVGGDVEFVCKVYSDAQPHIQWIKHVPYLKVLKAAGVNTTDKEIEVLYIRNVTFEDAGEYTCLAGNSIGISFHSAWLTVLPAP mot_H_normal_3h_hb1_5890_000000015_0001_54_62_H_._EHEE_hb1_3817_0001_0002_0001_0001
DIKIHINIEIKIEDERRLEEAKRHLRLIAEHLEELAREHDGEVHVRNEWRDDDNSWREHIHIEIT RSPHRPILQAGLPANASTVVGGDVEFVCKVYSDAQPHIQWIKHVPYLKVLKAAGVNTTDKEIEVLYIRNVTFEDAGEYTCLAGNSIGISFHSAWLTVLPAP mot_H_normal_ems_3hM_2997_000000001_0001_48_58_H_._EHEE_hb1_6410_0001_0002_0001_0001
TEEVKELAELVSRVSPEEVRRLLNAAMFLLVELGDDEALRRLMHLYRLLHRDPEKVKELARRIFR RSPHRPILQAGLPANASTVVGGDVEFVCKVYSDAQPHIQWIKHVPYLKVLKAAGVNTTDKEIEVLYIRNVTFEDAGEYTCLAGNSIGISFHSAWLTVLPAP Grafting_Motif0042_bcov_4helix_07916_0001
SKAEELLEEAKRLVSPELQELFEEALRALKEGNPEEARQIAQRILWMLLELGNPEAARLVFRAIV RSPHRPILQAGLPANASTVVGGDVEFVCKVYSDAQPHIQWIKHVPYLKVLKAAGVNTTDKEIEVLYIRNVTFEDAGEYTCLAGNSIGISFHSAWLTVLPAP Grafting_Motif0272_bcov_4helix_05097_0001
SEEEELEERLKELGVPPELVRLLLFVFAAAKENGFPPRALSTSLRALAESYNDPKAREFVEELEK RSPHRPILQAGLPANASTVVGGDVEFVCKVYSDAQPHIQWIKHVPYLKVLKAAGVNTTDKEIEVLYIRNVTFEDAGEYTCLAGNSIGISFHSAWLTVLPAP rif_normal_26ca1fb7391c07d1df80e1bc462a8c12_0001_000000001_0001_0001
SRDEQLSNFAEINAKFAGVTSFRYDVKDGTVKVEVDGNDESAKAVKNMLERIATQLGVKVSVETN RSPHRPILQAGLPANASTVVGGDVEFVCKVYSDAQPHIQWIKHVPYLKVLKAAGVNTTDKEIEVLYIRNVTFEDAGEYTCLAGNSIGISFHSAWLTVLPAP Motif0041_HEEHE_1454_0001_5370_0001
TVTYRVEWRFNRHDHKAKRRVEDEIKARRFTAALAAEELGGRVRWEEEEREDGHEVHIRFEVRVG RSPHRPILQAGLPANASTVVGGDVEFVCKVYSDAQPHIQWIKHVPYLKVLKAAGVNTTDKEIEVLYIRNVTFEDAGEYTCLAGNSIGISFHSAWLTVLPAP mot_H_normal_3h_hb1_5890_000000015_0001_54_62_H_._EHEE_hb1_5685_0001_0001_0001_0001
SITVLVNIVGDDSRYTFHLKVDSPEQAQKIAKELAEKLGVPGEVILDPHFNVVLVIV RSPHRPILQAGLPANASTVVGGDVEFVCKVYSDAQPHIQWIKHVPYLKVLKAAGVNTTDKEIEVLYIRNVTFEDAGEYTCLAGNSIGISFHSAWLTVLPAP rif_normal_proteinG_2817_000000008_0001_0001
DEEESFKNMVKRIAKIANVPRFHVTLSNNTFTVTFHGDNEQAKDASRLVILSARFLGYSVDVKIK RSPHRPILQAGLPANASTVVGGDVEFVCKVYSDAQPHIQWIKHVPYLKVLKAAGVNTTDKEIEVLYIRNVTFEDAGEYTCLAGNSIGISFHSAWLTVLPAP Motif1211_HEEHE_1987_0001_0001_1569_0001
DETEFIKRVAESARRVAERDPRQKDWVQFFLKTLVELAEELNNETAIRIVRTILEQVSKKV RSPHRPILQAGLPANASTVVGGDVEFVCKVYSDAQPHIQWIKHVPYLKVLKAAGVNTTDKEIEVLYIRNVTFEDAGEYTCLAGNSIGISFHSAWLTVLPAP Motif0375_ems_3hM_1700_0001_0001_3415_0001
DWRWYAFFVATLLAKAQKENDPRLEERAKRIQKRAKEEIKNEEKQRKFDKLVEEILRALQS RSPHRPILQAGLPANASTVVGGDVEFVCKVYSDAQPHIQWIKHVPYLKVLKAAGVNTTDKEIEVLYIRNVTFEDAGEYTCLAGNSIGISFHSAWLTVLPAP pol_ems_3hM_1588_000000002_0001_0001
SEIEKKLRKLEKKARDKGDEEAAHVVFAAIFAYRAGLISPEAAEAAAEQAERILRS RSPHRPILQAGLPANASTVVGGDVEFVCKVYSDAQPHIQWIKHVPYLKVLKAAGVNTTDKEIEVLYIRNVTFEDAGEYTCLAGNSIGISFHSAWLTVLPAP mot_H_fastrot_b97d94780943d560feb7ba26cd5e5db2_0001_1_000000001_0001_19_24_H_._p1-16H-GBL-16H-GABBL-16H_0429_0001_0001_0001_0001_0002_0001
DEELHYHIEIDSKTEQARRLARLSAEIQARFIEILAREEGLDVKIRVDWRHHNGTSHIHIHIHVR RSPHRPILQAGLPANASTVVGGDVEFVCKVYSDAQPHIQWIKHVPYLKVLKAAGVNTTDKEIEVLYIRNVTFEDAGEYTCLAGNSIGISFHSAWLTVLPAP mot_H_normal_HEEH_03871_000000004_0001_57_63_H_._EHEE_hb1_5658_0001_0001_0001_0001
TEQWVRNSSTKVHAEEESKKAREELERIAKEIAKRAKERGLDVKITRLYDRHGDTIRWKVVVQIQ RSPHRPILQAGLPANASTVVGGDVEFVCKVYSDAQPHIQWIKHVPYLKVLKAAGVNTTDKEIEVLYIRNVTFEDAGEYTCLAGNSIGISFHSAWLTVLPAP mot_P_normal_EHEE_hb1_5581_000000001_0001_5_9_55_59_P_._EHEE_hb1_6320_0001_0001_0001_0001
DEVIKKIVEIAQKLGDPELSRLINLLYLALKRSGDPKYEEVAKEVLRLLEEGDPDTAKELLKRVT RSPHRPILQAGLPANASTVVGGDVEFVCKVYSDAQPHIQWIKHVPYLKVLKAAGVNTTDKEIEVLYIRNVTFEDAGEYTCLAGNSIGISFHSAWLTVLPAP mot_H_fastrot_cor_ems_3hM_199_000000020_0001_56_61_H_._05a48b1d038f7297393f2502cab00cb1_0001_0001_0002_0001_0001
DEEAEDLKRLAEQVVRAVERSNTEELIRLARHLAELLKKALDRGDHELARHLARLLTELQFRSQ RSPHRPILQAGLPANASTVVGGDVEFVCKVYSDAQPHIQWIKHVPYLKVLKAAGVNTTDKEIEVLYIRNVTFEDAGEYTCLAGNSIGISFHSAWLTVLPAP mot_H_normal_ems_3hM_3403_000000003_0001_50_58_H_._3h_hb1_5815_0001_0001_0001_0001
DDFRTWTWHHDARTREEAREIDKIIFELVSRFSEEAEKRNLRISYHIEFERRGDRIEWRVRVRAT RSPHRPILQAGLPANASTVVGGDVEFVCKVYSDAQPHIQWIKHVPYLKVLKAAGVNTTDKEIEVLYIRNVTFEDAGEYTCLAGNSIGISFHSAWLTVLPAP mot_H_fastrot_cor_HEEH_05691_000000004_0001_45_55_H_._EHEE_hb1_6054_0001_0001
TDEEIEKLLKEAGVDPDFVRQLKLFVRFLLKHGTSPERIKELLKQMVERLLDPELVERVRKLLER RSPHRPILQAGLPANASTVVGGDVEFVCKVYSDAQPHIQWIKHVPYLKVLKAAGVNTTDKEIEVLYIRNVTFEDAGEYTCLAGNSIGISFHSAWLTVLPAP Motif1005_bcov_4helix_09311_0001_0002_6360_0001
IELEEKVEHLASRAMSVAMENNNREELRRVNELYFKAEELSSSPDPKESKEALDRVRKELEKIV RSPHRPILQAGLPANASTVVGGDVEFVCKVYSDAQPHIQWIKHVPYLKVLKAAGVNTTDKEIEVLYIRNVTFEDAGEYTCLAGNSIGISFHSAWLTVLPAP Grafting_Motif0374_ems_3hM_2409_0001_0002
PKVIIILISISREQAKKLAEELEYVRVQHIEDGFIEVEVDREEAAKEVKRWLEEQNVKAHIHTRK RSPHRPILQAGLPANASTVVGGDVEFVCKVYSDAQPHIQWIKHVPYLKVLKAAGVNTTDKEIEVLYIRNVTFEDAGEYTCLAGNSIGISFHSAWLTVLPAP rif_normal_ferr_hb1_1921_000000009_0001_0001
DEEQVEQLLEFIRAVALRLNDEWLIRLAEEIWRLALELLKNKNEEELHRLLLEALYILFRLLL RSPHRPILQAGLPANASTVVGGDVEFVCKVYSDAQPHIQWIKHVPYLKVLKAAGVNTTDKEIEVLYIRNVTFEDAGEYTCLAGNSIGISFHSAWLTVLPAP pol_3h_hb1_668_000000002_0001
SEELLMRLSVTFLDLLERGVSPEQAKRIIEKLLEELERKGKLSREVKETVQRFLDWFSKMFK RSPHRPILQAGLPANASTVVGGDVEFVCKVYSDAQPHIQWIKHVPYLKVLKAAGVNTTDKEIEVLYIRNVTFEDAGEYTCLAGNSIGISFHSAWLTVLPAP Motif1028_HHH_eva_0212_0001_4997_0001
SEKEEINRFLQRVAKFAGVPHVEVTEHNGTLHVTVNGNTEASRLVRLTAMFLAHLMGVPVKIHNR RSPHRPILQAGLPANASTVVGGDVEFVCKVYSDAQPHIQWIKHVPYLKVLKAAGVNTTDKEIEVLYIRNVTFEDAGEYTCLAGNSIGISFHSAWLTVLPAP Motif1004_HEEHE_3275_0001_9542_0001
SEEQEEARKVLQKAMELVSSGNEEEAKKLLDKLKKKAKDLGNESLKELAEMVEVTIMFARKI RSPHRPILQAGLPANASTVVGGDVEFVCKVYSDAQPHIQWIKHVPYLKVLKAAGVNTTDKEIEVLYIRNVTFEDAGEYTCLAGNSIGISFHSAWLTVLPAP Motif0005_ems_3hM_1815_0001_0002_9100_0001
DYEELQRTANKLLDKFIKKAQDPRQREKAKEMKRLLNVAVRAVHDPRYRKTFLESAARIVQEFV RSPHRPILQAGLPANASTVVGGDVEFVCKVYSDAQPHIQWIKHVPYLKVLKAAGVNTTDKEIEVLYIRNVTFEDAGEYTCLAGNSIGISFHSAWLTVLPAP Motif1418_ems_3hM_2326_0001_0001_5133_0001
TLSINLTIQVDQHNEEELKDYERIHKELFEEARKWAEKHNLEIRVHSDSNRHNGTLLLISQIRVE RSPHRPILQAGLPANASTVVGGDVEFVCKVYSDAQPHIQWIKHVPYLKVLKAAGVNTTDKEIEVLYIRNVTFEDAGEYTCLAGNSIGISFHSAWLTVLPAP mot_P_normal_EHEE_hb1_164_000000001_0001_3_5_61_63_P_._EHEE_hb1_5278_0001_0001_0001
DETLEEAIESISLLLLLALRLTDEEAIKLLLELIELLLRALQNRDRHLAHEASKLAKEVLRRLG RSPHRPILQAGLPANASTVVGGDVEFVCKVYSDAQPHIQWIKHVPYLKVLKAAGVNTTDKEIEVLYIRNVTFEDAGEYTCLAGNSIGISFHSAWLTVLPAP mot_H_fastrot_cor_9bd462782c304fa80c4d96dd5304cc22_0001_1_000000000_0001_39_48_H_._3h_hb1_6838_0001_0002_0001
DFEHARHLAELSLKLARELNDEEAIRASEAAELVVRAAKQENDEELAKLVAHAARASLERL RSPHRPILQAGLPANASTVVGGDVEFVCKVYSDAQPHIQWIKHVPYLKVLKAAGVNTTDKEIEVLYIRNVTFEDAGEYTCLAGNSIGISFHSAWLTVLPAP mot_H_normal_3h_hb1_4705_000000000_0001_24_34_H_._3h_hb1_1916_0001_0002_0001
TIRHEFEYRLKGPGEEVKKFIEDLRRSAELLAALARRRAGLESSVTVRWREDGDTVEVRVHITVR RSPHRPILQAGLPANASTVVGGDVEFVCKVYSDAQPHIQWIKHVPYLKVLKAAGVNTTDKEIEVLYIRNVTFEDAGEYTCLAGNSIGISFHSAWLTVLPAP mot_H_fastrot_cor_ems_3hM_199_000000020_0001_57_61_H_._EHEE_hb1_3395_0001_0001_0001
DAEEWARLIAELSKGDHREAAKALKRALRNLSEEEAFELLHLIQLITNDEETARLVIRAALK RSPHRPILQAGLPANASTVVGGDVEFVCKVYSDAQPHIQWIKHVPYLKVLKAAGVNTTDKEIEVLYIRNVTFEDAGEYTCLAGNSIGISFHSAWLTVLPAP pol_4h_hb1_3137_000000029_0001_0001
HIQMHFRSTFDVRNREEFQRSARRMIRVEREAREIARRLNLKVEIDVETRRHGDRVTVNITVRIK RSPHRPILQAGLPANASTVVGGDVEFVCKVYSDAQPHIQWIKHVPYLKVLKAAGVNTTDKEIEVLYIRNVTFEDAGEYTCLAGNSIGISFHSAWLTVLPAP rif_fastrot_cor_EHEE_hb1_714_000000004_0001_0001
DPKQEVNTLLELIKEAVKKKDEELAQTLINTAHLAAERANDEELKKLVRKVLEEAEKKVS RSPHRPILQAGLPANASTVVGGDVEFVCKVYSDAQPHIQWIKHVPYLKVLKAAGVNTTDKEIEVLYIRNVTFEDAGEYTCLAGNSIGISFHSAWLTVLPAP mot_H_fastrot_cor_ems_3hM_199_000000020_0001_56_61_H_._ems_3hM_3179_0001_0005_0001_0001
SDEMAETLAHTALKDIKSDPRYKELADKLDKLIKEAKKRNDKDTLRTLLQLVLEIFSRL RSPHRPILQAGLPANASTVVGGDVEFVCKVYSDAQPHIQWIKHVPYLKVLKAAGVNTTDKEIEVLYIRNVTFEDAGEYTCLAGNSIGISFHSAWLTVLPAP Motif1071_ems_3hM_2071_0001_3760_0001
DEKAIEKYVRALKKGNPAAERALRALVQTALRENDPELERKIREALERVLGDPREAEKILRELKR RSPHRPILQAGLPANASTVVGGDVEFVCKVYSDAQPHIQWIKHVPYLKVLKAAGVNTTDKEIEVLYIRNVTFEDAGEYTCLAGNSIGISFHSAWLTVLPAP mot_H_fastrot_cor_HEEH_01170_000000000_0001_45_50_H_._bc64241d0b2c45129af58846550aef97_0001_0001_0001
SVEEIVEELLKKAPDPRSVIQAAIFIAEKLGDPHVAVLLLKISIEVFIKGLSPEEVERLLREVAR RSPHRPILQAGLPANASTVVGGDVEFVCKVYSDAQPHIQWIKHVPYLKVLKAAGVNTTDKEIEVLYIRNVTFEDAGEYTCLAGNSIGISFHSAWLTVLPAP Motif0050_bcov_4helix_11391_0001_0002_3034_0001
SKAELALELLRRLNSPVRETVELTIRFARHLGASPEQIDFVVEHVIRKMSKKDPLVKEVLEIIEK RSPHRPILQAGLPANASTVVGGDVEFVCKVYSDAQPHIQWIKHVPYLKVLKAAGVNTTDKEIEVLYIRNVTFEDAGEYTCLAGNSIGISFHSAWLTVLPAP Motif1004_bcov_4helix_06116_0001_0003_2084_0001
DETWDLTYRSEGDDRESERRALHWASVIIAQIALEERKRNLRFRASFRIRFKDGDSHVRVTARVT RSPHRPILQAGLPANASTVVGGDVEFVCKVYSDAQPHIQWIKHVPYLKVLKAAGVNTTDKEIEVLYIRNVTFEDAGEYTCLAGNSIGISFHSAWLTVLPAP mot_H_fastrot_HEEH_12536_000000009_0001_9_19_H_._EHEE_hb1_5191_0001_0001
DHFALTMVDTAAMVLKQKYPDPREQKKADDIKKEVKDLINSPDPNQRKKAEELALKLAHEVNQ RSPHRPILQAGLPANASTVVGGDVEFVCKVYSDAQPHIQWIKHVPYLKVLKAAGVNTTDKEIEVLYIRNVTFEDAGEYTCLAGNSIGISFHSAWLTVLPAP Motif1019_ems_3hM_1735_0001_0002_2457_0001
TLEEFLEINLMFMGDPVLRLVLELLRELKERGVSPEEIKEILKKLVKELGNPLVLTALEFALRSQ RSPHRPILQAGLPANASTVVGGDVEFVCKVYSDAQPHIQWIKHVPYLKVLKAAGVNTTDKEIEVLYIRNVTFEDAGEYTCLAGNSIGISFHSAWLTVLPAP Motif1092_bcov_4helix_02494_0001_0002_5755_0001
TWKEILKTAEEILKRVKKLDPRLREEADILLFFVQSAIKFDPRDSEKAASAVYSDARRLEKTG RSPHRPILQAGLPANASTVVGGDVEFVCKVYSDAQPHIQWIKHVPYLKVLKAAGVNTTDKEIEVLYIRNVTFEDAGEYTCLAGNSIGISFHSAWLTVLPAP Motif1010_ems_3hM_1022_0001_0002_6274_0001
DEEQEKRRRTLETHARKLLSSNDPTLVRHVVEYLFQEQHRAQDPYQRRVLVKLIMEAAKVF RSPHRPILQAGLPANASTVVGGDVEFVCKVYSDAQPHIQWIKHVPYLKVLKAAGVNTTDKEIEVLYIRNVTFEDAGEYTCLAGNSIGISFHSAWLTVLPAP Grafting_Motif0182_ems_3hM_1084_0001
DESFQIMMEAQMTADSIARIPDKKTAETLLRRLLTEVTQKNDELRKDVVEFVIRIWQKSVS RSPHRPILQAGLPANASTVVGGDVEFVCKVYSDAQPHIQWIKHVPYLKVLKAAGVNTTDKEIEVLYIRNVTFEDAGEYTCLAGNSIGISFHSAWLTVLPAP Motif1188_ems_3hM_75_0001_9654_0001
SREEFITRNIETLARNAGLDDVQVDVKNGKVTVRISGNNEAADFLTFQVKLFAMFAGLEVEVEVR RSPHRPILQAGLPANASTVVGGDVEFVCKVYSDAQPHIQWIKHVPYLKVLKAAGVNTTDKEIEVLYIRNVTFEDAGEYTCLAGNSIGISFHSAWLTVLPAP Motif1045_HEEHE_1712_0001_0001_7905_0001
SLEIAVRMLKAAVRDPEVRRLIELLVEKLKKRGNEDELERLLQRALFLAVKNPEEVEKLIREAVK RSPHRPILQAGLPANASTVVGGDVEFVCKVYSDAQPHIQWIKHVPYLKVLKAAGVNTTDKEIEVLYIRNVTFEDAGEYTCLAGNSIGISFHSAWLTVLPAP Grafting_Motif0324_bcov_4helix_01326_0001
DEELIEEVVKLLGLSPDVEEMLRLTLRFLKHNGTSPEIIKEVLLTLLRLLVSPEKQEEARKILEK RSPHRPILQAGLPANASTVVGGDVEFVCKVYSDAQPHIQWIKHVPYLKVLKAAGVNTTDKEIEVLYIRNVTFEDAGEYTCLAGNSIGISFHSAWLTVLPAP Motif0005_bcov_4helix_13269_0001_0001_3820_0001
SVLELIEEILRKLGNPELVELVRRQIKRLEEEGVPPKVILITIALALRELGDPEAARLAWELLRP RSPHRPILQAGLPANASTVVGGDVEFVCKVYSDAQPHIQWIKHVPYLKVLKAAGVNTTDKEIEVLYIRNVTFEDAGEYTCLAGNSIGISFHSAWLTVLPAP rif_fastrot_c54170186faf145f28ccbf8b94d104fd_0001_1_000000000_0001_0001
GEELIRRARELAGGNPLLIVLLLIALLRQAGNPELAHRVANIMWRAEERGLPPEEVLRLAEEVVE RSPHRPILQAGLPANASTVVGGDVEFVCKVYSDAQPHIQWIKHVPYLKVLKAAGVNTTDKEIEVLYIRNVTFEDAGEYTCLAGNSIGISFHSAWLTVLPAP mot_H_fastrot_cor_28d5766f54aec9c0f75e1a9ca58fd34c_0001_1_000000008_0001_43_49_H_._7285a03af5858fadc8f2f88257058183_0001_1_0001_0001_0001_0001
DLEHRLAELLKENPEEAEKLLREALERLGLPPEEVERILRLAKEAAGGDPELIVSLVLLAIEELR RSPHRPILQAGLPANASTVVGGDVEFVCKVYSDAQPHIQWIKHVPYLKVLKAAGVNTTDKEIEVLYIRNVTFEDAGEYTCLAGNSIGISFHSAWLTVLPAP mot_H_normal_00f30cc23cac9283997a0e2eb419e367_0001_000000003_0001_20_29_H_._203bb28d2eb3761dd8cf297300f8b436_0001_1_0001_0002_0001_0001
SETEILRVLFIAHRKGNREVAELALRASVAAFLGDPKTAEKLLRKAKKLLKS RSPHRPILQAGLPANASTVVGGDVEFVCKVYSDAQPHIQWIKHVPYLKVLKAAGVNTTDKEIEVLYIRNVTFEDAGEYTCLAGNSIGISFHSAWLTVLPAP Motif0037_p1-14H-GBL-16H-GBL-16H_0049_0001_0001_0002_0001_4567_0001
SAEEELLKRLREIHKKLEKDNASLEELFQFNEATLFTLRLAGARDAWEWQKRVLEEIERRLR RSPHRPILQAGLPANASTVVGGDVEFVCKVYSDAQPHIQWIKHVPYLKVLKAAGVNTTDKEIEVLYIRNVTFEDAGEYTCLAGNSIGISFHSAWLTVLPAP mot_H_normal_3h_hb1_5890_000000015_0001_54_62_H_._3h_hb1_4561_0001_0002_0001_0001
TEEYVELLLEAIERGDDHLVVHVLIVLNRLAMELNDPRLMRAVNAAMFAYEKDPREASKWAEKLR RSPHRPILQAGLPANASTVVGGDVEFVCKVYSDAQPHIQWIKHVPYLKVLKAAGVNTTDKEIEVLYIRNVTFEDAGEYTCLAGNSIGISFHSAWLTVLPAP Grafting_Motif0042_bcov_4helix_02750_0001
SRDEFLTRAVKHMARMAGVSHVEVRKSNGRVHVTVKDGTPHITEVSNMIKLTAFMLGIEVHVTFD RSPHRPILQAGLPANASTVVGGDVEFVCKVYSDAQPHIQWIKHVPYLKVLKAAGVNTTDKEIEVLYIRNVTFEDAGEYTCLAGNSIGISFHSAWLTVLPAP Motif1053_HEEHE_1207_0002_7868_0001
SDLELLERLLKEVNSPEAETLLVTIEMLKHFGVSPEDILEYLRTMLEKIGDEELLRLLEEVIRFP RSPHRPILQAGLPANASTVVGGDVEFVCKVYSDAQPHIQWIKHVPYLKVLKAAGVNTTDKEIEVLYIRNVTFEDAGEYTCLAGNSIGISFHSAWLTVLPAP Motif1082_bcov_4helix_02843_0001_3531_0001
SEEEQLKRIVKILAESAGVDSVKVSTKDGTIHVTINASSPASEFLSFQVKLTAMFMGTRVDVQTR RSPHRPILQAGLPANASTVVGGDVEFVCKVYSDAQPHIQWIKHVPYLKVLKAAGVNTTDKEIEVLYIRNVTFEDAGEYTCLAGNSIGISFHSAWLTVLPAP Motif1045_HEEHE_2620_0001_0001_438_0001
SYQEHLTRLVELTSRFVGATSVRVTDRNGTLHVDVQGNDEAVKSLAQAIKRMAELSNLPVTVRSQ RSPHRPILQAGLPANASTVVGGDVEFVCKVYSDAQPHIQWIKHVPYLKVLKAAGVNTTDKEIEVLYIRNVTFEDAGEYTCLAGNSIGISFHSAWLTVLPAP Motif0005_HEEHE_2223_0001_0002_5578_0001
DDLHRKASELMFLVVEAEKKNDQKTLDELSKKLKEVKDKAQDPDVREVVDIAIKVATEAKKL RSPHRPILQAGLPANASTVVGGDVEFVCKVYSDAQPHIQWIKHVPYLKVLKAAGVNTTDKEIEVLYIRNVTFEDAGEYTCLAGNSIGISFHSAWLTVLPAP Motif1187_ems_3hM_1438_0001_9538_0001
SLVERVVEFAKKLGDPELAKILEENIKRLKENGVPPEVILLTLALAAREFGNPEVAEFIERLARE RSPHRPILQAGLPANASTVVGGDVEFVCKVYSDAQPHIQWIKHVPYLKVLKAAGVNTTDKEIEVLYIRNVTFEDAGEYTCLAGNSIGISFHSAWLTVLPAP mot_H_fastrot_cor_da9e5f86e81fca48f449e0e79ace5297_0001_1_000000005_0001_39_45_H_._4b9858c550e533fe3139122eec32776a_0001_1_0001_0001_0001
DHTERHEIHLHGRDEEEARQLLRALEFTARLAAEAFRNDDGDVKVEIRLDIRNNTAELRITIRRH RSPHRPILQAGLPANASTVVGGDVEFVCKVYSDAQPHIQWIKHVPYLKVLKAAGVNTTDKEIEVLYIRNVTFEDAGEYTCLAGNSIGISFHSAWLTVLPAP mot_H_normal_3h_hb1_5890_000000015_0001_50_60_H_._EHEE_hb1_3291_0001_0001_0001
TKEVVEEAVKLFGVDPEVERLARELIEELERKGVDPMDIKFIVSFILFRSGDPEARNVAAALSFI RSPHRPILQAGLPANASTVVGGDVEFVCKVYSDAQPHIQWIKHVPYLKVLKAAGVNTTDKEIEVLYIRNVTFEDAGEYTCLAGNSIGISFHSAWLTVLPAP Motif1285_bcov_4helix_01083_0001_7322_0001
SKEEKWNEMVEYAAEVVGVPHVDVTVENGTFRVTVKGNDERAQELKRYAHINAMFSNVPLKVESK RSPHRPILQAGLPANASTVVGGDVEFVCKVYSDAQPHIQWIKHVPYLKVLKAAGVNTTDKEIEVLYIRNVTFEDAGEYTCLAGNSIGISFHSAWLTVLPAP Grafting_Motif0072_HEEHE_0287_0001_0001
SLTEQVRRFLSRIAKMAGVPHWRVDFDNNTVKVTVRGDNEAADSVKVMVKSLAMFVGASVDVQIE RSPHRPILQAGLPANASTVVGGDVEFVCKVYSDAQPHIQWIKHVPYLKVLKAAGVNTTDKEIEVLYIRNVTFEDAGEYTCLAGNSIGISFHSAWLTVLPAP Motif0177_HEEHE_1338_0001_2573_0001
DEEEILERTVKTIAKQVGATGYSVRVRNGRLQVELHGTDDKIREASEIVETTAEFANLEFSIDVK RSPHRPILQAGLPANASTVVGGDVEFVCKVYSDAQPHIQWIKHVPYLKVLKAAGVNTTDKEIEVLYIRNVTFEDAGEYTCLAGNSIGISFHSAWLTVLPAP mot_H_normal_HEEHE_2363_000000001_0001_43_52_H_._HEEHE_2257_0001_0002_0001_0001
TEEEVEKIIRKAGTPEEAAKILEELVEKLEKEGDPKTAKLIEVAVLALKAGAPPEAIKFTLRLAR RSPHRPILQAGLPANASTVVGGDVEFVCKVYSDAQPHIQWIKHVPYLKVLKAAGVNTTDKEIEVLYIRNVTFEDAGEYTCLAGNSIGISFHSAWLTVLPAP mot_H_normal_3h_hb1_5890_000000015_0001_54_62_H_._16aae457d1e09dba771db37c11d544dd_0001_1_0001_0001
DAKESAKLVLKLLEDAARKASDDETRKELERLFKELKKAVERNLEELIHRLFWEAVELEQQL RSPHRPILQAGLPANASTVVGGDVEFVCKVYSDAQPHIQWIKHVPYLKVLKAAGVNTTDKEIEVLYIRNVTFEDAGEYTCLAGNSIGISFHSAWLTVLPAP mot_H_normal_ems_p1-14H-GBL-16H-GBL-15H_0827_0001_0001_0001_000000001_0001_24_31_H_._3h_hb1_2101_0001_0001_0001_0001
DIEWEFHVSWKDASDEEKAELHQEALLFWLRSVKKAEELGLDYESRVSTRRHNGTLHVRVHSRVR RSPHRPILQAGLPANASTVVGGDVEFVCKVYSDAQPHIQWIKHVPYLKVLKAAGVNTTDKEIEVLYIRNVTFEDAGEYTCLAGNSIGISFHSAWLTVLPAP mot_H_normal_3h_hb1_3627_000000010_0001_51_57_H_._EHEE_hb1_6012_0001_0001_0001
SRLMRLVIELFERGDKDALTLANRALFALAKGISPEEIAKELRRELKERNDPDRLRQLERWEKVV RSPHRPILQAGLPANASTVVGGDVEFVCKVYSDAQPHIQWIKHVPYLKVLKAAGVNTTDKEIEVLYIRNVTFEDAGEYTCLAGNSIGISFHSAWLTVLPAP Grafting_Motif0042_bcov_4helix_14346_0001
SLEELLEKILRELGVDPREIEDLKRLLRLTERFAGDPKLAVRALIELARDENNPEITEALEYILK RSPHRPILQAGLPANASTVVGGDVEFVCKVYSDAQPHIQWIKHVPYLKVLKAAGVNTTDKEIEVLYIRNVTFEDAGEYTCLAGNSIGISFHSAWLTVLPAP Motif0003_bcov_4helix_07386_0001_0002_1809_0001
DAEERLVELIKKIPDPREISRLLQLLALAAARNNDPDLARKLRKVIRLLHKDPEKAIELLEKLLK RSPHRPILQAGLPANASTVVGGDVEFVCKVYSDAQPHIQWIKHVPYLKVLKAAGVNTTDKEIEVLYIRNVTFEDAGEYTCLAGNSIGISFHSAWLTVLPAP mot_H_fastrot_cor_ems_3hM_199_000000020_0001_57_61_H_._8530256a07a2449d917fe172e3959f81_0001_1_0001_0001
DLVKSMAHIIKSLAETILRQLTDPKQQSLVKTLKELAEKAQQIPDPREALRLLNRLAFELYHS RSPHRPILQAGLPANASTVVGGDVEFVCKVYSDAQPHIQWIKHVPYLKVLKAAGVNTTDKEIEVLYIRNVTFEDAGEYTCLAGNSIGISFHSAWLTVLPAP Grafting_Motif0263_ems_3hM_1533_0001_0001
DEIFKKAREEIKRYLKESYRNRDEESIILVAEIYLALKKAFDNNDEDLARRILELFRRLAKTF RSPHRPILQAGLPANASTVVGGDVEFVCKVYSDAQPHIQWIKHVPYLKVLKAAGVNTTDKEIEVLYIRNVTFEDAGEYTCLAGNSIGISFHSAWLTVLPAP mot_H_fastrot_cor_3h_hb1_5971_000000012_0001_53_59_H_._3h_hb1_5696_0001_0001
DLTRVSVEAVKHFVERAVREGKLSREEIREAIEQMIRRIAERTGLSEEDVKRLKKEVEKWLDKVIG RSPHRPILQAGLPANASTVVGGDVEFVCKVYSDAQPHIQWIKHVPYLKVLKAAGVNTTDKEIEVLYIRNVTFEDAGEYTCLAGNSIGISFHSAWLTVLPAP Motif1082_HHH_eva_0392_0001_0001_2712_0001
DEKLKRILEILKKVVDPRVVKIVEELIKNLKKQGITPEFIVHSIMLTLFLLGNPEAVEAIERALR RSPHRPILQAGLPANASTVVGGDVEFVCKVYSDAQPHIQWIKHVPYLKVLKAAGVNTTDKEIEVLYIRNVTFEDAGEYTCLAGNSIGISFHSAWLTVLPAP Motif1091_bcov_4helix_08697_0001_0001_5281_0001
SEDRISNFVQLVVKHFAGVPHVEVRVSNGRVTVHVKGDDESVKLAKQIATMLAKSFNVPLTFTKG RSPHRPILQAGLPANASTVVGGDVEFVCKVYSDAQPHIQWIKHVPYLKVLKAAGVNTTDKEIEVLYIRNVTFEDAGEYTCLAGNSIGISFHSAWLTVLPAP HEEHE_2625_000000024_0001
SLRDKAISIYSSALHSVTHASSEEEKKRILDTARSELEKIPDPYAQAQAEFLHFYYEQLS RSPHRPILQAGLPANASTVVGGDVEFVCKVYSDAQPHIQWIKHVPYLKVLKAAGVNTTDKEIEVLYIRNVTFEDAGEYTCLAGNSIGISFHSAWLTVLPAP Grafting_Motif0248_ems_3hC_1028_0002_0001
DEDKEEIEKILRSVLETAERLNDEEAIKHIRRFIANARAALKQGDRESAKSLAEALESFLRRTR RSPHRPILQAGLPANASTVVGGDVEFVCKVYSDAQPHIQWIKHVPYLKVLKAAGVNTTDKEIEVLYIRNVTFEDAGEYTCLAGNSIGISFHSAWLTVLPAP mot_H_buried_3h_hb1_5869_000000000_0001_29_39_H_._3h_hb1_4347_0001_0001_0001_0001
DEDEEIEEFVRITAMFAGVPSVTVRVRNGTVTVTVKGDDEAARSLLHLVSNFATLAGLPFDVQFR RSPHRPILQAGLPANASTVVGGDVEFVCKVYSDAQPHIQWIKHVPYLKVLKAAGVNTTDKEIEVLYIRNVTFEDAGEYTCLAGNSIGISFHSAWLTVLPAP Motif0034_HEEHE_1202_0001_9939_0001
SELEEKVEEALRRGDPELLKELLKKLAEELGIPPRAIEQTLRFIEEELKVPPEEAITILIKSLVR RSPHRPILQAGLPANASTVVGGDVEFVCKVYSDAQPHIQWIKHVPYLKVLKAAGVNTTDKEIEVLYIRNVTFEDAGEYTCLAGNSIGISFHSAWLTVLPAP mot_H_normal_3h_hb1_6816_000000000_0001_50_58_H_._28cc9ca529f062d6e3a8a0a86282fa1e_0001_1_0001_0001_0001_0001
SLRELLREVAKRLKVPPEVALRIFALIQLAKKGDPRAEEQLRELLERLIGDPEEADKLLKRLLET RSPHRPILQAGLPANASTVVGGDVEFVCKVYSDAQPHIQWIKHVPYLKVLKAAGVNTTDKEIEVLYIRNVTFEDAGEYTCLAGNSIGISFHSAWLTVLPAP mot_H_buried_3h_hb1_3636_000000008_0001_45_53_H_._e6e972c561bc221d5ac3916f93257126_0001_0001_0001_0001
SVLELIKEILERLGNPALARFVEELIETLRKRGIPPEDIVRFLEQFARLLGDPDLLRAIKLAKER RSPHRPILQAGLPANASTVVGGDVEFVCKVYSDAQPHIQWIKHVPYLKVLKAAGVNTTDKEIEVLYIRNVTFEDAGEYTCLAGNSIGISFHSAWLTVLPAP pol_0c3bf8cb9d93094680b22e24baf1e485_0001_000000029_0001_0001
DLERIVKRELKKYDPELVKLLEEVLRILKKRDPRLVLRLLNEVFEALRLPNAREVVEELIRRLRP RSPHRPILQAGLPANASTVVGGDVEFVCKVYSDAQPHIQWIKHVPYLKVLKAAGVNTTDKEIEVLYIRNVTFEDAGEYTCLAGNSIGISFHSAWLTVLPAP mot_H_fastrot_3h_hb1_3344_000000001_0001_47_55_H_._79b32c6e23714bdca74031a253edd44c_0001_1_0001_0001_0001
SEKEFISDQIKLSARFVGVPHVEVSVDNGHITVTVEGDDERAQSALHIAKQFAEMMGYKLETRTR RSPHRPILQAGLPANASTVVGGDVEFVCKVYSDAQPHIQWIKHVPYLKVLKAAGVNTTDKEIEVLYIRNVTFEDAGEYTCLAGNSIGISFHSAWLTVLPAP Motif0004_HEEHE_2301_0001_0003_3040_0001
TEEEVETLVRLYLRGEIPPEEVRKLLEELLRRLGDPRVAWLIAAIQTVEQSKDPRVLEEFLRNLK RSPHRPILQAGLPANASTVVGGDVEFVCKVYSDAQPHIQWIKHVPYLKVLKAAGVNTTDKEIEVLYIRNVTFEDAGEYTCLAGNSIGISFHSAWLTVLPAP mot_H_normal_ems_p1-15H-GABBL-15H-GBBL-16H_0042_0001_0001_0002_000000008_0001_30_34_H_._a1f83c278003ad30cbd54fb5648c7770_0001_0001_0001_0001
NEEVKKEVKRIAEELKKKGVDAEEVYRILFQFLARLQLKGKISDEDSEEVEKVIEEVVHRVA RSPHRPILQAGLPANASTVVGGDVEFVCKVYSDAQPHIQWIKHVPYLKVLKAAGVNTTDKEIEVLYIRNVTFEDAGEYTCLAGNSIGISFHSAWLTVLPAP rif_normal_HHH_eva_0213_000000000_0001_0001
DESESIQQTILLTAMFAGVPSIHVEVSNGTIKLRVKGNNESARSVSRAAKWVAKSFGVSVDVEVE RSPHRPILQAGLPANASTVVGGDVEFVCKVYSDAQPHIQWIKHVPYLKVLKAAGVNTTDKEIEVLYIRNVTFEDAGEYTCLAGNSIGISFHSAWLTVLPAP Motif0018_HEEHE_2395_0001_9553_0001
SREERFKEDFEEIVKRLQKELRDDQQRRELDKRVKKIEEAWRQGDQALAALLAAETERWVEEQAK RSPHRPILQAGLPANASTVVGGDVEFVCKVYSDAQPHIQWIKHVPYLKVLKAAGVNTTDKEIEVLYIRNVTFEDAGEYTCLAGNSIGISFHSAWLTVLPAP mot_H_normal_08dd35154ab242ac59caf189bac741ae_0001_000000004_0001_43_48_H_._3h_hb1_1185_0001_0001
DWKEVTDKAKEILTKLYKNNVDPRQLYKVARELMQLAIKVVPDEETTMRVSIQIMDLLRRATK RSPHRPILQAGLPANASTVVGGDVEFVCKVYSDAQPHIQWIKHVPYLKVLKAAGVNTTDKEIEVLYIRNVTFEDAGEYTCLAGNSIGISFHSAWLTVLPAP Motif1028_ems_3hM_3701_0001_0001_5822_0001
DEDEDIEQELKLAARFAGATDFEVRVRNNRVSVTVRGDDETAQSVLFVLKNLVDLNNLRVDVQTR RSPHRPILQAGLPANASTVVGGDVEFVCKVYSDAQPHIQWIKHVPYLKVLKAAGVNTTDKEIEVLYIRNVTFEDAGEYTCLAGNSIGISFHSAWLTVLPAP Motif0018_HEEHE_0035_0001_0003_4746_0001
DELEEEVRRLLEEAKRVSKELDTKEHALRLFAVELTIRQAKEENDKRLFKQALELAKKLARRIV RSPHRPILQAGLPANASTVVGGDVEFVCKVYSDAQPHIQWIKHVPYLKVLKAAGVNTTDKEIEVLYIRNVTFEDAGEYTCLAGNSIGISFHSAWLTVLPAP rif_normal_3h_hb1_934_000000003_0001_0001
SEEEFKETVKKRLEEAFKRNDEHALMRIFWEAMEEAEKQNDEELHRFVARLALEVARRLHR RSPHRPILQAGLPANASTVVGGDVEFVCKVYSDAQPHIQWIKHVPYLKVLKAAGVNTTDKEIEVLYIRNVTFEDAGEYTCLAGNSIGISFHSAWLTVLPAP mot_H_normal_HHH_eva_0102_000000002_0001_46_50_H_._3h_hb1_6707_0001_0001
DVIEEVVEELKKKNREEAEKLEELFRLLRKQGLDPHSILQNLILTLRFMGNPDAVKLLREALKKQ RSPHRPILQAGLPANASTVVGGDVEFVCKVYSDAQPHIQWIKHVPYLKVLKAAGVNTTDKEIEVLYIRNVTFEDAGEYTCLAGNSIGISFHSAWLTVLPAP Motif0018_bcov_4helix_14013_0001_0001_8298_0001
SPQEVVKEAEKLFDKGKLSEEELVNYIIVLLTELGVDRREIHKFLNKWLKLR RSPHRPILQAGLPANASTVVGGDVEFVCKVYSDAQPHIQWIKHVPYLKVLKAAGVNTTDKEIEVLYIRNVTFEDAGEYTCLAGNSIGISFHSAWLTVLPAP Motif0133_HHH_eva_0560_0001_0002_2965_0001
SEDENIKMIIKHIAKLAGVPDVKVTKSNGTVEVTINGDTESARHVKRMVTINAMFSNQRVRVQIN RSPHRPILQAGLPANASTVVGGDVEFVCKVYSDAQPHIQWIKHVPYLKVLKAAGVNTTDKEIEVLYIRNVTFEDAGEYTCLAGNSIGISFHSAWLTVLPAP Motif0072_HEEHE_1520_0001_0001_4065_0001
TEEVERRLIEIAEELNDPKVRSVVALLYLALRRGVPPEEAIKLVKRHVEERGDPDLERALELLRK RSPHRPILQAGLPANASTVVGGDVEFVCKVYSDAQPHIQWIKHVPYLKVLKAAGVNTTDKEIEVLYIRNVTFEDAGEYTCLAGNSIGISFHSAWLTVLPAP mot_H_fastrot_cor_ems_3hM_199_000000020_0001_56_61_H_._774d882d7ae63910a49ba8e2c216af69_0001_1_0001_0001_0001
DEEKEEHVERVIRQGNVEALVLYLATLAHRLGDPELEKLARELAELLRKGEVPPEEVKRLLKELE RSPHRPILQAGLPANASTVVGGDVEFVCKVYSDAQPHIQWIKHVPYLKVLKAAGVNTTDKEIEVLYIRNVTFEDAGEYTCLAGNSIGISFHSAWLTVLPAP mot_H_normal_5ab7357610b1d1214bf78fdd3dea1740_0001_000000000_0001_54_60_H_._8f3f025ead41aedafd27b5fca93c62fe_0001_1_0001_0001_0001
SLEELLEKLLRKYVDPDVLMALWLTLAFALKQGSSPELIVKILREVARFFGDPEAERILKELFER RSPHRPILQAGLPANASTVVGGDVEFVCKVYSDAQPHIQWIKHVPYLKVLKAAGVNTTDKEIEVLYIRNVTFEDAGEYTCLAGNSIGISFHSAWLTVLPAP Motif1086_bcov_4helix_06077_0001_0001_7845_0001
DIRTLLELSLEVAKRQGDEWLFTLNKTLLELARKGYISERDHENIEEAARRFINR RSPHRPILQAGLPANASTVVGGDVEFVCKVYSDAQPHIQWIKHVPYLKVLKAAGVNTTDKEIEVLYIRNVTFEDAGEYTCLAGNSIGISFHSAWLTVLPAP mot_H_buried_ems_3hC_1017_0002_000000002_0001_4_10_H_._3h_hb1_234_0001_0003_0001
SLEENIEELRRRIPNPEDVVEIVLLTAARLNPEIKDELRKLLELVRRGEIPPEEALELALELVRK RSPHRPILQAGLPANASTVVGGDVEFVCKVYSDAQPHIQWIKHVPYLKVLKAAGVNTTDKEIEVLYIRNVTFEDAGEYTCLAGNSIGISFHSAWLTVLPAP mot_H_fastrot_cor_da9e5f86e81fca48f449e0e79ace5297_0001_1_000000005_0001_39_45_H_._28ae62bfaa280a74cbe416a4f0229b79_0001_0001_0001_0001
DERDELRKLVEHILREARELNDEQLAQLAWLAAARDLRRDKDDELSRRLLELARKVARELYE RSPHRPILQAGLPANASTVVGGDVEFVCKVYSDAQPHIQWIKHVPYLKVLKAAGVNTTDKEIEVLYIRNVTFEDAGEYTCLAGNSIGISFHSAWLTVLPAP mot_H_normal_HHH_eva_0053_000000019_0001_25_31_H_._3h_hb1_5862_0001_0001
SEETMRISIWAMDLAHKAGLSAEAIRKASQIVLELAARGVSPEEIKKIIKKIIEKLKKS RSPHRPILQAGLPANASTVVGGDVEFVCKVYSDAQPHIQWIKHVPYLKVLKAAGVNTTDKEIEVLYIRNVTFEDAGEYTCLAGNSIGISFHSAWLTVLPAP Motif1523_HHH_eva_0017_0001_0001_6029_0001
TEEEILRNFVEINAMFLGVPSVEITKTNGKVKVTVEGDDEAARSLSRAIEWMAKMLGVPVEVRIR RSPHRPILQAGLPANASTVVGGDVEFVCKVYSDAQPHIQWIKHVPYLKVLKAAGVNTTDKEIEVLYIRNVTFEDAGEYTCLAGNSIGISFHSAWLTVLPAP Grafting_Motif0072_HEEHE_2176_0001_0001
SIRFLVVVTGEHSRYTFEVNVDSEDQLKKVIQEIVKKANAQPRWLEDPRLRLVIITQ RSPHRPILQAGLPANASTVVGGDVEFVCKVYSDAQPHIQWIKHVPYLKVLKAAGVNTTDKEIEVLYIRNVTFEDAGEYTCLAGNSIGISFHSAWLTVLPAP rif_fastrot_proteinG_5992_000000003_0001_0001
PDSEILDTLFKIHDKAVRDGDKKVLDLVHELNQKLLQATMENDEEKQKKILKEVRKVLKIAQR RSPHRPILQAGLPANASTVVGGDVEFVCKVYSDAQPHIQWIKHVPYLKVLKAAGVNTTDKEIEVLYIRNVTFEDAGEYTCLAGNSIGISFHSAWLTVLPAP Motif0298_ems_3hM_866_0001_0002_8007_0001
PEVTTLLALAAERAGDPREAIKALKEALKREGFSPEEIKELLKEAIRELFRVPPEEAEEILRKLE RSPHRPILQAGLPANASTVVGGDVEFVCKVYSDAQPHIQWIKHVPYLKVLKAAGVNTTDKEIEVLYIRNVTFEDAGEYTCLAGNSIGISFHSAWLTVLPAP mot_H_fastrot_cor_ems_3hM_199_000000020_0001_57_61_H_._c60f954567b2d6d0ba8bb2325cff320f_0001_0001_0001_0001
TEADQLTREILKQLEELLKSITEEEKREEVRQFIEATKNAVKLTSDPRRRAFLAAAALEFVRRVL RSPHRPILQAGLPANASTVVGGDVEFVCKVYSDAQPHIQWIKHVPYLKVLKAAGVNTTDKEIEVLYIRNVTFEDAGEYTCLAGNSIGISFHSAWLTVLPAP mot_H_fastrot_cor_f8f8a4152cc90f14bb898546c27f9520_0001_000000007_0001_34_38_H_._3h_hb1_6670_0001_0001_0001
DVDKLLELARELEKRVKDDPSKSERLAWKVFKLAQNVWLNATDEEQRKIANTIVSIAWKLHS RSPHRPILQAGLPANASTVVGGDVEFVCKVYSDAQPHIQWIKHVPYLKVLKAAGVNTTDKEIEVLYIRNVTFEDAGEYTCLAGNSIGISFHSAWLTVLPAP ems_3hC_1570_0001_000000005_0001
SPMEALNRLMFLAMELSKLDPRFEEELQRAISKAMEIIEKDPRRAEEAYKLAETILSKIKSQV RSPHRPILQAGLPANASTVVGGDVEFVCKVYSDAQPHIQWIKHVPYLKVLKAAGVNTTDKEIEVLYIRNVTFEDAGEYTCLAGNSIGISFHSAWLTVLPAP Grafting_Motif0263_ems_3hM_2243_0001
TQEEVEELLERLKKSSPEDRRLAELLEEAKKRKDMKLLSRIISELVRKLGLSPEEAMKLMVVLQR RSPHRPILQAGLPANASTVVGGDVEFVCKVYSDAQPHIQWIKHVPYLKVLKAAGVNTTDKEIEVLYIRNVTFEDAGEYTCLAGNSIGISFHSAWLTVLPAP Motif0054_bcov_4helix_06911_0001_7963_0001
SNVIELVTLLLELGNEELVHRLQRILWRLMEGDPEAKELLKRLLEEAEKLVDPRVREIVRKAREK RSPHRPILQAGLPANASTVVGGDVEFVCKVYSDAQPHIQWIKHVPYLKVLKAAGVNTTDKEIEVLYIRNVTFEDAGEYTCLAGNSIGISFHSAWLTVLPAP Grafting_Motif0184_bcov_4helix_06337_0001_0002
DEEELARFAVRLLKLAKRQVQDPTRKKEVDEVAKALETAVKKKDEDKIRKWLHEAQRLIFEI RSPHRPILQAGLPANASTVVGGDVEFVCKVYSDAQPHIQWIKHVPYLKVLKAAGVNTTDKEIEVLYIRNVTFEDAGEYTCLAGNSIGISFHSAWLTVLPAP Grafting_Motif0388_ems_3hM_3647_0001_0002
DLEEAVKFAVTYLSKWAGLRSITVRVKDGTISVTIDGRDESAQWVAKLLENLAFLMGVDLKVQLD RSPHRPILQAGLPANASTVVGGDVEFVCKVYSDAQPHIQWIKHVPYLKVLKAAGVNTTDKEIEVLYIRNVTFEDAGEYTCLAGNSIGISFHSAWLTVLPAP HEEHE_0093_000000017_0001
SEEDKIADKLAASALRAIENNDKDKVKTVISKLEKFAKEHDNERAHLALFSVQVALRQLDG RSPHRPILQAGLPANASTVVGGDVEFVCKVYSDAQPHIQWIKHVPYLKVLKAAGVNTTDKEIEVLYIRNVTFEDAGEYTCLAGNSIGISFHSAWLTVLPAP Motif1155_ems_3hC_464_0002_0001_5880_0001
DERAEAARLAALAYLASKRAGDEESERLAKELLRLAEEAIRNNDEELLRHILRLLRELFEANRN RSPHRPILQAGLPANASTVVGGDVEFVCKVYSDAQPHIQWIKHVPYLKVLKAAGVNTTDKEIEVLYIRNVTFEDAGEYTCLAGNSIGISFHSAWLTVLPAP mot_H_fastrot_cor_ems_3hM_199_000000020_0001_56_61_H_._3h_hb1_4613_0001_0001
SENYKYDYQVDTSDPREAFAAVAFFIARVRQQAERLRQSGREVHVDTKLSSDKDSVRVTITVRVG RSPHRPILQAGLPANASTVVGGDVEFVCKVYSDAQPHIQWIKHVPYLKVLKAAGVNTTDKEIEVLYIRNVTFEDAGEYTCLAGNSIGISFHSAWLTVLPAP rif_fastrot_EHEE_04518_000000000_0001_0001
DLDEEVTRALKLTAEEAGVKKLEVDVKNGDIQVTLHATNEAARAVAQAIEAAAREAGVPVQVDVR RSPHRPILQAGLPANASTVVGGDVEFVCKVYSDAQPHIQWIKHVPYLKVLKAAGVNTTDKEIEVLYIRNVTFEDAGEYTCLAGNSIGISFHSAWLTVLPAP mot_H_normal_086cafb3c8f2cf4b6e68cda9c3ef1c39_0001_000000009_0001_40_50_H_._HEEHE_1246_0001_0001_0001
GEEEVKKLLEELKKDPDPRVRELAKELERLLKEGDPEQARREAQRALWEIGDPRLLKWIIALFDQ RSPHRPILQAGLPANASTVVGGDVEFVCKVYSDAQPHIQWIKHVPYLKVLKAAGVNTTDKEIEVLYIRNVTFEDAGEYTCLAGNSIGISFHSAWLTVLPAP Grafting_Motif0184_bcov_4helix_06974_0001_0001
SELEELLEKLLRKVVDPREVEFIVNILKLTTRFVGDPKEALHALLQMLEMRGNPAREVVRRLLER RSPHRPILQAGLPANASTVVGGDVEFVCKVYSDAQPHIQWIKHVPYLKVLKAAGVNTTDKEIEVLYIRNVTFEDAGEYTCLAGNSIGISFHSAWLTVLPAP Motif0003_bcov_4helix_06874_0001_0001_3894_0001
DEEELEELLKSLGLDPEDVRDLVRLLKLSEMFAGNPETAYRMLEDFLRREGDPDKLRALKYAFEH RSPHRPILQAGLPANASTVVGGDVEFVCKVYSDAQPHIQWIKHVPYLKVLKAAGVNTTDKEIEVLYIRNVTFEDAGEYTCLAGNSIGISFHSAWLTVLPAP Motif0004_bcov_4helix_07553_0001_0002_9846_0001
DRAEENARFVLETNNPQVLLNLVWRAVKELGLPEEVLEELEKLLKEAFERGDPDLLKEIIQRLLP RSPHRPILQAGLPANASTVVGGDVEFVCKVYSDAQPHIQWIKHVPYLKVLKAAGVNTTDKEIEVLYIRNVTFEDAGEYTCLAGNSIGISFHSAWLTVLPAP rif_normal_4cef937cbf26b3a686c31703a4eb9522_0001_1_000000000_0001_0001
DTVRVYFDGLDPRKVRKVAELAASAKVHVFGASVYVTGVDPDTVTDLIKKLAEYPVTIKVR RSPHRPILQAGLPANASTVVGGDVEFVCKVYSDAQPHIQWIKHVPYLKVLKAAGVNTTDKEIEVLYIRNVTFEDAGEYTCLAGNSIGISFHSAWLTVLPAP rif_fastrot_cor_ems_ferrC_597_000000006_0001_0001
TFTLIFTVTIDGDDEDARKLWEHVKREAQERAEEWARRLNLEVRLKATTFEMNGRIFVTFVFDLN RSPHRPILQAGLPANASTVVGGDVEFVCKVYSDAQPHIQWIKHVPYLKVLKAAGVNTTDKEIEVLYIRNVTFEDAGEYTCLAGNSIGISFHSAWLTVLPAP mot_P_normal_ferr_hb1_229_000000018_0001_4_8_58_62_P_._EHEE_hb1_1551_0001_0001_0001
SEEEIREKVSKILGDPELAEKVLELLKKLIRELNVSPESALNVLAFEAVKRGDEELQSAIIAVMR RSPHRPILQAGLPANASTVVGGDVEFVCKVYSDAQPHIQWIKHVPYLKVLKAAGVNTTDKEIEVLYIRNVTFEDAGEYTCLAGNSIGISFHSAWLTVLPAP Grafting_Motif0263_bcov_4helix_12561_0001
DIEEVEEILRELLKRGNPAARFALFALEDAKRRRSPMSLILLLNLVLKHVGDPIIKELIELLRKK RSPHRPILQAGLPANASTVVGGDVEFVCKVYSDAQPHIQWIKHVPYLKVLKAAGVNTTDKEIEVLYIRNVTFEDAGEYTCLAGNSIGISFHSAWLTVLPAP Motif0025_bcov_4helix_14451_0001_0001_2283_0001
DITFLVVVVGPTDTQTYRVRFKDWKQAHKWAKELVEKLGIPATVRILPELNLVTVVG RSPHRPILQAGLPANASTVVGGDVEFVCKVYSDAQPHIQWIKHVPYLKVLKAAGVNTTDKEIEVLYIRNVTFEDAGEYTCLAGNSIGISFHSAWLTVLPAP pol_proteinG_0367_000000024_0001_0001
SYRVEISIYSDKDDYHITVTVESPDQAHKIAQKVVEDLNVPAKVIILPEFNQVLVVG RSPHRPILQAGLPANASTVVGGDVEFVCKVYSDAQPHIQWIKHVPYLKVLKAAGVNTTDKEIEVLYIRNVTFEDAGEYTCLAGNSIGISFHSAWLTVLPAP rif_fastrot_cor_proteinG_4423_000000026_0001_0001
DFQEILQEVAERLSRNLGVTSVSVTVRNGRVTVTVQADNEEARELLMMLRLTAHMLGLDVKISIR RSPHRPILQAGLPANASTVVGGDVEFVCKVYSDAQPHIQWIKHVPYLKVLKAAGVNTTDKEIEVLYIRNVTFEDAGEYTCLAGNSIGISFHSAWLTVLPAP Motif1053_HEEHE_2247_0001_2434_0001
TEEYRIRVTADLRDERAALRAQAKANTFARRLESRIEKRNGQPKRRSEEKRSGDQWELTVQVRDE RSPHRPILQAGLPANASTVVGGDVEFVCKVYSDAQPHIQWIKHVPYLKVLKAAGVNTTDKEIEVLYIRNVTFEDAGEYTCLAGNSIGISFHSAWLTVLPAP mot_H_fastrot_HEEH_15960_000000006_0001_55_60_H_._EHEE_hb1_6478_0001_0001_0001
SEESKEAKTSIERAAKFLGLDPSAVEKARKLFDKLVKRGISPEEAVLRAMMFLTELARKK RSPHRPILQAGLPANASTVVGGDVEFVCKVYSDAQPHIQWIKHVPYLKVLKAAGVNTTDKEIEVLYIRNVTFEDAGEYTCLAGNSIGISFHSAWLTVLPAP Motif0087_HHH_eva_0027_0001_8677_0001
NPEEWKKRIKELIEKIARIVGLSEEDKKKLEKLVRELEKLLSVEEVYKSVKALVYLAEAKFR RSPHRPILQAGLPANASTVVGGDVEFVCKVYSDAQPHIQWIKHVPYLKVLKAAGVNTTDKEIEVLYIRNVTFEDAGEYTCLAGNSIGISFHSAWLTVLPAP mot_H_fastrot_cor_3h_hb1_5971_000000012_0001_53_59_H_._HHH_eva_0399_0001_0001
TESHLFRHTVRGTDEEAKKEVEKWVKEVVRKEKEKAEKQGREFRFRVRSLRFGNVLFVFVNIRIR RSPHRPILQAGLPANASTVVGGDVEFVCKVYSDAQPHIQWIKHVPYLKVLKAAGVNTTDKEIEVLYIRNVTFEDAGEYTCLAGNSIGISFHSAWLTVLPAP mot_P_fastrot_cor_EHEE_hb1_3398_000000008_0001_46_52_59_61_P_._EHEE_hb1_5489_0001_0001_0001
SIAEVLRELAERGDEELLRLVNEVFFALREGDPEALKRLRELLERLLKETGDPLVRIILEILRRG RSPHRPILQAGLPANASTVVGGDVEFVCKVYSDAQPHIQWIKHVPYLKVLKAAGVNTTDKEIEVLYIRNVTFEDAGEYTCLAGNSIGISFHSAWLTVLPAP mot_H_fastrot_cor_3h_hb1_3344_000000001_0001_48_54_H_._484c67d58d4c610023e3fd578c55efb8_0001_0001_0001_0001
DEKLDKIMHTLHRILREATKKNNIDKARKIIESVLKTAHKNNDETTFIAAFFVLTILERLKEK RSPHRPILQAGLPANASTVVGGDVEFVCKVYSDAQPHIQWIKHVPYLKVLKAAGVNTTDKEIEVLYIRNVTFEDAGEYTCLAGNSIGISFHSAWLTVLPAP Motif1065_ems_3hM_2961_0001_0003_1_3600_0001
DLEELVRIVVEEARQKNDPRLVITLVVINIMFANNPELKEKLIRLVSELLGVDPEEVRELIEKMH RSPHRPILQAGLPANASTVVGGDVEFVCKVYSDAQPHIQWIKHVPYLKVLKAAGVNTTDKEIEVLYIRNVTFEDAGEYTCLAGNSIGISFHSAWLTVLPAP Motif1092_bcov_4helix_12761_0001_0003_4503_0001
SEKLLEILKEAEERGDEVVVHAISVLFALLSLGVPPEEVEKLLEEALRELGVPPEEIERILRELP RSPHRPILQAGLPANASTVVGGDVEFVCKVYSDAQPHIQWIKHVPYLKVLKAAGVNTTDKEIEVLYIRNVTFEDAGEYTCLAGNSIGISFHSAWLTVLPAP mot_H_normal_ems_f4m_87_000000001_0001_24_33_H_._108d604619bfe90aa5527a1a1656027d_0001_1_0001_0001
SEEELQKAIKKIREEVKKISDRDEARLAAQTLVFRFLLKDKDEEARKKILEELARLEEEIH RSPHRPILQAGLPANASTVVGGDVEFVCKVYSDAQPHIQWIKHVPYLKVLKAAGVNTTDKEIEVLYIRNVTFEDAGEYTCLAGNSIGISFHSAWLTVLPAP mot_H_normal_3h_hb1_6816_000000000_0001_50_58_H_._3h_hb1_2740_0001_0001_0001
SLRVIILVRNRDNNSRYEITVDNDKQAHDWAKKLLEKLGLDARFRFDPAFNIIIIHQ RSPHRPILQAGLPANASTVVGGDVEFVCKVYSDAQPHIQWIKHVPYLKVLKAAGVNTTDKEIEVLYIRNVTFEDAGEYTCLAGNSIGISFHSAWLTVLPAP rif_fastrot_cor_proteinG_3297_000000020_0001_0001
SLEEALESTIKRIAKRLGIPSFSVSVKDGKLSVTVRGTDEKVRMAELNARFLREIAGVPVEFKRQ RSPHRPILQAGLPANASTVVGGDVEFVCKVYSDAQPHIQWIKHVPYLKVLKAAGVNTTDKEIEVLYIRNVTFEDAGEYTCLAGNSIGISFHSAWLTVLPAP Grafting_Motif0072_HEEHE_2801_0001_0001
TEDTTTDYRVSTSDREELERFRIRVTTEAFRRLLERREKGIKANVSVTIHRHGTDYTVRVRTRTE RSPHRPILQAGLPANASTVVGGDVEFVCKVYSDAQPHIQWIKHVPYLKVLKAAGVNTTDKEIEVLYIRNVTFEDAGEYTCLAGNSIGISFHSAWLTVLPAP mot_H_normal_HEEHE_2363_000000001_0001_43_52_H_._EHEE_hb1_812_0001_0001_0001_0001
DPHEETVKSLLELAKELSKNNDQESLRRVIVTVMKLAMKARNPEQWREANRALFLIYELS RSPHRPILQAGLPANASTVVGGDVEFVCKVYSDAQPHIQWIKHVPYLKVLKAAGVNTTDKEIEVLYIRNVTFEDAGEYTCLAGNSIGISFHSAWLTVLPAP Grafting_Motif0042_ems_3hM_2969_0001
SDDDWRKKLETLIDKLAKEANVDPFNTTVAKLNVREAAKQKDPDMKDLAESMWEAIQFMWEE RSPHRPILQAGLPANASTVVGGDVEFVCKVYSDAQPHIQWIKHVPYLKVLKAAGVNTTDKEIEVLYIRNVTFEDAGEYTCLAGNSIGISFHSAWLTVLPAP Motif1292_ems_3hM_2539_0001_7975_0001
SESLRLHITLRNADEETKKKAEEESRDWARRIIEHARRLGLDVKVRISKNELNGSLIINNEIHIE RSPHRPILQAGLPANASTVVGGDVEFVCKVYSDAQPHIQWIKHVPYLKVLKAAGVNTTDKEIEVLYIRNVTFEDAGEYTCLAGNSIGISFHSAWLTVLPAP mot_P_fastrot_EHEE_hb1_750_000000022_0001_5_9_57_61_P_._EHEE_hb1_4311_0001_0001_0001_0001
SEISEKLLKLLEKAYEKGDEKALQIVTKALMLLSKGEIDPDQARKLAEKAERILRS RSPHRPILQAGLPANASTVVGGDVEFVCKVYSDAQPHIQWIKHVPYLKVLKAAGVNTTDKEIEVLYIRNVTFEDAGEYTCLAGNSIGISFHSAWLTVLPAP Motif1214_HHH_eva_0545_0001_1110_0001
DEYFLTLVLALVLGDPNLATKVIRIITELRERGVSPEEIKKVVEELLREIGVSPEEIKKILKLIP RSPHRPILQAGLPANASTVVGGDVEFVCKVYSDAQPHIQWIKHVPYLKVLKAAGVNTTDKEIEVLYIRNVTFEDAGEYTCLAGNSIGISFHSAWLTVLPAP Motif0207_bcov_4helix_11924_0001_0002_2423_0001
DEKELTILTIRFIAHEAGVPHVEVKDDNGKWRVQFDGNTDSVKRAQKSITFVARDLGLDLKVRVN RSPHRPILQAGLPANASTVVGGDVEFVCKVYSDAQPHIQWIKHVPYLKVLKAAGVNTTDKEIEVLYIRNVTFEDAGEYTCLAGNSIGISFHSAWLTVLPAP Motif1045_HEEHE_2595_0001_0002_5509_0001
SLERLINEVFFLFSDDPEAHKLIALLLEALLKNDPELLERLLEEALKKLGDPLIEEAIKLLRKLP RSPHRPILQAGLPANASTVVGGDVEFVCKVYSDAQPHIQWIKHVPYLKVLKAAGVNTTDKEIEVLYIRNVTFEDAGEYTCLAGNSIGISFHSAWLTVLPAP mot_H_fastrot_cor_3h_hb1_3344_000000008_0001_48_54_H_._f604ac054ddc3905e975c3bbac7a8d5e_0001_1_0001_0001_0001_0001
SYHYHWRRTVDGTDREAEQRIDEIESEILTEASALARRIGGQPRLEVTRRDVNGQIELQFNLTIN RSPHRPILQAGLPANASTVVGGDVEFVCKVYSDAQPHIQWIKHVPYLKVLKAAGVNTTDKEIEVLYIRNVTFEDAGEYTCLAGNSIGISFHSAWLTVLPAP mot_H_fastrot_cor_da9e5f86e81fca48f449e0e79ace5297_0001_1_000000005_0001_39_45_H_._EHEE_hb1_5377_0001_0001_0001_0001
SETYRSTFTADANNEEERKLLRLVARFAKRVAEEEAKKRNVDAKVRVEIRTKDGTVTAEVEVRVK RSPHRPILQAGLPANASTVVGGDVEFVCKVYSDAQPHIQWIKHVPYLKVLKAAGVNTTDKEIEVLYIRNVTFEDAGEYTCLAGNSIGISFHSAWLTVLPAP mot_H_normal_HEEH_08897_000000010_0001_50_60_H_._EHEE_hb1_5364_0001_0003_0001_0001
TLTLQITIQFRGADEEVRKLIEQILREIEEKYRRESKERNLEARVRVRKFRRGDTIIVVVNATSH RSPHRPILQAGLPANASTVVGGDVEFVCKVYSDAQPHIQWIKHVPYLKVLKAAGVNTTDKEIEVLYIRNVTFEDAGEYTCLAGNSIGISFHSAWLTVLPAP pol_EHEE_hb1_585_000000010_0001_0001
DESVEKLARELLEKLLHAFFNKDKKKLEEVEREAKEIADRIDSEEIKDVLRAIERLVRAAKREG RSPHRPILQAGLPANASTVVGGDVEFVCKVYSDAQPHIQWIKHVPYLKVLKAAGVNTTDKEIEVLYIRNVTFEDAGEYTCLAGNSIGISFHSAWLTVLPAP pol_ems_3hM_269_000000017_0001
DKSRHFIATWDENDEEEERQARRIARTLAWLRAKAHRDRGLDVKIHFHEVDFNGLNVIHARIESR RSPHRPILQAGLPANASTVVGGDVEFVCKVYSDAQPHIQWIKHVPYLKVLKAAGVNTTDKEIEVLYIRNVTFEDAGEYTCLAGNSIGISFHSAWLTVLPAP mot_H_fastrot_ems_3hM_3402_000000020_0001_49_59_H_._EHEE_hb1_1782_0001_0002_0001_0001
SEELKELQKIISELLKRLGVSPEEIERIREQIEKIREEYDEETAKDAANLAIQRLERLLK RSPHRPILQAGLPANASTVVGGDVEFVCKVYSDAQPHIQWIKHVPYLKVLKAAGVNTTDKEIEVLYIRNVTFEDAGEYTCLAGNSIGISFHSAWLTVLPAP mot_H_fastrot_cor_ems_3hM_199_000000020_0001_56_61_H_._HHH_eva_0165_0001_0003_0001_0001
DVSEVAEKVKKVIEELKKQLRDPEAKKALEAVKEQVEEAEKRNDKTLLRALLFTARLAFERN RSPHRPILQAGLPANASTVVGGDVEFVCKVYSDAQPHIQWIKHVPYLKVLKAAGVNTTDKEIEVLYIRNVTFEDAGEYTCLAGNSIGISFHSAWLTVLPAP mot_H_normal_3h_hb1_5890_000000015_0001_54_62_H_._ems_3hM_2375_0001_0002_0001_0001
GPKDVAEVLFEAQYWALENNDEDVASTLAHLLWRAAELLKDPRQEEEAQKLAETAEKIVEKLL RSPHRPILQAGLPANASTVVGGDVEFVCKVYSDAQPHIQWIKHVPYLKVLKAAGVNTTDKEIEVLYIRNVTFEDAGEYTCLAGNSIGISFHSAWLTVLPAP Grafting_Motif0182_ems_3hC_151_0001
SSSESITRIASHLAKYFGVDDFEVRVSNGTVTVEVGGDDEHAQDVLFMARLSAWLLGVKFESRKR RSPHRPILQAGLPANASTVVGGDVEFVCKVYSDAQPHIQWIKHVPYLKVLKAAGVNTTDKEIEVLYIRNVTFEDAGEYTCLAGNSIGISFHSAWLTVLPAP Motif0084_HEEHE_2128_0001_1170_0001
DEEVEHLFKLTTFLAGNPELALEALIRLVEEIDPRLREELEKVRELLERGEIDPEEAARLVFRLE RSPHRPILQAGLPANASTVVGGDVEFVCKVYSDAQPHIQWIKHVPYLKVLKAAGVNTTDKEIEVLYIRNVTFEDAGEYTCLAGNSIGISFHSAWLTVLPAP Motif1002_bcov_4helix_07227_0001_6070_0001
DKDKKIKDIVKTLVSRARKDPNQADEAEKIVRELLREAHERGDEHAFRLLTLAWLRIARAK RSPHRPILQAGLPANASTVVGGDVEFVCKVYSDAQPHIQWIKHVPYLKVLKAAGVNTTDKEIEVLYIRNVTFEDAGEYTCLAGNSIGISFHSAWLTVLPAP mot_H_fastrot_ems_3hM_3402_000000020_0001_49_59_H_._ems_3hC_341_0001_0001_0003_0001_0001
TEAESASRVVTQILKMAGIPSFSVKVSNGRVEVTIKGTSPKAQNVTRLIEINAMFLGVDLKVTLR RSPHRPILQAGLPANASTVVGGDVEFVCKVYSDAQPHIQWIKHVPYLKVLKAAGVNTTDKEIEVLYIRNVTFEDAGEYTCLAGNSIGISFHSAWLTVLPAP Motif0041_HEEHE_1897_0001_7544_0001
DRHTLAELFLRAMRVALTYNNEEAMRLINRLAFAVVEVMKKNDEETARKLSKLLKTLEKEASS RSPHRPILQAGLPANASTVVGGDVEFVCKVYSDAQPHIQWIKHVPYLKVLKAAGVNTTDKEIEVLYIRNVTFEDAGEYTCLAGNSIGISFHSAWLTVLPAP Grafting_Motif0042_ems_3hC_565_0001_0002
MEEAEKTLKKQLKKARKEGDKDKAMAIYWALQEAERAKREASSEEEKDRLVREAFEAAQRTLS RSPHRPILQAGLPANASTVVGGDVEFVCKVYSDAQPHIQWIKHVPYLKVLKAAGVNTTDKEIEVLYIRNVTFEDAGEYTCLAGNSIGISFHSAWLTVLPAP Grafting_Motif1034_ems_3hM_1213_0001
SHELLQLAARLFSLVLRLKTNLSEEQVREHALRFQAELELKGLSDEQLKKIVKELEKEIRKF RSPHRPILQAGLPANASTVVGGDVEFVCKVYSDAQPHIQWIKHVPYLKVLKAAGVNTTDKEIEVLYIRNVTFEDAGEYTCLAGNSIGISFHSAWLTVLPAP mot_H_normal_HHH_eva_0080_000000003_0001_8_15_H_._HHH_eva_0291_0001_0001_0001_0001
DEELKHHKEAVEVAARAAKSNNDEELLKEIKEIVEAFYRRAQSNNDEEALKVAREAQKLVKKIS RSPHRPILQAGLPANASTVVGGDVEFVCKVYSDAQPHIQWIKHVPYLKVLKAAGVNTTDKEIEVLYIRNVTFEDAGEYTCLAGNSIGISFHSAWLTVLPAP mot_H_normal_3h_hb1_2296_000000001_0001_3_9_H_._ems_3hC_182_0002_0001_0001_0001
RFERQYTVSFNADNEEERKRAEEFIKEVHRRSEEFAKRHNLRNSNSFWEYRSGETVQITIFVIVT RSPHRPILQAGLPANASTVVGGDVEFVCKVYSDAQPHIQWIKHVPYLKVLKAAGVNTTDKEIEVLYIRNVTFEDAGEYTCLAGNSIGISFHSAWLTVLPAP mot_P_normal_ems_ferrM_3505_0001_000000001_0001_2_4_61_63_P_._EHEE_hb1_1595_0001_0002_0001_0001
DIRVVVQVTIRDKDRDRATELSHRIAEKIARRIAEELANAEHYTWRAIHIRFGDMVNTVVTVNVH RSPHRPILQAGLPANASTVVGGDVEFVCKVYSDAQPHIQWIKHVPYLKVLKAAGVNTTDKEIEVLYIRNVTFEDAGEYTCLAGNSIGISFHSAWLTVLPAP rif_fastrot_EHEE_hb1_958_000000004_0001_0001
SIEEVVTRYVTWVAKLAGVPSVKVSVSNGRVSVTVKGTDEAAKQARNLVRIFAEFAGLPVRVTTE RSPHRPILQAGLPANASTVVGGDVEFVCKVYSDAQPHIQWIKHVPYLKVLKAAGVNTTDKEIEVLYIRNVTFEDAGEYTCLAGNSIGISFHSAWLTVLPAP Motif1016_HEEHE_3071_0001_0001_1354_0001
DSFVDAMIRFVETVVKKLKNDPDPRSQKLAEELERLIRKAKNAEDPRKKQHLVLRASFIAFFAD RSPHRPILQAGLPANASTVVGGDVEFVCKVYSDAQPHIQWIKHVPYLKVLKAAGVNTTDKEIEVLYIRNVTFEDAGEYTCLAGNSIGISFHSAWLTVLPAP Motif1062_ems_3hM_1930_0001_2991_0001
SAEEDLERSLKLSAHLVNVPSVTVTTHNGKVTINIDGTDESARSLSNMAKRVAKILGVDVKVQVR RSPHRPILQAGLPANASTVVGGDVEFVCKVYSDAQPHIQWIKHVPYLKVLKAAGVNTTDKEIEVLYIRNVTFEDAGEYTCLAGNSIGISFHSAWLTVLPAP Motif1091_HEEHE_1920_0001_0001_7830_0001
DELRERAQKLIEEAEKIARNIEDPRHSRHVQMLLELAQVAANASDPFVVHNAWLLAKEIVDTY RSPHRPILQAGLPANASTVVGGDVEFVCKVYSDAQPHIQWIKHVPYLKVLKAAGVNTTDKEIEVLYIRNVTFEDAGEYTCLAGNSIGISFHSAWLTVLPAP Grafting_Motif0253_ems_3hC_212_0001_0001
SLQEIMEVLSKAVPDPHIVLHLSLVAQDLEERGVSPEEIKRIILELLERLDPEASERLKELLERK RSPHRPILQAGLPANASTVVGGDVEFVCKVYSDAQPHIQWIKHVPYLKVLKAAGVNTTDKEIEVLYIRNVTFEDAGEYTCLAGNSIGISFHSAWLTVLPAP Motif0022_bcov_4helix_06952_0001_5216_0001
GWRHQLRVVFKGDDEHARRLIEEIARKHKEHAERLAKRHNLSVRWEIHTNKLNGNITAIIDASFS RSPHRPILQAGLPANASTVVGGDVEFVCKVYSDAQPHIQWIKHVPYLKVLKAAGVNTTDKEIEVLYIRNVTFEDAGEYTCLAGNSIGISFHSAWLTVLPAP rif_normal_EHEE_hb1_944_000000021_0001_0001
RERWEIHISVKGVSEEEIKKLLEEQERWFRELIKEAEKRGLRATVMLMVLNNNGRNDQTSVLIVE RSPHRPILQAGLPANASTVVGGDVEFVCKVYSDAQPHIQWIKHVPYLKVLKAAGVNTTDKEIEVLYIRNVTFEDAGEYTCLAGNSIGISFHSAWLTVLPAP mot_P_fastrot_ems_ferrM_1431_0001_000000005_0001_23_25_31_33_P_._EHEE_hb1_2852_0001_0001_0001
DSRHVEALLVALIAAAQLAQDPNMQDKADKVAKQLEEAYKKNDEDKVKDASRKALEVFNTISK RSPHRPILQAGLPANASTVVGGDVEFVCKVYSDAQPHIQWIKHVPYLKVLKAAGVNTTDKEIEVLYIRNVTFEDAGEYTCLAGNSIGISFHSAWLTVLPAP mot_H_normal_3h_hb1_2296_000000001_0001_3_9_H_._ems_3hC_581_0002_0001_0001_0001
SEASIRAARRAAERAIRDSTDEEERKTIKEVLKELEEAIKRNDEEAIHRAFWKIVELEHKVDK RSPHRPILQAGLPANASTVVGGDVEFVCKVYSDAQPHIQWIKHVPYLKVLKAAGVNTTDKEIEVLYIRNVTFEDAGEYTCLAGNSIGISFHSAWLTVLPAP mot_H_normal_ems_p1-14H-GBL-16H-GBL-15H_0827_0001_0001_0001_000000001_0001_24_31_H_._3h_hb1_2838_0001_0001
DEVEEALRLLEELGVIDPELVEMAKINIMFLKHQGADPELIKRFVLEFLKLTNEEVAKVFEELLK RSPHRPILQAGLPANASTVVGGDVEFVCKVYSDAQPHIQWIKHVPYLKVLKAAGVNTTDKEIEVLYIRNVTFEDAGEYTCLAGNSIGISFHSAWLTVLPAP Motif1061_bcov_4helix_00102_0001_0001_842_0001
GPEEVFKLLREFIPDPELVTELWLRVAEIIERDPRLEEELEELVRRLRRGEIPPEEVEKILHELA RSPHRPILQAGLPANASTVVGGDVEFVCKVYSDAQPHIQWIKHVPYLKVLKAAGVNTTDKEIEVLYIRNVTFEDAGEYTCLAGNSIGISFHSAWLTVLPAP mot_H_fastrot_ems_3hM_3402_000000020_0001_49_59_H_._54c31b439ad5a9dd856283afca114483_0001_0001_0001_0001
DELIEELLEIVRKKDPELKKILEEVIERLREEGIPPEEILRQLWLLVHLADPELARLIRELLNRP RSPHRPILQAGLPANASTVVGGDVEFVCKVYSDAQPHIQWIKHVPYLKVLKAAGVNTTDKEIEVLYIRNVTFEDAGEYTCLAGNSIGISFHSAWLTVLPAP mot_H_normal_3h_hb1_3627_000000010_0001_51_57_H_._0b7641ba1dba9f85bfb1321842d8a01a_0001_1_0001_0002_0001_0001
SELNLIFIAAAILAKTEEETREIAELIIKTNSEEIAKALAHAYRRNLEEKDEWEKLLRESLK RSPHRPILQAGLPANASTVVGGDVEFVCKVYSDAQPHIQWIKHVPYLKVLKAAGVNTTDKEIEVLYIRNVTFEDAGEYTCLAGNSIGISFHSAWLTVLPAP mot_H_fastrot_cor_abde7b46eeb91f9ac4683c589f713694_0001_000000000_0001_42_46_H_._4h_hb1_1304_0001_0001
SSTVTFSVTLRNVDEEALKDAERIVRTTARFLAELVKERGKQPHIEFRVETDGTDQSFKVRVEIR RSPHRPILQAGLPANASTVVGGDVEFVCKVYSDAQPHIQWIKHVPYLKVLKAAGVNTTDKEIEVLYIRNVTFEDAGEYTCLAGNSIGISFHSAWLTVLPAP mot_H_normal_HEEHE_2363_000000001_0001_43_52_H_._EHEE_hb1_4687_0001_0002_0001_0001
SEESEEIRQELLQVWRLVAAVNDPRLTELARKLVREAIKALENGDKDKARKLLKLARELAKQAV RSPHRPILQAGLPANASTVVGGDVEFVCKVYSDAQPHIQWIKHVPYLKVLKAAGVNTTDKEIEVLYIRNVTFEDAGEYTCLAGNSIGISFHSAWLTVLPAP mot_H_normal_3h_hb1_3627_000000010_0001_51_57_H_._ems_3hM_805_0001_0001_0001
DREAIKELARISSKVIRLAARGTPVDIQVDVNGFKITLKVGPDAEEAHKAVQIVIEFLARVEEK RSPHRPILQAGLPANASTVVGGDVEFVCKVYSDAQPHIQWIKHVPYLKVLKAAGVNTTDKEIEVLYIRNVTFEDAGEYTCLAGNSIGISFHSAWLTVLPAP rif_fastrot_cor_HEEH_18311_000000011_0001
DKEEVHKRIEELSRKASTHNNKELAHEAVRLANRLMFEAYEENDDDTATKALRAARHALEIWI RSPHRPILQAGLPANASTVVGGDVEFVCKVYSDAQPHIQWIKHVPYLKVLKAAGVNTTDKEIEVLYIRNVTFEDAGEYTCLAGNSIGISFHSAWLTVLPAP Grafting_Motif0042_ems_3hM_2575_0001
TFIVIINNRSDNAKKAIKYLKSLGVEVHHARLGVVTLRVESESLAKTASKLHNAELTVIE RSPHRPILQAGLPANASTVVGGDVEFVCKVYSDAQPHIQWIKHVPYLKVLKAAGVNTTDKEIEVLYIRNVTFEDAGEYTCLAGNSIGISFHSAWLTVLPAP rif_normal_ems_ferrM_832_0002_000000018_0001_0001
DQEELSEFIQRNLKHLANVDDLQVRVSNGRFHVSVNGTDERAEIVQLSARITAFLAGLELTVQVR RSPHRPILQAGLPANASTVVGGDVEFVCKVYSDAQPHIQWIKHVPYLKVLKAAGVNTTDKEIEVLYIRNVTFEDAGEYTCLAGNSIGISFHSAWLTVLPAP Motif0025_HEEHE_0176_0001_6116_0001
DRDEHLEQIVRRIAKMANVPSFSVTVRNGKISVTLHGTDEAVKDAKRQLELFARFTGLDVDVQVR RSPHRPILQAGLPANASTVVGGDVEFVCKVYSDAQPHIQWIKHVPYLKVLKAAGVNTTDKEIEVLYIRNVTFEDAGEYTCLAGNSIGISFHSAWLTVLPAP Motif1004_HEEHE_1262_0001_0002_4851_0001
TEEEQIRRAVSRVAKLAGVDDFKISVKDGTVHVTLNGPNESAKFASMQLKLFSFLSGVPLEVQTR RSPHRPILQAGLPANASTVVGGDVEFVCKVYSDAQPHIQWIKHVPYLKVLKAAGVNTTDKEIEVLYIRNVTFEDAGEYTCLAGNSIGISFHSAWLTVLPAP Motif1026_HEEHE_1162_0001_0001_4035_0001
SEELKEEAKRLIKLLKDLARKASDRRERFILAAAARLLEEALKRNDEELLRRAIESAKAQIRDIQ RSPHRPILQAGLPANASTVVGGDVEFVCKVYSDAQPHIQWIKHVPYLKVLKAAGVNTTDKEIEVLYIRNVTFEDAGEYTCLAGNSIGISFHSAWLTVLPAP mot_H_fastrot_cor_f8f8a4152cc90f14bb898546c27f9520_0001_000000007_0001_34_38_H_._3h_hb1_6881_0001_0001
SEEERIEKLLRELGVSPEVIKTIKKILREQKKIGASPEYIIEVILTFLKQKDEELSKLVEKALRE RSPHRPILQAGLPANASTVVGGDVEFVCKVYSDAQPHIQWIKHVPYLKVLKAAGVNTTDKEIEVLYIRNVTFEDAGEYTCLAGNSIGISFHSAWLTVLPAP Motif0884_bcov_4helix_13494_0001_0002_1455_0001
SEDEFVSHLVKLSVWMVGAPDVRVDVTNGRIHIEINARDEKARSAQRIVEELAKILGIPIDTKTK RSPHRPILQAGLPANASTVVGGDVEFVCKVYSDAQPHIQWIKHVPYLKVLKAAGVNTTDKEIEVLYIRNVTFEDAGEYTCLAGNSIGISFHSAWLTVLPAP Motif1050_HEEHE_2457_0001_0002_7442_0001
DPELEKFMKKVLEELYRKGFDPRQLELTLRFIEDELRRKGDQEKIELVKNVKEFLKKLGG RSPHRPILQAGLPANASTVVGGDVEFVCKVYSDAQPHIQWIKHVPYLKVLKAAGVNTTDKEIEVLYIRNVTFEDAGEYTCLAGNSIGISFHSAWLTVLPAP Motif0143_HHH_eva_0217_0001_241_0001
DAMELAFKVIEKAMDAGDERLLSLATEILWALATGDLDKEEAKKLLKKIEKQIS RSPHRPILQAGLPANASTVVGGDVEFVCKVYSDAQPHIQWIKHVPYLKVLKAAGVNTTDKEIEVLYIRNVTFEDAGEYTCLAGNSIGISFHSAWLTVLPAP Motif0182_p1-15H-GBL-16H-GABBL-15H_0356_0001_0001_0001_0001_3488_0001
DRAHQRDVQEEIEKFKELAKRDSHAREKFRRRIEFIRAVAREHNDEETLRRVEEALRQFEKIV RSPHRPILQAGLPANASTVVGGDVEFVCKVYSDAQPHIQWIKHVPYLKVLKAAGVNTTDKEIEVLYIRNVTFEDAGEYTCLAGNSIGISFHSAWLTVLPAP mot_H_fastrot_cor_85931e5ecd843587efdb8cd577e0fb5b_0001_000000016_0001_36_43_H_._3h_hb1_3188_0001_0001_0001
DDSERKEYALKVQFNALELIKKNPEDAKKYVESAIREAQKKNDEHLERALQWVLELVKRLSS RSPHRPILQAGLPANASTVVGGDVEFVCKVYSDAQPHIQWIKHVPYLKVLKAAGVNTTDKEIEVLYIRNVTFEDAGEYTCLAGNSIGISFHSAWLTVLPAP Grafting_Motif1196_ems_3hC_59_0002_0001_0003
PEVKKLAVAAEMALHMARNAAEDPNARKEIEELIERLRKAVKNDDEEKLKKLVRLANRLAFEMV RSPHRPILQAGLPANASTVVGGDVEFVCKVYSDAQPHIQWIKHVPYLKVLKAAGVNTTDKEIEVLYIRNVTFEDAGEYTCLAGNSIGISFHSAWLTVLPAP Grafting_Motif0042_ems_3hM_540_0001_0002
DLEQESFKINAEIRRIAEERNDEHAHRLVEESIRLMWALLNADKEELKKHLLELEKELLKEARS RSPHRPILQAGLPANASTVVGGDVEFVCKVYSDAQPHIQWIKHVPYLKVLKAAGVNTTDKEIEVLYIRNVTFEDAGEYTCLAGNSIGISFHSAWLTVLPAP mot_H_normal_4e0203f5ce0372eb70976b591e62cede_0001_000000001_0001_24_30_H_._3h_hb1_5425_0001_0001_0001_0001
SEIYHWQVRVKGDDERAEEIFRRQEEETRRWAEEFARRHNVEVRVRIFRFKQGDTVYISSLVQIR RSPHRPILQAGLPANASTVVGGDVEFVCKVYSDAQPHIQWIKHVPYLKVLKAAGVNTTDKEIEVLYIRNVTFEDAGEYTCLAGNSIGISFHSAWLTVLPAP mot_P_normal_EHEE_hb1_798_000000022_0001_48_50_55_61_P_._EHEE_hb1_4830_0001_0001
NRLFRIALELFRTADELLEKKGDSVTIRLRVNNVDIDIEFQPDPKQVLEAVHEALRFVLKVERK RSPHRPILQAGLPANASTVVGGDVEFVCKVYSDAQPHIQWIKHVPYLKVLKAAGVNTTDKEIEVLYIRNVTFEDAGEYTCLAGNSIGISFHSAWLTVLPAP pol_HEEH_17421_000000024_0001
STIKQVLEFLEKRLDPHDVVSQLILFARFLGDPEIVRLLEELLREAREKKDPRLLEEALEIVRRK RSPHRPILQAGLPANASTVVGGDVEFVCKVYSDAQPHIQWIKHVPYLKVLKAAGVNTTDKEIEVLYIRNVTFEDAGEYTCLAGNSIGISFHSAWLTVLPAP Motif0003_bcov_4helix_06563_0001_0001_6785_0001
DLEDMARHLASRVAKQFGVPSWSVDVRNGTLKVTLKGDDDIVRLVMLTLMFVAHLLGISVDVQIK RSPHRPILQAGLPANASTVVGGDVEFVCKVYSDAQPHIQWIKHVPYLKVLKAAGVNTTDKEIEVLYIRNVTFEDAGEYTCLAGNSIGISFHSAWLTVLPAP Motif1045_HEEHE_3154_0001_0001_2984_0001
SESEKYLRELVKKYYEGKLSMEEAFREVSKYAHKKGLDALKLMLLFQMLVSRYV RSPHRPILQAGLPANASTVVGGDVEFVCKVYSDAQPHIQWIKHVPYLKVLKAAGVNTTDKEIEVLYIRNVTFEDAGEYTCLAGNSIGISFHSAWLTVLPAP Motif1227_HHH_eva_0654_0001_7706_0001
PRRFVFRVNIRDKDSRSEEKAEKIAREWAEELLRRSEKNNLDNKWSITTIRFGDLIAVVVRNKSG RSPHRPILQAGLPANASTVVGGDVEFVCKVYSDAQPHIQWIKHVPYLKVLKAAGVNTTDKEIEVLYIRNVTFEDAGEYTCLAGNSIGISFHSAWLTVLPAP rif_normal_EHEE_hb1_3256_000000004_0001_0001
SIEVAAHVAKVAALRNGDEDALKLIKKLEKLLKEGKVDPRQVERELNRLAFRLYG RSPHRPILQAGLPANASTVVGGDVEFVCKVYSDAQPHIQWIKHVPYLKVLKAAGVNTTDKEIEVLYIRNVTFEDAGEYTCLAGNSIGISFHSAWLTVLPAP Grafting_Motif0042_p1-15H-GBL-16H-GABBL-16H_0021_0001_0001_0002_0001_0002
HVEDIKKWLVELSAELQKQNREEEAIKVNDAALAVERLAREDEKKAEEWFKRWKKKREEEK RSPHRPILQAGLPANASTVVGGDVEFVCKVYSDAQPHIQWIKHVPYLKVLKAAGVNTTDKEIEVLYIRNVTFEDAGEYTCLAGNSIGISFHSAWLTVLPAP mot_H_fastrot_cor_ems_3hM_199_000000020_0001_57_61_H_._3h_hb1_53_0001_0004_0001_0001
DKLTKAAKELAKKVKSGKLSPRQAINILIRIAIKLGIDEEEIMRASIKLMELIES RSPHRPILQAGLPANASTVVGGDVEFVCKVYSDAQPHIQWIKHVPYLKVLKAAGVNTTDKEIEVLYIRNVTFEDAGEYTCLAGNSIGISFHSAWLTVLPAP Motif1335_HHH_eva_0491_0001_461_0001
SLEEHFKKLVKDVKTLAKRQNDEEVLKAVEEATKLFREAKKKNDEEKASLAALQLQKALRKLS RSPHRPILQAGLPANASTVVGGDVEFVCKVYSDAQPHIQWIKHVPYLKVLKAAGVNTTDKEIEVLYIRNVTFEDAGEYTCLAGNSIGISFHSAWLTVLPAP mot_H_normal_00f30cc23cac9283997a0e2eb419e367_0001_000000003_0001_20_29_H_._ems_3hC_209_0002_0001_0001_0001
DKKEKAKKLKKKLTEKARRAGVSPLNIEQIQKLFDELIEAGVDLSEAKRIAELAIEAVRLF RSPHRPILQAGLPANASTVVGGDVEFVCKVYSDAQPHIQWIKHVPYLKVLKAAGVNTTDKEIEVLYIRNVTFEDAGEYTCLAGNSIGISFHSAWLTVLPAP rif_fastrot_cor_HHH_eva_0078_000000000_0001_0001
PLDEELKEALSLANRVAFEAQNPEQMRTAIKLVQILIEAKHLSPEQKKTLVEKVLRILKKLQG RSPHRPILQAGLPANASTVVGGDVEFVCKVYSDAQPHIQWIKHVPYLKVLKAAGVNTTDKEIEVLYIRNVTFEDAGEYTCLAGNSIGISFHSAWLTVLPAP Grafting_Motif0263_ems_3hM_3628_0001
TEEQISKFVREDVKKSAGVPDVKVDVRNGTIHVTVRGNDEASQSAEIIARMFAHLANVPVEFQTR RSPHRPILQAGLPANASTVVGGDVEFVCKVYSDAQPHIQWIKHVPYLKVLKAAGVNTTDKEIEVLYIRNVTFEDAGEYTCLAGNSIGISFHSAWLTVLPAP Motif1078_HEEHE_1270_0001_0002_1802_0001
DKEERFTKTLEEAAKAAGVPSVRVEVSNGKVTVSVKGTDDAARLFATSVKLIARRLGIDVDVQIR RSPHRPILQAGLPANASTVVGGDVEFVCKVYSDAQPHIQWIKHVPYLKVLKAAGVNTTDKEIEVLYIRNVTFEDAGEYTCLAGNSIGISFHSAWLTVLPAP mot_H_fastrot_cor_8509e7fc85603f69ea91bd1a3f463060_0001_1_000000003_0001_17_27_H_._HEEHE_0157_0001_0001_0001
GEESTEEAERILREALKKYKDNEEILRELQQLWLALERAREDSDDRARERSEHLLRLAREIL RSPHRPILQAGLPANASTVVGGDVEFVCKVYSDAQPHIQWIKHVPYLKVLKAAGVNTTDKEIEVLYIRNVTFEDAGEYTCLAGNSIGISFHSAWLTVLPAP mot_H_fastrot_cor_ems_3hM_199_000000020_0001_57_61_H_._3h_hb1_6585_0001_0001_0001
SEELQRLLLEAVRRNDEELLRELLKRLTEELGDPRAVALFLLQAIADALNVPPEEAVKLLEKLTP RSPHRPILQAGLPANASTVVGGDVEFVCKVYSDAQPHIQWIKHVPYLKVLKAAGVNTTDKEIEVLYIRNVTFEDAGEYTCLAGNSIGISFHSAWLTVLPAP mot_H_buried_3h_hb1_1810_000000005_0001_5_10_H_._df5fdf51280a5736f57bd207e2138f4e_0001_0001_0001
GRSFSSFFRVDPNDPDQERTARKLAKEFAKKVKDEAKSQGIPVTFEINVQRSLNVLIVIVFVRTG RSPHRPILQAGLPANASTVVGGDVEFVCKVYSDAQPHIQWIKHVPYLKVLKAAGVNTTDKEIEVLYIRNVTFEDAGEYTCLAGNSIGISFHSAWLTVLPAP rif_fastrot_EHEE_07407_000000024_0001_0001
TEESYAFHVILRYAAEAKNEEAIRRLQRILWDPHKARQFARHLLSLDPRQVKTIISSLSE RSPHRPILQAGLPANASTVVGGDVEFVCKVYSDAQPHIQWIKHVPYLKVLKAAGVNTTDKEIEVLYIRNVTFEDAGEYTCLAGNSIGISFHSAWLTVLPAP Grafting_Motif0184_ems_4hM_3137_0001
TEEVRISEVSENSHEEEIKEEHRRVKKKAEEVAERFRRNGWDVKVHIQSQRRGNQVIHNVVISVT RSPHRPILQAGLPANASTVVGGDVEFVCKVYSDAQPHIQWIKHVPYLKVLKAAGVNTTDKEIEVLYIRNVTFEDAGEYTCLAGNSIGISFHSAWLTVLPAP mot_P_normal_EHEE_hb1_6037_000000001_0001_46_50_55_59_P_._EHEE_hb1_2724_0001_0001_0001
DEIEEIIEELKRRGVPPEEIVKIVIELLKKSGDPEFALRALQLEKLLKELKDPEHALHLAERLAR RSPHRPILQAGLPANASTVVGGDVEFVCKVYSDAQPHIQWIKHVPYLKVLKAAGVNTTDKEIEVLYIRNVTFEDAGEYTCLAGNSIGISFHSAWLTVLPAP mot_H_buried_3h_hb1_1810_000000005_0001_6_10_H_._f69ca8fc6f93c8ef0813fcf11e4c80b6_0001_1_0001_0001_0001
TETWHIEITVENVSRRHRFRLIARVLALALEIIDRAEHRGLEARFENRFHRDGNRVRNHVHVEVR RSPHRPILQAGLPANASTVVGGDVEFVCKVYSDAQPHIQWIKHVPYLKVLKAAGVNTTDKEIEVLYIRNVTFEDAGEYTCLAGNSIGISFHSAWLTVLPAP mot_H_fastrot_cor_f8f8a4152cc90f14bb898546c27f9520_0001_000000007_0001_34_38_H_._EHEE_hb1_2466_0001_0001
DHDETVEFMVRLNAWMANVPGVKVSVSNGRVSVTVRGPTDAARSLSRLVKRLATMLNLDIKVKQQ RSPHRPILQAGLPANASTVVGGDVEFVCKVYSDAQPHIQWIKHVPYLKVLKAAGVNTTDKEIEVLYIRNVTFEDAGEYTCLAGNSIGISFHSAWLTVLPAP Motif0021_HEEHE_1969_0001_0002_2726_0001
PVEELLEEIERTGDPRLVAEVVNLLEEARERGDEELERRVKKVLDILKKVSPELRRLIAALEHLA RSPHRPILQAGLPANASTVVGGDVEFVCKVYSDAQPHIQWIKHVPYLKVLKAAGVNTTDKEIEVLYIRNVTFEDAGEYTCLAGNSIGISFHSAWLTVLPAP pol_a48d287d95fffbcf57ba4290f48f6d3d_0001_000000017_0001_0001
[truncated: 13,218,831 more chars]
