# Supplementary material for: Design of protein-binding proteins from the target structure alone
Source: Nature. 2022 Mar 24;605(7910):551–60. doi: 10.1038/s41586-022-04654-9 (PMC9117152; doi:10.1038/s41586-022-04654-9)
Supplement: Supplementary file 3 — Supplementary Code Design scripts and main pdb files. This compressed file is the main supplement and contains the following files: => cao_2021_protocol/ => design_models_final_combo_optimized/ => design_models_sequence/ => design_models_ssm_natives/ => ngs_analysis_scripts/ [file 41586_2022_4654_MOESM3_ESM.gz › supplemental_files/design_models_sequence/CD3d_ssm.seq]

SKVFLLVKGADPRLVKLVKKVYPEVIVFELPGNQFAFLLDDPNKAKSASKIVKAPRWQIRTWP KIPIEELEDRVFVNCNTSITWVEGTVGTLLSDITRLDLGKRILDPRGIYRCNESTVQVHYRMC NewR1_ems_ferrM_1386_0002_000000036_0001_0001_0003_updated__55__P
SKVFLLVKPADPRLVKLVKKVYPEVIVFELPGNQFAFLLDDPNKAKSASKIVKAERWQIRTWP KIPIEELEDRVFVNCNTSITWVEGTVGTLLSDITRLDLGKRILDPRGIYRCNESTVQVHYRMC NewR1_ems_ferrM_1386_0002_000000036_0001_0001_0003_updated__9__P
SKVFLLVKGADPRLVKLVKKVYPEVIVFELPGNQFAFLLDDPNKAKSASKIVKPERWQIRTWP KIPIEELEDRVFVNCNTSITWVEGTVGTLLSDITRLDLGKRILDPRGIYRCNESTVQVHYRMC NewR1_ems_ferrM_1386_0002_000000036_0001_0001_0003_updated__54__P
GCIFILVRGGTPEVEEELRKIGPLIVLKQGGQIIFLVCGGDSEELRKLAEKLGIPIDIWG KIPIEELEDRVFVNCNTSITWVEGTVGTLLSDITRLDLGKRILDPRGIYRCNESTVQVHYRMC FerrR1R2_emsferr_fer_b0002_0005_0004_000000028_0001_0001_0009_crosslinked_0__42__S
GCIFILVRGGTPEVEEELRKIGPLIVLKQGGQIIFLVCGGDPEELRKLAEKLKIPIDIWG KIPIEELEDRVFVNCNTSITWVEGTVGTLLSDITRLDLGKRILDPRGIYRCNESTVQVHYRMC FerrR1R2_emsferr_fer_b0002_0005_0004_000000028_0001_0001_0009_crosslinked_0__53__K
SKVFLLVKHADPRLVKLVKKVYPEVIVFELPGNQFAFLLDDPNKAKSASKIVKAERWQIRTWP KIPIEELEDRVFVNCNTSITWVEGTVGTLLSDITRLDLGKRILDPRGIYRCNESTVQVHYRMC NewR1_ems_ferrM_1386_0002_000000036_0001_0001_0003_updated__9__H
SKVFLLVKGADPRLVKLVKKVYPEVIVFELPGNQFAFLLDDPNKAKSASKIVKAERWQIRGWP KIPIEELEDRVFVNCNTSITWVEGTVGTLLSDITRLDLGKRILDPRGIYRCNESTVQVHYRMC NewR1_ems_ferrM_1386_0002_000000036_0001_0001_0003_updated__61__G
SKVFLPVKGADPRLVKLVKKVYPEVIVFELPGNQFAFLLDDPNKAKSASKIVKAERWQIRTWP KIPIEELEDRVFVNCNTSITWVEGTVGTLLSDITRLDLGKRILDPRGIYRCNESTVQVHYRMC NewR1_ems_ferrM_1386_0002_000000036_0001_0001_0003_updated__6__P
SKVFLLVKGADPRLVKLVKKVYPEVIVFELPGNQFAFLLDDPNKAKSASKSVKAERWQIRTWP KIPIEELEDRVFVNCNTSITWVEGTVGTLLSDITRLDLGKRILDPRGIYRCNESTVQVHYRMC NewR1_ems_ferrM_1386_0002_000000036_0001_0001_0003_updated__51__S
SKVFLLVKGADPRLVKLVKKVYPEVIVFELPGNQFAFLLVDPNKAKSASKIVKAERWQIRTWP KIPIEELEDRVFVNCNTSITWVEGTVGTLLSDITRLDLGKRILDPRGIYRCNESTVQVHYRMC NewR1_ems_ferrM_1386_0002_000000036_0001_0001_0003_updated__40__V
GCIFILVRGGTPEVEEELRKIGPLIVLKQGGQIIFLVCGGDPEELRKLAEKLGIKIDIWG KIPIEELEDRVFVNCNTSITWVEGTVGTLLSDITRLDLGKRILDPRGIYRCNESTVQVHYRMC FerrR1R2_emsferr_fer_b0002_0005_0004_000000028_0001_0001_0009_crosslinked_0__55__K
SKVFLLVKGADPRLWKLVKKVYPEVIVFELPGNQFAFLLDDPNKAKSASKIVKAERWQIRTWP KIPIEELEDRVFVNCNTSITWVEGTVGTLLSDITRLDLGKRILDPRGIYRCNESTVQVHYRMC NewR1_ems_ferrM_1386_0002_000000036_0001_0001_0003_updated__15__W
GCIFIEVRGGTPEVEEELRKIGPLIVLKQGGQIIFLVCGGDPEELRKLAEKLGIPIDIWG KIPIEELEDRVFVNCNTSITWVEGTVGTLLSDITRLDLGKRILDPRGIYRCNESTVQVHYRMC FerrR1R2_emsferr_fer_b0002_0005_0004_000000028_0001_0001_0009_crosslinked_0__6__E
SKVFLLVKGADPRLVKLVKKVYPGVIVFELPGNQFAFLLDDPNKAKSASKIVKAERWQIRTWP KIPIEELEDRVFVNCNTSITWVEGTVGTLLSDITRLDLGKRILDPRGIYRCNESTVQVHYRMC NewR1_ems_ferrM_1386_0002_000000036_0001_0001_0003_updated__24__G
SKVFLLVKGADPRLVKLVKKVYPEVIVFELPGNQFAFLLDDPNKAKSASKDVKAERWQIRTWP KIPIEELEDRVFVNCNTSITWVEGTVGTLLSDITRLDLGKRILDPRGIYRCNESTVQVHYRMC NewR1_ems_ferrM_1386_0002_000000036_0001_0001_0003_updated__51__D
GCIFILVRGGTPEVEEELRKIGPLIVLKQGGQIIFLVCAGDPEELRKLAEKLGIPIDIWG KIPIEELEDRVFVNCNTSITWVEGTVGTLLSDITRLDLGKRILDPRGIYRCNESTVQVHYRMC FerrR1R2_emsferr_fer_b0002_0005_0004_000000028_0001_0001_0009_crosslinked_0__39__A
GCIFILVRGGTPEVEEELRKIGPLIVLKQGGQIIFLACGGDPEELRKLAEKLGIPIDIWG KIPIEELEDRVFVNCNTSITWVEGTVGTLLSDITRLDLGKRILDPRGIYRCNESTVQVHYRMC FerrR1R2_emsferr_fer_b0002_0005_0004_000000028_0001_0001_0009_crosslinked_0__37__A
SKVFLLVKGADPRLVKLVKKVYPEVIVFELPGNQFAFLLRDPNKAKSASKIVKAERWQIRTWP KIPIEELEDRVFVNCNTSITWVEGTVGTLLSDITRLDLGKRILDPRGIYRCNESTVQVHYRMC NewR1_ems_ferrM_1386_0002_000000036_0001_0001_0003_updated__40__R
SKVFLLVKGADPRLEKLVKKVYPEVIVFELPGNQFAFLLDDPNKAKSASKIVKAERWQIRTWP KIPIEELEDRVFVNCNTSITWVEGTVGTLLSDITRLDLGKRILDPRGIYRCNESTVQVHYRMC NewR1_ems_ferrM_1386_0002_000000036_0001_0001_0003_updated__15__E
GCIFILVRGGTPEVEEELRKIGPLIVLKQGGQWIFLVCGGDPEELRKLAEKLGIPIDIWG KIPIEELEDRVFVNCNTSITWVEGTVGTLLSDITRLDLGKRILDPRGIYRCNESTVQVHYRMC FerrR1R2_emsferr_fer_b0002_0005_0004_000000028_0001_0001_0009_crosslinked_0__33__W
SKVFLLVKGADPRLVKLVKKVYPEVIVFELPGNQFAFLLDDPNKAKSASKIVKAENWQIRTWP KIPIEELEDRVFVNCNTSITWVEGTVGTLLSDITRLDLGKRILDPRGIYRCNESTVQVHYRMC NewR1_ems_ferrM_1386_0002_000000036_0001_0001_0003_updated__56__N
GCIFILVRGGTPEVEEELRKIGPLIVLKQGGQIIFLVCGGDPEELRKLAEKLGIPIDIWE KIPIEELEDRVFVNCNTSITWVEGTVGTLLSDITRLDLGKRILDPRGIYRCNESTVQVHYRMC FerrR1R2_emsferr_fer_b0002_0005_0004_000000028_0001_0001_0009_crosslinked_0__60__E
SFVFLLVKGADPRLVKLVKKVYPEVIVFELPGNQFAFLLDDPNKAKSASKIVKAERWQIRTWP KIPIEELEDRVFVNCNTSITWVEGTVGTLLSDITRLDLGKRILDPRGIYRCNESTVQVHYRMC NewR1_ems_ferrM_1386_0002_000000036_0001_0001_0003_updated__2__F
GCIFILVRGGTPEVEEELRKIGPLIVLKQGGQIIFLVCGGDPEELRFLAEKLGIPIDIWG KIPIEELEDRVFVNCNTSITWVEGTVGTLLSDITRLDLGKRILDPRGIYRCNESTVQVHYRMC FerrR1R2_emsferr_fer_b0002_0005_0004_000000028_0001_0001_0009_crosslinked_0__47__F
SKVFLLVKGADPRLVKLVKKVYPEVIVFELPENQFAFLLDDPNKAKSASKIVKAERWQIRTWP KIPIEELEDRVFVNCNTSITWVEGTVGTLLSDITRLDLGKRILDPRGIYRCNESTVQVHYRMC NewR1_ems_ferrM_1386_0002_000000036_0001_0001_0003_updated__32__E
GCIFILVRGGTPEVEEELRKIGPLIVLKQGGQIIFLVCKGDPEELRKLAEKLGIPIDIWG KIPIEELEDRVFVNCNTSITWVEGTVGTLLSDITRLDLGKRILDPRGIYRCNESTVQVHYRMC FerrR1R2_emsferr_fer_b0002_0005_0004_000000028_0001_0001_0009_crosslinked_0__39__K
SKVFPLVKGADPRLVKLVKKVYPEVIVFELPGNQFAFLLDDPNKAKSASKIVKAERWQIRTWP KIPIEELEDRVFVNCNTSITWVEGTVGTLLSDITRLDLGKRILDPRGIYRCNESTVQVHYRMC NewR1_ems_ferrM_1386_0002_000000036_0001_0001_0003_updated__5__P
SKVFLLVKGADPRLVKLVKKVYPEVIVFELPGNQFAFLLDDPNKAKSASKIVKAERWHIRTWP KIPIEELEDRVFVNCNTSITWVEGTVGTLLSDITRLDLGKRILDPRGIYRCNESTVQVHYRMC NewR1_ems_ferrM_1386_0002_000000036_0001_0001_0003_updated__58__H
GCIFILVRGGTPEVHEELRKIGPLIVLKQGGQIIFLVCGGDPEELRKLAEKLGIPIDIWG KIPIEELEDRVFVNCNTSITWVEGTVGTLLSDITRLDLGKRILDPRGIYRCNESTVQVHYRMC FerrR1R2_emsferr_fer_b0002_0005_0004_000000028_0001_0001_0009_crosslinked_0__15__H
SKVFLLVKGADPRLVKLVKKVYPEVIVFELPGNQFYFLLDDPNKAKSASKIVKAERWQIRTWP KIPIEELEDRVFVNCNTSITWVEGTVGTLLSDITRLDLGKRILDPRGIYRCNESTVQVHYRMC NewR1_ems_ferrM_1386_0002_000000036_0001_0001_0003_updated__36__Y
SKVFLLVKGADPRLVKLVKKVYPEVIVQELPGNQFAFLLDDPNKAKSASKIVKAERWQIRTWP KIPIEELEDRVFVNCNTSITWVEGTVGTLLSDITRLDLGKRILDPRGIYRCNESTVQVHYRMC NewR1_ems_ferrM_1386_0002_000000036_0001_0001_0003_updated__28__Q
GCIFILVRGGTPEYEEELRKIGPLIVLKQGGQIIFLVCGGDPEELRKLAEKLGIPIDIWG KIPIEELEDRVFVNCNTSITWVEGTVGTLLSDITRLDLGKRILDPRGIYRCNESTVQVHYRMC FerrR1R2_emsferr_fer_b0002_0005_0004_000000028_0001_0001_0009_crosslinked_0__14__Y
GCIFILVRGGTPEVEEELRKIGPLIVLKQGGQIIFNVCGGDPEELRKLAEKLGIPIDIWG KIPIEELEDRVFVNCNTSITWVEGTVGTLLSDITRLDLGKRILDPRGIYRCNESTVQVHYRMC FerrR1R2_emsferr_fer_b0002_0005_0004_000000028_0001_0001_0009_crosslinked_0__36__N
GCIFILVRGGTPEVEEELRKIGPLIVLKQGGQIIFLVCGGDPEELRKLAEKLGISIDIWG KIPIEELEDRVFVNCNTSITWVEGTVGTLLSDITRLDLGKRILDPRGIYRCNESTVQVHYRMC FerrR1R2_emsferr_fer_b0002_0005_0004_000000028_0001_0001_0009_crosslinked_0__55__S
SKVFLLVKGADPRLVKLVKKVYPEVIVFELPGNQFAFLLDDPNKAKSASKIVKAERWQIQTWP KIPIEELEDRVFVNCNTSITWVEGTVGTLLSDITRLDLGKRILDPRGIYRCNESTVQVHYRMC NewR1_ems_ferrM_1386_0002_000000036_0001_0001_0003_updated__60__Q
GCIFILVRGGTPEVEEELRKIGELIVLKQGGQIIFLVCGGDPEELRKLAEKLGIPIDIWG KIPIEELEDRVFVNCNTSITWVEGTVGTLLSDITRLDLGKRILDPRGIYRCNESTVQVHYRMC FerrR1R2_emsferr_fer_b0002_0005_0004_000000028_0001_0001_0009_crosslinked_0__23__E
SKVFLCVKGADPRLVKLVKKVYPEVIVFELPGNQFAFLLDDPNKAKSASKIVKAERWQIRTWP KIPIEELEDRVFVNCNTSITWVEGTVGTLLSDITRLDLGKRILDPRGIYRCNESTVQVHYRMC NewR1_ems_ferrM_1386_0002_000000036_0001_0001_0003_updated__6__C
SKVFLLVKGADPRLSKLVKKVYPEVIVFELPGNQFAFLLDDPNKAKSASKIVKAERWQIRTWP KIPIEELEDRVFVNCNTSITWVEGTVGTLLSDITRLDLGKRILDPRGIYRCNESTVQVHYRMC NewR1_ems_ferrM_1386_0002_000000036_0001_0001_0003_updated__15__S
SKVFLLVKGADPRLVKLVKKVYPEVIVFELPGNQLAFLLDDPNKAKSASKIVKAERWQIRTWP KIPIEELEDRVFVNCNTSITWVEGTVGTLLSDITRLDLGKRILDPRGIYRCNESTVQVHYRMC NewR1_ems_ferrM_1386_0002_000000036_0001_0001_0003_updated__35__L
GCIFILVFGGTPEVEEELRKIGPLIVLKQGGQIIFLVCGGDPEELRKLAEKLGIPIDIWG KIPIEELEDRVFVNCNTSITWVEGTVGTLLSDITRLDLGKRILDPRGIYRCNESTVQVHYRMC FerrR1R2_emsferr_fer_b0002_0005_0004_000000028_0001_0001_0009_crosslinked_0__8__F
SKVFLLVKGADPRLVKLVKKVYPEVIVFELPGNQFAFLLDDPNKAKSLSKIVKAERWQIRTWP KIPIEELEDRVFVNCNTSITWVEGTVGTLLSDITRLDLGKRILDPRGIYRCNESTVQVHYRMC NewR1_ems_ferrM_1386_0002_000000036_0001_0001_0003_updated__48__L
SKVFLLVKGADPRLVKLVKKTYPEVIVFELPGNQFAFLLDDPNKAKSASKIVKAERWQIRTWP KIPIEELEDRVFVNCNTSITWVEGTVGTLLSDITRLDLGKRILDPRGIYRCNESTVQVHYRMC NewR1_ems_ferrM_1386_0002_000000036_0001_0001_0003_updated__21__T
SKVFLLVKGAQPRLVKLVKKVYPEVIVFELPGNQFAFLLDDPNKAKSASKIVKAERWQIRTWP KIPIEELEDRVFVNCNTSITWVEGTVGTLLSDITRLDLGKRILDPRGIYRCNESTVQVHYRMC NewR1_ems_ferrM_1386_0002_000000036_0001_0001_0003_updated__11__Q
SKVFLLVKGADPRLVSLVKKVYPEVIVFELPGNQFAFLLDDPNKAKSASKIVKAERWQIRTWP KIPIEELEDRVFVNCNTSITWVEGTVGTLLSDITRLDLGKRILDPRGIYRCNESTVQVHYRMC NewR1_ems_ferrM_1386_0002_000000036_0001_0001_0003_updated__16__S
SKVFLLVKGADPRLVKLVKKVYPEVIVFELPGNQFAFLLDDPNKRKSASKIVKAERWQIRTWP KIPIEELEDRVFVNCNTSITWVEGTVGTLLSDITRLDLGKRILDPRGIYRCNESTVQVHYRMC NewR1_ems_ferrM_1386_0002_000000036_0001_0001_0003_updated__45__R
SKVFLLVKGADPRLVKLVKKVYPEVIVFERPGNQFAFLLDDPNKAKSASKIVKAERWQIRTWP KIPIEELEDRVFVNCNTSITWVEGTVGTLLSDITRLDLGKRILDPRGIYRCNESTVQVHYRMC NewR1_ems_ferrM_1386_0002_000000036_0001_0001_0003_updated__30__R
GCIFILVRGGTPEVEEELRKIGPLIVLKQFGQIIFLVCGGDPEELRKLAEKLGIPIDIWG KIPIEELEDRVFVNCNTSITWVEGTVGTLLSDITRLDLGKRILDPRGIYRCNESTVQVHYRMC FerrR1R2_emsferr_fer_b0002_0005_0004_000000028_0001_0001_0009_crosslinked_0__30__F
SKVFLLVKGADPRLVKLVKKVYPCVIVFELPGNQFAFLLDDPNKAKSASKIVKAERWQIRTWP KIPIEELEDRVFVNCNTSITWVEGTVGTLLSDITRLDLGKRILDPRGIYRCNESTVQVHYRMC NewR1_ems_ferrM_1386_0002_000000036_0001_0001_0003_updated__24__C
GCIFILVRGGTPEVEEELRKIGPLIVLKQGGQIIFLVCGGDPEELRKLAEKLGVPIDIWG KIPIEELEDRVFVNCNTSITWVEGTVGTLLSDITRLDLGKRILDPRGIYRCNESTVQVHYRMC FerrR1R2_emsferr_fer_b0002_0005_0004_000000028_0001_0001_0009_crosslinked_0__54__V
GCIFILVRGGTPEVEEELRKIGPLIVLKQGGQIIFLVCGGDPEETRKLAEKLGIPIDIWG KIPIEELEDRVFVNCNTSITWVEGTVGTLLSDITRLDLGKRILDPRGIYRCNESTVQVHYRMC FerrR1R2_emsferr_fer_b0002_0005_0004_000000028_0001_0001_0009_crosslinked_0__45__T
SKVFLLVKGADPRLVKLWKKVYPEVIVFELPGNQFAFLLDDPNKAKSASKIVKAERWQIRTWP KIPIEELEDRVFVNCNTSITWVEGTVGTLLSDITRLDLGKRILDPRGIYRCNESTVQVHYRMC NewR1_ems_ferrM_1386_0002_000000036_0001_0001_0003_updated__18__W
GCIFILVRGGTPEVEEELRKFGPLIVLKQGGQIIFLVCGGDPEELRKLAEKLGIPIDIWG KIPIEELEDRVFVNCNTSITWVEGTVGTLLSDITRLDLGKRILDPRGIYRCNESTVQVHYRMC FerrR1R2_emsferr_fer_b0002_0005_0004_000000028_0001_0001_0009_crosslinked_0__21__F
SKVFLLVKGADPRLVKLVKKVYPEVIVFELPGNQFKFLLDDPNKAKSASKIVKAERWQIRTWP KIPIEELEDRVFVNCNTSITWVEGTVGTLLSDITRLDLGKRILDPRGIYRCNESTVQVHYRMC NewR1_ems_ferrM_1386_0002_000000036_0001_0001_0003_updated__36__K
SKVFLLVKGADPRLVKLVKKVYPEVIVFELPGNQFSFLLDDPNKAKSASKIVKAERWQIRTWP KIPIEELEDRVFVNCNTSITWVEGTVGTLLSDITRLDLGKRILDPRGIYRCNESTVQVHYRMC NewR1_ems_ferrM_1386_0002_000000036_0001_0001_0003_updated__36__S
SKVFLLVKGADPRLVKLVKKVYPEVVVFELPGNQFAFLLDDPNKAKSASKIVKAERWQIRTWP KIPIEELEDRVFVNCNTSITWVEGTVGTLLSDITRLDLGKRILDPRGIYRCNESTVQVHYRMC NewR1_ems_ferrM_1386_0002_000000036_0001_0001_0003_updated__26__V
SKVFYLVKGADPRLVKLVKKVYPEVIVFELPGNQFAFLLDDPNKAKSASKIVKAERWQIRTWP KIPIEELEDRVFVNCNTSITWVEGTVGTLLSDITRLDLGKRILDPRGIYRCNESTVQVHYRMC NewR1_ems_ferrM_1386_0002_000000036_0001_0001_0003_updated__5__Y
GCIFILVRGGTPEVEEELRKIGPLIVLKQGGQIIFLVCGGDPEELDKLAEKLGIPIDIWG KIPIEELEDRVFVNCNTSITWVEGTVGTLLSDITRLDLGKRILDPRGIYRCNESTVQVHYRMC FerrR1R2_emsferr_fer_b0002_0005_0004_000000028_0001_0001_0009_crosslinked_0__46__D
SKVFLLVKGADPRLVKLVKKVYPEVIVFELPGNQFAFLLDDPNKAKSASKIVKAERWQIFTWP KIPIEELEDRVFVNCNTSITWVEGTVGTLLSDITRLDLGKRILDPRGIYRCNESTVQVHYRMC NewR1_ems_ferrM_1386_0002_000000036_0001_0001_0003_updated__60__F
SKVFLLVKGADPRLVKLVKKVYPEVIVFELPGNQFAPLLDDPNKAKSASKIVKAERWQIRTWP KIPIEELEDRVFVNCNTSITWVEGTVGTLLSDITRLDLGKRILDPRGIYRCNESTVQVHYRMC NewR1_ems_ferrM_1386_0002_000000036_0001_0001_0003_updated__37__P
SKVFLLVKGADPYLVKLVKKVYPEVIVFELPGNQFAFLLDDPNKAKSASKIVKAERWQIRTWP KIPIEELEDRVFVNCNTSITWVEGTVGTLLSDITRLDLGKRILDPRGIYRCNESTVQVHYRMC NewR1_ems_ferrM_1386_0002_000000036_0001_0001_0003_updated__13__Y
SKVFLLVKGADPRLVKLVKKVYPEVIVNELPGNQFAFLLDDPNKAKSASKIVKAERWQIRTWP KIPIEELEDRVFVNCNTSITWVEGTVGTLLSDITRLDLGKRILDPRGIYRCNESTVQVHYRMC NewR1_ems_ferrM_1386_0002_000000036_0001_0001_0003_updated__28__N
SKVFLLVKGADPRLVKLVKKVYPEVIVFELPGNQFAFLLDDPNKAKSASKIVKAERWEIRTWP KIPIEELEDRVFVNCNTSITWVEGTVGTLLSDITRLDLGKRILDPRGIYRCNESTVQVHYRMC NewR1_ems_ferrM_1386_0002_000000036_0001_0001_0003_updated__58__E
SKVFLLVKGADPRLVKLVKKVYPEVIVFELPGNQFAFLLDDPNKAKSASKIVKAERWDIRTWP KIPIEELEDRVFVNCNTSITWVEGTVGTLLSDITRLDLGKRILDPRGIYRCNESTVQVHYRMC NewR1_ems_ferrM_1386_0002_000000036_0001_0001_0003_updated__58__D
GCIFILVRGGTPEVEEELRKIGPLIVLKQGGQINFLVCGGDPEELRKLAEKLGIPIDIWG KIPIEELEDRVFVNCNTSITWVEGTVGTLLSDITRLDLGKRILDPRGIYRCNESTVQVHYRMC FerrR1R2_emsferr_fer_b0002_0005_0004_000000028_0001_0001_0009_crosslinked_0__34__N
GCIFILVRGGFPEVEEELRKIGPLIVLKQGGQIIFLVCGGDPEELRKLAEKLGIPIDIWG KIPIEELEDRVFVNCNTSITWVEGTVGTLLSDITRLDLGKRILDPRGIYRCNESTVQVHYRMC FerrR1R2_emsferr_fer_b0002_0005_0004_000000028_0001_0001_0009_crosslinked_0__11__F
SKVFLLVKGADPRLVKLVKKVYPEVIVFELPGNQFAFLLDDPNKAKSASKIVKAERWIIRTWP KIPIEELEDRVFVNCNTSITWVEGTVGTLLSDITRLDLGKRILDPRGIYRCNESTVQVHYRMC NewR1_ems_ferrM_1386_0002_000000036_0001_0001_0003_updated__58__I
SKVFLLPKGADPRLVKLVKKVYPEVIVFELPGNQFAFLLDDPNKAKSASKIVKAERWQIRTWP KIPIEELEDRVFVNCNTSITWVEGTVGTLLSDITRLDLGKRILDPRGIYRCNESTVQVHYRMC NewR1_ems_ferrM_1386_0002_000000036_0001_0001_0003_updated__7__P
SKDFLLVKGADPRLVKLVKKVYPEVIVFELPGNQFAFLLDDPNKAKSASKIVKAERWQIRTWP KIPIEELEDRVFVNCNTSITWVEGTVGTLLSDITRLDLGKRILDPRGIYRCNESTVQVHYRMC NewR1_ems_ferrM_1386_0002_000000036_0001_0001_0003_updated__3__D
SKVFLLVKGADPRLVKLVKKVYPEVIVFELPGNQFAFLLDDHNKAKSASKIVKAERWQIRTWP KIPIEELEDRVFVNCNTSITWVEGTVGTLLSDITRLDLGKRILDPRGIYRCNESTVQVHYRMC NewR1_ems_ferrM_1386_0002_000000036_0001_0001_0003_updated__42__H
GCIFILVRGGTPEVIEELRKIGPLIVLKQGGQIIFLVCGGDPEELRKLAEKLGIPIDIWG KIPIEELEDRVFVNCNTSITWVEGTVGTLLSDITRLDLGKRILDPRGIYRCNESTVQVHYRMC FerrR1R2_emsferr_fer_b0002_0005_0004_000000028_0001_0001_0009_crosslinked_0__15__I
GCIFILVRGGTPEVEEELRKIGPLIVLKQGGQIIFLVCGGDPEELKKLAEKLGIPIDIWG KIPIEELEDRVFVNCNTSITWVEGTVGTLLSDITRLDLGKRILDPRGIYRCNESTVQVHYRMC FerrR1R2_emsferr_fer_b0002_0005_0004_000000028_0001_0001_0009_crosslinked_0__46__K
GCIFILVRGGTPEVEEELRKIGPLIVLKQGGQIIFLVCGGDPEELRKLAEKLGIPIDIDG KIPIEELEDRVFVNCNTSITWVEGTVGTLLSDITRLDLGKRILDPRGIYRCNESTVQVHYRMC FerrR1R2_emsferr_fer_b0002_0005_0004_000000028_0001_0001_0009_crosslinked_0__59__D
GCIFILVRGGTPEVEEELRKIGQLIVLKQGGQIIFLVCGGDPEELRKLAEKLGIPIDIWG KIPIEELEDRVFVNCNTSITWVEGTVGTLLSDITRLDLGKRILDPRGIYRCNESTVQVHYRMC FerrR1R2_emsferr_fer_b0002_0005_0004_000000028_0001_0001_0009_crosslinked_0__23__Q
SKVFLLVKGADPRLVKLVKKVYPEVIVFELPGNQFAFLLDDPNKAKSASKIVKAERWQKRTWP KIPIEELEDRVFVNCNTSITWVEGTVGTLLSDITRLDLGKRILDPRGIYRCNESTVQVHYRMC NewR1_ems_ferrM_1386_0002_000000036_0001_0001_0003_updated__59__K
SKVFLLEKGADPRLVKLVKKVYPEVIVFELPGNQFAFLLDDPNKAKSASKIVKAERWQIRTWP KIPIEELEDRVFVNCNTSITWVEGTVGTLLSDITRLDLGKRILDPRGIYRCNESTVQVHYRMC NewR1_ems_ferrM_1386_0002_000000036_0001_0001_0003_updated__7__E
SKVFLLVAGADPRLVKLVKKVYPEVIVFELPGNQFAFLLDDPNKAKSASKIVKAERWQIRTWP KIPIEELEDRVFVNCNTSITWVEGTVGTLLSDITRLDLGKRILDPRGIYRCNESTVQVHYRMC NewR1_ems_ferrM_1386_0002_000000036_0001_0001_0003_updated__8__A
GCIFILVRGGTPEVEEELRKIGPLIVLKQGDQIIFLVCGGDPEELRKLAEKLGIPIDIWG KIPIEELEDRVFVNCNTSITWVEGTVGTLLSDITRLDLGKRILDPRGIYRCNESTVQVHYRMC FerrR1R2_emsferr_fer_b0002_0005_0004_000000028_0001_0001_0009_crosslinked_0__31__D
SKVFLLVKGADPRLVKLVKKVYPEVIVFELPGNQFAVLLDDPNKAKSASKIVKAERWQIRTWP KIPIEELEDRVFVNCNTSITWVEGTVGTLLSDITRLDLGKRILDPRGIYRCNESTVQVHYRMC NewR1_ems_ferrM_1386_0002_000000036_0001_0001_0003_updated__37__V
GCIFILVRGGTPEVEEELRKITPLIVLKQGGQIIFLVCGGDPEELRKLAEKLGIPIDIWG KIPIEELEDRVFVNCNTSITWVEGTVGTLLSDITRLDLGKRILDPRGIYRCNESTVQVHYRMC FerrR1R2_emsferr_fer_b0002_0005_0004_000000028_0001_0001_0009_crosslinked_0__22__T
GCIFILVRGGTPEVEEELRKIGPLIVLKQGGQIIFKVCGGDPEELRKLAEKLGIPIDIWG KIPIEELEDRVFVNCNTSITWVEGTVGTLLSDITRLDLGKRILDPRGIYRCNESTVQVHYRMC FerrR1R2_emsferr_fer_b0002_0005_0004_000000028_0001_0001_0009_crosslinked_0__36__K
GCIFILVRGGTPEVEEELRKIGPLIVLKQGGQIIFLVCGGDPEELRKLAEDLGIPIDIWG KIPIEELEDRVFVNCNTSITWVEGTVGTLLSDITRLDLGKRILDPRGIYRCNESTVQVHYRMC FerrR1R2_emsferr_fer_b0002_0005_0004_000000028_0001_0001_0009_crosslinked_0__51__D
SKVFLLVKGADPRLVKLVKKVYPEVIVFELPGNQFAFLLDDPNKAKSASKIVKGERWQIRTWP KIPIEELEDRVFVNCNTSITWVEGTVGTLLSDITRLDLGKRILDPRGIYRCNESTVQVHYRMC NewR1_ems_ferrM_1386_0002_000000036_0001_0001_0003_updated__54__G
GCIFILSRGGTPEVEEELRKIGPLIVLKQGGQIIFLVCGGDPEELRKLAEKLGIPIDIWG KIPIEELEDRVFVNCNTSITWVEGTVGTLLSDITRLDLGKRILDPRGIYRCNESTVQVHYRMC FerrR1R2_emsferr_fer_b0002_0005_0004_000000028_0001_0001_0009_crosslinked_0__7__S
GCIWILVRGGTPEVEEELRKIGPLIVLKQGGQIIFLVCGGDPEELRKLAEKLGIPIDIWG KIPIEELEDRVFVNCNTSITWVEGTVGTLLSDITRLDLGKRILDPRGIYRCNESTVQVHYRMC FerrR1R2_emsferr_fer_b0002_0005_0004_000000028_0001_0001_0009_crosslinked_0__4__W
GCIFIVVRGGTPEVEEELRKIGPLIVLKQGGQIIFLVCGGDPEELRKLAEKLGIPIDIWG KIPIEELEDRVFVNCNTSITWVEGTVGTLLSDITRLDLGKRILDPRGIYRCNESTVQVHYRMC FerrR1R2_emsferr_fer_b0002_0005_0004_000000028_0001_0001_0009_crosslinked_0__6__V
SKVFLLVKGADPRLVKLVKKWYPEVIVFELPGNQFAFLLDDPNKAKSASKIVKAERWQIRTWP KIPIEELEDRVFVNCNTSITWVEGTVGTLLSDITRLDLGKRILDPRGIYRCNESTVQVHYRMC NewR1_ems_ferrM_1386_0002_000000036_0001_0001_0003_updated__21__W
SKVFLLVKGADPRLVKLVKKVYPEVIVFELPGNQFAFLLDDPNKAKSASKIVKRERWQIRTWP KIPIEELEDRVFVNCNTSITWVEGTVGTLLSDITRLDLGKRILDPRGIYRCNESTVQVHYRMC NewR1_ems_ferrM_1386_0002_000000036_0001_0001_0003_updated__54__R
GCIFILVRGGTPEVEEELRKIQPLIVLKQGGQIIFLVCGGDPEELRKLAEKLGIPIDIWG KIPIEELEDRVFVNCNTSITWVEGTVGTLLSDITRLDLGKRILDPRGIYRCNESTVQVHYRMC FerrR1R2_emsferr_fer_b0002_0005_0004_000000028_0001_0001_0009_crosslinked_0__22__Q
GCIFILVRGGTPEVEEELRKIFPLIVLKQGGQIIFLVCGGDPEELRKLAEKLGIPIDIWG KIPIEELEDRVFVNCNTSITWVEGTVGTLLSDITRLDLGKRILDPRGIYRCNESTVQVHYRMC FerrR1R2_emsferr_fer_b0002_0005_0004_000000028_0001_0001_0009_crosslinked_0__22__F
SKVFLLVKGADPRLVKLVKKAYPEVIVFELPGNQFAFLLDDPNKAKSASKIVKAERWQIRTWP KIPIEELEDRVFVNCNTSITWVEGTVGTLLSDITRLDLGKRILDPRGIYRCNESTVQVHYRMC NewR1_ems_ferrM_1386_0002_000000036_0001_0001_0003_updated__21__A
GCIFILVRGGMPEVEEELRKIGPLIVLKQGGQIIFLVCGGDPEELRKLAEKLGIPIDIWG KIPIEELEDRVFVNCNTSITWVEGTVGTLLSDITRLDLGKRILDPRGIYRCNESTVQVHYRMC FerrR1R2_emsferr_fer_b0002_0005_0004_000000028_0001_0001_0009_crosslinked_0__11__M
GCIFILVRGGTPEVEEELRKIGPLILLKQGGQIIFLVCGGDPEELRKLAEKLGIPIDIWG KIPIEELEDRVFVNCNTSITWVEGTVGTLLSDITRLDLGKRILDPRGIYRCNESTVQVHYRMC FerrR1R2_emsferr_fer_b0002_0005_0004_000000028_0001_0001_0009_crosslinked_0__26__L
GCIFILVRGGTPEVEEELRKIGPLIVLKQGGWIIFLVCGGDPEELRKLAEKLGIPIDIWG KIPIEELEDRVFVNCNTSITWVEGTVGTLLSDITRLDLGKRILDPRGIYRCNESTVQVHYRMC FerrR1R2_emsferr_fer_b0002_0005_0004_000000028_0001_0001_0009_crosslinked_0__32__W
TKVFLLVKGADPRLVKLVKKVYPEVIVFELPGNQFAFLLDDPNKAKSASKIVKAERWQIRTWP KIPIEELEDRVFVNCNTSITWVEGTVGTLLSDITRLDLGKRILDPRGIYRCNESTVQVHYRMC NewR1_ems_ferrM_1386_0002_000000036_0001_0001_0003_updated__1__T
SKVFLLVKGADPRLVKLVKKVYPEVIVFELPGNQFAFLLDDPNKAKSASKIVKAERWQDRTWP KIPIEELEDRVFVNCNTSITWVEGTVGTLLSDITRLDLGKRILDPRGIYRCNESTVQVHYRMC NewR1_ems_ferrM_1386_0002_000000036_0001_0001_0003_updated__59__D
SKVGLLVKGADPRLVKLVKKVYPEVIVFELPGNQFAFLLDDPNKAKSASKIVKAERWQIRTWP KIPIEELEDRVFVNCNTSITWVEGTVGTLLSDITRLDLGKRILDPRGIYRCNESTVQVHYRMC NewR1_ems_ferrM_1386_0002_000000036_0001_0001_0003_updated__4__G
SKVFLLVKGADPRLVKLVKKVYPEVIVFELPGNQFAFLLDDPNEAKSASKIVKAERWQIRTWP KIPIEELEDRVFVNCNTSITWVEGTVGTLLSDITRLDLGKRILDPRGIYRCNESTVQVHYRMC NewR1_ems_ferrM_1386_0002_000000036_0001_0001_0003_updated__44__E
GCIFILVRGGTPEVEEELRKIGPLIVLKQGRQIIFLVCGGDPEELRKLAEKLGIPIDIWG KIPIEELEDRVFVNCNTSITWVEGTVGTLLSDITRLDLGKRILDPRGIYRCNESTVQVHYRMC FerrR1R2_emsferr_fer_b0002_0005_0004_000000028_0001_0001_0009_crosslinked_0__31__R
GCIFILVRGGTPEVEEELRKIGPLIVYKQGGQIIFLVCGGDPEELRKLAEKLGIPIDIWG KIPIEELEDRVFVNCNTSITWVEGTVGTLLSDITRLDLGKRILDPRGIYRCNESTVQVHYRMC FerrR1R2_emsferr_fer_b0002_0005_0004_000000028_0001_0001_0009_crosslinked_0__27__Y
GCIFILVRRGTPEVEEELRKIGPLIVLKQGGQIIFLVCGGDPEELRKLAEKLGIPIDIWG KIPIEELEDRVFVNCNTSITWVEGTVGTLLSDITRLDLGKRILDPRGIYRCNESTVQVHYRMC FerrR1R2_emsferr_fer_b0002_0005_0004_000000028_0001_0001_0009_crosslinked_0__9__R
SKVFLLVKGLDPRLVKLVKKVYPEVIVFELPGNQFAFLLDDPNKAKSASKIVKAERWQIRTWP KIPIEELEDRVFVNCNTSITWVEGTVGTLLSDITRLDLGKRILDPRGIYRCNESTVQVHYRMC NewR1_ems_ferrM_1386_0002_000000036_0001_0001_0003_updated__10__L
SKVFLLVKGADPRLVKLVKKVYPEVIVKELPGNQFAFLLDDPNKAKSASKIVKAERWQIRTWP KIPIEELEDRVFVNCNTSITWVEGTVGTLLSDITRLDLGKRILDPRGIYRCNESTVQVHYRMC NewR1_ems_ferrM_1386_0002_000000036_0001_0001_0003_updated__28__K
SKVFLLVKGADPRLVKLVKKVYPEVIVFELPGNQFAFLLDDPNKAKSASKIVKAERWQIRTWE KIPIEELEDRVFVNCNTSITWVEGTVGTLLSDITRLDLGKRILDPRGIYRCNESTVQVHYRMC NewR1_ems_ferrM_1386_0002_000000036_0001_0001_0003_updated__63__E
SKVFLLVKGADPRLVDLVKKVYPEVIVFELPGNQFAFLLDDPNKAKSASKIVKAERWQIRTWP KIPIEELEDRVFVNCNTSITWVEGTVGTLLSDITRLDLGKRILDPRGIYRCNESTVQVHYRMC NewR1_ems_ferrM_1386_0002_000000036_0001_0001_0003_updated__16__D
SKVFLLVKGADPRLVKLVKKVYPEVIVFELSGNQFAFLLDDPNKAKSASKIVKAERWQIRTWP KIPIEELEDRVFVNCNTSITWVEGTVGTLLSDITRLDLGKRILDPRGIYRCNESTVQVHYRMC NewR1_ems_ferrM_1386_0002_000000036_0001_0001_0003_updated__31__S
GCIFILVRGGTPEVEEMLRKIGPLIVLKQGGQIIFLVCGGDPEELRKLAEKLGIPIDIWG KIPIEELEDRVFVNCNTSITWVEGTVGTLLSDITRLDLGKRILDPRGIYRCNESTVQVHYRMC FerrR1R2_emsferr_fer_b0002_0005_0004_000000028_0001_0001_0009_crosslinked_0__17__M
GCIFILVRGGTPEVEEELRKIGPLIVLKQGGQIWFLVCGGDPEELRKLAEKLGIPIDIWG KIPIEELEDRVFVNCNTSITWVEGTVGTLLSDITRLDLGKRILDPRGIYRCNESTVQVHYRMC FerrR1R2_emsferr_fer_b0002_0005_0004_000000028_0001_0001_0009_crosslinked_0__34__W
GCIFILVRGGTPEVEEELRKIGPLIVLKQGGDIIFLVCGGDPEELRKLAEKLGIPIDIWG KIPIEELEDRVFVNCNTSITWVEGTVGTLLSDITRLDLGKRILDPRGIYRCNESTVQVHYRMC FerrR1R2_emsferr_fer_b0002_0005_0004_000000028_0001_0001_0009_crosslinked_0__32__D
SKVFLLVKGADPRLVKLVKLVYPEVIVFELPGNQFAFLLDDPNKAKSASKIVKAERWQIRTWP KIPIEELEDRVFVNCNTSITWVEGTVGTLLSDITRLDLGKRILDPRGIYRCNESTVQVHYRMC NewR1_ems_ferrM_1386_0002_000000036_0001_0001_0003_updated__20__L
SKVFLLVKGADPRLVKLVKKVYPEVIVRELPGNQFAFLLDDPNKAKSASKIVKAERWQIRTWP KIPIEELEDRVFVNCNTSITWVEGTVGTLLSDITRLDLGKRILDPRGIYRCNESTVQVHYRMC NewR1_ems_ferrM_1386_0002_000000036_0001_0001_0003_updated__28__R
GCIFILVRGGTPEVEEELRKIGPLIVLKQGGQIIFLVCGGDPEELRKLAEKLGIPITIWG KIPIEELEDRVFVNCNTSITWVEGTVGTLLSDITRLDLGKRILDPRGIYRCNESTVQVHYRMC FerrR1R2_emsferr_fer_b0002_0005_0004_000000028_0001_0001_0009_crosslinked_0__57__T
SKVFLLVKGADPRLHKLVKKVYPEVIVFELPGNQFAFLLDDPNKAKSASKIVKAERWQIRTWP KIPIEELEDRVFVNCNTSITWVEGTVGTLLSDITRLDLGKRILDPRGIYRCNESTVQVHYRMC NewR1_ems_ferrM_1386_0002_000000036_0001_0001_0003_updated__15__H
SKVFLLVKGACPRLVKLVKKVYPEVIVFELPGNQFAFLLDDPNKAKSASKIVKAERWQIRTWP KIPIEELEDRVFVNCNTSITWVEGTVGTLLSDITRLDLGKRILDPRGIYRCNESTVQVHYRMC NewR1_ems_ferrM_1386_0002_000000036_0001_0001_0003_updated__11__C
SKVFLLVKGADPRLVKLVKKVYTEVIVFELPGNQFAFLLDDPNKAKSASKIVKAERWQIRTWP KIPIEELEDRVFVNCNTSITWVEGTVGTLLSDITRLDLGKRILDPRGIYRCNESTVQVHYRMC NewR1_ems_ferrM_1386_0002_000000036_0001_0001_0003_updated__23__T
SKVFLLVKGADPRLVKLVLKVYPEVIVFELPGNQFAFLLDDPNKAKSASKIVKAERWQIRTWP KIPIEELEDRVFVNCNTSITWVEGTVGTLLSDITRLDLGKRILDPRGIYRCNESTVQVHYRMC NewR1_ems_ferrM_1386_0002_000000036_0001_0001_0003_updated__19__L
SKVFLLVKGADPRLVKLVKKVYPEVIVFELPGNQFAFLLDDPNKAKSASKIVKAERWQIRTWN KIPIEELEDRVFVNCNTSITWVEGTVGTLLSDITRLDLGKRILDPRGIYRCNESTVQVHYRMC NewR1_ems_ferrM_1386_0002_000000036_0001_0001_0003_updated__63__N
GCIFILVRGGTPEVEEEQRKIGPLIVLKQGGQIIFLVCGGDPEELRKLAEKLGIPIDIWG KIPIEELEDRVFVNCNTSITWVEGTVGTLLSDITRLDLGKRILDPRGIYRCNESTVQVHYRMC FerrR1R2_emsferr_fer_b0002_0005_0004_000000028_0001_0001_0009_crosslinked_0__18__Q
SKVFLLDKGADPRLVKLVKKVYPEVIVFELPGNQFAFLLDDPNKAKSASKIVKAERWQIRTWP KIPIEELEDRVFVNCNTSITWVEGTVGTLLSDITRLDLGKRILDPRGIYRCNESTVQVHYRMC NewR1_ems_ferrM_1386_0002_000000036_0001_0001_0003_updated__7__D
SKVFLLVKGADPRLVKLVKKVYPEVIVFELPGNQFAFLLDAPNKAKSASKIVKAERWQIRTWP KIPIEELEDRVFVNCNTSITWVEGTVGTLLSDITRLDLGKRILDPRGIYRCNESTVQVHYRMC NewR1_ems_ferrM_1386_0002_000000036_0001_0001_0003_updated__41__A
SKVFLLVKGADPRLVKLVKKVYPEVIVFELPGNQFAFLLDPPNKAKSASKIVKAERWQIRTWP KIPIEELEDRVFVNCNTSITWVEGTVGTLLSDITRLDLGKRILDPRGIYRCNESTVQVHYRMC NewR1_ems_ferrM_1386_0002_000000036_0001_0001_0003_updated__41__P
SKVFLLVKGADPRLVKLVKKVYPEVIVFELGGNQFAFLLDDPNKAKSASKIVKAERWQIRTWP KIPIEELEDRVFVNCNTSITWVEGTVGTLLSDITRLDLGKRILDPRGIYRCNESTVQVHYRMC NewR1_ems_ferrM_1386_0002_000000036_0001_0001_0003_updated__31__G
SKVFLLVKGADPRLVKLVKKVYPEVIVFELPGNQFAFLLDDPNKAKSASKIVKAERHQIRTWP KIPIEELEDRVFVNCNTSITWVEGTVGTLLSDITRLDLGKRILDPRGIYRCNESTVQVHYRMC NewR1_ems_ferrM_1386_0002_000000036_0001_0001_0003_updated__57__H
GCIFILVRGGTPEVEEELQKIGPLIVLKQGGQIIFLVCGGDPEELRKLAEKLGIPIDIWG KIPIEELEDRVFVNCNTSITWVEGTVGTLLSDITRLDLGKRILDPRGIYRCNESTVQVHYRMC FerrR1R2_emsferr_fer_b0002_0005_0004_000000028_0001_0001_0009_crosslinked_0__19__Q
SKVFLLVKGADPRLVKLVKKVYPEVIVFELPGNQFAFLLDDPNKAKSASKIVKAERTQIRTWP KIPIEELEDRVFVNCNTSITWVEGTVGTLLSDITRLDLGKRILDPRGIYRCNESTVQVHYRMC NewR1_ems_ferrM_1386_0002_000000036_0001_0001_0003_updated__57__T
SKVFLLVKGADPRLVKLVKKVYPEVIVFELPGNQFAFLLDDPNKAKSHSKIVKAERWQIRTWP KIPIEELEDRVFVNCNTSITWVEGTVGTLLSDITRLDLGKRILDPRGIYRCNESTVQVHYRMC NewR1_ems_ferrM_1386_0002_000000036_0001_0001_0003_updated__48__H
SKVFLLVKGADPRLVKLVKKVYPEVIVFEKPGNQFAFLLDDPNKAKSASKIVKAERWQIRTWP KIPIEELEDRVFVNCNTSITWVEGTVGTLLSDITRLDLGKRILDPRGIYRCNESTVQVHYRMC NewR1_ems_ferrM_1386_0002_000000036_0001_0001_0003_updated__30__K
GCIFILRRGGTPEVEEELRKIGPLIVLKQGGQIIFLVCGGDPEELRKLAEKLGIPIDIWG KIPIEELEDRVFVNCNTSITWVEGTVGTLLSDITRLDLGKRILDPRGIYRCNESTVQVHYRMC FerrR1R2_emsferr_fer_b0002_0005_0004_000000028_0001_0001_0009_crosslinked_0__7__R
GCIFILVRGGTPEVEEELRKIGPLIVLKQGGQIIMLVCGGDPEELRKLAEKLGIPIDIWG KIPIEELEDRVFVNCNTSITWVEGTVGTLLSDITRLDLGKRILDPRGIYRCNESTVQVHYRMC FerrR1R2_emsferr_fer_b0002_0005_0004_000000028_0001_0001_0009_crosslinked_0__35__M
SKVFLLVKGADPRLVKLVKKVYPEVIVFELPGNQFAFLLDDPNKAKSASKAVKAERWQIRTWP KIPIEELEDRVFVNCNTSITWVEGTVGTLLSDITRLDLGKRILDPRGIYRCNESTVQVHYRMC NewR1_ems_ferrM_1386_0002_000000036_0001_0001_0003_updated__51__A
SKVFLLVKGADPRLVKLVKKVYPEVIVFELPGNQFAFLLDDPNKGKSASKIVKAERWQIRTWP KIPIEELEDRVFVNCNTSITWVEGTVGTLLSDITRLDLGKRILDPRGIYRCNESTVQVHYRMC NewR1_ems_ferrM_1386_0002_000000036_0001_0001_0003_updated__45__G
SKVFLLVKGADPRLVKLVKPVYPEVIVFELPGNQFAFLLDDPNKAKSASKIVKAERWQIRTWP KIPIEELEDRVFVNCNTSITWVEGTVGTLLSDITRLDLGKRILDPRGIYRCNESTVQVHYRMC NewR1_ems_ferrM_1386_0002_000000036_0001_0001_0003_updated__20__P
SKVFLLVKGADPRLVKLVKKVYPEVIVFELPGNQFAFLLDDPNKAKSASKIVKADRWQIRTWP KIPIEELEDRVFVNCNTSITWVEGTVGTLLSDITRLDLGKRILDPRGIYRCNESTVQVHYRMC NewR1_ems_ferrM_1386_0002_000000036_0001_0001_0003_updated__55__D
SKVFLLVKGADPRLVKLVKKVYPEVEVFELPGNQFAFLLDDPNKAKSASKIVKAERWQIRTWP KIPIEELEDRVFVNCNTSITWVEGTVGTLLSDITRLDLGKRILDPRGIYRCNESTVQVHYRMC NewR1_ems_ferrM_1386_0002_000000036_0001_0001_0003_updated__26__E
SKVFLLVKGADPRLVKLVKKVYPEVIVFEPPGNQFAFLLDDPNKAKSASKIVKAERWQIRTWP KIPIEELEDRVFVNCNTSITWVEGTVGTLLSDITRLDLGKRILDPRGIYRCNESTVQVHYRMC NewR1_ems_ferrM_1386_0002_000000036_0001_0001_0003_updated__30__P
SKVFLLVKGADPRLVKLVKKVYPEVIVFELPGNQFAFLLDDPNKAKSASKIVKAERWQIETWP KIPIEELEDRVFVNCNTSITWVEGTVGTLLSDITRLDLGKRILDPRGIYRCNESTVQVHYRMC NewR1_ems_ferrM_1386_0002_000000036_0001_0001_0003_updated__60__E
SNVFLLVKGADPRLVKLVKKVYPEVIVFELPGNQFAFLLDDPNKAKSASKIVKAERWQIRTWP KIPIEELEDRVFVNCNTSITWVEGTVGTLLSDITRLDLGKRILDPRGIYRCNESTVQVHYRMC NewR1_ems_ferrM_1386_0002_000000036_0001_0001_0003_updated__2__N
GCIFILVRGGTPEVEEELRKIGPLIVLKQGGQEIFLVCGGDPEELRKLAEKLGIPIDIWG KIPIEELEDRVFVNCNTSITWVEGTVGTLLSDITRLDLGKRILDPRGIYRCNESTVQVHYRMC FerrR1R2_emsferr_fer_b0002_0005_0004_000000028_0001_0001_0009_crosslinked_0__33__E
GCIFILVRGGTHEVEEELRKIGPLIVLKQGGQIIFLVCGGDPEELRKLAEKLGIPIDIWG KIPIEELEDRVFVNCNTSITWVEGTVGTLLSDITRLDLGKRILDPRGIYRCNESTVQVHYRMC FerrR1R2_emsferr_fer_b0002_0005_0004_000000028_0001_0001_0009_crosslinked_0__12__H
GCIFILVRGGTPEVEEELRKIGPLIVLKQGGQIIFLVCGGDPEELRKLAEYLGIPIDIWG KIPIEELEDRVFVNCNTSITWVEGTVGTLLSDITRLDLGKRILDPRGIYRCNESTVQVHYRMC FerrR1R2_emsferr_fer_b0002_0005_0004_000000028_0001_0001_0009_crosslinked_0__51__Y
SKVFLLVKGADPRLVKLVKKVYPEVIVFELPGNQFAFLLDDPDKAKSASKIVKAERWQIRTWP KIPIEELEDRVFVNCNTSITWVEGTVGTLLSDITRLDLGKRILDPRGIYRCNESTVQVHYRMC NewR1_ems_ferrM_1386_0002_000000036_0001_0001_0003_updated__43__D
GCIFILVRGGTREVEEELRKIGPLIVLKQGGQIIFLVCGGDPEELRKLAEKLGIPIDIWG KIPIEELEDRVFVNCNTSITWVEGTVGTLLSDITRLDLGKRILDPRGIYRCNESTVQVHYRMC FerrR1R2_emsferr_fer_b0002_0005_0004_000000028_0001_0001_0009_crosslinked_0__12__R
SKVFLLVKGADPRLVKLVKKVYPEVIVFELPGNQFAFLLDDPNKAKSASKIVKAERWQIRTEP KIPIEELEDRVFVNCNTSITWVEGTVGTLLSDITRLDLGKRILDPRGIYRCNESTVQVHYRMC NewR1_ems_ferrM_1386_0002_000000036_0001_0001_0003_updated__62__E
SKVFLLVKGADPRLVKLVKKVYPEVIVFELPGNQFAFLLDDGNKAKSASKIVKAERWQIRTWP KIPIEELEDRVFVNCNTSITWVEGTVGTLLSDITRLDLGKRILDPRGIYRCNESTVQVHYRMC NewR1_ems_ferrM_1386_0002_000000036_0001_0001_0003_updated__42__G
GCIFILVRGGTPEVEEELRKIGPLIVLKQGGQIIWLVCGGDPEELRKLAEKLGIPIDIWG KIPIEELEDRVFVNCNTSITWVEGTVGTLLSDITRLDLGKRILDPRGIYRCNESTVQVHYRMC FerrR1R2_emsferr_fer_b0002_0005_0004_000000028_0001_0001_0009_crosslinked_0__35__W
GCIFILVRGGTPEVEEELRKIGPLIVLKQVGQIIFLVCGGDPEELRKLAEKLGIPIDIWG KIPIEELEDRVFVNCNTSITWVEGTVGTLLSDITRLDLGKRILDPRGIYRCNESTVQVHYRMC FerrR1R2_emsferr_fer_b0002_0005_0004_000000028_0001_0001_0009_crosslinked_0__30__V
GCIFILVRGGTPEVEEELRKNGPLIVLKQGGQIIFLVCGGDPEELRKLAEKLGIPIDIWG KIPIEELEDRVFVNCNTSITWVEGTVGTLLSDITRLDLGKRILDPRGIYRCNESTVQVHYRMC FerrR1R2_emsferr_fer_b0002_0005_0004_000000028_0001_0001_0009_crosslinked_0__21__N
SKVFLLVKGADPRLVKLVKKVYPEVIVFELPGNQFAFLLDDPNKAKSASKIVKMERWQIRTWP KIPIEELEDRVFVNCNTSITWVEGTVGTLLSDITRLDLGKRILDPRGIYRCNESTVQVHYRMC NewR1_ems_ferrM_1386_0002_000000036_0001_0001_0003_updated__54__M
SKVFLLVKGADPRLVKLVKKVYPEVIVFELPGNQFAFLLDDPNKAKSASKIVKAERWQIRTWV KIPIEELEDRVFVNCNTSITWVEGTVGTLLSDITRLDLGKRILDPRGIYRCNESTVQVHYRMC NewR1_ems_ferrM_1386_0002_000000036_0001_0001_0003_updated__63__V
GCIFILVRGGTPEVEEELRKIGPLIVLAQGGQIIFLVCGGDPEELRKLAEKLGIPIDIWG KIPIEELEDRVFVNCNTSITWVEGTVGTLLSDITRLDLGKRILDPRGIYRCNESTVQVHYRMC FerrR1R2_emsferr_fer_b0002_0005_0004_000000028_0001_0001_0009_crosslinked_0__28__A
GCIFILVRGGTPEVEEELRKIGPLIVLKQGGQIIFLVCGGDPEERRKLAEKLGIPIDIWG KIPIEELEDRVFVNCNTSITWVEGTVGTLLSDITRLDLGKRILDPRGIYRCNESTVQVHYRMC FerrR1R2_emsferr_fer_b0002_0005_0004_000000028_0001_0001_0009_crosslinked_0__45__R
GCIFILVRGGTMEVEEELRKIGPLIVLKQGGQIIFLVCGGDPEELRKLAEKLGIPIDIWG KIPIEELEDRVFVNCNTSITWVEGTVGTLLSDITRLDLGKRILDPRGIYRCNESTVQVHYRMC FerrR1R2_emsferr_fer_b0002_0005_0004_000000028_0001_0001_0009_crosslinked_0__12__M
GCIFILVRGGTPEVEEELRKIGPLIVLKQGGQIIFVVCGGDPEELRKLAEKLGIPIDIWG KIPIEELEDRVFVNCNTSITWVEGTVGTLLSDITRLDLGKRILDPRGIYRCNESTVQVHYRMC FerrR1R2_emsferr_fer_b0002_0005_0004_000000028_0001_0001_0009_crosslinked_0__36__V
SKVFLLVKGADPRLVKLVKKVYPEVIVFELPGNQFAFLLDDPNKAKSASKIVKAERQQIRTWP KIPIEELEDRVFVNCNTSITWVEGTVGTLLSDITRLDLGKRILDPRGIYRCNESTVQVHYRMC NewR1_ems_ferrM_1386_0002_000000036_0001_0001_0003_updated__57__Q
SKVFLLVKGADPRLVKLVKKVYPEVIVFELPGNQFVFLLDDPNKAKSASKIVKAERWQIRTWP KIPIEELEDRVFVNCNTSITWVEGTVGTLLSDITRLDLGKRILDPRGIYRCNESTVQVHYRMC NewR1_ems_ferrM_1386_0002_000000036_0001_0001_0003_updated__36__V
GCIFILVRGGTPEVEEELRKIGPLIVLKQGGQIIFLVCGGDPEELRKLAMKLGIPIDIWG KIPIEELEDRVFVNCNTSITWVEGTVGTLLSDITRLDLGKRILDPRGIYRCNESTVQVHYRMC FerrR1R2_emsferr_fer_b0002_0005_0004_000000028_0001_0001_0009_crosslinked_0__50__M
GCIFILVRGGTPEVEEELRKIGPLIVLKQGGQIIFLVCGGDPEELRKLAAKLGIPIDIWG KIPIEELEDRVFVNCNTSITWVEGTVGTLLSDITRLDLGKRILDPRGIYRCNESTVQVHYRMC FerrR1R2_emsferr_fer_b0002_0005_0004_000000028_0001_0001_0009_crosslinked_0__50__A
SKVFLLVKGADPRLVKLVKKVYPEVIVFELPGNQFAFLLDDPNKAKSASKIVKAERWKIRTWP KIPIEELEDRVFVNCNTSITWVEGTVGTLLSDITRLDLGKRILDPRGIYRCNESTVQVHYRMC NewR1_ems_ferrM_1386_0002_000000036_0001_0001_0003_updated__58__K
SKVFLLVKGADPRLVKLVKKVYPEVIVFELPGNQFAFLLDDPNKAKSASKIVKAERWQGRTWP KIPIEELEDRVFVNCNTSITWVEGTVGTLLSDITRLDLGKRILDPRGIYRCNESTVQVHYRMC NewR1_ems_ferrM_1386_0002_000000036_0001_0001_0003_updated__59__G
GCIFILVRGGTPEVEEELRKIGPLIVLKQGGQIIFLVCGGDPEELRKLLEKLGIPIDIWG KIPIEELEDRVFVNCNTSITWVEGTVGTLLSDITRLDLGKRILDPRGIYRCNESTVQVHYRMC FerrR1R2_emsferr_fer_b0002_0005_0004_000000028_0001_0001_0009_crosslinked_0__49__L
SKVFLLVKGADPRLVKLVKKVYPEVIVFELPGNQFGFLLDDPNKAKSASKIVKAERWQIRTWP KIPIEELEDRVFVNCNTSITWVEGTVGTLLSDITRLDLGKRILDPRGIYRCNESTVQVHYRMC NewR1_ems_ferrM_1386_0002_000000036_0001_0001_0003_updated__36__G
GCIFILVRGGTPEVEEELRKIGPLIVLKQGGQIIFLVCGGDPEELRKLAEKLGIPIDLWG KIPIEELEDRVFVNCNTSITWVEGTVGTLLSDITRLDLGKRILDPRGIYRCNESTVQVHYRMC FerrR1R2_emsferr_fer_b0002_0005_0004_000000028_0001_0001_0009_crosslinked_0__58__L
SKVFLLVKGADPRLVKLVKKVYPEVIVFELPGNQFAFLLDDPNKAKSASKITKAERWQIRTWP KIPIEELEDRVFVNCNTSITWVEGTVGTLLSDITRLDLGKRILDPRGIYRCNESTVQVHYRMC NewR1_ems_ferrM_1386_0002_000000036_0001_0001_0003_updated__52__T
GCIFILVRGGTPIVEEELRKIGPLIVLKQGGQIIFLVCGGDPEELRKLAEKLGIPIDIWG KIPIEELEDRVFVNCNTSITWVEGTVGTLLSDITRLDLGKRILDPRGIYRCNESTVQVHYRMC FerrR1R2_emsferr_fer_b0002_0005_0004_000000028_0001_0001_0009_crosslinked_0__13__I
SKVFLLVKGADPRLVKLVKKVYPEVFVFELPGNQFAFLLDDPNKAKSASKIVKAERWQIRTWP KIPIEELEDRVFVNCNTSITWVEGTVGTLLSDITRLDLGKRILDPRGIYRCNESTVQVHYRMC NewR1_ems_ferrM_1386_0002_000000036_0001_0001_0003_updated__26__F
GCIFILVRGGTPEVEEELRKIGPLIVLKQGGQIIFLVCGGDPEELRKLAEVLGIPIDIWG KIPIEELEDRVFVNCNTSITWVEGTVGTLLSDITRLDLGKRILDPRGIYRCNESTVQVHYRMC FerrR1R2_emsferr_fer_b0002_0005_0004_000000028_0001_0001_0009_crosslinked_0__51__V
SKVFLLVKGADPFLVKLVKKVYPEVIVFELPGNQFAFLLDDPNKAKSASKIVKAERWQIRTWP KIPIEELEDRVFVNCNTSITWVEGTVGTLLSDITRLDLGKRILDPRGIYRCNESTVQVHYRMC NewR1_ems_ferrM_1386_0002_000000036_0001_0001_0003_updated__13__F
SKVFLLVKGADPRLVKLVKKVYPEVIVFELPGNQFAFLLDDPNKAKSASKIVKAERWQYRTWP KIPIEELEDRVFVNCNTSITWVEGTVGTLLSDITRLDLGKRILDPRGIYRCNESTVQVHYRMC NewR1_ems_ferrM_1386_0002_000000036_0001_0001_0003_updated__59__Y
GCIFILVRGGTPWVEEELRKIGPLIVLKQGGQIIFLVCGGDPEELRKLAEKLGIPIDIWG KIPIEELEDRVFVNCNTSITWVEGTVGTLLSDITRLDLGKRILDPRGIYRCNESTVQVHYRMC FerrR1R2_emsferr_fer_b0002_0005_0004_000000028_0001_0001_0009_crosslinked_0__13__W
SKVFLLVKGADPRLVKLVKKVYPEVIVFELPGNQFAFLLDDWNKAKSASKIVKAERWQIRTWP KIPIEELEDRVFVNCNTSITWVEGTVGTLLSDITRLDLGKRILDPRGIYRCNESTVQVHYRMC NewR1_ems_ferrM_1386_0002_000000036_0001_0001_0003_updated__42__W
SKVFLLVKGADPRLVKLVKKVYPEVIVFELPGNQFAFLLDDPNKAKKASKIVKAERWQIRTWP KIPIEELEDRVFVNCNTSITWVEGTVGTLLSDITRLDLGKRILDPRGIYRCNESTVQVHYRMC NewR1_ems_ferrM_1386_0002_000000036_0001_0001_0003_updated__47__K
SKVFLLVKGADPRLVKLVKKVYPEVIVFELPGNQFAFLLDDPNKAKSASKIVKAERWQIRTAP KIPIEELEDRVFVNCNTSITWVEGTVGTLLSDITRLDLGKRILDPRGIYRCNESTVQVHYRMC NewR1_ems_ferrM_1386_0002_000000036_0001_0001_0003_updated__62__A
SKVFLLLKGADPRLVKLVKKVYPEVIVFELPGNQFAFLLDDPNKAKSASKIVKAERWQIRTWP KIPIEELEDRVFVNCNTSITWVEGTVGTLLSDITRLDLGKRILDPRGIYRCNESTVQVHYRMC NewR1_ems_ferrM_1386_0002_000000036_0001_0001_0003_updated__7__L
GCIFILVRGGTPEVEEELRKIGPLISLKQGGQIIFLVCGGDPEELRKLAEKLGIPIDIWG KIPIEELEDRVFVNCNTSITWVEGTVGTLLSDITRLDLGKRILDPRGIYRCNESTVQVHYRMC FerrR1R2_emsferr_fer_b0002_0005_0004_000000028_0001_0001_0009_crosslinked_0__26__S
GCIFILVRGGTKEVEEELRKIGPLIVLKQGGQIIFLVCGGDPEELRKLAEKLGIPIDIWG KIPIEELEDRVFVNCNTSITWVEGTVGTLLSDITRLDLGKRILDPRGIYRCNESTVQVHYRMC FerrR1R2_emsferr_fer_b0002_0005_0004_000000028_0001_0001_0009_crosslinked_0__12__K
GCIFILVRGGTPEVEEELRKIGPLIVLKQGGQIIFLVCGRDPEELRKLAEKLGIPIDIWG KIPIEELEDRVFVNCNTSITWVEGTVGTLLSDITRLDLGKRILDPRGIYRCNESTVQVHYRMC FerrR1R2_emsferr_fer_b0002_0005_0004_000000028_0001_0001_0009_crosslinked_0__40__R
SMVFLLVKGADPRLVKLVKKVYPEVIVFELPGNQFAFLLDDPNKAKSASKIVKAERWQIRTWP KIPIEELEDRVFVNCNTSITWVEGTVGTLLSDITRLDLGKRILDPRGIYRCNESTVQVHYRMC NewR1_ems_ferrM_1386_0002_000000036_0001_0001_0003_updated__2__M
GCIFILVRGGTPEVEEELRKIGPLIVEKQGGQIIFLVCGGDPEELRKLAEKLGIPIDIWG KIPIEELEDRVFVNCNTSITWVEGTVGTLLSDITRLDLGKRILDPRGIYRCNESTVQVHYRMC FerrR1R2_emsferr_fer_b0002_0005_0004_000000028_0001_0001_0009_crosslinked_0__27__E
SKVFLLVKGADPRLVKLVKKVYPEVIVFELPGNQFAFLLDDPNKAKSASKIVKAEAWQIRTWP KIPIEELEDRVFVNCNTSITWVEGTVGTLLSDITRLDLGKRILDPRGIYRCNESTVQVHYRMC NewR1_ems_ferrM_1386_0002_000000036_0001_0001_0003_updated__56__A
GCIFILVRGGTPEVEEELRKIGPLIVLKQGGQIKFLVCGGDPEELRKLAEKLGIPIDIWG KIPIEELEDRVFVNCNTSITWVEGTVGTLLSDITRLDLGKRILDPRGIYRCNESTVQVHYRMC FerrR1R2_emsferr_fer_b0002_0005_0004_000000028_0001_0001_0009_crosslinked_0__34__K
GCIFILVRGGTPEVEEELRKIGPLIVLKQGGQIIFLVCGADPEELRKLAEKLGIPIDIWG KIPIEELEDRVFVNCNTSITWVEGTVGTLLSDITRLDLGKRILDPRGIYRCNESTVQVHYRMC FerrR1R2_emsferr_fer_b0002_0005_0004_000000028_0001_0001_0009_crosslinked_0__40__A
GCIFILERGGTPEVEEELRKIGPLIVLKQGGQIIFLVCGGDPEELRKLAEKLGIPIDIWG KIPIEELEDRVFVNCNTSITWVEGTVGTLLSDITRLDLGKRILDPRGIYRCNESTVQVHYRMC FerrR1R2_emsferr_fer_b0002_0005_0004_000000028_0001_0001_0009_crosslinked_0__7__E
SKVFLLVKGADPRLVKLVKKVYPEVIVFELPGNQFAMLLDDPNKAKSASKIVKAERWQIRTWP KIPIEELEDRVFVNCNTSITWVEGTVGTLLSDITRLDLGKRILDPRGIYRCNESTVQVHYRMC NewR1_ems_ferrM_1386_0002_000000036_0001_0001_0003_updated__37__M
GCIFILVRGDTPEVEEELRKIGPLIVLKQGGQIIFLVCGGDPEELRKLAEKLGIPIDIWG KIPIEELEDRVFVNCNTSITWVEGTVGTLLSDITRLDLGKRILDPRGIYRCNESTVQVHYRMC FerrR1R2_emsferr_fer_b0002_0005_0004_000000028_0001_0001_0009_crosslinked_0__10__D
SKVFLLVKGADPRLVKLYKKVYPEVIVFELPGNQFAFLLDDPNKAKSASKIVKAERWQIRTWP KIPIEELEDRVFVNCNTSITWVEGTVGTLLSDITRLDLGKRILDPRGIYRCNESTVQVHYRMC NewR1_ems_ferrM_1386_0002_000000036_0001_0001_0003_updated__18__Y
GCIQILVRGGTPEVEEELRKIGPLIVLKQGGQIIFLVCGGDPEELRKLAEKLGIPIDIWG KIPIEELEDRVFVNCNTSITWVEGTVGTLLSDITRLDLGKRILDPRGIYRCNESTVQVHYRMC FerrR1R2_emsferr_fer_b0002_0005_0004_000000028_0001_0001_0009_crosslinked_0__4__Q
GCIFILVRGGTPEVEEELRKIDPLIVLKQGGQIIFLVCGGDPEELRKLAEKLGIPIDIWG KIPIEELEDRVFVNCNTSITWVEGTVGTLLSDITRLDLGKRILDPRGIYRCNESTVQVHYRMC FerrR1R2_emsferr_fer_b0002_0005_0004_000000028_0001_0001_0009_crosslinked_0__22__D
SKVFLLVKGADPRLVKLVKKVYPEVIVFELPGNQFAFLEDDPNKAKSASKIVKAERWQIRTWP KIPIEELEDRVFVNCNTSITWVEGTVGTLLSDITRLDLGKRILDPRGIYRCNESTVQVHYRMC NewR1_ems_ferrM_1386_0002_000000036_0001_0001_0003_updated__39__E
GCIFILVRGGTDEVEEELRKIGPLIVLKQGGQIIFLVCGGDPEELRKLAEKLGIPIDIWG KIPIEELEDRVFVNCNTSITWVEGTVGTLLSDITRLDLGKRILDPRGIYRCNESTVQVHYRMC FerrR1R2_emsferr_fer_b0002_0005_0004_000000028_0001_0001_0009_crosslinked_0__12__D
SKHFLLVKGADPRLVKLVKKVYPEVIVFELPGNQFAFLLDDPNKAKSASKIVKAERWQIRTWP KIPIEELEDRVFVNCNTSITWVEGTVGTLLSDITRLDLGKRILDPRGIYRCNESTVQVHYRMC NewR1_ems_ferrM_1386_0002_000000036_0001_0001_0003_updated__3__H
SKVFLLVKGADPRLVKLVKKVYPEVIVFELPGNQFAFLLDDPNKAKSASKEVKAERWQIRTWP KIPIEELEDRVFVNCNTSITWVEGTVGTLLSDITRLDLGKRILDPRGIYRCNESTVQVHYRMC NewR1_ems_ferrM_1386_0002_000000036_0001_0001_0003_updated__51__E
GCIFILVRGGTPMVEEELRKIGPLIVLKQGGQIIFLVCGGDPEELRKLAEKLGIPIDIWG KIPIEELEDRVFVNCNTSITWVEGTVGTLLSDITRLDLGKRILDPRGIYRCNESTVQVHYRMC FerrR1R2_emsferr_fer_b0002_0005_0004_000000028_0001_0001_0009_crosslinked_0__13__M
SKVFLLVKGGDPRLVKLVKKVYPEVIVFELPGNQFAFLLDDPNKAKSASKIVKAERWQIRTWP KIPIEELEDRVFVNCNTSITWVEGTVGTLLSDITRLDLGKRILDPRGIYRCNESTVQVHYRMC NewR1_ems_ferrM_1386_0002_000000036_0001_0001_0003_updated__10__G
GCIFILVRGGTPEVEEELRKIGPRIVLKQGGQIIFLVCGGDPEELRKLAEKLGIPIDIWG KIPIEELEDRVFVNCNTSITWVEGTVGTLLSDITRLDLGKRILDPRGIYRCNESTVQVHYRMC FerrR1R2_emsferr_fer_b0002_0005_0004_000000028_0001_0001_0009_crosslinked_0__24__R
SKVFLLVKLADPRLVKLVKKVYPEVIVFELPGNQFAFLLDDPNKAKSASKIVKAERWQIRTWP KIPIEELEDRVFVNCNTSITWVEGTVGTLLSDITRLDLGKRILDPRGIYRCNESTVQVHYRMC NewR1_ems_ferrM_1386_0002_000000036_0001_0001_0003_updated__9__L
GCIFILVRGGTPEVEEELRKIGPLIVLKQGGQISFLVCGGDPEELRKLAEKLGIPIDIWG KIPIEELEDRVFVNCNTSITWVEGTVGTLLSDITRLDLGKRILDPRGIYRCNESTVQVHYRMC FerrR1R2_emsferr_fer_b0002_0005_0004_000000028_0001_0001_0009_crosslinked_0__34__S
GCIFILVRGGTPEVEAELRKIGPLIVLKQGGQIIFLVCGGDPEELRKLAEKLGIPIDIWG KIPIEELEDRVFVNCNTSITWVEGTVGTLLSDITRLDLGKRILDPRGIYRCNESTVQVHYRMC FerrR1R2_emsferr_fer_b0002_0005_0004_000000028_0001_0001_0009_crosslinked_0__16__A
SKVFLLVKGADPRLVKLVKAVYPEVIVFELPGNQFAFLLDDPNKAKSASKIVKAERWQIRTWP KIPIEELEDRVFVNCNTSITWVEGTVGTLLSDITRLDLGKRILDPRGIYRCNESTVQVHYRMC NewR1_ems_ferrM_1386_0002_000000036_0001_0001_0003_updated__20__A
GCIFILVRGGTPEVEEELRKIGPLIVLKQGGQIIFWVCGGDPEELRKLAEKLGIPIDIWG KIPIEELEDRVFVNCNTSITWVEGTVGTLLSDITRLDLGKRILDPRGIYRCNESTVQVHYRMC FerrR1R2_emsferr_fer_b0002_0005_0004_000000028_0001_0001_0009_crosslinked_0__36__W
SKVFLLVKGADPRLVKLVKKVYPEVIVFELPGNQFAFLLDDPNKAKSASKIVKAERWNIRTWP KIPIEELEDRVFVNCNTSITWVEGTVGTLLSDITRLDLGKRILDPRGIYRCNESTVQVHYRMC NewR1_ems_ferrM_1386_0002_000000036_0001_0001_0003_updated__58__N
SKVFLLVKGADPRLVKLVKKVYPEVIVFELPGNQFAFLLDDPNKAKSASKIVAAERWQIRTWP KIPIEELEDRVFVNCNTSITWVEGTVGTLLSDITRLDLGKRILDPRGIYRCNESTVQVHYRMC NewR1_ems_ferrM_1386_0002_000000036_0001_0001_0003_updated__53__A
SKVFLLVKGADPRLVKLVKKVYPEVIVFELPGNQFAFLLDDPNKAKSASKIVKAEGWQIRTWP KIPIEELEDRVFVNCNTSITWVEGTVGTLLSDITRLDLGKRILDPRGIYRCNESTVQVHYRMC NewR1_ems_ferrM_1386_0002_000000036_0001_0001_0003_updated__56__G
GCIFILVRGGTPEVEEELRKIGPLIQLKQGGQIIFLVCGGDPEELRKLAEKLGIPIDIWG KIPIEELEDRVFVNCNTSITWVEGTVGTLLSDITRLDLGKRILDPRGIYRCNESTVQVHYRMC FerrR1R2_emsferr_fer_b0002_0005_0004_000000028_0001_0001_0009_crosslinked_0__26__Q
SKVFLLVKGADPRLVKLVKKVYPEVIAFELPGNQFAFLLDDPNKAKSASKIVKAERWQIRTWP KIPIEELEDRVFVNCNTSITWVEGTVGTLLSDITRLDLGKRILDPRGIYRCNESTVQVHYRMC NewR1_ems_ferrM_1386_0002_000000036_0001_0001_0003_updated__27__A
GCIFILVRAGTPEVEEELRKIGPLIVLKQGGQIIFLVCGGDPEELRKLAEKLGIPIDIWG KIPIEELEDRVFVNCNTSITWVEGTVGTLLSDITRLDLGKRILDPRGIYRCNESTVQVHYRMC FerrR1R2_emsferr_fer_b0002_0005_0004_000000028_0001_0001_0009_crosslinked_0__9__A
GCIFILVRGGTPEVEEELRKIGPLIVLKQGGQQIFLVCGGDPEELRKLAEKLGIPIDIWG KIPIEELEDRVFVNCNTSITWVEGTVGTLLSDITRLDLGKRILDPRGIYRCNESTVQVHYRMC FerrR1R2_emsferr_fer_b0002_0005_0004_000000028_0001_0001_0009_crosslinked_0__33__Q
SKVFLLVKGADPRLVKLVFKVYPEVIVFELPGNQFAFLLDDPNKAKSASKIVKAERWQIRTWP KIPIEELEDRVFVNCNTSITWVEGTVGTLLSDITRLDLGKRILDPRGIYRCNESTVQVHYRMC NewR1_ems_ferrM_1386_0002_000000036_0001_0001_0003_updated__19__F
GCIFILVRGGTPEVEEELRKHGPLIVLKQGGQIIFLVCGGDPEELRKLAEKLGIPIDIWG KIPIEELEDRVFVNCNTSITWVEGTVGTLLSDITRLDLGKRILDPRGIYRCNESTVQVHYRMC FerrR1R2_emsferr_fer_b0002_0005_0004_000000028_0001_0001_0009_crosslinked_0__21__H
GCIFILVRHGTPEVEEELRKIGPLIVLKQGGQIIFLVCGGDPEELRKLAEKLGIPIDIWG KIPIEELEDRVFVNCNTSITWVEGTVGTLLSDITRLDLGKRILDPRGIYRCNESTVQVHYRMC FerrR1R2_emsferr_fer_b0002_0005_0004_000000028_0001_0001_0009_crosslinked_0__9__H
SKVFLLVKGADPRLVKLVSKVYPEVIVFELPGNQFAFLLDDPNKAKSASKIVKAERWQIRTWP KIPIEELEDRVFVNCNTSITWVEGTVGTLLSDITRLDLGKRILDPRGIYRCNESTVQVHYRMC NewR1_ems_ferrM_1386_0002_000000036_0001_0001_0003_updated__19__S
GCIFILVRGGTPEVEEELRKIGPLIVLKQGGQIIFLVCGGDPEEFRKLAEKLGIPIDIWG KIPIEELEDRVFVNCNTSITWVEGTVGTLLSDITRLDLGKRILDPRGIYRCNESTVQVHYRMC FerrR1R2_emsferr_fer_b0002_0005_0004_000000028_0001_0001_0009_crosslinked_0__45__F
SKVFLLVKGADPRLVKLVKKVYPEVIVFELPGNQFAFLGDDPNKAKSASKIVKAERWQIRTWP KIPIEELEDRVFVNCNTSITWVEGTVGTLLSDITRLDLGKRILDPRGIYRCNESTVQVHYRMC NewR1_ems_ferrM_1386_0002_000000036_0001_0001_0003_updated__39__G
GCIFILVRGGTPEVEEELRKIGPLIVLKQGGQIIFLVCGGDPEELRKLAEKLGIDIDIWG KIPIEELEDRVFVNCNTSITWVEGTVGTLLSDITRLDLGKRILDPRGIYRCNESTVQVHYRMC FerrR1R2_emsferr_fer_b0002_0005_0004_000000028_0001_0001_0009_crosslinked_0__55__D
GCIFILVRGGTPEVEEELRKIGPLIVLKQGGQIIFLVCGGDPEELRKLAEKLGIPIDIWS KIPIEELEDRVFVNCNTSITWVEGTVGTLLSDITRLDLGKRILDPRGIYRCNESTVQVHYRMC FerrR1R2_emsferr_fer_b0002_0005_0004_000000028_0001_0001_0009_crosslinked_0__60__S
SKVFLLVKGADPRLQKLVKKVYPEVIVFELPGNQFAFLLDDPNKAKSASKIVKAERWQIRTWP KIPIEELEDRVFVNCNTSITWVEGTVGTLLSDITRLDLGKRILDPRGIYRCNESTVQVHYRMC NewR1_ems_ferrM_1386_0002_000000036_0001_0001_0003_updated__15__Q
SKVFLLVKGADPRLVKLVKKVYPEVIVFELPGNQFAFLLDDPNKAKSASKIVKAERWQIRCWP KIPIEELEDRVFVNCNTSITWVEGTVGTLLSDITRLDLGKRILDPRGIYRCNESTVQVHYRMC NewR1_ems_ferrM_1386_0002_000000036_0001_0001_0003_updated__61__C
SKVFLLVKGADPRLVKLVKKVYPEVIHFELPGNQFAFLLDDPNKAKSASKIVKAERWQIRTWP KIPIEELEDRVFVNCNTSITWVEGTVGTLLSDITRLDLGKRILDPRGIYRCNESTVQVHYRMC NewR1_ems_ferrM_1386_0002_000000036_0001_0001_0003_updated__27__H
GCIFILVRGGTPEVEEELRKIGPLIVLKQGGQIIFLVCGGDPEELRKLADKLGIPIDIWG KIPIEELEDRVFVNCNTSITWVEGTVGTLLSDITRLDLGKRILDPRGIYRCNESTVQVHYRMC FerrR1R2_emsferr_fer_b0002_0005_0004_000000028_0001_0001_0009_crosslinked_0__50__D
SKVFLLVKGADPRLVKLVKKVYPEVIVFELPGNQFAQLLDDPNKAKSASKIVKAERWQIRTWP KIPIEELEDRVFVNCNTSITWVEGTVGTLLSDITRLDLGKRILDPRGIYRCNESTVQVHYRMC NewR1_ems_ferrM_1386_0002_000000036_0001_0001_0003_updated__37__Q
SKVFLLVKGADPRLVKLVKKVYPEVIVFELPGNQFAFLLDDPKKAKSASKIVKAERWQIRTWP KIPIEELEDRVFVNCNTSITWVEGTVGTLLSDITRLDLGKRILDPRGIYRCNESTVQVHYRMC NewR1_ems_ferrM_1386_0002_000000036_0001_0001_0003_updated__43__K
SKVPLLVKGADPRLVKLVKKVYPEVIVFELPGNQFAFLLDDPNKAKSASKIVKAERWQIRTWP KIPIEELEDRVFVNCNTSITWVEGTVGTLLSDITRLDLGKRILDPRGIYRCNESTVQVHYRMC NewR1_ems_ferrM_1386_0002_000000036_0001_0001_0003_updated__4__P
GCIFILVRGGTPEVEEELRKIHPLIVLKQGGQIIFLVCGGDPEELRKLAEKLGIPIDIWG KIPIEELEDRVFVNCNTSITWVEGTVGTLLSDITRLDLGKRILDPRGIYRCNESTVQVHYRMC FerrR1R2_emsferr_fer_b0002_0005_0004_000000028_0001_0001_0009_crosslinked_0__22__H
GCIFILVRGGTPEVEEELREIGPLIVLKQGGQIIFLVCGGDPEELRKLAEKLGIPIDIWG KIPIEELEDRVFVNCNTSITWVEGTVGTLLSDITRLDLGKRILDPRGIYRCNESTVQVHYRMC FerrR1R2_emsferr_fer_b0002_0005_0004_000000028_0001_0001_0009_crosslinked_0__20__E
SKVFLLVKGADPRLVKLVKKVYPEVIVFELPGNQFANLLDDPNKAKSASKIVKAERWQIRTWP KIPIEELEDRVFVNCNTSITWVEGTVGTLLSDITRLDLGKRILDPRGIYRCNESTVQVHYRMC NewR1_ems_ferrM_1386_0002_000000036_0001_0001_0003_updated__37__N
GCIFILVRGGTPEVEEELRKIGPLIVLKQGGQIISLVCGGDPEELRKLAEKLGIPIDIWG KIPIEELEDRVFVNCNTSITWVEGTVGTLLSDITRLDLGKRILDPRGIYRCNESTVQVHYRMC FerrR1R2_emsferr_fer_b0002_0005_0004_000000028_0001_0001_0009_crosslinked_0__35__S
SKVFLLVKGADPRLVKLVKKVYPEPIVFELPGNQFAFLLDDPNKAKSASKIVKAERWQIRTWP KIPIEELEDRVFVNCNTSITWVEGTVGTLLSDITRLDLGKRILDPRGIYRCNESTVQVHYRMC NewR1_ems_ferrM_1386_0002_000000036_0001_0001_0003_updated__25__P
GCIFILVRGGTPEVEEELRKINPLIVLKQGGQIIFLVCGGDPEELRKLAEKLGIPIDIWG KIPIEELEDRVFVNCNTSITWVEGTVGTLLSDITRLDLGKRILDPRGIYRCNESTVQVHYRMC FerrR1R2_emsferr_fer_b0002_0005_0004_000000028_0001_0001_0009_crosslinked_0__22__N
GCIFILVRGGTPEVEEELRKIGPLIVWKQGGQIIFLVCGGDPEELRKLAEKLGIPIDIWG KIPIEELEDRVFVNCNTSITWVEGTVGTLLSDITRLDLGKRILDPRGIYRCNESTVQVHYRMC FerrR1R2_emsferr_fer_b0002_0005_0004_000000028_0001_0001_0009_crosslinked_0__27__W
SKVFLLVKGADPRLVKLVKKVYPEVIVFELPGNQFAFLLDDPNKAKSASKIVKAERWQIRTPP KIPIEELEDRVFVNCNTSITWVEGTVGTLLSDITRLDLGKRILDPRGIYRCNESTVQVHYRMC NewR1_ems_ferrM_1386_0002_000000036_0001_0001_0003_updated__62__P
GCIFILVRGGTPEVEEELRKIGPLIVLKQGGQIIFLWCGGDPEELRKLAEKLGIPIDIWG KIPIEELEDRVFVNCNTSITWVEGTVGTLLSDITRLDLGKRILDPRGIYRCNESTVQVHYRMC FerrR1R2_emsferr_fer_b0002_0005_0004_000000028_0001_0001_0009_crosslinked_0__37__W
SKVFLLVKGADPRLVKLVKKVYPEVIVGELPGNQFAFLLDDPNKAKSASKIVKAERWQIRTWP KIPIEELEDRVFVNCNTSITWVEGTVGTLLSDITRLDLGKRILDPRGIYRCNESTVQVHYRMC NewR1_ems_ferrM_1386_0002_000000036_0001_0001_0003_updated__28__G
GCIFILVRGKTPEVEEELRKIGPLIVLKQGGQIIFLVCGGDPEELRKLAEKLGIPIDIWG KIPIEELEDRVFVNCNTSITWVEGTVGTLLSDITRLDLGKRILDPRGIYRCNESTVQVHYRMC FerrR1R2_emsferr_fer_b0002_0005_0004_000000028_0001_0001_0009_crosslinked_0__10__K
SKVFLLVKGADPRLVKLVKKVYPEVIVFELPGNQFAFLLDDPNKAKSASKIVKAERWQIRTCP KIPIEELEDRVFVNCNTSITWVEGTVGTLLSDITRLDLGKRILDPRGIYRCNESTVQVHYRMC NewR1_ems_ferrM_1386_0002_000000036_0001_0001_0003_updated__62__C
SKVFLLVKGADPRLVKLVKKVYPEVIVFELPGNQFAFLLDDPNPAKSASKIVKAERWQIRTWP KIPIEELEDRVFVNCNTSITWVEGTVGTLLSDITRLDLGKRILDPRGIYRCNESTVQVHYRMC NewR1_ems_ferrM_1386_0002_000000036_0001_0001_0003_updated__44__P
GCIFILVRGGTPEVEEELRKIGPLIVLKQGGQIIFLRCGGDPEELRKLAEKLGIPIDIWG KIPIEELEDRVFVNCNTSITWVEGTVGTLLSDITRLDLGKRILDPRGIYRCNESTVQVHYRMC FerrR1R2_emsferr_fer_b0002_0005_0004_000000028_0001_0001_0009_crosslinked_0__37__R
GCIFILVRGGTPEVEEELRKIGKLIVLKQGGQIIFLVCGGDPEELRKLAEKLGIPIDIWG KIPIEELEDRVFVNCNTSITWVEGTVGTLLSDITRLDLGKRILDPRGIYRCNESTVQVHYRMC FerrR1R2_emsferr_fer_b0002_0005_0004_000000028_0001_0001_0009_crosslinked_0__23__K
SKVFLLVKGADPRLVKLVKKVYPEVIVFELPGNQFAFLLDDPNKAKSASKIVKAERWQIRTWG KIPIEELEDRVFVNCNTSITWVEGTVGTLLSDITRLDLGKRILDPRGIYRCNESTVQVHYRMC NewR1_ems_ferrM_1386_0002_000000036_0001_0001_0003_updated__63__G
SKVFLLVKGADPRLVKLVKKVYPEVIVFELPMNQFAFLLDDPNKAKSASKIVKAERWQIRTWP KIPIEELEDRVFVNCNTSITWVEGTVGTLLSDITRLDLGKRILDPRGIYRCNESTVQVHYRMC NewR1_ems_ferrM_1386_0002_000000036_0001_0001_0003_updated__32__M
SKVFLLVKGADPRLVKLVKKVYPEVIVFELPGNQFAFLLDDPGKAKSASKIVKAERWQIRTWP KIPIEELEDRVFVNCNTSITWVEGTVGTLLSDITRLDLGKRILDPRGIYRCNESTVQVHYRMC NewR1_ems_ferrM_1386_0002_000000036_0001_0001_0003_updated__43__G
GCIFILVRGGTPEVEEELRKIGPLIVLKQGGQIIFLVCGGDPEELRKLAESLGIPIDIWG KIPIEELEDRVFVNCNTSITWVEGTVGTLLSDITRLDLGKRILDPRGIYRCNESTVQVHYRMC FerrR1R2_emsferr_fer_b0002_0005_0004_000000028_0001_0001_0009_crosslinked_0__51__S
SKVFLLVKGADPRLVKLVKKVYPEVIVFELPGNQFAFLLDDPNKAKSASKIVKAERWQIATWP KIPIEELEDRVFVNCNTSITWVEGTVGTLLSDITRLDLGKRILDPRGIYRCNESTVQVHYRMC NewR1_ems_ferrM_1386_0002_000000036_0001_0001_0003_updated__60__A
SKVFLLVKGADPRQVKLVKKVYPEVIVFELPGNQFAFLLDDPNKAKSASKIVKAERWQIRTWP KIPIEELEDRVFVNCNTSITWVEGTVGTLLSDITRLDLGKRILDPRGIYRCNESTVQVHYRMC NewR1_ems_ferrM_1386_0002_000000036_0001_0001_0003_updated__14__Q
SKVFLLVKGADPRLVKLVKKVYPEVTVFELPGNQFAFLLDDPNKAKSASKIVKAERWQIRTWP KIPIEELEDRVFVNCNTSITWVEGTVGTLLSDITRLDLGKRILDPRGIYRCNESTVQVHYRMC NewR1_ems_ferrM_1386_0002_000000036_0001_0001_0003_updated__26__T
SKVMLLVKGADPRLVKLVKKVYPEVIVFELPGNQFAFLLDDPNKAKSASKIVKAERWQIRTWP KIPIEELEDRVFVNCNTSITWVEGTVGTLLSDITRLDLGKRILDPRGIYRCNESTVQVHYRMC NewR1_ems_ferrM_1386_0002_000000036_0001_0001_0003_updated__4__M
SKVFLLVKGADPRLVKLVKKVYPEVIVFELPGNQFAFLLDDDNKAKSASKIVKAERWQIRTWP KIPIEELEDRVFVNCNTSITWVEGTVGTLLSDITRLDLGKRILDPRGIYRCNESTVQVHYRMC NewR1_ems_ferrM_1386_0002_000000036_0001_0001_0003_updated__42__D
GCIFILVRGGTPEVEEELRKIGPLIVLKQGGQIIFLVCGGDPEELRKLAEKLGIPIDIWA KIPIEELEDRVFVNCNTSITWVEGTVGTLLSDITRLDLGKRILDPRGIYRCNESTVQVHYRMC FerrR1R2_emsferr_fer_b0002_0005_0004_000000028_0001_0001_0009_crosslinked_0__60__A
SKVFLLVKGADPRLVKLVKKVYPEVIVFELPGNQMAFLLDDPNKAKSASKIVKAERWQIRTWP KIPIEELEDRVFVNCNTSITWVEGTVGTLLSDITRLDLGKRILDPRGIYRCNESTVQVHYRMC NewR1_ems_ferrM_1386_0002_000000036_0001_0001_0003_updated__35__M
GCIFILVRGGTPEVEEELRKIGPLIVLKQGGQIIFLVCGGDPEELRKLAEKLGIEIDIWG KIPIEELEDRVFVNCNTSITWVEGTVGTLLSDITRLDLGKRILDPRGIYRCNESTVQVHYRMC FerrR1R2_emsferr_fer_b0002_0005_0004_000000028_0001_0001_0009_crosslinked_0__55__E
SKVFLLVKGADPRLVKLVKKVYPEVIVFELPGNQFAFLLDDPNKAKSASKIVKAERPQIRTWP KIPIEELEDRVFVNCNTSITWVEGTVGTLLSDITRLDLGKRILDPRGIYRCNESTVQVHYRMC NewR1_ems_ferrM_1386_0002_000000036_0001_0001_0003_updated__57__P
SKVFLLVKGADPRLVKLVKKVYPERIVFELPGNQFAFLLDDPNKAKSASKIVKAERWQIRTWP KIPIEELEDRVFVNCNTSITWVEGTVGTLLSDITRLDLGKRILDPRGIYRCNESTVQVHYRMC NewR1_ems_ferrM_1386_0002_000000036_0001_0001_0003_updated__25__R
GCIFILVRGGTPEVEEELRKIGPLIVLKQGGQIIFLVCGGDPEELRWLAEKLGIPIDIWG KIPIEELEDRVFVNCNTSITWVEGTVGTLLSDITRLDLGKRILDPRGIYRCNESTVQVHYRMC FerrR1R2_emsferr_fer_b0002_0005_0004_000000028_0001_0001_0009_crosslinked_0__47__W
GCIYILVRGGTPEVEEELRKIGPLIVLKQGGQIIFLVCGGDPEELRKLAEKLGIPIDIWG KIPIEELEDRVFVNCNTSITWVEGTVGTLLSDITRLDLGKRILDPRGIYRCNESTVQVHYRMC FerrR1R2_emsferr_fer_b0002_0005_0004_000000028_0001_0001_0009_crosslinked_0__4__Y
GCIFILVRGGTPEVEEELRKIGPLIWLKQGGQIIFLVCGGDPEELRKLAEKLGIPIDIWG KIPIEELEDRVFVNCNTSITWVEGTVGTLLSDITRLDLGKRILDPRGIYRCNESTVQVHYRMC FerrR1R2_emsferr_fer_b0002_0005_0004_000000028_0001_0001_0009_crosslinked_0__26__W
SKVFLLVKGADPRLVKLVKKVYPEVIVFELPGNQFAFLLDDPNKAKSASKIVKAERWQIRNWP KIPIEELEDRVFVNCNTSITWVEGTVGTLLSDITRLDLGKRILDPRGIYRCNESTVQVHYRMC NewR1_ems_ferrM_1386_0002_000000036_0001_0001_0003_updated__61__N
GCIFILVRGGTPEVEEELRKIGPLIVLKQGGHIIFLVCGGDPEELRKLAEKLGIPIDIWG KIPIEELEDRVFVNCNTSITWVEGTVGTLLSDITRLDLGKRILDPRGIYRCNESTVQVHYRMC FerrR1R2_emsferr_fer_b0002_0005_0004_000000028_0001_0001_0009_crosslinked_0__32__H
GCIFILVRGGTPNVEEELRKIGPLIVLKQGGQIIFLVCGGDPEELRKLAEKLGIPIDIWG KIPIEELEDRVFVNCNTSITWVEGTVGTLLSDITRLDLGKRILDPRGIYRCNESTVQVHYRMC FerrR1R2_emsferr_fer_b0002_0005_0004_000000028_0001_0001_0009_crosslinked_0__13__N
SKVFLLVKGADPRLVKLVKKVYPEVITFELPGNQFAFLLDDPNKAKSASKIVKAERWQIRTWP KIPIEELEDRVFVNCNTSITWVEGTVGTLLSDITRLDLGKRILDPRGIYRCNESTVQVHYRMC NewR1_ems_ferrM_1386_0002_000000036_0001_0001_0003_updated__27__T
GCIFILVRGGTPEVEEELRKIGPLIVLKQGGQIITLVCGGDPEELRKLAEKLGIPIDIWG KIPIEELEDRVFVNCNTSITWVEGTVGTLLSDITRLDLGKRILDPRGIYRCNESTVQVHYRMC FerrR1R2_emsferr_fer_b0002_0005_0004_000000028_0001_0001_0009_crosslinked_0__35__T
SKVFLLVKGADPRLVKLVKKVMPEVIVFELPGNQFAFLLDDPNKAKSASKIVKAERWQIRTWP KIPIEELEDRVFVNCNTSITWVEGTVGTLLSDITRLDLGKRILDPRGIYRCNESTVQVHYRMC NewR1_ems_ferrM_1386_0002_000000036_0001_0001_0003_updated__22__M
GCIFILVRGGTPEVEEELRKIGPLIVLKQGGQIIFLVCGGDPEELRKLAEKLGIRIDIWG KIPIEELEDRVFVNCNTSITWVEGTVGTLLSDITRLDLGKRILDPRGIYRCNESTVQVHYRMC FerrR1R2_emsferr_fer_b0002_0005_0004_000000028_0001_0001_0009_crosslinked_0__55__R
GCIFILVRGGTPEVEEELRKIGPLIVLKQGGQIIFLVCGGDPEELRKLAEKLGIPIMIWG KIPIEELEDRVFVNCNTSITWVEGTVGTLLSDITRLDLGKRILDPRGIYRCNESTVQVHYRMC FerrR1R2_emsferr_fer_b0002_0005_0004_000000028_0001_0001_0009_crosslinked_0__57__M
GCIFILVRGGTPEVEEELRKIGPLIVLKQGGQIIFLVCGGDPEELRKLASKLGIPIDIWG KIPIEELEDRVFVNCNTSITWVEGTVGTLLSDITRLDLGKRILDPRGIYRCNESTVQVHYRMC FerrR1R2_emsferr_fer_b0002_0005_0004_000000028_0001_0001_0009_crosslinked_0__50__S
GCIFILVRGGTPEVEEELRKIGPLIVLKQGGQIIFLVCGGDPEELRKLAEKLGIPIHIWG KIPIEELEDRVFVNCNTSITWVEGTVGTLLSDITRLDLGKRILDPRGIYRCNESTVQVHYRMC FerrR1R2_emsferr_fer_b0002_0005_0004_000000028_0001_0001_0009_crosslinked_0__57__H
SKVFLLVKGADPRLVKLVKKVYPEVIVFELPGNQFEFLLDDPNKAKSASKIVKAERWQIRTWP KIPIEELEDRVFVNCNTSITWVEGTVGTLLSDITRLDLGKRILDPRGIYRCNESTVQVHYRMC NewR1_ems_ferrM_1386_0002_000000036_0001_0001_0003_updated__36__E
SKVFLIVKGADPRLVKLVKKVYPEVIVFELPGNQFAFLLDDPNKAKSASKIVKAERWQIRTWP KIPIEELEDRVFVNCNTSITWVEGTVGTLLSDITRLDLGKRILDPRGIYRCNESTVQVHYRMC NewR1_ems_ferrM_1386_0002_000000036_0001_0001_0003_updated__6__I
GCIFILVRGGTPEVEEELRKIGPLIVLKQMGQIIFLVCGGDPEELRKLAEKLGIPIDIWG KIPIEELEDRVFVNCNTSITWVEGTVGTLLSDITRLDLGKRILDPRGIYRCNESTVQVHYRMC FerrR1R2_emsferr_fer_b0002_0005_0004_000000028_0001_0001_0009_crosslinked_0__30__M
SKVFLLVKGADPRLVKLVKWVYPEVIVFELPGNQFAFLLDDPNKAKSASKIVKAERWQIRTWP KIPIEELEDRVFVNCNTSITWVEGTVGTLLSDITRLDLGKRILDPRGIYRCNESTVQVHYRMC NewR1_ems_ferrM_1386_0002_000000036_0001_0001_0003_updated__20__W
SKVFLLVKGADPRLVKLCKKVYPEVIVFELPGNQFAFLLDDPNKAKSASKIVKAERWQIRTWP KIPIEELEDRVFVNCNTSITWVEGTVGTLLSDITRLDLGKRILDPRGIYRCNESTVQVHYRMC NewR1_ems_ferrM_1386_0002_000000036_0001_0001_0003_updated__18__C
SKVFLLVKGADPRLVKLVKKVYPEAIVFELPGNQFAFLLDDPNKAKSASKIVKAERWQIRTWP KIPIEELEDRVFVNCNTSITWVEGTVGTLLSDITRLDLGKRILDPRGIYRCNESTVQVHYRMC NewR1_ems_ferrM_1386_0002_000000036_0001_0001_0003_updated__25__A
SKVFLLVKGADPRLVKLVKKVYPEVIVFELPGNQFAFLLDDPNKAKSASKRVKAERWQIRTWP KIPIEELEDRVFVNCNTSITWVEGTVGTLLSDITRLDLGKRILDPRGIYRCNESTVQVHYRMC NewR1_ems_ferrM_1386_0002_000000036_0001_0001_0003_updated__51__R
SKVFLLVKGKDPRLVKLVKKVYPEVIVFELPGNQFAFLLDDPNKAKSASKIVKAERWQIRTWP KIPIEELEDRVFVNCNTSITWVEGTVGTLLSDITRLDLGKRILDPRGIYRCNESTVQVHYRMC NewR1_ems_ferrM_1386_0002_000000036_0001_0001_0003_updated__10__K
SKVFLLVKGADVRLVKLVKKVYPEVIVFELPGNQFAFLLDDPNKAKSASKIVKAERWQIRTWP KIPIEELEDRVFVNCNTSITWVEGTVGTLLSDITRLDLGKRILDPRGIYRCNESTVQVHYRMC NewR1_ems_ferrM_1386_0002_000000036_0001_0001_0003_updated__12__V
GCIFILVRGGTPEVEEHLRKIGPLIVLKQGGQIIFLVCGGDPEELRKLAEKLGIPIDIWG KIPIEELEDRVFVNCNTSITWVEGTVGTLLSDITRLDLGKRILDPRGIYRCNESTVQVHYRMC FerrR1R2_emsferr_fer_b0002_0005_0004_000000028_0001_0001_0009_crosslinked_0__17__H
SKVFLLVKGADPRLVKLVKKVYPEVIVFELPGNQFAFLLDNPNKAKSASKIVKAERWQIRTWP KIPIEELEDRVFVNCNTSITWVEGTVGTLLSDITRLDLGKRILDPRGIYRCNESTVQVHYRMC NewR1_ems_ferrM_1386_0002_000000036_0001_0001_0003_updated__41__N
HCIFILVRGGTPEVEEELRKIGPLIVLKQGGQIIFLVCGGDPEELRKLAEKLGIPIDIWG KIPIEELEDRVFVNCNTSITWVEGTVGTLLSDITRLDLGKRILDPRGIYRCNESTVQVHYRMC FerrR1R2_emsferr_fer_b0002_0005_0004_000000028_0001_0001_0009_crosslinked_0__1__H
SKVFLLVKGADPRLVKLVKKVYPEVIVFELPGNQFAFLLDDPNRAKSASKIVKAERWQIRTWP KIPIEELEDRVFVNCNTSITWVEGTVGTLLSDITRLDLGKRILDPRGIYRCNESTVQVHYRMC NewR1_ems_ferrM_1386_0002_000000036_0001_0001_0003_updated__44__R
GCIFILVRGGTPEVEEELRKIGPLIVLKQGGQIIFLVCGGDPEELRKLAEKLGIPIDYWG KIPIEELEDRVFVNCNTSITWVEGTVGTLLSDITRLDLGKRILDPRGIYRCNESTVQVHYRMC FerrR1R2_emsferr_fer_b0002_0005_0004_000000028_0001_0001_0009_crosslinked_0__58__Y
SKVFLLVKGADPRLVKLVKKVYPEVIVEELPGNQFAFLLDDPNKAKSASKIVKAERWQIRTWP KIPIEELEDRVFVNCNTSITWVEGTVGTLLSDITRLDLGKRILDPRGIYRCNESTVQVHYRMC NewR1_ems_ferrM_1386_0002_000000036_0001_0001_0003_updated__28__E
GCIFILVRGGTPEFEEELRKIGPLIVLKQGGQIIFLVCGGDPEELRKLAEKLGIPIDIWG KIPIEELEDRVFVNCNTSITWVEGTVGTLLSDITRLDLGKRILDPRGIYRCNESTVQVHYRMC FerrR1R2_emsferr_fer_b0002_0005_0004_000000028_0001_0001_0009_crosslinked_0__14__F
SKVFLLVKGADPRLVKIVKKVYPEVIVFELPGNQFAFLLDDPNKAKSASKIVKAERWQIRTWP KIPIEELEDRVFVNCNTSITWVEGTVGTLLSDITRLDLGKRILDPRGIYRCNESTVQVHYRMC NewR1_ems_ferrM_1386_0002_000000036_0001_0001_0003_updated__17__I
SKVFLLVKGADPRLVKLVKKVYPEVIVFELPGNQFAFLLDDPNKAKSASKIVKAERWVIRTWP KIPIEELEDRVFVNCNTSITWVEGTVGTLLSDITRLDLGKRILDPRGIYRCNESTVQVHYRMC NewR1_ems_ferrM_1386_0002_000000036_0001_0001_0003_updated__58__V
GCIFILVRGGTPEVEEELRKIGPLIVLKQGGQIIILVCGGDPEELRKLAEKLGIPIDIWG KIPIEELEDRVFVNCNTSITWVEGTVGTLLSDITRLDLGKRILDPRGIYRCNESTVQVHYRMC FerrR1R2_emsferr_fer_b0002_0005_0004_000000028_0001_0001_0009_crosslinked_0__35__I
GCIFILVRGGTPEVEEELRKIGPLIVLKQGGQIIFLVCGGDPEELRKLAEKLGIPYDIWG KIPIEELEDRVFVNCNTSITWVEGTVGTLLSDITRLDLGKRILDPRGIYRCNESTVQVHYRMC FerrR1R2_emsferr_fer_b0002_0005_0004_000000028_0001_0001_0009_crosslinked_0__56__Y
SKVFLLVKGADPRLVKLVKKVYPEVIVFELPGNQFAFLLDDPNKAKSASKIVKAVRWQIRTWP KIPIEELEDRVFVNCNTSITWVEGTVGTLLSDITRLDLGKRILDPRGIYRCNESTVQVHYRMC NewR1_ems_ferrM_1386_0002_000000036_0001_0001_0003_updated__55__V
SKVFLLVKWADPRLVKLVKKVYPEVIVFELPGNQFAFLLDDPNKAKSASKIVKAERWQIRTWP KIPIEELEDRVFVNCNTSITWVEGTVGTLLSDITRLDLGKRILDPRGIYRCNESTVQVHYRMC NewR1_ems_ferrM_1386_0002_000000036_0001_0001_0003_updated__9__W
SKVFLLVKGADPRLVKLVKKVYPEVIVFELPGNQFAFLLDDPNKAKSASKIVKAERNQIRTWP KIPIEELEDRVFVNCNTSITWVEGTVGTLLSDITRLDLGKRILDPRGIYRCNESTVQVHYRMC NewR1_ems_ferrM_1386_0002_000000036_0001_0001_0003_updated__57__N
SKVFLLVKGADPRLVKLVKGVYPEVIVFELPGNQFAFLLDDPNKAKSASKIVKAERWQIRTWP KIPIEELEDRVFVNCNTSITWVEGTVGTLLSDITRLDLGKRILDPRGIYRCNESTVQVHYRMC NewR1_ems_ferrM_1386_0002_000000036_0001_0001_0003_updated__20__G
GCIFILVRGGTPEVEEELRKIGPLIVLKQGGQIIFLVCGGDPEELRKLAEKLGIPMDIWG KIPIEELEDRVFVNCNTSITWVEGTVGTLLSDITRLDLGKRILDPRGIYRCNESTVQVHYRMC FerrR1R2_emsferr_fer_b0002_0005_0004_000000028_0001_0001_0009_crosslinked_0__56__M
SKVFLLVKGADPRLVKLVKKVYPEVIVFELPGNQFAFLLDDPNKAKSASKHVKAERWQIRTWP KIPIEELEDRVFVNCNTSITWVEGTVGTLLSDITRLDLGKRILDPRGIYRCNESTVQVHYRMC NewR1_ems_ferrM_1386_0002_000000036_0001_0001_0003_updated__51__H
SKVFLLVKGADPRLKKLVKKVYPEVIVFELPGNQFAFLLDDPNKAKSASKIVKAERWQIRTWP KIPIEELEDRVFVNCNTSITWVEGTVGTLLSDITRLDLGKRILDPRGIYRCNESTVQVHYRMC NewR1_ems_ferrM_1386_0002_000000036_0001_0001_0003_updated__15__K
GCIFILVRGGTPEVEEELRKIGPLIVLKQGGQIIFLVCGGDMEELRKLAEKLGIPIDIWG KIPIEELEDRVFVNCNTSITWVEGTVGTLLSDITRLDLGKRILDPRGIYRCNESTVQVHYRMC FerrR1R2_emsferr_fer_b0002_0005_0004_000000028_0001_0001_0009_crosslinked_0__42__M
GCIFILVRGGTPEVEEELRKIGPLIVQKQGGQIIFLVCGGDPEELRKLAEKLGIPIDIWG KIPIEELEDRVFVNCNTSITWVEGTVGTLLSDITRLDLGKRILDPRGIYRCNESTVQVHYRMC FerrR1R2_emsferr_fer_b0002_0005_0004_000000028_0001_0001_0009_crosslinked_0__27__Q
GCIFILVRGGTPEVEEELRKIGPLIVLKQGGQIIFLVCGGDPEELRKLIEKLGIPIDIWG KIPIEELEDRVFVNCNTSITWVEGTVGTLLSDITRLDLGKRILDPRGIYRCNESTVQVHYRMC FerrR1R2_emsferr_fer_b0002_0005_0004_000000028_0001_0001_0009_crosslinked_0__49__I
GCIFILVRGGTPEVEEELRKIGPLIVLKQGGQIIFLVCGGDPEELRKLAEKLGIPFDIWG KIPIEELEDRVFVNCNTSITWVEGTVGTLLSDITRLDLGKRILDPRGIYRCNESTVQVHYRMC FerrR1R2_emsferr_fer_b0002_0005_0004_000000028_0001_0001_0009_crosslinked_0__56__F
SKVFLLVKGADPRLVKLVKKVYNEVIVFELPGNQFAFLLDDPNKAKSASKIVKAERWQIRTWP KIPIEELEDRVFVNCNTSITWVEGTVGTLLSDITRLDLGKRILDPRGIYRCNESTVQVHYRMC NewR1_ems_ferrM_1386_0002_000000036_0001_0001_0003_updated__23__N
SKVFLLVKGADPRLVKLVKKVYPEVIVFELPGNQFAFLLDDPNKAKSASSIVKAERWQIRTWP KIPIEELEDRVFVNCNTSITWVEGTVGTLLSDITRLDLGKRILDPRGIYRCNESTVQVHYRMC NewR1_ems_ferrM_1386_0002_000000036_0001_0001_0003_updated__50__S
GCIFILVRGGTPEVEEELRKIGPLIVTKQGGQIIFLVCGGDPEELRKLAEKLGIPIDIWG KIPIEELEDRVFVNCNTSITWVEGTVGTLLSDITRLDLGKRILDPRGIYRCNESTVQVHYRMC FerrR1R2_emsferr_fer_b0002_0005_0004_000000028_0001_0001_0009_crosslinked_0__27__T
GCIFILVRGRTPEVEEELRKIGPLIVLKQGGQIIFLVCGGDPEELRKLAEKLGIPIDIWG KIPIEELEDRVFVNCNTSITWVEGTVGTLLSDITRLDLGKRILDPRGIYRCNESTVQVHYRMC FerrR1R2_emsferr_fer_b0002_0005_0004_000000028_0001_0001_0009_crosslinked_0__10__R
SKVFLLVKGADPRLVKLVKKVYPEVIVFELPGNQFAFLLDDPNKAKSASKIVKAERWQIRTYP KIPIEELEDRVFVNCNTSITWVEGTVGTLLSDITRLDLGKRILDPRGIYRCNESTVQVHYRMC NewR1_ems_ferrM_1386_0002_000000036_0001_0001_0003_updated__62__Y
GCIFILVRGGRPEVEEELRKIGPLIVLKQGGQIIFLVCGGDPEELRKLAEKLGIPIDIWG KIPIEELEDRVFVNCNTSITWVEGTVGTLLSDITRLDLGKRILDPRGIYRCNESTVQVHYRMC FerrR1R2_emsferr_fer_b0002_0005_0004_000000028_0001_0001_0009_crosslinked_0__11__R
GCIFILVRGGTPEVEEELRKIGPLIVLKQGGQIIFLVCGGAPEELRKLAEKLGIPIDIWG KIPIEELEDRVFVNCNTSITWVEGTVGTLLSDITRLDLGKRILDPRGIYRCNESTVQVHYRMC FerrR1R2_emsferr_fer_b0002_0005_0004_000000028_0001_0001_0009_crosslinked_0__41__A
GCIFILKRGGTPEVEEELRKIGPLIVLKQGGQIIFLVCGGDPEELRKLAEKLGIPIDIWG KIPIEELEDRVFVNCNTSITWVEGTVGTLLSDITRLDLGKRILDPRGIYRCNESTVQVHYRMC FerrR1R2_emsferr_fer_b0002_0005_0004_000000028_0001_0001_0009_crosslinked_0__7__K
SKVFLLVKGADPRLVKLVKKVYPWVIVFELPGNQFAFLLDDPNKAKSASKIVKAERWQIRTWP KIPIEELEDRVFVNCNTSITWVEGTVGTLLSDITRLDLGKRILDPRGIYRCNESTVQVHYRMC NewR1_ems_ferrM_1386_0002_000000036_0001_0001_0003_updated__24__W
GCIFILVRGGTPEVEEELRKIGPLIVLKQGGQIIFLVCGGDPEELRKLAEILGIPIDIWG KIPIEELEDRVFVNCNTSITWVEGTVGTLLSDITRLDLGKRILDPRGIYRCNESTVQVHYRMC FerrR1R2_emsferr_fer_b0002_0005_0004_000000028_0001_0001_0009_crosslinked_0__51__I
SKVFLLVKGADPRLVKLVKKVYPEVIVFELYGNQFAFLLDDPNKAKSASKIVKAERWQIRTWP KIPIEELEDRVFVNCNTSITWVEGTVGTLLSDITRLDLGKRILDPRGIYRCNESTVQVHYRMC NewR1_ems_ferrM_1386_0002_000000036_0001_0001_0003_updated__31__Y
SKVFLLVKGADPRLVKLVKKVYPEVIVFELPGNQFAFLLDDPNKAKSASKIVKAERWQIRTTP KIPIEELEDRVFVNCNTSITWVEGTVGTLLSDITRLDLGKRILDPRGIYRCNESTVQVHYRMC NewR1_ems_ferrM_1386_0002_000000036_0001_0001_0003_updated__62__T
GCIFILVRGGTPEVEEELRKIGPLIVLKQGGQIIFLVCGGDPEELRKLAEKDGIPIDIWG KIPIEELEDRVFVNCNTSITWVEGTVGTLLSDITRLDLGKRILDPRGIYRCNESTVQVHYRMC FerrR1R2_emsferr_fer_b0002_0005_0004_000000028_0001_0001_0009_crosslinked_0__52__D
GCIFILVRGGTPEVEEELRKIGPLIVLKQGGQIIFLVCGGDPEELNKLAEKLGIPIDIWG KIPIEELEDRVFVNCNTSITWVEGTVGTLLSDITRLDLGKRILDPRGIYRCNESTVQVHYRMC FerrR1R2_emsferr_fer_b0002_0005_0004_000000028_0001_0001_0009_crosslinked_0__46__N
SKVFLLVKKADPRLVKLVKKVYPEVIVFELPGNQFAFLLDDPNKAKSASKIVKAERWQIRTWP KIPIEELEDRVFVNCNTSITWVEGTVGTLLSDITRLDLGKRILDPRGIYRCNESTVQVHYRMC NewR1_ems_ferrM_1386_0002_000000036_0001_0001_0003_updated__9__K
GCIFILVRGGTPEVEEELRKIGPLIVLKQGGQIIFLVCGGDPEELRKVAEKLGIPIDIWG KIPIEELEDRVFVNCNTSITWVEGTVGTLLSDITRLDLGKRILDPRGIYRCNESTVQVHYRMC FerrR1R2_emsferr_fer_b0002_0005_0004_000000028_0001_0001_0009_crosslinked_0__48__V
SKVFLLVKGADPRLVKCVKKVYPEVIVFELPGNQFAFLLDDPNKAKSASKIVKAERWQIRTWP KIPIEELEDRVFVNCNTSITWVEGTVGTLLSDITRLDLGKRILDPRGIYRCNESTVQVHYRMC NewR1_ems_ferrM_1386_0002_000000036_0001_0001_0003_updated__17__C
SKVFLLVKGADPRLVKLVKKVYPEVIVFELPGNQFAFLLDDPNKAKSASKIVKAERFQIRTWP KIPIEELEDRVFVNCNTSITWVEGTVGTLLSDITRLDLGKRILDPRGIYRCNESTVQVHYRMC NewR1_ems_ferrM_1386_0002_000000036_0001_0001_0003_updated__57__F
GCIFILVRGGTPEVEEELRKIGPLIVLKQGGQIIFLVCGGDTEELRKLAEKLGIPIDIWG KIPIEELEDRVFVNCNTSITWVEGTVGTLLSDITRLDLGKRILDPRGIYRCNESTVQVHYRMC FerrR1R2_emsferr_fer_b0002_0005_0004_000000028_0001_0001_0009_crosslinked_0__42__T
SKYFLLVKGADPRLVKLVKKVYPEVIVFELPGNQFAFLLDDPNKAKSASKIVKAERWQIRTWP KIPIEELEDRVFVNCNTSITWVEGTVGTLLSDITRLDLGKRILDPRGIYRCNESTVQVHYRMC NewR1_ems_ferrM_1386_0002_000000036_0001_0001_0003_updated__3__Y
GCIFILVRGGTPEVEEELRKWGPLIVLKQGGQIIFLVCGGDPEELRKLAEKLGIPIDIWG KIPIEELEDRVFVNCNTSITWVEGTVGTLLSDITRLDLGKRILDPRGIYRCNESTVQVHYRMC FerrR1R2_emsferr_fer_b0002_0005_0004_000000028_0001_0001_0009_crosslinked_0__21__W
SAVFLLVKGADPRLVKLVKKVYPEVIVFELPGNQFAFLLDDPNKAKSASKIVKAERWQIRTWP KIPIEELEDRVFVNCNTSITWVEGTVGTLLSDITRLDLGKRILDPRGIYRCNESTVQVHYRMC NewR1_ems_ferrM_1386_0002_000000036_0001_0001_0003_updated__2__A
SKVFLLVKGADPRLVKLVKSVYPEVIVFELPGNQFAFLLDDPNKAKSASKIVKAERWQIRTWP KIPIEELEDRVFVNCNTSITWVEGTVGTLLSDITRLDLGKRILDPRGIYRCNESTVQVHYRMC NewR1_ems_ferrM_1386_0002_000000036_0001_0001_0003_updated__20__S
GCIFILVRGGTPEVFEELRKIGPLIVLKQGGQIIFLVCGGDPEELRKLAEKLGIPIDIWG KIPIEELEDRVFVNCNTSITWVEGTVGTLLSDITRLDLGKRILDPRGIYRCNESTVQVHYRMC FerrR1R2_emsferr_fer_b0002_0005_0004_000000028_0001_0001_0009_crosslinked_0__15__F
GCIFILVRGGTPEVEEELRKIGPLIVLKQGGQIIFHVCGGDPEELRKLAEKLGIPIDIWG KIPIEELEDRVFVNCNTSITWVEGTVGTLLSDITRLDLGKRILDPRGIYRCNESTVQVHYRMC FerrR1R2_emsferr_fer_b0002_0005_0004_000000028_0001_0001_0009_crosslinked_0__36__H
GCIFILVRGSTPEVEEELRKIGPLIVLKQGGQIIFLVCGGDPEELRKLAEKLGIPIDIWG KIPIEELEDRVFVNCNTSITWVEGTVGTLLSDITRLDLGKRILDPRGIYRCNESTVQVHYRMC FerrR1R2_emsferr_fer_b0002_0005_0004_000000028_0001_0001_0009_crosslinked_0__10__S
SKVFLLVKGAKPRLVKLVKKVYPEVIVFELPGNQFAFLLDDPNKAKSASKIVKAERWQIRTWP KIPIEELEDRVFVNCNTSITWVEGTVGTLLSDITRLDLGKRILDPRGIYRCNESTVQVHYRMC NewR1_ems_ferrM_1386_0002_000000036_0001_0001_0003_updated__11__K
GCIFILVRGGTPEVEEELRKIGPLIVLKQGGQIIFLVCGGDPEILRKLAEKLGIPIDIWG KIPIEELEDRVFVNCNTSITWVEGTVGTLLSDITRLDLGKRILDPRGIYRCNESTVQVHYRMC FerrR1R2_emsferr_fer_b0002_0005_0004_000000028_0001_0001_0009_crosslinked_0__44__I
SKVFLLVKGADPRLVKLVKKVYPEVIVFELPGNQFAFLLDDPNKAKSASKIVKAELWQIRTWP KIPIEELEDRVFVNCNTSITWVEGTVGTLLSDITRLDLGKRILDPRGIYRCNESTVQVHYRMC NewR1_ems_ferrM_1386_0002_000000036_0001_0001_0003_updated__56__L
SKVFLLVKGADPRLVKLVKKVYPEVIVFELPGNQFAFLLDDPNKAKSASKVVKAERWQIRTWP KIPIEELEDRVFVNCNTSITWVEGTVGTLLSDITRLDLGKRILDPRGIYRCNESTVQVHYRMC NewR1_ems_ferrM_1386_0002_000000036_0001_0001_0003_updated__51__V
GCIFILVRGGTPEVEEELRKIGPLIVLKQGGQIIFLVCGGDPEELRKLAEKLGIPIDIWM KIPIEELEDRVFVNCNTSITWVEGTVGTLLSDITRLDLGKRILDPRGIYRCNESTVQVHYRMC FerrR1R2_emsferr_fer_b0002_0005_0004_000000028_0001_0001_0009_crosslinked_0__60__M
GCIFILVRGGTNEVEEELRKIGPLIVLKQGGQIIFLVCGGDPEELRKLAEKLGIPIDIWG KIPIEELEDRVFVNCNTSITWVEGTVGTLLSDITRLDLGKRILDPRGIYRCNESTVQVHYRMC FerrR1R2_emsferr_fer_b0002_0005_0004_000000028_0001_0001_0009_crosslinked_0__12__N
SKVFLLVKGADPRLVKLVKKVYPEVIVFELPGNQFAHLLDDPNKAKSASKIVKAERWQIRTWP KIPIEELEDRVFVNCNTSITWVEGTVGTLLSDITRLDLGKRILDPRGIYRCNESTVQVHYRMC NewR1_ems_ferrM_1386_0002_000000036_0001_0001_0003_updated__37__H
SKVFLLVKGADPRLVKLVKKVYPEVIVFELPGNQFAFLLDDPNKAKSASRIVKAERWQIRTWP KIPIEELEDRVFVNCNTSITWVEGTVGTLLSDITRLDLGKRILDPRGIYRCNESTVQVHYRMC NewR1_ems_ferrM_1386_0002_000000036_0001_0001_0003_updated__50__R
GCIFILVRGGTPEVEEELRYIGPLIVLKQGGQIIFLVCGGDPEELRKLAEKLGIPIDIWG KIPIEELEDRVFVNCNTSITWVEGTVGTLLSDITRLDLGKRILDPRGIYRCNESTVQVHYRMC FerrR1R2_emsferr_fer_b0002_0005_0004_000000028_0001_0001_0009_crosslinked_0__20__Y
GCIFILVRGGTPEVEEELRKIGPLIALKQGGQIIFLVCGGDPEELRKLAEKLGIPIDIWG KIPIEELEDRVFVNCNTSITWVEGTVGTLLSDITRLDLGKRILDPRGIYRCNESTVQVHYRMC FerrR1R2_emsferr_fer_b0002_0005_0004_000000028_0001_0001_0009_crosslinked_0__26__A
SKVFHLVKGADPRLVKLVKKVYPEVIVFELPGNQFAFLLDDPNKAKSASKIVKAERWQIRTWP KIPIEELEDRVFVNCNTSITWVEGTVGTLLSDITRLDLGKRILDPRGIYRCNESTVQVHYRMC NewR1_ems_ferrM_1386_0002_000000036_0001_0001_0003_updated__5__H
SKVFLLVKGADPRLVKLVKKVYPEVIVFEDPGNQFAFLLDDPNKAKSASKIVKAERWQIRTWP KIPIEELEDRVFVNCNTSITWVEGTVGTLLSDITRLDLGKRILDPRGIYRCNESTVQVHYRMC NewR1_ems_ferrM_1386_0002_000000036_0001_0001_0003_updated__30__D
GCIFILVRGGTPEVEEELRKIGPLIVLKQGGQIIFLQCGGDPEELRKLAEKLGIPIDIWG KIPIEELEDRVFVNCNTSITWVEGTVGTLLSDITRLDLGKRILDPRGIYRCNESTVQVHYRMC FerrR1R2_emsferr_fer_b0002_0005_0004_000000028_0001_0001_0009_crosslinked_0__37__Q
SKVFLLVKGADPRLVKLVKKVYPEVIVFELPGNQFAFLLDDPNKAKSASHIVKAERWQIRTWP KIPIEELEDRVFVNCNTSITWVEGTVGTLLSDITRLDLGKRILDPRGIYRCNESTVQVHYRMC NewR1_ems_ferrM_1386_0002_000000036_0001_0001_0003_updated__50__H
SKVFLLVKGADPRLVKLVKKVYPEVIVFELPGNQFAFLLDDPNKAKSASKIVKAERWAIRTWP KIPIEELEDRVFVNCNTSITWVEGTVGTLLSDITRLDLGKRILDPRGIYRCNESTVQVHYRMC NewR1_ems_ferrM_1386_0002_000000036_0001_0001_0003_updated__58__A
SKVFLLVKGADPRLVKLVKKVYPEVIVFELPGNQFAFLLDDPNKAKSASKIVKNERWQIRTWP KIPIEELEDRVFVNCNTSITWVEGTVGTLLSDITRLDLGKRILDPRGIYRCNESTVQVHYRMC NewR1_ems_ferrM_1386_0002_000000036_0001_0001_0003_updated__54__N
SKVFLLVKGADPRLVKLVKKVYPEVIVFELPGNQFAFLLDDPNKAKSASKIVKANRWQIRTWP KIPIEELEDRVFVNCNTSITWVEGTVGTLLSDITRLDLGKRILDPRGIYRCNESTVQVHYRMC NewR1_ems_ferrM_1386_0002_000000036_0001_0001_0003_updated__55__N
SKVFLLVKGADPRLVKLVKKVYPEVIVFELPGNQFAFLLDDPNKARSASKIVKAERWQIRTWP KIPIEELEDRVFVNCNTSITWVEGTVGTLLSDITRLDLGKRILDPRGIYRCNESTVQVHYRMC NewR1_ems_ferrM_1386_0002_000000036_0001_0001_0003_updated__46__R
GCIFILVRGGTPEVEEELRKIGPLIVLKQGGQIIFLVCIGDPEELRKLAEKLGIPIDIWG KIPIEELEDRVFVNCNTSITWVEGTVGTLLSDITRLDLGKRILDPRGIYRCNESTVQVHYRMC FerrR1R2_emsferr_fer_b0002_0005_0004_000000028_0001_0001_0009_crosslinked_0__39__I
SKVFLLVKGADPRLVKLVKKVYPEVIVFVLPGNQFAFLLDDPNKAKSASKIVKAERWQIRTWP KIPIEELEDRVFVNCNTSITWVEGTVGTLLSDITRLDLGKRILDPRGIYRCNESTVQVHYRMC NewR1_ems_ferrM_1386_0002_000000036_0001_0001_0003_updated__29__V
SKVFLLVKGADPRLVKLVKKVYPEVIVFELPGNQFAFLLDDPNIAKSASKIVKAERWQIRTWP KIPIEELEDRVFVNCNTSITWVEGTVGTLLSDITRLDLGKRILDPRGIYRCNESTVQVHYRMC NewR1_ems_ferrM_1386_0002_000000036_0001_0001_0003_updated__44__I
GCIFILVRGGTPEVEEELRKIGPLIVLKQGGQIIFLVCGGDPEELRKLAEKLEIPIDIWG KIPIEELEDRVFVNCNTSITWVEGTVGTLLSDITRLDLGKRILDPRGIYRCNESTVQVHYRMC FerrR1R2_emsferr_fer_b0002_0005_0004_000000028_0001_0001_0009_crosslinked_0__53__E
GCIFILVSGGTPEVEEELRKIGPLIVLKQGGQIIFLVCGGDPEELRKLAEKLGIPIDIWG KIPIEELEDRVFVNCNTSITWVEGTVGTLLSDITRLDLGKRILDPRGIYRCNESTVQVHYRMC FerrR1R2_emsferr_fer_b0002_0005_0004_000000028_0001_0001_0009_crosslinked_0__8__S
SKVFLLVKGADPRLVKLVKKVYPEVIVFELPGNQFAFLLDDPNKAKSDSKIVKAERWQIRTWP KIPIEELEDRVFVNCNTSITWVEGTVGTLLSDITRLDLGKRILDPRGIYRCNESTVQVHYRMC NewR1_ems_ferrM_1386_0002_000000036_0001_0001_0003_updated__48__D
SKVFLLVKGADPRLVKLLKKVYPEVIVFELPGNQFAFLLDDPNKAKSASKIVKAERWQIRTWP KIPIEELEDRVFVNCNTSITWVEGTVGTLLSDITRLDLGKRILDPRGIYRCNESTVQVHYRMC NewR1_ems_ferrM_1386_0002_000000036_0001_0001_0003_updated__18__L
SKVFLLVKGADPRLVKLVKKVYPEVIVFELPGNQFAFLLDDSNKAKSASKIVKAERWQIRTWP KIPIEELEDRVFVNCNTSITWVEGTVGTLLSDITRLDLGKRILDPRGIYRCNESTVQVHYRMC NewR1_ems_ferrM_1386_0002_000000036_0001_0001_0003_updated__42__S
SKVFLLVKGADPRLVKLVKKVYPEVIVFELPPNQFAFLLDDPNKAKSASKIVKAERWQIRTWP KIPIEELEDRVFVNCNTSITWVEGTVGTLLSDITRLDLGKRILDPRGIYRCNESTVQVHYRMC NewR1_ems_ferrM_1386_0002_000000036_0001_0001_0003_updated__32__P
SKVFLLCKGADPRLVKLVKKVYPEVIVFELPGNQFAFLLDDPNKAKSASKIVKAERWQIRTWP KIPIEELEDRVFVNCNTSITWVEGTVGTLLSDITRLDLGKRILDPRGIYRCNESTVQVHYRMC NewR1_ems_ferrM_1386_0002_000000036_0001_0001_0003_updated__7__C
GCIFILVRGGTPEVEEELRKIGPLIVLKQGGQIIFLVCGGDPEELRKLAEKLRIPIDIWG KIPIEELEDRVFVNCNTSITWVEGTVGTLLSDITRLDLGKRILDPRGIYRCNESTVQVHYRMC FerrR1R2_emsferr_fer_b0002_0005_0004_000000028_0001_0001_0009_crosslinked_0__53__R
SKVFLLVKGADPRLVKLVKKVYPEVIVFELPGNQFAFLLDDPLKAKSASKIVKAERWQIRTWP KIPIEELEDRVFVNCNTSITWVEGTVGTLLSDITRLDLGKRILDPRGIYRCNESTVQVHYRMC NewR1_ems_ferrM_1386_0002_000000036_0001_0001_0003_updated__43__L
GCIRILVRGGTPEVEEELRKIGPLIVLKQGGQIIFLVCGGDPEELRKLAEKLGIPIDIWG KIPIEELEDRVFVNCNTSITWVEGTVGTLLSDITRLDLGKRILDPRGIYRCNESTVQVHYRMC FerrR1R2_emsferr_fer_b0002_0005_0004_000000028_0001_0001_0009_crosslinked_0__4__R
GCIFILVRGGTPEVEEELRKIGPLIVLKQGGQIIFLVCGGDPEELRKLAEELGIPIDIWG KIPIEELEDRVFVNCNTSITWVEGTVGTLLSDITRLDLGKRILDPRGIYRCNESTVQVHYRMC FerrR1R2_emsferr_fer_b0002_0005_0004_000000028_0001_0001_0009_crosslinked_0__51__E
GCIFILVRGGTPEVEEELRKIGPLFVLKQGGQIIFLVCGGDPEELRKLAEKLGIPIDIWG KIPIEELEDRVFVNCNTSITWVEGTVGTLLSDITRLDLGKRILDPRGIYRCNESTVQVHYRMC FerrR1R2_emsferr_fer_b0002_0005_0004_000000028_0001_0001_0009_crosslinked_0__25__F
GCIFILVRGGTPEVEEELRKIGPLIVLKQGGQIIFLVCGGDPEELRKLAEKLGIPTDIWG KIPIEELEDRVFVNCNTSITWVEGTVGTLLSDITRLDLGKRILDPRGIYRCNESTVQVHYRMC FerrR1R2_emsferr_fer_b0002_0005_0004_000000028_0001_0001_0009_crosslinked_0__56__T
GCYFILVRGGTPEVEEELRKIGPLIVLKQGGQIIFLVCGGDPEELRKLAEKLGIPIDIWG KIPIEELEDRVFVNCNTSITWVEGTVGTLLSDITRLDLGKRILDPRGIYRCNESTVQVHYRMC FerrR1R2_emsferr_fer_b0002_0005_0004_000000028_0001_0001_0009_crosslinked_0__3__Y
GCIFILVRGGTPEVEEELRKIGPLIVLKQGGQIIFLVCGGQPEELRKLAEKLGIPIDIWG KIPIEELEDRVFVNCNTSITWVEGTVGTLLSDITRLDLGKRILDPRGIYRCNESTVQVHYRMC FerrR1R2_emsferr_fer_b0002_0005_0004_000000028_0001_0001_0009_crosslinked_0__41__Q
SKVFLLVKGADPRLVKLVKKVYPEVIVFELPGNQFAFLLDDPNKAKSWSKIVKAERWQIRTWP KIPIEELEDRVFVNCNTSITWVEGTVGTLLSDITRLDLGKRILDPRGIYRCNESTVQVHYRMC NewR1_ems_ferrM_1386_0002_000000036_0001_0001_0003_updated__48__W
SKVFLLVKGADPRLVKLVKKVYPEVIVFELPGNQFAFLLDDPNKAKYASKIVKAERWQIRTWP KIPIEELEDRVFVNCNTSITWVEGTVGTLLSDITRLDLGKRILDPRGIYRCNESTVQVHYRMC NewR1_ems_ferrM_1386_0002_000000036_0001_0001_0003_updated__47__Y
GCIFILVRGGTPEVEEELRKIGPLIVLKQGGQIIFLVCGGDPEELRKLAEKFGIPIDIWG KIPIEELEDRVFVNCNTSITWVEGTVGTLLSDITRLDLGKRILDPRGIYRCNESTVQVHYRMC FerrR1R2_emsferr_fer_b0002_0005_0004_000000028_0001_0001_0009_crosslinked_0__52__F
GCIFILVRGGTPEQEEELRKIGPLIVLKQGGQIIFLVCGGDPEELRKLAEKLGIPIDIWG KIPIEELEDRVFVNCNTSITWVEGTVGTLLSDITRLDLGKRILDPRGIYRCNESTVQVHYRMC FerrR1R2_emsferr_fer_b0002_0005_0004_000000028_0001_0001_0009_crosslinked_0__14__Q
GCIFILVRGGTPEVEEELRKIGPLIVLTQGGQIIFLVCGGDPEELRKLAEKLGIPIDIWG KIPIEELEDRVFVNCNTSITWVEGTVGTLLSDITRLDLGKRILDPRGIYRCNESTVQVHYRMC FerrR1R2_emsferr_fer_b0002_0005_0004_000000028_0001_0001_0009_crosslinked_0__28__T
GCIFILVRGGTPEVEEELRKIGPLIVLKQGGQIIFLVCGGDPEELRKLAEKLGIPIDIWY KIPIEELEDRVFVNCNTSITWVEGTVGTLLSDITRLDLGKRILDPRGIYRCNESTVQVHYRMC FerrR1R2_emsferr_fer_b0002_0005_0004_000000028_0001_0001_0009_crosslinked_0__60__Y
GCIFILVRGGTPEVEEELRKIGPLIVLKQGGQIIFLVCGGDPEELRKLAEKLGKPIDIWG KIPIEELEDRVFVNCNTSITWVEGTVGTLLSDITRLDLGKRILDPRGIYRCNESTVQVHYRMC FerrR1R2_emsferr_fer_b0002_0005_0004_000000028_0001_0001_0009_crosslinked_0__54__K
SKVFLLVKGADPRLVKLVKKVYPEVIVFELPGNQFAFLLDDPFKAKSASKIVKAERWQIRTWP KIPIEELEDRVFVNCNTSITWVEGTVGTLLSDITRLDLGKRILDPRGIYRCNESTVQVHYRMC NewR1_ems_ferrM_1386_0002_000000036_0001_0001_0003_updated__43__F
SKVFLLVKGADPRLVKLVKKVYPEVIVFELPGNQFAFLLNDPNKAKSASKIVKAERWQIRTWP KIPIEELEDRVFVNCNTSITWVEGTVGTLLSDITRLDLGKRILDPRGIYRCNESTVQVHYRMC NewR1_ems_ferrM_1386_0002_000000036_0001_0001_0003_updated__40__N
SKVFLLVKGADPRLVKLVKKVYPEVIVFELPGNQFAFLLDDPNKAKSASKIVKAKRWQIRTWP KIPIEELEDRVFVNCNTSITWVEGTVGTLLSDITRLDLGKRILDPRGIYRCNESTVQVHYRMC NewR1_ems_ferrM_1386_0002_000000036_0001_0001_0003_updated__55__K
SKVFLLVKGADPRLVKLVKKVYPEVIVFELPGNQFAFLLDDPNKAKSASKIVIAERWQIRTWP KIPIEELEDRVFVNCNTSITWVEGTVGTLLSDITRLDLGKRILDPRGIYRCNESTVQVHYRMC NewR1_ems_ferrM_1386_0002_000000036_0001_0001_0003_updated__53__I
SKVFLLVKGADPRLVKLVKKVYPEVIVFELPGNQFAFLLDDPNKAKLASKIVKAERWQIRTWP KIPIEELEDRVFVNCNTSITWVEGTVGTLLSDITRLDLGKRILDPRGIYRCNESTVQVHYRMC NewR1_ems_ferrM_1386_0002_000000036_0001_0001_0003_updated__47__L
SKVFLLVKGADPRLVKLVKKVYPEVIVFELPGNQFAFLLDDPHKAKSASKIVKAERWQIRTWP KIPIEELEDRVFVNCNTSITWVEGTVGTLLSDITRLDLGKRILDPRGIYRCNESTVQVHYRMC NewR1_ems_ferrM_1386_0002_000000036_0001_0001_0003_updated__43__H
SKVFMLVKGADPRLVKLVKKVYPEVIVFELPGNQFAFLLDDPNKAKSASKIVKAERWQIRTWP KIPIEELEDRVFVNCNTSITWVEGTVGTLLSDITRLDLGKRILDPRGIYRCNESTVQVHYRMC NewR1_ems_ferrM_1386_0002_000000036_0001_0001_0003_updated__5__M
GCIFILVRGGTPEVEEELRKIGPLIVLKQGWQIIFLVCGGDPEELRKLAEKLGIPIDIWG KIPIEELEDRVFVNCNTSITWVEGTVGTLLSDITRLDLGKRILDPRGIYRCNESTVQVHYRMC FerrR1R2_emsferr_fer_b0002_0005_0004_000000028_0001_0001_0009_crosslinked_0__31__W
SKVFLLVKGADPRLVKLVKKVYPEVIVFELPGNQDAFLLDDPNKAKSASKIVKAERWQIRTWP KIPIEELEDRVFVNCNTSITWVEGTVGTLLSDITRLDLGKRILDPRGIYRCNESTVQVHYRMC NewR1_ems_ferrM_1386_0002_000000036_0001_0001_0003_updated__35__D
SKVFLLVKGADPRLVKLVKKVYPEVIVFELPGNQFAFLLDDPNAAKSASKIVKAERWQIRTWP KIPIEELEDRVFVNCNTSITWVEGTVGTLLSDITRLDLGKRILDPRGIYRCNESTVQVHYRMC NewR1_ems_ferrM_1386_0002_000000036_0001_0001_0003_updated__44__A
GCIFILVRGGQPEVEEELRKIGPLIVLKQGGQIIFLVCGGDPEELRKLAEKLGIPIDIWG KIPIEELEDRVFVNCNTSITWVEGTVGTLLSDITRLDLGKRILDPRGIYRCNESTVQVHYRMC FerrR1R2_emsferr_fer_b0002_0005_0004_000000028_0001_0001_0009_crosslinked_0__11__Q
ECIFILVRGGTPEVEEELRKIGPLIVLKQGGQIIFLVCGGDPEELRKLAEKLGIPIDIWG KIPIEELEDRVFVNCNTSITWVEGTVGTLLSDITRLDLGKRILDPRGIYRCNESTVQVHYRMC FerrR1R2_emsferr_fer_b0002_0005_0004_000000028_0001_0001_0009_crosslinked_0__1__E
SKVFLLVKGADPRLVKLVKKVYPEVIVFELPGNQFAFLLDDPNKAKSASKIVKAERWQIRTLP KIPIEELEDRVFVNCNTSITWVEGTVGTLLSDITRLDLGKRILDPRGIYRCNESTVQVHYRMC NewR1_ems_ferrM_1386_0002_000000036_0001_0001_0003_updated__62__L
GCIFILVRGGTPEVEEELRKIGPLIVLKQGGQIIFLVCGGDPEELRQLAEKLGIPIDIWG KIPIEELEDRVFVNCNTSITWVEGTVGTLLSDITRLDLGKRILDPRGIYRCNESTVQVHYRMC FerrR1R2_emsferr_fer_b0002_0005_0004_000000028_0001_0001_0009_crosslinked_0__47__Q
SKVFLLVKGADPRLVKLVKKVYPEVIVFELPGNQFAFLLDDPNKAGSASKIVKAERWQIRTWP KIPIEELEDRVFVNCNTSITWVEGTVGTLLSDITRLDLGKRILDPRGIYRCNESTVQVHYRMC NewR1_ems_ferrM_1386_0002_000000036_0001_0001_0003_updated__46__G
SKVFLLTKGADPRLVKLVKKVYPEVIVFELPGNQFAFLLDDPNKAKSASKIVKAERWQIRTWP KIPIEELEDRVFVNCNTSITWVEGTVGTLLSDITRLDLGKRILDPRGIYRCNESTVQVHYRMC NewR1_ems_ferrM_1386_0002_000000036_0001_0001_0003_updated__7__T
SKVFLLVKGTDPRLVKLVKKVYPEVIVFELPGNQFAFLLDDPNKAKSASKIVKAERWQIRTWP KIPIEELEDRVFVNCNTSITWVEGTVGTLLSDITRLDLGKRILDPRGIYRCNESTVQVHYRMC NewR1_ems_ferrM_1386_0002_000000036_0001_0001_0003_updated__10__T
GCIFILVRGGEPEVEEELRKIGPLIVLKQGGQIIFLVCGGDPEELRKLAEKLGIPIDIWG KIPIEELEDRVFVNCNTSITWVEGTVGTLLSDITRLDLGKRILDPRGIYRCNESTVQVHYRMC FerrR1R2_emsferr_fer_b0002_0005_0004_000000028_0001_0001_0009_crosslinked_0__11__E
GCIFILVRGGTPEVEEELRKIGPQIVLKQGGQIIFLVCGGDPEELRKLAEKLGIPIDIWG KIPIEELEDRVFVNCNTSITWVEGTVGTLLSDITRLDLGKRILDPRGIYRCNESTVQVHYRMC FerrR1R2_emsferr_fer_b0002_0005_0004_000000028_0001_0001_0009_crosslinked_0__24__Q
SKVFLLVKGADPRLVKLVKKVYPEIIVFELPGNQFAFLLDDPNKAKSASKIVKAERWQIRTWP KIPIEELEDRVFVNCNTSITWVEGTVGTLLSDITRLDLGKRILDPRGIYRCNESTVQVHYRMC NewR1_ems_ferrM_1386_0002_000000036_0001_0001_0003_updated__25__I
GCIFILVRGGTPEVEEELRKIGPLIVLKQGGQIIFLVCGGDPEELRKLAEKLGILIDIWG KIPIEELEDRVFVNCNTSITWVEGTVGTLLSDITRLDLGKRILDPRGIYRCNESTVQVHYRMC FerrR1R2_emsferr_fer_b0002_0005_0004_000000028_0001_0001_0009_crosslinked_0__55__L
SKVFLLVKGADPRLVILVKKVYPEVIVFELPGNQFAFLLDDPNKAKSASKIVKAERWQIRTWP KIPIEELEDRVFVNCNTSITWVEGTVGTLLSDITRLDLGKRILDPRGIYRCNESTVQVHYRMC NewR1_ems_ferrM_1386_0002_000000036_0001_0001_0003_updated__16__I
SKVFLLVKGADPRLVKLVKKVYPEVIVFELPGNQFAFLLDDPNNAKSASKIVKAERWQIRTWP KIPIEELEDRVFVNCNTSITWVEGTVGTLLSDITRLDLGKRILDPRGIYRCNESTVQVHYRMC NewR1_ems_ferrM_1386_0002_000000036_0001_0001_0003_updated__44__N
GCIFILVRGGTPEVEEELRKIGPLIVLKQGGQIIFLVCVGDPEELRKLAEKLGIPIDIWG KIPIEELEDRVFVNCNTSITWVEGTVGTLLSDITRLDLGKRILDPRGIYRCNESTVQVHYRMC FerrR1R2_emsferr_fer_b0002_0005_0004_000000028_0001_0001_0009_crosslinked_0__39__V
GCIFILVRGGTFEVEEELRKIGPLIVLKQGGQIIFLVCGGDPEELRKLAEKLGIPIDIWG KIPIEELEDRVFVNCNTSITWVEGTVGTLLSDITRLDLGKRILDPRGIYRCNESTVQVHYRMC FerrR1R2_emsferr_fer_b0002_0005_0004_000000028_0001_0001_0009_crosslinked_0__12__F
SKVFLLVKGADPRLVKLVKKVYPNVIVFELPGNQFAFLLDDPNKAKSASKIVKAERWQIRTWP KIPIEELEDRVFVNCNTSITWVEGTVGTLLSDITRLDLGKRILDPRGIYRCNESTVQVHYRMC NewR1_ems_ferrM_1386_0002_000000036_0001_0001_0003_updated__24__N
SKVFLLVKGAEPRLVKLVKKVYPEVIVFELPGNQFAFLLDDPNKAKSASKIVKAERWQIRTWP KIPIEELEDRVFVNCNTSITWVEGTVGTLLSDITRLDLGKRILDPRGIYRCNESTVQVHYRMC NewR1_ems_ferrM_1386_0002_000000036_0001_0001_0003_updated__11__E
GCIFILVRGGTPEVEEELRKIGPLIVLKQGGQIIFLVCGGDPEELRKMAEKLGIPIDIWG KIPIEELEDRVFVNCNTSITWVEGTVGTLLSDITRLDLGKRILDPRGIYRCNESTVQVHYRMC FerrR1R2_emsferr_fer_b0002_0005_0004_000000028_0001_0001_0009_crosslinked_0__48__M
SKVFLLVKGADPRLVKLVKKVYPEVIVFELPGNQFAFLLDDPNKAKSASKIVKASRWQIRTWP KIPIEELEDRVFVNCNTSITWVEGTVGTLLSDITRLDLGKRILDPRGIYRCNESTVQVHYRMC NewR1_ems_ferrM_1386_0002_000000036_0001_0001_0003_updated__55__S
GCIFILVRGGSPEVEEELRKIGPLIVLKQGGQIIFLVCGGDPEELRKLAEKLGIPIDIWG KIPIEELEDRVFVNCNTSITWVEGTVGTLLSDITRLDLGKRILDPRGIYRCNESTVQVHYRMC FerrR1R2_emsferr_fer_b0002_0005_0004_000000028_0001_0001_0009_crosslinked_0__11__S
GCIFILVLGGTPEVEEELRKIGPLIVLKQGGQIIFLVCGGDPEELRKLAEKLGIPIDIWG KIPIEELEDRVFVNCNTSITWVEGTVGTLLSDITRLDLGKRILDPRGIYRCNESTVQVHYRMC FerrR1R2_emsferr_fer_b0002_0005_0004_000000028_0001_0001_0009_crosslinked_0__8__L
GCIFILVRGGTPEVEEELRKIGPLIVLKQGGQIIFLVCGGDPEELRKLAEKLGIVIDIWG KIPIEELEDRVFVNCNTSITWVEGTVGTLLSDITRLDLGKRILDPRGIYRCNESTVQVHYRMC FerrR1R2_emsferr_fer_b0002_0005_0004_000000028_0001_0001_0009_crosslinked_0__55__V
SKVFLLVKGADPRLVKLVKKLYPEVIVFELPGNQFAFLLDDPNKAKSASKIVKAERWQIRTWP KIPIEELEDRVFVNCNTSITWVEGTVGTLLSDITRLDLGKRILDPRGIYRCNESTVQVHYRMC NewR1_ems_ferrM_1386_0002_000000036_0001_0001_0003_updated__21__L
SKVFGLVKGADPRLVKLVKKVYPEVIVFELPGNQFAFLLDDPNKAKSASKIVKAERWQIRTWP KIPIEELEDRVFVNCNTSITWVEGTVGTLLSDITRLDLGKRILDPRGIYRCNESTVQVHYRMC NewR1_ems_ferrM_1386_0002_000000036_0001_0001_0003_updated__5__G
SKVFLLFKGADPRLVKLVKKVYPEVIVFELPGNQFAFLLDDPNKAKSASKIVKAERWQIRTWP KIPIEELEDRVFVNCNTSITWVEGTVGTLLSDITRLDLGKRILDPRGIYRCNESTVQVHYRMC NewR1_ems_ferrM_1386_0002_000000036_0001_0001_0003_updated__7__F
GCIFILVRGGTPEVEEELRKIGPLIVLKQGGQIIRLVCGGDPEELRKLAEKLGIPIDIWG KIPIEELEDRVFVNCNTSITWVEGTVGTLLSDITRLDLGKRILDPRGIYRCNESTVQVHYRMC FerrR1R2_emsferr_fer_b0002_0005_0004_000000028_0001_0001_0009_crosslinked_0__35__R
GCIFILVRGGTPEVEEELRKIGPLIVLKQGGQIIFLVCGGDPEELRKLAEKLGIPIDIVG KIPIEELEDRVFVNCNTSITWVEGTVGTLLSDITRLDLGKRILDPRGIYRCNESTVQVHYRMC FerrR1R2_emsferr_fer_b0002_0005_0004_000000028_0001_0001_0009_crosslinked_0__59__V
GCIFILVRGGTPEVEEELRKIGPLIVLKQGGQIIFLVCNGDPEELRKLAEKLGIPIDIWG KIPIEELEDRVFVNCNTSITWVEGTVGTLLSDITRLDLGKRILDPRGIYRCNESTVQVHYRMC FerrR1R2_emsferr_fer_b0002_0005_0004_000000028_0001_0001_0009_crosslinked_0__39__N
SKVFLLVKSADPRLVKLVKKVYPEVIVFELPGNQFAFLLDDPNKAKSASKIVKAERWQIRTWP KIPIEELEDRVFVNCNTSITWVEGTVGTLLSDITRLDLGKRILDPRGIYRCNESTVQVHYRMC NewR1_ems_ferrM_1386_0002_000000036_0001_0001_0003_updated__9__S
SKVFLLVKGADPRLVKLVKKVYPEVIVFELPGNQFAFLLDDPNKAKSASKCVKAERWQIRTWP KIPIEELEDRVFVNCNTSITWVEGTVGTLLSDITRLDLGKRILDPRGIYRCNESTVQVHYRMC NewR1_ems_ferrM_1386_0002_000000036_0001_0001_0003_updated__51__C
SKVFLLVKGADPRLVKLVKKVYPEVIVFELPGNQFAFLLDDPNKAKSASKIVKAEHWQIRTWP KIPIEELEDRVFVNCNTSITWVEGTVGTLLSDITRLDLGKRILDPRGIYRCNESTVQVHYRMC NewR1_ems_ferrM_1386_0002_000000036_0001_0001_0003_updated__56__H
SKVFLLVKGADPRLVKLVKKVYPEVIVFELPGNLFAFLLDDPNKAKSASKIVKAERWQIRTWP KIPIEELEDRVFVNCNTSITWVEGTVGTLLSDITRLDLGKRILDPRGIYRCNESTVQVHYRMC NewR1_ems_ferrM_1386_0002_000000036_0001_0001_0003_updated__34__L
GCIFLLVRGGTPEVEEELRKIGPLIVLKQGGQIIFLVCGGDPEELRKLAEKLGIPIDIWG KIPIEELEDRVFVNCNTSITWVEGTVGTLLSDITRLDLGKRILDPRGIYRCNESTVQVHYRMC FerrR1R2_emsferr_fer_b0002_0005_0004_000000028_0001_0001_0009_crosslinked_0__5__L
SKVFLLVKGADPRLVKLVKKVYPEVIVFELMGNQFAFLLDDPNKAKSASKIVKAERWQIRTWP KIPIEELEDRVFVNCNTSITWVEGTVGTLLSDITRLDLGKRILDPRGIYRCNESTVQVHYRMC NewR1_ems_ferrM_1386_0002_000000036_0001_0001_0003_updated__31__M
GCIFILVKGGTPEVEEELRKIGPLIVLKQGGQIIFLVCGGDPEELRKLAEKLGIPIDIWG KIPIEELEDRVFVNCNTSITWVEGTVGTLLSDITRLDLGKRILDPRGIYRCNESTVQVHYRMC FerrR1R2_emsferr_fer_b0002_0005_0004_000000028_0001_0001_0009_crosslinked_0__8__K
GCIFILVRGGTPEVEEELRKIGPLIVSKQGGQIIFLVCGGDPEELRKLAEKLGIPIDIWG KIPIEELEDRVFVNCNTSITWVEGTVGTLLSDITRLDLGKRILDPRGIYRCNESTVQVHYRMC FerrR1R2_emsferr_fer_b0002_0005_0004_000000028_0001_0001_0009_crosslinked_0__27__S
SKVFLLVKGADPRLVKLVKKVYPEVIVFELPGNQFAFLLDDPNKAKSASVIVKAERWQIRTWP KIPIEELEDRVFVNCNTSITWVEGTVGTLLSDITRLDLGKRILDPRGIYRCNESTVQVHYRMC NewR1_ems_ferrM_1386_0002_000000036_0001_0001_0003_updated__50__V
GCIFILVRGGTPEVEEELRKIGPLIVLKAGGQIIFLVCGGDPEELRKLAEKLGIPIDIWG KIPIEELEDRVFVNCNTSITWVEGTVGTLLSDITRLDLGKRILDPRGIYRCNESTVQVHYRMC FerrR1R2_emsferr_fer_b0002_0005_0004_000000028_0001_0001_0009_crosslinked_0__29__A
SKVFLLVKGADPRLVKPVKKVYPEVIVFELPGNQFAFLLDDPNKAKSASKIVKAERWQIRTWP KIPIEELEDRVFVNCNTSITWVEGTVGTLLSDITRLDLGKRILDPRGIYRCNESTVQVHYRMC NewR1_ems_ferrM_1386_0002_000000036_0001_0001_0003_updated__17__P
SKVFLLVKGADPRLVKLVKKVYPEVIVFELQGNQFAFLLDDPNKAKSASKIVKAERWQIRTWP KIPIEELEDRVFVNCNTSITWVEGTVGTLLSDITRLDLGKRILDPRGIYRCNESTVQVHYRMC NewR1_ems_ferrM_1386_0002_000000036_0001_0001_0003_updated__31__Q
GCIFILVRTGTPEVEEELRKIGPLIVLKQGGQIIFLVCGGDPEELRKLAEKLGIPIDIWG KIPIEELEDRVFVNCNTSITWVEGTVGTLLSDITRLDLGKRILDPRGIYRCNESTVQVHYRMC FerrR1R2_emsferr_fer_b0002_0005_0004_000000028_0001_0001_0009_crosslinked_0__9__T
GCIFILVRGGTPEVEEELRKIGPLIVLKQGGQIIFLVCMGDPEELRKLAEKLGIPIDIWG KIPIEELEDRVFVNCNTSITWVEGTVGTLLSDITRLDLGKRILDPRGIYRCNESTVQVHYRMC FerrR1R2_emsferr_fer_b0002_0005_0004_000000028_0001_0001_0009_crosslinked_0__39__M
SKVFLLVKGADPRLVKLVKKVYPEVIVFEYPGNQFAFLLDDPNKAKSASKIVKAERWQIRTWP KIPIEELEDRVFVNCNTSITWVEGTVGTLLSDITRLDLGKRILDPRGIYRCNESTVQVHYRMC NewR1_ems_ferrM_1386_0002_000000036_0001_0001_0003_updated__30__Y
SKVFLLVKGADPRLVKLVKKVYPEVIVFELPGNQFAFLLDDPNKAKSASKIVKAERWQRRTWP KIPIEELEDRVFVNCNTSITWVEGTVGTLLSDITRLDLGKRILDPRGIYRCNESTVQVHYRMC NewR1_ems_ferrM_1386_0002_000000036_0001_0001_0003_updated__59__R
SKVFLLVKGADPRLVKLVKKVYPEVIVFELPGNQFAFLLDDPNKAKSASKIVKAERWQWRTWP KIPIEELEDRVFVNCNTSITWVEGTVGTLLSDITRLDLGKRILDPRGIYRCNESTVQVHYRMC NewR1_ems_ferrM_1386_0002_000000036_0001_0001_0003_updated__59__W
SKVFLLVKGADPWLVKLVKKVYPEVIVFELPGNQFAFLLDDPNKAKSASKIVKAERWQIRTWP KIPIEELEDRVFVNCNTSITWVEGTVGTLLSDITRLDLGKRILDPRGIYRCNESTVQVHYRMC NewR1_ems_ferrM_1386_0002_000000036_0001_0001_0003_updated__13__W
SKVFLLVKGADPELVKLVKKVYPEVIVFELPGNQFAFLLDDPNKAKSASKIVKAERWQIRTWP KIPIEELEDRVFVNCNTSITWVEGTVGTLLSDITRLDLGKRILDPRGIYRCNESTVQVHYRMC NewR1_ems_ferrM_1386_0002_000000036_0001_0001_0003_updated__13__E
SKVFLLVKGADPRLVKLVKKVWPEVIVFELPGNQFAFLLDDPNKAKSASKIVKAERWQIRTWP KIPIEELEDRVFVNCNTSITWVEGTVGTLLSDITRLDLGKRILDPRGIYRCNESTVQVHYRMC NewR1_ems_ferrM_1386_0002_000000036_0001_0001_0003_updated__22__W
GCIFILVRGGTIEVEEELRKIGPLIVLKQGGQIIFLVCGGDPEELRKLAEKLGIPIDIWG KIPIEELEDRVFVNCNTSITWVEGTVGTLLSDITRLDLGKRILDPRGIYRCNESTVQVHYRMC FerrR1R2_emsferr_fer_b0002_0005_0004_000000028_0001_0001_0009_crosslinked_0__12__I
SKVFLLVKGADPRLVKLVKKVYPEVIVFELPGNQFAFLLDDTNKAKSASKIVKAERWQIRTWP KIPIEELEDRVFVNCNTSITWVEGTVGTLLSDITRLDLGKRILDPRGIYRCNESTVQVHYRMC NewR1_ems_ferrM_1386_0002_000000036_0001_0001_0003_updated__42__T
SKVFLLVKGADPRLVKLVKKVYPEVIVFELPGNQFAFLLDDPNKAKSASKIVKHERWQIRTWP KIPIEELEDRVFVNCNTSITWVEGTVGTLLSDITRLDLGKRILDPRGIYRCNESTVQVHYRMC NewR1_ems_ferrM_1386_0002_000000036_0001_0001_0003_updated__54__H
SKVFLLVKGADPRLVKLVKKVYPEVIVFELPGNQFAFLLDDPNKAKSASKIVKAERWQIREWP KIPIEELEDRVFVNCNTSITWVEGTVGTLLSDITRLDLGKRILDPRGIYRCNESTVQVHYRMC NewR1_ems_ferrM_1386_0002_000000036_0001_0001_0003_updated__61__E
SKVFLLVKGADPRLVKLVKKVYPEVYVFELPGNQFAFLLDDPNKAKSASKIVKAERWQIRTWP KIPIEELEDRVFVNCNTSITWVEGTVGTLLSDITRLDLGKRILDPRGIYRCNESTVQVHYRMC NewR1_ems_ferrM_1386_0002_000000036_0001_0001_0003_updated__26__Y
SKVFLLVKGADPRLVKLVKKVYPEVIVFELPGNQFAFLLDDPNKAKSASKIVKAERWQMRTWP KIPIEELEDRVFVNCNTSITWVEGTVGTLLSDITRLDLGKRILDPRGIYRCNESTVQVHYRMC NewR1_ems_ferrM_1386_0002_000000036_0001_0001_0003_updated__59__M
GCIFILVRGGTPEVEEELRKIGPLQVLKQGGQIIFLVCGGDPEELRKLAEKLGIPIDIWG KIPIEELEDRVFVNCNTSITWVEGTVGTLLSDITRLDLGKRILDPRGIYRCNESTVQVHYRMC FerrR1R2_emsferr_fer_b0002_0005_0004_000000028_0001_0001_0009_crosslinked_0__25__Q
GCIFILVRGGTPEVEEELRKIGPLIVLKQGGQIIFLVCGGDPEELRKLAEKLGIPISIWG KIPIEELEDRVFVNCNTSITWVEGTVGTLLSDITRLDLGKRILDPRGIYRCNESTVQVHYRMC FerrR1R2_emsferr_fer_b0002_0005_0004_000000028_0001_0001_0009_crosslinked_0__57__S
SKVFLLVKGADPRLVPLVKKVYPEVIVFELPGNQFAFLLDDPNKAKSASKIVKAERWQIRTWP KIPIEELEDRVFVNCNTSITWVEGTVGTLLSDITRLDLGKRILDPRGIYRCNESTVQVHYRMC NewR1_ems_ferrM_1386_0002_000000036_0001_0001_0003_updated__16__P
GCIFILVRGMTPEVEEELRKIGPLIVLKQGGQIIFLVCGGDPEELRKLAEKLGIPIDIWG KIPIEELEDRVFVNCNTSITWVEGTVGTLLSDITRLDLGKRILDPRGIYRCNESTVQVHYRMC FerrR1R2_emsferr_fer_b0002_0005_0004_000000028_0001_0001_0009_crosslinked_0__10__M
SKVFLLVKGADPRLVKLVKKVYPEVIVFELPGNQFAFLLDDPNKAKSASKIVGAERWQIRTWP KIPIEELEDRVFVNCNTSITWVEGTVGTLLSDITRLDLGKRILDPRGIYRCNESTVQVHYRMC NewR1_ems_ferrM_1386_0002_000000036_0001_0001_0003_updated__53__G
SKVFLLVKGVDPRLVKLVKKVYPEVIVFELPGNQFAFLLDDPNKAKSASKIVKAERWQIRTWP KIPIEELEDRVFVNCNTSITWVEGTVGTLLSDITRLDLGKRILDPRGIYRCNESTVQVHYRMC NewR1_ems_ferrM_1386_0002_000000036_0001_0001_0003_updated__10__V
SKVFWLVKGADPRLVKLVKKVYPEVIVFELPGNQFAFLLDDPNKAKSASKIVKAERWQIRTWP KIPIEELEDRVFVNCNTSITWVEGTVGTLLSDITRLDLGKRILDPRGIYRCNESTVQVHYRMC NewR1_ems_ferrM_1386_0002_000000036_0001_0001_0003_updated__5__W
SKVFLLVKGADFRLVKLVKKVYPEVIVFELPGNQFAFLLDDPNKAKSASKIVKAERWQIRTWP KIPIEELEDRVFVNCNTSITWVEGTVGTLLSDITRLDLGKRILDPRGIYRCNESTVQVHYRMC NewR1_ems_ferrM_1386_0002_000000036_0001_0001_0003_updated__12__F
GCIFILVRGGTPEVEEELRKIGPLIVLKQGGQIIFLVCGGDPEELRKLKEKLGIPIDIWG KIPIEELEDRVFVNCNTSITWVEGTVGTLLSDITRLDLGKRILDPRGIYRCNESTVQVHYRMC FerrR1R2_emsferr_fer_b0002_0005_0004_000000028_0001_0001_0009_crosslinked_0__49__K
SKVFLLVKGADPRLVKLVKKVYPEVIVFELPGNQFAFLLDDPNKAPSASKIVKAERWQIRTWP KIPIEELEDRVFVNCNTSITWVEGTVGTLLSDITRLDLGKRILDPRGIYRCNESTVQVHYRMC NewR1_ems_ferrM_1386_0002_000000036_0001_0001_0003_updated__46__P
SKVFLLVKGADLRLVKLVKKVYPEVIVFELPGNQFAFLLDDPNKAKSASKIVKAERWQIRTWP KIPIEELEDRVFVNCNTSITWVEGTVGTLLSDITRLDLGKRILDPRGIYRCNESTVQVHYRMC NewR1_ems_ferrM_1386_0002_000000036_0001_0001_0003_updated__12__L
GCIFWLVRGGTPEVEEELRKIGPLIVLKQGGQIIFLVCGGDPEELRKLAEKLGIPIDIWG KIPIEELEDRVFVNCNTSITWVEGTVGTLLSDITRLDLGKRILDPRGIYRCNESTVQVHYRMC FerrR1R2_emsferr_fer_b0002_0005_0004_000000028_0001_0001_0009_crosslinked_0__5__W
GCIFILVRGGTPEVEEELRKIGPLIVLKQGGQIIFLVCGGDPEELRKLAEKLGIPWDIWG KIPIEELEDRVFVNCNTSITWVEGTVGTLLSDITRLDLGKRILDPRGIYRCNESTVQVHYRMC FerrR1R2_emsferr_fer_b0002_0005_0004_000000028_0001_0001_0009_crosslinked_0__56__W
GCIFILVRGGTPEVEEELRKIGPLIVLKQGGQIIFLVCGGDPEELRKLMEKLGIPIDIWG KIPIEELEDRVFVNCNTSITWVEGTVGTLLSDITRLDLGKRILDPRGIYRCNESTVQVHYRMC FerrR1R2_emsferr_fer_b0002_0005_0004_000000028_0001_0001_0009_crosslinked_0__49__M
SKVFLLVKGADPRLVKLVKKVYPEVIVFELPGNQFAFLLDDPNKAKSAHKIVKAERWQIRTWP KIPIEELEDRVFVNCNTSITWVEGTVGTLLSDITRLDLGKRILDPRGIYRCNESTVQVHYRMC NewR1_ems_ferrM_1386_0002_000000036_0001_0001_0003_updated__49__H
GCIFILVRGGTPEVEEELRKIGPLIVLKQGGQIIFLVCGFDPEELRKLAEKLGIPIDIWG KIPIEELEDRVFVNCNTSITWVEGTVGTLLSDITRLDLGKRILDPRGIYRCNESTVQVHYRMC FerrR1R2_emsferr_fer_b0002_0005_0004_000000028_0001_0001_0009_crosslinked_0__40__F
GCIFILVRGGTPEVEEELRKIGPLIVLKQGGQIIFLVCGGDPEELRKLAEKLGIPIDIWH KIPIEELEDRVFVNCNTSITWVEGTVGTLLSDITRLDLGKRILDPRGIYRCNESTVQVHYRMC FerrR1R2_emsferr_fer_b0002_0005_0004_000000028_0001_0001_0009_crosslinked_0__60__H
SKVFLLVKGADPRLVKLVKKVYPAVIVFELPGNQFAFLLDDPNKAKSASKIVKAERWQIRTWP KIPIEELEDRVFVNCNTSITWVEGTVGTLLSDITRLDLGKRILDPRGIYRCNESTVQVHYRMC NewR1_ems_ferrM_1386_0002_000000036_0001_0001_0003_updated__24__A
SKIFLLVKGADPRLVKLVKKVYPEVIVFELPGNQFAFLLDDPNKAKSASKIVKAERWQIRTWP KIPIEELEDRVFVNCNTSITWVEGTVGTLLSDITRLDLGKRILDPRGIYRCNESTVQVHYRMC NewR1_ems_ferrM_1386_0002_000000036_0001_0001_0003_updated__3__I
SKVFLLVKGADPRCVKLVKKVYPEVIVFELPGNQFAFLLDDPNKAKSASKIVKAERWQIRTWP KIPIEELEDRVFVNCNTSITWVEGTVGTLLSDITRLDLGKRILDPRGIYRCNESTVQVHYRMC NewR1_ems_ferrM_1386_0002_000000036_0001_0001_0003_updated__14__C
SKVFLLVKGADPRLVKLVKKVYPEVIVFELPGNQFAFLLDDPNKAKSASFIVKAERWQIRTWP KIPIEELEDRVFVNCNTSITWVEGTVGTLLSDITRLDLGKRILDPRGIYRCNESTVQVHYRMC NewR1_ems_ferrM_1386_0002_000000036_0001_0001_0003_updated__50__F
SKVFLLVKGADPRLVKLVKKVYPETIVFELPGNQFAFLLDDPNKAKSASKIVKAERWQIRTWP KIPIEELEDRVFVNCNTSITWVEGTVGTLLSDITRLDLGKRILDPRGIYRCNESTVQVHYRMC NewR1_ems_ferrM_1386_0002_000000036_0001_0001_0003_updated__25__T
GCIFILVRGGTPEVEEELRKIGPLIVLKQGGQIIFLVCGGDPEELRKLAEKLYIPIDIWG KIPIEELEDRVFVNCNTSITWVEGTVGTLLSDITRLDLGKRILDPRGIYRCNESTVQVHYRMC FerrR1R2_emsferr_fer_b0002_0005_0004_000000028_0001_0001_0009_crosslinked_0__53__Y
GCIFILVMGGTPEVEEELRKIGPLIVLKQGGQIIFLVCGGDPEELRKLAEKLGIPIDIWG KIPIEELEDRVFVNCNTSITWVEGTVGTLLSDITRLDLGKRILDPRGIYRCNESTVQVHYRMC FerrR1R2_emsferr_fer_b0002_0005_0004_000000028_0001_0001_0009_crosslinked_0__8__M
SKVFLLVKGADPRLVKLVKKVYPEVIVFEGPGNQFAFLLDDPNKAKSASKIVKAERWQIRTWP KIPIEELEDRVFVNCNTSITWVEGTVGTLLSDITRLDLGKRILDPRGIYRCNESTVQVHYRMC NewR1_ems_ferrM_1386_0002_000000036_0001_0001_0003_updated__30__G
GCIFILVRGGTPEVEEELRKIGPLIVLKQGGQIIFLVCGGDPEELRKLAEKLFIPIDIWG KIPIEELEDRVFVNCNTSITWVEGTVGTLLSDITRLDLGKRILDPRGIYRCNESTVQVHYRMC FerrR1R2_emsferr_fer_b0002_0005_0004_000000028_0001_0001_0009_crosslinked_0__53__F
GCIFILVRGGTPEVEEELRKIGPLIVLKQGGQIIFLVCGGDPEELRKLAEKLGIPIDIQG KIPIEELEDRVFVNCNTSITWVEGTVGTLLSDITRLDLGKRILDPRGIYRCNESTVQVHYRMC FerrR1R2_emsferr_fer_b0002_0005_0004_000000028_0001_0001_0009_crosslinked_0__59__Q
SKVFLLVKGADPRLVKLVKKVYPEVIVFELPGNQFAFLLDDPNKAKSASKIVKAERWQILTWP KIPIEELEDRVFVNCNTSITWVEGTVGTLLSDITRLDLGKRILDPRGIYRCNESTVQVHYRMC NewR1_ems_ferrM_1386_0002_000000036_0001_0001_0003_updated__60__L
SKVFLLVKGADPRLVKLVKKVYPEVIVFELPGNQFAFLLDDPNKAKSASKIVKAERWQIRTKP KIPIEELEDRVFVNCNTSITWVEGTVGTLLSDITRLDLGKRILDPRGIYRCNESTVQVHYRMC NewR1_ems_ferrM_1386_0002_000000036_0001_0001_0003_updated__62__K
GCIFILVRGGTPEVEEELRKIGWLIVLKQGGQIIFLVCGGDPEELRKLAEKLGIPIDIWG KIPIEELEDRVFVNCNTSITWVEGTVGTLLSDITRLDLGKRILDPRGIYRCNESTVQVHYRMC FerrR1R2_emsferr_fer_b0002_0005_0004_000000028_0001_0001_0009_crosslinked_0__23__W
SSVFLLVKGADPRLVKLVKKVYPEVIVFELPGNQFAFLLDDPNKAKSASKIVKAERWQIRTWP KIPIEELEDRVFVNCNTSITWVEGTVGTLLSDITRLDLGKRILDPRGIYRCNESTVQVHYRMC NewR1_ems_ferrM_1386_0002_000000036_0001_0001_0003_updated__2__S
GCIFILVRGGTVEVEEELRKIGPLIVLKQGGQIIFLVCGGDPEELRKLAEKLGIPIDIWG KIPIEELEDRVFVNCNTSITWVEGTVGTLLSDITRLDLGKRILDPRGIYRCNESTVQVHYRMC FerrR1R2_emsferr_fer_b0002_0005_0004_000000028_0001_0001_0009_crosslinked_0__12__V
SKVFLLVKGADPRLVKLVKKCYPEVIVFELPGNQFAFLLDDPNKAKSASKIVKAERWQIRTWP KIPIEELEDRVFVNCNTSITWVEGTVGTLLSDITRLDLGKRILDPRGIYRCNESTVQVHYRMC NewR1_ems_ferrM_1386_0002_000000036_0001_0001_0003_updated__21__C
SKVFLLVKGADPRLVKLVKKVYPEVIVFELPGNQFAFLLDDPNKAKSASKIVKAERWQIPTWP KIPIEELEDRVFVNCNTSITWVEGTVGTLLSDITRLDLGKRILDPRGIYRCNESTVQVHYRMC NewR1_ems_ferrM_1386_0002_000000036_0001_0001_0003_updated__60__P
GCIFILVRGGTPEVEEELRKIGPLIVLKQGGKIIFLVCGGDPEELRKLAEKLGIPIDIWG KIPIEELEDRVFVNCNTSITWVEGTVGTLLSDITRLDLGKRILDPRGIYRCNESTVQVHYRMC FerrR1R2_emsferr_fer_b0002_0005_0004_000000028_0001_0001_0009_crosslinked_0__32__K
SKVFLLVKGADPRLVKLVKKVYPEVIVFELPGNQKAFLLDDPNKAKSASKIVKAERWQIRTWP KIPIEELEDRVFVNCNTSITWVEGTVGTLLSDITRLDLGKRILDPRGIYRCNESTVQVHYRMC NewR1_ems_ferrM_1386_0002_000000036_0001_0001_0003_updated__35__K
GCIFILVRGGTPEVEEELRKIGPLIKLKQGGQIIFLVCGGDPEELRKLAEKLGIPIDIWG KIPIEELEDRVFVNCNTSITWVEGTVGTLLSDITRLDLGKRILDPRGIYRCNESTVQVHYRMC FerrR1R2_emsferr_fer_b0002_0005_0004_000000028_0001_0001_0009_crosslinked_0__26__K
SKVFLLVKGADPRLVKLVKKVYPEVIVFELPGNQSAFLLDDPNKAKSASKIVKAERWQIRTWP KIPIEELEDRVFVNCNTSITWVEGTVGTLLSDITRLDLGKRILDPRGIYRCNESTVQVHYRMC NewR1_ems_ferrM_1386_0002_000000036_0001_0001_0003_updated__35__S
SKVFLLVKGADPRLVKLVKKVYPEVIVFELPGNQFAFLLDDPNVAKSASKIVKAERWQIRTWP KIPIEELEDRVFVNCNTSITWVEGTVGTLLSDITRLDLGKRILDPRGIYRCNESTVQVHYRMC NewR1_ems_ferrM_1386_0002_000000036_0001_0001_0003_updated__44__V
GCIFILVRGGTPEVEEELRKIGFLIVLKQGGQIIFLVCGGDPEELRKLAEKLGIPIDIWG KIPIEELEDRVFVNCNTSITWVEGTVGTLLSDITRLDLGKRILDPRGIYRCNESTVQVHYRMC FerrR1R2_emsferr_fer_b0002_0005_0004_000000028_0001_0001_0009_crosslinked_0__23__F
SKCFLLVKGADPRLVKLVKKVYPEVIVFELPGNQFAFLLDDPNKAKSASKIVKAERWQIRTWP KIPIEELEDRVFVNCNTSITWVEGTVGTLLSDITRLDLGKRILDPRGIYRCNESTVQVHYRMC NewR1_ems_ferrM_1386_0002_000000036_0001_0001_0003_updated__3__C
GCIFILVRGGTPEVEEELRKIGPLIVLKQGGQIIFLVCGGDPEELRKLAEKLWIPIDIWG KIPIEELEDRVFVNCNTSITWVEGTVGTLLSDITRLDLGKRILDPRGIYRCNESTVQVHYRMC FerrR1R2_emsferr_fer_b0002_0005_0004_000000028_0001_0001_0009_crosslinked_0__53__W
GCIFILVRGGTPEVEEELRKIGPLIVLKQGGQIIFLVCGGDPEELRKLAEKLGITIDIWG KIPIEELEDRVFVNCNTSITWVEGTVGTLLSDITRLDLGKRILDPRGIYRCNESTVQVHYRMC FerrR1R2_emsferr_fer_b0002_0005_0004_000000028_0001_0001_0009_crosslinked_0__55__T
SKVFLLVKGFDPRLVKLVKKVYPEVIVFELPGNQFAFLLDDPNKAKSASKIVKAERWQIRTWP KIPIEELEDRVFVNCNTSITWVEGTVGTLLSDITRLDLGKRILDPRGIYRCNESTVQVHYRMC NewR1_ems_ferrM_1386_0002_000000036_0001_0001_0003_updated__10__F
GCIFILVRGGTPEVEEEMRKIGPLIVLKQGGQIIFLVCGGDPEELRKLAEKLGIPIDIWG KIPIEELEDRVFVNCNTSITWVEGTVGTLLSDITRLDLGKRILDPRGIYRCNESTVQVHYRMC FerrR1R2_emsferr_fer_b0002_0005_0004_000000028_0001_0001_0009_crosslinked_0__18__M
SKVFLLVKGADPRLVKLVKKVYPEVIVFELPGNQFAFLLDDPNKAKSASKNVKAERWQIRTWP KIPIEELEDRVFVNCNTSITWVEGTVGTLLSDITRLDLGKRILDPRGIYRCNESTVQVHYRMC NewR1_ems_ferrM_1386_0002_000000036_0001_0001_0003_updated__51__N
SKVFLLVKGADPRLVKLVKKVYPEVIVFELPGNQFAFLWDDPNKAKSASKIVKAERWQIRTWP KIPIEELEDRVFVNCNTSITWVEGTVGTLLSDITRLDLGKRILDPRGIYRCNESTVQVHYRMC NewR1_ems_ferrM_1386_0002_000000036_0001_0001_0003_updated__39__W
SKVFLLVKGADPRLVKLVKKVYPEVIVFELPGNQFAFLLDDPNKACSASKIVKAERWQIRTWP KIPIEELEDRVFVNCNTSITWVEGTVGTLLSDITRLDLGKRILDPRGIYRCNESTVQVHYRMC NewR1_ems_ferrM_1386_0002_000000036_0001_0001_0003_updated__46__C
SKVFILVKGADPRLVKLVKKVYPEVIVFELPGNQFAFLLDDPNKAKSASKIVKAERWQIRTWP KIPIEELEDRVFVNCNTSITWVEGTVGTLLSDITRLDLGKRILDPRGIYRCNESTVQVHYRMC NewR1_ems_ferrM_1386_0002_000000036_0001_0001_0003_updated__5__I
SKVFLLVKGADPRLVKLVKKVYPEVIVFELPGNQFAFLLDDPNKAKSASKIVKAESWQIRTWP KIPIEELEDRVFVNCNTSITWVEGTVGTLLSDITRLDLGKRILDPRGIYRCNESTVQVHYRMC NewR1_ems_ferrM_1386_0002_000000036_0001_0001_0003_updated__56__S
GCIFILVRGGTPEVEEELRKIGPLIVLKQGGQIIFLVCGGDPEELRKLAEKLGTPIDIWG KIPIEELEDRVFVNCNTSITWVEGTVGTLLSDITRLDLGKRILDPRGIYRCNESTVQVHYRMC FerrR1R2_emsferr_fer_b0002_0005_0004_000000028_0001_0001_0009_crosslinked_0__54__T
SKVFLLVKGADPRLVKLVKKVYPEVIVFELPGNQFAFLLDDPNKAKSASKIVKAERWQIRSWP KIPIEELEDRVFVNCNTSITWVEGTVGTLLSDITRLDLGKRILDPRGIYRCNESTVQVHYRMC NewR1_ems_ferrM_1386_0002_000000036_0001_0001_0003_updated__61__S
SKVFLLVKGADPRLVKLVKKVYPEVIVFELPGWQFAFLLDDPNKAKSASKIVKAERWQIRTWP KIPIEELEDRVFVNCNTSITWVEGTVGTLLSDITRLDLGKRILDPRGIYRCNESTVQVHYRMC NewR1_ems_ferrM_1386_0002_000000036_0001_0001_0003_updated__33__W
SKVFLLVQGADPRLVKLVKKVYPEVIVFELPGNQFAFLLDDPNKAKSASKIVKAERWQIRTWP KIPIEELEDRVFVNCNTSITWVEGTVGTLLSDITRLDLGKRILDPRGIYRCNESTVQVHYRMC NewR1_ems_ferrM_1386_0002_000000036_0001_0001_0003_updated__8__Q
SKVFLLVKGADPRLVKLVKKVYPEVIVFELPGNQFAFLLDDPNKAKSASKIVKVERWQIRTWP KIPIEELEDRVFVNCNTSITWVEGTVGTLLSDITRLDLGKRILDPRGIYRCNESTVQVHYRMC NewR1_ems_ferrM_1386_0002_000000036_0001_0001_0003_updated__54__V
SKVFLLVKGADPRLVKLVKKVYPEVIVFEEPGNQFAFLLDDPNKAKSASKIVKAERWQIRTWP KIPIEELEDRVFVNCNTSITWVEGTVGTLLSDITRLDLGKRILDPRGIYRCNESTVQVHYRMC NewR1_ems_ferrM_1386_0002_000000036_0001_0001_0003_updated__30__E
GCIFILVRGGTTEVEEELRKIGPLIVLKQGGQIIFLVCGGDPEELRKLAEKLGIPIDIWG KIPIEELEDRVFVNCNTSITWVEGTVGTLLSDITRLDLGKRILDPRGIYRCNESTVQVHYRMC FerrR1R2_emsferr_fer_b0002_0005_0004_000000028_0001_0001_0009_crosslinked_0__12__T
GCIFILVRGGTPEVEEELRKIGPLIVLKQGGQIIFLDCGGDPEELRKLAEKLGIPIDIWG KIPIEELEDRVFVNCNTSITWVEGTVGTLLSDITRLDLGKRILDPRGIYRCNESTVQVHYRMC FerrR1R2_emsferr_fer_b0002_0005_0004_000000028_0001_0001_0009_crosslinked_0__37__D
GCIFILNRGGTPEVEEELRKIGPLIVLKQGGQIIFLVCGGDPEELRKLAEKLGIPIDIWG KIPIEELEDRVFVNCNTSITWVEGTVGTLLSDITRLDLGKRILDPRGIYRCNESTVQVHYRMC FerrR1R2_emsferr_fer_b0002_0005_0004_000000028_0001_0001_0009_crosslinked_0__7__N
SKVFLLVKGADPRLVKLVKKVYPEVIVFELPGNQFAFNLDDPNKAKSASKIVKAERWQIRTWP KIPIEELEDRVFVNCNTSITWVEGTVGTLLSDITRLDLGKRILDPRGIYRCNESTVQVHYRMC NewR1_ems_ferrM_1386_0002_000000036_0001_0001_0003_updated__38__N
SKVFLLVKGADPRLVKLVKKVYPEVIVFELPGNQFAFLLDDPNKAKSASKIVKAEMWQIRTWP KIPIEELEDRVFVNCNTSITWVEGTVGTLLSDITRLDLGKRILDPRGIYRCNESTVQVHYRMC NewR1_ems_ferrM_1386_0002_000000036_0001_0001_0003_updated__56__M
SKVFLLVKGADPRLVKLVKKVYPEVMVFELPGNQFAFLLDDPNKAKSASKIVKAERWQIRTWP KIPIEELEDRVFVNCNTSITWVEGTVGTLLSDITRLDLGKRILDPRGIYRCNESTVQVHYRMC NewR1_ems_ferrM_1386_0002_000000036_0001_0001_0003_updated__26__M
SKVFLLVKGADPRLVKLVKKVYPEVIVFELPGNQFAFLLDDPNKAKSASKIVKAERWQCRTWP KIPIEELEDRVFVNCNTSITWVEGTVGTLLSDITRLDLGKRILDPRGIYRCNESTVQVHYRMC NewR1_ems_ferrM_1386_0002_000000036_0001_0001_0003_updated__59__C
GCIFILVRGGTPEVEEELRKIGPLIVLKQGGQIIFLVCGGDREELRKLAEKLGIPIDIWG KIPIEELEDRVFVNCNTSITWVEGTVGTLLSDITRLDLGKRILDPRGIYRCNESTVQVHYRMC FerrR1R2_emsferr_fer_b0002_0005_0004_000000028_0001_0001_0009_crosslinked_0__42__R
GCIFILVRGLTPEVEEELRKIGPLIVLKQGGQIIFLVCGGDPEELRKLAEKLGIPIDIWG KIPIEELEDRVFVNCNTSITWVEGTVGTLLSDITRLDLGKRILDPRGIYRCNESTVQVHYRMC FerrR1R2_emsferr_fer_b0002_0005_0004_000000028_0001_0001_0009_crosslinked_0__10__L
GCIFILVRGGTPEVEEELRKIGPLIVLKQGGQIIFLVCGGDPEELRKLAEKLGIPIDQWG KIPIEELEDRVFVNCNTSITWVEGTVGTLLSDITRLDLGKRILDPRGIYRCNESTVQVHYRMC FerrR1R2_emsferr_fer_b0002_0005_0004_000000028_0001_0001_0009_crosslinked_0__58__Q
SKVFLLVKGADPRLVKLVKKFYPEVIVFELPGNQFAFLLDDPNKAKSASKIVKAERWQIRTWP KIPIEELEDRVFVNCNTSITWVEGTVGTLLSDITRLDLGKRILDPRGIYRCNESTVQVHYRMC NewR1_ems_ferrM_1386_0002_000000036_0001_0001_0003_updated__21__F
SKVFLLVKGADPRLVKLVKKRYPEVIVFELPGNQFAFLLDDPNKAKSASKIVKAERWQIRTWP KIPIEELEDRVFVNCNTSITWVEGTVGTLLSDITRLDLGKRILDPRGIYRCNESTVQVHYRMC NewR1_ems_ferrM_1386_0002_000000036_0001_0001_0003_updated__21__R
SKVFLLVKGADPRLVKLEKKVYPEVIVFELPGNQFAFLLDDPNKAKSASKIVKAERWQIRTWP KIPIEELEDRVFVNCNTSITWVEGTVGTLLSDITRLDLGKRILDPRGIYRCNESTVQVHYRMC NewR1_ems_ferrM_1386_0002_000000036_0001_0001_0003_updated__18__E
SKVFLLVKGADPRLVKLVKKVYPEVIVFELPGNQFAFLLDDPNKAKSASKIVKAERWQIRWWP KIPIEELEDRVFVNCNTSITWVEGTVGTLLSDITRLDLGKRILDPRGIYRCNESTVQVHYRMC NewR1_ems_ferrM_1386_0002_000000036_0001_0001_0003_updated__61__W
GCIFILVRGGTPEVEEELRKIGPLIVLKQGGQIIFLVCGGDPEELRKLAEKLLIPIDIWG KIPIEELEDRVFVNCNTSITWVEGTVGTLLSDITRLDLGKRILDPRGIYRCNESTVQVHYRMC FerrR1R2_emsferr_fer_b0002_0005_0004_000000028_0001_0001_0009_crosslinked_0__53__L
GCIFILVRGGTPEVEEELRKIGPLIVLKQGGQIIFLVCGGDPEELRSLAEKLGIPIDIWG KIPIEELEDRVFVNCNTSITWVEGTVGTLLSDITRLDLGKRILDPRGIYRCNESTVQVHYRMC FerrR1R2_emsferr_fer_b0002_0005_0004_000000028_0001_0001_0009_crosslinked_0__47__S
GCIFILVRGGTPEVEEELRKIGPLIVLKQGGQIIFLVCGGDPEELRKLAEKLGIPIDIWL KIPIEELEDRVFVNCNTSITWVEGTVGTLLSDITRLDLGKRILDPRGIYRCNESTVQVHYRMC FerrR1R2_emsferr_fer_b0002_0005_0004_000000028_0001_0001_0009_crosslinked_0__60__L
SIVFLLVKGADPRLVKLVKKVYPEVIVFELPGNQFAFLLDDPNKAKSASKIVKAERWQIRTWP KIPIEELEDRVFVNCNTSITWVEGTVGTLLSDITRLDLGKRILDPRGIYRCNESTVQVHYRMC NewR1_ems_ferrM_1386_0002_000000036_0001_0001_0003_updated__2__I
QCIFILVRGGTPEVEEELRKIGPLIVLKQGGQIIFLVCGGDPEELRKLAEKLGIPIDIWG KIPIEELEDRVFVNCNTSITWVEGTVGTLLSDITRLDLGKRILDPRGIYRCNESTVQVHYRMC FerrR1R2_emsferr_fer_b0002_0005_0004_000000028_0001_0001_0009_crosslinked_0__1__Q
SKVFLLVKGADPRPVKLVKKVYPEVIVFELPGNQFAFLLDDPNKAKSASKIVKAERWQIRTWP KIPIEELEDRVFVNCNTSITWVEGTVGTLLSDITRLDLGKRILDPRGIYRCNESTVQVHYRMC NewR1_ems_ferrM_1386_0002_000000036_0001_0001_0003_updated__14__P
GCIFILVRGGTPEVEEELRKIGPLIVLKQGGQIIFLVCGGDPEEWRKLAEKLGIPIDIWG KIPIEELEDRVFVNCNTSITWVEGTVGTLLSDITRLDLGKRILDPRGIYRCNESTVQVHYRMC FerrR1R2_emsferr_fer_b0002_0005_0004_000000028_0001_0001_0009_crosslinked_0__45__W
GCIFILVRGGTPEVEEELRKIGPLIVLKQGGQIIFLHCGGDPEELRKLAEKLGIPIDIWG KIPIEELEDRVFVNCNTSITWVEGTVGTLLSDITRLDLGKRILDPRGIYRCNESTVQVHYRMC FerrR1R2_emsferr_fer_b0002_0005_0004_000000028_0001_0001_0009_crosslinked_0__37__H
SKVFLLVKGADPRLVKLVKKVYPEVIVFELPGNQFAFLLDDPNKAKSASKIVKAEYWQIRTWP KIPIEELEDRVFVNCNTSITWVEGTVGTLLSDITRLDLGKRILDPRGIYRCNESTVQVHYRMC NewR1_ems_ferrM_1386_0002_000000036_0001_0001_0003_updated__56__Y
GCIFILVRGGTPEVEEELRKIGPLIVLKQGGQIIFLVCGGDPEELRKLAEKLGIPIDWWG KIPIEELEDRVFVNCNTSITWVEGTVGTLLSDITRLDLGKRILDPRGIYRCNESTVQVHYRMC FerrR1R2_emsferr_fer_b0002_0005_0004_000000028_0001_0001_0009_crosslinked_0__58__W
GCIFILVRGGTPEVEEELRKIGPLIVLKQGGQIIFLVCGGDPEELRKLAVKLGIPIDIWG KIPIEELEDRVFVNCNTSITWVEGTVGTLLSDITRLDLGKRILDPRGIYRCNESTVQVHYRMC FerrR1R2_emsferr_fer_b0002_0005_0004_000000028_0001_0001_0009_crosslinked_0__50__V
SKVFLLVKGASPRLVKLVKKVYPEVIVFELPGNQFAFLLDDPNKAKSASKIVKAERWQIRTWP KIPIEELEDRVFVNCNTSITWVEGTVGTLLSDITRLDLGKRILDPRGIYRCNESTVQVHYRMC NewR1_ems_ferrM_1386_0002_000000036_0001_0001_0003_updated__11__S
SKVFLLVKEADPRLVKLVKKVYPEVIVFELPGNQFAFLLDDPNKAKSASKIVKAERWQIRTWP KIPIEELEDRVFVNCNTSITWVEGTVGTLLSDITRLDLGKRILDPRGIYRCNESTVQVHYRMC NewR1_ems_ferrM_1386_0002_000000036_0001_0001_0003_updated__9__E
SKVFLLVKGADPRLVKLVKKVYPEWIVFELPGNQFAFLLDDPNKAKSASKIVKAERWQIRTWP KIPIEELEDRVFVNCNTSITWVEGTVGTLLSDITRLDLGKRILDPRGIYRCNESTVQVHYRMC NewR1_ems_ferrM_1386_0002_000000036_0001_0001_0003_updated__25__W
SKVFLLVKGADPRLVKLVKKVYPEVIVFELPGNQFMFLLDDPNKAKSASKIVKAERWQIRTWP KIPIEELEDRVFVNCNTSITWVEGTVGTLLSDITRLDLGKRILDPRGIYRCNESTVQVHYRMC NewR1_ems_ferrM_1386_0002_000000036_0001_0001_0003_updated__36__M
GCIFILVRGGTPEVEEELRKIRPLIVLKQGGQIIFLVCGGDPEELRKLAEKLGIPIDIWG KIPIEELEDRVFVNCNTSITWVEGTVGTLLSDITRLDLGKRILDPRGIYRCNESTVQVHYRMC FerrR1R2_emsferr_fer_b0002_0005_0004_000000028_0001_0001_0009_crosslinked_0__22__R
SKVFQLVKGADPRLVKLVKKVYPEVIVFELPGNQFAFLLDDPNKAKSASKIVKAERWQIRTWP KIPIEELEDRVFVNCNTSITWVEGTVGTLLSDITRLDLGKRILDPRGIYRCNESTVQVHYRMC NewR1_ems_ferrM_1386_0002_000000036_0001_0001_0003_updated__5__Q
GCIFILVRNGTPEVEEELRKIGPLIVLKQGGQIIFLVCGGDPEELRKLAEKLGIPIDIWG KIPIEELEDRVFVNCNTSITWVEGTVGTLLSDITRLDLGKRILDPRGIYRCNESTVQVHYRMC FerrR1R2_emsferr_fer_b0002_0005_0004_000000028_0001_0001_0009_crosslinked_0__9__N
SKVFLLVKGADPRLVKLVKKVYPEVIVFELPGNQFAWLLDDPNKAKSASKIVKAERWQIRTWP KIPIEELEDRVFVNCNTSITWVEGTVGTLLSDITRLDLGKRILDPRGIYRCNESTVQVHYRMC NewR1_ems_ferrM_1386_0002_000000036_0001_0001_0003_updated__37__W
GCIFILVRGQTPEVEEELRKIGPLIVLKQGGQIIFLVCGGDPEELRKLAEKLGIPIDIWG KIPIEELEDRVFVNCNTSITWVEGTVGTLLSDITRLDLGKRILDPRGIYRCNESTVQVHYRMC FerrR1R2_emsferr_fer_b0002_0005_0004_000000028_0001_0001_0009_crosslinked_0__10__Q
GCIFILVRGGTPEVEEELRKIGPLIVLKQGGQIIFLVCGGDPELLRKLAEKLGIPIDIWG KIPIEELEDRVFVNCNTSITWVEGTVGTLLSDITRLDLGKRILDPRGIYRCNESTVQVHYRMC FerrR1R2_emsferr_fer_b0002_0005_0004_000000028_0001_0001_0009_crosslinked_0__44__L
GCIFILVRGGTPEMEEELRKIGPLIVLKQGGQIIFLVCGGDPEELRKLAEKLGIPIDIWG KIPIEELEDRVFVNCNTSITWVEGTVGTLLSDITRLDLGKRILDPRGIYRCNESTVQVHYRMC FerrR1R2_emsferr_fer_b0002_0005_0004_000000028_0001_0001_0009_crosslinked_0__14__M
SKVVLLVKGADPRLVKLVKKVYPEVIVFELPGNQFAFLLDDPNKAKSASKIVKAERWQIRTWP KIPIEELEDRVFVNCNTSITWVEGTVGTLLSDITRLDLGKRILDPRGIYRCNESTVQVHYRMC NewR1_ems_ferrM_1386_0002_000000036_0001_0001_0003_updated__4__V
GCIFILVHGGTPEVEEELRKIGPLIVLKQGGQIIFLVCGGDPEELRKLAEKLGIPIDIWG KIPIEELEDRVFVNCNTSITWVEGTVGTLLSDITRLDLGKRILDPRGIYRCNESTVQVHYRMC FerrR1R2_emsferr_fer_b0002_0005_0004_000000028_0001_0001_0009_crosslinked_0__8__H
GCIFILVRGGTPEVEEELRKIGPLIVLKQGGQIIFLVCGGDPEELRKLAEKLGIMIDIWG KIPIEELEDRVFVNCNTSITWVEGTVGTLLSDITRLDLGKRILDPRGIYRCNESTVQVHYRMC FerrR1R2_emsferr_fer_b0002_0005_0004_000000028_0001_0001_0009_crosslinked_0__55__M
SKVFLLVKGADPRLVKHVKKVYPEVIVFELPGNQFAFLLDDPNKAKSASKIVKAERWQIRTWP KIPIEELEDRVFVNCNTSITWVEGTVGTLLSDITRLDLGKRILDPRGIYRCNESTVQVHYRMC NewR1_ems_ferrM_1386_0002_000000036_0001_0001_0003_updated__17__H
SKVFLLVKGADPRLVKLVKKVYPEVIVFELPGNQFAFLLDDPNKAKSASKIVKAERWQFRTWP KIPIEELEDRVFVNCNTSITWVEGTVGTLLSDITRLDLGKRILDPRGIYRCNESTVQVHYRMC NewR1_ems_ferrM_1386_0002_000000036_0001_0001_0003_updated__59__F
FKVFLLVKGADPRLVKLVKKVYPEVIVFELPGNQFAFLLDDPNKAKSASKIVKAERWQIRTWP KIPIEELEDRVFVNCNTSITWVEGTVGTLLSDITRLDLGKRILDPRGIYRCNESTVQVHYRMC NewR1_ems_ferrM_1386_0002_000000036_0001_0001_0003_updated__1__F
SKVFLLVKGADPRLVKLVKKVKPEVIVFELPGNQFAFLLDDPNKAKSASKIVKAERWQIRTWP KIPIEELEDRVFVNCNTSITWVEGTVGTLLSDITRLDLGKRILDPRGIYRCNESTVQVHYRMC NewR1_ems_ferrM_1386_0002_000000036_0001_0001_0003_updated__22__K
GCIFILVRGGTPEVEEWLRKIGPLIVLKQGGQIIFLVCGGDPEELRKLAEKLGIPIDIWG KIPIEELEDRVFVNCNTSITWVEGTVGTLLSDITRLDLGKRILDPRGIYRCNESTVQVHYRMC FerrR1R2_emsferr_fer_b0002_0005_0004_000000028_0001_0001_0009_crosslinked_0__17__W
SKVFLLVKGNDPRLVKLVKKVYPEVIVFELPGNQFAFLLDDPNKAKSASKIVKAERWQIRTWP KIPIEELEDRVFVNCNTSITWVEGTVGTLLSDITRLDLGKRILDPRGIYRCNESTVQVHYRMC NewR1_ems_ferrM_1386_0002_000000036_0001_0001_0003_updated__10__N
SKVFLLVKGADPRLVKLVKKVYPEVIVFELPGNQFAFLLDDPNKAESASKIVKAERWQIRTWP KIPIEELEDRVFVNCNTSITWVEGTVGTLLSDITRLDLGKRILDPRGIYRCNESTVQVHYRMC NewR1_ems_ferrM_1386_0002_000000036_0001_0001_0003_updated__46__E
SKVFLLVKGADPRLVKLVKKVYPEVISFELPGNQFAFLLDDPNKAKSASKIVKAERWQIRTWP KIPIEELEDRVFVNCNTSITWVEGTVGTLLSDITRLDLGKRILDPRGIYRCNESTVQVHYRMC NewR1_ems_ferrM_1386_0002_000000036_0001_0001_0003_updated__27__S
GCIFILVRGGTPEVEEELRKIGPLIVLVQGGQIIFLVCGGDPEELRKLAEKLGIPIDIWG KIPIEELEDRVFVNCNTSITWVEGTVGTLLSDITRLDLGKRILDPRGIYRCNESTVQVHYRMC FerrR1R2_emsferr_fer_b0002_0005_0004_000000028_0001_0001_0009_crosslinked_0__28__V
SKVFLLVKGADPRLVKLVKKVYPEVIVFELRGNQFAFLLDDPNKAKSASKIVKAERWQIRTWP KIPIEELEDRVFVNCNTSITWVEGTVGTLLSDITRLDLGKRILDPRGIYRCNESTVQVHYRMC NewR1_ems_ferrM_1386_0002_000000036_0001_0001_0003_updated__31__R
GCIFILVRGGTPEVTEELRKIGPLIVLKQGGQIIFLVCGGDPEELRKLAEKLGIPIDIWG KIPIEELEDRVFVNCNTSITWVEGTVGTLLSDITRLDLGKRILDPRGIYRCNESTVQVHYRMC FerrR1R2_emsferr_fer_b0002_0005_0004_000000028_0001_0001_0009_crosslinked_0__15__T
GCIFILVRGGTPEVEEELRKIGPLIVLKQGGQRIFLVCGGDPEELRKLAEKLGIPIDIWG KIPIEELEDRVFVNCNTSITWVEGTVGTLLSDITRLDLGKRILDPRGIYRCNESTVQVHYRMC FerrR1R2_emsferr_fer_b0002_0005_0004_000000028_0001_0001_0009_crosslinked_0__33__R
SKVELLVKGADPRLVKLVKKVYPEVIVFELPGNQFAFLLDDPNKAKSASKIVKAERWQIRTWP KIPIEELEDRVFVNCNTSITWVEGTVGTLLSDITRLDLGKRILDPRGIYRCNESTVQVHYRMC NewR1_ems_ferrM_1386_0002_000000036_0001_0001_0003_updated__4__E
SKVFLLVKVADPRLVKLVKKVYPEVIVFELPGNQFAFLLDDPNKAKSASKIVKAERWQIRTWP KIPIEELEDRVFVNCNTSITWVEGTVGTLLSDITRLDLGKRILDPRGIYRCNESTVQVHYRMC NewR1_ems_ferrM_1386_0002_000000036_0001_0001_0003_updated__9__V
GCIFILVRGGTPEVEEELRKIGPLIRLKQGGQIIFLVCGGDPEELRKLAEKLGIPIDIWG KIPIEELEDRVFVNCNTSITWVEGTVGTLLSDITRLDLGKRILDPRGIYRCNESTVQVHYRMC FerrR1R2_emsferr_fer_b0002_0005_0004_000000028_0001_0001_0009_crosslinked_0__26__R
SKVFALVKGADPRLVKLVKKVYPEVIVFELPGNQFAFLLDDPNKAKSASKIVKAERWQIRTWP KIPIEELEDRVFVNCNTSITWVEGTVGTLLSDITRLDLGKRILDPRGIYRCNESTVQVHYRMC NewR1_ems_ferrM_1386_0002_000000036_0001_0001_0003_updated__5__A
SKVFLLVKGADPRLVKLVKKVYPEVIVFELPGNQFAFLLDDPNKAKSASKIVKAERWQIRHWP KIPIEELEDRVFVNCNTSITWVEGTVGTLLSDITRLDLGKRILDPRGIYRCNESTVQVHYRMC NewR1_ems_ferrM_1386_0002_000000036_0001_0001_0003_updated__61__H
SKVFLLVKGADPRLVKLVKKVYPEVIVFELPGNQFAFLLDDPNKAKSASKIVKAERWQIRTRP KIPIEELEDRVFVNCNTSITWVEGTVGTLLSDITRLDLGKRILDPRGIYRCNESTVQVHYRMC NewR1_ems_ferrM_1386_0002_000000036_0001_0001_0003_updated__62__R
SKVFLLVKGADPRLVKLVKKVYPEVIVFELPGNQFAFLLDDPNKAKSASKFVKAERWQIRTWP KIPIEELEDRVFVNCNTSITWVEGTVGTLLSDITRLDLGKRILDPRGIYRCNESTVQVHYRMC NewR1_ems_ferrM_1386_0002_000000036_0001_0001_0003_updated__51__F
SKVFLLVKGADPRLVKLVKKVYPEVIVFELPGNQFAFWLDDPNKAKSASKIVKAERWQIRTWP KIPIEELEDRVFVNCNTSITWVEGTVGTLLSDITRLDLGKRILDPRGIYRCNESTVQVHYRMC NewR1_ems_ferrM_1386_0002_000000036_0001_0001_0003_updated__38__W
SKVFLLVKGADPRLVKLVKKVYPEVIVFELPGNQTAFLLDDPNKAKSASKIVKAERWQIRTWP KIPIEELEDRVFVNCNTSITWVEGTVGTLLSDITRLDLGKRILDPRGIYRCNESTVQVHYRMC NewR1_ems_ferrM_1386_0002_000000036_0001_0001_0003_updated__35__T
GCIFILVRGGTPEVEEELRKIGPLIVLKQGGQIIFLVCGGDPEESRKLAEKLGIPIDIWG KIPIEELEDRVFVNCNTSITWVEGTVGTLLSDITRLDLGKRILDPRGIYRCNESTVQVHYRMC FerrR1R2_emsferr_fer_b0002_0005_0004_000000028_0001_0001_0009_crosslinked_0__45__S
SKVFLLVKGADPRLVKLVKKVYPEVIVFELPGNQFAFLLDQPNKAKSASKIVKAERWQIRTWP KIPIEELEDRVFVNCNTSITWVEGTVGTLLSDITRLDLGKRILDPRGIYRCNESTVQVHYRMC NewR1_ems_ferrM_1386_0002_000000036_0001_0001_0003_updated__41__Q
GCIFILVRGGTPEVEEELRKIGPLIVLKQGGQIIFLVCGGDPEWLRKLAEKLGIPIDIWG KIPIEELEDRVFVNCNTSITWVEGTVGTLLSDITRLDLGKRILDPRGIYRCNESTVQVHYRMC FerrR1R2_emsferr_fer_b0002_0005_0004_000000028_0001_0001_0009_crosslinked_0__44__W
SKVFLLVKGADERLVKLVKKVYPEVIVFELPGNQFAFLLDDPNKAKSASKIVKAERWQIRTWP KIPIEELEDRVFVNCNTSITWVEGTVGTLLSDITRLDLGKRILDPRGIYRCNESTVQVHYRMC NewR1_ems_ferrM_1386_0002_000000036_0001_0001_0003_updated__12__E
GCIFILVRGGTPEVEEELRKIGPLIVLKQGGQITFLVCGGDPEELRKLAEKLGIPIDIWG KIPIEELEDRVFVNCNTSITWVEGTVGTLLSDITRLDLGKRILDPRGIYRCNESTVQVHYRMC FerrR1R2_emsferr_fer_b0002_0005_0004_000000028_0001_0001_0009_crosslinked_0__34__T
SKAFLLVKGADPRLVKLVKKVYPEVIVFELPGNQFAFLLDDPNKAKSASKIVKAERWQIRTWP KIPIEELEDRVFVNCNTSITWVEGTVGTLLSDITRLDLGKRILDPRGIYRCNESTVQVHYRMC NewR1_ems_ferrM_1386_0002_000000036_0001_0001_0003_updated__3__A
SKVFLLVKGADPRLVKLVKVVYPEVIVFELPGNQFAFLLDDPNKAKSASKIVKAERWQIRTWP KIPIEELEDRVFVNCNTSITWVEGTVGTLLSDITRLDLGKRILDPRGIYRCNESTVQVHYRMC NewR1_ems_ferrM_1386_0002_000000036_0001_0001_0003_updated__20__V
GCIFILVRGGNPEVEEELRKIGPLIVLKQGGQIIFLVCGGDPEELRKLAEKLGIPIDIWG KIPIEELEDRVFVNCNTSITWVEGTVGTLLSDITRLDLGKRILDPRGIYRCNESTVQVHYRMC FerrR1R2_emsferr_fer_b0002_0005_0004_000000028_0001_0001_0009_crosslinked_0__11__N
SKVFLLVKGADPRLVKLVKKVYPEVIVFELPGNQFAFLLDDPNKAKSASCIVKAERWQIRTWP KIPIEELEDRVFVNCNTSITWVEGTVGTLLSDITRLDLGKRILDPRGIYRCNESTVQVHYRMC NewR1_ems_ferrM_1386_0002_000000036_0001_0001_0003_updated__50__C
SKVFLLVKGADPRLVKLVKKVYPEVIVFELPGNQFAFLLDDPNKAKSASKIVKAERWQTRTWP KIPIEELEDRVFVNCNTSITWVEGTVGTLLSDITRLDLGKRILDPRGIYRCNESTVQVHYRMC NewR1_ems_ferrM_1386_0002_000000036_0001_0001_0003_updated__59__T
SKVFLLVKGADPRLVKLVKKVYPEVIQFELPGNQFAFLLDDPNKAKSASKIVKAERWQIRTWP KIPIEELEDRVFVNCNTSITWVEGTVGTLLSDITRLDLGKRILDPRGIYRCNESTVQVHYRMC NewR1_ems_ferrM_1386_0002_000000036_0001_0001_0003_updated__27__Q
SKVFLLVKGADPRLVKLVKKVYPEVIVFELPGNQFAFLLDDPNKAKSASKIVKAECWQIRTWP KIPIEELEDRVFVNCNTSITWVEGTVGTLLSDITRLDLGKRILDPRGIYRCNESTVQVHYRMC NewR1_ems_ferrM_1386_0002_000000036_0001_0001_0003_updated__56__C
GCIFNLVRGGTPEVEEELRKIGPLIVLKQGGQIIFLVCGGDPEELRKLAEKLGIPIDIWG KIPIEELEDRVFVNCNTSITWVEGTVGTLLSDITRLDLGKRILDPRGIYRCNESTVQVHYRMC FerrR1R2_emsferr_fer_b0002_0005_0004_000000028_0001_0001_0009_crosslinked_0__5__N
GCIFILVRGGTPEVEEELRDIGPLIVLKQGGQIIFLVCGGDPEELRKLAEKLGIPIDIWG KIPIEELEDRVFVNCNTSITWVEGTVGTLLSDITRLDLGKRILDPRGIYRCNESTVQVHYRMC FerrR1R2_emsferr_fer_b0002_0005_0004_000000028_0001_0001_0009_crosslinked_0__20__D
GCIFILVRGGTPEVEEELRKIGPLIVLKQGGQIIFLVCGGDPEELRKLAETLGIPIDIWG KIPIEELEDRVFVNCNTSITWVEGTVGTLLSDITRLDLGKRILDPRGIYRCNESTVQVHYRMC FerrR1R2_emsferr_fer_b0002_0005_0004_000000028_0001_0001_0009_crosslinked_0__51__T
SKVFLLVKGADPRLVKLVKKVYPEVIVFELPGNQFAFLLDDPNKAKSASKIVKAERWLIRTWP KIPIEELEDRVFVNCNTSITWVEGTVGTLLSDITRLDLGKRILDPRGIYRCNESTVQVHYRMC NewR1_ems_ferrM_1386_0002_000000036_0001_0001_0003_updated__58__L
GCIFILVRGGTPHVEEELRKIGPLIVLKQGGQIIFLVCGGDPEELRKLAEKLGIPIDIWG KIPIEELEDRVFVNCNTSITWVEGTVGTLLSDITRLDLGKRILDPRGIYRCNESTVQVHYRMC FerrR1R2_emsferr_fer_b0002_0005_0004_000000028_0001_0001_0009_crosslinked_0__13__H
SKVFLLVKGADPRLVKLVGKVYPEVIVFELPGNQFAFLLDDPNKAKSASKIVKAERWQIRTWP KIPIEELEDRVFVNCNTSITWVEGTVGTLLSDITRLDLGKRILDPRGIYRCNESTVQVHYRMC NewR1_ems_ferrM_1386_0002_000000036_0001_0001_0003_updated__19__G
GCIFILVRGGTPEVEEELRKIGPLIVLKQGGQIIFLNCGGDPEELRKLAEKLGIPIDIWG KIPIEELEDRVFVNCNTSITWVEGTVGTLLSDITRLDLGKRILDPRGIYRCNESTVQVHYRMC FerrR1R2_emsferr_fer_b0002_0005_0004_000000028_0001_0001_0009_crosslinked_0__37__N
GCIFILVRMGTPEVEEELRKIGPLIVLKQGGQIIFLVCGGDPEELRKLAEKLGIPIDIWG KIPIEELEDRVFVNCNTSITWVEGTVGTLLSDITRLDLGKRILDPRGIYRCNESTVQVHYRMC FerrR1R2_emsferr_fer_b0002_0005_0004_000000028_0001_0001_0009_crosslinked_0__9__M
SLVFLLVKGADPRLVKLVKKVYPEVIVFELPGNQFAFLLDDPNKAKSASKIVKAERWQIRTWP KIPIEELEDRVFVNCNTSITWVEGTVGTLLSDITRLDLGKRILDPRGIYRCNESTVQVHYRMC NewR1_ems_ferrM_1386_0002_000000036_0001_0001_0003_updated__2__L
GCIFILVDGGTPEVEEELRKIGPLIVLKQGGQIIFLVCGGDPEELRKLAEKLGIPIDIWG KIPIEELEDRVFVNCNTSITWVEGTVGTLLSDITRLDLGKRILDPRGIYRCNESTVQVHYRMC FerrR1R2_emsferr_fer_b0002_0005_0004_000000028_0001_0001_0009_crosslinked_0__8__D
SKVFLLVKGADPRLVKLVKKVYPEVIVFELPGNQFAFLLDDPNKAKSNSKIVKAERWQIRTWP KIPIEELEDRVFVNCNTSITWVEGTVGTLLSDITRLDLGKRILDPRGIYRCNESTVQVHYRMC NewR1_ems_ferrM_1386_0002_000000036_0001_0001_0003_updated__48__N
GCRFILVRGGTPEVEEELRKIGPLIVLKQGGQIIFLVCGGDPEELRKLAEKLGIPIDIWG KIPIEELEDRVFVNCNTSITWVEGTVGTLLSDITRLDLGKRILDPRGIYRCNESTVQVHYRMC FerrR1R2_emsferr_fer_b0002_0005_0004_000000028_0001_0001_0009_crosslinked_0__3__R
SKVFLLVKGADPRLVKLVKKVYPEVIVFELPGNQFAFLLDDPNKWKSASKIVKAERWQIRTWP KIPIEELEDRVFVNCNTSITWVEGTVGTLLSDITRLDLGKRILDPRGIYRCNESTVQVHYRMC NewR1_ems_ferrM_1386_0002_000000036_0001_0001_0003_updated__45__W
GCIFILVRGGTPEVEEELRKIGPLIVLKQGGQIIFLVCGGDDEELRKLAEKLGIPIDIWG KIPIEELEDRVFVNCNTSITWVEGTVGTLLSDITRLDLGKRILDPRGIYRCNESTVQVHYRMC FerrR1R2_emsferr_fer_b0002_0005_0004_000000028_0001_0001_0009_crosslinked_0__42__D
GCIFILVRGGTPEVEQELRKIGPLIVLKQGGQIIFLVCGGDPEELRKLAEKLGIPIDIWG KIPIEELEDRVFVNCNTSITWVEGTVGTLLSDITRLDLGKRILDPRGIYRCNESTVQVHYRMC FerrR1R2_emsferr_fer_b0002_0005_0004_000000028_0001_0001_0009_crosslinked_0__16__Q
GCIFILVRGGTPEVEEELDKIGPLIVLKQGGQIIFLVCGGDPEELRKLAEKLGIPIDIWG KIPIEELEDRVFVNCNTSITWVEGTVGTLLSDITRLDLGKRILDPRGIYRCNESTVQVHYRMC FerrR1R2_emsferr_fer_b0002_0005_0004_000000028_0001_0001_0009_crosslinked_0__19__D
SKVFLLVKGADPRLVKLVKKVYPEVIVFNLPGNQFAFLLDDPNKAKSASKIVKAERWQIRTWP KIPIEELEDRVFVNCNTSITWVEGTVGTLLSDITRLDLGKRILDPRGIYRCNESTVQVHYRMC NewR1_ems_ferrM_1386_0002_000000036_0001_0001_0003_updated__29__N
SKVFLLVKGADPRLVKLVKKVYPEVIVFELPGNQFAFLLDDPNKAKSASGIVKAERWQIRTWP KIPIEELEDRVFVNCNTSITWVEGTVGTLLSDITRLDLGKRILDPRGIYRCNESTVQVHYRMC NewR1_ems_ferrM_1386_0002_000000036_0001_0001_0003_updated__50__G
GCIFILVRGGTPEVEEELRKIGPLIVLKQGGQIINLVCGGDPEELRKLAEKLGIPIDIWG KIPIEELEDRVFVNCNTSITWVEGTVGTLLSDITRLDLGKRILDPRGIYRCNESTVQVHYRMC FerrR1R2_emsferr_fer_b0002_0005_0004_000000028_0001_0001_0009_crosslinked_0__35__N
SKVFLLVVGADPRLVKLVKKVYPEVIVFELPGNQFAFLLDDPNKAKSASKIVKAERWQIRTWP KIPIEELEDRVFVNCNTSITWVEGTVGTLLSDITRLDLGKRILDPRGIYRCNESTVQVHYRMC NewR1_ems_ferrM_1386_0002_000000036_0001_0001_0003_updated__8__V
GCIFILVRGGTPEVEEELRKIGPLIVIKQGGQIIFLVCGGDPEELRKLAEKLGIPIDIWG KIPIEELEDRVFVNCNTSITWVEGTVGTLLSDITRLDLGKRILDPRGIYRCNESTVQVHYRMC FerrR1R2_emsferr_fer_b0002_0005_0004_000000028_0001_0001_0009_crosslinked_0__27__I
GCIFILVRGGTPEVEEELRFIGPLIVLKQGGQIIFLVCGGDPEELRKLAEKLGIPIDIWG KIPIEELEDRVFVNCNTSITWVEGTVGTLLSDITRLDLGKRILDPRGIYRCNESTVQVHYRMC FerrR1R2_emsferr_fer_b0002_0005_0004_000000028_0001_0001_0009_crosslinked_0__20__F
GCINILVRGGTPEVEEELRKIGPLIVLKQGGQIIFLVCGGDPEELRKLAEKLGIPIDIWG KIPIEELEDRVFVNCNTSITWVEGTVGTLLSDITRLDLGKRILDPRGIYRCNESTVQVHYRMC FerrR1R2_emsferr_fer_b0002_0005_0004_000000028_0001_0001_0009_crosslinked_0__4__N
GCIFILVRGGTPEVEEELRKIGPLIVLKQGGQIIFLVCGGDPEELRKLAEKLGIPHDIWG KIPIEELEDRVFVNCNTSITWVEGTVGTLLSDITRLDLGKRILDPRGIYRCNESTVQVHYRMC FerrR1R2_emsferr_fer_b0002_0005_0004_000000028_0001_0001_0009_crosslinked_0__56__H
GCIFILVRGGTPEVEEELRKIGPLIVLKQGGQIIFLVCGGDPEELRILAEKLGIPIDIWG KIPIEELEDRVFVNCNTSITWVEGTVGTLLSDITRLDLGKRILDPRGIYRCNESTVQVHYRMC FerrR1R2_emsferr_fer_b0002_0005_0004_000000028_0001_0001_0009_crosslinked_0__47__I
SKVFLLVKGADPRLVKLVKKVYPEVIVFELPGNQFAFLLDDINKAKSASKIVKAERWQIRTWP KIPIEELEDRVFVNCNTSITWVEGTVGTLLSDITRLDLGKRILDPRGIYRCNESTVQVHYRMC NewR1_ems_ferrM_1386_0002_000000036_0001_0001_0003_updated__42__I
GCIFILVRGGTPEVEEELRKIGPLIVLKQGGQIIFLVCGGDPEELRKLAEKWGIPIDIWG KIPIEELEDRVFVNCNTSITWVEGTVGTLLSDITRLDLGKRILDPRGIYRCNESTVQVHYRMC FerrR1R2_emsferr_fer_b0002_0005_0004_000000028_0001_0001_0009_crosslinked_0__52__W
SKVFLLVKGADPRLVKLVKKVYPEVIVFELPGNQFAFLLDDPNKAKSASKIVKAERIQIRTWP KIPIEELEDRVFVNCNTSITWVEGTVGTLLSDITRLDLGKRILDPRGIYRCNESTVQVHYRMC NewR1_ems_ferrM_1386_0002_000000036_0001_0001_0003_updated__57__I
GCIFILVRGGTPEVEEELRKIGPLIVLKQGGQIIFLVCGGDPEELRKLALKLGIPIDIWG KIPIEELEDRVFVNCNTSITWVEGTVGTLLSDITRLDLGKRILDPRGIYRCNESTVQVHYRMC FerrR1R2_emsferr_fer_b0002_0005_0004_000000028_0001_0001_0009_crosslinked_0__50__L
GCIFILVRGGTPEVEEELRKIGPLIVLKQGGQIIFYVCGGDPEELRKLAEKLGIPIDIWG KIPIEELEDRVFVNCNTSITWVEGTVGTLLSDITRLDLGKRILDPRGIYRCNESTVQVHYRMC FerrR1R2_emsferr_fer_b0002_0005_0004_000000028_0001_0001_0009_crosslinked_0__36__Y
SKVFLLVKGADPRLVKLVKKVYPEVIVFELPGNQFPFLLDDPNKAKSASKIVKAERWQIRTWP KIPIEELEDRVFVNCNTSITWVEGTVGTLLSDITRLDLGKRILDPRGIYRCNESTVQVHYRMC NewR1_ems_ferrM_1386_0002_000000036_0001_0001_0003_updated__36__P
SKVFLLVKGADPRLVKLTKKVYPEVIVFELPGNQFAFLLDDPNKAKSASKIVKAERWQIRTWP KIPIEELEDRVFVNCNTSITWVEGTVGTLLSDITRLDLGKRILDPRGIYRCNESTVQVHYRMC NewR1_ems_ferrM_1386_0002_000000036_0001_0001_0003_updated__18__T
SKVFLAVKGADPRLVKLVKKVYPEVIVFELPGNQFAFLLDDPNKAKSASKIVKAERWQIRTWP KIPIEELEDRVFVNCNTSITWVEGTVGTLLSDITRLDLGKRILDPRGIYRCNESTVQVHYRMC NewR1_ems_ferrM_1386_0002_000000036_0001_0001_0003_updated__6__A
GCIFILVRGGTPEVEEELRKIGPLIVLKQGGQIIFLVCGGDPEELRKLAEKLGDPIDIWG KIPIEELEDRVFVNCNTSITWVEGTVGTLLSDITRLDLGKRILDPRGIYRCNESTVQVHYRMC FerrR1R2_emsferr_fer_b0002_0005_0004_000000028_0001_0001_0009_crosslinked_0__54__D
GCIFILVRGGTPEVEEELRKIGPLIVLKQGGQIIYLVCGGDPEELRKLAEKLGIPIDIWG KIPIEELEDRVFVNCNTSITWVEGTVGTLLSDITRLDLGKRILDPRGIYRCNESTVQVHYRMC FerrR1R2_emsferr_fer_b0002_0005_0004_000000028_0001_0001_0009_crosslinked_0__35__Y
GCIFILVRGGTPEVEEELRKIGPLIVLKQGGQIIFLVCGGDPEELRKLAEKNGIPIDIWG KIPIEELEDRVFVNCNTSITWVEGTVGTLLSDITRLDLGKRILDPRGIYRCNESTVQVHYRMC FerrR1R2_emsferr_fer_b0002_0005_0004_000000028_0001_0001_0009_crosslinked_0__52__N
KCIFILVRGGTPEVEEELRKIGPLIVLKQGGQIIFLVCGGDPEELRKLAEKLGIPIDIWG KIPIEELEDRVFVNCNTSITWVEGTVGTLLSDITRLDLGKRILDPRGIYRCNESTVQVHYRMC FerrR1R2_emsferr_fer_b0002_0005_0004_000000028_0001_0001_0009_crosslinked_0__1__K
GCIFILVRGGTPEVEEELRKIGPLIVLKQGGQIIFLVCGGDPEELRKTAEKLGIPIDIWG KIPIEELEDRVFVNCNTSITWVEGTVGTLLSDITRLDLGKRILDPRGIYRCNESTVQVHYRMC FerrR1R2_emsferr_fer_b0002_0005_0004_000000028_0001_0001_0009_crosslinked_0__48__T
GCIFILVRGGTPEVEEELRKIGPLIVLKQGGVIIFLVCGGDPEELRKLAEKLGIPIDIWG KIPIEELEDRVFVNCNTSITWVEGTVGTLLSDITRLDLGKRILDPRGIYRCNESTVQVHYRMC FerrR1R2_emsferr_fer_b0002_0005_0004_000000028_0001_0001_0009_crosslinked_0__32__V
GCIFILVRGGTPEVEEELRWIGPLIVLKQGGQIIFLVCGGDPEELRKLAEKLGIPIDIWG KIPIEELEDRVFVNCNTSITWVEGTVGTLLSDITRLDLGKRILDPRGIYRCNESTVQVHYRMC FerrR1R2_emsferr_fer_b0002_0005_0004_000000028_0001_0001_0009_crosslinked_0__20__W
SKVFLLVKGADPRLVKLVKKVYPEVIVFELPGNQFAFLLDDPNKAKPASKIVKAERWQIRTWP KIPIEELEDRVFVNCNTSITWVEGTVGTLLSDITRLDLGKRILDPRGIYRCNESTVQVHYRMC NewR1_ems_ferrM_1386_0002_000000036_0001_0001_0003_updated__47__P
SKVFLLVKGADPRLVKLVKKVYPEVIVFEVPGNQFAFLLDDPNKAKSASKIVKAERWQIRTWP KIPIEELEDRVFVNCNTSITWVEGTVGTLLSDITRLDLGKRILDPRGIYRCNESTVQVHYRMC NewR1_ems_ferrM_1386_0002_000000036_0001_0001_0003_updated__30__V
GCIFILVRGGTPEVEEELRKIGPLIVLSQGGQIIFLVCGGDPEELRKLAEKLGIPIDIWG KIPIEELEDRVFVNCNTSITWVEGTVGTLLSDITRLDLGKRILDPRGIYRCNESTVQVHYRMC FerrR1R2_emsferr_fer_b0002_0005_0004_000000028_0001_0001_0009_crosslinked_0__28__S
SKVFLLVKGADPRLVKLVKKVYPEVIVFELPGNQFAFELDDPNKAKSASKIVKAERWQIRTWP KIPIEELEDRVFVNCNTSITWVEGTVGTLLSDITRLDLGKRILDPRGIYRCNESTVQVHYRMC NewR1_ems_ferrM_1386_0002_000000036_0001_0001_0003_updated__38__E
GCIFILVRGGTPEVEEELRKDGPLIVLKQGGQIIFLVCGGDPEELRKLAEKLGIPIDIWG KIPIEELEDRVFVNCNTSITWVEGTVGTLLSDITRLDLGKRILDPRGIYRCNESTVQVHYRMC FerrR1R2_emsferr_fer_b0002_0005_0004_000000028_0001_0001_0009_crosslinked_0__21__D
SKVFLLVKGEDPRLVKLVKKVYPEVIVFELPGNQFAFLLDDPNKAKSASKIVKAERWQIRTWP KIPIEELEDRVFVNCNTSITWVEGTVGTLLSDITRLDLGKRILDPRGIYRCNESTVQVHYRMC NewR1_ems_ferrM_1386_0002_000000036_0001_0001_0003_updated__10__E
SKVFLLVKGADPRLVKLVDKVYPEVIVFELPGNQFAFLLDDPNKAKSASKIVKAERWQIRTWP KIPIEELEDRVFVNCNTSITWVEGTVGTLLSDITRLDLGKRILDPRGIYRCNESTVQVHYRMC NewR1_ems_ferrM_1386_0002_000000036_0001_0001_0003_updated__19__D
SKVFLLVKGADPRLVKLVKKVYPEVIVFELPGNQFAFLLDDPNKAKSASKIVKAERWQIRTWH KIPIEELEDRVFVNCNTSITWVEGTVGTLLSDITRLDLGKRILDPRGIYRCNESTVQVHYRMC NewR1_ems_ferrM_1386_0002_000000036_0001_0001_0003_updated__63__H
GCIFILVRGGTPEVEEELRKIGPLIVLKQGGQIQFLVCGGDPEELRKLAEKLGIPIDIWG KIPIEELEDRVFVNCNTSITWVEGTVGTLLSDITRLDLGKRILDPRGIYRCNESTVQVHYRMC FerrR1R2_emsferr_fer_b0002_0005_0004_000000028_0001_0001_0009_crosslinked_0__34__Q
GCIFILVRGGTPEVEEELRKIGPLIVLKQGGQIIFLVCGWDPEELRKLAEKLGIPIDIWG KIPIEELEDRVFVNCNTSITWVEGTVGTLLSDITRLDLGKRILDPRGIYRCNESTVQVHYRMC FerrR1R2_emsferr_fer_b0002_0005_0004_000000028_0001_0001_0009_crosslinked_0__40__W
SHVFLLVKGADPRLVKLVKKVYPEVIVFELPGNQFAFLLDDPNKAKSASKIVKAERWQIRTWP KIPIEELEDRVFVNCNTSITWVEGTVGTLLSDITRLDLGKRILDPRGIYRCNESTVQVHYRMC NewR1_ems_ferrM_1386_0002_000000036_0001_0001_0003_updated__2__H
GCIFILVRGGTPEVEEELRKIGPLIVLKQGGQIIFLVCGGDPEELRKLAEKLGIHIDIWG KIPIEELEDRVFVNCNTSITWVEGTVGTLLSDITRLDLGKRILDPRGIYRCNESTVQVHYRMC FerrR1R2_emsferr_fer_b0002_0005_0004_000000028_0001_0001_0009_crosslinked_0__55__H
SKVFLLVKGADPRLVKLVKKVYPEVIVFELPGNQFWFLLDDPNKAKSASKIVKAERWQIRTWP KIPIEELEDRVFVNCNTSITWVEGTVGTLLSDITRLDLGKRILDPRGIYRCNESTVQVHYRMC NewR1_ems_ferrM_1386_0002_000000036_0001_0001_0003_updated__36__W
GCIFILVRGGIPEVEEELRKIGPLIVLKQGGQIIFLVCGGDPEELRKLAEKLGIPIDIWG KIPIEELEDRVFVNCNTSITWVEGTVGTLLSDITRLDLGKRILDPRGIYRCNESTVQVHYRMC FerrR1R2_emsferr_fer_b0002_0005_0004_000000028_0001_0001_0009_crosslinked_0__11__I
SKVFLLVKGADPRLVKDVKKVYPEVIVFELPGNQFAFLLDDPNKAKSASKIVKAERWQIRTWP KIPIEELEDRVFVNCNTSITWVEGTVGTLLSDITRLDLGKRILDPRGIYRCNESTVQVHYRMC NewR1_ems_ferrM_1386_0002_000000036_0001_0001_0003_updated__17__D
GCIFILVRGGTPEVEEELRKIGPLAVLKQGGQIIFLVCGGDPEELRKLAEKLGIPIDIWG KIPIEELEDRVFVNCNTSITWVEGTVGTLLSDITRLDLGKRILDPRGIYRCNESTVQVHYRMC FerrR1R2_emsferr_fer_b0002_0005_0004_000000028_0001_0001_0009_crosslinked_0__25__A
SKVWLLVKGADPRLVKLVKKVYPEVIVFELPGNQFAFLLDDPNKAKSASKIVKAERWQIRTWP KIPIEELEDRVFVNCNTSITWVEGTVGTLLSDITRLDLGKRILDPRGIYRCNESTVQVHYRMC NewR1_ems_ferrM_1386_0002_000000036_0001_0001_0003_updated__4__W
SKVFLLVKGADPRLVKLVKKVYPEVIVFELPGNQFAFLLWDPNKAKSASKIVKAERWQIRTWP KIPIEELEDRVFVNCNTSITWVEGTVGTLLSDITRLDLGKRILDPRGIYRCNESTVQVHYRMC NewR1_ems_ferrM_1386_0002_000000036_0001_0001_0003_updated__40__W
SKVFLLVKGADPRLVKLVKKVYPEVIVFELPGNQFAFLLDDPTKAKSASKIVKAERWQIRTWP KIPIEELEDRVFVNCNTSITWVEGTVGTLLSDITRLDLGKRILDPRGIYRCNESTVQVHYRMC NewR1_ems_ferrM_1386_0002_000000036_0001_0001_0003_updated__43__T
SKVFLLVKGADPRLVKLVKKVYPEVIVFELPGNQFAFLLDDPNKCKSASKIVKAERWQIRTWP KIPIEELEDRVFVNCNTSITWVEGTVGTLLSDITRLDLGKRILDPRGIYRCNESTVQVHYRMC NewR1_ems_ferrM_1386_0002_000000036_0001_0001_0003_updated__45__C
SKVFLLVKGADPRLVKLVKKVYPEVIVFELPGNQFAFLLDDPNKAKSASKIVKAERWPIRTWP KIPIEELEDRVFVNCNTSITWVEGTVGTLLSDITRLDLGKRILDPRGIYRCNESTVQVHYRMC NewR1_ems_ferrM_1386_0002_000000036_0001_0001_0003_updated__58__P
SKVFLLVKGADPRLVKLVKKVYDEVIVFELPGNQFAFLLDDPNKAKSASKIVKAERWQIRTWP KIPIEELEDRVFVNCNTSITWVEGTVGTLLSDITRLDLGKRILDPRGIYRCNESTVQVHYRMC NewR1_ems_ferrM_1386_0002_000000036_0001_0001_0003_updated__23__D
SKVFLLVKGADPRLVKLVKKVYPEVIVFELPGNQFFFLLDDPNKAKSASKIVKAERWQIRTWP KIPIEELEDRVFVNCNTSITWVEGTVGTLLSDITRLDLGKRILDPRGIYRCNESTVQVHYRMC NewR1_ems_ferrM_1386_0002_000000036_0001_0001_0003_updated__36__F
SKVFLLVKGADPRLVKLVKKVYPEVIVFELPGNQFAFLLDDPNKAKSASKYVKAERWQIRTWP KIPIEELEDRVFVNCNTSITWVEGTVGTLLSDITRLDLGKRILDPRGIYRCNESTVQVHYRMC NewR1_ems_ferrM_1386_0002_000000036_0001_0001_0003_updated__51__Y
GCIFILVRGGTPEVEFELRKIGPLIVLKQGGQIIFLVCGGDPEELRKLAEKLGIPIDIWG KIPIEELEDRVFVNCNTSITWVEGTVGTLLSDITRLDLGKRILDPRGIYRCNESTVQVHYRMC FerrR1R2_emsferr_fer_b0002_0005_0004_000000028_0001_0001_0009_crosslinked_0__16__F
CKVFLLVKGADPRLVKLVKKVYPEVIVFELPGNQFAFLLDDPNKAKSASKIVKAERWQIRTWP KIPIEELEDRVFVNCNTSITWVEGTVGTLLSDITRLDLGKRILDPRGIYRCNESTVQVHYRMC NewR1_ems_ferrM_1386_0002_000000036_0001_0001_0003_updated__1__C
SKVFLLVKGADPRLVKLIKKVYPEVIVFELPGNQFAFLLDDPNKAKSASKIVKAERWQIRTWP KIPIEELEDRVFVNCNTSITWVEGTVGTLLSDITRLDLGKRILDPRGIYRCNESTVQVHYRMC NewR1_ems_ferrM_1386_0002_000000036_0001_0001_0003_updated__18__I
SKVFLLVHGADPRLVKLVKKVYPEVIVFELPGNQFAFLLDDPNKAKSASKIVKAERWQIRTWP KIPIEELEDRVFVNCNTSITWVEGTVGTLLSDITRLDLGKRILDPRGIYRCNESTVQVHYRMC NewR1_ems_ferrM_1386_0002_000000036_0001_0001_0003_updated__8__H
SKVFLLVKGADPRLVALVKKVYPEVIVFELPGNQFAFLLDDPNKAKSASKIVKAERWQIRTWP KIPIEELEDRVFVNCNTSITWVEGTVGTLLSDITRLDLGKRILDPRGIYRCNESTVQVHYRMC NewR1_ems_ferrM_1386_0002_000000036_0001_0001_0003_updated__16__A
SKVFLLVKGADPRLVKLVKKVYPEVIVFELPGNQFAFLLDDPNKAKSALKIVKAERWQIRTWP KIPIEELEDRVFVNCNTSITWVEGTVGTLLSDITRLDLGKRILDPRGIYRCNESTVQVHYRMC NewR1_ems_ferrM_1386_0002_000000036_0001_0001_0003_updated__49__L
SKVFLLVKGADPRLVKLVKKVYPDVIVFELPGNQFAFLLDDPNKAKSASKIVKAERWQIRTWP KIPIEELEDRVFVNCNTSITWVEGTVGTLLSDITRLDLGKRILDPRGIYRCNESTVQVHYRMC NewR1_ems_ferrM_1386_0002_000000036_0001_0001_0003_updated__24__D
SKVFLLVKGADPRLVKLVKKVYPEVIVFELPGNQFAFLLDDPNKAKSASKIVKAERWQIRTWM KIPIEELEDRVFVNCNTSITWVEGTVGTLLSDITRLDLGKRILDPRGIYRCNESTVQVHYRMC NewR1_ems_ferrM_1386_0002_000000036_0001_0001_0003_updated__63__M
GCIFILVRGGTPRVEEELRKIGPLIVLKQGGQIIFLVCGGDPEELRKLAEKLGIPIDIWG KIPIEELEDRVFVNCNTSITWVEGTVGTLLSDITRLDLGKRILDPRGIYRCNESTVQVHYRMC FerrR1R2_emsferr_fer_b0002_0005_0004_000000028_0001_0001_0009_crosslinked_0__13__R
WCIFILVRGGTPEVEEELRKIGPLIVLKQGGQIIFLVCGGDPEELRKLAEKLGIPIDIWG KIPIEELEDRVFVNCNTSITWVEGTVGTLLSDITRLDLGKRILDPRGIYRCNESTVQVHYRMC FerrR1R2_emsferr_fer_b0002_0005_0004_000000028_0001_0001_0009_crosslinked_0__1__W
GCIFILVRGGTPEVEEELMKIGPLIVLKQGGQIIFLVCGGDPEELRKLAEKLGIPIDIWG KIPIEELEDRVFVNCNTSITWVEGTVGTLLSDITRLDLGKRILDPRGIYRCNESTVQVHYRMC FerrR1R2_emsferr_fer_b0002_0005_0004_000000028_0001_0001_0009_crosslinked_0__19__M
SKVFLLVKGADPRLVKLVAKVYPEVIVFELPGNQFAFLLDDPNKAKSASKIVKAERWQIRTWP KIPIEELEDRVFVNCNTSITWVEGTVGTLLSDITRLDLGKRILDPRGIYRCNESTVQVHYRMC NewR1_ems_ferrM_1386_0002_000000036_0001_0001_0003_updated__19__A
GCIFILVRGGTPEVEEELRKIGPLIVLKQGGQIIFLVCGGDPEELRKLAEHLGIPIDIWG KIPIEELEDRVFVNCNTSITWVEGTVGTLLSDITRLDLGKRILDPRGIYRCNESTVQVHYRMC FerrR1R2_emsferr_fer_b0002_0005_0004_000000028_0001_0001_0009_crosslinked_0__51__H
SKVFLLVKGADPRLVKLVKKVYPEVIVFELPYNQFAFLLDDPNKAKSASKIVKAERWQIRTWP KIPIEELEDRVFVNCNTSITWVEGTVGTLLSDITRLDLGKRILDPRGIYRCNESTVQVHYRMC NewR1_ems_ferrM_1386_0002_000000036_0001_0001_0003_updated__32__Y
GCIFILVRGGTPEVEYELRKIGPLIVLKQGGQIIFLVCGGDPEELRKLAEKLGIPIDIWG KIPIEELEDRVFVNCNTSITWVEGTVGTLLSDITRLDLGKRILDPRGIYRCNESTVQVHYRMC FerrR1R2_emsferr_fer_b0002_0005_0004_000000028_0001_0001_0009_crosslinked_0__16__Y
SKVFLLVKGADPRLVKLVKKVYPEVIVFELPGNQFASLLDDPNKAKSASKIVKAERWQIRTWP KIPIEELEDRVFVNCNTSITWVEGTVGTLLSDITRLDLGKRILDPRGIYRCNESTVQVHYRMC NewR1_ems_ferrM_1386_0002_000000036_0001_0001_0003_updated__37__S
GCIFILVRGGTPEVEEELKKIGPLIVLKQGGQIIFLVCGGDPEELRKLAEKLGIPIDIWG KIPIEELEDRVFVNCNTSITWVEGTVGTLLSDITRLDLGKRILDPRGIYRCNESTVQVHYRMC FerrR1R2_emsferr_fer_b0002_0005_0004_000000028_0001_0001_0009_crosslinked_0__19__K
GCFFILVRGGTPEVEEELRKIGPLIVLKQGGQIIFLVCGGDPEELRKLAEKLGIPIDIWG KIPIEELEDRVFVNCNTSITWVEGTVGTLLSDITRLDLGKRILDPRGIYRCNESTVQVHYRMC FerrR1R2_emsferr_fer_b0002_0005_0004_000000028_0001_0001_0009_crosslinked_0__3__F
GCIFILVRGGTPEVEEELRKIGPLIVLKQNGQIIFLVCGGDPEELRKLAEKLGIPIDIWG KIPIEELEDRVFVNCNTSITWVEGTVGTLLSDITRLDLGKRILDPRGIYRCNESTVQVHYRMC FerrR1R2_emsferr_fer_b0002_0005_0004_000000028_0001_0001_0009_crosslinked_0__30__N
SKVFLLVKGADPPLVKLVKKVYPEVIVFELPGNQFAFLLDDPNKAKSASKIVKAERWQIRTWP KIPIEELEDRVFVNCNTSITWVEGTVGTLLSDITRLDLGKRILDPRGIYRCNESTVQVHYRMC NewR1_ems_ferrM_1386_0002_000000036_0001_0001_0003_updated__13__P
SKVFLLVKGADPRLVKLVKEVYPEVIVFELPGNQFAFLLDDPNKAKSASKIVKAERWQIRTWP KIPIEELEDRVFVNCNTSITWVEGTVGTLLSDITRLDLGKRILDPRGIYRCNESTVQVHYRMC NewR1_ems_ferrM_1386_0002_000000036_0001_0001_0003_updated__20__E
GCIFILVRGGTPEVEEELRKIGPLIVLKQGFQIIFLVCGGDPEELRKLAEKLGIPIDIWG KIPIEELEDRVFVNCNTSITWVEGTVGTLLSDITRLDLGKRILDPRGIYRCNESTVQVHYRMC FerrR1R2_emsferr_fer_b0002_0005_0004_000000028_0001_0001_0009_crosslinked_0__31__F
SKVFLKVKGADPRLVKLVKKVYPEVIVFELPGNQFAFLLDDPNKAKSASKIVKAERWQIRTWP KIPIEELEDRVFVNCNTSITWVEGTVGTLLSDITRLDLGKRILDPRGIYRCNESTVQVHYRMC NewR1_ems_ferrM_1386_0002_000000036_0001_0001_0003_updated__6__K
GCIFTLVRGGTPEVEEELRKIGPLIVLKQGGQIIFLVCGGDPEELRKLAEKLGIPIDIWG KIPIEELEDRVFVNCNTSITWVEGTVGTLLSDITRLDLGKRILDPRGIYRCNESTVQVHYRMC FerrR1R2_emsferr_fer_b0002_0005_0004_000000028_0001_0001_0009_crosslinked_0__5__T
GCIFILVRGGTPEVEEELRKIGPLIVLKQGGQIIFLVCGGDPEELRKLAEKIGIPIDIWG KIPIEELEDRVFVNCNTSITWVEGTVGTLLSDITRLDLGKRILDPRGIYRCNESTVQVHYRMC FerrR1R2_emsferr_fer_b0002_0005_0004_000000028_0001_0001_0009_crosslinked_0__52__I
KKVFLLVKGADPRLVKLVKKVYPEVIVFELPGNQFAFLLDDPNKAKSASKIVKAERWQIRTWP KIPIEELEDRVFVNCNTSITWVEGTVGTLLSDITRLDLGKRILDPRGIYRCNESTVQVHYRMC NewR1_ems_ferrM_1386_0002_000000036_0001_0001_0003_updated__1__K
GCIFILVRGGTPEVEEELRKIGPLIVLKQGGQILFLVCGGDPEELRKLAEKLGIPIDIWG KIPIEELEDRVFVNCNTSITWVEGTVGTLLSDITRLDLGKRILDPRGIYRCNESTVQVHYRMC FerrR1R2_emsferr_fer_b0002_0005_0004_000000028_0001_0001_0009_crosslinked_0__34__L
SKVFLLVKGADPRLFKLVKKVYPEVIVFELPGNQFAFLLDDPNKAKSASKIVKAERWQIRTWP KIPIEELEDRVFVNCNTSITWVEGTVGTLLSDITRLDLGKRILDPRGIYRCNESTVQVHYRMC NewR1_ems_ferrM_1386_0002_000000036_0001_0001_0003_updated__15__F
GCIFILVRGGTPEVEEELRKIGPLIVLKSGGQIIFLVCGGDPEELRKLAEKLGIPIDIWG KIPIEELEDRVFVNCNTSITWVEGTVGTLLSDITRLDLGKRILDPRGIYRCNESTVQVHYRMC FerrR1R2_emsferr_fer_b0002_0005_0004_000000028_0001_0001_0009_crosslinked_0__29__S
SKVFLLVKGAAPRLVKLVKKVYPEVIVFELPGNQFAFLLDDPNKAKSASKIVKAERWQIRTWP KIPIEELEDRVFVNCNTSITWVEGTVGTLLSDITRLDLGKRILDPRGIYRCNESTVQVHYRMC NewR1_ems_ferrM_1386_0002_000000036_0001_0001_0003_updated__11__A
GCIFILVRGGTPEVEEELRKIGPLIVLKQGGQIIFLVCGGDPEELRKLYEKLGIPIDIWG KIPIEELEDRVFVNCNTSITWVEGTVGTLLSDITRLDLGKRILDPRGIYRCNESTVQVHYRMC FerrR1R2_emsferr_fer_b0002_0005_0004_000000028_0001_0001_0009_crosslinked_0__49__Y
SKVFLLVKGADPRLVKLVKKVYPEVIVFELPGNQFAFLLDDPNKAKSASMIVKAERWQIRTWP KIPIEELEDRVFVNCNTSITWVEGTVGTLLSDITRLDLGKRILDPRGIYRCNESTVQVHYRMC NewR1_ems_ferrM_1386_0002_000000036_0001_0001_0003_updated__50__M
GCIFILVRGATPEVEEELRKIGPLIVLKQGGQIIFLVCGGDPEELRKLAEKLGIPIDIWG KIPIEELEDRVFVNCNTSITWVEGTVGTLLSDITRLDLGKRILDPRGIYRCNESTVQVHYRMC FerrR1R2_emsferr_fer_b0002_0005_0004_000000028_0001_0001_0009_crosslinked_0__10__A
GCIFILVRGGTPEVEEELRKIGPLIVLKQGGQIIFLVCGGDPEELRKLAEKLGIPLDIWG KIPIEELEDRVFVNCNTSITWVEGTVGTLLSDITRLDLGKRILDPRGIYRCNESTVQVHYRMC FerrR1R2_emsferr_fer_b0002_0005_0004_000000028_0001_0001_0009_crosslinked_0__56__L
SKVFLLVKGADPRLVKLVEKVYPEVIVFELPGNQFAFLLDDPNKAKSASKIVKAERWQIRTWP KIPIEELEDRVFVNCNTSITWVEGTVGTLLSDITRLDLGKRILDPRGIYRCNESTVQVHYRMC NewR1_ems_ferrM_1386_0002_000000036_0001_0001_0003_updated__19__E
GCIFILVRGGTPEVEEELRKIGPLIVLKQGGQIIFLVCGGDPEELRKLAEKLGIPIDIFG KIPIEELEDRVFVNCNTSITWVEGTVGTLLSDITRLDLGKRILDPRGIYRCNESTVQVHYRMC FerrR1R2_emsferr_fer_b0002_0005_0004_000000028_0001_0001_0009_crosslinked_0__59__F
GCIFILVRGGTPEVEEELRKIGPLIVLKQGGQIIFLVCGGDPEELRKLAEKLDIPIDIWG KIPIEELEDRVFVNCNTSITWVEGTVGTLLSDITRLDLGKRILDPRGIYRCNESTVQVHYRMC FerrR1R2_emsferr_fer_b0002_0005_0004_000000028_0001_0001_0009_crosslinked_0__53__D
SGVFLLVKGADPRLVKLVKKVYPEVIVFELPGNQFAFLLDDPNKAKSASKIVKAERWQIRTWP KIPIEELEDRVFVNCNTSITWVEGTVGTLLSDITRLDLGKRILDPRGIYRCNESTVQVHYRMC NewR1_ems_ferrM_1386_0002_000000036_0001_0001_0003_updated__2__G
SKVFLLVKGADPRLVKLVKKVYPEVIVFELPGNQFAFLLYDPNKAKSASKIVKAERWQIRTWP KIPIEELEDRVFVNCNTSITWVEGTVGTLLSDITRLDLGKRILDPRGIYRCNESTVQVHYRMC NewR1_ems_ferrM_1386_0002_000000036_0001_0001_0003_updated__40__Y
GCIFILVRGGTPEVEEELRKIGPLIVLKQGGMIIFLVCGGDPEELRKLAEKLGIPIDIWG KIPIEELEDRVFVNCNTSITWVEGTVGTLLSDITRLDLGKRILDPRGIYRCNESTVQVHYRMC FerrR1R2_emsferr_fer_b0002_0005_0004_000000028_0001_0001_0009_crosslinked_0__32__M
GCIFILVRGGTPEVEDELRKIGPLIVLKQGGQIIFLVCGGDPEELRKLAEKLGIPIDIWG KIPIEELEDRVFVNCNTSITWVEGTVGTLLSDITRLDLGKRILDPRGIYRCNESTVQVHYRMC FerrR1R2_emsferr_fer_b0002_0005_0004_000000028_0001_0001_0009_crosslinked_0__16__D
SKVFLLVKGADPRLVKLVKKVYPEVIVFELPGMQFAFLLDDPNKAKSASKIVKAERWQIRTWP KIPIEELEDRVFVNCNTSITWVEGTVGTLLSDITRLDLGKRILDPRGIYRCNESTVQVHYRMC NewR1_ems_ferrM_1386_0002_000000036_0001_0001_0003_updated__33__M
SKVTLLVKGADPRLVKLVKKVYPEVIVFELPGNQFAFLLDDPNKAKSASKIVKAERWQIRTWP KIPIEELEDRVFVNCNTSITWVEGTVGTLLSDITRLDLGKRILDPRGIYRCNESTVQVHYRMC NewR1_ems_ferrM_1386_0002_000000036_0001_0001_0003_updated__4__T
SKVFLLVKGADPRLVKLVKKVYPEVIVFELPGNQFAFLLDDPNKAKSAQKIVKAERWQIRTWP KIPIEELEDRVFVNCNTSITWVEGTVGTLLSDITRLDLGKRILDPRGIYRCNESTVQVHYRMC NewR1_ems_ferrM_1386_0002_000000036_0001_0001_0003_updated__49__Q
SKVFLLVKGADGRLVKLVKKVYPEVIVFELPGNQFAFLLDDPNKAKSASKIVKAERWQIRTWP KIPIEELEDRVFVNCNTSITWVEGTVGTLLSDITRLDLGKRILDPRGIYRCNESTVQVHYRMC NewR1_ems_ferrM_1386_0002_000000036_0001_0001_0003_updated__12__G
SKVFLLVKGADPRLVKLVKKVYPEVIVFELPGNQFAFLLDDPNKAKSASKIVKAERWQPRTWP KIPIEELEDRVFVNCNTSITWVEGTVGTLLSDITRLDLGKRILDPRGIYRCNESTVQVHYRMC NewR1_ems_ferrM_1386_0002_000000036_0001_0001_0003_updated__59__P
SKMFLLVKGADPRLVKLVKKVYPEVIVFELPGNQFAFLLDDPNKAKSASKIVKAERWQIRTWP KIPIEELEDRVFVNCNTSITWVEGTVGTLLSDITRLDLGKRILDPRGIYRCNESTVQVHYRMC NewR1_ems_ferrM_1386_0002_000000036_0001_0001_0003_updated__3__M
SKVFLLVKGADPRLVKLVKKVYPEVIVFELPGNQFAFLLTDPNKAKSASKIVKAERWQIRTWP KIPIEELEDRVFVNCNTSITWVEGTVGTLLSDITRLDLGKRILDPRGIYRCNESTVQVHYRMC NewR1_ems_ferrM_1386_0002_000000036_0001_0001_0003_updated__40__T
GCIFILVRGGTPEVEEELRKIGPLIVLKQGGQIIFLTCGGDPEELRKLAEKLGIPIDIWG KIPIEELEDRVFVNCNTSITWVEGTVGTLLSDITRLDLGKRILDPRGIYRCNESTVQVHYRMC FerrR1R2_emsferr_fer_b0002_0005_0004_000000028_0001_0001_0009_crosslinked_0__37__T
SKVFLLVKGADPRLVKLVKKVYPEVIVFELPGNQFALLLDDPNKAKSASKIVKAERWQIRTWP KIPIEELEDRVFVNCNTSITWVEGTVGTLLSDITRLDLGKRILDPRGIYRCNESTVQVHYRMC NewR1_ems_ferrM_1386_0002_000000036_0001_0001_0003_updated__37__L
SKVFLLVKGAWPRLVKLVKKVYPEVIVFELPGNQFAFLLDDPNKAKSASKIVKAERWQIRTWP KIPIEELEDRVFVNCNTSITWVEGTVGTLLSDITRLDLGKRILDPRGIYRCNESTVQVHYRMC NewR1_ems_ferrM_1386_0002_000000036_0001_0001_0003_updated__11__W
GCIFILVRGGTPEVEEKLRKIGPLIVLKQGGQIIFLVCGGDPEELRKLAEKLGIPIDIWG KIPIEELEDRVFVNCNTSITWVEGTVGTLLSDITRLDLGKRILDPRGIYRCNESTVQVHYRMC FerrR1R2_emsferr_fer_b0002_0005_0004_000000028_0001_0001_0009_crosslinked_0__17__K
GCIFILVRGGTPEVEEELRKIGYLIVLKQGGQIIFLVCGGDPEELRKLAEKLGIPIDIWG KIPIEELEDRVFVNCNTSITWVEGTVGTLLSDITRLDLGKRILDPRGIYRCNESTVQVHYRMC FerrR1R2_emsferr_fer_b0002_0005_0004_000000028_0001_0001_0009_crosslinked_0__23__Y
SKVFLLVKGADPLLVKLVKKVYPEVIVFELPGNQFAFLLDDPNKAKSASKIVKAERWQIRTWP KIPIEELEDRVFVNCNTSITWVEGTVGTLLSDITRLDLGKRILDPRGIYRCNESTVQVHYRMC NewR1_ems_ferrM_1386_0002_000000036_0001_0001_0003_updated__13__L
GCIFILVRGGTPEVEEELRKIGPLIVLKQGGQIIFLVCGGDPEELRKLAEKLTIPIDIWG KIPIEELEDRVFVNCNTSITWVEGTVGTLLSDITRLDLGKRILDPRGIYRCNESTVQVHYRMC FerrR1R2_emsferr_fer_b0002_0005_0004_000000028_0001_0001_0009_crosslinked_0__53__T
GCIFILVRGGTPEVEEELRKIGPLIVLKQLGQIIFLVCGGDPEELRKLAEKLGIPIDIWG KIPIEELEDRVFVNCNTSITWVEGTVGTLLSDITRLDLGKRILDPRGIYRCNESTVQVHYRMC FerrR1R2_emsferr_fer_b0002_0005_0004_000000028_0001_0001_0009_crosslinked_0__30__L
SKVFLLVKGADPRLVKLVKKVYPEVIVFELPGNQFAFLLDDPNKAKSASKIVKAERWQIRTWW KIPIEELEDRVFVNCNTSITWVEGTVGTLLSDITRLDLGKRILDPRGIYRCNESTVQVHYRMC NewR1_ems_ferrM_1386_0002_000000036_0001_0001_0003_updated__63__W
SKVFLLVKGADPRLVKLVKKVYPEVIVFELPGNQFAFLLDDPNKAKSASKICKAERWQIRTWP KIPIEELEDRVFVNCNTSITWVEGTVGTLLSDITRLDLGKRILDPRGIYRCNESTVQVHYRMC NewR1_ems_ferrM_1386_0002_000000036_0001_0001_0003_updated__52__C
SKVFLLVKGADPRLVKLVKKVYPEVIVFELPGNQFAFLLDDPNKAKSASKIVKAERWQIRTWK KIPIEELEDRVFVNCNTSITWVEGTVGTLLSDITRLDLGKRILDPRGIYRCNESTVQVHYRMC NewR1_ems_ferrM_1386_0002_000000036_0001_0001_0003_updated__63__K
GCIFILVRGGTPEVEEELRKIGPLIVLKQGGQIIFLVCGGDPEELRKLAEALGIPIDIWG KIPIEELEDRVFVNCNTSITWVEGTVGTLLSDITRLDLGKRILDPRGIYRCNESTVQVHYRMC FerrR1R2_emsferr_fer_b0002_0005_0004_000000028_0001_0001_0009_crosslinked_0__51__A
GCIFILVRGGTPEVEEELRKIGPLIVLKQGGQIIALVCGGDPEELRKLAEKLGIPIDIWG KIPIEELEDRVFVNCNTSITWVEGTVGTLLSDITRLDLGKRILDPRGIYRCNESTVQVHYRMC FerrR1R2_emsferr_fer_b0002_0005_0004_000000028_0001_0001_0009_crosslinked_0__35__A
SKVFLLVKGADPRLVKLVKKVYPEVIVFELPGNQFAFLLDDPNKAKDASKIVKAERWQIRTWP KIPIEELEDRVFVNCNTSITWVEGTVGTLLSDITRLDLGKRILDPRGIYRCNESTVQVHYRMC NewR1_ems_ferrM_1386_0002_000000036_0001_0001_0003_updated__47__D
SKVFLLVKGADPRLVKLVKKVYPEVIVFELPGNQFDFLLDDPNKAKSASKIVKAERWQIRTWP KIPIEELEDRVFVNCNTSITWVEGTVGTLLSDITRLDLGKRILDPRGIYRCNESTVQVHYRMC NewR1_ems_ferrM_1386_0002_000000036_0001_0001_0003_updated__36__D
SKVFLLVKGADPRLVKLVKKVYPEVIVFELPGNQFAFLLDDPNKAKSQSKIVKAERWQIRTWP KIPIEELEDRVFVNCNTSITWVEGTVGTLLSDITRLDLGKRILDPRGIYRCNESTVQVHYRMC NewR1_ems_ferrM_1386_0002_000000036_0001_0001_0003_updated__48__Q
GCIFILVRGGTPEVEEELRKIGPLIVLKQGGQIIFLVCGGDPEELRKLAEKLGLPIDIWG KIPIEELEDRVFVNCNTSITWVEGTVGTLLSDITRLDLGKRILDPRGIYRCNESTVQVHYRMC FerrR1R2_emsferr_fer_b0002_0005_0004_000000028_0001_0001_0009_crosslinked_0__54__L
GCIFILVRGGTPEVEEELRKIGPLIVLKQGGTIIFLVCGGDPEELRKLAEKLGIPIDIWG KIPIEELEDRVFVNCNTSITWVEGTVGTLLSDITRLDLGKRILDPRGIYRCNESTVQVHYRMC FerrR1R2_emsferr_fer_b0002_0005_0004_000000028_0001_0001_0009_crosslinked_0__32__T
GCIFILVRGGTPEVEEELRKIGPLIVLKQGGQIIFLVCGGDPEELRKIAEKLGIPIDIWG KIPIEELEDRVFVNCNTSITWVEGTVGTLLSDITRLDLGKRILDPRGIYRCNESTVQVHYRMC FerrR1R2_emsferr_fer_b0002_0005_0004_000000028_0001_0001_0009_crosslinked_0__48__I
SKVFLLVKGADPRLVKLVKKVYPFVIVFELPGNQFAFLLDDPNKAKSASKIVKAERWQIRTWP KIPIEELEDRVFVNCNTSITWVEGTVGTLLSDITRLDLGKRILDPRGIYRCNESTVQVHYRMC NewR1_ems_ferrM_1386_0002_000000036_0001_0001_0003_updated__24__F
GCIFILVRGGTPEVEEELRKIGPWIVLKQGGQIIFLVCGGDPEELRKLAEKLGIPIDIWG KIPIEELEDRVFVNCNTSITWVEGTVGTLLSDITRLDLGKRILDPRGIYRCNESTVQVHYRMC FerrR1R2_emsferr_fer_b0002_0005_0004_000000028_0001_0001_0009_crosslinked_0__24__W
GCIFILVRGGTPEVEEVLRKIGPLIVLKQGGQIIFLVCGGDPEELRKLAEKLGIPIDIWG KIPIEELEDRVFVNCNTSITWVEGTVGTLLSDITRLDLGKRILDPRGIYRCNESTVQVHYRMC FerrR1R2_emsferr_fer_b0002_0005_0004_000000028_0001_0001_0009_crosslinked_0__17__V
SKVFLLVKGADPRLVKLVKKVYPEVIVFELPGNKFAFLLDDPNKAKSASKIVKAERWQIRTWP KIPIEELEDRVFVNCNTSITWVEGTVGTLLSDITRLDLGKRILDPRGIYRCNESTVQVHYRMC NewR1_ems_ferrM_1386_0002_000000036_0001_0001_0003_updated__34__K
GCIFILVRGGTPEVEEELRKIGPLIVLKQGGQIIFLVCGGDPEEQRKLAEKLGIPIDIWG KIPIEELEDRVFVNCNTSITWVEGTVGTLLSDITRLDLGKRILDPRGIYRCNESTVQVHYRMC FerrR1R2_emsferr_fer_b0002_0005_0004_000000028_0001_0001_0009_crosslinked_0__45__Q
WKVFLLVKGADPRLVKLVKKVYPEVIVFELPGNQFAFLLDDPNKAKSASKIVKAERWQIRTWP KIPIEELEDRVFVNCNTSITWVEGTVGTLLSDITRLDLGKRILDPRGIYRCNESTVQVHYRMC NewR1_ems_ferrM_1386_0002_000000036_0001_0001_0003_updated__1__W
GCIFILVRGGDPEVEEELRKIGPLIVLKQGGQIIFLVCGGDPEELRKLAEKLGIPIDIWG KIPIEELEDRVFVNCNTSITWVEGTVGTLLSDITRLDLGKRILDPRGIYRCNESTVQVHYRMC FerrR1R2_emsferr_fer_b0002_0005_0004_000000028_0001_0001_0009_crosslinked_0__11__D
ACIFILVRGGTPEVEEELRKIGPLIVLKQGGQIIFLVCGGDPEELRKLAEKLGIPIDIWG KIPIEELEDRVFVNCNTSITWVEGTVGTLLSDITRLDLGKRILDPRGIYRCNESTVQVHYRMC FerrR1R2_emsferr_fer_b0002_0005_0004_000000028_0001_0001_0009_crosslinked_0__1__A
GCIFILVRGGTPEVEEELRKIGPLIVLKQAGQIIFLVCGGDPEELRKLAEKLGIPIDIWG KIPIEELEDRVFVNCNTSITWVEGTVGTLLSDITRLDLGKRILDPRGIYRCNESTVQVHYRMC FerrR1R2_emsferr_fer_b0002_0005_0004_000000028_0001_0001_0009_crosslinked_0__30__A
SKQFLLVKGADPRLVKLVKKVYPEVIVFELPGNQFAFLLDDPNKAKSASKIVKAERWQIRTWP KIPIEELEDRVFVNCNTSITWVEGTVGTLLSDITRLDLGKRILDPRGIYRCNESTVQVHYRMC NewR1_ems_ferrM_1386_0002_000000036_0001_0001_0003_updated__3__Q
GCIFILVRGGTPEVEEELRKIGPLNVLKQGGQIIFLVCGGDPEELRKLAEKLGIPIDIWG KIPIEELEDRVFVNCNTSITWVEGTVGTLLSDITRLDLGKRILDPRGIYRCNESTVQVHYRMC FerrR1R2_emsferr_fer_b0002_0005_0004_000000028_0001_0001_0009_crosslinked_0__25__N
SKVFLLVKGADPRLVKLVKKVYKEVIVFELPGNQFAFLLDDPNKAKSASKIVKAERWQIRTWP KIPIEELEDRVFVNCNTSITWVEGTVGTLLSDITRLDLGKRILDPRGIYRCNESTVQVHYRMC NewR1_ems_ferrM_1386_0002_000000036_0001_0001_0003_updated__23__K
GCIFILVRGGTPEVEEELRKIGPLIVLIQGGQIIFLVCGGDPEELRKLAEKLGIPIDIWG KIPIEELEDRVFVNCNTSITWVEGTVGTLLSDITRLDLGKRILDPRGIYRCNESTVQVHYRMC FerrR1R2_emsferr_fer_b0002_0005_0004_000000028_0001_0001_0009_crosslinked_0__28__I
SKVFVLVKGADPRLVKLVKKVYPEVIVFELPGNQFAFLLDDPNKAKSASKIVKAERWQIRTWP KIPIEELEDRVFVNCNTSITWVEGTVGTLLSDITRLDLGKRILDPRGIYRCNESTVQVHYRMC NewR1_ems_ferrM_1386_0002_000000036_0001_0001_0003_updated__5__V
GCIFILVRGGTPEVEEELRKIGPLIVLKQGGQIIFLVCGGDPEHLRKLAEKLGIPIDIWG KIPIEELEDRVFVNCNTSITWVEGTVGTLLSDITRLDLGKRILDPRGIYRCNESTVQVHYRMC FerrR1R2_emsferr_fer_b0002_0005_0004_000000028_0001_0001_0009_crosslinked_0__44__H
SKVFLLVKGADPRLVKGVKKVYPEVIVFELPGNQFAFLLDDPNKAKSASKIVKAERWQIRTWP KIPIEELEDRVFVNCNTSITWVEGTVGTLLSDITRLDLGKRILDPRGIYRCNESTVQVHYRMC NewR1_ems_ferrM_1386_0002_000000036_0001_0001_0003_updated__17__G
GCIFILVRGGTPEVEEELRKIGPLIVLKQGGQIIFLVCGGDVEELRKLAEKLGIPIDIWG KIPIEELEDRVFVNCNTSITWVEGTVGTLLSDITRLDLGKRILDPRGIYRCNESTVQVHYRMC FerrR1R2_emsferr_fer_b0002_0005_0004_000000028_0001_0001_0009_crosslinked_0__42__V
SKVFLLVKGADPRLVKLVKKVYPEVIVFELPGNMFAFLLDDPNKAKSASKIVKAERWQIRTWP KIPIEELEDRVFVNCNTSITWVEGTVGTLLSDITRLDLGKRILDPRGIYRCNESTVQVHYRMC NewR1_ems_ferrM_1386_0002_000000036_0001_0001_0003_updated__34__M
GCIFILVRGGTPEVEEELRKIGPLIVLKQGGQIIFLVCDGDPEELRKLAEKLGIPIDIWG KIPIEELEDRVFVNCNTSITWVEGTVGTLLSDITRLDLGKRILDPRGIYRCNESTVQVHYRMC FerrR1R2_emsferr_fer_b0002_0005_0004_000000028_0001_0001_0009_crosslinked_0__39__D
SKVFLLVKGADPRLVKLVKKVYPEVIVFELPGNQFAFLLDDPNKAKSASKIVKAERWQIRTWA KIPIEELEDRVFVNCNTSITWVEGTVGTLLSDITRLDLGKRILDPRGIYRCNESTVQVHYRMC NewR1_ems_ferrM_1386_0002_000000036_0001_0001_0003_updated__63__A
SKVFLLVKGADPRLVKLVKKVYPEVIVFELPGNQFAFLLDDPNKAKSASKIKKAERWQIRTWP KIPIEELEDRVFVNCNTSITWVEGTVGTLLSDITRLDLGKRILDPRGIYRCNESTVQVHYRMC NewR1_ems_ferrM_1386_0002_000000036_0001_0001_0003_updated__52__K
SKVFLLVKGADPRLVKLVKKVYPEVIVFELPKNQFAFLLDDPNKAKSASKIVKAERWQIRTWP KIPIEELEDRVFVNCNTSITWVEGTVGTLLSDITRLDLGKRILDPRGIYRCNESTVQVHYRMC NewR1_ems_ferrM_1386_0002_000000036_0001_0001_0003_updated__32__K
SKVFLLVKGADPRLVKLVKKVYPEVIVFELPGNQFAFLLDDPNKAKSASKPVKAERWQIRTWP KIPIEELEDRVFVNCNTSITWVEGTVGTLLSDITRLDLGKRILDPRGIYRCNESTVQVHYRMC NewR1_ems_ferrM_1386_0002_000000036_0001_0001_0003_updated__51__P
SKVFLLVKGADPRLVKLVKKHYPEVIVFELPGNQFAFLLDDPNKAKSASKIVKAERWQIRTWP KIPIEELEDRVFVNCNTSITWVEGTVGTLLSDITRLDLGKRILDPRGIYRCNESTVQVHYRMC NewR1_ems_ferrM_1386_0002_000000036_0001_0001_0003_updated__21__H
SKVHLLVKGADPRLVKLVKKVYPEVIVFELPGNQFAFLLDDPNKAKSASKIVKAERWQIRTWP KIPIEELEDRVFVNCNTSITWVEGTVGTLLSDITRLDLGKRILDPRGIYRCNESTVQVHYRMC NewR1_ems_ferrM_1386_0002_000000036_0001_0001_0003_updated__4__H
SKVFLNVKGADPRLVKLVKKVYPEVIVFELPGNQFAFLLDDPNKAKSASKIVKAERWQIRTWP KIPIEELEDRVFVNCNTSITWVEGTVGTLLSDITRLDLGKRILDPRGIYRCNESTVQVHYRMC NewR1_ems_ferrM_1386_0002_000000036_0001_0001_0003_updated__6__N
SKVFLLVKGADPRLVKLVKKMYPEVIVFELPGNQFAFLLDDPNKAKSASKIVKAERWQIRTWP KIPIEELEDRVFVNCNTSITWVEGTVGTLLSDITRLDLGKRILDPRGIYRCNESTVQVHYRMC NewR1_ems_ferrM_1386_0002_000000036_0001_0001_0003_updated__21__M
GCIFIQVRGGTPEVEEELRKIGPLIVLKQGGQIIFLVCGGDPEELRKLAEKLGIPIDIWG KIPIEELEDRVFVNCNTSITWVEGTVGTLLSDITRLDLGKRILDPRGIYRCNESTVQVHYRMC FerrR1R2_emsferr_fer_b0002_0005_0004_000000028_0001_0001_0009_crosslinked_0__6__Q
SKVFLLVKGADPRLVKLVKKVYPEVIVFELEGNQFAFLLDDPNKAKSASKIVKAERWQIRTWP KIPIEELEDRVFVNCNTSITWVEGTVGTLLSDITRLDLGKRILDPRGIYRCNESTVQVHYRMC NewR1_ems_ferrM_1386_0002_000000036_0001_0001_0003_updated__31__E
GCIFILVRGGTPEVEEELRKIGPLIVAKQGGQIIFLVCGGDPEELRKLAEKLGIPIDIWG KIPIEELEDRVFVNCNTSITWVEGTVGTLLSDITRLDLGKRILDPRGIYRCNESTVQVHYRMC FerrR1R2_emsferr_fer_b0002_0005_0004_000000028_0001_0001_0009_crosslinked_0__27__A
SKSFLLVKGADPRLVKLVKKVYPEVIVFELPGNQFAFLLDDPNKAKSASKIVKAERWQIRTWP KIPIEELEDRVFVNCNTSITWVEGTVGTLLSDITRLDLGKRILDPRGIYRCNESTVQVHYRMC NewR1_ems_ferrM_1386_0002_000000036_0001_0001_0003_updated__3__S
SKVFLLIKGADPRLVKLVKKVYPEVIVFELPGNQFAFLLDDPNKAKSASKIVKAERWQIRTWP KIPIEELEDRVFVNCNTSITWVEGTVGTLLSDITRLDLGKRILDPRGIYRCNESTVQVHYRMC NewR1_ems_ferrM_1386_0002_000000036_0001_0001_0003_updated__7__I
SKVFLLVKGADPRLVKLVKKVYPEVCVFELPGNQFAFLLDDPNKAKSASKIVKAERWQIRTWP KIPIEELEDRVFVNCNTSITWVEGTVGTLLSDITRLDLGKRILDPRGIYRCNESTVQVHYRMC NewR1_ems_ferrM_1386_0002_000000036_0001_0001_0003_updated__26__C
GCDFILVRGGTPEVEEELRKIGPLIVLKQGGQIIFLVCGGDPEELRKLAEKLGIPIDIWG KIPIEELEDRVFVNCNTSITWVEGTVGTLLSDITRLDLGKRILDPRGIYRCNESTVQVHYRMC FerrR1R2_emsferr_fer_b0002_0005_0004_000000028_0001_0001_0009_crosslinked_0__3__D
SKVFLLVKGADPRLVKLVKKVYPEVIVFELPRNQFAFLLDDPNKAKSASKIVKAERWQIRTWP KIPIEELEDRVFVNCNTSITWVEGTVGTLLSDITRLDLGKRILDPRGIYRCNESTVQVHYRMC NewR1_ems_ferrM_1386_0002_000000036_0001_0001_0003_updated__32__R
SKVFLLVKGADPRLVKLVKKVYPEVIGFELPGNQFAFLLDDPNKAKSASKIVKAERWQIRTWP KIPIEELEDRVFVNCNTSITWVEGTVGTLLSDITRLDLGKRILDPRGIYRCNESTVQVHYRMC NewR1_ems_ferrM_1386_0002_000000036_0001_0001_0003_updated__27__G
GCIFILVRGGTPEVEEELRKLGPLIVLKQGGQIIFLVCGGDPEELRKLAEKLGIPIDIWG KIPIEELEDRVFVNCNTSITWVEGTVGTLLSDITRLDLGKRILDPRGIYRCNESTVQVHYRMC FerrR1R2_emsferr_fer_b0002_0005_0004_000000028_0001_0001_0009_crosslinked_0__21__L
GCIFILVRGGTPEVEEELSKIGPLIVLKQGGQIIFLVCGGDPEELRKLAEKLGIPIDIWG KIPIEELEDRVFVNCNTSITWVEGTVGTLLSDITRLDLGKRILDPRGIYRCNESTVQVHYRMC FerrR1R2_emsferr_fer_b0002_0005_0004_000000028_0001_0001_0009_crosslinked_0__19__S
GCIFIAVRGGTPEVEEELRKIGPLIVLKQGGQIIFLVCGGDPEELRKLAEKLGIPIDIWG KIPIEELEDRVFVNCNTSITWVEGTVGTLLSDITRLDLGKRILDPRGIYRCNESTVQVHYRMC FerrR1R2_emsferr_fer_b0002_0005_0004_000000028_0001_0001_0009_crosslinked_0__6__A
SKVFLLVKGADPRLVKLVKKVYPTVIVFELPGNQFAFLLDDPNKAKSASKIVKAERWQIRTWP KIPIEELEDRVFVNCNTSITWVEGTVGTLLSDITRLDLGKRILDPRGIYRCNESTVQVHYRMC NewR1_ems_ferrM_1386_0002_000000036_0001_0001_0003_updated__24__T
SKVFLLVKGADPRLVKLVKKVYPEVIVFELPGNQFAFLLDDPNKAKSAKKIVKAERWQIRTWP KIPIEELEDRVFVNCNTSITWVEGTVGTLLSDITRLDLGKRILDPRGIYRCNESTVQVHYRMC NewR1_ems_ferrM_1386_0002_000000036_0001_0001_0003_updated__49__K
GCIFILVRGGTPEVEEELRKIGPYIVLKQGGQIIFLVCGGDPEELRKLAEKLGIPIDIWG KIPIEELEDRVFVNCNTSITWVEGTVGTLLSDITRLDLGKRILDPRGIYRCNESTVQVHYRMC FerrR1R2_emsferr_fer_b0002_0005_0004_000000028_0001_0001_0009_crosslinked_0__24__Y
SKVFLLVKGADPRLVKLVKKVYPEVIVFELPGNQFAFLLDDPNKAKSASKIVKAERYQIRTWP KIPIEELEDRVFVNCNTSITWVEGTVGTLLSDITRLDLGKRILDPRGIYRCNESTVQVHYRMC NewR1_ems_ferrM_1386_0002_000000036_0001_0001_0003_updated__57__Y
SKVFLLVKGADPRLVKLVKKVDPEVIVFELPGNQFAFLLDDPNKAKSASKIVKAERWQIRTWP KIPIEELEDRVFVNCNTSITWVEGTVGTLLSDITRLDLGKRILDPRGIYRCNESTVQVHYRMC NewR1_ems_ferrM_1386_0002_000000036_0001_0001_0003_updated__22__D
GCSFILVRGGTPEVEEELRKIGPLIVLKQGGQIIFLVCGGDPEELRKLAEKLGIPIDIWG KIPIEELEDRVFVNCNTSITWVEGTVGTLLSDITRLDLGKRILDPRGIYRCNESTVQVHYRMC FerrR1R2_emsferr_fer_b0002_0005_0004_000000028_0001_0001_0009_crosslinked_0__3__S
SKVFLLVKGADPRLVKLVKKVYPEVIVFEFPGNQFAFLLDDPNKAKSASKIVKAERWQIRTWP KIPIEELEDRVFVNCNTSITWVEGTVGTLLSDITRLDLGKRILDPRGIYRCNESTVQVHYRMC NewR1_ems_ferrM_1386_0002_000000036_0001_0001_0003_updated__30__F
GCIFILVRGGTPEVEEELRKIGPLIVLKQGGQIIFLVCGGDPEELRKWAEKLGIPIDIWG KIPIEELEDRVFVNCNTSITWVEGTVGTLLSDITRLDLGKRILDPRGIYRCNESTVQVHYRMC FerrR1R2_emsferr_fer_b0002_0005_0004_000000028_0001_0001_0009_crosslinked_0__48__W
SKVFLLVKGADPRLVKLVKKVYPEVIVFELPGNQFTFLLDDPNKAKSASKIVKAERWQIRTWP KIPIEELEDRVFVNCNTSITWVEGTVGTLLSDITRLDLGKRILDPRGIYRCNESTVQVHYRMC NewR1_ems_ferrM_1386_0002_000000036_0001_0001_0003_updated__36__T
GCNFILVRGGTPEVEEELRKIGPLIVLKQGGQIIFLVCGGDPEELRKLAEKLGIPIDIWG KIPIEELEDRVFVNCNTSITWVEGTVGTLLSDITRLDLGKRILDPRGIYRCNESTVQVHYRMC FerrR1R2_emsferr_fer_b0002_0005_0004_000000028_0001_0001_0009_crosslinked_0__3__N
SKVFTLVKGADPRLVKLVKKVYPEVIVFELPGNQFAFLLDDPNKAKSASKIVKAERWQIRTWP KIPIEELEDRVFVNCNTSITWVEGTVGTLLSDITRLDLGKRILDPRGIYRCNESTVQVHYRMC NewR1_ems_ferrM_1386_0002_000000036_0001_0001_0003_updated__5__T
SKVFLLVKGADPRLVKLVKKVYPEVIVFELPGNQFAFLLDTPNKAKSASKIVKAERWQIRTWP KIPIEELEDRVFVNCNTSITWVEGTVGTLLSDITRLDLGKRILDPRGIYRCNESTVQVHYRMC NewR1_ems_ferrM_1386_0002_000000036_0001_0001_0003_updated__41__T
GCIFILVRGGTPEVEEELRKIGPLIVLKQGGQIIFLVCGGDPEELRKLAEKLGIPIDIWF KIPIEELEDRVFVNCNTSITWVEGTVGTLLSDITRLDLGKRILDPRGIYRCNESTVQVHYRMC FerrR1R2_emsferr_fer_b0002_0005_0004_000000028_0001_0001_0009_crosslinked_0__60__F
GCIFILVRGVTPEVEEELRKIGPLIVLKQGGQIIFLVCGGDPEELRKLAEKLGIPIDIWG KIPIEELEDRVFVNCNTSITWVEGTVGTLLSDITRLDLGKRILDPRGIYRCNESTVQVHYRMC FerrR1R2_emsferr_fer_b0002_0005_0004_000000028_0001_0001_0009_crosslinked_0__10__V
SKVFLLVKGADPRLVKLVKKVYPEVIVFELPGNQFAFLADDPNKAKSASKIVKAERWQIRTWP KIPIEELEDRVFVNCNTSITWVEGTVGTLLSDITRLDLGKRILDPRGIYRCNESTVQVHYRMC NewR1_ems_ferrM_1386_0002_000000036_0001_0001_0003_updated__39__A
SKVFLLVKGADPRLVKLVKKVYPEVIVFELPGNQFAFHLDDPNKAKSASKIVKAERWQIRTWP KIPIEELEDRVFVNCNTSITWVEGTVGTLLSDITRLDLGKRILDPRGIYRCNESTVQVHYRMC NewR1_ems_ferrM_1386_0002_000000036_0001_0001_0003_updated__38__H
GCIFILVRGGTPQVEEELRKIGPLIVLKQGGQIIFLVCGGDPEELRKLAEKLGIPIDIWG KIPIEELEDRVFVNCNTSITWVEGTVGTLLSDITRLDLGKRILDPRGIYRCNESTVQVHYRMC FerrR1R2_emsferr_fer_b0002_0005_0004_000000028_0001_0001_0009_crosslinked_0__13__Q
GCIFILVRGGTPEVEEELRKIGPLIVLKQGGQIIFLVCGGDPEKLRKLAEKLGIPIDIWG KIPIEELEDRVFVNCNTSITWVEGTVGTLLSDITRLDLGKRILDPRGIYRCNESTVQVHYRMC FerrR1R2_emsferr_fer_b0002_0005_0004_000000028_0001_0001_0009_crosslinked_0__44__K
SKVFLLVKGADPRLVKLVKKVYPEVIVFELPGNQFRFLLDDPNKAKSASKIVKAERWQIRTWP KIPIEELEDRVFVNCNTSITWVEGTVGTLLSDITRLDLGKRILDPRGIYRCNESTVQVHYRMC NewR1_ems_ferrM_1386_0002_000000036_0001_0001_0003_updated__36__R
SKVFLLVKGADPRLVKLVKKVYPENIVFELPGNQFAFLLDDPNKAKSASKIVKAERWQIRTWP KIPIEELEDRVFVNCNTSITWVEGTVGTLLSDITRLDLGKRILDPRGIYRCNESTVQVHYRMC NewR1_ems_ferrM_1386_0002_000000036_0001_0001_0003_updated__25__N
GCIFILVRGGTPEVEEELRKIGPLIVLKQGGQIIFLVCGGDPEELFKLAEKLGIPIDIWG KIPIEELEDRVFVNCNTSITWVEGTVGTLLSDITRLDLGKRILDPRGIYRCNESTVQVHYRMC FerrR1R2_emsferr_fer_b0002_0005_0004_000000028_0001_0001_0009_crosslinked_0__46__F
GCIFILTRGGTPEVEEELRKIGPLIVLKQGGQIIFLVCGGDPEELRKLAEKLGIPIDIWG KIPIEELEDRVFVNCNTSITWVEGTVGTLLSDITRLDLGKRILDPRGIYRCNESTVQVHYRMC FerrR1R2_emsferr_fer_b0002_0005_0004_000000028_0001_0001_0009_crosslinked_0__7__T
GCIFILVRGGTPEVEEELRKIGPLIVLKQGGQIIFLVCGGDPEELLKLAEKLGIPIDIWG KIPIEELEDRVFVNCNTSITWVEGTVGTLLSDITRLDLGKRILDPRGIYRCNESTVQVHYRMC FerrR1R2_emsferr_fer_b0002_0005_0004_000000028_0001_0001_0009_crosslinked_0__46__L
SKVFLLVKGAYPRLVKLVKKVYPEVIVFELPGNQFAFLLDDPNKAKSASKIVKAERWQIRTWP KIPIEELEDRVFVNCNTSITWVEGTVGTLLSDITRLDLGKRILDPRGIYRCNESTVQVHYRMC NewR1_ems_ferrM_1386_0002_000000036_0001_0001_0003_updated__11__Y
SKVCLLVKGADPRLVKLVKKVYPEVIVFELPGNQFAFLLDDPNKAKSASKIVKAERWQIRTWP KIPIEELEDRVFVNCNTSITWVEGTVGTLLSDITRLDLGKRILDPRGIYRCNESTVQVHYRMC NewR1_ems_ferrM_1386_0002_000000036_0001_0001_0003_updated__4__C
SKVFLLVKGADPRLVKLVKKVYPEVIVFELVGNQFAFLLDDPNKAKSASKIVKAERWQIRTWP KIPIEELEDRVFVNCNTSITWVEGTVGTLLSDITRLDLGKRILDPRGIYRCNESTVQVHYRMC NewR1_ems_ferrM_1386_0002_000000036_0001_0001_0003_updated__31__V
SKVFLLVKGADPRLVKLVKKVYPEVIVFELPGNQFAFLLDMPNKAKSASKIVKAERWQIRTWP KIPIEELEDRVFVNCNTSITWVEGTVGTLLSDITRLDLGKRILDPRGIYRCNESTVQVHYRMC NewR1_ems_ferrM_1386_0002_000000036_0001_0001_0003_updated__41__M
SKVFLLVKGADPRLVKLVKKVYPEVIVFELPGNQFAFLLCDPNKAKSASKIVKAERWQIRTWP KIPIEELEDRVFVNCNTSITWVEGTVGTLLSDITRLDLGKRILDPRGIYRCNESTVQVHYRMC NewR1_ems_ferrM_1386_0002_000000036_0001_0001_0003_updated__40__C
GCIFILVRGGTPEVEEELRVIGPLIVLKQGGQIIFLVCGGDPEELRKLAEKLGIPIDIWG KIPIEELEDRVFVNCNTSITWVEGTVGTLLSDITRLDLGKRILDPRGIYRCNESTVQVHYRMC FerrR1R2_emsferr_fer_b0002_0005_0004_000000028_0001_0001_0009_crosslinked_0__20__V
GCIFINVRGGTPEVEEELRKIGPLIVLKQGGQIIFLVCGGDPEELRKLAEKLGIPIDIWG KIPIEELEDRVFVNCNTSITWVEGTVGTLLSDITRLDLGKRILDPRGIYRCNESTVQVHYRMC FerrR1R2_emsferr_fer_b0002_0005_0004_000000028_0001_0001_0009_crosslinked_0__6__N
GCIFILVRGGTPEVEEELRKIGPLIVLKQGGQAIFLVCGGDPEELRKLAEKLGIPIDIWG KIPIEELEDRVFVNCNTSITWVEGTVGTLLSDITRLDLGKRILDPRGIYRCNESTVQVHYRMC FerrR1R2_emsferr_fer_b0002_0005_0004_000000028_0001_0001_0009_crosslinked_0__33__A
SKVFLLVKGADPRLVKLVKKVYPEVIVFELWGNQFAFLLDDPNKAKSASKIVKAERWQIRTWP KIPIEELEDRVFVNCNTSITWVEGTVGTLLSDITRLDLGKRILDPRGIYRCNESTVQVHYRMC NewR1_ems_ferrM_1386_0002_000000036_0001_0001_0003_updated__31__W
GCIFILVRGGTPEVEEELRKIGPLIVLKQGGQTIFLVCGGDPEELRKLAEKLGIPIDIWG KIPIEELEDRVFVNCNTSITWVEGTVGTLLSDITRLDLGKRILDPRGIYRCNESTVQVHYRMC FerrR1R2_emsferr_fer_b0002_0005_0004_000000028_0001_0001_0009_crosslinked_0__33__T
SKVFLLVKGADPRLVKLVKKVYPEVIVFELAGNQFAFLLDDPNKAKSASKIVKAERWQIRTWP KIPIEELEDRVFVNCNTSITWVEGTVGTLLSDITRLDLGKRILDPRGIYRCNESTVQVHYRMC NewR1_ems_ferrM_1386_0002_000000036_0001_0001_0003_updated__31__A
SKVFLLVKGADPRLVKLVKKVYPEVIVFELPGNQFACLLDDPNKAKSASKIVKAERWQIRTWP KIPIEELEDRVFVNCNTSITWVEGTVGTLLSDITRLDLGKRILDPRGIYRCNESTVQVHYRMC NewR1_ems_ferrM_1386_0002_000000036_0001_0001_0003_updated__37__C
SKVFLLVKGAMPRLVKLVKKVYPEVIVFELPGNQFAFLLDDPNKAKSASKIVKAERWQIRTWP KIPIEELEDRVFVNCNTSITWVEGTVGTLLSDITRLDLGKRILDPRGIYRCNESTVQVHYRMC NewR1_ems_ferrM_1386_0002_000000036_0001_0001_0003_updated__11__M
SKVFLLVKGADPRLVKLVKKVYPEVIVFELPGNQFAFLLPDPNKAKSASKIVKAERWQIRTWP KIPIEELEDRVFVNCNTSITWVEGTVGTLLSDITRLDLGKRILDPRGIYRCNESTVQVHYRMC NewR1_ems_ferrM_1386_0002_000000036_0001_0001_0003_updated__40__P
SKVFLLVKGADPRLVKLVKKVYPEVIVFETPGNQFAFLLDDPNKAKSASKIVKAERWQIRTWP KIPIEELEDRVFVNCNTSITWVEGTVGTLLSDITRLDLGKRILDPRGIYRCNESTVQVHYRMC NewR1_ems_ferrM_1386_0002_000000036_0001_0001_0003_updated__30__T
GCIFILVRGGTPEVEEELRKIGPLIVLKMGGQIIFLVCGGDPEELRKLAEKLGIPIDIWG KIPIEELEDRVFVNCNTSITWVEGTVGTLLSDITRLDLGKRILDPRGIYRCNESTVQVHYRMC FerrR1R2_emsferr_fer_b0002_0005_0004_000000028_0001_0001_0009_crosslinked_0__29__M
SKVFLLVKGADPRLVKLVKKVYPEVIVFELPGNQFAFLLDDPNKAKSASKIVKAERWQIITWP KIPIEELEDRVFVNCNTSITWVEGTVGTLLSDITRLDLGKRILDPRGIYRCNESTVQVHYRMC NewR1_ems_ferrM_1386_0002_000000036_0001_0001_0003_updated__60__I
SKVFLLVKGADPRLVKLVKKVYPEVIVFSLPGNQFAFLLDDPNKAKSASKIVKAERWQIRTWP KIPIEELEDRVFVNCNTSITWVEGTVGTLLSDITRLDLGKRILDPRGIYRCNESTVQVHYRMC NewR1_ems_ferrM_1386_0002_000000036_0001_0001_0003_updated__29__S
GCIFILVRGGTPEVEEELRKIGPLIVLKQGGQIIFLVCGGDPEELRKLAEKLGFPIDIWG KIPIEELEDRVFVNCNTSITWVEGTVGTLLSDITRLDLGKRILDPRGIYRCNESTVQVHYRMC FerrR1R2_emsferr_fer_b0002_0005_0004_000000028_0001_0001_0009_crosslinked_0__54__F
SKVFLLVKGADPRLVKLSKKVYPEVIVFELPGNQFAFLLDDPNKAKSASKIVKAERWQIRTWP KIPIEELEDRVFVNCNTSITWVEGTVGTLLSDITRLDLGKRILDPRGIYRCNESTVQVHYRMC NewR1_ems_ferrM_1386_0002_000000036_0001_0001_0003_updated__18__S
SKVFLLVNGADPRLVKLVKKVYPEVIVFELPGNQFAFLLDDPNKAKSASKIVKAERWQIRTWP KIPIEELEDRVFVNCNTSITWVEGTVGTLLSDITRLDLGKRILDPRGIYRCNESTVQVHYRMC NewR1_ems_ferrM_1386_0002_000000036_0001_0001_0003_updated__8__N
GCIFILVRGGTPEVEEELRKIGPLIVLKQGGQIIFLVCGGDPEELRKLAEKLGIPIDIWN KIPIEELEDRVFVNCNTSITWVEGTVGTLLSDITRLDLGKRILDPRGIYRCNESTVQVHYRMC FerrR1R2_emsferr_fer_b0002_0005_0004_000000028_0001_0001_0009_crosslinked_0__60__N
SKVFLLVKGADPRIVKLVKKVYPEVIVFELPGNQFAFLLDDPNKAKSASKIVKAERWQIRTWP KIPIEELEDRVFVNCNTSITWVEGTVGTLLSDITRLDLGKRILDPRGIYRCNESTVQVHYRMC NewR1_ems_ferrM_1386_0002_000000036_0001_0001_0003_updated__14__I
SKVFLLVKGADPRLVKLVKKVYAEVIVFELPGNQFAFLLDDPNKAKSASKIVKAERWQIRTWP KIPIEELEDRVFVNCNTSITWVEGTVGTLLSDITRLDLGKRILDPRGIYRCNESTVQVHYRMC NewR1_ems_ferrM_1386_0002_000000036_0001_0001_0003_updated__23__A
SKVFLLVKGADPRLVKLVKKVYPEVIVFELPGNQFAFLLDDPNKAKAASKIVKAERWQIRTWP KIPIEELEDRVFVNCNTSITWVEGTVGTLLSDITRLDLGKRILDPRGIYRCNESTVQVHYRMC NewR1_ems_ferrM_1386_0002_000000036_0001_0001_0003_updated__47__A
SKVFLLVKGADPRLVKLVKKEYPEVIVFELPGNQFAFLLDDPNKAKSASKIVKAERWQIRTWP KIPIEELEDRVFVNCNTSITWVEGTVGTLLSDITRLDLGKRILDPRGIYRCNESTVQVHYRMC NewR1_ems_ferrM_1386_0002_000000036_0001_0001_0003_updated__21__E
GCIFILVRSGTPEVEEELRKIGPLIVLKQGGQIIFLVCGGDPEELRKLAEKLGIPIDIWG KIPIEELEDRVFVNCNTSITWVEGTVGTLLSDITRLDLGKRILDPRGIYRCNESTVQVHYRMC FerrR1R2_emsferr_fer_b0002_0005_0004_000000028_0001_0001_0009_crosslinked_0__9__S
SKVFLLVKGADPRLVKLVKKVYPEVIVFELPWNQFAFLLDDPNKAKSASKIVKAERWQIRTWP KIPIEELEDRVFVNCNTSITWVEGTVGTLLSDITRLDLGKRILDPRGIYRCNESTVQVHYRMC NewR1_ems_ferrM_1386_0002_000000036_0001_0001_0003_updated__32__W
SKVFLLVKGADPRLVKLVKKVYPEVIVFELPGNQFAFLLDDPNKDKSASKIVKAERWQIRTWP KIPIEELEDRVFVNCNTSITWVEGTVGTLLSDITRLDLGKRILDPRGIYRCNESTVQVHYRMC NewR1_ems_ferrM_1386_0002_000000036_0001_0001_0003_updated__45__D
SKVFLLVKGADPRLVKLVKKVYPEVIVFELPGNQFAFLLDDRNKAKSASKIVKAERWQIRTWP KIPIEELEDRVFVNCNTSITWVEGTVGTLLSDITRLDLGKRILDPRGIYRCNESTVQVHYRMC NewR1_ems_ferrM_1386_0002_000000036_0001_0001_0003_updated__42__R
SKVFRLVKGADPRLVKLVKKVYPEVIVFELPGNQFAFLLDDPNKAKSASKIVKAERWQIRTWP KIPIEELEDRVFVNCNTSITWVEGTVGTLLSDITRLDLGKRILDPRGIYRCNESTVQVHYRMC NewR1_ems_ferrM_1386_0002_000000036_0001_0001_0003_updated__5__R
SKVFLLVKGADPRLVKLNKKVYPEVIVFELPGNQFAFLLDDPNKAKSASKIVKAERWQIRTWP KIPIEELEDRVFVNCNTSITWVEGTVGTLLSDITRLDLGKRILDPRGIYRCNESTVQVHYRMC NewR1_ems_ferrM_1386_0002_000000036_0001_0001_0003_updated__18__N
SKVFLLVKGADPRLVKLVKKVYPEVIVFELPGNQFAFLLDDPNHAKSASKIVKAERWQIRTWP KIPIEELEDRVFVNCNTSITWVEGTVGTLLSDITRLDLGKRILDPRGIYRCNESTVQVHYRMC NewR1_ems_ferrM_1386_0002_000000036_0001_0001_0003_updated__44__H
GCIFILVRGGTPEVEEELRKIGPLIVLKQGGQIIFLYCGGDPEELRKLAEKLGIPIDIWG KIPIEELEDRVFVNCNTSITWVEGTVGTLLSDITRLDLGKRILDPRGIYRCNESTVQVHYRMC FerrR1R2_emsferr_fer_b0002_0005_0004_000000028_0001_0001_0009_crosslinked_0__37__Y
GCIFILVRGGTPEVEEELRKIGPHIVLKQGGQIIFLVCGGDPEELRKLAEKLGIPIDIWG KIPIEELEDRVFVNCNTSITWVEGTVGTLLSDITRLDLGKRILDPRGIYRCNESTVQVHYRMC FerrR1R2_emsferr_fer_b0002_0005_0004_000000028_0001_0001_0009_crosslinked_0__24__H
SKVFLLVKGADPRLVKLVKKVYPEVIVHELPGNQFAFLLDDPNKAKSASKIVKAERWQIRTWP KIPIEELEDRVFVNCNTSITWVEGTVGTLLSDITRLDLGKRILDPRGIYRCNESTVQVHYRMC NewR1_ems_ferrM_1386_0002_000000036_0001_0001_0003_updated__28__H
SKVFLLVKGADPRLVKLVKKVYPEVIVFELPGNQFAFLLDDPNKAKSASKIVKAEWWQIRTWP KIPIEELEDRVFVNCNTSITWVEGTVGTLLSDITRLDLGKRILDPRGIYRCNESTVQVHYRMC NewR1_ems_ferrM_1386_0002_000000036_0001_0001_0003_updated__56__W
SKVFLLVKGADPRLVKLVKKVYPEVIVFELPGNQFAKLLDDPNKAKSASKIVKAERWQIRTWP KIPIEELEDRVFVNCNTSITWVEGTVGTLLSDITRLDLGKRILDPRGIYRCNESTVQVHYRMC NewR1_ems_ferrM_1386_0002_000000036_0001_0001_0003_updated__37__K
SKVFLLVKGADPRLVKLVKKVYPEVIVFELPGNQFAFLLDDPNKAKSASKIVKAERWQIRTFP KIPIEELEDRVFVNCNTSITWVEGTVGTLLSDITRLDLGKRILDPRGIYRCNESTVQVHYRMC NewR1_ems_ferrM_1386_0002_000000036_0001_0001_0003_updated__62__F
SKVFLLVKGAPPRLVKLVKKVYPEVIVFELPGNQFAFLLDDPNKAKSASKIVKAERWQIRTWP KIPIEELEDRVFVNCNTSITWVEGTVGTLLSDITRLDLGKRILDPRGIYRCNESTVQVHYRMC NewR1_ems_ferrM_1386_0002_000000036_0001_0001_0003_updated__11__P
SKVFLLVKGADPRLVKLVKKVYPEVIVFELPGNQFAFLLDDPNKAKSASKIYKAERWQIRTWP KIPIEELEDRVFVNCNTSITWVEGTVGTLLSDITRLDLGKRILDPRGIYRCNESTVQVHYRMC NewR1_ems_ferrM_1386_0002_000000036_0001_0001_0003_updated__52__Y
SKVFLLVKGADPVLVKLVKKVYPEVIVFELPGNQFAFLLDDPNKAKSASKIVKAERWQIRTWP KIPIEELEDRVFVNCNTSITWVEGTVGTLLSDITRLDLGKRILDPRGIYRCNESTVQVHYRMC NewR1_ems_ferrM_1386_0002_000000036_0001_0001_0003_updated__13__V
SKVFLLVKGADPRLVKLVKKVYPEVIVFELPGNQFAFLNDDPNKAKSASKIVKAERWQIRTWP KIPIEELEDRVFVNCNTSITWVEGTVGTLLSDITRLDLGKRILDPRGIYRCNESTVQVHYRMC NewR1_ems_ferrM_1386_0002_000000036_0001_0001_0003_updated__39__N
GCIFILVRGYTPEVEEELRKIGPLIVLKQGGQIIFLVCGGDPEELRKLAEKLGIPIDIWG KIPIEELEDRVFVNCNTSITWVEGTVGTLLSDITRLDLGKRILDPRGIYRCNESTVQVHYRMC FerrR1R2_emsferr_fer_b0002_0005_0004_000000028_0001_0001_0009_crosslinked_0__10__Y
GCIFILVEGGTPEVEEELRKIGPLIVLKQGGQIIFLVCGGDPEELRKLAEKLGIPIDIWG KIPIEELEDRVFVNCNTSITWVEGTVGTLLSDITRLDLGKRILDPRGIYRCNESTVQVHYRMC FerrR1R2_emsferr_fer_b0002_0005_0004_000000028_0001_0001_0009_crosslinked_0__8__E
SKVFLLVKGADPRLVKLVKKVYPEVICFELPGNQFAFLLDDPNKAKSASKIVKAERWQIRTWP KIPIEELEDRVFVNCNTSITWVEGTVGTLLSDITRLDLGKRILDPRGIYRCNESTVQVHYRMC NewR1_ems_ferrM_1386_0002_000000036_0001_0001_0003_updated__27__C
GCIFILVRGGTPEVEEELRKIGPLIVLKQGGQIIFLVCGGDPEELRKLTEKLGIPIDIWG KIPIEELEDRVFVNCNTSITWVEGTVGTLLSDITRLDLGKRILDPRGIYRCNESTVQVHYRMC FerrR1R2_emsferr_fer_b0002_0005_0004_000000028_0001_0001_0009_crosslinked_0__49__T
SKVFLLVKGADPRLVKLVKKVYPEVIVFELPGNQFAFLLDDPNKAKSASKIWKAERWQIRTWP KIPIEELEDRVFVNCNTSITWVEGTVGTLLSDITRLDLGKRILDPRGIYRCNESTVQVHYRMC NewR1_ems_ferrM_1386_0002_000000036_0001_0001_0003_updated__52__W
SKRFLLVKGADPRLVKLVKKVYPEVIVFELPGNQFAFLLDDPNKAKSASKIVKAERWQIRTWP KIPIEELEDRVFVNCNTSITWVEGTVGTLLSDITRLDLGKRILDPRGIYRCNESTVQVHYRMC NewR1_ems_ferrM_1386_0002_000000036_0001_0001_0003_updated__3__R
SKVFLLVKGADPRLVKLVKKVYPEVIVFELPGNQFAFLLDDPNKAKSASKIEKAERWQIRTWP KIPIEELEDRVFVNCNTSITWVEGTVGTLLSDITRLDLGKRILDPRGIYRCNESTVQVHYRMC NewR1_ems_ferrM_1386_0002_000000036_0001_0001_0003_updated__52__E
SKVFLLVKGADPRLVKLVKKVYPEVIVFELPGNQFAFLLDDPNKAKSASKIVKAERWQIGTWP KIPIEELEDRVFVNCNTSITWVEGTVGTLLSDITRLDLGKRILDPRGIYRCNESTVQVHYRMC NewR1_ems_ferrM_1386_0002_000000036_0001_0001_0003_updated__60__G
SKVFLLVKGADPRLVKLVKKVYPEVIVFELPGNQFAFLLDDPNKASSASKIVKAERWQIRTWP KIPIEELEDRVFVNCNTSITWVEGTVGTLLSDITRLDLGKRILDPRGIYRCNESTVQVHYRMC NewR1_ems_ferrM_1386_0002_000000036_0001_0001_0003_updated__46__S
SKVFLLVKGADPRLVKLKKKVYPEVIVFELPGNQFAFLLDDPNKAKSASKIVKAERWQIRTWP KIPIEELEDRVFVNCNTSITWVEGTVGTLLSDITRLDLGKRILDPRGIYRCNESTVQVHYRMC NewR1_ems_ferrM_1386_0002_000000036_0001_0001_0003_updated__18__K
SKVFLLVKGADPRLVKLVKKVYPEVIVFELPGNQFAFLLDDPNKAKSASKIVKAYRWQIRTWP KIPIEELEDRVFVNCNTSITWVEGTVGTLLSDITRLDLGKRILDPRGIYRCNESTVQVHYRMC NewR1_ems_ferrM_1386_0002_000000036_0001_0001_0003_updated__55__Y
SKVFLLVKGADPRLVKLVKKVYPEVIVFELPGNQFAFLLDDPNKAISASKIVKAERWQIRTWP KIPIEELEDRVFVNCNTSITWVEGTVGTLLSDITRLDLGKRILDPRGIYRCNESTVQVHYRMC NewR1_ems_ferrM_1386_0002_000000036_0001_0001_0003_updated__46__I
SKVFLLVKGADPRLVKLVKKVYPEVIVFELPGNQFAFLLDDPNKATSASKIVKAERWQIRTWP KIPIEELEDRVFVNCNTSITWVEGTVGTLLSDITRLDLGKRILDPRGIYRCNESTVQVHYRMC NewR1_ems_ferrM_1386_0002_000000036_0001_0001_0003_updated__46__T
GCIFILVRGGTPEVEEELRTIGPLIVLKQGGQIIFLVCGGDPEELRKLAEKLGIPIDIWG KIPIEELEDRVFVNCNTSITWVEGTVGTLLSDITRLDLGKRILDPRGIYRCNESTVQVHYRMC FerrR1R2_emsferr_fer_b0002_0005_0004_000000028_0001_0001_0009_crosslinked_0__20__T
GCIFILVRGGTPEVEEELRKIGPLIVLKQGGQIIFLVCGGNPEELRKLAEKLGIPIDIWG KIPIEELEDRVFVNCNTSITWVEGTVGTLLSDITRLDLGKRILDPRGIYRCNESTVQVHYRMC FerrR1R2_emsferr_fer_b0002_0005_0004_000000028_0001_0001_0009_crosslinked_0__41__N
SKVFLLVKGADPRLVKLVKKVYPEVIVFELPGNQFAFLLDDPNKAKSASKIVKAERWQIRAWP KIPIEELEDRVFVNCNTSITWVEGTVGTLLSDITRLDLGKRILDPRGIYRCNESTVQVHYRMC NewR1_ems_ferrM_1386_0002_000000036_0001_0001_0003_updated__61__A
SKVFLHVKGADPRLVKLVKKVYPEVIVFELPGNQFAFLLDDPNKAKSASKIVKAERWQIRTWP KIPIEELEDRVFVNCNTSITWVEGTVGTLLSDITRLDLGKRILDPRGIYRCNESTVQVHYRMC NewR1_ems_ferrM_1386_0002_000000036_0001_0001_0003_updated__6__H
SKVFLLVKGADPRLVKLVKKVYPEVIVFELPGNAFAFLLDDPNKAKSASKIVKAERWQIRTWP KIPIEELEDRVFVNCNTSITWVEGTVGTLLSDITRLDLGKRILDPRGIYRCNESTVQVHYRMC NewR1_ems_ferrM_1386_0002_000000036_0001_0001_0003_updated__34__A
SKVFLLVKGADPRLVKLVKKVYPEVIVFELPGNQFAFLLDDPNKAKSASKIVKAQRWQIRTWP KIPIEELEDRVFVNCNTSITWVEGTVGTLLSDITRLDLGKRILDPRGIYRCNESTVQVHYRMC NewR1_ems_ferrM_1386_0002_000000036_0001_0001_0003_updated__55__Q
SKVFLLVKGADPRLVKLVKKVYPEVIVFELPGNQFAFLLDDPNKAKSASKIVKAERWQIRTWQ KIPIEELEDRVFVNCNTSITWVEGTVGTLLSDITRLDLGKRILDPRGIYRCNESTVQVHYRMC NewR1_ems_ferrM_1386_0002_000000036_0001_0001_0003_updated__63__Q
SKVFLLVKGADPRLVKLVKKVYPEVIVFELPGNQFAFLLDDPNKAKSASKIVKAERWQIYTWP KIPIEELEDRVFVNCNTSITWVEGTVGTLLSDITRLDLGKRILDPRGIYRCNESTVQVHYRMC NewR1_ems_ferrM_1386_0002_000000036_0001_0001_0003_updated__60__Y
SKVFLLVKGADPRLVKLVKKVYPEVIVFELPGNRFAFLLDDPNKAKSASKIVKAERWQIRTWP KIPIEELEDRVFVNCNTSITWVEGTVGTLLSDITRLDLGKRILDPRGIYRCNESTVQVHYRMC NewR1_ems_ferrM_1386_0002_000000036_0001_0001_0003_updated__34__R
SKVFLLVKGADPRLVKLVKRVYPEVIVFELPGNQFAFLLDDPNKAKSASKIVKAERWQIRTWP KIPIEELEDRVFVNCNTSITWVEGTVGTLLSDITRLDLGKRILDPRGIYRCNESTVQVHYRMC NewR1_ems_ferrM_1386_0002_000000036_0001_0001_0003_updated__20__R
SKVFLLVKGADPRLVKLVKKVYPEVIVFELPGNQNAFLLDDPNKAKSASKIVKAERWQIRTWP KIPIEELEDRVFVNCNTSITWVEGTVGTLLSDITRLDLGKRILDPRGIYRCNESTVQVHYRMC NewR1_ems_ferrM_1386_0002_000000036_0001_0001_0003_updated__35__N
GCIFILVRGGTPEVEEELRKTGPLIVLKQGGQIIFLVCGGDPEELRKLAEKLGIPIDIWG KIPIEELEDRVFVNCNTSITWVEGTVGTLLSDITRLDLGKRILDPRGIYRCNESTVQVHYRMC FerrR1R2_emsferr_fer_b0002_0005_0004_000000028_0001_0001_0009_crosslinked_0__21__T
SKVFSLVKGADPRLVKLVKKVYPEVIVFELPGNQFAFLLDDPNKAKSASKIVKAERWQIRTWP KIPIEELEDRVFVNCNTSITWVEGTVGTLLSDITRLDLGKRILDPRGIYRCNESTVQVHYRMC NewR1_ems_ferrM_1386_0002_000000036_0001_0001_0003_updated__5__S
SKVFLLVKGADPRLVKLVKKVYPEVIVFELPGNQFAFLTDDPNKAKSASKIVKAERWQIRTWP KIPIEELEDRVFVNCNTSITWVEGTVGTLLSDITRLDLGKRILDPRGIYRCNESTVQVHYRMC NewR1_ems_ferrM_1386_0002_000000036_0001_0001_0003_updated__39__T
GCIFILVRGGTPEAEEELRKIGPLIVLKQGGQIIFLVCGGDPEELRKLAEKLGIPIDIWG KIPIEELEDRVFVNCNTSITWVEGTVGTLLSDITRLDLGKRILDPRGIYRCNESTVQVHYRMC FerrR1R2_emsferr_fer_b0002_0005_0004_000000028_0001_0001_0009_crosslinked_0__14__A
SKVFLLVKGADPRLVKLVKKVYPEVIVIELPGNQFAFLLDDPNKAKSASKIVKAERWQIRTWP KIPIEELEDRVFVNCNTSITWVEGTVGTLLSDITRLDLGKRILDPRGIYRCNESTVQVHYRMC NewR1_ems_ferrM_1386_0002_000000036_0001_0001_0003_updated__28__I
GCIFILVRGGTPEVEEELRKIGPLIVLKQGGQIIFLVCGGDYEELRKLAEKLGIPIDIWG KIPIEELEDRVFVNCNTSITWVEGTVGTLLSDITRLDLGKRILDPRGIYRCNESTVQVHYRMC FerrR1R2_emsferr_fer_b0002_0005_0004_000000028_0001_0001_0009_crosslinked_0__42__Y
GCIFILVRGGTPEVEEELRKIGPLIVLKTGGQIIFLVCGGDPEELRKLAEKLGIPIDIWG KIPIEELEDRVFVNCNTSITWVEGTVGTLLSDITRLDLGKRILDPRGIYRCNESTVQVHYRMC FerrR1R2_emsferr_fer_b0002_0005_0004_000000028_0001_0001_0009_crosslinked_0__29__T
SKVFLLVKGADPRLVKLVKKVYPEVIVAELPGNQFAFLLDDPNKAKSASKIVKAERWQIRTWP KIPIEELEDRVFVNCNTSITWVEGTVGTLLSDITRLDLGKRILDPRGIYRCNESTVQVHYRMC NewR1_ems_ferrM_1386_0002_000000036_0001_0001_0003_updated__28__A
SKVFLLVKGADPRLVKLVKKVYPEVIVFELPGNQFAFVLDDPNKAKSASKIVKAERWQIRTWP KIPIEELEDRVFVNCNTSITWVEGTVGTLLSDITRLDLGKRILDPRGIYRCNESTVQVHYRMC NewR1_ems_ferrM_1386_0002_000000036_0001_0001_0003_updated__38__V
SKVFLLVKGADPRLMKLVKKVYPEVIVFELPGNQFAFLLDDPNKAKSASKIVKAERWQIRTWP KIPIEELEDRVFVNCNTSITWVEGTVGTLLSDITRLDLGKRILDPRGIYRCNESTVQVHYRMC NewR1_ems_ferrM_1386_0002_000000036_0001_0001_0003_updated__15__M
GCIFILVRGGTPEVETELRKIGPLIVLKQGGQIIFLVCGGDPEELRKLAEKLGIPIDIWG KIPIEELEDRVFVNCNTSITWVEGTVGTLLSDITRLDLGKRILDPRGIYRCNESTVQVHYRMC FerrR1R2_emsferr_fer_b0002_0005_0004_000000028_0001_0001_0009_crosslinked_0__16__T
SKVFLLVKGADPRLVKLVKKVYPEEIVFELPGNQFAFLLDDPNKAKSASKIVKAERWQIRTWP KIPIEELEDRVFVNCNTSITWVEGTVGTLLSDITRLDLGKRILDPRGIYRCNESTVQVHYRMC NewR1_ems_ferrM_1386_0002_000000036_0001_0001_0003_updated__25__E
GCIFILVRGGTPEVEEELHKIGPLIVLKQGGQIIFLVCGGDPEELRKLAEKLGIPIDIWG KIPIEELEDRVFVNCNTSITWVEGTVGTLLSDITRLDLGKRILDPRGIYRCNESTVQVHYRMC FerrR1R2_emsferr_fer_b0002_0005_0004_000000028_0001_0001_0009_crosslinked_0__19__H
SKVFLLVKGADPRLVKLVKKVYPEVIVFELPGNQFAFLLDDPNKAKSASKIVKAERWQIRTGP KIPIEELEDRVFVNCNTSITWVEGTVGTLLSDITRLDLGKRILDPRGIYRCNESTVQVHYRMC NewR1_ems_ferrM_1386_0002_000000036_0001_0001_0003_updated__62__G
SKVFLLVKGADPRLVKLVKKVYPEVIVFELPGNQFAFLLDDPNSAKSASKIVKAERWQIRTWP KIPIEELEDRVFVNCNTSITWVEGTVGTLLSDITRLDLGKRILDPRGIYRCNESTVQVHYRMC NewR1_ems_ferrM_1386_0002_000000036_0001_0001_0003_updated__44__S
SKVFLLVKGADPRLVKLAKKVYPEVIVFELPGNQFAFLLDDPNKAKSASKIVKAERWQIRTWP KIPIEELEDRVFVNCNTSITWVEGTVGTLLSDITRLDLGKRILDPRGIYRCNESTVQVHYRMC NewR1_ems_ferrM_1386_0002_000000036_0001_0001_0003_updated__18__A
SKVFLLVKGADPRLVKLVKKVYPEVIVFELPGNQFAFLLDDPNKAKSASKIVKAERWQIRMWP KIPIEELEDRVFVNCNTSITWVEGTVGTLLSDITRLDLGKRILDPRGIYRCNESTVQVHYRMC NewR1_ems_ferrM_1386_0002_000000036_0001_0001_0003_updated__61__M
SKVFLLVKGADPRLVKLVKTVYPEVIVFELPGNQFAFLLDDPNKAKSASKIVKAERWQIRTWP KIPIEELEDRVFVNCNTSITWVEGTVGTLLSDITRLDLGKRILDPRGIYRCNESTVQVHYRMC NewR1_ems_ferrM_1386_0002_000000036_0001_0001_0003_updated__20__T
SKVFLLVKGADPRLVKLVKKVYPEVIVFELPGNQFAFGLDDPNKAKSASKIVKAERWQIRTWP KIPIEELEDRVFVNCNTSITWVEGTVGTLLSDITRLDLGKRILDPRGIYRCNESTVQVHYRMC NewR1_ems_ferrM_1386_0002_000000036_0001_0001_0003_updated__38__G
SKVFLLVKGADPRLVKLVKKVYPEVIVFELPGNQFAFLLDDPNKAKSASPIVKAERWQIRTWP KIPIEELEDRVFVNCNTSITWVEGTVGTLLSDITRLDLGKRILDPRGIYRCNESTVQVHYRMC NewR1_ems_ferrM_1386_0002_000000036_0001_0001_0003_updated__50__P
GCIFILVRGGTPEVEEENRKIGPLIVLKQGGQIIFLVCGGDPEELRKLAEKLGIPIDIWG KIPIEELEDRVFVNCNTSITWVEGTVGTLLSDITRLDLGKRILDPRGIYRCNESTVQVHYRMC FerrR1R2_emsferr_fer_b0002_0005_0004_000000028_0001_0001_0009_crosslinked_0__18__N
SKVFLLVKGADPRLVKLVKKVYPEVIVFELPGNQFAFLLDDPNKAKSASKIVKAIRWQIRTWP KIPIEELEDRVFVNCNTSITWVEGTVGTLLSDITRLDLGKRILDPRGIYRCNESTVQVHYRMC NewR1_ems_ferrM_1386_0002_000000036_0001_0001_0003_updated__55__I
SKVFLLVKGADPRLVKLVKKPYPEVIVFELPGNQFAFLLDDPNKAKSASKIVKAERWQIRTWP KIPIEELEDRVFVNCNTSITWVEGTVGTLLSDITRLDLGKRILDPRGIYRCNESTVQVHYRMC NewR1_ems_ferrM_1386_0002_000000036_0001_0001_0003_updated__21__P
SKVFLLVKGAGPRLVKLVKKVYPEVIVFELPGNQFAFLLDDPNKAKSASKIVKAERWQIRTWP KIPIEELEDRVFVNCNTSITWVEGTVGTLLSDITRLDLGKRILDPRGIYRCNESTVQVHYRMC NewR1_ems_ferrM_1386_0002_000000036_0001_0001_0003_updated__11__G
SKVFLLVKGADPRLVKLVKKVYPEVIVFELPGNQFAFLLDDPIKAKSASKIVKAERWQIRTWP KIPIEELEDRVFVNCNTSITWVEGTVGTLLSDITRLDLGKRILDPRGIYRCNESTVQVHYRMC NewR1_ems_ferrM_1386_0002_000000036_0001_0001_0003_updated__43__I
SKVFLLVKGADPRLVKLVKKVYPEVIVFELPGNQFAFLLDDPNKAKSASKIVYAERWQIRTWP KIPIEELEDRVFVNCNTSITWVEGTVGTLLSDITRLDLGKRILDPRGIYRCNESTVQVHYRMC NewR1_ems_ferrM_1386_0002_000000036_0001_0001_0003_updated__53__Y
GCIFILVRGGTPEVEEELRKIGPLIVLKQGGQIIFLVCGGDKEELRKLAEKLGIPIDIWG KIPIEELEDRVFVNCNTSITWVEGTVGTLLSDITRLDLGKRILDPRGIYRCNESTVQVHYRMC FerrR1R2_emsferr_fer_b0002_0005_0004_000000028_0001_0001_0009_crosslinked_0__42__K
LKVFLLVKGADPRLVKLVKKVYPEVIVFELPGNQFAFLLDDPNKAKSASKIVKAERWQIRTWP KIPIEELEDRVFVNCNTSITWVEGTVGTLLSDITRLDLGKRILDPRGIYRCNESTVQVHYRMC NewR1_ems_ferrM_1386_0002_000000036_0001_0001_0003_updated__1__L
GCIFILVRGGTPEVEEELRKIEPLIVLKQGGQIIFLVCGGDPEELRKLAEKLGIPIDIWG KIPIEELEDRVFVNCNTSITWVEGTVGTLLSDITRLDLGKRILDPRGIYRCNESTVQVHYRMC FerrR1R2_emsferr_fer_b0002_0005_0004_000000028_0001_0001_0009_crosslinked_0__22__E
SKVFLLVKGADPRLVKEVKKVYPEVIVFELPGNQFAFLLDDPNKAKSASKIVKAERWQIRTWP KIPIEELEDRVFVNCNTSITWVEGTVGTLLSDITRLDLGKRILDPRGIYRCNESTVQVHYRMC NewR1_ems_ferrM_1386_0002_000000036_0001_0001_0003_updated__17__E
GCIFILVRGGTPEVEEELRKIGPLIVLKQGGQIIFLVCGGDPEELRKLAEKLGIPIDIKG KIPIEELEDRVFVNCNTSITWVEGTVGTLLSDITRLDLGKRILDPRGIYRCNESTVQVHYRMC FerrR1R2_emsferr_fer_b0002_0005_0004_000000028_0001_0001_0009_crosslinked_0__59__K
GCIFILMRGGTPEVEEELRKIGPLIVLKQGGQIIFLVCGGDPEELRKLAEKLGIPIDIWG KIPIEELEDRVFVNCNTSITWVEGTVGTLLSDITRLDLGKRILDPRGIYRCNESTVQVHYRMC FerrR1R2_emsferr_fer_b0002_0005_0004_000000028_0001_0001_0009_crosslinked_0__7__M
GCIFILVRGGTPEVEEELRKIGPTIVLKQGGQIIFLVCGGDPEELRKLAEKLGIPIDIWG KIPIEELEDRVFVNCNTSITWVEGTVGTLLSDITRLDLGKRILDPRGIYRCNESTVQVHYRMC FerrR1R2_emsferr_fer_b0002_0005_0004_000000028_0001_0001_0009_crosslinked_0__24__T
SKVFLLVKGADPRLVKLVKKVYPEVIVFELPGNQFAFLLDDPNKAKSASKIVKAERWQIRTDP KIPIEELEDRVFVNCNTSITWVEGTVGTLLSDITRLDLGKRILDPRGIYRCNESTVQVHYRMC NewR1_ems_ferrM_1386_0002_000000036_0001_0001_0003_updated__62__D
SKVFLLVKGADPRLVKLVKKVYPEVIVFELPGNQFAFLLDIPNKAKSASKIVKAERWQIRTWP KIPIEELEDRVFVNCNTSITWVEGTVGTLLSDITRLDLGKRILDPRGIYRCNESTVQVHYRMC NewR1_ems_ferrM_1386_0002_000000036_0001_0001_0003_updated__41__I
SKVFLLVKAADPRLVKLVKKVYPEVIVFELPGNQFAFLLDDPNKAKSASKIVKAERWQIRTWP KIPIEELEDRVFVNCNTSITWVEGTVGTLLSDITRLDLGKRILDPRGIYRCNESTVQVHYRMC NewR1_ems_ferrM_1386_0002_000000036_0001_0001_0003_updated__9__A
GCIFILVRGGTPESEEELRKIGPLIVLKQGGQIIFLVCGGDPEELRKLAEKLGIPIDIWG KIPIEELEDRVFVNCNTSITWVEGTVGTLLSDITRLDLGKRILDPRGIYRCNESTVQVHYRMC FerrR1R2_emsferr_fer_b0002_0005_0004_000000028_0001_0001_0009_crosslinked_0__14__S
GCIFILVRGGTPEVEEEERKIGPLIVLKQGGQIIFLVCGGDPEELRKLAEKLGIPIDIWG KIPIEELEDRVFVNCNTSITWVEGTVGTLLSDITRLDLGKRILDPRGIYRCNESTVQVHYRMC FerrR1R2_emsferr_fer_b0002_0005_0004_000000028_0001_0001_0009_crosslinked_0__18__E
SDVFLLVKGADPRLVKLVKKVYPEVIVFELPGNQFAFLLDDPNKAKSASKIVKAERWQIRTWP KIPIEELEDRVFVNCNTSITWVEGTVGTLLSDITRLDLGKRILDPRGIYRCNESTVQVHYRMC NewR1_ems_ferrM_1386_0002_000000036_0001_0001_0003_updated__2__D
SKVFLLVKGADPRLVKLVKKVYPEVIVFELPGNQFAFLLKDPNKAKSASKIVKAERWQIRTWP KIPIEELEDRVFVNCNTSITWVEGTVGTLLSDITRLDLGKRILDPRGIYRCNESTVQVHYRMC NewR1_ems_ferrM_1386_0002_000000036_0001_0001_0003_updated__40__K
SKVFLLVKGADPRLVKLVKKVYPEVIVYELPGNQFAFLLDDPNKAKSASKIVKAERWQIRTWP KIPIEELEDRVFVNCNTSITWVEGTVGTLLSDITRLDLGKRILDPRGIYRCNESTVQVHYRMC NewR1_ems_ferrM_1386_0002_000000036_0001_0001_0003_updated__28__Y
GCIFILVRGGTPEVEEELRKIGPLIVLYQGGQIIFLVCGGDPEELRKLAEKLGIPIDIWG KIPIEELEDRVFVNCNTSITWVEGTVGTLLSDITRLDLGKRILDPRGIYRCNESTVQVHYRMC FerrR1R2_emsferr_fer_b0002_0005_0004_000000028_0001_0001_0009_crosslinked_0__28__Y
GCIFILVRGGTPEVEEELRKIGPLIVLKQGGQIIFLVCGGDPEALRKLAEKLGIPIDIWG KIPIEELEDRVFVNCNTSITWVEGTVGTLLSDITRLDLGKRILDPRGIYRCNESTVQVHYRMC FerrR1R2_emsferr_fer_b0002_0005_0004_000000028_0001_0001_0009_crosslinked_0__44__A
SKVFLLVKGADPRLVKLVKKVYPEVIVFELPGNQFAFLLDDPMKAKSASKIVKAERWQIRTWP KIPIEELEDRVFVNCNTSITWVEGTVGTLLSDITRLDLGKRILDPRGIYRCNESTVQVHYRMC NewR1_ems_ferrM_1386_0002_000000036_0001_0001_0003_updated__43__M
GCIFILVRGGTPEVEEEFRKIGPLIVLKQGGQIIFLVCGGDPEELRKLAEKLGIPIDIWG KIPIEELEDRVFVNCNTSITWVEGTVGTLLSDITRLDLGKRILDPRGIYRCNESTVQVHYRMC FerrR1R2_emsferr_fer_b0002_0005_0004_000000028_0001_0001_0009_crosslinked_0__18__F
GCIFILVRGGTPEVEEELRKIGPLIVLKQGGQIIFLVCGGDPEELMKLAEKLGIPIDIWG KIPIEELEDRVFVNCNTSITWVEGTVGTLLSDITRLDLGKRILDPRGIYRCNESTVQVHYRMC FerrR1R2_emsferr_fer_b0002_0005_0004_000000028_0001_0001_0009_crosslinked_0__46__M
SKVFLLVKGADPRLVKLVKKVYPEVIVFELPGNQFAFLLDDPNKKKSASKIVKAERWQIRTWP KIPIEELEDRVFVNCNTSITWVEGTVGTLLSDITRLDLGKRILDPRGIYRCNESTVQVHYRMC NewR1_ems_ferrM_1386_0002_000000036_0001_0001_0003_updated__45__K
GCIFILVRGGTPEVEEELRKIGPLIVLKQQGQIIFLVCGGDPEELRKLAEKLGIPIDIWG KIPIEELEDRVFVNCNTSITWVEGTVGTLLSDITRLDLGKRILDPRGIYRCNESTVQVHYRMC FerrR1R2_emsferr_fer_b0002_0005_0004_000000028_0001_0001_0009_crosslinked_0__30__Q
GCIFILVNGGTPEVEEELRKIGPLIVLKQGGQIIFLVCGGDPEELRKLAEKLGIPIDIWG KIPIEELEDRVFVNCNTSITWVEGTVGTLLSDITRLDLGKRILDPRGIYRCNESTVQVHYRMC FerrR1R2_emsferr_fer_b0002_0005_0004_000000028_0001_0001_0009_crosslinked_0__8__N
GCIFILVRGGTPEVEEELRKIGPLIVLKQGGQIIQLVCGGDPEELRKLAEKLGIPIDIWG KIPIEELEDRVFVNCNTSITWVEGTVGTLLSDITRLDLGKRILDPRGIYRCNESTVQVHYRMC FerrR1R2_emsferr_fer_b0002_0005_0004_000000028_0001_0001_0009_crosslinked_0__35__Q
GCIFILQRGGTPEVEEELRKIGPLIVLKQGGQIIFLVCGGDPEELRKLAEKLGIPIDIWG KIPIEELEDRVFVNCNTSITWVEGTVGTLLSDITRLDLGKRILDPRGIYRCNESTVQVHYRMC FerrR1R2_emsferr_fer_b0002_0005_0004_000000028_0001_0001_0009_crosslinked_0__7__Q
GCIFILVRGGTPEVEEELRKIGPLIVLKQGGQIIFLVCGGDPEELIKLAEKLGIPIDIWG KIPIEELEDRVFVNCNTSITWVEGTVGTLLSDITRLDLGKRILDPRGIYRCNESTVQVHYRMC FerrR1R2_emsferr_fer_b0002_0005_0004_000000028_0001_0001_0009_crosslinked_0__46__I
GCIFILLRGGTPEVEEELRKIGPLIVLKQGGQIIFLVCGGDPEELRKLAEKLGIPIDIWG KIPIEELEDRVFVNCNTSITWVEGTVGTLLSDITRLDLGKRILDPRGIYRCNESTVQVHYRMC FerrR1R2_emsferr_fer_b0002_0005_0004_000000028_0001_0001_0009_crosslinked_0__7__L
SKVFLLVKGADPRLVKLVKKVYPEVIVFELPVNQFAFLLDDPNKAKSASKIVKAERWQIRTWP KIPIEELEDRVFVNCNTSITWVEGTVGTLLSDITRLDLGKRILDPRGIYRCNESTVQVHYRMC NewR1_ems_ferrM_1386_0002_000000036_0001_0001_0003_updated__32__V
GCIFILVRGGTPEVEEELRQIGPLIVLKQGGQIIFLVCGGDPEELRKLAEKLGIPIDIWG KIPIEELEDRVFVNCNTSITWVEGTVGTLLSDITRLDLGKRILDPRGIYRCNESTVQVHYRMC FerrR1R2_emsferr_fer_b0002_0005_0004_000000028_0001_0001_0009_crosslinked_0__20__Q
GCIFILVRGGTPEVEEELVKIGPLIVLKQGGQIIFLVCGGDPEELRKLAEKLGIPIDIWG KIPIEELEDRVFVNCNTSITWVEGTVGTLLSDITRLDLGKRILDPRGIYRCNESTVQVHYRMC FerrR1R2_emsferr_fer_b0002_0005_0004_000000028_0001_0001_0009_crosslinked_0__19__V
SKVFLLVKGADPRLVKLVKKVVPEVIVFELPGNQFAFLLDDPNKAKSASKIVKAERWQIRTWP KIPIEELEDRVFVNCNTSITWVEGTVGTLLSDITRLDLGKRILDPRGIYRCNESTVQVHYRMC NewR1_ems_ferrM_1386_0002_000000036_0001_0001_0003_updated__22__V
GCIFILVRGGTPEVDEELRKIGPLIVLKQGGQIIFLVCGGDPEELRKLAEKLGIPIDIWG KIPIEELEDRVFVNCNTSITWVEGTVGTLLSDITRLDLGKRILDPRGIYRCNESTVQVHYRMC FerrR1R2_emsferr_fer_b0002_0005_0004_000000028_0001_0001_0009_crosslinked_0__15__D
SKVFLLWKGADPRLVKLVKKVYPEVIVFELPGNQFAFLLDDPNKAKSASKIVKAERWQIRTWP KIPIEELEDRVFVNCNTSITWVEGTVGTLLSDITRLDLGKRILDPRGIYRCNESTVQVHYRMC NewR1_ems_ferrM_1386_0002_000000036_0001_0001_0003_updated__7__W
SKVFLLVKGADPRLVKLVKKVYPEVIVFELPGNQFAFLLDDPNKADSASKIVKAERWQIRTWP KIPIEELEDRVFVNCNTSITWVEGTVGTLLSDITRLDLGKRILDPRGIYRCNESTVQVHYRMC NewR1_ems_ferrM_1386_0002_000000036_0001_0001_0003_updated__46__D
GCIFILVRGGTPEVEEELRKIGPLIVLKQGGQIIFLVCGGDPEELRKLAEKLGIPIDIWD KIPIEELEDRVFVNCNTSITWVEGTVGTLLSDITRLDLGKRILDPRGIYRCNESTVQVHYRMC FerrR1R2_emsferr_fer_b0002_0005_0004_000000028_0001_0001_0009_crosslinked_0__60__D
GCIFILVRGGTPEVEEELRKIGPLIVLKQGGQIIFLVCGGDPEELRKLAEKEGIPIDIWG KIPIEELEDRVFVNCNTSITWVEGTVGTLLSDITRLDLGKRILDPRGIYRCNESTVQVHYRMC FerrR1R2_emsferr_fer_b0002_0005_0004_000000028_0001_0001_0009_crosslinked_0__52__E
SKVFLLVKGADPRLVKLVKKVYPEVIVFELPCNQFAFLLDDPNKAKSASKIVKAERWQIRTWP KIPIEELEDRVFVNCNTSITWVEGTVGTLLSDITRLDLGKRILDPRGIYRCNESTVQVHYRMC NewR1_ems_ferrM_1386_0002_000000036_0001_0001_0003_updated__32__C
SKVFLLVKGADPRLVKLVKKVYPEVIVFELPGNQFAFLLDDPNKAKSASKIVQAERWQIRTWP KIPIEELEDRVFVNCNTSITWVEGTVGTLLSDITRLDLGKRILDPRGIYRCNESTVQVHYRMC NewR1_ems_ferrM_1386_0002_000000036_0001_0001_0003_updated__53__Q
GCIFILVRGGTPEVEEELRKIGPLIVLKQGGQMIFLVCGGDPEELRKLAEKLGIPIDIWG KIPIEELEDRVFVNCNTSITWVEGTVGTLLSDITRLDLGKRILDPRGIYRCNESTVQVHYRMC FerrR1R2_emsferr_fer_b0002_0005_0004_000000028_0001_0001_0009_crosslinked_0__33__M
GCIFILVRGGTPEVEEELRKIGPLIVLKQGGQIIFLVCGGDPEELRKLAEMLGIPIDIWG KIPIEELEDRVFVNCNTSITWVEGTVGTLLSDITRLDLGKRILDPRGIYRCNESTVQVHYRMC FerrR1R2_emsferr_fer_b0002_0005_0004_000000028_0001_0001_0009_crosslinked_0__51__M
GCIFILVRGGTPEVEEELRKIGPIIVLKQGGQIIFLVCGGDPEELRKLAEKLGIPIDIWG KIPIEELEDRVFVNCNTSITWVEGTVGTLLSDITRLDLGKRILDPRGIYRCNESTVQVHYRMC FerrR1R2_emsferr_fer_b0002_0005_0004_000000028_0001_0001_0009_crosslinked_0__24__I
SKVFLLVKGADPRTVKLVKKVYPEVIVFELPGNQFAFLLDDPNKAKSASKIVKAERWQIRTWP KIPIEELEDRVFVNCNTSITWVEGTVGTLLSDITRLDLGKRILDPRGIYRCNESTVQVHYRMC NewR1_ems_ferrM_1386_0002_000000036_0001_0001_0003_updated__14__T
SKVFLLVKGADDRLVKLVKKVYPEVIVFELPGNQFAFLLDDPNKAKSASKIVKAERWQIRTWP KIPIEELEDRVFVNCNTSITWVEGTVGTLLSDITRLDLGKRILDPRGIYRCNESTVQVHYRMC NewR1_ems_ferrM_1386_0002_000000036_0001_0001_0003_updated__12__D
GCIFILVRGGTPEVEEELRKIGPLIVLDQGGQIIFLVCGGDPEELRKLAEKLGIPIDIWG KIPIEELEDRVFVNCNTSITWVEGTVGTLLSDITRLDLGKRILDPRGIYRCNESTVQVHYRMC FerrR1R2_emsferr_fer_b0002_0005_0004_000000028_0001_0001_0009_crosslinked_0__28__D
GCIFILVRGGTPEVEIELRKIGPLIVLKQGGQIIFLVCGGDPEELRKLAEKLGIPIDIWG KIPIEELEDRVFVNCNTSITWVEGTVGTLLSDITRLDLGKRILDPRGIYRCNESTVQVHYRMC FerrR1R2_emsferr_fer_b0002_0005_0004_000000028_0001_0001_0009_crosslinked_0__16__I
GCIFILVRGGTPEVEEELRKIGPLIVLKQGGQIIFLVCGGDPEELRKLAEKLGQPIDIWG KIPIEELEDRVFVNCNTSITWVEGTVGTLLSDITRLDLGKRILDPRGIYRCNESTVQVHYRMC FerrR1R2_emsferr_fer_b0002_0005_0004_000000028_0001_0001_0009_crosslinked_0__54__Q
SKVFLLVKGADPRLVKLVKKVYPHVIVFELPGNQFAFLLDDPNKAKSASKIVKAERWQIRTWP KIPIEELEDRVFVNCNTSITWVEGTVGTLLSDITRLDLGKRILDPRGIYRCNESTVQVHYRMC NewR1_ems_ferrM_1386_0002_000000036_0001_0001_0003_updated__24__H
SKVFLLVKGADPRLVKLVKKVYPEVIVCELPGNQFAFLLDDPNKAKSASKIVKAERWQIRTWP KIPIEELEDRVFVNCNTSITWVEGTVGTLLSDITRLDLGKRILDPRGIYRCNESTVQVHYRMC NewR1_ems_ferrM_1386_0002_000000036_0001_0001_0003_updated__28__C
SVVFLLVKGADPRLVKLVKKVYPEVIVFELPGNQFAFLLDDPNKAKSASKIVKAERWQIRTWP KIPIEELEDRVFVNCNTSITWVEGTVGTLLSDITRLDLGKRILDPRGIYRCNESTVQVHYRMC NewR1_ems_ferrM_1386_0002_000000036_0001_0001_0003_updated__2__V
GCIFILVRGGTPEVEEELRKIGILIVLKQGGQIIFLVCGGDPEELRKLAEKLGIPIDIWG KIPIEELEDRVFVNCNTSITWVEGTVGTLLSDITRLDLGKRILDPRGIYRCNESTVQVHYRMC FerrR1R2_emsferr_fer_b0002_0005_0004_000000028_0001_0001_0009_crosslinked_0__23__I
GCIFILVRGGTPEVEEELRKIGPLIVLKQGGQIIFLVCGGDPEELRKHAEKLGIPIDIWG KIPIEELEDRVFVNCNTSITWVEGTVGTLLSDITRLDLGKRILDPRGIYRCNESTVQVHYRMC FerrR1R2_emsferr_fer_b0002_0005_0004_000000028_0001_0001_0009_crosslinked_0__48__H
SKVFLLVKGADPRLVKLVKHVYPEVIVFELPGNQFAFLLDDPNKAKSASKIVKAERWQIRTWP KIPIEELEDRVFVNCNTSITWVEGTVGTLLSDITRLDLGKRILDPRGIYRCNESTVQVHYRMC NewR1_ems_ferrM_1386_0002_000000036_0001_0001_0003_updated__20__H
GCIFILVRGGTPEVEEELRKIGPLIVLKQGMQIIFLVCGGDPEELRKLAEKLGIPIDIWG KIPIEELEDRVFVNCNTSITWVEGTVGTLLSDITRLDLGKRILDPRGIYRCNESTVQVHYRMC FerrR1R2_emsferr_fer_b0002_0005_0004_000000028_0001_0001_0009_crosslinked_0__31__M
SKVYLLVKGADPRLVKLVKKVYPEVIVFELPGNQFAFLLDDPNKAKSASKIVKAERWQIRTWP KIPIEELEDRVFVNCNTSITWVEGTVGTLLSDITRLDLGKRILDPRGIYRCNESTVQVHYRMC NewR1_ems_ferrM_1386_0002_000000036_0001_0001_0003_updated__4__Y
GCISILVRGGTPEVEEELRKIGPLIVLKQGGQIIFLVCGGDPEELRKLAEKLGIPIDIWG KIPIEELEDRVFVNCNTSITWVEGTVGTLLSDITRLDLGKRILDPRGIYRCNESTVQVHYRMC FerrR1R2_emsferr_fer_b0002_0005_0004_000000028_0001_0001_0009_crosslinked_0__4__S
SKVFLLVKGADPRLVKLVKKVYPEVIVFELPGNQFAFLLDDPNKTKSASKIVKAERWQIRTWP KIPIEELEDRVFVNCNTSITWVEGTVGTLLSDITRLDLGKRILDPRGIYRCNESTVQVHYRMC NewR1_ems_ferrM_1386_0002_000000036_0001_0001_0003_updated__45__T
GCIFRLVRGGTPEVEEELRKIGPLIVLKQGGQIIFLVCGGDPEELRKLAEKLGIPIDIWG KIPIEELEDRVFVNCNTSITWVEGTVGTLLSDITRLDLGKRILDPRGIYRCNESTVQVHYRMC FerrR1R2_emsferr_fer_b0002_0005_0004_000000028_0001_0001_0009_crosslinked_0__5__R
SKVFLLVKGADPRLVKLVKKVYPEVIVFELPGNQFAFLLDDPNKAKSASKIVKAEQWQIRTWP KIPIEELEDRVFVNCNTSITWVEGTVGTLLSDITRLDLGKRILDPRGIYRCNESTVQVHYRMC NewR1_ems_ferrM_1386_0002_000000036_0001_0001_0003_updated__56__Q
GCIFILVRGGTPEVEEELRKIGPLYVLKQGGQIIFLVCGGDPEELRKLAEKLGIPIDIWG KIPIEELEDRVFVNCNTSITWVEGTVGTLLSDITRLDLGKRILDPRGIYRCNESTVQVHYRMC FerrR1R2_emsferr_fer_b0002_0005_0004_000000028_0001_0001_0009_crosslinked_0__25__Y
GCIFILVRGGTPEVEEELAKIGPLIVLKQGGQIIFLVCGGDPEELRKLAEKLGIPIDIWG KIPIEELEDRVFVNCNTSITWVEGTVGTLLSDITRLDLGKRILDPRGIYRCNESTVQVHYRMC FerrR1R2_emsferr_fer_b0002_0005_0004_000000028_0001_0001_0009_crosslinked_0__19__A
SKVFLLVKGADPRLVKLVKKVYPEVIVFELPGNHFAFLLDDPNKAKSASKIVKAERWQIRTWP KIPIEELEDRVFVNCNTSITWVEGTVGTLLSDITRLDLGKRILDPRGIYRCNESTVQVHYRMC NewR1_ems_ferrM_1386_0002_000000036_0001_0001_0003_updated__34__H
SKVFLLVKGAVPRLVKLVKKVYPEVIVFELPGNQFAFLLDDPNKAKSASKIVKAERWQIRTWP KIPIEELEDRVFVNCNTSITWVEGTVGTLLSDITRLDLGKRILDPRGIYRCNESTVQVHYRMC NewR1_ems_ferrM_1386_0002_000000036_0001_0001_0003_updated__11__V
SKVFLLVKGADPRLVKLVKKVYPEVIVFELPGNQFAFLLDDPNKAKSASKIVKACRWQIRTWP KIPIEELEDRVFVNCNTSITWVEGTVGTLLSDITRLDLGKRILDPRGIYRCNESTVQVHYRMC NewR1_ems_ferrM_1386_0002_000000036_0001_0001_0003_updated__55__C
GCIFILVRGGTPEVEEELRKIGPLIVLKQGGQIIFLVCGGDPEELRKLAEKLGIPIDIWV KIPIEELEDRVFVNCNTSITWVEGTVGTLLSDITRLDLGKRILDPRGIYRCNESTVQVHYRMC FerrR1R2_emsferr_fer_b0002_0005_0004_000000028_0001_0001_0009_crosslinked_0__60__V
GCIFILVRGGTPEVEEELRKIGPLIVLKQGGQIIFLVCGGDPEELRKLAEKLGIPIKIWG KIPIEELEDRVFVNCNTSITWVEGTVGTLLSDITRLDLGKRILDPRGIYRCNESTVQVHYRMC FerrR1R2_emsferr_fer_b0002_0005_0004_000000028_0001_0001_0009_crosslinked_0__57__K
GCIFILVRGGTPEVEEELRKIGPLIVLKQGGQIIFAVCGGDPEELRKLAEKLGIPIDIWG KIPIEELEDRVFVNCNTSITWVEGTVGTLLSDITRLDLGKRILDPRGIYRCNESTVQVHYRMC FerrR1R2_emsferr_fer_b0002_0005_0004_000000028_0001_0001_0009_crosslinked_0__36__A
GCIFILVRGGTPEVEEELRKIGPLIVLKQGGQIIFLVCGGDPEEIRKLAEKLGIPIDIWG KIPIEELEDRVFVNCNTSITWVEGTVGTLLSDITRLDLGKRILDPRGIYRCNESTVQVHYRMC FerrR1R2_emsferr_fer_b0002_0005_0004_000000028_0001_0001_0009_crosslinked_0__45__I
SKVFLLVKGADPRLVKLVKKVYPEVIVFELPGNQFHFLLDDPNKAKSASKIVKAERWQIRTWP KIPIEELEDRVFVNCNTSITWVEGTVGTLLSDITRLDLGKRILDPRGIYRCNESTVQVHYRMC NewR1_ems_ferrM_1386_0002_000000036_0001_0001_0003_updated__36__H
SKVFLLVKGADSRLVKLVKKVYPEVIVFELPGNQFAFLLDDPNKAKSASKIVKAERWQIRTWP KIPIEELEDRVFVNCNTSITWVEGTVGTLLSDITRLDLGKRILDPRGIYRCNESTVQVHYRMC NewR1_ems_ferrM_1386_0002_000000036_0001_0001_0003_updated__12__S
SKVFLLVKGADPRLVKLVKKVYPEVIVFELPGNQFAFLLDDPNKAKSAPKIVKAERWQIRTWP KIPIEELEDRVFVNCNTSITWVEGTVGTLLSDITRLDLGKRILDPRGIYRCNESTVQVHYRMC NewR1_ems_ferrM_1386_0002_000000036_0001_0001_0003_updated__49__P
SKVFLLVKGADPRLVKLVKKVYPEVIVFELPGNQFAFLLDDPNKAKSASKIVSAERWQIRTWP KIPIEELEDRVFVNCNTSITWVEGTVGTLLSDITRLDLGKRILDPRGIYRCNESTVQVHYRMC NewR1_ems_ferrM_1386_0002_000000036_0001_0001_0003_updated__53__S
GCIFILVRGGTPEVEEELRKIGPLIVMKQGGQIIFLVCGGDPEELRKLAEKLGIPIDIWG KIPIEELEDRVFVNCNTSITWVEGTVGTLLSDITRLDLGKRILDPRGIYRCNESTVQVHYRMC FerrR1R2_emsferr_fer_b0002_0005_0004_000000028_0001_0001_0009_crosslinked_0__27__M
SKVFLTVKGADPRLVKLVKKVYPEVIVFELPGNQFAFLLDDPNKAKSASKIVKAERWQIRTWP KIPIEELEDRVFVNCNTSITWVEGTVGTLLSDITRLDLGKRILDPRGIYRCNESTVQVHYRMC NewR1_ems_ferrM_1386_0002_000000036_0001_0001_0003_updated__6__T
GCIFIHVRGGTPEVEEELRKIGPLIVLKQGGQIIFLVCGGDPEELRKLAEKLGIPIDIWG KIPIEELEDRVFVNCNTSITWVEGTVGTLLSDITRLDLGKRILDPRGIYRCNESTVQVHYRMC FerrR1R2_emsferr_fer_b0002_0005_0004_000000028_0001_0001_0009_crosslinked_0__6__H
SKVFLLVKNADPRLVKLVKKVYPEVIVFELPGNQFAFLLDDPNKAKSASKIVKAERWQIRTWP KIPIEELEDRVFVNCNTSITWVEGTVGTLLSDITRLDLGKRILDPRGIYRCNESTVQVHYRMC NewR1_ems_ferrM_1386_0002_000000036_0001_0001_0003_updated__9__N
GCIFILVRGGTPEVEEELRKIGPLIVLKQGGQIIFLVCGGDPEEVRKLAEKLGIPIDIWG KIPIEELEDRVFVNCNTSITWVEGTVGTLLSDITRLDLGKRILDPRGIYRCNESTVQVHYRMC FerrR1R2_emsferr_fer_b0002_0005_0004_000000028_0001_0001_0009_crosslinked_0__45__V
SKVFLLVKGADPRLVKLVKKVYPEVIVFELPGNQFAFLLDDPNKAKSASKIVKALRWQIRTWP KIPIEELEDRVFVNCNTSITWVEGTVGTLLSDITRLDLGKRILDPRGIYRCNESTVQVHYRMC NewR1_ems_ferrM_1386_0002_000000036_0001_0001_0003_updated__55__L
GCIFILVRGGTPEVEEELRKIGPLIVLKQGGQIIFLVCGGDPEELRKLAEKLGIPILIWG KIPIEELEDRVFVNCNTSITWVEGTVGTLLSDITRLDLGKRILDPRGIYRCNESTVQVHYRMC FerrR1R2_emsferr_fer_b0002_0005_0004_000000028_0001_0001_0009_crosslinked_0__57__L
SKVFLLVKGADPRLVKLVKKVYPEVIVFELPGKQFAFLLDDPNKAKSASKIVKAERWQIRTWP KIPIEELEDRVFVNCNTSITWVEGTVGTLLSDITRLDLGKRILDPRGIYRCNESTVQVHYRMC NewR1_ems_ferrM_1386_0002_000000036_0001_0001_0003_updated__33__K
GCIFILVRGGTPEVEEELRKIGPLIVLKQGGQIIFLVCWGDPEELRKLAEKLGIPIDIWG KIPIEELEDRVFVNCNTSITWVEGTVGTLLSDITRLDLGKRILDPRGIYRCNESTVQVHYRMC FerrR1R2_emsferr_fer_b0002_0005_0004_000000028_0001_0001_0009_crosslinked_0__39__W
SKVFLLVKGADPRLVKSVKKVYPEVIVFELPGNQFAFLLDDPNKAKSASKIVKAERWQIRTWP KIPIEELEDRVFVNCNTSITWVEGTVGTLLSDITRLDLGKRILDPRGIYRCNESTVQVHYRMC NewR1_ems_ferrM_1386_0002_000000036_0001_0001_0003_updated__17__S
GCIFIYVRGGTPEVEEELRKIGPLIVLKQGGQIIFLVCGGDPEELRKLAEKLGIPIDIWG KIPIEELEDRVFVNCNTSITWVEGTVGTLLSDITRLDLGKRILDPRGIYRCNESTVQVHYRMC FerrR1R2_emsferr_fer_b0002_0005_0004_000000028_0001_0001_0009_crosslinked_0__6__Y
SKVFLLVKGADPRLVKLVKKVYPEVIVFELPTNQFAFLLDDPNKAKSASKIVKAERWQIRTWP KIPIEELEDRVFVNCNTSITWVEGTVGTLLSDITRLDLGKRILDPRGIYRCNESTVQVHYRMC NewR1_ems_ferrM_1386_0002_000000036_0001_0001_0003_updated__32__T
SKVFLLVKGADPRLVKLVKKVYPEVIVFELPGNQFAFLLDDPNKAKSASKINKAERWQIRTWP KIPIEELEDRVFVNCNTSITWVEGTVGTLLSDITRLDLGKRILDPRGIYRCNESTVQVHYRMC NewR1_ems_ferrM_1386_0002_000000036_0001_0001_0003_updated__52__N
SKVFLLVKGADPRLVKFVKKVYPEVIVFELPGNQFAFLLDDPNKAKSASKIVKAERWQIRTWP KIPIEELEDRVFVNCNTSITWVEGTVGTLLSDITRLDLGKRILDPRGIYRCNESTVQVHYRMC NewR1_ems_ferrM_1386_0002_000000036_0001_0001_0003_updated__17__F
GCIFILVRGGTPEVEEEVRKIGPLIVLKQGGQIIFLVCGGDPEELRKLAEKLGIPIDIWG KIPIEELEDRVFVNCNTSITWVEGTVGTLLSDITRLDLGKRILDPRGIYRCNESTVQVHYRMC FerrR1R2_emsferr_fer_b0002_0005_0004_000000028_0001_0001_0009_crosslinked_0__18__V
SKVFLLVKGADPRLVKLVKKVYPEQIVFELPGNQFAFLLDDPNKAKSASKIVKAERWQIRTWP KIPIEELEDRVFVNCNTSITWVEGTVGTLLSDITRLDLGKRILDPRGIYRCNESTVQVHYRMC NewR1_ems_ferrM_1386_0002_000000036_0001_0001_0003_updated__25__Q
GCIFILVRGGTPEVEEELRKIGPEIVLKQGGQIIFLVCGGDPEELRKLAEKLGIPIDIWG KIPIEELEDRVFVNCNTSITWVEGTVGTLLSDITRLDLGKRILDPRGIYRCNESTVQVHYRMC FerrR1R2_emsferr_fer_b0002_0005_0004_000000028_0001_0001_0009_crosslinked_0__24__E
SKVFLLVKGADPRLVKLVMKVYPEVIVFELPGNQFAFLLDDPNKAKSASKIVKAERWQIRTWP KIPIEELEDRVFVNCNTSITWVEGTVGTLLSDITRLDLGKRILDPRGIYRCNESTVQVHYRMC NewR1_ems_ferrM_1386_0002_000000036_0001_0001_0003_updated__19__M
SKVFLLVKGADPRLVKLVKKVYPEVIVFELPGNQFAFLLDDPNKYKSASKIVKAERWQIRTWP KIPIEELEDRVFVNCNTSITWVEGTVGTLLSDITRLDLGKRILDPRGIYRCNESTVQVHYRMC NewR1_ems_ferrM_1386_0002_000000036_0001_0001_0003_updated__45__Y
GCIFILVRGGTPEVEEELRKIGPLIVLKQGEQIIFLVCGGDPEELRKLAEKLGIPIDIWG KIPIEELEDRVFVNCNTSITWVEGTVGTLLSDITRLDLGKRILDPRGIYRCNESTVQVHYRMC FerrR1R2_emsferr_fer_b0002_0005_0004_000000028_0001_0001_0009_crosslinked_0__31__E
GCIFILVRGGTPEVEEELRKIGPLIVFKQGGQIIFLVCGGDPEELRKLAEKLGIPIDIWG KIPIEELEDRVFVNCNTSITWVEGTVGTLLSDITRLDLGKRILDPRGIYRCNESTVQVHYRMC FerrR1R2_emsferr_fer_b0002_0005_0004_000000028_0001_0001_0009_crosslinked_0__27__F
SKVFLLVKGADPRLVKLVKKVYPEVIVFELPGNQFAFLLADPNKAKSASKIVKAERWQIRTWP KIPIEELEDRVFVNCNTSITWVEGTVGTLLSDITRLDLGKRILDPRGIYRCNESTVQVHYRMC NewR1_ems_ferrM_1386_0002_000000036_0001_0001_0003_updated__40__A
SKVFLLVKGADPRLVKLVKKVYPEVIVFELPQNQFAFLLDDPNKAKSASKIVKAERWQIRTWP KIPIEELEDRVFVNCNTSITWVEGTVGTLLSDITRLDLGKRILDPRGIYRCNESTVQVHYRMC NewR1_ems_ferrM_1386_0002_000000036_0001_0001_0003_updated__32__Q
SKVFLLVKGADPRLVKLVKKVYPEVIVFELPGNQFAFLLDDPNKAKSASKIVKAERAQIRTWP KIPIEELEDRVFVNCNTSITWVEGTVGTLLSDITRLDLGKRILDPRGIYRCNESTVQVHYRMC NewR1_ems_ferrM_1386_0002_000000036_0001_0001_0003_updated__57__A
GCIHILVRGGTPEVEEELRKIGPLIVLKQGGQIIFLVCGGDPEELRKLAEKLGIPIDIWG KIPIEELEDRVFVNCNTSITWVEGTVGTLLSDITRLDLGKRILDPRGIYRCNESTVQVHYRMC FerrR1R2_emsferr_fer_b0002_0005_0004_000000028_0001_0001_0009_crosslinked_0__4__H
GCIFILVRGGTPEVEEELRKIGPLIVLKQGGQIIFLVCGGDPEELRKLAEKLGIPEDIWG KIPIEELEDRVFVNCNTSITWVEGTVGTLLSDITRLDLGKRILDPRGIYRCNESTVQVHYRMC FerrR1R2_emsferr_fer_b0002_0005_0004_000000028_0001_0001_0009_crosslinked_0__56__E
GCIFILVRGGTPEVEEELRKIGPLIVLKQGGQIIFLVCGGDPEELRKLAEKLGIPIDIYG KIPIEELEDRVFVNCNTSITWVEGTVGTLLSDITRLDLGKRILDPRGIYRCNESTVQVHYRMC FerrR1R2_emsferr_fer_b0002_0005_0004_000000028_0001_0001_0009_crosslinked_0__59__Y
SKVFLLVKGADPRLVKLVKKVYPEVIVFELPGNQFAFLLDLPNKAKSASKIVKAERWQIRTWP KIPIEELEDRVFVNCNTSITWVEGTVGTLLSDITRLDLGKRILDPRGIYRCNESTVQVHYRMC NewR1_ems_ferrM_1386_0002_000000036_0001_0001_0003_updated__41__L
GCIFILVWGGTPEVEEELRKIGPLIVLKQGGQIIFLVCGGDPEELRKLAEKLGIPIDIWG KIPIEELEDRVFVNCNTSITWVEGTVGTLLSDITRLDLGKRILDPRGIYRCNESTVQVHYRMC FerrR1R2_emsferr_fer_b0002_0005_0004_000000028_0001_0001_0009_crosslinked_0__8__W
SKVFLLVKGADPRLVLLVKKVYPEVIVFELPGNQFAFLLDDPNKAKSASKIVKAERWQIRTWP KIPIEELEDRVFVNCNTSITWVEGTVGTLLSDITRLDLGKRILDPRGIYRCNESTVQVHYRMC NewR1_ems_ferrM_1386_0002_000000036_0001_0001_0003_updated__16__L
YKVFLLVKGADPRLVKLVKKVYPEVIVFELPGNQFAFLLDDPNKAKSASKIVKAERWQIRTWP KIPIEELEDRVFVNCNTSITWVEGTVGTLLSDITRLDLGKRILDPRGIYRCNESTVQVHYRMC NewR1_ems_ferrM_1386_0002_000000036_0001_0001_0003_updated__1__Y
GCIFILVRGGTPEVEEELRKIGPLIVLKQGGQIIFLVCGGDPEELRKLAEKLGIPVDIWG KIPIEELEDRVFVNCNTSITWVEGTVGTLLSDITRLDLGKRILDPRGIYRCNESTVQVHYRMC FerrR1R2_emsferr_fer_b0002_0005_0004_000000028_0001_0001_0009_crosslinked_0__56__V
GCIFILVRGGTPEVEEELRKIGPLIVLKQGGQIIFLVCGGDFEELRKLAEKLGIPIDIWG KIPIEELEDRVFVNCNTSITWVEGTVGTLLSDITRLDLGKRILDPRGIYRCNESTVQVHYRMC FerrR1R2_emsferr_fer_b0002_0005_0004_000000028_0001_0001_0009_crosslinked_0__42__F
SKVFLLVKGADPRLVKLVKDVYPEVIVFELPGNQFAFLLDDPNKAKSASKIVKAERWQIRTWP KIPIEELEDRVFVNCNTSITWVEGTVGTLLSDITRLDLGKRILDPRGIYRCNESTVQVHYRMC NewR1_ems_ferrM_1386_0002_000000036_0001_0001_0003_updated__20__D
SKVFLLVKYADPRLVKLVKKVYPEVIVFELPGNQFAFLLDDPNKAKSASKIVKAERWQIRTWP KIPIEELEDRVFVNCNTSITWVEGTVGTLLSDITRLDLGKRILDPRGIYRCNESTVQVHYRMC NewR1_ems_ferrM_1386_0002_000000036_0001_0001_0003_updated__9__Y
GCIFILVRGGTPEVEELLRKIGPLIVLKQGGQIIFLVCGGDPEELRKLAEKLGIPIDIWG KIPIEELEDRVFVNCNTSITWVEGTVGTLLSDITRLDLGKRILDPRGIYRCNESTVQVHYRMC FerrR1R2_emsferr_fer_b0002_0005_0004_000000028_0001_0001_0009_crosslinked_0__17__L
SKVFLLVKGADPRLVKLVKKVYPEVIVFELPGNQFAFLQDDPNKAKSASKIVKAERWQIRTWP KIPIEELEDRVFVNCNTSITWVEGTVGTLLSDITRLDLGKRILDPRGIYRCNESTVQVHYRMC NewR1_ems_ferrM_1386_0002_000000036_0001_0001_0003_updated__39__Q
SKVFLLVKGADPRLVKLVKKVYPEVIVFELPGNQFAFLLDDPNKAKSASKIVKAERVQIRTWP KIPIEELEDRVFVNCNTSITWVEGTVGTLLSDITRLDLGKRILDPRGIYRCNESTVQVHYRMC NewR1_ems_ferrM_1386_0002_000000036_0001_0001_0003_updated__57__V
SKVFLLVKGADPRLVKLVKKVYPEVIVFELPGNQFAFLLDDPNKAKSASKIVKAERDQIRTWP KIPIEELEDRVFVNCNTSITWVEGTVGTLLSDITRLDLGKRILDPRGIYRCNESTVQVHYRMC NewR1_ems_ferrM_1386_0002_000000036_0001_0001_0003_updated__57__D
GCIFILVRGGTPEVEEELRKIGPLIVLKQGGQIIFLVCGGDPEELRKLAEKLGIPIDIWQ KIPIEELEDRVFVNCNTSITWVEGTVGTLLSDITRLDLGKRILDPRGIYRCNESTVQVHYRMC FerrR1R2_emsferr_fer_b0002_0005_0004_000000028_0001_0001_0009_crosslinked_0__60__Q
SKVFLLVKGADPRLVKLVKKVYPEVIVFELPGNQFAFLLLDPNKAKSASKIVKAERWQIRTWP KIPIEELEDRVFVNCNTSITWVEGTVGTLLSDITRLDLGKRILDPRGIYRCNESTVQVHYRMC NewR1_ems_ferrM_1386_0002_000000036_0001_0001_0003_updated__40__L
SKVFLLVKGADPRLVKLVKKVYPEVIVFELPGNQFAFLLDDPNKAKSASKIVKAERWQIRDWP KIPIEELEDRVFVNCNTSITWVEGTVGTLLSDITRLDLGKRILDPRGIYRCNESTVQVHYRMC NewR1_ems_ferrM_1386_0002_000000036_0001_0001_0003_updated__61__D
GCIFILVRGGTPEVEEELRKIGPLIVLKQGGQIIFLSCGGDPEELRKLAEKLGIPIDIWG KIPIEELEDRVFVNCNTSITWVEGTVGTLLSDITRLDLGKRILDPRGIYRCNESTVQVHYRMC FerrR1R2_emsferr_fer_b0002_0005_0004_000000028_0001_0001_0009_crosslinked_0__37__S
GCIFILVRGGTPEVEEELRKIGPLIVLKQGGQIIFLVCGGDPEELRKLAEQLGIPIDIWG KIPIEELEDRVFVNCNTSITWVEGTVGTLLSDITRLDLGKRILDPRGIYRCNESTVQVHYRMC FerrR1R2_emsferr_fer_b0002_0005_0004_000000028_0001_0001_0009_crosslinked_0__51__Q
GCIFILVRGGTPEVEEELRKIVPLIVLKQGGQIIFLVCGGDPEELRKLAEKLGIPIDIWG KIPIEELEDRVFVNCNTSITWVEGTVGTLLSDITRLDLGKRILDPRGIYRCNESTVQVHYRMC FerrR1R2_emsferr_fer_b0002_0005_0004_000000028_0001_0001_0009_crosslinked_0__22__V
GCIFKLVRGGTPEVEEELRKIGPLIVLKQGGQIIFLVCGGDPEELRKLAEKLGIPIDIWG KIPIEELEDRVFVNCNTSITWVEGTVGTLLSDITRLDLGKRILDPRGIYRCNESTVQVHYRMC FerrR1R2_emsferr_fer_b0002_0005_0004_000000028_0001_0001_0009_crosslinked_0__5__K
SKVFKLVKGADPRLVKLVKKVYPEVIVFELPGNQFAFLLDDPNKAKSASKIVKAERWQIRTWP KIPIEELEDRVFVNCNTSITWVEGTVGTLLSDITRLDLGKRILDPRGIYRCNESTVQVHYRMC NewR1_ems_ferrM_1386_0002_000000036_0001_0001_0003_updated__5__K
GCIFILVRGGTPEVEEELRKIGPSIVLKQGGQIIFLVCGGDPEELRKLAEKLGIPIDIWG KIPIEELEDRVFVNCNTSITWVEGTVGTLLSDITRLDLGKRILDPRGIYRCNESTVQVHYRMC FerrR1R2_emsferr_fer_b0002_0005_0004_000000028_0001_0001_0009_crosslinked_0__24__S
GCIFILVRGGTPEVEEELRKIGPLIVLKQGGQIIFLVCGGDPEELRKLAEKLGINIDIWG KIPIEELEDRVFVNCNTSITWVEGTVGTLLSDITRLDLGKRILDPRGIYRCNESTVQVHYRMC FerrR1R2_emsferr_fer_b0002_0005_0004_000000028_0001_0001_0009_crosslinked_0__55__N
GCIFILVRGGTPEVEEELRKIGPLIVLKQGGQIIKLVCGGDPEELRKLAEKLGIPIDIWG KIPIEELEDRVFVNCNTSITWVEGTVGTLLSDITRLDLGKRILDPRGIYRCNESTVQVHYRMC FerrR1R2_emsferr_fer_b0002_0005_0004_000000028_0001_0001_0009_crosslinked_0__35__K
GCIFILVRGGTPEVEEELRKIGPLIVLKQGGQIIVLVCGGDPEELRKLAEKLGIPIDIWG KIPIEELEDRVFVNCNTSITWVEGTVGTLLSDITRLDLGKRILDPRGIYRCNESTVQVHYRMC FerrR1R2_emsferr_fer_b0002_0005_0004_000000028_0001_0001_0009_crosslinked_0__35__V
GCIFILVRGGTPEVEEELRKIGPLIVLKQGGQIIFLVCGGDPEELRKEAEKLGIPIDIWG KIPIEELEDRVFVNCNTSITWVEGTVGTLLSDITRLDLGKRILDPRGIYRCNESTVQVHYRMC FerrR1R2_emsferr_fer_b0002_0005_0004_000000028_0001_0001_0009_crosslinked_0__48__E
SKVFLLVKGADPRLVKLVKKVYPEVIVFKLPGNQFAFLLDDPNKAKSASKIVKAERWQIRTWP KIPIEELEDRVFVNCNTSITWVEGTVGTLLSDITRLDLGKRILDPRGIYRCNESTVQVHYRMC NewR1_ems_ferrM_1386_0002_000000036_0001_0001_0003_updated__29__K
GCIFIIVRGGTPEVEEELRKIGPLIVLKQGGQIIFLVCGGDPEELRKLAEKLGIPIDIWG KIPIEELEDRVFVNCNTSITWVEGTVGTLLSDITRLDLGKRILDPRGIYRCNESTVQVHYRMC FerrR1R2_emsferr_fer_b0002_0005_0004_000000028_0001_0001_0009_crosslinked_0__6__I
SKVFLLVKGADPRLVKLVKKVYPEVIVFELPGNQFAFLLDDPNKAKSASKIVKCERWQIRTWP KIPIEELEDRVFVNCNTSITWVEGTVGTLLSDITRLDLGKRILDPRGIYRCNESTVQVHYRMC NewR1_ems_ferrM_1386_0002_000000036_0001_0001_0003_updated__54__C
GCIFILVRGGTPEVEEELRKIGPLIVLKQGGQDIFLVCGGDPEELRKLAEKLGIPIDIWG KIPIEELEDRVFVNCNTSITWVEGTVGTLLSDITRLDLGKRILDPRGIYRCNESTVQVHYRMC FerrR1R2_emsferr_fer_b0002_0005_0004_000000028_0001_0001_0009_crosslinked_0__33__D
SKVFLLVKGADPSLVKLVKKVYPEVIVFELPGNQFAFLLDDPNKAKSASKIVKAERWQIRTWP KIPIEELEDRVFVNCNTSITWVEGTVGTLLSDITRLDLGKRILDPRGIYRCNESTVQVHYRMC NewR1_ems_ferrM_1386_0002_000000036_0001_0001_0003_updated__13__S
GCIFILVRGGTPEVEEELRKIGPLIVLKQGGQIIFLVCGGDPEELRKLAEKLGIPIDIAG KIPIEELEDRVFVNCNTSITWVEGTVGTLLSDITRLDLGKRILDPRGIYRCNESTVQVHYRMC FerrR1R2_emsferr_fer_b0002_0005_0004_000000028_0001_0001_0009_crosslinked_0__59__A
GCIFILVRGGTPEVEEELRKIGPLIVLKQGGQIIFLVCGGDPEELRKLAEKQGIPIDIWG KIPIEELEDRVFVNCNTSITWVEGTVGTLLSDITRLDLGKRILDPRGIYRCNESTVQVHYRMC FerrR1R2_emsferr_fer_b0002_0005_0004_000000028_0001_0001_0009_crosslinked_0__52__Q
SKVFLLVKGADPRLVKLVKKVYPEVIVFELPGNQFAFLLDDPNKAKSASKIVKAERWQIHTWP KIPIEELEDRVFVNCNTSITWVEGTVGTLLSDITRLDLGKRILDPRGIYRCNESTVQVHYRMC NewR1_ems_ferrM_1386_0002_000000036_0001_0001_0003_updated__60__H
SKVFLLVKGADPRLVKLVKKVYPEVIVFELPGNQFAFLLDDPNKAKSASKIVKAERWQLRTWP KIPIEELEDRVFVNCNTSITWVEGTVGTLLSDITRLDLGKRILDPRGIYRCNESTVQVHYRMC NewR1_ems_ferrM_1386_0002_000000036_0001_0001_0003_updated__59__L
SKVFLLVKGADPRLVKLVKKVYPEVIVFELPGNQFAFLLDDPNGAKSASKIVKAERWQIRTWP KIPIEELEDRVFVNCNTSITWVEGTVGTLLSDITRLDLGKRILDPRGIYRCNESTVQVHYRMC NewR1_ems_ferrM_1386_0002_000000036_0001_0001_0003_updated__44__G
SKVFLLVKGADPRLVKLVKKVAPEVIVFELPGNQFAFLLDDPNKAKSASKIVKAERWQIRTWP KIPIEELEDRVFVNCNTSITWVEGTVGTLLSDITRLDLGKRILDPRGIYRCNESTVQVHYRMC NewR1_ems_ferrM_1386_0002_000000036_0001_0001_0003_updated__22__A
SKVFLLVKGADPRLVKLVKKVYPEVIVFEHPGNQFAFLLDDPNKAKSASKIVKAERWQIRTWP KIPIEELEDRVFVNCNTSITWVEGTVGTLLSDITRLDLGKRILDPRGIYRCNESTVQVHYRMC NewR1_ems_ferrM_1386_0002_000000036_0001_0001_0003_updated__30__H
SKVFLLVKGADPRLVKLVKKVYPEVIVFELPGNTFAFLLDDPNKAKSASKIVKAERWQIRTWP KIPIEELEDRVFVNCNTSITWVEGTVGTLLSDITRLDLGKRILDPRGIYRCNESTVQVHYRMC NewR1_ems_ferrM_1386_0002_000000036_0001_0001_0003_updated__34__T
SKVFLLVKGADPRLVKLVKKVYPEVIWFELPGNQFAFLLDDPNKAKSASKIVKAERWQIRTWP KIPIEELEDRVFVNCNTSITWVEGTVGTLLSDITRLDLGKRILDPRGIYRCNESTVQVHYRMC NewR1_ems_ferrM_1386_0002_000000036_0001_0001_0003_updated__27__W
SKVFLLVKGADPRLVKLVPKVYPEVIVFELPGNQFAFLLDDPNKAKSASKIVKAERWQIRTWP KIPIEELEDRVFVNCNTSITWVEGTVGTLLSDITRLDLGKRILDPRGIYRCNESTVQVHYRMC NewR1_ems_ferrM_1386_0002_000000036_0001_0001_0003_updated__19__P
SKVFLLVKGADPRLVKLVKKVYPEVIVFELFGNQFAFLLDDPNKAKSASKIVKAERWQIRTWP KIPIEELEDRVFVNCNTSITWVEGTVGTLLSDITRLDLGKRILDPRGIYRCNESTVQVHYRMC NewR1_ems_ferrM_1386_0002_000000036_0001_0001_0003_updated__31__F
SKVFLLVKGADPRLVKLVKKVYPEVIVFELPGNQFAFLLDDPNKAKSASKLVKAERWQIRTWP KIPIEELEDRVFVNCNTSITWVEGTVGTLLSDITRLDLGKRILDPRGIYRCNESTVQVHYRMC NewR1_ems_ferrM_1386_0002_000000036_0001_0001_0003_updated__51__L
GCIFILVRGGTPEVEEELRKIGPLIVLKQGGQIIFLVCGGKPEELRKLAEKLGIPIDIWG KIPIEELEDRVFVNCNTSITWVEGTVGTLLSDITRLDLGKRILDPRGIYRCNESTVQVHYRMC FerrR1R2_emsferr_fer_b0002_0005_0004_000000028_0001_0001_0009_crosslinked_0__41__K
GCIFILVRGGTPEVEEELRKIGPLIVLKQGGQIIFLVCGGDPERLRKLAEKLGIPIDIWG KIPIEELEDRVFVNCNTSITWVEGTVGTLLSDITRLDLGKRILDPRGIYRCNESTVQVHYRMC FerrR1R2_emsferr_fer_b0002_0005_0004_000000028_0001_0001_0009_crosslinked_0__44__R
SKVFLLVKGADPRLVKLVKKVYPEYIVFELPGNQFAFLLDDPNKAKSASKIVKAERWQIRTWP KIPIEELEDRVFVNCNTSITWVEGTVGTLLSDITRLDLGKRILDPRGIYRCNESTVQVHYRMC NewR1_ems_ferrM_1386_0002_000000036_0001_0001_0003_updated__25__Y
SKVFLLVKGADPRLVKLVKKVYPEVIVFELPGNQFAFLLDDPNKAKSANKIVKAERWQIRTWP KIPIEELEDRVFVNCNTSITWVEGTVGTLLSDITRLDLGKRILDPRGIYRCNESTVQVHYRMC NewR1_ems_ferrM_1386_0002_000000036_0001_0001_0003_updated__49__N
GCIFILVRGGTPEVEEELRKIGPLIVLKQGGQIIFLVCGGDPEEMRKLAEKLGIPIDIWG KIPIEELEDRVFVNCNTSITWVEGTVGTLLSDITRLDLGKRILDPRGIYRCNESTVQVHYRMC FerrR1R2_emsferr_fer_b0002_0005_0004_000000028_0001_0001_0009_crosslinked_0__45__M
GCIFILVRGGTPEVEEEKRKIGPLIVLKQGGQIIFLVCGGDPEELRKLAEKLGIPIDIWG KIPIEELEDRVFVNCNTSITWVEGTVGTLLSDITRLDLGKRILDPRGIYRCNESTVQVHYRMC FerrR1R2_emsferr_fer_b0002_0005_0004_000000028_0001_0001_0009_crosslinked_0__18__K
GCIFILVRGGTPEVAEELRKIGPLIVLKQGGQIIFLVCGGDPEELRKLAEKLGIPIDIWG KIPIEELEDRVFVNCNTSITWVEGTVGTLLSDITRLDLGKRILDPRGIYRCNESTVQVHYRMC FerrR1R2_emsferr_fer_b0002_0005_0004_000000028_0001_0001_0009_crosslinked_0__15__A
SKVFLLVSGADPRLVKLVKKVYPEVIVFELPGNQFAFLLDDPNKAKSASKIVKAERWQIRTWP KIPIEELEDRVFVNCNTSITWVEGTVGTLLSDITRLDLGKRILDPRGIYRCNESTVQVHYRMC NewR1_ems_ferrM_1386_0002_000000036_0001_0001_0003_updated__8__S
GCIFILVRGGTPEVEEELRKIGPLIVLKQGGQIIFLVCGGDPEELRKLAEKLAIPIDIWG KIPIEELEDRVFVNCNTSITWVEGTVGTLLSDITRLDLGKRILDPRGIYRCNESTVQVHYRMC FerrR1R2_emsferr_fer_b0002_0005_0004_000000028_0001_0001_0009_crosslinked_0__53__A
GCIFILVRGGTPEVEEELRKIGPLIVLKQGGQIIFLVCGGDPEELWKLAEKLGIPIDIWG KIPIEELEDRVFVNCNTSITWVEGTVGTLLSDITRLDLGKRILDPRGIYRCNESTVQVHYRMC FerrR1R2_emsferr_fer_b0002_0005_0004_000000028_0001_0001_0009_crosslinked_0__46__W
SKVFLLVKGADPMLVKLVKKVYPEVIVFELPGNQFAFLLDDPNKAKSASKIVKAERWQIRTWP KIPIEELEDRVFVNCNTSITWVEGTVGTLLSDITRLDLGKRILDPRGIYRCNESTVQVHYRMC NewR1_ems_ferrM_1386_0002_000000036_0001_0001_0003_updated__13__M
SKVFLLVKGADPRLVKLVKKVYPRVIVFELPGNQFAFLLDDPNKAKSASKIVKAERWQIRTWP KIPIEELEDRVFVNCNTSITWVEGTVGTLLSDITRLDLGKRILDPRGIYRCNESTVQVHYRMC NewR1_ems_ferrM_1386_0002_000000036_0001_0001_0003_updated__24__R
SKVFLLVKGADPRLVKLVKYVYPEVIVFELPGNQFAFLLDDPNKAKSASKIVKAERWQIRTWP KIPIEELEDRVFVNCNTSITWVEGTVGTLLSDITRLDLGKRILDPRGIYRCNESTVQVHYRMC NewR1_ems_ferrM_1386_0002_000000036_0001_0001_0003_updated__20__Y
GCIFILVRGGTPEVEEELTKIGPLIVLKQGGQIIFLVCGGDPEELRKLAEKLGIPIDIWG KIPIEELEDRVFVNCNTSITWVEGTVGTLLSDITRLDLGKRILDPRGIYRCNESTVQVHYRMC FerrR1R2_emsferr_fer_b0002_0005_0004_000000028_0001_0001_0009_crosslinked_0__19__T
GCIFILVRGGTPEVEEELRKIGPLIVLKQGGQIIFLVCGGDPAELRKLAEKLGIPIDIWG KIPIEELEDRVFVNCNTSITWVEGTVGTLLSDITRLDLGKRILDPRGIYRCNESTVQVHYRMC FerrR1R2_emsferr_fer_b0002_0005_0004_000000028_0001_0001_0009_crosslinked_0__43__A
SKVFLLVKGADPRLVKLVKKVYPEVIVFELPGNQFAFLLDDPNKANSASKIVKAERWQIRTWP KIPIEELEDRVFVNCNTSITWVEGTVGTLLSDITRLDLGKRILDPRGIYRCNESTVQVHYRMC NewR1_ems_ferrM_1386_0002_000000036_0001_0001_0003_updated__46__N
SKVFLLVKGADPRLVKLVKKVYPEVIVFELPGNQFAFLLDDPNKAKSASKIVKAERWQIRTWS KIPIEELEDRVFVNCNTSITWVEGTVGTLLSDITRLDLGKRILDPRGIYRCNESTVQVHYRMC NewR1_ems_ferrM_1386_0002_000000036_0001_0001_0003_updated__63__S
SKVFLLVKGADPHLVKLVKKVYPEVIVFELPGNQFAFLLDDPNKAKSASKIVKAERWQIRTWP KIPIEELEDRVFVNCNTSITWVEGTVGTLLSDITRLDLGKRILDPRGIYRCNESTVQVHYRMC NewR1_ems_ferrM_1386_0002_000000036_0001_0001_0003_updated__13__H
GCIFILVRGGTPEVEEELRKIGPLIVLKQGGQIIFLVCFGDPEELRKLAEKLGIPIDIWG KIPIEELEDRVFVNCNTSITWVEGTVGTLLSDITRLDLGKRILDPRGIYRCNESTVQVHYRMC FerrR1R2_emsferr_fer_b0002_0005_0004_000000028_0001_0001_0009_crosslinked_0__39__F
SKVFLLVKGADPRLVKLVKKVYPEVIVFELPGNQFAFLLDRPNKAKSASKIVKAERWQIRTWP KIPIEELEDRVFVNCNTSITWVEGTVGTLLSDITRLDLGKRILDPRGIYRCNESTVQVHYRMC NewR1_ems_ferrM_1386_0002_000000036_0001_0001_0003_updated__41__R
SKVFLLVKGADPRLVKLVKKVYPEVIVFELPGNQFAFLLDDPNKAKSASKIVKAEVWQIRTWP KIPIEELEDRVFVNCNTSITWVEGTVGTLLSDITRLDLGKRILDPRGIYRCNESTVQVHYRMC NewR1_ems_ferrM_1386_0002_000000036_0001_0001_0003_updated__56__V
SKVFLLVKGADPRLVKLVNKVYPEVIVFELPGNQFAFLLDDPNKAKSASKIVKAERWQIRTWP KIPIEELEDRVFVNCNTSITWVEGTVGTLLSDITRLDLGKRILDPRGIYRCNESTVQVHYRMC NewR1_ems_ferrM_1386_0002_000000036_0001_0001_0003_updated__19__N
SKVFLLVKGALPRLVKLVKKVYPEVIVFELPGNQFAFLLDDPNKAKSASKIVKAERWQIRTWP KIPIEELEDRVFVNCNTSITWVEGTVGTLLSDITRLDLGKRILDPRGIYRCNESTVQVHYRMC NewR1_ems_ferrM_1386_0002_000000036_0001_0001_0003_updated__11__L
SKVFLLVKGADPRLVKLVKKVYPEVIVFELPGNQFAFLLDDPNKAKSASKIVKAERWQIWTWP KIPIEELEDRVFVNCNTSITWVEGTVGTLLSDITRLDLGKRILDPRGIYRCNESTVQVHYRMC NewR1_ems_ferrM_1386_0002_000000036_0001_0001_0003_updated__60__W
SKVFLLVKGADPRLVKLVKKVYPEVIVFELPGNQFAFLLDDPNKAKSASKIVKAHRWQIRTWP KIPIEELEDRVFVNCNTSITWVEGTVGTLLSDITRLDLGKRILDPRGIYRCNESTVQVHYRMC NewR1_ems_ferrM_1386_0002_000000036_0001_0001_0003_updated__55__H
GCIFILVRGGTPEVEEELIKIGPLIVLKQGGQIIFLVCGGDPEELRKLAEKLGIPIDIWG KIPIEELEDRVFVNCNTSITWVEGTVGTLLSDITRLDLGKRILDPRGIYRCNESTVQVHYRMC FerrR1R2_emsferr_fer_b0002_0005_0004_000000028_0001_0001_0009_crosslinked_0__19__I
GCIFILVRGGTPEVEEELRKIGPLIVLKQGGQIIFLVCGGLPEELRKLAEKLGIPIDIWG KIPIEELEDRVFVNCNTSITWVEGTVGTLLSDITRLDLGKRILDPRGIYRCNESTVQVHYRMC FerrR1R2_emsferr_fer_b0002_0005_0004_000000028_0001_0001_0009_crosslinked_0__41__L
GCIFILVRGGTPEVEEELRKIGPAIVLKQGGQIIFLVCGGDPEELRKLAEKLGIPIDIWG KIPIEELEDRVFVNCNTSITWVEGTVGTLLSDITRLDLGKRILDPRGIYRCNESTVQVHYRMC FerrR1R2_emsferr_fer_b0002_0005_0004_000000028_0001_0001_0009_crosslinked_0__24__A
GCIFILVRGGTPEVEEELRKIGPLIVLKHGGQIIFLVCGGDPEELRKLAEKLGIPIDIWG KIPIEELEDRVFVNCNTSITWVEGTVGTLLSDITRLDLGKRILDPRGIYRCNESTVQVHYRMC FerrR1R2_emsferr_fer_b0002_0005_0004_000000028_0001_0001_0009_crosslinked_0__29__H
GCIFILVRGGTPEVEEELRKIGPLIVLMQGGQIIFLVCGGDPEELRKLAEKLGIPIDIWG KIPIEELEDRVFVNCNTSITWVEGTVGTLLSDITRLDLGKRILDPRGIYRCNESTVQVHYRMC FerrR1R2_emsferr_fer_b0002_0005_0004_000000028_0001_0001_0009_crosslinked_0__28__M
GCIFILVQGGTPEVEEELRKIGPLIVLKQGGQIIFLVCGGDPEELRKLAEKLGIPIDIWG KIPIEELEDRVFVNCNTSITWVEGTVGTLLSDITRLDLGKRILDPRGIYRCNESTVQVHYRMC FerrR1R2_emsferr_fer_b0002_0005_0004_000000028_0001_0001_0009_crosslinked_0__8__Q
SKVFLLVKGADPRLVKLVKKVYPEVIVFELPGNQFAFLFDDPNKAKSASKIVKAERWQIRTWP KIPIEELEDRVFVNCNTSITWVEGTVGTLLSDITRLDLGKRILDPRGIYRCNESTVQVHYRMC NewR1_ems_ferrM_1386_0002_000000036_0001_0001_0003_updated__39__F
SKVFLLVKGADPRLVKLVKKVYPEVIVFELPGNQFAFLLDDPNKAKWASKIVKAERWQIRTWP KIPIEELEDRVFVNCNTSITWVEGTVGTLLSDITRLDLGKRILDPRGIYRCNESTVQVHYRMC NewR1_ems_ferrM_1386_0002_000000036_0001_0001_0003_updated__47__W
SKVFLLVKGADPRFVKLVKKVYPEVIVFELPGNQFAFLLDDPNKAKSASKIVKAERWQIRTWP KIPIEELEDRVFVNCNTSITWVEGTVGTLLSDITRLDLGKRILDPRGIYRCNESTVQVHYRMC NewR1_ems_ferrM_1386_0002_000000036_0001_0001_0003_updated__14__F
SKVFLLVKGADPRLVKLVKKVYPEVIVFPLPGNQFAFLLDDPNKAKSASKIVKAERWQIRTWP KIPIEELEDRVFVNCNTSITWVEGTVGTLLSDITRLDLGKRILDPRGIYRCNESTVQVHYRMC NewR1_ems_ferrM_1386_0002_000000036_0001_0001_0003_updated__29__P
SKVFLLVKGADPRLVKLVKKVYPEVIVFELPGNQFAFLLDDPNCAKSASKIVKAERWQIRTWP KIPIEELEDRVFVNCNTSITWVEGTVGTLLSDITRLDLGKRILDPRGIYRCNESTVQVHYRMC NewR1_ems_ferrM_1386_0002_000000036_0001_0001_0003_updated__44__C
GCIFILVRGGTPEVEEELRKIGPLIVLKQGGQIIFLVCGGIPEELRKLAEKLGIPIDIWG KIPIEELEDRVFVNCNTSITWVEGTVGTLLSDITRLDLGKRILDPRGIYRCNESTVQVHYRMC FerrR1R2_emsferr_fer_b0002_0005_0004_000000028_0001_0001_0009_crosslinked_0__41__I
SKVFLLVKGADPRLVKLVKKVYPEVIVFRLPGNQFAFLLDDPNKAKSASKIVKAERWQIRTWP KIPIEELEDRVFVNCNTSITWVEGTVGTLLSDITRLDLGKRILDPRGIYRCNESTVQVHYRMC NewR1_ems_ferrM_1386_0002_000000036_0001_0001_0003_updated__29__R
GCIFILVRGGTPEVEEELRKIGPLIVLKQGGQIIFLVCGGDPEELYKLAEKLGIPIDIWG KIPIEELEDRVFVNCNTSITWVEGTVGTLLSDITRLDLGKRILDPRGIYRCNESTVQVHYRMC FerrR1R2_emsferr_fer_b0002_0005_0004_000000028_0001_0001_0009_crosslinked_0__46__Y
GCIFILVRGGTPEVEEELRKIGPLIVLKQGGEIIFLVCGGDPEELRKLAEKLGIPIDIWG KIPIEELEDRVFVNCNTSITWVEGTVGTLLSDITRLDLGKRILDPRGIYRCNESTVQVHYRMC FerrR1R2_emsferr_fer_b0002_0005_0004_000000028_0001_0001_0009_crosslinked_0__32__E
SKVFLLVKGADPRLVKLVKKVYPEVIVFWLPGNQFAFLLDDPNKAKSASKIVKAERWQIRTWP KIPIEELEDRVFVNCNTSITWVEGTVGTLLSDITRLDLGKRILDPRGIYRCNESTVQVHYRMC NewR1_ems_ferrM_1386_0002_000000036_0001_0001_0003_updated__29__W
GCIFILVRGGTPVVEEELRKIGPLIVLKQGGQIIFLVCGGDPEELRKLAEKLGIPIDIWG KIPIEELEDRVFVNCNTSITWVEGTVGTLLSDITRLDLGKRILDPRGIYRCNESTVQVHYRMC FerrR1R2_emsferr_fer_b0002_0005_0004_000000028_0001_0001_0009_crosslinked_0__13__V
GCIFILVIGGTPEVEEELRKIGPLIVLKQGGQIIFLVCGGDPEELRKLAEKLGIPIDIWG KIPIEELEDRVFVNCNTSITWVEGTVGTLLSDITRLDLGKRILDPRGIYRCNESTVQVHYRMC FerrR1R2_emsferr_fer_b0002_0005_0004_000000028_0001_0001_0009_crosslinked_0__8__I
SKVFLLVKGADPRLVKLVKKVYPEVIVFELPGAQFAFLLDDPNKAKSASKIVKAERWQIRTWP KIPIEELEDRVFVNCNTSITWVEGTVGTLLSDITRLDLGKRILDPRGIYRCNESTVQVHYRMC NewR1_ems_ferrM_1386_0002_000000036_0001_0001_0003_updated__33__A
GCIFILVRGGTPEVEEELRKIGPLIVLKQGGQIIFLVCGGDPEELRKLAEKLGIPIDIWI KIPIEELEDRVFVNCNTSITWVEGTVGTLLSDITRLDLGKRILDPRGIYRCNESTVQVHYRMC FerrR1R2_emsferr_fer_b0002_0005_0004_000000028_0001_0001_0009_crosslinked_0__60__I
SKKFLLVKGADPRLVKLVKKVYPEVIVFELPGNQFAFLLDDPNKAKSASKIVKAERWQIRTWP KIPIEELEDRVFVNCNTSITWVEGTVGTLLSDITRLDLGKRILDPRGIYRCNESTVQVHYRMC NewR1_ems_ferrM_1386_0002_000000036_0001_0001_0003_updated__3__K
SKVFLLVKGADPRLVKLVKKVYPEVIVFELPGNQFAFLLDDPNKAKSASKIVKAERWQARTWP KIPIEELEDRVFVNCNTSITWVEGTVGTLLSDITRLDLGKRILDPRGIYRCNESTVQVHYRMC NewR1_ems_ferrM_1386_0002_000000036_0001_0001_0003_updated__59__A
GCIFILVRGGTPEVEEELRKIGPLIVLKQGGQIIFLVCGGDPEELRKLAEKLGNPIDIWG KIPIEELEDRVFVNCNTSITWVEGTVGTLLSDITRLDLGKRILDPRGIYRCNESTVQVHYRMC FerrR1R2_emsferr_fer_b0002_0005_0004_000000028_0001_0001_0009_crosslinked_0__54__N
SKVFLLVKGADPRLVKLVKKVYPEVIVFELPGNQFAFRLDDPNKAKSASKIVKAERWQIRTWP KIPIEELEDRVFVNCNTSITWVEGTVGTLLSDITRLDLGKRILDPRGIYRCNESTVQVHYRMC NewR1_ems_ferrM_1386_0002_000000036_0001_0001_0003_updated__38__R
GCIFILVRGGTPEWEEELRKIGPLIVLKQGGQIIFLVCGGDPEELRKLAEKLGIPIDIWG KIPIEELEDRVFVNCNTSITWVEGTVGTLLSDITRLDLGKRILDPRGIYRCNESTVQVHYRMC FerrR1R2_emsferr_fer_b0002_0005_0004_000000028_0001_0001_0009_crosslinked_0__14__W
GCIFILVRGGTPEVEEELRKIGPLIVLKQGGQIIFLVCGGDPEELRKLAEKHGIPIDIWG KIPIEELEDRVFVNCNTSITWVEGTVGTLLSDITRLDLGKRILDPRGIYRCNESTVQVHYRMC FerrR1R2_emsferr_fer_b0002_0005_0004_000000028_0001_0001_0009_crosslinked_0__52__H
GCIFILVRGGTPEVEEELRKIGPLIVLKQGGQIIFLVCGGDPEEHRKLAEKLGIPIDIWG KIPIEELEDRVFVNCNTSITWVEGTVGTLLSDITRLDLGKRILDPRGIYRCNESTVQVHYRMC FerrR1R2_emsferr_fer_b0002_0005_0004_000000028_0001_0001_0009_crosslinked_0__45__H
SKVFLLVKGADPRLVKLVKKVYCEVIVFELPGNQFAFLLDDPNKAKSASKIVKAERWQIRTWP KIPIEELEDRVFVNCNTSITWVEGTVGTLLSDITRLDLGKRILDPRGIYRCNESTVQVHYRMC NewR1_ems_ferrM_1386_0002_000000036_0001_0001_0003_updated__23__C
SKVFLLVKGADPRLVKLVKKVYPEVIVFELPGNQFAFLLDDPNKAKSASQIVKAERWQIRTWP KIPIEELEDRVFVNCNTSITWVEGTVGTLLSDITRLDLGKRILDPRGIYRCNESTVQVHYRMC NewR1_ems_ferrM_1386_0002_000000036_0001_0001_0003_updated__50__Q
GCIFILVRGGTPEVEEERRKIGPLIVLKQGGQIIFLVCGGDPEELRKLAEKLGIPIDIWG KIPIEELEDRVFVNCNTSITWVEGTVGTLLSDITRLDLGKRILDPRGIYRCNESTVQVHYRMC FerrR1R2_emsferr_fer_b0002_0005_0004_000000028_0001_0001_0009_crosslinked_0__18__R
PKVFLLVKGADPRLVKLVKKVYPEVIVFELPGNQFAFLLDDPNKAKSASKIVKAERWQIRTWP KIPIEELEDRVFVNCNTSITWVEGTVGTLLSDITRLDLGKRILDPRGIYRCNESTVQVHYRMC NewR1_ems_ferrM_1386_0002_000000036_0001_0001_0003_updated__1__P
SKVFLLVKGADPRLLKLVKKVYPEVIVFELPGNQFAFLLDDPNKAKSASKIVKAERWQIRTWP KIPIEELEDRVFVNCNTSITWVEGTVGTLLSDITRLDLGKRILDPRGIYRCNESTVQVHYRMC NewR1_ems_ferrM_1386_0002_000000036_0001_0001_0003_updated__15__L
SKVFLLVKGADPRLVKLVKKVYPEVIVFELPGNQFAFLLDDPNKAKSAAKIVKAERWQIRTWP KIPIEELEDRVFVNCNTSITWVEGTVGTLLSDITRLDLGKRILDPRGIYRCNESTVQVHYRMC NewR1_ems_ferrM_1386_0002_000000036_0001_0001_0003_updated__49__A
GCIFILVRGGTPEVEEELRKIGPLIFLKQGGQIIFLVCGGDPEELRKLAEKLGIPIDIWG KIPIEELEDRVFVNCNTSITWVEGTVGTLLSDITRLDLGKRILDPRGIYRCNESTVQVHYRMC FerrR1R2_emsferr_fer_b0002_0005_0004_000000028_0001_0001_0009_crosslinked_0__26__F
GCIFILVRGGTPEVEEELRKYGPLIVLKQGGQIIFLVCGGDPEELRKLAEKLGIPIDIWG KIPIEELEDRVFVNCNTSITWVEGTVGTLLSDITRLDLGKRILDPRGIYRCNESTVQVHYRMC FerrR1R2_emsferr_fer_b0002_0005_0004_000000028_0001_0001_0009_crosslinked_0__21__Y
GCIFILVRGGTPEVEEELRKIGPLIVLKQGGQIIFLVCGGDPEELRKLAWKLGIPIDIWG KIPIEELEDRVFVNCNTSITWVEGTVGTLLSDITRLDLGKRILDPRGIYRCNESTVQVHYRMC FerrR1R2_emsferr_fer_b0002_0005_0004_000000028_0001_0001_0009_crosslinked_0__50__W
GCIFILVRGGTPEVEEELRKIGPLLVLKQGGQIIFLVCGGDPEELRKLAEKLGIPIDIWG KIPIEELEDRVFVNCNTSITWVEGTVGTLLSDITRLDLGKRILDPRGIYRCNESTVQVHYRMC FerrR1R2_emsferr_fer_b0002_0005_0004_000000028_0001_0001_0009_crosslinked_0__25__L
SKVFLLVKGADPRLVKLVKKVYPEVIVFELPGNQFAFLLDDANKAKSASKIVKAERWQIRTWP KIPIEELEDRVFVNCNTSITWVEGTVGTLLSDITRLDLGKRILDPRGIYRCNESTVQVHYRMC NewR1_ems_ferrM_1386_0002_000000036_0001_0001_0003_updated__42__A
SKEFLLVKGADPRLVKLVKKVYPEVIVFELPGNQFAFLLDDPNKAKSASKIVKAERWQIRTWP KIPIEELEDRVFVNCNTSITWVEGTVGTLLSDITRLDLGKRILDPRGIYRCNESTVQVHYRMC NewR1_ems_ferrM_1386_0002_000000036_0001_0001_0003_updated__3__E
SKVFDLVKGADPRLVKLVKKVYPEVIVFELPGNQFAFLLDDPNKAKSASKIVKAERWQIRTWP KIPIEELEDRVFVNCNTSITWVEGTVGTLLSDITRLDLGKRILDPRGIYRCNESTVQVHYRMC NewR1_ems_ferrM_1386_0002_000000036_0001_0001_0003_updated__5__D
SKVFLLVKGADPRLVKLVKKVYPEVIVFELPGNQFAFLLDDFNKAKSASKIVKAERWQIRTWP KIPIEELEDRVFVNCNTSITWVEGTVGTLLSDITRLDLGKRILDPRGIYRCNESTVQVHYRMC NewR1_ems_ferrM_1386_0002_000000036_0001_0001_0003_updated__42__F
SKVFLLVKGADPRLVKLVKKVYPEVIVFELPGNCFAFLLDDPNKAKSASKIVKAERWQIRTWP KIPIEELEDRVFVNCNTSITWVEGTVGTLLSDITRLDLGKRILDPRGIYRCNESTVQVHYRMC NewR1_ems_ferrM_1386_0002_000000036_0001_0001_0003_updated__34__C
MCIFILVRGGTPEVEEELRKIGPLIVLKQGGQIIFLVCGGDPEELRKLAEKLGIPIDIWG KIPIEELEDRVFVNCNTSITWVEGTVGTLLSDITRLDLGKRILDPRGIYRCNESTVQVHYRMC FerrR1R2_emsferr_fer_b0002_0005_0004_000000028_0001_0001_0009_crosslinked_0__1__M
GCIFILVRGGTPEVEEELRKIGPLIVLKQGGQIIFLVCGGDPEELRMLAEKLGIPIDIWG KIPIEELEDRVFVNCNTSITWVEGTVGTLLSDITRLDLGKRILDPRGIYRCNESTVQVHYRMC FerrR1R2_emsferr_fer_b0002_0005_0004_000000028_0001_0001_0009_crosslinked_0__47__M
GCIFILVRGGTPEVEEELRKIGPLIVLKQGGQIIFLVCGGDPEELRKLAEKLGAPIDIWG KIPIEELEDRVFVNCNTSITWVEGTVGTLLSDITRLDLGKRILDPRGIYRCNESTVQVHYRMC FerrR1R2_emsferr_fer_b0002_0005_0004_000000028_0001_0001_0009_crosslinked_0__54__A
SKVFLLVKGADPRLVKLVKKVYPEVIYFELPGNQFAFLLDDPNKAKSASKIVKAERWQIRTWP KIPIEELEDRVFVNCNTSITWVEGTVGTLLSDITRLDLGKRILDPRGIYRCNESTVQVHYRMC NewR1_ems_ferrM_1386_0002_000000036_0001_0001_0003_updated__27__Y
GCIFYLVRGGTPEVEEELRKIGPLIVLKQGGQIIFLVCGGDPEELRKLAEKLGIPIDIWG KIPIEELEDRVFVNCNTSITWVEGTVGTLLSDITRLDLGKRILDPRGIYRCNESTVQVHYRMC FerrR1R2_emsferr_fer_b0002_0005_0004_000000028_0001_0001_0009_crosslinked_0__5__Y
GCIFILVRGGTPKVEEELRKIGPLIVLKQGGQIIFLVCGGDPEELRKLAEKLGIPIDIWG KIPIEELEDRVFVNCNTSITWVEGTVGTLLSDITRLDLGKRILDPRGIYRCNESTVQVHYRMC FerrR1R2_emsferr_fer_b0002_0005_0004_000000028_0001_0001_0009_crosslinked_0__13__K
SKVFLLVKGADPRLVKLVKKVYPEVNVFELPGNQFAFLLDDPNKAKSASKIVKAERWQIRTWP KIPIEELEDRVFVNCNTSITWVEGTVGTLLSDITRLDLGKRILDPRGIYRCNESTVQVHYRMC NewR1_ems_ferrM_1386_0002_000000036_0001_0001_0003_updated__26__N
GCIFILVRGGTPEVEEELRKIGPLIVKKQGGQIIFLVCGGDPEELRKLAEKLGIPIDIWG KIPIEELEDRVFVNCNTSITWVEGTVGTLLSDITRLDLGKRILDPRGIYRCNESTVQVHYRMC FerrR1R2_emsferr_fer_b0002_0005_0004_000000028_0001_0001_0009_crosslinked_0__27__K
SKVFLLVKGADPRLVKLVKKVYPEVIVFELPGNQFAFLLDDPNKAKSARKIVKAERWQIRTWP KIPIEELEDRVFVNCNTSITWVEGTVGTLLSDITRLDLGKRILDPRGIYRCNESTVQVHYRMC NewR1_ems_ferrM_1386_0002_000000036_0001_0001_0003_updated__49__R
GCIFILVRGGTPEVEEELRKIGPLTVLKQGGQIIFLVCGGDPEELRKLAEKLGIPIDIWG KIPIEELEDRVFVNCNTSITWVEGTVGTLLSDITRLDLGKRILDPRGIYRCNESTVQVHYRMC FerrR1R2_emsferr_fer_b0002_0005_0004_000000028_0001_0001_0009_crosslinked_0__25__T
GCIFILVRGGTPEVEEELRKIGSLIVLKQGGQIIFLVCGGDPEELRKLAEKLGIPIDIWG KIPIEELEDRVFVNCNTSITWVEGTVGTLLSDITRLDLGKRILDPRGIYRCNESTVQVHYRMC FerrR1R2_emsferr_fer_b0002_0005_0004_000000028_0001_0001_0009_crosslinked_0__23__S
SKVFLLVKGADPRLVKLVKKVYPEVIVFELPGNQFAFLLDDPNKAKSASKIVKAERWQIRTSP KIPIEELEDRVFVNCNTSITWVEGTVGTLLSDITRLDLGKRILDPRGIYRCNESTVQVHYRMC NewR1_ems_ferrM_1386_0002_000000036_0001_0001_0003_updated__62__S
SKVFLLVKGADPRLVKLVKKVYPEVIVFELPGNQFAFYLDDPNKAKSASKIVKAERWQIRTWP KIPIEELEDRVFVNCNTSITWVEGTVGTLLSDITRLDLGKRILDPRGIYRCNESTVQVHYRMC NewR1_ems_ferrM_1386_0002_000000036_0001_0001_0003_updated__38__Y
SKVFLLVKGADPRLVKLVKKVYPEVIVFELPGNQFAFLLDDPNYAKSASKIVKAERWQIRTWP KIPIEELEDRVFVNCNTSITWVEGTVGTLLSDITRLDLGKRILDPRGIYRCNESTVQVHYRMC NewR1_ems_ferrM_1386_0002_000000036_0001_0001_0003_updated__44__Y
GCIFILVRGGTPEVEEELRKIGPLIVLKQGHQIIFLVCGGDPEELRKLAEKLGIPIDIWG KIPIEELEDRVFVNCNTSITWVEGTVGTLLSDITRLDLGKRILDPRGIYRCNESTVQVHYRMC FerrR1R2_emsferr_fer_b0002_0005_0004_000000028_0001_0001_0009_crosslinked_0__31__H
GCIFILVRGGTPEVEEELRKIGMLIVLKQGGQIIFLVCGGDPEELRKLAEKLGIPIDIWG KIPIEELEDRVFVNCNTSITWVEGTVGTLLSDITRLDLGKRILDPRGIYRCNESTVQVHYRMC FerrR1R2_emsferr_fer_b0002_0005_0004_000000028_0001_0001_0009_crosslinked_0__23__M
SKLFLLVKGADPRLVKLVKKVYPEVIVFELPGNQFAFLLDDPNKAKSASKIVKAERWQIRTWP KIPIEELEDRVFVNCNTSITWVEGTVGTLLSDITRLDLGKRILDPRGIYRCNESTVQVHYRMC NewR1_ems_ferrM_1386_0002_000000036_0001_0001_0003_updated__3__L
SKVFLLVKGADPRLVKLVKKVYPEVIVFELPGNQFAFLLDDPNKSKSASKIVKAERWQIRTWP KIPIEELEDRVFVNCNTSITWVEGTVGTLLSDITRLDLGKRILDPRGIYRCNESTVQVHYRMC NewR1_ems_ferrM_1386_0002_000000036_0001_0001_0003_updated__45__S
GCIFILVRGGTPEVEEELRKIGPLIVLKQGGQIIFLVCGGDPEELRKLNEKLGIPIDIWG KIPIEELEDRVFVNCNTSITWVEGTVGTLLSDITRLDLGKRILDPRGIYRCNESTVQVHYRMC FerrR1R2_emsferr_fer_b0002_0005_0004_000000028_0001_0001_0009_crosslinked_0__49__N
SKVFLLVKGADPRLVKLVKKVYPEVIVFELPGNQFAFLLGDPNKAKSASKIVKAERWQIRTWP KIPIEELEDRVFVNCNTSITWVEGTVGTLLSDITRLDLGKRILDPRGIYRCNESTVQVHYRMC NewR1_ems_ferrM_1386_0002_000000036_0001_0001_0003_updated__40__G
GCIFILVRGGTPEVEEELRKIGPLIVLKQGGQIIFLVCGGDPEELRKLQEKLGIPIDIWG KIPIEELEDRVFVNCNTSITWVEGTVGTLLSDITRLDLGKRILDPRGIYRCNESTVQVHYRMC FerrR1R2_emsferr_fer_b0002_0005_0004_000000028_0001_0001_0009_crosslinked_0__49__Q
SKVFLLVKGADPRLVKLVKKVYPEVIVFELPGNQFAFLLDDPNKAKSPSKIVKAERWQIRTWP KIPIEELEDRVFVNCNTSITWVEGTVGTLLSDITRLDLGKRILDPRGIYRCNESTVQVHYRMC NewR1_ems_ferrM_1386_0002_000000036_0001_0001_0003_updated__48__P
GCIFILVRGGTPEVEEELRKIGPLIVLKQGGQIIFLVCGGDPEELRKLAEKLGMPIDIWG KIPIEELEDRVFVNCNTSITWVEGTVGTLLSDITRLDLGKRILDPRGIYRCNESTVQVHYRMC FerrR1R2_emsferr_fer_b0002_0005_0004_000000028_0001_0001_0009_crosslinked_0__54__M
GCIMILVRGGTPEVEEELRKIGPLIVLKQGGQIIFLVCGGDPEELRKLAEKLGIPIDIWG KIPIEELEDRVFVNCNTSITWVEGTVGTLLSDITRLDLGKRILDPRGIYRCNESTVQVHYRMC FerrR1R2_emsferr_fer_b0002_0005_0004_000000028_0001_0001_0009_crosslinked_0__4__M
SKVFLLVKGADPRLVKLVKKVYPEVIVFELNGNQFAFLLDDPNKAKSASKIVKAERWQIRTWP KIPIEELEDRVFVNCNTSITWVEGTVGTLLSDITRLDLGKRILDPRGIYRCNESTVQVHYRMC NewR1_ems_ferrM_1386_0002_000000036_0001_0001_0003_updated__31__N
GCIFILVRGGTPEVEEELRKIGPLIVLKQGGQIIFSVCGGDPEELRKLAEKLGIPIDIWG KIPIEELEDRVFVNCNTSITWVEGTVGTLLSDITRLDLGKRILDPRGIYRCNESTVQVHYRMC FerrR1R2_emsferr_fer_b0002_0005_0004_000000028_0001_0001_0009_crosslinked_0__36__S
GCIFILVRGGTPEVEEELRKIGPLIVLKQGGQIIFLVCYGDPEELRKLAEKLGIPIDIWG KIPIEELEDRVFVNCNTSITWVEGTVGTLLSDITRLDLGKRILDPRGIYRCNESTVQVHYRMC FerrR1R2_emsferr_fer_b0002_0005_0004_000000028_0001_0001_0009_crosslinked_0__39__Y
GCIFILVRGGTPEVEEELRKIKPLIVLKQGGQIIFLVCGGDPEELRKLAEKLGIPIDIWG KIPIEELEDRVFVNCNTSITWVEGTVGTLLSDITRLDLGKRILDPRGIYRCNESTVQVHYRMC FerrR1R2_emsferr_fer_b0002_0005_0004_000000028_0001_0001_0009_crosslinked_0__22__K
GCIFILVRGGTPEVEEELRKIGPLIVLKQGGQIIFLVCGGDPEELRKLAEKLGIPIWIWG KIPIEELEDRVFVNCNTSITWVEGTVGTLLSDITRLDLGKRILDPRGIYRCNESTVQVHYRMC FerrR1R2_emsferr_fer_b0002_0005_0004_000000028_0001_0001_0009_crosslinked_0__57__W
SKVFLLVKGADPRLVKLVKKVYPEVIVFELPGNQFAFLLQDPNKAKSASKIVKAERWQIRTWP KIPIEELEDRVFVNCNTSITWVEGTVGTLLSDITRLDLGKRILDPRGIYRCNESTVQVHYRMC NewR1_ems_ferrM_1386_0002_000000036_0001_0001_0003_updated__40__Q
GCIFHLVRGGTPEVEEELRKIGPLIVLKQGGQIIFLVCGGDPEELRKLAEKLGIPIDIWG KIPIEELEDRVFVNCNTSITWVEGTVGTLLSDITRLDLGKRILDPRGIYRCNESTVQVHYRMC FerrR1R2_emsferr_fer_b0002_0005_0004_000000028_0001_0001_0009_crosslinked_0__5__H
SKVFLLVKGADTRLVKLVKKVYPEVIVFELPGNQFAFLLDDPNKAKSASKIVKAERWQIRTWP KIPIEELEDRVFVNCNTSITWVEGTVGTLLSDITRLDLGKRILDPRGIYRCNESTVQVHYRMC NewR1_ems_ferrM_1386_0002_000000036_0001_0001_0003_updated__12__T
SKVFLLVKGADPRLVKLVKKVYPEVIVFELPGNQFAFLLDDPNKAKSASKIAKAERWQIRTWP KIPIEELEDRVFVNCNTSITWVEGTVGTLLSDITRLDLGKRILDPRGIYRCNESTVQVHYRMC NewR1_ems_ferrM_1386_0002_000000036_0001_0001_0003_updated__52__A
SKVFLLVKGADPRLVKLVKKVYPEVIVFELPGNQFAFLLDDPNKMKSASKIVKAERWQIRTWP KIPIEELEDRVFVNCNTSITWVEGTVGTLLSDITRLDLGKRILDPRGIYRCNESTVQVHYRMC NewR1_ems_ferrM_1386_0002_000000036_0001_0001_0003_updated__45__M
GCIFILVRGGTPEVEEELRKIGPLIVLKQGGQVIFLVCGGDPEELRKLAEKLGIPIDIWG KIPIEELEDRVFVNCNTSITWVEGTVGTLLSDITRLDLGKRILDPRGIYRCNESTVQVHYRMC FerrR1R2_emsferr_fer_b0002_0005_0004_000000028_0001_0001_0009_crosslinked_0__33__V
SKVFLLVKGADPRLVKLVKKVYPEVIVFELPGTQFAFLLDDPNKAKSASKIVKAERWQIRTWP KIPIEELEDRVFVNCNTSITWVEGTVGTLLSDITRLDLGKRILDPRGIYRCNESTVQVHYRMC NewR1_ems_ferrM_1386_0002_000000036_0001_0001_0003_updated__33__T
GCIFILVRGGTPEVEEELRKIGPLIVLKQGGQIIFLVCGMDPEELRKLAEKLGIPIDIWG KIPIEELEDRVFVNCNTSITWVEGTVGTLLSDITRLDLGKRILDPRGIYRCNESTVQVHYRMC FerrR1R2_emsferr_fer_b0002_0005_0004_000000028_0001_0001_0009_crosslinked_0__40__M
GCIFILVRGGTPEVEEELRKIGPLIVLKQGGQIIFLVCGGDPEELRKLAENLGIPIDIWG KIPIEELEDRVFVNCNTSITWVEGTVGTLLSDITRLDLGKRILDPRGIYRCNESTVQVHYRMC FerrR1R2_emsferr_fer_b0002_0005_0004_000000028_0001_0001_0009_crosslinked_0__51__N
GCIIILVRGGTPEVEEELRKIGPLIVLKQGGQIIFLVCGGDPEELRKLAEKLGIPIDIWG KIPIEELEDRVFVNCNTSITWVEGTVGTLLSDITRLDLGKRILDPRGIYRCNESTVQVHYRMC FerrR1R2_emsferr_fer_b0002_0005_0004_000000028_0001_0001_0009_crosslinked_0__4__I
GCIFILVRGGTPEVEEEHRKIGPLIVLKQGGQIIFLVCGGDPEELRKLAEKLGIPIDIWG KIPIEELEDRVFVNCNTSITWVEGTVGTLLSDITRLDLGKRILDPRGIYRCNESTVQVHYRMC FerrR1R2_emsferr_fer_b0002_0005_0004_000000028_0001_0001_0009_crosslinked_0__18__H
GCIFISVRGGTPEVEEELRKIGPLIVLKQGGQIIFLVCGGDPEELRKLAEKLGIPIDIWG KIPIEELEDRVFVNCNTSITWVEGTVGTLLSDITRLDLGKRILDPRGIYRCNESTVQVHYRMC FerrR1R2_emsferr_fer_b0002_0005_0004_000000028_0001_0001_0009_crosslinked_0__6__S
SKVFLLVKGADPRLVKLVKKVYPEVIVFELPGNQFAFLLDDPNKAKSKSKIVKAERWQIRTWP KIPIEELEDRVFVNCNTSITWVEGTVGTLLSDITRLDLGKRILDPRGIYRCNESTVQVHYRMC NewR1_ems_ferrM_1386_0002_000000036_0001_0001_0003_updated__48__K
GCIFILVRDGTPEVEEELRKIGPLIVLKQGGQIIFLVCGGDPEELRKLAEKLGIPIDIWG KIPIEELEDRVFVNCNTSITWVEGTVGTLLSDITRLDLGKRILDPRGIYRCNESTVQVHYRMC FerrR1R2_emsferr_fer_b0002_0005_0004_000000028_0001_0001_0009_crosslinked_0__9__D
SKVFLLVKGADPRLVKLVKKVYPEVIVFESPGNQFAFLLDDPNKAKSASKIVKAERWQIRTWP KIPIEELEDRVFVNCNTSITWVEGTVGTLLSDITRLDLGKRILDPRGIYRCNESTVQVHYRMC NewR1_ems_ferrM_1386_0002_000000036_0001_0001_0003_updated__30__S
SKVFLLVKGADPRLVKLVKKVYPEVIVFELPGNQFAFLLDDPYKAKSASKIVKAERWQIRTWP KIPIEELEDRVFVNCNTSITWVEGTVGTLLSDITRLDLGKRILDPRGIYRCNESTVQVHYRMC NewR1_ems_ferrM_1386_0002_000000036_0001_0001_0003_updated__43__Y
SKVFLLVKGADPRLVKLVKKVYPEVIVFELPGNQFAFLLDDPNKAKSTSKIVKAERWQIRTWP KIPIEELEDRVFVNCNTSITWVEGTVGTLLSDITRLDLGKRILDPRGIYRCNESTVQVHYRMC NewR1_ems_ferrM_1386_0002_000000036_0001_0001_0003_updated__48__T
GCIFILVRGGTPEVEEEWRKIGPLIVLKQGGQIIFLVCGGDPEELRKLAEKLGIPIDIWG KIPIEELEDRVFVNCNTSITWVEGTVGTLLSDITRLDLGKRILDPRGIYRCNESTVQVHYRMC FerrR1R2_emsferr_fer_b0002_0005_0004_000000028_0001_0001_0009_crosslinked_0__18__W
SKVFLLVKGADPRLVKLVKKVYPEVIVFELPGNQFAFLLDDPNKAKSASEIVKAERWQIRTWP KIPIEELEDRVFVNCNTSITWVEGTVGTLLSDITRLDLGKRILDPRGIYRCNESTVQVHYRMC NewR1_ems_ferrM_1386_0002_000000036_0001_0001_0003_updated__50__E
GCIFILVRGGTPEVEEELRKIGPLIVLKQGGQIIFLVCGGDPEELRKQAEKLGIPIDIWG KIPIEELEDRVFVNCNTSITWVEGTVGTLLSDITRLDLGKRILDPRGIYRCNESTVQVHYRMC FerrR1R2_emsferr_fer_b0002_0005_0004_000000028_0001_0001_0009_crosslinked_0__48__Q
SKVFLLVKGADPRLVKLVKKVYPEVIVFELPGNQFAFLLDDPNKAKSASKIVKAERWQINTWP KIPIEELEDRVFVNCNTSITWVEGTVGTLLSDITRLDLGKRILDPRGIYRCNESTVQVHYRMC NewR1_ems_ferrM_1386_0002_000000036_0001_0001_0003_updated__60__N
GCILILVRGGTPEVEEELRKIGPLIVLKQGGQIIFLVCGGDPEELRKLAEKLGIPIDIWG KIPIEELEDRVFVNCNTSITWVEGTVGTLLSDITRLDLGKRILDPRGIYRCNESTVQVHYRMC FerrR1R2_emsferr_fer_b0002_0005_0004_000000028_0001_0001_0009_crosslinked_0__4__L
SKVFLLVKGADPRLVKLVKKVYPEVIVFELPGNQFAFLLDDPNKAKSASKIVKAERWQVRTWP KIPIEELEDRVFVNCNTSITWVEGTVGTLLSDITRLDLGKRILDPRGIYRCNESTVQVHYRMC NewR1_ems_ferrM_1386_0002_000000036_0001_0001_0003_updated__59__V
GCIFIFVRGGTPEVEEELRKIGPLIVLKQGGQIIFLVCGGDPEELRKLAEKLGIPIDIWG KIPIEELEDRVFVNCNTSITWVEGTVGTLLSDITRLDLGKRILDPRGIYRCNESTVQVHYRMC FerrR1R2_emsferr_fer_b0002_0005_0004_000000028_0001_0001_0009_crosslinked_0__6__F
GCIFILVRGGTPEVEEELRKIGPLIVLKQGGQIIHLVCGGDPEELRKLAEKLGIPIDIWG KIPIEELEDRVFVNCNTSITWVEGTVGTLLSDITRLDLGKRILDPRGIYRCNESTVQVHYRMC FerrR1R2_emsferr_fer_b0002_0005_0004_000000028_0001_0001_0009_crosslinked_0__35__H
GCIFILVRGGTPEVEEELRKIGPLIVLKQGSQIIFLVCGGDPEELRKLAEKLGIPIDIWG KIPIEELEDRVFVNCNTSITWVEGTVGTLLSDITRLDLGKRILDPRGIYRCNESTVQVHYRMC FerrR1R2_emsferr_fer_b0002_0005_0004_000000028_0001_0001_0009_crosslinked_0__31__S
SKVFLLVKGADPRLVKLVKKVYPEVIVFELPGDQFAFLLDDPNKAKSASKIVKAERWQIRTWP KIPIEELEDRVFVNCNTSITWVEGTVGTLLSDITRLDLGKRILDPRGIYRCNESTVQVHYRMC NewR1_ems_ferrM_1386_0002_000000036_0001_0001_0003_updated__33__D
GCIFILVRGGTPEVEEELRKIGPLIVLKQGGQIIFMVCGGDPEELRKLAEKLGIPIDIWG KIPIEELEDRVFVNCNTSITWVEGTVGTLLSDITRLDLGKRILDPRGIYRCNESTVQVHYRMC FerrR1R2_emsferr_fer_b0002_0005_0004_000000028_0001_0001_0009_crosslinked_0__36__M
SKVFLLVKGADPRLVKLVKKVYPEVIVFELPGNQFAFLLDDPNKAKSASLIVKAERWQIRTWP KIPIEELEDRVFVNCNTSITWVEGTVGTLLSDITRLDLGKRILDPRGIYRCNESTVQVHYRMC NewR1_ems_ferrM_1386_0002_000000036_0001_0001_0003_updated__50__L
SKVFLMVKGADPRLVKLVKKVYPEVIVFELPGNQFAFLLDDPNKAKSASKIVKAERWQIRTWP KIPIEELEDRVFVNCNTSITWVEGTVGTLLSDITRLDLGKRILDPRGIYRCNESTVQVHYRMC NewR1_ems_ferrM_1386_0002_000000036_0001_0001_0003_updated__6__M
SKVFLLVKGADPRLVKLVKKVYPEVIVFELPGNYFAFLLDDPNKAKSASKIVKAERWQIRTWP KIPIEELEDRVFVNCNTSITWVEGTVGTLLSDITRLDLGKRILDPRGIYRCNESTVQVHYRMC NewR1_ems_ferrM_1386_0002_000000036_0001_0001_0003_updated__34__Y
SKVFLLVKGADPRLVKLVKKVYPEVIVFELPGNQFAFLLDCPNKAKSASKIVKAERWQIRTWP KIPIEELEDRVFVNCNTSITWVEGTVGTLLSDITRLDLGKRILDPRGIYRCNESTVQVHYRMC NewR1_ems_ferrM_1386_0002_000000036_0001_0001_0003_updated__41__C
SKVALLVKGADPRLVKLVKKVYPEVIVFELPGNQFAFLLDDPNKAKSASKIVKAERWQIRTWP KIPIEELEDRVFVNCNTSITWVEGTVGTLLSDITRLDLGKRILDPRGIYRCNESTVQVHYRMC NewR1_ems_ferrM_1386_0002_000000036_0001_0001_0003_updated__4__A
GCIFILVRGGTPEVEEELRKIGPLRVLKQGGQIIFLVCGGDPEELRKLAEKLGIPIDIWG KIPIEELEDRVFVNCNTSITWVEGTVGTLLSDITRLDLGKRILDPRGIYRCNESTVQVHYRMC FerrR1R2_emsferr_fer_b0002_0005_0004_000000028_0001_0001_0009_crosslinked_0__25__R
SKVFLRVKGADPRLVKLVKKVYPEVIVFELPGNQFAFLLDDPNKAKSASKIVKAERWQIRTWP KIPIEELEDRVFVNCNTSITWVEGTVGTLLSDITRLDLGKRILDPRGIYRCNESTVQVHYRMC NewR1_ems_ferrM_1386_0002_000000036_0001_0001_0003_updated__6__R
SKVFLLVKGADPRLVKLVKKVYPEVIVFELPGNQFAFLCDDPNKAKSASKIVKAERWQIRTWP KIPIEELEDRVFVNCNTSITWVEGTVGTLLSDITRLDLGKRILDPRGIYRCNESTVQVHYRMC NewR1_ems_ferrM_1386_0002_000000036_0001_0001_0003_updated__39__C
SKVFLLVKGADPRLVKLVKKVYPEVIVFELPGNQFAFLLDDPNKAKSAGKIVKAERWQIRTWP KIPIEELEDRVFVNCNTSITWVEGTVGTLLSDITRLDLGKRILDPRGIYRCNESTVQVHYRMC NewR1_ems_ferrM_1386_0002_000000036_0001_0001_0003_updated__49__G
SKVFLLVKGADPRLVKLVKKVYPEVIVFELPGNQFAFLLIDPNKAKSASKIVKAERWQIRTWP KIPIEELEDRVFVNCNTSITWVEGTVGTLLSDITRLDLGKRILDPRGIYRCNESTVQVHYRMC NewR1_ems_ferrM_1386_0002_000000036_0001_0001_0003_updated__40__I
SKVFLLVKGADPRLAKLVKKVYPEVIVFELPGNQFAFLLDDPNKAKSASKIVKAERWQIRTWP KIPIEELEDRVFVNCNTSITWVEGTVGTLLSDITRLDLGKRILDPRGIYRCNESTVQVHYRMC NewR1_ems_ferrM_1386_0002_000000036_0001_0001_0003_updated__15__A
GCIFILVRGGTPEVEEELRKIGPLIILKQGGQIIFLVCGGDPEELRKLAEKLGIPIDIWG KIPIEELEDRVFVNCNTSITWVEGTVGTLLSDITRLDLGKRILDPRGIYRCNESTVQVHYRMC FerrR1R2_emsferr_fer_b0002_0005_0004_000000028_0001_0001_0009_crosslinked_0__26__I
SKVFLLVKGADPRLVTLVKKVYPEVIVFELPGNQFAFLLDDPNKAKSASKIVKAERWQIRTWP KIPIEELEDRVFVNCNTSITWVEGTVGTLLSDITRLDLGKRILDPRGIYRCNESTVQVHYRMC NewR1_ems_ferrM_1386_0002_000000036_0001_0001_0003_updated__16__T
SKVFLLVKGADPRLVKLVKKVYPEVINFELPGNQFAFLLDDPNKAKSASKIVKAERWQIRTWP KIPIEELEDRVFVNCNTSITWVEGTVGTLLSDITRLDLGKRILDPRGIYRCNESTVQVHYRMC NewR1_ems_ferrM_1386_0002_000000036_0001_0001_0003_updated__27__N
SKVFLLVKGADPRLPKLVKKVYPEVIVFELPGNQFAFLLDDPNKAKSASKIVKAERWQIRTWP KIPIEELEDRVFVNCNTSITWVEGTVGTLLSDITRLDLGKRILDPRGIYRCNESTVQVHYRMC NewR1_ems_ferrM_1386_0002_000000036_0001_0001_0003_updated__15__P
SKVFLLVKGAFPRLVKLVKKVYPEVIVFELPGNQFAFLLDDPNKAKSASKIVKAERWQIRTWP KIPIEELEDRVFVNCNTSITWVEGTVGTLLSDITRLDLGKRILDPRGIYRCNESTVQVHYRMC NewR1_ems_ferrM_1386_0002_000000036_0001_0001_0003_updated__11__F
SKVFLLVKGADPRLVKVVKKVYPEVIVFELPGNQFAFLLDDPNKAKSASKIVKAERWQIRTWP KIPIEELEDRVFVNCNTSITWVEGTVGTLLSDITRLDLGKRILDPRGIYRCNESTVQVHYRMC NewR1_ems_ferrM_1386_0002_000000036_0001_0001_0003_updated__17__V
SKVFLLVKGADPRLVKLFKKVYPEVIVFELPGNQFAFLLDDPNKAKSASKIVKAERWQIRTWP KIPIEELEDRVFVNCNTSITWVEGTVGTLLSDITRLDLGKRILDPRGIYRCNESTVQVHYRMC NewR1_ems_ferrM_1386_0002_000000036_0001_0001_0003_updated__18__F
SKVFLLVKGADPRLVKLVKKVYPEVIVLELPGNQFAFLLDDPNKAKSASKIVKAERWQIRTWP KIPIEELEDRVFVNCNTSITWVEGTVGTLLSDITRLDLGKRILDPRGIYRCNESTVQVHYRMC NewR1_ems_ferrM_1386_0002_000000036_0001_0001_0003_updated__28__L
GCIFILVRGGTPEVEEQLRKIGPLIVLKQGGQIIFLVCGGDPEELRKLAEKLGIPIDIWG KIPIEELEDRVFVNCNTSITWVEGTVGTLLSDITRLDLGKRILDPRGIYRCNESTVQVHYRMC FerrR1R2_emsferr_fer_b0002_0005_0004_000000028_0001_0001_0009_crosslinked_0__17__Q
SKVFLLVKGADPRLVKLVKKVYPLVIVFELPGNQFAFLLDDPNKAKSASKIVKAERWQIRTWP KIPIEELEDRVFVNCNTSITWVEGTVGTLLSDITRLDLGKRILDPRGIYRCNESTVQVHYRMC NewR1_ems_ferrM_1386_0002_000000036_0001_0001_0003_updated__24__L
SKVFLLVKGADPRLVKLVKKVYPEVIVFELPGNQEAFLLDDPNKAKSASKIVKAERWQIRTWP KIPIEELEDRVFVNCNTSITWVEGTVGTLLSDITRLDLGKRILDPRGIYRCNESTVQVHYRMC NewR1_ems_ferrM_1386_0002_000000036_0001_0001_0003_updated__35__E
SKVFLLVKGADPRLVKLVWKVYPEVIVFELPGNQFAFLLDDPNKAKSASKIVKAERWQIRTWP KIPIEELEDRVFVNCNTSITWVEGTVGTLLSDITRLDLGKRILDPRGIYRCNESTVQVHYRMC NewR1_ems_ferrM_1386_0002_000000036_0001_0001_0003_updated__19__W
SKVFLLVKGADHRLVKLVKKVYPEVIVFELPGNQFAFLLDDPNKAKSASKIVKAERWQIRTWP KIPIEELEDRVFVNCNTSITWVEGTVGTLLSDITRLDLGKRILDPRGIYRCNESTVQVHYRMC NewR1_ems_ferrM_1386_0002_000000036_0001_0001_0003_updated__12__H
SKVFLLVKGADPRLVKLVKKVYPEVIVDELPGNQFAFLLDDPNKAKSASKIVKAERWQIRTWP KIPIEELEDRVFVNCNTSITWVEGTVGTLLSDITRLDLGKRILDPRGIYRCNESTVQVHYRMC NewR1_ems_ferrM_1386_0002_000000036_0001_0001_0003_updated__28__D
SKVFLLVKGADPRHVKLVKKVYPEVIVFELPGNQFAFLLDDPNKAKSASKIVKAERWQIRTWP KIPIEELEDRVFVNCNTSITWVEGTVGTLLSDITRLDLGKRILDPRGIYRCNESTVQVHYRMC NewR1_ems_ferrM_1386_0002_000000036_0001_0001_0003_updated__14__H
SKVFLLVKGADPRLVKLVKKVYYEVIVFELPGNQFAFLLDDPNKAKSASKIVKAERWQIRTWP KIPIEELEDRVFVNCNTSITWVEGTVGTLLSDITRLDLGKRILDPRGIYRCNESTVQVHYRMC NewR1_ems_ferrM_1386_0002_000000036_0001_0001_0003_updated__23__Y
GCIFILVRGGTPEVEEELRKIGPLIVLKQGGQIIFLVCGGDPEELRKLAIKLGIPIDIWG KIPIEELEDRVFVNCNTSITWVEGTVGTLLSDITRLDLGKRILDPRGIYRCNESTVQVHYRMC FerrR1R2_emsferr_fer_b0002_0005_0004_000000028_0001_0001_0009_crosslinked_0__50__I
SKVFLLVKGADPRLVKLVKKVYPEVIVFELPGNQFAFLLDDPNKAKSASKIVKAERWQIRRWP KIPIEELEDRVFVNCNTSITWVEGTVGTLLSDITRLDLGKRILDPRGIYRCNESTVQVHYRMC NewR1_ems_ferrM_1386_0002_000000036_0001_0001_0003_updated__61__R
GCIFILVRGGTPEVEEELRKIGPLIVLKQGGQIIFLVCGGDPEELRKLAEKLGIPIDRWG KIPIEELEDRVFVNCNTSITWVEGTVGTLLSDITRLDLGKRILDPRGIYRCNESTVQVHYRMC FerrR1R2_emsferr_fer_b0002_0005_0004_000000028_0001_0001_0009_crosslinked_0__58__R
SKVFLLVKGADPRLVKKVKKVYPEVIVFELPGNQFAFLLDDPNKAKSASKIVKAERWQIRTWP KIPIEELEDRVFVNCNTSITWVEGTVGTLLSDITRLDLGKRILDPRGIYRCNESTVQVHYRMC NewR1_ems_ferrM_1386_0002_000000036_0001_0001_0003_updated__17__K
SKVFLLVKGADPRLVKLVKKVYPEVIVFELPGNQFAFLLDDPNKAKSASKIVKAERWQIRKWP KIPIEELEDRVFVNCNTSITWVEGTVGTLLSDITRLDLGKRILDPRGIYRCNESTVQVHYRMC NewR1_ems_ferrM_1386_0002_000000036_0001_0001_0003_updated__61__K
SKVNLLVKGADPRLVKLVKKVYPEVIVFELPGNQFAFLLDDPNKAKSASKIVKAERWQIRTWP KIPIEELEDRVFVNCNTSITWVEGTVGTLLSDITRLDLGKRILDPRGIYRCNESTVQVHYRMC NewR1_ems_ferrM_1386_0002_000000036_0001_0001_0003_updated__4__N
SKVKLLVKGADPRLVKLVKKVYPEVIVFELPGNQFAFLLDDPNKAKSASKIVKAERWQIRTWP KIPIEELEDRVFVNCNTSITWVEGTVGTLLSDITRLDLGKRILDPRGIYRCNESTVQVHYRMC NewR1_ems_ferrM_1386_0002_000000036_0001_0001_0003_updated__4__K
GCIFIRVRGGTPEVEEELRKIGPLIVLKQGGQIIFLVCGGDPEELRKLAEKLGIPIDIWG KIPIEELEDRVFVNCNTSITWVEGTVGTLLSDITRLDLGKRILDPRGIYRCNESTVQVHYRMC FerrR1R2_emsferr_fer_b0002_0005_0004_000000028_0001_0001_0009_crosslinked_0__6__R
SKGFLLVKGADPRLVKLVKKVYPEVIVFELPGNQFAFLLDDPNKAKSASKIVKAERWQIRTWP KIPIEELEDRVFVNCNTSITWVEGTVGTLLSDITRLDLGKRILDPRGIYRCNESTVQVHYRMC NewR1_ems_ferrM_1386_0002_000000036_0001_0001_0003_updated__3__G
SKVFLLVKGADPRLVKLVKKVYPEVIVFELPGNQFAFLLDDPNKAKSASKWVKAERWQIRTWP KIPIEELEDRVFVNCNTSITWVEGTVGTLLSDITRLDLGKRILDPRGIYRCNESTVQVHYRMC NewR1_ems_ferrM_1386_0002_000000036_0001_0001_0003_updated__51__W
SKVFLLVKGADPRLVKLVKKVYPEVIVFELPGNQFAFLLDDPNKAKSASKIVKTERWQIRTWP KIPIEELEDRVFVNCNTSITWVEGTVGTLLSDITRLDLGKRILDPRGIYRCNESTVQVHYRMC NewR1_ems_ferrM_1386_0002_000000036_0001_0001_0003_updated__54__T
SKVFLLVKGADPRLVKLVKKVYPEVIVFELPGNQFAFLLDDPNWAKSASKIVKAERWQIRTWP KIPIEELEDRVFVNCNTSITWVEGTVGTLLSDITRLDLGKRILDPRGIYRCNESTVQVHYRMC NewR1_ems_ferrM_1386_0002_000000036_0001_0001_0003_updated__44__W
SKVFLLVKGADPRLVKLVKKVYIEVIVFELPGNQFAFLLDDPNKAKSASKIVKAERWQIRTWP KIPIEELEDRVFVNCNTSITWVEGTVGTLLSDITRLDLGKRILDPRGIYRCNESTVQVHYRMC NewR1_ems_ferrM_1386_0002_000000036_0001_0001_0003_updated__23__I
GCIFILVRGGTPEVEEELRKQGPLIVLKQGGQIIFLVCGGDPEELRKLAEKLGIPIDIWG KIPIEELEDRVFVNCNTSITWVEGTVGTLLSDITRLDLGKRILDPRGIYRCNESTVQVHYRMC FerrR1R2_emsferr_fer_b0002_0005_0004_000000028_0001_0001_0009_crosslinked_0__21__Q
SKVFLLVKGADPRLVKLVKKVYPEVIVFELPGNQFAFLLDDPNKAKSASKIVKATRWQIRTWP KIPIEELEDRVFVNCNTSITWVEGTVGTLLSDITRLDLGKRILDPRGIYRCNESTVQVHYRMC NewR1_ems_ferrM_1386_0002_000000036_0001_0001_0003_updated__55__T
SKVFLLVKGADPRLVKLVKKVYPEVIVFELPGNQFAFLLDDPNKAKSASKIVKAERWQIRTQP KIPIEELEDRVFVNCNTSITWVEGTVGTLLSDITRLDLGKRILDPRGIYRCNESTVQVHYRMC NewR1_ems_ferrM_1386_0002_000000036_0001_0001_0003_updated__62__Q
GCIFILVRGGTPEVEEELRKIGPLIVLKQGGQIIFLVCGGDPEELRKLAEKLGIWIDIWG KIPIEELEDRVFVNCNTSITWVEGTVGTLLSDITRLDLGKRILDPRGIYRCNESTVQVHYRMC FerrR1R2_emsferr_fer_b0002_0005_0004_000000028_0001_0001_0009_crosslinked_0__55__W
SKVFLLVKGADPRLVKLVKKSYPEVIVFELPGNQFAFLLDDPNKAKSASKIVKAERWQIRTWP KIPIEELEDRVFVNCNTSITWVEGTVGTLLSDITRLDLGKRILDPRGIYRCNESTVQVHYRMC NewR1_ems_ferrM_1386_0002_000000036_0001_0001_0003_updated__21__S
GCIFILVRGGTPEVMEELRKIGPLIVLKQGGQIIFLVCGGDPEELRKLAEKLGIPIDIWG KIPIEELEDRVFVNCNTSITWVEGTVGTLLSDITRLDLGKRILDPRGIYRCNESTVQVHYRMC FerrR1R2_emsferr_fer_b0002_0005_0004_000000028_0001_0001_0009_crosslinked_0__15__M
SKVFLLVKGADPRLVKLHKKVYPEVIVFELPGNQFAFLLDDPNKAKSASKIVKAERWQIRTWP KIPIEELEDRVFVNCNTSITWVEGTVGTLLSDITRLDLGKRILDPRGIYRCNESTVQVHYRMC NewR1_ems_ferrM_1386_0002_000000036_0001_0001_0003_updated__18__H
GCIFILVRGGTPEVEEELRKIGPLIVLKQGGQIIFLVCGGDPEELRKLATKLGIPIDIWG KIPIEELEDRVFVNCNTSITWVEGTVGTLLSDITRLDLGKRILDPRGIYRCNESTVQVHYRMC FerrR1R2_emsferr_fer_b0002_0005_0004_000000028_0001_0001_0009_crosslinked_0__50__T
GCIFILVRGGTPEVEEELRKIGPKIVLKQGGQIIFLVCGGDPEELRKLAEKLGIPIDIWG KIPIEELEDRVFVNCNTSITWVEGTVGTLLSDITRLDLGKRILDPRGIYRCNESTVQVHYRMC FerrR1R2_emsferr_fer_b0002_0005_0004_000000028_0001_0001_0009_crosslinked_0__24__K
GCIFILVRGGTPEVEEELRKIGPLIVLKQGGQIIFLVCGGDPEELRKLAEKLGIPIDEWG KIPIEELEDRVFVNCNTSITWVEGTVGTLLSDITRLDLGKRILDPRGIYRCNESTVQVHYRMC FerrR1R2_emsferr_fer_b0002_0005_0004_000000028_0001_0001_0009_crosslinked_0__58__E
SKVFLLVKGADPRLVKLVKKVYPEVIVFELPGNQFAFLLDDPNKAKSASKISKAERWQIRTWP KIPIEELEDRVFVNCNTSITWVEGTVGTLLSDITRLDLGKRILDPRGIYRCNESTVQVHYRMC NewR1_ems_ferrM_1386_0002_000000036_0001_0001_0003_updated__52__S
SKVFLLVKGADPRLVKTVKKVYPEVIVFELPGNQFAFLLDDPNKAKSASKIVKAERWQIRTWP KIPIEELEDRVFVNCNTSITWVEGTVGTLLSDITRLDLGKRILDPRGIYRCNESTVQVHYRMC NewR1_ems_ferrM_1386_0002_000000036_0001_0001_0003_updated__17__T
SKVFLLVKGADMRLVKLVKKVYPEVIVFELPGNQFAFLLDDPNKAKSASKIVKAERWQIRTWP KIPIEELEDRVFVNCNTSITWVEGTVGTLLSDITRLDLGKRILDPRGIYRCNESTVQVHYRMC NewR1_ems_ferrM_1386_0002_000000036_0001_0001_0003_updated__12__M
SKVFLLVKGHDPRLVKLVKKVYPEVIVFELPGNQFAFLLDDPNKAKSASKIVKAERWQIRTWP KIPIEELEDRVFVNCNTSITWVEGTVGTLLSDITRLDLGKRILDPRGIYRCNESTVQVHYRMC NewR1_ems_ferrM_1386_0002_000000036_0001_0001_0003_updated__10__H
GCIFILVRGGTPEVEEELRKIGPLIVLKQGGQIIFLVCGGDPEELRKLAEKLVIPIDIWG KIPIEELEDRVFVNCNTSITWVEGTVGTLLSDITRLDLGKRILDPRGIYRCNESTVQVHYRMC FerrR1R2_emsferr_fer_b0002_0005_0004_000000028_0001_0001_0009_crosslinked_0__53__V
GCIFILVRGGTPEVEEELRKIGPLIVLKDGGQIIFLVCGGDPEELRKLAEKLGIPIDIWG KIPIEELEDRVFVNCNTSITWVEGTVGTLLSDITRLDLGKRILDPRGIYRCNESTVQVHYRMC FerrR1R2_emsferr_fer_b0002_0005_0004_000000028_0001_0001_0009_crosslinked_0__29__D
SKVFLLQKGADPRLVKLVKKVYPEVIVFELPGNQFAFLLDDPNKAKSASKIVKAERWQIRTWP KIPIEELEDRVFVNCNTSITWVEGTVGTLLSDITRLDLGKRILDPRGIYRCNESTVQVHYRMC NewR1_ems_ferrM_1386_0002_000000036_0001_0001_0003_updated__7__Q
SKVFLLVKGADPRLVKLVRKVYPEVIVFELPGNQFAFLLDDPNKAKSASKIVKAERWQIRTWP KIPIEELEDRVFVNCNTSITWVEGTVGTLLSDITRLDLGKRILDPRGIYRCNESTVQVHYRMC NewR1_ems_ferrM_1386_0002_000000036_0001_0001_0003_updated__19__R
GCIFILVRGGTYEVEEELRKIGPLIVLKQGGQIIFLVCGGDPEELRKLAEKLGIPIDIWG KIPIEELEDRVFVNCNTSITWVEGTVGTLLSDITRLDLGKRILDPRGIYRCNESTVQVHYRMC FerrR1R2_emsferr_fer_b0002_0005_0004_000000028_0001_0001_0009_crosslinked_0__12__Y
GCIFILVRGGTPEVEEELRKVGPLIVLKQGGQIIFLVCGGDPEELRKLAEKLGIPIDIWG KIPIEELEDRVFVNCNTSITWVEGTVGTLLSDITRLDLGKRILDPRGIYRCNESTVQVHYRMC FerrR1R2_emsferr_fer_b0002_0005_0004_000000028_0001_0001_0009_crosslinked_0__21__V
GCIFILVRGGTPEVEEELRKIGPLIVLKQGGQIIFLVCGGDPFELRKLAEKLGIPIDIWG KIPIEELEDRVFVNCNTSITWVEGTVGTLLSDITRLDLGKRILDPRGIYRCNESTVQVHYRMC FerrR1R2_emsferr_fer_b0002_0005_0004_000000028_0001_0001_0009_crosslinked_0__43__F
SKVFLLVKGADPRLVKLVKKVYPEVIVFELPGNQFAFLLDDPNKAKSASKIVKAERWQIRTWC KIPIEELEDRVFVNCNTSITWVEGTVGTLLSDITRLDLGKRILDPRGIYRCNESTVQVHYRMC NewR1_ems_ferrM_1386_0002_000000036_0001_0001_0003_updated__63__C
SKVFLLVKGADPRLVKLVKKVYPEVIVFELPGNQFAFLLDDPNKAKSAYKIVKAERWQIRTWP KIPIEELEDRVFVNCNTSITWVEGTVGTLLSDITRLDLGKRILDPRGIYRCNESTVQVHYRMC NewR1_ems_ferrM_1386_0002_000000036_0001_0001_0003_updated__49__Y
GCIFILVRGGTPEVEEELRKIGPLIVLKQGGQIIFLVCGGDPEMLRKLAEKLGIPIDIWG KIPIEELEDRVFVNCNTSITWVEGTVGTLLSDITRLDLGKRILDPRGIYRCNESTVQVHYRMC FerrR1R2_emsferr_fer_b0002_0005_0004_000000028_0001_0001_0009_crosslinked_0__44__M
SKVFLLVKGADPRGVKLVKKVYPEVIVFELPGNQFAFLLDDPNKAKSASKIVKAERWQIRTWP KIPIEELEDRVFVNCNTSITWVEGTVGTLLSDITRLDLGKRILDPRGIYRCNESTVQVHYRMC NewR1_ems_ferrM_1386_0002_000000036_0001_0001_0003_updated__14__G
SKVFLLVKGADPRLVKLVKKVYPEVIVFELPGNQFAFLLDDPNKAKHASKIVKAERWQIRTWP KIPIEELEDRVFVNCNTSITWVEGTVGTLLSDITRLDLGKRILDPRGIYRCNESTVQVHYRMC NewR1_ems_ferrM_1386_0002_000000036_0001_0001_0003_updated__47__H
SKVFLLVKGADPRLVGLVKKVYPEVIVFELPGNQFAFLLDDPNKAKSASKIVKAERWQIRTWP KIPIEELEDRVFVNCNTSITWVEGTVGTLLSDITRLDLGKRILDPRGIYRCNESTVQVHYRMC NewR1_ems_ferrM_1386_0002_000000036_0001_0001_0003_updated__16__G
GCIFILVRGGTPEVEEELRKIGPLIVLKQGGQIIFLVCGGDPEELRVLAEKLGIPIDIWG KIPIEELEDRVFVNCNTSITWVEGTVGTLLSDITRLDLGKRILDPRGIYRCNESTVQVHYRMC FerrR1R2_emsferr_fer_b0002_0005_0004_000000028_0001_0001_0009_crosslinked_0__47__V
SKVFNLVKGADPRLVKLVKKVYPEVIVFELPGNQFAFLLDDPNKAKSASKIVKAERWQIRTWP KIPIEELEDRVFVNCNTSITWVEGTVGTLLSDITRLDLGKRILDPRGIYRCNESTVQVHYRMC NewR1_ems_ferrM_1386_0002_000000036_0001_0001_0003_updated__5__N
SKVFLLVKGADPRLVKLVKKVYPEVIVWELPGNQFAFLLDDPNKAKSASKIVKAERWQIRTWP KIPIEELEDRVFVNCNTSITWVEGTVGTLLSDITRLDLGKRILDPRGIYRCNESTVQVHYRMC NewR1_ems_ferrM_1386_0002_000000036_0001_0001_0003_updated__28__W
SKVFLLVKGADPRLVKLVKKVYPEVIVFELPGNQFAFALDDPNKAKSASKIVKAERWQIRTWP KIPIEELEDRVFVNCNTSITWVEGTVGTLLSDITRLDLGKRILDPRGIYRCNESTVQVHYRMC NewR1_ems_ferrM_1386_0002_000000036_0001_0001_0003_updated__38__A
GCIFILVRGGTPEVEEELRKIGPLIVLKQGGYIIFLVCGGDPEELRKLAEKLGIPIDIWG KIPIEELEDRVFVNCNTSITWVEGTVGTLLSDITRLDLGKRILDPRGIYRCNESTVQVHYRMC FerrR1R2_emsferr_fer_b0002_0005_0004_000000028_0001_0001_0009_crosslinked_0__32__Y
GCIFILVRGGTPEVEEELRRIGPLIVLKQGGQIIFLVCGGDPEELRKLAEKLGIPIDIWG KIPIEELEDRVFVNCNTSITWVEGTVGTLLSDITRLDLGKRILDPRGIYRCNESTVQVHYRMC FerrR1R2_emsferr_fer_b0002_0005_0004_000000028_0001_0001_0009_crosslinked_0__20__R
GCIFILVRGGTPEVEEELYKIGPLIVLKQGGQIIFLVCGGDPEELRKLAEKLGIPIDIWG KIPIEELEDRVFVNCNTSITWVEGTVGTLLSDITRLDLGKRILDPRGIYRCNESTVQVHYRMC FerrR1R2_emsferr_fer_b0002_0005_0004_000000028_0001_0001_0009_crosslinked_0__19__Y
GCIFILVRGGTPEVEEELRKIGPLIVLKQGGQIIFLVCGGDPEELRKLAEKRGIPIDIWG KIPIEELEDRVFVNCNTSITWVEGTVGTLLSDITRLDLGKRILDPRGIYRCNESTVQVHYRMC FerrR1R2_emsferr_fer_b0002_0005_0004_000000028_0001_0001_0009_crosslinked_0__52__R
SKVFLLVKGADPRLVKLVKKVYPEVIVFELPGNQVAFLLDDPNKAKSASKIVKAERWQIRTWP KIPIEELEDRVFVNCNTSITWVEGTVGTLLSDITRLDLGKRILDPRGIYRCNESTVQVHYRMC NewR1_ems_ferrM_1386_0002_000000036_0001_0001_0003_updated__35__V
SKVFLLVKGADPRLVKLVKKVYPEVIVFELPGNQRAFLLDDPNKAKSASKIVKAERWQIRTWP KIPIEELEDRVFVNCNTSITWVEGTVGTLLSDITRLDLGKRILDPRGIYRCNESTVQVHYRMC NewR1_ems_ferrM_1386_0002_000000036_0001_0001_0003_updated__35__R
SCVFLLVKGADPRLVKLVKKVYPEVIVFELPGNQFAFLLDDPNKAKSASKIVKAERWQIRTWP KIPIEELEDRVFVNCNTSITWVEGTVGTLLSDITRLDLGKRILDPRGIYRCNESTVQVHYRMC NewR1_ems_ferrM_1386_0002_000000036_0001_0001_0003_updated__2__C
SKVFLLVKGADPRLVKLVKKVYPEVIVFELPGNQGAFLLDDPNKAKSASKIVKAERWQIRTWP KIPIEELEDRVFVNCNTSITWVEGTVGTLLSDITRLDLGKRILDPRGIYRCNESTVQVHYRMC NewR1_ems_ferrM_1386_0002_000000036_0001_0001_0003_updated__35__G
LCIFILVRGGTPEVEEELRKIGPLIVLKQGGQIIFLVCGGDPEELRKLAEKLGIPIDIWG KIPIEELEDRVFVNCNTSITWVEGTVGTLLSDITRLDLGKRILDPRGIYRCNESTVQVHYRMC FerrR1R2_emsferr_fer_b0002_0005_0004_000000028_0001_0001_0009_crosslinked_0__1__L
SKVFLLVKGADPRLVKLVKKVYPEVIVFELPGNQFAFLLDDPNKAKSASKIVKARRWQIRTWP KIPIEELEDRVFVNCNTSITWVEGTVGTLLSDITRLDLGKRILDPRGIYRCNESTVQVHYRMC NewR1_ems_ferrM_1386_0002_000000036_0001_0001_0003_updated__55__R
GCIFILVRGGTPEVEWELRKIGPLIVLKQGGQIIFLVCGGDPEELRKLAEKLGIPIDIWG KIPIEELEDRVFVNCNTSITWVEGTVGTLLSDITRLDLGKRILDPRGIYRCNESTVQVHYRMC FerrR1R2_emsferr_fer_b0002_0005_0004_000000028_0001_0001_0009_crosslinked_0__16__W
SKVFLLVKGADPNLVKLVKKVYPEVIVFELPGNQFAFLLDDPNKAKSASKIVKAERWQIRTWP KIPIEELEDRVFVNCNTSITWVEGTVGTLLSDITRLDLGKRILDPRGIYRCNESTVQVHYRMC NewR1_ems_ferrM_1386_0002_000000036_0001_0001_0003_updated__13__N
SKVFLLVKGADPRLVKLVKKVYPEVIVFELPGNQFAFLLDDPNKAKSASKIFKAERWQIRTWP KIPIEELEDRVFVNCNTSITWVEGTVGTLLSDITRLDLGKRILDPRGIYRCNESTVQVHYRMC NewR1_ems_ferrM_1386_0002_000000036_0001_0001_0003_updated__52__F
GCIFILVRGGTPEVEEELRKIGPLIVLKEGGQIIFLVCGGDPEELRKLAEKLGIPIDIWG KIPIEELEDRVFVNCNTSITWVEGTVGTLLSDITRLDLGKRILDPRGIYRCNESTVQVHYRMC FerrR1R2_emsferr_fer_b0002_0005_0004_000000028_0001_0001_0009_crosslinked_0__29__E
GCIFILVRGGTPEVEEELRKIGPLIVLKQGGQIIFLVCGGDPEELRKLAEKMGIPIDIWG KIPIEELEDRVFVNCNTSITWVEGTVGTLLSDITRLDLGKRILDPRGIYRCNESTVQVHYRMC FerrR1R2_emsferr_fer_b0002_0005_0004_000000028_0001_0001_0009_crosslinked_0__52__M
SKVFLLVKGADPRLVKLVKKVYPEVIVFELPGNQFAFKLDDPNKAKSASKIVKAERWQIRTWP KIPIEELEDRVFVNCNTSITWVEGTVGTLLSDITRLDLGKRILDPRGIYRCNESTVQVHYRMC NewR1_ems_ferrM_1386_0002_000000036_0001_0001_0003_updated__38__K
GCIFILVRGGTPEVEEELRKIIPLIVLKQGGQIIFLVCGGDPEELRKLAEKLGIPIDIWG KIPIEELEDRVFVNCNTSITWVEGTVGTLLSDITRLDLGKRILDPRGIYRCNESTVQVHYRMC FerrR1R2_emsferr_fer_b0002_0005_0004_000000028_0001_0001_0009_crosslinked_0__22__I
GCIFDLVRGGTPEVEEELRKIGPLIVLKQGGQIIFLVCGGDPEELRKLAEKLGIPIDIWG KIPIEELEDRVFVNCNTSITWVEGTVGTLLSDITRLDLGKRILDPRGIYRCNESTVQVHYRMC FerrR1R2_emsferr_fer_b0002_0005_0004_000000028_0001_0001_0009_crosslinked_0__5__D
GCIFILVRGGTPEVEEELRKIGPLIVLFQGGQIIFLVCGGDPEELRKLAEKLGIPIDIWG KIPIEELEDRVFVNCNTSITWVEGTVGTLLSDITRLDLGKRILDPRGIYRCNESTVQVHYRMC FerrR1R2_emsferr_fer_b0002_0005_0004_000000028_0001_0001_0009_crosslinked_0__28__F
GCIFILVRGGTPEVEEELRKIGPLIVLKQGGQIIFLVCGGDPEELRKLAEKLGIPIDNWG KIPIEELEDRVFVNCNTSITWVEGTVGTLLSDITRLDLGKRILDPRGIYRCNESTVQVHYRMC FerrR1R2_emsferr_fer_b0002_0005_0004_000000028_0001_0001_0009_crosslinked_0__58__N
GCIFILVRGGTPEVEEELRKIGPLIVLKQGGQIIFLVCGGDQEELRKLAEKLGIPIDIWG KIPIEELEDRVFVNCNTSITWVEGTVGTLLSDITRLDLGKRILDPRGIYRCNESTVQVHYRMC FerrR1R2_emsferr_fer_b0002_0005_0004_000000028_0001_0001_0009_crosslinked_0__42__Q
SKVFLLVKGADPRLVKLVHKVYPEVIVFELPGNQFAFLLDDPNKAKSASKIVKAERWQIRTWP KIPIEELEDRVFVNCNTSITWVEGTVGTLLSDITRLDLGKRILDPRGIYRCNESTVQVHYRMC NewR1_ems_ferrM_1386_0002_000000036_0001_0001_0003_updated__19__H
SKVFLLVKGADPRLVKLVKKVYPEVIVFEMPGNQFAFLLDDPNKAKSASKIVKAERWQIRTWP KIPIEELEDRVFVNCNTSITWVEGTVGTLLSDITRLDLGKRILDPRGIYRCNESTVQVHYRMC NewR1_ems_ferrM_1386_0002_000000036_0001_0001_0003_updated__30__M
SKVFLLVKGADPRLVKLVKKVEPEVIVFELPGNQFAFLLDDPNKAKSASKIVKAERWQIRTWP KIPIEELEDRVFVNCNTSITWVEGTVGTLLSDITRLDLGKRILDPRGIYRCNESTVQVHYRMC NewR1_ems_ferrM_1386_0002_000000036_0001_0001_0003_updated__22__E
SKVFLLVKGADPRLVKLVKKVYPEVIVFELPGNQFAFLLDDPNKAKSASKIVKAERMQIRTWP KIPIEELEDRVFVNCNTSITWVEGTVGTLLSDITRLDLGKRILDPRGIYRCNESTVQVHYRMC NewR1_ems_ferrM_1386_0002_000000036_0001_0001_0003_updated__57__M
SKVFLLVKGADPRLVKLVKKVYPEVIVFELPGNQFAFLLDDPNKLKSASKIVKAERWQIRTWP KIPIEELEDRVFVNCNTSITWVEGTVGTLLSDITRLDLGKRILDPRGIYRCNESTVQVHYRMC NewR1_ems_ferrM_1386_0002_000000036_0001_0001_0003_updated__45__L
GCIFILVRGGTPEVEEELRKIGPLIVLKQGGQIIFLVCGGTPEELRKLAEKLGIPIDIWG KIPIEELEDRVFVNCNTSITWVEGTVGTLLSDITRLDLGKRILDPRGIYRCNESTVQVHYRMC FerrR1R2_emsferr_fer_b0002_0005_0004_000000028_0001_0001_0009_crosslinked_0__41__T
SKVFLLVKGADPRLVKLVKMVYPEVIVFELPGNQFAFLLDDPNKAKSASKIVKAERWQIRTWP KIPIEELEDRVFVNCNTSITWVEGTVGTLLSDITRLDLGKRILDPRGIYRCNESTVQVHYRMC NewR1_ems_ferrM_1386_0002_000000036_0001_0001_0003_updated__20__M
SKVFLLVKGADPRLVKLVKKVYPEVIVFELPGNQFAFLLDDPNKAASASKIVKAERWQIRTWP KIPIEELEDRVFVNCNTSITWVEGTVGTLLSDITRLDLGKRILDPRGIYRCNESTVQVHYRMC NewR1_ems_ferrM_1386_0002_000000036_0001_0001_0003_updated__46__A
GCIFILVRGGTPEVEEELRIIGPLIVLKQGGQIIFLVCGGDPEELRKLAEKLGIPIDIWG KIPIEELEDRVFVNCNTSITWVEGTVGTLLSDITRLDLGKRILDPRGIYRCNESTVQVHYRMC FerrR1R2_emsferr_fer_b0002_0005_0004_000000028_0001_0001_0009_crosslinked_0__20__I
GCIFILVRGGTPEVEEELRKIGPLIVLKQGGQIIFLVCGGDPEDLRKLAEKLGIPIDIWG KIPIEELEDRVFVNCNTSITWVEGTVGTLLSDITRLDLGKRILDPRGIYRCNESTVQVHYRMC FerrR1R2_emsferr_fer_b0002_0005_0004_000000028_0001_0001_0009_crosslinked_0__44__D
SKVFLLVKGADPRLVKLVKKVYPEVIVFELPGNQFAFDLDDPNKAKSASKIVKAERWQIRTWP KIPIEELEDRVFVNCNTSITWVEGTVGTLLSDITRLDLGKRILDPRGIYRCNESTVQVHYRMC NewR1_ems_ferrM_1386_0002_000000036_0001_0001_0003_updated__38__D
GCIFILVRGGTPEVEEELRKIGPLIVLKQGGQIIFLVCGGDPEELRKLAEKLGIPIDIMG KIPIEELEDRVFVNCNTSITWVEGTVGTLLSDITRLDLGKRILDPRGIYRCNESTVQVHYRMC FerrR1R2_emsferr_fer_b0002_0005_0004_000000028_0001_0001_0009_crosslinked_0__59__M
GCIFILVRGGTPEVEEELRKIGPLKVLKQGGQIIFLVCGGDPEELRKLAEKLGIPIDIWG KIPIEELEDRVFVNCNTSITWVEGTVGTLLSDITRLDLGKRILDPRGIYRCNESTVQVHYRMC FerrR1R2_emsferr_fer_b0002_0005_0004_000000028_0001_0001_0009_crosslinked_0__25__K
SKVFLLVKGADPRLVYLVKKVYPEVIVFELPGNQFAFLLDDPNKAKSASKIVKAERWQIRTWP KIPIEELEDRVFVNCNTSITWVEGTVGTLLSDITRLDLGKRILDPRGIYRCNESTVQVHYRMC NewR1_ems_ferrM_1386_0002_000000036_0001_0001_0003_updated__16__Y
GCIFILVRGGTPEVEEELRKIGPLIVLKQGGLIIFLVCGGDPEELRKLAEKLGIPIDIWG KIPIEELEDRVFVNCNTSITWVEGTVGTLLSDITRLDLGKRILDPRGIYRCNESTVQVHYRMC FerrR1R2_emsferr_fer_b0002_0005_0004_000000028_0001_0001_0009_crosslinked_0__32__L
SKVFLLVKGADPDLVKLVKKVYPEVIVFELPGNQFAFLLDDPNKAKSASKIVKAERWQIRTWP KIPIEELEDRVFVNCNTSITWVEGTVGTLLSDITRLDLGKRILDPRGIYRCNESTVQVHYRMC NewR1_ems_ferrM_1386_0002_000000036_0001_0001_0003_updated__13__D
GCIFILVRGGTPEVEEELRKIGPLIVLKQGGQIIFLVCGGDPEELRALAEKLGIPIDIWG KIPIEELEDRVFVNCNTSITWVEGTVGTLLSDITRLDLGKRILDPRGIYRCNESTVQVHYRMC FerrR1R2_emsferr_fer_b0002_0005_0004_000000028_0001_0001_0009_crosslinked_0__47__A
SKVFLLVKGADPRLVKLVKKVYPEVIVFELPGNQFAFLLDDPNKAKSASKIVKAEPWQIRTWP KIPIEELEDRVFVNCNTSITWVEGTVGTLLSDITRLDLGKRILDPRGIYRCNESTVQVHYRMC NewR1_ems_ferrM_1386_0002_000000036_0001_0001_0003_updated__56__P
SKVFLLVKGADPRLVKLVKKVYPEVIVFELPGQQFAFLLDDPNKAKSASKIVKAERWQIRTWP KIPIEELEDRVFVNCNTSITWVEGTVGTLLSDITRLDLGKRILDPRGIYRCNESTVQVHYRMC NewR1_ems_ferrM_1386_0002_000000036_0001_0001_0003_updated__33__Q
GCIFIDVRGGTPEVEEELRKIGPLIVLKQGGQIIFLVCGGDPEELRKLAEKLGIPIDIWG KIPIEELEDRVFVNCNTSITWVEGTVGTLLSDITRLDLGKRILDPRGIYRCNESTVQVHYRMC FerrR1R2_emsferr_fer_b0002_0005_0004_000000028_0001_0001_0009_crosslinked_0__6__D
SKVFLLVKGADPRLVKLVKKVYPEVIVFELPGNQFAFLLDDPNKAKSASKIVVAERWQIRTWP KIPIEELEDRVFVNCNTSITWVEGTVGTLLSDITRLDLGKRILDPRGIYRCNESTVQVHYRMC NewR1_ems_ferrM_1386_0002_000000036_0001_0001_0003_updated__53__V
SKVFLLVKGADPRLVKLVKKVYPEVIVFELPGNQFAFLLDDPNKAKSASKIVEAERWQIRTWP KIPIEELEDRVFVNCNTSITWVEGTVGTLLSDITRLDLGKRILDPRGIYRCNESTVQVHYRMC NewR1_ems_ferrM_1386_0002_000000036_0001_0001_0003_updated__53__E
SKVFLLVKGADPRLVKLVKKVYPEVIVFELPGNQFAFLLDDPNDAKSASKIVKAERWQIRTWP KIPIEELEDRVFVNCNTSITWVEGTVGTLLSDITRLDLGKRILDPRGIYRCNESTVQVHYRMC NewR1_ems_ferrM_1386_0002_000000036_0001_0001_0003_updated__44__D
SKVFLLVKGADPRLVNLVKKVYPEVIVFELPGNQFAFLLDDPNKAKSASKIVKAERWQIRTWP KIPIEELEDRVFVNCNTSITWVEGTVGTLLSDITRLDLGKRILDPRGIYRCNESTVQVHYRMC NewR1_ems_ferrM_1386_0002_000000036_0001_0001_0003_updated__16__N
SKVFLLVKGADPRLVKLVKKVYPEVIVFELPGNQFAFLLDVPNKAKSASKIVKAERWQIRTWP KIPIEELEDRVFVNCNTSITWVEGTVGTLLSDITRLDLGKRILDPRGIYRCNESTVQVHYRMC NewR1_ems_ferrM_1386_0002_000000036_0001_0001_0003_updated__41__V
SKVFLLVKGADPRLVKLVKKVYPEVIVFELPGNQFAFLLDDPNKAKSYSKIVKAERWQIRTWP KIPIEELEDRVFVNCNTSITWVEGTVGTLLSDITRLDLGKRILDPRGIYRCNESTVQVHYRMC NewR1_ems_ferrM_1386_0002_000000036_0001_0001_0003_updated__48__Y
SKVFLLVKGADPRLVKLVKKVYPEVIVFELPGNQFAFLLDDPNKAKSASKIVKLERWQIRTWP KIPIEELEDRVFVNCNTSITWVEGTVGTLLSDITRLDLGKRILDPRGIYRCNESTVQVHYRMC NewR1_ems_ferrM_1386_0002_000000036_0001_0001_0003_updated__54__L
SKVFLLVKGADPRLVKLVKKVYPEVIVFELPGNQFCFLLDDPNKAKSASKIVKAERWQIRTWP KIPIEELEDRVFVNCNTSITWVEGTVGTLLSDITRLDLGKRILDPRGIYRCNESTVQVHYRMC NewR1_ems_ferrM_1386_0002_000000036_0001_0001_0003_updated__36__C
SKVFLLVKGADPRLVKLVKKVYPEVIVFELPGNQFADLLDDPNKAKSASKIVKAERWQIRTWP KIPIEELEDRVFVNCNTSITWVEGTVGTLLSDITRLDLGKRILDPRGIYRCNESTVQVHYRMC NewR1_ems_ferrM_1386_0002_000000036_0001_0001_0003_updated__37__D
GCIFIMVRGGTPEVEEELRKIGPLIVLKQGGQIIFLVCGGDPEELRKLAEKLGIPIDIWG KIPIEELEDRVFVNCNTSITWVEGTVGTLLSDITRLDLGKRILDPRGIYRCNESTVQVHYRMC FerrR1R2_emsferr_fer_b0002_0005_0004_000000028_0001_0001_0009_crosslinked_0__6__M
SKVFLLVKGADPRLVKLVKKVYPEVIVPELPGNQFAFLLDDPNKAKSASKIVKAERWQIRTWP KIPIEELEDRVFVNCNTSITWVEGTVGTLLSDITRLDLGKRILDPRGIYRCNESTVQVHYRMC NewR1_ems_ferrM_1386_0002_000000036_0001_0001_0003_updated__28__P
SKVFLLVKGADPRLVKLVKKVYPEVIVFELPGRQFAFLLDDPNKAKSASKIVKAERWQIRTWP KIPIEELEDRVFVNCNTSITWVEGTVGTLLSDITRLDLGKRILDPRGIYRCNESTVQVHYRMC NewR1_ems_ferrM_1386_0002_000000036_0001_0001_0003_updated__33__R
GCIFILVRGGTPEVEEELRKIGPLIVLKQGGQIIFLVCGGDPEELRKLAEKYGIPIDIWG KIPIEELEDRVFVNCNTSITWVEGTVGTLLSDITRLDLGKRILDPRGIYRCNESTVQVHYRMC FerrR1R2_emsferr_fer_b0002_0005_0004_000000028_0001_0001_0009_crosslinked_0__52__Y
GCIFILVRGGTPEVEEELRKIGPLIVLKQGGQIIFLVCGGDPEELTKLAEKLGIPIDIWG KIPIEELEDRVFVNCNTSITWVEGTVGTLLSDITRLDLGKRILDPRGIYRCNESTVQVHYRMC FerrR1R2_emsferr_fer_b0002_0005_0004_000000028_0001_0001_0009_crosslinked_0__46__T
SKVFLLVKGADPRLVKLVKKVYHEVIVFELPGNQFAFLLDDPNKAKSASKIVKAERWQIRTWP KIPIEELEDRVFVNCNTSITWVEGTVGTLLSDITRLDLGKRILDPRGIYRCNESTVQVHYRMC NewR1_ems_ferrM_1386_0002_000000036_0001_0001_0003_updated__23__H
GCIFILVRGGTPEVEEELRKIGPLIVLKQGGQIIFLVCGGDPEELVKLAEKLGIPIDIWG KIPIEELEDRVFVNCNTSITWVEGTVGTLLSDITRLDLGKRILDPRGIYRCNESTVQVHYRMC FerrR1R2_emsferr_fer_b0002_0005_0004_000000028_0001_0001_0009_crosslinked_0__46__V
GCIFILVRWGTPEVEEELRKIGPLIVLKQGGQIIFLVCGGDPEELRKLAEKLGIPIDIWG KIPIEELEDRVFVNCNTSITWVEGTVGTLLSDITRLDLGKRILDPRGIYRCNESTVQVHYRMC FerrR1R2_emsferr_fer_b0002_0005_0004_000000028_0001_0001_0009_crosslinked_0__9__W
SKVFLLVKGADPRLVKLVKKVYPEVIVFELPGNQFAFLLDDPNTAKSASKIVKAERWQIRTWP KIPIEELEDRVFVNCNTSITWVEGTVGTLLSDITRLDLGKRILDPRGIYRCNESTVQVHYRMC NewR1_ems_ferrM_1386_0002_000000036_0001_0001_0003_updated__44__T
SKVFLLVKGADPRLVKLVKKVYPEVHVFELPGNQFAFLLDDPNKAKSASKIVKAERWQIRTWP KIPIEELEDRVFVNCNTSITWVEGTVGTLLSDITRLDLGKRILDPRGIYRCNESTVQVHYRMC NewR1_ems_ferrM_1386_0002_000000036_0001_0001_0003_updated__26__H
GCIFILVRGGTPEVEEELRKIGPLIVLKQGGQFIFLVCGGDPEELRKLAEKLGIPIDIWG KIPIEELEDRVFVNCNTSITWVEGTVGTLLSDITRLDLGKRILDPRGIYRCNESTVQVHYRMC FerrR1R2_emsferr_fer_b0002_0005_0004_000000028_0001_0001_0009_crosslinked_0__33__F
GCIFILVRGGTPEVEEELRKIGPLIVLKYGGQIIFLVCGGDPEELRKLAEKLGIPIDIWG KIPIEELEDRVFVNCNTSITWVEGTVGTLLSDITRLDLGKRILDPRGIYRCNESTVQVHYRMC FerrR1R2_emsferr_fer_b0002_0005_0004_000000028_0001_0001_0009_crosslinked_0__29__Y
SKVFLLVKGADPRLVKLVKKVYPEVIVFELPGNPFAFLLDDPNKAKSASKIVKAERWQIRTWP KIPIEELEDRVFVNCNTSITWVEGTVGTLLSDITRLDLGKRILDPRGIYRCNESTVQVHYRMC NewR1_ems_ferrM_1386_0002_000000036_0001_0001_0003_updated__34__P
SKVFLLVKGADPRLVKLVKKVYPEVIDFELPGNQFAFLLDDPNKAKSASKIVKAERWQIRTWP KIPIEELEDRVFVNCNTSITWVEGTVGTLLSDITRLDLGKRILDPRGIYRCNESTVQVHYRMC NewR1_ems_ferrM_1386_0002_000000036_0001_0001_0003_updated__27__D
SKVFLLVKGADPRLVKLVKKVYPEVIVFELPGNQFAFLLDDPNKAKSRSKIVKAERWQIRTWP KIPIEELEDRVFVNCNTSITWVEGTVGTLLSDITRLDLGKRILDPRGIYRCNESTVQVHYRMC NewR1_ems_ferrM_1386_0002_000000036_0001_0001_0003_updated__48__R
SKVDLLVKGADPRLVKLVKKVYPEVIVFELPGNQFAFLLDDPNKAKSASKIVKAERWQIRTWP KIPIEELEDRVFVNCNTSITWVEGTVGTLLSDITRLDLGKRILDPRGIYRCNESTVQVHYRMC NewR1_ems_ferrM_1386_0002_000000036_0001_0001_0003_updated__4__D
GCIFILVRGGTPEVEEELRKIGPLIVLKQGGQIIFLVCTGDPEELRKLAEKLGIPIDIWG KIPIEELEDRVFVNCNTSITWVEGTVGTLLSDITRLDLGKRILDPRGIYRCNESTVQVHYRMC FerrR1R2_emsferr_fer_b0002_0005_0004_000000028_0001_0001_0009_crosslinked_0__39__T
SKVFLLVKGADPRLVQLVKKVYPEVIVFELPGNQFAFLLDDPNKAKSASKIVKAERWQIRTWP KIPIEELEDRVFVNCNTSITWVEGTVGTLLSDITRLDLGKRILDPRGIYRCNESTVQVHYRMC NewR1_ems_ferrM_1386_0002_000000036_0001_0001_0003_updated__16__Q
SKVFLLVKGADPRLVKLVKKVYPEVIVFELPGNSFAFLLDDPNKAKSASKIVKAERWQIRTWP KIPIEELEDRVFVNCNTSITWVEGTVGTLLSDITRLDLGKRILDPRGIYRCNESTVQVHYRMC NewR1_ems_ferrM_1386_0002_000000036_0001_0001_0003_updated__34__S
GCIFILVRGGTPEVEEELRKIGPLIVLKQGGQIIFLVCGGDPEELAKLAEKLGIPIDIWG KIPIEELEDRVFVNCNTSITWVEGTVGTLLSDITRLDLGKRILDPRGIYRCNESTVQVHYRMC FerrR1R2_emsferr_fer_b0002_0005_0004_000000028_0001_0001_0009_crosslinked_0__46__A
GCIFILVRGGTPEVEEELRKIGPLIVLKIGGQIIFLVCGGDPEELRKLAEKLGIPIDIWG KIPIEELEDRVFVNCNTSITWVEGTVGTLLSDITRLDLGKRILDPRGIYRCNESTVQVHYRMC FerrR1R2_emsferr_fer_b0002_0005_0004_000000028_0001_0001_0009_crosslinked_0__29__I
SKVFLLVKGADPRLVKLVKKVYPEVIVFELPGNQFAFLLDDPNKAKSASKIVKAETWQIRTWP KIPIEELEDRVFVNCNTSITWVEGTVGTLLSDITRLDLGKRILDPRGIYRCNESTVQVHYRMC NewR1_ems_ferrM_1386_0002_000000036_0001_0001_0003_updated__56__T
GCIFILVRGGTPEVEEELRKIGPNIVLKQGGQIIFLVCGGDPEELRKLAEKLGIPIDIWG KIPIEELEDRVFVNCNTSITWVEGTVGTLLSDITRLDLGKRILDPRGIYRCNESTVQVHYRMC FerrR1R2_emsferr_fer_b0002_0005_0004_000000028_0001_0001_0009_crosslinked_0__24__N
SKVFLLVGGADPRLVKLVKKVYPEVIVFELPGNQFAFLLDDPNKAKSASKIVKAERWQIRTWP KIPIEELEDRVFVNCNTSITWVEGTVGTLLSDITRLDLGKRILDPRGIYRCNESTVQVHYRMC NewR1_ems_ferrM_1386_0002_000000036_0001_0001_0003_updated__8__G
SKVFLLVKGADPRLVKLVKKVYPEVIVFELPGNQFAFLHDDPNKAKSASKIVKAERWQIRTWP KIPIEELEDRVFVNCNTSITWVEGTVGTLLSDITRLDLGKRILDPRGIYRCNESTVQVHYRMC NewR1_ems_ferrM_1386_0002_000000036_0001_0001_0003_updated__39__H
SKVFLLVKGADPRLVKLVKKVYPEKIVFELPGNQFAFLLDDPNKAKSASKIVKAERWQIRTWP KIPIEELEDRVFVNCNTSITWVEGTVGTLLSDITRLDLGKRILDPRGIYRCNESTVQVHYRMC NewR1_ems_ferrM_1386_0002_000000036_0001_0001_0003_updated__25__K
SKVFLLVKGADPRLVKLVKKVYPEVIVFELPGNQFAFLLDDPNKAKSASDIVKAERWQIRTWP KIPIEELEDRVFVNCNTSITWVEGTVGTLLSDITRLDLGKRILDPRGIYRCNESTVQVHYRMC NewR1_ems_ferrM_1386_0002_000000036_0001_0001_0003_updated__50__D
SKVFLLVKGADPRLVKLVKKVYPEVIVFELPGHQFAFLLDDPNKAKSASKIVKAERWQIRTWP KIPIEELEDRVFVNCNTSITWVEGTVGTLLSDITRLDLGKRILDPRGIYRCNESTVQVHYRMC NewR1_ems_ferrM_1386_0002_000000036_0001_0001_0003_updated__33__H
SKVFLLVKGADPRLVKLVKKVYPEVIVFELPGNQFAFLLDDPNKAKSASKIVKAERWFIRTWP KIPIEELEDRVFVNCNTSITWVEGTVGTLLSDITRLDLGKRILDPRGIYRCNESTVQVHYRMC NewR1_ems_ferrM_1386_0002_000000036_0001_0001_0003_updated__58__F
GCIFILVRGGTPEVEEELRKIGPDIVLKQGGQIIFLVCGGDPEELRKLAEKLGIPIDIWG KIPIEELEDRVFVNCNTSITWVEGTVGTLLSDITRLDLGKRILDPRGIYRCNESTVQVHYRMC FerrR1R2_emsferr_fer_b0002_0005_0004_000000028_0001_0001_0009_crosslinked_0__24__D
SKVFLLVKGADPRLVKLVKKVYPEVIVFELPGNQFAFLLDDPNKAKSASKGVKAERWQIRTWP KIPIEELEDRVFVNCNTSITWVEGTVGTLLSDITRLDLGKRILDPRGIYRCNESTVQVHYRMC NewR1_ems_ferrM_1386_0002_000000036_0001_0001_0003_updated__51__G
GCIFILVRGGTPEVEEELRKIGPLIVLKQGGQIIFLVCGGDPEELQKLAEKLGIPIDIWG KIPIEELEDRVFVNCNTSITWVEGTVGTLLSDITRLDLGKRILDPRGIYRCNESTVQVHYRMC FerrR1R2_emsferr_fer_b0002_0005_0004_000000028_0001_0001_0009_crosslinked_0__46__Q
SKVFLLVKGADPRAVKLVKKVYPEVIVFELPGNQFAFLLDDPNKAKSASKIVKAERWQIRTWP KIPIEELEDRVFVNCNTSITWVEGTVGTLLSDITRLDLGKRILDPRGIYRCNESTVQVHYRMC NewR1_ems_ferrM_1386_0002_000000036_0001_0001_0003_updated__14__A
GCIFILVRGGTPEVEEELRKIGPLIVLKQGGQIIFLVCGGDPEELRKLAEKLGIPIDDWG KIPIEELEDRVFVNCNTSITWVEGTVGTLLSDITRLDLGKRILDPRGIYRCNESTVQVHYRMC FerrR1R2_emsferr_fer_b0002_0005_0004_000000028_0001_0001_0009_crosslinked_0__58__D
SKVFLLVKGADPRLVKLVKKVYPEVIVFELPGNQFAFLLDDPNKAKSASIIVKAERWQIRTWP KIPIEELEDRVFVNCNTSITWVEGTVGTLLSDITRLDLGKRILDPRGIYRCNESTVQVHYRMC NewR1_ems_ferrM_1386_0002_000000036_0001_0001_0003_updated__50__I
SKVFLLVKGADPRLVKLVKKVYPEVKVFELPGNQFAFLLDDPNKAKSASKIVKAERWQIRTWP KIPIEELEDRVFVNCNTSITWVEGTVGTLLSDITRLDLGKRILDPRGIYRCNESTVQVHYRMC NewR1_ems_ferrM_1386_0002_000000036_0001_0001_0003_updated__26__K
GCIFILVRGGHPEVEEELRKIGPLIVLKQGGQIIFLVCGGDPEELRKLAEKLGIPIDIWG KIPIEELEDRVFVNCNTSITWVEGTVGTLLSDITRLDLGKRILDPRGIYRCNESTVQVHYRMC FerrR1R2_emsferr_fer_b0002_0005_0004_000000028_0001_0001_0009_crosslinked_0__11__H
SKVFLLVKGADPRLVKLVKKVYPEVIVFELPGNQQAFLLDDPNKAKSASKIVKAERWQIRTWP KIPIEELEDRVFVNCNTSITWVEGTVGTLLSDITRLDLGKRILDPRGIYRCNESTVQVHYRMC NewR1_ems_ferrM_1386_0002_000000036_0001_0001_0003_updated__35__Q
SKVFLLVKGADPRLVKLVKKVYPEVIVFELPGNQFAFLLDDPNKEKSASKIVKAERWQIRTWP KIPIEELEDRVFVNCNTSITWVEGTVGTLLSDITRLDLGKRILDPRGIYRCNESTVQVHYRMC NewR1_ems_ferrM_1386_0002_000000036_0001_0001_0003_updated__45__E
SKVFLLVKGADPRLVKLVKKVYPEVLVFELPGNQFAFLLDDPNKAKSASKIVKAERWQIRTWP KIPIEELEDRVFVNCNTSITWVEGTVGTLLSDITRLDLGKRILDPRGIYRCNESTVQVHYRMC NewR1_ems_ferrM_1386_0002_000000036_0001_0001_0003_updated__26__L
SKVFLLVKGADPRLVKLVKIVYPEVIVFELPGNQFAFLLDDPNKAKSASKIVKAERWQIRTWP KIPIEELEDRVFVNCNTSITWVEGTVGTLLSDITRLDLGKRILDPRGIYRCNESTVQVHYRMC NewR1_ems_ferrM_1386_0002_000000036_0001_0001_0003_updated__20__I
VCIFILVRGGTPEVEEELRKIGPLIVLKQGGQIIFLVCGGDPEELRKLAEKLGIPIDIWG KIPIEELEDRVFVNCNTSITWVEGTVGTLLSDITRLDLGKRILDPRGIYRCNESTVQVHYRMC FerrR1R2_emsferr_fer_b0002_0005_0004_000000028_0001_0001_0009_crosslinked_0__1__V
SKVFLLVKGADPRLVKLDKKVYPEVIVFELPGNQFAFLLDDPNKAKSASKIVKAERWQIRTWP KIPIEELEDRVFVNCNTSITWVEGTVGTLLSDITRLDLGKRILDPRGIYRCNESTVQVHYRMC NewR1_ems_ferrM_1386_0002_000000036_0001_0001_0003_updated__18__D
SKVFLLVKGADPRLVKLVKKVHPEVIVFELPGNQFAFLLDDPNKAKSASKIVKAERWQIRTWP KIPIEELEDRVFVNCNTSITWVEGTVGTLLSDITRLDLGKRILDPRGIYRCNESTVQVHYRMC NewR1_ems_ferrM_1386_0002_000000036_0001_0001_0003_updated__22__H
GCIFILVRGGTPEVEEELWKIGPLIVLKQGGQIIFLVCGGDPEELRKLAEKLGIPIDIWG KIPIEELEDRVFVNCNTSITWVEGTVGTLLSDITRLDLGKRILDPRGIYRCNESTVQVHYRMC FerrR1R2_emsferr_fer_b0002_0005_0004_000000028_0001_0001_0009_crosslinked_0__19__W
GCIFILVRGGKPEVEEELRKIGPLIVLKQGGQIIFLVCGGDPEELRKLAEKLGIPIDIWG KIPIEELEDRVFVNCNTSITWVEGTVGTLLSDITRLDLGKRILDPRGIYRCNESTVQVHYRMC FerrR1R2_emsferr_fer_b0002_0005_0004_000000028_0001_0001_0009_crosslinked_0__11__K
SKVFLLVKGADPRLVKLVKKVYPEVIVFMLPGNQFAFLLDDPNKAKSASKIVKAERWQIRTWP KIPIEELEDRVFVNCNTSITWVEGTVGTLLSDITRLDLGKRILDPRGIYRCNESTVQVHYRMC NewR1_ems_ferrM_1386_0002_000000036_0001_0001_0003_updated__29__M
SKVFLLVKGADPRLVKLVKKVYPEVIVFELPGNQFAFLMDDPNKAKSASKIVKAERWQIRTWP KIPIEELEDRVFVNCNTSITWVEGTVGTLLSDITRLDLGKRILDPRGIYRCNESTVQVHYRMC NewR1_ems_ferrM_1386_0002_000000036_0001_0001_0003_updated__39__M
GCIFILVRGGTPEVEEELRKIGPVIVLKQGGQIIFLVCGGDPEELRKLAEKLGIPIDIWG KIPIEELEDRVFVNCNTSITWVEGTVGTLLSDITRLDLGKRILDPRGIYRCNESTVQVHYRMC FerrR1R2_emsferr_fer_b0002_0005_0004_000000028_0001_0001_0009_crosslinked_0__24__V
SKVFLLVKGADPRLVKLVKKVYPEVIVFCLPGNQFAFLLDDPNKAKSASKIVKAERWQIRTWP KIPIEELEDRVFVNCNTSITWVEGTVGTLLSDITRLDLGKRILDPRGIYRCNESTVQVHYRMC NewR1_ems_ferrM_1386_0002_000000036_0001_0001_0003_updated__29__C
GCIFILVRGGTPEVEEELRKIGPLIVLKQGGQIIFLVCGGDPEELRKLAEKAGIPIDIWG KIPIEELEDRVFVNCNTSITWVEGTVGTLLSDITRLDLGKRILDPRGIYRCNESTVQVHYRMC FerrR1R2_emsferr_fer_b0002_0005_0004_000000028_0001_0001_0009_crosslinked_0__52__A
GCIFILVRGGTPEVEEELRKKGPLIVLKQGGQIIFLVCGGDPEELRKLAEKLGIPIDIWG KIPIEELEDRVFVNCNTSITWVEGTVGTLLSDITRLDLGKRILDPRGIYRCNESTVQVHYRMC FerrR1R2_emsferr_fer_b0002_0005_0004_000000028_0001_0001_0009_crosslinked_0__21__K
GCIFILVVGGTPEVEEELRKIGPLIVLKQGGQIIFLVCGGDPEELRKLAEKLGIPIDIWG KIPIEELEDRVFVNCNTSITWVEGTVGTLLSDITRLDLGKRILDPRGIYRCNESTVQVHYRMC FerrR1R2_emsferr_fer_b0002_0005_0004_000000028_0001_0001_0009_crosslinked_0__8__V
GCIFILVRGGTPEVEEELRKIGPLIVLKQGGQIIFLVCGGDPEELRKLAEKLGIPIDHWG KIPIEELEDRVFVNCNTSITWVEGTVGTLLSDITRLDLGKRILDPRGIYRCNESTVQVHYRMC FerrR1R2_emsferr_fer_b0002_0005_0004_000000028_0001_0001_0009_crosslinked_0__58__H
SKVFLLVKGADPRLVKLVKKVYPEVIMFELPGNQFAFLLDDPNKAKSASKIVKAERWQIRTWP KIPIEELEDRVFVNCNTSITWVEGTVGTLLSDITRLDLGKRILDPRGIYRCNESTVQVHYRMC NewR1_ems_ferrM_1386_0002_000000036_0001_0001_0003_updated__27__M
SKVFLLVKGADRRLVKLVKKVYPEVIVFELPGNQFAFLLDDPNKAKSASKIVKAERWQIRTWP KIPIEELEDRVFVNCNTSITWVEGTVGTLLSDITRLDLGKRILDPRGIYRCNESTVQVHYRMC NewR1_ems_ferrM_1386_0002_000000036_0001_0001_0003_updated__12__R
SKVFLLVKGADPRLVKLVKKVYPEVIVFELPGNQFAFLLDDPNKAKSASKIVKAERWCIRTWP KIPIEELEDRVFVNCNTSITWVEGTVGTLLSDITRLDLGKRILDPRGIYRCNESTVQVHYRMC NewR1_ems_ferrM_1386_0002_000000036_0001_0001_0003_updated__58__C
GCIFILVRGGTPEVEEELRKIGPLIVLKQGGQIIELVCGGDPEELRKLAEKLGIPIDIWG KIPIEELEDRVFVNCNTSITWVEGTVGTLLSDITRLDLGKRILDPRGIYRCNESTVQVHYRMC FerrR1R2_emsferr_fer_b0002_0005_0004_000000028_0001_0001_0009_crosslinked_0__35__E
GCIFILVRGGTPEVEEELRKIGPLIVLKQGGQIYFLVCGGDPEELRKLAEKLGIPIDIWG KIPIEELEDRVFVNCNTSITWVEGTVGTLLSDITRLDLGKRILDPRGIYRCNESTVQVHYRMC FerrR1R2_emsferr_fer_b0002_0005_0004_000000028_0001_0001_0009_crosslinked_0__34__Y
SKVFLLVKGADPRLVKLVKKVYPEVIVFELPGNQFAFLYDDPNKAKSASKIVKAERWQIRTWP KIPIEELEDRVFVNCNTSITWVEGTVGTLLSDITRLDLGKRILDPRGIYRCNESTVQVHYRMC NewR1_ems_ferrM_1386_0002_000000036_0001_0001_0003_updated__39__Y
GCIFILVRGGTPEVEEELRKIGPLIVLKQGGQIIFLVCGGEPEELRKLAEKLGIPIDIWG KIPIEELEDRVFVNCNTSITWVEGTVGTLLSDITRLDLGKRILDPRGIYRCNESTVQVHYRMC FerrR1R2_emsferr_fer_b0002_0005_0004_000000028_0001_0001_0009_crosslinked_0__41__E
GCLFILVRGGTPEVEEELRKIGPLIVLKQGGQIIFLVCGGDPEELRKLAEKLGIPIDIWG KIPIEELEDRVFVNCNTSITWVEGTVGTLLSDITRLDLGKRILDPRGIYRCNESTVQVHYRMC FerrR1R2_emsferr_fer_b0002_0005_0004_000000028_0001_0001_0009_crosslinked_0__3__L
SKVFLLVKGADPRLVKLVKKVYPEVIVFELPGNQFAFLLDDPNKAKSATKIVKAERWQIRTWP KIPIEELEDRVFVNCNTSITWVEGTVGTLLSDITRLDLGKRILDPRGIYRCNESTVQVHYRMC NewR1_ems_ferrM_1386_0002_000000036_0001_0001_0003_updated__49__T
SKVFLLVKGADPRLVKLVKKVYVEVIVFELPGNQFAFLLDDPNKAKSASKIVKAERWQIRTWP KIPIEELEDRVFVNCNTSITWVEGTVGTLLSDITRLDLGKRILDPRGIYRCNESTVQVHYRMC NewR1_ems_ferrM_1386_0002_000000036_0001_0001_0003_updated__23__V
GCIFILVRGGTPEVEEELRKIGPLIVLRQGGQIIFLVCGGDPEELRKLAEKLGIPIDIWG KIPIEELEDRVFVNCNTSITWVEGTVGTLLSDITRLDLGKRILDPRGIYRCNESTVQVHYRMC FerrR1R2_emsferr_fer_b0002_0005_0004_000000028_0001_0001_0009_crosslinked_0__28__R
GCIFILVRGGTPEVEEELNKIGPLIVLKQGGQIIFLVCGGDPEELRKLAEKLGIPIDIWG KIPIEELEDRVFVNCNTSITWVEGTVGTLLSDITRLDLGKRILDPRGIYRCNESTVQVHYRMC FerrR1R2_emsferr_fer_b0002_0005_0004_000000028_0001_0001_0009_crosslinked_0__19__N
SKVFLLVKGADPRLVKLVKKVYPEVIVFELPGNQFAFLLDDPNKAKSASKIVKAERWQIRTNP KIPIEELEDRVFVNCNTSITWVEGTVGTLLSDITRLDLGKRILDPRGIYRCNESTVQVHYRMC NewR1_ems_ferrM_1386_0002_000000036_0001_0001_0003_updated__62__N
GCIFILVRGGTPEVEEELRKIGPLIVLKQGGQIIFLVCGGDPEELRKLAEKLGIPIDISG KIPIEELEDRVFVNCNTSITWVEGTVGTLLSDITRLDLGKRILDPRGIYRCNESTVQVHYRMC FerrR1R2_emsferr_fer_b0002_0005_0004_000000028_0001_0001_0009_crosslinked_0__59__S
GCIFILVRGGTPEVEEELRKIGPLIVLKQGGQIIFLVCGGDPEELRKLAEKLGIPRDIWG KIPIEELEDRVFVNCNTSITWVEGTVGTLLSDITRLDLGKRILDPRGIYRCNESTVQVHYRMC FerrR1R2_emsferr_fer_b0002_0005_0004_000000028_0001_0001_0009_crosslinked_0__56__R
SKVFLLVKGADPRLVKLVKKVYPEVIVFELPGNQYAFLLDDPNKAKSASKIVKAERWQIRTWP KIPIEELEDRVFVNCNTSITWVEGTVGTLLSDITRLDLGKRILDPRGIYRCNESTVQVHYRMC NewR1_ems_ferrM_1386_0002_000000036_0001_0001_0003_updated__35__Y
SKVFLLVKGADPRLVKLVKKVYPEVIVFELPGNQFAFLLDDPNKAKVASKIVKAERWQIRTWP KIPIEELEDRVFVNCNTSITWVEGTVGTLLSDITRLDLGKRILDPRGIYRCNESTVQVHYRMC NewR1_ems_ferrM_1386_0002_000000036_0001_0001_0003_updated__47__V
GCQFILVRGGTPEVEEELRKIGPLIVLKQGGQIIFLVCGGDPEELRKLAEKLGIPIDIWG KIPIEELEDRVFVNCNTSITWVEGTVGTLLSDITRLDLGKRILDPRGIYRCNESTVQVHYRMC FerrR1R2_emsferr_fer_b0002_0005_0004_000000028_0001_0001_0009_crosslinked_0__3__Q
GCIFILVRGGTPEVEEELRKIGPLIVLKQGGQIIFLVCGGDPEELRKLAEKLGIPDDIWG KIPIEELEDRVFVNCNTSITWVEGTVGTLLSDITRLDLGKRILDPRGIYRCNESTVQVHYRMC FerrR1R2_emsferr_fer_b0002_0005_0004_000000028_0001_0001_0009_crosslinked_0__56__D
SKVFLLNKGADPRLVKLVKKVYPEVIVFELPGNQFAFLLDDPNKAKSASKIVKAERWQIRTWP KIPIEELEDRVFVNCNTSITWVEGTVGTLLSDITRLDLGKRILDPRGIYRCNESTVQVHYRMC NewR1_ems_ferrM_1386_0002_000000036_0001_0001_0003_updated__7__N
SKVFLLVKGADPRLVKLVKKVYPEVIVFTLPGNQFAFLLDDPNKAKSASKIVKAERWQIRTWP KIPIEELEDRVFVNCNTSITWVEGTVGTLLSDITRLDLGKRILDPRGIYRCNESTVQVHYRMC NewR1_ems_ferrM_1386_0002_000000036_0001_0001_0003_updated__29__T
SKVFLLVKGADPRLTKLVKKVYPEVIVFELPGNQFAFLLDDPNKAKSASKIVKAERWQIRTWP KIPIEELEDRVFVNCNTSITWVEGTVGTLLSDITRLDLGKRILDPRGIYRCNESTVQVHYRMC NewR1_ems_ferrM_1386_0002_000000036_0001_0001_0003_updated__15__T
SKVFLLVKGADARLVKLVKKVYPEVIVFELPGNQFAFLLDDPNKAKSASKIVKAERWQIRTWP KIPIEELEDRVFVNCNTSITWVEGTVGTLLSDITRLDLGKRILDPRGIYRCNESTVQVHYRMC NewR1_ems_ferrM_1386_0002_000000036_0001_0001_0003_updated__12__A
SKVFLLVKGADPRLVKLVKKVYPEVIVFELPGNQFAFLLDWPNKAKSASKIVKAERWQIRTWP KIPIEELEDRVFVNCNTSITWVEGTVGTLLSDITRLDLGKRILDPRGIYRCNESTVQVHYRMC NewR1_ems_ferrM_1386_0002_000000036_0001_0001_0003_updated__41__W
GCIFILVRGGTPEVEEELRKIGPLIELKQGGQIIFLVCGGDPEELRKLAEKLGIPIDIWG KIPIEELEDRVFVNCNTSITWVEGTVGTLLSDITRLDLGKRILDPRGIYRCNESTVQVHYRMC FerrR1R2_emsferr_fer_b0002_0005_0004_000000028_0001_0001_0009_crosslinked_0__26__E
SKVFLLVKGADPRLVKLVKKVRPEVIVFELPGNQFAFLLDDPNKAKSASKIVKAERWQIRTWP KIPIEELEDRVFVNCNTSITWVEGTVGTLLSDITRLDLGKRILDPRGIYRCNESTVQVHYRMC NewR1_ems_ferrM_1386_0002_000000036_0001_0001_0003_updated__22__R
GCIFILVRGGTPENEEELRKIGPLIVLKQGGQIIFLVCGGDPEELRKLAEKLGIPIDIWG KIPIEELEDRVFVNCNTSITWVEGTVGTLLSDITRLDLGKRILDPRGIYRCNESTVQVHYRMC FerrR1R2_emsferr_fer_b0002_0005_0004_000000028_0001_0001_0009_crosslinked_0__14__N
GCIFILVRGGTPEVEEELRKIGPLIVLKQGGQIIFLVCGGDPEELRKLAEKLGIPSDIWG KIPIEELEDRVFVNCNTSITWVEGTVGTLLSDITRLDLGKRILDPRGIYRCNESTVQVHYRMC FerrR1R2_emsferr_fer_b0002_0005_0004_000000028_0001_0001_0009_crosslinked_0__56__S
GCIFILVRGGTPEVEEELRKIGPLIVLKNGGQIIFLVCGGDPEELRKLAEKLGIPIDIWG KIPIEELEDRVFVNCNTSITWVEGTVGTLLSDITRLDLGKRILDPRGIYRCNESTVQVHYRMC FerrR1R2_emsferr_fer_b0002_0005_0004_000000028_0001_0001_0009_crosslinked_0__29__N
SKVFLLVKGADPRLVKLVKKVYPEVIVFELPGNFFAFLLDDPNKAKSASKIVKAERWQIRTWP KIPIEELEDRVFVNCNTSITWVEGTVGTLLSDITRLDLGKRILDPRGIYRCNESTVQVHYRMC NewR1_ems_ferrM_1386_0002_000000036_0001_0001_0003_updated__34__F
GCIFILVRGGTPEVEEELRKIGPLIVLKQGGQIIFLVCGGDPEELRKLAEKLGIPIDITG KIPIEELEDRVFVNCNTSITWVEGTVGTLLSDITRLDLGKRILDPRGIYRCNESTVQVHYRMC FerrR1R2_emsferr_fer_b0002_0005_0004_000000028_0001_0001_0009_crosslinked_0__59__T
GCIFILVRGGTPEVEEELRKIGLLIVLKQGGQIIFLVCGGDPEELRKLAEKLGIPIDIWG KIPIEELEDRVFVNCNTSITWVEGTVGTLLSDITRLDLGKRILDPRGIYRCNESTVQVHYRMC FerrR1R2_emsferr_fer_b0002_0005_0004_000000028_0001_0001_0009_crosslinked_0__23__L
GCIFILVRGGTPEVEEELRKIGPLIVLKQGGQIIFLVCGGDPEEKRKLAEKLGIPIDIWG KIPIEELEDRVFVNCNTSITWVEGTVGTLLSDITRLDLGKRILDPRGIYRCNESTVQVHYRMC FerrR1R2_emsferr_fer_b0002_0005_0004_000000028_0001_0001_0009_crosslinked_0__45__K
GCIFILVRGGTPEVEEELRKIGPLIVLKQGGQIIFLVCGGDPEELHKLAEKLGIPIDIWG KIPIEELEDRVFVNCNTSITWVEGTVGTLLSDITRLDLGKRILDPRGIYRCNESTVQVHYRMC FerrR1R2_emsferr_fer_b0002_0005_0004_000000028_0001_0001_0009_crosslinked_0__46__H
SKVFLLVKGADPRLVKLVKKVYPEVIVFECPGNQFAFLLDDPNKAKSASKIVKAERWQIRTWP KIPIEELEDRVFVNCNTSITWVEGTVGTLLSDITRLDLGKRILDPRGIYRCNESTVQVHYRMC NewR1_ems_ferrM_1386_0002_000000036_0001_0001_0003_updated__30__C
GCIFILVRGGTPEVEEELRKIGPLIVLKQGGQIILLVCGGDPEELRKLAEKLGIPIDIWG KIPIEELEDRVFVNCNTSITWVEGTVGTLLSDITRLDLGKRILDPRGIYRCNESTVQVHYRMC FerrR1R2_emsferr_fer_b0002_0005_0004_000000028_0001_0001_0009_crosslinked_0__35__L
GCIFILVRGGTPEVEEELRKIGPLIVLKQGGQIIFLVCSGDPEELRKLAEKLGIPIDIWG KIPIEELEDRVFVNCNTSITWVEGTVGTLLSDITRLDLGKRILDPRGIYRCNESTVQVHYRMC FerrR1R2_emsferr_fer_b0002_0005_0004_000000028_0001_0001_0009_crosslinked_0__39__S
GCIFILVRGGTAEVEEELRKIGPLIVLKQGGQIIFLVCGGDPEELRKLAEKLGIPIDIWG KIPIEELEDRVFVNCNTSITWVEGTVGTLLSDITRLDLGKRILDPRGIYRCNESTVQVHYRMC FerrR1R2_emsferr_fer_b0002_0005_0004_000000028_0001_0001_0009_crosslinked_0__12__A
SKVFLLVKGADPRLIKLVKKVYPEVIVFELPGNQFAFLLDDPNKAKSASKIVKAERWQIRTWP KIPIEELEDRVFVNCNTSITWVEGTVGTLLSDITRLDLGKRILDPRGIYRCNESTVQVHYRMC NewR1_ems_ferrM_1386_0002_000000036_0001_0001_0003_updated__15__I
SWVFLLVKGADPRLVKLVKKVYPEVIVFELPGNQFAFLLDDPNKAKSASKIVKAERWQIRTWP KIPIEELEDRVFVNCNTSITWVEGTVGTLLSDITRLDLGKRILDPRGIYRCNESTVQVHYRMC NewR1_ems_ferrM_1386_0002_000000036_0001_0001_0003_updated__2__W
SKVFLLVKGAHPRLVKLVKKVYPEVIVFELPGNQFAFLLDDPNKAKSASKIVKAERWQIRTWP KIPIEELEDRVFVNCNTSITWVEGTVGTLLSDITRLDLGKRILDPRGIYRCNESTVQVHYRMC NewR1_ems_ferrM_1386_0002_000000036_0001_0001_0003_updated__11__H
GCIFILVRGGTPEVEEELRKIGPLIVLKQGGNIIFLVCGGDPEELRKLAEKLGIPIDIWG KIPIEELEDRVFVNCNTSITWVEGTVGTLLSDITRLDLGKRILDPRGIYRCNESTVQVHYRMC FerrR1R2_emsferr_fer_b0002_0005_0004_000000028_0001_0001_0009_crosslinked_0__32__N
GCIFILVRGGTPEVEEELRKIGPLIVRKQGGQIIFLVCGGDPEELRKLAEKLGIPIDIWG KIPIEELEDRVFVNCNTSITWVEGTVGTLLSDITRLDLGKRILDPRGIYRCNESTVQVHYRMC FerrR1R2_emsferr_fer_b0002_0005_0004_000000028_0001_0001_0009_crosslinked_0__27__R
GCIFILVRGGTPEVEEELRKIGPLIVLKQGGQIIFLVCGGDPEELRKLAEWLGIPIDIWG KIPIEELEDRVFVNCNTSITWVEGTVGTLLSDITRLDLGKRILDPRGIYRCNESTVQVHYRMC FerrR1R2_emsferr_fer_b0002_0005_0004_000000028_0001_0001_0009_crosslinked_0__51__W
GCIFILVRGGTPEVEEELRKIGPLIVLKQGGQIIFLVCGGDPEELRKLAEKLGIPINIWG KIPIEELEDRVFVNCNTSITWVEGTVGTLLSDITRLDLGKRILDPRGIYRCNESTVQVHYRMC FerrR1R2_emsferr_fer_b0002_0005_0004_000000028_0001_0001_0009_crosslinked_0__57__N
SKVFLQVKGADPRLVKLVKKVYPEVIVFELPGNQFAFLLDDPNKAKSASKIVKAERWQIRTWP KIPIEELEDRVFVNCNTSITWVEGTVGTLLSDITRLDLGKRILDPRGIYRCNESTVQVHYRMC NewR1_ems_ferrM_1386_0002_000000036_0001_0001_0003_updated__6__Q
GCIFILVRGGTPYVEEELRKIGPLIVLKQGGQIIFLVCGGDPEELRKLAEKLGIPIDIWG KIPIEELEDRVFVNCNTSITWVEGTVGTLLSDITRLDLGKRILDPRGIYRCNESTVQVHYRMC FerrR1R2_emsferr_fer_b0002_0005_0004_000000028_0001_0001_0009_crosslinked_0__13__Y
GCIFILVRGGTPEVEEELRKIGPLIVLKQIGQIIFLVCGGDPEELRKLAEKLGIPIDIWG KIPIEELEDRVFVNCNTSITWVEGTVGTLLSDITRLDLGKRILDPRGIYRCNESTVQVHYRMC FerrR1R2_emsferr_fer_b0002_0005_0004_000000028_0001_0001_0009_crosslinked_0__30__I
SKVFLLVKGADPRLVKLVKKVYPEVIVFELPGNQFAFLLDDPNKAKSASKIVKAERWQIRPWP KIPIEELEDRVFVNCNTSITWVEGTVGTLLSDITRLDLGKRILDPRGIYRCNESTVQVHYRMC NewR1_ems_ferrM_1386_0002_000000036_0001_0001_0003_updated__61__P
SKVFLLVKGADPRLVKLVKKVCPEVIVFELPGNQFAFLLDDPNKAKSASKIVKAERWQIRTWP KIPIEELEDRVFVNCNTSITWVEGTVGTLLSDITRLDLGKRILDPRGIYRCNESTVQVHYRMC NewR1_ems_ferrM_1386_0002_000000036_0001_0001_0003_updated__22__C
SKVFLLVKGADPRLVKLVKKVYPEVIVFELPINQFAFLLDDPNKAKSASKIVKAERWQIRTWP KIPIEELEDRVFVNCNTSITWVEGTVGTLLSDITRLDLGKRILDPRGIYRCNESTVQVHYRMC NewR1_ems_ferrM_1386_0002_000000036_0001_0001_0003_updated__32__I
SKVFLLVKGADPRLVKLVKKVYPEVIVFELPGNQIAFLLDDPNKAKSASKIVKAERWQIRTWP KIPIEELEDRVFVNCNTSITWVEGTVGTLLSDITRLDLGKRILDPRGIYRCNESTVQVHYRMC NewR1_ems_ferrM_1386_0002_000000036_0001_0001_0003_updated__35__I
SKFFLLVKGADPRLVKLVKKVYPEVIVFELPGNQFAFLLDDPNKAKSASKIVKAERWQIRTWP KIPIEELEDRVFVNCNTSITWVEGTVGTLLSDITRLDLGKRILDPRGIYRCNESTVQVHYRMC NewR1_ems_ferrM_1386_0002_000000036_0001_0001_0003_updated__3__F
GCIFILVRGGTQEVEEELRKIGPLIVLKQGGQIIFLVCGGDPEELRKLAEKLGIPIDIWG KIPIEELEDRVFVNCNTSITWVEGTVGTLLSDITRLDLGKRILDPRGIYRCNESTVQVHYRMC FerrR1R2_emsferr_fer_b0002_0005_0004_000000028_0001_0001_0009_crosslinked_0__12__Q
GCIFILVRGGTPEVEKELRKIGPLIVLKQGGQIIFLVCGGDPEELRKLAEKLGIPIDIWG KIPIEELEDRVFVNCNTSITWVEGTVGTLLSDITRLDLGKRILDPRGIYRCNESTVQVHYRMC FerrR1R2_emsferr_fer_b0002_0005_0004_000000028_0001_0001_0009_crosslinked_0__16__K
SKVFLLVKGADPRLVKLVKKVYPEVIVFELPGNQCAFLLDDPNKAKSASKIVKAERWQIRTWP KIPIEELEDRVFVNCNTSITWVEGTVGTLLSDITRLDLGKRILDPRGIYRCNESTVQVHYRMC NewR1_ems_ferrM_1386_0002_000000036_0001_0001_0003_updated__35__C
GCIFILVRGGTPEVEEELRKIGPLIVLKQGGQIIFLVCGKDPEELRKLAEKLGIPIDIWG KIPIEELEDRVFVNCNTSITWVEGTVGTLLSDITRLDLGKRILDPRGIYRCNESTVQVHYRMC FerrR1R2_emsferr_fer_b0002_0005_0004_000000028_0001_0001_0009_crosslinked_0__40__K
GCIFILVRGGTPEVEEELRKIGPLIVLKQGGQIIFLVCGDDPEELRKLAEKLGIPIDIWG KIPIEELEDRVFVNCNTSITWVEGTVGTLLSDITRLDLGKRILDPRGIYRCNESTVQVHYRMC FerrR1R2_emsferr_fer_b0002_0005_0004_000000028_0001_0001_0009_crosslinked_0__40__D
GCIFILVRGGTPEVEEELRKIGPLIVLKQGGQIIFLVCGGDPKELRKLAEKLGIPIDIWG KIPIEELEDRVFVNCNTSITWVEGTVGTLLSDITRLDLGKRILDPRGIYRCNESTVQVHYRMC FerrR1R2_emsferr_fer_b0002_0005_0004_000000028_0001_0001_0009_crosslinked_0__43__K
SKVFLLVKGADPRLVKLVKKVYPEVIVTELPGNQFAFLLDDPNKAKSASKIVKAERWQIRTWP KIPIEELEDRVFVNCNTSITWVEGTVGTLLSDITRLDLGKRILDPRGIYRCNESTVQVHYRMC NewR1_ems_ferrM_1386_0002_000000036_0001_0001_0003_updated__28__T
SKVFLLVKGADPRLVKLVKKVYPEVIVFELPGNQFAFMLDDPNKAKSASKIVKAERWQIRTWP KIPIEELEDRVFVNCNTSITWVEGTVGTLLSDITRLDLGKRILDPRGIYRCNESTVQVHYRMC NewR1_ems_ferrM_1386_0002_000000036_0001_0001_0003_updated__38__M
GCIFILVRGGTPEVEEELEKIGPLIVLKQGGQIIFLVCGGDPEELRKLAEKLGIPIDIWG KIPIEELEDRVFVNCNTSITWVEGTVGTLLSDITRLDLGKRILDPRGIYRCNESTVQVHYRMC FerrR1R2_emsferr_fer_b0002_0005_0004_000000028_0001_0001_0009_crosslinked_0__19__E
SKVFLLVKGADPRLVKLVKKVYPEVIVFELPGNQFAFLLDDPNKAKSAIKIVKAERWQIRTWP KIPIEELEDRVFVNCNTSITWVEGTVGTLLSDITRLDLGKRILDPRGIYRCNESTVQVHYRMC NewR1_ems_ferrM_1386_0002_000000036_0001_0001_0003_updated__49__I
GCIFILVRGGTPEVYEELRKIGPLIVLKQGGQIIFLVCGGDPEELRKLAEKLGIPIDIWG KIPIEELEDRVFVNCNTSITWVEGTVGTLLSDITRLDLGKRILDPRGIYRCNESTVQVHYRMC FerrR1R2_emsferr_fer_b0002_0005_0004_000000028_0001_0001_0009_crosslinked_0__15__Y
SKVFLLVKGADPRLVKLPKKVYPEVIVFELPGNQFAFLLDDPNKAKSASKIVKAERWQIRTWP KIPIEELEDRVFVNCNTSITWVEGTVGTLLSDITRLDLGKRILDPRGIYRCNESTVQVHYRMC NewR1_ems_ferrM_1386_0002_000000036_0001_0001_0003_updated__18__P
SKVFLLVKGADPRLVKLVKKVYPEVGVFELPGNQFAFLLDDPNKAKSASKIVKAERWQIRTWP KIPIEELEDRVFVNCNTSITWVEGTVGTLLSDITRLDLGKRILDPRGIYRCNESTVQVHYRMC NewR1_ems_ferrM_1386_0002_000000036_0001_0001_0003_updated__26__G
SKVFLLVKGADPRLVKLVKKVIPEVIVFELPGNQFAFLLDDPNKAKSASKIVKAERWQIRTWP KIPIEELEDRVFVNCNTSITWVEGTVGTLLSDITRLDLGKRILDPRGIYRCNESTVQVHYRMC NewR1_ems_ferrM_1386_0002_000000036_0001_0001_0003_updated__22__I
SKVFLLVKGADPRLVKLVKKVYPEVIVFELPGNQFAFLLDDPNKAKSASKIVKAERWTIRTWP KIPIEELEDRVFVNCNTSITWVEGTVGTLLSDITRLDLGKRILDPRGIYRCNESTVQVHYRMC NewR1_ems_ferrM_1386_0002_000000036_0001_0001_0003_updated__58__T
SKVFLLVKGADPRLVKLVKKVYPEVIVFHLPGNQFAFLLDDPNKAKSASKIVKAERWQIRTWP KIPIEELEDRVFVNCNTSITWVEGTVGTLLSDITRLDLGKRILDPRGIYRCNESTVQVHYRMC NewR1_ems_ferrM_1386_0002_000000036_0001_0001_0003_updated__29__H
SKVFLSVKGADPRLVKLVKKVYPEVIVFELPGNQFAFLLDDPNKAKSASKIVKAERWQIRTWP KIPIEELEDRVFVNCNTSITWVEGTVGTLLSDITRLDLGKRILDPRGIYRCNESTVQVHYRMC NewR1_ems_ferrM_1386_0002_000000036_0001_0001_0003_updated__6__S
GCIFILARGGTPEVEEELRKIGPLIVLKQGGQIIFLVCGGDPEELRKLAEKLGIPIDIWG KIPIEELEDRVFVNCNTSITWVEGTVGTLLSDITRLDLGKRILDPRGIYRCNESTVQVHYRMC FerrR1R2_emsferr_fer_b0002_0005_0004_000000028_0001_0001_0009_crosslinked_0__7__A
GCIFILVRGGTPEVEEELRKIGPLIVLKQGGQIIFLVCGGDPEELRKLREKLGIPIDIWG KIPIEELEDRVFVNCNTSITWVEGTVGTLLSDITRLDLGKRILDPRGIYRCNESTVQVHYRMC FerrR1R2_emsferr_fer_b0002_0005_0004_000000028_0001_0001_0009_crosslinked_0__49__R
GCIFILVRGGTPEVEEELRKIGPLIVLKQGGQIIFLVCEGDPEELRKLAEKLGIPIDIWG KIPIEELEDRVFVNCNTSITWVEGTVGTLLSDITRLDLGKRILDPRGIYRCNESTVQVHYRMC FerrR1R2_emsferr_fer_b0002_0005_0004_000000028_0001_0001_0009_crosslinked_0__39__E
GCIFILVRGGLPEVEEELRKIGPLIVLKQGGQIIFLVCGGDPEELRKLAEKLGIPIDIWG KIPIEELEDRVFVNCNTSITWVEGTVGTLLSDITRLDLGKRILDPRGIYRCNESTVQVHYRMC FerrR1R2_emsferr_fer_b0002_0005_0004_000000028_0001_0001_0009_crosslinked_0__11__L
SYVFLLVKGADPRLVKLVKKVYPEVIVFELPGNQFAFLLDDPNKAKSASKIVKAERWQIRTWP KIPIEELEDRVFVNCNTSITWVEGTVGTLLSDITRLDLGKRILDPRGIYRCNESTVQVHYRMC NewR1_ems_ferrM_1386_0002_000000036_0001_0001_0003_updated__2__Y
SKVFLLVKGADPRLDKLVKKVYPEVIVFELPGNQFAFLLDDPNKAKSASKIVKAERWQIRTWP KIPIEELEDRVFVNCNTSITWVEGTVGTLLSDITRLDLGKRILDPRGIYRCNESTVQVHYRMC NewR1_ems_ferrM_1386_0002_000000036_0001_0001_0003_updated__15__D
GCIFILVRGGTPEVEEELRKIGPLIVLKQGGQIIFLKCGGDPEELRKLAEKLGIPIDIWG KIPIEELEDRVFVNCNTSITWVEGTVGTLLSDITRLDLGKRILDPRGIYRCNESTVQVHYRMC FerrR1R2_emsferr_fer_b0002_0005_0004_000000028_0001_0001_0009_crosslinked_0__37__K
SKVFLLVKGADPQLVKLVKKVYPEVIVFELPGNQFAFLLDDPNKAKSASKIVKAERWQIRTWP KIPIEELEDRVFVNCNTSITWVEGTVGTLLSDITRLDLGKRILDPRGIYRCNESTVQVHYRMC NewR1_ems_ferrM_1386_0002_000000036_0001_0001_0003_updated__13__Q
SKVFLLVKGADPRLVKLVKKVYPEVIVFELPGNQFAFLLDDQNKAKSASKIVKAERWQIRTWP KIPIEELEDRVFVNCNTSITWVEGTVGTLLSDITRLDLGKRILDPRGIYRCNESTVQVHYRMC NewR1_ems_ferrM_1386_0002_000000036_0001_0001_0003_updated__42__Q
GCIFILVRGGTPEVEEELRKIGPLIVLKQGGQIIFLVCGGDPEELRKLAEFLGIPIDIWG KIPIEELEDRVFVNCNTSITWVEGTVGTLLSDITRLDLGKRILDPRGIYRCNESTVQVHYRMC FerrR1R2_emsferr_fer_b0002_0005_0004_000000028_0001_0001_0009_crosslinked_0__51__F
SKVFLLVKGADPRLVKLVKKYYPEVIVFELPGNQFAFLLDDPNKAKSASKIVKAERWQIRTWP KIPIEELEDRVFVNCNTSITWVEGTVGTLLSDITRLDLGKRILDPRGIYRCNESTVQVHYRMC NewR1_ems_ferrM_1386_0002_000000036_0001_0001_0003_updated__21__Y
GCIFILVRGGTPEVEEELRKIGPLIVLKQGGQIIFLVCGGDPEELRKLANKLGIPIDIWG KIPIEELEDRVFVNCNTSITWVEGTVGTLLSDITRLDLGKRILDPRGIYRCNESTVQVHYRMC FerrR1R2_emsferr_fer_b0002_0005_0004_000000028_0001_0001_0009_crosslinked_0__50__N
SKVFLLVKGADPRLVKLVKKVYPEVIVFELPGNQFAFLLDDPNKAKSASKIVKAERWQIRIWP KIPIEELEDRVFVNCNTSITWVEGTVGTLLSDITRLDLGKRILDPRGIYRCNESTVQVHYRMC NewR1_ems_ferrM_1386_0002_000000036_0001_0001_0003_updated__61__I
SKVFLLVKGADPRLVKLVKKVYPMVIVFELPGNQFAFLLDDPNKAKSASKIVKAERWQIRTWP KIPIEELEDRVFVNCNTSITWVEGTVGTLLSDITRLDLGKRILDPRGIYRCNESTVQVHYRMC NewR1_ems_ferrM_1386_0002_000000036_0001_0001_0003_updated__24__M
SKVFLLVKGADPRLVKLVKKVYPEVIVFELPGNQFAFLLDDPNKAKSASKIVHAERWQIRTWP KIPIEELEDRVFVNCNTSITWVEGTVGTLLSDITRLDLGKRILDPRGIYRCNESTVQVHYRMC NewR1_ems_ferrM_1386_0002_000000036_0001_0001_0003_updated__53__H
SKVFLLVKGADPRLVKLVKKVYPEVIVFELPGNDFAFLLDDPNKAKSASKIVKAERWQIRTWP KIPIEELEDRVFVNCNTSITWVEGTVGTLLSDITRLDLGKRILDPRGIYRCNESTVQVHYRMC NewR1_ems_ferrM_1386_0002_000000036_0001_0001_0003_updated__34__D
GCIFILVRGGTPEVEEELRKIGPLIVLKQGGQIIFLVCGGDPEELRKLAHKLGIPIDIWG KIPIEELEDRVFVNCNTSITWVEGTVGTLLSDITRLDLGKRILDPRGIYRCNESTVQVHYRMC FerrR1R2_emsferr_fer_b0002_0005_0004_000000028_0001_0001_0009_crosslinked_0__50__H
SKVFLEVKGADPRLVKLVKKVYPEVIVFELPGNQFAFLLDDPNKAKSASKIVKAERWQIRTWP KIPIEELEDRVFVNCNTSITWVEGTVGTLLSDITRLDLGKRILDPRGIYRCNESTVQVHYRMC NewR1_ems_ferrM_1386_0002_000000036_0001_0001_0003_updated__6__E
SKVFLLVKGADPRLVKLVKKVPPEVIVFELPGNQFAFLLDDPNKAKSASKIVKAERWQIRTWP KIPIEELEDRVFVNCNTSITWVEGTVGTLLSDITRLDLGKRILDPRGIYRCNESTVQVHYRMC NewR1_ems_ferrM_1386_0002_000000036_0001_0001_0003_updated__22__P
GCIFILVRGGTPEVEEELRKIGPLIVLKQSGQIIFLVCGGDPEELRKLAEKLGIPIDIWG KIPIEELEDRVFVNCNTSITWVEGTVGTLLSDITRLDLGKRILDPRGIYRCNESTVQVHYRMC FerrR1R2_emsferr_fer_b0002_0005_0004_000000028_0001_0001_0009_crosslinked_0__30__S
SKVFLLVKGADPRLVKLVKKKYPEVIVFELPGNQFAFLLDDPNKAKSASKIVKAERWQIRTWP KIPIEELEDRVFVNCNTSITWVEGTVGTLLSDITRLDLGKRILDPRGIYRCNESTVQVHYRMC NewR1_ems_ferrM_1386_0002_000000036_0001_0001_0003_updated__21__K
GCIFILVRGGTPEVEEELRKIGPLIVLKQGQQIIFLVCGGDPEELRKLAEKLGIPIDIWG KIPIEELEDRVFVNCNTSITWVEGTVGTLLSDITRLDLGKRILDPRGIYRCNESTVQVHYRMC FerrR1R2_emsferr_fer_b0002_0005_0004_000000028_0001_0001_0009_crosslinked_0__31__Q
SCIFILVRGGTPEVEEELRKIGPLIVLKQGGQIIFLVCGGDPEELRKLAEKLGIPIDIWG KIPIEELEDRVFVNCNTSITWVEGTVGTLLSDITRLDLGKRILDPRGIYRCNESTVQVHYRMC FerrR1R2_emsferr_fer_b0002_0005_0004_000000028_0001_0001_0009_crosslinked_0__1__S
SKVFLLVKGADPRLVKLVKKVYPEVIVFELPGNQFAFLLDDPNKAKSASKIVKAERWGIRTWP KIPIEELEDRVFVNCNTSITWVEGTVGTLLSDITRLDLGKRILDPRGIYRCNESTVQVHYRMC NewR1_ems_ferrM_1386_0002_000000036_0001_0001_0003_updated__58__G
SKVFLLVKGADPRLVKLVKKVYPEVIVFELPGNQFAFLLDDPNKAKSASWIVKAERWQIRTWP KIPIEELEDRVFVNCNTSITWVEGTVGTLLSDITRLDLGKRILDPRGIYRCNESTVQVHYRMC NewR1_ems_ferrM_1386_0002_000000036_0001_0001_0003_updated__50__W
GCIFILVRGGTPEVEEELRKIGPLIVLKQKGQIIFLVCGGDPEELRKLAEKLGIPIDIWG KIPIEELEDRVFVNCNTSITWVEGTVGTLLSDITRLDLGKRILDPRGIYRCNESTVQVHYRMC FerrR1R2_emsferr_fer_b0002_0005_0004_000000028_0001_0001_0009_crosslinked_0__30__K
GCIFILVRGGTPEVEEELRKIGPLIVLKQGGQIIFLVCGGDPMELRKLAEKLGIPIDIWG KIPIEELEDRVFVNCNTSITWVEGTVGTLLSDITRLDLGKRILDPRGIYRCNESTVQVHYRMC FerrR1R2_emsferr_fer_b0002_0005_0004_000000028_0001_0001_0009_crosslinked_0__43__M
SKVFLLVKGADPRLVKLVKKVYPEVIVFELPGNQFAFLLDDPSKAKSASKIVKAERWQIRTWP KIPIEELEDRVFVNCNTSITWVEGTVGTLLSDITRLDLGKRILDPRGIYRCNESTVQVHYRMC NewR1_ems_ferrM_1386_0002_000000036_0001_0001_0003_updated__43__S
SKVFLLVKGADPRLVKLVKKVYPEVIVFELPGNQFAFLLDDPNKAKSASKIVKAERWQIRTWT KIPIEELEDRVFVNCNTSITWVEGTVGTLLSDITRLDLGKRILDPRGIYRCNESTVQVHYRMC NewR1_ems_ferrM_1386_0002_000000036_0001_0001_0003_updated__63__T
GCIFILVRGGTPEVEEELRKIGPLIVLKQHGQIIFLVCGGDPEELRKLAEKLGIPIDIWG KIPIEELEDRVFVNCNTSITWVEGTVGTLLSDITRLDLGKRILDPRGIYRCNESTVQVHYRMC FerrR1R2_emsferr_fer_b0002_0005_0004_000000028_0001_0001_0009_crosslinked_0__30__H
SKVFLLVKGADPRLVKLVKKNYPEVIVFELPGNQFAFLLDDPNKAKSASKIVKAERWQIRTWP KIPIEELEDRVFVNCNTSITWVEGTVGTLLSDITRLDLGKRILDPRGIYRCNESTVQVHYRMC NewR1_ems_ferrM_1386_0002_000000036_0001_0001_0003_updated__21__N
SKVFLLVKGADPRLVKLVKKVYPEVIVFLLPGNQFAFLLDDPNKAKSASKIVKAERWQIRTWP KIPIEELEDRVFVNCNTSITWVEGTVGTLLSDITRLDLGKRILDPRGIYRCNESTVQVHYRMC NewR1_ems_ferrM_1386_0002_000000036_0001_0001_0003_updated__29__L
SKVFLLVKGADPRLVKLVKKVYPEVIVFELPGNQFAFLLDDPNKIKSASKIVKAERWQIRTWP KIPIEELEDRVFVNCNTSITWVEGTVGTLLSDITRLDLGKRILDPRGIYRCNESTVQVHYRMC NewR1_ems_ferrM_1386_0002_000000036_0001_0001_0003_updated__45__I
SKVFLLVKGADPRLVKLVKKVYPEVIVFELPGNQFAFLLDDPNKAKSASKIVKIERWQIRTWP KIPIEELEDRVFVNCNTSITWVEGTVGTLLSDITRLDLGKRILDPRGIYRCNESTVQVHYRMC NewR1_ems_ferrM_1386_0002_000000036_0001_0001_0003_updated__54__I
GCIFILVRGGTPEVEEELRKIGPLIVLKQGGQIIFLVCGGDPESLRKLAEKLGIPIDIWG KIPIEELEDRVFVNCNTSITWVEGTVGTLLSDITRLDLGKRILDPRGIYRCNESTVQVHYRMC FerrR1R2_emsferr_fer_b0002_0005_0004_000000028_0001_0001_0009_crosslinked_0__44__S
SKVFLLVKGADPRLVKLVKKVYPEVIVFILPGNQFAFLLDDPNKAKSASKIVKAERWQIRTWP KIPIEELEDRVFVNCNTSITWVEGTVGTLLSDITRLDLGKRILDPRGIYRCNESTVQVHYRMC NewR1_ems_ferrM_1386_0002_000000036_0001_0001_0003_updated__29__I
SKVFLLVKGADPRLVKLVKKVYPEVIVFELPGNQFAFLLDDPNKAKSASKIVKKERWQIRTWP KIPIEELEDRVFVNCNTSITWVEGTVGTLLSDITRLDLGKRILDPRGIYRCNESTVQVHYRMC NewR1_ems_ferrM_1386_0002_000000036_0001_0001_0003_updated__54__K
GCIFILVRGGTPEVEEELRKIGPLIVLKQGGQIIFLVCGGWPEELRKLAEKLGIPIDIWG KIPIEELEDRVFVNCNTSITWVEGTVGTLLSDITRLDLGKRILDPRGIYRCNESTVQVHYRMC FerrR1R2_emsferr_fer_b0002_0005_0004_000000028_0001_0001_0009_crosslinked_0__41__W
SKVFLLVKGADPRLVKWVKKVYPEVIVFELPGNQFAFLLDDPNKAKSASKIVKAERWQIRTWP KIPIEELEDRVFVNCNTSITWVEGTVGTLLSDITRLDLGKRILDPRGIYRCNESTVQVHYRMC NewR1_ems_ferrM_1386_0002_000000036_0001_0001_0003_updated__17__W
SKVFLLVKGADPRLVKLVKKVYPEVIVFELPGNQFAFLLDDPNKAKSAVKIVKAERWQIRTWP KIPIEELEDRVFVNCNTSITWVEGTVGTLLSDITRLDLGKRILDPRGIYRCNESTVQVHYRMC NewR1_ems_ferrM_1386_0002_000000036_0001_0001_0003_updated__49__V
SKVFLLVKGADPRLVKLVKKVYSEVIVFELPGNQFAFLLDDPNKAKSASKIVKAERWQIRTWP KIPIEELEDRVFVNCNTSITWVEGTVGTLLSDITRLDLGKRILDPRGIYRCNESTVQVHYRMC NewR1_ems_ferrM_1386_0002_000000036_0001_0001_0003_updated__23__S
SKVFLLVKGADPRLVKLVKKVYPEVIVFELPGNQFAFLLDDPNKAKSASKIVKAERWQQRTWP KIPIEELEDRVFVNCNTSITWVEGTVGTLLSDITRLDLGKRILDPRGIYRCNESTVQVHYRMC NewR1_ems_ferrM_1386_0002_000000036_0001_0001_0003_updated__59__Q
GCIFILVRFGTPEVEEELRKIGPLIVLKQGGQIIFLVCGGDPEELRKLAEKLGIPIDIWG KIPIEELEDRVFVNCNTSITWVEGTVGTLLSDITRLDLGKRILDPRGIYRCNESTVQVHYRMC FerrR1R2_emsferr_fer_b0002_0005_0004_000000028_0001_0001_0009_crosslinked_0__9__F
SKVFLLVKGADPRLVKLVKKVYPEDIVFELPGNQFAFLLDDPNKAKSASKIVKAERWQIRTWP KIPIEELEDRVFVNCNTSITWVEGTVGTLLSDITRLDLGKRILDPRGIYRCNESTVQVHYRMC NewR1_ems_ferrM_1386_0002_000000036_0001_0001_0003_updated__25__D
GCIVILVRGGTPEVEEELRKIGPLIVLKQGGQIIFLVCGGDPEELRKLAEKLGIPIDIWG KIPIEELEDRVFVNCNTSITWVEGTVGTLLSDITRLDLGKRILDPRGIYRCNESTVQVHYRMC FerrR1R2_emsferr_fer_b0002_0005_0004_000000028_0001_0001_0009_crosslinked_0__4__V
SKVFLLVKGADPRLVKLVKKVYPEVIVFELPGNQFAFLLDDPNKAKRASKIVKAERWQIRTWP KIPIEELEDRVFVNCNTSITWVEGTVGTLLSDITRLDLGKRILDPRGIYRCNESTVQVHYRMC NewR1_ems_ferrM_1386_0002_000000036_0001_0001_0003_updated__47__R
SKVFLLVKGADPRLVKLVKKVYPEVIVFELPGNQFAFILDDPNKAKSASKIVKAERWQIRTWP KIPIEELEDRVFVNCNTSITWVEGTVGTLLSDITRLDLGKRILDPRGIYRCNESTVQVHYRMC NewR1_ems_ferrM_1386_0002_000000036_0001_0001_0003_updated__38__I
GCIFILVRGGTPEVEEELRKIGPLIVLKQGGQIIFLVCGGDPEELRKLWEKLGIPIDIWG KIPIEELEDRVFVNCNTSITWVEGTVGTLLSDITRLDLGKRILDPRGIYRCNESTVQVHYRMC FerrR1R2_emsferr_fer_b0002_0005_0004_000000028_0001_0001_0009_crosslinked_0__49__W
GCIFILVRGGTPEVEEELRKIGPLIVLKQGGQHIFLVCGGDPEELRKLAEKLGIPIDIWG KIPIEELEDRVFVNCNTSITWVEGTVGTLLSDITRLDLGKRILDPRGIYRCNESTVQVHYRMC FerrR1R2_emsferr_fer_b0002_0005_0004_000000028_0001_0001_0009_crosslinked_0__33__H
GCIFILVRGGTPEVEEELRKIGPLIVLKQGGQIIFLVCGGDPETLRKLAEKLGIPIDIWG KIPIEELEDRVFVNCNTSITWVEGTVGTLLSDITRLDLGKRILDPRGIYRCNESTVQVHYRMC FerrR1R2_emsferr_fer_b0002_0005_0004_000000028_0001_0001_0009_crosslinked_0__44__T
SKVFLLVKGPDPRLVKLVKKVYPEVIVFELPGNQFAFLLDDPNKAKSASKIVKAERWQIRTWP KIPIEELEDRVFVNCNTSITWVEGTVGTLLSDITRLDLGKRILDPRGIYRCNESTVQVHYRMC NewR1_ems_ferrM_1386_0002_000000036_0001_0001_0003_updated__10__P
HKVFLLVKGADPRLVKLVKKVYPEVIVFELPGNQFAFLLDDPNKAKSASKIVKAERWQIRTWP KIPIEELEDRVFVNCNTSITWVEGTVGTLLSDITRLDLGKRILDPRGIYRCNESTVQVHYRMC NewR1_ems_ferrM_1386_0002_000000036_0001_0001_0003_updated__1__H
GCIFILVRGGTPEVEEELRKIGPLIVLKQGGQIIFLVCGGDPEELRKLAEKLGIPIDIWK KIPIEELEDRVFVNCNTSITWVEGTVGTLLSDITRLDLGKRILDPRGIYRCNESTVQVHYRMC FerrR1R2_emsferr_fer_b0002_0005_0004_000000028_0001_0001_0009_crosslinked_0__60__K
SKVFLLVKGADPRLVKLVKKVYPEVIVFELPGNQFAFLLDDPQKAKSASKIVKAERWQIRTWP KIPIEELEDRVFVNCNTSITWVEGTVGTLLSDITRLDLGKRILDPRGIYRCNESTVQVHYRMC NewR1_ems_ferrM_1386_0002_000000036_0001_0001_0003_updated__43__Q
GCIFILVRGGTPEVEEELRKIGPLIVLKQGGQIIFLVCGGDPEELRKYAEKLGIPIDIWG KIPIEELEDRVFVNCNTSITWVEGTVGTLLSDITRLDLGKRILDPRGIYRCNESTVQVHYRMC FerrR1R2_emsferr_fer_b0002_0005_0004_000000028_0001_0001_0009_crosslinked_0__48__Y
SKVLLLVKGADPRLVKLVKKVYPEVIVFELPGNQFAFLLDDPNKAKSASKIVKAERWQIRTWP KIPIEELEDRVFVNCNTSITWVEGTVGTLLSDITRLDLGKRILDPRGIYRCNESTVQVHYRMC NewR1_ems_ferrM_1386_0002_000000036_0001_0001_0003_updated__4__L
SKVFLLVKGADPRNVKLVKKVYPEVIVFELPGNQFAFLLDDPNKAKSASKIVKAERWQIRTWP KIPIEELEDRVFVNCNTSITWVEGTVGTLLSDITRLDLGKRILDPRGIYRCNESTVQVHYRMC NewR1_ems_ferrM_1386_0002_000000036_0001_0001_0003_updated__14__N
SKVFLLVKGADPRLVKLVKKVYPEVIVFELPGNQFAFLLDDPNKAKSASKIVKAERWQERTWP KIPIEELEDRVFVNCNTSITWVEGTVGTLLSDITRLDLGKRILDPRGIYRCNESTVQVHYRMC NewR1_ems_ferrM_1386_0002_000000036_0001_0001_0003_updated__59__E
SKVFLLVKGIDPRLVKLVKKVYPEVIVFELPGNQFAFLLDDPNKAKSASKIVKAERWQIRTWP KIPIEELEDRVFVNCNTSITWVEGTVGTLLSDITRLDLGKRILDPRGIYRCNESTVQVHYRMC NewR1_ems_ferrM_1386_0002_000000036_0001_0001_0003_updated__10__I
GCIFILVRGGTPEVEEELRKIGPLIVLKQGGQIIFLVCGGDPEELRKDAEKLGIPIDIWG KIPIEELEDRVFVNCNTSITWVEGTVGTLLSDITRLDLGKRILDPRGIYRCNESTVQVHYRMC FerrR1R2_emsferr_fer_b0002_0005_0004_000000028_0001_0001_0009_crosslinked_0__48__D
GCIFILVRGGTPEVEEELRKIGVLIVLKQGGQIIFLVCGGDPEELRKLAEKLGIPIDIWG KIPIEELEDRVFVNCNTSITWVEGTVGTLLSDITRLDLGKRILDPRGIYRCNESTVQVHYRMC FerrR1R2_emsferr_fer_b0002_0005_0004_000000028_0001_0001_0009_crosslinked_0__23__V
SKVFLLVKGADPRLNKLVKKVYPEVIVFELPGNQFAFLLDDPNKAKSASKIVKAERWQIRTWP KIPIEELEDRVFVNCNTSITWVEGTVGTLLSDITRLDLGKRILDPRGIYRCNESTVQVHYRMC NewR1_ems_ferrM_1386_0002_000000036_0001_0001_0003_updated__15__N
GCIFILVRGGTPEVEEELRKIGPLIVLKQGGQIIFLVCGNDPEELRKLAEKLGIPIDIWG KIPIEELEDRVFVNCNTSITWVEGTVGTLLSDITRLDLGKRILDPRGIYRCNESTVQVHYRMC FerrR1R2_emsferr_fer_b0002_0005_0004_000000028_0001_0001_0009_crosslinked_0__40__N
GCIFILVRGGTPEVEEELRKIGPLIVLKQGGQIIFLVCGGHPEELRKLAEKLGIPIDIWG KIPIEELEDRVFVNCNTSITWVEGTVGTLLSDITRLDLGKRILDPRGIYRCNESTVQVHYRMC FerrR1R2_emsferr_fer_b0002_0005_0004_000000028_0001_0001_0009_crosslinked_0__41__H
SKVFLLVKGADPRLVKLVKKVYPEVIVFEAPGNQFAFLLDDPNKAKSASKIVKAERWQIRTWP KIPIEELEDRVFVNCNTSITWVEGTVGTLLSDITRLDLGKRILDPRGIYRCNESTVQVHYRMC NewR1_ems_ferrM_1386_0002_000000036_0001_0001_0003_updated__30__A
GCIFILVRGGTPEVEEELRKIGPLIVLKQGGQIFFLVCGGDPEELRKLAEKLGIPIDIWG KIPIEELEDRVFVNCNTSITWVEGTVGTLLSDITRLDLGKRILDPRGIYRCNESTVQVHYRMC FerrR1R2_emsferr_fer_b0002_0005_0004_000000028_0001_0001_0009_crosslinked_0__34__F
SKVFLLVKGADPRLVKLVYKVYPEVIVFELPGNQFAFLLDDPNKAKSASKIVKAERWQIRTWP KIPIEELEDRVFVNCNTSITWVEGTVGTLLSDITRLDLGKRILDPRGIYRCNESTVQVHYRMC NewR1_ems_ferrM_1386_0002_000000036_0001_0001_0003_updated__19__Y
SKVFLLVKTADPRLVKLVKKVYPEVIVFELPGNQFAFLLDDPNKAKSASKIVKAERWQIRTWP KIPIEELEDRVFVNCNTSITWVEGTVGTLLSDITRLDLGKRILDPRGIYRCNESTVQVHYRMC NewR1_ems_ferrM_1386_0002_000000036_0001_0001_0003_updated__9__T
SKVFLLVKGADPRLVKLVKKVYPEVIVFELPGNQFAFLLDKPNKAKSASKIVKAERWQIRTWP KIPIEELEDRVFVNCNTSITWVEGTVGTLLSDITRLDLGKRILDPRGIYRCNESTVQVHYRMC NewR1_ems_ferrM_1386_0002_000000036_0001_0001_0003_updated__41__K
SKVFLLVKGADPRLVKLVKKVYPEVIVFELPGNQFAFLLDDPNKAKQASKIVKAERWQIRTWP KIPIEELEDRVFVNCNTSITWVEGTVGTLLSDITRLDLGKRILDPRGIYRCNESTVQVHYRMC NewR1_ems_ferrM_1386_0002_000000036_0001_0001_0003_updated__47__Q
GCIFILVRGGTPEVEEELRAIGPLIVLKQGGQIIFLVCGGDPEELRKLAEKLGIPIDIWG KIPIEELEDRVFVNCNTSITWVEGTVGTLLSDITRLDLGKRILDPRGIYRCNESTVQVHYRMC FerrR1R2_emsferr_fer_b0002_0005_0004_000000028_0001_0001_0009_crosslinked_0__20__A
SKVFLLVKGRDPRLVKLVKKVYPEVIVFELPGNQFAFLLDDPNKAKSASKIVKAERWQIRTWP KIPIEELEDRVFVNCNTSITWVEGTVGTLLSDITRLDLGKRILDPRGIYRCNESTVQVHYRMC NewR1_ems_ferrM_1386_0002_000000036_0001_0001_0003_updated__10__R
GCIFILVRGGTPEVEEELRKIGPLIVLKQGGQIIFLVCGGDPEELRYLAEKLGIPIDIWG KIPIEELEDRVFVNCNTSITWVEGTVGTLLSDITRLDLGKRILDPRGIYRCNESTVQVHYRMC FerrR1R2_emsferr_fer_b0002_0005_0004_000000028_0001_0001_0009_crosslinked_0__47__Y
SKVFLLVKGADPRLVKLVKKVYPEVIVFELPGNQFAYLLDDPNKAKSASKIVKAERWQIRTWP KIPIEELEDRVFVNCNTSITWVEGTVGTLLSDITRLDLGKRILDPRGIYRCNESTVQVHYRMC NewR1_ems_ferrM_1386_0002_000000036_0001_0001_0003_updated__37__Y
SKVFLLVKGADPRLVKLVKKVYGEVIVFELPGNQFAFLLDDPNKAKSASKIVKAERWQIRTWP KIPIEELEDRVFVNCNTSITWVEGTVGTLLSDITRLDLGKRILDPRGIYRCNESTVQVHYRMC NewR1_ems_ferrM_1386_0002_000000036_0001_0001_0003_updated__23__G
GCIFILVRGGTPEVEEELRKIGPLIVLKQGGQIIFDVCGGDPEELRKLAEKLGIPIDIWG KIPIEELEDRVFVNCNTSITWVEGTVGTLLSDITRLDLGKRILDPRGIYRCNESTVQVHYRMC FerrR1R2_emsferr_fer_b0002_0005_0004_000000028_0001_0001_0009_crosslinked_0__36__D
GCIEILVRGGTPEVEEELRKIGPLIVLKQGGQIIFLVCGGDPEELRKLAEKLGIPIDIWG KIPIEELEDRVFVNCNTSITWVEGTVGTLLSDITRLDLGKRILDPRGIYRCNESTVQVHYRMC FerrR1R2_emsferr_fer_b0002_0005_0004_000000028_0001_0001_0009_crosslinked_0__4__E
GCIFILVRGGTPEVEEELRKIGPLIVLKQGGQIIFLVCGGDPEELRKLAEKLGIPIDIWR KIPIEELEDRVFVNCNTSITWVEGTVGTLLSDITRLDLGKRILDPRGIYRCNESTVQVHYRMC FerrR1R2_emsferr_fer_b0002_0005_0004_000000028_0001_0001_0009_crosslinked_0__60__R
SKVFLLVKDADPRLVKLVKKVYPEVIVFELPGNQFAFLLDDPNKAKSASKIVKAERWQIRTWP KIPIEELEDRVFVNCNTSITWVEGTVGTLLSDITRLDLGKRILDPRGIYRCNESTVQVHYRMC NewR1_ems_ferrM_1386_0002_000000036_0001_0001_0003_updated__9__D
SKVFLLVKGADPRLVKLVKKVYPEVIVFELPGNQFAFLLDDPNKAKSASKIVKAERWQIRTWF KIPIEELEDRVFVNCNTSITWVEGTVGTLLSDITRLDLGKRILDPRGIYRCNESTVQVHYRMC NewR1_ems_ferrM_1386_0002_000000036_0001_0001_0003_updated__63__F
SKVSLLVKGADPRLVKLVKKVYPEVIVFELPGNQFAFLLDDPNKAKSASKIVKAERWQIRTWP KIPIEELEDRVFVNCNTSITWVEGTVGTLLSDITRLDLGKRILDPRGIYRCNESTVQVHYRMC NewR1_ems_ferrM_1386_0002_000000036_0001_0001_0003_updated__4__S
TCIFILVRGGTPEVEEELRKIGPLIVLKQGGQIIFLVCGGDPEELRKLAEKLGIPIDIWG KIPIEELEDRVFVNCNTSITWVEGTVGTLLSDITRLDLGKRILDPRGIYRCNESTVQVHYRMC FerrR1R2_emsferr_fer_b0002_0005_0004_000000028_0001_0001_0009_crosslinked_0__1__T
GCIFILVRGGTPDVEEELRKIGPLIVLKQGGQIIFLVCGGDPEELRKLAEKLGIPIDIWG KIPIEELEDRVFVNCNTSITWVEGTVGTLLSDITRLDLGKRILDPRGIYRCNESTVQVHYRMC FerrR1R2_emsferr_fer_b0002_0005_0004_000000028_0001_0001_0009_crosslinked_0__13__D
GCIFILVRGGTPEVEEELRKIGPLIVLKQGGQIIFLVCGGDPEELRRLAEKLGIPIDIWG KIPIEELEDRVFVNCNTSITWVEGTVGTLLSDITRLDLGKRILDPRGIYRCNESTVQVHYRMC FerrR1R2_emsferr_fer_b0002_0005_0004_000000028_0001_0001_0009_crosslinked_0__47__R
GCIFILVRGGTPEVEEELRKIGPLIVLKQGGQIIFLVCGGDPRELRKLAEKLGIPIDIWG KIPIEELEDRVFVNCNTSITWVEGTVGTLLSDITRLDLGKRILDPRGIYRCNESTVQVHYRMC FerrR1R2_emsferr_fer_b0002_0005_0004_000000028_0001_0001_0009_crosslinked_0__43__R
SKVFLLVKGADPRLVKLVKKVYPEVIVFELPGNQFAALLDDPNKAKSASKIVKAERWQIRTWP KIPIEELEDRVFVNCNTSITWVEGTVGTLLSDITRLDLGKRILDPRGIYRCNESTVQVHYRMC NewR1_ems_ferrM_1386_0002_000000036_0001_0001_0003_updated__37__A
SKVFLLVKGADPRLVKLVKKVYPEVIVFELPGNQFAFLLDDPNKAKSASKTVKAERWQIRTWP KIPIEELEDRVFVNCNTSITWVEGTVGTLLSDITRLDLGKRILDPRGIYRCNESTVQVHYRMC NewR1_ems_ferrM_1386_0002_000000036_0001_0001_0003_updated__51__T
GCIFILVRGGTPEVEEELRKIGPLIVLKQGGQIIFLVCGGDPEELRKLAEKLGIPIDIWT KIPIEELEDRVFVNCNTSITWVEGTVGTLLSDITRLDLGKRILDPRGIYRCNESTVQVHYRMC FerrR1R2_emsferr_fer_b0002_0005_0004_000000028_0001_0001_0009_crosslinked_0__60__T
GCIFILVRGGTPAVEEELRKIGPLIVLKQGGQIIFLVCGGDPEELRKLAEKLGIPIDIWG KIPIEELEDRVFVNCNTSITWVEGTVGTLLSDITRLDLGKRILDPRGIYRCNESTVQVHYRMC FerrR1R2_emsferr_fer_b0002_0005_0004_000000028_0001_0001_0009_crosslinked_0__13__A
SKVFLLVKGADPRLVKLVKKVYPEVIVFELPSNQFAFLLDDPNKAKSASKIVKAERWQIRTWP KIPIEELEDRVFVNCNTSITWVEGTVGTLLSDITRLDLGKRILDPRGIYRCNESTVQVHYRMC NewR1_ems_ferrM_1386_0002_000000036_0001_0001_0003_updated__32__S
SKVFLLVKGAIPRLVKLVKKVYPEVIVFELPGNQFAFLLDDPNKAKSASKIVKAERWQIRTWP KIPIEELEDRVFVNCNTSITWVEGTVGTLLSDITRLDLGKRILDPRGIYRCNESTVQVHYRMC NewR1_ems_ferrM_1386_0002_000000036_0001_0001_0003_updated__11__I
GCIFILVRGGTPEVEEELRKIGHLIVLKQGGQIIFLVCGGDPEELRKLAEKLGIPIDIWG KIPIEELEDRVFVNCNTSITWVEGTVGTLLSDITRLDLGKRILDPRGIYRCNESTVQVHYRMC FerrR1R2_emsferr_fer_b0002_0005_0004_000000028_0001_0001_0009_crosslinked_0__23__H
SKVFLLVKGADPRLVKLVKKVYPEVIVFALPGNQFAFLLDDPNKAKSASKIVKAERWQIRTWP KIPIEELEDRVFVNCNTSITWVEGTVGTLLSDITRLDLGKRILDPRGIYRCNESTVQVHYRMC NewR1_ems_ferrM_1386_0002_000000036_0001_0001_0003_updated__29__A
GCIFILVRGGTPEVEEELRKIGPLIVLWQGGQIIFLVCGGDPEELRKLAEKLGIPIDIWG KIPIEELEDRVFVNCNTSITWVEGTVGTLLSDITRLDLGKRILDPRGIYRCNESTVQVHYRMC FerrR1R2_emsferr_fer_b0002_0005_0004_000000028_0001_0001_0009_crosslinked_0__28__W
GCIFIKVRGGTPEVEEELRKIGPLIVLKQGGQIIFLVCGGDPEELRKLAEKLGIPIDIWG KIPIEELEDRVFVNCNTSITWVEGTVGTLLSDITRLDLGKRILDPRGIYRCNESTVQVHYRMC FerrR1R2_emsferr_fer_b0002_0005_0004_000000028_0001_0001_0009_crosslinked_0__6__K
GCIFILVRGGTPEVEEELRKIGPLIVLKQGGQIIFLVCGGFPEELRKLAEKLGIPIDIWG KIPIEELEDRVFVNCNTSITWVEGTVGTLLSDITRLDLGKRILDPRGIYRCNESTVQVHYRMC FerrR1R2_emsferr_fer_b0002_0005_0004_000000028_0001_0001_0009_crosslinked_0__41__F
GCIFILWRGGTPEVEEELRKIGPLIVLKQGGQIIFLVCGGDPEELRKLAEKLGIPIDIWG KIPIEELEDRVFVNCNTSITWVEGTVGTLLSDITRLDLGKRILDPRGIYRCNESTVQVHYRMC FerrR1R2_emsferr_fer_b0002_0005_0004_000000028_0001_0001_0009_crosslinked_0__7__W
SKVFLLVKGADPRLVKLVKKVYPEVILFELPGNQFAFLLDDPNKAKSASKIVKAERWQIRTWP KIPIEELEDRVFVNCNTSITWVEGTVGTLLSDITRLDLGKRILDPRGIYRCNESTVQVHYRMC NewR1_ems_ferrM_1386_0002_000000036_0001_0001_0003_updated__27__L
GCIFILVRGGTPEVEEELRKIGPLIVLKQGGQIIFLVCGGDLEELRKLAEKLGIPIDIWG KIPIEELEDRVFVNCNTSITWVEGTVGTLLSDITRLDLGKRILDPRGIYRCNESTVQVHYRMC FerrR1R2_emsferr_fer_b0002_0005_0004_000000028_0001_0001_0009_crosslinked_0__42__L
SKVFLLVKGADPRLVKLVKKVYPEVIVFYLPGNQFAFLLDDPNKAKSASKIVKAERWQIRTWP KIPIEELEDRVFVNCNTSITWVEGTVGTLLSDITRLDLGKRILDPRGIYRCNESTVQVHYRMC NewR1_ems_ferrM_1386_0002_000000036_0001_0001_0003_updated__29__Y
GCIFILVRGGTPEVEEELRKIGPLIVLKQGGQIIFLVCGGDWEELRKLAEKLGIPIDIWG KIPIEELEDRVFVNCNTSITWVEGTVGTLLSDITRLDLGKRILDPRGIYRCNESTVQVHYRMC FerrR1R2_emsferr_fer_b0002_0005_0004_000000028_0001_0001_0009_crosslinked_0__42__W
GCIFILVRGGTPEVEEELRKIGRLIVLKQGGQIIFLVCGGDPEELRKLAEKLGIPIDIWG KIPIEELEDRVFVNCNTSITWVEGTVGTLLSDITRLDLGKRILDPRGIYRCNESTVQVHYRMC FerrR1R2_emsferr_fer_b0002_0005_0004_000000028_0001_0001_0009_crosslinked_0__23__R
SKVFLLVEGADPRLVKLVKKVYPEVIVFELPGNQFAFLLDDPNKAKSASKIVKAERWQIRTWP KIPIEELEDRVFVNCNTSITWVEGTVGTLLSDITRLDLGKRILDPRGIYRCNESTVQVHYRMC NewR1_ems_ferrM_1386_0002_000000036_0001_0001_0003_updated__8__E
GCIFILVRGGTPEVEERLRKIGPLIVLKQGGQIIFLVCGGDPEELRKLAEKLGIPIDIWG KIPIEELEDRVFVNCNTSITWVEGTVGTLLSDITRLDLGKRILDPRGIYRCNESTVQVHYRMC FerrR1R2_emsferr_fer_b0002_0005_0004_000000028_0001_0001_0009_crosslinked_0__17__R
SKVFLLVKGADPRLVKLVKKVYPEVIVFELPGNQFAFLLDDPNKQKSASKIVKAERWQIRTWP KIPIEELEDRVFVNCNTSITWVEGTVGTLLSDITRLDLGKRILDPRGIYRCNESTVQVHYRMC NewR1_ems_ferrM_1386_0002_000000036_0001_0001_0003_updated__45__Q
SKVFLLVKGADNRLVKLVKKVYPEVIVFELPGNQFAFLLDDPNKAKSASKIVKAERWQIRTWP KIPIEELEDRVFVNCNTSITWVEGTVGTLLSDITRLDLGKRILDPRGIYRCNESTVQVHYRMC NewR1_ems_ferrM_1386_0002_000000036_0001_0001_0003_updated__12__N
GCIFILVRGGTPEVEEELRKIGPLIVLKQGGQIIFLVCGGDPEELRKLFEKLGIPIDIWG KIPIEELEDRVFVNCNTSITWVEGTVGTLLSDITRLDLGKRILDPRGIYRCNESTVQVHYRMC FerrR1R2_emsferr_fer_b0002_0005_0004_000000028_0001_0001_0009_crosslinked_0__49__F
GCIFILVRGGTPEVEEELRKIGPLIVLKRGGQIIFLVCGGDPEELRKLAEKLGIPIDIWG KIPIEELEDRVFVNCNTSITWVEGTVGTLLSDITRLDLGKRILDPRGIYRCNESTVQVHYRMC FerrR1R2_emsferr_fer_b0002_0005_0004_000000028_0001_0001_0009_crosslinked_0__29__R
SKVFLWVKGADPRLVKLVKKVYPEVIVFELPGNQFAFLLDDPNKAKSASKIVKAERWQIRTWP KIPIEELEDRVFVNCNTSITWVEGTVGTLLSDITRLDLGKRILDPRGIYRCNESTVQVHYRMC NewR1_ems_ferrM_1386_0002_000000036_0001_0001_0003_updated__6__W
SKVFFLVKGADPRLVKLVKKVYPEVIVFELPGNQFAFLLDDPNKAKSASKIVKAERWQIRTWP KIPIEELEDRVFVNCNTSITWVEGTVGTLLSDITRLDLGKRILDPRGIYRCNESTVQVHYRMC NewR1_ems_ferrM_1386_0002_000000036_0001_0001_0003_updated__5__F
SKVFLLVKGADPRLVKLVKKVYPEVIVFELPGNQFAFLLDDPNKAKSASKIVKAERWWIRTWP KIPIEELEDRVFVNCNTSITWVEGTVGTLLSDITRLDLGKRILDPRGIYRCNESTVQVHYRMC NewR1_ems_ferrM_1386_0002_000000036_0001_0001_0003_updated__58__W
SKVFLLVKGADPRLVKLVKKVYPEVIVFELPGNQFAFLLDDPNKAKSASKIVKAERWQISTWP KIPIEELEDRVFVNCNTSITWVEGTVGTLLSDITRLDLGKRILDPRGIYRCNESTVQVHYRMC NewR1_ems_ferrM_1386_0002_000000036_0001_0001_0003_updated__60__S
GCIFILVRGGTPEVEEELRKIGPLIVLKQGGQIIFLVCGYDPEELRKLAEKLGIPIDIWG KIPIEELEDRVFVNCNTSITWVEGTVGTLLSDITRLDLGKRILDPRGIYRCNESTVQVHYRMC FerrR1R2_emsferr_fer_b0002_0005_0004_000000028_0001_0001_0009_crosslinked_0__40__Y
SKVFLLVKGADPRLVKLVKKVYPEVIVFELPGNQFAFLLDDPNKAKSASKIVNAERWQIRTWP KIPIEELEDRVFVNCNTSITWVEGTVGTLLSDITRLDLGKRILDPRGIYRCNESTVQVHYRMC NewR1_ems_ferrM_1386_0002_000000036_0001_0001_0003_updated__53__N
GCIFILVRGGTPEVEEELRKIGPLIVLKQGGQIIFLVCGGDPEELRKLAEKLGIPIDAWG KIPIEELEDRVFVNCNTSITWVEGTVGTLLSDITRLDLGKRILDPRGIYRCNESTVQVHYRMC FerrR1R2_emsferr_fer_b0002_0005_0004_000000028_0001_0001_0009_crosslinked_0__58__A
GCIFILVRGETPEVEEELRKIGPLIVLKQGGQIIFLVCGGDPEELRKLAEKLGIPIDIWG KIPIEELEDRVFVNCNTSITWVEGTVGTLLSDITRLDLGKRILDPRGIYRCNESTVQVHYRMC FerrR1R2_emsferr_fer_b0002_0005_0004_000000028_0001_0001_0009_crosslinked_0__10__E
GCIFILVRGGTPEHEEELRKIGPLIVLKQGGQIIFLVCGGDPEELRKLAEKLGIPIDIWG KIPIEELEDRVFVNCNTSITWVEGTVGTLLSDITRLDLGKRILDPRGIYRCNESTVQVHYRMC FerrR1R2_emsferr_fer_b0002_0005_0004_000000028_0001_0001_0009_crosslinked_0__14__H
SKVFLLVFGADPRLVKLVKKVYPEVIVFELPGNQFAFLLDDPNKAKSASKIVKAERWQIRTWP KIPIEELEDRVFVNCNTSITWVEGTVGTLLSDITRLDLGKRILDPRGIYRCNESTVQVHYRMC NewR1_ems_ferrM_1386_0002_000000036_0001_0001_0003_updated__8__F
SKVFLLVKGADPRLVKLVKKVYPEVIVFELPGNQFAFLLDDPNKAKSASKIVKAERWQIRTWL KIPIEELEDRVFVNCNTSITWVEGTVGTLLSDITRLDLGKRILDPRGIYRCNESTVQVHYRMC NewR1_ems_ferrM_1386_0002_000000036_0001_0001_0003_updated__63__L
GCIFILVRGGTPEEEEELRKIGPLIVLKQGGQIIFLVCGGDPEELRKLAEKLGIPIDIWG KIPIEELEDRVFVNCNTSITWVEGTVGTLLSDITRLDLGKRILDPRGIYRCNESTVQVHYRMC FerrR1R2_emsferr_fer_b0002_0005_0004_000000028_0001_0001_0009_crosslinked_0__14__E
SKVFLLVKGADPRLVKLVKKVYPEVIVFELPGNQFAFQLDDPNKAKSASKIVKAERWQIRTWP KIPIEELEDRVFVNCNTSITWVEGTVGTLLSDITRLDLGKRILDPRGIYRCNESTVQVHYRMC NewR1_ems_ferrM_1386_0002_000000036_0001_0001_0003_updated__38__Q
GCIFILVRGGTPEVEEELRKIGPLIVLKQGGQIIFLVCGGDPEELRKLAEKLGIPIDILG KIPIEELEDRVFVNCNTSITWVEGTVGTLLSDITRLDLGKRILDPRGIYRCNESTVQVHYRMC FerrR1R2_emsferr_fer_b0002_0005_0004_000000028_0001_0001_0009_crosslinked_0__59__L
GCAFILVRGGTPEVEEELRKIGPLIVLKQGGQIIFLVCGGDPEELRKLAEKLGIPIDIWG KIPIEELEDRVFVNCNTSITWVEGTVGTLLSDITRLDLGKRILDPRGIYRCNESTVQVHYRMC FerrR1R2_emsferr_fer_b0002_0005_0004_000000028_0001_0001_0009_crosslinked_0__3__A
SKVFLLVKGADPRLVKLVKKVYPEVIVFELPNNQFAFLLDDPNKAKSASKIVKAERWQIRTWP KIPIEELEDRVFVNCNTSITWVEGTVGTLLSDITRLDLGKRILDPRGIYRCNESTVQVHYRMC NewR1_ems_ferrM_1386_0002_000000036_0001_0001_0003_updated__32__N
GCIFILVRGGTPEDEEELRKIGPLIVLKQGGQIIFLVCGGDPEELRKLAEKLGIPIDIWG KIPIEELEDRVFVNCNTSITWVEGTVGTLLSDITRLDLGKRILDPRGIYRCNESTVQVHYRMC FerrR1R2_emsferr_fer_b0002_0005_0004_000000028_0001_0001_0009_crosslinked_0__14__D
SKVILLVKGADPRLVKLVKKVYPEVIVFELPGNQFAFLLDDPNKAKSASKIVKAERWQIRTWP KIPIEELEDRVFVNCNTSITWVEGTVGTLLSDITRLDLGKRILDPRGIYRCNESTVQVHYRMC NewR1_ems_ferrM_1386_0002_000000036_0001_0001_0003_updated__4__I
GCIFILVRGGTPEVEEELRKIGPLIVLKQGGQIIFLVCGGDPEELRKLAEKLGIYIDIWG KIPIEELEDRVFVNCNTSITWVEGTVGTLLSDITRLDLGKRILDPRGIYRCNESTVQVHYRMC FerrR1R2_emsferr_fer_b0002_0005_0004_000000028_0001_0001_0009_crosslinked_0__55__Y
SKVFLLVKGQDPRLVKLVKKVYPEVIVFELPGNQFAFLLDDPNKAKSASKIVKAERWQIRTWP KIPIEELEDRVFVNCNTSITWVEGTVGTLLSDITRLDLGKRILDPRGIYRCNESTVQVHYRMC NewR1_ems_ferrM_1386_0002_000000036_0001_0001_0003_updated__10__Q
SKVFLLVKGADPRLVKLVKKVYPEVIVFELPGNQFAFLLDDPNKAKSASKIVKAERWQIMTWP KIPIEELEDRVFVNCNTSITWVEGTVGTLLSDITRLDLGKRILDPRGIYRCNESTVQVHYRMC NewR1_ems_ferrM_1386_0002_000000036_0001_0001_0003_updated__60__M
SKVFLLVKGADPRLVKLVKKVYPEVIVFELPGNQFAFLLDDPNKAKCASKIVKAERWQIRTWP KIPIEELEDRVFVNCNTSITWVEGTVGTLLSDITRLDLGKRILDPRGIYRCNESTVQVHYRMC NewR1_ems_ferrM_1386_0002_000000036_0001_0001_0003_updated__47__C
SKVFLLVKGADPRLVKLVKKVYPEVIVFELPGGQFAFLLDDPNKAKSASKIVKAERWQIRTWP KIPIEELEDRVFVNCNTSITWVEGTVGTLLSDITRLDLGKRILDPRGIYRCNESTVQVHYRMC NewR1_ems_ferrM_1386_0002_000000036_0001_0001_0003_updated__33__G
GCIFILVRGGTPEVEEELRKIGPLIVLKQGGQIIFLVCGGDPEELRKLSEKLGIPIDIWG KIPIEELEDRVFVNCNTSITWVEGTVGTLLSDITRLDLGKRILDPRGIYRCNESTVQVHYRMC FerrR1R2_emsferr_fer_b0002_0005_0004_000000028_0001_0001_0009_crosslinked_0__49__S
SKVFLLVKGADPRLVKLRKKVYPEVIVFELPGNQFAFLLDDPNKAKSASKIVKAERWQIRTWP KIPIEELEDRVFVNCNTSITWVEGTVGTLLSDITRLDLGKRILDPRGIYRCNESTVQVHYRMC NewR1_ems_ferrM_1386_0002_000000036_0001_0001_0003_updated__18__R
GCIFILVRGGTPEVEEELRKIGPLIVLKQGGQIIFLVCGGDPEELRKLAEKLGIPIEIWG KIPIEELEDRVFVNCNTSITWVEGTVGTLLSDITRLDLGKRILDPRGIYRCNESTVQVHYRMC FerrR1R2_emsferr_fer_b0002_0005_0004_000000028_0001_0001_0009_crosslinked_0__57__E
SKVFLLVKGADPRLVKLVKKVYPEVIVFELPGNQFAFLLDDPNKAKSASKIRKAERWQIRTWP KIPIEELEDRVFVNCNTSITWVEGTVGTLLSDITRLDLGKRILDPRGIYRCNESTVQVHYRMC NewR1_ems_ferrM_1386_0002_000000036_0001_0001_0003_updated__52__R
GCIFILVRGGTPEVEEELRKIGPLIVLKQGGQIIFLVCGGDPEELRKLDEKLGIPIDIWG KIPIEELEDRVFVNCNTSITWVEGTVGTLLSDITRLDLGKRILDPRGIYRCNESTVQVHYRMC FerrR1R2_emsferr_fer_b0002_0005_0004_000000028_0001_0001_0009_crosslinked_0__49__D
GCIFVLVRGGTPEVEEELRKIGPLIVLKQGGQIIFLVCGGDPEELRKLAEKLGIPIDIWG KIPIEELEDRVFVNCNTSITWVEGTVGTLLSDITRLDLGKRILDPRGIYRCNESTVQVHYRMC FerrR1R2_emsferr_fer_b0002_0005_0004_000000028_0001_0001_0009_crosslinked_0__5__V
GCIFILVRQGTPEVEEELRKIGPLIVLKQGGQIIFLVCGGDPEELRKLAEKLGIPIDIWG KIPIEELEDRVFVNCNTSITWVEGTVGTLLSDITRLDLGKRILDPRGIYRCNESTVQVHYRMC FerrR1R2_emsferr_fer_b0002_0005_0004_000000028_0001_0001_0009_crosslinked_0__9__Q
GCIFILVRGGTPEVEEELRKIGPLIVLKQGGQIIFLVCGGDPEELRKLAELLGIPIDIWG KIPIEELEDRVFVNCNTSITWVEGTVGTLLSDITRLDLGKRILDPRGIYRCNESTVQVHYRMC FerrR1R2_emsferr_fer_b0002_0005_0004_000000028_0001_0001_0009_crosslinked_0__51__L
GCIFILVRGGTPEVEETLRKIGPLIVLKQGGQIIFLVCGGDPEELRKLAEKLGIPIDIWG KIPIEELEDRVFVNCNTSITWVEGTVGTLLSDITRLDLGKRILDPRGIYRCNESTVQVHYRMC FerrR1R2_emsferr_fer_b0002_0005_0004_000000028_0001_0001_0009_crosslinked_0__17__T
SKVFLLVKGADPRLVKLVKKVYPEVIVFELPGNQFAFLLDDPNKAKSASKIDKAERWQIRTWP KIPIEELEDRVFVNCNTSITWVEGTVGTLLSDITRLDLGKRILDPRGIYRCNESTVQVHYRMC NewR1_ems_ferrM_1386_0002_000000036_0001_0001_0003_updated__52__D
GCIFILVRGGTPEVQEELRKIGPLIVLKQGGQIIFLVCGGDPEELRKLAEKLGIPIDIWG KIPIEELEDRVFVNCNTSITWVEGTVGTLLSDITRLDLGKRILDPRGIYRCNESTVQVHYRMC FerrR1R2_emsferr_fer_b0002_0005_0004_000000028_0001_0001_0009_crosslinked_0__15__Q
SKVFLLVKGADPRLVKLVKKVYPEVIVFELPGNQFAFLLDHPNKAKSASKIVKAERWQIRTWP KIPIEELEDRVFVNCNTSITWVEGTVGTLLSDITRLDLGKRILDPRGIYRCNESTVQVHYRMC NewR1_ems_ferrM_1386_0002_000000036_0001_0001_0003_updated__41__H
GCIFILVRGGTPEVEEELRKIGPLIVLKQGGQIIFLVCGGDPEELRKLAEKLGIAIDIWG KIPIEELEDRVFVNCNTSITWVEGTVGTLLSDITRLDLGKRILDPRGIYRCNESTVQVHYRMC FerrR1R2_emsferr_fer_b0002_0005_0004_000000028_0001_0001_0009_crosslinked_0__55__A
SKVFLLVKGADPRLVKLVKKVYPEVIVFELPGNQFAGLLDDPNKAKSASKIVKAERWQIRTWP KIPIEELEDRVFVNCNTSITWVEGTVGTLLSDITRLDLGKRILDPRGIYRCNESTVQVHYRMC NewR1_ems_ferrM_1386_0002_000000036_0001_0001_0003_updated__37__G
MKVFLLVKGADPRLVKLVKKVYPEVIVFELPGNQFAFLLDDPNKAKSASKIVKAERWQIRTWP KIPIEELEDRVFVNCNTSITWVEGTVGTLLSDITRLDLGKRILDPRGIYRCNESTVQVHYRMC NewR1_ems_ferrM_1386_0002_000000036_0001_0001_0003_updated__1__M
SKVFLLVKGADPRLVKLVKKVYPEHIVFELPGNQFAFLLDDPNKAKSASKIVKAERWQIRTWP KIPIEELEDRVFVNCNTSITWVEGTVGTLLSDITRLDLGKRILDPRGIYRCNESTVQVHYRMC NewR1_ems_ferrM_1386_0002_000000036_0001_0001_0003_updated__25__H
GCIFILVRGGTPEVEEELRKIGPLIVLKQGAQIIFLVCGGDPEELRKLAEKLGIPIDIWG KIPIEELEDRVFVNCNTSITWVEGTVGTLLSDITRLDLGKRILDPRGIYRCNESTVQVHYRMC FerrR1R2_emsferr_fer_b0002_0005_0004_000000028_0001_0001_0009_crosslinked_0__31__A
GCIFILVRGGTPEVEEELRKIGPLIVLNQGGQIIFLVCGGDPEELRKLAEKLGIPIDIWG KIPIEELEDRVFVNCNTSITWVEGTVGTLLSDITRLDLGKRILDPRGIYRCNESTVQVHYRMC FerrR1R2_emsferr_fer_b0002_0005_0004_000000028_0001_0001_0009_crosslinked_0__28__N
SKVFLLVKGADPRLVKLVKKVYPEVIVFELPGNQFAFLLDYPNKAKSASKIVKAERWQIRTWP KIPIEELEDRVFVNCNTSITWVEGTVGTLLSDITRLDLGKRILDPRGIYRCNESTVQVHYRMC NewR1_ems_ferrM_1386_0002_000000036_0001_0001_0003_updated__41__Y
SKVFLLVKGADPRLVKLVKKVSPEVIVFELPGNQFAFLLDDPNKAKSASKIVKAERWQIRTWP KIPIEELEDRVFVNCNTSITWVEGTVGTLLSDITRLDLGKRILDPRGIYRCNESTVQVHYRMC NewR1_ems_ferrM_1386_0002_000000036_0001_0001_0003_updated__22__S
GCIFILVRGGTPEVEEELRKIGPLIVLQQGGQIIFLVCGGDPEELRKLAEKLGIPIDIWG KIPIEELEDRVFVNCNTSITWVEGTVGTLLSDITRLDLGKRILDPRGIYRCNESTVQVHYRMC FerrR1R2_emsferr_fer_b0002_0005_0004_000000028_0001_0001_0009_crosslinked_0__28__Q
SKVFLLVKGADPRLVKLVKKVYPEVIVFELPGNQFAFLLDDPNKAKSASKIVTAERWQIRTWP KIPIEELEDRVFVNCNTSITWVEGTVGTLLSDITRLDLGKRILDPRGIYRCNESTVQVHYRMC NewR1_ems_ferrM_1386_0002_000000036_0001_0001_0003_updated__53__T
GCIFILVRGGTPEVEEELRKIGPLIVLKQGGQIIFLVCGGDHEELRKLAEKLGIPIDIWG KIPIEELEDRVFVNCNTSITWVEGTVGTLLSDITRLDLGKRILDPRGIYRCNESTVQVHYRMC FerrR1R2_emsferr_fer_b0002_0005_0004_000000028_0001_0001_0009_crosslinked_0__42__H
GCIFILVRGGTPEVEEELRKIGPLIVLKQGGQIIFLVCGGDPEELRKLAEKLGIPIDIRG KIPIEELEDRVFVNCNTSITWVEGTVGTLLSDITRLDLGKRILDPRGIYRCNESTVQVHYRMC FerrR1R2_emsferr_fer_b0002_0005_0004_000000028_0001_0001_0009_crosslinked_0__59__R
SKVFLLVKGADPRLVKLVKKVYPEVIVFELPGNQFAFLLDDPNKAKTASKIVKAERWQIRTWP KIPIEELEDRVFVNCNTSITWVEGTVGTLLSDITRLDLGKRILDPRGIYRCNESTVQVHYRMC NewR1_ems_ferrM_1386_0002_000000036_0001_0001_0003_updated__47__T
SKVFLLVKGADPRLVKLVKKVYPEVIVFFLPGNQFAFLLDDPNKAKSASKIVKAERWQIRTWP KIPIEELEDRVFVNCNTSITWVEGTVGTLLSDITRLDLGKRILDPRGIYRCNESTVQVHYRMC NewR1_ems_ferrM_1386_0002_000000036_0001_0001_0003_updated__29__F
SKVFLLVKGADPRLVKAVKKVYPEVIVFELPGNQFAFLLDDPNKAKSASKIVKAERWQIRTWP KIPIEELEDRVFVNCNTSITWVEGTVGTLLSDITRLDLGKRILDPRGIYRCNESTVQVHYRMC NewR1_ems_ferrM_1386_0002_000000036_0001_0001_0003_updated__17__A
SKVFLLVKGADPREVKLVKKVYPEVIVFELPGNQFAFLLDDPNKAKSASKIVKAERWQIRTWP KIPIEELEDRVFVNCNTSITWVEGTVGTLLSDITRLDLGKRILDPRGIYRCNESTVQVHYRMC NewR1_ems_ferrM_1386_0002_000000036_0001_0001_0003_updated__14__E
GCIFILVRGGTPEVEEELRKIGPLIVLKQGGQIIFLVCGGDPHELRKLAEKLGIPIDIWG KIPIEELEDRVFVNCNTSITWVEGTVGTLLSDITRLDLGKRILDPRGIYRCNESTVQVHYRMC FerrR1R2_emsferr_fer_b0002_0005_0004_000000028_0001_0001_0009_crosslinked_0__43__H
SKVFLLVKGADPRLVKLVKKVYPEVIVFELPGNQFAFLLDDPNKAKSASKIGKAERWQIRTWP KIPIEELEDRVFVNCNTSITWVEGTVGTLLSDITRLDLGKRILDPRGIYRCNESTVQVHYRMC NewR1_ems_ferrM_1386_0002_000000036_0001_0001_0003_updated__52__G
SKVFLLVKGADPRLVKLVKKVYPEVIVFELPGNQFAFLKDDPNKAKSASKIVKAERWQIRTWP KIPIEELEDRVFVNCNTSITWVEGTVGTLLSDITRLDLGKRILDPRGIYRCNESTVQVHYRMC NewR1_ems_ferrM_1386_0002_000000036_0001_0001_0003_updated__39__K
GCIFILVRGGTPEVEEELRKIGPLIVLKQGGQIIFLVCGGDPEELRKLAEKLGYPIDIWG KIPIEELEDRVFVNCNTSITWVEGTVGTLLSDITRLDLGKRILDPRGIYRCNESTVQVHYRMC FerrR1R2_emsferr_fer_b0002_0005_0004_000000028_0001_0001_0009_crosslinked_0__54__Y
GCIFILVRGGTPEVEEELRKIGPLIVLKQGGQIIFLVCGGSPEELRKLAEKLGIPIDIWG KIPIEELEDRVFVNCNTSITWVEGTVGTLLSDITRLDLGKRILDPRGIYRCNESTVQVHYRMC FerrR1R2_emsferr_fer_b0002_0005_0004_000000028_0001_0001_0009_crosslinked_0__41__S
SKVFLLVKGADPRLVKLVKKVYPEVIVFELPGNQFAFLLDDPNKAKEASKIVKAERWQIRTWP KIPIEELEDRVFVNCNTSITWVEGTVGTLLSDITRLDLGKRILDPRGIYRCNESTVQVHYRMC NewR1_ems_ferrM_1386_0002_000000036_0001_0001_0003_updated__47__E
GCIFILVRGGTPEVEENLRKIGPLIVLKQGGQIIFLVCGGDPEELRKLAEKLGIPIDIWG KIPIEELEDRVFVNCNTSITWVEGTVGTLLSDITRLDLGKRILDPRGIYRCNESTVQVHYRMC FerrR1R2_emsferr_fer_b0002_0005_0004_000000028_0001_0001_0009_crosslinked_0__17__N
SKVFLLVKGADPRLVKLVKKVYPEVIVFELPGNQFAFLLDDPNKAKSISKIVKAERWQIRTWP KIPIEELEDRVFVNCNTSITWVEGTVGTLLSDITRLDLGKRILDPRGIYRCNESTVQVHYRMC NewR1_ems_ferrM_1386_0002_000000036_0001_0001_0003_updated__48__I
SKVFLLVKGADPRLRKLVKKVYPEVIVFELPGNQFAFLLDDPNKAKSASKIVKAERWQIRTWP KIPIEELEDRVFVNCNTSITWVEGTVGTLLSDITRLDLGKRILDPRGIYRCNESTVQVHYRMC NewR1_ems_ferrM_1386_0002_000000036_0001_0001_0003_updated__15__R
SKVFLLVKGADPRLVKLVKKVYPEVIVFELPGNQFAFLIDDPNKAKSASKIVKAERWQIRTWP KIPIEELEDRVFVNCNTSITWVEGTVGTLLSDITRLDLGKRILDPRGIYRCNESTVQVHYRMC NewR1_ems_ferrM_1386_0002_000000036_0001_0001_0003_updated__39__I
SKVFLLVKGARPRLVKLVKKVYPEVIVFELPGNQFAFLLDDPNKAKSASKIVKAERWQIRTWP KIPIEELEDRVFVNCNTSITWVEGTVGTLLSDITRLDLGKRILDPRGIYRCNESTVQVHYRMC NewR1_ems_ferrM_1386_0002_000000036_0001_0001_0003_updated__11__R
SKVFLLVKGADPRLVKLVKKVYPIVIVFELPGNQFAFLLDDPNKAKSASKIVKAERWQIRTWP KIPIEELEDRVFVNCNTSITWVEGTVGTLLSDITRLDLGKRILDPRGIYRCNESTVQVHYRMC NewR1_ems_ferrM_1386_0002_000000036_0001_0001_0003_updated__24__I
GCIFILVRGGTPEVEEELRKIGPLIVLKQGGQIIFLVCGGDPEELRKLAEKLGIPIYIWG KIPIEELEDRVFVNCNTSITWVEGTVGTLLSDITRLDLGKRILDPRGIYRCNESTVQVHYRMC FerrR1R2_emsferr_fer_b0002_0005_0004_000000028_0001_0001_0009_crosslinked_0__57__Y
SKVFLLVKGADPRLVKLVKKVYPEVIVFELPGNQFAELLDDPNKAKSASKIVKAERWQIRTWP KIPIEELEDRVFVNCNTSITWVEGTVGTLLSDITRLDLGKRILDPRGIYRCNESTVQVHYRMC NewR1_ems_ferrM_1386_0002_000000036_0001_0001_0003_updated__37__E
SKVFLLVKGADPRLVKLVKKVYPEVIVFELPGNQFAFLLDDPNKAKSASKIVKAERWQIRTWD KIPIEELEDRVFVNCNTSITWVEGTVGTLLSDITRLDLGKRILDPRGIYRCNESTVQVHYRMC NewR1_ems_ferrM_1386_0002_000000036_0001_0001_0003_updated__63__D
SRVFLLVKGADPRLVKLVKKVYPEVIVFELPGNQFAFLLDDPNKAKSASKIVKAERWQIRTWP KIPIEELEDRVFVNCNTSITWVEGTVGTLLSDITRLDLGKRILDPRGIYRCNESTVQVHYRMC NewR1_ems_ferrM_1386_0002_000000036_0001_0001_0003_updated__2__R
GCIFILVRGGTPEVEEELRKIGPLIVLKQGGQIRFLVCGGDPEELRKLAEKLGIPIDIWG KIPIEELEDRVFVNCNTSITWVEGTVGTLLSDITRLDLGKRILDPRGIYRCNESTVQVHYRMC FerrR1R2_emsferr_fer_b0002_0005_0004_000000028_0001_0001_0009_crosslinked_0__34__R
GCIFILVRGGTPEVEEELRKIGPLIVLKQGGQIIFLVCGGDPEELRKLAEKLGRPIDIWG KIPIEELEDRVFVNCNTSITWVEGTVGTLLSDITRLDLGKRILDPRGIYRCNESTVQVHYRMC FerrR1R2_emsferr_fer_b0002_0005_0004_000000028_0001_0001_0009_crosslinked_0__54__R
SKVFLLVKGADPRLVKLVKKVYPEVIVFELPGNQFAFFLDDPNKAKSASKIVKAERWQIRTWP KIPIEELEDRVFVNCNTSITWVEGTVGTLLSDITRLDLGKRILDPRGIYRCNESTVQVHYRMC NewR1_ems_ferrM_1386_0002_000000036_0001_0001_0003_updated__38__F
SKVFLLVKGADYRLVKLVKKVYPEVIVFELPGNQFAFLLDDPNKAKSASKIVKAERWQIRTWP KIPIEELEDRVFVNCNTSITWVEGTVGTLLSDITRLDLGKRILDPRGIYRCNESTVQVHYRMC NewR1_ems_ferrM_1386_0002_000000036_0001_0001_0003_updated__12__Y
GCIFILVREGTPEVEEELRKIGPLIVLKQGGQIIFLVCGGDPEELRKLAEKLGIPIDIWG KIPIEELEDRVFVNCNTSITWVEGTVGTLLSDITRLDLGKRILDPRGIYRCNESTVQVHYRMC FerrR1R2_emsferr_fer_b0002_0005_0004_000000028_0001_0001_0009_crosslinked_0__9__E
SKVFLLVKGADPRLVKLVKKVYPYVIVFELPGNQFAFLLDDPNKAKSASKIVKAERWQIRTWP KIPIEELEDRVFVNCNTSITWVEGTVGTLLSDITRLDLGKRILDPRGIYRCNESTVQVHYRMC NewR1_ems_ferrM_1386_0002_000000036_0001_0001_0003_updated__24__Y
SKVFLLVKGADPRLVKLVKKVYPEVIVFELPGNQFAFLLDDPNKAKSASKIVMAERWQIRTWP KIPIEELEDRVFVNCNTSITWVEGTVGTLLSDITRLDLGKRILDPRGIYRCNESTVQVHYRMC NewR1_ems_ferrM_1386_0002_000000036_0001_0001_0003_updated__53__M
SKVFLLVKGADPRLVKLVKKVYPEVDVFELPGNQFAFLLDDPNKAKSASKIVKAERWQIRTWP KIPIEELEDRVFVNCNTSITWVEGTVGTLLSDITRLDLGKRILDPRGIYRCNESTVQVHYRMC NewR1_ems_ferrM_1386_0002_000000036_0001_0001_0003_updated__26__D
GCIFILFRGGTPEVEEELRKIGPLIVLKQGGQIIFLVCGGDPEELRKLAEKLGIPIDIWG KIPIEELEDRVFVNCNTSITWVEGTVGTLLSDITRLDLGKRILDPRGIYRCNESTVQVHYRMC FerrR1R2_emsferr_fer_b0002_0005_0004_000000028_0001_0001_0009_crosslinked_0__7__F
GCIFQLVRGGTPEVEEELRKIGPLIVLKQGGQIIFLVCGGDPEELRKLAEKLGIPIDIWG KIPIEELEDRVFVNCNTSITWVEGTVGTLLSDITRLDLGKRILDPRGIYRCNESTVQVHYRMC FerrR1R2_emsferr_fer_b0002_0005_0004_000000028_0001_0001_0009_crosslinked_0__5__Q
GCIFILVRGGTPEVEEELRKIGPLIVLKQGYQIIFLVCGGDPEELRKLAEKLGIPIDIWG KIPIEELEDRVFVNCNTSITWVEGTVGTLLSDITRLDLGKRILDPRGIYRCNESTVQVHYRMC FerrR1R2_emsferr_fer_b0002_0005_0004_000000028_0001_0001_0009_crosslinked_0__31__Y
SKVFLLVKGADPRLVKLVKKVYPPVIVFELPGNQFAFLLDDPNKAKSASKIVKAERWQIRTWP KIPIEELEDRVFVNCNTSITWVEGTVGTLLSDITRLDLGKRILDPRGIYRCNESTVQVHYRMC NewR1_ems_ferrM_1386_0002_000000036_0001_0001_0003_updated__24__P
SKVFLLVKGADPRLVKLVKKVYPEVIVFELPGNQFAFLLDDPNKFKSASKIVKAERWQIRTWP KIPIEELEDRVFVNCNTSITWVEGTVGTLLSDITRLDLGKRILDPRGIYRCNESTVQVHYRMC NewR1_ems_ferrM_1386_0002_000000036_0001_0001_0003_updated__45__F
SKVFLLVKGADPRLVKLVKKVLPEVIVFELPGNQFAFLLDDPNKAKSASKIVKAERWQIRTWP KIPIEELEDRVFVNCNTSITWVEGTVGTLLSDITRLDLGKRILDPRGIYRCNESTVQVHYRMC NewR1_ems_ferrM_1386_0002_000000036_0001_0001_0003_updated__22__L
NCIFILVRGGTPEVEEELRKIGPLIVLKQGGQIIFLVCGGDPEELRKLAEKLGIPIDIWG KIPIEELEDRVFVNCNTSITWVEGTVGTLLSDITRLDLGKRILDPRGIYRCNESTVQVHYRMC FerrR1R2_emsferr_fer_b0002_0005_0004_000000028_0001_0001_0009_crosslinked_0__1__N
SEVFLLVKGADPRLVKLVKKVYPEVIVFELPGNQFAFLLDDPNKAKSASKIVKAERWQIRTWP KIPIEELEDRVFVNCNTSITWVEGTVGTLLSDITRLDLGKRILDPRGIYRCNESTVQVHYRMC NewR1_ems_ferrM_1386_0002_000000036_0001_0001_0003_updated__2__E
SKVFLLVKGADPALVKLVKKVYPEVIVFELPGNQFAFLLDDPNKAKSASKIVKAERWQIRTWP KIPIEELEDRVFVNCNTSITWVEGTVGTLLSDITRLDLGKRILDPRGIYRCNESTVQVHYRMC NewR1_ems_ferrM_1386_0002_000000036_0001_0001_0003_updated__13__A
SKVFLLVKGADPRLVKLVKKVYPEVIVFELPGNQFAFLLDDPPKAKSASKIVKAERWQIRTWP KIPIEELEDRVFVNCNTSITWVEGTVGTLLSDITRLDLGKRILDPRGIYRCNESTVQVHYRMC NewR1_ems_ferrM_1386_0002_000000036_0001_0001_0003_updated__43__P
SKVFLLVKGADPRLVKLVKKVQPEVIVFELPGNQFAFLLDDPNKAKSASKIVKAERWQIRTWP KIPIEELEDRVFVNCNTSITWVEGTVGTLLSDITRLDLGKRILDPRGIYRCNESTVQVHYRMC NewR1_ems_ferrM_1386_0002_000000036_0001_0001_0003_updated__22__Q
GCIFILVRGGTPEVEEELRKIGPLIVLKQGGQIEFLVCGGDPEELRKLAEKLGIPIDIWG KIPIEELEDRVFVNCNTSITWVEGTVGTLLSDITRLDLGKRILDPRGIYRCNESTVQVHYRMC FerrR1R2_emsferr_fer_b0002_0005_0004_000000028_0001_0001_0009_crosslinked_0__34__E
SKVFLLVKGADPRLVKLVKKVYPEVIVFELPGNQFAFPLDDPNKAKSASKIVKAERWQIRTWP KIPIEELEDRVFVNCNTSITWVEGTVGTLLSDITRLDLGKRILDPRGIYRCNESTVQVHYRMC NewR1_ems_ferrM_1386_0002_000000036_0001_0001_0003_updated__38__P
GCIFILVRGGTPEVEEELRKIGPLIVLKQGKQIIFLVCGGDPEELRKLAEKLGIPIDIWG KIPIEELEDRVFVNCNTSITWVEGTVGTLLSDITRLDLGKRILDPRGIYRCNESTVQVHYRMC FerrR1R2_emsferr_fer_b0002_0005_0004_000000028_0001_0001_0009_crosslinked_0__31__K
SKVFLLVKGADPRLVKLVKKVYPEVIVFELPGNQFAFLLDDYNKAKSASKIVKAERWQIRTWP KIPIEELEDRVFVNCNTSITWVEGTVGTLLSDITRLDLGKRILDPRGIYRCNESTVQVHYRMC NewR1_ems_ferrM_1386_0002_000000036_0001_0001_0003_updated__42__Y
YCIFILVRGGTPEVEEELRKIGPLIVLKQGGQIIFLVCGGDPEELRKLAEKLGIPIDIWG KIPIEELEDRVFVNCNTSITWVEGTVGTLLSDITRLDLGKRILDPRGIYRCNESTVQVHYRMC FerrR1R2_emsferr_fer_b0002_0005_0004_000000028_0001_0001_0009_crosslinked_0__1__Y
GCIFILVRGGTPEVEEELRKIGPLIVLKQGGQIIFLVCGGDPEELRKLAEKLHIPIDIWG KIPIEELEDRVFVNCNTSITWVEGTVGTLLSDITRLDLGKRILDPRGIYRCNESTVQVHYRMC FerrR1R2_emsferr_fer_b0002_0005_0004_000000028_0001_0001_0009_crosslinked_0__53__H
GCIFILVRGGTPEVEEELRKIGPLIVLKQGGQIIFLLCGGDPEELRKLAEKLGIPIDIWG KIPIEELEDRVFVNCNTSITWVEGTVGTLLSDITRLDLGKRILDPRGIYRCNESTVQVHYRMC FerrR1R2_emsferr_fer_b0002_0005_0004_000000028_0001_0001_0009_crosslinked_0__37__L
GCIFILVRGGTPEVEEELRKIGPLIVLKQGGQLIFLVCGGDPEELRKLAEKLGIPIDIWG KIPIEELEDRVFVNCNTSITWVEGTVGTLLSDITRLDLGKRILDPRGIYRCNESTVQVHYRMC FerrR1R2_emsferr_fer_b0002_0005_0004_000000028_0001_0001_0009_crosslinked_0__33__L
GCIFILVRGGTPEVEEELRKIGPLIVLKQGGQIIFLVCGGDPLELRKLAEKLGIPIDIWG KIPIEELEDRVFVNCNTSITWVEGTVGTLLSDITRLDLGKRILDPRGIYRCNESTVQVHYRMC FerrR1R2_emsferr_fer_b0002_0005_0004_000000028_0001_0001_0009_crosslinked_0__43__L
GCIFILVRGNTPEVEEELRKIGPLIVLKQGGQIIFLVCGGDPEELRKLAEKLGIPIDIWG KIPIEELEDRVFVNCNTSITWVEGTVGTLLSDITRLDLGKRILDPRGIYRCNESTVQVHYRMC FerrR1R2_emsferr_fer_b0002_0005_0004_000000028_0001_0001_0009_crosslinked_0__10__N
SKVFLLVKGADPRLCKLVKKVYPEVIVFELPGNQFAFLLDDPNKAKSASKIVKAERWQIRTWP KIPIEELEDRVFVNCNTSITWVEGTVGTLLSDITRLDLGKRILDPRGIYRCNESTVQVHYRMC NewR1_ems_ferrM_1386_0002_000000036_0001_0001_0003_updated__15__C
GCIFILVRGGTPEVEEELRHIGPLIVLKQGGQIIFLVCGGDPEELRKLAEKLGIPIDIWG KIPIEELEDRVFVNCNTSITWVEGTVGTLLSDITRLDLGKRILDPRGIYRCNESTVQVHYRMC FerrR1R2_emsferr_fer_b0002_0005_0004_000000028_0001_0001_0009_crosslinked_0__20__H
GCIFILVRGGTPEVEEELRKIGPLIVLKQGGQIIFLVCGGDPEELRKLVEKLGIPIDIWG KIPIEELEDRVFVNCNTSITWVEGTVGTLLSDITRLDLGKRILDPRGIYRCNESTVQVHYRMC FerrR1R2_emsferr_fer_b0002_0005_0004_000000028_0001_0001_0009_crosslinked_0__49__V
SKVFLLVKGADPRLVKLVKKVYPQVIVFELPGNQFAFLLDDPNKAKSASKIVKAERWQIRTWP KIPIEELEDRVFVNCNTSITWVEGTVGTLLSDITRLDLGKRILDPRGIYRCNESTVQVHYRMC NewR1_ems_ferrM_1386_0002_000000036_0001_0001_0003_updated__24__Q
SKVFLLVKGADPRLVKLVKKVYPEVIVFELPGNQFAFLLDDPNKAKSASKKVKAERWQIRTWP KIPIEELEDRVFVNCNTSITWVEGTVGTLLSDITRLDLGKRILDPRGIYRCNESTVQVHYRMC NewR1_ems_ferrM_1386_0002_000000036_0001_0001_0003_updated__51__K
SKVFLLVKGADPRLVKLVKKVYPEVIVFELPGNQFNFLLDDPNKAKSASKIVKAERWQIRTWP KIPIEELEDRVFVNCNTSITWVEGTVGTLLSDITRLDLGKRILDPRGIYRCNESTVQVHYRMC NewR1_ems_ferrM_1386_0002_000000036_0001_0001_0003_updated__36__N
NKVFLLVKGADPRLVKLVKKVYPEVIVFELPGNQFAFLLDDPNKAKSASKIVKAERWQIRTWP KIPIEELEDRVFVNCNTSITWVEGTVGTLLSDITRLDLGKRILDPRGIYRCNESTVQVHYRMC NewR1_ems_ferrM_1386_0002_000000036_0001_0001_0003_updated__1__N
SKVFLLVKGADPRLVKLVKKVYPEVIVFELPGNVFAFLLDDPNKAKSASKIVKAERWQIRTWP KIPIEELEDRVFVNCNTSITWVEGTVGTLLSDITRLDLGKRILDPRGIYRCNESTVQVHYRMC NewR1_ems_ferrM_1386_0002_000000036_0001_0001_0003_updated__34__V
GCIFFLVRGGTPEVEEELRKIGPLIVLKQGGQIIFLVCGGDPEELRKLAEKLGIPIDIWG KIPIEELEDRVFVNCNTSITWVEGTVGTLLSDITRLDLGKRILDPRGIYRCNESTVQVHYRMC FerrR1R2_emsferr_fer_b0002_0005_0004_000000028_0001_0001_0009_crosslinked_0__5__F
SKVFLLVKGADPRLVKLVKKVYPEVIVFELPGNQFAFLLDDPNKAKSASKIVKQERWQIRTWP KIPIEELEDRVFVNCNTSITWVEGTVGTLLSDITRLDLGKRILDPRGIYRCNESTVQVHYRMC NewR1_ems_ferrM_1386_0002_000000036_0001_0001_0003_updated__54__Q
SKVFLLVKGADPRLVKLVKKVYPSVIVFELPGNQFAFLLDDPNKAKSASKIVKAERWQIRTWP KIPIEELEDRVFVNCNTSITWVEGTVGTLLSDITRLDLGKRILDPRGIYRCNESTVQVHYRMC NewR1_ems_ferrM_1386_0002_000000036_0001_0001_0003_updated__24__S
SKVFLLVKGADPRLVKLVKKVYPEVIVFELPGNQFAFLLDDPNKAKSASKIVKAERWQIRFWP KIPIEELEDRVFVNCNTSITWVEGTVGTLLSDITRLDLGKRILDPRGIYRCNESTVQVHYRMC NewR1_ems_ferrM_1386_0002_000000036_0001_0001_0003_updated__61__F
SKVFLLVKGADPRLVKLVKKVYPEVIVFELPGNQFAFLLDDPNKAKSGSKIVKAERWQIRTWP KIPIEELEDRVFVNCNTSITWVEGTVGTLLSDITRLDLGKRILDPRGIYRCNESTVQVHYRMC NewR1_ems_ferrM_1386_0002_000000036_0001_0001_0003_updated__48__G
GCIFILVRGGTPEVEEELRKIYPLIVLKQGGQIIFLVCGGDPEELRKLAEKLGIPIDIWG KIPIEELEDRVFVNCNTSITWVEGTVGTLLSDITRLDLGKRILDPRGIYRCNESTVQVHYRMC FerrR1R2_emsferr_fer_b0002_0005_0004_000000028_0001_0001_0009_crosslinked_0__22__Y
SKVFLLVKGADPRLGKLVKKVYPEVIVFELPGNQFAFLLDDPNKAKSASKIVKAERWQIRTWP KIPIEELEDRVFVNCNTSITWVEGTVGTLLSDITRLDLGKRILDPRGIYRCNESTVQVHYRMC NewR1_ems_ferrM_1386_0002_000000036_0001_0001_0003_updated__15__G
SKVFLLVKGADPRLVKLVKKVYPEVIVFELPGNQFIFLLDDPNKAKSASKIVKAERWQIRTWP KIPIEELEDRVFVNCNTSITWVEGTVGTLLSDITRLDLGKRILDPRGIYRCNESTVQVHYRMC NewR1_ems_ferrM_1386_0002_000000036_0001_0001_0003_updated__36__I
SKVFLLVKGADPRLVKLVKKVYPEVIVSELPGNQFAFLLDDPNKAKSASKIVKAERWQIRTWP KIPIEELEDRVFVNCNTSITWVEGTVGTLLSDITRLDLGKRILDPRGIYRCNESTVQVHYRMC NewR1_ems_ferrM_1386_0002_000000036_0001_0001_0003_updated__28__S
GCIFILVRGGTPEVEEELRKIGPLIVLKQGGQIIFLVCGGDPEELRKLAEKLGIPIDVWG KIPIEELEDRVFVNCNTSITWVEGTVGTLLSDITRLDLGKRILDPRGIYRCNESTVQVHYRMC FerrR1R2_emsferr_fer_b0002_0005_0004_000000028_0001_0001_0009_crosslinked_0__58__V
GCIFILVRGGTPEVEEELRKIGPLIVLKQGGFIIFLVCGGDPEELRKLAEKLGIPIDIWG KIPIEELEDRVFVNCNTSITWVEGTVGTLLSDITRLDLGKRILDPRGIYRCNESTVQVHYRMC FerrR1R2_emsferr_fer_b0002_0005_0004_000000028_0001_0001_0009_crosslinked_0__32__F
GCIFILVRGGWPEVEEELRKIGPLIVLKQGGQIIFLVCGGDPEELRKLAEKLGIPIDIWG KIPIEELEDRVFVNCNTSITWVEGTVGTLLSDITRLDLGKRILDPRGIYRCNESTVQVHYRMC FerrR1R2_emsferr_fer_b0002_0005_0004_000000028_0001_0001_0009_crosslinked_0__11__W
SKVFLLVKGADPRLVKLVKKVYPEVIVFELPGNQFAFLLDDPNKAKSASKIMKAERWQIRTWP KIPIEELEDRVFVNCNTSITWVEGTVGTLLSDITRLDLGKRILDPRGIYRCNESTVQVHYRMC NewR1_ems_ferrM_1386_0002_000000036_0001_0001_0003_updated__52__M
GCIFILVRGGTPEVEEELRKIGPLDVLKQGGQIIFLVCGGDPEELRKLAEKLGIPIDIWG KIPIEELEDRVFVNCNTSITWVEGTVGTLLSDITRLDLGKRILDPRGIYRCNESTVQVHYRMC FerrR1R2_emsferr_fer_b0002_0005_0004_000000028_0001_0001_0009_crosslinked_0__25__D
GCIFILVRGGTPEVEEELRKIGPLIVLKQGGQIIFLVCGGDPEELRKLAEKLQIPIDIWG KIPIEELEDRVFVNCNTSITWVEGTVGTLLSDITRLDLGKRILDPRGIYRCNESTVQVHYRMC FerrR1R2_emsferr_fer_b0002_0005_0004_000000028_0001_0001_0009_crosslinked_0__53__Q
GCIFILVRGGTPEVEEELRKIGPLIVLKQGGQIIFLVCGGDPEELRKLEEKLGIPIDIWG KIPIEELEDRVFVNCNTSITWVEGTVGTLLSDITRLDLGKRILDPRGIYRCNESTVQVHYRMC FerrR1R2_emsferr_fer_b0002_0005_0004_000000028_0001_0001_0009_crosslinked_0__49__E
GCIFILVRGGTPEVEEELRKIGPLIVLKQGGQKIFLVCGGDPEELRKLAEKLGIPIDIWG KIPIEELEDRVFVNCNTSITWVEGTVGTLLSDITRLDLGKRILDPRGIYRCNESTVQVHYRMC FerrR1R2_emsferr_fer_b0002_0005_0004_000000028_0001_0001_0009_crosslinked_0__33__K
SKVFLLVKGADPRLVKLVKKDYPEVIVFELPGNQFAFLLDDPNKAKSASKIVKAERWQIRTWP KIPIEELEDRVFVNCNTSITWVEGTVGTLLSDITRLDLGKRILDPRGIYRCNESTVQVHYRMC NewR1_ems_ferrM_1386_0002_000000036_0001_0001_0003_updated__21__D
GCTFILVRGGTPEVEEELRKIGPLIVLKQGGQIIFLVCGGDPEELRKLAEKLGIPIDIWG KIPIEELEDRVFVNCNTSITWVEGTVGTLLSDITRLDLGKRILDPRGIYRCNESTVQVHYRMC FerrR1R2_emsferr_fer_b0002_0005_0004_000000028_0001_0001_0009_crosslinked_0__3__T
SKVFLLVKGADPRLVKLVKKVYPEVIIFELPGNQFAFLLDDPNKAKSASKIVKAERWQIRTWP KIPIEELEDRVFVNCNTSITWVEGTVGTLLSDITRLDLGKRILDPRGIYRCNESTVQVHYRMC NewR1_ems_ferrM_1386_0002_000000036_0001_0001_0003_updated__27__I
SKVFLLVKGADPRLVKYVKKVYPEVIVFELPGNQFAFLLDDPNKAKSASKIVKAERWQIRTWP KIPIEELEDRVFVNCNTSITWVEGTVGTLLSDITRLDLGKRILDPRGIYRCNESTVQVHYRMC NewR1_ems_ferrM_1386_0002_000000036_0001_0001_0003_updated__17__Y
GCIFILVRGGTPEVENELRKIGPLIVLKQGGQIIFLVCGGDPEELRKLAEKLGIPIDIWG KIPIEELEDRVFVNCNTSITWVEGTVGTLLSDITRLDLGKRILDPRGIYRCNESTVQVHYRMC FerrR1R2_emsferr_fer_b0002_0005_0004_000000028_0001_0001_0009_crosslinked_0__16__N
SKVFLLVKGADPRLVKLVKKVYPEVIVFELPGNQFAFLLDDPNKAKSASKIVKAERLQIRTWP KIPIEELEDRVFVNCNTSITWVEGTVGTLLSDITRLDLGKRILDPRGIYRCNESTVQVHYRMC NewR1_ems_ferrM_1386_0002_000000036_0001_0001_0003_updated__57__L
GCIFILVRGGTPEVEEELRKIGPLIVLKQGGQIIFLVCGGDPENLRKLAEKLGIPIDIWG KIPIEELEDRVFVNCNTSITWVEGTVGTLLSDITRLDLGKRILDPRGIYRCNESTVQVHYRMC FerrR1R2_emsferr_fer_b0002_0005_0004_000000028_0001_0001_0009_crosslinked_0__44__N
SKVFLLVKGADPRLVKLVKKVYPEVIVFELPGNQFAFLLDDPNKAKSESKIVKAERWQIRTWP KIPIEELEDRVFVNCNTSITWVEGTVGTLLSDITRLDLGKRILDPRGIYRCNESTVQVHYRMC NewR1_ems_ferrM_1386_0002_000000036_0001_0001_0003_updated__48__E
GCIFILVRGGTPEVEEELRKIGPFIVLKQGGQIIFLVCGGDPEELRKLAEKLGIPIDIWG KIPIEELEDRVFVNCNTSITWVEGTVGTLLSDITRLDLGKRILDPRGIYRCNESTVQVHYRMC FerrR1R2_emsferr_fer_b0002_0005_0004_000000028_0001_0001_0009_crosslinked_0__24__F
SKVFLLVKGADPRLVKLVKKVYPEVIVFELPGNQFAFLLDDPNKAKSASKIVRAERWQIRTWP KIPIEELEDRVFVNCNTSITWVEGTVGTLLSDITRLDLGKRILDPRGIYRCNESTVQVHYRMC NewR1_ems_ferrM_1386_0002_000000036_0001_0001_0003_updated__53__R
SKVFLLVKGADPRLVKLVKKVYPEVIVFELPGNQFAILLDDPNKAKSASKIVKAERWQIRTWP KIPIEELEDRVFVNCNTSITWVEGTVGTLLSDITRLDLGKRILDPRGIYRCNESTVQVHYRMC NewR1_ems_ferrM_1386_0002_000000036_0001_0001_0003_updated__37__I
SKVFLLVKIADPRLVKLVKKVYPEVIVFELPGNQFAFLLDDPNKAKSASKIVKAERWQIRTWP KIPIEELEDRVFVNCNTSITWVEGTVGTLLSDITRLDLGKRILDPRGIYRCNESTVQVHYRMC NewR1_ems_ferrM_1386_0002_000000036_0001_0001_0003_updated__9__I
SKVFLLVKGADPGLVKLVKKVYPEVIVFELPGNQFAFLLDDPNKAKSASKIVKAERWQIRTWP KIPIEELEDRVFVNCNTSITWVEGTVGTLLSDITRLDLGKRILDPRGIYRCNESTVQVHYRMC NewR1_ems_ferrM_1386_0002_000000036_0001_0001_0003_updated__13__G
SKVFLLVKGADPRRVKLVKKVYPEVIVFELPGNQFAFLLDDPNKAKSASKIVKAERWQIRTWP KIPIEELEDRVFVNCNTSITWVEGTVGTLLSDITRLDLGKRILDPRGIYRCNESTVQVHYRMC NewR1_ems_ferrM_1386_0002_000000036_0001_0001_0003_updated__14__R
SKVFLLVKGADPRLVKLVKKVYPEVIVFELPGNQFAFLLDDPNKAKSCSKIVKAERWQIRTWP KIPIEELEDRVFVNCNTSITWVEGTVGTLLSDITRLDLGKRILDPRGIYRCNESTVQVHYRMC NewR1_ems_ferrM_1386_0002_000000036_0001_0001_0003_updated__48__C
GCIFILVRGTTPEVEEELRKIGPLIVLKQGGQIIFLVCGGDPEELRKLAEKLGIPIDIWG KIPIEELEDRVFVNCNTSITWVEGTVGTLLSDITRLDLGKRILDPRGIYRCNESTVQVHYRMC FerrR1R2_emsferr_fer_b0002_0005_0004_000000028_0001_0001_0009_crosslinked_0__10__T
GCIFILVRGGTPEVEEELRKIMPLIVLKQGGQIIFLVCGGDPEELRKLAEKLGIPIDIWG KIPIEELEDRVFVNCNTSITWVEGTVGTLLSDITRLDLGKRILDPRGIYRCNESTVQVHYRMC FerrR1R2_emsferr_fer_b0002_0005_0004_000000028_0001_0001_0009_crosslinked_0__22__M
GCIFILVRGGTPEVEEELRKIGPLIVLKQGGQIIFLVCGGDPEELRKSAEKLGIPIDIWG KIPIEELEDRVFVNCNTSITWVEGTVGTLLSDITRLDLGKRILDPRGIYRCNESTVQVHYRMC FerrR1R2_emsferr_fer_b0002_0005_0004_000000028_0001_0001_0009_crosslinked_0__48__S
SKVFLLVKGADPRLVKLVKKVYPEVIVFELPGNQFAFLLDDPNFAKSASKIVKAERWQIRTWP KIPIEELEDRVFVNCNTSITWVEGTVGTLLSDITRLDLGKRILDPRGIYRCNESTVQVHYRMC NewR1_ems_ferrM_1386_0002_000000036_0001_0001_0003_updated__44__F
GCIFILVRGGTPEVEEELRKIGALIVLKQGGQIIFLVCGGDPEELRKLAEKLGIPIDIWG KIPIEELEDRVFVNCNTSITWVEGTVGTLLSDITRLDLGKRILDPRGIYRCNESTVQVHYRMC FerrR1R2_emsferr_fer_b0002_0005_0004_000000028_0001_0001_0009_crosslinked_0__23__A
GCIFILVRGGTPEVEEYLRKIGPLIVLKQGGQIIFLVCGGDPEELRKLAEKLGIPIDIWG KIPIEELEDRVFVNCNTSITWVEGTVGTLLSDITRLDLGKRILDPRGIYRCNESTVQVHYRMC FerrR1R2_emsferr_fer_b0002_0005_0004_000000028_0001_0001_0009_crosslinked_0__17__Y
SKVFLLVKGADPRLVKLVKKVYPEVIVFELPGNQFAFLLDDCNKAKSASKIVKAERWQIRTWP KIPIEELEDRVFVNCNTSITWVEGTVGTLLSDITRLDLGKRILDPRGIYRCNESTVQVHYRMC NewR1_ems_ferrM_1386_0002_000000036_0001_0001_0003_updated__42__C
SKVFLLVKGADPRLVKLVKKVYPEVIVFELPGNQFAFLLDSPNKAKSASKIVKAERWQIRTWP KIPIEELEDRVFVNCNTSITWVEGTVGTLLSDITRLDLGKRILDPRGIYRCNESTVQVHYRMC NewR1_ems_ferrM_1386_0002_000000036_0001_0001_0003_updated__41__S
GCIFILVRGGTPEVEEELRKIGPLIVLKQGGQIIFLVCGGDEEELRKLAEKLGIPIDIWG KIPIEELEDRVFVNCNTSITWVEGTVGTLLSDITRLDLGKRILDPRGIYRCNESTVQVHYRMC FerrR1R2_emsferr_fer_b0002_0005_0004_000000028_0001_0001_0009_crosslinked_0__42__E
SKVFLLVKGADPRLVKLVKKVYPEVIVFELPGCQFAFLLDDPNKAKSASKIVKAERWQIRTWP KIPIEELEDRVFVNCNTSITWVEGTVGTLLSDITRLDLGKRILDPRGIYRCNESTVQVHYRMC NewR1_ems_ferrM_1386_0002_000000036_0001_0001_0003_updated__33__C
SKVFLLVKGADPRLVKLVKFVYPEVIVFELPGNQFAFLLDDPNKAKSASKIVKAERWQIRTWP KIPIEELEDRVFVNCNTSITWVEGTVGTLLSDITRLDLGKRILDPRGIYRCNESTVQVHYRMC NewR1_ems_ferrM_1386_0002_000000036_0001_0001_0003_updated__20__F
VKVFLLVKGADPRLVKLVKKVYPEVIVFELPGNQFAFLLDDPNKAKSASKIVKAERWQIRTWP KIPIEELEDRVFVNCNTSITWVEGTVGTLLSDITRLDLGKRILDPRGIYRCNESTVQVHYRMC NewR1_ems_ferrM_1386_0002_000000036_0001_0001_0003_updated__1__V
GCIFILVRGGTPEVEEELRKIGPLIVLKQGGQIIFLVCGGDPEELRKLAEKLGIPIRIWG KIPIEELEDRVFVNCNTSITWVEGTVGTLLSDITRLDLGKRILDPRGIYRCNESTVQVHYRMC FerrR1R2_emsferr_fer_b0002_0005_0004_000000028_0001_0001_0009_crosslinked_0__57__R
SKVFLLVKGADPRLVKLVKKVYPEVIVFELPGNQFAFLLDDPNKAKSASKIVKAERWQHRTWP KIPIEELEDRVFVNCNTSITWVEGTVGTLLSDITRLDLGKRILDPRGIYRCNESTVQVHYRMC NewR1_ems_ferrM_1386_0002_000000036_0001_0001_0003_updated__59__H
GCIFILVRGGTPEVEEELRKIGPLIVLKQGGQIIFLVCGGDPEELRKLAEKSGIPIDIWG KIPIEELEDRVFVNCNTSITWVEGTVGTLLSDITRLDLGKRILDPRGIYRCNESTVQVHYRMC FerrR1R2_emsferr_fer_b0002_0005_0004_000000028_0001_0001_0009_crosslinked_0__52__S
GCIFILVRGGTPLVEEELRKIGPLIVLKQGGQIIFLVCGGDPEELRKLAEKLGIPIDIWG KIPIEELEDRVFVNCNTSITWVEGTVGTLLSDITRLDLGKRILDPRGIYRCNESTVQVHYRMC FerrR1R2_emsferr_fer_b0002_0005_0004_000000028_0001_0001_0009_crosslinked_0__13__L
GCIFILVRGGTPEVEEELRKIGPLIVLKQGGQIIFLVCGGDPEELRKLAEKLGIPIDIIG KIPIEELEDRVFVNCNTSITWVEGTVGTLLSDITRLDLGKRILDPRGIYRCNESTVQVHYRMC FerrR1R2_emsferr_fer_b0002_0005_0004_000000028_0001_0001_0009_crosslinked_0__59__I
GCIFILVRGGTPEVEEELRKISPLIVLKQGGQIIFLVCGGDPEELRKLAEKLGIPIDIWG KIPIEELEDRVFVNCNTSITWVEGTVGTLLSDITRLDLGKRILDPRGIYRCNESTVQVHYRMC FerrR1R2_emsferr_fer_b0002_0005_0004_000000028_0001_0001_0009_crosslinked_0__22__S
SKVFLLVKGADPRLVKLVKKVYPEVIVFELPGNQFAFLLDDPNKAQSASKIVKAERWQIRTWP KIPIEELEDRVFVNCNTSITWVEGTVGTLLSDITRLDLGKRILDPRGIYRCNESTVQVHYRMC NewR1_ems_ferrM_1386_0002_000000036_0001_0001_0003_updated__46__Q
SKVFLLVKGADPRLVKLVKKVYPEVIVFELPGVQFAFLLDDPNKAKSASKIVKAERWQIRTWP KIPIEELEDRVFVNCNTSITWVEGTVGTLLSDITRLDLGKRILDPRGIYRCNESTVQVHYRMC NewR1_ems_ferrM_1386_0002_000000036_0001_0001_0003_updated__33__V
SKVFLLVKGADPRLVKLVKKVYPEVIVFELPGNQFAFLLDDENKAKSASKIVKAERWQIRTWP KIPIEELEDRVFVNCNTSITWVEGTVGTLLSDITRLDLGKRILDPRGIYRCNESTVQVHYRMC NewR1_ems_ferrM_1386_0002_000000036_0001_0001_0003_updated__42__E
GCIFILVRGGTPEVEEELRKIGPLIVLKQGGSIIFLVCGGDPEELRKLAEKLGIPIDIWG KIPIEELEDRVFVNCNTSITWVEGTVGTLLSDITRLDLGKRILDPRGIYRCNESTVQVHYRMC FerrR1R2_emsferr_fer_b0002_0005_0004_000000028_0001_0001_0009_crosslinked_0__32__S
GCIFILVRGGTPEVEEELRKIGPLIVLKQGGQIIFLVCGGDPEELRKLAEKLGEPIDIWG KIPIEELEDRVFVNCNTSITWVEGTVGTLLSDITRLDLGKRILDPRGIYRCNESTVQVHYRMC FerrR1R2_emsferr_fer_b0002_0005_0004_000000028_0001_0001_0009_crosslinked_0__54__E
SKVFLLVKGADPTLVKLVKKVYPEVIVFELPGNQFAFLLDDPNKAKSASKIVKAERWQIRTWP KIPIEELEDRVFVNCNTSITWVEGTVGTLLSDITRLDLGKRILDPRGIYRCNESTVQVHYRMC NewR1_ems_ferrM_1386_0002_000000036_0001_0001_0003_updated__13__T
SKVFLLVKGADPRLVKLVKKVYPEVIVFELPGNQFAFLLDDPNKAKSASKIVWAERWQIRTWP KIPIEELEDRVFVNCNTSITWVEGTVGTLLSDITRLDLGKRILDPRGIYRCNESTVQVHYRMC NewR1_ems_ferrM_1386_0002_000000036_0001_0001_0003_updated__53__W
GCIFILVRGGTPEVEEELRKIGPLEVLKQGGQIIFLVCGGDPEELRKLAEKLGIPIDIWG KIPIEELEDRVFVNCNTSITWVEGTVGTLLSDITRLDLGKRILDPRGIYRCNESTVQVHYRMC FerrR1R2_emsferr_fer_b0002_0005_0004_000000028_0001_0001_0009_crosslinked_0__25__E
GCIFILVRGGTPEVEEELRKIGPLIVLKQGIQIIFLVCGGDPEELRKLAEKLGIPIDIWG KIPIEELEDRVFVNCNTSITWVEGTVGTLLSDITRLDLGKRILDPRGIYRCNESTVQVHYRMC FerrR1R2_emsferr_fer_b0002_0005_0004_000000028_0001_0001_0009_crosslinked_0__31__I
SKVFLLVKGADPRLVKLVKKVYPEVSVFELPGNQFAFLLDDPNKAKSASKIVKAERWQIRTWP KIPIEELEDRVFVNCNTSITWVEGTVGTLLSDITRLDLGKRILDPRGIYRCNESTVQVHYRMC NewR1_ems_ferrM_1386_0002_000000036_0001_0001_0003_updated__26__S
SKVFLFVKGADPRLVKLVKKVYPEVIVFELPGNQFAFLLDDPNKAKSASKIVKAERWQIRTWP KIPIEELEDRVFVNCNTSITWVEGTVGTLLSDITRLDLGKRILDPRGIYRCNESTVQVHYRMC NewR1_ems_ferrM_1386_0002_000000036_0001_0001_0003_updated__6__F
SKVFLLVKGADPRLVKLVKKVYPEVIVFELPGNQFAFLLDDPNKHKSASKIVKAERWQIRTWP KIPIEELEDRVFVNCNTSITWVEGTVGTLLSDITRLDLGKRILDPRGIYRCNESTVQVHYRMC NewR1_ems_ferrM_1386_0002_000000036_0001_0001_0003_updated__45__H
SKVFLLVKGANPRLVKLVKKVYPEVIVFELPGNQFAFLLDDPNKAKSASKIVKAERWQIRTWP KIPIEELEDRVFVNCNTSITWVEGTVGTLLSDITRLDLGKRILDPRGIYRCNESTVQVHYRMC NewR1_ems_ferrM_1386_0002_000000036_0001_0001_0003_updated__11__N
SKVFLLVKGADPRLVKLVKKVYPEVIVFELPGNQFAFLVDDPNKAKSASKIVKAERWQIRTWP KIPIEELEDRVFVNCNTSITWVEGTVGTLLSDITRLDLGKRILDPRGIYRCNESTVQVHYRMC NewR1_ems_ferrM_1386_0002_000000036_0001_0001_0003_updated__39__V
SKVFLLVKGADPRLVKLVKKVYPEVIVFELPGNQFAFLLDDVNKAKSASKIVKAERWQIRTWP KIPIEELEDRVFVNCNTSITWVEGTVGTLLSDITRLDLGKRILDPRGIYRCNESTVQVHYRMC NewR1_ems_ferrM_1386_0002_000000036_0001_0001_0003_updated__42__V
SKVFLLVKGADPRLVKLVKKVYPEVIVFDLPGNQFAFLLDDPNKAKSASKIVKAERWQIRTWP KIPIEELEDRVFVNCNTSITWVEGTVGTLLSDITRLDLGKRILDPRGIYRCNESTVQVHYRMC NewR1_ems_ferrM_1386_0002_000000036_0001_0001_0003_updated__29__D
SKVFLLVKGADPRLVKLVKKVYPEVIVFELPGNEFAFLLDDPNKAKSASKIVKAERWQIRTWP KIPIEELEDRVFVNCNTSITWVEGTVGTLLSDITRLDLGKRILDPRGIYRCNESTVQVHYRMC NewR1_ems_ferrM_1386_0002_000000036_0001_0001_0003_updated__34__E
SKVFLLVKGADPRLVKLVKKVYPEVIVFELLGNQFAFLLDDPNKAKSASKIVKAERWQIRTWP KIPIEELEDRVFVNCNTSITWVEGTVGTLLSDITRLDLGKRILDPRGIYRCNESTVQVHYRMC NewR1_ems_ferrM_1386_0002_000000036_0001_0001_0003_updated__31__L
GCIFILVRGGTPEVEEELRKIGPLIVLKQGGQIIFLVCGTDPEELRKLAEKLGIPIDIWG KIPIEELEDRVFVNCNTSITWVEGTVGTLLSDITRLDLGKRILDPRGIYRCNESTVQVHYRMC FerrR1R2_emsferr_fer_b0002_0005_0004_000000028_0001_0001_0009_crosslinked_0__40__T
GCIFILVRGGTPEVEEELRKIGPLIVLKQGGQIIFLVCGGYPEELRKLAEKLGIPIDIWG KIPIEELEDRVFVNCNTSITWVEGTVGTLLSDITRLDLGKRILDPRGIYRCNESTVQVHYRMC FerrR1R2_emsferr_fer_b0002_0005_0004_000000028_0001_0001_0009_crosslinked_0__41__Y
GCIFILVRGGTPELEEELRKIGPLIVLKQGGQIIFLVCGGDPEELRKLAEKLGIPIDIWG KIPIEELEDRVFVNCNTSITWVEGTVGTLLSDITRLDLGKRILDPRGIYRCNESTVQVHYRMC FerrR1R2_emsferr_fer_b0002_0005_0004_000000028_0001_0001_0009_crosslinked_0__14__L
SKVFLLVKGADPRLVKLVKNVYPEVIVFELPGNQFAFLLDDPNKAKSASKIVKAERWQIRTWP KIPIEELEDRVFVNCNTSITWVEGTVGTLLSDITRLDLGKRILDPRGIYRCNESTVQVHYRMC NewR1_ems_ferrM_1386_0002_000000036_0001_0001_0003_updated__20__N
GCIFILVRGGTPEVEEELRKIGPLIVLKQGGQIIFRVCGGDPEELRKLAEKLGIPIDIWG KIPIEELEDRVFVNCNTSITWVEGTVGTLLSDITRLDLGKRILDPRGIYRCNESTVQVHYRMC FerrR1R2_emsferr_fer_b0002_0005_0004_000000028_0001_0001_0009_crosslinked_0__36__R
GCIFILVRGGTPEVEEELRKIGPLIVLKQGGQIIFLVCGGDPEELRKLAEKLGIPQDIWG KIPIEELEDRVFVNCNTSITWVEGTVGTLLSDITRLDLGKRILDPRGIYRCNESTVQVHYRMC FerrR1R2_emsferr_fer_b0002_0005_0004_000000028_0001_0001_0009_crosslinked_0__56__Q
GCIFILVRGGTPEVEEELRKIGPLIHLKQGGQIIFLVCGGDPEELRKLAEKLGIPIDIWG KIPIEELEDRVFVNCNTSITWVEGTVGTLLSDITRLDLGKRILDPRGIYRCNESTVQVHYRMC FerrR1R2_emsferr_fer_b0002_0005_0004_000000028_0001_0001_0009_crosslinked_0__26__H
GCIFILVRGGTPEVEEELRKIGPLMVLKQGGQIIFLVCGGDPEELRKLAEKLGIPIDIWG KIPIEELEDRVFVNCNTSITWVEGTVGTLLSDITRLDLGKRILDPRGIYRCNESTVQVHYRMC FerrR1R2_emsferr_fer_b0002_0005_0004_000000028_0001_0001_0009_crosslinked_0__25__M
GCIFILVRGGTPEVEEELRKIGPLIVLKQGGQIIFLICGGDPEELRKLAEKLGIPIDIWG KIPIEELEDRVFVNCNTSITWVEGTVGTLLSDITRLDLGKRILDPRGIYRCNESTVQVHYRMC FerrR1R2_emsferr_fer_b0002_0005_0004_000000028_0001_0001_0009_crosslinked_0__37__I
SKVFLLVKGADPRSVKLVKKVYPEVIVFELPGNQFAFLLDDPNKAKSASKIVKAERWQIRTWP KIPIEELEDRVFVNCNTSITWVEGTVGTLLSDITRLDLGKRILDPRGIYRCNESTVQVHYRMC NewR1_ems_ferrM_1386_0002_000000036_0001_0001_0003_updated__14__S
SKVFLLVKGADPRLVKLVKKVYPEVIVFELPGNQFAFLLDDPNKAKSASKIQKAERWQIRTWP KIPIEELEDRVFVNCNTSITWVEGTVGTLLSDITRLDLGKRILDPRGIYRCNESTVQVHYRMC NewR1_ems_ferrM_1386_0002_000000036_0001_0001_0003_updated__52__Q
SKVFLLVKGADPRLVKLVKKVYPEVIVFELPGNQFAFLLDDPNKAKSASKIVKAEDWQIRTWP KIPIEELEDRVFVNCNTSITWVEGTVGTLLSDITRLDLGKRILDPRGIYRCNESTVQVHYRMC NewR1_ems_ferrM_1386_0002_000000036_0001_0001_0003_updated__56__D
SKVFLLKKGADPRLVKLVKKVYPEVIVFELPGNQFAFLLDDPNKAKSASKIVKAERWQIRTWP KIPIEELEDRVFVNCNTSITWVEGTVGTLLSDITRLDLGKRILDPRGIYRCNESTVQVHYRMC NewR1_ems_ferrM_1386_0002_000000036_0001_0001_0003_updated__7__K
SKVFLLVKGADPRLVKLVKKVYPEVIVFELPGNQFAFCLDDPNKAKSASKIVKAERWQIRTWP KIPIEELEDRVFVNCNTSITWVEGTVGTLLSDITRLDLGKRILDPRGIYRCNESTVQVHYRMC NewR1_ems_ferrM_1386_0002_000000036_0001_0001_0003_updated__38__C
GCIDILVRGGTPEVEEELRKIGPLIVLKQGGQIIFLVCGGDPEELRKLAEKLGIPIDIWG KIPIEELEDRVFVNCNTSITWVEGTVGTLLSDITRLDLGKRILDPRGIYRCNESTVQVHYRMC FerrR1R2_emsferr_fer_b0002_0005_0004_000000028_0001_0001_0009_crosslinked_0__4__D
GCIFILVRGGTPEVEEELRKIGPLIVLKQGGQIIFLVCGGDPDELRKLAEKLGIPIDIWG KIPIEELEDRVFVNCNTSITWVEGTVGTLLSDITRLDLGKRILDPRGIYRCNESTVQVHYRMC FerrR1R2_emsferr_fer_b0002_0005_0004_000000028_0001_0001_0009_crosslinked_0__43__D
GCIFILVRGGTPEVWEELRKIGPLIVLKQGGQIIFLVCGGDPEELRKLAEKLGIPIDIWG KIPIEELEDRVFVNCNTSITWVEGTVGTLLSDITRLDLGKRILDPRGIYRCNESTVQVHYRMC FerrR1R2_emsferr_fer_b0002_0005_0004_000000028_0001_0001_0009_crosslinked_0__15__W
GCIFITVRGGTPEVEEELRKIGPLIVLKQGGQIIFLVCGGDPEELRKLAEKLGIPIDIWG KIPIEELEDRVFVNCNTSITWVEGTVGTLLSDITRLDLGKRILDPRGIYRCNESTVQVHYRMC FerrR1R2_emsferr_fer_b0002_0005_0004_000000028_0001_0001_0009_crosslinked_0__6__T
SKVFLLVKGADPRLVKLVKKVYPEVIVFELPGNQFAFLLDDPNKAKSASKIVKAERWQIRLWP KIPIEELEDRVFVNCNTSITWVEGTVGTLLSDITRLDLGKRILDPRGIYRCNESTVQVHYRMC NewR1_ems_ferrM_1386_0002_000000036_0001_0001_0003_updated__61__L
SKVFLLVKGADPRLVKLVKKVYPEVIVFELPGNQFAFLLDDPNKAKSASKIVPAERWQIRTWP KIPIEELEDRVFVNCNTSITWVEGTVGTLLSDITRLDLGKRILDPRGIYRCNESTVQVHYRMC NewR1_ems_ferrM_1386_0002_000000036_0001_0001_0003_updated__53__P
GCIFILVRGGTPEVEEELRKIGPLIVLKQGGQIIFLVCGGDPEELRKLAEKLGIIIDIWG KIPIEELEDRVFVNCNTSITWVEGTVGTLLSDITRLDLGKRILDPRGIYRCNESTVQVHYRMC FerrR1R2_emsferr_fer_b0002_0005_0004_000000028_0001_0001_0009_crosslinked_0__55__I
SKVFLLVKGADPRLVKLVKKVYPEVIVFELTGNQFAFLLDDPNKAKSASKIVKAERWQIRTWP KIPIEELEDRVFVNCNTSITWVEGTVGTLLSDITRLDLGKRILDPRGIYRCNESTVQVHYRMC NewR1_ems_ferrM_1386_0002_000000036_0001_0001_0003_updated__31__T
SKVFLLVKGADPRLVKLVKKVYWEVIVFELPGNQFAFLLDDPNKAKSASKIVKAERWQIRTWP KIPIEELEDRVFVNCNTSITWVEGTVGTLLSDITRLDLGKRILDPRGIYRCNESTVQVHYRMC NewR1_ems_ferrM_1386_0002_000000036_0001_0001_0003_updated__23__W
GCIFILVRGGTPEVEEELRKIGPLIVLKQGGQIIFLFCGGDPEELRKLAEKLGIPIDIWG KIPIEELEDRVFVNCNTSITWVEGTVGTLLSDITRLDLGKRILDPRGIYRCNESTVQVHYRMC FerrR1R2_emsferr_fer_b0002_0005_0004_000000028_0001_0001_0009_crosslinked_0__37__F
GCIFILVRGGTPEVEEELRKIGPLIVLKWGGQIIFLVCGGDPEELRKLAEKLGIPIDIWG KIPIEELEDRVFVNCNTSITWVEGTVGTLLSDITRLDLGKRILDPRGIYRCNESTVQVHYRMC FerrR1R2_emsferr_fer_b0002_0005_0004_000000028_0001_0001_0009_crosslinked_0__29__W
GCIFILVRGGTPEVEEEARKIGPLIVLKQGGQIIFLVCGGDPEELRKLAEKLGIPIDIWG KIPIEELEDRVFVNCNTSITWVEGTVGTLLSDITRLDLGKRILDPRGIYRCNESTVQVHYRMC FerrR1R2_emsferr_fer_b0002_0005_0004_000000028_0001_0001_0009_crosslinked_0__18__A
SKVFLLVIGADPRLVKLVKKVYPEVIVFELPGNQFAFLLDDPNKAKSASKIVKAERWQIRTWP KIPIEELEDRVFVNCNTSITWVEGTVGTLLSDITRLDLGKRILDPRGIYRCNESTVQVHYRMC NewR1_ems_ferrM_1386_0002_000000036_0001_0001_0003_updated__8__I
SKVFLLVKGADPRLVKLVKKVYPEVIVFELPGNQFAFLLDDPNKAKSASKIVKAERWMIRTWP KIPIEELEDRVFVNCNTSITWVEGTVGTLLSDITRLDLGKRILDPRGIYRCNESTVQVHYRMC NewR1_ems_ferrM_1386_0002_000000036_0001_0001_0003_updated__58__M
GCIFILVRGGTPEVEEELRKIGPLIVLKQGGQIIFLVCGGDPEELRKLAEKLGIPIDIHG KIPIEELEDRVFVNCNTSITWVEGTVGTLLSDITRLDLGKRILDPRGIYRCNESTVQVHYRMC FerrR1R2_emsferr_fer_b0002_0005_0004_000000028_0001_0001_0009_crosslinked_0__59__H
GCIFILVRGGTEEVEEELRKIGPLIVLKQGGQIIFLVCGGDPEELRKLAEKLGIPIDIWG KIPIEELEDRVFVNCNTSITWVEGTVGTLLSDITRLDLGKRILDPRGIYRCNESTVQVHYRMC FerrR1R2_emsferr_fer_b0002_0005_0004_000000028_0001_0001_0009_crosslinked_0__12__E
SKVFLLVKGADPRDVKLVKKVYPEVIVFELPGNQFAFLLDDPNKAKSASKIVKAERWQIRTWP KIPIEELEDRVFVNCNTSITWVEGTVGTLLSDITRLDLGKRILDPRGIYRCNESTVQVHYRMC NewR1_ems_ferrM_1386_0002_000000036_0001_0001_0003_updated__14__D
GCIFILVRGGTPEVEEELRKEGPLIVLKQGGQIIFLVCGGDPEELRKLAEKLGIPIDIWG KIPIEELEDRVFVNCNTSITWVEGTVGTLLSDITRLDLGKRILDPRGIYRCNESTVQVHYRMC FerrR1R2_emsferr_fer_b0002_0005_0004_000000028_0001_0001_0009_crosslinked_0__21__E
GCIFILVRGGTPEVEEELRKIGPLIVLKQGGQIIFLVCGGDPSELRKLAEKLGIPIDIWG KIPIEELEDRVFVNCNTSITWVEGTVGTLLSDITRLDLGKRILDPRGIYRCNESTVQVHYRMC FerrR1R2_emsferr_fer_b0002_0005_0004_000000028_0001_0001_0009_crosslinked_0__43__S
SKVFLLVKGADPRLVKLVKKVYPEVIVFELPGNQFAFLLDDPNKAKSASKIVKAERWQIKTWP KIPIEELEDRVFVNCNTSITWVEGTVGTLLSDITRLDLGKRILDPRGIYRCNESTVQVHYRMC NewR1_ems_ferrM_1386_0002_000000036_0001_0001_0003_updated__60__K
SKVFLLVKGADPRLVKLVKKVYPEVIVFELPGNQFAFLLDDPNKAKSASKIVLAERWQIRTWP KIPIEELEDRVFVNCNTSITWVEGTVGTLLSDITRLDLGKRILDPRGIYRCNESTVQVHYRMC NewR1_ems_ferrM_1386_0002_000000036_0001_0001_0003_updated__53__L
SKVFLLVKGADPRLVKLVKKVYPEVIVFELPGNQFAFLLDEPNKAKSASKIVKAERWQIRTWP KIPIEELEDRVFVNCNTSITWVEGTVGTLLSDITRLDLGKRILDPRGIYRCNESTVQVHYRMC NewR1_ems_ferrM_1386_0002_000000036_0001_0001_0003_updated__41__E
GCWFILVRGGTPEVEEELRKIGPLIVLKQGGQIIFLVCGGDPEELRKLAEKLGIPIDIWG KIPIEELEDRVFVNCNTSITWVEGTVGTLLSDITRLDLGKRILDPRGIYRCNESTVQVHYRMC FerrR1R2_emsferr_fer_b0002_0005_0004_000000028_0001_0001_0009_crosslinked_0__3__W
SKVFLLVKGADPRLVKLVKKVYPEVIVFELPGNQFAFLSDDPNKAKSASKIVKAERWQIRTWP KIPIEELEDRVFVNCNTSITWVEGTVGTLLSDITRLDLGKRILDPRGIYRCNESTVQVHYRMC NewR1_ems_ferrM_1386_0002_000000036_0001_0001_0003_updated__39__S
GCIFILVRGGTPEVEEELRKIGPLIVLKQGGQIIFLVCGGDPEELRKLAEKLSIPIDIWG KIPIEELEDRVFVNCNTSITWVEGTVGTLLSDITRLDLGKRILDPRGIYRCNESTVQVHYRMC FerrR1R2_emsferr_fer_b0002_0005_0004_000000028_0001_0001_0009_crosslinked_0__53__S
GCIKILVRGGTPEVEEELRKIGPLIVLKQGGQIIFLVCGGDPEELRKLAEKLGIPIDIWG KIPIEELEDRVFVNCNTSITWVEGTVGTLLSDITRLDLGKRILDPRGIYRCNESTVQVHYRMC FerrR1R2_emsferr_fer_b0002_0005_0004_000000028_0001_0001_0009_crosslinked_0__4__K
GCIFSLVRGGTPEVEEELRKIGPLIVLKQGGQIIFLVCGGDPEELRKLAEKLGIPIDIWG KIPIEELEDRVFVNCNTSITWVEGTVGTLLSDITRLDLGKRILDPRGIYRCNESTVQVHYRMC FerrR1R2_emsferr_fer_b0002_0005_0004_000000028_0001_0001_0009_crosslinked_0__5__S
SKVFLLVKGADPRLVKLVKKVYPEVIVFELPGNQFAFLLDDPNKAKSASKILKAERWQIRTWP KIPIEELEDRVFVNCNTSITWVEGTVGTLLSDITRLDLGKRILDPRGIYRCNESTVQVHYRMC NewR1_ems_ferrM_1386_0002_000000036_0001_0001_0003_updated__52__L
SKVFLLVKGWDPRLVKLVKKVYPEVIVFELPGNQFAFLLDDPNKAKSASKIVKAERWQIRTWP KIPIEELEDRVFVNCNTSITWVEGTVGTLLSDITRLDLGKRILDPRGIYRCNESTVQVHYRMC NewR1_ems_ferrM_1386_0002_000000036_0001_0001_0003_updated__10__W
GCVFILVRGGTPEVEEELRKIGPLIVLKQGGQIIFLVCGGDPEELRKLAEKLGIPIDIWG KIPIEELEDRVFVNCNTSITWVEGTVGTLLSDITRLDLGKRILDPRGIYRCNESTVQVHYRMC FerrR1R2_emsferr_fer_b0002_0005_0004_000000028_0001_0001_0009_crosslinked_0__3__V
SKVFLLVKGADPRLVKLVKKVYPEVIVFELCGNQFAFLLDDPNKAKSASKIVKAERWQIRTWP KIPIEELEDRVFVNCNTSITWVEGTVGTLLSDITRLDLGKRILDPRGIYRCNESTVQVHYRMC NewR1_ems_ferrM_1386_0002_000000036_0001_0001_0003_updated__31__C
SKTFLLVKGADPRLVKLVKKVYPEVIVFELPGNQFAFLLDDPNKAKSASKIVKAERWQIRTWP KIPIEELEDRVFVNCNTSITWVEGTVGTLLSDITRLDLGKRILDPRGIYRCNESTVQVHYRMC NewR1_ems_ferrM_1386_0002_000000036_0001_0001_0003_updated__3__T
SKVFLLVKGADPRLVKLVKKVYPEVIVFELPGYQFAFLLDDPNKAKSASKIVKAERWQIRTWP KIPIEELEDRVFVNCNTSITWVEGTVGTLLSDITRLDLGKRILDPRGIYRCNESTVQVHYRMC NewR1_ems_ferrM_1386_0002_000000036_0001_0001_0003_updated__33__Y
GCIFILVRGGTPEVEEELRKIGPLIVLKQGTQIIFLVCGGDPEELRKLAEKLGIPIDIWG KIPIEELEDRVFVNCNTSITWVEGTVGTLLSDITRLDLGKRILDPRGIYRCNESTVQVHYRMC FerrR1R2_emsferr_fer_b0002_0005_0004_000000028_0001_0001_0009_crosslinked_0__31__T
SKVFLLVKGADPRLVKLVKKVYPEVIVFELPGNQFAFLLDDPRKAKSASKIVKAERWQIRTWP KIPIEELEDRVFVNCNTSITWVEGTVGTLLSDITRLDLGKRILDPRGIYRCNESTVQVHYRMC NewR1_ems_ferrM_1386_0002_000000036_0001_0001_0003_updated__43__R
SKVFLLVKGADPRLVKLVKKVYPEVIVFELIGNQFAFLLDDPNKAKSASKIVKAERWQIRTWP KIPIEELEDRVFVNCNTSITWVEGTVGTLLSDITRLDLGKRILDPRGIYRCNESTVQVHYRMC NewR1_ems_ferrM_1386_0002_000000036_0001_0001_0003_updated__31__I
SKVFLLVKGADPRLVKLVKKGYPEVIVFELPGNQFAFLLDDPNKAKSASKIVKAERWQIRTWP KIPIEELEDRVFVNCNTSITWVEGTVGTLLSDITRLDLGKRILDPRGIYRCNESTVQVHYRMC NewR1_ems_ferrM_1386_0002_000000036_0001_0001_0003_updated__21__G
GCIFILVRGGTPEVEEELRKIGPLIVLKQGLQIIFLVCGGDPEELRKLAEKLGIPIDIWG KIPIEELEDRVFVNCNTSITWVEGTVGTLLSDITRLDLGKRILDPRGIYRCNESTVQVHYRMC FerrR1R2_emsferr_fer_b0002_0005_0004_000000028_0001_0001_0009_crosslinked_0__31__L
GCIFILVRGGTPEVEHELRKIGPLIVLKQGGQIIFLVCGGDPEELRKLAEKLGIPIDIWG KIPIEELEDRVFVNCNTSITWVEGTVGTLLSDITRLDLGKRILDPRGIYRCNESTVQVHYRMC FerrR1R2_emsferr_fer_b0002_0005_0004_000000028_0001_0001_0009_crosslinked_0__16__H
SKVRLLVKGADPRLVKLVKKVYPEVIVFELPGNQFAFLLDDPNKAKSASKIVKAERWQIRTWP KIPIEELEDRVFVNCNTSITWVEGTVGTLLSDITRLDLGKRILDPRGIYRCNESTVQVHYRMC NewR1_ems_ferrM_1386_0002_000000036_0001_0001_0003_updated__4__R
GCIFILVRGGTPETEEELRKIGPLIVLKQGGQIIFLVCGGDPEELRKLAEKLGIPIDIWG KIPIEELEDRVFVNCNTSITWVEGTVGTLLSDITRLDLGKRILDPRGIYRCNESTVQVHYRMC FerrR1R2_emsferr_fer_b0002_0005_0004_000000028_0001_0001_0009_crosslinked_0__14__T
GCIFILVRGGTPEVEEELRKIGPLIVLKQGGQIIFLVCGLDPEELRKLAEKLGIPIDIWG KIPIEELEDRVFVNCNTSITWVEGTVGTLLSDITRLDLGKRILDPRGIYRCNESTVQVHYRMC FerrR1R2_emsferr_fer_b0002_0005_0004_000000028_0001_0001_0009_crosslinked_0__40__L
GCIFILVRGGTPEVEEELRKIGPLIVLKQTGQIIFLVCGGDPEELRKLAEKLGIPIDIWG KIPIEELEDRVFVNCNTSITWVEGTVGTLLSDITRLDLGKRILDPRGIYRCNESTVQVHYRMC FerrR1R2_emsferr_fer_b0002_0005_0004_000000028_0001_0001_0009_crosslinked_0__30__T
SKVFLLVKGADPRLVKLVKKVYPEVIVFELPGNQFAFLLSDPNKAKSASKIVKAERWQIRTWP KIPIEELEDRVFVNCNTSITWVEGTVGTLLSDITRLDLGKRILDPRGIYRCNESTVQVHYRMC NewR1_ems_ferrM_1386_0002_000000036_0001_0001_0003_updated__40__S
SKVFLLVKGADPRLVKLVKKVYLEVIVFELPGNQFAFLLDDPNKAKSASKIVKAERWQIRTWP KIPIEELEDRVFVNCNTSITWVEGTVGTLLSDITRLDLGKRILDPRGIYRCNESTVQVHYRMC NewR1_ems_ferrM_1386_0002_000000036_0001_0001_0003_updated__23__L
SKVFLLVKGADPRLVKLGKKVYPEVIVFELPGNQFAFLLDDPNKAKSASKIVKAERWQIRTWP KIPIEELEDRVFVNCNTSITWVEGTVGTLLSDITRLDLGKRILDPRGIYRCNESTVQVHYRMC NewR1_ems_ferrM_1386_0002_000000036_0001_0001_0003_updated__18__G
SKVFLLVKGADPRLVKLVKKVYPEVIVFELPGNQFAFLLDDPNKAMSASKIVKAERWQIRTWP KIPIEELEDRVFVNCNTSITWVEGTVGTLLSDITRLDLGKRILDPRGIYRCNESTVQVHYRMC NewR1_ems_ferrM_1386_0002_000000036_0001_0001_0003_updated__46__M
SKVFLLVKGADPRLVKLVKKVYQEVIVFELPGNQFAFLLDDPNKAKSASKIVKAERWQIRTWP KIPIEELEDRVFVNCNTSITWVEGTVGTLLSDITRLDLGKRILDPRGIYRCNESTVQVHYRMC NewR1_ems_ferrM_1386_0002_000000036_0001_0001_0003_updated__23__Q
GCIFILVRGGTPEVEEELRKIGPLIVLKQGGQIIFLVCGGMPEELRKLAEKLGIPIDIWG KIPIEELEDRVFVNCNTSITWVEGTVGTLLSDITRLDLGKRILDPRGIYRCNESTVQVHYRMC FerrR1R2_emsferr_fer_b0002_0005_0004_000000028_0001_0001_0009_crosslinked_0__41__M
GCIFILVRGGTPEVEEELRKIGPLVVLKQGGQIIFLVCGGDPEELRKLAEKLGIPIDIWG KIPIEELEDRVFVNCNTSITWVEGTVGTLLSDITRLDLGKRILDPRGIYRCNESTVQVHYRMC FerrR1R2_emsferr_fer_b0002_0005_0004_000000028_0001_0001_0009_crosslinked_0__25__V
SKVFLLVKGADPRLVKLVKKVYPEVIVFELPGNQFAFLLDDPNKVKSASKIVKAERWQIRTWP KIPIEELEDRVFVNCNTSITWVEGTVGTLLSDITRLDLGKRILDPRGIYRCNESTVQVHYRMC NewR1_ems_ferrM_1386_0002_000000036_0001_0001_0003_updated__45__V
GCIFILVYGGTPEVEEELRKIGPLIVLKQGGQIIFLVCGGDPEELRKLAEKLGIPIDIWG KIPIEELEDRVFVNCNTSITWVEGTVGTLLSDITRLDLGKRILDPRGIYRCNESTVQVHYRMC FerrR1R2_emsferr_fer_b0002_0005_0004_000000028_0001_0001_0009_crosslinked_0__8__Y
GCIFIWVRGGTPEVEEELRKIGPLIVLKQGGQIIFLVCGGDPEELRKLAEKLGIPIDIWG KIPIEELEDRVFVNCNTSITWVEGTVGTLLSDITRLDLGKRILDPRGIYRCNESTVQVHYRMC FerrR1R2_emsferr_fer_b0002_0005_0004_000000028_0001_0001_0009_crosslinked_0__6__W
GCIFILVRGGTPEVEEELRKIGPLIVLKQGGQIIFLMCGGDPEELRKLAEKLGIPIDIWG KIPIEELEDRVFVNCNTSITWVEGTVGTLLSDITRLDLGKRILDPRGIYRCNESTVQVHYRMC FerrR1R2_emsferr_fer_b0002_0005_0004_000000028_0001_0001_0009_crosslinked_0__37__M
SKVFLLVKGADPRLVKLVKKVYPEVIVFELPGNQFAFLLDDPNKAKSASKIVKAERWQIRYWP KIPIEELEDRVFVNCNTSITWVEGTVGTLLSDITRLDLGKRILDPRGIYRCNESTVQVHYRMC NewR1_ems_ferrM_1386_0002_000000036_0001_0001_0003_updated__61__Y
SKVFLLVKGYDPRLVKLVKKVYPEVIVFELPGNQFAFLLDDPNKAKSASKIVKAERWQIRTWP KIPIEELEDRVFVNCNTSITWVEGTVGTLLSDITRLDLGKRILDPRGIYRCNESTVQVHYRMC NewR1_ems_ferrM_1386_0002_000000036_0001_0001_0003_updated__10__Y
GCIFILVRGGTPEVEEELRKIGPLIDLKQGGQIIFLVCGGDPEELRKLAEKLGIPIDIWG KIPIEELEDRVFVNCNTSITWVEGTVGTLLSDITRLDLGKRILDPRGIYRCNESTVQVHYRMC FerrR1R2_emsferr_fer_b0002_0005_0004_000000028_0001_0001_0009_crosslinked_0__26__D
SKVFLLVKGADPRLVKLVKKVYPEVIVFELPGIQFAFLLDDPNKAKSASKIVKAERWQIRTWP KIPIEELEDRVFVNCNTSITWVEGTVGTLLSDITRLDLGKRILDPRGIYRCNESTVQVHYRMC NewR1_ems_ferrM_1386_0002_000000036_0001_0001_0003_updated__33__I
SKVFLLVKGADPRLVKLVKKVYPEVIVFELPGNQFAFLLDDPNKAKSAEKIVKAERWQIRTWP KIPIEELEDRVFVNCNTSITWVEGTVGTLLSDITRLDLGKRILDPRGIYRCNESTVQVHYRMC NewR1_ems_ferrM_1386_0002_000000036_0001_0001_0003_updated__49__E
SKVFLLVKGADPRLVKLVKKVYPEVIVFELPGPQFAFLLDDPNKAKSASKIVKAERWQIRTWP KIPIEELEDRVFVNCNTSITWVEGTVGTLLSDITRLDLGKRILDPRGIYRCNESTVQVHYRMC NewR1_ems_ferrM_1386_0002_000000036_0001_0001_0003_updated__33__P
SKVFLLVKGADQRLVKLVKKVYPEVIVFELPGNQFAFLLDDPNKAKSASKIVKAERWQIRTWP KIPIEELEDRVFVNCNTSITWVEGTVGTLLSDITRLDLGKRILDPRGIYRCNESTVQVHYRMC NewR1_ems_ferrM_1386_0002_000000036_0001_0001_0003_updated__12__Q
GCIFILVRVGTPEVEEELRKIGPLIVLKQGGQIIFLVCGGDPEELRKLAEKLGIPIDIWG KIPIEELEDRVFVNCNTSITWVEGTVGTLLSDITRLDLGKRILDPRGIYRCNESTVQVHYRMC FerrR1R2_emsferr_fer_b0002_0005_0004_000000028_0001_0001_0009_crosslinked_0__9__V
SKVFLLVKGADPRLVKLVKKVYPEVIVFELPGNQFLFLLDDPNKAKSASKIVKAERWQIRTWP KIPIEELEDRVFVNCNTSITWVEGTVGTLLSDITRLDLGKRILDPRGIYRCNESTVQVHYRMC NewR1_ems_ferrM_1386_0002_000000036_0001_0001_0003_updated__36__L
SKVFLLVKGADPRLVKLVKKVYPEVIEFELPGNQFAFLLDDPNKAKSASKIVKAERWQIRTWP KIPIEELEDRVFVNCNTSITWVEGTVGTLLSDITRLDLGKRILDPRGIYRCNESTVQVHYRMC NewR1_ems_ferrM_1386_0002_000000036_0001_0001_0003_updated__27__E
SKVFLLVKGADPRLVKLVKKVYPVVIVFELPGNQFAFLLDDPNKAKSASKIVKAERWQIRTWP KIPIEELEDRVFVNCNTSITWVEGTVGTLLSDITRLDLGKRILDPRGIYRCNESTVQVHYRMC NewR1_ems_ferrM_1386_0002_000000036_0001_0001_0003_updated__24__V
SKVFLLVKGADPRLVKLVKKVYPEVIVFELPGNQFAFLLDDPNKPKSASKIVKAERWQIRTWP KIPIEELEDRVFVNCNTSITWVEGTVGTLLSDITRLDLGKRILDPRGIYRCNESTVQVHYRMC NewR1_ems_ferrM_1386_0002_000000036_0001_0001_0003_updated__45__P
AKVFLLVKGADPRLVKLVKKVYPEVIVFELPGNQFAFLLDDPNKAKSASKIVKAERWQIRTWP KIPIEELEDRVFVNCNTSITWVEGTVGTLLSDITRLDLGKRILDPRGIYRCNESTVQVHYRMC NewR1_ems_ferrM_1386_0002_000000036_0001_0001_0003_updated__1__A
SKVFLLVKGADPRLVKLVKKVYPEMIVFELPGNQFAFLLDDPNKAKSASKIVKAERWQIRTWP KIPIEELEDRVFVNCNTSITWVEGTVGTLLSDITRLDLGKRILDPRGIYRCNESTVQVHYRMC NewR1_ems_ferrM_1386_0002_000000036_0001_0001_0003_updated__25__M
GCKFILVRGGTPEVEEELRKIGPLIVLKQGGQIIFLVCGGDPEELRKLAEKLGIPIDIWG KIPIEELEDRVFVNCNTSITWVEGTVGTLLSDITRLDLGKRILDPRGIYRCNESTVQVHYRMC FerrR1R2_emsferr_fer_b0002_0005_0004_000000028_0001_0001_0009_crosslinked_0__3__K
GCMFILVRGGTPEVEEELRKIGPLIVLKQGGQIIFLVCGGDPEELRKLAEKLGIPIDIWG KIPIEELEDRVFVNCNTSITWVEGTVGTLLSDITRLDLGKRILDPRGIYRCNESTVQVHYRMC FerrR1R2_emsferr_fer_b0002_0005_0004_000000028_0001_0001_0009_crosslinked_0__3__M
SKVFLLVKGADPRLVKLVKKVYPEVIVFELPGNQFAFLLDDPNKAKSASKIVKAERWQIRQWP KIPIEELEDRVFVNCNTSITWVEGTVGTLLSDITRLDLGKRILDPRGIYRCNESTVQVHYRMC NewR1_ems_ferrM_1386_0002_000000036_0001_0001_0003_updated__61__Q
GCIFILVRGGTPEVEEEDRKIGPLIVLKQGGQIIFLVCGGDPEELRKLAEKLGIPIDIWG KIPIEELEDRVFVNCNTSITWVEGTVGTLLSDITRLDLGKRILDPRGIYRCNESTVQVHYRMC FerrR1R2_emsferr_fer_b0002_0005_0004_000000028_0001_0001_0009_crosslinked_0__18__D
GCIFILVRGGTPEVEEELRKIGPLIVLKQGGQIIFLVCGEDPEELRKLAEKLGIPIDIWG KIPIEELEDRVFVNCNTSITWVEGTVGTLLSDITRLDLGKRILDPRGIYRCNESTVQVHYRMC FerrR1R2_emsferr_fer_b0002_0005_0004_000000028_0001_0001_0009_crosslinked_0__40__E
SKVFLLVKGADPRLVKLVKKVYPEVIVFELPGNQFAFLLDDPNKAKSASKQVKAERWQIRTWP KIPIEELEDRVFVNCNTSITWVEGTVGTLLSDITRLDLGKRILDPRGIYRCNESTVQVHYRMC NewR1_ems_ferrM_1386_0002_000000036_0001_0001_0003_updated__51__Q
SKVFLLVKGADPRLVKLVKKVYPEVIKFELPGNQFAFLLDDPNKAKSASKIVKAERWQIRTWP KIPIEELEDRVFVNCNTSITWVEGTVGTLLSDITRLDLGKRILDPRGIYRCNESTVQVHYRMC NewR1_ems_ferrM_1386_0002_000000036_0001_0001_0003_updated__27__K
GCIFILVRGGTPEVEEELRKIGPLIVLKQGGQIIFLVCGGDPEELRKLAEKLGIPIIIWG KIPIEELEDRVFVNCNTSITWVEGTVGTLLSDITRLDLGKRILDPRGIYRCNESTVQVHYRMC FerrR1R2_emsferr_fer_b0002_0005_0004_000000028_0001_0001_0009_crosslinked_0__57__I
GCIFILVRGGTPEVEEELRKIGPLIVLKQGGQIIFLVCGGDPEELRELAEKLGIPIDIWG KIPIEELEDRVFVNCNTSITWVEGTVGTLLSDITRLDLGKRILDPRGIYRCNESTVQVHYRMC FerrR1R2_emsferr_fer_b0002_0005_0004_000000028_0001_0001_0009_crosslinked_0__47__E
SKVFLLVKGADPRLVKLVKKVYPEVIVFELPGNQFAFLLDDPNKAKSASKIVKAERWSIRTWP KIPIEELEDRVFVNCNTSITWVEGTVGTLLSDITRLDLGKRILDPRGIYRCNESTVQVHYRMC NewR1_ems_ferrM_1386_0002_000000036_0001_0001_0003_updated__58__S
GCIFILVRGGTPEVEEELRKIGPLIVLKQGGQIIFLVCGGDPEELRLLAEKLGIPIDIWG KIPIEELEDRVFVNCNTSITWVEGTVGTLLSDITRLDLGKRILDPRGIYRCNESTVQVHYRMC FerrR1R2_emsferr_fer_b0002_0005_0004_000000028_0001_0001_0009_crosslinked_0__47__L
SKVFLLVKGADPRLVKLVKKVYPEVIVFELPGNQFAFLLDDPNKAKSASAIVKAERWQIRTWP KIPIEELEDRVFVNCNTSITWVEGTVGTLLSDITRLDLGKRILDPRGIYRCNESTVQVHYRMC NewR1_ems_ferrM_1386_0002_000000036_0001_0001_0003_updated__50__A
GCIFILVRGGTPEVEEELRNIGPLIVLKQGGQIIFLVCGGDPEELRKLAEKLGIPIDIWG KIPIEELEDRVFVNCNTSITWVEGTVGTLLSDITRLDLGKRILDPRGIYRCNESTVQVHYRMC FerrR1R2_emsferr_fer_b0002_0005_0004_000000028_0001_0001_0009_crosslinked_0__20__N
GCIFILVRGGTPEVEEELRKIGPLIVLKQGGQIIFLVCGGDPEELRNLAEKLGIPIDIWG KIPIEELEDRVFVNCNTSITWVEGTVGTLLSDITRLDLGKRILDPRGIYRCNESTVQVHYRMC FerrR1R2_emsferr_fer_b0002_0005_0004_000000028_0001_0001_0009_crosslinked_0__47__N
SKVFLLYKGADPRLVKLVKKVYPEVIVFELPGNQFAFLLDDPNKAKSASKIVKAERWQIRTWP KIPIEELEDRVFVNCNTSITWVEGTVGTLLSDITRLDLGKRILDPRGIYRCNESTVQVHYRMC NewR1_ems_ferrM_1386_0002_000000036_0001_0001_0003_updated__7__Y
GCIFILDRGGTPEVEEELRKIGPLIVLKQGGQIIFLVCGGDPEELRKLAEKLGIPIDIWG KIPIEELEDRVFVNCNTSITWVEGTVGTLLSDITRLDLGKRILDPRGIYRCNESTVQVHYRMC FerrR1R2_emsferr_fer_b0002_0005_0004_000000028_0001_0001_0009_crosslinked_0__7__D
GCIFILVRGGTPEVEEELRKIGPLIVLKQGGIIIFLVCGGDPEELRKLAEKLGIPIDIWG KIPIEELEDRVFVNCNTSITWVEGTVGTLLSDITRLDLGKRILDPRGIYRCNESTVQVHYRMC FerrR1R2_emsferr_fer_b0002_0005_0004_000000028_0001_0001_0009_crosslinked_0__32__I
SKVFLLVKGADPRLVKRVKKVYPEVIVFELPGNQFAFLLDDPNKAKSASKIVKAERWQIRTWP KIPIEELEDRVFVNCNTSITWVEGTVGTLLSDITRLDLGKRILDPRGIYRCNESTVQVHYRMC NewR1_ems_ferrM_1386_0002_000000036_0001_0001_0003_updated__17__R
SKVFLLVKGADPRLVKLVKKVYPEVIVFELPGNQFAFLLDDPNMAKSASKIVKAERWQIRTWP KIPIEELEDRVFVNCNTSITWVEGTVGTLLSDITRLDLGKRILDPRGIYRCNESTVQVHYRMC NewR1_ems_ferrM_1386_0002_000000036_0001_0001_0003_updated__44__M
GCIFILVRGGTPEVEEELRKIGPLIVLKKGGQIIFLVCGGDPEELRKLAEKLGIPIDIWG KIPIEELEDRVFVNCNTSITWVEGTVGTLLSDITRLDLGKRILDPRGIYRCNESTVQVHYRMC FerrR1R2_emsferr_fer_b0002_0005_0004_000000028_0001_0001_0009_crosslinked_0__29__K
GCIFILVRGGTPEVEEELRKIGPLIVLKQGGQIIFLVCGGDPEELRKLHEKLGIPIDIWG KIPIEELEDRVFVNCNTSITWVEGTVGTLLSDITRLDLGKRILDPRGIYRCNESTVQVHYRMC FerrR1R2_emsferr_fer_b0002_0005_0004_000000028_0001_0001_0009_crosslinked_0__49__H
GCIFILVRGGTPEVEEELRKIGPLIVLKQGGQIIFLVCGGDPEELRKLAEKLGIQIDIWG KIPIEELEDRVFVNCNTSITWVEGTVGTLLSDITRLDLGKRILDPRGIYRCNESTVQVHYRMC FerrR1R2_emsferr_fer_b0002_0005_0004_000000028_0001_0001_0009_crosslinked_0__55__Q
SKVFLLVKGADPRLVKLVKKVYPEVIVFELPGNQFAFLLDDPNKAKSASNIVKAERWQIRTWP KIPIEELEDRVFVNCNTSITWVEGTVGTLLSDITRLDLGKRILDPRGIYRCNESTVQVHYRMC NewR1_ems_ferrM_1386_0002_000000036_0001_0001_0003_updated__50__N
GCIFILVRKGTPEVEEELRKIGPLIVLKQGGQIIFLVCGGDPEELRKLAEKLGIPIDIWG KIPIEELEDRVFVNCNTSITWVEGTVGTLLSDITRLDLGKRILDPRGIYRCNESTVQVHYRMC FerrR1R2_emsferr_fer_b0002_0005_0004_000000028_0001_0001_0009_crosslinked_0__9__K
GCIFILVRGGTPEVEEELRKIGPLIVLKQGGQIIFLVCGVDPEELRKLAEKLGIPIDIWG KIPIEELEDRVFVNCNTSITWVEGTVGTLLSDITRLDLGKRILDPRGIYRCNESTVQVHYRMC FerrR1R2_emsferr_fer_b0002_0005_0004_000000028_0001_0001_0009_crosslinked_0__40__V
GCIFILVRGGTPEVEEELRKIGPLIVLKQGNQIIFLVCGGDPEELRKLAEKLGIPIDIWG KIPIEELEDRVFVNCNTSITWVEGTVGTLLSDITRLDLGKRILDPRGIYRCNESTVQVHYRMC FerrR1R2_emsferr_fer_b0002_0005_0004_000000028_0001_0001_0009_crosslinked_0__31__N
SKVFLLVKGADPRLVKLVKKVYPEVIVFELPGNQFAFLLDDPNKAKSASKIVKAERWQIVTWP KIPIEELEDRVFVNCNTSITWVEGTVGTLLSDITRLDLGKRILDPRGIYRCNESTVQVHYRMC NewR1_ems_ferrM_1386_0002_000000036_0001_0001_0003_updated__60__V
SKVFLLVKGADPRLVWLVKKVYPEVIVFELPGNQFAFLLDDPNKAKSASKIVKAERWQIRTWP KIPIEELEDRVFVNCNTSITWVEGTVGTLLSDITRLDLGKRILDPRGIYRCNESTVQVHYRMC NewR1_ems_ferrM_1386_0002_000000036_0001_0001_0003_updated__16__W
SKVFLLVKGADPRLVKLVKKVYPEVIVFELPGNQFAFLLDDPNKAWSASKIVKAERWQIRTWP KIPIEELEDRVFVNCNTSITWVEGTVGTLLSDITRLDLGKRILDPRGIYRCNESTVQVHYRMC NewR1_ems_ferrM_1386_0002_000000036_0001_0001_0003_updated__46__W
GCIFILVRGGAPEVEEELRKIGPLIVLKQGGQIIFLVCGGDPEELRKLAEKLGIPIDIWG KIPIEELEDRVFVNCNTSITWVEGTVGTLLSDITRLDLGKRILDPRGIYRCNESTVQVHYRMC FerrR1R2_emsferr_fer_b0002_0005_0004_000000028_0001_0001_0009_crosslinked_0__11__A
GCIFILVRGGTPEVEEELRKIGPLIVLKQGGQIIFLVCGGDPEFLRKLAEKLGIPIDIWG KIPIEELEDRVFVNCNTSITWVEGTVGTLLSDITRLDLGKRILDPRGIYRCNESTVQVHYRMC FerrR1R2_emsferr_fer_b0002_0005_0004_000000028_0001_0001_0009_crosslinked_0__44__F
SKVFLLVKGADPRLVKLVKKVYPEVIVFELPGNQFAFLLDDPNKAKSASKMVKAERWQIRTWP KIPIEELEDRVFVNCNTSITWVEGTVGTLLSDITRLDLGKRILDPRGIYRCNESTVQVHYRMC NewR1_ems_ferrM_1386_0002_000000036_0001_0001_0003_updated__51__M
SKVFLLVKGADPRLVKLVKKVYPEVIVFELPGNQFAFLLDDPNKAKIASKIVKAERWQIRTWP KIPIEELEDRVFVNCNTSITWVEGTVGTLLSDITRLDLGKRILDPRGIYRCNESTVQVHYRMC NewR1_ems_ferrM_1386_0002_000000036_0001_0001_0003_updated__47__I
GCIFILVRGGTPEVEEELRKIGNLIVLKQGGQIIFLVCGGDPEELRKLAEKLGIPIDIWG KIPIEELEDRVFVNCNTSITWVEGTVGTLLSDITRLDLGKRILDPRGIYRCNESTVQVHYRMC FerrR1R2_emsferr_fer_b0002_0005_0004_000000028_0001_0001_0009_crosslinked_0__23__N
SKVFLLVKGADPRLVKLVKKVYPEVIVFELPGNQFAFLPDDPNKAKSASKIVKAERWQIRTWP KIPIEELEDRVFVNCNTSITWVEGTVGTLLSDITRLDLGKRILDPRGIYRCNESTVQVHYRMC NewR1_ems_ferrM_1386_0002_000000036_0001_0001_0003_updated__39__P
GCIFILVRGGTPFVEEELRKIGPLIVLKQGGQIIFLVCGGDPEELRKLAEKLGIPIDIWG KIPIEELEDRVFVNCNTSITWVEGTVGTLLSDITRLDLGKRILDPRGIYRCNESTVQVHYRMC FerrR1R2_emsferr_fer_b0002_0005_0004_000000028_0001_0001_0009_crosslinked_0__13__F
SKVFLLVKGADPRLVKLVKKVYPEVIVFELPGNGFAFLLDDPNKAKSASKIVKAERWQIRTWP KIPIEELEDRVFVNCNTSITWVEGTVGTLLSDITRLDLGKRILDPRGIYRCNESTVQVHYRMC NewR1_ems_ferrM_1386_0002_000000036_0001_0001_0003_updated__34__G
GCIFILVRGGTPEVEVELRKIGPLIVLKQGGQIIFLVCGGDPEELRKLAEKLGIPIDIWG KIPIEELEDRVFVNCNTSITWVEGTVGTLLSDITRLDLGKRILDPRGIYRCNESTVQVHYRMC FerrR1R2_emsferr_fer_b0002_0005_0004_000000028_0001_0001_0009_crosslinked_0__16__V
SKVFLLVKGADPRLVKLVKKVYPEVIVFELPFNQFAFLLDDPNKAKSASKIVKAERWQIRTWP KIPIEELEDRVFVNCNTSITWVEGTVGTLLSDITRLDLGKRILDPRGIYRCNESTVQVHYRMC NewR1_ems_ferrM_1386_0002_000000036_0001_0001_0003_updated__32__F
SKVFLLVPGADPRLVKLVKKVYPEVIVFELPGNQFAFLLDDPNKAKSASKIVKAERWQIRTWP KIPIEELEDRVFVNCNTSITWVEGTVGTLLSDITRLDLGKRILDPRGIYRCNESTVQVHYRMC NewR1_ems_ferrM_1386_0002_000000036_0001_0001_0003_updated__8__P
GCIFILVRGGTPEVEEELRKIGPLIVLKQGGQIIFLVCLGDPEELRKLAEKLGIPIDIWG KIPIEELEDRVFVNCNTSITWVEGTVGTLLSDITRLDLGKRILDPRGIYRCNESTVQVHYRMC FerrR1R2_emsferr_fer_b0002_0005_0004_000000028_0001_0001_0009_crosslinked_0__39__L
SKVFLLAKGADPRLVKLVKKVYPEVIVFELPGNQFAFLLDDPNKAKSASKIVKAERWQIRTWP KIPIEELEDRVFVNCNTSITWVEGTVGTLLSDITRLDLGKRILDPRGIYRCNESTVQVHYRMC NewR1_ems_ferrM_1386_0002_000000036_0001_0001_0003_updated__7__A
SKVFLLVKGADPRLVKLVKKVYPEVAVFELPGNQFAFLLDDPNKAKSASKIVKAERWQIRTWP KIPIEELEDRVFVNCNTSITWVEGTVGTLLSDITRLDLGKRILDPRGIYRCNESTVQVHYRMC NewR1_ems_ferrM_1386_0002_000000036_0001_0001_0003_updated__26__A
GCIFILVRGGTPEVEEELRKIGPLIVLKQGGQIAFLVCGGDPEELRKLAEKLGIPIDIWG KIPIEELEDRVFVNCNTSITWVEGTVGTLLSDITRLDLGKRILDPRGIYRCNESTVQVHYRMC FerrR1R2_emsferr_fer_b0002_0005_0004_000000028_0001_0001_0009_crosslinked_0__34__A
GCIFILVRGGTPEVEEELRKIGPLIVLKQGGQIIFLVCGGDPEELRKLAEKLGIPIDFWG KIPIEELEDRVFVNCNTSITWVEGTVGTLLSDITRLDLGKRILDPRGIYRCNESTVQVHYRMC FerrR1R2_emsferr_fer_b0002_0005_0004_000000028_0001_0001_0009_crosslinked_0__58__F
GCIFILVRGGTPEVEEELRKIGPLIVLKQGGQIIFLVCGGDPEELRKLAEKLIIPIDIWG KIPIEELEDRVFVNCNTSITWVEGTVGTLLSDITRLDLGKRILDPRGIYRCNESTVQVHYRMC FerrR1R2_emsferr_fer_b0002_0005_0004_000000028_0001_0001_0009_crosslinked_0__53__I
SKVQLLVKGADPRLVKLVKKVYPEVIVFELPGNQFAFLLDDPNKAKSASKIVKAERWQIRTWP KIPIEELEDRVFVNCNTSITWVEGTVGTLLSDITRLDLGKRILDPRGIYRCNESTVQVHYRMC NewR1_ems_ferrM_1386_0002_000000036_0001_0001_0003_updated__4__Q
SKVFLLVKGADPRLVKLVKKVYPEVIVFELPHNQFAFLLDDPNKAKSASKIVKAERWQIRTWP KIPIEELEDRVFVNCNTSITWVEGTVGTLLSDITRLDLGKRILDPRGIYRCNESTVQVHYRMC NewR1_ems_ferrM_1386_0002_000000036_0001_0001_0003_updated__32__H
SKVFLLVKGADPRLVKLVKKVYPELIVFELPGNQFAFLLDDPNKAKSASKIVKAERWQIRTWP KIPIEELEDRVFVNCNTSITWVEGTVGTLLSDITRLDLGKRILDPRGIYRCNESTVQVHYRMC NewR1_ems_ferrM_1386_0002_000000036_0001_0001_0003_updated__25__L
GCIFILVRGGTPEVEEELRKIGPLIVLKQGGQIIFLVCGGDPEELRKLAKKLGIPIDIWG KIPIEELEDRVFVNCNTSITWVEGTVGTLLSDITRLDLGKRILDPRGIYRCNESTVQVHYRMC FerrR1R2_emsferr_fer_b0002_0005_0004_000000028_0001_0001_0009_crosslinked_0__50__K
GCIFILVRGGTPEVESELRKIGPLIVLKQGGQIIFLVCGGDPEELRKLAEKLGIPIDIWG KIPIEELEDRVFVNCNTSITWVEGTVGTLLSDITRLDLGKRILDPRGIYRCNESTVQVHYRMC FerrR1R2_emsferr_fer_b0002_0005_0004_000000028_0001_0001_0009_crosslinked_0__16__S
GCIFILVRGGTPEVEEELRKIGPLIVLKQGGQIIFLVCRGDPEELRKLAEKLGIPIDIWG KIPIEELEDRVFVNCNTSITWVEGTVGTLLSDITRLDLGKRILDPRGIYRCNESTVQVHYRMC FerrR1R2_emsferr_fer_b0002_0005_0004_000000028_0001_0001_0009_crosslinked_0__39__R
GCIFILVRGGTPEVERELRKIGPLIVLKQGGQIIFLVCGGDPEELRKLAEKLGIPIDIWG KIPIEELEDRVFVNCNTSITWVEGTVGTLLSDITRLDLGKRILDPRGIYRCNESTVQVHYRMC FerrR1R2_emsferr_fer_b0002_0005_0004_000000028_0001_0001_0009_crosslinked_0__16__R
SKVFLLVYGADPRLVKLVKKVYPEVIVFELPGNQFAFLLDDPNKAKSASKIVKAERWQIRTWP KIPIEELEDRVFVNCNTSITWVEGTVGTLLSDITRLDLGKRILDPRGIYRCNESTVQVHYRMC NewR1_ems_ferrM_1386_0002_000000036_0001_0001_0003_updated__8__Y
SKVFLLVKGADPRLVKLVKKVYPEVIVFELPGNQFAFLLDDPNQAKSASKIVKAERWQIRTWP KIPIEELEDRVFVNCNTSITWVEGTVGTLLSDITRLDLGKRILDPRGIYRCNESTVQVHYRMC NewR1_ems_ferrM_1386_0002_000000036_0001_0001_0003_updated__44__Q
SKVFLGVKGADPRLVKLVKKVYPEVIVFELPGNQFAFLLDDPNKAKSASKIVKAERWQIRTWP KIPIEELEDRVFVNCNTSITWVEGTVGTLLSDITRLDLGKRILDPRGIYRCNESTVQVHYRMC NewR1_ems_ferrM_1386_0002_000000036_0001_0001_0003_updated__6__G
SKVFLLVKGADPRLVKLVKKVYPEVIVFELPGNQFAFLLDDPNKAKSASKIVKAERWQIRTHP KIPIEELEDRVFVNCNTSITWVEGTVGTLLSDITRLDLGKRILDPRGIYRCNESTVQVHYRMC NewR1_ems_ferrM_1386_0002_000000036_0001_0001_0003_updated__62__H
GCITILVRGGTPEVEEELRKIGPLIVLKQGGQIIFLVCGGDPEELRKLAEKLGIPIDIWG KIPIEELEDRVFVNCNTSITWVEGTVGTLLSDITRLDLGKRILDPRGIYRCNESTVQVHYRMC FerrR1R2_emsferr_fer_b0002_0005_0004_000000028_0001_0001_0009_crosslinked_0__4__T
GCIFILVRGGTPEVEEELRKIWPLIVLKQGGQIIFLVCGGDPEELRKLAEKLGIPIDIWG KIPIEELEDRVFVNCNTSITWVEGTVGTLLSDITRLDLGKRILDPRGIYRCNESTVQVHYRMC FerrR1R2_emsferr_fer_b0002_0005_0004_000000028_0001_0001_0009_crosslinked_0__22__W
SKVFLLVKGADPRLVKLVKKVYPEVIVFELPGNQFAFLLDDPNKAKSASKIPKAERWQIRTWP KIPIEELEDRVFVNCNTSITWVEGTVGTLLSDITRLDLGKRILDPRGIYRCNESTVQVHYRMC NewR1_ems_ferrM_1386_0002_000000036_0001_0001_0003_updated__52__P
GCIFILVRGGTPEVEEELRKIGPLIVLKQGGQIIFLVCGGDPEELRKLAEKLNIPIDIWG KIPIEELEDRVFVNCNTSITWVEGTVGTLLSDITRLDLGKRILDPRGIYRCNESTVQVHYRMC FerrR1R2_emsferr_fer_b0002_0005_0004_000000028_0001_0001_0009_crosslinked_0__53__N
SKVFLLVKGADPRLVKLVKCVYPEVIVFELPGNQFAFLLDDPNKAKSASKIVKAERWQIRTWP KIPIEELEDRVFVNCNTSITWVEGTVGTLLSDITRLDLGKRILDPRGIYRCNESTVQVHYRMC NewR1_ems_ferrM_1386_0002_000000036_0001_0001_0003_updated__20__C
GCIFILVRGGTPEVEEELRKIGPLIVLKQGGQIIFLVCGGDPTELRKLAEKLGIPIDIWG KIPIEELEDRVFVNCNTSITWVEGTVGTLLSDITRLDLGKRILDPRGIYRCNESTVQVHYRMC FerrR1R2_emsferr_fer_b0002_0005_0004_000000028_0001_0001_0009_crosslinked_0__43__T
GCIFILVRGGTPEVEEETRKIGPLIVLKQGGQIIFLVCGGDPEELRKLAEKLGIPIDIWG KIPIEELEDRVFVNCNTSITWVEGTVGTLLSDITRLDLGKRILDPRGIYRCNESTVQVHYRMC FerrR1R2_emsferr_fer_b0002_0005_0004_000000028_0001_0001_0009_crosslinked_0__18__T
SKVFLLVKGADPRLVKMVKKVYPEVIVFELPGNQFAFLLDDPNKAKSASKIVKAERWQIRTWP KIPIEELEDRVFVNCNTSITWVEGTVGTLLSDITRLDLGKRILDPRGIYRCNESTVQVHYRMC NewR1_ems_ferrM_1386_0002_000000036_0001_0001_0003_updated__17__M
SKVFLLVKGADPRLVKLVVKVYPEVIVFELPGNQFAFLLDDPNKAKSASKIVKAERWQIRTWP KIPIEELEDRVFVNCNTSITWVEGTVGTLLSDITRLDLGKRILDPRGIYRCNESTVQVHYRMC NewR1_ems_ferrM_1386_0002_000000036_0001_0001_0003_updated__19__V
GCIFILVRGGTPEVEEELRKIGPLIVLKQGGQIIFLVCGGDPEELRKLAEKLGIPIVIWG KIPIEELEDRVFVNCNTSITWVEGTVGTLLSDITRLDLGKRILDPRGIYRCNESTVQVHYRMC FerrR1R2_emsferr_fer_b0002_0005_0004_000000028_0001_0001_0009_crosslinked_0__57__V
SKVFLLVKGADPRLVKLVKKVYPEVIVMELPGNQFAFLLDDPNKAKSASKIVKAERWQIRTWP KIPIEELEDRVFVNCNTSITWVEGTVGTLLSDITRLDLGKRILDPRGIYRCNESTVQVHYRMC NewR1_ems_ferrM_1386_0002_000000036_0001_0001_0003_updated__28__M
SKVFLLVKGADPRLVKLVKKVYPEVIVFELPGLQFAFLLDDPNKAKSASKIVKAERWQIRTWP KIPIEELEDRVFVNCNTSITWVEGTVGTLLSDITRLDLGKRILDPRGIYRCNESTVQVHYRMC NewR1_ems_ferrM_1386_0002_000000036_0001_0001_0003_updated__33__L
GCIFILVRGGTPEIEEELRKIGPLIVLKQGGQIIFLVCGGDPEELRKLAEKLGIPIDIWG KIPIEELEDRVFVNCNTSITWVEGTVGTLLSDITRLDLGKRILDPRGIYRCNESTVQVHYRMC FerrR1R2_emsferr_fer_b0002_0005_0004_000000028_0001_0001_0009_crosslinked_0__14__I
SKVFLLVKGADPRLVKLVCKVYPEVIVFELPGNQFAFLLDDPNKAKSASKIVKAERWQIRTWP KIPIEELEDRVFVNCNTSITWVEGTVGTLLSDITRLDLGKRILDPRGIYRCNESTVQVHYRMC NewR1_ems_ferrM_1386_0002_000000036_0001_0001_0003_updated__19__C
SKVFLLVWGADPRLVKLVKKVYPEVIVFELPGNQFAFLLDDPNKAKSASKIVKAERWQIRTWP KIPIEELEDRVFVNCNTSITWVEGTVGTLLSDITRLDLGKRILDPRGIYRCNESTVQVHYRMC NewR1_ems_ferrM_1386_0002_000000036_0001_0001_0003_updated__8__W
GCIFILVRGGTPEVEEELRKIGPLIVLKQGGQIIFFVCGGDPEELRKLAEKLGIPIDIWG KIPIEELEDRVFVNCNTSITWVEGTVGTLLSDITRLDLGKRILDPRGIYRCNESTVQVHYRMC FerrR1R2_emsferr_fer_b0002_0005_0004_000000028_0001_0001_0009_crosslinked_0__36__F
SKVFLLVKGADPRLVKLVKKVYPEVIVFELPGNQFAFLLDDPNKAKSASKIVKAERWQITTWP KIPIEELEDRVFVNCNTSITWVEGTVGTLLSDITRLDLGKRILDPRGIYRCNESTVQVHYRMC NewR1_ems_ferrM_1386_0002_000000036_0001_0001_0003_updated__60__T
SKVFLLVKGADPRLVKLVKKVYPEVIVFELPGNQFAFLLDDPNKAKSASKIVKFERWQIRTWP KIPIEELEDRVFVNCNTSITWVEGTVGTLLSDITRLDLGKRILDPRGIYRCNESTVQVHYRMC NewR1_ems_ferrM_1386_0002_000000036_0001_0001_0003_updated__54__F
GCIFILVRLGTPEVEEELRKIGPLIVLKQGGQIIFLVCGGDPEELRKLAEKLGIPIDIWG KIPIEELEDRVFVNCNTSITWVEGTVGTLLSDITRLDLGKRILDPRGIYRCNESTVQVHYRMC FerrR1R2_emsferr_fer_b0002_0005_0004_000000028_0001_0001_0009_crosslinked_0__9__L
SKVFLLVKGADPRLVKLVKKVYPEVIVFELPGSQFAFLLDDPNKAKSASKIVKAERWQIRTWP KIPIEELEDRVFVNCNTSITWVEGTVGTLLSDITRLDLGKRILDPRGIYRCNESTVQVHYRMC NewR1_ems_ferrM_1386_0002_000000036_0001_0001_0003_updated__33__S
SKVFLLVKFADPRLVKLVKKVYPEVIVFELPGNQFAFLLDDPNKAKSASKIVKAERWQIRTWP KIPIEELEDRVFVNCNTSITWVEGTVGTLLSDITRLDLGKRILDPRGIYRCNESTVQVHYRMC NewR1_ems_ferrM_1386_0002_000000036_0001_0001_0003_updated__9__F
RKVFLLVKGADPRLVKLVKKVYPEVIVFELPGNQFAFLLDDPNKAKSASKIVKAERWQIRTWP KIPIEELEDRVFVNCNTSITWVEGTVGTLLSDITRLDLGKRILDPRGIYRCNESTVQVHYRMC NewR1_ems_ferrM_1386_0002_000000036_0001_0001_0003_updated__1__R
SKVFLLVKGADPRLVKLVKKVYPEVIVFELPGNQFAFLLDDPNKAKSASKIVKAERWQSRTWP KIPIEELEDRVFVNCNTSITWVEGTVGTLLSDITRLDLGKRILDPRGIYRCNESTVQVHYRMC NewR1_ems_ferrM_1386_0002_000000036_0001_0001_0003_updated__59__S
GKVFLLVKGADPRLVKLVKKVYPEVIVFELPGNQFAFLLDDPNKAKSASKIVKAERWQIRTWP KIPIEELEDRVFVNCNTSITWVEGTVGTLLSDITRLDLGKRILDPRGIYRCNESTVQVHYRMC NewR1_ems_ferrM_1386_0002_000000036_0001_0001_0003_updated__1__G
GCIFILVRYGTPEVEEELRKIGPLIVLKQGGQIIFLVCGGDPEELRKLAEKLGIPIDIWG KIPIEELEDRVFVNCNTSITWVEGTVGTLLSDITRLDLGKRILDPRGIYRCNESTVQVHYRMC FerrR1R2_emsferr_fer_b0002_0005_0004_000000028_0001_0001_0009_crosslinked_0__9__Y
DKVFLLVKGADPRLVKLVKKVYPEVIVFELPGNQFAFLLDDPNKAKSASKIVKAERWQIRTWP KIPIEELEDRVFVNCNTSITWVEGTVGTLLSDITRLDLGKRILDPRGIYRCNESTVQVHYRMC NewR1_ems_ferrM_1386_0002_000000036_0001_0001_0003_updated__1__D
SKVFLLVKGADPRLVKLVKKVYPEVIVFELPGNQFAFLLDDPNKAKSVSKIVKAERWQIRTWP KIPIEELEDRVFVNCNTSITWVEGTVGTLLSDITRLDLGKRILDPRGIYRCNESTVQVHYRMC NewR1_ems_ferrM_1386_0002_000000036_0001_0001_0003_updated__48__V
GCIFILVRGGTPEVEEELRKIGPLIVLKQGGQIIFLVCGGDPEVLRKLAEKLGIPIDIWG KIPIEELEDRVFVNCNTSITWVEGTVGTLLSDITRLDLGKRILDPRGIYRCNESTVQVHYRMC FerrR1R2_emsferr_fer_b0002_0005_0004_000000028_0001_0001_0009_crosslinked_0__44__V
GCEFILVRGGTPEVEEELRKIGPLIVLKQGGQIIFLVCGGDPEELRKLAEKLGIPIDIWG KIPIEELEDRVFVNCNTSITWVEGTVGTLLSDITRLDLGKRILDPRGIYRCNESTVQVHYRMC FerrR1R2_emsferr_fer_b0002_0005_0004_000000028_0001_0001_0009_crosslinked_0__3__E
SPVFLLVKGADPRLVKLVKKVYPEVIVFELPGNQFAFLLDDPNKAKSASKIVKAERWQIRTWP KIPIEELEDRVFVNCNTSITWVEGTVGTLLSDITRLDLGKRILDPRGIYRCNESTVQVHYRMC NewR1_ems_ferrM_1386_0002_000000036_0001_0001_0003_updated__2__P
SKVFLLVKGADPRLVKLVKKVYPEVIVFELPGNQFAFLLDDPNKAKSASKIVKAERWQIRTWR KIPIEELEDRVFVNCNTSITWVEGTVGTLLSDITRLDLGKRILDPRGIYRCNESTVQVHYRMC NewR1_ems_ferrM_1386_0002_000000036_0001_0001_0003_updated__63__R
SKVFLLVKGADPRLVKLVKKVYPEGIVFELPGNQFAFLLDDPNKAKSASKIVKAERWQIRTWP KIPIEELEDRVFVNCNTSITWVEGTVGTLLSDITRLDLGKRILDPRGIYRCNESTVQVHYRMC NewR1_ems_ferrM_1386_0002_000000036_0001_0001_0003_updated__25__G
SKVFLLVKGADPRLVKLVKKVYPEVIVFELPGNQFAFLLHDPNKAKSASKIVKAERWQIRTWP KIPIEELEDRVFVNCNTSITWVEGTVGTLLSDITRLDLGKRILDPRGIYRCNESTVQVHYRMC NewR1_ems_ferrM_1386_0002_000000036_0001_0001_0003_updated__40__H
GCIFILVRGGTPEVEEELRKIGPLIVLKFGGQIIFLVCGGDPEELRKLAEKLGIPIDIWG KIPIEELEDRVFVNCNTSITWVEGTVGTLLSDITRLDLGKRILDPRGIYRCNESTVQVHYRMC FerrR1R2_emsferr_fer_b0002_0005_0004_000000028_0001_0001_0009_crosslinked_0__29__F
GCIFILVRGGTPEVEEELRKIGPLIVLKQGGQIIFLVCGGDPEELRKLAEKLGIPIDTWG KIPIEELEDRVFVNCNTSITWVEGTVGTLLSDITRLDLGKRILDPRGIYRCNESTVQVHYRMC FerrR1R2_emsferr_fer_b0002_0005_0004_000000028_0001_0001_0009_crosslinked_0__58__T
GCIFILVRGGTPEVEEELRLIGPLIVLKQGGQIIFLVCGGDPEELRKLAEKLGIPIDIWG KIPIEELEDRVFVNCNTSITWVEGTVGTLLSDITRLDLGKRILDPRGIYRCNESTVQVHYRMC FerrR1R2_emsferr_fer_b0002_0005_0004_000000028_0001_0001_0009_crosslinked_0__20__L
SKVFLLVKRADPRLVKLVKKVYPEVIVFELPGNQFAFLLDDPNKAKSASKIVKAERWQIRTWP KIPIEELEDRVFVNCNTSITWVEGTVGTLLSDITRLDLGKRILDPRGIYRCNESTVQVHYRMC NewR1_ems_ferrM_1386_0002_000000036_0001_0001_0003_updated__9__R
SKVFLLVKGADPRLVKLVKKVYPEVIVFEWPGNQFAFLLDDPNKAKSASKIVKAERWQIRTWP KIPIEELEDRVFVNCNTSITWVEGTVGTLLSDITRLDLGKRILDPRGIYRCNESTVQVHYRMC NewR1_ems_ferrM_1386_0002_000000036_0001_0001_0003_updated__30__W
SKVFLLVKGADPRLVKLVKKVYPEVIVFELPDNQFAFLLDDPNKAKSASKIVKAERWQIRTWP KIPIEELEDRVFVNCNTSITWVEGTVGTLLSDITRLDLGKRILDPRGIYRCNESTVQVHYRMC NewR1_ems_ferrM_1386_0002_000000036_0001_0001_0003_updated__32__D
GCIFILVRGGTPEVEEELRKIGPLSVLKQGGQIIFLVCGGDPEELRKLAEKLGIPIDIWG KIPIEELEDRVFVNCNTSITWVEGTVGTLLSDITRLDLGKRILDPRGIYRCNESTVQVHYRMC FerrR1R2_emsferr_fer_b0002_0005_0004_000000028_0001_0001_0009_crosslinked_0__25__S
GCIFILVRGGTPEVEEELRKIGPLIVLKQGGQIIFEVCGGDPEELRKLAEKLGIPIDIWG KIPIEELEDRVFVNCNTSITWVEGTVGTLLSDITRLDLGKRILDPRGIYRCNESTVQVHYRMC FerrR1R2_emsferr_fer_b0002_0005_0004_000000028_0001_0001_0009_crosslinked_0__36__E
SKVFLLVKGADPRLVKLVKKVYPEVIVFELPGNQFAFLLDDPNKAKSASKIVKAERWQICTWP KIPIEELEDRVFVNCNTSITWVEGTVGTLLSDITRLDLGKRILDPRGIYRCNESTVQVHYRMC NewR1_ems_ferrM_1386_0002_000000036_0001_0001_0003_updated__60__C
GCIFILVRIGTPEVEEELRKIGPLIVLKQGGQIIFLVCGGDPEELRKLAEKLGIPIDIWG KIPIEELEDRVFVNCNTSITWVEGTVGTLLSDITRLDLGKRILDPRGIYRCNESTVQVHYRMC FerrR1R2_emsferr_fer_b0002_0005_0004_000000028_0001_0001_0009_crosslinked_0__9__I
SKVFLLVKGADPRMVKLVKKVYPEVIVFELPGNQFAFLLDDPNKAKSASKIVKAERWQIRTWP KIPIEELEDRVFVNCNTSITWVEGTVGTLLSDITRLDLGKRILDPRGIYRCNESTVQVHYRMC NewR1_ems_ferrM_1386_0002_000000036_0001_0001_0003_updated__14__M
GCIFILVRGGTPEVEEILRKIGPLIVLKQGGQIIFLVCGGDPEELRKLAEKLGIPIDIWG KIPIEELEDRVFVNCNTSITWVEGTVGTLLSDITRLDLGKRILDPRGIYRCNESTVQVHYRMC FerrR1R2_emsferr_fer_b0002_0005_0004_000000028_0001_0001_0009_crosslinked_0__17__I
GCIFILVRGGTPEVEEELRKIGPLIVLKQGGQIIFLVCGGDNEELRKLAEKLGIPIDIWG KIPIEELEDRVFVNCNTSITWVEGTVGTLLSDITRLDLGKRILDPRGIYRCNESTVQVHYRMC FerrR1R2_emsferr_fer_b0002_0005_0004_000000028_0001_0001_0009_crosslinked_0__42__N
SKVFLLVKGADPRLVKLVKKVYPEVIVFELPGFQFAFLLDDPNKAKSASKIVKAERWQIRTWP KIPIEELEDRVFVNCNTSITWVEGTVGTLLSDITRLDLGKRILDPRGIYRCNESTVQVHYRMC NewR1_ems_ferrM_1386_0002_000000036_0001_0001_0003_updated__33__F
SKVFLLVKMADPRLVKLVKKVYPEVIVFELPGNQFAFLLDDPNKAKSASKIVKAERWQIRTWP KIPIEELEDRVFVNCNTSITWVEGTVGTLLSDITRLDLGKRILDPRGIYRCNESTVQVHYRMC NewR1_ems_ferrM_1386_0002_000000036_0001_0001_0003_updated__9__M
SKWFLLVKGADPRLVKLVKKVYPEVIVFELPGNQFAFLLDDPNKAKSASKIVKAERWQIRTWP KIPIEELEDRVFVNCNTSITWVEGTVGTLLSDITRLDLGKRILDPRGIYRCNESTVQVHYRMC NewR1_ems_ferrM_1386_0002_000000036_0001_0001_0003_updated__3__W
SKVFLLVKGCDPRLVKLVKKVYPEVIVFELPGNQFAFLLDDPNKAKSASKIVKAERWQIRTWP KIPIEELEDRVFVNCNTSITWVEGTVGTLLSDITRLDLGKRILDPRGIYRCNESTVQVHYRMC NewR1_ems_ferrM_1386_0002_000000036_0001_0001_0003_updated__10__C
GCIFILVRGGTPEVEEELRKIGPLIVLKQGGQIIFLVCGGDPEELRKLAYKLGIPIDIWG KIPIEELEDRVFVNCNTSITWVEGTVGTLLSDITRLDLGKRILDPRGIYRCNESTVQVHYRMC FerrR1R2_emsferr_fer_b0002_0005_0004_000000028_0001_0001_0009_crosslinked_0__50__Y
SKVFLLVKGADPRLVKLVKKVYPEVIVFELPGNQFAFLLDDPNKAKFASKIVKAERWQIRTWP KIPIEELEDRVFVNCNTSITWVEGTVGTLLSDITRLDLGKRILDPRGIYRCNESTVQVHYRMC NewR1_ems_ferrM_1386_0002_000000036_0001_0001_0003_updated__47__F
SKVFLLVRGADPRLVKLVKKVYPEVIVFELPGNQFAFLLDDPNKAKSASKIVKAERWQIRTWP KIPIEELEDRVFVNCNTSITWVEGTVGTLLSDITRLDLGKRILDPRGIYRCNESTVQVHYRMC NewR1_ems_ferrM_1386_0002_000000036_0001_0001_0003_updated__8__R
SKVFLLVKGADPRLVKLVKKVYPEVIVFELPGNQFARLLDDPNKAKSASKIVKAERWQIRTWP KIPIEELEDRVFVNCNTSITWVEGTVGTLLSDITRLDLGKRILDPRGIYRCNESTVQVHYRMC NewR1_ems_ferrM_1386_0002_000000036_0001_0001_0003_updated__37__R
SKVFLLVKGADPRLVKLVKKVYPEVIVFELPGNQFAFLLDDPNKAKSASKIVKAMRWQIRTWP KIPIEELEDRVFVNCNTSITWVEGTVGTLLSDITRLDLGKRILDPRGIYRCNESTVQVHYRMC NewR1_ems_ferrM_1386_0002_000000036_0001_0001_0003_updated__55__M
SKVFLLVKGADPRLVKLVKKVYPEVIVFEIPGNQFAFLLDDPNKAKSASKIVKAERWQIRTWP KIPIEELEDRVFVNCNTSITWVEGTVGTLLSDITRLDLGKRILDPRGIYRCNESTVQVHYRMC NewR1_ems_ferrM_1386_0002_000000036_0001_0001_0003_updated__30__I
SKVFLLVKGADPRLVKLVKKVYFEVIVFELPGNQFAFLLDDPNKAKSASKIVKAERWQIRTWP KIPIEELEDRVFVNCNTSITWVEGTVGTLLSDITRLDLGKRILDPRGIYRCNESTVQVHYRMC NewR1_ems_ferrM_1386_0002_000000036_0001_0001_0003_updated__23__F
SKVFLLVKGADPRLVKLVKKVYPEVIVFELPLNQFAFLLDDPNKAKSASKIVKAERWQIRTWP KIPIEELEDRVFVNCNTSITWVEGTVGTLLSDITRLDLGKRILDPRGIYRCNESTVQVHYRMC NewR1_ems_ferrM_1386_0002_000000036_0001_0001_0003_updated__32__L
SKVFLLVKGADPRLVVLVKKVYPEVIVFELPGNQFAFLLDDPNKAKSASKIVKAERWQIRTWP KIPIEELEDRVFVNCNTSITWVEGTVGTLLSDITRLDLGKRILDPRGIYRCNESTVQVHYRMC NewR1_ems_ferrM_1386_0002_000000036_0001_0001_0003_updated__16__V
GCIFILVRGGTPEVEEELRKIGPLIVLKQGGQIIFLVCGGRPEELRKLAEKLGIPIDIWG KIPIEELEDRVFVNCNTSITWVEGTVGTLLSDITRLDLGKRILDPRGIYRCNESTVQVHYRMC FerrR1R2_emsferr_fer_b0002_0005_0004_000000028_0001_0001_0009_crosslinked_0__41__R
SKVFLLVKGADPRLVKLVKKVYPEVIVFELPGNQFAFLLDDPNKNKSASKIVKAERWQIRTWP KIPIEELEDRVFVNCNTSITWVEGTVGTLLSDITRLDLGKRILDPRGIYRCNESTVQVHYRMC NewR1_ems_ferrM_1386_0002_000000036_0001_0001_0003_updated__45__N
GCIFILVRGGTPEVEEELRKIGPLIVLKQGGQIIFLVCGGDPEELRKNAEKLGIPIDIWG KIPIEELEDRVFVNCNTSITWVEGTVGTLLSDITRLDLGKRILDPRGIYRCNESTVQVHYRMC FerrR1R2_emsferr_fer_b0002_0005_0004_000000028_0001_0001_0009_crosslinked_0__48__N
SKVFLLVKGADWRLVKLVKKVYPEVIVFELPGNQFAFLLDDPNKAKSASKIVKAERWQIRTWP KIPIEELEDRVFVNCNTSITWVEGTVGTLLSDITRLDLGKRILDPRGIYRCNESTVQVHYRMC NewR1_ems_ferrM_1386_0002_000000036_0001_0001_0003_updated__12__W
SKVFLLVKGADPRLVKLVKKVYPEVIVFELPGNQFAFLLDDPNKAKSACKIVKAERWQIRTWP KIPIEELEDRVFVNCNTSITWVEGTVGTLLSDITRLDLGKRILDPRGIYRCNESTVQVHYRMC NewR1_ems_ferrM_1386_0002_000000036_0001_0001_0003_updated__49__C
GCIFILVRGGTPEVEEALRKIGPLIVLKQGGQIIFLVCGGDPEELRKLAEKLGIPIDIWG KIPIEELEDRVFVNCNTSITWVEGTVGTLLSDITRLDLGKRILDPRGIYRCNESTVQVHYRMC FerrR1R2_emsferr_fer_b0002_0005_0004_000000028_0001_0001_0009_crosslinked_0__17__A
SKVFLLVKGADPRLVKLVKKVYPEVIVFELPGNNFAFLLDDPNKAKSASKIVKAERWQIRTWP KIPIEELEDRVFVNCNTSITWVEGTVGTLLSDITRLDLGKRILDPRGIYRCNESTVQVHYRMC NewR1_ems_ferrM_1386_0002_000000036_0001_0001_0003_updated__34__N
GCIFILVRGGTPEVEEELRKIGPLIVLKQGGAIIFLVCGGDPEELRKLAEKLGIPIDIWG KIPIEELEDRVFVNCNTSITWVEGTVGTLLSDITRLDLGKRILDPRGIYRCNESTVQVHYRMC FerrR1R2_emsferr_fer_b0002_0005_0004_000000028_0001_0001_0009_crosslinked_0__32__A
SKVFLLVKGADPRLVKLVKKVYPEVIVFELPGNQFAFLLDDPNKAKSASKIVKAERSQIRTWP KIPIEELEDRVFVNCNTSITWVEGTVGTLLSDITRLDLGKRILDPRGIYRCNESTVQVHYRMC NewR1_ems_ferrM_1386_0002_000000036_0001_0001_0003_updated__57__S
GCIFILVRGGTPEVREELRKIGPLIVLKQGGQIIFLVCGGDPEELRKLAEKLGIPIDIWG KIPIEELEDRVFVNCNTSITWVEGTVGTLLSDITRLDLGKRILDPRGIYRCNESTVQVHYRMC FerrR1R2_emsferr_fer_b0002_0005_0004_000000028_0001_0001_0009_crosslinked_0__15__R
SKVFLLVKGADPRLVKLVKKVYPEVIVFELPGNQFAFLLDDMNKAKSASKIVKAERWQIRTWP KIPIEELEDRVFVNCNTSITWVEGTVGTLLSDITRLDLGKRILDPRGIYRCNESTVQVHYRMC NewR1_ems_ferrM_1386_0002_000000036_0001_0001_0003_updated__42__M
GCIFILVRGGTPEVEEELRKIGPLIVLKQGGQIIFLVCGGDPEELRKLAEKLGIPNDIWG KIPIEELEDRVFVNCNTSITWVEGTVGTLLSDITRLDLGKRILDPRGIYRCNESTVQVHYRMC FerrR1R2_emsferr_fer_b0002_0005_0004_000000028_0001_0001_0009_crosslinked_0__56__N
SKVFLLVKGADPRLVELVKKVYPEVIVFELPGNQFAFLLDDPNKAKSASKIVKAERWQIRTWP KIPIEELEDRVFVNCNTSITWVEGTVGTLLSDITRLDLGKRILDPRGIYRCNESTVQVHYRMC NewR1_ems_ferrM_1386_0002_000000036_0001_0001_0003_updated__16__E
SKVFLLVKGADPILVKLVKKVYPEVIVFELPGNQFAFLLDDPNKAKSASKIVKAERWQIRTWP KIPIEELEDRVFVNCNTSITWVEGTVGTLLSDITRLDLGKRILDPRGIYRCNESTVQVHYRMC NewR1_ems_ferrM_1386_0002_000000036_0001_0001_0003_updated__13__I
SKVFLLVKGADPRLVKLVKKVYPEVIVFELPGEQFAFLLDDPNKAKSASKIVKAERWQIRTWP KIPIEELEDRVFVNCNTSITWVEGTVGTLLSDITRLDLGKRILDPRGIYRCNESTVQVHYRMC NewR1_ems_ferrM_1386_0002_000000036_0001_0001_0003_updated__33__E
SKVFLLVKGADPRLVKLVKKVYPEFIVFELPGNQFAFLLDDPNKAKSASKIVKAERWQIRTWP KIPIEELEDRVFVNCNTSITWVEGTVGTLLSDITRLDLGKRILDPRGIYRCNESTVQVHYRMC NewR1_ems_ferrM_1386_0002_000000036_0001_0001_0003_updated__25__F
GCIFILVRGGTPEVEEELRKIGPLIVLKQGGQIIFIVCGGDPEELRKLAEKLGIPIDIWG KIPIEELEDRVFVNCNTSITWVEGTVGTLLSDITRLDLGKRILDPRGIYRCNESTVQVHYRMC FerrR1R2_emsferr_fer_b0002_0005_0004_000000028_0001_0001_0009_crosslinked_0__36__I
GCIFILVRGGTPEVEEELRKIGPLIVLKQGGQIIFLVCGGDPVELRKLAEKLGIPIDIWG KIPIEELEDRVFVNCNTSITWVEGTVGTLLSDITRLDLGKRILDPRGIYRCNESTVQVHYRMC FerrR1R2_emsferr_fer_b0002_0005_0004_000000028_0001_0001_0009_crosslinked_0__43__V
SKVFLLVKGADPRLVKLVKKVYPEVIVFELPGNQFAFLLDDPNKAKSASKIVKAWRWQIRTWP KIPIEELEDRVFVNCNTSITWVEGTVGTLLSDITRLDLGKRILDPRGIYRCNESTVQVHYRMC NewR1_ems_ferrM_1386_0002_000000036_0001_0001_0003_updated__55__W
GCIFILVAGGTPEVEEELRKIGPLIVLKQGGQIIFLVCGGDPEELRKLAEKLGIPIDIWG KIPIEELEDRVFVNCNTSITWVEGTVGTLLSDITRLDLGKRILDPRGIYRCNESTVQVHYRMC FerrR1R2_emsferr_fer_b0002_0005_0004_000000028_0001_0001_0009_crosslinked_0__8__A
GCIFILVRGGTPEVEEELRKIGPLIVLKQGGQIIFLVCGGDPEELRKLAQKLGIPIDIWG KIPIEELEDRVFVNCNTSITWVEGTVGTLLSDITRLDLGKRILDPRGIYRCNESTVQVHYRMC FerrR1R2_emsferr_fer_b0002_0005_0004_000000028_0001_0001_0009_crosslinked_0__50__Q
SKVFLLHKGADPRLVKLVKKVYPEVIVFELPGNQFAFLLDDPNKAKSASKIVKAERWQIRTWP KIPIEELEDRVFVNCNTSITWVEGTVGTLLSDITRLDLGKRILDPRGIYRCNESTVQVHYRMC NewR1_ems_ferrM_1386_0002_000000036_0001_0001_0003_updated__7__H
GCIFILVRGGTPEVEEFLRKIGPLIVLKQGGQIIFLVCGGDPEELRKLAEKLGIPIDIWG KIPIEELEDRVFVNCNTSITWVEGTVGTLLSDITRLDLGKRILDPRGIYRCNESTVQVHYRMC FerrR1R2_emsferr_fer_b0002_0005_0004_000000028_0001_0001_0009_crosslinked_0__17__F
GCIFILVRGGTPEVEEELRKIGPLIVLKQGGQIIFLVCGGDPQELRKLAEKLGIPIDIWG KIPIEELEDRVFVNCNTSITWVEGTVGTLLSDITRLDLGKRILDPRGIYRCNESTVQVHYRMC FerrR1R2_emsferr_fer_b0002_0005_0004_000000028_0001_0001_0009_crosslinked_0__43__Q
SKVFLLVKGADPRLVKLVKKVYPEVIVFELPGNQFAFLLDDPNKAKSAWKIVKAERWQIRTWP KIPIEELEDRVFVNCNTSITWVEGTVGTLLSDITRLDLGKRILDPRGIYRCNESTVQVHYRMC NewR1_ems_ferrM_1386_0002_000000036_0001_0001_0003_updated__49__W
SKVFLLVKGADPRLVKLVKKVYPEVIVFQLPGNQFAFLLDDPNKAKSASKIVKAERWQIRTWP KIPIEELEDRVFVNCNTSITWVEGTVGTLLSDITRLDLGKRILDPRGIYRCNESTVQVHYRMC NewR1_ems_ferrM_1386_0002_000000036_0001_0001_0003_updated__29__Q
GCIFILVRGGTPEVEEELRKIGPLIVLKQGGQIIFLVCGGDPEEERKLAEKLGIPIDIWG KIPIEELEDRVFVNCNTSITWVEGTVGTLLSDITRLDLGKRILDPRGIYRCNESTVQVHYRMC FerrR1R2_emsferr_fer_b0002_0005_0004_000000028_0001_0001_0009_crosslinked_0__45__E
SKVFLLVKGADPRLVKLVKKVYPEVIVFELPGNQFAFLLDDPNKAKSASKIVKAERWQIRTVP KIPIEELEDRVFVNCNTSITWVEGTVGTLLSDITRLDLGKRILDPRGIYRCNESTVQVHYRMC NewR1_ems_ferrM_1386_0002_000000036_0001_0001_0003_updated__62__V
SKVFLLGKGADPRLVKLVKKVYPEVIVFELPGNQFAFLLDDPNKAKSASKIVKAERWQIRTWP KIPIEELEDRVFVNCNTSITWVEGTVGTLLSDITRLDLGKRILDPRGIYRCNESTVQVHYRMC NewR1_ems_ferrM_1386_0002_000000036_0001_0001_0003_updated__7__G
SKVFLLVKGADPRLVKLVKKVYPEVIVFEQPGNQFAFLLDDPNKAKSASKIVKAERWQIRTWP KIPIEELEDRVFVNCNTSITWVEGTVGTLLSDITRLDLGKRILDPRGIYRCNESTVQVHYRMC NewR1_ems_ferrM_1386_0002_000000036_0001_0001_0003_updated__30__Q
GCIFILVRGGTPEVEEELRKIGPLIVLHQGGQIIFLVCGGDPEELRKLAEKLGIPIDIWG KIPIEELEDRVFVNCNTSITWVEGTVGTLLSDITRLDLGKRILDPRGIYRCNESTVQVHYRMC FerrR1R2_emsferr_fer_b0002_0005_0004_000000028_0001_0001_0009_crosslinked_0__28__H
SKVFLLVKGADPKLVKLVKKVYPEVIVFELPGNQFAFLLDDPNKAKSASKIVKAERWQIRTWP KIPIEELEDRVFVNCNTSITWVEGTVGTLLSDITRLDLGKRILDPRGIYRCNESTVQVHYRMC NewR1_ems_ferrM_1386_0002_000000036_0001_0001_0003_updated__13__K
SKVFLLVKGADPRLVKLVKKVYPEVIVFELPGNWFAFLLDDPNKAKSASKIVKAERWQIRTWP KIPIEELEDRVFVNCNTSITWVEGTVGTLLSDITRLDLGKRILDPRGIYRCNESTVQVHYRMC NewR1_ems_ferrM_1386_0002_000000036_0001_0001_0003_updated__34__W
SKVFLLVKGADPRLVKLVKKVYPEVIVFELPGNQFAFLLDDPNKAKSASKIVKAEKWQIRTWP KIPIEELEDRVFVNCNTSITWVEGTVGTLLSDITRLDLGKRILDPRGIYRCNESTVQVHYRMC NewR1_ems_ferrM_1386_0002_000000036_0001_0001_0003_updated__56__K
SKVFLLVKGADPRYVKLVKKVYPEVIVFELPGNQFAFLLDDPNKAKSASKIVKAERWQIRTWP KIPIEELEDRVFVNCNTSITWVEGTVGTLLSDITRLDLGKRILDPRGIYRCNESTVQVHYRMC NewR1_ems_ferrM_1386_0002_000000036_0001_0001_0003_updated__14__Y
SKVFLLVKGADPRLVKLVKKVYPEVIVFELPGNQFAFTLDDPNKAKSASKIVKAERWQIRTWP KIPIEELEDRVFVNCNTSITWVEGTVGTLLSDITRLDLGKRILDPRGIYRCNESTVQVHYRMC NewR1_ems_ferrM_1386_0002_000000036_0001_0001_0003_updated__38__T
SKVFLLVKGADPRLVKLMKKVYPEVIVFELPGNQFAFLLDDPNKAKSASKIVKAERWQIRTWP KIPIEELEDRVFVNCNTSITWVEGTVGTLLSDITRLDLGKRILDPRGIYRCNESTVQVHYRMC NewR1_ems_ferrM_1386_0002_000000036_0001_0001_0003_updated__18__M
FCIFILVRGGTPEVEEELRKIGPLIVLKQGGQIIFLVCGGDPEELRKLAEKLGIPIDIWG KIPIEELEDRVFVNCNTSITWVEGTVGTLLSDITRLDLGKRILDPRGIYRCNESTVQVHYRMC FerrR1R2_emsferr_fer_b0002_0005_0004_000000028_0001_0001_0009_crosslinked_0__1__F
SKVFLLVKGADPRLVKLVKQVYPEVIVFELPGNQFAFLLDDPNKAKSASKIVKAERWQIRTWP KIPIEELEDRVFVNCNTSITWVEGTVGTLLSDITRLDLGKRILDPRGIYRCNESTVQVHYRMC NewR1_ems_ferrM_1386_0002_000000036_0001_0001_0003_updated__20__Q
GCIFILVRGGTPEVEEELRKRGPLIVLKQGGQIIFLVCGGDPEELRKLAEKLGIPIDIWG KIPIEELEDRVFVNCNTSITWVEGTVGTLLSDITRLDLGKRILDPRGIYRCNESTVQVHYRMC FerrR1R2_emsferr_fer_b0002_0005_0004_000000028_0001_0001_0009_crosslinked_0__21__R
SKVFLLSKGADPRLVKLVKKVYPEVIVFELPGNQFAFLLDDPNKAKSASKIVKAERWQIRTWP KIPIEELEDRVFVNCNTSITWVEGTVGTLLSDITRLDLGKRILDPRGIYRCNESTVQVHYRMC NewR1_ems_ferrM_1386_0002_000000036_0001_0001_0003_updated__7__S
SKVFLLVDGADPRLVKLVKKVYPEVIVFELPGNQFAFLLDDPNKAKSASKIVKAERWQIRTWP KIPIEELEDRVFVNCNTSITWVEGTVGTLLSDITRLDLGKRILDPRGIYRCNESTVQVHYRMC NewR1_ems_ferrM_1386_0002_000000036_0001_0001_0003_updated__8__D
SKVFLLVKGADPRLVKLVKKVYPEVIVFELPGNQFAFLLDDPNKAKSFSKIVKAERWQIRTWP KIPIEELEDRVFVNCNTSITWVEGTVGTLLSDITRLDLGKRILDPRGIYRCNESTVQVHYRMC NewR1_ems_ferrM_1386_0002_000000036_0001_0001_0003_updated__48__F
GCIFILVRGGTPEVEEELRKIGPLHVLKQGGQIIFLVCGGDPEELRKLAEKLGIPIDIWG KIPIEELEDRVFVNCNTSITWVEGTVGTLLSDITRLDLGKRILDPRGIYRCNESTVQVHYRMC FerrR1R2_emsferr_fer_b0002_0005_0004_000000028_0001_0001_0009_crosslinked_0__25__H
GCIFILVRGGTPEVEEELRKSGPLIVLKQGGQIIFLVCGGDPEELRKLAEKLGIPIDIWG KIPIEELEDRVFVNCNTSITWVEGTVGTLLSDITRLDLGKRILDPRGIYRCNESTVQVHYRMC FerrR1R2_emsferr_fer_b0002_0005_0004_000000028_0001_0001_0009_crosslinked_0__21__S
GCIFILVRGGTPEVEEELRKIGPLIVLKQGGQIIFLVCGGDAEELRKLAEKLGIPIDIWG KIPIEELEDRVFVNCNTSITWVEGTVGTLLSDITRLDLGKRILDPRGIYRCNESTVQVHYRMC FerrR1R2_emsferr_fer_b0002_0005_0004_000000028_0001_0001_0009_crosslinked_0__42__A
GCIFILVRGGTPEVEEELRKIGDLIVLKQGGQIIFLVCGGDPEELRKLAEKLGIPIDIWG KIPIEELEDRVFVNCNTSITWVEGTVGTLLSDITRLDLGKRILDPRGIYRCNESTVQVHYRMC FerrR1R2_emsferr_fer_b0002_0005_0004_000000028_0001_0001_0009_crosslinked_0__23__D
GCIFILVRGGTPEVEEELRKIGPLIVLKQGGQIIFLVCGGDPEELRKLAEKLGIPIDSWG KIPIEELEDRVFVNCNTSITWVEGTVGTLLSDITRLDLGKRILDPRGIYRCNESTVQVHYRMC FerrR1R2_emsferr_fer_b0002_0005_0004_000000028_0001_0001_0009_crosslinked_0__58__S
SKVFLLVKGADPRLVKLVKKVYPEVIVFELPGNQFAFSLDDPNKAKSASKIVKAERWQIRTWP KIPIEELEDRVFVNCNTSITWVEGTVGTLLSDITRLDLGKRILDPRGIYRCNESTVQVHYRMC NewR1_ems_ferrM_1386_0002_000000036_0001_0001_0003_updated__38__S
GCIFILVRGGTPEVSEELRKIGPLIVLKQGGQIIFLVCGGDPEELRKLAEKLGIPIDIWG KIPIEELEDRVFVNCNTSITWVEGTVGTLLSDITRLDLGKRILDPRGIYRCNESTVQVHYRMC FerrR1R2_emsferr_fer_b0002_0005_0004_000000028_0001_0001_0009_crosslinked_0__15__S
GCIFILVRGGTPEVEEELRSIGPLIVLKQGGQIIFLVCGGDPEELRKLAEKLGIPIDIWG KIPIEELEDRVFVNCNTSITWVEGTVGTLLSDITRLDLGKRILDPRGIYRCNESTVQVHYRMC FerrR1R2_emsferr_fer_b0002_0005_0004_000000028_0001_0001_0009_crosslinked_0__20__S
SKVFLLVKGDDPRLVKLVKKVYPEVIVFELPGNQFAFLLDDPNKAKSASKIVKAERWQIRTWP KIPIEELEDRVFVNCNTSITWVEGTVGTLLSDITRLDLGKRILDPRGIYRCNESTVQVHYRMC NewR1_ems_ferrM_1386_0002_000000036_0001_0001_0003_updated__10__D
SKVFLLVKGADPRLVKLVKKVYPEVIVFELDGNQFAFLLDDPNKAKSASKIVKAERWQIRTWP KIPIEELEDRVFVNCNTSITWVEGTVGTLLSDITRLDLGKRILDPRGIYRCNESTVQVHYRMC NewR1_ems_ferrM_1386_0002_000000036_0001_0001_0003_updated__31__D
SKVFLLVTGADPRLVKLVKKVYPEVIVFELPGNQFAFLLDDPNKAKSASKIVKAERWQIRTWP KIPIEELEDRVFVNCNTSITWVEGTVGTLLSDITRLDLGKRILDPRGIYRCNESTVQVHYRMC NewR1_ems_ferrM_1386_0002_000000036_0001_0001_0003_updated__8__T
SKVFLLVKGADPRLVKLVKKVYPEVIVFELPGNIFAFLLDDPNKAKSASKIVKAERWQIRTWP KIPIEELEDRVFVNCNTSITWVEGTVGTLLSDITRLDLGKRILDPRGIYRCNESTVQVHYRMC NewR1_ems_ferrM_1386_0002_000000036_0001_0001_0003_updated__34__I
GCIFILVRGGTPEVEEELRKIGPLITLKQGGQIIFLVCGGDPEELRKLAEKLGIPIDIWG KIPIEELEDRVFVNCNTSITWVEGTVGTLLSDITRLDLGKRILDPRGIYRCNESTVQVHYRMC FerrR1R2_emsferr_fer_b0002_0005_0004_000000028_0001_0001_0009_crosslinked_0__26__T
GCIFILVRGGTPEVEEELRKIGPLIVLKQGGQIIFLVCGSDPEELRKLAEKLGIPIDIWG KIPIEELEDRVFVNCNTSITWVEGTVGTLLSDITRLDLGKRILDPRGIYRCNESTVQVHYRMC FerrR1R2_emsferr_fer_b0002_0005_0004_000000028_0001_0001_0009_crosslinked_0__40__S
SKVFLLVKGADPRLVKLVKKVYPEVIVFELPGNQFAFLLDDPNKAKSASKIVKAEEWQIRTWP KIPIEELEDRVFVNCNTSITWVEGTVGTLLSDITRLDLGKRILDPRGIYRCNESTVQVHYRMC NewR1_ems_ferrM_1386_0002_000000036_0001_0001_0003_updated__56__E
SKVFLLVKGADPRLVKLVKKVYPEVRVFELPGNQFAFLLDDPNKAKSASKIVKAERWQIRTWP KIPIEELEDRVFVNCNTSITWVEGTVGTLLSDITRLDLGKRILDPRGIYRCNESTVQVHYRMC NewR1_ems_ferrM_1386_0002_000000036_0001_0001_0003_updated__26__R
GCIFILVRGGTPEVEEELRKIGPLIVLKQWGQIIFLVCGGDPEELRKLAEKLGIPIDIWG KIPIEELEDRVFVNCNTSITWVEGTVGTLLSDITRLDLGKRILDPRGIYRCNESTVQVHYRMC FerrR1R2_emsferr_fer_b0002_0005_0004_000000028_0001_0001_0009_crosslinked_0__30__W
GCIFILVRGGTPEVEEELRKIGPLIVLKQGGQIIFLVCHGDPEELRKLAEKLGIPIDIWG KIPIEELEDRVFVNCNTSITWVEGTVGTLLSDITRLDLGKRILDPRGIYRCNESTVQVHYRMC FerrR1R2_emsferr_fer_b0002_0005_0004_000000028_0001_0001_0009_crosslinked_0__39__H
SKVFLLVKGADPRLVCLVKKVYPEVIVFELPGNQFAFLLDDPNKAKSASKIVKAERWQIRTWP KIPIEELEDRVFVNCNTSITWVEGTVGTLLSDITRLDLGKRILDPRGIYRCNESTVQVHYRMC NewR1_ems_ferrM_1386_0002_000000036_0001_0001_0003_updated__16__C
GCIFILVRGGTPEVEEELRKIGPLIVLKQGGQIIFLVCGGDPEELSKLAEKLGIPIDIWG KIPIEELEDRVFVNCNTSITWVEGTVGTLLSDITRLDLGKRILDPRGIYRCNESTVQVHYRMC FerrR1R2_emsferr_fer_b0002_0005_0004_000000028_0001_0001_0009_crosslinked_0__46__S
SKVFLLVKGADPRLVKLVKKVYPEVIVFELPGNQFAFLLDDPNKAKSASKIVKAERWQIRVWP KIPIEELEDRVFVNCNTSITWVEGTVGTLLSDITRLDLGKRILDPRGIYRCNESTVQVHYRMC NewR1_ems_ferrM_1386_0002_000000036_0001_0001_0003_updated__61__V
GCIFILVRGGTPEVEEELRKIGPLWVLKQGGQIIFLVCGGDPEELRKLAEKLGIPIDIWG KIPIEELEDRVFVNCNTSITWVEGTVGTLLSDITRLDLGKRILDPRGIYRCNESTVQVHYRMC FerrR1R2_emsferr_fer_b0002_0005_0004_000000028_0001_0001_0009_crosslinked_0__25__W
SKVFLLVKGADPRVVKLVKKVYPEVIVFELPGNQFAFLLDDPNKAKSASKIVKAERWQIRTWP KIPIEELEDRVFVNCNTSITWVEGTVGTLLSDITRLDLGKRILDPRGIYRCNESTVQVHYRMC NewR1_ems_ferrM_1386_0002_000000036_0001_0001_0003_updated__14__V
SKVFLLVKGADPRLVKLVKKVYPEVIVFELPGNQFAFLLDDPNKAKSASYIVKAERWQIRTWP KIPIEELEDRVFVNCNTSITWVEGTVGTLLSDITRLDLGKRILDPRGIYRCNESTVQVHYRMC NewR1_ems_ferrM_1386_0002_000000036_0001_0001_0003_updated__50__Y
SKVFLLVKGADPRLVKLVKKVYPEVIVFELPGNQFAFLLDDPNKAKSASTIVKAERWQIRTWP KIPIEELEDRVFVNCNTSITWVEGTVGTLLSDITRLDLGKRILDPRGIYRCNESTVQVHYRMC NewR1_ems_ferrM_1386_0002_000000036_0001_0001_0003_updated__50__T
GCIFILHRGGTPEVEEELRKIGPLIVLKQGGQIIFLVCGGDPEELRKLAEKLGIPIDIWG KIPIEELEDRVFVNCNTSITWVEGTVGTLLSDITRLDLGKRILDPRGIYRCNESTVQVHYRMC FerrR1R2_emsferr_fer_b0002_0005_0004_000000028_0001_0001_0009_crosslinked_0__7__H
SKVFLLVMGADPRLVKLVKKVYPEVIVFELPGNQFAFLLDDPNKAKSASKIVKAERWQIRTWP KIPIEELEDRVFVNCNTSITWVEGTVGTLLSDITRLDLGKRILDPRGIYRCNESTVQVHYRMC NewR1_ems_ferrM_1386_0002_000000036_0001_0001_0003_updated__8__M
GCIFILVRGGTPEVEEELRKIGPLIVLKQGGQIIFLVCGGDPEELRKLAEKLGIPKDIWG KIPIEELEDRVFVNCNTSITWVEGTVGTLLSDITRLDLGKRILDPRGIYRCNESTVQVHYRMC FerrR1R2_emsferr_fer_b0002_0005_0004_000000028_0001_0001_0009_crosslinked_0__56__K
SKVFLLVKGADPRLVKLVKKVYPEVIVFELPGNQFAFLLDDPNKAKMASKIVKAERWQIRTWP KIPIEELEDRVFVNCNTSITWVEGTVGTLLSDITRLDLGKRILDPRGIYRCNESTVQVHYRMC NewR1_ems_ferrM_1386_0002_000000036_0001_0001_0003_updated__47__M
SKVFLLVKGADPRLVKLVKKVYPEVIVFELPGNQFAFLLDDPNKAKSASKIVKAERWRIRTWP KIPIEELEDRVFVNCNTSITWVEGTVGTLLSDITRLDLGKRILDPRGIYRCNESTVQVHYRMC NewR1_ems_ferrM_1386_0002_000000036_0001_0001_0003_updated__58__R
SKVFLLVKGADPRLVKLQKKVYPEVIVFELPGNQFAFLLDDPNKAKSASKIVKAERWQIRTWP KIPIEELEDRVFVNCNTSITWVEGTVGTLLSDITRLDLGKRILDPRGIYRCNESTVQVHYRMC NewR1_ems_ferrM_1386_0002_000000036_0001_0001_0003_updated__18__Q
SKVFLLVKGADPRLVKLVKKVYPEVIVFELPGNQFAFLLDDPNKAKSASKIVKAERWQIRTWI KIPIEELEDRVFVNCNTSITWVEGTVGTLLSDITRLDLGKRILDPRGIYRCNESTVQVHYRMC NewR1_ems_ferrM_1386_0002_000000036_0001_0001_0003_updated__63__I
SKVFLLVKGADPRLVKLVKKVYPEVIVFELPGNQFAFLLDFPNKAKSASKIVKAERWQIRTWP KIPIEELEDRVFVNCNTSITWVEGTVGTLLSDITRLDLGKRILDPRGIYRCNESTVQVHYRMC NewR1_ems_ferrM_1386_0002_000000036_0001_0001_0003_updated__41__F
GCIFILVRGGTPEVEEELRKIGPLIVLKQEGQIIFLVCGGDPEELRKLAEKLGIPIDIWG KIPIEELEDRVFVNCNTSITWVEGTVGTLLSDITRLDLGKRILDPRGIYRCNESTVQVHYRMC FerrR1R2_emsferr_fer_b0002_0005_0004_000000028_0001_0001_0009_crosslinked_0__30__E
SKVFLLVKGADPRLVKLVKKVYPEVIVFELPGNQFATLLDDPNKAKSASKIVKAERWQIRTWP KIPIEELEDRVFVNCNTSITWVEGTVGTLLSDITRLDLGKRILDPRGIYRCNESTVQVHYRMC NewR1_ems_ferrM_1386_0002_000000036_0001_0001_0003_updated__37__T
GCIFILVRGGTPEVEEELRKIGPLIVLKQGGQIIFLVCGGDPEELRKLAEKLGIPIAIWG KIPIEELEDRVFVNCNTSITWVEGTVGTLLSDITRLDLGKRILDPRGIYRCNESTVQVHYRMC FerrR1R2_emsferr_fer_b0002_0005_0004_000000028_0001_0001_0009_crosslinked_0__57__A
GCIFILVRGGTPEVEEELRKIGPLIVLKQGGQIIFLVCGGDPEEYRKLAEKLGIPIDIWG KIPIEELEDRVFVNCNTSITWVEGTVGTLLSDITRLDLGKRILDPRGIYRCNESTVQVHYRMC FerrR1R2_emsferr_fer_b0002_0005_0004_000000028_0001_0001_0009_crosslinked_0__45__Y
SKVFLLVKGADPRLVKLVKKVYPEVIVFELHGNQFAFLLDDPNKAKSASKIVKAERWQIRTWP KIPIEELEDRVFVNCNTSITWVEGTVGTLLSDITRLDLGKRILDPRGIYRCNESTVQVHYRMC NewR1_ems_ferrM_1386_0002_000000036_0001_0001_0003_updated__31__H
SKVFLLVKGADPRLVKLVKKVYPEVIVFELPGNQFAFLLDDPNKAKSASKIVFAERWQIRTWP KIPIEELEDRVFVNCNTSITWVEGTVGTLLSDITRLDLGKRILDPRGIYRCNESTVQVHYRMC NewR1_ems_ferrM_1386_0002_000000036_0001_0001_0003_updated__53__F
SKVFLLVKGADPRLVKLVKKVYPEVIVFELPGNQFAFLLDDNNKAKSASKIVKAERWQIRTWP KIPIEELEDRVFVNCNTSITWVEGTVGTLLSDITRLDLGKRILDPRGIYRCNESTVQVHYRMC NewR1_ems_ferrM_1386_0002_000000036_0001_0001_0003_updated__42__N
GCIFILVRGGTPEVEEELRKIGPLIVLKLGGQIIFLVCGGDPEELRKLAEKLGIPIDIWG KIPIEELEDRVFVNCNTSITWVEGTVGTLLSDITRLDLGKRILDPRGIYRCNESTVQVHYRMC FerrR1R2_emsferr_fer_b0002_0005_0004_000000028_0001_0001_0009_crosslinked_0__29__L
GCIFILVTGGTPEVEEELRKIGPLIVLKQGGQIIFLVCGGDPEELRKLAEKLGIPIDIWG KIPIEELEDRVFVNCNTSITWVEGTVGTLLSDITRLDLGKRILDPRGIYRCNESTVQVHYRMC FerrR1R2_emsferr_fer_b0002_0005_0004_000000028_0001_0001_0009_crosslinked_0__8__T
GCIFILVRGGTPEVEEELRKIGPLIVLKQGGQIIFLVCGGDPEEDRKLAEKLGIPIDIWG KIPIEELEDRVFVNCNTSITWVEGTVGTLLSDITRLDLGKRILDPRGIYRCNESTVQVHYRMC FerrR1R2_emsferr_fer_b0002_0005_0004_000000028_0001_0001_0009_crosslinked_0__45__D
SKVFLLVKGADPRLVKLVKKVYPEVIVFELPGNQFAFLLDDPNKAKSASKIVDAERWQIRTWP KIPIEELEDRVFVNCNTSITWVEGTVGTLLSDITRLDLGKRILDPRGIYRCNESTVQVHYRMC NewR1_ems_ferrM_1386_0002_000000036_0001_0001_0003_updated__53__D
GCIFILVRGGTPEVEEELRKIGPLIVLKQGGQIIFLVCGGDPEELRKFAEKLGIPIDIWG KIPIEELEDRVFVNCNTSITWVEGTVGTLLSDITRLDLGKRILDPRGIYRCNESTVQVHYRMC FerrR1R2_emsferr_fer_b0002_0005_0004_000000028_0001_0001_0009_crosslinked_0__48__F
GCIFILVRGGTPEVEEELRKIGPLIVLKQGVQIIFLVCGGDPEELRKLAEKLGIPIDIWG KIPIEELEDRVFVNCNTSITWVEGTVGTLLSDITRLDLGKRILDPRGIYRCNESTVQVHYRMC FerrR1R2_emsferr_fer_b0002_0005_0004_000000028_0001_0001_0009_crosslinked_0__31__V
SKVFLLVKGADPRLVKLVKKVYPEVIVFELPGNQFAFLLDDPNKAKSASKIVKAFRWQIRTWP KIPIEELEDRVFVNCNTSITWVEGTVGTLLSDITRLDLGKRILDPRGIYRCNESTVQVHYRMC NewR1_ems_ferrM_1386_0002_000000036_0001_0001_0003_updated__55__F
SKVFLLVKGADPCLVKLVKKVYPEVIVFELPGNQFAFLLDDPNKAKSASKIVKAERWQIRTWP KIPIEELEDRVFVNCNTSITWVEGTVGTLLSDITRLDLGKRILDPRGIYRCNESTVQVHYRMC NewR1_ems_ferrM_1386_0002_000000036_0001_0001_0003_updated__13__C
DCIFILVRGGTPEVEEELRKIGPLIVLKQGGQIIFLVCGGDPEELRKLAEKLGIPIDIWG KIPIEELEDRVFVNCNTSITWVEGTVGTLLSDITRLDLGKRILDPRGIYRCNESTVQVHYRMC FerrR1R2_emsferr_fer_b0002_0005_0004_000000028_0001_0001_0009_crosslinked_0__1__D
SKVFLLVKGADPRLVKLVKKVYPEVIVFELPGNQFAFLRDDPNKAKSASKIVKAERWQIRTWP KIPIEELEDRVFVNCNTSITWVEGTVGTLLSDITRLDLGKRILDPRGIYRCNESTVQVHYRMC NewR1_ems_ferrM_1386_0002_000000036_0001_0001_0003_updated__39__R
GCIFILVRGGTPEKEEELRKIGPLIVLKQGGQIIFLVCGGDPEELRKLAEKLGIPIDIWG KIPIEELEDRVFVNCNTSITWVEGTVGTLLSDITRLDLGKRILDPRGIYRCNESTVQVHYRMC FerrR1R2_emsferr_fer_b0002_0005_0004_000000028_0001_0001_0009_crosslinked_0__14__K
SKVFLLVKGADPRLVKLVKKVYPEVIVFELPGNQFAFLLDDPEKAKSASKIVKAERWQIRTWP KIPIEELEDRVFVNCNTSITWVEGTVGTLLSDITRLDLGKRILDPRGIYRCNESTVQVHYRMC NewR1_ems_ferrM_1386_0002_000000036_0001_0001_0003_updated__43__E
GCIFILVRGGTLEVEEELRKIGPLIVLKQGGQIIFLVCGGDPEELRKLAEKLGIPIDIWG KIPIEELEDRVFVNCNTSITWVEGTVGTLLSDITRLDLGKRILDPRGIYRCNESTVQVHYRMC FerrR1R2_emsferr_fer_b0002_0005_0004_000000028_0001_0001_0009_crosslinked_0__12__L
SKVFLLVKGADPRLVKLVKKVYPEVIVFENPGNQFAFLLDDPNKAKSASKIVKAERWQIRTWP KIPIEELEDRVFVNCNTSITWVEGTVGTLLSDITRLDLGKRILDPRGIYRCNESTVQVHYRMC NewR1_ems_ferrM_1386_0002_000000036_0001_0001_0003_updated__30__N
SKVFLLVKGADPRLVKLVKKVYPECIVFELPGNQFAFLLDDPNKAKSASKIVKAERWQIRTWP KIPIEELEDRVFVNCNTSITWVEGTVGTLLSDITRLDLGKRILDPRGIYRCNESTVQVHYRMC NewR1_ems_ferrM_1386_0002_000000036_0001_0001_0003_updated__25__C
GCIFILVRGGTPEVEEELRKIGPLIVLKQGGQIDFLVCGGDPEELRKLAEKLGIPIDIWG KIPIEELEDRVFVNCNTSITWVEGTVGTLLSDITRLDLGKRILDPRGIYRCNESTVQVHYRMC FerrR1R2_emsferr_fer_b0002_0005_0004_000000028_0001_0001_0009_crosslinked_0__34__D
SKVFLLVKGADPRLVKLVKKVYPEVIVFELPGNQFAFLLDDPNKAKSASKIVKEERWQIRTWP KIPIEELEDRVFVNCNTSITWVEGTVGTLLSDITRLDLGKRILDPRGIYRCNESTVQVHYRMC NewR1_ems_ferrM_1386_0002_000000036_0001_0001_0003_updated__54__E
GCIFILVRGGTPEVEEELRKIGPLIVLKQGGQIIFLVCGGDIEELRKLAEKLGIPIDIWG KIPIEELEDRVFVNCNTSITWVEGTVGTLLSDITRLDLGKRILDPRGIYRCNESTVQVHYRMC FerrR1R2_emsferr_fer_b0002_0005_0004_000000028_0001_0001_0009_crosslinked_0__42__I
GCIFILVRGGTPEVEEELRKIGPLIVLKQGGQIIFLVCGGDPEELRKLAEKLGIPIFIWG KIPIEELEDRVFVNCNTSITWVEGTVGTLLSDITRLDLGKRILDPRGIYRCNESTVQVHYRMC FerrR1R2_emsferr_fer_b0002_0005_0004_000000028_0001_0001_0009_crosslinked_0__57__F
SKVFLLVKGADPRLVKLVKKVYPEVIVFELPGNQFAFLLDDPNKAFSASKIVKAERWQIRTWP KIPIEELEDRVFVNCNTSITWVEGTVGTLLSDITRLDLGKRILDPRGIYRCNESTVQVHYRMC NewR1_ems_ferrM_1386_0002_000000036_0001_0001_0003_updated__46__F
SKVFLLRKGADPRLVKLVKKVYPEVIVFELPGNQFAFLLDDPNKAKSASKIVKAERWQIRTWP KIPIEELEDRVFVNCNTSITWVEGTVGTLLSDITRLDLGKRILDPRGIYRCNESTVQVHYRMC NewR1_ems_ferrM_1386_0002_000000036_0001_0001_0003_updated__7__R
SQVFLLVKGADPRLVKLVKKVYPEVIVFELPGNQFAFLLDDPNKAKSASKIVKAERWQIRTWP KIPIEELEDRVFVNCNTSITWVEGTVGTLLSDITRLDLGKRILDPRGIYRCNESTVQVHYRMC NewR1_ems_ferrM_1386_0002_000000036_0001_0001_0003_updated__2__Q
GCIFILVRGGTPEVEEELRKIGPLIVLKQGGQIIFLVCGGDPEYLRKLAEKLGIPIDIWG KIPIEELEDRVFVNCNTSITWVEGTVGTLLSDITRLDLGKRILDPRGIYRCNESTVQVHYRMC FerrR1R2_emsferr_fer_b0002_0005_0004_000000028_0001_0001_0009_crosslinked_0__44__Y
GCIFILVRGGTPEVNEELRKIGPLIVLKQGGQIIFLVCGGDPEELRKLAEKLGIPIDIWG KIPIEELEDRVFVNCNTSITWVEGTVGTLLSDITRLDLGKRILDPRGIYRCNESTVQVHYRMC FerrR1R2_emsferr_fer_b0002_0005_0004_000000028_0001_0001_0009_crosslinked_0__15__N
SKVFLLVKGADPRLVKLVKKVYMEVIVFELPGNQFAFLLDDPNKAKSASKIVKAERWQIRTWP KIPIEELEDRVFVNCNTSITWVEGTVGTLLSDITRLDLGKRILDPRGIYRCNESTVQVHYRMC NewR1_ems_ferrM_1386_0002_000000036_0001_0001_0003_updated__23__M
GCIFILVRGGTPEVEEELRKMGPLIVLKQGGQIIFLVCGGDPEELRKLAEKLGIPIDIWG KIPIEELEDRVFVNCNTSITWVEGTVGTLLSDITRLDLGKRILDPRGIYRCNESTVQVHYRMC FerrR1R2_emsferr_fer_b0002_0005_0004_000000028_0001_0001_0009_crosslinked_0__21__M
GCIFILVRGGTPEVEEELRKILPLIVLKQGGQIIFLVCGGDPEELRKLAEKLGIPIDIWG KIPIEELEDRVFVNCNTSITWVEGTVGTLLSDITRLDLGKRILDPRGIYRCNESTVQVHYRMC FerrR1R2_emsferr_fer_b0002_0005_0004_000000028_0001_0001_0009_crosslinked_0__22__L
GCIFILVRGGTPTVEEELRKIGPLIVLKQGGQIIFLVCGGDPEELRKLAEKLGIPIDIWG KIPIEELEDRVFVNCNTSITWVEGTVGTLLSDITRLDLGKRILDPRGIYRCNESTVQVHYRMC FerrR1R2_emsferr_fer_b0002_0005_0004_000000028_0001_0001_0009_crosslinked_0__13__T
SKVFLLVKGADKRLVKLVKKVYPEVIVFELPGNQFAFLLDDPNKAKSASKIVKAERWQIRTWP KIPIEELEDRVFVNCNTSITWVEGTVGTLLSDITRLDLGKRILDPRGIYRCNESTVQVHYRMC NewR1_ems_ferrM_1386_0002_000000036_0001_0001_0003_updated__12__K
SKVFLLVKGADCRLVKLVKKVYPEVIVFELPGNQFAFLLDDPNKAKSASKIVKAERWQIRTWP KIPIEELEDRVFVNCNTSITWVEGTVGTLLSDITRLDLGKRILDPRGIYRCNESTVQVHYRMC NewR1_ems_ferrM_1386_0002_000000036_0001_0001_0003_updated__12__C
SKVFLLVKGMDPRLVKLVKKVYPEVIVFELPGNQFAFLLDDPNKAKSASKIVKAERWQIRTWP KIPIEELEDRVFVNCNTSITWVEGTVGTLLSDITRLDLGKRILDPRGIYRCNESTVQVHYRMC NewR1_ems_ferrM_1386_0002_000000036_0001_0001_0003_updated__10__M
GCIFILVRGGTPEVEEELRKIGPLIVLKQGGQIIFQVCGGDPEELRKLAEKLGIPIDIWG KIPIEELEDRVFVNCNTSITWVEGTVGTLLSDITRLDLGKRILDPRGIYRCNESTVQVHYRMC FerrR1R2_emsferr_fer_b0002_0005_0004_000000028_0001_0001_0009_crosslinked_0__36__Q
GCIFILVRGGTPEVEEELLKIGPLIVLKQGGQIIFLVCGGDPEELRKLAEKLGIPIDIWG KIPIEELEDRVFVNCNTSITWVEGTVGTLLSDITRLDLGKRILDPRGIYRCNESTVQVHYRMC FerrR1R2_emsferr_fer_b0002_0005_0004_000000028_0001_0001_0009_crosslinked_0__19__L
SKVFLLVKGADPRLVKLVKKVYPEVIVFELPGNQPAFLLDDPNKAKSASKIVKAERWQIRTWP KIPIEELEDRVFVNCNTSITWVEGTVGTLLSDITRLDLGKRILDPRGIYRCNESTVQVHYRMC NewR1_ems_ferrM_1386_0002_000000036_0001_0001_0003_updated__35__P
SKVFLLVKGADPRLVKLVKKVYPEVIVFELKGNQFAFLLDDPNKAKSASKIVKAERWQIRTWP KIPIEELEDRVFVNCNTSITWVEGTVGTLLSDITRLDLGKRILDPRGIYRCNESTVQVHYRMC NewR1_ems_ferrM_1386_0002_000000036_0001_0001_0003_updated__31__K
GCIFILVRGGTPEVEEELRKIGPLIVLKQGGQIHFLVCGGDPEELRKLAEKLGIPIDIWG KIPIEELEDRVFVNCNTSITWVEGTVGTLLSDITRLDLGKRILDPRGIYRCNESTVQVHYRMC FerrR1R2_emsferr_fer_b0002_0005_0004_000000028_0001_0001_0009_crosslinked_0__34__H
SKVFLLVKGADPRLVKLVKKQYPEVIVFELPGNQFAFLLDDPNKAKSASKIVKAERWQIRTWP KIPIEELEDRVFVNCNTSITWVEGTVGTLLSDITRLDLGKRILDPRGIYRCNESTVQVHYRMC NewR1_ems_ferrM_1386_0002_000000036_0001_0001_0003_updated__21__Q
GCIFILVRGGTPEVEEELRKIGPLIVLKQGGQIIFLVCGGDPEELRKLAEKVGIPIDIWG KIPIEELEDRVFVNCNTSITWVEGTVGTLLSDITRLDLGKRILDPRGIYRCNESTVQVHYRMC FerrR1R2_emsferr_fer_b0002_0005_0004_000000028_0001_0001_0009_crosslinked_0__52__V
SKVFLLVKGADPRLVKLVKKVGPEVIVFELPGNQFAFLLDDPNKAKSASKIVKAERWQIRTWP KIPIEELEDRVFVNCNTSITWVEGTVGTLLSDITRLDLGKRILDPRGIYRCNESTVQVHYRMC NewR1_ems_ferrM_1386_0002_000000036_0001_0001_0003_updated__22__G
GCIFILVRGGTPEVEEELRKIGPLIVLKQGGQIIFLVCGGDPEELRKRAEKLGIPIDIWG KIPIEELEDRVFVNCNTSITWVEGTVGTLLSDITRLDLGKRILDPRGIYRCNESTVQVHYRMC FerrR1R2_emsferr_fer_b0002_0005_0004_000000028_0001_0001_0009_crosslinked_0__48__R
SKVFLLVKGADPRLVKLVIKVYPEVIVFELPGNQFAFLLDDPNKAKSASKIVKAERWQIRTWP KIPIEELEDRVFVNCNTSITWVEGTVGTLLSDITRLDLGKRILDPRGIYRCNESTVQVHYRMC NewR1_ems_ferrM_1386_0002_000000036_0001_0001_0003_updated__19__I
GCIFMLVRGGTPEVEEELRKIGPLIVLKQGGQIIFLVCGGDPEELRKLAEKLGIPIDIWG KIPIEELEDRVFVNCNTSITWVEGTVGTLLSDITRLDLGKRILDPRGIYRCNESTVQVHYRMC FerrR1R2_emsferr_fer_b0002_0005_0004_000000028_0001_0001_0009_crosslinked_0__5__M
GCIFILVRGGTPEVEEELRKIGPLIVLKQGGQSIFLVCGGDPEELRKLAEKLGIPIDIWG KIPIEELEDRVFVNCNTSITWVEGTVGTLLSDITRLDLGKRILDPRGIYRCNESTVQVHYRMC FerrR1R2_emsferr_fer_b0002_0005_0004_000000028_0001_0001_0009_crosslinked_0__33__S
GCIFILVRGGTPEVEEELRKIGPLIVLKQGGQIIFLVCGGDPEELRKLAEKLGIFIDIWG KIPIEELEDRVFVNCNTSITWVEGTVGTLLSDITRLDLGKRILDPRGIYRCNESTVQVHYRMC FerrR1R2_emsferr_fer_b0002_0005_0004_000000028_0001_0001_0009_crosslinked_0__55__F
SKVFLLVKGADPRLVKLVKKIYPEVIVFELPGNQFAFLLDDPNKAKSASKIVKAERWQIRTWP KIPIEELEDRVFVNCNTSITWVEGTVGTLLSDITRLDLGKRILDPRGIYRCNESTVQVHYRMC NewR1_ems_ferrM_1386_0002_000000036_0001_0001_0003_updated__21__I
SKVFLLVKGADPRLVKLVKKVYPEVIVFELPGNQFAFLLDDPNKALSASKIVKAERWQIRTWP KIPIEELEDRVFVNCNTSITWVEGTVGTLLSDITRLDLGKRILDPRGIYRCNESTVQVHYRMC NewR1_ems_ferrM_1386_0002_000000036_0001_0001_0003_updated__46__L
GCIFILVRGGTPEVEMELRKIGPLIVLKQGGQIIFLVCGGDPEELRKLAEKLGIPIDIWG KIPIEELEDRVFVNCNTSITWVEGTVGTLLSDITRLDLGKRILDPRGIYRCNESTVQVHYRMC FerrR1R2_emsferr_fer_b0002_0005_0004_000000028_0001_0001_0009_crosslinked_0__16__M
GCIFILVRGGTPEVEEELRKIGPLIVLKQGGQIIFLVCGGDPEELRKLAEKLGIPIDIWW KIPIEELEDRVFVNCNTSITWVEGTVGTLLSDITRLDLGKRILDPRGIYRCNESTVQVHYRMC FerrR1R2_emsferr_fer_b0002_0005_0004_000000028_0001_0001_0009_crosslinked_0__60__W
SKVFLLVKGADPRLVHLVKKVYPEVIVFELPGNQFAFLLDDPNKAKSASKIVKAERWQIRTWP KIPIEELEDRVFVNCNTSITWVEGTVGTLLSDITRLDLGKRILDPRGIYRCNESTVQVHYRMC NewR1_ems_ferrM_1386_0002_000000036_0001_0001_0003_updated__16__H
SKVFLLVKGADPRLVKLVKKVYEEVIVFELPGNQFAFLLDDPNKAKSASKIVKAERWQIRTWP KIPIEELEDRVFVNCNTSITWVEGTVGTLLSDITRLDLGKRILDPRGIYRCNESTVQVHYRMC NewR1_ems_ferrM_1386_0002_000000036_0001_0001_0003_updated__23__E
SKVFLLVKGADPRLVKLVKKVYPEVIFFELPGNQFAFLLDDPNKAKSASKIVKAERWQIRTWP KIPIEELEDRVFVNCNTSITWVEGTVGTLLSDITRLDLGKRILDPRGIYRCNESTVQVHYRMC NewR1_ems_ferrM_1386_0002_000000036_0001_0001_0003_updated__27__F
GCIFILVRGGTPEVEEELRKIGPLIVLKQGGQIIFLVCQGDPEELRKLAEKLGIPIDIWG KIPIEELEDRVFVNCNTSITWVEGTVGTLLSDITRLDLGKRILDPRGIYRCNESTVQVHYRMC FerrR1R2_emsferr_fer_b0002_0005_0004_000000028_0001_0001_0009_crosslinked_0__39__Q
SKVFLYVKGADPRLVKLVKKVYPEVIVFELPGNQFAFLLDDPNKAKSASKIVKAERWQIRTWP KIPIEELEDRVFVNCNTSITWVEGTVGTLLSDITRLDLGKRILDPRGIYRCNESTVQVHYRMC NewR1_ems_ferrM_1386_0002_000000036_0001_0001_0003_updated__6__Y
GCIFILVRGGTPEVEEELRKIGPLIVLKQGGQIIFLVCGGDPEELRKLAEKLGHPIDIWG KIPIEELEDRVFVNCNTSITWVEGTVGTLLSDITRLDLGKRILDPRGIYRCNESTVQVHYRMC FerrR1R2_emsferr_fer_b0002_0005_0004_000000028_0001_0001_0009_crosslinked_0__54__H
SKVFLLVKGADPRLVKLVKKVYPEVIVFELPGNQFAFLLDDPNKAKSASKIVKAERWQNRTWP KIPIEELEDRVFVNCNTSITWVEGTVGTLLSDITRLDLGKRILDPRGIYRCNESTVQVHYRMC NewR1_ems_ferrM_1386_0002_000000036_0001_0001_0003_updated__59__N
SKVFLLVKGADPRLVFLVKKVYPEVIVFELPGNQFAFLLDDPNKAKSASKIVKAERWQIRTWP KIPIEELEDRVFVNCNTSITWVEGTVGTLLSDITRLDLGKRILDPRGIYRCNESTVQVHYRMC NewR1_ems_ferrM_1386_0002_000000036_0001_0001_0003_updated__16__F
SKVFLLVKGADPRLVKLVKKVYPEVIVFELPGNQFAFLLDDKNKAKSASKIVKAERWQIRTWP KIPIEELEDRVFVNCNTSITWVEGTVGTLLSDITRLDLGKRILDPRGIYRCNESTVQVHYRMC NewR1_ems_ferrM_1386_0002_000000036_0001_0001_0003_updated__42__K
SKVFLLVKGADPRLVKLVKKVYPEVIVFELPGNQFAFLLDDPNKAKSASKIVCAERWQIRTWP KIPIEELEDRVFVNCNTSITWVEGTVGTLLSDITRLDLGKRILDPRGIYRCNESTVQVHYRMC NewR1_ems_ferrM_1386_0002_000000036_0001_0001_0003_updated__53__C
GCIFILVRGGTPEVEEELRKIGPLIVLKQGGQIIFTVCGGDPEELRKLAEKLGIPIDIWG KIPIEELEDRVFVNCNTSITWVEGTVGTLLSDITRLDLGKRILDPRGIYRCNESTVQVHYRMC FerrR1R2_emsferr_fer_b0002_0005_0004_000000028_0001_0001_0009_crosslinked_0__36__T
SKVFLLVKGADPRLVKNVKKVYPEVIVFELPGNQFAFLLDDPNKAKSASKIVKAERWQIRTWP KIPIEELEDRVFVNCNTSITWVEGTVGTLLSDITRLDLGKRILDPRGIYRCNESTVQVHYRMC NewR1_ems_ferrM_1386_0002_000000036_0001_0001_0003_updated__17__N
SKVFLLVKGADPRLVKLVKKVYPEVIVFELPGNQFAFLLFDPNKAKSASKIVKAERWQIRTWP KIPIEELEDRVFVNCNTSITWVEGTVGTLLSDITRLDLGKRILDPRGIYRCNESTVQVHYRMC NewR1_ems_ferrM_1386_0002_000000036_0001_0001_0003_updated__40__F
IKVFLLVKGADPRLVKLVKKVYPEVIVFELPGNQFAFLLDDPNKAKSASKIVKAERWQIRTWP KIPIEELEDRVFVNCNTSITWVEGTVGTLLSDITRLDLGKRILDPRGIYRCNESTVQVHYRMC NewR1_ems_ferrM_1386_0002_000000036_0001_0001_0003_updated__1__I
SKVFLLVKGADIRLVKLVKKVYPEVIVFELPGNQFAFLLDDPNKAKSASKIVKAERWQIRTWP KIPIEELEDRVFVNCNTSITWVEGTVGTLLSDITRLDLGKRILDPRGIYRCNESTVQVHYRMC NewR1_ems_ferrM_1386_0002_000000036_0001_0001_0003_updated__12__I
GCIFILVRGGTPEVEEELRKIGPLIVLKVGGQIIFLVCGGDPEELRKLAEKLGIPIDIWG KIPIEELEDRVFVNCNTSITWVEGTVGTLLSDITRLDLGKRILDPRGIYRCNESTVQVHYRMC FerrR1R2_emsferr_fer_b0002_0005_0004_000000028_0001_0001_0009_crosslinked_0__29__V
GCIAILVRGGTPEVEEELRKIGPLIVLKQGGQIIFLVCGGDPEELRKLAEKLGIPIDIWG KIPIEELEDRVFVNCNTSITWVEGTVGTLLSDITRLDLGKRILDPRGIYRCNESTVQVHYRMC FerrR1R2_emsferr_fer_b0002_0005_0004_000000028_0001_0001_0009_crosslinked_0__4__A
SKVFLVVKGADPRLVKLVKKVYPEVIVFELPGNQFAFLLDDPNKAKSASKIVKAERWQIRTWP KIPIEELEDRVFVNCNTSITWVEGTVGTLLSDITRLDLGKRILDPRGIYRCNESTVQVHYRMC NewR1_ems_ferrM_1386_0002_000000036_0001_0001_0003_updated__6__V
GCIFILVRGGTPEVEEELRKIGPLIVLKQGGQNIFLVCGGDPEELRKLAEKLGIPIDIWG KIPIEELEDRVFVNCNTSITWVEGTVGTLLSDITRLDLGKRILDPRGIYRCNESTVQVHYRMC FerrR1R2_emsferr_fer_b0002_0005_0004_000000028_0001_0001_0009_crosslinked_0__33__N
GCIFILVRGGTPEVEEELRKIGPLIVLKQGGQIIFLECGGDPEELRKLAEKLGIPIDIWG KIPIEELEDRVFVNCNTSITWVEGTVGTLLSDITRLDLGKRILDPRGIYRCNESTVQVHYRMC FerrR1R2_emsferr_fer_b0002_0005_0004_000000028_0001_0001_0009_crosslinked_0__37__E
GCIFILVRGGTPEVEESLRKIGPLIVLKQGGQIIFLVCGGDPEELRKLAEKLGIPIDIWG KIPIEELEDRVFVNCNTSITWVEGTVGTLLSDITRLDLGKRILDPRGIYRCNESTVQVHYRMC FerrR1R2_emsferr_fer_b0002_0005_0004_000000028_0001_0001_0009_crosslinked_0__17__S
SKVFLLVKGSDPRLVKLVKKVYPEVIVFELPGNQFAFLLDDPNKAKSASKIVKAERWQIRTWP KIPIEELEDRVFVNCNTSITWVEGTVGTLLSDITRLDLGKRILDPRGIYRCNESTVQVHYRMC NewR1_ems_ferrM_1386_0002_000000036_0001_0001_0003_updated__10__S
GCIFILVRGGTPEVEEELRKIGPLIMLKQGGQIIFLVCGGDPEELRKLAEKLGIPIDIWG KIPIEELEDRVFVNCNTSITWVEGTVGTLLSDITRLDLGKRILDPRGIYRCNESTVQVHYRMC FerrR1R2_emsferr_fer_b0002_0005_0004_000000028_0001_0001_0009_crosslinked_0__26__M
GCIFILVRGGTPEVEEELRKIGPLIVLKQGGQYIFLVCGGDPEELRKLAEKLGIPIDIWG KIPIEELEDRVFVNCNTSITWVEGTVGTLLSDITRLDLGKRILDPRGIYRCNESTVQVHYRMC FerrR1R2_emsferr_fer_b0002_0005_0004_000000028_0001_0001_0009_crosslinked_0__33__Y
SKVFLLVKGADPRLVKLVKKVYPEVIVFELPGNQFAFLLDDPNKAYSASKIVKAERWQIRTWP KIPIEELEDRVFVNCNTSITWVEGTVGTLLSDITRLDLGKRILDPRGIYRCNESTVQVHYRMC NewR1_ems_ferrM_1386_0002_000000036_0001_0001_0003_updated__46__Y
GCIFILVRGGTPEVEEELRKIGPLIVLKQGGQIIFLVCGGDPEELRKLAEKTGIPIDIWG KIPIEELEDRVFVNCNTSITWVEGTVGTLLSDITRLDLGKRILDPRGIYRCNESTVQVHYRMC FerrR1R2_emsferr_fer_b0002_0005_0004_000000028_0001_0001_0009_crosslinked_0__52__T
SKVFLLVKGADPRLVKLVKKVYPEVIVFELPGNQFAFLLDDPNLAKSASKIVKAERWQIRTWP KIPIEELEDRVFVNCNTSITWVEGTVGTLLSDITRLDLGKRILDPRGIYRCNESTVQVHYRMC NewR1_ems_ferrM_1386_0002_000000036_0001_0001_0003_updated__44__L
GCIFILVRGGYPEVEEELRKIGPLIVLKQGGQIIFLVCGGDPEELRKLAEKLGIPIDIWG KIPIEELEDRVFVNCNTSITWVEGTVGTLLSDITRLDLGKRILDPRGIYRCNESTVQVHYRMC FerrR1R2_emsferr_fer_b0002_0005_0004_000000028_0001_0001_0009_crosslinked_0__11__Y
GCIFILVRGGTPEVEEELRKIGPMIVLKQGGQIIFLVCGGDPEELRKLAEKLGIPIDIWG KIPIEELEDRVFVNCNTSITWVEGTVGTLLSDITRLDLGKRILDPRGIYRCNESTVQVHYRMC FerrR1R2_emsferr_fer_b0002_0005_0004_000000028_0001_0001_0009_crosslinked_0__24__M
GCIFILVRGGTPEVEEELRKIGPLIVLKQGGQIIFLVCGGDPEELRKLAERLGIPIDIWG KIPIEELEDRVFVNCNTSITWVEGTVGTLLSDITRLDLGKRILDPRGIYRCNESTVQVHYRMC FerrR1R2_emsferr_fer_b0002_0005_0004_000000028_0001_0001_0009_crosslinked_0__51__R
SKVFLLVKGATPRLVKLVKKVYPEVIVFELPGNQFAFLLDDPNKAKSASKIVKAERWQIRTWP KIPIEELEDRVFVNCNTSITWVEGTVGTLLSDITRLDLGKRILDPRGIYRCNESTVQVHYRMC NewR1_ems_ferrM_1386_0002_000000036_0001_0001_0003_updated__11__T
SKVFLLVKGADPRLVKLVKKVYPEVIVFELPGNQFAFLLDDPCKAKSASKIVKAERWQIRTWP KIPIEELEDRVFVNCNTSITWVEGTVGTLLSDITRLDLGKRILDPRGIYRCNESTVQVHYRMC NewR1_ems_ferrM_1386_0002_000000036_0001_0001_0003_updated__43__C
GCIFILVRGHTPEVEEELRKIGPLIVLKQGGQIIFLVCGGDPEELRKLAEKLGIPIDIWG KIPIEELEDRVFVNCNTSITWVEGTVGTLLSDITRLDLGKRILDPRGIYRCNESTVQVHYRMC FerrR1R2_emsferr_fer_b0002_0005_0004_000000028_0001_0001_0009_crosslinked_0__10__H
RCIFILVRGGTPEVEEELRKIGPLIVLKQGGQIIFLVCGGDPEELRKLAEKLGIPIDIWG KIPIEELEDRVFVNCNTSITWVEGTVGTLLSDITRLDLGKRILDPRGIYRCNESTVQVHYRMC FerrR1R2_emsferr_fer_b0002_0005_0004_000000028_0001_0001_0009_crosslinked_0__1__R
SKVFLLVCGADPRLVKLVKKVYPEVIVFELPGNQFAFLLDDPNKAKSASKIVKAERWQIRTWP KIPIEELEDRVFVNCNTSITWVEGTVGTLLSDITRLDLGKRILDPRGIYRCNESTVQVHYRMC NewR1_ems_ferrM_1386_0002_000000036_0001_0001_0003_updated__8__C
GCIFILVRGGTPEVVEELRKIGPLIVLKQGGQIIFLVCGGDPEELRKLAEKLGIPIDIWG KIPIEELEDRVFVNCNTSITWVEGTVGTLLSDITRLDLGKRILDPRGIYRCNESTVQVHYRMC FerrR1R2_emsferr_fer_b0002_0005_0004_000000028_0001_0001_0009_crosslinked_0__15__V
GCIFILVRGGTPEVEEELFKIGPLIVLKQGGQIIFLVCGGDPEELRKLAEKLGIPIDIWG KIPIEELEDRVFVNCNTSITWVEGTVGTLLSDITRLDLGKRILDPRGIYRCNESTVQVHYRMC FerrR1R2_emsferr_fer_b0002_0005_0004_000000028_0001_0001_0009_crosslinked_0__19__F
GCIFILIRGGTPEVEEELRKIGPLIVLKQGGQIIFLVCGGDPEELRKLAEKLGIPIDIWG KIPIEELEDRVFVNCNTSITWVEGTVGTLLSDITRLDLGKRILDPRGIYRCNESTVQVHYRMC FerrR1R2_emsferr_fer_b0002_0005_0004_000000028_0001_0001_0009_crosslinked_0__7__I
GCIFILVRGGTPEVEEELRKIGPLIVDKQGGQIIFLVCGGDPEELRKLAEKLGIPIDIWG KIPIEELEDRVFVNCNTSITWVEGTVGTLLSDITRLDLGKRILDPRGIYRCNESTVQVHYRMC FerrR1R2_emsferr_fer_b0002_0005_0004_000000028_0001_0001_0009_crosslinked_0__27__D
SKVFLLVKGADPRLVKLVKKVYPEVIVFELPGNQFAFLLDDPNKAKSASKIIKAERWQIRTWP KIPIEELEDRVFVNCNTSITWVEGTVGTLLSDITRLDLGKRILDPRGIYRCNESTVQVHYRMC NewR1_ems_ferrM_1386_0002_000000036_0001_0001_0003_updated__52__I
SKVFLLMKGADPRLVKLVKKVYPEVIVFELPGNQFAFLLDDPNKAKSASKIVKAERWQIRTWP KIPIEELEDRVFVNCNTSITWVEGTVGTLLSDITRLDLGKRILDPRGIYRCNESTVQVHYRMC NewR1_ems_ferrM_1386_0002_000000036_0001_0001_0003_updated__7__M
SKVFLLVKQADPRLVKLVKKVYPEVIVFELPGNQFAFLLDDPNKAKSASKIVKAERWQIRTWP KIPIEELEDRVFVNCNTSITWVEGTVGTLLSDITRLDLGKRILDPRGIYRCNESTVQVHYRMC NewR1_ems_ferrM_1386_0002_000000036_0001_0001_0003_updated__9__Q
[truncated: 1,144,093 more chars]
