# Supplementary material for: Design of protein-binding proteins from the target structure alone
Source: Nature. 2022 Mar 24;605(7910):551–60. doi: 10.1038/s41586-022-04654-9 (PMC9117152; doi:10.1038/s41586-022-04654-9)
Supplement: Supplementary file 3 — Supplementary Code Design scripts and main pdb files. This compressed file is the main supplement and contains the following files: => cao_2021_protocol/ => design_models_final_combo_optimized/ => design_models_sequence/ => design_models_ssm_natives/ => ngs_analysis_scripts/ [file 41586_2022_4654_MOESM3_ESM.gz › supplemental_files/design_models_sequence/VirB8.seq]

AEIYIYIFTVQPKDQELRKDLEKKAKEIVKKLTKQAKKKGKESSTFEVKTQRNGNIIISFVVLII ANPYISVANIMLQNYVKQREKYNYDTLKEQFTFIKNASTSIVYMQFANFMNIDNSLSPVIRYQKLYRRSINIISINNINNNEATVTFESLAQNNTGEILENMLWEAKIGFIMDSISTNMPFHFIVTSYKLKLLRNKNQ EHEE_06596_000000007_0001
DAEDRAKELLKLIKEVADKKDDEKLKRLVETLEKQLRDASKRNDESSLILITILIWLLLRDASD ANPYISVANIMLQNYVKQREKYNYDTLKEQFTFIKNASTSIVYMQFANFMNIDNSLSPVIRYQKLYRRSINIISINNINNNEATVTFESLAQNNTGEILENMLWEAKIGFIMDSISTNMPFHFIVTSYKLKLLRNKNQ ems_3hM_1859_000000002_0001
DARAAEVIVRVALYAAKLGVSWEASQKLAEFILKLVKEGKIDLSQIEKLAKKLAEKLAKS ANPYISVANIMLQNYVKQREKYNYDTLKEQFTFIKNASTSIVYMQFANFMNIDNSLSPVIRYQKLYRRSINIISINNINNNEATVTFESLAQNNTGEILENMLWEAKIGFIMDSISTNMPFHFIVTSYKLKLLRNKNQ HHH_eva_0011_000000002_0001
DDDTKRLREQVKKAVDEAANKNDEVMLLALKLYAEALADAYQDDEFKKLAKRVDDLLKEVQEKS ANPYISVANIMLQNYVKQREKYNYDTLKEQFTFIKNASTSIVYMQFANFMNIDNSLSPVIRYQKLYRRSINIISINNINNNEATVTFESLAQNNTGEILENMLWEAKIGFIMDSISTNMPFHFIVTSYKLKLLRNKNQ ems_3hC_235_000000002_0001
DDEEISRTLEKEIREAIHRNDKELVEKLVRKVQEIAKRLGDEDLLRLAHVLLYIAEILIQ ANPYISVANIMLQNYVKQREKYNYDTLKEQFTFIKNASTSIVYMQFANFMNIDNSLSPVIRYQKLYRRSINIISINNINNNEATVTFESLAQNNTGEILENMLWEAKIGFIMDSISTNMPFHFIVTSYKLKLLRNKNQ ems_3hM_3088_000000012_0001
DDFKFYHVRFHESDKDSKKKAEDIVKTVKDRAKQEARERNTSIIVRVWRKKDGDTIALFIFVFTR ANPYISVANIMLQNYVKQREKYNYDTLKEQFTFIKNASTSIVYMQFANFMNIDNSLSPVIRYQKLYRRSINIISINNINNNEATVTFESLAQNNTGEILENMLWEAKIGFIMDSISTNMPFHFIVTSYKLKLLRNKNQ EHEE_05507_000000022_0001
DDRVKKARKIASRMLRWNGVDESLIKKAQKVVEKLVKSGVDPREAALIAVAWVLELMIKSS ANPYISVANIMLQNYVKQREKYNYDTLKEQFTFIKNASTSIVYMQFANFMNIDNSLSPVIRYQKLYRRSINIISINNINNNEATVTFESLAQNNTGEILENMLWEAKIGFIMDSISTNMPFHFIVTSYKLKLLRNKNQ HHH_eva_0030_000000010_0001
DDTEHLHIDVRVWALIVLLFARNEHLKKLIEELLRKAAEVIKNHDEDTAKTLYKLIDKLSKNAV ANPYISVANIMLQNYVKQREKYNYDTLKEQFTFIKNASTSIVYMQFANFMNIDNSLSPVIRYQKLYRRSINIISINNINNNEATVTFESLAQNNTGEILENMLWEAKIGFIMDSISTNMPFHFIVTSYKLKLLRNKNQ ems_3hM_1994_000000003_0001
DDTVRIMLLIAWWAARMNNLSPDQIKTVVDRALKWLKKMIQNPEERKKAEEVAKEVKKQAE ANPYISVANIMLQNYVKQREKYNYDTLKEQFTFIKNASTSIVYMQFANFMNIDNSLSPVIRYQKLYRRSINIISINNINNNEATVTFESLAQNNTGEILENMLWEAKIGFIMDSISTNMPFHFIVTSYKLKLLRNKNQ ems_3hM_791_000000010_0001
DEEDETKKVEKLVSEAIKKASDPKLALELLHLYVLAAILWYFNDPSVREVLTKVYKIASQVS ANPYISVANIMLQNYVKQREKYNYDTLKEQFTFIKNASTSIVYMQFANFMNIDNSLSPVIRYQKLYRRSINIISINNINNNEATVTFESLAQNNTGEILENMLWEAKIGFIMDSISTNMPFHFIVTSYKLKLLRNKNQ ems_3hM_2443_000000000_0001
DEEETKRLAIRVLLLIIEWFDPDQAVKAAKEVIDKARKKNDETVVKIAEKLLKEIEKRYRS ANPYISVANIMLQNYVKQREKYNYDTLKEQFTFIKNASTSIVYMQFANFMNIDNSLSPVIRYQKLYRRSINIISINNINNNEATVTFESLAQNNTGEILENMLWEAKIGFIMDSISTNMPFHFIVTSYKLKLLRNKNQ ems_3hM_620_000000008_0001
DEEEVKKHLESLLREAKEKNDRDLADKIAKEAKEISKRVRDPRIQAIVILVLIIAWMIKLR ANPYISVANIMLQNYVKQREKYNYDTLKEQFTFIKNASTSIVYMQFANFMNIDNSLSPVIRYQKLYRRSINIISINNINNNEATVTFESLAQNNTGEILENMLWEAKIGFIMDSISTNMPFHFIVTSYKLKLLRNKNQ ems_3hM_1813_000000001_0001
DEEKEKAKEILKKILKTAEDLNDEKVVLLVRFVIMVARLNNEDPREAVKMAKWALDTVQKEL ANPYISVANIMLQNYVKQREKYNYDTLKEQFTFIKNASTSIVYMQFANFMNIDNSLSPVIRYQKLYRRSINIISINNINNNEATVTFESLAQNNTGEILENMLWEAKIGFIMDSISTNMPFHFIVTSYKLKLLRNKNQ ems_3hM_2237_000000004_0001
DEEWKKTATEVRKLLKEATKKVQDKKAREALKKAIKLLEEAIRKDDDDTLKHLIIVAQALVMMF ANPYISVANIMLQNYVKQREKYNYDTLKEQFTFIKNASTSIVYMQFANFMNIDNSLSPVIRYQKLYRRSINIISINNINNNEATVTFESLAQNNTGEILENMLWEAKIGFIMDSISTNMPFHFIVTSYKLKLLRNKNQ ems_3hM_1358_000000000_0001
DEHVDKLRKTLEKLADEAVDDPNQRKKWKDLVRKVAKLAEDPRYREIAEWQLEVLKMQLELLRK ANPYISVANIMLQNYVKQREKYNYDTLKEQFTFIKNASTSIVYMQFANFMNIDNSLSPVIRYQKLYRRSINIISINNINNNEATVTFESLAQNNTGEILENMLWEAKIGFIMDSISTNMPFHFIVTSYKLKLLRNKNQ ems_3hM_555_000000014_0001
DEHVEELKKKAIKLVKKLLKQNDPRESDAMILMLRAAVEVLQASSEEEKRKIIETALRKIEKLS ANPYISVANIMLQNYVKQREKYNYDTLKEQFTFIKNASTSIVYMQFANFMNIDNSLSPVIRYQKLYRRSINIISINNINNNEATVTFESLAQNNTGEILENMLWEAKIGFIMDSISTNMPFHFIVTSYKLKLLRNKNQ ems_3hM_1540_000000001_0001
DEKAKTAHTLIAQLARKAANQSDPNEAEKLLKKAEELAKKANDPRLEVAVYALSALVHVTV ANPYISVANIMLQNYVKQREKYNYDTLKEQFTFIKNASTSIVYMQFANFMNIDNSLSPVIRYQKLYRRSINIISINNINNNEATVTFESLAQNNTGEILENMLWEAKIGFIMDSISTNMPFHFIVTSYKLKLLRNKNQ ems_3hC_242_0001_000000001_0001
DEKEKVKKIIHKLARVALRKNDWHAIVVAAELWVLVAHVEKNNDEESLRKVLKKAREIAEKLIS ANPYISVANIMLQNYVKQREKYNYDTLKEQFTFIKNASTSIVYMQFANFMNIDNSLSPVIRYQKLYRRSINIISINNINNNEATVTFESLAQNNTGEILENMLWEAKIGFIMDSISTNMPFHFIVTSYKLKLLRNKNQ ems_3hM_2379_000000001_0001
DEKVAETVIKVAERLLKKTGDESAIQAIVMAWFVIMAARDGLLSEKDRKRLEKRLRKIEKKLRS ANPYISVANIMLQNYVKQREKYNYDTLKEQFTFIKNASTSIVYMQFANFMNIDNSLSPVIRYQKLYRRSINIISINNINNNEATVTFESLAQNNTGEILENMLWEAKIGFIMDSISTNMPFHFIVTSYKLKLLRNKNQ HHH_eva_0057_000000006_0001
DELRAIIVEVLIDLWMLQLEGRLDKQTAEELARKLREVLQKGDKEEIKRVIKEIEEWIRNG ANPYISVANIMLQNYVKQREKYNYDTLKEQFTFIKNASTSIVYMQFANFMNIDNSLSPVIRYQKLYRRSINIISINNINNNEATVTFESLAQNNTGEILENMLWEAKIGFIMDSISTNMPFHFIVTSYKLKLLRNKNQ HHH_eva_0353_000000005_0001
DELTKQAEELVKEIKTLAQRVNDERIELQVKVLEIILKMLKELNNARVAWRALKRLLELLRKLS ANPYISVANIMLQNYVKQREKYNYDTLKEQFTFIKNASTSIVYMQFANFMNIDNSLSPVIRYQKLYRRSINIISINNINNNEATVTFESLAQNNTGEILENMLWEAKIGFIMDSISTNMPFHFIVTSYKLKLLRNKNQ ems_3hM_330_000000001_0001
DETRKKAEKLVEDLKKFAESIEDELKRRQLQRAVRWAETIVRKVPDSETATKLVELAVSAAKLI ANPYISVANIMLQNYVKQREKYNYDTLKEQFTFIKNASTSIVYMQFANFMNIDNSLSPVIRYQKLYRRSINIISINNINNNEATVTFESLAQNNTGEILENMLWEAKIGFIMDSISTNMPFHFIVTSYKLKLLRNKNQ ems_3hM_1575_000000006_0001
DETTAEAAMDIWMLALKAKAQSDPNEAEKLLKKAEELAKKANDPKLEKWVKKLSEEVRKYV ANPYISVANIMLQNYVKQREKYNYDTLKEQFTFIKNASTSIVYMQFANFMNIDNSLSPVIRYQKLYRRSINIISINNINNNEATVTFESLAQNNTGEILENMLWEAKIGFIMDSISTNMPFHFIVTSYKLKLLRNKNQ ems_3hC_242_0002_000000004_0001
DEWQELSKIVKSLIDELKKSPDPRDQAAAAYAAIAWWMAERAQDPNERRSALKEAIKWVRNT ANPYISVANIMLQNYVKQREKYNYDTLKEQFTFIKNASTSIVYMQFANFMNIDNSLSPVIRYQKLYRRSINIISINNINNNEATVTFESLAQNNTGEILENMLWEAKIGFIMDSISTNMPFHFIVTSYKLKLLRNKNQ ems_3hC_3_0001_000000003_0001
DHDEKLKEAVERMFKTLQKNNVDPKELYYWVHAVLWMLRWLGATKASKLAETLLTKLEKKIS ANPYISVANIMLQNYVKQREKYNYDTLKEQFTFIKNASTSIVYMQFANFMNIDNSLSPVIRYQKLYRRSINIISINNINNNEATVTFESLAQNNTGEILENMLWEAKIGFIMDSISTNMPFHFIVTSYKLKLLRNKNQ ems_3hM_1062_000000001_0001
DIDEKFEELLKKALESARRKNNEKLLDVVTEVAIAWWSADVDNDKDKKTEIVKKLEELISKAD ANPYISVANIMLQNYVKQREKYNYDTLKEQFTFIKNASTSIVYMQFANFMNIDNSLSPVIRYQKLYRRSINIISINNINNNEATVTFESLAQNNTGEILENMLWEAKIGFIMDSISTNMPFHFIVTSYKLKLLRNKNQ ems_3hM_3350_000000000_0001
DIKELIKKAKKIAKERNIPEAYAVMAMLWVALNLGDEDALKKAKKILEKIE ANPYISVANIMLQNYVKQREKYNYDTLKEQFTFIKNASTSIVYMQFANFMNIDNSLSPVIRYQKLYRRSINIISINNINNNEATVTFESLAQNNTGEILENMLWEAKIGFIMDSISTNMPFHFIVTSYKLKLLRNKNQ ems_p1-15H-GBL-16H-GBL-14H_0441_0001_0001_0002_000000000_0001
DKDKWAETIERLLRDAANKHDQELLEKLIEKAKKIAKKLNDWQLLVLIMILEYVLSIIVG ANPYISVANIMLQNYVKQREKYNYDTLKEQFTFIKNASTSIVYMQFANFMNIDNSLSPVIRYQKLYRRSINIISINNINNNEATVTFESLAQNNTGEILENMLWEAKIGFIMDSISTNMPFHFIVTSYKLKLLRNKNQ ems_3hM_442_000000003_0001
DKEEAERILSKIKELADRKNDYQVLAMVLALLVLLDSADELNDKDLVDHITAQAKELLKKVES ANPYISVANIMLQNYVKQREKYNYDTLKEQFTFIKNASTSIVYMQFANFMNIDNSLSPVIRYQKLYRRSINIISINNINNNEATVTFESLAQNNTGEILENMLWEAKIGFIMDSISTNMPFHFIVTSYKLKLLRNKNQ ems_3hM_3301_000000000_0001
DKSDAEKILTEALELVEKLGDEELLQEVVSLWALFVMADLDNDKDLLDEITRQAEELLKRIKS ANPYISVANIMLQNYVKQREKYNYDTLKEQFTFIKNASTSIVYMQFANFMNIDNSLSPVIRYQKLYRRSINIISINNINNNEATVTFESLAQNNTGEILENMLWEAKIGFIMDSISTNMPFHFIVTSYKLKLLRNKNQ ems_3hM_2415_000000000_0001
DKYDELVVNAWFLVIYALMINDKDLLREAAKELKKIVDNLKNEELKKKLKEAVKRAKEFVDS ANPYISVANIMLQNYVKQREKYNYDTLKEQFTFIKNASTSIVYMQFANFMNIDNSLSPVIRYQKLYRRSINIISINNINNNEATVTFESLAQNNTGEILENMLWEAKIGFIMDSISTNMPFHFIVTSYKLKLLRNKNQ ems_3hM_2739_000000000_0001
DLDKEALEVLAAAIIWWFLVQDPHIRKLLEHLAKILEEAVKKKDEELIKKILKLVQKVLKEARS ANPYISVANIMLQNYVKQREKYNYDTLKEQFTFIKNASTSIVYMQFANFMNIDNSLSPVIRYQKLYRRSINIISINNINNNEATVTFESLAQNNTGEILENMLWEAKIGFIMDSISTNMPFHFIVTSYKLKLLRNKNQ ems_3hM_524_000000000_0001
DLDSEATKLLRLVAKVAIERNDVDAMAWVLRLYVLLWLAKSNNDEDKVKDVSKKAVEILRKLLS ANPYISVANIMLQNYVKQREKYNYDTLKEQFTFIKNASTSIVYMQFANFMNIDNSLSPVIRYQKLYRRSINIISINNINNNEATVTFESLAQNNTGEILENMLWEAKIGFIMDSISTNMPFHFIVTSYKLKLLRNKNQ ems_3hC_913_000000002_0001
DLEKLKKDAKKALEILKKLNNEELASKLAILVLMLEIAIWANDEKAVKSVSKAIQEIIERLQK ANPYISVANIMLQNYVKQREKYNYDTLKEQFTFIKNASTSIVYMQFANFMNIDNSLSPVIRYQKLYRRSINIISINNINNNEATVTFESLAQNNTGEILENMLWEAKIGFIMDSISTNMPFHFIVTSYKLKLLRNKNQ ems_3hM_675_000000008_0001
DPAEAMAALMMAWIIAWEKNDEELAKKLEKLARLLMRAIREGDKDTITKIERLAHEIYKKC ANPYISVANIMLQNYVKQREKYNYDTLKEQFTFIKNASTSIVYMQFANFMNIDNSLSPVIRYQKLYRRSINIISINNINNNEATVTFESLAQNNTGEILENMLWEAKIGFIMDSISTNMPFHFIVTSYKLKLLRNKNQ ems_3hM_2666_000000001_0001
DPEQELRTLMRIVMKAALDPRREEDFKKAVSRLKELIKKANDPKIQHIASMVVVLAEAIYK ANPYISVANIMLQNYVKQREKYNYDTLKEQFTFIKNASTSIVYMQFANFMNIDNSLSPVIRYQKLYRRSINIISINNINNNEATVTFESLAQNNTGEILENMLWEAKIGFIMDSISTNMPFHFIVTSYKLKLLRNKNQ ems_3hC_1746_0002_000000001_0001
DPEQILRELQKIAKKKGNEKAWMIILLILIAIWAGLLDEEEAKRAVKKAEKLAK ANPYISVANIMLQNYVKQREKYNYDTLKEQFTFIKNASTSIVYMQFANFMNIDNSLSPVIRYQKLYRRSINIISINNINNNEATVTFESLAQNNTGEILENMLWEAKIGFIMDSISTNMPFHFIVTSYKLKLLRNKNQ ems_p1-15H-GBL-16H-GABBL-15H_0147_0001_0001_0001_000000004_0001
DPKKKWEEIKKLLDTAAKNKDESKVLNAVAALLIVAMMIGDPRLAETADKLYERATRIVKS ANPYISVANIMLQNYVKQREKYNYDTLKEQFTFIKNASTSIVYMQFANFMNIDNSLSPVIRYQKLYRRSINIISINNINNNEATVTFESLAQNNTGEILENMLWEAKIGFIMDSISTNMPFHFIVTSYKLKLLRNKNQ ems_3hM_616_000000000_0001
DPRELIKKLLTDAEKLVKRNPELYEIILWAMLLLIEMLADEANDQRWKETARKVAKKLSEQAS ANPYISVANIMLQNYVKQREKYNYDTLKEQFTFIKNASTSIVYMQFANFMNIDNSLSPVIRYQKLYRRSINIISINNINNNEATVTFESLAQNNTGEILENMLWEAKIGFIMDSISTNMPFHFIVTSYKLKLLRNKNQ ems_3hM_1211_000000001_0001
DPWKELLKVFETAARRIRSIPDKEKQKEVVKEATELLRRIAKDEWEKRLAEWLSTMLKRMS ANPYISVANIMLQNYVKQREKYNYDTLKEQFTFIKNASTSIVYMQFANFMNIDNSLSPVIRYQKLYRRSINIISINNINNNEATVTFESLAQNNTGEILENMLWEAKIGFIMDSISTNMPFHFIVTSYKLKLLRNKNQ ems_3hM_482_000000002_0001
DRRLEVLVLILIILLSDAKAYDPDSATTAEELLKKALNNNDEEQLKKAVDYAHKVVHRVLS ANPYISVANIMLQNYVKQREKYNYDTLKEQFTFIKNASTSIVYMQFANFMNIDNSLSPVIRYQKLYRRSINIISINNINNNEATVTFESLAQNNTGEILENMLWEAKIGFIMDSISTNMPFHFIVTSYKLKLLRNKNQ ems_3hC_954_000000009_0001
DVDKLLELARHAEKLVKKDPRYSEAVALFVKALAMMVEENATDEEQKKIAETIKRIAKKLES ANPYISVANIMLQNYVKQREKYNYDTLKEQFTFIKNASTSIVYMQFANFMNIDNSLSPVIRYQKLYRRSINIISINNINNNEATVTFESLAQNNTGEILENMLWEAKIGFIMDSISTNMPFHFIVTSYKLKLLRNKNQ ems_3hC_1570_000000002_0001
DVKVAVFWKSNGRWTSHHVDFENDQEAREKIKKFIKDVKEEAHKKNLDVVVQVRNGSNIDFYWVK ANPYISVANIMLQNYVKQREKYNYDTLKEQFTFIKNASTSIVYMQFANFMNIDNSLSPVIRYQKLYRRSINIISINNINNNEATVTFESLAQNNTGEILENMLWEAKIGFIMDSISTNMPFHFIVTSYKLKLLRNKNQ EEHEE_00510_000000006_0001
DYQDELKKAETLLTKLKKHAEDPFAQRLADELIKKLRDALKRNDKDKVKKVVEEAKLVVWLF ANPYISVANIMLQNYVKQREKYNYDTLKEQFTFIKNASTSIVYMQFANFMNIDNSLSPVIRYQKLYRRSINIISINNINNNEATVTFESLAQNNTGEILENMLWEAKIGFIMDSISTNMPFHFIVTSYKLKLLRNKNQ ems_3hC_605_0001_000000000_0001
DYQKVNKLLDKATEIARKQNNPDVVKDLEKLKELIERAVKNNDRNLLLILLWLASWAAKYF ANPYISVANIMLQNYVKQREKYNYDTLKEQFTFIKNASTSIVYMQFANFMNIDNSLSPVIRYQKLYRRSINIISINNINNNEATVTFESLAQNNTGEILENMLWEAKIGFIMDSISTNMPFHFIVTSYKLKLLRNKNQ ems_3hM_2298_000000011_0001
DYQKVNKLLDKATEIARKQNNPDVVRTLEMLKWAIWLAVIANDEELLKKLEEKASRIAKSF ANPYISVANIMLQNYVKQREKYNYDTLKEQFTFIKNASTSIVYMQFANFMNIDNSLSPVIRYQKLYRRSINIISINNINNNEATVTFESLAQNNTGEILENMLWEAKIGFIMDSISTNMPFHFIVTSYKLKLLRNKNQ ems_3hM_2298_000000002_0001
EEESRKIKAALYAVLVLVELVNDPRLTELAEKLVREAKKALDNGDKDKARKLLKLARELARQAI ANPYISVANIMLQNYVKQREKYNYDTLKEQFTFIKNASTSIVYMQFANFMNIDNSLSPVIRYQKLYRRSINIISINNINNNEATVTFESLAQNNTGEILENMLWEAKIGFIMDSISTNMPFHFIVTSYKLKLLRNKNQ ems_3hM_805_000000006_0001
FEWDTIWVEVTGPDPDTAKKLTDRAKEQAKKFQKKAKDRGLTVSVWRWSHTDKNHWAFIVVVFVE ANPYISVANIMLQNYVKQREKYNYDTLKEQFTFIKNASTSIVYMQFANFMNIDNSLSPVIRYQKLYRRSINIISINNINNNEATVTFESLAQNNTGEILENMLWEAKIGFIMDSISTNMPFHFIVTSYKLKLLRNKNQ EHEE_08242_000000003_0001
GEAFFLIIEVKTSDDEEVRDAKRKAKTWAKKVSDKAKSQGKDVKVTIRVLTDGDTYFVVVAVFID ANPYISVANIMLQNYVKQREKYNYDTLKEQFTFIKNASTSIVYMQFANFMNIDNSLSPVIRYQKLYRRSINIISINNINNNEATVTFESLAQNNTGEILENMLWEAKIGFIMDSISTNMPFHFIVTSYKLKLLRNKNQ EHEE_12602_000000000_0001
GEELDKTLETLVKQALKLANDPNVQTLLVNLTALAIIAWANNDEEKLEKALKQVQELYKKANS ANPYISVANIMLQNYVKQREKYNYDTLKEQFTFIKNASTSIVYMQFANFMNIDNSLSPVIRYQKLYRRSINIISINNINNNEATVTFESLAQNNTGEILENMLWEAKIGFIMDSISTNMPFHFIVTSYKLKLLRNKNQ ems_3hC_535_000000002_0001
GIIIVLVPGDESQARSVAKYIGAQTIIELNGVFIIWVRGVDPRVAEEVKKFDPSASVLVV ANPYISVANIMLQNYVKQREKYNYDTLKEQFTFIKNASTSIVYMQFANFMNIDNSLSPVIRYQKLYRRSINIISINNINNNEATVTFESLAQNNTGEILENMLWEAKIGFIMDSISTNMPFHFIVTSYKLKLLRNKNQ ems_ferrM_6576_0001_000000007_0001
HLVILVVDDPRLAEYFSRYVQAPVRVTELNGKILVIVEVKDEEVSKRAKEAAEILGAIVFIRI ANPYISVANIMLQNYVKQREKYNYDTLKEQFTFIKNASTSIVYMQFANFMNIDNSLSPVIRYQKLYRRSINIISINNINNNEATVTFESLAQNNTGEILENMLWEAKIGFIMDSISTNMPFHFIVTSYKLKLLRNKNQ ems_ferrM_3735_000000016_0001
KEVEILFIDVDPRVVKELAKQFNAEVHVETLDGYIFVELKNVDPTVSELASKIAQVPVLVVETP ANPYISVANIMLQNYVKQREKYNYDTLKEQFTFIKNASTSIVYMQFANFMNIDNSLSPVIRYQKLYRRSINIISINNINNNEATVTFESLAQNNTGEILENMLWEAKIGFIMDSISTNMPFHFIVTSYKLKLLRNKNQ ems_ferrC_550_000000013_0001
KEWRDKLRSRVETVLKKAQKDPSYEEEARRVIREVAKIAVKVNDPEAWAVAARAYVILVLYM ANPYISVANIMLQNYVKQREKYNYDTLKEQFTFIKNASTSIVYMQFANFMNIDNSLSPVIRYQKLYRRSINIISINNINNNEATVTFESLAQNNTGEILENMLWEAKIGFIMDSISTNMPFHFIVTSYKLKLLRNKNQ ems_3hM_840_000000002_0001
KIWIFIFGHVEIYIYAVPGSPDEAKKWAEKVAKNLNLPVKEIRVDSSGRVRVQVD ANPYISVANIMLQNYVKQREKYNYDTLKEQFTFIKNASTSIVYMQFANFMNIDNSLSPVIRYQKLYRRSINIISINNINNNEATVTFESLAQNNTGEILENMLWEAKIGFIMDSISTNMPFHFIVTSYKLKLLRNKNQ ems_bGM_173_000000004_0001
KVILFIDTEKAAKIVAKLVGATDIEQINGLWIVIVPDPDRAHEAAEIVEKITGTPVWVFFG ANPYISVANIMLQNYVKQREKYNYDTLKEQFTFIKNASTSIVYMQFANFMNIDNSLSPVIRYQKLYRRSINIISINNINNNEATVTFESLAQNNTGEILENMLWEAKIGFIMDSISTNMPFHFIVTSYKLKLLRNKNQ ems_ferrM_5872_0002_000000002_0001
NEVLALIIIWMARWAGDERVVREAEKVAKGIQKGELRPEDAKKLLDTLMRRLI ANPYISVANIMLQNYVKQREKYNYDTLKEQFTFIKNASTSIVYMQFANFMNIDNSLSPVIRYQKLYRRSINIISINNINNNEATVTFESLAQNNTGEILENMLWEAKIGFIMDSISTNMPFHFIVTSYKLKLLRNKNQ ems_p1-14H-GBL-16H-GABBL-15H_0252_0001_0001_0001_000000010_0001
PEELVKEVEKLITLLKKLAQDPEIRKDIERLEKEIRTRIKKDPRFAREAVILLKLIWWLLKILM ANPYISVANIMLQNYVKQREKYNYDTLKEQFTFIKNASTSIVYMQFANFMNIDNSLSPVIRYQKLYRRSINIISINNINNNEATVTFESLAQNNTGEILENMLWEAKIGFIMDSISTNMPFHFIVTSYKLKLLRNKNQ ems_3hM_1007_000000006_0001
PETAEKLAEKVLRTAKKRGDIHVWVLAAILLWALQMLLQTASPKEQEDLSKKVEKILRRLL ANPYISVANIMLQNYVKQREKYNYDTLKEQFTFIKNASTSIVYMQFANFMNIDNSLSPVIRYQKLYRRSINIISINNINNNEATVTFESLAQNNTGEILENMLWEAKIGFIMDSISTNMPFHFIVTSYKLKLLRNKNQ ems_3hM_1078_000000003_0001
PEVHRALEKLQRELTELKKKAQDETLRRLLDTVSKLLEEAARKNDMLTFTLVAITAIYLIKALS ANPYISVANIMLQNYVKQREKYNYDTLKEQFTFIKNASTSIVYMQFANFMNIDNSLSPVIRYQKLYRRSINIISINNINNNEATVTFESLAQNNTGEILENMLWEAKIGFIMDSISTNMPFHFIVTSYKLKLLRNKNQ ems_3hM_629_000000013_0001
PIEEEVKELIKIVEEALKNNDDVTVIAVLALAWVLAWLVNNEELKKRVQKLNKIARTVA ANPYISVANIMLQNYVKQREKYNYDTLKEQFTFIKNASTSIVYMQFANFMNIDNSLSPVIRYQKLYRRSINIISINNINNNEATVTFESLAQNNTGEILENMLWEAKIGFIMDSISTNMPFHFIVTSYKLKLLRNKNQ ems_3hM_2783_000000004_0001
PKEIEDTVKEIVERILKTISDPHYQVLVYALAILAILLVRANDPRWKEALKKIKSLYKQWEKSS ANPYISVANIMLQNYVKQREKYNYDTLKEQFTFIKNASTSIVYMQFANFMNIDNSLSPVIRYQKLYRRSINIISINNINNNEATVTFESLAQNNTGEILENMLWEAKIGFIMDSISTNMPFHFIVTSYKLKLLRNKNQ ems_3hM_2795_000000000_0001
REELKVLIYALIVIAEMLGDPEALKKAKKLLEKLKKLGRLDQEAKELEREVRRIEKELRS ANPYISVANIMLQNYVKQREKYNYDTLKEQFTFIKNASTSIVYMQFANFMNIDNSLSPVIRYQKLYRRSINIISINNINNNEATVTFESLAQNNTGEILENMLWEAKIGFIMDSISTNMPFHFIVTSYKLKLLRNKNQ HHH_eva_0229_000000000_0001
SAETIATRLKRAAKKKGLKLLYKAADWLIKAIRRGELSPTQQEAALLALEALLS ANPYISVANIMLQNYVKQREKYNYDTLKEQFTFIKNASTSIVYMQFANFMNIDNSLSPVIRYQKLYRRSINIISINNINNNEATVTFESLAQNNTGEILENMLWEAKIGFIMDSISTNMPFHFIVTSYKLKLLRNKNQ ems_p1-15H-GBL-16H-GABBL-15H_0080_0001_0001_0001_000000000_0001
SDEDRVKSLVEKAKELAKKVVSDESKRRSIEKMLDRLLDMFRNADPVLQLAAELIIEMLVDAAS ANPYISVANIMLQNYVKQREKYNYDTLKEQFTFIKNASTSIVYMQFANFMNIDNSLSPVIRYQKLYRRSINIISINNINNNEATVTFESLAQNNTGEILENMLWEAKIGFIMDSISTNMPFHFIVTSYKLKLLRNKNQ ems_3hC_1216_000000002_0001
SDEKEKLKKWIDKLVKKFGLSPEVRKELERLLEMAWRLGLSPEVIKLILAAFAELVKWKG ANPYISVANIMLQNYVKQREKYNYDTLKEQFTFIKNASTSIVYMQFANFMNIDNSLSPVIRYQKLYRRSINIISINNINNNEATVTFESLAQNNTGEILENMLWEAKIGFIMDSISTNMPFHFIVTSYKLKLLRNKNQ HHH_eva_0188_000000002_0001
SDEKVKEALKEVEKAVKKAGLDPRAVELAEWAAKNMKRAGASDDMISEFLKWLVKMIRALSS ANPYISVANIMLQNYVKQREKYNYDTLKEQFTFIKNASTSIVYMQFANFMNIDNSLSPVIRYQKLYRRSINIISINNINNNEATVTFESLAQNNTGEILENMLWEAKIGFIMDSISTNMPFHFIVTSYKLKLLRNKNQ HHH_eva_0051_000000000_0001
SDESEKVRENVRRLADKFGLSPELKKKAEKLAEMLLRLGIDPTLVESMVALFLEAVKDIG ANPYISVANIMLQNYVKQREKYNYDTLKEQFTFIKNASTSIVYMQFANFMNIDNSLSPVIRYQKLYRRSINIISINNINNNEATVTFESLAQNNTGEILENMLWEAKIGFIMDSISTNMPFHFIVTSYKLKLLRNKNQ HHH_eva_0186_000000002_0001
SDIWLVFVIVSADDQKEREEIEKKAEEAARTIQKEAKKQGLDVKVTKREIKLDGTKLVVFIIKVD ANPYISVANIMLQNYVKQREKYNYDTLKEQFTFIKNASTSIVYMQFANFMNIDNSLSPVIRYQKLYRRSINIISINNINNNEATVTFESLAQNNTGEILENMLWEAKIGFIMDSISTNMPFHFIVTSYKLKLLRNKNQ EHEE_00183_000000022_0001
SDWVELAVRLVWDILKDRGVSREEIEKALRKAIEWLSRYWGVSEEVKKRLEELLRELTERY ANPYISVANIMLQNYVKQREKYNYDTLKEQFTFIKNASTSIVYMQFANFMNIDNSLSPVIRYQKLYRRSINIISINNINNNEATVTFESLAQNNTGEILENMLWEAKIGFIMDSISTNMPFHFIVTSYKLKLLRNKNQ HHH_eva_0219_000000003_0001
SEEDSDRIEIALWIVLALASLTDPRVEKTIRTLIEKIQKALKNGDEETAKKLFEKLKKFWAKVV ANPYISVANIMLQNYVKQREKYNYDTLKEQFTFIKNASTSIVYMQFANFMNIDNSLSPVIRYQKLYRRSINIISINNINNNEATVTFESLAQNNTGEILENMLWEAKIGFIMDSISTNMPFHFIVTSYKLKLLRNKNQ ems_3hM_3263_000000004_0001
SEEKLKKLIKIARSKGNMEAWIALEYARAAIEAGIWDPTEIKRAIDIAEKLLS ANPYISVANIMLQNYVKQREKYNYDTLKEQFTFIKNASTSIVYMQFANFMNIDNSLSPVIRYQKLYRRSINIISINNINNNEATVTFESLAQNNTGEILENMLWEAKIGFIMDSISTNMPFHFIVTSYKLKLLRNKNQ ems_p1-14H-GBL-16H-GABBL-15H_0035_0001_0001_0002_000000001_0001
SEELVERAARVASRKGDWHAIAALLLVWVALTLGLTSEEEADTIAKRLLKKLG ANPYISVANIMLQNYVKQREKYNYDTLKEQFTFIKNASTSIVYMQFANFMNIDNSLSPVIRYQKLYRRSINIISINNINNNEATVTFESLAQNNTGEILENMLWEAKIGFIMDSISTNMPFHFIVTSYKLKLLRNKNQ ems_p1-14H-GBL-16H-GABBL-15H_0265_0001_0001_0001_000000006_0001
SEFEERIKKLLTSLYEYAAKVDDVLKYWLVLWLVWVAEWLIRNIDDPNERKKAVDWARSNVESL ANPYISVANIMLQNYVKQREKYNYDTLKEQFTFIKNASTSIVYMQFANFMNIDNSLSPVIRYQKLYRRSINIISINNINNNEATVTFESLAQNNTGEILENMLWEAKIGFIMDSISTNMPFHFIVTSYKLKLLRNKNQ ems_3hM_3219_000000005_0001
SEKEKELKSLTKKAQTVSKHARDEEVSKMLQKILKLLQDAFKNNDDVLYYAAKIILENLASLAS ANPYISVANIMLQNYVKQREKYNYDTLKEQFTFIKNASTSIVYMQFANFMNIDNSLSPVIRYQKLYRRSINIISINNINNNEATVTFESLAQNNTGEILENMLWEAKIGFIMDSISTNMPFHFIVTSYKLKLLRNKNQ ems_3hC_908_000000002_0001
SELVLWVHDWRLASTVAKLANVPFRVDQIAGVVTVELEVESPELAKLAQELAKKLGVIRVFWRP ANPYISVANIMLQNYVKQREKYNYDTLKEQFTFIKNASTSIVYMQFANFMNIDNSLSPVIRYQKLYRRSINIISINNINNNEATVTFESLAQNNTGEILENMLWEAKIGFIMDSISTNMPFHFIVTSYKLKLLRNKNQ ems_ferrM_1033_000000013_0001
SEWEKKVREYMRRLLKLINKGEPNRKLVEEVLKLIEELRKKGKISEILYLMAAIVAEDVKELFK ANPYISVANIMLQNYVKQREKYNYDTLKEQFTFIKNASTSIVYMQFANFMNIDNSLSPVIRYQKLYRRSINIISINNINNNEATVTFESLAQNNTGEILENMLWEAKIGFIMDSISTNMPFHFIVTSYKLKLLRNKNQ HHH_eva_0346_000000009_0001
SEWYFVFLLVDSTDKDSIETARKTLKDAKKTLESKARKKGLTVRVEIKERTHNGAVWFLLRVQVD ANPYISVANIMLQNYVKQREKYNYDTLKEQFTFIKNASTSIVYMQFANFMNIDNSLSPVIRYQKLYRRSINIISINNINNNEATVTFESLAQNNTGEILENMLWEAKIGFIMDSISTNMPFHFIVTSYKLKLLRNKNQ EHEE_04919_000000000_0001
SHEDFKKLTTEIWKKANKIGDEDLLKSVLKVYTEALLKVMHASSEEEREKILEKALELIQRVFN ANPYISVANIMLQNYVKQREKYNYDTLKEQFTFIKNASTSIVYMQFANFMNIDNSLSPVIRYQKLYRRSINIISINNINNNEATVTFESLAQNNTGEILENMLWEAKIGFIMDSISTNMPFHFIVTSYKLKLLRNKNQ ems_3hM_2723_000000003_0001
SKWVRYSVRVQSSDPDTRKKLKKEAQTKAEEFWKKAKDNGLDVLIFWVEEQDGTTVNFVVWVIVI ANPYISVANIMLQNYVKQREKYNYDTLKEQFTFIKNASTSIVYMQFANFMNIDNSLSPVIRYQKLYRRSINIISINNINNNEATVTFESLAQNNTGEILENMLWEAKIGFIMDSISTNMPFHFIVTSYKLKLLRNKNQ EHEE_05019_000000006_0001
SLKEEVRKIAQTALKLGDWRLMYLAAAAWIALLQGDEKTAKKLIKEARKIIG ANPYISVANIMLQNYVKQREKYNYDTLKEQFTFIKNASTSIVYMQFANFMNIDNSLSPVIRYQKLYRRSINIISINNINNNEATVTFESLAQNNTGEILENMLWEAKIGFIMDSISTNMPFHFIVTSYKLKLLRNKNQ HHH_eva_0521_000000003_0001
SLWATVLQLLWIADELLKKEKDPNVEEAIRKAKTLAELALQVSDPTERHKLLEKAVKLLQSVC ANPYISVANIMLQNYVKQREKYNYDTLKEQFTFIKNASTSIVYMQFANFMNIDNSLSPVIRYQKLYRRSINIISINNINNNEATVTFESLAQNNTGEILENMLWEAKIGFIMDSISTNMPFHFIVTSYKLKLLRNKNQ ems_3hC_197_000000009_0001
SPDEVILLAAIVWVEAWQLNDEDVAKTARKLAQSVQKTGDPRLSDKASKILKELEKRLKG ANPYISVANIMLQNYVKQREKYNYDTLKEQFTFIKNASTSIVYMQFANFMNIDNSLSPVIRYQKLYRRSINIISINNINNNEATVTFESLAQNNTGEILENMLWEAKIGFIMDSISTNMPFHFIVTSYKLKLLRNKNQ ems_3hM_2906_000000004_0001
SQAFFLILAIPGNSPEAQTRATKLSKKAKKIATKAAKKLGYDVQVKVWIQESNNHLRVIVAVWVH ANPYISVANIMLQNYVKQREKYNYDTLKEQFTFIKNASTSIVYMQFANFMNIDNSLSPVIRYQKLYRRSINIISINNINNNEATVTFESLAQNNTGEILENMLWEAKIGFIMDSISTNMPFHFIVTSYKLKLLRNKNQ EHEE_05345_000000005_0001
SQIERILRKLLKKARDKGDDKARKIVERAIEEYRKGLIDPMDALWLALAAAVLLLL ANPYISVANIMLQNYVKQREKYNYDTLKEQFTFIKNASTSIVYMQFANFMNIDNSLSPVIRYQKLYRRSINIISINNINNNEATVTFESLAQNNTGEILENMLWEAKIGFIMDSISTNMPFHFIVTSYKLKLLRNKNQ ems_p1-16H-GBL-16H-GABBL-16H_0429_0001_0001_0001_000000001_0001
SVEDLVRTASKELKTALDQNDDDKLLKVLHKAVAIVREAKKSPDPKDQELAKELAEYINKAMR ANPYISVANIMLQNYVKQREKYNYDTLKEQFTFIKNASTSIVYMQFANFMNIDNSLSPVIRYQKLYRRSINIISINNINNNEATVTFESLAQNNTGEILENMLWEAKIGFIMDSISTNMPFHFIVTSYKLKLLRNKNQ ems_3hC_528_0002_000000001_0001
SVEELIRRLAREALKVGDLELIVIIARAMVLYMAGDKEEAKKLLQLVRDII ANPYISVANIMLQNYVKQREKYNYDTLKEQFTFIKNASTSIVYMQFANFMNIDNSLSPVIRYQKLYRRSINIISINNINNNEATVTFESLAQNNTGEILENMLWEAKIGFIMDSISTNMPFHFIVTSYKLKLLRNKNQ HHH_eva_0720_000000000_0001
SWEELYEKAKKLVEQAKKDNDEDKLRTAQELVRQAVKLALEAGDPTAMALVLMLWVHVADVVS ANPYISVANIMLQNYVKQREKYNYDTLKEQFTFIKNASTSIVYMQFANFMNIDNSLSPVIRYQKLYRRSINIISINNINNNEATVTFESLAQNNTGEILENMLWEAKIGFIMDSISTNMPFHFIVTSYKLKLLRNKNQ ems_3hC_333_0002_000000000_0001
SYEVTIYGFNERVQKASEAAKMAGAEIHVKDNVIITIKVQDKDIAMMVALVAMWADVEVHIKG ANPYISVANIMLQNYVKQREKYNYDTLKEQFTFIKNASTSIVYMQFANFMNIDNSLSPVIRYQKLYRRSINIISINNINNNEATVTFESLAQNNTGEILENMLWEAKIGFIMDSISTNMPFHFIVTSYKLKLLRNKNQ ems_ferrM_1517_0002_000000008_0001
TEEEHLEVLWHVLKIMADNVEDPKAREILRRLLSELERAIKEKDRETVTKALKTVAHVLKQVL ANPYISVANIMLQNYVKQREKYNYDTLKEQFTFIKNASTSIVYMQFANFMNIDNSLSPVIRYQKLYRRSINIISINNINNNEATVTFESLAQNNTGEILENMLWEAKIGFIMDSISTNMPFHFIVTSYKLKLLRNKNQ ems_3hM_1371_000000000_0001
TEFEFAVILVPSTDPTDTKTAKKKAEDFAQKISEEAKKRGQTVRFDVTVWRWGAFVVVFVKVQID ANPYISVANIMLQNYVKQREKYNYDTLKEQFTFIKNASTSIVYMQFANFMNIDNSLSPVIRYQKLYRRSINIISINNINNNEATVTFESLAQNNTGEILENMLWEAKIGFIMDSISTNMPFHFIVTSYKLKLLRNKNQ EHEE_13184_000000015_0001
TFLISFWDADPNAVKTAAKITNAAVWEYTTPGGSYVFVIRTEDPDTVAELLKRLDGAPVVVIHI ANPYISVANIMLQNYVKQREKYNYDTLKEQFTFIKNASTSIVYMQFANFMNIDNSLSPVIRYQKLYRRSINIISINNINNNEATVTFESLAQNNTGEILENMLWEAKIGFIMDSISTNMPFHFIVTSYKLKLLRNKNQ ems_ferrM_1687_0002_000000009_0001
TIVIVEVHADPSYVEYLRHYVNAPLWVWRNGDTLFVVLKDADERLVREAVKRLNVPVAVYLVH ANPYISVANIMLQNYVKQREKYNYDTLKEQFTFIKNASTSIVYMQFANFMNIDNSLSPVIRYQKLYRRSINIISINNINNNEATVTFESLAQNNTGEILENMLWEAKIGFIMDSISTNMPFHFIVTSYKLKLLRNKNQ ems_ferrM_6691_000000008_0001
TNFILIIIDIKVDSEEDKKRAKKLAKKIVKTLEQTAKDKNLPVKVTWQVFEIDGTLLFFIFVAIQ ANPYISVANIMLQNYVKQREKYNYDTLKEQFTFIKNASTSIVYMQFANFMNIDNSLSPVIRYQKLYRRSINIISINNINNNEATVTFESLAQNNTGEILENMLWEAKIGFIMDSISTNMPFHFIVTSYKLKLLRNKNQ EHEE_00776_000000009_0001
TSLVLFVKDWRLASTVAKLANVPFRVRQVNGLVLVALEVESPELAKLAQELAKKLGVEIVFWVP ANPYISVANIMLQNYVKQREKYNYDTLKEQFTFIKNASTSIVYMQFANFMNIDNSLSPVIRYQKLYRRSINIISINNINNNEATVTFESLAQNNTGEILENMLWEAKIGFIMDSISTNMPFHFIVTSYKLKLLRNKNQ ems_ferrM_1033_000000014_0001
TTFVLIKISDYRAAEEVAKRAQVWVWVFRLGDTYLIILIGATPEVSELFKRLAPYAEVKVETV ANPYISVANIMLQNYVKQREKYNYDTLKEQFTFIKNASTSIVYMQFANFMNIDNSLSPVIRYQKLYRRSINIISINNINNNEATVTFESLAQNNTGEILENMLWEAKIGFIMDSISTNMPFHFIVTSYKLKLLRNKNQ ems_ferrM_1370_0001_000000002_0001
TVFVAVDSEEAEKIAKTIADRYNVQTIRYGNVIFFRIDDPEVAKLIIKLVPEAIVFEA ANPYISVANIMLQNYVKQREKYNYDTLKEQFTFIKNASTSIVYMQFANFMNIDNSLSPVIRYQKLYRRSINIISINNINNNEATVTFESLAQNNTGEILENMLWEAKIGFIMDSISTNMPFHFIVTSYKLKLLRNKNQ ems_ferrM_1771_000000003_0001
WVIVIVGDSSLSEIVSKWAQVEFEVRTVNNKDIAILFHNASPEVSKFASEVAKKLNVPFRIFVV ANPYISVANIMLQNYVKQREKYNYDTLKEQFTFIKNASTSIVYMQFANFMNIDNSLSPVIRYQKLYRRSINIISINNINNNEATVTFESLAQNNTGEILENMLWEAKIGFIMDSISTNMPFHFIVTSYKLKLLRNKNQ ems_ferrM_1402_000000011_0001
WFVVITVDSESLADVFKKLGAVVFTWGDKVFVFVINVSPEQVKKVASEANAEFRIFP ANPYISVANIMLQNYVKQREKYNYDTLKEQFTFIKNASTSIVYMQFANFMNIDNSLSPVIRYQKLYRRSINIISINNINNNEATVTFESLAQNNTGEILENMLWEAKIGFIMDSISTNMPFHFIVTSYKLKLLRNKNQ ems_ferrM_1564_000000000_0001
SIWAVDVHTDDPTLAKQIIKYANVKIAVEVNGTFILFVDSEEAAKLISEAAKKANVEFEVFSWP ANPYISVANIMLQNYVKQREKYNYDTLKEQFTFIKNASTSIVYMQFANFMNIDNSLSPVIRYQKLYRRSINIISINNINNNEATVTFESLAQNNTGEILENMLWEAKIGFIMDSISTNMPFHFIVTSYKLKLLRNKNQ ems_ferrM_4110_0002_000000003_0001
PEVIIFVDAPAVKYFSKIAKQQGAEVHIRRLGENLYAVDFVNADYRALEQAVKEQQVPIIILVV ANPYISVANIMLQNYVKQREKYNYDTLKEQFTFIKNASTSIVYMQFANFMNIDNSLSPVIRYQKLYRRSINIISINNINNNEATVTFESLAQNNTGEILENMLWEAKIGFIMDSISTNMPFHFIVTSYKLKLLRNKNQ ems_ferrM_3007_0002_000000001_0001
TIEEVLEIAERRGDEEAVRLLRKVRELLKEGDPETALELLSRVCRKLGDPKVCSLLVLLYVKLVL ANPYISVANIMLQNYVKQREKYNYDTLKEQFTFIKNASTSIVYMQFANFMNIDNSLSPVIRYQKLYRRSINIISINNINNNEATVTFESLAQNNTGEILENMLWEAKIGFIMDSISTNMPFHFIVTSYKLKLLRNKNQ nsplice_r1_4b397ff321495f1cf064223b6ad1b1e1_0001_000000002_0001_0001_24_33_H_.._7b85b248b02270658cb572d4be61dda1_0001_0001_0002_0001_0001_16_48_HHH_04_31081_37_0001_35_crosslinked
AVTIDIESPSAKEVWKYLHKAGYPVLIFSIDNREYVVLVQATELAKRVAKTYAPNAHIIEI ANPYISVANIMLQNYVKQREKYNYDTLKEQFTFIKNASTSIVYMQFANFMNIDNSLSPVIRYQKLYRRSINIISINNINNNEATVTFESLAQNNTGEILENMLWEAKIGFIMDSISTNMPFHFIVTSYKLKLLRNKNQ ems_ferrM_7012_0002_000000028_0001
TVIVFIIGPNYFYVYEFEEDPREVSKKAQEIAKKLGLEVKRVVVIPAGAVFIRVE ANPYISVANIMLQNYVKQREKYNYDTLKEQFTFIKNASTSIVYMQFANFMNIDNSLSPVIRYQKLYRRSINIISINNINNNEATVTFESLAQNNTGEILENMLWEAKIGFIMDSISTNMPFHFIVTSYKLKLLRNKNQ ems_bGM_547_000000029_0001
NYELVIFGPNYIFIVHVTSEEQARRVAKKVTKDLNVEIKTEVQFGNLLLVSVQ ANPYISVANIMLQNYVKQREKYNYDTLKEQFTFIKNASTSIVYMQFANFMNIDNSLSPVIRYQKLYRRSINIISINNINNNEATVTFESLAQNNTGEILENMLWEAKIGFIMDSISTNMPFHFIVTSYKLKLLRNKNQ ems_bGM_524_000000011_0001
DVIEELKKLGDPKVAELLERLEKCARKGDPRCEYALIAAYAAAILVLLGALDPEEATELIKEVEK ANPYISVANIMLQNYVKQREKYNYDTLKEQFTFIKNASTSIVYMQFANFMNIDNSLSPVIRYQKLYRRSINIISINNINNNEATVTFESLAQNNTGEILENMLWEAKIGFIMDSISTNMPFHFIVTSYKLKLLRNKNQ nsplice_r1_a2de759c170706188c6e693fd8ea43cc_0001_000000001_0001_0001_38_47_H_.._ems_p1-15H-GBL-16H-GABBL-16H_0410_0001_0001_0001_0001_0001_0001_0001_19_54_HHH_02_21045_39_0001_49_crosslinked
DEKEEKLRKKLTRLAKLAFKLNNTIAFKLALDALSMEAKEKNDEILLEILKEAKKLVESLETS ANPYISVANIMLQNYVKQREKYNYDTLKEQFTFIKNASTSIVYMQFANFMNIDNSLSPVIRYQKLYRRSINIISINNINNNEATVTFESLAQNNTGEILENMLWEAKIGFIMDSISTNMPFHFIVTSYKLKLLRNKNQ ems_3hM_1563_000000002_0001
SAESIAALVLAYVLAVELGDEELRELIKKLAKLLRKGDPEVKELLKKLLELLERGDPDKAKELAK ANPYISVANIMLQNYVKQREKYNYDTLKEQFTFIKNASTSIVYMQFANFMNIDNSLSPVIRYQKLYRRSINIISINNINNNEATVTFESLAQNNTGEILENMLWEAKIGFIMDSISTNMPFHFIVTSYKLKLLRNKNQ csplice_r1_4b397ff321495f1cf064223b6ad1b1e1_0001_000000002_0001_0001_24_33_H_.._ems_3hC_1563_0001_0001_0001_0001_25_61_HHH_27_27226_23_0001
PVVLIAVDDPTLAEQVARVLLDDVTIFELNGKVFILIVNVDPRLAKEVRDKFNADVRIWF ANPYISVANIMLQNYVKQREKYNYDTLKEQFTFIKNASTSIVYMQFANFMNIDNSLSPVIRYQKLYRRSINIISINNINNNEATVTFESLAQNNTGEILENMLWEAKIGFIMDSISTNMPFHFIVTSYKLKLLRNKNQ ems_ferrM_3161_000000007_0001
DEYDIRVLTKNLELAKRNNDEVLVKLLAAVCVLLVRLLEKEAKEKNDEESERRLEELLKECEKIL ANPYISVANIMLQNYVKQREKYNYDTLKEQFTFIKNASTSIVYMQFANFMNIDNSLSPVIRYQKLYRRSINIISINNINNNEATVTFESLAQNNTGEILENMLWEAKIGFIMDSISTNMPFHFIVTSYKLKLLRNKNQ csplice_r1_HHH_eva_0411_000000000_0001_0001_4_13_H_.._ems_3hC_913_0002_0001_0001_0001_23_63_HHH_39_00560_33_0001_16_crosslinked
DAFYIAFYEVKGDSPEAQKIAEDFSKTVSKKAKEWSKRLNASVTYSWRFDKRGDSIRVFIVIEVK ANPYISVANIMLQNYVKQREKYNYDTLKEQFTFIKNASTSIVYMQFANFMNIDNSLSPVIRYQKLYRRSINIISINNINNNEATVTFESLAQNNTGEILENMLWEAKIGFIMDSISTNMPFHFIVTSYKLKLLRNKNQ EHEE_05508_000000023_0001
DREEELRKRAEELLKRIKNARDKVEVLALLAEVYLVALELGDEEVKKRARELAKRILRS ANPYISVANIMLQNYVKQREKYNYDTLKEQFTFIKNASTSIVYMQFANFMNIDNSLSPVIRYQKLYRRSINIISINNINNNEATVTFESLAQNNTGEILENMLWEAKIGFIMDSISTNMPFHFIVTSYKLKLLRNKNQ nsplice_r1_8215851a13b718927912cf034bd67192_0001_000000000_0001_0001_34_43_H_.._ems_3hM_3088_0001_0002_0001_0001_22_58_HHH_01_01112_23_0001
DREECKKLGIPPEVCEKIERICEERAGGDPELKRECIERVIVAIYAELAAGIPPEEIKKFIERLL ANPYISVANIMLQNYVKQREKYNYDTLKEQFTFIKNASTSIVYMQFANFMNIDNSLSPVIRYQKLYRRSINIISINNINNNEATVTFESLAQNNTGEILENMLWEAKIGFIMDSISTNMPFHFIVTSYKLKLLRNKNQ nsplice_r1_a2de759c170706188c6e693fd8ea43cc_0001_000000001_0001_0001_38_47_H_.._3dffd6bba3f48b4ca891f0a6921056d7_0001_0001_0002_0001_0001_17_50_HHH_02_27915_41_0001_58_crosslinked_mm_0
SEVYFLFIVVKNGDKKDEDTAKKLAEKFNKTVSQRARDRNLEVHYDFKVEKLGDAILIFLHVEVN ANPYISVANIMLQNYVKQREKYNYDTLKEQFTFIKNASTSIVYMQFANFMNIDNSLSPVIRYQKLYRRSINIISINNINNNEATVTFESLAQNNTGEILENMLWEAKIGFIMDSISTNMPFHFIVTSYKLKLLRNKNQ EHEE_02047_000000004_0001
DSEETLKIAVERGNEVLLYAALALVYLNLEAQGIPPEEVKKIIEEILRRLGVPPELIKRAKELLS ANPYISVANIMLQNYVKQREKYNYDTLKEQFTFIKNASTSIVYMQFANFMNIDNSLSPVIRYQKLYRRSINIISINNINNNEATVTFESLAQNNTGEILENMLWEAKIGFIMDSISTNMPFHFIVTSYKLKLLRNKNQ csplice_r1_ems_3hM_1972_000000001_0001_0001_2_11_H_.._ems_3hM_2017_0001_0002_0001_0001_4_37_HHH_33_31026_27_0001
CEEEVEELLRRDPEKLIELAKELAKRRGDEELEVALYAEEICLRLTPDDELCREAVKRLVKKACG ANPYISVANIMLQNYVKQREKYNYDTLKEQFTFIKNASTSIVYMQFANFMNIDNSLSPVIRYQKLYRRSINIISINNINNNEATVTFESLAQNNTGEILENMLWEAKIGFIMDSISTNMPFHFIVTSYKLKLLRNKNQ nsplice_r1_a2de759c170706188c6e693fd8ea43cc_0001_000000001_0001_0001_38_47_H_.._0f7a26c97e839ef4e9184d0267c05c46_0001_0001_0001_0001_16_51_HHH_02_12945_32_0001_49_crosslinked_mm_0
SLAVALEVDNVEEVEKFARNIDARVIVLGKFVVVSLKSEELAKKLTKWAKKVNVHKLIVLKF ANPYISVANIMLQNYVKQREKYNYDTLKEQFTFIKNASTSIVYMQFANFMNIDNSLSPVIRYQKLYRRSINIISINNINNNEATVTFESLAQNNTGEILENMLWEAKIGFIMDSISTNMPFHFIVTSYKLKLLRNKNQ ems_ferrM_1201_000000002_0001
TEEYTYLAILNDTDPKKLTEEEEKVKKTAKKFSDEAKKRNLDVKVRVKTTHVNGIRAIIVHVQVG ANPYISVANIMLQNYVKQREKYNYDTLKEQFTFIKNASTSIVYMQFANFMNIDNSLSPVIRYQKLYRRSINIISINNINNNEATVTFESLAQNNTGEILENMLWEAKIGFIMDSISTNMPFHFIVTSYKLKLLRNKNQ EHEE_04912_000000006_0001
DEYQKIAETLVKIVATLASRKNDIEAYVTALLILWWVRLEKDPNQIKKLSEILKKLVKKVKS ANPYISVANIMLQNYVKQREKYNYDTLKEQFTFIKNASTSIVYMQFANFMNIDNSLSPVIRYQKLYRRSINIISINNINNNEATVTFESLAQNNTGEILENMLWEAKIGFIMDSISTNMPFHFIVTSYKLKLLRNKNQ ems_3hM_2410_000000001_0001
PLELDVFLGDTTYTFEVPPDPNQIKKLIEKVAKEINAEVLYIIIGHTFVIVTVE ANPYISVANIMLQNYVKQREKYNYDTLKEQFTFIKNASTSIVYMQFANFMNIDNSLSPVIRYQKLYRRSINIISINNINNNEATVTFESLAQNNTGEILENMLWEAKIGFIMDSISTNMPFHFIVTSYKLKLLRNKNQ ems_bGM_406_000000009_0001
CSVVIFFGDDIFLWTASSPDQLKKIAEELAKKLNAKKWEIRKGDVLVLVTVW ANPYISVANIMLQNYVKQREKYNYDTLKEQFTFIKNASTSIVYMQFANFMNIDNSLSPVIRYQKLYRRSINIISINNINNNEATVTFESLAQNNTGEILENMLWEAKIGFIMDSISTNMPFHFIVTSYKLKLLRNKNQ ems_bGM_710_0002_000000006_0001
DLALSALLYILALAVEEGDEETVRKLTKLLCELLGDPDKCKEVLELLKELLKRGIPPEDVAKLLA ANPYISVANIMLQNYVKQREKYNYDTLKEQFTFIKNASTSIVYMQFANFMNIDNSLSPVIRYQKLYRRSINIISINNINNNEATVTFESLAQNNTGEILENMLWEAKIGFIMDSISTNMPFHFIVTSYKLKLLRNKNQ csplice_r1_HEEH_00104_000000002_0001_0001_51_60_H_.._bcfe5f602c3a11759a1137071bf3b596_0001_1_0001_0002_0001_0001_4_34_HHH_29_22614_12_0001_17_crosslinked
SLIYIWTVYFTSTDQESAEKEKTKIKKKLEKVEEEAKKRGLDVWVFSWEYSEDGHFVYFVVVFVN ANPYISVANIMLQNYVKQREKYNYDTLKEQFTFIKNASTSIVYMQFANFMNIDNSLSPVIRYQKLYRRSINIISINNINNNEATVTFESLAQNNTGEILENMLWEAKIGFIMDSISTNMPFHFIVTSYKLKLLRNKNQ EHEE_05390_000000028_0001
DIEELAERVKRGDPEAEELIKKLVEEAKKRGNPLEALFLEVLLEAVKRGNEVLVYAALVALKVTR ANPYISVANIMLQNYVKQREKYNYDTLKEQFTFIKNASTSIVYMQFANFMNIDNSLSPVIRYQKLYRRSINIISINNINNNEATVTFESLAQNNTGEILENMLWEAKIGFIMDSISTNMPFHFIVTSYKLKLLRNKNQ nsplice_r1_ems_3hM_1972_000000001_0001_0001_2_11_H_.._5f3e9e6710cf722fe56a0b12d5cb6937_0001_0001_0001_0001_17_49_HHH_02_15607_35_0001
DEEELIAEAAAVSAAFIPDEEVAEKVVEAAVRLLLKLGVSEEEIREILERAGVDPRLVEKILRKL ANPYISVANIMLQNYVKQREKYNYDTLKEQFTFIKNASTSIVYMQFANFMNIDNSLSPVIRYQKLYRRSINIISINNINNNEATVTFESLAQNNTGEILENMLWEAKIGFIMDSISTNMPFHFIVTSYKLKLLRNKNQ csplice_r1_EHEE_05087_000000002_0001_0001_26_35_H_.._ems_3hM_1212_0001_0002_0001_0001_22_60_HHH_32_05817_06_0001
DERWKTLETELKEWAKEAHKKGQPVTINVDVNGITVRVKLDSDPTNVEKAIMEWALLVIEANIH ANPYISVANIMLQNYVKQREKYNYDTLKEQFTFIKNASTSIVYMQFANFMNIDNSLSPVIRYQKLYRRSINIISINNINNNEATVTFESLAQNNTGEILENMLWEAKIGFIMDSISTNMPFHFIVTSYKLKLLRNKNQ HEEH_04425_000000006_0001
DIALIAYLAVVRILKDPEACKEALRLILKLAREEGDEELVRRVERALELIERGEISCEELLKLIL ANPYISVANIMLQNYVKQREKYNYDTLKEQFTFIKNASTSIVYMQFANFMNIDNSLSPVIRYQKLYRRSINIISINNINNNEATVTFESLAQNNTGEILENMLWEAKIGFIMDSISTNMPFHFIVTSYKLKLLRNKNQ csplice_r1_4b397ff321495f1cf064223b6ad1b1e1_0001_000000002_0001_0001_24_33_H_.._8da475e37648611124092ca2728912ae_0001_0001_0003_0001_0001_18_51_HHH_32_31025_24_0001_2_crosslinked
PIKEIAVEAAVEAAVLAKSPDVLRTAKEACKKQGIPPEECEKLLREILKSVGVPPEEVEKLLRLA ANPYISVANIMLQNYVKQREKYNYDTLKEQFTFIKNASTSIVYMQFANFMNIDNSLSPVIRYQKLYRRSINIISINNINNNEATVTFESLAQNNTGEILENMLWEAKIGFIMDSISTNMPFHFIVTSYKLKLLRNKNQ csplice_r1_e89fb2437918932c2cfbe071013e3412_0001_000000004_0001_0001_56_65_H_.._0d1c00aeb3a568f6025c130b8158122b_0001_1_0001_0001_0001_0001_34_64_HHH_29_32860_28_0001_21_crosslinked
DEKVKKLLELLKKAEKVAQKKNNEELEKSVKHAYKTVSKAVQSSNPLVRIAAAATALAVLLLVL ANPYISVANIMLQNYVKQREKYNYDTLKEQFTFIKNASTSIVYMQFANFMNIDNSLSPVIRYQKLYRRSINIISINNINNNEATVTFESLAQNNTGEILENMLWEAKIGFIMDSISTNMPFHFIVTSYKLKLLRNKNQ r1_e89fb2437918932c2cfbe071013e3412_0001_000000004_0001_0001_56_65_H_.._ems_3hC_1062_0002_0001_0001_0001_0001
DELEEILRELCKTDPEACEILDLLEELKRRGVPPEEILRILFRLALELGNPLLAIITLIAVLLYI ANPYISVANIMLQNYVKQREKYNYDTLKEQFTFIKNASTSIVYMQFANFMNIDNSLSPVIRYQKLYRRSINIISINNINNNEATVTFESLAQNNTGEILENMLWEAKIGFIMDSISTNMPFHFIVTSYKLKLLRNKNQ nsplice_r1_EHEE_01784_000000022_0001_0001_27_36_H_.._124bfe52565eb76b44f8e4c63d48b7b1_0001_1_0001_0002_0001_0001_17_51_HHH_06_34166_39_0001_34_crosslinked
VEVIALAALLYVEAVLKNNERLKECVERAAKIFLEALKRNDEEKIKKVKEILERCKKEG ANPYISVANIMLQNYVKQREKYNYDTLKEQFTFIKNASTSIVYMQFANFMNIDNSLSPVIRYQKLYRRSINIISINNINNNEATVTFESLAQNNTGEILENMLWEAKIGFIMDSISTNMPFHFIVTSYKLKLLRNKNQ csplice_r1_4b397ff321495f1cf064223b6ad1b1e1_0001_000000002_0001_0001_24_33_H_.._ems_3hM_2193_0001_0002_0001_0001_4_42_HHH_37_03695_40_0001_7_crosslinked
QVVIVNNEVYRFENPEQAVKFALEVARKLGLRVEIFGDFLFVV ANPYISVANIMLQNYVKQREKYNYDTLKEQFTFIKNASTSIVYMQFANFMNIDNSLSPVIRYQKLYRRSINIISINNINNNEATVTFESLAQNNTGEILENMLWEAKIGFIMDSISTNMPFHFIVTSYKLKLLRNKNQ EEHEE_rd4_0137.min_rise1.47_000000008_0001
SELEERLKEAAEKGDEDLFRKLLSELIRLLGDPKKAARILEELLKSFGVSPIQIIALLVLAYVLV ANPYISVANIMLQNYVKQREKYNYDTLKEQFTFIKNASTSIVYMQFANFMNIDNSLSPVIRYQKLYRRSINIISINNINNNEATVTFESLAQNNTGEILENMLWEAKIGFIMDSISTNMPFHFIVTSYKLKLLRNKNQ nsplice_r1_4b397ff321495f1cf064223b6ad1b1e1_0001_000000002_0001_0001_24_33_H_.._20af7c34e0ab14a125768f3b8e48f1f5_0001_1_0001_0001_0001_15_49_HHH_02_07142_34_0001
SDAWRVNVDVSADDQKEREEIEKKAEEYARTIQKEAKKQGLDVRVVKLHFVNDGTAHVVFFILVD ANPYISVANIMLQNYVKQREKYNYDTLKEQFTFIKNASTSIVYMQFANFMNIDNSLSPVIRYQKLYRRSINIISINNINNNEATVTFESLAQNNTGEILENMLWEAKIGFIMDSISTNMPFHFIVTSYKLKLLRNKNQ EHEE_00183_000000015_0001
ITVHVNGVQYHFNNPVEVYAWVIAMAMMYNLRVEVHGNTFHIE ANPYISVANIMLQNYVKQREKYNYDTLKEQFTFIKNASTSIVYMQFANFMNIDNSLSPVIRYQKLYRRSINIISINNINNNEATVTFESLAQNNTGEILENMLWEAKIGFIMDSISTNMPFHFIVTSYKLKLLRNKNQ EEHEE_rd4_0028.min_rise1.51_000000000_0001
DVADLACEAARRGDKEEVRKLLEEATRKNLISEEAREALEVLLEAVEAGDPYAILAVCYVLKVLF ANPYISVANIMLQNYVKQREKYNYDTLKEQFTFIKNASTSIVYMQFANFMNIDNSLSPVIRYQKLYRRSINIISINNINNNEATVTFESLAQNNTGEILENMLWEAKIGFIMDSISTNMPFHFIVTSYKLKLLRNKNQ nsplice_r1_4b397ff321495f1cf064223b6ad1b1e1_0001_000000002_0001_0001_24_33_H_.._75166731caeca48a8b6666ff84b8d2e4_0001_0001_0002_0001_0001_16_51_HHH_05_01732_40_0001_27_crosslinked
DLSERARKALKEALERGNLLLILAQLILIVIATGDPELDRLLEEIKRAIEEGDEELVKELVKKFL ANPYISVANIMLQNYVKQREKYNYDTLKEQFTFIKNASTSIVYMQFANFMNIDNSLSPVIRYQKLYRRSINIISINNINNNEATVTFESLAQNNTGEILENMLWEAKIGFIMDSISTNMPFHFIVTSYKLKLLRNKNQ csplice_r1_ems_3hM_1972_000000001_0001_0001_2_11_H_.._HHH_eva_0723_0001_0004_0001_0001_19_51_HHH_32_09686_31_0001
DWEELRKVAETAATVAKQKNDEETLKKIDRLAVEAAVLAASDNPEDQKRAESIIKWLREVIKS ANPYISVANIMLQNYVKQREKYNYDTLKEQFTFIKNASTSIVYMQFANFMNIDNSLSPVIRYQKLYRRSINIISINNINNNEATVTFESLAQNNTGEILENMLWEAKIGFIMDSISTNMPFHFIVTSYKLKLLRNKNQ ems_3hC_640_0001_000000002_0001
SEEEKRFEETVKKKVDEARKWGTIVIVIVNINGNIIVVLFDQDPRKVTEAVERWRQELREYEKR ANPYISVANIMLQNYVKQREKYNYDTLKEQFTFIKNASTSIVYMQFANFMNIDNSLSPVIRYQKLYRRSINIISINNINNNEATVTFESLAQNNTGEILENMLWEAKIGFIMDSISTNMPFHFIVTSYKLKLLRNKNQ HEEH_10005_000000015_0001
DEEVERIREIVERLLKKARERNDKDVVEILEIVLKAVELAKELGNPLLARAELLLAEVTVG ANPYISVANIMLQNYVKQREKYNYDTLKEQFTFIKNASTSIVYMQFANFMNIDNSLSPVIRYQKLYRRSINIISINNINNNEATVTFESLAQNNTGEILENMLWEAKIGFIMDSISTNMPFHFIVTSYKLKLLRNKNQ nsplice_r1_ems_3hM_1972_000000001_0001_0001_2_11_H_.._2730cbcc7b89775a53619ae3e2f9a3d5_0001_0001_0002_0001_0001_17_50_HHH_02_03878_29_0001
GNVVLVNVDPTLVQEAAKKVNAEVHTHTWPGNLIAIHIHGVTPELQEILKRIAEKVGAWILILP ANPYISVANIMLQNYVKQREKYNYDTLKEQFTFIKNASTSIVYMQFANFMNIDNSLSPVIRYQKLYRRSINIISINNINNNEATVTFESLAQNNTGEILENMLWEAKIGFIMDSISTNMPFHFIVTSYKLKLLRNKNQ ems_ferrM_3089_000000009_0001
NAAALALEIAVEAMRKGDEEAYRKARKIAKGVIRGELEEEQAKDLLRKLLESLKS ANPYISVANIMLQNYVKQREKYNYDTLKEQFTFIKNASTSIVYMQFANFMNIDNSLSPVIRYQKLYRRSINIISINNINNNEATVTFESLAQNNTGEILENMLWEAKIGFIMDSISTNMPFHFIVTSYKLKLLRNKNQ ems_p1-15H-GBL-16H-GABBL-16H_0373_0001_0001_0002_000000002_0001
DVKKLARELNNPEAEKLVELLRELLEKGKIPPEEVEKIRELVKYALELGDPTLVAVLLYLVKVLS ANPYISVANIMLQNYVKQREKYNYDTLKEQFTFIKNASTSIVYMQFANFMNIDNSLSPVIRYQKLYRRSINIISINNINNNEATVTFESLAQNNTGEILENMLWEAKIGFIMDSISTNMPFHFIVTSYKLKLLRNKNQ nsplice_r1_4b397ff321495f1cf064223b6ad1b1e1_0001_000000002_0001_0001_24_33_H_.._3ac7d78215c8b8ff113874ab4ffdd1e7_0001_0001_0002_0001_0001_15_51_HHH_03_12741_37_0001
RLVLLRLKTPEAYKVAKEVASKVPNVIVFKFGDTRWVVLVDDPEAAKLIQKIVGQVEVSELE ANPYISVANIMLQNYVKQREKYNYDTLKEQFTFIKNASTSIVYMQFANFMNIDNSLSPVIRYQKLYRRSINIISINNINNNEATVTFESLAQNNTGEILENMLWEAKIGFIMDSISTNMPFHFIVTSYKLKLLRNKNQ ems_ferrM_1082_000000002_0001
VEVIALAALAYVCAVLKNDEEIKRLVEELAKLFLEALERNDEELLRRLKELLERLLEKCRR ANPYISVANIMLQNYVKQREKYNYDTLKEQFTFIKNASTSIVYMQFANFMNIDNSLSPVIRYQKLYRRSINIISINNINNNEATVTFESLAQNNTGEILENMLWEAKIGFIMDSISTNMPFHFIVTSYKLKLLRNKNQ csplice_r1_4b397ff321495f1cf064223b6ad1b1e1_0001_000000002_0001_0001_24_33_H_.._ems_3hM_2193_0001_0002_0001_0001_4_42_HHH_39_03884_41_0001_10_crosslinked
TLIIVIVINVNNDFLWYFIDVGPDPREQKTAKKLAKELLKRAKDNNAKVVVLTINGSSTDIRRVQ ANPYISVANIMLQNYVKQREKYNYDTLKEQFTFIKNASTSIVYMQFANFMNIDNSLSPVIRYQKLYRRSINIISINNINNNEATVTFESLAQNNTGEILENMLWEAKIGFIMDSISTNMPFHFIVTSYKLKLLRNKNQ EEHEE_28965_000000023_0001
SEKDKTLRDLVRKASKTAKKQNRPVSVRLTFDGLTVTFTVDSDPDNILEAMIQAWVKFWELQRK ANPYISVANIMLQNYVKQREKYNYDTLKEQFTFIKNASTSIVYMQFANFMNIDNSLSPVIRYQKLYRRSINIISINNINNNEATVTFESLAQNNTGEILENMLWEAKIGFIMDSISTNMPFHFIVTSYKLKLLRNKNQ HEEH_03700_000000015_0001
PVEVIIFDVTPEAEKIVKKIKSLGNVEVEKTPGNAIDVTVKNPELAKQLTELVLKAGAIVLVVE ANPYISVANIMLQNYVKQREKYNYDTLKEQFTFIKNASTSIVYMQFANFMNIDNSLSPVIRYQKLYRRSINIISINNINNNEATVTFESLAQNNTGEILENMLWEAKIGFIMDSISTNMPFHFIVTSYKLKLLRNKNQ ems_ferrM_5377_000000000_0001
DPKSQATTLAKEYAELYKKNDPRKINAEWALLWLLLWLKLDPRRKEEVDTAKKVFETVVKRLI ANPYISVANIMLQNYVKQREKYNYDTLKEQFTFIKNASTSIVYMQFANFMNIDNSLSPVIRYQKLYRRSINIISINNINNNEATVTFESLAQNNTGEILENMLWEAKIGFIMDSISTNMPFHFIVTSYKLKLLRNKNQ ems_3hC_853_0001_000000006_0001
SILVFILAENKFVILDVSDDPTDAEKAARTVAKKAGYEVKSFRIFGHIVFVRVS ANPYISVANIMLQNYVKQREKYNYDTLKEQFTFIKNASTSIVYMQFANFMNIDNSLSPVIRYQKLYRRSINIISINNINNNEATVTFESLAQNNTGEILENMLWEAKIGFIMDSISTNMPFHFIVTSYKLKLLRNKNQ ems_bGC_125_0001_000000019_0001
DKLEELEKQVETLAKQLSSSSDPHDQKLAKWVTDALKKARKLSNKRESEIVLALAIWWARVA ANPYISVANIMLQNYVKQREKYNYDTLKEQFTFIKNASTSIVYMQFANFMNIDNSLSPVIRYQKLYRRSINIISINNINNNEATVTFESLAQNNTGEILENMLWEAKIGFIMDSISTNMPFHFIVTSYKLKLLRNKNQ ems_3hM_45_000000011_0001
TIVIVLFNADPSVIEFAKKFGAEVRQHGSTYWVTLRDVDPTEVRKLAESYNVDIIILHI ANPYISVANIMLQNYVKQREKYNYDTLKEQFTFIKNASTSIVYMQFANFMNIDNSLSPVIRYQKLYRRSINIISINNINNNEATVTFESLAQNNTGEILENMLWEAKIGFIMDSISTNMPFHFIVTSYKLKLLRNKNQ ems_ferrM_2019_000000006_0001
STLYIVRVAVSSSDSKTFTKLTKEAKKKIKKAQEDAKRKNQRWFVFYFELRDNGQVIFVIFVIVE ANPYISVANIMLQNYVKQREKYNYDTLKEQFTFIKNASTSIVYMQFANFMNIDNSLSPVIRYQKLYRRSINIISINNINNNEATVTFESLAQNNTGEILENMLWEAKIGFIMDSISTNMPFHFIVTSYKLKLLRNKNQ EHEE_08060_000000009_0001
DLEELIEELKELAKRLGDEAVETAARLAEEALKRGDEETALLLIAQALAALTSPLARELIKRLK ANPYISVANIMLQNYVKQREKYNYDTLKEQFTFIKNASTSIVYMQFANFMNIDNSLSPVIRYQKLYRRSINIISINNINNNEATVTFESLAQNNTGEILENMLWEAKIGFIMDSISTNMPFHFIVTSYKLKLLRNKNQ nsplice_r1_ems_3hM_1972_000000001_0001_0001_2_11_H_.._62b95a6957470920c8f1bc82cc7c5399_0001_1_0001_0001_0001_0001_36_64_HHH_05_02606_40_0001
TVHDQIIRVVWDSDPDSARRLAEEVERQLRKWAQDLSNNADSFSYSLTIVSLNGIYIVVVRVSFQ ANPYISVANIMLQNYVKQREKYNYDTLKEQFTFIKNASTSIVYMQFANFMNIDNSLSPVIRYQKLYRRSINIISINNINNNEATVTFESLAQNNTGEILENMLWEAKIGFIMDSISTNMPFHFIVTSYKLKLLRNKNQ EHEE_06638_000000001_0001
DECAEIARKTKDLELLVLLVLVAVLKADVERGELDPEEAKELLERIARKLGVPPELIELAKKCLN ANPYISVANIMLQNYVKQREKYNYDTLKEQFTFIKNASTSIVYMQFANFMNIDNSLSPVIRYQKLYRRSINIISINNINNNEATVTFESLAQNNTGEILENMLWEAKIGFIMDSISTNMPFHFIVTSYKLKLLRNKNQ csplice_r1_4b397ff321495f1cf064223b6ad1b1e1_0001_000000002_0001_0001_24_33_H_.._ems_3hM_156_0001_0005_0001_0001_23_59_HHH_36_02602_13_0001_12_crosslinked
DECVEIAIEAIKKFDPEAARKLEELLREARKRGDPELIKALQVLAAILLYILGDPDAAEKVRKCV ANPYISVANIMLQNYVKQREKYNYDTLKEQFTFIKNASTSIVYMQFANFMNIDNSLSPVIRYQKLYRRSINIISINNINNNEATVTFESLAQNNTGEILENMLWEAKIGFIMDSISTNMPFHFIVTSYKLKLLRNKNQ nsplice_r1_EHEE_01784_000000022_0001_0001_27_36_H_.._8ca7111835404122399193d777af4f3d_0001_0001_0001_0001_15_50_HHH_03_07651_39_0001_47_crosslinked
SRWQVIVNTDDPTLAKQIIKYANVKRAHTINGWFILTVDSEEAAKLISEAAKKANVWFVLIEIP ANPYISVANIMLQNYVKQREKYNYDTLKEQFTFIKNASTSIVYMQFANFMNIDNSLSPVIRYQKLYRRSINIISINNINNNEATVTFESLAQNNTGEILENMLWEAKIGFIMDSISTNMPFHFIVTSYKLKLLRNKNQ ems_ferrM_4110_0002_000000021_0001
GEKTTISVSIANVTVEIRYTTTTTPRVYAALALAFVTAVLLARKRNGPVTVTVDVGSVKIEVRVN ANPYISVANIMLQNYVKQREKYNYDTLKEQFTFIKNASTSIVYMQFANFMNIDNSLSPVIRYQKLYRRSINIISINNINNNEATVTFESLAQNNTGEILENMLWEAKIGFIMDSISTNMPFHFIVTSYKLKLLRNKNQ r1_4b397ff321495f1cf064223b6ad1b1e1_0001_000000002_0001_0001_24_33_H_.._EEHEE_41048_0001_0001_0001
DALLAISVWALLWEAKSDGDEKTYKIAKTLLEKLRELARKASSEEEKDRILQHIWELVKKLAS ANPYISVANIMLQNYVKQREKYNYDTLKEQFTFIKNASTSIVYMQFANFMNIDNSLSPVIRYQKLYRRSINIISINNINNNEATVTFESLAQNNTGEILENMLWEAKIGFIMDSISTNMPFHFIVTSYKLKLLRNKNQ ems_3hM_3178_000000005_0001
DEVQNYRVRVKGDDEKAETILKRFVDTVRSTAEQQAREKNGDVWIVYWKLRNGDTLQVWVVVIIS ANPYISVANIMLQNYVKQREKYNYDTLKEQFTFIKNASTSIVYMQFANFMNIDNSLSPVIRYQKLYRRSINIISINNINNNEATVTFESLAQNNTGEILENMLWEAKIGFIMDSISTNMPFHFIVTSYKLKLLRNKNQ EHEE_09767_000000022_0001
DTKQLTERAKEAVKKGDEKKLRKLARIALKQGDAKAWADIIMLWVKAWLM ANPYISVANIMLQNYVKQREKYNYDTLKEQFTFIKNASTSIVYMQFANFMNIDNSLSPVIRYQKLYRRSINIISINNINNNEATVTFESLAQNNTGEILENMLWEAKIGFIMDSISTNMPFHFIVTSYKLKLLRNKNQ ems_p1-14H-GBL-14H-GBL-16H_0628_0001_0001_0001_000000000_0001
MYVVFIDVEVEGTDEEAQKRINKLTTEARKKAETTARSLGGDVTVTYFQINSGNSIHVVVVVFVR ANPYISVANIMLQNYVKQREKYNYDTLKEQFTFIKNASTSIVYMQFANFMNIDNSLSPVIRYQKLYRRSINIISINNINNNEATVTFESLAQNNTGEILENMLWEAKIGFIMDSISTNMPFHFIVTSYKLKLLRNKNQ EHEE_01994_000000012_0001
TKVNVLLKRADPTVSKLAKSLGVRVIKFPLGRIFVVVTDPKAARIVYKLAQKLGVEVHIEEKP ANPYISVANIMLQNYVKQREKYNYDTLKEQFTFIKNASTSIVYMQFANFMNIDNSLSPVIRYQKLYRRSINIISINNINNNEATVTFESLAQNNTGEILENMLWEAKIGFIMDSISTNMPFHFIVTSYKLKLLRNKNQ ems_ferrM_835_000000013_0001
DEEVAELVARGDEERARKVLRKLGFSEEEVERIIRILKTVVVVLKYIGVPPEEITEALRRILKLD ANPYISVANIMLQNYVKQREKYNYDTLKEQFTFIKNASTSIVYMQFANFMNIDNSLSPVIRYQKLYRRSINIISINNINNNEATVTFESLAQNNTGEILENMLWEAKIGFIMDSISTNMPFHFIVTSYKLKLLRNKNQ nsplice_r1_EHEE_01784_000000022_0001_0001_27_36_H_.._eafa82007b7f75030ec072c2a2a69c24_0001_0001_0002_0001_0001_15_49_HHH_02_06437_37_0001
DLEEIAREAAKLALELGNVVLAYAALILIAILTGDPEVSRLIELVLKLIKDGDPEKALEVAERAL ANPYISVANIMLQNYVKQREKYNYDTLKEQFTFIKNASTSIVYMQFANFMNIDNSLSPVIRYQKLYRRSINIISINNINNNEATVTFESLAQNNTGEILENMLWEAKIGFIMDSISTNMPFHFIVTSYKLKLLRNKNQ csplice_r1_ems_3hM_1972_000000001_0001_0001_2_11_H_.._HHH_eva_0679_0001_0001_0001_0001_21_53_HHH_31_14546_27_0001
SEEVETVKTKLDRAVREASEKNTTVRIDIKLNNRKIRVEVPPDPHIAELIAMMVTDAAEILFKK ANPYISVANIMLQNYVKQREKYNYDTLKEQFTFIKNASTSIVYMQFANFMNIDNSLSPVIRYQKLYRRSINIISINNINNNEATVTFESLAQNNTGEILENMLWEAKIGFIMDSISTNMPFHFIVTSYKLKLLRNKNQ HEEH_07021_000000009_0001
DVAAYAATIIASSDNEELSKRALKAIKKLLEEARRRGDEELTRRIEKLLRELAELLNDPEARELT ANPYISVANIMLQNYVKQREKYNYDTLKEQFTFIKNASTSIVYMQFANFMNIDNSLSPVIRYQKLYRRSINIISINNINNNEATVTFESLAQNNTGEILENMLWEAKIGFIMDSISTNMPFHFIVTSYKLKLLRNKNQ csplice_r1_a2de759c170706188c6e693fd8ea43cc_0001_000000001_0001_0001_38_47_H_.._ems_3hM_2142_0001_0005_0001_0001_4_44_HHH_36_14881_26_0001
KVLVQVRDKRDNDVEIWIFDDPTEAHRYAKKLGEEIGLQVRIRTLDHDFYLVKVE ANPYISVANIMLQNYVKQREKYNYDTLKEQFTFIKNASTSIVYMQFANFMNIDNSLSPVIRYQKLYRRSINIISINNINNNEATVTFESLAQNNTGEILENMLWEAKIGFIMDSISTNMPFHFIVTSYKLKLLRNKNQ ems_bGM_232_0001_000000002_0001
TVIIVAVDNPELAKEFVKVAQPQEYSILTAPGGAVFVAVHGVDPRDAKRAVKVVGAKLFVVID ANPYISVANIMLQNYVKQREKYNYDTLKEQFTFIKNASTSIVYMQFANFMNIDNSLSPVIRYQKLYRRSINIISINNINNNEATVTFESLAQNNTGEILENMLWEAKIGFIMDSISTNMPFHFIVTSYKLKLLRNKNQ ems_ferrM_3934_000000004_0001
DEALKKAQKLGDVLALVAALILLVVTTGDPRLEELLRLLEELEERLERGELSPEEVTELIVELLE ANPYISVANIMLQNYVKQREKYNYDTLKEQFTFIKNASTSIVYMQFANFMNIDNSLSPVIRYQKLYRRSINIISINNINNNEATVTFESLAQNNTGEILENMLWEAKIGFIMDSISTNMPFHFIVTSYKLKLLRNKNQ csplice_r1_ems_3hM_1972_000000001_0001_0001_2_11_H_.._371129c4cb5a2bd30508a58bdd26ec5b_0001_0001_0001_0001_0001_4_32_HHH_28_02852_17_0001
TEWIFIVFIIENDDPRNAKKATETAETIARKLEKKARDRGLDVKIRVDYRTDKNSWIVFVQIAIN ANPYISVANIMLQNYVKQREKYNYDTLKEQFTFIKNASTSIVYMQFANFMNIDNSLSPVIRYQKLYRRSINIISINNINNNEATVTFESLAQNNTGEILENMLWEAKIGFIMDSISTNMPFHFIVTSYKLKLLRNKNQ EHEE_11760_000000005_0001
SEDEKRLQEIVEKAQKEAEDKQRPIFVRLTIKGRVYFLLFDTDPKAREAVKKYVKEIKDILRTG ANPYISVANIMLQNYVKQREKYNYDTLKEQFTFIKNASTSIVYMQFANFMNIDNSLSPVIRYQKLYRRSINIISINNINNNEATVTFESLAQNNTGEILENMLWEAKIGFIMDSISTNMPFHFIVTSYKLKLLRNKNQ HEEH_12138_000000023_0001
DLKEELERLLREDPEKFKKFVKKLLEELGVPPEDIKLLLELLEELIKEGDEIAVLALVLIVIYIN ANPYISVANIMLQNYVKQREKYNYDTLKEQFTFIKNASTSIVYMQFANFMNIDNSLSPVIRYQKLYRRSINIISINNINNNEATVTFESLAQNNTGEILENMLWEAKIGFIMDSISTNMPFHFIVTSYKLKLLRNKNQ nsplice_r1_EHEE_01784_000000022_0001_0001_27_36_H_.._563be658a10e0ac0b84877ebcf7643b5_0001_1_0001_0002_0001_0001_17_50_HHH_06_26811_38_0001
DEIETNLQVALYFMIIWAELAGRPVTFRINVNGNEYRIRVNSDPRVRKEAQEVVETAVKDSKTG ANPYISVANIMLQNYVKQREKYNYDTLKEQFTFIKNASTSIVYMQFANFMNIDNSLSPVIRYQKLYRRSINIISINNINNNEATVTFESLAQNNTGEILENMLWEAKIGFIMDSISTNMPFHFIVTSYKLKLLRNKNQ HEEH_06084_000000000_0001
DREELKKLGIPPEVIEKIERIAEERCGGDPECKRELIERVIVAIYACLAAGIPPEECKKFIERLL ANPYISVANIMLQNYVKQREKYNYDTLKEQFTFIKNASTSIVYMQFANFMNIDNSLSPVIRYQKLYRRSINIISINNINNNEATVTFESLAQNNTGEILENMLWEAKIGFIMDSISTNMPFHFIVTSYKLKLLRNKNQ nsplice_r1_a2de759c170706188c6e693fd8ea43cc_0001_000000001_0001_0001_38_47_H_.._3dffd6bba3f48b4ca891f0a6921056d7_0001_0001_0002_0001_0001_17_50_HHH_02_27915_41_0001_60_crosslinked_mm_2
DEELKELIERGDVEKAIEVAEKLAEELKDPDLKRVVEALKRALERRNPVLVYAELALFLVLLELR ANPYISVANIMLQNYVKQREKYNYDTLKEQFTFIKNASTSIVYMQFANFMNIDNSLSPVIRYQKLYRRSINIISINNINNNEATVTFESLAQNNTGEILENMLWEAKIGFIMDSISTNMPFHFIVTSYKLKLLRNKNQ nsplice_r1_ems_3hM_1972_000000001_0001_0001_2_11_H_.._a65768bbe80a5bf6221e055eaacc06f2_0001_0001_0003_0001_0001_16_51_HHH_09_32921_40_0001
DELAKKAEELAKKAYKKAKKSGTPVRIHLSFKGWTLDVTVTEDPEQRERASVLLYAFLAMSSVV ANPYISVANIMLQNYVKQREKYNYDTLKEQFTFIKNASTSIVYMQFANFMNIDNSLSPVIRYQKLYRRSINIISINNINNNEATVTFESLAQNNTGEILENMLWEAKIGFIMDSISTNMPFHFIVTSYKLKLLRNKNQ HEEH_22986_000000002_0001
DEREIRRLLEEAIRIAKKANNEEVVRYLKRLEELLELVERLKNEVLLTALEIIIELLRELAE ANPYISVANIMLQNYVKQREKYNYDTLKEQFTFIKNASTSIVYMQFANFMNIDNSLSPVIRYQKLYRRSINIISINNINNNEATVTFESLAQNNTGEILENMLWEAKIGFIMDSISTNMPFHFIVTSYKLKLLRNKNQ nsplice_r1_a2de759c170706188c6e693fd8ea43cc_0001_000000001_0001_0001_38_47_H_.._ems_3hC_565_0001_0003_0001_0001_22_62_HHH_04_00343_25_0001
DEVAKEALERLGNPAAELLLRLVEELKKRGVPPEEIAKLVAKLALELNDADAAVIAVAFYALLLS ANPYISVANIMLQNYVKQREKYNYDTLKEQFTFIKNASTSIVYMQFANFMNIDNSLSPVIRYQKLYRRSINIISINNINNNEATVTFESLAQNNTGEILENMLWEAKIGFIMDSISTNMPFHFIVTSYKLKLLRNKNQ nsplice_r1_HEEH_00104_000000002_0001_0001_51_60_H_.._ems_3hC_953_0001_0001_0002_0001_0001_22_58_HHH_07_22155_40_0001
TDITVAVRNPELAKEFVKVAQPQEYFIFEWPGGIVVVIVRGVDPRDAKRAVKVVGATWYLIVD ANPYISVANIMLQNYVKQREKYNYDTLKEQFTFIKNASTSIVYMQFANFMNIDNSLSPVIRYQKLYRRSINIISINNINNNEATVTFESLAQNNTGEILENMLWEAKIGFIMDSISTNMPFHFIVTSYKLKLLRNKNQ ems_ferrM_3934_000000013_0001
DELIKEARERGDEETVKLLEKALKLLKEGNPEEVSKVLEELLRRQGIPPSEIAALTALFYVKLTL ANPYISVANIMLQNYVKQREKYNYDTLKEQFTFIKNASTSIVYMQFANFMNIDNSLSPVIRYQKLYRRSINIISINNINNNEATVTFESLAQNNTGEILENMLWEAKIGFIMDSISTNMPFHFIVTSYKLKLLRNKNQ nsplice_r1_4b397ff321495f1cf064223b6ad1b1e1_0001_000000002_0001_0001_24_33_H_.._e886887cc38568ed12380fc3562faa33_0001_1_0001_0002_0001_0001_17_51_HHH_04_29667_37_0001
DITTKVKKLVERVVKGDPDAIKKVKKLLESDDPNAVTAMTVIILVLAHQDPSQMEKFIKLIQS ANPYISVANIMLQNYVKQREKYNYDTLKEQFTFIKNASTSIVYMQFANFMNIDNSLSPVIRYQKLYRRSINIISINNINNNEATVTFESLAQNNTGEILENMLWEAKIGFIMDSISTNMPFHFIVTSYKLKLLRNKNQ ems_4hM_3817_0002_000000001_0001
DEIVKELKERGVPEEEILKILLELAEREGDEVKVLLIRIALLLGVSPDVIERALETAKRLEEKRK ANPYISVANIMLQNYVKQREKYNYDTLKEQFTFIKNASTSIVYMQFANFMNIDNSLSPVIRYQKLYRRSINIISINNINNNEATVTFESLAQNNTGEILENMLWEAKIGFIMDSISTNMPFHFIVTSYKLKLLRNKNQ nsplice_r1_HEEH_25006_000000001_0001_0001_43_52_H_.._HHH_eva_0300_0001_0002_0001_0001_23_61_HHH_07_18625_36_0001
DREKVVKALLRAAKNNNPVLVYAELALLKVLLELRGVPPEDVERILREVKEAVERGDEELVERLS ANPYISVANIMLQNYVKQREKYNYDTLKEQFTFIKNASTSIVYMQFANFMNIDNSLSPVIRYQKLYRRSINIISINNINNNEATVTFESLAQNNTGEILENMLWEAKIGFIMDSISTNMPFHFIVTSYKLKLLRNKNQ csplice_r1_ems_3hM_1972_000000001_0001_0001_2_11_H_.._a65768bbe80a5bf6221e055eaacc06f2_0001_0001_0003_0001_0001_16_51_HHH_35_17999_30_0001
DKELAKRLGDEEVVRLAEEFEELKRKGDKDRLVVVLIYLLVVAYVLGVLDEELLKELSELVRKLA ANPYISVANIMLQNYVKQREKYNYDTLKEQFTFIKNASTSIVYMQFANFMNIDNSLSPVIRYQKLYRRSINIISINNINNNEATVTFESLAQNNTGEILENMLWEAKIGFIMDSISTNMPFHFIVTSYKLKLLRNKNQ nsplice_r1_4b397ff321495f1cf064223b6ad1b1e1_0001_000000002_0001_0001_24_33_H_.._ems_p1-14H-GBL-14H-GABBL-15H_0688_0001_0001_0002_0001_0002_0001_0001_18_50_HHH_02_25802_39_0001
SEEEELEKKALKLPPEEVEKVVRRLAELLGAPPQAVLVLLYVLVYKLGDEEAKKILRAVAKRLTK ANPYISVANIMLQNYVKQREKYNYDTLKEQFTFIKNASTSIVYMQFANFMNIDNSLSPVIRYQKLYRRSINIISINNINNNEATVTFESLAQNNTGEILENMLWEAKIGFIMDSISTNMPFHFIVTSYKLKLLRNKNQ r1_4b397ff321495f1cf064223b6ad1b1e1_0001_000000002_0001_0001_24_33_H_.._46c8341bd4fb1ad7133caf2bb8b9a3dc_0001_1_0001_0001_0001
HWVFIAVSDPEVAKIVAKTINADSVVQLGDIVFVAIKDASEEQQKLAEEVARRKGVWISIWTE ANPYISVANIMLQNYVKQREKYNYDTLKEQFTFIKNASTSIVYMQFANFMNIDNSLSPVIRYQKLYRRSINIISINNINNNEATVTFESLAQNNTGEILENMLWEAKIGFIMDSISTNMPFHFIVTSYKLKLLRNKNQ ems_ferrM_5967_0001_000000008_0001
TVWVVVLLDDEEGAKKLAKLIQGKDVHVKNGWLFVSLDDPDTAREVATKVARKIQAIVFIIV ANPYISVANIMLQNYVKQREKYNYDTLKEQFTFIKNASTSIVYMQFANFMNIDNSLSPVIRYQKLYRRSINIISINNINNNEATVTFESLAQNNTGEILENMLWEAKIGFIMDSISTNMPFHFIVTSYKLKLLRNKNQ ems_ferrM_5074_0001_000000000_0001
SDSDVAVYIIRTTNPDEQKKFTDEAKKRAEDIAKKLRDQGLPVKVDVRVYTVNGSIIIFVRIEWG ANPYISVANIMLQNYVKQREKYNYDTLKEQFTFIKNASTSIVYMQFANFMNIDNSLSPVIRYQKLYRRSINIISINNINNNEATVTFESLAQNNTGEILENMLWEAKIGFIMDSISTNMPFHFIVTSYKLKLLRNKNQ EHEE_12450_000000022_0001
DYFAVVDGEEQAKKIIEWAKKQNLEIRVRTWNGSYVLVAR ANPYISVANIMLQNYVKQREKYNYDTLKEQFTFIKNASTSIVYMQFANFMNIDNSLSPVIRYQKLYRRSINIISINNINNNEATVTFESLAQNNTGEILENMLWEAKIGFIMDSISTNMPFHFIVTSYKLKLLRNKNQ EHEE_rd4_0234.min_rise1.33_000000008_0001
DEELVREALEKNDPELLKKLIEEVLRELGVPPEDIEILLRLAEEALKLGNREAVKTLVLIVNYIT ANPYISVANIMLQNYVKQREKYNYDTLKEQFTFIKNASTSIVYMQFANFMNIDNSLSPVIRYQKLYRRSINIISINNINNNEATVTFESLAQNNTGEILENMLWEAKIGFIMDSISTNMPFHFIVTSYKLKLLRNKNQ nsplice_r1_EHEE_01784_000000022_0001_0001_27_36_H_.._31efc13c780ed6f490de3a72028f6d05_0001_0001_0002_0001_0001_16_49_HHH_03_31265_36_0001
MVIWLVDGEEQAKKIIEWAKKQNLEISLKTLNGFYVLFAR ANPYISVANIMLQNYVKQREKYNYDTLKEQFTFIKNASTSIVYMQFANFMNIDNSLSPVIRYQKLYRRSINIISINNINNNEATVTFESLAQNNTGEILENMLWEAKIGFIMDSISTNMPFHFIVTSYKLKLLRNKNQ EHEE_rd4_0234.min_rise1.33_000000005_0001
SEELKASVTAWEIALKLAKKQNRPVSVTVTVNGKKITVHVPGDPRELTKITAIVKAAKEMVRMI ANPYISVANIMLQNYVKQREKYNYDTLKEQFTFIKNASTSIVYMQFANFMNIDNSLSPVIRYQKLYRRSINIISINNINNNEATVTFESLAQNNTGEILENMLWEAKIGFIMDSISTNMPFHFIVTSYKLKLLRNKNQ HEEH_02861_000000000_0001
KTVSFSVRDPTASEIIKRLAKQAGKFEITEVNGLVLVAVHVETPEAQKVVEEAKKIPNLVVIEE ANPYISVANIMLQNYVKQREKYNYDTLKEQFTFIKNASTSIVYMQFANFMNIDNSLSPVIRYQKLYRRSINIISINNINNNEATVTFESLAQNNTGEILENMLWEAKIGFIMDSISTNMPFHFIVTSYKLKLLRNKNQ ems_ferrM_5040_000000001_0001
MTVYVVLVGADPNWAKTVSKRYPQVEVEVRDNRFVFLTFHNVDPNQAKKLASLVNAPFILWTF ANPYISVANIMLQNYVKQREKYNYDTLKEQFTFIKNASTSIVYMQFANFMNIDNSLSPVIRYQKLYRRSINIISINNINNNEATVTFESLAQNNTGEILENMLWEAKIGFIMDSISTNMPFHFIVTSYKLKLLRNKNQ ems_ferrM_2564_000000010_0001
SEELAELLRELLERTGDPALKALLTIVLTLIYTGAPPETIKKALRSIAKLLGSEELLEEVERLAD ANPYISVANIMLQNYVKQREKYNYDTLKEQFTFIKNASTSIVYMQFANFMNIDNSLSPVIRYQKLYRRSINIISINNINNNEATVTFESLAQNNTGEILENMLWEAKIGFIMDSISTNMPFHFIVTSYKLKLLRNKNQ r1_EHEE_01784_000000022_0001_0001_27_36_H_.._2f126142ba3b10fa8000a698285e7510_0001_0001_0003_0001_0001
DLIVNVEDSRLAEIASKLINVEFLLLTINNKKWLVFVKNATEEVSKIIETVARQLNVPVRLHII ANPYISVANIMLQNYVKQREKYNYDTLKEQFTFIKNASTSIVYMQFANFMNIDNSLSPVIRYQKLYRRSINIISINNINNNEATVTFESLAQNNTGEILENMLWEAKIGFIMDSISTNMPFHFIVTSYKLKLLRNKNQ ems_ferrC_710_000000004_0001
DERKVEEILKKAEKDGNILVAIVALALLEAIRAGIIDPTRAERVLKLAKKLTS ANPYISVANIMLQNYVKQREKYNYDTLKEQFTFIKNASTSIVYMQFANFMNIDNSLSPVIRYQKLYRRSINIISINNINNNEATVTFESLAQNNTGEILENMLWEAKIGFIMDSISTNMPFHFIVTSYKLKLLRNKNQ ems_p1-14H-GBL-16H-GABBL-15H_0108_0001_0001_0001_000000000_0001
DLEEICREALKLAVELGNVVLAYAALICLLIITGDPRLEELLKLLEECLKKGDEECLRKLLKLLS ANPYISVANIMLQNYVKQREKYNYDTLKEQFTFIKNASTSIVYMQFANFMNIDNSLSPVIRYQKLYRRSINIISINNINNNEATVTFESLAQNNTGEILENMLWEAKIGFIMDSISTNMPFHFIVTSYKLKLLRNKNQ csplice_r1_ems_3hM_1972_000000001_0001_0001_2_11_H_.._HHH_eva_0679_0001_0001_0001_0001_21_53_HHH_31_01967_14_0001_24_crosslinked_mm_0
DLSERVKKALELAIKLGNEVLLIAQLILLCITRGVPPEECERLLEEVERLLKRDKEKAVELVRRL ANPYISVANIMLQNYVKQREKYNYDTLKEQFTFIKNASTSIVYMQFANFMNIDNSLSPVIRYQKLYRRSINIISINNINNNEATVTFESLAQNNTGEILENMLWEAKIGFIMDSISTNMPFHFIVTSYKLKLLRNKNQ csplice_r1_ems_3hM_1972_000000001_0001_0001_2_11_H_.._1950d1f4796b1edd0daeebfeeb1f0c90_0001_1_0001_0002_0001_0001_18_49_HHH_32_17182_30_0001_28_crosslinked
PLEVIALLVLAYVLLYEAEKKARENNDEETLRRVEELKKLLREAAKKNDEELLRRILELAERLLR ANPYISVANIMLQNYVKQREKYNYDTLKEQFTFIKNASTSIVYMQFANFMNIDNSLSPVIRYQKLYRRSINIISINNINNNEATVTFESLAQNNTGEILENMLWEAKIGFIMDSISTNMPFHFIVTSYKLKLLRNKNQ csplice_r1_4b397ff321495f1cf064223b6ad1b1e1_0001_000000002_0001_0001_24_33_H_.._8595df9828f151aa3770abca3fa4d662_0001_0001_0002_0001_0001_4_33_HHH_29_03884_11_0001
DEWRKKVTTWFDRATEEAQRKGRPVHFTVNVDGVNVKVVVDYDPELINIARWFVQENAAYLWEK ANPYISVANIMLQNYVKQREKYNYDTLKEQFTFIKNASTSIVYMQFANFMNIDNSLSPVIRYQKLYRRSINIISINNINNNEATVTFESLAQNNTGEILENMLWEAKIGFIMDSISTNMPFHFIVTSYKLKLLRNKNQ HEEH_06596_000000002_0001
DFEEALKLALDLGNPVNLYAAVAAVLILAELRGDPELVKAVLEVARRFGDEEVERDAEEVLKRIN ANPYISVANIMLQNYVKQREKYNYDTLKEQFTFIKNASTSIVYMQFANFMNIDNSLSPVIRYQKLYRRSINIISINNINNNEATVTFESLAQNNTGEILENMLWEAKIGFIMDSISTNMPFHFIVTSYKLKLLRNKNQ csplice_r1_ems_3hM_1972_000000001_0001_0001_2_11_H_.._46eb1c25999d5a7624595712c417d5eb_0001_1_0001_0001_0001_0001_15_49_HHH_34_02741_13_0001
SHFDVIVVQLDGYSPEQVKDAQRKAETKARKLQKTWKKRGYDVKVKLITSQDGSSYWFVVQIQVE ANPYISVANIMLQNYVKQREKYNYDTLKEQFTFIKNASTSIVYMQFANFMNIDNSLSPVIRYQKLYRRSINIISINNINNNEATVTFESLAQNNTGEILENMLWEAKIGFIMDSISTNMPFHFIVTSYKLKLLRNKNQ EHEE_11454_000000019_0001
GELFFLVITVKTSDDEEVRDAKRKAKTWAKKVSDKAKSQGKDVKVKIRVFTDGDTYFVFVLVRID ANPYISVANIMLQNYVKQREKYNYDTLKEQFTFIKNASTSIVYMQFANFMNIDNSLSPVIRYQKLYRRSINIISINNINNNEATVTFESLAQNNTGEILENMLWEAKIGFIMDSISTNMPFHFIVTSYKLKLLRNKNQ EHEE_12602_000000036_0001
GQIIVSLADSWTFVSEAAKKADLEVHWWEFPGNFYLVSLHVKSPELAKILSKLVSEVWFIVIL ANPYISVANIMLQNYVKQREKYNYDTLKEQFTFIKNASTSIVYMQFANFMNIDNSLSPVIRYQKLYRRSINIISINNINNNEATVTFESLAQNNTGEILENMLWEAKIGFIMDSISTNMPFHFIVTSYKLKLLRNKNQ ems_ferrM_3318_000000004_0001
TLDELARELCEKINDPEVCKVLRLAVELVKRGDPLAELALRAIELALRLGNEVLLYAALILVEIN ANPYISVANIMLQNYVKQREKYNYDTLKEQFTFIKNASTSIVYMQFANFMNIDNSLSPVIRYQKLYRRSINIISINNINNNEATVTFESLAQNNTGEILENMLWEAKIGFIMDSISTNMPFHFIVTSYKLKLLRNKNQ nsplice_r1_ems_3hM_1972_000000001_0001_0001_2_11_H_.._HHH_eva_0679_0001_0001_0001_0001_21_53_HHH_02_31683_35_0001_77_crosslinked
DLSERAEKALEEAVKLGNELLIRAQLILILIARGLPPEEAETILEECERRAGGDPKLIAKCVLKL ANPYISVANIMLQNYVKQREKYNYDTLKEQFTFIKNASTSIVYMQFANFMNIDNSLSPVIRYQKLYRRSINIISINNINNNEATVTFESLAQNNTGEILENMLWEAKIGFIMDSISTNMPFHFIVTSYKLKLLRNKNQ csplice_r1_ems_3hM_1972_000000001_0001_0001_2_11_H_.._HHH_eva_0723_0001_0004_0001_0001_19_51_HHH_31_19677_26_0001_27_crosslinked
TEEAYKLTIHILAALIRAQLKGRPIDLKITFDGRQIDITFDRDPKARKTVKKAIKILTDYARKK ANPYISVANIMLQNYVKQREKYNYDTLKEQFTFIKNASTSIVYMQFANFMNIDNSLSPVIRYQKLYRRSINIISINNINNNEATVTFESLAQNNTGEILENMLWEAKIGFIMDSISTNMPFHFIVTSYKLKLLRNKNQ HEEH_05198_000000009_0001
SVEEIAEVALKLGDKDLIALAVLLYVAKLLGDEELYKRLVKLVEKVAEELGDEEAKRAAKKAEKE ANPYISVANIMLQNYVKQREKYNYDTLKEQFTFIKNASTSIVYMQFANFMNIDNSLSPVIRYQKLYRRSINIISINNINNNEATVTFESLAQNNTGEILENMLWEAKIGFIMDSISTNMPFHFIVTSYKLKLLRNKNQ csplice_r1_4b397ff321495f1cf064223b6ad1b1e1_0001_000000002_0001_0001_24_33_H_.._b7a6e1b36f8db2feb5fc1593107b0623_0001_0001_0002_0001_0001_4_34_HHH_27_27549_26_0001
PLEELFARVAVEAAERGDEVLVYAALVALLVTLGDPEEVKKILEKVVRELGVPPEVLKILERLLR ANPYISVANIMLQNYVKQREKYNYDTLKEQFTFIKNASTSIVYMQFANFMNIDNSLSPVIRYQKLYRRSINIISINNINNNEATVTFESLAQNNTGEILENMLWEAKIGFIMDSISTNMPFHFIVTSYKLKLLRNKNQ csplice_r1_ems_3hM_1972_000000001_0001_0001_2_11_H_.._5f3e9e6710cf722fe56a0b12d5cb6937_0001_0001_0001_0001_17_49_HHH_33_31795_29_0001
DEVLEIALLAYIYVAFALNDPELLKELLERAEEECKKKGIPPEECKKILERVIKKVGSPLAEKLL ANPYISVANIMLQNYVKQREKYNYDTLKEQFTFIKNASTSIVYMQFANFMNIDNSLSPVIRYQKLYRRSINIISINNINNNEATVTFESLAQNNTGEILENMLWEAKIGFIMDSISTNMPFHFIVTSYKLKLLRNKNQ csplice_r1_4b397ff321495f1cf064223b6ad1b1e1_0001_000000002_0001_0001_24_33_H_.._ems_3hM_2959_0001_0001_0001_24_63_HHH_39_24137_13_0001_14_crosslinked
DLEEAVKRGDKELVERLIRELAKELLRKVPPEEVSKILEEVCRRLGIPPSECAALTALAYVLALL ANPYISVANIMLQNYVKQREKYNYDTLKEQFTFIKNASTSIVYMQFANFMNIDNSLSPVIRYQKLYRRSINIISINNINNNEATVTFESLAQNNTGEILENMLWEAKIGFIMDSISTNMPFHFIVTSYKLKLLRNKNQ nsplice_r1_4b397ff321495f1cf064223b6ad1b1e1_0001_000000002_0001_0001_24_33_H_.._e886887cc38568ed12380fc3562faa33_0001_1_0001_0002_0001_0001_17_51_HHH_03_11232_38_0001_33_crosslinked
PEEFIERAIEAVERGDKEKAKELLKRAGLSEEEAEAVLTLILILLYIGFSPEEIKDAVRLYLELV ANPYISVANIMLQNYVKQREKYNYDTLKEQFTFIKNASTSIVYMQFANFMNIDNSLSPVIRYQKLYRRSINIISINNINNNEATVTFESLAQNNTGEILENMLWEAKIGFIMDSISTNMPFHFIVTSYKLKLLRNKNQ nsplice_r1_EHEE_01784_000000022_0001_0001_27_36_H_.._HHH_eva_0100_0001_0002_0001_0001_21_59_HHH_06_06236_37_0001
DSEERARRAAEKAVELNNELLLRVALLILLLVAELLGDEELVRRVREIERKIEETRDPRLVKELT ANPYISVANIMLQNYVKQREKYNYDTLKEQFTFIKNASTSIVYMQFANFMNIDNSLSPVIRYQKLYRRSINIISINNINNNEATVTFESLAQNNTGEILENMLWEAKIGFIMDSISTNMPFHFIVTSYKLKLLRNKNQ csplice_r1_HEEH_25006_000000001_0001_0001_43_52_H_.._ems_3hM_1129_0001_0003_0001_0001_24_63_HHH_40_10844_32_0001
SLKTLLVALKAIGVPPEKICKAVVYLAKKTGSLSPEELEELERLCERLLKTGDPRLEERLRKLLK ANPYISVANIMLQNYVKQREKYNYDTLKEQFTFIKNASTSIVYMQFANFMNIDNSLSPVIRYQKLYRRSINIISINNINNNEATVTFESLAQNNTGEILENMLWEAKIGFIMDSISTNMPFHFIVTSYKLKLLRNKNQ r1_EHEE_01784_000000022_0001_0001_27_36_H_.._2a5d29887f924364e78e9086e3dae109_0001_0001_0001_0001_0001_4_crosslinked
DELKELVEELLRLAREALKRNDEETVKRLLKLIKEVLKKATNPEVRDLAIAAIAYIAVLVILKVP ANPYISVANIMLQNYVKQREKYNYDTLKEQFTFIKNASTSIVYMQFANFMNIDNSLSPVIRYQKLYRRSINIISINNINNNEATVTFESLAQNNTGEILENMLWEAKIGFIMDSISTNMPFHFIVTSYKLKLLRNKNQ nsplice_r1_4b397ff321495f1cf064223b6ad1b1e1_0001_000000002_0001_0001_24_33_H_.._8da475e37648611124092ca2728912ae_0001_0001_0003_0001_0001_18_51_HHH_02_00036_47_0001
DLCEAVKRGDEELIEKILRELRKEAKERNDPELLLLLELAELFLKILKELNNEELLERLCEAILN ANPYISVANIMLQNYVKQREKYNYDTLKEQFTFIKNASTSIVYMQFANFMNIDNSLSPVIRYQKLYRRSINIISINNINNNEATVTFESLAQNNTGEILENMLWEAKIGFIMDSISTNMPFHFIVTSYKLKLLRNKNQ nsplice_r1_HEEH_25006_000000001_0001_0001_43_52_H_.._ems_3hM_3227_0001_0001_0001_23_61_HHH_04_28450_39_0001_52_crosslinked
TIAEEARKVAKLALKKGDFEALVKAARVWVLYVLGNTDKEEARKIISELKKQLS ANPYISVANIMLQNYVKQREKYNYDTLKEQFTFIKNASTSIVYMQFANFMNIDNSLSPVIRYQKLYRRSINIISINNINNNEATVTFESLAQNNTGEILENMLWEAKIGFIMDSISTNMPFHFIVTSYKLKLLRNKNQ ems_p1-15H-GBL-16H-GABBL-15H_0254_0001_0001_0002_000000008_0001
TIHICTTVTVEGKDEKAQRTLKVAVYATRALAKALAALLNLDVKVSWSSRDDNGRVTVTVCVQLN ANPYISVANIMLQNYVKQREKYNYDTLKEQFTFIKNASTSIVYMQFANFMNIDNSLSPVIRYQKLYRRSINIISINNINNNEATVTFESLAQNNTGEILENMLWEAKIGFIMDSISTNMPFHFIVTSYKLKLLRNKNQ r1_ems_3hM_1972_000000001_0001_0001_2_11_H_.._EHEE_01204_0001_0002_0001_0001_9_crosslinked
SDTVTVSYEVRTSDKDELWDFVLDALLSAIHFAAEYIENNLDVKVDSKYSESNGTVKVTVRVEIN ANPYISVANIMLQNYVKQREKYNYDTLKEQFTFIKNASTSIVYMQFANFMNIDNSLSPVIRYQKLYRRSINIISINNINNNEATVTFESLAQNNTGEILENMLWEAKIGFIMDSISTNMPFHFIVTSYKLKLLRNKNQ EHEE_10173_000000022_0001
DLLDELLKRTGDPCVEELKRLLEEARRRGDEELVRALETLILALLYIGVPCKEILEAVELLRRLH ANPYISVANIMLQNYVKQREKYNYDTLKEQFTFIKNASTSIVYMQFANFMNIDNSLSPVIRYQKLYRRSINIISINNINNNEATVTFESLAQNNTGEILENMLWEAKIGFIMDSISTNMPFHFIVTSYKLKLLRNKNQ nsplice_r1_EHEE_01784_000000022_0001_0001_27_36_H_.._38c715939e29968813bdcd93bd8946fc_0001_0001_0001_0001_17_51_HHH_05_22864_38_0001_40_crosslinked
DEAEKLAKELGDEEVLRVLKELKECLERRPDDEECRELLKAITELLKLGNTAVIKLAILVYKYVR ANPYISVANIMLQNYVKQREKYNYDTLKEQFTFIKNASTSIVYMQFANFMNIDNSLSPVIRYQKLYRRSINIISINNINNNEATVTFESLAQNNTGEILENMLWEAKIGFIMDSISTNMPFHFIVTSYKLKLLRNKNQ nsplice_r1_8215851a13b718927912cf034bd67192_0001_000000000_0001_0001_34_43_H_.._65e4a761ddccb8f14b01afbfa06f6c6f_0001_1_0001_0002_0001_0001_16_49_HHH_07_16219_40_0001_49_crosslinked
GRVVIIVDKPEWKKVTELAKRAGAEVHVERWGKNIYLIRIKNASKELVDTLKKAVPDAIVIYRP ANPYISVANIMLQNYVKQREKYNYDTLKEQFTFIKNASTSIVYMQFANFMNIDNSLSPVIRYQKLYRRSINIISINNINNNEATVTFESLAQNNTGEILENMLWEAKIGFIMDSISTNMPFHFIVTSYKLKLLRNKNQ ems_ferrM_6365_0001_000000003_0001
SSTVVIETEAFKVVEELVKRFGASVEVHTRWGWWAVTVENDEVADKAAELAAKIIQVPILVVDK ANPYISVANIMLQNYVKQREKYNYDTLKEQFTFIKNASTSIVYMQFANFMNIDNSLSPVIRYQKLYRRSINIISINNINNNEATVTFESLAQNNTGEILENMLWEAKIGFIMDSISTNMPFHFIVTSYKLKLLRNKNQ ems_ferrM_1105_000000014_0001
DEEEKLRTVKKELEDLVKSVEDPTKRKKAEEIAKRLVEELKTAEDPRHWEVVVLIAKILVWAAC ANPYISVANIMLQNYVKQREKYNYDTLKEQFTFIKNASTSIVYMQFANFMNIDNSLSPVIRYQKLYRRSINIISINNINNNEATVTFESLAQNNTGEILENMLWEAKIGFIMDSISTNMPFHFIVTSYKLKLLRNKNQ ems_3hC_1775_000000000_0001
DLVERVTEAIKLAVELGNEVLLTAQLILLKITSLTDPDAKRLIKELRELAKRLGDELLLELLKKA ANPYISVANIMLQNYVKQREKYNYDTLKEQFTFIKNASTSIVYMQFANFMNIDNSLSPVIRYQKLYRRSINIISINNINNNEATVTFESLAQNNTGEILENMLWEAKIGFIMDSISTNMPFHFIVTSYKLKLLRNKNQ csplice_r1_ems_3hM_1972_000000001_0001_0001_2_11_H_.._1950d1f4796b1edd0daeebfeeb1f0c90_0001_1_0001_0002_0001_0001_18_49_HHH_32_23569_28_0001
DILEYAEKILVKVALEAGDKDLARLALKAIEELVKKLGDEELQERVERLKEAVERGDKELVKRLL ANPYISVANIMLQNYVKQREKYNYDTLKEQFTFIKNASTSIVYMQFANFMNIDNSLSPVIRYQKLYRRSINIISINNINNNEATVTFESLAQNNTGEILENMLWEAKIGFIMDSISTNMPFHFIVTSYKLKLLRNKNQ csplice_r1_ems_3hM_1972_000000001_0001_0001_2_11_H_.._ems_3hM_444_0001_0004_0001_0001_24_63_HHH_36_11815_28_0001
DLEEALRRGDPDLLRELAKRLLEELERRGDPRRELVRIALRAIELALRLGNEVLLYAAVILVIIN ANPYISVANIMLQNYVKQREKYNYDTLKEQFTFIKNASTSIVYMQFANFMNIDNSLSPVIRYQKLYRRSINIISINNINNNEATVTFESLAQNNTGEILENMLWEAKIGFIMDSISTNMPFHFIVTSYKLKLLRNKNQ nsplice_r1_ems_3hM_1972_000000001_0001_0001_2_11_H_.._HHH_eva_0679_0001_0001_0001_0001_21_53_HHH_02_20469_39_0001
DEEELREAVKNNDEELLRELLKKVLEKAGLPPEDKEILTRLLEELLKEGNFEAVVTLILIVLYIR ANPYISVANIMLQNYVKQREKYNYDTLKEQFTFIKNASTSIVYMQFANFMNIDNSLSPVIRYQKLYRRSINIISINNINNNEATVTFESLAQNNTGEILENMLWEAKIGFIMDSISTNMPFHFIVTSYKLKLLRNKNQ nsplice_r1_EHEE_01784_000000022_0001_0001_27_36_H_.._31efc13c780ed6f490de3a72028f6d05_0001_0001_0002_0001_0001_16_49_HHH_02_17327_35_0001
DCEELSEEAERKGDSEELEKLLEECLKKNLISAAEALALLVLAYVKGLVSEEVLKRVSKLIRELI ANPYISVANIMLQNYVKQREKYNYDTLKEQFTFIKNASTSIVYMQFANFMNIDNSLSPVIRYQKLYRRSINIISINNINNNEATVTFESLAQNNTGEILENMLWEAKIGFIMDSISTNMPFHFIVTSYKLKLLRNKNQ nsplice_r1_4b397ff321495f1cf064223b6ad1b1e1_0001_000000002_0001_0001_24_33_H_.._ems_p1-14H-GBL-14H-GABBL-15H_0454_0001_0001_0002_0001_0001_0001_0001_18_50_HHH_02_01732_37_0001_42_crosslinked
VLGTAAKIIAKSALELGNEELAKKAIEALVRALKELGNPEEAKRVEELLEEARRKKDPKLLEEAL ANPYISVANIMLQNYVKQREKYNYDTLKEQFTFIKNASTSIVYMQFANFMNIDNSLSPVIRYQKLYRRSINIISINNINNNEATVTFESLAQNNTGEILENMLWEAKIGFIMDSISTNMPFHFIVTSYKLKLLRNKNQ csplice_r1_a2de759c170706188c6e693fd8ea43cc_0001_000000001_0001_0001_38_47_H_.._ems_p1-14H-GBL-16H-GBL-14H_0120_0001_0001_0001_0001_0002_0001_0001_18_49_HHH_31_24267_26_0001
TSIYIIILWVPGNDEDAKDQLRRLTETAKKLAEKWAKDNNGEVDFTSWWTTVNGELIVVLFVRVR ANPYISVANIMLQNYVKQREKYNYDTLKEQFTFIKNASTSIVYMQFANFMNIDNSLSPVIRYQKLYRRSINIISINNINNNEATVTFESLAQNNTGEILENMLWEAKIGFIMDSISTNMPFHFIVTSYKLKLLRNKNQ EHEE_08427_000000026_0001
DVAEYAVEAVLRVCVEANDEECVRRAIRVLKELAKRLNDPELLKKLEELLELVERGDWEKVKRLL ANPYISVANIMLQNYVKQREKYNYDTLKEQFTFIKNASTSIVYMQFANFMNIDNSLSPVIRYQKLYRRSINIISINNINNNEATVTFESLAQNNTGEILENMLWEAKIGFIMDSISTNMPFHFIVTSYKLKLLRNKNQ csplice_r1_ems_3hM_1972_000000001_0001_0001_2_11_H_.._ems_3hM_296_0001_0001_0001_0001_4_42_HHH_27_32218_23_0001_25_crosslinked
DELLEVAARLCVKLKDLECLVLVVRLYVKLLLGEIPPEEVLKILLKVARELGDEELVKVLEELLN ANPYISVANIMLQNYVKQREKYNYDTLKEQFTFIKNASTSIVYMQFANFMNIDNSLSPVIRYQKLYRRSINIISINNINNNEATVTFESLAQNNTGEILENMLWEAKIGFIMDSISTNMPFHFIVTSYKLKLLRNKNQ csplice_r1_4b397ff321495f1cf064223b6ad1b1e1_0001_000000002_0001_0001_24_33_H_.._ems_3hM_2999_0001_0004_0001_0001_4_41_HHH_31_33003_27_0001_10_crosslinked
TELDETLETLVKKASKEAHKKNTRVKVKVDIDGFQYEVEFSSDPTEVRAVEILLKMLAWMAKVE ANPYISVANIMLQNYVKQREKYNYDTLKEQFTFIKNASTSIVYMQFANFMNIDNSLSPVIRYQKLYRRSINIISINNINNNEATVTFESLAQNNTGEILENMLWEAKIGFIMDSISTNMPFHFIVTSYKLKLLRNKNQ HEEH_07096_000000037_0001
KVTVVIFVDDPRLVEYVERVAGVKESRTLNNLVFSLHVDNEELVRKAAKEAGVFFVVWSS ANPYISVANIMLQNYVKQREKYNYDTLKEQFTFIKNASTSIVYMQFANFMNIDNSLSPVIRYQKLYRRSINIISINNINNNEATVTFESLAQNNTGEILENMLWEAKIGFIMDSISTNMPFHFIVTSYKLKLLRNKNQ ems_ferrM_3409_000000005_0001
TVVDVTLHNVDPRLAKLVAELANVPYILFRFGNTIYLFIENPKAEEAVKIVQSLGAQLEVLVFD ANPYISVANIMLQNYVKQREKYNYDTLKEQFTFIKNASTSIVYMQFANFMNIDNSLSPVIRYQKLYRRSINIISINNINNNEATVTFESLAQNNTGEILENMLWEAKIGFIMDSISTNMPFHFIVTSYKLKLLRNKNQ ems_ferrM_6433_000000002_0001
EPRREVKEMLRRAVELLRRAGASPELIEWVLEWLSEEFKRRGRLSEEELRRAIEEVKKWVKKT ANPYISVANIMLQNYVKQREKYNYDTLKEQFTFIKNASTSIVYMQFANFMNIDNSLSPVIRYQKLYRRSINIISINNINNNEATVTFESLAQNNTGEILENMLWEAKIGFIMDSISTNMPFHFIVTSYKLKLLRNKNQ HHH_eva_0416_000000003_0001
PQDLAEEAIAELAYELGNEELLSLALVAAIKLGDEELVRKIRELLERIIGDPEEVRRLEEEASKP ANPYISVANIMLQNYVKQREKYNYDTLKEQFTFIKNASTSIVYMQFANFMNIDNSLSPVIRYQKLYRRSINIISINNINNNEATVTFESLAQNNTGEILENMLWEAKIGFIMDSISTNMPFHFIVTSYKLKLLRNKNQ csplice_r1_a2de759c170706188c6e693fd8ea43cc_0001_000000001_0001_0001_38_47_H_.._cbf887c33c210a868af2449e99f0528f_0001_1_0001_0001_0001_16_49_HHH_30_07675_30_0001
SEYDVRVLKKNLELALRNNNEVLVRLLLAVAKLLVELAKKEVKERNDEELEKLLRELEKVIRDAE ANPYISVANIMLQNYVKQREKYNYDTLKEQFTFIKNASTSIVYMQFANFMNIDNSLSPVIRYQKLYRRSINIISINNINNNEATVTFESLAQNNTGEILENMLWEAKIGFIMDSISTNMPFHFIVTSYKLKLLRNKNQ csplice_r1_HHH_eva_0411_000000000_0001_0001_4_13_H_.._ems_3hC_913_0002_0001_0001_0001_23_63_HHH_38_03947_31_0001
DKELVEEAIKIARELGNEEVVKLLEEIKKLLEEGDREKVELLLLVVLVLLYVLGDPAFELVRKVL ANPYISVANIMLQNYVKQREKYNYDTLKEQFTFIKNASTSIVYMQFANFMNIDNSLSPVIRYQKLYRRSINIISINNINNNEATVTFESLAQNNTGEILENMLWEAKIGFIMDSISTNMPFHFIVTSYKLKLLRNKNQ nsplice_r1_4b397ff321495f1cf064223b6ad1b1e1_0001_000000002_0001_0001_24_33_H_.._c532476932173fd1e36a19ba74b3f846_0001_0001_0001_0001_17_51_HHH_02_21450_38_0001
PLLEEVALYLIALAILLGNEELVREAFKALTELLGDPEKVKELVKEVAKRLGVPPELIEKILKRA ANPYISVANIMLQNYVKQREKYNYDTLKEQFTFIKNASTSIVYMQFANFMNIDNSLSPVIRYQKLYRRSINIISINNINNNEATVTFESLAQNNTGEILENMLWEAKIGFIMDSISTNMPFHFIVTSYKLKLLRNKNQ csplice_r1_HEEH_25006_000000001_0001_0001_43_52_H_.._69b6582b74b65ba345967f937d8163b1_0001_0001_0001_0001_34_63_HHH_28_13671_27_0001
SVVVLFNDELFKYFEELAKKAGIPFYTRTILGKYFVTLDNPEAAKKLAELAIRYAQVPLEVIEV ANPYISVANIMLQNYVKQREKYNYDTLKEQFTFIKNASTSIVYMQFANFMNIDNSLSPVIRYQKLYRRSINIISINNINNNEATVTFESLAQNNTGEILENMLWEAKIGFIMDSISTNMPFHFIVTSYKLKLLRNKNQ ems_ferrM_1752_0002_000000023_0001
DESKKVEKKLLTALERWKKDPTDEEARKEFEDASRLAHELNDEHLQVQVMVLDAIAESAS ANPYISVANIMLQNYVKQREKYNYDTLKEQFTFIKNASTSIVYMQFANFMNIDNSLSPVIRYQKLYRRSINIISINNINNNEATVTFESLAQNNTGEILENMLWEAKIGFIMDSISTNMPFHFIVTSYKLKLLRNKNQ ems_3hC_760_0002_000000000_0001
SEDDKTITDFLQKAVEEAKKKNRPIVVFIDVGGWVVLVLVPQDETTAQKIVNRALKLIKKLKDK ANPYISVANIMLQNYVKQREKYNYDTLKEQFTFIKNASTSIVYMQFANFMNIDNSLSPVIRYQKLYRRSINIISINNINNNEATVTFESLAQNNTGEILENMLWEAKIGFIMDSISTNMPFHFIVTSYKLKLLRNKNQ HEEH_07526_000000005_0001
DSTELVKLAEELGNPYVVLVLAYIAVLLGDEEGVRLALEVAKKLGDEELKRKIEKLLRELT ANPYISVANIMLQNYVKQREKYNYDTLKEQFTFIKNASTSIVYMQFANFMNIDNSLSPVIRYQKLYRRSINIISINNINNNEATVTFESLAQNNTGEILENMLWEAKIGFIMDSISTNMPFHFIVTSYKLKLLRNKNQ csplice_r1_4b397ff321495f1cf064223b6ad1b1e1_0001_000000002_0001_0001_24_33_H_.._3e48acfc8b2eb1ce5257a3e289c4a57f_0001_1_0001_0001_0001_4_35_HHH_26_03123_13_0001
SAELIAALVLLYVFAVELGDEDARKLIRELAELLRRGDPRAKELLKRLIEALERGDPDLVRKILR ANPYISVANIMLQNYVKQREKYNYDTLKEQFTFIKNASTSIVYMQFANFMNIDNSLSPVIRYQKLYRRSINIISINNINNNEATVTFESLAQNNTGEILENMLWEAKIGFIMDSISTNMPFHFIVTSYKLKLLRNKNQ csplice_r1_4b397ff321495f1cf064223b6ad1b1e1_0001_000000002_0001_0001_24_33_H_.._ems_3hC_1563_0001_0001_0001_0001_25_61_HHH_30_14652_26_0001
DEAELILRAALILARLTPDEELSERAIEAAVEYCLRLGFSEEECKELAKKAGIDPRLIEEALRRL ANPYISVANIMLQNYVKQREKYNYDTLKEQFTFIKNASTSIVYMQFANFMNIDNSLSPVIRYQKLYRRSINIISINNINNNEATVTFESLAQNNTGEILENMLWEAKIGFIMDSISTNMPFHFIVTSYKLKLLRNKNQ csplice_r1_EHEE_05087_000000002_0001_0001_26_35_H_.._ems_3hM_97_0001_0002_0001_0001_4_41_HHH_34_06350_10_0001_10_crosslinked
SLRAMEIYVRIIELLKKKGVTHEKALRELQKIVEELLKRGVSEEEIERILEELRRKVEEEVG ANPYISVANIMLQNYVKQREKYNYDTLKEQFTFIKNASTSIVYMQFANFMNIDNSLSPVIRYQKLYRRSINIISINNINNNEATVTFESLAQNNTGEILENMLWEAKIGFIMDSISTNMPFHFIVTSYKLKLLRNKNQ HHH_eva_0214_000000018_0001
SYQELEKRLRELARKKGDPDVLIALMRIWLAKWEGVSEKELEEIVERLYKAVV ANPYISVANIMLQNYVKQREKYNYDTLKEQFTFIKNASTSIVYMQFANFMNIDNSLSPVIRYQKLYRRSINIISINNINNNEATVTFESLAQNNTGEILENMLWEAKIGFIMDSISTNMPFHFIVTSYKLKLLRNKNQ HHH_eva_0718_000000000_0001
DKELAKLFLEALKRNDKDLLREALKRLKKVAKELNDEELKRLAELLEAALELGDPYVVLVLVYLL ANPYISVANIMLQNYVKQREKYNYDTLKEQFTFIKNASTSIVYMQFANFMNIDNSLSPVIRYQKLYRRSINIISINNINNNEATVTFESLAQNNTGEILENMLWEAKIGFIMDSISTNMPFHFIVTSYKLKLLRNKNQ nsplice_r1_4b397ff321495f1cf064223b6ad1b1e1_0001_000000002_0001_0001_24_33_H_.._fa2e5204b055cd7594595afa816459a9_0001_0001_0001_0001_0001_34_64_HHH_08_03719_48_0001
AELYIWHVTVDNASPEQQKTWEKRVRKTAQKFSDEAKKKGLKVTYYVFSDTKNGRFHVFVVVFSI ANPYISVANIMLQNYVKQREKYNYDTLKEQFTFIKNASTSIVYMQFANFMNIDNSLSPVIRYQKLYRRSINIISINNINNNEATVTFESLAQNNTGEILENMLWEAKIGFIMDSISTNMPFHFIVTSYKLKLLRNKNQ EHEE_09593_000000015_0001
DWKDVQTTIRRLIELARELQKKSTSVQINFGDVRVNFNPNADEIEQLDLEWTLWWLVAKWLDDG ANPYISVANIMLQNYVKQREKYNYDTLKEQFTFIKNASTSIVYMQFANFMNIDNSLSPVIRYQKLYRRSINIISINNINNNEATVTFESLAQNNTGEILENMLWEAKIGFIMDSISTNMPFHFIVTSYKLKLLRNKNQ HEEH_24551_000000018_0001
PIEELAKEALRLAFELNNPVLIYAELALLEVFCKAKGIPPEECKKILEEIAEELGDPLIKELLER ANPYISVANIMLQNYVKQREKYNYDTLKEQFTFIKNASTSIVYMQFANFMNIDNSLSPVIRYQKLYRRSINIISINNINNNEATVTFESLAQNNTGEILENMLWEAKIGFIMDSISTNMPFHFIVTSYKLKLLRNKNQ csplice_r1_ems_3hM_1972_000000001_0001_0001_2_11_H_.._2d5a0e42518f7c0de0c8a0066b0bd8d1_0001_0001_0002_0001_0001_14_49_HHH_35_30270_31_0001_18_crosslinked
DEEELEKALKRKDKDLVKKLLRKLLKELGVPPEDIKILEKLVEEALKLGNVEAVKTLFLIVKYIT ANPYISVANIMLQNYVKQREKYNYDTLKEQFTFIKNASTSIVYMQFANFMNIDNSLSPVIRYQKLYRRSINIISINNINNNEATVTFESLAQNNTGEILENMLWEAKIGFIMDSISTNMPFHFIVTSYKLKLLRNKNQ nsplice_r1_EHEE_01784_000000022_0001_0001_27_36_H_.._31efc13c780ed6f490de3a72028f6d05_0001_0001_0002_0001_0001_16_49_HHH_02_30329_36_0001
DDIAQEIMKFVLELVRRFGLDSEIAVTLALVVLELLDKGVDKEQIKEIVRKLAEEWYKRLK ANPYISVANIMLQNYVKQREKYNYDTLKEQFTFIKNASTSIVYMQFANFMNIDNSLSPVIRYQKLYRRSINIISINNINNNEATVTFESLAQNNTGEILENMLWEAKIGFIMDSISTNMPFHFIVTSYKLKLLRNKNQ HHH_eva_0194_000000004_0001
SELVRKLEKAVENNDPVTVIALLVLLYVSVATRNDPDKLRLVKLLARLLLRGDPRFREILKELER ANPYISVANIMLQNYVKQREKYNYDTLKEQFTFIKNASTSIVYMQFANFMNIDNSLSPVIRYQKLYRRSINIISINNINNNEATVTFESLAQNNTGEILENMLWEAKIGFIMDSISTNMPFHFIVTSYKLKLLRNKNQ r1_4b397ff321495f1cf064223b6ad1b1e1_0001_000000002_0001_0001_24_33_H_.._7cb7a9c6ddda4611cef68f572b220360_0001_0001_0001_0001_0001
DEELVEELKKLDPRISEIVETLLKLLREGKIPPEEVEKLLRALELAVRLNNEVLLYAEEILLRLL ANPYISVANIMLQNYVKQREKYNYDTLKEQFTFIKNASTSIVYMQFANFMNIDNSLSPVIRYQKLYRRSINIISINNINNNEATVTFESLAQNNTGEILENMLWEAKIGFIMDSISTNMPFHFIVTSYKLKLLRNKNQ nsplice_r1_ems_3hM_1972_000000001_0001_0001_2_11_H_.._593acf383257a6a844d80bac74f798c8_0001_0001_0001_0001_0001_33_64_HHH_04_12986_38_0001
DELAREAAKEGDKYVVLVLLYLLLYELEERGDEELKKLVERALELVKRGDLEKALRLIKKVLELR ANPYISVANIMLQNYVKQREKYNYDTLKEQFTFIKNASTSIVYMQFANFMNIDNSLSPVIRYQKLYRRSINIISINNINNNEATVTFESLAQNNTGEILENMLWEAKIGFIMDSISTNMPFHFIVTSYKLKLLRNKNQ csplice_r1_4b397ff321495f1cf064223b6ad1b1e1_0001_000000002_0001_0001_24_33_H_.._06bba873f5b45c6f94d8df7ccb086c41_0001_0001_0001_0001_0001_4_34_HHH_29_02977_14_0001
PDKAILLIILLWLITWELKANNDPRADEAKKVADTILRLIKELRDPTQLKKVSEEAEKWVRSLG ANPYISVANIMLQNYVKQREKYNYDTLKEQFTFIKNASTSIVYMQFANFMNIDNSLSPVIRYQKLYRRSINIISINNINNNEATVTFESLAQNNTGEILENMLWEAKIGFIMDSISTNMPFHFIVTSYKLKLLRNKNQ ems_3hM_2439_000000002_0001
DSLELLELALKLGNPYVLLVLVYILKRLAEERGDEETLRIAEKLEELIKRGDEEKVRRLIKKLIN ANPYISVANIMLQNYVKQREKYNYDTLKEQFTFIKNASTSIVYMQFANFMNIDNSLSPVIRYQKLYRRSINIISINNINNNEATVTFESLAQNNTGEILENMLWEAKIGFIMDSISTNMPFHFIVTSYKLKLLRNKNQ csplice_r1_4b397ff321495f1cf064223b6ad1b1e1_0001_000000002_0001_0001_24_33_H_.._3e48acfc8b2eb1ce5257a3e289c4a57f_0001_1_0001_0001_0001_4_35_HHH_31_02071_14_0001
RVIVAIPNPELVEKAVKVAEAKEWRIVEFNGIVVVIIEGVDPRKVKKLVKEFAPQARVVTV ANPYISVANIMLQNYVKQREKYNYDTLKEQFTFIKNASTSIVYMQFANFMNIDNSLSPVIRYQKLYRRSINIISINNINNNEATVTFESLAQNNTGEILENMLWEAKIGFIMDSISTNMPFHFIVTSYKLKLLRNKNQ ems_ferrM_3625_000000000_0001
DRKEIEELLRRGDEEEVEKICRELAKKLGIPPEVCEKLLELLKYAVELGSPTLVAVLLYLFKVVK ANPYISVANIMLQNYVKQREKYNYDTLKEQFTFIKNASTSIVYMQFANFMNIDNSLSPVIRYQKLYRRSINIISINNINNNEATVTFESLAQNNTGEILENMLWEAKIGFIMDSISTNMPFHFIVTSYKLKLLRNKNQ nsplice_r1_4b397ff321495f1cf064223b6ad1b1e1_0001_000000002_0001_0001_24_33_H_.._3ac7d78215c8b8ff113874ab4ffdd1e7_0001_0001_0002_0001_0001_15_51_HHH_02_22919_37_0001_38_crosslinked
DLEELKERAKKALKELKELNNEEFVRKLETLVKLLEEARRKNDTALVIALLVLIYVLLLLAGVRY ANPYISVANIMLQNYVKQREKYNYDTLKEQFTFIKNASTSIVYMQFANFMNIDNSLSPVIRYQKLYRRSINIISINNINNNEATVTFESLAQNNTGEILENMLWEAKIGFIMDSISTNMPFHFIVTSYKLKLLRNKNQ nsplice_r1_4b397ff321495f1cf064223b6ad1b1e1_0001_000000002_0001_0001_24_33_H_.._ems_3hC_1563_0001_0001_0001_0001_25_61_HHH_02_00519_45_0001
DEELEEALERGDLETALKILERLVKELGDPRLERILEALKRALERNNPVLAYAEIALAIVLVRLS ANPYISVANIMLQNYVKQREKYNYDTLKEQFTFIKNASTSIVYMQFANFMNIDNSLSPVIRYQKLYRRSINIISINNINNNEATVTFESLAQNNTGEILENMLWEAKIGFIMDSISTNMPFHFIVTSYKLKLLRNKNQ nsplice_r1_ems_3hM_1972_000000001_0001_0001_2_11_H_.._a65768bbe80a5bf6221e055eaacc06f2_0001_0001_0003_0001_0001_16_51_HHH_05_22586_37_0001
TWVFFVLRNLDPRVIERAREYLNVELHVEEKPGGWFAILVHNVDSKLAKQFEKVVEAPVWWVVF ANPYISVANIMLQNYVKQREKYNYDTLKEQFTFIKNASTSIVYMQFANFMNIDNSLSPVIRYQKLYRRSINIISINNINNNEATVTFESLAQNNTGEILENMLWEAKIGFIMDSISTNMPFHFIVTSYKLKLLRNKNQ ems_ferrM_1662_000000006_0001
KLIVLVFGPHYFFLFEVDTQEQAERVVEKLARKMGLEIKEVRFGDHFVSVNVE ANPYISVANIMLQNYVKQREKYNYDTLKEQFTFIKNASTSIVYMQFANFMNIDNSLSPVIRYQKLYRRSINIISINNINNNEATVTFESLAQNNTGEILENMLWEAKIGFIMDSISTNMPFHFIVTSYKLKLLRNKNQ ems_bGM_352_0002_000000002_0001
DLRKKIKKLIEKARRSGDWDLVVMLAIALWMLEAGLLSPEQVRKLIEEAHKWASK ANPYISVANIMLQNYVKQREKYNYDTLKEQFTFIKNASTSIVYMQFANFMNIDNSLSPVIRYQKLYRRSINIISINNINNNEATVTFESLAQNNTGEILENMLWEAKIGFIMDSISTNMPFHFIVTSYKLKLLRNKNQ HHH_eva_0502_000000003_0001
SVIVFVVANTEVKDVVKEWSKIPQVRVWELGRDLFTLAIEDDDLARKIAEEISKKLQVKVEVWG ANPYISVANIMLQNYVKQREKYNYDTLKEQFTFIKNASTSIVYMQFANFMNIDNSLSPVIRYQKLYRRSINIISINNINNNEATVTFESLAQNNTGEILENMLWEAKIGFIMDSISTNMPFHFIVTSYKLKLLRNKNQ ems_ferrM_2759_000000007_0001
TLCVKALATLVRAYVLVALASSEEEKKRILDTAVSELNKIPDPCAQRASKILEKAARKLS ANPYISVANIMLQNYVKQREKYNYDTLKEQFTFIKNASTSIVYMQFANFMNIDNSLSPVIRYQKLYRRSINIISINNINNNEATVTFESLAQNNTGEILENMLWEAKIGFIMDSISTNMPFHFIVTSYKLKLLRNKNQ r1_4b397ff321495f1cf064223b6ad1b1e1_0001_000000002_0001_0001_24_33_H_.._ems_3hC_1028_0001_0001_0001_0001_2_crosslinked
DEEATRLLEECKKKGIPPEDCVRIAAKIATERNDPDLLRSIYRLALKEGNPAVAIVTLLAALLLA ANPYISVANIMLQNYVKQREKYNYDTLKEQFTFIKNASTSIVYMQFANFMNIDNSLSPVIRYQKLYRRSINIISINNINNNEATVTFESLAQNNTGEILENMLWEAKIGFIMDSISTNMPFHFIVTSYKLKLLRNKNQ nsplice_r1_EHEE_01784_000000022_0001_0001_27_36_H_.._8f017d72c118135780f125e5bfa40118_0001_0001_0002_0001_0001_17_50_HHH_06_16076_38_0001_18_crosslinked
RFVNILVDADPTLVTEVAKNAKADVWEFNGTVVLFLEDVSEEEARRVSELLKKFVGRPVSLFII ANPYISVANIMLQNYVKQREKYNYDTLKEQFTFIKNASTSIVYMQFANFMNIDNSLSPVIRYQKLYRRSINIISINNINNNEATVTFESLAQNNTGEILENMLWEAKIGFIMDSISTNMPFHFIVTSYKLKLLRNKNQ ems_ferrM_997_0002_000000028_0001
GVVFILIRGDPSIAETVAKLVNAPFRVIRWGENVWVVVLHGADPNVAKEIVKNFPLVWVFEVE ANPYISVANIMLQNYVKQREKYNYDTLKEQFTFIKNASTSIVYMQFANFMNIDNSLSPVIRYQKLYRRSINIISINNINNNEATVTFESLAQNNTGEILENMLWEAKIGFIMDSISTNMPFHFIVTSYKLKLLRNKNQ ems_ferrM_3160_000000009_0001
VILFVFAPHYFWVVEASSEEEANRLAQEVAKRNNAKYYEIKSAGVALFVRLY ANPYISVANIMLQNYVKQREKYNYDTLKEQFTFIKNASTSIVYMQFANFMNIDNSLSPVIRYQKLYRRSINIISINNINNNEATVTFESLAQNNTGEILENMLWEAKIGFIMDSISTNMPFHFIVTSYKLKLLRNKNQ ems_bGM_198_0001_000000002_0001
DQKVTVVILYNGDIKRETYRYGTDEEAEKKLKKLIKDWKRKARKLGGFVFIRVHNGDKTRVWVVV ANPYISVANIMLQNYVKQREKYNYDTLKEQFTFIKNASTSIVYMQFANFMNIDNSLSPVIRYQKLYRRSINIISINNINNNEATVTFESLAQNNTGEILENMLWEAKIGFIMDSISTNMPFHFIVTSYKLKLLRNKNQ EEHEE_09745_000000019_0001
SYTVVVVEDVDPRLVQIAAKLANAYVVVYTFGDKVWVILLGVDPRLVKEVVSKIGAKVKWYTVP ANPYISVANIMLQNYVKQREKYNYDTLKEQFTFIKNASTSIVYMQFANFMNIDNSLSPVIRYQKLYRRSINIISINNINNNEATVTFESLAQNNTGEILENMLWEAKIGFIMDSISTNMPFHFIVTSYKLKLLRNKNQ ems_ferrM_2273_000000016_0001
NFIVFIAMHSDEAKKAIKYLKSQGVEVFESLSGNVALDVDSESLAKTASKLHNAKLIVAL ANPYISVANIMLQNYVKQREKYNYDTLKEQFTFIKNASTSIVYMQFANFMNIDNSLSPVIRYQKLYRRSINIISINNINNNEATVTFESLAQNNTGEILENMLWEAKIGFIMDSISTNMPFHFIVTSYKLKLLRNKNQ ems_ferrM_832_0001_000000001_0001
DAEELKEALERGDEELLRKLVKELEKEAREKGDPTLRLIAEALKTALERGNPLAFEAQLLLLEVN ANPYISVANIMLQNYVKQREKYNYDTLKEQFTFIKNASTSIVYMQFANFMNIDNSLSPVIRYQKLYRRSINIISINNINNNEATVTFESLAQNNTGEILENMLWEAKIGFIMDSISTNMPFHFIVTSYKLKLLRNKNQ nsplice_r1_ems_3hM_1972_000000001_0001_0001_2_11_H_.._13f1bd03c51b762f1f51804b81b47236_0001_0001_0001_0001_0001_17_50_HHH_08_33187_43_0001
SLEEAIRLFRKTGDPSATVLAVLLYVALLLGDEELVERLLEEAERLGNEAAEKAAREVLELIRRR ANPYISVANIMLQNYVKQREKYNYDTLKEQFTFIKNASTSIVYMQFANFMNIDNSLSPVIRYQKLYRRSINIISINNINNNEATVTFESLAQNNTGEILENMLWEAKIGFIMDSISTNMPFHFIVTSYKLKLLRNKNQ csplice_r1_4b397ff321495f1cf064223b6ad1b1e1_0001_000000002_0001_0001_24_33_H_.._1c16b91345f31bbf162363e37172bb7e_0001_0001_0001_0001_0001_15_50_HHH_34_01886_13_0001
DVEEAIKAAEEVGDKEVSELLKKIREALERGDEELVRELLKKVAKLVLKLGDLKLLTLLVLLYVA ANPYISVANIMLQNYVKQREKYNYDTLKEQFTFIKNASTSIVYMQFANFMNIDNSLSPVIRYQKLYRRSINIISINNINNNEATVTFESLAQNNTGEILENMLWEAKIGFIMDSISTNMPFHFIVTSYKLKLLRNKNQ nsplice_r1_4b397ff321495f1cf064223b6ad1b1e1_0001_000000002_0001_0001_24_33_H_.._6357206e42d978b946eb7942e3526b2f_0001_1_0001_0002_0001_0001_18_50_HHH_04_02854_42_0001
DKVLLYALAVLLEVFPNDEVAIEAVERLAKERNDPDVERLARLLKECLERGDPECLKKLAELLKR ANPYISVANIMLQNYVKQREKYNYDTLKEQFTFIKNASTSIVYMQFANFMNIDNSLSPVIRYQKLYRRSINIISINNINNNEATVTFESLAQNNTGEILENMLWEAKIGFIMDSISTNMPFHFIVTSYKLKLLRNKNQ csplice_r1_ems_3hM_1972_000000001_0001_0001_2_11_H_.._6691a51d9b15b80be0c315b7e18422aa_0001_0001_0001_0001_34_64_HHH_28_24132_25_0001_26_crosslinked
DVEEAQKLAKERGDEEAVKVLELLLKLSDKDPEVRKILKLIIEAIKLGNEIAVAALIYVAKLLLS ANPYISVANIMLQNYVKQREKYNYDTLKEQFTFIKNASTSIVYMQFANFMNIDNSLSPVIRYQKLYRRSINIISINNINNNEATVTFESLAQNNTGEILENMLWEAKIGFIMDSISTNMPFHFIVTSYKLKLLRNKNQ nsplice_r1_4b397ff321495f1cf064223b6ad1b1e1_0001_000000002_0001_0001_24_33_H_.._ems_p1-14H-GBL-16H-GBL-16H_0697_0001_0001_0001_0001_0001_0001_0001_18_51_HHH_03_15822_37_0001
PEAKVAYLYVECVERNDPELCKVLKLVAKCVLELKVPPEECLKILLEEARRRGDEETRRALEELL ANPYISVANIMLQNYVKQREKYNYDTLKEQFTFIKNASTSIVYMQFANFMNIDNSLSPVIRYQKLYRRSINIISINNINNNEATVTFESLAQNNTGEILENMLWEAKIGFIMDSISTNMPFHFIVTSYKLKLLRNKNQ csplice_r1_4b397ff321495f1cf064223b6ad1b1e1_0001_000000002_0001_0001_24_33_H_.._8edf3dbcd0f6789eec36dd53d59925b1_0001_0001_0001_0001_0001_17_50_HHH_33_28556_31_0001_4_crosslinked_mm_0
SERQEKALRKVLEDVQEAIRQGRPLDLTVNVDGKRYKVTVTSDPEQQLRAEVLAWALLMRAEAQ ANPYISVANIMLQNYVKQREKYNYDTLKEQFTFIKNASTSIVYMQFANFMNIDNSLSPVIRYQKLYRRSINIISINNINNNEATVTFESLAQNNTGEILENMLWEAKIGFIMDSISTNMPFHFIVTSYKLKLLRNKNQ HEEH_00927_000000028_0001
YDIVVQEGEEAARRVIEWAKRANLEVKVRIYNGWWVIQLS ANPYISVANIMLQNYVKQREKYNYDTLKEQFTFIKNASTSIVYMQFANFMNIDNSLSPVIRYQKLYRRSINIISINNINNNEATVTFESLAQNNTGEILENMLWEAKIGFIMDSISTNMPFHFIVTSYKLKLLRNKNQ EHEE_rd4_0023.min_rise1.44_000000000_0001
PVLEYALKIILKLLLKLGDEDAVREALERLLRRYGDPRYEELLRLFEELLRRGVPPEEISKILEN ANPYISVANIMLQNYVKQREKYNYDTLKEQFTFIKNASTSIVYMQFANFMNIDNSLSPVIRYQKLYRRSINIISINNINNNEATVTFESLAQNNTGEILENMLWEAKIGFIMDSISTNMPFHFIVTSYKLKLLRNKNQ csplice_r1_a2de759c170706188c6e693fd8ea43cc_0001_000000001_0001_0001_38_47_H_.._92fcef89d624fd1dc959a5282c30a9f9_0001_0001_0001_0001_18_50_HHH_28_17602_26_0001
DLIVTAACILALLTPDEELSRRAIEAAVEYVSRTLKVPPEEAKKIVEKILREIGDPECVRLLREL ANPYISVANIMLQNYVKQREKYNYDTLKEQFTFIKNASTSIVYMQFANFMNIDNSLSPVIRYQKLYRRSINIISINNINNNEATVTFESLAQNNTGEILENMLWEAKIGFIMDSISTNMPFHFIVTSYKLKLLRNKNQ csplice_r1_EHEE_05087_000000002_0001_0001_26_35_H_.._ems_3hM_97_0001_0002_0001_0001_4_41_HHH_34_12127_28_0001_18_crosslinked
SEEVAEVLEILLKLVGDPAVRAALTVALALIYIGAPPETVRKAVRTILKLSNPELLKLFEELLKR ANPYISVANIMLQNYVKQREKYNYDTLKEQFTFIKNASTSIVYMQFANFMNIDNSLSPVIRYQKLYRRSINIISINNINNNEATVTFESLAQNNTGEILENMLWEAKIGFIMDSISTNMPFHFIVTSYKLKLLRNKNQ r1_EHEE_01784_000000022_0001_0001_27_36_H_.._0c4a4c8772ac5c82cb0652bfb64fb1f0_0001_0001_0002_0001_0001
GHFWFAFLKVPPNDPTTEKKAEETLRKIADKLRKEAEKRGLDVKVKVIKVTWGESSFVVLVVIVK ANPYISVANIMLQNYVKQREKYNYDTLKEQFTFIKNASTSIVYMQFANFMNIDNSLSPVIRYQKLYRRSINIISINNINNNEATVTFESLAQNNTGEILENMLWEAKIGFIMDSISTNMPFHFIVTSYKLKLLRNKNQ EHEE_07443_000000003_0001
TELSEKARVLAYAAALYAWATNRPYQVRVDINGVDVQVTVTEDLDSAATYVTKVLEQVERELKK ANPYISVANIMLQNYVKQREKYNYDTLKEQFTFIKNASTSIVYMQFANFMNIDNSLSPVIRYQKLYRRSINIISINNINNNEATVTFESLAQNNTGEILENMLWEAKIGFIMDSISTNMPFHFIVTSYKLKLLRNKNQ HEEH_13989_000000007_0001
DETTLELIAKVAILLWYATLSNQPFDVEVHFNGQTYKWSFDGDPREAKKAEEKLRTVADKLRKQ ANPYISVANIMLQNYVKQREKYNYDTLKEQFTFIKNASTSIVYMQFANFMNIDNSLSPVIRYQKLYRRSINIISINNINNNEATVTFESLAQNNTGEILENMLWEAKIGFIMDSISTNMPFHFIVTSYKLKLLRNKNQ HEEH_22117_000000011_0001
FVVVVLLRVPEEAVRRAAKYVSPSAKVLTFQGADRTYAVHVDDPRAKDLIKKLAKAEWAFVIFV ANPYISVANIMLQNYVKQREKYNYDTLKEQFTFIKNASTSIVYMQFANFMNIDNSLSPVIRYQKLYRRSINIISINNINNNEATVTFESLAQNNTGEILENMLWEAKIGFIMDSISTNMPFHFIVTSYKLKLLRNKNQ ems_ferrM_1449_0002_000000007_0001
DEAEELLRTALTCYKRGECSEEEARELAEEVSKVLGASEELTRLLKAALELGDPYVLLVVTYLIK ANPYISVANIMLQNYVKQREKYNYDTLKEQFTFIKNASTSIVYMQFANFMNIDNSLSPVIRYQKLYRRSINIISINNINNNEATVTFESLAQNNTGEILENMLWEAKIGFIMDSISTNMPFHFIVTSYKLKLLRNKNQ nsplice_r1_4b397ff321495f1cf064223b6ad1b1e1_0001_000000002_0001_0001_24_33_H_.._fa2e5204b055cd7594595afa816459a9_0001_0001_0001_0001_0001_34_64_HHH_09_01976_43_0001_44_crosslinked
SREEEVEELCRKYVPPEECEKIIKLIRKCKKKGIPPEACILYVIAALYVKGNPELAKVLAKIFRR ANPYISVANIMLQNYVKQREKYNYDTLKEQFTFIKNASTSIVYMQFANFMNIDNSLSPVIRYQKLYRRSINIISINNINNNEATVTFESLAQNNTGEILENMLWEAKIGFIMDSISTNMPFHFIVTSYKLKLLRNKNQ r1_8215851a13b718927912cf034bd67192_0001_000000000_0001_0001_34_43_H_.._0b9a615bdaef8465c61cc8ca83c452dd_0001_1_0001_0001_0001_0001_5_crosslinked_mm_0
DEEEIREAVKEGDVDKLEELLELALKKGDEDIVKLLLKLLAKLVLELRDADLAVKAVALYARVLT ANPYISVANIMLQNYVKQREKYNYDTLKEQFTFIKNASTSIVYMQFANFMNIDNSLSPVIRYQKLYRRSINIISINNINNNEATVTFESLAQNNTGEILENMLWEAKIGFIMDSISTNMPFHFIVTSYKLKLLRNKNQ nsplice_r1_HEEH_00104_000000002_0001_0001_51_60_H_.._ems_3hC_953_0001_0001_0002_0001_0001_22_58_HHH_02_01779_35_0001
SSSLTLCLTLTANSEEETKKLIKLARTAAKTVALSLKALGYDVKVRYDWRVDGTTVTFCFEVSVK ANPYISVANIMLQNYVKQREKYNYDTLKEQFTFIKNASTSIVYMQFANFMNIDNSLSPVIRYQKLYRRSINIISINNINNNEATVTFESLAQNNTGEILENMLWEAKIGFIMDSISTNMPFHFIVTSYKLKLLRNKNQ r1_EHEE_01784_000000022_0001_0001_27_36_H_.._EHEE_03275_0001_0001_0001_9_crosslinked
DVETAMLKLAAEVLIDLAQITGRPIESHIWFKGQKYRIEVDTDEDKARTLAEKIITEIQRQKKG ANPYISVANIMLQNYVKQREKYNYDTLKEQFTFIKNASTSIVYMQFANFMNIDNSLSPVIRYQKLYRRSINIISINNINNNEATVTFESLAQNNTGEILENMLWEAKIGFIMDSISTNMPFHFIVTSYKLKLLRNKNQ HEEH_06232_000000001_0001
TWHYWFSVTVKGNDEKSQKIIKKIIKTINDKAKKYAKKYNLTVWYFYWRLDQNGTIVVWVFVAVQ ANPYISVANIMLQNYVKQREKYNYDTLKEQFTFIKNASTSIVYMQFANFMNIDNSLSPVIRYQKLYRRSINIISINNINNNEATVTFESLAQNNTGEILENMLWEAKIGFIMDSISTNMPFHFIVTSYKLKLLRNKNQ EHEE_07111_000000029_0001
TEEILKVVSELARKLGDPRIISLLVLLYVALVLGDKDLVEKIIREIEKLLRELGDEEALERLKRA ANPYISVANIMLQNYVKQREKYNYDTLKEQFTFIKNASTSIVYMQFANFMNIDNSLSPVIRYQKLYRRSINIISINNINNNEATVTFESLAQNNTGEILENMLWEAKIGFIMDSISTNMPFHFIVTSYKLKLLRNKNQ csplice_r1_4b397ff321495f1cf064223b6ad1b1e1_0001_000000002_0001_0001_24_33_H_.._7b85b248b02270658cb572d4be61dda1_0001_0001_0002_0001_0001_16_48_HHH_32_26548_29_0001
HIEELVKLIEIALLLLRCNASPEFIRELAKLLSKGIPPEEALEILLKLAEERGDPDAKRCLERAR ANPYISVANIMLQNYVKQREKYNYDTLKEQFTFIKNASTSIVYMQFANFMNIDNSLSPVIRYQKLYRRSINIISINNINNNEATVTFESLAQNNTGEILENMLWEAKIGFIMDSISTNMPFHFIVTSYKLKLLRNKNQ csplice_r1_8215851a13b718927912cf034bd67192_0001_000000000_0001_0001_34_43_H_.._ems_3hC_1694_0001_0001_0001_0001_22_58_HHH_32_24592_30_0001_10_crosslinked
DEEAAKLAVELGNEVLFYAVLILIILKLEEEGRISPEELEELERLLRELFKRGDYETVRELIRRL ANPYISVANIMLQNYVKQREKYNYDTLKEQFTFIKNASTSIVYMQFANFMNIDNSLSPVIRYQKLYRRSINIISINNINNNEATVTFESLAQNNTGEILENMLWEAKIGFIMDSISTNMPFHFIVTSYKLKLLRNKNQ csplice_r1_a2de759c170706188c6e693fd8ea43cc_0001_000000001_0001_0001_38_47_H_.._0e095bd15cd0c66eeba3db6f0a66ee49_0001_1_0001_0001_0001_15_49_HHH_31_12262_24_0001
DVVVFVKDKTLAEIIKKLVPAEVHIRQFPGNSWIVKVRVTDEQEKETVTRILKSVAPEAWVWYR ANPYISVANIMLQNYVKQREKYNYDTLKEQFTFIKNASTSIVYMQFANFMNIDNSLSPVIRYQKLYRRSINIISINNINNNEATVTFESLAQNNTGEILENMLWEAKIGFIMDSISTNMPFHFIVTSYKLKLLRNKNQ ems_ferrC_626_000000001_0001
SEEALRLALELGNEVLLYAVAILVCLLLVLRGDPDKVRECEEILERLERGEISAEEVVRLLKRLL ANPYISVANIMLQNYVKQREKYNYDTLKEQFTFIKNASTSIVYMQFANFMNIDNSLSPVIRYQKLYRRSINIISINNINNNEATVTFESLAQNNTGEILENMLWEAKIGFIMDSISTNMPFHFIVTSYKLKLLRNKNQ csplice_r1_a2de759c170706188c6e693fd8ea43cc_0001_000000001_0001_0001_38_47_H_.._0e095bd15cd0c66eeba3db6f0a66ee49_0001_1_0001_0001_0001_15_49_HHH_33_01719_14_0001_11_crosslinked
DAKEVIERAEEALKRGDKELLKELLELARRLGNEVAEAVLRAALEGTLTPVLLYAQKILAELNQ ANPYISVANIMLQNYVKQREKYNYDTLKEQFTFIKNASTSIVYMQFANFMNIDNSLSPVIRYQKLYRRSINIISINNINNNEATVTFESLAQNNTGEILENMLWEAKIGFIMDSISTNMPFHFIVTSYKLKLLRNKNQ nsplice_r1_ems_3hM_1972_000000001_0001_0001_2_11_H_.._83ef55da89ef22bb193ed94a8608cfad_0001_1_0001_0001_0001_16_50_HHH_05_02521_34_0001
IEIIVFFSSESAAEKFSKLINYPVRIETLNGLVVITLKDVDPRDVKRAARILQSQGVNVFVLVV ANPYISVANIMLQNYVKQREKYNYDTLKEQFTFIKNASTSIVYMQFANFMNIDNSLSPVIRYQKLYRRSINIISINNINNNEATVTFESLAQNNTGEILENMLWEAKIGFIMDSISTNMPFHFIVTSYKLKLLRNKNQ ems_ferrC_400_000000011_0001
SDEKEHLKKAIDKLVKKFGLSPEVRKELERLLEEAWRRGWSPVMIAILLWAFALEVKDKG ANPYISVANIMLQNYVKQREKYNYDTLKEQFTFIKNASTSIVYMQFANFMNIDNSLSPVIRYQKLYRRSINIISINNINNNEATVTFESLAQNNTGEILENMLWEAKIGFIMDSISTNMPFHFIVTSYKLKLLRNKNQ HHH_eva_0188_000000013_0001
DELLEVAARLAVKLKDLELLVLVVRLYVKLLLGEIPPEEVLKILLKVCRELGDEECVKVLEELLN ANPYISVANIMLQNYVKQREKYNYDTLKEQFTFIKNASTSIVYMQFANFMNIDNSLSPVIRYQKLYRRSINIISINNINNNEATVTFESLAQNNTGEILENMLWEAKIGFIMDSISTNMPFHFIVTSYKLKLLRNKNQ csplice_r1_4b397ff321495f1cf064223b6ad1b1e1_0001_000000002_0001_0001_24_33_H_.._ems_3hM_2999_0001_0004_0001_0001_4_41_HHH_31_33003_27_0001_12_crosslinked
ARKLNDAEALYLLASIYVCLNLLKELGLISEEEIERIRREVKELDERGDRDRLRELVERCERLVR ANPYISVANIMLQNYVKQREKYNYDTLKEQFTFIKNASTSIVYMQFANFMNIDNSLSPVIRYQKLYRRSINIISINNINNNEATVTFESLAQNNTGEILENMLWEAKIGFIMDSISTNMPFHFIVTSYKLKLLRNKNQ csplice_r1_4b397ff321495f1cf064223b6ad1b1e1_0001_000000002_0001_0001_24_33_H_.._ems_p1-15H-GBL-16H-GBL-14H_0624_0001_0001_0001_0001_0002_0001_0001_4_34_HHH_30_02054_15_0001_4_crosslinked
DIEEELKKLGNPKLVKCLREVEKILKERGDEELLRKLEELIRYAVELGSPTLVAVLCYLLLVDAT ANPYISVANIMLQNYVKQREKYNYDTLKEQFTFIKNASTSIVYMQFANFMNIDNSLSPVIRYQKLYRRSINIISINNINNNEATVTFESLAQNNTGEILENMLWEAKIGFIMDSISTNMPFHFIVTSYKLKLLRNKNQ nsplice_r1_4b397ff321495f1cf064223b6ad1b1e1_0001_000000002_0001_0001_24_33_H_.._3ac7d78215c8b8ff113874ab4ffdd1e7_0001_0001_0002_0001_0001_15_51_HHH_04_14278_38_0001_31_crosslinked
PEELEKELREALKEGTAEEVAKEIFKELTKKLGNPEEAAKVLAELVRRVKDLLALVVLVELAVEL ANPYISVANIMLQNYVKQREKYNYDTLKEQFTFIKNASTSIVYMQFANFMNIDNSLSPVIRYQKLYRRSINIISINNINNNEATVTFESLAQNNTGEILENMLWEAKIGFIMDSISTNMPFHFIVTSYKLKLLRNKNQ nsplice_r1_4b397ff321495f1cf064223b6ad1b1e1_0001_000000002_0001_0001_24_33_H_.._ems_3hM_156_0001_0005_0001_0001_23_59_HHH_10_14723_42_0001
SDFWIVIVEVSADDQKEREEIEKKAEEYARTIQKEAKKQGLDVKVNKVELKLDGTKVVVFVIRVD ANPYISVANIMLQNYVKQREKYNYDTLKEQFTFIKNASTSIVYMQFANFMNIDNSLSPVIRYQKLYRRSINIISINNINNNEATVTFESLAQNNTGEILENMLWEAKIGFIMDSISTNMPFHFIVTSYKLKLLRNKNQ EHEE_00183_000000008_0001
SEEEKEVHRLLVEAARLARDRGRPVTVNITVNGKEINVTVDSSADAALYVNEVWLKITHELRKK ANPYISVANIMLQNYVKQREKYNYDTLKEQFTFIKNASTSIVYMQFANFMNIDNSLSPVIRYQKLYRRSINIISINNINNNEATVTFESLAQNNTGEILENMLWEAKIGFIMDSISTNMPFHFIVTSYKLKLLRNKNQ HEEH_21373_000000003_0001
DEELRKIADKLAKLAQEASEKNTQIDITVTLNGYEVRVHLTTDPTEALMWILVAMIVLDRALME ANPYISVANIMLQNYVKQREKYNYDTLKEQFTFIKNASTSIVYMQFANFMNIDNSLSPVIRYQKLYRRSINIISINNINNNEATVTFESLAQNNTGEILENMLWEAKIGFIMDSISTNMPFHFIVTSYKLKLLRNKNQ HEEH_10372_000000020_0001
DHWEVVNIKVPGNSPEAQTTAKEIAKKVAETLRQKIEKSGKPVEVTIVIWESNNNVWVVVLVIFR ANPYISVANIMLQNYVKQREKYNYDTLKEQFTFIKNASTSIVYMQFANFMNIDNSLSPVIRYQKLYRRSINIISINNINNNEATVTFESLAQNNTGEILENMLWEAKIGFIMDSISTNMPFHFIVTSYKLKLLRNKNQ EHEE_02962_000000014_0001
KTVVVAVFEGNTIEHYHFSSEEQAKELVKRLQEKNPSAHVITLHIGDRVVIIVIL ANPYISVANIMLQNYVKQREKYNYDTLKEQFTFIKNASTSIVYMQFANFMNIDNSLSPVIRYQKLYRRSINIISINNINNNEATVTFESLAQNNTGEILENMLWEAKIGFIMDSISTNMPFHFIVTSYKLKLLRNKNQ ems_bGM_694_0001_000000000_0001
DEDVEKIHTVLKKLLETARRDNRPVSFTWDLNGINFTVTVTEDPASVILAAILVWLALWEAKAD ANPYISVANIMLQNYVKQREKYNYDTLKEQFTFIKNASTSIVYMQFANFMNIDNSLSPVIRYQKLYRRSINIISINNINNNEATVTFESLAQNNTGEILENMLWEAKIGFIMDSISTNMPFHFIVTSYKLKLLRNKNQ HEEH_23272_000000000_0001
DVKELAERAAEKCDTEELRRLLELAEELGDSEAQYVIIAAYAAAICCLLGACSPEEVKELVKRLL ANPYISVANIMLQNYVKQREKYNYDTLKEQFTFIKNASTSIVYMQFANFMNIDNSLSPVIRYQKLYRRSINIISINNINNNEATVTFESLAQNNTGEILENMLWEAKIGFIMDSISTNMPFHFIVTSYKLKLLRNKNQ nsplice_r1_a2de759c170706188c6e693fd8ea43cc_0001_000000001_0001_0001_38_47_H_.._ems_p1-15H-GBL-16H-GABBL-16H_0410_0001_0001_0001_0001_0001_0001_0001_19_54_HHH_01_03130_37_0001_64_crosslinked_mm_2
DILEYAERILIKVAAEAGDKDLARLAIKAIRRLAEEKGDEERLRRAEEALEALKKDPEKAVKIIN ANPYISVANIMLQNYVKQREKYNYDTLKEQFTFIKNASTSIVYMQFANFMNIDNSLSPVIRYQKLYRRSINIISINNINNNEATVTFESLAQNNTGEILENMLWEAKIGFIMDSISTNMPFHFIVTSYKLKLLRNKNQ csplice_r1_ems_3hM_1972_000000001_0001_0001_2_11_H_.._ems_3hM_444_0001_0004_0001_0001_24_63_HHH_34_16937_26_0001
SEEQKTLEDMIKMAQLLAEAMDRPIRVTVTVDGVDIKVTVDKNPEKVKRLIKKLREEITRQQEG ANPYISVANIMLQNYVKQREKYNYDTLKEQFTFIKNASTSIVYMQFANFMNIDNSLSPVIRYQKLYRRSINIISINNINNNEATVTFESLAQNNTGEILENMLWEAKIGFIMDSISTNMPFHFIVTSYKLKLLRNKNQ HEEH_18675_000000017_0001
PEEAEKLAKEAGDPDLKRVVEEIKEAEKRNDTATVIALLVLVYVLLVEKGDEELRKIVRRLAELL ANPYISVANIMLQNYVKQREKYNYDTLKEQFTFIKNASTSIVYMQFANFMNIDNSLSPVIRYQKLYRRSINIISINNINNNEATVTFESLAQNNTGEILENMLWEAKIGFIMDSISTNMPFHFIVTSYKLKLLRNKNQ nsplice_r1_4b397ff321495f1cf064223b6ad1b1e1_0001_000000002_0001_0001_24_33_H_.._ems_3hC_1563_0001_0001_0001_0001_25_61_HHH_01_20574_33_0001
DEVEKVLEEAKRVPDPVLREAARILEELLRRGEIPPEEVKRVLEALKKADELLKRAALILLEVTE ANPYISVANIMLQNYVKQREKYNYDTLKEQFTFIKNASTSIVYMQFANFMNIDNSLSPVIRYQKLYRRSINIISINNINNNEATVTFESLAQNNTGEILENMLWEAKIGFIMDSISTNMPFHFIVTSYKLKLLRNKNQ nsplice_r1_ems_3hM_1972_000000001_0001_0001_2_11_H_.._ems_4hM_3985_0001_0001_0001_0001_33_62_HHH_04_13936_40_0001
SKITLAAVLLYIALLSDPEATKVLRKLAHCCLKGDPECCRLLEELLELLKRGDPEKVEKLIRRLR ANPYISVANIMLQNYVKQREKYNYDTLKEQFTFIKNASTSIVYMQFANFMNIDNSLSPVIRYQKLYRRSINIISINNINNNEATVTFESLAQNNTGEILENMLWEAKIGFIMDSISTNMPFHFIVTSYKLKLLRNKNQ r1_EHEE_01784_000000022_0001_0001_27_36_H_.._85425f75ee6c108f29207aaed86aedd0_0001_0001_0002_0001_0001_5_crosslinked_mm_0
DEQLEKLAKIAKTLAKEAQKNNTRITVTVDIDGIKITLKVSTDPSEVTLVLIDAALKLWELRRK ANPYISVANIMLQNYVKQREKYNYDTLKEQFTFIKNASTSIVYMQFANFMNIDNSLSPVIRYQKLYRRSINIISINNINNNEATVTFESLAQNNTGEILENMLWEAKIGFIMDSISTNMPFHFIVTSYKLKLLRNKNQ HEEH_08289_000000000_0001
EDILIVLLLDDPTGAKKLAKVVGVQELDVWPGGFVILHVKGSDEETVKEAAKAGVKIVIVNVR ANPYISVANIMLQNYVKQREKYNYDTLKEQFTFIKNASTSIVYMQFANFMNIDNSLSPVIRYQKLYRRSINIISINNINNNEATVTFESLAQNNTGEILENMLWEAKIGFIMDSISTNMPFHFIVTSYKLKLLRNKNQ ems_ferrM_5900_0002_000000014_0001
DIEKVLKELGNEKVLELLREAEKLLKENGDEELLRKLKELVKYAIELGSPTLVAVLAYLAKVEAK ANPYISVANIMLQNYVKQREKYNYDTLKEQFTFIKNASTSIVYMQFANFMNIDNSLSPVIRYQKLYRRSINIISINNINNNEATVTFESLAQNNTGEILENMLWEAKIGFIMDSISTNMPFHFIVTSYKLKLLRNKNQ nsplice_r1_4b397ff321495f1cf064223b6ad1b1e1_0001_000000002_0001_0001_24_33_H_.._3ac7d78215c8b8ff113874ab4ffdd1e7_0001_0001_0002_0001_0001_15_51_HHH_04_13189_38_0001
SEEEEKLRMTVLMAIVLAYAHNRPIKFRYTVNGVTVEVTFDSDPEQQHEAERTLRELLDKARKK ANPYISVANIMLQNYVKQREKYNYDTLKEQFTFIKNASTSIVYMQFANFMNIDNSLSPVIRYQKLYRRSINIISINNINNNEATVTFESLAQNNTGEILENMLWEAKIGFIMDSISTNMPFHFIVTSYKLKLLRNKNQ HEEH_23648_000000001_0001
SEKITFSLEFHKDDSEARMKFLETVADLALDLASIALHRNTTFRIKKREKRDGQRVTLEVEFEVK ANPYISVANIMLQNYVKQREKYNYDTLKEQFTFIKNASTSIVYMQFANFMNIDNSLSPVIRYQKLYRRSINIISINNINNNEATVTFESLAQNNTGEILENMLWEAKIGFIMDSISTNMPFHFIVTSYKLKLLRNKNQ EHEE_05413_000000000_0001
SLEELIKLFRKTGDPRLTVLAVLIYVALLLGDSELLRRLKKEAEELGDEYATRAAEEALRRVEKG ANPYISVANIMLQNYVKQREKYNYDTLKEQFTFIKNASTSIVYMQFANFMNIDNSLSPVIRYQKLYRRSINIISINNINNNEATVTFESLAQNNTGEILENMLWEAKIGFIMDSISTNMPFHFIVTSYKLKLLRNKNQ csplice_r1_4b397ff321495f1cf064223b6ad1b1e1_0001_000000002_0001_0001_24_33_H_.._1c16b91345f31bbf162363e37172bb7e_0001_0001_0001_0001_0001_15_50_HHH_34_02233_13_0001
TEEDKALQKALKIAQELARKKKRPVSVTVRVNGTDLTVTVGTSPLEERLAAILVKLIQWMLRLK ANPYISVANIMLQNYVKQREKYNYDTLKEQFTFIKNASTSIVYMQFANFMNIDNSLSPVIRYQKLYRRSINIISINNINNNEATVTFESLAQNNTGEILENMLWEAKIGFIMDSISTNMPFHFIVTSYKLKLLRNKNQ HEEH_13401_000000011_0001
VLGTAALIILESALKLGNRELAKKALEAIYRAGDREAVEEALKLLEELGDEELVRLARELLKRLN ANPYISVANIMLQNYVKQREKYNYDTLKEQFTFIKNASTSIVYMQFANFMNIDNSLSPVIRYQKLYRRSINIISINNINNNEATVTFESLAQNNTGEILENMLWEAKIGFIMDSISTNMPFHFIVTSYKLKLLRNKNQ csplice_r1_a2de759c170706188c6e693fd8ea43cc_0001_000000001_0001_0001_38_47_H_.._ems_p1-14H-GBL-16H-GBL-14H_0120_0001_0001_0001_0001_0002_0001_0001_18_49_HHH_30_02433_13_0001
PYVELAYKYVVCVLAKKDPRLAREALKKALELLGVPPEEIKEILTKFKELLERGDPDTACKLVEK ANPYISVANIMLQNYVKQREKYNYDTLKEQFTFIKNASTSIVYMQFANFMNIDNSLSPVIRYQKLYRRSINIISINNINNNEATVTFESLAQNNTGEILENMLWEAKIGFIMDSISTNMPFHFIVTSYKLKLLRNKNQ csplice_r1_4b397ff321495f1cf064223b6ad1b1e1_0001_000000002_0001_0001_24_33_H_.._1441d2db302e14f92f121133d26dafa7_0001_1_0001_0001_0001_16_48_HHH_31_09115_28_0001_3_crosslinked
MRLVVFVEVPDADKASELVYKAVNADEVHVWDKRFVYVRVTNVDPNQVKELAKRLGLDVWVWIV ANPYISVANIMLQNYVKQREKYNYDTLKEQFTFIKNASTSIVYMQFANFMNIDNSLSPVIRYQKLYRRSINIISINNINNNEATVTFESLAQNNTGEILENMLWEAKIGFIMDSISTNMPFHFIVTSYKLKLLRNKNQ ems_ferrM_6793_000000013_0001
DREEAERLVEKAERGEIDPREAIKIILELAERTGDERLLELAAKLIREVKDLELLVLLVEIAVKV ANPYISVANIMLQNYVKQREKYNYDTLKEQFTFIKNASTSIVYMQFANFMNIDNSLSPVIRYQKLYRRSINIISINNINNNEATVTFESLAQNNTGEILENMLWEAKIGFIMDSISTNMPFHFIVTSYKLKLLRNKNQ nsplice_r1_4b397ff321495f1cf064223b6ad1b1e1_0001_000000002_0001_0001_24_33_H_.._ems_3hM_156_0001_0005_0001_0001_23_59_HHH_06_02088_39_0001
DELERVKKEAKERRDELLLTAAELLEELLRRGEVPPELVERILEALKKANELLLRAATILLEVTT ANPYISVANIMLQNYVKQREKYNYDTLKEQFTFIKNASTSIVYMQFANFMNIDNSLSPVIRYQKLYRRSINIISINNINNNEATVTFESLAQNNTGEILENMLWEAKIGFIMDSISTNMPFHFIVTSYKLKLLRNKNQ nsplice_r1_ems_3hM_1972_000000001_0001_0001_2_11_H_.._ems_4hM_3985_0001_0001_0001_0001_33_62_HHH_02_28011_39_0001
PYEERARKAAREAVKRGNPVLLYAELILLLLLARELGDEELRERVERALELLERGDPEEAKKLAN ANPYISVANIMLQNYVKQREKYNYDTLKEQFTFIKNASTSIVYMQFANFMNIDNSLSPVIRYQKLYRRSINIISINNINNNEATVTFESLAQNNTGEILENMLWEAKIGFIMDSISTNMPFHFIVTSYKLKLLRNKNQ csplice_r1_a2de759c170706188c6e693fd8ea43cc_0001_000000001_0001_0001_38_47_H_.._ec389b8abb25490ebba873a462ff6028_0001_0001_0001_0001_0001_16_51_HHH_34_15308_29_0001
TEELKEAIKRGDEELVRKLLKELRELCEELKDPICKLAVECVELAIRLGNELLVEACLTLLEVTN ANPYISVANIMLQNYVKQREKYNYDTLKEQFTFIKNASTSIVYMQFANFMNIDNSLSPVIRYQKLYRRSINIISINNINNNEATVTFESLAQNNTGEILENMLWEAKIGFIMDSISTNMPFHFIVTSYKLKLLRNKNQ nsplice_r1_ems_3hM_1972_000000001_0001_0001_2_11_H_.._69cfa9f788fdbed3100f70ea20148145_0001_0001_0002_0001_0001_15_49_HHH_01_15165_37_0001_61_crosslinked_mm_0
DEEVAEELKKNPDNEELIRRLEELLKEAKERGDEELVRKILKLLAEIALEARDPELLALLAYLYV ANPYISVANIMLQNYVKQREKYNYDTLKEQFTFIKNASTSIVYMQFANFMNIDNSLSPVIRYQKLYRRSINIISINNINNNEATVTFESLAQNNTGEILENMLWEAKIGFIMDSISTNMPFHFIVTSYKLKLLRNKNQ nsplice_r1_4b397ff321495f1cf064223b6ad1b1e1_0001_000000002_0001_0001_24_33_H_.._2fd9b0ca5f3924f390ccb78dc8daac8c_0001_0001_0003_0001_0001_33_64_HHH_02_07169_37_0001
GEVQVYFWFVDKRDEETIRKIDQTIREIVKKIQTEADKRNLTVKFKRVEIELNGWLAVFVIIQVD ANPYISVANIMLQNYVKQREKYNYDTLKEQFTFIKNASTSIVYMQFANFMNIDNSLSPVIRYQKLYRRSINIISINNINNNEATVTFESLAQNNTGEILENMLWEAKIGFIMDSISTNMPFHFIVTSYKLKLLRNKNQ EHEE_12100_000000024_0001
KILVFVRGPHHFFLFHVDTPEQAKKIAEEVYKKLNVREVRVETRGDVVTIRLHP ANPYISVANIMLQNYVKQREKYNYDTLKEQFTFIKNASTSIVYMQFANFMNIDNSLSPVIRYQKLYRRSINIISINNINNNEATVTFESLAQNNTGEILENMLWEAKIGFIMDSISTNMPFHFIVTSYKLKLLRNKNQ ems_bGM_270_000000007_0001
DSEDLLRLVVEAAKRGDEETIERISKEAKKLGDEELLRLAETALLAVRLKNPVLIYAAVILAELN ANPYISVANIMLQNYVKQREKYNYDTLKEQFTFIKNASTSIVYMQFANFMNIDNSLSPVIRYQKLYRRSINIISINNINNNEATVTFESLAQNNTGEILENMLWEAKIGFIMDSISTNMPFHFIVTSYKLKLLRNKNQ nsplice_r1_a2de759c170706188c6e693fd8ea43cc_0001_000000001_0001_0001_38_47_H_.._ae4cbae99afa201b927e426c570050be_0001_1_0001_0001_0001_18_51_HHH_04_01818_36_0001
PIEEIAKEALELALKLNNPVLLYAELALLLVFCTAELGDPEKCKELVERILKELGDEIALELLKK ANPYISVANIMLQNYVKQREKYNYDTLKEQFTFIKNASTSIVYMQFANFMNIDNSLSPVIRYQKLYRRSINIISINNINNNEATVTFESLAQNNTGEILENMLWEAKIGFIMDSISTNMPFHFIVTSYKLKLLRNKNQ csplice_r1_ems_3hM_1972_000000001_0001_0001_2_11_H_.._2d5a0e42518f7c0de0c8a0066b0bd8d1_0001_0001_0002_0001_0001_14_49_HHH_35_23136_30_0001_16_crosslinked
DEEALKVLIEAIKAGDPYAVLAALYVIRVLAKENNDPDVERLLELAREAFEKRDEELLERLKRLS ANPYISVANIMLQNYVKQREKYNYDTLKEQFTFIKNASTSIVYMQFANFMNIDNSLSPVIRYQKLYRRSINIISINNINNNEATVTFESLAQNNTGEILENMLWEAKIGFIMDSISTNMPFHFIVTSYKLKLLRNKNQ csplice_r1_4b397ff321495f1cf064223b6ad1b1e1_0001_000000002_0001_0001_24_33_H_.._75166731caeca48a8b6666ff84b8d2e4_0001_0001_0002_0001_0001_16_51_HHH_34_14537_31_0001
DEELLEELKKKDPKVVKLVEEALKLLEELGDPDTLRKFRELVKYAIELGSPTLLAVLAYLVKVYV ANPYISVANIMLQNYVKQREKYNYDTLKEQFTFIKNASTSIVYMQFANFMNIDNSLSPVIRYQKLYRRSINIISINNINNNEATVTFESLAQNNTGEILENMLWEAKIGFIMDSISTNMPFHFIVTSYKLKLLRNKNQ nsplice_r1_4b397ff321495f1cf064223b6ad1b1e1_0001_000000002_0001_0001_24_33_H_.._3ac7d78215c8b8ff113874ab4ffdd1e7_0001_0001_0002_0001_0001_15_51_HHH_05_10157_40_0001
GELVHLANLLIKIAIWMAKLDNYTAKTSFTFNGIEVSVTVPNSDEEATKWLEKFHKKAEKAVKK ANPYISVANIMLQNYVKQREKYNYDTLKEQFTFIKNASTSIVYMQFANFMNIDNSLSPVIRYQKLYRRSINIISINNINNNEATVTFESLAQNNTGEILENMLWEAKIGFIMDSISTNMPFHFIVTSYKLKLLRNKNQ HEEH_13345_000000009_0001
SEEDKKASTKIKKRLKDAADKKDAAQFIYVLAELFAEAYEKNDERFKELLRKIARKLWKKLMS ANPYISVANIMLQNYVKQREKYNYDTLKEQFTFIKNASTSIVYMQFANFMNIDNSLSPVIRYQKLYRRSINIISINNINNNEATVTFESLAQNNTGEILENMLWEAKIGFIMDSISTNMPFHFIVTSYKLKLLRNKNQ ems_3hC_460_0002_000000001_0001
DLKELAREAKERGDVELLREAAELAIRRGDEDSAREVLKLIIELFRELGDPRATVVAVLLYVLLL ANPYISVANIMLQNYVKQREKYNYDTLKEQFTFIKNASTSIVYMQFANFMNIDNSLSPVIRYQKLYRRSINIISINNINNNEATVTFESLAQNNTGEILENMLWEAKIGFIMDSISTNMPFHFIVTSYKLKLLRNKNQ nsplice_r1_4b397ff321495f1cf064223b6ad1b1e1_0001_000000002_0001_0001_24_33_H_.._1c16b91345f31bbf162363e37172bb7e_0001_0001_0001_0001_0001_15_50_HHH_06_01738_39_0001
PVVIVLAGLSPEIAKKVAKIAGAKRVEHWPWGFITIFIEVPELAKKAVEFVQRAGVWFILLIE ANPYISVANIMLQNYVKQREKYNYDTLKEQFTFIKNASTSIVYMQFANFMNIDNSLSPVIRYQKLYRRSINIISINNINNNEATVTFESLAQNNTGEILENMLWEAKIGFIMDSISTNMPFHFIVTSYKLKLLRNKNQ ems_ferrM_5153_0001_000000002_0001
DEEEIEELVKELKERGNPKKVAKLLAELLKRLGIPPTEVYALLALAYVTAGGDPELIVKILKKLN ANPYISVANIMLQNYVKQREKYNYDTLKEQFTFIKNASTSIVYMQFANFMNIDNSLSPVIRYQKLYRRSINIISINNINNNEATVTFESLAQNNTGEILENMLWEAKIGFIMDSISTNMPFHFIVTSYKLKLLRNKNQ r1_4b397ff321495f1cf064223b6ad1b1e1_0001_000000002_0001_0001_24_33_H_.._09dd09811ef3cd0aefabee61b788efdc_0001_1_0001_0004_0001_0001
TEEALKVIKELAERNGDEEVKEIVTRAEEAVRNGDEETALRLISLAARLLGDPRVIVLLVLLYVK ANPYISVANIMLQNYVKQREKYNYDTLKEQFTFIKNASTSIVYMQFANFMNIDNSLSPVIRYQKLYRRSINIISINNINNNEATVTFESLAQNNTGEILENMLWEAKIGFIMDSISTNMPFHFIVTSYKLKLLRNKNQ nsplice_r1_4b397ff321495f1cf064223b6ad1b1e1_0001_000000002_0001_0001_24_33_H_.._ed2d1c49c4c2812e3d6cea4177740d40_0001_0001_0001_0001_0001_15_49_HHH_08_02875_41_0001
TSIHTVFVACLYSGIPPEKCLKAILKLLKIAGDEEKIELVREVLELLRRGEVSPEELKELIRRIA ANPYISVANIMLQNYVKQREKYNYDTLKEQFTFIKNASTSIVYMQFANFMNIDNSLSPVIRYQKLYRRSINIISINNINNNEATVTFESLAQNNTGEILENMLWEAKIGFIMDSISTNMPFHFIVTSYKLKLLRNKNQ r1_EHEE_01784_000000022_0001_0001_27_36_H_.._6d74c2a87899c4b85d9b2259ff7dd8da_0001_0001_0004_0001_0001_7_crosslinked
RSANVALFHVDPNAAERAARVWNAKVEEINGVVYIHLKDADPRELETLARIAGAGKWIVFQD ANPYISVANIMLQNYVKQREKYNYDTLKEQFTFIKNASTSIVYMQFANFMNIDNSLSPVIRYQKLYRRSINIISINNINNNEATVTFESLAQNNTGEILENMLWEAKIGFIMDSISTNMPFHFIVTSYKLKLLRNKNQ ems_ferrM_2154_0001_000000013_0001
SEFYVFVVIVPGDDEKATTIATEAVKKFVKEVKKKAEERGLDVKYSIIRLSWGDWLVVLVVIQVD ANPYISVANIMLQNYVKQREKYNYDTLKEQFTFIKNASTSIVYMQFANFMNIDNSLSPVIRYQKLYRRSINIISINNINNNEATVTFESLAQNNTGEILENMLWEAKIGFIMDSISTNMPFHFIVTSYKLKLLRNKNQ EHEE_01908_000000008_0001
FVVIIDVDNQAYRKVEEILKKGNASVFVSEWDNKYILVVFFTDPNVQEMAKELQKIPEVDVDVQ ANPYISVANIMLQNYVKQREKYNYDTLKEQFTFIKNASTSIVYMQFANFMNIDNSLSPVIRYQKLYRRSINIISINNINNNEATVTFESLAQNNTGEILENMLWEAKIGFIMDSISTNMPFHFIVTSYKLKLLRNKNQ ems_ferrM_2360_0001_000000016_0001
SEVAIVLEDSREIYKIAKKVAGSVEIRTFNNKLFAVKVENPEAAEILKKLFPQAVIVTFD ANPYISVANIMLQNYVKQREKYNYDTLKEQFTFIKNASTSIVYMQFANFMNIDNSLSPVIRYQKLYRRSINIISINNINNNEATVTFESLAQNNTGEILENMLWEAKIGFIMDSISTNMPFHFIVTSYKLKLLRNKNQ ems_ferrM_6636_000000005_0001
DWKTAWELLADIIAAALLKNDEDAARRAATLANQLLEATKKGDEDTVKRVIEEAKKLEKDS ANPYISVANIMLQNYVKQREKYNYDTLKEQFTFIKNASTSIVYMQFANFMNIDNSLSPVIRYQKLYRRSINIISINNINNNEATVTFESLAQNNTGEILENMLWEAKIGFIMDSISTNMPFHFIVTSYKLKLLRNKNQ ems_3hC_947_0002_000000010_0001
DLEEELTKLVKNGDLETVLRILKEIVERVGDPRLEEALKVFKEAVEAGDPYAALALVYVFVLLTR ANPYISVANIMLQNYVKQREKYNYDTLKEQFTFIKNASTSIVYMQFANFMNIDNSLSPVIRYQKLYRRSINIISINNINNNEATVTFESLAQNNTGEILENMLWEAKIGFIMDSISTNMPFHFIVTSYKLKLLRNKNQ nsplice_r1_4b397ff321495f1cf064223b6ad1b1e1_0001_000000002_0001_0001_24_33_H_.._75166731caeca48a8b6666ff84b8d2e4_0001_0001_0002_0001_0001_16_51_HHH_05_33120_39_0001
DFIIVFFVWFDGDDDRAKKVVKKLKKEATKLAQKLSKEYNLSYSVETSKDTLNGTVFVLIELAVK ANPYISVANIMLQNYVKQREKYNYDTLKEQFTFIKNASTSIVYMQFANFMNIDNSLSPVIRYQKLYRRSINIISINNINNNEATVTFESLAQNNTGEILENMLWEAKIGFIMDSISTNMPFHFIVTSYKLKLLRNKNQ EHEE_01729_000000013_0001
SERSAELVVEAVKLRDPYAIRAILYVLLVLVGDPEEAEKLLEKLLKELGVPPEEIEEIKRILRRI ANPYISVANIMLQNYVKQREKYNYDTLKEQFTFIKNASTSIVYMQFANFMNIDNSLSPVIRYQKLYRRSINIISINNINNNEATVTFESLAQNNTGEILENMLWEAKIGFIMDSISTNMPFHFIVTSYKLKLLRNKNQ csplice_r1_4b397ff321495f1cf064223b6ad1b1e1_0001_000000002_0001_0001_24_33_H_.._4a0c507f6062f32b8f28d793a3f8ca68_0001_0001_0001_0001_16_51_HHH_30_20878_27_0001
SEEVLKEALKLGNLYAVLAALYVLLVELERRGDEELVRIVREILEAIKRGDLERVRRLVEELERL ANPYISVANIMLQNYVKQREKYNYDTLKEQFTFIKNASTSIVYMQFANFMNIDNSLSPVIRYQKLYRRSINIISINNINNNEATVTFESLAQNNTGEILENMLWEAKIGFIMDSISTNMPFHFIVTSYKLKLLRNKNQ csplice_r1_4b397ff321495f1cf064223b6ad1b1e1_0001_000000002_0001_0001_24_33_H_.._107009d5f73eb0e6f3dc327d02cea2e3_0001_1_0001_0001_0001_0001_16_51_HHH_36_01872_16_0001
DLEERVEEAVKLALELGNEVLLLAQVILLCITLGDPEKCEEILTRLAKELGNEELIKKALELLRS ANPYISVANIMLQNYVKQREKYNYDTLKEQFTFIKNASTSIVYMQFANFMNIDNSLSPVIRYQKLYRRSINIISINNINNNEATVTFESLAQNNTGEILENMLWEAKIGFIMDSISTNMPFHFIVTSYKLKLLRNKNQ csplice_r1_ems_3hM_1972_000000001_0001_0001_2_11_H_.._1950d1f4796b1edd0daeebfeeb1f0c90_0001_1_0001_0002_0001_0001_18_49_HHH_32_25978_30_0001_27_crosslinked
DEVLRIALLAYVYVLLALGVPPEEIVKILKKLCKELNDPDCERVVREFEECVRRLGDPKECLKLL ANPYISVANIMLQNYVKQREKYNYDTLKEQFTFIKNASTSIVYMQFANFMNIDNSLSPVIRYQKLYRRSINIISINNINNNEATVTFESLAQNNTGEILENMLWEAKIGFIMDSISTNMPFHFIVTSYKLKLLRNKNQ csplice_r1_4b397ff321495f1cf064223b6ad1b1e1_0001_000000002_0001_0001_24_33_H_.._ems_3hM_2959_0001_0001_0001_24_63_HHH_38_21669_12_0001_20_crosslinked_mm_2
KVTVAVPDPRVAKILEELARRLNARVWHLPLNTVLVTFDDPRLAKEVTETVKKLVNRPILVLHF ANPYISVANIMLQNYVKQREKYNYDTLKEQFTFIKNASTSIVYMQFANFMNIDNSLSPVIRYQKLYRRSINIISINNINNNEATVTFESLAQNNTGEILENMLWEAKIGFIMDSISTNMPFHFIVTSYKLKLLRNKNQ ems_ferrC_260_000000009_0001
RFVAIYVNADPTLVTEVAKNANAEVFELNGFVALILADVPEEHARRVSELLKKFVGVPVRLIII ANPYISVANIMLQNYVKQREKYNYDTLKEQFTFIKNASTSIVYMQFANFMNIDNSLSPVIRYQKLYRRSINIISINNINNNEATVTFESLAQNNTGEILENMLWEAKIGFIMDSISTNMPFHFIVTSYKLKLLRNKNQ ems_ferrM_997_0001_000000034_0001
HIEDLVLLIEAALLLLELNVSPELIREVAKLLKRGDREEVHRLLKELAERYGDPELEKVAKKLLS ANPYISVANIMLQNYVKQREKYNYDTLKEQFTFIKNASTSIVYMQFANFMNIDNSLSPVIRYQKLYRRSINIISINNINNNEATVTFESLAQNNTGEILENMLWEAKIGFIMDSISTNMPFHFIVTSYKLKLLRNKNQ csplice_r1_8215851a13b718927912cf034bd67192_0001_000000000_0001_0001_34_43_H_.._ems_3hC_1694_0001_0001_0001_0001_22_58_HHH_31_22573_30_0001
SCVRELAKEAKERGDTKLLSLLTLVAVLLYLGVPPEKIKKAVKLLAKLAGVPPEVIERVKKAVEC ANPYISVANIMLQNYVKQREKYNYDTLKEQFTFIKNASTSIVYMQFANFMNIDNSLSPVIRYQKLYRRSINIISINNINNNEATVTFESLAQNNTGEILENMLWEAKIGFIMDSISTNMPFHFIVTSYKLKLLRNKNQ r1_EHEE_01784_000000022_0001_0001_27_36_H_.._85a74ea36007980baf42d07691cc033b_0001_0001_0001_0001_7_crosslinked
SVDIKIKVDLDGYSPEQVIEAAIAAWSKAMDLWTTWKKRGYDVKVEIRTTQDGSSYSFTVTIRVE ANPYISVANIMLQNYVKQREKYNYDTLKEQFTFIKNASTSIVYMQFANFMNIDNSLSPVIRYQKLYRRSINIISINNINNNEATVTFESLAQNNTGEILENMLWEAKIGFIMDSISTNMPFHFIVTSYKLKLLRNKNQ EHEE_11454_000000002_0001
TVFVSFHLRKDPRLVQEVAKQHGALVLETGKRVTVITDDPSAAKTISEIVQRVVGDVEVHIR ANPYISVANIMLQNYVKQREKYNYDTLKEQFTFIKNASTSIVYMQFANFMNIDNSLSPVIRYQKLYRRSINIISINNINNNEATVTFESLAQNNTGEILENMLWEAKIGFIMDSISTNMPFHFIVTSYKLKLLRNKNQ ems_ferrM_2801_0002_000000000_0001
SEQEEKARKLIRKATEEAHKKNSPVTVTFTVDGLKLTVKVDSDPAEAILVLIEVYLLIVEWRRK ANPYISVANIMLQNYVKQREKYNYDTLKEQFTFIKNASTSIVYMQFANFMNIDNSLSPVIRYQKLYRRSINIISINNINNNEATVTFESLAQNNTGEILENMLWEAKIGFIMDSISTNMPFHFIVTSYKLKLLRNKNQ HEEH_01519_000000000_0001
SLSSIAERILKEARRRGDTHLAVAAWYVLMQIRLGALDPDQLKKAAKTLERLFRS ANPYISVANIMLQNYVKQREKYNYDTLKEQFTFIKNASTSIVYMQFANFMNIDNSLSPVIRYQKLYRRSINIISINNINNNEATVTFESLAQNNTGEILENMLWEAKIGFIMDSISTNMPFHFIVTSYKLKLLRNKNQ ems_p1-15H-GBL-16H-GABBL-16H_0438_0001_0001_0002_000000001_0001
SDEERLKKLLKRARKAGVPWAQEAIKRALKLLQEGKLDELELRALQIMAEAAIK ANPYISVANIMLQNYVKQREKYNYDTLKEQFTFIKNASTSIVYMQFANFMNIDNSLSPVIRYQKLYRRSINIISINNINNNEATVTFESLAQNNTGEILENMLWEAKIGFIMDSISTNMPFHFIVTSYKLKLLRNKNQ ems_p1-15H-GBL-16H-GABBL-15H_0275_0001_0001_0002_000000001_0001
SEHYWVARLAVGPDPDQQRRAKEEAQKAADTVETKARRRGKDVKFTSTSKRNNGVIQYEIKVEVK ANPYISVANIMLQNYVKQREKYNYDTLKEQFTFIKNASTSIVYMQFANFMNIDNSLSPVIRYQKLYRRSINIISINNINNNEATVTFESLAQNNTGEILENMLWEAKIGFIMDSISTNMPFHFIVTSYKLKLLRNKNQ EHEE_03202_000000006_0001
CEEEVEELLRRDPEKLIELAKELAKRRGDEELEVALYAEEILLRLTPDDELAREAVKRLVKKACG ANPYISVANIMLQNYVKQREKYNYDTLKEQFTFIKNASTSIVYMQFANFMNIDNSLSPVIRYQKLYRRSINIISINNINNNEATVTFESLAQNNTGEILENMLWEAKIGFIMDSISTNMPFHFIVTSYKLKLLRNKNQ nsplice_r1_a2de759c170706188c6e693fd8ea43cc_0001_000000001_0001_0001_38_47_H_.._0f7a26c97e839ef4e9184d0267c05c46_0001_0001_0001_0001_16_51_HHH_02_12945_32_0001_49_crosslinked
DLEECLEAAKKGDKEKLERLEEEARRRGDKDSTILCRALLLALELGDPVALEAQLAAVEVALELK ANPYISVANIMLQNYVKQREKYNYDTLKEQFTFIKNASTSIVYMQFANFMNIDNSLSPVIRYQKLYRRSINIISINNINNNEATVTFESLAQNNTGEILENMLWEAKIGFIMDSISTNMPFHFIVTSYKLKLLRNKNQ nsplice_r1_ems_3hM_1972_000000001_0001_0001_2_11_H_.._35f52cadc11a949e61186ece2986b0b5_0001_0001_0001_0001_0001_16_51_HHH_05_03126_38_0001_66_crosslinked
SRLRKLLKLLREALKKGDEDLVREIVERLSRLLNSPRAVKVLVAILCYLLGVPPEVCEKVEKYLD ANPYISVANIMLQNYVKQREKYNYDTLKEQFTFIKNASTSIVYMQFANFMNIDNSLSPVIRYQKLYRRSINIISINNINNNEATVTFESLAQNNTGEILENMLWEAKIGFIMDSISTNMPFHFIVTSYKLKLLRNKNQ r1_EHEE_01784_000000022_0001_0001_27_36_H_.._83684c3d30014df1e32e56bff1f7dd32_0001_0001_0001_0001_0001_7_crosslinked
TTWSSYHLTVDKRDSDSITKVRRTIKKISDDATKLAKKLNLHVWFFTLETEENGQLKIILSVIIV ANPYISVANIMLQNYVKQREKYNYDTLKEQFTFIKNASTSIVYMQFANFMNIDNSLSPVIRYQKLYRRSINIISINNINNNEATVTFESLAQNNTGEILENMLWEAKIGFIMDSISTNMPFHFIVTSYKLKLLRNKNQ EHEE_11320_000000032_0001
PYEEEARKVIEEAVRAGDLYAAAAACYVLALLSKDEEVEEVLKVIREALKRGDEELVRRAAERCA ANPYISVANIMLQNYVKQREKYNYDTLKEQFTFIKNASTSIVYMQFANFMNIDNSLSPVIRYQKLYRRSINIISINNINNNEATVTFESLAQNNTGEILENMLWEAKIGFIMDSISTNMPFHFIVTSYKLKLLRNKNQ csplice_r1_4b397ff321495f1cf064223b6ad1b1e1_0001_000000002_0001_0001_24_33_H_.._ad9a6d61b8312e9423d9d072dea46e9c_0001_0001_0001_0001_0001_17_49_HHH_30_02405_13_0001_2_crosslinked
DICDSLILAAERGNPVALYAQLVLLAVELLEKLGDPREVEKVIRRLEECARRGDKECLKELCKEL ANPYISVANIMLQNYVKQREKYNYDTLKEQFTFIKNASTSIVYMQFANFMNIDNSLSPVIRYQKLYRRSINIISINNINNNEATVTFESLAQNNTGEILENMLWEAKIGFIMDSISTNMPFHFIVTSYKLKLLRNKNQ csplice_r1_ems_3hM_1972_000000001_0001_0001_2_11_H_.._6ba66a815c050ae16b4908ca9efb55fd_0001_0001_0002_0001_0001_14_49_HHH_35_33775_29_0001_31_crosslinked_mm_0
DELEEELKKRDPDAKEALELLKECEERDPNDEDCRRLREALRLAIELGNPVNIKAAAAAVIILFK ANPYISVANIMLQNYVKQREKYNYDTLKEQFTFIKNASTSIVYMQFANFMNIDNSLSPVIRYQKLYRRSINIISINNINNNEATVTFESLAQNNTGEILENMLWEAKIGFIMDSISTNMPFHFIVTSYKLKLLRNKNQ nsplice_r1_ems_3hM_1972_000000001_0001_0001_2_11_H_.._46eb1c25999d5a7624595712c417d5eb_0001_1_0001_0001_0001_0001_15_49_HHH_05_11288_38_0001_49_crosslinked
PLKERAKKAFKLAVELGNPVLAYAEAILILLVAEAEGDEETVKRLREALELLKRGNPEEALKLVN ANPYISVANIMLQNYVKQREKYNYDTLKEQFTFIKNASTSIVYMQFANFMNIDNSLSPVIRYQKLYRRSINIISINNINNNEATVTFESLAQNNTGEILENMLWEAKIGFIMDSISTNMPFHFIVTSYKLKLLRNKNQ csplice_r1_ems_3hM_1972_000000001_0001_0001_2_11_H_.._d6c90d6d5b8e6c28e810ceec493b118d_0001_0001_0001_0001_18_50_HHH_31_14552_28_0001
DEEIARRANDETVLKAIKLAKEKNDEEVLILLYAEAILILVALELGDKDLKELAERAAKKLLERT ANPYISVANIMLQNYVKQREKYNYDTLKEQFTFIKNASTSIVYMQFANFMNIDNSLSPVIRYQKLYRRSINIISINNINNNEATVTFESLAQNNTGEILENMLWEAKIGFIMDSISTNMPFHFIVTSYKLKLLRNKNQ nsplice_r1_ems_3hM_1972_000000001_0001_0001_2_11_H_.._ems_3hM_444_0001_0004_0001_0001_24_63_HHH_04_05095_34_0001
DLSERAVEAVERGNREEARELLRKLGLSPEEAEAVITLLLILLYIGFSPEELKEAVRLYLELVER ANPYISVANIMLQNYVKQREKYNYDTLKEQFTFIKNASTSIVYMQFANFMNIDNSLSPVIRYQKLYRRSINIISINNINNNEATVTFESLAQNNTGEILENMLWEAKIGFIMDSISTNMPFHFIVTSYKLKLLRNKNQ nsplice_r1_EHEE_01784_000000022_0001_0001_27_36_H_.._HHH_eva_0100_0001_0002_0001_0001_21_59_HHH_02_05995_33_0001
DEELDELIKRGDFETACRLVEELAERLNDPRLRKIAEACKRALKNNNPVLLYAELALAIVLLRLS ANPYISVANIMLQNYVKQREKYNYDTLKEQFTFIKNASTSIVYMQFANFMNIDNSLSPVIRYQKLYRRSINIISINNINNNEATVTFESLAQNNTGEILENMLWEAKIGFIMDSISTNMPFHFIVTSYKLKLLRNKNQ nsplice_r1_ems_3hM_1972_000000001_0001_0001_2_11_H_.._a65768bbe80a5bf6221e055eaacc06f2_0001_0001_0003_0001_0001_16_51_HHH_08_13431_40_0001_63_crosslinked
SEIYFVLLFVDSTDKDSIETARKTLKDAKKTLESKARKKGLTVRVRISELTFNGIVAFFLLVKVD ANPYISVANIMLQNYVKQREKYNYDTLKEQFTFIKNASTSIVYMQFANFMNIDNSLSPVIRYQKLYRRSINIISINNINNNEATVTFESLAQNNTGEILENMLWEAKIGFIMDSISTNMPFHFIVTSYKLKLLRNKNQ EHEE_04919_000000005_0001
DPDDLELRTKALQLVYMARLDNRPVTVTVDVDGVTVRVKFDKDPSQVTEAVKLLQELYKRAKKK ANPYISVANIMLQNYVKQREKYNYDTLKEQFTFIKNASTSIVYMQFANFMNIDNSLSPVIRYQKLYRRSINIISINNINNNEATVTFESLAQNNTGEILENMLWEAKIGFIMDSISTNMPFHFIVTSYKLKLLRNKNQ HEEH_03948_000000031_0001
MFVSIKLHDTDAAKIVSKYVDALVVTNPGNEVIIFVFDWDPTVAEQVVRKVGVPVEIKFHP ANPYISVANIMLQNYVKQREKYNYDTLKEQFTFIKNASTSIVYMQFANFMNIDNSLSPVIRYQKLYRRSINIISINNINNNEATVTFESLAQNNTGEILENMLWEAKIGFIMDSISTNMPFHFIVTSYKLKLLRNKNQ ems_ferrM_6601_000000000_0001
MFIIVIVHVEDPKKVEKAAKLAGVTVFTDGKLLFIVLKDVDPNRLEKLLRKVGAEFDLYQF ANPYISVANIMLQNYVKQREKYNYDTLKEQFTFIKNASTSIVYMQFANFMNIDNSLSPVIRYQKLYRRSINIISINNINNNEATVTFESLAQNNTGEILENMLWEAKIGFIMDSISTNMPFHFIVTSYKLKLLRNKNQ ems_ferrM_2624_000000002_0001
DLYKELGLSEELVLATLRAYLILAEALGDEEKKRRAEKLIRLLEEALKKNDEELLKRLIELVKKL ANPYISVANIMLQNYVKQREKYNYDTLKEQFTFIKNASTSIVYMQFANFMNIDNSLSPVIRYQKLYRRSINIISINNINNNEATVTFESLAQNNTGEILENMLWEAKIGFIMDSISTNMPFHFIVTSYKLKLLRNKNQ csplice_r1_ems_3hM_1972_000000001_0001_0001_2_11_H_.._HHH_eva_0053_0001_0002_0001_0001_4_40_HHH_36_00303_17_0001
PIQRYTITTDEQAEEVARRVGSPELKEAVEKAKKDHWVSAVVSGGVIVDFKGNKWKVFVFY ANPYISVANIMLQNYVKQREKYNYDTLKEQFTFIKNASTSIVYMQFANFMNIDNSLSPVIRYQKLYRRSINIISINNINNNEATVTFESLAQNNTGEILENMLWEAKIGFIMDSISTNMPFHFIVTSYKLKLLRNKNQ ems_f4m_75_000000013_0001
ETSVFIIVSDYRAAEEVAKRAQVEVRVEKFGSLYFITLHGATPEVSELFKRLYPHAFVVVETY ANPYISVANIMLQNYVKQREKYNYDTLKEQFTFIKNASTSIVYMQFANFMNIDNSLSPVIRYQKLYRRSINIISINNINNNEATVTFESLAQNNTGEILENMLWEAKIGFIMDSISTNMPFHFIVTSYKLKLLRNKNQ ems_ferrM_1370_000000006_0001
DIYFVVVDDPEQAKKAAKKFNTQELAEKAIELAKKQQRVVQLHKGDYTVVVFVGEFIVLVIHC ANPYISVANIMLQNYVKQREKYNYDTLKEQFTFIKNASTSIVYMQFANFMNIDNSLSPVIRYQKLYRRSINIISINNINNNEATVTFESLAQNNTGEILENMLWEAKIGFIMDSISTNMPFHFIVTSYKLKLLRNKNQ ems_f4m_18_000000020_0001
VLVFIDAPDPEKAAKLLAKLANVKEVEVFKNGFVRVVVDDPELVRKVADIVSKIAQVRIWVLR ANPYISVANIMLQNYVKQREKYNYDTLKEQFTFIKNASTSIVYMQFANFMNIDNSLSPVIRYQKLYRRSINIISINNINNNEATVTFESLAQNNTGEILENMLWEAKIGFIMDSISTNMPFHFIVTSYKLKLLRNKNQ ems_ferrM_6052_0002_000000000_0001
SHDEAILLLLHLWQAARDNDDETVTKLQQLIDEIAKKEQDEEVKKLSELAEKALKKIKS ANPYISVANIMLQNYVKQREKYNYDTLKEQFTFIKNASTSIVYMQFANFMNIDNSLSPVIRYQKLYRRSINIISINNINNNEATVTFESLAQNNTGEILENMLWEAKIGFIMDSISTNMPFHFIVTSYKLKLLRNKNQ ems_3hC_420_0001_000000001_0001
DLLEQALALAAAVASEELVEILVEAITRLLRSKGIPPEEVEKIVEKLLKEAGVPPELIKKVREKL ANPYISVANIMLQNYVKQREKYNYDTLKEQFTFIKNASTSIVYMQFANFMNIDNSLSPVIRYQKLYRRSINIISINNINNNEATVTFESLAQNNTGEILENMLWEAKIGFIMDSISTNMPFHFIVTSYKLKLLRNKNQ csplice_r1_HHH_eva_0411_000000000_0001_0001_4_13_H_.._ems_3hC_159_0002_0001_0001_0001_0001_4_40_HHH_34_32344_28_0001
PVVVVAVDDERAAHNLSKIVKYPFRIKRNGDLVFVVIQVKSDEVRHTIEEVARRLYPNAWVVII ANPYISVANIMLQNYVKQREKYNYDTLKEQFTFIKNASTSIVYMQFANFMNIDNSLSPVIRYQKLYRRSINIISINNINNNEATVTFESLAQNNTGEILENMLWEAKIGFIMDSISTNMPFHFIVTSYKLKLLRNKNQ ems_ferrM_4488_000000003_0001
PYSVFVLGKNANINVRFETEEKAEKFARTVSKTYNMDLVKWGNFFLVND ANPYISVANIMLQNYVKQREKYNYDTLKEQFTFIKNASTSIVYMQFANFMNIDNSLSPVIRYQKLYRRSINIISINNINNNEATVTFESLAQNNTGEILENMLWEAKIGFIMDSISTNMPFHFIVTSYKLKLLRNKNQ ems_bGM_397_0002_000000017_0001
ILIFVAIVDFTSTDQESAEKEKTKIKKKLEKVEEEAKKRGLDVKVRSEERNDNGNFHYRVVVQVE ANPYISVANIMLQNYVKQREKYNYDTLKEQFTFIKNASTSIVYMQFANFMNIDNSLSPVIRYQKLYRRSINIISINNINNNEATVTFESLAQNNTGEILENMLWEAKIGFIMDSISTNMPFHFIVTSYKLKLLRNKNQ EHEE_05390_000000027_0001
SEEVLKEAVKLGNEYAVLAALYVLFVELEKRLGDPEEAEKLLRKIAKEVGVPPELIEKVIRAIKE ANPYISVANIMLQNYVKQREKYNYDTLKEQFTFIKNASTSIVYMQFANFMNIDNSLSPVIRYQKLYRRSINIISINNINNNEATVTFESLAQNNTGEILENMLWEAKIGFIMDSISTNMPFHFIVTSYKLKLLRNKNQ csplice_r1_4b397ff321495f1cf064223b6ad1b1e1_0001_000000002_0001_0001_24_33_H_.._107009d5f73eb0e6f3dc327d02cea2e3_0001_1_0001_0001_0001_0001_16_51_HHH_35_12614_28_0001
DDKVLAIALLAYIYVLRLRGIPPEDIRKILEELARKLGIPPEEVKKALELLLRLVGDPLVKLILE ANPYISVANIMLQNYVKQREKYNYDTLKEQFTFIKNASTSIVYMQFANFMNIDNSLSPVIRYQKLYRRSINIISINNINNNEATVTFESLAQNNTGEILENMLWEAKIGFIMDSISTNMPFHFIVTSYKLKLLRNKNQ csplice_r1_4b397ff321495f1cf064223b6ad1b1e1_0001_000000002_0001_0001_24_33_H_.._ems_3hM_2959_0001_0001_0001_24_63_HHH_36_17819_12_0001
DSEELKKAVKLATELGNKVLLYAVLILILLLGDPEALELITRLLEELLRKTGDPDLKKLLKEARD ANPYISVANIMLQNYVKQREKYNYDTLKEQFTFIKNASTSIVYMQFANFMNIDNSLSPVIRYQKLYRRSINIISINNINNNEATVTFESLAQNNTGEILENMLWEAKIGFIMDSISTNMPFHFIVTSYKLKLLRNKNQ csplice_r1_a2de759c170706188c6e693fd8ea43cc_0001_000000001_0001_0001_38_47_H_.._0e095bd15cd0c66eeba3db6f0a66ee49_0001_1_0001_0001_0001_15_49_HHH_31_12588_29_0001
PVTIIFFTEDPTLLELATKIVGAKEYDINPAGILILHLDDPKKAEEATELVRRIAEVKVIVIK ANPYISVANIMLQNYVKQREKYNYDTLKEQFTFIKNASTSIVYMQFANFMNIDNSLSPVIRYQKLYRRSINIISINNINNNEATVTFESLAQNNTGEILENMLWEAKIGFIMDSISTNMPFHFIVTSYKLKLLRNKNQ ems_ferrM_7301_0002_000000009_0001
DEWWKKLKKKVEKAARSRGDEEAKKKLDSLDKQWDKARKNNDEEKLIMILILLYYLALSLS ANPYISVANIMLQNYVKQREKYNYDTLKEQFTFIKNASTSIVYMQFANFMNIDNSLSPVIRYQKLYRRSINIISINNINNNEATVTFESLAQNNTGEILENMLWEAKIGFIMDSISTNMPFHFIVTSYKLKLLRNKNQ ems_3hC_284_0002_000000007_0001
SEEAEIFVMLVRIALWIVELLNDPRTFTIRVLGIDIRVEFYPDPTQATKVREYADKVHEELTKR ANPYISVANIMLQNYVKQREKYNYDTLKEQFTFIKNASTSIVYMQFANFMNIDNSLSPVIRYQKLYRRSINIISINNINNNEATVTFESLAQNNTGEILENMLWEAKIGFIMDSISTNMPFHFIVTSYKLKLLRNKNQ HEEH_05384_000000028_0001
SEASIMAKAVSIIARLLFKARGTPVTVEWKVNGYTLRVHVDSDKDKTDQWQRDAQKIAEEIDKQ ANPYISVANIMLQNYVKQREKYNYDTLKEQFTFIKNASTSIVYMQFANFMNIDNSLSPVIRYQKLYRRSINIISINNINNNEATVTFESLAQNNTGEILENMLWEAKIGFIMDSISTNMPFHFIVTSYKLKLLRNKNQ HEEH_24111_000000004_0001
SRTWFDILIVLGDDEDAQRKLETFKKEVKRLADTVSKTFPGDVKVTLRSTRRGAWIVIWVRVQVQ ANPYISVANIMLQNYVKQREKYNYDTLKEQFTFIKNASTSIVYMQFANFMNIDNSLSPVIRYQKLYRRSINIISINNINNNEATVTFESLAQNNTGEILENMLWEAKIGFIMDSISTNMPFHFIVTSYKLKLLRNKNQ EHEE_09564_000000045_0001
SEDEKLVHELSHKASRIARKLGHPYDITIDVNGVKITVRFGPDPNEVILASLELYYLVMEAKKK ANPYISVANIMLQNYVKQREKYNYDTLKEQFTFIKNASTSIVYMQFANFMNIDNSLSPVIRYQKLYRRSINIISINNINNNEATVTFESLAQNNTGEILENMLWEAKIGFIMDSISTNMPFHFIVTSYKLKLLRNKNQ HEEH_22962_000000001_0001
VLIWLVDGEEQAKKIIEWAKKQNLEISLFTVNGFYVLFAR ANPYISVANIMLQNYVKQREKYNYDTLKEQFTFIKNASTSIVYMQFANFMNIDNSLSPVIRYQKLYRRSINIISINNINNNEATVTFESLAQNNTGEILENMLWEAKIGFIMDSISTNMPFHFIVTSYKLKLLRNKNQ EHEE_rd4_0234.min_rise1.33_000000004_0001
SDIILYVYTFTGPDAEEKARKTATKVVKKVATKLRKKVGVDKFKYLILVRKKDGTVLVVIFVRVE ANPYISVANIMLQNYVKQREKYNYDTLKEQFTFIKNASTSIVYMQFANFMNIDNSLSPVIRYQKLYRRSINIISINNINNNEATVTFESLAQNNTGEILENMLWEAKIGFIMDSISTNMPFHFIVTSYKLKLLRNKNQ EHEE_08483_000000034_0001
DSDTLLMRIAMDAARKLVRIDDPTERKKVKNEVRTEARKLGVDEKKADEILKKLVELLRMALE ANPYISVANIMLQNYVKQREKYNYDTLKEQFTFIKNASTSIVYMQFANFMNIDNSLSPVIRYQKLYRRSINIISINNINNNEATVTFESLAQNNTGEILENMLWEAKIGFIMDSISTNMPFHFIVTSYKLKLLRNKNQ ems_3hM_1776_000000011_0001
SEEEELKKLCSKISPAVCEALELVLRLLEKDPNNKLLRLLLRALKRAIKRNSSTTVLVVAIAILL ANPYISVANIMLQNYVKQREKYNYDTLKEQFTFIKNASTSIVYMQFANFMNIDNSLSPVIRYQKLYRRSINIISINNINNNEATVTFESLAQNNTGEILENMLWEAKIGFIMDSISTNMPFHFIVTSYKLKLLRNKNQ r1_a2de759c170706188c6e693fd8ea43cc_0001_000000001_0001_0001_38_47_H_.._7256005cb90d1c86d8c24a30a4ddea7e_0001_0001_0002_0001_0001_5_crosslinked
DLDEIAKKIIEWLRRLNQPASEIFETWVKKADPKYVRHVVKLMYDLASSIEEVARMVALAI ANPYISVANIMLQNYVKQREKYNYDTLKEQFTFIKNASTSIVYMQFANFMNIDNSLSPVIRYQKLYRRSINIISINNINNNEATVTFESLAQNNTGEILENMLWEAKIGFIMDSISTNMPFHFIVTSYKLKLLRNKNQ ems_4hM_4291_0001_000000011_0001
VSEIATLIIRVAQMMLKEGLIDESEAKTIITLAREASKKDDEELIKKVQKLLASVWKKRQK ANPYISVANIMLQNYVKQREKYNYDTLKEQFTFIKNASTSIVYMQFANFMNIDNSLSPVIRYQKLYRRSINIISINNINNNEATVTFESLAQNNTGEILENMLWEAKIGFIMDSISTNMPFHFIVTSYKLKLLRNKNQ ems_3hC_134_0002_000000005_0001
SAKKLAKEAVKLGNPTAVAAYAYVLAVLLNDPELSKEVKECLKCVKRGECPPEVCLELVEKLLKQ ANPYISVANIMLQNYVKQREKYNYDTLKEQFTFIKNASTSIVYMQFANFMNIDNSLSPVIRYQKLYRRSINIISINNINNNEATVTFESLAQNNTGEILENMLWEAKIGFIMDSISTNMPFHFIVTSYKLKLLRNKNQ r1_4b397ff321495f1cf064223b6ad1b1e1_0001_000000002_0001_0001_24_33_H_.._96b0f543a0acc7b14351c09eef4c28de_0001_1_0001_0001_0001_4_crosslinked_mm_3
KVRVVVWGDNFKLEYHVDKPEQAKKVAEDVKRKYPKVQIIIVNELFVVVLLA ANPYISVANIMLQNYVKQREKYNYDTLKEQFTFIKNASTSIVYMQFANFMNIDNSLSPVIRYQKLYRRSINIISINNINNNEATVTFESLAQNNTGEILENMLWEAKIGFIMDSISTNMPFHFIVTSYKLKLLRNKNQ ems_bGC_3_0002_000000017_0001
DLDSEATKLLRLVAKVATKRNDMDALLWVMRLWVLLWLAKSNNDEDKVKDVSKKAVEILRKLLS ANPYISVANIMLQNYVKQREKYNYDTLKEQFTFIKNASTSIVYMQFANFMNIDNSLSPVIRYQKLYRRSINIISINNINNNEATVTFESLAQNNTGEILENMLWEAKIGFIMDSISTNMPFHFIVTSYKLKLLRNKNQ ems_3hC_913_000000004_0001
DEDKKKLHTLASQAFKLETSGDPNQQTKAKKLKKKAKEIANKDPRLQDWLHVLLYALEALKEV ANPYISVANIMLQNYVKQREKYNYDTLKEQFTFIKNASTSIVYMQFANFMNIDNSLSPVIRYQKLYRRSINIISINNINNNEATVTFESLAQNNTGEILENMLWEAKIGFIMDSISTNMPFHFIVTSYKLKLLRNKNQ ems_3hC_336_0001_000000000_0001
DEAVKLALELGNEVLLYAVVILIRLLAELLGDEEALRLAEELEEALRRGDKETFEKLVKRVLELL ANPYISVANIMLQNYVKQREKYNYDTLKEQFTFIKNASTSIVYMQFANFMNIDNSLSPVIRYQKLYRRSINIISINNINNNEATVTFESLAQNNTGEILENMLWEAKIGFIMDSISTNMPFHFIVTSYKLKLLRNKNQ csplice_r1_a2de759c170706188c6e693fd8ea43cc_0001_000000001_0001_0001_38_47_H_.._0e095bd15cd0c66eeba3db6f0a66ee49_0001_1_0001_0001_0001_15_49_HHH_34_02983_14_0001
SSSSSTTYTIPVDNPEQAWELYVTLAMELALRAAEFEEKGQPVRFSVTKRNNNGTFQVEVSLTVD ANPYISVANIMLQNYVKQREKYNYDTLKEQFTFIKNASTSIVYMQFANFMNIDNSLSPVIRYQKLYRRSINIISINNINNNEATVTFESLAQNNTGEILENMLWEAKIGFIMDSISTNMPFHFIVTSYKLKLLRNKNQ EHEE_01916_000000000_0001
PEELVEEAVELVEEGNREEAKKACRKAGVDEEECEAIVTLVLILLYIGFSPEEIKEAIKEYYKLL ANPYISVANIMLQNYVKQREKYNYDTLKEQFTFIKNASTSIVYMQFANFMNIDNSLSPVIRYQKLYRRSINIISINNINNNEATVTFESLAQNNTGEILENMLWEAKIGFIMDSISTNMPFHFIVTSYKLKLLRNKNQ nsplice_r1_EHEE_01784_000000022_0001_0001_27_36_H_.._HHH_eva_0100_0001_0002_0001_0001_21_59_HHH_03_05989_34_0001_58_crosslinked
DTAVERGNPLAASAQLLLLAVKITDEELRKKVETLIELIERALERNDEELLRRVLEEAKKLLRKL ANPYISVANIMLQNYVKQREKYNYDTLKEQFTFIKNASTSIVYMQFANFMNIDNSLSPVIRYQKLYRRSINIISINNINNNEATVTFESLAQNNTGEILENMLWEAKIGFIMDSISTNMPFHFIVTSYKLKLLRNKNQ csplice_r1_ems_3hM_1972_000000001_0001_0001_2_11_H_.._13f1bd03c51b762f1f51804b81b47236_0001_0001_0001_0001_0001_17_50_HHH_32_03532_19_0001
DDREKAREVAEKYPYVDIVLSKRGQVVFIVGDDTVFSLKNGKVEQYDGYDPHQIAEKLQRDD ANPYISVANIMLQNYVKQREKYNYDTLKEQFTFIKNASTSIVYMQFANFMNIDNSLSPVIRYQKLYRRSINIISINNINNNEATVTFESLAQNNTGEILENMLWEAKIGFIMDSISTNMPFHFIVTSYKLKLLRNKNQ ems_f2_716_000000006_0001
SIVAFHFKDPEAAKYVASLHNALLVDSGNKVTVVMWNMDPTQQEQVKKIAKKLGIEVEIREVG ANPYISVANIMLQNYVKQREKYNYDTLKEQFTFIKNASTSIVYMQFANFMNIDNSLSPVIRYQKLYRRSINIISINNINNNEATVTFESLAQNNTGEILENMLWEAKIGFIMDSISTNMPFHFIVTSYKLKLLRNKNQ ems_ferrM_1682_0001_000000013_0001
TEEIACRIVEALERGDVRRLAHLVVKLAKLVKEGDPVAREILEVIKKCAKKNSPKLCAELLKRLC ANPYISVANIMLQNYVKQREKYNYDTLKEQFTFIKNASTSIVYMQFANFMNIDNSLSPVIRYQKLYRRSINIISINNINNNEATVTFESLAQNNTGEILENMLWEAKIGFIMDSISTNMPFHFIVTSYKLKLLRNKNQ r1_4b397ff321495f1cf064223b6ad1b1e1_0001_000000002_0001_0001_24_33_H_.._5b815d3127a765855326221a430108b4_0001_0001_0002_0001_0001_1_crosslinked_mm_0
QVAVVFNNELFKYFEELAKKLGVPFKTVEINGRYFVILNNPEAAKKLAELASRYAQVPVRVREF ANPYISVANIMLQNYVKQREKYNYDTLKEQFTFIKNASTSIVYMQFANFMNIDNSLSPVIRYQKLYRRSINIISINNINNNEATVTFESLAQNNTGEILENMLWEAKIGFIMDSISTNMPFHFIVTSYKLKLLRNKNQ ems_ferrM_1752_000000007_0001
ATLFVISIEVKGDDEDAQRKLETFKKEVKRLADTVSKTFPGDVVVLLFSYRQGDRILIFVVVVVR ANPYISVANIMLQNYVKQREKYNYDTLKEQFTFIKNASTSIVYMQFANFMNIDNSLSPVIRYQKLYRRSINIISINNINNNEATVTFESLAQNNTGEILENMLWEAKIGFIMDSISTNMPFHFIVTSYKLKLLRNKNQ EHEE_09564_000000000_0001
DEEEVRRLVRTALEVADKVNDPEAHKLVIKAALLLWMAELDNDEDLWRHAKKILEKVIKLK ANPYISVANIMLQNYVKQREKYNYDTLKEQFTFIKNASTSIVYMQFANFMNIDNSLSPVIRYQKLYRRSINIISINNINNNEATVTFESLAQNNTGEILENMLWEAKIGFIMDSISTNMPFHFIVTSYKLKLLRNKNQ ems_3hM_2365_000000008_0001
PEETMEVTMRAMIRLELALMRDDEELLKTISKQLQKLAKDLNNEELLRIIQTIIKEVKDRRKS ANPYISVANIMLQNYVKQREKYNYDTLKEQFTFIKNASTSIVYMQFANFMNIDNSLSPVIRYQKLYRRSINIISINNINNNEATVTFESLAQNNTGEILENMLWEAKIGFIMDSISTNMPFHFIVTSYKLKLLRNKNQ ems_3hM_1800_000000007_0001
DEIEKLCKEFGLSPELCEKIKRILEECKKRGIPPEDCLRIVYRILLEEGDPAVAAVTLLAALLLA ANPYISVANIMLQNYVKQREKYNYDTLKEQFTFIKNASTSIVYMQFANFMNIDNSLSPVIRYQKLYRRSINIISINNINNNEATVTFESLAQNNTGEILENMLWEAKIGFIMDSISTNMPFHFIVTSYKLKLLRNKNQ nsplice_r1_EHEE_01784_000000022_0001_0001_27_36_H_.._8f017d72c118135780f125e5bfa40118_0001_0001_0002_0001_0001_17_50_HHH_06_24615_40_0001_55_crosslinked_mm_1
TVELNVTINVRGINIQLHFRFGHSPEEQKYLKHVVEVLKKQAKKLGATVSVTVKDGDKSSSQSVK ANPYISVANIMLQNYVKQREKYNYDTLKEQFTFIKNASTSIVYMQFANFMNIDNSLSPVIRYQKLYRRSINIISINNINNNEATVTFESLAQNNTGEILENMLWEAKIGFIMDSISTNMPFHFIVTSYKLKLLRNKNQ EEHEE_22572_000000006_0001
DVKELAERAAEKGDTEELRRLLELAEELGDSEAQYVIIAAYAAAILLLLGAVSPEEVKELVKRLL ANPYISVANIMLQNYVKQREKYNYDTLKEQFTFIKNASTSIVYMQFANFMNIDNSLSPVIRYQKLYRRSINIISINNINNNEATVTFESLAQNNTGEILENMLWEAKIGFIMDSISTNMPFHFIVTSYKLKLLRNKNQ nsplice_r1_a2de759c170706188c6e693fd8ea43cc_0001_000000001_0001_0001_38_47_H_.._ems_p1-15H-GBL-16H-GABBL-16H_0410_0001_0001_0001_0001_0001_0001_0001_19_54_HHH_01_03130_37_0001
SDCLLVLYTLIIVALVLAYVKGRPVTLCSTCNGNKVCVRVPTNPKQAKELLDTLRTLLKEERKR ANPYISVANIMLQNYVKQREKYNYDTLKEQFTFIKNASTSIVYMQFANFMNIDNSLSPVIRYQKLYRRSINIISINNINNNEATVTFESLAQNNTGEILENMLWEAKIGFIMDSISTNMPFHFIVTSYKLKLLRNKNQ r1_4b397ff321495f1cf064223b6ad1b1e1_0001_000000002_0001_0001_24_33_H_.._HEEH_19036_0001_0001_0001_0001_3_crosslinked_mm_1
DSELVRKAGDPNLIALLVLLYVAKLNRDEELVKELLEIVRELLERTKDPQVEILLRVIEKVLKEL ANPYISVANIMLQNYVKQREKYNYDTLKEQFTFIKNASTSIVYMQFANFMNIDNSLSPVIRYQKLYRRSINIISINNINNNEATVTFESLAQNNTGEILENMLWEAKIGFIMDSISTNMPFHFIVTSYKLKLLRNKNQ csplice_r1_4b397ff321495f1cf064223b6ad1b1e1_0001_000000002_0001_0001_24_33_H_.._02b6d93368eea7bfe586da0c467e1cba_0001_0001_0001_0001_0001_15_46_HHH_31_03529_18_0001
NPEELRERAERAEKEAKKLGDWRYVKEILKRLVQIAAELGDIEVWYILIKLFLEVMHNE ANPYISVANIMLQNYVKQREKYNYDTLKEQFTFIKNASTSIVYMQFANFMNIDNSLSPVIRYQKLYRRSINIISINNINNNEATVTFESLAQNNTGEILENMLWEAKIGFIMDSISTNMPFHFIVTSYKLKLLRNKNQ HHH_eva_0317_000000006_0001
SEEEELKKLASKISPAVTEALELVLRLLEKDPNNKLLRLLLRCLKRAIKRNSSTTVLVCAIAILL ANPYISVANIMLQNYVKQREKYNYDTLKEQFTFIKNASTSIVYMQFANFMNIDNSLSPVIRYQKLYRRSINIISINNINNNEATVTFESLAQNNTGEILENMLWEAKIGFIMDSISTNMPFHFIVTSYKLKLLRNKNQ r1_a2de759c170706188c6e693fd8ea43cc_0001_000000001_0001_0001_38_47_H_.._7256005cb90d1c86d8c24a30a4ddea7e_0001_0001_0002_0001_0001_7_crosslinked
DVEKAISVTPELLVLAVLVYVLALLKDKDKAKELLELLKELARKFNDPEVEKVVRRLEELVRRLL ANPYISVANIMLQNYVKQREKYNYDTLKEQFTFIKNASTSIVYMQFANFMNIDNSLSPVIRYQKLYRRSINIISINNINNNEATVTFESLAQNNTGEILENMLWEAKIGFIMDSISTNMPFHFIVTSYKLKLLRNKNQ csplice_r1_4b397ff321495f1cf064223b6ad1b1e1_0001_000000002_0001_0001_24_33_H_.._a463a93afd5c4f829debc6773e86b58b_0001_0001_0001_0001_0001_4_30_HHH_25_01064_17_0001
SDRRFHILKVPSPDPTDAKKVWQTASDEAKKIQDKAEKNGRPFTWFVFVYRRGDTFVVVIAVWQK ANPYISVANIMLQNYVKQREKYNYDTLKEQFTFIKNASTSIVYMQFANFMNIDNSLSPVIRYQKLYRRSINIISINNINNNEATVTFESLAQNNTGEILENMLWEAKIGFIMDSISTNMPFHFIVTSYKLKLLRNKNQ EHEE_01738_000000022_0001
DEEERKHLKKIEDKVRTLARKGTPVDIQVDVNGFKITLKVGPDETEAVWAVVMVALWLWAVNMK ANPYISVANIMLQNYVKQREKYNYDTLKEQFTFIKNASTSIVYMQFANFMNIDNSLSPVIRYQKLYRRSINIISINNINNNEATVTFESLAQNNTGEILENMLWEAKIGFIMDSISTNMPFHFIVTSYKLKLLRNKNQ HEEH_18311_000000015_0001
DLLEQALELAAEVASEELKKILFKAILRLLKEKGVPPEEIEKLARELAKKLGIPPEEVEKLLREV ANPYISVANIMLQNYVKQREKYNYDTLKEQFTFIKNASTSIVYMQFANFMNIDNSLSPVIRYQKLYRRSINIISINNINNNEATVTFESLAQNNTGEILENMLWEAKIGFIMDSISTNMPFHFIVTSYKLKLLRNKNQ csplice_r1_HHH_eva_0411_000000000_0001_0001_4_13_H_.._ems_3hC_159_0002_0001_0001_0001_0001_4_40_HHH_31_08790_25_0001
DLEEEAKKVDPELAEEVRKLLKEAKEKGDPELERVLEAILRAIRNNNPVLVYAERALFKVLRELS ANPYISVANIMLQNYVKQREKYNYDTLKEQFTFIKNASTSIVYMQFANFMNIDNSLSPVIRYQKLYRRSINIISINNINNNEATVTFESLAQNNTGEILENMLWEAKIGFIMDSISTNMPFHFIVTSYKLKLLRNKNQ nsplice_r1_ems_3hM_1972_000000001_0001_0001_2_11_H_.._a65768bbe80a5bf6221e055eaacc06f2_0001_0001_0003_0001_0001_16_51_HHH_08_31778_42_0001
DEIQFYIVTVKGDDEKAETILKRFVDTVRSTAEQQAREKNGDVRITWIKFRLGDDLFVVVVVRIR ANPYISVANIMLQNYVKQREKYNYDTLKEQFTFIKNASTSIVYMQFANFMNIDNSLSPVIRYQKLYRRSINIISINNINNNEATVTFESLAQNNTGEILENMLWEAKIGFIMDSISTNMPFHFIVTSYKLKLLRNKNQ EHEE_09767_000000011_0001
SVQVLVFVHDPRIARSVAKYANVEYHERQLGNIYTVQLHGASPEISEQIERTFPSAIVLIFTD ANPYISVANIMLQNYVKQREKYNYDTLKEQFTFIKNASTSIVYMQFANFMNIDNSLSPVIRYQKLYRRSINIISINNINNNEATVTFESLAQNNTGEILENMLWEAKIGFIMDSISTNMPFHFIVTSYKLKLLRNKNQ ems_ferrM_6895_000000003_0001
AKEVQKAIKIAEELGDLDLVLLLTLFAVALALNDPELIKKLSEEIKRLAKELGNEEVVKLIEELV ANPYISVANIMLQNYVKQREKYNYDTLKEQFTFIKNASTSIVYMQFANFMNIDNSLSPVIRYQKLYRRSINIISINNINNNEATVTFESLAQNNTGEILENMLWEAKIGFIMDSISTNMPFHFIVTSYKLKLLRNKNQ csplice_r1_ems_3hM_345_000000001_0001_0001_10_19_H_.._ems_p1-15H-GABBL-14H-GBL-16H_0177_0001_0001_0001_0001_0002_0001_0001_21_52_HHH_32_08912_31_0001
DIEEAIEILKKLGNPELAKLLKELLELLKKTGDPELKKSLKLVVEALKLNDPYALTVLLYVAKLA ANPYISVANIMLQNYVKQREKYNYDTLKEQFTFIKNASTSIVYMQFANFMNIDNSLSPVIRYQKLYRRSINIISINNINNNEATVTFESLAQNNTGEILENMLWEAKIGFIMDSISTNMPFHFIVTSYKLKLLRNKNQ nsplice_r1_4b397ff321495f1cf064223b6ad1b1e1_0001_000000002_0001_0001_24_33_H_.._4fda56044ee5b3284be1b45e16922fe5_0001_0001_0002_0001_0001_15_50_HHH_06_33595_41_0001
IFIVFIAGPNEFQFVVFHSEEFKELIKKAKTEAKKKNLRVEVQQWSDGIYAVQFK ANPYISVANIMLQNYVKQREKYNYDTLKEQFTFIKNASTSIVYMQFANFMNIDNSLSPVIRYQKLYRRSINIISINNINNNEATVTFESLAQNNTGEILENMLWEAKIGFIMDSISTNMPFHFIVTSYKLKLLRNKNQ ems_bGM_730_0002_000000031_0001
DKCEKVEELSKEDPEKALRLAIELARRAGDEALTRQLEELLELLKRGEVPPIVVKIAVLVLCYLS ANPYISVANIMLQNYVKQREKYNYDTLKEQFTFIKNASTSIVYMQFANFMNIDNSLSPVIRYQKLYRRSINIISINNINNNEATVTFESLAQNNTGEILENMLWEAKIGFIMDSISTNMPFHFIVTSYKLKLLRNKNQ nsplice_r1_4b397ff321495f1cf064223b6ad1b1e1_0001_000000002_0001_0001_24_33_H_.._6f654f4cfc61edc6ea6babecf4619bd0_0001_1_0001_0001_0001_16_50_HHH_06_18537_38_0001_32_crosslinked
TVEAILEAVKKGNELLVRVAEYLLEAYLRALGIPPEEIERLLRLIKEALERGDEELVRKLLKEAE ANPYISVANIMLQNYVKQREKYNYDTLKEQFTFIKNASTSIVYMQFANFMNIDNSLSPVIRYQKLYRRSINIISINNINNNEATVTFESLAQNNTGEILENMLWEAKIGFIMDSISTNMPFHFIVTSYKLKLLRNKNQ csplice_r1_HEEH_25006_000000001_0001_0001_43_52_H_.._ceb34eff223d02962210c9f2ec312c46_0001_0001_0001_0001_16_51_HHH_35_19708_30_0001
DLEEEAEELARRLGTPEVLECVKRVIKELRERGNPVLAYALLIIVILLLELGDYEAVEEICRRLL ANPYISVANIMLQNYVKQREKYNYDTLKEQFTFIKNASTSIVYMQFANFMNIDNSLSPVIRYQKLYRRSINIISINNINNNEATVTFESLAQNNTGEILENMLWEAKIGFIMDSISTNMPFHFIVTSYKLKLLRNKNQ nsplice_r1_a2de759c170706188c6e693fd8ea43cc_0001_000000001_0001_0001_38_47_H_.._92fcef89d624fd1dc959a5282c30a9f9_0001_0001_0001_0001_18_50_HHH_02_10329_36_0001_37_crosslinked
DPETIEKLVRSVQKLAEDLNQPDAKKIFATLVRRLAREVIKRNDLEAWWVIIHLYLEFMQTM ANPYISVANIMLQNYVKQREKYNYDTLKEQFTFIKNASTSIVYMQFANFMNIDNSLSPVIRYQKLYRRSINIISINNINNNEATVTFESLAQNNTGEILENMLWEAKIGFIMDSISTNMPFHFIVTSYKLKLLRNKNQ ems_3hM_932_000000002_0001
GEIRIRGLDPREAKKIAKKAGVRVVVIWLPGNQYKIYLWADSPELNKLVKELASRVGADVEVRD ANPYISVANIMLQNYVKQREKYNYDTLKEQFTFIKNASTSIVYMQFANFMNIDNSLSPVIRYQKLYRRSINIISINNINNNEATVTFESLAQNNTGEILENMLWEAKIGFIMDSISTNMPFHFIVTSYKLKLLRNKNQ ems_ferrM_4707_000000007_0001
DVEELAKEALELGDFVLIALVAHLYVALLDGDEELVEIIKRLIECLRKGECSEEEVERLFRKARK ANPYISVANIMLQNYVKQREKYNYDTLKEQFTFIKNASTSIVYMQFANFMNIDNSLSPVIRYQKLYRRSINIISINNINNNEATVTFESLAQNNTGEILENMLWEAKIGFIMDSISTNMPFHFIVTSYKLKLLRNKNQ csplice_r1_4b397ff321495f1cf064223b6ad1b1e1_0001_000000002_0001_0001_24_33_H_.._HHH_eva_0703_0001_0002_0001_0001_19_49_HHH_29_02410_12_0001_6_crosslinked
SFQVWVWWNNNGNERKTTITVGPDPTEQKKAQKIAKDIAKTLLDKGVEVLVFFWSGDDWAVYIYK ANPYISVANIMLQNYVKQREKYNYDTLKEQFTFIKNASTSIVYMQFANFMNIDNSLSPVIRYQKLYRRSINIISINNINNNEATVTFESLAQNNTGEILENMLWEAKIGFIMDSISTNMPFHFIVTSYKLKLLRNKNQ EEHEE_39479_000000008_0001
DIEEKVEELARRLGDEEARKLLERLEEAKRRNDPDLVLELLKLLYRLLGDPLLTVLAVLVYIKAI ANPYISVANIMLQNYVKQREKYNYDTLKEQFTFIKNASTSIVYMQFANFMNIDNSLSPVIRYQKLYRRSINIISINNINNNEATVTFESLAQNNTGEILENMLWEAKIGFIMDSISTNMPFHFIVTSYKLKLLRNKNQ nsplice_r1_EHEE_01784_000000022_0001_0001_27_36_H_.._dea46f940093e25720543808ba4992e4_0001_0001_0001_0001_0001_16_47_HHH_09_19469_45_0001
DDIVIFAGEEKARRYYKKMQKHNLKVTLRVVNNLWVVFVE ANPYISVANIMLQNYVKQREKYNYDTLKEQFTFIKNASTSIVYMQFANFMNIDNSLSPVIRYQKLYRRSINIISINNINNNEATVTFESLAQNNTGEILENMLWEAKIGFIMDSISTNMPFHFIVTSYKLKLLRNKNQ EHEE_rd4_0195.min_rise1.76_000000001_0001
KVVWVIVVDPRAAEIIVKYLGIPAEIRTINGLIAIRVEIKDDSIREILKEAADIANAPVRVFII ANPYISVANIMLQNYVKQREKYNYDTLKEQFTFIKNASTSIVYMQFANFMNIDNSLSPVIRYQKLYRRSINIISINNINNNEATVTFESLAQNNTGEILENMLWEAKIGFIMDSISTNMPFHFIVTSYKLKLLRNKNQ ems_ferrM_1076_0001_000000013_0001
DELAELAHKLKSPLCAAALALLYVAKLNNDEELLRRIVEELERIAEKLGDEKVRRCVEVVKKLVK ANPYISVANIMLQNYVKQREKYNYDTLKEQFTFIKNASTSIVYMQFANFMNIDNSLSPVIRYQKLYRRSINIISINNINNNEATVTFESLAQNNTGEILENMLWEAKIGFIMDSISTNMPFHFIVTSYKLKLLRNKNQ csplice_r1_4b397ff321495f1cf064223b6ad1b1e1_0001_000000002_0001_0001_24_33_H_.._8e257ee7c168324b0daa1e7d19ed2966_0001_0001_0005_0001_0001_4_33_HHH_28_01359_15_0001_4_crosslinked
PIDEIAKEAIKKALRLGNPLLVRAEVLLIAVTLGVPPEEVLREILELLRREGDEKAIRLLEELLR ANPYISVANIMLQNYVKQREKYNYDTLKEQFTFIKNASTSIVYMQFANFMNIDNSLSPVIRYQKLYRRSINIISINNINNNEATVTFESLAQNNTGEILENMLWEAKIGFIMDSISTNMPFHFIVTSYKLKLLRNKNQ csplice_r1_ems_3hM_1972_000000001_0001_0001_2_11_H_.._2730cbcc7b89775a53619ae3e2f9a3d5_0001_0001_0002_0001_0001_17_50_HHH_34_23852_32_0001
SEEDARTIVKKATELIKRNPRLAEIVLMWAQMLIDELAKKYQDPTLEELKKELEKLAKQFKS ANPYISVANIMLQNYVKQREKYNYDTLKEQFTFIKNASTSIVYMQFANFMNIDNSLSPVIRYQKLYRRSINIISINNINNNEATVTFESLAQNNTGEILENMLWEAKIGFIMDSISTNMPFHFIVTSYKLKLLRNKNQ ems_3hM_3493_000000002_0001
DIILEAAIIALEITGSPEFVKALLKYLRKLGNEEAVRVAERVKEALERGDEELVRELLKELRKLI ANPYISVANIMLQNYVKQREKYNYDTLKEQFTFIKNASTSIVYMQFANFMNIDNSLSPVIRYQKLYRRSINIISINNINNNEATVTFESLAQNNTGEILENMLWEAKIGFIMDSISTNMPFHFIVTSYKLKLLRNKNQ csplice_r1_ems_3hM_1972_000000001_0001_0001_2_11_H_.._3db0d5a70b9f22aa86967cfa964ec568_0001_1_0001_0001_0001_18_51_HHH_29_02341_12_0001
DLIKRALTEAFKLGNEVLLRAALILALILAELLGDPELKRLIEEILEALDRGDPEKIERLLRKLN ANPYISVANIMLQNYVKQREKYNYDTLKEQFTFIKNASTSIVYMQFANFMNIDNSLSPVIRYQKLYRRSINIISINNINNNEATVTFESLAQNNTGEILENMLWEAKIGFIMDSISTNMPFHFIVTSYKLKLLRNKNQ csplice_r1_ems_3hM_1972_000000001_0001_0001_2_11_H_.._ems_3hM_2998_0001_0001_0001_0001_4_38_HHH_32_13517_27_0001
DEDTSKWLKEELKKLQKKISNEEAQRRIKELLTRASEAQDKNDIELAMELWVLVWEIEWRYG ANPYISVANIMLQNYVKQREKYNYDTLKEQFTFIKNASTSIVYMQFANFMNIDNSLSPVIRYQKLYRRSINIISINNINNNEATVTFESLAQNNTGEILENMLWEAKIGFIMDSISTNMPFHFIVTSYKLKLLRNKNQ ems_3hM_2284_000000007_0001
DIEEIVRRCEKEGDPLCKKLLKLLKEVKEKGDELAERFVRAAIEAARRGNEVLVRAALIAIEVIS ANPYISVANIMLQNYVKQREKYNYDTLKEQFTFIKNASTSIVYMQFANFMNIDNSLSPVIRYQKLYRRSINIISINNINNNEATVTFESLAQNNTGEILENMLWEAKIGFIMDSISTNMPFHFIVTSYKLKLLRNKNQ nsplice_r1_ems_3hM_1972_000000001_0001_0001_2_11_H_.._ems_p1-14H-GBL-16H-GBL-15H_0242_0001_0001_0001_0001_0003_0001_0001_18_50_HHH_01_07117_35_0001_51_crosslinked
SILILIEFEDNGQWDAFEIDVDSSPEARKKAKELSKKILKKLRDKGVRVLIVTFDGSDIQISRYE ANPYISVANIMLQNYVKQREKYNYDTLKEQFTFIKNASTSIVYMQFANFMNIDNSLSPVIRYQKLYRRSINIISINNINNNEATVTFESLAQNNTGEILENMLWEAKIGFIMDSISTNMPFHFIVTSYKLKLLRNKNQ EEHEE_06907_000000000_0001
DELKEEAKRKGDEELLRLLERVEELRRRGNPEEALEVLREIFRLLLKRGDPLLALVTLEAVLLYI ANPYISVANIMLQNYVKQREKYNYDTLKEQFTFIKNASTSIVYMQFANFMNIDNSLSPVIRYQKLYRRSINIISINNINNNEATVTFESLAQNNTGEILENMLWEAKIGFIMDSISTNMPFHFIVTSYKLKLLRNKNQ nsplice_r1_EHEE_01784_000000022_0001_0001_27_36_H_.._124bfe52565eb76b44f8e4c63d48b7b1_0001_1_0001_0002_0001_0001_17_51_HHH_02_15017_36_0001
SRSYFFVVFVDSSDPKQKKTAEELVKKAATKLTKEARDRGQDVKFSVSWRDFGPFVAFQVYIQID ANPYISVANIMLQNYVKQREKYNYDTLKEQFTFIKNASTSIVYMQFANFMNIDNSLSPVIRYQKLYRRSINIISINNINNNEATVTFESLAQNNTGEILENMLWEAKIGFIMDSISTNMPFHFIVTSYKLKLLRNKNQ EHEE_00612_000000021_0001
DALEEAVKKGNKLLVEVAAYLLLAYVKVDPRLREELKRLLELAKKLAKELNDEELKRRLEELEKR ANPYISVANIMLQNYVKQREKYNYDTLKEQFTFIKNASTSIVYMQFANFMNIDNSLSPVIRYQKLYRRSINIISINNINNNEATVTFESLAQNNTGEILENMLWEAKIGFIMDSISTNMPFHFIVTSYKLKLLRNKNQ csplice_r1_HEEH_25006_000000001_0001_0001_43_52_H_.._ceb34eff223d02962210c9f2ec312c46_0001_0001_0001_0001_16_51_HHH_33_00730_18_0001
DVLELLEEAVRRGDEELAEEAVELVVKKLGLPPEVEELLRRLVKEGNVEAVHTIVAVLLYIK ANPYISVANIMLQNYVKQREKYNYDTLKEQFTFIKNASTSIVYMQFANFMNIDNSLSPVIRYQKLYRRSINIISINNINNNEATVTFESLAQNNTGEILENMLWEAKIGFIMDSISTNMPFHFIVTSYKLKLLRNKNQ nsplice_r1_EHEE_01784_000000022_0001_0001_27_36_H_.._e378ad5b99f69d69c82cdd59948ed3bd_0001_1_0001_0001_0001_0001_18_51_HHH_10_10894_38_0001
SEEEEKLKKAVEKGSPIKICALLALLAAKLGIPAEVLKKICKAITELLKRNDPEKVKELVERFIK ANPYISVANIMLQNYVKQREKYNYDTLKEQFTFIKNASTSIVYMQFANFMNIDNSLSPVIRYQKLYRRSINIISINNINNNEATVTFESLAQNNTGEILENMLWEAKIGFIMDSISTNMPFHFIVTSYKLKLLRNKNQ r1_e89fb2437918932c2cfbe071013e3412_0001_000000004_0001_0001_56_65_H_.._8bbc8211b3d4dc8b7dc3bf0bf0f7e66b_0001_0001_0002_0001_0001_6_crosslinked
HIEELVKLIEIALLLLRCNASPEFIRELAKCLSKGIPPEECLEILLKLAEERGDPDAKRCLERAR ANPYISVANIMLQNYVKQREKYNYDTLKEQFTFIKNASTSIVYMQFANFMNIDNSLSPVIRYQKLYRRSINIISINNINNNEATVTFESLAQNNTGEILENMLWEAKIGFIMDSISTNMPFHFIVTSYKLKLLRNKNQ csplice_r1_8215851a13b718927912cf034bd67192_0001_000000000_0001_0001_34_43_H_.._ems_3hC_1694_0001_0001_0001_0001_22_58_HHH_32_24592_30_0001_10_crosslinked_mm_0
SVEEVLEECAKTGDPRCLRKALKIATEEAGNPEAAVAYLYVLLVELNDPELEKLLRELAKELLTN ANPYISVANIMLQNYVKQREKYNYDTLKEQFTFIKNASTSIVYMQFANFMNIDNSLSPVIRYQKLYRRSINIISINNINNNEATVTFESLAQNNTGEILENMLWEAKIGFIMDSISTNMPFHFIVTSYKLKLLRNKNQ nsplice_r1_4b397ff321495f1cf064223b6ad1b1e1_0001_000000002_0001_0001_24_33_H_.._8edf3dbcd0f6789eec36dd53d59925b1_0001_0001_0001_0001_0001_17_50_HHH_02_34572_33_0001_35_crosslinked
SREVIRLAIEAVEEGDEEKVREALELARRLGDEEVERLIKSLLLALKRGNPVALYAQRVLLEVVS ANPYISVANIMLQNYVKQREKYNYDTLKEQFTFIKNASTSIVYMQFANFMNIDNSLSPVIRYQKLYRRSINIISINNINNNEATVTFESLAQNNTGEILENMLWEAKIGFIMDSISTNMPFHFIVTSYKLKLLRNKNQ nsplice_r1_ems_3hM_1972_000000001_0001_0001_2_11_H_.._6ba66a815c050ae16b4908ca9efb55fd_0001_0001_0002_0001_0001_14_49_HHH_04_01778_37_0001
DDEVTKKVIEAIERGDLERARRILEEAERKGLISPEASKLIKEVIELGAPKYALIALIYVLKYLK ANPYISVANIMLQNYVKQREKYNYDTLKEQFTFIKNASTSIVYMQFANFMNIDNSLSPVIRYQKLYRRSINIISINNINNNEATVTFESLAQNNTGEILENMLWEAKIGFIMDSISTNMPFHFIVTSYKLKLLRNKNQ nsplice_r1_4b397ff321495f1cf064223b6ad1b1e1_0001_000000002_0001_0001_24_33_H_.._66656e30a4b85fcbdd1a5250d4482d09_0001_0001_0001_0001_0001_18_49_HHH_04_02008_38_0001
SVEELAEVALKLGDFLLIAAVAHLYVKLLSGEIPPEEVEEIVRRLLELVKRGDRDSVRKVIESIP ANPYISVANIMLQNYVKQREKYNYDTLKEQFTFIKNASTSIVYMQFANFMNIDNSLSPVIRYQKLYRRSINIISINNINNNEATVTFESLAQNNTGEILENMLWEAKIGFIMDSISTNMPFHFIVTSYKLKLLRNKNQ csplice_r1_4b397ff321495f1cf064223b6ad1b1e1_0001_000000002_0001_0001_24_33_H_.._HHH_eva_0703_0001_0002_0001_0001_19_49_HHH_28_12962_26_0001
NNEVLIYAATISITLLFKLCVENNDEECLRRLEELLKELLERCKDPELCELVERALKLLEELKRK ANPYISVANIMLQNYVKQREKYNYDTLKEQFTFIKNASTSIVYMQFANFMNIDNSLSPVIRYQKLYRRSINIISINNINNNEATVTFESLAQNNTGEILENMLWEAKIGFIMDSISTNMPFHFIVTSYKLKLLRNKNQ csplice_r1_EHEE_05087_000000002_0001_0001_26_35_H_.._ems_3hC_941_0001_0001_0002_0001_0001_4_38_HHH_35_00516_16_0001_10_crosslinked_mm_0
SSDEFEVYIRKVSSEDEAKKFVEDVKRKADTIYKELKKSGGDVKVRVSWIQLGDWVIVLVIFKVD ANPYISVANIMLQNYVKQREKYNYDTLKEQFTFIKNASTSIVYMQFANFMNIDNSLSPVIRYQKLYRRSINIISINNINNNEATVTFESLAQNNTGEILENMLWEAKIGFIMDSISTNMPFHFIVTSYKLKLLRNKNQ EHEE_12685_000000028_0001
DVEELARRLGIITPELEELLKILEECKKRGDVLCTAAELVLKAAVELNDEELIKQVLEAVKRILN ANPYISVANIMLQNYVKQREKYNYDTLKEQFTFIKNASTSIVYMQFANFMNIDNSLSPVIRYQKLYRRSINIISINNINNNEATVTFESLAQNNTGEILENMLWEAKIGFIMDSISTNMPFHFIVTSYKLKLLRNKNQ nsplice_r1_a2de759c170706188c6e693fd8ea43cc_0001_000000001_0001_0001_38_47_H_.._ems_3hM_3574_0001_0003_0001_0001_20_58_HHH_05_25551_35_0001_54_crosslinked
DEEAAKVAVELKNLEALVVVVRVYVALELGDEELVRRILEEVERLAEKKNDEALRRIAEVIKKLL ANPYISVANIMLQNYVKQREKYNYDTLKEQFTFIKNASTSIVYMQFANFMNIDNSLSPVIRYQKLYRRSINIISINNINNNEATVTFESLAQNNTGEILENMLWEAKIGFIMDSISTNMPFHFIVTSYKLKLLRNKNQ csplice_r1_4b397ff321495f1cf064223b6ad1b1e1_0001_000000002_0001_0001_24_33_H_.._ems_3hM_2999_0001_0004_0001_0001_4_41_HHH_33_01429_16_0001
GEKYRSQYTVDPNDPMAEETARILARMYAYIVKAEAKSQGIPVTFSIDVQRRNNRLTVTVQVDTG ANPYISVANIMLQNYVKQREKYNYDTLKEQFTFIKNASTSIVYMQFANFMNIDNSLSPVIRYQKLYRRSINIISINNINNNEATVTFESLAQNNTGEILENMLWEAKIGFIMDSISTNMPFHFIVTSYKLKLLRNKNQ EHEE_07407_000000024_0001
DLEECLECAKKGDKECLERLEEEARRRGDKDSTILCRALLLALELGDPVALEAQLAAVEVALELK ANPYISVANIMLQNYVKQREKYNYDTLKEQFTFIKNASTSIVYMQFANFMNIDNSLSPVIRYQKLYRRSINIISINNINNNEATVTFESLAQNNTGEILENMLWEAKIGFIMDSISTNMPFHFIVTSYKLKLLRNKNQ nsplice_r1_ems_3hM_1972_000000001_0001_0001_2_11_H_.._35f52cadc11a949e61186ece2986b0b5_0001_0001_0001_0001_0001_16_51_HHH_05_03126_38_0001_66_crosslinked_mm_0
GSVVIFLVDVDPRLVETAARLANVEVHISPNGIVDVRNISEELARKVLKLAHQLGAKNVIVLVV ANPYISVANIMLQNYVKQREKYNYDTLKEQFTFIKNASTSIVYMQFANFMNIDNSLSPVIRYQKLYRRSINIISINNINNNEATVTFESLAQNNTGEILENMLWEAKIGFIMDSISTNMPFHFIVTSYKLKLLRNKNQ ems_ferrC_1860_000000000_0001
SPQEVVKEAEKLFDKGKYSREMLEIYIMAVLLLLGVSMDEIQKFIEKWRKLR ANPYISVANIMLQNYVKQREKYNYDTLKEQFTFIKNASTSIVYMQFANFMNIDNSLSPVIRYQKLYRRSINIISINNINNNEATVTFESLAQNNTGEILENMLWEAKIGFIMDSISTNMPFHFIVTSYKLKLLRNKNQ HHH_eva_0560_000000005_0001
GESSFDVYFFQTSDPRDAHRLVKELKKELEKEAKDLRRKGLDVKIEVTVRQLGDSVAVFVNKRTE ANPYISVANIMLQNYVKQREKYNYDTLKEQFTFIKNASTSIVYMQFANFMNIDNSLSPVIRYQKLYRRSINIISINNINNNEATVTFESLAQNNTGEILENMLWEAKIGFIMDSISTNMPFHFIVTSYKLKLLRNKNQ EHEE_07545_000000017_0001
TAEELEELLERGDEETLKKLLEEAKKEAKKRGDELLKILLRAIEIALRRGNPLLLRAQLALASLL ANPYISVANIMLQNYVKQREKYNYDTLKEQFTFIKNASTSIVYMQFANFMNIDNSLSPVIRYQKLYRRSINIISINNINNNEATVTFESLAQNNTGEILENMLWEAKIGFIMDSISTNMPFHFIVTSYKLKLLRNKNQ nsplice_r1_ems_3hM_1972_000000001_0001_0001_2_11_H_.._ec389b8abb25490ebba873a462ff6028_0001_0001_0001_0001_0001_16_51_HHH_02_25502_36_0001
CEEEIKKLAEKIGIPPEELKKLLELLTKLLGDPEKACEYIHVLLYAALLLGVPPEEIIKLIKKVS ANPYISVANIMLQNYVKQREKYNYDTLKEQFTFIKNASTSIVYMQFANFMNIDNSLSPVIRYQKLYRRSINIISINNINNNEATVTFESLAQNNTGEILENMLWEAKIGFIMDSISTNMPFHFIVTSYKLKLLRNKNQ nsplice_r1_a2de759c170706188c6e693fd8ea43cc_0001_000000001_0001_0001_38_47_H_.._e89fe0d109706e10047b063c3033bf3e_0001_1_0001_0001_0001_16_50_HHH_02_24092_37_0001_51_crosslinked
SEDDDEVKVLAYAATIAIEALNRPIRWTTNVKGVRVQVDFDSDPQTAREAAKRFLDIVRKLQTN ANPYISVANIMLQNYVKQREKYNYDTLKEQFTFIKNASTSIVYMQFANFMNIDNSLSPVIRYQKLYRRSINIISINNINNNEATVTFESLAQNNTGEILENMLWEAKIGFIMDSISTNMPFHFIVTSYKLKLLRNKNQ HEEH_13368_000000000_0001
YFQVFVHLEPTEEAKKAVEELKKLGAEVRTINGKIAVLVKSDDPDLEKRVRSIVPKASVLIVEI ANPYISVANIMLQNYVKQREKYNYDTLKEQFTFIKNASTSIVYMQFANFMNIDNSLSPVIRYQKLYRRSINIISINNINNNEATVTFESLAQNNTGEILENMLWEAKIGFIMDSISTNMPFHFIVTSYKLKLLRNKNQ ems_ferrM_3314_000000027_0001
DEFYIYLYEVKGTDEEAKKIADKLRKDAKKHAKKYAQSVGGSVRVTVRYREDGDAIFLVVFVTVR ANPYISVANIMLQNYVKQREKYNYDTLKEQFTFIKNASTSIVYMQFANFMNIDNSLSPVIRYQKLYRRSINIISINNINNNEATVTFESLAQNNTGEILENMLWEAKIGFIMDSISTNMPFHFIVTSYKLKLLRNKNQ EHEE_09070_000000021_0001
PVEIYTITTDEQAEEVARRVGSPELKEAVEKAKKDHDVLIHVSGGVWVAFWGNKWIVFVFY ANPYISVANIMLQNYVKQREKYNYDTLKEQFTFIKNASTSIVYMQFANFMNIDNSLSPVIRYQKLYRRSINIISINNINNNEATVTFESLAQNNTGEILENMLWEAKIGFIMDSISTNMPFHFIVTSYKLKLLRNKNQ ems_f4m_75_000000005_0001
DLRLTAALILLLTAPDPRLLRLVIRAAIELAERLGDEETAEILKEVLKLIENGDKDTAQKIVKEL ANPYISVANIMLQNYVKQREKYNYDTLKEQFTFIKNASTSIVYMQFANFMNIDNSLSPVIRYQKLYRRSINIISINNINNNEATVTFESLAQNNTGEILENMLWEAKIGFIMDSISTNMPFHFIVTSYKLKLLRNKNQ csplice_r1_ems_3hM_1972_000000001_0001_0001_2_11_H_.._4e447b9e2c1b879e46ed2232cdb10947_0001_1_0001_0001_0001_35_64_HHH_30_02317_09_0001
DVFVISLVEVTGPNAKEKAETIAKEYATKLARSLSKKYNASDVRFNWIVFRWGDEVWVFIFVDLK ANPYISVANIMLQNYVKQREKYNYDTLKEQFTFIKNASTSIVYMQFANFMNIDNSLSPVIRYQKLYRRSINIISINNINNNEATVTFESLAQNNTGEILENMLWEAKIGFIMDSISTNMPFHFIVTSYKLKLLRNKNQ EHEE_08184_000000003_0001
DVEALAKIALELGDLRLLTLLVLLYVALLLGDKDLVEELRKEISKVLGIPPEELKKLVEEIKRKK ANPYISVANIMLQNYVKQREKYNYDTLKEQFTFIKNASTSIVYMQFANFMNIDNSLSPVIRYQKLYRRSINIISINNINNNEATVTFESLAQNNTGEILENMLWEAKIGFIMDSISTNMPFHFIVTSYKLKLLRNKNQ csplice_r1_4b397ff321495f1cf064223b6ad1b1e1_0001_000000002_0001_0001_24_33_H_.._6357206e42d978b946eb7942e3526b2f_0001_1_0001_0002_0001_0001_18_50_HHH_31_31256_28_0001
GPVKELLKCLKEGDPECIELVKELVKELIKRTGNPLLRRALKAFEKAVKLGNPVLLYAEAAIALT ANPYISVANIMLQNYVKQREKYNYDTLKEQFTFIKNASTSIVYMQFANFMNIDNSLSPVIRYQKLYRRSINIISINNINNNEATVTFESLAQNNTGEILENMLWEAKIGFIMDSISTNMPFHFIVTSYKLKLLRNKNQ r1_a2de759c170706188c6e693fd8ea43cc_0001_000000001_0001_0001_38_47_H_.._928247c4d33d096db13ef6b420e729be_0001_0001_0002_0001_0001_9_crosslinked
AEEIVKMWAKALYEWLQDRGVDPREASKIVKTALEKMLKKNKDYKEEVEKAAREVSKWLDNS ANPYISVANIMLQNYVKQREKYNYDTLKEQFTFIKNASTSIVYMQFANFMNIDNSLSPVIRYQKLYRRSINIISINNINNNEATVTFESLAQNNTGEILENMLWEAKIGFIMDSISTNMPFHFIVTSYKLKLLRNKNQ ems_3hM_1842_000000001_0001
DERLEELIKLNTPEAIEEAKELVKELLERTNDPIVKIALEALKLCEELGNPLLCLAELLLVIVTV ANPYISVANIMLQNYVKQREKYNYDTLKEQFTFIKNASTSIVYMQFANFMNIDNSLSPVIRYQKLYRRSINIISINNINNNEATVTFESLAQNNTGEILENMLWEAKIGFIMDSISTNMPFHFIVTSYKLKLLRNKNQ nsplice_r1_ems_3hM_1972_000000001_0001_0001_2_11_H_.._2730cbcc7b89775a53619ae3e2f9a3d5_0001_0001_0002_0001_0001_17_50_HHH_01_10847_36_0001_55_crosslinked
DIEELLEECLKRGICPPEVVKLVKEVIKKARKQGDEETVRLLEEAVKLGNYIALAALVYVFEVLN ANPYISVANIMLQNYVKQREKYNYDTLKEQFTFIKNASTSIVYMQFANFMNIDNSLSPVIRYQKLYRRSINIISINNINNNEATVTFESLAQNNTGEILENMLWEAKIGFIMDSISTNMPFHFIVTSYKLKLLRNKNQ nsplice_r1_4b397ff321495f1cf064223b6ad1b1e1_0001_000000002_0001_0001_24_33_H_.._ems_p1-14H-GBL-16H-GBL-16H_0697_0001_0001_0001_0001_0001_0001_0001_18_51_HHH_08_31492_41_0001_36_crosslinked
PSLWIIVQNVSPEVAKKVKKLAGNVDVAVEQRGDFVVLELHKVTPEIAKKVAKDAGYNLFILS ANPYISVANIMLQNYVKQREKYNYDTLKEQFTFIKNASTSIVYMQFANFMNIDNSLSPVIRYQKLYRRSINIISINNINNNEATVTFESLAQNNTGEILENMLWEAKIGFIMDSISTNMPFHFIVTSYKLKLLRNKNQ ems_ferrM_2560_000000003_0001
DYEDEAEKAAELATQAKRQQDPDLYRKAEEVIKDLQKKAKENNDESAALMLKIILWMLSLIFS ANPYISVANIMLQNYVKQREKYNYDTLKEQFTFIKNASTSIVYMQFANFMNIDNSLSPVIRYQKLYRRSINIISINNINNNEATVTFESLAQNNTGEILENMLWEAKIGFIMDSISTNMPFHFIVTSYKLKLLRNKNQ ems_3hC_1636_0001_000000004_0001
DLREVYRILKELGDPFAAFITLVAALLLAGDPELAREVLERALREARERGDEEVVRLLEEALKRT ANPYISVANIMLQNYVKQREKYNYDTLKEQFTFIKNASTSIVYMQFANFMNIDNSLSPVIRYQKLYRRSINIISINNINNNEATVTFESLAQNNTGEILENMLWEAKIGFIMDSISTNMPFHFIVTSYKLKLLRNKNQ csplice_r1_EHEE_01784_000000022_0001_0001_27_36_H_.._8f017d72c118135780f125e5bfa40118_0001_0001_0002_0001_0001_17_50_HHH_34_12882_29_0001
TLAYWYTVDFTSTDQESAEKEKTKIKKKLEKVEEEAKKRGLDVIVWSEERNDNGNFHYFVAVFVR ANPYISVANIMLQNYVKQREKYNYDTLKEQFTFIKNASTSIVYMQFANFMNIDNSLSPVIRYQKLYRRSINIISINNINNNEATVTFESLAQNNTGEILENMLWEAKIGFIMDSISTNMPFHFIVTSYKLKLLRNKNQ EHEE_05390_000000014_0001
TWVIIILDNPEAAKYVASLLQTEVIHINNKVAVLVRGHDPREVEKVARQALKLAGSVRFITFP ANPYISVANIMLQNYVKQREKYNYDTLKEQFTFIKNASTSIVYMQFANFMNIDNSLSPVIRYQKLYRRSINIISINNINNNEATVTFESLAQNNTGEILENMLWEAKIGFIMDSISTNMPFHFIVTSYKLKLLRNKNQ ems_ferrM_6405_0001_000000010_0001
DLEEICEKALELALKLGNVVLAYAACICLVILRGDEELARLCEEAREAYERGDEERFRRLLKELK ANPYISVANIMLQNYVKQREKYNYDTLKEQFTFIKNASTSIVYMQFANFMNIDNSLSPVIRYQKLYRRSINIISINNINNNEATVTFESLAQNNTGEILENMLWEAKIGFIMDSISTNMPFHFIVTSYKLKLLRNKNQ csplice_r1_ems_3hM_1972_000000001_0001_0001_2_11_H_.._HHH_eva_0679_0001_0001_0001_0001_21_53_HHH_31_02528_14_0001_24_crosslinked_mm_0
SEEESETAITAFALIALAIMEGRPLRVTVEYNNQRRQIDIGTSPEARKKARTWLRRLRKIAEEE ANPYISVANIMLQNYVKQREKYNYDTLKEQFTFIKNASTSIVYMQFANFMNIDNSLSPVIRYQKLYRRSINIISINNINNNEATVTFESLAQNNTGEILENMLWEAKIGFIMDSISTNMPFHFIVTSYKLKLLRNKNQ HEEH_06752_000000012_0001
DLACSALLYIVILLVLSGDPELEKKAKELLEELLGDPEKVEELLRLIKECLKKGLSPEECAKLLC ANPYISVANIMLQNYVKQREKYNYDTLKEQFTFIKNASTSIVYMQFANFMNIDNSLSPVIRYQKLYRRSINIISINNINNNEATVTFESLAQNNTGEILENMLWEAKIGFIMDSISTNMPFHFIVTSYKLKLLRNKNQ csplice_r1_HEEH_00104_000000002_0001_0001_51_60_H_.._bcfe5f602c3a11759a1137071bf3b596_0001_1_0001_0002_0001_0001_4_34_HHH_29_29264_12_0001_10_crosslinked_mm_0
DLEVAVYAASIIASSDDEELRELATEAIRKALEEAERRGDEETSRRIREFVKRVLSPELVERVER ANPYISVANIMLQNYVKQREKYNYDTLKEQFTFIKNASTSIVYMQFANFMNIDNSLSPVIRYQKLYRRSINIISINNINNNEATVTFESLAQNNTGEILENMLWEAKIGFIMDSISTNMPFHFIVTSYKLKLLRNKNQ csplice_r1_a2de759c170706188c6e693fd8ea43cc_0001_000000001_0001_0001_38_47_H_.._ems_3hM_2142_0001_0005_0001_0001_4_44_HHH_33_05030_23_0001
SEEKEYIKRAVEHALDLARKQGRPVVITVEVNGWRIFIVVGPDPTTAKRLTKWLNELLEALKKK ANPYISVANIMLQNYVKQREKYNYDTLKEQFTFIKNASTSIVYMQFANFMNIDNSLSPVIRYQKLYRRSINIISINNINNNEATVTFESLAQNNTGEILENMLWEAKIGFIMDSISTNMPFHFIVTSYKLKLLRNKNQ HEEH_21271_000000018_0001
DEESCRLLLEALKLGNEIAVAALLYVLEVLLKEKIPDPEEVRELSEKFKEAIRRGDEELCKRLLS ANPYISVANIMLQNYVKQREKYNYDTLKEQFTFIKNASTSIVYMQFANFMNIDNSLSPVIRYQKLYRRSINIISINNINNNEATVTFESLAQNNTGEILENMLWEAKIGFIMDSISTNMPFHFIVTSYKLKLLRNKNQ csplice_r1_4b397ff321495f1cf064223b6ad1b1e1_0001_000000002_0001_0001_24_33_H_.._ems_p1-14H-GBL-16H-GBL-16H_0697_0001_0001_0001_0001_0001_0001_0001_18_51_HHH_33_25267_27_0001_9_crosslinked
DDKSKVKHWAELLKEALKKNDKDTWKELADKAYTEARKLKGDYILYALTVRAWVEVLELLKG ANPYISVANIMLQNYVKQREKYNYDTLKEQFTFIKNASTSIVYMQFANFMNIDNSLSPVIRYQKLYRRSINIISINNINNNEATVTFESLAQNNTGEILENMLWEAKIGFIMDSISTNMPFHFIVTSYKLKLLRNKNQ ems_3hC_941_0001_000000006_0001
TLLYIYFVVFTSTDQESAEKEKTKIKKKLEKVEEEAKKRGLDVKVRSREINNNGVFFFFVTVEVK ANPYISVANIMLQNYVKQREKYNYDTLKEQFTFIKNASTSIVYMQFANFMNIDNSLSPVIRYQKLYRRSINIISINNINNNEATVTFESLAQNNTGEILENMLWEAKIGFIMDSISTNMPFHFIVTSYKLKLLRNKNQ EHEE_05390_000000012_0001
DTFIEKLIKAIRKVIKKAEELGRPLKVTIDVDGVKVDVTVSTNPDETTLLAAEAAVEAIDLYKG ANPYISVANIMLQNYVKQREKYNYDTLKEQFTFIKNASTSIVYMQFANFMNIDNSLSPVIRYQKLYRRSINIISINNINNNEATVTFESLAQNNTGEILENMLWEAKIGFIMDSISTNMPFHFIVTSYKLKLLRNKNQ HEEH_12731_000000007_0001
DLEVEAYAIWVALAIYMAYLDNDEDKVKTIYTEAKKYIDNLSNPEDSEKAKKILDTLTKKIL ANPYISVANIMLQNYVKQREKYNYDTLKEQFTFIKNASTSIVYMQFANFMNIDNSLSPVIRYQKLYRRSINIISINNINNNEATVTFESLAQNNTGEILENMLWEAKIGFIMDSISTNMPFHFIVTSYKLKLLRNKNQ ems_3hM_325_000000005_0001
NIEEALELARRLGDEELVRLLEEVLEALKEGDEEKVRRLLKKLSKVILKLGDPRVTALLALIYVS ANPYISVANIMLQNYVKQREKYNYDTLKEQFTFIKNASTSIVYMQFANFMNIDNSLSPVIRYQKLYRRSINIISINNINNNEATVTFESLAQNNTGEILENMLWEAKIGFIMDSISTNMPFHFIVTSYKLKLLRNKNQ nsplice_r1_4b397ff321495f1cf064223b6ad1b1e1_0001_000000002_0001_0001_24_33_H_.._c1efc1aa306f93c8d86b795e36dcd6d6_0001_0001_0002_0001_0001_15_46_HHH_04_07960_42_0001
DSEELLKEAAKLRDPYAVTVLLYVLRVELKRRGTLTPELEELLERIRELAERGNPEEVEKLAELI ANPYISVANIMLQNYVKQREKYNYDTLKEQFTFIKNASTSIVYMQFANFMNIDNSLSPVIRYQKLYRRSINIISINNINNNEATVTFESLAQNNTGEILENMLWEAKIGFIMDSISTNMPFHFIVTSYKLKLLRNKNQ csplice_r1_4b397ff321495f1cf064223b6ad1b1e1_0001_000000002_0001_0001_24_33_H_.._4fda56044ee5b3284be1b45e16922fe5_0001_0001_0002_0001_0001_15_50_HHH_34_32930_29_0001
DRSAELCKEAVELKDPYAIRAIAYVVLVLAKEEGDEEKEKLAKEIERAAREGDEELVKRLCEKLK ANPYISVANIMLQNYVKQREKYNYDTLKEQFTFIKNASTSIVYMQFANFMNIDNSLSPVIRYQKLYRRSINIISINNINNNEATVTFESLAQNNTGEILENMLWEAKIGFIMDSISTNMPFHFIVTSYKLKLLRNKNQ csplice_r1_4b397ff321495f1cf064223b6ad1b1e1_0001_000000002_0001_0001_24_33_H_.._4a0c507f6062f32b8f28d793a3f8ca68_0001_0001_0001_0001_16_51_HHH_35_02401_15_0001_0_crosslinked
DLAEAAKLGNEVNLYAAVALLEVEARARNDEELEREVERLTRLVREALKKGDEELLDELKKLLKD ANPYISVANIMLQNYVKQREKYNYDTLKEQFTFIKNASTSIVYMQFANFMNIDNSLSPVIRYQKLYRRSINIISINNINNNEATVTFESLAQNNTGEILENMLWEAKIGFIMDSISTNMPFHFIVTSYKLKLLRNKNQ csplice_r1_ems_3hM_1972_000000001_0001_0001_2_11_H_.._ems_3hM_1747_0001_0003_0001_0001_4_38_HHH_35_03664_18_0001
NELVKDTVRIIAEWLHKNGVSREEIKEEIERFLRWLIELGTLSPEEAEKVRRWVEEYLDKY ANPYISVANIMLQNYVKQREKYNYDTLKEQFTFIKNASTSIVYMQFANFMNIDNSLSPVIRYQKLYRRSINIISINNINNNEATVTFESLAQNNTGEILENMLWEAKIGFIMDSISTNMPFHFIVTSYKLKLLRNKNQ HHH_eva_0206_000000006_0001
SDFLVFRIRFNRKNPDSRRKAKKLETEAEETASKIAKKLNVDYEIFKFSVNNGDTQTVFVFIILE ANPYISVANIMLQNYVKQREKYNYDTLKEQFTFIKNASTSIVYMQFANFMNIDNSLSPVIRYQKLYRRSINIISINNINNNEATVTFESLAQNNTGEILENMLWEAKIGFIMDSISTNMPFHFIVTSYKLKLLRNKNQ EHEE_08472_000000011_0001
DEEEELRELLKELGVPPEEIEKIERLLEEARRQGDEELVRAIELALRLGDIVALETLTLAYEYVK ANPYISVANIMLQNYVKQREKYNYDTLKEQFTFIKNASTSIVYMQFANFMNIDNSLSPVIRYQKLYRRSINIISINNINNNEATVTFESLAQNNTGEILENMLWEAKIGFIMDSISTNMPFHFIVTSYKLKLLRNKNQ nsplice_r1_4b397ff321495f1cf064223b6ad1b1e1_0001_000000002_0001_0001_24_33_H_.._6920960f944f70cac8c4a020bedd6a3f_0001_0001_0001_0001_18_51_HHH_08_31839_39_0001
PVFIVVVVDDKRLADLAKQVGAREVHIEQFGDIWVVFLKVDSEEEAKKLIKKVVPEADVLVFKV ANPYISVANIMLQNYVKQREKYNYDTLKEQFTFIKNASTSIVYMQFANFMNIDNSLSPVIRYQKLYRRSINIISINNINNNEATVTFESLAQNNTGEILENMLWEAKIGFIMDSISTNMPFHFIVTSYKLKLLRNKNQ ems_ferrM_2531_000000013_0001
DIEELLELLRKDPREVTELIERLLKEAKERGDPDLEELLKLLLELLREGNREAVHTILAVLLYIK ANPYISVANIMLQNYVKQREKYNYDTLKEQFTFIKNASTSIVYMQFANFMNIDNSLSPVIRYQKLYRRSINIISINNINNNEATVTFESLAQNNTGEILENMLWEAKIGFIMDSISTNMPFHFIVTSYKLKLLRNKNQ nsplice_r1_EHEE_01784_000000022_0001_0001_27_36_H_.._e378ad5b99f69d69c82cdd59948ed3bd_0001_1_0001_0001_0001_0001_18_51_HHH_04_28192_39_0001
DEEEEICRRLLEEGNVVKVITKLARKLAKLGDPRAIKVLILLIKAYITNDPRLLEEACKLVLRLP ANPYISVANIMLQNYVKQREKYNYDTLKEQFTFIKNASTSIVYMQFANFMNIDNSLSPVIRYQKLYRRSINIISINNINNNEATVTFESLAQNNTGEILENMLWEAKIGFIMDSISTNMPFHFIVTSYKLKLLRNKNQ r1_8215851a13b718927912cf034bd67192_0001_000000000_0001_0001_34_43_H_.._86993c5b2994b2f1279f998e1e16549a_0001_1_0001_0001_0001_0001_3_crosslinked
SLLEEIREELERLGDEEAVEIVKEVEKLARKLGVPPEELRVAFYAEKAAGIPPSEVVKFLERLLR ANPYISVANIMLQNYVKQREKYNYDTLKEQFTFIKNASTSIVYMQFANFMNIDNSLSPVIRYQKLYRRSINIISINNINNNEATVTFESLAQNNTGEILENMLWEAKIGFIMDSISTNMPFHFIVTSYKLKLLRNKNQ nsplice_r1_a2de759c170706188c6e693fd8ea43cc_0001_000000001_0001_0001_38_47_H_.._3dffd6bba3f48b4ca891f0a6921056d7_0001_0001_0002_0001_0001_17_50_HHH_05_24120_38_0001
TVHSWIIRRVSDSDPDSARRLAEEVERQLRKWAQDLSNNADSFSYKLFIITFNGKYVVIVVVHFQ ANPYISVANIMLQNYVKQREKYNYDTLKEQFTFIKNASTSIVYMQFANFMNIDNSLSPVIRYQKLYRRSINIISINNINNNEATVTFESLAQNNTGEILENMLWEAKIGFIMDSISTNMPFHFIVTSYKLKLLRNKNQ EHEE_06638_000000011_0001
DETAKTAETLIKQLAEKAKNQSDPAEAALLLMAAWMLAIDANDPRLAKLVRKLVKEVWKYV ANPYISVANIMLQNYVKQREKYNYDTLKEQFTFIKNASTSIVYMQFANFMNIDNSLSPVIRYQKLYRRSINIISINNINNNEATVTFESLAQNNTGEILENMLWEAKIGFIMDSISTNMPFHFIVTSYKLKLLRNKNQ ems_3hC_242_0002_000000002_0001
ATEYRIRVTVTGNDETAQELQRKVEETARKWSKQAKKDGAQDVTVWVARVQDGSKIVVFVIVIVH ANPYISVANIMLQNYVKQREKYNYDTLKEQFTFIKNASTSIVYMQFANFMNIDNSLSPVIRYQKLYRRSINIISINNINNNEATVTFESLAQNNTGEILENMLWEAKIGFIMDSISTNMPFHFIVTSYKLKLLRNKNQ EHEE_00239_000000030_0001
DLEERLKEVLERFKDNPKALAKLLKRLLRKLGIPPSEILSLLALLYILLIRDPREAKKLLEEIVR ANPYISVANIMLQNYVKQREKYNYDTLKEQFTFIKNASTSIVYMQFANFMNIDNSLSPVIRYQKLYRRSINIISINNINNNEATVTFESLAQNNTGEILENMLWEAKIGFIMDSISTNMPFHFIVTSYKLKLLRNKNQ r1_HEEH_00104_000000002_0001_0001_51_60_H_.._3d432a11e4bf08a8befab65278c1b918_0001_1_0001_0001_0001_0001
TTVTLIALIVLLYVKGNPEQAKLLAKVYKLLAEGDPEEARRLLEEILKRFGDPAVEELLELVERR ANPYISVANIMLQNYVKQREKYNYDTLKEQFTFIKNASTSIVYMQFANFMNIDNSLSPVIRYQKLYRRSINIISINNINNNEATVTFESLAQNNTGEILENMLWEAKIGFIMDSISTNMPFHFIVTSYKLKLLRNKNQ r1_4b397ff321495f1cf064223b6ad1b1e1_0001_000000002_0001_0001_24_33_H_.._3dd0c52de8bbd4f4002b597f58df57b7_0001_0001_0001_0001_0001
AIFFSTTFDSSPGNEDEYRKWKKKVEKVQKDLKKKAEELGLRIIVISWRVRDGDKTRYVVVIVVL ANPYISVANIMLQNYVKQREKYNYDTLKEQFTFIKNASTSIVYMQFANFMNIDNSLSPVIRYQKLYRRSINIISINNINNNEATVTFESLAQNNTGEILENMLWEAKIGFIMDSISTNMPFHFIVTSYKLKLLRNKNQ EHEE_11262_000000019_0001
TFIILFLDADPNAVKTAAKITNAEVWEWTAPGGAYFFAIATEDPDTVAELLKRLDGAPVWVFEL ANPYISVANIMLQNYVKQREKYNYDTLKEQFTFIKNASTSIVYMQFANFMNIDNSLSPVIRYQKLYRRSINIISINNINNNEATVTFESLAQNNTGEILENMLWEAKIGFIMDSISTNMPFHFIVTSYKLKLLRNKNQ ems_ferrM_1687_0002_000000031_0001
STLIAEAAVILARLTPDEELSKRALEAALEYAERLGDKRALKIIEEVARELGDEELTRKAEKVER ANPYISVANIMLQNYVKQREKYNYDTLKEQFTFIKNASTSIVYMQFANFMNIDNSLSPVIRYQKLYRRSINIISINNINNNEATVTFESLAQNNTGEILENMLWEAKIGFIMDSISTNMPFHFIVTSYKLKLLRNKNQ csplice_r1_EHEE_05087_000000002_0001_0001_26_35_H_.._ems_3hM_97_0001_0002_0001_0001_4_41_HHH_37_02097_14_0001
DARERIVEALKRGDTETAEKLLREASKNGLISELFELFVRVALEALERGDEVLVYAALVALEVTT ANPYISVANIMLQNYVKQREKYNYDTLKEQFTFIKNASTSIVYMQFANFMNIDNSLSPVIRYQKLYRRSINIISINNINNNEATVTFESLAQNNTGEILENMLWEAKIGFIMDSISTNMPFHFIVTSYKLKLLRNKNQ nsplice_r1_ems_3hM_1972_000000001_0001_0001_2_11_H_.._5f3e9e6710cf722fe56a0b12d5cb6937_0001_0001_0001_0001_17_49_HHH_02_02093_37_0001
DEELLKRCEEAVKKGDEELLERLLEEARRRGDEDAELLCELLLRLAREGDEIAVRALVLIFKYIK ANPYISVANIMLQNYVKQREKYNYDTLKEQFTFIKNASTSIVYMQFANFMNIDNSLSPVIRYQKLYRRSINIISINNINNNEATVTFESLAQNNTGEILENMLWEAKIGFIMDSISTNMPFHFIVTSYKLKLLRNKNQ nsplice_r1_EHEE_01784_000000022_0001_0001_27_36_H_.._563be658a10e0ac0b84877ebcf7643b5_0001_1_0001_0002_0001_0001_17_50_HHH_06_02744_38_0001_36_crosslinked
AVSVVVWAPDPDSVQKVAESVASSVEVRVFNNRLIVVKVDDPDAAKKVAEIVSKLLQVIVIVIV ANPYISVANIMLQNYVKQREKYNYDTLKEQFTFIKNASTSIVYMQFANFMNIDNSLSPVIRYQKLYRRSINIISINNINNNEATVTFESLAQNNTGEILENMLWEAKIGFIMDSISTNMPFHFIVTSYKLKLLRNKNQ ems_ferrC_1942_000000003_0001
SDIYVVLELYTGVSPEQSKKLQETAEKKARKFSKKWRDQGADVKVSVSVFVDGDRVFVFVLVEVR ANPYISVANIMLQNYVKQREKYNYDTLKEQFTFIKNASTSIVYMQFANFMNIDNSLSPVIRYQKLYRRSINIISINNINNNEATVTFESLAQNNTGEILENMLWEAKIGFIMDSISTNMPFHFIVTSYKLKLLRNKNQ EHEE_05992_000000024_0001
CVEELAEVALKLGDFLLIAAVAHLYVKLLSGEIPPEEVCEIVRRLLELVKRGDRDSVRKVIESIP ANPYISVANIMLQNYVKQREKYNYDTLKEQFTFIKNASTSIVYMQFANFMNIDNSLSPVIRYQKLYRRSINIISINNINNNEATVTFESLAQNNTGEILENMLWEAKIGFIMDSISTNMPFHFIVTSYKLKLLRNKNQ csplice_r1_4b397ff321495f1cf064223b6ad1b1e1_0001_000000002_0001_0001_24_33_H_.._HHH_eva_0703_0001_0002_0001_0001_19_49_HHH_28_12962_26_0001_9_crosslinked
DAIEYLAKLALECGNKDLIALAVLLYVALLLGDEETLKRLIELVRELSKKDPCVKEVLELLERLT ANPYISVANIMLQNYVKQREKYNYDTLKEQFTFIKNASTSIVYMQFANFMNIDNSLSPVIRYQKLYRRSINIISINNINNNEATVTFESLAQNNTGEILENMLWEAKIGFIMDSISTNMPFHFIVTSYKLKLLRNKNQ csplice_r1_4b397ff321495f1cf064223b6ad1b1e1_0001_000000002_0001_0001_24_33_H_.._b7a6e1b36f8db2feb5fc1593107b0623_0001_0001_0002_0001_0001_4_34_HHH_28_19776_28_0001_14_crosslinked
VLELVARILIKLALELNDEELLKLALEALVRATGDEELKKLLERIKEALERGDKELVERLVRKLL ANPYISVANIMLQNYVKQREKYNYDTLKEQFTFIKNASTSIVYMQFANFMNIDNSLSPVIRYQKLYRRSINIISINNINNNEATVTFESLAQNNTGEILENMLWEAKIGFIMDSISTNMPFHFIVTSYKLKLLRNKNQ csplice_r1_HEEH_25006_000000001_0001_0001_43_52_H_.._ems_3hM_3100_0001_0002_0001_0001_4_41_HHH_31_03174_14_0001
DVEEIVTKIRELIKEGDPEKAKELVEELAELLGLPPETRELLKRLVEEGNLEAVHTIVAVLTYIK ANPYISVANIMLQNYVKQREKYNYDTLKEQFTFIKNASTSIVYMQFANFMNIDNSLSPVIRYQKLYRRSINIISINNINNNEATVTFESLAQNNTGEILENMLWEAKIGFIMDSISTNMPFHFIVTSYKLKLLRNKNQ nsplice_r1_EHEE_01784_000000022_0001_0001_27_36_H_.._e378ad5b99f69d69c82cdd59948ed3bd_0001_1_0001_0001_0001_0001_18_51_HHH_10_30222_41_0001
DESVFYFVTVQSSDPDTRKKLKKEAQTKAEEFWKKAKDNGLDVKISWWEDQNGTLVLFFVFVIVR ANPYISVANIMLQNYVKQREKYNYDTLKEQFTFIKNASTSIVYMQFANFMNIDNSLSPVIRYQKLYRRSINIISINNINNNEATVTFESLAQNNTGEILENMLWEAKIGFIMDSISTNMPFHFIVTSYKLKLLRNKNQ EHEE_05019_000000007_0001
DVNRTAALALAEIAVELGDEELVLKLIRLACELLGLSPEECERLERELRKLGDPEKLLELARRLN ANPYISVANIMLQNYVKQREKYNYDTLKEQFTFIKNASTSIVYMQFANFMNIDNSLSPVIRYQKLYRRSINIISINNINNNEATVTFESLAQNNTGEILENMLWEAKIGFIMDSISTNMPFHFIVTSYKLKLLRNKNQ csplice_r1_ems_3hM_1972_000000001_0001_0001_2_11_H_.._ems_3hC_1684_0002_0001_0004_0001_0001_23_62_HHH_35_03091_14_0001_19_crosslinked
DIEEAEKALERGDDEVVQELLERAEEKGDSKTSYTLIAIYAALILVLLGALDPEEAKELIREVLK ANPYISVANIMLQNYVKQREKYNYDTLKEQFTFIKNASTSIVYMQFANFMNIDNSLSPVIRYQKLYRRSINIISINNINNNEATVTFESLAQNNTGEILENMLWEAKIGFIMDSISTNMPFHFIVTSYKLKLLRNKNQ nsplice_r1_a2de759c170706188c6e693fd8ea43cc_0001_000000001_0001_0001_38_47_H_.._ems_p1-15H-GBL-16H-GABBL-16H_0410_0001_0001_0001_0001_0001_0001_0001_19_54_HHH_01_02987_37_0001
TEELKKILKRIKEEAKRKGDEDLLKALKKIETEAKRRGISEDQAIELAILYAMKWWVDQA ANPYISVANIMLQNYVKQREKYNYDTLKEQFTFIKNASTSIVYMQFANFMNIDNSLSPVIRYQKLYRRSINIISINNINNNEATVTFESLAQNNTGEILENMLWEAKIGFIMDSISTNMPFHFIVTSYKLKLLRNKNQ HHH_eva_0040_000000011_0001
TADEITEELKKKYEVLLVWHLGEVVVIFLRQNVVVIVKNRFQTVSTPKEAWKVTKELQS ANPYISVANIMLQNYVKQREKYNYDTLKEQFTFIKNASTSIVYMQFANFMNIDNSLSPVIRYQKLYRRSINIISINNINNNEATVTFESLAQNNTGEILENMLWEAKIGFIMDSISTNMPFHFIVTSYKLKLLRNKNQ ems_f2_266_000000014_0001
DFVFIVDLDPKLVKKVASYAGAEVHVEKIGELVVVRLKGADPTLVKEVEKLLAKLAGFVLVIKR ANPYISVANIMLQNYVKQREKYNYDTLKEQFTFIKNASTSIVYMQFANFMNIDNSLSPVIRYQKLYRRSINIISINNINNNEATVTFESLAQNNTGEILENMLWEAKIGFIMDSISTNMPFHFIVTSYKLKLLRNKNQ ems_ferrC_1233_000000013_0001
VIVLIIVNTSDEVAKYAQKLVGVKSVLKRGDVVFLSVAIPDPKQATEASKNARNFIVIVFE ANPYISVANIMLQNYVKQREKYNYDTLKEQFTFIKNASTSIVYMQFANFMNIDNSLSPVIRYQKLYRRSINIISINNINNNEATVTFESLAQNNTGEILENMLWEAKIGFIMDSISTNMPFHFIVTSYKLKLLRNKNQ ems_ferrC_965_000000020_0001
DEEVEEIAKELLKRNVSVEEIAEILYRLGVDPKKISEALKLVLELLGVPPEEKIALLVLAYVLLT ANPYISVANIMLQNYVKQREKYNYDTLKEQFTFIKNASTSIVYMQFANFMNIDNSLSPVIRYQKLYRRSINIISINNINNNEATVTFESLAQNNTGEILENMLWEAKIGFIMDSISTNMPFHFIVTSYKLKLLRNKNQ nsplice_r1_4b397ff321495f1cf064223b6ad1b1e1_0001_000000002_0001_0001_24_33_H_.._3bb183c77bc991f960bfa50be667aad6_0001_0001_0001_0001_0001_15_52_HHH_05_06310_33_0001
SREEIHRAIVELWFALVAARMGIPLKVRVTFDGTTIEVEFDSDPNAQKTAEDVIRKLQQYLRNT ANPYISVANIMLQNYVKQREKYNYDTLKEQFTFIKNASTSIVYMQFANFMNIDNSLSPVIRYQKLYRRSINIISINNINNNEATVTFESLAQNNTGEILENMLWEAKIGFIMDSISTNMPFHFIVTSYKLKLLRNKNQ HEEH_23774_000000016_0001
DEIEELSRHVRKLATKASRVDPNFEALLKILLWSLDWLKKAGLPEAKEVAKEVEEIARKAIG ANPYISVANIMLQNYVKQREKYNYDTLKEQFTFIKNASTSIVYMQFANFMNIDNSLSPVIRYQKLYRRSINIISINNINNNEATVTFESLAQNNTGEILENMLWEAKIGFIMDSISTNMPFHFIVTSYKLKLLRNKNQ ems_3hC_822_0001_000000000_0001
LVEEISCLVLAYVLAREKNDEEALKVLQKVARLLLQGNKEEAEKLVREILKKLGDPVLKELLECL ANPYISVANIMLQNYVKQREKYNYDTLKEQFTFIKNASTSIVYMQFANFMNIDNSLSPVIRYQKLYRRSINIISINNINNNEATVTFESLAQNNTGEILENMLWEAKIGFIMDSISTNMPFHFIVTSYKLKLLRNKNQ csplice_r1_4b397ff321495f1cf064223b6ad1b1e1_0001_000000002_0001_0001_24_33_H_.._ems_3hC_902_0001_0002_0001_0001_22_58_HHH_35_08703_33_0001_6_crosslinked
PYREEALKVAAEAAKAGDEYALAAALYVIRELGDEEATRLVERLLELLKRGNPEEAKKLVEEIK ANPYISVANIMLQNYVKQREKYNYDTLKEQFTFIKNASTSIVYMQFANFMNIDNSLSPVIRYQKLYRRSINIISINNINNNEATVTFESLAQNNTGEILENMLWEAKIGFIMDSISTNMPFHFIVTSYKLKLLRNKNQ csplice_r1_4b397ff321495f1cf064223b6ad1b1e1_0001_000000002_0001_0001_24_33_H_.._ad9a6d61b8312e9423d9d072dea46e9c_0001_0001_0001_0001_0001_17_49_HHH_31_09135_32_0001
DLECLAEIAHKLKDPELAALLALLYVLKEEGDKEKLERLLREILEVLKRLGSPCREVIEELLRRL ANPYISVANIMLQNYVKQREKYNYDTLKEQFTFIKNASTSIVYMQFANFMNIDNSLSPVIRYQKLYRRSINIISINNINNNEATVTFESLAQNNTGEILENMLWEAKIGFIMDSISTNMPFHFIVTSYKLKLLRNKNQ csplice_r1_4b397ff321495f1cf064223b6ad1b1e1_0001_000000002_0001_0001_24_33_H_.._8e257ee7c168324b0daa1e7d19ed2966_0001_0001_0005_0001_0001_4_33_HHH_28_32360_26_0001_6_crosslinked
PTVVVSVKNPELAKEIASRAQVEVHVRQTPYGRWWVSLHADDPNLLKKVEELARKLGLLVIVIM ANPYISVANIMLQNYVKQREKYNYDTLKEQFTFIKNASTSIVYMQFANFMNIDNSLSPVIRYQKLYRRSINIISINNINNNEATVTFESLAQNNTGEILENMLWEAKIGFIMDSISTNMPFHFIVTSYKLKLLRNKNQ ems_ferrC_701_000000015_0001
DHLWWISLKDKDLAHYAAKVVNADVLTFNDRLVTISANSPEQVKQVNKIAKKHGAWFEVRQVDI ANPYISVANIMLQNYVKQREKYNYDTLKEQFTFIKNASTSIVYMQFANFMNIDNSLSPVIRYQKLYRRSINIISINNINNNEATVTFESLAQNNTGEILENMLWEAKIGFIMDSISTNMPFHFIVTSYKLKLLRNKNQ ems_ferrM_966_0001_000000026_0001
DPTIEEIVEKLTELAKKAYSNNDEDTLKKVKSELDKIEKSDERLSLLVLVAKLLVWVYRSG ANPYISVANIMLQNYVKQREKYNYDTLKEQFTFIKNASTSIVYMQFANFMNIDNSLSPVIRYQKLYRRSINIISINNINNNEATVTFESLAQNNTGEILENMLWEAKIGFIMDSISTNMPFHFIVTSYKLKLLRNKNQ ems_3hM_1096_000000004_0001
DKYVLLVLLYLALYALRKGDPRVEELIEKILELLKRDGDEELLKIFEEFKELVKRGDEEKLERLI ANPYISVANIMLQNYVKQREKYNYDTLKEQFTFIKNASTSIVYMQFANFMNIDNSLSPVIRYQKLYRRSINIISINNINNNEATVTFESLAQNNTGEILENMLWEAKIGFIMDSISTNMPFHFIVTSYKLKLLRNKNQ csplice_r1_4b397ff321495f1cf064223b6ad1b1e1_0001_000000002_0001_0001_24_33_H_.._06bba873f5b45c6f94d8df7ccb086c41_0001_0001_0001_0001_0001_4_34_HHH_30_21615_13_0001
GLVVVVVDNPEIAKQVSKVANAPFEVFQFGDKVAIFIEGAPPEALKKVRKFVESLGLTVYVWE ANPYISVANIMLQNYVKQREKYNYDTLKEQFTFIKNASTSIVYMQFANFMNIDNSLSPVIRYQKLYRRSINIISINNINNNEATVTFESLAQNNTGEILENMLWEAKIGFIMDSISTNMPFHFIVTSYKLKLLRNKNQ ems_ferrM_7008_0001_000000004_0001
RAVVVLDANPEQVRRIAKSVNAEVTTLEIANLQIAILIQVDDPTGAEIAWRLVKRLGVRVWLVL ANPYISVANIMLQNYVKQREKYNYDTLKEQFTFIKNASTSIVYMQFANFMNIDNSLSPVIRYQKLYRRSINIISINNINNNEATVTFESLAQNNTGEILENMLWEAKIGFIMDSISTNMPFHFIVTSYKLKLLRNKNQ ems_ferrM_1251_0002_000000005_0001
TEEEKKKIKKLSKTLQELAKKSPVKAIALVVRLAVKALRKNDELLYKVVRKAAKEVLKIIKS ANPYISVANIMLQNYVKQREKYNYDTLKEQFTFIKNASTSIVYMQFANFMNIDNSLSPVIRYQKLYRRSINIISINNINNNEATVTFESLAQNNTGEILENMLWEAKIGFIMDSISTNMPFHFIVTSYKLKLLRNKNQ r1_8215851a13b718927912cf034bd67192_0001_000000000_0001_0001_34_43_H_.._ems_3hM_1973_0001_0005_0001_0001
VEVIALAALVYVLAVLKNDEEIKREAEKLAELFLKALENNDEELLERLRELLERLLRKAT ANPYISVANIMLQNYVKQREKYNYDTLKEQFTFIKNASTSIVYMQFANFMNIDNSLSPVIRYQKLYRRSINIISINNINNNEATVTFESLAQNNTGEILENMLWEAKIGFIMDSISTNMPFHFIVTSYKLKLLRNKNQ csplice_r1_4b397ff321495f1cf064223b6ad1b1e1_0001_000000002_0001_0001_24_33_H_.._ems_3hM_2193_0001_0002_0001_0001_4_42_HHH_39_00450_42_0001
DREEARKLGNEEILKKALELLKEARERGDPETSLLLELAELFLKILAELNDEEVIRKLEEAIERL ANPYISVANIMLQNYVKQREKYNYDTLKEQFTFIKNASTSIVYMQFANFMNIDNSLSPVIRYQKLYRRSINIISINNINNNEATVTFESLAQNNTGEILENMLWEAKIGFIMDSISTNMPFHFIVTSYKLKLLRNKNQ nsplice_r1_HEEH_25006_000000001_0001_0001_43_52_H_.._ems_3hM_3227_0001_0001_0001_23_61_HHH_03_22549_36_0001
GIDEIYTIIVDGDSPEARKKRKKFVDDVTETAKRRAEKLGQQVRVDVTWRKRNGIIIVDVRVKVE ANPYISVANIMLQNYVKQREKYNYDTLKEQFTFIKNASTSIVYMQFANFMNIDNSLSPVIRYQKLYRRSINIISINNINNNEATVTFESLAQNNTGEILENMLWEAKIGFIMDSISTNMPFHFIVTSYKLKLLRNKNQ EHEE_04567_000000019_0001
DLEEALRLVKKLPPEEVLKILEKILRELGVPPEDIKILLKLIEELLREGNEEAAKTLLLIFLYIK ANPYISVANIMLQNYVKQREKYNYDTLKEQFTFIKNASTSIVYMQFANFMNIDNSLSPVIRYQKLYRRSINIISINNINNNEATVTFESLAQNNTGEILENMLWEAKIGFIMDSISTNMPFHFIVTSYKLKLLRNKNQ nsplice_r1_EHEE_01784_000000022_0001_0001_27_36_H_.._31efc13c780ed6f490de3a72028f6d05_0001_0001_0002_0001_0001_16_49_HHH_03_24846_37_0001
SALAELLLLWADAWRKGDERVQKLVKKAVEAIKKGDEKTLKKLLKLAKKLL ANPYISVANIMLQNYVKQREKYNYDTLKEQFTFIKNASTSIVYMQFANFMNIDNSLSPVIRYQKLYRRSINIISINNINNNEATVTFESLAQNNTGEILENMLWEAKIGFIMDSISTNMPFHFIVTSYKLKLLRNKNQ ems_p1-15H-GBL-16H-GBL-14H_0048_0001_0001_0001_000000000_0001
DLREEFQKVVKKAQEAAKNKDDATALALVLMAWVIAALIGDEKLQKQVKKVLKQVDDLTS ANPYISVANIMLQNYVKQREKYNYDTLKEQFTFIKNASTSIVYMQFANFMNIDNSLSPVIRYQKLYRRSINIISINNINNNEATVTFESLAQNNTGEILENMLWEAKIGFIMDSISTNMPFHFIVTSYKLKLLRNKNQ ems_3hC_444_000000001_0001
PEETKTITILAKIWLWVALALDDEELLKTISKQLQKLAKDLNNEELLRIIQTIIKEVKDRRKS ANPYISVANIMLQNYVKQREKYNYDTLKEQFTFIKNASTSIVYMQFANFMNIDNSLSPVIRYQKLYRRSINIISINNINNNEATVTFESLAQNNTGEILENMLWEAKIGFIMDSISTNMPFHFIVTSYKLKLLRNKNQ ems_3hM_1800_000000004_0001
DEEVLKLLIELFRRTGDPRLTVLAVLLYVALLLGDRELIERLLKEAKELGDEDLERAAKLLLDKL ANPYISVANIMLQNYVKQREKYNYDTLKEQFTFIKNASTSIVYMQFANFMNIDNSLSPVIRYQKLYRRSINIISINNINNNEATVTFESLAQNNTGEILENMLWEAKIGFIMDSISTNMPFHFIVTSYKLKLLRNKNQ csplice_r1_4b397ff321495f1cf064223b6ad1b1e1_0001_000000002_0001_0001_24_33_H_.._1c16b91345f31bbf162363e37172bb7e_0001_0001_0001_0001_0001_15_50_HHH_35_02113_14_0001
PECERSSELLKEALKLNDPYALRAICYVAVKLGCREVVELCLELLRRLGDEEAVRKVEELLRRLN ANPYISVANIMLQNYVKQREKYNYDTLKEQFTFIKNASTSIVYMQFANFMNIDNSLSPVIRYQKLYRRSINIISINNINNNEATVTFESLAQNNTGEILENMLWEAKIGFIMDSISTNMPFHFIVTSYKLKLLRNKNQ csplice_r1_4b397ff321495f1cf064223b6ad1b1e1_0001_000000002_0001_0001_24_33_H_.._4a0c507f6062f32b8f28d793a3f8ca68_0001_0001_0001_0001_16_51_HHH_31_02335_14_0001_1_crosslinked_mm_0
PEYALIALVYVLLYLAKERNDPELERLVKEILELLKNGDPEKAQELIEEALKLVGDPILEELLRL ANPYISVANIMLQNYVKQREKYNYDTLKEQFTFIKNASTSIVYMQFANFMNIDNSLSPVIRYQKLYRRSINIISINNINNNEATVTFESLAQNNTGEILENMLWEAKIGFIMDSISTNMPFHFIVTSYKLKLLRNKNQ csplice_r1_4b397ff321495f1cf064223b6ad1b1e1_0001_000000002_0001_0001_24_33_H_.._66656e30a4b85fcbdd1a5250d4482d09_0001_0001_0001_0001_0001_18_49_HHH_31_12083_10_0001
DVEVAVYAELAAGIPPEEVIKALVRLLGLDEEQEKLVEEFFKELKKRGLSPEEILKLVAELVKRL ANPYISVANIMLQNYVKQREKYNYDTLKEQFTFIKNASTSIVYMQFANFMNIDNSLSPVIRYQKLYRRSINIISINNINNNEATVTFESLAQNNTGEILENMLWEAKIGFIMDSISTNMPFHFIVTSYKLKLLRNKNQ csplice_r1_a2de759c170706188c6e693fd8ea43cc_0001_000000001_0001_0001_38_47_H_.._3dffd6bba3f48b4ca891f0a6921056d7_0001_0001_0002_0001_0001_17_50_HHH_30_01924_17_0001
DREALKVLLEAVEAGDPYAVLAALYVIKVLARELNNPEVERVVKEVEELFRRDPREAVKLLRKFL ANPYISVANIMLQNYVKQREKYNYDTLKEQFTFIKNASTSIVYMQFANFMNIDNSLSPVIRYQKLYRRSINIISINNINNNEATVTFESLAQNNTGEILENMLWEAKIGFIMDSISTNMPFHFIVTSYKLKLLRNKNQ csplice_r1_4b397ff321495f1cf064223b6ad1b1e1_0001_000000002_0001_0001_24_33_H_.._75166731caeca48a8b6666ff84b8d2e4_0001_0001_0002_0001_0001_16_51_HHH_34_31284_31_0001
DPNMTIVMELIIAFWMDPHEALEIVKEIEKDEELKRQLEKVARELNAEHLFKSASELAKKYV ANPYISVANIMLQNYVKQREKYNYDTLKEQFTFIKNASTSIVYMQFANFMNIDNSLSPVIRYQKLYRRSINIISINNINNNEATVTFESLAQNNTGEILENMLWEAKIGFIMDSISTNMPFHFIVTSYKLKLLRNKNQ ems_4hM_4735_000000005_0001
PIEELAKEALRLAFELNNPVLLYAEVALLYVLLLAKGIPPEEVEKIVRELLKELGIPPEVIEKAL ANPYISVANIMLQNYVKQREKYNYDTLKEQFTFIKNASTSIVYMQFANFMNIDNSLSPVIRYQKLYRRSINIISINNINNNEATVTFESLAQNNTGEILENMLWEAKIGFIMDSISTNMPFHFIVTSYKLKLLRNKNQ csplice_r1_ems_3hM_1972_000000001_0001_0001_2_11_H_.._2d5a0e42518f7c0de0c8a0066b0bd8d1_0001_0001_0002_0001_0001_14_49_HHH_31_07397_27_0001
DLEELIEKIAPTPEVKEALERLLKKVKEKNDPRLELLLRLALLFLKILRELNNEELLKRLSEAIK ANPYISVANIMLQNYVKQREKYNYDTLKEQFTFIKNASTSIVYMQFANFMNIDNSLSPVIRYQKLYRRSINIISINNINNNEATVTFESLAQNNTGEILENMLWEAKIGFIMDSISTNMPFHFIVTSYKLKLLRNKNQ nsplice_r1_HEEH_25006_000000001_0001_0001_43_52_H_.._ems_3hM_3227_0001_0001_0001_23_61_HHH_04_14212_38_0001
NVEELIKRLSEIAHRRGDTELMEVVMEAAVYWEDGDKDTAKELLKTAEKLTRS ANPYISVANIMLQNYVKQREKYNYDTLKEQFTFIKNASTSIVYMQFANFMNIDNSLSPVIRYQKLYRRSINIISINNINNNEATVTFESLAQNNTGEILENMLWEAKIGFIMDSISTNMPFHFIVTSYKLKLLRNKNQ HHH_eva_0728_000000001_0001
DRDEVLKKVAEVLERGDEDTAEEICRRAGYSEEECRLLLVALYAALTLGIPPEEVVELVKKSEEL ANPYISVANIMLQNYVKQREKYNYDTLKEQFTFIKNASTSIVYMQFANFMNIDNSLSPVIRYQKLYRRSINIISINNINNNEATVTFESLAQNNTGEILENMLWEAKIGFIMDSISTNMPFHFIVTSYKLKLLRNKNQ nsplice_r1_a2de759c170706188c6e693fd8ea43cc_0001_000000001_0001_0001_38_47_H_.._37c4b901090aff9d428d21afe4a79e40_0001_0001_0002_0001_0001_17_51_HHH_04_06348_35_0001_58_crosslinked
SEATRAEAALIAAEIWVEVALASSDEQSKTIITEAKKLAKKLGNEVLKRLIEMIEKQWRKSK ANPYISVANIMLQNYVKQREKYNYDTLKEQFTFIKNASTSIVYMQFANFMNIDNSLSPVIRYQKLYRRSINIISINNINNNEATVTFESLAQNNTGEILENMLWEAKIGFIMDSISTNMPFHFIVTSYKLKLLRNKNQ ems_3hC_1563_000000003_0001
PYEEEAKKVVKEAVEAGDCYAAAAAVYVLLLLTGDPEVKKLLEKIREALKRGDEETCRKLAKKVS ANPYISVANIMLQNYVKQREKYNYDTLKEQFTFIKNASTSIVYMQFANFMNIDNSLSPVIRYQKLYRRSINIISINNINNNEATVTFESLAQNNTGEILENMLWEAKIGFIMDSISTNMPFHFIVTSYKLKLLRNKNQ csplice_r1_4b397ff321495f1cf064223b6ad1b1e1_0001_000000002_0001_0001_24_33_H_.._ad9a6d61b8312e9423d9d072dea46e9c_0001_0001_0001_0001_0001_17_49_HHH_30_24270_27_0001_1_crosslinked
TEKLRELYKLLKDRDPELAAIVTILLVLLYLGNPLREEVSRELKKLLKELGDEEILELLKEAER ANPYISVANIMLQNYVKQREKYNYDTLKEQFTFIKNASTSIVYMQFANFMNIDNSLSPVIRYQKLYRRSINIISINNINNNEATVTFESLAQNNTGEILENMLWEAKIGFIMDSISTNMPFHFIVTSYKLKLLRNKNQ csplice_r1_EHEE_01784_000000022_0001_0001_27_36_H_.._62930c92d4209897ea4fe7b6b3ac5edc_0001_0001_0001_0001_0001_4_34_HHH_31_19803_32_0001
DEEEKEHLKVLAYALAVLALMVRDPNVRKRVQDLVRTAVSNDDEDLLKKAVDEARKLLQDD ANPYISVANIMLQNYVKQREKYNYDTLKEQFTFIKNASTSIVYMQFANFMNIDNSLSPVIRYQKLYRRSINIISINNINNNEATVTFESLAQNNTGEILENMLWEAKIGFIMDSISTNMPFHFIVTSYKLKLLRNKNQ ems_3hM_1453_000000001_0001
TEYEEKVRQIVKKIVTRAQKLNVPAVVIINVFGFWVVVIFDTDPRQVKKALETLEKFIDKAKKR ANPYISVANIMLQNYVKQREKYNYDTLKEQFTFIKNASTSIVYMQFANFMNIDNSLSPVIRYQKLYRRSINIISINNINNNEATVTFESLAQNNTGEILENMLWEAKIGFIMDSISTNMPFHFIVTSYKLKLLRNKNQ HEEH_24416_000000022_0001
PLVREAREIAKLLLEGDPDVKRIIKKLLELFKQGDPRATSLLTVILILLYLVDPELAKKLLKLVS ANPYISVANIMLQNYVKQREKYNYDTLKEQFTFIKNASTSIVYMQFANFMNIDNSLSPVIRYQKLYRRSINIISINNINNNEATVTFESLAQNNTGEILENMLWEAKIGFIMDSISTNMPFHFIVTSYKLKLLRNKNQ r1_EHEE_01784_000000022_0001_0001_27_36_H_.._1445951f0976f3587a541926548746c3_0001_0001_0001_0001_0001
SEEEELREVLELILEGDPKAVAALTLIAIRLYIKGDPLAKLVKKLARLVLKGNPEELERLVRRVN ANPYISVANIMLQNYVKQREKYNYDTLKEQFTFIKNASTSIVYMQFANFMNIDNSLSPVIRYQKLYRRSINIISINNINNNEATVTFESLAQNNTGEILENMLWEAKIGFIMDSISTNMPFHFIVTSYKLKLLRNKNQ r1_EHEE_01784_000000022_0001_0001_27_36_H_.._a64b9d1c96211f929705a8f4f94f81f4_0001_1_0001_0001_0001
DPSVTALYLVAYVYVIVVLKNDEDAKEEVKKALKLLKQALTAQDPTERERLVRIIKKIVKQLS ANPYISVANIMLQNYVKQREKYNYDTLKEQFTFIKNASTSIVYMQFANFMNIDNSLSPVIRYQKLYRRSINIISINNINNNEATVTFESLAQNNTGEILENMLWEAKIGFIMDSISTNMPFHFIVTSYKLKLLRNKNQ r1_4b397ff321495f1cf064223b6ad1b1e1_0001_000000002_0001_0001_24_33_H_.._ems_3hM_2476_0001_0001_0001_0001
PLLEETAKLIVRLLNDVDPEVAIRALERIAELLGDKELLERLKEVLKVLKKGDEDTARELLERLL ANPYISVANIMLQNYVKQREKYNYDTLKEQFTFIKNASTSIVYMQFANFMNIDNSLSPVIRYQKLYRRSINIISINNINNNEATVTFESLAQNNTGEILENMLWEAKIGFIMDSISTNMPFHFIVTSYKLKLLRNKNQ csplice_r1_HEEH_25006_000000001_0001_0001_43_52_H_.._9a773f325bc24391a11cd301277c1e75_0001_1_0001_0001_0001_19_51_HHH_31_02815_15_0001
DEELEKIARELYKRGVSAEEIAEILRRLGVSEEEILRVCSVLARETGDPEVISVCVLLYVKVVL ANPYISVANIMLQNYVKQREKYNYDTLKEQFTFIKNASTSIVYMQFANFMNIDNSLSPVIRYQKLYRRSINIISINNINNNEATVTFESLAQNNTGEILENMLWEAKIGFIMDSISTNMPFHFIVTSYKLKLLRNKNQ nsplice_r1_4b397ff321495f1cf064223b6ad1b1e1_0001_000000002_0001_0001_24_33_H_.._7b85b248b02270658cb572d4be61dda1_0001_0001_0002_0001_0001_16_48_HHH_02_06441_33_0001_40_crosslinked
DYARIAAYAALILAELGALDPEEALRLAKEAAKELGVPPEEIRKLLKELAELLGVPPELLEKVER ANPYISVANIMLQNYVKQREKYNYDTLKEQFTFIKNASTSIVYMQFANFMNIDNSLSPVIRYQKLYRRSINIISINNINNNEATVTFESLAQNNTGEILENMLWEAKIGFIMDSISTNMPFHFIVTSYKLKLLRNKNQ csplice_r1_a2de759c170706188c6e693fd8ea43cc_0001_000000001_0001_0001_38_47_H_.._ems_p1-15H-GBL-16H-GABBL-16H_0410_0001_0001_0001_0001_0001_0001_0001_19_54_HHH_30_08848_27_0001
DRLVEEAVKLGDPYAVLVALYLIKYEAEERGDEEVVRLVEKALELVRRGDPEEVEKLIRKIKELL ANPYISVANIMLQNYVKQREKYNYDTLKEQFTFIKNASTSIVYMQFANFMNIDNSLSPVIRYQKLYRRSINIISINNINNNEATVTFESLAQNNTGEILENMLWEAKIGFIMDSISTNMPFHFIVTSYKLKLLRNKNQ csplice_r1_4b397ff321495f1cf064223b6ad1b1e1_0001_000000002_0001_0001_24_33_H_.._90ca9bb350f5ff07ade78b53f6260034_0001_0001_0001_0001_0001_4_33_HHH_29_01753_11_0001
DEEAVRRAIELLERGNRDEARKLCKKAGASEESCEAIITLILILLYIGFSPEEITEAVKEYLKLL ANPYISVANIMLQNYVKQREKYNYDTLKEQFTFIKNASTSIVYMQFANFMNIDNSLSPVIRYQKLYRRSINIISINNINNNEATVTFESLAQNNTGEILENMLWEAKIGFIMDSISTNMPFHFIVTSYKLKLLRNKNQ nsplice_r1_EHEE_01784_000000022_0001_0001_27_36_H_.._HHH_eva_0100_0001_0002_0001_0001_21_59_HHH_06_05775_37_0001_48_crosslinked
AVIEIVEGEEQAKKMLEWAKRANLHIVVLQLGDTYVLIAI ANPYISVANIMLQNYVKQREKYNYDTLKEQFTFIKNASTSIVYMQFANFMNIDNSLSPVIRYQKLYRRSINIISINNINNNEATVTFESLAQNNTGEILENMLWEAKIGFIMDSISTNMPFHFIVTSYKLKLLRNKNQ EHEE_rd4_0996.min_rise1.41_000000003_0001
DKRLIARAALVSASFIPDKEVSSKVVKAAAKLAKEAGDEELLKELLEFARRLGSEEVERYIKKLL ANPYISVANIMLQNYVKQREKYNYDTLKEQFTFIKNASTSIVYMQFANFMNIDNSLSPVIRYQKLYRRSINIISINNINNNEATVTFESLAQNNTGEILENMLWEAKIGFIMDSISTNMPFHFIVTSYKLKLLRNKNQ csplice_r1_EHEE_05087_000000002_0001_0001_26_35_H_.._ems_3hM_1212_0001_0002_0001_0001_22_60_HHH_35_02521_10_0001
DEEYVERAEELLRRGNPEEAKKVVTEALKRLGDPLFKVLLEAIEAGDPYAVLALLYVAKIILRRK ANPYISVANIMLQNYVKQREKYNYDTLKEQFTFIKNASTSIVYMQFANFMNIDNSLSPVIRYQKLYRRSINIISINNINNNEATVTFESLAQNNTGEILENMLWEAKIGFIMDSISTNMPFHFIVTSYKLKLLRNKNQ nsplice_r1_4b397ff321495f1cf064223b6ad1b1e1_0001_000000002_0001_0001_24_33_H_.._75166731caeca48a8b6666ff84b8d2e4_0001_0001_0002_0001_0001_16_51_HHH_09_29717_38_0001
DEEEIDAKVLVALASWMAKLENRPVTVTLDVYGVKLDIKFPPDPTEVDKAEKTAADLIKRLKKG ANPYISVANIMLQNYVKQREKYNYDTLKEQFTFIKNASTSIVYMQFANFMNIDNSLSPVIRYQKLYRRSINIISINNINNNEATVTFESLAQNNTGEILENMLWEAKIGFIMDSISTNMPFHFIVTSYKLKLLRNKNQ HEEH_04225_000000018_0001
DEELEVRLELARRAAKLAQRDNRDVTLTDTVNGKRVEVRVPSDPLEAYQVVLTIYMTLWEKQWT ANPYISVANIMLQNYVKQREKYNYDTLKEQFTFIKNASTSIVYMQFANFMNIDNSLSPVIRYQKLYRRSINIISINNINNNEATVTFESLAQNNTGEILENMLWEAKIGFIMDSISTNMPFHFIVTSYKLKLLRNKNQ HEEH_20007_000000003_0001
TELVFFVAIFEFKSEDQKKEAEDRARKLIKEAEKEAQKQADSVEVSYNWDTFNNVLFVFVQFNLK ANPYISVANIMLQNYVKQREKYNYDTLKEQFTFIKNASTSIVYMQFANFMNIDNSLSPVIRYQKLYRRSINIISINNINNNEATVTFESLAQNNTGEILENMLWEAKIGFIMDSISTNMPFHFIVTSYKLKLLRNKNQ EHEE_04492_000000006_0001
TEEALRIAEELARRRGDEELEELIRRAKEALKRGDEDTALKLLAKVVLKLGDLRLLTLLVLLYVA ANPYISVANIMLQNYVKQREKYNYDTLKEQFTFIKNASTSIVYMQFANFMNIDNSLSPVIRYQKLYRRSINIISINNINNNEATVTFESLAQNNTGEILENMLWEAKIGFIMDSISTNMPFHFIVTSYKLKLLRNKNQ nsplice_r1_4b397ff321495f1cf064223b6ad1b1e1_0001_000000002_0001_0001_24_33_H_.._6357206e42d978b946eb7942e3526b2f_0001_1_0001_0002_0001_0001_18_50_HHH_06_02529_42_0001
IIWRLYDVTVKGTDEDAQRRADEYIKDLSKKATELAKKLGVPVVFISNFHEDGDRINILFAVVFI ANPYISVANIMLQNYVKQREKYNYDTLKEQFTFIKNASTSIVYMQFANFMNIDNSLSPVIRYQKLYRRSINIISINNINNNEATVTFESLAQNNTGEILENMLWEAKIGFIMDSISTNMPFHFIVTSYKLKLLRNKNQ EHEE_05360_000000003_0001
DAEEIAKKIGDPELEKLVRLFKECLERGDEECLKELIRLIARVVLEANDAEAAVVAVALYAELLR ANPYISVANIMLQNYVKQREKYNYDTLKEQFTFIKNASTSIVYMQFANFMNIDNSLSPVIRYQKLYRRSINIISINNINNNEATVTFESLAQNNTGEILENMLWEAKIGFIMDSISTNMPFHFIVTSYKLKLLRNKNQ nsplice_r1_HEEH_00104_000000002_0001_0001_51_60_H_.._ems_3hC_953_0001_0001_0002_0001_0001_22_58_HHH_02_10520_34_0001_53_crosslinked
SRVVVFVVAASDEFSELVKKLAGDVEIRKKDGFMLIRLKVEEAAKTAAKILQADVWVFRSP ANPYISVANIMLQNYVKQREKYNYDTLKEQFTFIKNASTSIVYMQFANFMNIDNSLSPVIRYQKLYRRSINIISINNINNNEATVTFESLAQNNTGEILENMLWEAKIGFIMDSISTNMPFHFIVTSYKLKLLRNKNQ ems_ferrM_6918_0001_000000010_0001
SVWVILQGVSEELAKLAQKIVGNVWVWKKDNKHYSVAIKVDDKKLAEELARKLAPASFIVFTD ANPYISVANIMLQNYVKQREKYNYDTLKEQFTFIKNASTSIVYMQFANFMNIDNSLSPVIRYQKLYRRSINIISINNINNNEATVTFESLAQNNTGEILENMLWEAKIGFIMDSISTNMPFHFIVTSYKLKLLRNKNQ ems_ferrM_2087_000000007_0001
GTVIIVVWASDPKTVTEQAKKLAQAEVHYRNGFVTIHVDDSKYQNVYKYLDSLGLQVFVVHNE ANPYISVANIMLQNYVKQREKYNYDTLKEQFTFIKNASTSIVYMQFANFMNIDNSLSPVIRYQKLYRRSINIISINNINNNEATVTFESLAQNNTGEILENMLWEAKIGFIMDSISTNMPFHFIVTSYKLKLLRNKNQ ems_ferrM_807_000000002_0001
DDREILLFIIDVKDEEDKKKAEKYAKKVKKDIEKHFKDRGLDVKVELTWTTLNGLFAFTVRVTSR ANPYISVANIMLQNYVKQREKYNYDTLKEQFTFIKNASTSIVYMQFANFMNIDNSLSPVIRYQKLYRRSINIISINNINNNEATVTFESLAQNNTGEILENMLWEAKIGFIMDSISTNMPFHFIVTSYKLKLLRNKNQ EHEE_01391_000000003_0001
SIKIIIIVTYNGRTEKYEVSVGDSPEEQKKAKKEVKKIVDTARKLGAAVWVVNRNGEDFDFHVDQ ANPYISVANIMLQNYVKQREKYNYDTLKEQFTFIKNASTSIVYMQFANFMNIDNSLSPVIRYQKLYRRSINIISINNINNNEATVTFESLAQNNTGEILENMLWEAKIGFIMDSISTNMPFHFIVTSYKLKLLRNKNQ EEHEE_26950_000000015_0001
SWVVIRVDNPEAAKIISKVVQAPVITRNGKYAIQVEADDKRQVDSLVRKAQEIVNFEVKYWVFD ANPYISVANIMLQNYVKQREKYNYDTLKEQFTFIKNASTSIVYMQFANFMNIDNSLSPVIRYQKLYRRSINIISINNINNNEATVTFESLAQNNTGEILENMLWEAKIGFIMDSISTNMPFHFIVTSYKLKLLRNKNQ ems_ferrM_1563_000000005_0001
SEEDLEFKITIALELWEAKLNNDDELLKKILKKAEDIARKTGDETLKEIVKRLKTRVKKMES ANPYISVANIMLQNYVKQREKYNYDTLKEQFTFIKNASTSIVYMQFANFMNIDNSLSPVIRYQKLYRRSINIISINNINNNEATVTFESLAQNNTGEILENMLWEAKIGFIMDSISTNMPFHFIVTSYKLKLLRNKNQ ems_3hM_1918_000000000_0001
DYKQKVDTLETLLRQANKNNDKDLLDKIIKKLEELAKKYQDEKAKQLSVAAWFARMLVEL ANPYISVANIMLQNYVKQREKYNYDTLKEQFTFIKNASTSIVYMQFANFMNIDNSLSPVIRYQKLYRRSINIISINNINNNEATVTFESLAQNNTGEILENMLWEAKIGFIMDSISTNMPFHFIVTSYKLKLLRNKNQ ems_3hC_200_000000006_0001
SKVVIFIDDWKAAEEVAKVANAEVEVRRINGWYFIQVHTSDEDGARKVVELLKKAGVLLVLIHP ANPYISVANIMLQNYVKQREKYNYDTLKEQFTFIKNASTSIVYMQFANFMNIDNSLSPVIRYQKLYRRSINIISINNINNNEATVTFESLAQNNTGEILENMLWEAKIGFIMDSISTNMPFHFIVTSYKLKLLRNKNQ ems_ferrM_5735_0001_000000011_0001
DEIERLVEEAYRKAKKLAEEKNNKVSVTVDVNGQNVTVTVDTDPTNQHMAAIMVKIILWMLQLK ANPYISVANIMLQNYVKQREKYNYDTLKEQFTFIKNASTSIVYMQFANFMNIDNSLSPVIRYQKLYRRSINIISINNINNNEATVTFESLAQNNTGEILENMLWEAKIGFIMDSISTNMPFHFIVTSYKLKLLRNKNQ HEEH_00334_000000011_0001
DYKVAVYAAEIIASSDDEELQKRALEAILKLAEELGDEEVLRRVKELAERLGDEEIKELVTRILE ANPYISVANIMLQNYVKQREKYNYDTLKEQFTFIKNASTSIVYMQFANFMNIDNSLSPVIRYQKLYRRSINIISINNINNNEATVTFESLAQNNTGEILENMLWEAKIGFIMDSISTNMPFHFIVTSYKLKLLRNKNQ csplice_r1_a2de759c170706188c6e693fd8ea43cc_0001_000000001_0001_0001_38_47_H_.._ems_3hM_2142_0001_0005_0001_0001_4_44_HHH_33_02654_10_0001
DPKEELSKRLLEALQKGDTETASKIIETLRRIVSIEDLIEVFMWVIEQDPRAHELLRIALEIVG ANPYISVANIMLQNYVKQREKYNYDTLKEQFTFIKNASTSIVYMQFANFMNIDNSLSPVIRYQKLYRRSINIISINNINNNEATVTFESLAQNNTGEILENMLWEAKIGFIMDSISTNMPFHFIVTSYKLKLLRNKNQ ems_4hM_5359_000000000_0001
DVSLNVRLHDDRAQEWLKVAKSNPHVAVWRIGERWYFLVIEIPEAAKELKKNAPLLELHII ANPYISVANIMLQNYVKQREKYNYDTLKEQFTFIKNASTSIVYMQFANFMNIDNSLSPVIRYQKLYRRSINIISINNINNNEATVTFESLAQNNTGEILENMLWEAKIGFIMDSISTNMPFHFIVTSYKLKLLRNKNQ ems_ferrM_4717_0002_000000002_0001
TLLFVFPGEESARRFLEWVKAMNLEATVEIHNGLYIVKVD ANPYISVANIMLQNYVKQREKYNYDTLKEQFTFIKNASTSIVYMQFANFMNIDNSLSPVIRYQKLYRRSINIISINNINNNEATVTFESLAQNNTGEILENMLWEAKIGFIMDSISTNMPFHFIVTSYKLKLLRNKNQ EHEE_rd4_0613.min_rise1.29_000000019_0001
TYIVIVFGVDPRVVKEVAKIADVKVSILPAGVVFIRVKDQEYSKLVITLIKQLAGVDAIVWE ANPYISVANIMLQNYVKQREKYNYDTLKEQFTFIKNASTSIVYMQFANFMNIDNSLSPVIRYQKLYRRSINIISINNINNNEATVTFESLAQNNTGEILENMLWEAKIGFIMDSISTNMPFHFIVTSYKLKLLRNKNQ ems_ferrM_6104_000000004_0001
IDITVWVRDADPTYIQKVAKKAGVLVVVLPGNVVVLFVKTKEALKIVTELLQRYGAKVRYQSHE ANPYISVANIMLQNYVKQREKYNYDTLKEQFTFIKNASTSIVYMQFANFMNIDNSLSPVIRYQKLYRRSINIISINNINNNEATVTFESLAQNNTGEILENMLWEAKIGFIMDSISTNMPFHFIVTSYKLKLLRNKNQ ems_ferrM_881_000000010_0001
WYAVEVHDADPRLVQTAAKIFNVFVIIINNKKIVLFFNDSKVEEAAKYLKKLGLKVRVTSI ANPYISVANIMLQNYVKQREKYNYDTLKEQFTFIKNASTSIVYMQFANFMNIDNSLSPVIRYQKLYRRSINIISINNINNNEATVTFESLAQNNTGEILENMLWEAKIGFIMDSISTNMPFHFIVTSYKLKLLRNKNQ ems_ferrM_5178_000000000_0001
PEEELEELCKRLGIPPRVCRAIVLAVKAVRLGNPVLVYAQLAIAALNLGVPPEVVRELVERLVRH ANPYISVANIMLQNYVKQREKYNYDTLKEQFTFIKNASTSIVYMQFANFMNIDNSLSPVIRYQKLYRRSINIISINNINNNEATVTFESLAQNNTGEILENMLWEAKIGFIMDSISTNMPFHFIVTSYKLKLLRNKNQ r1_a2de759c170706188c6e693fd8ea43cc_0001_000000001_0001_0001_38_47_H_.._e43d074a96ac24fe14a540c2fde651b0_0001_0001_0001_0001_16_crosslinked
DAVELVLDALKKGDEETAEKVLEEAERKGLASPIILRALRAIRKALKLGNPLLVKAEELLLEVTF ANPYISVANIMLQNYVKQREKYNYDTLKEQFTFIKNASTSIVYMQFANFMNIDNSLSPVIRYQKLYRRSINIISINNINNNEATVTFESLAQNNTGEILENMLWEAKIGFIMDSISTNMPFHFIVTSYKLKLLRNKNQ nsplice_r1_ems_3hM_1972_000000001_0001_0001_2_11_H_.._2730cbcc7b89775a53619ae3e2f9a3d5_0001_0001_0002_0001_0001_17_50_HHH_02_02132_37_0001
DPEDEKLMTILRELEEEAQRQGRPVSYDVTVAGFRISVTIDKDPSDSVRVAIEVWLFVWEAKRR ANPYISVANIMLQNYVKQREKYNYDTLKEQFTFIKNASTSIVYMQFANFMNIDNSLSPVIRYQKLYRRSINIISINNINNNEATVTFESLAQNNTGEILENMLWEAKIGFIMDSISTNMPFHFIVTSYKLKLLRNKNQ HEEH_09538_000000007_0001
SDEVWEFEIYWGDTDELRDKITKDAKKYLDKVRREAEKRGLDVKVSFEITRNNNVIDLKISVTIK ANPYISVANIMLQNYVKQREKYNYDTLKEQFTFIKNASTSIVYMQFANFMNIDNSLSPVIRYQKLYRRSINIISINNINNNEATVTFESLAQNNTGEILENMLWEAKIGFIMDSISTNMPFHFIVTSYKLKLLRNKNQ EHEE_08529_000000021_0001
DYERIERLLKKVNSEIAKKLLELAKEALEKGDEELLILLYAEAILLLVALEAGDKDLVRLVEKAA ANPYISVANIMLQNYVKQREKYNYDTLKEQFTFIKNASTSIVYMQFANFMNIDNSLSPVIRYQKLYRRSINIISINNINNNEATVTFESLAQNNTGEILENMLWEAKIGFIMDSISTNMPFHFIVTSYKLKLLRNKNQ nsplice_r1_ems_3hM_1972_000000001_0001_0001_2_11_H_.._ems_3hM_444_0001_0004_0001_0001_24_63_HHH_04_01822_40_0001
PVLFYALSIIVEALAELYELTGDSRLLELAKELLKLCKELAKRDNDPELEKECRELEKLVRTLEK ANPYISVANIMLQNYVKQREKYNYDTLKEQFTFIKNASTSIVYMQFANFMNIDNSLSPVIRYQKLYRRSINIISINNINNNEATVTFESLAQNNTGEILENMLWEAKIGFIMDSISTNMPFHFIVTSYKLKLLRNKNQ csplice_r1_a2de759c170706188c6e693fd8ea43cc_0001_000000001_0001_0001_38_47_H_.._92fcef89d624fd1dc959a5282c30a9f9_0001_0001_0001_0001_18_50_HHH_17_01180_15_0001_7_crosslinked
MVFVSLHWDPRLVKEVAKEAGVEVIELRLGDKFLLLLDVDDDERSKKAYKLVKKLVPEAFVFIL ANPYISVANIMLQNYVKQREKYNYDTLKEQFTFIKNASTSIVYMQFANFMNIDNSLSPVIRYQKLYRRSINIISINNINNNEATVTFESLAQNNTGEILENMLWEAKIGFIMDSISTNMPFHFIVTSYKLKLLRNKNQ ems_ferrM_5572_000000003_0001
DEVERLLRELGDEELLRVLKLLEKLKRDGTITPILERALEALRLALELGDPLLAKAEALLVKVTL ANPYISVANIMLQNYVKQREKYNYDTLKEQFTFIKNASTSIVYMQFANFMNIDNSLSPVIRYQKLYRRSINIISINNINNNEATVTFESLAQNNTGEILENMLWEAKIGFIMDSISTNMPFHFIVTSYKLKLLRNKNQ nsplice_r1_ems_3hM_1972_000000001_0001_0001_2_11_H_.._2730cbcc7b89775a53619ae3e2f9a3d5_0001_0001_0002_0001_0001_17_50_HHH_01_21689_36_0001
PLEEEVSEAAIKCVKDRNPVCVYAALALIAVLLNIPPEEVLKLLLKLAKELGDPEVLKILEELLR ANPYISVANIMLQNYVKQREKYNYDTLKEQFTFIKNASTSIVYMQFANFMNIDNSLSPVIRYQKLYRRSINIISINNINNNEATVTFESLAQNNTGEILENMLWEAKIGFIMDSISTNMPFHFIVTSYKLKLLRNKNQ csplice_r1_a2de759c170706188c6e693fd8ea43cc_0001_000000001_0001_0001_38_47_H_.._b0cfeb679c625548ae7bdd7f9392c7e6_0001_0001_0001_0001_34_64_HHH_31_13588_29_0001_16_crosslinked
SDEVRVSYEVRTSDKDELKRFVERAKKSATKFAQKYRNNNLVVFVIVIWSESNGTVKVRVVVIII ANPYISVANIMLQNYVKQREKYNYDTLKEQFTFIKNASTSIVYMQFANFMNIDNSLSPVIRYQKLYRRSINIISINNINNNEATVTFESLAQNNTGEILENMLWEAKIGFIMDSISTNMPFHFIVTSYKLKLLRNKNQ EHEE_10173_000000012_0001
SVRDKLATLIKEIKKALKNNDEERVKELQSKLKTLVTQYSSDPVAWAALLLLKIVEELYKET ANPYISVANIMLQNYVKQREKYNYDTLKEQFTFIKNASTSIVYMQFANFMNIDNSLSPVIRYQKLYRRSINIISINNINNNEATVTFESLAQNNTGEILENMLWEAKIGFIMDSISTNMPFHFIVTSYKLKLLRNKNQ ems_3hC_289_0001_000000000_0001
TDEERTIELLLLAWAIILMKGLSEEQSRKFNEEVKRRIEKLSRDQLEKLRKKLEEIVRRLK ANPYISVANIMLQNYVKQREKYNYDTLKEQFTFIKNASTSIVYMQFANFMNIDNSLSPVIRYQKLYRRSINIISINNINNNEATVTFESLAQNNTGEILENMLWEAKIGFIMDSISTNMPFHFIVTSYKLKLLRNKNQ HHH_eva_0398_000000005_0001
SDRTSKALEKLVKDALKKGDKHLAKVLVDFATELAKMLNDEKLKKVADSLRKLIEKWS ANPYISVANIMLQNYVKQREKYNYDTLKEQFTFIKNASTSIVYMQFANFMNIDNSLSPVIRYQKLYRRSINIISINNINNNEATVTFESLAQNNTGEILENMLWEAKIGFIMDSISTNMPFHFIVTSYKLKLLRNKNQ ems_3hC_350_0002_000000007_0001
SSELVRKSGDPELIALLVLLYVLLLALGISEEEIRRLDEKLRELVERGLDLSELIRRLVEELRRR ANPYISVANIMLQNYVKQREKYNYDTLKEQFTFIKNASTSIVYMQFANFMNIDNSLSPVIRYQKLYRRSINIISINNINNNEATVTFESLAQNNTGEILENMLWEAKIGFIMDSISTNMPFHFIVTSYKLKLLRNKNQ csplice_r1_4b397ff321495f1cf064223b6ad1b1e1_0001_000000002_0001_0001_24_33_H_.._02b6d93368eea7bfe586da0c467e1cba_0001_0001_0001_0001_0001_15_46_HHH_31_02400_15_0001
DEVDKLFKEGNFEEVLKEAKRKAKERNDPDLLRLVELIKKALELALRLGDELLSKAALILLEIVT ANPYISVANIMLQNYVKQREKYNYDTLKEQFTFIKNASTSIVYMQFANFMNIDNSLSPVIRYQKLYRRSINIISINNINNNEATVTFESLAQNNTGEILENMLWEAKIGFIMDSISTNMPFHFIVTSYKLKLLRNKNQ nsplice_r1_ems_3hM_1972_000000001_0001_0001_2_11_H_.._ems_p1-14H-GBL-16H-GBL-15H_0828_0001_0001_0002_0001_0001_0001_0001_18_50_HHH_02_12055_37_0001
VWVLIFNVDPRLASEIAKKVAGEFKVFTLDNTWVTVQVHSEEVAKLIQKVVGAHVIVLK ANPYISVANIMLQNYVKQREKYNYDTLKEQFTFIKNASTSIVYMQFANFMNIDNSLSPVIRYQKLYRRSINIISINNINNNEATVTFESLAQNNTGEILENMLWEAKIGFIMDSISTNMPFHFIVTSYKLKLLRNKNQ ems_ferrM_6574_000000014_0001
NEELAREFARKLNTVALLALFYVVKLEVERRGDEETLRRLEEILERFLKGEISPEEFEKLVRELD ANPYISVANIMLQNYVKQREKYNYDTLKEQFTFIKNASTSIVYMQFANFMNIDNSLSPVIRYQKLYRRSINIISINNINNNEATVTFESLAQNNTGEILENMLWEAKIGFIMDSISTNMPFHFIVTSYKLKLLRNKNQ csplice_r1_4b397ff321495f1cf064223b6ad1b1e1_0001_000000002_0001_0001_24_33_H_.._ems_4hC_2397_0001_0001_0003_0001_0001_31_60_HHH_27_02174_10_0001
AVVSFAFKIPEAAKYVASLHNAVVVHRGNKVNVIMINMEPTQQEQVKKIAKKLGVEVEIRENG ANPYISVANIMLQNYVKQREKYNYDTLKEQFTFIKNASTSIVYMQFANFMNIDNSLSPVIRYQKLYRRSINIISINNINNNEATVTFESLAQNNTGEILENMLWEAKIGFIMDSISTNMPFHFIVTSYKLKLLRNKNQ ems_ferrM_1682_0002_000000000_0001
TQVHIQGQSKQLTYNANSEELAQAAAKIAAMALNLEIRFDQTGDEVHVKLY ANPYISVANIMLQNYVKQREKYNYDTLKEQFTFIKNASTSIVYMQFANFMNIDNSLSPVIRYQKLYRRSINIISINNINNNEATVTFESLAQNNTGEILENMLWEAKIGFIMDSISTNMPFHFIVTSYKLKLLRNKNQ ems_bGM_508_000000009_0001
GEAEETLRKLFKKASEQAKKEGRPVTVTVDVNGVDVKVRVDTDPRLQLAVKLYLEAVAYWAEWT ANPYISVANIMLQNYVKQREKYNYDTLKEQFTFIKNASTSIVYMQFANFMNIDNSLSPVIRYQKLYRRSINIISINNINNNEATVTFESLAQNNTGEILENMLWEAKIGFIMDSISTNMPFHFIVTSYKLKLLRNKNQ HEEH_01822_000000000_0001
SSCLCLSLTLTANSEEETKKLIKLARTAAKTVALSLKALGYDVKVRYDWRVDGTTVTFSFCVCVK ANPYISVANIMLQNYVKQREKYNYDTLKEQFTFIKNASTSIVYMQFANFMNIDNSLSPVIRYQKLYRRSINIISINNINNNEATVTFESLAQNNTGEILENMLWEAKIGFIMDSISTNMPFHFIVTSYKLKLLRNKNQ r1_EHEE_01784_000000022_0001_0001_27_36_H_.._EHEE_03275_0001_0001_0001_11_crosslinked_mm_1
DEELLELAIEAVKKNDKELLKRLLELAEKLGDEEAVRLIRALLRALELGNEVLLYAVEILLKLLA ANPYISVANIMLQNYVKQREKYNYDTLKEQFTFIKNASTSIVYMQFANFMNIDNSLSPVIRYQKLYRRSINIISINNINNNEATVTFESLAQNNTGEILENMLWEAKIGFIMDSISTNMPFHFIVTSYKLKLLRNKNQ nsplice_r1_a2de759c170706188c6e693fd8ea43cc_0001_000000001_0001_0001_38_47_H_.._0e095bd15cd0c66eeba3db6f0a66ee49_0001_1_0001_0001_0001_15_49_HHH_03_02375_36_0001
TEVYFIVVTVDSNNPEDKKRAKTEIEKLLRKLQTEAKKKGLTPNYKLVEIEWGPEVLIALFVHFK ANPYISVANIMLQNYVKQREKYNYDTLKEQFTFIKNASTSIVYMQFANFMNIDNSLSPVIRYQKLYRRSINIISINNINNNEATVTFESLAQNNTGEILENMLWEAKIGFIMDSISTNMPFHFIVTSYKLKLLRNKNQ EHEE_05007_000000020_0001
SVVVLVVVDDPRVAETLARLVNAKEVRLDGDFLTVRLDDPDRAKEVAERLGVKKFFIFYI ANPYISVANIMLQNYVKQREKYNYDTLKEQFTFIKNASTSIVYMQFANFMNIDNSLSPVIRYQKLYRRSINIISINNINNNEATVTFESLAQNNTGEILENMLWEAKIGFIMDSISTNMPFHFIVTSYKLKLLRNKNQ ems_ferrM_7016_000000001_0001
GEHLIYLWFFNKDDSKSRKEVEKTVDDLSKKAEKTARKRGQSVSVRKRSTTIGDWVIVTVRIKIE ANPYISVANIMLQNYVKQREKYNYDTLKEQFTFIKNASTSIVYMQFANFMNIDNSLSPVIRYQKLYRRSINIISINNINNNEATVTFESLAQNNTGEILENMLWEAKIGFIMDSISTNMPFHFIVTSYKLKLLRNKNQ EHEE_05816_000000020_0001
SLWAWVTVIFTKDNPDEKRKAEEIIKDFSRQLTEEAKRKNLRVSFDKRKLRVGDTTVIQVKVQID ANPYISVANIMLQNYVKQREKYNYDTLKEQFTFIKNASTSIVYMQFANFMNIDNSLSPVIRYQKLYRRSINIISINNINNNEATVTFESLAQNNTGEILENMLWEAKIGFIMDSISTNMPFHFIVTSYKLKLLRNKNQ EHEE_11625_000000005_0001
SEDDISAYAIVVLLAIEVYMKNRPVKVTLQVNGNRVTFTVSEDPKDRTEARKAIKLYIKLQREN ANPYISVANIMLQNYVKQREKYNYDTLKEQFTFIKNASTSIVYMQFANFMNIDNSLSPVIRYQKLYRRSINIISINNINNNEATVTFESLAQNNTGEILENMLWEAKIGFIMDSISTNMPFHFIVTSYKLKLLRNKNQ HEEH_06931_000000012_0001
TFVLVRVLNVQPEVQEAIAKVAQAPVWFWESPGGWVVFNIADVSEEATELIKRAVKTQVEVHVE ANPYISVANIMLQNYVKQREKYNYDTLKEQFTFIKNASTSIVYMQFANFMNIDNSLSPVIRYQKLYRRSINIISINNINNNEATVTFESLAQNNTGEILENMLWEAKIGFIMDSISTNMPFHFIVTSYKLKLLRNKNQ ems_ferrM_1112_0002_000000014_0001
DLEELVKKALKLAVELGDILLALAALILLLIVTGDPRVEKVLKEVEELVRRGDPETAKKLLKEFL ANPYISVANIMLQNYVKQREKYNYDTLKEQFTFIKNASTSIVYMQFANFMNIDNSLSPVIRYQKLYRRSINIISINNINNNEATVTFESLAQNNTGEILENMLWEAKIGFIMDSISTNMPFHFIVTSYKLKLLRNKNQ csplice_r1_ems_3hM_1972_000000001_0001_0001_2_11_H_.._ems_p1-14H-GBL-16H-GBL-15H_0828_0001_0001_0002_0001_0001_0001_0001_18_50_HHH_31_24617_27_0001
DYRECEKLIRRLVKEVKEKSTDEEAERLAEKVSRDAEECSKKKDTACCIALLVLLYVLALELGVE ANPYISVANIMLQNYVKQREKYNYDTLKEQFTFIKNASTSIVYMQFANFMNIDNSLSPVIRYQKLYRRSINIISINNINNNEATVTFESLAQNNTGEILENMLWEAKIGFIMDSISTNMPFHFIVTSYKLKLLRNKNQ nsplice_r1_4b397ff321495f1cf064223b6ad1b1e1_0001_000000002_0001_0001_24_33_H_.._ems_3hC_1563_0001_0001_0001_0001_25_61_HHH_02_00777_46_0001_47_crosslinked_mm_0
DEELEELERRLEEAEERNDKVLVLALLAIIYLVARRKGDEEVEEKVTRIAKKVLEK ANPYISVANIMLQNYVKQREKYNYDTLKEQFTFIKNASTSIVYMQFANFMNIDNSLSPVIRYQKLYRRSINIISINNINNNEATVTFESLAQNNTGEILENMLWEAKIGFIMDSISTNMPFHFIVTSYKLKLLRNKNQ nsplice_r1_8215851a13b718927912cf034bd67192_0001_000000000_0001_0001_34_43_H_.._ems_3hM_3088_0001_0002_0001_0001_22_58_HHH_02_07359_21_0001
DVEEAERLAKELGDPDILEALKELKECLKKGDPECEEIIKLLSELLKEGNKEAVHTIVAVLLYIK ANPYISVANIMLQNYVKQREKYNYDTLKEQFTFIKNASTSIVYMQFANFMNIDNSLSPVIRYQKLYRRSINIISINNINNNEATVTFESLAQNNTGEILENMLWEAKIGFIMDSISTNMPFHFIVTSYKLKLLRNKNQ nsplice_r1_EHEE_01784_000000022_0001_0001_27_36_H_.._e378ad5b99f69d69c82cdd59948ed3bd_0001_1_0001_0001_0001_0001_18_51_HHH_04_32293_38_0001_44_crosslinked
SRIAELLEELARKLNNPTIRALATLYLALLYLGIPPEEVVKLLKKAIKTAGDPDLERVLELALKK ANPYISVANIMLQNYVKQREKYNYDTLKEQFTFIKNASTSIVYMQFANFMNIDNSLSPVIRYQKLYRRSINIISINNINNNEATVTFESLAQNNTGEILENMLWEAKIGFIMDSISTNMPFHFIVTSYKLKLLRNKNQ r1_EHEE_01784_000000022_0001_0001_27_36_H_.._00052a785cf4cffaa60b15d2ccc78f9d_0001_1_0001_0001_0001
SEEEKTIKKEATDTVKDALRKGKPLSFKYRFNGTEWKILVSTDPSQVELALMMVQAAIEAELKD ANPYISVANIMLQNYVKQREKYNYDTLKEQFTFIKNASTSIVYMQFANFMNIDNSLSPVIRYQKLYRRSINIISINNINNNEATVTFESLAQNNTGEILENMLWEAKIGFIMDSISTNMPFHFIVTSYKLKLLRNKNQ HEEH_04730_000000023_0001
KVQIHVDVNGNKRTAEFDTEEEADAFVRAVQMMAEILGAEFSTEKSGKTIHIKITK ANPYISVANIMLQNYVKQREKYNYDTLKEQFTFIKNASTSIVYMQFANFMNIDNSLSPVIRYQKLYRRSINIISINNINNNEATVTFESLAQNNTGEILENMLWEAKIGFIMDSISTNMPFHFIVTSYKLKLLRNKNQ ems_bGM_442_000000000_0001
PVEVSVNGQKHRELEVDPEVASEALAIIALILGVPSFEVHLDGTRVTLHTD ANPYISVANIMLQNYVKQREKYNYDTLKEQFTFIKNASTSIVYMQFANFMNIDNSLSPVIRYQKLYRRSINIISINNINNNEATVTFESLAQNNTGEILENMLWEAKIGFIMDSISTNMPFHFIVTSYKLKLLRNKNQ ems_bGM_645_000000003_0001
NHECSKLAKELGDTLLLAVLALAYVLLVEAEEKGDEELKKLVKLLNEACKKGDRELLKKLIEKIL ANPYISVANIMLQNYVKQREKYNYDTLKEQFTFIKNASTSIVYMQFANFMNIDNSLSPVIRYQKLYRRSINIISINNINNNEATVTFESLAQNNTGEILENMLWEAKIGFIMDSISTNMPFHFIVTSYKLKLLRNKNQ csplice_r1_4b397ff321495f1cf064223b6ad1b1e1_0001_000000002_0001_0001_24_33_H_.._862f1979d616454a4e1c3fba86a84502_0001_1_0001_0003_0001_0001_4_32_HHH_27_02583_10_0001_5_crosslinked
TKLLALLALAYVKKDPELLRRAAELLKECLERGKCPPKLIELLEKALKKVAGDPRLKEEIERLVR ANPYISVANIMLQNYVKQREKYNYDTLKEQFTFIKNASTSIVYMQFANFMNIDNSLSPVIRYQKLYRRSINIISINNINNNEATVTFESLAQNNTGEILENMLWEAKIGFIMDSISTNMPFHFIVTSYKLKLLRNKNQ r1_4b397ff321495f1cf064223b6ad1b1e1_0001_000000002_0001_0001_24_33_H_.._73ad30e1026f6ec307fd0964d3d79ebf_0001_1_0001_0001_0001_0001_1_crosslinked
DEVEELLEKIRRLLSEVAKKIQDPRERIHFMATVVLKAIQATNLPDKTKAREILKKLEELARKT ANPYISVANIMLQNYVKQREKYNYDTLKEQFTFIKNASTSIVYMQFANFMNIDNSLSPVIRYQKLYRRSINIISINNINNNEATVTFESLAQNNTGEILENMLWEAKIGFIMDSISTNMPFHFIVTSYKLKLLRNKNQ ems_3hM_2594_000000007_0001
DYAEIAAYACSILAKLGALSPEECIRLALRAIEEAGLPPEEKERILKKLAELLGVPPEEVEKLLR ANPYISVANIMLQNYVKQREKYNYDTLKEQFTFIKNASTSIVYMQFANFMNIDNSLSPVIRYQKLYRRSINIISINNINNNEATVTFESLAQNNTGEILENMLWEAKIGFIMDSISTNMPFHFIVTSYKLKLLRNKNQ csplice_r1_a2de759c170706188c6e693fd8ea43cc_0001_000000001_0001_0001_38_47_H_.._ems_p1-15H-GBL-16H-GABBL-16H_0410_0001_0001_0001_0001_0001_0001_0001_19_54_HHH_33_19986_30_0001_28_crosslinked
DEQDIIIEIFDGTDEKAKTEVKKWAKKVSDKLKTDWKRSGRDVKVDFRVISLNGALFVSVKVRSR ANPYISVANIMLQNYVKQREKYNYDTLKEQFTFIKNASTSIVYMQFANFMNIDNSLSPVIRYQKLYRRSINIISINNINNNEATVTFESLAQNNTGEILENMLWEAKIGFIMDSISTNMPFHFIVTSYKLKLLRNKNQ EHEE_01491_000000024_0001
DLLDELLELGDPHIAELVLLSALYVAKENNDEELERELREKAEELVRLDPRFEEVLRSIEKALKD ANPYISVANIMLQNYVKQREKYNYDTLKEQFTFIKNASTSIVYMQFANFMNIDNSLSPVIRYQKLYRRSINIISINNINNNEATVTFESLAQNNTGEILENMLWEAKIGFIMDSISTNMPFHFIVTSYKLKLLRNKNQ csplice_r1_88fe4c7c1045d8692be167e18db791c2_0001_000000002_0001_0001_22_31_H_.._d22cddaeb2467686e4a71966878fc7df_0001_0001_0001_0001_4_29_HHH_25_01455_16_0001
TEVFVVFSNVDYDKVKKAVESLNVEVKVWVVDNTYVVVVVVGADPNQVSEAAHQAADGEYRVFS ANPYISVANIMLQNYVKQREKYNYDTLKEQFTFIKNASTSIVYMQFANFMNIDNSLSPVIRYQKLYRRSINIISINNINNNEATVTFESLAQNNTGEILENMLWEAKIGFIMDSISTNMPFHFIVTSYKLKLLRNKNQ ems_ferrM_2952_0002_000000017_0001
DCEELARLALELGSDIAIALAVLCYVARALNDEELKRRLIEEAKELAERKKDEKAEELIRIIEKL ANPYISVANIMLQNYVKQREKYNYDTLKEQFTFIKNASTSIVYMQFANFMNIDNSLSPVIRYQKLYRRSINIISINNINNNEATVTFESLAQNNTGEILENMLWEAKIGFIMDSISTNMPFHFIVTSYKLKLLRNKNQ csplice_r1_4b397ff321495f1cf064223b6ad1b1e1_0001_000000002_0001_0001_24_33_H_.._b7a6e1b36f8db2feb5fc1593107b0623_0001_0001_0002_0001_0001_4_34_HHH_27_01402_17_0001_8_crosslinked
DEVLLYALKVLLEVFPNNEVAIRAVLRLLKEARKKGNEEVIREAEKLLKELKERDPRVKELEKEL ANPYISVANIMLQNYVKQREKYNYDTLKEQFTFIKNASTSIVYMQFANFMNIDNSLSPVIRYQKLYRRSINIISINNINNNEATVTFESLAQNNTGEILENMLWEAKIGFIMDSISTNMPFHFIVTSYKLKLLRNKNQ csplice_r1_ems_3hM_1972_000000001_0001_0001_2_11_H_.._6691a51d9b15b80be0c315b7e18422aa_0001_0001_0001_0001_34_64_HHH_29_11726_24_0001
DVIEELKKLGDPKVAELLERLEKLCRKGDPRACYALIAAYAAAILVLLGALDPEEATELIKEVEK ANPYISVANIMLQNYVKQREKYNYDTLKEQFTFIKNASTSIVYMQFANFMNIDNSLSPVIRYQKLYRRSINIISINNINNNEATVTFESLAQNNTGEILENMLWEAKIGFIMDSISTNMPFHFIVTSYKLKLLRNKNQ nsplice_r1_a2de759c170706188c6e693fd8ea43cc_0001_000000001_0001_0001_38_47_H_.._ems_p1-15H-GBL-16H-GABBL-16H_0410_0001_0001_0001_0001_0001_0001_0001_19_54_HHH_02_21045_39_0001_50_crosslinked
DETEELSKRFTRAARELLRSIKDQDTVRRWAEILKTMAEILFADNPELVETVKRLVDKILKEVL ANPYISVANIMLQNYVKQREKYNYDTLKEQFTFIKNASTSIVYMQFANFMNIDNSLSPVIRYQKLYRRSINIISINNINNNEATVTFESLAQNNTGEILENMLWEAKIGFIMDSISTNMPFHFIVTSYKLKLLRNKNQ ems_3hM_2483_000000000_0001
PLDLIAVLVLLYVLAYELGDPEIRRLLKEVAKLLLRGELPPEEIRKLLEKLAEEAGDPEVKRLLR ANPYISVANIMLQNYVKQREKYNYDTLKEQFTFIKNASTSIVYMQFANFMNIDNSLSPVIRYQKLYRRSINIISINNINNNEATVTFESLAQNNTGEILENMLWEAKIGFIMDSISTNMPFHFIVTSYKLKLLRNKNQ csplice_r1_4b397ff321495f1cf064223b6ad1b1e1_0001_000000002_0001_0001_24_33_H_.._8595df9828f151aa3770abca3fa4d662_0001_0001_0002_0001_0001_16_49_HHH_29_29496_25_0001
DVCFYAVVALALVLKDPELLERAIELCLKELGKFSPEEIERLKRKFKELLERGDSEELERLARKL ANPYISVANIMLQNYVKQREKYNYDTLKEQFTFIKNASTSIVYMQFANFMNIDNSLSPVIRYQKLYRRSINIISINNINNNEATVTFESLAQNNTGEILENMLWEAKIGFIMDSISTNMPFHFIVTSYKLKLLRNKNQ csplice_r1_ems_3hM_1972_000000001_0001_0001_2_11_H_.._c27565b4430b6b19440bc2ed8c0096ae_0001_0001_0005_0001_0001_34_64_HHH_30_24025_26_0001_29_crosslinked
TEEVLKLVSELCRKLGDPRICSLLVLLYVCLVLGDEECVRRLLKLIEKLLEELGDEEALERLRRA ANPYISVANIMLQNYVKQREKYNYDTLKEQFTFIKNASTSIVYMQFANFMNIDNSLSPVIRYQKLYRRSINIISINNINNNEATVTFESLAQNNTGEILENMLWEAKIGFIMDSISTNMPFHFIVTSYKLKLLRNKNQ csplice_r1_4b397ff321495f1cf064223b6ad1b1e1_0001_000000002_0001_0001_24_33_H_.._7b85b248b02270658cb572d4be61dda1_0001_0001_0002_0001_0001_16_48_HHH_32_27397_30_0001_2_crosslinked_mm_0
DEEILRKIEEIIKRLGNEDLERVLRELKEALERGDEEEYKALLVLLAILAYILGDPDVARLVRKL ANPYISVANIMLQNYVKQREKYNYDTLKEQFTFIKNASTSIVYMQFANFMNIDNSLSPVIRYQKLYRRSINIISINNINNNEATVTFESLAQNNTGEILENMLWEAKIGFIMDSISTNMPFHFIVTSYKLKLLRNKNQ nsplice_r1_EHEE_01784_000000022_0001_0001_27_36_H_.._8ca7111835404122399193d777af4f3d_0001_0001_0001_0001_15_50_HHH_02_18129_38_0001
QIVILLLKVDPNIVTKIVNLANADVIVFPGHVIIVHVDDPTVTKILEEVAKRLNVEVIISF ANPYISVANIMLQNYVKQREKYNYDTLKEQFTFIKNASTSIVYMQFANFMNIDNSLSPVIRYQKLYRRSINIISINNINNNEATVTFESLAQNNTGEILENMLWEAKIGFIMDSISTNMPFHFIVTSYKLKLLRNKNQ ems_ferrC_587_000000004_0001
GLEKSLKVVRKLGNPSVQRILETALELLKEDPEEARRFLEELLKKLREEGDPASVAYIYVALLAT ANPYISVANIMLQNYVKQREKYNYDTLKEQFTFIKNASTSIVYMQFANFMNIDNSLSPVIRYQKLYRRSINIISINNINNNEATVTFESLAQNNTGEILENMLWEAKIGFIMDSISTNMPFHFIVTSYKLKLLRNKNQ r1_4b397ff321495f1cf064223b6ad1b1e1_0001_000000002_0001_0001_24_33_H_.._00765cba12d7827233c34ef528900dee_0001_0001_0001_0001_0001
DLEEATKLLRELGNEEAAKVAEKAIEALEKGDEETLRKLIKILCELALRLNDPVALTACVLIYVA ANPYISVANIMLQNYVKQREKYNYDTLKEQFTFIKNASTSIVYMQFANFMNIDNSLSPVIRYQKLYRRSINIISINNINNNEATVTFESLAQNNTGEILENMLWEAKIGFIMDSISTNMPFHFIVTSYKLKLLRNKNQ nsplice_r1_4b397ff321495f1cf064223b6ad1b1e1_0001_000000002_0001_0001_24_33_H_.._b61e772a92f7bb0ea07c3dd7747301fe_0001_0001_0004_0001_0001_14_49_HHH_05_02157_41_0001_34_crosslinked
TDELEKLLEEAKRKNDKDKLKKLAKLLLELAEKTRDEKALKLVSEIVRLVGDPELIALLVLVYVK ANPYISVANIMLQNYVKQREKYNYDTLKEQFTFIKNASTSIVYMQFANFMNIDNSLSPVIRYQKLYRRSINIISINNINNNEATVTFESLAQNNTGEILENMLWEAKIGFIMDSISTNMPFHFIVTSYKLKLLRNKNQ nsplice_r1_4b397ff321495f1cf064223b6ad1b1e1_0001_000000002_0001_0001_24_33_H_.._02b6d93368eea7bfe586da0c467e1cba_0001_0001_0001_0001_0001_15_46_HHH_03_03848_43_0001
DIDTWRKELHELADTVRKLIESTDKLELRVGQDRITVTSTADPQQKALAAFLYAIAVLLLKDKK ANPYISVANIMLQNYVKQREKYNYDTLKEQFTFIKNASTSIVYMQFANFMNIDNSLSPVIRYQKLYRRSINIISINNINNNEATVTFESLAQNNTGEILENMLWEAKIGFIMDSISTNMPFHFIVTSYKLKLLRNKNQ HEEH_25006_000000016_0001
SEETIKMQLILYVIMEVVTYATDKEYVEKVLKTAVKLAQKWGNEDAEKELRKMLKRAKSIV ANPYISVANIMLQNYVKQREKYNYDTLKEQFTFIKNASTSIVYMQFANFMNIDNSLSPVIRYQKLYRRSINIISINNINNNEATVTFESLAQNNTGEILENMLWEAKIGFIMDSISTNMPFHFIVTSYKLKLLRNKNQ ems_3hM_2053_000000000_0001
DVVLFAVKDPTASEIIKRLAKQAGKFFIDEIAGTVFVSVHVETPEAQKVVEEAKKIPNLVVYEA ANPYISVANIMLQNYVKQREKYNYDTLKEQFTFIKNASTSIVYMQFANFMNIDNSLSPVIRYQKLYRRSINIISINNINNNEATVTFESLAQNNTGEILENMLWEAKIGFIMDSISTNMPFHFIVTSYKLKLLRNKNQ ems_ferrM_5040_000000002_0001
DLRELVKKAIELALKLGNKLLAEAACILLEIVVGDPEEVKKLLEELKKLVKELGDPELEKLLEKC ANPYISVANIMLQNYVKQREKYNYDTLKEQFTFIKNASTSIVYMQFANFMNIDNSLSPVIRYQKLYRRSINIISINNINNNEATVTFESLAQNNTGEILENMLWEAKIGFIMDSISTNMPFHFIVTSYKLKLLRNKNQ csplice_r1_ems_3hM_1972_000000001_0001_0001_2_11_H_.._ems_p1-14H-GBL-16H-GBL-15H_0828_0001_0001_0002_0001_0001_0001_0001_18_50_HHH_32_34618_28_0001_33_crosslinked
SDSFVSIYIFTGPDAEEKARKTATKVVKKVATKLRKKVGVDKFAYSIDVKKINGTVIVVIEVDVQ ANPYISVANIMLQNYVKQREKYNYDTLKEQFTFIKNASTSIVYMQFANFMNIDNSLSPVIRYQKLYRRSINIISINNINNNEATVTFESLAQNNTGEILENMLWEAKIGFIMDSISTNMPFHFIVTSYKLKLLRNKNQ EHEE_08483_000000010_0001
PLLERVALYLLVLAVKLGNEELVEEARKALSKLLGDPEEVRKIVERLEELVRRGNEEEIEKILRS ANPYISVANIMLQNYVKQREKYNYDTLKEQFTFIKNASTSIVYMQFANFMNIDNSLSPVIRYQKLYRRSINIISINNINNNEATVTFESLAQNNTGEILENMLWEAKIGFIMDSISTNMPFHFIVTSYKLKLLRNKNQ csplice_r1_HEEH_25006_000000001_0001_0001_43_52_H_.._69b6582b74b65ba345967f937d8163b1_0001_0001_0001_0001_34_63_HHH_23_31672_21_0001
DEELLRRLSRTDPKVRKLLKLLEELRKKGDEYAVIALYACIICVLLGACDPEECYELARRVEEEA ANPYISVANIMLQNYVKQREKYNYDTLKEQFTFIKNASTSIVYMQFANFMNIDNSLSPVIRYQKLYRRSINIISINNINNNEATVTFESLAQNNTGEILENMLWEAKIGFIMDSISTNMPFHFIVTSYKLKLLRNKNQ nsplice_r1_a2de759c170706188c6e693fd8ea43cc_0001_000000001_0001_0001_38_47_H_.._ems_p1-15H-GBL-16H-GABBL-16H_0410_0001_0001_0001_0001_0001_0001_0001_19_54_HHH_01_31362_35_0001_54_crosslinked_mm_1
TEQDRVARLAIDIAAVAYMRNDPKVWDKAAKLLQLAIEASVNNDEKTLKEVKEELEKLWKNVV ANPYISVANIMLQNYVKQREKYNYDTLKEQFTFIKNASTSIVYMQFANFMNIDNSLSPVIRYQKLYRRSINIISINNINNNEATVTFESLAQNNTGEILENMLWEAKIGFIMDSISTNMPFHFIVTSYKLKLLRNKNQ ems_3hM_1269_000000008_0001
DEVQELLVEAARKGDPELVKEALELAKKEGDEDAYKSAKLVLEAIKLNDPYALTVLLYVIELLAR ANPYISVANIMLQNYVKQREKYNYDTLKEQFTFIKNASTSIVYMQFANFMNIDNSLSPVIRYQKLYRRSINIISINNINNNEATVTFESLAQNNTGEILENMLWEAKIGFIMDSISTNMPFHFIVTSYKLKLLRNKNQ nsplice_r1_4b397ff321495f1cf064223b6ad1b1e1_0001_000000002_0001_0001_24_33_H_.._4fda56044ee5b3284be1b45e16922fe5_0001_0001_0002_0001_0001_15_50_HHH_05_02357_38_0001
DTAAASAILWAIALNMNNPELAEKLKEAVRKEKAQKLLKEVAKAAENNDEDRVKTLLKLIAAD ANPYISVANIMLQNYVKQREKYNYDTLKEQFTFIKNASTSIVYMQFANFMNIDNSLSPVIRYQKLYRRSINIISINNINNNEATVTFESLAQNNTGEILENMLWEAKIGFIMDSISTNMPFHFIVTSYKLKLLRNKNQ ems_4hC_1096_0001_000000001_0001
DKEECKKAAEKGDLETVERLLRKALEKGDEEALEVCLRLFAKLVLERRDADLAVLAVALYAKVLT ANPYISVANIMLQNYVKQREKYNYDTLKEQFTFIKNASTSIVYMQFANFMNIDNSLSPVIRYQKLYRRSINIISINNINNNEATVTFESLAQNNTGEILENMLWEAKIGFIMDSISTNMPFHFIVTSYKLKLLRNKNQ nsplice_r1_HEEH_00104_000000002_0001_0001_51_60_H_.._ems_3hC_953_0001_0001_0002_0001_0001_22_58_HHH_02_02388_35_0001_45_crosslinked
DVEELEELFERGDPRIEEVVRRALERAEREGDPELREVIKVVLEIIEAGDPYALLAALYVLKVLF ANPYISVANIMLQNYVKQREKYNYDTLKEQFTFIKNASTSIVYMQFANFMNIDNSLSPVIRYQKLYRRSINIISINNINNNEATVTFESLAQNNTGEILENMLWEAKIGFIMDSISTNMPFHFIVTSYKLKLLRNKNQ nsplice_r1_4b397ff321495f1cf064223b6ad1b1e1_0001_000000002_0001_0001_24_33_H_.._75166731caeca48a8b6666ff84b8d2e4_0001_0001_0002_0001_0001_16_51_HHH_07_13767_42_0001
DPREEAKKKVSDTLRSLLTKIDNPEEKERAQIWAAIRLMMAGVDPNEAESIVTKVTKEADKLQ ANPYISVANIMLQNYVKQREKYNYDTLKEQFTFIKNASTSIVYMQFANFMNIDNSLSPVIRYQKLYRRSINIISINNINNNEATVTFESLAQNNTGEILENMLWEAKIGFIMDSISTNMPFHFIVTSYKLKLLRNKNQ ems_3hC_144_000000008_0001
DKKLEECAERLGNKELLELIKELLKRLKKVDPRLKELLERLLETACERGNPLALEAQLLLAEVNS ANPYISVANIMLQNYVKQREKYNYDTLKEQFTFIKNASTSIVYMQFANFMNIDNSLSPVIRYQKLYRRSINIISINNINNNEATVTFESLAQNNTGEILENMLWEAKIGFIMDSISTNMPFHFIVTSYKLKLLRNKNQ nsplice_r1_ems_3hM_1972_000000001_0001_0001_2_11_H_.._13f1bd03c51b762f1f51804b81b47236_0001_0001_0001_0001_0001_17_50_HHH_11_09545_45_0001_59_crosslinked
DKEEEVRKRVEELPPISIIALVAYLVARLLLTGDPRLRELVELIIKVLRELGDPLVRSVEKLLRT ANPYISVANIMLQNYVKQREKYNYDTLKEQFTFIKNASTSIVYMQFANFMNIDNSLSPVIRYQKLYRRSINIISINNINNNEATVTFESLAQNNTGEILENMLWEAKIGFIMDSISTNMPFHFIVTSYKLKLLRNKNQ r1_e89fb2437918932c2cfbe071013e3412_0001_000000004_0001_0001_56_65_H_.._4b6a48755f2fba020c8971aea658fc29_0001_1_0001_0001_0001
DQREVYLVRVSSTDEKAQTIAKELAKDVSDKAQKKAKDQGKRLDVHWDLFTFGDKVWVIVIVAVR ANPYISVANIMLQNYVKQREKYNYDTLKEQFTFIKNASTSIVYMQFANFMNIDNSLSPVIRYQKLYRRSINIISINNINNNEATVTFESLAQNNTGEILENMLWEAKIGFIMDSISTNMPFHFIVTSYKLKLLRNKNQ EHEE_09388_000000020_0001
PIEELAKEALRLAFELNNPVLCYAEVALLYVLLLAKGIPPEEVEKIVRELLKELGIPPEVIEKCL ANPYISVANIMLQNYVKQREKYNYDTLKEQFTFIKNASTSIVYMQFANFMNIDNSLSPVIRYQKLYRRSINIISINNINNNEATVTFESLAQNNTGEILENMLWEAKIGFIMDSISTNMPFHFIVTSYKLKLLRNKNQ csplice_r1_ems_3hM_1972_000000001_0001_0001_2_11_H_.._2d5a0e42518f7c0de0c8a0066b0bd8d1_0001_0001_0002_0001_0001_14_49_HHH_31_07397_27_0001_18_crosslinked
DKKKIETLFRQAVKKAKDHNDSRILTKVARELAKIAKKENDEDALMLVILLLIDFWASSI ANPYISVANIMLQNYVKQREKYNYDTLKEQFTFIKNASTSIVYMQFANFMNIDNSLSPVIRYQKLYRRSINIISINNINNNEATVTFESLAQNNTGEILENMLWEAKIGFIMDSISTNMPFHFIVTSYKLKLLRNKNQ ems_3hM_2979_000000016_0001
DRALSKADELLLRAALILIEVTCDLISDEEKRKRCKELVKEARELLKKGDVESVVRLAKEALELI ANPYISVANIMLQNYVKQREKYNYDTLKEQFTFIKNASTSIVYMQFANFMNIDNSLSPVIRYQKLYRRSINIISINNINNNEATVTFESLAQNNTGEILENMLWEAKIGFIMDSISTNMPFHFIVTSYKLKLLRNKNQ csplice_r1_ems_3hM_1972_000000001_0001_0001_2_11_H_.._ems_4hM_3985_0001_0001_0001_0001_33_62_HHH_29_03444_15_0001_32_crosslinked
VEVIALAALLYVEAVLKNNERLKECVERAAKIFLECLKRNDEECIKKVKEILERCKKEG ANPYISVANIMLQNYVKQREKYNYDTLKEQFTFIKNASTSIVYMQFANFMNIDNSLSPVIRYQKLYRRSINIISINNINNNEATVTFESLAQNNTGEILENMLWEAKIGFIMDSISTNMPFHFIVTSYKLKLLRNKNQ csplice_r1_4b397ff321495f1cf064223b6ad1b1e1_0001_000000002_0001_0001_24_33_H_.._ems_3hM_2193_0001_0002_0001_0001_4_42_HHH_37_03695_40_0001_7_crosslinked_mm_0
AVWVWIHDTFSGPDAEDQAKKFSKKAQKKVETLAKRIAQVPTAVVVWVIESSNGRVKVTVWVVVI ANPYISVANIMLQNYVKQREKYNYDTLKEQFTFIKNASTSIVYMQFANFMNIDNSLSPVIRYQKLYRRSINIISINNINNNEATVTFESLAQNNTGEILENMLWEAKIGFIMDSISTNMPFHFIVTSYKLKLLRNKNQ EHEE_12621_000000000_0001
SLEEAEKLIRKLGDEYARLCLELLEEAERRGDEELYVNIYAALALALIAAELGDKDLLKKLTELC ANPYISVANIMLQNYVKQREKYNYDTLKEQFTFIKNASTSIVYMQFANFMNIDNSLSPVIRYQKLYRRSINIISINNINNNEATVTFESLAQNNTGEILENMLWEAKIGFIMDSISTNMPFHFIVTSYKLKLLRNKNQ nsplice_r1_ems_3hM_1972_000000001_0001_0001_2_11_H_.._ems_3hC_1684_0002_0001_0004_0001_0001_23_62_HHH_05_02735_42_0001_69_crosslinked
DLSERAEKALEEAVKLGNCLLIRAQLILILIARGLPPEEAETILEEAERRAGGDCKLIAKIVLKL ANPYISVANIMLQNYVKQREKYNYDTLKEQFTFIKNASTSIVYMQFANFMNIDNSLSPVIRYQKLYRRSINIISINNINNNEATVTFESLAQNNTGEILENMLWEAKIGFIMDSISTNMPFHFIVTSYKLKLLRNKNQ csplice_r1_ems_3hM_1972_000000001_0001_0001_2_11_H_.._HHH_eva_0723_0001_0004_0001_0001_19_51_HHH_31_19677_26_0001_26_crosslinked
TFIALSVQIDDPKKVEELAKLVNAEVIIITIPGGIVLIFLDGADPSVKDLVQRVGASLTVFVV ANPYISVANIMLQNYVKQREKYNYDTLKEQFTFIKNASTSIVYMQFANFMNIDNSLSPVIRYQKLYRRSINIISINNINNNEATVTFESLAQNNTGEILENMLWEAKIGFIMDSISTNMPFHFIVTSYKLKLLRNKNQ ems_ferrM_3505_000000008_0001
KLVWVFVVDPRAAEIIVKYLGIPAEIRTFYGFIAIRVEIKDDSIREILKEAADIANAPVWVIII ANPYISVANIMLQNYVKQREKYNYDTLKEQFTFIKNASTSIVYMQFANFMNIDNSLSPVIRYQKLYRRSINIISINNINNNEATVTFESLAQNNTGEILENMLWEAKIGFIMDSISTNMPFHFIVTSYKLKLLRNKNQ ems_ferrM_1076_0001_000000019_0001
PVLAYALIIILALLLVLCLERGECSKEELERFIRELEKLVEKLLSPDEREELKKLLRELLERVK ANPYISVANIMLQNYVKQREKYNYDTLKEQFTFIKNASTSIVYMQFANFMNIDNSLSPVIRYQKLYRRSINIISINNINNNEATVTFESLAQNNTGEILENMLWEAKIGFIMDSISTNMPFHFIVTSYKLKLLRNKNQ csplice_r1_a2de759c170706188c6e693fd8ea43cc_0001_000000001_0001_0001_38_47_H_.._92fcef89d624fd1dc959a5282c30a9f9_0001_0001_0001_0001_18_50_HHH_17_01081_16_0001_6_crosslinked
DLLAQALLLYVIAWEKGDEKGARLASKAVNAVIRGEYDPTQLKRIVTKVKKAVSS ANPYISVANIMLQNYVKQREKYNYDTLKEQFTFIKNASTSIVYMQFANFMNIDNSLSPVIRYQKLYRRSINIISINNINNNEATVTFESLAQNNTGEILENMLWEAKIGFIMDSISTNMPFHFIVTSYKLKLLRNKNQ ems_p1-15H-GBL-16H-GABBL-16H_0400_0001_0001_0002_000000005_0001
SELYFWFVFYRSPDPNELKKFAKTVEKKARDIAKKLRDQGIDVKVRIVWFILGDSVIVFVFLTSR ANPYISVANIMLQNYVKQREKYNYDTLKEQFTFIKNASTSIVYMQFANFMNIDNSLSPVIRYQKLYRRSINIISINNINNNEATVTFESLAQNNTGEILENMLWEAKIGFIMDSISTNMPFHFIVTSYKLKLLRNKNQ EHEE_07770_000000012_0001
DEEELKELIERGDVERALEVAKKICEKLNDPLCRRVVRAAEEALRRGNELLLRVVLYLLEAYIEA ANPYISVANIMLQNYVKQREKYNYDTLKEQFTFIKNASTSIVYMQFANFMNIDNSLSPVIRYQKLYRRSINIISINNINNNEATVTFESLAQNNTGEILENMLWEAKIGFIMDSISTNMPFHFIVTSYKLKLLRNKNQ nsplice_r1_HEEH_25006_000000001_0001_0001_43_52_H_.._ceb34eff223d02962210c9f2ec312c46_0001_0001_0001_0001_16_51_HHH_03_32921_34_0001_61_crosslinked
PVIILVRVTDSSVETFVKIASSIPKVWVFTFDNRWIFLFIEDPTIAHKLYKIAQKLNVELEVFS ANPYISVANIMLQNYVKQREKYNYDTLKEQFTFIKNASTSIVYMQFANFMNIDNSLSPVIRYQKLYRRSINIISINNINNNEATVTFESLAQNNTGEILENMLWEAKIGFIMDSISTNMPFHFIVTSYKLKLLRNKNQ ems_ferrM_4006_000000004_0001
TEAVELFKRGVSDEEIKKVCKELGVDPKLCEVIILLIRIAELLGVSPEVIERAIKTAKKLLEERK ANPYISVANIMLQNYVKQREKYNYDTLKEQFTFIKNASTSIVYMQFANFMNIDNSLSPVIRYQKLYRRSINIISINNINNNEATVTFESLAQNNTGEILENMLWEAKIGFIMDSISTNMPFHFIVTSYKLKLLRNKNQ nsplice_r1_HEEH_25006_000000001_0001_0001_43_52_H_.._HHH_eva_0300_0001_0002_0001_0001_23_61_HHH_07_06701_38_0001_48_crosslinked
SITVVIAKAKNGQWRFTTFTVGDSPEERKKLEEFEKKAKKEAKRDDVFVAVFYQDGDQFRFVFFK ANPYISVANIMLQNYVKQREKYNYDTLKEQFTFIKNASTSIVYMQFANFMNIDNSLSPVIRYQKLYRRSINIISINNINNNEATVTFESLAQNNTGEILENMLWEAKIGFIMDSISTNMPFHFIVTSYKLKLLRNKNQ EEHEE_38518_000000001_0001
TVFVVVHNPDERVKKALKELKKDPNVIILRFNENTYLVILDDTRASKLLRTIAEQVGVEVRVWE ANPYISVANIMLQNYVKQREKYNYDTLKEQFTFIKNASTSIVYMQFANFMNIDNSLSPVIRYQKLYRRSINIISINNINNNEATVTFESLAQNNTGEILENMLWEAKIGFIMDSISTNMPFHFIVTSYKLKLLRNKNQ ems_ferrM_4455_000000008_0001
VEEVEKILRSIAEEVKKKNLDPLEVLVRALLVAMELADNLDEEQQKDAERILRQVIKEAM ANPYISVANIMLQNYVKQREKYNYDTLKEQFTFIKNASTSIVYMQFANFMNIDNSLSPVIRYQKLYRRSINIISINNINNNEATVTFESLAQNNTGEILENMLWEAKIGFIMDSISTNMPFHFIVTSYKLKLLRNKNQ ems_3hM_2791_000000017_0001
YRVLVINESEQYRFEATTEKEARDIAEEAKKLVNVPRVRVYQVGNSVIIFVE ANPYISVANIMLQNYVKQREKYNYDTLKEQFTFIKNASTSIVYMQFANFMNIDNSLSPVIRYQKLYRRSINIISINNINNNEATVTFESLAQNNTGEILENMLWEAKIGFIMDSISTNMPFHFIVTSYKLKLLRNKNQ ems_bGM_271_000000023_0001
DEELKEALKEGNVEEVLTKIVRELLKKGVPPEEISKILEELLRRLGIPPSEIAALTALAYVLALL ANPYISVANIMLQNYVKQREKYNYDTLKEQFTFIKNASTSIVYMQFANFMNIDNSLSPVIRYQKLYRRSINIISINNINNNEATVTFESLAQNNTGEILENMLWEAKIGFIMDSISTNMPFHFIVTSYKLKLLRNKNQ nsplice_r1_4b397ff321495f1cf064223b6ad1b1e1_0001_000000002_0001_0001_24_33_H_.._e886887cc38568ed12380fc3562faa33_0001_1_0001_0002_0001_0001_17_51_HHH_05_15968_38_0001
TKWIIVIANDHYIELAYKLAKTFASHVRIWPRGIVLIQVDSPEAEKVLREIQKLGVDLITIE ANPYISVANIMLQNYVKQREKYNYDTLKEQFTFIKNASTSIVYMQFANFMNIDNSLSPVIRYQKLYRRSINIISINNINNNEATVTFESLAQNNTGEILENMLWEAKIGFIMDSISTNMPFHFIVTSYKLKLLRNKNQ ems_ferrM_3085_000000014_0001
SEEWLKRAEKEAKKKGALLLVFAAVFALLMLQAGILSEEEAKRELERMEKVAS ANPYISVANIMLQNYVKQREKYNYDTLKEQFTFIKNASTSIVYMQFANFMNIDNSLSPVIRYQKLYRRSINIISINNINNNEATVTFESLAQNNTGEILENMLWEAKIGFIMDSISTNMPFHFIVTSYKLKLLRNKNQ ems_p1-14H-GBL-16H-GABBL-15H_0264_0001_0001_0002_000000002_0001
DAIEEAAELGNELLVKVALYLFAIYLGLSEEEADRLVKLFEECRKRGVSLEECARIVLELAERLS ANPYISVANIMLQNYVKQREKYNYDTLKEQFTFIKNASTSIVYMQFANFMNIDNSLSPVIRYQKLYRRSINIISINNINNNEATVTFESLAQNNTGEILENMLWEAKIGFIMDSISTNMPFHFIVTSYKLKLLRNKNQ csplice_r1_HEEH_25006_000000001_0001_0001_43_52_H_.._ceb34eff223d02962210c9f2ec312c46_0001_0001_0001_0001_16_51_HHH_33_02590_20_0001_8_crosslinked
SVLILVIIYILLTFAPPELREKIKRVLELLRRGELPPEEILKLLIELAKELGSPDIEKLLKTVLS ANPYISVANIMLQNYVKQREKYNYDTLKEQFTFIKNASTSIVYMQFANFMNIDNSLSPVIRYQKLYRRSINIISINNINNNEATVTFESLAQNNTGEILENMLWEAKIGFIMDSISTNMPFHFIVTSYKLKLLRNKNQ r1_4b397ff321495f1cf064223b6ad1b1e1_0001_000000002_0001_0001_24_33_H_.._34b088d0399f6196816b5db2b1235906_0001_0001_0001_0001
DLNEEAERILAVLAAREKDEHLLRLVLKALKKLGSPLRELVELVLEAIKKGDEELLKELIKLLDS ANPYISVANIMLQNYVKQREKYNYDTLKEQFTFIKNASTSIVYMQFANFMNIDNSLSPVIRYQKLYRRSINIISINNINNNEATVTFESLAQNNTGEILENMLWEAKIGFIMDSISTNMPFHFIVTSYKLKLLRNKNQ csplice_r1_a2de759c170706188c6e693fd8ea43cc_0001_000000001_0001_0001_38_47_H_.._ems_3hM_979_0001_0003_0001_0001_22_62_HHH_34_32932_30_0001
DEDEQTTEKITRTAKTVATKLGHPYKLRVDFNGDRVDVFLAPDPNLVEAAVLAMVIILKEEEKD ANPYISVANIMLQNYVKQREKYNYDTLKEQFTFIKNASTSIVYMQFANFMNIDNSLSPVIRYQKLYRRSINIISINNINNNEATVTFESLAQNNTGEILENMLWEAKIGFIMDSISTNMPFHFIVTSYKLKLLRNKNQ HEEH_22123_000000001_0001
DYDEKVLEKNVELALRNNNEVLVELLLAVAKLLLELLGNPEEAKRFERLLECLKRGVPPEECLRL ANPYISVANIMLQNYVKQREKYNYDTLKEQFTFIKNASTSIVYMQFANFMNIDNSLSPVIRYQKLYRRSINIISINNINNNEATVTFESLAQNNTGEILENMLWEAKIGFIMDSISTNMPFHFIVTSYKLKLLRNKNQ csplice_r1_HHH_eva_0411_000000000_0001_0001_4_13_H_.._ems_3hC_913_0002_0001_0001_0001_23_63_HHH_38_20759_30_0001_12_crosslinked
DLEELVRRLGDEELRKLIELLKEARKRNNPTLLLALLAELALVVYKLNDPELLRLVVKLAKEILK ANPYISVANIMLQNYVKQREKYNYDTLKEQFTFIKNASTSIVYMQFANFMNIDNSLSPVIRYQKLYRRSINIISINNINNNEATVTFESLAQNNTGEILENMLWEAKIGFIMDSISTNMPFHFIVTSYKLKLLRNKNQ nsplice_r1_4b397ff321495f1cf064223b6ad1b1e1_0001_000000002_0001_0001_24_33_H_.._ems_3hM_3275_0001_0001_0001_0001_22_58_HHH_02_26567_35_0001
TIHISTCVTVEGKDEKAQRTLKVAVYATRALAKALAALLNLDVKVSWSSRDDNGRVTVCVTVQLN ANPYISVANIMLQNYVKQREKYNYDTLKEQFTFIKNASTSIVYMQFANFMNIDNSLSPVIRYQKLYRRSINIISINNINNNEATVTFESLAQNNTGEILENMLWEAKIGFIMDSISTNMPFHFIVTSYKLKLLRNKNQ r1_ems_3hM_1972_000000001_0001_0001_2_11_H_.._EHEE_01204_0001_0002_0001_0001_10_crosslinked
DLEEKILEAARNRDKELVKELLERCSRKLKIPPAECVQRAIELARELGDLEIVLVLTLIAVELAQ ANPYISVANIMLQNYVKQREKYNYDTLKEQFTFIKNASTSIVYMQFANFMNIDNSLSPVIRYQKLYRRSINIISINNINNNEATVTFESLAQNNTGEILENMLWEAKIGFIMDSISTNMPFHFIVTSYKLKLLRNKNQ nsplice_r1_ems_3hM_345_000000001_0001_0001_10_19_H_.._ems_p1-15H-GABBL-14H-GBL-16H_0177_0001_0001_0001_0001_0002_0001_0001_21_52_HHH_01_13588_36_0001_61_crosslinked
TLFEVALDASDPRVSELVSKIAQAEVRILNGWVVVKLHDENAVKLVQKVAKEVGVRVIYWSFD ANPYISVANIMLQNYVKQREKYNYDTLKEQFTFIKNASTSIVYMQFANFMNIDNSLSPVIRYQKLYRRSINIISINNINNNEATVTFESLAQNNTGEILENMLWEAKIGFIMDSISTNMPFHFIVTSYKLKLLRNKNQ ems_ferrM_2419_000000012_0001
DVELIIRAAVILARLTPDEELSRRALTAAVEYCKRLGYDDEECKKLLKSAGISEEEIEELLRLVK ANPYISVANIMLQNYVKQREKYNYDTLKEQFTFIKNASTSIVYMQFANFMNIDNSLSPVIRYQKLYRRSINIISINNINNNEATVTFESLAQNNTGEILENMLWEAKIGFIMDSISTNMPFHFIVTSYKLKLLRNKNQ csplice_r1_EHEE_05087_000000002_0001_0001_26_35_H_.._ems_3hM_97_0001_0002_0001_0001_4_41_HHH_37_06051_13_0001_10_crosslinked
DLALSALIYILVLLCLEGEIPPEEARKLLEELVRLLGVPPEEVKKIVEKVIKLLGAPPECKEILD ANPYISVANIMLQNYVKQREKYNYDTLKEQFTFIKNASTSIVYMQFANFMNIDNSLSPVIRYQKLYRRSINIISINNINNNEATVTFESLAQNNTGEILENMLWEAKIGFIMDSISTNMPFHFIVTSYKLKLLRNKNQ csplice_r1_HEEH_00104_000000002_0001_0001_51_60_H_.._bcfe5f602c3a11759a1137071bf3b596_0001_1_0001_0002_0001_0001_4_34_HHH_27_30346_10_0001_9_crosslinked
DETVWEWVFVPGDDEKAQKKAEDFARKVSETAHREAKKRNLDVKFDWRLFTLNGFVSVEIWLSVR ANPYISVANIMLQNYVKQREKYNYDTLKEQFTFIKNASTSIVYMQFANFMNIDNSLSPVIRYQKLYRRSINIISINNINNNEATVTFESLAQNNTGEILENMLWEAKIGFIMDSISTNMPFHFIVTSYKLKLLRNKNQ EHEE_06619_000000006_0001
TVEELKRRGNPEEAAKVLVELIREAIERGDKELAKKLLKLLSEFVRLVGDPRLIALLVLLYVLVN ANPYISVANIMLQNYVKQREKYNYDTLKEQFTFIKNASTSIVYMQFANFMNIDNSLSPVIRYQKLYRRSINIISINNINNNEATVTFESLAQNNTGEILENMLWEAKIGFIMDSISTNMPFHFIVTSYKLKLLRNKNQ nsplice_r1_4b397ff321495f1cf064223b6ad1b1e1_0001_000000002_0001_0001_24_33_H_.._02b6d93368eea7bfe586da0c467e1cba_0001_0001_0001_0001_0001_15_46_HHH_02_15099_40_0001
TIVLVYIYEVTGDDEDSKKKVKDASDEASKTAKDIAKKLGRKVDVTVWVTKINGTIFIFVFVQIK ANPYISVANIMLQNYVKQREKYNYDTLKEQFTFIKNASTSIVYMQFANFMNIDNSLSPVIRYQKLYRRSINIISINNINNNEATVTFESLAQNNTGEILENMLWEAKIGFIMDSISTNMPFHFIVTSYKLKLLRNKNQ EHEE_01974_000000004_0001
STWRIYLLVDDPRLAEIVSRFANVKVRIFNNFSVVLYIPSEELAKRASKIASEVNVPFVVVYTP ANPYISVANIMLQNYVKQREKYNYDTLKEQFTFIKNASTSIVYMQFANFMNIDNSLSPVIRYQKLYRRSINIISINNINNNEATVTFESLAQNNTGEILENMLWEAKIGFIMDSISTNMPFHFIVTSYKLKLLRNKNQ ems_ferrC_415_000000018_0001
TVRIIVVIDNPEAAELIARYVNAERWRVKDGKFLFLQGADPEAAKEIAKKANVKWLVIIEI ANPYISVANIMLQNYVKQREKYNYDTLKEQFTFIKNASTSIVYMQFANFMNIDNSLSPVIRYQKLYRRSINIISINNINNNEATVTFESLAQNNTGEILENMLWEAKIGFIMDSISTNMPFHFIVTSYKLKLLRNKNQ ems_ferrM_2984_0002_000000000_0001
PVEVAVFDIDPNEAKKVSKRVQAEIHITTIPGNFIAVHFYGASKDEIRKVVSEAGAVIVVHQW ANPYISVANIMLQNYVKQREKYNYDTLKEQFTFIKNASTSIVYMQFANFMNIDNSLSPVIRYQKLYRRSINIISINNINNNEATVTFESLAQNNTGEILENMLWEAKIGFIMDSISTNMPFHFIVTSYKLKLLRNKNQ ems_ferrM_4494_0001_000000034_0001
DEARKVLKEALEAGDPYAALAAVYVLLLLVGDPRIKELLEKLKELLKRGDPDTFRKLVKEVLELA ANPYISVANIMLQNYVKQREKYNYDTLKEQFTFIKNASTSIVYMQFANFMNIDNSLSPVIRYQKLYRRSINIISINNINNNEATVTFESLAQNNTGEILENMLWEAKIGFIMDSISTNMPFHFIVTSYKLKLLRNKNQ csplice_r1_4b397ff321495f1cf064223b6ad1b1e1_0001_000000002_0001_0001_24_33_H_.._75166731caeca48a8b6666ff84b8d2e4_0001_0001_0002_0001_0001_16_51_HHH_31_24747_27_0001
PLEELFRRVLKEALERGDLVLVYAALVALVVTTGDPELEDLAKKVKEAIKRNDEELVRRLIKLVL ANPYISVANIMLQNYVKQREKYNYDTLKEQFTFIKNASTSIVYMQFANFMNIDNSLSPVIRYQKLYRRSINIISINNINNNEATVTFESLAQNNTGEILENMLWEAKIGFIMDSISTNMPFHFIVTSYKLKLLRNKNQ csplice_r1_ems_3hM_1972_000000001_0001_0001_2_11_H_.._5f3e9e6710cf722fe56a0b12d5cb6937_0001_0001_0001_0001_17_49_HHH_32_10559_30_0001
DVEEIAKRDPEKACRLALRLAKERNDPEAYVNIYAALALLEIAKELGDEELVRKLAELCSELAKK ANPYISVANIMLQNYVKQREKYNYDTLKEQFTFIKNASTSIVYMQFANFMNIDNSLSPVIRYQKLYRRSINIISINNINNNEATVTFESLAQNNTGEILENMLWEAKIGFIMDSISTNMPFHFIVTSYKLKLLRNKNQ nsplice_r1_ems_3hM_1972_000000001_0001_0001_2_11_H_.._ems_3hC_1684_0002_0001_0004_0001_0001_23_62_HHH_03_16854_34_0001_55_crosslinked
DRELLERALEAVERGDEEVIKKLIKEAEELGDEKAKRLLETLLLAVKLKNPVLIYAAKILVKLNT ANPYISVANIMLQNYVKQREKYNYDTLKEQFTFIKNASTSIVYMQFANFMNIDNSLSPVIRYQKLYRRSINIISINNINNNEATVTFESLAQNNTGEILENMLWEAKIGFIMDSISTNMPFHFIVTSYKLKLLRNKNQ nsplice_r1_a2de759c170706188c6e693fd8ea43cc_0001_000000001_0001_0001_38_47_H_.._ae4cbae99afa201b927e426c570050be_0001_1_0001_0001_0001_18_51_HHH_05_02987_37_0001
PLDELIEELLERAERGEISPEEAKRLVEEIAKRAGASERSVELLKAALELRDPYAIRAIAYVVKL ANPYISVANIMLQNYVKQREKYNYDTLKEQFTFIKNASTSIVYMQFANFMNIDNSLSPVIRYQKLYRRSINIISINNINNNEATVTFESLAQNNTGEILENMLWEAKIGFIMDSISTNMPFHFIVTSYKLKLLRNKNQ nsplice_r1_4b397ff321495f1cf064223b6ad1b1e1_0001_000000002_0001_0001_24_33_H_.._4a0c507f6062f32b8f28d793a3f8ca68_0001_0001_0001_0001_16_51_HHH_04_02762_39_0001
DVEEAFKRDPEEAKKLLEELREEAKKNNDKDILKVLEALKRCIERNNPVLCYAELALLKVLRELN ANPYISVANIMLQNYVKQREKYNYDTLKEQFTFIKNASTSIVYMQFANFMNIDNSLSPVIRYQKLYRRSINIISINNINNNEATVTFESLAQNNTGEILENMLWEAKIGFIMDSISTNMPFHFIVTSYKLKLLRNKNQ nsplice_r1_ems_3hM_1972_000000001_0001_0001_2_11_H_.._a65768bbe80a5bf6221e055eaacc06f2_0001_0001_0003_0001_0001_16_51_HHH_07_26716_40_0001_45_crosslinked
SVFVLSFVEVTGPNAKEKAETIAKEYATKLARSLSKKYNASDVRFSWFVFRLGDEVFVVIFVDLK ANPYISVANIMLQNYVKQREKYNYDTLKEQFTFIKNASTSIVYMQFANFMNIDNSLSPVIRYQKLYRRSINIISINNINNNEATVTFESLAQNNTGEILENMLWEAKIGFIMDSISTNMPFHFIVTSYKLKLLRNKNQ EHEE_08184_000000006_0001
DVNVTAASALAEIAAKLGDVELVARLIKLIRELDEELAERVKELAERILGDPELRKLLEELLRRL ANPYISVANIMLQNYVKQREKYNYDTLKEQFTFIKNASTSIVYMQFANFMNIDNSLSPVIRYQKLYRRSINIISINNINNNEATVTFESLAQNNTGEILENMLWEAKIGFIMDSISTNMPFHFIVTSYKLKLLRNKNQ csplice_r1_ems_3hM_1972_000000001_0001_0001_2_11_H_.._ems_3hC_1684_0002_0001_0004_0001_0001_23_62_HHH_32_17950_27_0001
SIYIFVVTDHNGDVKVHVVEVPPDPREATKVLKTIEKEAREILKRGRQVSVLIVSGDKSSIVHFR ANPYISVANIMLQNYVKQREKYNYDTLKEQFTFIKNASTSIVYMQFANFMNIDNSLSPVIRYQKLYRRSINIISINNINNNEATVTFESLAQNNTGEILENMLWEAKIGFIMDSISTNMPFHFIVTSYKLKLLRNKNQ EEHEE_26808_000000001_0001
DEEEERTARDLLRKLKEQANDTDPLDLVLVAALAWVIAWQLNNPELDKIVQEIATIARRWA ANPYISVANIMLQNYVKQREKYNYDTLKEQFTFIKNASTSIVYMQFANFMNIDNSLSPVIRYQKLYRRSINIISINNINNNEATVTFESLAQNNTGEILENMLWEAKIGFIMDSISTNMPFHFIVTSYKLKLLRNKNQ ems_3hM_2712_000000000_0001
WFIVIVALEPTEEAKKAVEELKKLGAIVFRINGKIAVSVVDHDPDLEKRVRSIVPKADVKIEQI ANPYISVANIMLQNYVKQREKYNYDTLKEQFTFIKNASTSIVYMQFANFMNIDNSLSPVIRYQKLYRRSINIISINNINNNEATVTFESLAQNNTGEILENMLWEAKIGFIMDSISTNMPFHFIVTSYKLKLLRNKNQ ems_ferrM_3314_000000028_0001
NLEEKLRRLEEEAKKLGDDRLQLAARFVLMLIEAGLISDDDIRRAVEWVERAVR ANPYISVANIMLQNYVKQREKYNYDTLKEQFTFIKNASTSIVYMQFANFMNIDNSLSPVIRYQKLYRRSINIISINNINNNEATVTFESLAQNNTGEILENMLWEAKIGFIMDSISTNMPFHFIVTSYKLKLLRNKNQ HHH_eva_0710_000000001_0001
SEEEELKKLASKCSPAVTEALELVLRLLEKDPNNKLLRLLLRCLKRAIKRNSCTTVLVCAIAILL ANPYISVANIMLQNYVKQREKYNYDTLKEQFTFIKNASTSIVYMQFANFMNIDNSLSPVIRYQKLYRRSINIISINNINNNEATVTFESLAQNNTGEILENMLWEAKIGFIMDSISTNMPFHFIVTSYKLKLLRNKNQ r1_a2de759c170706188c6e693fd8ea43cc_0001_000000001_0001_0001_38_47_H_.._7256005cb90d1c86d8c24a30a4ddea7e_0001_0001_0002_0001_0001_6_crosslinked_mm_1
NDIIILALVAAVAMMLARDEEVKKIVRKLVKDPRWQKQIKELYKKIPDVNKVAEIVARIATKG ANPYISVANIMLQNYVKQREKYNYDTLKEQFTFIKNASTSIVYMQFANFMNIDNSLSPVIRYQKLYRRSINIISINNINNNEATVTFESLAQNNTGEILENMLWEAKIGFIMDSISTNMPFHFIVTSYKLKLLRNKNQ ems_4hC_3235_0002_000000003_0001
SDWWIYIYFVQGDDETAQKIIKDFVTEASKQAETRAKKKNTRVKFDVWTRKWGDQVAVVVYVNEK ANPYISVANIMLQNYVKQREKYNYDTLKEQFTFIKNASTSIVYMQFANFMNIDNSLSPVIRYQKLYRRSINIISINNINNNEATVTFESLAQNNTGEILENMLWEAKIGFIMDSISTNMPFHFIVTSYKLKLLRNKNQ EHEE_05173_000000047_0001
DLLEEAKKKGDPELVKEATEELEERLRRGEIPPAEALALLVLAYVLGLVSEELLKKISKVIREFI ANPYISVANIMLQNYVKQREKYNYDTLKEQFTFIKNASTSIVYMQFANFMNIDNSLSPVIRYQKLYRRSINIISINNINNNEATVTFESLAQNNTGEILENMLWEAKIGFIMDSISTNMPFHFIVTSYKLKLLRNKNQ nsplice_r1_4b397ff321495f1cf064223b6ad1b1e1_0001_000000002_0001_0001_24_33_H_.._ems_p1-14H-GBL-14H-GABBL-15H_0454_0001_0001_0002_0001_0001_0001_0001_18_50_HHH_02_15233_37_0001
DFFNVLVRIDDGDTAKKVLSKANVSVIVLPGGQLWISLRDVDPRQVESLAKEAGFKEIHIIG ANPYISVANIMLQNYVKQREKYNYDTLKEQFTFIKNASTSIVYMQFANFMNIDNSLSPVIRYQKLYRRSINIISINNINNNEATVTFESLAQNNTGEILENMLWEAKIGFIMDSISTNMPFHFIVTSYKLKLLRNKNQ ems_ferrM_2667_0002_000000013_0001
DLIKEAAKLFLKIALEAKDLELVKRTLEAALKYIGDPEIKRLLELLKECIERGDEECVKRLIELL ANPYISVANIMLQNYVKQREKYNYDTLKEQFTFIKNASTSIVYMQFANFMNIDNSLSPVIRYQKLYRRSINIISINNINNNEATVTFESLAQNNTGEILENMLWEAKIGFIMDSISTNMPFHFIVTSYKLKLLRNKNQ csplice_r1_HEEH_25006_000000001_0001_0001_43_52_H_.._ems_3hM_325_0001_0001_0001_4_38_HHH_34_16277_29_0001_21_crosslinked
DILEILAKLAHETKSPELAALLALLYVALENNDKELIKEIVKEIIKLLKELGDPDAVRVAEKVLT ANPYISVANIMLQNYVKQREKYNYDTLKEQFTFIKNASTSIVYMQFANFMNIDNSLSPVIRYQKLYRRSINIISINNINNNEATVTFESLAQNNTGEILENMLWEAKIGFIMDSISTNMPFHFIVTSYKLKLLRNKNQ csplice_r1_4b397ff321495f1cf064223b6ad1b1e1_0001_000000002_0001_0001_24_33_H_.._8e257ee7c168324b0daa1e7d19ed2966_0001_0001_0005_0001_0001_4_33_HHH_28_21080_28_0001
DQTAELCLRAGDPRCLALVAKLYVAIKNRDEELVKELLELFRKVARELGDPELEKAIKELVERLL ANPYISVANIMLQNYVKQREKYNYDTLKEQFTFIKNASTSIVYMQFANFMNIDNSLSPVIRYQKLYRRSINIISINNINNNEATVTFESLAQNNTGEILENMLWEAKIGFIMDSISTNMPFHFIVTSYKLKLLRNKNQ csplice_r1_4b397ff321495f1cf064223b6ad1b1e1_0001_000000002_0001_0001_24_33_H_.._ae3a8a5b7cc7bb09da291108f3421220_0001_0001_0001_0001_4_32_HHH_28_03561_18_0001_7_crosslinked
TTKWTFDDPDQAVEYVSKLVGDKEAEKELRKAAELAKNRQLIIVILSGRWIVFFNQGKVVVAQF ANPYISVANIMLQNYVKQREKYNYDTLKEQFTFIKNASTSIVYMQFANFMNIDNSLSPVIRYQKLYRRSINIISINNINNNEATVTFESLAQNNTGEILENMLWEAKIGFIMDSISTNMPFHFIVTSYKLKLLRNKNQ ems_f4m_111_000000000_0001
EILFIAVESEEMAKIVAKLVNYPTFVLEFPQGKYAVAVHVSAEAAKKAAEYVGARVFVES ANPYISVANIMLQNYVKQREKYNYDTLKEQFTFIKNASTSIVYMQFANFMNIDNSLSPVIRYQKLYRRSINIISINNINNNEATVTFESLAQNNTGEILENMLWEAKIGFIMDSISTNMPFHFIVTSYKLKLLRNKNQ ems_ferrM_6324_0002_000000016_0001
SDALHYKTAVDTSDPEQVKKAEKEVRKKAKEIQDRLKKQGLDVKWFVTAFELNGQVIFILIINTR ANPYISVANIMLQNYVKQREKYNYDTLKEQFTFIKNASTSIVYMQFANFMNIDNSLSPVIRYQKLYRRSINIISINNINNNEATVTFESLAQNNTGEILENMLWEAKIGFIMDSISTNMPFHFIVTSYKLKLLRNKNQ EHEE_06604_000000019_0001
VEVIALAALLYVEAVLKNDEELKRLVEEVAKLFLEALERNDEEKEKKAKKLLDEIRS ANPYISVANIMLQNYVKQREKYNYDTLKEQFTFIKNASTSIVYMQFANFMNIDNSLSPVIRYQKLYRRSINIISINNINNNEATVTFESLAQNNTGEILENMLWEAKIGFIMDSISTNMPFHFIVTSYKLKLLRNKNQ csplice_r1_4b397ff321495f1cf064223b6ad1b1e1_0001_000000002_0001_0001_24_33_H_.._ems_3hM_2193_0001_0002_0001_0001_4_42_HHH_38_05634_45_0001
SLVILIVWNDNGDRKLTIIKVSDDPREKKTAKKLAKEISDKLKSRGVRFFVVVFDGESFDFKTVE ANPYISVANIMLQNYVKQREKYNYDTLKEQFTFIKNASTSIVYMQFANFMNIDNSLSPVIRYQKLYRRSINIISINNINNNEATVTFESLAQNNTGEILENMLWEAKIGFIMDSISTNMPFHFIVTSYKLKLLRNKNQ EEHEE_31398_000000017_0001
DEKTETLRRIVDKLSKKAKKEGVPAIFITTIDGFNLIILVFTDPDMVKRVKEYVETLLKEAQDK ANPYISVANIMLQNYVKQREKYNYDTLKEQFTFIKNASTSIVYMQFANFMNIDNSLSPVIRYQKLYRRSINIISINNINNNEATVTFESLAQNNTGEILENMLWEAKIGFIMDSISTNMPFHFIVTSYKLKLLRNKNQ HEEH_21628_000000017_0001
SEEDKKTVEQVKREAREAVKRGQPYRFEVNVNGYNVQVNVSTDPTQAERALVMFSFLIIMLLVN ANPYISVANIMLQNYVKQREKYNYDTLKEQFTFIKNASTSIVYMQFANFMNIDNSLSPVIRYQKLYRRSINIISINNINNNEATVTFESLAQNNTGEILENMLWEAKIGFIMDSISTNMPFHFIVTSYKLKLLRNKNQ HEEH_11289_000000018_0001
PTVIVFVINADPNVVKKAADIVGAEVRVFNGVFFLKLNGVDPREAKHVVELLSKLVGIPVVVIC ANPYISVANIMLQNYVKQREKYNYDTLKEQFTFIKNASTSIVYMQFANFMNIDNSLSPVIRYQKLYRRSINIISINNINNNEATVTFESLAQNNTGEILENMLWEAKIGFIMDSISTNMPFHFIVTSYKLKLLRNKNQ ems_ferrM_6794_000000014_0001
KWVFVVVHTDDERAAKIVKRIAPGWVLKLGKIFVFFAKDVDPRQVQEWAKKIAKVKRVEVWIIG ANPYISVANIMLQNYVKQREKYNYDTLKEQFTFIKNASTSIVYMQFANFMNIDNSLSPVIRYQKLYRRSINIISINNINNNEATVTFESLAQNNTGEILENMLWEAKIGFIMDSISTNMPFHFIVTSYKLKLLRNKNQ ems_ferrM_6165_0001_000000018_0001
TEELIKELKDRGIPPEDVVRIVVEILTRKLGDPRKALELVAEVVRKLKDLELLVALVLLAVELED ANPYISVANIMLQNYVKQREKYNYDTLKEQFTFIKNASTSIVYMQFANFMNIDNSLSPVIRYQKLYRRSINIISINNINNNEATVTFESLAQNNTGEILENMLWEAKIGFIMDSISTNMPFHFIVTSYKLKLLRNKNQ nsplice_r1_4b397ff321495f1cf064223b6ad1b1e1_0001_000000002_0001_0001_24_33_H_.._ems_3hM_156_0001_0005_0001_0001_23_59_HHH_06_19125_38_0001
DEVATYAERILVELTPDNELALKALLKICYKLGDRECVKRVLKIAREVGDEEVVRLAEELLKRLN ANPYISVANIMLQNYVKQREKYNYDTLKEQFTFIKNASTSIVYMQFANFMNIDNSLSPVIRYQKLYRRSINIISINNINNNEATVTFESLAQNNTGEILENMLWEAKIGFIMDSISTNMPFHFIVTSYKLKLLRNKNQ csplice_r1_a2de759c170706188c6e693fd8ea43cc_0001_000000001_0001_0001_38_47_H_.._0f7a26c97e839ef4e9184d0267c05c46_0001_0001_0001_0001_16_51_HHH_29_01938_10_0001_6_crosslinked
DEEIAEIILELLERGVSEEEIERTLKKLGVDEELIRAALVLILVLLYIGVPPEEIKDAVRRLLRL ANPYISVANIMLQNYVKQREKYNYDTLKEQFTFIKNASTSIVYMQFANFMNIDNSLSPVIRYQKLYRRSINIISINNINNNEATVTFESLAQNNTGEILENMLWEAKIGFIMDSISTNMPFHFIVTSYKLKLLRNKNQ nsplice_r1_EHEE_01784_000000022_0001_0001_27_36_H_.._42d8c1a1e99c216a32285a1256a64ab2_0001_1_0001_0002_0001_0001_17_50_HHH_04_06458_35_0001
DSKEIAEICLRAARNGDKELLEEAKRLAEEAGDEELRRLCELLKEALELGNPVLSYAESILLELN ANPYISVANIMLQNYVKQREKYNYDTLKEQFTFIKNASTSIVYMQFANFMNIDNSLSPVIRYQKLYRRSINIISINNINNNEATVTFESLAQNNTGEILENMLWEAKIGFIMDSISTNMPFHFIVTSYKLKLLRNKNQ nsplice_r1_a2de759c170706188c6e693fd8ea43cc_0001_000000001_0001_0001_38_47_H_.._7f49974ebf17afd6fb2d8a7ebba4d10e_0001_1_0001_0001_0001_0001_32_63_HHH_02_02238_35_0001_46_crosslinked
SVWVIVLVSDPDTAQELAKKVAQVKVEVLNGAVLLKLDTTELAEQVSRVLGVEVLYLE ANPYISVANIMLQNYVKQREKYNYDTLKEQFTFIKNASTSIVYMQFANFMNIDNSLSPVIRYQKLYRRSINIISINNINNNEATVTFESLAQNNTGEILENMLWEAKIGFIMDSISTNMPFHFIVTSYKLKLLRNKNQ ems_ferrM_6302_000000001_0001
DLIVRAAIILAKLTPDEELSRRAVEAALEYCTRELGDPEKCKELARRIAKELNDPEVLKILEELS ANPYISVANIMLQNYVKQREKYNYDTLKEQFTFIKNASTSIVYMQFANFMNIDNSLSPVIRYQKLYRRSINIISINNINNNEATVTFESLAQNNTGEILENMLWEAKIGFIMDSISTNMPFHFIVTSYKLKLLRNKNQ csplice_r1_EHEE_05087_000000002_0001_0001_26_35_H_.._ems_3hM_97_0001_0002_0001_0001_4_41_HHH_34_08031_26_0001_14_crosslinked
DEELVERCEECAEKGDKECLERLEEIARRLGDEDVTLLCKLLLELVEEGDEIAIRALVLIFKYIK ANPYISVANIMLQNYVKQREKYNYDTLKEQFTFIKNASTSIVYMQFANFMNIDNSLSPVIRYQKLYRRSINIISINNINNNEATVTFESLAQNNTGEILENMLWEAKIGFIMDSISTNMPFHFIVTSYKLKLLRNKNQ nsplice_r1_EHEE_01784_000000022_0001_0001_27_36_H_.._563be658a10e0ac0b84877ebcf7643b5_0001_1_0001_0002_0001_0001_17_50_HHH_06_03126_38_0001_36_crosslinked_mm_0
SDEVAKEVAERLGDEEAKELVKKAEEALRRGDYETALKICSELARKLGDPRVIALCVLLYVKVVL ANPYISVANIMLQNYVKQREKYNYDTLKEQFTFIKNASTSIVYMQFANFMNIDNSLSPVIRYQKLYRRSINIISINNINNNEATVTFESLAQNNTGEILENMLWEAKIGFIMDSISTNMPFHFIVTSYKLKLLRNKNQ nsplice_r1_4b397ff321495f1cf064223b6ad1b1e1_0001_000000002_0001_0001_24_33_H_.._7b85b248b02270658cb572d4be61dda1_0001_0001_0002_0001_0001_16_48_HHH_05_01950_41_0001_38_crosslinked
DIIVVIEFQENGQWSYLFIYVPPDPTEKDKVRKWAEKVIQHARNFGVPVKVTTLRGESITHQQYQ ANPYISVANIMLQNYVKQREKYNYDTLKEQFTFIKNASTSIVYMQFANFMNIDNSLSPVIRYQKLYRRSINIISINNINNNEATVTFESLAQNNTGEILENMLWEAKIGFIMDSISTNMPFHFIVTSYKLKLLRNKNQ EEHEE_13088_000000008_0001
KTVKIVILNVDESAVEKFVKLLGADEVHQIEAGFWRIHAKDTDPRRIETALKLANVWFAIVHV ANPYISVANIMLQNYVKQREKYNYDTLKEQFTFIKNASTSIVYMQFANFMNIDNSLSPVIRYQKLYRRSINIISINNINNNEATVTFESLAQNNTGEILENMLWEAKIGFIMDSISTNMPFHFIVTSYKLKLLRNKNQ ems_ferrM_3598_0001_000000016_0001
DEEVEEIARECRERGVDVSECVEICLRLGVDKELCARVFEKIARELGVSPIEIIALLVLAYVKFF ANPYISVANIMLQNYVKQREKYNYDTLKEQFTFIKNASTSIVYMQFANFMNIDNSLSPVIRYQKLYRRSINIISINNINNNEATVTFESLAQNNTGEILENMLWEAKIGFIMDSISTNMPFHFIVTSYKLKLLRNKNQ nsplice_r1_4b397ff321495f1cf064223b6ad1b1e1_0001_000000002_0001_0001_24_33_H_.._20af7c34e0ab14a125768f3b8e48f1f5_0001_1_0001_0001_0001_15_49_HHH_02_06316_33_0001_32_crosslinked_mm_0
PIEELAREAAERALREGNPTLVRAELILLAVTLGRPPEEVLKELIEEAERRNDPELSRLLEKLLR ANPYISVANIMLQNYVKQREKYNYDTLKEQFTFIKNASTSIVYMQFANFMNIDNSLSPVIRYQKLYRRSINIISINNINNNEATVTFESLAQNNTGEILENMLWEAKIGFIMDSISTNMPFHFIVTSYKLKLLRNKNQ csplice_r1_ems_3hM_1972_000000001_0001_0001_2_11_H_.._6261e9fc671901e549fde597862c28fc_0001_0001_0002_0001_0001_15_48_HHH_32_11114_28_0001
DEEEAEECVKRLGDPDLEKVVKLLIKLIREGDPIAKLILRALILACKLNNPVLIYAEVALAKVTA ANPYISVANIMLQNYVKQREKYNYDTLKEQFTFIKNASTSIVYMQFANFMNIDNSLSPVIRYQKLYRRSINIISINNINNNEATVTFESLAQNNTGEILENMLWEAKIGFIMDSISTNMPFHFIVTSYKLKLLRNKNQ nsplice_r1_ems_3hM_1972_000000001_0001_0001_2_11_H_.._2d5a0e42518f7c0de0c8a0066b0bd8d1_0001_0001_0002_0001_0001_14_49_HHH_02_08378_37_0001_65_crosslinked
NEELKRLVEELLRRGEISEEDIKEIAKEYAERRGLSEEEKQLARLILAAVLLGDPYVVLVARYLL ANPYISVANIMLQNYVKQREKYNYDTLKEQFTFIKNASTSIVYMQFANFMNIDNSLSPVIRYQKLYRRSINIISINNINNNEATVTFESLAQNNTGEILENMLWEAKIGFIMDSISTNMPFHFIVTSYKLKLLRNKNQ nsplice_r1_4b397ff321495f1cf064223b6ad1b1e1_0001_000000002_0001_0001_24_33_H_.._fa2e5204b055cd7594595afa816459a9_0001_0001_0001_0001_0001_34_64_HHH_09_02544_46_0001
SSWDYVWTNVKSSDPEEVRQLITKVEEYARTLHKRAKKQGLDVKYKVVVRKLGDHIFVAVFVKVD ANPYISVANIMLQNYVKQREKYNYDTLKEQFTFIKNASTSIVYMQFANFMNIDNSLSPVIRYQKLYRRSINIISINNINNNEATVTFESLAQNNTGEILENMLWEAKIGFIMDSISTNMPFHFIVTSYKLKLLRNKNQ EHEE_11689_000000004_0001
DLIARAALILAKLTPDEELSRRAIEAALEYARRLGDEELYRVIEEAVELLKKDPEKALRYLEKLL ANPYISVANIMLQNYVKQREKYNYDTLKEQFTFIKNASTSIVYMQFANFMNIDNSLSPVIRYQKLYRRSINIISINNINNNEATVTFESLAQNNTGEILENMLWEAKIGFIMDSISTNMPFHFIVTSYKLKLLRNKNQ csplice_r1_EHEE_05087_000000002_0001_0001_26_35_H_.._ems_3hM_97_0001_0002_0001_0001_4_41_HHH_34_12871_25_0001
SVLVLSSVRVTGPNAKEKAETIAKEYATKLARSLSKKYNASDVRFIFFVLRDGDTVTVWIIVLLE ANPYISVANIMLQNYVKQREKYNYDTLKEQFTFIKNASTSIVYMQFANFMNIDNSLSPVIRYQKLYRRSINIISINNINNNEATVTFESLAQNNTGEILENMLWEAKIGFIMDSISTNMPFHFIVTSYKLKLLRNKNQ EHEE_08184_000000010_0001
FVVIFVIVNINNRWHVLVVSVGPDPKDEKTAKKIIKKFVDEARKNGAEVTVFSISGDQISTEHYK ANPYISVANIMLQNYVKQREKYNYDTLKEQFTFIKNASTSIVYMQFANFMNIDNSLSPVIRYQKLYRRSINIISINNINNNEATVTFESLAQNNTGEILENMLWEAKIGFIMDSISTNMPFHFIVTSYKLKLLRNKNQ EEHEE_37937_000000008_0001
SLLKLYVLLVLVYVLAVKYNNEEIRKKAKKLAKRVEEVARKNDEETARKLSKILKTLEKQASS ANPYISVANIMLQNYVKQREKYNYDTLKEQFTFIKNASTSIVYMQFANFMNIDNSLSPVIRYQKLYRRSINIISINNINNNEATVTFESLAQNNTGEILENMLWEAKIGFIMDSISTNMPFHFIVTSYKLKLLRNKNQ r1_4b397ff321495f1cf064223b6ad1b1e1_0001_000000002_0001_0001_24_33_H_.._ems_3hC_565_0001_0002_0001_0001
PGIVIITVHDEEAQKAVEYIKSVPNIYVYRVGENLYVVFLTTEAEEYVKYASSVPKLELDLVD ANPYISVANIMLQNYVKQREKYNYDTLKEQFTFIKNASTSIVYMQFANFMNIDNSLSPVIRYQKLYRRSINIISINNINNNEATVTFESLAQNNTGEILENMLWEAKIGFIMDSISTNMPFHFIVTSYKLKLLRNKNQ ems_ferrM_4800_000000004_0001
WIRIHIADLNPEVEKVISQVNAPFVIISRNDKHFVVLVNADPSLVKTVAERAKEIAQVEVHVAV ANPYISVANIMLQNYVKQREKYNYDTLKEQFTFIKNASTSIVYMQFANFMNIDNSLSPVIRYQKLYRRSINIISINNINNNEATVTFESLAQNNTGEILENMLWEAKIGFIMDSISTNMPFHFIVTSYKLKLLRNKNQ ems_ferrM_2586_000000013_0001
DEEALKTALERGNPLALSAQLLLVAVKLEARGDEELVRVVEKAIKAAEDGDLELAKRLIELLKKL ANPYISVANIMLQNYVKQREKYNYDTLKEQFTFIKNASTSIVYMQFANFMNIDNSLSPVIRYQKLYRRSINIISINNINNNEATVTFESLAQNNTGEILENMLWEAKIGFIMDSISTNMPFHFIVTSYKLKLLRNKNQ csplice_r1_ems_3hM_1972_000000001_0001_0001_2_11_H_.._13f1bd03c51b762f1f51804b81b47236_0001_0001_0001_0001_0001_17_50_HHH_32_01872_11_0001
DEIQFYIVDVKGDDEKAETILKRFVDTVRSTAEQQAREKNGDVRISWKKWRWGDDLAVLVVVKIR ANPYISVANIMLQNYVKQREKYNYDTLKEQFTFIKNASTSIVYMQFANFMNIDNSLSPVIRYQKLYRRSINIISINNINNNEATVTFESLAQNNTGEILENMLWEAKIGFIMDSISTNMPFHFIVTSYKLKLLRNKNQ EHEE_09767_000000033_0001
HIEELVRLIEIALCLLRLNVDPEFIRLLAKLVSRGIPPEEALKILLKLAEERGDEDVYRALTKCL ANPYISVANIMLQNYVKQREKYNYDTLKEQFTFIKNASTSIVYMQFANFMNIDNSLSPVIRYQKLYRRSINIISINNINNNEATVTFESLAQNNTGEILENMLWEAKIGFIMDSISTNMPFHFIVTSYKLKLLRNKNQ csplice_r1_8215851a13b718927912cf034bd67192_0001_000000000_0001_0001_34_43_H_.._ems_3hC_1694_0001_0001_0001_0001_22_58_HHH_32_11576_30_0001_12_crosslinked
PEDKRLSEAVLLAIRLGNEVLLYAVKILIKLLGDEELLKLLELLEKCLREGDEECLKELKKRVK ANPYISVANIMLQNYVKQREKYNYDTLKEQFTFIKNASTSIVYMQFANFMNIDNSLSPVIRYQKLYRRSINIISINNINNNEATVTFESLAQNNTGEILENMLWEAKIGFIMDSISTNMPFHFIVTSYKLKLLRNKNQ csplice_r1_a2de759c170706188c6e693fd8ea43cc_0001_000000001_0001_0001_38_47_H_.._0e095bd15cd0c66eeba3db6f0a66ee49_0001_1_0001_0001_0001_15_49_HHH_31_24059_32_0001_5_crosslinked
DEADIMALILRLWVIAWERNDEELQKIVHEWAKIVLSLLRNGDAESAKKVAEKAKKIVDKK ANPYISVANIMLQNYVKQREKYNYDTLKEQFTFIKNASTSIVYMQFANFMNIDNSLSPVIRYQKLYRRSINIISINNINNNEATVTFESLAQNNTGEILENMLWEAKIGFIMDSISTNMPFHFIVTSYKLKLLRNKNQ ems_3hM_3525_000000002_0001
DEEELRELFKRGDLEEVEKLIEEILRRLGVPPEDIEILKRLVREALKLGNVEAVLTLLLIIKYIT ANPYISVANIMLQNYVKQREKYNYDTLKEQFTFIKNASTSIVYMQFANFMNIDNSLSPVIRYQKLYRRSINIISINNINNNEATVTFESLAQNNTGEILENMLWEAKIGFIMDSISTNMPFHFIVTSYKLKLLRNKNQ nsplice_r1_EHEE_01784_000000022_0001_0001_27_36_H_.._31efc13c780ed6f490de3a72028f6d05_0001_0001_0002_0001_0001_16_49_HHH_03_23120_36_0001
SLLKFVVVSFTKDNPDEKRKAEEIIKDFSRQLTEEAKRKNLRVSFDKLSFRVGDKTVIIVIVRID ANPYISVANIMLQNYVKQREKYNYDTLKEQFTFIKNASTSIVYMQFANFMNIDNSLSPVIRYQKLYRRSINIISINNINNNEATVTFESLAQNNTGEILENMLWEAKIGFIMDSISTNMPFHFIVTSYKLKLLRNKNQ EHEE_11625_000000016_0001
PEELKELLRKKDEEAAELFELVKRLLEKNPDDEICRRALEAIKKAVEKGDPLLVRAEALLCLVTL ANPYISVANIMLQNYVKQREKYNYDTLKEQFTFIKNASTSIVYMQFANFMNIDNSLSPVIRYQKLYRRSINIISINNINNNEATVTFESLAQNNTGEILENMLWEAKIGFIMDSISTNMPFHFIVTSYKLKLLRNKNQ nsplice_r1_ems_3hM_1972_000000001_0001_0001_2_11_H_.._2730cbcc7b89775a53619ae3e2f9a3d5_0001_0001_0002_0001_0001_17_50_HHH_02_21480_35_0001_51_crosslinked
PEIIKIDNEEEAKKLARSVVKDPRLQEKVERLLKEAKNGKIFVIWVDGIIIFFRDGRILVSHI ANPYISVANIMLQNYVKQREKYNYDTLKEQFTFIKNASTSIVYMQFANFMNIDNSLSPVIRYQKLYRRSINIISINNINNNEATVTFESLAQNNTGEILENMLWEAKIGFIMDSISTNMPFHFIVTSYKLKLLRNKNQ ems_f4m_220_000000023_0001
DEVTDHVTKWFDEAVEAAQKKGRPFVLIFIVNGVVFIVDVDTDPDRVNKARKLARDLAQKAYEG ANPYISVANIMLQNYVKQREKYNYDTLKEQFTFIKNASTSIVYMQFANFMNIDNSLSPVIRYQKLYRRSINIISINNINNNEATVTFESLAQNNTGEILENMLWEAKIGFIMDSISTNMPFHFIVTSYKLKLLRNKNQ HEEH_00857_000000012_0001
STEYRIWVTVTGNDETAQELQRKVEETARKWSKQAKKDGAQDVEVRVIRLQNGSRIIVFVTVEVN ANPYISVANIMLQNYVKQREKYNYDTLKEQFTFIKNASTSIVYMQFANFMNIDNSLSPVIRYQKLYRRSINIISINNINNNEATVTFESLAQNNTGEILENMLWEAKIGFIMDSISTNMPFHFIVTSYKLKLLRNKNQ EHEE_00239_000000035_0001
DEELIERARKLGDPEVARALELVLELLRRDPNNEIARRLSKALELCLELRNPVCVYAELALAEVT ANPYISVANIMLQNYVKQREKYNYDTLKEQFTFIKNASTSIVYMQFANFMNIDNSLSPVIRYQKLYRRSINIISINNINNNEATVTFESLAQNNTGEILENMLWEAKIGFIMDSISTNMPFHFIVTSYKLKLLRNKNQ nsplice_r1_ems_3hM_1972_000000001_0001_0001_2_11_H_.._2d5a0e42518f7c0de0c8a0066b0bd8d1_0001_0001_0002_0001_0001_14_49_HHH_02_18012_37_0001_47_crosslinked
DLEECVKRLNDPEAEEAVRLLKEALERDPDDEEVRRLLEVLKLACELGNEYAVLAVIYVIKLFIN ANPYISVANIMLQNYVKQREKYNYDTLKEQFTFIKNASTSIVYMQFANFMNIDNSLSPVIRYQKLYRRSINIISINNINNNEATVTFESLAQNNTGEILENMLWEAKIGFIMDSISTNMPFHFIVTSYKLKLLRNKNQ nsplice_r1_4b397ff321495f1cf064223b6ad1b1e1_0001_000000002_0001_0001_24_33_H_.._107009d5f73eb0e6f3dc327d02cea2e3_0001_1_0001_0001_0001_0001_16_51_HHH_04_29961_39_0001_27_crosslinked
TVTIIVIFNNNGQKRKVKITLPPDPTQQKKVIKEAQKYAKELQKNNVEVIVDVLLGDFNAFYIFR ANPYISVANIMLQNYVKQREKYNYDTLKEQFTFIKNASTSIVYMQFANFMNIDNSLSPVIRYQKLYRRSINIISINNINNNEATVTFESLAQNNTGEILENMLWEAKIGFIMDSISTNMPFHFIVTSYKLKLLRNKNQ EEHEE_02358_000000020_0001
DWKTAEELLHKIAREAAKKNDWHAAAAALMLWVALVLATKKGDEDTVKRVIEEAKKLEKDS ANPYISVANIMLQNYVKQREKYNYDTLKEQFTFIKNASTSIVYMQFANFMNIDNSLSPVIRYQKLYRRSINIISINNINNNEATVTFESLAQNNTGEILENMLWEAKIGFIMDSISTNMPFHFIVTSYKLKLLRNKNQ ems_3hC_947_0002_000000003_0001
DEELTEEAKKRPDNEELLERLRRLLEEAEKRRDKDLARRLYEIAKELGDIELAAEATAVVIEIYL ANPYISVANIMLQNYVKQREKYNYDTLKEQFTFIKNASTSIVYMQFANFMNIDNSLSPVIRYQKLYRRSINIISINNINNNEATVTFESLAQNNTGEILENMLWEAKIGFIMDSISTNMPFHFIVTSYKLKLLRNKNQ nsplice_r1_EHEE_01784_000000022_0001_0001_27_36_H_.._ems_p1-15H-GABBL-14H-GBL-16H_0143_0001_0001_0002_0001_0001_0001_0001_21_52_HHH_02_21268_37_0001
DEEEKVRKKIDEVRKEASKIEDPKELHEFIVKALKTIEKEIQDPRLRALAILLAIEVWMKAL ANPYISVANIMLQNYVKQREKYNYDTLKEQFTFIKNASTSIVYMQFANFMNIDNSLSPVIRYQKLYRRSINIISINNINNNEATVTFESLAQNNTGEILENMLWEAKIGFIMDSISTNMPFHFIVTSYKLKLLRNKNQ ems_3hM_155_000000002_0001
DAEECIKRLKDKGNPEAARVVEEVLKLLREGDPAKALALLVTVYVRGEVDEEALECIARIIRKVI ANPYISVANIMLQNYVKQREKYNYDTLKEQFTFIKNASTSIVYMQFANFMNIDNSLSPVIRYQKLYRRSINIISINNINNNEATVTFESLAQNNTGEILENMLWEAKIGFIMDSISTNMPFHFIVTSYKLKLLRNKNQ nsplice_r1_4b397ff321495f1cf064223b6ad1b1e1_0001_000000002_0001_0001_24_33_H_.._ems_p1-14H-GBL-14H-GABBL-15H_0454_0001_0001_0002_0001_0001_0001_0001_18_50_HHH_02_26631_37_0001_42_crosslinked
DLEEAVKRGDKELVERLIRELAKELLRKVPPEEVSKILEEVLRRLGIPPSEIAALTALAYVLALL ANPYISVANIMLQNYVKQREKYNYDTLKEQFTFIKNASTSIVYMQFANFMNIDNSLSPVIRYQKLYRRSINIISINNINNNEATVTFESLAQNNTGEILENMLWEAKIGFIMDSISTNMPFHFIVTSYKLKLLRNKNQ nsplice_r1_4b397ff321495f1cf064223b6ad1b1e1_0001_000000002_0001_0001_24_33_H_.._e886887cc38568ed12380fc3562faa33_0001_1_0001_0002_0001_0001_17_51_HHH_03_11232_38_0001
KVSILLKNVDPRAAKTASSVAENVVILELPAGVIFILVDDPEVAKKLVTIVRKLVPAEVHLQI ANPYISVANIMLQNYVKQREKYNYDTLKEQFTFIKNASTSIVYMQFANFMNIDNSLSPVIRYQKLYRRSINIISINNINNNEATVTFESLAQNNTGEILENMLWEAKIGFIMDSISTNMPFHFIVTSYKLKLLRNKNQ ems_ferrM_4939_000000000_0001
QQKYIVSVDDPHAAKLAQEVAQRLGAIYFVIDDKIVVVLVPSKELAKKLQKLVGFPVWIVEFIE ANPYISVANIMLQNYVKQREKYNYDTLKEQFTFIKNASTSIVYMQFANFMNIDNSLSPVIRYQKLYRRSINIISINNINNNEATVTFESLAQNNTGEILENMLWEAKIGFIMDSISTNMPFHFIVTSYKLKLLRNKNQ ems_ferrC_1294_000000015_0001
DEELKRLGLVDPRALEEAKRLLKEAEEEGDEELVRQLRECIRLVKELGAPKYAFIACVYVAKYLK ANPYISVANIMLQNYVKQREKYNYDTLKEQFTFIKNASTSIVYMQFANFMNIDNSLSPVIRYQKLYRRSINIISINNINNNEATVTFESLAQNNTGEILENMLWEAKIGFIMDSISTNMPFHFIVTSYKLKLLRNKNQ nsplice_r1_4b397ff321495f1cf064223b6ad1b1e1_0001_000000002_0001_0001_24_33_H_.._66656e30a4b85fcbdd1a5250d4482d09_0001_0001_0001_0001_0001_18_49_HHH_05_27586_43_0001_24_crosslinked
ARVLIVASSERAKQVIEILKKIPKVEVETLYTSSNFIVVLINNHVAYVDVPDQALELVQRLA ANPYISVANIMLQNYVKQREKYNYDTLKEQFTFIKNASTSIVYMQFANFMNIDNSLSPVIRYQKLYRRSINIISINNINNNEATVTFESLAQNNTGEILENMLWEAKIGFIMDSISTNMPFHFIVTSYKLKLLRNKNQ ems_thioM_878_0002_000000006_0001
GQVDVFVDNPEIAKQVSKVANAPFEVHQEGRLVFITIKGAPPEALKKVRKFVRSLGLVVIIEE ANPYISVANIMLQNYVKQREKYNYDTLKEQFTFIKNASTSIVYMQFANFMNIDNSLSPVIRYQKLYRRSINIISINNINNNEATVTFESLAQNNTGEILENMLWEAKIGFIMDSISTNMPFHFIVTSYKLKLLRNKNQ ems_ferrM_7008_0001_000000003_0001
TEEELEEIVRRLKDPDLERVIRLIREIKKKDPELSKRLLEAVKLCLELGNEVCLYAVEILVELLS ANPYISVANIMLQNYVKQREKYNYDTLKEQFTFIKNASTSIVYMQFANFMNIDNSLSPVIRYQKLYRRSINIISINNINNNEATVTFESLAQNNTGEILENMLWEAKIGFIMDSISTNMPFHFIVTSYKLKLLRNKNQ nsplice_r1_a2de759c170706188c6e693fd8ea43cc_0001_000000001_0001_0001_38_47_H_.._0e095bd15cd0c66eeba3db6f0a66ee49_0001_1_0001_0001_0001_15_49_HHH_04_19173_37_0001_41_crosslinked
DVFVFLAHVDPRVAETVARYIGDLEVRTYPGGFFVLKVKDPEAAKLAKKLAEENNADVIIFEV ANPYISVANIMLQNYVKQREKYNYDTLKEQFTFIKNASTSIVYMQFANFMNIDNSLSPVIRYQKLYRRSINIISINNINNNEATVTFESLAQNNTGEILENMLWEAKIGFIMDSISTNMPFHFIVTSYKLKLLRNKNQ ems_ferrM_3303_0002_000000007_0001
TEEEEALRQAWKLAKEIAEKEQDDVDRTFDFNGIKVRVRFSKDPTEADQILAALTAHLIIEKMR ANPYISVANIMLQNYVKQREKYNYDTLKEQFTFIKNASTSIVYMQFANFMNIDNSLSPVIRYQKLYRRSINIISINNINNNEATVTFESLAQNNTGEILENMLWEAKIGFIMDSISTNMPFHFIVTSYKLKLLRNKNQ HEEH_22025_000000006_0001
TLSIVILIFVNNDALHYRIHVGPDPREQKTAKKLAKELLKRAKDNNALVVVFTRNGESLDILVVR ANPYISVANIMLQNYVKQREKYNYDTLKEQFTFIKNASTSIVYMQFANFMNIDNSLSPVIRYQKLYRRSINIISINNINNNEATVTFESLAQNNTGEILENMLWEAKIGFIMDSISTNMPFHFIVTSYKLKLLRNKNQ EEHEE_28965_000000031_0001
PEAELLAELAKLFCKILKELNDEEVLRKLLKAVREVLKLARELNDEEAEKLAEEAEKFCEELIRK ANPYISVANIMLQNYVKQREKYNYDTLKEQFTFIKNASTSIVYMQFANFMNIDNSLSPVIRYQKLYRRSINIISINNINNNEATVTFESLAQNNTGEILENMLWEAKIGFIMDSISTNMPFHFIVTSYKLKLLRNKNQ csplice_r1_HEEH_25006_000000001_0001_0001_43_52_H_.._ems_3hM_3227_0001_0001_0001_23_61_HHH_36_01331_34_0001_21_crosslinked
SVEEISRLLKEAGVPPEVVEIIEKTIRKALELGIPPVAIKAQIILLLISLLGSPKLARKVVKLVT ANPYISVANIMLQNYVKQREKYNYDTLKEQFTFIKNASTSIVYMQFANFMNIDNSLSPVIRYQKLYRRSINIISINNINNNEATVTFESLAQNNTGEILENMLWEAKIGFIMDSISTNMPFHFIVTSYKLKLLRNKNQ r1_ems_3hM_1972_000000001_0001_0001_2_11_H_.._9c3bac1f4b838848ddc1dae3098f92f0_0001_0001_0001_0001_0001
PEVAKVVSELLKRGVSEEEIKKILKELGVSEEEIKSVLTLLVALLYIGVPPDEIKEALERILKLE ANPYISVANIMLQNYVKQREKYNYDTLKEQFTFIKNASTSIVYMQFANFMNIDNSLSPVIRYQKLYRRSINIISINNINNNEATVTFESLAQNNTGEILENMLWEAKIGFIMDSISTNMPFHFIVTSYKLKLLRNKNQ nsplice_r1_EHEE_01784_000000022_0001_0001_27_36_H_.._cc38c158466f61ccbd7ce36cb6c4896f_0001_0001_0001_0001_0001_16_50_HHH_02_06091_33_0001
DLIEELEELGDPHIAVLVVLSAAYVLGDEEALRLAKELEECLEKGKCSEEEIRRILERLKRLLRR ANPYISVANIMLQNYVKQREKYNYDTLKEQFTFIKNASTSIVYMQFANFMNIDNSLSPVIRYQKLYRRSINIISINNINNNEATVTFESLAQNNTGEILENMLWEAKIGFIMDSISTNMPFHFIVTSYKLKLLRNKNQ csplice_r1_88fe4c7c1045d8692be167e18db791c2_0001_000000002_0001_0001_22_31_H_.._d22cddaeb2467686e4a71966878fc7df_0001_0001_0001_0001_4_29_HHH_25_02609_14_0001_7_crosslinked
SEEVLEEALKLGNLYAVLAAVYVLLVELRRRGDEELVRLAEELRRLAKEGDPEKLRKLIEEIIKK ANPYISVANIMLQNYVKQREKYNYDTLKEQFTFIKNASTSIVYMQFANFMNIDNSLSPVIRYQKLYRRSINIISINNINNNEATVTFESLAQNNTGEILENMLWEAKIGFIMDSISTNMPFHFIVTSYKLKLLRNKNQ csplice_r1_4b397ff321495f1cf064223b6ad1b1e1_0001_000000002_0001_0001_24_33_H_.._107009d5f73eb0e6f3dc327d02cea2e3_0001_1_0001_0001_0001_0001_16_51_HHH_34_32140_28_0001
SKKDEVSTKAKKLLTQAVRENDWAKVVLLLAELYIEALDVFKDPRDQEEVARIIRKLAHDC ANPYISVANIMLQNYVKQREKYNYDTLKEQFTFIKNASTSIVYMQFANFMNIDNSLSPVIRYQKLYRRSINIISINNINNNEATVTFESLAQNNTGEILENMLWEAKIGFIMDSISTNMPFHFIVTSYKLKLLRNKNQ ems_3hM_2592_000000000_0001
SIKISIWVLYNGRTERYEVSVGDSPEEQKKAKKEVKKIVDTARKLGAIVVVFNRNGEDLEFHFDV ANPYISVANIMLQNYVKQREKYNYDTLKEQFTFIKNASTSIVYMQFANFMNIDNSLSPVIRYQKLYRRSINIISINNINNNEATVTFESLAQNNTGEILENMLWEAKIGFIMDSISTNMPFHFIVTSYKLKLLRNKNQ EEHEE_26950_000000008_0001
ALVVIHVKNVDPRLVEQAAKNVNALVVTLGNRVLVIIDNPELLKKLRELLKSLNPKEVEVKVRV ANPYISVANIMLQNYVKQREKYNYDTLKEQFTFIKNASTSIVYMQFANFMNIDNSLSPVIRYQKLYRRSINIISINNINNNEATVTFESLAQNNTGEILENMLWEAKIGFIMDSISTNMPFHFIVTSYKLKLLRNKNQ ems_ferrM_3203_000000003_0001
FILVFLSVDDSSIAQTVAELAADDVEVLGRWVWVKITTPELAKKLEKVARSQKRLRVWILF ANPYISVANIMLQNYVKQREKYNYDTLKEQFTFIKNASTSIVYMQFANFMNIDNSLSPVIRYQKLYRRSINIISINNINNNEATVTFESLAQNNTGEILENMLWEAKIGFIMDSISTNMPFHFIVTSYKLKLLRNKNQ ems_ferrM_1172_0001_000000008_0001
SEERKRVEELAKKDEDKCVELACELIVRKLGLPPEEKEKCEVAAYAELAAGIPCEEVIEFLERLL ANPYISVANIMLQNYVKQREKYNYDTLKEQFTFIKNASTSIVYMQFANFMNIDNSLSPVIRYQKLYRRSINIISINNINNNEATVTFESLAQNNTGEILENMLWEAKIGFIMDSISTNMPFHFIVTSYKLKLLRNKNQ nsplice_r1_a2de759c170706188c6e693fd8ea43cc_0001_000000001_0001_0001_38_47_H_.._3dffd6bba3f48b4ca891f0a6921056d7_0001_0001_0002_0001_0001_17_50_HHH_06_22555_40_0001_52_crosslinked_mm_0
SFIVVVWWANNGDFDVTIIEVGPDPTEQKKAQKIAKDIAKTLLDKGVEVSVWFQSGSDRQLYKYR ANPYISVANIMLQNYVKQREKYNYDTLKEQFTFIKNASTSIVYMQFANFMNIDNSLSPVIRYQKLYRRSINIISINNINNNEATVTFESLAQNNTGEILENMLWEAKIGFIMDSISTNMPFHFIVTSYKLKLLRNKNQ EEHEE_39479_000000003_0001
DKAEEAIRKVPDPDVRRALKIAKEAVERRPDNEILRLALEAIILCAELGNKLLCEAALTLVEVTL ANPYISVANIMLQNYVKQREKYNYDTLKEQFTFIKNASTSIVYMQFANFMNIDNSLSPVIRYQKLYRRSINIISINNINNNEATVTFESLAQNNTGEILENMLWEAKIGFIMDSISTNMPFHFIVTSYKLKLLRNKNQ nsplice_r1_ems_3hM_1972_000000001_0001_0001_2_11_H_.._69cfa9f788fdbed3100f70ea20148145_0001_0001_0002_0001_0001_15_49_HHH_02_29726_37_0001_53_crosslinked
DDEQVYLIKVDSRDSKSQQEARDKLETIASKISKKVKKNNGRVSYVIVTLHSNNRIDFVLVVKWG ANPYISVANIMLQNYVKQREKYNYDTLKEQFTFIKNASTSIVYMQFANFMNIDNSLSPVIRYQKLYRRSINIISINNINNNEATVTFESLAQNNTGEILENMLWEAKIGFIMDSISTNMPFHFIVTSYKLKLLRNKNQ EHEE_10403_000000030_0001
PAVILFIKDADYRLVEQAARLNNAPVWVIVILNKVVVVLIWNVDPKEAQEIVKKYVQAEVHVTV ANPYISVANIMLQNYVKQREKYNYDTLKEQFTFIKNASTSIVYMQFANFMNIDNSLSPVIRYQKLYRRSINIISINNINNNEATVTFESLAQNNTGEILENMLWEAKIGFIMDSISTNMPFHFIVTSYKLKLLRNKNQ ems_ferrM_7014_0002_000000010_0001
DEEKHVTTLLKQAETEASKVPDKWTATMLLAVLLWHAVIQAKDPNLYEKAKKLAHKILKSVKS ANPYISVANIMLQNYVKQREKYNYDTLKEQFTFIKNASTSIVYMQFANFMNIDNSLSPVIRYQKLYRRSINIISINNINNNEATVTFESLAQNNTGEILENMLWEAKIGFIMDSISTNMPFHFIVTSYKLKLLRNKNQ ems_3hC_68_0001_000000003_0001
TVVVILIDYDVRLVQTLAEQANAEVHVRTLNGLFQVVIHGIPPDTARTLAKRIQPDVIVFVL ANPYISVANIMLQNYVKQREKYNYDTLKEQFTFIKNASTSIVYMQFANFMNIDNSLSPVIRYQKLYRRSINIISINNINNNEATVTFESLAQNNTGEILENMLWEAKIGFIMDSISTNMPFHFIVTSYKLKLLRNKNQ ems_ferrM_3861_0001_000000014_0001
PVFVIAVHDLDPTVEELIKRLGAWVITKDNKTVIIFIVNLSQEVAETVEELARRANVELYLVE ANPYISVANIMLQNYVKQREKYNYDTLKEQFTFIKNASTSIVYMQFANFMNIDNSLSPVIRYQKLYRRSINIISINNINNNEATVTFESLAQNNTGEILENMLWEAKIGFIMDSISTNMPFHFIVTSYKLKLLRNKNQ ems_ferrM_1653_000000000_0001
RFIAVVIRGDTDAARTLVSIAKKLGAIVLRFNNKKLAVLGIPREAVEKIIKKANVEVKVFEWP ANPYISVANIMLQNYVKQREKYNYDTLKEQFTFIKNASTSIVYMQFANFMNIDNSLSPVIRYQKLYRRSINIISINNINNNEATVTFESLAQNNTGEILENMLWEAKIGFIMDSISTNMPFHFIVTSYKLKLLRNKNQ ems_ferrM_2113_0001_000000012_0001
TVEEILEELCKTDPLACILLEVFRKLKKEGVPPEAIVAYLYVVAVELNDPELVKVLREAAKLLLD ANPYISVANIMLQNYVKQREKYNYDTLKEQFTFIKNASTSIVYMQFANFMNIDNSLSPVIRYQKLYRRSINIISINNINNNEATVTFESLAQNNTGEILENMLWEAKIGFIMDSISTNMPFHFIVTSYKLKLLRNKNQ nsplice_r1_4b397ff321495f1cf064223b6ad1b1e1_0001_000000002_0001_0001_24_33_H_.._8edf3dbcd0f6789eec36dd53d59925b1_0001_0001_0001_0001_0001_17_50_HHH_01_18674_37_0001_30_crosslinked
DEEEIEKLAEIGSEEALEEIKKLAKELLKKTGDPLVEIALKALELAIKLGNEVLVYAAAILLVIN ANPYISVANIMLQNYVKQREKYNYDTLKEQFTFIKNASTSIVYMQFANFMNIDNSLSPVIRYQKLYRRSINIISINNINNNEATVTFESLAQNNTGEILENMLWEAKIGFIMDSISTNMPFHFIVTSYKLKLLRNKNQ nsplice_r1_ems_3hM_1972_000000001_0001_0001_2_11_H_.._HHH_eva_0679_0001_0001_0001_0001_21_53_HHH_02_08387_37_0001
DELEEELKELLKKDPEKVKELAKEVAERAGSLSPEYIEEALKVLEEAIRAGDEYAVAAVLYVLLS ANPYISVANIMLQNYVKQREKYNYDTLKEQFTFIKNASTSIVYMQFANFMNIDNSLSPVIRYQKLYRRSINIISINNINNNEATVTFESLAQNNTGEILENMLWEAKIGFIMDSISTNMPFHFIVTSYKLKLLRNKNQ nsplice_r1_4b397ff321495f1cf064223b6ad1b1e1_0001_000000002_0001_0001_24_33_H_.._ad9a6d61b8312e9423d9d072dea46e9c_0001_0001_0001_0001_0001_17_49_HHH_02_28598_37_0001
DPLAEEARKLVQEAIEIVKKRGRPFDLEVKINGRRYTYKVDTDPEKQLDVKLLVAILALDADLG ANPYISVANIMLQNYVKQREKYNYDTLKEQFTFIKNASTSIVYMQFANFMNIDNSLSPVIRYQKLYRRSINIISINNINNNEATVTFESLAQNNTGEILENMLWEAKIGFIMDSISTNMPFHFIVTSYKLKLLRNKNQ HEEH_16607_000000001_0001
DLLLEAQALAASTSPLAVRLLRELARKLGNEEALRVIEKLLECVEKGECSEEEIERLAKKVVELL ANPYISVANIMLQNYVKQREKYNYDTLKEQFTFIKNASTSIVYMQFANFMNIDNSLSPVIRYQKLYRRSINIISINNINNNEATVTFESLAQNNTGEILENMLWEAKIGFIMDSISTNMPFHFIVTSYKLKLLRNKNQ csplice_r1_ems_3hM_1972_000000001_0001_0001_2_11_H_.._62b95a6957470920c8f1bc82cc7c5399_0001_1_0001_0001_0001_0001_36_64_HHH_28_03141_11_0001_29_crosslinked
DEEEVVELVKKAIEDGDLERAERIAKEALERGLIDPSVAVLLLVLAYIGVPPEEVEKAVEALRKL ANPYISVANIMLQNYVKQREKYNYDTLKEQFTFIKNASTSIVYMQFANFMNIDNSLSPVIRYQKLYRRSINIISINNINNNEATVTFESLAQNNTGEILENMLWEAKIGFIMDSISTNMPFHFIVTSYKLKLLRNKNQ nsplice_r1_EHEE_01784_000000022_0001_0001_27_36_H_.._42d8c1a1e99c216a32285a1256a64ab2_0001_1_0001_0002_0001_0001_17_50_HHH_08_02928_39_0001
PYEERARKAARECVKRGNPVLCYAELILLLLLCRELGDEECRERVERALELLERGDPEEAKKLAN ANPYISVANIMLQNYVKQREKYNYDTLKEQFTFIKNASTSIVYMQFANFMNIDNSLSPVIRYQKLYRRSINIISINNINNNEATVTFESLAQNNTGEILENMLWEAKIGFIMDSISTNMPFHFIVTSYKLKLLRNKNQ csplice_r1_a2de759c170706188c6e693fd8ea43cc_0001_000000001_0001_0001_38_47_H_.._ec389b8abb25490ebba873a462ff6028_0001_0001_0001_0001_0001_16_51_HHH_34_15308_29_0001_18_crosslinked_mm_0
DEDWKTIWTIIQKLVEDARRKNQPVKFDYKQDGVRVTYDLTIDQHEAVKLIIRLIVIFEQLKWN ANPYISVANIMLQNYVKQREKYNYDTLKEQFTFIKNASTSIVYMQFANFMNIDNSLSPVIRYQKLYRRSINIISINNINNNEATVTFESLAQNNTGEILENMLWEAKIGFIMDSISTNMPFHFIVTSYKLKLLRNKNQ HEEH_07601_000000016_0001
TPEEEKVHMRVLLLIVEAWAHNTKLTLTVNVNGKRIKLEFGPDPTLVKQAREAVKEIKELLRKK ANPYISVANIMLQNYVKQREKYNYDTLKEQFTFIKNASTSIVYMQFANFMNIDNSLSPVIRYQKLYRRSINIISINNINNNEATVTFESLAQNNTGEILENMLWEAKIGFIMDSISTNMPFHFIVTSYKLKLLRNKNQ HEEH_22523_000000004_0001
SKEEIRETVKELLKRDPEKVLEFLERLAKERNDPKLEKAVKLLKKALKLGNKYAVLALLYVIVTL ANPYISVANIMLQNYVKQREKYNYDTLKEQFTFIKNASTSIVYMQFANFMNIDNSLSPVIRYQKLYRRSINIISINNINNNEATVTFESLAQNNTGEILENMLWEAKIGFIMDSISTNMPFHFIVTSYKLKLLRNKNQ r1_4b397ff321495f1cf064223b6ad1b1e1_0001_000000002_0001_0001_24_33_H_.._6917c6d5970a19bfa4c6f2f97da8121e_0001_1_0001_0001_0001_0001
DECFKIAAECLKRGVSPEECEKILRELGCDEEVIKSLLTLIVALLYIGVPPDEIEEALELIARLD ANPYISVANIMLQNYVKQREKYNYDTLKEQFTFIKNASTSIVYMQFANFMNIDNSLSPVIRYQKLYRRSINIISINNINNNEATVTFESLAQNNTGEILENMLWEAKIGFIMDSISTNMPFHFIVTSYKLKLLRNKNQ nsplice_r1_EHEE_01784_000000022_0001_0001_27_36_H_.._cc38c158466f61ccbd7ce36cb6c4896f_0001_0001_0001_0001_0001_16_50_HHH_02_06133_33_0001_40_crosslinked_mm_0
SEKEAVELFEELRKKGIPPAAVISYLYVLAVKLGDPEIRRVIKELSKLLLKNPEEAERFLRELKK ANPYISVANIMLQNYVKQREKYNYDTLKEQFTFIKNASTSIVYMQFANFMNIDNSLSPVIRYQKLYRRSINIISINNINNNEATVTFESLAQNNTGEILENMLWEAKIGFIMDSISTNMPFHFIVTSYKLKLLRNKNQ r1_4b397ff321495f1cf064223b6ad1b1e1_0001_000000002_0001_0001_24_33_H_.._869e96da4d7092308b7f4b8fbaa23b0b_0001_0001_0002_0001_0001
GPEESERLAREAEKRGTLSVVVIALLVLLYVKGDPERAKEVAKCAKEALRKRDPELLKKCIKIAH ANPYISVANIMLQNYVKQREKYNYDTLKEQFTFIKNASTSIVYMQFANFMNIDNSLSPVIRYQKLYRRSINIISINNINNNEATVTFESLAQNNTGEILENMLWEAKIGFIMDSISTNMPFHFIVTSYKLKLLRNKNQ r1_4b397ff321495f1cf064223b6ad1b1e1_0001_000000002_0001_0001_24_33_H_.._3fda6ba55bcacf4c4d672a055967ffad_0001_0001_0001_0001_1_crosslinked
KYFVFVLGKDDSVIIEVDTQEQAHKAAEKAARILGMEIKYVKILAGVVFVRVD ANPYISVANIMLQNYVKQREKYNYDTLKEQFTFIKNASTSIVYMQFANFMNIDNSLSPVIRYQKLYRRSINIISINNINNNEATVTFESLAQNNTGEILENMLWEAKIGFIMDSISTNMPFHFIVTSYKLKLLRNKNQ ems_bGM_359_0001_000000003_0001
SEVKHLVDKAYRKAKKLVEKRGTPVQITFRVNNFDVTVRVTTNPVENLAAKLYLDAIVELIEEK ANPYISVANIMLQNYVKQREKYNYDTLKEQFTFIKNASTSIVYMQFANFMNIDNSLSPVIRYQKLYRRSINIISINNINNNEATVTFESLAQNNTGEILENMLWEAKIGFIMDSISTNMPFHFIVTSYKLKLLRNKNQ HEEH_15008_000000009_0001
KIVIFVRGRTDFLVFIVDLSPEEAKEFAKEVAKKLNLPVKSVEVLPLGLVVIHVG ANPYISVANIMLQNYVKQREKYNYDTLKEQFTFIKNASTSIVYMQFANFMNIDNSLSPVIRYQKLYRRSINIISINNINNNEATVTFESLAQNNTGEILENMLWEAKIGFIMDSISTNMPFHFIVTSYKLKLLRNKNQ ems_bGM_344_0001_000000000_0001
HVNVVFQDELFKYFEELAKKAGIPFKTETWNGQYAVRLDNPEAAKKLAELAIRYAQVPLIVLEA ANPYISVANIMLQNYVKQREKYNYDTLKEQFTFIKNASTSIVYMQFANFMNIDNSLSPVIRYQKLYRRSINIISINNINNNEATVTFESLAQNNTGEILENMLWEAKIGFIMDSISTNMPFHFIVTSYKLKLLRNKNQ ems_ferrM_1752_0002_000000003_0001
DREELLKKISDLLREAGFDEEQVKKSEKRLRERGLSPDQLDEMRRWVEMLV ANPYISVANIMLQNYVKQREKYNYDTLKEQFTFIKNASTSIVYMQFANFMNIDNSLSPVIRYQKLYRRSINIISINNINNNEATVTFESLAQNNTGEILENMLWEAKIGFIMDSISTNMPFHFIVTSYKLKLLRNKNQ HHH_eva_0683_000000003_0001
DRLLKELERALREGDEELVEELLRRLNELIRRGDPEAKRALEKLRELVRELNNVALLALAYVELL ANPYISVANIMLQNYVKQREKYNYDTLKEQFTFIKNASTSIVYMQFANFMNIDNSLSPVIRYQKLYRRSINIISINNINNNEATVTFESLAQNNTGEILENMLWEAKIGFIMDSISTNMPFHFIVTSYKLKLLRNKNQ nsplice_r1_4b397ff321495f1cf064223b6ad1b1e1_0001_000000002_0001_0001_24_33_H_.._ems_4hC_2397_0001_0001_0003_0001_0001_31_60_HHH_03_28742_40_0001
LREQAEKAVKLGNTSVLLIALTALAYVLGDEEVLRLLREIEECLRRGECSEEEVLELLLRLARRL ANPYISVANIMLQNYVKQREKYNYDTLKEQFTFIKNASTSIVYMQFANFMNIDNSLSPVIRYQKLYRRSINIISINNINNNEATVTFESLAQNNTGEILENMLWEAKIGFIMDSISTNMPFHFIVTSYKLKLLRNKNQ csplice_r1_4b397ff321495f1cf064223b6ad1b1e1_0001_000000002_0001_0001_24_33_H_.._9ab53e60fd3b8d80dc691e1961ed455b_0001_0001_0002_0001_0001_4_31_HHH_27_01692_14_0001_4_crosslinked
SLEELIELFRRVGDPYLTVVAVLLYVALLLGKIPPEEIKRLAKLALEAVKRNDEELLDRLSRLAK ANPYISVANIMLQNYVKQREKYNYDTLKEQFTFIKNASTSIVYMQFANFMNIDNSLSPVIRYQKLYRRSINIISINNINNNEATVTFESLAQNNTGEILENMLWEAKIGFIMDSISTNMPFHFIVTSYKLKLLRNKNQ csplice_r1_4b397ff321495f1cf064223b6ad1b1e1_0001_000000002_0001_0001_24_33_H_.._1c16b91345f31bbf162363e37172bb7e_0001_0001_0001_0001_0001_15_50_HHH_34_29443_28_0001
DLLEQALALAAAVASEELVEILCEACTRLLRSKGIPPEEVEKICEKLLKEAGVPPELIKKCREKL ANPYISVANIMLQNYVKQREKYNYDTLKEQFTFIKNASTSIVYMQFANFMNIDNSLSPVIRYQKLYRRSINIISINNINNNEATVTFESLAQNNTGEILENMLWEAKIGFIMDSISTNMPFHFIVTSYKLKLLRNKNQ csplice_r1_HHH_eva_0411_000000000_0001_0001_4_13_H_.._ems_3hC_159_0002_0001_0001_0001_0001_4_40_HHH_34_32344_28_0001_14_crosslinked_mm_0
KVILLVLVGDDLYFVEVDYPEQAERVVKEISDKAGRRVTEKTTWGENNFSVRVE ANPYISVANIMLQNYVKQREKYNYDTLKEQFTFIKNASTSIVYMQFANFMNIDNSLSPVIRYQKLYRRSINIISINNINNNEATVTFESLAQNNTGEILENMLWEAKIGFIMDSISTNMPFHFIVTSYKLKLLRNKNQ ems_bGM_369_0002_000000010_0001
SEHQVYFFSVHGNDPRLRKKLEELIQKVSKKAKDHARKRNLDVKVSVLKLSFGDIIFVIVFYAQD ANPYISVANIMLQNYVKQREKYNYDTLKEQFTFIKNASTSIVYMQFANFMNIDNSLSPVIRYQKLYRRSINIISINNINNNEATVTFESLAQNNTGEILENMLWEAKIGFIMDSISTNMPFHFIVTSYKLKLLRNKNQ EHEE_08480_000000009_0001
ETLIIFVRSEEMAKIVAKLVNYPTEVEEWPAGFYAVRVDVSAEAAKKAAEYVGAWVVHEE ANPYISVANIMLQNYVKQREKYNYDTLKEQFTFIKNASTSIVYMQFANFMNIDNSLSPVIRYQKLYRRSINIISINNINNNEATVTFESLAQNNTGEILENMLWEAKIGFIMDSISTNMPFHFIVTSYKLKLLRNKNQ ems_ferrM_6324_0002_000000017_0001
DEECVRRCEEALKEGDEEKVERLLKEAKENGDEDCYLLCKLLLELLKEGDEIALRALVLIFKYIK ANPYISVANIMLQNYVKQREKYNYDTLKEQFTFIKNASTSIVYMQFANFMNIDNSLSPVIRYQKLYRRSINIISINNINNNEATVTFESLAQNNTGEILENMLWEAKIGFIMDSISTNMPFHFIVTSYKLKLLRNKNQ nsplice_r1_EHEE_01784_000000022_0001_0001_27_36_H_.._563be658a10e0ac0b84877ebcf7643b5_0001_1_0001_0002_0001_0001_17_50_HHH_06_02095_38_0001_36_crosslinked_mm_0
DQREIIIEVYKAEDPRELKEFTKTLRDDAKRLEKEFKDKGRPVTVRVKYIEDGDSVVVVIRVRWK ANPYISVANIMLQNYVKQREKYNYDTLKEQFTFIKNASTSIVYMQFANFMNIDNSLSPVIRYQKLYRRSINIISINNINNNEATVTFESLAQNNTGEILENMLWEAKIGFIMDSISTNMPFHFIVTSYKLKLLRNKNQ EHEE_12133_000000027_0001
DELKEAAERNDVELIKELLERLTEKLRREGDPEKAKDVERSLELVRECEKLNDPYACRAIAYVAS ANPYISVANIMLQNYVKQREKYNYDTLKEQFTFIKNASTSIVYMQFANFMNIDNSLSPVIRYQKLYRRSINIISINNINNNEATVTFESLAQNNTGEILENMLWEAKIGFIMDSISTNMPFHFIVTSYKLKLLRNKNQ nsplice_r1_4b397ff321495f1cf064223b6ad1b1e1_0001_000000002_0001_0001_24_33_H_.._4a0c507f6062f32b8f28d793a3f8ca68_0001_0001_0001_0001_16_51_HHH_02_21657_41_0001_29_crosslinked
DEVLLYALAVLLAVFCDNEVAKRALERLCRELGVPPEECEEILRRLEELCKRGDTEEVTKLARSF ANPYISVANIMLQNYVKQREKYNYDTLKEQFTFIKNASTSIVYMQFANFMNIDNSLSPVIRYQKLYRRSINIISINNINNNEATVTFESLAQNNTGEILENMLWEAKIGFIMDSISTNMPFHFIVTSYKLKLLRNKNQ csplice_r1_ems_3hM_1972_000000001_0001_0001_2_11_H_.._6691a51d9b15b80be0c315b7e18422aa_0001_0001_0001_0001_34_64_HHH_28_16748_23_0001_22_crosslinked_mm_1
PIRLSVIAPNAEKVKRYISKKYPKVEVNVWPGEFIAVFVGDDVWFFSSVDQALKFISSIAQS ANPYISVANIMLQNYVKQREKYNYDTLKEQFTFIKNASTSIVYMQFANFMNIDNSLSPVIRYQKLYRRSINIISINNINNNEATVTFESLAQNNTGEILENMLWEAKIGFIMDSISTNMPFHFIVTSYKLKLLRNKNQ ems_thioM_193_0001_000000006_0001
SFNHWEIFRVDGDDPDQQEKVRKRIREISKTAKELAKKRNLKVEVVTFSWTVNGKQIYQVVVTIQ ANPYISVANIMLQNYVKQREKYNYDTLKEQFTFIKNASTSIVYMQFANFMNIDNSLSPVIRYQKLYRRSINIISINNINNNEATVTFESLAQNNTGEILENMLWEAKIGFIMDSISTNMPFHFIVTSYKLKLLRNKNQ EHEE_03959_000000034_0001
SVAEFARKLSDALLLYALAALYVLKNLGLVDPEELKRLETLLTEAVERGDEELVERLAREVEELA ANPYISVANIMLQNYVKQREKYNYDTLKEQFTFIKNASTSIVYMQFANFMNIDNSLSPVIRYQKLYRRSINIISINNINNNEATVTFESLAQNNTGEILENMLWEAKIGFIMDSISTNMPFHFIVTSYKLKLLRNKNQ csplice_r1_4b397ff321495f1cf064223b6ad1b1e1_0001_000000002_0001_0001_24_33_H_.._ems_p1-15H-GBL-16H-GBL-14H_0624_0001_0001_0001_0001_0002_0001_0001_4_34_HHH_30_01761_17_0001
DDEVLEIALLAYLYVAIALGDEELLKKLLEEAKEILGDPEKVERLAREIAKKVGITEVVEKVLKS ANPYISVANIMLQNYVKQREKYNYDTLKEQFTFIKNASTSIVYMQFANFMNIDNSLSPVIRYQKLYRRSINIISINNINNNEATVTFESLAQNNTGEILENMLWEAKIGFIMDSISTNMPFHFIVTSYKLKLLRNKNQ csplice_r1_4b397ff321495f1cf064223b6ad1b1e1_0001_000000002_0001_0001_24_33_H_.._ems_3hM_2959_0001_0001_0001_24_63_HHH_38_20367_15_0001
DSEEAKELAKRLGDKAVLKVIKLAEELAKTDPEFRKLLRALKEALERGDLVTVIALLALLYVTTP ANPYISVANIMLQNYVKQREKYNYDTLKEQFTFIKNASTSIVYMQFANFMNIDNSLSPVIRYQKLYRRSINIISINNINNNEATVTFESLAQNNTGEILENMLWEAKIGFIMDSISTNMPFHFIVTSYKLKLLRNKNQ r1_4b397ff321495f1cf064223b6ad1b1e1_0001_000000002_0001_0001_24_33_H_.._e3c6e4a5fc075cb14c1e44d0e54c2af1_0001_0001_0001_0001_0001
LTITVFVHDPTAAKIIASLVGAEVTTWNNEFVAVHVHNVDPTEVKKAVDEVSKKINVNVVVIWV ANPYISVANIMLQNYVKQREKYNYDTLKEQFTFIKNASTSIVYMQFANFMNIDNSLSPVIRYQKLYRRSINIISINNINNNEATVTFESLAQNNTGEILENMLWEAKIGFIMDSISTNMPFHFIVTSYKLKLLRNKNQ ems_ferrM_5262_000000005_0001
DICRVVVEAAALAAKLTKDEEVLKKAVKAAEKCGDEELVEKLKKIAEELGDEEASRLAEEVKRRL ANPYISVANIMLQNYVKQREKYNYDTLKEQFTFIKNASTSIVYMQFANFMNIDNSLSPVIRYQKLYRRSINIISINNINNNEATVTFESLAQNNTGEILENMLWEAKIGFIMDSISTNMPFHFIVTSYKLKLLRNKNQ csplice_r1_e89fb2437918932c2cfbe071013e3412_0001_000000004_0001_0001_56_65_H_.._ems_3hM_1021_0001_0003_0001_0001_4_40_HHH_31_02643_12_0001_17_crosslinked
SLVVVIIAGNNEAAKIVIKLVNVKRVIVIDNRLVFLDVDTEDLVKKATKIAGNVKVDVIQFD ANPYISVANIMLQNYVKQREKYNYDTLKEQFTFIKNASTSIVYMQFANFMNIDNSLSPVIRYQKLYRRSINIISINNINNNEATVTFESLAQNNTGEILENMLWEAKIGFIMDSISTNMPFHFIVTSYKLKLLRNKNQ ems_ferrM_6298_0001_000000009_0001
GTVFIYKYSFDGKNPEEKKEAEKRVKEVTKKATKYAKKQNRKVHYIYFDLRDGDQYSIQVVVIVD ANPYISVANIMLQNYVKQREKYNYDTLKEQFTFIKNASTSIVYMQFANFMNIDNSLSPVIRYQKLYRRSINIISINNINNNEATVTFESLAQNNTGEILENMLWEAKIGFIMDSISTNMPFHFIVTSYKLKLLRNKNQ EHEE_01784_000000016_0001
DVERIALLAYLYVALALNDEELLKKLLKEVEELLGDPRLREKLKELIERCKRDPRRCEELLSEIL ANPYISVANIMLQNYVKQREKYNYDTLKEQFTFIKNASTSIVYMQFANFMNIDNSLSPVIRYQKLYRRSINIISINNINNNEATVTFESLAQNNTGEILENMLWEAKIGFIMDSISTNMPFHFIVTSYKLKLLRNKNQ csplice_r1_4b397ff321495f1cf064223b6ad1b1e1_0001_000000002_0001_0001_24_33_H_.._ems_3hM_2959_0001_0001_0001_24_63_HHH_38_33735_12_0001_5_crosslinked
KVLVLVLAPDPDSVQKVAESVASSVEVEVWDNLVILVRVDDPDAAKKVAEIVSKLLQVIVVVFI ANPYISVANIMLQNYVKQREKYNYDTLKEQFTFIKNASTSIVYMQFANFMNIDNSLSPVIRYQKLYRRSINIISINNINNNEATVTFESLAQNNTGEILENMLWEAKIGFIMDSISTNMPFHFIVTSYKLKLLRNKNQ ems_ferrC_1942_000000028_0001
SQIWRIKVSFHRDDKDSSKKARDIAKQASKDVTREAKKRGQTVRYFYFEITKGDKVTIWLFIVVG ANPYISVANIMLQNYVKQREKYNYDTLKEQFTFIKNASTSIVYMQFANFMNIDNSLSPVIRYQKLYRRSINIISINNINNNEATVTFESLAQNNTGEILENMLWEAKIGFIMDSISTNMPFHFIVTSYKLKLLRNKNQ EHEE_07865_000000024_0001
PIKEIAVIAAVEAAVLANNPEAAETALKAAKKVGDPELEELIRELLELLRRGDEEKVREVLKRIT ANPYISVANIMLQNYVKQREKYNYDTLKEQFTFIKNASTSIVYMQFANFMNIDNSLSPVIRYQKLYRRSINIISINNINNNEATVTFESLAQNNTGEILENMLWEAKIGFIMDSISTNMPFHFIVTSYKLKLLRNKNQ csplice_r1_e89fb2437918932c2cfbe071013e3412_0001_000000004_0001_0001_56_65_H_.._0d1c00aeb3a568f6025c130b8158122b_0001_1_0001_0001_0001_0001_34_64_HHH_29_07403_28_0001
SVEELVREVVEKLNDPELKKLLEELKELLERGDEEEVRALLVLIAILLYIKGDPDAAEIVRKAAK ANPYISVANIMLQNYVKQREKYNYDTLKEQFTFIKNASTSIVYMQFANFMNIDNSLSPVIRYQKLYRRSINIISINNINNNEATVTFESLAQNNTGEILENMLWEAKIGFIMDSISTNMPFHFIVTSYKLKLLRNKNQ nsplice_r1_EHEE_01784_000000022_0001_0001_27_36_H_.._8ca7111835404122399193d777af4f3d_0001_0001_0001_0001_15_50_HHH_02_28245_35_0001
GPEIVELILECIRRGIPPEECVKIAEKIVKELGDPEAEKAVVAFYACLAAGIPPEECLKFVKRLL ANPYISVANIMLQNYVKQREKYNYDTLKEQFTFIKNASTSIVYMQFANFMNIDNSLSPVIRYQKLYRRSINIISINNINNNEATVTFESLAQNNTGEILENMLWEAKIGFIMDSISTNMPFHFIVTSYKLKLLRNKNQ nsplice_r1_a2de759c170706188c6e693fd8ea43cc_0001_000000001_0001_0001_38_47_H_.._3dffd6bba3f48b4ca891f0a6921056d7_0001_0001_0002_0001_0001_17_50_HHH_04_15506_38_0001_45_crosslinked_mm_0
SRETEIRERLRRLSDIVRKKGLISEELLRMIEETVERLLQKGDEETAEQIVRRLEKQIRILS ANPYISVANIMLQNYVKQREKYNYDTLKEQFTFIKNASTSIVYMQFANFMNIDNSLSPVIRYQKLYRRSINIISINNINNNEATVTFESLAQNNTGEILENMLWEAKIGFIMDSISTNMPFHFIVTSYKLKLLRNKNQ HHH_eva_0358_000000004_0001
SETYILNLAVQNGDKKDEDTAKKLAEKFNKTVSQRARDRNLEVRWVFLVVRTGDTIFISLLVEVN ANPYISVANIMLQNYVKQREKYNYDTLKEQFTFIKNASTSIVYMQFANFMNIDNSLSPVIRYQKLYRRSINIISINNINNNEATVTFESLAQNNTGEILENMLWEAKIGFIMDSISTNMPFHFIVTSYKLKLLRNKNQ EHEE_02047_000000005_0001
TKYIIFFQAPPEGVKRAEELAKEANARVRIFPGGWVFVLVDDKRLAESIARKVNAEAYYIFEIE ANPYISVANIMLQNYVKQREKYNYDTLKEQFTFIKNASTSIVYMQFANFMNIDNSLSPVIRYQKLYRRSINIISINNINNNEATVTFESLAQNNTGEILENMLWEAKIGFIMDSISTNMPFHFIVTSYKLKLLRNKNQ ems_ferrM_4963_0002_000000017_0001
PEAELCAELAKLFAKILKELNDEEVLRKLLKAVRECLKLARELNDEEAEKLAEEAEKFVEELIRK ANPYISVANIMLQNYVKQREKYNYDTLKEQFTFIKNASTSIVYMQFANFMNIDNSLSPVIRYQKLYRRSINIISINNINNNEATVTFESLAQNNTGEILENMLWEAKIGFIMDSISTNMPFHFIVTSYKLKLLRNKNQ csplice_r1_HEEH_25006_000000001_0001_0001_43_52_H_.._ems_3hM_3227_0001_0001_0001_23_61_HHH_36_01331_34_0001_22_crosslinked
SVVFFLKNPEAAEKVARIVNADVLTFKDLFVVVIIDDPRLAKIFEKLARELNVEFHFREI ANPYISVANIMLQNYVKQREKYNYDTLKEQFTFIKNASTSIVYMQFANFMNIDNSLSPVIRYQKLYRRSINIISINNINNNEATVTFESLAQNNTGEILENMLWEAKIGFIMDSISTNMPFHFIVTSYKLKLLRNKNQ ems_ferrM_1993_000000003_0001
FAFVLFALKDDPTKAKKVAKSVNAKIWVAKDGWVVIQVEDPETAKDASRLLSSIPNLEVHVD ANPYISVANIMLQNYVKQREKYNYDTLKEQFTFIKNASTSIVYMQFANFMNIDNSLSPVIRYQKLYRRSINIISINNINNNEATVTFESLAQNNTGEILENMLWEAKIGFIMDSISTNMPFHFIVTSYKLKLLRNKNQ ems_ferrC_13_000000015_0001
VVEVLALLAKVYLEARELGCEELKRVATELAKCALRGECSEEEVKKLIEKIRRECK ANPYISVANIMLQNYVKQREKYNYDTLKEQFTFIKNASTSIVYMQFANFMNIDNSLSPVIRYQKLYRRSINIISINNINNNEATVTFESLAQNNTGEILENMLWEAKIGFIMDSISTNMPFHFIVTSYKLKLLRNKNQ csplice_r1_8215851a13b718927912cf034bd67192_0001_000000000_0001_0001_34_43_H_.._ems_3hM_3088_0001_0002_0001_0001_22_58_HHH_36_03016_35_0001_11_crosslinked_mm_0
SVLKIVLKLLAYVAGIPPEDVERLLERLKELKKRDPEEAKRLVEEFLRRLGVPPKTIKLFKKAIK ANPYISVANIMLQNYVKQREKYNYDTLKEQFTFIKNASTSIVYMQFANFMNIDNSLSPVIRYQKLYRRSINIISINNINNNEATVTFESLAQNNTGEILENMLWEAKIGFIMDSISTNMPFHFIVTSYKLKLLRNKNQ r1_8215851a13b718927912cf034bd67192_0001_000000000_0001_0001_34_43_H_.._0be0c01799123f74920ed8cd9ee069c8_0001_1_0001_0004_0001_0001
TVSITLEVDDAILVAAWLWWIVQAPVRVKDNKHVTIHVDDVDRAKEAAKIVGVRHVEVQF ANPYISVANIMLQNYVKQREKYNYDTLKEQFTFIKNASTSIVYMQFANFMNIDNSLSPVIRYQKLYRRSINIISINNINNNEATVTFESLAQNNTGEILENMLWEAKIGFIMDSISTNMPFHFIVTSYKLKLLRNKNQ ems_ferrM_1573_000000006_0001
SVTVEFRGVDPRVVKSVAKQINAEVRVKDNREVHLTVDDPIAAAWAAMSVWLIAQVRVTVQY ANPYISVANIMLQNYVKQREKYNYDTLKEQFTFIKNASTSIVYMQFANFMNIDNSLSPVIRYQKLYRRSINIISINNINNNEATVTFESLAQNNTGEILENMLWEAKIGFIMDSISTNMPFHFIVTSYKLKLLRNKNQ ems_ferrM_6822_0001_000000003_0001
DEETKRVRTEAEEDYKEANKKNLVVIILLDFRGVRVFVLVDSDPKQQDRARKLLKKFKDLAEKT ANPYISVANIMLQNYVKQREKYNYDTLKEQFTFIKNASTSIVYMQFANFMNIDNSLSPVIRYQKLYRRSINIISINNINNNEATVTFESLAQNNTGEILENMLWEAKIGFIMDSISTNMPFHFIVTSYKLKLLRNKNQ HEEH_05154_000000023_0001
DEEIRRRAVELVERGEITREILEELIKLAEKLGDEELAKLLRALKLAVELGNPVLLYAEIALLLL ANPYISVANIMLQNYVKQREKYNYDTLKEQFTFIKNASTSIVYMQFANFMNIDNSLSPVIRYQKLYRRSINIISINNINNNEATVTFESLAQNNTGEILENMLWEAKIGFIMDSISTNMPFHFIVTSYKLKLLRNKNQ nsplice_r1_a2de759c170706188c6e693fd8ea43cc_0001_000000001_0001_0001_38_47_H_.._28dda2f3ca9d973031a65d4c81e71c26_0001_1_0001_0001_0001_0001_34_64_HHH_02_02650_38_0001
SEWYYFLVIVPGDDEKATTIATEAVKKFVKEVKKKAEERGLDVKYSITKFSFGNWLIVVVRIQVD ANPYISVANIMLQNYVKQREKYNYDTLKEQFTFIKNASTSIVYMQFANFMNIDNSLSPVIRYQKLYRRSINIISINNINNNEATVTFESLAQNNTGEILENMLWEAKIGFIMDSISTNMPFHFIVTSYKLKLLRNKNQ EHEE_01908_000000002_0001
KVAIFILIPRNVEELYKAAKSLGAEVTLNGAWVRVTVDDERIVKTVVDVAKKLAGEVDYFEVHE ANPYISVANIMLQNYVKQREKYNYDTLKEQFTFIKNASTSIVYMQFANFMNIDNSLSPVIRYQKLYRRSINIISINNINNNEATVTFESLAQNNTGEILENMLWEAKIGFIMDSISTNMPFHFIVTSYKLKLLRNKNQ ems_ferrC_246_000000014_0001
SEETFKKLKKKAKKLGNKIALKAIKAAERALKEGNVDEEVAEYFARAVLDAGAI ANPYISVANIMLQNYVKQREKYNYDTLKEQFTFIKNASTSIVYMQFANFMNIDNSLSPVIRYQKLYRRSINIISINNINNNEATVTFESLAQNNTGEILENMLWEAKIGFIMDSISTNMPFHFIVTSYKLKLLRNKNQ ems_p1-14H-GBL-16H-GABBL-16H_0506_0001_0001_0002_000000009_0001
DAEEALKLGDPVALAAVAILYVCEILGNEECTRLVRKVLECVLKGECSEEEAERLLRKAIELLKQ ANPYISVANIMLQNYVKQREKYNYDTLKEQFTFIKNASTSIVYMQFANFMNIDNSLSPVIRYQKLYRRSINIISINNINNNEATVTFESLAQNNTGEILENMLWEAKIGFIMDSISTNMPFHFIVTSYKLKLLRNKNQ csplice_r1_4b397ff321495f1cf064223b6ad1b1e1_0001_000000002_0001_0001_24_33_H_.._ae3a8a5b7cc7bb09da291108f3421220_0001_0001_0001_0001_4_32_HHH_27_03141_13_0001_11_crosslinked_mm_0
SLEEALEIIEKELGDPHLVRSLKTLIVVLRYIGVPPEKILKALRTLLKIANTPEARLALKILEET ANPYISVANIMLQNYVKQREKYNYDTLKEQFTFIKNASTSIVYMQFANFMNIDNSLSPVIRYQKLYRRSINIISINNINNNEATVTFESLAQNNTGEILENMLWEAKIGFIMDSISTNMPFHFIVTSYKLKLLRNKNQ r1_EHEE_01784_000000022_0001_0001_27_36_H_.._aa6334a656b0046948ef583908d412e6_0001_1_0001_0001_0001_0001
DLEEKLRRLGLLPPEVEKKLREIKELLKRLGDPIIKIALEAILLALELGNPLLVEAEYLLVEVTK ANPYISVANIMLQNYVKQREKYNYDTLKEQFTFIKNASTSIVYMQFANFMNIDNSLSPVIRYQKLYRRSINIISINNINNNEATVTFESLAQNNTGEILENMLWEAKIGFIMDSISTNMPFHFIVTSYKLKLLRNKNQ nsplice_r1_ems_3hM_1972_000000001_0001_0001_2_11_H_.._2730cbcc7b89775a53619ae3e2f9a3d5_0001_0001_0002_0001_0001_17_50_HHH_02_25674_37_0001
DVAKYAVRAVLKVCLEANDEECVKRAVKVLGDEEVLRIVEKVERLLREGDEETAKKLLEEAIKLI ANPYISVANIMLQNYVKQREKYNYDTLKEQFTFIKNASTSIVYMQFANFMNIDNSLSPVIRYQKLYRRSINIISINNINNNEATVTFESLAQNNTGEILENMLWEAKIGFIMDSISTNMPFHFIVTSYKLKLLRNKNQ csplice_r1_ems_3hM_1972_000000001_0001_0001_2_11_H_.._ems_3hM_296_0001_0001_0001_0001_4_42_HHH_28_02339_13_0001_17_crosslinked
DAEEVEEALKRDPEEAKKLVEELREEAKKRNDELVLLFLRVLLEALERGDEVLVYAALVALSVTT ANPYISVANIMLQNYVKQREKYNYDTLKEQFTFIKNASTSIVYMQFANFMNIDNSLSPVIRYQKLYRRSINIISINNINNNEATVTFESLAQNNTGEILENMLWEAKIGFIMDSISTNMPFHFIVTSYKLKLLRNKNQ nsplice_r1_ems_3hM_1972_000000001_0001_0001_2_11_H_.._5f3e9e6710cf722fe56a0b12d5cb6937_0001_0001_0001_0001_17_49_HHH_02_26716_35_0001
TYTLQIWVETPEAAKKVTELVRSVPYVEVHVKDRRVYVHVEGNYWKIVAELVKQIPQVLVIALI ANPYISVANIMLQNYVKQREKYNYDTLKEQFTFIKNASTSIVYMQFANFMNIDNSLSPVIRYQKLYRRSINIISINNINNNEATVTFESLAQNNTGEILENMLWEAKIGFIMDSISTNMPFHFIVTSYKLKLLRNKNQ ems_ferrM_2923_000000000_0001
HIEELVRLIELALKLLELNVDPELIRFLAKLLELVLRGEVPPEEAERLLRELAKKLGDEELLERL ANPYISVANIMLQNYVKQREKYNYDTLKEQFTFIKNASTSIVYMQFANFMNIDNSLSPVIRYQKLYRRSINIISINNINNNEATVTFESLAQNNTGEILENMLWEAKIGFIMDSISTNMPFHFIVTSYKLKLLRNKNQ csplice_r1_8215851a13b718927912cf034bd67192_0001_000000000_0001_0001_34_43_H_.._ems_3hC_1694_0001_0001_0001_0001_22_58_HHH_33_30614_28_0001
DVLLFVSDPELAKTIASIASRYNVEVRIEHWGSVIFVEIKGISEELAREIVKKVAKGRVFVVVE ANPYISVANIMLQNYVKQREKYNYDTLKEQFTFIKNASTSIVYMQFANFMNIDNSLSPVIRYQKLYRRSINIISINNINNNEATVTFESLAQNNTGEILENMLWEAKIGFIMDSISTNMPFHFIVTSYKLKLLRNKNQ ems_ferrM_7245_000000011_0001
THLAVYNANDELNKTLKDLNLPIQVVKIPGGFVALFVENASEEIARIIRELAKKAGAQVETRD ANPYISVANIMLQNYVKQREKYNYDTLKEQFTFIKNASTSIVYMQFANFMNIDNSLSPVIRYQKLYRRSINIISINNINNNEATVTFESLAQNNTGEILENMLWEAKIGFIMDSISTNMPFHFIVTSYKLKLLRNKNQ ems_ferrM_1099_0002_000000004_0001
SEEEIEEFCRRVLPPYDCLSVLTLIVILRYLGVPPEKVAKIVVKTVKKLGLLSPEELKELEELIR ANPYISVANIMLQNYVKQREKYNYDTLKEQFTFIKNASTSIVYMQFANFMNIDNSLSPVIRYQKLYRRSINIISINNINNNEATVTFESLAQNNTGEILENMLWEAKIGFIMDSISTNMPFHFIVTSYKLKLLRNKNQ r1_EHEE_01784_000000022_0001_0001_27_36_H_.._7801eea004f4e02cfd45a40a34c73cf0_0001_1_0001_0002_0001_0001_4_crosslinked
SKWSFIVIRLTNASEEQERQAETKLEEYARKVSEEAKRNNLPFIWIVVRLKWGDTVNFVVIVWVG ANPYISVANIMLQNYVKQREKYNYDTLKEQFTFIKNASTSIVYMQFANFMNIDNSLSPVIRYQKLYRRSINIISINNINNNEATVTFESLAQNNTGEILENMLWEAKIGFIMDSISTNMPFHFIVTSYKLKLLRNKNQ EHEE_01486_000000024_0001
SEELAELLRELLERTGDPALKALLTIVLTLIYTGAPPETIKKALRSICKLLGSEELCEEVERLAD ANPYISVANIMLQNYVKQREKYNYDTLKEQFTFIKNASTSIVYMQFANFMNIDNSLSPVIRYQKLYRRSINIISINNINNNEATVTFESLAQNNTGEILENMLWEAKIGFIMDSISTNMPFHFIVTSYKLKLLRNKNQ r1_EHEE_01784_000000022_0001_0001_27_36_H_.._2f126142ba3b10fa8000a698285e7510_0001_0001_0003_0001_0001_3_crosslinked
GPELEKANTKFRKWVKEAHKKNTTYSVRVRVAGVDFTLRVDTDPEEATQAEIELAAQFMMVEVN ANPYISVANIMLQNYVKQREKYNYDTLKEQFTFIKNASTSIVYMQFANFMNIDNSLSPVIRYQKLYRRSINIISINNINNNEATVTFESLAQNNTGEILENMLWEAKIGFIMDSISTNMPFHFIVTSYKLKLLRNKNQ HEEH_15677_000000006_0001
KLRVVVWGPHYRWHFTVDTQEQAERVVEKLARKMGLEIKVVLNGINLVIVLVE ANPYISVANIMLQNYVKQREKYNYDTLKEQFTFIKNASTSIVYMQFANFMNIDNSLSPVIRYQKLYRRSINIISINNINNNEATVTFESLAQNNTGEILENMLWEAKIGFIMDSISTNMPFHFIVTSYKLKLLRNKNQ ems_bGM_352_0001_000000016_0001
SWWSVVVTTDDPTLAKQIIKYANVKVAIELNGYFILIVDSEEAAKLISEAAKKANVEFIVWSIP ANPYISVANIMLQNYVKQREKYNYDTLKEQFTFIKNASTSIVYMQFANFMNIDNSLSPVIRYQKLYRRSINIISINNINNNEATVTFESLAQNNTGEILENMLWEAKIGFIMDSISTNMPFHFIVTSYKLKLLRNKNQ ems_ferrM_4110_0002_000000005_0001
DVKVTVFFESNGRFTWHTVDFENDQEAREKIKKFIKDVKEEAHKKNLWVVVQVRNGTDIEFYVVH ANPYISVANIMLQNYVKQREKYNYDTLKEQFTFIKNASTSIVYMQFANFMNIDNSLSPVIRYQKLYRRSINIISINNINNNEATVTFESLAQNNTGEILENMLWEAKIGFIMDSISTNMPFHFIVTSYKLKLLRNKNQ EEHEE_00510_000000003_0001
KVVVFIRDIDVRQVEKFVSKYNAWVIVIDNRVVIVVFDDPTAAKNLYKYAQKAGAEVHIRSF ANPYISVANIMLQNYVKQREKYNYDTLKEQFTFIKNASTSIVYMQFANFMNIDNSLSPVIRYQKLYRRSINIISINNINNNEATVTFESLAQNNTGEILENMLWEAKIGFIMDSISTNMPFHFIVTSYKLKLLRNKNQ ems_ferrM_1144_0002_000000003_0001
DIETVEKLLKKVAKLAKEVGNPEIEKIVIEAWVLAALAWLDNDEKLADEVQKLLEKAEKLC ANPYISVANIMLQNYVKQREKYNYDTLKEQFTFIKNASTSIVYMQFANFMNIDNSLSPVIRYQKLYRRSINIISINNINNNEATVTFESLAQNNTGEILENMLWEAKIGFIMDSISTNMPFHFIVTSYKLKLLRNKNQ ems_3hM_439_000000000_0001
DAELMYYLMTLWIRAAEAERQGRPLRVTVNVNGVRFELTVDSDPRVRKKFEEAARKAAKLVLTG ANPYISVANIMLQNYVKQREKYNYDTLKEQFTFIKNASTSIVYMQFANFMNIDNSLSPVIRYQKLYRRSINIISINNINNNEATVTFESLAQNNTGEILENMLWEAKIGFIMDSISTNMPFHFIVTSYKLKLLRNKNQ HEEH_23359_000000007_0001
SDIAKELLDKLLTEAQKYVRDPRIRKHLKDLADKAKKAADNDDVEKLAELWVAIATVLWRLKS ANPYISVANIMLQNYVKQREKYNYDTLKEQFTFIKNASTSIVYMQFANFMNIDNSLSPVIRYQKLYRRSINIISINNINNNEATVTFESLAQNNTGEILENMLWEAKIGFIMDSISTNMPFHFIVTSYKLKLLRNKNQ ems_3hM_3092_000000012_0001
TVEEVLELARRLGDEEVVRLLEEVKKLIEEGDPETAAKLVYRALELLGDPRLAALLVLLYLELYS ANPYISVANIMLQNYVKQREKYNYDTLKEQFTFIKNASTSIVYMQFANFMNIDNSLSPVIRYQKLYRRSINIISINNINNNEATVTFESLAQNNTGEILENMLWEAKIGFIMDSISTNMPFHFIVTSYKLKLLRNKNQ nsplice_r1_ems_3hC_870_000000000_0001_0001_47_56_H_.._2f6d77bac752999760d1d16f631ac1a9_0001_1_0001_0003_0001_0001_16_48_HHH_05_31081_38_0001
QRFFLFIKTEDPRKAQEILLKVLNADSVRFLGKIVFVTVHDLDPRAVDEARKYGIDVEVQG ANPYISVANIMLQNYVKQREKYNYDTLKEQFTFIKNASTSIVYMQFANFMNIDNSLSPVIRYQKLYRRSINIISINNINNNEATVTFESLAQNNTGEILENMLWEAKIGFIMDSISTNMPFHFIVTSYKLKLLRNKNQ ems_ferrM_2214_0001_000000001_0001
GPLETLKEALERGDPALVYAALALVYVALAKSGDPRLKELLRKLAKAVRSGDVELAKKILELLRK ANPYISVANIMLQNYVKQREKYNYDTLKEQFTFIKNASTSIVYMQFANFMNIDNSLSPVIRYQKLYRRSINIISINNINNNEATVTFESLAQNNTGEILENMLWEAKIGFIMDSISTNMPFHFIVTSYKLKLLRNKNQ r1_4b397ff321495f1cf064223b6ad1b1e1_0001_000000002_0001_0001_24_33_H_.._ce6f15a7da2c1e8ec1a5361382f6d5f3_0001_0001_0002_0001_0001
DLIARAAVVSASFIPDKEVAEKVVRAALEICERLGDEECERLLRKILEAVKRGDEELVKRLVERI ANPYISVANIMLQNYVKQREKYNYDTLKEQFTFIKNASTSIVYMQFANFMNIDNSLSPVIRYQKLYRRSINIISINNINNNEATVTFESLAQNNTGEILENMLWEAKIGFIMDSISTNMPFHFIVTSYKLKLLRNKNQ csplice_r1_EHEE_05087_000000002_0001_0001_26_35_H_.._ems_3hM_1212_0001_0002_0001_0001_22_60_HHH_37_13032_30_0001_16_crosslinked
DLSELAEKGDEEKVEKLLKRLVEELGLPPEDEEILRLAARCVRLCVELGNELLCRACETLLEVTL ANPYISVANIMLQNYVKQREKYNYDTLKEQFTFIKNASTSIVYMQFANFMNIDNSLSPVIRYQKLYRRSINIISINNINNNEATVTFESLAQNNTGEILENMLWEAKIGFIMDSISTNMPFHFIVTSYKLKLLRNKNQ nsplice_r1_ems_3hM_1972_000000001_0001_0001_2_11_H_.._69cfa9f788fdbed3100f70ea20148145_0001_0001_0002_0001_0001_15_49_HHH_02_29215_38_0001_58_crosslinked_mm_0
SDWHFYFVIIHTTDPKQSKEATKTAKDLARKLAEKLKKSGNPVSFDVRWRERGAWVYVSVRVNVN ANPYISVANIMLQNYVKQREKYNYDTLKEQFTFIKNASTSIVYMQFANFMNIDNSLSPVIRYQKLYRRSINIISINNINNNEATVTFESLAQNNTGEILENMLWEAKIGFIMDSISTNMPFHFIVTSYKLKLLRNKNQ EHEE_07394_000000009_0001
DREELKKLGIPPEVIEKIERICEERCGGDPECKRECIERVIVAIYAELAAGIPPEEIKKFIERLL ANPYISVANIMLQNYVKQREKYNYDTLKEQFTFIKNASTSIVYMQFANFMNIDNSLSPVIRYQKLYRRSINIISINNINNNEATVTFESLAQNNTGEILENMLWEAKIGFIMDSISTNMPFHFIVTSYKLKLLRNKNQ nsplice_r1_a2de759c170706188c6e693fd8ea43cc_0001_000000001_0001_0001_38_47_H_.._3dffd6bba3f48b4ca891f0a6921056d7_0001_0001_0002_0001_0001_17_50_HHH_02_27915_41_0001_59_crosslinked_mm_1
DYVVLVLLYLLIYAVELGDEEVVKRLEELVRRLVKETKDPEVERLLEELKELARKDPEKAERLLR ANPYISVANIMLQNYVKQREKYNYDTLKEQFTFIKNASTSIVYMQFANFMNIDNSLSPVIRYQKLYRRSINIISINNINNNEATVTFESLAQNNTGEILENMLWEAKIGFIMDSISTNMPFHFIVTSYKLKLLRNKNQ csplice_r1_4b397ff321495f1cf064223b6ad1b1e1_0001_000000002_0001_0001_24_33_H_.._06bba873f5b45c6f94d8df7ccb086c41_0001_0001_0001_0001_0001_4_34_HHH_28_32207_12_0001
DSLRTLYVALRYIGVPPEEILKALILILRLEGDEELVRRLEEVLEGVKRGEISEEEVEELLRRLL ANPYISVANIMLQNYVKQREKYNYDTLKEQFTFIKNASTSIVYMQFANFMNIDNSLSPVIRYQKLYRRSINIISINNINNNEATVTFESLAQNNTGEILENMLWEAKIGFIMDSISTNMPFHFIVTSYKLKLLRNKNQ csplice_r1_EHEE_01784_000000022_0001_0001_27_36_H_.._cc38c158466f61ccbd7ce36cb6c4896f_0001_0001_0001_0001_0001_16_50_HHH_34_02537_14_0001
TLEELAKRLNDPELLKLLKLLKEAEERGDVVLVLALLAILYLIAVRLGDEELKERISEIAKRVLH ANPYISVANIMLQNYVKQREKYNYDTLKEQFTFIKNASTSIVYMQFANFMNIDNSLSPVIRYQKLYRRSINIISINNINNNEATVTFESLAQNNTGEILENMLWEAKIGFIMDSISTNMPFHFIVTSYKLKLLRNKNQ nsplice_r1_8215851a13b718927912cf034bd67192_0001_000000000_0001_0001_34_43_H_.._ems_3hM_3088_0001_0002_0001_0001_22_58_HHH_01_15453_35_0001
NKKQLEELKECLERGECPPIVVSIAALVLAYLAYISGDKEALELALRLAEELGDEEVREKIRKLL ANPYISVANIMLQNYVKQREKYNYDTLKEQFTFIKNASTSIVYMQFANFMNIDNSLSPVIRYQKLYRRSINIISINNINNNEATVTFESLAQNNTGEILENMLWEAKIGFIMDSISTNMPFHFIVTSYKLKLLRNKNQ csplice_r1_4b397ff321495f1cf064223b6ad1b1e1_0001_000000002_0001_0001_24_33_H_.._6f654f4cfc61edc6ea6babecf4619bd0_0001_1_0001_0001_0001_16_50_HHH_34_02923_11_0001_3_crosslinked
DEEELIAEAAAVSAAFIPDEEVAEKVVEAAVRLCLKLGVSEEECREICERAGVDPRLCEKILRKL ANPYISVANIMLQNYVKQREKYNYDTLKEQFTFIKNASTSIVYMQFANFMNIDNSLSPVIRYQKLYRRSINIISINNINNNEATVTFESLAQNNTGEILENMLWEAKIGFIMDSISTNMPFHFIVTSYKLKLLRNKNQ csplice_r1_EHEE_05087_000000002_0001_0001_26_35_H_.._ems_3hM_1212_0001_0002_0001_0001_22_60_HHH_32_05817_06_0001_10_crosslinked_mm_0
DTFSLYILTVDKRDSDSITKVRRTIKKISDDATKLAKKLNLKVVWVTLEREENGQLKILLAVFIF ANPYISVANIMLQNYVKQREKYNYDTLKEQFTFIKNASTSIVYMQFANFMNIDNSLSPVIRYQKLYRRSINIISINNINNNEATVTFESLAQNNTGEILENMLWEAKIGFIMDSISTNMPFHFIVTSYKLKLLRNKNQ EHEE_11320_000000042_0001
PFVVFVVNENPEARKAVEYFVNRDPKEATEYLKKQNIVEVLVFPGKIVVFRVPLGVEIIVFLE ANPYISVANIMLQNYVKQREKYNYDTLKEQFTFIKNASTSIVYMQFANFMNIDNSLSPVIRYQKLYRRSINIISINNINNNEATVTFESLAQNNTGEILENMLWEAKIGFIMDSISTNMPFHFIVTSYKLKLLRNKNQ ems_f4m_342_000000003_0001
DADKLIELLKRDPEKVKELLKELKKKAKERGDPDTLRILEAVEEAVRRNNPVLVYAALALLKHLT ANPYISVANIMLQNYVKQREKYNYDTLKEQFTFIKNASTSIVYMQFANFMNIDNSLSPVIRYQKLYRRSINIISINNINNNEATVTFESLAQNNTGEILENMLWEAKIGFIMDSISTNMPFHFIVTSYKLKLLRNKNQ nsplice_r1_ems_3hM_1972_000000001_0001_0001_2_11_H_.._ae44d3806856075a6ba911062890e997_0001_1_0001_0002_0001_0001_18_50_HHH_05_22925_39_0001
SVEEVLEEAKRVNPEAKDLLEKLREAVERGDKELVERLVRELAELALRLGDVELIALVAHLYVLV ANPYISVANIMLQNYVKQREKYNYDTLKEQFTFIKNASTSIVYMQFANFMNIDNSLSPVIRYQKLYRRSINIISINNINNNEATVTFESLAQNNTGEILENMLWEAKIGFIMDSISTNMPFHFIVTSYKLKLLRNKNQ nsplice_r1_4b397ff321495f1cf064223b6ad1b1e1_0001_000000002_0001_0001_24_33_H_.._HHH_eva_0703_0001_0002_0001_0001_19_49_HHH_03_15167_38_0001
DHIQVYVVTVTNASPEQQKKAEKEAREFLRKVSEEWKKQGKDVSLFIQSSRSGNTVAIFVVVFIR ANPYISVANIMLQNYVKQREKYNYDTLKEQFTFIKNASTSIVYMQFANFMNIDNSLSPVIRYQKLYRRSINIISINNINNNEATVTFESLAQNNTGEILENMLWEAKIGFIMDSISTNMPFHFIVTSYKLKLLRNKNQ EHEE_07836_000000015_0001
TWYAIWFQADPELVKRAEELAKEINAFVFIQPGGLVVVIVDDKRLAESIARKVEVKSYEIRQLD ANPYISVANIMLQNYVKQREKYNYDTLKEQFTFIKNASTSIVYMQFANFMNIDNSLSPVIRYQKLYRRSINIISINNINNNEATVTFESLAQNNTGEILENMLWEAKIGFIMDSISTNMPFHFIVTSYKLKLLRNKNQ ems_ferrM_4963_000000021_0001
DLEERVKEAIKLALELGNLVLLLAQCILLCITLNDPECRKLCEKVLELVKRGDPDKAEELARKVL ANPYISVANIMLQNYVKQREKYNYDTLKEQFTFIKNASTSIVYMQFANFMNIDNSLSPVIRYQKLYRRSINIISINNINNNEATVTFESLAQNNTGEILENMLWEAKIGFIMDSISTNMPFHFIVTSYKLKLLRNKNQ csplice_r1_ems_3hM_1972_000000001_0001_0001_2_11_H_.._1950d1f4796b1edd0daeebfeeb1f0c90_0001_1_0001_0002_0001_0001_18_49_HHH_32_22610_31_0001_21_crosslinked_mm_0
DAAKYCVKTKDLECLVLVVRVYVLEVLAEERGDEEVLKELRKLLECLRKGECSEEEIERILEKLS ANPYISVANIMLQNYVKQREKYNYDTLKEQFTFIKNASTSIVYMQFANFMNIDNSLSPVIRYQKLYRRSINIISINNINNNEATVTFESLAQNNTGEILENMLWEAKIGFIMDSISTNMPFHFIVTSYKLKLLRNKNQ csplice_r1_4b397ff321495f1cf064223b6ad1b1e1_0001_000000002_0001_0001_24_33_H_.._ems_3hM_2999_0001_0004_0001_0001_4_41_HHH_37_02397_14_0001_12_crosslinked_mm_0
DLSEKLKEAVERNDPELLLRLVEEAVKKTGDPDLKRSRELLEEAIKLNDPYAVRAIAYVVIVLLS ANPYISVANIMLQNYVKQREKYNYDTLKEQFTFIKNASTSIVYMQFANFMNIDNSLSPVIRYQKLYRRSINIISINNINNNEATVTFESLAQNNTGEILENMLWEAKIGFIMDSISTNMPFHFIVTSYKLKLLRNKNQ nsplice_r1_4b397ff321495f1cf064223b6ad1b1e1_0001_000000002_0001_0001_24_33_H_.._4a0c507f6062f32b8f28d793a3f8ca68_0001_0001_0001_0001_16_51_HHH_01_14898_35_0001
DIALLALAYVLAVEVGDPELEEFVRRLAELLLRGEIPPEEVRRLLEEFIEAVERNDEELLKRLVS ANPYISVANIMLQNYVKQREKYNYDTLKEQFTFIKNASTSIVYMQFANFMNIDNSLSPVIRYQKLYRRSINIISINNINNNEATVTFESLAQNNTGEILENMLWEAKIGFIMDSISTNMPFHFIVTSYKLKLLRNKNQ csplice_r1_4b397ff321495f1cf064223b6ad1b1e1_0001_000000002_0001_0001_24_33_H_.._ems_3hM_1482_0001_0001_0001_0001_4_41_HHH_26_21867_22_0001
GVTVSIDFTENGDKRHIQLHAGPDPADQVLAQIYAYVIAWEIAARGGDVRVRIHFGDRTTEWRFK ANPYISVANIMLQNYVKQREKYNYDTLKEQFTFIKNASTSIVYMQFANFMNIDNSLSPVIRYQKLYRRSINIISINNINNNEATVTFESLAQNNTGEILENMLWEAKIGFIMDSISTNMPFHFIVTSYKLKLLRNKNQ EEHEE_34350_000000002_0001
TALLTLVAVILYILGNPVARLVAKVYRLLSEGDPEKAKEVAKELLELLRRLGDPLRELIERVIKK ANPYISVANIMLQNYVKQREKYNYDTLKEQFTFIKNASTSIVYMQFANFMNIDNSLSPVIRYQKLYRRSINIISINNINNNEATVTFESLAQNNTGEILENMLWEAKIGFIMDSISTNMPFHFIVTSYKLKLLRNKNQ r1_EHEE_01784_000000022_0001_0001_27_36_H_.._e9da173f033d11dbd7e5ff5078c40f63_0001_1_0001_0001_0001_0001
DPDKLSTEFEKAVRNGDEEKASKIISIAAKHFEDLATLAAELWALAKSEETAQHLLSIARQL ANPYISVANIMLQNYVKQREKYNYDTLKEQFTFIKNASTSIVYMQFANFMNIDNSLSPVIRYQKLYRRSINIISINNINNNEATVTFESLAQNNTGEILENMLWEAKIGFIMDSISTNMPFHFIVTSYKLKLLRNKNQ ems_4hM_2454_0002_000000001_0001
DLEERVRKAIELAIKLGNDVLLVAQLILLLITTGDPRIKELLEKIKELLDRGNPEEAKKLAKKVL ANPYISVANIMLQNYVKQREKYNYDTLKEQFTFIKNASTSIVYMQFANFMNIDNSLSPVIRYQKLYRRSINIISINNINNNEATVTFESLAQNNTGEILENMLWEAKIGFIMDSISTNMPFHFIVTSYKLKLLRNKNQ csplice_r1_ems_3hM_1972_000000001_0001_0001_2_11_H_.._1950d1f4796b1edd0daeebfeeb1f0c90_0001_1_0001_0002_0001_0001_18_49_HHH_32_08793_29_0001
NVKLAKIAIKATLKIAHKANSPKAAKLALRAAKLLVKLYPDDKKARDILKEVKKWVEKIKS ANPYISVANIMLQNYVKQREKYNYDTLKEQFTFIKNASTSIVYMQFANFMNIDNSLSPVIRYQKLYRRSINIISINNINNNEATVTFESLAQNNTGEILENMLWEAKIGFIMDSISTNMPFHFIVTSYKLKLLRNKNQ r1_e89fb2437918932c2cfbe071013e3412_0001_000000004_0001_0001_56_65_H_.._ems_3hM_3240_0001_0001_0001_0001
SEERETLRKLIEKAQKIARKQNRPYDVQVSLANRRYTLRFTTDPHDEMDVTMDAWLALLYALLK ANPYISVANIMLQNYVKQREKYNYDTLKEQFTFIKNASTSIVYMQFANFMNIDNSLSPVIRYQKLYRRSINIISINNINNNEATVTFESLAQNNTGEILENMLWEAKIGFIMDSISTNMPFHFIVTSYKLKLLRNKNQ HEEH_19506_000000035_0001
DLIEKIRELAERLGDEEAVRLIREAKELTERGDYEEVLKLLREVYKLLGDPEVTVLAVLLYIRAI ANPYISVANIMLQNYVKQREKYNYDTLKEQFTFIKNASTSIVYMQFANFMNIDNSLSPVIRYQKLYRRSINIISINNINNNEATVTFESLAQNNTGEILENMLWEAKIGFIMDSISTNMPFHFIVTSYKLKLLRNKNQ nsplice_r1_EHEE_01784_000000022_0001_0001_27_36_H_.._dea46f940093e25720543808ba4992e4_0001_0001_0001_0001_0001_16_47_HHH_10_20194_46_0001
DEEELKRLLEEGDVEEVEKLVEKLLRELGVPPEEIKLVKKLIREAFEEGNLESIRTIILIVLYLK ANPYISVANIMLQNYVKQREKYNYDTLKEQFTFIKNASTSIVYMQFANFMNIDNSLSPVIRYQKLYRRSINIISINNINNNEATVTFESLAQNNTGEILENMLWEAKIGFIMDSISTNMPFHFIVTSYKLKLLRNKNQ nsplice_r1_EHEE_01784_000000022_0001_0001_27_36_H_.._738eee464b286d18fa3993e020ba9696_0001_1_0001_0003_0001_0001_17_50_HHH_01_07398_36_0001
DVAVYAAQIIASSDDKDLIELALRAILKVLRELGDEETVRLLEEVLELLERGDYETALKLLREIR ANPYISVANIMLQNYVKQREKYNYDTLKEQFTFIKNASTSIVYMQFANFMNIDNSLSPVIRYQKLYRRSINIISINNINNNEATVTFESLAQNNTGEILENMLWEAKIGFIMDSISTNMPFHFIVTSYKLKLLRNKNQ csplice_r1_a2de759c170706188c6e693fd8ea43cc_0001_000000001_0001_0001_38_47_H_.._ems_3hM_2142_0001_0005_0001_0001_4_44_HHH_33_02101_11_0001
DLRELARKLNDPDAERAVDLLEECLRRGKCPPEETKLAEKLIREALEEGNRESVRTIVLILEYLK ANPYISVANIMLQNYVKQREKYNYDTLKEQFTFIKNASTSIVYMQFANFMNIDNSLSPVIRYQKLYRRSINIISINNINNNEATVTFESLAQNNTGEILENMLWEAKIGFIMDSISTNMPFHFIVTSYKLKLLRNKNQ nsplice_r1_EHEE_01784_000000022_0001_0001_27_36_H_.._738eee464b286d18fa3993e020ba9696_0001_1_0001_0003_0001_0001_17_50_HHH_04_18281_38_0001_40_crosslinked
DVEELVKKGDEEELKRACEKIVKELGLPPEDEKICELAVEALSLAVKLNNPVLVYAELALFKVTS ANPYISVANIMLQNYVKQREKYNYDTLKEQFTFIKNASTSIVYMQFANFMNIDNSLSPVIRYQKLYRRSINIISINNINNNEATVTFESLAQNNTGEILENMLWEAKIGFIMDSISTNMPFHFIVTSYKLKLLRNKNQ nsplice_r1_ems_3hM_1972_000000001_0001_0001_2_11_H_.._2d5a0e42518f7c0de0c8a0066b0bd8d1_0001_0001_0002_0001_0001_14_49_HHH_02_15708_38_0001_58_crosslinked
DEEAERACKEGNAEEVAERLLEEAERRGDEDKVRLLRRIKRAIELALRLGNEVLLCAQAILALIT ANPYISVANIMLQNYVKQREKYNYDTLKEQFTFIKNASTSIVYMQFANFMNIDNSLSPVIRYQKLYRRSINIISINNINNNEATVTFESLAQNNTGEILENMLWEAKIGFIMDSISTNMPFHFIVTSYKLKLLRNKNQ nsplice_r1_ems_3hM_1972_000000001_0001_0001_2_11_H_.._1950d1f4796b1edd0daeebfeeb1f0c90_0001_1_0001_0002_0001_0001_18_49_HHH_01_15730_39_0001_49_crosslinked
DLVEELARRGVPPEEIIKIVRKLLEERGVPPEDIKAIETLLLILLYIGFSPEELLEAVKLYEELL ANPYISVANIMLQNYVKQREKYNYDTLKEQFTFIKNASTSIVYMQFANFMNIDNSLSPVIRYQKLYRRSINIISINNINNNEATVTFESLAQNNTGEILENMLWEAKIGFIMDSISTNMPFHFIVTSYKLKLLRNKNQ nsplice_r1_EHEE_01784_000000022_0001_0001_27_36_H_.._HHH_eva_0100_0001_0002_0001_0001_21_59_HHH_08_25118_43_0001
DDEEVVRKVLEALKRGDYEKAERILEEAERKGLVSPEALVNLYAAIISIRLTNDPQAIEAAERLA ANPYISVANIMLQNYVKQREKYNYDTLKEQFTFIKNASTSIVYMQFANFMNIDNSLSPVIRYQKLYRRSINIISINNINNNEATVTFESLAQNNTGEILENMLWEAKIGFIMDSISTNMPFHFIVTSYKLKLLRNKNQ nsplice_r1_ems_3hM_1972_000000001_0001_0001_2_11_H_.._e5da1b404c2c20c7e73b2dd667708aab_0001_1_0001_0003_0001_0001_15_50_HHH_02_03014_38_0001
PEFDIIVDEEEAKKLARSVVKDPRLQEKVERLLKEAKNGKHFKITVDGIEITFNNGIIEVAHY ANPYISVANIMLQNYVKQREKYNYDTLKEQFTFIKNASTSIVYMQFANFMNIDNSLSPVIRYQKLYRRSINIISINNINNNEATVTFESLAQNNTGEILENMLWEAKIGFIMDSISTNMPFHFIVTSYKLKLLRNKNQ ems_f4m_220_000000028_0001
DAVENCEELAKELGLSEELIEACVRAYLILLEAEGDEERYRIVEKALKALEEGDEELARRLARKL ANPYISVANIMLQNYVKQREKYNYDTLKEQFTFIKNASTSIVYMQFANFMNIDNSLSPVIRYQKLYRRSINIISINNINNNEATVTFESLAQNNTGEILENMLWEAKIGFIMDSISTNMPFHFIVTSYKLKLLRNKNQ csplice_r1_ems_3hM_1972_000000001_0001_0001_2_11_H_.._HHH_eva_0053_0001_0002_0001_0001_4_40_HHH_36_02782_15_0001_25_crosslinked
AKWYRYRYTVKGTDEEAKKIADKLRKDAKKHAKKYAQSVGGKVVVFVFYREDGDTIELRVWVVVI ANPYISVANIMLQNYVKQREKYNYDTLKEQFTFIKNASTSIVYMQFANFMNIDNSLSPVIRYQKLYRRSINIISINNINNNEATVTFESLAQNNTGEILENMLWEAKIGFIMDSISTNMPFHFIVTSYKLKLLRNKNQ EHEE_09070_000000018_0001
SERYKVTFTLENVSPEQQKEVQKTAEDEVKKLQKKAKERGLDVIVFQINRSDGSRRSVTFYIFVT ANPYISVANIMLQNYVKQREKYNYDTLKEQFTFIKNASTSIVYMQFANFMNIDNSLSPVIRYQKLYRRSINIISINNINNNEATVTFESLAQNNTGEILENMLWEAKIGFIMDSISTNMPFHFIVTSYKLKLLRNKNQ EHEE_09411_000000018_0001
DEFYYWFVLVDGNDPTQKKKAEDKAEKFRQKANTTAKRKGKKVDVKYSSDTWNGFYNVFVFIRVE ANPYISVANIMLQNYVKQREKYNYDTLKEQFTFIKNASTSIVYMQFANFMNIDNSLSPVIRYQKLYRRSINIISINNINNNEATVTFESLAQNNTGEILENMLWEAKIGFIMDSISTNMPFHFIVTSYKLKLLRNKNQ EHEE_10861_000000015_0001
SYFYRVRYDVKPGSEDEEQAKRNVTEFAKDVERKAKKLGAQRIFYISFHSQSGDTRSVSVFISFE ANPYISVANIMLQNYVKQREKYNYDTLKEQFTFIKNASTSIVYMQFANFMNIDNSLSPVIRYQKLYRRSINIISINNINNNEATVTFESLAQNNTGEILENMLWEAKIGFIMDSISTNMPFHFIVTSYKLKLLRNKNQ EHEE_08373_000000014_0001
TAEVARKLKDLLLLVVLVLLAVCLAEGICSPEEVKKITEEVEELFKKGDEERIDEIIRRLLKLAK ANPYISVANIMLQNYVKQREKYNYDTLKEQFTFIKNASTSIVYMQFANFMNIDNSLSPVIRYQKLYRRSINIISINNINNNEATVTFESLAQNNTGEILENMLWEAKIGFIMDSISTNMPFHFIVTSYKLKLLRNKNQ csplice_r1_4b397ff321495f1cf064223b6ad1b1e1_0001_000000002_0001_0001_24_33_H_.._ems_3hM_156_0001_0005_0001_0001_23_59_HHH_34_03083_16_0001_10_crosslinked
STEMIKWLAHLAAVLGDEKLLKQLLEYARKAGDEDASKFIEKLIKKLRKS ANPYISVANIMLQNYVKQREKYNYDTLKEQFTFIKNASTSIVYMQFANFMNIDNSLSPVIRYQKLYRRSINIISINNINNNEATVTFESLAQNNTGEILENMLWEAKIGFIMDSISTNMPFHFIVTSYKLKLLRNKNQ HHH_eva_0452_000000003_0001
DEECLEELKRRGIIPPEEYELIRRAIELARRLGDPDVLESLRLACERGNPVAIYAQVVLIEVLVL ANPYISVANIMLQNYVKQREKYNYDTLKEQFTFIKNASTSIVYMQFANFMNIDNSLSPVIRYQKLYRRSINIISINNINNNEATVTFESLAQNNTGEILENMLWEAKIGFIMDSISTNMPFHFIVTSYKLKLLRNKNQ nsplice_r1_ems_3hM_1972_000000001_0001_0001_2_11_H_.._6ba66a815c050ae16b4908ca9efb55fd_0001_0001_0002_0001_0001_14_49_HHH_06_21519_39_0001_55_crosslinked
DVEELAKEALEIGDYLLIALVAHLYVALENGDEELVRELRKLIELLKRGEIDPEEVEEIAKRLLR ANPYISVANIMLQNYVKQREKYNYDTLKEQFTFIKNASTSIVYMQFANFMNIDNSLSPVIRYQKLYRRSINIISINNINNNEATVTFESLAQNNTGEILENMLWEAKIGFIMDSISTNMPFHFIVTSYKLKLLRNKNQ csplice_r1_4b397ff321495f1cf064223b6ad1b1e1_0001_000000002_0001_0001_24_33_H_.._HHH_eva_0703_0001_0002_0001_0001_19_49_HHH_29_02509_13_0001
PVWVAVRDYRLVEEAARRANVEVHVEKFPAGLYILRIQVTSKEQSKKLVELVRKIAPDAFVYVK ANPYISVANIMLQNYVKQREKYNYDTLKEQFTFIKNASTSIVYMQFANFMNIDNSLSPVIRYQKLYRRSINIISINNINNNEATVTFESLAQNNTGEILENMLWEAKIGFIMDSISTNMPFHFIVTSYKLKLLRNKNQ ems_ferrM_6810_000000009_0001
DLEELRKRGIIPPEVVEKVKRLEEEVKRTGDPELKKSLELLREALKLRDPYAVTVLLYVVELYIR ANPYISVANIMLQNYVKQREKYNYDTLKEQFTFIKNASTSIVYMQFANFMNIDNSLSPVIRYQKLYRRSINIISINNINNNEATVTFESLAQNNTGEILENMLWEAKIGFIMDSISTNMPFHFIVTSYKLKLLRNKNQ nsplice_r1_4b397ff321495f1cf064223b6ad1b1e1_0001_000000002_0001_0001_24_33_H_.._4fda56044ee5b3284be1b45e16922fe5_0001_0001_0002_0001_0001_15_50_HHH_05_13883_40_0001
SVDVQFTFSVDGDDPDQQEKVRRWIEVLSYFAKILAEMLNLKVDVQTRSDTRNGTQHYSVKVTIQ ANPYISVANIMLQNYVKQREKYNYDTLKEQFTFIKNASTSIVYMQFANFMNIDNSLSPVIRYQKLYRRSINIISINNINNNEATVTFESLAQNNTGEILENMLWEAKIGFIMDSISTNMPFHFIVTSYKLKLLRNKNQ EHEE_03959_000000010_0001
DEEERLKRLLERVRRLCKERNDEECEYDVRVLEKNLEVAKRLNDEVLVKLLSAVIELLVRLLE ANPYISVANIMLQNYVKQREKYNYDTLKEQFTFIKNASTSIVYMQFANFMNIDNSLSPVIRYQKLYRRSINIISINNINNNEATVTFESLAQNNTGEILENMLWEAKIGFIMDSISTNMPFHFIVTSYKLKLLRNKNQ nsplice_r1_HHH_eva_0411_000000000_0001_0001_4_13_H_.._ems_3hC_913_0002_0001_0001_0001_23_63_HHH_01_00893_23_0001_43_crosslinked
PLLIVVIRVTDEEAKKIVDLLRQVGAIVIHVGDKYIIVVNDPTAEEIVKEARKLGIEVRVLHFE ANPYISVANIMLQNYVKQREKYNYDTLKEQFTFIKNASTSIVYMQFANFMNIDNSLSPVIRYQKLYRRSINIISINNINNNEATVTFESLAQNNTGEILENMLWEAKIGFIMDSISTNMPFHFIVTSYKLKLLRNKNQ ems_ferrM_1005_000000006_0001
SLRERLRKCLEELGVPPKLIRAVRTLLLVCAYILGNPEECLETLRKLLKLLGNPEAARCVELALR ANPYISVANIMLQNYVKQREKYNYDTLKEQFTFIKNASTSIVYMQFANFMNIDNSLSPVIRYQKLYRRSINIISINNINNNEATVTFESLAQNNTGEILENMLWEAKIGFIMDSISTNMPFHFIVTSYKLKLLRNKNQ r1_EHEE_01784_000000022_0001_0001_27_36_H_.._d187318b74e18ff38cd16117838c0d0d_0001_0001_0001_0001_0001_11_crosslinked_mm_0
TKVNVLLRRADPTVSKLAKSLGVKVFKFPSGRIVVVVTDPKAARIVYKLAQKLGVEVHIEEKP ANPYISVANIMLQNYVKQREKYNYDTLKEQFTFIKNASTSIVYMQFANFMNIDNSLSPVIRYQKLYRRSINIISINNINNNEATVTFESLAQNNTGEILENMLWEAKIGFIMDSISTNMPFHFIVTSYKLKLLRNKNQ ems_ferrM_835_000000003_0001
GKVIIFADDYQAVNEAAKEMNIPFAYDRFGNIWIVILKDADPSVAEYIARVANAKQFLVIP ANPYISVANIMLQNYVKQREKYNYDTLKEQFTFIKNASTSIVYMQFANFMNIDNSLSPVIRYQKLYRRSINIISINNINNNEATVTFESLAQNNTGEILENMLWEAKIGFIMDSISTNMPFHFIVTSYKLKLLRNKNQ ems_ferrM_2944_0002_000000007_0001
DLSERAQKALEEALKLGNKLLILAQAILICIVTGDPECERLLEELEEALKRNDPELVRKLVELLN ANPYISVANIMLQNYVKQREKYNYDTLKEQFTFIKNASTSIVYMQFANFMNIDNSLSPVIRYQKLYRRSINIISINNINNNEATVTFESLAQNNTGEILENMLWEAKIGFIMDSISTNMPFHFIVTSYKLKLLRNKNQ csplice_r1_ems_3hM_1972_000000001_0001_0001_2_11_H_.._HHH_eva_0723_0001_0004_0001_0001_19_51_HHH_31_19375_28_0001_26_crosslinked
SEVEKKLSTLWKRAEELGVDKALEVVMEAQIRYNAGNLSPEELKKLQKKAKKLLG ANPYISVANIMLQNYVKQREKYNYDTLKEQFTFIKNASTSIVYMQFANFMNIDNSLSPVIRYQKLYRRSINIISINNINNNEATVTFESLAQNNTGEILENMLWEAKIGFIMDSISTNMPFHFIVTSYKLKLLRNKNQ ems_p1-16H-GBL-16H-GABBL-15H_0026_0001_0001_0001_000000004_0001
DLIEEAKKRGTVDEVLKRLLKEARERGDEELRYDIEVILKNLELAKRNNDEVLTELLLAVAELLL ANPYISVANIMLQNYVKQREKYNYDTLKEQFTFIKNASTSIVYMQFANFMNIDNSLSPVIRYQKLYRRSINIISINNINNNEATVTFESLAQNNTGEILENMLWEAKIGFIMDSISTNMPFHFIVTSYKLKLLRNKNQ nsplice_r1_HHH_eva_0411_000000000_0001_0001_4_13_H_.._ems_3hC_913_0002_0001_0001_0001_23_63_HHH_01_25906_34_0001
KYLVWVLGEDKVVVIEVDTSEQAEKLAREVAKRLNLPVQYINEFNGILFVRVG ANPYISVANIMLQNYVKQREKYNYDTLKEQFTFIKNASTSIVYMQFANFMNIDNSLSPVIRYQKLYRRSINIISINNINNNEATVTFESLAQNNTGEILENMLWEAKIGFIMDSISTNMPFHFIVTSYKLKLLRNKNQ ems_bGM_697_0002_000000002_0001
DESEERAKKCIEKALRLNNELLAEVCILIAILVARLLGNEELVRRLEKVEELLKKDPEEARKLAN ANPYISVANIMLQNYVKQREKYNYDTLKEQFTFIKNASTSIVYMQFANFMNIDNSLSPVIRYQKLYRRSINIISINNINNNEATVTFESLAQNNTGEILENMLWEAKIGFIMDSISTNMPFHFIVTSYKLKLLRNKNQ csplice_r1_HEEH_25006_000000001_0001_0001_43_52_H_.._ems_3hM_1129_0001_0003_0001_0001_24_63_HHH_39_28258_33_0001_13_crosslinked
DIEETLKIAVDRGNEVLAYAALALALLELRERLKVPPEEAIKILLELCRRLGSELCVRILEKELK ANPYISVANIMLQNYVKQREKYNYDTLKEQFTFIKNASTSIVYMQFANFMNIDNSLSPVIRYQKLYRRSINIISINNINNNEATVTFESLAQNNTGEILENMLWEAKIGFIMDSISTNMPFHFIVTSYKLKLLRNKNQ csplice_r1_ems_3hM_1972_000000001_0001_0001_2_11_H_.._ems_3hM_2017_0001_0002_0001_0001_4_37_HHH_32_26367_27_0001_41_crosslinked
DVEEAKKEAKKLGDEVALRIIEIAEEALRRGDEERVVNVYAAAALALIAFELGDEELLKRLEELA ANPYISVANIMLQNYVKQREKYNYDTLKEQFTFIKNASTSIVYMQFANFMNIDNSLSPVIRYQKLYRRSINIISINNINNNEATVTFESLAQNNTGEILENMLWEAKIGFIMDSISTNMPFHFIVTSYKLKLLRNKNQ nsplice_r1_ems_3hM_1972_000000001_0001_0001_2_11_H_.._ems_3hC_1684_0002_0001_0004_0001_0001_23_62_HHH_03_02285_39_0001
SDEETTFLLFLLHASVEAMATGRPLTYTVRINGVDITVKFSSDPSELMELARKAQEKAKKLIKR ANPYISVANIMLQNYVKQREKYNYDTLKEQFTFIKNASTSIVYMQFANFMNIDNSLSPVIRYQKLYRRSINIISINNINNNEATVTFESLAQNNTGEILENMLWEAKIGFIMDSISTNMPFHFIVTSYKLKLLRNKNQ HEEH_04702_000000017_0001
FLLVVKISDPDKIYELAKKVANAKRVFVFPSGVVVLFVDDPTLAKKLVDFAKKLGVEVHVWP ANPYISVANIMLQNYVKQREKYNYDTLKEQFTFIKNASTSIVYMQFANFMNIDNSLSPVIRYQKLYRRSINIISINNINNNEATVTFESLAQNNTGEILENMLWEAKIGFIMDSISTNMPFHFIVTSYKLKLLRNKNQ ems_ferrM_1462_000000012_0001
PISELAREAAREALERGNPTLVKAELILLIVTLGDPELERLLREAEKAEKDGDPDLLEKLLREAI ANPYISVANIMLQNYVKQREKYNYDTLKEQFTFIKNASTSIVYMQFANFMNIDNSLSPVIRYQKLYRRSINIISINNINNNEATVTFESLAQNNTGEILENMLWEAKIGFIMDSISTNMPFHFIVTSYKLKLLRNKNQ csplice_r1_ems_3hM_1972_000000001_0001_0001_2_11_H_.._6261e9fc671901e549fde597862c28fc_0001_0001_0002_0001_0001_15_48_HHH_32_33232_29_0001
PIIIVRVHVDPRWVELIQKYAGEVVVWIVDNKFIFIAVKTPDALKLVEEVVKKALKDARVSPGR ANPYISVANIMLQNYVKQREKYNYDTLKEQFTFIKNASTSIVYMQFANFMNIDNSLSPVIRYQKLYRRSINIISINNINNNEATVTFESLAQNNTGEILENMLWEAKIGFIMDSISTNMPFHFIVTSYKLKLLRNKNQ ems_ferrM_7404_000000010_0001
TDWQRYHYTFTGPDAEEKARKTATKVVKKVATKLRKKVGSDIFFAVILVHKKDGTVKVKIVVWVV ANPYISVANIMLQNYVKQREKYNYDTLKEQFTFIKNASTSIVYMQFANFMNIDNSLSPVIRYQKLYRRSINIISINNINNNEATVTFESLAQNNTGEILENMLWEAKIGFIMDSISTNMPFHFIVTSYKLKLLRNKNQ EHEE_08483_000000033_0001
TLSIEITIVVNNDRLHYRIHVGPDPREQKTAKKLAKELLKRAKDNNAIVFVRTTNGSSIDFEIYI ANPYISVANIMLQNYVKQREKYNYDTLKEQFTFIKNASTSIVYMQFANFMNIDNSLSPVIRYQKLYRRSINIISINNINNNEATVTFESLAQNNTGEILENMLWEAKIGFIMDSISTNMPFHFIVTSYKLKLLRNKNQ EEHEE_28965_000000001_0001
PEYWVYVLVTDPRLAEIVKKVLQVDRVETVNGLFVFSVKVDDATQAKKKAEKLGVIVVIYYEG ANPYISVANIMLQNYVKQREKYNYDTLKEQFTFIKNASTSIVYMQFANFMNIDNSLSPVIRYQKLYRRSINIISINNINNNEATVTFESLAQNNTGEILENMLWEAKIGFIMDSISTNMPFHFIVTSYKLKLLRNKNQ ems_ferrM_4813_000000003_0001
NDDQEEIKKVVKRLKTLAKRIQDEKTRRTLEILALMLEILAHTDVRLAKRVVKRAEEIYKKLM ANPYISVANIMLQNYVKQREKYNYDTLKEQFTFIKNASTSIVYMQFANFMNIDNSLSPVIRYQKLYRRSINIISINNINNNEATVTFESLAQNNTGEILENMLWEAKIGFIMDSISTNMPFHFIVTSYKLKLLRNKNQ ems_3hM_743_000000007_0001
DLEELVREALRLAIDLGNLLLAYAAVILLVIVTGDPRYDELLRLLEEAERKGDEELVKELLRLLK ANPYISVANIMLQNYVKQREKYNYDTLKEQFTFIKNASTSIVYMQFANFMNIDNSLSPVIRYQKLYRRSINIISINNINNNEATVTFESLAQNNTGEILENMLWEAKIGFIMDSISTNMPFHFIVTSYKLKLLRNKNQ csplice_r1_ems_3hM_1972_000000001_0001_0001_2_11_H_.._ems_p1-14H-GBL-16H-GBL-15H_0828_0001_0001_0002_0001_0001_0001_0001_18_50_HHH_31_02785_14_0001
DSEERARRAVEKALELNNELLARVALLILILVAELNGDEELVRKARKLLELLKKDPDKVRELLKK ANPYISVANIMLQNYVKQREKYNYDTLKEQFTFIKNASTSIVYMQFANFMNIDNSLSPVIRYQKLYRRSINIISINNINNNEATVTFESLAQNNTGEILENMLWEAKIGFIMDSISTNMPFHFIVTSYKLKLLRNKNQ csplice_r1_HEEH_25006_000000001_0001_0001_43_52_H_.._ems_3hM_1129_0001_0003_0001_0001_24_63_HHH_39_08983_33_0001
DLEEKLEECVRRGDPELCKKLVEEIVKKLGAPEEVLRILKRALELALELNNEVLVYAEVILVRLL ANPYISVANIMLQNYVKQREKYNYDTLKEQFTFIKNASTSIVYMQFANFMNIDNSLSPVIRYQKLYRRSINIISINNINNNEATVTFESLAQNNTGEILENMLWEAKIGFIMDSISTNMPFHFIVTSYKLKLLRNKNQ nsplice_r1_ems_3hM_1972_000000001_0001_0001_2_11_H_.._593acf383257a6a844d80bac74f798c8_0001_0001_0001_0001_0001_33_64_HHH_04_07303_39_0001_45_crosslinked
DLIEELLKLGDPHIAVLVLLSAAYVLGDPELERLAREIEELLRRGDEETARRLIEKALKLR ANPYISVANIMLQNYVKQREKYNYDTLKEQFTFIKNASTSIVYMQFANFMNIDNSLSPVIRYQKLYRRSINIISINNINNNEATVTFESLAQNNTGEILENMLWEAKIGFIMDSISTNMPFHFIVTSYKLKLLRNKNQ csplice_r1_88fe4c7c1045d8692be167e18db791c2_0001_000000002_0001_0001_22_31_H_.._d22cddaeb2467686e4a71966878fc7df_0001_0001_0001_0001_4_29_HHH_25_02834_15_0001
DSVEIIIILYYVAMALKAWHAIKIVVERARKQKNLDEILKTLLDTFPSLEEAAKYLVKKVG ANPYISVANIMLQNYVKQREKYNYDTLKEQFTFIKNASTSIVYMQFANFMNIDNSLSPVIRYQKLYRRSINIISINNINNNEATVTFESLAQNNTGEILENMLWEAKIGFIMDSISTNMPFHFIVTSYKLKLLRNKNQ ems_4hM_5516_0002_000000030_0001
DLSERAIKALEEAVKLGNELLIRAQLILILIALGVPPEEAEKILRTFEELRKRDPEEALEFFKRL ANPYISVANIMLQNYVKQREKYNYDTLKEQFTFIKNASTSIVYMQFANFMNIDNSLSPVIRYQKLYRRSINIISINNINNNEATVTFESLAQNNTGEILENMLWEAKIGFIMDSISTNMPFHFIVTSYKLKLLRNKNQ csplice_r1_ems_3hM_1972_000000001_0001_0001_2_11_H_.._HHH_eva_0723_0001_0004_0001_0001_19_51_HHH_31_18197_27_0001
SVVIIVHINDKSLEEAIKKFSAKRVKTINGTFYLRVDNPELAKKIQTNLKKFGADLIILEV ANPYISVANIMLQNYVKQREKYNYDTLKEQFTFIKNASTSIVYMQFANFMNIDNSLSPVIRYQKLYRRSINIISINNINNNEATVTFESLAQNNTGEILENMLWEAKIGFIMDSISTNMPFHFIVTSYKLKLLRNKNQ ems_ferrM_1283_000000003_0001
DLKKLVEKVLKELEEAKKNARSEEEKYDLEVLSRNLELCLRLNDEVCVELLLAVAKLLLELLR ANPYISVANIMLQNYVKQREKYNYDTLKEQFTFIKNASTSIVYMQFANFMNIDNSLSPVIRYQKLYRRSINIISINNINNNEATVTFESLAQNNTGEILENMLWEAKIGFIMDSISTNMPFHFIVTSYKLKLLRNKNQ nsplice_r1_HHH_eva_0411_000000000_0001_0001_4_13_H_.._ems_3hC_913_0002_0001_0001_0001_23_63_HHH_01_01414_23_0001_45_crosslinked
SEEEIKRKALKAADSGDVETATRIVEEAYKKGLISREAYLMLHILIAAARVL ANPYISVANIMLQNYVKQREKYNYDTLKEQFTFIKNASTSIVYMQFANFMNIDNSLSPVIRYQKLYRRSINIISINNINNNEATVTFESLAQNNTGEILENMLWEAKIGFIMDSISTNMPFHFIVTSYKLKLLRNKNQ HHH_eva_0440_000000003_0001
KVIFAVVVDGEIIVWHVDYDEQAKKAAKEVADKAGAREVHLQKDGDFILISIRK ANPYISVANIMLQNYVKQREKYNYDTLKEQFTFIKNASTSIVYMQFANFMNIDNSLSPVIRYQKLYRRSINIISINNINNNEATVTFESLAQNNTGEILENMLWEAKIGFIMDSISTNMPFHFIVTSYKLKLLRNKNQ ems_bGC_194_0001_000000028_0001
DMKELLIIMEVAVELLLAFKNNTLEEVEKKLKEEIKEARKRNDETTVKAIEEAIKWVRKAVS ANPYISVANIMLQNYVKQREKYNYDTLKEQFTFIKNASTSIVYMQFANFMNIDNSLSPVIRYQKLYRRSINIISINNINNNEATVTFESLAQNNTGEILENMLWEAKIGFIMDSISTNMPFHFIVTSYKLKLLRNKNQ ems_3hM_3716_000000014_0001
SEILVLLANVSSSVVEVFKRNGVEVKVVQNGNWVVIQLYNADPRTAKEAAKTYGATHIDVIDFP ANPYISVANIMLQNYVKQREKYNYDTLKEQFTFIKNASTSIVYMQFANFMNIDNSLSPVIRYQKLYRRSINIISINNINNNEATVTFESLAQNNTGEILENMLWEAKIGFIMDSISTNMPFHFIVTSYKLKLLRNKNQ ems_ferrM_5816_0002_000000006_0001
VLELVARILIKLALELNDEELLELALKALLRALEKKGIPPEEAKEILERIARKLGVPPEVIEKAK ANPYISVANIMLQNYVKQREKYNYDTLKEQFTFIKNASTSIVYMQFANFMNIDNSLSPVIRYQKLYRRSINIISINNINNNEATVTFESLAQNNTGEILENMLWEAKIGFIMDSISTNMPFHFIVTSYKLKLLRNKNQ csplice_r1_HEEH_25006_000000001_0001_0001_43_52_H_.._ems_3hM_3100_0001_0002_0001_0001_4_41_HHH_35_26465_30_0001
DVEEVVKALREGDVEKAEKILEECRKKGECSPEVYKILRALLELAKRGKLTPVLIYAQEILARLN ANPYISVANIMLQNYVKQREKYNYDTLKEQFTFIKNASTSIVYMQFANFMNIDNSLSPVIRYQKLYRRSINIISINNINNNEATVTFESLAQNNTGEILENMLWEAKIGFIMDSISTNMPFHFIVTSYKLKLLRNKNQ nsplice_r1_ems_3hM_1972_000000001_0001_0001_2_11_H_.._83ef55da89ef22bb193ed94a8608cfad_0001_1_0001_0001_0001_16_50_HHH_03_02008_38_0001_60_crosslinked
PIIVIRVRTKDEEVDRIVEELKKLGALVVRFGDRYSIIVDDPRAEEIAKEAQKKGVDVKVHRIE ANPYISVANIMLQNYVKQREKYNYDTLKEQFTFIKNASTSIVYMQFANFMNIDNSLSPVIRYQKLYRRSINIISINNINNNEATVTFESLAQNNTGEILENMLWEAKIGFIMDSISTNMPFHFIVTSYKLKLLRNKNQ ems_ferrC_671_000000005_0001
DLEELLRRGDEEEARKVIERLIKEKGLPPEDKKLAERFAEAARKALELGNEVLVEAAIIAALVAS ANPYISVANIMLQNYVKQREKYNYDTLKEQFTFIKNASTSIVYMQFANFMNIDNSLSPVIRYQKLYRRSINIISINNINNNEATVTFESLAQNNTGEILENMLWEAKIGFIMDSISTNMPFHFIVTSYKLKLLRNKNQ nsplice_r1_ems_3hM_1972_000000001_0001_0001_2_11_H_.._ems_p1-14H-GBL-16H-GBL-15H_0242_0001_0001_0001_0001_0003_0001_0001_18_50_HHH_02_30632_38_0001
PLDERALEAIRKAAKLGNPVNVHAQLALIEVALGLPPEEVLKLLEELVRRLGDPDLRRLLEKLKR ANPYISVANIMLQNYVKQREKYNYDTLKEQFTFIKNASTSIVYMQFANFMNIDNSLSPVIRYQKLYRRSINIISINNINNNEATVTFESLAQNNTGEILENMLWEAKIGFIMDSISTNMPFHFIVTSYKLKLLRNKNQ csplice_r1_ems_3hM_1972_000000001_0001_0001_2_11_H_.._99888fadc533ee57155a735390cef28e_0001_0001_0001_0001_18_51_HHH_32_08193_29_0001
DELKELLKDPDCRVVEEVARKLLEEAKRRGDEELVILLYAELILIEVALELGDKDLCRLVARALS ANPYISVANIMLQNYVKQREKYNYDTLKEQFTFIKNASTSIVYMQFANFMNIDNSLSPVIRYQKLYRRSINIISINNINNNEATVTFESLAQNNTGEILENMLWEAKIGFIMDSISTNMPFHFIVTSYKLKLLRNKNQ nsplice_r1_ems_3hM_1972_000000001_0001_0001_2_11_H_.._ems_3hM_444_0001_0004_0001_0001_24_63_HHH_05_29135_41_0001_58_crosslinked
TPELENVKLEAEAATLIAQMAGRPWRFTYELNGVRVTIEFDSDPRVQEKARRLLKKFSEKVKTN ANPYISVANIMLQNYVKQREKYNYDTLKEQFTFIKNASTSIVYMQFANFMNIDNSLSPVIRYQKLYRRSINIISINNINNNEATVTFESLAQNNTGEILENMLWEAKIGFIMDSISTNMPFHFIVTSYKLKLLRNKNQ HEEH_18318_000000001_0001
DEELSEELKKRPDNEELSERLRELAKEALENNDKDLLRKLYKLAREVGDIELAAYVTALVIELYL ANPYISVANIMLQNYVKQREKYNYDTLKEQFTFIKNASTSIVYMQFANFMNIDNSLSPVIRYQKLYRRSINIISINNINNNEATVTFESLAQNNTGEILENMLWEAKIGFIMDSISTNMPFHFIVTSYKLKLLRNKNQ nsplice_r1_EHEE_01784_000000022_0001_0001_27_36_H_.._ems_p1-15H-GABBL-14H-GBL-16H_0143_0001_0001_0002_0001_0001_0001_0001_21_52_HHH_05_21268_40_0001
SVLEILLKVAEELGDKAIVKQVRELLELLRRGKIPPIVVLIALLVLAYLLGDPDVAKLIHRLYRK ANPYISVANIMLQNYVKQREKYNYDTLKEQFTFIKNASTSIVYMQFANFMNIDNSLSPVIRYQKLYRRSINIISINNINNNEATVTFESLAQNNTGEILENMLWEAKIGFIMDSISTNMPFHFIVTSYKLKLLRNKNQ r1_4b397ff321495f1cf064223b6ad1b1e1_0001_000000002_0001_0001_24_33_H_.._6f654f4cfc61edc6ea6babecf4619bd0_0001_1_0001_0001_0001
DVEELLKEARKRGDEESEELLEKALKALRDGDVELAAKLLYELLELTGDPRLAAVLVLAYLELYR ANPYISVANIMLQNYVKQREKYNYDTLKEQFTFIKNASTSIVYMQFANFMNIDNSLSPVIRYQKLYRRSINIISINNINNNEATVTFESLAQNNTGEILENMLWEAKIGFIMDSISTNMPFHFIVTSYKLKLLRNKNQ nsplice_r1_ems_3hC_870_000000000_0001_0001_47_56_H_.._2f6d77bac752999760d1d16f631ac1a9_0001_1_0001_0003_0001_0001_16_48_HHH_06_02376_41_0001
DITEMLSKVFTLYARLVLRAIKDQDTVRKVAEELKKQAERMFKDNPELVETVKRLVDKILKEVL ANPYISVANIMLQNYVKQREKYNYDTLKEQFTFIKNASTSIVYMQFANFMNIDNSLSPVIRYQKLYRRSINIISINNINNNEATVTFESLAQNNTGEILENMLWEAKIGFIMDSISTNMPFHFIVTSYKLKLLRNKNQ ems_3hM_2483_000000013_0001
SERYFYFIFVEGDDEDAKRKVEKFVKDVSKTLKERAKKRGLKVSVSVVVWVSNGIVVVFVQVELK ANPYISVANIMLQNYVKQREKYNYDTLKEQFTFIKNASTSIVYMQFANFMNIDNSLSPVIRYQKLYRRSINIISINNINNNEATVTFESLAQNNTGEILENMLWEAKIGFIMDSISTNMPFHFIVTSYKLKLLRNKNQ EHEE_01875_000000016_0001
GIRRRYVWTVDPNNPDQEKKARDEAKKVNKEAEKLAKKLGRRVLFFVFVQTTKNRIFVVVVVIIV ANPYISVANIMLQNYVKQREKYNYDTLKEQFTFIKNASTSIVYMQFANFMNIDNSLSPVIRYQKLYRRSINIISINNINNNEATVTFESLAQNNTGEILENMLWEAKIGFIMDSISTNMPFHFIVTSYKLKLLRNKNQ EHEE_00524_000000018_0001
DEECEKLAKEGNAEELVRRVLEEARRRGDEEKVILVYAELILVRVALELGDQELIELACRAVLKL ANPYISVANIMLQNYVKQREKYNYDTLKEQFTFIKNASTSIVYMQFANFMNIDNSLSPVIRYQKLYRRSINIISINNINNNEATVTFESLAQNNTGEILENMLWEAKIGFIMDSISTNMPFHFIVTSYKLKLLRNKNQ nsplice_r1_ems_3hM_1972_000000001_0001_0001_2_11_H_.._ems_3hM_444_0001_0004_0001_0001_24_63_HHH_05_15730_39_0001_58_crosslinked
SLEEEVKELLEKFKDDPEVVRRLLRALFRYLTRKGSPKAAKVTLLAVLLYINPRLVEKIVKILTP ANPYISVANIMLQNYVKQREKYNYDTLKEQFTFIKNASTSIVYMQFANFMNIDNSLSPVIRYQKLYRRSINIISINNINNNEATVTFESLAQNNTGEILENMLWEAKIGFIMDSISTNMPFHFIVTSYKLKLLRNKNQ r1_EHEE_01784_000000022_0001_0001_27_36_H_.._124bfe52565eb76b44f8e4c63d48b7b1_0001_1_0001_0002_0001_0001
DVEVIALLALLYVLAYEARDEEAKELAKELAELLRRDPKNEEVKRRVEELIEALKRGDEELVKRL ANPYISVANIMLQNYVKQREKYNYDTLKEQFTFIKNASTSIVYMQFANFMNIDNSLSPVIRYQKLYRRSINIISINNINNNEATVTFESLAQNNTGEILENMLWEAKIGFIMDSISTNMPFHFIVTSYKLKLLRNKNQ csplice_r1_4b397ff321495f1cf064223b6ad1b1e1_0001_000000002_0001_0001_24_33_H_.._ems_3hC_953_0001_0001_0001_0001_0001_22_58_HHH_26_10899_21_0001
LNITVFVTDPTAAKIIASLVGAEVRTWNNEFVAVHVHNVDPTEVKKAVDEVSKKINVDVRVIWV ANPYISVANIMLQNYVKQREKYNYDTLKEQFTFIKNASTSIVYMQFANFMNIDNSLSPVIRYQKLYRRSINIISINNINNNEATVTFESLAQNNTGEILENMLWEAKIGFIMDSISTNMPFHFIVTSYKLKLLRNKNQ ems_ferrM_5262_000000003_0001
SNEWLVWVRFDPRDKDSRKEAERLLKEATDKATEYAKRNNLTVRYDSFSFELNGWETVFVYIQVD ANPYISVANIMLQNYVKQREKYNYDTLKEQFTFIKNASTSIVYMQFANFMNIDNSLSPVIRYQKLYRRSINIISINNINNNEATVTFESLAQNNTGEILENMLWEAKIGFIMDSISTNMPFHFIVTSYKLKLLRNKNQ EHEE_06549_000000025_0001
HIEELVRLIEIALVLLRLNVDPEFIRLLAKCVSRGIPPEECLKILLKLAEERGDEDVYRALTKVL ANPYISVANIMLQNYVKQREKYNYDTLKEQFTFIKNASTSIVYMQFANFMNIDNSLSPVIRYQKLYRRSINIISINNINNNEATVTFESLAQNNTGEILENMLWEAKIGFIMDSISTNMPFHFIVTSYKLKLLRNKNQ csplice_r1_8215851a13b718927912cf034bd67192_0001_000000000_0001_0001_34_43_H_.._ems_3hC_1694_0001_0001_0001_0001_22_58_HHH_32_11576_30_0001_13_crosslinked
DLEERVVKAISLALKLGNEVLLEAQIILFRITLKLRGIPPEEVEKILRELLKELGVSPEEIERAL ANPYISVANIMLQNYVKQREKYNYDTLKEQFTFIKNASTSIVYMQFANFMNIDNSLSPVIRYQKLYRRSINIISINNINNNEATVTFESLAQNNTGEILENMLWEAKIGFIMDSISTNMPFHFIVTSYKLKLLRNKNQ csplice_r1_ems_3hM_1972_000000001_0001_0001_2_11_H_.._1950d1f4796b1edd0daeebfeeb1f0c90_0001_1_0001_0002_0001_0001_18_49_HHH_32_33411_28_0001
DELELIAEAAIVSAAFIPDEEVAEKVLRAALELLKKLGLSPEEAKEFLERVAREAGNELVSRLLR ANPYISVANIMLQNYVKQREKYNYDTLKEQFTFIKNASTSIVYMQFANFMNIDNSLSPVIRYQKLYRRSINIISINNINNNEATVTFESLAQNNTGEILENMLWEAKIGFIMDSISTNMPFHFIVTSYKLKLLRNKNQ csplice_r1_EHEE_05087_000000002_0001_0001_26_35_H_.._ems_3hM_1212_0001_0002_0001_0001_22_60_HHH_34_31171_26_0001
DLEERVLKAIKLAVELGNEVLLRAQFILLLITCSEKVPPEECRKLVEELCRRLGVPPELCEKLKR ANPYISVANIMLQNYVKQREKYNYDTLKEQFTFIKNASTSIVYMQFANFMNIDNSLSPVIRYQKLYRRSINIISINNINNNEATVTFESLAQNNTGEILENMLWEAKIGFIMDSISTNMPFHFIVTSYKLKLLRNKNQ csplice_r1_ems_3hM_1972_000000001_0001_0001_2_11_H_.._1950d1f4796b1edd0daeebfeeb1f0c90_0001_1_0001_0002_0001_0001_18_49_HHH_32_15859_29_0001_18_crosslinked_mm_0
DVRDVIRKVAREVVREVDDKLAVIVIVWLAVAKNVDPSQQKTVKKLMENGEFTKLVTEAADTR ANPYISVANIMLQNYVKQREKYNYDTLKEQFTFIKNASTSIVYMQFANFMNIDNSLSPVIRYQKLYRRSINIISINNINNNEATVTFESLAQNNTGEILENMLWEAKIGFIMDSISTNMPFHFIVTSYKLKLLRNKNQ ems_4hM_3423_0002_000000004_0001
PVDAIALVVLCAVLALERNDEELYKRCRELAKEVLKAIENNDEEKVRRLSELLKELLKKFR ANPYISVANIMLQNYVKQREKYNYDTLKEQFTFIKNASTSIVYMQFANFMNIDNSLSPVIRYQKLYRRSINIISINNINNNEATVTFESLAQNNTGEILENMLWEAKIGFIMDSISTNMPFHFIVTSYKLKLLRNKNQ csplice_r1_8215851a13b718927912cf034bd67192_0001_000000000_0001_0001_34_43_H_.._ems_3hM_1973_0001_0005_0001_0001_23_61_HHH_39_01154_39_0001_15_crosslinked
DEAEELLRTALTLYKRGEISEEEARELAEEVSKVLGASEELTRLLKAALELGDPYVLLVVTYLIK ANPYISVANIMLQNYVKQREKYNYDTLKEQFTFIKNASTSIVYMQFANFMNIDNSLSPVIRYQKLYRRSINIISINNINNNEATVTFESLAQNNTGEILENMLWEAKIGFIMDSISTNMPFHFIVTSYKLKLLRNKNQ nsplice_r1_4b397ff321495f1cf064223b6ad1b1e1_0001_000000002_0001_0001_24_33_H_.._fa2e5204b055cd7594595afa816459a9_0001_0001_0001_0001_0001_34_64_HHH_09_01976_43_0001
DKDTVKSIIKKALDLAKTSPSFMEEVILLIIAAWMVAWETNDEEAQKIVETVMKEVKSVLS ANPYISVANIMLQNYVKQREKYNYDTLKEQFTFIKNASTSIVYMQFANFMNIDNSLSPVIRYQKLYRRSINIISINNINNNEATVTFESLAQNNTGEILENMLWEAKIGFIMDSISTNMPFHFIVTSYKLKLLRNKNQ ems_3hC_281_0001_000000000_0001
SQSEVAVYVIHGASPEQRTKWTKKVEEWAEKISRTLKSRGVSVSFSYNVRTFGAFVFVWVEVKWE ANPYISVANIMLQNYVKQREKYNYDTLKEQFTFIKNASTSIVYMQFANFMNIDNSLSPVIRYQKLYRRSINIISINNINNNEATVTFESLAQNNTGEILENMLWEAKIGFIMDSISTNMPFHFIVTSYKLKLLRNKNQ EHEE_08380_000000008_0001
SVLVLAGVDPRKAEKVARTVNAEVVTFELNGRIFVIVWLDDPTGLKIVLKLAKEAGVEKATIQD ANPYISVANIMLQNYVKQREKYNYDTLKEQFTFIKNASTSIVYMQFANFMNIDNSLSPVIRYQKLYRRSINIISINNINNNEATVTFESLAQNNTGEILENMLWEAKIGFIMDSISTNMPFHFIVTSYKLKLLRNKNQ ems_ferrM_6649_0002_000000003_0001
DAEEIAKELLKLAEELGDEEVSELVRLALEALKEAKKRGNRLALEAQLALVEALLELN ANPYISVANIMLQNYVKQREKYNYDTLKEQFTFIKNASTSIVYMQFANFMNIDNSLSPVIRYQKLYRRSINIISINNINNNEATVTFESLAQNNTGEILENMLWEAKIGFIMDSISTNMPFHFIVTSYKLKLLRNKNQ nsplice_r1_ems_3hM_1972_000000001_0001_0001_2_11_H_.._ems_3hM_1623_0001_0005_0001_0001_24_63_HHH_04_16033_22_0001
TEEAKKIAKLALKAGDPLLLAAVAAIYVLLARGTPRVEELIELVERLIERPDDEELRERLKRLVS ANPYISVANIMLQNYVKQREKYNYDTLKEQFTFIKNASTSIVYMQFANFMNIDNSLSPVIRYQKLYRRSINIISINNINNNEATVTFESLAQNNTGEILENMLWEAKIGFIMDSISTNMPFHFIVTSYKLKLLRNKNQ r1_4b397ff321495f1cf064223b6ad1b1e1_0001_000000002_0001_0001_24_33_H_.._ae3a8a5b7cc7bb09da291108f3421220_0001_0001_0001_0001
TEEVVKELAERLGDEEAKKIVTEAEKALRNGDLETAARLLAKVALLLNDADLAVLVVAFYAEVLR ANPYISVANIMLQNYVKQREKYNYDTLKEQFTFIKNASTSIVYMQFANFMNIDNSLSPVIRYQKLYRRSINIISINNINNNEATVTFESLAQNNTGEILENMLWEAKIGFIMDSISTNMPFHFIVTSYKLKLLRNKNQ nsplice_r1_HEEH_00104_000000002_0001_0001_51_60_H_.._ems_3hC_953_0001_0001_0002_0001_0001_22_58_HHH_07_02528_40_0001
DVNITAASALAEIAVELGDEELVRRLLELALELAEKLGDPDLTRRLRKLIKLIRDGDPEEVRRLI ANPYISVANIMLQNYVKQREKYNYDTLKEQFTFIKNASTSIVYMQFANFMNIDNSLSPVIRYQKLYRRSINIISINNINNNEATVTFESLAQNNTGEILENMLWEAKIGFIMDSISTNMPFHFIVTSYKLKLLRNKNQ csplice_r1_ems_3hM_1972_000000001_0001_0001_2_11_H_.._ems_3hC_1684_0002_0001_0004_0001_0001_23_62_HHH_38_21243_31_0001
DEIAELIIRDPSKKEELLKELEERLKKLGVPPEVIKLIKEAIELAAELGDEVAAKTLFLAYTYVS ANPYISVANIMLQNYVKQREKYNYDTLKEQFTFIKNASTSIVYMQFANFMNIDNSLSPVIRYQKLYRRSINIISINNINNNEATVTFESLAQNNTGEILENMLWEAKIGFIMDSISTNMPFHFIVTSYKLKLLRNKNQ nsplice_r1_4b397ff321495f1cf064223b6ad1b1e1_0001_000000002_0001_0001_24_33_H_.._6920960f944f70cac8c4a020bedd6a3f_0001_0001_0001_0001_18_51_HHH_08_28935_42_0001
KYVLIILVDSEEEAKRVYKIVNADRIWEVNGSYAVSVRVDSEEQAKKLTKKANPAFYLIFEK ANPYISVANIMLQNYVKQREKYNYDTLKEQFTFIKNASTSIVYMQFANFMNIDNSLSPVIRYQKLYRRSINIISINNINNNEATVTFESLAQNNTGEILENMLWEAKIGFIMDSISTNMPFHFIVTSYKLKLLRNKNQ ems_ferrM_6469_000000010_0001
SLEELIRRALKALEEVLRLQGVSDEKIERAKRWLEEWLKTADEEEVKVVEEALKIMSEIFKR ANPYISVANIMLQNYVKQREKYNYDTLKEQFTFIKNASTSIVYMQFANFMNIDNSLSPVIRYQKLYRRSINIISINNINNNEATVTFESLAQNNTGEILENMLWEAKIGFIMDSISTNMPFHFIVTSYKLKLLRNKNQ HHH_eva_0402_000000000_0001
DYYQELTKKAEEAARKQDPKLAAEVVWIAWKYPEAMKKLYEVLKRKKILEELIRLMDEYVEKVI ANPYISVANIMLQNYVKQREKYNYDTLKEQFTFIKNASTSIVYMQFANFMNIDNSLSPVIRYQKLYRRSINIISINNINNNEATVTFESLAQNNTGEILENMLWEAKIGFIMDSISTNMPFHFIVTSYKLKLLRNKNQ ems_4hM_3012_0002_000000001_0001
SELEELLEELIRKAPSPRLVEKAVKALEKALELGNKVLLTAVIIIIVITLGLPPEEAKRLRELVH ANPYISVANIMLQNYVKQREKYNYDTLKEQFTFIKNASTSIVYMQFANFMNIDNSLSPVIRYQKLYRRSINIISINNINNNEATVTFESLAQNNTGEILENMLWEAKIGFIMDSISTNMPFHFIVTSYKLKLLRNKNQ r1_a2de759c170706188c6e693fd8ea43cc_0001_000000001_0001_0001_38_47_H_.._12d5a82c68e5df0010b1367ed851eacf_0001_1_0001_0001_0001
KVELRLFYGTKEWKVTVDTPEQAKEAAKEIAKKIGVPHILIERTSPSGKVTVVLV ANPYISVANIMLQNYVKQREKYNYDTLKEQFTFIKNASTSIVYMQFANFMNIDNSLSPVIRYQKLYRRSINIISINNINNNEATVTFESLAQNNTGEILENMLWEAKIGFIMDSISTNMPFHFIVTSYKLKLLRNKNQ ems_bGM_515_000000012_0001
SEVDELEKILRKVARKAVEKNDPELMAMVASAWIAVLQVRKDPTDEEARKKARTLVETVQKQG ANPYISVANIMLQNYVKQREKYNYDTLKEQFTFIKNASTSIVYMQFANFMNIDNSLSPVIRYQKLYRRSINIISINNINNNEATVTFESLAQNNTGEILENMLWEAKIGFIMDSISTNMPFHFIVTSYKLKLLRNKNQ ems_3hC_718_0002_000000002_0001
VEVIACAALVYVLAVLKNDEEIKREAEKLAELFLKALENNDEELLERLRELCERLLRKAT ANPYISVANIMLQNYVKQREKYNYDTLKEQFTFIKNASTSIVYMQFANFMNIDNSLSPVIRYQKLYRRSINIISINNINNNEATVTFESLAQNNTGEILENMLWEAKIGFIMDSISTNMPFHFIVTSYKLKLLRNKNQ csplice_r1_4b397ff321495f1cf064223b6ad1b1e1_0001_000000002_0001_0001_24_33_H_.._ems_3hM_2193_0001_0002_0001_0001_4_42_HHH_39_00450_42_0001_12_crosslinked
GEFRFLFIEVDRRDPKQTKEARKTAEDFAKTWEKKAKKRGQDVKWKVWEDTNGNRLLIAVFLRID ANPYISVANIMLQNYVKQREKYNYDTLKEQFTFIKNASTSIVYMQFANFMNIDNSLSPVIRYQKLYRRSINIISINNINNNEATVTFESLAQNNTGEILENMLWEAKIGFIMDSISTNMPFHFIVTSYKLKLLRNKNQ EHEE_00156_000000009_0001
DLEELARAVSLVNEGDEEAKKLVKTLVDASPEQKTRVTQVAREVFKGDELMWWVLLWMAEMIVS ANPYISVANIMLQNYVKQREKYNYDTLKEQFTFIKNASTSIVYMQFANFMNIDNSLSPVIRYQKLYRRSINIISINNINNNEATVTFESLAQNNTGEILENMLWEAKIGFIMDSISTNMPFHFIVTSYKLKLLRNKNQ ems_4hM_5114_000000009_0001
PLVERAEEALKLALKLGNPVLAYAEVILIILVAEAEGDEELLRKLRKLLELIERGNPEEALKLLN ANPYISVANIMLQNYVKQREKYNYDTLKEQFTFIKNASTSIVYMQFANFMNIDNSLSPVIRYQKLYRRSINIISINNINNNEATVTFESLAQNNTGEILENMLWEAKIGFIMDSISTNMPFHFIVTSYKLKLLRNKNQ csplice_r1_ems_3hM_1972_000000001_0001_0001_2_11_H_.._d6c90d6d5b8e6c28e810ceec493b118d_0001_0001_0001_0001_18_50_HHH_31_08610_26_0001
NPEEWKKRIKKLIETIARAIGLSEEDKKKLEKIVRELEKKLDVKEVYAVVSEIVVELYMKYV ANPYISVANIMLQNYVKQREKYNYDTLKEQFTFIKNASTSIVYMQFANFMNIDNSLSPVIRYQKLYRRSINIISINNINNNEATVTFESLAQNNTGEILENMLWEAKIGFIMDSISTNMPFHFIVTSYKLKLLRNKNQ HHH_eva_0399_000000001_0001
DRIEEACRKADELLLKAALILLSVTLLEEGDEDKIRTLEKALECLEKGECSLEEVCEIIRELLER ANPYISVANIMLQNYVKQREKYNYDTLKEQFTFIKNASTSIVYMQFANFMNIDNSLSPVIRYQKLYRRSINIISINNINNNEATVTFESLAQNNTGEILENMLWEAKIGFIMDSISTNMPFHFIVTSYKLKLLRNKNQ csplice_r1_ems_3hM_1972_000000001_0001_0001_2_11_H_.._ems_4hM_3985_0001_0001_0001_0001_33_62_HHH_29_02096_11_0001_24_crosslinked_mm_0
DFELVEECRKRGIPPEECLKIVVKEISERLKVPPEEAVRILFRELLKLGSPLLALLTLLAVLLYI ANPYISVANIMLQNYVKQREKYNYDTLKEQFTFIKNASTSIVYMQFANFMNIDNSLSPVIRYQKLYRRSINIISINNINNNEATVTFESLAQNNTGEILENMLWEAKIGFIMDSISTNMPFHFIVTSYKLKLLRNKNQ nsplice_r1_EHEE_01784_000000022_0001_0001_27_36_H_.._124bfe52565eb76b44f8e4c63d48b7b1_0001_1_0001_0002_0001_0001_17_51_HHH_06_17226_38_0001_51_crosslinked
DEKEKVRRVQKYATKLARKAGVSEELIKKLRKLVEKMIRAGFDAEAAKLIAAIKIELIKWS ANPYISVANIMLQNYVKQREKYNYDTLKEQFTFIKNASTSIVYMQFANFMNIDNSLSPVIRYQKLYRRSINIISINNINNNEATVTFESLAQNNTGEILENMLWEAKIGFIMDSISTNMPFHFIVTSYKLKLLRNKNQ HHH_eva_0077_000000001_0001
SEECLKELAKLARKLKDLVALVVLVLLAVLLLSGELPPEEIERLCREAIKLAKEGNIEEFLKKLL ANPYISVANIMLQNYVKQREKYNYDTLKEQFTFIKNASTSIVYMQFANFMNIDNSLSPVIRYQKLYRRSINIISINNINNNEATVTFESLAQNNTGEILENMLWEAKIGFIMDSISTNMPFHFIVTSYKLKLLRNKNQ csplice_r1_4b397ff321495f1cf064223b6ad1b1e1_0001_000000002_0001_0001_24_33_H_.._ems_3hM_156_0001_0005_0001_0001_23_59_HHH_33_11427_27_0001_3_crosslinked
DIEEAKELAKRNNDEEAERLLEEAKEAIERGDYERALRLLSEVARKLGDPLVISALVLLYVKVVL ANPYISVANIMLQNYVKQREKYNYDTLKEQFTFIKNASTSIVYMQFANFMNIDNSLSPVIRYQKLYRRSINIISINNINNNEATVTFESLAQNNTGEILENMLWEAKIGFIMDSISTNMPFHFIVTSYKLKLLRNKNQ nsplice_r1_4b397ff321495f1cf064223b6ad1b1e1_0001_000000002_0001_0001_24_33_H_.._7b85b248b02270658cb572d4be61dda1_0001_0001_0002_0001_0001_16_48_HHH_06_03001_41_0001
SAEEIADRLLKEAKKLGDEVVKRAAELVKELARKGEASEEELLLLLAQLLCALTSPLCRELLKKL ANPYISVANIMLQNYVKQREKYNYDTLKEQFTFIKNASTSIVYMQFANFMNIDNSLSPVIRYQKLYRRSINIISINNINNNEATVTFESLAQNNTGEILENMLWEAKIGFIMDSISTNMPFHFIVTSYKLKLLRNKNQ nsplice_r1_ems_3hM_1972_000000001_0001_0001_2_11_H_.._62b95a6957470920c8f1bc82cc7c5399_0001_1_0001_0001_0001_0001_36_64_HHH_04_01966_41_0001_69_crosslinked
SWVLAVTADPSFAHLASKVFPNVKVLEFGEFVYLKFDDEQWKEVSKLLKKLGVEFIAIEF ANPYISVANIMLQNYVKQREKYNYDTLKEQFTFIKNASTSIVYMQFANFMNIDNSLSPVIRYQKLYRRSINIISINNINNNEATVTFESLAQNNTGEILENMLWEAKIGFIMDSISTNMPFHFIVTSYKLKLLRNKNQ ems_ferrM_1561_000000000_0001
DEEKLERCIRELGLPPEVKELIERLLELVKRTGDPRLKKLLEALEKACELGNPVLLYAELALVEL ANPYISVANIMLQNYVKQREKYNYDTLKEQFTFIKNASTSIVYMQFANFMNIDNSLSPVIRYQKLYRRSINIISINNINNNEATVTFESLAQNNTGEILENMLWEAKIGFIMDSISTNMPFHFIVTSYKLKLLRNKNQ nsplice_r1_a2de759c170706188c6e693fd8ea43cc_0001_000000001_0001_0001_38_47_H_.._28dda2f3ca9d973031a65d4c81e71c26_0001_1_0001_0001_0001_0001_34_64_HHH_02_20287_37_0001_67_crosslinked
DVREALRKALKKGDELALEAAIILLEVELELRGIPPEEVEKIIEKLIKEVGDPVAEEILERKIRK ANPYISVANIMLQNYVKQREKYNYDTLKEQFTFIKNASTSIVYMQFANFMNIDNSLSPVIRYQKLYRRSINIISINNINNNEATVTFESLAQNNTGEILENMLWEAKIGFIMDSISTNMPFHFIVTSYKLKLLRNKNQ csplice_r1_ems_3hM_1972_000000001_0001_0001_2_11_H_.._371129c4cb5a2bd30508a58bdd26ec5b_0001_0001_0001_0001_0001_4_32_HHH_28_33174_28_0001
DEEELEQLVIELLAAAIVWAIPDLDKAQEVLKELIKEAENRNDELKVEALRRAIKWARELKK ANPYISVANIMLQNYVKQREKYNYDTLKEQFTFIKNASTSIVYMQFANFMNIDNSLSPVIRYQKLYRRSINIISINNINNNEATVTFESLAQNNTGEILENMLWEAKIGFIMDSISTNMPFHFIVTSYKLKLLRNKNQ ems_3hM_1413_000000001_0001
PLEKLFLRVALECILRGDEVCVYAALVALRVTGDPEAVRIVEEALELLKRGDEEKVRRLLKKARK ANPYISVANIMLQNYVKQREKYNYDTLKEQFTFIKNASTSIVYMQFANFMNIDNSLSPVIRYQKLYRRSINIISINNINNNEATVTFESLAQNNTGEILENMLWEAKIGFIMDSISTNMPFHFIVTSYKLKLLRNKNQ csplice_r1_ems_3hM_1972_000000001_0001_0001_2_11_H_.._5f3e9e6710cf722fe56a0b12d5cb6937_0001_0001_0001_0001_17_49_HHH_32_24616_32_0001_39_crosslinked
TLEEIKELLKRDPEKAKELIKRLLEEAERLGDPLLKLFIRVLLEAVERGDEVLVYAALVALEVTR ANPYISVANIMLQNYVKQREKYNYDTLKEQFTFIKNASTSIVYMQFANFMNIDNSLSPVIRYQKLYRRSINIISINNINNNEATVTFESLAQNNTGEILENMLWEAKIGFIMDSISTNMPFHFIVTSYKLKLLRNKNQ nsplice_r1_ems_3hM_1972_000000001_0001_0001_2_11_H_.._5f3e9e6710cf722fe56a0b12d5cb6937_0001_0001_0001_0001_17_49_HHH_02_33959_38_0001
SAELALRAGDPVALAAVARFYVAEENNDEEELERVVRELKKVAEELKDELVKRVVELLEELLRKL ANPYISVANIMLQNYVKQREKYNYDTLKEQFTFIKNASTSIVYMQFANFMNIDNSLSPVIRYQKLYRRSINIISINNINNNEATVTFESLAQNNTGEILENMLWEAKIGFIMDSISTNMPFHFIVTSYKLKLLRNKNQ csplice_r1_4b397ff321495f1cf064223b6ad1b1e1_0001_000000002_0001_0001_24_33_H_.._ae3a8a5b7cc7bb09da291108f3421220_0001_0001_0001_0001_4_32_HHH_28_03719_18_0001
PVEQIALAVLAYVLAVSRNDPELEELVRRLNELLRRDPNDEEVLERIERLLEALERGDKDLAKEL ANPYISVANIMLQNYVKQREKYNYDTLKEQFTFIKNASTSIVYMQFANFMNIDNSLSPVIRYQKLYRRSINIISINNINNNEATVTFESLAQNNTGEILENMLWEAKIGFIMDSISTNMPFHFIVTSYKLKLLRNKNQ csplice_r1_4b397ff321495f1cf064223b6ad1b1e1_0001_000000002_0001_0001_24_33_H_.._ems_3hM_2234_0001_0002_0001_0001_22_59_HHH_31_27173_26_0001
GLVAFFLANPEAAKIVVKYVGAELITINNVWVTVFLDVDDPEYVKKVDKLARDLAGHVLVFVRI ANPYISVANIMLQNYVKQREKYNYDTLKEQFTFIKNASTSIVYMQFANFMNIDNSLSPVIRYQKLYRRSINIISINNINNNEATVTFESLAQNNTGEILENMLWEAKIGFIMDSISTNMPFHFIVTSYKLKLLRNKNQ ems_ferrM_2217_000000001_0001
DLEERALEAAKKGDDETVERVLREAEKRGDSKTAYVVIAAYAALICVLLGACDPEELEELVRRLS ANPYISVANIMLQNYVKQREKYNYDTLKEQFTFIKNASTSIVYMQFANFMNIDNSLSPVIRYQKLYRRSINIISINNINNNEATVTFESLAQNNTGEILENMLWEAKIGFIMDSISTNMPFHFIVTSYKLKLLRNKNQ nsplice_r1_a2de759c170706188c6e693fd8ea43cc_0001_000000001_0001_0001_38_47_H_.._ems_p1-15H-GBL-16H-GABBL-16H_0410_0001_0001_0001_0001_0001_0001_0001_19_54_HHH_01_02321_37_0001_59_crosslinked
GTVVVEVDDKDLASTVVKRANAEVRVSTFNGFILVFVHITSEEASKVVDELRKQGVALFELG ANPYISVANIMLQNYVKQREKYNYDTLKEQFTFIKNASTSIVYMQFANFMNIDNSLSPVIRYQKLYRRSINIISINNINNNEATVTFESLAQNNTGEILENMLWEAKIGFIMDSISTNMPFHFIVTSYKLKLLRNKNQ ems_ferrC_1187_000000015_0001
DEMTKRAETYIKQLAEKAKNVPDPENVEHLLWIAELLAMLADDPRLEKLVKKLSEEVRKYV ANPYISVANIMLQNYVKQREKYNYDTLKEQFTFIKNASTSIVYMQFANFMNIDNSLSPVIRYQKLYRRSINIISINNINNNEATVTFESLAQNNTGEILENMLWEAKIGFIMDSISTNMPFHFIVTSYKLKLLRNKNQ ems_3hC_242_000000015_0001
SEDDETLRKIAQTVANEASKKKRPVRYTIRVNGIDYEVTVDSDPEKAQMAVLHFLIMVWMLKLR ANPYISVANIMLQNYVKQREKYNYDTLKEQFTFIKNASTSIVYMQFANFMNIDNSLSPVIRYQKLYRRSINIISINNINNNEATVTFESLAQNNTGEILENMLWEAKIGFIMDSISTNMPFHFIVTSYKLKLLRNKNQ HEEH_20972_000000013_0001
DEEKEKCKEILKKILKTAEDLNDTTVVIAVLAYIYVAKALNIDCRKAVKLAKKALKYAKRAV ANPYISVANIMLQNYVKQREKYNYDTLKEQFTFIKNASTSIVYMQFANFMNIDNSLSPVIRYQKLYRRSINIISINNINNNEATVTFESLAQNNTGEILENMLWEAKIGFIMDSISTNMPFHFIVTSYKLKLLRNKNQ r1_4b397ff321495f1cf064223b6ad1b1e1_0001_000000002_0001_0001_24_33_H_.._ems_3hM_2237_0001_0003_0001_0001_6_crosslinked
DWLEEWARQLARKIAEEAKRKNSPVTANYTVNGVTVNFTIDSDPSQAEKVADKIVTVWDKAAEG ANPYISVANIMLQNYVKQREKYNYDTLKEQFTFIKNASTSIVYMQFANFMNIDNSLSPVIRYQKLYRRSINIISINNINNNEATVTFESLAQNNTGEILENMLWEAKIGFIMDSISTNMPFHFIVTSYKLKLLRNKNQ HEEH_10703_000000027_0001
DEELREAIERGDPELFKRIVEKLQKELGDPALREALVAYLYVLVVELNNPEAEKVLRELAKELLS ANPYISVANIMLQNYVKQREKYNYDTLKEQFTFIKNASTSIVYMQFANFMNIDNSLSPVIRYQKLYRRSINIISINNINNNEATVTFESLAQNNTGEILENMLWEAKIGFIMDSISTNMPFHFIVTSYKLKLLRNKNQ nsplice_r1_4b397ff321495f1cf064223b6ad1b1e1_0001_000000002_0001_0001_24_33_H_.._8edf3dbcd0f6789eec36dd53d59925b1_0001_0001_0001_0001_0001_17_50_HHH_02_29558_38_0001
DRKEVIEEVWERVDTALSNNDPDTAKKVVDDAERLAKELGDILLHMVVLILLWYIEVFKG ANPYISVANIMLQNYVKQREKYNYDTLKEQFTFIKNASTSIVYMQFANFMNIDNSLSPVIRYQKLYRRSINIISINNINNNEATVTFESLAQNNTGEILENMLWEAKIGFIMDSISTNMPFHFIVTSYKLKLLRNKNQ ems_3hM_1928_000000006_0001
SLVELVLEAVRLGDPYAVLVARYLLEYELRERGVPPEVIREIKELVEKVLKTKDPRLEERLRRLV ANPYISVANIMLQNYVKQREKYNYDTLKEQFTFIKNASTSIVYMQFANFMNIDNSLSPVIRYQKLYRRSINIISINNINNNEATVTFESLAQNNTGEILENMLWEAKIGFIMDSISTNMPFHFIVTSYKLKLLRNKNQ csplice_r1_4b397ff321495f1cf064223b6ad1b1e1_0001_000000002_0001_0001_24_33_H_.._90ca9bb350f5ff07ade78b53f6260034_0001_0001_0001_0001_0001_4_33_HHH_28_32929_26_0001
DEAKRLAKELNDPEILELLKELEELKRRDPNDEEVKLEIEALELALRLGDRVAAKTLALAYRYVR ANPYISVANIMLQNYVKQREKYNYDTLKEQFTFIKNASTSIVYMQFANFMNIDNSLSPVIRYQKLYRRSINIISINNINNNEATVTFESLAQNNTGEILENMLWEAKIGFIMDSISTNMPFHFIVTSYKLKLLRNKNQ nsplice_r1_4b397ff321495f1cf064223b6ad1b1e1_0001_000000002_0001_0001_24_33_H_.._6920960f944f70cac8c4a020bedd6a3f_0001_0001_0001_0001_18_51_HHH_11_08388_45_0001
SLTIAVWVDNNGKEEVVHFKVGPDPKEVKTARDLATKFAKEAQDRGATVVVDIEDGDEVEFLTFI ANPYISVANIMLQNYVKQREKYNYDTLKEQFTFIKNASTSIVYMQFANFMNIDNSLSPVIRYQKLYRRSINIISINNINNNEATVTFESLAQNNTGEILENMLWEAKIGFIMDSISTNMPFHFIVTSYKLKLLRNKNQ EEHEE_23656_000000023_0001
TRVVIIGLDPHLIELLSRLVQAPYEVRTINGLIIVRFKDADPTIAKRVASLVGAVVIVIP ANPYISVANIMLQNYVKQREKYNYDTLKEQFTFIKNASTSIVYMQFANFMNIDNSLSPVIRYQKLYRRSINIISINNINNNEATVTFESLAQNNTGEILENMLWEAKIGFIMDSISTNMPFHFIVTSYKLKLLRNKNQ ems_ferrM_5728_000000000_0001
STFYINSYFSQNASPKEQKEIEKKAEKLAQKFRKEAEKNGLKVKVIVYTARWNGHVLVFVFVVVQ ANPYISVANIMLQNYVKQREKYNYDTLKEQFTFIKNASTSIVYMQFANFMNIDNSLSPVIRYQKLYRRSINIISINNINNNEATVTFESLAQNNTGEILENMLWEAKIGFIMDSISTNMPFHFIVTSYKLKLLRNKNQ EHEE_06818_000000000_0001
SEEKSRKLCKKALKLGNPYVILVLLYILLLILERKGDPRREEVRKILELVRKDPSRAPELVKRLC ANPYISVANIMLQNYVKQREKYNYDTLKEQFTFIKNASTSIVYMQFANFMNIDNSLSPVIRYQKLYRRSINIISINNINNNEATVTFESLAQNNTGEILENMLWEAKIGFIMDSISTNMPFHFIVTSYKLKLLRNKNQ r1_4b397ff321495f1cf064223b6ad1b1e1_0001_000000002_0001_0001_24_33_H_.._3e48acfc8b2eb1ce5257a3e289c4a57f_0001_1_0001_0001_0001_1_crosslinked
DPQEEKAKKTFKKAVEEAKKKNRPVTVKVTFNGFSAKIDVDSDPVMVLAAELQLEIFLDKAKIN ANPYISVANIMLQNYVKQREKYNYDTLKEQFTFIKNASTSIVYMQFANFMNIDNSLSPVIRYQKLYRRSINIISINNINNNEATVTFESLAQNNTGEILENMLWEAKIGFIMDSISTNMPFHFIVTSYKLKLLRNKNQ HEEH_01099_000000010_0001
SELHEVLRRVEEGELPPEELEKVLEELVRKTGNPLLKIVLRAFKKALERGNKVLLYAQIALAAVN ANPYISVANIMLQNYVKQREKYNYDTLKEQFTFIKNASTSIVYMQFANFMNIDNSLSPVIRYQKLYRRSINIISINNINNNEATVTFESLAQNNTGEILENMLWEAKIGFIMDSISTNMPFHFIVTSYKLKLLRNKNQ r1_ems_3hM_1972_000000001_0001_0001_2_11_H_.._bf94da659c24ddacf74c1b38cf2c2be9_0001_1_0001_0001_0001_0001
PYREEAERVALEAAEAGDEYALAAALYVVEELGNEEAVREIRKLLELLRRDPREVRKLLKKLK ANPYISVANIMLQNYVKQREKYNYDTLKEQFTFIKNASTSIVYMQFANFMNIDNSLSPVIRYQKLYRRSINIISINNINNNEATVTFESLAQNNTGEILENMLWEAKIGFIMDSISTNMPFHFIVTSYKLKLLRNKNQ csplice_r1_4b397ff321495f1cf064223b6ad1b1e1_0001_000000002_0001_0001_24_33_H_.._ad9a6d61b8312e9423d9d072dea46e9c_0001_0001_0001_0001_0001_17_49_HHH_31_20220_33_0001
DEYVEEAIKQAKKQGLPPEIVLRAVIAALLALGVPPEEIRKIIKTIAEKLGIPPEEVEKLLEELL ANPYISVANIMLQNYVKQREKYNYDTLKEQFTFIKNASTSIVYMQFANFMNIDNSLSPVIRYQKLYRRSINIISINNINNNEATVTFESLAQNNTGEILENMLWEAKIGFIMDSISTNMPFHFIVTSYKLKLLRNKNQ csplice_r1_ems_4hC_3186_0001_000000000_0001_0001_51_60_H_.._742e371a680a7b8c0cadea01a360c054_0001_0001_0002_0001_0001_16_50_HHH_35_15968_30_0001
SEEIKERAERAEKKGDRETVKRLAELALKLGDVELLRVFVEIAKRLNDAELLERVTAVAIELYLR ANPYISVANIMLQNYVKQREKYNYDTLKEQFTFIKNASTSIVYMQFANFMNIDNSLSPVIRYQKLYRRSINIISINNINNNEATVTFESLAQNNTGEILENMLWEAKIGFIMDSISTNMPFHFIVTSYKLKLLRNKNQ nsplice_r1_EHEE_01784_000000022_0001_0001_27_36_H_.._ems_3hM_3716_0001_0002_0001_0001_24_61_HHH_05_02769_34_0001
DLEELLRRLGVPPEVIEILKRALEELKRRGVPPEAIVAYLYVIAVELNDPEARKVLKELAKKLLK ANPYISVANIMLQNYVKQREKYNYDTLKEQFTFIKNASTSIVYMQFANFMNIDNSLSPVIRYQKLYRRSINIISINNINNNEATVTFESLAQNNTGEILENMLWEAKIGFIMDSISTNMPFHFIVTSYKLKLLRNKNQ nsplice_r1_4b397ff321495f1cf064223b6ad1b1e1_0001_000000002_0001_0001_24_33_H_.._8edf3dbcd0f6789eec36dd53d59925b1_0001_0001_0001_0001_0001_17_50_HHH_02_09382_38_0001
DEVAKRAAKKAGDEEVLRELKELEELLRRNPDDEDVRERLKELIARLVLKLKDPEVLALLAYLYV ANPYISVANIMLQNYVKQREKYNYDTLKEQFTFIKNASTSIVYMQFANFMNIDNSLSPVIRYQKLYRRSINIISINNINNNEATVTFESLAQNNTGEILENMLWEAKIGFIMDSISTNMPFHFIVTSYKLKLLRNKNQ nsplice_r1_4b397ff321495f1cf064223b6ad1b1e1_0001_000000002_0001_0001_24_33_H_.._2fd9b0ca5f3924f390ccb78dc8daac8c_0001_0001_0003_0001_0001_33_64_HHH_02_16219_36_0001
KVAVFLILDDIDRAESVAKSFNAEIYTVNGVNVAVDVDSEELAKKIVEIVQPKTWIISKI ANPYISVANIMLQNYVKQREKYNYDTLKEQFTFIKNASTSIVYMQFANFMNIDNSLSPVIRYQKLYRRSINIISINNINNNEATVTFESLAQNNTGEILENMLWEAKIGFIMDSISTNMPFHFIVTSYKLKLLRNKNQ ems_ferrM_4438_000000008_0001
STVIILLNGVDPRAVSTVAASQVGEFKLREINGLVVVSVHADPKLVKKLVKELAQKPVIVLEFE ANPYISVANIMLQNYVKQREKYNYDTLKEQFTFIKNASTSIVYMQFANFMNIDNSLSPVIRYQKLYRRSINIISINNINNNEATVTFESLAQNNTGEILENMLWEAKIGFIMDSISTNMPFHFIVTSYKLKLLRNKNQ ems_ferrM_2817_0001_000000011_0001
DISEKLKEAIERNDPELLERLLEELVRRTGDPDVKRSLELVREAIKLNDPYAVRAIAYVVVLLLS ANPYISVANIMLQNYVKQREKYNYDTLKEQFTFIKNASTSIVYMQFANFMNIDNSLSPVIRYQKLYRRSINIISINNINNNEATVTFESLAQNNTGEILENMLWEAKIGFIMDSISTNMPFHFIVTSYKLKLLRNKNQ nsplice_r1_4b397ff321495f1cf064223b6ad1b1e1_0001_000000002_0001_0001_24_33_H_.._4a0c507f6062f32b8f28d793a3f8ca68_0001_0001_0001_0001_16_51_HHH_04_14898_38_0001
ATVHVNGRTFHFETPEMARMAAELAAMALGLTVKVENGQYKVE ANPYISVANIMLQNYVKQREKYNYDTLKEQFTFIKNASTSIVYMQFANFMNIDNSLSPVIRYQKLYRRSINIISINNINNNEATVTFESLAQNNTGEILENMLWEAKIGFIMDSISTNMPFHFIVTSYKLKLLRNKNQ EEHEE_rd4_0558.min_rise1.27_000000005_0001
SSSRRHIYFLLVSSEDEAKKFVEDVKRKADTIYKELKKSGGDVKVSVWYKQLGRFVVVSVAFKVD ANPYISVANIMLQNYVKQREKYNYDTLKEQFTFIKNASTSIVYMQFANFMNIDNSLSPVIRYQKLYRRSINIISINNINNNEATVTFESLAQNNTGEILENMLWEAKIGFIMDSISTNMPFHFIVTSYKLKLLRNKNQ EHEE_12685_000000017_0001
DVKVKITYTSNGRHQSQTYTVSPDPREIKKAKKIAEEVSKEARKFGALVAVIIANGEELDLLFWL ANPYISVANIMLQNYVKQREKYNYDTLKEQFTFIKNASTSIVYMQFANFMNIDNSLSPVIRYQKLYRRSINIISINNINNNEATVTFESLAQNNTGEILENMLWEAKIGFIMDSISTNMPFHFIVTSYKLKLLRNKNQ EEHEE_25456_000000013_0001
SIEEVKELAERLGDEELKKVAEKAEKLIKNVPPEEREYIEELVKVLLEAVEAGDEYAKAAARYVL ANPYISVANIMLQNYVKQREKYNYDTLKEQFTFIKNASTSIVYMQFANFMNIDNSLSPVIRYQKLYRRSINIISINNINNNEATVTFESLAQNNTGEILENMLWEAKIGFIMDSISTNMPFHFIVTSYKLKLLRNKNQ nsplice_r1_4b397ff321495f1cf064223b6ad1b1e1_0001_000000002_0001_0001_24_33_H_.._ad9a6d61b8312e9423d9d072dea46e9c_0001_0001_0001_0001_0001_17_49_HHH_02_26072_39_0001
DRREVARLAIEAVEEGDEEKVEEAKELAKRLGDEDLLRLIEALKLALKLGNPVAIYAQRALLEVT ANPYISVANIMLQNYVKQREKYNYDTLKEQFTFIKNASTSIVYMQFANFMNIDNSLSPVIRYQKLYRRSINIISINNINNNEATVTFESLAQNNTGEILENMLWEAKIGFIMDSISTNMPFHFIVTSYKLKLLRNKNQ nsplice_r1_ems_3hM_1972_000000001_0001_0001_2_11_H_.._69ebf6abb05f6894d307aca79c652f7c_0001_1_0001_0002_0001_0001_19_51_HHH_02_01778_35_0001
SEEELKKILKKARKLGADEAVVWILALILAVWAGVISEEQAEKKAKEAIKKWK ANPYISVANIMLQNYVKQREKYNYDTLKEQFTFIKNASTSIVYMQFANFMNIDNSLSPVIRYQKLYRRSINIISINNINNNEATVTFESLAQNNTGEILENMLWEAKIGFIMDSISTNMPFHFIVTSYKLKLLRNKNQ ems_p1-14H-GBL-16H-GABBL-15H_0176_0001_0001_0001_000000001_0001
DELEEELRESKERGTLEELLERLKEEAERRGDPLLKLFLEVALEALKKGDEVLLYAALVALVVTR ANPYISVANIMLQNYVKQREKYNYDTLKEQFTFIKNASTSIVYMQFANFMNIDNSLSPVIRYQKLYRRSINIISINNINNNEATVTFESLAQNNTGEILENMLWEAKIGFIMDSISTNMPFHFIVTSYKLKLLRNKNQ nsplice_r1_ems_3hM_1972_000000001_0001_0001_2_11_H_.._5f3e9e6710cf722fe56a0b12d5cb6937_0001_0001_0001_0001_17_49_HHH_02_14256_36_0001
SIRVSVVTIHNGDLKIEHYHFGDSPEERKKAEKVIKRLKKEAHDKDLEVVIFVRDGDDFDIVILK ANPYISVANIMLQNYVKQREKYNYDTLKEQFTFIKNASTSIVYMQFANFMNIDNSLSPVIRYQKLYRRSINIISINNINNNEATVTFESLAQNNTGEILENMLWEAKIGFIMDSISTNMPFHFIVTSYKLKLLRNKNQ EEHEE_20342_000000013_0001
PSEEITLLLAEIWVKAWRDGDKKVLDLVKELAKKWTDAAKRNDEEKQKKILKEVRKVLKIAQR ANPYISVANIMLQNYVKQREKYNYDTLKEQFTFIKNASTSIVYMQFANFMNIDNSLSPVIRYQKLYRRSINIISINNINNNEATVTFESLAQNNTGEILENMLWEAKIGFIMDSISTNMPFHFIVTSYKLKLLRNKNQ ems_3hM_866_000000001_0001
SVLVAVLVNDNGHWNAIFVHLGDDPSEQEKAKQVARDLNKRAKELNLRVTVVVWYGDRILDIEVE ANPYISVANIMLQNYVKQREKYNYDTLKEQFTFIKNASTSIVYMQFANFMNIDNSLSPVIRYQKLYRRSINIISINNINNNEATVTFESLAQNNTGEILENMLWEAKIGFIMDSISTNMPFHFIVTSYKLKLLRNKNQ EEHEE_11027_000000042_0001
SLRERLRKLLEELGVPPKLIRAVRTLLLVCAYILGNPEECLETLRKLLKLLGNPEAARAVELALR ANPYISVANIMLQNYVKQREKYNYDTLKEQFTFIKNASTSIVYMQFANFMNIDNSLSPVIRYQKLYRRSINIISINNINNNEATVTFESLAQNNTGEILENMLWEAKIGFIMDSISTNMPFHFIVTSYKLKLLRNKNQ r1_EHEE_01784_000000022_0001_0001_27_36_H_.._d187318b74e18ff38cd16117838c0d0d_0001_0001_0001_0001_0001_11_crosslinked
TEEEAHRVARLALRAAHKGDKDKVKKAWELAKKLLEKEPEDWLVRAVLLIVELLLKWVS ANPYISVANIMLQNYVKQREKYNYDTLKEQFTFIKNASTSIVYMQFANFMNIDNSLSPVIRYQKLYRRSINIISINNINNNEATVTFESLAQNNTGEILENMLWEAKIGFIMDSISTNMPFHFIVTSYKLKLLRNKNQ ems_3hM_3655_000000002_0001
TEEVYEVVKKGDEETARKLCKKEGFSEEECEIIVLLILIAVLLGVSPEVVKRAIKTAKKLLEERK ANPYISVANIMLQNYVKQREKYNYDTLKEQFTFIKNASTSIVYMQFANFMNIDNSLSPVIRYQKLYRRSINIISINNINNNEATVTFESLAQNNTGEILENMLWEAKIGFIMDSISTNMPFHFIVTSYKLKLLRNKNQ nsplice_r1_HEEH_25006_000000001_0001_0001_43_52_H_.._HHH_eva_0300_0001_0002_0001_0001_23_61_HHH_07_05874_38_0001_49_crosslinked
PVVFIRVDDPTQAEQVARVLLEDVIIFTINGKVVIFIFNVDPRLAKEVRDKTQADVKIWE ANPYISVANIMLQNYVKQREKYNYDTLKEQFTFIKNASTSIVYMQFANFMNIDNSLSPVIRYQKLYRRSINIISINNINNNEATVTFESLAQNNTGEILENMLWEAKIGFIMDSISTNMPFHFIVTSYKLKLLRNKNQ ems_ferrM_3161_0001_000000022_0001
PLEAIAALVLAYVLAYELGDPDIREILKELAELLRRDPDNEEVIEILKRILELLERGNEEEARRL ANPYISVANIMLQNYVKQREKYNYDTLKEQFTFIKNASTSIVYMQFANFMNIDNSLSPVIRYQKLYRRSINIISINNINNNEATVTFESLAQNNTGEILENMLWEAKIGFIMDSISTNMPFHFIVTSYKLKLLRNKNQ csplice_r1_4b397ff321495f1cf064223b6ad1b1e1_0001_000000002_0001_0001_24_33_H_.._8595df9828f151aa3770abca3fa4d662_0001_0001_0002_0001_0001_16_49_HHH_25_16868_20_0001
SDETKRLQKIAKKALKLLRQGKLDIEEAARIVNKVLDIALRLGDQKAVHVALRILVLLARIWAG ANPYISVANIMLQNYVKQREKYNYDTLKEQFTFIKNASTSIVYMQFANFMNIDNSLSPVIRYQKLYRRSINIISINNINNNEATVTFESLAQNNTGEILENMLWEAKIGFIMDSISTNMPFHFIVTSYKLKLLRNKNQ HHH_eva_0067_000000007_0001
DEVEKWATTVASIAIEARDKNNEELMKKADKVMKTVTKRLSKNPELQKKFIEIVIRLLAEA ANPYISVANIMLQNYVKQREKYNYDTLKEQFTFIKNASTSIVYMQFANFMNIDNSLSPVIRYQKLYRRSINIISINNINNNEATVTFESLAQNNTGEILENMLWEAKIGFIMDSISTNMPFHFIVTSYKLKLLRNKNQ ems_3hM_965_000000006_0001
DEEALKVLKEAIEAGDPYAALAALYVIIVLIKETKDPEIEKLLRELIELLERRGDPVARKAKKLL ANPYISVANIMLQNYVKQREKYNYDTLKEQFTFIKNASTSIVYMQFANFMNIDNSLSPVIRYQKLYRRSINIISINNINNNEATVTFESLAQNNTGEILENMLWEAKIGFIMDSISTNMPFHFIVTSYKLKLLRNKNQ csplice_r1_4b397ff321495f1cf064223b6ad1b1e1_0001_000000002_0001_0001_24_33_H_.._75166731caeca48a8b6666ff84b8d2e4_0001_0001_0002_0001_0001_16_51_HHH_31_27790_27_0001
DEVDELIKTLATRATEEAQRKGHPVVVFLDFNNAIVIIVVGPDPREREEATRWAQKMAREWLKR ANPYISVANIMLQNYVKQREKYNYDTLKEQFTFIKNASTSIVYMQFANFMNIDNSLSPVIRYQKLYRRSINIISINNINNNEATVTFESLAQNNTGEILENMLWEAKIGFIMDSISTNMPFHFIVTSYKLKLLRNKNQ HEEH_00493_000000025_0001
DIACIAYSAVVKILRDPEALAEALKLVAELRGDEEIKRLAEEILECLKRGECSEEEVLKLLEELC ANPYISVANIMLQNYVKQREKYNYDTLKEQFTFIKNASTSIVYMQFANFMNIDNSLSPVIRYQKLYRRSINIISINNINNNEATVTFESLAQNNTGEILENMLWEAKIGFIMDSISTNMPFHFIVTSYKLKLLRNKNQ csplice_r1_4b397ff321495f1cf064223b6ad1b1e1_0001_000000002_0001_0001_24_33_H_.._8da475e37648611124092ca2728912ae_0001_0001_0003_0001_0001_18_51_HHH_32_02777_13_0001_2_crosslinked_mm_0
DSEEISRTLTELVRKAIKKRDMMLVALLLAHAWVIAVDLGDEDLEKILKTLARIAKKYIQ ANPYISVANIMLQNYVKQREKYNYDTLKEQFTFIKNASTSIVYMQFANFMNIDNSLSPVIRYQKLYRRSINIISINNINNNEATVTFESLAQNNTGEILENMLWEAKIGFIMDSISTNMPFHFIVTSYKLKLLRNKNQ ems_3hM_185_000000001_0001
SDNKVYLYRFRGNDPKQKKEAEDRLETVRKKIEQTARERGLTVRIHYIEIRVGSKVFIIVIVEIN ANPYISVANIMLQNYVKQREKYNYDTLKEQFTFIKNASTSIVYMQFANFMNIDNSLSPVIRYQKLYRRSINIISINNINNNEATVTFESLAQNNTGEILENMLWEAKIGFIMDSISTNMPFHFIVTSYKLKLLRNKNQ EHEE_02707_000000001_0001
DIAAIAYSAVVVILKDPEAAEKAVELLRRAGDEEAARRLVEFLEEIARKLNDEKAKRIAEELKRR ANPYISVANIMLQNYVKQREKYNYDTLKEQFTFIKNASTSIVYMQFANFMNIDNSLSPVIRYQKLYRRSINIISINNINNNEATVTFESLAQNNTGEILENMLWEAKIGFIMDSISTNMPFHFIVTSYKLKLLRNKNQ csplice_r1_4b397ff321495f1cf064223b6ad1b1e1_0001_000000002_0001_0001_24_33_H_.._8da475e37648611124092ca2728912ae_0001_0001_0003_0001_0001_18_51_HHH_31_03617_16_0001
DYREEAKKVLTEVEKKARENNDEKCVKLVKKTLKLVKKVSKKLSERVVKIVLLAYIYVAKAAC ANPYISVANIMLQNYVKQREKYNYDTLKEQFTFIKNASTSIVYMQFANFMNIDNSLSPVIRYQKLYRRSINIISINNINNNEATVTFESLAQNNTGEILENMLWEAKIGFIMDSISTNMPFHFIVTSYKLKLLRNKNQ r1_4b397ff321495f1cf064223b6ad1b1e1_0001_000000002_0001_0001_24_33_H_.._ems_3hM_1417_0001_0004_0001_0001_3_crosslinked
TEDDKFNSLLKTVETIAKQNNNLAALWAVQLAEWIYKEAKKNNDDELRKYARKLVKTAYEVAS ANPYISVANIMLQNYVKQREKYNYDTLKEQFTFIKNASTSIVYMQFANFMNIDNSLSPVIRYQKLYRRSINIISINNINNNEATVTFESLAQNNTGEILENMLWEAKIGFIMDSISTNMPFHFIVTSYKLKLLRNKNQ ems_3hC_963_0002_000000009_0001
DLHFTAHVRFHESDKDSKKKAEDWVALVKLIAKIMAHILNTSITVRVKRKKDGDTIQLDIEVRIR ANPYISVANIMLQNYVKQREKYNYDTLKEQFTFIKNASTSIVYMQFANFMNIDNSLSPVIRYQKLYRRSINIISINNINNNEATVTFESLAQNNTGEILENMLWEAKIGFIMDSISTNMPFHFIVTSYKLKLLRNKNQ EHEE_05507_000000004_0001
SAEEARKLARKAAKKGDDHALILAMELWVLAVLGLVSEEEDKDILRKLREALSS ANPYISVANIMLQNYVKQREKYNYDTLKEQFTFIKNASTSIVYMQFANFMNIDNSLSPVIRYQKLYRRSINIISINNINNNEATVTFESLAQNNTGEILENMLWEAKIGFIMDSISTNMPFHFIVTSYKLKLLRNKNQ ems_p1-14H-GBL-16H-GABBL-16H_0600_0001_0001_0001_000000009_0001
HPAHELAIKIAREVIRKVKKTGDTIRVTFDVANVKVTVDVPPDEADAILVVITAIMIVTDRAKK ANPYISVANIMLQNYVKQREKYNYDTLKEQFTFIKNASTSIVYMQFANFMNIDNSLSPVIRYQKLYRRSINIISINNINNNEATVTFESLAQNNTGEILENMLWEAKIGFIMDSISTNMPFHFIVTSYKLKLLRNKNQ HEEH_05844_000000022_0001
SDSEIYLFQFTGPDAEEKARKTATKVVKKVATKLRKKVGVDKFRYEIIVVKLNGIVFVIIVVDVQ ANPYISVANIMLQNYVKQREKYNYDTLKEQFTFIKNASTSIVYMQFANFMNIDNSLSPVIRYQKLYRRSINIISINNINNNEATVTFESLAQNNTGEILENMLWEAKIGFIMDSISTNMPFHFIVTSYKLKLLRNKNQ EHEE_08483_000000028_0001
GVLLLQLKDEKAKIIQELVSDPNVRILKIGDEYVVIVRDDRILKKLAETAKRLDASVEVDVG ANPYISVANIMLQNYVKQREKYNYDTLKEQFTFIKNASTSIVYMQFANFMNIDNSLSPVIRYQKLYRRSINIISINNINNNEATVTFESLAQNNTGEILENMLWEAKIGFIMDSISTNMPFHFIVTSYKLKLLRNKNQ ems_ferrM_4142_000000002_0001
SEKVQIFIDDEHIAKLISKAVNAPVKTSNGAFTIEVKDPSEELKKTVTDLAKKVGAFVVDWVE ANPYISVANIMLQNYVKQREKYNYDTLKEQFTFIKNASTSIVYMQFANFMNIDNSLSPVIRYQKLYRRSINIISINNINNNEATVTFESLAQNNTGEILENMLWEAKIGFIMDSISTNMPFHFIVTSYKLKLLRNKNQ ems_ferrM_6275_000000011_0001
DEELDELVKRGDFETAIRLIEEIAERLNDPRLRKLAEALKRALKRRNPVLVYAEIALAIVLIRLS ANPYISVANIMLQNYVKQREKYNYDTLKEQFTFIKNASTSIVYMQFANFMNIDNSLSPVIRYQKLYRRSINIISINNINNNEATVTFESLAQNNTGEILENMLWEAKIGFIMDSISTNMPFHFIVTSYKLKLLRNKNQ nsplice_r1_ems_3hM_1972_000000001_0001_0001_2_11_H_.._a65768bbe80a5bf6221e055eaacc06f2_0001_0001_0003_0001_0001_16_51_HHH_09_13431_41_0001
DEKKKESTRVERLAEEIKKKASPEEQQVLELALDMLKIALELNDEKLAKMLSRAIEKIWRDLS ANPYISVANIMLQNYVKQREKYNYDTLKEQFTFIKNASTSIVYMQFANFMNIDNSLSPVIRYQKLYRRSINIISINNINNNEATVTFESLAQNNTGEILENMLWEAKIGFIMDSISTNMPFHFIVTSYKLKLLRNKNQ ems_3hC_517_000000000_0001
PISELAREAAKEAAKRGNPTLVRAEVILLAVTLGVPPEEVIKELLELLKREGDPDAVKLLEELLR ANPYISVANIMLQNYVKQREKYNYDTLKEQFTFIKNASTSIVYMQFANFMNIDNSLSPVIRYQKLYRRSINIISINNINNNEATVTFESLAQNNTGEILENMLWEAKIGFIMDSISTNMPFHFIVTSYKLKLLRNKNQ csplice_r1_ems_3hM_1972_000000001_0001_0001_2_11_H_.._6261e9fc671901e549fde597862c28fc_0001_0001_0002_0001_0001_15_48_HHH_33_30992_31_0001
GDEKEHTVDVPYTDPLEAMHFLIKVWMELWELKEEAEKNGRRFEFSVRLETHNNRFQVRYTTRTE ANPYISVANIMLQNYVKQREKYNYDTLKEQFTFIKNASTSIVYMQFANFMNIDNSLSPVIRYQKLYRRSINIISINNINNNEATVTFESLAQNNTGEILENMLWEAKIGFIMDSISTNMPFHFIVTSYKLKLLRNKNQ EHEE_10073_000000003_0001
AKCVQELVKIAEEKGDLDVVLKLTLFAVLLAEAEARGDEELVRRLRKICEEAKRKDDPRVVEELS ANPYISVANIMLQNYVKQREKYNYDTLKEQFTFIKNASTSIVYMQFANFMNIDNSLSPVIRYQKLYRRSINIISINNINNNEATVTFESLAQNNTGEILENMLWEAKIGFIMDSISTNMPFHFIVTSYKLKLLRNKNQ csplice_r1_ems_3hM_345_000000001_0001_0001_10_19_H_.._ems_p1-15H-GABBL-14H-GBL-16H_0177_0001_0001_0001_0001_0002_0001_0001_21_52_HHH_31_28399_27_0001_22_crosslinked
FFAIVIHDHWWKVISEYAKKHGALIVRLGDTWIVFFDAEEVSEFAKKVKNQGAAVKIWYE ANPYISVANIMLQNYVKQREKYNYDTLKEQFTFIKNASTSIVYMQFANFMNIDNSLSPVIRYQKLYRRSINIISINNINNNEATVTFESLAQNNTGEILENMLWEAKIGFIMDSISTNMPFHFIVTSYKLKLLRNKNQ ems_ferrM_5384_0002_000000016_0001
DEILKELEELFRRDPREAAKLIEKIARELGIPPAELVQRLIEIAKERGDLDLVLILTLLAVLIAQ ANPYISVANIMLQNYVKQREKYNYDTLKEQFTFIKNASTSIVYMQFANFMNIDNSLSPVIRYQKLYRRSINIISINNINNNEATVTFESLAQNNTGEILENMLWEAKIGFIMDSISTNMPFHFIVTSYKLKLLRNKNQ nsplice_r1_ems_3hM_345_000000001_0001_0001_10_19_H_.._ems_p1-15H-GABBL-14H-GBL-16H_0177_0001_0001_0001_0001_0002_0001_0001_21_52_HHH_01_13719_38_0001
DVEELARRLGDEEAEKIFRLLKELKERDPNNEEARELEKELKECLEKNDLVCLIALLAYAYVLLS ANPYISVANIMLQNYVKQREKYNYDTLKEQFTFIKNASTSIVYMQFANFMNIDNSLSPVIRYQKLYRRSINIISINNINNNEATVTFESLAQNNTGEILENMLWEAKIGFIMDSISTNMPFHFIVTSYKLKLLRNKNQ nsplice_r1_4b397ff321495f1cf064223b6ad1b1e1_0001_000000002_0001_0001_24_33_H_.._ems_3hM_2959_0001_0001_0001_24_63_HHH_06_10899_37_0001_38_crosslinked
PEVVEICKELLKRGNEEEVRRICEELLKKFGIPPTLVLAVCIILINLCKLGNEKTVKRTFKRVNS ANPYISVANIMLQNYVKQREKYNYDTLKEQFTFIKNASTSIVYMQFANFMNIDNSLSPVIRYQKLYRRSINIISINNINNNEATVTFESLAQNNTGEILENMLWEAKIGFIMDSISTNMPFHFIVTSYKLKLLRNKNQ r1_a2de759c170706188c6e693fd8ea43cc_0001_000000001_0001_0001_38_47_H_.._2ed6c380ac3aef96c6842f9fcab0d83b_0001_1_0001_0001_0001_8_crosslinked_mm_1
TQVLFFVVIFTFKSEDQKKEAEDRARKLIKEAEKEAQKQADSVEVSYKWDTFNNVLFVEVRFNLK ANPYISVANIMLQNYVKQREKYNYDTLKEQFTFIKNASTSIVYMQFANFMNIDNSLSPVIRYQKLYRRSINIISINNINNNEATVTFESLAQNNTGEILENMLWEAKIGFIMDSISTNMPFHFIVTSYKLKLLRNKNQ EHEE_04492_000000021_0001
TEELKELIERGDPRFEEVLKRLKELCKRLGDPICELVLRACELAIKLNNPVLVYACLALLLVTLK ANPYISVANIMLQNYVKQREKYNYDTLKEQFTFIKNASTSIVYMQFANFMNIDNSLSPVIRYQKLYRRSINIISINNINNNEATVTFESLAQNNTGEILENMLWEAKIGFIMDSISTNMPFHFIVTSYKLKLLRNKNQ nsplice_r1_ems_3hM_1972_000000001_0001_0001_2_11_H_.._2d5a0e42518f7c0de0c8a0066b0bd8d1_0001_0001_0002_0001_0001_14_49_HHH_02_09140_36_0001_46_crosslinked_mm_0
DLIVTAAAILALLTPDEELSRRAIEAACEYVSRTLKVPPEEAKKICEKILREIGDPEAVRLLREL ANPYISVANIMLQNYVKQREKYNYDTLKEQFTFIKNASTSIVYMQFANFMNIDNSLSPVIRYQKLYRRSINIISINNINNNEATVTFESLAQNNTGEILENMLWEAKIGFIMDSISTNMPFHFIVTSYKLKLLRNKNQ csplice_r1_EHEE_05087_000000002_0001_0001_26_35_H_.._ems_3hM_97_0001_0002_0001_0001_4_41_HHH_34_12127_28_0001_17_crosslinked
DLCELLVKVLKLPPEEKEKCERAVELLKRRGNEELLKRIRKLVEEAVRKNDEVRLYAVAALVLVA ANPYISVANIMLQNYVKQREKYNYDTLKEQFTFIKNASTSIVYMQFANFMNIDNSLSPVIRYQKLYRRSINIISINNINNNEATVTFESLAQNNTGEILENMLWEAKIGFIMDSISTNMPFHFIVTSYKLKLLRNKNQ nsplice_r1_ems_3hM_1972_000000001_0001_0001_2_11_H_.._c27565b4430b6b19440bc2ed8c0096ae_0001_0001_0005_0001_0001_34_64_HHH_05_16962_55_0001_64_crosslinked
DLDELIERGNSEEAKKIVEEIVRRLGLPPADEEIARLAVELILLAIERGNELLKRAAKTLLEVTL ANPYISVANIMLQNYVKQREKYNYDTLKEQFTFIKNASTSIVYMQFANFMNIDNSLSPVIRYQKLYRRSINIISINNINNNEATVTFESLAQNNTGEILENMLWEAKIGFIMDSISTNMPFHFIVTSYKLKLLRNKNQ nsplice_r1_ems_3hM_1972_000000001_0001_0001_2_11_H_.._69cfa9f788fdbed3100f70ea20148145_0001_0001_0002_0001_0001_15_49_HHH_02_33121_39_0001
TERITWTYTQDGFDETESLMLALIAEQVAMRLEEKARKRGLSVDVKVETKRDGEQFRVTVKVNSG ANPYISVANIMLQNYVKQREKYNYDTLKEQFTFIKNASTSIVYMQFANFMNIDNSLSPVIRYQKLYRRSINIISINNINNNEATVTFESLAQNNTGEILENMLWEAKIGFIMDSISTNMPFHFIVTSYKLKLLRNKNQ EHEE_12527_000000025_0001
DIDELLKEARKEGDELGRELLEKASKALKRGDLELALKLLSELARKLGDPRVISVLVLLYVKLVL ANPYISVANIMLQNYVKQREKYNYDTLKEQFTFIKNASTSIVYMQFANFMNIDNSLSPVIRYQKLYRRSINIISINNINNNEATVTFESLAQNNTGEILENMLWEAKIGFIMDSISTNMPFHFIVTSYKLKLLRNKNQ nsplice_r1_4b397ff321495f1cf064223b6ad1b1e1_0001_000000002_0001_0001_24_33_H_.._7b85b248b02270658cb572d4be61dda1_0001_0001_0002_0001_0001_16_48_HHH_06_02547_41_0001
TWVERLRELVRELAERNGDEEVKKKIEELRKKLEEGKLSPLEVAAALLELAVEL ANPYISVANIMLQNYVKQREKYNYDTLKEQFTFIKNASTSIVYMQFANFMNIDNSLSPVIRYQKLYRRSINIISINNINNNEATVTFESLAQNNTGEILENMLWEAKIGFIMDSISTNMPFHFIVTSYKLKLLRNKNQ HHH_eva_0761_000000000_0001
SEDLMDVKMLVIMAIVVAWAHNTSVKVDFTIKGLKVTLDITSNPDEIRKVQDTLRKVEKKVTDQ ANPYISVANIMLQNYVKQREKYNYDTLKEQFTFIKNASTSIVYMQFANFMNIDNSLSPVIRYQKLYRRSINIISINNINNNEATVTFESLAQNNTGEILENMLWEAKIGFIMDSISTNMPFHFIVTSYKLKLLRNKNQ HEEH_20908_000000002_0001
TSEAARKYNDAVLLYLLAVLYVCRNLGLCSEEEVERIDRELRELVERGDEERIDEIAEELRKKLS ANPYISVANIMLQNYVKQREKYNYDTLKEQFTFIKNASTSIVYMQFANFMNIDNSLSPVIRYQKLYRRSINIISINNINNNEATVTFESLAQNNTGEILENMLWEAKIGFIMDSISTNMPFHFIVTSYKLKLLRNKNQ csplice_r1_4b397ff321495f1cf064223b6ad1b1e1_0001_000000002_0001_0001_24_33_H_.._ems_p1-15H-GBL-16H-GBL-14H_0624_0001_0001_0001_0001_0002_0001_0001_4_34_HHH_31_02670_20_0001_11_crosslinked
GKVILWVQNPELAKEVAKKANAPFEVRQQGYIIAVEIEVTSEEIKEIVKDAKKLGIWLVVKG ANPYISVANIMLQNYVKQREKYNYDTLKEQFTFIKNASTSIVYMQFANFMNIDNSLSPVIRYQKLYRRSINIISINNINNNEATVTFESLAQNNTGEILENMLWEAKIGFIMDSISTNMPFHFIVTSYKLKLLRNKNQ ems_ferrM_1345_000000005_0001
DELVECIKRGECPCEEVKKLLEKLLRELGVPPEDVEILLRLVEELCKEGNLEAAVTLILIFLYIK ANPYISVANIMLQNYVKQREKYNYDTLKEQFTFIKNASTSIVYMQFANFMNIDNSLSPVIRYQKLYRRSINIISINNINNNEATVTFESLAQNNTGEILENMLWEAKIGFIMDSISTNMPFHFIVTSYKLKLLRNKNQ nsplice_r1_EHEE_01784_000000022_0001_0001_27_36_H_.._31efc13c780ed6f490de3a72028f6d05_0001_0001_0002_0001_0001_16_49_HHH_01_27206_35_0001_40_crosslinked_mm_0
DIEELCREAKERGDVEKLRKAAEIAIRRGDEESLRKCLKLLIEAFRLFGDPRITVVAVLLYVLFL ANPYISVANIMLQNYVKQREKYNYDTLKEQFTFIKNASTSIVYMQFANFMNIDNSLSPVIRYQKLYRRSINIISINNINNNEATVTFESLAQNNTGEILENMLWEAKIGFIMDSISTNMPFHFIVTSYKLKLLRNKNQ nsplice_r1_4b397ff321495f1cf064223b6ad1b1e1_0001_000000002_0001_0001_24_33_H_.._1c16b91345f31bbf162363e37172bb7e_0001_0001_0001_0001_0001_15_50_HHH_06_02708_39_0001_19_crosslinked
SEVLVKGADYRIISEFAKRFNATVVVVWLPGNQIAVFFRGIDWREIEKAVNQLGAEVHWRP ANPYISVANIMLQNYVKQREKYNYDTLKEQFTFIKNASTSIVYMQFANFMNIDNSLSPVIRYQKLYRRSINIISINNINNNEATVTFESLAQNNTGEILENMLWEAKIGFIMDSISTNMPFHFIVTSYKLKLLRNKNQ ems_ferrM_6277_000000013_0001
DVEELERQGNLEEAAKLLSELLEELLRRGDPDKARELLKKLSELVRRVGDPRLIALLVLLYVLLK ANPYISVANIMLQNYVKQREKYNYDTLKEQFTFIKNASTSIVYMQFANFMNIDNSLSPVIRYQKLYRRSINIISINNINNNEATVTFESLAQNNTGEILENMLWEAKIGFIMDSISTNMPFHFIVTSYKLKLLRNKNQ nsplice_r1_4b397ff321495f1cf064223b6ad1b1e1_0001_000000002_0001_0001_24_33_H_.._02b6d93368eea7bfe586da0c467e1cba_0001_0001_0001_0001_0001_15_46_HHH_02_19082_40_0001
TKVFVFVDDPRIAHTIAKLVNARAVEVRTLDNRVVWLRLYDPDPTLVDKAARWAQVRLIIFG ANPYISVANIMLQNYVKQREKYNYDTLKEQFTFIKNASTSIVYMQFANFMNIDNSLSPVIRYQKLYRRSINIISINNINNNEATVTFESLAQNNTGEILENMLWEAKIGFIMDSISTNMPFHFIVTSYKLKLLRNKNQ ems_ferrM_1190_0002_000000003_0001
DCEEAKKWKKLLEEARERGDCKTLRKIYKELLRILEETGDPCVLEVLAAATRIAAKVC ANPYISVANIMLQNYVKQREKYNYDTLKEQFTFIKNASTSIVYMQFANFMNIDNSLSPVIRYQKLYRRSINIISINNINNNEATVTFESLAQNNTGEILENMLWEAKIGFIMDSISTNMPFHFIVTSYKLKLLRNKNQ r1_ems_4hC_3186_0001_000000000_0001_0001_51_60_H_.._HHH_eva_0253_0001_0003_0001_0001_7_crosslinked_mm_0
GDVDVYFVDVDGLSEEQRKEAHKTARKFAKDIEKEARKQGLDVKYKVDVQSVNGRYLVAVFVRVD ANPYISVANIMLQNYVKQREKYNYDTLKEQFTFIKNASTSIVYMQFANFMNIDNSLSPVIRYQKLYRRSINIISINNINNNEATVTFESLAQNNTGEILENMLWEAKIGFIMDSISTNMPFHFIVTSYKLKLLRNKNQ EHEE_09196_000000002_0001
SEVEARAEMLLEWAKMAVEIANRPIRVRISYNGLTVDLEVDSDPRKQEEADRLLKEWQERVRRK ANPYISVANIMLQNYVKQREKYNYDTLKEQFTFIKNASTSIVYMQFANFMNIDNSLSPVIRYQKLYRRSINIISINNINNNEATVTFESLAQNNTGEILENMLWEAKIGFIMDSISTNMPFHFIVTSYKLKLLRNKNQ HEEH_23951_000000000_0001
PLEELFRRVLEEAAERGDFVLVYAALVALAVTTNDERLEELIKLLEEALRKGDEELLRRLVELVK ANPYISVANIMLQNYVKQREKYNYDTLKEQFTFIKNASTSIVYMQFANFMNIDNSLSPVIRYQKLYRRSINIISINNINNNEATVTFESLAQNNTGEILENMLWEAKIGFIMDSISTNMPFHFIVTSYKLKLLRNKNQ csplice_r1_ems_3hM_1972_000000001_0001_0001_2_11_H_.._5f3e9e6710cf722fe56a0b12d5cb6937_0001_0001_0001_0001_17_49_HHH_32_02206_14_0001
DEEAAKQLVIAVELILEAEKKNRPLKYRIKIFGVEVDLKITPDPREVIEYIKKLNDTARKLSEK ANPYISVANIMLQNYVKQREKYNYDTLKEQFTFIKNASTSIVYMQFANFMNIDNSLSPVIRYQKLYRRSINIISINNINNNEATVTFESLAQNNTGEILENMLWEAKIGFIMDSISTNMPFHFIVTSYKLKLLRNKNQ HEEH_12230_000000008_0001
AFIYRVHGDEQAERVARMLKARNLDVILFKVDGRVYILAL ANPYISVANIMLQNYVKQREKYNYDTLKEQFTFIKNASTSIVYMQFANFMNIDNSLSPVIRYQKLYRRSINIISINNINNNEATVTFESLAQNNTGEILENMLWEAKIGFIMDSISTNMPFHFIVTSYKLKLLRNKNQ EHEE_rd4_0223.min_rise1.35_000000017_0001
DEEVLEALKRGDTERARRIAEELLRRGEISPEEYRLLEALIEAAERGNPVLLYAQTVLLKLTRKL ANPYISVANIMLQNYVKQREKYNYDTLKEQFTFIKNASTSIVYMQFANFMNIDNSLSPVIRYQKLYRRSINIISINNINNNEATVTFESLAQNNTGEILENMLWEAKIGFIMDSISTNMPFHFIVTSYKLKLLRNKNQ nsplice_r1_ems_3hM_1972_000000001_0001_0001_2_11_H_.._a3ba544dc6596bceac48b02813726e37_0001_1_0001_0001_0001_0001_17_51_HHH_02_02778_37_0001
DEEEKVTKILKKLAKTLFEKKGDTVKVSYRFNGVDFRFTFNSDPTDNERAEALARFLFMLAKLN ANPYISVANIMLQNYVKQREKYNYDTLKEQFTFIKNASTSIVYMQFANFMNIDNSLSPVIRYQKLYRRSINIISINNINNNEATVTFESLAQNNTGEILENMLWEAKIGFIMDSISTNMPFHFIVTSYKLKLLRNKNQ HEEH_01930_000000001_0001
DELVELIKRGEVPPEEVKKLLEKLCRELGVPPEDCEILLRLVEELLKEGNLEAAVTLILIFLYIK ANPYISVANIMLQNYVKQREKYNYDTLKEQFTFIKNASTSIVYMQFANFMNIDNSLSPVIRYQKLYRRSINIISINNINNNEATVTFESLAQNNTGEILENMLWEAKIGFIMDSISTNMPFHFIVTSYKLKLLRNKNQ nsplice_r1_EHEE_01784_000000022_0001_0001_27_36_H_.._31efc13c780ed6f490de3a72028f6d05_0001_0001_0002_0001_0001_16_49_HHH_01_27206_35_0001_42_crosslinked
DEVLRIALLAYVYVCLALGVPPEECVKILKKLAKELNDPDAERVVREFEELVRRLGDPKEVLKLL ANPYISVANIMLQNYVKQREKYNYDTLKEQFTFIKNASTSIVYMQFANFMNIDNSLSPVIRYQKLYRRSINIISINNINNNEATVTFESLAQNNTGEILENMLWEAKIGFIMDSISTNMPFHFIVTSYKLKLLRNKNQ csplice_r1_4b397ff321495f1cf064223b6ad1b1e1_0001_000000002_0001_0001_24_33_H_.._ems_3hM_2959_0001_0001_0001_24_63_HHH_38_21669_12_0001_18_crosslinked
TVLVTVIVDNQEKVEEAAKIALSEFEVKTWNNKIVTISVDDPEVAKRVTELIRQLAQAKVVIFE ANPYISVANIMLQNYVKQREKYNYDTLKEQFTFIKNASTSIVYMQFANFMNIDNSLSPVIRYQKLYRRSINIISINNINNNEATVTFESLAQNNTGEILENMLWEAKIGFIMDSISTNMPFHFIVTSYKLKLLRNKNQ ems_ferrC_1575_000000018_0001
SSEVLKLAAELGNEYAVLAAAYVIKVEAERNGDEELLRVAELCEEAARRGDKELLRRCAELLERL ANPYISVANIMLQNYVKQREKYNYDTLKEQFTFIKNASTSIVYMQFANFMNIDNSLSPVIRYQKLYRRSINIISINNINNNEATVTFESLAQNNTGEILENMLWEAKIGFIMDSISTNMPFHFIVTSYKLKLLRNKNQ csplice_r1_4b397ff321495f1cf064223b6ad1b1e1_0001_000000002_0001_0001_24_33_H_.._107009d5f73eb0e6f3dc327d02cea2e3_0001_1_0001_0001_0001_0001_16_51_HHH_34_03050_14_0001_1_crosslinked
SSELVRKSGDPELIACLVLLYVLLLALGISEEEIRRLDEKLRELVERGLDLSELCRRLVEELRRR ANPYISVANIMLQNYVKQREKYNYDTLKEQFTFIKNASTSIVYMQFANFMNIDNSLSPVIRYQKLYRRSINIISINNINNNEATVTFESLAQNNTGEILENMLWEAKIGFIMDSISTNMPFHFIVTSYKLKLLRNKNQ csplice_r1_4b397ff321495f1cf064223b6ad1b1e1_0001_000000002_0001_0001_24_33_H_.._02b6d93368eea7bfe586da0c467e1cba_0001_0001_0001_0001_0001_15_46_HHH_31_02400_15_0001_0_crosslinked
DVWVIVHDKRIASTIAQLANVEYEVQKIPGGLYVVHIRGVSEELAEVIKEIADKLNQPVLVIVR ANPYISVANIMLQNYVKQREKYNYDTLKEQFTFIKNASTSIVYMQFANFMNIDNSLSPVIRYQKLYRRSINIISINNINNNEATVTFESLAQNNTGEILENMLWEAKIGFIMDSISTNMPFHFIVTSYKLKLLRNKNQ ems_ferrM_1900_0001_000000003_0001
TFVSVRVEDPRLAETLARLAQVKVLVFSIPNGLVFVLIVDIDPELAKKLAKELGVEVRVFD ANPYISVANIMLQNYVKQREKYNYDTLKEQFTFIKNASTSIVYMQFANFMNIDNSLSPVIRYQKLYRRSINIISINNINNNEATVTFESLAQNNTGEILENMLWEAKIGFIMDSISTNMPFHFIVTSYKLKLLRNKNQ ems_ferrM_2889_000000005_0001
SLVSIHVDDWKAAEEVAKVVNADVRVFRLDGHYFIVVVIEDEDKARKVVELLKKVGVREVEIRP ANPYISVANIMLQNYVKQREKYNYDTLKEQFTFIKNASTSIVYMQFANFMNIDNSLSPVIRYQKLYRRSINIISINNINNNEATVTFESLAQNNTGEILENMLWEAKIGFIMDSISTNMPFHFIVTSYKLKLLRNKNQ ems_ferrM_5735_000000020_0001
PYLERARKAAEKAEKLGNELLLRLACLFLELILKLLNTPEARKLLELIKELKKRGVPCEEIFRII ANPYISVANIMLQNYVKQREKYNYDTLKEQFTFIKNASTSIVYMQFANFMNIDNSLSPVIRYQKLYRRSINIISINNINNNEATVTFESLAQNNTGEILENMLWEAKIGFIMDSISTNMPFHFIVTSYKLKLLRNKNQ csplice_r1_HEEH_25006_000000001_0001_0001_43_52_H_.._0e25010636b114d1a98449af00426cbb_0001_1_0001_0001_0001_15_50_HHH_35_10602_31_0001_10_crosslinked
DEIYIVHGEEQAKRLWKYLANRNLDVRVRQFNGTIFIFAR ANPYISVANIMLQNYVKQREKYNYDTLKEQFTFIKNASTSIVYMQFANFMNIDNSLSPVIRYQKLYRRSINIISINNINNNEATVTFESLAQNNTGEILENMLWEAKIGFIMDSISTNMPFHFIVTSYKLKLLRNKNQ EHEE_rd4_0833.min_rise1.47_000000002_0001
SFRIFINDHWWKVISEYAKKHGARIERWGDAWQVKFEAEEVSEFAKKVANQGAKVFIIYI ANPYISVANIMLQNYVKQREKYNYDTLKEQFTFIKNASTSIVYMQFANFMNIDNSLSPVIRYQKLYRRSINIISINNINNNEATVTFESLAQNNTGEILENMLWEAKIGFIMDSISTNMPFHFIVTSYKLKLLRNKNQ ems_ferrM_5384_0002_000000009_0001
SDVEIELLILLWAAKLMGVEKASKVVKTALKRYREGKLSPEELKKLQKKARKLLG ANPYISVANIMLQNYVKQREKYNYDTLKEQFTFIKNASTSIVYMQFANFMNIDNSLSPVIRYQKLYRRSINIISINNINNNEATVTFESLAQNNTGEILENMLWEAKIGFIMDSISTNMPFHFIVTSYKLKLLRNKNQ ems_p1-16H-GBL-16H-GABBL-15H_0026_0001_0001_0001_000000003_0001
SVEECARRLGDEECLRIIELLKELLKQGDPEAERILRVLEEACKLGNEYALLAVCYVAKVFVERR ANPYISVANIMLQNYVKQREKYNYDTLKEQFTFIKNASTSIVYMQFANFMNIDNSLSPVIRYQKLYRRSINIISINNINNNEATVTFESLAQNNTGEILENMLWEAKIGFIMDSISTNMPFHFIVTSYKLKLLRNKNQ nsplice_r1_4b397ff321495f1cf064223b6ad1b1e1_0001_000000002_0001_0001_24_33_H_.._107009d5f73eb0e6f3dc327d02cea2e3_0001_1_0001_0001_0001_0001_16_51_HHH_07_09190_41_0001_20_crosslinked_mm_0
PYEERLRRALEKALELGNELLIRLAILFLELLCRLRNDPEVCRRVKKLEEAVERGDEELLRRLLN ANPYISVANIMLQNYVKQREKYNYDTLKEQFTFIKNASTSIVYMQFANFMNIDNSLSPVIRYQKLYRRSINIISINNINNNEATVTFESLAQNNTGEILENMLWEAKIGFIMDSISTNMPFHFIVTSYKLKLLRNKNQ csplice_r1_HEEH_25006_000000001_0001_0001_43_52_H_.._0e25010636b114d1a98449af00426cbb_0001_1_0001_0001_0001_15_50_HHH_35_13882_30_0001_13_crosslinked
SEEIQALVELLKKAADLARKRGTPVTLTFDVNGIDVRVRVPSDPHLIKIAEMIADMLKKLADKV ANPYISVANIMLQNYVKQREKYNYDTLKEQFTFIKNASTSIVYMQFANFMNIDNSLSPVIRYQKLYRRSINIISINNINNNEATVTFESLAQNNTGEILENMLWEAKIGFIMDSISTNMPFHFIVTSYKLKLLRNKNQ HEEH_13860_000000006_0001
SDVYFILVDVSDSDPTRAKKKAKEAVKKAKKYVKELRKNGLDVKVWNWEHSKDGRFAVVIFIHSR ANPYISVANIMLQNYVKQREKYNYDTLKEQFTFIKNASTSIVYMQFANFMNIDNSLSPVIRYQKLYRRSINIISINNINNNEATVTFESLAQNNTGEILENMLWEAKIGFIMDSISTNMPFHFIVTSYKLKLLRNKNQ EHEE_01627_000000012_0001
PVEEIATLALAYVVAFTLNDEEAEEVVEILARLNTEEAVRLLKLLKECVEKGDRECIKELLKLAR ANPYISVANIMLQNYVKQREKYNYDTLKEQFTFIKNASTSIVYMQFANFMNIDNSLSPVIRYQKLYRRSINIISINNINNNEATVTFESLAQNNTGEILENMLWEAKIGFIMDSISTNMPFHFIVTSYKLKLLRNKNQ csplice_r1_4b397ff321495f1cf064223b6ad1b1e1_0001_000000002_0001_0001_24_33_H_.._ems_3hM_2947_0001_0004_0001_0001_24_62_HHH_29_01822_12_0001_7_crosslinked
DLEELARRLGDPFVEKAVKLLKELRKRGELPPEEVKLVEKLLKECLELGDEESCRTIVLILEYLK ANPYISVANIMLQNYVKQREKYNYDTLKEQFTFIKNASTSIVYMQFANFMNIDNSLSPVIRYQKLYRRSINIISINNINNNEATVTFESLAQNNTGEILENMLWEAKIGFIMDSISTNMPFHFIVTSYKLKLLRNKNQ nsplice_r1_EHEE_01784_000000022_0001_0001_27_36_H_.._738eee464b286d18fa3993e020ba9696_0001_1_0001_0003_0001_0001_17_50_HHH_03_16054_37_0001_36_crosslinked
DEEELEKLVRRGDSDEVSRLLEELCRKAGVPPEECERLKKTLKLAVELRNPVLFYAALILLKLLT ANPYISVANIMLQNYVKQREKYNYDTLKEQFTFIKNASTSIVYMQFANFMNIDNSLSPVIRYQKLYRRSINIISINNINNNEATVTFESLAQNNTGEILENMLWEAKIGFIMDSISTNMPFHFIVTSYKLKLLRNKNQ nsplice_r1_a2de759c170706188c6e693fd8ea43cc_0001_000000001_0001_0001_38_47_H_.._ae4cbae99afa201b927e426c570050be_0001_1_0001_0001_0001_18_51_HHH_02_18003_36_0001_68_crosslinked
TFIVLNVITDDPKKVEELAKLANAEVWIITLPGGFVIIFLDGADPSVKDLVQRVGASLFVWVY ANPYISVANIMLQNYVKQREKYNYDTLKEQFTFIKNASTSIVYMQFANFMNIDNSLSPVIRYQKLYRRSINIISINNINNNEATVTFESLAQNNTGEILENMLWEAKIGFIMDSISTNMPFHFIVTSYKLKLLRNKNQ ems_ferrM_3505_0002_000000015_0001
DSDEVSKTVDSLLEEAKKKQDRDIVRKAFRIALEYCKKYPSSRKVCKVLAAATRLAVQILI ANPYISVANIMLQNYVKQREKYNYDTLKEQFTFIKNASTSIVYMQFANFMNIDNSLSPVIRYQKLYRRSINIISINNINNNEATVTFESLAQNNTGEILENMLWEAKIGFIMDSISTNMPFHFIVTSYKLKLLRNKNQ r1_ems_4hC_3186_0001_000000000_0001_0001_51_60_H_.._ems_3hM_2014_0001_0001_0001_0001_7_crosslinked
DEDKVLKKVIEVVRRGNKEEAEKLLRSLGLSEEQIKAVLVLILVLAYIGVPPEEILEAIKLLLSL ANPYISVANIMLQNYVKQREKYNYDTLKEQFTFIKNASTSIVYMQFANFMNIDNSLSPVIRYQKLYRRSINIISINNINNNEATVTFESLAQNNTGEILENMLWEAKIGFIMDSISTNMPFHFIVTSYKLKLLRNKNQ nsplice_r1_EHEE_01784_000000022_0001_0001_27_36_H_.._42d8c1a1e99c216a32285a1256a64ab2_0001_1_0001_0002_0001_0001_17_50_HHH_04_06704_35_0001
DEELKELAKRLGDPLLEEALKLLEEALRRGRIPPEDIKKLLEALELAIRLGNPVLLYAEEALAEL ANPYISVANIMLQNYVKQREKYNYDTLKEQFTFIKNASTSIVYMQFANFMNIDNSLSPVIRYQKLYRRSINIISINNINNNEATVTFESLAQNNTGEILENMLWEAKIGFIMDSISTNMPFHFIVTSYKLKLLRNKNQ nsplice_r1_a2de759c170706188c6e693fd8ea43cc_0001_000000001_0001_0001_38_47_H_.._28dda2f3ca9d973031a65d4c81e71c26_0001_1_0001_0001_0001_0001_34_64_HHH_06_23711_42_0001
GITEFYFIFVTGDSPEARKKRKKFVDDVTETAKRRAEKLGQQVRVDVKWFKFNGLIAVFVRVKVE ANPYISVANIMLQNYVKQREKYNYDTLKEQFTFIKNASTSIVYMQFANFMNIDNSLSPVIRYQKLYRRSINIISINNINNNEATVTFESLAQNNTGEILENMLWEAKIGFIMDSISTNMPFHFIVTSYKLKLLRNKNQ EHEE_04567_000000004_0001
EVFYFAFFDIKGDNPEERTKAKREADKLIKTAKEQADKNNLTIRYSWITFRLNGTNVVIFTVYVE ANPYISVANIMLQNYVKQREKYNYDTLKEQFTFIKNASTSIVYMQFANFMNIDNSLSPVIRYQKLYRRSINIISINNINNNEATVTFESLAQNNTGEILENMLWEAKIGFIMDSISTNMPFHFIVTSYKLKLLRNKNQ EHEE_05554_000000011_0001
DKEVKELLKEATKLDPSVKPIAEEAEKALENNDEEKLRRLYEIAERLGDIVLAAAITAAVILLYL ANPYISVANIMLQNYVKQREKYNYDTLKEQFTFIKNASTSIVYMQFANFMNIDNSLSPVIRYQKLYRRSINIISINNINNNEATVTFESLAQNNTGEILENMLWEAKIGFIMDSISTNMPFHFIVTSYKLKLLRNKNQ nsplice_r1_EHEE_01784_000000022_0001_0001_27_36_H_.._ems_p1-15H-GABBL-14H-GBL-16H_0143_0001_0001_0002_0001_0001_0001_0001_21_52_HHH_02_21262_37_0001
FIAVQIRVDNPELAKKVAKLAKVEFVIIIQNRVVFLTGVNPELVKEVATKANVKSFEIHTL ANPYISVANIMLQNYVKQREKYNYDTLKEQFTFIKNASTSIVYMQFANFMNIDNSLSPVIRYQKLYRRSINIISINNINNNEATVTFESLAQNNTGEILENMLWEAKIGFIMDSISTNMPFHFIVTSYKLKLLRNKNQ ems_ferrM_2711_000000019_0001
DAEELAKRLGNEDALRALKILKECKERDPNDEECRELERLLKEALELGNEIAVAALAYVILVLFN ANPYISVANIMLQNYVKQREKYNYDTLKEQFTFIKNASTSIVYMQFANFMNIDNSLSPVIRYQKLYRRSINIISINNINNNEATVTFESLAQNNTGEILENMLWEAKIGFIMDSISTNMPFHFIVTSYKLKLLRNKNQ nsplice_r1_4b397ff321495f1cf064223b6ad1b1e1_0001_000000002_0001_0001_24_33_H_.._ems_p1-14H-GBL-16H-GBL-16H_0697_0001_0001_0001_0001_0001_0001_0001_18_51_HHH_02_17181_37_0001_43_crosslinked
DQREELKELLERGEIPPIVVVIALLVLAYLEGDEETLRIVKELVELIRRGELSEEEIKELVRRVL ANPYISVANIMLQNYVKQREKYNYDTLKEQFTFIKNASTSIVYMQFANFMNIDNSLSPVIRYQKLYRRSINIISINNINNNEATVTFESLAQNNTGEILENMLWEAKIGFIMDSISTNMPFHFIVTSYKLKLLRNKNQ csplice_r1_4b397ff321495f1cf064223b6ad1b1e1_0001_000000002_0001_0001_24_33_H_.._6f654f4cfc61edc6ea6babecf4619bd0_0001_1_0001_0001_0001_16_50_HHH_34_02578_14_0001
NRQQELAKYALQVAAEWLKKNNVDPTEVKRWIQEMAKLLQSFITNPENRKFVQTVAEELIKRVC ANPYISVANIMLQNYVKQREKYNYDTLKEQFTFIKNASTSIVYMQFANFMNIDNSLSPVIRYQKLYRRSINIISINNINNNEATVTFESLAQNNTGEILENMLWEAKIGFIMDSISTNMPFHFIVTSYKLKLLRNKNQ ems_3hM_201_000000005_0001
DEEERLKKAAEELVKKYVKAQNPEERKHAEILLRALKLMFTDPNKAEEFEKFLREVEKEARK ANPYISVANIMLQNYVKQREKYNYDTLKEQFTFIKNASTSIVYMQFANFMNIDNSLSPVIRYQKLYRRSINIISINNINNNEATVTFESLAQNNTGEILENMLWEAKIGFIMDSISTNMPFHFIVTSYKLKLLRNKNQ ems_3hM_3325_000000001_0001
DEVLLYALTVLCEVFPNNEVAVRAVKRLARELGDEEIEKLVRKLEEALRRGDEETFRELCRRILN ANPYISVANIMLQNYVKQREKYNYDTLKEQFTFIKNASTSIVYMQFANFMNIDNSLSPVIRYQKLYRRSINIISINNINNNEATVTFESLAQNNTGEILENMLWEAKIGFIMDSISTNMPFHFIVTSYKLKLLRNKNQ csplice_r1_ems_3hM_1972_000000001_0001_0001_2_11_H_.._6691a51d9b15b80be0c315b7e18422aa_0001_0001_0001_0001_34_64_HHH_28_03003_09_0001_24_crosslinked
TEFVIFNGEEKARRYYKKMQKHNLKVVLWVYNNLWVVAVL ANPYISVANIMLQNYVKQREKYNYDTLKEQFTFIKNASTSIVYMQFANFMNIDNSLSPVIRYQKLYRRSINIISINNINNNEATVTFESLAQNNTGEILENMLWEAKIGFIMDSISTNMPFHFIVTSYKLKLLRNKNQ EHEE_rd4_0195.min_rise1.76_000000003_0001
PERERSKELLKEAAKLNDPYALRAIAYVAYNLGDKEVVELALKLARELGDEKAERIVEELLRRLN ANPYISVANIMLQNYVKQREKYNYDTLKEQFTFIKNASTSIVYMQFANFMNIDNSLSPVIRYQKLYRRSINIISINNINNNEATVTFESLAQNNTGEILENMLWEAKIGFIMDSISTNMPFHFIVTSYKLKLLRNKNQ csplice_r1_4b397ff321495f1cf064223b6ad1b1e1_0001_000000002_0001_0001_24_33_H_.._4a0c507f6062f32b8f28d793a3f8ca68_0001_0001_0001_0001_16_51_HHH_31_02266_14_0001
KTVTLIVDDSTLAEIVKKYVGAPVEVETRNGLIFIRVKVDSDELEKLAKQAVEVVGVPVIVVTI ANPYISVANIMLQNYVKQREKYNYDTLKEQFTFIKNASTSIVYMQFANFMNIDNSLSPVIRYQKLYRRSINIISINNINNNEATVTFESLAQNNTGEILENMLWEAKIGFIMDSISTNMPFHFIVTSYKLKLLRNKNQ ems_ferrM_1647_000000000_0001
DIALLALAYVLCVEVGDPECEKFVRRLAECLLRGECPPEEVKRLLELLIEAVEKNDEELLRRLVS ANPYISVANIMLQNYVKQREKYNYDTLKEQFTFIKNASTSIVYMQFANFMNIDNSLSPVIRYQKLYRRSINIISINNINNNEATVTFESLAQNNTGEILENMLWEAKIGFIMDSISTNMPFHFIVTSYKLKLLRNKNQ csplice_r1_4b397ff321495f1cf064223b6ad1b1e1_0001_000000002_0001_0001_24_33_H_.._ems_3hM_1482_0001_0001_0001_0001_4_41_HHH_28_21867_24_0001_7_crosslinked_mm_0
DRAHKLWEKVEELVRRLRKKGRISLIIELLRMVVEAAWRAVQEGEMSPSELEEIAEKLFRAIKRIEK ANPYISVANIMLQNYVKQREKYNYDTLKEQFTFIKNASTSIVYMQFANFMNIDNSLSPVIRYQKLYRRSINIISINNINNNEATVTFESLAQNNTGEILENMLWEAKIGFIMDSISTNMPFHFIVTSYKLKLLRNKNQ HHH_eva_0390_000000005_0001
DTTIYVFYIVNGRWDFIRVRFGPDPKDKKRAEEIVKRFVKDARDKGAEVAVVEDSGDDTRFETKQ ANPYISVANIMLQNYVKQREKYNYDTLKEQFTFIKNASTSIVYMQFANFMNIDNSLSPVIRYQKLYRRSINIISINNINNNEATVTFESLAQNNTGEILENMLWEAKIGFIMDSISTNMPFHFIVTSYKLKLLRNKNQ EEHEE_04771_000000009_0001
DSAEEALKAGDPVLLALVAILYVAELLGDEELVREVREVIERVLRGELDEEERTELVRKLLKGAN ANPYISVANIMLQNYVKQREKYNYDTLKEQFTFIKNASTSIVYMQFANFMNIDNSLSPVIRYQKLYRRSINIISINNINNNEATVTFESLAQNNTGEILENMLWEAKIGFIMDSISTNMPFHFIVTSYKLKLLRNKNQ csplice_r1_4b397ff321495f1cf064223b6ad1b1e1_0001_000000002_0001_0001_24_33_H_.._ae3a8a5b7cc7bb09da291108f3421220_0001_0001_0001_0001_4_32_HHH_27_02135_13_0001
DELLIQALLLALAVASEELRKILSEAIKRLAKKLGIPPEELERIIEELVKKAGNEEALELAKRLL ANPYISVANIMLQNYVKQREKYNYDTLKEQFTFIKNASTSIVYMQFANFMNIDNSLSPVIRYQKLYRRSINIISINNINNNEATVTFESLAQNNTGEILENMLWEAKIGFIMDSISTNMPFHFIVTSYKLKLLRNKNQ csplice_r1_HHH_eva_0411_000000000_0001_0001_4_13_H_.._ems_3hC_159_0002_0001_0001_0001_0001_4_40_HHH_31_11386_27_0001
SEDDMMVELWLLWIVDYAVVVGRPIRFTTTVNGVSITVDVDGDPKKAQEAADRAREKIKKLLKR ANPYISVANIMLQNYVKQREKYNYDTLKEQFTFIKNASTSIVYMQFANFMNIDNSLSPVIRYQKLYRRSINIISINNINNNEATVTFESLAQNNTGEILENMLWEAKIGFIMDSISTNMPFHFIVTSYKLKLLRNKNQ HEEH_18677_000000012_0001
DEEIKKLLKKLGDPEVLKLLERIIELLERRPDNEYLRRLLEAVRKAIELGNPVLLYAEVILAELL ANPYISVANIMLQNYVKQREKYNYDTLKEQFTFIKNASTSIVYMQFANFMNIDNSLSPVIRYQKLYRRSINIISINNINNNEATVTFESLAQNNTGEILENMLWEAKIGFIMDSISTNMPFHFIVTSYKLKLLRNKNQ nsplice_r1_a2de759c170706188c6e693fd8ea43cc_0001_000000001_0001_0001_38_47_H_.._ec389b8abb25490ebba873a462ff6028_0001_0001_0001_0001_0001_16_51_HHH_02_27909_38_0001
SEEEAKRLNNPLVLEALKLLKECEERGLCPPELVERLKKALELALKLGNEVLAYAVLILVKLLLD ANPYISVANIMLQNYVKQREKYNYDTLKEQFTFIKNASTSIVYMQFANFMNIDNSLSPVIRYQKLYRRSINIISINNINNNEATVTFESLAQNNTGEILENMLWEAKIGFIMDSISTNMPFHFIVTSYKLKLLRNKNQ nsplice_r1_a2de759c170706188c6e693fd8ea43cc_0001_000000001_0001_0001_38_47_H_.._0e095bd15cd0c66eeba3db6f0a66ee49_0001_1_0001_0001_0001_15_49_HHH_04_19256_39_0001_52_crosslinked
DEYDKRVLEKNLELALRNNDEVLVRLLLAVAELLLRLVGDEELLERVERIKECLERGDEECVRRL ANPYISVANIMLQNYVKQREKYNYDTLKEQFTFIKNASTSIVYMQFANFMNIDNSLSPVIRYQKLYRRSINIISINNINNNEATVTFESLAQNNTGEILENMLWEAKIGFIMDSISTNMPFHFIVTSYKLKLLRNKNQ csplice_r1_HHH_eva_0411_000000000_0001_0001_4_13_H_.._ems_3hC_913_0002_0001_0001_0001_23_63_HHH_38_10935_31_0001_15_crosslinked
TFAILIKISDEEKLEEVSKKAGADVFKLRGSDLVIILLIDDESKARTAYKIAKKVVPQAEVRII ANPYISVANIMLQNYVKQREKYNYDTLKEQFTFIKNASTSIVYMQFANFMNIDNSLSPVIRYQKLYRRSINIISINNINNNEATVTFESLAQNNTGEILENMLWEAKIGFIMDSISTNMPFHFIVTSYKLKLLRNKNQ ems_ferrC_380_000000004_0001
AVVVVGNVFYRFDNPEEAYKFMLRMVKELNLTYIIWGHLWFVL ANPYISVANIMLQNYVKQREKYNYDTLKEQFTFIKNASTSIVYMQFANFMNIDNSLSPVIRYQKLYRRSINIISINNINNNEATVTFESLAQNNTGEILENMLWEAKIGFIMDSISTNMPFHFIVTSYKLKLLRNKNQ EEHEE_rd4_0026.min_rise1.62_000000006_0001
AVFIRVHDADEDTVKKIAKEVDAIVVTHKGSSLEFLIFLLDEEKAKRATKLLRKLGIEVHIRTL ANPYISVANIMLQNYVKQREKYNYDTLKEQFTFIKNASTSIVYMQFANFMNIDNSLSPVIRYQKLYRRSINIISINNINNNEATVTFESLAQNNTGEILENMLWEAKIGFIMDSISTNMPFHFIVTSYKLKLLRNKNQ ems_ferrM_1212_000000007_0001
PEVKKEAKKAEELLTQARKLCTNPKSRKLIEKLIELLRKAVKNDDKKALSVIILAALASAYVCS ANPYISVANIMLQNYVKQREKYNYDTLKEQFTFIKNASTSIVYMQFANFMNIDNSLSPVIRYQKLYRRSINIISINNINNNEATVTFESLAQNNTGEILENMLWEAKIGFIMDSISTNMPFHFIVTSYKLKLLRNKNQ r1_4b397ff321495f1cf064223b6ad1b1e1_0001_000000002_0001_0001_24_33_H_.._ems_3hM_540_0001_0001_0001_0001_8_crosslinked
DVEEITETVKRLLERDPRKAKEFVERLLREAGRFSPEEIERILRALEKADELLLRAAIILIVVTK ANPYISVANIMLQNYVKQREKYNYDTLKEQFTFIKNASTSIVYMQFANFMNIDNSLSPVIRYQKLYRRSINIISINNINNNEATVTFESLAQNNTGEILENMLWEAKIGFIMDSISTNMPFHFIVTSYKLKLLRNKNQ nsplice_r1_ems_3hM_1972_000000001_0001_0001_2_11_H_.._ems_4hM_3985_0001_0001_0001_0001_33_62_HHH_02_15942_37_0001
FFALFFWVRFDGDDDRAKKVVKKIKKEATKLAQKLSKEYNLSYSVKVRKDTNNGQVAVVIFLVVV ANPYISVANIMLQNYVKQREKYNYDTLKEQFTFIKNASTSIVYMQFANFMNIDNSLSPVIRYQKLYRRSINIISINNINNNEATVTFESLAQNNTGEILENMLWEAKIGFIMDSISTNMPFHFIVTSYKLKLLRNKNQ EHEE_01729_000000019_0001
DERIKEIKKYIEEVIKIARKLNNEELVILLYAEKILLEVLLELGDSELAELVLEAVKKVLERS ANPYISVANIMLQNYVKQREKYNYDTLKEQFTFIKNASTSIVYMQFANFMNIDNSLSPVIRYQKLYRRSINIISINNINNNEATVTFESLAQNNTGEILENMLWEAKIGFIMDSISTNMPFHFIVTSYKLKLLRNKNQ nsplice_r1_ems_3hM_1972_000000001_0001_0001_2_11_H_.._ems_3hM_444_0001_0004_0001_0001_24_63_HHH_02_03607_25_0001
DLNHLAEKILVELAARENDEHLLKLVLEAARKLGTEEEVERIIEKLARELNDPELKKILEKLKRN ANPYISVANIMLQNYVKQREKYNYDTLKEQFTFIKNASTSIVYMQFANFMNIDNSLSPVIRYQKLYRRSINIISINNINNNEATVTFESLAQNNTGEILENMLWEAKIGFIMDSISTNMPFHFIVTSYKLKLLRNKNQ csplice_r1_a2de759c170706188c6e693fd8ea43cc_0001_000000001_0001_0001_38_47_H_.._ems_3hM_979_0001_0003_0001_0001_22_62_HHH_35_27374_30_0001
SEEDEHLEVLAYALAVAVWALNHPYTLRITSNGVTVHVKIDSDPDKAKKAVKKATETLKELKKK ANPYISVANIMLQNYVKQREKYNYDTLKEQFTFIKNASTSIVYMQFANFMNIDNSLSPVIRYQKLYRRSINIISINNINNNEATVTFESLAQNNTGEILENMLWEAKIGFIMDSISTNMPFHFIVTSYKLKLLRNKNQ HEEH_12646_000000008_0001
SFEELARCIEKIARELGDEELEKVARLLKEALKKGDTVTLIALLALLYVKAYEKRDEEAKKCARS ANPYISVANIMLQNYVKQREKYNYDTLKEQFTFIKNASTSIVYMQFANFMNIDNSLSPVIRYQKLYRRSINIISINNINNNEATVTFESLAQNNTGEILENMLWEAKIGFIMDSISTNMPFHFIVTSYKLKLLRNKNQ nsplice_r1_4b397ff321495f1cf064223b6ad1b1e1_0001_000000002_0001_0001_24_33_H_.._ems_3hC_953_0001_0001_0001_0001_0001_22_58_HHH_02_02986_38_0001_34_crosslinked
TENEEKLNTEFQELVEDAKRKNQPLFIIVWVNGLWIVVVVDSDPEVEKWARKFFTLWAKLLANT ANPYISVANIMLQNYVKQREKYNYDTLKEQFTFIKNASTSIVYMQFANFMNIDNSLSPVIRYQKLYRRSINIISINNINNNEATVTFESLAQNNTGEILENMLWEAKIGFIMDSISTNMPFHFIVTSYKLKLLRNKNQ HEEH_20849_000000029_0001
DPNQRWVKLLIEAFKRDPMLAWAVVMYIEADEELKRQLEKVARELKLEEDFKSASELAKKYV ANPYISVANIMLQNYVKQREKYNYDTLKEQFTFIKNASTSIVYMQFANFMNIDNSLSPVIRYQKLYRRSINIISINNINNNEATVTFESLAQNNTGEILENMLWEAKIGFIMDSISTNMPFHFIVTSYKLKLLRNKNQ ems_4hM_4735_0002_000000000_0001
TLIYVYEVDFTSTDQESAEKEKTKIKKKLEKVEEEAKKRGLKVSIFSDERNDNGNFHYWVIVFVL ANPYISVANIMLQNYVKQREKYNYDTLKEQFTFIKNASTSIVYMQFANFMNIDNSLSPVIRYQKLYRRSINIISINNINNNEATVTFESLAQNNTGEILENMLWEAKIGFIMDSISTNMPFHFIVTSYKLKLLRNKNQ EHEE_05390_000000005_0001
DEAEKVAREGNAEEFVRKLIEELRRRGDPELVKILERVLECAKKAKERGDPLLLTACALLALVTS ANPYISVANIMLQNYVKQREKYNYDTLKEQFTFIKNASTSIVYMQFANFMNIDNSLSPVIRYQKLYRRSINIISINNINNNEATVTFESLAQNNTGEILENMLWEAKIGFIMDSISTNMPFHFIVTSYKLKLLRNKNQ nsplice_r1_ems_3hM_1972_000000001_0001_0001_2_11_H_.._2730cbcc7b89775a53619ae3e2f9a3d5_0001_0001_0002_0001_0001_17_50_HHH_02_21015_38_0001_45_crosslinked
SEELVELLKEAIERNDPELLERILRELEKEVNDPKLKVRLYAVVALALVTNSPETLEKALKLILK ANPYISVANIMLQNYVKQREKYNYDTLKEQFTFIKNASTSIVYMQFANFMNIDNSLSPVIRYQKLYRRSINIISINNINNNEATVTFESLAQNNTGEILENMLWEAKIGFIMDSISTNMPFHFIVTSYKLKLLRNKNQ r1_ems_3hM_1972_000000001_0001_0001_2_11_H_.._c27565b4430b6b19440bc2ed8c0096ae_0001_0001_0005_0001_0001
SVWYFVFFLIKGDNPEERTKAKREADKLIKTAKEQADKNNLTIRYSYRVLRFNGINVVFFHVQVD ANPYISVANIMLQNYVKQREKYNYDTLKEQFTFIKNASTSIVYMQFANFMNIDNSLSPVIRYQKLYRRSINIISINNINNNEATVTFESLAQNNTGEILENMLWEAKIGFIMDSISTNMPFHFIVTSYKLKLLRNKNQ EHEE_05554_000000005_0001
DLERIERGELPPEELVKRAKKVVKELGDPELEKIVRLIERALELARRLNNPVLLYAELALLLVTL ANPYISVANIMLQNYVKQREKYNYDTLKEQFTFIKNASTSIVYMQFANFMNIDNSLSPVIRYQKLYRRSINIISINNINNNEATVTFESLAQNNTGEILENMLWEAKIGFIMDSISTNMPFHFIVTSYKLKLLRNKNQ nsplice_r1_ems_3hM_1972_000000001_0001_0001_2_11_H_.._2d5a0e42518f7c0de0c8a0066b0bd8d1_0001_0001_0002_0001_0001_14_49_HHH_02_20538_39_0001
REVLVFVDDERLAHLLSKLVGVPSYRVEKWPGNIYALDINLDDKEKVREAARKIGAIVLQQD ANPYISVANIMLQNYVKQREKYNYDTLKEQFTFIKNASTSIVYMQFANFMNIDNSLSPVIRYQKLYRRSINIISINNINNNEATVTFESLAQNNTGEILENMLWEAKIGFIMDSISTNMPFHFIVTSYKLKLLRNKNQ ems_ferrM_5175_0002_000000010_0001
DVEEARELAKKLGDPELAKLLEEALELLERTGDELLKIALKALILALELGNEVLVYAATILIKIN ANPYISVANIMLQNYVKQREKYNYDTLKEQFTFIKNASTSIVYMQFANFMNIDNSLSPVIRYQKLYRRSINIISINNINNNEATVTFESLAQNNTGEILENMLWEAKIGFIMDSISTNMPFHFIVTSYKLKLLRNKNQ nsplice_r1_ems_3hM_1972_000000001_0001_0001_2_11_H_.._HHH_eva_0679_0001_0001_0001_0001_21_53_HHH_01_19648_36_0001
TDVIACIALLYVLDPSIKEVVRALARAYLRGEIPPEEIKKICEELLKLLKNGDPEEAKRLAEKVK ANPYISVANIMLQNYVKQREKYNYDTLKEQFTFIKNASTSIVYMQFANFMNIDNSLSPVIRYQKLYRRSINIISINNINNNEATVTFESLAQNNTGEILENMLWEAKIGFIMDSISTNMPFHFIVTSYKLKLLRNKNQ r1_4b397ff321495f1cf064223b6ad1b1e1_0001_000000002_0001_0001_24_33_H_.._435c1e57f84b05560b660340e3360eb1_0001_1_0001_0001_0001_0001_0_crosslinked
DEEIARRRNDPLLEELVKVLKIAKEKGDEELLVNVYAALALLIIALELGDEELVKKLVKLARELS ANPYISVANIMLQNYVKQREKYNYDTLKEQFTFIKNASTSIVYMQFANFMNIDNSLSPVIRYQKLYRRSINIISINNINNNEATVTFESLAQNNTGEILENMLWEAKIGFIMDSISTNMPFHFIVTSYKLKLLRNKNQ nsplice_r1_ems_3hM_1972_000000001_0001_0001_2_11_H_.._ems_3hC_1684_0002_0001_0004_0001_0001_23_62_HHH_03_29575_36_0001
PPEEAAKEAIEAVKNNDPEKCKKICESAGVDPEECRVLCELIEELLRLGNEEAVKAVVSALAYIR ANPYISVANIMLQNYVKQREKYNYDTLKEQFTFIKNASTSIVYMQFANFMNIDNSLSPVIRYQKLYRRSINIISINNINNNEATVTFESLAQNNTGEILENMLWEAKIGFIMDSISTNMPFHFIVTSYKLKLLRNKNQ nsplice_r1_EHEE_01784_000000022_0001_0001_27_36_H_.._c57bd97b46414aa60a45c1af3521c250_0001_0001_0001_0001_0001_17_50_HHH_04_05953_35_0001_42_crosslinked_mm_0
ASVETETYEIKGYSPEQAKKIVDDLKRKLKKKADELRKNGLFVWVFVLYRNTGDSVTVRLWIITI ANPYISVANIMLQNYVKQREKYNYDTLKEQFTFIKNASTSIVYMQFANFMNIDNSLSPVIRYQKLYRRSINIISINNINNNEATVTFESLAQNNTGEILENMLWEAKIGFIMDSISTNMPFHFIVTSYKLKLLRNKNQ EHEE_07010_000000011_0001
DPVEELLRKVAKKATEIAKKRGRPYLFQYTVNGLIAIVIFSPNPEEAKRVAQKVTEQIKRLKKK ANPYISVANIMLQNYVKQREKYNYDTLKEQFTFIKNASTSIVYMQFANFMNIDNSLSPVIRYQKLYRRSINIISINNINNNEATVTFESLAQNNTGEILENMLWEAKIGFIMDSISTNMPFHFIVTSYKLKLLRNKNQ HEEH_14145_000000007_0001
VVQISLTINTEDAEKVAKEASKFGVVIVFKLGNKIILLVEDPNVADTIRELAERYNVPVEVRKV ANPYISVANIMLQNYVKQREKYNYDTLKEQFTFIKNASTSIVYMQFANFMNIDNSLSPVIRYQKLYRRSINIISINNINNNEATVTFESLAQNNTGEILENMLWEAKIGFIMDSISTNMPFHFIVTSYKLKLLRNKNQ ems_ferrC_491_000000012_0001
SLKEALKFLSRLAHKLKSPKLAALLALLYVLLSTGNEEEARRLVEEALKKTGDPVLEEVLKLLRK ANPYISVANIMLQNYVKQREKYNYDTLKEQFTFIKNASTSIVYMQFANFMNIDNSLSPVIRYQKLYRRSINIISINNINNNEATVTFESLAQNNTGEILENMLWEAKIGFIMDSISTNMPFHFIVTSYKLKLLRNKNQ r1_4b397ff321495f1cf064223b6ad1b1e1_0001_000000002_0001_0001_24_33_H_.._8e257ee7c168324b0daa1e7d19ed2966_0001_0001_0005_0001_0001
PLEEEVTEALKKAARDNNPVRVYAAAALIKVLAREKGIPPEEIRKLLEKILREAGNPELAEELKK ANPYISVANIMLQNYVKQREKYNYDTLKEQFTFIKNASTSIVYMQFANFMNIDNSLSPVIRYQKLYRRSINIISINNINNNEATVTFESLAQNNTGEILENMLWEAKIGFIMDSISTNMPFHFIVTSYKLKLLRNKNQ csplice_r1_a2de759c170706188c6e693fd8ea43cc_0001_000000001_0001_0001_38_47_H_.._b0cfeb679c625548ae7bdd7f9392c7e6_0001_0001_0001_0001_34_64_HHH_31_21111_28_0001
PLEAIAALVLLYVCAYELGNEEVRELAKELAKLLEETGDPRVRELLKRLEECCRRGVPPEECTRL ANPYISVANIMLQNYVKQREKYNYDTLKEQFTFIKNASTSIVYMQFANFMNIDNSLSPVIRYQKLYRRSINIISINNINNNEATVTFESLAQNNTGEILENMLWEAKIGFIMDSISTNMPFHFIVTSYKLKLLRNKNQ csplice_r1_4b397ff321495f1cf064223b6ad1b1e1_0001_000000002_0001_0001_24_33_H_.._8595df9828f151aa3770abca3fa4d662_0001_0001_0002_0001_0001_4_33_HHH_30_27377_13_0001_4_crosslinked_mm_0
PEDEKAKRLAKLAAKIALSKNDIDLIILAANLALHYERAKRENDEEKRRRVLTKLEQVVKHG ANPYISVANIMLQNYVKQREKYNYDTLKEQFTFIKNASTSIVYMQFANFMNIDNSLSPVIRYQKLYRRSINIISINNINNNEATVTFESLAQNNTGEILENMLWEAKIGFIMDSISTNMPFHFIVTSYKLKLLRNKNQ ems_3hC_1544_0001_000000002_0001
TEEEARKARKKGDVERLKELFELAERLGDEEALKIILKLFAKVVLELNDADLAVEAVALYAILLT ANPYISVANIMLQNYVKQREKYNYDTLKEQFTFIKNASTSIVYMQFANFMNIDNSLSPVIRYQKLYRRSINIISINNINNNEATVTFESLAQNNTGEILENMLWEAKIGFIMDSISTNMPFHFIVTSYKLKLLRNKNQ nsplice_r1_HEEH_00104_000000002_0001_0001_51_60_H_.._ems_3hC_953_0001_0001_0002_0001_0001_22_58_HHH_03_03130_36_0001
DEEELRATAYLLAIEAWLLVADDPDKAKKVTKIIREILKKATTPEQRKKLLEKLVEELKKD ANPYISVANIMLQNYVKQREKYNYDTLKEQFTFIKNASTSIVYMQFANFMNIDNSLSPVIRYQKLYRRSINIISINNINNNEATVTFESLAQNNTGEILENMLWEAKIGFIMDSISTNMPFHFIVTSYKLKLLRNKNQ ems_3hM_2948_000000002_0001
SDELSKELHTLASKAWKNRDEDALKSVTDKAKTLADKHNDPKLEKVALAIKAALEILQLI ANPYISVANIMLQNYVKQREKYNYDTLKEQFTFIKNASTSIVYMQFANFMNIDNSLSPVIRYQKLYRRSINIISINNINNNEATVTFESLAQNNTGEILENMLWEAKIGFIMDSISTNMPFHFIVTSYKLKLLRNKNQ ems_3hC_793_0001_000000000_0001
DVEEVKELLKKLGDPDAVKIVEEALELLKRTGDPCLKIALKAVLLCIRLGNEVCLYAALILLEIC ANPYISVANIMLQNYVKQREKYNYDTLKEQFTFIKNASTSIVYMQFANFMNIDNSLSPVIRYQKLYRRSINIISINNINNNEATVTFESLAQNNTGEILENMLWEAKIGFIMDSISTNMPFHFIVTSYKLKLLRNKNQ nsplice_r1_ems_3hM_1972_000000001_0001_0001_2_11_H_.._HHH_eva_0679_0001_0001_0001_0001_21_53_HHH_02_08136_37_0001_52_crosslinked_mm_0
SLLEEIREELERLGDEEAVEIVKEVEKLARKLGVPPEELRVAFYACKAAGIPPSECVKFLERLLR ANPYISVANIMLQNYVKQREKYNYDTLKEQFTFIKNASTSIVYMQFANFMNIDNSLSPVIRYQKLYRRSINIISINNINNNEATVTFESLAQNNTGEILENMLWEAKIGFIMDSISTNMPFHFIVTSYKLKLLRNKNQ nsplice_r1_a2de759c170706188c6e693fd8ea43cc_0001_000000001_0001_0001_38_47_H_.._3dffd6bba3f48b4ca891f0a6921056d7_0001_0001_0002_0001_0001_17_50_HHH_05_24120_38_0001_47_crosslinked
SVLVFFRLKDDPTKAKKVAKSVNAIVFVFDQGRVVITVDDPETAKDASRLLSSIPNLEVHVD ANPYISVANIMLQNYVKQREKYNYDTLKEQFTFIKNASTSIVYMQFANFMNIDNSLSPVIRYQKLYRRSINIISINNINNNEATVTFESLAQNNTGEILENMLWEAKIGFIMDSISTNMPFHFIVTSYKLKLLRNKNQ ems_ferrC_13_000000014_0001
SEIEEIFRELKERGIPPRKVLRIIYKILLELGDAKKVTAVTLVAILLYLGLVSPEELEELIRRIS ANPYISVANIMLQNYVKQREKYNYDTLKEQFTFIKNASTSIVYMQFANFMNIDNSLSPVIRYQKLYRRSINIISINNINNNEATVTFESLAQNNTGEILENMLWEAKIGFIMDSISTNMPFHFIVTSYKLKLLRNKNQ r1_EHEE_01784_000000022_0001_0001_27_36_H_.._6d74c2a87899c4b85d9b2259ff7dd8da_0001_0001_0005_0001_0001
TDEEIRRDCSRAEELLKEAIRLAREKGDEEVVVNAEAALALLEIAKELGDKDLVCRLAELAARLA ANPYISVANIMLQNYVKQREKYNYDTLKEQFTFIKNASTSIVYMQFANFMNIDNSLSPVIRYQKLYRRSINIISINNINNNEATVTFESLAQNNTGEILENMLWEAKIGFIMDSISTNMPFHFIVTSYKLKLLRNKNQ nsplice_r1_ems_3hM_1972_000000001_0001_0001_2_11_H_.._ems_3hC_1684_0002_0001_0004_0001_0001_23_62_HHH_03_08885_36_0001_68_crosslinked
TRELIELALEAIEKGDEELLRRLIKIARELGDEEALRVLELLLELLERGDPEVAKIAAAVYVYVN ANPYISVANIMLQNYVKQREKYNYDTLKEQFTFIKNASTSIVYMQFANFMNIDNSLSPVIRYQKLYRRSINIISINNINNNEATVTFESLAQNNTGEILENMLWEAKIGFIMDSISTNMPFHFIVTSYKLKLLRNKNQ nsplice_r1_4b397ff321495f1cf064223b6ad1b1e1_0001_000000002_0001_0001_24_33_H_.._1c27c0741a853884a05148f87c55c457_0001_0001_0002_0001_0001_20_52_HHH_07_02552_40_0001
DIEELAREAKEKGDLEELERLFELALENGDEEALKIILKLLIEVFRLFGDPRATVLAVLLYVKLL ANPYISVANIMLQNYVKQREKYNYDTLKEQFTFIKNASTSIVYMQFANFMNIDNSLSPVIRYQKLYRRSINIISINNINNNEATVTFESLAQNNTGEILENMLWEAKIGFIMDSISTNMPFHFIVTSYKLKLLRNKNQ nsplice_r1_4b397ff321495f1cf064223b6ad1b1e1_0001_000000002_0001_0001_24_33_H_.._1c16b91345f31bbf162363e37172bb7e_0001_0001_0001_0001_0001_15_50_HHH_06_03130_39_0001
SVEEAIKIARERGDEEAVRLLEKAKEALERGDYETALRLLSEVARKLGDPVVISALVLLYVKLVL ANPYISVANIMLQNYVKQREKYNYDTLKEQFTFIKNASTSIVYMQFANFMNIDNSLSPVIRYQKLYRRSINIISINNINNNEATVTFESLAQNNTGEILENMLWEAKIGFIMDSISTNMPFHFIVTSYKLKLLRNKNQ nsplice_r1_4b397ff321495f1cf064223b6ad1b1e1_0001_000000002_0001_0001_24_33_H_.._7b85b248b02270658cb572d4be61dda1_0001_0001_0002_0001_0001_16_48_HHH_06_02515_41_0001
DALTAMWLAMALWVRAVDRGDKELADSARKIIRRVWELARDPRLREEVKKLTKELKKLLDNC ANPYISVANIMLQNYVKQREKYNYDTLKEQFTFIKNASTSIVYMQFANFMNIDNSLSPVIRYQKLYRRSINIISINNINNNEATVTFESLAQNNTGEILENMLWEAKIGFIMDSISTNMPFHFIVTSYKLKLLRNKNQ ems_3hM_2424_000000010_0001
DEEEAEKILSKIDPELVELFRLLVELVRRTGDPELKKILKLIIEALKLGNEIAVAALLYVVKLLL ANPYISVANIMLQNYVKQREKYNYDTLKEQFTFIKNASTSIVYMQFANFMNIDNSLSPVIRYQKLYRRSINIISINNINNNEATVTFESLAQNNTGEILENMLWEAKIGFIMDSISTNMPFHFIVTSYKLKLLRNKNQ nsplice_r1_4b397ff321495f1cf064223b6ad1b1e1_0001_000000002_0001_0001_24_33_H_.._ems_p1-14H-GBL-16H-GBL-16H_0697_0001_0001_0001_0001_0001_0001_0001_18_51_HHH_03_29907_39_0001
DLAERALKAFEEALKLGNELLIRAQLILIVIAGDEEVVRKLEEILRREGDEELLRLLEKLLRELK ANPYISVANIMLQNYVKQREKYNYDTLKEQFTFIKNASTSIVYMQFANFMNIDNSLSPVIRYQKLYRRSINIISINNINNNEATVTFESLAQNNTGEILENMLWEAKIGFIMDSISTNMPFHFIVTSYKLKLLRNKNQ csplice_r1_ems_3hM_1972_000000001_0001_0001_2_11_H_.._HHH_eva_0723_0001_0004_0001_0001_19_51_HHH_32_02379_15_0001
PVSVVVSDYRVAEIAAKRANVEVRVEQFGNLFIITIHVKSPELSKLVSTIVRKLAPEAVVWFD ANPYISVANIMLQNYVKQREKYNYDTLKEQFTFIKNASTSIVYMQFANFMNIDNSLSPVIRYQKLYRRSINIISINNINNNEATVTFESLAQNNTGEILENMLWEAKIGFIMDSISTNMPFHFIVTSYKLKLLRNKNQ ems_ferrM_2907_000000007_0001
CEVRLYAVIALALVLNDPDLLEEAAKKILETTGCPKVEEILRLLKELKKRGVPPEEILEIVSRLA ANPYISVANIMLQNYVKQREKYNYDTLKEQFTFIKNASTSIVYMQFANFMNIDNSLSPVIRYQKLYRRSINIISINNINNNEATVTFESLAQNNTGEILENMLWEAKIGFIMDSISTNMPFHFIVTSYKLKLLRNKNQ csplice_r1_ems_3hM_1972_000000001_0001_0001_2_11_H_.._c27565b4430b6b19440bc2ed8c0096ae_0001_0001_0005_0001_0001_34_64_HHH_30_17102_24_0001_47_crosslinked
RVIFVVLKDVDKVQKVAKTAAGNYEVRRLGEDWWFVTIEVRDERIREIVEKLAKSLNAVVWVFD ANPYISVANIMLQNYVKQREKYNYDTLKEQFTFIKNASTSIVYMQFANFMNIDNSLSPVIRYQKLYRRSINIISINNINNNEATVTFESLAQNNTGEILENMLWEAKIGFIMDSISTNMPFHFIVTSYKLKLLRNKNQ ems_ferrM_6280_000000006_0001
DIVTDAEKTVDVAQKVQELLKERPKVTLRDGQVQVDITSSLSPEQIVHLVYKFLEKQKKARTNR ANPYISVANIMLQNYVKQREKYNYDTLKEQFTFIKNASTSIVYMQFANFMNIDNSLSPVIRYQKLYRRSINIISINNINNNEATVTFESLAQNNTGEILENMLWEAKIGFIMDSISTNMPFHFIVTSYKLKLLRNKNQ HEEH_24967_000000005_0001
DIYYFTFFLSSPGNEDEYRKWKKKVEKVQKDLKKKAEELGLTIKVSSSRFRFGAWTFYVVVITVK ANPYISVANIMLQNYVKQREKYNYDTLKEQFTFIKNASTSIVYMQFANFMNIDNSLSPVIRYQKLYRRSINIISINNINNNEATVTFESLAQNNTGEILENMLWEAKIGFIMDSISTNMPFHFIVTSYKLKLLRNKNQ EHEE_11262_000000020_0001
SYVVTIQLHSEEAKKVAKEVSSIKDVWVFVFNGRVLVFVHDKRIATKVAQTVVKLAGNVTVKYS ANPYISVANIMLQNYVKQREKYNYDTLKEQFTFIKNASTSIVYMQFANFMNIDNSLSPVIRYQKLYRRSINIISINNINNNEATVTFESLAQNNTGEILENMLWEAKIGFIMDSISTNMPFHFIVTSYKLKLLRNKNQ ems_ferrC_875_000000011_0001
SREELKRLAKEAIERGDEETVRRLIEIAVRLGDREVLRFIFKLLLKLGDPLLADLSAIVVLLYIR ANPYISVANIMLQNYVKQREKYNYDTLKEQFTFIKNASTSIVYMQFANFMNIDNSLSPVIRYQKLYRRSINIISINNINNNEATVTFESLAQNNTGEILENMLWEAKIGFIMDSISTNMPFHFIVTSYKLKLLRNKNQ nsplice_r1_EHEE_01784_000000022_0001_0001_27_36_H_.._865356d2f0c24fb63c9cd0d64c3b52f6_0001_1_0001_0001_0001_0001_15_50_HHH_09_02621_38_0001
DYVVLVLLYLIKYALELGDPEVAKRLLKLVEEACRELGVPPEECEKIIRKVLKEAGVPPEEIEKL ANPYISVANIMLQNYVKQREKYNYDTLKEQFTFIKNASTSIVYMQFANFMNIDNSLSPVIRYQKLYRRSINIISINNINNNEATVTFESLAQNNTGEILENMLWEAKIGFIMDSISTNMPFHFIVTSYKLKLLRNKNQ csplice_r1_4b397ff321495f1cf064223b6ad1b1e1_0001_000000002_0001_0001_24_33_H_.._06bba873f5b45c6f94d8df7ccb086c41_0001_0001_0001_0001_0001_4_34_HHH_28_23679_10_0001_0_crosslinked
SIFIFVVFTSNGRRILYFILVDDDPKEKKEAEQLIREAQKRAHDLNVKVRIVTLDGDQRRTQEYK ANPYISVANIMLQNYVKQREKYNYDTLKEQFTFIKNASTSIVYMQFANFMNIDNSLSPVIRYQKLYRRSINIISINNINNNEATVTFESLAQNNTGEILENMLWEAKIGFIMDSISTNMPFHFIVTSYKLKLLRNKNQ EEHEE_06566_000000030_0001
DELLVQALVLAAEVASEELRKILCEACVRFLSELLKVPPKEAIKICEEIAERLGNPVVLECLRRL ANPYISVANIMLQNYVKQREKYNYDTLKEQFTFIKNASTSIVYMQFANFMNIDNSLSPVIRYQKLYRRSINIISINNINNNEATVTFESLAQNNTGEILENMLWEAKIGFIMDSISTNMPFHFIVTSYKLKLLRNKNQ csplice_r1_HHH_eva_0411_000000000_0001_0001_4_13_H_.._ems_3hC_159_0002_0001_0001_0001_0001_4_40_HHH_34_10972_29_0001_11_crosslinked_mm_0
AILILVKNADPEAVKKAKDIVGKLWFVVLNNTRVLILVDDWKTATEVVYKIANVSEVRWVP ANPYISVANIMLQNYVKQREKYNYDTLKEQFTFIKNASTSIVYMQFANFMNIDNSLSPVIRYQKLYRRSINIISINNINNNEATVTFESLAQNNTGEILENMLWEAKIGFIMDSISTNMPFHFIVTSYKLKLLRNKNQ ems_ferrC_1824_000000011_0001
TFRVTFSVRLKNPSPEQKKTAQKIAESFSELATMIAREAGFDVKYRVRSDQKGDTYEVRVQVTVK ANPYISVANIMLQNYVKQREKYNYDTLKEQFTFIKNASTSIVYMQFANFMNIDNSLSPVIRYQKLYRRSINIISINNINNNEATVTFESLAQNNTGEILENMLWEAKIGFIMDSISTNMPFHFIVTSYKLKLLRNKNQ EHEE_12836_000000008_0001
DTFVVIFISDYRAAEEVAKRAQVEVRVIKIGDLYAIVLHGATPEVSELFKRLAPYAKVVVLTV ANPYISVANIMLQNYVKQREKYNYDTLKEQFTFIKNASTSIVYMQFANFMNIDNSLSPVIRYQKLYRRSINIISINNINNNEATVTFESLAQNNTGEILENMLWEAKIGFIMDSISTNMPFHFIVTSYKLKLLRNKNQ ems_ferrM_1370_0001_000000000_0001
SAEELLKEVAKELGSESLVKLALTVLRYVAGNPLEALYTVIKHLLKLAGDPRLREALEELKRLIP ANPYISVANIMLQNYVKQREKYNYDTLKEQFTFIKNASTSIVYMQFANFMNIDNSLSPVIRYQKLYRRSINIISINNINNNEATVTFESLAQNNTGEILENMLWEAKIGFIMDSISTNMPFHFIVTSYKLKLLRNKNQ r1_4b397ff321495f1cf064223b6ad1b1e1_0001_000000002_0001_0001_24_33_H_.._2210d6d9678cc78582bd7f563ea59ed7_0001_0001_0001_0001_0001
DRELIDRLKKVPDPEKLKELLRKLLKLAEELGNELVRRFLEAAEKALERGNEVLVRAALIAASVA ANPYISVANIMLQNYVKQREKYNYDTLKEQFTFIKNASTSIVYMQFANFMNIDNSLSPVIRYQKLYRRSINIISINNINNNEATVTFESLAQNNTGEILENMLWEAKIGFIMDSISTNMPFHFIVTSYKLKLLRNKNQ nsplice_r1_ems_3hM_1972_000000001_0001_0001_2_11_H_.._ems_p1-14H-GBL-16H-GBL-15H_0242_0001_0001_0001_0001_0003_0001_0001_18_50_HHH_02_26528_38_0001
DSSELLEEALKLNDPYAVTVLLYVALIRLREEGDEELVRLAEEAEELLRRGDLESAVKVAKKAAS ANPYISVANIMLQNYVKQREKYNYDTLKEQFTFIKNASTSIVYMQFANFMNIDNSLSPVIRYQKLYRRSINIISINNINNNEATVTFESLAQNNTGEILENMLWEAKIGFIMDSISTNMPFHFIVTSYKLKLLRNKNQ csplice_r1_4b397ff321495f1cf064223b6ad1b1e1_0001_000000002_0001_0001_24_33_H_.._4fda56044ee5b3284be1b45e16922fe5_0001_0001_0002_0001_0001_15_50_HHH_34_02175_13_0001
SEEEVKELLRRGDPETAKEVLEELLRRLGVPPEQIKLILKLLEELLRLGDEEAVRTVLLIIKYIR ANPYISVANIMLQNYVKQREKYNYDTLKEQFTFIKNASTSIVYMQFANFMNIDNSLSPVIRYQKLYRRSINIISINNINNNEATVTFESLAQNNTGEILENMLWEAKIGFIMDSISTNMPFHFIVTSYKLKLLRNKNQ nsplice_r1_EHEE_01784_000000022_0001_0001_27_36_H_.._9e417830d3c2466f2f86216fc0927e26_0001_0001_0002_0001_0001_17_50_HHH_02_11748_34_0001
TEEEIEKTLRTLLKKAEDIFKDDPELVKMAAWIVQMLAQLLAQDESQRKKVDEIVTKFIRRV ANPYISVANIMLQNYVKQREKYNYDTLKEQFTFIKNASTSIVYMQFANFMNIDNSLSPVIRYQKLYRRSINIISINNINNNEATVTFESLAQNNTGEILENMLWEAKIGFIMDSISTNMPFHFIVTSYKLKLLRNKNQ ems_3hM_3332_000000007_0001
SEEDKIQTLIDEVRKAAKRAAPDDALVLSMEYIAQVAVDLASSQEEAKKLLKELKKKLDSA ANPYISVANIMLQNYVKQREKYNYDTLKEQFTFIKNASTSIVYMQFANFMNIDNSLSPVIRYQKLYRRSINIISINNINNNEATVTFESLAQNNTGEILENMLWEAKIGFIMDSISTNMPFHFIVTSYKLKLLRNKNQ ems_3hC_438_0002_000000011_0001
DEVLLYALAVLLAVFCDNEVAKRALERLLRELGVPPEEIEEILRRLEELCKRGDTEEVTKLARSF ANPYISVANIMLQNYVKQREKYNYDTLKEQFTFIKNASTSIVYMQFANFMNIDNSLSPVIRYQKLYRRSINIISINNINNNEATVTFESLAQNNTGEILENMLWEAKIGFIMDSISTNMPFHFIVTSYKLKLLRNKNQ csplice_r1_ems_3hM_1972_000000001_0001_0001_2_11_H_.._6691a51d9b15b80be0c315b7e18422aa_0001_0001_0001_0001_34_64_HHH_28_16748_23_0001_23_crosslinked
VLILVALILVALAVLLNDEELLRLARKAVERIARELGIPPEEIKKLLEELLRRLGVPPELIKKLK ANPYISVANIMLQNYVKQREKYNYDTLKEQFTFIKNASTSIVYMQFANFMNIDNSLSPVIRYQKLYRRSINIISINNINNNEATVTFESLAQNNTGEILENMLWEAKIGFIMDSISTNMPFHFIVTSYKLKLLRNKNQ csplice_r1_HEEH_25006_000000001_0001_0001_43_52_H_.._ems_3hM_3100_0001_0002_0001_0001_4_41_HHH_31_31044_27_0001
DAVETIVLTLKYTGAPPEEIVRACLIIIRLLLKTTGDPRLEELLRKVEELLRRGDLETALELCER ANPYISVANIMLQNYVKQREKYNYDTLKEQFTFIKNASTSIVYMQFANFMNIDNSLSPVIRYQKLYRRSINIISINNINNNEATVTFESLAQNNTGEILENMLWEAKIGFIMDSISTNMPFHFIVTSYKLKLLRNKNQ csplice_r1_EHEE_01784_000000022_0001_0001_27_36_H_.._2f126142ba3b10fa8000a698285e7510_0001_0001_0003_0001_0001_18_51_HHH_33_25050_28_0001_5_crosslinked
DIEELIKEAEERGDPDVARVLRILLEVLRKNPNDEQARELLRLLERGEVPPIVVEIAALVLRYLN ANPYISVANIMLQNYVKQREKYNYDTLKEQFTFIKNASTSIVYMQFANFMNIDNSLSPVIRYQKLYRRSINIISINNINNNEATVTFESLAQNNTGEILENMLWEAKIGFIMDSISTNMPFHFIVTSYKLKLLRNKNQ nsplice_r1_4b397ff321495f1cf064223b6ad1b1e1_0001_000000002_0001_0001_24_33_H_.._6f654f4cfc61edc6ea6babecf4619bd0_0001_1_0001_0001_0001_16_50_HHH_06_06907_37_0001
DESLEKLNTIIQEAAETAKKQNRPVKIQVTVDGLQVRVDVSNDQHQVMEIWIHVVLRFVKYKLK ANPYISVANIMLQNYVKQREKYNYDTLKEQFTFIKNASTSIVYMQFANFMNIDNSLSPVIRYQKLYRRSINIISINNINNNEATVTFESLAQNNTGEILENMLWEAKIGFIMDSISTNMPFHFIVTSYKLKLLRNKNQ HEEH_03047_000000004_0001
YCSLTPCACVAAVLVYVLAIELKRRGVSEEEIEKILRELAKKILKECGASEEIEKYLEKVLERLL ANPYISVANIMLQNYVKQREKYNYDTLKEQFTFIKNASTSIVYMQFANFMNIDNSLSPVIRYQKLYRRSINIISINNINNNEATVTFESLAQNNTGEILENMLWEAKIGFIMDSISTNMPFHFIVTSYKLKLLRNKNQ csplice_r1_4b397ff321495f1cf064223b6ad1b1e1_0001_000000002_0001_0001_24_33_H_.._a463a93afd5c4f829debc6773e86b58b_0001_0001_0001_0001_0001_4_30_HHH_25_02618_12_0001_4_crosslinked_mm_1
DEEIEEALERGDLELVLKLVEEVLRRLGDPRLKRLLELLKELIERGDEVLLLAEIILASLLARLH ANPYISVANIMLQNYVKQREKYNYDTLKEQFTFIKNASTSIVYMQFANFMNIDNSLSPVIRYQKLYRRSINIISINNINNNEATVTFESLAQNNTGEILENMLWEAKIGFIMDSISTNMPFHFIVTSYKLKLLRNKNQ nsplice_r1_a2de759c170706188c6e693fd8ea43cc_0001_000000001_0001_0001_38_47_H_.._0c6016b2973007227d831a06a9b56765_0001_1_0001_0002_0001_0001_15_50_HHH_09_27349_41_0001
SVKLEVLILYNGRTENYTWEIDNSEEASKLAEKIAKELITKAKKRNTDVLVIVDLGDKVFLWWFL ANPYISVANIMLQNYVKQREKYNYDTLKEQFTFIKNASTSIVYMQFANFMNIDNSLSPVIRYQKLYRRSINIISINNINNNEATVTFESLAQNNTGEILENMLWEAKIGFIMDSISTNMPFHFIVTSYKLKLLRNKNQ EEHEE_18166_000000020_0001
DLSERASKALKEAIKLGNKLLILAQVILIAIATGDEKLKKLADEIKELVERGDEESVRRLAEKVS ANPYISVANIMLQNYVKQREKYNYDTLKEQFTFIKNASTSIVYMQFANFMNIDNSLSPVIRYQKLYRRSINIISINNINNNEATVTFESLAQNNTGEILENMLWEAKIGFIMDSISTNMPFHFIVTSYKLKLLRNKNQ csplice_r1_ems_3hM_1972_000000001_0001_0001_2_11_H_.._HHH_eva_0723_0001_0004_0001_0001_19_51_HHH_32_02110_14_0001
PIKEIAVEAAVEAAVLAKSPDVLRTAKEALKKQGIPPEEVEKLLREICKSVGVPPEECEKLLRLA ANPYISVANIMLQNYVKQREKYNYDTLKEQFTFIKNASTSIVYMQFANFMNIDNSLSPVIRYQKLYRRSINIISINNINNNEATVTFESLAQNNTGEILENMLWEAKIGFIMDSISTNMPFHFIVTSYKLKLLRNKNQ csplice_r1_e89fb2437918932c2cfbe071013e3412_0001_000000004_0001_0001_56_65_H_.._0d1c00aeb3a568f6025c130b8158122b_0001_1_0001_0001_0001_0001_34_64_HHH_29_32860_28_0001_22_crosslinked
GSVLLVVDSEEAAKTISKLLIKDVEIHTLNGFVLVEVHNVSPEQVKKAVKKANVRVWFRVSG ANPYISVANIMLQNYVKQREKYNYDTLKEQFTFIKNASTSIVYMQFANFMNIDNSLSPVIRYQKLYRRSINIISINNINNNEATVTFESLAQNNTGEILENMLWEAKIGFIMDSISTNMPFHFIVTSYKLKLLRNKNQ ems_ferrC_1477_000000001_0001
DLEELVEKALRLAVKLGNELLATAAIILFEIVLKEKGIPPEEIKKLVEKICTEAVGDPRECKRLL ANPYISVANIMLQNYVKQREKYNYDTLKEQFTFIKNASTSIVYMQFANFMNIDNSLSPVIRYQKLYRRSINIISINNINNNEATVTFESLAQNNTGEILENMLWEAKIGFIMDSISTNMPFHFIVTSYKLKLLRNKNQ csplice_r1_ems_3hM_1972_000000001_0001_0001_2_11_H_.._ems_p1-14H-GBL-16H-GBL-15H_0828_0001_0001_0002_0001_0001_0001_0001_18_50_HHH_31_32305_26_0001_25_crosslinked
DDDTKRLREEVKKKVDEAANKNDEDTLEELSKTAHSLADTYQDMEFAKLAALVLALLARVQYKS ANPYISVANIMLQNYVKQREKYNYDTLKEQFTFIKNASTSIVYMQFANFMNIDNSLSPVIRYQKLYRRSINIISINNINNNEATVTFESLAQNNTGEILENMLWEAKIGFIMDSISTNMPFHFIVTSYKLKLLRNKNQ ems_3hC_235_000000004_0001
DESQKETLEKLTKLARKAIKNNDPDTAKKVVRKLARVAMEANDDEALIIALRLAAEVMTLK ANPYISVANIMLQNYVKQREKYNYDTLKEQFTFIKNASTSIVYMQFANFMNIDNSLSPVIRYQKLYRRSINIISINNINNNEATVTFESLAQNNTGEILENMLWEAKIGFIMDSISTNMPFHFIVTSYKLKLLRNKNQ ems_3hC_836_0002_000000000_0001
DVNAEAALALLEIALKLGDKDLAKRLAELAKELLERTGDPEVEKILREIEELARRFGDEEVLKRL ANPYISVANIMLQNYVKQREKYNYDTLKEQFTFIKNASTSIVYMQFANFMNIDNSLSPVIRYQKLYRRSINIISINNINNNEATVTFESLAQNNTGEILENMLWEAKIGFIMDSISTNMPFHFIVTSYKLKLLRNKNQ csplice_r1_ems_3hM_1972_000000001_0001_0001_2_11_H_.._ems_3hC_1684_0002_0001_0004_0001_0001_23_62_HHH_36_07883_28_0001
DLEEVLELLRRLGDPAKDVVEKAIELIKRTGDPRLEELIKSLRIAVERGNPVAVYAQTVLLEVLI ANPYISVANIMLQNYVKQREKYNYDTLKEQFTFIKNASTSIVYMQFANFMNIDNSLSPVIRYQKLYRRSINIISINNINNNEATVTFESLAQNNTGEILENMLWEAKIGFIMDSISTNMPFHFIVTSYKLKLLRNKNQ nsplice_r1_ems_3hM_1972_000000001_0001_0001_2_11_H_.._6ba66a815c050ae16b4908ca9efb55fd_0001_0001_0002_0001_0001_14_49_HHH_04_30590_37_0001
SEHYSYRYSVKNYTEDSDLLLLLAVISFVVEVLAKAVKRGLTVRAKVKKTTSGDSITVEVRVRVD ANPYISVANIMLQNYVKQREKYNYDTLKEQFTFIKNASTSIVYMQFANFMNIDNSLSPVIRYQKLYRRSINIISINNINNNEATVTFESLAQNNTGEILENMLWEAKIGFIMDSISTNMPFHFIVTSYKLKLLRNKNQ EHEE_10515_000000031_0001
DTEELEELLKRGDYEEVLKLIEEILRRLGVPPEKIELVRRLVKEAIEEGNRESIRTIILILLYLR ANPYISVANIMLQNYVKQREKYNYDTLKEQFTFIKNASTSIVYMQFANFMNIDNSLSPVIRYQKLYRRSINIISINNINNNEATVTFESLAQNNTGEILENMLWEAKIGFIMDSISTNMPFHFIVTSYKLKLLRNKNQ nsplice_r1_EHEE_01784_000000022_0001_0001_27_36_H_.._738eee464b286d18fa3993e020ba9696_0001_1_0001_0003_0001_0001_17_50_HHH_02_23120_35_0001
WFIILHISDPRWKEVSKVVQNLGAVVYYRQSGDTVTINVFNVDPKEVEEAVRSIVPEAEVEYR ANPYISVANIMLQNYVKQREKYNYDTLKEQFTFIKNASTSIVYMQFANFMNIDNSLSPVIRYQKLYRRSINIISINNINNNEATVTFESLAQNNTGEILENMLWEAKIGFIMDSISTNMPFHFIVTSYKLKLLRNKNQ ems_ferrM_3351_000000001_0001
DYVELVLVYLLCYALKKGDEEAVKRLIELLREFLGVPPEEVLRVIKKILEEIGDPECSKIIEELL ANPYISVANIMLQNYVKQREKYNYDTLKEQFTFIKNASTSIVYMQFANFMNIDNSLSPVIRYQKLYRRSINIISINNINNNEATVTFESLAQNNTGEILENMLWEAKIGFIMDSISTNMPFHFIVTSYKLKLLRNKNQ csplice_r1_4b397ff321495f1cf064223b6ad1b1e1_0001_000000002_0001_0001_24_33_H_.._06bba873f5b45c6f94d8df7ccb086c41_0001_0001_0001_0001_0001_4_34_HHH_30_09744_16_0001_0_crosslinked
DELLAEAARLAKDPSIIAALAIVYVLKLEGDPEKAKEVIERALEIAKRLGDEEAYRLLEKVLRK ANPYISVANIMLQNYVKQREKYNYDTLKEQFTFIKNASTSIVYMQFANFMNIDNSLSPVIRYQKLYRRSINIISINNINNNEATVTFESLAQNNTGEILENMLWEAKIGFIMDSISTNMPFHFIVTSYKLKLLRNKNQ csplice_r1_4b397ff321495f1cf064223b6ad1b1e1_0001_000000002_0001_0001_24_33_H_.._787e2c0ec5daffae505c419b7afc5514_0001_0001_0001_0001_0001_4_31_HHH_25_24300_26_0001
TEELLKVLKEAAERLGDEEVKELVTKAEKAVRNGDEETARKLASEAVRLVGDPRAIALLVLLYVS ANPYISVANIMLQNYVKQREKYNYDTLKEQFTFIKNASTSIVYMQFANFMNIDNSLSPVIRYQKLYRRSINIISINNINNNEATVTFESLAQNNTGEILENMLWEAKIGFIMDSISTNMPFHFIVTSYKLKLLRNKNQ nsplice_r1_4b397ff321495f1cf064223b6ad1b1e1_0001_000000002_0001_0001_24_33_H_.._02b6d93368eea7bfe586da0c467e1cba_0001_0001_0001_0001_0001_15_46_HHH_05_01918_41_0001
ETFVVIIIHDYRAAEEVAKRAQVEVRVWKFGNVYIIDLHGATPEVSELFKRLAPHAWVVILTK ANPYISVANIMLQNYVKQREKYNYDTLKEQFTFIKNASTSIVYMQFANFMNIDNSLSPVIRYQKLYRRSINIISINNINNNEATVTFESLAQNNTGEILENMLWEAKIGFIMDSISTNMPFHFIVTSYKLKLLRNKNQ ems_ferrM_1370_0001_000000021_0001
DCLEKLSELVRKSGDPRLIALLVLLYVALLAGDEEALEKLLKEAKELGDEAAYECAEKLLELVRK ANPYISVANIMLQNYVKQREKYNYDTLKEQFTFIKNASTSIVYMQFANFMNIDNSLSPVIRYQKLYRRSINIISINNINNNEATVTFESLAQNNTGEILENMLWEAKIGFIMDSISTNMPFHFIVTSYKLKLLRNKNQ csplice_r1_4b397ff321495f1cf064223b6ad1b1e1_0001_000000002_0001_0001_24_33_H_.._02b6d93368eea7bfe586da0c467e1cba_0001_0001_0001_0001_0001_15_46_HHH_30_01818_12_0001_0_crosslinked
DPDKETLDTAWKTALTLARKRGSPVVVVIEVNGNLIFVFVGPDPEEAKRWWKEAKEAIERLQKK ANPYISVANIMLQNYVKQREKYNYDTLKEQFTFIKNASTSIVYMQFANFMNIDNSLSPVIRYQKLYRRSINIISINNINNNEATVTFESLAQNNTGEILENMLWEAKIGFIMDSISTNMPFHFIVTSYKLKLLRNKNQ HEEH_18028_000000009_0001
DESLKKFKSDVEKKAREAKSNNDEERLRAIRIEVLLFWWMAQLNNDEESLKVAREAAKLVKKIS ANPYISVANIMLQNYVKQREKYNYDTLKEQFTFIKNASTSIVYMQFANFMNIDNSLSPVIRYQKLYRRSINIISINNINNNEATVTFESLAQNNTGEILENMLWEAKIGFIMDSISTNMPFHFIVTSYKLKLLRNKNQ ems_3hC_182_000000005_0001
KVAVFIQYDHNFVLIHVEPDPRDAKRATKEAVKIVGAKEVKEIHITERWVRVHVK ANPYISVANIMLQNYVKQREKYNYDTLKEQFTFIKNASTSIVYMQFANFMNIDNSLSPVIRYQKLYRRSINIISINNINNNEATVTFESLAQNNTGEILENMLWEAKIGFIMDSISTNMPFHFIVTSYKLKLLRNKNQ ems_bGM_656_0002_000000010_0001
DEELSRRIEELLKRGDPEEARKLAEELLRRTGDELVKIALRAIELALRLGNEVLVYAALILVIIN ANPYISVANIMLQNYVKQREKYNYDTLKEQFTFIKNASTSIVYMQFANFMNIDNSLSPVIRYQKLYRRSINIISINNINNNEATVTFESLAQNNTGEILENMLWEAKIGFIMDSISTNMPFHFIVTSYKLKLLRNKNQ nsplice_r1_ems_3hM_1972_000000001_0001_0001_2_11_H_.._HHH_eva_0679_0001_0001_0001_0001_21_53_HHH_01_23501_34_0001
VLGTAARIILESAAKLGNLELALKALEALVRATGDPRLKELLERLEELLKKDPREAKKLLEELIK ANPYISVANIMLQNYVKQREKYNYDTLKEQFTFIKNASTSIVYMQFANFMNIDNSLSPVIRYQKLYRRSINIISINNINNNEATVTFESLAQNNTGEILENMLWEAKIGFIMDSISTNMPFHFIVTSYKLKLLRNKNQ csplice_r1_a2de759c170706188c6e693fd8ea43cc_0001_000000001_0001_0001_38_47_H_.._ems_p1-14H-GBL-16H-GBL-14H_0120_0001_0001_0001_0001_0002_0001_0001_18_49_HHH_28_22586_25_0001
LEELGNILAISALVYILALEAKENNDEEKLERLKRLVEELRKKVTDEELRKVLEALLKAVREIEK ANPYISVANIMLQNYVKQREKYNYDTLKEQFTFIKNASTSIVYMQFANFMNIDNSLSPVIRYQKLYRRSINIISINNINNNEATVTFESLAQNNTGEILENMLWEAKIGFIMDSISTNMPFHFIVTSYKLKLLRNKNQ csplice_r1_HEEH_00104_000000002_0001_0001_51_60_H_.._bcfe5f602c3a11759a1137071bf3b596_0001_1_0001_0002_0001_0001_4_34_HHH_31_00728_21_0001
AGNLLAVSALAYILLLEAREKGDEELKRLLEELRKAVKEGDEEKVRRLLERLLELTGDPLLKDLR ANPYISVANIMLQNYVKQREKYNYDTLKEQFTFIKNASTSIVYMQFANFMNIDNSLSPVIRYQKLYRRSINIISINNINNNEATVTFESLAQNNTGEILENMLWEAKIGFIMDSISTNMPFHFIVTSYKLKLLRNKNQ csplice_r1_HEEH_00104_000000002_0001_0001_51_60_H_.._bcfe5f602c3a11759a1137071bf3b596_0001_1_0001_0002_0001_0001_4_34_HHH_29_19608_14_0001
SVEECLEELERRGLLPPEILKLCKEAIRLLRELGDPEVLKSLEIACRRGNPVAVYAQCVLVEVIS ANPYISVANIMLQNYVKQREKYNYDTLKEQFTFIKNASTSIVYMQFANFMNIDNSLSPVIRYQKLYRRSINIISINNINNNEATVTFESLAQNNTGEILENMLWEAKIGFIMDSISTNMPFHFIVTSYKLKLLRNKNQ nsplice_r1_ems_3hM_1972_000000001_0001_0001_2_11_H_.._6ba66a815c050ae16b4908ca9efb55fd_0001_0001_0002_0001_0001_14_49_HHH_06_32376_38_0001_57_crosslinked_mm_0
DKVLIYTFKIDTSNPSDATKIKKKIDKTIKKIQKDIENNGTPVWVLELRFTENGRLKVFVVFLVK ANPYISVANIMLQNYVKQREKYNYDTLKEQFTFIKNASTSIVYMQFANFMNIDNSLSPVIRYQKLYRRSINIISINNINNNEATVTFESLAQNNTGEILENMLWEAKIGFIMDSISTNMPFHFIVTSYKLKLLRNKNQ EHEE_00467_000000026_0001
DILEEVIKRAREKGDEELVRLLEKVLELLKRGDPESALELLREVYRLVGDPLVTVVAVLLYIRVI ANPYISVANIMLQNYVKQREKYNYDTLKEQFTFIKNASTSIVYMQFANFMNIDNSLSPVIRYQKLYRRSINIISINNINNNEATVTFESLAQNNTGEILENMLWEAKIGFIMDSISTNMPFHFIVTSYKLKLLRNKNQ nsplice_r1_EHEE_01784_000000022_0001_0001_27_36_H_.._dea46f940093e25720543808ba4992e4_0001_0001_0001_0001_0001_16_47_HHH_06_22474_40_0001
PYVERASEALRLALKLGNPVLAYAELILLRLLLEETGDPRAKEVLEEAEKLLRELGNEEALRFLT ANPYISVANIMLQNYVKQREKYNYDTLKEQFTFIKNASTSIVYMQFANFMNIDNSLSPVIRYQKLYRRSINIISINNINNNEATVTFESLAQNNTGEILENMLWEAKIGFIMDSISTNMPFHFIVTSYKLKLLRNKNQ csplice_r1_a2de759c170706188c6e693fd8ea43cc_0001_000000001_0001_0001_38_47_H_.._ec389b8abb25490ebba873a462ff6028_0001_0001_0001_0001_0001_16_51_HHH_31_30921_26_0001
PEELEERIKEAIEKARRKGDKDITRQLEELLECLKRGECPPIVVKIALLVLEYLS ANPYISVANIMLQNYVKQREKYNYDTLKEQFTFIKNASTSIVYMQFANFMNIDNSLSPVIRYQKLYRRSINIISINNINNNEATVTFESLAQNNTGEILENMLWEAKIGFIMDSISTNMPFHFIVTSYKLKLLRNKNQ nsplice_r1_4b397ff321495f1cf064223b6ad1b1e1_0001_000000002_0001_0001_24_33_H_.._6f654f4cfc61edc6ea6babecf4619bd0_0001_1_0001_0001_0001_16_50_HHH_06_00312_26_0001_35_crosslinked
DEELLELLEEAVRRGDDELAEKVEKKARELGDKEAVDIVKLVVELLKEGNEEAAHTILAVLKYIK ANPYISVANIMLQNYVKQREKYNYDTLKEQFTFIKNASTSIVYMQFANFMNIDNSLSPVIRYQKLYRRSINIISINNINNNEATVTFESLAQNNTGEILENMLWEAKIGFIMDSISTNMPFHFIVTSYKLKLLRNKNQ nsplice_r1_EHEE_01784_000000022_0001_0001_27_36_H_.._e378ad5b99f69d69c82cdd59948ed3bd_0001_1_0001_0001_0001_0001_18_51_HHH_04_02419_36_0001
DEEDRIHVTLYALFIWLIMLASSEEEKKKVAKEVIEKAKKANTEAAKQVIKTVKSWLKNMS ANPYISVANIMLQNYVKQREKYNYDTLKEQFTFIKNASTSIVYMQFANFMNIDNSLSPVIRYQKLYRRSINIISINNINNNEATVTFESLAQNNTGEILENMLWEAKIGFIMDSISTNMPFHFIVTSYKLKLLRNKNQ ems_3hC_245_0001_000000001_0001
PSQIYVFLDPREAKKFIKKISPEVYKAVDKYVKDVKKELVRVAVPGGVYVSIVKDAFVIVHVQM ANPYISVANIMLQNYVKQREKYNYDTLKEQFTFIKNASTSIVYMQFANFMNIDNSLSPVIRYQKLYRRSINIISINNINNNEATVTFESLAQNNTGEILENMLWEAKIGFIMDSISTNMPFHFIVTSYKLKLLRNKNQ ems_f4m_41_000000008_0001
SEELKELQKIISELLKRLGASPALIKIALWLIELTREMLTEEEAKKVAKEIIKRLEEKLK ANPYISVANIMLQNYVKQREKYNYDTLKEQFTFIKNASTSIVYMQFANFMNIDNSLSPVIRYQKLYRRSINIISINNINNNEATVTFESLAQNNTGEILENMLWEAKIGFIMDSISTNMPFHFIVTSYKLKLLRNKNQ HHH_eva_0165_000000015_0001
TIEFRYSVRFDKDDPSDSKRAKDIVKKVKKDATKTARDLNLSYKTFELTYTSNGKNSIVVFIFVE ANPYISVANIMLQNYVKQREKYNYDTLKEQFTFIKNASTSIVYMQFANFMNIDNSLSPVIRYQKLYRRSINIISINNINNNEATVTFESLAQNNTGEILENMLWEAKIGFIMDSISTNMPFHFIVTSYKLKLLRNKNQ EHEE_04885_000000027_0001
DIALLALAYVLAVEVGDPELEKFVRRLAECLLRGECPPEEVKRLLELLIEAVEKNDEELLRRLVS ANPYISVANIMLQNYVKQREKYNYDTLKEQFTFIKNASTSIVYMQFANFMNIDNSLSPVIRYQKLYRRSINIISINNINNNEATVTFESLAQNNTGEILENMLWEAKIGFIMDSISTNMPFHFIVTSYKLKLLRNKNQ csplice_r1_4b397ff321495f1cf064223b6ad1b1e1_0001_000000002_0001_0001_24_33_H_.._ems_3hM_1482_0001_0001_0001_0001_4_41_HHH_28_21867_24_0001_8_crosslinked
DEEAEEEARRLGDEFARLALEVLKEAKKRGDEERVVNVYAALALILIAFKLGDEELLRLLVELAK ANPYISVANIMLQNYVKQREKYNYDTLKEQFTFIKNASTSIVYMQFANFMNIDNSLSPVIRYQKLYRRSINIISINNINNNEATVTFESLAQNNTGEILENMLWEAKIGFIMDSISTNMPFHFIVTSYKLKLLRNKNQ nsplice_r1_ems_3hM_1972_000000001_0001_0001_2_11_H_.._ems_3hC_1684_0002_0001_0004_0001_0001_23_62_HHH_03_02227_39_0001
SEEKELREIVKKLEEFARRKNNRAIKVVVELVKWALTRAENKNDEDLVRSILKIVATVAKILIS ANPYISVANIMLQNYVKQREKYNYDTLKEQFTFIKNASTSIVYMQFANFMNIDNSLSPVIRYQKLYRRSINIISINNINNNEATVTFESLAQNNTGEILENMLWEAKIGFIMDSISTNMPFHFIVTSYKLKLLRNKNQ ems_3hM_634_000000003_0001
PAVWVFFVNADVDTVVKIIKSFGAEVHVEKHGDVYRVHLHNVDPNVVKQAVKNAQVNVWVWTKY ANPYISVANIMLQNYVKQREKYNYDTLKEQFTFIKNASTSIVYMQFANFMNIDNSLSPVIRYQKLYRRSINIISINNINNNEATVTFESLAQNNTGEILENMLWEAKIGFIMDSISTNMPFHFIVTSYKLKLLRNKNQ ems_ferrC_644_000000008_0001
PEAKVAYLYVEAVERNDPKLREVLKLVAKCILELKVPPEECLKILLEEAKKRNDPETEELVRRLL ANPYISVANIMLQNYVKQREKYNYDTLKEQFTFIKNASTSIVYMQFANFMNIDNSLSPVIRYQKLYRRSINIISINNINNNEATVTFESLAQNNTGEILENMLWEAKIGFIMDSISTNMPFHFIVTSYKLKLLRNKNQ csplice_r1_4b397ff321495f1cf064223b6ad1b1e1_0001_000000002_0001_0001_24_33_H_.._8edf3dbcd0f6789eec36dd53d59925b1_0001_0001_0001_0001_0001_17_50_HHH_33_15340_30_0001_8_crosslinked
DSDEKSKTVKELIKKLKKKDPSKARDLAKKLVHEVAEEALKKNDDKLLLIALELYVEVAREFS ANPYISVANIMLQNYVKQREKYNYDTLKEQFTFIKNASTSIVYMQFANFMNIDNSLSPVIRYQKLYRRSINIISINNINNNEATVTFESLAQNNTGEILENMLWEAKIGFIMDSISTNMPFHFIVTSYKLKLLRNKNQ ems_3hM_2699_000000001_0001
DILRVVVVAALEAALLTKDEEVLKRALKAAEKVGDKEVSELIKLVEEALKKGDEELLRELTKLLR ANPYISVANIMLQNYVKQREKYNYDTLKEQFTFIKNASTSIVYMQFANFMNIDNSLSPVIRYQKLYRRSINIISINNINNNEATVTFESLAQNNTGEILENMLWEAKIGFIMDSISTNMPFHFIVTSYKLKLLRNKNQ csplice_r1_e89fb2437918932c2cfbe071013e3412_0001_000000004_0001_0001_56_65_H_.._ems_3hM_1021_0001_0003_0001_0001_4_40_HHH_30_02854_11_0001
RDIAVYLKDVDKVQKVAATAAGRYAVFELGDDWWAVHIVADDERAKEIVEKLAKSNNARVVVRD ANPYISVANIMLQNYVKQREKYNYDTLKEQFTFIKNASTSIVYMQFANFMNIDNSLSPVIRYQKLYRRSINIISINNINNNEATVTFESLAQNNTGEILENMLWEAKIGFIMDSISTNMPFHFIVTSYKLKLLRNKNQ ems_ferrM_6280_0001_000000007_0001
DELVELIKRGEVPPEEVKKLLEKLLRELGVPPEDVEILLRLVEELLKEGNLEAAVTLILIFLYIK ANPYISVANIMLQNYVKQREKYNYDTLKEQFTFIKNASTSIVYMQFANFMNIDNSLSPVIRYQKLYRRSINIISINNINNNEATVTFESLAQNNTGEILENMLWEAKIGFIMDSISTNMPFHFIVTSYKLKLLRNKNQ nsplice_r1_EHEE_01784_000000022_0001_0001_27_36_H_.._31efc13c780ed6f490de3a72028f6d05_0001_0001_0002_0001_0001_16_49_HHH_01_27206_35_0001
PVEVIALAVLAYVLAVSRNDPELEKVVRELNELLRRDPNDEEVLERIERLRELLERGDTERARRL ANPYISVANIMLQNYVKQREKYNYDTLKEQFTFIKNASTSIVYMQFANFMNIDNSLSPVIRYQKLYRRSINIISINNINNNEATVTFESLAQNNTGEILENMLWEAKIGFIMDSISTNMPFHFIVTSYKLKLLRNKNQ csplice_r1_4b397ff321495f1cf064223b6ad1b1e1_0001_000000002_0001_0001_24_33_H_.._ems_3hM_2234_0001_0002_0001_0001_22_59_HHH_31_14726_26_0001
SEDDRTLLNFYAEAAARAVTTGRPQDYTVNVYGIKFKIHFGPSEEASKRAEKWLKKVEKTVKTK ANPYISVANIMLQNYVKQREKYNYDTLKEQFTFIKNASTSIVYMQFANFMNIDNSLSPVIRYQKLYRRSINIISINNINNNEATVTFESLAQNNTGEILENMLWEAKIGFIMDSISTNMPFHFIVTSYKLKLLRNKNQ HEEH_21903_000000004_0001
DDREVEELIKRAIKLAKDTQTDEALLVAMLVWVLLALAQKKNDEELTKKAKKLVETVLKKV ANPYISVANIMLQNYVKQREKYNYDTLKEQFTFIKNASTSIVYMQFANFMNIDNSLSPVIRYQKLYRRSINIISINNINNNEATVTFESLAQNNTGEILENMLWEAKIGFIMDSISTNMPFHFIVTSYKLKLLRNKNQ ems_3hC_1712_000000006_0001
DVIEILEKIAEENGDEELKELLREAKEAEKKGDLETALKLAAKVVLLLGDLRVLTLLVLLYVALL ANPYISVANIMLQNYVKQREKYNYDTLKEQFTFIKNASTSIVYMQFANFMNIDNSLSPVIRYQKLYRRSINIISINNINNNEATVTFESLAQNNTGEILENMLWEAKIGFIMDSISTNMPFHFIVTSYKLKLLRNKNQ nsplice_r1_4b397ff321495f1cf064223b6ad1b1e1_0001_000000002_0001_0001_24_33_H_.._6357206e42d978b946eb7942e3526b2f_0001_1_0001_0002_0001_0001_18_50_HHH_06_02143_41_0001
PWLVLIVHVPPEDAEKVARLAKAKRVWIWKIGNALAVYISGADKDQVTKAVKTVIPDADLIVWQ ANPYISVANIMLQNYVKQREKYNYDTLKEQFTFIKNASTSIVYMQFANFMNIDNSLSPVIRYQKLYRRSINIISINNINNNEATVTFESLAQNNTGEILENMLWEAKIGFIMDSISTNMPFHFIVTSYKLKLLRNKNQ ems_ferrM_5983_0001_000000002_0001
GILLVILDGVDPKLFSEAAKRANVEIHIRNGLVTVKNASPKLQKLVKKVVKLVNAERWVLVVIH ANPYISVANIMLQNYVKQREKYNYDTLKEQFTFIKNASTSIVYMQFANFMNIDNSLSPVIRYQKLYRRSINIISINNINNNEATVTFESLAQNNTGEILENMLWEAKIGFIMDSISTNMPFHFIVTSYKLKLLRNKNQ ems_ferrC_306_000000001_0001
PISELAREAALEAARRGNPTLVKAELILLSVTLGLPPEEVLKLLEELAERKGDEKVKEILERLLR ANPYISVANIMLQNYVKQREKYNYDTLKEQFTFIKNASTSIVYMQFANFMNIDNSLSPVIRYQKLYRRSINIISINNINNNEATVTFESLAQNNTGEILENMLWEAKIGFIMDSISTNMPFHFIVTSYKLKLLRNKNQ csplice_r1_ems_3hM_1972_000000001_0001_0001_2_11_H_.._6261e9fc671901e549fde597862c28fc_0001_0001_0002_0001_0001_15_48_HHH_32_32924_28_0001
GTWRKSTVTFPGPSPEAQKTLKEIEDKLTKTAKEEADKLGAKVIVVTYWDRDGSKYRYVVFVIVI ANPYISVANIMLQNYVKQREKYNYDTLKEQFTFIKNASTSIVYMQFANFMNIDNSLSPVIRYQKLYRRSINIISINNINNNEATVTFESLAQNNTGEILENMLWEAKIGFIMDSISTNMPFHFIVTSYKLKLLRNKNQ EHEE_05436_000000009_0001
SVIVVVSVDSEEMAKIVRKIANTDNVLESGSRYIVFTHDDPDKITELVRKIAGARVWYDSV ANPYISVANIMLQNYVKQREKYNYDTLKEQFTFIKNASTSIVYMQFANFMNIDNSLSPVIRYQKLYRRSINIISINNINNNEATVTFESLAQNNTGEILENMLWEAKIGFIMDSISTNMPFHFIVTSYKLKLLRNKNQ ems_ferrM_834_0001_000000009_0001
DLEELVRKALELALRLGNELLATAALILLVIVKGLPPERLEELERVLEEAIRKKDPELLKLVLRL ANPYISVANIMLQNYVKQREKYNYDTLKEQFTFIKNASTSIVYMQFANFMNIDNSLSPVIRYQKLYRRSINIISINNINNNEATVTFESLAQNNTGEILENMLWEAKIGFIMDSISTNMPFHFIVTSYKLKLLRNKNQ csplice_r1_ems_3hM_1972_000000001_0001_0001_2_11_H_.._ems_p1-14H-GBL-16H-GBL-15H_0828_0001_0001_0002_0001_0001_0001_0001_18_50_HHH_31_14557_29_0001
RWIVVLIRGDTDAARTLVSIAKKLGAWVITFDNRWLAVLGIPREAVEKIIKKANVEVEVREKP ANPYISVANIMLQNYVKQREKYNYDTLKEQFTFIKNASTSIVYMQFANFMNIDNSLSPVIRYQKLYRRSINIISINNINNNEATVTFESLAQNNTGEILENMLWEAKIGFIMDSISTNMPFHFIVTSYKLKLLRNKNQ ems_ferrM_2113_0001_000000023_0001
DVLEELLKEARERNDELLVRLLELVLELLELGLIPPELAERIAEAVSKADELLLKAAKILLEVTK ANPYISVANIMLQNYVKQREKYNYDTLKEQFTFIKNASTSIVYMQFANFMNIDNSLSPVIRYQKLYRRSINIISINNINNNEATVTFESLAQNNTGEILENMLWEAKIGFIMDSISTNMPFHFIVTSYKLKLLRNKNQ nsplice_r1_ems_3hM_1972_000000001_0001_0001_2_11_H_.._ems_4hM_3985_0001_0001_0001_0001_33_62_HHH_02_12939_38_0001
TNFEVIWKTVPVDDPNEVKKANEELKRYAKKVSKKIKDQGQRVSWHVTYFQDGTKFTVVLVIFWI ANPYISVANIMLQNYVKQREKYNYDTLKEQFTFIKNASTSIVYMQFANFMNIDNSLSPVIRYQKLYRRSINIISINNINNNEATVTFESLAQNNTGEILENMLWEAKIGFIMDSISTNMPFHFIVTSYKLKLLRNKNQ EHEE_11038_000000012_0001
DESTEWLEVLAYFASILAWILGHPAKVRLFIDGITVDVTFDTDPTNQKKATELAKKLWKKLKDK ANPYISVANIMLQNYVKQREKYNYDTLKEQFTFIKNASTSIVYMQFANFMNIDNSLSPVIRYQKLYRRSINIISINNINNNEATVTFESLAQNNTGEILENMLWEAKIGFIMDSISTNMPFHFIVTSYKLKLLRNKNQ HEEH_05484_000000017_0001
DPTEEKLARKALELARRASKRQTLFIVIITVKGQIWVLFVAPDPKMSKRVIKILKELLDTLSSE ANPYISVANIMLQNYVKQREKYNYDTLKEQFTFIKNASTSIVYMQFANFMNIDNSLSPVIRYQKLYRRSINIISINNINNNEATVTFESLAQNNTGEILENMLWEAKIGFIMDSISTNMPFHFIVTSYKLKLLRNKNQ HEEH_18475_000000005_0001
DEKSLELLKEAAKLNDPYALTVLLYVLLVECSKRLGDPEECKKLLEELLRRLGDEVALRVLKKLL ANPYISVANIMLQNYVKQREKYNYDTLKEQFTFIKNASTSIVYMQFANFMNIDNSLSPVIRYQKLYRRSINIISINNINNNEATVTFESLAQNNTGEILENMLWEAKIGFIMDSISTNMPFHFIVTSYKLKLLRNKNQ csplice_r1_4b397ff321495f1cf064223b6ad1b1e1_0001_000000002_0001_0001_24_33_H_.._4fda56044ee5b3284be1b45e16922fe5_0001_0001_0002_0001_0001_15_50_HHH_34_10920_31_0001_1_crosslinked
SAAAVLLAILAYIEGDPDVAERVRELAKKLLEAEERGDEELVKELRKEIEKLVEELGDEEIKKLL ANPYISVANIMLQNYVKQREKYNYDTLKEQFTFIKNASTSIVYMQFANFMNIDNSLSPVIRYQKLYRRSINIISINNINNNEATVTFESLAQNNTGEILENMLWEAKIGFIMDSISTNMPFHFIVTSYKLKLLRNKNQ csplice_r1_EHEE_01784_000000022_0001_0001_27_36_H_.._8ca7111835404122399193d777af4f3d_0001_0001_0001_0001_15_50_HHH_32_29386_23_0001
RKVTLIVEGADPKLVEKAAKSIPNVRVRVFNNKIIFVLFRDVDKKEAEELVKKIAQVQVDLFE ANPYISVANIMLQNYVKQREKYNYDTLKEQFTFIKNASTSIVYMQFANFMNIDNSLSPVIRYQKLYRRSINIISINNINNNEATVTFESLAQNNTGEILENMLWEAKIGFIMDSISTNMPFHFIVTSYKLKLLRNKNQ ems_ferrM_4137_000000007_0001
TEQIVIFFIIINDDPRNAKKATETAETIARKLEKKARDRGLDVKISVDYRTWKNVWFVLVHIEIN ANPYISVANIMLQNYVKQREKYNYDTLKEQFTFIKNASTSIVYMQFANFMNIDNSLSPVIRYQKLYRRSINIISINNINNNEATVTFESLAQNNTGEILENMLWEAKIGFIMDSISTNMPFHFIVTSYKLKLLRNKNQ EHEE_11760_000000008_0001
TEELEELIECFKKDPDDEECIERLRKLLRKLSKRDPKLAPLVALLYIALILGNKDTVEKLVRKLK ANPYISVANIMLQNYVKQREKYNYDTLKEQFTFIKNASTSIVYMQFANFMNIDNSLSPVIRYQKLYRRSINIISINNINNNEATVTFESLAQNNTGEILENMLWEAKIGFIMDSISTNMPFHFIVTSYKLKLLRNKNQ r1_HEEH_00104_000000002_0001_0001_51_60_H_.._f7a7c03e01b52c2dcfe17e2cdd445e60_0001_0001_0002_0001_0001_3_crosslinked
DPRELTELAKEAAKKGDKELFKRLLKIARDNGDLEAVRLIYEIAKRLGDIELAALATAIVIELYL ANPYISVANIMLQNYVKQREKYNYDTLKEQFTFIKNASTSIVYMQFANFMNIDNSLSPVIRYQKLYRRSINIISINNINNNEATVTFESLAQNNTGEILENMLWEAKIGFIMDSISTNMPFHFIVTSYKLKLLRNKNQ nsplice_r1_EHEE_01784_000000022_0001_0001_27_36_H_.._ems_p1-15H-GABBL-14H-GBL-16H_0143_0001_0001_0002_0001_0001_0001_0001_21_52_HHH_02_02374_35_0001
DLEEEAEECARRLGTPEVLECVKRVIKELRERGNPVLAYALLIIVILLCELGDYEAVEEICRRLL ANPYISVANIMLQNYVKQREKYNYDTLKEQFTFIKNASTSIVYMQFANFMNIDNSLSPVIRYQKLYRRSINIISINNINNNEATVTFESLAQNNTGEILENMLWEAKIGFIMDSISTNMPFHFIVTSYKLKLLRNKNQ nsplice_r1_a2de759c170706188c6e693fd8ea43cc_0001_000000001_0001_0001_38_47_H_.._92fcef89d624fd1dc959a5282c30a9f9_0001_0001_0001_0001_18_50_HHH_02_10329_36_0001_36_crosslinked_mm_0
PILSIALLVLLYVALLAGDEELVRELEKELREAVKRDPRLREELTEILRKLLNVPPEEVEKLIES ANPYISVANIMLQNYVKQREKYNYDTLKEQFTFIKNASTSIVYMQFANFMNIDNSLSPVIRYQKLYRRSINIISINNINNNEATVTFESLAQNNTGEILENMLWEAKIGFIMDSISTNMPFHFIVTSYKLKLLRNKNQ csplice_r1_4b397ff321495f1cf064223b6ad1b1e1_0001_000000002_0001_0001_24_33_H_.._20af7c34e0ab14a125768f3b8e48f1f5_0001_1_0001_0001_0001_15_49_HHH_33_12367_13_0001
PIAEEAYLAVEAILKGLVSPELLQKIAKLLLEALERGDEELLKRLLELLECLNRGECPPEEVEKL ANPYISVANIMLQNYVKQREKYNYDTLKEQFTFIKNASTSIVYMQFANFMNIDNSLSPVIRYQKLYRRSINIISINNINNNEATVTFESLAQNNTGEILENMLWEAKIGFIMDSISTNMPFHFIVTSYKLKLLRNKNQ csplice_r1_4b397ff321495f1cf064223b6ad1b1e1_0001_000000002_0001_0001_24_33_H_.._566cd5711daddec6d225e881bfb2b7f4_0001_0001_0002_0001_0001_15_50_HHH_33_15492_28_0001_2_crosslinked
SVWIFIRGTDEFYFAVVDIPEQAEEVARKVAATAANGDVKHLEIRGNKVKVIVN ANPYISVANIMLQNYVKQREKYNYDTLKEQFTFIKNASTSIVYMQFANFMNIDNSLSPVIRYQKLYRRSINIISINNINNNEATVTFESLAQNNTGEILENMLWEAKIGFIMDSISTNMPFHFIVTSYKLKLLRNKNQ ems_bGM_12_0001_000000001_0001
SVEIRVWVFYNGKVEKYELHVGDDPEERKKAEKFVKKVTKRAKELNAIVFVQIHDGSTTELDIWF ANPYISVANIMLQNYVKQREKYNYDTLKEQFTFIKNASTSIVYMQFANFMNIDNSLSPVIRYQKLYRRSINIISINNINNNEATVTFESLAQNNTGEILENMLWEAKIGFIMDSISTNMPFHFIVTSYKLKLLRNKNQ EEHEE_15904_000000013_0001
PLIFVKVHVDPRWVELIEKYAGEVIVIILNNKTIYIIVTTPDALKLVEEVVKKALKDARVSPGE ANPYISVANIMLQNYVKQREKYNYDTLKEQFTFIKNASTSIVYMQFANFMNIDNSLSPVIRYQKLYRRSINIISINNINNNEATVTFESLAQNNTGEILENMLWEAKIGFIMDSISTNMPFHFIVTSYKLKLLRNKNQ ems_ferrM_7404_000000004_0001
DLAERFIEAAKKAAERGNDVLLLAALIAAIVVARLEGDPELKKKLEKLLELAKRGDLEEVKRLID ANPYISVANIMLQNYVKQREKYNYDTLKEQFTFIKNASTSIVYMQFANFMNIDNSLSPVIRYQKLYRRSINIISINNINNNEATVTFESLAQNNTGEILENMLWEAKIGFIMDSISTNMPFHFIVTSYKLKLLRNKNQ csplice_r1_ems_3hM_1972_000000001_0001_0001_2_11_H_.._ems_p1-14H-GBL-16H-GBL-15H_0242_0001_0001_0001_0001_0003_0001_0001_18_50_HHH_31_12479_28_0001
DVEECIEELLRRLGVPPEEIEKIKRLFRECKKRGIPPEECLRILYRLVGDPALTVCAVLLYIELI ANPYISVANIMLQNYVKQREKYNYDTLKEQFTFIKNASTSIVYMQFANFMNIDNSLSPVIRYQKLYRRSINIISINNINNNEATVTFESLAQNNTGEILENMLWEAKIGFIMDSISTNMPFHFIVTSYKLKLLRNKNQ nsplice_r1_EHEE_01784_000000022_0001_0001_27_36_H_.._dea46f940093e25720543808ba4992e4_0001_0001_0001_0001_0001_16_47_HHH_08_08386_41_0001_56_crosslinked_mm_0
DEYQETARKIIKTLAKKAKKNNTKIKVTFDVFGFKIKVTLDSDEAQVYLVLIEVWLLIWDASAK ANPYISVANIMLQNYVKQREKYNYDTLKEQFTFIKNASTSIVYMQFANFMNIDNSLSPVIRYQKLYRRSINIISINNINNNEATVTFESLAQNNTGEILENMLWEAKIGFIMDSISTNMPFHFIVTSYKLKLLRNKNQ HEEH_14739_000000026_0001
DELEKRISEAVRRGDEELVKELFKELCERLGDPREAAKRFIKVLREAGVPPTLIIVLAVLVYVYC ANPYISVANIMLQNYVKQREKYNYDTLKEQFTFIKNASTSIVYMQFANFMNIDNSLSPVIRYQKLYRRSINIISINNINNNEATVTFESLAQNNTGEILENMLWEAKIGFIMDSISTNMPFHFIVTSYKLKLLRNKNQ nsplice_r1_4b397ff321495f1cf064223b6ad1b1e1_0001_000000002_0001_0001_24_33_H_.._82fcc930e226fdd72553de9ddd84b7ad_0001_0001_0001_0001_18_51_HHH_02_10169_38_0001_36_crosslinked
TVVVAVDSEAFKLVYKLAQQWGVRVEERKFAGFWYLRIEDPHAAKEAVKIASKIIQVPIFLIEV ANPYISVANIMLQNYVKQREKYNYDTLKEQFTFIKNASTSIVYMQFANFMNIDNSLSPVIRYQKLYRRSINIISINNINNNEATVTFESLAQNNTGEILENMLWEAKIGFIMDSISTNMPFHFIVTSYKLKLLRNKNQ ems_ferrC_530_000000010_0001
SEEILKEAREKGDEELVRIAELILEALRRGDPELLKELLKELSELVRRLGDPLVIALLVLLYVLS ANPYISVANIMLQNYVKQREKYNYDTLKEQFTFIKNASTSIVYMQFANFMNIDNSLSPVIRYQKLYRRSINIISINNINNNEATVTFESLAQNNTGEILENMLWEAKIGFIMDSISTNMPFHFIVTSYKLKLLRNKNQ nsplice_r1_4b397ff321495f1cf064223b6ad1b1e1_0001_000000002_0001_0001_24_33_H_.._02b6d93368eea7bfe586da0c467e1cba_0001_0001_0001_0001_0001_15_46_HHH_04_13282_40_0001
DVEEAIRRGDPDLVRRLIEEVLRLAKEKGDEELVVAIYAEAILCELTPDNEEACEALKRLLKKVR ANPYISVANIMLQNYVKQREKYNYDTLKEQFTFIKNASTSIVYMQFANFMNIDNSLSPVIRYQKLYRRSINIISINNINNNEATVTFESLAQNNTGEILENMLWEAKIGFIMDSISTNMPFHFIVTSYKLKLLRNKNQ nsplice_r1_a2de759c170706188c6e693fd8ea43cc_0001_000000001_0001_0001_38_47_H_.._0f7a26c97e839ef4e9184d0267c05c46_0001_0001_0001_0001_16_51_HHH_02_17406_37_0001_48_crosslinked
TEIDRIVEIASWIAIAMAWVTGAPVTFRLDFDGIQVTVTVPPDPHEAKKIWDKVRKKLQELKTK ANPYISVANIMLQNYVKQREKYNYDTLKEQFTFIKNASTSIVYMQFANFMNIDNSLSPVIRYQKLYRRSINIISINNINNNEATVTFESLAQNNTGEILENMLWEAKIGFIMDSISTNMPFHFIVTSYKLKLLRNKNQ HEEH_11624_000000003_0001
TAVVVKGDSEEVAKLAKEYVNLDLEVLKFNNNVFIAFHGVDPTLVKKATEYISRVAQVEVWVSD ANPYISVANIMLQNYVKQREKYNYDTLKEQFTFIKNASTSIVYMQFANFMNIDNSLSPVIRYQKLYRRSINIISINNINNNEATVTFESLAQNNTGEILENMLWEAKIGFIMDSISTNMPFHFIVTSYKLKLLRNKNQ ems_ferrC_441_000000007_0001
PVVFVILHDADPTQVRKLAESYNVRVITNNNRIVLLLGVDPELAKKIAKIVGVREIVIFTIE ANPYISVANIMLQNYVKQREKYNYDTLKEQFTFIKNASTSIVYMQFANFMNIDNSLSPVIRYQKLYRRSINIISINNINNNEATVTFESLAQNNTGEILENMLWEAKIGFIMDSISTNMPFHFIVTSYKLKLLRNKNQ ems_ferrM_2325_000000023_0001
PLEEAVERAEEAIREGNEEKCKEILRRAGLSEKEARLICEAIKLALELGDEVALETLKLAYLYVN ANPYISVANIMLQNYVKQREKYNYDTLKEQFTFIKNASTSIVYMQFANFMNIDNSLSPVIRYQKLYRRSINIISINNINNNEATVTFESLAQNNTGEILENMLWEAKIGFIMDSISTNMPFHFIVTSYKLKLLRNKNQ nsplice_r1_4b397ff321495f1cf064223b6ad1b1e1_0001_000000002_0001_0001_24_33_H_.._6920960f944f70cac8c4a020bedd6a3f_0001_0001_0001_0001_18_51_HHH_04_06476_35_0001_36_crosslinked
PLEEIVTKALKKAVEDNNPVRIYAAVALLLVLCSERFPPEECKKIAEELLRRLGVPPEEIKKLLS ANPYISVANIMLQNYVKQREKYNYDTLKEQFTFIKNASTSIVYMQFANFMNIDNSLSPVIRYQKLYRRSINIISINNINNNEATVTFESLAQNNTGEILENMLWEAKIGFIMDSISTNMPFHFIVTSYKLKLLRNKNQ csplice_r1_a2de759c170706188c6e693fd8ea43cc_0001_000000001_0001_0001_38_47_H_.._b0cfeb679c625548ae7bdd7f9392c7e6_0001_0001_0001_0001_34_64_HHH_31_19444_28_0001_16_crosslinked
CYVDIVYVYVRAAELGNPELAKLVLELCKRGDEELVRKVTKVLEKLERGEISREEAKELVERLVR ANPYISVANIMLQNYVKQREKYNYDTLKEQFTFIKNASTSIVYMQFANFMNIDNSLSPVIRYQKLYRRSINIISINNINNNEATVTFESLAQNNTGEILENMLWEAKIGFIMDSISTNMPFHFIVTSYKLKLLRNKNQ csplice_r1_4b397ff321495f1cf064223b6ad1b1e1_0001_000000002_0001_0001_24_33_H_.._51553e7cb62b6eaa529cc51cd93e63d8_0001_0001_0002_0001_0001_36_64_HHH_24_02491_09_0001_0_crosslinked
DEIAVLALLYVLAVEVGDPELEELVRRAAKLLKEGDPEKFLEVAKELARKLGDPEVEELLKKLEK ANPYISVANIMLQNYVKQREKYNYDTLKEQFTFIKNASTSIVYMQFANFMNIDNSLSPVIRYQKLYRRSINIISINNINNNEATVTFESLAQNNTGEILENMLWEAKIGFIMDSISTNMPFHFIVTSYKLKLLRNKNQ csplice_r1_4b397ff321495f1cf064223b6ad1b1e1_0001_000000002_0001_0001_24_33_H_.._ems_3hM_1482_0001_0001_0001_0001_4_41_HHH_27_13775_25_0001
GQFDFRVILVQTSDDEEVRDAKRKAKTWAKKVSDKAKSQGKDVKVEIDVRTFGATYFVQVRVQID ANPYISVANIMLQNYVKQREKYNYDTLKEQFTFIKNASTSIVYMQFANFMNIDNSLSPVIRYQKLYRRSINIISINNINNNEATVTFESLAQNNTGEILENMLWEAKIGFIMDSISTNMPFHFIVTSYKLKLLRNKNQ EHEE_12602_000000013_0001
STEHLDFFIYNTKDQDQLKRATEEVKRQAETYAKRLRDQGIPVSYSVKWYRRGDAVIVQVRIAWG ANPYISVANIMLQNYVKQREKYNYDTLKEQFTFIKNASTSIVYMQFANFMNIDNSLSPVIRYQKLYRRSINIISINNINNNEATVTFESLAQNNTGEILENMLWEAKIGFIMDSISTNMPFHFIVTSYKLKLLRNKNQ EHEE_01616_000000024_0001
DEVKKEVEKIVKKAQEGKISEEEAARLIKKIAKSAGVSELDIMILVLAAAVQILH ANPYISVANIMLQNYVKQREKYNYDTLKEQFTFIKNASTSIVYMQFANFMNIDNSLSPVIRYQKLYRRSINIISINNINNNEATVTFESLAQNNTGEILENMLWEAKIGFIMDSISTNMPFHFIVTSYKLKLLRNKNQ HHH_eva_0485_000000000_0001
DEEVREALKRGDIERALRIAEELLRRGKISPEEAEKLAKEIAEFILKTGDLRVLTLLVLLYVAIL ANPYISVANIMLQNYVKQREKYNYDTLKEQFTFIKNASTSIVYMQFANFMNIDNSLSPVIRYQKLYRRSINIISINNINNNEATVTFESLAQNNTGEILENMLWEAKIGFIMDSISTNMPFHFIVTSYKLKLLRNKNQ nsplice_r1_4b397ff321495f1cf064223b6ad1b1e1_0001_000000002_0001_0001_24_33_H_.._6357206e42d978b946eb7942e3526b2f_0001_1_0001_0002_0001_0001_18_50_HHH_04_02778_42_0001
TEEETKKIKDTLEKELRERNVPEEVIELVKRAIDLLLEIAKLLGVSPEVLERAVRTATKLIEERK ANPYISVANIMLQNYVKQREKYNYDTLKEQFTFIKNASTSIVYMQFANFMNIDNSLSPVIRYQKLYRRSINIISINNINNNEATVTFESLAQNNTGEILENMLWEAKIGFIMDSISTNMPFHFIVTSYKLKLLRNKNQ nsplice_r1_HEEH_25006_000000001_0001_0001_43_52_H_.._HHH_eva_0300_0001_0002_0001_0001_23_61_HHH_04_03655_31_0001
DVLKTAAKLVLKAALELRDEELARRAVKALKRIAEELGDEELLRKAERLEELLERGDEETVRRLV ANPYISVANIMLQNYVKQREKYNYDTLKEQFTFIKNASTSIVYMQFANFMNIDNSLSPVIRYQKLYRRSINIISINNINNNEATVTFESLAQNNTGEILENMLWEAKIGFIMDSISTNMPFHFIVTSYKLKLLRNKNQ csplice_r1_a2de759c170706188c6e693fd8ea43cc_0001_000000001_0001_0001_38_47_H_.._ems_3hM_3574_0001_0003_0001_0001_20_58_HHH_39_10751_31_0001
TVAIYIFDPSEELKRVVKYAKDIPEVEVHESGNVVAIKVEDSREIVKLLREAARRVGAVILVVE ANPYISVANIMLQNYVKQREKYNYDTLKEQFTFIKNASTSIVYMQFANFMNIDNSLSPVIRYQKLYRRSINIISINNINNNEATVTFESLAQNNTGEILENMLWEAKIGFIMDSISTNMPFHFIVTSYKLKLLRNKNQ ems_ferrC_686_000000005_0001
DAVAVLAAILAYILGDPEVAERLRKLARELLEAKERGDEELERRLRELIEKLVRLVNPELAKELS ANPYISVANIMLQNYVKQREKYNYDTLKEQFTFIKNASTSIVYMQFANFMNIDNSLSPVIRYQKLYRRSINIISINNINNNEATVTFESLAQNNTGEILENMLWEAKIGFIMDSISTNMPFHFIVTSYKLKLLRNKNQ csplice_r1_EHEE_01784_000000022_0001_0001_27_36_H_.._8ca7111835404122399193d777af4f3d_0001_0001_0001_0001_15_50_HHH_31_23129_22_0001
DEDIKEALERGTLCEVLSKLIKELLERGVPPEEISKILEELCRRAGIPPSECAALTACAYVLVLL ANPYISVANIMLQNYVKQREKYNYDTLKEQFTFIKNASTSIVYMQFANFMNIDNSLSPVIRYQKLYRRSINIISINNINNNEATVTFESLAQNNTGEILENMLWEAKIGFIMDSISTNMPFHFIVTSYKLKLLRNKNQ nsplice_r1_4b397ff321495f1cf064223b6ad1b1e1_0001_000000002_0001_0001_24_33_H_.._e886887cc38568ed12380fc3562faa33_0001_1_0001_0002_0001_0001_17_51_HHH_05_14073_38_0001_30_crosslinked_mm_0
TEEVVEAIKLCVEEGNELCIRVALYLAKAYVEEEGDEELKKLLEKVEELLRRGDYESATEIVERV ANPYISVANIMLQNYVKQREKYNYDTLKEQFTFIKNASTSIVYMQFANFMNIDNSLSPVIRYQKLYRRSINIISINNINNNEATVTFESLAQNNTGEILENMLWEAKIGFIMDSISTNMPFHFIVTSYKLKLLRNKNQ csplice_r1_HEEH_25006_000000001_0001_0001_43_52_H_.._ceb34eff223d02962210c9f2ec312c46_0001_0001_0001_0001_16_51_HHH_34_02114_13_0001_13_crosslinked
TEEVQTVASKLSKIVDTLIKQGTPNFLIFDFNGFVLVVIFDSDPLYRKWAKEAKKVAQKLADEG ANPYISVANIMLQNYVKQREKYNYDTLKEQFTFIKNASTSIVYMQFANFMNIDNSLSPVIRYQKLYRRSINIISINNINNNEATVTFESLAQNNTGEILENMLWEAKIGFIMDSISTNMPFHFIVTSYKLKLLRNKNQ HEEH_08110_000000011_0001
DEEFRKLIRRLKEGDPEARELLERILSELAGDPELAKLLLKAVELALRLGNELLVEAAIILLLIA ANPYISVANIMLQNYVKQREKYNYDTLKEQFTFIKNASTSIVYMQFANFMNIDNSLSPVIRYQKLYRRSINIISINNINNNEATVTFESLAQNNTGEILENMLWEAKIGFIMDSISTNMPFHFIVTSYKLKLLRNKNQ nsplice_r1_ems_3hM_1972_000000001_0001_0001_2_11_H_.._ems_p1-14H-GBL-16H-GBL-15H_0828_0001_0001_0002_0001_0001_0001_0001_18_50_HHH_02_08621_36_0001
DVRKYAVIALAEVLNDPELLAEALEKIARELGDEELLEKVRRILEKVKRGELSEEEVLELLRRAA ANPYISVANIMLQNYVKQREKYNYDTLKEQFTFIKNASTSIVYMQFANFMNIDNSLSPVIRYQKLYRRSINIISINNINNNEATVTFESLAQNNTGEILENMLWEAKIGFIMDSISTNMPFHFIVTSYKLKLLRNKNQ csplice_r1_ems_3hM_1972_000000001_0001_0001_2_11_H_.._c27565b4430b6b19440bc2ed8c0096ae_0001_0001_0005_0001_0001_34_64_HHH_29_02240_11_0001
FVVVIIADIDVRIVEKFVSKYNAIVFEINNRKVLVFFDDPTAAKNLYKYAQKVGAQVRIISL ANPYISVANIMLQNYVKQREKYNYDTLKEQFTFIKNASTSIVYMQFANFMNIDNSLSPVIRYQKLYRRSINIISINNINNNEATVTFESLAQNNTGEILENMLWEAKIGFIMDSISTNMPFHFIVTSYKLKLLRNKNQ ems_ferrM_1144_0001_000000003_0001
PVEELSEEIKKEGIVDPRLLELAERLFRLAEEKGDEEVVRALELALRLKNEVLIYAEVILARLL ANPYISVANIMLQNYVKQREKYNYDTLKEQFTFIKNASTSIVYMQFANFMNIDNSLSPVIRYQKLYRRSINIISINNINNNEATVTFESLAQNNTGEILENMLWEAKIGFIMDSISTNMPFHFIVTSYKLKLLRNKNQ nsplice_r1_ems_3hM_1972_000000001_0001_0001_2_11_H_.._593acf383257a6a844d80bac74f798c8_0001_0001_0001_0001_0001_33_64_HHH_08_27586_40_0001
PTEELAREAVRKAVELGNEVLVYAALALLAVLLLAKGIPPEEIKKILEELLRRVGASPELIKKLL ANPYISVANIMLQNYVKQREKYNYDTLKEQFTFIKNASTSIVYMQFANFMNIDNSLSPVIRYQKLYRRSINIISINNINNNEATVTFESLAQNNTGEILENMLWEAKIGFIMDSISTNMPFHFIVTSYKLKLLRNKNQ csplice_r1_ems_3hM_1972_000000001_0001_0001_2_11_H_.._fd84713e457acc4170017dca750f37fa_0001_1_0001_0001_0001_0001_16_47_HHH_31_22689_27_0001
DVEECLRECKKRGVPPEECVKICIEIISRKLNIPPEEAEKIVSKVILRLGDPELTAALALLYVER ANPYISVANIMLQNYVKQREKYNYDTLKEQFTFIKNASTSIVYMQFANFMNIDNSLSPVIRYQKLYRRSINIISINNINNNEATVTFESLAQNNTGEILENMLWEAKIGFIMDSISTNMPFHFIVTSYKLKLLRNKNQ nsplice_r1_4b397ff321495f1cf064223b6ad1b1e1_0001_000000002_0001_0001_24_33_H_.._c1efc1aa306f93c8d86b795e36dcd6d6_0001_0001_0002_0001_0001_15_46_HHH_05_30141_40_0001_26_crosslinked_mm_1
DIVVFLSIKIKGTDETAKKRAKEFVKRANKIAKELSKKNNLKVDIWVFIVRNGDTLNVVVALLVH ANPYISVANIMLQNYVKQREKYNYDTLKEQFTFIKNASTSIVYMQFANFMNIDNSLSPVIRYQKLYRRSINIISINNINNNEATVTFESLAQNNTGEILENMLWEAKIGFIMDSISTNMPFHFIVTSYKLKLLRNKNQ EHEE_09194_000000025_0001
SEACLVLLAILAYIEGDPDAAELIRELARRVLEGEIPPEEALKIVEELLKKLGNPRLLKILKECS ANPYISVANIMLQNYVKQREKYNYDTLKEQFTFIKNASTSIVYMQFANFMNIDNSLSPVIRYQKLYRRSINIISINNINNNEATVTFESLAQNNTGEILENMLWEAKIGFIMDSISTNMPFHFIVTSYKLKLLRNKNQ csplice_r1_EHEE_01784_000000022_0001_0001_27_36_H_.._8ca7111835404122399193d777af4f3d_0001_0001_0001_0001_15_50_HHH_30_11433_26_0001_22_crosslinked
KTVVVLVWEGNTRERYAFSSEEQAKELVKRLQEKNPSATVITFHVGDRVSIVVIL ANPYISVANIMLQNYVKQREKYNYDTLKEQFTFIKNASTSIVYMQFANFMNIDNSLSPVIRYQKLYRRSINIISINNINNNEATVTFESLAQNNTGEILENMLWEAKIGFIMDSISTNMPFHFIVTSYKLKLLRNKNQ ems_bGM_694_0001_000000018_0001
DELEREFRELYKEAEELISKVEDEERRERLKLLLELAKLFLKILKELNDKELIKRLIEALKEVKK ANPYISVANIMLQNYVKQREKYNYDTLKEQFTFIKNASTSIVYMQFANFMNIDNSLSPVIRYQKLYRRSINIISINNINNNEATVTFESLAQNNTGEILENMLWEAKIGFIMDSISTNMPFHFIVTSYKLKLLRNKNQ nsplice_r1_HEEH_25006_000000001_0001_0001_43_52_H_.._ems_3hM_3227_0001_0001_0001_23_61_HHH_03_01446_30_0001
TLERVHEALKRGDEELVERLIKELKELKREDSAKVIAILVLLYVLLLELGDEEAEKLLREAAKKL ANPYISVANIMLQNYVKQREKYNYDTLKEQFTFIKNASTSIVYMQFANFMNIDNSLSPVIRYQKLYRRSINIISINNINNNEATVTFESLAQNNTGEILENMLWEAKIGFIMDSISTNMPFHFIVTSYKLKLLRNKNQ nsplice_r1_4b397ff321495f1cf064223b6ad1b1e1_0001_000000002_0001_0001_24_33_H_.._ems_3hC_1563_0001_0001_0001_0001_25_61_HHH_01_10573_34_0001
AWFVRVQLHDDEATEAAKYVSKIPEVLVFVLNGKVIIFVHDKRIAKKAVTIVLRLVGKVTVHIP ANPYISVANIMLQNYVKQREKYNYDTLKEQFTFIKNASTSIVYMQFANFMNIDNSLSPVIRYQKLYRRSINIISINNINNNEATVTFESLAQNNTGEILENMLWEAKIGFIMDSISTNMPFHFIVTSYKLKLLRNKNQ ems_ferrC_280_000000003_0001
SRIAIAVFVDDPSLAKQAQKIVGDAQVITVPGGLILIIFHADPTVAEILRDTLQVDVIVLEFP ANPYISVANIMLQNYVKQREKYNYDTLKEQFTFIKNASTSIVYMQFANFMNIDNSLSPVIRYQKLYRRSINIISINNINNNEATVTFESLAQNNTGEILENMLWEAKIGFIMDSISTNMPFHFIVTSYKLKLLRNKNQ ems_ferrM_1994_000000030_0001
SYIFASEGEEQAKAIVKWAKKANLNVYVFIVNGEYFIIVL ANPYISVANIMLQNYVKQREKYNYDTLKEQFTFIKNASTSIVYMQFANFMNIDNSLSPVIRYQKLYRRSINIISINNINNNEATVTFESLAQNNTGEILENMLWEAKIGFIMDSISTNMPFHFIVTSYKLKLLRNKNQ EHEE_rd4_0572.min_rise1.26_000000031_0001
PQDLAEEAIAELASELGDEELLLLALLAALKLNDEELYEKIKELIRRVLGVPPEEVEKLLKELN ANPYISVANIMLQNYVKQREKYNYDTLKEQFTFIKNASTSIVYMQFANFMNIDNSLSPVIRYQKLYRRSINIISINNINNNEATVTFESLAQNNTGEILENMLWEAKIGFIMDSISTNMPFHFIVTSYKLKLLRNKNQ csplice_r1_a2de759c170706188c6e693fd8ea43cc_0001_000000001_0001_0001_38_47_H_.._cbf887c33c210a868af2449e99f0528f_0001_1_0001_0001_0001_16_49_HHH_30_34387_31_0001
SETRTITLSYSGLSPEQLTEVEELAKLIVKAARMMAKLQGQPVDVKVDVKVSGDKVKVKIKQETE ANPYISVANIMLQNYVKQREKYNYDTLKEQFTFIKNASTSIVYMQFANFMNIDNSLSPVIRYQKLYRRSINIISINNINNNEATVTFESLAQNNTGEILENMLWEAKIGFIMDSISTNMPFHFIVTSYKLKLLRNKNQ EHEE_07067_000000000_0001
NNEVLIYAATISITLLFKLAVENNDEELLRRLEELLKELLERCKDPELCELVERALKLLEELKRK ANPYISVANIMLQNYVKQREKYNYDTLKEQFTFIKNASTSIVYMQFANFMNIDNSLSPVIRYQKLYRRSINIISINNINNNEATVTFESLAQNNTGEILENMLWEAKIGFIMDSISTNMPFHFIVTSYKLKLLRNKNQ csplice_r1_EHEE_05087_000000002_0001_0001_26_35_H_.._ems_3hC_941_0001_0001_0002_0001_0001_4_38_HHH_35_00516_16_0001_11_crosslinked
SACKLAKEAVKLGNPTAVAAYCYVLAVLLNDPELSKECKEALKRVKRGELPPEVLLELVCKLLKQ ANPYISVANIMLQNYVKQREKYNYDTLKEQFTFIKNASTSIVYMQFANFMNIDNSLSPVIRYQKLYRRSINIISINNINNNEATVTFESLAQNNTGEILENMLWEAKIGFIMDSISTNMPFHFIVTSYKLKLLRNKNQ r1_4b397ff321495f1cf064223b6ad1b1e1_0001_000000002_0001_0001_24_33_H_.._96b0f543a0acc7b14351c09eef4c28de_0001_1_0001_0001_0001_1_crosslinked_mm_0
DVDELLKEASERGDPELLERIVRELCKKLGVPPEECIEKLLKKAKEEGDYVLLAYLYVLLYLLRN ANPYISVANIMLQNYVKQREKYNYDTLKEQFTFIKNASTSIVYMQFANFMNIDNSLSPVIRYQKLYRRSINIISINNINNNEATVTFESLAQNNTGEILENMLWEAKIGFIMDSISTNMPFHFIVTSYKLKLLRNKNQ nsplice_r1_4b397ff321495f1cf064223b6ad1b1e1_0001_000000002_0001_0001_24_33_H_.._6fb6e9b9921fc0ec2d0c3849de62072e_0001_1_0001_0001_0001_0001_18_50_HHH_01_31211_51_0001_41_crosslinked
DETNKTAIKIVAEAVKEAAKKQRPIDVRVTVNNREVRVKVPENPLKAILVAIKFWMLLVELEDK ANPYISVANIMLQNYVKQREKYNYDTLKEQFTFIKNASTSIVYMQFANFMNIDNSLSPVIRYQKLYRRSINIISINNINNNEATVTFESLAQNNTGEILENMLWEAKIGFIMDSISTNMPFHFIVTSYKLKLLRNKNQ HEEH_09440_000000015_0001
DEVLLYALAVLLAVFPDNEVAKRALERLLRELGVPPEEIEEILRRLEELAKRGDTEEVTKLARSF ANPYISVANIMLQNYVKQREKYNYDTLKEQFTFIKNASTSIVYMQFANFMNIDNSLSPVIRYQKLYRRSINIISINNINNNEATVTFESLAQNNTGEILENMLWEAKIGFIMDSISTNMPFHFIVTSYKLKLLRNKNQ csplice_r1_ems_3hM_1972_000000001_0001_0001_2_11_H_.._6691a51d9b15b80be0c315b7e18422aa_0001_0001_0001_0001_34_64_HHH_28_16748_23_0001
NEDREIAETIVKKATEIAKKLGKPYTYKLKVNGQTLDVTVDSDPHVQRLARILILLALMMQRLG ANPYISVANIMLQNYVKQREKYNYDTLKEQFTFIKNASTSIVYMQFANFMNIDNSLSPVIRYQKLYRRSINIISINNINNNEATVTFESLAQNNTGEILENMLWEAKIGFIMDSISTNMPFHFIVTSYKLKLLRNKNQ HEEH_11135_000000030_0001
GEAYWSKYTVDPNDPDQERTAAKLAKEFAKKVKDEAKSQGIPVHWVIVIFEQNNRLTVAVWVNTG ANPYISVANIMLQNYVKQREKYNYDTLKEQFTFIKNASTSIVYMQFANFMNIDNSLSPVIRYQKLYRRSINIISINNINNNEATVTFESLAQNNTGEILENMLWEAKIGFIMDSISTNMPFHFIVTSYKLKLLRNKNQ EHEE_07407_000000012_0001
DLEELAERLVKGELPPEEKEKIERKVRELIKKGDLRARILLAVLLALRLGNELLVRAQLILLEIA ANPYISVANIMLQNYVKQREKYNYDTLKEQFTFIKNASTSIVYMQFANFMNIDNSLSPVIRYQKLYRRSINIISINNINNNEATVTFESLAQNNTGEILENMLWEAKIGFIMDSISTNMPFHFIVTSYKLKLLRNKNQ nsplice_r1_ems_3hM_1972_000000001_0001_0001_2_11_H_.._HHH_eva_0723_0001_0004_0001_0001_19_51_HHH_02_23200_37_0001
DLNKLAERILLELALRNRDKHLLELVRKALKKLGDEELVELIERFLEALDRGDEEKLKELLKLLS ANPYISVANIMLQNYVKQREKYNYDTLKEQFTFIKNASTSIVYMQFANFMNIDNSLSPVIRYQKLYRRSINIISINNINNNEATVTFESLAQNNTGEILENMLWEAKIGFIMDSISTNMPFHFIVTSYKLKLLRNKNQ csplice_r1_a2de759c170706188c6e693fd8ea43cc_0001_000000001_0001_0001_38_47_H_.._ems_3hM_979_0001_0003_0001_0001_22_62_HHH_34_02888_13_0001
DLLCEAQALAASTSPLAVRLLRELARKLGNEEALRVIEKLLELVEKGEVSEEEIERLAKKVCELL ANPYISVANIMLQNYVKQREKYNYDTLKEQFTFIKNASTSIVYMQFANFMNIDNSLSPVIRYQKLYRRSINIISINNINNNEATVTFESLAQNNTGEILENMLWEAKIGFIMDSISTNMPFHFIVTSYKLKLLRNKNQ csplice_r1_ems_3hM_1972_000000001_0001_0001_2_11_H_.._62b95a6957470920c8f1bc82cc7c5399_0001_1_0001_0001_0001_0001_36_64_HHH_28_03141_11_0001_30_crosslinked
PEEIVKHFKKLLEEALKKQDEETVRRLLKKLSELARKLRDIDAIIVVMRAWVILVELQS ANPYISVANIMLQNYVKQREKYNYDTLKEQFTFIKNASTSIVYMQFANFMNIDNSLSPVIRYQKLYRRSINIISINNINNNEATVTFESLAQNNTGEILENMLWEAKIGFIMDSISTNMPFHFIVTSYKLKLLRNKNQ ems_3hM_105_000000001_0001
SKELEDAALRLIIALLRAWVEGRPIKVTFTINGQRYEVTVGPDPKLITKASKVAKKLLELWERG ANPYISVANIMLQNYVKQREKYNYDTLKEQFTFIKNASTSIVYMQFANFMNIDNSLSPVIRYQKLYRRSINIISINNINNNEATVTFESLAQNNTGEILENMLWEAKIGFIMDSISTNMPFHFIVTSYKLKLLRNKNQ HEEH_07867_000000022_0001
DEECKKIIETVLKEAEERGDERVYEEVRRLLETAEEESRRAKSEEEKKYVLCAYAYVVKYLLEEG ANPYISVANIMLQNYVKQREKYNYDTLKEQFTFIKNASTSIVYMQFANFMNIDNSLSPVIRYQKLYRRSINIISINNINNNEATVTFESLAQNNTGEILENMLWEAKIGFIMDSISTNMPFHFIVTSYKLKLLRNKNQ nsplice_r1_4b397ff321495f1cf064223b6ad1b1e1_0001_000000002_0001_0001_24_33_H_.._6fb6e9b9921fc0ec2d0c3849de62072e_0001_1_0001_0001_0001_0001_18_50_HHH_01_03250_49_0001_26_crosslinked
DVEEAEKLARELGDEEALKAVEKLKELLERDPNDERVRRLAKALLLALRLGNPVLLYAEVALVEL ANPYISVANIMLQNYVKQREKYNYDTLKEQFTFIKNASTSIVYMQFANFMNIDNSLSPVIRYQKLYRRSINIISINNINNNEATVTFESLAQNNTGEILENMLWEAKIGFIMDSISTNMPFHFIVTSYKLKLLRNKNQ nsplice_r1_a2de759c170706188c6e693fd8ea43cc_0001_000000001_0001_0001_38_47_H_.._28dda2f3ca9d973031a65d4c81e71c26_0001_1_0001_0001_0001_0001_34_64_HHH_04_32506_39_0001
GDKHVVRIALLAYLAVDPEVVKELVERLKEEAKKRNDEELLRLLEELLELLRRGDEETFRRLLKN ANPYISVANIMLQNYVKQREKYNYDTLKEQFTFIKNASTSIVYMQFANFMNIDNSLSPVIRYQKLYRRSINIISINNINNNEATVTFESLAQNNTGEILENMLWEAKIGFIMDSISTNMPFHFIVTSYKLKLLRNKNQ csplice_r1_4b397ff321495f1cf064223b6ad1b1e1_0001_000000002_0001_0001_24_33_H_.._312926a35466cd7d30ded0d2efb64ab8_0001_1_0001_0001_0001_0001_4_31_HHH_27_26716_12_0001
DLEVARYAEEILVKLTPDDKLALEAAVRVAYKLGDKDLVEELLELCRRLGDEDCVRLAEELLRRL ANPYISVANIMLQNYVKQREKYNYDTLKEQFTFIKNASTSIVYMQFANFMNIDNSLSPVIRYQKLYRRSINIISINNINNNEATVTFESLAQNNTGEILENMLWEAKIGFIMDSISTNMPFHFIVTSYKLKLLRNKNQ csplice_r1_a2de759c170706188c6e693fd8ea43cc_0001_000000001_0001_0001_38_47_H_.._0f7a26c97e839ef4e9184d0267c05c46_0001_0001_0001_0001_16_51_HHH_29_02444_10_0001_20_crosslinked
DLAERIEELLKRDPEEAKKLVEKLKKEARERGDPYKERVLEAILKAIELGNPVLVYAELILLKLL ANPYISVANIMLQNYVKQREKYNYDTLKEQFTFIKNASTSIVYMQFANFMNIDNSLSPVIRYQKLYRRSINIISINNINNNEATVTFESLAQNNTGEILENMLWEAKIGFIMDSISTNMPFHFIVTSYKLKLLRNKNQ nsplice_r1_a2de759c170706188c6e693fd8ea43cc_0001_000000001_0001_0001_38_47_H_.._ec389b8abb25490ebba873a462ff6028_0001_0001_0001_0001_0001_16_51_HHH_01_15420_37_0001
DDTKLLVVFVDGDDPNKQKTAEDIARTFAKKLSKEAKRQGLDVKYDVTVFKSGKIVAFFVIVQVR ANPYISVANIMLQNYVKQREKYNYDTLKEQFTFIKNASTSIVYMQFANFMNIDNSLSPVIRYQKLYRRSINIISINNINNNEATVTFESLAQNNTGEILENMLWEAKIGFIMDSISTNMPFHFIVTSYKLKLLRNKNQ EHEE_12432_000000000_0001
DEEKKLKIALRIWWLALSGELDWREAEEVVRKLKKEATEKQDSKLEKIARMVEKLLEKVRKS ANPYISVANIMLQNYVKQREKYNYDTLKEQFTFIKNASTSIVYMQFANFMNIDNSLSPVIRYQKLYRRSINIISINNINNNEATVTFESLAQNNTGEILENMLWEAKIGFIMDSISTNMPFHFIVTSYKLKLLRNKNQ ems_3hM_1067_000000003_0001
TEEAKELAERLGDPDVTKILELLLRALRKTGDPLLERILRAIKEALERGNELLLRVVSYLAKEYV ANPYISVANIMLQNYVKQREKYNYDTLKEQFTFIKNASTSIVYMQFANFMNIDNSLSPVIRYQKLYRRSINIISINNINNNEATVTFESLAQNNTGEILENMLWEAKIGFIMDSISTNMPFHFIVTSYKLKLLRNKNQ nsplice_r1_HEEH_25006_000000001_0001_0001_43_52_H_.._ceb34eff223d02962210c9f2ec312c46_0001_0001_0001_0001_16_51_HHH_02_29909_37_0001
DVEEALRKAAKLGDELAVEAAVILLSVTLGRPPKEVLKRLLEIARRLGDEELRKILEELLKK ANPYISVANIMLQNYVKQREKYNYDTLKEQFTFIKNASTSIVYMQFANFMNIDNSLSPVIRYQKLYRRSINIISINNINNNEATVTFESLAQNNTGEILENMLWEAKIGFIMDSISTNMPFHFIVTSYKLKLLRNKNQ csplice_r1_ems_3hM_1972_000000001_0001_0001_2_11_H_.._371129c4cb5a2bd30508a58bdd26ec5b_0001_0001_0001_0001_0001_4_32_HHH_27_29345_30_0001
PESEKISRLVEEALKLGNKIAVAALIYVCLVLGDEECVELIKRVVKKLGDEEILELIKELEKKLR ANPYISVANIMLQNYVKQREKYNYDTLKEQFTFIKNASTSIVYMQFANFMNIDNSLSPVIRYQKLYRRSINIISINNINNNEATVTFESLAQNNTGEILENMLWEAKIGFIMDSISTNMPFHFIVTSYKLKLLRNKNQ csplice_r1_4b397ff321495f1cf064223b6ad1b1e1_0001_000000002_0001_0001_24_33_H_.._ems_p1-14H-GBL-16H-GBL-16H_0697_0001_0001_0001_0001_0001_0001_0001_18_51_HHH_32_02383_15_0001_9_crosslinked
KYQVFVRAEDPNLLQKVAELAGVKEFHVDPSGAVFLKVDDETAAKLVTKIAQSLGYDVVWLEV ANPYISVANIMLQNYVKQREKYNYDTLKEQFTFIKNASTSIVYMQFANFMNIDNSLSPVIRYQKLYRRSINIISINNINNNEATVTFESLAQNNTGEILENMLWEAKIGFIMDSISTNMPFHFIVTSYKLKLLRNKNQ ems_ferrM_6973_000000000_0001
DEHTEKVMKKIRKLVEQVVRDGTPQTIRVTIAGYEFRVKVDSDPQNAILVLIEAAMIAIELRKK ANPYISVANIMLQNYVKQREKYNYDTLKEQFTFIKNASTSIVYMQFANFMNIDNSLSPVIRYQKLYRRSINIISINNINNNEATVTFESLAQNNTGEILENMLWEAKIGFIMDSISTNMPFHFIVTSYKLKLLRNKNQ HEEH_17804_000000007_0001
DIALLALAYVLAVEVGDPELEKFVRRLAECLLRGECPPEEVKRLLELLIECVEKNDEECLRRLVS ANPYISVANIMLQNYVKQREKYNYDTLKEQFTFIKNASTSIVYMQFANFMNIDNSLSPVIRYQKLYRRSINIISINNINNNEATVTFESLAQNNTGEILENMLWEAKIGFIMDSISTNMPFHFIVTSYKLKLLRNKNQ csplice_r1_4b397ff321495f1cf064223b6ad1b1e1_0001_000000002_0001_0001_24_33_H_.._ems_3hM_1482_0001_0001_0001_0001_4_41_HHH_28_21867_24_0001_8_crosslinked_mm_1
TTVWVFVHTDPRAVTKVLQSANVEVHYATQDGVVFLTIHGLPEELAKKLVKAVDPNAWVLVI ANPYISVANIMLQNYVKQREKYNYDTLKEQFTFIKNASTSIVYMQFANFMNIDNSLSPVIRYQKLYRRSINIISINNINNNEATVTFESLAQNNTGEILENMLWEAKIGFIMDSISTNMPFHFIVTSYKLKLLRNKNQ ems_ferrM_4004_0002_000000021_0001
DQLVFIIVEVEGTDEEAQKRINKLTTEARKKAETDARSLGGDVKVKWYQWNSGNSIVVIVAVQVR ANPYISVANIMLQNYVKQREKYNYDTLKEQFTFIKNASTSIVYMQFANFMNIDNSLSPVIRYQKLYRRSINIISINNINNNEATVTFESLAQNNTGEILENMLWEAKIGFIMDSISTNMPFHFIVTSYKLKLLRNKNQ EHEE_01994_000000002_0001
IELINVSVSVSNVSPEQRKKFRKKATTLAKELKKKLSSRGLDVKVFVVVWEQNGNVIIVIIILVE ANPYISVANIMLQNYVKQREKYNYDTLKEQFTFIKNASTSIVYMQFANFMNIDNSLSPVIRYQKLYRRSINIISINNINNNEATVTFESLAQNNTGEILENMLWEAKIGFIMDSISTNMPFHFIVTSYKLKLLRNKNQ EHEE_02918_000000019_0001
SAEEIAALVLAYVEAVERGDEEARECLKLLAEALLKGDKELLERLLREAEEKGDEVCYKVAKILL ANPYISVANIMLQNYVKQREKYNYDTLKEQFTFIKNASTSIVYMQFANFMNIDNSLSPVIRYQKLYRRSINIISINNINNNEATVTFESLAQNNTGEILENMLWEAKIGFIMDSISTNMPFHFIVTSYKLKLLRNKNQ csplice_r1_4b397ff321495f1cf064223b6ad1b1e1_0001_000000002_0001_0001_24_33_H_.._ems_3hC_1563_0001_0001_0001_0001_25_61_HHH_33_02118_12_0001_8_crosslinked
GTLYFVWVRIKGDDETAQKLKKKFEDLVKTIKERAKQSGAQSVTEITRSSKSNGTLRLVSVVQVD ANPYISVANIMLQNYVKQREKYNYDTLKEQFTFIKNASTSIVYMQFANFMNIDNSLSPVIRYQKLYRRSINIISINNINNNEATVTFESLAQNNTGEILENMLWEAKIGFIMDSISTNMPFHFIVTSYKLKLLRNKNQ EHEE_07765_000000001_0001
SEEDKLVEELKELLEELRKKADDEELREYLRRLKELVEEVKEKKNEVLLTALRIIVEFLKELIE ANPYISVANIMLQNYVKQREKYNYDTLKEQFTFIKNASTSIVYMQFANFMNIDNSLSPVIRYQKLYRRSINIISINNINNNEATVTFESLAQNNTGEILENMLWEAKIGFIMDSISTNMPFHFIVTSYKLKLLRNKNQ nsplice_r1_a2de759c170706188c6e693fd8ea43cc_0001_000000001_0001_0001_38_47_H_.._ems_3hC_565_0001_0003_0001_0001_22_62_HHH_01_03253_24_0001
[truncated: 3,993,528 more chars]
