# Supplementary material for: Design of protein-binding proteins from the target structure alone
Source: Nature. 2022 Mar 24;605(7910):551–60. doi: 10.1038/s41586-022-04654-9 (PMC9117152; doi:10.1038/s41586-022-04654-9)
Supplement: Supplementary file 3 — Supplementary Code Design scripts and main pdb files. This compressed file is the main supplement and contains the following files: => cao_2021_protocol/ => design_models_final_combo_optimized/ => design_models_sequence/ => design_models_ssm_natives/ => ngs_analysis_scripts/ [file 41586_2022_4654_MOESM3_ESM.gz › supplemental_files/design_models_sequence/TrkA_ssm.seq]

DHEELLVYLIALIALRVVKKLGRPFRLTVQFGGKTVTFDFDSDPDQVRKVAETILKWERDIKRK VSFPASVQLHTAVEMHHWCIPFSVDGQPAPSLRWLFNGSVLNETSFIFTEFLEPAANETVRHGCLRLNQPTHVNNGNYTLLAANPFGQASASIMAAFMDNP bcov_6ala_r1_ems_3hM_698_000000000_0001_1_19_H_.._HEEH_08998_0001_0001_0001__9__L
SIRITVQITVDKRDEDSEIAAVLLAILVSHHAELLAKKLNTSVRYSITVTEENGQLKVRVEVEVQ VSFPASVQLHTAVEMHHWCIPFSVDGQPAPSLRWLFNGSVLNETSFIFTEFLEPAANETVRHGCLRLNQPTHVNNGNYTLLAANPFGQASASIMAAFMDNP bcov_revert_r1_HEEH_10552_000000000_0001_44_64_H_.._EHEE_06923_0001_0003_0001_0001__20__A
SIRITVQITVDKRDEDSEIRAVLLAILVSHHAELLAKKINTSVRYSITVTEENGQLKVRVEVEVQ VSFPASVQLHTAVEMHHWCIPFSVDGQPAPSLRWLFNGSVLNETSFIFTEFLEPAANETVRHGCLRLNQPTHVNNGNYTLLAANPFGQASASIMAAFMDNP bcov_revert_r1_HEEH_10552_000000000_0001_44_64_H_.._EHEE_06923_0001_0003_0001_0001__39__I
DEVVVWLLILVRVALDRARTNNTTVEVQVNVNNVRVNIRITTDPDEVRKLLRKALELALKLLKK VSFPASVQLHTAVEMHHWCIPFSVDGQPAPSLRWLFNGSVLNETSFIFTEFLEPAANETVRHGCLRLNQPTHVNNGNYTLLAANPFGQASASIMAAFMDNP bcov_revert_r1_ems_3hM_698_000000000_0001_1_19_H_.._HEEH_12613_0001_0001_0001_0001__7__L
SYTYSFTVDVQGDDEDAQKLLLLALLQAIWTASKIAKDLNLTLRFEVRRSQSGDQVTVTIEFRIN VSFPASVQLHTAVEMHHWCIPFSVDGQPAPSLRWLFNGSVLNETSFIFTEFLEPAANETVRHGCLRLNQPTHVNNGNYTLLAANPFGQASASIMAAFMDNP bcov_revert_r1_HEEH_24497_000000002_0001_43_64_H_.._EHEE_03015_0001_0001_0001_0001__19__K
SEHRSYRYSVKNYTEDSERLLLRAVIQFALTVSQKALQRGLHIEFRVKFTTSGDSITVEVRVRVD VSFPASVQLHTAVEMHHWCIPFSVDGQPAPSLRWLFNGSVLNETSFIFTEFLEPAANETVRHGCLRLNQPTHVNNGNYTLLAANPFGQASASIMAAFMDNP bcov_revert_r1_HEEH_10552_000000000_0001_44_64_H_.._EHEE_10515_0001_0003_0001_0001__4__R
DEKVKKIKKWITEEARKAGVDRELIELAELLLLLAYLDGLFDPKKLAKRLLKLLRKEVKK VSFPASVQLHTAVEMHHWCIPFSVDGQPAPSLRWLFNGSVLNETSFIFTEFLEPAANETVRHGCLRLNQPTHVNNGNYTLLAANPFGQASASIMAAFMDNP bcov_revert_r1_HEEH_24497_000000002_0001_43_64_H_.._HHH_eva_0013_0001_0002_0001_0001__4__V
SEHYSYRYSVKNYTEDSERLLLRVVIQFALTVSQKALQRGLHIEFRVKFTTSGDSITVEVRVRVD VSFPASVQLHTAVEMHHWCIPFSVDGQPAPSLRWLFNGSVLNETSFIFTEFLEPAANETVRHGCLRLNQPTHVNNGNYTLLAANPFGQASASIMAAFMDNP bcov_revert_r1_HEEH_10552_000000000_0001_44_64_H_.._EHEE_10515_0001_0003_0001_0001__24__V
SDEKLKRLEKIAKKKGAWKALVAIHLAKIASKRGDEKTLRSAEKLAEKILS VSFPASVQLHTAVEMHHWCIPFSVDGQPAPSLRWLFNGSVLNETSFIFTEFLEPAANETVRHGCLRLNQPTHVNNGNYTLLAANPFGQASASIMAAFMDN longxing_Motif2_ems_p1-14H-GBL-16H-GBL-15H_0729_0001_0001_0001_0001_0001_0002__29__I
DEIEKRLRTALEELVRADKNNDEEKVRKAWQKAVQIVIEANDDNVSKLASKIYEELAKRVKS VSFPASVQLHTAVEMHHWCIPFSVDGQPAPSLRWLFNGSVLNETSFIFTEFLEPAANETVRHGCLRLNQPTHVNNGNYTLLAANPFGQASASIMAAFMDNP longxing_Cationpi_ems_3hM_487_000000004_0001_0002__54__E
DHEELLVYAIALVALRVVKKLGRPFRLTVQFGGKTVTFDFDSDPDQVRKVAETILKWERDIKRK VSFPASVQLHTAVEMHHWCIPFSVDGQPAPSLRWLFNGSVLNETSFIFTEFLEPAANETVRHGCLRLNQPTHVNNGNYTLLAANPFGQASASIMAAFMDNP bcov_6ala_r1_ems_3hM_698_000000000_0001_1_19_H_.._HEEH_08998_0001_0001_0001__13__V
SIRITVQITVDKRDEDSEIRAVLLAILVSHHAELIAKKLNTSVRYSITVTEENGQLKVRVEVEVQ VSFPASVQLHTAVEMHHWCIPFSVDGQPAPSLRWLFNGSVLNETSFIFTEFLEPAANETVRHGCLRLNQPTHVNNGNYTLLAANPFGQASASIMAAFMDNP bcov_revert_r1_HEEH_10552_000000000_0001_44_64_H_.._EHEE_06923_0001_0003_0001_0001__35__I
EEEKKLLTERKKLATKAVRNNDTDIVYKVIVLLVLILLEAQDPEVRELVERLVETLRKLLRQ VSFPASVQLHTAVEMHHWCIPFSVDGQPAPSLRWLFNGSVLNETSFIFTEFLEPAANETVRHGCLRLNQPTHVNNGNYTLLAANPFGQASASIMAAFMDNP bcov_6ala_r1_HEEH_13973_000000000_0001_1_20_H_.._ems_3hM_2201_0001_0003_0001_0001__10__R
SEEHDKLLVNLLIVIILELAEKTDHVRFKFVNVTINVSGSLSPEEIETLVRRLLEKAVEILKKF VSFPASVQLHTAVEMHHWCIPFSVDGQPAPSLRWLFNGSVLNETSFIFTEFLEPAANETVRHGCLRLNQPTHVNNGNYTLLAANPFGQASASIMAAFMDNP bcov_6ala_r1_HEEH_22785_000000003_0001_44_64_H_.._HEEH_24991_0001_0001_0001_0001__10__N
DEIEKRLRTALEELVRADKNNDEEKVRKAWQKAVQIVIEANDDNVSKLASKIYRELAKRVKG VSFPASVQLHTAVEMHHWCIPFSVDGQPAPSLRWLFNGSVLNETSFIFTEFLEPAANETVRHGCLRLNQPTHVNNGNYTLLAANPFGQASASIMAAFMDNP longxing_Cationpi_ems_3hM_487_000000004_0001_0002__62__G
SYTYSFTVDVQGDDEDAQRLLLLALLQAIWTASKIAKDLNLTLRFEVRRSQSGDQVTLTIEFRIN VSFPASVQLHTAVEMHHWCIPFSVDGQPAPSLRWLFNGSVLNETSFIFTEFLEPAANETVRHGCLRLNQPTHVNNGNYTLLAANPFGQASASIMAAFMDNP bcov_revert_r1_HEEH_24497_000000002_0001_43_64_H_.._EHEE_03015_0001_0001_0001_0001__58__L
SEEHDKLLVELLIVIILELAEKTDHVRFKFVNVTINVSGSLSPEEIETLVRRLLEKAVEALKKF VSFPASVQLHTAVEMHHWCIPFSVDGQPAPSLRWLFNGSVLNETSFIFTEFLEPAANETVRHGCLRLNQPTHVNNGNYTLLAANPFGQASASIMAAFMDNP bcov_6ala_r1_HEEH_22785_000000003_0001_44_64_H_.._HEEH_24991_0001_0001_0001_0001__60__A
SEEHDKLLVELLIVIILELAEKTDHVRFKFVNVTINVSGSLSPEEIETLVRRLLEKAVERLKKF VSFPASVQLHTAVEMHHWCIPFSVDGQPAPSLRWLFNGSVLNETSFIFTEFLEPAANETVRHGCLRLNQPTHVNNGNYTLLAANPFGQASASIMAAFMDNP bcov_6ala_r1_HEEH_22785_000000003_0001_44_64_H_.._HEEH_24991_0001_0001_0001_0001__60__R
DEIEKRLRTALEELVRADKNNDEEKVRKAWQKAVQIVIEANDDNVSKLASNIYRELAKRVKS VSFPASVQLHTAVEMHHWCIPFSVDGQPAPSLRWLFNGSVLNETSFIFTEFLEPAANETVRHGCLRLNQPTHVNNGNYTLLAANPFGQASASIMAAFMDNP longxing_Cationpi_ems_3hM_487_000000004_0001_0002__51__N
SYTYSFTVDVQGHDEDAQRLLLLALLQAIWTASKIAKDLNLTLRFEVRRSQSGDQVTVTIEFRIN VSFPASVQLHTAVEMHHWCIPFSVDGQPAPSLRWLFNGSVLNETSFIFTEFLEPAANETVRHGCLRLNQPTHVNNGNYTLLAANPFGQASASIMAAFMDNP bcov_revert_r1_HEEH_24497_000000002_0001_43_64_H_.._EHEE_03015_0001_0001_0001_0001__13__H
SDEKLKRLEKIAKKKGAWKLLVAIHLAKLASKRGDEKTLRSAEKLAEKILS VSFPASVQLHTAVEMHHWCIPFSVDGQPAPSLRWLFNGSVLNETSFIFTEFLEPAANETVRHGCLRLNQPTHVNNGNYTLLAANPFGQASASIMAAFMDN longxing_Motif2_ems_p1-14H-GBL-16H-GBL-15H_0729_0001_0001_0001_0001_0001_0002__20__L
SEEHDKLLVELLIVIILELAEKTDHVRFKFVHVTINVSGSLSPEEIETLVRRLLEKAVEILKKF VSFPASVQLHTAVEMHHWCIPFSVDGQPAPSLRWLFNGSVLNETSFIFTEFLEPAANETVRHGCLRLNQPTHVNNGNYTLLAANPFGQASASIMAAFMDNP bcov_6ala_r1_HEEH_22785_000000003_0001_44_64_H_.._HEEH_24991_0001_0001_0001_0001__32__H
SEEHDKLLVELLIVIILERAEKTDHVRFKFVNVTINVSGSLSPEEIETLVRRLLEKAVEILKKF VSFPASVQLHTAVEMHHWCIPFSVDGQPAPSLRWLFNGSVLNETSFIFTEFLEPAANETVRHGCLRLNQPTHVNNGNYTLLAANPFGQASASIMAAFMDNP bcov_6ala_r1_HEEH_22785_000000003_0001_44_64_H_.._HEEH_24991_0001_0001_0001_0001__19__R
DEIEKRLRTALEELVRADKNNDEEKVRKAWQKAVQIVIEANDDNVSILASKIYRELAKRVKS VSFPASVQLHTAVEMHHWCIPFSVDGQPAPSLRWLFNGSVLNETSFIFTEFLEPAANETVRHGCLRLNQPTHVNNGNYTLLAANPFGQASASIMAAFMDNP longxing_Cationpi_ems_3hM_487_000000004_0001_0002__47__I
DHEELLVYAIANIALRVVKKLGRPFRLTVQFGGKTVTFDFDSDPDQVRKVAETILKWERDIKRK VSFPASVQLHTAVEMHHWCIPFSVDGQPAPSLRWLFNGSVLNETSFIFTEFLEPAANETVRHGCLRLNQPTHVNNGNYTLLAANPFGQASASIMAAFMDNP bcov_6ala_r1_ems_3hM_698_000000000_0001_1_19_H_.._HEEH_08998_0001_0001_0001__12__N
DHIEKRLRTALEELVRADKNNDEEKVRKAWQKAVQIVIEANDDNVSKLASKIYRELAKRVKS VSFPASVQLHTAVEMHHWCIPFSVDGQPAPSLRWLFNGSVLNETSFIFTEFLEPAANETVRHGCLRLNQPTHVNNGNYTLLAANPFGQASASIMAAFMDNP longxing_Cationpi_ems_3hM_487_000000004_0001_0002__2__H
SIRITVQITVDKRDEDSEIRAVLLVILVSHHAELLAKKLNTSVRYSITVTEENGQLKVRVEVEVQ VSFPASVQLHTAVEMHHWCIPFSVDGQPAPSLRWLFNGSVLNETSFIFTEFLEPAANETVRHGCLRLNQPTHVNNGNYTLLAANPFGQASASIMAAFMDNP bcov_revert_r1_HEEH_10552_000000000_0001_44_64_H_.._EHEE_06923_0001_0003_0001_0001__25__V
DEELKKLFQTLVKRVEELAKDPRNREEVLKLLILAVLVALEIGNPELRKQVEELVKKVQKLLES VSFPASVQLHTAVEMHHWCIPFSVDGQPAPSLRWLFNGSVLNETSFIFTEFLEPAANETVRHGCLRLNQPTHVNNGNYTLLAANPFGQASASIMAAFMDNP bcov_6ala_r1_HEEH_13973_000000000_0001_1_20_H_.._ems_3hM_1933_0001_0001_0001_0001__59__Q
DEVVVWILILVRVALDRARTNNTTFEVQVNVNNVRVNIRITTDPDEVRKLLRKALELALKLLKK VSFPASVQLHTAVEMHHWCIPFSVDGQPAPSLRWLFNGSVLNETSFIFTEFLEPAANETVRHGCLRLNQPTHVNNGNYTLLAANPFGQASASIMAAFMDNP bcov_revert_r1_ems_3hM_698_000000000_0001_1_19_H_.._HEEH_12613_0001_0001_0001_0001__25__F
DEIEKRFRTALEELVRADKNNDEEKVRKAWQKAVQIVIEANDDNVSKLASKIYRELAKRVKS VSFPASVQLHTAVEMHHWCIPFSVDGQPAPSLRWLFNGSVLNETSFIFTEFLEPAANETVRHGCLRLNQPTHVNNGNYTLLAANPFGQASASIMAAFMDNP longxing_Cationpi_ems_3hM_487_000000004_0001_0002__7__F
SYTYSFTVDLQGDDEDAQRLLLLALLQAIWTASKIAKDLNLTLRFEVRRSQSGDQVTVTIEFRIN VSFPASVQLHTAVEMHHWCIPFSVDGQPAPSLRWLFNGSVLNETSFIFTEFLEPAANETVRHGCLRLNQPTHVNNGNYTLLAANPFGQASASIMAAFMDNP bcov_revert_r1_HEEH_24497_000000002_0001_43_64_H_.._EHEE_03015_0001_0001_0001_0001__10__L
SLELQVLLILLLVQEAAKAGLPLVDELYKIAEKLLEEFKKSARDPRQLREAELLEWVLKVVYKG VSFPASVQLHTAVEMHHWCIPFSVDGQPAPSLRWLFNGSVLNETSFIFTEFLEPAANETVRHGCLRLNQPTHVNNGNYTLLAANPFGQASASIMAAFMDNP bcov_revert_r1_ems_p1-15H-GBL-16H-GBL-15H_0593_0001_0001_0002_000000000_0001_19_33_H_.._ems_3hC_223_0001_0001_0001_0001_0001__38__F
DWKDQASELLDKLIKKARSNRDDEDAKEVLKLLLRARWASHLSDDERAKKLLKKIVEEARKM VSFPASVQLHTAVEMHHWCIPFSVDGQPAPSLRWLFNGSVLNETSFIFTEFLEPAANETVRHGCLRLNQPTHVNNGNYTLLAANPFGQASASIMAAFMDNP bcov_revert_r1_HEEH_24497_000000002_0001_43_64_H_.._ems_3hC_101_0001_0001_0006_0001_0001__25__D
DEELKKLFQTLVKRVEELAKDPRNREEVLKLLILAVEVALEIGNPELRKQVEELVKKVLKLLES VSFPASVQLHTAVEMHHWCIPFSVDGQPAPSLRWLFNGSVLNETSFIFTEFLEPAANETVRHGCLRLNQPTHVNNGNYTLLAANPFGQASASIMAAFMDNP bcov_6ala_r1_HEEH_13973_000000000_0001_1_20_H_.._ems_3hM_1933_0001_0001_0001_0001__37__E
SEHYSYRYSVKNYTEDSERLLLRAVIQFALTVSQKALQRGTHIEFRVKFTTSGDSITVEVRVRVD VSFPASVQLHTAVEMHHWCIPFSVDGQPAPSLRWLFNGSVLNETSFIFTEFLEPAANETVRHGCLRLNQPTHVNNGNYTLLAANPFGQASASIMAAFMDNP bcov_revert_r1_HEEH_10552_000000000_0001_44_64_H_.._EHEE_10515_0001_0003_0001_0001__41__T
SDEKLKRLEKIAKKKGAWKALVYIHLAKLASKRGDEKTLRSAEKLAEKILS VSFPASVQLHTAVEMHHWCIPFSVDGQPAPSLRWLFNGSVLNETSFIFTEFLEPAANETVRHGCLRLNQPTHVNNGNYTLLAANPFGQASASIMAAFMDN longxing_Motif2_ems_p1-14H-GBL-16H-GBL-15H_0729_0001_0001_0001_0001_0001_0002__23__Y
DHEELLVYAIALIALRVVKKQGRPFRLTVQFGGKTVTFDFDSDPDQVRKVAETILKWERDIKRK VSFPASVQLHTAVEMHHWCIPFSVDGQPAPSLRWLFNGSVLNETSFIFTEFLEPAANETVRHGCLRLNQPTHVNNGNYTLLAANPFGQASASIMAAFMDNP bcov_6ala_r1_ems_3hM_698_000000000_0001_1_19_H_.._HEEH_08998_0001_0001_0001__21__Q
DWKDQASELLDKLIKKARSNRDDELAKEVLKLLLRARWASHISDDERAKKLLKKIVEEARKM VSFPASVQLHTAVEMHHWCIPFSVDGQPAPSLRWLFNGSVLNETSFIFTEFLEPAANETVRHGCLRLNQPTHVNNGNYTLLAANPFGQASASIMAAFMDNP bcov_revert_r1_HEEH_24497_000000002_0001_43_64_H_.._ems_3hC_101_0001_0001_0006_0001_0001__42__I
DEIEKRLRTALEELVRADKNNDEEKVRKAWQKAVQIVIEANLDNVSKLASKIYRELAKRVKS VSFPASVQLHTAVEMHHWCIPFSVDGQPAPSLRWLFNGSVLNETSFIFTEFLEPAANETVRHGCLRLNQPTHVNNGNYTLLAANPFGQASASIMAAFMDNP longxing_Cationpi_ems_3hM_487_000000004_0001_0002__42__L
DEVVVWILILVRVALDRARTNNTTLEVQVNVNNVRVNIRITTDPDEVRKLLRKALELALKLLKK VSFPASVQLHTAVEMHHWCIPFSVDGQPAPSLRWLFNGSVLNETSFIFTEFLEPAANETVRHGCLRLNQPTHVNNGNYTLLAANPFGQASASIMAAFMDNP bcov_revert_r1_ems_3hM_698_000000000_0001_1_19_H_.._HEEH_12613_0001_0001_0001_0001__25__L
SPEEELKKLEKIAKKKGDTRALSLIQVAKKAYKKGDEWTLRIALHIAKQLL VSFPASVQLHTAVEMHHWCIPFSVDGQPAPSLRWLFNGSVLNETSFIFTEFLEPAANETVRHGCLRLNQPTHVNNGNYTLLAANPFGQASASIMAAFMDNP longxing_Cationpi_HHH_eva_0513_000000006_0001_0002__24__L
SDEKLKRLEKIAKKKGAWKALVAIHLAKLASKRGDEKTLRSAEKVAEKILS VSFPASVQLHTAVEMHHWCIPFSVDGQPAPSLRWLFNGSVLNETSFIFTEFLEPAANETVRHGCLRLNQPTHVNNGNYTLLAANPFGQASASIMAAFMDN longxing_Motif2_ems_p1-14H-GBL-16H-GBL-15H_0729_0001_0001_0001_0001_0001_0002__45__V
SDEKLKRLEKIAKKKGAWKALKAIHLAKLASKRGDEKTLRSAEKLAEKILS VSFPASVQLHTAVEMHHWCIPFSVDGQPAPSLRWLFNGSVLNETSFIFTEFLEPAANETVRHGCLRLNQPTHVNNGNYTLLAANPFGQASASIMAAFMDN longxing_Motif2_ems_p1-14H-GBL-16H-GBL-15H_0729_0001_0001_0001_0001_0001_0002__22__K
SYTYSFTVDVQGDDEDAQRLLLLALLQAIWTRSKIAKDLNLTLRFEVRRSQSGDQVTVTIEFRIN VSFPASVQLHTAVEMHHWCIPFSVDGQPAPSLRWLFNGSVLNETSFIFTEFLEPAANETVRHGCLRLNQPTHVNNGNYTLLAANPFGQASASIMAAFMDNP bcov_revert_r1_HEEH_24497_000000002_0001_43_64_H_.._EHEE_03015_0001_0001_0001_0001__32__R
SPEEELKKLEKIAKKKGDTMALSVIQVAKKAYKKGDEWTLRIALHIAKQLL VSFPASVQLHTAVEMHHWCIPFSVDGQPAPSLRWLFNGSVLNETSFIFTEFLEPAANETVRHGCLRLNQPTHVNNGNYTLLAANPFGQASASIMAAFMDNP longxing_Cationpi_HHH_eva_0513_000000006_0001_0002__20__M
DEEEKRILKKLKEVLRSLSSIPDPTAQKVVETAWKLALEAVIKNDKELLKKVAEYAERILKKA VSFPASVQLHTAVEMHHWCIPFSVDGQPAPSLRWLFNGSVLNETSFIFTEFLEPAANETVRHGCLRLNQPTHVNNGNYTLLAANPFGQASASIMAAFMDNP longxing_Cationpi_ems_3hM_2634_000000026_0001_0001__38__L
DEVVVWILILVRVALDRARTNNTTVEVQVNVNNVRVNIRITTDPDEVRKLLRKALELAIKLLKK VSFPASVQLHTAVEMHHWCIPFSVDGQPAPSLRWLFNGSVLNETSFIFTEFLEPAANETVRHGCLRLNQPTHVNNGNYTLLAANPFGQASASIMAAFMDNP bcov_revert_r1_ems_3hM_698_000000000_0001_1_19_H_.._HEEH_12613_0001_0001_0001_0001__59__I
DEKLKKIKKWITEEARKAGVDRELIELAELHLLLAYLDGLFDPKKLAKRLLKLLRKEVKK VSFPASVQLHTAVEMHHWCIPFSVDGQPAPSLRWLFNGSVLNETSFIFTEFLEPAANETVRHGCLRLNQPTHVNNGNYTLLAANPFGQASASIMAAFMDNP bcov_revert_r1_HEEH_24497_000000002_0001_43_64_H_.._HHH_eva_0013_0001_0002_0001_0001__31__H
EEKLKKIKKWITEEARKAGVDRELIELAELLLLLAYLDGLFDPKKLAKRLLKLLRKEVKK VSFPASVQLHTAVEMHHWCIPFSVDGQPAPSLRWLFNGSVLNETSFIFTEFLEPAANETVRHGCLRLNQPTHVNNGNYTLLAANPFGQASASIMAAFMDNP bcov_revert_r1_HEEH_24497_000000002_0001_43_64_H_.._HHH_eva_0013_0001_0002_0001_0001__1__E
SDEKLKRLEKIAKKKGAWKALVAIDLAKLASKRGDEKTLRSAEKLAEKILS VSFPASVQLHTAVEMHHWCIPFSVDGQPAPSLRWLFNGSVLNETSFIFTEFLEPAANETVRHGCLRLNQPTHVNNGNYTLLAANPFGQASASIMAAFMDN longxing_Motif2_ems_p1-14H-GBL-16H-GBL-15H_0729_0001_0001_0001_0001_0001_0002__25__D
EEEKKLLTELKKLATKAVRNNDTDIVYKVIVLLVLILLEAQDPEVREMVERLVETLRKLLRQ VSFPASVQLHTAVEMHHWCIPFSVDGQPAPSLRWLFNGSVLNETSFIFTEFLEPAANETVRHGCLRLNQPTHVNNGNYTLLAANPFGQASASIMAAFMDNP bcov_6ala_r1_HEEH_13973_000000000_0001_1_20_H_.._ems_3hM_2201_0001_0003_0001_0001__48__M
SEELQVLLILLLVQEAAKAGLPLVDELYKIAEKLLEELKKSARDPRQLREAELLEWVLKVVYKG VSFPASVQLHTAVEMHHWCIPFSVDGQPAPSLRWLFNGSVLNETSFIFTEFLEPAANETVRHGCLRLNQPTHVNNGNYTLLAANPFGQASASIMAAFMDNP bcov_revert_r1_ems_p1-15H-GBL-16H-GBL-15H_0593_0001_0001_0002_000000000_0001_19_33_H_.._ems_3hC_223_0001_0001_0001_0001_0001__2__E
DEKLKKIKKWITEEARKAGVDRELIELAELLLLLAALDGLFDPKKLAKRLLKLLRKEVKK VSFPASVQLHTAVEMHHWCIPFSVDGQPAPSLRWLFNGSVLNETSFIFTEFLEPAANETVRHGCLRLNQPTHVNNGNYTLLAANPFGQASASIMAAFMDNP bcov_revert_r1_HEEH_24497_000000002_0001_43_64_H_.._HHH_eva_0013_0001_0002_0001_0001__36__A
DEEEKRILKKLKEVLRSLSSIPDPTAQKVVETAWWLAVEAVIKNDKELLKKVAEYAERILKKA VSFPASVQLHTAVEMHHWCIPFSVDGQPAPSLRWLFNGSVLNETSFIFTEFLEPAANETVRHGCLRLNQPTHVNNGNYTLLAANPFGQASASIMAAFMDNP longxing_Cationpi_ems_3hM_2634_000000026_0001_0001__35__W
EEEKKLLTELKKLATKAVRNNDTDIVYKMIVLLVLILLEAQDPEVRELVERLVETLRKLLRQ VSFPASVQLHTAVEMHHWCIPFSVDGQPAPSLRWLFNGSVLNETSFIFTEFLEPAANETVRHGCLRLNQPTHVNNGNYTLLAANPFGQASASIMAAFMDNP bcov_6ala_r1_HEEH_13973_000000000_0001_1_20_H_.._ems_3hM_2201_0001_0003_0001_0001__29__M
DEEDKLVEWHMVIAEIAARFLQRPLRLTVRFNGFTVRVDVNTDPNVRKKAREKLTEWLKKVKKT VSFPASVQLHTAVEMHHWCIPFSVDGQPAPSLRWLFNGSVLNETSFIFTEFLEPAANETVRHGCLRLNQPTHVNNGNYTLLAANPFGQASASIMAAFMDNP bcov_6ala_r1_HEEH_10552_000000000_0001_44_64_H_.._HEEH_20750_0001_0003_0001_0001__11__M
SDEKLKRLEKIAKKKGAWKALVAIHLAELASKRGDEKTLRSAEKLAEKILS VSFPASVQLHTAVEMHHWCIPFSVDGQPAPSLRWLFNGSVLNETSFIFTEFLEPAANETVRHGCLRLNQPTHVNNGNYTLLAANPFGQASASIMAAFMDN longxing_Motif2_ems_p1-14H-GBL-16H-GBL-15H_0729_0001_0001_0001_0001_0001_0002__28__E
DHEELLVYAIALIALRLVKKLGRPFRLTVQFGGKTVTFDFDSDPDQVRKVAETILKWERDIKRK VSFPASVQLHTAVEMHHWCIPFSVDGQPAPSLRWLFNGSVLNETSFIFTEFLEPAANETVRHGCLRLNQPTHVNNGNYTLLAANPFGQASASIMAAFMDNP bcov_6ala_r1_ems_3hM_698_000000000_0001_1_19_H_.._HEEH_08998_0001_0001_0001__17__L
DEIEKRLRTALEELVRADKNNDEEKVRKAWQKAVQIVIEANDDNVSKLASKIYRELPKRVKS VSFPASVQLHTAVEMHHWCIPFSVDGQPAPSLRWLFNGSVLNETSFIFTEFLEPAANETVRHGCLRLNQPTHVNNGNYTLLAANPFGQASASIMAAFMDNP longxing_Cationpi_ems_3hM_487_000000004_0001_0002__57__P
DEVVVWILILVRVALDRARTNNTTVEDQVNVNNVRVNIRITTDPDEVRKLLRKALELALKLLKK VSFPASVQLHTAVEMHHWCIPFSVDGQPAPSLRWLFNGSVLNETSFIFTEFLEPAANETVRHGCLRLNQPTHVNNGNYTLLAANPFGQASASIMAAFMDNP bcov_revert_r1_ems_3hM_698_000000000_0001_1_19_H_.._HEEH_12613_0001_0001_0001_0001__27__D
SLELQVLLILLLVQEALKAGLPLVDELYKIAEKLLEELKKSARDPRQLREAELLEWVLKVVYKG VSFPASVQLHTAVEMHHWCIPFSVDGQPAPSLRWLFNGSVLNETSFIFTEFLEPAANETVRHGCLRLNQPTHVNNGNYTLLAANPFGQASASIMAAFMDNP bcov_revert_r1_ems_p1-15H-GBL-16H-GBL-15H_0593_0001_0001_0002_000000000_0001_19_33_H_.._ems_3hC_223_0001_0001_0001_0001_0001__17__L
SLELQVLLILLMVQEAAKAGLPLVDELYKIAEKLLEELKKSARDPRQLREAELLEWVLKVVYKG VSFPASVQLHTAVEMHHWCIPFSVDGQPAPSLRWLFNGSVLNETSFIFTEFLEPAANETVRHGCLRLNQPTHVNNGNYTLLAANPFGQASASIMAAFMDNP bcov_revert_r1_ems_p1-15H-GBL-16H-GBL-15H_0593_0001_0001_0002_000000000_0001_19_33_H_.._ems_3hC_223_0001_0001_0001_0001_0001__12__M
DWKDQASELLDKLIKKARSNRDNELAKEVLKLLLRARWASHLSDDERAKKLLKKIVEEARKM VSFPASVQLHTAVEMHHWCIPFSVDGQPAPSLRWLFNGSVLNETSFIFTEFLEPAANETVRHGCLRLNQPTHVNNGNYTLLAANPFGQASASIMAAFMDNP bcov_revert_r1_HEEH_24497_000000002_0001_43_64_H_.._ems_3hC_101_0001_0001_0006_0001_0001__23__N
SIRITVQITVDKRDEDSEIRAVLLAHLVSHHAELLAKKLNTSVRYSITVTEENGQLKVRVEVEVQ VSFPASVQLHTAVEMHHWCIPFSVDGQPAPSLRWLFNGSVLNETSFIFTEFLEPAANETVRHGCLRLNQPTHVNNGNYTLLAANPFGQASASIMAAFMDNP bcov_revert_r1_HEEH_10552_000000000_0001_44_64_H_.._EHEE_06923_0001_0003_0001_0001__26__H
DEKLKKIKKWITEEARKIGVDRELIELAELLLLLAYLDGLFDPKKLAKRLLKLLRKEVKK VSFPASVQLHTAVEMHHWCIPFSVDGQPAPSLRWLFNGSVLNETSFIFTEFLEPAANETVRHGCLRLNQPTHVNNGNYTLLAANPFGQASASIMAAFMDNP bcov_revert_r1_HEEH_24497_000000002_0001_43_64_H_.._HHH_eva_0013_0001_0002_0001_0001__18__I
SEHYSYRYSVKNYTEDSERLLLRAVIQFALTVFQKALQRGLHIEFRVKFTTSGDSITVEVRVRVD VSFPASVQLHTAVEMHHWCIPFSVDGQPAPSLRWLFNGSVLNETSFIFTEFLEPAANETVRHGCLRLNQPTHVNNGNYTLLAANPFGQASASIMAAFMDNP bcov_revert_r1_HEEH_10552_000000000_0001_44_64_H_.._EHEE_10515_0001_0003_0001_0001__33__F
DHEELLVYAIALIALRVFKKLGRPFRLTVQFGGKTVTFDFDSDPDQVRKVAETILKWERDIKRK VSFPASVQLHTAVEMHHWCIPFSVDGQPAPSLRWLFNGSVLNETSFIFTEFLEPAANETVRHGCLRLNQPTHVNNGNYTLLAANPFGQASASIMAAFMDNP bcov_6ala_r1_ems_3hM_698_000000000_0001_1_19_H_.._HEEH_08998_0001_0001_0001__18__F
DEIEKRLRTALEELVRADKNNDEEKVRKAWQKAVQIVIEANDDNVSKLASKIYRECAKRVKS VSFPASVQLHTAVEMHHWCIPFSVDGQPAPSLRWLFNGSVLNETSFIFTEFLEPAANETVRHGCLRLNQPTHVNNGNYTLLAANPFGQASASIMAAFMDNP longxing_Cationpi_ems_3hM_487_000000004_0001_0002__56__C
DEELKKLFQTLVKRVEELAKDPRNREEVLKLLILAVLVALEIGNPELRKQVEELVKKVIKLLES VSFPASVQLHTAVEMHHWCIPFSVDGQPAPSLRWLFNGSVLNETSFIFTEFLEPAANETVRHGCLRLNQPTHVNNGNYTLLAANPFGQASASIMAAFMDNP bcov_6ala_r1_HEEH_13973_000000000_0001_1_20_H_.._ems_3hM_1933_0001_0001_0001_0001__59__I
DEEDKLVEWHLVIAEMAARFLQRPLRLTVRFNGFTVRVDVNTDPNVRKKAREKLTEWLKKVKKT VSFPASVQLHTAVEMHHWCIPFSVDGQPAPSLRWLFNGSVLNETSFIFTEFLEPAANETVRHGCLRLNQPTHVNNGNYTLLAANPFGQASASIMAAFMDNP bcov_6ala_r1_HEEH_10552_000000000_0001_44_64_H_.._HEEH_20750_0001_0003_0001_0001__16__M
DEEDKLMEWHLVIAEIAARFLQRPLRLTVRFNGFTVRVDVNTDPNVRKKAREKLTEWLKKVKKT VSFPASVQLHTAVEMHHWCIPFSVDGQPAPSLRWLFNGSVLNETSFIFTEFLEPAANETVRHGCLRLNQPTHVNNGNYTLLAANPFGQASASIMAAFMDNP bcov_6ala_r1_HEEH_10552_000000000_0001_44_64_H_.._HEEH_20750_0001_0003_0001_0001__7__M
DEIEKRLRTALEELVRADKRNDEEKVRKAWQKAVQIVIEANDDNVSKLASKIYRELAKRVKS VSFPASVQLHTAVEMHHWCIPFSVDGQPAPSLRWLFNGSVLNETSFIFTEFLEPAANETVRHGCLRLNQPTHVNNGNYTLLAANPFGQASASIMAAFMDNP longxing_Cationpi_ems_3hM_487_000000004_0001_0002__20__R
DEEEKRILKKLKEVLRSLSSIPDPTAQKVVETAWKLAVEAVIKNRKELLKKVAEYAERILKKA VSFPASVQLHTAVEMHHWCIPFSVDGQPAPSLRWLFNGSVLNETSFIFTEFLEPAANETVRHGCLRLNQPTHVNNGNYTLLAANPFGQASASIMAAFMDNP longxing_Cationpi_ems_3hM_2634_000000026_0001_0001__45__R
SYTYSFTVDVQGDDEDAQRLLLLALLQAIWTASKIAKDVNLTLRFEVRRSQSGDQVTVTIEFRIN VSFPASVQLHTAVEMHHWCIPFSVDGQPAPSLRWLFNGSVLNETSFIFTEFLEPAANETVRHGCLRLNQPTHVNNGNYTLLAANPFGQASASIMAAFMDNP bcov_revert_r1_HEEH_24497_000000002_0001_43_64_H_.._EHEE_03015_0001_0001_0001_0001__39__V
DEIEKRLRTVLEELVRADKNNDEEKVRKAWQKAVQIVIEANDDNVSKLASKIYRELAKRVKS VSFPASVQLHTAVEMHHWCIPFSVDGQPAPSLRWLFNGSVLNETSFIFTEFLEPAANETVRHGCLRLNQPTHVNNGNYTLLAANPFGQASASIMAAFMDNP longxing_Cationpi_ems_3hM_487_000000004_0001_0002__10__V
DEEEKRILKILKEVLRSLSSIPDPTAQKVVETAWKLAVEAVIKNDKELLKKVAEYAERILKKA VSFPASVQLHTAVEMHHWCIPFSVDGQPAPSLRWLFNGSVLNETSFIFTEFLEPAANETVRHGCLRLNQPTHVNNGNYTLLAANPFGQASASIMAAFMDNP longxing_Cationpi_ems_3hM_2634_000000026_0001_0001__10__I
DEELKKLFQTLVKRVEELAKDPRNREEVLKLLILAVLVALEIGNPELRKQVEELVKKVLKLMES VSFPASVQLHTAVEMHHWCIPFSVDGQPAPSLRWLFNGSVLNETSFIFTEFLEPAANETVRHGCLRLNQPTHVNNGNYTLLAANPFGQASASIMAAFMDNP bcov_6ala_r1_HEEH_13973_000000000_0001_1_20_H_.._ems_3hM_1933_0001_0001_0001_0001__62__M
DEIEKRLRTALEELVRADKNNDEEKVRKAWQKAVQIVIEANDDNVSKLASKIYRERAKRVKS VSFPASVQLHTAVEMHHWCIPFSVDGQPAPSLRWLFNGSVLNETSFIFTEFLEPAANETVRHGCLRLNQPTHVNNGNYTLLAANPFGQASASIMAAFMDNP longxing_Cationpi_ems_3hM_487_000000004_0001_0002__56__R
SEHYSYRYSVKNYTEDSERLLLRAVIQFALTVSQKALQRGKHIEFRVKFTTSGDSITVEVRVRVD VSFPASVQLHTAVEMHHWCIPFSVDGQPAPSLRWLFNGSVLNETSFIFTEFLEPAANETVRHGCLRLNQPTHVNNGNYTLLAANPFGQASASIMAAFMDNP bcov_revert_r1_HEEH_10552_000000000_0001_44_64_H_.._EHEE_10515_0001_0003_0001_0001__41__K
DEVVVWILILVRVALDRARTNNTTVEVQVNVGNVRVNIRITTDPDEVRKLLRKALELALKLLKK VSFPASVQLHTAVEMHHWCIPFSVDGQPAPSLRWLFNGSVLNETSFIFTEFLEPAANETVRHGCLRLNQPTHVNNGNYTLLAANPFGQASASIMAAFMDNP bcov_revert_r1_ems_3hM_698_000000000_0001_1_19_H_.._HEEH_12613_0001_0001_0001_0001__32__G
SEHYSYRYSVKNYTEDSQRLLLRAVIQFALTVSQKALQRGLHIEFRVKFTTSGDSITVEVRVRVD VSFPASVQLHTAVEMHHWCIPFSVDGQPAPSLRWLFNGSVLNETSFIFTEFLEPAANETVRHGCLRLNQPTHVNNGNYTLLAANPFGQASASIMAAFMDNP bcov_revert_r1_HEEH_10552_000000000_0001_44_64_H_.._EHEE_10515_0001_0003_0001_0001__18__Q
DEVVVWILILVRVALDRARTNNTTVEVQVNVNNVRVNIRITTDPDEVRKALRKALELALKLLKK VSFPASVQLHTAVEMHHWCIPFSVDGQPAPSLRWLFNGSVLNETSFIFTEFLEPAANETVRHGCLRLNQPTHVNNGNYTLLAANPFGQASASIMAAFMDNP bcov_revert_r1_ems_3hM_698_000000000_0001_1_19_H_.._HEEH_12613_0001_0001_0001_0001__50__A
DHEELLVYAIALIAFRVVKKLGRPFRLTVQFGGKTVTFDFDSDPDQVRKVAETILKWERDIKRK VSFPASVQLHTAVEMHHWCIPFSVDGQPAPSLRWLFNGSVLNETSFIFTEFLEPAANETVRHGCLRLNQPTHVNNGNYTLLAANPFGQASASIMAAFMDNP bcov_6ala_r1_ems_3hM_698_000000000_0001_1_19_H_.._HEEH_08998_0001_0001_0001__15__F
SLELQVLLILLLVQEAAKAGLPLVDELYKIAEKLLEELKKSARDPRDLREAELLEWVLKVVYKG VSFPASVQLHTAVEMHHWCIPFSVDGQPAPSLRWLFNGSVLNETSFIFTEFLEPAANETVRHGCLRLNQPTHVNNGNYTLLAANPFGQASASIMAAFMDNP bcov_revert_r1_ems_p1-15H-GBL-16H-GBL-15H_0593_0001_0001_0002_000000000_0001_19_33_H_.._ems_3hC_223_0001_0001_0001_0001_0001__47__D
SEHYSYRYSVKNYTEDSERLLLRIVIQFALTVSQKALQRGLHIEFRVKFTTSGDSITVEVRVRVD VSFPASVQLHTAVEMHHWCIPFSVDGQPAPSLRWLFNGSVLNETSFIFTEFLEPAANETVRHGCLRLNQPTHVNNGNYTLLAANPFGQASASIMAAFMDNP bcov_revert_r1_HEEH_10552_000000000_0001_44_64_H_.._EHEE_10515_0001_0003_0001_0001__24__I
DHEELLVYAIALIALRVVKKLGRPFRLTVQFAGKTVTFDFDSDPDQVRKVAETILKWERDIKRK VSFPASVQLHTAVEMHHWCIPFSVDGQPAPSLRWLFNGSVLNETSFIFTEFLEPAANETVRHGCLRLNQPTHVNNGNYTLLAANPFGQASASIMAAFMDNP bcov_6ala_r1_ems_3hM_698_000000000_0001_1_19_H_.._HEEH_08998_0001_0001_0001__32__A
DEEEKRILKKLKEVLRSLSSIPDPTAQKVVETAWKLAVEAVIKNDKEILKKVAEYAERILKKA VSFPASVQLHTAVEMHHWCIPFSVDGQPAPSLRWLFNGSVLNETSFIFTEFLEPAANETVRHGCLRLNQPTHVNNGNYTLLAANPFGQASASIMAAFMDNP longxing_Cationpi_ems_3hM_2634_000000026_0001_0001__48__I
RDELKERIFKTIVRAVVTGDPELLKEAKKLLEKMKKLGRLDQSAKQLEKAVRFVEKQLRS VSFPASVQLHTAVEMHHWCIPFSVDGQPAPSLRWLFNGSVLNETSFIFTEFLEPAANETVRHGCLRLNQPTHVNNGNYTLLAANPFGQASASIMAAFMDNP longxing_CationpiFixed_HHH_eva_0229_000000001_0001_0001__34__M
DWKDQASELLDKLIKKARSNRDDELAKEVLKLLLRARWASHLSDDERAKKLFKKIVEEARKM VSFPASVQLHTAVEMHHWCIPFSVDGQPAPSLRWLFNGSVLNETSFIFTEFLEPAANETVRHGCLRLNQPTHVNNGNYTLLAANPFGQASASIMAAFMDNP bcov_revert_r1_HEEH_24497_000000002_0001_43_64_H_.._ems_3hC_101_0001_0001_0006_0001_0001__52__F
SEHYSYRYSVKNYTEDSERLLLRAVIEFALTVSQKALQRGLHIEFRVKFTTSGDSITVEVRVRVD VSFPASVQLHTAVEMHHWCIPFSVDGQPAPSLRWLFNGSVLNETSFIFTEFLEPAANETVRHGCLRLNQPTHVNNGNYTLLAANPFGQASASIMAAFMDNP bcov_revert_r1_HEEH_10552_000000000_0001_44_64_H_.._EHEE_10515_0001_0003_0001_0001__27__E
DEEEKRILKKLKEVYRSLSSIPDPTAQKVVETAWKLAVEAVIKNDKELLKKVAEYAERILKKA VSFPASVQLHTAVEMHHWCIPFSVDGQPAPSLRWLFNGSVLNETSFIFTEFLEPAANETVRHGCLRLNQPTHVNNGNYTLLAANPFGQASASIMAAFMDNP longxing_Cationpi_ems_3hM_2634_000000026_0001_0001__15__Y
DEIEKRLRTALEELVRADKNNDEEKVRKAWQKAVQIVIEANDDNVSKLASKIDRELAKRVKS VSFPASVQLHTAVEMHHWCIPFSVDGQPAPSLRWLFNGSVLNETSFIFTEFLEPAANETVRHGCLRLNQPTHVNNGNYTLLAANPFGQASASIMAAFMDNP longxing_Cationpi_ems_3hM_487_000000004_0001_0002__53__D
SDEKLKRLEKIAKKKGAWKALVAIHLAKLASKRGDEKTLRLAEKLAEKILS VSFPASVQLHTAVEMHHWCIPFSVDGQPAPSLRWLFNGSVLNETSFIFTEFLEPAANETVRHGCLRLNQPTHVNNGNYTLLAANPFGQASASIMAAFMDN longxing_Motif2_ems_p1-14H-GBL-16H-GBL-15H_0729_0001_0001_0001_0001_0001_0002__41__L
SYTYSFTVDVQGDDEDAQRLLLLALLQIIWTASKIAKDLNLTLRFEVRRSQSGDQVTVTIEFRIN VSFPASVQLHTAVEMHHWCIPFSVDGQPAPSLRWLFNGSVLNETSFIFTEFLEPAANETVRHGCLRLNQPTHVNNGNYTLLAANPFGQASASIMAAFMDNP bcov_revert_r1_HEEH_24497_000000002_0001_43_64_H_.._EHEE_03015_0001_0001_0001_0001__28__I
DEIEKRLRTALEELVRADKNNDEQKVRKAWQKAVQIVIEANDDNVSKLASKIYRELAKRVKS VSFPASVQLHTAVEMHHWCIPFSVDGQPAPSLRWLFNGSVLNETSFIFTEFLEPAANETVRHGCLRLNQPTHVNNGNYTLLAANPFGQASASIMAAFMDNP longxing_Cationpi_ems_3hM_487_000000004_0001_0002__24__Q
NEKLKKIKKWITEEARKAGVDRELIELAELLLLLAYLDGLFDPKKLAKRLLKLLRKEVKK VSFPASVQLHTAVEMHHWCIPFSVDGQPAPSLRWLFNGSVLNETSFIFTEFLEPAANETVRHGCLRLNQPTHVNNGNYTLLAANPFGQASASIMAAFMDNP bcov_revert_r1_HEEH_24497_000000002_0001_43_64_H_.._HHH_eva_0013_0001_0002_0001_0001__1__N
SYTYSFTVDVQGDDEDAQTLLLLALLQAIWTASKIAKDLNLTLRFEVRRSQSGDQVTVTIEFRIN VSFPASVQLHTAVEMHHWCIPFSVDGQPAPSLRWLFNGSVLNETSFIFTEFLEPAANETVRHGCLRLNQPTHVNNGNYTLLAANPFGQASASIMAAFMDNP bcov_revert_r1_HEEH_24497_000000002_0001_43_64_H_.._EHEE_03015_0001_0001_0001_0001__19__T
SIRITVQITADKRDEDSEIRAVLLAILVSHHAELLAKKLNTSVRYSITVTEENGQLKVRVEVEVQ VSFPASVQLHTAVEMHHWCIPFSVDGQPAPSLRWLFNGSVLNETSFIFTEFLEPAANETVRHGCLRLNQPTHVNNGNYTLLAANPFGQASASIMAAFMDNP bcov_revert_r1_HEEH_10552_000000000_0001_44_64_H_.._EHEE_06923_0001_0003_0001_0001__10__A
DEVVVWILILVRVALDRARTNNTTMEVQVNVNNVRVNIRITTDPDEVRKLLRKALELALKLLKK VSFPASVQLHTAVEMHHWCIPFSVDGQPAPSLRWLFNGSVLNETSFIFTEFLEPAANETVRHGCLRLNQPTHVNNGNYTLLAANPFGQASASIMAAFMDNP bcov_revert_r1_ems_3hM_698_000000000_0001_1_19_H_.._HEEH_12613_0001_0001_0001_0001__25__M
DEELKKLFQTLVKRVEELAKDPRNREEVLKLLILAVLVALEMGNPELRKQVEELVKKVLKLLES VSFPASVQLHTAVEMHHWCIPFSVDGQPAPSLRWLFNGSVLNETSFIFTEFLEPAANETVRHGCLRLNQPTHVNNGNYTLLAANPFGQASASIMAAFMDNP bcov_6ala_r1_HEEH_13973_000000000_0001_1_20_H_.._ems_3hM_1933_0001_0001_0001_0001__42__M
SIRITVQITVDKRDEDSEIRAVLVAILVSHHAELLAKKLNTSVRYSITVTEENGQLKVRVEVEVQ VSFPASVQLHTAVEMHHWCIPFSVDGQPAPSLRWLFNGSVLNETSFIFTEFLEPAANETVRHGCLRLNQPTHVNNGNYTLLAANPFGQASASIMAAFMDNP bcov_revert_r1_HEEH_10552_000000000_0001_44_64_H_.._EHEE_06923_0001_0003_0001_0001__24__V
DWKDQASELLDKLIKKARSNRSDELAKEVLKLLLRARWASHLSDDERAKKLLKKIVEEARKM VSFPASVQLHTAVEMHHWCIPFSVDGQPAPSLRWLFNGSVLNETSFIFTEFLEPAANETVRHGCLRLNQPTHVNNGNYTLLAANPFGQASASIMAAFMDNP bcov_revert_r1_HEEH_24497_000000002_0001_43_64_H_.._ems_3hC_101_0001_0001_0006_0001_0001__22__S
RDELKERIFKTIVRAVVTGDPEGLKEAKKLLEKLKKLGRLDQSAKQLEKAVRFVEKQLRS VSFPASVQLHTAVEMHHWCIPFSVDGQPAPSLRWLFNGSVLNETSFIFTEFLEPAANETVRHGCLRLNQPTHVNNGNYTLLAANPFGQASASIMAAFMDNP longxing_CationpiFixed_HHH_eva_0229_000000001_0001_0001__23__G
SDEKLKRLEKIAKKKGAWKALVAIHLAKLASKRGDEKTLRSVEKLAEKILS VSFPASVQLHTAVEMHHWCIPFSVDGQPAPSLRWLFNGSVLNETSFIFTEFLEPAANETVRHGCLRLNQPTHVNNGNYTLLAANPFGQASASIMAAFMDN longxing_Motif2_ems_p1-14H-GBL-16H-GBL-15H_0729_0001_0001_0001_0001_0001_0002__42__V
SDEKLKRLEKIAKKKGAWKAEVAIHLAKLASKRGDEKTLRSAEKLAEKILS VSFPASVQLHTAVEMHHWCIPFSVDGQPAPSLRWLFNGSVLNETSFIFTEFLEPAANETVRHGCLRLNQPTHVNNGNYTLLAANPFGQASASIMAAFMDN longxing_Motif2_ems_p1-14H-GBL-16H-GBL-15H_0729_0001_0001_0001_0001_0001_0002__21__E
DEKLKKIKKWITEEARKAGVDRELIELAELLLLLAYLDGLFDLKKLAKRLLKLLRKEVKK VSFPASVQLHTAVEMHHWCIPFSVDGQPAPSLRWLFNGSVLNETSFIFTEFLEPAANETVRHGCLRLNQPTHVNNGNYTLLAANPFGQASASIMAAFMDNP bcov_revert_r1_HEEH_24497_000000002_0001_43_64_H_.._HHH_eva_0013_0001_0002_0001_0001__43__L
SDEKLKRLEKIAKKKGAWKALVAIHLAKLASKRGDEKTLRSAEKLAEKIMS VSFPASVQLHTAVEMHHWCIPFSVDGQPAPSLRWLFNGSVLNETSFIFTEFLEPAANETVRHGCLRLNQPTHVNNGNYTLLAANPFGQASASIMAAFMDN longxing_Motif2_ems_p1-14H-GBL-16H-GBL-15H_0729_0001_0001_0001_0001_0001_0002__50__M
DEELKKLFQTLVKRVEELAKDPRNREEVLKLLFLAVLVALEIGNPELRKQVEELVKKVLKLLES VSFPASVQLHTAVEMHHWCIPFSVDGQPAPSLRWLFNGSVLNETSFIFTEFLEPAANETVRHGCLRLNQPTHVNNGNYTLLAANPFGQASASIMAAFMDNP bcov_6ala_r1_HEEH_13973_000000000_0001_1_20_H_.._ems_3hM_1933_0001_0001_0001_0001__33__F
DEIEKRLRTALEELVPADKNNDEEKVRKAWQKAVQIVIEANDDNVSKLASKIYRELAKRVKS VSFPASVQLHTAVEMHHWCIPFSVDGQPAPSLRWLFNGSVLNETSFIFTEFLEPAANETVRHGCLRLNQPTHVNNGNYTLLAANPFGQASASIMAAFMDNP longxing_Cationpi_ems_3hM_487_000000004_0001_0002__16__P
DEIEKRLRTALEELVRADKNNDEEAVRKAWQKAVQIVIEANDDNVSKLASKIYRELAKRVKS VSFPASVQLHTAVEMHHWCIPFSVDGQPAPSLRWLFNGSVLNETSFIFTEFLEPAANETVRHGCLRLNQPTHVNNGNYTLLAANPFGQASASIMAAFMDNP longxing_Cationpi_ems_3hM_487_000000004_0001_0002__25__A
DEELKKLFQTLVKRVEELAKDPRNREEVLKLLILAVLVALEIGNPELRKQVEELAKKVLKLLES VSFPASVQLHTAVEMHHWCIPFSVDGQPAPSLRWLFNGSVLNETSFIFTEFLEPAANETVRHGCLRLNQPTHVNNGNYTLLAANPFGQASASIMAAFMDNP bcov_6ala_r1_HEEH_13973_000000000_0001_1_20_H_.._ems_3hM_1933_0001_0001_0001_0001__55__A
SDEKLKRLEKIAKKKGAWKALVAIHLAKLASKRGDEKTLRSAEHLAEKILS VSFPASVQLHTAVEMHHWCIPFSVDGQPAPSLRWLFNGSVLNETSFIFTEFLEPAANETVRHGCLRLNQPTHVNNGNYTLLAANPFGQASASIMAAFMDN longxing_Motif2_ems_p1-14H-GBL-16H-GBL-15H_0729_0001_0001_0001_0001_0001_0002__44__H
SYTASFTVDVQGDDEDAQRLLLLALLQAIWTASKIAKDLNLTLRFEVRRSQSGDQVTVTIEFRIN VSFPASVQLHTAVEMHHWCIPFSVDGQPAPSLRWLFNGSVLNETSFIFTEFLEPAANETVRHGCLRLNQPTHVNNGNYTLLAANPFGQASASIMAAFMDNP bcov_revert_r1_HEEH_24497_000000002_0001_43_64_H_.._EHEE_03015_0001_0001_0001_0001__4__A
DEIEKRLRTALEELVRADKNNDEEKVRKAWQKAVQIVIEANHDNVSKLASKIYRELAKRVKS VSFPASVQLHTAVEMHHWCIPFSVDGQPAPSLRWLFNGSVLNETSFIFTEFLEPAANETVRHGCLRLNQPTHVNNGNYTLLAANPFGQASASIMAAFMDNP longxing_Cationpi_ems_3hM_487_000000004_0001_0002__42__H
DEIEKRLRTALEELVRADKNQDEEKVRKAWQKAVQIVIEANDDNVSKLASKIYRELAKRVKS VSFPASVQLHTAVEMHHWCIPFSVDGQPAPSLRWLFNGSVLNETSFIFTEFLEPAANETVRHGCLRLNQPTHVNNGNYTLLAANPFGQASASIMAAFMDNP longxing_Cationpi_ems_3hM_487_000000004_0001_0002__21__Q
DEIEKRLRTALEELVRADKNNDEEKVRKAWQKAVQIVWEANDDNVSKLASKIYRELAKRVKS VSFPASVQLHTAVEMHHWCIPFSVDGQPAPSLRWLFNGSVLNETSFIFTEFLEPAANETVRHGCLRLNQPTHVNNGNYTLLAANPFGQASASIMAAFMDNP longxing_Cationpi_ems_3hM_487_000000004_0001_0002__38__W
DEEEKRILKKLKEVLRSLSSIPDPTAQKVVETAWKLAVKAVIKNDKELLKKVAEYAERILKKA VSFPASVQLHTAVEMHHWCIPFSVDGQPAPSLRWLFNGSVLNETSFIFTEFLEPAANETVRHGCLRLNQPTHVNNGNYTLLAANPFGQASASIMAAFMDNP longxing_Cationpi_ems_3hM_2634_000000026_0001_0001__39__K
DEVVVWILILVRVALDRARTNNTTVEVQVNVNNVRVNIRITTDPDEHRKLLRKALELALKLLKK VSFPASVQLHTAVEMHHWCIPFSVDGQPAPSLRWLFNGSVLNETSFIFTEFLEPAANETVRHGCLRLNQPTHVNNGNYTLLAANPFGQASASIMAAFMDNP bcov_revert_r1_ems_3hM_698_000000000_0001_1_19_H_.._HEEH_12613_0001_0001_0001_0001__47__H
SYTWSFTVDVQGDDEDAQRLLLLALLQAIWTASKIAKDLNLTLRFEVRRSQSGDQVTVTIEFRIN VSFPASVQLHTAVEMHHWCIPFSVDGQPAPSLRWLFNGSVLNETSFIFTEFLEPAANETVRHGCLRLNQPTHVNNGNYTLLAANPFGQASASIMAAFMDNP bcov_revert_r1_HEEH_24497_000000002_0001_43_64_H_.._EHEE_03015_0001_0001_0001_0001__4__W
DEKLKKIKKWITEEARKAGVDRELIELAERLLLLAYLDGLFDPKKLAKRLLKLLRKEVKK VSFPASVQLHTAVEMHHWCIPFSVDGQPAPSLRWLFNGSVLNETSFIFTEFLEPAANETVRHGCLRLNQPTHVNNGNYTLLAANPFGQASASIMAAFMDNP bcov_revert_r1_HEEH_24497_000000002_0001_43_64_H_.._HHH_eva_0013_0001_0002_0001_0001__30__R
SIRITVQITVDKRDEDSEIRAVLLAILVSHHAELLAKKLNTSVRYSITVTEENGQMKVRVEVEVQ VSFPASVQLHTAVEMHHWCIPFSVDGQPAPSLRWLFNGSVLNETSFIFTEFLEPAANETVRHGCLRLNQPTHVNNGNYTLLAANPFGQASASIMAAFMDNP bcov_revert_r1_HEEH_10552_000000000_0001_44_64_H_.._EHEE_06923_0001_0003_0001_0001__56__M
DEEDKLVEWHLVIAEIAFRFLQRPLRLTVRFNGFTVRVDVNTDPNVRKKAREKLTEWLKKVKKT VSFPASVQLHTAVEMHHWCIPFSVDGQPAPSLRWLFNGSVLNETSFIFTEFLEPAANETVRHGCLRLNQPTHVNNGNYTLLAANPFGQASASIMAAFMDNP bcov_6ala_r1_HEEH_10552_000000000_0001_44_64_H_.._HEEH_20750_0001_0003_0001_0001__18__F
DHEELLVYAIQLIALRVVKKLGRPFRLTVQFGGKTVTFDFDSDPDQVRKVAETILKWERDIKRK VSFPASVQLHTAVEMHHWCIPFSVDGQPAPSLRWLFNGSVLNETSFIFTEFLEPAANETVRHGCLRLNQPTHVNNGNYTLLAANPFGQASASIMAAFMDNP bcov_6ala_r1_ems_3hM_698_000000000_0001_1_19_H_.._HEEH_08998_0001_0001_0001__11__Q
DEELKKLFQTLVKRVEELAKDPRNREEVLKLLILAVLVALEIGNPEARKQVEELVKKVLKLLES VSFPASVQLHTAVEMHHWCIPFSVDGQPAPSLRWLFNGSVLNETSFIFTEFLEPAANETVRHGCLRLNQPTHVNNGNYTLLAANPFGQASASIMAAFMDNP bcov_6ala_r1_HEEH_13973_000000000_0001_1_20_H_.._ems_3hM_1933_0001_0001_0001_0001__47__A
SEEHDKLLVELLIVLILELAEKTDHVRFKFVNVTINVSGSLSPEEIETLVRRLLEKAVEILKKF VSFPASVQLHTAVEMHHWCIPFSVDGQPAPSLRWLFNGSVLNETSFIFTEFLEPAANETVRHGCLRLNQPTHVNNGNYTLLAANPFGQASASIMAAFMDNP bcov_6ala_r1_HEEH_22785_000000003_0001_44_64_H_.._HEEH_24991_0001_0001_0001_0001__15__L
SDEKLKRLEKISKKKGAWKALVAIHLAKLASKRGDEKTLRSAEKLAEKILS VSFPASVQLHTAVEMHHWCIPFSVDGQPAPSLRWLFNGSVLNETSFIFTEFLEPAANETVRHGCLRLNQPTHVNNGNYTLLAANPFGQASASIMAAFMDN longxing_Motif2_ems_p1-14H-GBL-16H-GBL-15H_0729_0001_0001_0001_0001_0001_0002__12__S
SPEEELKKLEKIAKKKGDTRALSVIQVAKKAYKKGDEWTLRIALNIAKQLL VSFPASVQLHTAVEMHHWCIPFSVDGQPAPSLRWLFNGSVLNETSFIFTEFLEPAANETVRHGCLRLNQPTHVNNGNYTLLAANPFGQASASIMAAFMDNP longxing_Cationpi_HHH_eva_0513_000000006_0001_0002__45__N
SDEKLKRLEKIAKKKGAWKALVAIHLAKLASKRGDEKTLRSIEKLAEKILS VSFPASVQLHTAVEMHHWCIPFSVDGQPAPSLRWLFNGSVLNETSFIFTEFLEPAANETVRHGCLRLNQPTHVNNGNYTLLAANPFGQASASIMAAFMDN longxing_Motif2_ems_p1-14H-GBL-16H-GBL-15H_0729_0001_0001_0001_0001_0001_0002__42__I
DEVVVWILILVRVALDRARTNNTTVEVQVNVNNVRVNIRIDTDPDEVRKLLRKALELALKLLKK VSFPASVQLHTAVEMHHWCIPFSVDGQPAPSLRWLFNGSVLNETSFIFTEFLEPAANETVRHGCLRLNQPTHVNNGNYTLLAANPFGQASASIMAAFMDNP bcov_revert_r1_ems_3hM_698_000000000_0001_1_19_H_.._HEEH_12613_0001_0001_0001_0001__41__D
DEVVVWILILVRVALDRARTNNTTVEVQVNVNNVRVNIRITTDPDEVRKLLRKAFELALKLLKK VSFPASVQLHTAVEMHHWCIPFSVDGQPAPSLRWLFNGSVLNETSFIFTEFLEPAANETVRHGCLRLNQPTHVNNGNYTLLAANPFGQASASIMAAFMDNP bcov_revert_r1_ems_3hM_698_000000000_0001_1_19_H_.._HEEH_12613_0001_0001_0001_0001__55__F
DEIEKRLRTALEELVRADKNNDEEKVRKAWQKAVVIVIEANDDNVSKLASKIYRELAKRVKS VSFPASVQLHTAVEMHHWCIPFSVDGQPAPSLRWLFNGSVLNETSFIFTEFLEPAANETVRHGCLRLNQPTHVNNGNYTLLAANPFGQASASIMAAFMDNP longxing_Cationpi_ems_3hM_487_000000004_0001_0002__35__V
DWKDQASELLDKLIKKARSNRDDELAKEVLKLLLRARDASHLSDDERAKKLLKKIVEEARKM VSFPASVQLHTAVEMHHWCIPFSVDGQPAPSLRWLFNGSVLNETSFIFTEFLEPAANETVRHGCLRLNQPTHVNNGNYTLLAANPFGQASASIMAAFMDNP bcov_revert_r1_HEEH_24497_000000002_0001_43_64_H_.._ems_3hC_101_0001_0001_0006_0001_0001__38__D
DEEDKLIEWHLVIAEIAARFLQRPLRLTVRFNGFTVRVDVNTDPNVRKKAREKLTEWLKKVKKT VSFPASVQLHTAVEMHHWCIPFSVDGQPAPSLRWLFNGSVLNETSFIFTEFLEPAANETVRHGCLRLNQPTHVNNGNYTLLAANPFGQASASIMAAFMDNP bcov_6ala_r1_HEEH_10552_000000000_0001_44_64_H_.._HEEH_20750_0001_0003_0001_0001__7__I
DEEDKLVEWHLVIAEIAARFLQRPLRLTVRFNGFTVRFDVNTDPNVRKKAREKLTEWLKKVKKT VSFPASVQLHTAVEMHHWCIPFSVDGQPAPSLRWLFNGSVLNETSFIFTEFLEPAANETVRHGCLRLNQPTHVNNGNYTLLAANPFGQASASIMAAFMDNP bcov_6ala_r1_HEEH_10552_000000000_0001_44_64_H_.._HEEH_20750_0001_0003_0001_0001__38__F
RDELKERIFKTIVRAVVTGDPELLKEAKKLLEKLKKLGRLDQSAKQLEKAVAFVEKQLRS VSFPASVQLHTAVEMHHWCIPFSVDGQPAPSLRWLFNGSVLNETSFIFTEFLEPAANETVRHGCLRLNQPTHVNNGNYTLLAANPFGQASASIMAAFMDNP longxing_CationpiFixed_HHH_eva_0229_000000001_0001_0001__52__A
DEIEKRLRTALEELVRADKNNDEEKVRKAWQKAVQIVIEANDDNVSKLASKVYRELAKRVKS VSFPASVQLHTAVEMHHWCIPFSVDGQPAPSLRWLFNGSVLNETSFIFTEFLEPAANETVRHGCLRLNQPTHVNNGNYTLLAANPFGQASASIMAAFMDNP longxing_Cationpi_ems_3hM_487_000000004_0001_0002__52__V
DEIEKRLRTALEELVRADKNNDEEKVRKAWQKAVQIVIEANDDNVEKLASKIYRELAKRVKS VSFPASVQLHTAVEMHHWCIPFSVDGQPAPSLRWLFNGSVLNETSFIFTEFLEPAANETVRHGCLRLNQPTHVNNGNYTLLAANPFGQASASIMAAFMDNP longxing_Cationpi_ems_3hM_487_000000004_0001_0002__46__E
DEVVVWILILVRVALDRIRTNNTTVEVQVNVNNVRVNIRITTDPDEVRKLLRKALELALKLLKK VSFPASVQLHTAVEMHHWCIPFSVDGQPAPSLRWLFNGSVLNETSFIFTEFLEPAANETVRHGCLRLNQPTHVNNGNYTLLAANPFGQASASIMAAFMDNP bcov_revert_r1_ems_3hM_698_000000000_0001_1_19_H_.._HEEH_12613_0001_0001_0001_0001__18__I
SEEHDKLLVELLINIILELAEKTDHVRFKFVNVTINVSGSLSPEEIETLVRRLLEKAVEILKKF VSFPASVQLHTAVEMHHWCIPFSVDGQPAPSLRWLFNGSVLNETSFIFTEFLEPAANETVRHGCLRLNQPTHVNNGNYTLLAANPFGQASASIMAAFMDNP bcov_6ala_r1_HEEH_22785_000000003_0001_44_64_H_.._HEEH_24991_0001_0001_0001_0001__14__N
DEIEKRLRTALEELVRADKNNDEEKVRKAWQKAVQIVIEANDDIVSKLASKIYRELAKRVKS VSFPASVQLHTAVEMHHWCIPFSVDGQPAPSLRWLFNGSVLNETSFIFTEFLEPAANETVRHGCLRLNQPTHVNNGNYTLLAANPFGQASASIMAAFMDNP longxing_Cationpi_ems_3hM_487_000000004_0001_0002__44__I
DEIEKRLRTALEELVRADKNNDEEKVRKAWEKAVQIVIEANDDNVSKLASKIYRELAKRVKS VSFPASVQLHTAVEMHHWCIPFSVDGQPAPSLRWLFNGSVLNETSFIFTEFLEPAANETVRHGCLRLNQPTHVNNGNYTLLAANPFGQASASIMAAFMDNP longxing_Cationpi_ems_3hM_487_000000004_0001_0002__31__E
DEEDKLVEWHLVIAEIAARFLQRPLRLTVRFNGFTVRVDVNTDPNVRKKAREKLTEHLKKVKKT VSFPASVQLHTAVEMHHWCIPFSVDGQPAPSLRWLFNGSVLNETSFIFTEFLEPAANETVRHGCLRLNQPTHVNNGNYTLLAANPFGQASASIMAAFMDNP bcov_6ala_r1_HEEH_10552_000000000_0001_44_64_H_.._HEEH_20750_0001_0003_0001_0001__57__H
DEEDKLVEWHLRIAEIAARFLQRPLRLTVRFNGFTVRVDVNTDPNVRKKAREKLTEWLKKVKKT VSFPASVQLHTAVEMHHWCIPFSVDGQPAPSLRWLFNGSVLNETSFIFTEFLEPAANETVRHGCLRLNQPTHVNNGNYTLLAANPFGQASASIMAAFMDNP bcov_6ala_r1_HEEH_10552_000000000_0001_44_64_H_.._HEEH_20750_0001_0003_0001_0001__12__R
SYTYSFTVDVQGDDEDAQRLLLLALLQAIWTASKIAKDLNKTLRFEVRRSQSGDQVTVTIEFRIN VSFPASVQLHTAVEMHHWCIPFSVDGQPAPSLRWLFNGSVLNETSFIFTEFLEPAANETVRHGCLRLNQPTHVNNGNYTLLAANPFGQASASIMAAFMDNP bcov_revert_r1_HEEH_24497_000000002_0001_43_64_H_.._EHEE_03015_0001_0001_0001_0001__41__K
DEVVVWILLLVRVALDRARTNNTTVEVQVNVNNVRVNIRITTDPDEVRKLLRKALELALKLLKK VSFPASVQLHTAVEMHHWCIPFSVDGQPAPSLRWLFNGSVLNETSFIFTEFLEPAANETVRHGCLRLNQPTHVNNGNYTLLAANPFGQASASIMAAFMDNP bcov_revert_r1_ems_3hM_698_000000000_0001_1_19_H_.._HEEH_12613_0001_0001_0001_0001__9__L
SDEKLKRLEKIAKKKGAWKALVAWHLAKLASKRGDEKTLRSAEKLAEKILS VSFPASVQLHTAVEMHHWCIPFSVDGQPAPSLRWLFNGSVLNETSFIFTEFLEPAANETVRHGCLRLNQPTHVNNGNYTLLAANPFGQASASIMAAFMDN longxing_Motif2_ems_p1-14H-GBL-16H-GBL-15H_0729_0001_0001_0001_0001_0001_0002__24__W
SYTYSFTWDVQGDDEDAQRLLLLALLQAIWTASKIAKDLNLTLRFEVRRSQSGDQVTVTIEFRIN VSFPASVQLHTAVEMHHWCIPFSVDGQPAPSLRWLFNGSVLNETSFIFTEFLEPAANETVRHGCLRLNQPTHVNNGNYTLLAANPFGQASASIMAAFMDNP bcov_revert_r1_HEEH_24497_000000002_0001_43_64_H_.._EHEE_03015_0001_0001_0001_0001__8__W
DEIEKRLRTALEELVRADKNNDPEKVRKAWQKAVQIVIEANDDNVSKLASKIYRELAKRVKS VSFPASVQLHTAVEMHHWCIPFSVDGQPAPSLRWLFNGSVLNETSFIFTEFLEPAANETVRHGCLRLNQPTHVNNGNYTLLAANPFGQASASIMAAFMDNP longxing_Cationpi_ems_3hM_487_000000004_0001_0002__23__P
DEIEKRLRTALEELVRADKNNDEEKVRKAWQKAVQIVIEANDDNVSKLASKIYRELAKRCKS VSFPASVQLHTAVEMHHWCIPFSVDGQPAPSLRWLFNGSVLNETSFIFTEFLEPAANETVRHGCLRLNQPTHVNNGNYTLLAANPFGQASASIMAAFMDNP longxing_Cationpi_ems_3hM_487_000000004_0001_0002__60__C
DEVVVWILILVRVALDRARTNNTTVEVQVNVNNVRVNIRITTDPDEVRKLMRKALELALKLLKK VSFPASVQLHTAVEMHHWCIPFSVDGQPAPSLRWLFNGSVLNETSFIFTEFLEPAANETVRHGCLRLNQPTHVNNGNYTLLAANPFGQASASIMAAFMDNP bcov_revert_r1_ems_3hM_698_000000000_0001_1_19_H_.._HEEH_12613_0001_0001_0001_0001__51__M
DWKDQASEMLDKLIKKARSNRDDELAKEVLKLLLRARWASHLSDDERAKKLLKKIVEEARKM VSFPASVQLHTAVEMHHWCIPFSVDGQPAPSLRWLFNGSVLNETSFIFTEFLEPAANETVRHGCLRLNQPTHVNNGNYTLLAANPFGQASASIMAAFMDNP bcov_revert_r1_HEEH_24497_000000002_0001_43_64_H_.._ems_3hC_101_0001_0001_0006_0001_0001__9__M
SPEEELKKLEKIYKKKGDTRALSVIQVAKKAYKKGDEWTLRIALHIAKQLL VSFPASVQLHTAVEMHHWCIPFSVDGQPAPSLRWLFNGSVLNETSFIFTEFLEPAANETVRHGCLRLNQPTHVNNGNYTLLAANPFGQASASIMAAFMDNP longxing_Cationpi_HHH_eva_0513_000000006_0001_0002__13__Y
DEIEKRLRTALEELVRADKNNDEEKVRKAWQKAVQIVIEANDDNVSKLASKIYRILAKRVKS VSFPASVQLHTAVEMHHWCIPFSVDGQPAPSLRWLFNGSVLNETSFIFTEFLEPAANETVRHGCLRLNQPTHVNNGNYTLLAANPFGQASASIMAAFMDNP longxing_Cationpi_ems_3hM_487_000000004_0001_0002__55__I
DEKLKKIKKWITEEARKAGVDRELIELAELLLLLAYLDGLFDPKKLAKRLWKLLRKEVKK VSFPASVQLHTAVEMHHWCIPFSVDGQPAPSLRWLFNGSVLNETSFIFTEFLEPAANETVRHGCLRLNQPTHVNNGNYTLLAANPFGQASASIMAAFMDNP bcov_revert_r1_HEEH_24497_000000002_0001_43_64_H_.._HHH_eva_0013_0001_0002_0001_0001__51__W
DWKDQASELLDKLIKKARSNRDDELAKEVLKLLLRARWASHLSDDERAKKLLKKLVEEARKM VSFPASVQLHTAVEMHHWCIPFSVDGQPAPSLRWLFNGSVLNETSFIFTEFLEPAANETVRHGCLRLNQPTHVNNGNYTLLAANPFGQASASIMAAFMDNP bcov_revert_r1_HEEH_24497_000000002_0001_43_64_H_.._ems_3hC_101_0001_0001_0006_0001_0001__55__L
DEEDKFVEWHLVIAEIAARFLQRPLRLTVRFNGFTVRVDVNTDPNVRKKAREKLTEWLKKVKKT VSFPASVQLHTAVEMHHWCIPFSVDGQPAPSLRWLFNGSVLNETSFIFTEFLEPAANETVRHGCLRLNQPTHVNNGNYTLLAANPFGQASASIMAAFMDNP bcov_6ala_r1_HEEH_10552_000000000_0001_44_64_H_.._HEEH_20750_0001_0003_0001_0001__6__F
DEKLKKIKKWITEEARKAGVDRELIELAMLLLLLAYLDGLFDPKKLAKRLLKLLRKEVKK VSFPASVQLHTAVEMHHWCIPFSVDGQPAPSLRWLFNGSVLNETSFIFTEFLEPAANETVRHGCLRLNQPTHVNNGNYTLLAANPFGQASASIMAAFMDNP bcov_revert_r1_HEEH_24497_000000002_0001_43_64_H_.._HHH_eva_0013_0001_0002_0001_0001__29__M
DEIEKRLRTALEELVRADKNNDEEKVRKAWQKAVQIVIEANKDNVSKLASKIYRELAKRVKS VSFPASVQLHTAVEMHHWCIPFSVDGQPAPSLRWLFNGSVLNETSFIFTEFLEPAANETVRHGCLRLNQPTHVNNGNYTLLAANPFGQASASIMAAFMDNP longxing_Cationpi_ems_3hM_487_000000004_0001_0002__42__K
RDELKERIFKTIVRAVVTGDPEYLKEAKKLLEKLKKLGRLDQSAKQLEKAVRFVEKQLRS VSFPASVQLHTAVEMHHWCIPFSVDGQPAPSLRWLFNGSVLNETSFIFTEFLEPAANETVRHGCLRLNQPTHVNNGNYTLLAANPFGQASASIMAAFMDNP longxing_CationpiFixed_HHH_eva_0229_000000001_0001_0001__23__Y
DWKDQASELLDKLIKKARSNRDDELAKEVLKLLLRARWASHLSDDERAKKLIKKIVEEARKM VSFPASVQLHTAVEMHHWCIPFSVDGQPAPSLRWLFNGSVLNETSFIFTEFLEPAANETVRHGCLRLNQPTHVNNGNYTLLAANPFGQASASIMAAFMDNP bcov_revert_r1_HEEH_24497_000000002_0001_43_64_H_.._ems_3hC_101_0001_0001_0006_0001_0001__52__I
DEIEKRLRTALEELVRADKNNDEEKVRKAWQKAVQIVIEANDDNVSKLASKIYRELAKRVHS VSFPASVQLHTAVEMHHWCIPFSVDGQPAPSLRWLFNGSVLNETSFIFTEFLEPAANETVRHGCLRLNQPTHVNNGNYTLLAANPFGQASASIMAAFMDNP longxing_Cationpi_ems_3hM_487_000000004_0001_0002__61__H
SEHYSYRYSVKNYTEDSERLLLRAVIQFALTVSQKALQRGLHIESRVKFTTSGDSITVEVRVRVD VSFPASVQLHTAVEMHHWCIPFSVDGQPAPSLRWLFNGSVLNETSFIFTEFLEPAANETVRHGCLRLNQPTHVNNGNYTLLAANPFGQASASIMAAFMDNP bcov_revert_r1_HEEH_10552_000000000_0001_44_64_H_.._EHEE_10515_0001_0003_0001_0001__45__S
SEHYSYRYSVKNYTEDSERLLLRAVIQFVLTVSQKALQRGLHIEFRVKFTTSGDSITVEVRVRVD VSFPASVQLHTAVEMHHWCIPFSVDGQPAPSLRWLFNGSVLNETSFIFTEFLEPAANETVRHGCLRLNQPTHVNNGNYTLLAANPFGQASASIMAAFMDNP bcov_revert_r1_HEEH_10552_000000000_0001_44_64_H_.._EHEE_10515_0001_0003_0001_0001__29__V
DHEELLHYAIALIALRVVKKLGRPFRLTVQFGGKTVTFDFDSDPDQVRKVAETILKWERDIKRK VSFPASVQLHTAVEMHHWCIPFSVDGQPAPSLRWLFNGSVLNETSFIFTEFLEPAANETVRHGCLRLNQPTHVNNGNYTLLAANPFGQASASIMAAFMDNP bcov_6ala_r1_ems_3hM_698_000000000_0001_1_19_H_.._HEEH_08998_0001_0001_0001__7__H
DEKLKKIKKWITEEARKAGVDRELIELAELLLLLAYLDGLFDPKKLAKRFLKLLRKEVKK VSFPASVQLHTAVEMHHWCIPFSVDGQPAPSLRWLFNGSVLNETSFIFTEFLEPAANETVRHGCLRLNQPTHVNNGNYTLLAANPFGQASASIMAAFMDNP bcov_revert_r1_HEEH_24497_000000002_0001_43_64_H_.._HHH_eva_0013_0001_0002_0001_0001__50__F
SIRITVQITVDKRDEDSEIRAVLLAILVNHHAELLAKKLNTSVRYSITVTEENGQLKVRVEVEVQ VSFPASVQLHTAVEMHHWCIPFSVDGQPAPSLRWLFNGSVLNETSFIFTEFLEPAANETVRHGCLRLNQPTHVNNGNYTLLAANPFGQASASIMAAFMDNP bcov_revert_r1_HEEH_10552_000000000_0001_44_64_H_.._EHEE_06923_0001_0003_0001_0001__29__N
SLELQVRLILLLVQEAAKAGLPLVDELYKIAEKLLEELKKSARDPRQLREAELLEWVLKVVYKG VSFPASVQLHTAVEMHHWCIPFSVDGQPAPSLRWLFNGSVLNETSFIFTEFLEPAANETVRHGCLRLNQPTHVNNGNYTLLAANPFGQASASIMAAFMDNP bcov_revert_r1_ems_p1-15H-GBL-16H-GBL-15H_0593_0001_0001_0002_000000000_0001_19_33_H_.._ems_3hC_223_0001_0001_0001_0001_0001__7__R
DEIEKRLRTALEELVRADKNNDEEKVRKAWQKAVQIVIEANDDNRSKLASKIYRELAKRVKS VSFPASVQLHTAVEMHHWCIPFSVDGQPAPSLRWLFNGSVLNETSFIFTEFLEPAANETVRHGCLRLNQPTHVNNGNYTLLAANPFGQASASIMAAFMDNP longxing_Cationpi_ems_3hM_487_000000004_0001_0002__45__R
RDELKERIFKTIVRAVVTGDPELLKEAKKLLEKLKKLGRYDQSAKQLEKAVRFVEKQLRS VSFPASVQLHTAVEMHHWCIPFSVDGQPAPSLRWLFNGSVLNETSFIFTEFLEPAANETVRHGCLRLNQPTHVNNGNYTLLAANPFGQASASIMAAFMDNP longxing_CationpiFixed_HHH_eva_0229_000000001_0001_0001__40__Y
SLELQVLLILLLVQEAAKAGLPLVDELYKIAEKLLEELKKSARDPRQLREAELLRWVLKVVYKG VSFPASVQLHTAVEMHHWCIPFSVDGQPAPSLRWLFNGSVLNETSFIFTEFLEPAANETVRHGCLRLNQPTHVNNGNYTLLAANPFGQASASIMAAFMDNP bcov_revert_r1_ems_p1-15H-GBL-16H-GBL-15H_0593_0001_0001_0002_000000000_0001_19_33_H_.._ems_3hC_223_0001_0001_0001_0001_0001__55__R
DEEDKLVEWHLVIVEIAARFLQRPLRLTVRFNGFTVRVDVNTDPNVRKKAREKLTEWLKKVKKT VSFPASVQLHTAVEMHHWCIPFSVDGQPAPSLRWLFNGSVLNETSFIFTEFLEPAANETVRHGCLRLNQPTHVNNGNYTLLAANPFGQASASIMAAFMDNP bcov_6ala_r1_HEEH_10552_000000000_0001_44_64_H_.._HEEH_20750_0001_0003_0001_0001__14__V
SEHYSYRYSVKNYTEDSERLLLRAVIRFALTVSQKALQRGLHIEFRVKFTTSGDSITVEVRVRVD VSFPASVQLHTAVEMHHWCIPFSVDGQPAPSLRWLFNGSVLNETSFIFTEFLEPAANETVRHGCLRLNQPTHVNNGNYTLLAANPFGQASASIMAAFMDNP bcov_revert_r1_HEEH_10552_000000000_0001_44_64_H_.._EHEE_10515_0001_0003_0001_0001__27__R
DEIEKRLRPALEELVRADKNNDEEKVRKAWQKAVQIVIEANDDNVSKLASKIYRELAKRVKS VSFPASVQLHTAVEMHHWCIPFSVDGQPAPSLRWLFNGSVLNETSFIFTEFLEPAANETVRHGCLRLNQPTHVNNGNYTLLAANPFGQASASIMAAFMDNP longxing_Cationpi_ems_3hM_487_000000004_0001_0002__9__P
DWKDQASELLDKLIKKARSNRDDELAKEVLKLLLRARWARHLSDDERAKKLLKKIVEEARKM VSFPASVQLHTAVEMHHWCIPFSVDGQPAPSLRWLFNGSVLNETSFIFTEFLEPAANETVRHGCLRLNQPTHVNNGNYTLLAANPFGQASASIMAAFMDNP bcov_revert_r1_HEEH_24497_000000002_0001_43_64_H_.._ems_3hC_101_0001_0001_0006_0001_0001__40__R
SYTYSFTVDVQGDDEDAQRLLLLALLQAIWTASKIAKDLNLTLRFELRRSQSGDQVTVTIEFRIN VSFPASVQLHTAVEMHHWCIPFSVDGQPAPSLRWLFNGSVLNETSFIFTEFLEPAANETVRHGCLRLNQPTHVNNGNYTLLAANPFGQASASIMAAFMDNP bcov_revert_r1_HEEH_24497_000000002_0001_43_64_H_.._EHEE_03015_0001_0001_0001_0001__47__L
DEEDKYVEWHLVIAEIAARFLQRPLRLTVRFNGFTVRVDVNTDPNVRKKAREKLTEWLKKVKKT VSFPASVQLHTAVEMHHWCIPFSVDGQPAPSLRWLFNGSVLNETSFIFTEFLEPAANETVRHGCLRLNQPTHVNNGNYTLLAANPFGQASASIMAAFMDNP bcov_6ala_r1_HEEH_10552_000000000_0001_44_64_H_.._HEEH_20750_0001_0003_0001_0001__6__Y
RDELKERIFKTIVRAVVTGDPELLKEAKKLLEKLKKLGRLDQSAKQLEKAVRFVEWQLRS VSFPASVQLHTAVEMHHWCIPFSVDGQPAPSLRWLFNGSVLNETSFIFTEFLEPAANETVRHGCLRLNQPTHVNNGNYTLLAANPFGQASASIMAAFMDNP longxing_CationpiFixed_HHH_eva_0229_000000001_0001_0001__56__W
DEIEKRLRTALEELVRADKNNDEEKVRKAWQKAVQIVIEANDDNVSWLASKIYRELAKRVKS VSFPASVQLHTAVEMHHWCIPFSVDGQPAPSLRWLFNGSVLNETSFIFTEFLEPAANETVRHGCLRLNQPTHVNNGNYTLLAANPFGQASASIMAAFMDNP longxing_Cationpi_ems_3hM_487_000000004_0001_0002__47__W
DEEEKRILKKLKEVLRSLSSIPDPTAQKVLETAWKLAVEAVIKNDKELLKKVAEYAERILKKA VSFPASVQLHTAVEMHHWCIPFSVDGQPAPSLRWLFNGSVLNETSFIFTEFLEPAANETVRHGCLRLNQPTHVNNGNYTLLAANPFGQASASIMAAFMDNP longxing_Cationpi_ems_3hM_2634_000000026_0001_0001__30__L
SEHYSYRYSVKNQTEDSERLLLRAVIQFALTVSQKALQRGLHIEFRVKFTTSGDSITVEVRVRVD VSFPASVQLHTAVEMHHWCIPFSVDGQPAPSLRWLFNGSVLNETSFIFTEFLEPAANETVRHGCLRLNQPTHVNNGNYTLLAANPFGQASASIMAAFMDNP bcov_revert_r1_HEEH_10552_000000000_0001_44_64_H_.._EHEE_10515_0001_0003_0001_0001__13__Q
SYTYSFTVDVQGDDEDAHRLLLLALLQAIWTASKIAKDLNLTLRFEVRRSQSGDQVTVTIEFRIN VSFPASVQLHTAVEMHHWCIPFSVDGQPAPSLRWLFNGSVLNETSFIFTEFLEPAANETVRHGCLRLNQPTHVNNGNYTLLAANPFGQASASIMAAFMDNP bcov_revert_r1_HEEH_24497_000000002_0001_43_64_H_.._EHEE_03015_0001_0001_0001_0001__18__H
SPEEELKKLEKIAKKKGDTRALSVIMVAKKAYKKGDEWTLRIALHIAKQLL VSFPASVQLHTAVEMHHWCIPFSVDGQPAPSLRWLFNGSVLNETSFIFTEFLEPAANETVRHGCLRLNQPTHVNNGNYTLLAANPFGQASASIMAAFMDNP longxing_Cationpi_HHH_eva_0513_000000006_0001_0002__26__M
DEKLKKIKKWITEEARKAGVDRELIELAELQLLLAYLDGLFDPKKLAKRLLKLLRKEVKK VSFPASVQLHTAVEMHHWCIPFSVDGQPAPSLRWLFNGSVLNETSFIFTEFLEPAANETVRHGCLRLNQPTHVNNGNYTLLAANPFGQASASIMAAFMDNP bcov_revert_r1_HEEH_24497_000000002_0001_43_64_H_.._HHH_eva_0013_0001_0002_0001_0001__31__Q
SPEEELKKLEKIAKKKGDTRALSVIQVAKKAYKHGDEWTLRIALHIAKQLL VSFPASVQLHTAVEMHHWCIPFSVDGQPAPSLRWLFNGSVLNETSFIFTEFLEPAANETVRHGCLRLNQPTHVNNGNYTLLAANPFGQASASIMAAFMDNP longxing_Cationpi_HHH_eva_0513_000000006_0001_0002__34__H
SDEKLKRLEKIAKKKGAWKALVAIHLAKLASKRGDEKTLRSAEMLAEKILS VSFPASVQLHTAVEMHHWCIPFSVDGQPAPSLRWLFNGSVLNETSFIFTEFLEPAANETVRHGCLRLNQPTHVNNGNYTLLAANPFGQASASIMAAFMDN longxing_Motif2_ems_p1-14H-GBL-16H-GBL-15H_0729_0001_0001_0001_0001_0001_0002__44__M
SPEEELKKLEKIAKKKGDTRALSAIQVAKKAYKKGDEWTLRIALHIAKQLL VSFPASVQLHTAVEMHHWCIPFSVDGQPAPSLRWLFNGSVLNETSFIFTEFLEPAANETVRHGCLRLNQPTHVNNGNYTLLAANPFGQASASIMAAFMDNP longxing_Cationpi_HHH_eva_0513_000000006_0001_0002__24__A
DEIEKRLRTALEELVRADKNNDEEKVRKAWQKAVQIVIEANDDNVSKLNSKIYRELAKRVKS VSFPASVQLHTAVEMHHWCIPFSVDGQPAPSLRWLFNGSVLNETSFIFTEFLEPAANETVRHGCLRLNQPTHVNNGNYTLLAANPFGQASASIMAAFMDNP longxing_Cationpi_ems_3hM_487_000000004_0001_0002__49__N
SYTYSFTVDVQGDDEDAQRLFLLALLQAIWTASKIAKDLNLTLRFEVRRSQSGDQVTVTIEFRIN VSFPASVQLHTAVEMHHWCIPFSVDGQPAPSLRWLFNGSVLNETSFIFTEFLEPAANETVRHGCLRLNQPTHVNNGNYTLLAANPFGQASASIMAAFMDNP bcov_revert_r1_HEEH_24497_000000002_0001_43_64_H_.._EHEE_03015_0001_0001_0001_0001__21__F
SYTYSFTVDVQGDDEDAQRLLLLALLQAIYTASKIAKDLNLTLRFEVRRSQSGDQVTVTIEFRIN VSFPASVQLHTAVEMHHWCIPFSVDGQPAPSLRWLFNGSVLNETSFIFTEFLEPAANETVRHGCLRLNQPTHVNNGNYTLLAANPFGQASASIMAAFMDNP bcov_revert_r1_HEEH_24497_000000002_0001_43_64_H_.._EHEE_03015_0001_0001_0001_0001__30__Y
SIRITVQITVDKRDEDSEIRMVLLAILVSHHAELLAKKLNTSVRYSITVTEENGQLKVRVEVEVQ VSFPASVQLHTAVEMHHWCIPFSVDGQPAPSLRWLFNGSVLNETSFIFTEFLEPAANETVRHGCLRLNQPTHVNNGNYTLLAANPFGQASASIMAAFMDNP bcov_revert_r1_HEEH_10552_000000000_0001_44_64_H_.._EHEE_06923_0001_0003_0001_0001__21__M
DHEELLVYAIALIALRDVKKLGRPFRLTVQFGGKTVTFDFDSDPDQVRKVAETILKWERDIKRK VSFPASVQLHTAVEMHHWCIPFSVDGQPAPSLRWLFNGSVLNETSFIFTEFLEPAANETVRHGCLRLNQPTHVNNGNYTLLAANPFGQASASIMAAFMDNP bcov_6ala_r1_ems_3hM_698_000000000_0001_1_19_H_.._HEEH_08998_0001_0001_0001__17__D
DEIEKRLRTALEELVRADKNNDEEKVRKAWQKAVQIVIEANDDNVSKLASKIYDELAKRVKS VSFPASVQLHTAVEMHHWCIPFSVDGQPAPSLRWLFNGSVLNETSFIFTEFLEPAANETVRHGCLRLNQPTHVNNGNYTLLAANPFGQASASIMAAFMDNP longxing_Cationpi_ems_3hM_487_000000004_0001_0002__54__D
EEEKKLLTELKKLATKAVRNNDTDIVYKVIVLLVLILLEAQDPEVRELVERLLETLRKLLRQ VSFPASVQLHTAVEMHHWCIPFSVDGQPAPSLRWLFNGSVLNETSFIFTEFLEPAANETVRHGCLRLNQPTHVNNGNYTLLAANPFGQASASIMAAFMDNP bcov_6ala_r1_HEEH_13973_000000000_0001_1_20_H_.._ems_3hM_2201_0001_0003_0001_0001__53__L
SEHYSYRYSVKNYTEDSERLLLRANIQFALTVSQKALQRGLHIEFRVKFTTSGDSITVEVRVRVD VSFPASVQLHTAVEMHHWCIPFSVDGQPAPSLRWLFNGSVLNETSFIFTEFLEPAANETVRHGCLRLNQPTHVNNGNYTLLAANPFGQASASIMAAFMDNP bcov_revert_r1_HEEH_10552_000000000_0001_44_64_H_.._EHEE_10515_0001_0003_0001_0001__25__N
SEEHDKLLVELLIVIIEELAEKTDHVRFKFVNVTINVSGSLSPEEIETLVRRLLEKAVEILKKF VSFPASVQLHTAVEMHHWCIPFSVDGQPAPSLRWLFNGSVLNETSFIFTEFLEPAANETVRHGCLRLNQPTHVNNGNYTLLAANPFGQASASIMAAFMDNP bcov_6ala_r1_HEEH_22785_000000003_0001_44_64_H_.._HEEH_24991_0001_0001_0001_0001__17__E
DEIEKRLRTALEELVRADKNNDEPKVRKAWQKAVQIVIEANDDNVSKLASKIYRELAKRVKS VSFPASVQLHTAVEMHHWCIPFSVDGQPAPSLRWLFNGSVLNETSFIFTEFLEPAANETVRHGCLRLNQPTHVNNGNYTLLAANPFGQASASIMAAFMDNP longxing_Cationpi_ems_3hM_487_000000004_0001_0002__24__P
DEVVVWIVILVRVALDRARTNNTTVEVQVNVNNVRVNIRITTDPDEVRKLLRKALELALKLLKK VSFPASVQLHTAVEMHHWCIPFSVDGQPAPSLRWLFNGSVLNETSFIFTEFLEPAANETVRHGCLRLNQPTHVNNGNYTLLAANPFGQASASIMAAFMDNP bcov_revert_r1_ems_3hM_698_000000000_0001_1_19_H_.._HEEH_12613_0001_0001_0001_0001__8__V
DHEELLVYHIALIALRVVKKLGRPFRLTVQFGGKTVTFDFDSDPDQVRKVAETILKWERDIKRK VSFPASVQLHTAVEMHHWCIPFSVDGQPAPSLRWLFNGSVLNETSFIFTEFLEPAANETVRHGCLRLNQPTHVNNGNYTLLAANPFGQASASIMAAFMDNP bcov_6ala_r1_ems_3hM_698_000000000_0001_1_19_H_.._HEEH_08998_0001_0001_0001__9__H
DEIEKRLRTALEELVRADKNNDEEKVRKAWQKAVQIVIEANDDHVSKLASKIYRELAKRVKS VSFPASVQLHTAVEMHHWCIPFSVDGQPAPSLRWLFNGSVLNETSFIFTEFLEPAANETVRHGCLRLNQPTHVNNGNYTLLAANPFGQASASIMAAFMDNP longxing_Cationpi_ems_3hM_487_000000004_0001_0002__44__H
SPEEELKKLEKRAKKKGDTRALSVIQVAKKAYKKGDEWTLRIALHIAKQLL VSFPASVQLHTAVEMHHWCIPFSVDGQPAPSLRWLFNGSVLNETSFIFTEFLEPAANETVRHGCLRLNQPTHVNNGNYTLLAANPFGQASASIMAAFMDNP longxing_Cationpi_HHH_eva_0513_000000006_0001_0002__12__R
DEEEKRILKHLKEVLRSLSSIPDPTAQKVVETAWKLAVEAVIKNDKELLKKVAEYAERILKKA VSFPASVQLHTAVEMHHWCIPFSVDGQPAPSLRWLFNGSVLNETSFIFTEFLEPAANETVRHGCLRLNQPTHVNNGNYTLLAANPFGQASASIMAAFMDNP longxing_Cationpi_ems_3hM_2634_000000026_0001_0001__10__H
DEIEKRLRTALEELVRADKNNDEEKVRKAWQKAVQIVIEANDDNVSKLASKIYRSLAKRVKS VSFPASVQLHTAVEMHHWCIPFSVDGQPAPSLRWLFNGSVLNETSFIFTEFLEPAANETVRHGCLRLNQPTHVNNGNYTLLAANPFGQASASIMAAFMDNP longxing_Cationpi_ems_3hM_487_000000004_0001_0002__55__S
DEVVVWILILVRVALDRARTNNTTVEVQVNVNNVRVNIRITTDPDNVRKLLRKALELALKLLKK VSFPASVQLHTAVEMHHWCIPFSVDGQPAPSLRWLFNGSVLNETSFIFTEFLEPAANETVRHGCLRLNQPTHVNNGNYTLLAANPFGQASASIMAAFMDNP bcov_revert_r1_ems_3hM_698_000000000_0001_1_19_H_.._HEEH_12613_0001_0001_0001_0001__46__N
DEIVKRLRTALEELVRADKNNDEEKVRKAWQKAVQIVIEANDDNVSKLASKIYRELAKRVKS VSFPASVQLHTAVEMHHWCIPFSVDGQPAPSLRWLFNGSVLNETSFIFTEFLEPAANETVRHGCLRLNQPTHVNNGNYTLLAANPFGQASASIMAAFMDNP longxing_Cationpi_ems_3hM_487_000000004_0001_0002__4__V
DEEDTLVEWHLVIAEIAARFLQRPLRLTVRFNGFTVRVDVNTDPNVRKKAREKLTEWLKKVKKT VSFPASVQLHTAVEMHHWCIPFSVDGQPAPSLRWLFNGSVLNETSFIFTEFLEPAANETVRHGCLRLNQPTHVNNGNYTLLAANPFGQASASIMAAFMDNP bcov_6ala_r1_HEEH_10552_000000000_0001_44_64_H_.._HEEH_20750_0001_0003_0001_0001__5__T
SYTYSFTVDVQGDDEDAQRLLLLALLQALWTASKIAKDLNLTLRFEVRRSQSGDQVTVTIEFRIN VSFPASVQLHTAVEMHHWCIPFSVDGQPAPSLRWLFNGSVLNETSFIFTEFLEPAANETVRHGCLRLNQPTHVNNGNYTLLAANPFGQASASIMAAFMDNP bcov_revert_r1_HEEH_24497_000000002_0001_43_64_H_.._EHEE_03015_0001_0001_0001_0001__29__L
DPIEKRLRTALEELVRADKNNDEEKVRKAWQKAVQIVIEANDDNVSKLASKIYRELAKRVKS VSFPASVQLHTAVEMHHWCIPFSVDGQPAPSLRWLFNGSVLNETSFIFTEFLEPAANETVRHGCLRLNQPTHVNNGNYTLLAANPFGQASASIMAAFMDNP longxing_Cationpi_ems_3hM_487_000000004_0001_0002__2__P
DEIEKRLRTALEELVRADKNNDEEKVRKAKQKAVQIVIEANDDNVSKLASKIYRELAKRVKS VSFPASVQLHTAVEMHHWCIPFSVDGQPAPSLRWLFNGSVLNETSFIFTEFLEPAANETVRHGCLRLNQPTHVNNGNYTLLAANPFGQASASIMAAFMDNP longxing_Cationpi_ems_3hM_487_000000004_0001_0002__30__K
DEKLKKIKKWITEELRKAGVDRELIELAELLLLLAYLDGLFDPKKLAKRLLKLLRKEVKK VSFPASVQLHTAVEMHHWCIPFSVDGQPAPSLRWLFNGSVLNETSFIFTEFLEPAANETVRHGCLRLNQPTHVNNGNYTLLAANPFGQASASIMAAFMDNP bcov_revert_r1_HEEH_24497_000000002_0001_43_64_H_.._HHH_eva_0013_0001_0002_0001_0001__15__L
SEHYSYRVSVKNYTEDSERLLLRAVIQFALTVSQKALQRGLHIEFRVKFTTSGDSITVEVRVRVD VSFPASVQLHTAVEMHHWCIPFSVDGQPAPSLRWLFNGSVLNETSFIFTEFLEPAANETVRHGCLRLNQPTHVNNGNYTLLAANPFGQASASIMAAFMDNP bcov_revert_r1_HEEH_10552_000000000_0001_44_64_H_.._EHEE_10515_0001_0003_0001_0001__8__V
DEIEKRLRTALEELVYADKNNDEEKVRKAWQKAVQIVIEANDDNVSKLASKIYRELAKRVKS VSFPASVQLHTAVEMHHWCIPFSVDGQPAPSLRWLFNGSVLNETSFIFTEFLEPAANETVRHGCLRLNQPTHVNNGNYTLLAANPFGQASASIMAAFMDNP longxing_Cationpi_ems_3hM_487_000000004_0001_0002__16__Y
DEVVVWILILVRVALDRARTNNTTVEVQVNVNNVRVNIRISTDPDEVRKLLRKALELALKLLKK VSFPASVQLHTAVEMHHWCIPFSVDGQPAPSLRWLFNGSVLNETSFIFTEFLEPAANETVRHGCLRLNQPTHVNNGNYTLLAANPFGQASASIMAAFMDNP bcov_revert_r1_ems_3hM_698_000000000_0001_1_19_H_.._HEEH_12613_0001_0001_0001_0001__41__S
SDEKLKRLEKRAKKKGAWKALVAIHLAKLASKRGDEKTLRSAEKLAEKILS VSFPASVQLHTAVEMHHWCIPFSVDGQPAPSLRWLFNGSVLNETSFIFTEFLEPAANETVRHGCLRLNQPTHVNNGNYTLLAANPFGQASASIMAAFMDN longxing_Motif2_ems_p1-14H-GBL-16H-GBL-15H_0729_0001_0001_0001_0001_0001_0002__11__R
SPEEELKKLEKIAKKKGDTRAHSVIQVAKKAYKKGDEWTLRIALHIAKQLL VSFPASVQLHTAVEMHHWCIPFSVDGQPAPSLRWLFNGSVLNETSFIFTEFLEPAANETVRHGCLRLNQPTHVNNGNYTLLAANPFGQASASIMAAFMDNP longxing_Cationpi_HHH_eva_0513_000000006_0001_0002__22__H
SLELQVLLILLLVQEAAKAGLPLVDELYKIAEKLLEELKKSARDPRQLRELELLEWVLKVVYKG VSFPASVQLHTAVEMHHWCIPFSVDGQPAPSLRWLFNGSVLNETSFIFTEFLEPAANETVRHGCLRLNQPTHVNNGNYTLLAANPFGQASASIMAAFMDNP bcov_revert_r1_ems_p1-15H-GBL-16H-GBL-15H_0593_0001_0001_0002_000000000_0001_19_33_H_.._ems_3hC_223_0001_0001_0001_0001_0001__51__L
DEELKKLFQTLVKRVEELAKDPRNREEVLKLLILAVLVALWIGNPELRKQVEELVKKVLKLLES VSFPASVQLHTAVEMHHWCIPFSVDGQPAPSLRWLFNGSVLNETSFIFTEFLEPAANETVRHGCLRLNQPTHVNNGNYTLLAANPFGQASASIMAAFMDNP bcov_6ala_r1_HEEH_13973_000000000_0001_1_20_H_.._ems_3hM_1933_0001_0001_0001_0001__41__W
DEIEKRLRTALEELVRADKNNDEEKVRKAWQKAVQIVLEANDDNVSKLASKIYRELAKRVKS VSFPASVQLHTAVEMHHWCIPFSVDGQPAPSLRWLFNGSVLNETSFIFTEFLEPAANETVRHGCLRLNQPTHVNNGNYTLLAANPFGQASASIMAAFMDNP longxing_Cationpi_ems_3hM_487_000000004_0001_0002__38__L
SDEKLKRLEKIAKKKGANKALVAIHLAKLASKRGDEKTLRSAEKLAEKILS VSFPASVQLHTAVEMHHWCIPFSVDGQPAPSLRWLFNGSVLNETSFIFTEFLEPAANETVRHGCLRLNQPTHVNNGNYTLLAANPFGQASASIMAAFMDN longxing_Motif2_ems_p1-14H-GBL-16H-GBL-15H_0729_0001_0001_0001_0001_0001_0002__18__N
DEVVVWILILVRHALDRARTNNTTVEVQVNVNNVRVNIRITTDPDEVRKLLRKALELALKLLKK VSFPASVQLHTAVEMHHWCIPFSVDGQPAPSLRWLFNGSVLNETSFIFTEFLEPAANETVRHGCLRLNQPTHVNNGNYTLLAANPFGQASASIMAAFMDNP bcov_revert_r1_ems_3hM_698_000000000_0001_1_19_H_.._HEEH_12613_0001_0001_0001_0001__13__H
EEEKKLLTELKKLATKAVRNNDTDIVMKVIVLLVLILLEAQDPEVRELVERLVETLRKLLRQ VSFPASVQLHTAVEMHHWCIPFSVDGQPAPSLRWLFNGSVLNETSFIFTEFLEPAANETVRHGCLRLNQPTHVNNGNYTLLAANPFGQASASIMAAFMDNP bcov_6ala_r1_HEEH_13973_000000000_0001_1_20_H_.._ems_3hM_2201_0001_0003_0001_0001__27__M
DEKLKKIKKWITEEARKAGVDRELIELAELLLLLAYLDGLFDPKKLAKFLLKLLRKEVKK VSFPASVQLHTAVEMHHWCIPFSVDGQPAPSLRWLFNGSVLNETSFIFTEFLEPAANETVRHGCLRLNQPTHVNNGNYTLLAANPFGQASASIMAAFMDNP bcov_revert_r1_HEEH_24497_000000002_0001_43_64_H_.._HHH_eva_0013_0001_0002_0001_0001__49__F
SIRITVQITVDKRDEDSEIRAVLLAILVSIHAELLAKKLNTSVRYSITVTEENGQLKVRVEVEVQ VSFPASVQLHTAVEMHHWCIPFSVDGQPAPSLRWLFNGSVLNETSFIFTEFLEPAANETVRHGCLRLNQPTHVNNGNYTLLAANPFGQASASIMAAFMDNP bcov_revert_r1_HEEH_10552_000000000_0001_44_64_H_.._EHEE_06923_0001_0003_0001_0001__30__I
LIRITVQITVDKRDEDSEIRAVLLAILVSHHAELLAKKLNTSVRYSITVTEENGQLKVRVEVEVQ VSFPASVQLHTAVEMHHWCIPFSVDGQPAPSLRWLFNGSVLNETSFIFTEFLEPAANETVRHGCLRLNQPTHVNNGNYTLLAANPFGQASASIMAAFMDNP bcov_revert_r1_HEEH_10552_000000000_0001_44_64_H_.._EHEE_06923_0001_0003_0001_0001__1__L
EEEKKLLTELKKLATKAVRNNDTDIVYKVIVLLVLMLLEAQDPEVRELVERLVETLRKLLRQ VSFPASVQLHTAVEMHHWCIPFSVDGQPAPSLRWLFNGSVLNETSFIFTEFLEPAANETVRHGCLRLNQPTHVNNGNYTLLAANPFGQASASIMAAFMDNP bcov_6ala_r1_HEEH_13973_000000000_0001_1_20_H_.._ems_3hM_2201_0001_0003_0001_0001__36__M
DHEELLVYAIMLIALRVVKKLGRPFRLTVQFGGKTVTFDFDSDPDQVRKVAETILKWERDIKRK VSFPASVQLHTAVEMHHWCIPFSVDGQPAPSLRWLFNGSVLNETSFIFTEFLEPAANETVRHGCLRLNQPTHVNNGNYTLLAANPFGQASASIMAAFMDNP bcov_6ala_r1_ems_3hM_698_000000000_0001_1_19_H_.._HEEH_08998_0001_0001_0001__11__M
DEIEKRLRTALEELVRADKNNDEEKVRKAWQKAVQIVIEANDDNVSKLASKIYRELAVRVKS VSFPASVQLHTAVEMHHWCIPFSVDGQPAPSLRWLFNGSVLNETSFIFTEFLEPAANETVRHGCLRLNQPTHVNNGNYTLLAANPFGQASASIMAAFMDNP longxing_Cationpi_ems_3hM_487_000000004_0001_0002__58__V
SLELQVLLILLLVQEAAKAGLPLVDELYKIAEKLLEELKKSNRDPRQLREAELLEWVLKVVYKG VSFPASVQLHTAVEMHHWCIPFSVDGQPAPSLRWLFNGSVLNETSFIFTEFLEPAANETVRHGCLRLNQPTHVNNGNYTLLAANPFGQASASIMAAFMDNP bcov_revert_r1_ems_p1-15H-GBL-16H-GBL-15H_0593_0001_0001_0002_000000000_0001_19_33_H_.._ems_3hC_223_0001_0001_0001_0001_0001__42__N
DEVEVWILILVRVALDRARTNNTTVEVQVNVNNVRVNIRITTDPDEVRKLLRKALELALKLLKK VSFPASVQLHTAVEMHHWCIPFSVDGQPAPSLRWLFNGSVLNETSFIFTEFLEPAANETVRHGCLRLNQPTHVNNGNYTLLAANPFGQASASIMAAFMDNP bcov_revert_r1_ems_3hM_698_000000000_0001_1_19_H_.._HEEH_12613_0001_0001_0001_0001__4__E
DEKLKKIKKKITEEARKAGVDRELIELAELLLLLAYLDGLFDPKKLAKRLLKLLRKEVKK VSFPASVQLHTAVEMHHWCIPFSVDGQPAPSLRWLFNGSVLNETSFIFTEFLEPAANETVRHGCLRLNQPTHVNNGNYTLLAANPFGQASASIMAAFMDNP bcov_revert_r1_HEEH_24497_000000002_0001_43_64_H_.._HHH_eva_0013_0001_0002_0001_0001__10__K
DEIEKRLRTALEELVRADKNNDEEKVRKAWQKAVQIVIEANDDAVSKLASKIYRELAKRVKS VSFPASVQLHTAVEMHHWCIPFSVDGQPAPSLRWLFNGSVLNETSFIFTEFLEPAANETVRHGCLRLNQPTHVNNGNYTLLAANPFGQASASIMAAFMDNP longxing_Cationpi_ems_3hM_487_000000004_0001_0002__44__A
DEIEKRLRTALEELVRADKNNDEEKVRKEWQKAVQIVIEANDDNVSKLASKIYRELAKRVKS VSFPASVQLHTAVEMHHWCIPFSVDGQPAPSLRWLFNGSVLNETSFIFTEFLEPAANETVRHGCLRLNQPTHVNNGNYTLLAANPFGQASASIMAAFMDNP longxing_Cationpi_ems_3hM_487_000000004_0001_0002__29__E
DEIEKRLRTALEELVRADKNNDEEHVRKAWQKAVQIVIEANDDNVSKLASKIYRELAKRVKS VSFPASVQLHTAVEMHHWCIPFSVDGQPAPSLRWLFNGSVLNETSFIFTEFLEPAANETVRHGCLRLNQPTHVNNGNYTLLAANPFGQASASIMAAFMDNP longxing_Cationpi_ems_3hM_487_000000004_0001_0002__25__H
SLELQVLLILLLVQEAAKAGLPEVDELYKIAEKLLEELKKSARDPRQLREAELLEWVLKVVYKG VSFPASVQLHTAVEMHHWCIPFSVDGQPAPSLRWLFNGSVLNETSFIFTEFLEPAANETVRHGCLRLNQPTHVNNGNYTLLAANPFGQASASIMAAFMDNP bcov_revert_r1_ems_p1-15H-GBL-16H-GBL-15H_0593_0001_0001_0002_000000000_0001_19_33_H_.._ems_3hC_223_0001_0001_0001_0001_0001__23__E
DEIEKRLRTALEELVRADKNNDEEKVRKAWQKAVQIVIEANDDNVSKLASKIYRRLAKRVKS VSFPASVQLHTAVEMHHWCIPFSVDGQPAPSLRWLFNGSVLNETSFIFTEFLEPAANETVRHGCLRLNQPTHVNNGNYTLLAANPFGQASASIMAAFMDNP longxing_Cationpi_ems_3hM_487_000000004_0001_0002__55__R
DEIEKRLRTALEELVRADKNNDEEKVRKAWQKAVQSVIEANDDNVSKLASKIYRELAKRVKS VSFPASVQLHTAVEMHHWCIPFSVDGQPAPSLRWLFNGSVLNETSFIFTEFLEPAANETVRHGCLRLNQPTHVNNGNYTLLAANPFGQASASIMAAFMDNP longxing_Cationpi_ems_3hM_487_000000004_0001_0002__36__S
DEKLKKIKKWITEEARKAGVDRELIELMELLLLLAYLDGLFDPKKLAKRLLKLLRKEVKK VSFPASVQLHTAVEMHHWCIPFSVDGQPAPSLRWLFNGSVLNETSFIFTEFLEPAANETVRHGCLRLNQPTHVNNGNYTLLAANPFGQASASIMAAFMDNP bcov_revert_r1_HEEH_24497_000000002_0001_43_64_H_.._HHH_eva_0013_0001_0002_0001_0001__28__M
DEIEKRLRTALEELVRADNNNDEEKVRKAWQKAVQIVIEANDDNVSKLASKIYRELAKRVKS VSFPASVQLHTAVEMHHWCIPFSVDGQPAPSLRWLFNGSVLNETSFIFTEFLEPAANETVRHGCLRLNQPTHVNNGNYTLLAANPFGQASASIMAAFMDNP longxing_Cationpi_ems_3hM_487_000000004_0001_0002__19__N
SIRITVQITIDKRDEDSEIRAVLLAILVSHHAELLAKKLNTSVRYSITVTEENGQLKVRVEVEVQ VSFPASVQLHTAVEMHHWCIPFSVDGQPAPSLRWLFNGSVLNETSFIFTEFLEPAANETVRHGCLRLNQPTHVNNGNYTLLAANPFGQASASIMAAFMDNP bcov_revert_r1_HEEH_10552_000000000_0001_44_64_H_.._EHEE_06923_0001_0003_0001_0001__10__I
DEKLKKIKKWITEEARKAGVDRENIELAELLLLLAYLDGLFDPKKLAKRLLKLLRKEVKK VSFPASVQLHTAVEMHHWCIPFSVDGQPAPSLRWLFNGSVLNETSFIFTEFLEPAANETVRHGCLRLNQPTHVNNGNYTLLAANPFGQASASIMAAFMDNP bcov_revert_r1_HEEH_24497_000000002_0001_43_64_H_.._HHH_eva_0013_0001_0002_0001_0001__24__N
DWKDQASELLDKLIKKARSNRDDELAKEVLKLLLRARWASHLSDDERAKKLKKKIVEEARKM VSFPASVQLHTAVEMHHWCIPFSVDGQPAPSLRWLFNGSVLNETSFIFTEFLEPAANETVRHGCLRLNQPTHVNNGNYTLLAANPFGQASASIMAAFMDNP bcov_revert_r1_HEEH_24497_000000002_0001_43_64_H_.._ems_3hC_101_0001_0001_0006_0001_0001__52__K
SDEKLKRLEKIAKKKGAWKALVAIHLAKLASKRGDEKTLRSAEKLAEKLLS VSFPASVQLHTAVEMHHWCIPFSVDGQPAPSLRWLFNGSVLNETSFIFTEFLEPAANETVRHGCLRLNQPTHVNNGNYTLLAANPFGQASASIMAAFMDN longxing_Motif2_ems_p1-14H-GBL-16H-GBL-15H_0729_0001_0001_0001_0001_0001_0002__49__L
SEEHDKLLVELLIVIILELAEKTDHVRFKFVNVTINVSGSLSPEEIETLVRRLLEKSVEILKKF VSFPASVQLHTAVEMHHWCIPFSVDGQPAPSLRWLFNGSVLNETSFIFTEFLEPAANETVRHGCLRLNQPTHVNNGNYTLLAANPFGQASASIMAAFMDNP bcov_6ala_r1_HEEH_22785_000000003_0001_44_64_H_.._HEEH_24991_0001_0001_0001_0001__57__S
SMEEELKKLEKIAKKKGDTRALSVIQVAKKAYKKGDEWTLRIALHIAKQLL VSFPASVQLHTAVEMHHWCIPFSVDGQPAPSLRWLFNGSVLNETSFIFTEFLEPAANETVRHGCLRLNQPTHVNNGNYTLLAANPFGQASASIMAAFMDNP longxing_Cationpi_HHH_eva_0513_000000006_0001_0002__2__M
DEVVVWILILVRVALDRARTNNTTVEVQVNVNNVRVNIRITTDPDEVKKLLRKALELALKLLKK VSFPASVQLHTAVEMHHWCIPFSVDGQPAPSLRWLFNGSVLNETSFIFTEFLEPAANETVRHGCLRLNQPTHVNNGNYTLLAANPFGQASASIMAAFMDNP bcov_revert_r1_ems_3hM_698_000000000_0001_1_19_H_.._HEEH_12613_0001_0001_0001_0001__48__K
DEEDKLVEWHLVIAEIAARFLQRPLRLTVRFNGFTVRVDVGTDPNVRKKAREKLTEWLKKVKKT VSFPASVQLHTAVEMHHWCIPFSVDGQPAPSLRWLFNGSVLNETSFIFTEFLEPAANETVRHGCLRLNQPTHVNNGNYTLLAANPFGQASASIMAAFMDNP bcov_6ala_r1_HEEH_10552_000000000_0001_44_64_H_.._HEEH_20750_0001_0003_0001_0001__41__G
EEEKKLLTELKKLATKAVRNNDTDIVYKVIVLLVLILLEAQDPEVRELVERLHETLRKLLRQ VSFPASVQLHTAVEMHHWCIPFSVDGQPAPSLRWLFNGSVLNETSFIFTEFLEPAANETVRHGCLRLNQPTHVNNGNYTLLAANPFGQASASIMAAFMDNP bcov_6ala_r1_HEEH_13973_000000000_0001_1_20_H_.._ems_3hM_2201_0001_0003_0001_0001__53__H
DEKLKKIKKWITEEARKAGVDRELIELAELLLLLAYLDGLLDPKKLAKRLLKLLRKEVKK VSFPASVQLHTAVEMHHWCIPFSVDGQPAPSLRWLFNGSVLNETSFIFTEFLEPAANETVRHGCLRLNQPTHVNNGNYTLLAANPFGQASASIMAAFMDNP bcov_revert_r1_HEEH_24497_000000002_0001_43_64_H_.._HHH_eva_0013_0001_0002_0001_0001__41__L
SEHYSYRYSVKNYTEDSERLLLRAVIQFALTVSQKKLQRGLHIEFRVKFTTSGDSITVEVRVRVD VSFPASVQLHTAVEMHHWCIPFSVDGQPAPSLRWLFNGSVLNETSFIFTEFLEPAANETVRHGCLRLNQPTHVNNGNYTLLAANPFGQASASIMAAFMDNP bcov_revert_r1_HEEH_10552_000000000_0001_44_64_H_.._EHEE_10515_0001_0003_0001_0001__36__K
DEIEKRLRTALEELVRADKNNDEEKVRKAWQKAVQIVIFANDDNVSKLASKIYRELAKRVKS VSFPASVQLHTAVEMHHWCIPFSVDGQPAPSLRWLFNGSVLNETSFIFTEFLEPAANETVRHGCLRLNQPTHVNNGNYTLLAANPFGQASASIMAAFMDNP longxing_Cationpi_ems_3hM_487_000000004_0001_0002__39__F
SIRITVQITVDKRDEDSEIRAVLLIILVSHHAELLAKKLNTSVRYSITVTEENGQLKVRVEVEVQ VSFPASVQLHTAVEMHHWCIPFSVDGQPAPSLRWLFNGSVLNETSFIFTEFLEPAANETVRHGCLRLNQPTHVNNGNYTLLAANPFGQASASIMAAFMDNP bcov_revert_r1_HEEH_10552_000000000_0001_44_64_H_.._EHEE_06923_0001_0003_0001_0001__25__I
DEYEKRLRTALEELVRADKNNDEEKVRKAWQKAVQIVIEANDDNVSKLASKIYRELAKRVKS VSFPASVQLHTAVEMHHWCIPFSVDGQPAPSLRWLFNGSVLNETSFIFTEFLEPAANETVRHGCLRLNQPTHVNNGNYTLLAANPFGQASASIMAAFMDNP longxing_Cationpi_ems_3hM_487_000000004_0001_0002__3__Y
DEIEKRLRTALEELVRADKNNDEELVRKAWQKAVQIVIEANDDNVSKLASKIYRELAKRVKS VSFPASVQLHTAVEMHHWCIPFSVDGQPAPSLRWLFNGSVLNETSFIFTEFLEPAANETVRHGCLRLNQPTHVNNGNYTLLAANPFGQASASIMAAFMDNP longxing_Cationpi_ems_3hM_487_000000004_0001_0002__25__L
SLELQVLLILLLVQEAAKAGLPKVDELYKIAEKLLEELKKSARDPRQLREAELLEWVLKVVYKG VSFPASVQLHTAVEMHHWCIPFSVDGQPAPSLRWLFNGSVLNETSFIFTEFLEPAANETVRHGCLRLNQPTHVNNGNYTLLAANPFGQASASIMAAFMDNP bcov_revert_r1_ems_p1-15H-GBL-16H-GBL-15H_0593_0001_0001_0002_000000000_0001_19_33_H_.._ems_3hC_223_0001_0001_0001_0001_0001__23__K
DEEDKLVEWHEVIAEIAARFLQRPLRLTVRFNGFTVRVDVNTDPNVRKKAREKLTEWLKKVKKT VSFPASVQLHTAVEMHHWCIPFSVDGQPAPSLRWLFNGSVLNETSFIFTEFLEPAANETVRHGCLRLNQPTHVNNGNYTLLAANPFGQASASIMAAFMDNP bcov_6ala_r1_HEEH_10552_000000000_0001_44_64_H_.._HEEH_20750_0001_0003_0001_0001__11__E
SEHYSYRYSVKNYTEDSERLLLRAVIQFALTVSQKALQRGLHIEFRVKFTTSGDSYTVEVRVRVD VSFPASVQLHTAVEMHHWCIPFSVDGQPAPSLRWLFNGSVLNETSFIFTEFLEPAANETVRHGCLRLNQPTHVNNGNYTLLAANPFGQASASIMAAFMDNP bcov_revert_r1_HEEH_10552_000000000_0001_44_64_H_.._EHEE_10515_0001_0003_0001_0001__56__Y
DHEELLVYAIALIALRVVKKLGRPFRLTVQFGGKTVTFDYDSDPDQVRKVAETILKWERDIKRK VSFPASVQLHTAVEMHHWCIPFSVDGQPAPSLRWLFNGSVLNETSFIFTEFLEPAANETVRHGCLRLNQPTHVNNGNYTLLAANPFGQASASIMAAFMDNP bcov_6ala_r1_ems_3hM_698_000000000_0001_1_19_H_.._HEEH_08998_0001_0001_0001__40__Y
SDEKLKRLEKIAKKKGAWKALVAIHLAKLASKRGDEKTLRSAEKLMEKILS VSFPASVQLHTAVEMHHWCIPFSVDGQPAPSLRWLFNGSVLNETSFIFTEFLEPAANETVRHGCLRLNQPTHVNNGNYTLLAANPFGQASASIMAAFMDN longxing_Motif2_ems_p1-14H-GBL-16H-GBL-15H_0729_0001_0001_0001_0001_0001_0002__46__M
DEELKKLFQTLVKRVEELAKDPRNREEVLKLLILAVLVALEIGTPELRKQVEELVKKVLKLLES VSFPASVQLHTAVEMHHWCIPFSVDGQPAPSLRWLFNGSVLNETSFIFTEFLEPAANETVRHGCLRLNQPTHVNNGNYTLLAANPFGQASASIMAAFMDNP bcov_6ala_r1_HEEH_13973_000000000_0001_1_20_H_.._ems_3hM_1933_0001_0001_0001_0001__44__T
DWKDQASELLDKLIKKDRSNRDDELAKEVLKLLLRARWASHLSDDERAKKLLKKIVEEARKM VSFPASVQLHTAVEMHHWCIPFSVDGQPAPSLRWLFNGSVLNETSFIFTEFLEPAANETVRHGCLRLNQPTHVNNGNYTLLAANPFGQASASIMAAFMDNP bcov_revert_r1_HEEH_24497_000000002_0001_43_64_H_.._ems_3hC_101_0001_0001_0006_0001_0001__17__D
DEIEKRLRTAHEELVRADKNNDEEKVRKAWQKAVQIVIEANDDNVSKLASKIYRELAKRVKS VSFPASVQLHTAVEMHHWCIPFSVDGQPAPSLRWLFNGSVLNETSFIFTEFLEPAANETVRHGCLRLNQPTHVNNGNYTLLAANPFGQASASIMAAFMDNP longxing_Cationpi_ems_3hM_487_000000004_0001_0002__11__H
SEHYSYRYSVKNYTEDSERLLLRAVIQFALTVSQKALQRGLHIEFRVKFTTSGDSITHEVRVRVD VSFPASVQLHTAVEMHHWCIPFSVDGQPAPSLRWLFNGSVLNETSFIFTEFLEPAANETVRHGCLRLNQPTHVNNGNYTLLAANPFGQASASIMAAFMDNP bcov_revert_r1_HEEH_10552_000000000_0001_44_64_H_.._EHEE_10515_0001_0003_0001_0001__58__H
DEKLKKIKKWITEEARKYGVDRELIELAELLLLLAYLDGLFDPKKLAKRLLKLLRKEVKK VSFPASVQLHTAVEMHHWCIPFSVDGQPAPSLRWLFNGSVLNETSFIFTEFLEPAANETVRHGCLRLNQPTHVNNGNYTLLAANPFGQASASIMAAFMDNP bcov_revert_r1_HEEH_24497_000000002_0001_43_64_H_.._HHH_eva_0013_0001_0002_0001_0001__18__Y
SPEEELKKLEKIAKKKGDTRALSVIQVAKKAYKKGDEETLRIALHIAKQLL VSFPASVQLHTAVEMHHWCIPFSVDGQPAPSLRWLFNGSVLNETSFIFTEFLEPAANETVRHGCLRLNQPTHVNNGNYTLLAANPFGQASASIMAAFMDNP longxing_Cationpi_HHH_eva_0513_000000006_0001_0002__38__E
SIRITVQITVDKRDEDSEIRAVLLAILVSHHAELLAKKLNTSVRYSITVTEENGQLKVRVEVEYQ VSFPASVQLHTAVEMHHWCIPFSVDGQPAPSLRWLFNGSVLNETSFIFTEFLEPAANETVRHGCLRLNQPTHVNNGNYTLLAANPFGQASASIMAAFMDNP bcov_revert_r1_HEEH_10552_000000000_0001_44_64_H_.._EHEE_06923_0001_0003_0001_0001__64__Y
DEKLKKIKKWITEEARKAGVDRELIELAELLLLLAYLDGLFDPKKLAKRLLKLYRKEVKK VSFPASVQLHTAVEMHHWCIPFSVDGQPAPSLRWLFNGSVLNETSFIFTEFLEPAANETVRHGCLRLNQPTHVNNGNYTLLAANPFGQASASIMAAFMDNP bcov_revert_r1_HEEH_24497_000000002_0001_43_64_H_.._HHH_eva_0013_0001_0002_0001_0001__54__Y
SDEKLKRLEKIAKKKGAWRALVAIHLAKLASKRGDEKTLRSAEKLAEKILS VSFPASVQLHTAVEMHHWCIPFSVDGQPAPSLRWLFNGSVLNETSFIFTEFLEPAANETVRHGCLRLNQPTHVNNGNYTLLAANPFGQASASIMAAFMDN longxing_Motif2_ems_p1-14H-GBL-16H-GBL-15H_0729_0001_0001_0001_0001_0001_0002__19__R
SLELQLLLILLLVQEAAKAGLPLVDELYKIAEKLLEELKKSARDPRQLREAELLEWVLKVVYKG VSFPASVQLHTAVEMHHWCIPFSVDGQPAPSLRWLFNGSVLNETSFIFTEFLEPAANETVRHGCLRLNQPTHVNNGNYTLLAANPFGQASASIMAAFMDNP bcov_revert_r1_ems_p1-15H-GBL-16H-GBL-15H_0593_0001_0001_0002_000000000_0001_19_33_H_.._ems_3hC_223_0001_0001_0001_0001_0001__6__L
EEEKKLLTELKKLATKAVRNNDTDIVYKVIVLLVLILLEAQRPEVRELVERLVETLRKLLRQ VSFPASVQLHTAVEMHHWCIPFSVDGQPAPSLRWLFNGSVLNETSFIFTEFLEPAANETVRHGCLRLNQPTHVNNGNYTLLAANPFGQASASIMAAFMDNP bcov_6ala_r1_HEEH_13973_000000000_0001_1_20_H_.._ems_3hM_2201_0001_0003_0001_0001__42__R
SYTYSFTVDVQGDDEDAQRLLLLALLQAIRTASKIAKDLNLTLRFEVRRSQSGDQVTVTIEFRIN VSFPASVQLHTAVEMHHWCIPFSVDGQPAPSLRWLFNGSVLNETSFIFTEFLEPAANETVRHGCLRLNQPTHVNNGNYTLLAANPFGQASASIMAAFMDNP bcov_revert_r1_HEEH_24497_000000002_0001_43_64_H_.._EHEE_03015_0001_0001_0001_0001__30__R
DQVVVWILILVRVALDRARTNNTTVEVQVNVNNVRVNIRITTDPDEVRKLLRKALELALKLLKK VSFPASVQLHTAVEMHHWCIPFSVDGQPAPSLRWLFNGSVLNETSFIFTEFLEPAANETVRHGCLRLNQPTHVNNGNYTLLAANPFGQASASIMAAFMDNP bcov_revert_r1_ems_3hM_698_000000000_0001_1_19_H_.._HEEH_12613_0001_0001_0001_0001__2__Q
DEIEKRLRTALEELVRADKNNDEEKVRKAWQKAVQIVIEANDDNVSCLASKIYRELAKRVKS VSFPASVQLHTAVEMHHWCIPFSVDGQPAPSLRWLFNGSVLNETSFIFTEFLEPAANETVRHGCLRLNQPTHVNNGNYTLLAANPFGQASASIMAAFMDNP longxing_Cationpi_ems_3hM_487_000000004_0001_0002__47__C
DEKLKKIKKWITEEARKAGVDRELIELAELLLLLAYLDGLFDPKKLAKRVLKLLRKEVKK VSFPASVQLHTAVEMHHWCIPFSVDGQPAPSLRWLFNGSVLNETSFIFTEFLEPAANETVRHGCLRLNQPTHVNNGNYTLLAANPFGQASASIMAAFMDNP bcov_revert_r1_HEEH_24497_000000002_0001_43_64_H_.._HHH_eva_0013_0001_0002_0001_0001__50__V
SIRITVQITVDKRDEDSEIRAVVLAILVSHHAELLAKKLNTSVRYSITVTEENGQLKVRVEVEVQ VSFPASVQLHTAVEMHHWCIPFSVDGQPAPSLRWLFNGSVLNETSFIFTEFLEPAANETVRHGCLRLNQPTHVNNGNYTLLAANPFGQASASIMAAFMDNP bcov_revert_r1_HEEH_10552_000000000_0001_44_64_H_.._EHEE_06923_0001_0003_0001_0001__23__V
SPEEELKKLEKIAKKKGDTRALSVIQVAKKAYKKGDEWALRIALHIAKQLL VSFPASVQLHTAVEMHHWCIPFSVDGQPAPSLRWLFNGSVLNETSFIFTEFLEPAANETVRHGCLRLNQPTHVNNGNYTLLAANPFGQASASIMAAFMDNP longxing_Cationpi_HHH_eva_0513_000000006_0001_0002__39__A
DWKDQASELLDKLIKKASSNRDDELAKEVLKLLLRARWASHLSDDERAKKLLKKIVEEARKM VSFPASVQLHTAVEMHHWCIPFSVDGQPAPSLRWLFNGSVLNETSFIFTEFLEPAANETVRHGCLRLNQPTHVNNGNYTLLAANPFGQASASIMAAFMDNP bcov_revert_r1_HEEH_24497_000000002_0001_43_64_H_.._ems_3hC_101_0001_0001_0006_0001_0001__18__S
DEVVVWILILVRVALDRARTNNTTVEVQSNVNNVRVNIRITTDPDEVRKLLRKALELALKLLKK VSFPASVQLHTAVEMHHWCIPFSVDGQPAPSLRWLFNGSVLNETSFIFTEFLEPAANETVRHGCLRLNQPTHVNNGNYTLLAANPFGQASASIMAAFMDNP bcov_revert_r1_ems_3hM_698_000000000_0001_1_19_H_.._HEEH_12613_0001_0001_0001_0001__29__S
DEELKKLFQTLVKRVEELAKDPRNREEVLKLLILAVLVALEIGNPELRKQVEELVKSVLKLLES VSFPASVQLHTAVEMHHWCIPFSVDGQPAPSLRWLFNGSVLNETSFIFTEFLEPAANETVRHGCLRLNQPTHVNNGNYTLLAANPFGQASASIMAAFMDNP bcov_6ala_r1_HEEH_13973_000000000_0001_1_20_H_.._ems_3hM_1933_0001_0001_0001_0001__57__S
DEEAKKLFQTLVKRVEELAKDPRNREEVLKLLILAVLVALEIGNPELRKQVEELVKKVLKLLES VSFPASVQLHTAVEMHHWCIPFSVDGQPAPSLRWLFNGSVLNETSFIFTEFLEPAANETVRHGCLRLNQPTHVNNGNYTLLAANPFGQASASIMAAFMDNP bcov_6ala_r1_HEEH_13973_000000000_0001_1_20_H_.._ems_3hM_1933_0001_0001_0001_0001__4__A
DEEDKLVEWHLVIAEIAARFLQRPLRLTVHFNGFTVRVDVNTDPNVRKKAREKLTEWLKKVKKT VSFPASVQLHTAVEMHHWCIPFSVDGQPAPSLRWLFNGSVLNETSFIFTEFLEPAANETVRHGCLRLNQPTHVNNGNYTLLAANPFGQASASIMAAFMDNP bcov_6ala_r1_HEEH_10552_000000000_0001_44_64_H_.._HEEH_20750_0001_0003_0001_0001__30__H
DEEDKLVEWHLVIAEIAARFLQRPLRLTVVFNGFTVRVDVNTDPNVRKKAREKLTEWLKKVKKT VSFPASVQLHTAVEMHHWCIPFSVDGQPAPSLRWLFNGSVLNETSFIFTEFLEPAANETVRHGCLRLNQPTHVNNGNYTLLAANPFGQASASIMAAFMDNP bcov_6ala_r1_HEEH_10552_000000000_0001_44_64_H_.._HEEH_20750_0001_0003_0001_0001__30__V
EEQKKLLTELKKLATKAVRNNDTDIVYKVIVLLVLILLEAQDPEVRELVERLVETLRKLLRQ VSFPASVQLHTAVEMHHWCIPFSVDGQPAPSLRWLFNGSVLNETSFIFTEFLEPAANETVRHGCLRLNQPTHVNNGNYTLLAANPFGQASASIMAAFMDNP bcov_6ala_r1_HEEH_13973_000000000_0001_1_20_H_.._ems_3hM_2201_0001_0003_0001_0001__3__Q
DEEDKLVEWHLVIAEIAARFLQRPLRLTVRFDGFTVRVDVNTDPNVRKKAREKLTEWLKKVKKT VSFPASVQLHTAVEMHHWCIPFSVDGQPAPSLRWLFNGSVLNETSFIFTEFLEPAANETVRHGCLRLNQPTHVNNGNYTLLAANPFGQASASIMAAFMDNP bcov_6ala_r1_HEEH_10552_000000000_0001_44_64_H_.._HEEH_20750_0001_0003_0001_0001__32__D
DEEDKLVEWHLVIAEIAARFLQRPLRATVRFNGFTVRVDVNTDPNVRKKAREKLTEWLKKVKKT VSFPASVQLHTAVEMHHWCIPFSVDGQPAPSLRWLFNGSVLNETSFIFTEFLEPAANETVRHGCLRLNQPTHVNNGNYTLLAANPFGQASASIMAAFMDNP bcov_6ala_r1_HEEH_10552_000000000_0001_44_64_H_.._HEEH_20750_0001_0003_0001_0001__27__A
DEIEKRLRGALEELVRADKNNDEEKVRKAWQKAVQIVIEANDDNVSKLASKIYRELAKRVKS VSFPASVQLHTAVEMHHWCIPFSVDGQPAPSLRWLFNGSVLNETSFIFTEFLEPAANETVRHGCLRLNQPTHVNNGNYTLLAANPFGQASASIMAAFMDNP longxing_Cationpi_ems_3hM_487_000000004_0001_0002__9__G
DHEELLVYAIALIALRVVKKLGRPFRLTVQFGGKTVTFDFDSDPDQMRKVAETILKWERDIKRK VSFPASVQLHTAVEMHHWCIPFSVDGQPAPSLRWLFNGSVLNETSFIFTEFLEPAANETVRHGCLRLNQPTHVNNGNYTLLAANPFGQASASIMAAFMDNP bcov_6ala_r1_ems_3hM_698_000000000_0001_1_19_H_.._HEEH_08998_0001_0001_0001__47__M
DEIEKRLRTAEEELVRADKNNDEEKVRKAWQKAVQIVIEANDDNVSKLASKIYRELAKRVKS VSFPASVQLHTAVEMHHWCIPFSVDGQPAPSLRWLFNGSVLNETSFIFTEFLEPAANETVRHGCLRLNQPTHVNNGNYTLLAANPFGQASASIMAAFMDNP longxing_Cationpi_ems_3hM_487_000000004_0001_0002__11__E
DEIEKRLRTALEELVRADKNNDEEKVRKAWQKAVQIVIEANDDNVSVLASKIYRELAKRVKS VSFPASVQLHTAVEMHHWCIPFSVDGQPAPSLRWLFNGSVLNETSFIFTEFLEPAANETVRHGCLRLNQPTHVNNGNYTLLAANPFGQASASIMAAFMDNP longxing_Cationpi_ems_3hM_487_000000004_0001_0002__47__V
DEIEKRLRTALESLVRADKNNDEEKVRKAWQKAVQIVIEANDDNVSKLASKIYRELAKRVKS VSFPASVQLHTAVEMHHWCIPFSVDGQPAPSLRWLFNGSVLNETSFIFTEFLEPAANETVRHGCLRLNQPTHVNNGNYTLLAANPFGQASASIMAAFMDNP longxing_Cationpi_ems_3hM_487_000000004_0001_0002__13__S
SEHYSYRYSVKNYTEDSERLLLRAVIQFAKTVSQKALQRGLHIEFRVKFTTSGDSITVEVRVRVD VSFPASVQLHTAVEMHHWCIPFSVDGQPAPSLRWLFNGSVLNETSFIFTEFLEPAANETVRHGCLRLNQPTHVNNGNYTLLAANPFGQASASIMAAFMDNP bcov_revert_r1_HEEH_10552_000000000_0001_44_64_H_.._EHEE_10515_0001_0003_0001_0001__30__K
DEIEKRLRTALEELVRADKNNDEEKVRIAWQKAVQIVIEANDDNVSKLASKIYRELAKRVKS VSFPASVQLHTAVEMHHWCIPFSVDGQPAPSLRWLFNGSVLNETSFIFTEFLEPAANETVRHGCLRLNQPTHVNNGNYTLLAANPFGQASASIMAAFMDNP longxing_Cationpi_ems_3hM_487_000000004_0001_0002__28__I
DEEDKLVEWHLVIAEIAARFLQRPLTLTVRFNGFTVRVDVNTDPNVRKKAREKLTEWLKKVKKT VSFPASVQLHTAVEMHHWCIPFSVDGQPAPSLRWLFNGSVLNETSFIFTEFLEPAANETVRHGCLRLNQPTHVNNGNYTLLAANPFGQASASIMAAFMDNP bcov_6ala_r1_HEEH_10552_000000000_0001_44_64_H_.._HEEH_20750_0001_0003_0001_0001__26__T
YEVVVWILILVRVALDRARTNNTTVEVQVNVNNVRVNIRITTDPDEVRKLLRKALELALKLLKK VSFPASVQLHTAVEMHHWCIPFSVDGQPAPSLRWLFNGSVLNETSFIFTEFLEPAANETVRHGCLRLNQPTHVNNGNYTLLAANPFGQASASIMAAFMDNP bcov_revert_r1_ems_3hM_698_000000000_0001_1_19_H_.._HEEH_12613_0001_0001_0001_0001__1__Y
DEEDKLVEWHLVIAEIAARFLQRPLRLTVRFNGVTVRVDVNTDPNVRKKAREKLTEWLKKVKKT VSFPASVQLHTAVEMHHWCIPFSVDGQPAPSLRWLFNGSVLNETSFIFTEFLEPAANETVRHGCLRLNQPTHVNNGNYTLLAANPFGQASASIMAAFMDNP bcov_6ala_r1_HEEH_10552_000000000_0001_44_64_H_.._HEEH_20750_0001_0003_0001_0001__34__V
SDEKLKRLEKIAKKKGAWKALVAIHLAKLASKRGDEKTLRSEEKLAEKILS VSFPASVQLHTAVEMHHWCIPFSVDGQPAPSLRWLFNGSVLNETSFIFTEFLEPAANETVRHGCLRLNQPTHVNNGNYTLLAANPFGQASASIMAAFMDN longxing_Motif2_ems_p1-14H-GBL-16H-GBL-15H_0729_0001_0001_0001_0001_0001_0002__42__E
EEEKKLLTELKKLATKAVRNNDTDIAYKVIVLLVLILLEAQDPEVRELVERLVETLRKLLRQ VSFPASVQLHTAVEMHHWCIPFSVDGQPAPSLRWLFNGSVLNETSFIFTEFLEPAANETVRHGCLRLNQPTHVNNGNYTLLAANPFGQASASIMAAFMDNP bcov_6ala_r1_HEEH_13973_000000000_0001_1_20_H_.._ems_3hM_2201_0001_0003_0001_0001__26__A
SYTYSFTVDVQGDDEDAQRLLLLALLQAFWTASKIAKDLNLTLRFEVRRSQSGDQVTVTIEFRIN VSFPASVQLHTAVEMHHWCIPFSVDGQPAPSLRWLFNGSVLNETSFIFTEFLEPAANETVRHGCLRLNQPTHVNNGNYTLLAANPFGQASASIMAAFMDNP bcov_revert_r1_HEEH_24497_000000002_0001_43_64_H_.._EHEE_03015_0001_0001_0001_0001__29__F
SEEHDKLLVELLIVHILELAEKTDHVRFKFVNVTINVSGSLSPEEIETLVRRLLEKAVEILKKF VSFPASVQLHTAVEMHHWCIPFSVDGQPAPSLRWLFNGSVLNETSFIFTEFLEPAANETVRHGCLRLNQPTHVNNGNYTLLAANPFGQASASIMAAFMDNP bcov_6ala_r1_HEEH_22785_000000003_0001_44_64_H_.._HEEH_24991_0001_0001_0001_0001__15__H
DHEELLVYAIALISLRVVKKLGRPFRLTVQFGGKTVTFDFDSDPDQVRKVAETILKWERDIKRK VSFPASVQLHTAVEMHHWCIPFSVDGQPAPSLRWLFNGSVLNETSFIFTEFLEPAANETVRHGCLRLNQPTHVNNGNYTLLAANPFGQASASIMAAFMDNP bcov_6ala_r1_ems_3hM_698_000000000_0001_1_19_H_.._HEEH_08998_0001_0001_0001__14__S
SEEHDKYLVELLIVIILELAEKTDHVRFKFVNVTINVSGSLSPEEIETLVRRLLEKAVEILKKF VSFPASVQLHTAVEMHHWCIPFSVDGQPAPSLRWLFNGSVLNETSFIFTEFLEPAANETVRHGCLRLNQPTHVNNGNYTLLAANPFGQASASIMAAFMDNP bcov_6ala_r1_HEEH_22785_000000003_0001_44_64_H_.._HEEH_24991_0001_0001_0001_0001__7__Y
DWKDQASELLDKLIKKARSNRDDELAKEVLKLLLRARWASHDSDDERAKKLLKKIVEEARKM VSFPASVQLHTAVEMHHWCIPFSVDGQPAPSLRWLFNGSVLNETSFIFTEFLEPAANETVRHGCLRLNQPTHVNNGNYTLLAANPFGQASASIMAAFMDNP bcov_revert_r1_HEEH_24497_000000002_0001_43_64_H_.._ems_3hC_101_0001_0001_0006_0001_0001__42__D
DEIEKRLRTALEELVRADKNNDEEKVRKAWQKAVQIVIEANDDLVSKLASKIYRELAKRVKS VSFPASVQLHTAVEMHHWCIPFSVDGQPAPSLRWLFNGSVLNETSFIFTEFLEPAANETVRHGCLRLNQPTHVNNGNYTLLAANPFGQASASIMAAFMDNP longxing_Cationpi_ems_3hM_487_000000004_0001_0002__44__L
DEEDKLVEWHLVIAEIAARFLQRPLNLTVRFNGFTVRVDVNTDPNVRKKAREKLTEWLKKVKKT VSFPASVQLHTAVEMHHWCIPFSVDGQPAPSLRWLFNGSVLNETSFIFTEFLEPAANETVRHGCLRLNQPTHVNNGNYTLLAANPFGQASASIMAAFMDNP bcov_6ala_r1_HEEH_10552_000000000_0001_44_64_H_.._HEEH_20750_0001_0003_0001_0001__26__N
SEHYSYRYSVKNYTEDSERLLLRAVIQFALSVSQKALQRGLHIEFRVKFTTSGDSITVEVRVRVD VSFPASVQLHTAVEMHHWCIPFSVDGQPAPSLRWLFNGSVLNETSFIFTEFLEPAANETVRHGCLRLNQPTHVNNGNYTLLAANPFGQASASIMAAFMDNP bcov_revert_r1_HEEH_10552_000000000_0001_44_64_H_.._EHEE_10515_0001_0003_0001_0001__31__S
DEEEKRILKKLKEVLRSLSSIPDPTAQKVEETAWKLAVEAVIKNDKELLKKVAEYAERILKKA VSFPASVQLHTAVEMHHWCIPFSVDGQPAPSLRWLFNGSVLNETSFIFTEFLEPAANETVRHGCLRLNQPTHVNNGNYTLLAANPFGQASASIMAAFMDNP longxing_Cationpi_ems_3hM_2634_000000026_0001_0001__30__E
DEEEKRILKKLKEVARSLSSIPDPTAQKVVETAWKLAVEAVIKNDKELLKKVAEYAERILKKA VSFPASVQLHTAVEMHHWCIPFSVDGQPAPSLRWLFNGSVLNETSFIFTEFLEPAANETVRHGCLRLNQPTHVNNGNYTLLAANPFGQASASIMAAFMDNP longxing_Cationpi_ems_3hM_2634_000000026_0001_0001__15__A
SLELQVLLILLLVQEAAKAGLPLVDELYKIAEKLLEELKKSARDPRQLVEAELLEWVLKVVYKG VSFPASVQLHTAVEMHHWCIPFSVDGQPAPSLRWLFNGSVLNETSFIFTEFLEPAANETVRHGCLRLNQPTHVNNGNYTLLAANPFGQASASIMAAFMDNP bcov_revert_r1_ems_p1-15H-GBL-16H-GBL-15H_0593_0001_0001_0002_000000000_0001_19_33_H_.._ems_3hC_223_0001_0001_0001_0001_0001__49__V
DEELKKLFQTLVKKVEELAKDPRNREEVLKLLILAVLVALEIGNPELRKQVEELVKKVLKLLES VSFPASVQLHTAVEMHHWCIPFSVDGQPAPSLRWLFNGSVLNETSFIFTEFLEPAANETVRHGCLRLNQPTHVNNGNYTLLAANPFGQASASIMAAFMDNP bcov_6ala_r1_HEEH_13973_000000000_0001_1_20_H_.._ems_3hM_1933_0001_0001_0001_0001__14__K
SEEHDKLLVELLIVIILELAEKTDHVRFKFVNVTINVSGSLSPEEIETLVRRLLEKAVEILKKK VSFPASVQLHTAVEMHHWCIPFSVDGQPAPSLRWLFNGSVLNETSFIFTEFLEPAANETVRHGCLRLNQPTHVNNGNYTLLAANPFGQASASIMAAFMDNP bcov_6ala_r1_HEEH_22785_000000003_0001_44_64_H_.._HEEH_24991_0001_0001_0001_0001__64__K
SYTYSFTVDVQGDDEDAQRLLLLALLQAIWTASKAAKDLNLTLRFEVRRSQSGDQVTVTIEFRIN VSFPASVQLHTAVEMHHWCIPFSVDGQPAPSLRWLFNGSVLNETSFIFTEFLEPAANETVRHGCLRLNQPTHVNNGNYTLLAANPFGQASASIMAAFMDNP bcov_revert_r1_HEEH_24497_000000002_0001_43_64_H_.._EHEE_03015_0001_0001_0001_0001__35__A
DEIEKRLRTNLEELVRADKNNDEEKVRKAWQKAVQIVIEANDDNVSKLASKIYRELAKRVKS VSFPASVQLHTAVEMHHWCIPFSVDGQPAPSLRWLFNGSVLNETSFIFTEFLEPAANETVRHGCLRLNQPTHVNNGNYTLLAANPFGQASASIMAAFMDNP longxing_Cationpi_ems_3hM_487_000000004_0001_0002__10__N
DEVVVWILILVRVALDRARTNNTTVEVQVNVNNVRTNIRITTDPDEVRKLLRKALELALKLLKK VSFPASVQLHTAVEMHHWCIPFSVDGQPAPSLRWLFNGSVLNETSFIFTEFLEPAANETVRHGCLRLNQPTHVNNGNYTLLAANPFGQASASIMAAFMDNP bcov_revert_r1_ems_3hM_698_000000000_0001_1_19_H_.._HEEH_12613_0001_0001_0001_0001__36__T
SIRITVQITVDKRDEDSEIRAVLLAILVSHHAELLAKKLNTSVRYSITVTEENGQLKVRVEAEVQ VSFPASVQLHTAVEMHHWCIPFSVDGQPAPSLRWLFNGSVLNETSFIFTEFLEPAANETVRHGCLRLNQPTHVNNGNYTLLAANPFGQASASIMAAFMDNP bcov_revert_r1_HEEH_10552_000000000_0001_44_64_H_.._EHEE_06923_0001_0003_0001_0001__62__A
DEELKKLFQTLVKRVEELAKDPRNREEVLKLLILAVLRALEIGNPELRKQVEELVKKVLKLLES VSFPASVQLHTAVEMHHWCIPFSVDGQPAPSLRWLFNGSVLNETSFIFTEFLEPAANETVRHGCLRLNQPTHVNNGNYTLLAANPFGQASASIMAAFMDNP bcov_6ala_r1_HEEH_13973_000000000_0001_1_20_H_.._ems_3hM_1933_0001_0001_0001_0001__38__R
DEIEKRLRTALEELVRADKNNDEEKVRKAWQKARQIVIEANDDNVSKLASKIYRELAKRVKS VSFPASVQLHTAVEMHHWCIPFSVDGQPAPSLRWLFNGSVLNETSFIFTEFLEPAANETVRHGCLRLNQPTHVNNGNYTLLAANPFGQASASIMAAFMDNP longxing_Cationpi_ems_3hM_487_000000004_0001_0002__34__R
SLELQVLLILLLVQEAAKAGLPLVDELYKIAEKLLEELKKSARDPRQLREAELLEWVLKVVWKG VSFPASVQLHTAVEMHHWCIPFSVDGQPAPSLRWLFNGSVLNETSFIFTEFLEPAANETVRHGCLRLNQPTHVNNGNYTLLAANPFGQASASIMAAFMDNP bcov_revert_r1_ems_p1-15H-GBL-16H-GBL-15H_0593_0001_0001_0002_000000000_0001_19_33_H_.._ems_3hC_223_0001_0001_0001_0001_0001__62__W
DEVVVWILELVRVALDRARTNNTTVEVQVNVNNVRVNIRITTDPDEVRKLLRKALELALKLLKK VSFPASVQLHTAVEMHHWCIPFSVDGQPAPSLRWLFNGSVLNETSFIFTEFLEPAANETVRHGCLRLNQPTHVNNGNYTLLAANPFGQASASIMAAFMDNP bcov_revert_r1_ems_3hM_698_000000000_0001_1_19_H_.._HEEH_12613_0001_0001_0001_0001__9__E
SEHYSYRYSVKNYTEDSERLLLRAVIQFALTVSQKALQRGLHIEFRAKFTTSGDSITVEVRVRVD VSFPASVQLHTAVEMHHWCIPFSVDGQPAPSLRWLFNGSVLNETSFIFTEFLEPAANETVRHGCLRLNQPTHVNNGNYTLLAANPFGQASASIMAAFMDNP bcov_revert_r1_HEEH_10552_000000000_0001_44_64_H_.._EHEE_10515_0001_0003_0001_0001__47__A
SEEHDKLLVELLIVIILELAEKTDHVRFKFVNVTINVSGSLSPEEIETLVRRLLEKAVELLKKF VSFPASVQLHTAVEMHHWCIPFSVDGQPAPSLRWLFNGSVLNETSFIFTEFLEPAANETVRHGCLRLNQPTHVNNGNYTLLAANPFGQASASIMAAFMDNP bcov_6ala_r1_HEEH_22785_000000003_0001_44_64_H_.._HEEH_24991_0001_0001_0001_0001__60__L
DEKLKKIKKWITEEARKAGVDRELIHLAELLLLLAYLDGLFDPKKLAKRLLKLLRKEVKK VSFPASVQLHTAVEMHHWCIPFSVDGQPAPSLRWLFNGSVLNETSFIFTEFLEPAANETVRHGCLRLNQPTHVNNGNYTLLAANPFGQASASIMAAFMDNP bcov_revert_r1_HEEH_24497_000000002_0001_43_64_H_.._HHH_eva_0013_0001_0002_0001_0001__26__H
DEIEKRLRTAKEELVRADKNNDEEKVRKAWQKAVQIVIEANDDNVSKLASKIYRELAKRVKS VSFPASVQLHTAVEMHHWCIPFSVDGQPAPSLRWLFNGSVLNETSFIFTEFLEPAANETVRHGCLRLNQPTHVNNGNYTLLAANPFGQASASIMAAFMDNP longxing_Cationpi_ems_3hM_487_000000004_0001_0002__11__K
SIRKTVQITVDKRDEDSEIRAVLLAILVSHHAELLAKKLNTSVRYSITVTEENGQLKVRVEVEVQ VSFPASVQLHTAVEMHHWCIPFSVDGQPAPSLRWLFNGSVLNETSFIFTEFLEPAANETVRHGCLRLNQPTHVNNGNYTLLAANPFGQASASIMAAFMDNP bcov_revert_r1_HEEH_10552_000000000_0001_44_64_H_.._EHEE_06923_0001_0003_0001_0001__4__K
DEEDKLVEWHLVIAEIAARFLQRPLRQTVRFNGFTVRVDVNTDPNVRKKAREKLTEWLKKVKKT VSFPASVQLHTAVEMHHWCIPFSVDGQPAPSLRWLFNGSVLNETSFIFTEFLEPAANETVRHGCLRLNQPTHVNNGNYTLLAANPFGQASASIMAAFMDNP bcov_6ala_r1_HEEH_10552_000000000_0001_44_64_H_.._HEEH_20750_0001_0003_0001_0001__27__Q
DEIEKRLRTALEELVRADKNNDEEKVRKAWQKAVQIVIEANDDNLSKLASKIYRELAKRVKS VSFPASVQLHTAVEMHHWCIPFSVDGQPAPSLRWLFNGSVLNETSFIFTEFLEPAANETVRHGCLRLNQPTHVNNGNYTLLAANPFGQASASIMAAFMDNP longxing_Cationpi_ems_3hM_487_000000004_0001_0002__45__L
DEVVVWILILVRVALDNARTNNTTVEVQVNVNNVRVNIRITTDPDEVRKLLRKALELALKLLKK VSFPASVQLHTAVEMHHWCIPFSVDGQPAPSLRWLFNGSVLNETSFIFTEFLEPAANETVRHGCLRLNQPTHVNNGNYTLLAANPFGQASASIMAAFMDNP bcov_revert_r1_ems_3hM_698_000000000_0001_1_19_H_.._HEEH_12613_0001_0001_0001_0001__17__N
DEIEKRLRTALEELVRADKNNDEEKVRKAWQKAVQIVIEANDDNVSKLASKIYRELAKRVKM VSFPASVQLHTAVEMHHWCIPFSVDGQPAPSLRWLFNGSVLNETSFIFTEFLEPAANETVRHGCLRLNQPTHVNNGNYTLLAANPFGQASASIMAAFMDNP longxing_Cationpi_ems_3hM_487_000000004_0001_0002__62__M
DEIEKRLRTALEELVRADKNNDEEKVRKAWQKASQIVIEANDDNVSKLASKIYRELAKRVKS VSFPASVQLHTAVEMHHWCIPFSVDGQPAPSLRWLFNGSVLNETSFIFTEFLEPAANETVRHGCLRLNQPTHVNNGNYTLLAANPFGQASASIMAAFMDNP longxing_Cationpi_ems_3hM_487_000000004_0001_0002__34__S
SDEKLKRLEKIAKKKGAWKALVAIHLAKLASKRGDEKTLRSAQKLAEKILS VSFPASVQLHTAVEMHHWCIPFSVDGQPAPSLRWLFNGSVLNETSFIFTEFLEPAANETVRHGCLRLNQPTHVNNGNYTLLAANPFGQASASIMAAFMDN longxing_Motif2_ems_p1-14H-GBL-16H-GBL-15H_0729_0001_0001_0001_0001_0001_0002__43__Q
SYTYSFTVDVQGDDEDAQRLLLLALLQAIWTASKIAKDLNLTLRFEVRRSQSGDQVTVTEEFRIN VSFPASVQLHTAVEMHHWCIPFSVDGQPAPSLRWLFNGSVLNETSFIFTEFLEPAANETVRHGCLRLNQPTHVNNGNYTLLAANPFGQASASIMAAFMDNP bcov_revert_r1_HEEH_24497_000000002_0001_43_64_H_.._EHEE_03015_0001_0001_0001_0001__60__E
RAELKERIFKTIVRAVVTGDPELLKEAKKLLEKLKKLGRLDQSAKQLEKAVRFVEKQLRS VSFPASVQLHTAVEMHHWCIPFSVDGQPAPSLRWLFNGSVLNETSFIFTEFLEPAANETVRHGCLRLNQPTHVNNGNYTLLAANPFGQASASIMAAFMDNP longxing_CationpiFixed_HHH_eva_0229_000000001_0001_0001__2__A
DEIEKRLRTALEELVRADKLNDEEKVRKAWQKAVQIVIEANDDNVSKLASKIYRELAKRVKS VSFPASVQLHTAVEMHHWCIPFSVDGQPAPSLRWLFNGSVLNETSFIFTEFLEPAANETVRHGCLRLNQPTHVNNGNYTLLAANPFGQASASIMAAFMDNP longxing_Cationpi_ems_3hM_487_000000004_0001_0002__20__L
DEIEKRLRTALEELVRADKNNDEEKVRKAWQKAVQIVIEANDDNVSKLASKIYAELAKRVKS VSFPASVQLHTAVEMHHWCIPFSVDGQPAPSLRWLFNGSVLNETSFIFTEFLEPAANETVRHGCLRLNQPTHVNNGNYTLLAANPFGQASASIMAAFMDNP longxing_Cationpi_ems_3hM_487_000000004_0001_0002__54__A
DEIEKRLRTALEELVRADKNNDEEKVRKAWQKAVQIVIEANDDNVSKLASKIRRELAKRVKS VSFPASVQLHTAVEMHHWCIPFSVDGQPAPSLRWLFNGSVLNETSFIFTEFLEPAANETVRHGCLRLNQPTHVNNGNYTLLAANPFGQASASIMAAFMDNP longxing_Cationpi_ems_3hM_487_000000004_0001_0002__53__R
DEIEKRLRTALEELVRADKNNDEEKVRKAWQKAVQIVIEANDVNVSKLASKIYRELAKRVKS VSFPASVQLHTAVEMHHWCIPFSVDGQPAPSLRWLFNGSVLNETSFIFTEFLEPAANETVRHGCLRLNQPTHVNNGNYTLLAANPFGQASASIMAAFMDNP longxing_Cationpi_ems_3hM_487_000000004_0001_0002__43__V
DEIEKRLRTALEELVRADKNNDEEKIRKAWQKAVQIVIEANDDNVSKLASKIYRELAKRVKS VSFPASVQLHTAVEMHHWCIPFSVDGQPAPSLRWLFNGSVLNETSFIFTEFLEPAANETVRHGCLRLNQPTHVNNGNYTLLAANPFGQASASIMAAFMDNP longxing_Cationpi_ems_3hM_487_000000004_0001_0002__26__I
DWKDQASELLDKLIKKARSNRDDELAKEVLKLLLRARWASHLSDDERAKKLLKKIVEYARKM VSFPASVQLHTAVEMHHWCIPFSVDGQPAPSLRWLFNGSVLNETSFIFTEFLEPAANETVRHGCLRLNQPTHVNNGNYTLLAANPFGQASASIMAAFMDNP bcov_revert_r1_HEEH_24497_000000002_0001_43_64_H_.._ems_3hC_101_0001_0001_0006_0001_0001__58__Y
EEEKKLLTELKKLATKAVRNNDTDIVYKVIVLLVLILLEAQDPEVRELVERLVETMRKLLRQ VSFPASVQLHTAVEMHHWCIPFSVDGQPAPSLRWLFNGSVLNETSFIFTEFLEPAANETVRHGCLRLNQPTHVNNGNYTLLAANPFGQASASIMAAFMDNP bcov_6ala_r1_HEEH_13973_000000000_0001_1_20_H_.._ems_3hM_2201_0001_0003_0001_0001__56__M
DEELKKLFQTLVKRVEELAKDPRNREEVLKLLILAVLVALEIGNPELRKQVEELVNKVLKLLES VSFPASVQLHTAVEMHHWCIPFSVDGQPAPSLRWLFNGSVLNETSFIFTEFLEPAANETVRHGCLRLNQPTHVNNGNYTLLAANPFGQASASIMAAFMDNP bcov_6ala_r1_HEEH_13973_000000000_0001_1_20_H_.._ems_3hM_1933_0001_0001_0001_0001__56__N
SLELLVLLILLLVQEAAKAGLPLVDELYKIAEKLLEELKKSARDPRQLREAELLEWVLKVVYKG VSFPASVQLHTAVEMHHWCIPFSVDGQPAPSLRWLFNGSVLNETSFIFTEFLEPAANETVRHGCLRLNQPTHVNNGNYTLLAANPFGQASASIMAAFMDNP bcov_revert_r1_ems_p1-15H-GBL-16H-GBL-15H_0593_0001_0001_0002_000000000_0001_19_33_H_.._ems_3hC_223_0001_0001_0001_0001_0001__5__L
SPEEELKKLEKIAKKKGDTRALSVIQVAKKAYKKGDEQTLRIALHIAKQLL VSFPASVQLHTAVEMHHWCIPFSVDGQPAPSLRWLFNGSVLNETSFIFTEFLEPAANETVRHGCLRLNQPTHVNNGNYTLLAANPFGQASASIMAAFMDNP longxing_Cationpi_HHH_eva_0513_000000006_0001_0002__38__Q
DWKDQASELLDKLIKKARSNRDDELAKEVLKLLLRFRWASHLSDDERAKKLLKKIVEEARKM VSFPASVQLHTAVEMHHWCIPFSVDGQPAPSLRWLFNGSVLNETSFIFTEFLEPAANETVRHGCLRLNQPTHVNNGNYTLLAANPFGQASASIMAAFMDNP bcov_revert_r1_HEEH_24497_000000002_0001_43_64_H_.._ems_3hC_101_0001_0001_0006_0001_0001__36__F
SIRITVQHTVDKRDEDSEIRAVLLAILVSHHAELLAKKLNTSVRYSITVTEENGQLKVRVEVEVQ VSFPASVQLHTAVEMHHWCIPFSVDGQPAPSLRWLFNGSVLNETSFIFTEFLEPAANETVRHGCLRLNQPTHVNNGNYTLLAANPFGQASASIMAAFMDNP bcov_revert_r1_HEEH_10552_000000000_0001_44_64_H_.._EHEE_06923_0001_0003_0001_0001__8__H
DHEELLVYAIALIALRVVKKLGRPFRLTVQFGGKTVTFDMDSDPDQVRKVAETILKWERDIKRK VSFPASVQLHTAVEMHHWCIPFSVDGQPAPSLRWLFNGSVLNETSFIFTEFLEPAANETVRHGCLRLNQPTHVNNGNYTLLAANPFGQASASIMAAFMDNP bcov_6ala_r1_ems_3hM_698_000000000_0001_1_19_H_.._HEEH_08998_0001_0001_0001__40__M
DEEEKRILKKLKEVLRSLSSIPDPTAQKLVETAWKLAVEAVIKNDKELLKKVAEYAERILKKA VSFPASVQLHTAVEMHHWCIPFSVDGQPAPSLRWLFNGSVLNETSFIFTEFLEPAANETVRHGCLRLNQPTHVNNGNYTLLAANPFGQASASIMAAFMDNP longxing_Cationpi_ems_3hM_2634_000000026_0001_0001__29__L
EEEKKLLTELKKLMTKAVRNNDTDIVYKVIVLLVLILLEAQDPEVRELVERLVETLRKLLRQ VSFPASVQLHTAVEMHHWCIPFSVDGQPAPSLRWLFNGSVLNETSFIFTEFLEPAANETVRHGCLRLNQPTHVNNGNYTLLAANPFGQASASIMAAFMDNP bcov_6ala_r1_HEEH_13973_000000000_0001_1_20_H_.._ems_3hM_2201_0001_0003_0001_0001__14__M
DEVVVWILILDRVALDRARTNNTTVEVQVNVNNVRVNIRITTDPDEVRKLLRKALELALKLLKK VSFPASVQLHTAVEMHHWCIPFSVDGQPAPSLRWLFNGSVLNETSFIFTEFLEPAANETVRHGCLRLNQPTHVNNGNYTLLAANPFGQASASIMAAFMDNP bcov_revert_r1_ems_3hM_698_000000000_0001_1_19_H_.._HEEH_12613_0001_0001_0001_0001__11__D
SEEHDKLLMELLIVIILELAEKTDHVRFKFVNVTINVSGSLSPEEIETLVRRLLEKAVEILKKF VSFPASVQLHTAVEMHHWCIPFSVDGQPAPSLRWLFNGSVLNETSFIFTEFLEPAANETVRHGCLRLNQPTHVNNGNYTLLAANPFGQASASIMAAFMDNP bcov_6ala_r1_HEEH_22785_000000003_0001_44_64_H_.._HEEH_24991_0001_0001_0001_0001__9__M
DEIEKRLRTALEELVRADKNNDEEKVRKAWQKAVQIVIEANDDNVSKLASKIYRELAKRVSS VSFPASVQLHTAVEMHHWCIPFSVDGQPAPSLRWLFNGSVLNETSFIFTEFLEPAANETVRHGCLRLNQPTHVNNGNYTLLAANPFGQASASIMAAFMDNP longxing_Cationpi_ems_3hM_487_000000004_0001_0002__61__S
DHEELLVYAINLIALRVVKKLGRPFRLTVQFGGKTVTFDFDSDPDQVRKVAETILKWERDIKRK VSFPASVQLHTAVEMHHWCIPFSVDGQPAPSLRWLFNGSVLNETSFIFTEFLEPAANETVRHGCLRLNQPTHVNNGNYTLLAANPFGQASASIMAAFMDNP bcov_6ala_r1_ems_3hM_698_000000000_0001_1_19_H_.._HEEH_08998_0001_0001_0001__11__N
EEEKKLLTELKKLATKAVRNNDTDIVIKVIVLLVLILLEAQDPEVRELVERLVETLRKLLRQ VSFPASVQLHTAVEMHHWCIPFSVDGQPAPSLRWLFNGSVLNETSFIFTEFLEPAANETVRHGCLRLNQPTHVNNGNYTLLAANPFGQASASIMAAFMDNP bcov_6ala_r1_HEEH_13973_000000000_0001_1_20_H_.._ems_3hM_2201_0001_0003_0001_0001__27__I
EEEKKLLTELKKLATKAVRNNDTDIVYKVIVLLVLINLEAQDPEVRELVERLVETLRKLLRQ VSFPASVQLHTAVEMHHWCIPFSVDGQPAPSLRWLFNGSVLNETSFIFTEFLEPAANETVRHGCLRLNQPTHVNNGNYTLLAANPFGQASASIMAAFMDNP bcov_6ala_r1_HEEH_13973_000000000_0001_1_20_H_.._ems_3hM_2201_0001_0003_0001_0001__37__N
SEHYSYRYSVKNYTEDSERLLARAVIQFALTVSQKALQRGLHIEFRVKFTTSGDSITVEVRVRVD VSFPASVQLHTAVEMHHWCIPFSVDGQPAPSLRWLFNGSVLNETSFIFTEFLEPAANETVRHGCLRLNQPTHVNNGNYTLLAANPFGQASASIMAAFMDNP bcov_revert_r1_HEEH_10552_000000000_0001_44_64_H_.._EHEE_10515_0001_0003_0001_0001__22__A
SPEEELKKLEKIAKKKGDTRALSVIYVAKKAYKKGDEWTLRIALHIAKQLL VSFPASVQLHTAVEMHHWCIPFSVDGQPAPSLRWLFNGSVLNETSFIFTEFLEPAANETVRHGCLRLNQPTHVNNGNYTLLAANPFGQASASIMAAFMDNP longxing_Cationpi_HHH_eva_0513_000000006_0001_0002__26__Y
SYTYSFTVDVQGDDEDAQRLLLLALLQAIWTASKIIKDLNLTLRFEVRRSQSGDQVTVTIEFRIN VSFPASVQLHTAVEMHHWCIPFSVDGQPAPSLRWLFNGSVLNETSFIFTEFLEPAANETVRHGCLRLNQPTHVNNGNYTLLAANPFGQASASIMAAFMDNP bcov_revert_r1_HEEH_24497_000000002_0001_43_64_H_.._EHEE_03015_0001_0001_0001_0001__36__I
SQELQVLLILLLVQEAAKAGLPLVDELYKIAEKLLEELKKSARDPRQLREAELLEWVLKVVYKG VSFPASVQLHTAVEMHHWCIPFSVDGQPAPSLRWLFNGSVLNETSFIFTEFLEPAANETVRHGCLRLNQPTHVNNGNYTLLAANPFGQASASIMAAFMDNP bcov_revert_r1_ems_p1-15H-GBL-16H-GBL-15H_0593_0001_0001_0002_000000000_0001_19_33_H_.._ems_3hC_223_0001_0001_0001_0001_0001__2__Q
DEEEKRILKKMKEVLRSLSSIPDPTAQKVVETAWKLAVEAVIKNDKELLKKVAEYAERILKKA VSFPASVQLHTAVEMHHWCIPFSVDGQPAPSLRWLFNGSVLNETSFIFTEFLEPAANETVRHGCLRLNQPTHVNNGNYTLLAANPFGQASASIMAAFMDNP longxing_Cationpi_ems_3hM_2634_000000026_0001_0001__11__M
DEEEKRILKKLKEVLRQLSSIPDPTAQKVVETAWKLAVEAVIKNDKELLKKVAEYAERILKKA VSFPASVQLHTAVEMHHWCIPFSVDGQPAPSLRWLFNGSVLNETSFIFTEFLEPAANETVRHGCLRLNQPTHVNNGNYTLLAANPFGQASASIMAAFMDNP longxing_Cationpi_ems_3hM_2634_000000026_0001_0001__17__Q
SYTYSFTVDVQGDDEDAQNLLLLALLQAIWTASKIAKDLNLTLRFEVRRSQSGDQVTVTIEFRIN VSFPASVQLHTAVEMHHWCIPFSVDGQPAPSLRWLFNGSVLNETSFIFTEFLEPAANETVRHGCLRLNQPTHVNNGNYTLLAANPFGQASASIMAAFMDNP bcov_revert_r1_HEEH_24497_000000002_0001_43_64_H_.._EHEE_03015_0001_0001_0001_0001__19__N
EEEKKLLTELKKLATKAVRNNDTDIVYKIIVLLVLILLEAQDPEVRELVERLVETLRKLLRQ VSFPASVQLHTAVEMHHWCIPFSVDGQPAPSLRWLFNGSVLNETSFIFTEFLEPAANETVRHGCLRLNQPTHVNNGNYTLLAANPFGQASASIMAAFMDNP bcov_6ala_r1_HEEH_13973_000000000_0001_1_20_H_.._ems_3hM_2201_0001_0003_0001_0001__29__I
DEIEKRLRTALEELVRADKNNDEEKVRKFWQKAVQIVIEANDDNVSKLASKIYRELAKRVKS VSFPASVQLHTAVEMHHWCIPFSVDGQPAPSLRWLFNGSVLNETSFIFTEFLEPAANETVRHGCLRLNQPTHVNNGNYTLLAANPFGQASASIMAAFMDNP longxing_Cationpi_ems_3hM_487_000000004_0001_0002__29__F
SEHFSYRYSVKNYTEDSERLLLRAVIQFALTVSQKALQRGLHIEFRVKFTTSGDSITVEVRVRVD VSFPASVQLHTAVEMHHWCIPFSVDGQPAPSLRWLFNGSVLNETSFIFTEFLEPAANETVRHGCLRLNQPTHVNNGNYTLLAANPFGQASASIMAAFMDNP bcov_revert_r1_HEEH_10552_000000000_0001_44_64_H_.._EHEE_10515_0001_0003_0001_0001__4__F
RDELKERIFKTIVRAVVTGDPELWKEAKKLLEKLKKLGRLDQSAKQLEKAVRFVEKQLRS VSFPASVQLHTAVEMHHWCIPFSVDGQPAPSLRWLFNGSVLNETSFIFTEFLEPAANETVRHGCLRLNQPTHVNNGNYTLLAANPFGQASASIMAAFMDNP longxing_CationpiFixed_HHH_eva_0229_000000001_0001_0001__24__W
DEEEKRILKKLKEVLDSLSSIPDPTAQKVVETAWKLAVEAVIKNDKELLKKVAEYAERILKKA VSFPASVQLHTAVEMHHWCIPFSVDGQPAPSLRWLFNGSVLNETSFIFTEFLEPAANETVRHGCLRLNQPTHVNNGNYTLLAANPFGQASASIMAAFMDNP longxing_Cationpi_ems_3hM_2634_000000026_0001_0001__16__D
DEEDKLVEWHLVIAEIAARFLQRPLRLTVRFNGFTVRVDVNTDPNVRKKARESLTEWLKKVKKT VSFPASVQLHTAVEMHHWCIPFSVDGQPAPSLRWLFNGSVLNETSFIFTEFLEPAANETVRHGCLRLNQPTHVNNGNYTLLAANPFGQASASIMAAFMDNP bcov_6ala_r1_HEEH_10552_000000000_0001_44_64_H_.._HEEH_20750_0001_0003_0001_0001__53__S
SLELQVLLIVLLVQEAAKAGLPLVDELYKIAEKLLEELKKSARDPRQLREAELLEWVLKVVYKG VSFPASVQLHTAVEMHHWCIPFSVDGQPAPSLRWLFNGSVLNETSFIFTEFLEPAANETVRHGCLRLNQPTHVNNGNYTLLAANPFGQASASIMAAFMDNP bcov_revert_r1_ems_p1-15H-GBL-16H-GBL-15H_0593_0001_0001_0002_000000000_0001_19_33_H_.._ems_3hC_223_0001_0001_0001_0001_0001__10__V
SYRITVQITVDKRDEDSEIRAVLLAILVSHHAELLAKKLNTSVRYSITVTEENGQLKVRVEVEVQ VSFPASVQLHTAVEMHHWCIPFSVDGQPAPSLRWLFNGSVLNETSFIFTEFLEPAANETVRHGCLRLNQPTHVNNGNYTLLAANPFGQASASIMAAFMDNP bcov_revert_r1_HEEH_10552_000000000_0001_44_64_H_.._EHEE_06923_0001_0003_0001_0001__2__Y
DEELKKLFQTLVKRVEELAKDPRNREEVLKYLILAVLVALEIGNPELRKQVEELVKKVLKLLES VSFPASVQLHTAVEMHHWCIPFSVDGQPAPSLRWLFNGSVLNETSFIFTEFLEPAANETVRHGCLRLNQPTHVNNGNYTLLAANPFGQASASIMAAFMDNP bcov_6ala_r1_HEEH_13973_000000000_0001_1_20_H_.._ems_3hM_1933_0001_0001_0001_0001__31__Y
SPEEELKKLEKIAKKKGDTRALSVIQVAKKAYKKGDNWTLRIALHIAKQLL VSFPASVQLHTAVEMHHWCIPFSVDGQPAPSLRWLFNGSVLNETSFIFTEFLEPAANETVRHGCLRLNQPTHVNNGNYTLLAANPFGQASASIMAAFMDNP longxing_Cationpi_HHH_eva_0513_000000006_0001_0002__37__N
SEEHDKLLVELLIVIILENAEKTDHVRFKFVNVTINVSGSLSPEEIETLVRRLLEKAVEILKKF VSFPASVQLHTAVEMHHWCIPFSVDGQPAPSLRWLFNGSVLNETSFIFTEFLEPAANETVRHGCLRLNQPTHVNNGNYTLLAANPFGQASASIMAAFMDNP bcov_6ala_r1_HEEH_22785_000000003_0001_44_64_H_.._HEEH_24991_0001_0001_0001_0001__19__N
DEIEKRLRTALEELVRADKNNDEEKVRKAWQKAVQIVIAANDDNVSKLASKIYRELAKRVKS VSFPASVQLHTAVEMHHWCIPFSVDGQPAPSLRWLFNGSVLNETSFIFTEFLEPAANETVRHGCLRLNQPTHVNNGNYTLLAANPFGQASASIMAAFMDNP longxing_Cationpi_ems_3hM_487_000000004_0001_0002__39__A
DEVVVWILILVRVALDRARTNNTTVEVQVNVNNVRVNIRITTDPDEVRKLLRKALELANKLLKK VSFPASVQLHTAVEMHHWCIPFSVDGQPAPSLRWLFNGSVLNETSFIFTEFLEPAANETVRHGCLRLNQPTHVNNGNYTLLAANPFGQASASIMAAFMDNP bcov_revert_r1_ems_3hM_698_000000000_0001_1_19_H_.._HEEH_12613_0001_0001_0001_0001__59__N
RDELKENIFKTIVRAVVTGDPELLKEAKKLLEKLKKLGRLDQSAKQLEKAVRFVEKQLRS VSFPASVQLHTAVEMHHWCIPFSVDGQPAPSLRWLFNGSVLNETSFIFTEFLEPAANETVRHGCLRLNQPTHVNNGNYTLLAANPFGQASASIMAAFMDNP longxing_CationpiFixed_HHH_eva_0229_000000001_0001_0001__7__N
DEIEKRYRTALEELVRADKNNDEEKVRKAWQKAVQIVIEANDDNVSKLASKIYRELAKRVKS VSFPASVQLHTAVEMHHWCIPFSVDGQPAPSLRWLFNGSVLNETSFIFTEFLEPAANETVRHGCLRLNQPTHVNNGNYTLLAANPFGQASASIMAAFMDNP longxing_Cationpi_ems_3hM_487_000000004_0001_0002__7__Y
SEEHDKLLVSLLIVIILELAEKTDHVRFKFVNVTINVSGSLSPEEIETLVRRLLEKAVEILKKF VSFPASVQLHTAVEMHHWCIPFSVDGQPAPSLRWLFNGSVLNETSFIFTEFLEPAANETVRHGCLRLNQPTHVNNGNYTLLAANPFGQASASIMAAFMDNP bcov_6ala_r1_HEEH_22785_000000003_0001_44_64_H_.._HEEH_24991_0001_0001_0001_0001__10__S
DEIEKRLRTALEELVRADKNNDEEKVRKAWQKAFQIVIEANDDNVSKLASKIYRELAKRVKS VSFPASVQLHTAVEMHHWCIPFSVDGQPAPSLRWLFNGSVLNETSFIFTEFLEPAANETVRHGCLRLNQPTHVNNGNYTLLAANPFGQASASIMAAFMDNP longxing_Cationpi_ems_3hM_487_000000004_0001_0002__34__F
SEEHDKLLVELLIVIILELAEKTDHVRFKFVNVTINVSGSLSPEEIETLVRRVLEKAVEILKKF VSFPASVQLHTAVEMHHWCIPFSVDGQPAPSLRWLFNGSVLNETSFIFTEFLEPAANETVRHGCLRLNQPTHVNNGNYTLLAANPFGQASASIMAAFMDNP bcov_6ala_r1_HEEH_22785_000000003_0001_44_64_H_.._HEEH_24991_0001_0001_0001_0001__53__V
SLELQVLLILLLVQEAAKIGLPLVDELYKIAEKLLEELKKSARDPRQLREAELLEWVLKVVYKG VSFPASVQLHTAVEMHHWCIPFSVDGQPAPSLRWLFNGSVLNETSFIFTEFLEPAANETVRHGCLRLNQPTHVNNGNYTLLAANPFGQASASIMAAFMDNP bcov_revert_r1_ems_p1-15H-GBL-16H-GBL-15H_0593_0001_0001_0002_000000000_0001_19_33_H_.._ems_3hC_223_0001_0001_0001_0001_0001__19__I
DEIEKRLRTALEELVRADKNNDEEKVRKAWQKAVQKVIEANDDNVSKLASKIYRELAKRVKS VSFPASVQLHTAVEMHHWCIPFSVDGQPAPSLRWLFNGSVLNETSFIFTEFLEPAANETVRHGCLRLNQPTHVNNGNYTLLAANPFGQASASIMAAFMDNP longxing_Cationpi_ems_3hM_487_000000004_0001_0002__36__K
SEEHDKLLVELLIVIALELAEKTDHVRFKFVNVTINVSGSLSPEEIETLVRRLLEKAVEILKKF VSFPASVQLHTAVEMHHWCIPFSVDGQPAPSLRWLFNGSVLNETSFIFTEFLEPAANETVRHGCLRLNQPTHVNNGNYTLLAANPFGQASASIMAAFMDNP bcov_6ala_r1_HEEH_22785_000000003_0001_44_64_H_.._HEEH_24991_0001_0001_0001_0001__16__A
DEVVVWILILVRVALDRARTNNTTVEVQTNVNNVRVNIRITTDPDEVRKLLRKALELALKLLKK VSFPASVQLHTAVEMHHWCIPFSVDGQPAPSLRWLFNGSVLNETSFIFTEFLEPAANETVRHGCLRLNQPTHVNNGNYTLLAANPFGQASASIMAAFMDNP bcov_revert_r1_ems_3hM_698_000000000_0001_1_19_H_.._HEEH_12613_0001_0001_0001_0001__29__T
DEELKKLFQTLVKRVEELAKDPRNREEVLKLLILAVLVALEIGNPELRKQVSELVKKVLKLLES VSFPASVQLHTAVEMHHWCIPFSVDGQPAPSLRWLFNGSVLNETSFIFTEFLEPAANETVRHGCLRLNQPTHVNNGNYTLLAANPFGQASASIMAAFMDNP bcov_6ala_r1_HEEH_13973_000000000_0001_1_20_H_.._ems_3hM_1933_0001_0001_0001_0001__52__S
IEIEKRLRTALEELVRADKNNDEEKVRKAWQKAVQIVIEANDDNVSKLASKIYRELAKRVKS VSFPASVQLHTAVEMHHWCIPFSVDGQPAPSLRWLFNGSVLNETSFIFTEFLEPAANETVRHGCLRLNQPTHVNNGNYTLLAANPFGQASASIMAAFMDNP longxing_Cationpi_ems_3hM_487_000000004_0001_0002__1__I
DEIEKRLRTALEELVRADKNNDEEKVRKGWQKAVQIVIEANDDNVSKLASKIYRELAKRVKS VSFPASVQLHTAVEMHHWCIPFSVDGQPAPSLRWLFNGSVLNETSFIFTEFLEPAANETVRHGCLRLNQPTHVNNGNYTLLAANPFGQASASIMAAFMDNP longxing_Cationpi_ems_3hM_487_000000004_0001_0002__29__G
SEEHDKLLVELLIVIILELAEKTDHVRFKFVNVTINVSKSLSPEEIETLVRRLLEKAVEILKKF VSFPASVQLHTAVEMHHWCIPFSVDGQPAPSLRWLFNGSVLNETSFIFTEFLEPAANETVRHGCLRLNQPTHVNNGNYTLLAANPFGQASASIMAAFMDNP bcov_6ala_r1_HEEH_22785_000000003_0001_44_64_H_.._HEEH_24991_0001_0001_0001_0001__39__K
SYTYSFTVDAQGDDEDAQRLLLLALLQAIWTASKIAKDLNLTLRFEVRRSQSGDQVTVTIEFRIN VSFPASVQLHTAVEMHHWCIPFSVDGQPAPSLRWLFNGSVLNETSFIFTEFLEPAANETVRHGCLRLNQPTHVNNGNYTLLAANPFGQASASIMAAFMDNP bcov_revert_r1_HEEH_24497_000000002_0001_43_64_H_.._EHEE_03015_0001_0001_0001_0001__10__A
DEKLKKIKKWITEEARKAGVDRELIELAELVLLLAYLDGLFDPKKLAKRLLKLLRKEVKK VSFPASVQLHTAVEMHHWCIPFSVDGQPAPSLRWLFNGSVLNETSFIFTEFLEPAANETVRHGCLRLNQPTHVNNGNYTLLAANPFGQASASIMAAFMDNP bcov_revert_r1_HEEH_24497_000000002_0001_43_64_H_.._HHH_eva_0013_0001_0002_0001_0001__31__V
DEVMVWILILVRVALDRARTNNTTVEVQVNVNNVRVNIRITTDPDEVRKLLRKALELALKLLKK VSFPASVQLHTAVEMHHWCIPFSVDGQPAPSLRWLFNGSVLNETSFIFTEFLEPAANETVRHGCLRLNQPTHVNNGNYTLLAANPFGQASASIMAAFMDNP bcov_revert_r1_ems_3hM_698_000000000_0001_1_19_H_.._HEEH_12613_0001_0001_0001_0001__4__M
DEEEKRILKKLKEVLRSLSSIPDPTAQKVVETAWKLAVEAVIKNDKELLKKVAEYAERIMKKA VSFPASVQLHTAVEMHHWCIPFSVDGQPAPSLRWLFNGSVLNETSFIFTEFLEPAANETVRHGCLRLNQPTHVNNGNYTLLAANPFGQASASIMAAFMDNP longxing_Cationpi_ems_3hM_2634_000000026_0001_0001__60__M
SEEHDKLLVELLIVIILELAEKTDHVRFKFVNVTINVSGSESPEEIETLVRRLLEKAVEILKKF VSFPASVQLHTAVEMHHWCIPFSVDGQPAPSLRWLFNGSVLNETSFIFTEFLEPAANETVRHGCLRLNQPTHVNNGNYTLLAANPFGQASASIMAAFMDNP bcov_6ala_r1_HEEH_22785_000000003_0001_44_64_H_.._HEEH_24991_0001_0001_0001_0001__41__E
SPEEELKKLEKIAKKKGDTRALSVIQVAKKAYKKGDEWTLRIFLHIAKQLL VSFPASVQLHTAVEMHHWCIPFSVDGQPAPSLRWLFNGSVLNETSFIFTEFLEPAANETVRHGCLRLNQPTHVNNGNYTLLAANPFGQASASIMAAFMDNP longxing_Cationpi_HHH_eva_0513_000000006_0001_0002__43__F
DEELKKLFQTLVKRVEELAKDPRNREEVLKLLILAVKVALEIGNPELRKQVEELVKKVLKLLES VSFPASVQLHTAVEMHHWCIPFSVDGQPAPSLRWLFNGSVLNETSFIFTEFLEPAANETVRHGCLRLNQPTHVNNGNYTLLAANPFGQASASIMAAFMDNP bcov_6ala_r1_HEEH_13973_000000000_0001_1_20_H_.._ems_3hM_1933_0001_0001_0001_0001__37__K
SDEKLKRLEKILKKKGAWKALVAIHLAKLASKRGDEKTLRSAEKLAEKILS VSFPASVQLHTAVEMHHWCIPFSVDGQPAPSLRWLFNGSVLNETSFIFTEFLEPAANETVRHGCLRLNQPTHVNNGNYTLLAANPFGQASASIMAAFMDN longxing_Motif2_ems_p1-14H-GBL-16H-GBL-15H_0729_0001_0001_0001_0001_0001_0002__12__L
DEIEKRLRTALEELVRADKNNDEEKVRKAWQKAVQIVIEANDPNVSKLASKIYRELAKRVKS VSFPASVQLHTAVEMHHWCIPFSVDGQPAPSLRWLFNGSVLNETSFIFTEFLEPAANETVRHGCLRLNQPTHVNNGNYTLLAANPFGQASASIMAAFMDNP longxing_Cationpi_ems_3hM_487_000000004_0001_0002__43__P
EEEKKLLTELKKLATKAVRNNDNDIVYKVIVLLVLILLEAQDPEVRELVERLVETLRKLLRQ VSFPASVQLHTAVEMHHWCIPFSVDGQPAPSLRWLFNGSVLNETSFIFTEFLEPAANETVRHGCLRLNQPTHVNNGNYTLLAANPFGQASASIMAAFMDNP bcov_6ala_r1_HEEH_13973_000000000_0001_1_20_H_.._ems_3hM_2201_0001_0003_0001_0001__23__N
DEIEKRLRTALEELVRADKNNDEEKVRKAWQKAVQIVIEANDDNVSKLASKIYRTLAKRVKS VSFPASVQLHTAVEMHHWCIPFSVDGQPAPSLRWLFNGSVLNETSFIFTEFLEPAANETVRHGCLRLNQPTHVNNGNYTLLAANPFGQASASIMAAFMDNP longxing_Cationpi_ems_3hM_487_000000004_0001_0002__55__T
SEEHDKLLVELLIVIILELAEKTDHVRFKFVNVTINVSGSLSPEEIETKVRRLLEKAVEILKKF VSFPASVQLHTAVEMHHWCIPFSVDGQPAPSLRWLFNGSVLNETSFIFTEFLEPAANETVRHGCLRLNQPTHVNNGNYTLLAANPFGQASASIMAAFMDNP bcov_6ala_r1_HEEH_22785_000000003_0001_44_64_H_.._HEEH_24991_0001_0001_0001_0001__49__K
DEEDKLVEWHLVIAEIHARFLQRPLRLTVRFNGFTVRVDVNTDPNVRKKAREKLTEWLKKVKKT VSFPASVQLHTAVEMHHWCIPFSVDGQPAPSLRWLFNGSVLNETSFIFTEFLEPAANETVRHGCLRLNQPTHVNNGNYTLLAANPFGQASASIMAAFMDNP bcov_6ala_r1_HEEH_10552_000000000_0001_44_64_H_.._HEEH_20750_0001_0003_0001_0001__17__H
DEKLKKIKKWITEEARKAGVDRELIELAELLLLLAYLDGLFDPKKLAKRLYKLLRKEVKK VSFPASVQLHTAVEMHHWCIPFSVDGQPAPSLRWLFNGSVLNETSFIFTEFLEPAANETVRHGCLRLNQPTHVNNGNYTLLAANPFGQASASIMAAFMDNP bcov_revert_r1_HEEH_24497_000000002_0001_43_64_H_.._HHH_eva_0013_0001_0002_0001_0001__51__Y
DHEELLVYAIALIALRVVKKLGRPFRLTVQFGGKTVTFDFLSDPDQVRKVAETILKWERDIKRK VSFPASVQLHTAVEMHHWCIPFSVDGQPAPSLRWLFNGSVLNETSFIFTEFLEPAANETVRHGCLRLNQPTHVNNGNYTLLAANPFGQASASIMAAFMDNP bcov_6ala_r1_ems_3hM_698_000000000_0001_1_19_H_.._HEEH_08998_0001_0001_0001__41__L
SPEEELKKLEKIAKKKGDTRALSVIQVAKKAYKKGDEWTLRIALHMAKQLL VSFPASVQLHTAVEMHHWCIPFSVDGQPAPSLRWLFNGSVLNETSFIFTEFLEPAANETVRHGCLRLNQPTHVNNGNYTLLAANPFGQASASIMAAFMDNP longxing_Cationpi_HHH_eva_0513_000000006_0001_0002__46__M
DEINKRLRTALEELVRADKNNDEEKVRKAWQKAVQIVIEANDDNVSKLASKIYRELAKRVKS VSFPASVQLHTAVEMHHWCIPFSVDGQPAPSLRWLFNGSVLNETSFIFTEFLEPAANETVRHGCLRLNQPTHVNNGNYTLLAANPFGQASASIMAAFMDNP longxing_Cationpi_ems_3hM_487_000000004_0001_0002__4__N
SLELQVLLILLLVQEAAKAGLPLVDEQYKIAEKLLEELKKSARDPRQLREAELLEWVLKVVYKG VSFPASVQLHTAVEMHHWCIPFSVDGQPAPSLRWLFNGSVLNETSFIFTEFLEPAANETVRHGCLRLNQPTHVNNGNYTLLAANPFGQASASIMAAFMDNP bcov_revert_r1_ems_p1-15H-GBL-16H-GBL-15H_0593_0001_0001_0002_000000000_0001_19_33_H_.._ems_3hC_223_0001_0001_0001_0001_0001__27__Q
DEKLKKIKKWITEEARKAGVDRELIELAELLLLLAYLDGLFDPKKLAKRLLKLFRKEVKK VSFPASVQLHTAVEMHHWCIPFSVDGQPAPSLRWLFNGSVLNETSFIFTEFLEPAANETVRHGCLRLNQPTHVNNGNYTLLAANPFGQASASIMAAFMDNP bcov_revert_r1_HEEH_24497_000000002_0001_43_64_H_.._HHH_eva_0013_0001_0002_0001_0001__54__F
DEIEKRLRTALEELVMADKNNDEEKVRKAWQKAVQIVIEANDDNVSKLASKIYRELAKRVKS VSFPASVQLHTAVEMHHWCIPFSVDGQPAPSLRWLFNGSVLNETSFIFTEFLEPAANETVRHGCLRLNQPTHVNNGNYTLLAANPFGQASASIMAAFMDNP longxing_Cationpi_ems_3hM_487_000000004_0001_0002__16__M
SDEKLKRLEKIAKKKGARKALVAIHLAKLASKRGDEKTLRSAEKLAEKILS VSFPASVQLHTAVEMHHWCIPFSVDGQPAPSLRWLFNGSVLNETSFIFTEFLEPAANETVRHGCLRLNQPTHVNNGNYTLLAANPFGQASASIMAAFMDN longxing_Motif2_ems_p1-14H-GBL-16H-GBL-15H_0729_0001_0001_0001_0001_0001_0002__18__R
DWKDQASELLDKLIKKARSNRDDELAKEVLKLLLRARWASHLSDDERAKKDLKKIVEEARKM VSFPASVQLHTAVEMHHWCIPFSVDGQPAPSLRWLFNGSVLNETSFIFTEFLEPAANETVRHGCLRLNQPTHVNNGNYTLLAANPFGQASASIMAAFMDNP bcov_revert_r1_HEEH_24497_000000002_0001_43_64_H_.._ems_3hC_101_0001_0001_0006_0001_0001__51__D
DEELKKLFQTLVKRVEELAKDPRNREEVLKLLILANLVALEIGNPELRKQVEELVKKVLKLLES VSFPASVQLHTAVEMHHWCIPFSVDGQPAPSLRWLFNGSVLNETSFIFTEFLEPAANETVRHGCLRLNQPTHVNNGNYTLLAANPFGQASASIMAAFMDNP bcov_6ala_r1_HEEH_13973_000000000_0001_1_20_H_.._ems_3hM_1933_0001_0001_0001_0001__36__N
DEKLKKVKKWITEEARKAGVDRELIELAELLLLLAYLDGLFDPKKLAKRLLKLLRKEVKK VSFPASVQLHTAVEMHHWCIPFSVDGQPAPSLRWLFNGSVLNETSFIFTEFLEPAANETVRHGCLRLNQPTHVNNGNYTLLAANPFGQASASIMAAFMDNP bcov_revert_r1_HEEH_24497_000000002_0001_43_64_H_.._HHH_eva_0013_0001_0002_0001_0001__7__V
DEEEKRILKKLKEVLRSLSSIPDPTAQKVVETAWHLAVEAVIKNDKELLKKVAEYAERILKKA VSFPASVQLHTAVEMHHWCIPFSVDGQPAPSLRWLFNGSVLNETSFIFTEFLEPAANETVRHGCLRLNQPTHVNNGNYTLLAANPFGQASASIMAAFMDNP longxing_Cationpi_ems_3hM_2634_000000026_0001_0001__35__H
DEIEKRLRTALEELVRAEKNNDEEKVRKAWQKAVQIVIEANDDNVSKLASKIYRELAKRVKS VSFPASVQLHTAVEMHHWCIPFSVDGQPAPSLRWLFNGSVLNETSFIFTEFLEPAANETVRHGCLRLNQPTHVNNGNYTLLAANPFGQASASIMAAFMDNP longxing_Cationpi_ems_3hM_487_000000004_0001_0002__18__E
DEIEKRLRTALEELVRADKNNDEEKVRKAWQKAVQIVIEANDDNVSKLASKIYRELEKRVKS VSFPASVQLHTAVEMHHWCIPFSVDGQPAPSLRWLFNGSVLNETSFIFTEFLEPAANETVRHGCLRLNQPTHVNNGNYTLLAANPFGQASASIMAAFMDNP longxing_Cationpi_ems_3hM_487_000000004_0001_0002__57__E
SEHYSYRYSVKNYTEDSERLLLRAVFQFALTVSQKALQRGLHIEFRVKFTTSGDSITVEVRVRVD VSFPASVQLHTAVEMHHWCIPFSVDGQPAPSLRWLFNGSVLNETSFIFTEFLEPAANETVRHGCLRLNQPTHVNNGNYTLLAANPFGQASASIMAAFMDNP bcov_revert_r1_HEEH_10552_000000000_0001_44_64_H_.._EHEE_10515_0001_0003_0001_0001__26__F
DHEELLVYAIALIALRVVKKLGRPFRLTVQFGGKTVTFDFDSDPDQVRKVAEHILKWERDIKRK VSFPASVQLHTAVEMHHWCIPFSVDGQPAPSLRWLFNGSVLNETSFIFTEFLEPAANETVRHGCLRLNQPTHVNNGNYTLLAANPFGQASASIMAAFMDNP bcov_6ala_r1_ems_3hM_698_000000000_0001_1_19_H_.._HEEH_08998_0001_0001_0001__53__H
DEIEKRLRRALEELVRADKNNDEEKVRKAWQKAVQIVIEANDDNVSKLASKIYRELAKRVKS VSFPASVQLHTAVEMHHWCIPFSVDGQPAPSLRWLFNGSVLNETSFIFTEFLEPAANETVRHGCLRLNQPTHVNNGNYTLLAANPFGQASASIMAAFMDNP longxing_Cationpi_ems_3hM_487_000000004_0001_0002__9__R
SDEKLKRLEKIAKKKGAWKILVAIHLAKLASKRGDEKTLRSAEKLAEKILS VSFPASVQLHTAVEMHHWCIPFSVDGQPAPSLRWLFNGSVLNETSFIFTEFLEPAANETVRHGCLRLNQPTHVNNGNYTLLAANPFGQASASIMAAFMDN longxing_Motif2_ems_p1-14H-GBL-16H-GBL-15H_0729_0001_0001_0001_0001_0001_0002__20__I
DEEEKRILKKLKEVLRSLSSHPDPTAQKVVETAWKLAVEAVIKNDKELLKKVAEYAERILKKA VSFPASVQLHTAVEMHHWCIPFSVDGQPAPSLRWLFNGSVLNETSFIFTEFLEPAANETVRHGCLRLNQPTHVNNGNYTLLAANPFGQASASIMAAFMDNP longxing_Cationpi_ems_3hM_2634_000000026_0001_0001__21__H
SLELQMLLILLLVQEAAKAGLPLVDELYKIAEKLLEELKKSARDPRQLREAELLEWVLKVVYKG VSFPASVQLHTAVEMHHWCIPFSVDGQPAPSLRWLFNGSVLNETSFIFTEFLEPAANETVRHGCLRLNQPTHVNNGNYTLLAANPFGQASASIMAAFMDNP bcov_revert_r1_ems_p1-15H-GBL-16H-GBL-15H_0593_0001_0001_0002_000000000_0001_19_33_H_.._ems_3hC_223_0001_0001_0001_0001_0001__6__M
SIRITVQITVDKRDEDSEIDAVLLAILVSHHAELLAKKLNTSVRYSITVTEENGQLKVRVEVEVQ VSFPASVQLHTAVEMHHWCIPFSVDGQPAPSLRWLFNGSVLNETSFIFTEFLEPAANETVRHGCLRLNQPTHVNNGNYTLLAANPFGQASASIMAAFMDNP bcov_revert_r1_HEEH_10552_000000000_0001_44_64_H_.._EHEE_06923_0001_0003_0001_0001__20__D
DEIEKRLRTALEELVRADKNNDEEKVRKAWQKAVQIVIEANDDNVSKLASKIYRALAKRVKS VSFPASVQLHTAVEMHHWCIPFSVDGQPAPSLRWLFNGSVLNETSFIFTEFLEPAANETVRHGCLRLNQPTHVNNGNYTLLAANPFGQASASIMAAFMDNP longxing_Cationpi_ems_3hM_487_000000004_0001_0002__55__A
DEIEKRLRTALEELVRADKNNNEEKVRKAWQKAVQIVIEANDDNVSKLASKIYRELAKRVKS VSFPASVQLHTAVEMHHWCIPFSVDGQPAPSLRWLFNGSVLNETSFIFTEFLEPAANETVRHGCLRLNQPTHVNNGNYTLLAANPFGQASASIMAAFMDNP longxing_Cationpi_ems_3hM_487_000000004_0001_0002__22__N
DEELKKLFQTLVKQVEELAKDPRNREEVLKLLILAVLVALEIGNPELRKQVEELVKKVLKLLES VSFPASVQLHTAVEMHHWCIPFSVDGQPAPSLRWLFNGSVLNETSFIFTEFLEPAANETVRHGCLRLNQPTHVNNGNYTLLAANPFGQASASIMAAFMDNP bcov_6ala_r1_HEEH_13973_000000000_0001_1_20_H_.._ems_3hM_1933_0001_0001_0001_0001__14__Q
DEIEKRLRTALEEKVRADKNNDEEKVRKAWQKAVQIVIEANDDNVSKLASKIYRELAKRVKS VSFPASVQLHTAVEMHHWCIPFSVDGQPAPSLRWLFNGSVLNETSFIFTEFLEPAANETVRHGCLRLNQPTHVNNGNYTLLAANPFGQASASIMAAFMDNP longxing_Cationpi_ems_3hM_487_000000004_0001_0002__14__K
DWKDQASELLDKLIKKARSNRDDELAKEVLELLLRARWASHLSDDERAKKLLKKIVEEARKM VSFPASVQLHTAVEMHHWCIPFSVDGQPAPSLRWLFNGSVLNETSFIFTEFLEPAANETVRHGCLRLNQPTHVNNGNYTLLAANPFGQASASIMAAFMDNP bcov_revert_r1_HEEH_24497_000000002_0001_43_64_H_.._ems_3hC_101_0001_0001_0006_0001_0001__31__E
RDELKERIFKTIVRAVVTGDPELLKEAKKLLEKLKKLGRLDQSADQLEKAVRFVEKQLRS VSFPASVQLHTAVEMHHWCIPFSVDGQPAPSLRWLFNGSVLNETSFIFTEFLEPAANETVRHGCLRLNQPTHVNNGNYTLLAANPFGQASASIMAAFMDNP longxing_CationpiFixed_HHH_eva_0229_000000001_0001_0001__45__D
DWKDQASELLDKLIKKARSNRDDELAKEWLKLLLRARWASHLSDDERAKKLLKKIVEEARKM VSFPASVQLHTAVEMHHWCIPFSVDGQPAPSLRWLFNGSVLNETSFIFTEFLEPAANETVRHGCLRLNQPTHVNNGNYTLLAANPFGQASASIMAAFMDNP bcov_revert_r1_HEEH_24497_000000002_0001_43_64_H_.._ems_3hC_101_0001_0001_0006_0001_0001__29__W
DEELKKLFQTLVKRVEELAKDPRNREEVLKLIILAVLVALEIGNPELRKQVEELVKKVLKLLES VSFPASVQLHTAVEMHHWCIPFSVDGQPAPSLRWLFNGSVLNETSFIFTEFLEPAANETVRHGCLRLNQPTHVNNGNYTLLAANPFGQASASIMAAFMDNP bcov_6ala_r1_HEEH_13973_000000000_0001_1_20_H_.._ems_3hM_1933_0001_0001_0001_0001__32__I
SYTYSFTVDVQGDDEDAQRLLLLALLQAIWTASKIAKDLNLTVRFEVRRSQSGDQVTVTIEFRIN VSFPASVQLHTAVEMHHWCIPFSVDGQPAPSLRWLFNGSVLNETSFIFTEFLEPAANETVRHGCLRLNQPTHVNNGNYTLLAANPFGQASASIMAAFMDNP bcov_revert_r1_HEEH_24497_000000002_0001_43_64_H_.._EHEE_03015_0001_0001_0001_0001__43__V
DEIEKRLRTASEELVRADKNNDEEKVRKAWQKAVQIVIEANDDNVSKLASKIYRELAKRVKS VSFPASVQLHTAVEMHHWCIPFSVDGQPAPSLRWLFNGSVLNETSFIFTEFLEPAANETVRHGCLRLNQPTHVNNGNYTLLAANPFGQASASIMAAFMDNP longxing_Cationpi_ems_3hM_487_000000004_0001_0002__11__S
DEELKKLFQTLVKRVEELAKDPRNDEEVLKLLILAVLVALEIGNPELRKQVEELVKKVLKLLES VSFPASVQLHTAVEMHHWCIPFSVDGQPAPSLRWLFNGSVLNETSFIFTEFLEPAANETVRHGCLRLNQPTHVNNGNYTLLAANPFGQASASIMAAFMDNP bcov_6ala_r1_HEEH_13973_000000000_0001_1_20_H_.._ems_3hM_1933_0001_0001_0001_0001__25__D
SYTYSFTVDVQGDDDDAQRLLLLALLQAIWTASKIAKDLNLTLRFEVRRSQSGDQVTVTIEFRIN VSFPASVQLHTAVEMHHWCIPFSVDGQPAPSLRWLFNGSVLNETSFIFTEFLEPAANETVRHGCLRLNQPTHVNNGNYTLLAANPFGQASASIMAAFMDNP bcov_revert_r1_HEEH_24497_000000002_0001_43_64_H_.._EHEE_03015_0001_0001_0001_0001__15__D
DEEEKRILKKLKEVLRSLSSIPDPTAQKVVETAWKLAVEAVIKNDKELLKKVAEYAERHLKKA VSFPASVQLHTAVEMHHWCIPFSVDGQPAPSLRWLFNGSVLNETSFIFTEFLEPAANETVRHGCLRLNQPTHVNNGNYTLLAANPFGQASASIMAAFMDNP longxing_Cationpi_ems_3hM_2634_000000026_0001_0001__59__H
EEEKKLLTELKKLATKAVRNNDTDIVYKVNVLLVLILLEAQDPEVRELVERLVETLRKLLRQ VSFPASVQLHTAVEMHHWCIPFSVDGQPAPSLRWLFNGSVLNETSFIFTEFLEPAANETVRHGCLRLNQPTHVNNGNYTLLAANPFGQASASIMAAFMDNP bcov_6ala_r1_HEEH_13973_000000000_0001_1_20_H_.._ems_3hM_2201_0001_0003_0001_0001__30__N
RDELKERIFKTIVRAVVTGDPELLKEAKKLLEKLKKLGRLDQSAKQLEKAVRRVEKQLRS VSFPASVQLHTAVEMHHWCIPFSVDGQPAPSLRWLFNGSVLNETSFIFTEFLEPAANETVRHGCLRLNQPTHVNNGNYTLLAANPFGQASASIMAAFMDNP longxing_CationpiFixed_HHH_eva_0229_000000001_0001_0001__53__R
DEKLKKIKKWITEEARKAGVDRELIELAELLLLLAYLDGLFDPKKLAKRLLKLLRKAVKK VSFPASVQLHTAVEMHHWCIPFSVDGQPAPSLRWLFNGSVLNETSFIFTEFLEPAANETVRHGCLRLNQPTHVNNGNYTLLAANPFGQASASIMAAFMDNP bcov_revert_r1_HEEH_24497_000000002_0001_43_64_H_.._HHH_eva_0013_0001_0002_0001_0001__57__A
SPEEELKKLEKIAKKKGDTRALSVIQVAKKAYKKGDEWTLRIDLHIAKQLL VSFPASVQLHTAVEMHHWCIPFSVDGQPAPSLRWLFNGSVLNETSFIFTEFLEPAANETVRHGCLRLNQPTHVNNGNYTLLAANPFGQASASIMAAFMDNP longxing_Cationpi_HHH_eva_0513_000000006_0001_0002__43__D
SIRITVQITVDKRDEDSEIRAVLLAIYVSHHAELLAKKLNTSVRYSITVTEENGQLKVRVEVEVQ VSFPASVQLHTAVEMHHWCIPFSVDGQPAPSLRWLFNGSVLNETSFIFTEFLEPAANETVRHGCLRLNQPTHVNNGNYTLLAANPFGQASASIMAAFMDNP bcov_revert_r1_HEEH_10552_000000000_0001_44_64_H_.._EHEE_06923_0001_0003_0001_0001__27__Y
DEEEKRILKKLKEVLRRLSSIPDPTAQKVVETAWKLAVEAVIKNDKELLKKVAEYAERILKKA VSFPASVQLHTAVEMHHWCIPFSVDGQPAPSLRWLFNGSVLNETSFIFTEFLEPAANETVRHGCLRLNQPTHVNNGNYTLLAANPFGQASASIMAAFMDNP longxing_Cationpi_ems_3hM_2634_000000026_0001_0001__17__R
DEIEKALRTALEELVRADKNNDEEKVRKAWQKAVQIVIEANDDNVSKLASKIYRELAKRVKS VSFPASVQLHTAVEMHHWCIPFSVDGQPAPSLRWLFNGSVLNETSFIFTEFLEPAANETVRHGCLRLNQPTHVNNGNYTLLAANPFGQASASIMAAFMDNP longxing_Cationpi_ems_3hM_487_000000004_0001_0002__6__A
DEIEKRLRTALEELVRADKNNDEEKVRKAWQKAVQIVIEDNDDNVSKLASKIYRELAKRVKS VSFPASVQLHTAVEMHHWCIPFSVDGQPAPSLRWLFNGSVLNETSFIFTEFLEPAANETVRHGCLRLNQPTHVNNGNYTLLAANPFGQASASIMAAFMDNP longxing_Cationpi_ems_3hM_487_000000004_0001_0002__40__D
DEIEKRLRTALEELVRADKNNDEEKVRKAWQKAVQIVIEWNDDNVSKLASKIYRELAKRVKS VSFPASVQLHTAVEMHHWCIPFSVDGQPAPSLRWLFNGSVLNETSFIFTEFLEPAANETVRHGCLRLNQPTHVNNGNYTLLAANPFGQASASIMAAFMDNP longxing_Cationpi_ems_3hM_487_000000004_0001_0002__40__W
DEEEKRILKKLKEVLRSLSSIPDPTAQKVVETAWKLAVEAVIKNDKELLKKLAEYAERILKKA VSFPASVQLHTAVEMHHWCIPFSVDGQPAPSLRWLFNGSVLNETSFIFTEFLEPAANETVRHGCLRLNQPTHVNNGNYTLLAANPFGQASASIMAAFMDNP longxing_Cationpi_ems_3hM_2634_000000026_0001_0001__52__L
DEIEKRLRTALEELVRADKNNDEEKVRKAWQKAVQIVIEANDWNVSKLASKIYRELAKRVKS VSFPASVQLHTAVEMHHWCIPFSVDGQPAPSLRWLFNGSVLNETSFIFTEFLEPAANETVRHGCLRLNQPTHVNNGNYTLLAANPFGQASASIMAAFMDNP longxing_Cationpi_ems_3hM_487_000000004_0001_0002__43__W
DWKDQASELLDKLIKKARSNRDDELAKEVLKLLLRARWASHLSDDERAKKLLKKIIEEARKM VSFPASVQLHTAVEMHHWCIPFSVDGQPAPSLRWLFNGSVLNETSFIFTEFLEPAANETVRHGCLRLNQPTHVNNGNYTLLAANPFGQASASIMAAFMDNP bcov_revert_r1_HEEH_24497_000000002_0001_43_64_H_.._ems_3hC_101_0001_0001_0006_0001_0001__56__I
SDEKLKRLEKIAKKKGAWKALVAIHLARLASKRGDEKTLRSAEKLAEKILS VSFPASVQLHTAVEMHHWCIPFSVDGQPAPSLRWLFNGSVLNETSFIFTEFLEPAANETVRHGCLRLNQPTHVNNGNYTLLAANPFGQASASIMAAFMDN longxing_Motif2_ems_p1-14H-GBL-16H-GBL-15H_0729_0001_0001_0001_0001_0001_0002__28__R
SEHYSYRYSVKNYTEDSERLLLRAVIQFALTVSQKLLQRGLHIEFRVKFTTSGDSITVEVRVRVD VSFPASVQLHTAVEMHHWCIPFSVDGQPAPSLRWLFNGSVLNETSFIFTEFLEPAANETVRHGCLRLNQPTHVNNGNYTLLAANPFGQASASIMAAFMDNP bcov_revert_r1_HEEH_10552_000000000_0001_44_64_H_.._EHEE_10515_0001_0003_0001_0001__36__L
DEIEKRLRTRLEELVRADKNNDEEKVRKAWQKAVQIVIEANDDNVSKLASKIYRELAKRVKS VSFPASVQLHTAVEMHHWCIPFSVDGQPAPSLRWLFNGSVLNETSFIFTEFLEPAANETVRHGCLRLNQPTHVNNGNYTLLAANPFGQASASIMAAFMDNP longxing_Cationpi_ems_3hM_487_000000004_0001_0002__10__R
SPEEELKKDEKIAKKKGDTRALSVIQVAKKAYKKGDEWTLRIALHIAKQLL VSFPASVQLHTAVEMHHWCIPFSVDGQPAPSLRWLFNGSVLNETSFIFTEFLEPAANETVRHGCLRLNQPTHVNNGNYTLLAANPFGQASASIMAAFMDNP longxing_Cationpi_HHH_eva_0513_000000006_0001_0002__9__D
SEHYSYRYSVKNYTEDSERLLLRAVIQFALTVSQKALQRGLHIEFRVKFTTSGDSITVEVRVRSD VSFPASVQLHTAVEMHHWCIPFSVDGQPAPSLRWLFNGSVLNETSFIFTEFLEPAANETVRHGCLRLNQPTHVNNGNYTLLAANPFGQASASIMAAFMDNP bcov_revert_r1_HEEH_10552_000000000_0001_44_64_H_.._EHEE_10515_0001_0003_0001_0001__64__S
SLELQVLLILLLVTEAAKAGLPLVDELYKIAEKLLEELKKSARDPRQLREAELLEWVLKVVYKG VSFPASVQLHTAVEMHHWCIPFSVDGQPAPSLRWLFNGSVLNETSFIFTEFLEPAANETVRHGCLRLNQPTHVNNGNYTLLAANPFGQASASIMAAFMDNP bcov_revert_r1_ems_p1-15H-GBL-16H-GBL-15H_0593_0001_0001_0002_000000000_0001_19_33_H_.._ems_3hC_223_0001_0001_0001_0001_0001__14__T
SDEKLKRLEKIAKKKGAWKALAAIHLAKLASKRGDEKTLRSAEKLAEKILS VSFPASVQLHTAVEMHHWCIPFSVDGQPAPSLRWLFNGSVLNETSFIFTEFLEPAANETVRHGCLRLNQPTHVNNGNYTLLAANPFGQASASIMAAFMDN longxing_Motif2_ems_p1-14H-GBL-16H-GBL-15H_0729_0001_0001_0001_0001_0001_0002__22__A
SDEKLKRLEKIAKKKGAWKALVAIHLAKLASKRGDEKTLRSLEKLAEKILS VSFPASVQLHTAVEMHHWCIPFSVDGQPAPSLRWLFNGSVLNETSFIFTEFLEPAANETVRHGCLRLNQPTHVNNGNYTLLAANPFGQASASIMAAFMDN longxing_Motif2_ems_p1-14H-GBL-16H-GBL-15H_0729_0001_0001_0001_0001_0001_0002__42__L
DEEDKLVEWHLVIAEIAARFLQRPLRLTVRFNGFTVRVDVNTDPNVRKKAREKLTEWQKKVKKT VSFPASVQLHTAVEMHHWCIPFSVDGQPAPSLRWLFNGSVLNETSFIFTEFLEPAANETVRHGCLRLNQPTHVNNGNYTLLAANPFGQASASIMAAFMDNP bcov_6ala_r1_HEEH_10552_000000000_0001_44_64_H_.._HEEH_20750_0001_0003_0001_0001__58__Q
DEKLKKIKKWITEEARKAGVDRELIELAELLLLLAYYDGLFDPKKLAKRLLKLLRKEVKK VSFPASVQLHTAVEMHHWCIPFSVDGQPAPSLRWLFNGSVLNETSFIFTEFLEPAANETVRHGCLRLNQPTHVNNGNYTLLAANPFGQASASIMAAFMDNP bcov_revert_r1_HEEH_24497_000000002_0001_43_64_H_.._HHH_eva_0013_0001_0002_0001_0001__37__Y
SEHYSYRYSVKNYTEDSERLLMRAVIQFALTVSQKALQRGLHIEFRVKFTTSGDSITVEVRVRVD VSFPASVQLHTAVEMHHWCIPFSVDGQPAPSLRWLFNGSVLNETSFIFTEFLEPAANETVRHGCLRLNQPTHVNNGNYTLLAANPFGQASASIMAAFMDNP bcov_revert_r1_HEEH_10552_000000000_0001_44_64_H_.._EHEE_10515_0001_0003_0001_0001__22__M
DEKLKKIKKWITEEARKAGVDRELIELAEMLLLLAYLDGLFDPKKLAKRLLKLLRKEVKK VSFPASVQLHTAVEMHHWCIPFSVDGQPAPSLRWLFNGSVLNETSFIFTEFLEPAANETVRHGCLRLNQPTHVNNGNYTLLAANPFGQASASIMAAFMDNP bcov_revert_r1_HEEH_24497_000000002_0001_43_64_H_.._HHH_eva_0013_0001_0002_0001_0001__30__M
DEIEKRLSTALEELVRADKNNDEEKVRKAWQKAVQIVIEANDDNVSKLASKIYRELAKRVKS VSFPASVQLHTAVEMHHWCIPFSVDGQPAPSLRWLFNGSVLNETSFIFTEFLEPAANETVRHGCLRLNQPTHVNNGNYTLLAANPFGQASASIMAAFMDNP longxing_Cationpi_ems_3hM_487_000000004_0001_0002__8__S
DEEDKLVEWHLVIAEIAARNLQRPLRLTVRFNGFTVRVDVNTDPNVRKKAREKLTEWLKKVKKT VSFPASVQLHTAVEMHHWCIPFSVDGQPAPSLRWLFNGSVLNETSFIFTEFLEPAANETVRHGCLRLNQPTHVNNGNYTLLAANPFGQASASIMAAFMDNP bcov_6ala_r1_HEEH_10552_000000000_0001_44_64_H_.._HEEH_20750_0001_0003_0001_0001__20__N
DEEEKRILKKLKEVLRSLSSIPEPTAQKVVETAWKLAVEAVIKNDKELLKKVAEYAERILKKA VSFPASVQLHTAVEMHHWCIPFSVDGQPAPSLRWLFNGSVLNETSFIFTEFLEPAANETVRHGCLRLNQPTHVNNGNYTLLAANPFGQASASIMAAFMDNP longxing_Cationpi_ems_3hM_2634_000000026_0001_0001__23__E
DEIEKRLRTALEELVRADKNNDEEKVRKAWQKAVQIVIEANDDNVSKLAFKIYRELAKRVKS VSFPASVQLHTAVEMHHWCIPFSVDGQPAPSLRWLFNGSVLNETSFIFTEFLEPAANETVRHGCLRLNQPTHVNNGNYTLLAANPFGQASASIMAAFMDNP longxing_Cationpi_ems_3hM_487_000000004_0001_0002__50__F
DWKDQASELLDKLIKKARSNKDDELAKEVLKLLLRARWASHLSDDERAKKLLKKIVEEARKM VSFPASVQLHTAVEMHHWCIPFSVDGQPAPSLRWLFNGSVLNETSFIFTEFLEPAANETVRHGCLRLNQPTHVNNGNYTLLAANPFGQASASIMAAFMDNP bcov_revert_r1_HEEH_24497_000000002_0001_43_64_H_.._ems_3hC_101_0001_0001_0006_0001_0001__21__K
DEELKKLFQTLVKRVEELAKDPRNREEVLKLYILAVLVALEIGNPELRKQVEELVKKVLKLLES VSFPASVQLHTAVEMHHWCIPFSVDGQPAPSLRWLFNGSVLNETSFIFTEFLEPAANETVRHGCLRLNQPTHVNNGNYTLLAANPFGQASASIMAAFMDNP bcov_6ala_r1_HEEH_13973_000000000_0001_1_20_H_.._ems_3hM_1933_0001_0001_0001_0001__32__Y
SLELQVLLILLLVQEAAKAGLPLVDELYKIAEKLLEELKKNARDPRQLREAELLEWVLKVVYKG VSFPASVQLHTAVEMHHWCIPFSVDGQPAPSLRWLFNGSVLNETSFIFTEFLEPAANETVRHGCLRLNQPTHVNNGNYTLLAANPFGQASASIMAAFMDNP bcov_revert_r1_ems_p1-15H-GBL-16H-GBL-15H_0593_0001_0001_0002_000000000_0001_19_33_H_.._ems_3hC_223_0001_0001_0001_0001_0001__41__N
DEIEKRLRTALEELVRADKNNDEEKVEKAWQKAVQIVIEANDDNVSKLASKIYRELAKRVKS VSFPASVQLHTAVEMHHWCIPFSVDGQPAPSLRWLFNGSVLNETSFIFTEFLEPAANETVRHGCLRLNQPTHVNNGNYTLLAANPFGQASASIMAAFMDNP longxing_Cationpi_ems_3hM_487_000000004_0001_0002__27__E
SDEKLKRLEKIAKKKGAWKALVAIHLAKLMSKRGDEKTLRSAEKLAEKILS VSFPASVQLHTAVEMHHWCIPFSVDGQPAPSLRWLFNGSVLNETSFIFTEFLEPAANETVRHGCLRLNQPTHVNNGNYTLLAANPFGQASASIMAAFMDN longxing_Motif2_ems_p1-14H-GBL-16H-GBL-15H_0729_0001_0001_0001_0001_0001_0002__30__M
EEEKKLLTELKKLATKAVRNNDTDIVYKVIVLLVLILLEAQDPEVRELVERLFETLRKLLRQ VSFPASVQLHTAVEMHHWCIPFSVDGQPAPSLRWLFNGSVLNETSFIFTEFLEPAANETVRHGCLRLNQPTHVNNGNYTLLAANPFGQASASIMAAFMDNP bcov_6ala_r1_HEEH_13973_000000000_0001_1_20_H_.._ems_3hM_2201_0001_0003_0001_0001__53__F
DWKDQASELLDKLIKKARSNRDDELAKEVLKLLLRARWASHLSDDERAKKLLKKIVEEVRKM VSFPASVQLHTAVEMHHWCIPFSVDGQPAPSLRWLFNGSVLNETSFIFTEFLEPAANETVRHGCLRLNQPTHVNNGNYTLLAANPFGQASASIMAAFMDNP bcov_revert_r1_HEEH_24497_000000002_0001_43_64_H_.._ems_3hC_101_0001_0001_0006_0001_0001__59__V
DEIEKRLRTALEELVRADKNNDEEKVRKAWQKAGQIVIEANDDNVSKLASKIYRELAKRVKS VSFPASVQLHTAVEMHHWCIPFSVDGQPAPSLRWLFNGSVLNETSFIFTEFLEPAANETVRHGCLRLNQPTHVNNGNYTLLAANPFGQASASIMAAFMDNP longxing_Cationpi_ems_3hM_487_000000004_0001_0002__34__G
SPEEELKKLEKIAKKKGDTRALSVIQVAKKAYKKGDRWTLRIALHIAKQLL VSFPASVQLHTAVEMHHWCIPFSVDGQPAPSLRWLFNGSVLNETSFIFTEFLEPAANETVRHGCLRLNQPTHVNNGNYTLLAANPFGQASASIMAAFMDNP longxing_Cationpi_HHH_eva_0513_000000006_0001_0002__37__R
RDELKERIFKTIVRAVVTGDPELLKEAKKCLEKLKKLGRLDQSAKQLEKAVRFVEKQLRS VSFPASVQLHTAVEMHHWCIPFSVDGQPAPSLRWLFNGSVLNETSFIFTEFLEPAANETVRHGCLRLNQPTHVNNGNYTLLAANPFGQASASIMAAFMDNP longxing_CationpiFixed_HHH_eva_0229_000000001_0001_0001__30__C
DEIEKRLRTALEELVRADKNNDEEKVPKAWQKAVQIVIEANDDNVSKLASKIYRELAKRVKS VSFPASVQLHTAVEMHHWCIPFSVDGQPAPSLRWLFNGSVLNETSFIFTEFLEPAANETVRHGCLRLNQPTHVNNGNYTLLAANPFGQASASIMAAFMDNP longxing_Cationpi_ems_3hM_487_000000004_0001_0002__27__P
DEEEKRILKKLKEVLRSLKSIPDPTAQKVVETAWKLAVEAVIKNDKELLKKVAEYAERILKKA VSFPASVQLHTAVEMHHWCIPFSVDGQPAPSLRWLFNGSVLNETSFIFTEFLEPAANETVRHGCLRLNQPTHVNNGNYTLLAANPFGQASASIMAAFMDNP longxing_Cationpi_ems_3hM_2634_000000026_0001_0001__19__K
SEHYSYRYSVKNYTEDSERLLLRAVIQFALTASQKALQRGLHIEFRVKFTTSGDSITVEVRVRVD VSFPASVQLHTAVEMHHWCIPFSVDGQPAPSLRWLFNGSVLNETSFIFTEFLEPAANETVRHGCLRLNQPTHVNNGNYTLLAANPFGQASASIMAAFMDNP bcov_revert_r1_HEEH_10552_000000000_0001_44_64_H_.._EHEE_10515_0001_0003_0001_0001__32__A
DEEEKRILKFLKEVLRSLSSIPDPTAQKVVETAWKLAVEAVIKNDKELLKKVAEYAERILKKA VSFPASVQLHTAVEMHHWCIPFSVDGQPAPSLRWLFNGSVLNETSFIFTEFLEPAANETVRHGCLRLNQPTHVNNGNYTLLAANPFGQASASIMAAFMDNP longxing_Cationpi_ems_3hM_2634_000000026_0001_0001__10__F
SYTYSFTVDVQGDDEDAQRLLLLALLQAIWTASKIAKDLNLTLRFEVRLSQSGDQVTVTIEFRIN VSFPASVQLHTAVEMHHWCIPFSVDGQPAPSLRWLFNGSVLNETSFIFTEFLEPAANETVRHGCLRLNQPTHVNNGNYTLLAANPFGQASASIMAAFMDNP bcov_revert_r1_HEEH_24497_000000002_0001_43_64_H_.._EHEE_03015_0001_0001_0001_0001__49__L
DEELKKLFQTLVKRIEELAKDPRNREEVLKLLILAVLVALEIGNPELRKQVEELVKKVLKLLES VSFPASVQLHTAVEMHHWCIPFSVDGQPAPSLRWLFNGSVLNETSFIFTEFLEPAANETVRHGCLRLNQPTHVNNGNYTLLAANPFGQASASIMAAFMDNP bcov_6ala_r1_HEEH_13973_000000000_0001_1_20_H_.._ems_3hM_1933_0001_0001_0001_0001__15__I
DEELKKLFQTLVKRVEELAKDPRNREEVLKLLWLAVLVALEIGNPELRKQVEELVKKVLKLLES VSFPASVQLHTAVEMHHWCIPFSVDGQPAPSLRWLFNGSVLNETSFIFTEFLEPAANETVRHGCLRLNQPTHVNNGNYTLLAANPFGQASASIMAAFMDNP bcov_6ala_r1_HEEH_13973_000000000_0001_1_20_H_.._ems_3hM_1933_0001_0001_0001_0001__33__W
DEVVVWILILVRVALDRARTNNTTVEVQVNRNNVRVNIRITTDPDEVRKLLRKALELALKLLKK VSFPASVQLHTAVEMHHWCIPFSVDGQPAPSLRWLFNGSVLNETSFIFTEFLEPAANETVRHGCLRLNQPTHVNNGNYTLLAANPFGQASASIMAAFMDNP bcov_revert_r1_ems_3hM_698_000000000_0001_1_19_H_.._HEEH_12613_0001_0001_0001_0001__31__R
DEIEKRLRTALEELVRADKNNDEEKVRKAWQKAVQIVIEANDDNVSKLASKMYRELAKRVKS VSFPASVQLHTAVEMHHWCIPFSVDGQPAPSLRWLFNGSVLNETSFIFTEFLEPAANETVRHGCLRLNQPTHVNNGNYTLLAANPFGQASASIMAAFMDNP longxing_Cationpi_ems_3hM_487_000000004_0001_0002__52__M
DEELKKLFQTLVKRVEELAKDPRNREEVLKLLILAVLVALEIGNPELRKQVEELVKNVLKLLES VSFPASVQLHTAVEMHHWCIPFSVDGQPAPSLRWLFNGSVLNETSFIFTEFLEPAANETVRHGCLRLNQPTHVNNGNYTLLAANPFGQASASIMAAFMDNP bcov_6ala_r1_HEEH_13973_000000000_0001_1_20_H_.._ems_3hM_1933_0001_0001_0001_0001__57__N
SEHYSYRYSVKNYTEDSERILLRAVIQFALTVSQKALQRGLHIEFRVKFTTSGDSITVEVRVRVD VSFPASVQLHTAVEMHHWCIPFSVDGQPAPSLRWLFNGSVLNETSFIFTEFLEPAANETVRHGCLRLNQPTHVNNGNYTLLAANPFGQASASIMAAFMDNP bcov_revert_r1_HEEH_10552_000000000_0001_44_64_H_.._EHEE_10515_0001_0003_0001_0001__20__I
DEVDVWILILVRVALDRARTNNTTVEVQVNVNNVRVNIRITTDPDEVRKLLRKALELALKLLKK VSFPASVQLHTAVEMHHWCIPFSVDGQPAPSLRWLFNGSVLNETSFIFTEFLEPAANETVRHGCLRLNQPTHVNNGNYTLLAANPFGQASASIMAAFMDNP bcov_revert_r1_ems_3hM_698_000000000_0001_1_19_H_.._HEEH_12613_0001_0001_0001_0001__4__D
SLELQVLLILLLVQEAAKAGLPLVDELYKIAEKLLEELKKSARDPRQLREAELLEWLLKVVYKG VSFPASVQLHTAVEMHHWCIPFSVDGQPAPSLRWLFNGSVLNETSFIFTEFLEPAANETVRHGCLRLNQPTHVNNGNYTLLAANPFGQASASIMAAFMDNP bcov_revert_r1_ems_p1-15H-GBL-16H-GBL-15H_0593_0001_0001_0002_000000000_0001_19_33_H_.._ems_3hC_223_0001_0001_0001_0001_0001__57__L
DEVVVWILILVRVALDRARTNNTTVEVQVNVNNVRVNIRITTDPDEVRKLLRKALELAMKLLKK VSFPASVQLHTAVEMHHWCIPFSVDGQPAPSLRWLFNGSVLNETSFIFTEFLEPAANETVRHGCLRLNQPTHVNNGNYTLLAANPFGQASASIMAAFMDNP bcov_revert_r1_ems_3hM_698_000000000_0001_1_19_H_.._HEEH_12613_0001_0001_0001_0001__59__M
SYTYSFTVDVQGDDEDAQRLLLLALLQAIWTASKRAKDLNLTLRFEVRRSQSGDQVTVTIEFRIN VSFPASVQLHTAVEMHHWCIPFSVDGQPAPSLRWLFNGSVLNETSFIFTEFLEPAANETVRHGCLRLNQPTHVNNGNYTLLAANPFGQASASIMAAFMDNP bcov_revert_r1_HEEH_24497_000000002_0001_43_64_H_.._EHEE_03015_0001_0001_0001_0001__35__R
DEEEKRIEKKLKEVLRSLSSIPDPTAQKVVETAWKLAVEAVIKNDKELLKKVAEYAERILKKA VSFPASVQLHTAVEMHHWCIPFSVDGQPAPSLRWLFNGSVLNETSFIFTEFLEPAANETVRHGCLRLNQPTHVNNGNYTLLAANPFGQASASIMAAFMDNP longxing_Cationpi_ems_3hM_2634_000000026_0001_0001__8__E
EEEKKLLTELKKLATKAVRNNDTDIVYKVIVLLVLILLEAQDPEVREIVERLVETLRKLLRQ VSFPASVQLHTAVEMHHWCIPFSVDGQPAPSLRWLFNGSVLNETSFIFTEFLEPAANETVRHGCLRLNQPTHVNNGNYTLLAANPFGQASASIMAAFMDNP bcov_6ala_r1_HEEH_13973_000000000_0001_1_20_H_.._ems_3hM_2201_0001_0003_0001_0001__48__I
RDELKERIFKTIVRHVVTGDPELLKEAKKLLEKLKKLGRLDQSAKQLEKAVRFVEKQLRS VSFPASVQLHTAVEMHHWCIPFSVDGQPAPSLRWLFNGSVLNETSFIFTEFLEPAANETVRHGCLRLNQPTHVNNGNYTLLAANPFGQASASIMAAFMDNP longxing_CationpiFixed_HHH_eva_0229_000000001_0001_0001__15__H
DEIEKRLRTALEELVRADKNNDEEKVRKAWQKAVQIVIGANDDNVSKLASKIYRELAKRVKS VSFPASVQLHTAVEMHHWCIPFSVDGQPAPSLRWLFNGSVLNETSFIFTEFLEPAANETVRHGCLRLNQPTHVNNGNYTLLAANPFGQASASIMAAFMDNP longxing_Cationpi_ems_3hM_487_000000004_0001_0002__39__G
SPEEELKKLEKIAKKKGDTRALSVIQVVKKAYKKGDEWTLRIALHIAKQLL VSFPASVQLHTAVEMHHWCIPFSVDGQPAPSLRWLFNGSVLNETSFIFTEFLEPAANETVRHGCLRLNQPTHVNNGNYTLLAANPFGQASASIMAAFMDNP longxing_Cationpi_HHH_eva_0513_000000006_0001_0002__28__V
DEIEKRLRTALEELVRADKNNDEEKVRKAWQIAVQIVIEANDDNVSKLASKIYRELAKRVKS VSFPASVQLHTAVEMHHWCIPFSVDGQPAPSLRWLFNGSVLNETSFIFTEFLEPAANETVRHGCLRLNQPTHVNNGNYTLLAANPFGQASASIMAAFMDNP longxing_Cationpi_ems_3hM_487_000000004_0001_0002__32__I
DHEELLVYAIALIALRVVKKLGRPFRLTSQFGGKTVTFDFDSDPDQVRKVAETILKWERDIKRK VSFPASVQLHTAVEMHHWCIPFSVDGQPAPSLRWLFNGSVLNETSFIFTEFLEPAANETVRHGCLRLNQPTHVNNGNYTLLAANPFGQASASIMAAFMDNP bcov_6ala_r1_ems_3hM_698_000000000_0001_1_19_H_.._HEEH_08998_0001_0001_0001__29__S
DEVVVWILILVRVALDRARTNNTTVEVQVNVNNVRVNIRITTDPDEVSKLLRKALELALKLLKK VSFPASVQLHTAVEMHHWCIPFSVDGQPAPSLRWLFNGSVLNETSFIFTEFLEPAANETVRHGCLRLNQPTHVNNGNYTLLAANPFGQASASIMAAFMDNP bcov_revert_r1_ems_3hM_698_000000000_0001_1_19_H_.._HEEH_12613_0001_0001_0001_0001__48__S
SPEEELKKLEKIAKKKGDTRALSVIQVAKKAYKKGDEWTLRIALHILKQLL VSFPASVQLHTAVEMHHWCIPFSVDGQPAPSLRWLFNGSVLNETSFIFTEFLEPAANETVRHGCLRLNQPTHVNNGNYTLLAANPFGQASASIMAAFMDNP longxing_Cationpi_HHH_eva_0513_000000006_0001_0002__47__L
SDEKLKRLEKIAKKKGAWKALVAIHLAKLASKRGDEKTLRSAEKLAEKIAS VSFPASVQLHTAVEMHHWCIPFSVDGQPAPSLRWLFNGSVLNETSFIFTEFLEPAANETVRHGCLRLNQPTHVNNGNYTLLAANPFGQASASIMAAFMDN longxing_Motif2_ems_p1-14H-GBL-16H-GBL-15H_0729_0001_0001_0001_0001_0001_0002__50__A
DEVVVWILIMVRVALDRARTNNTTVEVQVNVNNVRVNIRITTDPDEVRKLLRKALELALKLLKK VSFPASVQLHTAVEMHHWCIPFSVDGQPAPSLRWLFNGSVLNETSFIFTEFLEPAANETVRHGCLRLNQPTHVNNGNYTLLAANPFGQASASIMAAFMDNP bcov_revert_r1_ems_3hM_698_000000000_0001_1_19_H_.._HEEH_12613_0001_0001_0001_0001__10__M
SPEEELKKLEKIAKKKGDTRALSVIQVAKLAYKKGDEWTLRIALHIAKQLL VSFPASVQLHTAVEMHHWCIPFSVDGQPAPSLRWLFNGSVLNETSFIFTEFLEPAANETVRHGCLRLNQPTHVNNGNYTLLAANPFGQASASIMAAFMDNP longxing_Cationpi_HHH_eva_0513_000000006_0001_0002__30__L
DEIEKRLRTALEELVRIDKNNDEEKVRKAWQKAVQIVIEANDDNVSKLASKIYRELAKRVKS VSFPASVQLHTAVEMHHWCIPFSVDGQPAPSLRWLFNGSVLNETSFIFTEFLEPAANETVRHGCLRLNQPTHVNNGNYTLLAANPFGQASASIMAAFMDNP longxing_Cationpi_ems_3hM_487_000000004_0001_0002__17__I
EEEKKLLTELKKLATKAVRNNDTDIVYKVIVLLVLILLEAQDPEVRELVERRVETLRKLLRQ VSFPASVQLHTAVEMHHWCIPFSVDGQPAPSLRWLFNGSVLNETSFIFTEFLEPAANETVRHGCLRLNQPTHVNNGNYTLLAANPFGQASASIMAAFMDNP bcov_6ala_r1_HEEH_13973_000000000_0001_1_20_H_.._ems_3hM_2201_0001_0003_0001_0001__52__R
DEIEKRLRTALEELVRADKNNDEEKVRKAWQRAVQIVIEANDDNVSKLASKIYRELAKRVKS VSFPASVQLHTAVEMHHWCIPFSVDGQPAPSLRWLFNGSVLNETSFIFTEFLEPAANETVRHGCLRLNQPTHVNNGNYTLLAANPFGQASASIMAAFMDNP longxing_Cationpi_ems_3hM_487_000000004_0001_0002__32__R
SLELKVLLILLLVQEAAKAGLPLVDELYKIAEKLLEELKKSARDPRQLREAELLEWVLKVVYKG VSFPASVQLHTAVEMHHWCIPFSVDGQPAPSLRWLFNGSVLNETSFIFTEFLEPAANETVRHGCLRLNQPTHVNNGNYTLLAANPFGQASASIMAAFMDNP bcov_revert_r1_ems_p1-15H-GBL-16H-GBL-15H_0593_0001_0001_0002_000000000_0001_19_33_H_.._ems_3hC_223_0001_0001_0001_0001_0001__5__K
DEIEKRLRTALEELVRADKNNDEEKVRKAWQKAVQIVIEANDDNVSKLASKIYCELAKRVKS VSFPASVQLHTAVEMHHWCIPFSVDGQPAPSLRWLFNGSVLNETSFIFTEFLEPAANETVRHGCLRLNQPTHVNNGNYTLLAANPFGQASASIMAAFMDNP longxing_Cationpi_ems_3hM_487_000000004_0001_0002__54__C
DWKDQASELLDKLIKKARSNRDDELAKEVLKLLLEARWASHLSDDERAKKLLKKIVEEARKM VSFPASVQLHTAVEMHHWCIPFSVDGQPAPSLRWLFNGSVLNETSFIFTEFLEPAANETVRHGCLRLNQPTHVNNGNYTLLAANPFGQASASIMAAFMDNP bcov_revert_r1_HEEH_24497_000000002_0001_43_64_H_.._ems_3hC_101_0001_0001_0006_0001_0001__35__E
DEIEKRLRTALEELVRADKNNDEEKVRKAWQKAVQIVIEANDDNVSKLAVKIYRELAKRVKS VSFPASVQLHTAVEMHHWCIPFSVDGQPAPSLRWLFNGSVLNETSFIFTEFLEPAANETVRHGCLRLNQPTHVNNGNYTLLAANPFGQASASIMAAFMDNP longxing_Cationpi_ems_3hM_487_000000004_0001_0002__50__V
SIRITVQITVDKRDEDSEIRAVLLAILVSHHAELLAKKLNTSVRYSLTVTEENGQLKVRVEVEVQ VSFPASVQLHTAVEMHHWCIPFSVDGQPAPSLRWLFNGSVLNETSFIFTEFLEPAANETVRHGCLRLNQPTHVNNGNYTLLAANPFGQASASIMAAFMDNP bcov_revert_r1_HEEH_10552_000000000_0001_44_64_H_.._EHEE_06923_0001_0003_0001_0001__47__L
DEIEKRLRTALEELVRADKNNDEEKVRKAWQKAVQIQIEANDDNVSKLASKIYRELAKRVKS VSFPASVQLHTAVEMHHWCIPFSVDGQPAPSLRWLFNGSVLNETSFIFTEFLEPAANETVRHGCLRLNQPTHVNNGNYTLLAANPFGQASASIMAAFMDNP longxing_Cationpi_ems_3hM_487_000000004_0001_0002__37__Q
DWKDQASELLDKLIKKARSNRDDEMAKEVLKLLLRARWASHLSDDERAKKLLKKIVEEARKM VSFPASVQLHTAVEMHHWCIPFSVDGQPAPSLRWLFNGSVLNETSFIFTEFLEPAANETVRHGCLRLNQPTHVNNGNYTLLAANPFGQASASIMAAFMDNP bcov_revert_r1_HEEH_24497_000000002_0001_43_64_H_.._ems_3hC_101_0001_0001_0006_0001_0001__25__M
DWKDQASELLDKLIKKARSNRDDELAKEVLKLLLRARWASHRSDDERAKKLLKKIVEEARKM VSFPASVQLHTAVEMHHWCIPFSVDGQPAPSLRWLFNGSVLNETSFIFTEFLEPAANETVRHGCLRLNQPTHVNNGNYTLLAANPFGQASASIMAAFMDNP bcov_revert_r1_HEEH_24497_000000002_0001_43_64_H_.._ems_3hC_101_0001_0001_0006_0001_0001__42__R
DEIEKRLRTALEELVRADKNNDEEKVRKAWQKAVQIVIEANDDNVSKLASKGYRELAKRVKS VSFPASVQLHTAVEMHHWCIPFSVDGQPAPSLRWLFNGSVLNETSFIFTEFLEPAANETVRHGCLRLNQPTHVNNGNYTLLAANPFGQASASIMAAFMDNP longxing_Cationpi_ems_3hM_487_000000004_0001_0002__52__G
DEEEKRILKKLKEVLRSLSSIPDPTAQKVVETLWKLAVEAVIKNDKELLKKVAEYAERILKKA VSFPASVQLHTAVEMHHWCIPFSVDGQPAPSLRWLFNGSVLNETSFIFTEFLEPAANETVRHGCLRLNQPTHVNNGNYTLLAANPFGQASASIMAAFMDNP longxing_Cationpi_ems_3hM_2634_000000026_0001_0001__33__L
SEEHDKQLVELLIVIILELAEKTDHVRFKFVNVTINVSGSLSPEEIETLVRRLLEKAVEILKKF VSFPASVQLHTAVEMHHWCIPFSVDGQPAPSLRWLFNGSVLNETSFIFTEFLEPAANETVRHGCLRLNQPTHVNNGNYTLLAANPFGQASASIMAAFMDNP bcov_6ala_r1_HEEH_22785_000000003_0001_44_64_H_.._HEEH_24991_0001_0001_0001_0001__7__Q
DEELKKLFQTLVKRVEELAKDPRNREEVLKLLILAVLVALEIGNPELRKQVEELVKKVNKLLES VSFPASVQLHTAVEMHHWCIPFSVDGQPAPSLRWLFNGSVLNETSFIFTEFLEPAANETVRHGCLRLNQPTHVNNGNYTLLAANPFGQASASIMAAFMDNP bcov_6ala_r1_HEEH_13973_000000000_0001_1_20_H_.._ems_3hM_1933_0001_0001_0001_0001__59__N
DEELKKLFQTLVKRVEELAKDPRNREEVLKLLILAVLVALAIGNPELRKQVEELVKKVLKLLES VSFPASVQLHTAVEMHHWCIPFSVDGQPAPSLRWLFNGSVLNETSFIFTEFLEPAANETVRHGCLRLNQPTHVNNGNYTLLAANPFGQASASIMAAFMDNP bcov_6ala_r1_HEEH_13973_000000000_0001_1_20_H_.._ems_3hM_1933_0001_0001_0001_0001__41__A
DKVVVWILILVRVALDRARTNNTTVEVQVNVNNVRVNIRITTDPDEVRKLLRKALELALKLLKK VSFPASVQLHTAVEMHHWCIPFSVDGQPAPSLRWLFNGSVLNETSFIFTEFLEPAANETVRHGCLRLNQPTHVNNGNYTLLAANPFGQASASIMAAFMDNP bcov_revert_r1_ems_3hM_698_000000000_0001_1_19_H_.._HEEH_12613_0001_0001_0001_0001__2__K
DEELKKLFQTLVKRVEELAKDPRNREEVLKLLILAVLVALEIGNPELRKQVEELVKKMLKLLES VSFPASVQLHTAVEMHHWCIPFSVDGQPAPSLRWLFNGSVLNETSFIFTEFLEPAANETVRHGCLRLNQPTHVNNGNYTLLAANPFGQASASIMAAFMDNP bcov_6ala_r1_HEEH_13973_000000000_0001_1_20_H_.._ems_3hM_1933_0001_0001_0001_0001__58__M
DEIEKRLRTALEELVRADKNNDEEKVRKAIQKAVQIVIEANDDNVSKLASKIYRELAKRVKS VSFPASVQLHTAVEMHHWCIPFSVDGQPAPSLRWLFNGSVLNETSFIFTEFLEPAANETVRHGCLRLNQPTHVNNGNYTLLAANPFGQASASIMAAFMDNP longxing_Cationpi_ems_3hM_487_000000004_0001_0002__30__I
SDEKLKRLEKIAKKKGAWKALVAIHLAKLASKRGDEKTLRSAEKIAEKILS VSFPASVQLHTAVEMHHWCIPFSVDGQPAPSLRWLFNGSVLNETSFIFTEFLEPAANETVRHGCLRLNQPTHVNNGNYTLLAANPFGQASASIMAAFMDN longxing_Motif2_ems_p1-14H-GBL-16H-GBL-15H_0729_0001_0001_0001_0001_0001_0002__45__I
DEIEKRLRTALEELVRADKNNDEEKVRKAWQKTVQIVIEANDDNVSKLASKIYRELAKRVKS VSFPASVQLHTAVEMHHWCIPFSVDGQPAPSLRWLFNGSVLNETSFIFTEFLEPAANETVRHGCLRLNQPTHVNNGNYTLLAANPFGQASASIMAAFMDNP longxing_Cationpi_ems_3hM_487_000000004_0001_0002__33__T
DEIEKRLRTALEELVRADKNNDEEKVRKAWQKAVQIVIEANDDNVSKLASKIYRELKKRVKS VSFPASVQLHTAVEMHHWCIPFSVDGQPAPSLRWLFNGSVLNETSFIFTEFLEPAANETVRHGCLRLNQPTHVNNGNYTLLAANPFGQASASIMAAFMDNP longxing_Cationpi_ems_3hM_487_000000004_0001_0002__57__K
DEIEKRLRTALEMLVRADKNNDEEKVRKAWQKAVQIVIEANDDNVSKLASKIYRELAKRVKS VSFPASVQLHTAVEMHHWCIPFSVDGQPAPSLRWLFNGSVLNETSFIFTEFLEPAANETVRHGCLRLNQPTHVNNGNYTLLAANPFGQASASIMAAFMDNP longxing_Cationpi_ems_3hM_487_000000004_0001_0002__13__M
DEIEKRLRTALEELVRADKNNDEEKVIKAWQKAVQIVIEANDDNVSKLASKIYRELAKRVKS VSFPASVQLHTAVEMHHWCIPFSVDGQPAPSLRWLFNGSVLNETSFIFTEFLEPAANETVRHGCLRLNQPTHVNNGNYTLLAANPFGQASASIMAAFMDNP longxing_Cationpi_ems_3hM_487_000000004_0001_0002__27__I
DEIEKRLRTALEELVRADKNNDEEKVRKAWQKAVQMVIEANDDNVSKLASKIYRELAKRVKS VSFPASVQLHTAVEMHHWCIPFSVDGQPAPSLRWLFNGSVLNETSFIFTEFLEPAANETVRHGCLRLNQPTHVNNGNYTLLAANPFGQASASIMAAFMDNP longxing_Cationpi_ems_3hM_487_000000004_0001_0002__36__M
SLELQVLLILLLVQEAAKAGLPLVDELYKIAEKLLEELKKSARDPRQLREAELLEWVLKQVYKG VSFPASVQLHTAVEMHHWCIPFSVDGQPAPSLRWLFNGSVLNETSFIFTEFLEPAANETVRHGCLRLNQPTHVNNGNYTLLAANPFGQASASIMAAFMDNP bcov_revert_r1_ems_p1-15H-GBL-16H-GBL-15H_0593_0001_0001_0002_000000000_0001_19_33_H_.._ems_3hC_223_0001_0001_0001_0001_0001__60__Q
DEELKKLFQTLVKRVEELAKDPRNREEVLKLLILAVLVALEIGNPELRKQVEELVKKVLKDLES VSFPASVQLHTAVEMHHWCIPFSVDGQPAPSLRWLFNGSVLNETSFIFTEFLEPAANETVRHGCLRLNQPTHVNNGNYTLLAANPFGQASASIMAAFMDNP bcov_6ala_r1_HEEH_13973_000000000_0001_1_20_H_.._ems_3hM_1933_0001_0001_0001_0001__61__D
DEEDKLVEWHLVIAEIAARFLQRPLRLTVRFNGFTVRVDVNTDPNVRKKAREKLTEWRKKVKKT VSFPASVQLHTAVEMHHWCIPFSVDGQPAPSLRWLFNGSVLNETSFIFTEFLEPAANETVRHGCLRLNQPTHVNNGNYTLLAANPFGQASASIMAAFMDNP bcov_6ala_r1_HEEH_10552_000000000_0001_44_64_H_.._HEEH_20750_0001_0003_0001_0001__58__R
DEIEKRLRTALEELVRADKNNDEEKVRKAWQKAVLIVIEANDDNVSKLASKIYRELAKRVKS VSFPASVQLHTAVEMHHWCIPFSVDGQPAPSLRWLFNGSVLNETSFIFTEFLEPAANETVRHGCLRLNQPTHVNNGNYTLLAANPFGQASASIMAAFMDNP longxing_Cationpi_ems_3hM_487_000000004_0001_0002__35__L
DEVVVWILIIVRVALDRARTNNTTVEVQVNVNNVRVNIRITTDPDEVRKLLRKALELALKLLKK VSFPASVQLHTAVEMHHWCIPFSVDGQPAPSLRWLFNGSVLNETSFIFTEFLEPAANETVRHGCLRLNQPTHVNNGNYTLLAANPFGQASASIMAAFMDNP bcov_revert_r1_ems_3hM_698_000000000_0001_1_19_H_.._HEEH_12613_0001_0001_0001_0001__10__I
SYTYSFTVDVQGDDEDARRLLLLALLQAIWTASKIAKDLNLTLRFEVRRSQSGDQVTVTIEFRIN VSFPASVQLHTAVEMHHWCIPFSVDGQPAPSLRWLFNGSVLNETSFIFTEFLEPAANETVRHGCLRLNQPTHVNNGNYTLLAANPFGQASASIMAAFMDNP bcov_revert_r1_HEEH_24497_000000002_0001_43_64_H_.._EHEE_03015_0001_0001_0001_0001__18__R
SYTYSFTVDVQGDDEDAQRLDLLALLQAIWTASKIAKDLNLTLRFEVRRSQSGDQVTVTIEFRIN VSFPASVQLHTAVEMHHWCIPFSVDGQPAPSLRWLFNGSVLNETSFIFTEFLEPAANETVRHGCLRLNQPTHVNNGNYTLLAANPFGQASASIMAAFMDNP bcov_revert_r1_HEEH_24497_000000002_0001_43_64_H_.._EHEE_03015_0001_0001_0001_0001__21__D
SLELQVLLILLLVQEAAKLGLPLVDELYKIAEKLLEELKKSARDPRQLREAELLEWVLKVVYKG VSFPASVQLHTAVEMHHWCIPFSVDGQPAPSLRWLFNGSVLNETSFIFTEFLEPAANETVRHGCLRLNQPTHVNNGNYTLLAANPFGQASASIMAAFMDNP bcov_revert_r1_ems_p1-15H-GBL-16H-GBL-15H_0593_0001_0001_0002_000000000_0001_19_33_H_.._ems_3hC_223_0001_0001_0001_0001_0001__19__L
SEHYSYRYSVKNYTEDSERLRLRAVIQFALTVSQKALQRGLHIEFRVKFTTSGDSITVEVRVRVD VSFPASVQLHTAVEMHHWCIPFSVDGQPAPSLRWLFNGSVLNETSFIFTEFLEPAANETVRHGCLRLNQPTHVNNGNYTLLAANPFGQASASIMAAFMDNP bcov_revert_r1_HEEH_10552_000000000_0001_44_64_H_.._EHEE_10515_0001_0003_0001_0001__21__R
DEIEKRLRTALEELVRADKNNDEEKVRKAWQKAVQIVIEANDDNVSKLASKIYGELAKRVKS VSFPASVQLHTAVEMHHWCIPFSVDGQPAPSLRWLFNGSVLNETSFIFTEFLEPAANETVRHGCLRLNQPTHVNNGNYTLLAANPFGQASASIMAAFMDNP longxing_Cationpi_ems_3hM_487_000000004_0001_0002__54__G
DWKDQASELLDKLDKKARSNRDDELAKEVLKLLLRARWASHLSDDERAKKLLKKIVEEARKM VSFPASVQLHTAVEMHHWCIPFSVDGQPAPSLRWLFNGSVLNETSFIFTEFLEPAANETVRHGCLRLNQPTHVNNGNYTLLAANPFGQASASIMAAFMDNP bcov_revert_r1_HEEH_24497_000000002_0001_43_64_H_.._ems_3hC_101_0001_0001_0006_0001_0001__14__D
KEIEKRLRTALEELVRADKNNDEEKVRKAWQKAVQIVIEANDDNVSKLASKIYRELAKRVKS VSFPASVQLHTAVEMHHWCIPFSVDGQPAPSLRWLFNGSVLNETSFIFTEFLEPAANETVRHGCLRLNQPTHVNNGNYTLLAANPFGQASASIMAAFMDNP longxing_Cationpi_ems_3hM_487_000000004_0001_0002__1__K
DWKDQASELLDKLIKKARSNRDDELAKEVLKLLLRARIASHLSDDERAKKLLKKIVEEARKM VSFPASVQLHTAVEMHHWCIPFSVDGQPAPSLRWLFNGSVLNETSFIFTEFLEPAANETVRHGCLRLNQPTHVNNGNYTLLAANPFGQASASIMAAFMDNP bcov_revert_r1_HEEH_24497_000000002_0001_43_64_H_.._ems_3hC_101_0001_0001_0006_0001_0001__38__I
SYTYSFTVDVQGDDEDAQRLLLLALLQAIWTASKIAKDLNATLRFEVRRSQSGDQVTVTIEFRIN VSFPASVQLHTAVEMHHWCIPFSVDGQPAPSLRWLFNGSVLNETSFIFTEFLEPAANETVRHGCLRLNQPTHVNNGNYTLLAANPFGQASASIMAAFMDNP bcov_revert_r1_HEEH_24497_000000002_0001_43_64_H_.._EHEE_03015_0001_0001_0001_0001__41__A
DHEELLVYAIALIALRVVKKLGRPFRLTVQFGGKTVTFDFGSDPDQVRKVAETILKWERDIKRK VSFPASVQLHTAVEMHHWCIPFSVDGQPAPSLRWLFNGSVLNETSFIFTEFLEPAANETVRHGCLRLNQPTHVNNGNYTLLAANPFGQASASIMAAFMDNP bcov_6ala_r1_ems_3hM_698_000000000_0001_1_19_H_.._HEEH_08998_0001_0001_0001__41__G
DWKDQASELLDKLIKKARSNRDDELAKEVLKLLLRARWASHLSDDERAKKVLKKIVEEARKM VSFPASVQLHTAVEMHHWCIPFSVDGQPAPSLRWLFNGSVLNETSFIFTEFLEPAANETVRHGCLRLNQPTHVNNGNYTLLAANPFGQASASIMAAFMDNP bcov_revert_r1_HEEH_24497_000000002_0001_43_64_H_.._ems_3hC_101_0001_0001_0006_0001_0001__51__V
DEIEKRLRTALEELVRADKNNDEEKVRKAWQKAVQIVIWANDDNVSKLASKIYRELAKRVKS VSFPASVQLHTAVEMHHWCIPFSVDGQPAPSLRWLFNGSVLNETSFIFTEFLEPAANETVRHGCLRLNQPTHVNNGNYTLLAANPFGQASASIMAAFMDNP longxing_Cationpi_ems_3hM_487_000000004_0001_0002__39__W
DEIEKRLRTALEELVRADKNNDEEKVRKAWQKAVQIVIEANDDNVSKLASKPYRELAKRVKS VSFPASVQLHTAVEMHHWCIPFSVDGQPAPSLRWLFNGSVLNETSFIFTEFLEPAANETVRHGCLRLNQPTHVNNGNYTLLAANPFGQASASIMAAFMDNP longxing_Cationpi_ems_3hM_487_000000004_0001_0002__52__P
DEIEKRLRTALEEQVRADKNNDEEKVRKAWQKAVQIVIEANDDNVSKLASKIYRELAKRVKS VSFPASVQLHTAVEMHHWCIPFSVDGQPAPSLRWLFNGSVLNETSFIFTEFLEPAANETVRHGCLRLNQPTHVNNGNYTLLAANPFGQASASIMAAFMDNP longxing_Cationpi_ems_3hM_487_000000004_0001_0002__14__Q
DEIEKRLRTALEELVRADKNNDEEKVRKAWQKAVQIVIEANDDNVSKLASKIPRELAKRVKS VSFPASVQLHTAVEMHHWCIPFSVDGQPAPSLRWLFNGSVLNETSFIFTEFLEPAANETVRHGCLRLNQPTHVNNGNYTLLAANPFGQASASIMAAFMDNP longxing_Cationpi_ems_3hM_487_000000004_0001_0002__53__P
DEIEKRLRTALEELVRADKNCDEEKVRKAWQKAVQIVIEANDDNVSKLASKIYRELAKRVKS VSFPASVQLHTAVEMHHWCIPFSVDGQPAPSLRWLFNGSVLNETSFIFTEFLEPAANETVRHGCLRLNQPTHVNNGNYTLLAANPFGQASASIMAAFMDNP longxing_Cationpi_ems_3hM_487_000000004_0001_0002__21__C
SDEKLKRMEKIAKKKGAWKALVAIHLAKLASKRGDEKTLRSAEKLAEKILS VSFPASVQLHTAVEMHHWCIPFSVDGQPAPSLRWLFNGSVLNETSFIFTEFLEPAANETVRHGCLRLNQPTHVNNGNYTLLAANPFGQASASIMAAFMDN longxing_Motif2_ems_p1-14H-GBL-16H-GBL-15H_0729_0001_0001_0001_0001_0001_0002__8__M
SEHYSYRYSVKNYTEDSERLLLRAVITFALTVSQKALQRGLHIEFRVKFTTSGDSITVEVRVRVD VSFPASVQLHTAVEMHHWCIPFSVDGQPAPSLRWLFNGSVLNETSFIFTEFLEPAANETVRHGCLRLNQPTHVNNGNYTLLAANPFGQASASIMAAFMDNP bcov_revert_r1_HEEH_10552_000000000_0001_44_64_H_.._EHEE_10515_0001_0003_0001_0001__27__T
DEIEKRLRTALEELVRADKNNDEEKVRYAWQKAVQIVIEANDDNVSKLASKIYRELAKRVKS VSFPASVQLHTAVEMHHWCIPFSVDGQPAPSLRWLFNGSVLNETSFIFTEFLEPAANETVRHGCLRLNQPTHVNNGNYTLLAANPFGQASASIMAAFMDNP longxing_Cationpi_ems_3hM_487_000000004_0001_0002__28__Y
DEIEKRLRTALEELVRADKNNDEEKVRKAWQKAVQIVIEANDDSVSKLASKIYRELAKRVKS VSFPASVQLHTAVEMHHWCIPFSVDGQPAPSLRWLFNGSVLNETSFIFTEFLEPAANETVRHGCLRLNQPTHVNNGNYTLLAANPFGQASASIMAAFMDNP longxing_Cationpi_ems_3hM_487_000000004_0001_0002__44__S
DEIEKRLRSALEELVRADKNNDEEKVRKAWQKAVQIVIEANDDNVSKLASKIYRELAKRVKS VSFPASVQLHTAVEMHHWCIPFSVDGQPAPSLRWLFNGSVLNETSFIFTEFLEPAANETVRHGCLRLNQPTHVNNGNYTLLAANPFGQASASIMAAFMDNP longxing_Cationpi_ems_3hM_487_000000004_0001_0002__9__S
DEIEKRLRTALEELVRADKNNDEEKVRKAWQKAVQIVIEANSDNVSKLASKIYRELAKRVKS VSFPASVQLHTAVEMHHWCIPFSVDGQPAPSLRWLFNGSVLNETSFIFTEFLEPAANETVRHGCLRLNQPTHVNNGNYTLLAANPFGQASASIMAAFMDNP longxing_Cationpi_ems_3hM_487_000000004_0001_0002__42__S
EEEKKLLTELKKLATKAVRNNDTDIVYKVIVLLVLILLEAQDPEVRELVERLVETLRKLLQQ VSFPASVQLHTAVEMHHWCIPFSVDGQPAPSLRWLFNGSVLNETSFIFTEFLEPAANETVRHGCLRLNQPTHVNNGNYTLLAANPFGQASASIMAAFMDNP bcov_6ala_r1_HEEH_13973_000000000_0001_1_20_H_.._ems_3hM_2201_0001_0003_0001_0001__61__Q
DEKLKKIKKWITEEARKAGVDRELIELAELLLLVAYLDGLFDPKKLAKRLLKLLRKEVKK VSFPASVQLHTAVEMHHWCIPFSVDGQPAPSLRWLFNGSVLNETSFIFTEFLEPAANETVRHGCLRLNQPTHVNNGNYTLLAANPFGQASASIMAAFMDNP bcov_revert_r1_HEEH_24497_000000002_0001_43_64_H_.._HHH_eva_0013_0001_0002_0001_0001__34__V
EEEKKLLTELKKLATKAVRNNDTDIVYKVIVLLQLILLEAQDPEVRELVERLVETLRKLLRQ VSFPASVQLHTAVEMHHWCIPFSVDGQPAPSLRWLFNGSVLNETSFIFTEFLEPAANETVRHGCLRLNQPTHVNNGNYTLLAANPFGQASASIMAAFMDNP bcov_6ala_r1_HEEH_13973_000000000_0001_1_20_H_.._ems_3hM_2201_0001_0003_0001_0001__34__Q
SLELQVLLILLLVREAAKAGLPLVDELYKIAEKLLEELKKSARDPRQLREAELLEWVLKVVYKG VSFPASVQLHTAVEMHHWCIPFSVDGQPAPSLRWLFNGSVLNETSFIFTEFLEPAANETVRHGCLRLNQPTHVNNGNYTLLAANPFGQASASIMAAFMDNP bcov_revert_r1_ems_p1-15H-GBL-16H-GBL-15H_0593_0001_0001_0002_000000000_0001_19_33_H_.._ems_3hC_223_0001_0001_0001_0001_0001__14__R
DEIEKRLRTALEELVRADKNNDEEKVRKAWQKAVQIVIEANDDNVSKLASKIYRELAQRVKS VSFPASVQLHTAVEMHHWCIPFSVDGQPAPSLRWLFNGSVLNETSFIFTEFLEPAANETVRHGCLRLNQPTHVNNGNYTLLAANPFGQASASIMAAFMDNP longxing_Cationpi_ems_3hM_487_000000004_0001_0002__58__Q
DEIEKRLRTALEELVRADKNNDEEKVRKWWQKAVQIVIEANDDNVSKLASKIYRELAKRVKS VSFPASVQLHTAVEMHHWCIPFSVDGQPAPSLRWLFNGSVLNETSFIFTEFLEPAANETVRHGCLRLNQPTHVNNGNYTLLAANPFGQASASIMAAFMDNP longxing_Cationpi_ems_3hM_487_000000004_0001_0002__29__W
SEEHDKLLVELLIVIILRLAEKTDHVRFKFVNVTINVSGSLSPEEIETLVRRLLEKAVEILKKF VSFPASVQLHTAVEMHHWCIPFSVDGQPAPSLRWLFNGSVLNETSFIFTEFLEPAANETVRHGCLRLNQPTHVNNGNYTLLAANPFGQASASIMAAFMDNP bcov_6ala_r1_HEEH_22785_000000003_0001_44_64_H_.._HEEH_24991_0001_0001_0001_0001__18__R
SPEEELKKLEKIAKKKGDTRALSVIQVAKKAYKKGDEWRLRIALHIAKQLL VSFPASVQLHTAVEMHHWCIPFSVDGQPAPSLRWLFNGSVLNETSFIFTEFLEPAANETVRHGCLRLNQPTHVNNGNYTLLAANPFGQASASIMAAFMDNP longxing_Cationpi_HHH_eva_0513_000000006_0001_0002__39__R
DHEELLVYAIALIMLRVVKKLGRPFRLTVQFGGKTVTFDFDSDPDQVRKVAETILKWERDIKRK VSFPASVQLHTAVEMHHWCIPFSVDGQPAPSLRWLFNGSVLNETSFIFTEFLEPAANETVRHGCLRLNQPTHVNNGNYTLLAANPFGQASASIMAAFMDNP bcov_6ala_r1_ems_3hM_698_000000000_0001_1_19_H_.._HEEH_08998_0001_0001_0001__14__M
DHEELLVYARALIALRVVKKLGRPFRLTVQFGGKTVTFDFDSDPDQVRKVAETILKWERDIKRK VSFPASVQLHTAVEMHHWCIPFSVDGQPAPSLRWLFNGSVLNETSFIFTEFLEPAANETVRHGCLRLNQPTHVNNGNYTLLAANPFGQASASIMAAFMDNP bcov_6ala_r1_ems_3hM_698_000000000_0001_1_19_H_.._HEEH_08998_0001_0001_0001__10__R
SIRITVQITVDKRDEDSEIRAVLLAILVSKHAELLAKKLNTSVRYSITVTEENGQLKVRVEVEVQ VSFPASVQLHTAVEMHHWCIPFSVDGQPAPSLRWLFNGSVLNETSFIFTEFLEPAANETVRHGCLRLNQPTHVNNGNYTLLAANPFGQASASIMAAFMDNP bcov_revert_r1_HEEH_10552_000000000_0001_44_64_H_.._EHEE_06923_0001_0003_0001_0001__30__K
DEEEKRILKKLKEVLRSLSSIPDPTAQKVVETAWKMAVEAVIKNDKELLKKVAEYAERILKKA VSFPASVQLHTAVEMHHWCIPFSVDGQPAPSLRWLFNGSVLNETSFIFTEFLEPAANETVRHGCLRLNQPTHVNNGNYTLLAANPFGQASASIMAAFMDNP longxing_Cationpi_ems_3hM_2634_000000026_0001_0001__36__M
SDEKLKRLEKIAKKKGAWKALVAIHMAKLASKRGDEKTLRSAEKLAEKILS VSFPASVQLHTAVEMHHWCIPFSVDGQPAPSLRWLFNGSVLNETSFIFTEFLEPAANETVRHGCLRLNQPTHVNNGNYTLLAANPFGQASASIMAAFMDN longxing_Motif2_ems_p1-14H-GBL-16H-GBL-15H_0729_0001_0001_0001_0001_0001_0002__26__M
SPEEELKKLEKIAKKKGDTRALSVIQVAKKAYKKGDEWTLRIALHEAKQLL VSFPASVQLHTAVEMHHWCIPFSVDGQPAPSLRWLFNGSVLNETSFIFTEFLEPAANETVRHGCLRLNQPTHVNNGNYTLLAANPFGQASASIMAAFMDNP longxing_Cationpi_HHH_eva_0513_000000006_0001_0002__46__E
SEHYSYRYSVKNYTEDSEWLLLRAVIQFALTVSQKALQRGLHIEFRVKFTTSGDSITVEVRVRVD VSFPASVQLHTAVEMHHWCIPFSVDGQPAPSLRWLFNGSVLNETSFIFTEFLEPAANETVRHGCLRLNQPTHVNNGNYTLLAANPFGQASASIMAAFMDNP bcov_revert_r1_HEEH_10552_000000000_0001_44_64_H_.._EHEE_10515_0001_0003_0001_0001__19__W
SDEKMKRLEKIAKKKGAWKALVAIHLAKLASKRGDEKTLRSAEKLAEKILS VSFPASVQLHTAVEMHHWCIPFSVDGQPAPSLRWLFNGSVLNETSFIFTEFLEPAANETVRHGCLRLNQPTHVNNGNYTLLAANPFGQASASIMAAFMDN longxing_Motif2_ems_p1-14H-GBL-16H-GBL-15H_0729_0001_0001_0001_0001_0001_0002__5__M
RDELKERIFKTIVRAVVTGDIELLKEAKKLLEKLKKLGRLDQSAKQLEKAVRFVEKQLRS VSFPASVQLHTAVEMHHWCIPFSVDGQPAPSLRWLFNGSVLNETSFIFTEFLEPAANETVRHGCLRLNQPTHVNNGNYTLLAANPFGQASASIMAAFMDNP longxing_CationpiFixed_HHH_eva_0229_000000001_0001_0001__21__I
DEEDKLVEWQLVIAEIAARFLQRPLRLTVRFNGFTVRVDVNTDPNVRKKAREKLTEWLKKVKKT VSFPASVQLHTAVEMHHWCIPFSVDGQPAPSLRWLFNGSVLNETSFIFTEFLEPAANETVRHGCLRLNQPTHVNNGNYTLLAANPFGQASASIMAAFMDNP bcov_6ala_r1_HEEH_10552_000000000_0001_44_64_H_.._HEEH_20750_0001_0003_0001_0001__10__Q
SEEHDKLLVELLIVIILTLAEKTDHVRFKFVNVTINVSGSLSPEEIETLVRRLLEKAVEILKKF VSFPASVQLHTAVEMHHWCIPFSVDGQPAPSLRWLFNGSVLNETSFIFTEFLEPAANETVRHGCLRLNQPTHVNNGNYTLLAANPFGQASASIMAAFMDNP bcov_6ala_r1_HEEH_22785_000000003_0001_44_64_H_.._HEEH_24991_0001_0001_0001_0001__18__T
RDELKERIFKTIVRAVVTGDVELLKEAKKLLEKLKKLGRLDQSAKQLEKAVRFVEKQLRS VSFPASVQLHTAVEMHHWCIPFSVDGQPAPSLRWLFNGSVLNETSFIFTEFLEPAANETVRHGCLRLNQPTHVNNGNYTLLAANPFGQASASIMAAFMDNP longxing_CationpiFixed_HHH_eva_0229_000000001_0001_0001__21__V
EEEKKLLTELKKKATKAVRNNDTDIVYKVIVLLVLILLEAQDPEVRELVERLVETLRKLLRQ VSFPASVQLHTAVEMHHWCIPFSVDGQPAPSLRWLFNGSVLNETSFIFTEFLEPAANETVRHGCLRLNQPTHVNNGNYTLLAANPFGQASASIMAAFMDNP bcov_6ala_r1_HEEH_13973_000000000_0001_1_20_H_.._ems_3hM_2201_0001_0003_0001_0001__13__K
SYTYSFTVDVQGDDEDAQRLLLLALLQAIWTASKIAKDLNLTLRFEVRRSQSGDQLTVTIEFRIN VSFPASVQLHTAVEMHHWCIPFSVDGQPAPSLRWLFNGSVLNETSFIFTEFLEPAANETVRHGCLRLNQPTHVNNGNYTLLAANPFGQASASIMAAFMDNP bcov_revert_r1_HEEH_24497_000000002_0001_43_64_H_.._EHEE_03015_0001_0001_0001_0001__56__L
DEADKLVEWHLVIAEIAARFLQRPLRLTVRFNGFTVRVDVNTDPNVRKKAREKLTEWLKKVKKT VSFPASVQLHTAVEMHHWCIPFSVDGQPAPSLRWLFNGSVLNETSFIFTEFLEPAANETVRHGCLRLNQPTHVNNGNYTLLAANPFGQASASIMAAFMDNP bcov_6ala_r1_HEEH_10552_000000000_0001_44_64_H_.._HEEH_20750_0001_0003_0001_0001__3__A
DEVVVWILILVRVILDRARTNNTTVEVQVNVNNVRVNIRITTDPDEVRKLLRKALELALKLLKK VSFPASVQLHTAVEMHHWCIPFSVDGQPAPSLRWLFNGSVLNETSFIFTEFLEPAANETVRHGCLRLNQPTHVNNGNYTLLAANPFGQASASIMAAFMDNP bcov_revert_r1_ems_3hM_698_000000000_0001_1_19_H_.._HEEH_12613_0001_0001_0001_0001__14__I
DHEELLVYAIALIALRVVKKWGRPFRLTVQFGGKTVTFDFDSDPDQVRKVAETILKWERDIKRK VSFPASVQLHTAVEMHHWCIPFSVDGQPAPSLRWLFNGSVLNETSFIFTEFLEPAANETVRHGCLRLNQPTHVNNGNYTLLAANPFGQASASIMAAFMDNP bcov_6ala_r1_ems_3hM_698_000000000_0001_1_19_H_.._HEEH_08998_0001_0001_0001__21__W
EEEKKLLTELKKLATKAVRNNDTDIVYKVIMLLVLILLEAQDPEVRELVERLVETLRKLLRQ VSFPASVQLHTAVEMHHWCIPFSVDGQPAPSLRWLFNGSVLNETSFIFTEFLEPAANETVRHGCLRLNQPTHVNNGNYTLLAANPFGQASASIMAAFMDNP bcov_6ala_r1_HEEH_13973_000000000_0001_1_20_H_.._ems_3hM_2201_0001_0003_0001_0001__31__M
DEELKKLFQTLIKRVEELAKDPRNREEVLKLLILAVLVALEIGNPELRKQVEELVKKVLKLLES VSFPASVQLHTAVEMHHWCIPFSVDGQPAPSLRWLFNGSVLNETSFIFTEFLEPAANETVRHGCLRLNQPTHVNNGNYTLLAANPFGQASASIMAAFMDNP bcov_6ala_r1_HEEH_13973_000000000_0001_1_20_H_.._ems_3hM_1933_0001_0001_0001_0001__12__I
DEKLKKIKKWITEEARKAGVDRELIELARLLLLLAYLDGLFDPKKLAKRLLKLLRKEVKK VSFPASVQLHTAVEMHHWCIPFSVDGQPAPSLRWLFNGSVLNETSFIFTEFLEPAANETVRHGCLRLNQPTHVNNGNYTLLAANPFGQASASIMAAFMDNP bcov_revert_r1_HEEH_24497_000000002_0001_43_64_H_.._HHH_eva_0013_0001_0002_0001_0001__29__R
DEIEKRLRTALEELVRADKNNDEEKVRKAWQKAVQIVIEANDDNVSKLASKIYRELAFRVKS VSFPASVQLHTAVEMHHWCIPFSVDGQPAPSLRWLFNGSVLNETSFIFTEFLEPAANETVRHGCLRLNQPTHVNNGNYTLLAANPFGQASASIMAAFMDNP longxing_Cationpi_ems_3hM_487_000000004_0001_0002__58__F
EEEKKLLTELKKLATKAVRNNDTDIVYKVLVLLVLILLEAQDPEVRELVERLVETLRKLLRQ VSFPASVQLHTAVEMHHWCIPFSVDGQPAPSLRWLFNGSVLNETSFIFTEFLEPAANETVRHGCLRLNQPTHVNNGNYTLLAANPFGQASASIMAAFMDNP bcov_6ala_r1_HEEH_13973_000000000_0001_1_20_H_.._ems_3hM_2201_0001_0003_0001_0001__30__L
SIRITVQITVDKRDEDSEIRAVLLAILVSHHAELLAKKLNTSWRYSITVTEENGQLKVRVEVEVQ VSFPASVQLHTAVEMHHWCIPFSVDGQPAPSLRWLFNGSVLNETSFIFTEFLEPAANETVRHGCLRLNQPTHVNNGNYTLLAANPFGQASASIMAAFMDNP bcov_revert_r1_HEEH_10552_000000000_0001_44_64_H_.._EHEE_06923_0001_0003_0001_0001__43__W
DEIEKRLRTALGELVRADKNNDEEKVRKAWQKAVQIVIEANDDNVSKLASKIYRELAKRVKS VSFPASVQLHTAVEMHHWCIPFSVDGQPAPSLRWLFNGSVLNETSFIFTEFLEPAANETVRHGCLRLNQPTHVNNGNYTLLAANPFGQASASIMAAFMDNP longxing_Cationpi_ems_3hM_487_000000004_0001_0002__12__G
SLELQVLLILLLVQEVAKAGLPLVDELYKIAEKLLEELKKSARDPRQLREAELLEWVLKVVYKG VSFPASVQLHTAVEMHHWCIPFSVDGQPAPSLRWLFNGSVLNETSFIFTEFLEPAANETVRHGCLRLNQPTHVNNGNYTLLAANPFGQASASIMAAFMDNP bcov_revert_r1_ems_p1-15H-GBL-16H-GBL-15H_0593_0001_0001_0002_000000000_0001_19_33_H_.._ems_3hC_223_0001_0001_0001_0001_0001__16__V
EEEKKLLTELKKLATKAARNNDTDIVYKVIVLLVLILLEAQDPEVRELVERLVETLRKLLRQ VSFPASVQLHTAVEMHHWCIPFSVDGQPAPSLRWLFNGSVLNETSFIFTEFLEPAANETVRHGCLRLNQPTHVNNGNYTLLAANPFGQASASIMAAFMDNP bcov_6ala_r1_HEEH_13973_000000000_0001_1_20_H_.._ems_3hM_2201_0001_0003_0001_0001__18__A
DWKDQASELLDKLIKKLRSNRDDELAKEVLKLLLRARWASHLSDDERAKKLLKKIVEEARKM VSFPASVQLHTAVEMHHWCIPFSVDGQPAPSLRWLFNGSVLNETSFIFTEFLEPAANETVRHGCLRLNQPTHVNNGNYTLLAANPFGQASASIMAAFMDNP bcov_revert_r1_HEEH_24497_000000002_0001_43_64_H_.._ems_3hC_101_0001_0001_0006_0001_0001__17__L
DEIEKRLRTALEELVRADKFNDEEKVRKAWQKAVQIVIEANDDNVSKLASKIYRELAKRVKS VSFPASVQLHTAVEMHHWCIPFSVDGQPAPSLRWLFNGSVLNETSFIFTEFLEPAANETVRHGCLRLNQPTHVNNGNYTLLAANPFGQASASIMAAFMDNP longxing_Cationpi_ems_3hM_487_000000004_0001_0002__20__F
DWKDQASELLDKLIKKARSNRDDELAKEVVKLLLRARWASHLSDDERAKKLLKKIVEEARKM VSFPASVQLHTAVEMHHWCIPFSVDGQPAPSLRWLFNGSVLNETSFIFTEFLEPAANETVRHGCLRLNQPTHVNNGNYTLLAANPFGQASASIMAAFMDNP bcov_revert_r1_HEEH_24497_000000002_0001_43_64_H_.._ems_3hC_101_0001_0001_0006_0001_0001__30__V
DHEELLVYAIALIALRVVKKLGRPYRLTVQFGGKTVTFDFDSDPDQVRKVAETILKWERDIKRK VSFPASVQLHTAVEMHHWCIPFSVDGQPAPSLRWLFNGSVLNETSFIFTEFLEPAANETVRHGCLRLNQPTHVNNGNYTLLAANPFGQASASIMAAFMDNP bcov_6ala_r1_ems_3hM_698_000000000_0001_1_19_H_.._HEEH_08998_0001_0001_0001__25__Y
SEEHDKLLVELLIVIILELAEKTDHVRFKFVNVTINVSGSLSPEEIETVVRRLLEKAVEILKKF VSFPASVQLHTAVEMHHWCIPFSVDGQPAPSLRWLFNGSVLNETSFIFTEFLEPAANETVRHGCLRLNQPTHVNNGNYTLLAANPFGQASASIMAAFMDNP bcov_6ala_r1_HEEH_22785_000000003_0001_44_64_H_.._HEEH_24991_0001_0001_0001_0001__49__V
SDEKLKRLEKIAKKKGAWKFLVAIHLAKLASKRGDEKTLRSAEKLAEKILS VSFPASVQLHTAVEMHHWCIPFSVDGQPAPSLRWLFNGSVLNETSFIFTEFLEPAANETVRHGCLRLNQPTHVNNGNYTLLAANPFGQASASIMAAFMDN longxing_Motif2_ems_p1-14H-GBL-16H-GBL-15H_0729_0001_0001_0001_0001_0001_0002__20__F
DEIEKRLRTALEELVRADKNNDEEKVRKAWQKAVQIVIEANDDNVSKLASKIYREFAKRVKS VSFPASVQLHTAVEMHHWCIPFSVDGQPAPSLRWLFNGSVLNETSFIFTEFLEPAANETVRHGCLRLNQPTHVNNGNYTLLAANPFGQASASIMAAFMDNP longxing_Cationpi_ems_3hM_487_000000004_0001_0002__56__F
SLELQVLLILLLVQEAAKAGLPLVDELYKIAEKLLEELKKSARDPRQLREAELLEWVLKVVRKG VSFPASVQLHTAVEMHHWCIPFSVDGQPAPSLRWLFNGSVLNETSFIFTEFLEPAANETVRHGCLRLNQPTHVNNGNYTLLAANPFGQASASIMAAFMDNP bcov_revert_r1_ems_p1-15H-GBL-16H-GBL-15H_0593_0001_0001_0002_000000000_0001_19_33_H_.._ems_3hC_223_0001_0001_0001_0001_0001__62__R
SEEHDKLLVELLIVIILELAEKTDHVRFKFANVTINVSGSLSPEEIETLVRRLLEKAVEILKKF VSFPASVQLHTAVEMHHWCIPFSVDGQPAPSLRWLFNGSVLNETSFIFTEFLEPAANETVRHGCLRLNQPTHVNNGNYTLLAANPFGQASASIMAAFMDNP bcov_6ala_r1_HEEH_22785_000000003_0001_44_64_H_.._HEEH_24991_0001_0001_0001_0001__31__A
DWKDQASELLDKLIKKARSNRDDELAKEALKLLLRARWASHLSDDERAKKLLKKIVEEARKM VSFPASVQLHTAVEMHHWCIPFSVDGQPAPSLRWLFNGSVLNETSFIFTEFLEPAANETVRHGCLRLNQPTHVNNGNYTLLAANPFGQASASIMAAFMDNP bcov_revert_r1_HEEH_24497_000000002_0001_43_64_H_.._ems_3hC_101_0001_0001_0006_0001_0001__29__A
DWKDQASELLDKLIKKARSNRDDEIAKEVLKLLLRARWASHLSDDERAKKLLKKIVEEARKM VSFPASVQLHTAVEMHHWCIPFSVDGQPAPSLRWLFNGSVLNETSFIFTEFLEPAANETVRHGCLRLNQPTHVNNGNYTLLAANPFGQASASIMAAFMDNP bcov_revert_r1_HEEH_24497_000000002_0001_43_64_H_.._ems_3hC_101_0001_0001_0006_0001_0001__25__I
SDEKLKRLEKIAKKKGRWKALVAIHLAKLASKRGDEKTLRSAEKLAEKILS VSFPASVQLHTAVEMHHWCIPFSVDGQPAPSLRWLFNGSVLNETSFIFTEFLEPAANETVRHGCLRLNQPTHVNNGNYTLLAANPFGQASASIMAAFMDN longxing_Motif2_ems_p1-14H-GBL-16H-GBL-15H_0729_0001_0001_0001_0001_0001_0002__17__R
EEEKKLLTELKKLATKAVRNNDTDIVEKVIVLLVLILLEAQDPEVRELVERLVETLRKLLRQ VSFPASVQLHTAVEMHHWCIPFSVDGQPAPSLRWLFNGSVLNETSFIFTEFLEPAANETVRHGCLRLNQPTHVNNGNYTLLAANPFGQASASIMAAFMDNP bcov_6ala_r1_HEEH_13973_000000000_0001_1_20_H_.._ems_3hM_2201_0001_0003_0001_0001__27__E
DEIEKRLRTALEELVRADKNNDEEKVRKAWQKAVQIVIEANDDNVSKLASKIYRVLAKRVKS VSFPASVQLHTAVEMHHWCIPFSVDGQPAPSLRWLFNGSVLNETSFIFTEFLEPAANETVRHGCLRLNQPTHVNNGNYTLLAANPFGQASASIMAAFMDNP longxing_Cationpi_ems_3hM_487_000000004_0001_0002__55__V
DEIEKRLRTGLEELVRADKNNDEEKVRKAWQKAVQIVIEANDDNVSKLASKIYRELAKRVKS VSFPASVQLHTAVEMHHWCIPFSVDGQPAPSLRWLFNGSVLNETSFIFTEFLEPAANETVRHGCLRLNQPTHVNNGNYTLLAANPFGQASASIMAAFMDNP longxing_Cationpi_ems_3hM_487_000000004_0001_0002__10__G
DEEDKLVEWHLVIAEIAARFLQRPLRLTVRFNGFEVRVDVNTDPNVRKKAREKLTEWLKKVKKT VSFPASVQLHTAVEMHHWCIPFSVDGQPAPSLRWLFNGSVLNETSFIFTEFLEPAANETVRHGCLRLNQPTHVNNGNYTLLAANPFGQASASIMAAFMDNP bcov_6ala_r1_HEEH_10552_000000000_0001_44_64_H_.._HEEH_20750_0001_0003_0001_0001__35__E
DEEDKLVEWHLVIAEIAARFLQRPLRLTVRFNGHTVRVDVNTDPNVRKKAREKLTEWLKKVKKT VSFPASVQLHTAVEMHHWCIPFSVDGQPAPSLRWLFNGSVLNETSFIFTEFLEPAANETVRHGCLRLNQPTHVNNGNYTLLAANPFGQASASIMAAFMDNP bcov_6ala_r1_HEEH_10552_000000000_0001_44_64_H_.._HEEH_20750_0001_0003_0001_0001__34__H
SEHYSYRYSVKNYTEDSERLLLRAQIQFALTVSQKALQRGLHIEFRVKFTTSGDSITVEVRVRVD VSFPASVQLHTAVEMHHWCIPFSVDGQPAPSLRWLFNGSVLNETSFIFTEFLEPAANETVRHGCLRLNQPTHVNNGNYTLLAANPFGQASASIMAAFMDNP bcov_revert_r1_HEEH_10552_000000000_0001_44_64_H_.._EHEE_10515_0001_0003_0001_0001__25__Q
DEIEKRLRTALEELVRADKNNDEEKVRKAWQKAVQIVIEANDDNVSALASKIYRELAKRVKS VSFPASVQLHTAVEMHHWCIPFSVDGQPAPSLRWLFNGSVLNETSFIFTEFLEPAANETVRHGCLRLNQPTHVNNGNYTLLAANPFGQASASIMAAFMDNP longxing_Cationpi_ems_3hM_487_000000004_0001_0002__47__A
SEEHDKLLVELLIVIIQELAEKTDHVRFKFVNVTINVSGSLSPEEIETLVRRLLEKAVEILKKF VSFPASVQLHTAVEMHHWCIPFSVDGQPAPSLRWLFNGSVLNETSFIFTEFLEPAANETVRHGCLRLNQPTHVNNGNYTLLAANPFGQASASIMAAFMDNP bcov_6ala_r1_HEEH_22785_000000003_0001_44_64_H_.._HEEH_24991_0001_0001_0001_0001__17__Q
SIRITVQITVDKRDEDSEIRAVLLAIMVSHHAELLAKKLNTSVRYSITVTEENGQLKVRVEVEVQ VSFPASVQLHTAVEMHHWCIPFSVDGQPAPSLRWLFNGSVLNETSFIFTEFLEPAANETVRHGCLRLNQPTHVNNGNYTLLAANPFGQASASIMAAFMDNP bcov_revert_r1_HEEH_10552_000000000_0001_44_64_H_.._EHEE_06923_0001_0003_0001_0001__27__M
DEIEKRLRTALNELVRADKNNDEEKVRKAWQKAVQIVIEANDDNVSKLASKIYRELAKRVKS VSFPASVQLHTAVEMHHWCIPFSVDGQPAPSLRWLFNGSVLNETSFIFTEFLEPAANETVRHGCLRLNQPTHVNNGNYTLLAANPFGQASASIMAAFMDNP longxing_Cationpi_ems_3hM_487_000000004_0001_0002__12__N
SPEEELKKLEKIAKKKGDTRALSVMQVAKKAYKKGDEWTLRIALHIAKQLL VSFPASVQLHTAVEMHHWCIPFSVDGQPAPSLRWLFNGSVLNETSFIFTEFLEPAANETVRHGCLRLNQPTHVNNGNYTLLAANPFGQASASIMAAFMDNP longxing_Cationpi_HHH_eva_0513_000000006_0001_0002__25__M
DEIEKRLRTALEELVRADKNNDEEKVRKAWDKAVQIVIEANDDNVSKLASKIYRELAKRVKS VSFPASVQLHTAVEMHHWCIPFSVDGQPAPSLRWLFNGSVLNETSFIFTEFLEPAANETVRHGCLRLNQPTHVNNGNYTLLAANPFGQASASIMAAFMDNP longxing_Cationpi_ems_3hM_487_000000004_0001_0002__31__D
SYTYSFTVDVQGDDEDAQRLLLLALLQAIWTASKIAKDLNMTLRFEVRRSQSGDQVTVTIEFRIN VSFPASVQLHTAVEMHHWCIPFSVDGQPAPSLRWLFNGSVLNETSFIFTEFLEPAANETVRHGCLRLNQPTHVNNGNYTLLAANPFGQASASIMAAFMDNP bcov_revert_r1_HEEH_24497_000000002_0001_43_64_H_.._EHEE_03015_0001_0001_0001_0001__41__M
DWKDQASELLDKLIKKARSNRDSELAKEVLKLLLRARWASHLSDDERAKKLLKKIVEEARKM VSFPASVQLHTAVEMHHWCIPFSVDGQPAPSLRWLFNGSVLNETSFIFTEFLEPAANETVRHGCLRLNQPTHVNNGNYTLLAANPFGQASASIMAAFMDNP bcov_revert_r1_HEEH_24497_000000002_0001_43_64_H_.._ems_3hC_101_0001_0001_0006_0001_0001__23__S
DEKLKKIRKWITEEARKAGVDRELIELAELLLLLAYLDGLFDPKKLAKRLLKLLRKEVKK VSFPASVQLHTAVEMHHWCIPFSVDGQPAPSLRWLFNGSVLNETSFIFTEFLEPAANETVRHGCLRLNQPTHVNNGNYTLLAANPFGQASASIMAAFMDNP bcov_revert_r1_HEEH_24497_000000002_0001_43_64_H_.._HHH_eva_0013_0001_0002_0001_0001__8__R
DEEEKRLRTALEELVRADKNNDEEKVRKAWQKAVQIVIEANDDNVSKLASKIYRELAKRVKS VSFPASVQLHTAVEMHHWCIPFSVDGQPAPSLRWLFNGSVLNETSFIFTEFLEPAANETVRHGCLRLNQPTHVNNGNYTLLAANPFGQASASIMAAFMDNP longxing_Cationpi_ems_3hM_487_000000004_0001_0002__3__E
DWKDQASELLDKLIKKARSNRDDELAKEVLSLLLRARWASHLSDDERAKKLLKKIVEEARKM VSFPASVQLHTAVEMHHWCIPFSVDGQPAPSLRWLFNGSVLNETSFIFTEFLEPAANETVRHGCLRLNQPTHVNNGNYTLLAANPFGQASASIMAAFMDNP bcov_revert_r1_HEEH_24497_000000002_0001_43_64_H_.._ems_3hC_101_0001_0001_0006_0001_0001__31__S
SEEHDKLLVELLIVNILELAEKTDHVRFKFVNVTINVSGSLSPEEIETLVRRLLEKAVEILKKF VSFPASVQLHTAVEMHHWCIPFSVDGQPAPSLRWLFNGSVLNETSFIFTEFLEPAANETVRHGCLRLNQPTHVNNGNYTLLAANPFGQASASIMAAFMDNP bcov_6ala_r1_HEEH_22785_000000003_0001_44_64_H_.._HEEH_24991_0001_0001_0001_0001__15__N
SDEKLKRLEKIAKKKGAWKALVAIHLAKLARKRGDEKTLRSAEKLAEKILS VSFPASVQLHTAVEMHHWCIPFSVDGQPAPSLRWLFNGSVLNETSFIFTEFLEPAANETVRHGCLRLNQPTHVNNGNYTLLAANPFGQASASIMAAFMDN longxing_Motif2_ems_p1-14H-GBL-16H-GBL-15H_0729_0001_0001_0001_0001_0001_0002__31__R
DEIEKRLRTALEECVRADKNNDEEKVRKAWQKAVQIVIEANDDNVSKLASKIYRELAKRVKS VSFPASVQLHTAVEMHHWCIPFSVDGQPAPSLRWLFNGSVLNETSFIFTEFLEPAANETVRHGCLRLNQPTHVNNGNYTLLAANPFGQASASIMAAFMDNP longxing_Cationpi_ems_3hM_487_000000004_0001_0002__14__C
DEIEKRLRTALEELVRADKNNDEEKVRKAWQKAVQIVIEANDDNVSKLCSKIYRELAKRVKS VSFPASVQLHTAVEMHHWCIPFSVDGQPAPSLRWLFNGSVLNETSFIFTEFLEPAANETVRHGCLRLNQPTHVNNGNYTLLAANPFGQASASIMAAFMDNP longxing_Cationpi_ems_3hM_487_000000004_0001_0002__49__C
DEELKKLFQTLVKRVEELAKDPRNREEVLKLEILAVLVALEIGNPELRKQVEELVKKVLKLLES VSFPASVQLHTAVEMHHWCIPFSVDGQPAPSLRWLFNGSVLNETSFIFTEFLEPAANETVRHGCLRLNQPTHVNNGNYTLLAANPFGQASASIMAAFMDNP bcov_6ala_r1_HEEH_13973_000000000_0001_1_20_H_.._ems_3hM_1933_0001_0001_0001_0001__32__E
DEIEKRLRTALEELVRADKNNDEEKVRKAYQKAVQIVIEANDDNVSKLASKIYRELAKRVKS VSFPASVQLHTAVEMHHWCIPFSVDGQPAPSLRWLFNGSVLNETSFIFTEFLEPAANETVRHGCLRLNQPTHVNNGNYTLLAANPFGQASASIMAAFMDNP longxing_Cationpi_ems_3hM_487_000000004_0001_0002__30__Y
DEEEKRILKKLKEVLRSLSSIPDPTAQKVVETAWKLAVEAHIKNDKELLKKVAEYAERILKKA VSFPASVQLHTAVEMHHWCIPFSVDGQPAPSLRWLFNGSVLNETSFIFTEFLEPAANETVRHGCLRLNQPTHVNNGNYTLLAANPFGQASASIMAAFMDNP longxing_Cationpi_ems_3hM_2634_000000026_0001_0001__41__H
SPEEELKKLEKIAKKKGDTRALSVIQVAKKAYKKGDEWTLRIALHIAKVLL VSFPASVQLHTAVEMHHWCIPFSVDGQPAPSLRWLFNGSVLNETSFIFTEFLEPAANETVRHGCLRLNQPTHVNNGNYTLLAANPFGQASASIMAAFMDNP longxing_Cationpi_HHH_eva_0513_000000006_0001_0002__49__V
DEIEKRLRTAGEELVRADKNNDEEKVRKAWQKAVQIVIEANDDNVSKLASKIYRELAKRVKS VSFPASVQLHTAVEMHHWCIPFSVDGQPAPSLRWLFNGSVLNETSFIFTEFLEPAANETVRHGCLRLNQPTHVNNGNYTLLAANPFGQASASIMAAFMDNP longxing_Cationpi_ems_3hM_487_000000004_0001_0002__11__G
SEEHDKLLVELRIVIILELAEKTDHVRFKFVNVTINVSGSLSPEEIETLVRRLLEKAVEILKKF VSFPASVQLHTAVEMHHWCIPFSVDGQPAPSLRWLFNGSVLNETSFIFTEFLEPAANETVRHGCLRLNQPTHVNNGNYTLLAANPFGQASASIMAAFMDNP bcov_6ala_r1_HEEH_22785_000000003_0001_44_64_H_.._HEEH_24991_0001_0001_0001_0001__12__R
DEEDKLVEAHLVIAEIAARFLQRPLRLTVRFNGFTVRVDVNTDPNVRKKAREKLTEWLKKVKKT VSFPASVQLHTAVEMHHWCIPFSVDGQPAPSLRWLFNGSVLNETSFIFTEFLEPAANETVRHGCLRLNQPTHVNNGNYTLLAANPFGQASASIMAAFMDNP bcov_6ala_r1_HEEH_10552_000000000_0001_44_64_H_.._HEEH_20750_0001_0003_0001_0001__9__A
DHEELLVKAIALIALRVVKKLGRPFRLTVQFGGKTVTFDFDSDPDQVRKVAETILKWERDIKRK VSFPASVQLHTAVEMHHWCIPFSVDGQPAPSLRWLFNGSVLNETSFIFTEFLEPAANETVRHGCLRLNQPTHVNNGNYTLLAANPFGQASASIMAAFMDNP bcov_6ala_r1_ems_3hM_698_000000000_0001_1_19_H_.._HEEH_08998_0001_0001_0001__8__K
DWKDQASELLDKLIKKARSNRDDELAKEVLKLALRARWASHLSDDERAKKLLKKIVEEARKM VSFPASVQLHTAVEMHHWCIPFSVDGQPAPSLRWLFNGSVLNETSFIFTEFLEPAANETVRHGCLRLNQPTHVNNGNYTLLAANPFGQASASIMAAFMDNP bcov_revert_r1_HEEH_24497_000000002_0001_43_64_H_.._ems_3hC_101_0001_0001_0006_0001_0001__33__A
DEVVVWILILVRVALDRARTNNTTVEVQVNVNNVRLNIRITTDPDEVRKLLRKALELALKLLKK VSFPASVQLHTAVEMHHWCIPFSVDGQPAPSLRWLFNGSVLNETSFIFTEFLEPAANETVRHGCLRLNQPTHVNNGNYTLLAANPFGQASASIMAAFMDNP bcov_revert_r1_ems_3hM_698_000000000_0001_1_19_H_.._HEEH_12613_0001_0001_0001_0001__36__L
SEEHDKLLVELLIVIILELAEKTDHVRFKFVNVTINVSGSLSPEEIETLVRRLLEKAVEIIKKF VSFPASVQLHTAVEMHHWCIPFSVDGQPAPSLRWLFNGSVLNETSFIFTEFLEPAANETVRHGCLRLNQPTHVNNGNYTLLAANPFGQASASIMAAFMDNP bcov_6ala_r1_HEEH_22785_000000003_0001_44_64_H_.._HEEH_24991_0001_0001_0001_0001__61__I
DWKDQASELLDKLIKKARSNRDDELAKEVLKLLLRARWASHLSDDERAKKLLKKIVEEFRKM VSFPASVQLHTAVEMHHWCIPFSVDGQPAPSLRWLFNGSVLNETSFIFTEFLEPAANETVRHGCLRLNQPTHVNNGNYTLLAANPFGQASASIMAAFMDNP bcov_revert_r1_HEEH_24497_000000002_0001_43_64_H_.._ems_3hC_101_0001_0001_0006_0001_0001__59__F
SYTYSFTVDVQEDDEDAQRLLLLALLQAIWTASKIAKDLNLTLRFEVRRSQSGDQVTVTIEFRIN VSFPASVQLHTAVEMHHWCIPFSVDGQPAPSLRWLFNGSVLNETSFIFTEFLEPAANETVRHGCLRLNQPTHVNNGNYTLLAANPFGQASASIMAAFMDNP bcov_revert_r1_HEEH_24497_000000002_0001_43_64_H_.._EHEE_03015_0001_0001_0001_0001__12__E
SEHYSYRYSVKNYTEDSERLELRAVIQFALTVSQKALQRGLHIEFRVKFTTSGDSITVEVRVRVD VSFPASVQLHTAVEMHHWCIPFSVDGQPAPSLRWLFNGSVLNETSFIFTEFLEPAANETVRHGCLRLNQPTHVNNGNYTLLAANPFGQASASIMAAFMDNP bcov_revert_r1_HEEH_10552_000000000_0001_44_64_H_.._EHEE_10515_0001_0003_0001_0001__21__E
DEEDKLVEWHLVIAEIAARFLQRPLRLTVRFNGFTVRVDVNTDPNVRKKAREKLTEWLKKVNKT VSFPASVQLHTAVEMHHWCIPFSVDGQPAPSLRWLFNGSVLNETSFIFTEFLEPAANETVRHGCLRLNQPTHVNNGNYTLLAANPFGQASASIMAAFMDNP bcov_6ala_r1_HEEH_10552_000000000_0001_44_64_H_.._HEEH_20750_0001_0003_0001_0001__62__N
SYTYSFTVDVQGDDEDAQRLLLLALLQAIWTASKIAKDLNLTLRFEVRRSQSGDQMTVTIEFRIN VSFPASVQLHTAVEMHHWCIPFSVDGQPAPSLRWLFNGSVLNETSFIFTEFLEPAANETVRHGCLRLNQPTHVNNGNYTLLAANPFGQASASIMAAFMDNP bcov_revert_r1_HEEH_24497_000000002_0001_43_64_H_.._EHEE_03015_0001_0001_0001_0001__56__M
SIRITVQITVDKRDEDSEIRAVLMAILVSHHAELLAKKLNTSVRYSITVTEENGQLKVRVEVEVQ VSFPASVQLHTAVEMHHWCIPFSVDGQPAPSLRWLFNGSVLNETSFIFTEFLEPAANETVRHGCLRLNQPTHVNNGNYTLLAANPFGQASASIMAAFMDNP bcov_revert_r1_HEEH_10552_000000000_0001_44_64_H_.._EHEE_06923_0001_0003_0001_0001__24__M
SYTYSFTVDVQGDDEDAQRLLLLALLQAIWTYSKIAKDLNLTLRFEVRRSQSGDQVTVTIEFRIN VSFPASVQLHTAVEMHHWCIPFSVDGQPAPSLRWLFNGSVLNETSFIFTEFLEPAANETVRHGCLRLNQPTHVNNGNYTLLAANPFGQASASIMAAFMDNP bcov_revert_r1_HEEH_24497_000000002_0001_43_64_H_.._EHEE_03015_0001_0001_0001_0001__32__Y
SEEHDKLLVELLIVIILELAEKTDHVRFKRVNVTINVSGSLSPEEIETLVRRLLEKAVEILKKF VSFPASVQLHTAVEMHHWCIPFSVDGQPAPSLRWLFNGSVLNETSFIFTEFLEPAANETVRHGCLRLNQPTHVNNGNYTLLAANPFGQASASIMAAFMDNP bcov_6ala_r1_HEEH_22785_000000003_0001_44_64_H_.._HEEH_24991_0001_0001_0001_0001__30__R
SYTYSFTVDVQGDDEDAQRLLLLALLQEIWTASKIAKDLNLTLRFEVRRSQSGDQVTVTIEFRIN VSFPASVQLHTAVEMHHWCIPFSVDGQPAPSLRWLFNGSVLNETSFIFTEFLEPAANETVRHGCLRLNQPTHVNNGNYTLLAANPFGQASASIMAAFMDNP bcov_revert_r1_HEEH_24497_000000002_0001_43_64_H_.._EHEE_03015_0001_0001_0001_0001__28__E
SDEKLKRLEKIAKKKGAWKALVAIHLAKLASKRGDEKTFRSAEKLAEKILS VSFPASVQLHTAVEMHHWCIPFSVDGQPAPSLRWLFNGSVLNETSFIFTEFLEPAANETVRHGCLRLNQPTHVNNGNYTLLAANPFGQASASIMAAFMDN longxing_Motif2_ems_p1-14H-GBL-16H-GBL-15H_0729_0001_0001_0001_0001_0001_0002__39__F
RDELKERIFKTIVRAVVTGDPELLKEAKKLLEKLKKLGRLDQSAKQLEKAVRIVEKQLRS VSFPASVQLHTAVEMHHWCIPFSVDGQPAPSLRWLFNGSVLNETSFIFTEFLEPAANETVRHGCLRLNQPTHVNNGNYTLLAANPFGQASASIMAAFMDNP longxing_CationpiFixed_HHH_eva_0229_000000001_0001_0001__53__I
DEEDKLVEWHLVIAEIAARFLQRPLRLTRRFNGFTVRVDVNTDPNVRKKAREKLTEWLKKVKKT VSFPASVQLHTAVEMHHWCIPFSVDGQPAPSLRWLFNGSVLNETSFIFTEFLEPAANETVRHGCLRLNQPTHVNNGNYTLLAANPFGQASASIMAAFMDNP bcov_6ala_r1_HEEH_10552_000000000_0001_44_64_H_.._HEEH_20750_0001_0003_0001_0001__29__R
EEEKKLLTELKKLATKAVRNNDTDIVYKVIVLLVLILLEAQDPEMRELVERLVETLRKLLRQ VSFPASVQLHTAVEMHHWCIPFSVDGQPAPSLRWLFNGSVLNETSFIFTEFLEPAANETVRHGCLRLNQPTHVNNGNYTLLAANPFGQASASIMAAFMDNP bcov_6ala_r1_HEEH_13973_000000000_0001_1_20_H_.._ems_3hM_2201_0001_0003_0001_0001__45__M
DEIEKRLRTALEELVRADKNNDEEKVRKAWQKAVQIVIEANDDNVSKLASKIKRELAKRVKS VSFPASVQLHTAVEMHHWCIPFSVDGQPAPSLRWLFNGSVLNETSFIFTEFLEPAANETVRHGCLRLNQPTHVNNGNYTLLAANPFGQASASIMAAFMDNP longxing_Cationpi_ems_3hM_487_000000004_0001_0002__53__K
DEVVVWILILVRVALDRARTNNTTVEVQVNVNNVRVNIRITTDPDEVRKLLRKALELMLKLLKK VSFPASVQLHTAVEMHHWCIPFSVDGQPAPSLRWLFNGSVLNETSFIFTEFLEPAANETVRHGCLRLNQPTHVNNGNYTLLAANPFGQASASIMAAFMDNP bcov_revert_r1_ems_3hM_698_000000000_0001_1_19_H_.._HEEH_12613_0001_0001_0001_0001__58__M
DEKLKKIKKWITEEARKAGVDRELIEDAELLLLLAYLDGLFDPKKLAKRLLKLLRKEVKK VSFPASVQLHTAVEMHHWCIPFSVDGQPAPSLRWLFNGSVLNETSFIFTEFLEPAANETVRHGCLRLNQPTHVNNGNYTLLAANPFGQASASIMAAFMDNP bcov_revert_r1_HEEH_24497_000000002_0001_43_64_H_.._HHH_eva_0013_0001_0002_0001_0001__27__D
SEEHDKLLLELLIVIILELAEKTDHVRFKFVNVTINVSGSLSPEEIETLVRRLLEKAVEILKKF VSFPASVQLHTAVEMHHWCIPFSVDGQPAPSLRWLFNGSVLNETSFIFTEFLEPAANETVRHGCLRLNQPTHVNNGNYTLLAANPFGQASASIMAAFMDNP bcov_6ala_r1_HEEH_22785_000000003_0001_44_64_H_.._HEEH_24991_0001_0001_0001_0001__9__L
DEKLKKIKKWITEEARKDGVDRELIELAELLLLLAYLDGLFDPKKLAKRLLKLLRKEVKK VSFPASVQLHTAVEMHHWCIPFSVDGQPAPSLRWLFNGSVLNETSFIFTEFLEPAANETVRHGCLRLNQPTHVNNGNYTLLAANPFGQASASIMAAFMDNP bcov_revert_r1_HEEH_24497_000000002_0001_43_64_H_.._HHH_eva_0013_0001_0002_0001_0001__18__D
SDEKLKRLEKIAKKKGAWKALVAIHWAKLASKRGDEKTLRSAEKLAEKILS VSFPASVQLHTAVEMHHWCIPFSVDGQPAPSLRWLFNGSVLNETSFIFTEFLEPAANETVRHGCLRLNQPTHVNNGNYTLLAANPFGQASASIMAAFMDN longxing_Motif2_ems_p1-14H-GBL-16H-GBL-15H_0729_0001_0001_0001_0001_0001_0002__26__W
DEIEKRLRTALEELVRADKNNDEEKVRKAWQKAVQIVIEANDDNVSKLASKIYRELAKCVKS VSFPASVQLHTAVEMHHWCIPFSVDGQPAPSLRWLFNGSVLNETSFIFTEFLEPAANETVRHGCLRLNQPTHVNNGNYTLLAANPFGQASASIMAAFMDNP longxing_Cationpi_ems_3hM_487_000000004_0001_0002__59__C
SEEHDKLLVELLIVIILELAEKTDHRRFKFVNVTINVSGSLSPEEIETLVRRLLEKAVEILKKF VSFPASVQLHTAVEMHHWCIPFSVDGQPAPSLRWLFNGSVLNETSFIFTEFLEPAANETVRHGCLRLNQPTHVNNGNYTLLAANPFGQASASIMAAFMDNP bcov_6ala_r1_HEEH_22785_000000003_0001_44_64_H_.._HEEH_24991_0001_0001_0001_0001__26__R
DEIEKRLRTALEELVRADKNNDEEKVRKAWQKAVQPVIEANDDNVSKLASKIYRELAKRVKS VSFPASVQLHTAVEMHHWCIPFSVDGQPAPSLRWLFNGSVLNETSFIFTEFLEPAANETVRHGCLRLNQPTHVNNGNYTLLAANPFGQASASIMAAFMDNP longxing_Cationpi_ems_3hM_487_000000004_0001_0002__36__P
SEHYSYRYSVKNYTEDSERLLLRAVIQFALTVSQKALQRGLHIEFRTKFTTSGDSITVEVRVRVD VSFPASVQLHTAVEMHHWCIPFSVDGQPAPSLRWLFNGSVLNETSFIFTEFLEPAANETVRHGCLRLNQPTHVNNGNYTLLAANPFGQASASIMAAFMDNP bcov_revert_r1_HEEH_10552_000000000_0001_44_64_H_.._EHEE_10515_0001_0003_0001_0001__47__T
DEIEKRLRTFLEELVRADKNNDEEKVRKAWQKAVQIVIEANDDNVSKLASKIYRELAKRVKS VSFPASVQLHTAVEMHHWCIPFSVDGQPAPSLRWLFNGSVLNETSFIFTEFLEPAANETVRHGCLRLNQPTHVNNGNYTLLAANPFGQASASIMAAFMDNP longxing_Cationpi_ems_3hM_487_000000004_0001_0002__10__F
DEELKKLFQTLVKIVEELAKDPRNREEVLKLLILAVLVALEIGNPELRKQVEELVKKVLKLLES VSFPASVQLHTAVEMHHWCIPFSVDGQPAPSLRWLFNGSVLNETSFIFTEFLEPAANETVRHGCLRLNQPTHVNNGNYTLLAANPFGQASASIMAAFMDNP bcov_6ala_r1_HEEH_13973_000000000_0001_1_20_H_.._ems_3hM_1933_0001_0001_0001_0001__14__I
SEEHDKLLVELLIVIILELAEKTDHVRFKTVNVTINVSGSLSPEEIETLVRRLLEKAVEILKKF VSFPASVQLHTAVEMHHWCIPFSVDGQPAPSLRWLFNGSVLNETSFIFTEFLEPAANETVRHGCLRLNQPTHVNNGNYTLLAANPFGQASASIMAAFMDNP bcov_6ala_r1_HEEH_22785_000000003_0001_44_64_H_.._HEEH_24991_0001_0001_0001_0001__30__T
EEEKKLLTELKKLATKAVRNNDTDIVYKVIVLLVLILLEAQDPEVRELIERLVETLRKLLRQ VSFPASVQLHTAVEMHHWCIPFSVDGQPAPSLRWLFNGSVLNETSFIFTEFLEPAANETVRHGCLRLNQPTHVNNGNYTLLAANPFGQASASIMAAFMDNP bcov_6ala_r1_HEEH_13973_000000000_0001_1_20_H_.._ems_3hM_2201_0001_0003_0001_0001__49__I
SIRITDQITVDKRDEDSEIRAVLLAILVSHHAELLAKKLNTSVRYSITVTEENGQLKVRVEVEVQ VSFPASVQLHTAVEMHHWCIPFSVDGQPAPSLRWLFNGSVLNETSFIFTEFLEPAANETVRHGCLRLNQPTHVNNGNYTLLAANPFGQASASIMAAFMDNP bcov_revert_r1_HEEH_10552_000000000_0001_44_64_H_.._EHEE_06923_0001_0003_0001_0001__6__D
SEHYSYRYSVKNYTEDSERLLLRAVVQFALTVSQKALQRGLHIEFRVKFTTSGDSITVEVRVRVD VSFPASVQLHTAVEMHHWCIPFSVDGQPAPSLRWLFNGSVLNETSFIFTEFLEPAANETVRHGCLRLNQPTHVNNGNYTLLAANPFGQASASIMAAFMDNP bcov_revert_r1_HEEH_10552_000000000_0001_44_64_H_.._EHEE_10515_0001_0003_0001_0001__26__V
DHEELLVYAIALIALREVKKLGRPFRLTVQFGGKTVTFDFDSDPDQVRKVAETILKWERDIKRK VSFPASVQLHTAVEMHHWCIPFSVDGQPAPSLRWLFNGSVLNETSFIFTEFLEPAANETVRHGCLRLNQPTHVNNGNYTLLAANPFGQASASIMAAFMDNP bcov_6ala_r1_ems_3hM_698_000000000_0001_1_19_H_.._HEEH_08998_0001_0001_0001__17__E
DEELKKLFQTLVKRVEELAKDPRNREEVLKLLILAVLVALEIGNPEYRKQVEELVKKVLKLLES VSFPASVQLHTAVEMHHWCIPFSVDGQPAPSLRWLFNGSVLNETSFIFTEFLEPAANETVRHGCLRLNQPTHVNNGNYTLLAANPFGQASASIMAAFMDNP bcov_6ala_r1_HEEH_13973_000000000_0001_1_20_H_.._ems_3hM_1933_0001_0001_0001_0001__47__Y
DEKLKKIKKWITEEARKLGVDRELIELAELLLLLAYLDGLFDPKKLAKRLLKLLRKEVKK VSFPASVQLHTAVEMHHWCIPFSVDGQPAPSLRWLFNGSVLNETSFIFTEFLEPAANETVRHGCLRLNQPTHVNNGNYTLLAANPFGQASASIMAAFMDNP bcov_revert_r1_HEEH_24497_000000002_0001_43_64_H_.._HHH_eva_0013_0001_0002_0001_0001__18__L
DWKDVASELLDKLIKKARSNRDDELAKEVLKLLLRARWASHLSDDERAKKLLKKIVEEARKM VSFPASVQLHTAVEMHHWCIPFSVDGQPAPSLRWLFNGSVLNETSFIFTEFLEPAANETVRHGCLRLNQPTHVNNGNYTLLAANPFGQASASIMAAFMDNP bcov_revert_r1_HEEH_24497_000000002_0001_43_64_H_.._ems_3hC_101_0001_0001_0006_0001_0001__5__V
EEEKKLWTELKKLATKAVRNNDTDIVYKVIVLLVLILLEAQDPEVRELVERLVETLRKLLRQ VSFPASVQLHTAVEMHHWCIPFSVDGQPAPSLRWLFNGSVLNETSFIFTEFLEPAANETVRHGCLRLNQPTHVNNGNYTLLAANPFGQASASIMAAFMDNP bcov_6ala_r1_HEEH_13973_000000000_0001_1_20_H_.._ems_3hM_2201_0001_0003_0001_0001__7__W
DWKDQASELLDKLIKKARSNRDDELAKEVLKLLLRARWASHLSDDERAKKLYKKIVEEARKM VSFPASVQLHTAVEMHHWCIPFSVDGQPAPSLRWLFNGSVLNETSFIFTEFLEPAANETVRHGCLRLNQPTHVNNGNYTLLAANPFGQASASIMAAFMDNP bcov_revert_r1_HEEH_24497_000000002_0001_43_64_H_.._ems_3hC_101_0001_0001_0006_0001_0001__52__Y
DEIEKRLRTALEELVRADKNNDEEKVRKAWQKAVQIVIEANDDNVSTLASKIYRELAKRVKS VSFPASVQLHTAVEMHHWCIPFSVDGQPAPSLRWLFNGSVLNETSFIFTEFLEPAANETVRHGCLRLNQPTHVNNGNYTLLAANPFGQASASIMAAFMDNP longxing_Cationpi_ems_3hM_487_000000004_0001_0002__47__T
DEVVVWILILVRVALDRARTNNTTVEVQVNVNNVRVNIRITTDPDEERKLLRKALELALKLLKK VSFPASVQLHTAVEMHHWCIPFSVDGQPAPSLRWLFNGSVLNETSFIFTEFLEPAANETVRHGCLRLNQPTHVNNGNYTLLAANPFGQASASIMAAFMDNP bcov_revert_r1_ems_3hM_698_000000000_0001_1_19_H_.._HEEH_12613_0001_0001_0001_0001__47__E
DEELKKLFQTLVKRVEELAKDPRNREEVLKLLILAVLVALEIGNPELRKQVEELVKKVEKLLES VSFPASVQLHTAVEMHHWCIPFSVDGQPAPSLRWLFNGSVLNETSFIFTEFLEPAANETVRHGCLRLNQPTHVNNGNYTLLAANPFGQASASIMAAFMDNP bcov_6ala_r1_HEEH_13973_000000000_0001_1_20_H_.._ems_3hM_1933_0001_0001_0001_0001__59__E
EEEKKLLTELKKLATKAVRNNDTDIVYKVIVLLVLILLEAQDPEVREEVERLVETLRKLLRQ VSFPASVQLHTAVEMHHWCIPFSVDGQPAPSLRWLFNGSVLNETSFIFTEFLEPAANETVRHGCLRLNQPTHVNNGNYTLLAANPFGQASASIMAAFMDNP bcov_6ala_r1_HEEH_13973_000000000_0001_1_20_H_.._ems_3hM_2201_0001_0003_0001_0001__48__E
SPEEELKKLEKIAKKKGDTRALRVIQVAKKAYKKGDEWTLRIALHIAKQLL VSFPASVQLHTAVEMHHWCIPFSVDGQPAPSLRWLFNGSVLNETSFIFTEFLEPAANETVRHGCLRLNQPTHVNNGNYTLLAANPFGQASASIMAAFMDNP longxing_Cationpi_HHH_eva_0513_000000006_0001_0002__23__R
SLELQVLLILLLVQEAAKAGLPLVDELYKIAEKLLEELKKSARDPRQLREIELLEWVLKVVYKG VSFPASVQLHTAVEMHHWCIPFSVDGQPAPSLRWLFNGSVLNETSFIFTEFLEPAANETVRHGCLRLNQPTHVNNGNYTLLAANPFGQASASIMAAFMDNP bcov_revert_r1_ems_p1-15H-GBL-16H-GBL-15H_0593_0001_0001_0002_000000000_0001_19_33_H_.._ems_3hC_223_0001_0001_0001_0001_0001__51__I
DEIEKRLRTALEELVRADKNNDEEKVRKAWQKAVQIVIEANDDNVSKLASKIMRELAKRVKS VSFPASVQLHTAVEMHHWCIPFSVDGQPAPSLRWLFNGSVLNETSFIFTEFLEPAANETVRHGCLRLNQPTHVNNGNYTLLAANPFGQASASIMAAFMDNP longxing_Cationpi_ems_3hM_487_000000004_0001_0002__53__M
DEKLKKIKKWITEEARKAGVDRELLELAELLLLLAYLDGLFDPKKLAKRLLKLLRKEVKK VSFPASVQLHTAVEMHHWCIPFSVDGQPAPSLRWLFNGSVLNETSFIFTEFLEPAANETVRHGCLRLNQPTHVNNGNYTLLAANPFGQASASIMAAFMDNP bcov_revert_r1_HEEH_24497_000000002_0001_43_64_H_.._HHH_eva_0013_0001_0002_0001_0001__25__L
SEEHDKLLVELLIVIILELAEKTDHVRFKFVNVTINRSGSLSPEEIETLVRRLLEKAVEILKKF VSFPASVQLHTAVEMHHWCIPFSVDGQPAPSLRWLFNGSVLNETSFIFTEFLEPAANETVRHGCLRLNQPTHVNNGNYTLLAANPFGQASASIMAAFMDNP bcov_6ala_r1_HEEH_22785_000000003_0001_44_64_H_.._HEEH_24991_0001_0001_0001_0001__37__R
DEIEKRLRTALEELVRADKNNDEEKVRKAWQKAVQIVIEANDDNVSKLAGKIYRELAKRVKS VSFPASVQLHTAVEMHHWCIPFSVDGQPAPSLRWLFNGSVLNETSFIFTEFLEPAANETVRHGCLRLNQPTHVNNGNYTLLAANPFGQASASIMAAFMDNP longxing_Cationpi_ems_3hM_487_000000004_0001_0002__50__G
SLELQVLLILLLVQEAAKAGLPLVDELYKIAEKQLEELKKSARDPRQLREAELLEWVLKVVYKG VSFPASVQLHTAVEMHHWCIPFSVDGQPAPSLRWLFNGSVLNETSFIFTEFLEPAANETVRHGCLRLNQPTHVNNGNYTLLAANPFGQASASIMAAFMDNP bcov_revert_r1_ems_p1-15H-GBL-16H-GBL-15H_0593_0001_0001_0002_000000000_0001_19_33_H_.._ems_3hC_223_0001_0001_0001_0001_0001__34__Q
DEKWKKIKKWITEEARKAGVDRELIELAELLLLLAYLDGLFDPKKLAKRLLKLLRKEVKK VSFPASVQLHTAVEMHHWCIPFSVDGQPAPSLRWLFNGSVLNETSFIFTEFLEPAANETVRHGCLRLNQPTHVNNGNYTLLAANPFGQASASIMAAFMDNP bcov_revert_r1_HEEH_24497_000000002_0001_43_64_H_.._HHH_eva_0013_0001_0002_0001_0001__4__W
DEVVVWILILVRVALDRARTNNTTVEVQVNVNNVRVNIRITTDPDWVRKLLRKALELALKLLKK VSFPASVQLHTAVEMHHWCIPFSVDGQPAPSLRWLFNGSVLNETSFIFTEFLEPAANETVRHGCLRLNQPTHVNNGNYTLLAANPFGQASASIMAAFMDNP bcov_revert_r1_ems_3hM_698_000000000_0001_1_19_H_.._HEEH_12613_0001_0001_0001_0001__46__W
SYTYSFTVDVQGDDEDAQRLLLLRLLQAIWTASKIAKDLNLTLRFEVRRSQSGDQVTVTIEFRIN VSFPASVQLHTAVEMHHWCIPFSVDGQPAPSLRWLFNGSVLNETSFIFTEFLEPAANETVRHGCLRLNQPTHVNNGNYTLLAANPFGQASASIMAAFMDNP bcov_revert_r1_HEEH_24497_000000002_0001_43_64_H_.._EHEE_03015_0001_0001_0001_0001__24__R
DEIEKTLRTALEELVRADKNNDEEKVRKAWQKAVQIVIEANDDNVSKLASKIYRELAKRVKS VSFPASVQLHTAVEMHHWCIPFSVDGQPAPSLRWLFNGSVLNETSFIFTEFLEPAANETVRHGCLRLNQPTHVNNGNYTLLAANPFGQASASIMAAFMDNP longxing_Cationpi_ems_3hM_487_000000004_0001_0002__6__T
EEEKKLLTELKKLATKAVRNNDTDIVYKVIVLLVLILLEAQDPEVRELVERLVETLNKLLRQ VSFPASVQLHTAVEMHHWCIPFSVDGQPAPSLRWLFNGSVLNETSFIFTEFLEPAANETVRHGCLRLNQPTHVNNGNYTLLAANPFGQASASIMAAFMDNP bcov_6ala_r1_HEEH_13973_000000000_0001_1_20_H_.._ems_3hM_2201_0001_0003_0001_0001__57__N
DEEEKRILKKLKEVLRSLWSIPDPTAQKVVETAWKLAVEAVIKNDKELLKKVAEYAERILKKA VSFPASVQLHTAVEMHHWCIPFSVDGQPAPSLRWLFNGSVLNETSFIFTEFLEPAANETVRHGCLRLNQPTHVNNGNYTLLAANPFGQASASIMAAFMDNP longxing_Cationpi_ems_3hM_2634_000000026_0001_0001__19__W
DEKLKKIKKWITEEIRKAGVDRELIELAELLLLLAYLDGLFDPKKLAKRLLKLLRKEVKK VSFPASVQLHTAVEMHHWCIPFSVDGQPAPSLRWLFNGSVLNETSFIFTEFLEPAANETVRHGCLRLNQPTHVNNGNYTLLAANPFGQASASIMAAFMDNP bcov_revert_r1_HEEH_24497_000000002_0001_43_64_H_.._HHH_eva_0013_0001_0002_0001_0001__15__I
DEELKKLFQTLVKRVEELAKDPRNREEVLKLLILAVLVALEIGNPELRKKVEELVKKVLKLLES VSFPASVQLHTAVEMHHWCIPFSVDGQPAPSLRWLFNGSVLNETSFIFTEFLEPAANETVRHGCLRLNQPTHVNNGNYTLLAANPFGQASASIMAAFMDNP bcov_6ala_r1_HEEH_13973_000000000_0001_1_20_H_.._ems_3hM_1933_0001_0001_0001_0001__50__K
RDELKERIFKTIVRAVVFGDPELLKEAKKLLEKLKKLGRLDQSAKQLEKAVRFVEKQLRS VSFPASVQLHTAVEMHHWCIPFSVDGQPAPSLRWLFNGSVLNETSFIFTEFLEPAANETVRHGCLRLNQPTHVNNGNYTLLAANPFGQASASIMAAFMDNP longxing_CationpiFixed_HHH_eva_0229_000000001_0001_0001__18__F
DEIEKRLRTALEELVRADKNNDEEKVRKAWQKAVQIVIEANDDNVSKLASKIYRELAKDVKS VSFPASVQLHTAVEMHHWCIPFSVDGQPAPSLRWLFNGSVLNETSFIFTEFLEPAANETVRHGCLRLNQPTHVNNGNYTLLAANPFGQASASIMAAFMDNP longxing_Cationpi_ems_3hM_487_000000004_0001_0002__59__D
DWKDQASELLDKLIKKARSNRDDELAKEVLKLLLRARWASHLSDDERAKKLLKKIVEEARKE VSFPASVQLHTAVEMHHWCIPFSVDGQPAPSLRWLFNGSVLNETSFIFTEFLEPAANETVRHGCLRLNQPTHVNNGNYTLLAANPFGQASASIMAAFMDNP bcov_revert_r1_HEEH_24497_000000002_0001_43_64_H_.._ems_3hC_101_0001_0001_0006_0001_0001__62__E
DHEELLVYVIALIALRVVKKLGRPFRLTVQFGGKTVTFDFDSDPDQVRKVAETILKWERDIKRK VSFPASVQLHTAVEMHHWCIPFSVDGQPAPSLRWLFNGSVLNETSFIFTEFLEPAANETVRHGCLRLNQPTHVNNGNYTLLAANPFGQASASIMAAFMDNP bcov_6ala_r1_ems_3hM_698_000000000_0001_1_19_H_.._HEEH_08998_0001_0001_0001__9__V
DEIEKRLRTALEELVRADKNNDEEKVRKAWQKAVQIVIEANDDNVSKLASKIYTELAKRVKS VSFPASVQLHTAVEMHHWCIPFSVDGQPAPSLRWLFNGSVLNETSFIFTEFLEPAANETVRHGCLRLNQPTHVNNGNYTLLAANPFGQASASIMAAFMDNP longxing_Cationpi_ems_3hM_487_000000004_0001_0002__54__T
DEEEKRILKKLKEVLRSLSSIPDPTAQKVVETAWKLAREAVIKNDKELLKKVAEYAERILKKA VSFPASVQLHTAVEMHHWCIPFSVDGQPAPSLRWLFNGSVLNETSFIFTEFLEPAANETVRHGCLRLNQPTHVNNGNYTLLAANPFGQASASIMAAFMDNP longxing_Cationpi_ems_3hM_2634_000000026_0001_0001__38__R
SDEKLKRLEKIAKKKGAWKALVAIHLAKLASKKGDEKTLRSAEKLAEKILS VSFPASVQLHTAVEMHHWCIPFSVDGQPAPSLRWLFNGSVLNETSFIFTEFLEPAANETVRHGCLRLNQPTHVNNGNYTLLAANPFGQASASIMAAFMDN longxing_Motif2_ems_p1-14H-GBL-16H-GBL-15H_0729_0001_0001_0001_0001_0001_0002__33__K
DEIEKRLRTALEELVRADKNNDEEKVRKALQKAVQIVIEANDDNVSKLASKIYRELAKRVKS VSFPASVQLHTAVEMHHWCIPFSVDGQPAPSLRWLFNGSVLNETSFIFTEFLEPAANETVRHGCLRLNQPTHVNNGNYTLLAANPFGQASASIMAAFMDNP longxing_Cationpi_ems_3hM_487_000000004_0001_0002__30__L
EEEKKLLTELKKLATKAWRNNDTDIVYKVIVLLVLILLEAQDPEVRELVERLVETLRKLLRQ VSFPASVQLHTAVEMHHWCIPFSVDGQPAPSLRWLFNGSVLNETSFIFTEFLEPAANETVRHGCLRLNQPTHVNNGNYTLLAANPFGQASASIMAAFMDNP bcov_6ala_r1_HEEH_13973_000000000_0001_1_20_H_.._ems_3hM_2201_0001_0003_0001_0001__18__W
SIRITVQITVDKRDEDSEIRAVILAILVSHHAELLAKKLNTSVRYSITVTEENGQLKVRVEVEVQ VSFPASVQLHTAVEMHHWCIPFSVDGQPAPSLRWLFNGSVLNETSFIFTEFLEPAANETVRHGCLRLNQPTHVNNGNYTLLAANPFGQASASIMAAFMDNP bcov_revert_r1_HEEH_10552_000000000_0001_44_64_H_.._EHEE_06923_0001_0003_0001_0001__23__I
SPEEELKKLEKIAKKKGDTQALSVIQVAKKAYKKGDEWTLRIALHIAKQLL VSFPASVQLHTAVEMHHWCIPFSVDGQPAPSLRWLFNGSVLNETSFIFTEFLEPAANETVRHGCLRLNQPTHVNNGNYTLLAANPFGQASASIMAAFMDNP longxing_Cationpi_HHH_eva_0513_000000006_0001_0002__20__Q
DEKEKKIKKWITEEARKAGVDRELIELAELLLLLAYLDGLFDPKKLAKRLLKLLRKEVKK VSFPASVQLHTAVEMHHWCIPFSVDGQPAPSLRWLFNGSVLNETSFIFTEFLEPAANETVRHGCLRLNQPTHVNNGNYTLLAANPFGQASASIMAAFMDNP bcov_revert_r1_HEEH_24497_000000002_0001_43_64_H_.._HHH_eva_0013_0001_0002_0001_0001__4__E
DEIEKRLRTALEELVRADKNNDSEKVRKAWQKAVQIVIEANDDNVSKLASKIYRELAKRVKS VSFPASVQLHTAVEMHHWCIPFSVDGQPAPSLRWLFNGSVLNETSFIFTEFLEPAANETVRHGCLRLNQPTHVNNGNYTLLAANPFGQASASIMAAFMDNP longxing_Cationpi_ems_3hM_487_000000004_0001_0002__23__S
DEEEKRILKKLKEVLRSLSSIPDPTAQKVVETMWKLAVEAVIKNDKELLKKVAEYAERILKKA VSFPASVQLHTAVEMHHWCIPFSVDGQPAPSLRWLFNGSVLNETSFIFTEFLEPAANETVRHGCLRLNQPTHVNNGNYTLLAANPFGQASASIMAAFMDNP longxing_Cationpi_ems_3hM_2634_000000026_0001_0001__33__M
EEEKKLLTELKKLATKAVRNNDTDIVYKVIVLLVLILLEAQDPEARELVERLVETLRKLLRQ VSFPASVQLHTAVEMHHWCIPFSVDGQPAPSLRWLFNGSVLNETSFIFTEFLEPAANETVRHGCLRLNQPTHVNNGNYTLLAANPFGQASASIMAAFMDNP bcov_6ala_r1_HEEH_13973_000000000_0001_1_20_H_.._ems_3hM_2201_0001_0003_0001_0001__45__A
DEEDKLVEWHLVIAEIAARFLQRPLRLTVRFNGFTVRTDVNTDPNVRKKAREKLTEWLKKVKKT VSFPASVQLHTAVEMHHWCIPFSVDGQPAPSLRWLFNGSVLNETSFIFTEFLEPAANETVRHGCLRLNQPTHVNNGNYTLLAANPFGQASASIMAAFMDNP bcov_6ala_r1_HEEH_10552_000000000_0001_44_64_H_.._HEEH_20750_0001_0003_0001_0001__38__T
DEKLKKIKKWITEEARKAGVDRELIELAELLLLMAYLDGLFDPKKLAKRLLKLLRKEVKK VSFPASVQLHTAVEMHHWCIPFSVDGQPAPSLRWLFNGSVLNETSFIFTEFLEPAANETVRHGCLRLNQPTHVNNGNYTLLAANPFGQASASIMAAFMDNP bcov_revert_r1_HEEH_24497_000000002_0001_43_64_H_.._HHH_eva_0013_0001_0002_0001_0001__34__M
DWKDQASEELDKLIKKARSNRDDELAKEVLKLLLRARWASHLSDDERAKKLLKKIVEEARKM VSFPASVQLHTAVEMHHWCIPFSVDGQPAPSLRWLFNGSVLNETSFIFTEFLEPAANETVRHGCLRLNQPTHVNNGNYTLLAANPFGQASASIMAAFMDNP bcov_revert_r1_HEEH_24497_000000002_0001_43_64_H_.._ems_3hC_101_0001_0001_0006_0001_0001__9__E
DEKLKKISKWITEEARKAGVDRELIELAELLLLLAYLDGLFDPKKLAKRLLKLLRKEVKK VSFPASVQLHTAVEMHHWCIPFSVDGQPAPSLRWLFNGSVLNETSFIFTEFLEPAANETVRHGCLRLNQPTHVNNGNYTLLAANPFGQASASIMAAFMDNP bcov_revert_r1_HEEH_24497_000000002_0001_43_64_H_.._HHH_eva_0013_0001_0002_0001_0001__8__S
SLELQVLLILLLVQEAAKAGLPLVDELYKIAEKLLEELKKSARDPRQLREWELLEWVLKVVYKG VSFPASVQLHTAVEMHHWCIPFSVDGQPAPSLRWLFNGSVLNETSFIFTEFLEPAANETVRHGCLRLNQPTHVNNGNYTLLAANPFGQASASIMAAFMDNP bcov_revert_r1_ems_p1-15H-GBL-16H-GBL-15H_0593_0001_0001_0002_000000000_0001_19_33_H_.._ems_3hC_223_0001_0001_0001_0001_0001__51__W
SDEKLKRLEKIMKKKGAWKALVAIHLAKLASKRGDEKTLRSAEKLAEKILS VSFPASVQLHTAVEMHHWCIPFSVDGQPAPSLRWLFNGSVLNETSFIFTEFLEPAANETVRHGCLRLNQPTHVNNGNYTLLAANPFGQASASIMAAFMDN longxing_Motif2_ems_p1-14H-GBL-16H-GBL-15H_0729_0001_0001_0001_0001_0001_0002__12__M
DEIEKRLRTALEELVRADKNNDEEKVRKAWQKAVQIVIEANDDNVSKLASKIYRELAKRLKS VSFPASVQLHTAVEMHHWCIPFSVDGQPAPSLRWLFNGSVLNETSFIFTEFLEPAANETVRHGCLRLNQPTHVNNGNYTLLAANPFGQASASIMAAFMDNP longxing_Cationpi_ems_3hM_487_000000004_0001_0002__60__L
SDEKLKRLEKIAKKKGAWKALVFIHLAKLASKRGDEKTLRSAEKLAEKILS VSFPASVQLHTAVEMHHWCIPFSVDGQPAPSLRWLFNGSVLNETSFIFTEFLEPAANETVRHGCLRLNQPTHVNNGNYTLLAANPFGQASASIMAAFMDN longxing_Motif2_ems_p1-14H-GBL-16H-GBL-15H_0729_0001_0001_0001_0001_0001_0002__23__F
DHEELLVYAIALILLRVVKKLGRPFRLTVQFGGKTVTFDFDSDPDQVRKVAETILKWERDIKRK VSFPASVQLHTAVEMHHWCIPFSVDGQPAPSLRWLFNGSVLNETSFIFTEFLEPAANETVRHGCLRLNQPTHVNNGNYTLLAANPFGQASASIMAAFMDNP bcov_6ala_r1_ems_3hM_698_000000000_0001_1_19_H_.._HEEH_08998_0001_0001_0001__14__L
DEIEKRLRTALEELVRADKNNDEEKVRKAWQKAVQIVIEANVDNVSKLASKIYRELAKRVKS VSFPASVQLHTAVEMHHWCIPFSVDGQPAPSLRWLFNGSVLNETSFIFTEFLEPAANETVRHGCLRLNQPTHVNNGNYTLLAANPFGQASASIMAAFMDNP longxing_Cationpi_ems_3hM_487_000000004_0001_0002__42__V
DEEEKRILKKLLEVLRSLSSIPDPTAQKVVETAWKLAVEAVIKNDKELLKKVAEYAERILKKA VSFPASVQLHTAVEMHHWCIPFSVDGQPAPSLRWLFNGSVLNETSFIFTEFLEPAANETVRHGCLRLNQPTHVNNGNYTLLAANPFGQASASIMAAFMDNP longxing_Cationpi_ems_3hM_2634_000000026_0001_0001__12__L
DEEEKRILKKLKEVLRSLISIPDPTAQKVVETAWKLAVEAVIKNDKELLKKVAEYAERILKKA VSFPASVQLHTAVEMHHWCIPFSVDGQPAPSLRWLFNGSVLNETSFIFTEFLEPAANETVRHGCLRLNQPTHVNNGNYTLLAANPFGQASASIMAAFMDNP longxing_Cationpi_ems_3hM_2634_000000026_0001_0001__19__I
SEHYSYRYSVKNYTEDSERLLLRAVIQFKLTVSQKALQRGLHIEFRVKFTTSGDSITVEVRVRVD VSFPASVQLHTAVEMHHWCIPFSVDGQPAPSLRWLFNGSVLNETSFIFTEFLEPAANETVRHGCLRLNQPTHVNNGNYTLLAANPFGQASASIMAAFMDNP bcov_revert_r1_HEEH_10552_000000000_0001_44_64_H_.._EHEE_10515_0001_0003_0001_0001__29__K
SEEHDKLLVELLIVIIWELAEKTDHVRFKFVNVTINVSGSLSPEEIETLVRRLLEKAVEILKKF VSFPASVQLHTAVEMHHWCIPFSVDGQPAPSLRWLFNGSVLNETSFIFTEFLEPAANETVRHGCLRLNQPTHVNNGNYTLLAANPFGQASASIMAAFMDNP bcov_6ala_r1_HEEH_22785_000000003_0001_44_64_H_.._HEEH_24991_0001_0001_0001_0001__17__W
EEVVVWILILVRVALDRARTNNTTVEVQVNVNNVRVNIRITTDPDEVRKLLRKALELALKLLKK VSFPASVQLHTAVEMHHWCIPFSVDGQPAPSLRWLFNGSVLNETSFIFTEFLEPAANETVRHGCLRLNQPTHVNNGNYTLLAANPFGQASASIMAAFMDNP bcov_revert_r1_ems_3hM_698_000000000_0001_1_19_H_.._HEEH_12613_0001_0001_0001_0001__1__E
SEHYSYRYSVKNYTEDSERLLLRAVIQFALTVSQKALQRGLHIEFRRKFTTSGDSITVEVRVRVD VSFPASVQLHTAVEMHHWCIPFSVDGQPAPSLRWLFNGSVLNETSFIFTEFLEPAANETVRHGCLRLNQPTHVNNGNYTLLAANPFGQASASIMAAFMDNP bcov_revert_r1_HEEH_10552_000000000_0001_44_64_H_.._EHEE_10515_0001_0003_0001_0001__47__R
EEEKKLLTELKKLATKAVRNNDTDIVYKVIVLLVLILLESQDPEVRELVERLVETLRKLLRQ VSFPASVQLHTAVEMHHWCIPFSVDGQPAPSLRWLFNGSVLNETSFIFTEFLEPAANETVRHGCLRLNQPTHVNNGNYTLLAANPFGQASASIMAAFMDNP bcov_6ala_r1_HEEH_13973_000000000_0001_1_20_H_.._ems_3hM_2201_0001_0003_0001_0001__40__S
SIRITVQITVDKRDEDSEIRAVLLAILVSHHAELLAKKLNTSVRYSITVTEENGQLKVRVESEVQ VSFPASVQLHTAVEMHHWCIPFSVDGQPAPSLRWLFNGSVLNETSFIFTEFLEPAANETVRHGCLRLNQPTHVNNGNYTLLAANPFGQASASIMAAFMDNP bcov_revert_r1_HEEH_10552_000000000_0001_44_64_H_.._EHEE_06923_0001_0003_0001_0001__62__S
DHEELLVYAIALIALNVVKKLGRPFRLTVQFGGKTVTFDFDSDPDQVRKVAETILKWERDIKRK VSFPASVQLHTAVEMHHWCIPFSVDGQPAPSLRWLFNGSVLNETSFIFTEFLEPAANETVRHGCLRLNQPTHVNNGNYTLLAANPFGQASASIMAAFMDNP bcov_6ala_r1_ems_3hM_698_000000000_0001_1_19_H_.._HEEH_08998_0001_0001_0001__16__N
EEEKKLLTELKKLATKAVRNNDTDIVYKVIVLLVLILLAAQDPEVRELVERLVETLRKLLRQ VSFPASVQLHTAVEMHHWCIPFSVDGQPAPSLRWLFNGSVLNETSFIFTEFLEPAANETVRHGCLRLNQPTHVNNGNYTLLAANPFGQASASIMAAFMDNP bcov_6ala_r1_HEEH_13973_000000000_0001_1_20_H_.._ems_3hM_2201_0001_0003_0001_0001__39__A
DWKDQASELLDKLIKKARSNRDDELAKEVNKLLLRARWASHLSDDERAKKLLKKIVEEARKM VSFPASVQLHTAVEMHHWCIPFSVDGQPAPSLRWLFNGSVLNETSFIFTEFLEPAANETVRHGCLRLNQPTHVNNGNYTLLAANPFGQASASIMAAFMDNP bcov_revert_r1_HEEH_24497_000000002_0001_43_64_H_.._ems_3hC_101_0001_0001_0006_0001_0001__30__N
SLELQVLLILLLVQEATKAGLPLVDELYKIAEKLLEELKKSARDPRQLREAELLEWVLKVVYKG VSFPASVQLHTAVEMHHWCIPFSVDGQPAPSLRWLFNGSVLNETSFIFTEFLEPAANETVRHGCLRLNQPTHVNNGNYTLLAANPFGQASASIMAAFMDNP bcov_revert_r1_ems_p1-15H-GBL-16H-GBL-15H_0593_0001_0001_0002_000000000_0001_19_33_H_.._ems_3hC_223_0001_0001_0001_0001_0001__17__T
DEIEKRLRTALEELVRADSNNDEEKVRKAWQKAVQIVIEANDDNVSKLASKIYRELAKRVKS VSFPASVQLHTAVEMHHWCIPFSVDGQPAPSLRWLFNGSVLNETSFIFTEFLEPAANETVRHGCLRLNQPTHVNNGNYTLLAANPFGQASASIMAAFMDNP longxing_Cationpi_ems_3hM_487_000000004_0001_0002__19__S
DEEDKLVEWHLVIAEIAARFLQRPLRLTVRFNGFTVRVDVNTDPNVRKKAREKLTEWLKKLKKT VSFPASVQLHTAVEMHHWCIPFSVDGQPAPSLRWLFNGSVLNETSFIFTEFLEPAANETVRHGCLRLNQPTHVNNGNYTLLAANPFGQASASIMAAFMDNP bcov_6ala_r1_HEEH_10552_000000000_0001_44_64_H_.._HEEH_20750_0001_0003_0001_0001__61__L
EEEKKLLTELKKLATKAVRNNDTDIVFKVIVLLVLILLEAQDPEVRELVERLVETLRKLLRQ VSFPASVQLHTAVEMHHWCIPFSVDGQPAPSLRWLFNGSVLNETSFIFTEFLEPAANETVRHGCLRLNQPTHVNNGNYTLLAANPFGQASASIMAAFMDNP bcov_6ala_r1_HEEH_13973_000000000_0001_1_20_H_.._ems_3hM_2201_0001_0003_0001_0001__27__F
DEELKKLFQTLVKRVEELAKDPRNREEVLKLLILAVLVALEIGNPELRKQIEELVKKVLKLLES VSFPASVQLHTAVEMHHWCIPFSVDGQPAPSLRWLFNGSVLNETSFIFTEFLEPAANETVRHGCLRLNQPTHVNNGNYTLLAANPFGQASASIMAAFMDNP bcov_6ala_r1_HEEH_13973_000000000_0001_1_20_H_.._ems_3hM_1933_0001_0001_0001_0001__51__I
DHEELLVYAIALIALRVVKKLGRPFRLTLQFGGKTVTFDFDSDPDQVRKVAETILKWERDIKRK VSFPASVQLHTAVEMHHWCIPFSVDGQPAPSLRWLFNGSVLNETSFIFTEFLEPAANETVRHGCLRLNQPTHVNNGNYTLLAANPFGQASASIMAAFMDNP bcov_6ala_r1_ems_3hM_698_000000000_0001_1_19_H_.._HEEH_08998_0001_0001_0001__29__L
SYTYSFTVDVQGDDEDAQRLLLLMLLQAIWTASKIAKDLNLTLRFEVRRSQSGDQVTVTIEFRIN VSFPASVQLHTAVEMHHWCIPFSVDGQPAPSLRWLFNGSVLNETSFIFTEFLEPAANETVRHGCLRLNQPTHVNNGNYTLLAANPFGQASASIMAAFMDNP bcov_revert_r1_HEEH_24497_000000002_0001_43_64_H_.._EHEE_03015_0001_0001_0001_0001__24__M
DEELKKLFQTLVKTVEELAKDPRNREEVLKLLILAVLVALEIGNPELRKQVEELVKKVLKLLES VSFPASVQLHTAVEMHHWCIPFSVDGQPAPSLRWLFNGSVLNETSFIFTEFLEPAANETVRHGCLRLNQPTHVNNGNYTLLAANPFGQASASIMAAFMDNP bcov_6ala_r1_HEEH_13973_000000000_0001_1_20_H_.._ems_3hM_1933_0001_0001_0001_0001__14__T
DHEELLVYAIALIALRVVKKLGRPFRLTVQFGGKTVTFDFDSDPDQVRKVLETILKWERDIKRK VSFPASVQLHTAVEMHHWCIPFSVDGQPAPSLRWLFNGSVLNETSFIFTEFLEPAANETVRHGCLRLNQPTHVNNGNYTLLAANPFGQASASIMAAFMDNP bcov_6ala_r1_ems_3hM_698_000000000_0001_1_19_H_.._HEEH_08998_0001_0001_0001__51__L
DWKDQASELLDKLIKKARSNRDDELAKEVLKLLLRATWASHLSDDERAKKLLKKIVEEARKM VSFPASVQLHTAVEMHHWCIPFSVDGQPAPSLRWLFNGSVLNETSFIFTEFLEPAANETVRHGCLRLNQPTHVNNGNYTLLAANPFGQASASIMAAFMDNP bcov_revert_r1_HEEH_24497_000000002_0001_43_64_H_.._ems_3hC_101_0001_0001_0006_0001_0001__37__T
DIKDQASELLDKLIKKARSNRDDELAKEVLKLLLRARWASHLSDDERAKKLLKKIVEEARKM VSFPASVQLHTAVEMHHWCIPFSVDGQPAPSLRWLFNGSVLNETSFIFTEFLEPAANETVRHGCLRLNQPTHVNNGNYTLLAANPFGQASASIMAAFMDNP bcov_revert_r1_HEEH_24497_000000002_0001_43_64_H_.._ems_3hC_101_0001_0001_0006_0001_0001__2__I
SDEKLKRLEKIAKKKGAWKHLVAIHLAKLASKRGDEKTLRSAEKLAEKILS VSFPASVQLHTAVEMHHWCIPFSVDGQPAPSLRWLFNGSVLNETSFIFTEFLEPAANETVRHGCLRLNQPTHVNNGNYTLLAANPFGQASASIMAAFMDN longxing_Motif2_ems_p1-14H-GBL-16H-GBL-15H_0729_0001_0001_0001_0001_0001_0002__20__H
SIRITVQITVDKRDEDSEIKAVLLAILVSHHAELLAKKLNTSVRYSITVTEENGQLKVRVEVEVQ VSFPASVQLHTAVEMHHWCIPFSVDGQPAPSLRWLFNGSVLNETSFIFTEFLEPAANETVRHGCLRLNQPTHVNNGNYTLLAANPFGQASASIMAAFMDNP bcov_revert_r1_HEEH_10552_000000000_0001_44_64_H_.._EHEE_06923_0001_0003_0001_0001__20__K
SIRITVQITVDKRDEDSEIRAVLLAILMSHHAELLAKKLNTSVRYSITVTEENGQLKVRVEVEVQ VSFPASVQLHTAVEMHHWCIPFSVDGQPAPSLRWLFNGSVLNETSFIFTEFLEPAANETVRHGCLRLNQPTHVNNGNYTLLAANPFGQASASIMAAFMDNP bcov_revert_r1_HEEH_10552_000000000_0001_44_64_H_.._EHEE_06923_0001_0003_0001_0001__28__M
DEIEKRLRTALEELVRADKNNDEEKVRKAWQKAVQIVIEANDDNVSKLASKNYRELAKRVKS VSFPASVQLHTAVEMHHWCIPFSVDGQPAPSLRWLFNGSVLNETSFIFTEFLEPAANETVRHGCLRLNQPTHVNNGNYTLLAANPFGQASASIMAAFMDNP longxing_Cationpi_ems_3hM_487_000000004_0001_0002__52__N
DEIEKRLRTALEELVRADKNNDEEKVRKAWQKAVQIVIEANDDNVSKLASKIYRELAERVKS VSFPASVQLHTAVEMHHWCIPFSVDGQPAPSLRWLFNGSVLNETSFIFTEFLEPAANETVRHGCLRLNQPTHVNNGNYTLLAANPFGQASASIMAAFMDNP longxing_Cationpi_ems_3hM_487_000000004_0001_0002__58__E
EEEKKLLTELKKLATKAVRNNDTDIVYKVIVLLVLILLYAQDPEVRELVERLVETLRKLLRQ VSFPASVQLHTAVEMHHWCIPFSVDGQPAPSLRWLFNGSVLNETSFIFTEFLEPAANETVRHGCLRLNQPTHVNNGNYTLLAANPFGQASASIMAAFMDNP bcov_6ala_r1_HEEH_13973_000000000_0001_1_20_H_.._ems_3hM_2201_0001_0003_0001_0001__39__Y
DEIEKRLRTALEELVRADKNNDEEKVRKACQKAVQIVIEANDDNVSKLASKIYRELAKRVKS VSFPASVQLHTAVEMHHWCIPFSVDGQPAPSLRWLFNGSVLNETSFIFTEFLEPAANETVRHGCLRLNQPTHVNNGNYTLLAANPFGQASASIMAAFMDNP longxing_Cationpi_ems_3hM_487_000000004_0001_0002__30__C
DEIEKRLRTALEELVRADKNNDEEKVRKAWQKAVQVVIEANDDNVSKLASKIYRELAKRVKS VSFPASVQLHTAVEMHHWCIPFSVDGQPAPSLRWLFNGSVLNETSFIFTEFLEPAANETVRHGCLRLNQPTHVNNGNYTLLAANPFGQASASIMAAFMDNP longxing_Cationpi_ems_3hM_487_000000004_0001_0002__36__V
SPEEELKKLEKIAKKKGDTRHLSVIQVAKKAYKKGDEWTLRIALHIAKQLL VSFPASVQLHTAVEMHHWCIPFSVDGQPAPSLRWLFNGSVLNETSFIFTEFLEPAANETVRHGCLRLNQPTHVNNGNYTLLAANPFGQASASIMAAFMDNP longxing_Cationpi_HHH_eva_0513_000000006_0001_0002__21__H
DHEELLVYAIALIALRVVKKLGRPFRLTVQFGGKTVTFDFDSDPDQVRKVAETALKWERDIKRK VSFPASVQLHTAVEMHHWCIPFSVDGQPAPSLRWLFNGSVLNETSFIFTEFLEPAANETVRHGCLRLNQPTHVNNGNYTLLAANPFGQASASIMAAFMDNP bcov_6ala_r1_ems_3hM_698_000000000_0001_1_19_H_.._HEEH_08998_0001_0001_0001__54__A
DEIEYRLRTALEELVRADKNNDEEKVRKAWQKAVQIVIEANDDNVSKLASKIYRELAKRVKS VSFPASVQLHTAVEMHHWCIPFSVDGQPAPSLRWLFNGSVLNETSFIFTEFLEPAANETVRHGCLRLNQPTHVNNGNYTLLAANPFGQASASIMAAFMDNP longxing_Cationpi_ems_3hM_487_000000004_0001_0002__5__Y
DEKLKKIKKWITEEARKAGVDRELIELAELLLLIAYLDGLFDPKKLAKRLLKLLRKEVKK VSFPASVQLHTAVEMHHWCIPFSVDGQPAPSLRWLFNGSVLNETSFIFTEFLEPAANETVRHGCLRLNQPTHVNNGNYTLLAANPFGQASASIMAAFMDNP bcov_revert_r1_HEEH_24497_000000002_0001_43_64_H_.._HHH_eva_0013_0001_0002_0001_0001__34__I
DEIEKRLRNALEELVRADKNNDEEKVRKAWQKAVQIVIEANDDNVSKLASKIYRELAKRVKS VSFPASVQLHTAVEMHHWCIPFSVDGQPAPSLRWLFNGSVLNETSFIFTEFLEPAANETVRHGCLRLNQPTHVNNGNYTLLAANPFGQASASIMAAFMDNP longxing_Cationpi_ems_3hM_487_000000004_0001_0002__9__N
DEIEKRLRTALEELVRADKNNDEEKVRKAWQKAVQIVIEANDDNVSKLASKIYRNLAKRVKS VSFPASVQLHTAVEMHHWCIPFSVDGQPAPSLRWLFNGSVLNETSFIFTEFLEPAANETVRHGCLRLNQPTHVNNGNYTLLAANPFGQASASIMAAFMDNP longxing_Cationpi_ems_3hM_487_000000004_0001_0002__55__N
SLELQVLLILLLVQEAAKAGLPLVDELYKIAEKLLEELKKSARDPRQLREAELLEWVLKVVLKG VSFPASVQLHTAVEMHHWCIPFSVDGQPAPSLRWLFNGSVLNETSFIFTEFLEPAANETVRHGCLRLNQPTHVNNGNYTLLAANPFGQASASIMAAFMDNP bcov_revert_r1_ems_p1-15H-GBL-16H-GBL-15H_0593_0001_0001_0002_000000000_0001_19_33_H_.._ems_3hC_223_0001_0001_0001_0001_0001__62__L
SEEHDKKLVELLIVIILELAEKTDHVRFKFVNVTINVSGSLSPEEIETLVRRLLEKAVEILKKF VSFPASVQLHTAVEMHHWCIPFSVDGQPAPSLRWLFNGSVLNETSFIFTEFLEPAANETVRHGCLRLNQPTHVNNGNYTLLAANPFGQASASIMAAFMDNP bcov_6ala_r1_HEEH_22785_000000003_0001_44_64_H_.._HEEH_24991_0001_0001_0001_0001__7__K
DWKDQASELLDKLIKKARSNRDDELAKEVLKLLLRARWASHLSDDERMKKLLKKIVEEARKM VSFPASVQLHTAVEMHHWCIPFSVDGQPAPSLRWLFNGSVLNETSFIFTEFLEPAANETVRHGCLRLNQPTHVNNGNYTLLAANPFGQASASIMAAFMDNP bcov_revert_r1_HEEH_24497_000000002_0001_43_64_H_.._ems_3hC_101_0001_0001_0006_0001_0001__48__M
DEIEKRLDTALEELVRADKNNDEEKVRKAWQKAVQIVIEANDDNVSKLASKIYRELAKRVKS VSFPASVQLHTAVEMHHWCIPFSVDGQPAPSLRWLFNGSVLNETSFIFTEFLEPAANETVRHGCLRLNQPTHVNNGNYTLLAANPFGQASASIMAAFMDNP longxing_Cationpi_ems_3hM_487_000000004_0001_0002__8__D
DEIEKRLRTALEELCRADKNNDEEKVRKAWQKAVQIVIEANDDNVSKLASKIYRELAKRVKS VSFPASVQLHTAVEMHHWCIPFSVDGQPAPSLRWLFNGSVLNETSFIFTEFLEPAANETVRHGCLRLNQPTHVNNGNYTLLAANPFGQASASIMAAFMDNP longxing_Cationpi_ems_3hM_487_000000004_0001_0002__15__C
DEVVVWILILVRVALDRARTNNTTVEVQVNVNNVRVNIRITTDPDEIRKLLRKALELALKLLKK VSFPASVQLHTAVEMHHWCIPFSVDGQPAPSLRWLFNGSVLNETSFIFTEFLEPAANETVRHGCLRLNQPTHVNNGNYTLLAANPFGQASASIMAAFMDNP bcov_revert_r1_ems_3hM_698_000000000_0001_1_19_H_.._HEEH_12613_0001_0001_0001_0001__47__I
SYTYSFTVDVQGDDEDAQRLLLLALLQAIWTASKIAKDLNQTLRFEVRRSQSGDQVTVTIEFRIN VSFPASVQLHTAVEMHHWCIPFSVDGQPAPSLRWLFNGSVLNETSFIFTEFLEPAANETVRHGCLRLNQPTHVNNGNYTLLAANPFGQASASIMAAFMDNP bcov_revert_r1_HEEH_24497_000000002_0001_43_64_H_.._EHEE_03015_0001_0001_0001_0001__41__Q
DEVVVWILILVRVALDRARTNNTTVEVQVNVNNVRVNIRITTDPDEVRKLLEKALELALKLLKK VSFPASVQLHTAVEMHHWCIPFSVDGQPAPSLRWLFNGSVLNETSFIFTEFLEPAANETVRHGCLRLNQPTHVNNGNYTLLAANPFGQASASIMAAFMDNP bcov_revert_r1_ems_3hM_698_000000000_0001_1_19_H_.._HEEH_12613_0001_0001_0001_0001__52__E
SDEKLKRLEKIAKKKGAWKALVAIHLAKLAWKRGDEKTLRSAEKLAEKILS VSFPASVQLHTAVEMHHWCIPFSVDGQPAPSLRWLFNGSVLNETSFIFTEFLEPAANETVRHGCLRLNQPTHVNNGNYTLLAANPFGQASASIMAAFMDN longxing_Motif2_ems_p1-14H-GBL-16H-GBL-15H_0729_0001_0001_0001_0001_0001_0002__31__W
DEIEKRLRTALEELVRADKNNDEEKVRKAWQKAVQIVIEANDDNVSPLASKIYRELAKRVKS VSFPASVQLHTAVEMHHWCIPFSVDGQPAPSLRWLFNGSVLNETSFIFTEFLEPAANETVRHGCLRLNQPTHVNNGNYTLLAANPFGQASASIMAAFMDNP longxing_Cationpi_ems_3hM_487_000000004_0001_0002__47__P
SPEEELKKLEKIAKKKGDTRALSVIQVAKKAYKKGREWTLRIALHIAKQLL VSFPASVQLHTAVEMHHWCIPFSVDGQPAPSLRWLFNGSVLNETSFIFTEFLEPAANETVRHGCLRLNQPTHVNNGNYTLLAANPFGQASASIMAAFMDNP longxing_Cationpi_HHH_eva_0513_000000006_0001_0002__36__R
DEKLKKIKKWITEEARKAGVDRELHELAELLLLLAYLDGLFDPKKLAKRLLKLLRKEVKK VSFPASVQLHTAVEMHHWCIPFSVDGQPAPSLRWLFNGSVLNETSFIFTEFLEPAANETVRHGCLRLNQPTHVNNGNYTLLAANPFGQASASIMAAFMDNP bcov_revert_r1_HEEH_24497_000000002_0001_43_64_H_.._HHH_eva_0013_0001_0002_0001_0001__25__H
DEVVVWILILVRVALDRARTNNTTVEVQVNVNNVRVNIRITTDPDEVRKLLRKALELILKLLKK VSFPASVQLHTAVEMHHWCIPFSVDGQPAPSLRWLFNGSVLNETSFIFTEFLEPAANETVRHGCLRLNQPTHVNNGNYTLLAANPFGQASASIMAAFMDNP bcov_revert_r1_ems_3hM_698_000000000_0001_1_19_H_.._HEEH_12613_0001_0001_0001_0001__58__I
DEIEKRLRTALHELVRADKNNDEEKVRKAWQKAVQIVIEANDDNVSKLASKIYRELAKRVKS VSFPASVQLHTAVEMHHWCIPFSVDGQPAPSLRWLFNGSVLNETSFIFTEFLEPAANETVRHGCLRLNQPTHVNNGNYTLLAANPFGQASASIMAAFMDNP longxing_Cationpi_ems_3hM_487_000000004_0001_0002__12__H
DWKDQASELLDKLIKKARSNRDDELAKEVLKLLLRARKASHLSDDERAKKLLKKIVEEARKM VSFPASVQLHTAVEMHHWCIPFSVDGQPAPSLRWLFNGSVLNETSFIFTEFLEPAANETVRHGCLRLNQPTHVNNGNYTLLAANPFGQASASIMAAFMDNP bcov_revert_r1_HEEH_24497_000000002_0001_43_64_H_.._ems_3hC_101_0001_0001_0006_0001_0001__38__K
DEIEKRLRTALRELVRADKNNDEEKVRKAWQKAVQIVIEANDDNVSKLASKIYRELAKRVKS VSFPASVQLHTAVEMHHWCIPFSVDGQPAPSLRWLFNGSVLNETSFIFTEFLEPAANETVRHGCLRLNQPTHVNNGNYTLLAANPFGQASASIMAAFMDNP longxing_Cationpi_ems_3hM_487_000000004_0001_0002__12__R
DEEEKRIFKKLKEVLRSLSSIPDPTAQKVVETAWKLAVEAVIKNDKELLKKVAEYAERILKKA VSFPASVQLHTAVEMHHWCIPFSVDGQPAPSLRWLFNGSVLNETSFIFTEFLEPAANETVRHGCLRLNQPTHVNNGNYTLLAANPFGQASASIMAAFMDNP longxing_Cationpi_ems_3hM_2634_000000026_0001_0001__8__F
DEEDKLVEWHLVIAEIAARFLQRPLRLTVRFKGFTVRVDVNTDPNVRKKAREKLTEWLKKVKKT VSFPASVQLHTAVEMHHWCIPFSVDGQPAPSLRWLFNGSVLNETSFIFTEFLEPAANETVRHGCLRLNQPTHVNNGNYTLLAANPFGQASASIMAAFMDNP bcov_6ala_r1_HEEH_10552_000000000_0001_44_64_H_.._HEEH_20750_0001_0003_0001_0001__32__K
DFIEKRLRTALEELVRADKNNDEEKVRKAWQKAVQIVIEANDDNVSKLASKIYRELAKRVKS VSFPASVQLHTAVEMHHWCIPFSVDGQPAPSLRWLFNGSVLNETSFIFTEFLEPAANETVRHGCLRLNQPTHVNNGNYTLLAANPFGQASASIMAAFMDNP longxing_Cationpi_ems_3hM_487_000000004_0001_0002__2__F
SPEEELKKLEKISKKKGDTRALSVIQVAKKAYKKGDEWTLRIALHIAKQLL VSFPASVQLHTAVEMHHWCIPFSVDGQPAPSLRWLFNGSVLNETSFIFTEFLEPAANETVRHGCLRLNQPTHVNNGNYTLLAANPFGQASASIMAAFMDNP longxing_Cationpi_HHH_eva_0513_000000006_0001_0002__13__S
EEEKKLLTELKKLATKAVRNNDTDIVYKVIVLLVLILMEAQDPEVRELVERLVETLRKLLRQ VSFPASVQLHTAVEMHHWCIPFSVDGQPAPSLRWLFNGSVLNETSFIFTEFLEPAANETVRHGCLRLNQPTHVNNGNYTLLAANPFGQASASIMAAFMDNP bcov_6ala_r1_HEEH_13973_000000000_0001_1_20_H_.._ems_3hM_2201_0001_0003_0001_0001__38__M
DEEEKRILKKLKEVLRSLSSIPDPTAQKNVETAWKLAVEAVIKNDKELLKKVAEYAERILKKA VSFPASVQLHTAVEMHHWCIPFSVDGQPAPSLRWLFNGSVLNETSFIFTEFLEPAANETVRHGCLRLNQPTHVNNGNYTLLAANPFGQASASIMAAFMDNP longxing_Cationpi_ems_3hM_2634_000000026_0001_0001__29__N
SEEHDKLLVELLLVIILELAEKTDHVRFKFVNVTINVSGSLSPEEIETLVRRLLEKAVEILKKF VSFPASVQLHTAVEMHHWCIPFSVDGQPAPSLRWLFNGSVLNETSFIFTEFLEPAANETVRHGCLRLNQPTHVNNGNYTLLAANPFGQASASIMAAFMDNP bcov_6ala_r1_HEEH_22785_000000003_0001_44_64_H_.._HEEH_24991_0001_0001_0001_0001__13__L
DEIEKRLRTALEELVRADKNNDEEKVRKATQKAVQIVIEANDDNVSKLASKIYRELAKRVKS VSFPASVQLHTAVEMHHWCIPFSVDGQPAPSLRWLFNGSVLNETSFIFTEFLEPAANETVRHGCLRLNQPTHVNNGNYTLLAANPFGQASASIMAAFMDNP longxing_Cationpi_ems_3hM_487_000000004_0001_0002__30__T
RDELKERAFKTIVRAVVTGDPELLKEAKKLLEKLKKLGRLDQSAKQLEKAVRFVEKQLRS VSFPASVQLHTAVEMHHWCIPFSVDGQPAPSLRWLFNGSVLNETSFIFTEFLEPAANETVRHGCLRLNQPTHVNNGNYTLLAANPFGQASASIMAAFMDNP longxing_CationpiFixed_HHH_eva_0229_000000001_0001_0001__8__A
SIRITVQITVDKRDEDSEIRAVLLAILVSHHAELLAKKLNTSVRSSITVTEENGQLKVRVEVEVQ VSFPASVQLHTAVEMHHWCIPFSVDGQPAPSLRWLFNGSVLNETSFIFTEFLEPAANETVRHGCLRLNQPTHVNNGNYTLLAANPFGQASASIMAAFMDNP bcov_revert_r1_HEEH_10552_000000000_0001_44_64_H_.._EHEE_06923_0001_0003_0001_0001__45__S
DEEEKRILKKLKEVLRSLSSIPDPTAQKVVETAWKLAVEAVIKNDKELLKKVKEYAERILKKA VSFPASVQLHTAVEMHHWCIPFSVDGQPAPSLRWLFNGSVLNETSFIFTEFLEPAANETVRHGCLRLNQPTHVNNGNYTLLAANPFGQASASIMAAFMDNP longxing_Cationpi_ems_3hM_2634_000000026_0001_0001__53__K
DWKDQASELLDKLIKKARSNRDDELAKEVYKLLLRARWASHLSDDERAKKLLKKIVEEARKM VSFPASVQLHTAVEMHHWCIPFSVDGQPAPSLRWLFNGSVLNETSFIFTEFLEPAANETVRHGCLRLNQPTHVNNGNYTLLAANPFGQASASIMAAFMDNP bcov_revert_r1_HEEH_24497_000000002_0001_43_64_H_.._ems_3hC_101_0001_0001_0006_0001_0001__30__Y
DEIEKRLRTALEELVRADKKNDEEKVRKAWQKAVQIVIEANDDNVSKLASKIYRELAKRVKS VSFPASVQLHTAVEMHHWCIPFSVDGQPAPSLRWLFNGSVLNETSFIFTEFLEPAANETVRHGCLRLNQPTHVNNGNYTLLAANPFGQASASIMAAFMDNP longxing_Cationpi_ems_3hM_487_000000004_0001_0002__20__K
SIRITVQITVDKRDEDSEIRAVLLAILVSHHAELLAKKLNTSVRYSITVTEENGQLKVRVELEVQ VSFPASVQLHTAVEMHHWCIPFSVDGQPAPSLRWLFNGSVLNETSFIFTEFLEPAANETVRHGCLRLNQPTHVNNGNYTLLAANPFGQASASIMAAFMDNP bcov_revert_r1_HEEH_10552_000000000_0001_44_64_H_.._EHEE_06923_0001_0003_0001_0001__62__L
DEIEKRLRTALEELVRADKNNDEEKVRKAWQKAVQIVIEANDDNVSKLAWKIYRELAKRVKS VSFPASVQLHTAVEMHHWCIPFSVDGQPAPSLRWLFNGSVLNETSFIFTEFLEPAANETVRHGCLRLNQPTHVNNGNYTLLAANPFGQASASIMAAFMDNP longxing_Cationpi_ems_3hM_487_000000004_0001_0002__50__W
DEKLKKIKKWITEEARKAGVDRELIELAELLLLLAYLDELFDPKKLAKRLLKLLRKEVKK VSFPASVQLHTAVEMHHWCIPFSVDGQPAPSLRWLFNGSVLNETSFIFTEFLEPAANETVRHGCLRLNQPTHVNNGNYTLLAANPFGQASASIMAAFMDNP bcov_revert_r1_HEEH_24497_000000002_0001_43_64_H_.._HHH_eva_0013_0001_0002_0001_0001__39__E
EEEKKLLTELKKLATKAVRNNDTDIVYKVIVLLVLILLEAQDPEVRELFERLVETLRKLLRQ VSFPASVQLHTAVEMHHWCIPFSVDGQPAPSLRWLFNGSVLNETSFIFTEFLEPAANETVRHGCLRLNQPTHVNNGNYTLLAANPFGQASASIMAAFMDNP bcov_6ala_r1_HEEH_13973_000000000_0001_1_20_H_.._ems_3hM_2201_0001_0003_0001_0001__49__F
RDELKERIFKTIVRAVVTGDPELLKEAKKLLEKLKKLGRLDQSAKQMEKAVRFVEKQLRS VSFPASVQLHTAVEMHHWCIPFSVDGQPAPSLRWLFNGSVLNETSFIFTEFLEPAANETVRHGCLRLNQPTHVNNGNYTLLAANPFGQASASIMAAFMDNP longxing_CationpiFixed_HHH_eva_0229_000000001_0001_0001__47__M
EEEKKLLTELKKLATKIVRNNDTDIVYKVIVLLVLILLEAQDPEVRELVERLVETLRKLLRQ VSFPASVQLHTAVEMHHWCIPFSVDGQPAPSLRWLFNGSVLNETSFIFTEFLEPAANETVRHGCLRLNQPTHVNNGNYTLLAANPFGQASASIMAAFMDNP bcov_6ala_r1_HEEH_13973_000000000_0001_1_20_H_.._ems_3hM_2201_0001_0003_0001_0001__17__I
DEIEKRLRTALEELVRADKNNDEEKVRKAWQKAVQIVIEANDDNVSKLASKIYRDLAKRVKS VSFPASVQLHTAVEMHHWCIPFSVDGQPAPSLRWLFNGSVLNETSFIFTEFLEPAANETVRHGCLRLNQPTHVNNGNYTLLAANPFGQASASIMAAFMDNP longxing_Cationpi_ems_3hM_487_000000004_0001_0002__55__D
RDELKERIFKTIVRAVVTGDPELLKEAKKLLGKLKKLGRLDQSAKQLEKAVRFVEKQLRS VSFPASVQLHTAVEMHHWCIPFSVDGQPAPSLRWLFNGSVLNETSFIFTEFLEPAANETVRHGCLRLNQPTHVNNGNYTLLAANPFGQASASIMAAFMDNP longxing_CationpiFixed_HHH_eva_0229_000000001_0001_0001__32__G
DEIEKRLRTALTELVRADKNNDEEKVRKAWQKAVQIVIEANDDNVSKLASKIYRELAKRVKS VSFPASVQLHTAVEMHHWCIPFSVDGQPAPSLRWLFNGSVLNETSFIFTEFLEPAANETVRHGCLRLNQPTHVNNGNYTLLAANPFGQASASIMAAFMDNP longxing_Cationpi_ems_3hM_487_000000004_0001_0002__12__T
DEVVVWILILVRVALDRARTNNTTVEVQVNVNNVRVNIRIMTDPDEVRKLLRKALELALKLLKK VSFPASVQLHTAVEMHHWCIPFSVDGQPAPSLRWLFNGSVLNETSFIFTEFLEPAANETVRHGCLRLNQPTHVNNGNYTLLAANPFGQASASIMAAFMDNP bcov_revert_r1_ems_3hM_698_000000000_0001_1_19_H_.._HEEH_12613_0001_0001_0001_0001__41__M
DEIEKRLRTALEEGVRADKNNDEEKVRKAWQKAVQIVIEANDDNVSKLASKIYRELAKRVKS VSFPASVQLHTAVEMHHWCIPFSVDGQPAPSLRWLFNGSVLNETSFIFTEFLEPAANETVRHGCLRLNQPTHVNNGNYTLLAANPFGQASASIMAAFMDNP longxing_Cationpi_ems_3hM_487_000000004_0001_0002__14__G
DEKLKKIKKWITEEARKAGVDRELIELIELLLLLAYLDGLFDPKKLAKRLLKLLRKEVKK VSFPASVQLHTAVEMHHWCIPFSVDGQPAPSLRWLFNGSVLNETSFIFTEFLEPAANETVRHGCLRLNQPTHVNNGNYTLLAANPFGQASASIMAAFMDNP bcov_revert_r1_HEEH_24497_000000002_0001_43_64_H_.._HHH_eva_0013_0001_0002_0001_0001__28__I
SDEKLKRLEKIAKKKGAWKALVAIHLAKLNSKRGDEKTLRSAEKLAEKILS VSFPASVQLHTAVEMHHWCIPFSVDGQPAPSLRWLFNGSVLNETSFIFTEFLEPAANETVRHGCLRLNQPTHVNNGNYTLLAANPFGQASASIMAAFMDN longxing_Motif2_ems_p1-14H-GBL-16H-GBL-15H_0729_0001_0001_0001_0001_0001_0002__30__N
DWKDQASELLDKLIKKARSNRDDELAKEVWKLLLRARWASHLSDDERAKKLLKKIVEEARKM VSFPASVQLHTAVEMHHWCIPFSVDGQPAPSLRWLFNGSVLNETSFIFTEFLEPAANETVRHGCLRLNQPTHVNNGNYTLLAANPFGQASASIMAAFMDNP bcov_revert_r1_HEEH_24497_000000002_0001_43_64_H_.._ems_3hC_101_0001_0001_0006_0001_0001__30__W
DHEENLVYAIALIALRVVKKLGRPFRLTVQFGGKTVTFDFDSDPDQVRKVAETILKWERDIKRK VSFPASVQLHTAVEMHHWCIPFSVDGQPAPSLRWLFNGSVLNETSFIFTEFLEPAANETVRHGCLRLNQPTHVNNGNYTLLAANPFGQASASIMAAFMDNP bcov_6ala_r1_ems_3hM_698_000000000_0001_1_19_H_.._HEEH_08998_0001_0001_0001__5__N
DEIEKRLRTALEELVRADKNNDEEKVRKAWQKAVQIVIEANDDNMSKLASKIYRELAKRVKS VSFPASVQLHTAVEMHHWCIPFSVDGQPAPSLRWLFNGSVLNETSFIFTEFLEPAANETVRHGCLRLNQPTHVNNGNYTLLAANPFGQASASIMAAFMDNP longxing_Cationpi_ems_3hM_487_000000004_0001_0002__45__M
DEELKKLFQTLVKRVEELAKDPRNREEVLKLLILAVLVALEIGNPELRKQVEEIVKKVLKLLES VSFPASVQLHTAVEMHHWCIPFSVDGQPAPSLRWLFNGSVLNETSFIFTEFLEPAANETVRHGCLRLNQPTHVNNGNYTLLAANPFGQASASIMAAFMDNP bcov_6ala_r1_HEEH_13973_000000000_0001_1_20_H_.._ems_3hM_1933_0001_0001_0001_0001__54__I
SEEHDKLLVEQLIVIILELAEKTDHVRFKFVNVTINVSGSLSPEEIETLVRRLLEKAVEILKKF VSFPASVQLHTAVEMHHWCIPFSVDGQPAPSLRWLFNGSVLNETSFIFTEFLEPAANETVRHGCLRLNQPTHVNNGNYTLLAANPFGQASASIMAAFMDNP bcov_6ala_r1_HEEH_22785_000000003_0001_44_64_H_.._HEEH_24991_0001_0001_0001_0001__11__Q
DEELKKLFQTLVKRVEELAKDPRNREEVLKLLILAQLVALEIGNPELRKQVEELVKKVLKLLES VSFPASVQLHTAVEMHHWCIPFSVDGQPAPSLRWLFNGSVLNETSFIFTEFLEPAANETVRHGCLRLNQPTHVNNGNYTLLAANPFGQASASIMAAFMDNP bcov_6ala_r1_HEEH_13973_000000000_0001_1_20_H_.._ems_3hM_1933_0001_0001_0001_0001__36__Q
DEVVVWILILVRVALDRARTNNTTVEVQVNVNNVRVNIRITTDPDEVRKLLRKALVLALKLLKK VSFPASVQLHTAVEMHHWCIPFSVDGQPAPSLRWLFNGSVLNETSFIFTEFLEPAANETVRHGCLRLNQPTHVNNGNYTLLAANPFGQASASIMAAFMDNP bcov_revert_r1_ems_3hM_698_000000000_0001_1_19_H_.._HEEH_12613_0001_0001_0001_0001__56__V
SPEEELKKLEKILKKKGDTRALSVIQVAKKAYKKGDEWTLRIALHIAKQLL VSFPASVQLHTAVEMHHWCIPFSVDGQPAPSLRWLFNGSVLNETSFIFTEFLEPAANETVRHGCLRLNQPTHVNNGNYTLLAANPFGQASASIMAAFMDNP longxing_Cationpi_HHH_eva_0513_000000006_0001_0002__13__L
DEELKKLFQTLVKRVEELAKDPRNREEVLKLLILAVLVALEIGVPELRKQVEELVKKVLKLLES VSFPASVQLHTAVEMHHWCIPFSVDGQPAPSLRWLFNGSVLNETSFIFTEFLEPAANETVRHGCLRLNQPTHVNNGNYTLLAANPFGQASASIMAAFMDNP bcov_6ala_r1_HEEH_13973_000000000_0001_1_20_H_.._ems_3hM_1933_0001_0001_0001_0001__44__V
DEIEKRLRTALEELVRADKNNDEEKVRKAWQKAVQIVIEANDDNVSKLASKIYRELARRVKS VSFPASVQLHTAVEMHHWCIPFSVDGQPAPSLRWLFNGSVLNETSFIFTEFLEPAANETVRHGCLRLNQPTHVNNGNYTLLAANPFGQASASIMAAFMDNP longxing_Cationpi_ems_3hM_487_000000004_0001_0002__58__R
SIRITVQYTVDKRDEDSEIRAVLLAILVSHHAELLAKKLNTSVRYSITVTEENGQLKVRVEVEVQ VSFPASVQLHTAVEMHHWCIPFSVDGQPAPSLRWLFNGSVLNETSFIFTEFLEPAANETVRHGCLRLNQPTHVNNGNYTLLAANPFGQASASIMAAFMDNP bcov_revert_r1_HEEH_10552_000000000_0001_44_64_H_.._EHEE_06923_0001_0003_0001_0001__8__Y
DEIEKRLRTALEELVRADKNNDEEKVRKAWQKAVQITIEANDDNVSKLASKIYRELAKRVKS VSFPASVQLHTAVEMHHWCIPFSVDGQPAPSLRWLFNGSVLNETSFIFTEFLEPAANETVRHGCLRLNQPTHVNNGNYTLLAANPFGQASASIMAAFMDNP longxing_Cationpi_ems_3hM_487_000000004_0001_0002__37__T
SPEEELKKLEKIAKKKGDTRALSVIQVAKKAKKKGDEWTLRIALHIAKQLL VSFPASVQLHTAVEMHHWCIPFSVDGQPAPSLRWLFNGSVLNETSFIFTEFLEPAANETVRHGCLRLNQPTHVNNGNYTLLAANPFGQASASIMAAFMDNP longxing_Cationpi_HHH_eva_0513_000000006_0001_0002__32__K
SIRITVQITVDKRDEDSEIRAVELAILVSHHAELLAKKLNTSVRYSITVTEENGQLKVRVEVEVQ VSFPASVQLHTAVEMHHWCIPFSVDGQPAPSLRWLFNGSVLNETSFIFTEFLEPAANETVRHGCLRLNQPTHVNNGNYTLLAANPFGQASASIMAAFMDNP bcov_revert_r1_HEEH_10552_000000000_0001_44_64_H_.._EHEE_06923_0001_0003_0001_0001__23__E
SIRITVQITVDKRDEDSEIRAVLLAILVSHHAELLAKKLNTSVRYSITATEENGQLKVRVEVEVQ VSFPASVQLHTAVEMHHWCIPFSVDGQPAPSLRWLFNGSVLNETSFIFTEFLEPAANETVRHGCLRLNQPTHVNNGNYTLLAANPFGQASASIMAAFMDNP bcov_revert_r1_HEEH_10552_000000000_0001_44_64_H_.._EHEE_06923_0001_0003_0001_0001__49__A
SYTYSFTVDVQGDDEDAQRLLLLALLQAIWTASKIKKDLNLTLRFEVRRSQSGDQVTVTIEFRIN VSFPASVQLHTAVEMHHWCIPFSVDGQPAPSLRWLFNGSVLNETSFIFTEFLEPAANETVRHGCLRLNQPTHVNNGNYTLLAANPFGQASASIMAAFMDNP bcov_revert_r1_HEEH_24497_000000002_0001_43_64_H_.._EHEE_03015_0001_0001_0001_0001__36__K
DEEEKRILKKLKEVLRSLSSIPDPTAQKVVETAWKLAVEMVIKNDKELLKKVAEYAERILKKA VSFPASVQLHTAVEMHHWCIPFSVDGQPAPSLRWLFNGSVLNETSFIFTEFLEPAANETVRHGCLRLNQPTHVNNGNYTLLAANPFGQASASIMAAFMDNP longxing_Cationpi_ems_3hM_2634_000000026_0001_0001__40__M
DEEEKRILKKLKEVLRSLRSIPDPTAQKVVETAWKLAVEAVIKNDKELLKKVAEYAERILKKA VSFPASVQLHTAVEMHHWCIPFSVDGQPAPSLRWLFNGSVLNETSFIFTEFLEPAANETVRHGCLRLNQPTHVNNGNYTLLAANPFGQASASIMAAFMDNP longxing_Cationpi_ems_3hM_2634_000000026_0001_0001__19__R
DEEDKLVEWLLVIAEIAARFLQRPLRLTVRFNGFTVRVDVNTDPNVRKKAREKLTEWLKKVKKT VSFPASVQLHTAVEMHHWCIPFSVDGQPAPSLRWLFNGSVLNETSFIFTEFLEPAANETVRHGCLRLNQPTHVNNGNYTLLAANPFGQASASIMAAFMDNP bcov_6ala_r1_HEEH_10552_000000000_0001_44_64_H_.._HEEH_20750_0001_0003_0001_0001__10__L
RDELKERIFKTIVRAVVTGDPELLKEAKYLLEKLKKLGRLDQSAKQLEKAVRFVEKQLRS VSFPASVQLHTAVEMHHWCIPFSVDGQPAPSLRWLFNGSVLNETSFIFTEFLEPAANETVRHGCLRLNQPTHVNNGNYTLLAANPFGQASASIMAAFMDNP longxing_CationpiFixed_HHH_eva_0229_000000001_0001_0001__29__Y
DEIEKRLRTALEPLVRADKNNDEEKVRKAWQKAVQIVIEANDDNVSKLASKIYRELAKRVKS VSFPASVQLHTAVEMHHWCIPFSVDGQPAPSLRWLFNGSVLNETSFIFTEFLEPAANETVRHGCLRLNQPTHVNNGNYTLLAANPFGQASASIMAAFMDNP longxing_Cationpi_ems_3hM_487_000000004_0001_0002__13__P
SPEEELKKFEKIAKKKGDTRALSVIQVAKKAYKKGDEWTLRIALHIAKQLL VSFPASVQLHTAVEMHHWCIPFSVDGQPAPSLRWLFNGSVLNETSFIFTEFLEPAANETVRHGCLRLNQPTHVNNGNYTLLAANPFGQASASIMAAFMDNP longxing_Cationpi_HHH_eva_0513_000000006_0001_0002__9__F
EEEKKLLTELKKLATKAVRNNDTDIVYKVIVLLVLILLEAQDPEVRELVERLMETLRKLLRQ VSFPASVQLHTAVEMHHWCIPFSVDGQPAPSLRWLFNGSVLNETSFIFTEFLEPAANETVRHGCLRLNQPTHVNNGNYTLLAANPFGQASASIMAAFMDNP bcov_6ala_r1_HEEH_13973_000000000_0001_1_20_H_.._ems_3hM_2201_0001_0003_0001_0001__53__M
DEIEKRLRTALEELVRADKVNDEEKVRKAWQKAVQIVIEANDDNVSKLASKIYRELAKRVKS VSFPASVQLHTAVEMHHWCIPFSVDGQPAPSLRWLFNGSVLNETSFIFTEFLEPAANETVRHGCLRLNQPTHVNNGNYTLLAANPFGQASASIMAAFMDNP longxing_Cationpi_ems_3hM_487_000000004_0001_0002__20__V
SLELQVLLILLLVQEAAKAGLPLVDELYKIAEKLLEELKKSARDPRQLREAELLAWVLKVVYKG VSFPASVQLHTAVEMHHWCIPFSVDGQPAPSLRWLFNGSVLNETSFIFTEFLEPAANETVRHGCLRLNQPTHVNNGNYTLLAANPFGQASASIMAAFMDNP bcov_revert_r1_ems_p1-15H-GBL-16H-GBL-15H_0593_0001_0001_0002_000000000_0001_19_33_H_.._ems_3hC_223_0001_0001_0001_0001_0001__55__A
DEIEKRLRTALECLVRADKNNDEEKVRKAWQKAVQIVIEANDDNVSKLASKIYRELAKRVKS VSFPASVQLHTAVEMHHWCIPFSVDGQPAPSLRWLFNGSVLNETSFIFTEFLEPAANETVRHGCLRLNQPTHVNNGNYTLLAANPFGQASASIMAAFMDNP longxing_Cationpi_ems_3hM_487_000000004_0001_0002__13__C
DEVVVWILILVRVALDRARTNNTTVEVQVNVNNVRVNIRITTDPDEVRKLLRKILELALKLLKK VSFPASVQLHTAVEMHHWCIPFSVDGQPAPSLRWLFNGSVLNETSFIFTEFLEPAANETVRHGCLRLNQPTHVNNGNYTLLAANPFGQASASIMAAFMDNP bcov_revert_r1_ems_3hM_698_000000000_0001_1_19_H_.._HEEH_12613_0001_0001_0001_0001__54__I
DEVVVWILILVRVALDRARTNNTTVEVQLNVNNVRVNIRITTDPDEVRKLLRKALELALKLLKK VSFPASVQLHTAVEMHHWCIPFSVDGQPAPSLRWLFNGSVLNETSFIFTEFLEPAANETVRHGCLRLNQPTHVNNGNYTLLAANPFGQASASIMAAFMDNP bcov_revert_r1_ems_3hM_698_000000000_0001_1_19_H_.._HEEH_12613_0001_0001_0001_0001__29__L
DEIEKRLRTALEELVCADKNNDEEKVRKAWQKAVQIVIEANDDNVSKLASKIYRELAKRVKS VSFPASVQLHTAVEMHHWCIPFSVDGQPAPSLRWLFNGSVLNETSFIFTEFLEPAANETVRHGCLRLNQPTHVNNGNYTLLAANPFGQASASIMAAFMDNP longxing_Cationpi_ems_3hM_487_000000004_0001_0002__16__C
DHEELLVYAIALIALRVVKKLGRPFRLTVQFGGKTVTFDFDSDPDQVRKVAETILKMERDIKRK VSFPASVQLHTAVEMHHWCIPFSVDGQPAPSLRWLFNGSVLNETSFIFTEFLEPAANETVRHGCLRLNQPTHVNNGNYTLLAANPFGQASASIMAAFMDNP bcov_6ala_r1_ems_3hM_698_000000000_0001_1_19_H_.._HEEH_08998_0001_0001_0001__57__M
DEVVVWILILVRVALDRARTNNTTVEVQWNVNNVRVNIRITTDPDEVRKLLRKALELALKLLKK VSFPASVQLHTAVEMHHWCIPFSVDGQPAPSLRWLFNGSVLNETSFIFTEFLEPAANETVRHGCLRLNQPTHVNNGNYTLLAANPFGQASASIMAAFMDNP bcov_revert_r1_ems_3hM_698_000000000_0001_1_19_H_.._HEEH_12613_0001_0001_0001_0001__29__W
SEHYSYRYSVKNYTEDSERLLLRAVYQFALTVSQKALQRGLHIEFRVKFTTSGDSITVEVRVRVD VSFPASVQLHTAVEMHHWCIPFSVDGQPAPSLRWLFNGSVLNETSFIFTEFLEPAANETVRHGCLRLNQPTHVNNGNYTLLAANPFGQASASIMAAFMDNP bcov_revert_r1_HEEH_10552_000000000_0001_44_64_H_.._EHEE_10515_0001_0003_0001_0001__26__Y
SLELQVLLILLLVQEAAKAGLPLVDELYKIAEKLLEELKKSARDPRQLREAELLEWMLKVVYKG VSFPASVQLHTAVEMHHWCIPFSVDGQPAPSLRWLFNGSVLNETSFIFTEFLEPAANETVRHGCLRLNQPTHVNNGNYTLLAANPFGQASASIMAAFMDNP bcov_revert_r1_ems_p1-15H-GBL-16H-GBL-15H_0593_0001_0001_0002_000000000_0001_19_33_H_.._ems_3hC_223_0001_0001_0001_0001_0001__57__M
SEHYSYRYSVKNYTEDSERLLLRAVIQFALTVSQKALQRGLHIEFRVKFTTSGDSITIEVRVRVD VSFPASVQLHTAVEMHHWCIPFSVDGQPAPSLRWLFNGSVLNETSFIFTEFLEPAANETVRHGCLRLNQPTHVNNGNYTLLAANPFGQASASIMAAFMDNP bcov_revert_r1_HEEH_10552_000000000_0001_44_64_H_.._EHEE_10515_0001_0003_0001_0001__58__I
SDEKLKRLEKIAKKKGAWKALVAIHLAKLASKRGDEKHLRSAEKLAEKILS VSFPASVQLHTAVEMHHWCIPFSVDGQPAPSLRWLFNGSVLNETSFIFTEFLEPAANETVRHGCLRLNQPTHVNNGNYTLLAANPFGQASASIMAAFMDN longxing_Motif2_ems_p1-14H-GBL-16H-GBL-15H_0729_0001_0001_0001_0001_0001_0002__38__H
DEIEKRLRTALEELVRADKNNDEEKVRKAWQKAVQIVIEAEDDNVSKLASKIYRELAKRVKS VSFPASVQLHTAVEMHHWCIPFSVDGQPAPSLRWLFNGSVLNETSFIFTEFLEPAANETVRHGCLRLNQPTHVNNGNYTLLAANPFGQASASIMAAFMDNP longxing_Cationpi_ems_3hM_487_000000004_0001_0002__41__E
SLELQVLLILLLVQEAAKAGLPMVDELYKIAEKLLEELKKSARDPRQLREAELLEWVLKVVYKG VSFPASVQLHTAVEMHHWCIPFSVDGQPAPSLRWLFNGSVLNETSFIFTEFLEPAANETVRHGCLRLNQPTHVNNGNYTLLAANPFGQASASIMAAFMDNP bcov_revert_r1_ems_p1-15H-GBL-16H-GBL-15H_0593_0001_0001_0002_000000000_0001_19_33_H_.._ems_3hC_223_0001_0001_0001_0001_0001__23__M
DEIEKRLRTALEELVRADKNNDEEKVRKAWQKAVQIVIEANDDNVSKLASKIYREDAKRVKS VSFPASVQLHTAVEMHHWCIPFSVDGQPAPSLRWLFNGSVLNETSFIFTEFLEPAANETVRHGCLRLNQPTHVNNGNYTLLAANPFGQASASIMAAFMDNP longxing_Cationpi_ems_3hM_487_000000004_0001_0002__56__D
DWKDQASELLDKLIKKARSNRDDELAKEVLKLLLRARWASHMSDDERAKKLLKKIVEEARKM VSFPASVQLHTAVEMHHWCIPFSVDGQPAPSLRWLFNGSVLNETSFIFTEFLEPAANETVRHGCLRLNQPTHVNNGNYTLLAANPFGQASASIMAAFMDNP bcov_revert_r1_HEEH_24497_000000002_0001_43_64_H_.._ems_3hC_101_0001_0001_0006_0001_0001__42__M
SIRITVQITVDKRDEDSEIRAVLLAILVSHHMELLAKKLNTSVRYSITVTEENGQLKVRVEVEVQ VSFPASVQLHTAVEMHHWCIPFSVDGQPAPSLRWLFNGSVLNETSFIFTEFLEPAANETVRHGCLRLNQPTHVNNGNYTLLAANPFGQASASIMAAFMDNP bcov_revert_r1_HEEH_10552_000000000_0001_44_64_H_.._EHEE_06923_0001_0003_0001_0001__32__M
DEIEKRLRTALEELVRADKNNDEEKVRKAWQKAVQIVIEANDDNVSKLASKIYRELAKRVKT VSFPASVQLHTAVEMHHWCIPFSVDGQPAPSLRWLFNGSVLNETSFIFTEFLEPAANETVRHGCLRLNQPTHVNNGNYTLLAANPFGQASASIMAAFMDNP longxing_Cationpi_ems_3hM_487_000000004_0001_0002__62__T
SPEEELKKLEKIAKKKGDTRALSVIQVAKKAYKKGDEWTLKIALHIAKQLL VSFPASVQLHTAVEMHHWCIPFSVDGQPAPSLRWLFNGSVLNETSFIFTEFLEPAANETVRHGCLRLNQPTHVNNGNYTLLAANPFGQASASIMAAFMDNP longxing_Cationpi_HHH_eva_0513_000000006_0001_0002__41__K
DEIEKRLRTALEELVRADKNNDEEKVRKAWQKAVQDVIEANDDNVSKLASKIYRELAKRVKS VSFPASVQLHTAVEMHHWCIPFSVDGQPAPSLRWLFNGSVLNETSFIFTEFLEPAANETVRHGCLRLNQPTHVNNGNYTLLAANPFGQASASIMAAFMDNP longxing_Cationpi_ems_3hM_487_000000004_0001_0002__36__D
DWKDQASELLDKLIKKARSNRDDELAKEVLKLLLRARWLSHLSDDERAKKLLKKIVEEARKM VSFPASVQLHTAVEMHHWCIPFSVDGQPAPSLRWLFNGSVLNETSFIFTEFLEPAANETVRHGCLRLNQPTHVNNGNYTLLAANPFGQASASIMAAFMDNP bcov_revert_r1_HEEH_24497_000000002_0001_43_64_H_.._ems_3hC_101_0001_0001_0006_0001_0001__39__L
DEIEKRLRTALEELVRADKNGDEEKVRKAWQKAVQIVIEANDDNVSKLASKIYRELAKRVKS VSFPASVQLHTAVEMHHWCIPFSVDGQPAPSLRWLFNGSVLNETSFIFTEFLEPAANETVRHGCLRLNQPTHVNNGNYTLLAANPFGQASASIMAAFMDNP longxing_Cationpi_ems_3hM_487_000000004_0001_0002__21__G
DWKDQASELLDKLIKKARSNRDDELAKEVLKLLLRARWASHLSDDERAKKLLKKFVEEARKM VSFPASVQLHTAVEMHHWCIPFSVDGQPAPSLRWLFNGSVLNETSFIFTEFLEPAANETVRHGCLRLNQPTHVNNGNYTLLAANPFGQASASIMAAFMDNP bcov_revert_r1_HEEH_24497_000000002_0001_43_64_H_.._ems_3hC_101_0001_0001_0006_0001_0001__55__F
DEVVVWILILMRVALDRARTNNTTVEVQVNVNNVRVNIRITTDPDEVRKLLRKALELALKLLKK VSFPASVQLHTAVEMHHWCIPFSVDGQPAPSLRWLFNGSVLNETSFIFTEFLEPAANETVRHGCLRLNQPTHVNNGNYTLLAANPFGQASASIMAAFMDNP bcov_revert_r1_ems_3hM_698_000000000_0001_1_19_H_.._HEEH_12613_0001_0001_0001_0001__11__M
DEEDKLVEWHLVIAEIAARFLQRPLRLTVRFNGFTVRIDVNTDPNVRKKAREKLTEWLKKVKKT VSFPASVQLHTAVEMHHWCIPFSVDGQPAPSLRWLFNGSVLNETSFIFTEFLEPAANETVRHGCLRLNQPTHVNNGNYTLLAANPFGQASASIMAAFMDNP bcov_6ala_r1_HEEH_10552_000000000_0001_44_64_H_.._HEEH_20750_0001_0003_0001_0001__38__I
SLELQVLLILELVQEAAKAGLPLVDELYKIAEKLLEELKKSARDPRQLREAELLEWVLKVVYKG VSFPASVQLHTAVEMHHWCIPFSVDGQPAPSLRWLFNGSVLNETSFIFTEFLEPAANETVRHGCLRLNQPTHVNNGNYTLLAANPFGQASASIMAAFMDNP bcov_revert_r1_ems_p1-15H-GBL-16H-GBL-15H_0593_0001_0001_0002_000000000_0001_19_33_H_.._ems_3hC_223_0001_0001_0001_0001_0001__11__E
DEIEKRLRTALEELVRADKNNDEEKVRKAWQKAVQIVIEANDDNVSKHASKIYRELAKRVKS VSFPASVQLHTAVEMHHWCIPFSVDGQPAPSLRWLFNGSVLNETSFIFTEFLEPAANETVRHGCLRLNQPTHVNNGNYTLLAANPFGQASASIMAAFMDNP longxing_Cationpi_ems_3hM_487_000000004_0001_0002__48__H
DEKLKKIKKWITEEARKAGVDRELIENAELLLLLAYLDGLFDPKKLAKRLLKLLRKEVKK VSFPASVQLHTAVEMHHWCIPFSVDGQPAPSLRWLFNGSVLNETSFIFTEFLEPAANETVRHGCLRLNQPTHVNNGNYTLLAANPFGQASASIMAAFMDNP bcov_revert_r1_HEEH_24497_000000002_0001_43_64_H_.._HHH_eva_0013_0001_0002_0001_0001__27__N
SIRITVQITVDKRDEDSEIRAVLLMILVSHHAELLAKKLNTSVRYSITVTEENGQLKVRVEVEVQ VSFPASVQLHTAVEMHHWCIPFSVDGQPAPSLRWLFNGSVLNETSFIFTEFLEPAANETVRHGCLRLNQPTHVNNGNYTLLAANPFGQASASIMAAFMDNP bcov_revert_r1_HEEH_10552_000000000_0001_44_64_H_.._EHEE_06923_0001_0003_0001_0001__25__M
DEAEKRLRTALEELVRADKNNDEEKVRKAWQKAVQIVIEANDDNVSKLASKIYRELAKRVKS VSFPASVQLHTAVEMHHWCIPFSVDGQPAPSLRWLFNGSVLNETSFIFTEFLEPAANETVRHGCLRLNQPTHVNNGNYTLLAANPFGQASASIMAAFMDNP longxing_Cationpi_ems_3hM_487_000000004_0001_0002__3__A
SYTYSFTVDVQGVDEDAQRLLLLALLQAIWTASKIAKDLNLTLRFEVRRSQSGDQVTVTIEFRIN VSFPASVQLHTAVEMHHWCIPFSVDGQPAPSLRWLFNGSVLNETSFIFTEFLEPAANETVRHGCLRLNQPTHVNNGNYTLLAANPFGQASASIMAAFMDNP bcov_revert_r1_HEEH_24497_000000002_0001_43_64_H_.._EHEE_03015_0001_0001_0001_0001__13__V
DEEEKRILKKLKEVLRSLSSIPDPTLQKVVETAWKLAVEAVIKNDKELLKKVAEYAERILKKA VSFPASVQLHTAVEMHHWCIPFSVDGQPAPSLRWLFNGSVLNETSFIFTEFLEPAANETVRHGCLRLNQPTHVNNGNYTLLAANPFGQASASIMAAFMDNP longxing_Cationpi_ems_3hM_2634_000000026_0001_0001__26__L
DEIEKRLRTALEELVRADKNNDEEKVRKAWQKAVQIVIEANCDNVSKLASKIYRELAKRVKS VSFPASVQLHTAVEMHHWCIPFSVDGQPAPSLRWLFNGSVLNETSFIFTEFLEPAANETVRHGCLRLNQPTHVNNGNYTLLAANPFGQASASIMAAFMDNP longxing_Cationpi_ems_3hM_487_000000004_0001_0002__42__C
SLELQVLLILLLVQEAAKAGLPLVDELYKIAEKLLEELKKSARDPRQLRESELLEWVLKVVYKG VSFPASVQLHTAVEMHHWCIPFSVDGQPAPSLRWLFNGSVLNETSFIFTEFLEPAANETVRHGCLRLNQPTHVNNGNYTLLAANPFGQASASIMAAFMDNP bcov_revert_r1_ems_p1-15H-GBL-16H-GBL-15H_0593_0001_0001_0002_000000000_0001_19_33_H_.._ems_3hC_223_0001_0001_0001_0001_0001__51__S
SLELQVLLILLLVQEAAKAGLPLVDELYKIAEKLLEELKKSARDPRQLREAELLEWVDKVVYKG VSFPASVQLHTAVEMHHWCIPFSVDGQPAPSLRWLFNGSVLNETSFIFTEFLEPAANETVRHGCLRLNQPTHVNNGNYTLLAANPFGQASASIMAAFMDNP bcov_revert_r1_ems_p1-15H-GBL-16H-GBL-15H_0593_0001_0001_0002_000000000_0001_19_33_H_.._ems_3hC_223_0001_0001_0001_0001_0001__58__D
SEHYSYRYSVKNYTEDSERLLLRAVIQHALTVSQKALQRGLHIEFRVKFTTSGDSITVEVRVRVD VSFPASVQLHTAVEMHHWCIPFSVDGQPAPSLRWLFNGSVLNETSFIFTEFLEPAANETVRHGCLRLNQPTHVNNGNYTLLAANPFGQASASIMAAFMDNP bcov_revert_r1_HEEH_10552_000000000_0001_44_64_H_.._EHEE_10515_0001_0003_0001_0001__28__H
SEHYSYRYSVKNYTEDSERLLDRAVIQFALTVSQKALQRGLHIEFRVKFTTSGDSITVEVRVRVD VSFPASVQLHTAVEMHHWCIPFSVDGQPAPSLRWLFNGSVLNETSFIFTEFLEPAANETVRHGCLRLNQPTHVNNGNYTLLAANPFGQASASIMAAFMDNP bcov_revert_r1_HEEH_10552_000000000_0001_44_64_H_.._EHEE_10515_0001_0003_0001_0001__22__D
SDEKLKRLEKIAKKKGNWKALVAIHLAKLASKRGDEKTLRSAEKLAEKILS VSFPASVQLHTAVEMHHWCIPFSVDGQPAPSLRWLFNGSVLNETSFIFTEFLEPAANETVRHGCLRLNQPTHVNNGNYTLLAANPFGQASASIMAAFMDN longxing_Motif2_ems_p1-14H-GBL-16H-GBL-15H_0729_0001_0001_0001_0001_0001_0002__17__N
SPEEELKKLEKIAKKKGSTRALSVIQVAKKAYKKGDEWTLRIALHIAKQLL VSFPASVQLHTAVEMHHWCIPFSVDGQPAPSLRWLFNGSVLNETSFIFTEFLEPAANETVRHGCLRLNQPTHVNNGNYTLLAANPFGQASASIMAAFMDNP longxing_Cationpi_HHH_eva_0513_000000006_0001_0002__18__S
DEIEKRLRTALEELVRADKNNDNEKVRKAWQKAVQIVIEANDDNVSKLASKIYRELAKRVKS VSFPASVQLHTAVEMHHWCIPFSVDGQPAPSLRWLFNGSVLNETSFIFTEFLEPAANETVRHGCLRLNQPTHVNNGNYTLLAANPFGQASASIMAAFMDNP longxing_Cationpi_ems_3hM_487_000000004_0001_0002__23__N
DEEDKLVEWHLVIAEIAARFLQRPIRLTVRFNGFTVRVDVNTDPNVRKKAREKLTEWLKKVKKT VSFPASVQLHTAVEMHHWCIPFSVDGQPAPSLRWLFNGSVLNETSFIFTEFLEPAANETVRHGCLRLNQPTHVNNGNYTLLAANPFGQASASIMAAFMDNP bcov_6ala_r1_HEEH_10552_000000000_0001_44_64_H_.._HEEH_20750_0001_0003_0001_0001__25__I
DEIEKRLRTALEELVRADKNNDEEKVRKAWQKAVQIVIEANDDNVSKLRSKIYRELAKRVKS VSFPASVQLHTAVEMHHWCIPFSVDGQPAPSLRWLFNGSVLNETSFIFTEFLEPAANETVRHGCLRLNQPTHVNNGNYTLLAANPFGQASASIMAAFMDNP longxing_Cationpi_ems_3hM_487_000000004_0001_0002__49__R
DEIEKRLRTALEELVRADKNNQEEKVRKAWQKAVQIVIEANDDNVSKLASKIYRELAKRVKS VSFPASVQLHTAVEMHHWCIPFSVDGQPAPSLRWLFNGSVLNETSFIFTEFLEPAANETVRHGCLRLNQPTHVNNGNYTLLAANPFGQASASIMAAFMDNP longxing_Cationpi_ems_3hM_487_000000004_0001_0002__22__Q
SYTYSFTVDVQGDDEDAQRLLLLALLQAIWTASKIAKDLNLTLRFEVRRSQSGDQHTVTIEFRIN VSFPASVQLHTAVEMHHWCIPFSVDGQPAPSLRWLFNGSVLNETSFIFTEFLEPAANETVRHGCLRLNQPTHVNNGNYTLLAANPFGQASASIMAAFMDNP bcov_revert_r1_HEEH_24497_000000002_0001_43_64_H_.._EHEE_03015_0001_0001_0001_0001__56__H
DEEEKRILKKLKEVLRSLSSIPDPTAQKVVETAFKLAVEAVIKNDKELLKKVAEYAERILKKA VSFPASVQLHTAVEMHHWCIPFSVDGQPAPSLRWLFNGSVLNETSFIFTEFLEPAANETVRHGCLRLNQPTHVNNGNYTLLAANPFGQASASIMAAFMDNP longxing_Cationpi_ems_3hM_2634_000000026_0001_0001__34__F
DEELKKLFQTLVKRVEELAKDPRNREEVLKLLILAVLVALEIGNPELRKQVEELVKKVLKMLES VSFPASVQLHTAVEMHHWCIPFSVDGQPAPSLRWLFNGSVLNETSFIFTEFLEPAANETVRHGCLRLNQPTHVNNGNYTLLAANPFGQASASIMAAFMDNP bcov_6ala_r1_HEEH_13973_000000000_0001_1_20_H_.._ems_3hM_1933_0001_0001_0001_0001__61__M
DEEEKRILKKLKEVLRSLSSIPDPTAQKVVETAWKLAVEAVIKNDKELLKKVAEYAERIIKKA VSFPASVQLHTAVEMHHWCIPFSVDGQPAPSLRWLFNGSVLNETSFIFTEFLEPAANETVRHGCLRLNQPTHVNNGNYTLLAANPFGQASASIMAAFMDNP longxing_Cationpi_ems_3hM_2634_000000026_0001_0001__60__I
EEEKKLLTELKKLATKAVRNNDTDIVYKHIVLLVLILLEAQDPEVRELVERLVETLRKLLRQ VSFPASVQLHTAVEMHHWCIPFSVDGQPAPSLRWLFNGSVLNETSFIFTEFLEPAANETVRHGCLRLNQPTHVNNGNYTLLAANPFGQASASIMAAFMDNP bcov_6ala_r1_HEEH_13973_000000000_0001_1_20_H_.._ems_3hM_2201_0001_0003_0001_0001__29__H
DEIEKRLRTALEELPRADKNNDEEKVRKAWQKAVQIVIEANDDNVSKLASKIYRELAKRVKS VSFPASVQLHTAVEMHHWCIPFSVDGQPAPSLRWLFNGSVLNETSFIFTEFLEPAANETVRHGCLRLNQPTHVNNGNYTLLAANPFGQASASIMAAFMDNP longxing_Cationpi_ems_3hM_487_000000004_0001_0002__15__P
DWKDQASELLDKLIKKARSNRDDELAKEVLKLLLRARWASHLSDDERAKKMLKKIVEEARKM VSFPASVQLHTAVEMHHWCIPFSVDGQPAPSLRWLFNGSVLNETSFIFTEFLEPAANETVRHGCLRLNQPTHVNNGNYTLLAANPFGQASASIMAAFMDNP bcov_revert_r1_HEEH_24497_000000002_0001_43_64_H_.._ems_3hC_101_0001_0001_0006_0001_0001__51__M
DEVVVWILILVAVALDRARTNNTTVEVQVNVNNVRVNIRITTDPDEVRKLLRKALELALKLLKK VSFPASVQLHTAVEMHHWCIPFSVDGQPAPSLRWLFNGSVLNETSFIFTEFLEPAANETVRHGCLRLNQPTHVNNGNYTLLAANPFGQASASIMAAFMDNP bcov_revert_r1_ems_3hM_698_000000000_0001_1_19_H_.._HEEH_12613_0001_0001_0001_0001__12__A
RDEMKERIFKTIVRAVVTGDPELLKEAKKLLEKLKKLGRLDQSAKQLEKAVRFVEKQLRS VSFPASVQLHTAVEMHHWCIPFSVDGQPAPSLRWLFNGSVLNETSFIFTEFLEPAANETVRHGCLRLNQPTHVNNGNYTLLAANPFGQASASIMAAFMDNP longxing_CationpiFixed_HHH_eva_0229_000000001_0001_0001__4__M
SLELQVLLILLLVQEAAKAGLPLVDELYKIAEKLLEELKKSARDPRQLRKAELLEWVLKVVYKG VSFPASVQLHTAVEMHHWCIPFSVDGQPAPSLRWLFNGSVLNETSFIFTEFLEPAANETVRHGCLRLNQPTHVNNGNYTLLAANPFGQASASIMAAFMDNP bcov_revert_r1_ems_p1-15H-GBL-16H-GBL-15H_0593_0001_0001_0002_000000000_0001_19_33_H_.._ems_3hC_223_0001_0001_0001_0001_0001__50__K
DEIEKRLRTALEELVRADKNNDEEKVRKAWQKAVQIVIEANDDNVSKLASQIYRELAKRVKS VSFPASVQLHTAVEMHHWCIPFSVDGQPAPSLRWLFNGSVLNETSFIFTEFLEPAANETVRHGCLRLNQPTHVNNGNYTLLAANPFGQASASIMAAFMDNP longxing_Cationpi_ems_3hM_487_000000004_0001_0002__51__Q
SYTYSFTVDVQGDDEDAQRLLFLALLQAIWTASKIAKDLNLTLRFEVRRSQSGDQVTVTIEFRIN VSFPASVQLHTAVEMHHWCIPFSVDGQPAPSLRWLFNGSVLNETSFIFTEFLEPAANETVRHGCLRLNQPTHVNNGNYTLLAANPFGQASASIMAAFMDNP bcov_revert_r1_HEEH_24497_000000002_0001_43_64_H_.._EHEE_03015_0001_0001_0001_0001__22__F
SLELQVLLVLLLVQEAAKAGLPLVDELYKIAEKLLEELKKSARDPRQLREAELLEWVLKVVYKG VSFPASVQLHTAVEMHHWCIPFSVDGQPAPSLRWLFNGSVLNETSFIFTEFLEPAANETVRHGCLRLNQPTHVNNGNYTLLAANPFGQASASIMAAFMDNP bcov_revert_r1_ems_p1-15H-GBL-16H-GBL-15H_0593_0001_0001_0002_000000000_0001_19_33_H_.._ems_3hC_223_0001_0001_0001_0001_0001__9__V
DEEEKRILKKLKEVLRSLSSIPDPTAQKVVETAWKLAVEAVIVNDKELLKKVAEYAERILKKA VSFPASVQLHTAVEMHHWCIPFSVDGQPAPSLRWLFNGSVLNETSFIFTEFLEPAANETVRHGCLRLNQPTHVNNGNYTLLAANPFGQASASIMAAFMDNP longxing_Cationpi_ems_3hM_2634_000000026_0001_0001__43__V
DEIEKRLRTALEELVRADKNNDEEKVRKAWQKAVQNVIEANDDNVSKLASKIYRELAKRVKS VSFPASVQLHTAVEMHHWCIPFSVDGQPAPSLRWLFNGSVLNETSFIFTEFLEPAANETVRHGCLRLNQPTHVNNGNYTLLAANPFGQASASIMAAFMDNP longxing_Cationpi_ems_3hM_487_000000004_0001_0002__36__N
SYTYSFTVDVQGDEEDAQRLLLLALLQAIWTASKIAKDLNLTLRFEVRRSQSGDQVTVTIEFRIN VSFPASVQLHTAVEMHHWCIPFSVDGQPAPSLRWLFNGSVLNETSFIFTEFLEPAANETVRHGCLRLNQPTHVNNGNYTLLAANPFGQASASIMAAFMDNP bcov_revert_r1_HEEH_24497_000000002_0001_43_64_H_.._EHEE_03015_0001_0001_0001_0001__14__E
SIRITVQITVDKRDEDSEIRAVLLAILVSHHAELLAKKLNTSVRYSITWTEENGQLKVRVEVEVQ VSFPASVQLHTAVEMHHWCIPFSVDGQPAPSLRWLFNGSVLNETSFIFTEFLEPAANETVRHGCLRLNQPTHVNNGNYTLLAANPFGQASASIMAAFMDNP bcov_revert_r1_HEEH_10552_000000000_0001_44_64_H_.._EHEE_06923_0001_0003_0001_0001__49__W
DEEDKLVEWHLVIAEIAARFLQRPLRLTVRFNGRTVRVDVNTDPNVRKKAREKLTEWLKKVKKT VSFPASVQLHTAVEMHHWCIPFSVDGQPAPSLRWLFNGSVLNETSFIFTEFLEPAANETVRHGCLRLNQPTHVNNGNYTLLAANPFGQASASIMAAFMDNP bcov_6ala_r1_HEEH_10552_000000000_0001_44_64_H_.._HEEH_20750_0001_0003_0001_0001__34__R
DEIEKRLRTALEELVRADKNNDEEKVRKAWQKAVQIVIEANDDNVSKLASKIYRELAKRQKS VSFPASVQLHTAVEMHHWCIPFSVDGQPAPSLRWLFNGSVLNETSFIFTEFLEPAANETVRHGCLRLNQPTHVNNGNYTLLAANPFGQASASIMAAFMDNP longxing_Cationpi_ems_3hM_487_000000004_0001_0002__60__Q
DEKLKKIKKWMTEEARKAGVDRELIELAELLLLLAYLDGLFDPKKLAKRLLKLLRKEVKK VSFPASVQLHTAVEMHHWCIPFSVDGQPAPSLRWLFNGSVLNETSFIFTEFLEPAANETVRHGCLRLNQPTHVNNGNYTLLAANPFGQASASIMAAFMDNP bcov_revert_r1_HEEH_24497_000000002_0001_43_64_H_.._HHH_eva_0013_0001_0002_0001_0001__11__M
DEIVVWILILVRVALDRARTNNTTVEVQVNVNNVRVNIRITTDPDEVRKLLRKALELALKLLKK VSFPASVQLHTAVEMHHWCIPFSVDGQPAPSLRWLFNGSVLNETSFIFTEFLEPAANETVRHGCLRLNQPTHVNNGNYTLLAANPFGQASASIMAAFMDNP bcov_revert_r1_ems_3hM_698_000000000_0001_1_19_H_.._HEEH_12613_0001_0001_0001_0001__3__I
DEIEKRLRTALEELVRADKNNDEEKVRKAWQKAVQIVIEVNDDNVSKLASKIYRELAKRVKS VSFPASVQLHTAVEMHHWCIPFSVDGQPAPSLRWLFNGSVLNETSFIFTEFLEPAANETVRHGCLRLNQPTHVNNGNYTLLAANPFGQASASIMAAFMDNP longxing_Cationpi_ems_3hM_487_000000004_0001_0002__40__V
DEVVVWILILVRDALDRARTNNTTVEVQVNVNNVRVNIRITTDPDEVRKLLRKALELALKLLKK VSFPASVQLHTAVEMHHWCIPFSVDGQPAPSLRWLFNGSVLNETSFIFTEFLEPAANETVRHGCLRLNQPTHVNNGNYTLLAANPFGQASASIMAAFMDNP bcov_revert_r1_ems_3hM_698_000000000_0001_1_19_H_.._HEEH_12613_0001_0001_0001_0001__13__D
SDEKLKRLEKIAKKKGAWKALVAIHLAKLAKKRGDEKTLRSAEKLAEKILS VSFPASVQLHTAVEMHHWCIPFSVDGQPAPSLRWLFNGSVLNETSFIFTEFLEPAANETVRHGCLRLNQPTHVNNGNYTLLAANPFGQASASIMAAFMDN longxing_Motif2_ems_p1-14H-GBL-16H-GBL-15H_0729_0001_0001_0001_0001_0001_0002__31__K
DWKDQASELLDKLIKKARSNRDDELAKEVLKLLLRARWASHLSDDERAKKLLKKIREEARKM VSFPASVQLHTAVEMHHWCIPFSVDGQPAPSLRWLFNGSVLNETSFIFTEFLEPAANETVRHGCLRLNQPTHVNNGNYTLLAANPFGQASASIMAAFMDNP bcov_revert_r1_HEEH_24497_000000002_0001_43_64_H_.._ems_3hC_101_0001_0001_0006_0001_0001__56__R
RDELKERIFKTIVRAVVTGDPENLKEAKKLLEKLKKLGRLDQSAKQLEKAVRFVEKQLRS VSFPASVQLHTAVEMHHWCIPFSVDGQPAPSLRWLFNGSVLNETSFIFTEFLEPAANETVRHGCLRLNQPTHVNNGNYTLLAANPFGQASASIMAAFMDNP longxing_CationpiFixed_HHH_eva_0229_000000001_0001_0001__23__N
EEEKKLLTELKKLATKAVRNNDTDIVYKVIVLLVLILLEAQDPEVRELVERLVETLSKLLRQ VSFPASVQLHTAVEMHHWCIPFSVDGQPAPSLRWLFNGSVLNETSFIFTEFLEPAANETVRHGCLRLNQPTHVNNGNYTLLAANPFGQASASIMAAFMDNP bcov_6ala_r1_HEEH_13973_000000000_0001_1_20_H_.._ems_3hM_2201_0001_0003_0001_0001__57__S
DEIEKRLRTALEELVRADKNNDEEKVRKAWQKAVQIVIEANDDNVSKLAEKIYRELAKRVKS VSFPASVQLHTAVEMHHWCIPFSVDGQPAPSLRWLFNGSVLNETSFIFTEFLEPAANETVRHGCLRLNQPTHVNNGNYTLLAANPFGQASASIMAAFMDNP longxing_Cationpi_ems_3hM_487_000000004_0001_0002__50__E
DEIEKRLRTALEELVRADKNNDEEKVRKAWQKAVQIVIEANDDNVSKLASEIYRELAKRVKS VSFPASVQLHTAVEMHHWCIPFSVDGQPAPSLRWLFNGSVLNETSFIFTEFLEPAANETVRHGCLRLNQPTHVNNGNYTLLAANPFGQASASIMAAFMDNP longxing_Cationpi_ems_3hM_487_000000004_0001_0002__51__E
SEEHDKLLVELLIVIILELAEKTDHVRFKFVNVTINVSGSLSPEEIETLVRRLMEKAVEILKKF VSFPASVQLHTAVEMHHWCIPFSVDGQPAPSLRWLFNGSVLNETSFIFTEFLEPAANETVRHGCLRLNQPTHVNNGNYTLLAANPFGQASASIMAAFMDNP bcov_6ala_r1_HEEH_22785_000000003_0001_44_64_H_.._HEEH_24991_0001_0001_0001_0001__54__M
DEIEKRLHTALEELVRADKNNDEEKVRKAWQKAVQIVIEANDDNVSKLASKIYRELAKRVKS VSFPASVQLHTAVEMHHWCIPFSVDGQPAPSLRWLFNGSVLNETSFIFTEFLEPAANETVRHGCLRLNQPTHVNNGNYTLLAANPFGQASASIMAAFMDNP longxing_Cationpi_ems_3hM_487_000000004_0001_0002__8__H
DHEELLVYAIRLIALRVVKKLGRPFRLTVQFGGKTVTFDFDSDPDQVRKVAETILKWERDIKRK VSFPASVQLHTAVEMHHWCIPFSVDGQPAPSLRWLFNGSVLNETSFIFTEFLEPAANETVRHGCLRLNQPTHVNNGNYTLLAANPFGQASASIMAAFMDNP bcov_6ala_r1_ems_3hM_698_000000000_0001_1_19_H_.._HEEH_08998_0001_0001_0001__11__R
DWKDQASELLDKLIKKARSNRDDELAKEVLRLLLRARWASHLSDDERAKKLLKKIVEEARKM VSFPASVQLHTAVEMHHWCIPFSVDGQPAPSLRWLFNGSVLNETSFIFTEFLEPAANETVRHGCLRLNQPTHVNNGNYTLLAANPFGQASASIMAAFMDNP bcov_revert_r1_HEEH_24497_000000002_0001_43_64_H_.._ems_3hC_101_0001_0001_0006_0001_0001__31__R
DEIEKRLRTALEELVRADKNNDEEKVRKAWQKAVQIVKEANDDNVSKLASKIYRELAKRVKS VSFPASVQLHTAVEMHHWCIPFSVDGQPAPSLRWLFNGSVLNETSFIFTEFLEPAANETVRHGCLRLNQPTHVNNGNYTLLAANPFGQASASIMAAFMDNP longxing_Cationpi_ems_3hM_487_000000004_0001_0002__38__K
SEHYSYRYSVKNYTEDSERLLLRAVIQFALTVSQKALQRGLHIEFRVKFTTSGDSITVEIRVRVD VSFPASVQLHTAVEMHHWCIPFSVDGQPAPSLRWLFNGSVLNETSFIFTEFLEPAANETVRHGCLRLNQPTHVNNGNYTLLAANPFGQASASIMAAFMDNP bcov_revert_r1_HEEH_10552_000000000_0001_44_64_H_.._EHEE_10515_0001_0003_0001_0001__60__I
SEEHDKLLVELLIVIILELAEKTDHVRFKEVNVTINVSGSLSPEEIETLVRRLLEKAVEILKKF VSFPASVQLHTAVEMHHWCIPFSVDGQPAPSLRWLFNGSVLNETSFIFTEFLEPAANETVRHGCLRLNQPTHVNNGNYTLLAANPFGQASASIMAAFMDNP bcov_6ala_r1_HEEH_22785_000000003_0001_44_64_H_.._HEEH_24991_0001_0001_0001_0001__30__E
SEHYSYRYSVKNYTEDSERLLLRAVIQFALTMSQKALQRGLHIEFRVKFTTSGDSITVEVRVRVD VSFPASVQLHTAVEMHHWCIPFSVDGQPAPSLRWLFNGSVLNETSFIFTEFLEPAANETVRHGCLRLNQPTHVNNGNYTLLAANPFGQASASIMAAFMDNP bcov_revert_r1_HEEH_10552_000000000_0001_44_64_H_.._EHEE_10515_0001_0003_0001_0001__32__M
DHEELLVYAIALIALRVVKKLGRPFRLTVQFGGKTVTFDFDSDPDQVRKAAETILKWERDIKRK VSFPASVQLHTAVEMHHWCIPFSVDGQPAPSLRWLFNGSVLNETSFIFTEFLEPAANETVRHGCLRLNQPTHVNNGNYTLLAANPFGQASASIMAAFMDNP bcov_6ala_r1_ems_3hM_698_000000000_0001_1_19_H_.._HEEH_08998_0001_0001_0001__50__A
DEELKKLFQTLVKRVEELAKDPRNREEVLKLLILAMLVALEIGNPELRKQVEELVKKVLKLLES VSFPASVQLHTAVEMHHWCIPFSVDGQPAPSLRWLFNGSVLNETSFIFTEFLEPAANETVRHGCLRLNQPTHVNNGNYTLLAANPFGQASASIMAAFMDNP bcov_6ala_r1_HEEH_13973_000000000_0001_1_20_H_.._ems_3hM_1933_0001_0001_0001_0001__36__M
SLELQVLLINLLVQEAAKAGLPLVDELYKIAEKLLEELKKSARDPRQLREAELLEWVLKVVYKG VSFPASVQLHTAVEMHHWCIPFSVDGQPAPSLRWLFNGSVLNETSFIFTEFLEPAANETVRHGCLRLNQPTHVNNGNYTLLAANPFGQASASIMAAFMDNP bcov_revert_r1_ems_p1-15H-GBL-16H-GBL-15H_0593_0001_0001_0002_000000000_0001_19_33_H_.._ems_3hC_223_0001_0001_0001_0001_0001__10__N
SLELQVLLILLLVQEAAKAGLPLVDELYKIAEKLLEELKKSARDPRQLREAELLEEVLKVVYKG VSFPASVQLHTAVEMHHWCIPFSVDGQPAPSLRWLFNGSVLNETSFIFTEFLEPAANETVRHGCLRLNQPTHVNNGNYTLLAANPFGQASASIMAAFMDNP bcov_revert_r1_ems_p1-15H-GBL-16H-GBL-15H_0593_0001_0001_0002_000000000_0001_19_33_H_.._ems_3hC_223_0001_0001_0001_0001_0001__56__E
SDEKLKRLEKIAKKKGAWKALVAIHLAKLASKRGYEKTLRSAEKLAEKILS VSFPASVQLHTAVEMHHWCIPFSVDGQPAPSLRWLFNGSVLNETSFIFTEFLEPAANETVRHGCLRLNQPTHVNNGNYTLLAANPFGQASASIMAAFMDN longxing_Motif2_ems_p1-14H-GBL-16H-GBL-15H_0729_0001_0001_0001_0001_0001_0002__35__Y
SEEHDKLLVELLIVIILELAEKTDHVRFKFVNVTINVSGSLSPEELETLVRRLLEKAVEILKKF VSFPASVQLHTAVEMHHWCIPFSVDGQPAPSLRWLFNGSVLNETSFIFTEFLEPAANETVRHGCLRLNQPTHVNNGNYTLLAANPFGQASASIMAAFMDNP bcov_6ala_r1_HEEH_22785_000000003_0001_44_64_H_.._HEEH_24991_0001_0001_0001_0001__46__L
SIRITVQITVDKRDEDSEIRAVLLAILVSHHAELLSKKLNTSVRYSITVTEENGQLKVRVEVEVQ VSFPASVQLHTAVEMHHWCIPFSVDGQPAPSLRWLFNGSVLNETSFIFTEFLEPAANETVRHGCLRLNQPTHVNNGNYTLLAANPFGQASASIMAAFMDNP bcov_revert_r1_HEEH_10552_000000000_0001_44_64_H_.._EHEE_06923_0001_0003_0001_0001__36__S
SIRITVQITVDKRDEDSEIRAVLLAILVSHRAELLAKKLNTSVRYSITVTEENGQLKVRVEVEVQ VSFPASVQLHTAVEMHHWCIPFSVDGQPAPSLRWLFNGSVLNETSFIFTEFLEPAANETVRHGCLRLNQPTHVNNGNYTLLAANPFGQASASIMAAFMDNP bcov_revert_r1_HEEH_10552_000000000_0001_44_64_H_.._EHEE_06923_0001_0003_0001_0001__31__R
SYTYSFTVDVQGDDEDAQRLLLLALLQAIWTASKIAKDLNLTLRFEVRRSQSGDQVTYTIEFRIN VSFPASVQLHTAVEMHHWCIPFSVDGQPAPSLRWLFNGSVLNETSFIFTEFLEPAANETVRHGCLRLNQPTHVNNGNYTLLAANPFGQASASIMAAFMDNP bcov_revert_r1_HEEH_24497_000000002_0001_43_64_H_.._EHEE_03015_0001_0001_0001_0001__58__Y
SYTYSFTVDVQGDDEDAQRLLLLALLQMIWTASKIAKDLNLTLRFEVRRSQSGDQVTVTIEFRIN VSFPASVQLHTAVEMHHWCIPFSVDGQPAPSLRWLFNGSVLNETSFIFTEFLEPAANETVRHGCLRLNQPTHVNNGNYTLLAANPFGQASASIMAAFMDNP bcov_revert_r1_HEEH_24497_000000002_0001_43_64_H_.._EHEE_03015_0001_0001_0001_0001__28__M
DEVVVWILILVRVALDRARTNNTTVEVQVNVNNVRVNIRITTDPDEVRKLLRKALELALKNLKK VSFPASVQLHTAVEMHHWCIPFSVDGQPAPSLRWLFNGSVLNETSFIFTEFLEPAANETVRHGCLRLNQPTHVNNGNYTLLAANPFGQASASIMAAFMDNP bcov_revert_r1_ems_3hM_698_000000000_0001_1_19_H_.._HEEH_12613_0001_0001_0001_0001__61__N
DEVVVWILILVRVALDRARTNNTTVEIQVNVNNVRVNIRITTDPDEVRKLLRKALELALKLLKK VSFPASVQLHTAVEMHHWCIPFSVDGQPAPSLRWLFNGSVLNETSFIFTEFLEPAANETVRHGCLRLNQPTHVNNGNYTLLAANPFGQASASIMAAFMDNP bcov_revert_r1_ems_3hM_698_000000000_0001_1_19_H_.._HEEH_12613_0001_0001_0001_0001__27__I
DEKLKKIKKWITEKARKAGVDRELIELAELLLLLAYLDGLFDPKKLAKRLLKLLRKEVKK VSFPASVQLHTAVEMHHWCIPFSVDGQPAPSLRWLFNGSVLNETSFIFTEFLEPAANETVRHGCLRLNQPTHVNNGNYTLLAANPFGQASASIMAAFMDNP bcov_revert_r1_HEEH_24497_000000002_0001_43_64_H_.._HHH_eva_0013_0001_0002_0001_0001__14__K
SEEHDKLLVELLIVIILELAEKTDHVRFKFVNWTINVSGSLSPEEIETLVRRLLEKAVEILKKF VSFPASVQLHTAVEMHHWCIPFSVDGQPAPSLRWLFNGSVLNETSFIFTEFLEPAANETVRHGCLRLNQPTHVNNGNYTLLAANPFGQASASIMAAFMDNP bcov_6ala_r1_HEEH_22785_000000003_0001_44_64_H_.._HEEH_24991_0001_0001_0001_0001__33__W
DWKDQASELLDKLIKKARSNRDDELAKEVLKLLDRARWASHLSDDERAKKLLKKIVEEARKM VSFPASVQLHTAVEMHHWCIPFSVDGQPAPSLRWLFNGSVLNETSFIFTEFLEPAANETVRHGCLRLNQPTHVNNGNYTLLAANPFGQASASIMAAFMDNP bcov_revert_r1_HEEH_24497_000000002_0001_43_64_H_.._ems_3hC_101_0001_0001_0006_0001_0001__34__D
SPEEELKKLEKIAKKKGLTRALSVIQVAKKAYKKGDEWTLRIALHIAKQLL VSFPASVQLHTAVEMHHWCIPFSVDGQPAPSLRWLFNGSVLNETSFIFTEFLEPAANETVRHGCLRLNQPTHVNNGNYTLLAANPFGQASASIMAAFMDNP longxing_Cationpi_HHH_eva_0513_000000006_0001_0002__18__L
DWKDQASELLDKLIKKARSNRDDELAKEVLKLLLRARAASHLSDDERAKKLLKKIVEEARKM VSFPASVQLHTAVEMHHWCIPFSVDGQPAPSLRWLFNGSVLNETSFIFTEFLEPAANETVRHGCLRLNQPTHVNNGNYTLLAANPFGQASASIMAAFMDNP bcov_revert_r1_HEEH_24497_000000002_0001_43_64_H_.._ems_3hC_101_0001_0001_0006_0001_0001__38__A
SDEKLKRLEKIAKKKGAWKALVAIHLAKLASKRGDEKTYRSAEKLAEKILS VSFPASVQLHTAVEMHHWCIPFSVDGQPAPSLRWLFNGSVLNETSFIFTEFLEPAANETVRHGCLRLNQPTHVNNGNYTLLAANPFGQASASIMAAFMDN longxing_Motif2_ems_p1-14H-GBL-16H-GBL-15H_0729_0001_0001_0001_0001_0001_0002__39__Y
SEEHDKLLVELLIVIILELAEKTDHVRFKFVNVTINVSGSLSPEEIETLVRRLLEKHVEILKKF VSFPASVQLHTAVEMHHWCIPFSVDGQPAPSLRWLFNGSVLNETSFIFTEFLEPAANETVRHGCLRLNQPTHVNNGNYTLLAANPFGQASASIMAAFMDNP bcov_6ala_r1_HEEH_22785_000000003_0001_44_64_H_.._HEEH_24991_0001_0001_0001_0001__57__H
SEHYSYRYSVKNYTEDSERLLLRAVIQFALTVSQKAVQRGLHIEFRVKFTTSGDSITVEVRVRVD VSFPASVQLHTAVEMHHWCIPFSVDGQPAPSLRWLFNGSVLNETSFIFTEFLEPAANETVRHGCLRLNQPTHVNNGNYTLLAANPFGQASASIMAAFMDNP bcov_revert_r1_HEEH_10552_000000000_0001_44_64_H_.._EHEE_10515_0001_0003_0001_0001__37__V
SYTYSFTVDVQGDDEDAQRLLLLALLQAIMTASKIAKDLNLTLRFEVRRSQSGDQVTVTIEFRIN VSFPASVQLHTAVEMHHWCIPFSVDGQPAPSLRWLFNGSVLNETSFIFTEFLEPAANETVRHGCLRLNQPTHVNNGNYTLLAANPFGQASASIMAAFMDNP bcov_revert_r1_HEEH_24497_000000002_0001_43_64_H_.._EHEE_03015_0001_0001_0001_0001__30__M
SEEHDKLLVELLIVIILELAEKTDHVRFKFVNVTINVSGSLSPEEIETLVRRLLEKLVEILKKF VSFPASVQLHTAVEMHHWCIPFSVDGQPAPSLRWLFNGSVLNETSFIFTEFLEPAANETVRHGCLRLNQPTHVNNGNYTLLAANPFGQASASIMAAFMDNP bcov_6ala_r1_HEEH_22785_000000003_0001_44_64_H_.._HEEH_24991_0001_0001_0001_0001__57__L
DEIEKRLRTALEEYVRADKNNDEEKVRKAWQKAVQIVIEANDDNVSKLASKIYRELAKRVKS VSFPASVQLHTAVEMHHWCIPFSVDGQPAPSLRWLFNGSVLNETSFIFTEFLEPAANETVRHGCLRLNQPTHVNNGNYTLLAANPFGQASASIMAAFMDNP longxing_Cationpi_ems_3hM_487_000000004_0001_0002__14__Y
DEVVVWILILVRVALDRARTNNTTVEVQVNVNNVRVNIRITTDPDEMRKLLRKALELALKLLKK VSFPASVQLHTAVEMHHWCIPFSVDGQPAPSLRWLFNGSVLNETSFIFTEFLEPAANETVRHGCLRLNQPTHVNNGNYTLLAANPFGQASASIMAAFMDNP bcov_revert_r1_ems_3hM_698_000000000_0001_1_19_H_.._HEEH_12613_0001_0001_0001_0001__47__M
SIRITVQITVDKRDEDSEIRAVLLAILQSHHAELLAKKLNTSVRYSITVTEENGQLKVRVEVEVQ VSFPASVQLHTAVEMHHWCIPFSVDGQPAPSLRWLFNGSVLNETSFIFTEFLEPAANETVRHGCLRLNQPTHVNNGNYTLLAANPFGQASASIMAAFMDNP bcov_revert_r1_HEEH_10552_000000000_0001_44_64_H_.._EHEE_06923_0001_0003_0001_0001__28__Q
DWKDQASELLDKLIKKARSNRDDELAKEVLKLLLRARWASHLSDDERAKKLLKKIVEKARKM VSFPASVQLHTAVEMHHWCIPFSVDGQPAPSLRWLFNGSVLNETSFIFTEFLEPAANETVRHGCLRLNQPTHVNNGNYTLLAANPFGQASASIMAAFMDNP bcov_revert_r1_HEEH_24497_000000002_0001_43_64_H_.._ems_3hC_101_0001_0001_0006_0001_0001__58__K
DEVVVWILILVRVALDRARTNNTTVEVQMNVNNVRVNIRITTDPDEVRKLLRKALELALKLLKK VSFPASVQLHTAVEMHHWCIPFSVDGQPAPSLRWLFNGSVLNETSFIFTEFLEPAANETVRHGCLRLNQPTHVNNGNYTLLAANPFGQASASIMAAFMDNP bcov_revert_r1_ems_3hM_698_000000000_0001_1_19_H_.._HEEH_12613_0001_0001_0001_0001__29__M
DEIWKRLRTALEELVRADKNNDEEKVRKAWQKAVQIVIEANDDNVSKLASKIYRELAKRVKS VSFPASVQLHTAVEMHHWCIPFSVDGQPAPSLRWLFNGSVLNETSFIFTEFLEPAANETVRHGCLRLNQPTHVNNGNYTLLAANPFGQASASIMAAFMDNP longxing_Cationpi_ems_3hM_487_000000004_0001_0002__4__W
DEEEKRILKKLIEVLRSLSSIPDPTAQKVVETAWKLAVEAVIKNDKELLKKVAEYAERILKKA VSFPASVQLHTAVEMHHWCIPFSVDGQPAPSLRWLFNGSVLNETSFIFTEFLEPAANETVRHGCLRLNQPTHVNNGNYTLLAANPFGQASASIMAAFMDNP longxing_Cationpi_ems_3hM_2634_000000026_0001_0001__12__I
SIRITVQITVDKRDEDSEIRAVLLAILVSHHAELLAKKMNTSVRYSITVTEENGQLKVRVEVEVQ VSFPASVQLHTAVEMHHWCIPFSVDGQPAPSLRWLFNGSVLNETSFIFTEFLEPAANETVRHGCLRLNQPTHVNNGNYTLLAANPFGQASASIMAAFMDNP bcov_revert_r1_HEEH_10552_000000000_0001_44_64_H_.._EHEE_06923_0001_0003_0001_0001__39__M
DEEEKRILKKLKEVLRSISSIPDPTAQKVVETAWKLAVEAVIKNDKELLKKVAEYAERILKKA VSFPASVQLHTAVEMHHWCIPFSVDGQPAPSLRWLFNGSVLNETSFIFTEFLEPAANETVRHGCLRLNQPTHVNNGNYTLLAANPFGQASASIMAAFMDNP longxing_Cationpi_ems_3hM_2634_000000026_0001_0001__18__I
EEEKKLLTELKKLATKAVRNNDTDIVYKVIVLLVLILLEMQDPEVRELVERLVETLRKLLRQ VSFPASVQLHTAVEMHHWCIPFSVDGQPAPSLRWLFNGSVLNETSFIFTEFLEPAANETVRHGCLRLNQPTHVNNGNYTLLAANPFGQASASIMAAFMDNP bcov_6ala_r1_HEEH_13973_000000000_0001_1_20_H_.._ems_3hM_2201_0001_0003_0001_0001__40__M
SPEEELKKLEKIAKKKGDTRALSVIQVAKKAYKKGDEWTLRIVLHIAKQLL VSFPASVQLHTAVEMHHWCIPFSVDGQPAPSLRWLFNGSVLNETSFIFTEFLEPAANETVRHGCLRLNQPTHVNNGNYTLLAANPFGQASASIMAAFMDNP longxing_Cationpi_HHH_eva_0513_000000006_0001_0002__43__V
RDELKERIFKTIVRFVVTGDPELLKEAKKLLEKLKKLGRLDQSAKQLEKAVRFVEKQLRS VSFPASVQLHTAVEMHHWCIPFSVDGQPAPSLRWLFNGSVLNETSFIFTEFLEPAANETVRHGCLRLNQPTHVNNGNYTLLAANPFGQASASIMAAFMDNP longxing_CationpiFixed_HHH_eva_0229_000000001_0001_0001__15__F
SEEHDKLLVELLIVIILEHAEKTDHVRFKFVNVTINVSGSLSPEEIETLVRRLLEKAVEILKKF VSFPASVQLHTAVEMHHWCIPFSVDGQPAPSLRWLFNGSVLNETSFIFTEFLEPAANETVRHGCLRLNQPTHVNNGNYTLLAANPFGQASASIMAAFMDNP bcov_6ala_r1_HEEH_22785_000000003_0001_44_64_H_.._HEEH_24991_0001_0001_0001_0001__19__H
DEIEKRLRHALEELVRADKNNDEEKVRKAWQKAVQIVIEANDDNVSKLASKIYRELAKRVKS VSFPASVQLHTAVEMHHWCIPFSVDGQPAPSLRWLFNGSVLNETSFIFTEFLEPAANETVRHGCLRLNQPTHVNNGNYTLLAANPFGQASASIMAAFMDNP longxing_Cationpi_ems_3hM_487_000000004_0001_0002__9__H
DEELKKLFQTLVKRVEELAKDPRNREEVLKLLILLVLVALEIGNPELRKQVEELVKKVLKLLES VSFPASVQLHTAVEMHHWCIPFSVDGQPAPSLRWLFNGSVLNETSFIFTEFLEPAANETVRHGCLRLNQPTHVNNGNYTLLAANPFGQASASIMAAFMDNP bcov_6ala_r1_HEEH_13973_000000000_0001_1_20_H_.._ems_3hM_1933_0001_0001_0001_0001__35__L
DEELKKLFQTLVKRVEELAKDPRNREEVLKLVILAVLVALEIGNPELRKQVEELVKKVLKLLES VSFPASVQLHTAVEMHHWCIPFSVDGQPAPSLRWLFNGSVLNETSFIFTEFLEPAANETVRHGCLRLNQPTHVNNGNYTLLAANPFGQASASIMAAFMDNP bcov_6ala_r1_HEEH_13973_000000000_0001_1_20_H_.._ems_3hM_1933_0001_0001_0001_0001__32__V
DEEEKRILKKLKEVLRSLSSIPDPTSQKVVETAWKLAVEAVIKNDKELLKKVAEYAERILKKA VSFPASVQLHTAVEMHHWCIPFSVDGQPAPSLRWLFNGSVLNETSFIFTEFLEPAANETVRHGCLRLNQPTHVNNGNYTLLAANPFGQASASIMAAFMDNP longxing_Cationpi_ems_3hM_2634_000000026_0001_0001__26__S
DEIEKRLRTALEELVRADKNNDEEKVRKSWQKAVQIVIEANDDNVSKLASKIYRELAKRVKS VSFPASVQLHTAVEMHHWCIPFSVDGQPAPSLRWLFNGSVLNETSFIFTEFLEPAANETVRHGCLRLNQPTHVNNGNYTLLAANPFGQASASIMAAFMDNP longxing_Cationpi_ems_3hM_487_000000004_0001_0002__29__S
DEEDKLVEWHLVIAAIAARFLQRPLRLTVRFNGFTVRVDVNTDPNVRKKAREKLTEWLKKVKKT VSFPASVQLHTAVEMHHWCIPFSVDGQPAPSLRWLFNGSVLNETSFIFTEFLEPAANETVRHGCLRLNQPTHVNNGNYTLLAANPFGQASASIMAAFMDNP bcov_6ala_r1_HEEH_10552_000000000_0001_44_64_H_.._HEEH_20750_0001_0003_0001_0001__15__A
SLELQVLLILLLVQEAAKAGLPLVDELYKIAEKLLEELKKSARDPRQLREAELLEWVLKAVYKG VSFPASVQLHTAVEMHHWCIPFSVDGQPAPSLRWLFNGSVLNETSFIFTEFLEPAANETVRHGCLRLNQPTHVNNGNYTLLAANPFGQASASIMAAFMDNP bcov_revert_r1_ems_p1-15H-GBL-16H-GBL-15H_0593_0001_0001_0002_000000000_0001_19_33_H_.._ems_3hC_223_0001_0001_0001_0001_0001__60__A
SEEHDKLLVELLIVIILELAEKTDHVRFKFVNVTINVSGSLSPEEIETLVRRLLEKAAEILKKF VSFPASVQLHTAVEMHHWCIPFSVDGQPAPSLRWLFNGSVLNETSFIFTEFLEPAANETVRHGCLRLNQPTHVNNGNYTLLAANPFGQASASIMAAFMDNP bcov_6ala_r1_HEEH_22785_000000003_0001_44_64_H_.._HEEH_24991_0001_0001_0001_0001__58__A
SYTYSFTVDVQGDDEDAQRLLLLALLQAIWTASKIAKDLNLTLRFEVRFSQSGDQVTVTIEFRIN VSFPASVQLHTAVEMHHWCIPFSVDGQPAPSLRWLFNGSVLNETSFIFTEFLEPAANETVRHGCLRLNQPTHVNNGNYTLLAANPFGQASASIMAAFMDNP bcov_revert_r1_HEEH_24497_000000002_0001_43_64_H_.._EHEE_03015_0001_0001_0001_0001__49__F
SIRITVQITVDKRDEDSEIRAVLLAILVSHHAELLAKKLNTSVRYSITVTEENGQTKVRVEVEVQ VSFPASVQLHTAVEMHHWCIPFSVDGQPAPSLRWLFNGSVLNETSFIFTEFLEPAANETVRHGCLRLNQPTHVNNGNYTLLAANPFGQASASIMAAFMDNP bcov_revert_r1_HEEH_10552_000000000_0001_44_64_H_.._EHEE_06923_0001_0003_0001_0001__56__T
SYTYSFTVDVQGDDEDAQRLLLLALLQAIWTAEKIAKDLNLTLRFEVRRSQSGDQVTVTIEFRIN VSFPASVQLHTAVEMHHWCIPFSVDGQPAPSLRWLFNGSVLNETSFIFTEFLEPAANETVRHGCLRLNQPTHVNNGNYTLLAANPFGQASASIMAAFMDNP bcov_revert_r1_HEEH_24497_000000002_0001_43_64_H_.._EHEE_03015_0001_0001_0001_0001__33__E
EEEKKLLTELKKLATKNVRNNDTDIVYKVIVLLVLILLEAQDPEVRELVERLVETLRKLLRQ VSFPASVQLHTAVEMHHWCIPFSVDGQPAPSLRWLFNGSVLNETSFIFTEFLEPAANETVRHGCLRLNQPTHVNNGNYTLLAANPFGQASASIMAAFMDNP bcov_6ala_r1_HEEH_13973_000000000_0001_1_20_H_.._ems_3hM_2201_0001_0003_0001_0001__17__N
SLELQVLLILLLVQEAAKAGLPLVDELYKIAEKLLEELKKSARDPRQLREAELLEWVLKVVYKI VSFPASVQLHTAVEMHHWCIPFSVDGQPAPSLRWLFNGSVLNETSFIFTEFLEPAANETVRHGCLRLNQPTHVNNGNYTLLAANPFGQASASIMAAFMDNP bcov_revert_r1_ems_p1-15H-GBL-16H-GBL-15H_0593_0001_0001_0002_000000000_0001_19_33_H_.._ems_3hC_223_0001_0001_0001_0001_0001__64__I
DEKLKKIKKWITEEARKAGVDRELIELAEFLLLLAYLDGLFDPKKLAKRLLKLLRKEVKK VSFPASVQLHTAVEMHHWCIPFSVDGQPAPSLRWLFNGSVLNETSFIFTEFLEPAANETVRHGCLRLNQPTHVNNGNYTLLAANPFGQASASIMAAFMDNP bcov_revert_r1_HEEH_24497_000000002_0001_43_64_H_.._HHH_eva_0013_0001_0002_0001_0001__30__F
SMHYSYRYSVKNYTEDSERLLLRAVIQFALTVSQKALQRGLHIEFRVKFTTSGDSITVEVRVRVD VSFPASVQLHTAVEMHHWCIPFSVDGQPAPSLRWLFNGSVLNETSFIFTEFLEPAANETVRHGCLRLNQPTHVNNGNYTLLAANPFGQASASIMAAFMDNP bcov_revert_r1_HEEH_10552_000000000_0001_44_64_H_.._EHEE_10515_0001_0003_0001_0001__2__M
SEHYSYRYSVKNYTEDSERLLLRAVIQFALTVSQKALQRGLHFEFRVKFTTSGDSITVEVRVRVD VSFPASVQLHTAVEMHHWCIPFSVDGQPAPSLRWLFNGSVLNETSFIFTEFLEPAANETVRHGCLRLNQPTHVNNGNYTLLAANPFGQASASIMAAFMDNP bcov_revert_r1_HEEH_10552_000000000_0001_44_64_H_.._EHEE_10515_0001_0003_0001_0001__43__F
DEIEKRLRTALEELVRADKNNDEENVRKAWQKAVQIVIEANDDNVSKLASKIYRELAKRVKS VSFPASVQLHTAVEMHHWCIPFSVDGQPAPSLRWLFNGSVLNETSFIFTEFLEPAANETVRHGCLRLNQPTHVNNGNYTLLAANPFGQASASIMAAFMDNP longxing_Cationpi_ems_3hM_487_000000004_0001_0002__25__N
SEHYSYRYSVKNYTEDSERLLLRAVIQFILTVSQKALQRGLHIEFRVKFTTSGDSITVEVRVRVD VSFPASVQLHTAVEMHHWCIPFSVDGQPAPSLRWLFNGSVLNETSFIFTEFLEPAANETVRHGCLRLNQPTHVNNGNYTLLAANPFGQASASIMAAFMDNP bcov_revert_r1_HEEH_10552_000000000_0001_44_64_H_.._EHEE_10515_0001_0003_0001_0001__29__I
DEVVVWILIRVRVALDRARTNNTTVEVQVNVNNVRVNIRITTDPDEVRKLLRKALELALKLLKK VSFPASVQLHTAVEMHHWCIPFSVDGQPAPSLRWLFNGSVLNETSFIFTEFLEPAANETVRHGCLRLNQPTHVNNGNYTLLAANPFGQASASIMAAFMDNP bcov_revert_r1_ems_3hM_698_000000000_0001_1_19_H_.._HEEH_12613_0001_0001_0001_0001__10__R
DEKLKKIKKWITEEARKAGVDRELIELAELLLLLAYLDGLFDPKKLAKRLLKALRKEVKK VSFPASVQLHTAVEMHHWCIPFSVDGQPAPSLRWLFNGSVLNETSFIFTEFLEPAANETVRHGCLRLNQPTHVNNGNYTLLAANPFGQASASIMAAFMDNP bcov_revert_r1_HEEH_24497_000000002_0001_43_64_H_.._HHH_eva_0013_0001_0002_0001_0001__53__A
DEEDKLVEWHLVIAEIAARFLQRPKRLTVRFNGFTVRVDVNTDPNVRKKAREKLTEWLKKVKKT VSFPASVQLHTAVEMHHWCIPFSVDGQPAPSLRWLFNGSVLNETSFIFTEFLEPAANETVRHGCLRLNQPTHVNNGNYTLLAANPFGQASASIMAAFMDNP bcov_6ala_r1_HEEH_10552_000000000_0001_44_64_H_.._HEEH_20750_0001_0003_0001_0001__25__K
DEELKKLFQTLVKRVEELAKDPRNREEVLKMLILAVLVALEIGNPELRKQVEELVKKVLKLLES VSFPASVQLHTAVEMHHWCIPFSVDGQPAPSLRWLFNGSVLNETSFIFTEFLEPAANETVRHGCLRLNQPTHVNNGNYTLLAANPFGQASASIMAAFMDNP bcov_6ala_r1_HEEH_13973_000000000_0001_1_20_H_.._ems_3hM_1933_0001_0001_0001_0001__31__M
DEKLKKIKKWITEEYRKAGVDRELIELAELLLLLAYLDGLFDPKKLAKRLLKLLRKEVKK VSFPASVQLHTAVEMHHWCIPFSVDGQPAPSLRWLFNGSVLNETSFIFTEFLEPAANETVRHGCLRLNQPTHVNNGNYTLLAANPFGQASASIMAAFMDNP bcov_revert_r1_HEEH_24497_000000002_0001_43_64_H_.._HHH_eva_0013_0001_0002_0001_0001__15__Y
DEKLKKIKKWITEEARKAGVDRELIELAEILLLLAYLDGLFDPKKLAKRLLKLLRKEVKK VSFPASVQLHTAVEMHHWCIPFSVDGQPAPSLRWLFNGSVLNETSFIFTEFLEPAANETVRHGCLRLNQPTHVNNGNYTLLAANPFGQASASIMAAFMDNP bcov_revert_r1_HEEH_24497_000000002_0001_43_64_H_.._HHH_eva_0013_0001_0002_0001_0001__30__I
SIRITVQITMDKRDEDSEIRAVLLAILVSHHAELLAKKLNTSVRYSITVTEENGQLKVRVEVEVQ VSFPASVQLHTAVEMHHWCIPFSVDGQPAPSLRWLFNGSVLNETSFIFTEFLEPAANETVRHGCLRLNQPTHVNNGNYTLLAANPFGQASASIMAAFMDNP bcov_revert_r1_HEEH_10552_000000000_0001_44_64_H_.._EHEE_06923_0001_0003_0001_0001__10__M
DEIEKRLRTALEELVRADKNNDEEKERKAWQKAVQIVIEANDDNVSKLASKIYRELAKRVKS VSFPASVQLHTAVEMHHWCIPFSVDGQPAPSLRWLFNGSVLNETSFIFTEFLEPAANETVRHGCLRLNQPTHVNNGNYTLLAANPFGQASASIMAAFMDNP longxing_Cationpi_ems_3hM_487_000000004_0001_0002__26__E
SYTYSFTVDVQGDKEDAQRLLLLALLQAIWTASKIAKDLNLTLRFEVRRSQSGDQVTVTIEFRIN VSFPASVQLHTAVEMHHWCIPFSVDGQPAPSLRWLFNGSVLNETSFIFTEFLEPAANETVRHGCLRLNQPTHVNNGNYTLLAANPFGQASASIMAAFMDNP bcov_revert_r1_HEEH_24497_000000002_0001_43_64_H_.._EHEE_03015_0001_0001_0001_0001__14__K
RDELKERIFKTIVRAVVTGDPELLKETKKLLEKLKKLGRLDQSAKQLEKAVRFVEKQLRS VSFPASVQLHTAVEMHHWCIPFSVDGQPAPSLRWLFNGSVLNETSFIFTEFLEPAANETVRHGCLRLNQPTHVNNGNYTLLAANPFGQASASIMAAFMDNP longxing_CationpiFixed_HHH_eva_0229_000000001_0001_0001__27__T
SIRITVQITVDKRDEDSEIRAVLLAILVSLHAELLAKKLNTSVRYSITVTEENGQLKVRVEVEVQ VSFPASVQLHTAVEMHHWCIPFSVDGQPAPSLRWLFNGSVLNETSFIFTEFLEPAANETVRHGCLRLNQPTHVNNGNYTLLAANPFGQASASIMAAFMDNP bcov_revert_r1_HEEH_10552_000000000_0001_44_64_H_.._EHEE_06923_0001_0003_0001_0001__30__L
DEEEKRILKKLNEVLRSLSSIPDPTAQKVVETAWKLAVEAVIKNDKELLKKVAEYAERILKKA VSFPASVQLHTAVEMHHWCIPFSVDGQPAPSLRWLFNGSVLNETSFIFTEFLEPAANETVRHGCLRLNQPTHVNNGNYTLLAANPFGQASASIMAAFMDNP longxing_Cationpi_ems_3hM_2634_000000026_0001_0001__12__N
EEEKKLLTELKKNATKAVRNNDTDIVYKVIVLLVLILLEAQDPEVRELVERLVETLRKLLRQ VSFPASVQLHTAVEMHHWCIPFSVDGQPAPSLRWLFNGSVLNETSFIFTEFLEPAANETVRHGCLRLNQPTHVNNGNYTLLAANPFGQASASIMAAFMDNP bcov_6ala_r1_HEEH_13973_000000000_0001_1_20_H_.._ems_3hM_2201_0001_0003_0001_0001__13__N
SLELQVLLILLLVQEAAKAGLPLVDELYKIAEKLLEEWKKSARDPRQLREAELLEWVLKVVYKG VSFPASVQLHTAVEMHHWCIPFSVDGQPAPSLRWLFNGSVLNETSFIFTEFLEPAANETVRHGCLRLNQPTHVNNGNYTLLAANPFGQASASIMAAFMDNP bcov_revert_r1_ems_p1-15H-GBL-16H-GBL-15H_0593_0001_0001_0002_000000000_0001_19_33_H_.._ems_3hC_223_0001_0001_0001_0001_0001__38__W
SDEKLKRLEKIAKKKGAWKALVAIHLANLASKRGDEKTLRSAEKLAEKILS VSFPASVQLHTAVEMHHWCIPFSVDGQPAPSLRWLFNGSVLNETSFIFTEFLEPAANETVRHGCLRLNQPTHVNNGNYTLLAANPFGQASASIMAAFMDN longxing_Motif2_ems_p1-14H-GBL-16H-GBL-15H_0729_0001_0001_0001_0001_0001_0002__28__N
SDEKLKRLEKIAKKKGAWEALVAIHLAKLASKRGDEKTLRSAEKLAEKILS VSFPASVQLHTAVEMHHWCIPFSVDGQPAPSLRWLFNGSVLNETSFIFTEFLEPAANETVRHGCLRLNQPTHVNNGNYTLLAANPFGQASASIMAAFMDN longxing_Motif2_ems_p1-14H-GBL-16H-GBL-15H_0729_0001_0001_0001_0001_0001_0002__19__E
SPEEELKKLEKIAKKIGDTRALSVIQVAKKAYKKGDEWTLRIALHIAKQLL VSFPASVQLHTAVEMHHWCIPFSVDGQPAPSLRWLFNGSVLNETSFIFTEFLEPAANETVRHGCLRLNQPTHVNNGNYTLLAANPFGQASASIMAAFMDNP longxing_Cationpi_HHH_eva_0513_000000006_0001_0002__16__I
FEIEKRLRTALEELVRADKNNDEEKVRKAWQKAVQIVIEANDDNVSKLASKIYRELAKRVKS VSFPASVQLHTAVEMHHWCIPFSVDGQPAPSLRWLFNGSVLNETSFIFTEFLEPAANETVRHGCLRLNQPTHVNNGNYTLLAANPFGQASASIMAAFMDNP longxing_Cationpi_ems_3hM_487_000000004_0001_0002__1__F
DEELKKLFQTLVKRVEELAKDPRNREEVLKLLILIVLVALEIGNPELRKQVEELVKKVLKLLES VSFPASVQLHTAVEMHHWCIPFSVDGQPAPSLRWLFNGSVLNETSFIFTEFLEPAANETVRHGCLRLNQPTHVNNGNYTLLAANPFGQASASIMAAFMDNP bcov_6ala_r1_HEEH_13973_000000000_0001_1_20_H_.._ems_3hM_1933_0001_0001_0001_0001__35__I
SEEHDKLLVELLIVIILELAEKTDHVRFKFVNVTINVSGSLSPEEIETLVRRLLEKAVEIRKKF VSFPASVQLHTAVEMHHWCIPFSVDGQPAPSLRWLFNGSVLNETSFIFTEFLEPAANETVRHGCLRLNQPTHVNNGNYTLLAANPFGQASASIMAAFMDNP bcov_6ala_r1_HEEH_22785_000000003_0001_44_64_H_.._HEEH_24991_0001_0001_0001_0001__61__R
SIRITVQITVDKRDEDSEIRAVLLAILVSHHAELLAKKLNTSVRYSITVTEENGQLKVRMEVEVQ VSFPASVQLHTAVEMHHWCIPFSVDGQPAPSLRWLFNGSVLNETSFIFTEFLEPAANETVRHGCLRLNQPTHVNNGNYTLLAANPFGQASASIMAAFMDNP bcov_revert_r1_HEEH_10552_000000000_0001_44_64_H_.._EHEE_06923_0001_0003_0001_0001__60__M
DEEDKLVEWHLVIAEIAARFLQRPLRLTVRFRGFTVRVDVNTDPNVRKKAREKLTEWLKKVKKT VSFPASVQLHTAVEMHHWCIPFSVDGQPAPSLRWLFNGSVLNETSFIFTEFLEPAANETVRHGCLRLNQPTHVNNGNYTLLAANPFGQASASIMAAFMDNP bcov_6ala_r1_HEEH_10552_000000000_0001_44_64_H_.._HEEH_20750_0001_0003_0001_0001__32__R
DEIEKRLRTALEELVRADKNNDEEKVRKAWQKAVQIVIEANDDNTSKLASKIYRELAKRVKS VSFPASVQLHTAVEMHHWCIPFSVDGQPAPSLRWLFNGSVLNETSFIFTEFLEPAANETVRHGCLRLNQPTHVNNGNYTLLAANPFGQASASIMAAFMDNP longxing_Cationpi_ems_3hM_487_000000004_0001_0002__45__T
SIRITVQITVDGRDEDSEIRAVLLAILVSHHAELLAKKLNTSVRYSITVTEENGQLKVRVEVEVQ VSFPASVQLHTAVEMHHWCIPFSVDGQPAPSLRWLFNGSVLNETSFIFTEFLEPAANETVRHGCLRLNQPTHVNNGNYTLLAANPFGQASASIMAAFMDNP bcov_revert_r1_HEEH_10552_000000000_0001_44_64_H_.._EHEE_06923_0001_0003_0001_0001__12__G
DEIEKRLRTALEELVRAIKNNDEEKVRKAWQKAVQIVIEANDDNVSKLASKIYRELAKRVKS VSFPASVQLHTAVEMHHWCIPFSVDGQPAPSLRWLFNGSVLNETSFIFTEFLEPAANETVRHGCLRLNQPTHVNNGNYTLLAANPFGQASASIMAAFMDNP longxing_Cationpi_ems_3hM_487_000000004_0001_0002__18__I
DEIEKRLRTAREELVRADKNNDEEKVRKAWQKAVQIVIEANDDNVSKLASKIYRELAKRVKS VSFPASVQLHTAVEMHHWCIPFSVDGQPAPSLRWLFNGSVLNETSFIFTEFLEPAANETVRHGCLRLNQPTHVNNGNYTLLAANPFGQASASIMAAFMDNP longxing_Cationpi_ems_3hM_487_000000004_0001_0002__11__R
DHEEFLVYAIALIALRVVKKLGRPFRLTVQFGGKTVTFDFDSDPDQVRKVAETILKWERDIKRK VSFPASVQLHTAVEMHHWCIPFSVDGQPAPSLRWLFNGSVLNETSFIFTEFLEPAANETVRHGCLRLNQPTHVNNGNYTLLAANPFGQASASIMAAFMDNP bcov_6ala_r1_ems_3hM_698_000000000_0001_1_19_H_.._HEEH_08998_0001_0001_0001__5__F
SIRITVQITVDKRDEDSEIRAVLLAILVSHHAELLAKKLNTSVRYSITVTEENGQLKVRVEIEVQ VSFPASVQLHTAVEMHHWCIPFSVDGQPAPSLRWLFNGSVLNETSFIFTEFLEPAANETVRHGCLRLNQPTHVNNGNYTLLAANPFGQASASIMAAFMDNP bcov_revert_r1_HEEH_10552_000000000_0001_44_64_H_.._EHEE_06923_0001_0003_0001_0001__62__I
DWIEKRLRTALEELVRADKNNDEEKVRKAWQKAVQIVIEANDDNVSKLASKIYRELAKRVKS VSFPASVQLHTAVEMHHWCIPFSVDGQPAPSLRWLFNGSVLNETSFIFTEFLEPAANETVRHGCLRLNQPTHVNNGNYTLLAANPFGQASASIMAAFMDNP longxing_Cationpi_ems_3hM_487_000000004_0001_0002__2__W
DEIEKRLRTALEELVRADKNNDEEKVRKAWQKAVQIVIEANDDNVIKLASKIYRELAKRVKS VSFPASVQLHTAVEMHHWCIPFSVDGQPAPSLRWLFNGSVLNETSFIFTEFLEPAANETVRHGCLRLNQPTHVNNGNYTLLAANPFGQASASIMAAFMDNP longxing_Cationpi_ems_3hM_487_000000004_0001_0002__46__I
DHEELLVYAIALIALRVVKKLGRPFRLTVQFGGKTVTFDFDSDPDQVRKVAETMLKWERDIKRK VSFPASVQLHTAVEMHHWCIPFSVDGQPAPSLRWLFNGSVLNETSFIFTEFLEPAANETVRHGCLRLNQPTHVNNGNYTLLAANPFGQASASIMAAFMDNP bcov_6ala_r1_ems_3hM_698_000000000_0001_1_19_H_.._HEEH_08998_0001_0001_0001__54__M
DEIEKRLRTACEELVRADKNNDEEKVRKAWQKAVQIVIEANDDNVSKLASKIYRELAKRVKS VSFPASVQLHTAVEMHHWCIPFSVDGQPAPSLRWLFNGSVLNETSFIFTEFLEPAANETVRHGCLRLNQPTHVNNGNYTLLAANPFGQASASIMAAFMDNP longxing_Cationpi_ems_3hM_487_000000004_0001_0002__11__C
DEEEKRILKKLKEVLRSLSSIPDPTAQKVVETAWKLAVEAVIKNDKELLKKNAEYAERILKKA VSFPASVQLHTAVEMHHWCIPFSVDGQPAPSLRWLFNGSVLNETSFIFTEFLEPAANETVRHGCLRLNQPTHVNNGNYTLLAANPFGQASASIMAAFMDNP longxing_Cationpi_ems_3hM_2634_000000026_0001_0001__52__N
DEEEKRILKKLKEVLRSLSSIPDPTAQKVVETAWKLAVEAVIKNDKELLKKVAEYAERILKKM VSFPASVQLHTAVEMHHWCIPFSVDGQPAPSLRWLFNGSVLNETSFIFTEFLEPAANETVRHGCLRLNQPTHVNNGNYTLLAANPFGQASASIMAAFMDNP longxing_Cationpi_ems_3hM_2634_000000026_0001_0001__63__M
DEEDKLVEWHLVIAEIAARFLQRPSRLTVRFNGFTVRVDVNTDPNVRKKAREKLTEWLKKVKKT VSFPASVQLHTAVEMHHWCIPFSVDGQPAPSLRWLFNGSVLNETSFIFTEFLEPAANETVRHGCLRLNQPTHVNNGNYTLLAANPFGQASASIMAAFMDNP bcov_6ala_r1_HEEH_10552_000000000_0001_44_64_H_.._HEEH_20750_0001_0003_0001_0001__25__S
DEKLKKIKKWITEEARKAGIDRELIELAELLLLLAYLDGLFDPKKLAKRLLKLLRKEVKK VSFPASVQLHTAVEMHHWCIPFSVDGQPAPSLRWLFNGSVLNETSFIFTEFLEPAANETVRHGCLRLNQPTHVNNGNYTLLAANPFGQASASIMAAFMDNP bcov_revert_r1_HEEH_24497_000000002_0001_43_64_H_.._HHH_eva_0013_0001_0002_0001_0001__20__I
SPEEELKKLEKIAKKKGDTRALSVIQVAKKAYKKGDEWTLTIALHIAKQLL VSFPASVQLHTAVEMHHWCIPFSVDGQPAPSLRWLFNGSVLNETSFIFTEFLEPAANETVRHGCLRLNQPTHVNNGNYTLLAANPFGQASASIMAAFMDNP longxing_Cationpi_HHH_eva_0513_000000006_0001_0002__41__T
SYTYSFTVDVQGDDEDAQRLLLLALLQAIFTASKIAKDLNLTLRFEVRRSQSGDQVTVTIEFRIN VSFPASVQLHTAVEMHHWCIPFSVDGQPAPSLRWLFNGSVLNETSFIFTEFLEPAANETVRHGCLRLNQPTHVNNGNYTLLAANPFGQASASIMAAFMDNP bcov_revert_r1_HEEH_24497_000000002_0001_43_64_H_.._EHEE_03015_0001_0001_0001_0001__30__F
DEEDKLVEWHLVIAEIAARFLQRPLRLTVRFQGFTVRVDVNTDPNVRKKAREKLTEWLKKVKKT VSFPASVQLHTAVEMHHWCIPFSVDGQPAPSLRWLFNGSVLNETSFIFTEFLEPAANETVRHGCLRLNQPTHVNNGNYTLLAANPFGQASASIMAAFMDNP bcov_6ala_r1_HEEH_10552_000000000_0001_44_64_H_.._HEEH_20750_0001_0003_0001_0001__32__Q
DEIEKRLRTALEELVRADKNNDEEKVRKAWQKAVQIVIEANDDNVSKLASKIYREWAKRVKS VSFPASVQLHTAVEMHHWCIPFSVDGQPAPSLRWLFNGSVLNETSFIFTEFLEPAANETVRHGCLRLNQPTHVNNGNYTLLAANPFGQASASIMAAFMDNP longxing_Cationpi_ems_3hM_487_000000004_0001_0002__56__W
DEIEKRLRTALEELVRADKNNDEEKVRKAWQKAVQIVIEANDDNSSKLASKIYRELAKRVKS VSFPASVQLHTAVEMHHWCIPFSVDGQPAPSLRWLFNGSVLNETSFIFTEFLEPAANETVRHGCLRLNQPTHVNNGNYTLLAANPFGQASASIMAAFMDNP longxing_Cationpi_ems_3hM_487_000000004_0001_0002__45__S
SDEYLKRLEKIAKKKGAWKALVAIHLAKLASKRGDEKTLRSAEKLAEKILS VSFPASVQLHTAVEMHHWCIPFSVDGQPAPSLRWLFNGSVLNETSFIFTEFLEPAANETVRHGCLRLNQPTHVNNGNYTLLAANPFGQASASIMAAFMDN longxing_Motif2_ems_p1-14H-GBL-16H-GBL-15H_0729_0001_0001_0001_0001_0001_0002__4__Y
DHEELLVYAIALIALRVVKKLGRPFRLTVQFGGKTVTFDFDSDPDQVRKMAETILKWERDIKRK VSFPASVQLHTAVEMHHWCIPFSVDGQPAPSLRWLFNGSVLNETSFIFTEFLEPAANETVRHGCLRLNQPTHVNNGNYTLLAANPFGQASASIMAAFMDNP bcov_6ala_r1_ems_3hM_698_000000000_0001_1_19_H_.._HEEH_08998_0001_0001_0001__50__M
EEEKKLLTELKKLATKAVRNNDTDIVYKVIVLLVLILLEAQDPEVRELVERLVEALRKLLRQ VSFPASVQLHTAVEMHHWCIPFSVDGQPAPSLRWLFNGSVLNETSFIFTEFLEPAANETVRHGCLRLNQPTHVNNGNYTLLAANPFGQASASIMAAFMDNP bcov_6ala_r1_HEEH_13973_000000000_0001_1_20_H_.._ems_3hM_2201_0001_0003_0001_0001__55__A
SITYSFTVDVQGDDEDAQRLLLLALLQAIWTASKIAKDLNLTLRFEVRRSQSGDQVTVTIEFRIN VSFPASVQLHTAVEMHHWCIPFSVDGQPAPSLRWLFNGSVLNETSFIFTEFLEPAANETVRHGCLRLNQPTHVNNGNYTLLAANPFGQASASIMAAFMDNP bcov_revert_r1_HEEH_24497_000000002_0001_43_64_H_.._EHEE_03015_0001_0001_0001_0001__2__I
SPEEELKKLEKIAKKKGDTRALFVIQVAKKAYKKGDEWTLRIALHIAKQLL VSFPASVQLHTAVEMHHWCIPFSVDGQPAPSLRWLFNGSVLNETSFIFTEFLEPAANETVRHGCLRLNQPTHVNNGNYTLLAANPFGQASASIMAAFMDNP longxing_Cationpi_HHH_eva_0513_000000006_0001_0002__23__F
DHEELLVYAIALIALRVVKKLGRPFRLTVQFGGITVTFDFDSDPDQVRKVAETILKWERDIKRK VSFPASVQLHTAVEMHHWCIPFSVDGQPAPSLRWLFNGSVLNETSFIFTEFLEPAANETVRHGCLRLNQPTHVNNGNYTLLAANPFGQASASIMAAFMDNP bcov_6ala_r1_ems_3hM_698_000000000_0001_1_19_H_.._HEEH_08998_0001_0001_0001__34__I
SIRITVQITVDKRDEDSEIRAVLLAILVSHHAELLAKKLNTSVRYSITVTEENGQLKVRIEVEVQ VSFPASVQLHTAVEMHHWCIPFSVDGQPAPSLRWLFNGSVLNETSFIFTEFLEPAANETVRHGCLRLNQPTHVNNGNYTLLAANPFGQASASIMAAFMDNP bcov_revert_r1_HEEH_10552_000000000_0001_44_64_H_.._EHEE_06923_0001_0003_0001_0001__60__I
DEVVVWILILVRKALDRARTNNTTVEVQVNVNNVRVNIRITTDPDEVRKLLRKALELALKLLKK VSFPASVQLHTAVEMHHWCIPFSVDGQPAPSLRWLFNGSVLNETSFIFTEFLEPAANETVRHGCLRLNQPTHVNNGNYTLLAANPFGQASASIMAAFMDNP bcov_revert_r1_ems_3hM_698_000000000_0001_1_19_H_.._HEEH_12613_0001_0001_0001_0001__13__K
DWKDQASELLDKLIKKARSNRDDELAKEVLKLLLRARWAMHLSDDERAKKLLKKIVEEARKM VSFPASVQLHTAVEMHHWCIPFSVDGQPAPSLRWLFNGSVLNETSFIFTEFLEPAANETVRHGCLRLNQPTHVNNGNYTLLAANPFGQASASIMAAFMDNP bcov_revert_r1_HEEH_24497_000000002_0001_43_64_H_.._ems_3hC_101_0001_0001_0006_0001_0001__40__M
EEEKKLLTELKKLATKAVRNNDTDIVYKVINLLVLILLEAQDPEVRELVERLVETLRKLLRQ VSFPASVQLHTAVEMHHWCIPFSVDGQPAPSLRWLFNGSVLNETSFIFTEFLEPAANETVRHGCLRLNQPTHVNNGNYTLLAANPFGQASASIMAAFMDNP bcov_6ala_r1_HEEH_13973_000000000_0001_1_20_H_.._ems_3hM_2201_0001_0003_0001_0001__31__N
DEVVVLILILVRVALDRARTNNTTVEVQVNVNNVRVNIRITTDPDEVRKLLRKALELALKLLKK VSFPASVQLHTAVEMHHWCIPFSVDGQPAPSLRWLFNGSVLNETSFIFTEFLEPAANETVRHGCLRLNQPTHVNNGNYTLLAANPFGQASASIMAAFMDNP bcov_revert_r1_ems_3hM_698_000000000_0001_1_19_H_.._HEEH_12613_0001_0001_0001_0001__6__L
SIRITVQITVDKRDEDSEIWAVLLAILVSHHAELLAKKLNTSVRYSITVTEENGQLKVRVEVEVQ VSFPASVQLHTAVEMHHWCIPFSVDGQPAPSLRWLFNGSVLNETSFIFTEFLEPAANETVRHGCLRLNQPTHVNNGNYTLLAANPFGQASASIMAAFMDNP bcov_revert_r1_HEEH_10552_000000000_0001_44_64_H_.._EHEE_06923_0001_0003_0001_0001__20__W
DEIEKRLRTALEELVRADKNNDEEKVRKAWQKAVQIVIEANDDNVSKLASKIYRELAKRVKY VSFPASVQLHTAVEMHHWCIPFSVDGQPAPSLRWLFNGSVLNETSFIFTEFLEPAANETVRHGCLRLNQPTHVNNGNYTLLAANPFGQASASIMAAFMDNP longxing_Cationpi_ems_3hM_487_000000004_0001_0002__62__Y
SEHYSYRYSVKNYTEDSERLLLRAVIQFALTVSQKALQRGLHIENRVKFTTSGDSITVEVRVRVD VSFPASVQLHTAVEMHHWCIPFSVDGQPAPSLRWLFNGSVLNETSFIFTEFLEPAANETVRHGCLRLNQPTHVNNGNYTLLAANPFGQASASIMAAFMDNP bcov_revert_r1_HEEH_10552_000000000_0001_44_64_H_.._EHEE_10515_0001_0003_0001_0001__45__N
DWKDQASENLDKLIKKARSNRDDELAKEVLKLLLRARWASHLSDDERAKKLLKKIVEEARKM VSFPASVQLHTAVEMHHWCIPFSVDGQPAPSLRWLFNGSVLNETSFIFTEFLEPAANETVRHGCLRLNQPTHVNNGNYTLLAANPFGQASASIMAAFMDNP bcov_revert_r1_HEEH_24497_000000002_0001_43_64_H_.._ems_3hC_101_0001_0001_0006_0001_0001__9__N
DEVHVWILILVRVALDRARTNNTTVEVQVNVNNVRVNIRITTDPDEVRKLLRKALELALKLLKK VSFPASVQLHTAVEMHHWCIPFSVDGQPAPSLRWLFNGSVLNETSFIFTEFLEPAANETVRHGCLRLNQPTHVNNGNYTLLAANPFGQASASIMAAFMDNP bcov_revert_r1_ems_3hM_698_000000000_0001_1_19_H_.._HEEH_12613_0001_0001_0001_0001__4__H
DEEEKRILKKLKEVLRSLSSIPHPTAQKVVETAWKLAVEAVIKNDKELLKKVAEYAERILKKA VSFPASVQLHTAVEMHHWCIPFSVDGQPAPSLRWLFNGSVLNETSFIFTEFLEPAANETVRHGCLRLNQPTHVNNGNYTLLAANPFGQASASIMAAFMDNP longxing_Cationpi_ems_3hM_2634_000000026_0001_0001__23__H
DEVVVWILILVRVALDRARTNNTTVEVQVNVNNVRVNVRITTDPDEVRKLLRKALELALKLLKK VSFPASVQLHTAVEMHHWCIPFSVDGQPAPSLRWLFNGSVLNETSFIFTEFLEPAANETVRHGCLRLNQPTHVNNGNYTLLAANPFGQASASIMAAFMDNP bcov_revert_r1_ems_3hM_698_000000000_0001_1_19_H_.._HEEH_12613_0001_0001_0001_0001__38__V
DEELKKLFQTLVKRVEELAKDPRNREEVLKLLILAVLVALEYGNPELRKQVEELVKKVLKLLES VSFPASVQLHTAVEMHHWCIPFSVDGQPAPSLRWLFNGSVLNETSFIFTEFLEPAANETVRHGCLRLNQPTHVNNGNYTLLAANPFGQASASIMAAFMDNP bcov_6ala_r1_HEEH_13973_000000000_0001_1_20_H_.._ems_3hM_1933_0001_0001_0001_0001__42__Y
SPEEELKKLEKIAKKKGDTRALSVIQVAKKAYKKGDEWKLRIALHIAKQLL VSFPASVQLHTAVEMHHWCIPFSVDGQPAPSLRWLFNGSVLNETSFIFTEFLEPAANETVRHGCLRLNQPTHVNNGNYTLLAANPFGQASASIMAAFMDNP longxing_Cationpi_HHH_eva_0513_000000006_0001_0002__39__K
SIRITVQITVDQRDEDSEIRAVLLAILVSHHAELLAKKLNTSVRYSITVTEENGQLKVRVEVEVQ VSFPASVQLHTAVEMHHWCIPFSVDGQPAPSLRWLFNGSVLNETSFIFTEFLEPAANETVRHGCLRLNQPTHVNNGNYTLLAANPFGQASASIMAAFMDNP bcov_revert_r1_HEEH_10552_000000000_0001_44_64_H_.._EHEE_06923_0001_0003_0001_0001__12__Q
DEIQKRLRTALEELVRADKNNDEEKVRKAWQKAVQIVIEANDDNVSKLASKIYRELAKRVKS VSFPASVQLHTAVEMHHWCIPFSVDGQPAPSLRWLFNGSVLNETSFIFTEFLEPAANETVRHGCLRLNQPTHVNNGNYTLLAANPFGQASASIMAAFMDNP longxing_Cationpi_ems_3hM_487_000000004_0001_0002__4__Q
DEIEKRLRTALEELVRADKNNDEEKVRKAWQKAVQIVIEANDDNVYKLASKIYRELAKRVKS VSFPASVQLHTAVEMHHWCIPFSVDGQPAPSLRWLFNGSVLNETSFIFTEFLEPAANETVRHGCLRLNQPTHVNNGNYTLLAANPFGQASASIMAAFMDNP longxing_Cationpi_ems_3hM_487_000000004_0001_0002__46__Y
RDELKERIFKTIVRAVVTGDPELLKEAKKLLEKLKKLGRLDQSAKQNEKAVRFVEKQLRS VSFPASVQLHTAVEMHHWCIPFSVDGQPAPSLRWLFNGSVLNETSFIFTEFLEPAANETVRHGCLRLNQPTHVNNGNYTLLAANPFGQASASIMAAFMDNP longxing_CationpiFixed_HHH_eva_0229_000000001_0001_0001__47__N
DEIEKRARTALEELVRADKNNDEEKVRKAWQKAVQIVIEANDDNVSKLASKIYRELAKRVKS VSFPASVQLHTAVEMHHWCIPFSVDGQPAPSLRWLFNGSVLNETSFIFTEFLEPAANETVRHGCLRLNQPTHVNNGNYTLLAANPFGQASASIMAAFMDNP longxing_Cationpi_ems_3hM_487_000000004_0001_0002__7__A
DEIEKRLRTALEELVRADKNNDEEKVRKAWQKAVQIVIEANDDNVSKLASKIYRELAKRVNS VSFPASVQLHTAVEMHHWCIPFSVDGQPAPSLRWLFNGSVLNETSFIFTEFLEPAANETVRHGCLRLNQPTHVNNGNYTLLAANPFGQASASIMAAFMDNP longxing_Cationpi_ems_3hM_487_000000004_0001_0002__61__N
SPEEELKKLEKIAKKKGDTRALSVIQVAKKAYKKGDEWTFRIALHIAKQLL VSFPASVQLHTAVEMHHWCIPFSVDGQPAPSLRWLFNGSVLNETSFIFTEFLEPAANETVRHGCLRLNQPTHVNNGNYTLLAANPFGQASASIMAAFMDNP longxing_Cationpi_HHH_eva_0513_000000006_0001_0002__40__F
DEIEKRLRTALEWLVRADKNNDEEKVRKAWQKAVQIVIEANDDNVSKLASKIYRELAKRVKS VSFPASVQLHTAVEMHHWCIPFSVDGQPAPSLRWLFNGSVLNETSFIFTEFLEPAANETVRHGCLRLNQPTHVNNGNYTLLAANPFGQASASIMAAFMDNP longxing_Cationpi_ems_3hM_487_000000004_0001_0002__13__W
SIRITVQITVDKRDEDSEIRAVLLAILVSHHAELLAKKLNTSVRYSITVTEENGQVKVRVEVEVQ VSFPASVQLHTAVEMHHWCIPFSVDGQPAPSLRWLFNGSVLNETSFIFTEFLEPAANETVRHGCLRLNQPTHVNNGNYTLLAANPFGQASASIMAAFMDNP bcov_revert_r1_HEEH_10552_000000000_0001_44_64_H_.._EHEE_06923_0001_0003_0001_0001__56__V
SIRITVQFTVDKRDEDSEIRAVLLAILVSHHAELLAKKLNTSVRYSITVTEENGQLKVRVEVEVQ VSFPASVQLHTAVEMHHWCIPFSVDGQPAPSLRWLFNGSVLNETSFIFTEFLEPAANETVRHGCLRLNQPTHVNNGNYTLLAANPFGQASASIMAAFMDNP bcov_revert_r1_HEEH_10552_000000000_0001_44_64_H_.._EHEE_06923_0001_0003_0001_0001__8__F
DEIEKRLRTALEELVRADKNNDEEKVRKAWQKAVQIVIEANDDNVSKLASKIYRELAKRVKR VSFPASVQLHTAVEMHHWCIPFSVDGQPAPSLRWLFNGSVLNETSFIFTEFLEPAANETVRHGCLRLNQPTHVNNGNYTLLAANPFGQASASIMAAFMDNP longxing_Cationpi_ems_3hM_487_000000004_0001_0002__62__R
SEHYSYRYSVKNYTEDSERLLLRAVIQFALTVSQKALQRGLHIEFRVKFTTSGDSITVEVRHRVD VSFPASVQLHTAVEMHHWCIPFSVDGQPAPSLRWLFNGSVLNETSFIFTEFLEPAANETVRHGCLRLNQPTHVNNGNYTLLAANPFGQASASIMAAFMDNP bcov_revert_r1_HEEH_10552_000000000_0001_44_64_H_.._EHEE_10515_0001_0003_0001_0001__62__H
DEEEKRILKKLKEVLNSLSSIPDPTAQKVVETAWKLAVEAVIKNDKELLKKVAEYAERILKKA VSFPASVQLHTAVEMHHWCIPFSVDGQPAPSLRWLFNGSVLNETSFIFTEFLEPAANETVRHGCLRLNQPTHVNNGNYTLLAANPFGQASASIMAAFMDNP longxing_Cationpi_ems_3hM_2634_000000026_0001_0001__16__N
DEVVVWILDLVRVALDRARTNNTTVEVQVNVNNVRVNIRITTDPDEVRKLLRKALELALKLLKK VSFPASVQLHTAVEMHHWCIPFSVDGQPAPSLRWLFNGSVLNETSFIFTEFLEPAANETVRHGCLRLNQPTHVNNGNYTLLAANPFGQASASIMAAFMDNP bcov_revert_r1_ems_3hM_698_000000000_0001_1_19_H_.._HEEH_12613_0001_0001_0001_0001__9__D
SPEEELKKLEKIAKKKGDTRALSVIQVAKKAYKKGDEWTLRIILHIAKQLL VSFPASVQLHTAVEMHHWCIPFSVDGQPAPSLRWLFNGSVLNETSFIFTEFLEPAANETVRHGCLRLNQPTHVNNGNYTLLAANPFGQASASIMAAFMDNP longxing_Cationpi_HHH_eva_0513_000000006_0001_0002__43__I
SPEEELKKLEKIAKKKGDTRALSVIQVAKKAYKKGDEWTLRIALHIAKQLH VSFPASVQLHTAVEMHHWCIPFSVDGQPAPSLRWLFNGSVLNETSFIFTEFLEPAANETVRHGCLRLNQPTHVNNGNYTLLAANPFGQASASIMAAFMDNP longxing_Cationpi_HHH_eva_0513_000000006_0001_0002__51__H
SDEKLKRLEKIAKKKGAWKALVAIHLAKMASKRGDEKTLRSAEKLAEKILS VSFPASVQLHTAVEMHHWCIPFSVDGQPAPSLRWLFNGSVLNETSFIFTEFLEPAANETVRHGCLRLNQPTHVNNGNYTLLAANPFGQASASIMAAFMDN longxing_Motif2_ems_p1-14H-GBL-16H-GBL-15H_0729_0001_0001_0001_0001_0001_0002__29__M
SEHYSYRYSVKNYTEDSTRLLLRAVIQFALTVSQKALQRGLHIEFRVKFTTSGDSITVEVRVRVD VSFPASVQLHTAVEMHHWCIPFSVDGQPAPSLRWLFNGSVLNETSFIFTEFLEPAANETVRHGCLRLNQPTHVNNGNYTLLAANPFGQASASIMAAFMDNP bcov_revert_r1_HEEH_10552_000000000_0001_44_64_H_.._EHEE_10515_0001_0003_0001_0001__18__T
SEHYSYRYSVKNYTEDSERLLLRAVIQFAMTVSQKALQRGLHIEFRVKFTTSGDSITVEVRVRVD VSFPASVQLHTAVEMHHWCIPFSVDGQPAPSLRWLFNGSVLNETSFIFTEFLEPAANETVRHGCLRLNQPTHVNNGNYTLLAANPFGQASASIMAAFMDNP bcov_revert_r1_HEEH_10552_000000000_0001_44_64_H_.._EHEE_10515_0001_0003_0001_0001__30__M
DEKLKKIKKWITEEARKAGVDRELIELAELLLLLAYLDGLFDMKKLAKRLLKLLRKEVKK VSFPASVQLHTAVEMHHWCIPFSVDGQPAPSLRWLFNGSVLNETSFIFTEFLEPAANETVRHGCLRLNQPTHVNNGNYTLLAANPFGQASASIMAAFMDNP bcov_revert_r1_HEEH_24497_000000002_0001_43_64_H_.._HHH_eva_0013_0001_0002_0001_0001__43__M
SEEHDKLLVELLIVIILELAEKTDHVRFKFVNVTINVSGSLSPEEIETLIRRLLEKAVEILKKF VSFPASVQLHTAVEMHHWCIPFSVDGQPAPSLRWLFNGSVLNETSFIFTEFLEPAANETVRHGCLRLNQPTHVNNGNYTLLAANPFGQASASIMAAFMDNP bcov_6ala_r1_HEEH_22785_000000003_0001_44_64_H_.._HEEH_24991_0001_0001_0001_0001__50__I
DEIEKRLRTALEELVRADKNNDEEKVRKAWQKAVQIVIEANDRNVSKLASKIYRELAKRVKS VSFPASVQLHTAVEMHHWCIPFSVDGQPAPSLRWLFNGSVLNETSFIFTEFLEPAANETVRHGCLRLNQPTHVNNGNYTLLAANPFGQASASIMAAFMDNP longxing_Cationpi_ems_3hM_487_000000004_0001_0002__43__R
SIRITVQITVDKRDEDSEIRAVRLAILVSHHAELLAKKLNTSVRYSITVTEENGQLKVRVEVEVQ VSFPASVQLHTAVEMHHWCIPFSVDGQPAPSLRWLFNGSVLNETSFIFTEFLEPAANETVRHGCLRLNQPTHVNNGNYTLLAANPFGQASASIMAAFMDNP bcov_revert_r1_HEEH_10552_000000000_0001_44_64_H_.._EHEE_06923_0001_0003_0001_0001__23__R
SDEKLKRLEKIAKKKGAWKALVAVHLAKLASKRGDEKTLRSAEKLAEKILS VSFPASVQLHTAVEMHHWCIPFSVDGQPAPSLRWLFNGSVLNETSFIFTEFLEPAANETVRHGCLRLNQPTHVNNGNYTLLAANPFGQASASIMAAFMDN longxing_Motif2_ems_p1-14H-GBL-16H-GBL-15H_0729_0001_0001_0001_0001_0001_0002__24__V
RDELKERIFKTIVRAVVTGDPELLKEAKKLLEKLKKLGRLVQSAKQLEKAVRFVEKQLRS VSFPASVQLHTAVEMHHWCIPFSVDGQPAPSLRWLFNGSVLNETSFIFTEFLEPAANETVRHGCLRLNQPTHVNNGNYTLLAANPFGQASASIMAAFMDNP longxing_CationpiFixed_HHH_eva_0229_000000001_0001_0001__41__V
EEEKKLLTELKKLATKAVRNNDTDIVYKVIVLLVLILLEAQDPEVRELVERLVETLRKLLVQ VSFPASVQLHTAVEMHHWCIPFSVDGQPAPSLRWLFNGSVLNETSFIFTEFLEPAANETVRHGCLRLNQPTHVNNGNYTLLAANPFGQASASIMAAFMDNP bcov_6ala_r1_HEEH_13973_000000000_0001_1_20_H_.._ems_3hM_2201_0001_0003_0001_0001__61__V
DHEELLVYAIALRALRVVKKLGRPFRLTVQFGGKTVTFDFDSDPDQVRKVAETILKWERDIKRK VSFPASVQLHTAVEMHHWCIPFSVDGQPAPSLRWLFNGSVLNETSFIFTEFLEPAANETVRHGCLRLNQPTHVNNGNYTLLAANPFGQASASIMAAFMDNP bcov_6ala_r1_ems_3hM_698_000000000_0001_1_19_H_.._HEEH_08998_0001_0001_0001__13__R
RDELKERNFKTIVRAVVTGDPELLKEAKKLLEKLKKLGRLDQSAKQLEKAVRFVEKQLRS VSFPASVQLHTAVEMHHWCIPFSVDGQPAPSLRWLFNGSVLNETSFIFTEFLEPAANETVRHGCLRLNQPTHVNNGNYTLLAANPFGQASASIMAAFMDNP longxing_CationpiFixed_HHH_eva_0229_000000001_0001_0001__8__N
DWKDQASELLDKLIKKARSNRDDELAKEVLKLLLRARWASHLSDDERAKKLLKKIVEELRKM VSFPASVQLHTAVEMHHWCIPFSVDGQPAPSLRWLFNGSVLNETSFIFTEFLEPAANETVRHGCLRLNQPTHVNNGNYTLLAANPFGQASASIMAAFMDNP bcov_revert_r1_HEEH_24497_000000002_0001_43_64_H_.._ems_3hC_101_0001_0001_0006_0001_0001__59__L
DEKLKKIKKWITESARKAGVDRELIELAELLLLLAYLDGLFDPKKLAKRLLKLLRKEVKK VSFPASVQLHTAVEMHHWCIPFSVDGQPAPSLRWLFNGSVLNETSFIFTEFLEPAANETVRHGCLRLNQPTHVNNGNYTLLAANPFGQASASIMAAFMDNP bcov_revert_r1_HEEH_24497_000000002_0001_43_64_H_.._HHH_eva_0013_0001_0002_0001_0001__14__S
SYTYSFTVDVQGDDEDAQRLLLLALFQAIWTASKIAKDLNLTLRFEVRRSQSGDQVTVTIEFRIN VSFPASVQLHTAVEMHHWCIPFSVDGQPAPSLRWLFNGSVLNETSFIFTEFLEPAANETVRHGCLRLNQPTHVNNGNYTLLAANPFGQASASIMAAFMDNP bcov_revert_r1_HEEH_24497_000000002_0001_43_64_H_.._EHEE_03015_0001_0001_0001_0001__26__F
SEEHDKLLVELLIVIILELAEKTDHVRFKFVNVTFNVSGSLSPEEIETLVRRLLEKAVEILKKF VSFPASVQLHTAVEMHHWCIPFSVDGQPAPSLRWLFNGSVLNETSFIFTEFLEPAANETVRHGCLRLNQPTHVNNGNYTLLAANPFGQASASIMAAFMDNP bcov_6ala_r1_HEEH_22785_000000003_0001_44_64_H_.._HEEH_24991_0001_0001_0001_0001__35__F
DEIEKRLRTALEELVRADKNNDEEKVRKAVQKAVQIVIEANDDNVSKLASKIYRELAKRVKS VSFPASVQLHTAVEMHHWCIPFSVDGQPAPSLRWLFNGSVLNETSFIFTEFLEPAANETVRHGCLRLNQPTHVNNGNYTLLAANPFGQASASIMAAFMDNP longxing_Cationpi_ems_3hM_487_000000004_0001_0002__30__V
SDEKLKRLEKIAKKKGAWKALVAIHLAKLASKRGDEKTERSAEKLAEKILS VSFPASVQLHTAVEMHHWCIPFSVDGQPAPSLRWLFNGSVLNETSFIFTEFLEPAANETVRHGCLRLNQPTHVNNGNYTLLAANPFGQASASIMAAFMDN longxing_Motif2_ems_p1-14H-GBL-16H-GBL-15H_0729_0001_0001_0001_0001_0001_0002__39__E
DEIEKRLRTALEELVRADKNNDEEKVRKAWQKAVQIYIEANDDNVSKLASKIYRELAKRVKS VSFPASVQLHTAVEMHHWCIPFSVDGQPAPSLRWLFNGSVLNETSFIFTEFLEPAANETVRHGCLRLNQPTHVNNGNYTLLAANPFGQASASIMAAFMDNP longxing_Cationpi_ems_3hM_487_000000004_0001_0002__37__Y
DEIEKRLRTALEELVRADKNNDEEKVRKAWQPAVQIVIEANDDNVSKLASKIYRELAKRVKS VSFPASVQLHTAVEMHHWCIPFSVDGQPAPSLRWLFNGSVLNETSFIFTEFLEPAANETVRHGCLRLNQPTHVNNGNYTLLAANPFGQASASIMAAFMDNP longxing_Cationpi_ems_3hM_487_000000004_0001_0002__32__P
DWKDQASELLDKLIKKARSNRDDELAKEVLKLLLRARWASTLSDDERAKKLLKKIVEEARKM VSFPASVQLHTAVEMHHWCIPFSVDGQPAPSLRWLFNGSVLNETSFIFTEFLEPAANETVRHGCLRLNQPTHVNNGNYTLLAANPFGQASASIMAAFMDNP bcov_revert_r1_HEEH_24497_000000002_0001_43_64_H_.._ems_3hC_101_0001_0001_0006_0001_0001__41__T
SLELQVLLILLLVQEAAKAGLPLVDELYKIAEKLLEELKKSIRDPRQLREAELLEWVLKVVYKG VSFPASVQLHTAVEMHHWCIPFSVDGQPAPSLRWLFNGSVLNETSFIFTEFLEPAANETVRHGCLRLNQPTHVNNGNYTLLAANPFGQASASIMAAFMDNP bcov_revert_r1_ems_p1-15H-GBL-16H-GBL-15H_0593_0001_0001_0002_000000000_0001_19_33_H_.._ems_3hC_223_0001_0001_0001_0001_0001__42__I
DWKDQASELLDKLIKKARSNRDDELAKEVLKLLLRARWASHLSDDERAKKLLKKIVEEARKQ VSFPASVQLHTAVEMHHWCIPFSVDGQPAPSLRWLFNGSVLNETSFIFTEFLEPAANETVRHGCLRLNQPTHVNNGNYTLLAANPFGQASASIMAAFMDNP bcov_revert_r1_HEEH_24497_000000002_0001_43_64_H_.._ems_3hC_101_0001_0001_0006_0001_0001__62__Q
SLELQVILILLLVQEAAKAGLPLVDELYKIAEKLLEELKKSARDPRQLREAELLEWVLKVVYKG VSFPASVQLHTAVEMHHWCIPFSVDGQPAPSLRWLFNGSVLNETSFIFTEFLEPAANETVRHGCLRLNQPTHVNNGNYTLLAANPFGQASASIMAAFMDNP bcov_revert_r1_ems_p1-15H-GBL-16H-GBL-15H_0593_0001_0001_0002_000000000_0001_19_33_H_.._ems_3hC_223_0001_0001_0001_0001_0001__7__I
SPEEELKKLEKIAKKKGDTRALSVIQVAKKAYKKGDEWTLRIALHIAKQDL VSFPASVQLHTAVEMHHWCIPFSVDGQPAPSLRWLFNGSVLNETSFIFTEFLEPAANETVRHGCLRLNQPTHVNNGNYTLLAANPFGQASASIMAAFMDNP longxing_Cationpi_HHH_eva_0513_000000006_0001_0002__50__D
DHEELLMYAIALIALRVVKKLGRPFRLTVQFGGKTVTFDFDSDPDQVRKVAETILKWERDIKRK VSFPASVQLHTAVEMHHWCIPFSVDGQPAPSLRWLFNGSVLNETSFIFTEFLEPAANETVRHGCLRLNQPTHVNNGNYTLLAANPFGQASASIMAAFMDNP bcov_6ala_r1_ems_3hM_698_000000000_0001_1_19_H_.._HEEH_08998_0001_0001_0001__7__M
DEIEKRLRTALEELVRADKNNDEEKVRKAWQKAVQIVIEANDDNVSKLASKIYRELAKQVKS VSFPASVQLHTAVEMHHWCIPFSVDGQPAPSLRWLFNGSVLNETSFIFTEFLEPAANETVRHGCLRLNQPTHVNNGNYTLLAANPFGQASASIMAAFMDNP longxing_Cationpi_ems_3hM_487_000000004_0001_0002__59__Q
SYTYSFTVDVQGDDVDAQRLLLLALLQAIWTASKIAKDLNLTLRFEVRRSQSGDQVTVTIEFRIN VSFPASVQLHTAVEMHHWCIPFSVDGQPAPSLRWLFNGSVLNETSFIFTEFLEPAANETVRHGCLRLNQPTHVNNGNYTLLAANPFGQASASIMAAFMDNP bcov_revert_r1_HEEH_24497_000000002_0001_43_64_H_.._EHEE_03015_0001_0001_0001_0001__15__V
DEVVVWILILVRVALDRARTNNTTVEVQVNLNNVRVNIRITTDPDEVRKLLRKALELALKLLKK VSFPASVQLHTAVEMHHWCIPFSVDGQPAPSLRWLFNGSVLNETSFIFTEFLEPAANETVRHGCLRLNQPTHVNNGNYTLLAANPFGQASASIMAAFMDNP bcov_revert_r1_ems_3hM_698_000000000_0001_1_19_H_.._HEEH_12613_0001_0001_0001_0001__31__L
SLELQVLLILLLVQEAAKAGLPLVDELLKIAEKLLEELKKSARDPRQLREAELLEWVLKVVYKG VSFPASVQLHTAVEMHHWCIPFSVDGQPAPSLRWLFNGSVLNETSFIFTEFLEPAANETVRHGCLRLNQPTHVNNGNYTLLAANPFGQASASIMAAFMDNP bcov_revert_r1_ems_p1-15H-GBL-16H-GBL-15H_0593_0001_0001_0002_000000000_0001_19_33_H_.._ems_3hC_223_0001_0001_0001_0001_0001__28__L
DEVVVWILILVRVALDRARTNNTTVEVQVNVNNVRMNIRITTDPDEVRKLLRKALELALKLLKK VSFPASVQLHTAVEMHHWCIPFSVDGQPAPSLRWLFNGSVLNETSFIFTEFLEPAANETVRHGCLRLNQPTHVNNGNYTLLAANPFGQASASIMAAFMDNP bcov_revert_r1_ems_3hM_698_000000000_0001_1_19_H_.._HEEH_12613_0001_0001_0001_0001__36__M
DEVVVWILILVRVALDRARTNNTTVEVQVNVNNVRVNRRITTDPDEVRKLLRKALELALKLLKK VSFPASVQLHTAVEMHHWCIPFSVDGQPAPSLRWLFNGSVLNETSFIFTEFLEPAANETVRHGCLRLNQPTHVNNGNYTLLAANPFGQASASIMAAFMDNP bcov_revert_r1_ems_3hM_698_000000000_0001_1_19_H_.._HEEH_12613_0001_0001_0001_0001__38__R
SDEKLKRLEKIAKKKGAWKALVAIHLAKLASKRGDEKVLRSAEKLAEKILS VSFPASVQLHTAVEMHHWCIPFSVDGQPAPSLRWLFNGSVLNETSFIFTEFLEPAANETVRHGCLRLNQPTHVNNGNYTLLAANPFGQASASIMAAFMDN longxing_Motif2_ems_p1-14H-GBL-16H-GBL-15H_0729_0001_0001_0001_0001_0001_0002__38__V
SIRITVQITVDKRDEDSEIRAVLLAILVSHHVELLAKKLNTSVRYSITVTEENGQLKVRVEVEVQ VSFPASVQLHTAVEMHHWCIPFSVDGQPAPSLRWLFNGSVLNETSFIFTEFLEPAANETVRHGCLRLNQPTHVNNGNYTLLAANPFGQASASIMAAFMDNP bcov_revert_r1_HEEH_10552_000000000_0001_44_64_H_.._EHEE_06923_0001_0003_0001_0001__32__V
DEIEKRMRTALEELVRADKNNDEEKVRKAWQKAVQIVIEANDDNVSKLASKIYRELAKRVKS VSFPASVQLHTAVEMHHWCIPFSVDGQPAPSLRWLFNGSVLNETSFIFTEFLEPAANETVRHGCLRLNQPTHVNNGNYTLLAANPFGQASASIMAAFMDNP longxing_Cationpi_ems_3hM_487_000000004_0001_0002__7__M
DEEDKLVEWHLVIAEIAARFAQRPLRLTVRFNGFTVRVDVNTDPNVRKKAREKLTEWLKKVKKT VSFPASVQLHTAVEMHHWCIPFSVDGQPAPSLRWLFNGSVLNETSFIFTEFLEPAANETVRHGCLRLNQPTHVNNGNYTLLAANPFGQASASIMAAFMDNP bcov_6ala_r1_HEEH_10552_000000000_0001_44_64_H_.._HEEH_20750_0001_0003_0001_0001__21__A
SDEKLKRLEKIAKKKGAWKALVAIHLAKLWSKRGDEKTLRSAEKLAEKILS VSFPASVQLHTAVEMHHWCIPFSVDGQPAPSLRWLFNGSVLNETSFIFTEFLEPAANETVRHGCLRLNQPTHVNNGNYTLLAANPFGQASASIMAAFMDN longxing_Motif2_ems_p1-14H-GBL-16H-GBL-15H_0729_0001_0001_0001_0001_0001_0002__30__W
DEEDKLVEWVLVIAEIAARFLQRPLRLTVRFNGFTVRVDVNTDPNVRKKAREKLTEWLKKVKKT VSFPASVQLHTAVEMHHWCIPFSVDGQPAPSLRWLFNGSVLNETSFIFTEFLEPAANETVRHGCLRLNQPTHVNNGNYTLLAANPFGQASASIMAAFMDNP bcov_6ala_r1_HEEH_10552_000000000_0001_44_64_H_.._HEEH_20750_0001_0003_0001_0001__10__V
SEHYSYRYSVKNYTEDSERLLLRAVIQFALTVSQKALQRGLHIEMRVKFTTSGDSITVEVRVRVD VSFPASVQLHTAVEMHHWCIPFSVDGQPAPSLRWLFNGSVLNETSFIFTEFLEPAANETVRHGCLRLNQPTHVNNGNYTLLAANPFGQASASIMAAFMDNP bcov_revert_r1_HEEH_10552_000000000_0001_44_64_H_.._EHEE_10515_0001_0003_0001_0001__45__M
DEKLKKIKKWITEEARKAGVDRELIELAELLLLLAYLDGLFDSKKLAKRLLKLLRKEVKK VSFPASVQLHTAVEMHHWCIPFSVDGQPAPSLRWLFNGSVLNETSFIFTEFLEPAANETVRHGCLRLNQPTHVNNGNYTLLAANPFGQASASIMAAFMDNP bcov_revert_r1_HEEH_24497_000000002_0001_43_64_H_.._HHH_eva_0013_0001_0002_0001_0001__43__S
SEEHDKMLVELLIVIILELAEKTDHVRFKFVNVTINVSGSLSPEEIETLVRRLLEKAVEILKKF VSFPASVQLHTAVEMHHWCIPFSVDGQPAPSLRWLFNGSVLNETSFIFTEFLEPAANETVRHGCLRLNQPTHVNNGNYTLLAANPFGQASASIMAAFMDNP bcov_6ala_r1_HEEH_22785_000000003_0001_44_64_H_.._HEEH_24991_0001_0001_0001_0001__7__M
SYTYSFTVDVQGDDEDAQRLLLLALLQAYWTASKIAKDLNLTLRFEVRRSQSGDQVTVTIEFRIN VSFPASVQLHTAVEMHHWCIPFSVDGQPAPSLRWLFNGSVLNETSFIFTEFLEPAANETVRHGCLRLNQPTHVNNGNYTLLAANPFGQASASIMAAFMDNP bcov_revert_r1_HEEH_24497_000000002_0001_43_64_H_.._EHEE_03015_0001_0001_0001_0001__29__Y
DEIEKKLRTALEELVRADKNNDEEKVRKAWQKAVQIVIEANDDNVSKLASKIYRELAKRVKS VSFPASVQLHTAVEMHHWCIPFSVDGQPAPSLRWLFNGSVLNETSFIFTEFLEPAANETVRHGCLRLNQPTHVNNGNYTLLAANPFGQASASIMAAFMDNP longxing_Cationpi_ems_3hM_487_000000004_0001_0002__6__K
DEEEKRILKKLKEVLRSLSSIPDPTAQKVVETAWKLAVEAVIKNDKELLKKVAEYAERILKKV VSFPASVQLHTAVEMHHWCIPFSVDGQPAPSLRWLFNGSVLNETSFIFTEFLEPAANETVRHGCLRLNQPTHVNNGNYTLLAANPFGQASASIMAAFMDNP longxing_Cationpi_ems_3hM_2634_000000026_0001_0001__63__V
DEKLKKIKKWITEEMRKAGVDRELIELAELLLLLAYLDGLFDPKKLAKRLLKLLRKEVKK VSFPASVQLHTAVEMHHWCIPFSVDGQPAPSLRWLFNGSVLNETSFIFTEFLEPAANETVRHGCLRLNQPTHVNNGNYTLLAANPFGQASASIMAAFMDNP bcov_revert_r1_HEEH_24497_000000002_0001_43_64_H_.._HHH_eva_0013_0001_0002_0001_0001__15__M
DEIEKRLRTALEELVRADKNNDEEKVRKAWQKAVQAVIEANDDNVSKLASKIYRELAKRVKS VSFPASVQLHTAVEMHHWCIPFSVDGQPAPSLRWLFNGSVLNETSFIFTEFLEPAANETVRHGCLRLNQPTHVNNGNYTLLAANPFGQASASIMAAFMDNP longxing_Cationpi_ems_3hM_487_000000004_0001_0002__36__A
DWKDQASELLDKLIKKARSNRDDELAKEVLKLLLRAHWASHLSDDERAKKLLKKIVEEARKM VSFPASVQLHTAVEMHHWCIPFSVDGQPAPSLRWLFNGSVLNETSFIFTEFLEPAANETVRHGCLRLNQPTHVNNGNYTLLAANPFGQASASIMAAFMDNP bcov_revert_r1_HEEH_24497_000000002_0001_43_64_H_.._ems_3hC_101_0001_0001_0006_0001_0001__37__H
DEIEKRLRTALEELVRADYNNDEEKVRKAWQKAVQIVIEANDDNVSKLASKIYRELAKRVKS VSFPASVQLHTAVEMHHWCIPFSVDGQPAPSLRWLFNGSVLNETSFIFTEFLEPAANETVRHGCLRLNQPTHVNNGNYTLLAANPFGQASASIMAAFMDNP longxing_Cationpi_ems_3hM_487_000000004_0001_0002__19__Y
DWKDQASELLDKLIKKARSNRTDELAKEVLKLLLRARWASHLSDDERAKKLLKKIVEEARKM VSFPASVQLHTAVEMHHWCIPFSVDGQPAPSLRWLFNGSVLNETSFIFTEFLEPAANETVRHGCLRLNQPTHVNNGNYTLLAANPFGQASASIMAAFMDNP bcov_revert_r1_HEEH_24497_000000002_0001_43_64_H_.._ems_3hC_101_0001_0001_0006_0001_0001__22__T
SYTYSFTVDVQGDDEDAQRLLKLALLQAIWTASKIAKDLNLTLRFEVRRSQSGDQVTVTIEFRIN VSFPASVQLHTAVEMHHWCIPFSVDGQPAPSLRWLFNGSVLNETSFIFTEFLEPAANETVRHGCLRLNQPTHVNNGNYTLLAANPFGQASASIMAAFMDNP bcov_revert_r1_HEEH_24497_000000002_0001_43_64_H_.._EHEE_03015_0001_0001_0001_0001__22__K
DEIEKRLRTALEELVRADKNNDEEKVRKAWQKAVQIVIEANDDNVSGLASKIYRELAKRVKS VSFPASVQLHTAVEMHHWCIPFSVDGQPAPSLRWLFNGSVLNETSFIFTEFLEPAANETVRHGCLRLNQPTHVNNGNYTLLAANPFGQASASIMAAFMDNP longxing_Cationpi_ems_3hM_487_000000004_0001_0002__47__G
DEIEKRLRTALEELVRADKNNDEEKVRKAWQKAVQIVIEANDDNVSKLVSKIYRELAKRVKS VSFPASVQLHTAVEMHHWCIPFSVDGQPAPSLRWLFNGSVLNETSFIFTEFLEPAANETVRHGCLRLNQPTHVNNGNYTLLAANPFGQASASIMAAFMDNP longxing_Cationpi_ems_3hM_487_000000004_0001_0002__49__V
SEEHDKLLVELIIVIILELAEKTDHVRFKFVNVTINVSGSLSPEEIETLVRRLLEKAVEILKKF VSFPASVQLHTAVEMHHWCIPFSVDGQPAPSLRWLFNGSVLNETSFIFTEFLEPAANETVRHGCLRLNQPTHVNNGNYTLLAANPFGQASASIMAAFMDNP bcov_6ala_r1_HEEH_22785_000000003_0001_44_64_H_.._HEEH_24991_0001_0001_0001_0001__12__I
DEVVVWILILFRVALDRARTNNTTVEVQVNVNNVRVNIRITTDPDEVRKLLRKALELALKLLKK VSFPASVQLHTAVEMHHWCIPFSVDGQPAPSLRWLFNGSVLNETSFIFTEFLEPAANETVRHGCLRLNQPTHVNNGNYTLLAANPFGQASASIMAAFMDNP bcov_revert_r1_ems_3hM_698_000000000_0001_1_19_H_.._HEEH_12613_0001_0001_0001_0001__11__F
DEKLKKIKKWITEEARKAGVDRELIELAELLILLAYLDGLFDPKKLAKRLLKLLRKEVKK VSFPASVQLHTAVEMHHWCIPFSVDGQPAPSLRWLFNGSVLNETSFIFTEFLEPAANETVRHGCLRLNQPTHVNNGNYTLLAANPFGQASASIMAAFMDNP bcov_revert_r1_HEEH_24497_000000002_0001_43_64_H_.._HHH_eva_0013_0001_0002_0001_0001__32__I
SPEEELKKLEKIAKKKGDTRALSVIQVAKKAYKKGDEWTLQIALHIAKQLL VSFPASVQLHTAVEMHHWCIPFSVDGQPAPSLRWLFNGSVLNETSFIFTEFLEPAANETVRHGCLRLNQPTHVNNGNYTLLAANPFGQASASIMAAFMDNP longxing_Cationpi_HHH_eva_0513_000000006_0001_0002__41__Q
DEIEKRERTALEELVRADKNNDEEKVRKAWQKAVQIVIEANDDNVSKLASKIYRELAKRVKS VSFPASVQLHTAVEMHHWCIPFSVDGQPAPSLRWLFNGSVLNETSFIFTEFLEPAANETVRHGCLRLNQPTHVNNGNYTLLAANPFGQASASIMAAFMDNP longxing_Cationpi_ems_3hM_487_000000004_0001_0002__7__E
DEVVVWILILVRVALDRARTNNTTVEVQVNVNNVRSNIRITTDPDEVRKLLRKALELALKLLKK VSFPASVQLHTAVEMHHWCIPFSVDGQPAPSLRWLFNGSVLNETSFIFTEFLEPAANETVRHGCLRLNQPTHVNNGNYTLLAANPFGQASASIMAAFMDNP bcov_revert_r1_ems_3hM_698_000000000_0001_1_19_H_.._HEEH_12613_0001_0001_0001_0001__36__S
SEEHDKLLVELLIVIILNLAEKTDHVRFKFVNVTINVSGSLSPEEIETLVRRLLEKAVEILKKF VSFPASVQLHTAVEMHHWCIPFSVDGQPAPSLRWLFNGSVLNETSFIFTEFLEPAANETVRHGCLRLNQPTHVNNGNYTLLAANPFGQASASIMAAFMDNP bcov_6ala_r1_HEEH_22785_000000003_0001_44_64_H_.._HEEH_24991_0001_0001_0001_0001__18__N
SEHYSYRYSVKNYTEDSERLLLRAVIQFALTVSQKFLQRGLHIEFRVKFTTSGDSITVEVRVRVD VSFPASVQLHTAVEMHHWCIPFSVDGQPAPSLRWLFNGSVLNETSFIFTEFLEPAANETVRHGCLRLNQPTHVNNGNYTLLAANPFGQASASIMAAFMDNP bcov_revert_r1_HEEH_10552_000000000_0001_44_64_H_.._EHEE_10515_0001_0003_0001_0001__36__F
EEEKKLLTELKKLATKAVRNNDTDIVYKVIVQLVLILLEAQDPEVRELVERLVETLRKLLRQ VSFPASVQLHTAVEMHHWCIPFSVDGQPAPSLRWLFNGSVLNETSFIFTEFLEPAANETVRHGCLRLNQPTHVNNGNYTLLAANPFGQASASIMAAFMDNP bcov_6ala_r1_HEEH_13973_000000000_0001_1_20_H_.._ems_3hM_2201_0001_0003_0001_0001__32__Q
SEEHDKLLVELLIVIILELAEKTDHVRAKFVNVTINVSGSLSPEEIETLVRRLLEKAVEILKKF VSFPASVQLHTAVEMHHWCIPFSVDGQPAPSLRWLFNGSVLNETSFIFTEFLEPAANETVRHGCLRLNQPTHVNNGNYTLLAANPFGQASASIMAAFMDNP bcov_6ala_r1_HEEH_22785_000000003_0001_44_64_H_.._HEEH_24991_0001_0001_0001_0001__28__A
DEKLKKIKKWITEEARKAGVDRELIELAELLALLAYLDGLFDPKKLAKRLLKLLRKEVKK VSFPASVQLHTAVEMHHWCIPFSVDGQPAPSLRWLFNGSVLNETSFIFTEFLEPAANETVRHGCLRLNQPTHVNNGNYTLLAANPFGQASASIMAAFMDNP bcov_revert_r1_HEEH_24497_000000002_0001_43_64_H_.._HHH_eva_0013_0001_0002_0001_0001__32__A
SEHYSYRYSVKNYTEDSERLLERAVIQFALTVSQKALQRGLHIEFRVKFTTSGDSITVEVRVRVD VSFPASVQLHTAVEMHHWCIPFSVDGQPAPSLRWLFNGSVLNETSFIFTEFLEPAANETVRHGCLRLNQPTHVNNGNYTLLAANPFGQASASIMAAFMDNP bcov_revert_r1_HEEH_10552_000000000_0001_44_64_H_.._EHEE_10515_0001_0003_0001_0001__22__E
SPEEELKKLEKIAKKKGDTRALSVIQVAKKAFKKGDEWTLRIALHIAKQLL VSFPASVQLHTAVEMHHWCIPFSVDGQPAPSLRWLFNGSVLNETSFIFTEFLEPAANETVRHGCLRLNQPTHVNNGNYTLLAANPFGQASASIMAAFMDNP longxing_Cationpi_HHH_eva_0513_000000006_0001_0002__32__F
DHEELLVYYIALIALRVVKKLGRPFRLTVQFGGKTVTFDFDSDPDQVRKVAETILKWERDIKRK VSFPASVQLHTAVEMHHWCIPFSVDGQPAPSLRWLFNGSVLNETSFIFTEFLEPAANETVRHGCLRLNQPTHVNNGNYTLLAANPFGQASASIMAAFMDNP bcov_6ala_r1_ems_3hM_698_000000000_0001_1_19_H_.._HEEH_08998_0001_0001_0001__9__Y
DWKDQASELLDKLIKKARSNRDDELAKEVLKLLLRARWFSHLSDDERAKKLLKKIVEEARKM VSFPASVQLHTAVEMHHWCIPFSVDGQPAPSLRWLFNGSVLNETSFIFTEFLEPAANETVRHGCLRLNQPTHVNNGNYTLLAANPFGQASASIMAAFMDNP bcov_revert_r1_HEEH_24497_000000002_0001_43_64_H_.._ems_3hC_101_0001_0001_0006_0001_0001__39__F
DEIEKRLRTALEELVRADKNNDEEKVRKAWQKAVQHVIEANDDNVSKLASKIYRELAKRVKS VSFPASVQLHTAVEMHHWCIPFSVDGQPAPSLRWLFNGSVLNETSFIFTEFLEPAANETVRHGCLRLNQPTHVNNGNYTLLAANPFGQASASIMAAFMDNP longxing_Cationpi_ems_3hM_487_000000004_0001_0002__36__H
DEVVVWILILVRVVLDRARTNNTTVEVQVNVNNVRVNIRITTDPDEVRKLLRKALELALKLLKK VSFPASVQLHTAVEMHHWCIPFSVDGQPAPSLRWLFNGSVLNETSFIFTEFLEPAANETVRHGCLRLNQPTHVNNGNYTLLAANPFGQASASIMAAFMDNP bcov_revert_r1_ems_3hM_698_000000000_0001_1_19_H_.._HEEH_12613_0001_0001_0001_0001__14__V
RDELKERIFKTIVRAVVTGAPELLKEAKKLLEKLKKLGRLDQSAKQLEKAVRFVEKQLRS VSFPASVQLHTAVEMHHWCIPFSVDGQPAPSLRWLFNGSVLNETSFIFTEFLEPAANETVRHGCLRLNQPTHVNNGNYTLLAANPFGQASASIMAAFMDNP longxing_CationpiFixed_HHH_eva_0229_000000001_0001_0001__20__A
SLELQVELILLLVQEAAKAGLPLVDELYKIAEKLLEELKKSARDPRQLREAELLEWVLKVVYKG VSFPASVQLHTAVEMHHWCIPFSVDGQPAPSLRWLFNGSVLNETSFIFTEFLEPAANETVRHGCLRLNQPTHVNNGNYTLLAANPFGQASASIMAAFMDNP bcov_revert_r1_ems_p1-15H-GBL-16H-GBL-15H_0593_0001_0001_0002_000000000_0001_19_33_H_.._ems_3hC_223_0001_0001_0001_0001_0001__7__E
DEVVVWILILVRVALDRARTNNTTVEVQVNVNNVRVNIRITTDPDEVRKLLRKALELALKLNKK VSFPASVQLHTAVEMHHWCIPFSVDGQPAPSLRWLFNGSVLNETSFIFTEFLEPAANETVRHGCLRLNQPTHVNNGNYTLLAANPFGQASASIMAAFMDNP bcov_revert_r1_ems_3hM_698_000000000_0001_1_19_H_.._HEEH_12613_0001_0001_0001_0001__62__N
DEKLKKIKKWITEEARKAGVDRELIELAELLLLLAYLDGLFDPKKLAKRLLKLLRKLVKK VSFPASVQLHTAVEMHHWCIPFSVDGQPAPSLRWLFNGSVLNETSFIFTEFLEPAANETVRHGCLRLNQPTHVNNGNYTLLAANPFGQASASIMAAFMDNP bcov_revert_r1_HEEH_24497_000000002_0001_43_64_H_.._HHH_eva_0013_0001_0002_0001_0001__57__L
SPEEELKKLEKIAKKKGDTRALSVIQQAKKAYKKGDEWTLRIALHIAKQLL VSFPASVQLHTAVEMHHWCIPFSVDGQPAPSLRWLFNGSVLNETSFIFTEFLEPAANETVRHGCLRLNQPTHVNNGNYTLLAANPFGQASASIMAAFMDNP longxing_Cationpi_HHH_eva_0513_000000006_0001_0002__27__Q
DHEELLVYAIALIALRVVKKLGRPFRLTVQWGGKTVTFDFDSDPDQVRKVAETILKWERDIKRK VSFPASVQLHTAVEMHHWCIPFSVDGQPAPSLRWLFNGSVLNETSFIFTEFLEPAANETVRHGCLRLNQPTHVNNGNYTLLAANPFGQASASIMAAFMDNP bcov_6ala_r1_ems_3hM_698_000000000_0001_1_19_H_.._HEEH_08998_0001_0001_0001__31__W
DEIEKRLRTALEELVRADKNNDEEKVRKAWQKAVQIVIEANDDNVSKLASKIYRELAKNVKS VSFPASVQLHTAVEMHHWCIPFSVDGQPAPSLRWLFNGSVLNETSFIFTEFLEPAANETVRHGCLRLNQPTHVNNGNYTLLAANPFGQASASIMAAFMDNP longxing_Cationpi_ems_3hM_487_000000004_0001_0002__59__N
DEIEKRLRTALEELVRADKNNDEEKVRKAWQKAVQIMIEANDDNVSKLASKIYRELAKRVKS VSFPASVQLHTAVEMHHWCIPFSVDGQPAPSLRWLFNGSVLNETSFIFTEFLEPAANETVRHGCLRLNQPTHVNNGNYTLLAANPFGQASASIMAAFMDNP longxing_Cationpi_ems_3hM_487_000000004_0001_0002__37__M
DEEEKRILKKLHEVLRSLSSIPDPTAQKVVETAWKLAVEAVIKNDKELLKKVAEYAERILKKA VSFPASVQLHTAVEMHHWCIPFSVDGQPAPSLRWLFNGSVLNETSFIFTEFLEPAANETVRHGCLRLNQPTHVNNGNYTLLAANPFGQASASIMAAFMDNP longxing_Cationpi_ems_3hM_2634_000000026_0001_0001__12__H
RDELKERIFKTIVRAVVTGDPELLKEAKKLLEKPKKLGRLDQSAKQLEKAVRFVEKQLRS VSFPASVQLHTAVEMHHWCIPFSVDGQPAPSLRWLFNGSVLNETSFIFTEFLEPAANETVRHGCLRLNQPTHVNNGNYTLLAANPFGQASASIMAAFMDNP longxing_CationpiFixed_HHH_eva_0229_000000001_0001_0001__34__P
DEIEKRLRTALEELVRADKNNDEEKVRKAWQKAVQIVIEANDDNVSKLASKIYREEAKRVKS VSFPASVQLHTAVEMHHWCIPFSVDGQPAPSLRWLFNGSVLNETSFIFTEFLEPAANETVRHGCLRLNQPTHVNNGNYTLLAANPFGQASASIMAAFMDNP longxing_Cationpi_ems_3hM_487_000000004_0001_0002__56__E
DEEEKRILKKLKEVLRSLSSIPDPTAQKVVETAWKLAVEAVRKNDKELLKKVAEYAERILKKA VSFPASVQLHTAVEMHHWCIPFSVDGQPAPSLRWLFNGSVLNETSFIFTEFLEPAANETVRHGCLRLNQPTHVNNGNYTLLAANPFGQASASIMAAFMDNP longxing_Cationpi_ems_3hM_2634_000000026_0001_0001__42__R
DHEELLVYAIALIALRVVKKLGRPFRLTYQFGGKTVTFDFDSDPDQVRKVAETILKWERDIKRK VSFPASVQLHTAVEMHHWCIPFSVDGQPAPSLRWLFNGSVLNETSFIFTEFLEPAANETVRHGCLRLNQPTHVNNGNYTLLAANPFGQASASIMAAFMDNP bcov_6ala_r1_ems_3hM_698_000000000_0001_1_19_H_.._HEEH_08998_0001_0001_0001__29__Y
DEEEKRILKKLKEVLRSLSSIPDPTAQKVVETAWKLAVEAVIKNDKELLKKIAEYAERILKKA VSFPASVQLHTAVEMHHWCIPFSVDGQPAPSLRWLFNGSVLNETSFIFTEFLEPAANETVRHGCLRLNQPTHVNNGNYTLLAANPFGQASASIMAAFMDNP longxing_Cationpi_ems_3hM_2634_000000026_0001_0001__52__I
DWKDQASELLDKIIKKARSNRDDELAKEVLKLLLRARWASHLSDDERAKKLLKKIVEEARKM VSFPASVQLHTAVEMHHWCIPFSVDGQPAPSLRWLFNGSVLNETSFIFTEFLEPAANETVRHGCLRLNQPTHVNNGNYTLLAANPFGQASASIMAAFMDNP bcov_revert_r1_HEEH_24497_000000002_0001_43_64_H_.._ems_3hC_101_0001_0001_0006_0001_0001__13__I
RDELKERIFKTIVRAVVTGDPELLKEAKKLLEKLKPLGRLDQSAKQLEKAVRFVEKQLRS VSFPASVQLHTAVEMHHWCIPFSVDGQPAPSLRWLFNGSVLNETSFIFTEFLEPAANETVRHGCLRLNQPTHVNNGNYTLLAANPFGQASASIMAAFMDNP longxing_CationpiFixed_HHH_eva_0229_000000001_0001_0001__36__P
SLELQVLLILLLVQEAAKAGLPLVDELYKIAEKLLEELKKSARDPRQLREAELLEWVLKRVYKG VSFPASVQLHTAVEMHHWCIPFSVDGQPAPSLRWLFNGSVLNETSFIFTEFLEPAANETVRHGCLRLNQPTHVNNGNYTLLAANPFGQASASIMAAFMDNP bcov_revert_r1_ems_p1-15H-GBL-16H-GBL-15H_0593_0001_0001_0002_000000000_0001_19_33_H_.._ems_3hC_223_0001_0001_0001_0001_0001__60__R
SLELQVLLILLDVQEAAKAGLPLVDELYKIAEKLLEELKKSARDPRQLREAELLEWVLKVVYKG VSFPASVQLHTAVEMHHWCIPFSVDGQPAPSLRWLFNGSVLNETSFIFTEFLEPAANETVRHGCLRLNQPTHVNNGNYTLLAANPFGQASASIMAAFMDNP bcov_revert_r1_ems_p1-15H-GBL-16H-GBL-15H_0593_0001_0001_0002_000000000_0001_19_33_H_.._ems_3hC_223_0001_0001_0001_0001_0001__12__D
DEIEKRLRTALEELVRADKNNDEEKVRKAWQKAVQIVIEARDDNVSKLASKIYRELAKRVKS VSFPASVQLHTAVEMHHWCIPFSVDGQPAPSLRWLFNGSVLNETSFIFTEFLEPAANETVRHGCLRLNQPTHVNNGNYTLLAANPFGQASASIMAAFMDNP longxing_Cationpi_ems_3hM_487_000000004_0001_0002__41__R
SYTYSFTVDVQGDDEDAQRLLLLALLQAIWTASKMAKDLNLTLRFEVRRSQSGDQVTVTIEFRIN VSFPASVQLHTAVEMHHWCIPFSVDGQPAPSLRWLFNGSVLNETSFIFTEFLEPAANETVRHGCLRLNQPTHVNNGNYTLLAANPFGQASASIMAAFMDNP bcov_revert_r1_HEEH_24497_000000002_0001_43_64_H_.._EHEE_03015_0001_0001_0001_0001__35__M
EEEKKLLTELKKLATKAVRNNDTDIVYKVIVALVLILLEAQDPEVRELVERLVETLRKLLRQ VSFPASVQLHTAVEMHHWCIPFSVDGQPAPSLRWLFNGSVLNETSFIFTEFLEPAANETVRHGCLRLNQPTHVNNGNYTLLAANPFGQASASIMAAFMDNP bcov_6ala_r1_HEEH_13973_000000000_0001_1_20_H_.._ems_3hM_2201_0001_0003_0001_0001__32__A
DWKDQASELLDKLIKKARSNRDDEFAKEVLKLLLRARWASHLSDDERAKKLLKKIVEEARKM VSFPASVQLHTAVEMHHWCIPFSVDGQPAPSLRWLFNGSVLNETSFIFTEFLEPAANETVRHGCLRLNQPTHVNNGNYTLLAANPFGQASASIMAAFMDNP bcov_revert_r1_HEEH_24497_000000002_0001_43_64_H_.._ems_3hC_101_0001_0001_0006_0001_0001__25__F
EEEKKLLTELKKLATKAVRNNDTDIVYKVIVLLVLILLEVQDPEVRELVERLVETLRKLLRQ VSFPASVQLHTAVEMHHWCIPFSVDGQPAPSLRWLFNGSVLNETSFIFTEFLEPAANETVRHGCLRLNQPTHVNNGNYTLLAANPFGQASASIMAAFMDNP bcov_6ala_r1_HEEH_13973_000000000_0001_1_20_H_.._ems_3hM_2201_0001_0003_0001_0001__40__V
DEIEKRLRTALEELVRADKNNDEEKVRKAWIKAVQIVIEANDDNVSKLASKIYRELAKRVKS VSFPASVQLHTAVEMHHWCIPFSVDGQPAPSLRWLFNGSVLNETSFIFTEFLEPAANETVRHGCLRLNQPTHVNNGNYTLLAANPFGQASASIMAAFMDNP longxing_Cationpi_ems_3hM_487_000000004_0001_0002__31__I
SIRITVQITVDKRDEDSEMRAVLLAILVSHHAELLAKKLNTSVRYSITVTEENGQLKVRVEVEVQ VSFPASVQLHTAVEMHHWCIPFSVDGQPAPSLRWLFNGSVLNETSFIFTEFLEPAANETVRHGCLRLNQPTHVNNGNYTLLAANPFGQASASIMAAFMDNP bcov_revert_r1_HEEH_10552_000000000_0001_44_64_H_.._EHEE_06923_0001_0003_0001_0001__19__M
DEIEKRLRTALEELVRADKNNDEEKVRKAWQKAVQIVIEANDDNVSKLASKIARELAKRVKS VSFPASVQLHTAVEMHHWCIPFSVDGQPAPSLRWLFNGSVLNETSFIFTEFLEPAANETVRHGCLRLNQPTHVNNGNYTLLAANPFGQASASIMAAFMDNP longxing_Cationpi_ems_3hM_487_000000004_0001_0002__53__A
DEIEKRLRTALEELVRADKNNDEEKVRKAWQKAVQICIEANDDNVSKLASKIYRELAKRVKS VSFPASVQLHTAVEMHHWCIPFSVDGQPAPSLRWLFNGSVLNETSFIFTEFLEPAANETVRHGCLRLNQPTHVNNGNYTLLAANPFGQASASIMAAFMDNP longxing_Cationpi_ems_3hM_487_000000004_0001_0002__37__C
DEEDKLVEWHLVIAEIAARFLQRPLRLTVRFNGFTVRMDVNTDPNVRKKAREKLTEWLKKVKKT VSFPASVQLHTAVEMHHWCIPFSVDGQPAPSLRWLFNGSVLNETSFIFTEFLEPAANETVRHGCLRLNQPTHVNNGNYTLLAANPFGQASASIMAAFMDNP bcov_6ala_r1_HEEH_10552_000000000_0001_44_64_H_.._HEEH_20750_0001_0003_0001_0001__38__M
SPEEELKKLEKIAKKKGDTRALSVIQVAKKAYKKGDEWTLRIALHIAKILL VSFPASVQLHTAVEMHHWCIPFSVDGQPAPSLRWLFNGSVLNETSFIFTEFLEPAANETVRHGCLRLNQPTHVNNGNYTLLAANPFGQASASIMAAFMDNP longxing_Cationpi_HHH_eva_0513_000000006_0001_0002__49__I
EEDKKLLTELKKLATKAVRNNDTDIVYKVIVLLVLILLEAQDPEVRELVERLVETLRKLLRQ VSFPASVQLHTAVEMHHWCIPFSVDGQPAPSLRWLFNGSVLNETSFIFTEFLEPAANETVRHGCLRLNQPTHVNNGNYTLLAANPFGQASASIMAAFMDNP bcov_6ala_r1_HEEH_13973_000000000_0001_1_20_H_.._ems_3hM_2201_0001_0003_0001_0001__3__D
DEEEKRILKKLKEVLRSLSSIPDPTAQKVVETAWMLAVEAVIKNDKELLKKVAEYAERILKKA VSFPASVQLHTAVEMHHWCIPFSVDGQPAPSLRWLFNGSVLNETSFIFTEFLEPAANETVRHGCLRLNQPTHVNNGNYTLLAANPFGQASASIMAAFMDNP longxing_Cationpi_ems_3hM_2634_000000026_0001_0001__35__M
DEEDKLVEWHLVIAEIAARFLQRPLRLTVRFNGFTVTVDVNTDPNVRKKAREKLTEWLKKVKKT VSFPASVQLHTAVEMHHWCIPFSVDGQPAPSLRWLFNGSVLNETSFIFTEFLEPAANETVRHGCLRLNQPTHVNNGNYTLLAANPFGQASASIMAAFMDNP bcov_6ala_r1_HEEH_10552_000000000_0001_44_64_H_.._HEEH_20750_0001_0003_0001_0001__37__T
RDELKERIFKTIVRAVVTGDPELLKEAKKLLEKLKKLGRLDQSAKALEKAVRFVEKQLRS VSFPASVQLHTAVEMHHWCIPFSVDGQPAPSLRWLFNGSVLNETSFIFTEFLEPAANETVRHGCLRLNQPTHVNNGNYTLLAANPFGQASASIMAAFMDNP longxing_CationpiFixed_HHH_eva_0229_000000001_0001_0001__46__A
DWKDQASELLDKLIKKARSNRDDELAKEVLKLLLSARWASHLSDDERAKKLLKKIVEEARKM VSFPASVQLHTAVEMHHWCIPFSVDGQPAPSLRWLFNGSVLNETSFIFTEFLEPAANETVRHGCLRLNQPTHVNNGNYTLLAANPFGQASASIMAAFMDNP bcov_revert_r1_HEEH_24497_000000002_0001_43_64_H_.._ems_3hC_101_0001_0001_0006_0001_0001__35__S
RDELKERIFKTIVRAVVTGDPELLKEAKKLLEKLKKLGRLKQSAKQLEKAVRFVEKQLRS VSFPASVQLHTAVEMHHWCIPFSVDGQPAPSLRWLFNGSVLNETSFIFTEFLEPAANETVRHGCLRLNQPTHVNNGNYTLLAANPFGQASASIMAAFMDNP longxing_CationpiFixed_HHH_eva_0229_000000001_0001_0001__41__K
DEIEKRLRTALEELVRADKNNDEEWVRKAWQKAVQIVIEANDDNVSKLASKIYRELAKRVKS VSFPASVQLHTAVEMHHWCIPFSVDGQPAPSLRWLFNGSVLNETSFIFTEFLEPAANETVRHGCLRLNQPTHVNNGNYTLLAANPFGQASASIMAAFMDNP longxing_Cationpi_ems_3hM_487_000000004_0001_0002__25__W
SLELQVLLILLLVQEAAKAGLPLVDELYKIAEKMLEELKKSARDPRQLREAELLEWVLKVVYKG VSFPASVQLHTAVEMHHWCIPFSVDGQPAPSLRWLFNGSVLNETSFIFTEFLEPAANETVRHGCLRLNQPTHVNNGNYTLLAANPFGQASASIMAAFMDNP bcov_revert_r1_ems_p1-15H-GBL-16H-GBL-15H_0593_0001_0001_0002_000000000_0001_19_33_H_.._ems_3hC_223_0001_0001_0001_0001_0001__34__M
DEEEKRILKKLKEVLSSLSSIPDPTAQKVVETAWKLAVEAVIKNDKELLKKVAEYAERILKKA VSFPASVQLHTAVEMHHWCIPFSVDGQPAPSLRWLFNGSVLNETSFIFTEFLEPAANETVRHGCLRLNQPTHVNNGNYTLLAANPFGQASASIMAAFMDNP longxing_Cationpi_ems_3hM_2634_000000026_0001_0001__16__S
RDELKERIFKTIVRAVVTGDPELLKEAKKPLEKLKKLGRLDQSAKQLEKAVRFVEKQLRS VSFPASVQLHTAVEMHHWCIPFSVDGQPAPSLRWLFNGSVLNETSFIFTEFLEPAANETVRHGCLRLNQPTHVNNGNYTLLAANPFGQASASIMAAFMDNP longxing_CationpiFixed_HHH_eva_0229_000000001_0001_0001__30__P
DWKDQASELLDKLIKKARSNRDDELFKEVLKLLLRARWASHLSDDERAKKLLKKIVEEARKM VSFPASVQLHTAVEMHHWCIPFSVDGQPAPSLRWLFNGSVLNETSFIFTEFLEPAANETVRHGCLRLNQPTHVNNGNYTLLAANPFGQASASIMAAFMDNP bcov_revert_r1_HEEH_24497_000000002_0001_43_64_H_.._ems_3hC_101_0001_0001_0006_0001_0001__26__F
SDEKLKRLEKIAKKKGAMKALVAIHLAKLASKRGDEKTLRSAEKLAEKILS VSFPASVQLHTAVEMHHWCIPFSVDGQPAPSLRWLFNGSVLNETSFIFTEFLEPAANETVRHGCLRLNQPTHVNNGNYTLLAANPFGQASASIMAAFMDN longxing_Motif2_ems_p1-14H-GBL-16H-GBL-15H_0729_0001_0001_0001_0001_0001_0002__18__M
DEIEKRLRTALEELVRADKNNDEEKVRKAWQKAVQIVIEANDDNVKKLASKIYRELAKRVKS VSFPASVQLHTAVEMHHWCIPFSVDGQPAPSLRWLFNGSVLNETSFIFTEFLEPAANETVRHGCLRLNQPTHVNNGNYTLLAANPFGQASASIMAAFMDNP longxing_Cationpi_ems_3hM_487_000000004_0001_0002__46__K
DEIEKRLRTALEELVRADKNNDEEKVRKAWQKAVQIVIEANDDNVSKLPSKIYRELAKRVKS VSFPASVQLHTAVEMHHWCIPFSVDGQPAPSLRWLFNGSVLNETSFIFTEFLEPAANETVRHGCLRLNQPTHVNNGNYTLLAANPFGQASASIMAAFMDNP longxing_Cationpi_ems_3hM_487_000000004_0001_0002__49__P
DWKDQASELLDKLIKKARSNRDDELAKEVLKLLLRARWANHLSDDERAKKLLKKIVEEARKM VSFPASVQLHTAVEMHHWCIPFSVDGQPAPSLRWLFNGSVLNETSFIFTEFLEPAANETVRHGCLRLNQPTHVNNGNYTLLAANPFGQASASIMAAFMDNP bcov_revert_r1_HEEH_24497_000000002_0001_43_64_H_.._ems_3hC_101_0001_0001_0006_0001_0001__40__N
DEIEKRLRTALELLVRADKNNDEEKVRKAWQKAVQIVIEANDDNVSKLASKIYRELAKRVKS VSFPASVQLHTAVEMHHWCIPFSVDGQPAPSLRWLFNGSVLNETSFIFTEFLEPAANETVRHGCLRLNQPTHVNNGNYTLLAANPFGQASASIMAAFMDNP longxing_Cationpi_ems_3hM_487_000000004_0001_0002__13__L
DEVVVWILILVRVALDRARTNNTTVEVQVNVNNVRVNIRITTDPDEVRKLARKALELALKLLKK VSFPASVQLHTAVEMHHWCIPFSVDGQPAPSLRWLFNGSVLNETSFIFTEFLEPAANETVRHGCLRLNQPTHVNNGNYTLLAANPFGQASASIMAAFMDNP bcov_revert_r1_ems_3hM_698_000000000_0001_1_19_H_.._HEEH_12613_0001_0001_0001_0001__51__A
SPEEELKKLEKIAKKKGDTVALSVIQVAKKAYKKGDEWTLRIALHIAKQLL VSFPASVQLHTAVEMHHWCIPFSVDGQPAPSLRWLFNGSVLNETSFIFTEFLEPAANETVRHGCLRLNQPTHVNNGNYTLLAANPFGQASASIMAAFMDNP longxing_Cationpi_HHH_eva_0513_000000006_0001_0002__20__V
SDEKLKRLEKIAKKKGAWKALVAIHLAKLASKRGDEKTLRSAEWLAEKILS VSFPASVQLHTAVEMHHWCIPFSVDGQPAPSLRWLFNGSVLNETSFIFTEFLEPAANETVRHGCLRLNQPTHVNNGNYTLLAANPFGQASASIMAAFMDN longxing_Motif2_ems_p1-14H-GBL-16H-GBL-15H_0729_0001_0001_0001_0001_0001_0002__44__W
SEHYSYRYSVKNYTEDQERLLLRAVIQFALTVSQKALQRGLHIEFRVKFTTSGDSITVEVRVRVD VSFPASVQLHTAVEMHHWCIPFSVDGQPAPSLRWLFNGSVLNETSFIFTEFLEPAANETVRHGCLRLNQPTHVNNGNYTLLAANPFGQASASIMAAFMDNP bcov_revert_r1_HEEH_10552_000000000_0001_44_64_H_.._EHEE_10515_0001_0003_0001_0001__17__Q
SDEKLKRLEKIAKKKGAWKALVAIHLAKLVSKRGDEKTLRSAEKLAEKILS VSFPASVQLHTAVEMHHWCIPFSVDGQPAPSLRWLFNGSVLNETSFIFTEFLEPAANETVRHGCLRLNQPTHVNNGNYTLLAANPFGQASASIMAAFMDN longxing_Motif2_ems_p1-14H-GBL-16H-GBL-15H_0729_0001_0001_0001_0001_0001_0002__30__V
DEEEKRILKKLKEVLRSLSSIPDPTAQKVVETAWKLAVEAVIKNDKELLKKVHEYAERILKKA VSFPASVQLHTAVEMHHWCIPFSVDGQPAPSLRWLFNGSVLNETSFIFTEFLEPAANETVRHGCLRLNQPTHVNNGNYTLLAANPFGQASASIMAAFMDNP longxing_Cationpi_ems_3hM_2634_000000026_0001_0001__53__H
DEIEKRLRTALEELVRADKNNDEEKVRKAWQKAVQIVIEANPDNVSKLASKIYRELAKRVKS VSFPASVQLHTAVEMHHWCIPFSVDGQPAPSLRWLFNGSVLNETSFIFTEFLEPAANETVRHGCLRLNQPTHVNNGNYTLLAANPFGQASASIMAAFMDNP longxing_Cationpi_ems_3hM_487_000000004_0001_0002__42__P
SIRITVQITVDKRDEDSEIRAVLLAILVSHTAELLAKKLNTSVRYSITVTEENGQLKVRVEVEVQ VSFPASVQLHTAVEMHHWCIPFSVDGQPAPSLRWLFNGSVLNETSFIFTEFLEPAANETVRHGCLRLNQPTHVNNGNYTLLAANPFGQASASIMAAFMDNP bcov_revert_r1_HEEH_10552_000000000_0001_44_64_H_.._EHEE_06923_0001_0003_0001_0001__31__T
SYTYSFTVDVQGDDEDAQRLLLLALLQAIWTASKIAKDLNLTLRFEVRISQSGDQVTVTIEFRIN VSFPASVQLHTAVEMHHWCIPFSVDGQPAPSLRWLFNGSVLNETSFIFTEFLEPAANETVRHGCLRLNQPTHVNNGNYTLLAANPFGQASASIMAAFMDNP bcov_revert_r1_HEEH_24497_000000002_0001_43_64_H_.._EHEE_03015_0001_0001_0001_0001__49__I
DEIEKRLRTALEELVRADKNNDEEKVRKAWQKAVQIVIECNDDNVSKLASKIYRELAKRVKS VSFPASVQLHTAVEMHHWCIPFSVDGQPAPSLRWLFNGSVLNETSFIFTEFLEPAANETVRHGCLRLNQPTHVNNGNYTLLAANPFGQASASIMAAFMDNP longxing_Cationpi_ems_3hM_487_000000004_0001_0002__40__C
DEIEKRQRTALEELVRADKNNDEEKVRKAWQKAVQIVIEANDDNVSKLASKIYRELAKRVKS VSFPASVQLHTAVEMHHWCIPFSVDGQPAPSLRWLFNGSVLNETSFIFTEFLEPAANETVRHGCLRLNQPTHVNNGNYTLLAANPFGQASASIMAAFMDNP longxing_Cationpi_ems_3hM_487_000000004_0001_0002__7__Q
DWKDQASELLDKLIKKARSNRDDELAKQVLKLLLRARWASHLSDDERAKKLLKKIVEEARKM VSFPASVQLHTAVEMHHWCIPFSVDGQPAPSLRWLFNGSVLNETSFIFTEFLEPAANETVRHGCLRLNQPTHVNNGNYTLLAANPFGQASASIMAAFMDNP bcov_revert_r1_HEEH_24497_000000002_0001_43_64_H_.._ems_3hC_101_0001_0001_0006_0001_0001__28__Q
DEELKKLFQTLVKRVEELAKDPRNREEVLKLLILAVLVALEIGNPELRKQVEELVKKFLKLLES VSFPASVQLHTAVEMHHWCIPFSVDGQPAPSLRWLFNGSVLNETSFIFTEFLEPAANETVRHGCLRLNQPTHVNNGNYTLLAANPFGQASASIMAAFMDNP bcov_6ala_r1_HEEH_13973_000000000_0001_1_20_H_.._ems_3hM_1933_0001_0001_0001_0001__58__F
DHEELLVYAIALIALRVVKKLGRPFRLTVQFGGKTVTFDFDSDPDQVRKVAETILKWERDRKRK VSFPASVQLHTAVEMHHWCIPFSVDGQPAPSLRWLFNGSVLNETSFIFTEFLEPAANETVRHGCLRLNQPTHVNNGNYTLLAANPFGQASASIMAAFMDNP bcov_6ala_r1_ems_3hM_698_000000000_0001_1_19_H_.._HEEH_08998_0001_0001_0001__61__R
RDLLKERIFKTIVRAVVTGDPELLKEAKKLLEKLKKLGRLDQSAKQLEKAVRFVEKQLRS VSFPASVQLHTAVEMHHWCIPFSVDGQPAPSLRWLFNGSVLNETSFIFTEFLEPAANETVRHGCLRLNQPTHVNNGNYTLLAANPFGQASASIMAAFMDNP longxing_CationpiFixed_HHH_eva_0229_000000001_0001_0001__3__L
SEHYSYRYSVKNYTEDSERLLLRAVIQFALTVSQKALQRGLHIEFRVKFTTSGDSITAEVRVRVD VSFPASVQLHTAVEMHHWCIPFSVDGQPAPSLRWLFNGSVLNETSFIFTEFLEPAANETVRHGCLRLNQPTHVNNGNYTLLAANPFGQASASIMAAFMDNP bcov_revert_r1_HEEH_10552_000000000_0001_44_64_H_.._EHEE_10515_0001_0003_0001_0001__58__A
SLELQVLLILLLVQEAAKAGLPLVDELYKIAEKLLEELKKSARDPRQLREVELLEWVLKVVYKG VSFPASVQLHTAVEMHHWCIPFSVDGQPAPSLRWLFNGSVLNETSFIFTEFLEPAANETVRHGCLRLNQPTHVNNGNYTLLAANPFGQASASIMAAFMDNP bcov_revert_r1_ems_p1-15H-GBL-16H-GBL-15H_0593_0001_0001_0002_000000000_0001_19_33_H_.._ems_3hC_223_0001_0001_0001_0001_0001__51__V
DEIEKRLRTALEELYRADKNNDEEKVRKAWQKAVQIVIEANDDNVSKLASKIYRELAKRVKS VSFPASVQLHTAVEMHHWCIPFSVDGQPAPSLRWLFNGSVLNETSFIFTEFLEPAANETVRHGCLRLNQPTHVNNGNYTLLAANPFGQASASIMAAFMDNP longxing_Cationpi_ems_3hM_487_000000004_0001_0002__15__Y
DEIEKRLRTALEELVRADKNNDEEKVRKAWQKAVQIVIQANDDNVSKLASKIYRELAKRVKS VSFPASVQLHTAVEMHHWCIPFSVDGQPAPSLRWLFNGSVLNETSFIFTEFLEPAANETVRHGCLRLNQPTHVNNGNYTLLAANPFGQASASIMAAFMDNP longxing_Cationpi_ems_3hM_487_000000004_0001_0002__39__Q
SEHYSYRYSVKNYTEDSERLLLRAVIQFAETVSQKALQRGLHIEFRVKFTTSGDSITVEVRVRVD VSFPASVQLHTAVEMHHWCIPFSVDGQPAPSLRWLFNGSVLNETSFIFTEFLEPAANETVRHGCLRLNQPTHVNNGNYTLLAANPFGQASASIMAAFMDNP bcov_revert_r1_HEEH_10552_000000000_0001_44_64_H_.._EHEE_10515_0001_0003_0001_0001__30__E
DEIEKRLRTALEELVRADKNNDEEKVRKAWQKAVQIVIEANDDNVSKLASKISRELAKRVKS VSFPASVQLHTAVEMHHWCIPFSVDGQPAPSLRWLFNGSVLNETSFIFTEFLEPAANETVRHGCLRLNQPTHVNNGNYTLLAANPFGQASASIMAAFMDNP longxing_Cationpi_ems_3hM_487_000000004_0001_0002__53__S
DEELKKLFQTLVKRVEELAKDPRNREEVLKLLILAVLIALEIGNPELRKQVEELVKKVLKLLES VSFPASVQLHTAVEMHHWCIPFSVDGQPAPSLRWLFNGSVLNETSFIFTEFLEPAANETVRHGCLRLNQPTHVNNGNYTLLAANPFGQASASIMAAFMDNP bcov_6ala_r1_HEEH_13973_000000000_0001_1_20_H_.._ems_3hM_1933_0001_0001_0001_0001__38__I
DEIEKRLRTALEELVRADKNNDEEKVRKAWQKAVQIVIEANDFNVSKLASKIYRELAKRVKS VSFPASVQLHTAVEMHHWCIPFSVDGQPAPSLRWLFNGSVLNETSFIFTEFLEPAANETVRHGCLRLNQPTHVNNGNYTLLAANPFGQASASIMAAFMDNP longxing_Cationpi_ems_3hM_487_000000004_0001_0002__43__F
SPEEELKKLEKIAKKKGDVRALSVIQVAKKAYKKGDEWTLRIALHIAKQLL VSFPASVQLHTAVEMHHWCIPFSVDGQPAPSLRWLFNGSVLNETSFIFTEFLEPAANETVRHGCLRLNQPTHVNNGNYTLLAANPFGQASASIMAAFMDNP longxing_Cationpi_HHH_eva_0513_000000006_0001_0002__19__V
EEEKKLLTEIKKLATKAVRNNDTDIVYKVIVLLVLILLEAQDPEVRELVERLVETLRKLLRQ VSFPASVQLHTAVEMHHWCIPFSVDGQPAPSLRWLFNGSVLNETSFIFTEFLEPAANETVRHGCLRLNQPTHVNNGNYTLLAANPFGQASASIMAAFMDNP bcov_6ala_r1_HEEH_13973_000000000_0001_1_20_H_.._ems_3hM_2201_0001_0003_0001_0001__10__I
DEELKKLFQTLVKRVEELAKDPRNREEVLKLLILAVLVALEIGNPELRKQMEELVKKVLKLLES VSFPASVQLHTAVEMHHWCIPFSVDGQPAPSLRWLFNGSVLNETSFIFTEFLEPAANETVRHGCLRLNQPTHVNNGNYTLLAANPFGQASASIMAAFMDNP bcov_6ala_r1_HEEH_13973_000000000_0001_1_20_H_.._ems_3hM_1933_0001_0001_0001_0001__51__M
SEEHDKLLVELLIWIILELAEKTDHVRFKFVNVTINVSGSLSPEEIETLVRRLLEKAVEILKKF VSFPASVQLHTAVEMHHWCIPFSVDGQPAPSLRWLFNGSVLNETSFIFTEFLEPAANETVRHGCLRLNQPTHVNNGNYTLLAANPFGQASASIMAAFMDNP bcov_6ala_r1_HEEH_22785_000000003_0001_44_64_H_.._HEEH_24991_0001_0001_0001_0001__14__W
DEEDKLVEWHLVIAEIMARFLQRPLRLTVRFNGFTVRVDVNTDPNVRKKAREKLTEWLKKVKKT VSFPASVQLHTAVEMHHWCIPFSVDGQPAPSLRWLFNGSVLNETSFIFTEFLEPAANETVRHGCLRLNQPTHVNNGNYTLLAANPFGQASASIMAAFMDNP bcov_6ala_r1_HEEH_10552_000000000_0001_44_64_H_.._HEEH_20750_0001_0003_0001_0001__17__M
SEEHDKLLVELLIVIILELAEKTDHVRFKFVNVTINVSGSLSPEEFETLVRRLLEKAVEILKKF VSFPASVQLHTAVEMHHWCIPFSVDGQPAPSLRWLFNGSVLNETSFIFTEFLEPAANETVRHGCLRLNQPTHVNNGNYTLLAANPFGQASASIMAAFMDNP bcov_6ala_r1_HEEH_22785_000000003_0001_44_64_H_.._HEEH_24991_0001_0001_0001_0001__46__F
DEIEKRLRTALEELVRADKNNDEGKVRKAWQKAVQIVIEANDDNVSKLASKIYRELAKRVKS VSFPASVQLHTAVEMHHWCIPFSVDGQPAPSLRWLFNGSVLNETSFIFTEFLEPAANETVRHGCLRLNQPTHVNNGNYTLLAANPFGQASASIMAAFMDNP longxing_Cationpi_ems_3hM_487_000000004_0001_0002__24__G
DESEKRLRTALEELVRADKNNDEEKVRKAWQKAVQIVIEANDDNVSKLASKIYRELAKRVKS VSFPASVQLHTAVEMHHWCIPFSVDGQPAPSLRWLFNGSVLNETSFIFTEFLEPAANETVRHGCLRLNQPTHVNNGNYTLLAANPFGQASASIMAAFMDNP longxing_Cationpi_ems_3hM_487_000000004_0001_0002__3__S
DEELKKLFQTLVKRVEELAKDPRNREEVLKLLILAVLVALIIGNPELRKQVEELVKKVLKLLES VSFPASVQLHTAVEMHHWCIPFSVDGQPAPSLRWLFNGSVLNETSFIFTEFLEPAANETVRHGCLRLNQPTHVNNGNYTLLAANPFGQASASIMAAFMDNP bcov_6ala_r1_HEEH_13973_000000000_0001_1_20_H_.._ems_3hM_1933_0001_0001_0001_0001__41__I
DELEKRLRTALEELVRADKNNDEEKVRKAWQKAVQIVIEANDDNVSKLASKIYRELAKRVKS VSFPASVQLHTAVEMHHWCIPFSVDGQPAPSLRWLFNGSVLNETSFIFTEFLEPAANETVRHGCLRLNQPTHVNNGNYTLLAANPFGQASASIMAAFMDNP longxing_Cationpi_ems_3hM_487_000000004_0001_0002__3__L
DEEDKLVEEHLVIAEIAARFLQRPLRLTVRFNGFTVRVDVNTDPNVRKKAREKLTEWLKKVKKT VSFPASVQLHTAVEMHHWCIPFSVDGQPAPSLRWLFNGSVLNETSFIFTEFLEPAANETVRHGCLRLNQPTHVNNGNYTLLAANPFGQASASIMAAFMDNP bcov_6ala_r1_HEEH_10552_000000000_0001_44_64_H_.._HEEH_20750_0001_0003_0001_0001__9__E
DEEEKRILKKLKEVLRSLSSIPDPTAQKVVETAWKLAVELVIKNDKELLKKVAEYAERILKKA VSFPASVQLHTAVEMHHWCIPFSVDGQPAPSLRWLFNGSVLNETSFIFTEFLEPAANETVRHGCLRLNQPTHVNNGNYTLLAANPFGQASASIMAAFMDNP longxing_Cationpi_ems_3hM_2634_000000026_0001_0001__40__L
DEIEKWLRTALEELVRADKNNDEEKVRKAWQKAVQIVIEANDDNVSKLASKIYRELAKRVKS VSFPASVQLHTAVEMHHWCIPFSVDGQPAPSLRWLFNGSVLNETSFIFTEFLEPAANETVRHGCLRLNQPTHVNNGNYTLLAANPFGQASASIMAAFMDNP longxing_Cationpi_ems_3hM_487_000000004_0001_0002__6__W
SPEEELKKLEKIAKKKGDSRALSVIQVAKKAYKKGDEWTLRIALHIAKQLL VSFPASVQLHTAVEMHHWCIPFSVDGQPAPSLRWLFNGSVLNETSFIFTEFLEPAANETVRHGCLRLNQPTHVNNGNYTLLAANPFGQASASIMAAFMDNP longxing_Cationpi_HHH_eva_0513_000000006_0001_0002__19__S
DEIEKRLRTALEELVRADKNNDEEKARKAWQKAVQIVIEANDDNVSKLASKIYRELAKRVKS VSFPASVQLHTAVEMHHWCIPFSVDGQPAPSLRWLFNGSVLNETSFIFTEFLEPAANETVRHGCLRLNQPTHVNNGNYTLLAANPFGQASASIMAAFMDNP longxing_Cationpi_ems_3hM_487_000000004_0001_0002__26__A
DEVVVWILILVRAALDRARTNNTTVEVQVNVNNVRVNIRITTDPDEVRKLLRKALELALKLLKK VSFPASVQLHTAVEMHHWCIPFSVDGQPAPSLRWLFNGSVLNETSFIFTEFLEPAANETVRHGCLRLNQPTHVNNGNYTLLAANPFGQASASIMAAFMDNP bcov_revert_r1_ems_3hM_698_000000000_0001_1_19_H_.._HEEH_12613_0001_0001_0001_0001__13__A
NEIEKRLRTALEELVRADKNNDEEKVRKAWQKAVQIVIEANDDNVSKLASKIYRELAKRVKS VSFPASVQLHTAVEMHHWCIPFSVDGQPAPSLRWLFNGSVLNETSFIFTEFLEPAANETVRHGCLRLNQPTHVNNGNYTLLAANPFGQASASIMAAFMDNP longxing_Cationpi_ems_3hM_487_000000004_0001_0002__1__N
SIRITVQITVDKRDEDSEFRAVLLAILVSHHAELLAKKLNTSVRYSITVTEENGQLKVRVEVEVQ VSFPASVQLHTAVEMHHWCIPFSVDGQPAPSLRWLFNGSVLNETSFIFTEFLEPAANETVRHGCLRLNQPTHVNNGNYTLLAANPFGQASASIMAAFMDNP bcov_revert_r1_HEEH_10552_000000000_0001_44_64_H_.._EHEE_06923_0001_0003_0001_0001__19__F
DEEDKLVEWHIVIAEIAARFLQRPLRLTVRFNGFTVRVDVNTDPNVRKKAREKLTEWLKKVKKT VSFPASVQLHTAVEMHHWCIPFSVDGQPAPSLRWLFNGSVLNETSFIFTEFLEPAANETVRHGCLRLNQPTHVNNGNYTLLAANPFGQASASIMAAFMDNP bcov_6ala_r1_HEEH_10552_000000000_0001_44_64_H_.._HEEH_20750_0001_0003_0001_0001__11__I
SIRVTVQITVDKRDEDSEIRAVLLAILVSHHAELLAKKLNTSVRYSITVTEENGQLKVRVEVEVQ VSFPASVQLHTAVEMHHWCIPFSVDGQPAPSLRWLFNGSVLNETSFIFTEFLEPAANETVRHGCLRLNQPTHVNNGNYTLLAANPFGQASASIMAAFMDNP bcov_revert_r1_HEEH_10552_000000000_0001_44_64_H_.._EHEE_06923_0001_0003_0001_0001__4__V
EEEKKLLTELKKLATKAVRNNDTDIVYKVIVLLVLILLEAQDPEVRELVERLVETLAKLLRQ VSFPASVQLHTAVEMHHWCIPFSVDGQPAPSLRWLFNGSVLNETSFIFTEFLEPAANETVRHGCLRLNQPTHVNNGNYTLLAANPFGQASASIMAAFMDNP bcov_6ala_r1_HEEH_13973_000000000_0001_1_20_H_.._ems_3hM_2201_0001_0003_0001_0001__57__A
DEIEKRLRTALEELVRADKNNDEEKVRKAWQKAQQIVIEANDDNVSKLASKIYRELAKRVKS VSFPASVQLHTAVEMHHWCIPFSVDGQPAPSLRWLFNGSVLNETSFIFTEFLEPAANETVRHGCLRLNQPTHVNNGNYTLLAANPFGQASASIMAAFMDNP longxing_Cationpi_ems_3hM_487_000000004_0001_0002__34__Q
SDEKLKRLEKIAKKKGAWKALVAIHLAKLASKRGDEKTLRSAELLAEKILS VSFPASVQLHTAVEMHHWCIPFSVDGQPAPSLRWLFNGSVLNETSFIFTEFLEPAANETVRHGCLRLNQPTHVNNGNYTLLAANPFGQASASIMAAFMDN longxing_Motif2_ems_p1-14H-GBL-16H-GBL-15H_0729_0001_0001_0001_0001_0001_0002__44__L
SEHYSYRYSVKNYTEDSERLLLRAVIQFALTVSQKALQRGLHIEFRFKFTTSGDSITVEVRVRVD VSFPASVQLHTAVEMHHWCIPFSVDGQPAPSLRWLFNGSVLNETSFIFTEFLEPAANETVRHGCLRLNQPTHVNNGNYTLLAANPFGQASASIMAAFMDNP bcov_revert_r1_HEEH_10552_000000000_0001_44_64_H_.._EHEE_10515_0001_0003_0001_0001__47__F
DEIEKRLRIALEELVRADKNNDEEKVRKAWQKAVQIVIEANDDNVSKLASKIYRELAKRVKS VSFPASVQLHTAVEMHHWCIPFSVDGQPAPSLRWLFNGSVLNETSFIFTEFLEPAANETVRHGCLRLNQPTHVNNGNYTLLAANPFGQASASIMAAFMDNP longxing_Cationpi_ems_3hM_487_000000004_0001_0002__9__I
PEIEKRLRTALEELVRADKNNDEEKVRKAWQKAVQIVIEANDDNVSKLASKIYRELAKRVKS VSFPASVQLHTAVEMHHWCIPFSVDGQPAPSLRWLFNGSVLNETSFIFTEFLEPAANETVRHGCLRLNQPTHVNNGNYTLLAANPFGQASASIMAAFMDNP longxing_Cationpi_ems_3hM_487_000000004_0001_0002__1__P
DWKDQASELLDKLIKAARSNRDDELAKEVLKLLLRARWASHLSDDERAKKLLKKIVEEARKM VSFPASVQLHTAVEMHHWCIPFSVDGQPAPSLRWLFNGSVLNETSFIFTEFLEPAANETVRHGCLRLNQPTHVNNGNYTLLAANPFGQASASIMAAFMDNP bcov_revert_r1_HEEH_24497_000000002_0001_43_64_H_.._ems_3hC_101_0001_0001_0006_0001_0001__16__A
SIRITVQITVDKRDEDSEIRAALLAILVSHHAELLAKKLNTSVRYSITVTEENGQLKVRVEVEVQ VSFPASVQLHTAVEMHHWCIPFSVDGQPAPSLRWLFNGSVLNETSFIFTEFLEPAANETVRHGCLRLNQPTHVNNGNYTLLAANPFGQASASIMAAFMDNP bcov_revert_r1_HEEH_10552_000000000_0001_44_64_H_.._EHEE_06923_0001_0003_0001_0001__22__A
DEKLKKIKKWITEEARKAGVDRELIELAELLLLLAYLDGLFDPKKLAKTLLKLLRKEVKK VSFPASVQLHTAVEMHHWCIPFSVDGQPAPSLRWLFNGSVLNETSFIFTEFLEPAANETVRHGCLRLNQPTHVNNGNYTLLAANPFGQASASIMAAFMDNP bcov_revert_r1_HEEH_24497_000000002_0001_43_64_H_.._HHH_eva_0013_0001_0002_0001_0001__49__T
DEEEKRILKKLKEVLRSLSSIPDPTAQKVVETAWKLAVEAVIKNDKELFKKVAEYAERILKKA VSFPASVQLHTAVEMHHWCIPFSVDGQPAPSLRWLFNGSVLNETSFIFTEFLEPAANETVRHGCLRLNQPTHVNNGNYTLLAANPFGQASASIMAAFMDNP longxing_Cationpi_ems_3hM_2634_000000026_0001_0001__49__F
SEHYSYRYSVKNYTEDSERLLLRAVIQFALTVSQKALQRGLHIEFRNKFTTSGDSITVEVRVRVD VSFPASVQLHTAVEMHHWCIPFSVDGQPAPSLRWLFNGSVLNETSFIFTEFLEPAANETVRHGCLRLNQPTHVNNGNYTLLAANPFGQASASIMAAFMDNP bcov_revert_r1_HEEH_10552_000000000_0001_44_64_H_.._EHEE_10515_0001_0003_0001_0001__47__N
DEELKKLFQTLVKRVEELAKDPRNREEVLKLLILAVAVALEIGNPELRKQVEELVKKVLKLLES VSFPASVQLHTAVEMHHWCIPFSVDGQPAPSLRWLFNGSVLNETSFIFTEFLEPAANETVRHGCLRLNQPTHVNNGNYTLLAANPFGQASASIMAAFMDNP bcov_6ala_r1_HEEH_13973_000000000_0001_1_20_H_.._ems_3hM_1933_0001_0001_0001_0001__37__A
DHEELLVYAIALIALRVVKKLGRPFRLTVQFGGKTVTFDADSDPDQVRKVAETILKWERDIKRK VSFPASVQLHTAVEMHHWCIPFSVDGQPAPSLRWLFNGSVLNETSFIFTEFLEPAANETVRHGCLRLNQPTHVNNGNYTLLAANPFGQASASIMAAFMDNP bcov_6ala_r1_ems_3hM_698_000000000_0001_1_19_H_.._HEEH_08998_0001_0001_0001__40__A
DEIEKRLRTALEELVRADKNNDEEKVRKAWQKAVQIVIEANDDNVSFLASKIYRELAKRVKS VSFPASVQLHTAVEMHHWCIPFSVDGQPAPSLRWLFNGSVLNETSFIFTEFLEPAANETVRHGCLRLNQPTHVNNGNYTLLAANPFGQASASIMAAFMDNP longxing_Cationpi_ems_3hM_487_000000004_0001_0002__47__F
EEMKKLLTELKKLATKAVRNNDTDIVYKVIVLLVLILLEAQDPEVRELVERLVETLRKLLRQ VSFPASVQLHTAVEMHHWCIPFSVDGQPAPSLRWLFNGSVLNETSFIFTEFLEPAANETVRHGCLRLNQPTHVNNGNYTLLAANPFGQASASIMAAFMDNP bcov_6ala_r1_HEEH_13973_000000000_0001_1_20_H_.._ems_3hM_2201_0001_0003_0001_0001__3__M
SIRITVQITVDKRDEDSEIRAVLLAILVSHHAELLAKKRNTSVRYSITVTEENGQLKVRVEVEVQ VSFPASVQLHTAVEMHHWCIPFSVDGQPAPSLRWLFNGSVLNETSFIFTEFLEPAANETVRHGCLRLNQPTHVNNGNYTLLAANPFGQASASIMAAFMDNP bcov_revert_r1_HEEH_10552_000000000_0001_44_64_H_.._EHEE_06923_0001_0003_0001_0001__39__R
SNTYSFTVDVQGDDEDAQRLLLLALLQAIWTASKIAKDLNLTLRFEVRRSQSGDQVTVTIEFRIN VSFPASVQLHTAVEMHHWCIPFSVDGQPAPSLRWLFNGSVLNETSFIFTEFLEPAANETVRHGCLRLNQPTHVNNGNYTLLAANPFGQASASIMAAFMDNP bcov_revert_r1_HEEH_24497_000000002_0001_43_64_H_.._EHEE_03015_0001_0001_0001_0001__2__N
DEKLKKIKKWVTEEARKAGVDRELIELAELLLLLAYLDGLFDPKKLAKRLLKLLRKEVKK VSFPASVQLHTAVEMHHWCIPFSVDGQPAPSLRWLFNGSVLNETSFIFTEFLEPAANETVRHGCLRLNQPTHVNNGNYTLLAANPFGQASASIMAAFMDNP bcov_revert_r1_HEEH_24497_000000002_0001_43_64_H_.._HHH_eva_0013_0001_0002_0001_0001__11__V
DEKLKKIKKWITEEARKAGVDRELIELAKLLLLLAYLDGLFDPKKLAKRLLKLLRKEVKK VSFPASVQLHTAVEMHHWCIPFSVDGQPAPSLRWLFNGSVLNETSFIFTEFLEPAANETVRHGCLRLNQPTHVNNGNYTLLAANPFGQASASIMAAFMDNP bcov_revert_r1_HEEH_24497_000000002_0001_43_64_H_.._HHH_eva_0013_0001_0002_0001_0001__29__K
DEIEKRLRTALEELVRADKNNDEEKVRKAWTKAVQIVIEANDDNVSKLASKIYRELAKRVKS VSFPASVQLHTAVEMHHWCIPFSVDGQPAPSLRWLFNGSVLNETSFIFTEFLEPAANETVRHGCLRLNQPTHVNNGNYTLLAANPFGQASASIMAAFMDNP longxing_Cationpi_ems_3hM_487_000000004_0001_0002__31__T
DEEEKRILKKLKEVLRSLSSIPDPTAQKVVETAWKLAVEAVIKNDKELLKKVSEYAERILKKA VSFPASVQLHTAVEMHHWCIPFSVDGQPAPSLRWLFNGSVLNETSFIFTEFLEPAANETVRHGCLRLNQPTHVNNGNYTLLAANPFGQASASIMAAFMDNP longxing_Cationpi_ems_3hM_2634_000000026_0001_0001__53__S
RDELKELIFKTIVRAVVTGDPELLKEAKKLLEKLKKLGRLDQSAKQLEKAVRFVEKQLRS VSFPASVQLHTAVEMHHWCIPFSVDGQPAPSLRWLFNGSVLNETSFIFTEFLEPAANETVRHGCLRLNQPTHVNNGNYTLLAANPFGQASASIMAAFMDNP longxing_CationpiFixed_HHH_eva_0229_000000001_0001_0001__7__L
DEEEKRILKKLKEVLRSLSSIPDPTAQKVVETAWKLAVEAVIKNDKELLKKVAEWAERILKKA VSFPASVQLHTAVEMHHWCIPFSVDGQPAPSLRWLFNGSVLNETSFIFTEFLEPAANETVRHGCLRLNQPTHVNNGNYTLLAANPFGQASASIMAAFMDNP longxing_Cationpi_ems_3hM_2634_000000026_0001_0001__55__W
DEIEKRLRTALEELVRAPKNNDEEKVRKAWQKAVQIVIEANDDNVSKLASKIYRELAKRVKS VSFPASVQLHTAVEMHHWCIPFSVDGQPAPSLRWLFNGSVLNETSFIFTEFLEPAANETVRHGCLRLNQPTHVNNGNYTLLAANPFGQASASIMAAFMDNP longxing_Cationpi_ems_3hM_487_000000004_0001_0002__18__P
SEHYSYRYSVKNYTEDSERLLLRAVIQFALTVSQKALQRGFHIEFRVKFTTSGDSITVEVRVRVD VSFPASVQLHTAVEMHHWCIPFSVDGQPAPSLRWLFNGSVLNETSFIFTEFLEPAANETVRHGCLRLNQPTHVNNGNYTLLAANPFGQASASIMAAFMDNP bcov_revert_r1_HEEH_10552_000000000_0001_44_64_H_.._EHEE_10515_0001_0003_0001_0001__41__F
EEEKKLLTELKKLATKAVRNNDTDIVYKVIVLLWLILLEAQDPEVRELVERLVETLRKLLRQ VSFPASVQLHTAVEMHHWCIPFSVDGQPAPSLRWLFNGSVLNETSFIFTEFLEPAANETVRHGCLRLNQPTHVNNGNYTLLAANPFGQASASIMAAFMDNP bcov_6ala_r1_HEEH_13973_000000000_0001_1_20_H_.._ems_3hM_2201_0001_0003_0001_0001__34__W
DWKDQASELLDKLIKKARSNRDDELAKEVLKLLLRARWASHLSDDERAKKLLKKIVEHARKM VSFPASVQLHTAVEMHHWCIPFSVDGQPAPSLRWLFNGSVLNETSFIFTEFLEPAANETVRHGCLRLNQPTHVNNGNYTLLAANPFGQASASIMAAFMDNP bcov_revert_r1_HEEH_24497_000000002_0001_43_64_H_.._ems_3hC_101_0001_0001_0006_0001_0001__58__H
DEIEKRLRTALEELWRADKNNDEEKVRKAWQKAVQIVIEANDDNVSKLASKIYRELAKRVKS VSFPASVQLHTAVEMHHWCIPFSVDGQPAPSLRWLFNGSVLNETSFIFTEFLEPAANETVRHGCLRLNQPTHVNNGNYTLLAANPFGQASASIMAAFMDNP longxing_Cationpi_ems_3hM_487_000000004_0001_0002__15__W
DEIEKRLRTALEELVRADKNNDEEKVRKAWQKAVQIVIVANDDNVSKLASKIYRELAKRVKS VSFPASVQLHTAVEMHHWCIPFSVDGQPAPSLRWLFNGSVLNETSFIFTEFLEPAANETVRHGCLRLNQPTHVNNGNYTLLAANPFGQASASIMAAFMDNP longxing_Cationpi_ems_3hM_487_000000004_0001_0002__39__V
DEEDKLVEWHLVIAEIVARFLQRPLRLTVRFNGFTVRVDVNTDPNVRKKAREKLTEWLKKVKKT VSFPASVQLHTAVEMHHWCIPFSVDGQPAPSLRWLFNGSVLNETSFIFTEFLEPAANETVRHGCLRLNQPTHVNNGNYTLLAANPFGQASASIMAAFMDNP bcov_6ala_r1_HEEH_10552_000000000_0001_44_64_H_.._HEEH_20750_0001_0003_0001_0001__17__V
DEVVVWIEILVRVALDRARTNNTTVEVQVNVNNVRVNIRITTDPDEVRKLLRKALELALKLLKK VSFPASVQLHTAVEMHHWCIPFSVDGQPAPSLRWLFNGSVLNETSFIFTEFLEPAANETVRHGCLRLNQPTHVNNGNYTLLAANPFGQASASIMAAFMDNP bcov_revert_r1_ems_3hM_698_000000000_0001_1_19_H_.._HEEH_12613_0001_0001_0001_0001__8__E
DEIEKRLRTALEELVRADKNNDEEKVRKAWQKAVQIVIEANDDNVSKLASKIYRELAKLVKS VSFPASVQLHTAVEMHHWCIPFSVDGQPAPSLRWLFNGSVLNETSFIFTEFLEPAANETVRHGCLRLNQPTHVNNGNYTLLAANPFGQASASIMAAFMDNP longxing_Cationpi_ems_3hM_487_000000004_0001_0002__59__L
DEIEKRLRTALEELVRADKNNDEEKVRKAWQHAVQIVIEANDDNVSKLASKIYRELAKRVKS VSFPASVQLHTAVEMHHWCIPFSVDGQPAPSLRWLFNGSVLNETSFIFTEFLEPAANETVRHGCLRLNQPTHVNNGNYTLLAANPFGQASASIMAAFMDNP longxing_Cationpi_ems_3hM_487_000000004_0001_0002__32__H
RDELKERIFKTIVRAVVTGDPELLKEAKKLLEKLKKLGRLDQSAKQLEKAVRFVEFQLRS VSFPASVQLHTAVEMHHWCIPFSVDGQPAPSLRWLFNGSVLNETSFIFTEFLEPAANETVRHGCLRLNQPTHVNNGNYTLLAANPFGQASASIMAAFMDNP longxing_CationpiFixed_HHH_eva_0229_000000001_0001_0001__56__F
SEHYSYRYSVKNYTEDSERLLLRAVINFALTVSQKALQRGLHIEFRVKFTTSGDSITVEVRVRVD VSFPASVQLHTAVEMHHWCIPFSVDGQPAPSLRWLFNGSVLNETSFIFTEFLEPAANETVRHGCLRLNQPTHVNNGNYTLLAANPFGQASASIMAAFMDNP bcov_revert_r1_HEEH_10552_000000000_0001_44_64_H_.._EHEE_10515_0001_0003_0001_0001__27__N
DEIEKRLRTALEELVRADKNNDEEKVRKAWQKAVQIVIEANDLNVSKLASKIYRELAKRVKS VSFPASVQLHTAVEMHHWCIPFSVDGQPAPSLRWLFNGSVLNETSFIFTEFLEPAANETVRHGCLRLNQPTHVNNGNYTLLAANPFGQASASIMAAFMDNP longxing_Cationpi_ems_3hM_487_000000004_0001_0002__43__L
DEKLKKIKKWITEEARKAGVDRELIELAELLLLLAYLDGLMDPKKLAKRLLKLLRKEVKK VSFPASVQLHTAVEMHHWCIPFSVDGQPAPSLRWLFNGSVLNETSFIFTEFLEPAANETVRHGCLRLNQPTHVNNGNYTLLAANPFGQASASIMAAFMDNP bcov_revert_r1_HEEH_24497_000000002_0001_43_64_H_.._HHH_eva_0013_0001_0002_0001_0001__41__M
DEELKKLFQTLVKRVEELAKDPRNREEVLKLLILAVLVALRIGNPELRKQVEELVKKVLKLLES VSFPASVQLHTAVEMHHWCIPFSVDGQPAPSLRWLFNGSVLNETSFIFTEFLEPAANETVRHGCLRLNQPTHVNNGNYTLLAANPFGQASASIMAAFMDNP bcov_6ala_r1_HEEH_13973_000000000_0001_1_20_H_.._ems_3hM_1933_0001_0001_0001_0001__41__R
SEEHDKLLVEILIVIILELAEKTDHVRFKFVNVTINVSGSLSPEEIETLVRRLLEKAVEILKKF VSFPASVQLHTAVEMHHWCIPFSVDGQPAPSLRWLFNGSVLNETSFIFTEFLEPAANETVRHGCLRLNQPTHVNNGNYTLLAANPFGQASASIMAAFMDNP bcov_6ala_r1_HEEH_22785_000000003_0001_44_64_H_.._HEEH_24991_0001_0001_0001_0001__11__I
SIRITVQITVDKRDEDNEIRAVLLAILVSHHAELLAKKLNTSVRYSITVTEENGQLKVRVEVEVQ VSFPASVQLHTAVEMHHWCIPFSVDGQPAPSLRWLFNGSVLNETSFIFTEFLEPAANETVRHGCLRLNQPTHVNNGNYTLLAANPFGQASASIMAAFMDNP bcov_revert_r1_HEEH_10552_000000000_0001_44_64_H_.._EHEE_06923_0001_0003_0001_0001__17__N
RDELKERIFKTIERAVVTGDPELLKEAKKLLEKLKKLGRLDQSAKQLEKAVRFVEKQLRS VSFPASVQLHTAVEMHHWCIPFSVDGQPAPSLRWLFNGSVLNETSFIFTEFLEPAANETVRHGCLRLNQPTHVNNGNYTLLAANPFGQASASIMAAFMDNP longxing_CationpiFixed_HHH_eva_0229_000000001_0001_0001__13__E
SDEKLKRLEKIAKKKGAWKALVAIHLAKLQSKRGDEKTLRSAEKLAEKILS VSFPASVQLHTAVEMHHWCIPFSVDGQPAPSLRWLFNGSVLNETSFIFTEFLEPAANETVRHGCLRLNQPTHVNNGNYTLLAANPFGQASASIMAAFMDN longxing_Motif2_ems_p1-14H-GBL-16H-GBL-15H_0729_0001_0001_0001_0001_0001_0002__30__Q
DEELKKLFQTLVKRVEELAKDPRNREEVLKLLILMVLVALEIGNPELRKQVEELVKKVLKLLES VSFPASVQLHTAVEMHHWCIPFSVDGQPAPSLRWLFNGSVLNETSFIFTEFLEPAANETVRHGCLRLNQPTHVNNGNYTLLAANPFGQASASIMAAFMDNP bcov_6ala_r1_HEEH_13973_000000000_0001_1_20_H_.._ems_3hM_1933_0001_0001_0001_0001__35__M
DEKLKKIKKWITEEARKAGVDRELIELAELLLLLAYLHGLFDPKKLAKRLLKLLRKEVKK VSFPASVQLHTAVEMHHWCIPFSVDGQPAPSLRWLFNGSVLNETSFIFTEFLEPAANETVRHGCLRLNQPTHVNNGNYTLLAANPFGQASASIMAAFMDNP bcov_revert_r1_HEEH_24497_000000002_0001_43_64_H_.._HHH_eva_0013_0001_0002_0001_0001__38__H
DEIEKRLRTALWELVRADKNNDEEKVRKAWQKAVQIVIEANDDNVSKLASKIYRELAKRVKS VSFPASVQLHTAVEMHHWCIPFSVDGQPAPSLRWLFNGSVLNETSFIFTEFLEPAANETVRHGCLRLNQPTHVNNGNYTLLAANPFGQASASIMAAFMDNP longxing_Cationpi_ems_3hM_487_000000004_0001_0002__12__W
RDELKERIFKTIVRAVVTGDPELLKEAKKLLEKLKKLGLLDQSAKQLEKAVRFVEKQLRS VSFPASVQLHTAVEMHHWCIPFSVDGQPAPSLRWLFNGSVLNETSFIFTEFLEPAANETVRHGCLRLNQPTHVNNGNYTLLAANPFGQASASIMAAFMDNP longxing_CationpiFixed_HHH_eva_0229_000000001_0001_0001__39__L
DEIEKRLRTALEELVRADKNNDEEKVRKAWQKAVQIVIEANDDNVSKLASKIYRELAKHVKS VSFPASVQLHTAVEMHHWCIPFSVDGQPAPSLRWLFNGSVLNETSFIFTEFLEPAANETVRHGCLRLNQPTHVNNGNYTLLAANPFGQASASIMAAFMDNP longxing_Cationpi_ems_3hM_487_000000004_0001_0002__59__H
DHEELLVYAIALIALHVVKKLGRPFRLTVQFGGKTVTFDFDSDPDQVRKVAETILKWERDIKRK VSFPASVQLHTAVEMHHWCIPFSVDGQPAPSLRWLFNGSVLNETSFIFTEFLEPAANETVRHGCLRLNQPTHVNNGNYTLLAANPFGQASASIMAAFMDNP bcov_6ala_r1_ems_3hM_698_000000000_0001_1_19_H_.._HEEH_08998_0001_0001_0001__16__H
DEVVVWILFLVRVALDRARTNNTTVEVQVNVNNVRVNIRITTDPDEVRKLLRKALELALKLLKK VSFPASVQLHTAVEMHHWCIPFSVDGQPAPSLRWLFNGSVLNETSFIFTEFLEPAANETVRHGCLRLNQPTHVNNGNYTLLAANPFGQASASIMAAFMDNP bcov_revert_r1_ems_3hM_698_000000000_0001_1_19_H_.._HEEH_12613_0001_0001_0001_0001__9__F
SDEKLKRLEKIAKKKGAWKALVAIHLAKLASKRGDEKTLRSAEKLAEKINS VSFPASVQLHTAVEMHHWCIPFSVDGQPAPSLRWLFNGSVLNETSFIFTEFLEPAANETVRHGCLRLNQPTHVNNGNYTLLAANPFGQASASIMAAFMDN longxing_Motif2_ems_p1-14H-GBL-16H-GBL-15H_0729_0001_0001_0001_0001_0001_0002__50__N
DEVVVWILILNRVALDRARTNNTTVEVQVNVNNVRVNIRITTDPDEVRKLLRKALELALKLLKK VSFPASVQLHTAVEMHHWCIPFSVDGQPAPSLRWLFNGSVLNETSFIFTEFLEPAANETVRHGCLRLNQPTHVNNGNYTLLAANPFGQASASIMAAFMDNP bcov_revert_r1_ems_3hM_698_000000000_0001_1_19_H_.._HEEH_12613_0001_0001_0001_0001__11__N
SEHYSYRYSVKNYTEDSERLLLRAVIQFALTVSQKSLQRGLHIEFRVKFTTSGDSITVEVRVRVD VSFPASVQLHTAVEMHHWCIPFSVDGQPAPSLRWLFNGSVLNETSFIFTEFLEPAANETVRHGCLRLNQPTHVNNGNYTLLAANPFGQASASIMAAFMDNP bcov_revert_r1_HEEH_10552_000000000_0001_44_64_H_.._EHEE_10515_0001_0003_0001_0001__36__S
DHEELLVYAIALIALRVVKKMGRPFRLTVQFGGKTVTFDFDSDPDQVRKVAETILKWERDIKRK VSFPASVQLHTAVEMHHWCIPFSVDGQPAPSLRWLFNGSVLNETSFIFTEFLEPAANETVRHGCLRLNQPTHVNNGNYTLLAANPFGQASASIMAAFMDNP bcov_6ala_r1_ems_3hM_698_000000000_0001_1_19_H_.._HEEH_08998_0001_0001_0001__21__M
DEKLKKIKKWITEEARKAGVDRELFELAELLLLLAYLDGLFDPKKLAKRLLKLLRKEVKK VSFPASVQLHTAVEMHHWCIPFSVDGQPAPSLRWLFNGSVLNETSFIFTEFLEPAANETVRHGCLRLNQPTHVNNGNYTLLAANPFGQASASIMAAFMDNP bcov_revert_r1_HEEH_24497_000000002_0001_43_64_H_.._HHH_eva_0013_0001_0002_0001_0001__25__F
DEIEKRLRTALEELVRADKNNDEEKVRKAWQYAVQIVIEANDDNVSKLASKIYRELAKRVKS VSFPASVQLHTAVEMHHWCIPFSVDGQPAPSLRWLFNGSVLNETSFIFTEFLEPAANETVRHGCLRLNQPTHVNNGNYTLLAANPFGQASASIMAAFMDNP longxing_Cationpi_ems_3hM_487_000000004_0001_0002__32__Y
SEHYSYRYSVKNTTEDSERLLLRAVIQFALTVSQKALQRGLHIEFRVKFTTSGDSITVEVRVRVD VSFPASVQLHTAVEMHHWCIPFSVDGQPAPSLRWLFNGSVLNETSFIFTEFLEPAANETVRHGCLRLNQPTHVNNGNYTLLAANPFGQASASIMAAFMDNP bcov_revert_r1_HEEH_10552_000000000_0001_44_64_H_.._EHEE_10515_0001_0003_0001_0001__13__T
DWKDQASELLDKLIKKARSNRDDELAKELLKLLLRARWASHLSDDERAKKLLKKIVEEARKM VSFPASVQLHTAVEMHHWCIPFSVDGQPAPSLRWLFNGSVLNETSFIFTEFLEPAANETVRHGCLRLNQPTHVNNGNYTLLAANPFGQASASIMAAFMDNP bcov_revert_r1_HEEH_24497_000000002_0001_43_64_H_.._ems_3hC_101_0001_0001_0006_0001_0001__29__L
DEEDKLVEWHLVIAEIAARFLQRPLRLTVRFNGFTVRVDVNTDPNVRKKAREKLTEFLKKVKKT VSFPASVQLHTAVEMHHWCIPFSVDGQPAPSLRWLFNGSVLNETSFIFTEFLEPAANETVRHGCLRLNQPTHVNNGNYTLLAANPFGQASASIMAAFMDNP bcov_6ala_r1_HEEH_10552_000000000_0001_44_64_H_.._HEEH_20750_0001_0003_0001_0001__57__F
SEHYSYRYSVKNYTEDSERLLLKAVIQFALTVSQKALQRGLHIEFRVKFTTSGDSITVEVRVRVD VSFPASVQLHTAVEMHHWCIPFSVDGQPAPSLRWLFNGSVLNETSFIFTEFLEPAANETVRHGCLRLNQPTHVNNGNYTLLAANPFGQASASIMAAFMDNP bcov_revert_r1_HEEH_10552_000000000_0001_44_64_H_.._EHEE_10515_0001_0003_0001_0001__23__K
DHEELLVYAIALIALRVVKKLGRPFRLTVQFGGKTVTFDFDSDPDIVRKVAETILKWERDIKRK VSFPASVQLHTAVEMHHWCIPFSVDGQPAPSLRWLFNGSVLNETSFIFTEFLEPAANETVRHGCLRLNQPTHVNNGNYTLLAANPFGQASASIMAAFMDNP bcov_6ala_r1_ems_3hM_698_000000000_0001_1_19_H_.._HEEH_08998_0001_0001_0001__46__I
SIRITVQITVDKRDEDSEIRAVLLAILVSHHNELLAKKLNTSVRYSITVTEENGQLKVRVEVEVQ VSFPASVQLHTAVEMHHWCIPFSVDGQPAPSLRWLFNGSVLNETSFIFTEFLEPAANETVRHGCLRLNQPTHVNNGNYTLLAANPFGQASASIMAAFMDNP bcov_revert_r1_HEEH_10552_000000000_0001_44_64_H_.._EHEE_06923_0001_0003_0001_0001__32__N
SPEEELKKLEKIAKKKGDTRALSVIQVAKKAYKKGEEWTLRIALHIAKQLL VSFPASVQLHTAVEMHHWCIPFSVDGQPAPSLRWLFNGSVLNETSFIFTEFLEPAANETVRHGCLRLNQPTHVNNGNYTLLAANPFGQASASIMAAFMDNP longxing_Cationpi_HHH_eva_0513_000000006_0001_0002__36__E
SEEHDKLLVELLIVIVLELAEKTDHVRFKFVNVTINVSGSLSPEEIETLVRRLLEKAVEILKKF VSFPASVQLHTAVEMHHWCIPFSVDGQPAPSLRWLFNGSVLNETSFIFTEFLEPAANETVRHGCLRLNQPTHVNNGNYTLLAANPFGQASASIMAAFMDNP bcov_6ala_r1_HEEH_22785_000000003_0001_44_64_H_.._HEEH_24991_0001_0001_0001_0001__16__V
SEHYSYRYSVKNYTEDSERLLLRAVIQFALTVSQKALQRGLHIEFRVKFTTSGDSITVELRVRVD VSFPASVQLHTAVEMHHWCIPFSVDGQPAPSLRWLFNGSVLNETSFIFTEFLEPAANETVRHGCLRLNQPTHVNNGNYTLLAANPFGQASASIMAAFMDNP bcov_revert_r1_HEEH_10552_000000000_0001_44_64_H_.._EHEE_10515_0001_0003_0001_0001__60__L
EEEKKLLTELKKLATKAVRNNDTDIVYKVIVLLVLILLEAQDPEVRELVERLVETLQKLLRQ VSFPASVQLHTAVEMHHWCIPFSVDGQPAPSLRWLFNGSVLNETSFIFTEFLEPAANETVRHGCLRLNQPTHVNNGNYTLLAANPFGQASASIMAAFMDNP bcov_6ala_r1_HEEH_13973_000000000_0001_1_20_H_.._ems_3hM_2201_0001_0003_0001_0001__57__Q
DEIEKRTRTALEELVRADKNNDEEKVRKAWQKAVQIVIEANDDNVSKLASKIYRELAKRVKS VSFPASVQLHTAVEMHHWCIPFSVDGQPAPSLRWLFNGSVLNETSFIFTEFLEPAANETVRHGCLRLNQPTHVNNGNYTLLAANPFGQASASIMAAFMDNP longxing_Cationpi_ems_3hM_487_000000004_0001_0002__7__T
DEKLKKIKKWITEEARKAGVDRELIELAELALLLAYLDGLFDPKKLAKRLLKLLRKEVKK VSFPASVQLHTAVEMHHWCIPFSVDGQPAPSLRWLFNGSVLNETSFIFTEFLEPAANETVRHGCLRLNQPTHVNNGNYTLLAANPFGQASASIMAAFMDNP bcov_revert_r1_HEEH_24497_000000002_0001_43_64_H_.._HHH_eva_0013_0001_0002_0001_0001__31__A
LEIEKRLRTALEELVRADKNNDEEKVRKAWQKAVQIVIEANDDNVSKLASKIYRELAKRVKS VSFPASVQLHTAVEMHHWCIPFSVDGQPAPSLRWLFNGSVLNETSFIFTEFLEPAANETVRHGCLRLNQPTHVNNGNYTLLAANPFGQASASIMAAFMDNP longxing_Cationpi_ems_3hM_487_000000004_0001_0002__1__L
DWKDQASELLDKLIKKARSNRDDELAKFVLKLLLRARWASHLSDDERAKKLLKKIVEEARKM VSFPASVQLHTAVEMHHWCIPFSVDGQPAPSLRWLFNGSVLNETSFIFTEFLEPAANETVRHGCLRLNQPTHVNNGNYTLLAANPFGQASASIMAAFMDNP bcov_revert_r1_HEEH_24497_000000002_0001_43_64_H_.._ems_3hC_101_0001_0001_0006_0001_0001__28__F
DEIEKRLRTALEELVRAAKNNDEEKVRKAWQKAVQIVIEANDDNVSKLASKIYRELAKRVKS VSFPASVQLHTAVEMHHWCIPFSVDGQPAPSLRWLFNGSVLNETSFIFTEFLEPAANETVRHGCLRLNQPTHVNNGNYTLLAANPFGQASASIMAAFMDNP longxing_Cationpi_ems_3hM_487_000000004_0001_0002__18__A
DWKDQASELLDKLIKKARSNRDDELAKEVLKLLLRVRWASHLSDDERAKKLLKKIVEEARKM VSFPASVQLHTAVEMHHWCIPFSVDGQPAPSLRWLFNGSVLNETSFIFTEFLEPAANETVRHGCLRLNQPTHVNNGNYTLLAANPFGQASASIMAAFMDNP bcov_revert_r1_HEEH_24497_000000002_0001_43_64_H_.._ems_3hC_101_0001_0001_0006_0001_0001__36__V
RDELKERIFKTIVRAVVTGDPELLFEAKKLLEKLKKLGRLDQSAKQLEKAVRFVEKQLRS VSFPASVQLHTAVEMHHWCIPFSVDGQPAPSLRWLFNGSVLNETSFIFTEFLEPAANETVRHGCLRLNQPTHVNNGNYTLLAANPFGQASASIMAAFMDNP longxing_CationpiFixed_HHH_eva_0229_000000001_0001_0001__25__F
SLELQVLLILLLVQWAAKAGLPLVDELYKIAEKLLEELKKSARDPRQLREAELLEWVLKVVYKG VSFPASVQLHTAVEMHHWCIPFSVDGQPAPSLRWLFNGSVLNETSFIFTEFLEPAANETVRHGCLRLNQPTHVNNGNYTLLAANPFGQASASIMAAFMDNP bcov_revert_r1_ems_p1-15H-GBL-16H-GBL-15H_0593_0001_0001_0002_000000000_0001_19_33_H_.._ems_3hC_223_0001_0001_0001_0001_0001__15__W
DEELKKLFQTLVKRVEELAKDPRNREEVLKLLILAVLVALEIGNPELRKQVEELLKKVLKLLES VSFPASVQLHTAVEMHHWCIPFSVDGQPAPSLRWLFNGSVLNETSFIFTEFLEPAANETVRHGCLRLNQPTHVNNGNYTLLAANPFGQASASIMAAFMDNP bcov_6ala_r1_HEEH_13973_000000000_0001_1_20_H_.._ems_3hM_1933_0001_0001_0001_0001__55__L
DEIEKRLRTALEELTRADKNNDEEKVRKAWQKAVQIVIEANDDNVSKLASKIYRELAKRVKS VSFPASVQLHTAVEMHHWCIPFSVDGQPAPSLRWLFNGSVLNETSFIFTEFLEPAANETVRHGCLRLNQPTHVNNGNYTLLAANPFGQASASIMAAFMDNP longxing_Cationpi_ems_3hM_487_000000004_0001_0002__15__T
SLELQVLLILLLIQEAAKAGLPLVDELYKIAEKLLEELKKSARDPRQLREAELLEWVLKVVYKG VSFPASVQLHTAVEMHHWCIPFSVDGQPAPSLRWLFNGSVLNETSFIFTEFLEPAANETVRHGCLRLNQPTHVNNGNYTLLAANPFGQASASIMAAFMDNP bcov_revert_r1_ems_p1-15H-GBL-16H-GBL-15H_0593_0001_0001_0002_000000000_0001_19_33_H_.._ems_3hC_223_0001_0001_0001_0001_0001__13__I
SIRITVQITVDKRDEDSEIRAVLLAILVSHHAELLAKKLNTSVRYSITVTEENGQLKVRVEVELQ VSFPASVQLHTAVEMHHWCIPFSVDGQPAPSLRWLFNGSVLNETSFIFTEFLEPAANETVRHGCLRLNQPTHVNNGNYTLLAANPFGQASASIMAAFMDNP bcov_revert_r1_HEEH_10552_000000000_0001_44_64_H_.._EHEE_06923_0001_0003_0001_0001__64__L
DEELKKLFQTIVKRVEELAKDPRNREEVLKLLILAVLVALEIGNPELRKQVEELVKKVLKLLES VSFPASVQLHTAVEMHHWCIPFSVDGQPAPSLRWLFNGSVLNETSFIFTEFLEPAANETVRHGCLRLNQPTHVNNGNYTLLAANPFGQASASIMAAFMDNP bcov_6ala_r1_HEEH_13973_000000000_0001_1_20_H_.._ems_3hM_1933_0001_0001_0001_0001__11__I
DEWVVWILILVRVALDRARTNNTTVEVQVNVNNVRVNIRITTDPDEVRKLLRKALELALKLLKK VSFPASVQLHTAVEMHHWCIPFSVDGQPAPSLRWLFNGSVLNETSFIFTEFLEPAANETVRHGCLRLNQPTHVNNGNYTLLAANPFGQASASIMAAFMDNP bcov_revert_r1_ems_3hM_698_000000000_0001_1_19_H_.._HEEH_12613_0001_0001_0001_0001__3__W
SEHYSYRYSVKNYTEDSERLLLRAVIQFALTVSQKALQRGLHIEFRVKFTTSGDSTTVEVRVRVD VSFPASVQLHTAVEMHHWCIPFSVDGQPAPSLRWLFNGSVLNETSFIFTEFLEPAANETVRHGCLRLNQPTHVNNGNYTLLAANPFGQASASIMAAFMDNP bcov_revert_r1_HEEH_10552_000000000_0001_44_64_H_.._EHEE_10515_0001_0003_0001_0001__56__T
RDELKERIFKTIVRAVVTGDTELLKEAKKLLEKLKKLGRLDQSAKQLEKAVRFVEKQLRS VSFPASVQLHTAVEMHHWCIPFSVDGQPAPSLRWLFNGSVLNETSFIFTEFLEPAANETVRHGCLRLNQPTHVNNGNYTLLAANPFGQASASIMAAFMDNP longxing_CationpiFixed_HHH_eva_0229_000000001_0001_0001__21__T
SYTYSFTVDVQGDDEDAQRLLRLALLQAIWTASKIAKDLNLTLRFEVRRSQSGDQVTVTIEFRIN VSFPASVQLHTAVEMHHWCIPFSVDGQPAPSLRWLFNGSVLNETSFIFTEFLEPAANETVRHGCLRLNQPTHVNNGNYTLLAANPFGQASASIMAAFMDNP bcov_revert_r1_HEEH_24497_000000002_0001_43_64_H_.._EHEE_03015_0001_0001_0001_0001__22__R
DEIEKRLRTALEELVRADKNNDEEKVRKAWQKMVQIVIEANDDNVSKLASKIYRELAKRVKS VSFPASVQLHTAVEMHHWCIPFSVDGQPAPSLRWLFNGSVLNETSFIFTEFLEPAANETVRHGCLRLNQPTHVNNGNYTLLAANPFGQASASIMAAFMDNP longxing_Cationpi_ems_3hM_487_000000004_0001_0002__33__M
SLELQVLLILLLVQEAAKAGLPLVDELYKIAEKLLEELKKSLRDPRQLREAELLEWVLKVVYKG VSFPASVQLHTAVEMHHWCIPFSVDGQPAPSLRWLFNGSVLNETSFIFTEFLEPAANETVRHGCLRLNQPTHVNNGNYTLLAANPFGQASASIMAAFMDNP bcov_revert_r1_ems_p1-15H-GBL-16H-GBL-15H_0593_0001_0001_0002_000000000_0001_19_33_H_.._ems_3hC_223_0001_0001_0001_0001_0001__42__L
DEIEKRLRTALEELVRADKNNDEEKVRKAWQKAVQIVIEANDDNVSKLASKIHRELAKRVKS VSFPASVQLHTAVEMHHWCIPFSVDGQPAPSLRWLFNGSVLNETSFIFTEFLEPAANETVRHGCLRLNQPTHVNNGNYTLLAANPFGQASASIMAAFMDNP longxing_Cationpi_ems_3hM_487_000000004_0001_0002__53__H
QEIEKRLRTALEELVRADKNNDEEKVRKAWQKAVQIVIEANDDNVSKLASKIYRELAKRVKS VSFPASVQLHTAVEMHHWCIPFSVDGQPAPSLRWLFNGSVLNETSFIFTEFLEPAANETVRHGCLRLNQPTHVNNGNYTLLAANPFGQASASIMAAFMDNP longxing_Cationpi_ems_3hM_487_000000004_0001_0002__1__Q
DEVVVWILILVRVALDRARTNNTTVEVQVNVNNVRVNIRITTDPDEVRKLRRKALELALKLLKK VSFPASVQLHTAVEMHHWCIPFSVDGQPAPSLRWLFNGSVLNETSFIFTEFLEPAANETVRHGCLRLNQPTHVNNGNYTLLAANPFGQASASIMAAFMDNP bcov_revert_r1_ems_3hM_698_000000000_0001_1_19_H_.._HEEH_12613_0001_0001_0001_0001__51__R
SEHYSYRYSVKNYTEDSERLQLRAVIQFALTVSQKALQRGLHIEFRVKFTTSGDSITVEVRVRVD VSFPASVQLHTAVEMHHWCIPFSVDGQPAPSLRWLFNGSVLNETSFIFTEFLEPAANETVRHGCLRLNQPTHVNNGNYTLLAANPFGQASASIMAAFMDNP bcov_revert_r1_HEEH_10552_000000000_0001_44_64_H_.._EHEE_10515_0001_0003_0001_0001__21__Q
DEEDKLVEWHLVIAEIAARILQRPLRLTVRFNGFTVRVDVNTDPNVRKKAREKLTEWLKKVKKT VSFPASVQLHTAVEMHHWCIPFSVDGQPAPSLRWLFNGSVLNETSFIFTEFLEPAANETVRHGCLRLNQPTHVNNGNYTLLAANPFGQASASIMAAFMDNP bcov_6ala_r1_HEEH_10552_000000000_0001_44_64_H_.._HEEH_20750_0001_0003_0001_0001__20__I
DEEDKLVEWHLYIAEIAARFLQRPLRLTVRFNGFTVRVDVNTDPNVRKKAREKLTEWLKKVKKT VSFPASVQLHTAVEMHHWCIPFSVDGQPAPSLRWLFNGSVLNETSFIFTEFLEPAANETVRHGCLRLNQPTHVNNGNYTLLAANPFGQASASIMAAFMDNP bcov_6ala_r1_HEEH_10552_000000000_0001_44_64_H_.._HEEH_20750_0001_0003_0001_0001__12__Y
SEHYSYRYSVKNYTEDSERLLLRAVIQFALTVSQKAIQRGLHIEFRVKFTTSGDSITVEVRVRVD VSFPASVQLHTAVEMHHWCIPFSVDGQPAPSLRWLFNGSVLNETSFIFTEFLEPAANETVRHGCLRLNQPTHVNNGNYTLLAANPFGQASASIMAAFMDNP bcov_revert_r1_HEEH_10552_000000000_0001_44_64_H_.._EHEE_10515_0001_0003_0001_0001__37__I
SYTYSFTVDVQGDDEDAQRLLLLALLQAIWTASKIAKDLNLTLRFEVRRSQSGDQVTVTWEFRIN VSFPASVQLHTAVEMHHWCIPFSVDGQPAPSLRWLFNGSVLNETSFIFTEFLEPAANETVRHGCLRLNQPTHVNNGNYTLLAANPFGQASASIMAAFMDNP bcov_revert_r1_HEEH_24497_000000002_0001_43_64_H_.._EHEE_03015_0001_0001_0001_0001__60__W
SEEHDKLLVELLIVIILELAEKTDHVRFKFVNVTINVSGSLSPEEIETLVRRLLEKIVEILKKF VSFPASVQLHTAVEMHHWCIPFSVDGQPAPSLRWLFNGSVLNETSFIFTEFLEPAANETVRHGCLRLNQPTHVNNGNYTLLAANPFGQASASIMAAFMDNP bcov_6ala_r1_HEEH_22785_000000003_0001_44_64_H_.._HEEH_24991_0001_0001_0001_0001__57__I
DEEDKIVEWHLVIAEIAARFLQRPLRLTVRFNGFTVRVDVNTDPNVRKKAREKLTEWLKKVKKT VSFPASVQLHTAVEMHHWCIPFSVDGQPAPSLRWLFNGSVLNETSFIFTEFLEPAANETVRHGCLRLNQPTHVNNGNYTLLAANPFGQASASIMAAFMDNP bcov_6ala_r1_HEEH_10552_000000000_0001_44_64_H_.._HEEH_20750_0001_0003_0001_0001__6__I
DEIEKRLRTALEELVRADKNNDEEKVRKAWQKIVQIVIEANDDNVSKLASKIYRELAKRVKS VSFPASVQLHTAVEMHHWCIPFSVDGQPAPSLRWLFNGSVLNETSFIFTEFLEPAANETVRHGCLRLNQPTHVNNGNYTLLAANPFGQASASIMAAFMDNP longxing_Cationpi_ems_3hM_487_000000004_0001_0002__33__I
DEEEKRILKKLKEVLRSLSSIPDPTMQKVVETAWKLAVEAVIKNDKELLKKVAEYAERILKKA VSFPASVQLHTAVEMHHWCIPFSVDGQPAPSLRWLFNGSVLNETSFIFTEFLEPAANETVRHGCLRLNQPTHVNNGNYTLLAANPFGQASASIMAAFMDNP longxing_Cationpi_ems_3hM_2634_000000026_0001_0001__26__M
DEVVVWILILVRVALDRARTNNTTVEVQVNVNNVRVNIRITTDPDEVRKLLRKAYELALKLLKK VSFPASVQLHTAVEMHHWCIPFSVDGQPAPSLRWLFNGSVLNETSFIFTEFLEPAANETVRHGCLRLNQPTHVNNGNYTLLAANPFGQASASIMAAFMDNP bcov_revert_r1_ems_3hM_698_000000000_0001_1_19_H_.._HEEH_12613_0001_0001_0001_0001__55__Y
SLELQVLLILLLVQEAAKAGLPLVDELYKIAEKLLEELKKSARDPRQLREAEVLEWVLKVVYKG VSFPASVQLHTAVEMHHWCIPFSVDGQPAPSLRWLFNGSVLNETSFIFTEFLEPAANETVRHGCLRLNQPTHVNNGNYTLLAANPFGQASASIMAAFMDNP bcov_revert_r1_ems_p1-15H-GBL-16H-GBL-15H_0593_0001_0001_0002_000000000_0001_19_33_H_.._ems_3hC_223_0001_0001_0001_0001_0001__53__V
SEEHDKLLVELLIVIILELAEKTDHVRFKFFNVTINVSGSLSPEEIETLVRRLLEKAVEILKKF VSFPASVQLHTAVEMHHWCIPFSVDGQPAPSLRWLFNGSVLNETSFIFTEFLEPAANETVRHGCLRLNQPTHVNNGNYTLLAANPFGQASASIMAAFMDNP bcov_6ala_r1_HEEH_22785_000000003_0001_44_64_H_.._HEEH_24991_0001_0001_0001_0001__31__F
DEEDKLVEWHLVIAEIAARFLQRPLRLTVRFNGFTVRVDVNTDPNVRKKAREKLTEALKKVKKT VSFPASVQLHTAVEMHHWCIPFSVDGQPAPSLRWLFNGSVLNETSFIFTEFLEPAANETVRHGCLRLNQPTHVNNGNYTLLAANPFGQASASIMAAFMDNP bcov_6ala_r1_HEEH_10552_000000000_0001_44_64_H_.._HEEH_20750_0001_0003_0001_0001__57__A
DEIEKRLRTADEELVRADKNNDEEKVRKAWQKAVQIVIEANDDNVSKLASKIYRELAKRVKS VSFPASVQLHTAVEMHHWCIPFSVDGQPAPSLRWLFNGSVLNETSFIFTEFLEPAANETVRHGCLRLNQPTHVNNGNYTLLAANPFGQASASIMAAFMDNP longxing_Cationpi_ems_3hM_487_000000004_0001_0002__11__D
DEELKKLFQTLVKRVEELAKDPRNREEVLKLLILAVLVALEIGNPELRKQVEELVKHVLKLLES VSFPASVQLHTAVEMHHWCIPFSVDGQPAPSLRWLFNGSVLNETSFIFTEFLEPAANETVRHGCLRLNQPTHVNNGNYTLLAANPFGQASASIMAAFMDNP bcov_6ala_r1_HEEH_13973_000000000_0001_1_20_H_.._ems_3hM_1933_0001_0001_0001_0001__57__H
DEEDKLVEWHLVIAEIAARFLQRPARLTVRFNGFTVRVDVNTDPNVRKKAREKLTEWLKKVKKT VSFPASVQLHTAVEMHHWCIPFSVDGQPAPSLRWLFNGSVLNETSFIFTEFLEPAANETVRHGCLRLNQPTHVNNGNYTLLAANPFGQASASIMAAFMDNP bcov_6ala_r1_HEEH_10552_000000000_0001_44_64_H_.._HEEH_20750_0001_0003_0001_0001__25__A
SEEHDKLLVELLIVIILELAEKTDHVRFKAVNVTINVSGSLSPEEIETLVRRLLEKAVEILKKF VSFPASVQLHTAVEMHHWCIPFSVDGQPAPSLRWLFNGSVLNETSFIFTEFLEPAANETVRHGCLRLNQPTHVNNGNYTLLAANPFGQASASIMAAFMDNP bcov_6ala_r1_HEEH_22785_000000003_0001_44_64_H_.._HEEH_24991_0001_0001_0001_0001__30__A
DEIEKRLRTALEELVRADKNNDEEKVRKAWQKAVQIVIEANDDNVSKLASGIYRELAKRVKS VSFPASVQLHTAVEMHHWCIPFSVDGQPAPSLRWLFNGSVLNETSFIFTEFLEPAANETVRHGCLRLNQPTHVNNGNYTLLAANPFGQASASIMAAFMDNP longxing_Cationpi_ems_3hM_487_000000004_0001_0002__51__G
DEEDKLVEWHLVIAEIAARFLQRPLRLTVRNNGFTVRVDVNTDPNVRKKAREKLTEWLKKVKKT VSFPASVQLHTAVEMHHWCIPFSVDGQPAPSLRWLFNGSVLNETSFIFTEFLEPAANETVRHGCLRLNQPTHVNNGNYTLLAANPFGQASASIMAAFMDNP bcov_6ala_r1_HEEH_10552_000000000_0001_44_64_H_.._HEEH_20750_0001_0003_0001_0001__31__N
DWKDQASELLDKLIKKARSNRDDELAKEVLKLLLRAIWASHLSDDERAKKLLKKIVEEARKM VSFPASVQLHTAVEMHHWCIPFSVDGQPAPSLRWLFNGSVLNETSFIFTEFLEPAANETVRHGCLRLNQPTHVNNGNYTLLAANPFGQASASIMAAFMDNP bcov_revert_r1_HEEH_24497_000000002_0001_43_64_H_.._ems_3hC_101_0001_0001_0006_0001_0001__37__I
EEEKKLLTELKKLATKAVRNNDTDIVYKDIVLLVLILLEAQDPEVRELVERLVETLRKLLRQ VSFPASVQLHTAVEMHHWCIPFSVDGQPAPSLRWLFNGSVLNETSFIFTEFLEPAANETVRHGCLRLNQPTHVNNGNYTLLAANPFGQASASIMAAFMDNP bcov_6ala_r1_HEEH_13973_000000000_0001_1_20_H_.._ems_3hM_2201_0001_0003_0001_0001__29__D
DEIEKRLRTALEELVRADKNNDEEKVRKAWWKAVQIVIEANDDNVSKLASKIYRELAKRVKS VSFPASVQLHTAVEMHHWCIPFSVDGQPAPSLRWLFNGSVLNETSFIFTEFLEPAANETVRHGCLRLNQPTHVNNGNYTLLAANPFGQASASIMAAFMDNP longxing_Cationpi_ems_3hM_487_000000004_0001_0002__31__W
DEIEKRLRTALEELVRADKNNDEEKVRKAWQKAVQIVIEENDDNVSKLASKIYRELAKRVKS VSFPASVQLHTAVEMHHWCIPFSVDGQPAPSLRWLFNGSVLNETSFIFTEFLEPAANETVRHGCLRLNQPTHVNNGNYTLLAANPFGQASASIMAAFMDNP longxing_Cationpi_ems_3hM_487_000000004_0001_0002__40__E
DEIDKRLRTALEELVRADKNNDEEKVRKAWQKAVQIVIEANDDNVSKLASKIYRELAKRVKS VSFPASVQLHTAVEMHHWCIPFSVDGQPAPSLRWLFNGSVLNETSFIFTEFLEPAANETVRHGCLRLNQPTHVNNGNYTLLAANPFGQASASIMAAFMDNP longxing_Cationpi_ems_3hM_487_000000004_0001_0002__4__D
SEEHDKLLVELVIVIILELAEKTDHVRFKFVNVTINVSGSLSPEEIETLVRRLLEKAVEILKKF VSFPASVQLHTAVEMHHWCIPFSVDGQPAPSLRWLFNGSVLNETSFIFTEFLEPAANETVRHGCLRLNQPTHVNNGNYTLLAANPFGQASASIMAAFMDNP bcov_6ala_r1_HEEH_22785_000000003_0001_44_64_H_.._HEEH_24991_0001_0001_0001_0001__12__V
DHEEQLVYAIALIALRVVKKLGRPFRLTVQFGGKTVTFDFDSDPDQVRKVAETILKWERDIKRK VSFPASVQLHTAVEMHHWCIPFSVDGQPAPSLRWLFNGSVLNETSFIFTEFLEPAANETVRHGCLRLNQPTHVNNGNYTLLAANPFGQASASIMAAFMDNP bcov_6ala_r1_ems_3hM_698_000000000_0001_1_19_H_.._HEEH_08998_0001_0001_0001__5__Q
DEEEKRILKKLKEVLRSLSSAPDPTAQKVVETAWKLAVEAVIKNDKELLKKVAEYAERILKKA VSFPASVQLHTAVEMHHWCIPFSVDGQPAPSLRWLFNGSVLNETSFIFTEFLEPAANETVRHGCLRLNQPTHVNNGNYTLLAANPFGQASASIMAAFMDNP longxing_Cationpi_ems_3hM_2634_000000026_0001_0001__21__A
DWKDQASELLDKLIKKARSNRDDELAKEVLKLLLRARWMSHLSDDERAKKLLKKIVEEARKM VSFPASVQLHTAVEMHHWCIPFSVDGQPAPSLRWLFNGSVLNETSFIFTEFLEPAANETVRHGCLRLNQPTHVNNGNYTLLAANPFGQASASIMAAFMDNP bcov_revert_r1_HEEH_24497_000000002_0001_43_64_H_.._ems_3hC_101_0001_0001_0006_0001_0001__39__M
SLELQVLLILLLVQEAAKAGLPLMDELYKIAEKLLEELKKSARDPRQLREAELLEWVLKVVYKG VSFPASVQLHTAVEMHHWCIPFSVDGQPAPSLRWLFNGSVLNETSFIFTEFLEPAANETVRHGCLRLNQPTHVNNGNYTLLAANPFGQASASIMAAFMDNP bcov_revert_r1_ems_p1-15H-GBL-16H-GBL-15H_0593_0001_0001_0002_000000000_0001_19_33_H_.._ems_3hC_223_0001_0001_0001_0001_0001__24__M
DSIEKRLRTALEELVRADKNNDEEKVRKAWQKAVQIVIEANDDNVSKLASKIYRELAKRVKS VSFPASVQLHTAVEMHHWCIPFSVDGQPAPSLRWLFNGSVLNETSFIFTEFLEPAANETVRHGCLRLNQPTHVNNGNYTLLAANPFGQASASIMAAFMDNP longxing_Cationpi_ems_3hM_487_000000004_0001_0002__2__S
DWKDQASELLDKLIKKARSNRDDELIKEVLKLLLRARWASHLSDDERAKKLLKKIVEEARKM VSFPASVQLHTAVEMHHWCIPFSVDGQPAPSLRWLFNGSVLNETSFIFTEFLEPAANETVRHGCLRLNQPTHVNNGNYTLLAANPFGQASASIMAAFMDNP bcov_revert_r1_HEEH_24497_000000002_0001_43_64_H_.._ems_3hC_101_0001_0001_0006_0001_0001__26__I
SIRITVQITVDKRDEDSEIRAVLLAILISHHAELLAKKLNTSVRYSITVTEENGQLKVRVEVEVQ VSFPASVQLHTAVEMHHWCIPFSVDGQPAPSLRWLFNGSVLNETSFIFTEFLEPAANETVRHGCLRLNQPTHVNNGNYTLLAANPFGQASASIMAAFMDNP bcov_revert_r1_HEEH_10552_000000000_0001_44_64_H_.._EHEE_06923_0001_0003_0001_0001__28__I
DEIEKRDRTALEELVRADKNNDEEKVRKAWQKAVQIVIEANDDNVSKLASKIYRELAKRVKS VSFPASVQLHTAVEMHHWCIPFSVDGQPAPSLRWLFNGSVLNETSFIFTEFLEPAANETVRHGCLRLNQPTHVNNGNYTLLAANPFGQASASIMAAFMDNP longxing_Cationpi_ems_3hM_487_000000004_0001_0002__7__D
SDEKLKRLEKIAKKKGAWKALVAIHLAKLASKVGDEKTLRSAEKLAEKILS VSFPASVQLHTAVEMHHWCIPFSVDGQPAPSLRWLFNGSVLNETSFIFTEFLEPAANETVRHGCLRLNQPTHVNNGNYTLLAANPFGQASASIMAAFMDN longxing_Motif2_ems_p1-14H-GBL-16H-GBL-15H_0729_0001_0001_0001_0001_0001_0002__33__V
DEKLKKIKKWITEEARKAGVDREHIELAELLLLLAYLDGLFDPKKLAKRLLKLLRKEVKK VSFPASVQLHTAVEMHHWCIPFSVDGQPAPSLRWLFNGSVLNETSFIFTEFLEPAANETVRHGCLRLNQPTHVNNGNYTLLAANPFGQASASIMAAFMDNP bcov_revert_r1_HEEH_24497_000000002_0001_43_64_H_.._HHH_eva_0013_0001_0002_0001_0001__24__H
DEIEKRLRTALEELVRADKNNDEEKVRKAWQKAVQIVIEANDDNASKLASKIYRELAKRVKS VSFPASVQLHTAVEMHHWCIPFSVDGQPAPSLRWLFNGSVLNETSFIFTEFLEPAANETVRHGCLRLNQPTHVNNGNYTLLAANPFGQASASIMAAFMDNP longxing_Cationpi_ems_3hM_487_000000004_0001_0002__45__A
DWKDQASELLDKLIKKARSNRDDELAKEVLDLLLRARWASHLSDDERAKKLLKKIVEEARKM VSFPASVQLHTAVEMHHWCIPFSVDGQPAPSLRWLFNGSVLNETSFIFTEFLEPAANETVRHGCLRLNQPTHVNNGNYTLLAANPFGQASASIMAAFMDNP bcov_revert_r1_HEEH_24497_000000002_0001_43_64_H_.._ems_3hC_101_0001_0001_0006_0001_0001__31__D
SEHYSYRYSVKNYTEDSERLLLRAVIQFALTVSIKALQRGLHIEFRVKFTTSGDSITVEVRVRVD VSFPASVQLHTAVEMHHWCIPFSVDGQPAPSLRWLFNGSVLNETSFIFTEFLEPAANETVRHGCLRLNQPTHVNNGNYTLLAANPFGQASASIMAAFMDNP bcov_revert_r1_HEEH_10552_000000000_0001_44_64_H_.._EHEE_10515_0001_0003_0001_0001__34__I
DEKLKKIKKWITEEARKAGVDRELIELAELLLLLAYLDGLFDPKKLAKRLLKLLRKFVKK VSFPASVQLHTAVEMHHWCIPFSVDGQPAPSLRWLFNGSVLNETSFIFTEFLEPAANETVRHGCLRLNQPTHVNNGNYTLLAANPFGQASASIMAAFMDNP bcov_revert_r1_HEEH_24497_000000002_0001_43_64_H_.._HHH_eva_0013_0001_0002_0001_0001__57__F
DEKLKKIKKWITEEARKAGVERELIELAELLLLLAYLDGLFDPKKLAKRLLKLLRKEVKK VSFPASVQLHTAVEMHHWCIPFSVDGQPAPSLRWLFNGSVLNETSFIFTEFLEPAANETVRHGCLRLNQPTHVNNGNYTLLAANPFGQASASIMAAFMDNP bcov_revert_r1_HEEH_24497_000000002_0001_43_64_H_.._HHH_eva_0013_0001_0002_0001_0001__21__E
SYTYSFTKDVQGDDEDAQRLLLLALLQAIWTASKIAKDLNLTLRFEVRRSQSGDQVTVTIEFRIN VSFPASVQLHTAVEMHHWCIPFSVDGQPAPSLRWLFNGSVLNETSFIFTEFLEPAANETVRHGCLRLNQPTHVNNGNYTLLAANPFGQASASIMAAFMDNP bcov_revert_r1_HEEH_24497_000000002_0001_43_64_H_.._EHEE_03015_0001_0001_0001_0001__8__K
DEIEKRLRTALEELVRADKNNDEEKVRKAWQKAVQIVIEANDDNYSKLASKIYRELAKRVKS VSFPASVQLHTAVEMHHWCIPFSVDGQPAPSLRWLFNGSVLNETSFIFTEFLEPAANETVRHGCLRLNQPTHVNNGNYTLLAANPFGQASASIMAAFMDNP longxing_Cationpi_ems_3hM_487_000000004_0001_0002__45__Y
DEELKKLFQTLVKRVEELAKDPRNREEVLKLLILAVMVALEIGNPELRKQVEELVKKVLKLLES VSFPASVQLHTAVEMHHWCIPFSVDGQPAPSLRWLFNGSVLNETSFIFTEFLEPAANETVRHGCLRLNQPTHVNNGNYTLLAANPFGQASASIMAAFMDNP bcov_6ala_r1_HEEH_13973_000000000_0001_1_20_H_.._ems_3hM_1933_0001_0001_0001_0001__37__M
DEELKKLFQTLVKRVEELAKDPRNREEVLKLLILAVLVALEIGNPELRKQVEELVKKVWKLLES VSFPASVQLHTAVEMHHWCIPFSVDGQPAPSLRWLFNGSVLNETSFIFTEFLEPAANETVRHGCLRLNQPTHVNNGNYTLLAANPFGQASASIMAAFMDNP bcov_6ala_r1_HEEH_13973_000000000_0001_1_20_H_.._ems_3hM_1933_0001_0001_0001_0001__59__W
DHEELLVYAIALIALRVVKKLGRPFRLTVQFGGKTVTFDFDSDPDQVRKVAETVLKWERDIKRK VSFPASVQLHTAVEMHHWCIPFSVDGQPAPSLRWLFNGSVLNETSFIFTEFLEPAANETVRHGCLRLNQPTHVNNGNYTLLAANPFGQASASIMAAFMDNP bcov_6ala_r1_ems_3hM_698_000000000_0001_1_19_H_.._HEEH_08998_0001_0001_0001__54__V
DEIEKRLRTALEELVRADKNNDEEKVRKAWQKAVQIVIEANDDNKSKLASKIYRELAKRVKS VSFPASVQLHTAVEMHHWCIPFSVDGQPAPSLRWLFNGSVLNETSFIFTEFLEPAANETVRHGCLRLNQPTHVNNGNYTLLAANPFGQASASIMAAFMDNP longxing_Cationpi_ems_3hM_487_000000004_0001_0002__45__K
SDEKLKRLEKDAKKKGAWKALVAIHLAKLASKRGDEKTLRSAEKLAEKILS VSFPASVQLHTAVEMHHWCIPFSVDGQPAPSLRWLFNGSVLNETSFIFTEFLEPAANETVRHGCLRLNQPTHVNNGNYTLLAANPFGQASASIMAAFMDN longxing_Motif2_ems_p1-14H-GBL-16H-GBL-15H_0729_0001_0001_0001_0001_0001_0002__11__D
DEIEKRLRTALEELVRADANNDEEKVRKAWQKAVQIVIEANDDNVSKLASKIYRELAKRVKS VSFPASVQLHTAVEMHHWCIPFSVDGQPAPSLRWLFNGSVLNETSFIFTEFLEPAANETVRHGCLRLNQPTHVNNGNYTLLAANPFGQASASIMAAFMDNP longxing_Cationpi_ems_3hM_487_000000004_0001_0002__19__A
DWKDQASELLDKLIKKARSNRDDELAKEVLKLLLRLRWASHLSDDERAKKLLKKIVEEARKM VSFPASVQLHTAVEMHHWCIPFSVDGQPAPSLRWLFNGSVLNETSFIFTEFLEPAANETVRHGCLRLNQPTHVNNGNYTLLAANPFGQASASIMAAFMDNP bcov_revert_r1_HEEH_24497_000000002_0001_43_64_H_.._ems_3hC_101_0001_0001_0006_0001_0001__36__L
SLELQVLLILLLVQEAAKAGLPLVDELYKIAEKLLEELKKSARDPRQLREAELLEWRLKVVYKG VSFPASVQLHTAVEMHHWCIPFSVDGQPAPSLRWLFNGSVLNETSFIFTEFLEPAANETVRHGCLRLNQPTHVNNGNYTLLAANPFGQASASIMAAFMDNP bcov_revert_r1_ems_p1-15H-GBL-16H-GBL-15H_0593_0001_0001_0002_000000000_0001_19_33_H_.._ems_3hC_223_0001_0001_0001_0001_0001__57__R
DHEELLVYAIALIALRVVKKLGRPFRLTVQFGGKTVTFDFDSDPDYVRKVAETILKWERDIKRK VSFPASVQLHTAVEMHHWCIPFSVDGQPAPSLRWLFNGSVLNETSFIFTEFLEPAANETVRHGCLRLNQPTHVNNGNYTLLAANPFGQASASIMAAFMDNP bcov_6ala_r1_ems_3hM_698_000000000_0001_1_19_H_.._HEEH_08998_0001_0001_0001__46__Y
DEKLKKIKKWITEEARKAGVDRELIELAELLLLLAYLDGLFDPKKLAKLLLKLLRKEVKK VSFPASVQLHTAVEMHHWCIPFSVDGQPAPSLRWLFNGSVLNETSFIFTEFLEPAANETVRHGCLRLNQPTHVNNGNYTLLAANPFGQASASIMAAFMDNP bcov_revert_r1_HEEH_24497_000000002_0001_43_64_H_.._HHH_eva_0013_0001_0002_0001_0001__49__L
DEIEKRLRTALEELVRADKNNDEEKVRTAWQKAVQIVIEANDDNVSKLASKIYRELAKRVKS VSFPASVQLHTAVEMHHWCIPFSVDGQPAPSLRWLFNGSVLNETSFIFTEFLEPAANETVRHGCLRLNQPTHVNNGNYTLLAANPFGQASASIMAAFMDNP longxing_Cationpi_ems_3hM_487_000000004_0001_0002__28__T
SEEHDKLLVELLIVIILELAEKTDHVRFKFVNVTINVSGSLSPEEIETFVRRLLEKAVEILKKF VSFPASVQLHTAVEMHHWCIPFSVDGQPAPSLRWLFNGSVLNETSFIFTEFLEPAANETVRHGCLRLNQPTHVNNGNYTLLAANPFGQASASIMAAFMDNP bcov_6ala_r1_HEEH_22785_000000003_0001_44_64_H_.._HEEH_24991_0001_0001_0001_0001__49__F
DEIEKRLRTALEELVRADKNNDEEKVRLAWQKAVQIVIEANDDNVSKLASKIYRELAKRVKS VSFPASVQLHTAVEMHHWCIPFSVDGQPAPSLRWLFNGSVLNETSFIFTEFLEPAANETVRHGCLRLNQPTHVNNGNYTLLAANPFGQASASIMAAFMDNP longxing_Cationpi_ems_3hM_487_000000004_0001_0002__28__L
DEIEKRLRTALEEFVRADKNNDEEKVRKAWQKAVQIVIEANDDNVSKLASKIYRELAKRVKS VSFPASVQLHTAVEMHHWCIPFSVDGQPAPSLRWLFNGSVLNETSFIFTEFLEPAANETVRHGCLRLNQPTHVNNGNYTLLAANPFGQASASIMAAFMDNP longxing_Cationpi_ems_3hM_487_000000004_0001_0002__14__F
DEIEKRLRTALEELVRADKGNDEEKVRKAWQKAVQIVIEANDDNVSKLASKIYRELAKRVKS VSFPASVQLHTAVEMHHWCIPFSVDGQPAPSLRWLFNGSVLNETSFIFTEFLEPAANETVRHGCLRLNQPTHVNNGNYTLLAANPFGQASASIMAAFMDNP longxing_Cationpi_ems_3hM_487_000000004_0001_0002__20__G
DEEDKLVEWHLVIAEIAARFLQRPLRLTVRFNGFTVRVDVNTDPNVRKKAREKITEWLKKVKKT VSFPASVQLHTAVEMHHWCIPFSVDGQPAPSLRWLFNGSVLNETSFIFTEFLEPAANETVRHGCLRLNQPTHVNNGNYTLLAANPFGQASASIMAAFMDNP bcov_6ala_r1_HEEH_10552_000000000_0001_44_64_H_.._HEEH_20750_0001_0003_0001_0001__54__I
DEEFKRILKKLKEVLRSLSSIPDPTAQKVVETAWKLAVEAVIKNDKELLKKVAEYAERILKKA VSFPASVQLHTAVEMHHWCIPFSVDGQPAPSLRWLFNGSVLNETSFIFTEFLEPAANETVRHGCLRLNQPTHVNNGNYTLLAANPFGQASASIMAAFMDNP longxing_Cationpi_ems_3hM_2634_000000026_0001_0001__4__F
DEIEKRLRTALEELVRADKNNDEEKVRKAWQMAVQIVIEANDDNVSKLASKIYRELAKRVKS VSFPASVQLHTAVEMHHWCIPFSVDGQPAPSLRWLFNGSVLNETSFIFTEFLEPAANETVRHGCLRLNQPTHVNNGNYTLLAANPFGQASASIMAAFMDNP longxing_Cationpi_ems_3hM_487_000000004_0001_0002__32__M
DEVVVWILILVRVALDRARTNNTTQEVQVNVNNVRVNIRITTDPDEVRKLLRKALELALKLLKK VSFPASVQLHTAVEMHHWCIPFSVDGQPAPSLRWLFNGSVLNETSFIFTEFLEPAANETVRHGCLRLNQPTHVNNGNYTLLAANPFGQASASIMAAFMDNP bcov_revert_r1_ems_3hM_698_000000000_0001_1_19_H_.._HEEH_12613_0001_0001_0001_0001__25__Q
DEIEKRLNTALEELVRADKNNDEEKVRKAWQKAVQIVIEANDDNVSKLASKIYRELAKRVKS VSFPASVQLHTAVEMHHWCIPFSVDGQPAPSLRWLFNGSVLNETSFIFTEFLEPAANETVRHGCLRLNQPTHVNNGNYTLLAANPFGQASASIMAAFMDNP longxing_Cationpi_ems_3hM_487_000000004_0001_0002__8__N
DWKDQASELLDKLIKKARSNRDDELAKEVLKLLLRAKWASHLSDDERAKKLLKKIVEEARKM VSFPASVQLHTAVEMHHWCIPFSVDGQPAPSLRWLFNGSVLNETSFIFTEFLEPAANETVRHGCLRLNQPTHVNNGNYTLLAANPFGQASASIMAAFMDNP bcov_revert_r1_HEEH_24497_000000002_0001_43_64_H_.._ems_3hC_101_0001_0001_0006_0001_0001__37__K
SIRITVQITVDKRDEDSEIRAVLLAIHVSHHAELLAKKLNTSVRYSITVTEENGQLKVRVEVEVQ VSFPASVQLHTAVEMHHWCIPFSVDGQPAPSLRWLFNGSVLNETSFIFTEFLEPAANETVRHGCLRLNQPTHVNNGNYTLLAANPFGQASASIMAAFMDNP bcov_revert_r1_HEEH_10552_000000000_0001_44_64_H_.._EHEE_06923_0001_0003_0001_0001__27__H
SPEEELKKLEKIAKKKGDTRALSVIQVAKKAYKKGDEWLLRIALHIAKQLL VSFPASVQLHTAVEMHHWCIPFSVDGQPAPSLRWLFNGSVLNETSFIFTEFLEPAANETVRHGCLRLNQPTHVNNGNYTLLAANPFGQASASIMAAFMDNP longxing_Cationpi_HHH_eva_0513_000000006_0001_0002__39__L
DEIEKRLRTALEGLVRADKNNDEEKVRKAWQKAVQIVIEANDDNVSKLASKIYRELAKRVKS VSFPASVQLHTAVEMHHWCIPFSVDGQPAPSLRWLFNGSVLNETSFIFTEFLEPAANETVRHGCLRLNQPTHVNNGNYTLLAANPFGQASASIMAAFMDNP longxing_Cationpi_ems_3hM_487_000000004_0001_0002__13__G
EEEKKLYTELKKLATKAVRNNDTDIVYKVIVLLVLILLEAQDPEVRELVERLVETLRKLLRQ VSFPASVQLHTAVEMHHWCIPFSVDGQPAPSLRWLFNGSVLNETSFIFTEFLEPAANETVRHGCLRLNQPTHVNNGNYTLLAANPFGQASASIMAAFMDNP bcov_6ala_r1_HEEH_13973_000000000_0001_1_20_H_.._ems_3hM_2201_0001_0003_0001_0001__7__Y
EEEKKLLTELKKLATKAVRNNDTDIVYKVIVLLVFILLEAQDPEVRELVERLVETLRKLLRQ VSFPASVQLHTAVEMHHWCIPFSVDGQPAPSLRWLFNGSVLNETSFIFTEFLEPAANETVRHGCLRLNQPTHVNNGNYTLLAANPFGQASASIMAAFMDNP bcov_6ala_r1_HEEH_13973_000000000_0001_1_20_H_.._ems_3hM_2201_0001_0003_0001_0001__35__F
DEVVVFILILVRVALDRARTNNTTVEVQVNVNNVRVNIRITTDPDEVRKLLRKALELALKLLKK VSFPASVQLHTAVEMHHWCIPFSVDGQPAPSLRWLFNGSVLNETSFIFTEFLEPAANETVRHGCLRLNQPTHVNNGNYTLLAANPFGQASASIMAAFMDNP bcov_revert_r1_ems_3hM_698_000000000_0001_1_19_H_.._HEEH_12613_0001_0001_0001_0001__6__F
EEHKKLLTELKKLATKAVRNNDTDIVYKVIVLLVLILLEAQDPEVRELVERLVETLRKLLRQ VSFPASVQLHTAVEMHHWCIPFSVDGQPAPSLRWLFNGSVLNETSFIFTEFLEPAANETVRHGCLRLNQPTHVNNGNYTLLAANPFGQASASIMAAFMDNP bcov_6ala_r1_HEEH_13973_000000000_0001_1_20_H_.._ems_3hM_2201_0001_0003_0001_0001__3__H
DEEDKLVEWHLVIAEIAARFLQRPLRLTVRFNGFTVRVDVTTDPNVRKKAREKLTEWLKKVKKT VSFPASVQLHTAVEMHHWCIPFSVDGQPAPSLRWLFNGSVLNETSFIFTEFLEPAANETVRHGCLRLNQPTHVNNGNYTLLAANPFGQASASIMAAFMDNP bcov_6ala_r1_HEEH_10552_000000000_0001_44_64_H_.._HEEH_20750_0001_0003_0001_0001__41__T
DWKDQASELLDKLIKLARSNRDDELAKEVLKLLLRARWASHLSDDERAKKLLKKIVEEARKM VSFPASVQLHTAVEMHHWCIPFSVDGQPAPSLRWLFNGSVLNETSFIFTEFLEPAANETVRHGCLRLNQPTHVNNGNYTLLAANPFGQASASIMAAFMDNP bcov_revert_r1_HEEH_24497_000000002_0001_43_64_H_.._ems_3hC_101_0001_0001_0006_0001_0001__16__L
DEKLKKIKKWITEEARKAGVDRELIELAELLLLLAYLDGLFDPKKLIKRLLKLLRKEVKK VSFPASVQLHTAVEMHHWCIPFSVDGQPAPSLRWLFNGSVLNETSFIFTEFLEPAANETVRHGCLRLNQPTHVNNGNYTLLAANPFGQASASIMAAFMDNP bcov_revert_r1_HEEH_24497_000000002_0001_43_64_H_.._HHH_eva_0013_0001_0002_0001_0001__47__I
SDEKLKRLEKIAKKKGAWKALVAIHLAKLASKRGDEKTLRSAEKKAEKILS VSFPASVQLHTAVEMHHWCIPFSVDGQPAPSLRWLFNGSVLNETSFIFTEFLEPAANETVRHGCLRLNQPTHVNNGNYTLLAANPFGQASASIMAAFMDN longxing_Motif2_ems_p1-14H-GBL-16H-GBL-15H_0729_0001_0001_0001_0001_0001_0002__45__K
DEIEKRLRTALEELVRADKNNDEEKVRKAWQKAVQIVEEANDDNVSKLASKIYRELAKRVKS VSFPASVQLHTAVEMHHWCIPFSVDGQPAPSLRWLFNGSVLNETSFIFTEFLEPAANETVRHGCLRLNQPTHVNNGNYTLLAANPFGQASASIMAAFMDNP longxing_Cationpi_ems_3hM_487_000000004_0001_0002__38__E
DEEDKLVEWHLVIAEIAARFLQRPLRLVVRFNGFTVRVDVNTDPNVRKKAREKLTEWLKKVKKT VSFPASVQLHTAVEMHHWCIPFSVDGQPAPSLRWLFNGSVLNETSFIFTEFLEPAANETVRHGCLRLNQPTHVNNGNYTLLAANPFGQASASIMAAFMDNP bcov_6ala_r1_HEEH_10552_000000000_0001_44_64_H_.._HEEH_20750_0001_0003_0001_0001__28__V
DEVVVWILILVRVALDFARTNNTTVEVQVNVNNVRVNIRITTDPDEVRKLLRKALELALKLLKK VSFPASVQLHTAVEMHHWCIPFSVDGQPAPSLRWLFNGSVLNETSFIFTEFLEPAANETVRHGCLRLNQPTHVNNGNYTLLAANPFGQASASIMAAFMDNP bcov_revert_r1_ems_3hM_698_000000000_0001_1_19_H_.._HEEH_12613_0001_0001_0001_0001__17__F
DEIEKRLRTALEELVRADKNNDEEKVRKAWQKRVQIVIEANDDNVSKLASKIYRELAKRVKS VSFPASVQLHTAVEMHHWCIPFSVDGQPAPSLRWLFNGSVLNETSFIFTEFLEPAANETVRHGCLRLNQPTHVNNGNYTLLAANPFGQASASIMAAFMDNP longxing_Cationpi_ems_3hM_487_000000004_0001_0002__33__R
DEKLKKIKKWITEEARKAGVDRELIELAELLLLNAYLDGLFDPKKLAKRLLKLLRKEVKK VSFPASVQLHTAVEMHHWCIPFSVDGQPAPSLRWLFNGSVLNETSFIFTEFLEPAANETVRHGCLRLNQPTHVNNGNYTLLAANPFGQASASIMAAFMDNP bcov_revert_r1_HEEH_24497_000000002_0001_43_64_H_.._HHH_eva_0013_0001_0002_0001_0001__34__N
RDELKERIFKTIVRAVVTGDPELLKEAKKLLEKLKKVGRLDQSAKQLEKAVRFVEKQLRS VSFPASVQLHTAVEMHHWCIPFSVDGQPAPSLRWLFNGSVLNETSFIFTEFLEPAANETVRHGCLRLNQPTHVNNGNYTLLAANPFGQASASIMAAFMDNP longxing_CationpiFixed_HHH_eva_0229_000000001_0001_0001__37__V
SLELQVLLILLLVQEAAKAGLPLVDELYKIAEKLLEEAKKSARDPRQLREAELLEWVLKVVYKG VSFPASVQLHTAVEMHHWCIPFSVDGQPAPSLRWLFNGSVLNETSFIFTEFLEPAANETVRHGCLRLNQPTHVNNGNYTLLAANPFGQASASIMAAFMDNP bcov_revert_r1_ems_p1-15H-GBL-16H-GBL-15H_0593_0001_0001_0002_000000000_0001_19_33_H_.._ems_3hC_223_0001_0001_0001_0001_0001__38__A
DEIEKRLRTALEELVRADKNNDEEKVRKAWQKAVQIVIEANDDNVSKLASKIYRELAKRAKS VSFPASVQLHTAVEMHHWCIPFSVDGQPAPSLRWLFNGSVLNETSFIFTEFLEPAANETVRHGCLRLNQPTHVNNGNYTLLAANPFGQASASIMAAFMDNP longxing_Cationpi_ems_3hM_487_000000004_0001_0002__60__A
RDELKERIFKTIVRAVVTGDPELLKEAFKLLEKLKKLGRLDQSAKQLEKAVRFVEKQLRS VSFPASVQLHTAVEMHHWCIPFSVDGQPAPSLRWLFNGSVLNETSFIFTEFLEPAANETVRHGCLRLNQPTHVNNGNYTLLAANPFGQASASIMAAFMDNP longxing_CationpiFixed_HHH_eva_0229_000000001_0001_0001__28__F
SLELQVFLILLLVQEAAKAGLPLVDELYKIAEKLLEELKKSARDPRQLREAELLEWVLKVVYKG VSFPASVQLHTAVEMHHWCIPFSVDGQPAPSLRWLFNGSVLNETSFIFTEFLEPAANETVRHGCLRLNQPTHVNNGNYTLLAANPFGQASASIMAAFMDNP bcov_revert_r1_ems_p1-15H-GBL-16H-GBL-15H_0593_0001_0001_0002_000000000_0001_19_33_H_.._ems_3hC_223_0001_0001_0001_0001_0001__7__F
SEHYSYRYSVKNYTEDSERLLLRAVIQFALTVSQKALQRGLHIEFRVKFTTSGDSITVEVRMRVD VSFPASVQLHTAVEMHHWCIPFSVDGQPAPSLRWLFNGSVLNETSFIFTEFLEPAANETVRHGCLRLNQPTHVNNGNYTLLAANPFGQASASIMAAFMDNP bcov_revert_r1_HEEH_10552_000000000_0001_44_64_H_.._EHEE_10515_0001_0003_0001_0001__62__M
DAIEKRLRTALEELVRADKNNDEEKVRKAWQKAVQIVIEANDDNVSKLASKIYRELAKRVKS VSFPASVQLHTAVEMHHWCIPFSVDGQPAPSLRWLFNGSVLNETSFIFTEFLEPAANETVRHGCLRLNQPTHVNNGNYTLLAANPFGQASASIMAAFMDNP longxing_Cationpi_ems_3hM_487_000000004_0001_0002__2__A
DEEEKRILKKLKEVLRSLSSIPDPTAQKMVETAWKLAVEAVIKNDKELLKKVAEYAERILKKA VSFPASVQLHTAVEMHHWCIPFSVDGQPAPSLRWLFNGSVLNETSFIFTEFLEPAANETVRHGCLRLNQPTHVNNGNYTLLAANPFGQASASIMAAFMDNP longxing_Cationpi_ems_3hM_2634_000000026_0001_0001__29__M
SYTYSFTVDVQGDDEDAQRLLLLALLQAIWTASKIAKDLNLTLRFEFRRSQSGDQVTVTIEFRIN VSFPASVQLHTAVEMHHWCIPFSVDGQPAPSLRWLFNGSVLNETSFIFTEFLEPAANETVRHGCLRLNQPTHVNNGNYTLLAANPFGQASASIMAAFMDNP bcov_revert_r1_HEEH_24497_000000002_0001_43_64_H_.._EHEE_03015_0001_0001_0001_0001__47__F
DHEELLVYAIALIALRVVKKLGRPFRLTVQFGGKTVTFDFDSDPDQVRKVAETILKWLRDIKRK VSFPASVQLHTAVEMHHWCIPFSVDGQPAPSLRWLFNGSVLNETSFIFTEFLEPAANETVRHGCLRLNQPTHVNNGNYTLLAANPFGQASASIMAAFMDNP bcov_6ala_r1_ems_3hM_698_000000000_0001_1_19_H_.._HEEH_08998_0001_0001_0001__58__L
SLELQVLLQLLLVQEAAKAGLPLVDELYKIAEKLLEELKKSARDPRQLREAELLEWVLKVVYKG VSFPASVQLHTAVEMHHWCIPFSVDGQPAPSLRWLFNGSVLNETSFIFTEFLEPAANETVRHGCLRLNQPTHVNNGNYTLLAANPFGQASASIMAAFMDNP bcov_revert_r1_ems_p1-15H-GBL-16H-GBL-15H_0593_0001_0001_0002_000000000_0001_19_33_H_.._ems_3hC_223_0001_0001_0001_0001_0001__9__Q
EEEKKLLTELKKLATKAVRNNDTDIVYKVIVLLVLILWEAQDPEVRELVERLVETLRKLLRQ VSFPASVQLHTAVEMHHWCIPFSVDGQPAPSLRWLFNGSVLNETSFIFTEFLEPAANETVRHGCLRLNQPTHVNNGNYTLLAANPFGQASASIMAAFMDNP bcov_6ala_r1_HEEH_13973_000000000_0001_1_20_H_.._ems_3hM_2201_0001_0003_0001_0001__38__W
DEEDKLVEWHLVIAEIAARFLQRPLRLTVRFNGFTVRVDVNTDPNARKKAREKLTEWLKKVKKT VSFPASVQLHTAVEMHHWCIPFSVDGQPAPSLRWLFNGSVLNETSFIFTEFLEPAANETVRHGCLRLNQPTHVNNGNYTLLAANPFGQASASIMAAFMDNP bcov_6ala_r1_HEEH_10552_000000000_0001_44_64_H_.._HEEH_20750_0001_0003_0001_0001__46__A
SLELQVLLILLLVQEAAKAGLPAVDELYKIAEKLLEELKKSARDPRQLREAELLEWVLKVVYKG VSFPASVQLHTAVEMHHWCIPFSVDGQPAPSLRWLFNGSVLNETSFIFTEFLEPAANETVRHGCLRLNQPTHVNNGNYTLLAANPFGQASASIMAAFMDNP bcov_revert_r1_ems_p1-15H-GBL-16H-GBL-15H_0593_0001_0001_0002_000000000_0001_19_33_H_.._ems_3hC_223_0001_0001_0001_0001_0001__23__A
SEEHDKLLVELLIVIILELAEKTDHVRFKFVNVTINVSGSLSPEEIETDVRRLLEKAVEILKKF VSFPASVQLHTAVEMHHWCIPFSVDGQPAPSLRWLFNGSVLNETSFIFTEFLEPAANETVRHGCLRLNQPTHVNNGNYTLLAANPFGQASASIMAAFMDNP bcov_6ala_r1_HEEH_22785_000000003_0001_44_64_H_.._HEEH_24991_0001_0001_0001_0001__49__D
DEEEKRILKKLKEVLQSLSSIPDPTAQKVVETAWKLAVEAVIKNDKELLKKVAEYAERILKKA VSFPASVQLHTAVEMHHWCIPFSVDGQPAPSLRWLFNGSVLNETSFIFTEFLEPAANETVRHGCLRLNQPTHVNNGNYTLLAANPFGQASASIMAAFMDNP longxing_Cationpi_ems_3hM_2634_000000026_0001_0001__16__Q
SDEFLKRLEKIAKKKGAWKALVAIHLAKLASKRGDEKTLRSAEKLAEKILS VSFPASVQLHTAVEMHHWCIPFSVDGQPAPSLRWLFNGSVLNETSFIFTEFLEPAANETVRHGCLRLNQPTHVNNGNYTLLAANPFGQASASIMAAFMDN longxing_Motif2_ems_p1-14H-GBL-16H-GBL-15H_0729_0001_0001_0001_0001_0001_0002__4__F
DEIEKRLRTALEELVRPDKNNDEEKVRKAWQKAVQIVIEANDDNVSKLASKIYRELAKRVKS VSFPASVQLHTAVEMHHWCIPFSVDGQPAPSLRWLFNGSVLNETSFIFTEFLEPAANETVRHGCLRLNQPTHVNNGNYTLLAANPFGQASASIMAAFMDNP longxing_Cationpi_ems_3hM_487_000000004_0001_0002__17__P
SEEHDKLLVELLIVIILELLEKTDHVRFKFVNVTINVSGSLSPEEIETLVRRLLEKAVEILKKF VSFPASVQLHTAVEMHHWCIPFSVDGQPAPSLRWLFNGSVLNETSFIFTEFLEPAANETVRHGCLRLNQPTHVNNGNYTLLAANPFGQASASIMAAFMDNP bcov_6ala_r1_HEEH_22785_000000003_0001_44_64_H_.._HEEH_24991_0001_0001_0001_0001__20__L
DEELKKLFQTLVKRVEELAKDPRNIEEVLKLLILAVLVALEIGNPELRKQVEELVKKVLKLLES VSFPASVQLHTAVEMHHWCIPFSVDGQPAPSLRWLFNGSVLNETSFIFTEFLEPAANETVRHGCLRLNQPTHVNNGNYTLLAANPFGQASASIMAAFMDNP bcov_6ala_r1_HEEH_13973_000000000_0001_1_20_H_.._ems_3hM_1933_0001_0001_0001_0001__25__I
DEEEKRILKKLYEVLRSLSSIPDPTAQKVVETAWKLAVEAVIKNDKELLKKVAEYAERILKKA VSFPASVQLHTAVEMHHWCIPFSVDGQPAPSLRWLFNGSVLNETSFIFTEFLEPAANETVRHGCLRLNQPTHVNNGNYTLLAANPFGQASASIMAAFMDNP longxing_Cationpi_ems_3hM_2634_000000026_0001_0001__12__Y
DEEEKRILKKLKEVLRSLSSIPDPTAQKVVETAWKLAVEAVIKNDKELLKKVAEYAERILKKS VSFPASVQLHTAVEMHHWCIPFSVDGQPAPSLRWLFNGSVLNETSFIFTEFLEPAANETVRHGCLRLNQPTHVNNGNYTLLAANPFGQASASIMAAFMDNP longxing_Cationpi_ems_3hM_2634_000000026_0001_0001__63__S
DEEEKRILKKLKEVLRSLSSIPDPTAQKVVETAWKLAVEAVIKNDKELLKKMAEYAERILKKA VSFPASVQLHTAVEMHHWCIPFSVDGQPAPSLRWLFNGSVLNETSFIFTEFLEPAANETVRHGCLRLNQPTHVNNGNYTLLAANPFGQASASIMAAFMDNP longxing_Cationpi_ems_3hM_2634_000000026_0001_0001__52__M
RDELKERIFKTIVRAVVTGDPELLKEAKKLLEKLKKLGRLDQAAKQLEKAVRFVEKQLRS VSFPASVQLHTAVEMHHWCIPFSVDGQPAPSLRWLFNGSVLNETSFIFTEFLEPAANETVRHGCLRLNQPTHVNNGNYTLLAANPFGQASASIMAAFMDNP longxing_CationpiFixed_HHH_eva_0229_000000001_0001_0001__43__A
EEEKKLLTEMKKLATKAVRNNDTDIVYKVIVLLVLILLEAQDPEVRELVERLVETLRKLLRQ VSFPASVQLHTAVEMHHWCIPFSVDGQPAPSLRWLFNGSVLNETSFIFTEFLEPAANETVRHGCLRLNQPTHVNNGNYTLLAANPFGQASASIMAAFMDNP bcov_6ala_r1_HEEH_13973_000000000_0001_1_20_H_.._ems_3hM_2201_0001_0003_0001_0001__10__M
DEIEKRLRTALEELVRADKNNDEEKVRKAWQKAVQIVIEKNDDNVSKLASKIYRELAKRVKS VSFPASVQLHTAVEMHHWCIPFSVDGQPAPSLRWLFNGSVLNETSFIFTEFLEPAANETVRHGCLRLNQPTHVNNGNYTLLAANPFGQASASIMAAFMDNP longxing_Cationpi_ems_3hM_487_000000004_0001_0002__40__K
DHEELLVYAIALIALRVHKKLGRPFRLTVQFGGKTVTFDFDSDPDQVRKVAETILKWERDIKRK VSFPASVQLHTAVEMHHWCIPFSVDGQPAPSLRWLFNGSVLNETSFIFTEFLEPAANETVRHGCLRLNQPTHVNNGNYTLLAANPFGQASASIMAAFMDNP bcov_6ala_r1_ems_3hM_698_000000000_0001_1_19_H_.._HEEH_08998_0001_0001_0001__18__H
DHEEALVYAIALIALRVVKKLGRPFRLTVQFGGKTVTFDFDSDPDQVRKVAETILKWERDIKRK VSFPASVQLHTAVEMHHWCIPFSVDGQPAPSLRWLFNGSVLNETSFIFTEFLEPAANETVRHGCLRLNQPTHVNNGNYTLLAANPFGQASASIMAAFMDNP bcov_6ala_r1_ems_3hM_698_000000000_0001_1_19_H_.._HEEH_08998_0001_0001_0001__5__A
EEEKKLLTELKKLATKAVRNNDTDIVYKVIVLLVLILLSAQDPEVRELVERLVETLRKLLRQ VSFPASVQLHTAVEMHHWCIPFSVDGQPAPSLRWLFNGSVLNETSFIFTEFLEPAANETVRHGCLRLNQPTHVNNGNYTLLAANPFGQASASIMAAFMDNP bcov_6ala_r1_HEEH_13973_000000000_0001_1_20_H_.._ems_3hM_2201_0001_0003_0001_0001__39__S
EEEKKLLTELKKLATKAVRNNDTDIVYKVIVLLVLILLEAQAPEVRELVERLVETLRKLLRQ VSFPASVQLHTAVEMHHWCIPFSVDGQPAPSLRWLFNGSVLNETSFIFTEFLEPAANETVRHGCLRLNQPTHVNNGNYTLLAANPFGQASASIMAAFMDNP bcov_6ala_r1_HEEH_13973_000000000_0001_1_20_H_.._ems_3hM_2201_0001_0003_0001_0001__42__A
DWKDQASELLDKLIKKARSNRDDELAKEVLKLLLRARWISHLSDDERAKKLLKKIVEEARKM VSFPASVQLHTAVEMHHWCIPFSVDGQPAPSLRWLFNGSVLNETSFIFTEFLEPAANETVRHGCLRLNQPTHVNNGNYTLLAANPFGQASASIMAAFMDNP bcov_revert_r1_HEEH_24497_000000002_0001_43_64_H_.._ems_3hC_101_0001_0001_0006_0001_0001__39__I
DEIEKRLRTALEELVRADKNNDEEKVRKAWQKAVQIVIEANDDNVSKLASKIYRELAKRDKS VSFPASVQLHTAVEMHHWCIPFSVDGQPAPSLRWLFNGSVLNETSFIFTEFLEPAANETVRHGCLRLNQPTHVNNGNYTLLAANPFGQASASIMAAFMDNP longxing_Cationpi_ems_3hM_487_000000004_0001_0002__60__D
DEIEKRLRTALEELVRADKNNDEEKVRKAWQKAVQIVICANDDNVSKLASKIYRELAKRVKS VSFPASVQLHTAVEMHHWCIPFSVDGQPAPSLRWLFNGSVLNETSFIFTEFLEPAANETVRHGCLRLNQPTHVNNGNYTLLAANPFGQASASIMAAFMDNP longxing_Cationpi_ems_3hM_487_000000004_0001_0002__39__C
DEKLKKIKKWITEEARKAGVDRELIELAELLLLLAYLDGLFDPKKLAKRLLKLLRKERKK VSFPASVQLHTAVEMHHWCIPFSVDGQPAPSLRWLFNGSVLNETSFIFTEFLEPAANETVRHGCLRLNQPTHVNNGNYTLLAANPFGQASASIMAAFMDNP bcov_revert_r1_HEEH_24497_000000002_0001_43_64_H_.._HHH_eva_0013_0001_0002_0001_0001__58__R
SEEHDKLLVELLIVIILELAEKTDHVRFKFVNVTINVSGSLSPEEIETLVRRLAEKAVEILKKF VSFPASVQLHTAVEMHHWCIPFSVDGQPAPSLRWLFNGSVLNETSFIFTEFLEPAANETVRHGCLRLNQPTHVNNGNYTLLAANPFGQASASIMAAFMDNP bcov_6ala_r1_HEEH_22785_000000003_0001_44_64_H_.._HEEH_24991_0001_0001_0001_0001__54__A
DEIEKNLRTALEELVRADKNNDEEKVRKAWQKAVQIVIEANDDNVSKLASKIYRELAKRVKS VSFPASVQLHTAVEMHHWCIPFSVDGQPAPSLRWLFNGSVLNETSFIFTEFLEPAANETVRHGCLRLNQPTHVNNGNYTLLAANPFGQASASIMAAFMDNP longxing_Cationpi_ems_3hM_487_000000004_0001_0002__6__N
SLELQVLLILLLVQEAAKAGLPLVDELYKIAEKLAEELKKSARDPRQLREAELLEWVLKVVYKG VSFPASVQLHTAVEMHHWCIPFSVDGQPAPSLRWLFNGSVLNETSFIFTEFLEPAANETVRHGCLRLNQPTHVNNGNYTLLAANPFGQASASIMAAFMDNP bcov_revert_r1_ems_p1-15H-GBL-16H-GBL-15H_0593_0001_0001_0002_000000000_0001_19_33_H_.._ems_3hC_223_0001_0001_0001_0001_0001__35__A
DEIEKRLRTALEELVRADKNNDEEKVRKAWQKAVQIVIEANADNVSKLASKIYRELAKRVKS VSFPASVQLHTAVEMHHWCIPFSVDGQPAPSLRWLFNGSVLNETSFIFTEFLEPAANETVRHGCLRLNQPTHVNNGNYTLLAANPFGQASASIMAAFMDNP longxing_Cationpi_ems_3hM_487_000000004_0001_0002__42__A
SYTYSMTVDVQGDDEDAQRLLLLALLQAIWTASKIAKDLNLTLRFEVRRSQSGDQVTVTIEFRIN VSFPASVQLHTAVEMHHWCIPFSVDGQPAPSLRWLFNGSVLNETSFIFTEFLEPAANETVRHGCLRLNQPTHVNNGNYTLLAANPFGQASASIMAAFMDNP bcov_revert_r1_HEEH_24497_000000002_0001_43_64_H_.._EHEE_03015_0001_0001_0001_0001__6__M
DEKLKKIKKWITEEARKAGVDRELIELASLLLLLAYLDGLFDPKKLAKRLLKLLRKEVKK VSFPASVQLHTAVEMHHWCIPFSVDGQPAPSLRWLFNGSVLNETSFIFTEFLEPAANETVRHGCLRLNQPTHVNNGNYTLLAANPFGQASASIMAAFMDNP bcov_revert_r1_HEEH_24497_000000002_0001_43_64_H_.._HHH_eva_0013_0001_0002_0001_0001__29__S
DEKLKKIKKWITEEARKAGVDRELIELAELLLLLAYLDGLFDPKKLAKRLLKILRKEVKK VSFPASVQLHTAVEMHHWCIPFSVDGQPAPSLRWLFNGSVLNETSFIFTEFLEPAANETVRHGCLRLNQPTHVNNGNYTLLAANPFGQASASIMAAFMDNP bcov_revert_r1_HEEH_24497_000000002_0001_43_64_H_.._HHH_eva_0013_0001_0002_0001_0001__53__I
DEKNKKIKKWITEEARKAGVDRELIELAELLLLLAYLDGLFDPKKLAKRLLKLLRKEVKK VSFPASVQLHTAVEMHHWCIPFSVDGQPAPSLRWLFNGSVLNETSFIFTEFLEPAANETVRHGCLRLNQPTHVNNGNYTLLAANPFGQASASIMAAFMDNP bcov_revert_r1_HEEH_24497_000000002_0001_43_64_H_.._HHH_eva_0013_0001_0002_0001_0001__4__N
SYTYSFTVDVQGDDEDAQRLLLLALLQAIWTASKIAKDLNLTLRFEVRRSQSGDQVTRTIEFRIN VSFPASVQLHTAVEMHHWCIPFSVDGQPAPSLRWLFNGSVLNETSFIFTEFLEPAANETVRHGCLRLNQPTHVNNGNYTLLAANPFGQASASIMAAFMDNP bcov_revert_r1_HEEH_24497_000000002_0001_43_64_H_.._EHEE_03015_0001_0001_0001_0001__58__R
DEIEKRLRTALEELVRADKNNDEEKVRKAWQKAVQIVIEANDDNVSKLASKIYRELAKRVKQ VSFPASVQLHTAVEMHHWCIPFSVDGQPAPSLRWLFNGSVLNETSFIFTEFLEPAANETVRHGCLRLNQPTHVNNGNYTLLAANPFGQASASIMAAFMDNP longxing_Cationpi_ems_3hM_487_000000004_0001_0002__62__Q
DEKLKKIKKWITEEARKAGVDRELIELAELLLLLAYLDGLFDPKKLAKILLKLLRKEVKK VSFPASVQLHTAVEMHHWCIPFSVDGQPAPSLRWLFNGSVLNETSFIFTEFLEPAANETVRHGCLRLNQPTHVNNGNYTLLAANPFGQASASIMAAFMDNP bcov_revert_r1_HEEH_24497_000000002_0001_43_64_H_.._HHH_eva_0013_0001_0002_0001_0001__49__I
SLELQVLLFLLLVQEAAKAGLPLVDELYKIAEKLLEELKKSARDPRQLREAELLEWVLKVVYKG VSFPASVQLHTAVEMHHWCIPFSVDGQPAPSLRWLFNGSVLNETSFIFTEFLEPAANETVRHGCLRLNQPTHVNNGNYTLLAANPFGQASASIMAAFMDNP bcov_revert_r1_ems_p1-15H-GBL-16H-GBL-15H_0593_0001_0001_0002_000000000_0001_19_33_H_.._ems_3hC_223_0001_0001_0001_0001_0001__9__F
DEEEKRILKKLKEVLRSLSSIPDPTAQKVVETAWKLMVEAVIKNDKELLKKVAEYAERILKKA VSFPASVQLHTAVEMHHWCIPFSVDGQPAPSLRWLFNGSVLNETSFIFTEFLEPAANETVRHGCLRLNQPTHVNNGNYTLLAANPFGQASASIMAAFMDNP longxing_Cationpi_ems_3hM_2634_000000026_0001_0001__37__M
DEIEKRLRTALEELVRADKNNDTEKVRKAWQKAVQIVIEANDDNVSKLASKIYRELAKRVKS VSFPASVQLHTAVEMHHWCIPFSVDGQPAPSLRWLFNGSVLNETSFIFTEFLEPAANETVRHGCLRLNQPTHVNNGNYTLLAANPFGQASASIMAAFMDNP longxing_Cationpi_ems_3hM_487_000000004_0001_0002__23__T
DEIEKRLRTALEELVRADKDNDEEKVRKAWQKAVQIVIEANDDNVSKLASKIYRELAKRVKS VSFPASVQLHTAVEMHHWCIPFSVDGQPAPSLRWLFNGSVLNETSFIFTEFLEPAANETVRHGCLRLNQPTHVNNGNYTLLAANPFGQASASIMAAFMDNP longxing_Cationpi_ems_3hM_487_000000004_0001_0002__20__D
EEEKKLLTELKKLATKAVRNNDTDIVYKVIVLLVLILLEAQDPEVRELVERLVETLRKLIRQ VSFPASVQLHTAVEMHHWCIPFSVDGQPAPSLRWLFNGSVLNETSFIFTEFLEPAANETVRHGCLRLNQPTHVNNGNYTLLAANPFGQASASIMAAFMDNP bcov_6ala_r1_HEEH_13973_000000000_0001_1_20_H_.._ems_3hM_2201_0001_0003_0001_0001__60__I
DWKDQASELLDKLIKKARSNRDDELAKEVLKLLLRHRWASHLSDDERAKKLLKKIVEEARKM VSFPASVQLHTAVEMHHWCIPFSVDGQPAPSLRWLFNGSVLNETSFIFTEFLEPAANETVRHGCLRLNQPTHVNNGNYTLLAANPFGQASASIMAAFMDNP bcov_revert_r1_HEEH_24497_000000002_0001_43_64_H_.._ems_3hC_101_0001_0001_0006_0001_0001__36__H
DHEELLVYAIALIALRVVKKLGRPFRLTVQFGGKTVTFDFDSDPDQVRKVAETILKWFRDIKRK VSFPASVQLHTAVEMHHWCIPFSVDGQPAPSLRWLFNGSVLNETSFIFTEFLEPAANETVRHGCLRLNQPTHVNNGNYTLLAANPFGQASASIMAAFMDNP bcov_6ala_r1_ems_3hM_698_000000000_0001_1_19_H_.._HEEH_08998_0001_0001_0001__58__F
DHEELLVYAIALIALRVVKKLGRPFRYTVQFGGKTVTFDFDSDPDQVRKVAETILKWERDIKRK VSFPASVQLHTAVEMHHWCIPFSVDGQPAPSLRWLFNGSVLNETSFIFTEFLEPAANETVRHGCLRLNQPTHVNNGNYTLLAANPFGQASASIMAAFMDNP bcov_6ala_r1_ems_3hM_698_000000000_0001_1_19_H_.._HEEH_08998_0001_0001_0001__27__Y
SIRITVQITVDKRDEDSEIRAVLLAILVSHHAELAAKKLNTSVRYSITVTEENGQLKVRVEVEVQ VSFPASVQLHTAVEMHHWCIPFSVDGQPAPSLRWLFNGSVLNETSFIFTEFLEPAANETVRHGCLRLNQPTHVNNGNYTLLAANPFGQASASIMAAFMDNP bcov_revert_r1_HEEH_10552_000000000_0001_44_64_H_.._EHEE_06923_0001_0003_0001_0001__35__A
DEEEKRILKKLKEMLRSLSSIPDPTAQKVVETAWKLAVEAVIKNDKELLKKVAEYAERILKKA VSFPASVQLHTAVEMHHWCIPFSVDGQPAPSLRWLFNGSVLNETSFIFTEFLEPAANETVRHGCLRLNQPTHVNNGNYTLLAANPFGQASASIMAAFMDNP longxing_Cationpi_ems_3hM_2634_000000026_0001_0001__14__M
DEIEKRLRTALEELVRADKNNDEEKVRKAWQKAVQIVIEANDDNVSKLARKIYRELAKRVKS VSFPASVQLHTAVEMHHWCIPFSVDGQPAPSLRWLFNGSVLNETSFIFTEFLEPAANETVRHGCLRLNQPTHVNNGNYTLLAANPFGQASASIMAAFMDNP longxing_Cationpi_ems_3hM_487_000000004_0001_0002__50__R
DEIEKRLRTALEELVRADKNNDEEKVRKAWQKAVQIVIEANFDNVSKLASKIYRELAKRVKS VSFPASVQLHTAVEMHHWCIPFSVDGQPAPSLRWLFNGSVLNETSFIFTEFLEPAANETVRHGCLRLNQPTHVNNGNYTLLAANPFGQASASIMAAFMDNP longxing_Cationpi_ems_3hM_487_000000004_0001_0002__42__F
DEEDKLVQWHLVIAEIAARFLQRPLRLTVRFNGFTVRVDVNTDPNVRKKAREKLTEWLKKVKKT VSFPASVQLHTAVEMHHWCIPFSVDGQPAPSLRWLFNGSVLNETSFIFTEFLEPAANETVRHGCLRLNQPTHVNNGNYTLLAANPFGQASASIMAAFMDNP bcov_6ala_r1_HEEH_10552_000000000_0001_44_64_H_.._HEEH_20750_0001_0003_0001_0001__8__Q
DEEEKRILKKLKEVLRSLSSIPDPTAQKVVETAWKLAVEAVIKNIKELLKKVAEYAERILKKA VSFPASVQLHTAVEMHHWCIPFSVDGQPAPSLRWLFNGSVLNETSFIFTEFLEPAANETVRHGCLRLNQPTHVNNGNYTLLAANPFGQASASIMAAFMDNP longxing_Cationpi_ems_3hM_2634_000000026_0001_0001__45__I
DEIEKRLRTALEELVRADKNNWEEKVRKAWQKAVQIVIEANDDNVSKLASKIYRELAKRVKS VSFPASVQLHTAVEMHHWCIPFSVDGQPAPSLRWLFNGSVLNETSFIFTEFLEPAANETVRHGCLRLNQPTHVNNGNYTLLAANPFGQASASIMAAFMDNP longxing_Cationpi_ems_3hM_487_000000004_0001_0002__22__W
DEVVVWILILVRVALDRARTNNTTVEVQVNVNNVRVNIRITTDPDEVRKLLRKALELAAKLLKK VSFPASVQLHTAVEMHHWCIPFSVDGQPAPSLRWLFNGSVLNETSFIFTEFLEPAANETVRHGCLRLNQPTHVNNGNYTLLAANPFGQASASIMAAFMDNP bcov_revert_r1_ems_3hM_698_000000000_0001_1_19_H_.._HEEH_12613_0001_0001_0001_0001__59__A
DEVVVWILILVRVALDRARTNNTTVEVQVNVNNVRVNIRITTDPDEVRKLLRKALELAQKLLKK VSFPASVQLHTAVEMHHWCIPFSVDGQPAPSLRWLFNGSVLNETSFIFTEFLEPAANETVRHGCLRLNQPTHVNNGNYTLLAANPFGQASASIMAAFMDNP bcov_revert_r1_ems_3hM_698_000000000_0001_1_19_H_.._HEEH_12613_0001_0001_0001_0001__59__Q
EEEKKLLTELKKLATKAVRNNDTDIVYKVIVLLVLILLEAQDPEVRELYERLVETLRKLLRQ VSFPASVQLHTAVEMHHWCIPFSVDGQPAPSLRWLFNGSVLNETSFIFTEFLEPAANETVRHGCLRLNQPTHVNNGNYTLLAANPFGQASASIMAAFMDNP bcov_6ala_r1_HEEH_13973_000000000_0001_1_20_H_.._ems_3hM_2201_0001_0003_0001_0001__49__Y
DEIEKRLRTALEDLVRADKNNDEEKVRKAWQKAVQIVIEANDDNVSKLASKIYRELAKRVKS VSFPASVQLHTAVEMHHWCIPFSVDGQPAPSLRWLFNGSVLNETSFIFTEFLEPAANETVRHGCLRLNQPTHVNNGNYTLLAANPFGQASASIMAAFMDNP longxing_Cationpi_ems_3hM_487_000000004_0001_0002__13__D
DEIEKRLRTALEELVRADKNNDEEKVAKAWQKAVQIVIEANDDNVSKLASKIYRELAKRVKS VSFPASVQLHTAVEMHHWCIPFSVDGQPAPSLRWLFNGSVLNETSFIFTEFLEPAANETVRHGCLRLNQPTHVNNGNYTLLAANPFGQASASIMAAFMDNP longxing_Cationpi_ems_3hM_487_000000004_0001_0002__27__A
DEEDKLVEWHLVIAEITARFLQRPLRLTVRFNGFTVRVDVNTDPNVRKKAREKLTEWLKKVKKT VSFPASVQLHTAVEMHHWCIPFSVDGQPAPSLRWLFNGSVLNETSFIFTEFLEPAANETVRHGCLRLNQPTHVNNGNYTLLAANPFGQASASIMAAFMDNP bcov_6ala_r1_HEEH_10552_000000000_0001_44_64_H_.._HEEH_20750_0001_0003_0001_0001__17__T
DEEDKLVEWDLVIAEIAARFLQRPLRLTVRFNGFTVRVDVNTDPNVRKKAREKLTEWLKKVKKT VSFPASVQLHTAVEMHHWCIPFSVDGQPAPSLRWLFNGSVLNETSFIFTEFLEPAANETVRHGCLRLNQPTHVNNGNYTLLAANPFGQASASIMAAFMDNP bcov_6ala_r1_HEEH_10552_000000000_0001_44_64_H_.._HEEH_20750_0001_0003_0001_0001__10__D
DEKLKKIKKWITEEARKAGVDRELIELAELLLLLAYLDGLFDPKKLVKRLLKLLRKEVKK VSFPASVQLHTAVEMHHWCIPFSVDGQPAPSLRWLFNGSVLNETSFIFTEFLEPAANETVRHGCLRLNQPTHVNNGNYTLLAANPFGQASASIMAAFMDNP bcov_revert_r1_HEEH_24497_000000002_0001_43_64_H_.._HHH_eva_0013_0001_0002_0001_0001__47__V
DEIEKRLRTALEELVRADKNNDEEKVRKAWQKAVQIVIEANDDNVSKLASKIYRELAKVVKS VSFPASVQLHTAVEMHHWCIPFSVDGQPAPSLRWLFNGSVLNETSFIFTEFLEPAANETVRHGCLRLNQPTHVNNGNYTLLAANPFGQASASIMAAFMDNP longxing_Cationpi_ems_3hM_487_000000004_0001_0002__59__V
SYTYSFTVDVQGDDEDAQRLLLLALLQAIWTASKIAKDINLTLRFEVRRSQSGDQVTVTIEFRIN VSFPASVQLHTAVEMHHWCIPFSVDGQPAPSLRWLFNGSVLNETSFIFTEFLEPAANETVRHGCLRLNQPTHVNNGNYTLLAANPFGQASASIMAAFMDNP bcov_revert_r1_HEEH_24497_000000002_0001_43_64_H_.._EHEE_03015_0001_0001_0001_0001__39__I
DEIEKRLRTALEELVRADKNNDEEKVRKAWQKAVQIVMEANDDNVSKLASKIYRELAKRVKS VSFPASVQLHTAVEMHHWCIPFSVDGQPAPSLRWLFNGSVLNETSFIFTEFLEPAANETVRHGCLRLNQPTHVNNGNYTLLAANPFGQASASIMAAFMDNP longxing_Cationpi_ems_3hM_487_000000004_0001_0002__38__M
DEEDKLVEWHLVFAEIAARFLQRPLRLTVRFNGFTVRVDVNTDPNVRKKAREKLTEWLKKVKKT VSFPASVQLHTAVEMHHWCIPFSVDGQPAPSLRWLFNGSVLNETSFIFTEFLEPAANETVRHGCLRLNQPTHVNNGNYTLLAANPFGQASASIMAAFMDNP bcov_6ala_r1_HEEH_10552_000000000_0001_44_64_H_.._HEEH_20750_0001_0003_0001_0001__13__F
DEELKKLFQTLVKRVEELAKDPRNREEVLKLLILAVLMALEIGNPELRKQVEELVKKVLKLLES VSFPASVQLHTAVEMHHWCIPFSVDGQPAPSLRWLFNGSVLNETSFIFTEFLEPAANETVRHGCLRLNQPTHVNNGNYTLLAANPFGQASASIMAAFMDNP bcov_6ala_r1_HEEH_13973_000000000_0001_1_20_H_.._ems_3hM_1933_0001_0001_0001_0001__38__M
DWKDQASELLDKLIKKARSNRDDELAKEVLKVLLRARWASHLSDDERAKKLLKKIVEEARKM VSFPASVQLHTAVEMHHWCIPFSVDGQPAPSLRWLFNGSVLNETSFIFTEFLEPAANETVRHGCLRLNQPTHVNNGNYTLLAANPFGQASASIMAAFMDNP bcov_revert_r1_HEEH_24497_000000002_0001_43_64_H_.._ems_3hC_101_0001_0001_0006_0001_0001__32__V
SIRITVQITVDKRDEDSEIRAVLLAILVSHHAELLAKKLNTSVRYSITVTEENGQLKVRAEVEVQ VSFPASVQLHTAVEMHHWCIPFSVDGQPAPSLRWLFNGSVLNETSFIFTEFLEPAANETVRHGCLRLNQPTHVNNGNYTLLAANPFGQASASIMAAFMDNP bcov_revert_r1_HEEH_10552_000000000_0001_44_64_H_.._EHEE_06923_0001_0003_0001_0001__60__A
SYTYSFTVDVQGDDEDAQRLLLLALLQHIWTASKIAKDLNLTLRFEVRRSQSGDQVTVTIEFRIN VSFPASVQLHTAVEMHHWCIPFSVDGQPAPSLRWLFNGSVLNETSFIFTEFLEPAANETVRHGCLRLNQPTHVNNGNYTLLAANPFGQASASIMAAFMDNP bcov_revert_r1_HEEH_24497_000000002_0001_43_64_H_.._EHEE_03015_0001_0001_0001_0001__28__H
SDERLKRLEKIAKKKGAWKALVAIHLAKLASKRGDEKTLRSAEKLAEKILS VSFPASVQLHTAVEMHHWCIPFSVDGQPAPSLRWLFNGSVLNETSFIFTEFLEPAANETVRHGCLRLNQPTHVNNGNYTLLAANPFGQASASIMAAFMDN longxing_Motif2_ems_p1-14H-GBL-16H-GBL-15H_0729_0001_0001_0001_0001_0001_0002__4__R
DEIEKRLRTALEELVRADKNNDEEKVRKAWQKAVQIVIEANDDNVSKLASKIYRELAMRVKS VSFPASVQLHTAVEMHHWCIPFSVDGQPAPSLRWLFNGSVLNETSFIFTEFLEPAANETVRHGCLRLNQPTHVNNGNYTLLAANPFGQASASIMAAFMDNP longxing_Cationpi_ems_3hM_487_000000004_0001_0002__58__M
SLELQVLLILLLVQEAAKAGLPLVDELYKIAEKLLEELKKMARDPRQLREAELLEWVLKVVYKG VSFPASVQLHTAVEMHHWCIPFSVDGQPAPSLRWLFNGSVLNETSFIFTEFLEPAANETVRHGCLRLNQPTHVNNGNYTLLAANPFGQASASIMAAFMDNP bcov_revert_r1_ems_p1-15H-GBL-16H-GBL-15H_0593_0001_0001_0002_000000000_0001_19_33_H_.._ems_3hC_223_0001_0001_0001_0001_0001__41__M
DEIEKRLRTALEELVRADKNNDEEKVRKAWKKAVQIVIEANDDNVSKLASKIYRELAKRVKS VSFPASVQLHTAVEMHHWCIPFSVDGQPAPSLRWLFNGSVLNETSFIFTEFLEPAANETVRHGCLRLNQPTHVNNGNYTLLAANPFGQASASIMAAFMDNP longxing_Cationpi_ems_3hM_487_000000004_0001_0002__31__K
DEELKKLFQTMVKRVEELAKDPRNREEVLKLLILAVLVALEIGNPELRKQVEELVKKVLKLLES VSFPASVQLHTAVEMHHWCIPFSVDGQPAPSLRWLFNGSVLNETSFIFTEFLEPAANETVRHGCLRLNQPTHVNNGNYTLLAANPFGQASASIMAAFMDNP bcov_6ala_r1_HEEH_13973_000000000_0001_1_20_H_.._ems_3hM_1933_0001_0001_0001_0001__11__M
SEHYSYRYSVKNYTEDSERLLLRAVIQFALTVSQKALQRGLHIETRVKFTTSGDSITVEVRVRVD VSFPASVQLHTAVEMHHWCIPFSVDGQPAPSLRWLFNGSVLNETSFIFTEFLEPAANETVRHGCLRLNQPTHVNNGNYTLLAANPFGQASASIMAAFMDNP bcov_revert_r1_HEEH_10552_000000000_0001_44_64_H_.._EHEE_10515_0001_0003_0001_0001__45__T
DEIEKRLRTALEELVRADKNNDEEKVRKAWQKAVQIVIEANDDNVDKLASKIYRELAKRVKS VSFPASVQLHTAVEMHHWCIPFSVDGQPAPSLRWLFNGSVLNETSFIFTEFLEPAANETVRHGCLRLNQPTHVNNGNYTLLAANPFGQASASIMAAFMDNP longxing_Cationpi_ems_3hM_487_000000004_0001_0002__46__D
DEEEKRILKKLKEVHRSLSSIPDPTAQKVVETAWKLAVEAVIKNDKELLKKVAEYAERILKKA VSFPASVQLHTAVEMHHWCIPFSVDGQPAPSLRWLFNGSVLNETSFIFTEFLEPAANETVRHGCLRLNQPTHVNNGNYTLLAANPFGQASASIMAAFMDNP longxing_Cationpi_ems_3hM_2634_000000026_0001_0001__15__H
SPEEELKKLEKIAKKKGDTRYLSVIQVAKKAYKKGDEWTLRIALHIAKQLL VSFPASVQLHTAVEMHHWCIPFSVDGQPAPSLRWLFNGSVLNETSFIFTEFLEPAANETVRHGCLRLNQPTHVNNGNYTLLAANPFGQASASIMAAFMDNP longxing_Cationpi_HHH_eva_0513_000000006_0001_0002__21__Y
DEIEKRLRTALEELVRADKNNDEEKVRKAWQKAVQIVIEANDDNVSKLASKIYRGLAKRVKS VSFPASVQLHTAVEMHHWCIPFSVDGQPAPSLRWLFNGSVLNETSFIFTEFLEPAANETVRHGCLRLNQPTHVNNGNYTLLAANPFGQASASIMAAFMDNP longxing_Cationpi_ems_3hM_487_000000004_0001_0002__55__G
DEEEKRILKKLKEVLRSLSSIPDPTAQKVVETAWKLAVHAVIKNDKELLKKVAEYAERILKKA VSFPASVQLHTAVEMHHWCIPFSVDGQPAPSLRWLFNGSVLNETSFIFTEFLEPAANETVRHGCLRLNQPTHVNNGNYTLLAANPFGQASASIMAAFMDNP longxing_Cationpi_ems_3hM_2634_000000026_0001_0001__39__H
DEVVVWILILVRVALDRARTNNTTVEVQVNVNNVRVNIRITTDPDEVRKLNRKALELALKLLKK VSFPASVQLHTAVEMHHWCIPFSVDGQPAPSLRWLFNGSVLNETSFIFTEFLEPAANETVRHGCLRLNQPTHVNNGNYTLLAANPFGQASASIMAAFMDNP bcov_revert_r1_ems_3hM_698_000000000_0001_1_19_H_.._HEEH_12613_0001_0001_0001_0001__51__N
DEIEKRLRTALEELVRADKNNDEEKVRKTWQKAVQIVIEANDDNVSKLASKIYRELAKRVKS VSFPASVQLHTAVEMHHWCIPFSVDGQPAPSLRWLFNGSVLNETSFIFTEFLEPAANETVRHGCLRLNQPTHVNNGNYTLLAANPFGQASASIMAAFMDNP longxing_Cationpi_ems_3hM_487_000000004_0001_0002__29__T
DWKDQASELLDKLIKKARSNRDDELAKEVLKLLLRARWASHLSDDERAKKLLKKIDEEARKM VSFPASVQLHTAVEMHHWCIPFSVDGQPAPSLRWLFNGSVLNETSFIFTEFLEPAANETVRHGCLRLNQPTHVNNGNYTLLAANPFGQASASIMAAFMDNP bcov_revert_r1_HEEH_24497_000000002_0001_43_64_H_.._ems_3hC_101_0001_0001_0006_0001_0001__56__D
SPEEELKKLEKIAKKKGDTRALSVIQVAKKAYKKGDEWTLRNALHIAKQLL VSFPASVQLHTAVEMHHWCIPFSVDGQPAPSLRWLFNGSVLNETSFIFTEFLEPAANETVRHGCLRLNQPTHVNNGNYTLLAANPFGQASASIMAAFMDNP longxing_Cationpi_HHH_eva_0513_000000006_0001_0002__42__N
DEVVVWILILVRVALDRARTNNTTVEVQVNVNNVRVNIRITTDPDEVRKLLQKALELALKLLKK VSFPASVQLHTAVEMHHWCIPFSVDGQPAPSLRWLFNGSVLNETSFIFTEFLEPAANETVRHGCLRLNQPTHVNNGNYTLLAANPFGQASASIMAAFMDNP bcov_revert_r1_ems_3hM_698_000000000_0001_1_19_H_.._HEEH_12613_0001_0001_0001_0001__52__Q
SLELQVLLILLLVQEAAKAGLPLVDELMKIAEKLLEELKKSARDPRQLREAELLEWVLKVVYKG VSFPASVQLHTAVEMHHWCIPFSVDGQPAPSLRWLFNGSVLNETSFIFTEFLEPAANETVRHGCLRLNQPTHVNNGNYTLLAANPFGQASASIMAAFMDNP bcov_revert_r1_ems_p1-15H-GBL-16H-GBL-15H_0593_0001_0001_0002_000000000_0001_19_33_H_.._ems_3hC_223_0001_0001_0001_0001_0001__28__M
DEIEKRSRTALEELVRADKNNDEEKVRKAWQKAVQIVIEANDDNVSKLASKIYRELAKRVKS VSFPASVQLHTAVEMHHWCIPFSVDGQPAPSLRWLFNGSVLNETSFIFTEFLEPAANETVRHGCLRLNQPTHVNNGNYTLLAANPFGQASASIMAAFMDNP longxing_Cationpi_ems_3hM_487_000000004_0001_0002__7__S
EEEKKLLTELKKLATKAVRNNDTDIVYKVIVLLVLILLEAQDPEVRELVERLQETLRKLLRQ VSFPASVQLHTAVEMHHWCIPFSVDGQPAPSLRWLFNGSVLNETSFIFTEFLEPAANETVRHGCLRLNQPTHVNNGNYTLLAANPFGQASASIMAAFMDNP bcov_6ala_r1_HEEH_13973_000000000_0001_1_20_H_.._ems_3hM_2201_0001_0003_0001_0001__53__Q
DEELKKLFQTLVKRVEELAKDPRNREEVLKLMILAVLVALEIGNPELRKQVEELVKKVLKLLES VSFPASVQLHTAVEMHHWCIPFSVDGQPAPSLRWLFNGSVLNETSFIFTEFLEPAANETVRHGCLRLNQPTHVNNGNYTLLAANPFGQASASIMAAFMDNP bcov_6ala_r1_HEEH_13973_000000000_0001_1_20_H_.._ems_3hM_1933_0001_0001_0001_0001__32__M
SYTYSVTVDVQGDDEDAQRLLLLALLQAIWTASKIAKDLNLTLRFEVRRSQSGDQVTVTIEFRIN VSFPASVQLHTAVEMHHWCIPFSVDGQPAPSLRWLFNGSVLNETSFIFTEFLEPAANETVRHGCLRLNQPTHVNNGNYTLLAANPFGQASASIMAAFMDNP bcov_revert_r1_HEEH_24497_000000002_0001_43_64_H_.._EHEE_03015_0001_0001_0001_0001__6__V
DEIEKRLRTALEELVRADKNNDEEKVRKAWQKAVQIVIEANDDNVSKLASKIYRELQKRVKS VSFPASVQLHTAVEMHHWCIPFSVDGQPAPSLRWLFNGSVLNETSFIFTEFLEPAANETVRHGCLRLNQPTHVNNGNYTLLAANPFGQASASIMAAFMDNP longxing_Cationpi_ems_3hM_487_000000004_0001_0002__57__Q
SDEKLKRLEKIAKKKGAWKALVAIHLAHLASKRGDEKTLRSAEKLAEKILS VSFPASVQLHTAVEMHHWCIPFSVDGQPAPSLRWLFNGSVLNETSFIFTEFLEPAANETVRHGCLRLNQPTHVNNGNYTLLAANPFGQASASIMAAFMDN longxing_Motif2_ems_p1-14H-GBL-16H-GBL-15H_0729_0001_0001_0001_0001_0001_0002__28__H
SYTYSFTVDVQGDDEDAQRLLLLALLQAIWTASKIAKDLNLTLRFEVRRSQSGDQVTVTIEFRNN VSFPASVQLHTAVEMHHWCIPFSVDGQPAPSLRWLFNGSVLNETSFIFTEFLEPAANETVRHGCLRLNQPTHVNNGNYTLLAANPFGQASASIMAAFMDNP bcov_revert_r1_HEEH_24497_000000002_0001_43_64_H_.._EHEE_03015_0001_0001_0001_0001__64__N
DEVVVRILILVRVALDRARTNNTTVEVQVNVNNVRVNIRITTDPDEVRKLLRKALELALKLLKK VSFPASVQLHTAVEMHHWCIPFSVDGQPAPSLRWLFNGSVLNETSFIFTEFLEPAANETVRHGCLRLNQPTHVNNGNYTLLAANPFGQASASIMAAFMDNP bcov_revert_r1_ems_3hM_698_000000000_0001_1_19_H_.._HEEH_12613_0001_0001_0001_0001__6__R
SEEHDKLLVELLIVIILELVEKTDHVRFKFVNVTINVSGSLSPEEIETLVRRLLEKAVEILKKF VSFPASVQLHTAVEMHHWCIPFSVDGQPAPSLRWLFNGSVLNETSFIFTEFLEPAANETVRHGCLRLNQPTHVNNGNYTLLAANPFGQASASIMAAFMDNP bcov_6ala_r1_HEEH_22785_000000003_0001_44_64_H_.._HEEH_24991_0001_0001_0001_0001__20__V
SLELQVLLILLLVQEAAKAGLPLIDELYKIAEKLLEELKKSARDPRQLREAELLEWVLKVVYKG VSFPASVQLHTAVEMHHWCIPFSVDGQPAPSLRWLFNGSVLNETSFIFTEFLEPAANETVRHGCLRLNQPTHVNNGNYTLLAANPFGQASASIMAAFMDNP bcov_revert_r1_ems_p1-15H-GBL-16H-GBL-15H_0593_0001_0001_0002_000000000_0001_19_33_H_.._ems_3hC_223_0001_0001_0001_0001_0001__24__I
DEIEKRLRTALEELVRADKNFDEEKVRKAWQKAVQIVIEANDDNVSKLASKIYRELAKRVKS VSFPASVQLHTAVEMHHWCIPFSVDGQPAPSLRWLFNGSVLNETSFIFTEFLEPAANETVRHGCLRLNQPTHVNNGNYTLLAANPFGQASASIMAAFMDNP longxing_Cationpi_ems_3hM_487_000000004_0001_0002__21__F
DEIEKYLRTALEELVRADKNNDEEKVRKAWQKAVQIVIEANDDNVSKLASKIYRELAKRVKS VSFPASVQLHTAVEMHHWCIPFSVDGQPAPSLRWLFNGSVLNETSFIFTEFLEPAANETVRHGCLRLNQPTHVNNGNYTLLAANPFGQASASIMAAFMDNP longxing_Cationpi_ems_3hM_487_000000004_0001_0002__6__Y
SLELQVLLILLLVQEAAKAGLPLVDELYKIAEKLLEELKKSARDPRQLREAELLEWVLKVVYKN VSFPASVQLHTAVEMHHWCIPFSVDGQPAPSLRWLFNGSVLNETSFIFTEFLEPAANETVRHGCLRLNQPTHVNNGNYTLLAANPFGQASASIMAAFMDNP bcov_revert_r1_ems_p1-15H-GBL-16H-GBL-15H_0593_0001_0001_0002_000000000_0001_19_33_H_.._ems_3hC_223_0001_0001_0001_0001_0001__64__N
DEELKKLFQTLVKRVEELAKDPRNREEVLKLLILAVLVAKEIGNPELRKQVEELVKKVLKLLES VSFPASVQLHTAVEMHHWCIPFSVDGQPAPSLRWLFNGSVLNETSFIFTEFLEPAANETVRHGCLRLNQPTHVNNGNYTLLAANPFGQASASIMAAFMDNP bcov_6ala_r1_HEEH_13973_000000000_0001_1_20_H_.._ems_3hM_1933_0001_0001_0001_0001__40__K
SIRITLQITVDKRDEDSEIRAVLLAILVSHHAELLAKKLNTSVRYSITVTEENGQLKVRVEVEVQ VSFPASVQLHTAVEMHHWCIPFSVDGQPAPSLRWLFNGSVLNETSFIFTEFLEPAANETVRHGCLRLNQPTHVNNGNYTLLAANPFGQASASIMAAFMDNP bcov_revert_r1_HEEH_10552_000000000_0001_44_64_H_.._EHEE_06923_0001_0003_0001_0001__6__L
SLEHQVLLILLLVQEAAKAGLPLVDELYKIAEKLLEELKKSARDPRQLREAELLEWVLKVVYKG VSFPASVQLHTAVEMHHWCIPFSVDGQPAPSLRWLFNGSVLNETSFIFTEFLEPAANETVRHGCLRLNQPTHVNNGNYTLLAANPFGQASASIMAAFMDNP bcov_revert_r1_ems_p1-15H-GBL-16H-GBL-15H_0593_0001_0001_0002_000000000_0001_19_33_H_.._ems_3hC_223_0001_0001_0001_0001_0001__4__H
DEKLKKIKKWITEEARKAGVDRELIELHELLLLLAYLDGLFDPKKLAKRLLKLLRKEVKK VSFPASVQLHTAVEMHHWCIPFSVDGQPAPSLRWLFNGSVLNETSFIFTEFLEPAANETVRHGCLRLNQPTHVNNGNYTLLAANPFGQASASIMAAFMDNP bcov_revert_r1_HEEH_24497_000000002_0001_43_64_H_.._HHH_eva_0013_0001_0002_0001_0001__28__H
SEEHDKLLVELLIFIILELAEKTDHVRFKFVNVTINVSGSLSPEEIETLVRRLLEKAVEILKKF VSFPASVQLHTAVEMHHWCIPFSVDGQPAPSLRWLFNGSVLNETSFIFTEFLEPAANETVRHGCLRLNQPTHVNNGNYTLLAANPFGQASASIMAAFMDNP bcov_6ala_r1_HEEH_22785_000000003_0001_44_64_H_.._HEEH_24991_0001_0001_0001_0001__14__F
SPEEELKKLEKIAKKKGDTRALSVIQVAKKAYKSGDEWTLRIALHIAKQLL VSFPASVQLHTAVEMHHWCIPFSVDGQPAPSLRWLFNGSVLNETSFIFTEFLEPAANETVRHGCLRLNQPTHVNNGNYTLLAANPFGQASASIMAAFMDNP longxing_Cationpi_HHH_eva_0513_000000006_0001_0002__34__S
DEEDKLVEWHLVIAEIAARFLQRPLRLTVRFNGFTVRVDVNTDPNVEKKAREKLTEWLKKVKKT VSFPASVQLHTAVEMHHWCIPFSVDGQPAPSLRWLFNGSVLNETSFIFTEFLEPAANETVRHGCLRLNQPTHVNNGNYTLLAANPFGQASASIMAAFMDNP bcov_6ala_r1_HEEH_10552_000000000_0001_44_64_H_.._HEEH_20750_0001_0003_0001_0001__47__E
DHEELLVYAIALIALRVVKKIGRPFRLTVQFGGKTVTFDFDSDPDQVRKVAETILKWERDIKRK VSFPASVQLHTAVEMHHWCIPFSVDGQPAPSLRWLFNGSVLNETSFIFTEFLEPAANETVRHGCLRLNQPTHVNNGNYTLLAANPFGQASASIMAAFMDNP bcov_6ala_r1_ems_3hM_698_000000000_0001_1_19_H_.._HEEH_08998_0001_0001_0001__21__I
DECEKRLRTALEELVRADKNNDEEKVRKAWQKAVQIVIEANDDNVSKLASKIYRELAKRVKS VSFPASVQLHTAVEMHHWCIPFSVDGQPAPSLRWLFNGSVLNETSFIFTEFLEPAANETVRHGCLRLNQPTHVNNGNYTLLAANPFGQASASIMAAFMDNP longxing_Cationpi_ems_3hM_487_000000004_0001_0002__3__C
DEIEKRLRVALEELVRADKNNDEEKVRKAWQKAVQIVIEANDDNVSKLASKIYRELAKRVKS VSFPASVQLHTAVEMHHWCIPFSVDGQPAPSLRWLFNGSVLNETSFIFTEFLEPAANETVRHGCLRLNQPTHVNNGNYTLLAANPFGQASASIMAAFMDNP longxing_Cationpi_ems_3hM_487_000000004_0001_0002__9__V
DEIEKRLRTALEELVRADKNNDEEKKRKAWQKAVQIVIEANDDNVSKLASKIYRELAKRVKS VSFPASVQLHTAVEMHHWCIPFSVDGQPAPSLRWLFNGSVLNETSFIFTEFLEPAANETVRHGCLRLNQPTHVNNGNYTLLAANPFGQASASIMAAFMDNP longxing_Cationpi_ems_3hM_487_000000004_0001_0002__26__K
EEEKKLLTELKKLATKAVRNNDTDIVYKVIVLLVLILFEAQDPEVRELVERLVETLRKLLRQ VSFPASVQLHTAVEMHHWCIPFSVDGQPAPSLRWLFNGSVLNETSFIFTEFLEPAANETVRHGCLRLNQPTHVNNGNYTLLAANPFGQASASIMAAFMDNP bcov_6ala_r1_HEEH_13973_000000000_0001_1_20_H_.._ems_3hM_2201_0001_0003_0001_0001__38__F
SIRITVQITVDKRDEDSEIRAVLLAILVSHHAELLAKKLNQSVRYSITVTEENGQLKVRVEVEVQ VSFPASVQLHTAVEMHHWCIPFSVDGQPAPSLRWLFNGSVLNETSFIFTEFLEPAANETVRHGCLRLNQPTHVNNGNYTLLAANPFGQASASIMAAFMDNP bcov_revert_r1_HEEH_10552_000000000_0001_44_64_H_.._EHEE_06923_0001_0003_0001_0001__41__Q
DEIEKRLRTALEELVRADKNNDEEKVRKAWQKAVQIVIEANDDNVSKLASKIYIELAKRVKS VSFPASVQLHTAVEMHHWCIPFSVDGQPAPSLRWLFNGSVLNETSFIFTEFLEPAANETVRHGCLRLNQPTHVNNGNYTLLAANPFGQASASIMAAFMDNP longxing_Cationpi_ems_3hM_487_000000004_0001_0002__54__I
DEKLKKIKKWITEEARKAGVDRELIELAELLLLLAYLDGLFDPKKLAKRLLKLLRKYVKK VSFPASVQLHTAVEMHHWCIPFSVDGQPAPSLRWLFNGSVLNETSFIFTEFLEPAANETVRHGCLRLNQPTHVNNGNYTLLAANPFGQASASIMAAFMDNP bcov_revert_r1_HEEH_24497_000000002_0001_43_64_H_.._HHH_eva_0013_0001_0002_0001_0001__57__Y
DEIEKRLRTLLEELVRADKNNDEEKVRKAWQKAVQIVIEANDDNVSKLASKIYRELAKRVKS VSFPASVQLHTAVEMHHWCIPFSVDGQPAPSLRWLFNGSVLNETSFIFTEFLEPAANETVRHGCLRLNQPTHVNNGNYTLLAANPFGQASASIMAAFMDNP longxing_Cationpi_ems_3hM_487_000000004_0001_0002__10__L
DEIEKRLRTALEELVRADKNNDEEKVRKAWQKNVQIVIEANDDNVSKLASKIYRELAKRVKS VSFPASVQLHTAVEMHHWCIPFSVDGQPAPSLRWLFNGSVLNETSFIFTEFLEPAANETVRHGCLRLNQPTHVNNGNYTLLAANPFGQASASIMAAFMDNP longxing_Cationpi_ems_3hM_487_000000004_0001_0002__33__N
DEIEKRLRTALEELVRADKNNDEEKVRKKWQKAVQIVIEANDDNVSKLASKIYRELAKRVKS VSFPASVQLHTAVEMHHWCIPFSVDGQPAPSLRWLFNGSVLNETSFIFTEFLEPAANETVRHGCLRLNQPTHVNNGNYTLLAANPFGQASASIMAAFMDNP longxing_Cationpi_ems_3hM_487_000000004_0001_0002__29__K
DEIEKRLRTALEELVRADKNNDEEKVRKAWQKAVQIVIEANDDNVSKLASKITRELAKRVKS VSFPASVQLHTAVEMHHWCIPFSVDGQPAPSLRWLFNGSVLNETSFIFTEFLEPAANETVRHGCLRLNQPTHVNNGNYTLLAANPFGQASASIMAAFMDNP longxing_Cationpi_ems_3hM_487_000000004_0001_0002__53__T
SEEHDKLLVELLIVIILQLAEKTDHVRFKFVNVTINVSGSLSPEEIETLVRRLLEKAVEILKKF VSFPASVQLHTAVEMHHWCIPFSVDGQPAPSLRWLFNGSVLNETSFIFTEFLEPAANETVRHGCLRLNQPTHVNNGNYTLLAANPFGQASASIMAAFMDNP bcov_6ala_r1_HEEH_22785_000000003_0001_44_64_H_.._HEEH_24991_0001_0001_0001_0001__18__Q
DEEEKRILKKLKEVLRSLSSIPDPTVQKVVETAWKLAVEAVIKNDKELLKKVAEYAERILKKA VSFPASVQLHTAVEMHHWCIPFSVDGQPAPSLRWLFNGSVLNETSFIFTEFLEPAANETVRHGCLRLNQPTHVNNGNYTLLAANPFGQASASIMAAFMDNP longxing_Cationpi_ems_3hM_2634_000000026_0001_0001__26__V
SYTYSFTVDVQGDDEDAQRLLLLALLQAIWTASKIAKDLNITLRFEVRRSQSGDQVTVTIEFRIN VSFPASVQLHTAVEMHHWCIPFSVDGQPAPSLRWLFNGSVLNETSFIFTEFLEPAANETVRHGCLRLNQPTHVNNGNYTLLAANPFGQASASIMAAFMDNP bcov_revert_r1_HEEH_24497_000000002_0001_43_64_H_.._EHEE_03015_0001_0001_0001_0001__41__I
DEEDKLVEWHLVIAEIAARFNQRPLRLTVRFNGFTVRVDVNTDPNVRKKAREKLTEWLKKVKKT VSFPASVQLHTAVEMHHWCIPFSVDGQPAPSLRWLFNGSVLNETSFIFTEFLEPAANETVRHGCLRLNQPTHVNNGNYTLLAANPFGQASASIMAAFMDNP bcov_6ala_r1_HEEH_10552_000000000_0001_44_64_H_.._HEEH_20750_0001_0003_0001_0001__21__N
DEEEKRILKKLKEVNRSLSSIPDPTAQKVVETAWKLAVEAVIKNDKELLKKVAEYAERILKKA VSFPASVQLHTAVEMHHWCIPFSVDGQPAPSLRWLFNGSVLNETSFIFTEFLEPAANETVRHGCLRLNQPTHVNNGNYTLLAANPFGQASASIMAAFMDNP longxing_Cationpi_ems_3hM_2634_000000026_0001_0001__15__N
SEHYSYRYSVKNYTEDSERLLLRAVIQFALTVRQKALQRGLHIEFRVKFTTSGDSITVEVRVRVD VSFPASVQLHTAVEMHHWCIPFSVDGQPAPSLRWLFNGSVLNETSFIFTEFLEPAANETVRHGCLRLNQPTHVNNGNYTLLAANPFGQASASIMAAFMDNP bcov_revert_r1_HEEH_10552_000000000_0001_44_64_H_.._EHEE_10515_0001_0003_0001_0001__33__R
SPEEELKKLEKIAKKKGDTRALSVIQVAKKIYKKGDEWTLRIALHIAKQLL VSFPASVQLHTAVEMHHWCIPFSVDGQPAPSLRWLFNGSVLNETSFIFTEFLEPAANETVRHGCLRLNQPTHVNNGNYTLLAANPFGQASASIMAAFMDNP longxing_Cationpi_HHH_eva_0513_000000006_0001_0002__31__I
SPEEELKKLEKIAKKKGDTRALSVIQVAKMAYKKGDEWTLRIALHIAKQLL VSFPASVQLHTAVEMHHWCIPFSVDGQPAPSLRWLFNGSVLNETSFIFTEFLEPAANETVRHGCLRLNQPTHVNNGNYTLLAANPFGQASASIMAAFMDNP longxing_Cationpi_HHH_eva_0513_000000006_0001_0002__30__M
DEKLKKIKKWITEEARKAGVDRELISLAELLLLLAYLDGLFDPKKLAKRLLKLLRKEVKK VSFPASVQLHTAVEMHHWCIPFSVDGQPAPSLRWLFNGSVLNETSFIFTEFLEPAANETVRHGCLRLNQPTHVNNGNYTLLAANPFGQASASIMAAFMDNP bcov_revert_r1_HEEH_24497_000000002_0001_43_64_H_.._HHH_eva_0013_0001_0002_0001_0001__26__S
DEEEKRILEKLKEVLRSLSSIPDPTAQKVVETAWKLAVEAVIKNDKELLKKVAEYAERILKKA VSFPASVQLHTAVEMHHWCIPFSVDGQPAPSLRWLFNGSVLNETSFIFTEFLEPAANETVRHGCLRLNQPTHVNNGNYTLLAANPFGQASASIMAAFMDNP longxing_Cationpi_ems_3hM_2634_000000026_0001_0001__9__E
DEVVVWILILVRVTLDRARTNNTTVEVQVNVNNVRVNIRITTDPDEVRKLLRKALELALKLLKK VSFPASVQLHTAVEMHHWCIPFSVDGQPAPSLRWLFNGSVLNETSFIFTEFLEPAANETVRHGCLRLNQPTHVNNGNYTLLAANPFGQASASIMAAFMDNP bcov_revert_r1_ems_3hM_698_000000000_0001_1_19_H_.._HEEH_12613_0001_0001_0001_0001__14__T
DEELKKLFQTLVKRVEELAKDPRNREEVLKLLILAVLVILEIGNPELRKQVEELVKKVLKLLES VSFPASVQLHTAVEMHHWCIPFSVDGQPAPSLRWLFNGSVLNETSFIFTEFLEPAANETVRHGCLRLNQPTHVNNGNYTLLAANPFGQASASIMAAFMDNP bcov_6ala_r1_HEEH_13973_000000000_0001_1_20_H_.._ems_3hM_1933_0001_0001_0001_0001__39__I
DEKLKKIKKWITEEARKAGVDRELIELAELLLLLAYLDGLFDPKKLAKRLLKLLRKENKK VSFPASVQLHTAVEMHHWCIPFSVDGQPAPSLRWLFNGSVLNETSFIFTEFLEPAANETVRHGCLRLNQPTHVNNGNYTLLAANPFGQASASIMAAFMDNP bcov_revert_r1_HEEH_24497_000000002_0001_43_64_H_.._HHH_eva_0013_0001_0002_0001_0001__58__N
DHEELLVYAIALIALRVVKKLGRPFRLTVQFGGKTVTHDFDSDPDQVRKVAETILKWERDIKRK VSFPASVQLHTAVEMHHWCIPFSVDGQPAPSLRWLFNGSVLNETSFIFTEFLEPAANETVRHGCLRLNQPTHVNNGNYTLLAANPFGQASASIMAAFMDNP bcov_6ala_r1_ems_3hM_698_000000000_0001_1_19_H_.._HEEH_08998_0001_0001_0001__38__H
DEELKKLFQTLVKRVEELAKDPRNREEVLKLLILAVLVALEIGNPELRKEVEELVKKVLKLLES VSFPASVQLHTAVEMHHWCIPFSVDGQPAPSLRWLFNGSVLNETSFIFTEFLEPAANETVRHGCLRLNQPTHVNNGNYTLLAANPFGQASASIMAAFMDNP bcov_6ala_r1_HEEH_13973_000000000_0001_1_20_H_.._ems_3hM_1933_0001_0001_0001_0001__50__E
DWKDQASELLDKLIKKARSNRDDELAKEVLKLLLRARWASHLSDDERAKKLLKKIVEEIRKM VSFPASVQLHTAVEMHHWCIPFSVDGQPAPSLRWLFNGSVLNETSFIFTEFLEPAANETVRHGCLRLNQPTHVNNGNYTLLAANPFGQASASIMAAFMDNP bcov_revert_r1_HEEH_24497_000000002_0001_43_64_H_.._ems_3hC_101_0001_0001_0006_0001_0001__59__I
DEELKKLFQTLRKRVEELAKDPRNREEVLKLLILAVLVALEIGNPELRKQVEELVKKVLKLLES VSFPASVQLHTAVEMHHWCIPFSVDGQPAPSLRWLFNGSVLNETSFIFTEFLEPAANETVRHGCLRLNQPTHVNNGNYTLLAANPFGQASASIMAAFMDNP bcov_6ala_r1_HEEH_13973_000000000_0001_1_20_H_.._ems_3hM_1933_0001_0001_0001_0001__12__R
SLELQVLLILLLVQEASKAGLPLVDELYKIAEKLLEELKKSARDPRQLREAELLEWVLKVVYKG VSFPASVQLHTAVEMHHWCIPFSVDGQPAPSLRWLFNGSVLNETSFIFTEFLEPAANETVRHGCLRLNQPTHVNNGNYTLLAANPFGQASASIMAAFMDNP bcov_revert_r1_ems_p1-15H-GBL-16H-GBL-15H_0593_0001_0001_0002_000000000_0001_19_33_H_.._ems_3hC_223_0001_0001_0001_0001_0001__17__S
RDELKERIFKTIVRAVPTGDPELLKEAKKLLEKLKKLGRLDQSAKQLEKAVRFVEKQLRS VSFPASVQLHTAVEMHHWCIPFSVDGQPAPSLRWLFNGSVLNETSFIFTEFLEPAANETVRHGCLRLNQPTHVNNGNYTLLAANPFGQASASIMAAFMDNP longxing_CationpiFixed_HHH_eva_0229_000000001_0001_0001__17__P
EEEKKLLTELKKLATKAVRNNDTDIVYKVIVLLVLILLEAQDPEVRELVERLVETLKKLLRQ VSFPASVQLHTAVEMHHWCIPFSVDGQPAPSLRWLFNGSVLNETSFIFTEFLEPAANETVRHGCLRLNQPTHVNNGNYTLLAANPFGQASASIMAAFMDNP bcov_6ala_r1_HEEH_13973_000000000_0001_1_20_H_.._ems_3hM_2201_0001_0003_0001_0001__57__K
DEIEKRLTTALEELVRADKNNDEEKVRKAWQKAVQIVIEANDDNVSKLASKIYRELAKRVKS VSFPASVQLHTAVEMHHWCIPFSVDGQPAPSLRWLFNGSVLNETSFIFTEFLEPAANETVRHGCLRLNQPTHVNNGNYTLLAANPFGQASASIMAAFMDNP longxing_Cationpi_ems_3hM_487_000000004_0001_0002__8__T
DEKLKKIKKWITEEARKAGVDRELIELAELLLLLEYLDGLFDPKKLAKRLLKLLRKEVKK VSFPASVQLHTAVEMHHWCIPFSVDGQPAPSLRWLFNGSVLNETSFIFTEFLEPAANETVRHGCLRLNQPTHVNNGNYTLLAANPFGQASASIMAAFMDNP bcov_revert_r1_HEEH_24497_000000002_0001_43_64_H_.._HHH_eva_0013_0001_0002_0001_0001__35__E
SEHYSYRYSVKNYTEDSERLLLRAVIQFALTVSQKALQRGLHIEFRVKFTTSGDSITVEVRVRID VSFPASVQLHTAVEMHHWCIPFSVDGQPAPSLRWLFNGSVLNETSFIFTEFLEPAANETVRHGCLRLNQPTHVNNGNYTLLAANPFGQASASIMAAFMDNP bcov_revert_r1_HEEH_10552_000000000_0001_44_64_H_.._EHEE_10515_0001_0003_0001_0001__64__I
DEEDKLVEWHLVIAEIAARFLQRPLRLTVRFNGFTVRVDVNTDPNVRKKAREKLTEWLKKVRKT VSFPASVQLHTAVEMHHWCIPFSVDGQPAPSLRWLFNGSVLNETSFIFTEFLEPAANETVRHGCLRLNQPTHVNNGNYTLLAANPFGQASASIMAAFMDNP bcov_6ala_r1_HEEH_10552_000000000_0001_44_64_H_.._HEEH_20750_0001_0003_0001_0001__62__R
DEELKKLFQTLVKRVEELAKDPRNREEVLKLLILAVQVALEIGNPELRKQVEELVKKVLKLLES VSFPASVQLHTAVEMHHWCIPFSVDGQPAPSLRWLFNGSVLNETSFIFTEFLEPAANETVRHGCLRLNQPTHVNNGNYTLLAANPFGQASASIMAAFMDNP bcov_6ala_r1_HEEH_13973_000000000_0001_1_20_H_.._ems_3hM_1933_0001_0001_0001_0001__37__Q
DHEELLVYWIALIALRVVKKLGRPFRLTVQFGGKTVTFDFDSDPDQVRKVAETILKWERDIKRK VSFPASVQLHTAVEMHHWCIPFSVDGQPAPSLRWLFNGSVLNETSFIFTEFLEPAANETVRHGCLRLNQPTHVNNGNYTLLAANPFGQASASIMAAFMDNP bcov_6ala_r1_ems_3hM_698_000000000_0001_1_19_H_.._HEEH_08998_0001_0001_0001__9__W
DEIEKRLRTKLEELVRADKNNDEEKVRKAWQKAVQIVIEANDDNVSKLASKIYRELAKRVKS VSFPASVQLHTAVEMHHWCIPFSVDGQPAPSLRWLFNGSVLNETSFIFTEFLEPAANETVRHGCLRLNQPTHVNNGNYTLLAANPFGQASASIMAAFMDNP longxing_Cationpi_ems_3hM_487_000000004_0001_0002__10__K
SPEEELKKLEKIAKKKGDTRALSVIQIAKKAYKKGDEWTLRIALHIAKQLL VSFPASVQLHTAVEMHHWCIPFSVDGQPAPSLRWLFNGSVLNETSFIFTEFLEPAANETVRHGCLRLNQPTHVNNGNYTLLAANPFGQASASIMAAFMDNP longxing_Cationpi_HHH_eva_0513_000000006_0001_0002__27__I
SIRITVQITVDKRDEDSEIRAVLLAILVSHHAELLAKKLNTSVRHSITVTEENGQLKVRVEVEVQ VSFPASVQLHTAVEMHHWCIPFSVDGQPAPSLRWLFNGSVLNETSFIFTEFLEPAANETVRHGCLRLNQPTHVNNGNYTLLAANPFGQASASIMAAFMDNP bcov_revert_r1_HEEH_10552_000000000_0001_44_64_H_.._EHEE_06923_0001_0003_0001_0001__45__H
DEKLKKIKKWITEEARKAGVDRELIELAELLLLLAYLDGDFDPKKLAKRLLKLLRKEVKK VSFPASVQLHTAVEMHHWCIPFSVDGQPAPSLRWLFNGSVLNETSFIFTEFLEPAANETVRHGCLRLNQPTHVNNGNYTLLAANPFGQASASIMAAFMDNP bcov_revert_r1_HEEH_24497_000000002_0001_43_64_H_.._HHH_eva_0013_0001_0002_0001_0001__40__D
CEIEKRLRTALEELVRADKNNDEEKVRKAWQKAVQIVIEANDDNVSKLASKIYRELAKRVKS VSFPASVQLHTAVEMHHWCIPFSVDGQPAPSLRWLFNGSVLNETSFIFTEFLEPAANETVRHGCLRLNQPTHVNNGNYTLLAANPFGQASASIMAAFMDNP longxing_Cationpi_ems_3hM_487_000000004_0001_0002__1__C
DEEEKRILKKLKEVLRSLSSIPDPTAQKVVETAWKLAVEAVIKNDKELYKKVAEYAERILKKA VSFPASVQLHTAVEMHHWCIPFSVDGQPAPSLRWLFNGSVLNETSFIFTEFLEPAANETVRHGCLRLNQPTHVNNGNYTLLAANPFGQASASIMAAFMDNP longxing_Cationpi_ems_3hM_2634_000000026_0001_0001__49__Y
DEIEKRLRTALEELVRADKNNDEEKVRKAWQKAVQIVIEQNDDNVSKLASKIYRELAKRVKS VSFPASVQLHTAVEMHHWCIPFSVDGQPAPSLRWLFNGSVLNETSFIFTEFLEPAANETVRHGCLRLNQPTHVNNGNYTLLAANPFGQASASIMAAFMDNP longxing_Cationpi_ems_3hM_487_000000004_0001_0002__40__Q
SIRITVQITVDKRDEDSEIRAVLLAILVSHHAELEAKKLNTSVRYSITVTEENGQLKVRVEVEVQ VSFPASVQLHTAVEMHHWCIPFSVDGQPAPSLRWLFNGSVLNETSFIFTEFLEPAANETVRHGCLRLNQPTHVNNGNYTLLAANPFGQASASIMAAFMDNP bcov_revert_r1_HEEH_10552_000000000_0001_44_64_H_.._EHEE_06923_0001_0003_0001_0001__35__E
DEEEKRILKKLKEVLRSLSSIPDPTAQKVVETAWKLAVEAVIKNDKELLKKAAEYAERILKKA VSFPASVQLHTAVEMHHWCIPFSVDGQPAPSLRWLFNGSVLNETSFIFTEFLEPAANETVRHGCLRLNQPTHVNNGNYTLLAANPFGQASASIMAAFMDNP longxing_Cationpi_ems_3hM_2634_000000026_0001_0001__52__A
DEIEKRLRTALEELVRADKNNDEEKTRKAWQKAVQIVIEANDDNVSKLASKIYRELAKRVKS VSFPASVQLHTAVEMHHWCIPFSVDGQPAPSLRWLFNGSVLNETSFIFTEFLEPAANETVRHGCLRLNQPTHVNNGNYTLLAANPFGQASASIMAAFMDNP longxing_Cationpi_ems_3hM_487_000000004_0001_0002__26__T
DEEDKLVEWHLVIAEIAARFLQRPLRLTVRFNGFTVRVDINTDPNVRKKAREKLTEWLKKVKKT VSFPASVQLHTAVEMHHWCIPFSVDGQPAPSLRWLFNGSVLNETSFIFTEFLEPAANETVRHGCLRLNQPTHVNNGNYTLLAANPFGQASASIMAAFMDNP bcov_6ala_r1_HEEH_10552_000000000_0001_44_64_H_.._HEEH_20750_0001_0003_0001_0001__40__I
DEIEKRLRTALEELVRADKNNDEEKVRKAWQKAVQIVIEANDDNVSKLASKIYRELAKRMKS VSFPASVQLHTAVEMHHWCIPFSVDGQPAPSLRWLFNGSVLNETSFIFTEFLEPAANETVRHGCLRLNQPTHVNNGNYTLLAANPFGQASASIMAAFMDNP longxing_Cationpi_ems_3hM_487_000000004_0001_0002__60__M
SEEHDKLLVELLIVIILELAEKTDHVRFKFVNVTINVSGSLSPEEIETLVRRLIEKAVEILKKF VSFPASVQLHTAVEMHHWCIPFSVDGQPAPSLRWLFNGSVLNETSFIFTEFLEPAANETVRHGCLRLNQPTHVNNGNYTLLAANPFGQASASIMAAFMDNP bcov_6ala_r1_HEEH_22785_000000003_0001_44_64_H_.._HEEH_24991_0001_0001_0001_0001__54__I
SYTYSFTIDVQGDDEDAQRLLLLALLQAIWTASKIAKDLNLTLRFEVRRSQSGDQVTVTIEFRIN VSFPASVQLHTAVEMHHWCIPFSVDGQPAPSLRWLFNGSVLNETSFIFTEFLEPAANETVRHGCLRLNQPTHVNNGNYTLLAANPFGQASASIMAAFMDNP bcov_revert_r1_HEEH_24497_000000002_0001_43_64_H_.._EHEE_03015_0001_0001_0001_0001__8__I
DEEDKLREWHLVIAEIAARFLQRPLRLTVRFNGFTVRVDVNTDPNVRKKAREKLTEWLKKVKKT VSFPASVQLHTAVEMHHWCIPFSVDGQPAPSLRWLFNGSVLNETSFIFTEFLEPAANETVRHGCLRLNQPTHVNNGNYTLLAANPFGQASASIMAAFMDNP bcov_6ala_r1_HEEH_10552_000000000_0001_44_64_H_.._HEEH_20750_0001_0003_0001_0001__7__R
SLELQVLLILLLVQEAAKAGLPLVDELYKIAEKLLEELKKSARDPRQLREAELLEWHLKVVYKG VSFPASVQLHTAVEMHHWCIPFSVDGQPAPSLRWLFNGSVLNETSFIFTEFLEPAANETVRHGCLRLNQPTHVNNGNYTLLAANPFGQASASIMAAFMDNP bcov_revert_r1_ems_p1-15H-GBL-16H-GBL-15H_0593_0001_0001_0002_000000000_0001_19_33_H_.._ems_3hC_223_0001_0001_0001_0001_0001__57__H
DEEDKLVEWHLVIAEIAARFLQRPLRLTVRFNGFTVRVDVNADPNVRKKAREKLTEWLKKVKKT VSFPASVQLHTAVEMHHWCIPFSVDGQPAPSLRWLFNGSVLNETSFIFTEFLEPAANETVRHGCLRLNQPTHVNNGNYTLLAANPFGQASASIMAAFMDNP bcov_6ala_r1_HEEH_10552_000000000_0001_44_64_H_.._HEEH_20750_0001_0003_0001_0001__42__A
SLELQVLLILLLVQEAAKAGLPLVDELYKIAEKLLEELKKSARDPRQLRHAELLEWVLKVVYKG VSFPASVQLHTAVEMHHWCIPFSVDGQPAPSLRWLFNGSVLNETSFIFTEFLEPAANETVRHGCLRLNQPTHVNNGNYTLLAANPFGQASASIMAAFMDNP bcov_revert_r1_ems_p1-15H-GBL-16H-GBL-15H_0593_0001_0001_0002_000000000_0001_19_33_H_.._ems_3hC_223_0001_0001_0001_0001_0001__50__H
DEEEKRILKKLKEVLRSLSSIPDPTAQKVVETAWKLAVEAVIKNDKELLKKVAEEAERILKKA VSFPASVQLHTAVEMHHWCIPFSVDGQPAPSLRWLFNGSVLNETSFIFTEFLEPAANETVRHGCLRLNQPTHVNNGNYTLLAANPFGQASASIMAAFMDNP longxing_Cationpi_ems_3hM_2634_000000026_0001_0001__55__E
SDEKLKRLEKIAKKKGAWKALVAIHLAKVASKRGDEKTLRSAEKLAEKILS VSFPASVQLHTAVEMHHWCIPFSVDGQPAPSLRWLFNGSVLNETSFIFTEFLEPAANETVRHGCLRLNQPTHVNNGNYTLLAANPFGQASASIMAAFMDN longxing_Motif2_ems_p1-14H-GBL-16H-GBL-15H_0729_0001_0001_0001_0001_0001_0002__29__V
DEKLKKIKKWITEEARKAGVDRELIELAELLLLLAYLDGLFDPKKLAKRLLKMLRKEVKK VSFPASVQLHTAVEMHHWCIPFSVDGQPAPSLRWLFNGSVLNETSFIFTEFLEPAANETVRHGCLRLNQPTHVNNGNYTLLAANPFGQASASIMAAFMDNP bcov_revert_r1_HEEH_24497_000000002_0001_43_64_H_.._HHH_eva_0013_0001_0002_0001_0001__53__M
SYTYSFTVDVQGDDEDAQRLLLLALLQAIWTASKIAKDLNLTLRFEVRRSQSGDQVTVTIEDRIN VSFPASVQLHTAVEMHHWCIPFSVDGQPAPSLRWLFNGSVLNETSFIFTEFLEPAANETVRHGCLRLNQPTHVNNGNYTLLAANPFGQASASIMAAFMDNP bcov_revert_r1_HEEH_24497_000000002_0001_43_64_H_.._EHEE_03015_0001_0001_0001_0001__62__D
DEEEKRILKKLKEVLRSLSSIPDPTAQKVVETAWKLAVEAVIKNDKELMKKVAEYAERILKKA VSFPASVQLHTAVEMHHWCIPFSVDGQPAPSLRWLFNGSVLNETSFIFTEFLEPAANETVRHGCLRLNQPTHVNNGNYTLLAANPFGQASASIMAAFMDNP longxing_Cationpi_ems_3hM_2634_000000026_0001_0001__49__M
DEIEKRLRTALEELDRADKNNDEEKVRKAWQKAVQIVIEANDDNVSKLASKIYRELAKRVKS VSFPASVQLHTAVEMHHWCIPFSVDGQPAPSLRWLFNGSVLNETSFIFTEFLEPAANETVRHGCLRLNQPTHVNNGNYTLLAANPFGQASASIMAAFMDNP longxing_Cationpi_ems_3hM_487_000000004_0001_0002__15__D
SPEEELKKLEKIAKKKGDTRALSVIQVAKKAYKKGDEWTLRIMLHIAKQLL VSFPASVQLHTAVEMHHWCIPFSVDGQPAPSLRWLFNGSVLNETSFIFTEFLEPAANETVRHGCLRLNQPTHVNNGNYTLLAANPFGQASASIMAAFMDNP longxing_Cationpi_HHH_eva_0513_000000006_0001_0002__43__M
SEHYSYRYSVKNYTEDSERLLLRAVIQFALTVSQKTLQRGLHIEFRVKFTTSGDSITVEVRVRVD VSFPASVQLHTAVEMHHWCIPFSVDGQPAPSLRWLFNGSVLNETSFIFTEFLEPAANETVRHGCLRLNQPTHVNNGNYTLLAANPFGQASASIMAAFMDNP bcov_revert_r1_HEEH_10552_000000000_0001_44_64_H_.._EHEE_10515_0001_0003_0001_0001__36__T
SIRITVQITVDKRDEDSEIRAQLLAILVSHHAELLAKKLNTSVRYSITVTEENGQLKVRVEVEVQ VSFPASVQLHTAVEMHHWCIPFSVDGQPAPSLRWLFNGSVLNETSFIFTEFLEPAANETVRHGCLRLNQPTHVNNGNYTLLAANPFGQASASIMAAFMDNP bcov_revert_r1_HEEH_10552_000000000_0001_44_64_H_.._EHEE_06923_0001_0003_0001_0001__22__Q
EEEKKLLTELKKLATKAVRNNDTDIVYKVIVLLVLVLLEAQDPEVRELVERLVETLRKLLRQ VSFPASVQLHTAVEMHHWCIPFSVDGQPAPSLRWLFNGSVLNETSFIFTEFLEPAANETVRHGCLRLNQPTHVNNGNYTLLAANPFGQASASIMAAFMDNP bcov_6ala_r1_HEEH_13973_000000000_0001_1_20_H_.._ems_3hM_2201_0001_0003_0001_0001__36__V
SDEKLKRLEKIAKKKGAWKALVAIHLAKLASKRGDEKTLRSAEKLLEKILS VSFPASVQLHTAVEMHHWCIPFSVDGQPAPSLRWLFNGSVLNETSFIFTEFLEPAANETVRHGCLRLNQPTHVNNGNYTLLAANPFGQASASIMAAFMDN longxing_Motif2_ems_p1-14H-GBL-16H-GBL-15H_0729_0001_0001_0001_0001_0001_0002__46__L
DEIEKRLRTALEELVRADKNNDEEKVRKAWQKAVQIVIEANDDNVSKLASKIYREVAKRVKS VSFPASVQLHTAVEMHHWCIPFSVDGQPAPSLRWLFNGSVLNETSFIFTEFLEPAANETVRHGCLRLNQPTHVNNGNYTLLAANPFGQASASIMAAFMDNP longxing_Cationpi_ems_3hM_487_000000004_0001_0002__56__V
DHEELLVYAIALIALRVVKKLGRPFRLTVQFGGKTVTFDFDSDPDQVRKVAETNLKWERDIKRK VSFPASVQLHTAVEMHHWCIPFSVDGQPAPSLRWLFNGSVLNETSFIFTEFLEPAANETVRHGCLRLNQPTHVNNGNYTLLAANPFGQASASIMAAFMDNP bcov_6ala_r1_ems_3hM_698_000000000_0001_1_19_H_.._HEEH_08998_0001_0001_0001__54__N
DEIEKRLRTALEELVRADKINDEEKVRKAWQKAVQIVIEANDDNVSKLASKIYRELAKRVKS VSFPASVQLHTAVEMHHWCIPFSVDGQPAPSLRWLFNGSVLNETSFIFTEFLEPAANETVRHGCLRLNQPTHVNNGNYTLLAANPFGQASASIMAAFMDNP longxing_Cationpi_ems_3hM_487_000000004_0001_0002__20__I
DEVVMWILILVRVALDRARTNNTTVEVQVNVNNVRVNIRITTDPDEVRKLLRKALELALKLLKK VSFPASVQLHTAVEMHHWCIPFSVDGQPAPSLRWLFNGSVLNETSFIFTEFLEPAANETVRHGCLRLNQPTHVNNGNYTLLAANPFGQASASIMAAFMDNP bcov_revert_r1_ems_3hM_698_000000000_0001_1_19_H_.._HEEH_12613_0001_0001_0001_0001__5__M
DEIEKRLRTALEELVRADKNNDEEKVRKAWQKAVQIVIEANDDNVSKLASKIYRELAPRVKS VSFPASVQLHTAVEMHHWCIPFSVDGQPAPSLRWLFNGSVLNETSFIFTEFLEPAANETVRHGCLRLNQPTHVNNGNYTLLAANPFGQASASIMAAFMDNP longxing_Cationpi_ems_3hM_487_000000004_0001_0002__58__P
SDEKLKRLEKIAKKKGAWKALVAIHLAKLASKRGDEKTMRSAEKLAEKILS VSFPASVQLHTAVEMHHWCIPFSVDGQPAPSLRWLFNGSVLNETSFIFTEFLEPAANETVRHGCLRLNQPTHVNNGNYTLLAANPFGQASASIMAAFMDN longxing_Motif2_ems_p1-14H-GBL-16H-GBL-15H_0729_0001_0001_0001_0001_0001_0002__39__M
RDELKERIFKTIVRAVVTGDPELLKEAKKLLEKLKKLGRLDQSAKQLEKAVRFVEKQLRF VSFPASVQLHTAVEMHHWCIPFSVDGQPAPSLRWLFNGSVLNETSFIFTEFLEPAANETVRHGCLRLNQPTHVNNGNYTLLAANPFGQASASIMAAFMDNP longxing_CationpiFixed_HHH_eva_0229_000000001_0001_0001__60__F
SYTYSFTMDVQGDDEDAQRLLLLALLQAIWTASKIAKDLNLTLRFEVRRSQSGDQVTVTIEFRIN VSFPASVQLHTAVEMHHWCIPFSVDGQPAPSLRWLFNGSVLNETSFIFTEFLEPAANETVRHGCLRLNQPTHVNNGNYTLLAANPFGQASASIMAAFMDNP bcov_revert_r1_HEEH_24497_000000002_0001_43_64_H_.._EHEE_03015_0001_0001_0001_0001__8__M
SEHYSYRYSVKNYTEDSETLLLRAVIQFALTVSQKALQRGLHIEFRVKFTTSGDSITVEVRVRVD VSFPASVQLHTAVEMHHWCIPFSVDGQPAPSLRWLFNGSVLNETSFIFTEFLEPAANETVRHGCLRLNQPTHVNNGNYTLLAANPFGQASASIMAAFMDNP bcov_revert_r1_HEEH_10552_000000000_0001_44_64_H_.._EHEE_10515_0001_0003_0001_0001__19__T
DEIEKRLRTALEELVRADKNNDEEKVRKMWQKAVQIVIEANDDNVSKLASKIYRELAKRVKS VSFPASVQLHTAVEMHHWCIPFSVDGQPAPSLRWLFNGSVLNETSFIFTEFLEPAANETVRHGCLRLNQPTHVNNGNYTLLAANPFGQASASIMAAFMDNP longxing_Cationpi_ems_3hM_487_000000004_0001_0002__29__M
SEHYSYRYSVKNYTEDSERLLLRAVIQFALTVDQKALQRGLHIEFRVKFTTSGDSITVEVRVRVD VSFPASVQLHTAVEMHHWCIPFSVDGQPAPSLRWLFNGSVLNETSFIFTEFLEPAANETVRHGCLRLNQPTHVNNGNYTLLAANPFGQASASIMAAFMDNP bcov_revert_r1_HEEH_10552_000000000_0001_44_64_H_.._EHEE_10515_0001_0003_0001_0001__33__D
SIRITVQLTVDKRDEDSEIRAVLLAILVSHHAELLAKKLNTSVRYSITVTEENGQLKVRVEVEVQ VSFPASVQLHTAVEMHHWCIPFSVDGQPAPSLRWLFNGSVLNETSFIFTEFLEPAANETVRHGCLRLNQPTHVNNGNYTLLAANPFGQASASIMAAFMDNP bcov_revert_r1_HEEH_10552_000000000_0001_44_64_H_.._EHEE_06923_0001_0003_0001_0001__8__L
DEIEKRLRTALEELVRADKNNDEEKVRKAWQKAVQIVIEANDDNVFKLASKIYRELAKRVKS VSFPASVQLHTAVEMHHWCIPFSVDGQPAPSLRWLFNGSVLNETSFIFTEFLEPAANETVRHGCLRLNQPTHVNNGNYTLLAANPFGQASASIMAAFMDNP longxing_Cationpi_ems_3hM_487_000000004_0001_0002__46__F
SDEKLKRLEKIAKKKGAWKALVAIHLAKLASKEGDEKTLRSAEKLAEKILS VSFPASVQLHTAVEMHHWCIPFSVDGQPAPSLRWLFNGSVLNETSFIFTEFLEPAANETVRHGCLRLNQPTHVNNGNYTLLAANPFGQASASIMAAFMDN longxing_Motif2_ems_p1-14H-GBL-16H-GBL-15H_0729_0001_0001_0001_0001_0001_0002__33__E
EEEKKLLTELKKLATKAVRNNDTDIVYKVIVLLVLILIEAQDPEVRELVERLVETLRKLLRQ VSFPASVQLHTAVEMHHWCIPFSVDGQPAPSLRWLFNGSVLNETSFIFTEFLEPAANETVRHGCLRLNQPTHVNNGNYTLLAANPFGQASASIMAAFMDNP bcov_6ala_r1_HEEH_13973_000000000_0001_1_20_H_.._ems_3hM_2201_0001_0003_0001_0001__38__I
SPEEELKKLEKIAKKKGDTRTLSVIQVAKKAYKKGDEWTLRIALHIAKQLL VSFPASVQLHTAVEMHHWCIPFSVDGQPAPSLRWLFNGSVLNETSFIFTEFLEPAANETVRHGCLRLNQPTHVNNGNYTLLAANPFGQASASIMAAFMDNP longxing_Cationpi_HHH_eva_0513_000000006_0001_0002__21__T
DEIEKRLRTALEELVKADKNNDEEKVRKAWQKAVQIVIEANDDNVSKLASKIYRELAKRVKS VSFPASVQLHTAVEMHHWCIPFSVDGQPAPSLRWLFNGSVLNETSFIFTEFLEPAANETVRHGCLRLNQPTHVNNGNYTLLAANPFGQASASIMAAFMDNP longxing_Cationpi_ems_3hM_487_000000004_0001_0002__16__K
DEEDKLVEQHLVIAEIAARFLQRPLRLTVRFNGFTVRVDVNTDPNVRKKAREKLTEWLKKVKKT VSFPASVQLHTAVEMHHWCIPFSVDGQPAPSLRWLFNGSVLNETSFIFTEFLEPAANETVRHGCLRLNQPTHVNNGNYTLLAANPFGQASASIMAAFMDNP bcov_6ala_r1_HEEH_10552_000000000_0001_44_64_H_.._HEEH_20750_0001_0003_0001_0001__9__Q
DEIEKRLRTALEELVRADKTNDEEKVRKAWQKAVQIVIEANDDNVSKLASKIYRELAKRVKS VSFPASVQLHTAVEMHHWCIPFSVDGQPAPSLRWLFNGSVLNETSFIFTEFLEPAANETVRHGCLRLNQPTHVNNGNYTLLAANPFGQASASIMAAFMDNP longxing_Cationpi_ems_3hM_487_000000004_0001_0002__20__T
EEEKKLLTELKKLATKAVRNNDTDIVYKVIVLLVLILLEIQDPEVRELVERLVETLRKLLRQ VSFPASVQLHTAVEMHHWCIPFSVDGQPAPSLRWLFNGSVLNETSFIFTEFLEPAANETVRHGCLRLNQPTHVNNGNYTLLAANPFGQASASIMAAFMDNP bcov_6ala_r1_HEEH_13973_000000000_0001_1_20_H_.._ems_3hM_2201_0001_0003_0001_0001__40__I
DEIEKRLRTALEELVRADKNNCEEKVRKAWQKAVQIVIEANDDNVSKLASKIYRELAKRVKS VSFPASVQLHTAVEMHHWCIPFSVDGQPAPSLRWLFNGSVLNETSFIFTEFLEPAANETVRHGCLRLNQPTHVNNGNYTLLAANPFGQASASIMAAFMDNP longxing_Cationpi_ems_3hM_487_000000004_0001_0002__22__C
SEEHDKLLVELLIVIILELAEKTDHVRFKFVNVTINVSQSLSPEEIETLVRRLLEKAVEILKKF VSFPASVQLHTAVEMHHWCIPFSVDGQPAPSLRWLFNGSVLNETSFIFTEFLEPAANETVRHGCLRLNQPTHVNNGNYTLLAANPFGQASASIMAAFMDNP bcov_6ala_r1_HEEH_22785_000000003_0001_44_64_H_.._HEEH_24991_0001_0001_0001_0001__39__Q
SYTYSFTVDMQGDDEDAQRLLLLALLQAIWTASKIAKDLNLTLRFEVRRSQSGDQVTVTIEFRIN VSFPASVQLHTAVEMHHWCIPFSVDGQPAPSLRWLFNGSVLNETSFIFTEFLEPAANETVRHGCLRLNQPTHVNNGNYTLLAANPFGQASASIMAAFMDNP bcov_revert_r1_HEEH_24497_000000002_0001_43_64_H_.._EHEE_03015_0001_0001_0001_0001__10__M
DWKDQASELLDKLIKKARSNRDDELAKEVLQLLLRARWASHLSDDERAKKLLKKIVEEARKM VSFPASVQLHTAVEMHHWCIPFSVDGQPAPSLRWLFNGSVLNETSFIFTEFLEPAANETVRHGCLRLNQPTHVNNGNYTLLAANPFGQASASIMAAFMDNP bcov_revert_r1_HEEH_24497_000000002_0001_43_64_H_.._ems_3hC_101_0001_0001_0006_0001_0001__31__Q
DHEELLVYAIALIALRVVKKLGRPFRLTVQFGGKTTTFDFDSDPDQVRKVAETILKWERDIKRK VSFPASVQLHTAVEMHHWCIPFSVDGQPAPSLRWLFNGSVLNETSFIFTEFLEPAANETVRHGCLRLNQPTHVNNGNYTLLAANPFGQASASIMAAFMDNP bcov_6ala_r1_ems_3hM_698_000000000_0001_1_19_H_.._HEEH_08998_0001_0001_0001__36__T
DEEEKRILKKLKEVLRSLSSIPDPTAQKVVETAWKLAVEAVIKNDKELLKKVAEYAERILKKL VSFPASVQLHTAVEMHHWCIPFSVDGQPAPSLRWLFNGSVLNETSFIFTEFLEPAANETVRHGCLRLNQPTHVNNGNYTLLAANPFGQASASIMAAFMDNP longxing_Cationpi_ems_3hM_2634_000000026_0001_0001__63__L
DEIEKRLRTALEELVRADKNNDEEKVTKAWQKAVQIVIEANDDNVSKLASKIYRELAKRVKS VSFPASVQLHTAVEMHHWCIPFSVDGQPAPSLRWLFNGSVLNETSFIFTEFLEPAANETVRHGCLRLNQPTHVNNGNYTLLAANPFGQASASIMAAFMDNP longxing_Cationpi_ems_3hM_487_000000004_0001_0002__27__T
RDELKERIFKTIVRAVVTGDPELLKEAKLLLEKLKKLGRLDQSAKQLEKAVRFVEKQLRS VSFPASVQLHTAVEMHHWCIPFSVDGQPAPSLRWLFNGSVLNETSFIFTEFLEPAANETVRHGCLRLNQPTHVNNGNYTLLAANPFGQASASIMAAFMDNP longxing_CationpiFixed_HHH_eva_0229_000000001_0001_0001__29__L
SYTYSFTVDVQGDDEDAQRLLLLALLQAIWTASKIAKDLNLTLRFEVRWSQSGDQVTVTIEFRIN VSFPASVQLHTAVEMHHWCIPFSVDGQPAPSLRWLFNGSVLNETSFIFTEFLEPAANETVRHGCLRLNQPTHVNNGNYTLLAANPFGQASASIMAAFMDNP bcov_revert_r1_HEEH_24497_000000002_0001_43_64_H_.._EHEE_03015_0001_0001_0001_0001__49__W
DEIEKRLRTALEELVRADKNNDEEKVRKAWQKAVQIVIEAIDDNVSKLASKIYRELAKRVKS VSFPASVQLHTAVEMHHWCIPFSVDGQPAPSLRWLFNGSVLNETSFIFTEFLEPAANETVRHGCLRLNQPTHVNNGNYTLLAANPFGQASASIMAAFMDNP longxing_Cationpi_ems_3hM_487_000000004_0001_0002__41__I
DWKDQASELLDKLIKKAKSNRDDELAKEVLKLLLRARWASHLSDDERAKKLLKKIVEEARKM VSFPASVQLHTAVEMHHWCIPFSVDGQPAPSLRWLFNGSVLNETSFIFTEFLEPAANETVRHGCLRLNQPTHVNNGNYTLLAANPFGQASASIMAAFMDNP bcov_revert_r1_HEEH_24497_000000002_0001_43_64_H_.._ems_3hC_101_0001_0001_0006_0001_0001__18__K
DEELKKLFQTLVKRVEELAKDPRNREEVWKLLILAVLVALEIGNPELRKQVEELVKKVLKLLES VSFPASVQLHTAVEMHHWCIPFSVDGQPAPSLRWLFNGSVLNETSFIFTEFLEPAANETVRHGCLRLNQPTHVNNGNYTLLAANPFGQASASIMAAFMDNP bcov_6ala_r1_HEEH_13973_000000000_0001_1_20_H_.._ems_3hM_1933_0001_0001_0001_0001__29__W
DEIEKRLRTALEELVRADKNNDEEKVRKAWQKAVQIVIEANDDNVSKLASKIYRELALRVKS VSFPASVQLHTAVEMHHWCIPFSVDGQPAPSLRWLFNGSVLNETSFIFTEFLEPAANETVRHGCLRLNQPTHVNNGNYTLLAANPFGQASASIMAAFMDNP longxing_Cationpi_ems_3hM_487_000000004_0001_0002__58__L
DEIEKRLRTALEELVRADKNNDEEKVRKAWQKAVQIVIEANDDNVSKLASKIYRELAKRNKS VSFPASVQLHTAVEMHHWCIPFSVDGQPAPSLRWLFNGSVLNETSFIFTEFLEPAANETVRHGCLRLNQPTHVNNGNYTLLAANPFGQASASIMAAFMDNP longxing_Cationpi_ems_3hM_487_000000004_0001_0002__60__N
DEEDKLVEWHLVIAEIAARFLQRPLRLTVRFNGFQVRVDVNTDPNVRKKAREKLTEWLKKVKKT VSFPASVQLHTAVEMHHWCIPFSVDGQPAPSLRWLFNGSVLNETSFIFTEFLEPAANETVRHGCLRLNQPTHVNNGNYTLLAANPFGQASASIMAAFMDNP bcov_6ala_r1_HEEH_10552_000000000_0001_44_64_H_.._HEEH_20750_0001_0003_0001_0001__35__Q
DHEELLVWAIALIALRVVKKLGRPFRLTVQFGGKTVTFDFDSDPDQVRKVAETILKWERDIKRK VSFPASVQLHTAVEMHHWCIPFSVDGQPAPSLRWLFNGSVLNETSFIFTEFLEPAANETVRHGCLRLNQPTHVNNGNYTLLAANPFGQASASIMAAFMDNP bcov_6ala_r1_ems_3hM_698_000000000_0001_1_19_H_.._HEEH_08998_0001_0001_0001__8__W
SPEEELKKLEKIMKKKGDTRALSVIQVAKKAYKKGDEWTLRIALHIAKQLL VSFPASVQLHTAVEMHHWCIPFSVDGQPAPSLRWLFNGSVLNETSFIFTEFLEPAANETVRHGCLRLNQPTHVNNGNYTLLAANPFGQASASIMAAFMDNP longxing_Cationpi_HHH_eva_0513_000000006_0001_0002__13__M
DWKDQASELLDKLIKKARSNRDDELHKEVLKLLLRARWASHLSDDERAKKLLKKIVEEARKM VSFPASVQLHTAVEMHHWCIPFSVDGQPAPSLRWLFNGSVLNETSFIFTEFLEPAANETVRHGCLRLNQPTHVNNGNYTLLAANPFGQASASIMAAFMDNP bcov_revert_r1_HEEH_24497_000000002_0001_43_64_H_.._ems_3hC_101_0001_0001_0006_0001_0001__26__H
DEEDKLVEWHLVIAEIAARFLQRPLRLTVRFNGFTVRVDVNTDPNVRKKAREKLTEWLKKVVKT VSFPASVQLHTAVEMHHWCIPFSVDGQPAPSLRWLFNGSVLNETSFIFTEFLEPAANETVRHGCLRLNQPTHVNNGNYTLLAANPFGQASASIMAAFMDNP bcov_6ala_r1_HEEH_10552_000000000_0001_44_64_H_.._HEEH_20750_0001_0003_0001_0001__62__V
DEIEKRLRTATEELVRADKNNDEEKVRKAWQKAVQIVIEANDDNVSKLASKIYRELAKRVKS VSFPASVQLHTAVEMHHWCIPFSVDGQPAPSLRWLFNGSVLNETSFIFTEFLEPAANETVRHGCLRLNQPTHVNNGNYTLLAANPFGQASASIMAAFMDNP longxing_Cationpi_ems_3hM_487_000000004_0001_0002__11__T
SLELQVLLILLLVQEAAKAGLPLVDELYKIAEKLLEELKKSARDPRQLRIAELLEWVLKVVYKG VSFPASVQLHTAVEMHHWCIPFSVDGQPAPSLRWLFNGSVLNETSFIFTEFLEPAANETVRHGCLRLNQPTHVNNGNYTLLAANPFGQASASIMAAFMDNP bcov_revert_r1_ems_p1-15H-GBL-16H-GBL-15H_0593_0001_0001_0002_000000000_0001_19_33_H_.._ems_3hC_223_0001_0001_0001_0001_0001__50__I
SDEKLKRLEKHAKKKGAWKALVAIHLAKLASKRGDEKTLRSAEKLAEKILS VSFPASVQLHTAVEMHHWCIPFSVDGQPAPSLRWLFNGSVLNETSFIFTEFLEPAANETVRHGCLRLNQPTHVNNGNYTLLAANPFGQASASIMAAFMDN longxing_Motif2_ems_p1-14H-GBL-16H-GBL-15H_0729_0001_0001_0001_0001_0001_0002__11__H
SDEKLKRLEKIAKKKGAWKALVAIHLAKLASKRGDEKTLRSAEILAEKILS VSFPASVQLHTAVEMHHWCIPFSVDGQPAPSLRWLFNGSVLNETSFIFTEFLEPAANETVRHGCLRLNQPTHVNNGNYTLLAANPFGQASASIMAAFMDN longxing_Motif2_ems_p1-14H-GBL-16H-GBL-15H_0729_0001_0001_0001_0001_0001_0002__44__I
EEEKKLLTELKKLATKAVRNNDTDIVYKLIVLLVLILLEAQDPEVRELVERLVETLRKLLRQ VSFPASVQLHTAVEMHHWCIPFSVDGQPAPSLRWLFNGSVLNETSFIFTEFLEPAANETVRHGCLRLNQPTHVNNGNYTLLAANPFGQASASIMAAFMDNP bcov_6ala_r1_HEEH_13973_000000000_0001_1_20_H_.._ems_3hM_2201_0001_0003_0001_0001__29__L
SDEKLKRLEKIAKKKGAWKALVAIHLAKLASKRGDEKTLRSMEKLAEKILS VSFPASVQLHTAVEMHHWCIPFSVDGQPAPSLRWLFNGSVLNETSFIFTEFLEPAANETVRHGCLRLNQPTHVNNGNYTLLAANPFGQASASIMAAFMDN longxing_Motif2_ems_p1-14H-GBL-16H-GBL-15H_0729_0001_0001_0001_0001_0001_0002__42__M
DEEDKLVEWHLVIAEIAARFLQRPLRLTVRFNGFTVRVDVNTDPNVRKKAREKLTEWLKKVAKT VSFPASVQLHTAVEMHHWCIPFSVDGQPAPSLRWLFNGSVLNETSFIFTEFLEPAANETVRHGCLRLNQPTHVNNGNYTLLAANPFGQASASIMAAFMDNP bcov_6ala_r1_HEEH_10552_000000000_0001_44_64_H_.._HEEH_20750_0001_0003_0001_0001__62__A
DHEELLVYAIALIALRVVKKLGRPFRLTVQFGGKTVTFDFDSDPDQVRKVMETILKWERDIKRK VSFPASVQLHTAVEMHHWCIPFSVDGQPAPSLRWLFNGSVLNETSFIFTEFLEPAANETVRHGCLRLNQPTHVNNGNYTLLAANPFGQASASIMAAFMDNP bcov_6ala_r1_ems_3hM_698_000000000_0001_1_19_H_.._HEEH_08998_0001_0001_0001__51__M
DHEELLVYAIALIALRVVKKLGRPFRLTVQFGGKTVTFDFDSDPDEVRKVAETILKWERDIKRK VSFPASVQLHTAVEMHHWCIPFSVDGQPAPSLRWLFNGSVLNETSFIFTEFLEPAANETVRHGCLRLNQPTHVNNGNYTLLAANPFGQASASIMAAFMDNP bcov_6ala_r1_ems_3hM_698_000000000_0001_1_19_H_.._HEEH_08998_0001_0001_0001__46__E
SEHYSYRYSVKNYTEDSERLLLRAVIQFALTVSQKALQRGLHIEFRVKFTTSGDSITMEVRVRVD VSFPASVQLHTAVEMHHWCIPFSVDGQPAPSLRWLFNGSVLNETSFIFTEFLEPAANETVRHGCLRLNQPTHVNNGNYTLLAANPFGQASASIMAAFMDNP bcov_revert_r1_HEEH_10552_000000000_0001_44_64_H_.._EHEE_10515_0001_0003_0001_0001__58__M
DEVVVWILILVRVALDRARTNNTTVEVQVNVNNVRVNLRITTDPDEVRKLLRKALELALKLLKK VSFPASVQLHTAVEMHHWCIPFSVDGQPAPSLRWLFNGSVLNETSFIFTEFLEPAANETVRHGCLRLNQPTHVNNGNYTLLAANPFGQASASIMAAFMDNP bcov_revert_r1_ems_3hM_698_000000000_0001_1_19_H_.._HEEH_12613_0001_0001_0001_0001__38__L
SDEKLKRLEKIAKKKGAWKALVALHLAKLASKRGDEKTLRSAEKLAEKILS VSFPASVQLHTAVEMHHWCIPFSVDGQPAPSLRWLFNGSVLNETSFIFTEFLEPAANETVRHGCLRLNQPTHVNNGNYTLLAANPFGQASASIMAAFMDN longxing_Motif2_ems_p1-14H-GBL-16H-GBL-15H_0729_0001_0001_0001_0001_0001_0002__24__L
SEHYSYRYSVKNYTEDSERLLLRAVIHFALTVSQKALQRGLHIEFRVKFTTSGDSITVEVRVRVD VSFPASVQLHTAVEMHHWCIPFSVDGQPAPSLRWLFNGSVLNETSFIFTEFLEPAANETVRHGCLRLNQPTHVNNGNYTLLAANPFGQASASIMAAFMDNP bcov_revert_r1_HEEH_10552_000000000_0001_44_64_H_.._EHEE_10515_0001_0003_0001_0001__27__H
SIRITVQITVDKRDEDSEIRVVLLAILVSHHAELLAKKLNTSVRYSITVTEENGQLKVRVEVEVQ VSFPASVQLHTAVEMHHWCIPFSVDGQPAPSLRWLFNGSVLNETSFIFTEFLEPAANETVRHGCLRLNQPTHVNNGNYTLLAANPFGQASASIMAAFMDNP bcov_revert_r1_HEEH_10552_000000000_0001_44_64_H_.._EHEE_06923_0001_0003_0001_0001__21__V
DEIEKRLRTALEELVRADKNNDEEKVRKAWQKAVQIVIEANDDNVSKLASKIYRELAKRRKS VSFPASVQLHTAVEMHHWCIPFSVDGQPAPSLRWLFNGSVLNETSFIFTEFLEPAANETVRHGCLRLNQPTHVNNGNYTLLAANPFGQASASIMAAFMDNP longxing_Cationpi_ems_3hM_487_000000004_0001_0002__60__R
SIRITVQITVDKRDEDSEIRAVLLAILVSHHAELLAKKLNTSFRYSITVTEENGQLKVRVEVEVQ VSFPASVQLHTAVEMHHWCIPFSVDGQPAPSLRWLFNGSVLNETSFIFTEFLEPAANETVRHGCLRLNQPTHVNNGNYTLLAANPFGQASASIMAAFMDNP bcov_revert_r1_HEEH_10552_000000000_0001_44_64_H_.._EHEE_06923_0001_0003_0001_0001__43__F
DEKLKKIKKWITEEARKAGVDRELIELAELLLLLAYLDGLFDPKKLAKRLLKLLRKEQKK VSFPASVQLHTAVEMHHWCIPFSVDGQPAPSLRWLFNGSVLNETSFIFTEFLEPAANETVRHGCLRLNQPTHVNNGNYTLLAANPFGQASASIMAAFMDNP bcov_revert_r1_HEEH_24497_000000002_0001_43_64_H_.._HHH_eva_0013_0001_0002_0001_0001__58__Q
DHEELLVYAIALIWLRVVKKLGRPFRLTVQFGGKTVTFDFDSDPDQVRKVAETILKWERDIKRK VSFPASVQLHTAVEMHHWCIPFSVDGQPAPSLRWLFNGSVLNETSFIFTEFLEPAANETVRHGCLRLNQPTHVNNGNYTLLAANPFGQASASIMAAFMDNP bcov_6ala_r1_ems_3hM_698_000000000_0001_1_19_H_.._HEEH_08998_0001_0001_0001__14__W
DEIEKRLRTALEELVRANKNNDEEKVRKAWQKAVQIVIEANDDNVSKLASKIYRELAKRVKS VSFPASVQLHTAVEMHHWCIPFSVDGQPAPSLRWLFNGSVLNETSFIFTEFLEPAANETVRHGCLRLNQPTHVNNGNYTLLAANPFGQASASIMAAFMDNP longxing_Cationpi_ems_3hM_487_000000004_0001_0002__18__N
DEEEKRILKKLKEVLRSLSSIPDPTAQKVIETAWKLAVEAVIKNDKELLKKVAEYAERILKKA VSFPASVQLHTAVEMHHWCIPFSVDGQPAPSLRWLFNGSVLNETSFIFTEFLEPAANETVRHGCLRLNQPTHVNNGNYTLLAANPFGQASASIMAAFMDNP longxing_Cationpi_ems_3hM_2634_000000026_0001_0001__30__I
DEELKKLFQTLYKRVEELAKDPRNREEVLKLLILAVLVALEIGNPELRKQVEELVKKVLKLLES VSFPASVQLHTAVEMHHWCIPFSVDGQPAPSLRWLFNGSVLNETSFIFTEFLEPAANETVRHGCLRLNQPTHVNNGNYTLLAANPFGQASASIMAAFMDNP bcov_6ala_r1_HEEH_13973_000000000_0001_1_20_H_.._ems_3hM_1933_0001_0001_0001_0001__12__Y
SPEEELKKLEKIAKKKGDTRALSVIQVAKKAYKKGDEWTLRIALHIFKQLL VSFPASVQLHTAVEMHHWCIPFSVDGQPAPSLRWLFNGSVLNETSFIFTEFLEPAANETVRHGCLRLNQPTHVNNGNYTLLAANPFGQASASIMAAFMDNP longxing_Cationpi_HHH_eva_0513_000000006_0001_0002__47__F
DEEDKLVEWHLVIAEIAARFLQRPLRLTVTFNGFTVRVDVNTDPNVRKKAREKLTEWLKKVKKT VSFPASVQLHTAVEMHHWCIPFSVDGQPAPSLRWLFNGSVLNETSFIFTEFLEPAANETVRHGCLRLNQPTHVNNGNYTLLAANPFGQASASIMAAFMDNP bcov_6ala_r1_HEEH_10552_000000000_0001_44_64_H_.._HEEH_20750_0001_0003_0001_0001__30__T
SDEKLKRLEKIAKKKGAWKALVAIQLAKLASKRGDEKTLRSAEKLAEKILS VSFPASVQLHTAVEMHHWCIPFSVDGQPAPSLRWLFNGSVLNETSFIFTEFLEPAANETVRHGCLRLNQPTHVNNGNYTLLAANPFGQASASIMAAFMDN longxing_Motif2_ems_p1-14H-GBL-16H-GBL-15H_0729_0001_0001_0001_0001_0001_0002__25__Q
EEEKKLLTELKKLLTKAVRNNDTDIVYKVIVLLVLILLEAQDPEVRELVERLVETLRKLLRQ VSFPASVQLHTAVEMHHWCIPFSVDGQPAPSLRWLFNGSVLNETSFIFTEFLEPAANETVRHGCLRLNQPTHVNNGNYTLLAANPFGQASASIMAAFMDNP bcov_6ala_r1_HEEH_13973_000000000_0001_1_20_H_.._ems_3hM_2201_0001_0003_0001_0001__14__L
SPEEQLKKLEKIAKKKGDTRALSVIQVAKKAYKKGDEWTLRIALHIAKQLL VSFPASVQLHTAVEMHHWCIPFSVDGQPAPSLRWLFNGSVLNETSFIFTEFLEPAANETVRHGCLRLNQPTHVNNGNYTLLAANPFGQASASIMAAFMDNP longxing_Cationpi_HHH_eva_0513_000000006_0001_0002__5__Q
SYTYSFTVDVQGDDEDAQRLLLLALLQAIWTAWKIAKDLNLTLRFEVRRSQSGDQVTVTIEFRIN VSFPASVQLHTAVEMHHWCIPFSVDGQPAPSLRWLFNGSVLNETSFIFTEFLEPAANETVRHGCLRLNQPTHVNNGNYTLLAANPFGQASASIMAAFMDNP bcov_revert_r1_HEEH_24497_000000002_0001_43_64_H_.._EHEE_03015_0001_0001_0001_0001__33__W
DWWDQASELLDKLIKKARSNRDDELAKEVLKLLLRARWASHLSDDERAKKLLKKIVEEARKM VSFPASVQLHTAVEMHHWCIPFSVDGQPAPSLRWLFNGSVLNETSFIFTEFLEPAANETVRHGCLRLNQPTHVNNGNYTLLAANPFGQASASIMAAFMDNP bcov_revert_r1_HEEH_24497_000000002_0001_43_64_H_.._ems_3hC_101_0001_0001_0006_0001_0001__3__W
DEIEKRLRTALEELVRADKNNDEEKVRKAWQKAVQIVIEANDDNVSKLASKIYRELAKRVVS VSFPASVQLHTAVEMHHWCIPFSVDGQPAPSLRWLFNGSVLNETSFIFTEFLEPAANETVRHGCLRLNQPTHVNNGNYTLLAANPFGQASASIMAAFMDNP longxing_Cationpi_ems_3hM_487_000000004_0001_0002__61__V
DEVVVWILILVRVALDRARTNNTTVEVQVNVNNVRVNIRITTDPDEVRKLLRKALELALKRLKK VSFPASVQLHTAVEMHHWCIPFSVDGQPAPSLRWLFNGSVLNETSFIFTEFLEPAANETVRHGCLRLNQPTHVNNGNYTLLAANPFGQASASIMAAFMDNP bcov_revert_r1_ems_3hM_698_000000000_0001_1_19_H_.._HEEH_12613_0001_0001_0001_0001__61__R
SIRITVQITVDKRDEDSEIRAVLLAILVSHHAELLAKKLNTSVRYSITVTEENGQLKVRVEMEVQ VSFPASVQLHTAVEMHHWCIPFSVDGQPAPSLRWLFNGSVLNETSFIFTEFLEPAANETVRHGCLRLNQPTHVNNGNYTLLAANPFGQASASIMAAFMDNP bcov_revert_r1_HEEH_10552_000000000_0001_44_64_H_.._EHEE_06923_0001_0003_0001_0001__62__M
SYTYSFTVDVQGDDEDAQRKLLLALLQAIWTASKIAKDLNLTLRFEVRRSQSGDQVTVTIEFRIN VSFPASVQLHTAVEMHHWCIPFSVDGQPAPSLRWLFNGSVLNETSFIFTEFLEPAANETVRHGCLRLNQPTHVNNGNYTLLAANPFGQASASIMAAFMDNP bcov_revert_r1_HEEH_24497_000000002_0001_43_64_H_.._EHEE_03015_0001_0001_0001_0001__20__K
SPEEELKKLEKIAKKKGDTRALSVIQVAKKAYKKGDEWTLRHALHIAKQLL VSFPASVQLHTAVEMHHWCIPFSVDGQPAPSLRWLFNGSVLNETSFIFTEFLEPAANETVRHGCLRLNQPTHVNNGNYTLLAANPFGQASASIMAAFMDNP longxing_Cationpi_HHH_eva_0513_000000006_0001_0002__42__H
SEEHDKLLVFLLIVIILELAEKTDHVRFKFVNVTINVSGSLSPEEIETLVRRLLEKAVEILKKF VSFPASVQLHTAVEMHHWCIPFSVDGQPAPSLRWLFNGSVLNETSFIFTEFLEPAANETVRHGCLRLNQPTHVNNGNYTLLAANPFGQASASIMAAFMDNP bcov_6ala_r1_HEEH_22785_000000003_0001_44_64_H_.._HEEH_24991_0001_0001_0001_0001__10__F
EEEKKLLTELKKLATKAVRNNDTDIVYSVIVLLVLILLEAQDPEVRELVERLVETLRKLLRQ VSFPASVQLHTAVEMHHWCIPFSVDGQPAPSLRWLFNGSVLNETSFIFTEFLEPAANETVRHGCLRLNQPTHVNNGNYTLLAANPFGQASASIMAAFMDNP bcov_6ala_r1_HEEH_13973_000000000_0001_1_20_H_.._ems_3hM_2201_0001_0003_0001_0001__28__S
SYTYSFTVDVQGDDEDAQRLLLLALLWAIWTASKIAKDLNLTLRFEVRRSQSGDQVTVTIEFRIN VSFPASVQLHTAVEMHHWCIPFSVDGQPAPSLRWLFNGSVLNETSFIFTEFLEPAANETVRHGCLRLNQPTHVNNGNYTLLAANPFGQASASIMAAFMDNP bcov_revert_r1_HEEH_24497_000000002_0001_43_64_H_.._EHEE_03015_0001_0001_0001_0001__27__W
SEHYSYRYSVKNYTEDSERLLLRAVIQFALTVSLKALQRGLHIEFRVKFTTSGDSITVEVRVRVD VSFPASVQLHTAVEMHHWCIPFSVDGQPAPSLRWLFNGSVLNETSFIFTEFLEPAANETVRHGCLRLNQPTHVNNGNYTLLAANPFGQASASIMAAFMDNP bcov_revert_r1_HEEH_10552_000000000_0001_44_64_H_.._EHEE_10515_0001_0003_0001_0001__34__L
DEIEKRLRTALEELVRADTNNDEEKVRKAWQKAVQIVIEANDDNVSKLASKIYRELAKRVKS VSFPASVQLHTAVEMHHWCIPFSVDGQPAPSLRWLFNGSVLNETSFIFTEFLEPAANETVRHGCLRLNQPTHVNNGNYTLLAANPFGQASASIMAAFMDNP longxing_Cationpi_ems_3hM_487_000000004_0001_0002__19__T
SYTYSFTVDVQGDDEDAQRLLLLALLQAIWTHSKIAKDLNLTLRFEVRRSQSGDQVTVTIEFRIN VSFPASVQLHTAVEMHHWCIPFSVDGQPAPSLRWLFNGSVLNETSFIFTEFLEPAANETVRHGCLRLNQPTHVNNGNYTLLAANPFGQASASIMAAFMDNP bcov_revert_r1_HEEH_24497_000000002_0001_43_64_H_.._EHEE_03015_0001_0001_0001_0001__32__H
DEKLKKIKKWITEEARKAGVDRELIELAELLLLLAYWDGLFDPKKLAKRLLKLLRKEVKK VSFPASVQLHTAVEMHHWCIPFSVDGQPAPSLRWLFNGSVLNETSFIFTEFLEPAANETVRHGCLRLNQPTHVNNGNYTLLAANPFGQASASIMAAFMDNP bcov_revert_r1_HEEH_24497_000000002_0001_43_64_H_.._HHH_eva_0013_0001_0002_0001_0001__37__W
DEKLKKIKKWITEEARKAGVDRELIELAELLLLLAYLDGLFDPKKMAKRLLKLLRKEVKK VSFPASVQLHTAVEMHHWCIPFSVDGQPAPSLRWLFNGSVLNETSFIFTEFLEPAANETVRHGCLRLNQPTHVNNGNYTLLAANPFGQASASIMAAFMDNP bcov_revert_r1_HEEH_24497_000000002_0001_43_64_H_.._HHH_eva_0013_0001_0002_0001_0001__46__M
SPEEELKKLEKIAKKKGDTRALSVIQVAKKAYKKGDEWILRIALHIAKQLL VSFPASVQLHTAVEMHHWCIPFSVDGQPAPSLRWLFNGSVLNETSFIFTEFLEPAANETVRHGCLRLNQPTHVNNGNYTLLAANPFGQASASIMAAFMDNP longxing_Cationpi_HHH_eva_0513_000000006_0001_0002__39__I
DEIEKRLRTALEELVRADKNNDEEKVRKAWQKAVIIVIEANDDNVSKLASKIYRELAKRVKS VSFPASVQLHTAVEMHHWCIPFSVDGQPAPSLRWLFNGSVLNETSFIFTEFLEPAANETVRHGCLRLNQPTHVNNGNYTLLAANPFGQASASIMAAFMDNP longxing_Cationpi_ems_3hM_487_000000004_0001_0002__35__I
DEIEKRLRTALEELVRADKNNDEEKVRKAWQKAVQIVIEANDDNVSKLASKIYQELAKRVKS VSFPASVQLHTAVEMHHWCIPFSVDGQPAPSLRWLFNGSVLNETSFIFTEFLEPAANETVRHGCLRLNQPTHVNNGNYTLLAANPFGQASASIMAAFMDNP longxing_Cationpi_ems_3hM_487_000000004_0001_0002__54__Q
DEVVVWILILVRVALDRARTNNTTVEVQVNVNNVRVNIRITTDPDQVRKLLRKALELALKLLKK VSFPASVQLHTAVEMHHWCIPFSVDGQPAPSLRWLFNGSVLNETSFIFTEFLEPAANETVRHGCLRLNQPTHVNNGNYTLLAANPFGQASASIMAAFMDNP bcov_revert_r1_ems_3hM_698_000000000_0001_1_19_H_.._HEEH_12613_0001_0001_0001_0001__46__Q
SEHYSYRYSVKNYTEDSERLLLRAVIQFALTVSQKALQRGLHIEFRVKFTTSGDSITVEVRVRLD VSFPASVQLHTAVEMHHWCIPFSVDGQPAPSLRWLFNGSVLNETSFIFTEFLEPAANETVRHGCLRLNQPTHVNNGNYTLLAANPFGQASASIMAAFMDNP bcov_revert_r1_HEEH_10552_000000000_0001_44_64_H_.._EHEE_10515_0001_0003_0001_0001__64__L
SLELQVLLILLLVQFAAKAGLPLVDELYKIAEKLLEELKKSARDPRQLREAELLEWVLKVVYKG VSFPASVQLHTAVEMHHWCIPFSVDGQPAPSLRWLFNGSVLNETSFIFTEFLEPAANETVRHGCLRLNQPTHVNNGNYTLLAANPFGQASASIMAAFMDNP bcov_revert_r1_ems_p1-15H-GBL-16H-GBL-15H_0593_0001_0001_0002_000000000_0001_19_33_H_.._ems_3hC_223_0001_0001_0001_0001_0001__15__F
DHEELLVYAIAEIALRVVKKLGRPFRLTVQFGGKTVTFDFDSDPDQVRKVAETILKWERDIKRK VSFPASVQLHTAVEMHHWCIPFSVDGQPAPSLRWLFNGSVLNETSFIFTEFLEPAANETVRHGCLRLNQPTHVNNGNYTLLAANPFGQASASIMAAFMDNP bcov_6ala_r1_ems_3hM_698_000000000_0001_1_19_H_.._HEEH_08998_0001_0001_0001__12__E
EEEKKLLTELKKLATKAVRNNDTDIVYKVIVLLVLILLEAQDPEVREHVERLVETLRKLLRQ VSFPASVQLHTAVEMHHWCIPFSVDGQPAPSLRWLFNGSVLNETSFIFTEFLEPAANETVRHGCLRLNQPTHVNNGNYTLLAANPFGQASASIMAAFMDNP bcov_6ala_r1_HEEH_13973_000000000_0001_1_20_H_.._ems_3hM_2201_0001_0003_0001_0001__48__H
DEEEKRILKKLKEVLRLLSSIPDPTAQKVVETAWKLAVEAVIKNDKELLKKVAEYAERILKKA VSFPASVQLHTAVEMHHWCIPFSVDGQPAPSLRWLFNGSVLNETSFIFTEFLEPAANETVRHGCLRLNQPTHVNNGNYTLLAANPFGQASASIMAAFMDNP longxing_Cationpi_ems_3hM_2634_000000026_0001_0001__17__L
DEIEKRLRTALEELVRADKNNDEEKVRKAWQKAVQIIIEANDDNVSKLASKIYRELAKRVKS VSFPASVQLHTAVEMHHWCIPFSVDGQPAPSLRWLFNGSVLNETSFIFTEFLEPAANETVRHGCLRLNQPTHVNNGNYTLLAANPFGQASASIMAAFMDNP longxing_Cationpi_ems_3hM_487_000000004_0001_0002__37__I
SPEEELKKLEKIAKKKGDTRALSVIQVAKKAYKKGDEWTLRIALHLAKQLL VSFPASVQLHTAVEMHHWCIPFSVDGQPAPSLRWLFNGSVLNETSFIFTEFLEPAANETVRHGCLRLNQPTHVNNGNYTLLAANPFGQASASIMAAFMDNP longxing_Cationpi_HHH_eva_0513_000000006_0001_0002__46__L
EEEKKLLTELKKLATKAVRNNDTDIVYKVIVLLALILLEAQDPEVRELVERLVETLRKLLRQ VSFPASVQLHTAVEMHHWCIPFSVDGQPAPSLRWLFNGSVLNETSFIFTEFLEPAANETVRHGCLRLNQPTHVNNGNYTLLAANPFGQASASIMAAFMDNP bcov_6ala_r1_HEEH_13973_000000000_0001_1_20_H_.._ems_3hM_2201_0001_0003_0001_0001__34__A
SEHYSYRYSVKNYTEDSERLLLRAVIQFALTVSFKALQRGLHIEFRVKFTTSGDSITVEVRVRVD VSFPASVQLHTAVEMHHWCIPFSVDGQPAPSLRWLFNGSVLNETSFIFTEFLEPAANETVRHGCLRLNQPTHVNNGNYTLLAANPFGQASASIMAAFMDNP bcov_revert_r1_HEEH_10552_000000000_0001_44_64_H_.._EHEE_10515_0001_0003_0001_0001__34__F
DHEELLVYAIALIALRVVKKLGRPFRLTVQFGGKTVTFDFDSDPDQFRKVAETILKWERDIKRK VSFPASVQLHTAVEMHHWCIPFSVDGQPAPSLRWLFNGSVLNETSFIFTEFLEPAANETVRHGCLRLNQPTHVNNGNYTLLAANPFGQASASIMAAFMDNP bcov_6ala_r1_ems_3hM_698_000000000_0001_1_19_H_.._HEEH_08998_0001_0001_0001__47__F
SIRITVQITVDKRDEDSTIRAVLLAILVSHHAELLAKKLNTSVRYSITVTEENGQLKVRVEVEVQ VSFPASVQLHTAVEMHHWCIPFSVDGQPAPSLRWLFNGSVLNETSFIFTEFLEPAANETVRHGCLRLNQPTHVNNGNYTLLAANPFGQASASIMAAFMDNP bcov_revert_r1_HEEH_10552_000000000_0001_44_64_H_.._EHEE_06923_0001_0003_0001_0001__18__T
DEIEKRLRTALEELVRADKNNDEEKVRKAWQKAVQIVIEANDDNVSKMASKIYRELAKRVKS VSFPASVQLHTAVEMHHWCIPFSVDGQPAPSLRWLFNGSVLNETSFIFTEFLEPAANETVRHGCLRLNQPTHVNNGNYTLLAANPFGQASASIMAAFMDNP longxing_Cationpi_ems_3hM_487_000000004_0001_0002__48__M
SIRSTVQITVDKRDEDSEIRAVLLAILVSHHAELLAKKLNTSVRYSITVTEENGQLKVRVEVEVQ VSFPASVQLHTAVEMHHWCIPFSVDGQPAPSLRWLFNGSVLNETSFIFTEFLEPAANETVRHGCLRLNQPTHVNNGNYTLLAANPFGQASASIMAAFMDNP bcov_revert_r1_HEEH_10552_000000000_0001_44_64_H_.._EHEE_06923_0001_0003_0001_0001__4__S
DDIEKRLRTALEELVRADKNNDEEKVRKAWQKAVQIVIEANDDNVSKLASKIYRELAKRVKS VSFPASVQLHTAVEMHHWCIPFSVDGQPAPSLRWLFNGSVLNETSFIFTEFLEPAANETVRHGCLRLNQPTHVNNGNYTLLAANPFGQASASIMAAFMDNP longxing_Cationpi_ems_3hM_487_000000004_0001_0002__2__D
DHEELLVYAIALQALRVVKKLGRPFRLTVQFGGKTVTFDFDSDPDQVRKVAETILKWERDIKRK VSFPASVQLHTAVEMHHWCIPFSVDGQPAPSLRWLFNGSVLNETSFIFTEFLEPAANETVRHGCLRLNQPTHVNNGNYTLLAANPFGQASASIMAAFMDNP bcov_6ala_r1_ems_3hM_698_000000000_0001_1_19_H_.._HEEH_08998_0001_0001_0001__13__Q
SYTYSFTVDVQGDDEDAQRLLLLALLQAIWTASKIAKDLNLTLRFEVRRSQSGDQVTVTIEFRMN VSFPASVQLHTAVEMHHWCIPFSVDGQPAPSLRWLFNGSVLNETSFIFTEFLEPAANETVRHGCLRLNQPTHVNNGNYTLLAANPFGQASASIMAAFMDNP bcov_revert_r1_HEEH_24497_000000002_0001_43_64_H_.._EHEE_03015_0001_0001_0001_0001__64__M
DEKLKKIKKWITEEARKAGVDRELIELAELLLLLAYLDGLFDPKKIAKRLLKLLRKEVKK VSFPASVQLHTAVEMHHWCIPFSVDGQPAPSLRWLFNGSVLNETSFIFTEFLEPAANETVRHGCLRLNQPTHVNNGNYTLLAANPFGQASASIMAAFMDNP bcov_revert_r1_HEEH_24497_000000002_0001_43_64_H_.._HHH_eva_0013_0001_0002_0001_0001__46__I
DEIEKRLRTALEELVRADVNNDEEKVRKAWQKAVQIVIEANDDNVSKLASKIYRELAKRVKS VSFPASVQLHTAVEMHHWCIPFSVDGQPAPSLRWLFNGSVLNETSFIFTEFLEPAANETVRHGCLRLNQPTHVNNGNYTLLAANPFGQASASIMAAFMDNP longxing_Cationpi_ems_3hM_487_000000004_0001_0002__19__V
SEEHDKLLVELLIVIIFELAEKTDHVRFKFVNVTINVSGSLSPEEIETLVRRLLEKAVEILKKF VSFPASVQLHTAVEMHHWCIPFSVDGQPAPSLRWLFNGSVLNETSFIFTEFLEPAANETVRHGCLRLNQPTHVNNGNYTLLAANPFGQASASIMAAFMDNP bcov_6ala_r1_HEEH_22785_000000003_0001_44_64_H_.._HEEH_24991_0001_0001_0001_0001__17__F
EEEKKLLTELKKLATKAVRNNDTDIVYKVIELLVLILLEAQDPEVRELVERLVETLRKLLRQ VSFPASVQLHTAVEMHHWCIPFSVDGQPAPSLRWLFNGSVLNETSFIFTEFLEPAANETVRHGCLRLNQPTHVNNGNYTLLAANPFGQASASIMAAFMDNP bcov_6ala_r1_HEEH_13973_000000000_0001_1_20_H_.._ems_3hM_2201_0001_0003_0001_0001__31__E
DEEDKLVEWHLVIAEIAARWLQRPLRLTVRFNGFTVRVDVNTDPNVRKKAREKLTEWLKKVKKT VSFPASVQLHTAVEMHHWCIPFSVDGQPAPSLRWLFNGSVLNETSFIFTEFLEPAANETVRHGCLRLNQPTHVNNGNYTLLAANPFGQASASIMAAFMDNP bcov_6ala_r1_HEEH_10552_000000000_0001_44_64_H_.._HEEH_20750_0001_0003_0001_0001__20__W
SKHYSYRYSVKNYTEDSERLLLRAVIQFALTVSQKALQRGLHIEFRVKFTTSGDSITVEVRVRVD VSFPASVQLHTAVEMHHWCIPFSVDGQPAPSLRWLFNGSVLNETSFIFTEFLEPAANETVRHGCLRLNQPTHVNNGNYTLLAANPFGQASASIMAAFMDNP bcov_revert_r1_HEEH_10552_000000000_0001_44_64_H_.._EHEE_10515_0001_0003_0001_0001__2__K
DEEEKRILKKLKEVLRSLSSIPDPTAQKVVETAWKLAVEALIKNDKELLKKVAEYAERILKKA VSFPASVQLHTAVEMHHWCIPFSVDGQPAPSLRWLFNGSVLNETSFIFTEFLEPAANETVRHGCLRLNQPTHVNNGNYTLLAANPFGQASASIMAAFMDNP longxing_Cationpi_ems_3hM_2634_000000026_0001_0001__41__L
DEVVVWILILVRVALDRARTNNTTVEVQVNVNNVRVNIRITTDPDEVRKLLRKALEHALKLLKK VSFPASVQLHTAVEMHHWCIPFSVDGQPAPSLRWLFNGSVLNETSFIFTEFLEPAANETVRHGCLRLNQPTHVNNGNYTLLAANPFGQASASIMAAFMDNP bcov_revert_r1_ems_3hM_698_000000000_0001_1_19_H_.._HEEH_12613_0001_0001_0001_0001__57__H
SIRITVQITVDKRDEDKEIRAVLLAILVSHHAELLAKKLNTSVRYSITVTEENGQLKVRVEVEVQ VSFPASVQLHTAVEMHHWCIPFSVDGQPAPSLRWLFNGSVLNETSFIFTEFLEPAANETVRHGCLRLNQPTHVNNGNYTLLAANPFGQASASIMAAFMDNP bcov_revert_r1_HEEH_10552_000000000_0001_44_64_H_.._EHEE_06923_0001_0003_0001_0001__17__K
SPEEELKKLEKIAKKKGDTRALSVIQVAKKNYKKGDEWTLRIALHIAKQLL VSFPASVQLHTAVEMHHWCIPFSVDGQPAPSLRWLFNGSVLNETSFIFTEFLEPAANETVRHGCLRLNQPTHVNNGNYTLLAANPFGQASASIMAAFMDNP longxing_Cationpi_HHH_eva_0513_000000006_0001_0002__31__N
DEELKKLFQTLVKRVEELAKDPRNREEVFKLLILAVLVALEIGNPELRKQVEELVKKVLKLLES VSFPASVQLHTAVEMHHWCIPFSVDGQPAPSLRWLFNGSVLNETSFIFTEFLEPAANETVRHGCLRLNQPTHVNNGNYTLLAANPFGQASASIMAAFMDNP bcov_6ala_r1_HEEH_13973_000000000_0001_1_20_H_.._ems_3hM_1933_0001_0001_0001_0001__29__F
SPEEELKKLEKIAKKKGDTRALSVLQVAKKAYKKGDEWTLRIALHIAKQLL VSFPASVQLHTAVEMHHWCIPFSVDGQPAPSLRWLFNGSVLNETSFIFTEFLEPAANETVRHGCLRLNQPTHVNNGNYTLLAANPFGQASASIMAAFMDNP longxing_Cationpi_HHH_eva_0513_000000006_0001_0002__25__L
DEIEKRLRTALEELVRADKNNDEEKVRKAAQKAVQIVIEANDDNVSKLASKIYRELAKRVKS VSFPASVQLHTAVEMHHWCIPFSVDGQPAPSLRWLFNGSVLNETSFIFTEFLEPAANETVRHGCLRLNQPTHVNNGNYTLLAANPFGQASASIMAAFMDNP longxing_Cationpi_ems_3hM_487_000000004_0001_0002__30__A
SATYSFTVDVQGDDEDAQRLLLLALLQAIWTASKIAKDLNLTLRFEVRRSQSGDQVTVTIEFRIN VSFPASVQLHTAVEMHHWCIPFSVDGQPAPSLRWLFNGSVLNETSFIFTEFLEPAANETVRHGCLRLNQPTHVNNGNYTLLAANPFGQASASIMAAFMDNP bcov_revert_r1_HEEH_24497_000000002_0001_43_64_H_.._EHEE_03015_0001_0001_0001_0001__2__A
[truncated: 1,392,479 more chars]
