# Supplementary material for: Design of protein-binding proteins from the target structure alone
Source: Nature. 2022 Mar 24;605(7910):551–60. doi: 10.1038/s41586-022-04654-9 (PMC9117152; doi:10.1038/s41586-022-04654-9)
Supplement: Supplementary file 3 — Supplementary Code Design scripts and main pdb files. This compressed file is the main supplement and contains the following files: => cao_2021_protocol/ => design_models_final_combo_optimized/ => design_models_sequence/ => design_models_ssm_natives/ => ngs_analysis_scripts/ [file 41586_2022_4654_MOESM3_ESM.gz › supplemental_files/design_models_sequence/CD3d.seq]

DHFWAITLKDKDLAHYAAKVVNCHVHTFNNTWVDIFCHSPEQVKQVNKIAKKHGAWFEVRQFDF KIPIEELEDRVFVNCNTSITWVEGTVGTLLSDITRLDLGKRILDPRGIYRCNESTVQVHYRMC NewR1_ems_ferrM_966_0001_000000017_0001_0001_0004_crosslinked_1
SEWFVLCHTDDPTLAKQIIKYANVKTAITNNGIFFLQVDSEEAAKLISEAAKKANVRCQLRSWP KIPIEELEDRVFVNCNTSITWVEGTVGTLLSDITRLDLGKRILDPRGIYRCNESTVQVHYRMC NewR1_ems_ferrM_4110_0002_000000021_0001_0001_0009_crosslinked_0
KQVAVVCPNEEAAKKIGKKAGAERWQIVTNNNTYWFLLLQGVDPTRAKQLADKAGCVRIWWEG KIPIEELEDRVFVNCNTSITWVEGTVGTLLSDITRLDLGKRILDPRGIYRCNESTVQVHYRMC NewR1R2_ems_ferrM_5553_0001_000000017_0001_0001_0005_crosslinked_1
KVVVFLLDVDPNQVTEVAKRHNCRVDVINNRFVSVQCDDERQAREIQKYASKLGVRVVVVTE KIPIEELEDRVFVNCNTSITWVEGTVGTLLSDITRLDLGKRILDPRGIYRCNESTVQVHYRMC NewR1R2_ems_ferrM_989_0002_000000054_0001_0001_0009_crosslinked_1
GRVLVVINIPDPELIKEFERLVGIPFRVREEPGGQLVVWFRGGDPERLEEAARLLGVPVIIFHVG KIPIEELEDRVFVNCNTSITWVEGTVGTLLSDITRLDLGKRILDPRGIYRCNESTVQVHYRMC FerrR1R2_emsferr_fer_b0115_0048_0009_000000032_0001_0001_0003
PFVLCAVDDPTLAEQVARVLLDRVIIRTEDGKVWIFIVNVDPRLAKEVRDKFNARCQIWF KIPIEELEDRVFVNCNTSITWVEGTVGTLLSDITRLDLGKRILDPRGIYRCNESTVQVHYRMC NewR1_ems_ferrM_3161_000000023_0001_0001_0004_crosslinked_2
TDIFCVLRTDDPEEAKKVAEELGVPVWVTEGGGVQILISGLSPEQLKELEEIAKELGIPIFCLTNP KIPIEELEDRVFVNCNTSITWVEGTVGTLLSDITRLDLGKRILDPRGIYRCNESTVQVHYRMC FerrR1R2_emsferr_fer_b0146_0019_0007_000000039_0001_0001_0009_crosslinked_0
KVLVFIELENAWHFYQVDSPEQARRIVTEWKKLYPKAEVRERTVNNQIFLYVRV KIPIEELEDRVFVNCNTSITWVEGTVGTLLSDITRLDLGKRILDPRGIYRCNESTVQVHYRMC NewR1_ems_bGM_389_0001_000000025_0001_0001_0009
AQVRVQSKQEEVISRLAKQANVSCEIITSSASRTFILCRVKSEEASEILKRVSSYGAIVIVRF KIPIEELEDRVFVNCNTSITWVEGTVGTLLSDITRLDLGKRILDPRGIYRCNESTVQVHYRMC b03_lxPr_HEEH_19836_000000049_0001_26_30_35_39_P_._ems_ferrM_1903_0001_0001_0001_0001_7_crosslinked
GTVVILIEVPDPEVAKEIEKEVGVPCKEQTYPGGRRIIYCHGGDPERFEEAARKFGVPVQVIHFG KIPIEELEDRVFVNCNTSITWVEGTVGTLLSDITRLDLGKRILDPRGIYRCNESTVQVHYRMC FerrR1R2_emsferr_fer_b0115_0048_0001_000000031_0001_0001_0004_crosslinked_2
TACAILIDLDVRLVQTLAEQVNARVDVNTDNGKFFVLIQGIPPDTARTLAKRVLPEVIVVCW KIPIEELEDRVFVNCNTSITWVEGTVGTLLSDITRLDLGKRILDPRGIYRCNESTVQVHYRMC NewR1R2_ems_ferrM_3861_000000034_0001_0001_0009_crosslinked_4
DRVLCLFNGGDPEVVRELAKRLGVPVTERETGGHLVLAIRGGDPEEAKRVAKENGIPVICFTHR KIPIEELEDRVFVNCNTSITWVEGTVGTLLSDITRLDLGKRILDPRGIYRCNESTVQVHYRMC FerrR1R2_emsferr_fer_b0010_0028_0003_1_000000053_0001_0001_0009_crosslinked_2
TEVFILLQGPDPECLKELLKLAGPPRVETIEDGGKLAVFLLGVSPELAEEVRERAEECGVPNVIVTRRK KIPIEELEDRVFVNCNTSITWVEGTVGTLLSDITRLDLGKRILDPRGIYRCNESTVQVHYRMC FerrR1R2_emsferr__wRegister_mini_set2_0924_fer_b0115_0007_0008_000000044_0001_0001_0005_crosslinked_2
SVYIFVIVTYNGKTETYSLTVGTDPEERKKAEKFVKKVTKRAKELNARVRVLIFTGSTTTLSTYQ KIPIEELEDRVFVNCNTSITWVEGTVGTLLSDITRLDLGKRILDPRGIYRCNESTVQVHYRMC b15_lxPt_ems_ferrM_7070_000000038_0001_3_5_56_58_P_._EEHEE_15904_0001_0003_0001_0001
GVFVLVQVEDPEEVRRLAEEVLGLPVHIFRSGGEVIVAIIGVDPELAKELAKELGVPVDIITW KIPIEELEDRVFVNCNTSITWVEGTVGTLLSDITRLDLGKRILDPRGIYRCNESTVQVHYRMC FerrR1R2_emsferr_fer_b0035_0023_0005_1_000000010_0001_0001_0003
SWRRCLARAAKRLREAVKRNDDDLVETIVKQAKKCVKKHASDRISKKVHKALKEVVKALK KIPIEELEDRVFVNCNTSITWVEGTVGTLLSDITRLDLGKRILDPRGIYRCNESTVQVHYRMC b03_lxH_ems_3hM_2242_000000017_0001_52_58_H_._ems_3hC_300_0002_0001_0001_0001_0001_3_crosslinked
TQVAILVEGPNAEEVLKLIVELLGIPAEILRFGGDVFLLIPGLDPEEVREVAKRVAEEFGLPVWLVVFE KIPIEELEDRVFVNCNTSITWVEGTVGTLLSDITRLDLGKRILDPRGIYRCNESTVQVHYRMC FerrR1R2_emsferr_fer_b0087_0001_0001_000000001_0001_0001_0001
PVFVFVNVPDPERVAELISRCLGVPVRIHTIGGKQFVVVVHGDDPEKIRECAEKLGIPVHIHFG KIPIEELEDRVFVNCNTSITWVEGTVGTLLSDITRLDLGKRILDPRGIYRCNESTVQVHYRMC FerrR1R2_emsferr_fer_b0125_0003_0010_000000053_0001_0001_0009_crosslinked_3
PKFLVFRVTSPEGAKIVSELCRRNGAIVYIQNGRQVLVQINSEEAEKCVELVERTLPEVRYQEW KIPIEELEDRVFVNCNTSITWVEGTVGTLLSDITRLDLGKRILDPRGIYRCNESTVQVHYRMC NewR1R2_ems_ferrM_2988_0001_000000022_0001_0001_0009_crosslinked_2
SVVAIQVDNPEAAKIISKVVQAPVVTSNGKYFILVRASDKRQVDSLVRKAQEIVNFEVRWIVWD KIPIEELEDRVFVNCNTSITWVEGTVGTLLSDITRLDLGKRILDPRGIYRCNESTVQVHYRMC NewR1_ems_ferrM_1563_000000026_0001_0001_0004
TYVSFISVDPRVVETCARKAGVSFQTRKDGDDIFVLVKGDSEEGVKTVAKCVRDIAQVTVLVQS KIPIEELEDRVFVNCNTSITWVEGTVGTLLSDITRLDLGKRILDPRGIYRCNESTVQVHYRMC b03_lxPr_ems_ferrM_3278_000000059_0001_2_8_59_61_P_._ems_ferrM_3792_0002_0001_0001_0001_2_crosslinked
GVAIFCPGGDPELLRELAEKLGLRVESSPSGAVLIQGPDPEKLKELAERLGLPCFLWTE KIPIEELEDRVFVNCNTSITWVEGTVGTLLSDITRLDLGKRILDPRGIYRCNESTVQVHYRMC FerrR1R2_emsferr_fer_b0052_0044_0001_000000014_0001_0001_0009_crosslinked_2
KECSILFQNVDPRVVKELAKQFNARVTVITTSGQILVILSNVDPTVSELAHKIAQVPVVVTCSP KIPIEELEDRVFVNCNTSITWVEGTVGTLLSDITRLDLGKRILDPRGIYRCNESTVQVHYRMC b03_lxPt_ems_ferrM_1251_000000012_0001_23_29_33_37_P_._ems_ferrC_550_0001_0001_0001_19_crosslinked
GNCFIFVQGGSPELRELAKELGLIVIHNPGGAIAILLKGGTPEECEEVARILEELLGVPVTVIV KIPIEELEDRVFVNCNTSITWVEGTVGTLLSDITRLDLGKRILDPRGIYRCNESTVQVHYRMC FerrR1R2_emsferr_fer_b0047_0009_1_0007_000000017_0001_0001_0005_crosslinked_1
GTIIVVLETPDPEEVRRLLHEICGAPVFIWRNGGRFFVLVQGLCPEAIEELKKRGIPVDVVTHG KIPIEELEDRVFVNCNTSITWVEGTVGTLLSDITRLDLGKRILDPRGIYRCNESTVQVHYRMC FerrR1R2_emsferr_fer_b0085_0004_0004_000000039_0001_0001_0009_crosslinked_0
LVAVRVKDESVCETAAKLVGAKVQTNRGWDIFCLIRVEDPHTAKKVIKEVLPDAIVYII KIPIEELEDRVFVNCNTSITWVEGTVGTLLSDITRLDLGKRILDPRGIYRCNESTVQVHYRMC NewR1_ems_ferrM_2536_000000038_0001_0001_0004_crosslinked_0
WVFVLLEKVSPEAKKVIKEVSSCGNVRVTTSPGDSVQVEVKDPNCARKLTELARQVGVQVQVNE KIPIEELEDRVFVNCNTSITWVEGTVGTLLSDITRLDLGKRILDPRGIYRCNESTVQVHYRMC NewR1_ems_ferrM_5950_000000013_0001_0001_0009_crosslinked_5
GVFCIIAVPDPRLLELIIKEIGPPRWFVDHGGGLTVVLLGVDPEKVKRIAERLAKEEGIPIQVLCAEE KIPIEELEDRVFVNCNTSITWVEGTVGTLLSDITRLDLGKRILDPRGIYRCNESTVQVHYRMC FerrR1R2_emsferr_fer_b0057_0028_0001_000000008_0001_0001_0003_crosslinked_6
KVRVFIFAQHYRWEVTVDTDDQATEAAKEVSKKVGLPRFRVIKSDGAIFVELT KIPIEELEDRVFVNCNTSITWVEGTVGTLLSDITRLDLGKRILDPRGIYRCNESTVQVHYRMC NewR1_ems_bGC_198_000000012_0001_0001_0005
RFVLCNVPDPRLAEELARRLGAPLTTNGGPDGQIHFMVGGVSPERAKEVAEKFEKELGIPCFVQG KIPIEELEDRVFVNCNTSITWVEGTVGTLLSDITRLDLGKRILDPRGIYRCNESTVQVHYRMC FerrR1R2_emsferr_fer_b0225_0041_0003_000000003_0001_0001_0005_crosslinked_3
TWYVIHCQADPELVKRAEELAKEINADVKIHPGGRVFVVVDDKRLAESIARKVEVKSCIILQVD KIPIEELEDRVFVNCNTSITWVEGTVGTLLSDITRLDLGKRILDPRGIYRCNESTVQVHYRMC NewR1_ems_ferrM_4963_000000006_0001_0001_0006_crosslinked_2
GVFVVINVPGNPETFEKVVKEIIGGVICWRLEGGGVQIACHVPDPDLVEEAVRKAAEEAGPGVRVDIRR KIPIEELEDRVFVNCNTSITWVEGTVGTLLSDITRLDLGKRILDPRGIYRCNESTVQVHYRMC FerrR1R2_emsferr_fer_b0037_0039_0002_1_000000021_0001_0001_0009_crosslinked_3
GVCVVVLAGGDPELVRRAAEKAGAPVTVHTGDGGIIVIHIQGVSVELIEKVLREVAKELGVPQLIIFCRE KIPIEELEDRVFVNCNTSITWVEGTVGTLLSDITRLDLGKRILDPRGIYRCNESTVQVHYRMC FerrR1R2_emsferr_fer_b0102_0003_1_0009_000000017_0001_0001_0006_crosslinked_5
GCVFVLLQSPDPEELVRRLKKLLGADRVFIVGGTVALELCVPTPEEAKRLAERAVKEHGPPADIRIEP KIPIEELEDRVFVNCNTSITWVEGTVGTLLSDITRLDLGKRILDPRGIYRCNESTVQVHYRMC FerrR1R2_emsferr__set4ferrBB_set4.2_fer_d0807_0018_0006_000000048_0001_0001_0009_crosslinked_2
DELVIFILGNTPELEELLKELRKRGIRVQKHGGFVLIQVSGGDPEEIVRELREKAGPPRVVVRTHG KIPIEELEDRVFVNCNTSITWVEGTVGTLLSDITRLDLGKRILDPRGIYRCNESTVQVHYRMC FerrR1R2_emsferr_fer_b0042_0027_0003_1_000000007_0001_0001_0004
GVFIVFNGGDPELLKELAKKYGAPLHHDPGGGLFLLLRVPTEEEAEELAKELGVPILRFEE KIPIEELEDRVFVNCNTSITWVEGTVGTLLSDITRLDLGKRILDPRGIYRCNESTVQVHYRMC FerrR1R2_emsferr_fer_b0050_0058_0010_000000010_0001_0001_0004
SATEILTKLLHRRPDDKLVAKALRIVFKLHHDGNPELARELSELVVELLKRNDPEKVEEVIERVR KIPIEELEDRVFVNCNTSITWVEGTVGTLLSDITRLDLGKRILDPRGIYRCNESTVQVHYRMC same_Bundle_4687e75f8ee96bab3ec7c09d834b7191_0001_000000019_0001_0001_0_2_-_43d9b45514db1e808c338852e837acc6_0001_0001_0001_0001
PIIIIIAVPDPELVKRLAEEHGIPVKEHERGGKERIVVVGGVSPEEVEKIIKRAGVPQVFEFRH KIPIEELEDRVFVNCNTSITWVEGTVGTLLSDITRLDLGKRILDPRGIYRCNESTVQVHYRMC FerrR1R2_emsferr_fer_b0005_0034_0010_000000003_0001_0001_0009
KVACFVHVNDPNALKSVEEVARKLNAHVHVNPSGFVIVRVDTPELAKYIQQVSEKYPNVRVICR KIPIEELEDRVFVNCNTSITWVEGTVGTLLSDITRLDLGKRILDPRGIYRCNESTVQVHYRMC NewR1_ems_ferrC_50_000000026_0001_0001_0009_crosslinked_4
DCEVFIFGPDPELLKELAKELGAPVINVKNGGQLAVLVGGVSPELAEELRRLIEERGLPVTIRIYCP KIPIEELEDRVFVNCNTSITWVEGTVGTLLSDITRLDLGKRILDPRGIYRCNESTVQVHYRMC FerrR1R2_emsferr_fer_b0161_0005_0004_000000037_0001_0001_0003_crosslinked_3
QVNVVLHVNDDQATRATEVFKSLGCHILKNPGNEYFVLCDTDRVDEAVKEARKYGVEVRLFK KIPIEELEDRVFVNCNTSITWVEGTVGTLLSDITRLDLGKRILDPRGIYRCNESTVQVHYRMC NewR1_ems_ferrM_2836_000000000_0001_0001_0009_crosslinked_2
GQVIIICRGVDPEDLRKLEELAGVKFSRHGPGGVVFLIVRGVDPEEVRRLLEELAKKLGIPCKVHNP KIPIEELEDRVFVNCNTSITWVEGTVGTLLSDITRLDLGKRILDPRGIYRCNESTVQVHYRMC FerrR1R2_emsferr_fer_b0022_0052_0001_000000063_0001_0001_0004_crosslinked_3
DEFEELMRIVEKLREFARRKNNEEIKRFVEDVKRKLDEAFENKDVKLVESILKHVATIAKKLIS KIPIEELEDRVFVNCNTSITWVEGTVGTLLSDITRLDLGKRILDPRGIYRCNESTVQVHYRMC NewR1_ems_3hM_634_000000033_0001_0001_0005
GKVFCVIQGSPEELKEFLEKLGPPRHEERGGRLLALEGDDTEEVRKLAEEIAEELGIPVDCQIRN KIPIEELEDRVFVNCNTSITWVEGTVGTLLSDITRLDLGKRILDPRGIYRCNESTVQVHYRMC FerrR1R2_emsferr_fer_b0111_0020_0002_000000057_0001_0001_0005_crosslinked_2
GIFCVINAPDPELLERFAKLLGVPIIFRQTGEDGQIQLIVHGVDPELVKEIAKELGIPVDCVTG KIPIEELEDRVFVNCNTSITWVEGTVGTLLSDITRLDLGKRILDPRGIYRCNESTVQVHYRMC FerrR1R2_emsferr_fer_b0065_0005_0008_000000012_0001_0001_0003_crosslinked_0
GVVIFVKTPEEEELAKEAAKRLGVPVRTRRHGGLILVQLEAPTPEELEELERLLRELIPGVVVVLW KIPIEELEDRVFVNCNTSITWVEGTVGTLLSDITRLDLGKRILDPRGIYRCNESTVQVHYRMC FerrR1R2_emsferr_fer_b0121_0013_0002_1_000000006_0001_0001_0005
GVFILIQTDDPRLIEELKEYAKKLGIPVNEFRGPDGSIALAIHTPDPELAKEVEEYVKRSGIPVRIDRHET KIPIEELEDRVFVNCNTSITWVEGTVGTLLSDITRLDLGKRILDPRGIYRCNESTVQVHYRMC FerrR1R2_emsferr_fer_b0086_0053_0002_000000007_0001_0001_0004
GLIAVLVPGGDPEELRKLAEKLGLPVTEWPSGEIFLLIQGGDPEEVKELVEKLARRLGVPFRIVIQE KIPIEELEDRVFVNCNTSITWVEGTVGTLLSDITRLDLGKRILDPRGIYRCNESTVQVHYRMC FerrR1R2_emsferr_fer_b0117_0022_0001_000000015_0001_0001_0006
SERAEWAWRFFLKAGSLEKAVKRSIKLAKRLGDPELRRLLEELLEALERGDPELVERIIELLSRL KIPIEELEDRVFVNCNTSITWVEGTVGTLLSDITRLDLGKRILDPRGIYRCNESTVQVHYRMC b03_lxH_ems_4hC_497_0001_000000000_0001_7_12_H_._e9bc84b5fe615750012ac350a00917f3_0001_0001_0001_0001_0001
PQVVCEVEADPEQVKTAVKQLNLKVDVVQDGDVVFVVISNVSPEEARKAVERLVNKVRCYTQY KIPIEELEDRVFVNCNTSITWVEGTVGTLLSDITRLDLGKRILDPRGIYRCNESTVQVHYRMC NewR1R2_ems_ferrM_2305_000000045_0001_0001_0009_crosslinked_3
EVFILFRGADPKIVEEAQRQAPDVRVIIIPGNVVALKIRDPTWAKYVYRFIKELVGAQVQLVEK KIPIEELEDRVFVNCNTSITWVEGTVGTLLSDITRLDLGKRILDPRGIYRCNESTVQVHYRMC NewR1_ems_ferrC_721_000000047_0001_0001_0009
DEVSLVGSPEQIELFVKIVGRPVQILRFGGHIVVFLDGVDPELVKEAAERAGIPIDILG KIPIEELEDRVFVNCNTSITWVEGTVGTLLSDITRLDLGKRILDPRGIYRCNESTVQVHYRMC FerrR1R2_emsferr_fer_b0090_0127_0005_000000035_0001_0001_0009
PHTVITVHVEDIDKLTKCADEVGAPFQVTTVGDTFSVVFINANPDKVKTCAKKVGATVQVITFS KIPIEELEDRVFVNCNTSITWVEGTVGTLLSDITRLDLGKRILDPRGIYRCNESTVQVHYRMC b03_lxPr_ems_ferrM_3314_000000006_0001_1_7_60_64_P_._ems_ferrC_722_0001_0001_0001_12_crosslinked
GICAIFVPPTPEVRRLIEELGLPVKERRGPGGQVVFLIPGLSPEEAKEIVERLEKLVGVPIQVFCFD KIPIEELEDRVFVNCNTSITWVEGTVGTLLSDITRLDLGKRILDPRGIYRCNESTVQVHYRMC FerrR1R2_emsferr_fer_b0006_0051_0005_1_000000015_0001_0001_0005_crosslinked_1
GKRECAIPGLSPELAEELARIAGVPVQVLNNGGKQVFVFIEGLSPELERLVEELGGRVHCHEWG KIPIEELEDRVFVNCNTSITWVEGTVGTLLSDITRLDLGKRILDPRGIYRCNESTVQVHYRMC FerrR1R2_emsferr_fer_b0025_0033_0002_000000021_0001_0001_0009_crosslinked_4
GVIVIVAVDDPELAKLLAKLLGVQILQRNGGEVIVLIRGPDPEELRRLVEEVIELLGVPVQVFIFTE KIPIEELEDRVFVNCNTSITWVEGTVGTLLSDITRLDLGKRILDPRGIYRCNESTVQVHYRMC FerrR1R2_emsferr_fer_b0026_0003_0006_1_000000044_0001_0001_0004
TQCFVIFRGVDPRLVEEVKRKIGAPNEFRDGGQILLNGGNPELVKEAARELRERAGVPVDIICHG KIPIEELEDRVFVNCNTSITWVEGTVGTLLSDITRLDLGKRILDPRGIYRCNESTVQVHYRMC FerrR1R2_emsferr_fer_b0027_0030_0010_1_000000005_0001_0001_0004_crosslinked_3
GQVVISIHGGSPELLEEIARRLGVPVRIFGGDVFIVLKGGDPEKIRELLERLGIPVILFRHE KIPIEELEDRVFVNCNTSITWVEGTVGTLLSDITRLDLGKRILDPRGIYRCNESTVQVHYRMC FerrR1R2_emsferr_fer_b0072_0083_0007_000000017_0001_0001_0005
TVVVSVLNGDAEYVKELAKWAKARVLVHSNRFIILQADTDKLKEVWKKVKSYGATVVVITE KIPIEELEDRVFVNCNTSITWVEGTVGTLLSDITRLDLGKRILDPRGIYRCNESTVQVHYRMC b03_lxPr_ems_ferrM_4931_0002_000000007_0001_3_7_58_62_P_._ems_ferrM_4141_0001_0001_0001_0001
GRLFCLVNIGDPEVAKLAAELVGGLTVFIQPGGDVAFLIEVPTEEEAERLLRRALEEAGGFPIFCLPQE KIPIEELEDRVFVNCNTSITWVEGTVGTLLSDITRLDLGKRILDPRGIYRCNESTVQVHYRMC FerrR1R2_emsferr_fer_b0102_0037_0004_1_000000005_0001_0001_0003_crosslinked_2
GEVAVLLQGGTPEVRCFVELVRRLGIPVHTNGGPSGDVIVFIRGISPELVEELAKECGVPRLDVWENR KIPIEELEDRVFVNCNTSITWVEGTVGTLLSDITRLDLGKRILDPRGIYRCNESTVQVHYRMC FerrR1R2_emsferr_fer_b0130_0002_0004_000000037_0001_0001_0009_crosslinked_4
SQCLLVVDDWRLASTVAKLANVPFTVVTDNGKVLVLLTVSSPEQAKLAQELAKKAGVDIVICKP KIPIEELEDRVFVNCNTSITWVEGTVGTLLSDITRLDLGKRILDPRGIYRCNESTVQVHYRMC b15_meP_emsferr__set4ferrBB_set4.2_fer_d0105_0004_0008_000000007_0001_0005_2_6_35_37_P_._ems_ferrM_1033_0001_0001_0001_0001_42_crosslinked
GEINLVLPGGSPEELECLVKLAGVPRVQRITFGGRNIVLFLPGGDPERVKEAIKLCGPPRLWLHVLG KIPIEELEDRVFVNCNTSITWVEGTVGTLLSDITRLDLGKRILDPRGIYRCNESTVQVHYRMC FerrR1R2_emsferr__wRegister_mini_set2_0924_fer_b0252_0005_0002_000000000_0001_0001_0006_crosslinked_1
GEVFVLIQGGDPELIREVLEKLVPNVIVIRKGGVVFVLLRGVSPEEVKEKIRELEELLGVPIDVIHND KIPIEELEDRVFVNCNTSITWVEGTVGTLLSDITRLDLGKRILDPRGIYRCNESTVQVHYRMC FerrR1R2_emsferr_fer_b0027_0068_0004_1_000000009_0001_0001_0003
GLCFILLQGGDPELLKEVAEKLGIPLITFHQPGGAVFLLLRVPTPELVEKCERLLRELGLPVNWLVRR KIPIEELEDRVFVNCNTSITWVEGTVGTLLSDITRLDLGKRILDPRGIYRCNESTVQVHYRMC FerrR1R2_emsferr_fer_b0012_0089_0003_000000000_0001_0001_0001_crosslinked_4
SQVFCFIEGGDPELAREVAKKYGLPVYTITSGGKRRVVAVTGDDPELIKELSKELRELIGVPRVRCIEIG KIPIEELEDRVFVNCNTSITWVEGTVGTLLSDITRLDLGKRILDPRGIYRCNESTVQVHYRMC FerrR1R2_emsferr_fer_b0010_0047_0006_000000009_0001_0001_0004_crosslinked_1
STVVVEVDDAKKVSEYIKKTYQLTCEVQERSGTYFVLCQGAEPEVAKTVRKMYPDTSILVSS KIPIEELEDRVFVNCNTSITWVEGTVGTLLSDITRLDLGKRILDPRGIYRCNESTVQVHYRMC b03_lxPt_ems_ferrC_327_000000006_0001_24_28_31_35_P_._ems_ferrM_2535_0002_0001_0001_0001_15_crosslinked
GFLLIACEGGDPRLEEVARLVERLGAYVQVEPHGGTIRVQILVSTPEIEELLRELLKELGIPNCREDRDG KIPIEELEDRVFVNCNTSITWVEGTVGTLLSDITRLDLGKRILDPRGIYRCNESTVQVHYRMC FerrR1R2_emsferr_fer_b0130_0003_0010_000000052_0001_0001_0003_crosslinked_0
PQVFIEVDDPTQAEQVARVLLENVVIVTNNGKVFIFIRNVDPRLAKEVRDKTQARVHIFF KIPIEELEDRVFVNCNTSITWVEGTVGTLLSDITRLDLGKRILDPRGIYRCNESTVQVHYRMC NewR1_ems_ferrM_3161_0001_000000039_0001_0001_0009
GECFIVFQGPDPEEIRRVVERLLGAPVNISHGGGNLVAVRVDNDPEEVRERLKEIKEILGVPFQVVCGG KIPIEELEDRVFVNCNTSITWVEGTVGTLLSDITRLDLGKRILDPRGIYRCNESTVQVHYRMC FerrR1R2_emsferr__set4ferrBB_set4.2_fer_d0626_0001_0008_000000032_0001_0001_0005_crosslinked_1
GVIFIVVRGGDPEEVRKFLEKLGIPVIVIRNGGQVVILVEGGTPEELEEAREEVGVPSLDVHE KIPIEELEDRVFVNCNTSITWVEGTVGTLLSDITRLDLGKRILDPRGIYRCNESTVQVHYRMC FerrR1R2_emsferr_fer_b0047_0207_0008_1_000000016_0001_0001_0003
SEVFVIVRNIDPKDAEKLARNVNAERWVVKDNTLWLVGADPTKVEELAKKMGVKYEVREHP KIPIEELEDRVFVNCNTSITWVEGTVGTLLSDITRLDLGKRILDPRGIYRCNESTVQVHYRMC NewR1_ems_ferrM_7339_0001_000000046_0001_0001_0004
TQIFCLYENVDETLVRKAVSIAGADLQKNPGNRFAVLVHDETIAKLVQKLAKEVGVKFECHSFE KIPIEELEDRVFVNCNTSITWVEGTVGTLLSDITRLDLGKRILDPRGIYRCNESTVQVHYRMC NewR1_ems_ferrC_261_000000005_0001_0001_0005_crosslinked_5
TERRHWQVQFDKRDPDQRREAEEKARQAYRKAQEDSKKIPRDCKVRIDSSTEGTEVVILVFVNCG KIPIEELEDRVFVNCNTSITWVEGTVGTLLSDITRLDLGKRILDPRGIYRCNESTVQVHYRMC NewR1R2_EHEE_06125_000000050_0001_0001_0009_crosslinked_1
PVQVFILVPDPEEALRLLEECMGIPVRLDRVGGFVSVAGGNPELVEECAELVRELLGVPVYVQKG KIPIEELEDRVFVNCNTSITWVEGTVGTLLSDITRLDLGKRILDPRGIYRCNESTVQVHYRMC FerrR1R2_emsferr_fer_b0037_0003_0006_000000045_0001_0001_0009_crosslinked_5
GDQIWCLVTDPDALRRVREILGPDQTFRFGGTVALAVEGGDPRLLEKIRKEVEELGLPVHCNKAKF KIPIEELEDRVFVNCNTSITWVEGTVGTLLSDITRLDLGKRILDPRGIYRCNESTVQVHYRMC FerrR1R2_emsferr_fer_b0116_0004_1_0010_000000003_0001_0001_0009_crosslinked_2
GVQLFIVVGGTEVIEEIAKRLGVPVVVVRNGGTLFVAINIPDPELVKEIIELIERYVGSVIVYVWTG KIPIEELEDRVFVNCNTSITWVEGTVGTLLSDITRLDLGKRILDPRGIYRCNESTVQVHYRMC FerrR1R2_emsferr_fer_b0056_0035_0008_000000031_0001_0001_0004
GLVAVHVEGGDPERLVKLLEELAGVPVHITKDGGKVFVLLQGPDPEKLERACRIAVELIGPPRFRCDVVR KIPIEELEDRVFVNCNTSITWVEGTVGTLLSDITRLDLGKRILDPRGIYRCNESTVQVHYRMC FerrR1R2_emsferr__wRegister_mini_set2_0924_fer_b0312_0010_0004_000000061_0001_0001_0009_crosslinked_4
STSAVLVQGGSPEFEKLLRKLGARLDRNGGVVFFTLGGLSPELVRKLAEEAGVPGVLVVVR KIPIEELEDRVFVNCNTSITWVEGTVGTLLSDITRLDLGKRILDPRGIYRCNESTVQVHYRMC FerrR1R2_emsferr__set4ferrBB_set4.2_fer_d0817_0008_0005_000000000_0001_0001_0003
SAVLLQVDDPDKAKKAFEDTVKARVFIWQNGDKYAVFVVNVDPHLAKEVAKIVNAPVFIWP KIPIEELEDRVFVNCNTSITWVEGTVGTLLSDITRLDLGKRILDPRGIYRCNESTVQVHYRMC NewR1_ems_ferrM_2619_0002_000000058_0001_0001_0003
SACVVQVGTSPEDVKRVQKEIGPVRVTENGGTLFLVIRVPDPEEVRRLLEEALGVPVQVICFV KIPIEELEDRVFVNCNTSITWVEGTVGTLLSDITRLDLGKRILDPRGIYRCNESTVQVHYRMC FerrR1R2_emsferr_fer_b0021_0047_0007_000000000_0001_0001_0003_crosslinked_3
PPDEELARKLLEAARKDAKEAIKILREIAKRVSRRKLEKIQEIALKLSALKIIRKLAKEAKS KIPIEELEDRVFVNCNTSITWVEGTVGTLLSDITRLDLGKRILDPRGIYRCNESTVQVHYRMC b03_lxH_HHH_rd4_0820.min_rise1.67_000000012_0001_2_11_H_._ems_4hM_2348_0001_0001_0001
KFFILVKADNPEEVEKCAKSADAIVIILGKHVAIEVKDKELVKIVEKCLRELNLHFEIWEN KIPIEELEDRVFVNCNTSITWVEGTVGTLLSDITRLDLGKRILDPRGIYRCNESTVQVHYRMC NewR1_ems_ferrM_3267_000000032_0001_0001_0009_crosslinked_1
GVVIVHVPDPELAKEISEIAGVPVQEYRGGGTGVQVLGVDPEIARELARKHGIPVQIFTFP KIPIEELEDRVFVNCNTSITWVEGTVGTLLSDITRLDLGKRILDPRGIYRCNESTVQVHYRMC FerrR1R2_emsferr_fer_b0020_0019_0007_1_000000027_0001_0001_0009
TIVFCLLQGGDPELLREAARLAGVPVILFRGGGLAFEFGNPEVKEILEELARRHGIPIDCRVWE KIPIEELEDRVFVNCNTSITWVEGTVGTLLSDITRLDLGKRILDPRGIYRCNESTVQVHYRMC FerrR1R2_emsferr__wRegister_mini_set2_0924_fer_b0163_0001_0009_000000001_0001_0001_0001_crosslinked_1
PLFCIFRGGTEIAELLVELLGVDNVKIETRGGRQVLVQIKGGDPDKARELAEKLAKKLGIPITCSG KIPIEELEDRVFVNCNTSITWVEGTVGTLLSDITRLDLGKRILDPRGIYRCNESTVQVHYRMC FerrR1R2_emsferr_fer_b0227_0042_0008_000000024_0001_0001_0001_crosslinked_4
SFVLCLLHNADWRVIHELAKEANVRVIIVPGGVVALRNATPEVSKLVEEWAKKAGIKVRCQVID KIPIEELEDRVFVNCNTSITWVEGTVGTLLSDITRLDLGKRILDPRGIYRCNESTVQVHYRMC Attempt1_ems_ferrM_2252_000000047_0001_0001_0009_crosslinked_2
DTAIFVFFPDPEVAKIVAKRVGVPVQEGDWGESVVHLKTPEQLEILERIAEELGVPFQVWEFRV KIPIEELEDRVFVNCNTSITWVEGTVGTLLSDITRLDLGKRILDPRGIYRCNESTVQVHYRMC FerrR1R2_emsferr_fer_b0026_0011_0001_1_000000033_0001_0001_0003
SECFVVVQGGTPEELKKVAELAGVPVIVIRNGGQVIILLEGGSPEQLERLEELLKELGIPRVDIRCWG KIPIEELEDRVFVNCNTSITWVEGTVGTLLSDITRLDLGKRILDPRGIYRCNESTVQVHYRMC FerrR1R2_emsferr_fer_b0027_0008_0002_1_000000046_0001_0001_0005_crosslinked_0
GLIACVLPGVSPEQIKELRKEIGVPVVREDGGTFFLLLQGGSPEDVKRALEKLGIPTICIEIE KIPIEELEDRVFVNCNTSITWVEGTVGTLLSDITRLDLGKRILDPRGIYRCNESTVQVHYRMC FerrR1R2_emsferr_fer_b0072_0071_0004_000000003_0001_0001_0004_crosslinked_1
TFYAVAVCNVDPKQVEKAAKVVDASQFRYQEGDCVFIAVKSEEAARTLSKLVNAKKYHIVSSD KIPIEELEDRVFVNCNTSITWVEGTVGTLLSDITRLDLGKRILDPRGIYRCNESTVQVHYRMC NewR1_ems_ferrM_984_0001_000000002_0001_0001_0009_crosslinked_1
TQVFVEVDVDPRIVTKVLQSANVTVISSTSLGLVFLVITGLDEEWAKKLVKSVAPSAVVLVH KIPIEELEDRVFVNCNTSITWVEGTVGTLLSDITRLDLGKRILDPRGIYRCNESTVQVHYRMC b03_lxPr_ems_ferrM_3278_000000050_0001_4_6_33_35_P_._ems_ferrM_4004_0001_0002_0001_0001
GECFVLLQGGSPEVEKLVRLFEKNGVIVIRNGGTVFIRVPDPELARRILEEVGPPRFDVLCNN KIPIEELEDRVFVNCNTSITWVEGTVGTLLSDITRLDLGKRILDPRGIYRCNESTVQVHYRMC FerrR1R2_emsferr_fer_b0177_0012_0008_000000009_0001_0001_0003_crosslinked_3
DLVEVVFLGGDPEVVRELAKRLGVPCQEFTFGGHLVLICDGGDPEEAKRVAKENGIPVTIWTER KIPIEELEDRVFVNCNTSITWVEGTVGTLLSDITRLDLGKRILDPRGIYRCNESTVQVHYRMC FerrR1R2_emsferr_fer_b0010_0028_0003_1_000000031_0001_0001_0006_crosslinked_4
GEVICVIKGGDPELLRELAEKAGAQLLEGPGGFFIIGGISPEVLEELRELMKRLGVPVDCNELE KIPIEELEDRVFVNCNTSITWVEGTVGTLLSDITRLDLGKRILDPRGIYRCNESTVQVHYRMC FerrR1R2_emsferr_fer_b0072_0080_0005_1_000000006_0001_0001_0005_crosslinked_3
GVCLVVTSDWKKAYKYAKSGGVRVQVHTHDNREYFVLLRDVPEELSRSLKEWASRVGAKFVCRF KIPIEELEDRVFVNCNTSITWVEGTVGTLLSDITRLDLGKRILDPRGIYRCNESTVQVHYRMC Attempt1_ems_ferrM_4003_0002_000000039_0001_0001_0006_crosslinked_1
GLLAVDTPDPEKVRKCAEELGLPVFIHHGPGGNVFVLIQGPDPELLRELVECIGPPRWVLLV KIPIEELEDRVFVNCNTSITWVEGTVGTLLSDITRLDLGKRILDPRGIYRCNESTVQVHYRMC FerrR1R2_emsferr_fer_b0135_0029_0004_1_000000021_0001_0001_0009_crosslinked_0
TVFVLVKDPELAKELAKRAGTPLVHIHGGGTQVAVEVKTPELVELIKRLLPGVDIVHQ KIPIEELEDRVFVNCNTSITWVEGTVGTLLSDITRLDLGKRILDPRGIYRCNESTVQVHYRMC FerrR1R2_emsferr_fer_b0105_0037_0004_000000027_0001_0001_0006
SRLLVAVHDPELAKIVAKRAGVPILTHHGGGTFILLQGVDPEIARRVAEELGVPVDVVTES KIPIEELEDRVFVNCNTSITWVEGTVGTLLSDITRLDLGKRILDPRGIYRCNESTVQVHYRMC FerrR1R2_emsferr__set4ferrBB_set4.2_fer_d0515_0008_0010_000000012_0001_0001_0009
TDVFVLVRADPSYVEYLRHYCNAPLTVLRLGDQLIVQLKDADERCVREAVKRLNVPVTVRLHD KIPIEELEDRVFVNCNTSITWVEGTVGTLLSDITRLDLGKRILDPRGIYRCNESTVQVHYRMC b15_lxPr_ems_ferrM_3234_000000002_0001_2_6_34_36_P_._ems_ferrM_6691_0001_0001_0001_26_crosslinked
DWVLIQGVDPEEIKELAKELGIPVQVVHLPGVGTAVLVKGDPEEIRELLERLGVPVLTAG KIPIEELEDRVFVNCNTSITWVEGTVGTLLSDITRLDLGKRILDPRGIYRCNESTVQVHYRMC FerrR1R2_emsferr_fer_b0240_0026_0008_000000034_0001_0001_0004
THLVCIIEGGTEEAEEAIKSLGLPVKVYRNGGEVSFLIPGGTPEEAKEALELIGLPVQCFVFG KIPIEELEDRVFVNCNTSITWVEGTVGTLLSDITRLDLGKRILDPRGIYRCNESTVQVHYRMC FerrR1R2_emsferr_fer_b0012_0103_0001_1_000000001_0001_0001_0004_crosslinked_0
DQCEVVFLGGDPEVVRELAKRLGVPVQEFEFGGNLVLIIDGGDPEEAKRVAKENGIPVTVQCDR KIPIEELEDRVFVNCNTSITWVEGTVGTLLSDITRLDLGKRILDPRGIYRCNESTVQVHYRMC FerrR1R2_emsferr_fer_b0010_0028_0003_1_000000038_0001_0001_0004_crosslinked_2
HEVCFVFVPDPEAAEIAARKAGVPFVEGELGQVVINVKTPEELEIVRKILEELGVPFQVFCFRD KIPIEELEDRVFVNCNTSITWVEGTVGTLLSDITRLDLGKRILDPRGIYRCNESTVQVHYRMC FerrR1R2_emsferr_fer_b0026_0011_0006_000000006_0001_0001_0009_crosslinked_1
HFDVFCLLPPTEEAKKAVEELKKLGARFTTSDGWILVAVRSDDPDLEKRVASIVPFAQCIIWQI KIPIEELEDRVFVNCNTSITWVEGTVGTLLSDITRLDLGKRILDPRGIYRCNESTVQVHYRMC NewR1_ems_ferrM_3314_0002_000000009_0001_0001_0004_crosslinked_1
GRCLLILQGGDPEEIRKIVEKYGLPVRTRTDGGTDIAIYVHGGDPELVERAAKEAGVPRIIIFCLE KIPIEELEDRVFVNCNTSITWVEGTVGTLLSDITRLDLGKRILDPRGIYRCNESTVQVHYRMC FerrR1R2_emsferr_fer_b0010_0054_0009_000000037_0001_0001_0003_crosslinked_0
PEVACFLQGVSPEVLRKAKEIAGVPVFEFRQGGALLVFFLGVSPEQAELIRELAERNGIPVDCIRHE KIPIEELEDRVFVNCNTSITWVEGTVGTLLSDITRLDLGKRILDPRGIYRCNESTVQVHYRMC FerrR1R2_emsferr_fer_b0025_0032_0010_1_000000042_0001_0001_0004_crosslinked_0
IVIAVLFSSESAAEKFSKCINYPVEIITNNGEVFILLKDVDPRDVERCARILQSQGVDVIVIII KIPIEELEDRVFVNCNTSITWVEGTVGTLLSDITRLDLGKRILDPRGIYRCNESTVQVHYRMC Attempt1_ems_ferrC_400_000000003_0001_0001_0003_crosslinked_0
DFVFVALCGGDPEELRRIAKELGKIRELNEGGGETCIYLLGIDPEEIRRLVEELGVPRVQIWTFG KIPIEELEDRVFVNCNTSITWVEGTVGTLLSDITRLDLGKRILDPRGIYRCNESTVQVHYRMC FerrR1R2_emsferr_fer_b0115_0062_0007_1_000000030_0001_0001_0006_crosslinked_4
GDVFVAVPGGSPESLKEAEKELGVPCTLFESGGQLFLSCKGGDPEEVRRVLEELTGIPVEVLG KIPIEELEDRVFVNCNTSITWVEGTVGTLLSDITRLDLGKRILDPRGIYRCNESTVQVHYRMC FerrR1R2_emsferr__set4ferrBB_set4.2_fer_d0917_0021_0001_000000006_0001_0001_0003_crosslinked_2
SFCLLQGVSPELAELIAREAGARLFTVRNGGKTALAVHGVDPEEAKRLAKEVGIPRVFCHD KIPIEELEDRVFVNCNTSITWVEGTVGTLLSDITRLDLGKRILDPRGIYRCNESTVQVHYRMC FerrR1R2_emsferr_fer_b0090_0038_0001_000000011_0001_0001_0009_crosslinked_2
SFVLLQVDDPDKCKKAFEDTVKANVIIHQYGDKYACFVVNVDPHLAKEVAKIVNAPVFIWP KIPIEELEDRVFVNCNTSITWVEGTVGTLLSDITRLDLGKRILDPRGIYRCNESTVQVHYRMC NewR1_ems_ferrM_2619_0002_000000034_0001_0001_0004_crosslinked_0
GETFVVVRGGSPEVREELKKLGVILVRSGGQLLILVKDPDKVKEVLKRLEEKLGIPFQVRTWE KIPIEELEDRVFVNCNTSITWVEGTVGTLLSDITRLDLGKRILDPRGIYRCNESTVQVHYRMC FerrR1R2_emsferr_fer_b0057_0058_0002_1_000000005_0001_0001_0009
KQLWVLVLDWRAASTAAETFNLECQYQKHGDTYFIVCRGVTEEQAKKLSEILKKLGVRSVVWRI KIPIEELEDRVFVNCNTSITWVEGTVGTLLSDITRLDLGKRILDPRGIYRCNESTVQVHYRMC NewR1R2_ems_ferrM_1379_0002_000000016_0001_0001_0009_crosslinked_2
STLFCLLQGGDPELAREVVEKLGGVRLFVNEGGGIWIALHGGNPELLKKLIEEIARELGIPRVDCVEHG KIPIEELEDRVFVNCNTSITWVEGTVGTLLSDITRLDLGKRILDPRGIYRCNESTVQVHYRMC FerrR1R2_emsferr_fer_b0056_0028_0007_1_000000032_0001_0001_0005_crosslinked_0
TEITIEIPDPELAKELAEKVGPPRVHIWTHGGKQVFLFLSGGDPELVKEAARELGVPFRVDG KIPIEELEDRVFVNCNTSITWVEGTVGTLLSDITRLDLGKRILDPRGIYRCNESTVQVHYRMC FerrR1R2_emsferr_fer_b0015_0023_0004_1_000000029_0001_0001_0009
SDIQIVCLGGDPEKVKELARKLGVPVQHLEFGGNLIIFIDGGDPELLRELLERLGVPCSITEEP KIPIEELEDRVFVNCNTSITWVEGTVGTLLSDITRLDLGKRILDPRGIYRCNESTVQVHYRMC FerrR1R2_emsferr_fer_b0010_0028_0010_1_000000000_0001_0001_0009_crosslinked_0
TDVVIHIRGGSPELIEEIRKKLGVQWVFTRGGRAFVLLVDGGDPELLRELREELEKLGIPVEIRTGH KIPIEELEDRVFVNCNTSITWVEGTVGTLLSDITRLDLGKRILDPRGIYRCNESTVQVHYRMC FerrR1R2_emsferr_fer_b0072_0010_0006_1_000000005_0001_0001_0004
SRQVVCAGPDPELEEIAEELRREGVPVTIVRGPGGRVFVLFRGLDPEELRKHLKERLPGVHCYELRG KIPIEELEDRVFVNCNTSITWVEGTVGTLLSDITRLDLGKRILDPRGIYRCNESTVQVHYRMC FerrR1R2_emsferr_fer_b0041_0010_0002_000000018_0001_0001_0001_crosslinked_1
SALRRALRESYKQGVPPRKVVTQLVWLISSSLKIPPKEALKIIEEVAKEVGDPEVLEAVKKLLRK KIPIEELEDRVFVNCNTSITWVEGTVGTLLSDITRLDLGKRILDPRGIYRCNESTVQVHYRMC b03_lxH_ems_3hM_2647_000000015_0001_48_56_H_._b021e2f97af61d757b726e3a8bae34a4_0001_0001_0001_0001
PVQFYCLVPDPEVVKEIVREAGVPSQEIESGGIFVALKGPDPEKIREAIEKVAKELGIPVICYRHRG KIPIEELEDRVFVNCNTSITWVEGTVGTLLSDITRLDLGKRILDPRGIYRCNESTVQVHYRMC FerrR1R2_emsferr_fer_b0072_0050_0004_000000037_0001_0001_0001_crosslinked_3
TKVVVIVNLSPEDLEELLRRLGVPCEVRRNGGIVHVRCPGGDPELFKRIIEELGVPSVVFVNV KIPIEELEDRVFVNCNTSITWVEGTVGTLLSDITRLDLGKRILDPRGIYRCNESTVQVHYRMC FerrR1R2_emsferr__set4ferrBB_set4.2_fer_d0651_0010_0004_000000001_0001_0001_0009_crosslinked_1
SVEELIEEAKKKNDPEICKEAVELLVRLLGLPPEEEHTLRAACKRALKSPHALKLREQFLRALLS KIPIEELEDRVFVNCNTSITWVEGTVGTLLSDITRLDLGKRILDPRGIYRCNESTVQVHYRMC b03_lxH_ems_4hC_2814_0002_000000047_0001_38_43_H_._d87a7308d99b8e683c0356451564fd05_0001_0001_0001_0001_3_crosslinked
GVFIVIPGLSPEIVKEVAEELGVPCKLRKQGGQLLIQCPGGSPELAEELARLVREKAGIPGVFVRVD KIPIEELEDRVFVNCNTSITWVEGTVGTLLSDITRLDLGKRILDPRGIYRCNESTVQVHYRMC FerrR1R2_emsferr_fer_b0052_0029_0007_1_000000007_0001_0001_0001_crosslinked_0
SVFVAVVVDDWRLAHEVIKKCANVPHVFVDQDGNKYFLTFRDADPDLVKECASKVGLNVIVQSE KIPIEELEDRVFVNCNTSITWVEGTVGTLLSDITRLDLGKRILDPRGIYRCNESTVQVHYRMC NewR1_ems_ferrM_5014_000000034_0001_0001_0009_crosslinked_2
PAVAVVVHGEDESVRRALEWVKKYGAFVLKNGDQIFVFVQGASPEWAKTVKKLANVELRWFVWE KIPIEELEDRVFVNCNTSITWVEGTVGTLLSDITRLDLGKRILDPRGIYRCNESTVQVHYRMC NewR1_ems_ferrM_990_000000027_0001_0001_0003
SSIFCVVRNLDYRVVEIAARILNLEVRVFQLGNTWFIHVKNADERLTKLAQKLAGYEIVCRKHD KIPIEELEDRVFVNCNTSITWVEGTVGTLLSDITRLDLGKRILDPRGIYRCNESTVQVHYRMC NewR1_ems_ferrC_233_000000040_0001_0001_0009_crosslinked_5
SEVVLVCRGADPRLVKLVKKLYPQVQVFEFPGNNFVFLVDDPNIAKSASKIVKAPKCEIHEVP KIPIEELEDRVFVNCNTSITWVEGTVGTLLSDITRLDLGKRILDPRGIYRCNESTVQVHYRMC NewR1R2_ems_ferrM_1386_000000042_0001_0001_0009_crosslinked_2
SQQAVLVPGVSPEEVEEIRRCLGAPQVSEHGGVVFFVLPGDPELVRRCTEEIEKKLGTPVIIVHLR KIPIEELEDRVFVNCNTSITWVEGTVGTLLSDITRLDLGKRILDPRGIYRCNESTVQVHYRMC FerrR1R2_emsferr_fer_b0072_0036_0003_000000010_0001_0001_0003_crosslinked_3
SEVSVVVDVDDPETVQRLASEANATVRVYRLGSQVVVVLTDADWETVEKAVRKVNATVTLSVE KIPIEELEDRVFVNCNTSITWVEGTVGTLLSDITRLDLGKRILDPRGIYRCNESTVQVHYRMC b15_lxPr_ems_ferrM_4526_0001_000000041_0001_2_4_58_60_P_._ems_ferrM_4012_0001_0002_0001_0001
PVFVLIQVENPEEVARVVVEEAGCPTVIIVGGTVFIHGCDPEVVKRVLKELGVPRWQIITW KIPIEELEDRVFVNCNTSITWVEGTVGTLLSDITRLDLGKRILDPRGIYRCNESTVQVHYRMC FerrR1R2_emsferr_fer_b0082_0015_0007_1_000000010_0001_0001_0001_crosslinked_1
DVAFNLKNPEAAEKVARIVNADVVTHKDSNVFVLITDPRLAKIFEKLARELNVEFRFLEV KIPIEELEDRVFVNCNTSITWVEGTVGTLLSDITRLDLGKRILDPRGIYRCNESTVQVHYRMC NewR1_ems_ferrM_1993_000000031_0001_0001_0009
DSSVLIQGPDPELLEELAKLLGLPVTTNREGGTVAVFIGGVDPEDCRRLREIAEKRGLPVSISCYVP KIPIEELEDRVFVNCNTSITWVEGTVGTLLSDITRLDLGKRILDPRGIYRCNESTVQVHYRMC FerrR1R2_emsferr_fer_b0161_0005_0006_000000031_0001_0001_0009_crosslinked_5
GQVFIVCHGGDPELVRRIIEKAPVPVQVEHHPGGEIFVAFNGGDPEEVERLLRELAELTGVPCRIETV KIPIEELEDRVFVNCNTSITWVEGTVGTLLSDITRLDLGKRILDPRGIYRCNESTVQVHYRMC FerrR1R2_emsferr_fer_b0187_0015_0007_000000019_0001_0001_0003_crosslinked_1
EFFCIVHLEPTEEAKKAVEELKKLGARVHDNNGFIAVLVKDEDPDLEKRVRSIVPKADVQCFQF KIPIEELEDRVFVNCNTSITWVEGTVGTLLSDITRLDLGKRILDPRGIYRCNESTVQVHYRMC NewR1R2_ems_ferrM_3314_000000006_0001_0001_0001_crosslinked_0
SEVAVACRGGSPAAKKIIEIAKELGIPVWTFEDGQVFIFGGDPEKLEKVAKEVEEEAGVPCQIETRG KIPIEELEDRVFVNCNTSITWVEGTVGTLLSDITRLDLGKRILDPRGIYRCNESTVQVHYRMC FerrR1R2_emsferr_fer_b0042_0050_0003_1_000000017_0001_0001_0001_crosslinked_3
GECAVLLQGGDPELLKLVAKEAGVDRVIIFENGGKLFFLLLRGGDPELVKEALKRLGPPRFDVHCP KIPIEELEDRVFVNCNTSITWVEGTVGTLLSDITRLDLGKRILDPRGIYRCNESTVQVHYRMC FerrR1R2_emsferr_fer_b0067_0005_0002_000000008_0001_0001_0009_crosslinked_2
GQVAIECHGPDPEKVREIAKELGAPVNERGGKEFFVLLQDPDPEKLRRLVEEVERKFGIPCNVIILG KIPIEELEDRVFVNCNTSITWVEGTVGTLLSDITRLDLGKRILDPRGIYRCNESTVQVHYRMC FerrR1R2_emsferr_fer_b0027_0020_0005_000000014_0001_0001_0004_crosslinked_1
GAFACETDDTRPLEEVAKRAGVPVDVLEQPGGGLFVLIQGISPELIEEAERLLKELGIPFICVEFG KIPIEELEDRVFVNCNTSITWVEGTVGTLLSDITRLDLGKRILDPRGIYRCNESTVQVHYRMC FerrR1R2_emsferr_fer_b0006_0033_0006_000000024_0001_0001_0004_crosslinked_1
GEIFILVPGIDPEIEEELEREVGRLQTFKFGGNVVLIFAGIDPEELRELLEKLSKKLGIPSKIQTRP KIPIEELEDRVFVNCNTSITWVEGTVGTLLSDITRLDLGKRILDPRGIYRCNESTVQVHYRMC FerrR1R2_emsferr_fer_b0027_0031_0003_1_000000014_0001_0001_0004
SFVSLIVDDPRLAEYFSRYVQAPCQILTINGKILVTCHVKDEEVSKRAKEAAEILGAKVTIVT KIPIEELEDRVFVNCNTSITWVEGTVGTLLSDITRLDLGKRILDPRGIYRCNESTVQVHYRMC b15_lxPt_EHEE_rd4_0572.min_rise1.26_000000047_0001_27_29_34_40_P_._ems_ferrM_3735_0001_0001_0001_57_crosslinked
GQVVILVRGGDPEELKKLAKELGVPCDIRRRGGDIFLVCRGLSPEEAEEIREYLEELGVPVIVHVGG KIPIEELEDRVFVNCNTSITWVEGTVGTLLSDITRLDLGKRILDPRGIYRCNESTVQVHYRMC FerrR1R2_emsferr_fer_b0012_0081_0002_1_000000017_0001_0001_0009_crosslinked_0
GFISIVTGDPRLLEEVAKKLGVPVQVFKFGGRVVVLLPGADPEEVCRLVKELGPGIKCQHHG KIPIEELEDRVFVNCNTSITWVEGTVGTLLSDITRLDLGKRILDPRGIYRCNESTVQVHYRMC FerrR1R2_emsferr_fer_b0141_0028_0001_000000017_0001_0001_0009_crosslinked_2
GRIFVLVKGPDPEEVRELAKAAGVPVFVRTDGGKRVQVAVGGVSPEQLKRLEELAKRLGIPFQWEGNG KIPIEELEDRVFVNCNTSITWVEGTVGTLLSDITRLDLGKRILDPRGIYRCNESTVQVHYRMC FerrR1R2_emsferr_fer_b0115_0009_0010_2_000000044_0001_0001_0006
DWILINVGDPRLAERIRKLIGGCVIVEWPGGHISIACKVKSEEEEKELEKSGVPFQTIR KIPIEELEDRVFVNCNTSITWVEGTVGTLLSDITRLDLGKRILDPRGIYRCNESTVQVHYRMC FerrR1R2_emsferr_fer_b0045_0023_0006_000000021_0001_0001_0009_crosslinked_1
GTVQVFVVTDDPEVEKLLEEIAGDVFTYTSPGGEILIIVRLPDPEECEKIKEHLKKRFGIPVVCRSTG KIPIEELEDRVFVNCNTSITWVEGTVGTLLSDITRLDLGKRILDPRGIYRCNESTVQVHYRMC FerrR1R2_emsferr_fer_b0115_0052_0008_000000002_0001_0001_0006_crosslinked_1
GRVFVVVGGNVEELLELIKKLAGVPDVILVRLPGGQVALLFPGVDPEVVKEAVERAGVPVDVLISG KIPIEELEDRVFVNCNTSITWVEGTVGTLLSDITRLDLGKRILDPRGIYRCNESTVQVHYRMC FerrR1R2_emsferr__set4ferrBB_set4.2_fer_d0351_0010_0003_000000022_0001_0001_0009
SQIAVIFAGGDPEVIREVARRLGVPVRTQELGGELHIYVLGGDPRELRKVAEEHGIPVQIIEFP KIPIEELEDRVFVNCNTSITWVEGTVGTLLSDITRLDLGKRILDPRGIYRCNESTVQVHYRMC FerrR1R2_emsferr_fer_b0010_0028_0001_000000021_0001_0001_0001
QRFLFVEGGGDPEELRRYVEEIAGIPVRVDRQGGHVSVSVPGGTPEVLELLRELAERLGIPVELFTLQH KIPIEELEDRVFVNCNTSITWVEGTVGTLLSDITRLDLGKRILDPRGIYRCNESTVQVHYRMC FerrR1R2_emsferr_fer_b0086_0014_0003_000000008_0001_0001_0001
GRVLVGIEGDTPEGRKLLEELEREGAHVETWTSPGVGEFILIQGGDPELARRLAEELGIPVFIVTGG KIPIEELEDRVFVNCNTSITWVEGTVGTLLSDITRLDLGKRILDPRGIYRCNESTVQVHYRMC FerrR1R2_emsferr_fer_b0040_0003_0008_1_000000001_0001_0001_0001
TECFVLFNGVDPELVREVAEKMGAPRITRNGGQIALRGGNPELAREAAKELEELVGVPVDVVCHG KIPIEELEDRVFVNCNTSITWVEGTVGTLLSDITRLDLGKRILDPRGIYRCNESTVQVHYRMC FerrR1R2_emsferr_fer_b0027_0030_0006_1_000000020_0001_0001_0003_crosslinked_2
GELILVFKGGDPEEIRRLIKELCGAPRVQLLRGPGGWVLVALEGGDPECVRRALEIIRRLLGVPVWLNGR KIPIEELEDRVFVNCNTSITWVEGTVGTLLSDITRLDLGKRILDPRGIYRCNESTVQVHYRMC FerrR1R2_emsferr_fer_b0037_0005_1_0006_000000011_0001_0001_0003_crosslinked_2
GQIIIVCPGVSPELIEEARKIVGVPDVVVNGGRLFLLLKGGSPESVEKALEHLGIPCWIVHTE KIPIEELEDRVFVNCNTSITWVEGTVGTLLSDITRLDLGKRILDPRGIYRCNESTVQVHYRMC FerrR1R2_emsferr_fer_b0072_0071_0006_000000010_0001_0001_0001_crosslinked_1
PLELFCVVGLSPEEAKELAKLLGVKQIFRFGGHIVLAVEVDNPEEVEKLEEICRKFVPGVWINVQRH KIPIEELEDRVFVNCNTSITWVEGTVGTLLSDITRLDLGKRILDPRGIYRCNESTVQVHYRMC FerrR1R2_emsferr_fer_b0026_0004_0010_1_000000016_0001_0001_0003_crosslinked_1
STVWIAIVVKNREEAKKCAKYANAKVQVVGDFILIKVNNPEIVKRVRKCAEELGVKYNWNQED KIPIEELEDRVFVNCNTSITWVEGTVGTLLSDITRLDLGKRILDPRGIYRCNESTVQVHYRMC NewR1_ems_ferrM_3966_000000033_0001_0001_0009_crosslinked_0
GIFVLCQSPDPEELKRAAKKLGVPVIIILHGEDGSVWLFLQGADPELAREIARELGVPCQIIEG KIPIEELEDRVFVNCNTSITWVEGTVGTLLSDITRLDLGKRILDPRGIYRCNESTVQVHYRMC FerrR1R2_emsferr_fer_b0065_0005_0009_1_000000030_0001_0001_0002_crosslinked_2
SVVVFRGVDPELLEEIARLLGAECRTFRDGGSTVLICTGVDPEEVRRVAKELGVPQVIVFE KIPIEELEDRVFVNCNTSITWVEGTVGTLLSDITRLDLGKRILDPRGIYRCNESTVQVHYRMC FerrR1R2_emsferr_fer_b0090_0038_0001_1_000000004_0001_0001_0003_crosslinked_1
QLNVECEGGSPEELEEVARRLGVPIFIHPNPGGRIFVLVDGGDPEEIRRLMEELGVPCRVVG KIPIEELEDRVFVNCNTSITWVEGTVGTLLSDITRLDLGKRILDPRGIYRCNESTVQVHYRMC FerrR1R2_emsferr__set4ferrBB_set4.2_fer_d0422_0003_0004_000000021_0001_0001_0009_crosslinked_2
DKAEERAVELLLELGVPPEEIVRSLVMVAKRSGNEESAKKAIKLLIELLGLPPEEEERLRRLVEK KIPIEELEDRVFVNCNTSITWVEGTVGTLLSDITRLDLGKRILDPRGIYRCNESTVQVHYRMC same_NewR1_ems_4hM_3423_0002_000000021_0001_0001_0_2_-_22fa829e211673822d1efe13b6081e15_0001_0001_0001_0001
GAIVINCDVPDPEKIKRVVEEVAGGPVQLTHGGGPQISVSGGTEEVVEIIREILEELGIPCQIILFG KIPIEELEDRVFVNCNTSITWVEGTVGTLLSDITRLDLGKRILDPRGIYRCNESTVQVHYRMC FerrR1R2_emsferr_fer_b0178_0001_1_0007_000000001_0001_0001_0004_crosslinked_3
GLQVLILGGSPELVEELRRLIGGVTCHLLRWGGFIILRCEVPDPERARKLIEKLLKELGIPFHIQGG KIPIEELEDRVFVNCNTSITWVEGTVGTLLSDITRLDLGKRILDPRGIYRCNESTVQVHYRMC FerrR1R2_emsferr_fer_b0112_0001_1_0007_000000018_0001_0001_0009_crosslinked_0
RIFILLRGVDPRICETAAKRVNAIVIHQSSGQCAILLDDPRGAEVVTRFAQSYGVKLDVISW KIPIEELEDRVFVNCNTSITWVEGTVGTLLSDITRLDLGKRILDPRGIYRCNESTVQVHYRMC NewR1_ems_ferrM_3017_0002_000000022_0001_0001_0009_crosslinked_4
TTVFILCEGGDPELVKEVAKEAGVQVVTLPGGEIFILVQSEEQREIVRRLLEELGIPCHIITGP KIPIEELEDRVFVNCNTSITWVEGTVGTLLSDITRLDLGKRILDPRGIYRCNESTVQVHYRMC FerrR1R2_emsferr_fer_b0147_0001_0010_000000016_0001_0001_0004_crosslinked_0
GFCAGVFEGVDPEVLRELAEKLGAPVITQGGRTLFLLVQGVSPEELEKVAKEAGGRVRVFCVP KIPIEELEDRVFVNCNTSITWVEGTVGTLLSDITRLDLGKRILDPRGIYRCNESTVQVHYRMC FerrR1R2_emsferr_fer_b0012_0085_0010_000000031_0001_0001_0009_crosslinked_3
GEVAFFGIDPELVKEVAKKFGGPCQVFEFGGTTVVICAGPDPELLKKILKELKELVGGVKVHTSG KIPIEELEDRVFVNCNTSITWVEGTVGTLLSDITRLDLGKRILDPRGIYRCNESTVQVHYRMC FerrR1R2_emsferr_fer_b0045_0151_0001_1_000000031_0001_0001_0009_crosslinked_2
TTVNCLGVDPELLELLAKRAGVKLQTFRFGGTTVLAIDGIDPEEVKRLAKELGIPNCVVNL KIPIEELEDRVFVNCNTSITWVEGTVGTLLSDITRLDLGKRILDPRGIYRCNESTVQVHYRMC FerrR1R2_emsferr_fer_b0090_0038_0006_000000009_0001_0001_0005_crosslinked_3
TWVVCIVDNEEVAKTVAKIIIDDFTVHRQEGKIIVVLNADKDTASKASEIVHRIFGAQCLIDE KIPIEELEDRVFVNCNTSITWVEGTVGTLLSDITRLDLGKRILDPRGIYRCNESTVQVHYRMC NewR1R2_ems_ferrM_3655_000000017_0001_0001_0009_crosslinked_6
RCYVIALTDEHAAKIVEELAKRLGARVLRVGQLLWVSVCDPRISKIVTKVAKELVPDVRVTELE KIPIEELEDRVFVNCNTSITWVEGTVGTLLSDITRLDLGKRILDPRGIYRCNESTVQVHYRMC NewR1R2_ems_ferrM_5671_000000002_0001_0001_0009_crosslinked_0
DEVVRIIEELLRRGVPPREIFQILVELLHKTGDPEVARALRLLFELWHRGVPPEEVLKIIIELLK KIPIEELEDRVFVNCNTSITWVEGTVGTLLSDITRLDLGKRILDPRGIYRCNESTVQVHYRMC Bundle_b1db48a6be38e0d8eb90c4bd71c0dcf8_0001_000000003_0001_0001_0009
GAVYCVVEVPTPEEAEEIAKAVGVPVIENGGLFFLLLQGGDPEEVKKRVEEVAKKLGVPVICFSQG KIPIEELEDRVFVNCNTSITWVEGTVGTLLSDITRLDLGKRILDPRGIYRCNESTVQVHYRMC FerrR1R2_emsferr__set4ferrBB_set4.2_fer_d0342_0015_0007_000000047_0001_0001_0001_crosslinked_0
GQVWVEVTDPEVEKLLRELGCHVHTNEEGTVFILCTFKTEEERELLERVKKDPRVTVIEGD KIPIEELEDRVFVNCNTSITWVEGTVGTLLSDITRLDLGKRILDPRGIYRCNESTVQVHYRMC FerrR1R2_emsferr_fer_b0006_0040_0005_000000010_0001_0001_0004_crosslinked_0
SHVFILVQGGDPEEVEELAKRLGVPVILFRNGPAVFLLVEGGDPEEFKRLLKELGIPRFDVQENG KIPIEELEDRVFVNCNTSITWVEGTVGTLLSDITRLDLGKRILDPRGIYRCNESTVQVHYRMC FerrR1R2_emsferr_fer_b0012_0054_0004_000000040_0001_0001_0009
GTCLVQGRDPEVLEKLARLVVPDVQVIPVGGHVLVFLPGISPELVEKLEELLKKLLPGVRVDCWG KIPIEELEDRVFVNCNTSITWVEGTVGTLLSDITRLDLGKRILDPRGIYRCNESTVQVHYRMC FerrR1R2_emsferr_fer_b0201_0008_1_0001_000000043_0001_0001_0006_crosslinked_0
TAVAFRCTGNPEEVLRLIEELLGPPRVDVITNGGKEVFLLLQGVDPEELRKVKELLEKLGLPCIVVIWG KIPIEELEDRVFVNCNTSITWVEGTVGTLLSDITRLDLGKRILDPRGIYRCNESTVQVHYRMC FerrR1R2_emsferr__set4ferrBB_set4.2_fer_d0441_0010_0001_000000043_0001_0001_0009_crosslinked_0
GQVILVCTGSPELVERLEELAGVPVDRRRNGGEVFLLFRVPDPEEAERIAERLKKEGPGCRVYVQG KIPIEELEDRVFVNCNTSITWVEGTVGTLLSDITRLDLGKRILDPRGIYRCNESTVQVHYRMC FerrR1R2_emsferr__set4ferrBB_set4.2_fer_d0426_0011_0004_000000054_0001_0001_0003_crosslinked_3
KFQVVVLLPPTEEAKKAVEELKKLGAQVVTTNGEIFVLVRSDDPDLEKRVASIVPFAHVIIQQA KIPIEELEDRVFVNCNTSITWVEGTVGTLLSDITRLDLGKRILDPRGIYRCNESTVQVHYRMC NewR1R2_ems_ferrM_3314_0002_000000026_0001_0001_0009
DFCVVAGGDPRLRELIEELRELGVIVFEQEDGGKLQFILHGVSPELIEELRKLGVRVDCVG KIPIEELEDRVFVNCNTSITWVEGTVGTLLSDITRLDLGKRILDPRGIYRCNESTVQVHYRMC FerrR1R2_emsferr_fer_b0120_0014_0010_000000012_0001_0001_0009_crosslinked_1
DEEEKHVTELCNKAKEIVKKKDNKQVEHFLKLLEREIEEAKRKNDEDKLKTAIKTLIEACRRIC KIPIEELEDRVFVNCNTSITWVEGTVGTLLSDITRLDLGKRILDPRGIYRCNESTVQVHYRMC NewR1_ems_3hM_1129_000000014_0001_0001_0005_crosslinked_0
SQVSVSNADPESVRRIAKSVNATVRCWTVSNTQTFCIITVSDPTLAEIAWRLVKRLGVEVLLSD KIPIEELEDRVFVNCNTSITWVEGTVGTLLSDITRLDLGKRILDPRGIYRCNESTVQVHYRMC b03_lxPr_ems_ferrC_2048_000000029_0001_2_4_58_60_P_._ems_ferrM_1251_0001_0002_0001_0001_4_crosslinked
TQVICQVRGGDPELIEEIRRRLGVRFVRTQGGRLFFLLVDGGDPEVLRRLEEELKRLGIPVRCETGN KIPIEELEDRVFVNCNTSITWVEGTVGTLLSDITRLDLGKRILDPRGIYRCNESTVQVHYRMC FerrR1R2_emsferr_fer_b0072_0010_0010_1_000000006_0001_0001_0001_crosslinked_1
PACVFAGVDPEELRKIVEKLGGHVRRTTGPGGETQLVVRGLDPEEARRLAKELGVPQVICFG KIPIEELEDRVFVNCNTSITWVEGTVGTLLSDITRLDLGKRILDPRGIYRCNESTVQVHYRMC FerrR1R2_emsferr_fer_b0180_0007_0010_000000009_0001_0001_0004_crosslinked_2
GDCFVLVTVPDPERLEELAKELGVPVYIQGGQVAILGVDPEEARRLAKELGIPVVIVCNG KIPIEELEDRVFVNCNTSITWVEGTVGTLLSDITRLDLGKRILDPRGIYRCNESTVQVHYRMC FerrR1R2_emsferr_fer_b0072_0081_0005_1_000000022_0001_0001_0004_crosslinked_0
TCLVSIVVSDYRAAEEVAKRAQVTVTVITTGDEYFISLSGATPEVSELFKRLYPSARVIVVCF KIPIEELEDRVFVNCNTSITWVEGTVGTLLSDITRLDLGKRILDPRGIYRCNESTVQVHYRMC b15_lxPt_ems_ferrM_1753_0002_000000001_0001_1_7_59_63_P_._ems_ferrM_1370_0001_0001_0001_47_crosslinked
GVFLLFRNADPRIIKKVASVVPEFIVFVAENNFVAVVLSDPTAAEKVRELVRKILQVRVQIIK KIPIEELEDRVFVNCNTSITWVEGTVGTLLSDITRLDLGKRILDPRGIYRCNESTVQVHYRMC NewR1_ems_ferrM_3166_0001_000000037_0001_0001_0009
SELECLLEILRKYLPPKLRKDLEEIVKQQKERGVPPEDIKETLRFFLKFLGNEELFERAERLCRK KIPIEELEDRVFVNCNTSITWVEGTVGTLLSDITRLDLGKRILDPRGIYRCNESTVQVHYRMC same_NewR1_HHH_eva_0416_000000032_0001_0001_0_2_-_03491246c49e13bf240fea4aaf8f9298_0001_0001_0001_0001_71_crosslinked
PRCWISVNSEEAARKISKIVKPKESHITTFSNTEVVLTITTDDPKRAEKAAKDADPTAVIFCRS KIPIEELEDRVFVNCNTSITWVEGTVGTLLSDITRLDLGKRILDPRGIYRCNESTVQVHYRMC b03_lxPr_ems_ferrM_2745_0002_000000013_0001_26_28_35_37_P_._ems_ferrM_6894_0002_0001_0001_0001_6_crosslinked
SEQVREAIERLLEQGIPPELVARFVLWLLKEAGALTPEIEELLRRVEELAKRDPEKAERLLRRVP KIPIEELEDRVFVNCNTSITWVEGTVGTLLSDITRLDLGKRILDPRGIYRCNESTVQVHYRMC same_Bundle_a41ccc201a750993be4111bf7760d071_0001_000000008_0001_0001_2_4_-_fe640270bad980ca5b9a5f0a82b3959a_0001_1_0001_0001_0001
TEVFILLQGPDPEVLKELLKLAGPPRVETIEDGGKLAVFLLGVSPELAEEVRERAEELGVPNVIVTRRK KIPIEELEDRVFVNCNTSITWVEGTVGTLLSDITRLDLGKRILDPRGIYRCNESTVQVHYRMC FerrR1R2_emsferr__wRegister_mini_set2_0924_fer_b0115_0007_0008_000000044_0001_0001_0005
GQVIFLGVDPRVVTKVASLFNASVQVVRDGDEWFVLVRVSDPTAAQRIAEIVHKIVGAKVYVLP KIPIEELEDRVFVNCNTSITWVEGTVGTLLSDITRLDLGKRILDPRGIYRCNESTVQVHYRMC NewR1R2_ems_ferrM_3664_000000054_0001_0001_0003
GELFVLIQGGDPRIEEIARELEKLGLRVDTVRWGGELAVALRVTTPEIEKLLRELLKELGIPNVDHHTQG KIPIEELEDRVFVNCNTSITWVEGTVGTLLSDITRLDLGKRILDPRGIYRCNESTVQVHYRMC FerrR1R2_emsferr_fer_b0130_0003_0001_1_000000060_0001_0001_0009
TWITIFVRVPDPDKVRELVERLGGKVIVFPGGAVVINVHDPELVELVKELLEELGVPKVRVHTHG KIPIEELEDRVFVNCNTSITWVEGTVGTLLSDITRLDLGKRILDPRGIYRCNESTVQVHYRMC FerrR1R2_emsferr_fer_b0102_0002_0006_1_000000052_0001_0001_0004
PQVIVVVTGDNEAVKIFQKLVSRYGASSRKDGERILVVISGATSEVITRLAKEAGLELRVHTT KIPIEELEDRVFVNCNTSITWVEGTVGTLLSDITRLDLGKRILDPRGIYRCNESTVQVHYRMC b03_lxPt_ems_ferrM_1967_0002_000000002_0001_24_26_32_34_P_._ems_ferrM_5709_0002_0001_0001_0001_0001
KRYAVSLQLENQQVLVRFDSEEGAKKFAKELSDTYQTRCNKWEDHQGVFFLCQ KIPIEELEDRVFVNCNTSITWVEGTVGTLLSDITRLDLGKRILDPRGIYRCNESTVQVHYRMC NewR1_ems_bGM_543_0001_000000018_0001_0001_0003_crosslinked_0
SVREVKRELRKLGASPEAISMFQWARARLKRRGVPPEEILRLLKELAKKLGDPDLERVVELLLRR KIPIEELEDRVFVNCNTSITWVEGTVGTLLSDITRLDLGKRILDPRGIYRCNESTVQVHYRMC b03_lxH_ems_3hM_2156_000000001_0001_50_59_H_._91ab752e02094136e836572b5cc5d5a2_0001_0001_0002_0001_0001
GVQLFCEVGGTEVIEEIAKRLGVPVQVIRNGGRLFVAIDIPDPELVKEIIELIERYVGSVFCYVQTG KIPIEELEDRVFVNCNTSITWVEGTVGTLLSDITRLDLGKRILDPRGIYRCNESTVQVHYRMC FerrR1R2_emsferr_fer_b0056_0035_0008_000000042_0001_0001_0005_crosslinked_3
PVFVSVRGPSPEFEKLLRELEKRGVLVFRNGGQLFVAFPDDPEIIKELRKVAEEVGVPIWIIVN KIPIEELEDRVFVNCNTSITWVEGTVGTLLSDITRLDLGKRILDPRGIYRCNESTVQVHYRMC FerrR1R2_emsferr_fer_b0037_0008_0001_000000034_0001_0001_0004
TGDIFVVVGLSPDEVKEIAKELGVPVIVVEVPGGQVILVFPGGDEEEVRKLVEIVGGGDVQETRR KIPIEELEDRVFVNCNTSITWVEGTVGTLLSDITRLDLGKRILDPRGIYRCNESTVQVHYRMC FerrR1R2_emsferr_fer_b0146_0005_0004_000000006_0001_0001_0006
GQVLLLVEDPEKVKEVLKKLGIPVQWVGGPDGRVFVVVRVPDPELVKELERLLRELGVPVIVYIF KIPIEELEDRVFVNCNTSITWVEGTVGTLLSDITRLDLGKRILDPRGIYRCNESTVQVHYRMC FerrR1R2_emsferr_fer_b0001_0026_0006_000000018_0001_0001_0003
LVIIIVTGLPPEAAKECSKKAQAKVHVSISSSIQVIFLVRTPTIADLVKKCAESYNVTVLVRTA KIPIEELEDRVFVNCNTSITWVEGTVGTLLSDITRLDLGKRILDPRGIYRCNESTVQVHYRMC b03_lxPt_ems_ferrM_1365_000000014_0001_26_28_33_35_P_._ems_ferrM_1628_0002_0001_0001_0001_0001_19_crosslinked
GACFVTIEGGDPEEIRRILEELAGVPVDLHTDGGIVAVLVQGPDPEKIEEAAKELEKLVGPPHIRIVCWD KIPIEELEDRVFVNCNTSITWVEGTVGTLLSDITRLDLGKRILDPRGIYRCNESTVQVHYRMC FerrR1R2_emsferr__wRegister_mini_set2_0924_fer_b0312_0010_0010_000000020_0001_0001_0009_crosslinked_5
GQVLVPGLSPEECEKLARRLGVPVQVWHNPSGSVFCIFNGGDPEEIRKLAEELGIPVYTFG KIPIEELEDRVFVNCNTSITWVEGTVGTLLSDITRLDLGKRILDPRGIYRCNESTVQVHYRMC FerrR1R2_emsferr__set4ferrBB_set4.2_fer_d0060_0004_0003_000000012_0001_0001_0001_crosslinked_0
KLLSIHGNDDLAKEVSEFAKSLGAECQTFTFGTITFVSCSSADPRVSEFAKRLGVTLEIVS KIPIEELEDRVFVNCNTSITWVEGTVGTLLSDITRLDLGKRILDPRGIYRCNESTVQVHYRMC b03_lxPr_ems_ferrM_6100_000000004_0001_24_30_33_35_P_._ems_ferrM_7266_0001_0001_0001_11_crosslinked
GQVNVVVPDPRLVEELAKELGVPVFVLESGGIVFVLIRGVSPEQAEELKRLLKELDPGVIVIFRG KIPIEELEDRVFVNCNTSITWVEGTVGTLLSDITRLDLGKRILDPRGIYRCNESTVQVHYRMC FerrR1R2_emsferr_fer_b0096_0012_0005_000000020_0001_0001_0005
TFVIVRVKGADPSIAEEVAKEYNAKVYTQDGQVLLLGVDPSGAKKIEELFRKYGAESVRVQII KIPIEELEDRVFVNCNTSITWVEGTVGTLLSDITRLDLGKRILDPRGIYRCNESTVQVHYRMC NewR1R2_ems_ferrM_6524_0002_000000024_0001_0001_0003
TWVFVNVLNVQPEVQEAIRKVAQAPVQWVEQPGGWVFFVIKDVSEEATELIKRAVKTQVIVIVR KIPIEELEDRVFVNCNTSITWVEGTVGTLLSDITRLDLGKRILDPRGIYRCNESTVQVHYRMC NewR1_ems_ferrM_1112_0002_000000000_0001_0001_0003
GVFILIQGGSPEVIELLIRCLGVPVIVVRNGGWIALRIEGGSPEEAKRCLEILKKEAGLPHVHVWD KIPIEELEDRVFVNCNTSITWVEGTVGTLLSDITRLDLGKRILDPRGIYRCNESTVQVHYRMC FerrR1R2_emsferr_fer_b0017_0006_1_0006_000000012_0001_0001_0004_crosslinked_2
GELNIFVLGGDPRIEEVAEEARKLGAEVITIPQGGQIIVVIRVTTPEIEKLIRELLKEAGIPNVSTDSHG KIPIEELEDRVFVNCNTSITWVEGTVGTLLSDITRLDLGKRILDPRGIYRCNESTVQVHYRMC FerrR1R2_emsferr_fer_b0130_0003_0007_000000016_0001_0001_0009
GQVIIIIRGVDPEDLRKLEELAGVKFSRHGPGGVVFLIVRGVDPEEVCRLLEELAKKLGIPVKCHNP KIPIEELEDRVFVNCNTSITWVEGTVGTLLSDITRLDLGKRILDPRGIYRCNESTVQVHYRMC FerrR1R2_emsferr_fer_b0022_0052_0001_000000063_0001_0001_0004_crosslinked_4
LQIVILVHDPEVLKILKRLGAPLTRTGGEGGEIFVILKGGDPELLRELLKEARKLGIPVSVYVLG KIPIEELEDRVFVNCNTSITWVEGTVGTLLSDITRLDLGKRILDPRGIYRCNESTVQVHYRMC FerrR1R2_emsferr_fer_b0051_0053_0005_000000043_0001_0001_0003
GEIAVLVQGGDPRLLEELAREAGVPRILVIENGGLLFLVIGGVDPELVKEALERLQKKAPFPVEVLVIP KIPIEELEDRVFVNCNTSITWVEGTVGTLLSDITRLDLGKRILDPRGIYRCNESTVQVHYRMC FerrR1R2_emsferr_fer_b0207_0008_0002_000000032_0001_0001_0004
GECFVVVKDPRVVELLKRVAGSLIVFHQSDDQIIVLVDADSAKKVADELRKNGIDVRCHP KIPIEELEDRVFVNCNTSITWVEGTVGTLLSDITRLDLGKRILDPRGIYRCNESTVQVHYRMC NewR1_ems_ferrM_4536_000000000_0001_0001_0006_crosslinked_0
DVAVRCNADYRQASEIVKSANATIRVNNNKDIFVLVKDPRLAKLVSDLCKRYAGSVRIVTH KIPIEELEDRVFVNCNTSITWVEGTVGTLLSDITRLDLGKRILDPRGIYRCNESTVQVHYRMC NewR1_ems_ferrC_251_000000021_0001_0001_0009_crosslinked_2
STVVINVQSPECSKKVQEAAKKANVRLQTRRHPGDSYFLLIEVESDELAKKVIKIVQCATLMVR KIPIEELEDRVFVNCNTSITWVEGTVGTLLSDITRLDLGKRILDPRGIYRCNESTVQVHYRMC b03_lxPr_ems_ferrM_2019_000000033_0001_5_7_53_59_P_._ems_ferrC_396_0001_0001_0001_11_crosslinked
PCFVLVAVGDSPEVLEELRKELGVQTTTRDGGTIQLAVKVDTPEEEERLERIVRELVPGVRIDSRCW KIPIEELEDRVFVNCNTSITWVEGTVGTLLSDITRLDLGKRILDPRGIYRCNESTVQVHYRMC FerrR1R2_emsferr_fer_b0026_0004_0007_1_000000027_0001_0001_0004_crosslinked_3
GECDVVFVGGDPEVIRELAKRAGVPVQEIEFPGGHHAIFVPGLDPELVKEAEEEYGIPVTVQCHP KIPIEELEDRVFVNCNTSITWVEGTVGTLLSDITRLDLGKRILDPRGIYRCNESTVQVHYRMC FerrR1R2_emsferr_fer_b0115_0041_0009_000000001_0001_0001_0009_crosslinked_3
PQYVVLLVDADPDQVRKCAESNNVDVWTNNNKEVFLSGVPPEVAKKCAKIIGVREIIIITLY KIPIEELEDRVFVNCNTSITWVEGTVGTLLSDITRLDLGKRILDPRGIYRCNESTVQVHYRMC NewR1R2_ems_ferrM_2325_0002_000000006_0001_0001_0005_crosslinked_3
GETFCWITGDDPELLRELAKELGVPVTEQGGKVVIVINGGDPEEVRRLAKELGLPVQCATSD KIPIEELEDRVFVNCNTSITWVEGTVGTLLSDITRLDLGKRILDPRGIYRCNESTVQVHYRMC FerrR1R2_emsferr_fer_b0010_0051_0007_1_000000011_0001_0001_0006_crosslinked_2
LVACRVKDESVAETAAKLVGASVDTNRGWDIWVLIKVEDPHTAKKVIKEVLPDARCVIR KIPIEELEDRVFVNCNTSITWVEGTVGTLLSDITRLDLGKRILDPRGIYRCNESTVQVHYRMC Attempt1_ems_ferrM_2536_000000050_0001_0001_0009_crosslinked_4
GAVLIQCAGGDPEEVYKILKKYAPDVIRGPAGVVFVRGISPEQLKELLELAERLGVPCRVQEID KIPIEELEDRVFVNCNTSITWVEGTVGTLLSDITRLDLGKRILDPRGIYRCNESTVQVHYRMC FerrR1R2_emsferr_fer_b0059_0003_0010_000000005_0001_0001_0003_crosslinked_0
DHVVINGGDPELLREAAEKLGVPIDEWGGLVSVVGTGDEEIRKLAEKLGVPVQVLTFG KIPIEELEDRVFVNCNTSITWVEGTVGTLLSDITRLDLGKRILDPRGIYRCNESTVQVHYRMC FerrR1R2_emsferr_fer_b0066_0013_0008_000000031_0001_0001_0006
LDVFILLSVEELARCVLKLVNVYSIVKFDGQVALSVKGMDPRKAETLAKSCDPSADVKSF KIPIEELEDRVFVNCNTSITWVEGTVGTLLSDITRLDLGKRILDPRGIYRCNESTVQVHYRMC NewR1R2_ems_ferrM_2280_0002_000000011_0001_0001_0009_crosslinked_3
PIYCLIVTDDPDAVEKVARSQNLQVFKFNGFVLVRINLSEETARQAVRLIREIVGANVICLP KIPIEELEDRVFVNCNTSITWVEGTVGTLLSDITRLDLGKRILDPRGIYRCNESTVQVHYRMC Attempt1_ems_ferrM_4375_0002_000000006_0001_0001_0009_crosslinked_1
GVQVLIAGDDPEELKRAIELAGGPVTIVTGPGGEVFILIRTPDPERAKEIERLVKEIFPGLRFVHLGD KIPIEELEDRVFVNCNTSITWVEGTVGTLLSDITRLDLGKRILDPRGIYRCNESTVQVHYRMC FerrR1R2_emsferr_fer_b0206_0033_0005_000000004_0001_0001_0009
SEDEELRRLLREAGIPPEEIEFVIQMLRAAIRQGDEETVERFIENLVRRKGLPPEVEELLKKLVK KIPIEELEDRVFVNCNTSITWVEGTVGTLLSDITRLDLGKRILDPRGIYRCNESTVQVHYRMC same_NewR1_ems_3hM_2987_000000009_0001_0001_2_4_-_39d332f2081831e6bdf2389e728189d6_0001_0001_0001_0001
SNEEVCKMAIRFDGDPRQILRFVEWVAEMLNDPELRKLVELIREAVKNNDPELVRKLAEEACRLG KIPIEELEDRVFVNCNTSITWVEGTVGTLLSDITRLDLGKRILDPRGIYRCNESTVQVHYRMC longer-loop_NewR1_ems_3hM_820_000000036_0001_0001_0_2_-_74c19eff1039f551dace5fe8be892130_0001_1_0001_0001_0001_60_crosslinked
GTVFVFIHGGDPRLVELAEECLGVPVRLTRLPGGQLAVVFPGVSPEEVEECLRRAGIPSFQVVRVG KIPIEELEDRVFVNCNTSITWVEGTVGTLLSDITRLDLGKRILDPRGIYRCNESTVQVHYRMC FerrR1R2_emsferr_fer_b0252_0052_0004_1_000000028_0001_0001_0004_crosslinked_2
SYFVQIEGFNERVQKASEEAKKAGCRIIIVHNKSISIKCQDKEIAEQVKRLAEKANVRVQIHG KIPIEELEDRVFVNCNTSITWVEGTVGTLLSDITRLDLGKRILDPRGIYRCNESTVQVHYRMC NewR1_ems_ferrM_1517_0001_000000003_0001_0001_0009_crosslinked_1
SKVVCWVGGDPKLIRELAKKYGLPVTEGSLGEVVILGDDPELLKRLAEELGVPFQCFTFG KIPIEELEDRVFVNCNTSITWVEGTVGTLLSDITRLDLGKRILDPRGIYRCNESTVQVHYRMC FerrR1R2_emsferr_fer_b0141_0024_0008_1_000000018_0001_0001_0001_crosslinked_1
PKFLLCRVKSPEQAKIVSELFRRAGARVNITDGRFVLVQINSEEAEKVVELVERVIPEVRCQEI KIPIEELEDRVFVNCNTSITWVEGTVGTLLSDITRLDLGKRILDPRGIYRCNESTVQVHYRMC NewR1_ems_ferrM_2988_0002_000000052_0001_0001_0009_crosslinked_2
GIFVVVRGLDPLVEELERRLKELGVKVITFERGGRQVIIVFHGGDPELIKELVKELGIPLTISE KIPIEELEDRVFVNCNTSITWVEGTVGTLLSDITRLDLGKRILDPRGIYRCNESTVQVHYRMC FerrR1R2_emsferr_fer_b0077_0006_0009_000000016_0001_0001_0009
PISVVCIVGLSPEEVKELRKLLGVDQVFRFGGRIAVFIRVDNPEEVEELERICRELVPGVRITVQRR KIPIEELEDRVFVNCNTSITWVEGTVGTLLSDITRLDLGKRILDPRGIYRCNESTVQVHYRMC FerrR1R2_emsferr_fer_b0026_0004_0005_000000064_0001_0001_0005_crosslinked_2
GNVFCLVRGGTPELEKELKKLVPNLTLYRQGGQLVFSFPGGSPEEAEELLREIKKRGVKVTCIVI KIPIEELEDRVFVNCNTSITWVEGTVGTLLSDITRLDLGKRILDPRGIYRCNESTVQVHYRMC FerrR1R2_emsferr_fer_b0052_0053_0001_000000046_0001_0001_0003_crosslinked_1
LQVIVHGPDPERIKEVVKKLVGGFFEHRDGGDVFILVGGISPEQVEELERLVGVPVYLHG KIPIEELEDRVFVNCNTSITWVEGTVGTLLSDITRLDLGKRILDPRGIYRCNESTVQVHYRMC FerrR1R2_emsferr_fer_b0030_0008_1_0002_000000054_0001_0001_0003
PVWVSVDNTDVARTCVKLIKPDSYHEHTTNGQIFVLVHIQDPEYAKKVRELCKKLGLPARIFIE KIPIEELEDRVFVNCNTSITWVEGTVGTLLSDITRLDLGKRILDPRGIYRCNESTVQVHYRMC NewR1_ems_ferrM_6665_000000006_0001_0001_0003_crosslinked_1
TVFVACDGGDPRLRELVEELKKRGVRVEEGPGGFVIVQGDGTEELREITRLLRELGIPCVVIER KIPIEELEDRVFVNCNTSITWVEGTVGTLLSDITRLDLGKRILDPRGIYRCNESTVQVHYRMC FerrR1R2_emsferr_fer_b0037_0029_0006_1_000000019_0001_0001_0003_crosslinked_3
GTLFVEVPDPRLVEELAKKAGVPCQVLESGGRLFVICQGVDPEELKKLLEELKELDPGVRVIIKG KIPIEELEDRVFVNCNTSITWVEGTVGTLLSDITRLDLGKRILDPRGIYRCNESTVQVHYRMC FerrR1R2_emsferr_fer_b0096_0012_0001_000000000_0001_0001_0005_crosslinked_1
DEIFCVIRGPDPELLREFARLAGPGEVHIWETGGGQVIVLIHGGSPENVERVARELGIPFQCVTRG KIPIEELEDRVFVNCNTSITWVEGTVGTLLSDITRLDLGKRILDPRGIYRCNESTVQVHYRMC FerrR1R2_emsferr_fer_b0162_0037_0007_000000004_0001_0001_0009_crosslinked_0
GLIFCVVKVPDPELIRELAKKAGVPLQENGGRQFVLLVHSPEQEEIIRRLLEELGIPVTCVTTG KIPIEELEDRVFVNCNTSITWVEGTVGTLLSDITRLDLGKRILDPRGIYRCNESTVQVHYRMC FerrR1R2_emsferr__run_BOUNDcst_2_bb_fer_b0252_0077_0004_000000048_0001_0001_0001_crosslinked_4
GELWIYCLGGDPRLEEIAREAEKLGAEVQRFEFGGIILVIIAVKTPEIEKLVKELLKELGVPSCRHHTHG KIPIEELEDRVFVNCNTSITWVEGTVGTLLSDITRLDLGKRILDPRGIYRCNESTVQVHYRMC FerrR1R2_emsferr_fer_b0130_0003_0007_1_000000048_0001_0001_0004_crosslinked_0
GTVFVVIHGGDPRLVELAEEILGVPVLLTQLPGGQLAVEFPGVSPEEVEEALRRAGIPSFDVQRVG KIPIEELEDRVFVNCNTSITWVEGTVGTLLSDITRLDLGKRILDPRGIYRCNESTVQVHYRMC FerrR1R2_emsferr_fer_b0252_0052_0004_1_000000003_0001_0001_0005
DVVFCELEGGDPELLRELAEKIAGNADLVELPQGRIAVLVQGGDPELLRRLKELVPSPLICVVG KIPIEELEDRVFVNCNTSITWVEGTVGTLLSDITRLDLGKRILDPRGIYRCNESTVQVHYRMC FerrR1R2_emsferr_fer_b0082_0004_0002_000000023_0001_0001_0009_crosslinked_7
ICVVAVKDESVAETAAKLVGAKVRTVRGQDIIVLIHVEDPHTAKKVIKEVLPDAQVFCF KIPIEELEDRVFVNCNTSITWVEGTVGTLLSDITRLDLGKRILDPRGIYRCNESTVQVHYRMC NewR1_ems_ferrM_2536_000000002_0001_0001_0009_crosslinked_5
PLLLAIVVGLSPEEAKELAKLLGVKQIFRFGGHIVLFVEVDNPEEVEKLEEIARKFVPGVSISWWHE KIPIEELEDRVFVNCNTSITWVEGTVGTLLSDITRLDLGKRILDPRGIYRCNESTVQVHYRMC FerrR1R2_emsferr_fer_b0026_0004_0010_1_000000039_0001_0001_0003
SFVICAGTDPELLREIAELLGVPFTELGGREIVIVIRGISPEEVKKLIEELEKKHGIPVQCIVH KIPIEELEDRVFVNCNTSITWVEGTVGTLLSDITRLDLGKRILDPRGIYRCNESTVQVHYRMC FerrR1R2_emsferr_fer_b0001_0066_0005_000000035_0001_0001_0009_crosslinked_2
RQVAFNIKDADPTVAEEISKKVPYCDVIVHNNREVFLLCQDHYWKVVEEILRRAGVNFRIITEE KIPIEELEDRVFVNCNTSITWVEGTVGTLLSDITRLDLGKRILDPRGIYRCNESTVQVHYRMC NewR1_ems_ferrC_703_000000050_0001_0001_0009_crosslinked_2
GEVFILIDGITPETEECLKELRKKGITVIRNGGQIFVKVPSEELAEEVEKCLREAGVPRIDVITWG KIPIEELEDRVFVNCNTSITWVEGTVGTLLSDITRLDLGKRILDPRGIYRCNESTVQVHYRMC FerrR1R2_emsferr_fer_b0087_0030_0003_1_000000003_0001_0001_0003_crosslinked_1
SKARRAAEEVVKALAKEWKKHPDDHLKKLLDEAKHSLKKKKKNATTEEEKKHASKLIKIIESVM KIPIEELEDRVFVNCNTSITWVEGTVGTLLSDITRLDLGKRILDPRGIYRCNESTVQVHYRMC b03_meH_HHH_eva_0353_000000038_0001_0006_30_36_H_._ems_3hM_3427_0001_0001_0001_0001
CTIQFLFGGISPEEAEELARAVGTPVDILENGGDLFVVIHVTSPEQRERLEKVARELGVPVYEQCGN KIPIEELEDRVFVNCNTSITWVEGTVGTLLSDITRLDLGKRILDPRGIYRCNESTVQVHYRMC FerrR1R2_emsferr_fer_b0025_0012_1_0010_000000001_0001_0001_0003_crosslinked_4
EEIFIAITIDDPDRASKIAQSVAGRVIVIKQGSQVFFLLHKVDPRLAETIVKLIKPKHWQIREW KIPIEELEDRVFVNCNTSITWVEGTVGTLLSDITRLDLGKRILDPRGIYRCNESTVQVHYRMC NewR1R2_ems_ferrM_5514_000000046_0001_0001_0004
TEVFVLIQGVSPEDIEEVARKCGAPRVVKRGGLVALQGGNPELCRKAVKELEEKLGIPVDIVTRG KIPIEELEDRVFVNCNTSITWVEGTVGTLLSDITRLDLGKRILDPRGIYRCNESTVQVHYRMC FerrR1R2_emsferr_fer_b0027_0030_0004_000000001_0001_0001_0006_crosslinked_2
GSVFCLFRGVDPELIRELAEKNGAPWYEFGGRQFALEVEGVSPEELEELAKKAGGTVDCVEIP KIPIEELEDRVFVNCNTSITWVEGTVGTLLSDITRLDLGKRILDPRGIYRCNESTVQVHYRMC FerrR1R2_emsferr_fer_b0012_0085_0005_1_000000026_0001_0001_0004_crosslinked_2
CWVLIQGSPEQIELVEKILGVPVQRSRDGGNLAVLFLGVDPELVKEAAKLAGVPFQIRC KIPIEELEDRVFVNCNTSITWVEGTVGTLLSDITRLDLGKRILDPRGIYRCNESTVQVHYRMC FerrR1R2_emsferr_fer_b0090_0127_0006_000000058_0001_0001_0009_crosslinked_3
GVFVIIACPDPRLLELIIKEIGPPRWFVDHGGGLTVVLLGVDPEKVKRIAERLAKEEGIPCQVLIAEE KIPIEELEDRVFVNCNTSITWVEGTVGTLLSDITRLDLGKRILDPRGIYRCNESTVQVHYRMC FerrR1R2_emsferr_fer_b0057_0028_0001_000000008_0001_0001_0003_crosslinked_3
PFVIITVELSDPKTFAECVSKVVKYPVFVWGKLVFLRNVDPELAKKAADICSKYVQADVRIFVW KIPIEELEDRVFVNCNTSITWVEGTVGTLLSDITRLDLGKRILDPRGIYRCNESTVQVHYRMC NewR1_ems_ferrM_4585_000000061_0001_0001_0009_crosslinked_6
SVAIAVVDADEDTVKKIAKEVDAHVETHKGESLFFLIQLDDEEKAKRATKLLRKLGINVFIWTD KIPIEELEDRVFVNCNTSITWVEGTVGTLLSDITRLDLGKRILDPRGIYRCNESTVQVHYRMC NewR1R2_ems_ferrM_1212_000000070_0001_0001_0003
TQTFCIIRGGDPEEVKELAKLAGVPIVIRNGGQFLLHGCDPEVAREILEKLGIPFTIQGQG KIPIEELEDRVFVNCNTSITWVEGTVGTLLSDITRLDLGKRILDPRGIYRCNESTVQVHYRMC FerrR1R2_emsferr_fer_b0027_0022_1_0009_000000005_0001_0001_0009_crosslinked_2
SSEEALKLIKELAPPEVRRSIEEAHERLRKDGFPPEKIVEFIIWLLEELGVLPPEVAKEARELLK KIPIEELEDRVFVNCNTSITWVEGTVGTLLSDITRLDLGKRILDPRGIYRCNESTVQVHYRMC same_Bundle_a41ccc201a750993be4111bf7760d071_0001_000000008_0001_0001_2_4_-_31dab337c75776deac3d6f68dc8cd1f9_0001_0001_0001_0001
GRIFCVFNGGDPEVIRELAKRAGVPVTEHEQPGGVLIILVPGLDPELVKEAEEEYGIPVICFHEP KIPIEELEDRVFVNCNTSITWVEGTVGTLLSDITRLDLGKRILDPRGIYRCNESTVQVHYRMC FerrR1R2_emsferr_fer_b0115_0041_0009_000000005_0001_0001_0009_crosslinked_2
GDCFVIVRGGDPRLVELIIEILGVPARVYELPGGQFLVLFPGVSPEEIEEALEKAGVPSYTIHCNG KIPIEELEDRVFVNCNTSITWVEGTVGTLLSDITRLDLGKRILDPRGIYRCNESTVQVHYRMC FerrR1R2_emsferr_fer_b0252_0052_0010_000000047_0001_0001_0009_crosslinked_0
GQLAVLCPGGDPEDLRRVAEKLGVPIVTGPRGEIFLLIKGPDPEEVKRLIEEVAEELGIPCRIQG KIPIEELEDRVFVNCNTSITWVEGTVGTLLSDITRLDLGKRILDPRGIYRCNESTVQVHYRMC FerrR1R2_emsferr_fer_b0047_0177_0005_000000033_0001_0001_0009_crosslinked_3
SLFCLIHVTGDPELAEEIARLAGVPHWYLRGGKQIVLEFDDPRVYELLEELLKRLGSGKISCIG KIPIEELEDRVFVNCNTSITWVEGTVGTLLSDITRLDLGKRILDPRGIYRCNESTVQVHYRMC FerrR1R2_emsferr_fer_b0023_0002_0002_000000059_0001_0001_0004_crosslinked_4
TFVLVKAPCPEAKKVIEWAKSLGHVRVVEIPEGYLVIEVADPNVVRKLAELVSKICQVKVQVVD KIPIEELEDRVFVNCNTSITWVEGTVGTLLSDITRLDLGKRILDPRGIYRCNESTVQVHYRMC NewR1_ems_ferrM_3707_0001_000000060_0001_0001_0009_crosslinked_5
RDVFLLVPPDPEVQKEIEKAGVDRVIRVRNGGQVMVVLEVPSEEEAERLEELLRRLLPDVQVVVN KIPIEELEDRVFVNCNTSITWVEGTVGTLLSDITRLDLGKRILDPRGIYRCNESTVQVHYRMC FerrR1R2_emsferr_fer_b0001_0065_0008_1_000000029_0001_0001_0009
SQVVVLVEGGTPEELKKCAELAGVPVQVQRHGGEVFIVLRGGSPEQLERLEECLKELGIPAVIIFVRG KIPIEELEDRVFVNCNTSITWVEGTVGTLLSDITRLDLGKRILDPRGIYRCNESTVQVHYRMC FerrR1R2_emsferr_fer_b0027_0008_0002_1_000000026_0001_0001_0009_crosslinked_4
TLVFIVSTTPEAEEVAKCFGVRDRWEGEDGRVAFLVQGVSPEEIEECEKLLRELGVPVLIDGG KIPIEELEDRVFVNCNTSITWVEGTVGTLLSDITRLDLGKRILDPRGIYRCNESTVQVHYRMC FerrR1R2_emsferr_fer_b0136_0081_0009_000000003_0001_0001_0004_crosslinked_0
TQCFIQTDDPERAKEIAKRLGAHVDVKEYGGDTFVLVTFPTPELVEEIRELLGVPVVCRG KIPIEELEDRVFVNCNTSITWVEGTVGTLLSDITRLDLGKRILDPRGIYRCNESTVQVHYRMC FerrR1R2_emsferr_fer_b0180_0005_0003_000000026_0001_0001_0004_crosslinked_6
DSEVFIFGPDPELLKELAKELGAPVINVKNGGQLAVLVGGVSPELCEELRRLIEERGLPVTIRIYCP KIPIEELEDRVFVNCNTSITWVEGTVGTLLSDITRLDLGKRILDPRGIYRCNESTVQVHYRMC FerrR1R2_emsferr_fer_b0161_0005_0004_000000037_0001_0001_0003_crosslinked_4
GEVVILIRGGSPELIKELEELVGRPVQVFRFGGQIAVIVDASPERVKEILERLGIPVVVNTGP KIPIEELEDRVFVNCNTSITWVEGTVGTLLSDITRLDLGKRILDPRGIYRCNESTVQVHYRMC FerrR1R2_emsferr_fer_b0027_0047_0008_1_000000003_0001_0001_0001
TQVIIMITYDVRCVQTLAEQANATVRVTTNSGSFFVLITGIPPDTARTLAKRCLPTVKVRVS KIPIEELEDRVFVNCNTSITWVEGTVGTLLSDITRLDLGKRILDPRGIYRCNESTVQVHYRMC b03_lxPt_ems_bGM_37_0002_000000016_0001_1_5_14_16_P_._ems_ferrM_3861_0001_0001_0001_0001_29_crosslinked
GHIVIAGGNPELLREVAEEGVGRVWENRGESGEVIFVLEVKTPEEEERIRELAKEAGVEQIIIFG KIPIEELEDRVFVNCNTSITWVEGTVGTLLSDITRLDLGKRILDPRGIYRCNESTVQVHYRMC FerrR1R2_emsferr_fer_b0060_0069_0009_1_000000024_0001_0001_0004
STFVSCEVSDYRAAEEVAKRAQVRVDVVKRGDTYFILLEGATPEVSELFKRLYPSAKCLVTTV KIPIEELEDRVFVNCNTSITWVEGTVGTLLSDITRLDLGKRILDPRGIYRCNESTVQVHYRMC b15_lxPr_ems_ferrM_1761_000000008_0001_27_29_34_36_P_._ems_ferrM_1370_0001_0001_0001_0001_40_crosslinked
GECSVVVRVPTPEAEKLVEELEKLGPVQVIRFPGGNVVVIVGGSPEEVRELLEKLSKKLGVPFKVQCGD KIPIEELEDRVFVNCNTSITWVEGTVGTLLSDITRLDLGKRILDPRGIYRCNESTVQVHYRMC FerrR1R2_emsferr_fer_b0132_0023_0003_000000001_0001_0001_0009_crosslinked_0
PYYVIVEVDDYQTVKELLSKVAQVRRCQVTEHNGKYFILCVDLDVKKAEKVAREIGAIVVVNTA KIPIEELEDRVFVNCNTSITWVEGTVGTLLSDITRLDLGKRILDPRGIYRCNESTVQVHYRMC Attempt1_ems_ferrM_4633_000000012_0001_0001_0003_crosslinked_3
PVFIVVKLTDHRIKYVIEVAKEANAHVYTIDNETVAIHVNLSPEWVKRVSDAAKQVGVSFQFNE KIPIEELEDRVFVNCNTSITWVEGTVGTLLSDITRLDLGKRILDPRGIYRCNESTVQVHYRMC Attempt1_ems_ferrC_461_000000044_0001_0001_0005
TTCWVLVGSEEEARLVEELAKELGLPVDIRKDGGGDVFILIQAPTPELIKRIAELVRKLLPGVIVLCRD KIPIEELEDRVFVNCNTSITWVEGTVGTLLSDITRLDLGKRILDPRGIYRCNESTVQVHYRMC FerrR1R2_emsferr_fer_b0126_0001_0006_2_000000033_0001_0001_0009_crosslinked_0
PLNVFIVNIDPTWAKILYKVANAEYIVILELESGQGVVSLWGADPKGVKKLGKKAQTFVLVQEG KIPIEELEDRVFVNCNTSITWVEGTVGTLLSDITRLDLGKRILDPRGIYRCNESTVQVHYRMC NewR1_ems_ferrM_4780_0001_000000031_0001_0001_0009
TVIIIIFVRCNGDTTSYTLRYPEDPRDKERAKKIAQTIAKKWVKQGCVVIIIIVDGSDTKRETLS KIPIEELEDRVFVNCNTSITWVEGTVGTLLSDITRLDLGKRILDPRGIYRCNESTVQVHYRMC b03_lxPt_EEHEE_20342_000000030_0001_7_9_16_20_P_._EEHEE_17990_0001_0001_0001_20_crosslinked
SCQIFIVNIDPTVEDLAKKLAGSVETSQGLQTVVSFSVDDPNVAKTIEELARRAGVHVWIRCS KIPIEELEDRVFVNCNTSITWVEGTVGTLLSDITRLDLGKRILDPRGIYRCNESTVQVHYRMC b03_lxPt_ems_ferrM_1504_0002_000000027_0001_3_5_57_61_P_._ems_ferrM_5233_0001_0001_0001_32_crosslinked
LFCIVTVPDPRLLEEARRLLGPGRWYTQGGEDGRIQLIVDGVSPERIERLKELLKEKGLPVRVVCLG KIPIEELEDRVFVNCNTSITWVEGTVGTLLSDITRLDLGKRILDPRGIYRCNESTVQVHYRMC FerrR1R2_emsferr_fer_b0006_0029_0002_1_000000001_0001_0001_0005_crosslinked_5
DVQILLGGISPEQVEIIVKLVGVPSVDEFRDGGDIFVILRGGDPELARKVAKELGVPILIVGG KIPIEELEDRVFVNCNTSITWVEGTVGTLLSDITRLDLGKRILDPRGIYRCNESTVQVHYRMC FerrR1R2_emsferr_fer_b0065_0009_0006_000000000_0001_0001_0004
GILVLCEVGGDYEEIERLLKEIVGRVVVVENGGRIFFLVQLKSEEQRELIEELKKGPGVRCIVVTG KIPIEELEDRVFVNCNTSITWVEGTVGTLLSDITRLDLGKRILDPRGIYRCNESTVQVHYRMC FerrR1R2_emsferr_fer_b0086_0011_0005_1_000000025_0001_0001_0009_crosslinked_0
GELVVYFFGGDPEELKRLAKELGIPCQTIHFPGGFVVIICPGLSPEEVEEIVKELGIPRVNVDEHG KIPIEELEDRVFVNCNTSITWVEGTVGTLLSDITRLDLGKRILDPRGIYRCNESTVQVHYRMC FerrR1R2_emsferr_fer_b0055_0016_0005_000000008_0001_0001_0005_crosslinked_0
TTVHYSVGPDPRQKELAELAEELGVQVLHFPGGAIVVAIPDPRLVEEFERLREELGVPLNFSEEE KIPIEELEDRVFVNCNTSITWVEGTVGTLLSDITRLDLGKRILDPRGIYRCNESTVQVHYRMC FerrR1R2_emsferr_fer_b0036_0005_0008_1_000000007_0001_0001_0004
GHVFLFIEGGDPERVRKIAEKYGIPCRTWTWGGTRTEILCKGGDPELIERIAKEIGAPRIQIWTFE KIPIEELEDRVFVNCNTSITWVEGTVGTLLSDITRLDLGKRILDPRGIYRCNESTVQVHYRMC FerrR1R2_emsferr_fer_b0010_0054_0005_000000014_0001_0001_0003_crosslinked_0
GLVFILLQGGDPELLKEVAEKLGIPLITFHQPGGAVFLLLRVPTPELVEKAERLLRELGLPVNWLVRR KIPIEELEDRVFVNCNTSITWVEGTVGTLLSDITRLDLGKRILDPRGIYRCNESTVQVHYRMC FerrR1R2_emsferr_fer_b0012_0089_0003_000000000_0001_0001_0001
GQIAVICEVPDPELLKELRRLLGVNFVVTGPGGRFFLLGGLSPEEVEKILKELGLPCKIITLD KIPIEELEDRVFVNCNTSITWVEGTVGTLLSDITRLDLGKRILDPRGIYRCNESTVQVHYRMC FerrR1R2_emsferr_fer_b0027_0080_0008_000000045_0001_0001_0004_crosslinked_0
TEVVIVVNISPEDVELLERLLGVPVQVIPFGGGQIALFIPGGDPEEVKRVAEILSKELGIPIWVDILT KIPIEELEDRVFVNCNTSITWVEGTVGTLLSDITRLDLGKRILDPRGIYRCNESTVQVHYRMC FerrR1R2_emsferr__set4ferrBB_set4.2_fer_d0201_0013_0001_000000005_0001_0001_0003
EEIFIAITIDDPDRASKIAQSVAGRVIVFKFGSQVFFLLHKVDPRLAETIVKLIKPKHWQIVEW KIPIEELEDRVFVNCNTSITWVEGTVGTLLSDITRLDLGKRILDPRGIYRCNESTVQVHYRMC NewR1R2_ems_ferrM_5514_000000030_0001_0001_0005
GWVAILCKGGTPELEEELKKLVPDLTVVHSGGQIFLLVPGGSPEEVRKIVEEIEKRGLSCTVVVV KIPIEELEDRVFVNCNTSITWVEGTVGTLLSDITRLDLGKRILDPRGIYRCNESTVQVHYRMC FerrR1R2_emsferr_fer_b0052_0053_0008_000000004_0001_0001_0001_crosslinked_3
DKCQLIVHGGDPEQLKILEKLLGVRSSTEWGGRFWVVAVPGGTEEELEEVARLVGLPIFYVRCGG KIPIEELEDRVFVNCNTSITWVEGTVGTLLSDITRLDLGKRILDPRGIYRCNESTVQVHYRMC FerrR1R2_emsferr__wRegister_mini_set2_0924_fer_b0252_0013_0001_000000006_0001_0001_0005_crosslinked_1
PEQVEEAYRRLKEAGIPPEEIVRFLYWLCKMKGIPPEECIRLLKEVLDKLGDEEARKVLEELERK KIPIEELEDRVFVNCNTSITWVEGTVGTLLSDITRLDLGKRILDPRGIYRCNESTVQVHYRMC same_Bundle_a41ccc201a750993be4111bf7760d071_0001_000000008_0001_0001_2_4_-_253438facee00bb2f6c47382d1a67008_0001_0001_0001_0001_60_crosslinked
TGILIVVVGLSPEEVEEIAKELGVPCQVIHFPGGAVVVACPGGDEEVIKELLKKAGGGWVNEQRP KIPIEELEDRVFVNCNTSITWVEGTVGTLLSDITRLDLGKRILDPRGIYRCNESTVQVHYRMC FerrR1R2_emsferr_fer_b0146_0005_0002_000000006_0001_0001_0003_crosslinked_2
GFCLISDVDPRIAKTLAKLVNAKVHVVHFGNNVFVVIIVEDPEKAKQLYKLAQKIGVPVVCQD KIPIEELEDRVFVNCNTSITWVEGTVGTLLSDITRLDLGKRILDPRGIYRCNESTVQVHYRMC Attempt1_ems_ferrM_2171_0001_000000009_0001_0001_0003_crosslinked_3
GDIFVLCKGPDPDKAREIVKSAGAPVYTHEAGGKEFQFVVGGLSPEQLKRLEELARRLGIPCQVLGNG KIPIEELEDRVFVNCNTSITWVEGTVGTLLSDITRLDLGKRILDPRGIYRCNESTVQVHYRMC FerrR1R2_emsferr_fer_b0115_0009_0001_2_000000004_0001_0001_0002_crosslinked_2
GVVINVPPDPRLIKLFEEIVGGVKVHRWGGNVTLLVEDPELAREAAKELGGGRVIEF KIPIEELEDRVFVNCNTSITWVEGTVGTLLSDITRLDLGKRILDPRGIYRCNESTVQVHYRMC FerrR1R2_emsferr_fer_b0061_0023_0001_000000020_0001_0001_0004
SNSISVSVTFKDVDPDESTKLSETAHKKAQKIADTLRKKGYDCSVSSHRKRTGDSDQVFVFVVCS KIPIEELEDRVFVNCNTSITWVEGTVGTLLSDITRLDLGKRILDPRGIYRCNESTVQVHYRMC b03_lxPt_ems_ferrM_1504_0002_000000027_0001_3_5_57_61_P_._EHEE_13330_0001_0001_0001_9_crosslinked
GSLVVWFAGGTEEAAEELAELLGVPVWVETFGGEVVVVIPGVDPEELRRAAEIVAKRAGVPSVQVIHFE KIPIEELEDRVFVNCNTSITWVEGTVGTLLSDITRLDLGKRILDPRGIYRCNESTVQVHYRMC FerrR1R2_emsferr__set4ferrBB_set4.2_fer_d0567_0026_0009_000000023_0001_0001_0006
SRQVVVHGPDPELEEIAEELRREGVPCDIQRGPGGNVFVVCTGLDPEELRKHLKERLPGVHVLELRG KIPIEELEDRVFVNCNTSITWVEGTVGTLLSDITRLDLGKRILDPRGIYRCNESTVQVHYRMC FerrR1R2_emsferr_fer_b0041_0010_0002_000000032_0001_0001_0003_crosslinked_0
STIQILCHGGDPELLKRLAKKYGLPLFRFGGFLLVRGGGDEVEEVAEILRKLGIPCTTIRVP KIPIEELEDRVFVNCNTSITWVEGTVGTLLSDITRLDLGKRILDPRGIYRCNESTVQVHYRMC FerrR1R2_emsferr_fer_b0057_0019_0005_000000034_0001_0001_0009_crosslinked_2
TQCIIHIDYDVRLVQTLAEQANASVTVRTSNGKFFVVIKGIPPDTCRTLAKRIQPDVIVIVI KIPIEELEDRVFVNCNTSITWVEGTVGTLLSDITRLDLGKRILDPRGIYRCNESTVQVHYRMC NewR1R2_ems_ferrM_3861_0001_000000049_0001_0001_0001_crosslinked_4
GTIAVAIDGGDPECVRELLERLGLPVHLEKNGGFVLIQVPGGTPEELKELRRLMRECGAKRIVVHG KIPIEELEDRVFVNCNTSITWVEGTVGTLLSDITRLDLGKRILDPRGIYRCNESTVQVHYRMC FerrR1R2_emsferr_fer_b0137_0032_0010_1_000000003_0001_0001_0009_crosslinked_1
DLEELLKTVLKILEKAAKDNNNPKLKRAAKIAKLAVKAAKKLAKSPEEKSHLSKAARTIVKRL KIPIEELEDRVFVNCNTSITWVEGTVGTLLSDITRLDLGKRILDPRGIYRCNESTVQVHYRMC b03_meH_HHH_eva_0137_000000001_0001_0005_8_14_H_._ems_3hC_399_0001_0001_0001
SRVLIFVWLKSPSVRCLLRLLGVPFKEHGGQIVVLRLEGGSPEEVERLAKECGVPRFWVDEVN KIPIEELEDRVFVNCNTSITWVEGTVGTLLSDITRLDLGKRILDPRGIYRCNESTVQVHYRMC FerrR1R2_emsferr_fer_b0102_0009_1_0003_000000033_0001_0001_0005_crosslinked_3
DVFVLLKDVDPNQVTEVAKRCNAIVIVINNRWVAVRVDDERCAREIQKYASKLGVQVQVHTN KIPIEELEDRVFVNCNTSITWVEGTVGTLLSDITRLDLGKRILDPRGIYRCNESTVQVHYRMC NewR1_ems_ferrM_989_0001_000000001_0001_0001_0003_crosslinked_4
SFVVITIEGGDPELLKECVERLGVPVYTQEDGGRIQLLLLGVDPEEVRRCIEELIGVPVRLQEWG KIPIEELEDRVFVNCNTSITWVEGTVGTLLSDITRLDLGKRILDPRGIYRCNESTVQVHYRMC FerrR1R2_emsferr_fer_b0027_0064_0001_1_000000051_0001_0001_0004_crosslinked_3
TDVFILVRGGDPEEVRRILEECLGLPVKLITLGGKQIAVNIPGGDPERAKECAEILERLLGVPVTVVVWG KIPIEELEDRVFVNCNTSITWVEGTVGTLLSDITRLDLGKRILDPRGIYRCNESTVQVHYRMC FerrR1R2_emsferr_fer_b0087_0015_0007_000000053_0001_0001_0001_crosslinked_0
GAVAGVIDDPEKAELFAEEMGVPVIVKNGGEVFLFVQGIDPEEIRRRIEEAIEELGVPVIIVTG KIPIEELEDRVFVNCNTSITWVEGTVGTLLSDITRLDLGKRILDPRGIYRCNESTVQVHYRMC FerrR1R2_emsferr_fer_b0016_0047_0009_000000005_0001_0001_0009
SVFVLVRGADPNAAKCVSKLAQVILVIQPSGVVAFNVDDKDKVTKAIKKCVGSVKFQVVQW KIPIEELEDRVFVNCNTSITWVEGTVGTLLSDITRLDLGKRILDPRGIYRCNESTVQVHYRMC NewR1_ems_ferrM_2440_000000011_0001_0001_0009_crosslinked_6
CTVIVFIENLDPEKLRLLEEVAGPPKVDEWGGEVSLVVKGDPEEIRKLLEELARKLGVPVQVLCFE KIPIEELEDRVFVNCNTSITWVEGTVGTLLSDITRLDLGKRILDPRGIYRCNESTVQVHYRMC FerrR1R2_emsferr_fer_b0027_0088_0006_1_000000027_0001_0001_0006_crosslinked_2
GEVFVLVKGISPEDVEECARLLGVPVIIFRRGGQVILRFEVPSEELAEEVVRLCERLLGIPFDLRVGG KIPIEELEDRVFVNCNTSITWVEGTVGTLLSDITRLDLGKRILDPRGIYRCNESTVQVHYRMC FerrR1R2_emsferr_fer_b0027_0015_1_0010_000000016_0001_0001_0009_crosslinked_1
TTIFLLCRTDDPKKVEELAKLANAEVRLTTSPGGWVTILLHGADPSVKDLVQRVGAPCQVEVR KIPIEELEDRVFVNCNTSITWVEGTVGTLLSDITRLDLGKRILDPRGIYRCNESTVQVHYRMC NewR1_ems_ferrM_3505_0001_000000010_0001_0001_0004_crosslinked_1
SFLACLVDDWRAASTVAKLANLPFQVVQNNGDVFVLLHVSSPEDAKWAQELCKKAGVKRVDWQP KIPIEELEDRVFVNCNTSITWVEGTVGTLLSDITRLDLGKRILDPRGIYRCNESTVQVHYRMC NewR1_ems_ferrM_1033_0002_000000007_0001_0001_0003_crosslinked_1
TVFCLVQGPPTPELRRLVELFRRLGVRVVVREEPGGGIIIFVHGGDPELIKRLTEELRRKYPGVRITCTEG KIPIEELEDRVFVNCNTSITWVEGTVGTLLSDITRLDLGKRILDPRGIYRCNESTVQVHYRMC FerrR1R2_emsferr_fer_b0086_0051_0003_000000020_0001_0001_0004_crosslinked_1
GFILIQVEGGDPEELEEVAKEAGVPRVDVITGEDGRVLLALLGGDPELIREVLEKLVKRLGIPSIRVNEE KIPIEELEDRVFVNCNTSITWVEGTVGTLLSDITRLDLGKRILDPRGIYRCNESTVQVHYRMC FerrR1R2_emsferr__set4ferrBB_set4.2_fer_d0337_0023_0002_000000004_0001_0001_0009
TTVFCVSTTPEAEEVAKAFGVKERWEGEDGRVAFLVQGVSPEEIEEAEKLLRELGVPVLCDGG KIPIEELEDRVFVNCNTSITWVEGTVGTLLSDITRLDLGKRILDPRGIYRCNESTVQVHYRMC FerrR1R2_emsferr_fer_b0136_0081_0009_000000039_0001_0001_0009_crosslinked_2
GFLLVQIPGLSPELAELLKKLLGVQVVKVEPGGGVIFFIEGGSPELIEEALKELGPPRVRVDTWD KIPIEELEDRVFVNCNTSITWVEGTVGTLLSDITRLDLGKRILDPRGIYRCNESTVQVHYRMC FerrR1R2_emsferr_fer_b0027_0081_0003_1_000000005_0001_0001_0009
GQVLVQVQGGDPEACEIVRRLLGVPVTCREGPGGLIFLVIRGGDPEEIRRLLEELAGPDHISVEVK KIPIEELEDRVFVNCNTSITWVEGTVGTLLSDITRLDLGKRILDPRGIYRCNESTVQVHYRMC FerrR1R2_emsferr_fer_b0022_0027_0003_2_000000031_0001_0001_0003_crosslinked_2
PYFVFIEVDDERIVKKAAKIVNADVHSQTQDGKYQLAIRVESEELARKIKKLVPNVKVQIVSE KIPIEELEDRVFVNCNTSITWVEGTVGTLLSDITRLDLGKRILDPRGIYRCNESTVQVHYRMC NewR1_ems_ferrM_1011_000000019_0001_0001_0009
DEELERLKKIAEELNDPRLRFALRMLEHFIKEKNVPPEEATEALKRHAKEQGNPELLRALELLLK KIPIEELEDRVFVNCNTSITWVEGTVGTLLSDITRLDLGKRILDPRGIYRCNESTVQVHYRMC same_Bundle_69aec8798e58bb21a2415d2aa2fa0c75_0001_000000016_0001_0001_2_4_-_c539ad88a5c917c77e17077b4cf5fa57_0001_0001_0001_0001
DLVFCLFNGGSPEEAKELAEKAGVPVRLRRQGGQLIVILRFHSPEHEELLREAIKELGPPNLTCVE KIPIEELEDRVFVNCNTSITWVEGTVGTLLSDITRLDLGKRILDPRGIYRCNESTVQVHYRMC FerrR1R2_emsferr__set4ferrBB_set4.2_fer_d0602_0013_0009_000000017_0001_0001_0009_crosslinked_1
GQVICIVKGGDPELVREIAERLGVPVSVVEGPGGQVFVLIRDPDPERLKEVVEILKKLLGVPVRCRFG KIPIEELEDRVFVNCNTSITWVEGTVGTLLSDITRLDLGKRILDPRGIYRCNESTVQVHYRMC FerrR1R2_emsferr_fer_b0097_0070_0008_000000021_0001_0001_0009_crosslinked_4
GSVACVFRVGDPRLEELARELGADVKRHGGTVFVLIQGLSPEEIEELKRLLGVPDVICFKIG KIPIEELEDRVFVNCNTSITWVEGTVGTLLSDITRLDLGKRILDPRGIYRCNESTVQVHYRMC FerrR1R2_emsferr_fer_b0147_0030_0007_000000008_0001_0001_0009_crosslinked_1
GVVILFVLGGDPELLRELIERLGLPVKLRVFGGQVIVIVVPGGTPEVAEEVVKILGPPEWRIGTTG KIPIEELEDRVFVNCNTSITWVEGTVGTLLSDITRLDLGKRILDPRGIYRCNESTVQVHYRMC FerrR1R2_emsferr_fer_b0102_0013_0009_1_000000006_0001_0001_0003
IVVVAVKDESVAETAAKLVGAKVRTVRGQDIIVLIHVEDPHTAKKVIKEVLPDAQVFIF KIPIEELEDRVFVNCNTSITWVEGTVGTLLSDITRLDLGKRILDPRGIYRCNESTVQVHYRMC NewR1_ems_ferrM_2536_000000002_0001_0001_0009
GTVQIAFVVPDPEKAKELLKRFGVPVTIWGGKFVLVTITGGDPEEVRREVREELGVPSVYELG KIPIEELEDRVFVNCNTSITWVEGTVGTLLSDITRLDLGKRILDPRGIYRCNESTVQVHYRMC FerrR1R2_emsferr_fer_b0047_0061_0006_000000015_0001_0001_0003
GQCIVLVEGGDPEELRRLLEELAGVPVQLRTNGGKVFVLLNGPDPERLERAARIALELLGPPRFKVHCQN KIPIEELEDRVFVNCNTSITWVEGTVGTLLSDITRLDLGKRILDPRGIYRCNESTVQVHYRMC FerrR1R2_emsferr__wRegister_mini_set2_0924_fer_b0312_0010_0006_000000026_0001_0001_0009_crosslinked_5
GTLLLVVQGGDPEELRRLLEELCGTPARLWESGGNVVFVIVPGCTEELVEELRKSGLPVALRG KIPIEELEDRVFVNCNTSITWVEGTVGTLLSDITRLDLGKRILDPRGIYRCNESTVQVHYRMC FerrR1R2_emsferr_fer_b0077_0046_0003_1_000000036_0001_0001_0004_crosslinked_2
LQCVVSVNDPRATEAVSKIVQAHVTIIKDGDRFFLVLRGVDPDEAKKAVKANDPSATVWCFE KIPIEELEDRVFVNCNTSITWVEGTVGTLLSDITRLDLGKRILDPRGIYRCNESTVQVHYRMC NewR1R2_ems_ferrM_2271_0002_000000049_0001_0001_0004_crosslinked_2
QSVFVIVDDPRASELIQRCAGVKRRETNNGKIFIEIDDSERAKKCVEWVRKHLGVQVILIENV KIPIEELEDRVFVNCNTSITWVEGTVGTLLSDITRLDLGKRILDPRGIYRCNESTVQVHYRMC NewR1_ems_ferrM_2156_000000005_0001_0001_0003_crosslinked_0
HGFVLVRVDDPELVKEVAKLLGVPCTESGGEGGKVQVACFGGDPEELERLVREIAGVPNIDVWGG KIPIEELEDRVFVNCNTSITWVEGTVGTLLSDITRLDLGKRILDPRGIYRCNESTVQVHYRMC FerrR1R2_emsferr__set4ferrBB_set4.2_fer_d0155_0002_0005_000000001_0001_0001_0005_crosslinked_1
GRTEIFLAVPDPELAKEIARKVVPDVQVFRFGGIVWIIVTDPEAARLLAEELGVPRVRTFHWP KIPIEELEDRVFVNCNTSITWVEGTVGTLLSDITRLDLGKRILDPRGIYRCNESTVQVHYRMC FerrR1R2_emsferr_fer_b0115_0034_0004_1_000000000_0001_0001_0006
GSVVIIVTSPDPEELKEALKLLGAPSVLTLPGGQLVVIVLGGDPELVKELRKLGIPVTVITFS KIPIEELEDRVFVNCNTSITWVEGTVGTLLSDITRLDLGKRILDPRGIYRCNESTVQVHYRMC emsferr__run_BOUNDcst_2_bb_fer_b0205_0018_0004_000000024_0001_0010_0001
GEVFFIIKGGDPEELEKVLRRYVPRLNIYTGPGGQVIVVVPGVSPELARKLLKEVKEKLGIPRVQVRVHG KIPIEELEDRVFVNCNTSITWVEGTVGTLLSDITRLDLGKRILDPRGIYRCNESTVQVHYRMC FerrR1R2_emsferr_fer_b0057_0007_0003_1_000000021_0001_0001_0003
ETVAVLVHDVDTALKLLSELANVKRVDWVKHNDKEFFILFKGADPDVLREVASKVGAIVFTQP KIPIEELEDRVFVNCNTSITWVEGTVGTLLSDITRLDLGKRILDPRGIYRCNESTVQVHYRMC NewR1_ems_ferrM_7313_000000019_0001_0001_0003
SIVILILGGDPEEIKELLKKLGVEVKETRGPGGEIVILVRGGDPEELRKVAELLGGVQIFVFG KIPIEELEDRVFVNCNTSITWVEGTVGTLLSDITRLDLGKRILDPRGIYRCNESTVQVHYRMC FerrR1R2_emsferr_fer_b0096_0033_0010_000000025_0001_0001_0009
PACVFAGVDPEELRKIVEKLGGHVRRTTGPGGETQLVVVGLDPEECRRLAKELGVPQVIIFG KIPIEELEDRVFVNCNTSITWVEGTVGTLLSDITRLDLGKRILDPRGIYRCNESTVQVHYRMC FerrR1R2_emsferr_fer_b0180_0007_0010_000000005_0001_0001_0003_crosslinked_3
TGEIFCVVGLSPEELKKIAEELGVPVIIVELPGGQVAVAFPGGDEEEVRRLLEKVGGGQCVRHEP KIPIEELEDRVFVNCNTSITWVEGTVGTLLSDITRLDLGKRILDPRGIYRCNESTVQVHYRMC FerrR1R2_emsferr_fer_b0146_0005_0003_000000015_0001_0001_0009_crosslinked_0
GVACIFQGDDPELIKELAKLAGGPFDIVRGPGGKVVLFVHTPDPEELKEIERLLRELNPGLRFQCFGD KIPIEELEDRVFVNCNTSITWVEGTVGTLLSDITRLDLGKRILDPRGIYRCNESTVQVHYRMC FerrR1R2_emsferr_fer_b0206_0033_0004_1_000000008_0001_0001_0001_crosslinked_2
GQVLVAVCGGDPEEVRRLLEELAGVPVDVNEFGGCVFVVLRGPDPERLEEAAKLVKEILGPPRVHIHVQN KIPIEELEDRVFVNCNTSITWVEGTVGTLLSDITRLDLGKRILDPRGIYRCNESTVQVHYRMC FerrR1R2_emsferr__wRegister_mini_set2_0924_fer_b0312_0010_0007_000000030_0001_0001_0004_crosslinked_1
TQVYCIIRGGNPELVEEIAKLLGVPLVRNGGLFFLVVNDPELIKKLAKELGIPLKCHGGG KIPIEELEDRVFVNCNTSITWVEGTVGTLLSDITRLDLGKRILDPRGIYRCNESTVQVHYRMC FerrR1R2_emsferr_fer_b0027_0034_0005_000000018_0001_0001_0003_crosslinked_1
DEEQLLEALENALRTGHPPEEIRRFLRRIAKEANNPELEKLVELIEELLHKFPPEEVLEIARRLP KIPIEELEDRVFVNCNTSITWVEGTVGTLLSDITRLDLGKRILDPRGIYRCNESTVQVHYRMC different-abego_Attempt1_ems_3hM_1578_000000009_0001_0001_2_4_-_0895bd5bf15232f8a2db5c2f39439dda_0001_0001_0001_0001
SQVFILVRGGDPELIREIVERLGGKVFVHPNGGGTVFVLVNGGDPEEIRRLIKERLGVPKVSVIEL KIPIEELEDRVFVNCNTSITWVEGTVGTLLSDITRLDLGKRILDPRGIYRCNESTVQVHYRMC FerrR1R2_emsferr_fer_b0007_0005_0004_000000022_0001_0001_0009
CQLAVNITGNPEEVERILRELLGPPRVFRWENGGRNVFILITGIDPERVEEIRELLKRLGIPVRLIVHC KIPIEELEDRVFVNCNTSITWVEGTVGTLLSDITRLDLGKRILDPRGIYRCNESTVQVHYRMC FerrR1R2_emsferr__set4ferrBB_set4.2_fer_d0441_0010_0003_000000038_0001_0001_0009_crosslinked_3
SQVIIVGGDPERLEECAREVGAQVKEIGGHVFVFLKGGDPEEVKKCIEELKKLGVPVRVITKN KIPIEELEDRVFVNCNTSITWVEGTVGTLLSDITRLDLGKRILDPRGIYRCNESTVQVHYRMC FerrR1R2_emsferr_fer_b0006_0069_0007_1_000000022_0001_0001_0006_crosslinked_0
TVAILMQGVSPEFVELLVKLVGPPRVRIFTVGGRVYFIVLRGGDPELIKKATEIVSKEVGVPIVVRTR KIPIEELEDRVFVNCNTSITWVEGTVGTLLSDITRLDLGKRILDPRGIYRCNESTVQVHYRMC FerrR1R2_emsferr__wRegister_mini_set2_0924_fer_b0157_0005_0005_000000006_0001_0001_0009
TQVLVLVDNPEEAELVRRLAGVPCEVREWGGRVFLWCKFPSPEEVERLKELLKELGLGVRVVVNG KIPIEELEDRVFVNCNTSITWVEGTVGTLLSDITRLDLGKRILDPRGIYRCNESTVQVHYRMC FerrR1R2_emsferr_fer_b0021_0022_0007_1_000000049_0001_0001_0003_crosslinked_0
VLVFIVIDGVTEEVKENVKKVGPGITLHENGGQLLVQIRVPSPEEAERLIKLLEELVGPDRVKIRVSE KIPIEELEDRVFVNCNTSITWVEGTVGTLLSDITRLDLGKRILDPRGIYRCNESTVQVHYRMC FerrR1R2_emsferr_fer_b0102_0017_0007_000000050_0001_0001_0004
FTVWVTCSIPEAAKTFANIVGAPFQIVTDGNNVFVVLHNVDHDAARKAEEIVRRVDPSCRVIVG KIPIEELEDRVFVNCNTSITWVEGTVGTLLSDITRLDLGKRILDPRGIYRCNESTVQVHYRMC NewR1_ems_ferrM_7330_0002_000000001_0001_0001_0005_crosslinked_0
GAVFVAIRGGSPEEVKELAKLLGVQTVVRFGGDFALLVQGGDPEELKEIVREVAERLGVPISVTETG KIPIEELEDRVFVNCNTSITWVEGTVGTLLSDITRLDLGKRILDPRGIYRCNESTVQVHYRMC FerrR1R2_emsferr__wRegister_mini_set2_0924_fer_b0117_0029_0005_000000008_0001_0001_0001
TKVIVFCQDVDPKLAKELGKLVNAERIHIWGTKTVAFEVRDSDAAKKAAKWANVSRCFITSHD KIPIEELEDRVFVNCNTSITWVEGTVGTLLSDITRLDLGKRILDPRGIYRCNESTVQVHYRMC NewR1_ems_ferrM_6098_0002_000000053_0001_0001_0004_crosslinked_1
TEELKKELKKIKEEAKRKGDEKLLKALKTAETTCKKAGVSEKDCIKAAIELAREAKKLLS KIPIEELEDRVFVNCNTSITWVEGTVGTLLSDITRLDLGKRILDPRGIYRCNESTVQVHYRMC HHH_eva_0040_000000034_0001_0006_0001_0_crosslinked
GTIAISIRGGSPEEVEELAKLLGIPEIVTNGGDFFLLVQGGDPEEVRRLAEEVAKRLGVPIIVIIWG KIPIEELEDRVFVNCNTSITWVEGTVGTLLSDITRLDLGKRILDPRGIYRCNESTVQVHYRMC FerrR1R2_emsferr__wRegister_mini_set2_0924_fer_b0117_0029_0006_000000007_0001_0001_0003
SEEEDEKRLKKLIEEVAKLAGLSPKAVKSFVKRILSNASSASKKAVRESKKALKKLIKELRS KIPIEELEDRVFVNCNTSITWVEGTVGTLLSDITRLDLGKRILDPRGIYRCNESTVQVHYRMC HHH_eva_0072_000000003_0001_1_0004_0001
SAVFVVIHLDDVEKAKKAAKKLNVWVLVQDNKEVFLIVNNVDPKDAVRLVSQLANVKRYRVFEQ KIPIEELEDRVFVNCNTSITWVEGTVGTLLSDITRLDLGKRILDPRGIYRCNESTVQVHYRMC NewR1_ems_ferrC_1618_000000017_0001_0001_0009
PALLVQCRVTDEEAKKIVDLLRQVGADVVRQGDTYVIFVEDPTAEEIVKEARKLGIECTVEHHE KIPIEELEDRVFVNCNTSITWVEGTVGTLLSDITRLDLGKRILDPRGIYRCNESTVQVHYRMC NewR1R2_ems_ferrM_1005_000000028_0001_0001_0009_crosslinked_2
GLFCVITVDDPELLKELVELLRRRGAIVYLFPDGQVVIHGVDPEVLREVLEIVEKKLGRISFQCHTG KIPIEELEDRVFVNCNTSITWVEGTVGTLLSDITRLDLGKRILDPRGIYRCNESTVQVHYRMC FerrR1R2_emsferr_fer_b0043_0003_0006_2_000000008_0001_0001_0005_crosslinked_1
PDVACPGLDPEVVKEVAEEYGVPFRIWTHGGKQVFVFGDDPEMLEKAAELAGVPDCLTWG KIPIEELEDRVFVNCNTSITWVEGTVGTLLSDITRLDLGKRILDPRGIYRCNESTVQVHYRMC FerrR1R2_emsferr_fer_b0060_0015_0009_000000013_0001_0001_0003_crosslinked_0
GFVFIELEGGDPELLRECAKKVGVPVTIRHSPGGRVLVLLQVPTPEELELIERCLRELGLPVRFFIIE KIPIEELEDRVFVNCNTSITWVEGTVGTLLSDITRLDLGKRILDPRGIYRCNESTVQVHYRMC FerrR1R2_emsferr_fer_b0012_0089_0002_000000044_0001_0001_0004_crosslinked_1
GELQVICVGGDPRIEEIARELEKLGLSVDVTRRGGELFVILRVTTPEIEKLLRELLKELGIPNCYHQTDG KIPIEELEDRVFVNCNTSITWVEGTVGTLLSDITRLDLGKRILDPRGIYRCNESTVQVHYRMC FerrR1R2_emsferr_fer_b0130_0003_0001_1_000000015_0001_0001_0009_crosslinked_0
TRIQVLIDGGDPEEARKAMEKIGPVHLFTSPSGFISVTVGGDEEEVRRLAEELARKLGVPIWVRVTG KIPIEELEDRVFVNCNTSITWVEGTVGTLLSDITRLDLGKRILDPRGIYRCNESTVQVHYRMC FerrR1R2_emsferr_fer_b0027_0060_0007_1_000000009_0001_0001_0009
EVIVVLRDVDPNQVTEVAKRYNAQVLVFDNRSVIVIVDDERIAREIQKYASKLGVKVTVVTR KIPIEELEDRVFVNCNTSITWVEGTVGTLLSDITRLDLGKRILDPRGIYRCNESTVQVHYRMC NewR1R2_ems_ferrM_989_000000020_0001_0001_0009
STLLLQTDSPEIEEIAEELRKLGINVILVGAPGHGVFLFILGISPEVIEKLREELEKKGIPVELSEQG KIPIEELEDRVFVNCNTSITWVEGTVGTLLSDITRLDLGKRILDPRGIYRCNESTVQVHYRMC FerrR1R2_emsferr_fer_b0021_0020_0006_000000041_0001_0001_0005
GTELWVIIRDPELLKLARELVGPDQTFTFGGHVALAVEGGDPELLEEIRELAEELGLPVWLIEHRR KIPIEELEDRVFVNCNTSITWVEGTVGTLLSDITRLDLGKRILDPRGIYRCNESTVQVHYRMC FerrR1R2_emsferr__wRegister_mini_set2_0924_fer_b0116_0004_0002_000000000_0001_0001_0003
GTSILVLVLNNGSRQTYTITLSDDPREQKEAEKKARDIAKTLRDRGSRVIVFVRSGTTTTSIRFS KIPIEELEDRVFVNCNTSITWVEGTVGTLLSDITRLDLGKRILDPRGIYRCNESTVQVHYRMC b03_lxPr_ems_ferrM_2850_0002_000000037_0001_4_6_32_38_P_._EEHEE_16034_0001_0001_0001
TIFVVTVEIEDARKVSEVCEKLGVRFVVLSNKSISCLVTSELFKIVEEAARRLGADVYVFTFS KIPIEELEDRVFVNCNTSITWVEGTVGTLLSDITRLDLGKRILDPRGIYRCNESTVQVHYRMC b03_lxPr_EHEE_06818_000000029_0001_44_50_57_63_P_._ems_ferrM_4645_0001_0001_0001_11_crosslinked
PLYAVQVHADPTEVKKAVSKAGAFILTRPGNEVFVLVTDPSIAKTLETLLKQLGVEFIIISHE KIPIEELEDRVFVNCNTSITWVEGTVGTLLSDITRLDLGKRILDPRGIYRCNESTVQVHYRMC NewR1_ems_ferrC_133_000000005_0001_0001_0009
TFFIFFQDADPNAVKTAAKITNARVHEFTLPGGSYLFAIETEDPDTVAELLKRLDGAPVQVIHV KIPIEELEDRVFVNCNTSITWVEGTVGTLLSDITRLDLGKRILDPRGIYRCNESTVQVHYRMC Attempt1_ems_ferrM_1687_0002_000000030_0001_0001_0004
TQVQIRLTDSRGAELVAKIAGVKRCQIIQGPGDEVFVLCHGVDPQRAKEVAETVIKARVTVTD KIPIEELEDRVFVNCNTSITWVEGTVGTLLSDITRLDLGKRILDPRGIYRCNESTVQVHYRMC NewR1R2_ems_ferrM_6539_0002_000000028_0001_0001_0004_crosslinked_3
DEEEERELEELLRKVVPPEEVEKVLKRLEERKKKDPETVRQVIKFLIEAIRFDPETAREAIERAG KIPIEELEDRVFVNCNTSITWVEGTVGTLLSDITRLDLGKRILDPRGIYRCNESTVQVHYRMC same_NewR1_ems_3hM_1129_000000014_0001_0001_2_4_-_1b7a7aafd1deff5c87ad60fb440c8d5f_0001_1_0001_0001_0001
SLKDEAKRLVEEGDPDKVAEIAKRLARESNNPEVEEFVENALRQVRKGERPPELLLEAVERALKA KIPIEELEDRVFVNCNTSITWVEGTVGTLLSDITRLDLGKRILDPRGIYRCNESTVQVHYRMC longer-loop_NewR1_ems_4hM_2826_000000037_0001_0001_4_6_-_96b0f543a0acc7b14351c09eef4c28de_0001_1_0001_0001_0001
SLLEILVRLLHEGDPLAQEVLRAVFYLHELGDPEEAQRVLEELVKLLEEGDSERIREIVERIETK KIPIEELEDRVFVNCNTSITWVEGTVGTLLSDITRLDLGKRILDPRGIYRCNESTVQVHYRMC different-abego_Bundle_043a6b9801102273564b0a572f92b1e0_0001_000000027_0001_0001_0_2_-_326c037af2b1e81162c9dcbabc003bfc_0001_0001_0001_0001
GQLVVVVNTPEEEELVEEVVKLGVEVSKLRRGGWLFIILRGISPELVELLKRLGVPVWFEG KIPIEELEDRVFVNCNTSITWVEGTVGTLLSDITRLDLGKRILDPRGIYRCNESTVQVHYRMC FerrR1R2_emsferr__set4ferrBB_set4.2_fer_d0705_0001_0002_000000032_0001_0001_0004
DVVACEGPDPEEVREVARRALGKVDLLTNGGKIFFVLLQGGDPERLEELLRKLGPGLPCIVV KIPIEELEDRVFVNCNTSITWVEGTVGTLLSDITRLDLGKRILDPRGIYRCNESTVQVHYRMC FerrR1R2_emsferr_fer_b0136_0085_0003_1_000000005_0001_0001_0005_crosslinked_1
GTLQLVVVLKSEEQRELLEELGPGKVQNNGGRFVLFEFPGLTEEEVEEVAREAGVPIYLQG KIPIEELEDRVFVNCNTSITWVEGTVGTLLSDITRLDLGKRILDPRGIYRCNESTVQVHYRMC FerrR1R2_emsferr_fer_b0047_0213_0004_000000048_0001_0001_0004
KQVLIQITGPPEEAKKVGKVLNATEVRTSLGIWLVVVTNTSPEEVEKALRTVGAPVTFVVR KIPIEELEDRVFVNCNTSITWVEGTVGTLLSDITRLDLGKRILDPRGIYRCNESTVQVHYRMC b03_lxPt_ems_ferrM_7313_000000024_0001_2_6_58_60_P_._ems_ferrM_4904_0001_0001_0001_0001
TTVFVLVQGPNAEEAAKLIIELLGIPCIIFKLGGVVALVCPGLDPEEIERVVKEVERELGVPIDVVIHE KIPIEELEDRVFVNCNTSITWVEGTVGTLLSDITRLDLGKRILDPRGIYRCNESTVQVHYRMC FerrR1R2_emsferr_fer_b0087_0001_0004_000000004_0001_0001_0003_crosslinked_5
DECAIIVPDSPESREVLKEVRKLGVIVIRGPGGQIFINIDDPESCRLVEELLKEAGVPFEVLENE KIPIEELEDRVFVNCNTSITWVEGTVGTLLSDITRLDLGKRILDPRGIYRCNESTVQVHYRMC FerrR1R2_emsferr_fer_b0036_0019_0008_1_000000002_0001_0001_0009_crosslinked_0
GQCVILIRGGDPEEVRRVAEELGGVQVIEFPGGHIVIFFPTPELAEELERLLGPPHLRLHCQG KIPIEELEDRVFVNCNTSITWVEGTVGTLLSDITRLDLGKRILDPRGIYRCNESTVQVHYRMC FerrR1R2_emsferr_fer_b0057_0060_0004_1_000000026_0001_0001_0009_crosslinked_0
GFVLCTDIDPRIAKTLAKLVNAIVVVIKEGNHVFVAILVSNPELAKQLYKLAQKVGVPCEVQD KIPIEELEDRVFVNCNTSITWVEGTVGTLLSDITRLDLGKRILDPRGIYRCNESTVQVHYRMC NewR1_ems_ferrM_2171_000000011_0001_0001_0009_crosslinked_4
TTVAVVVEDPRLAETCARLAQVRVDVVSRPEGEVFVLITNIDPELAKKCAKELGVKVIVWD KIPIEELEDRVFVNCNTSITWVEGTVGTLLSDITRLDLGKRILDPRGIYRCNESTVQVHYRMC Attempt1_ems_ferrM_2889_000000017_0001_0001_0009_crosslinked_0
SCQIFVSGGDPRYKEELKKLGIPVNEHEIGGHIFLVTRGGDPEEIKEIAKKLGLPVYVFCG KIPIEELEDRVFVNCNTSITWVEGTVGTLLSDITRLDLGKRILDPRGIYRCNESTVQVHYRMC FerrR1R2_emsferr_fer_b0005_0017_0008_000000020_0001_0001_0006_crosslinked_2
SDEDARVAQKAARLWEKAKKKGTTIEVRFTQNGTDTSIRLDDSDEAHKIVVKLSMIQWKRAKKA KIPIEELEDRVFVNCNTSITWVEGTVGTLLSDITRLDLGKRILDPRGIYRCNESTVQVHYRMC b03_lxH_ems_3hM_2156_000000001_0001_50_59_H_._HEEH_19357_0001_0001_0001_0001
GTKFFCVVGGNVELVEELAKELGIPWYKTEGGGPQVILDGVDPELLKKLEELGIPFECRRHTR KIPIEELEDRVFVNCNTSITWVEGTVGTLLSDITRLDLGKRILDPRGIYRCNESTVQVHYRMC FerrR1R2_emsferr_fer_b0025_0059_0009_1_000000020_0001_0001_0001_crosslinked_3
QEVSLLVDDPTVAEKVSRIWQATVFTFGDKILVVLDNVDPEQAKKVQKEAPNLKVRIR KIPIEELEDRVFVNCNTSITWVEGTVGTLLSDITRLDLGKRILDPRGIYRCNESTVQVHYRMC NewR1_ems_ferrM_1886_000000012_0001_0001_0004
DVFVFVQGGDPEVRKLLEELRKRGFIVVEGPGGALAVLGDGTEEAEELVELLRRLGIPVQLWTE KIPIEELEDRVFVNCNTSITWVEGTVGTLLSDITRLDLGKRILDPRGIYRCNESTVQVHYRMC FerrR1R2_emsferr_fer_b0037_0029_0003_1_000000004_0001_0001_0004
GRVFIVCRGGTPSVELAVELIRRLGIPVNVVRQGPGQIFVLVEGLSPEEIERLLREAGVPHCEIHV KIPIEELEDRVFVNCNTSITWVEGTVGTLLSDITRLDLGKRILDPRGIYRCNESTVQVHYRMC FerrR1R2_emsferr_fer_b0032_0029_0003_000000023_0001_0001_0009_crosslinked_2
CEVSLVIRGQTPELEEVLRELKKKGVQVIHAPEGFVIVHVPDPEEVRELAEKAGVKVDLDFHC KIPIEELEDRVFVNCNTSITWVEGTVGTLLSDITRLDLGKRILDPRGIYRCNESTVQVHYRMC FerrR1R2_emsferr_fer_b0042_0007_1_0008_000000002_0001_0001_0009_crosslinked_3
CLFILIQGGSPEQARLLAEIAGAPRIIIIEGPDGVIFILLEGVTPEQVEELKRRLKELGIPRFDIQVC KIPIEELEDRVFVNCNTSITWVEGTVGTLLSDITRLDLGKRILDPRGIYRCNESTVQVHYRMC FerrR1R2_emsferr__wRegister_mini_set2_0924_fer_b0202_0005_0003_000000016_0001_0001_0001_crosslinked_2
GALICAFVVPDPEKLAKLLEEIAGIPVFIFRDGGNLFVLVQGLSPEAIEEAKKLGIPVTCITEG KIPIEELEDRVFVNCNTSITWVEGTVGTLLSDITRLDLGKRILDPRGIYRCNESTVQVHYRMC FerrR1R2_emsferr_fer_b0085_0004_0002_1_000000027_0001_0001_0003_crosslinked_1
TRRRRAVREILRNPKVLKAFVEWVVALLGLPPEERKRLEKLAREAVEKQDPELVKELLKELRTLA KIPIEELEDRVFVNCNTSITWVEGTVGTLLSDITRLDLGKRILDPRGIYRCNESTVQVHYRMC b15_meH_HEEH_20166_000000010_0001_1_0004_49_59_H_._79db9eb2ca7bb1873abed44f464ddbab_0001_0001_0001_0001
TSFFVVLDASDPRVSELVSKIAQATVIISNGEVFVILHDENAVKLVQKVAKEVGVRVRWVSIK KIPIEELEDRVFVNCNTSITWVEGTVGTLLSDITRLDLGKRILDPRGIYRCNESTVQVHYRMC NewR1_ems_ferrM_2419_000000031_0001_0001_0001
TVTIVVEGLPPEAAKEVSKKAQAKVQVVISDNIFVIFRVEDPTKADLVKKLAESYNVKVLVRKR KIPIEELEDRVFVNCNTSITWVEGTVGTLLSDITRLDLGKRILDPRGIYRCNESTVQVHYRMC b03_lxPt_ems_ferrM_5621_000000037_0001_25_29_32_36_P_._ems_ferrM_1628_0002_0001_0002_0001_0001
ENVFILVENPEAAKLVSKLIQVDHIWRNGDTVFLIVKGLSEEEARRAVKKAHETYQVPYRVFVL KIPIEELEDRVFVNCNTSITWVEGTVGTLLSDITRLDLGKRILDPRGIYRCNESTVQVHYRMC NewR1_ems_ferrM_4233_000000027_0001_0001_0004
SNIQVACDGGDPELVRRLAEKAGVPLFEFENPGGGTFLYVRGLSPELVELFKELAKKLGVPCVVNEAR KIPIEELEDRVFVNCNTSITWVEGTVGTLLSDITRLDLGKRILDPRGIYRCNESTVQVHYRMC FerrR1R2_emsferr_fer_b0145_0007_0003_000000046_0001_0001_0003_crosslinked_2
PCFILLQGGDPELIREVIELAGVKVTLFELGGRQVNVLVEGLSPEEAERIKRLLEELGFPRVDVICH KIPIEELEDRVFVNCNTSITWVEGTVGTLLSDITRLDLGKRILDPRGIYRCNESTVQVHYRMC FerrR1R2_emsferr__set4ferrBB_set4.2_fer_d0637_0019_0001_000000025_0001_0001_0001_crosslinked_2
GEVFLLFTGLSPEAEELCKELAPGVIILRRGGQVVVHVKSPEDAERVEECAEELGIPFQVVTWR KIPIEELEDRVFVNCNTSITWVEGTVGTLLSDITRLDLGKRILDPRGIYRCNESTVQVHYRMC FerrR1R2_emsferr_fer_b0012_0100_0005_1_000000022_0001_0001_0004_crosslinked_4
TQVQCQVDGPDPELVRRLAELAGVPRVDIHTHGGKDFFLLLTGVSPEEVERVARELGVPVICIVIG KIPIEELEDRVFVNCNTSITWVEGTVGTLLSDITRLDLGKRILDPRGIYRCNESTVQVHYRMC FerrR1R2_emsferr_fer_b0027_0073_0004_000000008_0001_0001_0003_crosslinked_1
TLVFVEVLNGQPEVQEAIRKAAQLPVNFIEQPGGWVFFLIKNVSEEQTELIKRAVKFPVRVIVV KIPIEELEDRVFVNCNTSITWVEGTVGTLLSDITRLDLGKRILDPRGIYRCNESTVQVHYRMC NewR1_ems_ferrM_1112_0001_000000018_0001_0001_0009
TVFVLCNIPDPRLIEEFEKLVGVPVQLTEGPGGELQLAVEVPDPELVRRAAEILGVPCTVLGG KIPIEELEDRVFVNCNTSITWVEGTVGTLLSDITRLDLGKRILDPRGIYRCNESTVQVHYRMC FerrR1R2_emsferr_fer_b0065_0078_0003_1_000000008_0001_0001_0009_crosslinked_4
GLFCVIKVDDPELLKELVELLRRRGALVFLFPDGQVAIHGVDPEVLREVLEIVEKKLGRIHVDCRTG KIPIEELEDRVFVNCNTSITWVEGTVGTLLSDITRLDLGKRILDPRGIYRCNESTVQVHYRMC FerrR1R2_emsferr_fer_b0043_0003_0006_2_000000015_0001_0001_0009_crosslinked_4
GVFVLCQVEDPEEVRRLAEEVLGLPVHIFRSGGEVIVAIIGVDPELAKELAKELGVPCDIITW KIPIEELEDRVFVNCNTSITWVEGTVGTLLSDITRLDLGKRILDPRGIYRCNESTVQVHYRMC FerrR1R2_emsferr_fer_b0035_0023_0005_1_000000010_0001_0001_0003_crosslinked_5
SFVLVQINIKDPSVQQVAEVANPSAFVVLTHGDTIVLSLKNADYRLIERASKELGIELRVEVQS KIPIEELEDRVFVNCNTSITWVEGTVGTLLSDITRLDLGKRILDPRGIYRCNESTVQVHYRMC b03_lxPr_ems_ferrM_4141_000000066_0001_24_28_32_36_P_._ems_ferrM_1766_0001_0001_0001
PSFVLVHVDDYQTVKELLSKVAQVTSVYVIEVSGSYSISFSKLDVKKAEKVAREIGARVQVLTD KIPIEELEDRVFVNCNTSITWVEGTVGTLLSDITRLDLGKRILDPRGIYRCNESTVQVHYRMC b03_lxPr_ems_ferrM_7294_0001_000000002_0001_3_5_54_56_P_._ems_ferrM_4633_0001_0002_0001_0001
GIILIVGGDPELLRKLAELVGIPVHITEWGGHINVLLRVTTPEVEELIREAIELLGVPVQVFIF KIPIEELEDRVFVNCNTSITWVEGTVGTLLSDITRLDLGKRILDPRGIYRCNESTVQVHYRMC FerrR1R2_emsferr_fer_b0136_0006_0003_1_000000006_0001_0001_0006
GDLFILVNGGDPEVLKEIAEELGVPVRVLRQGGQVVVQIPGISPEEAERIRELIEKRLGVPVDVKVWG KIPIEELEDRVFVNCNTSITWVEGTVGTLLSDITRLDLGKRILDPRGIYRCNESTVQVHYRMC FerrR1R2_emsferr_fer_b0252_0016_0004_000000027_0001_0001_0009
SVVACNLGGDPEEIRELAEKLGIPVHTGELGEVVLVGDDPELIEELLELLGRPFQCIHFG KIPIEELEDRVFVNCNTSITWVEGTVGTLLSDITRLDLGKRILDPRGIYRCNESTVQVHYRMC FerrR1R2_emsferr_fer_b0141_0024_0009_1_000000013_0001_0001_0001_crosslinked_0
GHVFVRVETDDPEVERELEEVAGILFVDTEPGGRIIIFLRFPDPELARKLAEELEEKFGIPVQVISNG KIPIEELEDRVFVNCNTSITWVEGTVGTLLSDITRLDLGKRILDPRGIYRCNESTVQVHYRMC FerrR1R2_emsferr_fer_b0115_0052_0007_000000029_0001_0001_0003
DEVFILIQGNTPEARELVRELEKRGCTVLTNGGRRLFVRCGDPEVVKELVEKFSKRAGVPIEVLTWR KIPIEELEDRVFVNCNTSITWVEGTVGTLLSDITRLDLGKRILDPRGIYRCNESTVQVHYRMC FerrR1R2_emsferr_fer_b0132_0003_0008_000000011_0001_0001_0004_crosslinked_3
SSIFLVVRNLDYRVVEICARILNLEVRVFQLGNTWFIHVKNADERLTKCAQKLAGYEIVFRKHD KIPIEELEDRVFVNCNTSITWVEGTVGTLLSDITRLDLGKRILDPRGIYRCNESTVQVHYRMC NewR1_ems_ferrC_233_000000040_0001_0001_0009_crosslinked_1
CLKILLILDNNGQTTTYHFSYCDSEESEKKASKTAQTIAKEAQKRNIRLYVYVDFGDKSETYSFS KIPIEELEDRVFVNCNTSITWVEGTVGTLLSDITRLDLGKRILDPRGIYRCNESTVQVHYRMC b15_lxPt_ems_ferrM_4999_000000030_0001_2_6_57_59_P_._EEHEE_13906_0001_0001_0001_44_crosslinked
SVAVIVRGATEEAVKIVRKLYPSARVFYFRDAVFVVVDDPTAAKQISKVLASVAQAQHVEIRV KIPIEELEDRVFVNCNTSITWVEGTVGTLLSDITRLDLGKRILDPRGIYRCNESTVQVHYRMC NewR1_ems_ferrM_2563_0002_000000003_0001_0001_0006
GHVAVAIPGGTPEVEELCKELGVPLWRHGGQIFCFGIDPDEAEELRKILEEKLGIPVEILTSG KIPIEELEDRVFVNCNTSITWVEGTVGTLLSDITRLDLGKRILDPRGIYRCNESTVQVHYRMC FerrR1R2_emsferr_fer_b0057_0035_0004_000000041_0001_0001_0009_crosslinked_0
GTVQLAVLIPDPELAKEVAKKYGAPVNHDGGGRVFVLVRGPEEEVRRLAEELRKKFGIPFVIRPVP KIPIEELEDRVFVNCNTSITWVEGTVGTLLSDITRLDLGKRILDPRGIYRCNESTVQVHYRMC FerrR1R2_emsferr_fer_b0010_0049_0008_1_000000009_0001_0001_0001
GNVIVVLEVPDPERLKEIAERLGVPVDFWGGEVSIVGVDPEEAKELAKELGVPVQIFEFG KIPIEELEDRVFVNCNTSITWVEGTVGTLLSDITRLDLGKRILDPRGIYRCNESTVQVHYRMC FerrR1R2_emsferr_fer_b0072_0081_0008_000000027_0001_0001_0009
SQVFLFIEGGDPELAREVAKKYGLPVYTITSGGKRRVVAVTGDDPELIKELSKELRELIGVPRVRVIEIG KIPIEELEDRVFVNCNTSITWVEGTVGTLLSDITRLDLGKRILDPRGIYRCNESTVQVHYRMC FerrR1R2_emsferr_fer_b0010_0047_0006_000000009_0001_0001_0004
GTLVVLVLVPTPEECEEVAKELGAPTIFTSPGGLCIVVVTGGDPELVRKLRKRGITVTTSTLS KIPIEELEDRVFVNCNTSITWVEGTVGTLLSDITRLDLGKRILDPRGIYRCNESTVQVHYRMC emsferr__run_BOUNDcst_2_bb_fer_b0205_0018_0010_000000012_0001_0005_53_crosslinked
DVSIVILVPGDPTVEEVKELLEKLGIPVQELPFPGGKIVLFVAIDDPELAREITRLLRERFPGIVVHVREL KIPIEELEDRVFVNCNTSITWVEGTVGTLLSDITRLDLGKRILDPRGIYRCNESTVQVHYRMC FerrR1R2_emsferr_fer_b0041_0004_0005_1_000000029_0001_0001_0004
SRWFVVCHTDDPTLAKQIIKYANVKDARTNNGEFFLIVDSEEAAKLISEAAKKANVECRLVSRP KIPIEELEDRVFVNCNTSITWVEGTVGTLLSDITRLDLGKRILDPRGIYRCNESTVQVHYRMC NewR1_ems_ferrM_4110_0002_000000032_0001_0001_0005_crosslinked_0
LTIAIVLGLDPEEVRRLLEELGIPCDLWEDGGKELFVVCQGGDPEKLERVLEELAKLVGPFRIDWR KIPIEELEDRVFVNCNTSITWVEGTVGTLLSDITRLDLGKRILDPRGIYRCNESTVQVHYRMC FerrR1R2_emsferr_fer_b0136_0036_0008_1_000000008_0001_0001_0003_crosslinked_3
SRIFLLCTGGDDELVRRLEEILGVPVKVARGPGGQLHIVIRGGDPELIKEVLKKLGIPCQLRVG KIPIEELEDRVFVNCNTSITWVEGTVGTLLSDITRLDLGKRILDPRGIYRCNESTVQVHYRMC FerrR1R2_emsferr_fer_b0022_0011_1_0001_000000007_0001_0001_0009_crosslinked_1
PVVFMIHVDTPEEVEEVKKLIGVKDELRNGGKFFLLVQGGDPERIRKLLEELGVPVVENGT KIPIEELEDRVFVNCNTSITWVEGTVGTLLSDITRLDLGKRILDPRGIYRCNESTVQVHYRMC FerrR1R2_emsferr_fer_b0065_0033_0004_000000016_0001_0001_0003
RTIVVFFNGGSPCLREVEEIAKELGLPVSTTEEGQVVILGGDPELLRELAELVEKCAGIPVQIQTFG KIPIEELEDRVFVNCNTSITWVEGTVGTLLSDITRLDLGKRILDPRGIYRCNESTVQVHYRMC FerrR1R2_emsferr_fer_b0042_0050_0005_1_000000025_0001_0001_0006_crosslinked_1
TEFIIVHVPDPEAAKRCAKEAGVPVYHGDSGRVEISVRTPEELEIVRRCLEELGVPFEVQRFEF KIPIEELEDRVFVNCNTSITWVEGTVGTLLSDITRLDLGKRILDPRGIYRCNESTVQVHYRMC FerrR1R2_emsferr_fer_b0026_0011_0003_1_000000013_0001_0001_0003_crosslinked_3
SLEEVLREIRRTGDPRLMHRVAEILFELHERGDPRARKLFKILVKLLQEGVPPDEIAEILLKLLP KIPIEELEDRVFVNCNTSITWVEGTVGTLLSDITRLDLGKRILDPRGIYRCNESTVQVHYRMC different-abego_NewR1_ems_3hM_1074_000000010_0001_0001_0_2_-_5124ce81285e2c7c1af0e00702a809c6_0001_0001_0001_0001
GHVEVNFLVPDPEEVARILKEIVGVPCQIFRFGGFLIVSCEGVTPEAIEEIKKLGVPVDIVTEG KIPIEELEDRVFVNCNTSITWVEGTVGTLLSDITRLDLGKRILDPRGIYRCNESTVQVHYRMC FerrR1R2_emsferr_fer_b0085_0004_0009_000000050_0001_0001_0004_crosslinked_4
KRIFILVTSPIYQVVEKVIRSFGAEVKVRRLGDNQWIIIVHNADERLVEKAVQYVQVPVFVRTD KIPIEELEDRVFVNCNTSITWVEGTVGTLLSDITRLDLGKRILDPRGIYRCNESTVQVHYRMC NewR1R2_ems_ferrM_2725_000000000_0001_0001_0004
DDKKIARIVAKAALLWRNASTEEEKKKIVEDAKRLLKEAASTDEASKKAKKALKQLIKRL KIPIEELEDRVFVNCNTSITWVEGTVGTLLSDITRLDLGKRILDPRGIYRCNESTVQVHYRMC b03_meH_HHH_eva_0585_000000012_0001_0006_2_11_H_._ems_3hC_692_0001_0001_0001
TDVFVVVRGPDPELLREFAKSCGPPTIFENTGPGGEVQVFVLGCSPEEVERVAKELGIPVQIVTVP KIPIEELEDRVFVNCNTSITWVEGTVGTLLSDITRLDLGKRILDPRGIYRCNESTVQVHYRMC FerrR1R2_emsferr_fer_b0025_0035_0003_000000012_0001_0001_0005_crosslinked_2
GHTIIYCTGPDPEKIRKLLEELGVPVQEFRFGGIIIFAVAGGDPEELRKIAEKLGVPCREHHWP KIPIEELEDRVFVNCNTSITWVEGTVGTLLSDITRLDLGKRILDPRGIYRCNESTVQVHYRMC FerrR1R2_emsferr_fer_b0115_0051_0001_000000037_0001_0001_0009_crosslinked_0
GQVLILIEGGDPELVREVAKRLGVPCDVWENGGKDLFLVCTGGDPEEIRRLLEELLGTPVIVIER KIPIEELEDRVFVNCNTSITWVEGTVGTLLSDITRLDLGKRILDPRGIYRCNESTVQVHYRMC FerrR1R2_emsferr_fer_b0097_0076_0006_000000000_0001_0001_0003_crosslinked_2
GTVAVHLETPDPERVRKEFEKRGIPVVVFGGREVFFLLQVPTREEAERICREIAEELGVPVRCIVWG KIPIEELEDRVFVNCNTSITWVEGTVGTLLSDITRLDLGKRILDPRGIYRCNESTVQVHYRMC FerrR1R2_emsferr_fer_b0012_0048_0008_1_000000018_0001_0001_0004_crosslinked_2
SEVEKAIRQAKKNGNPKTAKIIEELLEELKKLGVPPKKVRRLIIIAYALAGGNPDKVKEIVRRLT KIPIEELEDRVFVNCNTSITWVEGTVGTLLSDITRLDLGKRILDPRGIYRCNESTVQVHYRMC b15_meH_HHH_eva_0214_000000042_0001_0005_27_33_H_._5d296860c3aadd803d128c9978b694d6_0001_0001_0002_0001_0001
KFVLCQVDDPRIVDIAKKVVGKPVDIHTENGTYVLAVEVDDPETVVKIVRSLAGSLRCNWIP KIPIEELEDRVFVNCNTSITWVEGTVGTLLSDITRLDLGKRILDPRGIYRCNESTVQVHYRMC NewR1R2_ems_ferrM_7002_000000005_0001_0001_0003_crosslinked_4
GSVQLAVLVPDPELAKELAKKYGCPVTHDGGGRVFVLCKGPEEEIRRLAEELKKKFGIPFHIIPVP KIPIEELEDRVFVNCNTSITWVEGTVGTLLSDITRLDLGKRILDPRGIYRCNESTVQVHYRMC FerrR1R2_emsferr_fer_b0010_0049_0004_000000001_0001_0001_0003_crosslinked_3
SKEELLRELLEELSKTDPLAHALLQLFELLKKFGLPPEKIVKMLSKDAKRMGNPELVELLERIIK KIPIEELEDRVFVNCNTSITWVEGTVGTLLSDITRLDLGKRILDPRGIYRCNESTVQVHYRMC same_NewR1_HHH_eva_0191_000000044_0001_0001_2_4_-_0d9b8e88e1b947d15416c95ba3be95ed_0001_0001_0001_1
QYWVLIEADDPSVKECVKFARSIPNVWVHEHNGQFFVIINTELFKEVVKCAKRFGADVRVIP KIPIEELEDRVFVNCNTSITWVEGTVGTLLSDITRLDLGKRILDPRGIYRCNESTVQVHYRMC NewR1R2_ems_ferrM_5921_000000006_0001_0001_0003_crosslinked_4
ALHCTIHVDDENEARKVVKIANPTSFYIRTSSGRVLVILVSADEDAVKEAQKYAKKAEVSCSTI KIPIEELEDRVFVNCNTSITWVEGTVGTLLSDITRLDLGKRILDPRGIYRCNESTVQVHYRMC b03_lxPt_ems_ferrM_7070_000000038_0001_3_5_56_58_P_._ems_ferrM_4597_0001_0001_0001_0001_0001_24_crosslinked
ERIVCLVPDPRLAEEIAKELGVPLQVFRFGGHVVVTLEGGDPELAKELAERIGGVRCEVWG KIPIEELEDRVFVNCNTSITWVEGTVGTLLSDITRLDLGKRILDPRGIYRCNESTVQVHYRMC FerrR1R2_emsferr_fer_b0186_0031_0009_000000009_0001_0001_0009_crosslinked_1
PQILVLVEGGDPEELVEEIKRVGGADHCQLIVHGGREIFIICRVPDPERFKERLEKLLKELKPPRVIVIIRG KIPIEELEDRVFVNCNTSITWVEGTVGTLLSDITRLDLGKRILDPRGIYRCNESTVQVHYRMC FerrR1R2_emsferr__wRegister_mini_set2_0924_fer_b0087_0009_0002_000000030_0001_0001_0004_crosslinked_0
GVFCIIWVPDPRLLELIIKEIGPPRVSVDHGGGLIVVLTGVDPEKVKRIAERLAKEEGIPIQVLCHEE KIPIEELEDRVFVNCNTSITWVEGTVGTLLSDITRLDLGKRILDPRGIYRCNESTVQVHYRMC FerrR1R2_emsferr_fer_b0057_0028_0001_000000056_0001_0001_0009_crosslinked_6
SHVFCVVEIPDPRLLELLEKILGLPVIIQPSPGGQYVLVIPGGTPELAERAIRLLGIPVQCIVRG KIPIEELEDRVFVNCNTSITWVEGTVGTLLSDITRLDLGKRILDPRGIYRCNESTVQVHYRMC FerrR1R2_emsferr__wRegister_mini_set2_0924_fer_b0207_0016_0009_000000040_0001_0001_0004_crosslinked_2
RAVAVADADPESVRRIAKSVNAEVKTSRLDNREIVILITVEDPTLAEIAWRLVKRLGVQVFLFE KIPIEELEDRVFVNCNTSITWVEGTVGTLLSDITRLDLGKRILDPRGIYRCNESTVQVHYRMC NewR1R2_ems_ferrM_1251_000000009_0001_0001_0004
TVQVAIEVPDPEVAKLIAELAGVPCQIIHSGGIFVLCQGPDPEKLKRVIEEVAKKEGVPVRYVVRRG KIPIEELEDRVFVNCNTSITWVEGTVGTLLSDITRLDLGKRILDPRGIYRCNESTVQVHYRMC FerrR1R2_emsferr_fer_b0072_0050_0008_1_000000029_0001_0001_0009_crosslinked_1
DFCVVTGDDPEVLREVVEIVGPPSVYEFRDGGKVQILVSGATPELVEEVRKLLEKLGGGRVQCRP KIPIEELEDRVFVNCNTSITWVEGTVGTLLSDITRLDLGKRILDPRGIYRCNESTVQVHYRMC FerrR1R2_emsferr_fer_b0021_0053_0005_1_000000065_0001_0001_0009_crosslinked_3
SDVFCVIAGPDPELVRLVAEALGPPSIYIQEDGGKIQVIVAGVSPEDVERAEELAKRLGVPRLDCVIRD KIPIEELEDRVFVNCNTSITWVEGTVGTLLSDITRLDLGKRILDPRGIYRCNESTVQVHYRMC FerrR1R2_emsferr_fer_b0115_0007_1_0003_000000008_0001_0001_0006_crosslinked_0
GHLSIVVPGGTPEVARLLEELLGVPVDVLVNGGELFILIQGVSPEEVKRVAKLLEELLGVPVRVWG KIPIEELEDRVFVNCNTSITWVEGTVGTLLSDITRLDLGKRILDPRGIYRCNESTVQVHYRMC FerrR1R2_emsferr_fer_b0062_0035_0009_1_000000000_0001_0001_0004
PYQVFILVDDERIVKKAAKIVNAEVESITTNGTYFLSIKVESEELARKIKKLVPNVIVFILSE KIPIEELEDRVFVNCNTSITWVEGTVGTLLSDITRLDLGKRILDPRGIYRCNESTVQVHYRMC NewR1R2_ems_ferrM_1011_000000049_0001_0001_0004
SHVLCEINIKDPSVQQVAEVANPEHFQTVKNGDTIFLLLRDADYRLIERASKELGIELRCLIRE KIPIEELEDRVFVNCNTSITWVEGTVGTLLSDITRLDLGKRILDPRGIYRCNESTVQVHYRMC NewR1_ems_ferrM_1766_000000049_0001_0001_0003_crosslinked_4
SEVSIVIDGGDPEEVRKVLRKVGPCQLLTHPEGWIVLNCGGSEEEAKRVVEELAKRLGVPITVHVLG KIPIEELEDRVFVNCNTSITWVEGTVGTLLSDITRLDLGKRILDPRGIYRCNESTVQVHYRMC FerrR1R2_emsferr_fer_b0027_0060_0009_1_000000025_0001_0001_0009_crosslinked_4
GTVVLFVLGGDPELLRELIERLGLPVKLRVHGGQIIVIVVPGGTPEVCEEVVKILGPPFFSCGTRG KIPIEELEDRVFVNCNTSITWVEGTVGTLLSDITRLDLGKRILDPRGIYRCNESTVQVHYRMC FerrR1R2_emsferr_fer_b0102_0013_0009_1_000000012_0001_0001_0009_crosslinked_1
SVIIAVVVDDPELAKLFIKLLGPPRVDIQGGPDGSVFILVQGVDPELVREVLKEVGPPRFTTNHE KIPIEELEDRVFVNCNTSITWVEGTVGTLLSDITRLDLGKRILDPRGIYRCNESTVQVHYRMC FerrR1R2_emsferr_fer_b0065_0048_0010_000000003_0001_0001_0001
DVFVLLKNCDPRVAETVARYIGDLILFTFPGGQFILFVKDPEAAKLAKKLCEENNARVTIVEV KIPIEELEDRVFVNCNTSITWVEGTVGTLLSDITRLDLGKRILDPRGIYRCNESTVQVHYRMC NewR1R2_ems_ferrM_3303_0002_000000035_0001_0001_0003_crosslinked_0
DQVSLLVNVPDPEEAKRVAKELGIPVIEFGGTIILNVPNDEEAEKFIKLLGPPRFHLQTEK KIPIEELEDRVFVNCNTSITWVEGTVGTLLSDITRLDLGKRILDPRGIYRCNESTVQVHYRMC FerrR1R2_emsferr_fer_b0027_0071_0008_1_000000043_0001_0001_0006
DEEVKKLDEEWVELARKASERASPEQREILHRLLRLWFEAIKKNDEDTLKTAIKLLIEVARKII KIPIEELEDRVFVNCNTSITWVEGTVGTLLSDITRLDLGKRILDPRGIYRCNESTVQVHYRMC same_NewR1_ems_3hC_1436_000000014_0001_0001_0_2_-_ems_3hM_2460_0001_0001_0001
TFCLVQVGDEREAELIKELAEELGLPVDIQKNGGGSVVVAVHAPTPELVRRLEELIKRLVPGVRVSCID KIPIEELEDRVFVNCNTSITWVEGTVGTLLSDITRLDLGKRILDPRGIYRCNESTVQVHYRMC FerrR1R2_emsferr_fer_b0126_0001_0003_2_000000006_0001_0001_0009_crosslinked_2
STVLISLSGVDPRVVSTVCKSIVGEFTLQTFFGIVTVTCHADPKLVKKLVKELAQLPVQVTSLE KIPIEELEDRVFVNCNTSITWVEGTVGTLLSDITRLDLGKRILDPRGIYRCNESTVQVHYRMC b03_lxPt_EEHEE_rd4_0240.min_rise1.66_000000026_0001_34_36_39_41_P_._ems_ferrM_2817_0001_0001_0001_9_crosslinked
GSIFIVCTGGDPELVREASRRLGVPVIIYHGPDGQIVILIPGLSPEEAEKYARLAAPDSCTVRTHI KIPIEELEDRVFVNCNTSITWVEGTVGTLLSDITRLDLGKRILDPRGIYRCNESTVQVHYRMC FerrR1R2_emsferr_fer_b0072_0007_0007_000000021_0001_0001_0001_crosslinked_0
LQIVLLVPDKRGAEKCAQLLNVTFISITVPGNTYLVVIRGASEEEARTCLERAGVAHVFVHP KIPIEELEDRVFVNCNTSITWVEGTVGTLLSDITRLDLGKRILDPRGIYRCNESTVQVHYRMC b15_lxPr_ems_ferrM_3994_0001_000000031_0001_6_8_33_35_P_._ems_ferrM_3370_0001_0001_0001_0001_0001_38_crosslinked
DEEVKKLRKKAAKLAAKVIKKASDRKRAKHLFRVLKKLAKKARNASEDEKRKLAELAYKILSQG KIPIEELEDRVFVNCNTSITWVEGTVGTLLSDITRLDLGKRILDPRGIYRCNESTVQVHYRMC ems_3hC_1033_000000030_0001_0007
GETFLWITGDDPELLRELAKELGVPVTEQGGKVVIVINGGDPEEVRRLAKELGLPVQVATSD KIPIEELEDRVFVNCNTSITWVEGTVGTLLSDITRLDLGKRILDPRGIYRCNESTVQVHYRMC FerrR1R2_emsferr_fer_b0010_0051_0007_1_000000011_0001_0001_0006
GEVFCIIRTDDQEAAKLAAKLGNFDRRVLRGKALFLVVRSDDPKTAKEAAKSAGVEVSCIVL KIPIEELEDRVFVNCNTSITWVEGTVGTLLSDITRLDLGKRILDPRGIYRCNESTVQVHYRMC NewR1_ems_ferrM_2333_0002_000000034_0001_0001_0003_crosslinked_2
GEVFCVITGGDPEEVARILRELVGVDRVIVFERGGRQVVVALKGGDPELVREAAELLRRLLGVPVQCTVLE KIPIEELEDRVFVNCNTSITWVEGTVGTLLSDITRLDLGKRILDPRGIYRCNESTVQVHYRMC FerrR1R2_emsferr_fer_b0267_0015_0006_1_000000009_0001_0001_0004_crosslinked_4
TEVYVVILGGDPELVREAAKRLGGPVQVIEFPGGNIVVTGGGDPEELRKLIEEAGADRVKITSHG KIPIEELEDRVFVNCNTSITWVEGTVGTLLSDITRLDLGKRILDPRGIYRCNESTVQVHYRMC FerrR1R2_emsferr_fer_b0117_0002_0001_1_0006_000000002_0001_0001_0005
GQCAVVVRGGSPEILELIAKEAGVKRINLHGGKFLLVRGADPELLKEVARRLAKELGTPVHVNCGK KIPIEELEDRVFVNCNTSITWVEGTVGTLLSDITRLDLGKRILDPRGIYRCNESTVQVHYRMC FerrR1R2_emsferr_fer_b0119_0005_0002_000000056_0001_0001_0009_crosslinked_2
DHIAVLIQGGDEEDEEKIRSAGLPVRVFRNGGAIFFDLPGGTPEVVELIRKLLGLPVDIRLEG KIPIEELEDRVFVNCNTSITWVEGTVGTLLSDITRLDLGKRILDPRGIYRCNESTVQVHYRMC FerrR1R2_emsferr_fer_b0012_0103_0002_000000018_0001_0001_0009
TFILIQGPDPEVLKELAKIAGAPRCVLVKDGGDLVLVCHGGDPELVRELVERLGLPVHVQTQG KIPIEELEDRVFVNCNTSITWVEGTVGTLLSDITRLDLGKRILDPRGIYRCNESTVQVHYRMC FerrR1R2_emsferr__set4ferrBB_set4.2_fer_d0006_0012_0002_000000001_0001_0001_0009_crosslinked_0
KAVAVIDADPESVRRICKSVNARVDVHTNDNRKIFILCRVEDPTLAEIAWRLVKRLGVNVVLFN KIPIEELEDRVFVNCNTSITWVEGTVGTLLSDITRLDLGKRILDPRGIYRCNESTVQVHYRMC Attempt1_ems_ferrM_1251_000000006_0001_0001_0001_crosslinked_1
GIDCFIVITGTEDAERALRILGPDVTYRQGGQLLVHVRVTSEEELEELEELLRRALGGPFSLNCLTR KIPIEELEDRVFVNCNTSITWVEGTVGTLLSDITRLDLGKRILDPRGIYRCNESTVQVHYRMC FerrR1R2_emsferr_fer_b0056_0036_0002_000000002_0001_0001_0003_crosslinked_2
TRVFIVLTDSRGAELVAKIAGVKYWHIIQGPGDQVIVVLYGVDPQRAKEVAETVIKASVNVTD KIPIEELEDRVFVNCNTSITWVEGTVGTLLSDITRLDLGKRILDPRGIYRCNESTVQVHYRMC NewR1R2_ems_ferrM_6539_0002_000000025_0001_0001_0009
SCQVLVLSGSSPEELRRLAEELGVPVDIVGNPSGTIFVVFPGVDPEEAEKLIKELREKLGIPIRFYIQCG KIPIEELEDRVFVNCNTSITWVEGTVGTLLSDITRLDLGKRILDPRGIYRCNESTVQVHYRMC FerrR1R2_emsferr_fer_b0056_0014_0009_000000020_0001_0001_0009_crosslinked_4
GILIFFECGGDWERIKELLERIVGSVDRNEHGGRVALFVQVDTEEQRELLEELSKGPGCRVHTNTG KIPIEELEDRVFVNCNTSITWVEGTVGTLLSDITRLDLGKRILDPRGIYRCNESTVQVHYRMC FerrR1R2_emsferr_fer_b0086_0011_0007_000000016_0001_0001_0009_crosslinked_3
GRIFCLIQGPDPELVKKLAELIGAPVIIVDGGTVWVLLEVPSEEEARRLVERAEKILGIPVECVIWK KIPIEELEDRVFVNCNTSITWVEGTVGTLLSDITRLDLGKRILDPRGIYRCNESTVQVHYRMC FerrR1R2_emsferr_fer_b0027_0042_0004_1_000000010_0001_0001_0006_crosslinked_0
GLIACLVPDPELAKEIAKELGVPVFEGDGGEVFLLLQGGDPELAKRLAEEAGGVECYVHG KIPIEELEDRVFVNCNTSITWVEGTVGTLLSDITRLDLGKRILDPRGIYRCNESTVQVHYRMC FerrR1R2_emsferr_fer_b0021_0023_0001_1_000000005_0001_0001_0004_crosslinked_1
GVHVVFHVDDPEVEKLIKEIAEKLGLPFSVLRGGGIFILVQGGDPEKLREIVEEVKKLNPGARVDLV KIPIEELEDRVFVNCNTSITWVEGTVGTLLSDITRLDLGKRILDPRGIYRCNESTVQVHYRMC FerrR1R2_emsferr_fer_b0077_0058_0003_000000007_0001_0001_0009
NHVVLVIKGQTPECEEVLRELKKKGVQVIHFPDGAVVVHVPDPEEVRELAEKCGVKVTLLFRE KIPIEELEDRVFVNCNTSITWVEGTVGTLLSDITRLDLGKRILDPRGIYRCNESTVQVHYRMC FerrR1R2_emsferr_fer_b0042_0007_1_0008_000000020_0001_0001_0004_crosslinked_3
NVFILIKKADTSVMDKCYKVANVKRIVQVGEWVFVEVDDPRAAEAVQKCASEANVRVHWKI KIPIEELEDRVFVNCNTSITWVEGTVGTLLSDITRLDLGKRILDPRGIYRCNESTVQVHYRMC NewR1_ems_ferrM_3838_0002_000000027_0001_0001_0005_crosslinked_2
GTFLLVQVPPSPELEELLRRLEEKGGRVTTWHGEDGTLWVALHGFSPEDLEEFEKVVKEIDPGVRIFRWTG KIPIEELEDRVFVNCNTSITWVEGTVGTLLSDITRLDLGKRILDPRGIYRCNESTVQVHYRMC FerrR1R2_emsferr_fer_b0041_0005_0004_2_000000008_0001_0001_0003
SLRERVEELARRGDRRHLTLYLTLALKALLLTGTPRVRKALKRAEEIVRKLGLTEVLELAKKLSK KIPIEELEDRVFVNCNTSITWVEGTVGTLLSDITRLDLGKRILDPRGIYRCNESTVQVHYRMC b03_meH_HHH_eva_0155_000000024_0001_0001_50_55_H_._23828764a915b09c0c7b07a90f187752_0001_1_0001_0001_0001
GIQVAVEVPDPEKCREVARRLGVPVDEWPHGGRVFCLFRIPDPRLVEELKRLLKELLPGAPVVVITG KIPIEELEDRVFVNCNTSITWVEGTVGTLLSDITRLDLGKRILDPRGIYRCNESTVQVHYRMC FerrR1R2_emsferr_fer_b0056_0021_0003_000000016_0001_0001_0009_crosslinked_1
TQVICLLPPTPELEEILKLMRENGVKVQYVRRGGWVFVVLRGVSPELLEEVRKLFPGVKCYVHE KIPIEELEDRVFVNCNTSITWVEGTVGTLLSDITRLDLGKRILDPRGIYRCNESTVQVHYRMC FerrR1R2_emsferr_fer_b0036_0012_0010_000000024_0001_0001_0003_crosslinked_2
GQVIVLCRVDDPRQVELLIKLLGLPVDVKHHPGGRVFLVIPGGTEEELEKAVRELGLPCIVLHVD KIPIEELEDRVFVNCNTSITWVEGTVGTLLSDITRLDLGKRILDPRGIYRCNESTVQVHYRMC FerrR1R2_emsferr_fer_b0207_0002_0002_000000014_0001_0001_0004_crosslinked_1
SFQVSVQLPPTEEAKKAVEELKKLGAIVITTNGRIFVLVQSDDPDLEKRVASIVPFAIVIVTTS KIPIEELEDRVFVNCNTSITWVEGTVGTLLSDITRLDLGKRILDPRGIYRCNESTVQVHYRMC b15_lxPt_ems_ferrM_3039_0001_000000000_0001_2_6_33_37_P_._ems_ferrM_3314_0002_0001_0001_0001
GVFILLQVPPTPELEELEELLRRLGARVVVWEGGGVWIAVHVPDPEVEKRVEKVLREVFPGVPLENFTE KIPIEELEDRVFVNCNTSITWVEGTVGTLLSDITRLDLGKRILDPRGIYRCNESTVQVHYRMC FerrR1R2_emsferr_fer_b0042_0053_0008_000000000_0001_0001_0001
GLVLVQIPGGSPEEIEEIKKVLGVDLEVRQGGTIILFVRVPDPEKLLERLEKVAKELGVPLRVETHG KIPIEELEDRVFVNCNTSITWVEGTVGTLLSDITRLDLGKRILDPRGIYRCNESTVQVHYRMC FerrR1R2_emsferr__set4ferrBB_set4.2_fer_d1917_0024_0001_000000038_0001_0001_0009
HVIVNVDGGDPEEVRRCAEELGVPVFHGWEGAITIVLPTPELAEELVRCLEEAGVKRVTILTK KIPIEELEDRVFVNCNTSITWVEGTVGTLLSDITRLDLGKRILDPRGIYRCNESTVQVHYRMC FerrR1R2_emsferr_fer_b0097_0056_0003_000000019_0001_0001_0005_crosslinked_2
SAWVVAVETDDPTLAKQCIKYANVKRAQVVNGWFLLLVDSEEAAKLISECAKKANVHFFVQSHP KIPIEELEDRVFVNCNTSITWVEGTVGTLLSDITRLDLGKRILDPRGIYRCNESTVQVHYRMC Attempt1_ems_ferrM_4110_0002_000000022_0001_0001_0009_crosslinked_2
GQIFLFVEVPDPELAKEAAEEIGVPVQENTLGGKIQFAVHGVSPEQIELFEKIAGPPRVHVHTFG KIPIEELEDRVFVNCNTSITWVEGTVGTLLSDITRLDLGKRILDPRGIYRCNESTVQVHYRMC FerrR1R2_emsferr_fer_b0070_0009_0006_000000047_0001_0001_0009
GFVLVQTDDAEKVTKCASSADVRIFVLNNKNVFLHTSDPEKLKKIITECGRRIGARIQVRP KIPIEELEDRVFVNCNTSITWVEGTVGTLLSDITRLDLGKRILDPRGIYRCNESTVQVHYRMC NewR1_ems_ferrM_4912_0002_000000021_0001_0001_0009_crosslinked_0
GFFAVTCEGGDPEVVKEIARRLGVHVQENGGQLFVIYQGPNPEEVLELLRKLLKEHGIPCTLFIG KIPIEELEDRVFVNCNTSITWVEGTVGTLLSDITRLDLGKRILDPRGIYRCNESTVQVHYRMC FerrR1R2_emsferr_fer_b0022_0004_0001_1_000000002_0001_0001_0006_crosslinked_4
TFFLVIVDDERIARTLSKLVGVKRWVLQKEDGKIIVALVVDDPDSAKKAVKTVNANVQTWE KIPIEELEDRVFVNCNTSITWVEGTVGTLLSDITRLDLGKRILDPRGIYRCNESTVQVHYRMC NewR1_ems_ferrM_3368_000000024_0001_0001_0006
GIWVIHVEGPDPEKIKELLKECGAQIIFEIPGGRVVVTGVDPECVRRLLEELGVPRVSITHGP KIPIEELEDRVFVNCNTSITWVEGTVGTLLSDITRLDLGKRILDPRGIYRCNESTVQVHYRMC FerrR1R2_emsferr_fer_b0072_0089_0002_1_000000020_0001_0001_0009_crosslinked_3
SVCSILVDNPEATKELKKLAPRVTVVTESGRIFVLLQGVDPRKAKELAKKWNLTIVCLI KIPIEELEDRVFVNCNTSITWVEGTVGTLLSDITRLDLGKRILDPRGIYRCNESTVQVHYRMC b03_lxPr_ems_ferrM_3861_0001_000000014_0001_24_30_35_39_P_._ems_ferrM_3486_0001_0001_0001_15_crosslinked
SDEEKIETAVERASKGDEEAAEIVLKLLEEAKKSPRVARIWFKVAKLLSDELLKAVAKILRKLT KIPIEELEDRVFVNCNTSITWVEGTVGTLLSDITRLDLGKRILDPRGIYRCNESTVQVHYRMC b15_lxH_ems_4hC_2814_0002_000000047_0001_38_43_H_._ems_4hM_3289_0001_0002_0001
PQCLVIVTGDDERVKIFQKLVSRFGAEFTKNGELIFVVIKGATSEVITRLAKEAGVELSVTCI KIPIEELEDRVFVNCNTSITWVEGTVGTLLSDITRLDLGKRILDPRGIYRCNESTVQVHYRMC b15_lxPr_ems_ferrM_4184_000000021_0001_2_4_32_36_P_._ems_ferrM_5709_0001_0001_0001_0001_34_crosslinked
SVCAILGGNPELLERALEILGGGQIVEDGGWIFLLVNGENPEECKRLVEELLPGVTVIIS KIPIEELEDRVFVNCNTSITWVEGTVGTLLSDITRLDLGKRILDPRGIYRCNESTVQVHYRMC FerrR1R2_emsferr__wRegister_mini_set2_0924_fer_b0106_0004_0009_000000000_0001_0001_0004_crosslinked_1
QVAVLITVDDPNLAERVYKCVNAQNVIQHGDKVEVFVLDVDPELVKKCAKEVGAKVIILDL KIPIEELEDRVFVNCNTSITWVEGTVGTLLSDITRLDLGKRILDPRGIYRCNESTVQVHYRMC NewR1R2_ems_ferrM_3674_000000000_0001_0001_0004_crosslinked_4
TDVFVLIKGDNPECEEIVRELEKRGVRVYELPGGQVALRVDDPELARRLAERLGCPVQIEGSE KIPIEELEDRVFVNCNTSITWVEGTVGTLLSDITRLDLGKRILDPRGIYRCNESTVQVHYRMC FerrR1R2_emsferr__wRegister_mini_set2_0924_fer_b0222_0005_0008_000000010_0001_0001_0006_crosslinked_1
GQCFVFVHGGDPKVRELVKELGVPVHEFGGEYAIIFPSPEEAERATELLRKELGIPVQVWCRR KIPIEELEDRVFVNCNTSITWVEGTVGTLLSDITRLDLGKRILDPRGIYRCNESTVQVHYRMC FerrR1R2_emsferr_fer_b0012_0102_0008_1_000000011_0001_0001_0009_crosslinked_1
VTVFIQLKDEEAAKKVEKVARSVGAKVQVVTEGTIFFVIVRVPDWRVLKEIKKVVPEATIIFIG KIPIEELEDRVFVNCNTSITWVEGTVGTLLSDITRLDLGKRILDPRGIYRCNESTVQVHYRMC b03_lxPt_ems_ferrM_5621_000000037_0001_25_29_32_36_P_._ems_ferrM_2504_0001_0001_1_0001_0001
LEIILLVPDKRGAEKVCQLLNVHYQSIRVPGNHYFVSCRGASEEEARTLLERAGVENVYVHP KIPIEELEDRVFVNCNTSITWVEGTVGTLLSDITRLDLGKRILDPRGIYRCNESTVQVHYRMC NewR1_ems_ferrM_3370_0001_000000007_0001_0001_0004_crosslinked_2
PLYQVAIHGLDPRIVETIAQSNSKVTYQTWNNTFILVTFRDSLYQELVKLARSHGAIVYTHENY KIPIEELEDRVFVNCNTSITWVEGTVGTLLSDITRLDLGKRILDPRGIYRCNESTVQVHYRMC NewR1_ems_ferrM_7142_0002_000000046_0001_0001_0006
GEIFILVQGPDPEKLKKVVEEVVGRPCVVVTGGGVTVACRVDGSEEEAKRLAEEIERRLGVPVHLHVNG KIPIEELEDRVFVNCNTSITWVEGTVGTLLSDITRLDLGKRILDPRGIYRCNESTVQVHYRMC FerrR1R2_emsferr_fer_b0086_0018_0003_1_000000029_0001_0001_0009_crosslinked_0
GEIQLYCAVPDPELAKEAAKLVGVPVNIIESGGHIFVVFRGISPEQIELVEKLIGPPSCYVQTDG KIPIEELEDRVFVNCNTSITWVEGTVGTLLSDITRLDLGKRILDPRGIYRCNESTVQVHYRMC FerrR1R2_emsferr_fer_b0070_0009_0003_000000045_0001_0001_0003_crosslinked_1
QQVQCLVDDSEVKEAKKLAEDANAKVQLIKSNGFYFLLIRFNDPTVQEFIKEVSKVPKWICIVE KIPIEELEDRVFVNCNTSITWVEGTVGTLLSDITRLDLGKRILDPRGIYRCNESTVQVHYRMC NewR1R2_ems_ferrC_688_000000008_0001_0001_0003_crosslinked_4
GNLFCLVQGPNPELIELILKLAGPPRVVVRTGPGGTVALFLKVETEEEEKLIREAIKEAGPPRVDCLRQG KIPIEELEDRVFVNCNTSITWVEGTVGTLLSDITRLDLGKRILDPRGIYRCNESTVQVHYRMC FerrR1R2_emsferr_fer_b0025_0042_0010_1_000000011_0001_0001_0009_crosslinked_1
DSYLVLVVKSPDVARSAAEYLNVQFQVVRDGDTYFIVIEKVDPETFSKLVKKYLPEALVLYNSE KIPIEELEDRVFVNCNTSITWVEGTVGTLLSDITRLDLGKRILDPRGIYRCNESTVQVHYRMC NewR1_ems_ferrC_245_000000052_0001_0001_0003
GALAVAVPNPEVVEEVAKKFGVPVTTLESGGELFVLVQGISPEQLEEIVRELKELFPGARIFWHG KIPIEELEDRVFVNCNTSITWVEGTVGTLLSDITRLDLGKRILDPRGIYRCNESTVQVHYRMC FerrR1R2_emsferr_fer_b0096_0012_1_0003_1_000000008_0001_0001_0009
SEVFVLVRNIDPKDAEKLARNVNCERWLVRENHLVLLGCDPTKVEELAKKMGVKFQVVEWP KIPIEELEDRVFVNCNTSITWVEGTVGTLLSDITRLDLGKRILDPRGIYRCNESTVQVHYRMC NewR1_ems_ferrM_7339_0001_000000047_0001_0001_0003_crosslinked_0
GFVFVVGDDPELLKEVAKLLGVPRIWERGGKVIVVVQGISPEELKRAEELLKKLGIPFFTVS KIPIEELEDRVFVNCNTSITWVEGTVGTLLSDITRLDLGKRILDPRGIYRCNESTVQVHYRMC FerrR1R2_emsferr_fer_b0150_0021_1_0003_000000011_0001_0001_0004
GEVACLLQGGTPEVRLFVELVRRLGIPVHTLGGPSGDVLVFIHGISPELVEELAKEAGVPRLDCWENR KIPIEELEDRVFVNCNTSITWVEGTVGTLLSDITRLDLGKRILDPRGIYRCNESTVQVHYRMC FerrR1R2_emsferr_fer_b0130_0002_0004_000000026_0001_0001_0009_crosslinked_3
PYFVILQVYTEEIEKVAREAEKNGVNIYKQSDKQILLLFPKEELARSFAKKAKPASWQVVG KIPIEELEDRVFVNCNTSITWVEGTVGTLLSDITRLDLGKRILDPRGIYRCNESTVQVHYRMC NewR1_ems_ferrM_3342_0002_000000001_0001_0001_0009
RVVQVEDANPEQVRRCAKSVNAKVQTSTIRSTTTVISIVVSDPTGAEIAWRCVKRLGVEVQLFF KIPIEELEDRVFVNCNTSITWVEGTVGTLLSDITRLDLGKRILDPRGIYRCNESTVQVHYRMC b03_lxPr_ems_ferrM_7266_000000012_0001_25_29_38_40_P_._ems_ferrM_1251_0002_0001_0002_0001_0001_19_crosslinked
FVLVRLKDADPRVATEVVKRFNVICYVQQDGDTVQLVCDNVSDEIAKTAVKLANPNSWHVHTV KIPIEELEDRVFVNCNTSITWVEGTVGTLLSDITRLDLGKRILDPRGIYRCNESTVQVHYRMC NewR1_ems_ferrM_6178_000000006_0001_0001_0003_crosslinked_1
STVNFLGVSPELLELIAKLAGVELQTFRFGGKTILIIDGISPEEARRLAKEAGIPSVTVGL KIPIEELEDRVFVNCNTSITWVEGTVGTLLSDITRLDLGKRILDPRGIYRCNESTVQVHYRMC FerrR1R2_emsferr_fer_b0090_0038_0004_1_000000003_0001_0001_0004
TVQCFVLVETPEQLEELKKLGYPVQVLRTGGLLFVAIPGLDPEECRRIAEELGIPVFVQGG KIPIEELEDRVFVNCNTSITWVEGTVGTLLSDITRLDLGKRILDPRGIYRCNESTVQVHYRMC FerrR1R2_emsferr_fer_b0230_0061_0008_000000028_0001_0001_0009_crosslinked_2
TTVFVIVQGGSPEQLECVVKLLGVPVRIFENGGRTFFLVFEGVTPEEVEEAAKICGIPNLEVLEN KIPIEELEDRVFVNCNTSITWVEGTVGTLLSDITRLDLGKRILDPRGIYRCNESTVQVHYRMC FerrR1R2_emsferr__set4ferrBB_set4.2_fer_d2002_0010_0004_000000047_0001_0001_0009_crosslinked_3
TERYRYDLDPSQVAEVIERLLGDPKARECVEKAVKEGREHVQCRVSRKIILFINGDLVLVIID KIPIEELEDRVFVNCNTSITWVEGTVGTLLSDITRLDLGKRILDPRGIYRCNESTVQVHYRMC NewR1_ems_f4m_8_000000013_0001_0001_0005_crosslinked_1
GEVFVWIQGGSPEDLEKLEKLLGVPLRRDRNGGAVALVVDADPEEVCRILEELGLPVECIVGP KIPIEELEDRVFVNCNTSITWVEGTVGTLLSDITRLDLGKRILDPRGIYRCNESTVQVHYRMC FerrR1R2_emsferr_fer_b0027_0047_0009_000000004_0001_0001_0009_crosslinked_0
LYIVIRGGSPEVEELIRLLKRGPDIQVIKFPDGAVVVHVRTPELAELVRKLAEELGIPVTIHG KIPIEELEDRVFVNCNTSITWVEGTVGTLLSDITRLDLGKRILDPRGIYRCNESTVQVHYRMC FerrR1R2_emsferr_fer_b0077_0037_0003_1_000000001_0001_0001_0003
TQIFVFCPGGDPELVKEVAKIVGVPVHVNPQGPGDVDVAFVLKNEEQLELLRRLLKELVPGECIVWEFP KIPIEELEDRVFVNCNTSITWVEGTVGTLLSDITRLDLGKRILDPRGIYRCNESTVQVHYRMC FerrR1R2_emsferr_fer_b0010_0013_0006_1_000000042_0001_0001_0004_crosslinked_5
SEIFVLIQSPDPELLKEIAELAGAPRVVLQGGRQLFIKLDNPEQLEIVREIAEKLGIPFEVRTRG KIPIEELEDRVFVNCNTSITWVEGTVGTLLSDITRLDLGKRILDPRGIYRCNESTVQVHYRMC FerrR1R2_emsferr__set4ferrBB_set4.2_fer_d0657_0006_0001_000000009_0001_0001_0006
GTVACQLHVPDPERVIREIEKEGAPVQLNGGREVFVLIQVPTREEAERLARELAKKLGVPVICIVVG KIPIEELEDRVFVNCNTSITWVEGTVGTLLSDITRLDLGKRILDPRGIYRCNESTVQVHYRMC FerrR1R2_emsferr_fer_b0012_0048_0008_000000046_0001_0001_0003_crosslinked_1
TDISVSGDDPELLRLIAEILGVPQIWRHGGQIFVFYPGVSPEQRELIKELAKELGVPVDIITVD KIPIEELEDRVFVNCNTSITWVEGTVGTLLSDITRLDLGKRILDPRGIYRCNESTVQVHYRMC FerrR1R2_emsferr_fer_b0111_0016_0008_000000062_0001_0001_0003
ETFCIITGGDPEVVKEVAKEYGVPITVTRNGGKVQILILDPEVARKVAERLGVPVTCRTR KIPIEELEDRVFVNCNTSITWVEGTVGTLLSDITRLDLGKRILDPRGIYRCNESTVQVHYRMC FerrR1R2_emsferr_fer_b0065_0012_0010_000000012_0001_0001_0006_crosslinked_2
PECFVALDGLSPEVKKELEELLGVPVVTTRDGGKTQVFFSGVSPEQAELVREIAERAGVPVTIVCWG KIPIEELEDRVFVNCNTSITWVEGTVGTLLSDITRLDLGKRILDPRGIYRCNESTVQVHYRMC FerrR1R2_emsferr_fer_b0025_0032_0009_000000030_0001_0001_0009_crosslinked_2
TEVFVFVPSPELLKILEELVKKLGGRVISVPLPGGQIAVLIPGLSPELAKELIELVEKLLGVPLQVIIHN KIPIEELEDRVFVNCNTSITWVEGTVGTLLSDITRLDLGKRILDPRGIYRCNESTVQVHYRMC FerrR1R2_emsferr_fer_b0081_0018_0002_000000011_0001_0001_0003
PRRLYVTVPGNEEEIRKEIEKLGGRAQIFRGPDGLIFILVPGVSPEELREVLEELERRLGIPVKLHEVRI KIPIEELEDRVFVNCNTSITWVEGTVGTLLSDITRLDLGKRILDPRGIYRCNESTVQVHYRMC FerrR1R2_emsferr_fer_b0011_0014_0005_1_000000000_0001_0001_0003
KDFVILVENPECAKNLSSYANLQVIRFGDKVAVFVEDVDPRIEKYAKELSKKLGCEVKFVSDR KIPIEELEDRVFVNCNTSITWVEGTVGTLLSDITRLDLGKRILDPRGIYRCNESTVQVHYRMC NewR1_ems_ferrM_1925_000000005_0001_0001_0006_crosslinked_7
TVLAVVITGNPEEVERILRELCGPPHVDRHENGGREVFILIQGIDPECVEEIRELLKRLGIPVRLFVWG KIPIEELEDRVFVNCNTSITWVEGTVGTLLSDITRLDLGKRILDPRGIYRCNESTVQVHYRMC FerrR1R2_emsferr__set4ferrBB_set4.2_fer_d0441_0010_0003_000000003_0001_0001_0006_crosslinked_1
TEELQKRAKEVAKLLEECVKDEKVRQHMKRWVEALIHQFKDDDEKLKKRIDEAEERARRCR KIPIEELEDRVFVNCNTSITWVEGTVGTLLSDITRLDLGKRILDPRGIYRCNESTVQVHYRMC same_NewR1_ems_3hC_967_000000024_0001_0001_2_4_-_ems_3hM_1864_0001_0001_0001_60_crosslinked
PELDHLVKFAQKLADSIVKKASNPEIQKKAKTVKKLLEEARQKKDRDTVSKLARKAFTLAHLVR KIPIEELEDRVFVNCNTSITWVEGTVGTLLSDITRLDLGKRILDPRGIYRCNESTVQVHYRMC NewR1_ems_3hC_414_000000037_0001_0001_0003
TTLVVSLRSADPRVCETASKLAQVKVTVRGQHCFFSDVEPEQVKLLSEFIKKAVPARVNFNVE KIPIEELEDRVFVNCNTSITWVEGTVGTLLSDITRLDLGKRILDPRGIYRCNESTVQVHYRMC b03_lxPr_ems_ferrM_5338_000000009_0001_2_6_60_64_P_._ems_ferrM_6230_0001_0001_0001_0001_20_crosslinked
SRKLRKLYHKLATLDPELEKCERKLFQIAYRLGIPPREVLKLLLELIRKLGDPKEACEILRRLLP KIPIEELEDRVFVNCNTSITWVEGTVGTLLSDITRLDLGKRILDPRGIYRCNESTVQVHYRMC b15_lxH_ems_3hM_693_000000059_0001_5_14_H_._0f12d917aedd89d65e2928f06bf6c82f_0001_1_0001_0001_33_crosslinked
GTVWCLVEGPTPRVERAIRELGVPNVRTWGGKEIFILIQGGDPEELKRLAELLRKLAGLPVRCVVE KIPIEELEDRVFVNCNTSITWVEGTVGTLLSDITRLDLGKRILDPRGIYRCNESTVQVHYRMC FerrR1R2_emsferr_fer_b0097_0017_0004_000000032_0001_0001_0004_crosslinked_1
SLVIVFCKGISPEEVEELEKEAGVPFLTENGGTLSLQGVDPEVVRRFLKELGIPCLIQEQP KIPIEELEDRVFVNCNTSITWVEGTVGTLLSDITRLDLGKRILDPRGIYRCNESTVQVHYRMC FerrR1R2_emsferr__set4ferrBB_set4.2_fer_d1467_0013_0010_000000050_0001_0001_0009_crosslinked_1
DAEELIKSAQKAYKDGDPKTALELLRRAQSQDPHKAALVQWKRAHNGDHKARKIAHHLLKLE KIPIEELEDRVFVNCNTSITWVEGTVGTLLSDITRLDLGKRILDPRGIYRCNESTVQVHYRMC b03_lxH_ems_3hM_3176_000000014_0001_13_19_H_._ems_4hC_1251_0001_0001_0001_0001
TKEIFVWGHDHAIELAYKLAKKHACHVRIIDHGAVTIQVCAPEAEKVLREIQKAGVFLLIWS KIPIEELEDRVFVNCNTSITWVEGTVGTLLSDITRLDLGKRILDPRGIYRCNESTVQVHYRMC NewR1_ems_ferrM_3085_0001_000000044_0001_0001_0006_crosslinked_4
GLIFVLIRGGSPECVELLAELLGVKRIWEQGGRQFILVVEGGDPEEAKELAKELGCPVTVTG KIPIEELEDRVFVNCNTSITWVEGTVGTLLSDITRLDLGKRILDPRGIYRCNESTVQVHYRMC FerrR1R2_emsferr_fer_b0017_0015_1_0006_000000005_0001_0001_0005_crosslinked_2
NKRKLALKLVAKAMKACASVPDPHEARKCLEKLIEEIKKKVQDEDVVKLIDREAHLTRKFRTT KIPIEELEDRVFVNCNTSITWVEGTVGTLLSDITRLDLGKRILDPRGIYRCNESTVQVHYRMC b03_lxH_HHH_rd2_0148.min_rise1.47_000000000_0001_18_27_H_._ems_3hM_2522_0001_0001_0001_4_crosslinked
EVFILVEVPDPDKVVEEAKKCAGPPHVNVNKLGGQVAILLPGVSPELAEECEKRLKELGVDRVDIIVW KIPIEELEDRVFVNCNTSITWVEGTVGTLLSDITRLDLGKRILDPRGIYRCNESTVQVHYRMC FerrR1R2_emsferr_fer_b0082_0013_1_0002_000000006_0001_0001_0006_crosslinked_4
SVIVFCRVEDADKATEAAKSAGFEVRKSMNTVAITVQDREQAKKAVSYVASLVNAHYCVLFDN KIPIEELEDRVFVNCNTSITWVEGTVGTLLSDITRLDLGKRILDPRGIYRCNESTVQVHYRMC NewR1R2_ems_ferrM_6972_0002_000000043_0001_0001_0004_crosslinked_3
GTVNIFVVVPTPEEAEEVRELLGAPRVVRSPGGQVFVNVEGGDPELAERLRKRGIDVRVETQD KIPIEELEDRVFVNCNTSITWVEGTVGTLLSDITRLDLGKRILDPRGIYRCNESTVQVHYRMC FerrR1R2_emsferr__run_BOUNDcst_2_bb_fer_b0205_0018_0001_000000000_0001_0001_0009
GIQIFCVVPDPELVRELAERLGLPVEVIRDGGEIFVAVRGDDPELLREFLEILKRRGPGLICYIFEP KIPIEELEDRVFVNCNTSITWVEGTVGTLLSDITRLDLGKRILDPRGIYRCNESTVQVHYRMC FerrR1R2_emsferr_fer_b0101_0012_0001_000000029_0001_0001_0003_crosslinked_2
SIVFVLFNGGDPEEVEKLAKKFGAPVHHLEEPGGGRQVRVWGLTPEALEEAKELAKRLGVPVTLVVWT KIPIEELEDRVFVNCNTSITWVEGTVGTLLSDITRLDLGKRILDPRGIYRCNESTVQVHYRMC FerrR1R2_emsferr_fer_b0145_0007_0005_000000034_0001_0001_0005
GVFILVNIPDPRLIEELRRLGPGLILVKLPGGQYAIKVDTPEEVELLEKLLKELGIPFEVRRH KIPIEELEDRVFVNCNTSITWVEGTVGTLLSDITRLDLGKRILDPRGIYRCNESTVQVHYRMC FerrR1R2_emsferr_fer_b0052_0007_0003_1_000000028_0001_0001_0003
GETFCLITGDDPELLRRLAEELGVPVQQYGGEVQIFVHGGDPEEVRRLAKRLGIPVQCFRID KIPIEELEDRVFVNCNTSITWVEGTVGTLLSDITRLDLGKRILDPRGIYRCNESTVQVHYRMC FerrR1R2_emsferr_fer_b0010_0051_0001_000000004_0001_0001_0004_crosslinked_2
DKICLFVLVQDPELVREIAERLGLPVIEVRSGGQIFFVVCGPDPELVRLFKELIGFPVFETTLG KIPIEELEDRVFVNCNTSITWVEGTVGTLLSDITRLDLGKRILDPRGIYRCNESTVQVHYRMC FerrR1R2_emsferr_fer_b0025_0020_0005_000000022_0001_0001_0004_crosslinked_1
SVQIFVLVPDPELCRLVIELQGGGDVIRNGGECFISLKDPRVVELLRELAEELGVPVIIFEQSG KIPIEELEDRVFVNCNTSITWVEGTVGTLLSDITRLDLGKRILDPRGIYRCNESTVQVHYRMC FerrR1R2_emsferr_fer_b0116_0012_0001_000000016_0001_0001_0005_crosslinked_2
SEVFIACKVKNREEAKKVAKYANAILVVNGDFIAILVNNPEIVKRVRKIAEELGVKCTWRQWD KIPIEELEDRVFVNCNTSITWVEGTVGTLLSDITRLDLGKRILDPRGIYRCNESTVQVHYRMC NewR1_ems_ferrM_3966_000000012_0001_0001_0009_crosslinked_0
KHIVILVDDWETVKRLVSQCDVTIDYVTEGDRTFILITVKSEEAEKCVETLVRSLNAIVIVNP KIPIEELEDRVFVNCNTSITWVEGTVGTLLSDITRLDLGKRILDPRGIYRCNESTVQVHYRMC b15_lxPt_ems_ferrM_5040_0001_000000000_0001_2_6_60_62_P_._ems_ferrM_6305_0001_0001_0001_0001_45_crosslinked
SEISVTLRVSNPEVAKKVAKLCNADQVFEFDGHIAINVTNPELAKCLEEIAKRLGVKVFVFHLP KIPIEELEDRVFVNCNTSITWVEGTVGTLLSDITRLDLGKRILDPRGIYRCNESTVQVHYRMC NewR1R2_ems_ferrM_3883_000000035_0001_0001_0004_crosslinked_0
QYWVLIEADDPSVKEAVKFARSIPNCWVHEHNGQFFVICNTELFKEVVKLAKRFGADVRVIP KIPIEELEDRVFVNCNTSITWVEGTVGTLLSDITRLDLGKRILDPRGIYRCNESTVQVHYRMC NewR1R2_ems_ferrM_5921_000000006_0001_0001_0003_crosslinked_3
DKVQILVNGGSPELLKLLEEEAGDVQTNKNGGSTFVIFHGGDPELVKKLAKEFGVPVFVHTEG KIPIEELEDRVFVNCNTSITWVEGTVGTLLSDITRLDLGKRILDPRGIYRCNESTVQVHYRMC FerrR1R2_emsferr__wRegister_mini_set2_0924_fer_b0325_0001_0005_000000023_0001_0001_0009
PQIVLGGVSPEALKLLEELAPRVDVVRDGGDIFVVVKGGDPEELRKIAERYGIPLYIFE KIPIEELEDRVFVNCNTSITWVEGTVGTLLSDITRLDLGKRILDPRGIYRCNESTVQVHYRMC FerrR1R2_emsferr__wRegister_mini_set2_0924_fer_b0000_0024_0002_000000027_0001_0001_0006
GQVIVVCGGATPEIIELILKRIGVPVHTIKNGGEVWLIFRVPDPELVRRIVEELARKLGIPCQVFIFG KIPIEELEDRVFVNCNTSITWVEGTVGTLLSDITRLDLGKRILDPRGIYRCNESTVQVHYRMC FerrR1R2_emsferr_fer_b0072_0011_1_0002_000000045_0001_0001_0004_crosslinked_1
GHIIIWVEIPDPELAERLIKKAGVPVRRFHGGGTEVIIIVRTPEELKRLKEVLKEAGVPRIQVQTFD KIPIEELEDRVFVNCNTSITWVEGTVGTLLSDITRLDLGKRILDPRGIYRCNESTVQVHYRMC FerrR1R2_emsferr_fer_b0056_0039_0002_000000009_0001_0001_0009
DECLEEIIEEIKKKNEEIAEKVRFFIRFAKENGIPPERIVEAVLEILRQLGNPEAVERLRKCLEK KIPIEELEDRVFVNCNTSITWVEGTVGTLLSDITRLDLGKRILDPRGIYRCNESTVQVHYRMC reverse_NewR1_HHH_eva_0098_000000040_0001_0001_2_4_-_90d38f29bd33068ad9100e98c8013b0b_0001_1_0001_0001_0001_0001_53_crosslinked
KIIVFVVGQTPVVDKLIKYASSKGARVLKNGDFIIIHVDDPSIKELVKQARKAGVNVIVTER KIPIEELEDRVFVNCNTSITWVEGTVGTLLSDITRLDLGKRILDPRGIYRCNESTVQVHYRMC Attempt1_ems_ferrM_7188_0002_000000026_0001_0001_0004
PQVFVVLHDADPTQVRKCAESYNVDVQTRNNRQVILAGVDPELAKKCAKIVGVREIQIWTLY KIPIEELEDRVFVNCNTSITWVEGTVGTLLSDITRLDLGKRILDPRGIYRCNESTVQVHYRMC NewR1R2_ems_ferrM_2325_000000006_0001_0001_0009_crosslinked_2
GLVNIIVPGSPEVVEEIAKCLGVPIQLFKFGGIVVLSLPGLSPEEVKRCVREVSERLGIPVKFTFVP KIPIEELEDRVFVNCNTSITWVEGTVGTLLSDITRLDLGKRILDPRGIYRCNESTVQVHYRMC FerrR1R2_emsferr__set4ferrBB_set4.2_fer_d0516_0004_0003_000000036_0001_0001_0004_crosslinked_3
KFICLVELEPTEEAKKAVEELKKLGADVQTSSGKIVVLVQSDDPDLEKRVRSIVPKATVICRQS KIPIEELEDRVFVNCNTSITWVEGTVGTLLSDITRLDLGKRILDPRGIYRCNESTVQVHYRMC b03_lxPt_ems_ferrM_4159_000000031_0001_27_29_34_36_P_._ems_ferrM_3314_0001_0001_0001_31_crosslinked
GQVLVHVEGGDPEELRRCLEELAGVPVFIWRDGGNVFILLRGPDPERLEEAAKICLKLLGPPSFSVVVRN KIPIEELEDRVFVNCNTSITWVEGTVGTLLSDITRLDLGKRILDPRGIYRCNESTVQVHYRMC FerrR1R2_emsferr__wRegister_mini_set2_0924_fer_b0312_0010_0003_000000019_0001_0001_0003_crosslinked_0
RHVECWIRTPDPEEVKELARVAGRPFQEWTFPGGGRYVAVEFPSEEEARRLIKELGLPVVCRVFG KIPIEELEDRVFVNCNTSITWVEGTVGTLLSDITRLDLGKRILDPRGIYRCNESTVQVHYRMC FerrR1R2_emsferr__set4ferrBB_set4.2_fer_d0655_0004_0002_000000021_0001_0001_0004_crosslinked_4
AHVVVESCQEEVISRLAKQANVSWQIHKNENDICFILIHVKSEEASEILKRVSSYGAIVIVNF KIPIEELEDRVFVNCNTSITWVEGTVGTLLSDITRLDLGKRILDPRGIYRCNESTVQVHYRMC Attempt1_ems_ferrM_1903_0001_000000019_0001_0001_0009_crosslinked_0
KEVTISFTDVDPRVVKELAKQFNARLVVVTSEGEITVMLRSVDPTVSELASKIAQVPVVVTTRP KIPIEELEDRVFVNCNTSITWVEGTVGTLLSDITRLDLGKRILDPRGIYRCNESTVQVHYRMC b03_lxPt_ems_bGM_694_0002_000000008_0001_39_43_48_54_P_._ems_ferrC_550_0001_0001_0001
GFVIIFGGLDPELLRKLIEQMGVPVRVQTLGGKEVIIVVPGISPEQVEKLEELVRKLGGRVQLIIR KIPIEELEDRVFVNCNTSITWVEGTVGTLLSDITRLDLGKRILDPRGIYRCNESTVQVHYRMC FerrR1R2_emsferr_fer_b0046_0014_0004_2_000000001_0001_0001_0006
PYFVILRVYTEEIEKVAREAEKNGVWIYKLSDKQILLVFPKEELARSFAKKAKPASWQVVG KIPIEELEDRVFVNCNTSITWVEGTVGTLLSDITRLDLGKRILDPRGIYRCNESTVQVHYRMC NewR1_ems_ferrM_3342_0002_000000014_0001_0001_0004
MHVAVVVDDKRLAESVARVVNRPFQILTNGSEYFLLLRANSEEEATRAKQVVETVAPWAIVVVF KIPIEELEDRVFVNCNTSITWVEGTVGTLLSDITRLDLGKRILDPRGIYRCNESTVQVHYRMC NewR1_ems_ferrM_3786_0001_000000036_0001_0001_0009
DEEVLEKLITHLLEYLKSDPRYRELAKKLEELWKKAKKNNDQDTLFKLATIAFDLWRKC KIPIEELEDRVFVNCNTSITWVEGTVGTLLSDITRLDLGKRILDPRGIYRCNESTVQVHYRMC NewR1_ems_3hM_2408_000000001_0001_0001_0009
SQTLHFQLQLPGDDETASKLAQEFSTRVTEEAETRAKKQNKKVRVIFTYHSVNGRLVVFIFVRLK KIPIEELEDRVFVNCNTSITWVEGTVGTLLSDITRLDLGKRILDPRGIYRCNESTVQVHYRMC b15_lxPt_EEHEE_24214_000000005_0001_50_54_61_65_P_._EHEE_08461_0001_0001_0001
TEISVLVGGVSPEEVEELARIAGVPCNVREEGGRLQVFCKVDSPEQLERLRKLLEELGIPVEWKEGE KIPIEELEDRVFVNCNTSITWVEGTVGTLLSDITRLDLGKRILDPRGIYRCNESTVQVHYRMC FerrR1R2_emsferr__wRegister_mini_set2_0924_fer_b0025_0012_0001_000000001_0001_0001_0009_crosslinked_0
SQVFCLVLNIDPKDAEKLARNVNAERWVIRNNALMLVGADPTKVEELAKKMGVRWDCIEWP KIPIEELEDRVFVNCNTSITWVEGTVGTLLSDITRLDLGKRILDPRGIYRCNESTVQVHYRMC NewR1_ems_ferrM_7339_0001_000000025_0001_0001_0006_crosslinked_1
DEVQKKVTHLLMRIAREAREKNQPLEVRVTVNGVECKVKIDSDPHNRNEAFRLAMRCVQEAREK KIPIEELEDRVFVNCNTSITWVEGTVGTLLSDITRLDLGKRILDPRGIYRCNESTVQVHYRMC new-topo_NewR1_ems_3hM_1343_000000017_0001_0001_0_2_-_HEEH_23124_0001_0001_0001_0001_49_crosslinked
TEVFCFLQGDNPEVRRLAEYFKKLGARVHVLHNGLIFILLPGGSPEEVRRIVERLVKELGIPHVDCIVRD KIPIEELEDRVFVNCNTSITWVEGTVGTLLSDITRLDLGKRILDPRGIYRCNESTVQVHYRMC FerrR1R2_emsferr_fer_b0087_0017_0001_1_000000014_0001_0001_0001_crosslinked_2
KFFCAVELPPTEEAKKAVEELKKLGASVYTHNGLIFVIVQSDDPDLEKRVASIVPFARVTCSEE KIPIEELEDRVFVNCNTSITWVEGTVGTLLSDITRLDLGKRILDPRGIYRCNESTVQVHYRMC NewR1R2_ems_ferrM_3314_0002_000000017_0001_0001_0004_crosslinked_0
PVIIDFVSPDPEKVAELVERLLGRPCRVQTIGGHIYTVECEGDDPERLKEIEELLGVPIDIQSG KIPIEELEDRVFVNCNTSITWVEGTVGTLLSDITRLDLGKRILDPRGIYRCNESTVQVHYRMC FerrR1R2_emsferr_fer_b0125_0003_0004_000000008_0001_0001_0009_crosslinked_1
PVFVLIKGGSPELVEELEKLVPRLSVWKLGGQILLSIGNPEAVELAERLARELGVPIQIRRG KIPIEELEDRVFVNCNTSITWVEGTVGTLLSDITRLDLGKRILDPRGIYRCNESTVQVHYRMC FerrR1R2_emsferr_fer_b0052_0043_0002_000000024_0001_0001_0001
NHIAIEIHNPEACKEIAKVANVRRVQVVKEPGNRYFCLLKDADPEGVKKVASKYNAIVVIFD KIPIEELEDRVFVNCNTSITWVEGTVGTLLSDITRLDLGKRILDPRGIYRCNESTVQVHYRMC NewR1_ems_ferrM_2623_0002_000000047_0001_0001_0003_crosslinked_2
TEWLVAVEIEDARKVSEVAEKLGVSFDVIANKFIVVQVRSELFKIVEEAARRLGARVVVVKHD KIPIEELEDRVFVNCNTSITWVEGTVGTLLSDITRLDLGKRILDPRGIYRCNESTVQVHYRMC NewR1_ems_ferrM_4645_000000051_0001_0001_0009
PEEELKKAVKLLTEALRRGDFELVVRILELIEKLVKQVFPDPRETEKVTRELAQLAVKLAE KIPIEELEDRVFVNCNTSITWVEGTVGTLLSDITRLDLGKRILDPRGIYRCNESTVQVHYRMC NewR1_ems_3hM_2862_000000001_0001_0001_0006
DKCQLIVHGGDPEQLKILEKLLGVRSSTENGGRFWVVAVPGGTEEELEEVARLVGLPIFYVQCGG KIPIEELEDRVFVNCNTSITWVEGTVGTLLSDITRLDLGKRILDPRGIYRCNESTVQVHYRMC FerrR1R2_emsferr__wRegister_mini_set2_0924_fer_b0252_0013_0001_000000042_0001_0001_0003_crosslinked_0
DSQCVILGGDPEEVRRLAEELGVPIQIWRFGGHIVIIIEDPELAKEVARRLGVPFDCRSL KIPIEELEDRVFVNCNTSITWVEGTVGTLLSDITRLDLGKRILDPRGIYRCNESTVQVHYRMC FerrR1R2_emsferr_fer_b0065_0012_0001_000000012_0001_0001_0003_crosslinked_2
DNLFVLGGISPEEAEEIARRLGVPVIVIERGGKQVAVLFRVPTPELSEKLEKLIREFLPGADIIVQ KIPIEELEDRVFVNCNTSITWVEGTVGTLLSDITRLDLGKRILDPRGIYRCNESTVQVHYRMC FerrR1R2_emsferr_fer_b0046_0003_0002_2_000000002_0001_0001_0003
SEWFVICRTDDPTLAKQIIKYANVKRAFTLNGAFFLHVDSEEAAKLISEAAKKANVDCFLRSWP KIPIEELEDRVFVNCNTSITWVEGTVGTLLSDITRLDLGKRILDPRGIYRCNESTVQVHYRMC NewR1_ems_ferrM_4110_0002_000000025_0001_0001_0004_crosslinked_0
AIICAILVDNPELAKKVAKLAKVERWQLWDNKFVLLLGVNPELVKEVATKANVKRWVCITE KIPIEELEDRVFVNCNTSITWVEGTVGTLLSDITRLDLGKRILDPRGIYRCNESTVQVHYRMC Attempt1_ems_ferrM_2711_000000010_0001_0001_0003_crosslinked_0
KVFILVKTDHPEEVKKCAEKANVPFRIVVQNNKWVQIEVQSPYAAKIISECVKKLGAKVHVQEH KIPIEELEDRVFVNCNTSITWVEGTVGTLLSDITRLDLGKRILDPRGIYRCNESTVQVHYRMC NewR1_ems_ferrM_1819_0001_000000003_0001_0001_0009_crosslinked_1
STVQVFCVLDDVEKAKKAAKKLNVSLQVLNNRVVVLSVNNVDPKDAVRLVSQLANVSTCYVRSS KIPIEELEDRVFVNCNTSITWVEGTVGTLLSDITRLDLGKRILDPRGIYRCNESTVQVHYRMC b15_lxPr_EHEE_08449_000000042_0001_48_50_57_59_P_._ems_ferrC_1618_0001_0001_0001_0001_56_crosslinked
QVAVLCTVDDPNLAERVYKLVNAQNVIQHGDKVEVFVLDVDPELVKKVAKEVGAKCIILDL KIPIEELEDRVFVNCNTSITWVEGTVGTLLSDITRLDLGKRILDPRGIYRCNESTVQVHYRMC NewR1R2_ems_ferrM_3674_000000000_0001_0001_0004_crosslinked_2
GQVFLLCQGGDPEELKKIAKEAGVPRITIFELGGKALALNLPGGDPELVKRLAEELERKLGVPCDVQVDN KIPIEELEDRVFVNCNTSITWVEGTVGTLLSDITRLDLGKRILDPRGIYRCNESTVQVHYRMC FerrR1R2_emsferr_fer_b0027_0012_1_0001_000000021_0001_0001_0009_crosslinked_0
EFCLVKVHDVDTALKLLSELANVKRVNVTKENDKTFWILFVGADPDVLREVASKVGAKVQCQP KIPIEELEDRVFVNCNTSITWVEGTVGTLLSDITRLDLGKRILDPRGIYRCNESTVQVHYRMC NewR1_ems_ferrM_7313_000000021_0001_0001_0004_crosslinked_4
TEVEVIIITPDPEELERLERVAGVPVQHFEFPGGGTVVAVEFPSEEECRRLVKELGLPVHCQTWG KIPIEELEDRVFVNCNTSITWVEGTVGTLLSDITRLDLGKRILDPRGIYRCNESTVQVHYRMC FerrR1R2_emsferr__set4ferrBB_set4.2_fer_d0655_0004_0006_000000012_0001_0001_0004_crosslinked_2
GHVIVNFLVPDPEEARRLLHEIVGAPVQIHRFGGHFVVAVEGVSPEAIEELKKLGIPVDVFTRG KIPIEELEDRVFVNCNTSITWVEGTVGTLLSDITRLDLGKRILDPRGIYRCNESTVQVHYRMC FerrR1R2_emsferr_fer_b0085_0004_0010_000000050_0001_0001_0009
DVCAVIVEVPDPEEARRVLEEVVGVPVITTHGGGLRVFLLVQSPEEEELAKEAIELLGPPRFRIRCFR KIPIEELEDRVFVNCNTSITWVEGTVGTLLSDITRLDLGKRILDPRGIYRCNESTVQVHYRMC FerrR1R2_emsferr_fer_b0086_0043_0002_000000031_0001_0001_0009_crosslinked_0
GAIAIHICGGSPEEVKELAKLLGVPVVVRNGGCFFLLVQGGDPEEVRRLVEELSRELGVPIIVIVWG KIPIEELEDRVFVNCNTSITWVEGTVGTLLSDITRLDLGKRILDPRGIYRCNESTVQVHYRMC FerrR1R2_emsferr__wRegister_mini_set2_0924_fer_b0117_0029_0004_000000060_0001_0001_0003_crosslinked_1
TLVFVDVLNGQPEVQEAIRKCAQLPVTFVERPGGWVFFLIKNVSEEQTELIKRCVKFPVRVFVL KIPIEELEDRVFVNCNTSITWVEGTVGTLLSDITRLDLGKRILDPRGIYRCNESTVQVHYRMC NewR1_ems_ferrM_1112_0001_000000007_0001_0001_0009_crosslinked_0
CPLQIMIVTDDPELVKELARELGIPVTEVPIPGGGVFLLIRGPDPELLKELLRLINPPRWEENCSG KIPIEELEDRVFVNCNTSITWVEGTVGTLLSDITRLDLGKRILDPRGIYRCNESTVQVHYRMC FerrR1R2_emsferr_fer_b0025_0021_0002_1_000000025_0001_0001_0003_crosslinked_3
KVVFILIDDEHAFKLVQKLVDVKRTVRIPEGWFALHIFNVDPKDVEKAARKVDPHVFVWTE KIPIEELEDRVFVNCNTSITWVEGTVGTLLSDITRLDLGKRILDPRGIYRCNESTVQVHYRMC NewR1_ems_ferrM_6701_0002_000000000_0001_0001_0003
TVIVSLFFRVNGKEVTFSITVSDDPSSQKKAKDFSKKVIEQAQKLNATVLVVTSDGDKTTLSTFS KIPIEELEDRVFVNCNTSITWVEGTVGTLLSDITRLDLGKRILDPRGIYRCNESTVQVHYRMC b15_lxPt_EEHEE_17023_000000060_0001_7_9_14_16_P_._EEHEE_41763_0001_0001_0001_0001
TWVLICIPGGSPEELEELRKLIGVTWVSHDGGNVCLFVPGGDPEEIRKILEELGVPVRVRERG KIPIEELEDRVFVNCNTSITWVEGTVGTLLSDITRLDLGKRILDPRGIYRCNESTVQVHYRMC FerrR1R2_emsferr_fer_b0072_0004_1_0001_000000016_0001_0001_0006_crosslinked_0
PQVALVLKDADPEKVKEAFKRYNVKVLVVTNGSTYFILVTGVSEEEAKKIAEEATDGEVRVNSL KIPIEELEDRVFVNCNTSITWVEGTVGTLLSDITRLDLGKRILDPRGIYRCNESTVQVHYRMC NewR1R2_ems_ferrC_733_000000040_0001_0001_0001
GQCAVKIPGPNPELERYLKELAPVDTIRWGGKELFLLLKGVSPEQVEEIEELAEKLGVPVTVICFG KIPIEELEDRVFVNCNTSITWVEGTVGTLLSDITRLDLGKRILDPRGIYRCNESTVQVHYRMC FerrR1R2_emsferr_fer_b0102_0048_0002_000000011_0001_0001_0006_crosslinked_1
KQVIVIVPNEEACKKIGKKAGAESFSCRTVNNTFVFLLLRGVDPTRAKQLADKAGATRFHYTG KIPIEELEDRVFVNCNTSITWVEGTVGTLLSDITRLDLGKRILDPRGIYRCNESTVQVHYRMC b15_lxPt_ems_ferrM_2022_0002_000000016_0001_2_6_34_38_P_._ems_ferrM_5553_0001_0001_0001_0001_39_crosslinked
DVFISGGDPELLKRVAEELGVPFVLWEFGGKQFFLLIKGGDPEEIRRLIEEIRKKYPGIQINVK KIPIEELEDRVFVNCNTSITWVEGTVGTLLSDITRLDLGKRILDPRGIYRCNESTVQVHYRMC FerrR1R2_emsferr__set4ferrBB_set4.2_fer_d0871_0007_0006_000000004_0001_0001_0009
GQVAVRVEDKRLAEYLQKKAGLCQIVRDGDDKYFVLCRLPDPKKAEKLAQEAVQISYHVIP KIPIEELEDRVFVNCNTSITWVEGTVGTLLSDITRLDLGKRILDPRGIYRCNESTVQVHYRMC NewR1_ems_ferrM_2694_000000002_0001_0001_0004_crosslinked_1
SHVVCAIPGISPELVEEAAKLLGVPNIYKWGGVVFLVLPGDPRVLNRVVEELERLLGKPIQCITFE KIPIEELEDRVFVNCNTSITWVEGTVGTLLSDITRLDLGKRILDPRGIYRCNESTVQVHYRMC FerrR1R2_emsferr_fer_b0072_0036_0009_000000024_0001_0001_0001_crosslinked_0
GLVAILLEGGDPEELKELAKELGVPVWIGPGGRIFILLQGPDPEELKRLAEELAERLGLPIIIVEV KIPIEELEDRVFVNCNTSITWVEGTVGTLLSDITRLDLGKRILDPRGIYRCNESTVQVHYRMC FerrR1R2_emsferr_fer_b0052_0049_0003_000000060_0001_0001_0004
AVVLRVKDPELAKTIASIASRYNVRVQITHNGSTITVLIEGISEELAREIVKKVAKGRVIVVVV KIPIEELEDRVFVNCNTSITWVEGTVGTLLSDITRLDLGKRILDPRGIYRCNESTVQVHYRMC b15_lxPr_ems_ferrM_2019_000000033_0001_5_7_53_59_P_._ems_ferrM_7245_0001_0001_0001
GRVFVVIHGDPEEIEKLARELGARVVRSGGQVAILLTGPDPEEIERLIKERAKELGPGADVTLHP KIPIEELEDRVFVNCNTSITWVEGTVGTLLSDITRLDLGKRILDPRGIYRCNESTVQVHYRMC FerrR1R2_emsferr_fer_b0051_0057_0010_1_000000037_0001_0001_0001
TKEEKLKKAKKIVTTLAKLCNVSPRIIRINQILVHVAWHQDTPRARRQVEEVIRILKKCVDS KIPIEELEDRVFVNCNTSITWVEGTVGTLLSDITRLDLGKRILDPRGIYRCNESTVQVHYRMC b03_meH_HHH_eva_0402_000000007_0001_0003_49_55_H_._ems_3hM_1936_0001_0002_0001_0001_32_crosslinked
STCWIFIHTKNREEAKKVAKYANAKVQVVGDFILIKANNPEQVKRVRKIAEELGIRYIYRCYD KIPIEELEDRVFVNCNTSITWVEGTVGTLLSDITRLDLGKRILDPRGIYRCNESTVQVHYRMC NewR1_ems_ferrM_3966_0002_000000028_0001_0001_0002_crosslinked_3
TDTSTTRISLENVSPEQVTKVEEEARKKAKKLTKKAKERGRTLSCYIRITTRNGTVRVLFICLIS KIPIEELEDRVFVNCNTSITWVEGTVGTLLSDITRLDLGKRILDPRGIYRCNESTVQVHYRMC b15_lxPt_ems_ferrM_7070_000000038_0001_3_5_56_58_P_._EHEE_04615_0001_0001_0001_43_crosslinked
HVYVAIPNPELVEKAVKVAEAKRWWILTLNGRVAVFINGVDPRKVKKLVKEFAPQARVHTF KIPIEELEDRVFVNCNTSITWVEGTVGTLLSDITRLDLGKRILDPRGIYRCNESTVQVHYRMC NewR1_ems_ferrM_3625_000000060_0001_0001_0009
SVEELIEEAKKKNDPEILKEAVELLVRLLGLPPEEEHTLRAAAKRALKSPHALKLREQFLRALLS KIPIEELEDRVFVNCNTSITWVEGTVGTLLSDITRLDLGKRILDPRGIYRCNESTVQVHYRMC b03_lxH_ems_4hC_2814_0002_000000047_0001_38_43_H_._d87a7308d99b8e683c0356451564fd05_0001_0001_0001_0001
GFVVIVVEGIDPEALKLLRELLGGPVYTQEDGGGRIQLIFDGVDEEEVKEVAEIIARLAGVPVRVQLVP KIPIEELEDRVFVNCNTSITWVEGTVGTLLSDITRLDLGKRILDPRGIYRCNESTVQVHYRMC FerrR1R2_emsferr_fer_b0072_0045_0006_000000041_0001_0001_0003
GRVFIVVTDPEACKVAKKMGRIQIFEKDGQCIVAVQASSDEEAKKLSKTIHDLAPNAQVVVR KIPIEELEDRVFVNCNTSITWVEGTVGTLLSDITRLDLGKRILDPRGIYRCNESTVQVHYRMC NewR1_ems_ferrM_1295_0002_000000016_0001_0001_0003_crosslinked_5
GHLAVEVEDPEKLRRCVERYGIPVFILTNGGKEIFVWVQGISPEVAKECIEELGVPHFWVRE KIPIEELEDRVFVNCNTSITWVEGTVGTLLSDITRLDLGKRILDPRGIYRCNESTVQVHYRMC FerrR1R2_emsferr__wRegister_mini_set2_0924_fer_b0405_0008_0003_000000011_0001_0001_0009_crosslinked_0
RCFILIKSPSAKEVWKYLHKVGYPVILVWINNKTYAVLVDATEIAKRVAKTYFPNADIRCH KIPIEELEDRVFVNCNTSITWVEGTVGTLLSDITRLDLGKRILDPRGIYRCNESTVQVHYRMC NewR1_ems_ferrM_7012_000000013_0001_0001_0004_crosslinked_0
SCAVIVRGATEEAVKIVRKLYPSARVFYFRDAVFVVVDDPTAAKQISKVLASVAQAQHVEIRC KIPIEELEDRVFVNCNTSITWVEGTVGTLLSDITRLDLGKRILDPRGIYRCNESTVQVHYRMC NewR1_ems_ferrM_2563_0002_000000003_0001_0001_0006_crosslinked_1
GSIVLVVEVPDPELAKEAAKLVGVPCDIFEQGGRIQVVCNGISPEQIELVEKLIGPPAVQVFTVG KIPIEELEDRVFVNCNTSITWVEGTVGTLLSDITRLDLGKRILDPRGIYRCNESTVQVHYRMC FerrR1R2_emsferr_fer_b0070_0009_0003_000000017_0001_0001_0009_crosslinked_3
TTIQIAVLGGDPEELKELAKRLGVPLKLDEGPGGFIVVRLPGGDPEEVRRWVEELGIPVYVQEEG KIPIEELEDRVFVNCNTSITWVEGTVGTLLSDITRLDLGKRILDPRGIYRCNESTVQVHYRMC FerrR1R2_emsferr__wRegister_mini_set2_0924_fer_b0117_0005_0008_000000034_0001_0001_0009
TNCFFSVGPDPRSQELARHAERLGVILQHIPGGQIAVNVPDPELVRELEELAEELGVPVEFNCDE KIPIEELEDRVFVNCNTSITWVEGTVGTLLSDITRLDLGKRILDPRGIYRCNESTVQVHYRMC FerrR1R2_emsferr_fer_b0036_0005_0010_1_000000001_0001_0001_0005_crosslinked_0
GNLFCLVPGLTEEDIEEVERLLGVPVTIFNLGGKQLALSIRGGDPEEVRRILEELLGRPVTCITTG KIPIEELEDRVFVNCNTSITWVEGTVGTLLSDITRLDLGKRILDPRGIYRCNESTVQVHYRMC FerrR1R2_emsferr_fer_b0027_0077_0007_1_000000052_0001_0001_0003_crosslinked_0
GVIVCVTSDWKKAYKYAKSGGVRVQVITHDNREYFVLLLDVPEELSRSLKEWASRVGAKCVVHE KIPIEELEDRVFVNCNTSITWVEGTVGTLLSDITRLDLGKRILDPRGIYRCNESTVQVHYRMC Attempt1_ems_ferrM_4003_0002_000000030_0001_0001_0004_crosslinked_1
PKDECLRYIFKVAALYRRGLIDDDTYKKLIDTARKCLEKVASSEEEKKHLTEQLKLAVSRARS KIPIEELEDRVFVNCNTSITWVEGTVGTLLSDITRLDLGKRILDPRGIYRCNESTVQVHYRMC NewR1_ems_3hM_1334_000000002_0001_0001_0004_crosslinked_1
TIVICLIPDPRLAEELSRLLGVPVTIRTIGGKVVVLIHGGDPELLRRVVEELKKKGLPVICLVT KIPIEELEDRVFVNCNTSITWVEGTVGTLLSDITRLDLGKRILDPRGIYRCNESTVQVHYRMC emsferr__run_BOUNDcst_2_bb_fer_b0241_0010_0005_000000000_0001_0003_0001_51_crosslinked
GRVLVLCTVPDPTKAEKAARYVGAKVRTSGSNVVVLVTTDVRDAKKLLDEFGVRCTIRVEP KIPIEELEDRVFVNCNTSITWVEGTVGTLLSDITRLDLGKRILDPRGIYRCNESTVQVHYRMC b15_meP_emsferr__set4ferrBB_set4.2_fer_d0162_0003_0009_000000001_0001_0008_4_8_34_36_P_._ems_ferrM_2530_0001_0001_0001_54_crosslinked
GEVTVLFSGGDPERIREVAEKLGIPVITFHRGGTKRHIVLNGGDPERAREAAELAGVPNIKIHTRE KIPIEELEDRVFVNCNTSITWVEGTVGTLLSDITRLDLGKRILDPRGIYRCNESTVQVHYRMC FerrR1R2_emsferr_fer_b0010_0054_0005_1_000000033_0001_0001_0009
SIFLLIQGGGTEEVAEELARLLGIPVQVNRGGGNVVAFDVPTPELVEELKRLIKELLPGVPIDVHV KIPIEELEDRVFVNCNTSITWVEGTVGTLLSDITRLDLGKRILDPRGIYRCNESTVQVHYRMC FerrR1R2_emsferr_fer_b0007_0003_0010_000000003_0001_0001_0005
IEVFILVNSPEQAELVFKLVNAQRWVTLDNRQFAILVQVTSEEQMERIRRAAQKANATVVYQE KIPIEELEDRVFVNCNTSITWVEGTVGTLLSDITRLDLGKRILDPRGIYRCNESTVQVHYRMC NewR1_ems_ferrM_5719_0002_000000026_0001_0001_0003
PQLFFPGLDPEEVKEVAKIAGVPVDIVETGGRIFILVHVPTPELVELITKLLGVPVHTVG KIPIEELEDRVFVNCNTSITWVEGTVGTLLSDITRLDLGKRILDPRGIYRCNESTVQVHYRMC FerrR1R2_emsferr_fer_b0090_0085_0003_000000040_0001_0001_0009
TFAIVINISDEEKLEECSKKAGAEVKKQRGDSLVIILNIDDESKARTAYKIAKKCVPQAYVFIF KIPIEELEDRVFVNCNTSITWVEGTVGTLLSDITRLDLGKRILDPRGIYRCNESTVQVHYRMC NewR1_ems_ferrC_380_000000003_0001_0001_0004_crosslinked_5
GVALVVFVPDPELAKLLEELAKKLGIPVERNGGAVLVQFNVPSEEECKKLAREIKERVPGVSVICDEL KIPIEELEDRVFVNCNTSITWVEGTVGTLLSDITRLDLGKRILDPRGIYRCNESTVQVHYRMC FerrR1R2_emsferr_fer_b0086_0055_0009_000000007_0001_0001_0004_crosslinked_2
SFVLIKVDNPEATKELKKCAPRVTTITDNGKIVVLLEGVDPRCAKELAKKWNLKIDVRD KIPIEELEDRVFVNCNTSITWVEGTVGTLLSDITRLDLGKRILDPRGIYRCNESTVQVHYRMC NewR1_ems_ferrM_3486_000000037_0001_0001_0009_crosslinked_4
GLVFILLEGPDPELVREFERLLGAPVRTQGGRQYIFVLRVPDPEECKKLVREVVELLGIPVKVRCQG KIPIEELEDRVFVNCNTSITWVEGTVGTLLSDITRLDLGKRILDPRGIYRCNESTVQVHYRMC FerrR1R2_emsferr_fer_b0027_0020_0010_1_000000011_0001_0001_0001_crosslinked_2
DESVEKYAHHCAKLIEEASRKNDEDKLKTIWRECMKYIENLSNPEDRHKASEILQTLLRKII KIPIEELEDRVFVNCNTSITWVEGTVGTLLSDITRLDLGKRILDPRGIYRCNESTVQVHYRMC NewR1_ems_3hM_325_000000019_0001_0001_0006_crosslinked_0
SQQAVVCPGVSPEEVEEIRRKLGAPDVSEHGGKVFFILPGDPELVRRVTEEIEKKLGTPCIIVHLR KIPIEELEDRVFVNCNTSITWVEGTVGTLLSDITRLDLGKRILDPRGIYRCNESTVQVHYRMC FerrR1R2_emsferr_fer_b0072_0036_0003_000000020_0001_0001_0009_crosslinked_5
WVAFLLKNPEAAEKVARILNADVVTWKDRSVFVLIDDPRNAKIFEKLAREQNTEFRFVEF KIPIEELEDRVFVNCNTSITWVEGTVGTLLSDITRLDLGKRILDPRGIYRCNESTVQVHYRMC NewR1_ems_ferrM_1993_0002_000000012_0001_0001_0003
LIVAILTPDPEVLKEIVEVLGPGTVDIQGGEDGRVFLLVQGVSPELIRKIEELLREKGIPFRIVVRG KIPIEELEDRVFVNCNTSITWVEGTVGTLLSDITRLDLGKRILDPRGIYRCNESTVQVHYRMC FerrR1R2_emsferr_fer_b0006_0029_0001_1_000000045_0001_0001_0009
GELEVSIVGGDPRIEEIARELEKLGLEVQTFRFGGTLVVILRVTTPEIEKLLRELLKELGIPNVDHLTRG KIPIEELEDRVFVNCNTSITWVEGTVGTLLSDITRLDLGKRILDPRGIYRCNESTVQVHYRMC FerrR1R2_emsferr_fer_b0130_0003_0001_1_000000021_0001_0001_0009
GQVVVVCNGGSPEEVKELAKLLGVQQIRRNGGRFFLLVRGGDPEELKEIVREVAERLGVPCTVHTLG KIPIEELEDRVFVNCNTSITWVEGTVGTLLSDITRLDLGKRILDPRGIYRCNESTVQVHYRMC FerrR1R2_emsferr__wRegister_mini_set2_0924_fer_b0117_0029_0005_000000040_0001_0001_0009_crosslinked_1
SVIVVCLNIDVRIVEKFVSKYNAQVSVLHSSNVSVEFDDPTAAKNLYKYAQKVGATCRLQSL KIPIEELEDRVFVNCNTSITWVEGTVGTLLSDITRLDLGKRILDPRGIYRCNESTVQVHYRMC b03_lxPr_EHEE_05553_000000005_0001_46_50_57_61_P_._ems_ferrM_1144_0001_0001_0002_0001_0001_5_crosslinked
PLIAILLEGGDPEELNRLLKEEGGVDRVDLITHGGREVFILLQVPNPEEAEERLKKAIEELKPPRVVVIVHG KIPIEELEDRVFVNCNTSITWVEGTVGTLLSDITRLDLGKRILDPRGIYRCNESTVQVHYRMC FerrR1R2_emsferr_fer_b0087_0009_1_0003_000000024_0001_0001_0006
GVKCLVIEVNNGTKTSRSFTFDDDEESKKKEKKLKKDAKKTAKDENVRLYLYCVSGTDSKSSSYS KIPIEELEDRVFVNCNTSITWVEGTVGTLLSDITRLDLGKRILDPRGIYRCNESTVQVHYRMC b15_lxPt_ems_ferrM_4999_000000030_0001_2_6_57_59_P_._EEHEE_24214_0001_0001_0001_39_crosslinked
GQLNVVVPDPEEIKRLLKELVGTPCQVIKFPGGDWAIICPGVSPEAVERAKELVERLGHGTVNLNP KIPIEELEDRVFVNCNTSITWVEGTVGTLLSDITRLDLGKRILDPRGIYRCNESTVQVHYRMC FerrR1R2_emsferr_fer_b0030_0034_0006_000000003_0001_0001_0005_crosslinked_2
GNVFVVVPTEEAVEEIKKVLGVKHEFRNGGQVALFVEGDVRELERLIREVVERLGLPVTIWVNE KIPIEELEDRVFVNCNTSITWVEGTVGTLLSDITRLDLGKRILDPRGIYRCNESTVQVHYRMC FerrR1R2_emsferr_fer_b0141_0001_0005_000000000_0001_0001_0009
DFIFCIVRGGDPELLRELIKLLGVPVKIEEAGGRQIRVLIKGGTPELAEKLRKIAEELGIPVICRGG KIPIEELEDRVFVNCNTSITWVEGTVGTLLSDITRLDLGKRILDPRGIYRCNESTVQVHYRMC FerrR1R2_emsferr_fer_b0022_0031_0004_1_000000013_0001_0001_0003_crosslinked_2
TRVCFIYVPDPEAAKRAAKEAGVPVTEGWLGEVIIVVRTPEQLEIVRKILEELGVPYQVFCFEK KIPIEELEDRVFVNCNTSITWVEGTVGTLLSDITRLDLGKRILDPRGIYRCNESTVQVHYRMC FerrR1R2_emsferr_fer_b0026_0011_0010_000000013_0001_0001_0009_crosslinked_3
GLVFILITDDPELVELMIRVAGVPRVHTQGGKQFILVVTDPERAKEAIKESGVPVTIRETE KIPIEELEDRVFVNCNTSITWVEGTVGTLLSDITRLDLGKRILDPRGIYRCNESTVQVHYRMC FerrR1R2_emsferr_fer_b0021_0048_0007_1_000000058_0001_0001_0004
GHVVIICTVPSPEEIEEARKLLGAPRITTLPGGQLLVVVVGGDPELAEELKKRGITCTVITFS KIPIEELEDRVFVNCNTSITWVEGTVGTLLSDITRLDLGKRILDPRGIYRCNESTVQVHYRMC emsferr__run_BOUNDcst_2_bb_fer_b0205_0018_0007_000000007_0001_0006_0001_60_crosslinked
TLVAVVVDDFKKVKELLKRYAGNCDVVQNGDTYFILCQGIDPRKAKEVATKANARMFIQP KIPIEELEDRVFVNCNTSITWVEGTVGTLLSDITRLDLGKRILDPRGIYRCNESTVQVHYRMC NewR1_ems_ferrM_4123_000000006_0001_0001_0004_crosslinked_3
RVEVFILVDDENVAKTVSKLAGVKECRIIHNGDKIFLVCKFETPELAKRAQKVAQNADVRVHSR KIPIEELEDRVFVNCNTSITWVEGTVGTLLSDITRLDLGKRILDPRGIYRCNESTVQVHYRMC NewR1_ems_ferrC_978_000000005_0001_0001_0009_crosslinked_3
DQLACNIEGGTEEAEEAIKSLGLPVFVWRDGGQVFFLIPGGTPEEAKEALELIGLPVRCFVFG KIPIEELEDRVFVNCNTSITWVEGTVGTLLSDITRLDLGKRILDPRGIYRCNESTVQVHYRMC FerrR1R2_emsferr_fer_b0012_0103_0001_1_000000021_0001_0001_0009_crosslinked_0
GVDVAVVVGGNEECFERLAKELGAHLHTGPDGNFIIFFRGGDPEEIERLAKECNPGVEILHTTG KIPIEELEDRVFVNCNTSITWVEGTVGTLLSDITRLDLGKRILDPRGIYRCNESTVQVHYRMC FerrR1R2_emsferr_fer_b0101_0016_0005_000000026_0001_0001_0009_crosslinked_3
GNLFISITGGSPELEEVIKSVIPDVIVIRNGGQIIILLPGGTPEQAEEIRKELEKRGVHVEWLIR KIPIEELEDRVFVNCNTSITWVEGTVGTLLSDITRLDLGKRILDPRGIYRCNESTVQVHYRMC FerrR1R2_emsferr_fer_b0052_0053_0009_000000003_0001_0001_0004
EIFIVIQVPTPELAEEIERLVGAPRVVIRKGGGVLIALGGVSPEQCEEVKRIIKELDPGVRVDCIRR KIPIEELEDRVFVNCNTSITWVEGTVGTLLSDITRLDLGKRILDPRGIYRCNESTVQVHYRMC FerrR1R2_emsferr_fer_b0027_0085_0002_000000003_0001_0001_0009_crosslinked_4
PHVRVFVFGISPEAVEEIERLVGVPVREIHNGGQLAVLFTGVSPEQAELIREIAEKHGVPVNIERDE KIPIEELEDRVFVNCNTSITWVEGTVGTLLSDITRLDLGKRILDPRGIYRCNESTVQVHYRMC FerrR1R2_emsferr_fer_b0025_0032_0002_1_000000034_0001_0001_0009
NHIAIEIHNPEAAKEIAKVANCRRWQVNKEPGNRYFVLCRDADPEGVKKVASKYNARVVIQE KIPIEELEDRVFVNCNTSITWVEGTVGTLLSDITRLDLGKRILDPRGIYRCNESTVQVHYRMC NewR1_ems_ferrM_2623_0002_000000041_0001_0001_0003_crosslinked_1
SEVFVVLRIDDPESVKKVLSSLNAIVIVIPGKWVIVLLKDVSCEQVSEAAKKAGVKSWQCKVHP KIPIEELEDRVFVNCNTSITWVEGTVGTLLSDITRLDLGKRILDPRGIYRCNESTVQVHYRMC NewR1_ems_ferrC_562_000000003_0001_0001_0003_crosslinked_2
VFVLVTVPNPELAKKIADCVKPERAVIQTDSSGYVIVFLLGVDPELAKECGKKVPEAHVHVWE KIPIEELEDRVFVNCNTSITWVEGTVGTLLSDITRLDLGKRILDPRGIYRCNESTVQVHYRMC Attempt1_ems_ferrM_4343_0002_000000009_0001_0001_0004_crosslinked_1
GEVEVGILGLNPEGKELLKELEKLGAEVQEFEFPGHGKIVTIRGGDPELVKRLAKELGVPVTVHTGG KIPIEELEDRVFVNCNTSITWVEGTVGTLLSDITRLDLGKRILDPRGIYRCNESTVQVHYRMC FerrR1R2_emsferr_fer_b0040_0003_0005_000000019_0001_0001_0009
GWVFVAVEGGDPEVVKEIAKKRGVPVTTNEDGGKVEIFIIGGDPELVEELRELLGVPVQVITQG KIPIEELEDRVFVNCNTSITWVEGTVGTLLSDITRLDLGKRILDPRGIYRCNESTVQVHYRMC FerrR1R2_emsferr_fer_b0010_0027_0002_000000006_0001_0001_0004
GTTIVVFCGGNEELLRELAKELGARIVHGPHGELAVVIKGGDPEEIRRLLKEICPGVQIIEFTG KIPIEELEDRVFVNCNTSITWVEGTVGTLLSDITRLDLGKRILDPRGIYRCNESTVQVHYRMC FerrR1R2_emsferr_fer_b0101_0016_0002_1_000000030_0001_0001_0004_crosslinked_3
SQVACVIHTKNREEAKKVAKYANADVVVDGDEIFILATNPEQVKRVRKIAEELGIEYICVQVD KIPIEELEDRVFVNCNTSITWVEGTVGTLLSDITRLDLGKRILDPRGIYRCNESTVQVHYRMC NewR1R2_ems_ferrM_3966_0002_000000006_0001_0001_0006_crosslinked_5
GFCSVVVPGLDPEELREIAERIGPNVQIIRFGGIVVVFLEGGDPEELRKLVEEIAKKLGIPVKVDCYG KIPIEELEDRVFVNCNTSITWVEGTVGTLLSDITRLDLGKRILDPRGIYRCNESTVQVHYRMC FerrR1R2_emsferr_fer_b0027_0091_0006_000000011_0001_0001_0006_crosslinked_1
GIVIIFVEGIDPEVLRELEEEIGGPVKRFDSGGGYIVILFDGVSEELIKRLAEEIARKAGVPVQVFVFP KIPIEELEDRVFVNCNTSITWVEGTVGTLLSDITRLDLGKRILDPRGIYRCNESTVQVHYRMC FerrR1R2_emsferr_fer_b0072_0045_0003_1_000000016_0001_0001_0004
PDVDIVLLGVDPEVCRELKEIVGVPVQEWRFGGFLVCYIDGVSPEQAEEVRRLAEEKGVPVWVLTWR KIPIEELEDRVFVNCNTSITWVEGTVGTLLSDITRLDLGKRILDPRGIYRCNESTVQVHYRMC FerrR1R2_emsferr_fer_b0025_0032_0007_000000057_0001_0001_0003_crosslinked_2
RQVIVLGVDPRIAKSCRDLAQVHVQIVTNNGRIFVLFRADDDSAKIASKCVKNYGIWVIILD KIPIEELEDRVFVNCNTSITWVEGTVGTLLSDITRLDLGKRILDPRGIYRCNESTVQVHYRMC NewR1R2_ems_ferrM_3891_0001_000000021_0001_0001_0001_crosslinked_3
DVVAVEIRGGSPELIERAAKSLGVPVLRDGPGFFVLNVPDPEKFRKILEELAEELGIPIRINIGG KIPIEELEDRVFVNCNTSITWVEGTVGTLLSDITRLDLGKRILDPRGIYRCNESTVQVHYRMC FerrR1R2_emsferr_fer_b0059_0001_1_0006_000000004_0001_0001_0009
GLVCLVVEGLSPELEEEIKRILGRVRVITHGGRQIFVCVEGGDPEELRKILERLAKELGVPQINVFTRG KIPIEELEDRVFVNCNTSITWVEGTVGTLLSDITRLDLGKRILDPRGIYRCNESTVQVHYRMC FerrR1R2_emsferr_fer_b0072_0094_0003_000000047_0001_0001_0004_crosslinked_1
GQIFIHVETDEIATRLAQQVQAPCSIVTSPTGSVMLSCSVDDPRLVKIAEKLAKEWGLKFYTWD KIPIEELEDRVFVNCNTSITWVEGTVGTLLSDITRLDLGKRILDPRGIYRCNESTVQVHYRMC b03_lxPr_EHEE_08449_000000042_0001_46_50_57_61_P_._ems_ferrM_1916_0001_0001_0001_5_crosslinked
GQVFVLIQGGDPERLRELAERLGVPCVIRHGGGVVIWCHGGLSPEELEKLLKEVGVPHFDILTNP KIPIEELEDRVFVNCNTSITWVEGTVGTLLSDITRLDLGKRILDPRGIYRCNESTVQVHYRMC FerrR1R2_emsferr_fer_b0026_0012_0009_1_000000000_0001_0001_0009_crosslinked_4
GRVFVLLPGGDPELIRRVAEEIGGCIVIEGPGGQIAVVCEAPTPEEAEKLAELIVKEAGVPRFQIEVRG KIPIEELEDRVFVNCNTSITWVEGTVGTLLSDITRLDLGKRILDPRGIYRCNESTVQVHYRMC FerrR1R2_emsferr_fer_b0192_0008_0007_000000050_0001_0001_0009_crosslinked_2
TRCFVLVQGGDPELLRELAESLGVPVRLSTNGGKLVALLIEGGDPEEVRKLAEEIARKLGVPVDIICHG KIPIEELEDRVFVNCNTSITWVEGTVGTLLSDITRLDLGKRILDPRGIYRCNESTVQVHYRMC FerrR1R2_emsferr_fer_b0117_0017_1_0003_000000004_0001_0001_0009_crosslinked_1
GFVLCQIPGGSPEQIEELAKEAGVQFRWKDGGTVALAVESPNPEEVKRRLEELAKRLGVPITCFIWG KIPIEELEDRVFVNCNTSITWVEGTVGTLLSDITRLDLGKRILDPRGIYRCNESTVQVHYRMC FerrR1R2_emsferr__set4ferrBB_set4.2_fer_d1917_0024_0008_000000022_0001_0001_0006_crosslinked_0
EDVVVVGDDPELLRLIAEKAGVPLTGGDQGEWFLVGVDPEIVRELSEKLGIPVQVLTFR KIPIEELEDRVFVNCNTSITWVEGTVGTLLSDITRLDLGKRILDPRGIYRCNESTVQVHYRMC FerrR1R2_emsferr_fer_b0111_0005_0004_1_000000002_0001_0001_0003
SRVIIFLSNVDSEQATKLAKKVAPVSVIVRNNTYVSLTVTDVDPSQAKKIKKIINASRVLVRVS KIPIEELEDRVFVNCNTSITWVEGTVGTLLSDITRLDLGKRILDPRGIYRCNESTVQVHYRMC b03_lxPt_ems_ferrM_3359_0001_000000000_0001_4_8_58_60_P_._ems_ferrM_3751_0001_0003_0001_0001
PVFLVCKNADPRIIKKVASVVPEFIVIVLHENTVAVLLSDPTAAEKVRELVRKILQVSCTINK KIPIEELEDRVFVNCNTSITWVEGTVGTLLSDITRLDLGKRILDPRGIYRCNESTVQVHYRMC NewR1_ems_ferrM_3166_0002_000000029_0001_0001_0003_crosslinked_2
GQIFVEVKDPRVVELLKRCAGSLQVRHNHLDDIFVVVNADSCKKVADELRKNGVNVYVQP KIPIEELEDRVFVNCNTSITWVEGTVGTLLSDITRLDLGKRILDPRGIYRCNESTVQVHYRMC NewR1_ems_ferrM_4536_000000011_0001_0001_0003_crosslinked_2
DEVTKLAREAFELAAKLAEDDSRAKELFDTLVKIIAKATRSGDKETASKLLKTIIELLKRG KIPIEELEDRVFVNCNTSITWVEGTVGTLLSDITRLDLGKRILDPRGIYRCNESTVQVHYRMC NewR1_ems_3hM_3622_000000013_0001_0001_0001
GTCFVIVQGGDPRLVELIIEILGVPARVFELPGGQFAVLFPGVSPEEIEEALEKAGVPRYTIWCIG KIPIEELEDRVFVNCNTSITWVEGTVGTLLSDITRLDLGKRILDPRGIYRCNESTVQVHYRMC FerrR1R2_emsferr_fer_b0252_0052_0010_000000059_0001_0001_0004_crosslinked_0
TFFISVNADSKEVKKVCNSANARLDTSSDTFVLCSVDDPTLSEKVRRLLEKLAGSVFTNTT KIPIEELEDRVFVNCNTSITWVEGTVGTLLSDITRLDLGKRILDPRGIYRCNESTVQVHYRMC b03_lxPr_ems_ferrM_1761_000000008_0001_27_29_34_36_P_._ems_ferrM_2587_0001_0001_0001_12_crosslinked
CIVIWVGDPERIREALEKAGVPVNIIEWGGHVVVIVCVPTPEDLERLEKIIRELLPGVQIQIF KIPIEELEDRVFVNCNTSITWVEGTVGTLLSDITRLDLGKRILDPRGIYRCNESTVQVHYRMC FerrR1R2_emsferr_fer_b0001_0062_0010_1_000000012_0001_0001_0006_crosslinked_0
SDIQIVVLGGDPEKVKELARKLGVPVQHLEFGGNLIIFIDGGDPELLRELLERLGVPVSITEEP KIPIEELEDRVFVNCNTSITWVEGTVGTLLSDITRLDLGKRILDPRGIYRCNESTVQVHYRMC FerrR1R2_emsferr_fer_b0010_0028_0010_1_000000000_0001_0001_0009
DVWVVLRGVDPDLARKLAEKFNAFVLIQNNEVFILLHDPRAKQVSEDAKKYNVDVRFIE KIPIEELEDRVFVNCNTSITWVEGTVGTLLSDITRLDLGKRILDPRGIYRCNESTVQVHYRMC NewR1_ems_ferrM_2856_000000000_0001_0001_0009
GIFVICQVPDPEVLKEIVKELGVPFFEVPHGGKVLIAVEIPDPRLVELFERLVRELLPGAPCDVWEG KIPIEELEDRVFVNCNTSITWVEGTVGTLLSDITRLDLGKRILDPRGIYRCNESTVQVHYRMC FerrR1R2_emsferr_fer_b0056_0021_0001_000000009_0001_0001_0005_crosslinked_4
GELQVVFVGGDPEELKRLAKELGIPVHVQHLPGGQVFIFLPGLSPEEVEEIVKELGIPQVVVNEIG KIPIEELEDRVFVNCNTSITWVEGTVGTLLSDITRLDLGKRILDPRGIYRCNESTVQVHYRMC FerrR1R2_emsferr_fer_b0055_0016_0005_000000028_0001_0001_0004
GWVLFQGADPEVIKELAKRYGAPVVNRGGQVAVEVPNPDEIRELVELIERELGIPVEIWE KIPIEELEDRVFVNCNTSITWVEGTVGTLLSDITRLDLGKRILDPRGIYRCNESTVQVHYRMC FerrR1R2_emsferr_fer_b0047_0136_0009_000000013_0001_0001_0004
GEVVIVVEGGTEEIEERLRKALGVPVRVQTNGGRHIFFVVPGVSPEDAERAKKEAGPPRVQILHFG KIPIEELEDRVFVNCNTSITWVEGTVGTLLSDITRLDLGKRILDPRGIYRCNESTVQVHYRMC FerrR1R2_emsferr_fer_b0072_0059_0004_000000004_0001_0001_0003
TRAVAVHGPTPECEKVAEELEKRGIPVHHHRGGGRFILVQTDDPEEVRRLLEECGAHRVDISG KIPIEELEDRVFVNCNTSITWVEGTVGTLLSDITRLDLGKRILDPRGIYRCNESTVQVHYRMC FerrR1R2_emsferr_fer_b0076_0012_0004_000000000_0001_0001_0009_crosslinked_0
GIIIIFIDGGDPELLRELAERLGVPVTVLKEGGRVEIVILGGDPELVRRLAKELGVPVQVFEFG KIPIEELEDRVFVNCNTSITWVEGTVGTLLSDITRLDLGKRILDPRGIYRCNESTVQVHYRMC FerrR1R2_emsferr__set4ferrBB_set4.2_fer_d2005_0007_0004_000000011_0001_0001_0005
GTVVCAVTSPDPEKVKERIEKLLGPDRVEIHGGFVLLQVRVPSEEEAEKLVEEIERRLGVPIECQI KIPIEELEDRVFVNCNTSITWVEGTVGTLLSDITRLDLGKRILDPRGIYRCNESTVQVHYRMC FerrR1R2_emsferr_fer_b0122_0021_0009_2_000000035_0001_0001_0009_crosslinked_3
TQIFVHGCDPEVVREIAKKLGVPLHEIENPGGGIFLAIDGGDPEEVRRVVEERVGCPVHVNG KIPIEELEDRVFVNCNTSITWVEGTVGTLLSDITRLDLGKRILDPRGIYRCNESTVQVHYRMC FerrR1R2_emsferr_fer_b0045_0113_0005_000000036_0001_0001_0003_crosslinked_0
TVVCSVEVDDPNLAELVVKLAQPESGQIVTVPLGSIFVLLQGIDPTRCKEVGKIAGVSVVVITS KIPIEELEDRVFVNCNTSITWVEGTVGTLLSDITRLDLGKRILDPRGIYRCNESTVQVHYRMC b03_lxPt_ems_ferrC_327_000000006_0001_24_28_31_35_P_._ems_ferrM_3517_0001_0001_0002_0001_0001_16_crosslinked
GNIFVLCHVDSPEQVEELVKLVGIPVIEFRLPGGQVLLLIPGGSEEEVEEAIRRLGVPCFLNRNH KIPIEELEDRVFVNCNTSITWVEGTVGTLLSDITRLDLGKRILDPRGIYRCNESTVQVHYRMC FerrR1R2_emsferr_fer_b0207_0002_0006_000000016_0001_0001_0005_crosslinked_1
PVFFLGQGGDPELFRECIEKLGVKVRVFENGGRLIVVHVEGLSPEQVEEIKECLKELGVPRVDVKIH KIPIEELEDRVFVNCNTSITWVEGTVGTLLSDITRLDLGKRILDPRGIYRCNESTVQVHYRMC FerrR1R2_emsferr__set4ferrBB_set4.2_fer_d0637_0019_0006_000000026_0001_0001_0009_crosslinked_1
GQLICHVEDPEKLRRLAERLGVPVDINTWGGKSFFVVVRGVSPEEAEKLAKEVGAPSCWVTE KIPIEELEDRVFVNCNTSITWVEGTVGTLLSDITRLDLGKRILDPRGIYRCNESTVQVHYRMC FerrR1R2_emsferr__wRegister_mini_set2_0924_fer_b0405_0008_0006_000000050_0001_0001_0006_crosslinked_5
RLITISISVPDPELVKLLVKEAGGVILVTRGGTFVVHVPTPEAVERLEEAAKKLGVPFNVQTVS KIPIEELEDRVFVNCNTSITWVEGTVGTLLSDITRLDLGKRILDPRGIYRCNESTVQVHYRMC emsferr__set4ferrBB_set4.2_fer_d0162_0005_0003_000000050_0001_0009_0001
GTCVVAVLGGDPELIEEAAKELGVPRVDHGPNGFVLLQVEGVDPEEAKRIVKEIAGVPLVVVFCED KIPIEELEDRVFVNCNTSITWVEGTVGTLLSDITRLDLGKRILDPRGIYRCNESTVQVHYRMC FerrR1R2_emsferr_fer_b0027_0061_0009_1_000000020_0001_0001_0005_crosslinked_2
DIQCFVTSPDPELVREVAEKAGVPVTSFRNGGQVFIILNGLDPEFVKELRKLGIPVVCRGR KIPIEELEDRVFVNCNTSITWVEGTVGTLLSDITRLDLGKRILDPRGIYRCNESTVQVHYRMC FerrR1R2_emsferr_fer_b0065_0060_0006_000000011_0001_0001_0006_crosslinked_1
GQFVILVPGGDPELAKEVAKRLGVQVVEDGGRLFFLFQGGDEERVKEAVRLLEELVGIPARLHG KIPIEELEDRVFVNCNTSITWVEGTVGTLLSDITRLDLGKRILDPRGIYRCNESTVQVHYRMC FerrR1R2_emsferr_fer_b0107_0013_0005_000000021_0001_0001_0009
DREIVCLGGGDPEELRRYVEEIVGGPVQVFTFGGHVVLFVPGGTPEVEELLRELAKKLGIPVKCKTNQW KIPIEELEDRVFVNCNTSITWVEGTVGTLLSDITRLDLGKRILDPRGIYRCNESTVQVHYRMC FerrR1R2_emsferr_fer_b0086_0014_0001_000000046_0001_0001_0004_crosslinked_0
SHVFVFIEGPDPERLREEVKKLTGRVHTNHGEKGRTEIFVRGVDPEEVKELAERLGVPVQVFEFE KIPIEELEDRVFVNCNTSITWVEGTVGTLLSDITRLDLGKRILDPRGIYRCNESTVQVHYRMC FerrR1R2_emsferr_fer_b0085_0001_1_0009_000000036_0001_0001_0004
GQIWIFIPGGDPEEVRKLAEKLGVPVYTRRNGGRTALVVPGGDPEEVKKLAKELGVPVHVWTYP KIPIEELEDRVFVNCNTSITWVEGTVGTLLSDITRLDLGKRILDPRGIYRCNESTVQVHYRMC FerrR1R2_emsferr_fer_b0070_0010_0008_000000061_0001_0001_0009
GAVQILIEGITPELEEAVRLVRELGGRVRVERNGGFVIITIPGGSPELVELLIKLAGPPRLVVRIR KIPIEELEDRVFVNCNTSITWVEGTVGTLLSDITRLDLGKRILDPRGIYRCNESTVQVHYRMC FerrR1R2_emsferr_fer_b0082_0009_0009_1_000000045_0001_0001_0009
PIFVFCALGLSPEEVKEVAKILGVDRIHHDGGEIYLLIRVDSPEEVEEFERLVRELVPGVQCWVFHV KIPIEELEDRVFVNCNTSITWVEGTVGTLLSDITRLDLGKRILDPRGIYRCNESTVQVHYRMC FerrR1R2_emsferr_fer_b0026_0004_0010_000000023_0001_0001_0004_crosslinked_2
TQVILVNVPPEVVKQIASIVQATCTLVTQNNTKIFVICTSVDPKVAKDLGRTYNVRVYIFP KIPIEELEDRVFVNCNTSITWVEGTVGTLLSDITRLDLGKRILDPRGIYRCNESTVQVHYRMC b03_lxPr_ems_ferrM_1492_0001_000000028_0001_26_28_33_35_P_._ems_ferrM_3621_0001_0001_0001_0001_0001_8_crosslinked
EQIFVFIEVPDPELAREIAELLGPPRVHEHHGPGGQFFLALPGADPELAKEIAKRLGVPVTIITIG KIPIEELEDRVFVNCNTSITWVEGTVGTLLSDITRLDLGKRILDPRGIYRCNESTVQVHYRMC FerrR1R2_emsferr_fer_b0025_0045_0006_000000038_0001_0001_0003
GIIALSCEGGDPEEARRLLEEVLGVPVTVLEDGGDVFLLVQGGDPRLAEEARRLIEELLGVPCRVNVG KIPIEELEDRVFVNCNTSITWVEGTVGTLLSDITRLDLGKRILDPRGIYRCNESTVQVHYRMC FerrR1R2_emsferr__set4ferrBB_set4.2_fer_d0847_0001_0010_000000026_0001_0001_0009_crosslinked_1
GTCFLEVEIPDPELAKELARLLGVPVLRNGGTFFFLIQGGDPERVRKLAEELGVPVTVICTG KIPIEELEDRVFVNCNTSITWVEGTVGTLLSDITRLDLGKRILDPRGIYRCNESTVQVHYRMC FerrR1R2_emsferr_fer_b0072_0091_0010_000000051_0001_0001_0009_crosslinked_2
IEVFILVNSPEQAELVFKLVNAQHWWTLDNRQFAILVQVTSEEQMERIRRAAQKANADVVYRE KIPIEELEDRVFVNCNTSITWVEGTVGTLLSDITRLDLGKRILDPRGIYRCNESTVQVHYRMC NewR1_ems_ferrM_5719_0002_000000027_0001_0001_0005
SWFIVCRGADPSAVEDATRKLPVVIVHVQPGNQVVVLVDKEEGVERLTRLVKCESFQVQQR KIPIEELEDRVFVNCNTSITWVEGTVGTLLSDITRLDLGKRILDPRGIYRCNESTVQVHYRMC NewR1_ems_ferrM_1905_0001_000000000_0001_0001_0005_crosslinked_4
TNCFILVPGDPEEVVRLVKKLGVPVIVRRTGGQFVINVRGISPEEAEELERLIKELFPGITVVCSL KIPIEELEDRVFVNCNTSITWVEGTVGTLLSDITRLDLGKRILDPRGIYRCNESTVQVHYRMC FerrR1R2_emsferr__set4ferrBB_set4.2_fer_d1176_0004_0003_000000058_0001_0001_0003_crosslinked_1
GIIWVSCAGPDPEKILKLLKERLGVPDVRTGPHGEVYVGGLSPEEAERLARELGVPCQVLEFG KIPIEELEDRVFVNCNTSITWVEGTVGTLLSDITRLDLGKRILDPRGIYRCNESTVQVHYRMC FerrR1R2_emsferr_fer_b0132_0002_0007_1_000000003_0001_0001_0003_crosslinked_0
KTVQILIHDVDESAVEKFVKLLGADSVQQIENGFWVIRAKDTDPRRIETALKLANVKKAYVHV KIPIEELEDRVFVNCNTSITWVEGTVGTLLSDITRLDLGKRILDPRGIYRCNESTVQVHYRMC NewR1R2_ems_ferrM_3598_0001_000000023_0001_0001_0003
GFFACTLEGGDPEVVKEIARRLGVHVQENGGQLFVIYQGPNPEEVLELLRKLLKEHGIPSTCFIG KIPIEELEDRVFVNCNTSITWVEGTVGTLLSDITRLDLGKRILDPRGIYRCNESTVQVHYRMC FerrR1R2_emsferr_fer_b0022_0004_0001_1_000000002_0001_0001_0006_crosslinked_0
PALLVQIRVTDEEAKKIVDLLRQVGADVVRQGDTYVIFVEDPTAEEIVKEARKLGIEVTVEHHE KIPIEELEDRVFVNCNTSITWVEGTVGTLLSDITRLDLGKRILDPRGIYRCNESTVQVHYRMC NewR1R2_ems_ferrM_1005_000000028_0001_0001_0009
PYVCVVRVDDYQTVKELLSKVAQVKRVQVIEHNGKYTILFEKLDVKKAEKVAREIGARVVCETS KIPIEELEDRVFVNCNTSITWVEGTVGTLLSDITRLDLGKRILDPRGIYRCNESTVQVHYRMC b15_lxPr_ems_ferrM_2019_000000033_0001_5_7_53_59_P_._ems_ferrM_4633_0001_0001_0001_33_crosslinked
GQVLVNVEGGDPERLVKCLEELAGVPVDVVKNGGNVFVVLKGPDPEKLERAARICVELIGPPRFQIYVQN KIPIEELEDRVFVNCNTSITWVEGTVGTLLSDITRLDLGKRILDPRGIYRCNESTVQVHYRMC FerrR1R2_emsferr__wRegister_mini_set2_0924_fer_b0312_0010_0004_000000007_0001_0001_0004_crosslinked_0
DECSVLGDDPELLKELAELVGPPRIQTFEFGGHLVLFIDGGDPERCKEVAEELGLPVDVLG KIPIEELEDRVFVNCNTSITWVEGTVGTLLSDITRLDLGKRILDPRGIYRCNESTVQVHYRMC FerrR1R2_emsferr_fer_b0105_0016_1_0007_000000042_0001_0001_0003_crosslinked_2
TLVWVEVDDPEELRLVEELIGLPVEVIENGGKLHLLVQFPSPEEAERLKELIEELGIGVKVFIWG KIPIEELEDRVFVNCNTSITWVEGTVGTLLSDITRLDLGKRILDPRGIYRCNESTVQVHYRMC FerrR1R2_emsferr_fer_b0021_0022_0005_1_000000010_0001_0001_0005
GKVQVRIETPDPEKVRRLAEELGVPVTIWGGKFVLITFDNPELLEELVRLLGVPVQTRGVG KIPIEELEDRVFVNCNTSITWVEGTVGTLLSDITRLDLGKRILDPRGIYRCNESTVQVHYRMC FerrR1R2_emsferr_fer_b0147_0005_0005_000000013_0001_0001_0009
DIAILVGDPERIREALEKAGVPVNIRESGGNVFVLVQVPTPEDLERLEKIIRELLPGVTIITF KIPIEELEDRVFVNCNTSITWVEGTVGTLLSDITRLDLGKRILDPRGIYRCNESTVQVHYRMC FerrR1R2_emsferr_fer_b0001_0062_0010_1_000000005_0001_0001_0005
TEIFIIAPGGDPELIKELAERCGVPVTVNPLGPGRLFLVVHVRNEEERECVERLLRELLPGEVQNLEQP KIPIEELEDRVFVNCNTSITWVEGTVGTLLSDITRLDLGKRILDPRGIYRCNESTVQVHYRMC FerrR1R2_emsferr_fer_b0010_0013_0008_1_000000037_0001_0001_0003_crosslinked_3
GTIACEIPDPRNAEKLEELLGVPADLHKDGGTVFVLIQGVDPREVKRLAKELVPGVRCDVLE KIPIEELEDRVFVNCNTSITWVEGTVGTLLSDITRLDLGKRILDPRGIYRCNESTVQVHYRMC FerrR1R2_emsferr_fer_b0006_0010_1_0004_000000013_0001_0001_0009_crosslinked_2
TRCQVRINGGDPEEARKAMEKIGPVHLFTNPSGFILVAVGGDEEEVRRLAEELARKLGVPIHVHCTG KIPIEELEDRVFVNCNTSITWVEGTVGTLLSDITRLDLGKRILDPRGIYRCNESTVQVHYRMC FerrR1R2_emsferr_fer_b0027_0060_0007_1_000000024_0001_0001_0009_crosslinked_1
GRLWVLLEGGDPEVVKECAKILGVLVVESGGRIFFLYQGPNPEEVLEELKKCLKRHGIPVVLIVG KIPIEELEDRVFVNCNTSITWVEGTVGTLLSDITRLDLGKRILDPRGIYRCNESTVQVHYRMC FerrR1R2_emsferr_fer_b0022_0004_0003_000000017_0001_0001_0009_crosslinked_3
GTIFVLIEGGDPRLLELIEEILGVPLNETKIPGGQVAVEFPGVSPEEVEEALRRAGVPRFQVNVNG KIPIEELEDRVFVNCNTSITWVEGTVGTLLSDITRLDLGKRILDPRGIYRCNESTVQVHYRMC FerrR1R2_emsferr_fer_b0252_0052_0005_1_000000045_0001_0001_0009
TACQVIIRTGDPELVRLLEEALGVPNVSTTTGPGGFVVIKVECPDPEELKRRVEKITEELGVPVYIQGG KIPIEELEDRVFVNCNTSITWVEGTVGTLLSDITRLDLGKRILDPRGIYRCNESTVQVHYRMC FerrR1R2_emsferr__set4ferrBB_set4.2_fer_d0877_0018_0010_000000053_0001_0001_0003_crosslinked_2
GEVFCIFNGNTPELKELLEELKKLGAPVHHRGGQVLVLVPDPERLKELIERLGIPVHCLTTP KIPIEELEDRVFVNCNTSITWVEGTVGTLLSDITRLDLGKRILDPRGIYRCNESTVQVHYRMC FerrR1R2_emsferr_fer_b0042_0016_0003_000000023_0001_0001_0009_crosslinked_0
GPLFIAIRTDDPELVKELARELGIPCVEQPAPGGGVQLFCIGPDPELLKELLRLINPPHWDSQTNG KIPIEELEDRVFVNCNTSITWVEGTVGTLLSDITRLDLGKRILDPRGIYRCNESTVQVHYRMC FerrR1R2_emsferr_fer_b0025_0021_0002_1_000000022_0001_0001_0004_crosslinked_1
GWIMVLIVNEEAKKCVSIAKKVPLVKVHTWNNKFYLIEVHDERALRLIEECLKRGNVRFVIRD KIPIEELEDRVFVNCNTSITWVEGTVGTLLSDITRLDLGKRILDPRGIYRCNESTVQVHYRMC Attempt1_ems_ferrM_6695_0001_000000001_0001_0001_0004_crosslinked_0
TQVVVLLPPTPEVEKVLKELRENGVKVDVVKDGGQIFVLLRGISPELLEELKKKLPGVIIITHE KIPIEELEDRVFVNCNTSITWVEGTVGTLLSDITRLDLGKRILDPRGIYRCNESTVQVHYRMC FerrR1R2_emsferr_fer_b0036_0012_0009_000000015_0001_0001_0009
GRIFVVCNGGDPEVIRELAKRAGVPVTEHEQPGGVLIIRVPGLDPELVKEAEEEYGIPCFVFERP KIPIEELEDRVFVNCNTSITWVEGTVGTLLSDITRLDLGKRILDPRGIYRCNESTVQVHYRMC FerrR1R2_emsferr_fer_b0115_0041_0009_000000003_0001_0001_0009_crosslinked_1
GHIVIVGGNPECLREVAEEGVGRVNEVHGESGQVQFLLEVKTPEEEERIRELAKECGVEQILIFG KIPIEELEDRVFVNCNTSITWVEGTVGTLLSDITRLDLGKRILDPRGIYRCNESTVQVHYRMC FerrR1R2_emsferr_fer_b0060_0069_0009_1_000000020_0001_0001_0009_crosslinked_1
SQCQVLVEDPELLELFVKVAGPPRFQIVRQGGLVFVLLHFDTEEEIRESLRRAREVLGGPVRITCTG KIPIEELEDRVFVNCNTSITWVEGTVGTLLSDITRLDLGKRILDPRGIYRCNESTVQVHYRMC FerrR1R2_emsferr_fer_b0156_0004_0005_000000055_0001_0001_0009_crosslinked_2
GFVLVQGGVSPEELEKLAKLCGAPRVVVRRGPGGAVVLFIHGGDPECIRRLVEELKEKLGIPIRVQIIG KIPIEELEDRVFVNCNTSITWVEGTVGTLLSDITRLDLGKRILDPRGIYRCNESTVQVHYRMC FerrR1R2_emsferr_fer_b0156_0001_0009_1_000000000_0001_0001_0009_crosslinked_1
GFILIQGGDPELLRKLVELAGLPCIIVEQGGEIVLACRVTSPEVEELIKEAIELLGVPVRVNRR KIPIEELEDRVFVNCNTSITWVEGTVGTLLSDITRLDLGKRILDPRGIYRCNESTVQVHYRMC FerrR1R2_emsferr_fer_b0136_0006_0010_1_000000004_0001_0001_0005_crosslinked_2
GLIACELPGVSPEQIKELRKEIGVPVVVENGGTFFLLLQGGSPEDVKRALEKLGIPTICIETE KIPIEELEDRVFVNCNTSITWVEGTVGTLLSDITRLDLGKRILDPRGIYRCNESTVQVHYRMC FerrR1R2_emsferr_fer_b0072_0071_0004_000000023_0001_0001_0009_crosslinked_1
GYLVIIAVDDPELAELLRECLGVQKVSRWGGEVILLFHGPSPEELERLARECIELLGVPVQVIIFEL KIPIEELEDRVFVNCNTSITWVEGTVGTLLSDITRLDLGKRILDPRGIYRCNESTVQVHYRMC FerrR1R2_emsferr_fer_b0026_0003_0007_000000013_0001_0001_0005_crosslinked_0
SHCLVEINIKDPSVQQVAEVANPEHFQTVKNGDTIFLLLRDADYRLIERASKELGIELRVLCRE KIPIEELEDRVFVNCNTSITWVEGTVGTLLSDITRLDLGKRILDPRGIYRCNESTVQVHYRMC NewR1_ems_ferrM_1766_000000049_0001_0001_0003_crosslinked_2
PCLLVIFIPGNEERFKELIEELGGRVTITKGPLGLIIVIVPGLDPEELREVVEKLEEELGLPIQVFEFCR KIPIEELEDRVFVNCNTSITWVEGTVGTLLSDITRLDLGKRILDPRGIYRCNESTVQVHYRMC FerrR1R2_emsferr_fer_b0011_0014_0007_000000012_0001_0001_0006_crosslinked_3
GSVALACRGPTEEIEEELKKYGIPLMTREGGGKQVFFFGLDPELARKLAEELEKKHGVPCDVQVHD KIPIEELEDRVFVNCNTSITWVEGTVGTLLSDITRLDLGKRILDPRGIYRCNESTVQVHYRMC FerrR1R2_emsferr_fer_b0056_0043_0009_1_000000026_0001_0001_0003_crosslinked_4
SEVAIFVLLDDPNLAKLVAKLIQVRDIITSNGKIFLLVKVDDKDTARKGVESAGVRVVVRSSD KIPIEELEDRVFVNCNTSITWVEGTVGTLLSDITRLDLGKRILDPRGIYRCNESTVQVHYRMC NewR1_ems_ferrM_7046_0001_000000028_0001_0001_0001
PVQVFCEVPDPELVKLIAELAGLPLFLLHNGGIFVIIRGPDPELIRRAIELAEELLGIPVRCVIQRG KIPIEELEDRVFVNCNTSITWVEGTVGTLLSDITRLDLGKRILDPRGIYRCNESTVQVHYRMC FerrR1R2_emsferr_fer_b0072_0050_0009_1_000000000_0001_0001_0006_crosslinked_0
GEVFIVVTDPEAAKVAKKMGRIQIYEIDGQVIVAVQASSDEEAKKLSKTIHDLAPNADVVVW KIPIEELEDRVFVNCNTSITWVEGTVGTLLSDITRLDLGKRILDPRGIYRCNESTVQVHYRMC NewR1R2_ems_ferrM_1295_0002_000000007_0001_0001_0004
GEVSILINGPDPELVREFAECLGAPVITFGGRHFIVNLEVPDPEEAKRLVEECVKLLGIPVKLIIHG KIPIEELEDRVFVNCNTSITWVEGTVGTLLSDITRLDLGKRILDPRGIYRCNESTVQVHYRMC FerrR1R2_emsferr_fer_b0027_0020_0010_000000061_0001_0001_0006_crosslinked_1
GDIFVVVKGPDPDKAREIVKSAGAPCYTHEEGGKEFQFFCGGLSPEQLKRLEELARRLGIPFSWTGNG KIPIEELEDRVFVNCNTSITWVEGTVGTLLSDITRLDLGKRILDPRGIYRCNESTVQVHYRMC FerrR1R2_emsferr_fer_b0115_0009_0001_2_000000018_0001_0001_0003_crosslinked_2
GTCFVLVPDPRNIELVKKELGVPEVIETGGVLFIVRQGVDPEEIERIRELAERLGIPVICIG KIPIEELEDRVFVNCNTSITWVEGTVGTLLSDITRLDLGKRILDPRGIYRCNESTVQVHYRMC FerrR1R2_emsferr_fer_b0015_0024_0010_000000002_0001_0001_0006_crosslinked_2
LVVFVHVPSDELVEEARKLLGAPDINTRGGKDFFVLVQGVDPERLRRAKKLLEELGIPVIEKR KIPIEELEDRVFVNCNTSITWVEGTVGTLLSDITRLDLGKRILDPRGIYRCNESTVQVHYRMC FerrR1R2_emsferr_fer_b0060_0096_0009_000000046_0001_0001_0009
GIIFILCQGPDPEKLREVAKEVGVPIVVEWTGPGGRVAVALHGGDPELVREIAEKLGIPCDVITWE KIPIEELEDRVFVNCNTSITWVEGTVGTLLSDITRLDLGKRILDPRGIYRCNESTVQVHYRMC FerrR1R2_emsferr_fer_b0025_0009_1_0009_000000011_0001_0001_0003_crosslinked_3
GHIAIIIIGITPEVEEVLEELRKLGIRVTRNGGQVVINVPTEELVEIVEKLLREAGVPQIIVHTDG KIPIEELEDRVFVNCNTSITWVEGTVGTLLSDITRLDLGKRILDPRGIYRCNESTVQVHYRMC FerrR1R2_emsferr_fer_b0087_0030_0010_000000000_0001_0001_0005
GCFVLIHVPDPELARLILELIGPPVIITREGGGIQIIIHGIDPEEVRRLVEELAKKLGVPVRVDIVCH KIPIEELEDRVFVNCNTSITWVEGTVGTLLSDITRLDLGKRILDPRGIYRCNESTVQVHYRMC FerrR1R2_emsferr_fer_b0057_0028_0010_1_000000005_0001_0001_0004_crosslinked_1
SQCFVLVDAPPEAAKRVKKLIGAVVTSTTNGRIFLSITAPTSHLAERLLKEALGVPVITICTE KIPIEELEDRVFVNCNTSITWVEGTVGTLLSDITRLDLGKRILDPRGIYRCNESTVQVHYRMC b15_lxPr_ems_ferrM_3278_000000050_0001_4_6_33_35_P_._ems_ferrM_1949_0001_0001_0001_0001_42_crosslinked
TVIVAVLDGDCEYVKELAKWAKAKVQCKDNRFILLRADTDKLKEVWKKVKSYGARVVVIEE KIPIEELEDRVFVNCNTSITWVEGTVGTLLSDITRLDLGKRILDPRGIYRCNESTVQVHYRMC NewR1_ems_ferrM_4141_0001_000000029_0001_0001_0009_crosslinked_3
GFIFIVVRGGDPELIKELRRKLGGVIVIELPGGQIIVLVKGGDPEEVKEVLRELSEKLGVPFQVVTW KIPIEELEDRVFVNCNTSITWVEGTVGTLLSDITRLDLGKRILDPRGIYRCNESTVQVHYRMC FerrR1R2_emsferr_fer_b0202_0018_1_0010_000000032_0001_0001_0004
TTIFIQGPDPEKLEECAERVGGKFHTFRGPGGSVLVFLHGGDPEEFRRCLKRLLPDVPVDVI KIPIEELEDRVFVNCNTSITWVEGTVGTLLSDITRLDLGKRILDPRGIYRCNESTVQVHYRMC FerrR1R2_emsferr_fer_b0001_0008_0010_1_000000029_0001_0001_0004_crosslinked_0
DQVAILVHGGDPELLREAKELIGGVDVIRWGGQVFLLFRGGDPELLRKIEELLRKRGVPVWVERIG KIPIEELEDRVFVNCNTSITWVEGTVGTLLSDITRLDLGKRILDPRGIYRCNESTVQVHYRMC FerrR1R2_emsferr__set4ferrBB_set4.2_fer_d0522_0035_0002_000000005_0001_0001_0006
GLLFIVVKDPRLAKTVAKMVNAIRVTQNGDQILILVRVSDDDECRQLSEVVKKYAPEASVSCT KIPIEELEDRVFVNCNTSITWVEGTVGTLLSDITRLDLGKRILDPRGIYRCNESTVQVHYRMC NewR1R2_ems_ferrM_3068_0001_000000005_0001_0001_0006_crosslinked_1
GQVFITVEGGDPELLKELEKCIGVPVDIWENGGKIIFLLVRGGDPEELKKCLKELGIPRVRLIVKG KIPIEELEDRVFVNCNTSITWVEGTVGTLLSDITRLDLGKRILDPRGIYRCNESTVQVHYRMC FerrR1R2_emsferr_fer_b0027_0011_0010_000000013_0001_0001_0009_crosslinked_5
GQVSVVITGGSPEVVELLVKVAGVPCQLFEFGGILALSCEVPDPEEVKRRLEEAVERLGLPIKVVIGP KIPIEELEDRVFVNCNTSITWVEGTVGTLLSDITRLDLGKRILDPRGIYRCNESTVQVHYRMC FerrR1R2_emsferr__set4ferrBB_set4.2_fer_d0702_0025_0006_000000034_0001_0001_0009_crosslinked_5
EVFCLIQGGDPRLLEELFRRLGLPVRLEKNGGFVAVHIPGGSPEEARRLAEEARRRLGVPRIDCVVW KIPIEELEDRVFVNCNTSITWVEGTVGTLLSDITRLDLGKRILDPRGIYRCNESTVQVHYRMC FerrR1R2_emsferr_fer_b0097_0065_0004_000000002_0001_0001_0009_crosslinked_5
IFILLKIDDYQRAQEVAKKVNANVSTSTSGDTIVVSIHVNDPTVLELAEKLAKKAGVSRVDIKP KIPIEELEDRVFVNCNTSITWVEGTVGTLLSDITRLDLGKRILDPRGIYRCNESTVQVHYRMC b03_lxPr_ems_ferrM_1761_000000008_0001_27_29_34_36_P_._ems_ferrM_1467_0001_0001_0001
GVDIALTVEDPEEAARLLEELCGVPVHTQRNGGQLFVFVRGCDPELVKEVAERLGVPIVLIFGG KIPIEELEDRVFVNCNTSITWVEGTVGTLLSDITRLDLGKRILDPRGIYRCNESTVQVHYRMC FerrR1R2_emsferr_fer_b0125_0002_0009_1_000000027_0001_0001_0006_crosslinked_5
TQVFIQIDLDVRLVQTLAEQVNARVDSITNNGDFFVLIKGIPPDTARTLAKRVLPEVIVVVR KIPIEELEDRVFVNCNTSITWVEGTVGTLLSDITRLDLGKRILDPRGIYRCNESTVQVHYRMC NewR1R2_ems_ferrM_3861_000000033_0001_0001_0004
GEVFVLVQGGSPELVERIKELLPGCHVIRNGGTFFFLCTGPDPEELERLVRRAVESLGLPVDVIVHG KIPIEELEDRVFVNCNTSITWVEGTVGTLLSDITRLDLGKRILDPRGIYRCNESTVQVHYRMC FerrR1R2_emsferr_fer_b0102_0015_0002_000000012_0001_0001_0005_crosslinked_4
RVIVLIRVDDENVAKTVSKCAGVKRSQILHEGDQIFLILTFETPELAKRAQKCAQNADVVVRSA KIPIEELEDRVFVNCNTSITWVEGTVGTLLSDITRLDLGKRILDPRGIYRCNESTVQVHYRMC b03_lxPr_ems_ferrM_892_000000055_0001_26_28_35_41_P_._ems_ferrC_978_0001_0001_0001_16_crosslinked
DEVIIVQVPDPEAAKRACKEAGVPVFEGERGAVECSVRTPEELEIVRRILEELGVPFEVQRFEF KIPIEELEDRVFVNCNTSITWVEGTVGTLLSDITRLDLGKRILDPRGIYRCNESTVQVHYRMC FerrR1R2_emsferr_fer_b0026_0011_0003_1_000000005_0001_0001_0003_crosslinked_0
GRVVVAINGITPELEEVLREVKKLGARIHTRPEGVITIEVPDPERLRELLERAGVQVFVFNIE KIPIEELEDRVFVNCNTSITWVEGTVGTLLSDITRLDLGKRILDPRGIYRCNESTVQVHYRMC FerrR1R2_emsferr_fer_b0042_0007_1_0005_000000036_0001_0001_0009
GIVFFEGLDPEEAKELAKELGIPVDVHEQPGQGRAVLFQGDPEELRKLAERLGVPVHIFG KIPIEELEDRVFVNCNTSITWVEGTVGTLLSDITRLDLGKRILDPRGIYRCNESTVQVHYRMC FerrR1R2_emsferr_fer_b0240_0026_0005_000000010_0001_0001_0003
PVTVVVNVDDPTIAKQVAKKYNARQRTNNGIIFVFIHVDDEREAREIAERISKEFQIQVFVFSL KIPIEELEDRVFVNCNTSITWVEGTVGTLLSDITRLDLGKRILDPRGIYRCNESTVQVHYRMC NewR1_ems_ferrM_985_0002_000000055_0001_0001_0005
TQVIVQVRNATDEFSELVKKLAGDVIIVKSDGRIFIVLKNEEAAKTAAKYAQIRVKVERKP KIPIEELEDRVFVNCNTSITWVEGTVGTLLSDITRLDLGKRILDPRGIYRCNESTVQVHYRMC NewR1R2_ems_ferrM_6918_0002_000000001_0001_0001_0003
GQVILICRGGTPEEVEEIARLAGVPVVLREDGGRRLFVLLTGVSPEEVKEIIEKLGVPCKVVGG KIPIEELEDRVFVNCNTSITWVEGTVGTLLSDITRLDLGKRILDPRGIYRCNESTVQVHYRMC FerrR1R2_emsferr_fer_b0022_0034_0003_1_000000037_0001_0001_0004_crosslinked_0
LTLVVNVPTPECAEELAKLLGVEVKTGQTGWVFVLAPGVSPEEAEEILRRVSEECGIPVQVFVFE KIPIEELEDRVFVNCNTSITWVEGTVGTLLSDITRLDLGKRILDPRGIYRCNESTVQVHYRMC FerrR1R2_emsferr_fer_b0006_0013_0003_1_000000019_0001_0001_0004_crosslinked_2
GTVSIRVPDPRGAETCARIVGARVQIITWNNKEFFVLITTDDVDRVLKCVKDIDPRATVIVV KIPIEELEDRVFVNCNTSITWVEGTVGTLLSDITRLDLGKRILDPRGIYRCNESTVQVHYRMC b15_lxPr_ems_ferrM_2019_000000033_0001_1_5_53_59_P_._ems_ferrM_7064_0001_0001_0001_0001_41_crosslinked
SIAIEFSNDPKAKTCLEVAKSFGVQVITHNHTSYFVVANDPSVKKAVECAKKLGADVIIVSI KIPIEELEDRVFVNCNTSITWVEGTVGTLLSDITRLDLGKRILDPRGIYRCNESTVQVHYRMC NewR1R2_ems_ferrM_3029_000000013_0001_0001_0004_crosslinked_5
GHCIIWGGNPELLREVAEEGVGRVTEHHGESGQVVFLLEVKTPEEEERIRELAKEAGVEQIQCFG KIPIEELEDRVFVNCNTSITWVEGTVGTLLSDITRLDLGKRILDPRGIYRCNESTVQVHYRMC FerrR1R2_emsferr_fer_b0060_0069_0009_1_000000009_0001_0001_0009_crosslinked_2
QCAILIDSPSAKEVWKYLHKVGYPVTIVSHDNKKYFVFVEATEIAKRVAKTYFPNAIIVCV KIPIEELEDRVFVNCNTSITWVEGTVGTLLSDITRLDLGKRILDPRGIYRCNESTVQVHYRMC NewR1_ems_ferrM_7012_000000059_0001_0001_0004_crosslinked_1
GQVFITVCGGDPELLKELEKLIGVPVDIWENGGKCIFLLVRGGDPEELKKILKELGIPRVRLIVKG KIPIEELEDRVFVNCNTSITWVEGTVGTLLSDITRLDLGKRILDPRGIYRCNESTVQVHYRMC FerrR1R2_emsferr_fer_b0027_0011_0010_000000013_0001_0001_0009_crosslinked_1
TERYTFTLDPSQVAEVIERLLGDPKARECVEKAVKEGRSRVTCSVSLRIILFVSGTRVIVIIV KIPIEELEDRVFVNCNTSITWVEGTVGTLLSDITRLDLGKRILDPRGIYRCNESTVQVHYRMC b03_lxPt_ems_ferrC_2309_000000021_0001_2_4_57_61_P_._ems_f4m_8_0001_0001_0001_29_crosslinked
SEEECEELVKKLGLPPEAERVCRLLVELVEKKGLPPRTLELLLRWVAAAARHNPEALREAEETAR KIPIEELEDRVFVNCNTSITWVEGTVGTLLSDITRLDLGKRILDPRGIYRCNESTVQVHYRMC same_NewR1_ems_3hC_1128_000000002_0001_0001_2_4_-_98b698347975d7ded3bae54680cdb108_0001_1_0001_0001_0001_49_crosslinked
GIVQIWVPDPELAREIAERLGVPCRELTSGGQIVFFICPGVDPEEVKRLSEELGVPVRIIG KIPIEELEDRVFVNCNTSITWVEGTVGTLLSDITRLDLGKRILDPRGIYRCNESTVQVHYRMC FerrR1R2_emsferr__wRegister_mini_set2_0924_fer_b0405_0007_0008_000000023_0001_0001_0006_crosslinked_0
GETFVLIQDPDPEVLRLVEEVFGPPRVIEIGGTLFLLITGLTEEELKELRRLLEELGIPVDIRTGP KIPIEELEDRVFVNCNTSITWVEGTVGTLLSDITRLDLGKRILDPRGIYRCNESTVQVHYRMC FerrR1R2_emsferr_fer_b0117_0027_1_0002_000000027_0001_0001_0003
SPDDYVKKLIEVVKTVAHEELAKAIEEWLKKASPRAKKLISAAVKQLPPRTVATFLVWVKKAA KIPIEELEDRVFVNCNTSITWVEGTVGTLLSDITRLDLGKRILDPRGIYRCNESTVQVHYRMC b03_lxH_ems_3hM_2343_000000016_0001_28_34_H_._ems_4hM_2596_0001_0001_0001_0001
GRVVCIFAGPDPERIVRLLKELVGAPRLHKGPNGQVVVGGVSPEECEELREKLGVPVQVFEFG KIPIEELEDRVFVNCNTSITWVEGTVGTLLSDITRLDLGKRILDPRGIYRCNESTVQVHYRMC FerrR1R2_emsferr_fer_b0132_0002_0008_000000001_0001_0001_0009_crosslinked_1
DVQVSCEVPDPEKALELIRKAVGPPRVQVHIRGGFVLVQIRGGTEEAVKLVEEILKELGVPRCVIIVE KIPIEELEDRVFVNCNTSITWVEGTVGTLLSDITRLDLGKRILDPRGIYRCNESTVQVHYRMC FerrR1R2_emsferr_fer_b0127_0002_0004_000000022_0001_0001_0003_crosslinked_1
GDVFVFIQGGDPRLAELIAECLGVPVIIQELPGGQFVVVFPGVSPEEVEECLKEAGVPSFQVVTEG KIPIEELEDRVFVNCNTSITWVEGTVGTLLSDITRLDLGKRILDPRGIYRCNESTVQVHYRMC FerrR1R2_emsferr_fer_b0252_0052_0007_000000018_0001_0001_0004_crosslinked_0
SQIAVVLGGDPRLLEELAKKVGPPRITLVRNGGEVFLLINGGDPELAKELCKELKEITGEGRCVILG KIPIEELEDRVFVNCNTSITWVEGTVGTLLSDITRLDLGKRILDPRGIYRCNESTVQVHYRMC FerrR1R2_emsferr__set4ferrBB_set4.2_fer_d0876_0016_0006_000000035_0001_0001_0006_crosslinked_1
GDLFCLIRGPDPELVERLLKEIVPDVIIFRNGGQIIVLVRGPDPERLEELIRELLKRNGIPVDCVIGP KIPIEELEDRVFVNCNTSITWVEGTVGTLLSDITRLDLGKRILDPRGIYRCNESTVQVHYRMC FerrR1R2_emsferr_fer_b0027_0069_0002_000000047_0001_0001_0009_crosslinked_2
DQIILVGSPEQIEKFARICGYPVNRIRSGGTLFVSFRGVDPECVKEAAKLAGVPVWIQG KIPIEELEDRVFVNCNTSITWVEGTVGTLLSDITRLDLGKRILDPRGIYRCNESTVQVHYRMC FerrR1R2_emsferr_fer_b0090_0127_0010_1_000000014_0001_0001_0006_crosslinked_3
GRLQIAVLGGSPELEELAELLKKLGLTVIRQPLGGQLFLALEVTTPELEEEIRRLLKELGIPAVNHRTHG KIPIEELEDRVFVNCNTSITWVEGTVGTLLSDITRLDLGKRILDPRGIYRCNESTVQVHYRMC FerrR1R2_emsferr_fer_b0130_0003_0005_000000011_0001_0001_0009
GFVLIRDVDPRIAKTLAKLVNARCFVWKEGNHVAVACEVEDPEKAKQLYKLAQKIGVPVQVVD KIPIEELEDRVFVNCNTSITWVEGTVGTLLSDITRLDLGKRILDPRGIYRCNESTVQVHYRMC NewR1_ems_ferrM_2171_0001_000000041_0001_0001_0004_crosslinked_0
GECFVLIQGGDPRIEEIARELEKLGLRVDTVRWGGELAVALRVTTPEIEKLLRELLKELGIPNVDHHCQG KIPIEELEDRVFVNCNTSITWVEGTVGTLLSDITRLDLGKRILDPRGIYRCNESTVQVHYRMC FerrR1R2_emsferr_fer_b0130_0003_0001_1_000000060_0001_0001_0009_crosslinked_2
TEVFILVPSPECLELLEELVKKLGGRVIVIPLPGGQIAVQIPGLSPELAKELVELLEKLCGVPVDVIIRN KIPIEELEDRVFVNCNTSITWVEGTVGTLLSDITRLDLGKRILDPRGIYRCNESTVQVHYRMC FerrR1R2_emsferr_fer_b0081_0018_0005_1_000000021_0001_0001_0004_crosslinked_1
CNVEVFFLGISPEVLEEIERLAGVPVIKIRNGGQLVVVFHGISPEQAEKIRELAEEAGVPVNIVRWC KIPIEELEDRVFVNCNTSITWVEGTVGTLLSDITRLDLGKRILDPRGIYRCNESTVQVHYRMC FerrR1R2_emsferr_fer_b0025_0032_0003_000000032_0001_0001_0003_crosslinked_0
KEVFCFFKDVDPRVVKELAKQFNAIVFVWTDNGRIAVALRNVDPTVSELASKIAQVPVDCITWP KIPIEELEDRVFVNCNTSITWVEGTVGTLLSDITRLDLGKRILDPRGIYRCNESTVQVHYRMC NewR1_ems_ferrC_550_000000024_0001_0001_0004_crosslinked_3
TVFVVFRVDDKDTAQEGAKKVAGVTVLLVRDGDTFVVVLSNVDPRLVEKVFKLVNASSVQVVES KIPIEELEDRVFVNCNTSITWVEGTVGTLLSDITRLDLGKRILDPRGIYRCNESTVQVHYRMC b15_lxPr_ems_ferrM_3790_0002_000000034_0001_3_7_58_60_P_._ems_ferrM_3941_0002_0001_0001_0001
GVFVVVHIPDPRLAEEIERLGPGLILVRLPGGQFAFHVETPEELEILEKILKELGIPFQTETN KIPIEELEDRVFVNCNTSITWVEGTVGTLLSDITRLDLGKRILDPRGIYRCNESTVQVHYRMC FerrR1R2_emsferr_fer_b0052_0007_0008_1_000000007_0001_0001_0005
GDVFCLGHDPEELRRFVELLGIPDVIEIKLPGGQFAVLIPGVSPELVKRAIELVPLPCIVRL KIPIEELEDRVFVNCNTSITWVEGTVGTLLSDITRLDLGKRILDPRGIYRCNESTVQVHYRMC FerrR1R2_emsferr_fer_b0195_0022_1_0003_000000019_0001_0001_0004_crosslinked_3
GTVFCFVRVPDPEKVARLLQKLLGGVKVEIRGGREVLLQLRGGSPELARRLLKELGVPGHCQVQG KIPIEELEDRVFVNCNTSITWVEGTVGTLLSDITRLDLGKRILDPRGIYRCNESTVQVHYRMC FerrR1R2_emsferr__wRegister_mini_set2_0924_fer_b0042_0003_0009_000000029_0001_0001_0009_crosslinked_3
TEVFILVTTDDPRISEYISKFAQVTVIISSGHIFITTHDPNLAKLVETAARQNNVRVDILTTR KIPIEELEDRVFVNCNTSITWVEGTVGTLLSDITRLDLGKRILDPRGIYRCNESTVQVHYRMC b03_lxPr_ems_ferrM_1761_000000008_0001_27_29_34_36_P_._ems_ferrM_2141_0002_0001_0002_0001_0001
TRIFILCQGGDPELLREIVEKLGVPVRTFTVGGKVIAIEVRGGDPELLKKRLEELAERLGVPCDVQVHG KIPIEELEDRVFVNCNTSITWVEGTVGTLLSDITRLDLGKRILDPRGIYRCNESTVQVHYRMC FerrR1R2_emsferr_fer_b0117_0017_1_0005_000000003_0001_0001_0009_crosslinked_0
PRVFVFCRNPSPKLEELVKLLQRFGAVVLTRGNQLFIELSGASKEIAKTVVENAGVTCTVVVHG KIPIEELEDRVFVNCNTSITWVEGTVGTLLSDITRLDLGKRILDPRGIYRCNESTVQVHYRMC b15_lxPt_ems_ferrM_7252_000000070_0001_2_4_32_38_P_._ems_ferrM_1914_0001_0001_0001_52_crosslinked
GEVFCLVTVPNPELLEEIAKRLGVPVYIQGGQIALSGVDPEELKEVAKELGVPVQCIEHG KIPIEELEDRVFVNCNTSITWVEGTVGTLLSDITRLDLGKRILDPRGIYRCNESTVQVHYRMC FerrR1R2_emsferr_fer_b0072_0081_0001_1_000000033_0001_0001_0004_crosslinked_3
DAVVVIGDDPECLRLIAEEAGVPVHGGEDGKVYLTGVDPEIVKELSKECGVPVQVIRFD KIPIEELEDRVFVNCNTSITWVEGTVGTLLSDITRLDLGKRILDPRGIYRCNESTVQVHYRMC FerrR1R2_emsferr_fer_b0111_0005_0002_1_000000003_0001_0001_0003_crosslinked_1
GDVFVIIVGGSPEEVEELAKRLGVTSIERNGGQFFLRVGLDPEEVERVIKELGVPVQVVESG KIPIEELEDRVFVNCNTSITWVEGTVGTLLSDITRLDLGKRILDPRGIYRCNESTVQVHYRMC FerrR1R2_emsferr_fer_b0117_0016_0001_000000031_0001_0001_0005
DQEERSTKFVEELAKRAKKNPRAHRMATKFIRHLIEDAKKRNDEKAIRILQKAEKVLEDVYKS KIPIEELEDRVFVNCNTSITWVEGTVGTLLSDITRLDLGKRILDPRGIYRCNESTVQVHYRMC new-topo_NewR1_ems_4hC_2677_0001_000000005_0001_0001_2_4_-_ems_3hM_483_0001_0001_0001
PICVLIFSGDDEQVKKAQEVAKKFGAFVKTLGDTIFIVVKGISEEDAKKLQKVANVTVTITCTS KIPIEELEDRVFVNCNTSITWVEGTVGTLLSDITRLDLGKRILDPRGIYRCNESTVQVHYRMC b03_lxPr_ems_ferrM_3925_0001_000000042_0001_2_8_35_41_P_._ems_ferrM_1821_0001_0001_0001_14_crosslinked
TERYRYDLDPSQVAEVIERLLGDPKAREAVEKAVKEGREHVQVRVSRKIILFINGDLVLVIID KIPIEELEDRVFVNCNTSITWVEGTVGTLLSDITRLDLGKRILDPRGIYRCNESTVQVHYRMC NewR1_ems_f4m_8_000000013_0001_0001_0005
GQIFIFVDGPDPEKLKKVVEEVVGRPVHVWTGGGVSVAVYVDGSEEECKRLAEEIERRLGVPVWCIVLG KIPIEELEDRVFVNCNTSITWVEGTVGTLLSDITRLDLGKRILDPRGIYRCNESTVQVHYRMC FerrR1R2_emsferr_fer_b0086_0018_0003_1_000000002_0001_0001_0005_crosslinked_4
GFVTCAIPGGDPEELKEVIKEAGVPVYVQEDGGKLQLVFLGVSPEELEELLKKYGIPVRCEGT KIPIEELEDRVFVNCNTSITWVEGTVGTLLSDITRLDLGKRILDPRGIYRCNESTVQVHYRMC FerrR1R2_emsferr_fer_b0022_0050_0002_1_000000028_0001_0001_0001_crosslinked_1
RFVLVNVPDPRLAEELARRLGAPLTTNGGPDGQIHFMVGGVSPERAKEVAEKFEKELGIPVFVQG KIPIEELEDRVFVNCNTSITWVEGTVGTLLSDITRLDLGKRILDPRGIYRCNESTVQVHYRMC FerrR1R2_emsferr_fer_b0225_0041_0003_000000003_0001_0001_0005
GTVVFAVTSPDPEKVKERIEKLLGPDRVEIHGGFVLLQVRVPSEEECEKLVEEIERRLGVPIEVQC KIPIEELEDRVFVNCNTSITWVEGTVGTLLSDITRLDLGKRILDPRGIYRCNESTVQVHYRMC FerrR1R2_emsferr_fer_b0122_0021_0009_2_000000035_0001_0001_0009_crosslinked_0
PSECIIVVGVDPREVEEIAKELGVQVFIFPGGGVVVVVPDPRLVEELERKLGGVKVQCQGH KIPIEELEDRVFVNCNTSITWVEGTVGTLLSDITRLDLGKRILDPRGIYRCNESTVQVHYRMC FerrR1R2_emsferr_fer_b0056_0007_0004_000000045_0001_0001_0005_crosslinked_2
GHVAVFVETDDPEVVKELEKIAGKVDVIELPGGTIAVSLLFPDPELARELLEELERRYGVPVQVFSFG KIPIEELEDRVFVNCNTSITWVEGTVGTLLSDITRLDLGKRILDPRGIYRCNESTVQVHYRMC FerrR1R2_emsferr_fer_b0115_0052_0006_000000006_0001_0001_0003
PQVIVFVKGVSPELIEKIKEIVGVPCHETKNGGHVEVACIGVSPEQAELVRELAEKHGVPVFILRSE KIPIEELEDRVFVNCNTSITWVEGTVGTLLSDITRLDLGKRILDPRGIYRCNESTVQVHYRMC FerrR1R2_emsferr_fer_b0025_0032_0006_1_000000031_0001_0001_0009_crosslinked_2
DVCLIHVESPEAAELFLRVVGGGQVVERGGKIFILVQGVSPEVLEEARREAEKKGPVHIICVL KIPIEELEDRVFVNCNTSITWVEGTVGTLLSDITRLDLGKRILDPRGIYRCNESTVQVHYRMC FerrR1R2_emsferr_fer_b0066_0043_0007_000000000_0001_0001_0006_crosslinked_1
TNISIFVRVPDPDKVRELCERLGGQVLVFPGGHVLIVVTSPEQRELCKELLRELGVPRISTQEQG KIPIEELEDRVFVNCNTSITWVEGTVGTLLSDITRLDLGKRILDPRGIYRCNESTVQVHYRMC FerrR1R2_emsferr_fer_b0102_0002_0008_1_000000048_0001_0001_0005_crosslinked_1
SILCFVVVPTPEDVEEIKKIVPNTKVWEFGGKQFILALRVPSPEELERLEELLRRLGIPFRCEGR KIPIEELEDRVFVNCNTSITWVEGTVGTLLSDITRLDLGKRILDPRGIYRCNESTVQVHYRMC FerrR1R2_emsferr_fer_b0050_0028_0007_1_000000050_0001_0001_0005_crosslinked_3
SQVMLRVPDTPEARELVRLLEERGVFVVPNGPGEIFLLGGDPELFRKLIEELGVPVRFIVQG KIPIEELEDRVFVNCNTSITWVEGTVGTLLSDITRLDLGKRILDPRGIYRCNESTVQVHYRMC FerrR1R2_emsferr_fer_b0126_0013_1_0009_000000000_0001_0001_0004
GWLAVQVKGGDPEEVCELLEKAIGPPRVDCITGPGGRVFVLFNVPDPEEARKRAERVLREEGGFPFRIFVWE KIPIEELEDRVFVNCNTSITWVEGTVGTLLSDITRLDLGKRILDPRGIYRCNESTVQVHYRMC FerrR1R2_emsferr_fer_b0222_0010_0001_1_000000000_0001_0001_0003_crosslinked_2
TVQVYVHVETPEQLEELKKLGYPVTVLRDGGSLFVAIPGLDPEEARRIAEELGIPVYVQGG KIPIEELEDRVFVNCNTSITWVEGTVGTLLSDITRLDLGKRILDPRGIYRCNESTVQVHYRMC FerrR1R2_emsferr_fer_b0230_0061_0008_000000015_0001_0001_0009
GVFVVIRVEDPEELRRLIEELCGVPVIIQRAGGTVQVYISGCDPELARKLAKELGVPVQIITR KIPIEELEDRVFVNCNTSITWVEGTVGTLLSDITRLDLGKRILDPRGIYRCNESTVQVHYRMC FerrR1R2_emsferr_fer_b0035_0023_0008_1_000000038_0001_0001_0004_crosslinked_2
TGALACLVGLDPEEVKEIAKELGVPVQIIEFPGGIVFVAIPGGDEEEVKKLLEKAGGGKCHRQEF KIPIEELEDRVFVNCNTSITWVEGTVGTLLSDITRLDLGKRILDPRGIYRCNESTVQVHYRMC FerrR1R2_emsferr_fer_b0146_0005_0009_000000001_0001_0001_0001_crosslinked_0
SIEDKVLKLAQDCVSTGDPTLVKKLLRLFNKDPDSAKKASKRLRKKYGLIHELSRLCAKAAAS KIPIEELEDRVFVNCNTSITWVEGTVGTLLSDITRLDLGKRILDPRGIYRCNESTVQVHYRMC b03_lxH_HHH_eva_0027_000000016_0001_46_51_H_._ems_4hM_1555_0002_0001_0001_0001_3_crosslinked
PKFLVFRCTSPEGAKIVSELFRRNGAIVYIQNGRHVIVQINSEEAEKVVELVERTLPECRYQEV KIPIEELEDRVFVNCNTSITWVEGTVGTLLSDITRLDLGKRILDPRGIYRCNESTVQVHYRMC NewR1_ems_ferrM_2988_0001_000000019_0001_0001_0009_crosslinked_5
SILIFVSNVDPRLAEIISRLCNVPVTIHEFKDSQVFVSFTNADPNCIETAAKRLQVKFNIDSS KIPIEELEDRVFVNCNTSITWVEGTVGTLLSDITRLDLGKRILDPRGIYRCNESTVQVHYRMC b03_lxPt_ems_ferrM_1967_0002_000000014_0001_4_6_32_36_P_._ems_ferrM_2760_0001_0001_0001_24_crosslinked
PETTIVVRVEDIDKLTKCADEVGAPFSVSRLGDTFVVIFEDANPDKVKTCAKKVGARVSVFTQS KIPIEELEDRVFVNCNTSITWVEGTVGTLLSDITRLDLGKRILDPRGIYRCNESTVQVHYRMC b15_lxPr_ems_ferrC_722_000000054_0001_2_6_57_63_P_._ems_ferrC_722_0001_0001_0001_44_crosslinked
GLVAVLVDNPEAARELARLLGVPVIENPGNGIFVLIQGVDPEEIKRVLELLEEIAGRVIVIRG KIPIEELEDRVFVNCNTSITWVEGTVGTLLSDITRLDLGKRILDPRGIYRCNESTVQVHYRMC FerrR1R2_emsferr__wRegister_mini_set2_0924_fer_b0181_0013_0002_000000018_0001_0001_0003
GTVFFACRTPNPEIFEEIAKELGVPFELLENPGGELFLVVQGGDPELLKELAEKLGIPCTINPTG KIPIEELEDRVFVNCNTSITWVEGTVGTLLSDITRLDLGKRILDPRGIYRCNESTVQVHYRMC FerrR1R2_emsferr_fer_b0010_0059_0001_000000040_0001_0001_0004_crosslinked_0
HCAIVGGDPEVLKEIAEKLGVPFDLVTTGGTEVFLVVQGGDPELLRKLKEEIRKKYPGIRIVCR KIPIEELEDRVFVNCNTSITWVEGTVGTLLSDITRLDLGKRILDPRGIYRCNESTVQVHYRMC FerrR1R2_emsferr__set4ferrBB_set4.2_fer_d0871_0007_0001_000000014_0001_0001_0009_crosslinked_2
GLIFCLLNGPNPELVEELARRLGLPVEVQGGRQFILLLRVPDPEEAKKLIEELSKKLGLPVLCVIQG KIPIEELEDRVFVNCNTSITWVEGTVGTLLSDITRLDLGKRILDPRGIYRCNESTVQVHYRMC FerrR1R2_emsferr_fer_b0027_0020_0004_1_000000016_0001_0001_0009_crosslinked_2
SLLVFIVGGDPKVEKLAKLAGVKKIRIIGGQNVLLHGADPELAREAAEKLGIPNLRVNTE KIPIEELEDRVFVNCNTSITWVEGTVGTLLSDITRLDLGKRILDPRGIYRCNESTVQVHYRMC FerrR1R2_emsferr_fer_b0142_0026_0007_000000021_0001_0001_0003
GHVSIEVPDPRCAETAARIVGARVQIVTHSNTNVFVLISTDDVDRVLKLVKDICPRAIVVVN KIPIEELEDRVFVNCNTSITWVEGTVGTLLSDITRLDLGKRILDPRGIYRCNESTVQVHYRMC b03_lxPr_ems_ferrM_7294_0001_000000002_0001_3_5_54_56_P_._ems_ferrM_7064_0001_0001_0001_0001_0001_11_crosslinked
SIECFVVVPTPEDVEEIKKIVPNTKVWEFGGKQFVLALRVPSPEELERLEELLRRLGIPWICEGR KIPIEELEDRVFVNCNTSITWVEGTVGTLLSDITRLDLGKRILDPRGIYRCNESTVQVHYRMC FerrR1R2_emsferr_fer_b0050_0028_0007_1_000000039_0001_0001_0005_crosslinked_2
TTVSILIDYDVRCVQTLAEQANAKVDVRTENGRFFVLITGIPPDTARTLAKRCQPTVIVIVV KIPIEELEDRVFVNCNTSITWVEGTVGTLLSDITRLDLGKRILDPRGIYRCNESTVQVHYRMC b15_lxPt_ems_ferrM_4004_0002_000000020_0001_24_30_33_37_P_._ems_ferrM_3861_0001_0001_0001_0001_37_crosslinked
QVLCVVRGATEEAVKIVRKLYPSADVQFSNNNVFVLVADPTAAKQISKVLASVAQAQEVHCIV KIPIEELEDRVFVNCNTSITWVEGTVGTLLSDITRLDLGKRILDPRGIYRCNESTVQVHYRMC NewR1_ems_ferrM_2563_0002_000000012_0001_0001_0009_crosslinked_0
TGELFVICGLDPEEVKEIAKELGVPVIIVKSPGGQVVVVIPGGDEEEVKKLLEKCGGGDIHETRE KIPIEELEDRVFVNCNTSITWVEGTVGTLLSDITRLDLGKRILDPRGIYRCNESTVQVHYRMC FerrR1R2_emsferr_fer_b0146_0005_0009_000000014_0001_0001_0004_crosslinked_0
GRLQFLILGLDPEEVRRLEEEFPGCKVQEHGGKFIIVNCTTPEAEEELRRIVKKLGVPLYEQPDG KIPIEELEDRVFVNCNTSITWVEGTVGTLLSDITRLDLGKRILDPRGIYRCNESTVQVHYRMC FerrR1R2_emsferr_fer_b0012_0005_0001_000000014_0001_0001_0009_crosslinked_2
SQVVLLVDDVRLVQWVAKQANVECQVVQNPSGKYFVVCRGIDPRLAEELAKRAQVIVFVHP KIPIEELEDRVFVNCNTSITWVEGTVGTLLSDITRLDLGKRILDPRGIYRCNESTVQVHYRMC NewR1R2_ems_ferrC_700_000000008_0001_0001_0009_crosslinked_1
TQVILNCEGGDPEEVKEAAKKVGPGFQVVERGGNIFIVIRGGDPELLRELLERLGIPCHLFGGG KIPIEELEDRVFVNCNTSITWVEGTVGTLLSDITRLDLGKRILDPRGIYRCNESTVQVHYRMC FerrR1R2_emsferr_fer_b0252_0051_0001_000000019_0001_0001_0004_crosslinked_0
GEVLLNCLGLDPELIRELVERGPGIQVLKFGGIVVIVVSDPELVRLLRELCERLGLPFDEYPLP KIPIEELEDRVFVNCNTSITWVEGTVGTLLSDITRLDLGKRILDPRGIYRCNESTVQVHYRMC FerrR1R2_emsferr_fer_b0100_0041_0003_1_000000008_0001_0001_0009_crosslinked_4
GKVVVICFGGDPELIREAAKSVGAPLHTTGGRVFLIRVPSPELAELLERLVGCPQVFIFTRG KIPIEELEDRVFVNCNTSITWVEGTVGTLLSDITRLDLGKRILDPRGIYRCNESTVQVHYRMC FerrR1R2_emsferr_fer_b0057_0009_0003_000000055_0001_0001_0009_crosslinked_0
GNVFIVIKGGDPRLIQEVAKRLGVPVWHDGGTVAVLLQGGSEEELEEIRRLVPGRVIIFESR KIPIEELEDRVFVNCNTSITWVEGTVGTLLSDITRLDLGKRILDPRGIYRCNESTVQVHYRMC FerrR1R2_emsferr_fer_b0012_0069_0008_000000048_0001_0001_0004
PVILCVVKDERIAREVAKEVNAKVQVQQDGDTYFVILKGASPEVAKKVRERYPDVRCNLVP KIPIEELEDRVFVNCNTSITWVEGTVGTLLSDITRLDLGKRILDPRGIYRCNESTVQVHYRMC NewR1_ems_ferrM_1486_000000033_0001_0001_0003_crosslinked_0
QTYQLFVTVKSPEHAEKIARLAATASFVIDGRSLVISVEGYEPEYVKKIVKSQEAKVLSLTL KIPIEELEDRVFVNCNTSITWVEGTVGTLLSDITRLDLGKRILDPRGIYRCNESTVQVHYRMC b15_lxPr_HEEH_22687_000000002_0001_26_30_35_39_P_._ems_ferrM_4346_0002_0001_0001_0001
PVFLVFTDLDPRVSEKIKKLAGNVIIVKLPGTQYAVLFAAPEFVQIAQKLAKKAGVKFQIWG KIPIEELEDRVFVNCNTSITWVEGTVGTLLSDITRLDLGKRILDPRGIYRCNESTVQVHYRMC NewR1_ems_ferrM_5750_0001_000000033_0001_0001_0006
GECFVTVTGGDPEELRRLLEELAGVPVILVTYGGQVAVLLHGPDPERLERAARIALELLGPPRSQVNCDK KIPIEELEDRVFVNCNTSITWVEGTVGTLLSDITRLDLGKRILDPRGIYRCNESTVQVHYRMC FerrR1R2_emsferr__wRegister_mini_set2_0924_fer_b0312_0010_0006_000000006_0001_0001_0006_crosslinked_4
LFVAIHTKEVDKAREIAARAAGECQVVQNGDTYFVLCRASSPEVLKIVESARSLGVTLNVRP KIPIEELEDRVFVNCNTSITWVEGTVGTLLSDITRLDLGKRILDPRGIYRCNESTVQVHYRMC NewR1_ems_ferrM_2616_0001_000000022_0001_0001_0009_crosslinked_0
GFIVIRGDDPEELKRLAEKLGVPCYVRKEGGTVQIFCDVSPEEAEELEKEAGLPVDIWK KIPIEELEDRVFVNCNTSITWVEGTVGTLLSDITRLDLGKRILDPRGIYRCNESTVQVHYRMC FerrR1R2_emsferr_fer_b0240_0005_0001_000000001_0001_0001_0009_crosslinked_2
TRSITIWVPDPDVVEEAAERAGVPVIKFGGHVVINVRNEEEAERVKELLEELGVPFEEHTMEK KIPIEELEDRVFVNCNTSITWVEGTVGTLLSDITRLDLGKRILDPRGIYRCNESTVQVHYRMC FerrR1R2_emsferr_fer_b0146_0035_0003_000000002_0001_0001_0009
SEWIQVSVPDPECAEIAARKAGVPWHEGQTGTVEILVKTPEELEIVRKILEECGVPFEVQTWRF KIPIEELEDRVFVNCNTSITWVEGTVGTLLSDITRLDLGKRILDPRGIYRCNESTVQVHYRMC FerrR1R2_emsferr_fer_b0026_0011_0006_000000001_0001_0001_0003_crosslinked_7
LLFCVLHGGDPEVIREVVERFGGRVIIIRIGGQIVVLVEAPTPELAKEAAEIAKELSPGPIDCRTE KIPIEELEDRVFVNCNTSITWVEGTVGTLLSDITRLDLGKRILDPRGIYRCNESTVQVHYRMC FerrR1R2_emsferr_fer_b0097_0010_1_0006_000000009_0001_0001_0004_crosslinked_2
GLVLCFILGVDDRVRKAAKVAGVHSYSESNGTLSLRISVPDPKKAVEIIQKIAKAPSVYCRILP KIPIEELEDRVFVNCNTSITWVEGTVGTLLSDITRLDLGKRILDPRGIYRCNESTVQVHYRMC b03_lxPt_ems_ferrM_3528_000000048_0001_2_6_57_59_P_._ems_ferrM_6747_0001_0001_0002_0001_25_crosslinked
SKLARKLIKLVRKGEIPPEEIVELLRRIEEKLGSPKLSKELAKFIESALEKYDPELARELRELLK KIPIEELEDRVFVNCNTSITWVEGTVGTLLSDITRLDLGKRILDPRGIYRCNESTVQVHYRMC b15_lxH_HHH_eva_0379_000000032_0001_12_20_H_._0a05c040d8143571a239e03ab9d5afdd_0001_1_0001_0001_0001
GQFILVVHVEDPEELARLLARLAGVPVHILKGGGLSVFLLGISPEVAREAAEILGVPRVHVREFG KIPIEELEDRVFVNCNTSITWVEGTVGTLLSDITRLDLGKRILDPRGIYRCNESTVQVHYRMC FerrR1R2_emsferr_fer_d0041_0002_0004_000000000_0001_0001_0003
TFVACRGADPNLVKSLVSKANVSVITIVTNGVIHVFVNVKDEKAEKLASTAVQLSNARCIVFE KIPIEELEDRVFVNCNTSITWVEGTVGTLLSDITRLDLGKRILDPRGIYRCNESTVQVHYRMC NewR1_ems_ferrM_4283_0001_000000027_0001_0001_0004_crosslinked_2
PHCFIVVDDPTLAEQVARVLLDDVDIQTSLGRVFILIQNVDPRLAKEVRDKFNANVICIF KIPIEELEDRVFVNCNTSITWVEGTVGTLLSDITRLDLGKRILDPRGIYRCNESTVQVHYRMC NewR1R2_ems_ferrM_3161_000000005_0001_0001_0006_crosslinked_3
GQVIVVVNGTTPEGEELARLLGVPWVRKSPGGLIFLLVRTPDPEKLREELRRLVEELGLPPFKVIV KIPIEELEDRVFVNCNTSITWVEGTVGTLLSDITRLDLGKRILDPRGIYRCNESTVQVHYRMC FerrR1R2_emsferr_fer_b0047_0098_0003_000000046_0001_0001_0005
TCFILVQIKDPRIEEVSKIAQKLGVRVTRSPGDAYAFEVDDPTACKLVVDLARSLGARVTIVG KIPIEELEDRVFVNCNTSITWVEGTVGTLLSDITRLDLGKRILDPRGIYRCNESTVQVHYRMC NewR1R2_ems_ferrM_3025_000000002_0001_0001_0006_crosslinked_2
GRLQFFILGLDPEEVRRLEEEFPGVRVDVWGGDFILVAITTPEAEEELRRIVKKLGVPVYEQPSG KIPIEELEDRVFVNCNTSITWVEGTVGTLLSDITRLDLGKRILDPRGIYRCNESTVQVHYRMC FerrR1R2_emsferr_fer_b0012_0005_0001_000000006_0001_0001_0003
SSVFIQVDDPNVAKKVSKIVSKYPCIVIRNPDNEWFILCKGADPDEVTKLAREVGATVIVLR KIPIEELEDRVFVNCNTSITWVEGTVGTLLSDITRLDLGKRILDPRGIYRCNESTVQVHYRMC b15_lxPr_ems_ferrM_4082_0001_000000030_0001_5_7_32_36_P_._ems_ferrM_3343_0001_0002_0001_0001_43_crosslinked
NVQILCLGGDPEELKKLAKELGVPVDEWRNPGGDTFILINGGDPEELRKLAEELGVPCVHTTG KIPIEELEDRVFVNCNTSITWVEGTVGTLLSDITRLDLGKRILDPRGIYRCNESTVQVHYRMC FerrR1R2_emsferr_fer_b0005_0024_0002_1_000000001_0001_0001_0006_crosslinked_0
TIVFIVVKDYRYAKKCAETAGVDSVFIIQLPNNTYFVIVIVNNPEVVKLVEKCAQNVNLFTQ KIPIEELEDRVFVNCNTSITWVEGTVGTLLSDITRLDLGKRILDPRGIYRCNESTVQVHYRMC NewR1_ems_ferrM_1519_000000032_0001_0001_0003_crosslinked_3
DTLQVFCHGGDPEQLRELAKKFGVPVFVLENPGGGIFILITGLTPEAEEELRELAKRLGVPCNVQKTR KIPIEELEDRVFVNCNTSITWVEGTVGTLLSDITRLDLGKRILDPRGIYRCNESTVQVHYRMC FerrR1R2_emsferr_fer_b0145_0007_0006_000000017_0001_0001_0006_crosslinked_4
GRVFVIVRGGSPELIEELIKELGVPKCQVKEFGGRQFVLVCDGGDPEEVRKVLRKGVPRVLVRG KIPIEELEDRVFVNCNTSITWVEGTVGTLLSDITRLDLGKRILDPRGIYRCNESTVQVHYRMC FerrR1R2_emsferr_fer_b0062_0021_0006_2_000000017_0001_0001_0006_crosslinked_0
TVVLFVELDGTEELEILVELIRRLGIPVTVYGGRLVLVQGDDPEELKRVLEEAEKIAGRPVNFVITTE KIPIEELEDRVFVNCNTSITWVEGTVGTLLSDITRLDLGKRILDPRGIYRCNESTVQVHYRMC FerrR1R2_emsferr_fer_b0088_0010_0006_000000004_0001_0001_0001
PLELFILVGLSPEECKELAKLLGVKQIFRFGGHCVLAVEVDNPEEVEKLEEIARKFVPGVRIVWRER KIPIEELEDRVFVNCNTSITWVEGTVGTLLSDITRLDLGKRILDPRGIYRCNESTVQVHYRMC FerrR1R2_emsferr_fer_b0026_0004_0010_1_000000004_0001_0001_0004_crosslinked_1
SEWFVIVRTDDPTLAKQCIKYANVKIATTVNGIFFLRVDSEEAAKLISECAKKANVHFDIISHP KIPIEELEDRVFVNCNTSITWVEGTVGTLLSDITRLDLGKRILDPRGIYRCNESTVQVHYRMC NewR1_ems_ferrM_4110_0002_000000058_0001_0001_0006_crosslinked_3
CQLLISIEGDTPELKEALKEIRKLGVTVRKDGGNVFVVVPPDPRVQELVRRLLEEVGVPFRVIENC KIPIEELEDRVFVNCNTSITWVEGTVGTLLSDITRLDLGKRILDPRGIYRCNESTVQVHYRMC FerrR1R2_emsferr_fer_b0042_0044_0005_1_000000000_0001_0001_0009_crosslinked_1
SEVFILVQGADVRLVQKVANLVGARVIIRNGVVAIRVPVDDPRIAKKVADEIRKIAQVPVEVHG KIPIEELEDRVFVNCNTSITWVEGTVGTLLSDITRLDLGKRILDPRGIYRCNESTVQVHYRMC NewR1R2_ems_ferrM_1256_000000045_0001_0001_0009
GTFFLVFEGDTPELRKILEELKKKGVDVIHRGGEIFVLIQGGTEEEIEELLREAGVPSRVIVHK KIPIEELEDRVFVNCNTSITWVEGTVGTLLSDITRLDLGKRILDPRGIYRCNESTVQVHYRMC FerrR1R2_emsferr_fer_b0042_0047_0010_1_000000005_0001_0001_0009
KHVSLLGLPPEAAKTVSKVCKAKVDIRTEGDRFFVLFSGADPKCVTELVLKISGAIVVVIG KIPIEELEDRVFVNCNTSITWVEGTVGTLLSDITRLDLGKRILDPRGIYRCNESTVQVHYRMC b03_lxPt_ems_ferrM_4004_0002_000000020_0001_24_30_33_37_P_._ems_ferrM_6258_0001_0001_0001_0001_32_crosslinked
PECAVFLKDADPTAVRKLAESYNVRVDSQNNRWVLLLGVEPEVAKKIAKIAGVSHIFIHCQY KIPIEELEDRVFVNCNTSITWVEGTVGTLLSDITRLDLGKRILDPRGIYRCNESTVQVHYRMC Attempt1_ems_ferrM_2325_0001_000000011_0001_0001_0003_crosslinked_2
GQVDVVIRGQTPCLEKVLEELKKLGAQVIHFPDGHVVVQVPDPEKAEELLRRCGVKVTVRTLN KIPIEELEDRVFVNCNTSITWVEGTVGTLLSDITRLDLGKRILDPRGIYRCNESTVQVHYRMC FerrR1R2_emsferr_fer_b0042_0007_1_0001_000000012_0001_0001_0009_crosslinked_2
GFVAVVCEGGDPELLKLVAKEAGVDRVQIKEHGGKEFFLLLQGGDPELVKEALKRLGPPRCRVFIP KIPIEELEDRVFVNCNTSITWVEGTVGTLLSDITRLDLGKRILDPRGIYRCNESTVQVHYRMC FerrR1R2_emsferr_fer_b0067_0005_0002_000000021_0001_0001_0009_crosslinked_3
TEIFCLVQGGDPELLRELAESLGVPVRLNTVGGKLVALRIEGGDPEEVRKLAEEIARKLGVPVDCITHG KIPIEELEDRVFVNCNTSITWVEGTVGTLLSDITRLDLGKRILDPRGIYRCNESTVQVHYRMC FerrR1R2_emsferr_fer_b0117_0017_1_0003_000000000_0001_0001_0006_crosslinked_1
DHVAILLEGGDPELLRELAEKIAGNCFLHEVPNGQIFVLCNGGDPELLRRLKELVPSPLRIVEG KIPIEELEDRVFVNCNTSITWVEGTVGTLLSDITRLDLGKRILDPRGIYRCNESTVQVHYRMC FerrR1R2_emsferr_fer_b0082_0004_0002_000000014_0001_0001_0009_crosslinked_3
GDCVVTVETPDPEKFEEVAERLGVPVDVWGGFVSITGVDPEELKELAKELGVPVQIFCFG KIPIEELEDRVFVNCNTSITWVEGTVGTLLSDITRLDLGKRILDPRGIYRCNESTVQVHYRMC FerrR1R2_emsferr_fer_b0072_0081_0009_000000034_0001_0001_0009_crosslinked_0
SQVIIIVSDPNVAKKVSKIVSKYPFVVRQSPASLIIIVVTGADPDEVTKLAREVGATVHVQR KIPIEELEDRVFVNCNTSITWVEGTVGTLLSDITRLDLGKRILDPRGIYRCNESTVQVHYRMC b03_lxPr_ems_ferrM_3803_0001_000000017_0001_25_29_32_34_P_._ems_ferrM_3343_0001_0001_0001
GQVALLCEFGDPRVKELLEELGVDVRKDGGRLFVLVTGLSPEEIEKIIKLAGVPRCIVIHQG KIPIEELEDRVFVNCNTSITWVEGTVGTLLSDITRLDLGKRILDPRGIYRCNESTVQVHYRMC FerrR1R2_emsferr_fer_b0147_0030_0010_000000009_0001_0001_0003_crosslinked_2
GQIIILVHVPDPEKLARLLQKLLGGVDIWINGGRELFLVLRGGSPEEVERVLKELGVPGRVIVLG KIPIEELEDRVFVNCNTSITWVEGTVGTLLSDITRLDLGKRILDPRGIYRCNESTVQVHYRMC FerrR1R2_emsferr__wRegister_mini_set2_0924_fer_b0042_0003_0002_000000037_0001_0001_0004
GTLICIVHGGDPRLIELIEEFLGVPVQTIEFPGGHILLAFPGVSPEELEEALKEAGVPRFFCDERG KIPIEELEDRVFVNCNTSITWVEGTVGTLLSDITRLDLGKRILDPRGIYRCNESTVQVHYRMC FerrR1R2_emsferr_fer_b0252_0052_0007_1_000000009_0001_0001_0003_crosslinked_0
KFCSITINGSPEEVEEIKEVAGVRYEQEDGGRIQLLFPLSEESVRLIRELFPGVRVFCRG KIPIEELEDRVFVNCNTSITWVEGTVGTLLSDITRLDLGKRILDPRGIYRCNESTVQVHYRMC FerrR1R2_emsferr__set4ferrBB_set4.2_fer_d1461_0013_0001_000000007_0001_0001_0009_crosslinked_2
GECQVAIPGLSPELAEELAKLAGVPVDVQTWGGKEVFVLITGLSPELLELIKELGGILVVWCQG KIPIEELEDRVFVNCNTSITWVEGTVGTLLSDITRLDLGKRILDPRGIYRCNESTVQVHYRMC FerrR1R2_emsferr_fer_b0025_0033_0001_000000013_0001_0001_0004_crosslinked_2
GAIALEFPGISPEQVELLRRIIGVPVVRENGGTIFFLLQGGSPERIEKAIKEAGIPVRVFEWE KIPIEELEDRVFVNCNTSITWVEGTVGTLLSDITRLDLGKRILDPRGIYRCNESTVQVHYRMC FerrR1R2_emsferr_fer_b0072_0071_0004_1_000000002_0001_0001_0004
KFILVNVDNTEKAKQISEEAKSYGANVNHDGDKIAIFIRNEEVARRLAKYVDPNAKVQSID KIPIEELEDRVFVNCNTSITWVEGTVGTLLSDITRLDLGKRILDPRGIYRCNESTVQVHYRMC Attempt1_ems_ferrM_2846_0001_000000013_0001_0001_0004
THFAVEVDDCRIARTLSKLVGVKSWQLVKNNGKCFVLLKVDDPDSAKKAVKTVNANVVVHE KIPIEELEDRVFVNCNTSITWVEGTVGTLLSDITRLDLGKRILDPRGIYRCNESTVQVHYRMC NewR1_ems_ferrM_3368_000000048_0001_0001_0009_crosslinked_5
TTVFVLVQGPNAEEACKLIIELLGIPARCVKVGGTVALEVPGLDPEEIERVVKEVERELGVPIDILIHE KIPIEELEDRVFVNCNTSITWVEGTVGTLLSDITRLDLGKRILDPRGIYRCNESTVQVHYRMC FerrR1R2_emsferr_fer_b0087_0001_0004_000000003_0001_0001_0009_crosslinked_2
GTIVFALEGGDPREIKKLAEELGLPCHVERLGGFVLVQCPGGTPEQAELVVKRLRELGVKRIFVIG KIPIEELEDRVFVNCNTSITWVEGTVGTLLSDITRLDLGKRILDPRGIYRCNESTVQVHYRMC FerrR1R2_emsferr_fer_b0137_0032_0006_1_000000005_0001_0001_0009_crosslinked_5
GQVRFRVEVPNPELCEELERRLGIPVNIRGGDCFFLLKGGDPEEVRRIIEELGLPVIVIKKG KIPIEELEDRVFVNCNTSITWVEGTVGTLLSDITRLDLGKRILDPRGIYRCNESTVQVHYRMC FerrR1R2_emsferr_fer_b0072_0091_0005_1_000000045_0001_0001_0003_crosslinked_2
QTIIACNVPDPEAAKRAAKKVGVPVTKGNDGRVTIDVRTPEELEIVRRLLEELGVPFRCFTIRN KIPIEELEDRVFVNCNTSITWVEGTVGTLLSDITRLDLGKRILDPRGIYRCNESTVQVHYRMC FerrR1R2_emsferr_fer_b0026_0011_0004_1_000000007_0001_0001_0004_crosslinked_0
PVVVFVEGGDPELIKEVAERAGVPVHHHGGTILLQGVDPELARRLSELLEKRYGVRVFWITE KIPIEELEDRVFVNCNTSITWVEGTVGTLLSDITRLDLGKRILDPRGIYRCNESTVQVHYRMC FerrR1R2_emsferr__wRegister_mini_set2_0924_fer_b0022_0020_0005_000000047_0001_0001_0009
GTIFVLICVPDPEEAKELAKLIGAPVWRDGGCVFLLVQGGDPEEVRRLVEELAKRLGVPLIVIVGG KIPIEELEDRVFVNCNTSITWVEGTVGTLLSDITRLDLGKRILDPRGIYRCNESTVQVHYRMC FerrR1R2_emsferr_fer_b0072_0005_0001_1_000000000_0001_0001_0004_crosslinked_1
SQIIIVVSVDDPSLAKQAQKIVGDARVITLPGGQIFIFFHADPTVAEILRDTLQVNVWVHHVP KIPIEELEDRVFVNCNTSITWVEGTVGTLLSDITRLDLGKRILDPRGIYRCNESTVQVHYRMC NewR1R2_ems_ferrM_1994_000000007_0001_0001_0009
DQCAVFFNGGDPEVVRELAKRLGVPVYERESGGRLVLAIFGGDPEEAKRVAKENGIPVQVHCHR KIPIEELEDRVFVNCNTSITWVEGTVGTLLSDITRLDLGKRILDPRGIYRCNESTVQVHYRMC FerrR1R2_emsferr_fer_b0010_0028_0003_1_000000024_0001_0001_0009_crosslinked_1
SFVLVQCNIKDPSVQQVAEVANPSAFVVLTHGDTIVLSLKNADYRLIERASKELGIECRVEVQS KIPIEELEDRVFVNCNTSITWVEGTVGTLLSDITRLDLGKRILDPRGIYRCNESTVQVHYRMC b03_lxPr_ems_ferrM_4141_000000066_0001_24_28_32_36_P_._ems_ferrM_1766_0001_0001_0001_13_crosslinked
DQVFIFCTDPEEIRLLRELAKRLGVPVVTIRGGGEYLAINPQNEEQKEELRKLAEEGGCHVITHE KIPIEELEDRVFVNCNTSITWVEGTVGTLLSDITRLDLGKRILDPRGIYRCNESTVQVHYRMC FerrR1R2_emsferr_fer_b0080_0001_0002_000000038_0001_0001_0009_crosslinked_2
GFVYVAGGDPESLEKLAELAGIPVEVHELGGHIILLLRVESPEDEERIREAVKLLGVPVQIIIF KIPIEELEDRVFVNCNTSITWVEGTVGTLLSDITRLDLGKRILDPRGIYRCNESTVQVHYRMC FerrR1R2_emsferr_fer_b0136_0006_0007_000000005_0001_0001_0009
GKVSLILKVDDPEQLELLRRLLGLPVHTTEVPGGQVFLEVPGGTEEELEEAAERLGVPVDLKLWK KIPIEELEDRVFVNCNTSITWVEGTVGTLLSDITRLDLGKRILDPRGIYRCNESTVQVHYRMC FerrR1R2_emsferr_fer_b0207_0002_0005_000000000_0001_0001_0006
PEVALECKDADPEKVKEAFKRYNVKVHVLTNGSTYFILVRGVSEEEAKKIAEEATDGECIVISI KIPIEELEDRVFVNCNTSITWVEGTVGTLLSDITRLDLGKRILDPRGIYRCNESTVQVHYRMC NewR1_ems_ferrC_733_000000015_0001_0001_0001_crosslinked_3
GQIIVVFPGLSPEDAKEIAKLCGTPLSVLHRGGKEVLVFILGCSPELEELVEELGGKVWVRTTG KIPIEELEDRVFVNCNTSITWVEGTVGTLLSDITRLDLGKRILDPRGIYRCNESTVQVHYRMC FerrR1R2_emsferr_fer_b0025_0033_0004_000000020_0001_0001_0004_crosslinked_0
EVECSVRVDDPNLAELVVKLAQPERGQIVTVPAGQIFVILSGIDPTRAKEVGKIAGVTVICTKS KIPIEELEDRVFVNCNTSITWVEGTVGTLLSDITRLDLGKRILDPRGIYRCNESTVQVHYRMC b03_lxPr_ems_ferrM_892_000000055_0001_26_28_35_41_P_._ems_ferrM_3517_0001_0001_0001_0001_10_crosslinked
TFITVTVDNPELAKEFVKVAQPRYWYIQTLPGGTVQVIVHGVDPRDAKRAVKVVGAKRWTVVD KIPIEELEDRVFVNCNTSITWVEGTVGTLLSDITRLDLGKRILDPRGIYRCNESTVQVHYRMC NewR1R2_ems_ferrM_3934_000000000_0001_0001_0005
PVVLLINGGSPEEVEYIAKIVGVPQVIHFGGVVILWGGNPELLRKAAEELGVPVKVYTE KIPIEELEDRVFVNCNTSITWVEGTVGTLLSDITRLDLGKRILDPRGIYRCNESTVQVHYRMC FerrR1R2_emsferr_fer_b0022_0038_0006_1_000000003_0001_0001_0001
PEEELEEILRELGVPPEEIKLLKLFLKLIKKGNPRLLARVLLKLAKLLGDPSRVKKLARLAAKLG KIPIEELEDRVFVNCNTSITWVEGTVGTLLSDITRLDLGKRILDPRGIYRCNESTVQVHYRMC b15_lxH_ems_3hM_2242_000000017_0001_52_56_H_._07d3997ac711dd740b23afc77942fade_0001_1_0001_0001_0001
GTEVFVLVQDPEAIRLLKELAERLGLPITENGGRALFITGGDPERLRKIAKEILPGADVKVQEG KIPIEELEDRVFVNCNTSITWVEGTVGTLLSDITRLDLGKRILDPRGIYRCNESTVQVHYRMC FerrR1R2_emsferr_fer_b0086_0015_0006_000000001_0001_0001_0009
GVVAVHCGLDPREVERILRELGYPVRVSRNGGEVVVLVRGGDPEELRELLERVNGSCQLIPFD KIPIEELEDRVFVNCNTSITWVEGTVGTLLSDITRLDLGKRILDPRGIYRCNESTVQVHYRMC FerrR1R2_emsferr_fer_b0051_0028_0008_000000024_0001_0001_0009_crosslinked_0
DTIQIIIHGGSPEEAEELVKLIGVPCHIDEFGGRFILIRCPGGTEELVERAIRLLGPPSLYFQTDG KIPIEELEDRVFVNCNTSITWVEGTVGTLLSDITRLDLGKRILDPRGIYRCNESTVQVHYRMC FerrR1R2_emsferr_fer_b0072_0018_1_0003_000000037_0001_0001_0003_crosslinked_3
PQVALVLCDADPEKVKEAFKRYNVRVTVNTDGSCYFIVVKGVSEEEAKKIAEEATDGEVIVLSL KIPIEELEDRVFVNCNTSITWVEGTVGTLLSDITRLDLGKRILDPRGIYRCNESTVQVHYRMC NewR1_ems_ferrC_733_000000058_0001_0001_0004_crosslinked_3
PIFVLVACGDSPEVLEELRKELGVQTTTRDGGTIQLAVKVDTPEEEERLERIVRELVPGCRIDSRRW KIPIEELEDRVFVNCNTSITWVEGTVGTLLSDITRLDLGKRILDPRGIYRCNESTVQVHYRMC FerrR1R2_emsferr_fer_b0026_0004_0007_1_000000027_0001_0001_0004_crosslinked_4
TQIQVQIKGGSPEELEILIKEAGVPRCDVNTGPGGEIFLLCRGGDPELLRRAIEKLGVPVRFTVV KIPIEELEDRVFVNCNTSITWVEGTVGTLLSDITRLDLGKRILDPRGIYRCNESTVQVHYRMC FerrR1R2_emsferr_fer_b0022_0014_0002_000000001_0001_0001_0004_crosslinked_1
GFILINTPGLSPELVKELEKLSGTVYVQRDGGTVQILLDGVDPEEVRELLEELIRKLGIPSQIQVIP KIPIEELEDRVFVNCNTSITWVEGTVGTLLSDITRLDLGKRILDPRGIYRCNESTVQVHYRMC FerrR1R2_emsferr_fer_b0027_0031_0005_000000061_0001_0001_0004
SEVFVLVRGNSPQVEKAAKIAGVKRWLTINNKWIVLRVENIDYRQVERIVREIVKRPFQVVWRP KIPIEELEDRVFVNCNTSITWVEGTVGTLLSDITRLDLGKRILDPRGIYRCNESTVQVHYRMC NewR1_ems_ferrM_3242_0002_000000006_0001_0001_0005
DIFILICDHWWKVISEYAKKYGAIIVRLGDHWFVLFEAEEVSEFAKKIKNQGACVDIISR KIPIEELEDRVFVNCNTSITWVEGTVGTLLSDITRLDLGKRILDPRGIYRCNESTVQVHYRMC NewR1_ems_ferrM_5384_0001_000000003_0001_0001_0005_crosslinked_3
STIDCFVLVHTPEQLRKAAELLQVLIIVTLPGNAYALNWVNLDPRAAQTAASKVGADVICWERP KIPIEELEDRVFVNCNTSITWVEGTVGTLLSDITRLDLGKRILDPRGIYRCNESTVQVHYRMC NewR1_ems_ferrM_4919_0002_000000013_0001_0001_0006_crosslinked_1
KRFFVLCQGGDPEKIRKLLRELLGVPVTLITGGGIMVVVEVPDPELVKEAVELVKKILGIPRCQVWG KIPIEELEDRVFVNCNTSITWVEGTVGTLLSDITRLDLGKRILDPRGIYRCNESTVQVHYRMC FerrR1R2_emsferr_fer_b0078_0004_0001_1_000000038_0001_0001_0009_crosslinked_3
PIFVLCKGASPEDAKELSKAANVEVIIVEFGDAVALEFKNISREDAKEVSKVAKKLGIRCDIWG KIPIEELEDRVFVNCNTSITWVEGTVGTLLSDITRLDLGKRILDPRGIYRCNESTVQVHYRMC NewR1_ems_ferrM_3158_0002_000000044_0001_0001_0009_crosslinked_1
LVFCLLQGGDPEELRKVVERFGGRVTIFRNGGLFAVKIEAPSPEIAREAAELAKRLSPGPVECVVK KIPIEELEDRVFVNCNTSITWVEGTVGTLLSDITRLDLGKRILDPRGIYRCNESTVQVHYRMC FerrR1R2_emsferr_fer_b0097_0010_0001_000000013_0001_0001_0001_crosslinked_2
SDIACTGGNPELLEEVAKSLGASVQEIGGYVFIWLQGGDPEEVRKVKEELEKRGVPVRCFELR KIPIEELEDRVFVNCNTSITWVEGTVGTLLSDITRLDLGKRILDPRGIYRCNESTVQVHYRMC FerrR1R2_emsferr_fer_b0006_0069_0003_000000029_0001_0001_0003_crosslinked_2
GTVQILIEGGDPELVKECAKSLGVPVHIQVWGGKFLIVRVEGGDPEELRRCIEELVGIPVYVQEQ KIPIEELEDRVFVNCNTSITWVEGTVGTLLSDITRLDLGKRILDPRGIYRCNESTVQVHYRMC FerrR1R2_emsferr_fer_b0097_0076_0010_1_000000007_0001_0001_0009_crosslinked_3
PVFFLGQGGDPELFREAIEKLGVKVRVFENGGRLIVVEVEGLSPEQVEEIKELLKELGVPRVDVIIE KIPIEELEDRVFVNCNTSITWVEGTVGTLLSDITRLDLGKRILDPRGIYRCNESTVQVHYRMC FerrR1R2_emsferr__set4ferrBB_set4.2_fer_d0637_0019_0006_000000002_0001_0001_0009
DLLFVLCTGGDPELLKELAKELGVPVHRQGGQVIVPGVSPEEAEEIKKKLGVPRCVIITSG KIPIEELEDRVFVNCNTSITWVEGTVGTLLSDITRLDLGKRILDPRGIYRCNESTVQVHYRMC FerrR1R2_emsferr_fer_b0192_0021_0004_000000035_0001_0001_0004_crosslinked_4
GELFIFVQGGDPRIEEVAEEARKLGARVVTVPDGGTIAVAIRVTTPEIEKLIRELLKEAGIPNVQHLSDG KIPIEELEDRVFVNCNTSITWVEGTVGTLLSDITRLDLGKRILDPRGIYRCNESTVQVHYRMC FerrR1R2_emsferr_fer_b0130_0003_0007_000000017_0001_0001_0003
GTLVIAIDVPDPEEVKELLKELGVPVLVDGGFVLVQIEVKTPEEEEEIERLLREISPGRVDIHRRP KIPIEELEDRVFVNCNTSITWVEGTVGTLLSDITRLDLGKRILDPRGIYRCNESTVQVHYRMC FerrR1R2_emsferr_fer_b0027_0045_0010_000000019_0001_0001_0003
GKCLVVVFTPNPEEIREIAKELGVPVQVIRFGGHLIVFVEFDSEEQLEKLKERGVPVNEHCYD KIPIEELEDRVFVNCNTSITWVEGTVGTLLSDITRLDLGKRILDPRGIYRCNESTVQVHYRMC FerrR1R2_emsferr_fer_b0010_0056_0002_000000004_0001_0001_0004_crosslinked_2
CIVVIQVDTEEISKKVSSAAPASVQVRHSNGDIFVIVKASSEEICRKAEEIIRRINPASFWIFK KIPIEELEDRVFVNCNTSITWVEGTVGTLLSDITRLDLGKRILDPRGIYRCNESTVQVHYRMC b15_lxPr_ems_ferrM_3934_000000032_0001_24_26_34_40_P_._ems_ferrM_6970_0001_0001_58_crosslinked
GEIFVLFKGGSEELLEELIKLLGVPARIVTNGGQIAVSVPGVSPEEIEKVVRIVAKKLGIPSVDILRNE KIPIEELEDRVFVNCNTSITWVEGTVGTLLSDITRLDLGKRILDPRGIYRCNESTVQVHYRMC FerrR1R2_emsferr__set4ferrBB_set4.2_fer_d0567_0026_0008_000000018_0001_0001_0004
NLVSCVIRGQTPELEEVLRELKKKGVQVIHAPEGFVIVIVPDPEEVRELAEKAGVKVSCDFLE KIPIEELEDRVFVNCNTSITWVEGTVGTLLSDITRLDLGKRILDPRGIYRCNESTVQVHYRMC FerrR1R2_emsferr_fer_b0042_0007_1_0008_000000004_0001_0001_0009_crosslinked_2
TRIQVLCHGGDPEEARKAMEKIGPVSLDTSPNGFILVAVGGDEEEVRRLAEELARKLGVPCYVQVTG KIPIEELEDRVFVNCNTSITWVEGTVGTLLSDITRLDLGKRILDPRGIYRCNESTVQVHYRMC FerrR1R2_emsferr_fer_b0027_0060_0007_1_000000054_0001_0001_0004_crosslinked_7
AVFCVLENADERAVTKAAKDAGIVHVIKLPGNVFVLEVEAPEGAELVLKIVKSHGIRVQCVKH KIPIEELEDRVFVNCNTSITWVEGTVGTLLSDITRLDLGKRILDPRGIYRCNESTVQVHYRMC NewR1_ems_ferrM_938_0002_000000028_0001_0001_0003_crosslinked_0
DAVVIQGVDPEEIKELAKELGIPVFVTHWPGEGTVVFVDGDPEEIRELLERLGVPVFTHG KIPIEELEDRVFVNCNTSITWVEGTVGTLLSDITRLDLGKRILDPRGIYRCNESTVQVHYRMC FerrR1R2_emsferr_fer_b0240_0026_0008_000000000_0001_0001_0009
DQLFIVCEVPDPRLAEELAKSVGAPRVDVHHNGGKVFVLIRGGDPEVIKEIVKELGVPCIIIK KIPIEELEDRVFVNCNTSITWVEGTVGTLLSDITRLDLGKRILDPRGIYRCNESTVQVHYRMC FerrR1R2_emsferr_fer_b0017_0050_0009_1_000000061_0001_0001_0009_crosslinked_0
CEVFILIKGGDPELVKEIAKELGVPVHIFENGGQLVVELPGVSPEEAEELAKKLGVPVDIVVRC KIPIEELEDRVFVNCNTSITWVEGTVGTLLSDITRLDLGKRILDPRGIYRCNESTVQVHYRMC FerrR1R2_emsferr_fer_b0102_0020_0007_000000023_0001_0001_0009_crosslinked_0
KVVSLKGLPPEAAKTVSKVCKATVQIVREGDDVFVLFKGADPKCVTELVLKISGAIVVVVG KIPIEELEDRVFVNCNTSITWVEGTVGTLLSDITRLDLGKRILDPRGIYRCNESTVQVHYRMC b15_lxPr_ems_ferrM_3278_000000059_0001_2_8_59_61_P_._ems_ferrM_6258_0001_0001_0001_0001_48_crosslinked
GVIAINIHGGSPELREEIKKLVPHVDTDHGPDGTIFLLIQGGDPEEVRRVLEEVAKRLGVPVRVIYVE KIPIEELEDRVFVNCNTSITWVEGTVGTLLSDITRLDLGKRILDPRGIYRCNESTVQVHYRMC FerrR1R2_emsferr__set4ferrBB_set4.2_fer_d1452_0023_0007_000000019_0001_0001_0009
GQVVVVVDNPEIAKQVSKVANAPCEVQQDGDKVFILCQGAPPEALKKVRKFVESLGLSVVVHE KIPIEELEDRVFVNCNTSITWVEGTVGTLLSDITRLDLGKRILDPRGIYRCNESTVQVHYRMC NewR1R2_ems_ferrM_7008_0001_000000053_0001_0001_0004_crosslinked_1
GFIAVEIDGDPEEVRELAEELGAHIWRDGGEVFLLLQGPDPEEIRRLVEELVKKLGPGITVVVVP KIPIEELEDRVFVNCNTSITWVEGTVGTLLSDITRLDLGKRILDPRGIYRCNESTVQVHYRMC FerrR1R2_emsferr_fer_b0051_0057_0008_000000004_0001_0001_0004
SVVLVQGLPEEACRTVGKKAQVTVIIITNSGRIFCFVRADDDAAKKFAKIVASYNVKVLVHD KIPIEELEDRVFVNCNTSITWVEGTVGTLLSDITRLDLGKRILDPRGIYRCNESTVQVHYRMC b03_lxPt_ems_ferrM_7313_000000024_0001_4_6_35_41_P_._ems_ferrM_3411_0002_0001_0001_0001_35_crosslinked
DSVFVLINGNTPEARKLVEELRKHGAILITRGGRQLVVLVGDPERAKELVEELSKKAGVPVTVVTHR KIPIEELEDRVFVNCNTSITWVEGTVGTLLSDITRLDLGKRILDPRGIYRCNESTVQVHYRMC FerrR1R2_emsferr_fer_b0132_0003_0009_000000041_0001_0001_0004
PVQIIVQGGDPEELREVIEIAGGVKLNEHPGGFFVIRVPTPELAELIRELLEKLGIPVYVQEE KIPIEELEDRVFVNCNTSITWVEGTVGTLLSDITRLDLGKRILDPRGIYRCNESTVQVHYRMC FerrR1R2_emsferr_fer_b0097_0038_0006_1_000000010_0001_0001_0005
KWFILFRGADPSAVEDATRKLPVCIVIVLPGNQVAVLCDKEEGVERLTRLVKAEKWQVTQN KIPIEELEDRVFVNCNTSITWVEGTVGTLLSDITRLDLGKRILDPRGIYRCNESTVQVHYRMC NewR1_ems_ferrM_1905_0001_000000012_0001_0001_0009_crosslinked_2
DWCLINVGDPRLAERIRKLIGGVVIVEWPGGHISIAIKVKSEEEEKELEKSGVPFQCIR KIPIEELEDRVFVNCNTSITWVEGTVGTLLSDITRLDLGKRILDPRGIYRCNESTVQVHYRMC FerrR1R2_emsferr_fer_b0045_0023_0006_000000021_0001_0001_0009_crosslinked_0
GAIFCLIEVPTPELAREFAKLAGAPVIENGGEFFLLVQGGDPEEVRRLLEELARKHGIPVICIVKG KIPIEELEDRVFVNCNTSITWVEGTVGTLLSDITRLDLGKRILDPRGIYRCNESTVQVHYRMC FerrR1R2_emsferr__set4ferrBB_set4.2_fer_d0342_0015_0008_000000019_0001_0001_0004_crosslinked_0
GQVILRVEIPDPELAKELARLLGVPVIRNGGEFFFLIRGGDPERVRKLAEELGVPVRVITRG KIPIEELEDRVFVNCNTSITWVEGTVGTLLSDITRLDLGKRILDPRGIYRCNESTVQVHYRMC FerrR1R2_emsferr_fer_b0072_0091_0010_000000015_0001_0001_0005
GAVAVVVEGGDPELVKEIAKKLGVDVLKDGGQIFILLQGGSPEEIRKLLEELSRRLGVPVIIITWD KIPIEELEDRVFVNCNTSITWVEGTVGTLLSDITRLDLGKRILDPRGIYRCNESTVQVHYRMC FerrR1R2_emsferr_fer_b0012_0071_0010_000000042_0001_0001_0009
KFICFVILPPTEEAKKAVEELKKLGAIIITVNGLIFVAVTSDDPDLEKRVASIVPFAEVICEQR KIPIEELEDRVFVNCNTSITWVEGTVGTLLSDITRLDLGKRILDPRGIYRCNESTVQVHYRMC NewR1_ems_ferrM_3314_0002_000000010_0001_0001_0006_crosslinked_0
GTVFILVQGGSPELEEELRKVGPGVIVIEGPGGAVFFLIRGGDPELLRKVVEELARKLGIPIDIITHG KIPIEELEDRVFVNCNTSITWVEGTVGTLLSDITRLDLGKRILDPRGIYRCNESTVQVHYRMC FerrR1R2_emsferr_fer_b0057_0012_1_0006_000000008_0001_0001_0009
SQCIVIVSHNYEEVSRAIKKAGATVQVVTAPGDRFMILVTGADPKEVEKIVRSVVPTAKIRCSE KIPIEELEDRVFVNCNTSITWVEGTVGTLLSDITRLDLGKRILDPRGIYRCNESTVQVHYRMC b03_lxPr_ems_ferrM_7369_000000067_0001_26_28_33_35_P_._ems_ferrM_2338_0001_0001_0001_24_crosslinked
GTCFILVQGGSPEVLEELARELGVPVIIDHGGGIAIELPGIDPEEVKEAVRLAEEKLGGGRVLVQCH KIPIEELEDRVFVNCNTSITWVEGTVGTLLSDITRLDLGKRILDPRGIYRCNESTVQVHYRMC FerrR1R2_emsferr_fer_b0158_0019_0001_1_000000015_0001_0001_0001_crosslinked_1
GRIFVVFNGGDPEVIRELAKRAGVPVWEREEPGGQLQIIVPGLDPELVKEAEEEYGIPVTVITTP KIPIEELEDRVFVNCNTSITWVEGTVGTLLSDITRLDLGKRILDPRGIYRCNESTVQVHYRMC FerrR1R2_emsferr_fer_b0115_0041_0009_000000036_0001_0001_0006
GWVVVPGVSPELAEEVERKTGIPVQIFRFGGHVVVFLNDPEAAREIAEKAGVPVWELG KIPIEELEDRVFVNCNTSITWVEGTVGTLLSDITRLDLGKRILDPRGIYRCNESTVQVHYRMC FerrR1R2_emsferr_fer_b0105_0035_0006_1_000000030_0001_0001_0004
GQFVILVPGGDPELCKEVAKRLGVQVVEDGGRCFFLFQGGDEERVKEAVRLLEELVGIPARLHG KIPIEELEDRVFVNCNTSITWVEGTVGTLLSDITRLDLGKRILDPRGIYRCNESTVQVHYRMC FerrR1R2_emsferr_fer_b0107_0013_0005_000000021_0001_0001_0009_crosslinked_1
TFCLVKAPTPEAKKVIEWAKSLGHVRVIELPEGYLVIEVKDPNVVRKLAELVSKIAQVRVQCVD KIPIEELEDRVFVNCNTSITWVEGTVGTLLSDITRLDLGKRILDPRGIYRCNESTVQVHYRMC NewR1_ems_ferrM_3707_000000018_0001_0001_0005_crosslinked_2
GTVQILVLGGDPEEIERAVRKLGLPVRVQKVGGFVIVRIEGGSPEELKKIAEEVARRLGVPVYVQTEP KIPIEELEDRVFVNCNTSITWVEGTVGTLLSDITRLDLGKRILDPRGIYRCNESTVQVHYRMC FerrR1R2_emsferr_fer_b0057_0026_0006_1_000000061_0001_0001_0005
SQVIINIDDPDYVKKVAESVNAHVDVWQDGDKYFVVVRAENPELIKIVEELAKRWGAIVYVHP KIPIEELEDRVFVNCNTSITWVEGTVGTLLSDITRLDLGKRILDPRGIYRCNESTVQVHYRMC NewR1_ems_ferrM_6179_000000040_0001_0001_0009
GGVFCAIVVPTPELAELIRKILGVPSVFHGPGGWIFLIVQLHTPEDEKRLEELKKLGVPLICQTRP KIPIEELEDRVFVNCNTSITWVEGTVGTLLSDITRLDLGKRILDPRGIYRCNESTVQVHYRMC FerrR1R2_emsferr_fer_b0025_0023_0007_1_000000023_0001_0001_0003_crosslinked_0
KCYVFVEGQTPVVDKLIKYASSKGARVQKVGDFILIKVDDPSIKELVKQARKAGVNVVVVCE KIPIEELEDRVFVNCNTSITWVEGTVGTLLSDITRLDLGKRILDPRGIYRCNESTVQVHYRMC Attempt1_ems_ferrM_7188_0002_000000000_0001_0001_0004_crosslinked_0
GFFSCEVDDPRELERLAKEIGVPIWVQGAPDGKIQVVIDAKSEEQEEELEKLREQGLPCEVVR KIPIEELEDRVFVNCNTSITWVEGTVGTLLSDITRLDLGKRILDPRGIYRCNESTVQVHYRMC FerrR1R2_emsferr_fer_b0135_0051_0005_000000004_0001_0001_0003_crosslinked_4
DCWIQVENPQAAKLISELVNPPRVQVLPDGFVLLLGVDPRQCKTAAKIASKTYQVRLRVVIR KIPIEELEDRVFVNCNTSITWVEGTVGTLLSDITRLDLGKRILDPRGIYRCNESTVQVHYRMC NewR1_ems_ferrM_4532_000000003_0001_0001_0005_crosslinked_5
KWFCIVFNGDLHVLIRVDEPEQAKECVKIAAKIVGAKYITKRQEDPRGFVLVEVS KIPIEELEDRVFVNCNTSITWVEGTVGTLLSDITRLDLGKRILDPRGIYRCNESTVQVHYRMC NewR1_ems_bGM_649_0001_000000063_0001_0001_0001_crosslinked_0
TEVFVVVRGGDPELVKKVLRKVGPVQELRFPDGALLFSVGGDEEEVKEVLRELAERLGVPIWVNVWG KIPIEELEDRVFVNCNTSITWVEGTVGTLLSDITRLDLGKRILDPRGIYRCNESTVQVHYRMC FerrR1R2_emsferr_fer_b0027_0060_0009_000000017_0001_0001_0005
GNYFCVIRVPDPELVELFVRIIGLPVWKQKRGGTIQLLIGGLSPELCREAAERVGVPVTIHTVG KIPIEELEDRVFVNCNTSITWVEGTVGTLLSDITRLDLGKRILDPRGIYRCNESTVQVHYRMC FerrR1R2_emsferr_fer_b0250_0034_0007_000000002_0001_0001_0005_crosslinked_1
GNLLVVFDGGDPEELKRLAKELGIPVHVHHQPGGLVDISLPGLSPEEVEEIVKELGIPQVFVFELG KIPIEELEDRVFVNCNTSITWVEGTVGTLLSDITRLDLGKRILDPRGIYRCNESTVQVHYRMC FerrR1R2_emsferr_fer_b0055_0016_0005_000000007_0001_0001_0004
GDCFLVNVDPTLVQEAAKKVNAEVREFTLPGNQIVISIRGVTPELQEILKRIAEKVGAEIQCEP KIPIEELEDRVFVNCNTSITWVEGTVGTLLSDITRLDLGKRILDPRGIYRCNESTVQVHYRMC NewR1_ems_ferrM_3089_000000003_0001_0001_0009_crosslinked_1
GRVFVLLPGGDPELIRRVAEEIGGCIVIEGPGGQIAVVCEAPTPEEAEKLAELIVKEAGVPRFDIRVHG KIPIEELEDRVFVNCNTSITWVEGTVGTLLSDITRLDLGKRILDPRGIYRCNESTVQVHYRMC FerrR1R2_emsferr_fer_b0192_0008_0007_000000017_0001_0001_0003_crosslinked_3
TLEEALRRIVEETGDPKAKHLLRLLEMLKRFGAPPESVEKMLKEIVRYEGDEELEKILEKAEKLP KIPIEELEDRVFVNCNTSITWVEGTVGTLLSDITRLDLGKRILDPRGIYRCNESTVQVHYRMC Bundle_230243000a4a3a6d9ee159fd78287e93_0001_000000008_0001_0001_0004
DQIAILVDDPELAKELIELLGGPVDTWEDPGWGVFFLIGGVSPEQLERARERAEELGIPVVVRG KIPIEELEDRVFVNCNTSITWVEGTVGTLLSDITRLDLGKRILDPRGIYRCNESTVQVHYRMC FerrR1R2_emsferr_fer_b0195_0026_0005_000000005_0001_0001_0003
SQIFLVVDDENLCKVVKDLLNAEIRCFTIDNRQFVVAVHGADKELADRVRSVIKATVVWHP KIPIEELEDRVFVNCNTSITWVEGTVGTLLSDITRLDLGKRILDPRGIYRCNESTVQVHYRMC NewR1_ems_ferrM_2067_000000003_0001_0001_0009_crosslinked_3
GVICVIRVETPELIEILKELVKEGPGIQVIEFPDGVLVIIVDDPRELEKILERARKELGVPVRITCIRR KIPIEELEDRVFVNCNTSITWVEGTVGTLLSDITRLDLGKRILDPRGIYRCNESTVQVHYRMC FerrR1R2_emsferr_fer_b0043_0005_0004_000000002_0001_0001_0004_crosslinked_5
GEVSVVVPDPRLEEELERLLGIPLQVLHFGGHIIVTVDVPTEEELELARRIAEELGVPVHILG KIPIEELEDRVFVNCNTSITWVEGTVGTLLSDITRLDLGKRILDPRGIYRCNESTVQVHYRMC FerrR1R2_emsferr__wRegister_mini_set2_0924_fer_b0060_0034_0010_000000036_0001_0001_0004
DECSVWGTDPELLKEFAEKVGPPRIQTQEFGGHLVVFLHGGDPERAKEVAEELGVPIDCLG KIPIEELEDRVFVNCNTSITWVEGTVGTLLSDITRLDLGKRILDPRGIYRCNESTVQVHYRMC FerrR1R2_emsferr_fer_b0105_0016_1_0010_000000006_0001_0001_0006_crosslinked_3
GRVQFLIRVPDPRVFEELAKRLGVPVDVITNPGGETFLIITGGDPEEIRKLAEKLGIPVFELPAG KIPIEELEDRVFVNCNTSITWVEGTVGTLLSDITRLDLGKRILDPRGIYRCNESTVQVHYRMC FerrR1R2_emsferr_fer_b0010_0059_0010_1_000000002_0001_0001_0004
DVLLAVVVPGDPELEEVKEELEKLGVPVFEHPLPGGEYFLLVQVEDPELLKKITEELRKKFPGVIFFVQHE KIPIEELEDRVFVNCNTSITWVEGTVGTLLSDITRLDLGKRILDPRGIYRCNESTVQVHYRMC FerrR1R2_emsferr_fer_b0041_0004_0010_1_000000006_0001_0001_0003
TFCLINGQTPELEEILRELEELGVNVTRSPGGQVMIEIGDPRLEEELRKKVPVPLQCRN KIPIEELEDRVFVNCNTSITWVEGTVGTLLSDITRLDLGKRILDPRGIYRCNESTVQVHYRMC FerrR1R2_emsferr_fer_b0167_0017_0004_000000005_0001_0001_0009_crosslinked_1
KVRVFCVVTDPNVAKIAKKLLPYVLVTNGSQYFFLLTFDTEEEARRFSEEVKKKVQAECLVTPE KIPIEELEDRVFVNCNTSITWVEGTVGTLLSDITRLDLGKRILDPRGIYRCNESTVQVHYRMC NewR1R2_ems_ferrC_372_000000026_0001_0001_0001_crosslinked_4
GEVAVFCDVDDPEVIKEIEEIVGRIQVIETPGGTLWVFVQLPDPELAKRLARELREKYGVPCVVQTEG KIPIEELEDRVFVNCNTSITWVEGTVGTLLSDITRLDLGKRILDPRGIYRCNESTVQVHYRMC FerrR1R2_emsferr_fer_b0115_0052_0010_000000061_0001_0001_0006_crosslinked_1
PREKYKKASKKLGIPPELVELLLEVAELAEETGSPKVATLLYRAAKLAKEGDPDKVKKLVKEVKK KIPIEELEDRVFVNCNTSITWVEGTVGTLLSDITRLDLGKRILDPRGIYRCNESTVQVHYRMC b03_meH_HHH_eva_0202_000000006_0001_0008_28_34_H_._d1846d5236a484fa2db0493961f97653_0001_0001_0002_0001
CQVVIVFVGVDPRLAEEASKRIGVKRIITSNNSVLLLVKDLDVRIAKDVVSKLAQSRFNVSVEC KIPIEELEDRVFVNCNTSITWVEGTVGTLLSDITRLDLGKRILDPRGIYRCNESTVQVHYRMC b15_lxPr_EHEE_05553_000000005_0001_44_50_57_59_P_._ems_ferrC_693_0001_0001_0001_27_crosslinked
SCVFVLLPPTPTVELLRELVEKLGIPVNLVKNGGQIALEFCGLSPEELERLIKELGVPVFILEVG KIPIEELEDRVFVNCNTSITWVEGTVGTLLSDITRLDLGKRILDPRGIYRCNESTVQVHYRMC FerrR1R2_emsferr_fer_b0036_0011_0001_1_000000001_0001_0001_0004_crosslinked_0
TVCLVVVNVDDPDRIREVAELVGLPLWTYRDGGSTLFIIRGPDPELIRKVERLLGVPVIIFCRG KIPIEELEDRVFVNCNTSITWVEGTVGTLLSDITRLDLGKRILDPRGIYRCNESTVQVHYRMC FerrR1R2_emsferr_fer_b0025_0020_0009_000000023_0001_0001_0006_crosslinked_1
KVHVWVVGVDPRVAKHCAKKFNARVNVQPNNFIQINVDTPEIADRVSKCIKKLVGDARVTWRS KIPIEELEDRVFVNCNTSITWVEGTVGTLLSDITRLDLGKRILDPRGIYRCNESTVQVHYRMC NewR1_ems_ferrM_5417_000000038_0001_0001_0009_crosslinked_5
TVFCLVHADPRIVKKVAKTVGAIVIIVNGLIAIEVDDPRIAKIVVELLSKLAKVPVFCLSL KIPIEELEDRVFVNCNTSITWVEGTVGTLLSDITRLDLGKRILDPRGIYRCNESTVQVHYRMC NewR1_ems_ferrM_1722_000000012_0001_0001_0004_crosslinked_1
SCEEELEKFVRKLNNPSLRSVLEAFKRLLKQGWPPETIARFLKWLAEQLGDPEVKELAELVEKCG KIPIEELEDRVFVNCNTSITWVEGTVGTLLSDITRLDLGKRILDPRGIYRCNESTVQVHYRMC same_Bundle_a41ccc201a750993be4111bf7760d071_0001_000000008_0001_0001_2_4_-_5bdd4610f343b6a2bc5b56655e81a1bb_0001_1_0001_0001_0001_54_crosslinked
SDEIREYVEHAAKALAKAGKASPKLIQKAAEEAVEHLAERLGKLDDEEKRKLKEIVRQFVEDLG KIPIEELEDRVFVNCNTSITWVEGTVGTLLSDITRLDLGKRILDPRGIYRCNESTVQVHYRMC HHH_eva_0151_000000019_0001_0009_0001
GRCFVLIQGPDPEKIVKLFKELLGAPRVFIVGGTVAVSVTSPDPEELERLAKRIAEELGIPVDVLCGD KIPIEELEDRVFVNCNTSITWVEGTVGTLLSDITRLDLGKRILDPRGIYRCNESTVQVHYRMC FerrR1R2_emsferr_fer_b0087_0014_0002_000000007_0001_0001_0009_crosslinked_0
GQVFVLVTGGDPEELRRLLEELAGVPVILVTQGGQVAVKLHGPDPERLERACRIALELLGPPSWDCNVID KIPIEELEDRVFVNCNTSITWVEGTVGTLLSDITRLDLGKRILDPRGIYRCNESTVQVHYRMC FerrR1R2_emsferr__wRegister_mini_set2_0924_fer_b0312_0010_0006_000000018_0001_0001_0001_crosslinked_3
LQIVCVLGLDPEEIEELARRLGIPVDIREDGGRRVFVLIRGGDPELLKKLLELLRRKLGPVHCVTH KIPIEELEDRVFVNCNTSITWVEGTVGTLLSDITRLDLGKRILDPRGIYRCNESTVQVHYRMC FerrR1R2_emsferr_fer_b0136_0036_0009_000000022_0001_0001_0009_crosslinked_0
GQLAVLVEGGDPELVVRLLKELVGVDRVDLITWGGREVFVLLHGGDPELVREALEILRELLGRPVRLTEIE KIPIEELEDRVFVNCNTSITWVEGTVGTLLSDITRLDLGKRILDPRGIYRCNESTVQVHYRMC FerrR1R2_emsferr_fer_b0267_0015_0010_1_000000017_0001_0001_0009
GAFAIETDDSKPVEEIARELGVPVDVNENPGGGLFVLIQGLDPEELKELEELAKELGNPVRVFEVG KIPIEELEDRVFVNCNTSITWVEGTVGTLLSDITRLDLGKRILDPRGIYRCNESTVQVHYRMC FerrR1R2_emsferr_fer_b0006_0033_0007_000000005_0001_0001_0009
GQVLVAVEGGDPEEVRRCLEELAGVPVDVNEFGGRVFVVLRGPDPERLEEAAKLCKEILGPPRVHIHVQN KIPIEELEDRVFVNCNTSITWVEGTVGTLLSDITRLDLGKRILDPRGIYRCNESTVQVHYRMC FerrR1R2_emsferr__wRegister_mini_set2_0924_fer_b0312_0010_0007_000000030_0001_0001_0004_crosslinked_0
DTCNVLVPDPERAEEAAKKAGIPVQKFEFGGTTVVILAVDSEEEIKLLEELLKEAGVPKITCRG KIPIEELEDRVFVNCNTSITWVEGTVGTLLSDITRLDLGKRILDPRGIYRCNESTVQVHYRMC FerrR1R2_emsferr_fer_b0180_0015_0003_000000003_0001_0001_0009_crosslinked_1
SVVAVNLGGDPEEIRELAEKLGIPVHTGELGEVVLVGDDPELIEELLELLGRPFQLIHFG KIPIEELEDRVFVNCNTSITWVEGTVGTLLSDITRLDLGKRILDPRGIYRCNESTVQVHYRMC FerrR1R2_emsferr_fer_b0141_0024_0009_1_000000013_0001_0001_0001
SVAIAVKDADEDTVKKIAKEVDARVETFKGESLWFLIQLDDEEKAKRATKLLRKLGINVFIWTD KIPIEELEDRVFVNCNTSITWVEGTVGTLLSDITRLDLGKRILDPRGIYRCNESTVQVHYRMC Attempt1_ems_ferrM_1212_000000011_0001_0001_0006
CFVLVLINIKDPSVQQVAEVANPERFVTRKQGDQIVLALKDADYRLIERASKELGIELKVQVLC KIPIEELEDRVFVNCNTSITWVEGTVGTLLSDITRLDLGKRILDPRGIYRCNESTVQVHYRMC NewR1_ems_ferrM_1766_000000038_0001_0001_0005_crosslinked_1
TLVRKLLRVAEERGDPRLFQLAAALIWLLQKLPPELQEELERLAKRVIEGDPEARKRIRELEKRH KIPIEELEDRVFVNCNTSITWVEGTVGTLLSDITRLDLGKRILDPRGIYRCNESTVQVHYRMC no-match_NewR1_ems_3hC_1249_0002_000000029_0001_0001_0_2_-_c6133cb61e83451581316324bc76da41_0001_0001_0001_2_0001
GPWVSCVGGDPEEVRKVAKELGVPVQEFEFPGGGTVVFLYGVDPELAKRLVRELEEKLGVPCDISGG KIPIEELEDRVFVNCNTSITWVEGTVGTLLSDITRLDLGKRILDPRGIYRCNESTVQVHYRMC FerrR1R2_emsferr_fer_b0020_0008_0003_1_000000027_0001_0001_0006_crosslinked_1
TEKEKVKKRVKEVIKAIRLLGLLSDEEAVKLAKSALKYLKKAGEISPEILKDVERWLDEVEKKIRS KIPIEELEDRVFVNCNTSITWVEGTVGTLLSDITRLDLGKRILDPRGIYRCNESTVQVHYRMC HHH_eva_0371_000000037_0001_0010_0001
RHVVLAINGGDPIVKEVVELAKELGLPVVTFEDGQVFIFGGDPELIRELAEYVEKLAGLPVQVRTWG KIPIEELEDRVFVNCNTSITWVEGTVGTLLSDITRLDLGKRILDPRGIYRCNESTVQVHYRMC FerrR1R2_emsferr_fer_b0042_0050_0009_000000023_0001_0001_0001
SVVVIRVDNPEATKELKKLAPAIQVRTNNGKIFVLLRGVDCRKAKELAKKWNLRLNCSD KIPIEELEDRVFVNCNTSITWVEGTVGTLLSDITRLDLGKRILDPRGIYRCNESTVQVHYRMC b15_lxPt_ems_ferrM_5338_000000009_0001_4_6_60_62_P_._ems_ferrM_3486_0001_0001_0001_0001_31_crosslinked
EYSILLMNADPSFQEFAKKYGATVKTEGSRGFVMLTDVDPRVVRKLAESHNVVILIHHY KIPIEELEDRVFVNCNTSITWVEGTVGTLLSDITRLDLGKRILDPRGIYRCNESTVQVHYRMC b03_lxPr_ems_ferrM_1623_0001_000000003_0001_2_4_60_62_P_._ems_ferrM_2019_0001_0001_0001_0001
DTFVSIVVSDYRAAEEVAKRAQVEVQVLKFGDIWAITLDGATPEVSELFKRLYPSATVDVNTV KIPIEELEDRVFVNCNTSITWVEGTVGTLLSDITRLDLGKRILDPRGIYRCNESTVQVHYRMC NewR1R2_ems_ferrM_1370_000000005_0001_0001_0004
SKRKTDKKLAKLAQDVLKKHPDAREVEKVAKKCKTEADRKNDKDLELLCKAVKLYAKLAKRQ KIPIEELEDRVFVNCNTSITWVEGTVGTLLSDITRLDLGKRILDPRGIYRCNESTVQVHYRMC b15_meH_HHH_eva_0155_000000024_0001_0001_50_54_H_._ems_3hC_255_0002_0001_0004_0001_0001_64_crosslinked
STSVACTGGDPERIKELAKELGVPVFVLRNGGRIVIFIRDPELAKEVAKELGVPCLETSR KIPIEELEDRVFVNCNTSITWVEGTVGTLLSDITRLDLGKRILDPRGIYRCNESTVQVHYRMC FerrR1R2_emsferr_fer_b0065_0012_0008_000000020_0001_0001_0009_crosslinked_2
KLVFVEVDDPELAKEVAKILGVPVWRQGGKLAIIVQVPTPEEAEELARLVRELIPGVRVVVL KIPIEELEDRVFVNCNTSITWVEGTVGTLLSDITRLDLGKRILDPRGIYRCNESTVQVHYRMC FerrR1R2_emsferr_fer_b0061_0005_0007_2_000000033_0001_0001_0004
GHVIVIVETDDPEVIKELERIVGRVWVNEEPGGTIVVIVVLPDPELAKRLKEELERKYGIPVQILEHG KIPIEELEDRVFVNCNTSITWVEGTVGTLLSDITRLDLGKRILDPRGIYRCNESTVQVHYRMC FerrR1R2_emsferr_fer_b0115_0052_0004_000000047_0001_0001_0001
PVFVLCQVPDPEEVARLLRELVGVPVHVFTFGGKNYIVAIEGTDPEKLREAAELLGVPCDVRFG KIPIEELEDRVFVNCNTSITWVEGTVGTLLSDITRLDLGKRILDPRGIYRCNESTVQVHYRMC FerrR1R2_emsferr_fer_b0125_0003_0010_1_000000052_0001_0001_0004_crosslinked_2
GTRFVVCPGLSPEEAEELERLVGNPVYVQTDGGKEIQVLIVGLSPELIRRLEELGGRCDVVTHG KIPIEELEDRVFVNCNTSITWVEGTVGTLLSDITRLDLGKRILDPRGIYRCNESTVQVHYRMC FerrR1R2_emsferr_fer_b0025_0033_0008_000000026_0001_0001_0003_crosslinked_0
RFVVVAIETPDPEEAKELAKLAGTPLQEFKQPGGGIEFWVKFPSEEEARRLIKESGLPVQVWVFG KIPIEELEDRVFVNCNTSITWVEGTVGTLLSDITRLDLGKRILDPRGIYRCNESTVQVHYRMC FerrR1R2_emsferr__set4ferrBB_set4.2_fer_d0655_0004_0004_000000017_0001_0001_0004
GVVIHVETPEEEELAKEAAKRLGVPVSTNRHGGLILVQLEAPTPEELEELERLLRELIPGVAVVLW KIPIEELEDRVFVNCNTSITWVEGTVGTLLSDITRLDLGKRILDPRGIYRCNESTVQVHYRMC FerrR1R2_emsferr_fer_b0121_0013_0002_1_000000033_0001_0001_0003
GEVFCLIRGPDPEKLKELAESGGVPVIRIRHGGQLILLLPGLSPEQLEKIKELAKELGVPSIDCVRNE KIPIEELEDRVFVNCNTSITWVEGTVGTLLSDITRLDLGKRILDPRGIYRCNESTVQVHYRMC FerrR1R2_emsferr_fer_b0072_0088_0005_1_000000030_0001_0001_0005_crosslinked_4
GLCFILITDDPELVELMIRVAGVPRVHTQGGKQFILVVTDPERAKEAIKESGVPVTIRCTE KIPIEELEDRVFVNCNTSITWVEGTVGTLLSDITRLDLGKRILDPRGIYRCNESTVQVHYRMC FerrR1R2_emsferr_fer_b0021_0048_0007_1_000000058_0001_0001_0004_crosslinked_2
TRVFIVVQTPEAEEAAKLFGVKIRVEGKHGVVAFEVDGISPEEIEEARRLVEELGVPVDVVGG KIPIEELEDRVFVNCNTSITWVEGTVGTLLSDITRLDLGKRILDPRGIYRCNESTVQVHYRMC FerrR1R2_emsferr_fer_b0136_0081_0003_000000002_0001_0001_0009
GHIFVIIRGGDPEEVKKIAKEAGVDRIKVITHGGKQILLQLNGGDPELVREALKKLGPPRFWVRVP KIPIEELEDRVFVNCNTSITWVEGTVGTLLSDITRLDLGKRILDPRGIYRCNESTVQVHYRMC FerrR1R2_emsferr_fer_b0067_0005_0009_2_000000012_0001_0001_0005
SKVFLFVQGADPRCVKLVKKLYPQVRVVRTPGNAFAFNVDDPNIAKSASKICKAPRWQIITWP KIPIEELEDRVFVNCNTSITWVEGTVGTLLSDITRLDLGKRILDPRGIYRCNESTVQVHYRMC NewR1R2_ems_ferrM_1386_000000000_0001_0001_0009_crosslinked_4
GEIFIVVRGGDPELIKELRRKLGGVIVIELPGGQIIVLVKGGDPEEVKEVLRELSEKLGVPFQVRTE KIPIEELEDRVFVNCNTSITWVEGTVGTLLSDITRLDLGKRILDPRGIYRCNESTVQVHYRMC FerrR1R2_emsferr_fer_b0202_0018_1_0010_000000002_0001_0001_0003
GHVFVHVDDERVARRIKKIVGVPAQLVTNNGRIFLLLRVDDHEVCELVTRAVKIVNADVRFLCW KIPIEELEDRVFVNCNTSITWVEGTVGTLLSDITRLDLGKRILDPRGIYRCNESTVQVHYRMC NewR1_ems_ferrC_576_000000007_0001_0001_0003_crosslinked_5
TEVFVFVDDPRLAHTIAKLVNVKRVIVITIDNRQVILLLHDPDPTLVEKVSRWAQVQFTIHG KIPIEELEDRVFVNCNTSITWVEGTVGTLLSDITRLDLGKRILDPRGIYRCNESTVQVHYRMC NewR1R2_ems_ferrM_1190_000000013_0001_0001_0009
GEIIVVLKVDSPEQVEELVKLVGIPVQEFRFPGGHVALAIPGGSEEEVEEAIRRLGVPVWLDREK KIPIEELEDRVFVNCNTSITWVEGTVGTLLSDITRLDLGKRILDPRGIYRCNESTVQVHYRMC FerrR1R2_emsferr_fer_b0207_0002_0006_000000007_0001_0001_0009
GEVFCHVEGGDPELLKELAKRLGVPVIIWESGGQLFLYFEGVSPEEVEKLLKELGIPVQCRGR KIPIEELEDRVFVNCNTSITWVEGTVGTLLSDITRLDLGKRILDPRGIYRCNESTVQVHYRMC FerrR1R2_emsferr_fer_b0022_0050_0001_1_000000040_0001_0001_0004_crosslinked_0
HFVLIHVENPEAAKLVSKLIQCIYVRRNGDTVQCIVHGLSEEEARRAVKKAHETYQVPYSVTVV KIPIEELEDRVFVNCNTSITWVEGTVGTLLSDITRLDLGKRILDPRGIYRCNESTVQVHYRMC NewR1R2_ems_ferrM_4233_000000031_0001_0001_0004_crosslinked_0
SELERTVRLLLEQGVPPEMIARSLIMVLRRHGIPPEEVRELVREALERVLGDPELAKEAVKRAEP KIPIEELEDRVFVNCNTSITWVEGTVGTLLSDITRLDLGKRILDPRGIYRCNESTVQVHYRMC same_NewR1_ems_4hM_3423_0002_000000021_0001_0001_0_2_-_1efe37fbf092d71cf8d9d595bb5f220a_0001_1_0001_0001_0001
GEVVCAFHGGDPELIREIAEKLGVPVDEWGGRFILVQGVDPEEVKRLAKELGIPIVVCIEHG KIPIEELEDRVFVNCNTSITWVEGTVGTLLSDITRLDLGKRILDPRGIYRCNESTVQVHYRMC FerrR1R2_emsferr_fer_b0012_0059_0001_1_000000005_0001_0001_0003_crosslinked_0
DFLACAGDDPEVVKEAAELVGPPHILVVENGGDIFVLLQGVTPELVELARELVEKLGGGRCVIRI KIPIEELEDRVFVNCNTSITWVEGTVGTLLSDITRLDLGKRILDPRGIYRCNESTVQVHYRMC FerrR1R2_emsferr_fer_b0021_0053_0006_1_000000010_0001_0001_0003_crosslinked_1
PEVRVFFSGIDPEVLEEIERELGVPVVKIRNGGQLLVVFRGVDPEQAKRAKELAEEFGVPVNIETWN KIPIEELEDRVFVNCNTSITWVEGTVGTLLSDITRLDLGKRILDPRGIYRCNESTVQVHYRMC FerrR1R2_emsferr_fer_b0025_0032_0005_000000022_0001_0001_0001
HSVVVCLGPSPELEEILKELRKRGLQVIIRREPGGGIWIIVHGLDPEEVKELLKKLGIPCKVVGR KIPIEELEDRVFVNCNTSITWVEGTVGTLLSDITRLDLGKRILDPRGIYRCNESTVQVHYRMC FerrR1R2_emsferr_fer_b0035_0040_0003_000000051_0001_0001_0006_crosslinked_0
TQVVIQIDLDVRLVQTLAEQVNATVLVRTHSGDFVVLITGIPPDTARTLAKRVLPTVRVYVI KIPIEELEDRVFVNCNTSITWVEGTVGTLLSDITRLDLGKRILDPRGIYRCNESTVQVHYRMC b03_lxPr_ems_ferrM_4526_0001_000000041_0001_2_4_58_60_P_._ems_ferrM_3861_0001_0001_0001
GLIAIVCEGGDPELLKELAKKLGVPLWENGGREFFLLIQGGDPEEIKELLREVIEKIGVPRCTLIHTG KIPIEELEDRVFVNCNTSITWVEGTVGTLLSDITRLDLGKRILDPRGIYRCNESTVQVHYRMC FerrR1R2_emsferr__set4ferrBB_set4.2_fer_d1917_0032_0004_000000045_0001_0001_0004_crosslinked_1
DQVQILVDDPEEAKELAERLGVPCDTWPDGGKVFFLCNLSPEQVELLERILEELGIGVTVVVTG KIPIEELEDRVFVNCNTSITWVEGTVGTLLSDITRLDLGKRILDPRGIYRCNESTVQVHYRMC FerrR1R2_emsferr_fer_b0066_0041_0010_1_000000000_0001_0001_0004_crosslinked_2
SDVFCVLRIDDPESVKKVLSSLNARVIVIPGKVVFVRLKDVSKEQVSEAAKKAGVKHWECHVHP KIPIEELEDRVFVNCNTSITWVEGTVGTLLSDITRLDLGKRILDPRGIYRCNESTVQVHYRMC NewR1_ems_ferrC_562_000000017_0001_0001_0004_crosslinked_3
DVFILLKGGDPRLFEELAKEYGVPVIIIRNGGQVAVVIEGLSPEDIKRIAEEISEELGVPITVVSN KIPIEELEDRVFVNCNTSITWVEGTVGTLLSDITRLDLGKRILDPRGIYRCNESTVQVHYRMC FerrR1R2_emsferr_fer_b0097_0034_0007_1_000000062_0001_0001_0005
IECAILVTSPEQAELVFKLVNAQRFFTLDNRYFFILVQVTSEEQMERIRRAAQKANADVICRE KIPIEELEDRVFVNCNTSITWVEGTVGTLLSDITRLDLGKRILDPRGIYRCNESTVQVHYRMC NewR1_ems_ferrM_5719_0002_000000044_0001_0001_0009_crosslinked_1
SEERNKLFELLMRLSEEAKKKNQRRNIRITVAGFTIDVRFDSDPTAHEIVLHAAMIAARLHRHK KIPIEELEDRVFVNCNTSITWVEGTVGTLLSDITRLDLGKRILDPRGIYRCNESTVQVHYRMC reverse_NewR1_ems_3hM_1343_000000017_0001_0001_0_2_-_HEEH_23160_0001_0001
LRIFVLVGLDPEELRKLAEELGIPVIIIVHGGKQVLVLITGGDPERIKKLLELIRKKVGPVFIVTH KIPIEELEDRVFVNCNTSITWVEGTVGTLLSDITRLDLGKRILDPRGIYRCNESTVQVHYRMC FerrR1R2_emsferr_fer_b0136_0036_0003_1_000000003_0001_0001_0009
TNVFIVLRGDNPIVRKFVEELKKLGCQVIHFEDGAIVIICPGGTPEELKRLTERLKKELGIPRIHVWVEG KIPIEELEDRVFVNCNTSITWVEGTVGTLLSDITRLDLGKRILDPRGIYRCNESTVQVHYRMC FerrR1R2_emsferr_fer_b0087_0017_0001_000000000_0001_0001_0004_crosslinked_0
GWIFIVITGDTPCLRKLLEELKKLGVIVIKNGGQIVVLVPPDPRVQEEVRRLLEECGVPFEIQESG KIPIEELEDRVFVNCNTSITWVEGTVGTLLSDITRLDLGKRILDPRGIYRCNESTVQVHYRMC FerrR1R2_emsferr_fer_b0042_0044_0005_000000033_0001_0001_0005_crosslinked_3
PVAFALRGDTDAVRKAVKLIKQLKDVRVIDLSEGFYFILVNNPEAVKAVKKIVKDANVPVFTFE KIPIEELEDRVFVNCNTSITWVEGTVGTLLSDITRLDLGKRILDPRGIYRCNESTVQVHYRMC NewR1_ems_ferrM_2712_0001_000000050_0001_0001_0003
SEDECKQRVEELKKEVEKRGDDDLKFAIKALVRFAKKKGLSCSKIWKAVKKAIKEAEKLEK KIPIEELEDRVFVNCNTSITWVEGTVGTLLSDITRLDLGKRILDPRGIYRCNESTVQVHYRMC HHH_eva_0308_000000011_0001_0004_0001_0_crosslinked
GVAVACLGDDPELLRELAERLGVPVIEWGGKEVFVLVQVPTPEEAEEVRRLIEELGVPVICVEFGG KIPIEELEDRVFVNCNTSITWVEGTVGTLLSDITRLDLGKRILDPRGIYRCNESTVQVHYRMC FerrR1R2_emsferr_fer_b0146_0036_0005_000000004_0001_0001_0003_crosslinked_2
GQVWVLVEGVDPELLKEVAERLGVPIDILRRGGQVFILIRGGDPEVVRKLLEELGVPVIVVGG KIPIEELEDRVFVNCNTSITWVEGTVGTLLSDITRLDLGKRILDPRGIYRCNESTVQVHYRMC FerrR1R2_emsferr_fer_b0022_0009_0008_1_000000022_0001_0001_0005
RQCAFNIRDADPTVAEEISKKVPYVFVLVNNNRDVFLLVHDHYWKVVEEILRRAGVNFRVFCQE KIPIEELEDRVFVNCNTSITWVEGTVGTLLSDITRLDLGKRILDPRGIYRCNESTVQVHYRMC NewR1_ems_ferrC_703_000000003_0001_0001_0003_crosslinked_4
SQVQCLFSDPEAARLALELLGSGEIVENGGRVFLLGGGDPEELRRLVEELERELGVPVICIIRN KIPIEELEDRVFVNCNTSITWVEGTVGTLLSDITRLDLGKRILDPRGIYRCNESTVQVHYRMC FerrR1R2_emsferr_fer_b0111_0017_0003_1_000000010_0001_0001_0004_crosslinked_1
RVFCLIKSPSAKEVWKYLHKAGYPVRLVSIDNRVYAVLVDATELAKRVAKTYAPNADCVAV KIPIEELEDRVFVNCNTSITWVEGTVGTLLSDITRLDLGKRILDPRGIYRCNESTVQVHYRMC NewR1_ems_ferrM_7012_0002_000000043_0001_0001_0009_crosslinked_3
GILVLVEVGGDYEEIERLLKECVGRVVVVENGGRIFFLVQLKSEEQRECIEELKKGPGVRIIVVTG KIPIEELEDRVFVNCNTSITWVEGTVGTLLSDITRLDLGKRILDPRGIYRCNESTVQVHYRMC FerrR1R2_emsferr_fer_b0086_0011_0005_1_000000025_0001_0001_0009_crosslinked_1
GSVYIVFRGINEELRKCLELLRELGIPVQVIEFPGGALVLILEGGDPEEVRKILEECSGVPFKVHEGP KIPIEELEDRVFVNCNTSITWVEGTVGTLLSDITRLDLGKRILDPRGIYRCNESTVQVHYRMC FerrR1R2_emsferr_fer_b0087_0034_0003_1_000000002_0001_0001_0006_crosslinked_1
GTVQVIVHGPDPEKAKECVKEAVGPPHIDLHGGEFVVVRLEGGDPEEIERLLKRCSEELGIPLYLQVEK KIPIEELEDRVFVNCNTSITWVEGTVGTLLSDITRLDLGKRILDPRGIYRCNESTVQVHYRMC FerrR1R2_emsferr_fer_b0222_0002_0008_000000000_0001_0001_0003_crosslinked_0
NLRKEITELLKRLGVPPELIELLIKILKELAKRNKRLIARVVAAIALAIKRGDPELVEELIKKAP KIPIEELEDRVFVNCNTSITWVEGTVGTLLSDITRLDLGKRILDPRGIYRCNESTVQVHYRMC b03_meH_HHH_eva_0585_000000012_0001_0006_2_11_H_._88b7a27552c8f4fc794caaaae5d4c7a3_0001_0001_0001_0001
DAVFCQGSPEQLELFRKIVGVPVHKFRDGGQIQVWLHGVDPELVKRASKLVGVPCDIIG KIPIEELEDRVFVNCNTSITWVEGTVGTLLSDITRLDLGKRILDPRGIYRCNESTVQVHYRMC FerrR1R2_emsferr_fer_b0090_0127_0001_000000057_0001_0001_0003_crosslinked_6
TRIFCLVQGGDPELLRELAESLGVPVRLSTNGGKLVALLIEGGDPEEVRKLAEEIARKLGVPVDCITHG KIPIEELEDRVFVNCNTSITWVEGTVGTLLSDITRLDLGKRILDPRGIYRCNESTVQVHYRMC FerrR1R2_emsferr_fer_b0117_0017_1_0003_000000004_0001_0001_0009_crosslinked_3
TQLAVVITGNPEEVERILRELLGPPRVFRWENGGREVFILIDGIDPERVEEIRELLKRLGIPVILIVWG KIPIEELEDRVFVNCNTSITWVEGTVGTLLSDITRLDLGKRILDPRGIYRCNESTVQVHYRMC FerrR1R2_emsferr__set4ferrBB_set4.2_fer_d0441_0010_0003_000000024_0001_0001_0009
GVVAVAVEGGDPERLVKLLEELAGVPVDITKLGGKVFVLLQGPDPEKLERAARIAVELIGPPRFNIVVFR KIPIEELEDRVFVNCNTSITWVEGTVGTLLSDITRLDLGKRILDPRGIYRCNESTVQVHYRMC FerrR1R2_emsferr__wRegister_mini_set2_0924_fer_b0312_0010_0004_000000047_0001_0001_0003
TEVFCSVGPDPRQKELVRLLEELGAQVIEFPGGHIVVIIPDPELVEEAKRLAEELGVPIFCQEHE KIPIEELEDRVFVNCNTSITWVEGTVGTLLSDITRLDLGKRILDPRGIYRCNESTVQVHYRMC FerrR1R2_emsferr_fer_b0036_0005_0009_000000000_0001_0001_0004_crosslinked_1
DTIFILINVPDPEKARRIVEEAVGPPVTLTENGGAVVAFEVPGLDPEEAKEARERIEKRLGVPVDVHG KIPIEELEDRVFVNCNTSITWVEGTVGTLLSDITRLDLGKRILDPRGIYRCNESTVQVHYRMC FerrR1R2_emsferr_fer_b0077_0027_1_0001_000000007_0001_0001_0001
PQCFVFVTGEDESVRRALEWVKKYGATVRKSGTTITVSVSGASPEWAKTVKKLANVTLHFYCRE KIPIEELEDRVFVNCNTSITWVEGTVGTLLSDITRLDLGKRILDPRGIYRCNESTVQVHYRMC b15_lxPr_EHEE_08449_000000042_0001_46_50_57_61_P_._ems_ferrM_990_0001_0001_0001_0001_59_crosslinked
SYFVLIRGYNECVQKASEEAKKVGAHIQVVNNRTIVIRVQDKELAEQVKRLAEKCNVQVIILG KIPIEELEDRVFVNCNTSITWVEGTVGTLLSDITRLDLGKRILDPRGIYRCNESTVQVHYRMC NewR1_ems_ferrM_1517_000000020_0001_0001_0003_crosslinked_2
QVFVVIFVEDADKATEAAKSAGFDVSKHNNNVAILVEDREQAKKAVSYVASLVNAHYWVTVDL KIPIEELEDRVFVNCNTSITWVEGTVGTLLSDITRLDLGKRILDPRGIYRCNESTVQVHYRMC NewR1R2_ems_ferrM_6972_0002_000000015_0001_0001_0006
KFEVFVVLEPTEEAKKAVEELKKLGCRVFNNNGLIVVTCTSDDPDLEKRVRSIVPKADVRIRQW KIPIEELEDRVFVNCNTSITWVEGTVGTLLSDITRLDLGKRILDPRGIYRCNESTVQVHYRMC NewR1_ems_ferrM_3314_000000006_0001_0001_0006_crosslinked_3
GFILCQVPNPEDVELIERLAGVPVTISKDGGTIAVAIDGVDPEEVERRLRKNLPGARCHVIE KIPIEELEDRVFVNCNTSITWVEGTVGTLLSDITRLDLGKRILDPRGIYRCNESTVQVHYRMC FerrR1R2_emsferr_fer_b0006_0010_1_0010_000000002_0001_0001_0009_crosslinked_2
GCVFVLFRGIDPEVVRELAEKLGVPLFEQGGRQLILHVCGVSPEEIEELAKKHGGRVDIVEHP KIPIEELEDRVFVNCNTSITWVEGTVGTLLSDITRLDLGKRILDPRGIYRCNESTVQVHYRMC FerrR1R2_emsferr_fer_b0012_0085_0010_1_000000028_0001_0001_0009_crosslinked_0
KVIVAFICDDKDTAQEGAKKVAGVDVFLLQNGDEFFVLLQDVDPRLVEKVFKLVNCKIVIVTER KIPIEELEDRVFVNCNTSITWVEGTVGTLLSDITRLDLGKRILDPRGIYRCNESTVQVHYRMC NewR1_ems_ferrM_3941_0002_000000048_0001_0001_0005_crosslinked_3
KCFILLKNVDPRLADTVTKLVNVKRVVKHGNAVFLEVDLSEEQAKTIADRVGANVFVHCR KIPIEELEDRVFVNCNTSITWVEGTVGTLLSDITRLDLGKRILDPRGIYRCNESTVQVHYRMC NewR1_ems_ferrM_6425_000000011_0001_0001_0009_crosslinked_3
RLVIVTGVDPRIAKSVRDLCQVKVHIQTHNGTIQVIFVATDDSAKCASKLVKNYGITVLLSD KIPIEELEDRVFVNCNTSITWVEGTVGTLLSDITRLDLGKRILDPRGIYRCNESTVQVHYRMC b15_lxPt_ems_ferrM_1885_000000017_0001_24_28_35_37_P_._ems_ferrM_3891_0001_0001_0002_0001_0001_26_crosslinked
GTFFIVCQDPDPEKIKELLRELVGPDRVFVVGGFVAVVVRVPSEEEAERLLEELRRRLGVPCFLWG KIPIEELEDRVFVNCNTSITWVEGTVGTLLSDITRLDLGKRILDPRGIYRCNESTVQVHYRMC FerrR1R2_emsferr_fer_b0122_0021_0005_2_000000022_0001_0001_0005_crosslinked_1
THCAVLLAVSNPEVAKKVAKLANARKVDEFNGDISILVDNPELAKLLEEIAKRLGVEVQVFCFP KIPIEELEDRVFVNCNTSITWVEGTVGTLLSDITRLDLGKRILDPRGIYRCNESTVQVHYRMC NewR1R2_ems_ferrM_3883_000000002_0001_0001_0004_crosslinked_0
EVFCLLLDVDPRVAELIKKVVPEAIVIVRNNAIFVVVPSEELAKKVEDFVRKLVSARVQCLKT KIPIEELEDRVFVNCNTSITWVEGTVGTLLSDITRLDLGKRILDPRGIYRCNESTVQVHYRMC NewR1_ems_ferrM_2424_000000011_0001_0001_0004_crosslinked_0
KLIAIEIDDPESVKLLEELGAHVWENPGGRFFVLVQGVDPEEVRRLAEEAGVPIVVRG KIPIEELEDRVFVNCNTSITWVEGTVGTLLSDITRLDLGKRILDPRGIYRCNESTVQVHYRMC FerrR1R2_emsferr__set4ferrBB_set4.2_fer_d0450_0001_0004_000000062_0001_0001_0004
GEVFVVCRGISPEVLEELRRRAPGLIIIRRGGQVILHVKTPEAERRLEEVLKRHGIPCQKVTWR KIPIEELEDRVFVNCNTSITWVEGTVGTLLSDITRLDLGKRILDPRGIYRCNESTVQVHYRMC FerrR1R2_emsferr_fer_b0012_0100_0005_000000029_0001_0001_0006_crosslinked_2
GEITVSINGGDPEVVRELAEKLGVPLLHFPGGHLLLNLDGGDPEKVKEIVRELEELAGVPVHVVTE KIPIEELEDRVFVNCNTSITWVEGTVGTLLSDITRLDLGKRILDPRGIYRCNESTVQVHYRMC FerrR1R2_emsferr_fer_b0067_0014_1_0005_000000025_0001_0001_0001
TEVIIVFVPDPECAKEAAKEAGVPVIHGDLGEVVILVRTPEQLEIVEKILEECGVPFQTHTFRE KIPIEELEDRVFVNCNTSITWVEGTVGTLLSDITRLDLGKRILDPRGIYRCNESTVQVHYRMC FerrR1R2_emsferr_fer_b0026_0011_0003_000000011_0001_0001_0005_crosslinked_2
GTQILVQVPDPRLVEEVLKRLGVPVDVWENGGRDFFIVITGGDPEEIRRVLEELGGAILITRPA KIPIEELEDRVFVNCNTSITWVEGTVGTLLSDITRLDLGKRILDPRGIYRCNESTVQVHYRMC FerrR1R2_emsferr_fer_b0146_0020_0007_000000019_0001_0001_0004
GQIVVLVDDYRIAKTVAENVNAHVQWNEDPQGKYFVVVHAETEEISKKFYKLARKWNLLVYVRS KIPIEELEDRVFVNCNTSITWVEGTVGTLLSDITRLDLGKRILDPRGIYRCNESTVQVHYRMC NewR1R2_ems_ferrM_964_000000050_0001_0001_0003
TFVLVNGADPNLVKSLVSKANVTVFTTVDNGDIAVIVAVKDEKAEKLASTAVQLSNARYVVAE KIPIEELEDRVFVNCNTSITWVEGTVGTLLSDITRLDLGKRILDPRGIYRCNESTVQVHYRMC NewR1R2_ems_ferrM_4283_0001_000000049_0001_0001_0004
GQCVILVPDPERARELIERLGVPVQEWRFGGIVIFVIAGNDELGQELIRLLRKLGIRVHCNL KIPIEELEDRVFVNCNTSITWVEGTVGTLLSDITRLDLGKRILDPRGIYRCNESTVQVHYRMC FerrR1R2_emsferr_fer_b0060_0091_0009_000000032_0001_0001_0001_crosslinked_2
KQLWVLVLDWRCASTAAETFNLEYQYQKHGDTYFIVIRGVTEEQAKKLSEILKKCGVRSVVWRI KIPIEELEDRVFVNCNTSITWVEGTVGTLLSDITRLDLGKRILDPRGIYRCNESTVQVHYRMC NewR1R2_ems_ferrM_1379_0002_000000016_0001_0001_0009_crosslinked_3
GWVVVLFKGGDPELVKRIIERVVPRVQLIRFGGIVVLFLDGVDPELVKELVREAEEELGVPIRITTIG KIPIEELEDRVFVNCNTSITWVEGTVGTLLSDITRLDLGKRILDPRGIYRCNESTVQVHYRMC FerrR1R2_emsferr_fer_b0027_0068_0008_1_000000002_0001_0001_0006
GIFVICQVPDPEVLKEIVKELGVPWNEEPNGGKVLIAVEIPDPRLVELFERLVRELLPGAPCDIHEG KIPIEELEDRVFVNCNTSITWVEGTVGTLLSDITRLDLGKRILDPRGIYRCNESTVQVHYRMC FerrR1R2_emsferr_fer_b0056_0021_0001_000000002_0001_0001_0006_crosslinked_4
DQLVVHCDTGDPRDLEELVKLVGVPRFQLWGGKFLIIRVEDPERAKRLLEKFSKELGIPCIVIIID KIPIEELEDRVFVNCNTSITWVEGTVGTLLSDITRLDLGKRILDPRGIYRCNESTVQVHYRMC FerrR1R2_emsferr__wRegister_mini_set2_0924_fer_b0164_0006_0010_000000012_0001_0001_0009_crosslinked_1
RFVFINGDCSEAAKVVSELFQVTVIVIKFENRVVVLFKNLSPELVDRAAEYISKFCQLDVTVRH KIPIEELEDRVFVNCNTSITWVEGTVGTLLSDITRLDLGKRILDPRGIYRCNESTVQVHYRMC NewR1_ems_ferrC_384_000000017_0001_0001_0001_crosslinked_5
DNCSVFVDDPELAREALEIAGVPVQVFEFGGKIVLLLWGVTEEVVEVLEELGIPVECQG KIPIEELEDRVFVNCNTSITWVEGTVGTLLSDITRLDLGKRILDPRGIYRCNESTVQVHYRMC FerrR1R2_emsferr_fer_b0150_0028_0003_1_000000025_0001_0001_0004_crosslinked_0
DVFVLILNAQPEVEKAVKWAKSTGTVRVVKQSNGVIALSFTTQNFRELEKLVRKAGAQVLTKE KIPIEELEDRVFVNCNTSITWVEGTVGTLLSDITRLDLGKRILDPRGIYRCNESTVQVHYRMC NewR1_ems_ferrM_5945_0001_000000038_0001_0001_0001
GFRIVFVEVPDPEELRRLLHEIAGAPVHIQRFGGETEVVVIGLSPEAEEEAKKLGVPVQTVTAG KIPIEELEDRVFVNCNTSITWVEGTVGTLLSDITRLDLGKRILDPRGIYRCNESTVQVHYRMC FerrR1R2_emsferr_fer_b0085_0004_0009_1_000000049_0001_0001_0001
GRVFILISTPSPEAEEIIEILEKLGPVIRVEIPGGQIALLIGGSPEEVEELLEKLVKKFGIPVSISIGD KIPIEELEDRVFVNCNTSITWVEGTVGTLLSDITRLDLGKRILDPRGIYRCNESTVQVHYRMC FerrR1R2_emsferr_fer_b0132_0023_0005_000000007_0001_0001_0009
GFVLCQGGDPEKLKELAELAGIPVIIIEDGGAIVLLLRVTTPELEELLEEAIEILGVPVRCNRK KIPIEELEDRVFVNCNTSITWVEGTVGTLLSDITRLDLGKRILDPRGIYRCNESTVQVHYRMC FerrR1R2_emsferr_fer_b0136_0006_0004_1_000000048_0001_0001_0009_crosslinked_3
GIFLLVQGPNPELLKEIAKEVGVRVIIVGGRTVLIKIETPEQLELLEKLIPGPVLVRTK KIPIEELEDRVFVNCNTSITWVEGTVGTLLSDITRLDLGKRILDPRGIYRCNESTVQVHYRMC FerrR1R2_emsferr_fer_b0097_0044_0006_1_000000032_0001_0001_0003
RCVIAIESPSAKEVWKYLHKVGYPVTIESKDNKFYLVQVDATEIAKRVAKTYFPNASIVCE KIPIEELEDRVFVNCNTSITWVEGTVGTLLSDITRLDLGKRILDPRGIYRCNESTVQVHYRMC NewR1R2_ems_ferrM_7012_000000053_0001_0001_0006_crosslinked_0
SEVWIFCLLDDPNLAKLVAKLIQVDQVITDNGKIFLIVRVDDKDTARKGVESAGVRCVVRSED KIPIEELEDRVFVNCNTSITWVEGTVGTLLSDITRLDLGKRILDPRGIYRCNESTVQVHYRMC NewR1_ems_ferrM_7046_0001_000000012_0001_0001_0001_crosslinked_0
GAIFVLIQGGDPEEVRKLVEKLGVPVTVIEGPEGVILLEVPGIDEEEVRELLRELAERLGVPVDVRVG KIPIEELEDRVFVNCNTSITWVEGTVGTLLSDITRLDLGKRILDPRGIYRCNESTVQVHYRMC FerrR1R2_emsferr_fer_b0097_0011_0007_1_000000002_0001_0001_0009
TEYYSYDLDPSQVAEVIERLLGDPKAREAVEKAVKEGREHVQVRVSRTIILFVNGDKVLVIIV KIPIEELEDRVFVNCNTSITWVEGTVGTLLSDITRLDLGKRILDPRGIYRCNESTVQVHYRMC NewR1_ems_f4m_8_000000030_0001_0001_0009
LRVFGLISDPELAKILIKEIGPDRVWTFGGKQIAIVITDPEQLKILERVIKELGVPVFIRRNE KIPIEELEDRVFVNCNTSITWVEGTVGTLLSDITRLDLGKRILDPRGIYRCNESTVQVHYRMC FerrR1R2_emsferr_fer_b0021_0042_0007_000000017_0001_0001_0004
GTVFIIIRGGDPRLVELLEEILGIPVIVLELPGGQVAVLIPGVSPEEVEEAARKAGIPHFDVWTNG KIPIEELEDRVFVNCNTSITWVEGTVGTLLSDITRLDLGKRILDPRGIYRCNESTVQVHYRMC FerrR1R2_emsferr_fer_b0252_0052_0008_000000013_0001_0001_0004
GDVAILVQGGTPELRELVRSFVPDLRVYRFGGQVFFLVPGGSPEELEEIEKLLRKQGVRVDIVIW KIPIEELEDRVFVNCNTSITWVEGTVGTLLSDITRLDLGKRILDPRGIYRCNESTVQVHYRMC FerrR1R2_emsferr_fer_b0052_0053_0010_1_000000042_0001_0001_0004
KHVAVVVEDPRCAEIISKYVGVNAQIVTTNGKIFILVKVDSDSVREILKEAADICNVPVIVIIF KIPIEELEDRVFVNCNTSITWVEGTVGTLLSDITRLDLGKRILDPRGIYRCNESTVQVHYRMC NewR1_ems_ferrM_1076_000000016_0001_0001_0006_crosslinked_2
LTVQVFGEDPEALEILKELVGGPCRTVTWGGKFLAVACHGVSPELVEELRRLLKRLGVPVYVRRG KIPIEELEDRVFVNCNTSITWVEGTVGTLLSDITRLDLGKRILDPRGIYRCNESTVQVHYRMC FerrR1R2_emsferr_fer_b0136_0075_0004_000000030_0001_0001_0009_crosslinked_3
SQCFVLVPPDPRDQEELKKLGVDRIRRNKNGGQVAVLFRVPSEEEAERIEELIRKLFPGTDVKCH KIPIEELEDRVFVNCNTSITWVEGTVGTLLSDITRLDLGKRILDPRGIYRCNESTVQVHYRMC FerrR1R2_emsferr_fer_b0001_0065_0006_1_000000007_0001_0001_0003_crosslinked_0
TAVLVFLEGPNPELLKELLERLRGHVDEHRGEEGRIVIFVQGIDPELVKEVAERLGLPIHIFTQE KIPIEELEDRVFVNCNTSITWVEGTVGTLLSDITRLDLGKRILDPRGIYRCNESTVQVHYRMC FerrR1R2_emsferr_fer_b0085_0001_1_0008_000000065_0001_0001_0009
DVFILIQGGDPEKVREVLKRVPLPCIIITGPEGAIFIRCPGGSPELVEELRRLLEEEVGVPVLIIQ KIPIEELEDRVFVNCNTSITWVEGTVGTLLSDITRLDLGKRILDPRGIYRCNESTVQVHYRMC FerrR1R2_emsferr__wRegister_mini_set2_0924_fer_b0137_0005_0006_000000044_0001_0001_0005_crosslinked_1
DCFIVVLDYRVAETVARYVNAQVHNHQAPGNQFILLVTGVPEEGSKNVKKLAHELDPNVDVKCW KIPIEELEDRVFVNCNTSITWVEGTVGTLLSDITRLDLGKRILDPRGIYRCNESTVQVHYRMC NewR1R2_ems_ferrM_2912_0001_000000022_0001_0001_0003_crosslinked_2
TVSVYVKSPSEWVKIVEKASKKGDVDLIVELARRLGATVSCRTLPSGTVQCSITATALVFVRLS KIPIEELEDRVFVNCNTSITWVEGTVGTLLSDITRLDLGKRILDPRGIYRCNESTVQVHYRMC b03_lxPr_ems_ferrM_6884_000000015_0001_26_28_34_36_P_._ems_f4m_7_0001_0001_0001_20_crosslinked
CQILLLVRGGDPELLKEVAERAGVPVLEHRWPGGQIFILLKVPSPELVELLERLLRELGLPVRWYVHC KIPIEELEDRVFVNCNTSITWVEGTVGTLLSDITRLDLGKRILDPRGIYRCNESTVQVHYRMC FerrR1R2_emsferr_fer_b0012_0089_0010_000000037_0001_0001_0009_crosslinked_2
KFVLVNVPDPRLAEELARRCGAPVNENGGPDGQIHFMVGGVSPERAKECAEKFEKELGIPVFVIG KIPIEELEDRVFVNCNTSITWVEGTVGTLLSDITRLDLGKRILDPRGIYRCNESTVQVHYRMC FerrR1R2_emsferr_fer_b0225_0041_0003_000000002_0001_0001_0009_crosslinked_4
GEVFIIVNGGDPELLKEMIKKIGPPRCRVDRNGGLIAVVCRGVDPERVREVVEELEKELGIPLLVRFR KIPIEELEDRVFVNCNTSITWVEGTVGTLLSDITRLDLGKRILDPRGIYRCNESTVQVHYRMC FerrR1R2_emsferr__set4ferrBB_set4.2_fer_d0607_0025_0008_000000041_0001_0001_0009_crosslinked_5
TDIFVSVRADDPEKVKEIAEKLGVICLVQEGGGLQILCSGVSPEQLKELERLLKELGIPVEVLTNP KIPIEELEDRVFVNCNTSITWVEGTVGTLLSDITRLDLGKRILDPRGIYRCNESTVQVHYRMC FerrR1R2_emsferr_fer_b0146_0019_0008_000000020_0001_0001_0009_crosslinked_1
GEVDCVFVGGDPEVIRELAKRAGVPVQEIEFPGGHHAIFVPGLDPELVKEAEEEYGIPVTCQTHP KIPIEELEDRVFVNCNTSITWVEGTVGTLLSDITRLDLGKRILDPRGIYRCNESTVQVHYRMC FerrR1R2_emsferr_fer_b0115_0041_0009_000000001_0001_0001_0009_crosslinked_4
SVEEIFEEALRRLGVPEEHIEELKRQIEETKKEDPRDAIQQAIFLLEFLGDPEAAEEARKILEEE KIPIEELEDRVFVNCNTSITWVEGTVGTLLSDITRLDLGKRILDPRGIYRCNESTVQVHYRMC same_NewR1_HHH_eva_0165_000000003_0001_0001_2_4_-_69b3fbbb8e831c1a1e32d266a5698d06_0001_0001_0001_0001
GAIFVLICVPDPEEAKELAKLIGAPVWRDGGCVFLLVQGGDPEEVRRLVEELAKRLGVPLIVFVGG KIPIEELEDRVFVNCNTSITWVEGTVGTLLSDITRLDLGKRILDPRGIYRCNESTVQVHYRMC FerrR1R2_emsferr_fer_b0072_0005_0001_1_000000008_0001_0001_0004_crosslinked_0
DVQFELKNPEAAEKVARILNADVKTWKDRNVFVLIKDPRNAKIFEKLAREQNTEFRFVEV KIPIEELEDRVFVNCNTSITWVEGTVGTLLSDITRLDLGKRILDPRGIYRCNESTVQVHYRMC NewR1_ems_ferrM_1993_0002_000000051_0001_0001_0003
SEIFILLQGGDPRELEKLAKKLGVPCRIFVHGGKLIVVSCRGGDPEEVKRLVKELAEKLGVPIDVRVHG KIPIEELEDRVFVNCNTSITWVEGTVGTLLSDITRLDLGKRILDPRGIYRCNESTVQVHYRMC FerrR1R2_emsferr_fer_b0117_0017_0005_000000019_0001_0001_0009_crosslinked_0
SWVVVNVDDAKKVSEYIKKTYQLKVQVVENNGKYFVLIKGAEPEVAKTVRKMYPDTSIIVHD KIPIEELEDRVFVNCNTSITWVEGTVGTLLSDITRLDLGKRILDPRGIYRCNESTVQVHYRMC Attempt1_ems_ferrM_2535_0002_000000013_0001_0001_0003
TLVAVVVDDFKKVKELLKRYCGNVDVRQNGDTYFILVQGCDPRKAKEVATKANARMVIIP KIPIEELEDRVFVNCNTSITWVEGTVGTLLSDITRLDLGKRILDPRGIYRCNESTVQVHYRMC NewR1_ems_ferrM_4123_000000000_0001_0001_0009_crosslinked_4
PVFLVFKNADPRIIKKVASVVPECIVIVLHENTVAVLCSDPTAAEKVRELVRKILQVSVTINK KIPIEELEDRVFVNCNTSITWVEGTVGTLLSDITRLDLGKRILDPRGIYRCNESTVQVHYRMC NewR1_ems_ferrM_3166_0002_000000029_0001_0001_0003_crosslinked_0
RDVVVVLSDASDSAVRTAAKLVQARIQVRKHGRLIFVLLTNADWRVVKEVVSKLNLSVSVRIQS KIPIEELEDRVFVNCNTSITWVEGTVGTLLSDITRLDLGKRILDPRGIYRCNESTVQVHYRMC b03_lxPr_ems_ferrM_7294_0001_000000002_0001_3_5_54_56_P_._ems_ferrC_2301_0001_0001_0001_0001
NVFLVITDCDPRIVKTAIKIAGYDVIVITLGRHVVVLVKSPEAAKIIKKVVESYGCRVQVLI KIPIEELEDRVFVNCNTSITWVEGTVGTLLSDITRLDLGKRILDPRGIYRCNESTVQVHYRMC NewR1_ems_ferrM_2887_000000002_0001_0001_0006_crosslinked_3
PYFCILRVYTEEIEKVAREAEKNGVFIYKQSNKQILLEFPSEEAARSFAKKAKPASWQCIG KIPIEELEDRVFVNCNTSITWVEGTVGTLLSDITRLDLGKRILDPRGIYRCNESTVQVHYRMC NewR1R2_ems_ferrM_3342_0001_000000014_0001_0001_0003_crosslinked_0
GQVFIDVDDPDRVREIVKRLGAECSVTESGGQVFVLCNFPTPELLKEAVELLGVPVVVRG KIPIEELEDRVFVNCNTSITWVEGTVGTLLSDITRLDLGKRILDPRGIYRCNESTVQVHYRMC FerrR1R2_emsferr_fer_b0180_0005_0001_000000031_0001_0001_0009_crosslinked_0
PVFCFFKVEDPTLLELATKIVGAKRWIIIPQGALALQLDDPKKAEEATELVRRILEVQVQCWK KIPIEELEDRVFVNCNTSITWVEGTVGTLLSDITRLDLGKRILDPRGIYRCNESTVQVHYRMC NewR1_ems_ferrM_7301_000000037_0001_0001_0004_crosslinked_0
GTVQIAFVVPDPEKAKECLKRFGVPVTIWGGKFVLVTITGGDPEEVRRECREELGVPSVYELG KIPIEELEDRVFVNCNTSITWVEGTVGTLLSDITRLDLGKRILDPRGIYRCNESTVQVHYRMC FerrR1R2_emsferr_fer_b0047_0061_0006_000000015_0001_0001_0003_crosslinked_5
GQIFIFVEVPDPELIRECAKKAGVPLLEDGGRNFALEVHSPEQEEIIRRCLEELGIPVQIWTLG KIPIEELEDRVFVNCNTSITWVEGTVGTLLSDITRLDLGKRILDPRGIYRCNESTVQVHYRMC FerrR1R2_emsferr__run_BOUNDcst_2_bb_fer_b0252_0077_0004_000000018_0001_0001_0009_crosslinked_4
DIQCAVLVHDPRIAEELAKRVNAERWQVVENPQGNVFIVVRGADRTLVEKVASELGVNVFCREA KIPIEELEDRVFVNCNTSITWVEGTVGTLLSDITRLDLGKRILDPRGIYRCNESTVQVHYRMC NewR1R2_ems_ferrM_2857_000000059_0001_0001_0004_crosslinked_1
TAVAIVIHGGSPEQIRLIEEVLPFPVDRWRNGGTVFLLFQGGDPEKLEKAAEEAKRLAGPPSVRVVVLK KIPIEELEDRVFVNCNTSITWVEGTVGTLLSDITRLDLGKRILDPRGIYRCNESTVQVHYRMC FerrR1R2_emsferr_fer_b0057_0004_0005_1_000000028_0001_0001_0009
DVAVLVTNDKEATDVAKKCVNYPIDSNTVGNTTFYFIRGADPRCAEILKEIIKRLNLPVWVVVI KIPIEELEDRVFVNCNTSITWVEGTVGTLLSDITRLDLGKRILDPRGIYRCNESTVQVHYRMC NewR1_ems_ferrC_288_000000001_0001_0001_0005_crosslinked_3
TLVLLTLTNPEAAEKVARSLGVPFKIQRSPHNEWLILLHNPEACKIAGKIVEKDAQCITFP KIPIEELEDRVFVNCNTSITWVEGTVGTLLSDITRLDLGKRILDPRGIYRCNESTVQVHYRMC NewR1R2_ems_ferrM_1205_0001_000000035_0001_0001_0003_crosslinked_1
DLEELLETLKELGDPELVRLVKFLIWALRAGDPVALKAALHIAERVAKKRNDPVLEKVVKIAKKR KIPIEELEDRVFVNCNTSITWVEGTVGTLLSDITRLDLGKRILDPRGIYRCNESTVQVHYRMC same_b03_lxH_HHH_eva_0379_000000032_0001_12_20_H_._ems_3hM_1358_0001_0002_0001_2_4_-_ccc9165aefb3d6880e67c0d1f9f14f68_0001_0001_0001_0001
GEVFILCQGGSPEVLELIVRELGVPVIIITNGGKNLFVRVEVPDLEEARRVIERVAKEAGVPCEVWVGG KIPIEELEDRVFVNCNTSITWVEGTVGTLLSDITRLDLGKRILDPRGIYRCNESTVQVHYRMC FerrR1R2_emsferr_fer_b0027_0002_0009_2_000000020_0001_0001_0006_crosslinked_4
SEVFVLCLNIDPKDAEKLARNVNAERWVVHDNVLVLVGADPTKVEELAKKMGVRCQVLEQP KIPIEELEDRVFVNCNTSITWVEGTVGTLLSDITRLDLGKRILDPRGIYRCNESTVQVHYRMC NewR1_ems_ferrM_7339_0001_000000016_0001_0001_0003_crosslinked_3
GRVLCIIAGGDPERVRKIAEKYGIPVRTQTNGGTETQIIVRGGDPELIERIAKEIGAPQIQCFHVE KIPIEELEDRVFVNCNTSITWVEGTVGTLLSDITRLDLGKRILDPRGIYRCNESTVQVHYRMC FerrR1R2_emsferr_fer_b0010_0054_0005_000000007_0001_0001_0009_crosslinked_0
PEVAVVCQGVSPEVLRKAKEIAGVPVHEFRQGGALQVWFLGVSPEQAELIRELAERNGIPCDIWRNE KIPIEELEDRVFVNCNTSITWVEGTVGTLLSDITRLDLGKRILDPRGIYRCNESTVQVHYRMC FerrR1R2_emsferr_fer_b0025_0032_0010_1_000000045_0001_0001_0009_crosslinked_4
GFILIRIHDKDKVKKAADLAGAKVVTQREGDEFWVAIRVESPEILKIVKKLLEKVGAQFQVHL KIPIEELEDRVFVNCNTSITWVEGTVGTLLSDITRLDLGKRILDPRGIYRCNESTVQVHYRMC NewR1_ems_ferrM_1586_000000000_0001_0001_0003
GIAVVIPGDSEVSELIEEVVKELGVPVFRWTGGGSFILIQGGDPEEIRRRAEEIAKKYGIPVIIIVW KIPIEELEDRVFVNCNTSITWVEGTVGTLLSDITRLDLGKRILDPRGIYRCNESTVQVHYRMC FerrR1R2_emsferr_fer_b0083_0007_0002_1_000000016_0001_0001_0003
KEVFVIVDDPRLLKLLSDLVQAEVRWVENNGQLFVVVKDADPEAAKEVKKRAPSVFVLVN KIPIEELEDRVFVNCNTSITWVEGTVGTLLSDITRLDLGKRILDPRGIYRCNESTVQVHYRMC NewR1_ems_ferrM_1146_000000007_0001_0001_0004
DEVSCLGDDPELLKELAELVGPPRIQTFEFGGHLVLFIDGGDPERVKEVAEELGLPCDVLG KIPIEELEDRVFVNCNTSITWVEGTVGTLLSDITRLDLGKRILDPRGIYRCNESTVQVHYRMC FerrR1R2_emsferr_fer_b0105_0016_1_0007_000000042_0001_0001_0003_crosslinked_0
GEVFVVCRGGDPEEVARLLKELVGVDRVVLHTRGGRQVLVLLKGGDPELVREAIKIIREILGVPCQVRTGE KIPIEELEDRVFVNCNTSITWVEGTVGTLLSDITRLDLGKRILDPRGIYRCNESTVQVHYRMC FerrR1R2_emsferr_fer_b0267_0015_0001_1_000000016_0001_0001_0003_crosslinked_0
GHCAVFIEGQTPELEKVLEELKKLGARVQHNPRGEVVVHVPDPEKAEELLRRAGVKVQVLCFN KIPIEELEDRVFVNCNTSITWVEGTVGTLLSDITRLDLGKRILDPRGIYRCNESTVQVHYRMC FerrR1R2_emsferr_fer_b0042_0007_1_0001_000000007_0001_0001_0002_crosslinked_4
THVAIQLEGGDPEEIRKLLEKIGPVTEHRSPDGLVIVVVGGDEEEAKRLAEELRRRLGVPVQVLIFG KIPIEELEDRVFVNCNTSITWVEGTVGTLLSDITRLDLGKRILDPRGIYRCNESTVQVHYRMC FerrR1R2_emsferr_fer_b0027_0060_0001_1_000000001_0001_0001_0001
TQIFVLCQGGDPELLRELAESLGVPVRLTENGGKVVALVIEGGDPEEVRKLAEEIARKLGVPCVIRTWG KIPIEELEDRVFVNCNTSITWVEGTVGTLLSDITRLDLGKRILDPRGIYRCNESTVQVHYRMC FerrR1R2_emsferr_fer_b0117_0017_1_0003_000000003_0001_0001_0003_crosslinked_1
CTIFVQVPDPELAEELAKELGVPILVVRDGGDVVVALRGGDPELARELAERIGGLRVVVIC KIPIEELEDRVFVNCNTSITWVEGTVGTLLSDITRLDLGKRILDPRGIYRCNESTVQVHYRMC FerrR1R2_emsferr_fer_b0186_0031_0002_000000030_0001_0001_0003_crosslinked_1
DFVVVTIDDPELVRLFIEVAGPPHVYVQRDGGKVQILLHFDTEEEIEEALEEARKELGGPVKIDIHG KIPIEELEDRVFVNCNTSITWVEGTVGTLLSDITRLDLGKRILDPRGIYRCNESTVQVHYRMC FerrR1R2_emsferr_fer_b0156_0004_0003_000000013_0001_0001_0003
DELKEILELIEKARSPEEFEELARLLHKILKEDPTNARVILLYSIIVLLLEGTPEEAEAAIKEVK KIPIEELEDRVFVNCNTSITWVEGTVGTLLSDITRLDLGKRILDPRGIYRCNESTVQVHYRMC b03_meH_HHH_eva_0214_000000042_0001_0005_27_33_H_._fa6d65f4946ef32a1f59321860a95e4e_0001_0001_0001_0001
SILILVSNVDPRLAEIISRLANVPVTIWEFKDSQVFVSFSNADPNVIETAAKRLQVKFTITSS KIPIEELEDRVFVNCNTSITWVEGTVGTLLSDITRLDLGKRILDPRGIYRCNESTVQVHYRMC b03_lxPr_ems_ferrM_1967_0002_000000014_0001_24_26_32_36_P_._ems_ferrM_2760_0001_0001_0001
TIFILIHDGQPCMEKVISQVNAPFHIVKVNDKVFLVRVDAPPEAVKTVAERAKEICQVRVQVNV KIPIEELEDRVFVNCNTSITWVEGTVGTLLSDITRLDLGKRILDPRGIYRCNESTVQVHYRMC Attempt1_ems_ferrM_2586_0001_000000018_0001_0001_0009_crosslinked_2
GQVWIEIEGGTPELEEVIKKAGVPVDRWEGPGGTVFLLVRFDTPEQVELLKRLLEELGVPFIIIG KIPIEELEDRVFVNCNTSITWVEGTVGTLLSDITRLDLGKRILDPRGIYRCNESTVQVHYRMC FerrR1R2_emsferr_fer_b0047_0019_0006_000000005_0001_0001_0009
SAWVVAVETDDPTLAKQIIKYANVKRAQVHNGWFLLEVDSEEAAKLISEAAKKANVKFFVISEP KIPIEELEDRVFVNCNTSITWVEGTVGTLLSDITRLDLGKRILDPRGIYRCNESTVQVHYRMC Attempt1_ems_ferrM_4110_0002_000000012_0001_0001_0001
GFRIVFVEVPDPEELRRLLHECAGAPVHIQRFGGETEVVVIGLSPECEEEAKKLGVPVQTVTAG KIPIEELEDRVFVNCNTSITWVEGTVGTLLSDITRLDLGKRILDPRGIYRCNESTVQVHYRMC FerrR1R2_emsferr_fer_b0085_0004_0009_1_000000049_0001_0001_0001_crosslinked_3
TIVVCLVPGGSPEELEELRKLVGVKKVNRNGGQVALLVPGGDPEEIRKLLEELGVPVQCFVFG KIPIEELEDRVFVNCNTSITWVEGTVGTLLSDITRLDLGKRILDPRGIYRCNESTVQVHYRMC FerrR1R2_emsferr_fer_b0072_0004_0010_1_000000036_0001_0001_0009_crosslinked_0
CQHWVVQVSFHRDDKDSSKKARDIAKQASKDVTREAKKRGQTVVSLSKETTNGDSVSIILFIRVC KIPIEELEDRVFVNCNTSITWVEGTVGTLLSDITRLDLGKRILDPRGIYRCNESTVQVHYRMC b03_lxPt_ems_ferrM_2424_0002_000000001_0001_1_7_34_36_P_._EHEE_07865_0001_0001_0001_0001_31_crosslinked
TRLQVFCVVRDPDLVREVAKKVGLPVFIARFGGQLAVVVTGPDPELLEEFVRLVGVPCVKIETG KIPIEELEDRVFVNCNTSITWVEGTVGTLLSDITRLDLGKRILDPRGIYRCNESTVQVHYRMC FerrR1R2_emsferr_fer_b0025_0020_0004_1_000000001_0001_0001_0009_crosslinked_0
KECIILLKKVDPRVVETAARLLNAHVHVVQRGEEVFVLVRNASKDQCETLVRRLAGYEVIVLVL KIPIEELEDRVFVNCNTSITWVEGTVGTLLSDITRLDLGKRILDPRGIYRCNESTVQVHYRMC NewR1_ems_ferrM_3821_000000006_0001_0001_0009_crosslinked_0
SLLVLRVDDWRAASTVAKLANLPFQTVQTNGVVVVFLQVSSPEDAKWAQELAKKAGVSRVIFTP KIPIEELEDRVFVNCNTSITWVEGTVGTLLSDITRLDLGKRILDPRGIYRCNESTVQVHYRMC b03_lxPr_EHEE_rd4_0111.min_rise1.58_000000056_0001_5_7_36_38_P_._ems_ferrM_1033_0002_0001_0001_0001
DQVAILGSPEQVEIVEKLLGVPVQRNRDGGRLFVLIVGVDPEEAREAAEIAGIPVVVSG KIPIEELEDRVFVNCNTSITWVEGTVGTLLSDITRLDLGKRILDPRGIYRCNESTVQVHYRMC FerrR1R2_emsferr_fer_b0090_0127_0004_000000032_0001_0001_0001
GQVFIFVEIPDPELVKKFKELVGVPCTEHELPGGHLNVTCTGGDPELFKEAAELLGVPIRIITQG KIPIEELEDRVFVNCNTSITWVEGTVGTLLSDITRLDLGKRILDPRGIYRCNESTVQVHYRMC FerrR1R2_emsferr_fer_b0115_0048_0010_1_000000048_0001_0001_0009_crosslinked_1
GRVFCVVTDPEAAKVAKKMGRIQIFEKDGQVIVAVQASSDEEAKKLSKTIHDLAPNAQCVVR KIPIEELEDRVFVNCNTSITWVEGTVGTLLSDITRLDLGKRILDPRGIYRCNESTVQVHYRMC NewR1_ems_ferrM_1295_0002_000000016_0001_0001_0003_crosslinked_3
SVCLFNGVDPELVRRLAKELGAQVLTFRLGGLTVLVVFGVSPEECERLAKELGIPRVKVGN KIPIEELEDRVFVNCNTSITWVEGTVGTLLSDITRLDLGKRILDPRGIYRCNESTVQVHYRMC FerrR1R2_emsferr_fer_b0090_0038_0004_000000026_0001_0001_0004_crosslinked_0
SEVFVVVRGNSPQVEKAAKIAGVKHWHTLNNKQIVLLVENIDYRQVERIVREIVKRPFTVVWRP KIPIEELEDRVFVNCNTSITWVEGTVGTLLSDITRLDLGKRILDPRGIYRCNESTVQVHYRMC NewR1_ems_ferrM_3242_0002_000000046_0001_0001_0004
GAVVIHIKIKDEKAKRAVELFKKLGADVVKNGDTYFILVRNPQAKEVAKEVRKLGIEVRWQETE KIPIEELEDRVFVNCNTSITWVEGTVGTLLSDITRLDLGKRILDPRGIYRCNESTVQVHYRMC NewR1_ems_ferrC_481_000000036_0001_0001_0009
SVAILFRDADPKAAKLVQEILGNCRVTVTDNRFVFVVCEDPESASKILAKLAQVPKWQIVP KIPIEELEDRVFVNCNTSITWVEGTVGTLLSDITRLDLGKRILDPRGIYRCNESTVQVHYRMC NewR1_ems_ferrM_6140_0001_000000007_0001_0001_0009_crosslinked_0
DEISVVGSPEQMELFEKIVGVPVQKIKFGGLLVLFFEGVDPELVREAAERAGVPVDVLG KIPIEELEDRVFVNCNTSITWVEGTVGTLLSDITRLDLGKRILDPRGIYRCNESTVQVHYRMC FerrR1R2_emsferr_fer_b0090_0127_0007_000000056_0001_0001_0003
SVQILVRGGDPRVKEWAKKLGVPCQEIENGGDLFIICRGGDPEEAKRLAEKLGLPIYVLTG KIPIEELEDRVFVNCNTSITWVEGTVGTLLSDITRLDLGKRILDPRGIYRCNESTVQVHYRMC FerrR1R2_emsferr_fer_b0005_0017_0004_000000007_0001_0001_0009_crosslinked_0
KFQIAVVTDNPEEVEKVAKSCEAHVFINGKFVLITVKDKELVKCVEKLLRELNLKFYVQED KIPIEELEDRVFVNCNTSITWVEGTVGTLLSDITRLDLGKRILDPRGIYRCNESTVQVHYRMC NewR1_ems_ferrM_3267_0001_000000021_0001_0001_0004_crosslinked_3
TAIFVLCRVPDPEDAKELAKLLGAPVWRDGGEVFLLVQGGDPEEVKRIVEEVARKLGVPCRVIVGG KIPIEELEDRVFVNCNTSITWVEGTVGTLLSDITRLDLGKRILDPRGIYRCNESTVQVHYRMC FerrR1R2_emsferr_fer_b0072_0005_0001_000000006_0001_0001_0004_crosslinked_1
GTLLVLVLVPTPEEAEEVAKELGAPTIHTSPGGQVIVVVSGGDPELVRKLRKRGITVSTSTTS KIPIEELEDRVFVNCNTSITWVEGTVGTLLSDITRLDLGKRILDPRGIYRCNESTVQVHYRMC emsferr__run_BOUNDcst_2_bb_fer_b0205_0018_0010_000000012_0001_0007_0001
IICAILVRAPEQAELVFKLVNAQRWTTIDNRWFFIDVQVTSEEQMERIRRAAQKANADVKCRE KIPIEELEDRVFVNCNTSITWVEGTVGTLLSDITRLDLGKRILDPRGIYRCNESTVQVHYRMC NewR1_ems_ferrM_5719_0001_000000056_0001_0001_0003_crosslinked_2
ATSSTSTFDAPYDDPNERKKFKDEVEKKARKLAQEFRDQGLRVYCRIDTSHTNNRDTVKVLCIVR KIPIEELEDRVFVNCNTSITWVEGTVGTLLSDITRLDLGKRILDPRGIYRCNESTVQVHYRMC b03_lxPt_ems_ferrM_4999_000000030_0001_2_6_57_59_P_._EHEE_01576_0001_0001_0001_30_crosslinked
TEVFVIIEVPDPELVKLFVKLAGGPVRLVRLPGGQFAIKIPGGDEEEVEKIAEKVGIPSVNFIVRR KIPIEELEDRVFVNCNTSITWVEGTVGTLLSDITRLDLGKRILDPRGIYRCNESTVQVHYRMC FerrR1R2_emsferr__set4ferrBB_set4.2_fer_d0567_0013_0010_000000013_0001_0001_0005
GEIFILVQGPDPEELARRIKELAGAPIVVIRPGGLVVVLVEGATKEQLEKIRRLLEELGVPVDVQG KIPIEELEDRVFVNCNTSITWVEGTVGTLLSDITRLDLGKRILDPRGIYRCNESTVQVHYRMC FerrR1R2_emsferr_fer_b0122_0049_0004_000000009_0001_0001_0003
SERRRLAKLVNRSPELATVLYKLARLIRKKFPDPEERKKAFKIAVECLAKGVPPEECKRLLEELT KIPIEELEDRVFVNCNTSITWVEGTVGTLLSDITRLDLGKRILDPRGIYRCNESTVQVHYRMC b15_meH_HHH_eva_0202_000000050_0001_0001_27_31_H_._7d262f751bfb6cdbae33a871d4935eea_0001_0001_0001_0001_45_crosslinked
WVFVLLEKVSPEAKKVIKEVSSLGNCRVTTSPGDSVQVECKDPNLARKLTELARQVGVQVQVNE KIPIEELEDRVFVNCNTSITWVEGTVGTLLSDITRLDLGKRILDPRGIYRCNESTVQVHYRMC NewR1_ems_ferrM_5950_000000013_0001_0001_0009_crosslinked_1
GTIFVLFQGGNPEILERIAELVGLPVRIVTRGGVFFLEVPGGDPEELRRAIEIGRKELGLPVIIRIQP KIPIEELEDRVFVNCNTSITWVEGTVGTLLSDITRLDLGKRILDPRGIYRCNESTVQVHYRMC FerrR1R2_emsferr_fer_b0117_0015_0006_1_000000007_0001_0001_0006
SQVFCVGADYRVISEFAKRHNATVTVSTSPGNKIVVVFTGIDWREIEKAANQLGARCWWHP KIPIEELEDRVFVNCNTSITWVEGTVGTLLSDITRLDLGKRILDPRGIYRCNESTVQVHYRMC b15_lxPt_ems_ferrM_1504_0002_000000027_0001_3_5_57_61_P_._ems_ferrM_6277_0001_0001_0001_0001_0001_70_crosslinked
GVQVLIHTEDPEKVRRLIEEVLGVPVQIIRQGGHVFVIVRGADPELVRKLAKELGVPVYVRTR KIPIEELEDRVFVNCNTSITWVEGTVGTLLSDITRLDLGKRILDPRGIYRCNESTVQVHYRMC FerrR1R2_emsferr_fer_b0035_0023_0008_000000013_0001_0001_0005
KVIVALKDVDPNQVTEVAKRYNARVSVINNRFVIVQVDDERIAREIQKYASKLGVRVVVWTQ KIPIEELEDRVFVNCNTSITWVEGTVGTLLSDITRLDLGKRILDPRGIYRCNESTVQVHYRMC NewR1R2_ems_ferrM_989_000000018_0001_0001_0003
DEDEKLRKLLRLVIKAAKAAKDDPKKADEFVSKLVKKLKKENVPLARQLKRAFKVLKKQIL KIPIEELEDRVFVNCNTSITWVEGTVGTLLSDITRLDLGKRILDPRGIYRCNESTVQVHYRMC b03_meH_HHH_eva_0156_000000038_0001_0004_22_30_H_._ems_3hC_320_0002_0001_0001_0001
DKQKLWHTAMRALEEIKKDPRYKELADKLAKLILEAARHHDHELLETLLKLVIKILSQM KIPIEELEDRVFVNCNTSITWVEGTVGTLLSDITRLDLGKRILDPRGIYRCNESTVQVHYRMC longer-loop_NewR1_ems_3hM_1609_000000008_0001_0001_2_4_-_ems_3hM_2071_0001_0001
IEVFIWVNSPEQAECVFKLVNAQRSFTLDNRHFAIVVQVTSEEQMERIRRAAQKCNAFVLYHE KIPIEELEDRVFVNCNTSITWVEGTVGTLLSDITRLDLGKRILDPRGIYRCNESTVQVHYRMC NewR1_ems_ferrM_5719_0002_000000007_0001_0001_0001_crosslinked_0
GWLLCVILIPDPDLIREAAEILGVPQIFEFGGTLVLLVPGVSPELAEEAARRAGVPVTCTKDD KIPIEELEDRVFVNCNTSITWVEGTVGTLLSDITRLDLGKRILDPRGIYRCNESTVQVHYRMC FerrR1R2_emsferr_fer_b0025_0049_0003_1_000000033_0001_0001_0001_crosslinked_4
SRRKLARIVLRLKEDPRDEELIELLVELIAHLANVPPKKAVKLVLKVAEELGDPELRRVAEELLK KIPIEELEDRVFVNCNTSITWVEGTVGTLLSDITRLDLGKRILDPRGIYRCNESTVQVHYRMC b03_lxH_ems_3hM_2242_000000017_0001_52_58_H_._2f3dfa96550865755f3f96d82f3177f1_0001_0001_0001_0001
GTTQFYIFGGDPELLREIAEKLGVPVHTVGGDTAVVIRGGDPEEIRRLAKELGLPVWEHTQD KIPIEELEDRVFVNCNTSITWVEGTVGTLLSDITRLDLGKRILDPRGIYRCNESTVQVHYRMC FerrR1R2_emsferr_fer_b0010_0051_0001_1_000000032_0001_0001_0001
RVVIVADADPESVRRIAKSVNARVETRRLDNRETLIVISVEDPTLAEIAWRLVKRLGVQVFLFE KIPIEELEDRVFVNCNTSITWVEGTVGTLLSDITRLDLGKRILDPRGIYRCNESTVQVHYRMC NewR1R2_ems_ferrM_1251_000000016_0001_0001_0009
TDVSFFGVDPELLELLAKRCGVKLKTMRNGGQTFLFIQGCDPEEVKRLAKELGIPRVLVDE KIPIEELEDRVFVNCNTSITWVEGTVGTLLSDITRLDLGKRILDPRGIYRCNESTVQVHYRMC FerrR1R2_emsferr_fer_b0090_0038_0006_000000006_0001_0001_0009_crosslinked_4
TTVVIACEGGDPEELREIAEELGVPLFVGPGGFFLIQIRLPDEEEARRRIERLLKELGVPCDVVTTD KIPIEELEDRVFVNCNTSITWVEGTVGTLLSDITRLDLGKRILDPRGIYRCNESTVQVHYRMC FerrR1R2_emsferr_fer_b0102_0031_0009_000000003_0001_0001_0003_crosslinked_3
GDVFVSVRVPDPERLKELAEELGVPVYIHGGQVFLNGVDPEEVKELAKELGVPVDIVEWG KIPIEELEDRVFVNCNTSITWVEGTVGTLLSDITRLDLGKRILDPRGIYRCNESTVQVHYRMC FerrR1R2_emsferr_fer_b0072_0081_0010_1_000000030_0001_0001_0009
DCFLLVQGGDPELRKLLEELRKRGYILVEGPGGDLAVHGDGSEDLEELLEILRRLGIPVQLNCE KIPIEELEDRVFVNCNTSITWVEGTVGTLLSDITRLDLGKRILDPRGIYRCNESTVQVHYRMC FerrR1R2_emsferr_fer_b0037_0029_0006_000000015_0001_0001_0009_crosslinked_2
SNIACVVEGGTPEELEELAKLAGVPLEVLRDGGKIFILVQGGSPEAVKILEKLLKELGVPRITCIVKG KIPIEELEDRVFVNCNTSITWVEGTVGTLLSDITRLDLGKRILDPRGIYRCNESTVQVHYRMC FerrR1R2_emsferr_fer_b0027_0008_0001_000000053_0001_0001_0009_crosslinked_3
RVVIVIDANPEQVRRICKSVNARVTTTHLDNRERVILCNVDDPTGAEIAWRLVKRLGVQVFLFD KIPIEELEDRVFVNCNTSITWVEGTVGTLLSDITRLDLGKRILDPRGIYRCNESTVQVHYRMC NewR1R2_ems_ferrM_1251_0002_000000002_0001_0001_0005_crosslinked_1
HSDCAIQGGDPEVAKEVAKKFGVPIFVQRNGGRVIIFIKDPEAAREVAERLGVPFKCNTH KIPIEELEDRVFVNCNTSITWVEGTVGTLLSDITRLDLGKRILDPRGIYRCNESTVQVHYRMC FerrR1R2_emsferr_fer_b0065_0012_0003_000000025_0001_0001_0006_crosslinked_4
PVHVILLSVSPEICTKLAKQVGVSSVKVHTLLGQYICVLTGVDPRLAQEIAKRYNIVVHVDQS KIPIEELEDRVFVNCNTSITWVEGTVGTLLSDITRLDLGKRILDPRGIYRCNESTVQVHYRMC b03_lxPt_ems_ferrM_1365_000000014_0001_26_28_33_35_P_._ems_ferrM_6116_0001_0001_0001_0001_19_crosslinked
GIFILVNSPGTEIVELIKKILEELGIPVIVVRGPGGEVILHVDGGDPEEIRKALEEAIEILGGEVRVQFK KIPIEELEDRVFVNCNTSITWVEGTVGTLLSDITRLDLGKRILDPRGIYRCNESTVQVHYRMC FerrR1R2_emsferr_fer_d1473_0004_0003_000000026_0001_0001_0003
LYIVCRGGSPEVEELIRLLKRGPDIQVIKFPDGAVVVHVRTPELAELVRKLAEELGIPCTIHG KIPIEELEDRVFVNCNTSITWVEGTVGTLLSDITRLDLGKRILDPRGIYRCNESTVQVHYRMC FerrR1R2_emsferr_fer_b0077_0037_0003_1_000000001_0001_0001_0003_crosslinked_2
GRLQFLIHGLDPEECRRLEEEFPGVHCVIWGGKFILVAITTPEAEEELRRIVKKLGVPVYEHPTG KIPIEELEDRVFVNCNTSITWVEGTVGTLLSDITRLDLGKRILDPRGIYRCNESTVQVHYRMC FerrR1R2_emsferr_fer_b0012_0005_0001_000000022_0001_0001_0009_crosslinked_0
GQVNLLIRGGTEEQAEEIARRVGVPVQIQRFGGVIVLFFEGPDPEKLEELVKKAAGVPGVTLTVIG KIPIEELEDRVFVNCNTSITWVEGTVGTLLSDITRLDLGKRILDPRGIYRCNESTVQVHYRMC FerrR1R2_emsferr_fer_b0072_0068_0002_1_000000001_0001_0001_0009
PNVVVVISDPNVAKTAKSLGVLVTKSPLGYLLILFTGFDPRQVRSFAAKVHPWARVETS KIPIEELEDRVFVNCNTSITWVEGTVGTLLSDITRLDLGKRILDPRGIYRCNESTVQVHYRMC b15_meP_emsferr__set4ferrBB_set4.2_fer_d0162_0003_0009_000000001_0001_0008_4_8_34_36_P_._ems_ferrM_1984_0001_0001_0001_0001
RFLLLCVDDWRAASTVAKLANLPFVVQQENGQVCVALTVSSPEDAKWAQELAKKAGVKRVQWQP KIPIEELEDRVFVNCNTSITWVEGTVGTLLSDITRLDLGKRILDPRGIYRCNESTVQVHYRMC NewR1_ems_ferrM_1033_0002_000000047_0001_0001_0003_crosslinked_3
EFCVVRVEDHDDEKAAKLLSKAVNPPSVYIRDGQQVILFGVTDEIVRKASKRANVKRVEWQCR KIPIEELEDRVFVNCNTSITWVEGTVGTLLSDITRLDLGKRILDPRGIYRCNESTVQVHYRMC NewR1_ems_ferrM_6352_0002_000000000_0001_0001_0009_crosslinked_1
SQYALSFKNADPRLVEKAAREAVPDVTVVQNGDNVFVLLKDVDPTLLKRISDIVKADEVRVWTL KIPIEELEDRVFVNCNTSITWVEGTVGTLLSDITRLDLGKRILDPRGIYRCNESTVQVHYRMC NewR1_ems_ferrC_440_000000000_0001_0001_0004
TVKVLIVCSNNGQESTSSFSLGQSPEAKQKIRDIQKRAQEIAKKYNARCVVFVRDGDKTETLQFS KIPIEELEDRVFVNCNTSITWVEGTVGTLLSDITRLDLGKRILDPRGIYRCNESTVQVHYRMC b15_lxPr_ems_ferrM_3146_000000025_0001_2_6_36_38_P_._EEHEE_01774_0001_0001_0001_34_crosslinked
GTVLACEVTSPDQERLAELARELGVPVHRDGGGRIFILIQDPELIRELRELAERLGIPCFHLKW KIPIEELEDRVFVNCNTSITWVEGTVGTLLSDITRLDLGKRILDPRGIYRCNESTVQVHYRMC FerrR1R2_emsferr_fer_b0125_0007_0006_000000023_0001_0001_0004_crosslinked_2
GFVFVVVEGGDPELVKEIAKKLGVTVYKHGGTIVILLQGGSPEEIRKLLEELSRRLGVPVIIITVR KIPIEELEDRVFVNCNTSITWVEGTVGTLLSDITRLDLGKRILDPRGIYRCNESTVQVHYRMC FerrR1R2_emsferr_fer_b0012_0071_0010_000000026_0001_0001_0001
SAVVVVLLNADVKKASELVKRVNAEVKFQELNGFYSIQVHGADPTTVCKLVRSLGVNVVCDFDP KIPIEELEDRVFVNCNTSITWVEGTVGTLLSDITRLDLGKRILDPRGIYRCNESTVQVHYRMC NewR1_ems_ferrM_4930_000000020_0001_0001_0009_crosslinked_2
GVQVAIRVEDPEELRRLIEELAGVPVFILRNGGDVFVFIKGVDPELARKLAKELGVPVFIQTR KIPIEELEDRVFVNCNTSITWVEGTVGTLLSDITRLDLGKRILDPRGIYRCNESTVQVHYRMC FerrR1R2_emsferr_fer_b0035_0023_0008_1_000000040_0001_0001_0005
DVVFVFLNVPDPEKARKLFEELVGPPVILQVSGGASVAFLVPGLSPEEAKELAKRLEELLGVPVDVWG KIPIEELEDRVFVNCNTSITWVEGTVGTLLSDITRLDLGKRILDPRGIYRCNESTVQVHYRMC FerrR1R2_emsferr_fer_b0077_0027_1_0003_000000002_0001_0001_0009
PKIFIVVRVNSPYAEKVAKIAKKLGVTVKQSGTIIVLMNADEEVQRLVEEAKKYGVSVHIRTLS KIPIEELEDRVFVNCNTSITWVEGTVGTLLSDITRLDLGKRILDPRGIYRCNESTVQVHYRMC b15_lxPr_ems_ferrM_3925_0001_000000031_0001_2_6_35_41_P_._ems_ferrM_1761_0001_0001_0001
GRFFILVQVDDPDRVRELAKKCGPGVILVRGPGGALAILIEGGDPEEVRRCAEELREKLGVPRLDVWG KIPIEELEDRVFVNCNTSITWVEGTVGTLLSDITRLDLGKRILDPRGIYRCNESTVQVHYRMC FerrR1R2_emsferr_fer_b0107_0029_1_0003_000000002_0001_0001_0009_crosslinked_2
GEVFVLVQGPNPEEIEKIARRIPGCIVVKRGGTVFILCEGGDEEEIARLLKELLGVPVDVVVW KIPIEELEDRVFVNCNTSITWVEGTVGTLLSDITRLDLGKRILDPRGIYRCNESTVQVHYRMC FerrR1R2_emsferr_fer_b0097_0027_0010_000000006_0001_0001_0003_crosslinked_2
GEIVVLVGDPRLLEECAKLLGVPVQIIKFGGIFAVWLPGADPEEVKRCIKELGPGIKVIVLG KIPIEELEDRVFVNCNTSITWVEGTVGTLLSDITRLDLGKRILDPRGIYRCNESTVQVHYRMC FerrR1R2_emsferr_fer_b0141_0028_0005_000000006_0001_0001_0003_crosslinked_0
KTVTLRFSKVDPRIVETVARQVVEKVDVRTHGDRVFVLITDADEKVAKTISKLVNAEEVTSIVL KIPIEELEDRVFVNCNTSITWVEGTVGTLLSDITRLDLGKRILDPRGIYRCNESTVQVHYRMC b03_lxPt_ems_ferrM_4004_0002_000000020_0001_24_30_33_37_P_._ems_ferrC_737_0001_0001_0001
GLIFILIRGGDPETVEELARLLGCPSVWELGGQFILVCRGGDPEEVRRLVEEYEKKHGIPVTVIG KIPIEELEDRVFVNCNTSITWVEGTVGTLLSDITRLDLGKRILDPRGIYRCNESTVQVHYRMC FerrR1R2_emsferr_fer_b0107_0025_0004_000000034_0001_0001_0004_crosslinked_2
TEVFIFIQGGDPEVLREIIELLGGCTEIRNGGAIFLHCEGGDPELLRKLEELAKKRGIPVFIIVWG KIPIEELEDRVFVNCNTSITWVEGTVGTLLSDITRLDLGKRILDPRGIYRCNESTVQVHYRMC FerrR1R2_emsferr__set4ferrBB_set4.2_fer_d0522_0035_0005_000000023_0001_0001_0006_crosslinked_2
KVTVFIQGENEQHVFTVDSPEQARRIVTEWKKLYPDCRVTERTDNNTIALLVQC KIPIEELEDRVFVNCNTSITWVEGTVGTLLSDITRLDLGKRILDPRGIYRCNESTVQVHYRMC Attempt1_ems_bGM_389_0002_000000002_0001_0001_0001_crosslinked_0
TIQVLIDGPNPEEIEKAAKELGLPVHTLSHGGRNTFVLVKGDDPELLKEVVRRLRERFGIPVYVHSG KIPIEELEDRVFVNCNTSITWVEGTVGTLLSDITRLDLGKRILDPRGIYRCNESTVQVHYRMC FerrR1R2_emsferr_fer_b0110_0001_0009_000000020_0001_0001_0009
GTFILVNVPDPRLCEEVLKRLGVPVNVMEVGGRRFVIFIVGGDPEEIRRCLEELGGAKLKTQPN KIPIEELEDRVFVNCNTSITWVEGTVGTLLSDITRLDLGKRILDPRGIYRCNESTVQVHYRMC FerrR1R2_emsferr_fer_b0146_0020_0007_000000054_0001_0001_0003_crosslinked_1
GNVFVLCKGGDPELLKEAIELAGVPVILVELPGGQIALLGDNPELLELVAKLIKELVGVPCQVVEIP KIPIEELEDRVFVNCNTSITWVEGTVGTLLSDITRLDLGKRILDPRGIYRCNESTVQVHYRMC FerrR1R2_emsferr_fer_b0027_0067_0008_1_000000041_0001_0001_0005_crosslinked_0
TECAVFVQDVDPKLAKELAKLVNAEKVDILGTKAVLFTVRDSDAAKKAAKWANVSIVFVWCHE KIPIEELEDRVFVNCNTSITWVEGTVGTLLSDITRLDLGKRILDPRGIYRCNESTVQVHYRMC NewR1_ems_ferrM_6098_0001_000000038_0001_0001_0003_crosslinked_4
GQVAVLIEVPDPRLAEEIERLLGIPFTENRHPGGKLTVFFVGGDPERFEEVAKELGLPVIINHVG KIPIEELEDRVFVNCNTSITWVEGTVGTLLSDITRLDLGKRILDPRGIYRCNESTVQVHYRMC FerrR1R2_emsferr_fer_b0115_0048_0009_1_000000000_0001_0001_0009
GFVLVRVPGISPELEERLEELSGRIHVQRDGGTVQIRIDGVDPEEVRELVEELAKKLGIPFRIDTWP KIPIEELEDRVFVNCNTSITWVEGTVGTLLSDITRLDLGKRILDPRGIYRCNESTVQVHYRMC FerrR1R2_emsferr_fer_b0027_0031_0001_000000039_0001_0001_0009
GEVAINVPDPRGAETAARIVGARCQIITNNNKIFFVLCRTDDVDRVLKLVKDIDPRAIVVVR KIPIEELEDRVFVNCNTSITWVEGTVGTLLSDITRLDLGKRILDPRGIYRCNESTVQVHYRMC NewR1_ems_ferrM_7064_0001_000000013_0001_0001_0005_crosslinked_1
GQIIIACRIPDPELARRARELLGVPNINQSGGKILLFYPGLSPEELEKVERELGVPCRVWTID KIPIEELEDRVFVNCNTSITWVEGTVGTLLSDITRLDLGKRILDPRGIYRCNESTVQVHYRMC FerrR1R2_emsferr_fer_b0025_0049_0009_1_000000012_0001_0001_0005_crosslinked_1
GRIQIFIEGDNPVVREVLELVRRNGVQVQTHRGGGVFFLIAIDGTELVELVREILERHGVPVEIRTGD KIPIEELEDRVFVNCNTSITWVEGTVGTLLSDITRLDLGKRILDPRGIYRCNESTVQVHYRMC FerrR1R2_emsferr_fer_b0086_0005_0009_1_000000020_0001_0001_0006
DECFLLVTVDDPELVREIAERLGLPLTTVRDGGKIQFLVRGPDPELVRLFKELIGFPVDEICNG KIPIEELEDRVFVNCNTSITWVEGTVGTLLSDITRLDLGKRILDPRGIYRCNESTVQVHYRMC FerrR1R2_emsferr_fer_b0025_0020_0005_000000003_0001_0001_0005_crosslinked_1
GELFCIVQGGDPRIEEVARELWKRGARVDTNPDGGTLFVAVTIKTPELEELLRELLKELGIPNVLCHSNG KIPIEELEDRVFVNCNTSITWVEGTVGTLLSDITRLDLGKRILDPRGIYRCNESTVQVHYRMC FerrR1R2_emsferr_fer_b0130_0003_0003_1_000000025_0001_0001_0004_crosslinked_2
GNVFVIIRGGTPEAREELKEVGVIIIRLGGQVFIEVTDPEKIREILEKIEERFGVPFFIHRNE KIPIEELEDRVFVNCNTSITWVEGTVGTLLSDITRLDLGKRILDPRGIYRCNESTVQVHYRMC FerrR1R2_emsferr_fer_b0057_0058_0001_1_000000018_0001_0001_0004
GIFVVCNVRDPEVLRRLVELARRLGVLVWLYPQGAVFLHGIDPEEVRRLIEEAERLVGDVRCQHWTP KIPIEELEDRVFVNCNTSITWVEGTVGTLLSDITRLDLGKRILDPRGIYRCNESTVQVHYRMC FerrR1R2_emsferr_fer_b0043_0003_0010_2_000000008_0001_0001_0003_crosslinked_2
LTIMCIVPDKRGAEKVAQLLNVRYQSVQQPGNHYFVLIKGASEEEARTLLERAGVLRCVVRP KIPIEELEDRVFVNCNTSITWVEGTVGTLLSDITRLDLGKRILDPRGIYRCNESTVQVHYRMC NewR1_ems_ferrM_3370_0001_000000005_0001_0001_0009_crosslinked_5
SQVAVNVPPTPELEEIVRLVRERGIPVTVTKHGGEVSVVFNGLSPEEVEELARELGVPVQVIEFG KIPIEELEDRVFVNCNTSITWVEGTVGTLLSDITRLDLGKRILDPRGIYRCNESTVQVHYRMC FerrR1R2_emsferr_fer_b0036_0011_0008_000000013_0001_0001_0003
GDVFVLCRVPNPELAEELMKLIGVESRYEGPGGQFILHGGLSPEEVKRLAEELGLPCEIVTVD KIPIEELEDRVFVNCNTSITWVEGTVGTLLSDITRLDLGKRILDPRGIYRCNESTVQVHYRMC FerrR1R2_emsferr_fer_b0027_0080_0009_1_000000031_0001_0001_0005_crosslinked_1
TERIIVVCPDPEKAKEAAKKAGVPVQTGDWGEVVIIVKTPEQLEIVRKVLEELGVPCQVFTFRI KIPIEELEDRVFVNCNTSITWVEGTVGTLLSDITRLDLGKRILDPRGIYRCNESTVQVHYRMC FerrR1R2_emsferr_fer_b0026_0011_0002_000000006_0001_0001_0004_crosslinked_0
GSVAVHGPDPEKIKKLLKELVGGPVHEVKLPGGQVFVFIWGPDPERLREAAELLRELLGVPVTVRG KIPIEELEDRVFVNCNTSITWVEGTVGTLLSDITRLDLGKRILDPRGIYRCNESTVQVHYRMC FerrR1R2_emsferr_fer_b0030_0007_0006_2_000000018_0001_0001_0003
DLLFVLCNVPDPELAREVVEEAVGPPVIVVTFGGAYVAIEIPGLDPEELEKLAERLERRLGVPCDLWG KIPIEELEDRVFVNCNTSITWVEGTVGTLLSDITRLDLGKRILDPRGIYRCNESTVQVHYRMC FerrR1R2_emsferr_fer_b0077_0027_1_0009_000000002_0001_0001_0009_crosslinked_0
GWLAVQCKGGDPEEVRELLEKAIGPPRVDLITGPGGRVFVLFNVPDPEEARKRAERVLREEGGFPCRIFVWE KIPIEELEDRVFVNCNTSITWVEGTVGTLLSDITRLDLGKRILDPRGIYRCNESTVQVHYRMC FerrR1R2_emsferr_fer_b0222_0010_0001_1_000000000_0001_0001_0003_crosslinked_4
LQCLVLIGDPELVEELKRIVGGVEELRDPGGRIFLWVRVDTEEELEEIEKLGVPFHCWH KIPIEELEDRVFVNCNTSITWVEGTVGTLLSDITRLDLGKRILDPRGIYRCNESTVQVHYRMC FerrR1R2_emsferr_fer_b0045_0023_0005_1_000000006_0001_0001_0004_crosslinked_1
DQVAILGSPEQVEIVEKCLGVPVQRNRDGGRLFVLIVGVDPEEARECAEIAGIPVVVSG KIPIEELEDRVFVNCNTSITWVEGTVGTLLSDITRLDLGKRILDPRGIYRCNESTVQVHYRMC FerrR1R2_emsferr_fer_b0090_0127_0004_000000032_0001_0001_0001_crosslinked_2
TRVQIFVVGGSPEVVRLLREILGVPHVDHRGGFVLLQVEGVSPELIREVEEEAKRLIPGRFFLTTE KIPIEELEDRVFVNCNTSITWVEGTVGTLLSDITRLDLGKRILDPRGIYRCNESTVQVHYRMC FerrR1R2_emsferr_fer_b0022_0013_1_0004_000000003_0001_0001_0009
GFIFVQGVDPRVLEEVARLLGVPCRLFHGGGLVVECKADEEEIRRVVEEVARRYGVPIEVWK KIPIEELEDRVFVNCNTSITWVEGTVGTLLSDITRLDLGKRILDPRGIYRCNESTVQVHYRMC FerrR1R2_emsferr_fer_b0018_0005_0001_000000009_0001_0001_0004_crosslinked_2
GDVSVLVQGPDPEKLRELAEKLGPGRISESPGGAVFVVLPGVSEEEARELAEKLAKELGLPVEILG KIPIEELEDRVFVNCNTSITWVEGTVGTLLSDITRLDLGKRILDPRGIYRCNESTVQVHYRMC FerrR1R2_emsferr__set4ferrBB_set4.2_fer_d0242_0016_0006_000000009_0001_0001_0004
DQVFCLGGLSPEEAEEIAKRLGVPVKVVTLGGKQVAILFEVPTPEELEKAEKVIREVDPGVDCLVI KIPIEELEDRVFVNCNTSITWVEGTVGTLLSDITRLDLGKRILDPRGIYRCNESTVQVHYRMC FerrR1R2_emsferr_fer_b0046_0003_0007_1_000000013_0001_0001_0005_crosslinked_1
TQVILSFRGGSPEEVEELIKKAGAPRCNVVTGPGGRIFVLCHGGDPEEIRKALEELGVPVSFWEQ KIPIEELEDRVFVNCNTSITWVEGTVGTLLSDITRLDLGKRILDPRGIYRCNESTVQVHYRMC FerrR1R2_emsferr_fer_b0022_0014_1_0002_000000041_0001_0001_0009_crosslinked_1
GEEYRLVVSFNKDDEESRKRAETLIKTVTKRIKKKCKKRGLKISIRTQTSSHGDTSVIFVEIHCD KIPIEELEDRVFVNCNTSITWVEGTVGTLLSDITRLDLGKRILDPRGIYRCNESTVQVHYRMC b03_lxPt_ems_ferrM_3930_000000048_0001_4_6_60_62_P_._EHEE_13761_0001_0001_0001_23_crosslinked
RVHVAILYDPKEAKKVAEIVNAHVFIDPSGFVLITVDDPNLVKVARKLAEELAGTVFTFTK KIPIEELEDRVFVNCNTSITWVEGTVGTLLSDITRLDLGKRILDPRGIYRCNESTVQVHYRMC NewR1_ems_ferrM_6816_000000044_0001_0001_0009
PFVAVEVDSEELAKIATKVVKAPRWQIVTTNGKVFVLFKNASEELARLVRKIAKVIVVVVH KIPIEELEDRVFVNCNTSITWVEGTVGTLLSDITRLDLGKRILDPRGIYRCNESTVQVHYRMC NewR1_ems_ferrM_4685_000000042_0001_0001_0006
PEREEELLEKAKEDPDVFEELIRLLSRKLNIPPFRALARVLVLLEELGVPPEIVHHLARLFAHRN KIPIEELEDRVFVNCNTSITWVEGTVGTLLSDITRLDLGKRILDPRGIYRCNESTVQVHYRMC different-abego_b03_lxH_ems_3hM_2242_000000017_0001_51_56_H_._1f2adf890c500ddc60657eb9e959a619_0001_0001_0001_2_4_-_298ba6ada2f2d08b414bb48eede96674_0001_0001_0001_0001_0001
GVFVVITIDDPELAELARELVGAQYIQKDGGKVQIIVHGPSPEEAERLRKRVLELLGVPVKVDILEN KIPIEELEDRVFVNCNTSITWVEGTVGTLLSDITRLDLGKRILDPRGIYRCNESTVQVHYRMC FerrR1R2_emsferr_fer_b0026_0003_0003_1_000000020_0001_0001_0009
GDLFVVIDGGDPELLKELAKKAGAHLFEGPGGQIILGGISPEVLKELRELAKELGVPVDVRTNE KIPIEELEDRVFVNCNTSITWVEGTVGTLLSDITRLDLGKRILDPRGIYRCNESTVQVHYRMC FerrR1R2_emsferr_fer_b0072_0080_0008_1_000000013_0001_0001_0004
GQVDVVIRGQTPELEKVLEELKKLGAQVIHFPDGHVVVQVPDPEKAEELLRRAGVKVTVRTLN KIPIEELEDRVFVNCNTSITWVEGTVGTLLSDITRLDLGKRILDPRGIYRCNESTVQVHYRMC FerrR1R2_emsferr_fer_b0042_0007_1_0001_000000012_0001_0001_0009
DQIFVVGDDPEVLREVVEIVGPPHVQEVRDGGRVFIAVTGATPELVEEVRKLLEKLGGGHVYYRP KIPIEELEDRVFVNCNTSITWVEGTVGTLLSDITRLDLGKRILDPRGIYRCNESTVQVHYRMC FerrR1R2_emsferr_fer_b0021_0053_0005_1_000000034_0001_0001_0004
TRYFILFRADPELVKRAEELAKEINAIVYIQPGGQVAVQVDDKRLAESIARKVEVKRYQIIQND KIPIEELEDRVFVNCNTSITWVEGTVGTLLSDITRLDLGKRILDPRGIYRCNESTVQVHYRMC NewR1R2_ems_ferrM_4963_000000020_0001_0001_0005
PETTIMVRVEDIDKLTKCADEVGAPFSVITSGDTFIVVFTDANPDKVKTCAKKVGARVVVVTLS KIPIEELEDRVFVNCNTSITWVEGTVGTLLSDITRLDLGKRILDPRGIYRCNESTVQVHYRMC b03_lxPt_ems_bGM_694_0002_000000008_0001_39_43_48_54_P_._ems_ferrC_722_0001_0001_22_crosslinked
SIEELLKELKKKLPPELREAVRTLLILLRFGVPPEDVQRYAEESARRQNDPDLERALKILRELLK KIPIEELEDRVFVNCNTSITWVEGTVGTLLSDITRLDLGKRILDPRGIYRCNESTVQVHYRMC same_Bundle_aab64873a69ec5156c261f31165959a0_0001_1_000000018_0001_0001_0_2_-_c5024a45d39b7674c1150c222a6aa837_0001_0001_0001_0001
QTYQLFVDCKSPEHAEKIARLAATVSFEIDGRSLVISVEGYEPEYVKKIVKSQECKVVSVTE KIPIEELEDRVFVNCNTSITWVEGTVGTLLSDITRLDLGKRILDPRGIYRCNESTVQVHYRMC b03_lxPt_HEEH_13566_000000001_0001_26_30_35_37_P_._ems_ferrM_4346_0002_0001_0001_0001_12_crosslinked
GHIAVIVVGGDPELLKELAEKVGVPLKEVTGPGGLTQFVLQVKSEEQLELIKKLAKELGIPQVLFHTDG KIPIEELEDRVFVNCNTSITWVEGTVGTLLSDITRLDLGKRILDPRGIYRCNESTVQVHYRMC FerrR1R2_emsferr_fer_b0115_0055_0005_000000052_0001_0001_0006
CEVLISVSDPDVARKISQIAGATVITSSGQFFLRVDDQELAKLVKKIFPGASIITIC KIPIEELEDRVFVNCNTSITWVEGTVGTLLSDITRLDLGKRILDPRGIYRCNESTVQVHYRMC b03_lxPt_ems_ferrM_1984_0001_000000019_0001_2_6_30_34_P_._ems_ferrM_6363_0001_0001_0001_21_crosslinked
GLCVVLVPNPEDVELIERLAGVPVQTFKFGGTIAVFITGVDPEEVERRLRKNLPGAWIHCLK KIPIEELEDRVFVNCNTSITWVEGTVGTLLSDITRLDLGKRILDPRGIYRCNESTVQVHYRMC FerrR1R2_emsferr_fer_b0006_0010_1_0010_000000010_0001_0001_0005_crosslinked_3
SQYACSFKNADPRLVEKAAREAVPRVDVVQDGDNVFVILHDVDPTLLKRISDIVKADEVHCWTL KIPIEELEDRVFVNCNTSITWVEGTVGTLLSDITRLDLGKRILDPRGIYRCNESTVQVHYRMC NewR1R2_ems_ferrC_440_000000016_0001_0001_0009_crosslinked_6
AHVFVVSKQEEVISRLAKQANVSCQIIKWDNDQTFILCRVKSEEASEILKRVSSYGAIVIVKF KIPIEELEDRVFVNCNTSITWVEGTVGTLLSDITRLDLGKRILDPRGIYRCNESTVQVHYRMC Attempt1_ems_ferrM_1903_0001_000000020_0001_0001_0005_crosslinked_1
TRFWVIIDVDDEETANKCAKKYVGSVTVRTINGKIEVTLHASEEVAKDCATKLNASVIVWTSP KIPIEELEDRVFVNCNTSITWVEGTVGTLLSDITRLDLGKRILDPRGIYRCNESTVQVHYRMC b15_lxPt_ems_ferrM_2930_0001_000000055_0001_26_28_35_37_P_._ems_ferrM_6201_0001_0001_0001_65_crosslinked
DIFVLVQGPDPEKIREAARRFPDVRVDEGGGVAILFTGSEEEVKEVSKRLEEELGIPVDIWG KIPIEELEDRVFVNCNTSITWVEGTVGTLLSDITRLDLGKRILDPRGIYRCNESTVQVHYRMC FerrR1R2_emsferr_fer_b0048_0001_0004_000000000_0001_0001_0005
PRVVIQVGTSDKDHLEKLARDANVDRIHVQELPEGTVAVFIHDGDEAHFWNTPEEAKEALRRLV KIPIEELEDRVFVNCNTSITWVEGTVGTLLSDITRLDLGKRILDPRGIYRCNESTVQVHYRMC NewR1_ems_thioC_12_000000022_0001_0001_0003
SRIAVAIQGGDPELIRELAEKLGVPLDTSEGPGGARFFFLVVRSEEQEELAERLAKELGAPNIFITRTG KIPIEELEDRVFVNCNTSITWVEGTVGTLLSDITRLDLGKRILDPRGIYRCNESTVQVHYRMC FerrR1R2_emsferr_fer_b0115_0055_0004_1_000000024_0001_0001_0009
DVFIVVLDYRVAETVARYVNAQVITQQAPGNQFILLVRGVPEEGSKNVKKLAHELDPHVDVKVH KIPIEELEDRVFVNCNTSITWVEGTVGTLLSDITRLDLGKRILDPRGIYRCNESTVQVHYRMC NewR1_ems_ferrM_2912_0001_000000007_0001_0001_0003
SLEEWLEHAKRSAPPKARLLVELALELVERGVPPEEIKKILEELAKRLGVPPRVVEVLVRVVKFG KIPIEELEDRVFVNCNTSITWVEGTVGTLLSDITRLDLGKRILDPRGIYRCNESTVQVHYRMC reverse_NewR1_ems_4hM_4753_000000018_0001_0001_0_2_-_39332ae40b1f756dfd3adb1dec31d5f3_0001_1_0001_0001_0001
GVFVLIDIPDPEVLREVLELIGPPIVHTQEGGGLQVVIHGVDPEKVRRILEEVLKKRGVPATWTIVTH KIPIEELEDRVFVNCNTSITWVEGTVGTLLSDITRLDLGKRILDPRGIYRCNESTVQVHYRMC FerrR1R2_emsferr_fer_b0057_0028_0005_000000008_0001_0001_0009
GVAVACVVEDPEELRRLIEELAGVPVFIHRDGGDVFVLIQGVDPELARKLAKELGVPCTIQTR KIPIEELEDRVFVNCNTSITWVEGTVGTLLSDITRLDLGKRILDPRGIYRCNESTVQVHYRMC FerrR1R2_emsferr_fer_b0035_0023_0008_1_000000034_0001_0001_0003_crosslinked_2
GFILIQGGGDPEELAELIKKVVGNPRIRVDHHPGGVLAVWIDGVTEELLELVEELIKRRLGGVRVQWTG KIPIEELEDRVFVNCNTSITWVEGTVGTLLSDITRLDLGKRILDPRGIYRCNESTVQVHYRMC FerrR1R2_emsferr_fer_b0128_0001_0002_000000010_0001_0001_0005
GILIIFLPPTEEAEEAAELARELGAKCETFHGGGKEISCVVPDPRVEELVRRVGVPFQVQEFD KIPIEELEDRVFVNCNTSITWVEGTVGTLLSDITRLDLGKRILDPRGIYRCNESTVQVHYRMC FerrR1R2_emsferr_fer_b0035_0045_0004_000000012_0001_0001_0001_crosslinked_2
GQVAFLCEGGDPEEVKEAEKELGVTDVNEVGGRFFLLVRVDDPERVERLLKEILGVPCWVWV KIPIEELEDRVFVNCNTSITWVEGTVGTLLSDITRLDLGKRILDPRGIYRCNESTVQVHYRMC FerrR1R2_emsferr_fer_b0017_0018_1_0010_000000021_0001_0001_0003_crosslinked_3
DNCFVFGGLSPEEAEEIAKRLGVPVRVVTTGGKQVAILFEVPTPEELEKAEKVIREVDPGVDIVCH KIPIEELEDRVFVNCNTSITWVEGTVGTLLSDITRLDLGKRILDPRGIYRCNESTVQVHYRMC FerrR1R2_emsferr_fer_b0046_0003_0007_1_000000015_0001_0001_0004_crosslinked_5
GFQVYIFGGDPRLRECAEYIRRLGIPVQVLEGGGIAVAIRTPDPEEAERLVRECLPGVPVFVQSE KIPIEELEDRVFVNCNTSITWVEGTVGTLLSDITRLDLGKRILDPRGIYRCNESTVQVHYRMC FerrR1R2_emsferr_fer_b0162_0031_0004_1_000000019_0001_0001_0009_crosslinked_3
GLVFCLLEGPDPELIRRLVEEFGGKVIRHGGGQVILIGIDPEEAKEVAEKAGVPRVVCVTDG KIPIEELEDRVFVNCNTSITWVEGTVGTLLSDITRLDLGKRILDPRGIYRCNESTVQVHYRMC FerrR1R2_emsferr_fer_b0012_0057_0007_000000019_0001_0001_0004_crosslinked_2
GICFIVVRGGDPEDIKELAKLAGVQDILHGPGGETFLLVQGVDPEEVKERLRRLAEKLGVPVTIFCP KIPIEELEDRVFVNCNTSITWVEGTVGTLLSDITRLDLGKRILDPRGIYRCNESTVQVHYRMC FerrR1R2_emsferr_fer_b0022_0052_0010_000000005_0001_0001_0003_crosslinked_0
TDVFVILRGPNPELLKELLERLRGHVIEVTGEDGRIQIIVHGIDPELVKEVAERLGLPIDILTRE KIPIEELEDRVFVNCNTSITWVEGTVGTLLSDITRLDLGKRILDPRGIYRCNESTVQVHYRMC FerrR1R2_emsferr_fer_b0085_0001_1_0008_000000030_0001_0001_0009
TFVLIQIDYDVRLVQTLAEQANANVFVFTDNGKFIVAIEGIPPDTARTLAKRIQPDVRVHVR KIPIEELEDRVFVNCNTSITWVEGTVGTLLSDITRLDLGKRILDPRGIYRCNESTVQVHYRMC NewR1R2_ems_ferrM_3861_0001_000000061_0001_0001_0004
PYFVICQVYTEEIEKVAREAEKNGVKIYKQSDKQILLLFPKEELARSFAKKAKPASCQVVG KIPIEELEDRVFVNCNTSITWVEGTVGTLLSDITRLDLGKRILDPRGIYRCNESTVQVHYRMC NewR1_ems_ferrM_3342_0002_000000009_0001_0001_0004_crosslinked_3
GQLWVFCEGGDPELVRKLVEKAVGPPHVEVITGPGGEVVVSLEVPNPEEAKKRIEKLLREEGGFPCRIMFRD KIPIEELEDRVFVNCNTSITWVEGTVGTLLSDITRLDLGKRILDPRGIYRCNESTVQVHYRMC FerrR1R2_emsferr_fer_b0222_0010_0009_2_000000019_0001_0001_0009_crosslinked_4
TSVVCSVSNEEVAKTVAKIIIDDFRVFTFDGKIVVTLTADKDTASKASEIVHRIFGATCRISL KIPIEELEDRVFVNCNTSITWVEGTVGTLLSDITRLDLGKRILDPRGIYRCNESTVQVHYRMC b03_lxPt_ems_ferrM_3283_000000052_0001_2_6_59_63_P_._ems_ferrM_3655_0001_0001_0001_19_crosslinked
GLVFILCEGPDPELVREFERLLGAPVWTQGGRQYIFSLHVPDPEEAKKLVREVVELLGIPCNVIIHG KIPIEELEDRVFVNCNTSITWVEGTVGTLLSDITRLDLGKRILDPRGIYRCNESTVQVHYRMC FerrR1R2_emsferr_fer_b0027_0020_0010_1_000000018_0001_0001_0004_crosslinked_4
TFVLCTVPSPEEAEKLKKRLGLPVWIWEQGGKVQLAFNVDDPERVKELLEELGLPCQVVG KIPIEELEDRVFVNCNTSITWVEGTVGTLLSDITRLDLGKRILDPRGIYRCNESTVQVHYRMC FerrR1R2_emsferr__set4ferrBB_set4.2_fer_d0690_0008_0004_000000002_0001_0001_0006_crosslinked_3
TVFILLQGGDPRLFEELAKEYGVPVIIVRRGGTVAVLIEGLSPEDIKRIAEEISEELGVPIDVLSN KIPIEELEDRVFVNCNTSITWVEGTVGTLLSDITRLDLGKRILDPRGIYRCNESTVQVHYRMC FerrR1R2_emsferr_fer_b0097_0034_0007_1_000000017_0001_0001_0006
SNVFVLCPPTPTVELLRELVEKLGIPVNLVKNGGQIALEFKGLSPEELERLIKELGVPCFILEVG KIPIEELEDRVFVNCNTSITWVEGTVGTLLSDITRLDLGKRILDPRGIYRCNESTVQVHYRMC FerrR1R2_emsferr_fer_b0036_0011_0001_1_000000001_0001_0001_0004_crosslinked_1
WVVIIGTSPSVEELAKLAGPPRIQTFKFGPGHIVVFLDGISEEQVEKIEELIKKLGLPVKVNVV KIPIEELEDRVFVNCNTSITWVEGTVGTLLSDITRLDLGKRILDPRGIYRCNESTVQVHYRMC FerrR1R2_emsferr_fer_b0091_0032_0009_000000003_0001_0001_0005
GQVFCLVQTPEEIELLKEIAKELGVPVHEWGGVVAVNVEGVSEEELEELRKKLPGVDCILWP KIPIEELEDRVFVNCNTSITWVEGTVGTLLSDITRLDLGKRILDPRGIYRCNESTVQVHYRMC FerrR1R2_emsferr_fer_b0081_0019_0003_1_000000014_0001_0001_0006_crosslinked_4
GVFILIQGGDPECIKLLEELLGVPVIVVRRGGNIAILVEGGDPEEIRKAAELLRECAGLPHVDVWE KIPIEELEDRVFVNCNTSITWVEGTVGTLLSDITRLDLGKRILDPRGIYRCNESTVQVHYRMC FerrR1R2_emsferr_fer_b0017_0006_1_0004_000000036_0001_0001_0003_crosslinked_0
GVRVLIRGDTPEGRKCAEELRKRGAQVYRFRNPGGRELIIIPGADPELAKRCAEELGVPRVKIQHG KIPIEELEDRVFVNCNTSITWVEGTVGTLLSDITRLDLGKRILDPRGIYRCNESTVQVHYRMC FerrR1R2_emsferr_fer_b0035_0042_0003_000000032_0001_0001_0004_crosslinked_2
GQLLVVVRGPDPRLVEELIKLLGVPCFVVRRGGDIFLVCKGGDPEKLRELLEEAIRILGIPVLWYLGG KIPIEELEDRVFVNCNTSITWVEGTVGTLLSDITRLDLGKRILDPRGIYRCNESTVQVHYRMC FerrR1R2_emsferr__wRegister_mini_set2_0924_fer_b0207_0019_0005_000000013_0001_0001_0003_crosslinked_3
TFVVVVGADPNLVKSLVSKANVSVQVLVTNGEIFVIVNVKDEKAEKLASTAVQLSNARSVVVE KIPIEELEDRVFVNCNTSITWVEGTVGTLLSDITRLDLGKRILDPRGIYRCNESTVQVHYRMC NewR1_ems_ferrM_4283_0001_000000000_0001_0001_0009
GEVFIVINGGDPRILEEIAKKLGVPVQVIPFPGGNWVVIIEGGDPEEIRRLLEELAEELGVPIKVTVRD KIPIEELEDRVFVNCNTSITWVEGTVGTLLSDITRLDLGKRILDPRGIYRCNESTVQVHYRMC FerrR1R2_emsferr_fer_b0102_0041_0008_000000011_0001_0001_0003
GHIIIWGGNPELLRECAEEGVGRVTEHHGESGQVVFLLEVKTPEEEERIRECAKEAGVEQIQIFG KIPIEELEDRVFVNCNTSITWVEGTVGTLLSDITRLDLGKRILDPRGIYRCNESTVQVHYRMC FerrR1R2_emsferr_fer_b0060_0069_0009_1_000000009_0001_0001_0009_crosslinked_3
GELEVFVLGGDPRIEEVARELEKRGAECHTFPLGGQLAVLCRIKTPELEELLRELLKELGIPSVLHRSRG KIPIEELEDRVFVNCNTSITWVEGTVGTLLSDITRLDLGKRILDPRGIYRCNESTVQVHYRMC FerrR1R2_emsferr_fer_b0130_0003_0003_1_000000066_0001_0001_0003_crosslinked_2
KQVFVLVEIPDPELVKELAKKLGVPVDIWPNPGGRVFVAFRGGDPEEIERLLRELGVPVIVFGG KIPIEELEDRVFVNCNTSITWVEGTVGTLLSDITRLDLGKRILDPRGIYRCNESTVQVHYRMC FerrR1R2_emsferr_fer_b0052_0048_0009_000000008_0001_0001_0009
GRFALFVQTGNPEVLERAKELGLPCVVHHDPGGAILVFCEGPDPELLRKLAEELGIPVDIIHNG KIPIEELEDRVFVNCNTSITWVEGTVGTLLSDITRLDLGKRILDPRGIYRCNESTVQVHYRMC FerrR1R2_emsferr_fer_b0010_0024_0001_1_000000026_0001_0001_0009_crosslinked_2
PVTVLVKNIDPNEAKKVSKRVQAEINIFTLPGNQIIVFFHGASKDEISKVVKEAGARIDVRQR KIPIEELEDRVFVNCNTSITWVEGTVGTLLSDITRLDLGKRILDPRGIYRCNESTVQVHYRMC NewR1_ems_ferrM_4494_0001_000000036_0001_0001_0009
GHRIFVLVPDPREIEKAAKKRGVPCRVVELGGKQFLVACHGGDPESVKEAVRRLGGVSLVTQPE KIPIEELEDRVFVNCNTSITWVEGTVGTLLSDITRLDLGKRILDPRGIYRCNESTVQVHYRMC FerrR1R2_emsferr_fer_b0146_0020_0001_1_000000012_0001_0001_0009_crosslinked_2
GGIFLLCRNEELAEEIERLLKKLGVPVWKQGGQVAFLTTSPEAEEILRELKKGPDCTVVEQP KIPIEELEDRVFVNCNTSITWVEGTVGTLLSDITRLDLGKRILDPRGIYRCNESTVQVHYRMC FerrR1R2_emsferr_fer_b0036_0010_0006_1_000000047_0001_0001_0009_crosslinked_2
GVFVLIQAPDPELLRLLIEILGPPINNVVGGRVVALGGVSPEEAERVLELAKELGIPVQVVHW KIPIEELEDRVFVNCNTSITWVEGTVGTLLSDITRLDLGKRILDPRGIYRCNESTVQVHYRMC FerrR1R2_emsferr_fer_b0022_0059_0009_000000009_0001_0001_0005
PVFVLIRGDDPELLRELAERLGVPFKTVEGGGIQVILKVPTPELAEELREKAPLPVQVHHE KIPIEELEDRVFVNCNTSITWVEGTVGTLLSDITRLDLGKRILDPRGIYRCNESTVQVHYRMC FerrR1R2_emsferr_fer_b0021_0037_0010_1_000000034_0001_0001_0009
GLVVCIIHGGSPELLELLERLLGVPVQFFRFGGQVAVHVDIDPERVREVVELLGVPVRCQQGP KIPIEELEDRVFVNCNTSITWVEGTVGTLLSDITRLDLGKRILDPRGIYRCNESTVQVHYRMC FerrR1R2_emsferr_fer_b0027_0047_0001_000000001_0001_0001_0003_crosslinked_1
KIFLLVQGGDPRLEEVIRRAEELGGRVFKGPGGVIAVEGDGEEVIEEVRELLERLGIPVDVLG KIPIEELEDRVFVNCNTSITWVEGTVGTLLSDITRLDLGKRILDPRGIYRCNESTVQVHYRMC FerrR1R2_emsferr_fer_b0032_0008_1_0001_000000000_0001_0001_0009
GACFVAIRGGSPEEVEELAKLLGVPIIIRNGGEFALLVQGGDPEEVRRVVEEVARELGVPIIVICFG KIPIEELEDRVFVNCNTSITWVEGTVGTLLSDITRLDLGKRILDPRGIYRCNESTVQVHYRMC FerrR1R2_emsferr__wRegister_mini_set2_0924_fer_b0117_0029_0010_000000012_0001_0001_0001_crosslinked_4
DCQVVVVGGDPERIKELAKELGVPVFVLRNGGKIVIFIRDPELAKEVAKELGVPFYEFCI KIPIEELEDRVFVNCNTSITWVEGTVGTLLSDITRLDLGKRILDPRGIYRCNESTVQVHYRMC FerrR1R2_emsferr_fer_b0065_0012_0008_000000039_0001_0001_0009_crosslinked_5
GQIFLFVEVPDPELAKEAAEEIGVPVQEHRLGGEIHFAVQGVSPEQIELFEKIAGPPRVKVWTDG KIPIEELEDRVFVNCNTSITWVEGTVGTLLSDITRLDLGKRILDPRGIYRCNESTVQVHYRMC FerrR1R2_emsferr_fer_b0070_0009_0006_000000051_0001_0001_0001
GEVVFTGASPELIERIERLAGDLRTWTFGGKQLFVFVRVPDPEVLKELEELAKELGIPVRLWG KIPIEELEDRVFVNCNTSITWVEGTVGTLLSDITRLDLGKRILDPRGIYRCNESTVQVHYRMC FerrR1R2_emsferr_fer_b0150_0037_1_0008_000000042_0001_0001_0003
TQVLVVGKDENAVKKAAEKLNSACITRTGPGDTYVVLCEGADPREAKKVSKEFNVTVVIID KIPIEELEDRVFVNCNTSITWVEGTVGTLLSDITRLDLGKRILDPRGIYRCNESTVQVHYRMC b15_meP_emsferr__set4ferrBB_set4.2_fer_d0105_0004_0008_000000004_0001_0008_2_6_35_37_P_._ems_ferrM_2958_0001_0001_0001_0001_55_crosslinked
GVFCLVKVPDPELLELLLELIGPPRVERIHGGGLQVAIAGVDPEKVRRLIEELVRKLGIPVRVQCITR KIPIEELEDRVFVNCNTSITWVEGTVGTLLSDITRLDLGKRILDPRGIYRCNESTVQVHYRMC FerrR1R2_emsferr_fer_b0057_0028_0007_1_000000046_0001_0001_0001_crosslinked_4
GQCFVVIPGLSPEEAEKLAKLAGVPVYVWTAGGKEFQVYILGLSPELIRKLREEGGRVQTRCQG KIPIEELEDRVFVNCNTSITWVEGTVGTLLSDITRLDLGKRILDPRGIYRCNESTVQVHYRMC FerrR1R2_emsferr_fer_b0025_0033_0007_000000003_0001_0001_0005_crosslinked_1
SVEELLRRLLRTGDPRLFREVLELLSRLLHRTGDPRLAKLLRILFECHHRGVPPEECARILLELK KIPIEELEDRVFVNCNTSITWVEGTVGTLLSDITRLDLGKRILDPRGIYRCNESTVQVHYRMC different-abego_Bundle_043a6b9801102273564b0a572f92b1e0_0001_000000004_0001_0001_0_2_-_83233d1a39fed37323f2dec853bacae4_0001_0001_0001_0001_49_crosslinked
GIQVFVLCGGDYERIEELVRRITGRVDVVENGGNIFLLLDVETEEQLELLKELKKGPGCIIIIQTG KIPIEELEDRVFVNCNTSITWVEGTVGTLLSDITRLDLGKRILDPRGIYRCNESTVQVHYRMC FerrR1R2_emsferr_fer_b0086_0011_0009_000000003_0001_0001_0006_crosslinked_2
GTLACLIKGTTPLIEEAVELIRRLGLQVNFIRDGGWIFILIQGGDPELLKEALELLEKLVGPPRFRCWG KIPIEELEDRVFVNCNTSITWVEGTVGTLLSDITRLDLGKRILDPRGIYRCNESTVQVHYRMC FerrR1R2_emsferr_fer_b0077_0016_0006_000000024_0001_0001_0001_crosslinked_3
SFQCLVTLPPTEEAKKAVEELKKLGAVVTTVNGTIVVLVTSDDPDLEKRVASIVPFAHVRCFQR KIPIEELEDRVFVNCNTSITWVEGTVGTLLSDITRLDLGKRILDPRGIYRCNESTVQVHYRMC b15_lxPt_ems_ferrM_1949_000000059_0001_2_4_58_60_P_._ems_ferrM_3314_0002_0001_0001_0001_39_crosslinked
GSVIVLGGDPEKLKELAELAGIPCEIVEHGGEISLSCRVTTPELEELLEEAIEILGVPVQVFRE KIPIEELEDRVFVNCNTSITWVEGTVGTLLSDITRLDLGKRILDPRGIYRCNESTVQVHYRMC FerrR1R2_emsferr_fer_b0136_0006_0004_1_000000014_0001_0001_0004_crosslinked_1
GVIFVELPGADPELIRRIEKRYPGLFVLRNGGGVFIVIQGISPEEIRELVKRLAEELGVPFRIVENP KIPIEELEDRVFVNCNTSITWVEGTVGTLLSDITRLDLGKRILDPRGIYRCNESTVQVHYRMC FerrR1R2_emsferr_fer_b0057_0031_0006_1_000000032_0001_0001_0005
TTIAVVCRVPDPRLVEEIAKRLGVPVWTNGGEVFLLIQGGDPEEVERLLRELAEKLGVPCRVFVGG KIPIEELEDRVFVNCNTSITWVEGTVGTLLSDITRLDLGKRILDPRGIYRCNESTVQVHYRMC FerrR1R2_emsferr_fer_b0072_0005_0007_000000002_0001_0001_0009_crosslinked_2
LIFVVVDDYRLVEKAAKLAGVQHVFTHKDGDKYFVLLRGADPKLLSTLLKQLVPDARWIVQ KIPIEELEDRVFVNCNTSITWVEGTVGTLLSDITRLDLGKRILDPRGIYRCNESTVQVHYRMC NewR1_ems_ferrM_4528_000000012_0001_0001_0009
TTYVSIVISDYRAAEEVAKRAQVRVDVRKEGDTYFILLSGATPEVSELFKRLAPYAIVIVTTV KIPIEELEDRVFVNCNTSITWVEGTVGTLLSDITRLDLGKRILDPRGIYRCNESTVQVHYRMC b15_lxPr_ems_ferrM_1761_000000008_0001_27_29_34_36_P_._ems_ferrM_1370_0001_0001_0001_0001_0001
SHINIAVLGGDPEKVKELARKLGVPVQHFDFGGNLVIFIDGGDPELLRELLERLGVPVYITELP KIPIEELEDRVFVNCNTSITWVEGTVGTLLSDITRLDLGKRILDPRGIYRCNESTVQVHYRMC FerrR1R2_emsferr_fer_b0010_0028_0010_1_000000033_0001_0001_0005
TQIFCRVDSPSYEEVEKLAKEAGVPVSVITGPGGEVFILLRGPTPELREELEKLGIPCVVRG KIPIEELEDRVFVNCNTSITWVEGTVGTLLSDITRLDLGKRILDPRGIYRCNESTVQVHYRMC FerrR1R2_emsferr_fer_b0030_0011_0009_000000002_0001_0001_0004_crosslinked_3
SQVVCLFGDPRVEEALKLAGVPVFILRNGGELFIVINNPELVERAREILKELGVPYICIETN KIPIEELEDRVFVNCNTSITWVEGTVGTLLSDITRLDLGKRILDPRGIYRCNESTVQVHYRMC FerrR1R2_emsferr_fer_b0141_0016_0004_000000022_0001_0001_0004_crosslinked_1
TFCLLQGPDPELLKEAVEEIGPPRVVHQPGGVVAIVDDDPERVRKIIEEVVGVPVDCRG KIPIEELEDRVFVNCNTSITWVEGTVGTLLSDITRLDLGKRILDPRGIYRCNESTVQVHYRMC FerrR1R2_emsferr_fer_b0062_0012_0008_000000011_0001_0001_0003_crosslinked_1
GTIEVYVPGGDPEELRKLAEKLGVPVQEWRFGGFTFVAIPGGDPEEVKELARKLGVPVQIVHYP KIPIEELEDRVFVNCNTSITWVEGTVGTLLSDITRLDLGKRILDPRGIYRCNESTVQVHYRMC FerrR1R2_emsferr_fer_b0070_0010_0007_1_000000032_0001_0001_0004
CIFIVFRGGDPERVREAAKLIGVPVIVIERGGKQVIVLICAPDPEELKRAVELLEKLLKPPHVDVHG KIPIEELEDRVFVNCNTSITWVEGTVGTLLSDITRLDLGKRILDPRGIYRCNESTVQVHYRMC FerrR1R2_emsferr_fer_b0062_0016_0005_2_000000000_0001_0001_0009_crosslinked_1
DEELEECLTRALGDPELVRQALEAYKRAEKQGVPPEIISKFIVWILEQVGKITPEVSELLERCLT KIPIEELEDRVFVNCNTSITWVEGTVGTLLSDITRLDLGKRILDPRGIYRCNESTVQVHYRMC Bundle_788d888ad0048a3f35c7bb1dcd30c14e_0001_1_000000000_0001_0001_0004_crosslinked_2
SQVVVHVDSPEEVECVERLGPGKVQVVEWPGGGIFVLIKIDDPELIKELRELLKECGVPSVNETG KIPIEELEDRVFVNCNTSITWVEGTVGTLLSDITRLDLGKRILDPRGIYRCNESTVQVHYRMC FerrR1R2_emsferr_fer_b0090_0099_0007_000000010_0001_0001_0004_crosslinked_1
KVVAVEVKVDCREIQKVAKKLGAKVFCLQDGDTYFILVRNVDKDKFSTLAKKLVPDARVTQIG KIPIEELEDRVFVNCNTSITWVEGTVGTLLSDITRLDLGKRILDPRGIYRCNESTVQVHYRMC NewR1_ems_ferrC_88_000000040_0001_0001_0003_crosslinked_7
GVVFVLVQGPDPEKLRELAEKLGPGRVTEIPGGAVAVVLPGVSEEEARELAEKLAKELGLPVEILG KIPIEELEDRVFVNCNTSITWVEGTVGTLLSDITRLDLGKRILDPRGIYRCNESTVQVHYRMC FerrR1R2_emsferr__set4ferrBB_set4.2_fer_d0242_0016_0006_000000003_0001_0001_0009
GNCLVILQGGDPEEIRRLAEELGIPVETHTDGGTHRVIYLRGGDPELLERAAKLAGVPTIIIFCVE KIPIEELEDRVFVNCNTSITWVEGTVGTLLSDITRLDLGKRILDPRGIYRCNESTVQVHYRMC FerrR1R2_emsferr_fer_b0010_0054_0006_1_000000028_0001_0001_0009_crosslinked_1
TTISLVCTTDDPKKVEELAKLANARVDIRTHPGGEVFILLSGADPSVKDLVQRVGASCIVVVL KIPIEELEDRVFVNCNTSITWVEGTVGTLLSDITRLDLGKRILDPRGIYRCNESTVQVHYRMC b03_lxPt_ems_ferrM_6165_0001_000000010_0001_2_4_57_63_P_._ems_ferrM_3505_0002_0001_0001_0001_25_crosslinked
GQVNILIHGGDPEAVRLIIELLGPPRWDVSRHGPGEFFILVEGVSPEEVKRLVEEISRKLGIPVIVIG KIPIEELEDRVFVNCNTSITWVEGTVGTLLSDITRLDLGKRILDPRGIYRCNESTVQVHYRMC FerrR1R2_emsferr_fer_b0017_0035_0010_2_000000025_0001_0001_0004
GIVISVFVPDPREIEEIIRRLGVPVRVIEFGGRRFLVNIQGGDPELVKEVLRKLGGVQVSEQPE KIPIEELEDRVFVNCNTSITWVEGTVGTLLSDITRLDLGKRILDPRGIYRCNESTVQVHYRMC FerrR1R2_emsferr_fer_b0146_0020_0002_1_000000024_0001_0001_0003
GQFSLGIGGVDPEEVRRLIEEVIGGPVQIIEFPGGEIVVIITGVSPELVEEAVRLVREELGVPISVVHGD KIPIEELEDRVFVNCNTSITWVEGTVGTLLSDITRLDLGKRILDPRGIYRCNESTVQVHYRMC FerrR1R2_emsferr_fer_b0087_0031_0010_000000002_0001_0001_0009
LVFVLLQGGNPEELRKVVRRCGGRVRITRNGGVFFVEIRAPSPEIARRCVELAKKLHPGPVEWVVR KIPIEELEDRVFVNCNTSITWVEGTVGTLLSDITRLDLGKRILDPRGIYRCNESTVQVHYRMC FerrR1R2_emsferr_fer_b0097_0010_1_0004_000000014_0001_0001_0003_crosslinked_3
TQLFVVITGNPEEVERILRELCGPPRVHRWENGGREVFILIDGCDPERVEEIRELLKRLGIPVILIVVG KIPIEELEDRVFVNCNTSITWVEGTVGTLLSDITRLDLGKRILDPRGIYRCNESTVQVHYRMC FerrR1R2_emsferr__set4ferrBB_set4.2_fer_d0441_0010_0003_000000036_0001_0001_0004_crosslinked_1
PCFVILRVYTEEIEKVAREAEKNGVNIYKFSDKQIVLLFPSEEAARSFAKKAKPASFQVVC KIPIEELEDRVFVNCNTSITWVEGTVGTLLSDITRLDLGKRILDPRGIYRCNESTVQVHYRMC NewR1R2_ems_ferrM_3342_0001_000000023_0001_0001_0003_crosslinked_0
TWVYVTVPDPRVAELIIKLAGPGRWQVLGGWEGRILIVLKGVSPERIKEIREILKELGIPVQIIVAG KIPIEELEDRVFVNCNTSITWVEGTVGTLLSDITRLDLGKRILDPRGIYRCNESTVQVHYRMC FerrR1R2_emsferr_fer_b0006_0029_0004_1_000000038_0001_0001_0004
SYFVLIKGYNERVQKASEEAKKVGCTIIVNNNAWIMIKCQDKELAEQVKRLAEKANVKVQIFG KIPIEELEDRVFVNCNTSITWVEGTVGTLLSDITRLDLGKRILDPRGIYRCNESTVQVHYRMC NewR1_ems_ferrM_1517_000000034_0001_0001_0004_crosslinked_1
GLVNCIVPGSPEVVEEIAKELGVPIQLFKFGGIVVLSLPGLSPEEVKRAVREVSERLGIPVKCTFVP KIPIEELEDRVFVNCNTSITWVEGTVGTLLSDITRLDLGKRILDPRGIYRCNESTVQVHYRMC FerrR1R2_emsferr__set4ferrBB_set4.2_fer_d0516_0004_0003_000000036_0001_0001_0004_crosslinked_0
TVLLMCFGPDPERLKEILEKIVGIPLRITEGGGLAVLLQGGDPELLRRAAELLKEILGIPCTVTRG KIPIEELEDRVFVNCNTSITWVEGTVGTLLSDITRLDLGKRILDPRGIYRCNESTVQVHYRMC FerrR1R2_emsferr__wRegister_mini_set2_0924_fer_b0126_0012_0003_000000036_0001_0001_0009_crosslinked_1
SICVVSVTAPPEAAKRVKKLIGAVKTSTHNGRIFLVIRAPTSHLAERLLKEALGVPVETVCTE KIPIEELEDRVFVNCNTSITWVEGTVGTLLSDITRLDLGKRILDPRGIYRCNESTVQVHYRMC b15_lxPr_ems_ferrM_3925_0001_000000031_0001_2_6_35_41_P_._ems_ferrM_1949_0001_0001_0001_0001_29_crosslinked
GAIFVLFHGPDPEEIRRVVRRVLGVPVIINHGGGNQVFVLIQDDPRRVKELLKEIKEILGVPVTIITGG KIPIEELEDRVFVNCNTSITWVEGTVGTLLSDITRLDLGKRILDPRGIYRCNESTVQVHYRMC FerrR1R2_emsferr__set4ferrBB_set4.2_fer_d0626_0001_0002_000000012_0001_0001_0003
DQVSFVGVDPELVRKLVEELGLPVQTFEFGGGVAITVDLPDPELVEELERLAKELGIPVVVLG KIPIEELEDRVFVNCNTSITWVEGTVGTLLSDITRLDLGKRILDPRGIYRCNESTVQVHYRMC FerrR1R2_emsferr_fer_b0045_0046_0003_1_000000016_0001_0001_0005
KFQIFVVTDNPEEVEKCAKSADAKVNILGKFVAIRVKDKEGVKIVEKCLRELNALFYVQEA KIPIEELEDRVFVNCNTSITWVEGTVGTLLSDITRLDLGKRILDPRGIYRCNESTVQVHYRMC NewR1_ems_ferrM_3267_0002_000000016_0001_0001_0004_crosslinked_3
GIIAIRIEGGSPEEVKELAKELGVPDIWRNGGTFFLLVQGGDPEEVRRLVEELARRLGVPIVVIVVG KIPIEELEDRVFVNCNTSITWVEGTVGTLLSDITRLDLGKRILDPRGIYRCNESTVQVHYRMC FerrR1R2_emsferr__wRegister_mini_set2_0924_fer_b0117_0029_0001_000000005_0001_0001_0009
VTVAVVVPNPELAKKIADLVKPESFQIVTNPEGRVFVLLRGVDPELAKEVVKKVPEAIIFVQE KIPIEELEDRVFVNCNTSITWVEGTVGTLLSDITRLDLGKRILDPRGIYRCNESTVQVHYRMC NewR1_ems_ferrM_4343_000000049_0001_0001_0001
TVIIRVEDYSYAKTACDLFNLNVFVNREPGNAWVVLCEGVSREASEKIKRIVESQVNNVRVQVI KIPIEELEDRVFVNCNTSITWVEGTVGTLLSDITRLDLGKRILDPRGIYRCNESTVQVHYRMC Attempt1_ems_ferrC_608_000000002_0001_0001_0003_crosslinked_2
STIAIAVLGGDPEEVKRCAEEAGLPVTRNGGFILIQGGGDEVEKCAEELKKLGIPVTTTRQP KIPIEELEDRVFVNCNTSITWVEGTVGTLLSDITRLDLGKRILDPRGIYRCNESTVQVHYRMC FerrR1R2_emsferr_fer_b0057_0019_0007_000000000_0001_0001_0003_crosslinked_0
SIFILCNTPNPEKVRRLLQELAGVPRVVIWGGRWVALELDDPELLERVAKEVERKLGIPCFIWG KIPIEELEDRVFVNCNTSITWVEGTVGTLLSDITRLDLGKRILDPRGIYRCNESTVQVHYRMC FerrR1R2_emsferr_fer_b0077_0009_0006_000000011_0001_0001_0001_crosslinked_0
GLISIVCPGLSPELVKELEKLSGRVQVQRFGGIVVIFLTGVDPEEVRELLEELIRKLGIPCHIDYVP KIPIEELEDRVFVNCNTSITWVEGTVGTLLSDITRLDLGKRILDPRGIYRCNESTVQVHYRMC FerrR1R2_emsferr_fer_b0027_0031_0005_000000042_0001_0001_0009_crosslinked_1
STVAIFCQGGDPELVRELARKLGVPVFEWTNGGGEVFFLIQGGDPELAKEILKELGIPCFIQTHG KIPIEELEDRVFVNCNTSITWVEGTVGTLLSDITRLDLGKRILDPRGIYRCNESTVQVHYRMC FerrR1R2_emsferr__set4ferrBB_set4.2_fer_d0295_0008_0004_000000038_0001_0001_0006_crosslinked_0
GQVLVHVEGGDPEEVRRLLEELAGVPVDLNEHGGSVFVVLRGPDPERLEEACKLVKEILGPPRVVCHVLN KIPIEELEDRVFVNCNTSITWVEGTVGTLLSDITRLDLGKRILDPRGIYRCNESTVQVHYRMC FerrR1R2_emsferr__wRegister_mini_set2_0924_fer_b0312_0010_0007_000000011_0001_0001_0003_crosslinked_2
LVQINFVSPDPEKVLELVKKVLGAPVVWNQGGQIVFFVVDGDPEEVRKLLEELHRELGVPFQIHG KIPIEELEDRVFVNCNTSITWVEGTVGTLLSDITRLDLGKRILDPRGIYRCNESTVQVHYRMC FerrR1R2_emsferr__top10_fer_d0617_0024_0003_000000048_0001_0001_0009
TQVALRCPGGSPEELEELRKLVGVTDVLKDGGEVFLLVPGGDPEEIRKLLEELGVPCRVVVWG KIPIEELEDRVFVNCNTSITWVEGTVGTLLSDITRLDLGKRILDPRGIYRCNESTVQVHYRMC FerrR1R2_emsferr_fer_b0072_0004_0010_1_000000002_0001_0001_0003_crosslinked_0
RKYVIALTDEHAAKIVEELCKRLGARVLRVGQLLWCSVEDPRISKIVTKVAKELVPDVRVTELE KIPIEELEDRVFVNCNTSITWVEGTVGTLLSDITRLDLGKRILDPRGIYRCNESTVQVHYRMC NewR1R2_ems_ferrM_5671_000000002_0001_0001_0009_crosslinked_5
TTVFIVSTTPEAEEVAKAFGVKERWEGEDGRVAFLVQGVSPEEIEEAEKLLRELGVPVLIDGG KIPIEELEDRVFVNCNTSITWVEGTVGTLLSDITRLDLGKRILDPRGIYRCNESTVQVHYRMC FerrR1R2_emsferr_fer_b0136_0081_0009_000000039_0001_0001_0009
TVVVVVLTGADSKEVKEIFERIVKGPVECRQSGEKVFCVVKTDHPELVKKAAKIAAKKSVRVLC KIPIEELEDRVFVNCNTSITWVEGTVGTLLSDITRLDLGKRILDPRGIYRCNESTVQVHYRMC b15_lxPr_ems_ferrM_3925_0001_000000042_0001_2_8_35_41_P_._ems_ferrM_3925_0001_0001_0001_0001_0001_45_crosslinked
STVLIFINGGDPELVRELARKLGVPCHELTNGGGEVFFLCQGGDPELAKEILKELGIPVFITTHG KIPIEELEDRVFVNCNTSITWVEGTVGTLLSDITRLDLGKRILDPRGIYRCNESTVQVHYRMC FerrR1R2_emsferr__set4ferrBB_set4.2_fer_d0295_0008_0004_000000041_0001_0001_0004_crosslinked_2
GQVNVLVKGGDPELIRELAKLAAPEVQVQRFGGHIVLFLAGVDPEEVREVVEELERRLGVPITVTHLE KIPIEELEDRVFVNCNTSITWVEGTVGTLLSDITRLDLGKRILDPRGIYRCNESTVQVHYRMC FerrR1R2_emsferr_fer_b0027_0068_0003_1_000000020_0001_0001_0004
PQVFVFVDSEELAKIATKVVKAPSFSITTSNGEVVVSFSNASEELARLVRKIAKVKVYVHH KIPIEELEDRVFVNCNTSITWVEGTVGTLLSDITRLDLGKRILDPRGIYRCNESTVQVHYRMC b15_lxPr_EHEE_08449_000000042_0001_46_50_57_61_P_._ems_ferrM_4685_0001_0001_0001
DRCFVLLVGGDPELIRRLAKKYGVPVFEQREPGGGTQVAVFGLSPEAVEELKELAKELGVPVDINCNR KIPIEELEDRVFVNCNTSITWVEGTVGTLLSDITRLDLGKRILDPRGIYRCNESTVQVHYRMC FerrR1R2_emsferr_fer_b0145_0007_0009_000000003_0001_0001_0001_crosslinked_0
PSQYYSFSDPREAKKFIKKISPEVYKAVDKYVKDVKKEIVVVQVPGGVVVFIHKDTVVWVIVQM KIPIEELEDRVFVNCNTSITWVEGTVGTLLSDITRLDLGKRILDPRGIYRCNESTVQVHYRMC NewR1_ems_f4m_41_000000010_0001_0001_0003
GAIWLLVEVPDPEEVKELAEELGVPVIENGGRYFLLLQGGDPEEVEEIIRRLGIPVRVFV KIPIEELEDRVFVNCNTSITWVEGTVGTLLSDITRLDLGKRILDPRGIYRCNESTVQVHYRMC FerrR1R2_emsferr_fer_b0062_0027_1_0010_000000012_0001_0001_0004
GFVAVECKGGDLERLAELLRRNGFRVQVRGGFILVQGPDPERIRELLERILKELGVPCRLVVRP KIPIEELEDRVFVNCNTSITWVEGTVGTLLSDITRLDLGKRILDPRGIYRCNESTVQVHYRMC FerrR1R2_emsferr_fer_b0059_0010_0006_000000036_0001_0001_0003_crosslinked_0
GQVFFVGVDCRVVTKVASLFNATVQCRRNGDTWIVSVTVSDPTAAQRIAEIVHKIVGASVYVWP KIPIEELEDRVFVNCNTSITWVEGTVGTLLSDITRLDLGKRILDPRGIYRCNESTVQVHYRMC b15_lxPr_EHEE_08449_000000042_0001_48_50_57_59_P_._ems_ferrM_3664_0001_0001_0001_0001_31_crosslinked
SYVAVVINIKDPSVQQVAEVCNPESFQTVKDGDTIFLLLKDADYRCIERASKELGIELRVIINE KIPIEELEDRVFVNCNTSITWVEGTVGTLLSDITRLDLGKRILDPRGIYRCNESTVQVHYRMC NewR1_ems_ferrM_1766_000000050_0001_0001_0004_crosslinked_0
GQVIVVVEGGDPEEVARIFLELLGADSCTVVERGGRDVFVLCRGGDPELAREVIKILKELLGVPIHVYIGE KIPIEELEDRVFVNCNTSITWVEGTVGTLLSDITRLDLGKRILDPRGIYRCNESTVQVHYRMC FerrR1R2_emsferr_fer_b0267_0015_0008_000000040_0001_0001_0009_crosslinked_2
GVAIFVPGGDPECLRELAEKLGLRVESSPSGAVLIQGPDPEKLKELAERCGLPWFLWTE KIPIEELEDRVFVNCNTSITWVEGTVGTLLSDITRLDLGKRILDPRGIYRCNESTVQVHYRMC FerrR1R2_emsferr_fer_b0052_0044_0001_000000014_0001_0001_0009_crosslinked_1
RQVAFNIRDADPTVAEEISKKVPYCFVLVNNNRDVFLLCHDHYWKVVEEILRRAGVNFRVFTQE KIPIEELEDRVFVNCNTSITWVEGTVGTLLSDITRLDLGKRILDPRGIYRCNESTVQVHYRMC NewR1_ems_ferrC_703_000000003_0001_0001_0003_crosslinked_5
SKARECIKLLRELGVPPRVIIIAYALLVLLERGNERLVRAAEKILEKASKTDPLVELALKLVREC KIPIEELEDRVFVNCNTSITWVEGTVGTLLSDITRLDLGKRILDPRGIYRCNESTVQVHYRMC b03_meH_HHH_eva_0214_000000042_0001_0008_27_33_H_._7ff64cc84e936f607f0e3525856be2c2_0001_0001_0001_0001_11_crosslinked
SFQVSVKLPPTEEAKKAVEELKKLGAIVITDSGRIFVLVQSDDPDLEKRVASIVPFATVIILQA KIPIEELEDRVFVNCNTSITWVEGTVGTLLSDITRLDLGKRILDPRGIYRCNESTVQVHYRMC b03_lxPt_ems_ferrM_3039_0001_000000000_0001_2_6_33_37_P_._ems_ferrM_3314_0002_0001_0001_0001
TERRHWIVQFDKRDPDQRREAEEKARQAYRKAQEDSKKIPRDVKCRIDSSTTGTDVVILVFCNSG KIPIEELEDRVFVNCNTSITWVEGTVGTLLSDITRLDLGKRILDPRGIYRCNESTVQVHYRMC NewR1R2_EHEE_06125_000000017_0001_0001_0009_crosslinked_4
KFAVFVVLEPTEEAKKAVEELKKLGATVRTNNGWILVLVQSDDPDLEKRVRSIVPKALVNLSTD KIPIEELEDRVFVNCNTSITWVEGTVGTLLSDITRLDLGKRILDPRGIYRCNESTVQVHYRMC NewR1R2_ems_ferrM_3314_000000015_0001_0001_0005
GDVFVVIRGGDPEELRKLAEELGVPIYVQHGGGIQILIAGGLSPEEIERLLKELGVPRFQVVYNP KIPIEELEDRVFVNCNTSITWVEGTVGTLLSDITRLDLGKRILDPRGIYRCNESTVQVHYRMC FerrR1R2_emsferr_fer_b0026_0012_0001_000000018_0001_0001_0009
RCFILIKSPSAKEVWKYLHKVGYPVKLNSIDNKQYVVLVDATEIAKRVAKTYFPNATIKCI KIPIEELEDRVFVNCNTSITWVEGTVGTLLSDITRLDLGKRILDPRGIYRCNESTVQVHYRMC NewR1R2_ems_ferrM_7012_000000014_0001_0001_0009_crosslinked_1
AFVVCVTKLEEVISRLAKQANVEWQIVKWPDDEVFILIHVKSEEAAEILKRVKSYGARCVVTF KIPIEELEDRVFVNCNTSITWVEGTVGTLLSDITRLDLGKRILDPRGIYRCNESTVQVHYRMC NewR1_ems_ferrM_1903_0002_000000002_0001_0001_0009_crosslinked_4
LFILLPGVDPELVRKLVERCGVPVIVIEGPGGQVMVEVKGGDPECVRRLLKEHVPRVFVTG KIPIEELEDRVFVNCNTSITWVEGTVGTLLSDITRLDLGKRILDPRGIYRCNESTVQVHYRMC FerrR1R2_emsferr_fer_b0047_0255_0003_000000040_0001_0001_0004_crosslinked_0
KILCAVIKVDPRLAEIISRLANVPVFVHENKDHDVFVLFQNADPNVIETAAKRLQVRFICRSE KIPIEELEDRVFVNCNTSITWVEGTVGTLLSDITRLDLGKRILDPRGIYRCNESTVQVHYRMC NewR1_ems_ferrM_2760_000000002_0001_0001_0003_crosslinked_0
SKRLAKIIKEIRKRNPEAARVLINLILALEKGDEELVRKLEKLIEELIREFNDPLVEEIVRAARS KIPIEELEDRVFVNCNTSITWVEGTVGTLLSDITRLDLGKRILDPRGIYRCNESTVQVHYRMC b15_meH_HHH_eva_0402_000000007_0001_0003_52_56_H_._4a76b389422c6245ecc21fcb1c5bccec_0001_0001_0001_0001
KIWVAVDGQTPVVDKLIKYASSKGARVQKDGDFILIKVDDPSIKELVKQARKAGVRVVVWEE KIPIEELEDRVFVNCNTSITWVEGTVGTLLSDITRLDLGKRILDPRGIYRCNESTVQVHYRMC NewR1_ems_ferrM_7188_0002_000000000_0001_0001_0003
SCFIIIQDHWWKVISEYAKKHGAEIHRFGDQWFVRFEAEEVSEFAKKVKNQGARVDIICW KIPIEELEDRVFVNCNTSITWVEGTVGTLLSDITRLDLGKRILDPRGIYRCNESTVQVHYRMC NewR1_ems_ferrM_5384_0002_000000019_0001_0001_0009_crosslinked_4
KRYVVVLFLENQRVVRRFDSEEGAKKFAKELSDTYQTRCLKHEDHNGVFFLCQ KIPIEELEDRVFVNCNTSITWVEGTVGTLLSDITRLDLGKRILDPRGIYRCNESTVQVHYRMC NewR1_ems_bGM_543_0001_000000032_0001_0001_0009_crosslinked_0
TEVVVLLSGVSPELIEELRRKCGAPQVQRFGGVVVVYGGNPELCKEAVKEIEERLGVPVHIDHDG KIPIEELEDRVFVNCNTSITWVEGTVGTLLSDITRLDLGKRILDPRGIYRCNESTVQVHYRMC FerrR1R2_emsferr_fer_b0027_0030_0003_1_000000063_0001_0001_0003_crosslinked_1
GQVFILIRGGDPRLVELLEEILGIPVIVIEQPGGQVVVLIPGVSPEEVEEAARKAGIPHFDVNTNG KIPIEELEDRVFVNCNTSITWVEGTVGTLLSDITRLDLGKRILDPRGIYRCNESTVQVHYRMC FerrR1R2_emsferr_fer_b0252_0052_0008_000000021_0001_0001_0009
SFLALQVDDWRAASCVAKLANLPFEVQQNNGDVFVVLKVSSPEDAKWAQELAKKCGVKRVDWHP KIPIEELEDRVFVNCNTSITWVEGTVGTLLSDITRLDLGKRILDPRGIYRCNESTVQVHYRMC NewR1_ems_ferrM_1033_0002_000000006_0001_0001_0003_crosslinked_0
DTILVVGDDPELLKLFLKLVGPPQVITFRMGGRLAVVLWGGDPELAKEVAEEVGLPVKIWG KIPIEELEDRVFVNCNTSITWVEGTVGTLLSDITRLDLGKRILDPRGIYRCNESTVQVHYRMC FerrR1R2_emsferr_fer_b0105_0016_1_0004_000000013_0001_0001_0006
GDVFCVVDGGDPRVLEELARLVGAPLHIWKRGGQIAFAIHGGDPEEIRRLLEELSKKLGIPLTCNVG KIPIEELEDRVFVNCNTSITWVEGTVGTLLSDITRLDLGKRILDPRGIYRCNESTVQVHYRMC FerrR1R2_emsferr_fer_b0112_0005_1_0009_000000029_0001_0001_0009_crosslinked_3
SVFIVLNSKHPLVKIAVDYAKKYGCRVIQRGDWYFVLCPDPKGAEEVVRLARKLGPVRVDSTER KIPIEELEDRVFVNCNTSITWVEGTVGTLLSDITRLDLGKRILDPRGIYRCNESTVQVHYRMC NewR1_ems_ferrM_1103_0002_000000015_0001_0001_0003_crosslinked_3
GTINVVIVGGDPSVEEIAREAEKLGALVLVVRNGGRIIVFIRVETPEILERIEELIKEAGIPLVRTNSQG KIPIEELEDRVFVNCNTSITWVEGTVGTLLSDITRLDLGKRILDPRGIYRCNESTVQVHYRMC FerrR1R2_emsferr_fer_b0130_0003_0006_000000011_0001_0001_0009
KVQCALIDVDPNQVTEVAKRHNARVDVVNNRFVLVAVDDERQAREIQKYASKLGVRVVCNTE KIPIEELEDRVFVNCNTSITWVEGTVGTLLSDITRLDLGKRILDPRGIYRCNESTVQVHYRMC NewR1R2_ems_ferrM_989_0002_000000016_0001_0001_0003_crosslinked_2
GRIFILVRGGDPEVVKEIAKKLGCKVQTFPDGQIILFGCDPELVRRILEELGIPVIIVTGG KIPIEELEDRVFVNCNTSITWVEGTVGTLLSDITRLDLGKRILDPRGIYRCNESTVQVHYRMC FerrR1R2_emsferr_fer_b0102_0021_0001_000000052_0001_0001_0004_crosslinked_1
GLVFIVVTGGDPELLKELAKKLGVPVKLHRQGGQILVQLPGVSPELARKLEEELKKLGIPFTLVFG KIPIEELEDRVFVNCNTSITWVEGTVGTLLSDITRLDLGKRILDPRGIYRCNESTVQVHYRMC FerrR1R2_emsferr_fer_b0097_0029_0010_1_000000039_0001_0001_0004
SQVFVFGVDPEVVRELAEKLGVPVQVREFPGGGLAVTIRGGDPEEIRRLIEEKVGAPVWIYG KIPIEELEDRVFVNCNTSITWVEGTVGTLLSDITRLDLGKRILDPRGIYRCNESTVQVHYRMC FerrR1R2_emsferr_fer_b0045_0113_0006_1_000000028_0001_0001_0001
GTVFVVCRGGDPELVKEVAKKLGVPVWVRPAPGGQILVAFHGGDPEEVRRLIEEIAEELGTPCQIVVTE KIPIEELEDRVFVNCNTSITWVEGTVGTLLSDITRLDLGKRILDPRGIYRCNESTVQVHYRMC FerrR1R2_emsferr_fer_b0102_0041_0002_000000065_0001_0001_0009_crosslinked_5
TVAVFLVIDGTEELELLVELIKENGIPVDVWGGRAVLVQGDDPEKLRKVLEEIEKLLGVPVNVVRQTR KIPIEELEDRVFVNCNTSITWVEGTVGTLLSDITRLDLGKRILDPRGIYRCNESTVQVHYRMC FerrR1R2_emsferr_fer_b0088_0010_0009_000000032_0001_0001_0009
GTCQLFSGGLSPEVIEEIAKRLGVPLHTFHHGGFVAITLEAPDPEECERVAREVLEEYGIPLYVQVQD KIPIEELEDRVFVNCNTSITWVEGTVGTLLSDITRLDLGKRILDPRGIYRCNESTVQVHYRMC FerrR1R2_emsferr_fer_b0072_0011_1_0004_000000007_0001_0001_0004_crosslinked_0
GLCFVVVEGGDPEELRRLLEELAGVPVDVVRHGGRVAILLQGPDPERLEEAAKIALKLLGPPSFSVFCQN KIPIEELEDRVFVNCNTSITWVEGTVGTLLSDITRLDLGKRILDPRGIYRCNESTVQVHYRMC FerrR1R2_emsferr__wRegister_mini_set2_0924_fer_b0312_0010_0003_000000006_0001_0001_0003_crosslinked_6
GTNILCIVPPTPELEELIRELEKRGGRVHVSHGEEGAVFVVLKGFSPEEIERAERIAKEIDPGVQCFRFSG KIPIEELEDRVFVNCNTSITWVEGTVGTLLSDITRLDLGKRILDPRGIYRCNESTVQVHYRMC FerrR1R2_emsferr_fer_b0041_0005_0002_2_000000025_0001_0001_0009_crosslinked_0
GTVALLIRGGSPELLEEVARILGVPVNIRGGKVFILLQGGDPEEIRKLLEELGIPVRLFVVE KIPIEELEDRVFVNCNTSITWVEGTVGTLLSDITRLDLGKRILDPRGIYRCNESTVQVHYRMC FerrR1R2_emsferr_fer_b0072_0083_0010_000000010_0001_0001_0009
GKVLIVINGGDPEVIKEAIELAGVPVQVIKFPGGAIVVIVDDPDLVEKIAKLIRELAGVPVTIIRRP KIPIEELEDRVFVNCNTSITWVEGTVGTLLSDITRLDLGKRILDPRGIYRCNESTVQVHYRMC FerrR1R2_emsferr_fer_b0027_0067_0009_1_000000010_0001_0001_0003
DAVVVIGDDPELLRLIAEEAGVPVHGGEDGKVYLTGVDPEIVKELSKELGVPVQVIRFD KIPIEELEDRVFVNCNTSITWVEGTVGTLLSDITRLDLGKRILDPRGIYRCNESTVQVHYRMC FerrR1R2_emsferr_fer_b0111_0005_0002_1_000000003_0001_0001_0003
PSVFIVVDDPTQAEQVARVLLESVTIKTSSGLVFILIQNVDPRLAKEVKDKTQANVIVSS KIPIEELEDRVFVNCNTSITWVEGTVGTLLSDITRLDLGKRILDPRGIYRCNESTVQVHYRMC b03_lxPt_ems_ferrC_563_000000002_0001_26_28_33_37_P_._ems_ferrM_3161_0001_0001_0001_0001
GTVQVIVHGPDPEKAKELVKEAVGPPHIDLHGGEFVVVRLEGGDPEEIERLLKRLSEELGIPLYLQVEK KIPIEELEDRVFVNCNTSITWVEGTVGTLLSDITRLDLGKRILDPRGIYRCNESTVQVHYRMC FerrR1R2_emsferr_fer_b0222_0002_0008_000000000_0001_0001_0003
PVFILIQGGSPEEIELIRKEVGVPRVVHRGGVVALEGGNPEKAEEILRRLGVPADVKTN KIPIEELEDRVFVNCNTSITWVEGTVGTLLSDITRLDLGKRILDPRGIYRCNESTVQVHYRMC FerrR1R2_emsferr_fer_b0022_0038_0009_1_000000007_0001_0001_0004
SSQLILVVKSPDVARSAAEYLNVTFVVKRDGDHYVIVITNVDPETFSKLVKKYLPEARVLSSST KIPIEELEDRVFVNCNTSITWVEGTVGTLLSDITRLDLGKRILDPRGIYRCNESTVQVHYRMC b15_lxPt_ems_ferrM_1492_0002_000000005_0001_26_28_33_35_P_._ems_ferrC_245_0001_0002_0001_0001
TEVFIVCPSPEALELLEELVKKLGGRVITQPLPGGQIAVLIPGLSPELAKELVELLEKLLGVPCDVIIHN KIPIEELEDRVFVNCNTSITWVEGTVGTLLSDITRLDLGKRILDPRGIYRCNESTVQVHYRMC FerrR1R2_emsferr_fer_b0081_0018_0005_1_000000003_0001_0001_0004_crosslinked_0
KAVFVQDADPESVRRICKSVNARVDTNTNNNAKIFILCKVEDPTLAEIAWRLVKRLGVHVVLFF KIPIEELEDRVFVNCNTSITWVEGTVGTLLSDITRLDLGKRILDPRGIYRCNESTVQVHYRMC Attempt1_ems_ferrM_1251_000000000_0001_0001_0009_crosslinked_1
TNVFCLIQGPDPEELREFAERLGPPRVVELTGEGGRVLVAVLGVDPEEAKRVAKELGIPVDCVTSP KIPIEELEDRVFVNCNTSITWVEGTVGTLLSDITRLDLGKRILDPRGIYRCNESTVQVHYRMC FerrR1R2_emsferr_fer_b0025_0035_0005_1_000000004_0001_0001_0005_crosslinked_0
GVFCLVRIPDPELVKELEKLGPGLILVKLPGGQFAILVETPEELELLEKLLKELGIPFDCNEV KIPIEELEDRVFVNCNTSITWVEGTVGTLLSDITRLDLGKRILDPRGIYRCNESTVQVHYRMC FerrR1R2_emsferr_fer_b0052_0007_0009_1_000000006_0001_0001_0003_crosslinked_0
SVEELEEKLLKKFNVPPEDLERLLKILSELLGQPPEMVRIFIIRVAEKVGLPPEHVARHAIKRLR KIPIEELEDRVFVNCNTSITWVEGTVGTLLSDITRLDLGKRILDPRGIYRCNESTVQVHYRMC Bundle_44cd6c0e0f7a4ff4e9b806e9964b2fdf_0001_000000008_0001_0001_0009
TTVSVEVDVDPRIVTKVLQSANVRVDSSTSNGLVFLLIKGLDEEWAKKLVKSVAPSAIVIVR KIPIEELEDRVFVNCNTSITWVEGTVGTLLSDITRLDLGKRILDPRGIYRCNESTVQVHYRMC b15_lxPr_ems_ferrC_954_000000018_0001_26_28_37_41_P_._ems_ferrM_4004_0001_0001_0001
GDVFCVVRGGDPEIIRRLAKELGVPVVLFRNGGQLIVALRGLSPEQAEELRELLEELGIPVQCEVGG KIPIEELEDRVFVNCNTSITWVEGTVGTLLSDITRLDLGKRILDPRGIYRCNESTVQVHYRMC FerrR1R2_emsferr_fer_b0012_0081_0006_000000013_0001_0001_0001_crosslinked_0
TEVFILIKGPNAEEACKELVKLLGLPAICIRNGGQVVLLVPGLSPELAEEVVREVSRRLGIPITVRIWE KIPIEELEDRVFVNCNTSITWVEGTVGTLLSDITRLDLGKRILDPRGIYRCNESTVQVHYRMC FerrR1R2_emsferr_fer_b0087_0001_0003_000000043_0001_0001_0004_crosslinked_3
SIFIVLEDADPEKLRKLVESYGAKVRIFTWNNKFVLISIWDASEELACTVAKLAAPKSWFCFKD KIPIEELEDRVFVNCNTSITWVEGTVGTLLSDITRLDLGKRILDPRGIYRCNESTVQVHYRMC NewR1_ems_ferrM_6431_0001_000000054_0001_0001_0009_crosslinked_3
SVVCVVKGLPPEAAKEVSKKAQARVQVIISSEIFVLFEVEDPTKADLVKKLAESYNVIVLCLKS KIPIEELEDRVFVNCNTSITWVEGTVGTLLSDITRLDLGKRILDPRGIYRCNESTVQVHYRMC b15_lxPr_ems_ferrM_2019_000000033_0001_5_7_53_59_P_._ems_ferrM_1628_0002_0001_0001_0001_40_crosslinked
KHCAVEVKDDVRKVQEVIKKTNAKVHVRRDGKDDFFILIRTDDPDAVEKVVREADPSARIICWG KIPIEELEDRVFVNCNTSITWVEGTVGTLLSDITRLDLGKRILDPRGIYRCNESTVQVHYRMC NewR1_ems_ferrM_3950_0001_000000028_0001_0001_0004_crosslinked_2
SDEATRRLIKLLRLIKKAVKNNDEETVRKLVEEAKKICEKAATSPELKKWACKFVKHAVNAA KIPIEELEDRVFVNCNTSITWVEGTVGTLLSDITRLDLGKRILDPRGIYRCNESTVQVHYRMC b15_lxH_HHH_eva_0379_000000032_0001_12_20_H_._ems_3hC_710_0001_0001_0004_0001_0001_24_crosslinked
GEIFCVIRGGDPRLVEIVREVLGVPVTVFEFPGGQFVVLFPGVSPEEVKEALKEAGVPRFQCVTVG KIPIEELEDRVFVNCNTSITWVEGTVGTLLSDITRLDLGKRILDPRGIYRCNESTVQVHYRMC FerrR1R2_emsferr_fer_b0252_0052_0009_000000035_0001_0001_0003_crosslinked_0
TIVIIVGGDPDLLRELAKELGVPVIGGDHGEVYILLKGGSPEELERVEKLAKEKGVPLQIFEFG KIPIEELEDRVFVNCNTSITWVEGTVGTLLSDITRLDLGKRILDPRGIYRCNESTVQVHYRMC FerrR1R2_emsferr_fer_b0051_0068_0006_000000039_0001_0001_0004
GQFFILVEGGDPEEVRRIIEKILGPPRVQLWEGGGVAVLVAGVSPEEVKEAVKIVEELLGVPVRVQG KIPIEELEDRVFVNCNTSITWVEGTVGTLLSDITRLDLGKRILDPRGIYRCNESTVQVHYRMC FerrR1R2_emsferr__wRegister_mini_set2_0924_fer_b0213_0004_0005_000000013_0001_0001_0009
EVTVVIQGENEFHVFTVDSPEQARRIVTEWKKLYPDAEVREDTNNNTIILIVHN KIPIEELEDRVFVNCNTSITWVEGTVGTLLSDITRLDLGKRILDPRGIYRCNESTVQVHYRMC Attempt1_ems_bGM_389_0002_000000032_0001_0001_0009
GRVFVAVTGGSPEELKKLAKELGVPVHIYEFGGRQLFVLFEGGDPEEIKKAVEELAERLGVPVQVNTG KIPIEELEDRVFVNCNTSITWVEGTVGTLLSDITRLDLGKRILDPRGIYRCNESTVQVHYRMC FerrR1R2_emsferr_fer_b0022_0030_0003_000000024_0001_0001_0009
SAEKLLRKAEKEAGNPSRALAARLLARLELGKASPEELEEILEKLARRLGLPPEEKKKVRKYVES KIPIEELEDRVFVNCNTSITWVEGTVGTLLSDITRLDLGKRILDPRGIYRCNESTVQVHYRMC b03_lxH_ems_3hM_2242_000000017_0001_52_58_H_._715ea26b31ad1dac4ca0a04087d135f1_0001_1_0001_0001_0001
GRVFILLQGGDPELLKECAEKLGIPLVIFHQPGGAVFLELRVPTPELVEKAERCLRELGLPVDWVVRR KIPIEELEDRVFVNCNTSITWVEGTVGTLLSDITRLDLGKRILDPRGIYRCNESTVQVHYRMC FerrR1R2_emsferr_fer_b0012_0089_0003_000000016_0001_0001_0009_crosslinked_1
KTVVIQLHKADPRAVETAARLANATVTVLQNGDSVFVLVRNVSKDQVETLVRRLAGSEVIVLVL KIPIEELEDRVFVNCNTSITWVEGTVGTLLSDITRLDLGKRILDPRGIYRCNESTVQVHYRMC b03_lxPt_ems_ferrM_5198_0002_000000036_0001_3_7_57_63_P_._ems_ferrM_3821_0001_0001_0001_0001
CQIIIILRGGSPEFVELLRRLGVPVNLIERGGKDLFILVPGGTPEEVEEAARRAGVPVKFRTIC KIPIEELEDRVFVNCNTSITWVEGTVGTLLSDITRLDLGKRILDPRGIYRCNESTVQVHYRMC FerrR1R2_emsferr_fer_b0012_0083_0003_1_000000033_0001_0001_0009_crosslinked_5
DEEEKRELLEELLNDPELAREVLQLFKNLREFGASPHSITRMIEEILRSEGVPPELVEIAVRVIK KIPIEELEDRVFVNCNTSITWVEGTVGTLLSDITRLDLGKRILDPRGIYRCNESTVQVHYRMC same_Bundle_230243000a4a3a6d9ee159fd78287e93_0001_000000008_0001_0001_2_4_-_4672db639c7a4ac2bd1a08ad889af899_0001_0001_0001_0001
DFVVVTLRVGDPRLLEELVKAVGAPSWYIHGGKQLILQVDNPEEAERLLREWSKELGLPFDIQIWK KIPIEELEDRVFVNCNTSITWVEGTVGTLLSDITRLDLGKRILDPRGIYRCNESTVQVHYRMC FerrR1R2_emsferr__wRegister_mini_set2_0924_fer_b0164_0006_0005_000000030_0001_0001_0005
DEVFVLCKGGDPELIREIVELIGGVIVIRNGGQIIVLFEGGDPELLRKLEEELKKLGVPCTIVTHG KIPIEELEDRVFVNCNTSITWVEGTVGTLLSDITRLDLGKRILDPRGIYRCNESTVQVHYRMC FerrR1R2_emsferr__set4ferrBB_set4.2_fer_d0522_0035_0007_000000003_0001_0001_0004_crosslinked_4
TIVAFVLHGGSPECVRLLAEILGVPQVRHDGGTVFLLVQGVDPELVREAEELAKRCVPGEVTVFTE KIPIEELEDRVFVNCNTSITWVEGTVGTLLSDITRLDLGKRILDPRGIYRCNESTVQVHYRMC FerrR1R2_emsferr_fer_b0022_0013_1_0010_000000030_0001_0001_0009_crosslinked_4
GTVTIFVHGGDPELVRELAEKLGAPCSTHTGPGGGVFFICQGGDPERAREVAEELERLIGGVRVVVNESI KIPIEELEDRVFVNCNTSITWVEGTVGTLLSDITRLDLGKRILDPRGIYRCNESTVQVHYRMC FerrR1R2_emsferr_fer_b0115_0006_0006_2_000000003_0001_0001_0004_crosslinked_3
TSVFVLVDDERAAKKIAKLVGVPFRLIRVNNAKVAVELHGVDPEQAKKVAKSVLPKADIITE KIPIEELEDRVFVNCNTSITWVEGTVGTLLSDITRLDLGKRILDPRGIYRCNESTVQVHYRMC NewR1_ems_ferrM_3247_000000050_0001_0001_0009
LQCAVVVPGGTPEELEELAELLGIPRVFILRDGGTLFVLFPGGDPEEVRRVLKEYAEKLGIPVRVECWG KIPIEELEDRVFVNCNTSITWVEGTVGTLLSDITRLDLGKRILDPRGIYRCNESTVQVHYRMC FerrR1R2_emsferr_fer_b0027_0037_0007_1_000000023_0001_0001_0009_crosslinked_0
PIFVLIHGPTPEFKELLEELKKLGVIVIHQGGQVAVFFPDDPEILRLLRELLEKLGVPFTFRRW KIPIEELEDRVFVNCNTSITWVEGTVGTLLSDITRLDLGKRILDPRGIYRCNESTVQVHYRMC FerrR1R2_emsferr_fer_b0037_0008_0009_000000027_0001_0001_0004
GEIFCLVRVGDPEKLKKIIEEVLGGPVVFIKQGGQLAVLLEGGTPELVEKLEKILRERLGVPVDCVIHE KIPIEELEDRVFVNCNTSITWVEGTVGTLLSDITRLDLGKRILDPRGIYRCNESTVQVHYRMC FerrR1R2_emsferr__wRegister_mini_set2_0924_fer_b0087_0023_0004_000000020_0001_0001_0009_crosslinked_4
GTIFVLVRGGDPRLIEEIRKILGVPVNEQRLPGGQVALRFPGLSPEEIEEALELAGVPRYDIITNG KIPIEELEDRVFVNCNTSITWVEGTVGTLLSDITRLDLGKRILDPRGIYRCNESTVQVHYRMC FerrR1R2_emsferr_fer_b0252_0052_0004_000000008_0001_0001_0004
EVFCLVRGADPTSAKRIGKLVGVEVIIIDPSGEIWFQVSSDPRAQELLEKVAKDANVKRFQCWV KIPIEELEDRVFVNCNTSITWVEGTVGTLLSDITRLDLGKRILDPRGIYRCNESTVQVHYRMC NewR1_ems_ferrM_3796_0002_000000033_0001_0001_0009_crosslinked_1
GAVVIFFEGGNPEVRELAKIVGCPSVFHGPEGEVVLVGCDPELAREAAKKLGIPVQIIEFN KIPIEELEDRVFVNCNTSITWVEGTVGTLLSDITRLDLGKRILDPRGIYRCNESTVQVHYRMC FerrR1R2_emsferr_fer_b0012_0004_0007_1_000000018_0001_0001_0001_crosslinked_3
DTVVVVGKDPELLRRLAEELGPPRIQELRFGGHVVVFVEGVSPEEYEKLRKKLEELGGGKVHFQE KIPIEELEDRVFVNCNTSITWVEGTVGTLLSDITRLDLGKRILDPRGIYRCNESTVQVHYRMC FerrR1R2_emsferr_fer_b0021_0053_0007_1_000000044_0001_0001_0003
SECFILLQGGDPRELEKLAKKLGVPVRIFVHGGKLIVVSIRGGDPEEVKRLVKELAEKLGVPIDVRCHG KIPIEELEDRVFVNCNTSITWVEGTVGTLLSDITRLDLGKRILDPRGIYRCNESTVQVHYRMC FerrR1R2_emsferr_fer_b0117_0017_0005_000000019_0001_0001_0009_crosslinked_1
GQVFILIKIKDEKAKRAVELFKKLGCRVVKRGDAYFISCDNPQAKEVAKEVRKLGIEVNWSETE KIPIEELEDRVFVNCNTSITWVEGTVGTLLSDITRLDLGKRILDPRGIYRCNESTVQVHYRMC NewR1_ems_ferrC_481_000000033_0001_0001_0009_crosslinked_5
GEIIVLGIDPRLAEKISRLAQVRCDIRKRGDEIFVVCKDVNETAKRLAKEVKKLGVIVIIED KIPIEELEDRVFVNCNTSITWVEGTVGTLLSDITRLDLGKRILDPRGIYRCNESTVQVHYRMC NewR1_ems_ferrM_2088_000000021_0001_0001_0009_crosslinked_1
GRVFVVVDVPDPKVKELLKELGVPVYESGGQLLVEIPGGSEEEVEKLAKELGVPVDVITIG KIPIEELEDRVFVNCNTSITWVEGTVGTLLSDITRLDLGKRILDPRGIYRCNESTVQVHYRMC FerrR1R2_emsferr_fer_b0012_0036_0002_000000016_0001_0001_0005
GIEVQCIFRGEEEAKRVEKEIGPDQTWRFGGFIVVAIRVDSEEELEEVKELVEKAVGGPFNCQTITW KIPIEELEDRVFVNCNTSITWVEGTVGTLLSDITRLDLGKRILDPRGIYRCNESTVQVHYRMC FerrR1R2_emsferr_fer_b0056_0036_0003_000000011_0001_0001_0009_crosslinked_1
GRLFCVVTVPTPEEAEKLRELLGVPKVRIAGGRQVIFILKGGDPEELKEALERLEELGVPFECRGG KIPIEELEDRVFVNCNTSITWVEGTVGTLLSDITRLDLGKRILDPRGIYRCNESTVQVHYRMC FerrR1R2_emsferr_fer_b0022_0040_0006_000000063_0001_0001_0005_crosslinked_0
TFVLVQCPDASAAATLLKRLGVKVVVLSNRVVSIEGVHPEQATRIVSSLNCRVQIHD KIPIEELEDRVFVNCNTSITWVEGTVGTLLSDITRLDLGKRILDPRGIYRCNESTVQVHYRMC b03_lxPr_ems_ferrM_4141_000000066_0001_24_28_32_36_P_._ems_ferrM_4034_0001_0001_0002_0001_0001_7_crosslinked
AVIVIVTGADPRQVTKAINKVNATVKVWQHGDQIILVISNVDPRLVEEVARKLGAESVQVRSL KIPIEELEDRVFVNCNTSITWVEGTVGTLLSDITRLDLGKRILDPRGIYRCNESTVQVHYRMC b03_lxPt_ems_ferrM_1365_000000014_0001_26_28_33_35_P_._ems_ferrM_5368_0002_0001_0002_0001_0001
DVREAVKIAEEIAKQLNAPAVKKAVKAAKRLIKTANDEARKILERLLKDPTALAELAKFRKRA KIPIEELEDRVFVNCNTSITWVEGTVGTLLSDITRLDLGKRILDPRGIYRCNESTVQVHYRMC b15_meH_HEEH_21148_000000024_0001_0006_4_9_H_._ems_4hM_2897_0001_0001_0001_0001
TTVIFVWCPDPEKAKEAAKKAGVPVHHGDWGEVWIRVETPEQLEIVRKVLEELGVPCQVITFRL KIPIEELEDRVFVNCNTSITWVEGTVGTLLSDITRLDLGKRILDPRGIYRCNESTVQVHYRMC FerrR1R2_emsferr_fer_b0026_0011_0002_000000013_0001_0001_0001_crosslinked_0
GITVCIIEVPDPEKVEEIIRRLGVPVDIWGGDVSFLGVDPRELEELAKELGVPVQCFHFG KIPIEELEDRVFVNCNTSITWVEGTVGTLLSDITRLDLGKRILDPRGIYRCNESTVQVHYRMC FerrR1R2_emsferr_fer_b0072_0081_0006_000000006_0001_0001_0004_crosslinked_2
PEIEVFLVGISPELVEELERIAGVPVQRFRFGGTLVVAFAGVSPEQVEEIRRLAEEHGIPVWIFTWE KIPIEELEDRVFVNCNTSITWVEGTVGTLLSDITRLDLGKRILDPRGIYRCNESTVQVHYRMC FerrR1R2_emsferr_fer_b0025_0032_0004_000000028_0001_0001_0004
TVVCSVNADDKDAAKKIVAELVNLRTVSTRTLSSRWIIILTNLNPEAAKEAGKIVGALVVCFTI KIPIEELEDRVFVNCNTSITWVEGTVGTLLSDITRLDLGKRILDPRGIYRCNESTVQVHYRMC b03_lxPr_ems_ferrM_2260_000000025_0001_26_28_35_39_P_._ems_ferrM_5625_0001_0001_0001_0001_17_crosslinked
KVFVIINVDDPRVKDIVSSAGVKRIFVLKDGDKYRVFVVIDDPESAEKLIKKAIPDAEVHVNEV KIPIEELEDRVFVNCNTSITWVEGTVGTLLSDITRLDLGKRILDPRGIYRCNESTVQVHYRMC NewR1_ems_ferrC_586_000000006_0001_0001_0009
SIFVQVLDADPRQVESVARRFNCKVQVIDNRFWLIRCDSSGAKEVSKVLKNLGANVVVTE KIPIEELEDRVFVNCNTSITWVEGTVGTLLSDITRLDLGKRILDPRGIYRCNESTVQVHYRMC Attempt1_ems_ferrM_1344_0001_000000013_0001_0001_0004_crosslinked_0
GTVIIAIHGGDPELVRRVAKKVGAPVDEFGGFVLVQIHGGSEEELEELKRLVPGRVVVIRED KIPIEELEDRVFVNCNTSITWVEGTVGTLLSDITRLDLGKRILDPRGIYRCNESTVQVHYRMC FerrR1R2_emsferr_fer_b0012_0069_0004_000000009_0001_0001_0004
SQIFIIVQVDTPEQLRKAAECLQVDQINTEPGNKYILFWRNLDPRAAQTCASKVGARVSVHERP KIPIEELEDRVFVNCNTSITWVEGTVGTLLSDITRLDLGKRILDPRGIYRCNESTVQVHYRMC NewR1R2_ems_ferrM_4919_0002_000000020_0001_0001_0001_crosslinked_4
DQVFVDGDDPELLRRFLKLLGPPRVQTIESGGRLFVVLTGGDPELAKEIAKELGIPVYIYG KIPIEELEDRVFVNCNTSITWVEGTVGTLLSDITRLDLGKRILDPRGIYRCNESTVQVHYRMC FerrR1R2_emsferr_fer_b0105_0016_0009_1_000000008_0001_0001_0004
GEISCVGPDPEKLRKLLEELAGVPVQVFRFGGIVVLFLAVPDPDLREELREEVKRLLPGVKCTLLG KIPIEELEDRVFVNCNTSITWVEGTVGTLLSDITRLDLGKRILDPRGIYRCNESTVQVHYRMC FerrR1R2_emsferr_fer_b0036_0001_0003_1_000000012_0001_0001_0009_crosslinked_1
GTQVFIVVPPSPETEELIRLLRERGLEVWIIKQGGQVFILIPGVDPEEVRKLVKKLFPGAQILETRL KIPIEELEDRVFVNCNTSITWVEGTVGTLLSDITRLDLGKRILDPRGIYRCNESTVQVHYRMC FerrR1R2_emsferr_fer_b0086_0049_0006_000000014_0001_0001_0004
DEAEEIVQTILELVERDSEEARKKVREILSKVRSDEDLQQRVLRLAFRDPRLAKAMKEAVKIWK KIPIEELEDRVFVNCNTSITWVEGTVGTLLSDITRLDLGKRILDPRGIYRCNESTVQVHYRMC NewR1_ems_4hM_3828_0002_000000005_0001_0001_0001
GTVQLAVEIPDPELAKEVAKKYGAPVSHDGGGRVFVLVKGPEEEVRRLAEELRKKFGIPFHIQPVP KIPIEELEDRVFVNCNTSITWVEGTVGTLLSDITRLDLGKRILDPRGIYRCNESTVQVHYRMC FerrR1R2_emsferr_fer_b0010_0049_0008_1_000000012_0001_0001_0009
SQVALSLPGVSPEEVERIARLAGIPFIWENGGEVFLFGGVSPELLEEILRELGVPGIVVTVD KIPIEELEDRVFVNCNTSITWVEGTVGTLLSDITRLDLGKRILDPRGIYRCNESTVQVHYRMC FerrR1R2_emsferr__wRegister_mini_set2_0924_fer_b0162_0023_0008_000000001_0001_0001_0001
GQVVLLFEGPDPEKIRELVRRKLGVPVVTESGGKVFVVVKGLSEEEVKRIAEELGIPVHVWGG KIPIEELEDRVFVNCNTSITWVEGTVGTLLSDITRLDLGKRILDPRGIYRCNESTVQVHYRMC FerrR1R2_emsferr_fer_b0082_0007_0010_1_000000020_0001_0001_0009
TFFLLLNGVTPEAEKLLEEIRERGVPVILVVRGGKLLAVELEGISPEEVEELAKEIEERTGIPVDIWG KIPIEELEDRVFVNCNTSITWVEGTVGTLLSDITRLDLGKRILDPRGIYRCNESTVQVHYRMC FerrR1R2_emsferr__wRegister_mini_set2_0924_fer_b0302_0010_0001_000000000_0001_0001_0009
GQVAMEVPDPRLAEEIRREIGVPCRVIESGGTLFFLCHVPSEELLELLERAAKRLGIPVYIHG KIPIEELEDRVFVNCNTSITWVEGTVGTLLSDITRLDLGKRILDPRGIYRCNESTVQVHYRMC FerrR1R2_emsferr__wRegister_mini_set2_0924_fer_b0060_0034_0007_000000015_0001_0001_0009_crosslinked_1
KEIAVFGHLSEEELEELKKLLGVTYEVRHGGQVFLHVPGGDPELLRKILEELGLPVDVIVWD KIPIEELEDRVFVNCNTSITWVEGTVGTLLSDITRLDLGKRILDPRGIYRCNESTVQVHYRMC FerrR1R2_emsferr__wRegister_mini_set2_0924_fer_b0201_0006_0002_000000010_0001_0001_0004
GFILIQGGDPELLRKLAELVGIPCIIVEDGGAIVVACRVTTPEVEELIREAIELLGVPVRVERR KIPIEELEDRVFVNCNTSITWVEGTVGTLLSDITRLDLGKRILDPRGIYRCNESTVQVHYRMC FerrR1R2_emsferr_fer_b0136_0006_0003_1_000000062_0001_0001_0001_crosslinked_1
GQVVVGCHGVDELVEEALREAEKRGVDIRRDGGNVFIVVHDPELVKEVIKKIPFPCHWYHQD KIPIEELEDRVFVNCNTSITWVEGTVGTLLSDITRLDLGKRILDPRGIYRCNESTVQVHYRMC FerrR1R2_emsferr_fer_b0042_0021_0004_1_000000000_0001_0001_0009_crosslinked_2
GYFAILCRVPDPEEARRIAEEVGAPLWELPGGAFFILVQGVDPEEVKELVEEIRKQGIPCRVFG KIPIEELEDRVFVNCNTSITWVEGTVGTLLSDITRLDLGKRILDPRGIYRCNESTVQVHYRMC FerrR1R2_emsferr_fer_b0047_0239_0010_000000032_0001_0001_0009_crosslinked_2
TECTFSIGPDPRQKELARLVEKLGVQLIEFPGGAIVVALPDPELVRLLEELLRELGVPVSFDCLE KIPIEELEDRVFVNCNTSITWVEGTVGTLLSDITRLDLGKRILDPRGIYRCNESTVQVHYRMC FerrR1R2_emsferr_fer_b0036_0005_0008_000000009_0001_0001_0001_crosslinked_1
DIQVRCSVHDPRIAEELAKRVNAESWTVREAPNGEVFIIVSGADRTLVEKVASELGVRCIVHES KIPIEELEDRVFVNCNTSITWVEGTVGTLLSDITRLDLGKRILDPRGIYRCNESTVQVHYRMC b03_lxPr_ems_ferrM_3856_0002_000000021_0001_2_4_32_34_P_._ems_ferrM_2857_0001_0001_0001_8_crosslinked
TFVLVKNPTPEAKKVIEWAKSLGHCRVVEIPDGYLVIECADPNVVRKLAELVSKIAQVQVDLVD KIPIEELEDRVFVNCNTSITWVEGTVGTLLSDITRLDLGKRILDPRGIYRCNESTVQVHYRMC NewR1_ems_ferrM_3707_0001_000000004_0001_0001_0009_crosslinked_1
GECFLLVQGGDPELIRELAKKLGVPVTHDGGWVAIRVPGISEEEVEEIARRIGPPRWQLWCG KIPIEELEDRVFVNCNTSITWVEGTVGTLLSDITRLDLGKRILDPRGIYRCNESTVQVHYRMC FerrR1R2_emsferr_fer_b0157_0053_0003_000000026_0001_0001_0001_crosslinked_1
THVFVLLQGDNPEVRRLAEYFKKLGARVTVNENGLIFIVLPGGSPEEVRRIVERLVKELGIPHVDIRVHD KIPIEELEDRVFVNCNTSITWVEGTVGTLLSDITRLDLGKRILDPRGIYRCNESTVQVHYRMC FerrR1R2_emsferr_fer_b0087_0017_0001_1_000000022_0001_0001_0009
DTVRVVVFGPSSTSQFTFSSEEEAKKFIKEILDKCPSMTVRQVDAGTSILVILVC KIPIEELEDRVFVNCNTSITWVEGTVGTLLSDITRLDLGKRILDPRGIYRCNESTVQVHYRMC b15_lxPr_ems_ferrM_3146_000000025_0001_2_6_36_38_P_._ems_bGM_596_0001_0001_0001_0001_44_crosslinked
GCVVAVNVEDPEKFRRLVEELAGVPVFIHRDGGDVFVLVQGLDPELAREIAKLLGVPVDIICR KIPIEELEDRVFVNCNTSITWVEGTVGTLLSDITRLDLGKRILDPRGIYRCNESTVQVHYRMC FerrR1R2_emsferr_fer_b0035_0023_0002_000000001_0001_0001_0009_crosslinked_2
GTTVFICEGGDPELLREIAEKLGVPVWTIGGLTAVWIIGGDPEEIRRLAKELGLPCQELTFD KIPIEELEDRVFVNCNTSITWVEGTVGTLLSDITRLDLGKRILDPRGIYRCNESTVQVHYRMC FerrR1R2_emsferr_fer_b0010_0051_0001_1_000000034_0001_0001_0001_crosslinked_2
TLTLLFVGGLDPEEVKELAERYGAKVQVFEFGGKLLVIIEGIDPELVERLKKKYPGVPFLEDHP KIPIEELEDRVFVNCNTSITWVEGTVGTLLSDITRLDLGKRILDPRGIYRCNESTVQVHYRMC FerrR1R2_emsferr_fer_b0146_0002_0001_000000035_0001_0001_0003
CWVFIVLNGVDPRVVSTVAKSIVGEFILLERDGQVFVLVHADPKLVKKLVKELAQLPVDVVERC KIPIEELEDRVFVNCNTSITWVEGTVGTLLSDITRLDLGKRILDPRGIYRCNESTVQVHYRMC NewR1R2_ems_ferrM_2817_000000030_0001_0001_0005_crosslinked_7
GTQILILVPPTPELEELIRELEKRGGRVTVNTGHEGYVFVALKGFSPEEIERAERIAKEIDPGVSIVRVSG KIPIEELEDRVFVNCNTSITWVEGTVGTLLSDITRLDLGKRILDPRGIYRCNESTVQVHYRMC FerrR1R2_emsferr_fer_b0041_0005_0002_2_000000028_0001_0001_0006
GQIFCFIEGGDPEEVKELAEKAGVPLWELEGPGGTVIFVLSVRSEEQLERIEEAAKELGIPRIRCARSG KIPIEELEDRVFVNCNTSITWVEGTVGTLLSDITRLDLGKRILDPRGIYRCNESTVQVHYRMC FerrR1R2_emsferr_fer_b0115_0055_0003_000000003_0001_0001_0006_crosslinked_3
DLLEELSRLLHETGDPLVKEALRLVFLVWERNLPPEVHEEVLRLVVEAVRKKDPELLKEISERVK KIPIEELEDRVFVNCNTSITWVEGTVGTLLSDITRLDLGKRILDPRGIYRCNESTVQVHYRMC different-abego_Bundle_043a6b9801102273564b0a572f92b1e0_0001_000000025_0001_0001_0_2_-_2d7903e64ab2ba8f7d8f3e24b1264d94_0001_0001_0001
LEVIIVFVPDPEAAKEAAKECGVPVRHGDHGEVVILVRTPEQLECVEKILEELGVPFQTQTFRR KIPIEELEDRVFVNCNTSITWVEGTVGTLLSDITRLDLGKRILDPRGIYRCNESTVQVHYRMC FerrR1R2_emsferr_fer_b0026_0011_0003_000000012_0001_0001_0004_crosslinked_4
GHVFCLIRGVNEEAEKLLKELFPDVSVYKHGGQVIVNVGGSEIEEVVKLIRELGVPVQCREGG KIPIEELEDRVFVNCNTSITWVEGTVGTLLSDITRLDLGKRILDPRGIYRCNESTVQVHYRMC FerrR1R2_emsferr__set4ferrBB_set4.2_fer_d0867_0007_0005_000000004_0001_0001_0009_crosslinked_3
VTCFIQLKDEEAAKKVEKVARSVGATVQVITDGDEFFVLVQVPDWRVLKEIKKVVPEATIICTG KIPIEELEDRVFVNCNTSITWVEGTVGTLLSDITRLDLGKRILDPRGIYRCNESTVQVHYRMC b03_lxPr_ems_ferrM_6793_000000002_0001_2_8_37_39_P_._ems_ferrM_2504_0001_0001_0001_18_crosslinked
GVVLLCKVPSPESEEELKEALKRLGIPLFKWPGGFFLVQVDTPEQAEKVLKLAPGVRCVVHEG KIPIEELEDRVFVNCNTSITWVEGTVGTLLSDITRLDLGKRILDPRGIYRCNESTVQVHYRMC FerrR1R2_emsferr_fer_b0223_0003_0004_000000035_0001_0001_0009_crosslinked_4
TVILVVVNCDDPDRIREVAELVGLPLWTYRDGGSTLCIIRGPDPELIRKVERLLGVPVIIFHRG KIPIEELEDRVFVNCNTSITWVEGTVGTLLSDITRLDLGKRILDPRGIYRCNESTVQVHYRMC FerrR1R2_emsferr_fer_b0025_0020_0009_000000023_0001_0001_0006_crosslinked_2
PFVLVQGFDPRLLKEYVKRLGGIVVVREGPGGAIVIIILGIDPEEAKEMLKELGIPRLEILG KIPIEELEDRVFVNCNTSITWVEGTVGTLLSDITRLDLGKRILDPRGIYRCNESTVQVHYRMC FerrR1R2_emsferr_fer_b0180_0007_0002_000000055_0001_0001_0005
GTVAIVCRGGSPEEVKELAKLLGAPDIWRNGGTFFLLVQGGDPEEVRRLAEELAEELGVPCIVIVWD KIPIEELEDRVFVNCNTSITWVEGTVGTLLSDITRLDLGKRILDPRGIYRCNESTVQVHYRMC FerrR1R2_emsferr__wRegister_mini_set2_0924_fer_b0117_0029_0003_000000008_0001_0001_0004_crosslinked_2
TKEEFERLLKELGIPPKIVKALSLAFKALLKAGIPPEEVVKKLIEQLERLGNPESARLLKELLRR KIPIEELEDRVFVNCNTSITWVEGTVGTLLSDITRLDLGKRILDPRGIYRCNESTVQVHYRMC b03_lxH_ems_3hM_2647_000000015_0001_48_56_H_._c6ccbea98b4b11416f84844c97ed3282_0001_0001_0001_0001_0001
SQVVVEVEDPELCRLFLEVAGPPRFDVIKDGGTCFVLLHFDTEEEIEEALRRAREELGGPVKLIVIG KIPIEELEDRVFVNCNTSITWVEGTVGTLLSDITRLDLGKRILDPRGIYRCNESTVQVHYRMC FerrR1R2_emsferr_fer_b0156_0004_0002_000000024_0001_0001_0001_crosslinked_1
SEELVELIVKILGLPPEVEKALRLIIRFAREEGVPPERILRLLLEYLKSLGIPPEEVKKVEEELR KIPIEELEDRVFVNCNTSITWVEGTVGTLLSDITRLDLGKRILDPRGIYRCNESTVQVHYRMC same_NewR1_HHH_eva_0308_000000025_0001_0001_2_4_-_2e39b0ce633e0eb4bcb11b7911258063_0001_0001_0001_0001_0001
QLFVFRVCLEDVEKVKEVAKKVANATFLEVSNGCVYIIVTDVDWKKVQEIVSSAGAEVHVQSSS KIPIEELEDRVFVNCNTSITWVEGTVGTLLSDITRLDLGKRILDPRGIYRCNESTVQVHYRMC b15_lxPt_ems_ferrM_3375_000000033_0001_5_7_59_61_P_._ems_ferrM_2660_0001_0001_0001_65_crosslinked
RVFVLGGLSPEEVEEIVRRFGLPVHIEEVPGGQIAVLVTGPDPDLVREALELLVRIFGNGDVVNN KIPIEELEDRVFVNCNTSITWVEGTVGTLLSDITRLDLGKRILDPRGIYRCNESTVQVHYRMC FerrR1R2_emsferr_fer_b0091_0023_0004_000000019_0001_0001_0005
KEVVISFENVDPRVVKECAKQFNARLTVITNNGKIFVLLKNVDPTCSELASKIAQVPVVVRTSP KIPIEELEDRVFVNCNTSITWVEGTVGTLLSDITRLDLGKRILDPRGIYRCNESTVQVHYRMC b15_lxPr_ems_ferrM_7067_0001_000000025_0001_2_4_58_60_P_._ems_ferrC_550_0001_0001_0001_64_crosslinked
TCFVFITVDDPRVKDIVSSAGVSRIEVKTRGDTYVVLVVIDDPESAEKLIKKAIPDATVRVFCL KIPIEELEDRVFVNCNTSITWVEGTVGTLLSDITRLDLGKRILDPRGIYRCNESTVQVHYRMC b15_lxPt_ems_ferrM_2238_000000005_0001_4_6_58_62_P_._ems_ferrC_586_0001_0001_0001_18_crosslinked
SRCFVVVHTDDPTLAKQIIKYANVKDARTNNGEFFLIVDSEEAAKLISEAAKKANVEFRLVCRP KIPIEELEDRVFVNCNTSITWVEGTVGTLLSDITRLDLGKRILDPRGIYRCNESTVQVHYRMC NewR1_ems_ferrM_4110_0002_000000032_0001_0001_0005_crosslinked_1
GSILLQVSDERQARLVAKLAGARIFLVTQNGEIVVFIVLDDKDALEKAAKLANIESFDVQP KIPIEELEDRVFVNCNTSITWVEGTVGTLLSDITRLDLGKRILDPRGIYRCNESTVQVHYRMC NewR1R2_ems_ferrM_2920_0002_000000023_0001_0001_0006
TQIVVEITTPEAREVVEELKKGPNCQVLTHKGGGIFVIFRCDTEEEVEKVRRLLEEAGVPVYVFG KIPIEELEDRVFVNCNTSITWVEGTVGTLLSDITRLDLGKRILDPRGIYRCNESTVQVHYRMC FerrR1R2_emsferr_fer_b0031_0013_0005_000000012_0001_0001_0001_crosslinked_1
GQVVVLIDGGSPEVVELLRKELGVPVQRFEFGGHIILIFEVPDPEKAREILEKLVEELGLPIKVHVGP KIPIEELEDRVFVNCNTSITWVEGTVGTLLSDITRLDLGKRILDPRGIYRCNESTVQVHYRMC FerrR1R2_emsferr__set4ferrBB_set4.2_fer_d0702_0025_0003_000000032_0001_0001_0004
GEIFILLQGPDPEKLREVAKEVGVPRVFEWTGPGGRVAVALEGGDPELVREIAEKLGIPFDVLTHE KIPIEELEDRVFVNCNTSITWVEGTVGTLLSDITRLDLGKRILDPRGIYRCNESTVQVHYRMC FerrR1R2_emsferr_fer_b0025_0009_1_0009_000000015_0001_0001_0009
DVVAIEGPDPEEVREVARRALGKVDLLTNGGKIFFVLLQGGDPERLEELLRKLGPGLPVIVV KIPIEELEDRVFVNCNTSITWVEGTVGTLLSDITRLDLGKRILDPRGIYRCNESTVQVHYRMC FerrR1R2_emsferr_fer_b0136_0085_0003_1_000000005_0001_0001_0005
SQVFILIDGGDPEEVRKVLRKVGPVILITQPSGQIALLVGGSEEEAKRVVEELAKRLGVPITVVVQG KIPIEELEDRVFVNCNTSITWVEGTVGTLLSDITRLDLGKRILDPRGIYRCNESTVQVHYRMC FerrR1R2_emsferr_fer_b0027_0060_0009_1_000000015_0001_0001_0009
TDVSFFGVDPELLELLAKRAGVKCKTMRNGGQTFLFCQGIDPEEVKRLAKELGIPRVLVDE KIPIEELEDRVFVNCNTSITWVEGTVGTLLSDITRLDLGKRILDPRGIYRCNESTVQVHYRMC FerrR1R2_emsferr_fer_b0090_0038_0006_000000006_0001_0001_0009_crosslinked_3
STVVVFLCNADVKKASELVKRVNAEVKFESHNGCYLIAVHGADPTTVEKLVRSLGVRVFVVFWP KIPIEELEDRVFVNCNTSITWVEGTVGTLLSDITRLDLGKRILDPRGIYRCNESTVQVHYRMC NewR1_ems_ferrM_4930_000000024_0001_0001_0009_crosslinked_1
TIVVINIEGGDPELVKEVAKECGVQVVTWPGGEIFILVQSEEQRECVRRLLEELGIPVHIQTGP KIPIEELEDRVFVNCNTSITWVEGTVGTLLSDITRLDLGKRILDPRGIYRCNESTVQVHYRMC FerrR1R2_emsferr_fer_b0147_0001_0010_000000021_0001_0001_0001_crosslinked_1
PFCSVTGFDPRLLKEYVKRLGGIVWVQEGPGGKIQIIIVGIDPEECKEMLKELGIPRLQILG KIPIEELEDRVFVNCNTSITWVEGTVGTLLSDITRLDLGKRILDPRGIYRCNESTVQVHYRMC FerrR1R2_emsferr_fer_b0180_0007_0002_000000046_0001_0001_0009_crosslinked_4
RRVFFLIKDADPTVAEEISKKVPYCDVTVWNNREVLLLCQDHYWKVVEEILRRAGVNFRVVTFE KIPIEELEDRVFVNCNTSITWVEGTVGTLLSDITRLDLGKRILDPRGIYRCNESTVQVHYRMC NewR1_ems_ferrC_703_000000006_0001_0001_0009_crosslinked_3
GQVLCLVEDPEKVKEVLKKLGIPVQWVGGPDGRVFVVVRVPDPELVKELERLLRELGVPVICYIF KIPIEELEDRVFVNCNTSITWVEGTVGTLLSDITRLDLGKRILDPRGIYRCNESTVQVHYRMC FerrR1R2_emsferr_fer_b0001_0026_0006_000000018_0001_0001_0003_crosslinked_0
SFILIQGSPELLEEFARLVGPPKIFIYTQGGREVILALHGGDPELVKRIAEELGVPIQVIG KIPIEELEDRVFVNCNTSITWVEGTVGTLLSDITRLDLGKRILDPRGIYRCNESTVQVHYRMC FerrR1R2_emsferr_fer_b0000_0045_0005_1_000000009_0001_0001_0001
GQLAILVEGGDPEEVRRVIEECAGVPVELHTNPGGQVFVIIDVPTEEEAERCAELVKEELGIPRVYYFGP KIPIEELEDRVFVNCNTSITWVEGTVGTLLSDITRLDLGKRILDPRGIYRCNESTVQVHYRMC FerrR1R2_emsferr_fer_b0037_0002_0001_000000002_0001_0001_0005_crosslinked_0
TYIVSISNVDPRVAKEVKKKFKNIRVDISGNFVVITVKDKRLAESAAEYVSRIINANVHTRQP KIPIEELEDRVFVNCNTSITWVEGTVGTLLSDITRLDLGKRILDPRGIYRCNESTVQVHYRMC b15_lxPr_EHEE_rd4_0104.min_rise1.39_000000060_0001_27_29_34_36_P_._ems_ferrM_2502_0001_0001_0001
PFVIITVELSDPKTFCEVVSKVVKYPVFVWGKLCFLRNVDPELAKKAADIASKYVQADVRIFVW KIPIEELEDRVFVNCNTSITWVEGTVGTLLSDITRLDLGKRILDPRGIYRCNESTVQVHYRMC NewR1_ems_ferrM_4585_000000061_0001_0001_0009_crosslinked_4
GVIILACPGVSPEQLEEARKAMGVPHIDEFGGEYSLVLLGGDPERVKEAKELLGVPCQELTFE KIPIEELEDRVFVNCNTSITWVEGTVGTLLSDITRLDLGKRILDPRGIYRCNESTVQVHYRMC FerrR1R2_emsferr_fer_b0072_0071_0001_1_000000018_0001_0001_0009_crosslinked_2
SDCFVVIAGPDPELVRLVAEALGPPSIYIQEDGGKIQVIVAGVSPEDVERAEELAKRLGVPRLDIVCRD KIPIEELEDRVFVNCNTSITWVEGTVGTLLSDITRLDLGKRILDPRGIYRCNESTVQVHYRMC FerrR1R2_emsferr_fer_b0115_0007_1_0003_000000008_0001_0001_0006_crosslinked_2
AFVLVESKQEEVISRLAKQANVRCVIQKDDSDVTQIACHVKSEEASEILKRVSSYGARVQVRF KIPIEELEDRVFVNCNTSITWVEGTVGTLLSDITRLDLGKRILDPRGIYRCNESTVQVHYRMC NewR1_ems_ferrM_1903_0001_000000024_0001_0001_0001_crosslinked_0
GTIAVEFEVENPEEFVRCVEEILGIPVEIWPTGPGRVFLLIQGGDPEEVKEALRICAELLGIPGFNIIIWD KIPIEELEDRVFVNCNTSITWVEGTVGTLLSDITRLDLGKRILDPRGIYRCNESTVQVHYRMC FerrR1R2_emsferr__set4ferrBB_set4.2_fer_d0312_0005_0001_000000064_0001_0001_0001_crosslinked_3
GFLLINTPDPERVREVAERLGVPCQISETGGDLVVVCKVPDPELLEELRRLLGIPLEWRE KIPIEELEDRVFVNCNTSITWVEGTVGTLLSDITRLDLGKRILDPRGIYRCNESTVQVHYRMC FerrR1R2_emsferr_fer_b0225_0051_0002_000000006_0001_0001_0009_crosslinked_1
QGHVLVKGGDPEEVRKAIEKCGVPVFIWENGGKEIFVLVDGGDPECLRKLLEELAERLGVPGIIVLG KIPIEELEDRVFVNCNTSITWVEGTVGTLLSDITRLDLGKRILDPRGIYRCNESTVQVHYRMC FerrR1R2_emsferr__wRegister_mini_set2_0924_fer_b0182_0023_0001_000000024_0001_0001_0001_crosslinked_0
GAVLIQGDDPERLEELAKLAGGNVFTIRDGGTVIVFIVVPDPEEARRLLKELDPGLPVDTW KIPIEELEDRVFVNCNTSITWVEGTVGTLLSDITRLDLGKRILDPRGIYRCNESTVQVHYRMC FerrR1R2_emsferr__set4ferrBB_set4.2_fer_d0646_0007_0004_000000042_0001_0001_0009
PKIFIIVSSEEACRKISKIVKPKSSECTTFNNTLVVLLITTDDPKRAEKAAKDADPSAKILILS KIPIEELEDRVFVNCNTSITWVEGTVGTLLSDITRLDLGKRILDPRGIYRCNESTVQVHYRMC b15_lxPt_ems_ferrM_2022_0002_000000031_0001_2_4_59_61_P_._ems_ferrM_6894_0002_0001_0002_0001_0001_34_crosslinked
GTVQVFCVTDDPEVEKLLEEIAGDVFTYTSPGGEILIIVRLPDPEEAEKIKEHLKKRFGIPCVVRSTG KIPIEELEDRVFVNCNTSITWVEGTVGTLLSDITRLDLGKRILDPRGIYRCNESTVQVHYRMC FerrR1R2_emsferr_fer_b0115_0052_0008_000000002_0001_0001_0006_crosslinked_2
TVNLACSVPDPELAKELEESIGDGARYPNGGTLLVFVRVPSPEEAKELREIAKELGIPCTEHRR KIPIEELEDRVFVNCNTSITWVEGTVGTLLSDITRLDLGKRILDPRGIYRCNESTVQVHYRMC FerrR1R2_emsferr_fer_b0155_0005_0004_000000038_0001_0001_0009_crosslinked_0
GTLAVLVPDPRNCELLRKLLGVPEVIENGGTCFIIRQGVSPEVRKRVEELAKELGIPVVHRG KIPIEELEDRVFVNCNTSITWVEGTVGTLLSDITRLDLGKRILDPRGIYRCNESTVQVHYRMC FerrR1R2_emsferr_fer_b0015_0024_0002_1_000000013_0001_0001_0003_crosslinked_2
TYFCWIEVTSPRVKKVKEVAKSWGAIVFDVPEGAIAITVDNPEAAKDVVRVAREIGLRVNCFV KIPIEELEDRVFVNCNTSITWVEGTVGTLLSDITRLDLGKRILDPRGIYRCNESTVQVHYRMC NewR1_ems_ferrM_3991_000000030_0001_0001_0003_crosslinked_0
TIVALEVHGGSPEVIKELREILGAPVVKHHGGTVFIFVQGVDPELVREAEEVAKRLVPGSVRLWTE KIPIEELEDRVFVNCNTSITWVEGTVGTLLSDITRLDLGKRILDPRGIYRCNESTVQVHYRMC FerrR1R2_emsferr_fer_b0022_0013_0009_1_000000003_0001_0001_0003
QVNVVLHFYDEQATRATEVFKSLGAFVLKVPGNQYFVLVASDAVDEAVKEARKAGVEVILFK KIPIEELEDRVFVNCNTSITWVEGTVGTLLSDITRLDLGKRILDPRGIYRCNESTVQVHYRMC NewR1_ems_ferrM_2836_0002_000000006_0001_0001_0009
PVNVAIVGGDPEVVKLLEEEAGVPVRVQEHGGFILVQFDGGSPELAERLCKLLKELYGPPQIFCWVE KIPIEELEDRVFVNCNTSITWVEGTVGTLLSDITRLDLGKRILDPRGIYRCNESTVQVHYRMC FerrR1R2_emsferr_fer_b0022_0042_0006_1_000000039_0001_0001_0003_crosslinked_0
DIFVLVTVPTPELEEEVKRAVPNVHRREDGGKELQFALLVPDPREVERLKEILERAGVPFEVVGN KIPIEELEDRVFVNCNTSITWVEGTVGTLLSDITRLDLGKRILDPRGIYRCNESTVQVHYRMC FerrR1R2_emsferr_fer_b0050_0028_0008_000000013_0001_0001_0001
EQIFCFIEVPDPELAKEIAELIGPPQVRVNTGPGGRVDLALPGVDPELCREIAEKLGVPVKVVTTG KIPIEELEDRVFVNCNTSITWVEGTVGTLLSDITRLDLGKRILDPRGIYRCNESTVQVHYRMC FerrR1R2_emsferr_fer_b0025_0045_0009_000000014_0001_0001_0001_crosslinked_2
GTVVVFIDIPDPELIKEFERLVGIPFDVIEHPGGKLWVLFQGGDPERLEEAARLLGVPVHIHTLG KIPIEELEDRVFVNCNTSITWVEGTVGTLLSDITRLDLGKRILDPRGIYRCNESTVQVHYRMC FerrR1R2_emsferr_fer_b0115_0048_0009_000000031_0001_0001_0004
ERCFINLDDPELVKELERLIGGVTTSTQGGKDFTVLVHDDPEVCREVAERLGIPFLTFG KIPIEELEDRVFVNCNTSITWVEGTVGTLLSDITRLDLGKRILDPRGIYRCNESTVQVHYRMC FerrR1R2_emsferr_fer_b0105_0007_0008_000000060_0001_0001_0009_crosslinked_0
TRIFILVQGGDPELLREIVEKLGVPVRTFTVGGKVIAIEVRGGDPELLKKRLEELAERLGVPVDVQVHG KIPIEELEDRVFVNCNTSITWVEGTVGTLLSDITRLDLGKRILDPRGIYRCNESTVQVHYRMC FerrR1R2_emsferr_fer_b0117_0017_1_0005_000000003_0001_0001_0009
SVRERLEELAKRNPRNRIVLMCFFVAAALASGNPDRAKKITKRCRKLIKELGDPELRRLLELLLK KIPIEELEDRVFVNCNTSITWVEGTVGTLLSDITRLDLGKRILDPRGIYRCNESTVQVHYRMC b15_meH_HHH_eva_0120_000000004_0001_0001_47_57_H_._719ee69f9174495fd7f771807717c1a8_0001_0001_0001_0001_42_crosslinked
DEEVKKLLHEAARCFLEVIRKASDRERARHLARVFEELAKKVHNASEDEKRKLAELAYKICSQG KIPIEELEDRVFVNCNTSITWVEGTVGTLLSDITRLDLGKRILDPRGIYRCNESTVQVHYRMC same_NewR1_ems_3hC_1033_000000016_0001_0001_0_2_-_ems_3hC_1033_0001_0001_55_crosslinked
GQVLVHVEGGDPEELRRLLEECAGVPVFIWRDGGNVFILLRGPDPERLEECAKIALKLLGPPSFSVVVRN KIPIEELEDRVFVNCNTSITWVEGTVGTLLSDITRLDLGKRILDPRGIYRCNESTVQVHYRMC FerrR1R2_emsferr__wRegister_mini_set2_0924_fer_b0312_0010_0003_000000019_0001_0001_0003_crosslinked_3
GFVIVQCEGGNVEEIAKILRELGFRVDISGGLVAVTGPDPEKIEKLLREIVKELGVPCRVQLVP KIPIEELEDRVFVNCNTSITWVEGTVGTLLSDITRLDLGKRILDPRGIYRCNESTVQVHYRMC FerrR1R2_emsferr_fer_b0059_0010_0010_000000000_0001_0001_0009_crosslinked_0
TGVLVCLVGLSPEEVEEIAKELGVPVQVIHFPGGKVLVAFPGGDEEVIKELLKKAGGGECNEIRP KIPIEELEDRVFVNCNTSITWVEGTVGTLLSDITRLDLGKRILDPRGIYRCNESTVQVHYRMC FerrR1R2_emsferr_fer_b0146_0005_0002_000000001_0001_0001_0003_crosslinked_0
AFVVFCQLEPTEEAKKAVEELKKLGAIVVTDSGSILVSVESDDPDLEKRVRSIVPKARCIIRQV KIPIEELEDRVFVNCNTSITWVEGTVGTLLSDITRLDLGKRILDPRGIYRCNESTVQVHYRMC b03_lxPr_ems_ferrM_3934_0002_000000022_0001_24_26_38_40_P_._ems_ferrM_3314_0001_0001_0001_22_crosslinked
GIELFLACPGSPEEIERAAKEAGVPVIIIPNGGQVFVLVPGVTPEQIEELRRRFPGCVFWVETG KIPIEELEDRVFVNCNTSITWVEGTVGTLLSDITRLDLGKRILDPRGIYRCNESTVQVHYRMC FerrR1R2_emsferr_fer_b0101_0009_0009_000000012_0001_0001_0009_crosslinked_1
GYCFVGIDGVDELVEEALREAEKRGVIVIRLGGQVFILVRDPELVKEVIKKIPFPVEVICSD KIPIEELEDRVFVNCNTSITWVEGTVGTLLSDITRLDLGKRILDPRGIYRCNESTVQVHYRMC FerrR1R2_emsferr_fer_b0042_0021_0004_1_000000053_0001_0001_0001_crosslinked_2
GHLLCVGGNPELLEKVARLGSGNVRRNRGESGEVFFLVDLKTPEEEEKARELCKEAGVRNIIIFG KIPIEELEDRVFVNCNTSITWVEGTVGTLLSDITRLDLGKRILDPRGIYRCNESTVQVHYRMC FerrR1R2_emsferr_fer_b0060_0069_0005_1_000000006_0001_0001_0006_crosslinked_2
DEEEELRKIANHIFQTALHDPRFREAFELLLTCWEEAEKKNDPKLRRECVKEALKVYQKLS KIPIEELEDRVFVNCNTSITWVEGTVGTLLSDITRLDLGKRILDPRGIYRCNESTVQVHYRMC NewR1_ems_3hM_352_000000015_0001_0001_0004_crosslinked_1
DFVLIQVPDPEVLEEIEKLLGPGRVDEFGGEDGTIAIAFEGVSPEAVELVREVLKELGIPVRIKLVG KIPIEELEDRVFVNCNTSITWVEGTVGTLLSDITRLDLGKRILDPRGIYRCNESTVQVHYRMC FerrR1R2_emsferr_fer_b0006_0029_0005_1_000000008_0001_0001_0005
RHVQVMCITPDPEEAKELAKLAGTPLQTFHFPGGGRAFAVEFPSEEEARRLIKESGLPCQVRVQG KIPIEELEDRVFVNCNTSITWVEGTVGTLLSDITRLDLGKRILDPRGIYRCNESTVQVHYRMC FerrR1R2_emsferr__set4ferrBB_set4.2_fer_d0655_0004_0004_000000023_0001_0001_0006_crosslinked_0
GKFAVFFYGDDPEELRELAERLGIPLWRVGGKVTIVGQTDDPDEVKEIERLLRELGGGPVSLTHEE KIPIEELEDRVFVNCNTSITWVEGTVGTLLSDITRLDLGKRILDPRGIYRCNESTVQVHYRMC FerrR1R2_emsferr_fer_b0025_0029_0001_1_000000010_0001_0001_0004
GDCVVLVGVDPREVKKLIEELLGVPVQIFKFGGIVAIFVEGGDPELVREAVRILERRYGIPINVNCTG KIPIEELEDRVFVNCNTSITWVEGTVGTLLSDITRLDLGKRILDPRGIYRCNESTVQVHYRMC FerrR1R2_emsferr_fer_b0036_0004_1_0005_000000003_0001_0001_0004_crosslinked_0
GVFVVCRGGDPELIERLIELIGVPVKVWKFGGQVAIVTGADPRLLKKLAEELGVPCKVVGG KIPIEELEDRVFVNCNTSITWVEGTVGTLLSDITRLDLGKRILDPRGIYRCNESTVQVHYRMC FerrR1R2_emsferr_fer_b0067_0023_0007_1_000000041_0001_0001_0003_crosslinked_1
DNLFVEVDNPEALKLIREVLGGGQVIEDGGKLFLLVQGVSPEEVEEAREEAEKKGPVRIIIVK KIPIEELEDRVFVNCNTSITWVEGTVGTLLSDITRLDLGKRILDPRGIYRCNESTVQVHYRMC FerrR1R2_emsferr_fer_b0066_0043_0006_000000008_0001_0001_0009
GECQVAFHGGDPELIREIAEKLGVPVFEWGGRFILVRGVDPEEVKRLAKELGIPIVVIWCEG KIPIEELEDRVFVNCNTSITWVEGTVGTLLSDITRLDLGKRILDPRGIYRCNESTVQVHYRMC FerrR1R2_emsferr_fer_b0012_0059_0001_1_000000036_0001_0001_0006_crosslinked_1
GQIIVLVEGGDPELIRELLKRKVPRVDVQKNGGRVFIVLRGLDPEEIKRLSRELEERLGVPIIVIVHE KIPIEELEDRVFVNCNTSITWVEGTVGTLLSDITRLDLGKRILDPRGIYRCNESTVQVHYRMC FerrR1R2_emsferr_fer_b0027_0068_0010_1_000000050_0001_0001_0005
TLVFLVVVSDDPDTVSKIVASIVQAQVVIRGKQVFLVFHDVDPRLVKKAASTAGAPFRIIVV KIPIEELEDRVFVNCNTSITWVEGTVGTLLSDITRLDLGKRILDPRGIYRCNESTVQVHYRMC NewR1_ems_ferrM_6501_0002_000000001_0001_0001_0003
DVVAVHGDDPEELKEAAKLLGVPDISEQGGKKVFLVVNDPERAKEVKKKFPGLRFSTFR KIPIEELEDRVFVNCNTSITWVEGTVGTLLSDITRLDLGKRILDPRGIYRCNESTVQVHYRMC FerrR1R2_emsferr__set4ferrBB_set4.2_fer_d1461_0020_0002_000000006_0001_0001_0003
SVQVLVLSGSSPEELRRLAEELGVPVDIVGNPSGTIFVVFPGVDPEEAEKLIKELREKLGIPIRFYIQRG KIPIEELEDRVFVNCNTSITWVEGTVGTLLSDITRLDLGKRILDPRGIYRCNESTVQVHYRMC FerrR1R2_emsferr_fer_b0056_0014_0009_000000020_0001_0001_0009
AWCFVVSKQEEVISRLAKQANVRWQVLKNENDVTFILIEVKSEEASEILKRVSSYGARVICRF KIPIEELEDRVFVNCNTSITWVEGTVGTLLSDITRLDLGKRILDPRGIYRCNESTVQVHYRMC NewR1_ems_ferrM_1903_0001_000000001_0001_0001_0003_crosslinked_2
PYSVACVVDDYQTVKELLSKVAQVRRVQVNEWNGKYFILFEDLDVKKAEKVAREIGANCIIQTE KIPIEELEDRVFVNCNTSITWVEGTVGTLLSDITRLDLGKRILDPRGIYRCNESTVQVHYRMC Attempt1_ems_ferrM_4633_000000046_0001_0001_0001_crosslinked_2
GQVVVLIDGGSPEVVELLRKELGVPCQRFEFGGHIILICEVPDPEKAREILEKLVEELGLPIKVHVGP KIPIEELEDRVFVNCNTSITWVEGTVGTLLSDITRLDLGKRILDPRGIYRCNESTVQVHYRMC FerrR1R2_emsferr__set4ferrBB_set4.2_fer_d0702_0025_0003_000000032_0001_0001_0004_crosslinked_0
GLVFVLGGDPEKLKELAELAGIPVKITEQGGQIILQLRVTTPELEELLEEAIEILGVPVHVRRN KIPIEELEDRVFVNCNTSITWVEGTVGTLLSDITRLDLGKRILDPRGIYRCNESTVQVHYRMC FerrR1R2_emsferr_fer_b0136_0006_0004_1_000000006_0001_0001_0004
DIFFFITTEDPEELRRLVEKLGVPVTIHGGRAVLVQGIDPEEVRRLAEELGVPVTESRW KIPIEELEDRVFVNCNTSITWVEGTVGTLLSDITRLDLGKRILDPRGIYRCNESTVQVHYRMC FerrR1R2_emsferr_fer_b0052_0064_0004_000000007_0001_0001_0009
DAIFVVGPDPEKLRRLLEELAGVPVNVWRNGGEIVLILQVPDPELLKRVIEIIKKLDPGVLVDLSG KIPIEELEDRVFVNCNTSITWVEGTVGTLLSDITRLDLGKRILDPRGIYRCNESTVQVHYRMC FerrR1R2_emsferr_fer_b0036_0001_0005_1_000000027_0001_0001_0006
DFCSITGSPELLEELVRLLGVPLVWKTGPGQILLLGVSPEEVERLARELGVPVDCWD KIPIEELEDRVFVNCNTSITWVEGTVGTLLSDITRLDLGKRILDPRGIYRCNESTVQVHYRMC FerrR1R2_emsferr_fer_b0197_0005_0005_000000008_0001_0001_0009_crosslinked_0
GQIFFWITGDDPEKLRELAEKLGVPVQRLGGKVVVLVFGGDPEEIRRLAEELGLPVREFTVD KIPIEELEDRVFVNCNTSITWVEGTVGTLLSDITRLDLGKRILDPRGIYRCNESTVQVHYRMC FerrR1R2_emsferr_fer_b0010_0051_0010_000000001_0001_0001_0004
SQLLCNVGGTEEVERLEEELRRLGADVQRDGGEVFIVLRGGDPEERRRIRELFPGVPCYEQD KIPIEELEDRVFVNCNTSITWVEGTVGTLLSDITRLDLGKRILDPRGIYRCNESTVQVHYRMC FerrR1R2_emsferr_fer_b0126_0020_0007_000000018_0001_0001_0004_crosslinked_3
GTVAVFVQGVSPEVLEEAERLVGPPRSRRETNGGRAFFLVLEGGDPELVRRVAEEFGVPRVDVVVRE KIPIEELEDRVFVNCNTSITWVEGTVGTLLSDITRLDLGKRILDPRGIYRCNESTVQVHYRMC FerrR1R2_emsferr__set4ferrBB_set4.2_fer_d0432_0039_0008_000000050_0001_0001_0009
GTVQVIIHGGDPELVKRLAKELGAPVDHWPGGFVVVTVPGVSPEELKELFEKLIPGPIFILPVG KIPIEELEDRVFVNCNTSITWVEGTVGTLLSDITRLDLGKRILDPRGIYRCNESTVQVHYRMC FerrR1R2_emsferr_fer_b0057_0002_0003_1_000000021_0001_0001_0001
GIVFVFIEGGSPEVIEELEKRLGVEKTHEQGGQVVLAVGDPDRACKVGKELAEEYGVPIQCFVFE KIPIEELEDRVFVNCNTSITWVEGTVGTLLSDITRLDLGKRILDPRGIYRCNESTVQVHYRMC FerrR1R2_emsferr_fer_b0027_0018_0010_1_000000012_0001_0001_0009_crosslinked_4
PQYAIEVQASSPEQAKKLKDCLPQVDVRIRGAKVFIFFTNVDPRFVSTCAKKANVEFRIVEI KIPIEELEDRVFVNCNTSITWVEGTVGTLLSDITRLDLGKRILDPRGIYRCNESTVQVHYRMC NewR1R2_ems_ferrM_2229_0002_000000007_0001_0001_0009_crosslinked_4
DCQVAVVVPDPRIMEELARRFGLPVVIWGGRFVLVKGGDPELLRRIAEIIEELVGVPVYILC KIPIEELEDRVFVNCNTSITWVEGTVGTLLSDITRLDLGKRILDPRGIYRCNESTVQVHYRMC FerrR1R2_emsferr__set4ferrBB_set4.2_fer_d0272_0006_0004_000000026_0001_0001_0001_crosslinked_2
DLIACSGVDPELVRKIVERLGLPVFVLRNGGGVFILVQLPDPELLRILEEEAKRLGIPCMIVG KIPIEELEDRVFVNCNTSITWVEGTVGTLLSDITRLDLGKRILDPRGIYRCNESTVQVHYRMC FerrR1R2_emsferr_fer_b0045_0046_0006_000000011_0001_0001_0009_crosslinked_1
TQVFVFLDGGSPEAEEVLKKYVPDVRTLRGGGTIILFTFDDPEKAKKAIEEAGVPVAVFFHG KIPIEELEDRVFVNCNTSITWVEGTVGTLLSDITRLDLGKRILDPRGIYRCNESTVQVHYRMC FerrR1R2_emsferr_fer_b0101_0010_0004_1_000000028_0001_0001_0003
GDVVVLIKGITPELEECLREVKKLGARIQTRPDGFIIINVPDPERLRECLERAGVIVVVSNEE KIPIEELEDRVFVNCNTSITWVEGTVGTLLSDITRLDLGKRILDPRGIYRCNESTVQVHYRMC FerrR1R2_emsferr_fer_b0042_0007_1_0005_000000023_0001_0001_0006_crosslinked_3
KQVLVHNADPESVRRIAKSVNAHCQTITTNNTEIFIICKVEDPTLAEIAWRLVKRLGVIVFLTA KIPIEELEDRVFVNCNTSITWVEGTVGTLLSDITRLDLGKRILDPRGIYRCNESTVQVHYRMC NewR1R2_ems_ferrM_1251_000000033_0001_0001_0005_crosslinked_2
QVAIHIESPSAKEVWKYLHKAGYPCQIVSWDNRYYFVWCEATELAKRVAKTYAPNAIIVEV KIPIEELEDRVFVNCNTSITWVEGTVGTLLSDITRLDLGKRILDPRGIYRCNESTVQVHYRMC NewR1R2_ems_ferrM_7012_0002_000000024_0001_0001_0009_crosslinked_3
PVDIAVLVPDPEKVAECLEKLAGVPYQIVTLGGKQYFVFIAGDDPELLREAAELCGVPFRIFSG KIPIEELEDRVFVNCNTSITWVEGTVGTLLSDITRLDLGKRILDPRGIYRCNESTVQVHYRMC FerrR1R2_emsferr_fer_b0125_0003_0001_1_000000012_0001_0001_0004_crosslinked_2
SVFILVKCDDPDKAKKIAESALKDVRVFIQDNRIVFIEVKDPNAAKLISELVKRLGCKRVHLWS KIPIEELEDRVFVNCNTSITWVEGTVGTLLSDITRLDLGKRILDPRGIYRCNESTVQVHYRMC NewR1_ems_ferrM_6653_000000015_0001_0001_0004_crosslinked_0
DQCFVLGGLSPEEAEEIAKRLGVPVKVVTLGGKQVAILFEVPTPEELEKCEKVIREVDPGVDILVI KIPIEELEDRVFVNCNTSITWVEGTVGTLLSDITRLDLGKRILDPRGIYRCNESTVQVHYRMC FerrR1R2_emsferr_fer_b0046_0003_0007_1_000000013_0001_0001_0005_crosslinked_4
TAVAVEIPDPRLVEEAKKILGVRDELRDGGTIFLLVQGVSPEQEELLKELGVPVVTWG KIPIEELEDRVFVNCNTSITWVEGTVGTLLSDITRLDLGKRILDPRGIYRCNESTVQVHYRMC FerrR1R2_emsferr__wRegister_mini_set2_0924_fer_b0105_0008_0008_000000010_0001_0001_0004
TEVAIVLHVPDPELLKKLAKLLGGPVIIVELPGGQFFLLIPGGDEEEIKKAIELVGIPNVEFRVRK KIPIEELEDRVFVNCNTSITWVEGTVGTLLSDITRLDLGKRILDPRGIYRCNESTVQVHYRMC FerrR1R2_emsferr__set4ferrBB_set4.2_fer_d0567_0013_0003_000000002_0001_0001_0009
SLDELLERATKTGDPELLKRVLELLSELLHKTGDPKLEELARLLFECWERGVPPEECVKILLEVK KIPIEELEDRVFVNCNTSITWVEGTVGTLLSDITRLDLGKRILDPRGIYRCNESTVQVHYRMC different-abego_Bundle_043a6b9801102273564b0a572f92b1e0_0001_000000029_0001_0001_0_2_-_7451f549f03301f15066b0e7fdf70234_0001_0001_0001_0001_58_crosslinked
TNIFVLVGGVSPECAEELERAVGVPVILQEDGGRLQVVILVTSPEQLERLRRVLEECGVPFVELEGE KIPIEELEDRVFVNCNTSITWVEGTVGTLLSDITRLDLGKRILDPRGIYRCNESTVQVHYRMC FerrR1R2_emsferr__wRegister_mini_set2_0924_fer_b0025_0012_0004_000000050_0001_0001_0004_crosslinked_1
GIQLILNVPGSPEEIERAAKEAGVPCDIVPRGGDVFVVCPGVTPEQIEELRRRFPGVHFFVQTG KIPIEELEDRVFVNCNTSITWVEGTVGTLLSDITRLDLGKRILDPRGIYRCNESTVQVHYRMC FerrR1R2_emsferr_fer_b0101_0009_0009_000000038_0001_0001_0001_crosslinked_4
DLDERLKELLERFNVPPELLEEATELLSRFDNSPPERAKHFILWLIEQLNVPPESVLRDIIEWVR KIPIEELEDRVFVNCNTSITWVEGTVGTLLSDITRLDLGKRILDPRGIYRCNESTVQVHYRMC Bundle_0502f495a1f6fc4ef7b3a609c8eff807_0001_000000009_0001_0001_0001
PVFILFNGGSPELIELLERCLGVPVIIIEGPGGQIMVEVGASPEEVEKCVREVERLAGVPVTVQTH KIPIEELEDRVFVNCNTSITWVEGTVGTLLSDITRLDLGKRILDPRGIYRCNESTVQVHYRMC FerrR1R2_emsferr_fer_b0247_0004_0010_000000003_0001_0001_0006_crosslinked_4
STIFVLLRGVDPRECKKLAEAVQAIIVIRQEGDAVYCAILGADEDTVRKIGSEAGIHVNITTHD KIPIEELEDRVFVNCNTSITWVEGTVGTLLSDITRLDLGKRILDPRGIYRCNESTVQVHYRMC NewR1_ems_ferrM_1724_0001_000000057_0001_0001_0005_crosslinked_1
TEVFLVVRGGDPEELKECARRLGVPLIVYEGPGGQLVVLLPGGDPEEVRKCVEELGVPVTVVEHG KIPIEELEDRVFVNCNTSITWVEGTVGTLLSDITRLDLGKRILDPRGIYRCNESTVQVHYRMC FerrR1R2_emsferr__wRegister_mini_set2_0924_fer_b0117_0005_0003_000000010_0001_0001_0004_crosslinked_4
DSIVCSGDDPELLEEVAKELGIPLQEIGGRQVFLFLQGGDPEEVKEVAKKYGIPCHVFG KIPIEELEDRVFVNCNTSITWVEGTVGTLLSDITRLDLGKRILDPRGIYRCNESTVQVHYRMC FerrR1R2_emsferr_fer_b0105_0038_0003_000000063_0001_0001_0003_crosslinked_2
SLIEKAKELLEKKGIASPREIELFLRNVREALKRNPELARYQLESLLRAAGLSPEEIKRAIELLE KIPIEELEDRVFVNCNTSITWVEGTVGTLLSDITRLDLGKRILDPRGIYRCNESTVQVHYRMC same_NewR1_ems_3hM_1819_000000035_0001_0001_0_2_-_c0e5fda3ec3a84f16508949075f9bb39_0001_1_0001_0001_0001
TRVFILIQVPTPELVEEIIRLLGPPRWVLIEGGGFVLALEFDNPEEAERLIKEVVEKLGVPVDVVVHG KIPIEELEDRVFVNCNTSITWVEGTVGTLLSDITRLDLGKRILDPRGIYRCNESTVQVHYRMC FerrR1R2_emsferr_fer_b0071_0003_0010_000000004_0001_0001_0005
HSVIVHDANPEQVRRIAKSVNCRVFTFTIDNRKIAIIISCDDPTGAEIAWRLVKRLGVEVKLVH KIPIEELEDRVFVNCNTSITWVEGTVGTLLSDITRLDLGKRILDPRGIYRCNESTVQVHYRMC NewR1_ems_ferrM_1251_0002_000000065_0001_0001_0009_crosslinked_3
CEVAVALLNADPTAVRKLAESYNVRVDVWNNHFVLLQGVEPEVAKKIAKIAGVEVVVIFTDC KIPIEELEDRVFVNCNTSITWVEGTVGTLLSDITRLDLGKRILDPRGIYRCNESTVQVHYRMC NewR1_ems_ferrM_2325_0001_000000011_0001_0001_0006_crosslinked_3
GNIVIVFEGGSPEDLEELAKKLGCPLDEQGGKEFFLLCQGGDPEEVRKLVEELEKRLGIPRVRLFIHG KIPIEELEDRVFVNCNTSITWVEGTVGTLLSDITRLDLGKRILDPRGIYRCNESTVQVHYRMC FerrR1R2_emsferr__set4ferrBB_set4.2_fer_d1917_0032_0003_000000055_0001_0001_0009_crosslinked_0
TVQVFCLVETPEQLEELKKLGYPVQVLRTGGLLFVAIPGLDPEEARRIAEELGIPCFVQGG KIPIEELEDRVFVNCNTSITWVEGTVGTLLSDITRLDLGKRILDPRGIYRCNESTVQVHYRMC FerrR1R2_emsferr_fer_b0230_0061_0008_000000028_0001_0001_0009_crosslinked_4
SVFVYCRVDDWRLAHEVIKKAANVPAVFTLQSGNTYDLMFVNADPDLVKEVASKVGLRCTVRST KIPIEELEDRVFVNCNTSITWVEGTVGTLLSDITRLDLGKRILDPRGIYRCNESTVQVHYRMC b03_lxPt_ems_ferrM_3950_0001_000000027_0001_2_6_59_61_P_._ems_ferrM_5014_0001_0001_0001_28_crosslinked
GIQVFIQIDGTEDAERALRILGPDHVNRDGGQLFVAVRVTSEEELEELEELLRRALGGPFHIWVQTE KIPIEELEDRVFVNCNTSITWVEGTVGTLLSDITRLDLGKRILDPRGIYRCNESTVQVHYRMC FerrR1R2_emsferr_fer_b0056_0036_0002_000000022_0001_0001_0003
STVCVLVQGGDPEEIRKLAERLGVPIHVITRGGGEVQIWICGIDPEEVEKLLKKLGVPFQIITWG KIPIEELEDRVFVNCNTSITWVEGTVGTLLSDITRLDLGKRILDPRGIYRCNESTVQVHYRMC FerrR1R2_emsferr__set4ferrBB_set4.2_fer_d0295_0008_0009_000000057_0001_0001_0004_crosslinked_0
NLEETIKKLIKIVKTLVSRVNDELAKKFVKMAEETFKEAKKKNDEHMLKSVEEALRSLSEEAK KIPIEELEDRVFVNCNTSITWVEGTVGTLLSDITRLDLGKRILDPRGIYRCNESTVQVHYRMC longer-loop_NewR1_ems_3hM_81_000000028_0001_0001_2_4_-_ems_3hM_1408_0001_0001_0001
PYLVAVEVDDYQTVKELLSKVAQVRRVQVIEQNGKYFILFIDLDVKKAEKVAREIGARVTTNTE KIPIEELEDRVFVNCNTSITWVEGTVGTLLSDITRLDLGKRILDPRGIYRCNESTVQVHYRMC NewR1_ems_ferrM_4633_000000004_0001_0001_0009
PFVLVQGFDPRCLKEYVKRLGGIVVVREGPGGAIVIIILGIDPEEAKEMLKECGIPRLEILG KIPIEELEDRVFVNCNTSITWVEGTVGTLLSDITRLDLGKRILDPRGIYRCNESTVQVHYRMC FerrR1R2_emsferr_fer_b0180_0007_0002_000000055_0001_0001_0005_crosslinked_0
AEHYSYDLDPSQVAEVIERLLGDPKAREAVEKAVKEGREHVQVRVSRKILLFVHGDKVLVIIE KIPIEELEDRVFVNCNTSITWVEGTVGTLLSDITRLDLGKRILDPRGIYRCNESTVQVHYRMC NewR1_ems_f4m_8_000000035_0001_0001_0009
PKFLVFRVTSPEGAKIVSELFRRNGAIVYIINGRQVIVQINSEEAEKVVELVERTLPEVRYQEW KIPIEELEDRVFVNCNTSITWVEGTVGTLLSDITRLDLGKRILDPRGIYRCNESTVQVHYRMC NewR1R2_ems_ferrM_2988_0001_000000040_0001_0001_0009
DACAFKLPPNEEAKESIKKLGVPVDTQRFGGTLFILVQGGDPERLEELGRELLKEVDPGIIIVCWG KIPIEELEDRVFVNCNTSITWVEGTVGTLLSDITRLDLGKRILDPRGIYRCNESTVQVHYRMC FerrR1R2_emsferr_fer_b0051_0072_0002_000000037_0001_0001_0004_crosslinked_1
DITLCIIQVPDPELVREIIELLGPPKVHIFRGPGGAVQLLLPGVDPEEAREIAEKLGVPVQCFTFG KIPIEELEDRVFVNCNTSITWVEGTVGTLLSDITRLDLGKRILDPRGIYRCNESTVQVHYRMC FerrR1R2_emsferr_fer_b0025_0045_0010_1_000000006_0001_0001_0005_crosslinked_0
GFIIIRCPGLSPEFLRRLEEEVGNVYVHRDGGTVQILLHGIDPEEVRRLAKELVEKLGIPCQVFVWP KIPIEELEDRVFVNCNTSITWVEGTVGTLLSDITRLDLGKRILDPRGIYRCNESTVQVHYRMC FerrR1R2_emsferr_fer_b0027_0031_0010_000000035_0001_0001_0004_crosslinked_3
TIFVIFRDSDAETAWEIITKVVNAIVLTRTSGSSYFVLVRNVDPRLVKKASKIAGVRVQTITA KIPIEELEDRVFVNCNTSITWVEGTVGTLLSDITRLDLGKRILDPRGIYRCNESTVQVHYRMC b03_lxPt_ems_ferrC_949_000000052_0001_27_29_36_38_P_._ems_ferrM_1753_0002_0001_0002_0001_0001
TLIFVLLRGGDPELVELLLKLVGPPRISVHRDGGQVILQIVGGDPELVKRLAEELAKELGLPITVIVG KIPIEELEDRVFVNCNTSITWVEGTVGTLLSDITRLDLGKRILDPRGIYRCNESTVQVHYRMC FerrR1R2_emsferr_fer_b0067_0036_0002_000000023_0001_0001_0003
GRLFVVLEGGDPEVVKECAKILGVDVLESGGRIFFLYQGPNPEEVLEELKKCLKRHGIPVRLIVG KIPIEELEDRVFVNCNTSITWVEGTVGTLLSDITRLDLGKRILDPRGIYRCNESTVQVHYRMC FerrR1R2_emsferr_fer_b0022_0004_0003_000000000_0001_0001_0009_crosslinked_3
GTVSIRVPDPRGAETAARIVGARVQIITWNNKEFFVLITTDDVDRVLKLVKDIDPRATVIVV KIPIEELEDRVFVNCNTSITWVEGTVGTLLSDITRLDLGKRILDPRGIYRCNESTVQVHYRMC b15_lxPr_ems_ferrM_2019_000000033_0001_1_5_53_59_P_._ems_ferrM_7064_0001_0001_0001_0001
RECFIVITVPDPELVKLLVKEAGGVILIRNGGQFVVLVPTPEAVERLEEAAKKLGVPFDVRCHD KIPIEELEDRVFVNCNTSITWVEGTVGTLLSDITRLDLGKRILDPRGIYRCNESTVQVHYRMC FerrR1R2_emsferr__set4ferrBB_set4.2_fer_d0162_0005_0003_000000024_0001_0001_0003_crosslinked_2
SEEDLEKFITKMLEYLKSDPRYRELAKKLEELWKKAKKNNDRDTLWKLATIAFDLAKKC KIPIEELEDRVFVNCNTSITWVEGTVGTLLSDITRLDLGKRILDPRGIYRCNESTVQVHYRMC NewR1_ems_3hM_2408_000000042_0001_0001_0009
GLIFCWVHVPDPRLIEELEKKGPGVRFIINGGNQVLISVDSPELLELVRRLLEELGIPFECRTTD KIPIEELEDRVFVNCNTSITWVEGTVGTLLSDITRLDLGKRILDPRGIYRCNESTVQVHYRMC FerrR1R2_emsferr_fer_b0012_0001_0003_1_000000056_0001_0001_0009_crosslinked_2
HILVFCKGQTPVVDKLIKYASSLGARVQKFGDFILIKVDDPSIKELVKQARKAGVICVVRER KIPIEELEDRVFVNCNTSITWVEGTVGTLLSDITRLDLGKRILDPRGIYRCNESTVQVHYRMC Attempt1_ems_ferrM_7188_000000039_0001_0001_0006_crosslinked_2
SAVFILVPDPELAEEIRRCLGVQRTEGLPGGQVAIAVGGLDPEELKECERIIKEIDPGVDIWTNG KIPIEELEDRVFVNCNTSITWVEGTVGTLLSDITRLDLGKRILDPRGIYRCNESTVQVHYRMC FerrR1R2_emsferr__set4ferrBB_set4.2_fer_d0606_0022_0004_000000003_0001_0001_0003_crosslinked_0
GTVFILVQGPDPELLKEVAELVGPPRIDWNGGVLALVVPGISPEELEELKRLIEELGLPVDIWGG KIPIEELEDRVFVNCNTSITWVEGTVGTLLSDITRLDLGKRILDPRGIYRCNESTVQVHYRMC FerrR1R2_emsferr_fer_b0067_0049_0007_000000016_0001_0001_0009
GFIIINVPGGDPRLLRELEEKLGVPIHHAPEGEVSIVVRGGSPEEVKRVVEELARKLGIPIQVLTRE KIPIEELEDRVFVNCNTSITWVEGTVGTLLSDITRLDLGKRILDPRGIYRCNESTVQVHYRMC FerrR1R2_emsferr_fer_b0117_0022_0010_000000001_0001_0001_0005
KVFILIRIPRNVEELYKAAKSLGANVVLNGDVVLVEVDDERIVKTVVDVAKKLAGEVHFQIIHW KIPIEELEDRVFVNCNTSITWVEGTVGTLLSDITRLDLGKRILDPRGIYRCNESTVQVHYRMC NewR1_ems_ferrC_246_000000003_0001_0001_0004
FLVLVQVSIPEAAKTFANIVGAPFFIVRQGNTVVVFLINVDHDAARKAEEIVRRVDPSARVSVG KIPIEELEDRVFVNCNTSITWVEGTVGTLLSDITRLDLGKRILDPRGIYRCNESTVQVHYRMC NewR1R2_ems_ferrM_7330_0002_000000008_0001_0001_0009
SEEELIEECVEKVGAPEKLKESLKTFLRHDKEMGRPPEDIIRALVYLAKQTNEEVAECLEKLLRR KIPIEELEDRVFVNCNTSITWVEGTVGTLLSDITRLDLGKRILDPRGIYRCNESTVQVHYRMC same_NewR1_HHH_eva_0308_000000028_0001_0001_2_4_-_26eb829f59a8ef3a3d5f9c57b812aa74_0001_0001_0001_0001_73_crosslinked
KVFVLCKVDDPRLVEYVERVAGVKVSFTRDNKQFILHVDNEELVRKAAKEAGVQCQVVSE KIPIEELEDRVFVNCNTSITWVEGTVGTLLSDITRLDLGKRILDPRGIYRCNESTVQVHYRMC NewR1_ems_ferrM_3409_000000014_0001_0001_0005_crosslinked_2
GVFFILLKGGSPEVIELLERLLGVPVIVVRLPGGQIAVEVPGLSPEDAKRVTELLRELGGVPVQVWG KIPIEELEDRVFVNCNTSITWVEGTVGTLLSDITRLDLGKRILDPRGIYRCNESTVQVHYRMC FerrR1R2_emsferr__set4ferrBB_set4.2_fer_d0152_0015_0008_000000043_0001_0001_0005
DWFCLFRGADPSAVEDATRKLPVVIVIVQPGNAVVVVVDKEEGVERLTRLVKAERWQCVQN KIPIEELEDRVFVNCNTSITWVEGTVGTLLSDITRLDLGKRILDPRGIYRCNESTVQVHYRMC NewR1_ems_ferrM_1905_0001_000000021_0001_0001_0003_crosslinked_5
TEVTIAVETDDPRISEYCSKFAQVRVQIHNGFILIVTHDPNLAKLVETCARQNNVDVRIWTND KIPIEELEDRVFVNCNTSITWVEGTVGTLLSDITRLDLGKRILDPRGIYRCNESTVQVHYRMC Attempt1_ems_ferrM_2141_0002_000000039_0001_0001_0003_crosslinked_3
SEVFCIVKNIDPKDAEKLARNVNAERWEVNENVLLLVGADPTKVEELAKKMGVHFICRERP KIPIEELEDRVFVNCNTSITWVEGTVGTLLSDITRLDLGKRILDPRGIYRCNESTVQVHYRMC NewR1_ems_ferrM_7339_0001_000000041_0001_0001_0006_crosslinked_3
TQVAILCDNPELLERIERLLGVPFQVIKNGGNIFVLFRVDDPEELRRLLEELRKKGPGCIIILQE KIPIEELEDRVFVNCNTSITWVEGTVGTLLSDITRLDLGKRILDPRGIYRCNESTVQVHYRMC FerrR1R2_emsferr__wRegister_mini_set2_0924_fer_b0381_0003_0002_000000037_0001_0001_0009_crosslinked_1
DQVFVQGGLSPEELEEVAKRLGVPCEIWTNGGKDIFVICTVPTPELLEKAEKLIRELDPGVIIVVD KIPIEELEDRVFVNCNTSITWVEGTVGTLLSDITRLDLGKRILDPRGIYRCNESTVQVHYRMC FerrR1R2_emsferr_fer_b0046_0003_0006_2_000000009_0001_0001_0009_crosslinked_2
GQVACLFRVGDPRLEELARELGADVQRRGGWVFVLITGLSPEEIEELKRLLGVPDVICVKLG KIPIEELEDRVFVNCNTSITWVEGTVGTLLSDITRLDLGKRILDPRGIYRCNESTVQVHYRMC FerrR1R2_emsferr_fer_b0147_0030_0007_000000003_0001_0001_0005_crosslinked_0
GFVLVQVHGGDPEVVKLIIKIIGAPRVVVHTEGGKTIAVALLGGDPELVREAVEILRELVGVPVRVQVG KIPIEELEDRVFVNCNTSITWVEGTVGTLLSDITRLDLGKRILDPRGIYRCNESTVQVHYRMC FerrR1R2_emsferr_fer_b0112_0051_0001_000000044_0001_0001_0005
GLVMCTGDDPEKVKELAKILGVPRVWEWGGKVLLLVQGISPEQLKRLEELVKRLGIPCVIIG KIPIEELEDRVFVNCNTSITWVEGTVGTLLSDITRLDLGKRILDPRGIYRCNESTVQVHYRMC FerrR1R2_emsferr_fer_b0150_0021_1_0006_000000006_0001_0001_0005_crosslinked_0
DIFILVQTENPEEVARLLEKCLGPPRIRIVILGGLVAIRVRGISPERLKLCEELLKRLGIPVQIVG KIPIEELEDRVFVNCNTSITWVEGTVGTLLSDITRLDLGKRILDPRGIYRCNESTVQVHYRMC FerrR1R2_emsferr_fer_b0077_0027_0010_000000018_0001_0001_0003_crosslinked_2
GFVLLTFDNPKAEKLARSISKYPNVIVIVRGSNVVIRVKDEEAKRLAEKVYKLAKDLRIDSI KIPIEELEDRVFVNCNTSITWVEGTVGTLLSDITRLDLGKRILDPRGIYRCNESTVQVHYRMC NewR1_ems_ferrC_172_000000031_0001_0001_0004
GHIVVRGGGDPEELAELIKKCLGVPRVQIITFPGGNLFVHVDGITEEQIERCKEILKRRLGGVRVTVHG KIPIEELEDRVFVNCNTSITWVEGTVGTLLSDITRLDLGKRILDPRGIYRCNESTVQVHYRMC FerrR1R2_emsferr_fer_b0128_0001_0003_1_000000005_0001_0001_0005_crosslinked_0
SEFYVCSITVPGTDERSKELLRQIKKKCTEIVKKHANQYPRSYHFLIRTETINGNIVVVIVVEIE KIPIEELEDRVFVNCNTSITWVEGTVGTLLSDITRLDLGKRILDPRGIYRCNESTVQVHYRMC Attempt1_EHEE_06354_000000006_0001_0001_0009_crosslinked_1
GDCFLVIKTDDQEAAKLAAKAGNFDWARLDGKYLLLHIRSDDPKWAKEAAKSAGVKVDVICW KIPIEELEDRVFVNCNTSITWVEGTVGTLLSDITRLDLGKRILDPRGIYRCNESTVQVHYRMC NewR1_ems_ferrM_2333_0001_000000003_0001_0001_0005_crosslinked_1
GLAVVLFVPDPDLVKLLAELAGAPVRKGWEGEFILLVIGISPEEVEELKRLIEELGIPVQVLEFPE KIPIEELEDRVFVNCNTSITWVEGTVGTLLSDITRLDLGKRILDPRGIYRCNESTVQVHYRMC FerrR1R2_emsferr_fer_b0206_0019_0002_000000003_0001_0001_0005
GEIFIVCQVPSPEVEKVRELLEELGGIVFRHEDGGREVQIILHIRTPEDVKLIEEALKRAGVPNCTTRRRG KIPIEELEDRVFVNCNTSITWVEGTVGTLLSDITRLDLGKRILDPRGIYRCNESTVQVHYRMC FerrR1R2_emsferr_fer_b0040_0002_0002_1_000000011_0001_0001_0009_crosslinked_0
TRRALRKELRKLGVPPELVELLVEAAKIVHELNTPRLLELQWKRAKLLKRGNPEEAKKLVEEIVK KIPIEELEDRVFVNCNTSITWVEGTVGTLLSDITRLDLGKRILDPRGIYRCNESTVQVHYRMC b15_lxH_ems_3hC_392_000000010_0001_51_56_H_._7783eb975d0682b64a490c92020ac2c5_0001_1_0001_0001_0001_0001
LVCQLLVPDKRGAEKVAQLLNVRYQSVQVPGNHYFVLIKGASEEEARTLLERAGVEHVHCQP KIPIEELEDRVFVNCNTSITWVEGTVGTLLSDITRLDLGKRILDPRGIYRCNESTVQVHYRMC NewR1_ems_ferrM_3370_0001_000000025_0001_0001_0009_crosslinked_5
GWLSLAGPDPEKIKKVAEEVAGTPCQVFTFPGGFVFVVCPGVSPEQVEEIVKRLGVPIVDWGG KIPIEELEDRVFVNCNTSITWVEGTVGTLLSDITRLDLGKRILDPRGIYRCNESTVQVHYRMC FerrR1R2_emsferr_fer_b0075_0005_0004_1_000000016_0001_0001_0004_crosslinked_3
GRVFVLCRVDDPRLVELLIKLLGLPVKVTEHPGGQVILVIPGGSREEVEEVARIVGVPCFVRVVK KIPIEELEDRVFVNCNTSITWVEGTVGTLLSDITRLDLGKRILDPRGIYRCNESTVQVHYRMC FerrR1R2_emsferr_fer_b0207_0002_0004_000000007_0001_0001_0003_crosslinked_0
GWVVIYVDNPECAELAAEVVGAPVNKNPGFGVVVVIKGVDPEEVRRAEEEAKKCVGRVQVLRG KIPIEELEDRVFVNCNTSITWVEGTVGTLLSDITRLDLGKRILDPRGIYRCNESTVQVHYRMC FerrR1R2_emsferr__wRegister_mini_set2_0924_fer_b0181_0013_0001_000000010_0001_0001_0006_crosslinked_5
GILIFFEVGGDWERIKELLERIVGSVDRNEHGGRVALFVQVDTEEQRELLEELSKGPGVRVHTNTG KIPIEELEDRVFVNCNTSITWVEGTVGTLLSDITRLDLGKRILDPRGIYRCNESTVQVHYRMC FerrR1R2_emsferr_fer_b0086_0011_0007_000000016_0001_0001_0009
GQLIVHVEDPEKLRRLAERLGVPVDINTWGGKSFFVVVRGVSPEECEKLAKEVGAPSWWCTE KIPIEELEDRVFVNCNTSITWVEGTVGTLLSDITRLDLGKRILDPRGIYRCNESTVQVHYRMC FerrR1R2_emsferr__wRegister_mini_set2_0924_fer_b0405_0008_0006_000000050_0001_0001_0006_crosslinked_1
QTLIAIEVPDPEAAKRAAKKVGVPVWTGEDGRVTITVRTPEELEIVRRLLEELGVPFRVFTIRN KIPIEELEDRVFVNCNTSITWVEGTVGTLLSDITRLDLGKRILDPRGIYRCNESTVQVHYRMC FerrR1R2_emsferr_fer_b0026_0011_0004_1_000000005_0001_0001_0009
GEVAISVGGLSPEIEEELRKLGPVILWTFGGGQIFIFGGIDPELVRELIEELERRLGIPITVFVGD KIPIEELEDRVFVNCNTSITWVEGTVGTLLSDITRLDLGKRILDPRGIYRCNESTVQVHYRMC FerrR1R2_emsferr_fer_b0012_0002_0006_1_000000021_0001_0001_0005
DQVALHGADPEEVRRLAKELGLPVTISERGGRDLFVLIPGIDPEEARKLAEELGVPMVFLG KIPIEELEDRVFVNCNTSITWVEGTVGTLLSDITRLDLGKRILDPRGIYRCNESTVQVHYRMC FerrR1R2_emsferr_fer_b0135_0057_0006_1_000000045_0001_0001_0004
GQCSVLVEDPELVRELVERLGIPVTIWTNGGKEFFVQVRGISPEQVEEIIKKAGVPNWHCSE KIPIEELEDRVFVNCNTSITWVEGTVGTLLSDITRLDLGKRILDPRGIYRCNESTVQVHYRMC FerrR1R2_emsferr__wRegister_mini_set2_0924_fer_b0405_0008_0008_000000021_0001_0001_0009_crosslinked_1
SRVFFQGVDPRIVESVARRFNCEVRWSRNGSQIFVFLHCEDPEAAKKIAKIVSKLAQVHVEVQL KIPIEELEDRVFVNCNTSITWVEGTVGTLLSDITRLDLGKRILDPRGIYRCNESTVQVHYRMC NewR1R2_ems_ferrM_3054_000000038_0001_0001_0009_crosslinked_2
TDVFVLIKGDNPEREEIVRELEKRGVRVYELPGGQVALRVDDPELARRLAERLGVPVQIEGSE KIPIEELEDRVFVNCNTSITWVEGTVGTLLSDITRLDLGKRILDPRGIYRCNESTVQVHYRMC FerrR1R2_emsferr__wRegister_mini_set2_0924_fer_b0222_0005_0008_000000010_0001_0001_0006
GVFILVNVGDPERLRELVERLGVPVTINGGHVAIEVDTPEQEELVKEILKELGVPRVDRWSG KIPIEELEDRVFVNCNTSITWVEGTVGTLLSDITRLDLGKRILDPRGIYRCNESTVQVHYRMC FerrR1R2_emsferr_fer_b0052_0037_0004_1_000000001_0001_0001_0003
DQVALNVPPTPLAEELVELVRRLGIPVTVTKNGGLISVVIRGISPEEVEKLAKELGVPVQVIKFG KIPIEELEDRVFVNCNTSITWVEGTVGTLLSDITRLDLGKRILDPRGIYRCNESTVQVHYRMC FerrR1R2_emsferr_fer_b0036_0011_0009_000000043_0001_0001_0009
GFVLITGPDPEKIKRLVKELGGIVYVLEGPGGNRQIVVHFPTPEEAEKIAKLVGVPVQIVG KIPIEELEDRVFVNCNTSITWVEGTVGTLLSDITRLDLGKRILDPRGIYRCNESTVQVHYRMC FerrR1R2_emsferr_fer_b0045_0136_0007_000000033_0001_0001_0005
GRVFVLINGDPEEIEKLARELGARVVRLGGQVAIALTGPDPEEIERLICERAKELGPGADCTLWP KIPIEELEDRVFVNCNTSITWVEGTVGTLLSDITRLDLGKRILDPRGIYRCNESTVQVHYRMC FerrR1R2_emsferr_fer_b0051_0057_0010_1_000000014_0001_0001_0006_crosslinked_0
TQCVIEIPDPELAKELAEKVGPPHVKIITWGGKQVILFLIGGDPELVKEAARELGVPFLCHG KIPIEELEDRVFVNCNTSITWVEGTVGTLLSDITRLDLGKRILDPRGIYRCNESTVQVHYRMC FerrR1R2_emsferr_fer_b0015_0023_0004_1_000000061_0001_0001_0001_crosslinked_3
GTLFILCRVPTPEEVEEIKEAVGAPSVWNAGGRQIILALHGGDPEELKRAEERLERLGIPCQSRGG KIPIEELEDRVFVNCNTSITWVEGTVGTLLSDITRLDLGKRILDPRGIYRCNESTVQVHYRMC FerrR1R2_emsferr_fer_b0022_0040_0006_1_000000030_0001_0001_0004_crosslinked_2
TAVQVACEGPNAEEAAKLIIELLGIPAHIFKHGGFVLLRVPGLDPEEIERVVKEVERELGVPCTIVIDE KIPIEELEDRVFVNCNTSITWVEGTVGTLLSDITRLDLGKRILDPRGIYRCNESTVQVHYRMC FerrR1R2_emsferr_fer_b0087_0001_0004_000000045_0001_0001_0009_crosslinked_4
TDVVVHVHLSPEDLEELLRRLGVPSTTVTSGGETSVVIPGGDPELFKRIIEELGVPSHLVVNV KIPIEELEDRVFVNCNTSITWVEGTVGTLLSDITRLDLGKRILDPRGIYRCNESTVQVHYRMC emsferr__set4ferrBB_set4.2_fer_d0651_0010_0004_000000008_0001_0004_0001
SQIVVLVDDPELVELVKRLLGVPCTENRRGGNIFLVCKLEDPEKAKRLAELIRKLGPGVIVFVVE KIPIEELEDRVFVNCNTSITWVEGTVGTLLSDITRLDLGKRILDPRGIYRCNESTVQVHYRMC FerrR1R2_emsferr__wRegister_mini_set2_0924_fer_b0381_0003_0004_000000055_0001_0001_0004_crosslinked_0
RVFCLVILPPTEEAKKAVEELKKLGALVVTINGKILVVVTSDDPDLEKRVASIVPFARVQCITL KIPIEELEDRVFVNCNTSITWVEGTVGTLLSDITRLDLGKRILDPRGIYRCNESTVQVHYRMC b15_lxPr_ems_ferrM_7294_0001_000000002_0001_3_5_54_56_P_._ems_ferrM_3314_0002_0001_0001_0001_37_crosslinked
TRVVVVVPGPNPELEECLRRLGVPFKKDTVEGGEVSLIGGDPEKLRECAELVEELLGIPVQVFTFP KIPIEELEDRVFVNCNTSITWVEGTVGTLLSDITRLDLGKRILDPRGIYRCNESTVQVHYRMC FerrR1R2_emsferr_fer_b0147_0004_0001_000000028_0001_0001_0005_crosslinked_4
GFVIIVVTDPELVKRLRELGLTVIKSEEGQVVIILHVRTEEEKELLEEVKKDPRIQVIEGD KIPIEELEDRVFVNCNTSITWVEGTVGTLLSDITRLDLGKRILDPRGIYRCNESTVQVHYRMC FerrR1R2_emsferr_fer_b0006_0040_0001_000000005_0001_0001_0004
DQVVINGGLSPEELEELARRLGIPVDIITWGGKQFFVVFRVPTPEELEKVEKELRKLDPGVRIIIR KIPIEELEDRVFVNCNTSITWVEGTVGTLLSDITRLDLGKRILDPRGIYRCNESTVQVHYRMC FerrR1R2_emsferr_fer_b0046_0003_0005_2_000000002_0001_0001_0009
TECFVLLQGGDPELLREAARLAGVPVILVHGGGLAFTFGNPEVKEILEELARRHGIPIDVVCWE KIPIEELEDRVFVNCNTSITWVEGTVGTLLSDITRLDLGKRILDPRGIYRCNESTVQVHYRMC FerrR1R2_emsferr__wRegister_mini_set2_0924_fer_b0163_0001_0009_000000000_0001_0001_0003_crosslinked_1
GTIQFLFGGISPEEAEELARAVGTPVDILENGGDLFVVIHVTSPEQRERLEKVARELGVPVYEQTGN KIPIEELEDRVFVNCNTSITWVEGTVGTLLSDITRLDLGKRILDPRGIYRCNESTVQVHYRMC FerrR1R2_emsferr_fer_b0025_0012_1_0010_000000001_0001_0001_0003
GEVCIVLRGGSPELLELLEKLLGVPLQVIRFGGIIVVCVDADPEEVRRVVEELGVPVHIDQGP KIPIEELEDRVFVNCNTSITWVEGTVGTLLSDITRLDLGKRILDPRGIYRCNESTVQVHYRMC FerrR1R2_emsferr_fer_b0027_0047_0008_000000036_0001_0001_0003_crosslinked_1
GTIMITLPGVSPELVKEIAEELGVPVIWTGPNGEIFLLVQGGDPEEVCRIVEELARKYGLPVRCHG KIPIEELEDRVFVNCNTSITWVEGTVGTLLSDITRLDLGKRILDPRGIYRCNESTVQVHYRMC FerrR1R2_emsferr_fer_b0017_0021_0004_000000011_0001_0001_0009_crosslinked_4
TQVWFEGVDPELIEELAKELGVRLFTWRDGGKTAFFLQGVDPELVKELAKELGIPRVHIVQ KIPIEELEDRVFVNCNTSITWVEGTVGTLLSDITRLDLGKRILDPRGIYRCNESTVQVHYRMC FerrR1R2_emsferr_fer_b0090_0038_0006_1_000000044_0001_0001_0009
PYQVFILVDDERIVKKCAKIVNAEVKSITNYGRYFLVIRVESEELARKIKKCVPNVLVYIFSE KIPIEELEDRVFVNCNTSITWVEGTVGTLLSDITRLDLGKRILDPRGIYRCNESTVQVHYRMC NewR1R2_ems_ferrM_1011_000000060_0001_0001_0009_crosslinked_5
GELFVVIRGGTPELEEVVERFRKKGIPCWVIRQGGRQVILRCHGGDPEEIRRLLEEEVGPDSVTFVEH KIPIEELEDRVFVNCNTSITWVEGTVGTLLSDITRLDLGKRILDPRGIYRCNESTVQVHYRMC FerrR1R2_emsferr_fer_b0037_0034_0003_000000004_0001_0001_0006_crosslinked_2
SQVIINIDDPDYVKKVAESVNAHCDVWQDGDKYFVVCRAENPELIKIVEELAKRWGAIVYVHP KIPIEELEDRVFVNCNTSITWVEGTVGTLLSDITRLDLGKRILDPRGIYRCNESTVQVHYRMC NewR1_ems_ferrM_6179_000000040_0001_0001_0009_crosslinked_1
KIYCFVEGQTPVVDKLIKYASSKGARVQKVGDFILIKVDDPSIKELVKQARKAGVNVVCVEE KIPIEELEDRVFVNCNTSITWVEGTVGTLLSDITRLDLGKRILDPRGIYRCNESTVQVHYRMC Attempt1_ems_ferrM_7188_0002_000000000_0001_0001_0004_crosslinked_1
GEIQIICHGPDPEEIRELAEAAGVPVQIVTNGGKQFFVVVGGVSPEQTEELERLAKELGIPCYVQGAG KIPIEELEDRVFVNCNTSITWVEGTVGTLLSDITRLDLGKRILDPRGIYRCNESTVQVHYRMC FerrR1R2_emsferr_fer_b0115_0009_0009_000000000_0001_0001_0003_crosslinked_4
GEVAVVVPDPELAEELERVAGVPCIRVKIGPGQVFLLCRVPNPEEAEEIAERLKKEGPGADVIVWE KIPIEELEDRVFVNCNTSITWVEGTVGTLLSDITRLDLGKRILDPRGIYRCNESTVQVHYRMC FerrR1R2_emsferr__set4ferrBB_set4.2_fer_d1461_0005_0005_000000002_0001_0001_0005_crosslinked_2
KFVVACELEPTEEAKKAVEELKKLGAQVTTTNGKIFVLVQSDDPDLEKRVRSIVPKAICFQVRW KIPIEELEDRVFVNCNTSITWVEGTVGTLLSDITRLDLGKRILDPRGIYRCNESTVQVHYRMC NewR1_ems_ferrM_3314_000000023_0001_0001_0001_crosslinked_7
YYVAIVVDDFKTVTELARKIAGFPCDWVKKDDKKFFVLCRANDSKAKLVYEILKKLGANVIIWD KIPIEELEDRVFVNCNTSITWVEGTVGTLLSDITRLDLGKRILDPRGIYRCNESTVQVHYRMC NewR1_ems_ferrM_7015_000000002_0001_0001_0009_crosslinked_2
GTIFINVPDPELAKEIAKELGVPVVEGDGGNVFLLLQGGDPELAKRLAEEAGGVIVIVKG KIPIEELEDRVFVNCNTSITWVEGTVGTLLSDITRLDLGKRILDPRGIYRCNESTVQVHYRMC FerrR1R2_emsferr_fer_b0021_0023_0001_1_000000019_0001_0001_0003
PEYFVLLLDADPDCVRKLAESNNVRVQTVNNKVVALRGVPPEVAKKIAKICGVRVIVIVTWY KIPIEELEDRVFVNCNTSITWVEGTVGTLLSDITRLDLGKRILDPRGIYRCNESTVQVHYRMC Attempt1_ems_ferrM_2325_0002_000000043_0001_0001_0004_crosslinked_0
ETSVACFVSDYRAAEEVAKRAQVEVRVQKNGDHYFIQLHGATPEVSELFKRLYPEAVCVVETI KIPIEELEDRVFVNCNTSITWVEGTVGTLLSDITRLDLGKRILDPRGIYRCNESTVQVHYRMC NewR1R2_ems_ferrM_1370_000000023_0001_0001_0009_crosslinked_5
GKVLIFILGVDDRVRKAAKVAGVHSSSESDGVLSLRISVPDCKKAVEIIQKIAKAPRVYYRCEP KIPIEELEDRVFVNCNTSITWVEGTVGTLLSDITRLDLGKRILDPRGIYRCNESTVQVHYRMC b03_lxPr_ems_ferrM_4999_000000030_0001_2_6_57_63_P_._ems_ferrM_6747_0001_0001_0002_0001_0001_13_crosslinked
DEHLRDSIRVLLKKHPPERVLRAILELCRSRGIPPEECRRILEKLLKLLGLFSPEEIERLIKKAH KIPIEELEDRVFVNCNTSITWVEGTVGTLLSDITRLDLGKRILDPRGIYRCNESTVQVHYRMC same_NewR1_ems_3hM_3346_000000015_0001_0001_2_4_-_25b138cc17a495a0b853f9ecd23d03a3_0001_0001_0001_0001_74_crosslinked
GQVLIQVKGGDPEEVKRVFKQFVPLVQLGPNGFVVLRGITPEQVKKAVEILEELGIPVIVYIRG KIPIEELEDRVFVNCNTSITWVEGTVGTLLSDITRLDLGKRILDPRGIYRCNESTVQVHYRMC FerrR1R2_emsferr_fer_b0059_0003_0006_000000001_0001_0001_0009
KQVAVVVPNEEAAKKCGKKAGAERWQIVTNNNTYWFLLLQGVDPTRAKQCADKAGAVRIWWEG KIPIEELEDRVFVNCNTSITWVEGTVGTLLSDITRLDLGKRILDPRGIYRCNESTVQVHYRMC NewR1R2_ems_ferrM_5553_0001_000000017_0001_0001_0005_crosslinked_4
NELEKRVEELVKLAVKCAGTISDKLLKAFSRAVRKEVRKLDPEEAKKLLKALERYVRKCRS KIPIEELEDRVFVNCNTSITWVEGTVGTLLSDITRLDLGKRILDPRGIYRCNESTVQVHYRMC HHH_eva_0108_000000032_0001_0009_0001_1_crosslinked
RLVFFLIKDADPTVAEEISKKVPYCQVIVRNNREVALLCQDHYWKVVEEILRRAGVNFHVITVE KIPIEELEDRVFVNCNTSITWVEGTVGTLLSDITRLDLGKRILDPRGIYRCNESTVQVHYRMC NewR1R2_ems_ferrC_703_000000000_0001_0001_0003_crosslinked_3
GTTDINILGPDPEKIRKLLEELGVPVQEFRFGGTIVFIVSGGDPEELRKIAEKLGVPIDVHHFP KIPIEELEDRVFVNCNTSITWVEGTVGTLLSDITRLDLGKRILDPRGIYRCNESTVQVHYRMC FerrR1R2_emsferr_fer_b0115_0051_0001_000000002_0001_0001_0009
KVQVFIFGENESHTYHVDSPEQARRIVTEWKKLYPDARCIENTTDNQIALFCQN KIPIEELEDRVFVNCNTSITWVEGTVGTLLSDITRLDLGKRILDPRGIYRCNESTVQVHYRMC NewR1_ems_bGM_389_0002_000000011_0001_0001_0009_crosslinked_0
TKCIVFVQDVDPKLAKELGKLVNAERIHIWGTKTVAFEVRDSDAAKKAAKWANVSRVFITCHD KIPIEELEDRVFVNCNTSITWVEGTVGTLLSDITRLDLGKRILDPRGIYRCNESTVQVHYRMC NewR1_ems_ferrM_6098_0002_000000053_0001_0001_0004_crosslinked_3
SQCFILVRGGDPELIREIVERLGGKVDVVPSGGGEVFVLVNGGDPEEIRRLIKERLGVPKVVVLCR KIPIEELEDRVFVNCNTSITWVEGTVGTLLSDITRLDLGKRILDPRGIYRCNESTVQVHYRMC FerrR1R2_emsferr_fer_b0007_0005_0004_000000005_0001_0001_0009_crosslinked_2
GTQLIVQVPPSPELEELLRRLEEKGGRVTVVTGEDGRLFVVLRGFSPEDLEEFEKVVKEIDPGVWIVRSTG KIPIEELEDRVFVNCNTSITWVEGTVGTLLSDITRLDLGKRILDPRGIYRCNESTVQVHYRMC FerrR1R2_emsferr_fer_b0041_0005_0004_2_000000053_0001_0001_0003
TVVVILIDYDVRCVQTLAEQANASVDVTTNNGRFFVFIRGIPPDTARTLAKRCQPDVRVLVK KIPIEELEDRVFVNCNTSITWVEGTVGTLLSDITRLDLGKRILDPRGIYRCNESTVQVHYRMC b15_lxPt_ems_ferrM_7252_000000070_0001_25_27_32_38_P_._ems_ferrM_3861_0001_0001_0001_0001_59_crosslinked
IDVFILCNSPEQAELVFKLVNAQHFFTFDNRQFAINVQVTSEEQMERIRRAAQKANCDVVYQE KIPIEELEDRVFVNCNTSITWVEGTVGTLLSDITRLDLGKRILDPRGIYRCNESTVQVHYRMC NewR1_ems_ferrM_5719_0002_000000035_0001_0001_0009_crosslinked_1
DCFILVLDYRVAETVARYVNAQVHVHQAPGNQFILSVKGVPEEGSKNVKKLAHELDPDVDVKCW KIPIEELEDRVFVNCNTSITWVEGTVGTLLSDITRLDLGKRILDPRGIYRCNESTVQVHYRMC NewR1_ems_ferrM_2912_0001_000000011_0001_0001_0009_crosslinked_1
GEISIIINGDTPCLRKLLEELKKLGVQVFKFGGHIAVNVPPDPRVQEEVRRLLEECGVPFKEDEDG KIPIEELEDRVFVNCNTSITWVEGTVGTLLSDITRLDLGKRILDPRGIYRCNESTVQVHYRMC FerrR1R2_emsferr_fer_b0042_0044_0005_000000000_0001_0001_0009_crosslinked_2
PTVIVSVSSEELAKIATKVVKAPEYSIQTLFGFVQVDFKNASCELARLVKKIAKVEVICHH KIPIEELEDRVFVNCNTSITWVEGTVGTLLSDITRLDLGKRILDPRGIYRCNESTVQVHYRMC b03_lxPt_ems_ferrM_5872_0002_000000004_0001_25_27_32_34_P_._ems_ferrM_4685_0001_0001_0001_21_crosslinked
DQVLVRFESPEAAEAFLRVIGGGSVEEWGGFLFVWIRGVSPEEVEKAREEAEKKGPVHVIVRQ KIPIEELEDRVFVNCNTSITWVEGTVGTLLSDITRLDLGKRILDPRGIYRCNESTVQVHYRMC FerrR1R2_emsferr_fer_b0066_0043_0009_000000019_0001_0001_0001
SQVACVVPDPELIRLLAELLGLPFDVRRSGGRVFVLITGVDPEEIKRLAEELGGPVNCFKVD KIPIEELEDRVFVNCNTSITWVEGTVGTLLSDITRLDLGKRILDPRGIYRCNESTVQVHYRMC FerrR1R2_emsferr__set4ferrBB_set4.2_fer_d0651_0009_0003_000000012_0001_0001_0009_crosslinked_2
SRREKLKKLRKWFLKAIVKAGSLSWKRALKSLCKAARRTAKASGLSEKDTKSICKKIEKIWRKIA KIPIEELEDRVFVNCNTSITWVEGTVGTLLSDITRLDLGKRILDPRGIYRCNESTVQVHYRMC b03_lxH_ems_4hC_2814_0002_000000047_0001_38_43_H_._HHH_eva_0070_0001_0001_0001_0001_0_crosslinked
SDCFVLIRSPDPELLKEIAELAGAPVVILQGGRQLIIHLDNPEQLEIVREIAEKLGIPFQTICWG KIPIEELEDRVFVNCNTSITWVEGTVGTLLSDITRLDLGKRILDPRGIYRCNESTVQVHYRMC FerrR1R2_emsferr__set4ferrBB_set4.2_fer_d0657_0006_0001_000000000_0001_0001_0009_crosslinked_2
GEIFILIQGDNPIVREVIERLEKNGVRVFRNEGGGRLIAIRIDGTELVEELREILEEHGIPVDIVRND KIPIEELEDRVFVNCNTSITWVEGTVGTLLSDITRLDLGKRILDPRGIYRCNESTVQVHYRMC FerrR1R2_emsferr_fer_b0086_0005_0008_1_000000019_0001_0001_0009
PEQRYRITTDEQAEEVARRVGSPELKEAVEKAKKDHDVVIQVSGGCIVFFNGNKWLVVCTY KIPIEELEDRVFVNCNTSITWVEGTVGTLLSDITRLDLGKRILDPRGIYRCNESTVQVHYRMC NewR1_ems_f4m_75_000000000_0001_0001_0009_crosslinked_2
SQVFLEVDDVRLVQWVAKQCNVHFDVRQLPDGKYVVLIQGIDPRCAEELAKRAQVRVVVWP KIPIEELEDRVFVNCNTSITWVEGTVGTLLSDITRLDLGKRILDPRGIYRCNESTVQVHYRMC NewR1R2_ems_ferrC_700_000000063_0001_0001_0009_crosslinked_0
GECNIYILGPDPEKIRKLLEELGVPVQEFRFGGQIIFAVAGGDPEELRKIAEKLGVPIWTHCYP KIPIEELEDRVFVNCNTSITWVEGTVGTLLSDITRLDLGKRILDPRGIYRCNESTVQVHYRMC FerrR1R2_emsferr_fer_b0115_0051_0001_000000001_0001_0001_0005_crosslinked_1
SKAAEKARKRLTELLGDPELAELLLRLAKEAAKRGDDELLQEVLHVILLAHESPEKARELIRRLN KIPIEELEDRVFVNCNTSITWVEGTVGTLLSDITRLDLGKRILDPRGIYRCNESTVQVHYRMC b03_meH_HHH_eva_0155_000000024_0001_0001_50_55_H_._798ffcb336d15c994e9be7a6b57aa038_0001_0001_0001_0001
SYYYRVHNDDKVSEVAKKFAGPTCKDEVDKLFKEAKKKNSAVNINCDVKVLVFINDGNFVLVSD KIPIEELEDRVFVNCNTSITWVEGTVGTLLSDITRLDLGKRILDPRGIYRCNESTVQVHYRMC NewR1_ems_f4m_296_000000010_0001_0001_0009_crosslinked_1
PRVFVLVTGEDESVRRALEWVKKYGAKVRKIGTFITVMVSGASPEWAKTVKKLANVSLDFSVDS KIPIEELEDRVFVNCNTSITWVEGTVGTLLSDITRLDLGKRILDPRGIYRCNESTVQVHYRMC b15_lxPr_ems_ferrM_5040_000000043_0001_2_6_60_62_P_._ems_ferrM_990_0001_0001_0001_0001
RLVAFSGRDPEVLKEVAKEAGVPLWENGGKEFFVLFQGPDPEEIKKLEEIVKKLGGGVTVIVIE KIPIEELEDRVFVNCNTSITWVEGTVGTLLSDITRLDLGKRILDPRGIYRCNESTVQVHYRMC FerrR1R2_emsferr_fer_b0021_0009_0002_1_000000017_0001_0001_0009
SECFVLIQSPDPELLKEIAELAGAPRIVLHGGRQLFIQLDNPEQLEIVREIAEKLGIPYDVICRG KIPIEELEDRVFVNCNTSITWVEGTVGTLLSDITRLDLGKRILDPRGIYRCNESTVQVHYRMC FerrR1R2_emsferr__set4ferrBB_set4.2_fer_d0657_0006_0001_000000002_0001_0001_0009_crosslinked_1
GRVFIVCRGINERTRKAIEILEELGIPVSVWEYPGGQLLLAVHGGDPEEIRKLLEEVSGQPCLVRTGP KIPIEELEDRVFVNCNTSITWVEGTVGTLLSDITRLDLGKRILDPRGIYRCNESTVQVHYRMC FerrR1R2_emsferr_fer_b0087_0034_0002_000000044_0001_0001_0009_crosslinked_3
DKELEDLIKALLRLLPPKKVVRAILIAAKAAGIPPEELERIIEELLEKLGDPRIEELLELLKKLR KIPIEELEDRVFVNCNTSITWVEGTVGTLLSDITRLDLGKRILDPRGIYRCNESTVQVHYRMC b03_meH_HHH_eva_0338_000000041_0001_0010_32_42_H_._ab9b3f9beac7c59afa9f0f6f6d640218_0001_1_0001_0001_0001
GVCVVVLHGGDPELIEEAAKELGVPRVQHGPLGDVVLFLRGIDPEELLRVLKEIVGVPQLWVHCDD KIPIEELEDRVFVNCNTSITWVEGTVGTLLSDITRLDLGKRILDPRGIYRCNESTVQVHYRMC FerrR1R2_emsferr_fer_b0027_0061_0001_1_000000031_0001_0001_0003_crosslinked_2
DIFVVIQTPDPEEVKEIAKEAGVPCTESEEGGRVVVACEGLDPEVLKKLEKLGIPFQVVGR KIPIEELEDRVFVNCNTSITWVEGTVGTLLSDITRLDLGKRILDPRGIYRCNESTVQVHYRMC FerrR1R2_emsferr_fer_b0065_0060_0008_000000032_0001_0001_0004_crosslinked_1
PIVFCVVDDPTLAEQVARVLLDDVDIVTSLGKVFILIQNVDPRLAKEVRDKFNANCIINF KIPIEELEDRVFVNCNTSITWVEGTVGTLLSDITRLDLGKRILDPRGIYRCNESTVQVHYRMC NewR1R2_ems_ferrM_3161_000000021_0001_0001_0009_crosslinked_2
SVFILLNGGDPRIREWCKKLGIPVVVVDQGGDIVIACLGGDPELVRELAEKLGIPVDIVTG KIPIEELEDRVFVNCNTSITWVEGTVGTLLSDITRLDLGKRILDPRGIYRCNESTVQVHYRMC FerrR1R2_emsferr_fer_b0005_0017_0009_1_000000020_0001_0001_0009_crosslinked_1
TEVFCLIRGPNAEEAAKELVKLLGLPAIIIRNGGQVALLVPGLSPELAEEVVREVSRRLGIPITCRIWE KIPIEELEDRVFVNCNTSITWVEGTVGTLLSDITRLDLGKRILDPRGIYRCNESTVQVHYRMC FerrR1R2_emsferr_fer_b0087_0001_0003_000000039_0001_0001_0001_crosslinked_5
SIFCLVQTPNPEKVRRLLQELAGVPRVVIVGGRVVALELDDPELLERVAKEVERKLGIPVDCWG KIPIEELEDRVFVNCNTSITWVEGTVGTLLSDITRLDLGKRILDPRGIYRCNESTVQVHYRMC FerrR1R2_emsferr_fer_b0077_0009_0006_000000001_0001_0001_0009_crosslinked_4
DECFILIQGNTPEARELVRELEKRGATVLTNGGRRLFVRVGDPEVVKELVEKFSKRAGVPIEVLCWR KIPIEELEDRVFVNCNTSITWVEGTVGTLLSDITRLDLGKRILDPRGIYRCNESTVQVHYRMC FerrR1R2_emsferr_fer_b0132_0003_0008_000000011_0001_0001_0004_crosslinked_2
SKEHRLFRLCHRLLGDPHRCFEILLLIDSAKERNDPELRKEVERLLEELLGDPELAKKVLELLER KIPIEELEDRVFVNCNTSITWVEGTVGTLLSDITRLDLGKRILDPRGIYRCNESTVQVHYRMC longer-loop_Bundle_69aec8798e58bb21a2415d2aa2fa0c75_0001_000000013_0001_0001_0_2_-_d00bd961b5085e59d97f9aace2347298_0001_1_0001_0001_0001_54_crosslinked
TQVVCLLPPTPEVEKVLKELRENGVRVQVVKDGGEIFVILRGISPELLEELKKKLPGVHCFTQE KIPIEELEDRVFVNCNTSITWVEGTVGTLLSDITRLDLGKRILDPRGIYRCNESTVQVHYRMC FerrR1R2_emsferr_fer_b0036_0012_0009_000000012_0001_0001_0009_crosslinked_3
TVCSVNVDDPTNAERVSKLAQVEILHTTINGLITVVFTASSEDGAKRVEEILKRLGIPVVCFP KIPIEELEDRVFVNCNTSITWVEGTVGTLLSDITRLDLGKRILDPRGIYRCNESTVQVHYRMC b15_lxPr_ems_ferrM_2260_000000025_0001_26_28_35_39_P_._ems_ferrM_3675_0001_0001_0001_0001_29_crosslinked
SSVLVIISNAQEEAKKVAKSNGVRVHTQNGQVILVFSGWDPTQVKKIAEEISRRAQVTVTVSA KIPIEELEDRVFVNCNTSITWVEGTVGTLLSDITRLDLGKRILDPRGIYRCNESTVQVHYRMC b15_lxPr_ems_ferrM_6090_000000002_0001_3_7_59_63_P_._ems_ferrM_4144_0001_0001_0002_0001_0001
TQCVVQLPPTPELEEILKLMRENGVKVDTNRDGGWVFVVLTGVSPELLEEVRKLFPGVIIYCHE KIPIEELEDRVFVNCNTSITWVEGTVGTLLSDITRLDLGKRILDPRGIYRCNESTVQVHYRMC FerrR1R2_emsferr_fer_b0036_0012_0010_000000000_0001_0001_0006_crosslinked_0
TEVFLVCRGGDPEELKETARRLGVPLIVYEGPGGQLVVLLPGGDPEEVRKSVEELGVPCTVVEHG KIPIEELEDRVFVNCNTSITWVEGTVGTLLSDITRLDLGKRILDPRGIYRCNESTVQVHYRMC FerrR1R2_emsferr__wRegister_mini_set2_0924_fer_b0117_0005_0003_000000010_0001_0001_0004_crosslinked_0
SQVFLLCKGADPRLVKLVKKVYPEVIVVELPGNQFAFRLDDPNKAKSASKIVKAERCQIETRP KIPIEELEDRVFVNCNTSITWVEGTVGTLLSDITRLDLGKRILDPRGIYRCNESTVQVHYRMC NewR1R2_ems_ferrM_1386_0002_000000036_0001_0001_0005_crosslinked_1
SQVQVEVEDPELCRLFLEVAGPPRVQVNKDGGTCFVLLHFDTEEEIEEALRRAREELGGPVLIVVTG KIPIEELEDRVFVNCNTSITWVEGTVGTLLSDITRLDLGKRILDPRGIYRCNESTVQVHYRMC FerrR1R2_emsferr_fer_b0156_0004_0002_000000006_0001_0001_0001_crosslinked_1
GDVFCLVDDPELAKEVAERLGVPVILTEIPGGQVALRVENPEAAEEILKLVGSGECREEG KIPIEELEDRVFVNCNTSITWVEGTVGTLLSDITRLDLGKRILDPRGIYRCNESTVQVHYRMC FerrR1R2_emsferr_fer_b0201_0013_0006_000000006_0001_0001_0009_crosslinked_2
TEVAIVCHVPDPELLKKLAKLLGGPVIIVELPGGQFFLLIPGGDEEEIKKAIELVGIPNCEFRVRK KIPIEELEDRVFVNCNTSITWVEGTVGTLLSDITRLDLGKRILDPRGIYRCNESTVQVHYRMC FerrR1R2_emsferr__set4ferrBB_set4.2_fer_d0567_0013_0003_000000002_0001_0001_0009_crosslinked_4
SLISVVVTISPEEVEKIKRLVGGVQVFRHGGRIILLGVDPEVVRRVAKELGIPVSIHEGG KIPIEELEDRVFVNCNTSITWVEGTVGTLLSDITRLDLGKRILDPRGIYRCNESTVQVHYRMC FerrR1R2_emsferr_fer_b0201_0008_0003_000000004_0001_0001_0005
GVQVFIQVGGTEVLREIAKKLGVPVQENRDGGWIFVAINIPDPEQVKELIELVEKELGRVIVYVFKP KIPIEELEDRVFVNCNTSITWVEGTVGTLLSDITRLDLGKRILDPRGIYRCNESTVQVHYRMC FerrR1R2_emsferr_fer_b0056_0035_0007_000000055_0001_0001_0004
GIQCIVLGGSPEAIKILEEIVGVPVRVERDGGFILIAVEGGDPELVKRAAEILRELVGLPNVYCQI KIPIEELEDRVFVNCNTSITWVEGTVGTLLSDITRLDLGKRILDPRGIYRCNESTVQVHYRMC FerrR1R2_emsferr__wRegister_mini_set2_0924_fer_b0017_0006_0007_000000039_0001_0001_0009_crosslinked_3
TRVWVSLIVKTPELAKIVSKCINVKSVHTTNNVTITLTVDDPDLVKKCAKDAGVTSFIIFTRS KIPIEELEDRVFVNCNTSITWVEGTVGTLLSDITRLDLGKRILDPRGIYRCNESTVQVHYRMC b03_lxPr_ems_ferrM_2745_0002_000000013_0001_26_28_35_37_P_._ems_ferrM_7296_0001_0002_0001_0001_6_crosslinked
SECFLLVHGADPRLVKLVKKLYPQVIVVELPGNQFAFKVDDPNIAKSASKIVKAPSWQIICHP KIPIEELEDRVFVNCNTSITWVEGTVGTLLSDITRLDLGKRILDPRGIYRCNESTVQVHYRMC NewR1R2_ems_ferrM_1386_000000007_0001_0001_0003_crosslinked_3
GRVWVFCDVPDPELVRELAEELGLPVDLSGGQVFFQGDDPDSVERVRELAERLGIPCRFFVED KIPIEELEDRVFVNCNTSITWVEGTVGTLLSDITRLDLGKRILDPRGIYRCNESTVQVHYRMC FerrR1R2_emsferr_fer_b0162_0044_0009_000000011_0001_0001_0009_crosslinked_0
SILVVSVTAPPEAAKRCKKLIGAVKTSTHNGRIFLVIRAPTSHLAERLLKECLGVPVETVVTE KIPIEELEDRVFVNCNTSITWVEGTVGTLLSDITRLDLGKRILDPRGIYRCNESTVQVHYRMC b15_lxPr_ems_ferrM_3925_0001_000000031_0001_2_6_35_41_P_._ems_ferrM_1949_0001_0001_0001_0001_30_crosslinked
GAVIVAINGGDPELAKELAEKLGAPLSILKGGGLFILLQGKDPELARELAEELQRRAGVPVNVVHGE KIPIEELEDRVFVNCNTSITWVEGTVGTLLSDITRLDLGKRILDPRGIYRCNESTVQVHYRMC FerrR1R2_emsferr__wRegister_mini_set2_0924_fer_b0206_0001_0005_000000019_0001_0001_0005
TSVVLINVPPEVVKQIASIVQARVQLVTSNNTRIFVLLLNVDPKVAKDLGRTYNVKVTIFP KIPIEELEDRVFVNCNTSITWVEGTVGTLLSDITRLDLGKRILDPRGIYRCNESTVQVHYRMC b15_lxPr_ems_ferrM_7294_0001_000000002_0001_3_5_54_56_P_._ems_ferrM_3621_0001_0001_0001_0001_0001
TFVLCNGQTPELEEILRELEELGVNVTRSPGGQVMIEIGDPRLEEELRKKVPVPCQIRN KIPIEELEDRVFVNCNTSITWVEGTVGTLLSDITRLDLGKRILDPRGIYRCNESTVQVHYRMC FerrR1R2_emsferr_fer_b0167_0017_0004_000000005_0001_0001_0009_crosslinked_2
GEIFVVVRGISPEVVEELKRRAPGLTIFVQGGQVVFHVESPEDLEELEKLLEELGIPFQVTTRR KIPIEELEDRVFVNCNTSITWVEGTVGTLLSDITRLDLGKRILDPRGIYRCNESTVQVHYRMC FerrR1R2_emsferr_fer_b0012_0100_0010_1_000000032_0001_0001_0006
GLIACLVPGGDPEELRKLAEKLGLPVWENPEGEIFLLIQGGDPEEVKELVEKLARRLGVPFRCIIVE KIPIEELEDRVFVNCNTSITWVEGTVGTLLSDITRLDLGKRILDPRGIYRCNESTVQVHYRMC FerrR1R2_emsferr_fer_b0117_0022_0001_000000007_0001_0001_0004_crosslinked_0
SEEEFRELLKRIGLPPRKIKDAERAVELLKREGRPPESIKKFLRWMCESAGIPPELCKELVELLT KIPIEELEDRVFVNCNTSITWVEGTVGTLLSDITRLDLGKRILDPRGIYRCNESTVQVHYRMC longer-loop_Bundle_af13f4cbb100fcb4cd76c82ffc49ff74_0001_1_000000017_0001_0001_2_4_-_c91122d0724a473ca7130e75c3450236_0001_0001_0001_52_crosslinked
TEVVILIKGPNAEEAAKELVKCLGLPAIIIRNGGQVFLLVPGLSPELAEECVREVSRRLGIPIFVLIWE KIPIEELEDRVFVNCNTSITWVEGTVGTLLSDITRLDLGKRILDPRGIYRCNESTVQVHYRMC FerrR1R2_emsferr_fer_b0087_0001_0003_000000031_0001_0001_0003_crosslinked_2
GTIFLLIEGGDPELVEELAKKLGCTVRHDPGGEIFILCQGGDPEEVKEVLRELEEKYGPPRVRLWVP KIPIEELEDRVFVNCNTSITWVEGTVGTLLSDITRLDLGKRILDPRGIYRCNESTVQVHYRMC FerrR1R2_emsferr_fer_b0022_0046_0006_1_000000033_0001_0001_0009_crosslinked_2
GFVIIRVEGGDPEEIERAVRKLGLPVYVTKNGGTVQVLILGGSPEELKKIAEEVARRLGVPVHVQTWP KIPIEELEDRVFVNCNTSITWVEGTVGTLLSDITRLDLGKRILDPRGIYRCNESTVQVHYRMC FerrR1R2_emsferr_fer_b0057_0026_0006_1_000000035_0001_0001_0003
PCIILIPGGDPEVAKEVAKKYGVPVQILTVGGRTFILIEVPTPELAERIAEEVAKRAGVPRVWIDCE KIPIEELEDRVFVNCNTSITWVEGTVGTLLSDITRLDLGKRILDPRGIYRCNESTVQVHYRMC FerrR1R2_emsferr_fer_b0095_0017_0002_000000005_0001_0001_0009_crosslinked_1
GLVFILCEGPDPELVREFERLLGAPVHTQGGRQYIFILRVPDPEEAKKLVREVVELLGIPCKVRITG KIPIEELEDRVFVNCNTSITWVEGTVGTLLSDITRLDLGKRILDPRGIYRCNESTVQVHYRMC FerrR1R2_emsferr_fer_b0027_0020_0010_1_000000016_0001_0001_0004_crosslinked_3
TLIFVLCTGPDPEEARRLAEELVGGPVTRIHGGGVQVAVQVPDPERLRREAEKRGLPCTIHEVD KIPIEELEDRVFVNCNTSITWVEGTVGTLLSDITRLDLGKRILDPRGIYRCNESTVQVHYRMC FerrR1R2_emsferr_fer_b0041_0005_0005_000000014_0001_0001_0004_crosslinked_1
TEIFVLVPDPEVAKEIAKKAGVPVVELPGGQVALNGVSPEVVEELERELGIPIDVIEHK KIPIEELEDRVFVNCNTSITWVEGTVGTLLSDITRLDLGKRILDPRGIYRCNESTVQVHYRMC FerrR1R2_emsferr_fer_b0201_0004_0004_000000025_0001_0001_0005
DTVACLLEGGDPELLRELAEKIAGNADLIEVPNGQIFVLVQGGDPELLRRLKELVPSPLICVEG KIPIEELEDRVFVNCNTSITWVEGTVGTLLSDITRLDLGKRILDPRGIYRCNESTVQVHYRMC FerrR1R2_emsferr_fer_b0082_0004_0002_000000006_0001_0001_0009_crosslinked_3
SNIVVVVNISPEEVEKIKRLVGGVQVIRFGGWIALFGVDPEVVRRVAKELGIPVRISEGG KIPIEELEDRVFVNCNTSITWVEGTVGTLLSDITRLDLGKRILDPRGIYRCNESTVQVHYRMC FerrR1R2_emsferr_fer_b0201_0008_0003_000000029_0001_0001_0004
GTQVFCLVPPSPETEELIRLLRERGLHVDVVKIGGQVFIAIPGVDPEEVRKLVKKLFPGAICFEFRD KIPIEELEDRVFVNCNTSITWVEGTVGTLLSDITRLDLGKRILDPRGIYRCNESTVQVHYRMC FerrR1R2_emsferr_fer_b0086_0049_0006_000000052_0001_0001_0006_crosslinked_1
GEIFVVINGLSPEVIEEIKREAPGVRVIRNGGHVFFLIESPEDLKRLREVLERHGIPYFTLTNE KIPIEELEDRVFVNCNTSITWVEGTVGTLLSDITRLDLGKRILDPRGIYRCNESTVQVHYRMC FerrR1R2_emsferr_fer_b0012_0100_0003_000000014_0001_0001_0001
DELFVLGGISPEEAEECARRLGVPVIVTERGGKQVAVLFRVPTPELSEKLEKCIREFLPGAQIVVQ KIPIEELEDRVFVNCNTSITWVEGTVGTLLSDITRLDLGKRILDPRGIYRCNESTVQVHYRMC FerrR1R2_emsferr_fer_b0046_0003_0002_2_000000004_0001_0001_0009_crosslinked_5
GEIQVAFLGGSEELLEELIKLLGVPATITTVGGFILVRVPGVSPEEIEKVVRIVAKKLGIPSVYIQRDE KIPIEELEDRVFVNCNTSITWVEGTVGTLLSDITRLDLGKRILDPRGIYRCNESTVQVHYRMC FerrR1R2_emsferr__set4ferrBB_set4.2_fer_d0567_0026_0008_000000059_0001_0001_0003
TEVFVLVRGNSPAVEKAAKIAGVKRRFTNNNKWIFLVVENIDYRQVERIVREIVKRPFDVIWRP KIPIEELEDRVFVNCNTSITWVEGTVGTLLSDITRLDLGKRILDPRGIYRCNESTVQVHYRMC Attempt1_ems_ferrM_3242_0001_000000008_0001_0001_0003
TGVLLVLVGLSPEEVEEIAKELGVPVQIFKFPGGHVLVAIPGGDEERLKRIVEIVGGGTIVELKQ KIPIEELEDRVFVNCNTSITWVEGTVGTLLSDITRLDLGKRILDPRGIYRCNESTVQVHYRMC FerrR1R2_emsferr_fer_b0146_0005_0008_000000019_0001_0001_0004
SEIFLVVDDENLVKVVKDLLNAECNVFTQDNRQFIVVCHGADKELADRVRSVIKAQVIWWP KIPIEELEDRVFVNCNTSITWVEGTVGTLLSDITRLDLGKRILDPRGIYRCNESTVQVHYRMC NewR1R2_ems_ferrM_2067_000000004_0001_0001_0004_crosslinked_1
REVFVVLLCDDAEKASKIVAKLANVRDWVIQHNNEVFFLGADSHGVKEAAKRANCRIIVIFQQD KIPIEELEDRVFVNCNTSITWVEGTVGTLLSDITRLDLGKRILDPRGIYRCNESTVQVHYRMC NewR1_ems_ferrM_6216_0001_000000014_0001_0001_0001_crosslinked_3
SWVVCVFETPEAAKLIIELLGHGKLDEWGGEVSLVGGGDPEELRKLVEEVARELGVPVQCIIFN KIPIEELEDRVFVNCNTSITWVEGTVGTLLSDITRLDLGKRILDPRGIYRCNESTVQVHYRMC FerrR1R2_emsferr_fer_b0111_0017_0006_1_000000041_0001_0001_0004_crosslinked_3
GNVFIVGDDPEELRRFVELLGIPDCIEVKLPGGQFAVLCPGVSPELVKRAIELVPLPVIVQL KIPIEELEDRVFVNCNTSITWVEGTVGTLLSDITRLDLGKRILDPRGIYRCNESTVQVHYRMC FerrR1R2_emsferr_fer_b0195_0022_1_0003_000000041_0001_0001_0009_crosslinked_2
GVAVFIEIPDPELAKEVSKRYGAPVIERGGTLEVSIVGPDPEELERIAEELKRELGVPVQIFHF KIPIEELEDRVFVNCNTSITWVEGTVGTLLSDITRLDLGKRILDPRGIYRCNESTVQVHYRMC FerrR1R2_emsferr_fer_b0005_0019_0005_1_000000007_0001_0001_0005
SSFLIFFLGIDPRLVCRVVREAIDNVSCTVDGSLVVVTISADEEIARKILKLANYARVQLITIS KIPIEELEDRVFVNCNTSITWVEGTVGTLLSDITRLDLGKRILDPRGIYRCNESTVQVHYRMC b03_lxPt_EHEE_rd4_0506.min_rise1.31_000000029_0001_27_29_34_38_P_._ems_ferrM_1530_0001_0001_0001_0001_20_crosslinked
GDVFVIIQVDDPEVIKEIEEIVGRCVVREAPGGTLQVFCALPDPELAKRLARELREKYGVPVQVITWG KIPIEELEDRVFVNCNTSITWVEGTVGTLLSDITRLDLGKRILDPRGIYRCNESTVQVHYRMC FerrR1R2_emsferr_fer_b0115_0052_0010_000000021_0001_0001_0001_crosslinked_2
GNLAVVVEDPEKLRRCAERLGVPVDIITHGGKHFFVLVQGVSPEEAEKCAKEVGAPTFIVRE KIPIEELEDRVFVNCNTSITWVEGTVGTLLSDITRLDLGKRILDPRGIYRCNESTVQVHYRMC FerrR1R2_emsferr__wRegister_mini_set2_0924_fer_b0405_0008_0006_000000035_0001_0001_0009_crosslinked_0
KFQIFVVTDNPEEVEKVAKSADCKVNILGKFVAIRCKDKEGVKIVEKLLRELNALFYVQEA KIPIEELEDRVFVNCNTSITWVEGTVGTLLSDITRLDLGKRILDPRGIYRCNESTVQVHYRMC NewR1_ems_ferrM_3267_0002_000000016_0001_0001_0004_crosslinked_0
GVVVIFLSGGDPELVRKAAEEAGAPVKITTGDGGEVVILVTGVSEEEVCRVVEEVAKEFGVPRLQCQYFE KIPIEELEDRVFVNCNTSITWVEGTVGTLLSDITRLDLGKRILDPRGIYRCNESTVQVHYRMC FerrR1R2_emsferr_fer_b0102_0003_1_0003_000000010_0001_0001_0003_crosslinked_4
TQILVLCGSPHAEEIAEELKKLGVPVQVVHQPEGRIFLFLNDPEALKLVEKLAKELGVPCIVITLN KIPIEELEDRVFVNCNTSITWVEGTVGTLLSDITRLDLGKRILDPRGIYRCNESTVQVHYRMC FerrR1R2_emsferr_fer_b0036_0008_0003_1_000000018_0001_0001_0005_crosslinked_2
SERRELAKIVEKLLEFAARKNNEEIKHFVARVFEKLSEAFRKNDEDLVSSILKHVATIAKKLIS KIPIEELEDRVFVNCNTSITWVEGTVGTLLSDITRLDLGKRILDPRGIYRCNESTVQVHYRMC NewR1_ems_3hM_634_000000025_0001_0001_0009
EVFILIQGGDPRCLEELFRRLGLPVRLEKNGGFVMVHIPGGSPEEARRLAEECRRRLGVPRIDVVVE KIPIEELEDRVFVNCNTSITWVEGTVGTLLSDITRLDLGKRILDPRGIYRCNESTVQVHYRMC FerrR1R2_emsferr_fer_b0097_0065_0004_000000001_0001_0001_0001_crosslinked_3
GNVFLLVHGGDPEELKKIAKEAGVPRIIIIERGGKQLILNLPGGDPELVKRLAEELERKLGVPVTVVVNN KIPIEELEDRVFVNCNTSITWVEGTVGTLLSDITRLDLGKRILDPRGIYRCNESTVQVHYRMC FerrR1R2_emsferr_fer_b0027_0012_1_0001_000000040_0001_0001_0004
PYQVAVVCDDYQTVKELLSKVAQVRRVQVIEHNGKYFILFQDLDVKKAEKVAREIGCIVIVITE KIPIEELEDRVFVNCNTSITWVEGTVGTLLSDITRLDLGKRILDPRGIYRCNESTVQVHYRMC Attempt1_ems_ferrM_4633_000000002_0001_0001_0004_crosslinked_0
SFFCIIQDHWWKVISEYAKKHGAEIHRFGDQWFVRFEAEEVSEFAKKVKNQGARVDCIYW KIPIEELEDRVFVNCNTSITWVEGTVGTLLSDITRLDLGKRILDPRGIYRCNESTVQVHYRMC NewR1_ems_ferrM_5384_0002_000000019_0001_0001_0009_crosslinked_3
GVQVVCLGDTPEGRLLVEELRKRGVEVQTIHFPGGATAIFLPGADPELVRRLIEELGVPSCTVYTG KIPIEELEDRVFVNCNTSITWVEGTVGTLLSDITRLDLGKRILDPRGIYRCNESTVQVHYRMC FerrR1R2_emsferr_fer_b0035_0042_0006_1_000000022_0001_0001_0001_crosslinked_0
SCVIAVVDADEDTVKKIAKEVDAKVHTHKGHELFFLIKLDDCEKAKRATKLLRKLGINVFIWTD KIPIEELEDRVFVNCNTSITWVEGTVGTLLSDITRLDLGKRILDPRGIYRCNESTVQVHYRMC Attempt1_ems_ferrM_1212_000000004_0001_0001_0006_crosslinked_3
GQVFVKCRVDDPRLVELLIKLLGLPVFVHELPGGDVFLVIPGGSREEVEEVARIVGVPCIVIVNK KIPIEELEDRVFVNCNTSITWVEGTVGTLLSDITRLDLGKRILDPRGIYRCNESTVQVHYRMC FerrR1R2_emsferr_fer_b0207_0002_0004_000000041_0001_0001_0004_crosslinked_0
TTVFVLVQGPNAEEAAKLIIELLGIPCRIVKVGGTVALECPGLDPEEIERVVKEVERELGVPIDILIHE KIPIEELEDRVFVNCNTSITWVEGTVGTLLSDITRLDLGKRILDPRGIYRCNESTVQVHYRMC FerrR1R2_emsferr_fer_b0087_0001_0004_000000003_0001_0001_0009_crosslinked_5
TEVFVLLQGGDPELLREAARLAGVPVRLVEGGGLAFKFGNPEVKEILEELARRHGIPIDVRVRE KIPIEELEDRVFVNCNTSITWVEGTVGTLLSDITRLDLGKRILDPRGIYRCNESTVQVHYRMC FerrR1R2_emsferr__wRegister_mini_set2_0924_fer_b0163_0001_0009_000000031_0001_0001_0009
DENKKIWKIFADIMRHGKRKQAVKFLEDTDSDAARSVLRNLKTSGLLDEVKDKAKKYG KIPIEELEDRVFVNCNTSITWVEGTVGTLLSDITRLDLGKRILDPRGIYRCNESTVQVHYRMC NewR1_ems_4hM_2775_0001_000000035_0001_0001_0009
GPAVVIEGGDPEDVREVAEKLGVPLNHLEQPGGGVFFLLQGVDPELAKELLRELEEKLGVPIVLYGG KIPIEELEDRVFVNCNTSITWVEGTVGTLLSDITRLDLGKRILDPRGIYRCNESTVQVHYRMC FerrR1R2_emsferr_fer_b0020_0008_0007_1_000000049_0001_0001_0001
TQVIVQVRNATDEFSECVKKLAGRVQIVKSNGLIFIVLTNEEAAKTCAKYAQIDVKVERKP KIPIEELEDRVFVNCNTSITWVEGTVGTLLSDITRLDLGKRILDPRGIYRCNESTVQVHYRMC NewR1R2_ems_ferrM_6918_0002_000000037_0001_0001_0003_crosslinked_5
GVIFILVHVPNPEDVKELAKELGLPVEERGGQFLLLLRGGDPEEVRRIVEELARKLGVPWHVRTGG KIPIEELEDRVFVNCNTSITWVEGTVGTLLSDITRLDLGKRILDPRGIYRCNESTVQVHYRMC FerrR1R2_emsferr_fer_b0072_0005_0005_1_000000015_0001_0001_0004
SQVACLVPDPELIRLLAELLGLPFDVNRFGGRVFVLIRGVDPEEIKRLAEELGGPVICVKTD KIPIEELEDRVFVNCNTSITWVEGTVGTLLSDITRLDLGKRILDPRGIYRCNESTVQVHYRMC FerrR1R2_emsferr__set4ferrBB_set4.2_fer_d0651_0009_0003_000000004_0001_0001_0003_crosslinked_4
GWVVCVIRGGSPEAVERIERELGVPVQVFEFGGQIALIVEGGDPEEVKKIVEELAGVPVTCDG KIPIEELEDRVFVNCNTSITWVEGTVGTLLSDITRLDLGKRILDPRGIYRCNESTVQVHYRMC FerrR1R2_emsferr__set4ferrBB_set4.2_fer_d0917_0021_0004_000000006_0001_0001_0009_crosslinked_6
DFVILVNADSKEVKKVANSANCDVNTNNDKEVFVLCKDPTLSEKVRRLLEKLAGSVIELTV KIPIEELEDRVFVNCNTSITWVEGTVGTLLSDITRLDLGKRILDPRGIYRCNESTVQVHYRMC NewR1_ems_ferrM_2587_000000004_0001_0001_0004_crosslinked_2
PACLFAGVDPEELRKIVEKLGGKVTRTTGPGGETQLVVRGLDPEECRRLAKELGVPQVIIFG KIPIEELEDRVFVNCNTSITWVEGTVGTLLSDITRLDLGKRILDPRGIYRCNESTVQVHYRMC FerrR1R2_emsferr_fer_b0180_0007_0010_000000008_0001_0001_0003_crosslinked_1
GRVFILIQAPDPELCRRILEKVIGPPRVWIDIRGGHCAVLIPGGSPELIEEAVRLAVELAGAPRWQWVIED KIPIEELEDRVFVNCNTSITWVEGTVGTLLSDITRLDLGKRILDPRGIYRCNESTVQVHYRMC FerrR1R2_emsferr_fer_b0132_0035_0002_1_000000006_0001_0001_0004_crosslinked_1
GGIQVIVEVPTPEEAELLAKLAGLPFQIHPSGGGYFLIIGGVSPELVELLKELAKRLGVPVVVRGVG KIPIEELEDRVFVNCNTSITWVEGTVGTLLSDITRLDLGKRILDPRGIYRCNESTVQVHYRMC FerrR1R2_emsferr_fer_b0115_0001_0002_000000002_0001_0001_0006
GQVFLFIEGGDPERVRKIAEKYGIPVWTTTTGGTRTQIIVIGGDPELIERIAKEIGAPRIFIFTTE KIPIEELEDRVFVNCNTSITWVEGTVGTLLSDITRLDLGKRILDPRGIYRCNESTVQVHYRMC FerrR1R2_emsferr_fer_b0010_0054_0005_000000021_0001_0001_0009
GIVAVLLPGVSPEQCEELARELGVPEVWTGPDGSCFLLIQGGDPEEIKRIVEEWARKQGIPVIVFG KIPIEELEDRVFVNCNTSITWVEGTVGTLLSDITRLDLGKRILDPRGIYRCNESTVQVHYRMC FerrR1R2_emsferr_fer_b0017_0021_0004_1_000000006_0001_0001_0006_crosslinked_1
GDVFVQLKGGDPEEIRRLAEELGIPVITFTLGGTRRVIFLNGGDPELLERAAKLAGVPRIFIWTWE KIPIEELEDRVFVNCNTSITWVEGTVGTLLSDITRLDLGKRILDPRGIYRCNESTVQVHYRMC FerrR1R2_emsferr_fer_b0010_0054_0006_1_000000043_0001_0001_0005
GEVLVVIRGGDPRLLELLREILGVPVQTIEFPGGNFFVTFPGVSPEEVCEAAKRAGIPKFVCHEQG KIPIEELEDRVFVNCNTSITWVEGTVGTLLSDITRLDLGKRILDPRGIYRCNESTVQVHYRMC FerrR1R2_emsferr_fer_b0252_0052_0008_1_000000052_0001_0001_0003_crosslinked_1
EEVFVLVHDVDTALKLLSELANVKEVRVVKINDKQFAIVFHGADPDVLREVASKVGADVKTRP KIPIEELEDRVFVNCNTSITWVEGTVGTLLSDITRLDLGKRILDPRGIYRCNESTVQVHYRMC NewR1R2_ems_ferrM_7313_000000005_0001_0001_0009
TRVAIVLEGGDPEEIRKLLEKIGPVTETRTPRGEIVVIVGGDEEEAKRLAEELRRRLGVPVQVLIFG KIPIEELEDRVFVNCNTSITWVEGTVGTLLSDITRLDLGKRILDPRGIYRCNESTVQVHYRMC FerrR1R2_emsferr_fer_b0027_0060_0001_1_000000003_0001_0001_0004
GDIFLLINGDSPCGRELIELLRRLGVIVIHQPGGQVVLSGVDPELVKEIRKCGVPVQVQETP KIPIEELEDRVFVNCNTSITWVEGTVGTLLSDITRLDLGKRILDPRGIYRCNESTVQVHYRMC FerrR1R2_emsferr_fer_b0222_0010_0005_000000045_0001_0001_0009_crosslinked_0
PVHILCSGGDPEEVKELAKKAGVPQVITFRLGGRIVFLLLGGDPEEVRRVAKELGLPRCKVQTE KIPIEELEDRVFVNCNTSITWVEGTVGTLLSDITRLDLGKRILDPRGIYRCNESTVQVHYRMC FerrR1R2_emsferr_fer_b0065_0014_0007_000000009_0001_0001_0004_crosslinked_3
DQCVIRLGGGSPEEVRELLEKLGAKVQIFRGGGIFIVVEGGDPEEIKRLLKELAERLGVPIKVHCQ KIPIEELEDRVFVNCNTSITWVEGTVGTLLSDITRLDLGKRILDPRGIYRCNESTVQVHYRMC FerrR1R2_emsferr__set4ferrBB_set4.2_fer_d0053_0001_0007_000000046_0001_0001_0005_crosslinked_2
SEALHLVIELITRDPHDKLVALLARLLFEAHHNNDEELLRLIEELIKLLYRDPRLKPEIEKLARK KIPIEELEDRVFVNCNTSITWVEGTVGTLLSDITRLDLGKRILDPRGIYRCNESTVQVHYRMC same_Bundle_e69803af173baddab454a25024beb8d8_0001_000000013_0001_0001_0_2_-_23d7c1d1803224aa6cdbe8427242f260_0001_1_0001_0001_0001
GRVVIGIVGDDELTKEFIKILKKLGVPIFTQRGGGTFILVQTGLSPEELEELIKELGVPVFLQFEG KIPIEELEDRVFVNCNTSITWVEGTVGTLLSDITRLDLGKRILDPRGIYRCNESTVQVHYRMC FerrR1R2_emsferr_fer_b0131_0005_0007_1_000000028_0001_0001_0004
IEVFCWVNSPEQAELVFKLVNAQRSFTLDNRHFAIVVQVTSEEQMERIRRAAQKANAFCLYHE KIPIEELEDRVFVNCNTSITWVEGTVGTLLSDITRLDLGKRILDPRGIYRCNESTVQVHYRMC NewR1_ems_ferrM_5719_0002_000000007_0001_0001_0001_crosslinked_3
GTVFVVCNGGDPEDLKEIEKLAGVPVIIFEQGGQIILLFEGISPEEVEELLKRHGIPCDVKGW KIPIEELEDRVFVNCNTSITWVEGTVGTLLSDITRLDLGKRILDPRGIYRCNESTVQVHYRMC FerrR1R2_emsferr_fer_b0022_0050_0007_000000023_0001_0001_0005_crosslinked_1
GTVLVFVIGGDPEACEIVRRLLGVPVECREGPGGQIVLQIKGGDPEEIRRLLEELAGPDRILVRVQ KIPIEELEDRVFVNCNTSITWVEGTVGTLLSDITRLDLGKRILDPRGIYRCNESTVQVHYRMC FerrR1R2_emsferr_fer_b0022_0027_0003_2_000000020_0001_0001_0003_crosslinked_3
EFILLQVPDPELAEELARKLGPRFVLVEQGGKIAVFVLGGDPELARKLAEELGVPVDIHG KIPIEELEDRVFVNCNTSITWVEGTVGTLLSDITRLDLGKRILDPRGIYRCNESTVQVHYRMC FerrR1R2_emsferr_fer_b0060_0021_0001_000000033_0001_0001_0004
SEREALQLLSELLEEGDPLAAKLLRLLFELRRRGIPPEEALEIIRKELEEEGDEETLKLLRKLIP KIPIEELEDRVFVNCNTSITWVEGTVGTLLSDITRLDLGKRILDPRGIYRCNESTVQVHYRMC different-abego_Bundle_043a6b9801102273564b0a572f92b1e0_0001_000000004_0001_0001_0_2_-_9e3a18a5839c341576f795e7fa4e6148_0001_0001_0001_0001
SRIEIFVVVQTPEQLRKAAECLQVLIVVTLPGNQYALLWVNLDPRAAQTCASKVGADVKVWEQP KIPIEELEDRVFVNCNTSITWVEGTVGTLLSDITRLDLGKRILDPRGIYRCNESTVQVHYRMC NewR1R2_ems_ferrM_4919_0002_000000003_0001_0001_0004_crosslinked_4
KLCAILVDDPEEAREIAEIVGAPILRTGGEIFILVQVPTPEEAEELARIIRELFPGVIVVCR KIPIEELEDRVFVNCNTSITWVEGTVGTLLSDITRLDLGKRILDPRGIYRCNESTVQVHYRMC FerrR1R2_emsferr_fer_b0061_0005_0003_2_000000000_0001_0001_0004_crosslinked_1
PIFVLVAVGDSPEVLEELRKELGVQTTTRDGGTIQLAVKVDTPEEEERLERIVRELVPGVRIDSRRW KIPIEELEDRVFVNCNTSITWVEGTVGTLLSDITRLDLGKRILDPRGIYRCNESTVQVHYRMC FerrR1R2_emsferr_fer_b0026_0004_0007_1_000000027_0001_0001_0004
SFVVITIEGGDPELLKEVVERLGVPCYTQEDGGRIQLLCLGVDPEEVRRLIEELIGVPVRLQEWG KIPIEELEDRVFVNCNTSITWVEGTVGTLLSDITRLDLGKRILDPRGIYRCNESTVQVHYRMC FerrR1R2_emsferr_fer_b0027_0064_0001_1_000000051_0001_0001_0004_crosslinked_4
TYIFVFIKAPPELARLVAEYAGATLRTINNHVVVSLDEDPRVSKRVEEIARKLNVEFVLREFH KIPIEELEDRVFVNCNTSITWVEGTVGTLLSDITRLDLGKRILDPRGIYRCNESTVQVHYRMC NewR1_ems_ferrM_821_0001_000000050_0001_0001_0004
GRVFVLLQSPDPEELVRRLKKCLGADRVFIVGGTVALELEVPTPEEAKRLAERCVKEHGPPADIRIEP KIPIEELEDRVFVNCNTSITWVEGTVGTLLSDITRLDLGKRILDPRGIYRCNESTVQVHYRMC FerrR1R2_emsferr__set4ferrBB_set4.2_fer_d0807_0018_0006_000000048_0001_0001_0009_crosslinked_1
QQVFVLCDDPRVAEKLSRVANAPVWIVRLDGLLFVLIEVKSPEVSKLVEKVAREVGCDVRVHP KIPIEELEDRVFVNCNTSITWVEGTVGTLLSDITRLDLGKRILDPRGIYRCNESTVQVHYRMC NewR1_ems_ferrM_3444_000000003_0001_0001_0001_crosslinked_2
TVFVFVLDGDCEYVKELAKWAKAKVTCFDNRVILLQADTDKLKEVWKKVKSYGANVVVVEW KIPIEELEDRVFVNCNTSITWVEGTVGTLLSDITRLDLGKRILDPRGIYRCNESTVQVHYRMC NewR1R2_ems_ferrM_4141_0001_000000005_0001_0001_0005_crosslinked_2
GVFCVITVGGTEVLREIAKKLGVPVYERRNGGKIQVFIHIPDPEQVKELIELVEKELGRVHVVCWKP KIPIEELEDRVFVNCNTSITWVEGTVGTLLSDITRLDLGKRILDPRGIYRCNESTVQVHYRMC FerrR1R2_emsferr_fer_b0056_0035_0007_000000049_0001_0001_0004_crosslinked_3
PQFALGGVSPEAIKEAEKILGRVFFRHRGGDVFVLLNNEEAVKLAKKIAGVPNVYTLG KIPIEELEDRVFVNCNTSITWVEGTVGTLLSDITRLDLGKRILDPRGIYRCNESTVQVHYRMC FerrR1R2_emsferr_fer_b0045_0015_0005_2_000000059_0001_0001_0003
SLCFILVTGGSPEEARRAAEKAGVPVKVHRQGGQVIIIIRGGTPEQVEIVEEVLKELGVPSIKIRCLG KIPIEELEDRVFVNCNTSITWVEGTVGTLLSDITRLDLGKRILDPRGIYRCNESTVQVHYRMC FerrR1R2_emsferr_fer_b0027_0008_0006_1_000000002_0001_0001_0003_crosslinked_0
GIVAVVFEGIDPEEIKEAAKEVGVPCTVIENGGQVFVLCQGGDPELLREVIRLVNTGRVIVITNG KIPIEELEDRVFVNCNTSITWVEGTVGTLLSDITRLDLGKRILDPRGIYRCNESTVQVHYRMC FerrR1R2_emsferr_fer_b0162_0035_0008_1_000000024_0001_0001_0003_crosslinked_4
SQLAVELGNCEDLEEFRKEAEKLGGHVDVRRDGGWCFVLIRAPSEEIVKELIKEIVEKLGVPVRITGG KIPIEELEDRVFVNCNTSITWVEGTVGTLLSDITRLDLGKRILDPRGIYRCNESTVQVHYRMC FerrR1R2_emsferr_fer_b0256_0021_0001_000000051_0001_0001_0009_crosslinked_0
DTRWLLFFHDPEAAKVVASLCGAEVQTLNNKTVTVKLDSSSCVELAKEVSKKLGVPFLVIENTR KIPIEELEDRVFVNCNTSITWVEGTVGTLLSDITRLDLGKRILDPRGIYRCNESTVQVHYRMC NewR1_ems_ferrC_1154_000000006_0001_0001_0005_crosslinked_3
GITVAIKVRDPEVLRRLVELARRLGVHVWLYPQGAVFLFGIDPEEVRRLIEEAERLVGDVRVFRVTP KIPIEELEDRVFVNCNTSITWVEGTVGTLLSDITRLDLGKRILDPRGIYRCNESTVQVHYRMC FerrR1R2_emsferr_fer_b0043_0003_0010_2_000000048_0001_0001_0004
TEWWVAVVCEDARKVSEVAEKLGVRFIVLDNKNIFVAVRSELFKIVEEAARRLGCRVDVRKWD KIPIEELEDRVFVNCNTSITWVEGTVGTLLSDITRLDLGKRILDPRGIYRCNESTVQVHYRMC NewR1_ems_ferrM_4645_000000030_0001_0001_0005_crosslinked_0
TFACFFQDADPNAVKTAAKITNARVFVVTHPGGSYIFFIHTEDPDTVAELLKRLDGAPVQCILQ KIPIEELEDRVFVNCNTSITWVEGTVGTLLSDITRLDLGKRILDPRGIYRCNESTVQVHYRMC NewR1_ems_ferrM_1687_0002_000000033_0001_0001_0004_crosslinked_0
NVFIQVLVEDWKLATKVAKKCAKVKSVQVWNNRFVLFKIDDSETAKKCKDKIKKVVQAIVIIIE KIPIEELEDRVFVNCNTSITWVEGTVGTLLSDITRLDLGKRILDPRGIYRCNESTVQVHYRMC NewR1_ems_ferrC_276_000000045_0001_0001_0004_crosslinked_3
SVVVFFPGGDPRLIEEAAKKYGVPVDVQGGRVILVQVPTPEVAEELLKELGIPAHIFTR KIPIEELEDRVFVNCNTSITWVEGTVGTLLSDITRLDLGKRILDPRGIYRCNESTVQVHYRMC FerrR1R2_emsferr_fer_b0232_0012_0007_000000012_0001_0001_0006
GQVFVLIHVPDPELAKLAAKILGAPNVWRGPDGLVFLAVTGLDPRLLEEVRELLGVPFRVFTFG KIPIEELEDRVFVNCNTSITWVEGTVGTLLSDITRLDLGKRILDPRGIYRCNESTVQVHYRMC FerrR1R2_emsferr_fer_b0072_0067_0002_1_000000006_0001_0001_0009
NILIFVNGGDPEEVKKIAKELGVPVFEWRNPGGERWVLVQGGDPEVLRELAERLGVPVFVQTG KIPIEELEDRVFVNCNTSITWVEGTVGTLLSDITRLDLGKRILDPRGIYRCNESTVQVHYRMC FerrR1R2_emsferr_fer_b0005_0024_0006_000000036_0001_0001_0009
TTRIAIVVPDPEAAKEAAKKAGVPWTTGSLGETWIIVKTPEQREILRKILEELGVPFQEFTFER KIPIEELEDRVFVNCNTSITWVEGTVGTLLSDITRLDLGKRILDPRGIYRCNESTVQVHYRMC FerrR1R2_emsferr_fer_b0026_0011_0006_1_000000013_0001_0001_0005
GAFAIETDDTRPLEEVAKRAGVPVDNWENPGGGLFVFIQGISPELIEEAERLLKELGIPFRIVETG KIPIEELEDRVFVNCNTSITWVEGTVGTLLSDITRLDLGKRILDPRGIYRCNESTVQVHYRMC FerrR1R2_emsferr_fer_b0006_0033_0006_000000002_0001_0001_0004
PAVLVKVDSEELAKIATKVVKAPSWVILTDAGKVYVFFDNASEELARLVKKIAKVKVFVIH KIPIEELEDRVFVNCNTSITWVEGTVGTLLSDITRLDLGKRILDPRGIYRCNESTVQVHYRMC NewR1_ems_ferrM_4685_000000051_0001_0001_0004
GQVFVFIEGGSPEECEELARKLGRPVFVLTNPEGACFLVIPGGDPELAKEVAKELGIPMRVIGQP KIPIEELEDRVFVNCNTSITWVEGTVGTLLSDITRLDLGKRILDPRGIYRCNESTVQVHYRMC FerrR1R2_emsferr_fer_b0027_0020_1_0009_000000006_0001_0001_0009_crosslinked_2
SVILFFLNCDPNVVKTVAKQAGNVEVRTNNGQVVLLVEDPTWAKKVSELVRKLCGARVLIVET KIPIEELEDRVFVNCNTSITWVEGTVGTLLSDITRLDLGKRILDPRGIYRCNESTVQVHYRMC NewR1_ems_ferrC_777_000000009_0001_0001_0009_crosslinked_2
KQVIFLVKDPTASEIIKRLAKQAGKFDIVENNGRVFVVVRVETPEAQKVVEEAKKIPNLIVFEE KIPIEELEDRVFVNCNTSITWVEGTVGTLLSDITRLDLGKRILDPRGIYRCNESTVQVHYRMC NewR1R2_ems_ferrM_5040_000000016_0001_0001_0004
TFIIVAVPDPEVAKEIAKKAGVPVWEFPGGEVILVGVSPEVVEELERELGIPIQVIERK KIPIEELEDRVFVNCNTSITWVEGTVGTLLSDITRLDLGKRILDPRGIYRCNESTVQVHYRMC FerrR1R2_emsferr_fer_b0201_0004_0004_000000021_0001_0001_0004
GFVIVTVPGISPELEERLEELSGRIYVQRDGGTVQIFIDGVDPEEVRELVEELAKKLGIPFQIDVWP KIPIEELEDRVFVNCNTSITWVEGTVGTLLSDITRLDLGKRILDPRGIYRCNESTVQVHYRMC FerrR1R2_emsferr_fer_b0027_0031_0001_000000036_0001_0001_0001
GCVFILIQGDTPEAELVIELIRRLGLEVRVIKRGGILFVVVCGPDPEKIKRLVEEAAKRAGVPVDVHIH KIPIEELEDRVFVNCNTSITWVEGTVGTLLSDITRLDLGKRILDPRGIYRCNESTVQVHYRMC FerrR1R2_emsferr_fer_b0127_0004_0002_000000019_0001_0001_0005_crosslinked_2
PQIVIVVKDERIAREVAKEVNATVQVSTSGSRVIVVLRGASPEVAKKVRERYPDVSVFVLP KIPIEELEDRVFVNCNTSITWVEGTVGTLLSDITRLDLGKRILDPRGIYRCNESTVQVHYRMC b15_lxPr_ems_ferrM_3994_0001_000000031_0001_6_8_33_37_P_._ems_ferrM_1486_0001_0001_0001
SEIAVVVTHNYEEVSRAIKKAGCEVIVVKLPGDQYFIAVHGCDPKEVEKIVRSVVPEADIRVLE KIPIEELEDRVFVNCNTSITWVEGTVGTLLSDITRLDLGKRILDPRGIYRCNESTVQVHYRMC NewR1_ems_ferrM_2338_000000014_0001_0001_0005_crosslinked_0
GTIFVLVHGGDPRLIEEIRKILGVPVREERLPGGQVALEFPGLSPEEIEEALELAGVPSYDIITNG KIPIEELEDRVFVNCNTSITWVEGTVGTLLSDITRLDLGKRILDPRGIYRCNESTVQVHYRMC FerrR1R2_emsferr_fer_b0252_0052_0004_000000028_0001_0001_0004
GFVVIAVEGGDPELLKLIAKSLGVPVRIYHDPRGEIFVVIPGLDPEEAKELAKELGLPVQVIGFP KIPIEELEDRVFVNCNTSITWVEGTVGTLLSDITRLDLGKRILDPRGIYRCNESTVQVHYRMC FerrR1R2_emsferr_fer_b0072_0015_1_0005_000000000_0001_0001_0003
GDCFVLIPGGTPEVEELAKELGVPFVRNGGQIQIAGIDPDEAEELRKILEEKLGIPVFILCWG KIPIEELEDRVFVNCNTSITWVEGTVGTLLSDITRLDLGKRILDPRGIYRCNESTVQVHYRMC FerrR1R2_emsferr_fer_b0057_0035_0004_000000020_0001_0001_0006_crosslinked_3
TRVVVIQGPTPEVEKIVEELKKRGIPCKTNHGGGKVITCRTDDPEEVERLLKEAGAAQVFVFG KIPIEELEDRVFVNCNTSITWVEGTVGTLLSDITRLDLGKRILDPRGIYRCNESTVQVHYRMC FerrR1R2_emsferr_fer_b0076_0012_0007_000000017_0001_0001_0009_crosslinked_4
RFVAVECDANPELAKIVAKLVQADVTHNNGKVFILLQDIDWKQVKKIAETVASKLNVKCRIWWT KIPIEELEDRVFVNCNTSITWVEGTVGTLLSDITRLDLGKRILDPRGIYRCNESTVQVHYRMC Attempt1_ems_ferrC_563_000000015_0001_0001_0009_crosslinked_2
GDIFILCNGGTPEVLEELKKLIPDVRIIRRGGWIFVQLPGGSPEEVERALRELKKRGIRCQVIII KIPIEELEDRVFVNCNTSITWVEGTVGTLLSDITRLDLGKRILDPRGIYRCNESTVQVHYRMC FerrR1R2_emsferr_fer_b0052_0053_0005_000000032_0001_0001_0004_crosslinked_2
SLVAIDLRNVDYSVVEEASKLVQAKCFVRRRGDTFFVTCRNADVNVAKELVTRLNANVIVIIFD KIPIEELEDRVFVNCNTSITWVEGTVGTLLSDITRLDLGKRILDPRGIYRCNESTVQVHYRMC NewR1_ems_ferrM_3283_000000059_0001_0001_0009_crosslinked_3
DRIFCLLVGGDPELIRRLAKKYGVPVFEQREPGGGTQVAVFGLSPEAVEELKELAKELGVPVDCNTNR KIPIEELEDRVFVNCNTSITWVEGTVGTLLSDITRLDLGKRILDPRGIYRCNESTVQVHYRMC FerrR1R2_emsferr_fer_b0145_0007_0009_000000003_0001_0001_0001_crosslinked_5
GPACVINGGDPEDVREVAEKLGVPLWTHERPGGGVFFLLQGVDPELAKELLRELEEKLGVPIVCYGG KIPIEELEDRVFVNCNTSITWVEGTVGTLLSDITRLDLGKRILDPRGIYRCNESTVQVHYRMC FerrR1R2_emsferr_fer_b0020_0008_0007_1_000000028_0001_0001_0009_crosslinked_3
KWFILFRGADPSAVEDATRKLPVVIVIVLPGNQVAVLVDKEEGVERLTRLVKAEKWQVTQN KIPIEELEDRVFVNCNTSITWVEGTVGTLLSDITRLDLGKRILDPRGIYRCNESTVQVHYRMC NewR1_ems_ferrM_1905_0001_000000012_0001_0001_0009
CEIFVILRTDDPEEAKKVAEELGVPVWVLEGGGVQILISGLSPEQLKELEEIAKELGIPIQTITWC KIPIEELEDRVFVNCNTSITWVEGTVGTLLSDITRLDLGKRILDPRGIYRCNESTVQVHYRMC FerrR1R2_emsferr_fer_b0146_0019_0007_000000033_0001_0001_0009_crosslinked_0
KKILLFFSASDVDTATECIKKIAQYPVTTLPLGIVTVTLSGYDPEVAEKISKYCKASSVYVRSI KIPIEELEDRVFVNCNTSITWVEGTVGTLLSDITRLDLGKRILDPRGIYRCNESTVQVHYRMC b03_lxPr_ems_ferrM_4999_000000030_0001_4_6_57_63_P_._ems_ferrC_582_0001_0001_0001_14_crosslinked
SFIICEVPDPELAERVAKKVGVPVTHGEDGRVQILVHSPEQAEELRRLLGVPCQEFG KIPIEELEDRVFVNCNTSITWVEGTVGTLLSDITRLDLGKRILDPRGIYRCNESTVQVHYRMC FerrR1R2_emsferr_fer_b0090_0037_0004_1_000000008_0001_0001_0001_crosslinked_4
DCSVVLLSVDPREAETAARLVNARVDILNNTFVLIILDDSKLKEAWKYIHKAGGKVIVLCS KIPIEELEDRVFVNCNTSITWVEGTVGTLLSDITRLDLGKRILDPRGIYRCNESTVQVHYRMC b03_lxPr_ems_ferrM_1761_000000008_0001_27_29_34_36_P_._ems_ferrM_4658_0002_0001_0001_0001_0001_10_crosslinked
TVVQIEVDDPEEVRIVKELAGVPVDEIENGGKLFLVLNFPSPEDVERLLELIRELGLGVIVIIRG KIPIEELEDRVFVNCNTSITWVEGTVGTLLSDITRLDLGKRILDPRGIYRCNESTVQVHYRMC FerrR1R2_emsferr_fer_b0021_0022_0004_000000000_0001_0001_0009
GEVSIVVRGPDPERIKELAKELGVPLMPTGGGQFFLALPGLSEEEVEEVARKLGIPLFVLTVP KIPIEELEDRVFVNCNTSITWVEGTVGTLLSDITRLDLGKRILDPRGIYRCNESTVQVHYRMC FerrR1R2_emsferr_fer_b0252_0019_0001_000000003_0001_0001_0006
PVFLLLRVKTDLSLLEKAARLAGVKIVVHNGEAVFIVVDSEELAKLVTELAQRLVNNVRWQIWK KIPIEELEDRVFVNCNTSITWVEGTVGTLLSDITRLDLGKRILDPRGIYRCNESTVQVHYRMC Attempt1_ems_ferrM_5703_000000047_0001_0001_0004
NVFCVIHDVDPRIVKTAIKIAGYDVIVITRGRFVAVLVKSPEAAKIIKKVVESYGARVQCLI KIPIEELEDRVFVNCNTSITWVEGTVGTLLSDITRLDLGKRILDPRGIYRCNESTVQVHYRMC NewR1_ems_ferrM_2887_000000019_0001_0001_0006_crosslinked_2
GFVLIKDVDPRIAKTLAKLVNCIVVFSSEGNHVVVAILCEDPEKAKQLYKLAQKIGVPVQVVD KIPIEELEDRVFVNCNTSITWVEGTVGTLLSDITRLDLGKRILDPRGIYRCNESTVQVHYRMC NewR1_ems_ferrM_2171_0001_000000049_0001_0001_0005_crosslinked_3
IEVFILCNAPEQAELVFKLVNAQRFATIDNRQFAILVQVTSEEQMERIRRAAQKANCFVVYRE KIPIEELEDRVFVNCNTSITWVEGTVGTLLSDITRLDLGKRILDPRGIYRCNESTVQVHYRMC NewR1_ems_ferrM_5719_0001_000000002_0001_0001_0006_crosslinked_2
TFILVQCEGGDPRLAELIVKELGPPRRVIRVEGGAIAIFIHGGDPEEVKRILKELAEKLGIPCRVDHG KIPIEELEDRVFVNCNTSITWVEGTVGTLLSDITRLDLGKRILDPRGIYRCNESTVQVHYRMC FerrR1R2_emsferr_fer_b0067_0036_0004_000000054_0001_0001_0004_crosslinked_2
GLLFVLVKGVDPELLREVAKRLGVPVKVHEGPGGQVIVIVRGGDPEELERLLREEGGPPRIEVVVTG KIPIEELEDRVFVNCNTSITWVEGTVGTLLSDITRLDLGKRILDPRGIYRCNESTVQVHYRMC FerrR1R2_emsferr_fer_b0012_0010_0008_000000023_0001_0001_0009
GLLIACHVPDPDLIEEARELLGAPDIRRSGGNFFIIVQVPDPEEAREILRKIEELLGVPCVLIEW KIPIEELEDRVFVNCNTSITWVEGTVGTLLSDITRLDLGKRILDPRGIYRCNESTVQVHYRMC FerrR1R2_emsferr_fer_b0020_0011_0007_1_000000010_0001_0001_0005_crosslinked_0
EQLFVFCEVPDPELARRLAELLGPPRIQENRGPGGRVYLVLPGVDPEEAKEVAKKLGVPCIITTHG KIPIEELEDRVFVNCNTSITWVEGTVGTLLSDITRLDLGKRILDPRGIYRCNESTVQVHYRMC FerrR1R2_emsferr_fer_b0025_0045_0001_1_000000041_0001_0001_0004_crosslinked_2
PECFVALNGLSPEVKKELEELLGVPVTTTRDGGKTQVFFSGVSPEQAELVREIAERAGVPVFILCNG KIPIEELEDRVFVNCNTSITWVEGTVGTLLSDITRLDLGKRILDPRGIYRCNESTVQVHYRMC FerrR1R2_emsferr_fer_b0025_0032_0009_000000021_0001_0001_0004_crosslinked_2
GQVAVNIEGGDPELVKRLAKELGAPVWENPGGNVFVLVPGVSPEELKELFEKLIPGPIRIVPVG KIPIEELEDRVFVNCNTSITWVEGTVGTLLSDITRLDLGKRILDPRGIYRCNESTVQVHYRMC FerrR1R2_emsferr_fer_b0057_0002_0003_1_000000001_0001_0001_0009
SAFVVHGDDPEVAERIAREGPGIRLTRNGGEVVLVLIGPDPEELRRLAEEFVRRVGRGQIIRFE KIPIEELEDRVFVNCNTSITWVEGTVGTLLSDITRLDLGKRILDPRGIYRCNESTVQVHYRMC FerrR1R2_emsferr_fer_b0096_0020_0008_000000001_0001_0001_0009
TEVFLLVRVDDPRIADTLRKLVKVDRVVTRGKDVFLRVTGASPELSKLAKSVGAPVQLIIW KIPIEELEDRVFVNCNTSITWVEGTVGTLLSDITRLDLGKRILDPRGIYRCNESTVQVHYRMC NewR1_ems_ferrM_2718_000000025_0001_0001_0003
PEVFVLLRNADPRAAKYIKDWVGNAILITLPGNQYIILVHGVSQSIVETLARQLGVKVDVRQH KIPIEELEDRVFVNCNTSITWVEGTVGTLLSDITRLDLGKRILDPRGIYRCNESTVQVHYRMC NewR1R2_ems_ferrM_2743_000000032_0001_0001_0001
GELFCLVEGGSPELREELKKLGVTLVRSGGQLTIKVKDPEKAKEVLKRLREKLGLPFTCVEWD KIPIEELEDRVFVNCNTSITWVEGTVGTLLSDITRLDLGKRILDPRGIYRCNESTVQVHYRMC FerrR1R2_emsferr_fer_b0057_0058_0009_000000035_0001_0001_0009_crosslinked_3
GILIFVIVTTPELLERVKELCKKLGIPVKEWGGQVILCYGDSPSLEELLELLKRDPGFQVLRLTV KIPIEELEDRVFVNCNTSITWVEGTVGTLLSDITRLDLGKRILDPRGIYRCNESTVQVHYRMC FerrR1R2_emsferr_fer_b0133_0007_0009_000000016_0001_0001_0005_crosslinked_2
DYILLLKVDDVHTASKLVKEAVPSCDVVTLGDGEVFVLCKSSELVERVVRYAKPREWRVFEV KIPIEELEDRVFVNCNTSITWVEGTVGTLLSDITRLDLGKRILDPRGIYRCNESTVQVHYRMC NewR1_ems_ferrM_914_000000002_0001_0001_0003_crosslinked_2
GAVVIACEGGTPELVELLKELVPDVRVQHDGGFIFVQIPGGTPEVLEEIRRLAKERGVTCVVRIE KIPIEELEDRVFVNCNTSITWVEGTVGTLLSDITRLDLGKRILDPRGIYRCNESTVQVHYRMC FerrR1R2_emsferr_fer_b0052_0053_0003_000000014_0001_0001_0005_crosslinked_0
GVFVVIRVPGNPETFEKVVKEIIGGVKIFRLEGGGVQIAVLVPDPDLVEEAVRKAAEEAGPGVRVDIQR KIPIEELEDRVFVNCNTSITWVEGTVGTLLSDITRLDLGKRILDPRGIYRCNESTVQVHYRMC FerrR1R2_emsferr_fer_b0037_0039_0002_1_000000025_0001_0001_0001
TAVAFSFSCPEAAKYVASLLNANVIHSGNNVFVFVRDIDPTQQEQVKKIAKKLGCEVRIVEFG KIPIEELEDRVFVNCNTSITWVEGTVGTLLSDITRLDLGKRILDPRGIYRCNESTVQVHYRMC NewR1_ems_ferrM_1682_000000039_0001_0001_0009_crosslinked_1
GFILLRVSDERQARLVAKLAGARCVLITENGDIVVACKLDDKDALEKAAKLANIERFQVVP KIPIEELEDRVFVNCNTSITWVEGTVGTLLSDITRLDLGKRILDPRGIYRCNESTVQVHYRMC NewR1_ems_ferrM_2920_0002_000000007_0001_0001_0003_crosslinked_1
SQCLVLVKSDFEEISKLFKSANVDVTVLQNGDTYFIVIRIKTEKAEKICRELSKSEKVIVFVH KIPIEELEDRVFVNCNTSITWVEGTVGTLLSDITRLDLGKRILDPRGIYRCNESTVQVHYRMC NewR1R2_ems_ferrM_5611_000000000_0001_0001_0004_crosslinked_5
SVFILVHVDDPDKAKKIAESCLKDVIVIIKDNRTVFIEVKDPNAAKLCSELVKRLGAKRVHLWS KIPIEELEDRVFVNCNTSITWVEGTVGTLLSDITRLDLGKRILDPRGIYRCNESTVQVHYRMC NewR1_ems_ferrM_6653_000000002_0001_0001_0009_crosslinked_2
PLELLIVVGLSPEEAKELAKLLGVKQIFRFGGHIVLAVEVDNPEEVEKLEEIARKFVPGVWIQVHRR KIPIEELEDRVFVNCNTSITWVEGTVGTLLSDITRLDLGKRILDPRGIYRCNESTVQVHYRMC FerrR1R2_emsferr_fer_b0026_0004_0010_1_000000024_0001_0001_0009
GTVFVVIHGGDPRLVELAEEILGVPVIIVRLPGGQLAVVFPGVSPEEVEEALRRAGIPRFQVNRVG KIPIEELEDRVFVNCNTSITWVEGTVGTLLSDITRLDLGKRILDPRGIYRCNESTVQVHYRMC FerrR1R2_emsferr_fer_b0252_0052_0004_1_000000050_0001_0001_0004
GQLALRVKNEELAEELRKKGPGITVIVWGGKEIFVLIVGGSPEELEELARELGPDYIVRIG KIPIEELEDRVFVNCNTSITWVEGTVGTLLSDITRLDLGKRILDPRGIYRCNESTVQVHYRMC FerrR1R2_emsferr_fer_b0090_0132_0003_000000048_0001_0001_0005
PEIACALKGISPELVEELERIAGVPVVRQRDGGTLQVYFFGVSPEQVEEIRRLAEEHGIPVDCWTNE KIPIEELEDRVFVNCNTSITWVEGTVGTLLSDITRLDLGKRILDPRGIYRCNESTVQVHYRMC FerrR1R2_emsferr_fer_b0025_0032_0004_000000029_0001_0001_0003_crosslinked_1
PVQFLILVPDPEVVKECVREAGVPTDIRENGGIFVILKGPDPEKIREAIEKCAKELGIPVIVYRQRG KIPIEELEDRVFVNCNTSITWVEGTVGTLLSDITRLDLGKRILDPRGIYRCNESTVQVHYRMC FerrR1R2_emsferr_fer_b0072_0050_0004_000000043_0001_0001_0003_crosslinked_3
GLVAIVLRGPDPELVRRFEELLGVPVITHGGKEFFFLLQDPDPEELRRLVEEVSKELGVPVIVVIIG KIPIEELEDRVFVNCNTSITWVEGTVGTLLSDITRLDLGKRILDPRGIYRCNESTVQVHYRMC FerrR1R2_emsferr_fer_b0027_0020_0008_000000022_0001_0001_0004
IRCFIVVNAPEQAELVFKLVNAQKYWTFDNRQFAISVQVTSEEQMERIRRAAQKANAKVVCQE KIPIEELEDRVFVNCNTSITWVEGTVGTLLSDITRLDLGKRILDPRGIYRCNESTVQVHYRMC NewR1_ems_ferrM_5719_0001_000000015_0001_0001_0009_crosslinked_3
PACAVVVHGEDESVRRALEWVKKYGAFVLKNGDQIFVFVQGASPEWAKTVKKLANVELRWFCWE KIPIEELEDRVFVNCNTSITWVEGTVGTLLSDITRLDLGKRILDPRGIYRCNESTVQVHYRMC NewR1_ems_ferrM_990_000000027_0001_0001_0003_crosslinked_3
GAISIWLWGPDPERCKEVAEKASPHVIVFKLGGRINVYINGGDPELAKKLAKECGVDGIKVSTFP KIPIEELEDRVFVNCNTSITWVEGTVGTLLSDITRLDLGKRILDPRGIYRCNESTVQVHYRMC FerrR1R2_emsferr_fer_b0115_0040_0006_000000007_0001_0001_0004_crosslinked_0
GTVFVNVEIPDPEVAEELARLLGVPIRRVGGWFFLVIQGGDPEEVRRIAEKLGVPVRVFTTG KIPIEELEDRVFVNCNTSITWVEGTVGTLLSDITRLDLGKRILDPRGIYRCNESTVQVHYRMC FerrR1R2_emsferr_fer_b0072_0091_0001_1_000000025_0001_0001_0006
SQVFLLVKGCDPRLVKLVKKVYPEVIVVELPGNQFAFHLDDPNKAKSASKIVKCESWQIITHP KIPIEELEDRVFVNCNTSITWVEGTVGTLLSDITRLDLGKRILDPRGIYRCNESTVQVHYRMC NewR1R2_ems_ferrM_1386_0002_000000016_0001_0001_0004_crosslinked_5
KSVFVLVQSSDPDTLSEIVKKAAQGIVVISDGSVALLVHSDSFKNAVKIVRKLGIHVDWRTRE KIPIEELEDRVFVNCNTSITWVEGTVGTLLSDITRLDLGKRILDPRGIYRCNESTVQVHYRMC NewR1R2_ems_ferrM_1364_0002_000000000_0001_0001_0003
GSVVVFVAGGDPELVREAAKECGVPHVNEGPDGLVVLVVRGVDPEELRRCLKELVGVPAVQVLHFD KIPIEELEDRVFVNCNTSITWVEGTVGTLLSDITRLDLGKRILDPRGIYRCNESTVQVHYRMC FerrR1R2_emsferr_fer_b0027_0061_0010_000000004_0001_0001_0003_crosslinked_5
DEVICLGPDPELLKELAKLLGAPLLKFGPGHILLNVKVPDEEEVKRIIEELAKELGVPVKCHTG KIPIEELEDRVFVNCNTSITWVEGTVGTLLSDITRLDLGKRILDPRGIYRCNESTVQVHYRMC FerrR1R2_emsferr_fer_b0001_0032_0007_000000028_0001_0001_0005_crosslinked_0
GVVFLVIEGGTEEQVKEIEKRIGVPLFIHRNGGKIAVLVQGPDPERLEELLKKAAGVPGVRLFVIG KIPIEELEDRVFVNCNTSITWVEGTVGTLLSDITRLDLGKRILDPRGIYRCNESTVQVHYRMC FerrR1R2_emsferr_fer_b0072_0068_0010_000000000_0001_0001_0009
DTIFCLIQGDSPYAKELIEELGPPRIFKDGGQIALVVHGGDPELVRELVEEVHKRAGVPIDCRVHR KIPIEELEDRVFVNCNTSITWVEGTVGTLLSDITRLDLGKRILDPRGIYRCNESTVQVHYRMC FerrR1R2_emsferr_fer_b0012_0084_0003_000000036_0001_0001_0009_crosslinked_0
PYSVAVVVDDYQTVKELLSKVAQVRRVQVNEWNGKYFILFEDLDVKKAEKVAREIGANVIIQTE KIPIEELEDRVFVNCNTSITWVEGTVGTLLSDITRLDLGKRILDPRGIYRCNESTVQVHYRMC Attempt1_ems_ferrM_4633_000000046_0001_0001_0001
DIFVEVDDYRLVEKAAKLAGVQRVDTLKSGDKYFVLLRGADPKLLSTLLKQLVPDARWFVQ KIPIEELEDRVFVNCNTSITWVEGTVGTLLSDITRLDLGKRILDPRGIYRCNESTVQVHYRMC NewR1_ems_ferrM_4528_000000026_0001_0001_0009
SQLLFNVGGTEEVERLEEELRRLGADVHRDGGDVFIVLRGGDPEERRRIRELFPGVPVYEQD KIPIEELEDRVFVNCNTSITWVEGTVGTLLSDITRLDLGKRILDPRGIYRCNESTVQVHYRMC FerrR1R2_emsferr_fer_b0126_0020_0007_000000024_0001_0001_0009
KVQVLVRDKRDNKTTTFTFDDPTEAHRYAKKLGEEIGCRVDITTWDHDNYFVFCV KIPIEELEDRVFVNCNTSITWVEGTVGTLLSDITRLDLGKRILDPRGIYRCNESTVQVHYRMC NewR1_ems_bGM_232_0001_000000000_0001_0001_0009_crosslinked_2
CSILFSFGGISPEEAEELARAVGVPVLIQEKGGRLHVLIFVDSPEQRERLEKVARELGVPVEERTGC KIPIEELEDRVFVNCNTSITWVEGTVGTLLSDITRLDLGKRILDPRGIYRCNESTVQVHYRMC FerrR1R2_emsferr_fer_b0025_0012_1_0010_000000033_0001_0001_0005_crosslinked_0
STVAIEIDDETFADILRKLVGHVNIITIDNRKWFILVKGKPEVAKKVAKSNNARVNQVD KIPIEELEDRVFVNCNTSITWVEGTVGTLLSDITRLDLGKRILDPRGIYRCNESTVQVHYRMC NewR1_ems_ferrM_6224_0001_000000006_0001_0001_0009
PECWVLLVDADPTAVRKLAESYNVRVDTLNNRFVLLRGVEPEVAKKIAKIAGVSIVVIRCDY KIPIEELEDRVFVNCNTSITWVEGTVGTLLSDITRLDLGKRILDPRGIYRCNESTVQVHYRMC NewR1_ems_ferrM_2325_0001_000000039_0001_0001_0004_crosslinked_3
KYFCTLTVDDVHTASKLVKEAVPSANVITNGDGFVVVVLDSSELVERVVRYAKPRRWQCVER KIPIEELEDRVFVNCNTSITWVEGTVGTLLSDITRLDLGKRILDPRGIYRCNESTVQVHYRMC Attempt1_ems_ferrM_914_000000014_0001_0001_0003_crosslinked_0
GRCVVVFIGGDPEEIRRLAEELGLPVKTTRRGGTETIVLVSGGDPELIKRVIKLIGVPQVFVFCHE KIPIEELEDRVFVNCNTSITWVEGTVGTLLSDITRLDLGKRILDPRGIYRCNESTVQVHYRMC FerrR1R2_emsferr_fer_b0010_0054_0001_000000021_0001_0001_0001_crosslinked_4
CTVQIFINVPDPELARELAEKLGVRSRWTNGGKDVFIVVTGGDPERIREIKELLERLGIPVVVRCEG KIPIEELEDRVFVNCNTSITWVEGTVGTLLSDITRLDLGKRILDPRGIYRCNESTVQVHYRMC FerrR1R2_emsferr_fer_b0025_0007_0004_1_000000001_0001_0001_0005_crosslinked_3
GQVVLLFEGPDPEKIRELVRRKLGVPHVTEQGGKVFVVVTGLSEEEVKRIAEELGIPVTVFGG KIPIEELEDRVFVNCNTSITWVEGTVGTLLSDITRLDLGKRILDPRGIYRCNESTVQVHYRMC FerrR1R2_emsferr_fer_b0082_0007_0010_1_000000004_0001_0001_0005
GTALFVVIDDPELLKLARELVGPDQTFHFGGHVVLIVEGGDPELLEEIRELAEELGLPVWLQEHRE KIPIEELEDRVFVNCNTSITWVEGTVGTLLSDITRLDLGKRILDPRGIYRCNESTVQVHYRMC FerrR1R2_emsferr__wRegister_mini_set2_0924_fer_b0116_0004_0002_000000021_0001_0001_0003
TQVILIVRGGSPEQVEEVERILGVPVTVREDGGRRIFVLIRGVSPEEVEEAAKLAGIPEFSIREL KIPIEELEDRVFVNCNTSITWVEGTVGTLLSDITRLDLGKRILDPRGIYRCNESTVQVHYRMC FerrR1R2_emsferr__set4ferrBB_set4.2_fer_d2002_0010_0009_000000037_0001_0001_0004
GEVFIALNGGTPSLEEVVERLRKKGVPCWVYKRGGRQVFILCRGGDPEEVEKLLREEVGPDHVQVIEW KIPIEELEDRVFVNCNTSITWVEGTVGTLLSDITRLDLGKRILDPRGIYRCNESTVQVHYRMC FerrR1R2_emsferr_fer_b0037_0034_0001_000000000_0001_0001_0004_crosslinked_2
TQVNVQCRGGNPELIEEVAKEAGVPVRVNGGLVFLVVHDPERVRKLLEELGIPCKVIGGG KIPIEELEDRVFVNCNTSITWVEGTVGTLLSDITRLDLGKRILDPRGIYRCNESTVQVHYRMC FerrR1R2_emsferr_fer_b0027_0034_0010_000000038_0001_0001_0004_crosslinked_0
LTEVVISVSDYRAAEEVAKRCQVEVQVFKFGDIYVITLAGATPECSELFKRLYPSANVRVHTT KIPIEELEDRVFVNCNTSITWVEGTVGTLLSDITRLDLGKRILDPRGIYRCNESTVQVHYRMC NewR1R2_ems_ferrM_1370_000000012_0001_0001_0003_crosslinked_4
GTVFVFIHGGDPRLCELIAEVLGVPVLCVELPGGQFAVVFPGVSPEEVEEALKEAGVPSFQVVTTG KIPIEELEDRVFVNCNTSITWVEGTVGTLLSDITRLDLGKRILDPRGIYRCNESTVQVHYRMC FerrR1R2_emsferr_fer_b0252_0052_0007_000000030_0001_0001_0006_crosslinked_0
DEKEERIKELLRSCGIPPRAIRWLLRFLKHALEANDPDALEAALRLVEELCGDPELVKEIEELLR KIPIEELEDRVFVNCNTSITWVEGTVGTLLSDITRLDLGKRILDPRGIYRCNESTVQVHYRMC same_b03_lxH_HHH_eva_0379_000000032_0001_12_20_H_._b8d27929705bc86fd797ac9538464bad_0001_0001_0001_2_4_-_b56e5bc28bf23b320f1712b430e9228f_0001_0001_0001_0001_67_crosslinked
SEVFVICRNIDPKDAEKLARNVNAETWVVKDNTLWLVGADPTKVEELAKKMGVSCFVWENP KIPIEELEDRVFVNCNTSITWVEGTVGTLLSDITRLDLGKRILDPRGIYRCNESTVQVHYRMC NewR1_ems_ferrM_7339_0001_000000010_0001_0001_0003_crosslinked_0
TRVNIFVHVDDPELAEEVAKKVGLPLKIVKSGGQVFVNVAGPDPELIKLFIRLLGFPVIIHTWG KIPIEELEDRVFVNCNTSITWVEGTVGTLLSDITRLDLGKRILDPRGIYRCNESTVQVHYRMC FerrR1R2_emsferr_fer_b0025_0020_0002_1_000000057_0001_0001_0009
TQVLLINVPPEVVKQIASIVQATVILVTSNNTLIFVVLKNVDPKVAKDLGRTYNVTVHIFP KIPIEELEDRVFVNCNTSITWVEGTVGTLLSDITRLDLGKRILDPRGIYRCNESTVQVHYRMC b03_lxPr_ems_ferrM_4184_000000021_0001_2_4_32_36_P_._ems_ferrM_3621_0001_0001_0001_0001_0001
HQIVVIGDDPELLKLFLKLVGPPLVFTQENGGRLIVFLRGGDPERAKEVAELVGLPVEIHG KIPIEELEDRVFVNCNTSITWVEGTVGTLLSDITRLDLGKRILDPRGIYRCNESTVQVHYRMC FerrR1R2_emsferr_fer_b0105_0016_0005_1_000000044_0001_0001_0003
SNVFVVVPPTPEVEEAIKELRKLGVPCIEWKIGGQVIVVCQGISPEEVERVLKELGVPVDVRENG KIPIEELEDRVFVNCNTSITWVEGTVGTLLSDITRLDLGKRILDPRGIYRCNESTVQVHYRMC FerrR1R2_emsferr_fer_b0036_0011_0003_000000036_0001_0001_0005_crosslinked_1
TDVFCIVNVDDPELAEEVAKKVGLPLYIIKRGGKVQVIVVGPDPELIKLFIRLLGFPVDCHTTG KIPIEELEDRVFVNCNTSITWVEGTVGTLLSDITRLDLGKRILDPRGIYRCNESTVQVHYRMC FerrR1R2_emsferr_fer_b0025_0020_0002_1_000000038_0001_0001_0004_crosslinked_5
FVLVRLKDADPRVATEVVKRFNVIVYVQQDGDTVQLVLDNVSDEIAKTAVKLANPNSWHVHTV KIPIEELEDRVFVNCNTSITWVEGTVGTLLSDITRLDLGKRILDPRGIYRCNESTVQVHYRMC NewR1_ems_ferrM_6178_000000006_0001_0001_0003
GQVQCEVGGGSPEEAEELARLLGVPVDIWEDGGRNIFLLFRGVSPEEVKEALEILGVPAICIGG KIPIEELEDRVFVNCNTSITWVEGTVGTLLSDITRLDLGKRILDPRGIYRCNESTVQVHYRMC FerrR1R2_emsferr_fer_b0022_0034_0004_000000000_0001_0001_0009_crosslinked_2
LLVAIVLYNQSPEAAKRVQKLKPRVTIVTSLGTIFILIKDATKEVSEGASKWANADKLIVIVHE KIPIEELEDRVFVNCNTSITWVEGTVGTLLSDITRLDLGKRILDPRGIYRCNESTVQVHYRMC NewR1_ems_ferrM_2929_0002_000000018_0001_0001_0003
SELEELLERLERTGDPRLFRRLLEVLSELWHRGDPDARKLLRILFECRERGVPPEECVKVLRRAP KIPIEELEDRVFVNCNTSITWVEGTVGTLLSDITRLDLGKRILDPRGIYRCNESTVQVHYRMC different-abego_Bundle_043a6b9801102273564b0a572f92b1e0_0001_000000019_0001_0001_0_2_-_78f4965e3b0e15dfbdf31e37d3b59008_0001_0001_0001_0001_61_crosslinked
EQIMVHAEDPELLKELAKCLGGVFVQTHGGKEVFVLVTDDPEEVEKCARELGIPVNTVG KIPIEELEDRVFVNCNTSITWVEGTVGTLLSDITRLDLGKRILDPRGIYRCNESTVQVHYRMC FerrR1R2_emsferr_fer_b0105_0007_0010_000000009_0001_0001_0004_crosslinked_1
GSVFCVIRTPDPEEVRRIEELLGAKHVYKFGGQVLVQVPGVSEEEVKKLLEELGVPVTCWG KIPIEELEDRVFVNCNTSITWVEGTVGTLLSDITRLDLGKRILDPRGIYRCNESTVQVHYRMC FerrR1R2_emsferr_fer_b0107_0018_1_0008_000000013_0001_0001_0009_crosslinked_4
RHVEVVILTPDPEECKELAKLAGTPLQTIEFPGGGRACFVEFPSEEEARRLIKESGLPVQVHVRG KIPIEELEDRVFVNCNTSITWVEGTVGTLLSDITRLDLGKRILDPRGIYRCNESTVQVHYRMC FerrR1R2_emsferr__set4ferrBB_set4.2_fer_d0655_0004_0004_000000006_0001_0001_0004_crosslinked_3
TFVLVEVKGADPSIAEEVAKEVNARVITHNGWVFLVGVDPSYAKKIEELFRKYGVESVRVFVI KIPIEELEDRVFVNCNTSITWVEGTVGTLLSDITRLDLGKRILDPRGIYRCNESTVQVHYRMC Attempt1_ems_ferrM_6524_000000007_0001_0001_0001
PEVQVFVAGIDPELVKKLEEILGKPVTRWRNGGDLFVAFSGVSPEQARLIEEIAKKNGIPVYVERAG KIPIEELEDRVFVNCNTSITWVEGTVGTLLSDITRLDLGKRILDPRGIYRCNESTVQVHYRMC FerrR1R2_emsferr_fer_b0025_0032_0005_1_000000012_0001_0001_0009
AHVVVDSKQEEVISRLAKQANVRCEIHKQERDITVILCEVKSEEASEILKRVSSYGAQVFVFF KIPIEELEDRVFVNCNTSITWVEGTVGTLLSDITRLDLGKRILDPRGIYRCNESTVQVHYRMC NewR1_ems_ferrM_1903_0001_000000006_0001_0001_0003_crosslinked_2
GECFIVIRGGTPSLEEVLKRFEKRGIPVYVHRQGGRQVLILFEGGDPEEIKELLEKEVGPDHIQVQCV KIPIEELEDRVFVNCNTSITWVEGTVGTLLSDITRLDLGKRILDPRGIYRCNESTVQVHYRMC FerrR1R2_emsferr_fer_b0037_0034_0005_1_000000005_0001_0001_0003_crosslinked_1
RHCEVWINTPDPEEVKELARVAGRPFQEWTFPGGGIYVAVEFPSEEEARRLIKELGLPVHLHCEG KIPIEELEDRVFVNCNTSITWVEGTVGTLLSDITRLDLGKRILDPRGIYRCNESTVQVHYRMC FerrR1R2_emsferr__set4ferrBB_set4.2_fer_d0655_0004_0002_000000029_0001_0001_0009_crosslinked_1
GQVIIVVRGGDPELVKECARRLGVPVLINGGFVLFRGVDPEEVEKCIKEILGPDRLRVWVQD KIPIEELEDRVFVNCNTSITWVEGTVGTLLSDITRLDLGKRILDPRGIYRCNESTVQVHYRMC FerrR1R2_emsferr_fer_b0119_0006_0002_000000039_0001_0001_0006_crosslinked_1
TEIFIVCRTDDPSVSEYLKSYGAVVYTNGKQIRVSHVSPEIAKKIETYCRRKGAKVQWRSNE KIPIEELEDRVFVNCNTSITWVEGTVGTLLSDITRLDLGKRILDPRGIYRCNESTVQVHYRMC NewR1R2_ems_ferrM_5659_0001_000000021_0001_0001_0004_crosslinked_4
GAVACVVEGGDPELVKEIAKKLGVDVLKDGGQIFILLQGGSPEEIRKLLEELSRRLGVPVICITWD KIPIEELEDRVFVNCNTSITWVEGTVGTLLSDITRLDLGKRILDPRGIYRCNESTVQVHYRMC FerrR1R2_emsferr_fer_b0012_0071_0010_000000042_0001_0001_0009_crosslinked_0
GIVSVVCDTDDPEVEKLLEEIAGQVITFRQPGGKLVIIVFLPDPEEAEKIREHLRKRFGIPCKVDTDG KIPIEELEDRVFVNCNTSITWVEGTVGTLLSDITRLDLGKRILDPRGIYRCNESTVQVHYRMC FerrR1R2_emsferr_fer_b0115_0052_0008_000000031_0001_0001_0001_crosslinked_0
GFILLRVSDERQARLVAKLAGARVVLITENGDIVVAIKLDDKDALEKAAKLANIERFQVVP KIPIEELEDRVFVNCNTSITWVEGTVGTLLSDITRLDLGKRILDPRGIYRCNESTVQVHYRMC NewR1_ems_ferrM_2920_0002_000000007_0001_0001_0003
GRIAVIVNTPDPEEVARILHELVGAPCRIHRIGGDLLVFCSGVSPEAIEEIKKLGIPVITFRVG KIPIEELEDRVFVNCNTSITWVEGTVGTLLSDITRLDLGKRILDPRGIYRCNESTVQVHYRMC FerrR1R2_emsferr_fer_b0085_0004_0004_1_000000039_0001_0001_0005_crosslinked_3
GEVSVVCHVPDPRLLEEFAKLLGVPQVIKFPGGHLLLILEVPSEEEAERLAKEVAEKLGLPCTVHVGG KIPIEELEDRVFVNCNTSITWVEGTVGTLLSDITRLDLGKRILDPRGIYRCNESTVQVHYRMC FerrR1R2_emsferr_fer_b0072_0033_0008_2_000000000_0001_0001_0003_crosslinked_4
GDVFVAVTGGDPEELRKLLEELAGVPVILITRGGQVFVLLDGPDPERLKEAARIVLELLGPPHFDVVTND KIPIEELEDRVFVNCNTSITWVEGTVGTLLSDITRLDLGKRILDPRGIYRCNESTVQVHYRMC FerrR1R2_emsferr__wRegister_mini_set2_0924_fer_b0312_0010_0001_000000030_0001_0001_0009
GAVFVVVEVPTPEEAEEIAKAVGVPVQEIGGQFILLLQGGDPEEVKKRVEEVAKKLGVPVIIIHFG KIPIEELEDRVFVNCNTSITWVEGTVGTLLSDITRLDLGKRILDPRGIYRCNESTVQVHYRMC FerrR1R2_emsferr__set4ferrBB_set4.2_fer_d0342_0015_0007_000000041_0001_0001_0006
RIQIILEVSDPRMVDLVRSTGAQINRDGDRWFLVVTIDDDEKAKEVYKTVEKAAQISVYLQEA KIPIEELEDRVFVNCNTSITWVEGTVGTLLSDITRLDLGKRILDPRGIYRCNESTVQVHYRMC NewR1R2_ems_ferrM_2935_0002_000000008_0001_0001_0003
GRVFVLLQSPDPEELVRRLKKLLGADRVFIVGGTVALELEVPTPEEAKRLAERAVKEHGPPADIRIEP KIPIEELEDRVFVNCNTSITWVEGTVGTLLSDITRLDLGKRILDPRGIYRCNESTVQVHYRMC FerrR1R2_emsferr__set4ferrBB_set4.2_fer_d0807_0018_0006_000000048_0001_0001_0009
GVVFVVCHGIDPEELKELERLIGVPVKIVRGPDGQVLIQIPGVSPEQVERAIKLIGPPRCIIVVNE KIPIEELEDRVFVNCNTSITWVEGTVGTLLSDITRLDLGKRILDPRGIYRCNESTVQVHYRMC FerrR1R2_emsferr_fer_b0027_0086_0006_1_000000017_0001_0001_0004_crosslinked_3
QIFCLIEGPNPEEIEKAAKELGLPVLTNSIGGKKTNVAVTGDDPELLKEVVRRLRERFGIPVICWSG KIPIEELEDRVFVNCNTSITWVEGTVGTLLSDITRLDLGKRILDPRGIYRCNESTVQVHYRMC FerrR1R2_emsferr_fer_b0110_0001_0009_000000045_0001_0001_0003_crosslinked_5
GISIMLEVPDPELVRELAERLGLPVFVHRDGGRIFVLVQGDDPELLREFLEILKRRGPGLNIIINEP KIPIEELEDRVFVNCNTSITWVEGTVGTLLSDITRLDLGKRILDPRGIYRCNESTVQVHYRMC FerrR1R2_emsferr_fer_b0101_0012_0001_000000018_0001_0001_0009
GKVSLICKVDDPEQLELLRRLLGLPVHTTEVPGGQVFLEVPGGTEEELEEAAERLGVPCDLKLWK KIPIEELEDRVFVNCNTSITWVEGTVGTLLSDITRLDLGKRILDPRGIYRCNESTVQVHYRMC FerrR1R2_emsferr_fer_b0207_0002_0005_000000000_0001_0001_0006_crosslinked_1
GVFVVCHVDDPEVEKLIKEIAEKLGLPFSVLRGGGIFILVQGGDPEKLREIVEEVKKLNPGARCVLV KIPIEELEDRVFVNCNTSITWVEGTVGTLLSDITRLDLGKRILDPRGIYRCNESTVQVHYRMC FerrR1R2_emsferr_fer_b0077_0058_0003_000000000_0001_0001_0009_crosslinked_2
NIQCFVVGGDPEEVKKIAKELGVPVSETRLPGGIRFVVVRGGDPEVLRELAERLGVPVFCLTG KIPIEELEDRVFVNCNTSITWVEGTVGTLLSDITRLDLGKRILDPRGIYRCNESTVQVHYRMC FerrR1R2_emsferr_fer_b0005_0024_0006_000000016_0001_0001_0006_crosslinked_0
SQVAIKVGDPRVEELLKELGVPCFTWRNGGELFLLCNDPEKVELAEELLKELGIPIRYVTIN KIPIEELEDRVFVNCNTSITWVEGTVGTLLSDITRLDLGKRILDPRGIYRCNESTVQVHYRMC FerrR1R2_emsferr_fer_b0141_0016_0006_1_000000001_0001_0001_0009_crosslinked_0
STHVFIYVPDPEAAKRCAKEAGVPVQKGDHGEVVIVVRTPEQEEIVRRCLEELGVPFQVFRFHI KIPIEELEDRVFVNCNTSITWVEGTVGTLLSDITRLDLGKRILDPRGIYRCNESTVQVHYRMC FerrR1R2_emsferr_fer_b0026_0011_0010_1_000000004_0001_0001_0009_crosslinked_3
TTVFCLIQGPNAEEAAKELVKLLGLPARIFRNGGTVALEVPGLSPELAEEVVREVSRRLGIPIDCLIWE KIPIEELEDRVFVNCNTSITWVEGTVGTLLSDITRLDLGKRILDPRGIYRCNESTVQVHYRMC FerrR1R2_emsferr_fer_b0087_0001_0003_000000008_0001_0001_0009_crosslinked_5
GRVLCSIAGGDPERVRKIAEKYGIPVRTTTYGGTETQIVVRGGDPELIERIAKEIGAPQIICFHVE KIPIEELEDRVFVNCNTSITWVEGTVGTLLSDITRLDLGKRILDPRGIYRCNESTVQVHYRMC FerrR1R2_emsferr_fer_b0010_0054_0005_000000000_0001_0001_0004_crosslinked_0
TDCFIVVKDYRYAKKIAETAGVDRVHIKQLPNNTYFVLVRVNNPEVVKLVEKLAQNVNLFCR KIPIEELEDRVFVNCNTSITWVEGTVGTLLSDITRLDLGKRILDPRGIYRCNESTVQVHYRMC NewR1_ems_ferrM_1519_000000030_0001_0001_0005_crosslinked_2
PLVVVILTNADPRAAKYCKDWVGTAKLTTQPGNQYIILVSGVSQSIVETCARQLGVTVVVRRT KIPIEELEDRVFVNCNTSITWVEGTVGTLLSDITRLDLGKRILDPRGIYRCNESTVQVHYRMC b03_lxPt_ems_ferrM_3293_000000054_0001_25_29_32_34_P_._ems_ferrM_2743_0001_0001_0001_21_crosslinked
SDCFVVIRGGDPELVKEAAKKLGVPVHIYTGPGGQIIVLLPGGDPELVRRMVEELGVPVDVRCHG KIPIEELEDRVFVNCNTSITWVEGTVGTLLSDITRLDLGKRILDPRGIYRCNESTVQVHYRMC FerrR1R2_emsferr__wRegister_mini_set2_0924_fer_b0117_0005_0004_000000011_0001_0001_0009_crosslinked_1
LCSILVTDADPKALKDLARSNNIEVQVFTFGTTVSVTLTDIDEKQCKTVAKLANASSVTVETL KIPIEELEDRVFVNCNTSITWVEGTVGTLLSDITRLDLGKRILDPRGIYRCNESTVQVHYRMC b03_lxPt_ems_ferrM_3512_000000011_0001_5_7_55_61_P_._ems_ferrM_5198_0002_0001_0001_0001_25_crosslinked
GFCIVQVEGGNVEEIAKILRELGFRVDISGGLVAVTGPDPEKIEKLLREIVKELGVPVRVQCVP KIPIEELEDRVFVNCNTSITWVEGTVGTLLSDITRLDLGKRILDPRGIYRCNESTVQVHYRMC FerrR1R2_emsferr_fer_b0059_0010_0010_000000000_0001_0001_0009_crosslinked_2
TVQVIIVNIDVRIVEKFVSKYNCTVTVSNNRLVIVTCDDPTAAKNLYKYAQKVGARVHIEST KIPIEELEDRVFVNCNTSITWVEGTVGTLLSDITRLDLGKRILDPRGIYRCNESTVQVHYRMC b15_lxPr_ems_ferrM_1492_0001_000000028_0001_26_28_33_35_P_._ems_ferrM_1144_0001_0001_1_0001_0001_41_crosslinked
PEFNVFVVGLDPELKEKLERLLGVPVVEWRQGGQTQVAFHGVSPELVEELRRLLEEYGVPFNVLKRD KIPIEELEDRVFVNCNTSITWVEGTVGTLLSDITRLDLGKRILDPRGIYRCNESTVQVHYRMC FerrR1R2_emsferr_fer_b0025_0032_0006_000000031_0001_0001_0004
PLYAVFIEGLDPRIVETIAQSNSKVTYQTLDNRFIIVTFRDSLYQELVKLARSHGARVVTQEVY KIPIEELEDRVFVNCNTSITWVEGTVGTLLSDITRLDLGKRILDPRGIYRCNESTVQVHYRMC NewR1_ems_ferrM_7142_0002_000000033_0001_0001_0006
TQIFVFVPGGDPELVKECAKIVGVPVQVNPYGPGRVDVAFELKNEEQLELLRRCLKELVPGRVIVIEHP KIPIEELEDRVFVNCNTSITWVEGTVGTLLSDITRLDLGKRILDPRGIYRCNESTVQVHYRMC FerrR1R2_emsferr_fer_b0010_0013_0006_1_000000051_0001_0001_0003_crosslinked_0
GDVFILIRGGDPRLVELLEECLGIPVIVIELPGGQVVVHIPGVSPEEVEECARKAGIPHFDVWTVG KIPIEELEDRVFVNCNTSITWVEGTVGTLLSDITRLDLGKRILDPRGIYRCNESTVQVHYRMC FerrR1R2_emsferr_fer_b0252_0052_0008_000000007_0001_0001_0004_crosslinked_1
KVAVVLLLDDIDRAESVAKSFNARIDVWNGKFVLVTVDSEELAKKIVEIVQPKQWVIFEA KIPIEELEDRVFVNCNTSITWVEGTVGTLLSDITRLDLGKRILDPRGIYRCNESTVQVHYRMC NewR1_ems_ferrM_4438_000000069_0001_0001_0001
RVEVFILCDDENVAKTVSKLAGVKEYHIFHSGDKIFLVLKFETPELAKRAQKVAQNCDVVVRSR KIPIEELEDRVFVNCNTSITWVEGTVGTLLSDITRLDLGKRILDPRGIYRCNESTVQVHYRMC NewR1_ems_ferrC_978_000000037_0001_0001_0001_crosslinked_1
GLVFCLVHGVSPEELEEAIKLAGPPHVRIHRQGGQVIIILRGEDPERLSELFVKALGPPHVVCIIT KIPIEELEDRVFVNCNTSITWVEGTVGTLLSDITRLDLGKRILDPRGIYRCNESTVQVHYRMC FerrR1R2_emsferr_fer_b0112_0002_0003_2_000000009_0001_0001_0004_crosslinked_1
THCAIQVPDPEEARELAKLLGVPLVEFPGGQIFIFIDDPEQERLAEEFGIPVECFG KIPIEELEDRVFVNCNTSITWVEGTVGTLLSDITRLDLGKRILDPRGIYRCNESTVQVHYRMC FerrR1R2_emsferr_fer_b0105_0020_0009_000000017_0001_0001_0009_crosslinked_0
GQLKCLVEVPDPELVRELEEELGVKDRFKHGGAVFLLVPGISEEEVEEISRKLGIPVICVG KIPIEELEDRVFVNCNTSITWVEGTVGTLLSDITRLDLGKRILDPRGIYRCNESTVQVHYRMC FerrR1R2_emsferr_fer_b0107_0018_1_0010_000000033_0001_0001_0003_crosslinked_0
GTCFVLIHGGDPRLLELIEEILGVPLTEVKLPGGQVAVEFPGVSPEEVEEALRRAGVPRFDVICWG KIPIEELEDRVFVNCNTSITWVEGTVGTLLSDITRLDLGKRILDPRGIYRCNESTVQVHYRMC FerrR1R2_emsferr_fer_b0252_0052_0005_1_000000005_0001_0001_0003_crosslinked_3
GTIVLFVPGVSPEQLEEARKAMGVPHIDHFGGEWSLVLLGGDPERVKEAKELLGVPVQELTFE KIPIEELEDRVFVNCNTSITWVEGTVGTLLSDITRLDLGKRILDPRGIYRCNESTVQVHYRMC FerrR1R2_emsferr_fer_b0072_0071_0001_1_000000010_0001_0001_0003
PFIVCHIDNEELAEIVSKLINVQTENKEDGKVVLFVIGVDPRKVTSIAKSVAPHARCSWL KIPIEELEDRVFVNCNTSITWVEGTVGTLLSDITRLDLGKRILDPRGIYRCNESTVQVHYRMC Attempt1_ems_ferrM_876_000000017_0001_0001_0004_crosslinked_3
VTVSIQLKVEEAAKNVEKVARSNGATVDILTRGDEFFVLVQTSDWRALKEIKKNIPWATIIFVG KIPIEELEDRVFVNCNTSITWVEGTVGTLLSDITRLDLGKRILDPRGIYRCNESTVQVHYRMC b15_lxPr_ems_ferrM_6793_000000002_0001_2_8_37_39_P_._ems_ferrM_2504_0001_0001_0001_0001
KAVFVTDADPESVRRIAKSVNARCFVLTNDNRKIFILCKVEDPTLAEIAWRLVKRLGVRVVLFY KIPIEELEDRVFVNCNTSITWVEGTVGTLLSDITRLDLGKRILDPRGIYRCNESTVQVHYRMC Attempt1_ems_ferrM_1251_000000005_0001_0001_0004_crosslinked_2
WVAIECDSPSAKEVWKYLHKVGYPVQIVSWDNKKYFVWVEATEIAKRVAKTYFPNCRIVEV KIPIEELEDRVFVNCNTSITWVEGTVGTLLSDITRLDLGKRILDPRGIYRCNESTVQVHYRMC NewR1_ems_ferrM_7012_000000002_0001_0001_0003_crosslinked_2
TCIRVEIRPPDPDTASKLAKEVGVLVQVHNGVVFILLCGLSPEQVTRIAREIASKIQAEVVVIS KIPIEELEDRVFVNCNTSITWVEGTVGTLLSDITRLDLGKRILDPRGIYRCNESTVQVHYRMC b15_lxPt_HEEH_19836_000000049_0001_26_28_35_39_P_._ems_ferrC_513_0001_0001_0001_54_crosslinked
SSVTVVVSSWTPKFIELLKRLNVTCSFRTSGTKLLVICRNVDPRQVQDAARKANVTVKVHKD KIPIEELEDRVFVNCNTSITWVEGTVGTLLSDITRLDLGKRILDPRGIYRCNESTVQVHYRMC b03_lxPt_ems_ferrM_6553_0001_000000052_0001_4_6_35_37_P_._ems_ferrM_6270_0001_0002_0001_0001_29_crosslinked
SEVFLLCKGADPRLVKLVKKLYPQVIVVELPGNQFAFLVDDPNIAKSASKIVKAPRCQIIHWP KIPIEELEDRVFVNCNTSITWVEGTVGTLLSDITRLDLGKRILDPRGIYRCNESTVQVHYRMC NewR1R2_ems_ferrM_1386_000000059_0001_0001_0005_crosslinked_2
SQVFILIRVKNREEAKKCAKYANANVFVNGDQIAIVVNNPEIVKRVRKCAEELGVEYEFRQHD KIPIEELEDRVFVNCNTSITWVEGTVGTLLSDITRLDLGKRILDPRGIYRCNESTVQVHYRMC NewR1R2_ems_ferrM_3966_000000015_0001_0001_0004_crosslinked_2
GNVVVFVPDPEVARECAEKAGAPLLHFRGGGTGVVINGVDPEVARECAEKHGIPITIRTQP KIPIEELEDRVFVNCNTSITWVEGTVGTLLSDITRLDLGKRILDPRGIYRCNESTVQVHYRMC FerrR1R2_emsferr_fer_b0020_0019_0002_1_000000003_0001_0001_0001_crosslinked_6
TRIIVFCQGGDPEEARKAMEKIGPVTLRTQPLGTISVRVGGDEEEVRRLAEELARKLGVPCLVNVQG KIPIEELEDRVFVNCNTSITWVEGTVGTLLSDITRLDLGKRILDPRGIYRCNESTVQVHYRMC FerrR1R2_emsferr_fer_b0027_0060_0007_1_000000057_0001_0001_0009_crosslinked_1
SEVFVILHIDDPESVKKVLSSLNAIVIVIPGKRVIVLLKDVSKEQVSEAAKKAGVKRWQVVVHP KIPIEELEDRVFVNCNTSITWVEGTVGTLLSDITRLDLGKRILDPRGIYRCNESTVQVHYRMC Attempt1_ems_ferrC_562_000000024_0001_0001_0009
KVFCLIRIPRNVEELYKAAKSLGANVVLNGDVVLVEVDDERIVKTVVDVAKKLAGEVHFQCIHW KIPIEELEDRVFVNCNTSITWVEGTVGTLLSDITRLDLGKRILDPRGIYRCNESTVQVHYRMC NewR1_ems_ferrC_246_000000003_0001_0001_0004_crosslinked_0
TTYFILVEGADPNLVKKWASSLNAIVIVQQEGDAIQVAIRIDDYKRVQELAKIVNARVQVVKDG KIPIEELEDRVFVNCNTSITWVEGTVGTLLSDITRLDLGKRILDPRGIYRCNESTVQVHYRMC NewR1_ems_ferrM_5223_000000031_0001_0001_0006
SFCVVFIGGDPELVRRLAKKFGIPVSRGREGAVVLWGHDPELIRELLEELGLPVQELCFG KIPIEELEDRVFVNCNTSITWVEGTVGTLLSDITRLDLGKRILDPRGIYRCNESTVQVHYRMC FerrR1R2_emsferr_fer_b0141_0024_0005_000000013_0001_0001_0004_crosslinked_2
[truncated: 11,786,636 more chars]
