# Supplementary material for: Design of protein-binding proteins from the target structure alone
Source: Nature. 2022 Mar 24;605(7910):551–60. doi: 10.1038/s41586-022-04654-9 (PMC9117152; doi:10.1038/s41586-022-04654-9)
Supplement: Supplementary file 3 — Supplementary Code Design scripts and main pdb files. This compressed file is the main supplement and contains the following files: => cao_2021_protocol/ => design_models_final_combo_optimized/ => design_models_sequence/ => design_models_ssm_natives/ => ngs_analysis_scripts/ [file 41586_2022_4654_MOESM3_ESM.gz › supplemental_files/ngs_analysis_scripts/README_VALID_INPUT_FOR_ALL_SCRIPTS]

Can't figure out how to run one of our scripts? No worries, all of these commands ran for us.

# Estimate affinity keeping track of doubly-transformed cells

cd supplemental_files/ngs_analysis_scripts;
./estimate_affinity_from_ngs.py ../sorting_ngs_data/FGFR2/pooled_counts.list ../sorting_ngs_data/FGFR2/sorts.csv


# Estimate affinity without keeping track of doubly-transformed cells

cd supplemental_files/ngs_analysis_scripts;
./estimate_affinity_from_ngs.py ../sorting_ngs_data/FGFR2/pooled_counts.list ../sorting_ngs_data/FGFR2/sorts.csv --cell_copies_before_first_sort 0


# Color pdb by entropy from a single round of sorting (sort of a negative control if you don't trust these scripts...)

cd supplemental_files/ngs_analysis_scripts/ssm_stuff;
./color_pdb_by_entropy_simple.py ../../sorting_ngs_data/VirB8_ssm/pooled_counts.list bc2 ../../design_models_ssm_natives/VirB8_ssm/*.pdb


# Color pdb by entropy from a single round of sorting. But where that round was carefully chosen to match the binder SC50

cd supplemental_files/ngs_analysis_scripts/ssm_stuff;
./color_pdb_by_entropy.py ../../sorting_ngs_data/VirB8_ssm/pooled_counts.list ../../sorting_ngs_data/VirB8_ssm/sorts.csv ../../ngs_analysis/affinities/VirB8_ssm.sc ../../design_models_ssm_natives/VirB8_ssm/*.pdb


# Color pdb by entropy from multiple rounds of sorting using the SC50 values

cd supplemental_files/ngs_analysis_scripts/ssm_stuff;
./color_pdb_by_entropy.py ../../sorting_ngs_data/VirB8_ssm/pooled_counts.list ../../sorting_ngs_data/VirB8_ssm/sorts.csv ../../ngs_analysis/affinities/VirB8_ssm.sc ../../design_models_ssm_natives/VirB8_ssm/*.pdb --use_pseudo_entropies


# Create some SSM heatmaps

cd supplemental_files/ngs_analysis_scripts/ssm_stuff;
create_ssm_graphs.ipynb should already be good to go as long as your run it from that directory.


# Fast relax a structure to prepare for SSM validation (you'll have to adjust a path within the xml for your system)

cd supplemental_files/ngs_analysis_scripts/ssm_stuff;
$ROSETTA/bin/rosetta_scripts -s ../../design_models_ssm_natives/VirB8_ssm/ems_3hC_1642_000000001_0001.pdb -parser:protocol fast_cart_fastrelax.xml -beta_nov16 -nstruct 3


# Create unrelaxed versions of all SSM mutations as part of the ssm_validation procedure
#   (If you're actually doing validation. Make sure you relax the parent structure first)

cd supplemental_files/ngs_analysis_scripts/ssm_stuff;
./make_all_ssm_mutations.py ../../design_models_ssm_natives/VirB8_ssm/ems_3hC_1642_000000001_0001.pdb


# Relax individual SSM mutations created by make_all_ssm_mutations.py
#   (You'll have to make your own silent file for input here. This command technically won't run as is)

cd supplemental_files/ngs_analysis_scripts/ssm_stuff;
$ROSETTA/bin/rosetta_scripts -in:file:silent all_mutations.silent -parser:protocol fast_cart_fastrelax.xml -beta_nov16 -nstruct 3 -out:file:silent out.silent -out:file:silent_struct_type binary
