# Supplementary material for: Design of protein-binding proteins from the target structure alone
Source: Nature. 2022 Mar 24;605(7910):551–60. doi: 10.1038/s41586-022-04654-9 (PMC9117152; doi:10.1038/s41586-022-04654-9)
Supplement: Supplementary file 3 — Supplementary Code Design scripts and main pdb files. This compressed file is the main supplement and contains the following files: => cao_2021_protocol/ => design_models_final_combo_optimized/ => design_models_sequence/ => design_models_ssm_natives/ => ngs_analysis_scripts/ [file 41586_2022_4654_MOESM3_ESM.gz › supplemental_files/ngs_analysis_scripts/ssm_stuff/fast_cart_fastrelax.xml]

<ROSETTASCRIPTS>
    <SCOREFXNS>
        <ScoreFunction name="sfxn" weights="beta_nov16" />
        <ScoreFunction name="sfxn_none" weights="none" />
        <ScoreFunction name="sfxn_cart" weights="beta_nov16_cart" />
    </SCOREFXNS>
    <RESIDUE_SELECTORS>
        <Chain name="chainA" chains="A"/>
        <Chain name="chainB" chains="B"/>
        <Neighborhood name="interface_chA" selector="chainB" distance="14.0" />
        <Neighborhood name="interface_chB" selector="chainA" distance="14.0" />
        <And name="AB_interface" selectors="interface_chA,interface_chB" />
        <Not name="Not_interface" selector="AB_interface" />
        <And name="actual_interface_chA" selectors="AB_interface,chainA" />
        <And name="actual_interface_chB" selectors="AB_interface,chainB" />
        <And name="chainB_not_interface" selectors="Not_interface,chainB" />
        

        <And name="chainB_fixed" >
            <Or selectors="chainB_not_interface" />
        </And>
        <And name="chainB_not_fixed" selectors="chainB">
            <Not selector="chainB_fixed"/>
        </And>

    </RESIDUE_SELECTORS>
    

    <TASKOPERATIONS>        
        <ProteinInterfaceDesign name="pack_long" design_chain1="0" design_chain2="0" jump="1" interface_distance_cutoff="15"/>
        <InitializeFromCommandline name="init" />
        <IncludeCurrent name="current" />
        <ExtraRotamersGeneric name="ex1_ex2" ex1="1" ex2="1" />


        <OperateOnResidueSubset name="restrict_target_not_interface" selector="chainB_fixed">
            <PreventRepackingRLT/>
        </OperateOnResidueSubset>


    </TASKOPERATIONS>
    <MOVERS>
        <SwitchChainOrder name="chain1only" chain_order="1" />
        <SwitchChainOrder name="chain2only" chain_order="2" />

    </MOVERS>
    <FILTERS>

        <ScoreType name="total_score" scorefxn="sfxn" score_type="total_score" threshold="0" confidence="0" />
        <MoveBeforeFilter name="total_score_monomer" mover="chain1only" filter="total_score" confidence="0" />

        <MoveBeforeFilter name="total_score_target" mover="chain2only" filter="total_score" confidence="0" />

        <Ddg name="ddg_no_repack"  threshold="-10" jump="1" repeats="1" repack="0" confidence="0" scorefxn="sfxn" />
    </FILTERS>
    <MOVERS>
# The relax script is what makes this fast
# If you've somehow misplaced it, it should look like this
repeat %%nrepeats%%
ramp_repack_min 0.02  0.01     1.0 100
ramp_repack_min 0.250 0.01     0.5 100
ramp_repack_min 0.550 0.01     0.0 100
ramp_repack_min 1     0.00001  0.0 100
accept_to_best
endrepeat
# Those final 100s limit the number of minimizer steps
        <FastRelax name="FastRelax" scorefxn="sfxn_cart" repeats="3" batch="false" ramp_down_constraints="false" cartesian="true" bondangle="false" bondlength="false" min_type="dfpmin_armijo_nonmonotone" task_operations="current,restrict_target_not_interface,ex1_ex2" relaxscript="/home/bcov/co/longxing/PPI_paper/supplemental_files/ngs_analysis_scripts/ssm_stuff/fast_cart.wts" >
            <MoveMap name="MM"  >
                <Chain number="1" chi="true" bb="true" />
                <ResidueSelector selector="chainB_fixed" chi="false" bb="false" />
                <ResidueSelector selector="chainB_not_fixed" chi="true" bb="false" />
            </MoveMap>
        </FastRelax>

    </MOVERS>

    <APPLY_TO_POSE>
    </APPLY_TO_POSE>
    <PROTOCOLS>

        <Add mover="FastRelax" />

        <Add filter_name="ddg_no_repack" />
        <Add filter_name="total_score_monomer" />
        <Add filter_name="total_score_target" />
        <Add filter_name="total_score" />

    </PROTOCOLS>
    <OUTPUT scorefxn="sfxn_none" />
</ROSETTASCRIPTS>
