# Supplementary material for: Design of protein-binding proteins from the target structure alone
Source: Nature. 2022 Mar 24;605(7910):551–60. doi: 10.1038/s41586-022-04654-9 (PMC9117152; doi:10.1038/s41586-022-04654-9)
Supplement: Supplementary file 3 — Supplementary Code Design scripts and main pdb files. This compressed file is the main supplement and contains the following files: => cao_2021_protocol/ => design_models_final_combo_optimized/ => design_models_sequence/ => design_models_ssm_natives/ => ngs_analysis_scripts/ [file 41586_2022_4654_MOESM3_ESM.gz › supplemental_files/ngs_analysis_scripts/ssm_stuff/README]

The files you need to analyze your SSM results

The color_pdb_by_entropy scripts are for coloring your PDB by the entropy observed in the experimental data.
Use:
  color_pdb_by_entropy_simple.py -- If you just want to color your pdb from a single round
  color_pdb_by_entropy.py -- If you want to color your pdb taking into account all information
        -- Adding this flag: --use_pseudo_entropies will color your pdb using the computed SC50 value. This may give best results

create_ssm_graphs.ipynb will create SSM heatmaps similar to those found in the Extended Data


How to run the SSM validation procedure:

1. Run fast_cart_fastrelax.xml on your SSM parent designs. Typically 3 replicates are performed and the designs with the best
    score are used. Rename these designs back to their original names (delete the _0001)

A typical command might look like this:
   $ROSETTA/bin/rosetta_scripts -beta_nov16 -s parent_pdb.pdb -parser:protocol fast_cart_fastrelax.xml -nstruct 3

2. Produce all of the mutations by running make_all_ssm_mutations.py

A typical command might look like this:
   ./make_all_ssm_mutations.py relaxed_parent.pdb

Collect all the results by catting the produced silent files together. ( cat *.silent > collected.silent )


3. Run the ssm_relax_then_score.xml on all of the produced structures. Typically 3 replicates are performed for robust data

Borrowing some scripts from the cao_2021_protocol, this command could look like this.

echo "-beta_nov16" > validation.flags
mkdir validation_splits
cd validation_splits
silentsplitshuf ../collected.silent 100
cd ..
find $(pwd)/validation_splits -name '*.silent' > validation_splits.list

$CAO_2021_PROTOCOL/prepare_run.py -xml ssm_relax_then_score.xml -silent_list validation_splits.list -flags_file validation.flags -rosetta_scripts $ROSETTA/bin/rosetta_scripts -flags="-nstruct 3"


Collecting the scorefiles would then look like this:

cat ssm_relax_then_score/*/out.silent > ssm_relax_then_score_combined.silent
silentscorefile ssm_relax_then_score_combined.silent


4. You should ensure that you have run your experimental results through ngs_analysis_scripts/estimate_affinity_from_ngs.py


5. The final step to run the validation procedure just involves running ngs_analysis_scripts/ssm_stuff/ssm_validation.py . 
     Hopefully the inputs to that command are clear, here's what an example command could look like:

./ssm_validation.py ../../sorting_ngs_data/VirB8_ssm/pooled_counts.list ../../sorting_ngs_data/VirB8_ssm/sorts.csv ../../ngs_analysis/affinities/VirB8_ssm.sc ../../ngs_analysis/ssm_validation/ssm_relax_then_score_nstruct3.sc ../../design_models_ssm_natives/VirB8_ssm/*.pdb


6. Finally, in the output from that script, you will get a file with two important columns: p_rosetta and p_entropy. These are the
    validation metrics reported in the paper. We found that 1e-6 is a pretty good cutoff for deciding whether or not to call a structure "validated"
