# Supplementary material for: Design of protein-binding proteins from the target structure alone
Source: Nature. 2022 Mar 24;605(7910):551–60. doi: 10.1038/s41586-022-04654-9 (PMC9117152; doi:10.1038/s41586-022-04654-9)
Supplement: Supplementary file 3 — Supplementary Code Design scripts and main pdb files. This compressed file is the main supplement and contains the following files: => cao_2021_protocol/ => design_models_final_combo_optimized/ => design_models_sequence/ => design_models_ssm_natives/ => ngs_analysis_scripts/ [file 41586_2022_4654_MOESM3_ESM.gz › supplemental_files/ngs_analysis_scripts/ssm_stuff/ssm_relax_then_score.xml]

<ROSETTASCRIPTS>
    <SCOREFXNS>
        <ScoreFunction name="sfxn" weights="beta_nov16" />
        <ScoreFunction name="sfxn_cart" weights="beta_nov16_cart" />
        <ScoreFunction name="sfxn_none" weights="none" />
    </SCOREFXNS>
    <RESIDUE_SELECTORS>
        <Chain name="chainA" chains="A"/>
        <Chain name="chainB" chains="B"/>

        <ResiduePDBInfoHasLabel name="mutation_res" property="MUT" />

        <Neighborhood name="neighborhood" selector="mutation_res" include_focus_in_subset="true" distance="10"/>
        <Not name="not_neighborhood" selector="neighborhood" />

        # This is terrible
        # Want to minimize backbone for directional + (+- 3 residues) on chainA
        # Want to minimize chi for ^^ and directional on chain B

        <PrimarySequenceNeighborhood name="primary_near_mut" selector="mutation_res" lower="3" upper="3" />
        <Or name="fr_chi_min" selectors="neighborhood,primary_near_mut" />

        <And name="fr_bb_min" selectors="fr_chi_min,chainA" />

        <And name="fr_chi_not_bb_min" selectors="fr_chi_min">
            <Not selector="fr_bb_min" />
        </And>

        <Not name="not_any_min" selector="fr_chi_min" />

    </RESIDUE_SELECTORS>
    

    <TASKOPERATIONS>        
        <IncludeCurrent name="current" />
        <LimitAromaChi2 name="limitchi2" chi2max="110" chi2min="70" include_trp="True" />
        <ExtraRotamersGeneric name="ex1_ex2" ex1="1" ex2aro="1" />

        <OperateOnResidueSubset name="restrict_not_neighborhood" selector="not_neighborhood">
            <PreventRepackingRLT/>
        </OperateOnResidueSubset>

    </TASKOPERATIONS>
    <MOVERS>
        <SwitchChainOrder name="chain1only" chain_order="1" />
        <SwitchChainOrder name="chain2only" chain_order="2" />

    </MOVERS>
    <FILTERS>

        <ScoreType name="total_score" scorefxn="sfxn" score_type="total_score" threshold="0" confidence="0" />
        <MoveBeforeFilter name="total_score_monomer" mover="chain1only" filter="total_score" confidence="0" />

        <MoveBeforeFilter name="total_score_target" mover="chain2only" filter="total_score" confidence="0" />

        <Ddg name="ddg_no_repack"  threshold="-10" jump="1" repeats="1" repack="0" confidence="0" scorefxn="sfxn" />
    </FILTERS>
    <MOVERS>
        <FastRelax name="FastRelaxNeighborhood" scorefxn="sfxn_cart" repeats="1" batch="false" ramp_down_constraints="false" cartesian="true" bondangle="false" bondlength="false" min_type="dfpmin_armijo_nonmonotone" task_operations="restrict_not_neighborhood,limitchi2,ex1_ex2" relaxscript="/mnt/home/bcov/sc/scaffold_comparison/relax_scripts/fast_cart.wts">
            <MoveMap name="MM" >
                <ResidueSelector selector="not_any_min" chi="false" bb="false" />
                <ResidueSelector selector="fr_chi_not_bb_min" chi="true" bb="false" />
                <ResidueSelector selector="fr_bb_min" chi="true" bb="true" />
            </MoveMap>
        </FastRelax>

    </MOVERS>

    <APPLY_TO_POSE>
    </APPLY_TO_POSE>
    <PROTOCOLS>

        <Add mover="FastRelaxNeighborhood" />

        <Add filter_name="ddg_no_repack" />
        <Add filter_name="total_score_monomer" />
        <Add filter_name="total_score_target" />
        <Add filter_name="total_score" />


    </PROTOCOLS>
    <OUTPUT scorefxn="sfxn_none" />
</ROSETTASCRIPTS>
