# Supplementary material for: Design of protein-binding proteins from the target structure alone
Source: Nature. 2022 Mar 24;605(7910):551–60. doi: 10.1038/s41586-022-04654-9 (PMC9117152; doi:10.1038/s41586-022-04654-9)
Supplement: Supplementary file 3 — Supplementary Code Design scripts and main pdb files. This compressed file is the main supplement and contains the following files: => cao_2021_protocol/ => design_models_final_combo_optimized/ => design_models_sequence/ => design_models_ssm_natives/ => ngs_analysis_scripts/ [file 41586_2022_4654_MOESM3_ESM.gz › supplemental_files/ngs_analysis_scripts/ssm_stuff/relax_structures.ipynb]

# %% [code]
import os
import sys
import re
import random
import numpy as np
import pandas as pd
import math
import glob
import matplotlib
import matplotlib.pyplot as plt
import seaborn as sns
from collections import defaultdict
pd.options.display.max_colwidth = 1000

sys.path.append('/home/linnaan/lib/')
from libSlurm import make_submit_file

sys.path.append('/home/linnaan/software/')
from silent_tools import silent_tools

# %% [code]
original_seq = 'NEDIRRLLHEFYEALNRGDLDKAMELYHPAGRLTVNGREYHSRDEIREFLKHAIDANVRFEIDHIEIRGETVTVHATVHVRGGNLTFRVTEHWVFDPNNRVVEVHIHIRPP'

# %% [code]
script_dir = '/home/linnaan/software/analyze_ssm_bcov/'
work_dir = '/home/linnaan/wet_lab/NGS/FOL-SSM-1739/ssm_analysis_all/'

# %% [code]
PROTOCOL = f'/software/rosetta/latest/bin/rosetta_scripts.hdf5.linuxgccrelease -corrections::beta_nov16 ' + \
           f'-parser:protocol {script_dir}ssm_relax_then_score.xml -nstruct 3'
param = '/home/linnaan/ligands/FOL/FOL_classic_redo/FOL.params'
out = f'{work_dir}relax_all_silent_out'
os.makedirs(out,exist_ok=True)

cmd_list = []
for silent in glob.glob(f'{work_dir}validation_splites/*.silent'):
    name = silent.replace('.silent','')
    cmd = f'{PROTOCOL} -in:file:silent {silent} -extra_res_fa {param} -out:path:all {out} '+\
          f'-out:file:silent {name}_relax.silent'
    cmd_list.append(cmd)
fp = open(f'{work_dir}2_relax_all_cmd','w')
fp.write('\n'.join(cmd_list))
fp.close()

# %% [code]
make_submit_file(cmds=f'{work_dir}2_relax_all_cmd',
    submitfile=f'{work_dir}2_relax_all_cmd'+'submit.sh',
    queue='short',
    group_size=1,
    logsfolder='logs',
    cpus=1,
    mem='1g',
    limit_job_to100=False,
    needs_gpu=False)

# %% [code]
