# Supplementary material for: Design of protein-binding proteins from the target structure alone
Source: Nature. 2022 Mar 24;605(7910):551–60. doi: 10.1038/s41586-022-04654-9 (PMC9117152; doi:10.1038/s41586-022-04654-9)
Supplement: Supplementary file 3 — Supplementary Code Design scripts and main pdb files. This compressed file is the main supplement and contains the following files: => cao_2021_protocol/ => design_models_final_combo_optimized/ => design_models_sequence/ => design_models_ssm_natives/ => ngs_analysis_scripts/ [file 41586_2022_4654_MOESM3_ESM.gz › supplemental_files/ngs_analysis_scripts/ssm_stuff/create_ssm_graphs.ipynb]

# %% [code]
import os
import sys
import re
import random
import numpy as np
import pandas as pd
import math
import glob
import matplotlib
import matplotlib.pyplot as plt
import seaborn as sns
from collections import defaultdict
pd.options.display.max_colwidth = 1000

# %% [code]

# It is expected that your SSM sequences follow this pattern:
# <parent_name>__<seqpos>__<letter>
# <parent_name>__native


affinity_estimates_file = "../../ngs_analysis/affinities/FGFR2_ssm.sc"

# Sequences of SSM parent structures:
# Format:
#sequence description
sequences_file = "../../ngs_analysis/ssm_heatmaps/heatmap_sequence_files/FGFR2_ssm.seq"

# By default, this script plots the significant change in KD
# If you'd rather plot the data regardless of significance, set this True
collapse_confidence_intervals = True


############### Modifify above here ^^^ #######################


df = pd.read_csv(affinity_estimates_file, sep="\s+")
assert('kd_lb' in df.columns)
assert('kd_ub' in df.columns)
assert('low_conf' in df.columns)
assert('description' in df.columns)


sequences = {}
with open(sequences_file) as f:
    for line in f:
        line = line.strip()
        if ( len(line) == 0 ):
            continue
        sp = line.split()
        sequences[sp[1]] = sp[0]

print("Found %i proteins with sequences"%(len(sequences)))


# %% [code]

df['is_native'] = df['description'].str.contains("_+native$")
df['ssm_letter'] = "X"
df['ssm_seqpos'] = 0
df['ssm_parent'] = df['description'].str.replace("_+[0-9]+_+[A-Z]$", "").str.replace("_+native$", "")
df.loc[~df['is_native'], 'ssm_letter'] = df[~df['is_native']]['description'].str.extract("_+([A-Z])$", expand=True)[0]
df.loc[~df['is_native'], 'ssm_seqpos'] = df[~df['is_native']]['description']\
                                                                .str.extract("_+([0-9]+)_+[A-Z]$", expand=True)[0].astype(float)
if ( df['ssm_seqpos'].isnull().sum() > 0 ):
    print("These rows are not in the right format. Could not parse seqpos")
    print("They will be dropped from further calculation")
    print(df[df['ssm_seqpos'].isnull()]['description'])
    df = df[~df['ssm_seqpos'].isnull()].copy()
    
df['ssm_seqpos'] = df['ssm_seqpos'].astype(int)

print("SSM Sequence coverage:")

design_had_error = set()
for parent in sequences:
    seq = sequences[parent]
    total_ssm_size = 19*len(seq)
    
    subdf = df[df['ssm_parent'] == parent]
    
    found = len(subdf)
    
    if ( len(subdf) > 0 ):
        
        
        num_parents = subdf['is_native'].sum()
        found -= num_parents
        if ( num_parents == 0 ):
            print("!! Error !! No __native for %s"%parent)
            design_had_error.add(parent)
            continue
        if ( num_parents > 1 ):
            print("!! Error !! %i __native for %s"%(num_parents, parent))
            design_had_error.add(parent)
            continue
    else:
        design_had_error.add(parent)
    
    found = len(subdf)
    
    print("    %5i / %5i -- %2i%% -- %s"%(found, total_ssm_size, found/total_ssm_size*100, parent))

# %% [code]

cmap_size = 100
cmap_specials = 2
seismic = matplotlib.cm.get_cmap('seismic', cmap_size*2)

cmap = np.zeros((cmap_size*2+cmap_specials, 4))
cmap[:cmap_size*2] =  seismic(np.linspace(0, 1, cmap_size*2))

CMAP_GREY = len(cmap) -2
CMAP_BLACK = len(cmap) -1

grey = 0.5
cmap[CMAP_GREY] = np.array([grey, grey, grey, 1])
cmap[CMAP_BLACK] = np.array([0, 0, 0, 1])
    
sns.palplot(cmap)

# %% [code]

# Min and max values for effect in ln( KD ) space
low_value = -10
high_value = 10

def value_to_color(lb_parent, ub_parent, lb_child, ub_child, low_conf):
    
    if ( low_conf ):
        return CMAP_GREY
    
    if ( ub_parent < lb_child ):
        value = -np.log(lb_child) + np.log(ub_parent)
    elif (ub_child < lb_parent ):
        value = -np.log(ub_child) + np.log(lb_parent)
    else:
        value = 0

    mapped = int(np.interp(value, [low_value, high_value], [0, cmap_size*2-1]))

    return mapped

    
def get_color(row, lb_parent, ub_parent):
    lb_child = row['kd_lb']
    ub_child = row['kd_ub']
    
    if ( collapse_confidence_intervals ):
        low_conc = row['lowest_conc'] / 10
        high_conc = row['highest_conc'] * 1e8
        lb_child = ub_child = np.sqrt(lb_child.clip(low_conc, high_conc) * ub_child.clip(low_conc, high_conc))
    
    low_conf = row['low_conf'] 
    return value_to_color(lb_parent, ub_parent, lb_child, ub_child, low_conf)


def create_heatmap( design ):
    
    parent_seq = sequences[design]
    
    aa = ['C','P','G','A','V','I','M','L','F','Y','W','S','T','N','Q','D','E','R','K','H']
    heatmap = pd.DataFrame(np.full((20,len(parent_seq)),np.nan),index=aa,
                           columns=[x[1]+str(x[0]+1) for x in enumerate(parent_seq)])
    label = pd.DataFrame(index=aa,columns=[x[1]+str(x[0]+1) for x in enumerate(parent_seq)])
    
    subdf = df[df['ssm_parent'] == design]
    
    native_rows = subdf[subdf['is_native']]
    assert(len(native_rows) == 1)
    native_row = native_rows.iloc[0]
    
    lb_parent = native_row['kd_lb']
    ub_parent = native_row['kd_ub']
    
    if ( collapse_confidence_intervals ):
        low_conc = native_row['lowest_conc'] / 10
        high_conc = native_row['highest_conc'] * 1e8
        lb_parent = ub_parent = np.sqrt(lb_parent.clip(low_conc, high_conc) * ub_parent.clip(low_conc, high_conc))
    
    for col in heatmap.columns:
        heatmap.at[col[0],col] = CMAP_BLACK
        label.at[col[0],col] = col[0]
    label.fillna("",inplace=True)

    for seqpos in range(1, len(parent_seq) + 1):
        seq_subdf = subdf[subdf['ssm_seqpos'] == seqpos]
        if ( len(seq_subdf) == 0 ):
            continue
        for letter in aa:
            parent_letter = parent_seq[seqpos-1]
            if ( letter == parent_letter ):
                continue
                
            rows = seq_subdf[seq_subdf['ssm_letter'] == letter]
            if ( len(rows) > 1 ):
                print("Warning, duplicates for %s"%rows['description'])
            if ( len(rows) == 0 ):
                continue
            row = rows.iloc[0]
    
            mut_x = heatmap.columns[seqpos-1]
            mut_y = letter
            
            color = get_color(row, lb_parent, ub_parent)
 
            assert(color >= 0 and color < len(cmap))

            heatmap.at[mut_y, mut_x] = color

    heatmap.fillna(CMAP_BLACK,inplace=True)
    
    return heatmap, label, lb_parent, ub_parent

def draw_cbar(lb_parent, ub_parent, ax):
    
    my_ytics = np.array([0.1, 1, 10, 100, 1000, 10000, 100000])
    
    linspace = np.linspace(np.log(np.max(my_ytics)), np.log(np.min(my_ytics)), 100)
    heatmap = np.zeros((len(linspace),1))
    for i in range(len(linspace)):
        heatmap[i, 0] = value_to_color(lb_parent, ub_parent, np.exp(linspace[i]), np.exp(linspace[i]), False)
    
    g = sns.heatmap(heatmap,linewidths=0,fmt="",annot_kws={"size": 30},
                            cmap=matplotlib.colors.ListedColormap(cmap),ax=ax,
               vmin=0, vmax=len(cmap)-1, cbar=False)
    g.set_facecolor("#808080")
    
    # There's like some bug in matplotlib. I can't figure this out
    ax2 = ax.twinx()
    ax2.set_ylabel("Yeast-KD (nM)",  fontsize=24)
    ax2.set_yticks([])
    ax.tick_params(axis='y',which='both', left=False)
    
    yticks = [""]*len(linspace)
    
    g.set_yticks(range(len(linspace)))
    
    for tick in my_ytics:
        closest = 1000
        closest_i = 0
        for i, idx in enumerate(ax.get_yticks()):
            val = linspace[int(idx)]
            diff = np.abs(np.log(tick) - val)
            if ( diff < closest ):
                closest = diff
                closest_i = i
        yticks[closest_i] = "%1g"%tick
    g.set_yticklabels(yticks, fontsize=25)
    g.set_xticks([])
    

def plot_heatmap( design ):
    mymap, label, lb_parent, ub_parent = create_heatmap(design)
    
    sns.set(font_scale=1.6)
    f, (ax, ax2) = plt.subplots(1,2,figsize=(30,15), gridspec_kw={'width_ratios': [45, 1]})
    
    g = sns.heatmap(mymap,linewidths=.5,fmt="",annot=label,annot_kws={"size": 30},
                            cmap=matplotlib.colors.ListedColormap(cmap),ax=ax,
               vmin=0, vmax=len(cmap)-1, cbar=False)
    g.set_xticklabels(g.get_xmajorticklabels(), fontsize = 24)
    g.set_yticklabels(g.get_ymajorticklabels(), fontsize = 24)
    
    draw_cbar(lb_parent, ub_parent, ax2)
    
    ax.set_title(design, fontsize=32)
    f.tight_layout()
    plt.show()
    

# design="ems_p1-15H-GBL-16H-GABBL-16H_0375_0001_0001_0001_000000021_0001"
# plot_heatmap(design)


# %% [code]


# %% [code]
# SSM Graph Interpretation

# Blue -- Mutation made this worse
# Red  -- Mutation made this better
# White -- No effect
# Grey -- Data too poor to estimate KD (low expression. Not necessarily a K/O. Could be gene synthesis or luck.)

# The colorbar on the right shows you
#   - the parent KD -- The white region
#   - the parent confidence intervals -- The size of the white region
#   - the child binding strenght -- Wherever the child lies on the scale

# By default (if collapse_confidence_intervals == False )
#    The color indicates the minimum effect we can be confident occurred
#      i.e. If two confidence intervals overlap. The cell is marked white
#           If two confidence intervals don't overlap. The color is the size of the difference

# (if collapse_confidence_intervals == True )
#    The color indicates the effect of the data precisely
#       Be careful though! Much of what you are looking at is noise like this.


# You can change this here too. It will take effect
# collapse_confidence_intervals = False
      
for parent in sequences:
    if ( parent in design_had_error ):
        print("Skipping %s because of error above"%parent)
        continue
    print(parent)
    plot_heatmap(parent)

    

# %% [code]


# %% [code]
