# Supplementary material for: Design of protein-binding proteins from the target structure alone
Source: Nature. 2022 Mar 24;605(7910):551–60. doi: 10.1038/s41586-022-04654-9 (PMC9117152; doi:10.1038/s41586-022-04654-9)
Supplement: Supplementary file 3 — Supplementary Code Design scripts and main pdb files. This compressed file is the main supplement and contains the following files: => cao_2021_protocol/ => design_models_final_combo_optimized/ => design_models_sequence/ => design_models_ssm_natives/ => ngs_analysis_scripts/ [file 41586_2022_4654_MOESM3_ESM.gz › supplemental_files/design_models_ssm_natives/EGFR_ssm/nside_mot_359448c81ec7171dd466f2d64631b9c5_0001_1_000000012_0001_35_44_H_._ems_3hM_1581_0001_0003_0001.pdb]

SSBOND     CYS B   64    CYS B   91                                       2.05  
ATOM      1  N   ASP A   1       8.028  13.154   0.948  1.00  0.00           N  
ATOM      2  CA  ASP A   1       8.946  13.247   2.083  1.00  0.00           C  
ATOM      3  C   ASP A   1       9.633  11.903   2.376  1.00  0.00           C  
ATOM      4  O   ASP A   1       9.428  10.911   1.657  1.00  0.00           O  
ATOM      5  CB  ASP A   1       8.216  13.780   3.328  1.00  0.00           C  
ATOM      6  CG  ASP A   1       7.201  12.817   3.850  1.00  0.00           C  
ATOM      7  OD1 ASP A   1       7.230  11.709   3.373  1.00  0.00           O  
ATOM      8  OD2 ASP A   1       6.417  13.150   4.686  1.00  0.00           O  
ATOM      9 1H   ASP A   1       7.736  14.083   0.685  1.00  0.00           H  
ATOM     10 2H   ASP A   1       8.513  12.729   0.172  1.00  0.00           H  
ATOM     11 3H   ASP A   1       7.195  12.599   1.160  1.00  0.00           H  
ATOM     12  HA  ASP A   1       9.728  13.966   1.830  1.00  0.00           H  
ATOM     13 1HB  ASP A   1       8.940  14.000   4.117  1.00  0.00           H  
ATOM     14 2HB  ASP A   1       7.712  14.716   3.081  1.00  0.00           H  
ATOM     15  N   GLU A   2      10.471  11.891   3.415  1.00  0.00           N  
ATOM     16  CA  GLU A   2      11.228  10.714   3.813  1.00  0.00           C  
ATOM     17  C   GLU A   2      10.350   9.583   4.335  1.00  0.00           C  
ATOM     18  O   GLU A   2      10.644   8.404   4.100  1.00  0.00           O  
ATOM     19  CB  GLU A   2      12.245  11.118   4.877  1.00  0.00           C  
ATOM     20  CG  GLU A   2      13.318  12.090   4.373  1.00  0.00           C  
ATOM     21  CD  GLU A   2      12.827  13.528   4.301  1.00  0.00           C  
ATOM     22  OE1 GLU A   2      11.719  13.785   4.742  1.00  0.00           O  
ATOM     23  OE2 GLU A   2      13.539  14.353   3.794  1.00  0.00           O  
ATOM     24  H   GLU A   2      10.615  12.747   3.957  1.00  0.00           H  
ATOM     25  HA  GLU A   2      11.763  10.346   2.936  1.00  0.00           H  
ATOM     26 1HB  GLU A   2      11.728  11.583   5.717  1.00  0.00           H  
ATOM     27 2HB  GLU A   2      12.748  10.229   5.256  1.00  0.00           H  
ATOM     28 1HG  GLU A   2      14.179  12.043   5.038  1.00  0.00           H  
ATOM     29 2HG  GLU A   2      13.640  11.772   3.382  1.00  0.00           H  
ATOM     30  N   GLU A   3       9.299   9.930   5.081  1.00  0.00           N  
ATOM     31  CA  GLU A   3       8.424   8.920   5.657  1.00  0.00           C  
ATOM     32  C   GLU A   3       7.644   8.181   4.576  1.00  0.00           C  
ATOM     33  O   GLU A   3       7.481   6.962   4.655  1.00  0.00           O  
ATOM     34  CB  GLU A   3       7.466   9.551   6.671  1.00  0.00           C  
ATOM     35  CG  GLU A   3       8.150  10.031   7.954  1.00  0.00           C  
ATOM     36  CD  GLU A   3       7.207  10.680   8.944  1.00  0.00           C  
ATOM     37  OE1 GLU A   3       6.099  10.996   8.582  1.00  0.00           O  
ATOM     38  OE2 GLU A   3       7.608  10.860  10.069  1.00  0.00           O  
ATOM     39  H   GLU A   3       9.118  10.913   5.242  1.00  0.00           H  
ATOM     40  HA  GLU A   3       9.041   8.192   6.183  1.00  0.00           H  
ATOM     41 1HB  GLU A   3       6.970  10.410   6.209  1.00  0.00           H  
ATOM     42 2HB  GLU A   3       6.693   8.832   6.941  1.00  0.00           H  
ATOM     43 1HG  GLU A   3       8.628   9.177   8.434  1.00  0.00           H  
ATOM     44 2HG  GLU A   3       8.930  10.741   7.685  1.00  0.00           H  
ATOM     45  N   GLN A   4       7.191   8.906   3.553  1.00  0.00           N  
ATOM     46  CA  GLN A   4       6.431   8.284   2.478  1.00  0.00           C  
ATOM     47  C   GLN A   4       7.325   7.359   1.662  1.00  0.00           C  
ATOM     48  O   GLN A   4       6.923   6.231   1.343  1.00  0.00           O  
ATOM     49  CB  GLN A   4       5.876   9.392   1.595  1.00  0.00           C  
ATOM     50  CG  GLN A   4       4.794  10.220   2.275  1.00  0.00           C  
ATOM     51  CD  GLN A   4       4.494  11.496   1.521  1.00  0.00           C  
ATOM     52  OE1 GLN A   4       5.343  12.014   0.755  1.00  0.00           O  
ATOM     53  NE2 GLN A   4       3.309  12.027   1.727  1.00  0.00           N  
ATOM     54  H   GLN A   4       7.312   9.925   3.563  1.00  0.00           H  
ATOM     55  HA  GLN A   4       5.618   7.708   2.903  1.00  0.00           H  
ATOM     56 1HB  GLN A   4       6.688  10.064   1.318  1.00  0.00           H  
ATOM     57 2HB  GLN A   4       5.468   8.965   0.680  1.00  0.00           H  
ATOM     58 1HG  GLN A   4       3.875   9.633   2.325  1.00  0.00           H  
ATOM     59 2HG  GLN A   4       5.113  10.482   3.283  1.00  0.00           H  
ATOM     60 1HE2 GLN A   4       3.040  12.875   1.275  1.00  0.00           H  
ATOM     61 2HE2 GLN A   4       2.649  11.566   2.365  1.00  0.00           H  
ATOM     62  N   GLU A   5       8.564   7.777   1.395  1.00  0.00           N  
ATOM     63  CA  GLU A   5       9.477   6.936   0.644  1.00  0.00           C  
ATOM     64  C   GLU A   5       9.886   5.709   1.454  1.00  0.00           C  
ATOM     65  O   GLU A   5       9.990   4.610   0.903  1.00  0.00           O  
ATOM     66  CB  GLU A   5      10.675   7.754   0.179  1.00  0.00           C  
ATOM     67  CG  GLU A   5      10.351   8.762  -0.957  1.00  0.00           C  
ATOM     68  CD  GLU A   5      10.027   8.058  -2.271  1.00  0.00           C  
ATOM     69  OE1 GLU A   5      10.778   7.166  -2.585  1.00  0.00           O  
ATOM     70  OE2 GLU A   5       9.049   8.392  -2.954  1.00  0.00           O  
ATOM     71  H   GLU A   5       8.862   8.728   1.657  1.00  0.00           H  
ATOM     72  HA  GLU A   5       8.955   6.581  -0.247  1.00  0.00           H  
ATOM     73 1HB  GLU A   5      11.066   8.326   1.027  1.00  0.00           H  
ATOM     74 2HB  GLU A   5      11.467   7.090  -0.163  1.00  0.00           H  
ATOM     75 1HG  GLU A   5       9.492   9.364  -0.655  1.00  0.00           H  
ATOM     76 2HG  GLU A   5      11.199   9.429  -1.096  1.00  0.00           H  
ATOM     77  N   THR A   6      10.063   5.880   2.776  1.00  0.00           N  
ATOM     78  CA  THR A   6      10.430   4.765   3.637  1.00  0.00           C  
ATOM     79  C   THR A   6       9.310   3.741   3.626  1.00  0.00           C  
ATOM     80  O   THR A   6       9.568   2.535   3.518  1.00  0.00           O  
ATOM     81  CB  THR A   6      10.693   5.229   5.090  1.00  0.00           C  
ATOM     82  OG1 THR A   6      11.795   6.152   5.105  1.00  0.00           O  
ATOM     83  CG2 THR A   6      11.030   4.016   5.988  1.00  0.00           C  
ATOM     84  H   THR A   6       9.998   6.810   3.186  1.00  0.00           H  
ATOM     85  HA  THR A   6      11.331   4.299   3.248  1.00  0.00           H  
ATOM     86  HB  THR A   6       9.808   5.732   5.477  1.00  0.00           H  
ATOM     87  HG1 THR A   6      11.519   6.990   4.670  1.00  0.00           H  
ATOM     88 1HG2 THR A   6      11.215   4.362   7.003  1.00  0.00           H  
ATOM     89 2HG2 THR A   6      10.199   3.317   5.998  1.00  0.00           H  
ATOM     90 3HG2 THR A   6      11.917   3.516   5.606  1.00  0.00           H  
ATOM     91  N   ARG A   7       8.063   4.216   3.726  1.00  0.00           N  
ATOM     92  CA  ARG A   7       6.916   3.336   3.723  1.00  0.00           C  
ATOM     93  C   ARG A   7       6.858   2.524   2.437  1.00  0.00           C  
ATOM     94  O   ARG A   7       6.666   1.312   2.480  1.00  0.00           O  
ATOM     95  CB  ARG A   7       5.634   4.143   3.858  1.00  0.00           C  
ATOM     96  CG  ARG A   7       4.340   3.344   3.973  1.00  0.00           C  
ATOM     97  CD  ARG A   7       3.176   4.217   3.930  1.00  0.00           C  
ATOM     98  NE  ARG A   7       3.166   5.158   5.029  1.00  0.00           N  
ATOM     99  CZ  ARG A   7       2.521   6.360   5.011  1.00  0.00           C  
ATOM    100  NH1 ARG A   7       1.821   6.716   3.942  1.00  0.00           N  
ATOM    101  NH2 ARG A   7       2.594   7.177   6.054  1.00  0.00           N  
ATOM    102  H   ARG A   7       7.909   5.222   3.858  1.00  0.00           H  
ATOM    103  HA  ARG A   7       7.004   2.664   4.572  1.00  0.00           H  
ATOM    104 1HB  ARG A   7       5.713   4.765   4.750  1.00  0.00           H  
ATOM    105 2HB  ARG A   7       5.536   4.812   3.007  1.00  0.00           H  
ATOM    106 1HG  ARG A   7       4.274   2.630   3.171  1.00  0.00           H  
ATOM    107 2HG  ARG A   7       4.317   2.835   4.930  1.00  0.00           H  
ATOM    108 1HD  ARG A   7       3.216   4.777   3.006  1.00  0.00           H  
ATOM    109 2HD  ARG A   7       2.264   3.621   3.968  1.00  0.00           H  
ATOM    110  HE  ARG A   7       3.699   4.884   5.882  1.00  0.00           H  
ATOM    111 1HH1 ARG A   7       1.758   6.104   3.149  1.00  0.00           H  
ATOM    112 2HH1 ARG A   7       1.308   7.613   3.895  1.00  0.00           H  
ATOM    113 1HH2 ARG A   7       3.137   6.918   6.872  1.00  0.00           H  
ATOM    114 2HH2 ARG A   7       2.135   8.079   6.024  1.00  0.00           H  
ATOM    115  N   LEU A   8       7.068   3.171   1.287  1.00  0.00           N  
ATOM    116  CA  LEU A   8       7.001   2.431   0.036  1.00  0.00           C  
ATOM    117  C   LEU A   8       8.104   1.390  -0.074  1.00  0.00           C  
ATOM    118  O   LEU A   8       7.842   0.279  -0.554  1.00  0.00           O  
ATOM    119  CB  LEU A   8       7.108   3.402  -1.140  1.00  0.00           C  
ATOM    120  CG  LEU A   8       5.892   4.333  -1.392  1.00  0.00           C  
ATOM    121  CD1 LEU A   8       6.302   5.388  -2.449  1.00  0.00           C  
ATOM    122  CD2 LEU A   8       4.649   3.494  -1.882  1.00  0.00           C  
ATOM    123  H   LEU A   8       7.207   4.187   1.287  1.00  0.00           H  
ATOM    124  HA  LEU A   8       6.057   1.912  -0.002  1.00  0.00           H  
ATOM    125 1HB  LEU A   8       7.974   4.044  -0.963  1.00  0.00           H  
ATOM    126 2HB  LEU A   8       7.300   2.829  -2.029  1.00  0.00           H  
ATOM    127  HG  LEU A   8       5.636   4.853  -0.468  1.00  0.00           H  
ATOM    128 1HD1 LEU A   8       5.482   6.068  -2.621  1.00  0.00           H  
ATOM    129 2HD1 LEU A   8       7.159   5.959  -2.080  1.00  0.00           H  
ATOM    130 3HD1 LEU A   8       6.572   4.896  -3.381  1.00  0.00           H  
ATOM    131 1HD2 LEU A   8       3.810   4.160  -2.051  1.00  0.00           H  
ATOM    132 2HD2 LEU A   8       4.883   2.979  -2.804  1.00  0.00           H  
ATOM    133 3HD2 LEU A   8       4.369   2.765  -1.140  1.00  0.00           H  
ATOM    134  N   LYS A   9       9.316   1.700   0.393  1.00  0.00           N  
ATOM    135  CA  LYS A   9      10.395   0.724   0.320  1.00  0.00           C  
ATOM    136  C   LYS A   9      10.098  -0.499   1.190  1.00  0.00           C  
ATOM    137  O   LYS A   9      10.312  -1.640   0.761  1.00  0.00           O  
ATOM    138  CB  LYS A   9      11.716   1.362   0.743  1.00  0.00           C  
ATOM    139  CG  LYS A   9      12.276   2.376  -0.256  1.00  0.00           C  
ATOM    140  CD  LYS A   9      13.565   3.006   0.260  1.00  0.00           C  
ATOM    141  CE  LYS A   9      14.122   4.037  -0.717  1.00  0.00           C  
ATOM    142  NZ  LYS A   9      15.371   4.676  -0.198  1.00  0.00           N  
ATOM    143  H   LYS A   9       9.498   2.651   0.744  1.00  0.00           H  
ATOM    144  HA  LYS A   9      10.482   0.386  -0.714  1.00  0.00           H  
ATOM    145 1HB  LYS A   9      11.568   1.882   1.694  1.00  0.00           H  
ATOM    146 2HB  LYS A   9      12.462   0.587   0.903  1.00  0.00           H  
ATOM    147 1HG  LYS A   9      12.473   1.876  -1.203  1.00  0.00           H  
ATOM    148 2HG  LYS A   9      11.540   3.158  -0.431  1.00  0.00           H  
ATOM    149 1HD  LYS A   9      13.360   3.502   1.212  1.00  0.00           H  
ATOM    150 2HD  LYS A   9      14.311   2.231   0.426  1.00  0.00           H  
ATOM    151 1HE  LYS A   9      14.341   3.549  -1.666  1.00  0.00           H  
ATOM    152 2HE  LYS A   9      13.370   4.814  -0.885  1.00  0.00           H  
ATOM    153 1HZ  LYS A   9      15.711   5.352  -0.869  1.00  0.00           H  
ATOM    154 2HZ  LYS A   9      15.174   5.142   0.677  1.00  0.00           H  
ATOM    155 3HZ  LYS A   9      16.077   3.968  -0.050  1.00  0.00           H  
ATOM    156  N   LEU A  10       9.554  -0.272   2.390  1.00  0.00           N  
ATOM    157  CA  LEU A  10       9.239  -1.382   3.275  1.00  0.00           C  
ATOM    158  C   LEU A  10       8.115  -2.230   2.687  1.00  0.00           C  
ATOM    159  O   LEU A  10       8.155  -3.463   2.768  1.00  0.00           O  
ATOM    160  CB  LEU A  10       8.849  -0.838   4.652  1.00  0.00           C  
ATOM    161  CG  LEU A  10       9.983  -0.151   5.485  1.00  0.00           C  
ATOM    162  CD1 LEU A  10       9.363   0.489   6.712  1.00  0.00           C  
ATOM    163  CD2 LEU A  10      11.046  -1.149   5.901  1.00  0.00           C  
ATOM    164  H   LEU A  10       9.418   0.696   2.708  1.00  0.00           H  
ATOM    165  HA  LEU A  10      10.113  -2.015   3.362  1.00  0.00           H  
ATOM    166 1HB  LEU A  10       8.091  -0.077   4.489  1.00  0.00           H  
ATOM    167 2HB  LEU A  10       8.415  -1.634   5.236  1.00  0.00           H  
ATOM    168  HG  LEU A  10      10.447   0.629   4.883  1.00  0.00           H  
ATOM    169 1HD1 LEU A  10      10.138   0.988   7.288  1.00  0.00           H  
ATOM    170 2HD1 LEU A  10       8.621   1.221   6.396  1.00  0.00           H  
ATOM    171 3HD1 LEU A  10       8.893  -0.271   7.326  1.00  0.00           H  
ATOM    172 1HD2 LEU A  10      11.807  -0.627   6.471  1.00  0.00           H  
ATOM    173 2HD2 LEU A  10      10.606  -1.908   6.514  1.00  0.00           H  
ATOM    174 3HD2 LEU A  10      11.510  -1.603   5.033  1.00  0.00           H  
ATOM    175  N   LEU A  11       7.132  -1.586   2.053  1.00  0.00           N  
ATOM    176  CA  LEU A  11       6.033  -2.323   1.453  1.00  0.00           C  
ATOM    177  C   LEU A  11       6.498  -3.136   0.254  1.00  0.00           C  
ATOM    178  O   LEU A  11       6.037  -4.265   0.068  1.00  0.00           O  
ATOM    179  CB  LEU A  11       4.932  -1.365   1.045  1.00  0.00           C  
ATOM    180  CG  LEU A  11       4.218  -0.664   2.189  1.00  0.00           C  
ATOM    181  CD1 LEU A  11       3.343   0.362   1.671  1.00  0.00           C  
ATOM    182  CD2 LEU A  11       3.415  -1.618   2.961  1.00  0.00           C  
ATOM    183  H   LEU A  11       7.120  -0.560   2.043  1.00  0.00           H  
ATOM    184  HA  LEU A  11       5.658  -3.028   2.182  1.00  0.00           H  
ATOM    185 1HB  LEU A  11       5.358  -0.604   0.395  1.00  0.00           H  
ATOM    186 2HB  LEU A  11       4.197  -1.928   0.499  1.00  0.00           H  
ATOM    187  HG  LEU A  11       4.923  -0.207   2.801  1.00  0.00           H  
ATOM    188 1HD1 LEU A  11       2.844   0.870   2.492  1.00  0.00           H  
ATOM    189 2HD1 LEU A  11       3.918   1.077   1.093  1.00  0.00           H  
ATOM    190 3HD1 LEU A  11       2.621  -0.129   1.064  1.00  0.00           H  
ATOM    191 1HD2 LEU A  11       2.899  -1.091   3.747  1.00  0.00           H  
ATOM    192 2HD2 LEU A  11       2.698  -2.073   2.293  1.00  0.00           H  
ATOM    193 3HD2 LEU A  11       4.025  -2.365   3.395  1.00  0.00           H  
ATOM    194  N   LEU A  12       7.430  -2.595  -0.544  1.00  0.00           N  
ATOM    195  CA  LEU A  12       7.971  -3.340  -1.672  1.00  0.00           C  
ATOM    196  C   LEU A  12       8.599  -4.610  -1.150  1.00  0.00           C  
ATOM    197  O   LEU A  12       8.430  -5.684  -1.746  1.00  0.00           O  
ATOM    198  CB  LEU A  12       9.013  -2.524  -2.441  1.00  0.00           C  
ATOM    199  CG  LEU A  12       9.585  -3.181  -3.752  1.00  0.00           C  
ATOM    200  CD1 LEU A  12       9.939  -2.094  -4.698  1.00  0.00           C  
ATOM    201  CD2 LEU A  12      10.867  -4.035  -3.474  1.00  0.00           C  
ATOM    202  H   LEU A  12       7.724  -1.623  -0.406  1.00  0.00           H  
ATOM    203  HA  LEU A  12       7.156  -3.599  -2.347  1.00  0.00           H  
ATOM    204 1HB  LEU A  12       8.560  -1.568  -2.711  1.00  0.00           H  
ATOM    205 2HB  LEU A  12       9.850  -2.319  -1.772  1.00  0.00           H  
ATOM    206  HG  LEU A  12       8.819  -3.807  -4.218  1.00  0.00           H  
ATOM    207 1HD1 LEU A  12      10.310  -2.554  -5.607  1.00  0.00           H  
ATOM    208 2HD1 LEU A  12       9.055  -1.506  -4.931  1.00  0.00           H  
ATOM    209 3HD1 LEU A  12      10.703  -1.451  -4.266  1.00  0.00           H  
ATOM    210 1HD2 LEU A  12      11.223  -4.430  -4.410  1.00  0.00           H  
ATOM    211 2HD2 LEU A  12      11.635  -3.404  -3.034  1.00  0.00           H  
ATOM    212 3HD2 LEU A  12      10.665  -4.860  -2.811  1.00  0.00           H  
ATOM    213  N   LEU A  13       9.364  -4.499  -0.060  1.00  0.00           N  
ATOM    214  CA  LEU A  13       9.972  -5.686   0.489  1.00  0.00           C  
ATOM    215  C   LEU A  13       8.900  -6.651   0.958  1.00  0.00           C  
ATOM    216  O   LEU A  13       8.968  -7.827   0.634  1.00  0.00           O  
ATOM    217  CB  LEU A  13      10.887  -5.339   1.657  1.00  0.00           C  
ATOM    218  CG  LEU A  13      12.178  -4.579   1.342  1.00  0.00           C  
ATOM    219  CD1 LEU A  13      12.816  -4.136   2.660  1.00  0.00           C  
ATOM    220  CD2 LEU A  13      13.138  -5.483   0.557  1.00  0.00           C  
ATOM    221  H   LEU A  13       9.536  -3.574   0.355  1.00  0.00           H  
ATOM    222  HA  LEU A  13      10.538  -6.175  -0.296  1.00  0.00           H  
ATOM    223 1HB  LEU A  13      10.319  -4.725   2.349  1.00  0.00           H  
ATOM    224 2HB  LEU A  13      11.160  -6.262   2.157  1.00  0.00           H  
ATOM    225  HG  LEU A  13      11.948  -3.689   0.752  1.00  0.00           H  
ATOM    226 1HD1 LEU A  13      13.732  -3.584   2.453  1.00  0.00           H  
ATOM    227 2HD1 LEU A  13      12.122  -3.494   3.200  1.00  0.00           H  
ATOM    228 3HD1 LEU A  13      13.050  -5.010   3.268  1.00  0.00           H  
ATOM    229 1HD2 LEU A  13      14.056  -4.933   0.350  1.00  0.00           H  
ATOM    230 2HD2 LEU A  13      13.373  -6.369   1.150  1.00  0.00           H  
ATOM    231 3HD2 LEU A  13      12.697  -5.788  -0.384  1.00  0.00           H  
ATOM    232  N   LEU A  14       7.821  -6.178   1.577  1.00  0.00           N  
ATOM    233  CA  LEU A  14       6.818  -7.142   2.022  1.00  0.00           C  
ATOM    234  C   LEU A  14       6.252  -7.903   0.819  1.00  0.00           C  
ATOM    235  O   LEU A  14       5.971  -9.102   0.924  1.00  0.00           O  
ATOM    236  CB  LEU A  14       5.689  -6.459   2.812  1.00  0.00           C  
ATOM    237  CG  LEU A  14       6.080  -5.828   4.204  1.00  0.00           C  
ATOM    238  CD1 LEU A  14       4.886  -5.111   4.787  1.00  0.00           C  
ATOM    239  CD2 LEU A  14       6.554  -6.885   5.147  1.00  0.00           C  
ATOM    240  H   LEU A  14       7.766  -5.186   1.834  1.00  0.00           H  
ATOM    241  HA  LEU A  14       7.304  -7.877   2.652  1.00  0.00           H  
ATOM    242 1HB  LEU A  14       5.282  -5.658   2.189  1.00  0.00           H  
ATOM    243 2HB  LEU A  14       4.897  -7.186   2.983  1.00  0.00           H  
ATOM    244  HG  LEU A  14       6.863  -5.099   4.058  1.00  0.00           H  
ATOM    245 1HD1 LEU A  14       5.154  -4.654   5.738  1.00  0.00           H  
ATOM    246 2HD1 LEU A  14       4.561  -4.353   4.109  1.00  0.00           H  
ATOM    247 3HD1 LEU A  14       4.090  -5.827   4.935  1.00  0.00           H  
ATOM    248 1HD2 LEU A  14       6.812  -6.436   6.098  1.00  0.00           H  
ATOM    249 2HD2 LEU A  14       5.766  -7.606   5.289  1.00  0.00           H  
ATOM    250 3HD2 LEU A  14       7.424  -7.369   4.750  1.00  0.00           H  
ATOM    251  N   VAL A  15       6.097  -7.240  -0.330  1.00  0.00           N  
ATOM    252  CA  VAL A  15       5.600  -7.938  -1.515  1.00  0.00           C  
ATOM    253  C   VAL A  15       6.603  -9.009  -1.957  1.00  0.00           C  
ATOM    254  O   VAL A  15       6.244 -10.170  -2.190  1.00  0.00           O  
ATOM    255  CB  VAL A  15       5.363  -6.953  -2.691  1.00  0.00           C  
ATOM    256  CG1 VAL A  15       5.029  -7.710  -4.021  1.00  0.00           C  
ATOM    257  CG2 VAL A  15       4.237  -6.027  -2.329  1.00  0.00           C  
ATOM    258  H   VAL A  15       6.289  -6.229  -0.338  1.00  0.00           H  
ATOM    259  HA  VAL A  15       4.659  -8.414  -1.250  1.00  0.00           H  
ATOM    260  HB  VAL A  15       6.272  -6.373  -2.861  1.00  0.00           H  
ATOM    261 1HG1 VAL A  15       4.879  -6.984  -4.821  1.00  0.00           H  
ATOM    262 2HG1 VAL A  15       5.848  -8.368  -4.297  1.00  0.00           H  
ATOM    263 3HG1 VAL A  15       4.131  -8.296  -3.906  1.00  0.00           H  
ATOM    264 1HG2 VAL A  15       4.066  -5.313  -3.141  1.00  0.00           H  
ATOM    265 2HG2 VAL A  15       3.352  -6.620  -2.163  1.00  0.00           H  
ATOM    266 3HG2 VAL A  15       4.482  -5.488  -1.425  1.00  0.00           H  
ATOM    267  N   GLN A  16       7.883  -8.633  -2.026  1.00  0.00           N  
ATOM    268  CA  GLN A  16       8.909  -9.573  -2.460  1.00  0.00           C  
ATOM    269  C   GLN A  16       9.056 -10.755  -1.514  1.00  0.00           C  
ATOM    270  O   GLN A  16       9.267 -11.880  -1.973  1.00  0.00           O  
ATOM    271  CB  GLN A  16      10.268  -8.863  -2.561  1.00  0.00           C  
ATOM    272  CG  GLN A  16      11.441  -9.727  -3.087  1.00  0.00           C  
ATOM    273  CD  GLN A  16      11.294 -10.181  -4.547  1.00  0.00           C  
ATOM    274  OE1 GLN A  16      11.018  -9.397  -5.474  1.00  0.00           O  
ATOM    275  NE2 GLN A  16      11.490 -11.475  -4.767  1.00  0.00           N  
ATOM    276  H   GLN A  16       8.125  -7.655  -1.818  1.00  0.00           H  
ATOM    277  HA  GLN A  16       8.629  -9.950  -3.441  1.00  0.00           H  
ATOM    278 1HB  GLN A  16      10.172  -7.988  -3.207  1.00  0.00           H  
ATOM    279 2HB  GLN A  16      10.546  -8.497  -1.570  1.00  0.00           H  
ATOM    280 1HG  GLN A  16      12.356  -9.163  -2.989  1.00  0.00           H  
ATOM    281 2HG  GLN A  16      11.514 -10.625  -2.471  1.00  0.00           H  
ATOM    282 1HE2 GLN A  16      11.416 -11.844  -5.699  1.00  0.00           H  
ATOM    283 2HE2 GLN A  16      11.713 -12.086  -4.002  1.00  0.00           H  
ATOM    284  N   LEU A  17       8.917 -10.509  -0.215  1.00  0.00           N  
ATOM    285  CA  LEU A  17       9.078 -11.521   0.816  1.00  0.00           C  
ATOM    286  C   LEU A  17       7.901 -12.509   0.794  1.00  0.00           C  
ATOM    287  O   LEU A  17       8.092 -13.726   0.893  1.00  0.00           O  
ATOM    288  CB  LEU A  17       9.222 -10.794   2.150  1.00  0.00           C  
ATOM    289  CG  LEU A  17      10.522  -9.883   2.266  1.00  0.00           C  
ATOM    290  CD1 LEU A  17      10.401  -9.043   3.510  1.00  0.00           C  
ATOM    291  CD2 LEU A  17      11.793 -10.707   2.265  1.00  0.00           C  
ATOM    292  H   LEU A  17       8.752  -9.541   0.065  1.00  0.00           H  
ATOM    293  HA  LEU A  17       9.981 -12.071   0.614  1.00  0.00           H  
ATOM    294 1HB  LEU A  17       8.351 -10.155   2.290  1.00  0.00           H  
ATOM    295 2HB  LEU A  17       9.249 -11.526   2.957  1.00  0.00           H  
ATOM    296  HG  LEU A  17      10.579  -9.230   1.425  1.00  0.00           H  
ATOM    297 1HD1 LEU A  17      11.260  -8.385   3.587  1.00  0.00           H  
ATOM    298 2HD1 LEU A  17       9.500  -8.444   3.456  1.00  0.00           H  
ATOM    299 3HD1 LEU A  17      10.359  -9.675   4.366  1.00  0.00           H  
ATOM    300 1HD2 LEU A  17      12.650 -10.037   2.341  1.00  0.00           H  
ATOM    301 2HD2 LEU A  17      11.797 -11.366   3.082  1.00  0.00           H  
ATOM    302 3HD2 LEU A  17      11.877 -11.273   1.353  1.00  0.00           H  
ATOM    303  N   GLN A  18       6.687 -12.024   0.524  1.00  0.00           N  
ATOM    304  CA  GLN A  18       5.558 -12.948   0.420  1.00  0.00           C  
ATOM    305  C   GLN A  18       5.788 -13.913  -0.749  1.00  0.00           C  
ATOM    306  O   GLN A  18       5.378 -15.074  -0.681  1.00  0.00           O  
ATOM    307  CB  GLN A  18       4.243 -12.202   0.227  1.00  0.00           C  
ATOM    308  CG  GLN A  18       3.751 -11.444   1.439  1.00  0.00           C  
ATOM    309  CD  GLN A  18       2.538 -10.600   1.104  1.00  0.00           C  
ATOM    310  OE1 GLN A  18       1.470 -11.127   0.769  1.00  0.00           O  
ATOM    311  NE2 GLN A  18       2.706  -9.280   1.150  1.00  0.00           N  
ATOM    312  H   GLN A  18       6.542 -11.010   0.485  1.00  0.00           H  
ATOM    313  HA  GLN A  18       5.496 -13.528   1.337  1.00  0.00           H  
ATOM    314 1HB  GLN A  18       4.372 -11.476  -0.575  1.00  0.00           H  
ATOM    315 2HB  GLN A  18       3.468 -12.902  -0.080  1.00  0.00           H  
ATOM    316 1HG  GLN A  18       3.463 -12.161   2.211  1.00  0.00           H  
ATOM    317 2HG  GLN A  18       4.533 -10.807   1.813  1.00  0.00           H  
ATOM    318 1HE2 GLN A  18       1.930  -8.651   0.900  1.00  0.00           H  
ATOM    319 2HE2 GLN A  18       3.602  -8.897   1.403  1.00  0.00           H  
ATOM    320  N   HIS A  19       6.414 -13.431  -1.833  1.00  0.00           N  
ATOM    321  CA  HIS A  19       6.725 -14.303  -2.969  1.00  0.00           C  
ATOM    322  C   HIS A  19       7.967 -15.164  -2.694  1.00  0.00           C  
ATOM    323  O   HIS A  19       8.035 -16.336  -3.069  1.00  0.00           O  
ATOM    324  CB  HIS A  19       6.984 -13.502  -4.244  1.00  0.00           C  
ATOM    325  CG  HIS A  19       5.791 -12.836  -4.839  1.00  0.00           C  
ATOM    326  ND1 HIS A  19       4.676 -13.535  -5.280  1.00  0.00           N  
ATOM    327  CD2 HIS A  19       5.556 -11.542  -5.126  1.00  0.00           C  
ATOM    328  CE1 HIS A  19       3.815 -12.681  -5.796  1.00  0.00           C  
ATOM    329  NE2 HIS A  19       4.335 -11.481  -5.721  1.00  0.00           N  
ATOM    330  H   HIS A  19       6.639 -12.430  -1.868  1.00  0.00           H  
ATOM    331  HA  HIS A  19       5.888 -14.973  -3.149  1.00  0.00           H  
ATOM    332 1HB  HIS A  19       7.724 -12.724  -4.028  1.00  0.00           H  
ATOM    333 2HB  HIS A  19       7.417 -14.156  -4.997  1.00  0.00           H  
ATOM    334  HD2 HIS A  19       6.227 -10.704  -4.936  1.00  0.00           H  
ATOM    335  HE1 HIS A  19       2.846 -12.922  -6.228  1.00  0.00           H  
ATOM    336  HE2 HIS A  19       3.895 -10.632  -6.068  1.00  0.00           H  
ATOM    337  N   LEU A  20       8.940 -14.615  -1.962  1.00  0.00           N  
ATOM    338  CA  LEU A  20      10.183 -15.314  -1.635  1.00  0.00           C  
ATOM    339  C   LEU A  20       9.864 -16.579  -0.898  1.00  0.00           C  
ATOM    340  O   LEU A  20      10.433 -17.639  -1.188  1.00  0.00           O  
ATOM    341  CB  LEU A  20      11.066 -14.440  -0.738  1.00  0.00           C  
ATOM    342  CG  LEU A  20      12.421 -15.013  -0.246  1.00  0.00           C  
ATOM    343  CD1 LEU A  20      13.342 -15.335  -1.418  1.00  0.00           C  
ATOM    344  CD2 LEU A  20      13.057 -13.995   0.695  1.00  0.00           C  
ATOM    345  H   LEU A  20       8.859 -13.637  -1.696  1.00  0.00           H  
ATOM    346  HA  LEU A  20      10.696 -15.556  -2.562  1.00  0.00           H  
ATOM    347 1HB  LEU A  20      11.259 -13.503  -1.255  1.00  0.00           H  
ATOM    348 2HB  LEU A  20      10.498 -14.219   0.145  1.00  0.00           H  
ATOM    349  HG  LEU A  20      12.246 -15.937   0.307  1.00  0.00           H  
ATOM    350 1HD1 LEU A  20      14.282 -15.736  -1.034  1.00  0.00           H  
ATOM    351 2HD1 LEU A  20      12.879 -16.080  -2.064  1.00  0.00           H  
ATOM    352 3HD1 LEU A  20      13.538 -14.429  -1.990  1.00  0.00           H  
ATOM    353 1HD2 LEU A  20      13.998 -14.389   1.066  1.00  0.00           H  
ATOM    354 2HD2 LEU A  20      13.238 -13.063   0.160  1.00  0.00           H  
ATOM    355 3HD2 LEU A  20      12.388 -13.808   1.531  1.00  0.00           H  
ATOM    356  N   ALA A  21       8.868 -16.464  -0.031  1.00  0.00           N  
ATOM    357  CA  ALA A  21       8.375 -17.484   0.854  1.00  0.00           C  
ATOM    358  C   ALA A  21       7.904 -18.730   0.165  1.00  0.00           C  
ATOM    359  O   ALA A  21       7.778 -19.772   0.802  1.00  0.00           O  
ATOM    360  CB  ALA A  21       7.246 -16.947   1.633  1.00  0.00           C  
ATOM    361  H   ALA A  21       8.482 -15.521   0.093  1.00  0.00           H  
ATOM    362  HA  ALA A  21       9.180 -17.748   1.502  1.00  0.00           H  
ATOM    363 1HB  ALA A  21       6.886 -17.700   2.320  1.00  0.00           H  
ATOM    364 2HB  ALA A  21       7.595 -16.088   2.148  1.00  0.00           H  
ATOM    365 3HB  ALA A  21       6.460 -16.667   0.957  1.00  0.00           H  
ATOM    366  N   LYS A  22       7.580 -18.642  -1.109  1.00  0.00           N  
ATOM    367  CA  LYS A  22       7.143 -19.823  -1.814  1.00  0.00           C  
ATOM    368  C   LYS A  22       8.290 -20.847  -1.837  1.00  0.00           C  
ATOM    369  O   LYS A  22       8.046 -22.055  -1.849  1.00  0.00           O  
ATOM    370  CB  LYS A  22       6.694 -19.457  -3.220  1.00  0.00           C  
ATOM    371  CG  LYS A  22       5.404 -18.641  -3.243  1.00  0.00           C  
ATOM    372  CD  LYS A  22       5.006 -18.273  -4.657  1.00  0.00           C  
ATOM    373  CE  LYS A  22       3.778 -17.373  -4.675  1.00  0.00           C  
ATOM    374  NZ  LYS A  22       3.396 -16.996  -6.066  1.00  0.00           N  
ATOM    375  H   LYS A  22       7.698 -17.759  -1.618  1.00  0.00           H  
ATOM    376  HA  LYS A  22       6.303 -20.262  -1.277  1.00  0.00           H  
ATOM    377 1HB  LYS A  22       7.475 -18.866  -3.702  1.00  0.00           H  
ATOM    378 2HB  LYS A  22       6.551 -20.361  -3.808  1.00  0.00           H  
ATOM    379 1HG  LYS A  22       4.604 -19.216  -2.777  1.00  0.00           H  
ATOM    380 2HG  LYS A  22       5.551 -17.724  -2.662  1.00  0.00           H  
ATOM    381 1HD  LYS A  22       5.834 -17.740  -5.131  1.00  0.00           H  
ATOM    382 2HD  LYS A  22       4.798 -19.176  -5.229  1.00  0.00           H  
ATOM    383 1HE  LYS A  22       2.943 -17.882  -4.199  1.00  0.00           H  
ATOM    384 2HE  LYS A  22       4.003 -16.461  -4.115  1.00  0.00           H  
ATOM    385 1HZ  LYS A  22       2.590 -16.388  -6.043  1.00  0.00           H  
ATOM    386 2HZ  LYS A  22       4.169 -16.516  -6.515  1.00  0.00           H  
ATOM    387 3HZ  LYS A  22       3.175 -17.828  -6.591  1.00  0.00           H  
ATOM    388  N   LYS A  23       9.548 -20.360  -1.889  1.00  0.00           N  
ATOM    389  CA  LYS A  23      10.723 -21.224  -1.916  1.00  0.00           C  
ATOM    390  C   LYS A  23      11.543 -21.112  -0.619  1.00  0.00           C  
ATOM    391  O   LYS A  23      12.222 -22.064  -0.222  1.00  0.00           O  
ATOM    392  CB  LYS A  23      11.599 -20.879  -3.123  1.00  0.00           C  
ATOM    393  CG  LYS A  23      10.905 -21.024  -4.502  1.00  0.00           C  
ATOM    394  CD  LYS A  23      10.491 -22.470  -4.810  1.00  0.00           C  
ATOM    395  CE  LYS A  23       9.916 -22.596  -6.218  1.00  0.00           C  
ATOM    396  NZ  LYS A  23       9.478 -23.993  -6.520  1.00  0.00           N  
ATOM    397  H   LYS A  23       9.712 -19.355  -1.891  1.00  0.00           H  
ATOM    398  HA  LYS A  23      10.396 -22.257  -1.992  1.00  0.00           H  
ATOM    399 1HB  LYS A  23      11.937 -19.846  -3.029  1.00  0.00           H  
ATOM    400 2HB  LYS A  23      12.484 -21.513  -3.120  1.00  0.00           H  
ATOM    401 1HG  LYS A  23      10.013 -20.393  -4.518  1.00  0.00           H  
ATOM    402 2HG  LYS A  23      11.584 -20.677  -5.279  1.00  0.00           H  
ATOM    403 1HD  LYS A  23      11.351 -23.132  -4.707  1.00  0.00           H  
ATOM    404 2HD  LYS A  23       9.719 -22.789  -4.111  1.00  0.00           H  
ATOM    405 1HE  LYS A  23       9.059 -21.930  -6.310  1.00  0.00           H  
ATOM    406 2HE  LYS A  23      10.674 -22.300  -6.942  1.00  0.00           H  
ATOM    407 1HZ  LYS A  23       9.102 -24.033  -7.457  1.00  0.00           H  
ATOM    408 2HZ  LYS A  23      10.267 -24.621  -6.448  1.00  0.00           H  
ATOM    409 3HZ  LYS A  23       8.764 -24.274  -5.860  1.00  0.00           H  
ATOM    410  N   ASP A  24      11.490 -19.945   0.033  1.00  0.00           N  
ATOM    411  CA  ASP A  24      12.262 -19.675   1.246  1.00  0.00           C  
ATOM    412  C   ASP A  24      11.489 -18.850   2.286  1.00  0.00           C  
ATOM    413  O   ASP A  24      11.691 -17.629   2.389  1.00  0.00           O  
ATOM    414  CB  ASP A  24      13.573 -18.954   0.934  1.00  0.00           C  
ATOM    415  CG  ASP A  24      14.438 -18.749   2.215  1.00  0.00           C  
ATOM    416  OD1 ASP A  24      13.934 -19.007   3.300  1.00  0.00           O  
ATOM    417  OD2 ASP A  24      15.559 -18.319   2.123  1.00  0.00           O  
ATOM    418  H   ASP A  24      10.919 -19.195  -0.351  1.00  0.00           H  
ATOM    419  HA  ASP A  24      12.560 -20.624   1.668  1.00  0.00           H  
ATOM    420 1HB  ASP A  24      14.145 -19.538   0.210  1.00  0.00           H  
ATOM    421 2HB  ASP A  24      13.363 -17.990   0.486  1.00  0.00           H  
ATOM    422  N   PRO A  25      10.555 -19.478   3.029  1.00  0.00           N  
ATOM    423  CA  PRO A  25       9.727 -18.864   4.046  1.00  0.00           C  
ATOM    424  C   PRO A  25      10.501 -18.447   5.276  1.00  0.00           C  
ATOM    425  O   PRO A  25      10.067 -17.560   6.000  1.00  0.00           O  
ATOM    426  CB  PRO A  25       8.710 -19.959   4.356  1.00  0.00           C  
ATOM    427  CG  PRO A  25       9.420 -21.249   4.007  1.00  0.00           C  
ATOM    428  CD  PRO A  25      10.286 -20.922   2.832  1.00  0.00           C  
ATOM    429  HA  PRO A  25       9.217 -17.992   3.629  1.00  0.00           H  
ATOM    430 1HB  PRO A  25       8.419 -19.899   5.413  1.00  0.00           H  
ATOM    431 2HB  PRO A  25       7.792 -19.805   3.757  1.00  0.00           H  
ATOM    432 1HG  PRO A  25      10.000 -21.603   4.873  1.00  0.00           H  
ATOM    433 2HG  PRO A  25       8.709 -22.036   3.765  1.00  0.00           H  
ATOM    434 1HD  PRO A  25      11.177 -21.544   2.924  1.00  0.00           H  
ATOM    435 2HD  PRO A  25       9.746 -21.091   1.882  1.00  0.00           H  
ATOM    436  N   ASP A  26      11.682 -19.025   5.507  1.00  0.00           N  
ATOM    437  CA  ASP A  26      12.396 -18.658   6.714  1.00  0.00           C  
ATOM    438  C   ASP A  26      13.028 -17.290   6.539  1.00  0.00           C  
ATOM    439  O   ASP A  26      12.967 -16.452   7.460  1.00  0.00           O  
ATOM    440  CB  ASP A  26      13.445 -19.717   7.013  1.00  0.00           C  
ATOM    441  CG  ASP A  26      12.809 -21.068   7.419  1.00  0.00           C  
ATOM    442  OD1 ASP A  26      11.652 -21.110   7.829  1.00  0.00           O  
ATOM    443  OD2 ASP A  26      13.477 -22.059   7.298  1.00  0.00           O  
ATOM    444  H   ASP A  26      12.065 -19.758   4.919  1.00  0.00           H  
ATOM    445  HA  ASP A  26      11.690 -18.614   7.542  1.00  0.00           H  
ATOM    446 1HB  ASP A  26      14.064 -19.870   6.122  1.00  0.00           H  
ATOM    447 2HB  ASP A  26      14.099 -19.371   7.813  1.00  0.00           H  
ATOM    448  N   THR A  27      13.586 -17.026   5.350  1.00  0.00           N  
ATOM    449  CA  THR A  27      14.124 -15.700   5.107  1.00  0.00           C  
ATOM    450  C   THR A  27      12.970 -14.729   5.032  1.00  0.00           C  
ATOM    451  O   THR A  27      13.046 -13.630   5.591  1.00  0.00           O  
ATOM    452  CB  THR A  27      14.995 -15.563   3.831  1.00  0.00           C  
ATOM    453  OG1 THR A  27      16.161 -16.403   3.922  1.00  0.00           O  
ATOM    454  CG2 THR A  27      15.444 -14.095   3.678  1.00  0.00           C  
ATOM    455  H   THR A  27      13.659 -17.764   4.629  1.00  0.00           H  
ATOM    456  HA  THR A  27      14.748 -15.420   5.955  1.00  0.00           H  
ATOM    457  HB  THR A  27      14.416 -15.861   2.957  1.00  0.00           H  
ATOM    458  HG1 THR A  27      15.964 -17.272   3.493  1.00  0.00           H  
ATOM    459 1HG2 THR A  27      16.058 -14.001   2.785  1.00  0.00           H  
ATOM    460 2HG2 THR A  27      14.583 -13.435   3.583  1.00  0.00           H  
ATOM    461 3HG2 THR A  27      16.026 -13.801   4.550  1.00  0.00           H  
ATOM    462  N   ALA A  28      11.887 -15.104   4.337  1.00  0.00           N  
ATOM    463  CA  ALA A  28      10.798 -14.166   4.206  1.00  0.00           C  
ATOM    464  C   ALA A  28      10.190 -13.778   5.545  1.00  0.00           C  
ATOM    465  O   ALA A  28       9.955 -12.597   5.790  1.00  0.00           O  
ATOM    466  CB  ALA A  28       9.742 -14.736   3.314  1.00  0.00           C  
ATOM    467  H   ALA A  28      11.834 -16.014   3.862  1.00  0.00           H  
ATOM    468  HA  ALA A  28      11.194 -13.273   3.754  1.00  0.00           H  
ATOM    469 1HB  ALA A  28       8.951 -14.015   3.194  1.00  0.00           H  
ATOM    470 2HB  ALA A  28      10.168 -14.981   2.349  1.00  0.00           H  
ATOM    471 3HB  ALA A  28       9.354 -15.630   3.766  1.00  0.00           H  
ATOM    472  N   GLU A  29       9.998 -14.743   6.454  1.00  0.00           N  
ATOM    473  CA  GLU A  29       9.407 -14.426   7.744  1.00  0.00           C  
ATOM    474  C   GLU A  29      10.327 -13.537   8.552  1.00  0.00           C  
ATOM    475  O   GLU A  29       9.868 -12.588   9.199  1.00  0.00           O  
ATOM    476  CB  GLU A  29       9.075 -15.694   8.536  1.00  0.00           C  
ATOM    477  CG  GLU A  29       8.380 -15.434   9.887  1.00  0.00           C  
ATOM    478  CD  GLU A  29       7.951 -16.693  10.595  1.00  0.00           C  
ATOM    479  OE1 GLU A  29       8.079 -17.742  10.030  1.00  0.00           O  
ATOM    480  OE2 GLU A  29       7.492 -16.606  11.714  1.00  0.00           O  
ATOM    481  H   GLU A  29      10.198 -15.720   6.236  1.00  0.00           H  
ATOM    482  HA  GLU A  29       8.477 -13.886   7.568  1.00  0.00           H  
ATOM    483 1HB  GLU A  29       8.423 -16.332   7.942  1.00  0.00           H  
ATOM    484 2HB  GLU A  29       9.995 -16.255   8.721  1.00  0.00           H  
ATOM    485 1HG  GLU A  29       9.052 -14.876  10.540  1.00  0.00           H  
ATOM    486 2HG  GLU A  29       7.511 -14.820   9.703  1.00  0.00           H  
ATOM    487  N   THR A  30      11.629 -13.829   8.513  1.00  0.00           N  
ATOM    488  CA  THR A  30      12.598 -13.070   9.278  1.00  0.00           C  
ATOM    489  C   THR A  30      12.631 -11.611   8.831  1.00  0.00           C  
ATOM    490  O   THR A  30      12.608 -10.698   9.669  1.00  0.00           O  
ATOM    491  CB  THR A  30      14.007 -13.682   9.112  1.00  0.00           C  
ATOM    492  OG1 THR A  30      14.004 -15.039   9.595  1.00  0.00           O  
ATOM    493  CG2 THR A  30      15.026 -12.869   9.911  1.00  0.00           C  
ATOM    494  H   THR A  30      11.960 -14.639   7.982  1.00  0.00           H  
ATOM    495  HA  THR A  30      12.315 -13.103  10.328  1.00  0.00           H  
ATOM    496  HB  THR A  30      14.285 -13.682   8.057  1.00  0.00           H  
ATOM    497  HG1 THR A  30      13.519 -15.613   8.953  1.00  0.00           H  
ATOM    498 1HG2 THR A  30      16.009 -13.315   9.790  1.00  0.00           H  
ATOM    499 2HG2 THR A  30      15.053 -11.847   9.554  1.00  0.00           H  
ATOM    500 3HG2 THR A  30      14.748 -12.876  10.964  1.00  0.00           H  
ATOM    501  N   GLU A  31      12.648 -11.383   7.518  1.00  0.00           N  
ATOM    502  CA  GLU A  31      12.703 -10.025   7.009  1.00  0.00           C  
ATOM    503  C   GLU A  31      11.400  -9.278   7.296  1.00  0.00           C  
ATOM    504  O   GLU A  31      11.431  -8.091   7.637  1.00  0.00           O  
ATOM    505  CB  GLU A  31      13.015 -10.048   5.529  1.00  0.00           C  
ATOM    506  CG  GLU A  31      14.430 -10.500   5.147  1.00  0.00           C  
ATOM    507  CD  GLU A  31      15.483  -9.569   5.636  1.00  0.00           C  
ATOM    508  OE1 GLU A  31      15.281  -8.383   5.544  1.00  0.00           O  
ATOM    509  OE2 GLU A  31      16.503 -10.031   6.122  1.00  0.00           O  
ATOM    510  H   GLU A  31      12.675 -12.173   6.863  1.00  0.00           H  
ATOM    511  HA  GLU A  31      13.508  -9.500   7.516  1.00  0.00           H  
ATOM    512 1HB  GLU A  31      12.336 -10.742   5.081  1.00  0.00           H  
ATOM    513 2HB  GLU A  31      12.848  -9.069   5.106  1.00  0.00           H  
ATOM    514 1HG  GLU A  31      14.608 -11.485   5.578  1.00  0.00           H  
ATOM    515 2HG  GLU A  31      14.496 -10.592   4.066  1.00  0.00           H  
ATOM    516  N   ILE A  32      10.257  -9.968   7.228  1.00  0.00           N  
ATOM    517  CA  ILE A  32       8.980  -9.326   7.511  1.00  0.00           C  
ATOM    518  C   ILE A  32       8.926  -8.899   8.957  1.00  0.00           C  
ATOM    519  O   ILE A  32       8.433  -7.810   9.264  1.00  0.00           O  
ATOM    520  CB  ILE A  32       7.785 -10.233   7.212  1.00  0.00           C  
ATOM    521  CG1 ILE A  32       7.695 -10.460   5.706  1.00  0.00           C  
ATOM    522  CG2 ILE A  32       6.495  -9.562   7.764  1.00  0.00           C  
ATOM    523  CD1 ILE A  32       6.809 -11.554   5.321  1.00  0.00           C  
ATOM    524  H   ILE A  32      10.274 -10.944   6.908  1.00  0.00           H  
ATOM    525  HA  ILE A  32       8.896  -8.440   6.889  1.00  0.00           H  
ATOM    526  HB  ILE A  32       7.927 -11.209   7.683  1.00  0.00           H  
ATOM    527 1HG1 ILE A  32       7.340  -9.574   5.234  1.00  0.00           H  
ATOM    528 2HG1 ILE A  32       8.661 -10.675   5.336  1.00  0.00           H  
ATOM    529 1HG2 ILE A  32       5.653 -10.164   7.553  1.00  0.00           H  
ATOM    530 2HG2 ILE A  32       6.548  -9.424   8.842  1.00  0.00           H  
ATOM    531 3HG2 ILE A  32       6.355  -8.604   7.308  1.00  0.00           H  
ATOM    532 1HD1 ILE A  32       6.809 -11.658   4.236  1.00  0.00           H  
ATOM    533 2HD1 ILE A  32       7.180 -12.463   5.783  1.00  0.00           H  
ATOM    534 3HD1 ILE A  32       5.826 -11.371   5.653  1.00  0.00           H  
ATOM    535  N   ASP A  33       9.387  -9.766   9.864  1.00  0.00           N  
ATOM    536  CA  ASP A  33       9.362  -9.445  11.276  1.00  0.00           C  
ATOM    537  C   ASP A  33      10.271  -8.231  11.549  1.00  0.00           C  
ATOM    538  O   ASP A  33       9.934  -7.390  12.386  1.00  0.00           O  
ATOM    539  CB  ASP A  33       9.762 -10.685  12.083  1.00  0.00           C  
ATOM    540  CG  ASP A  33       9.400 -10.621  13.577  1.00  0.00           C  
ATOM    541  OD1 ASP A  33       8.238 -10.386  13.871  1.00  0.00           O  
ATOM    542  OD2 ASP A  33      10.258 -10.798  14.423  1.00  0.00           O  
ATOM    543  H   ASP A  33       9.726 -10.687   9.565  1.00  0.00           H  
ATOM    544  HA  ASP A  33       8.342  -9.180  11.551  1.00  0.00           H  
ATOM    545 1HB  ASP A  33       9.286 -11.564  11.633  1.00  0.00           H  
ATOM    546 2HB  ASP A  33      10.841 -10.832  11.981  1.00  0.00           H  
ATOM    547  N   LYS A  34      11.404  -8.102  10.830  1.00  0.00           N  
ATOM    548  CA  LYS A  34      12.229  -6.905  11.007  1.00  0.00           C  
ATOM    549  C   LYS A  34      11.470  -5.658  10.535  1.00  0.00           C  
ATOM    550  O   LYS A  34      11.517  -4.619  11.201  1.00  0.00           O  
ATOM    551  CB  LYS A  34      13.568  -7.028  10.287  1.00  0.00           C  
ATOM    552  CG  LYS A  34      14.535  -8.005  10.952  1.00  0.00           C  
ATOM    553  CD  LYS A  34      15.944  -7.934  10.351  1.00  0.00           C  
ATOM    554  CE  LYS A  34      15.997  -8.593   8.986  1.00  0.00           C  
ATOM    555  NZ  LYS A  34      17.386  -8.692   8.446  1.00  0.00           N  
ATOM    556  H   LYS A  34      11.702  -8.867  10.212  1.00  0.00           H  
ATOM    557  HA  LYS A  34      12.432  -6.784  12.071  1.00  0.00           H  
ATOM    558 1HB  LYS A  34      13.381  -7.371   9.269  1.00  0.00           H  
ATOM    559 2HB  LYS A  34      14.041  -6.050  10.225  1.00  0.00           H  
ATOM    560 1HG  LYS A  34      14.591  -7.782  12.017  1.00  0.00           H  
ATOM    561 2HG  LYS A  34      14.151  -9.016  10.836  1.00  0.00           H  
ATOM    562 1HD  LYS A  34      16.250  -6.892  10.254  1.00  0.00           H  
ATOM    563 2HD  LYS A  34      16.644  -8.442  11.012  1.00  0.00           H  
ATOM    564 1HE  LYS A  34      15.580  -9.591   9.063  1.00  0.00           H  
ATOM    565 2HE  LYS A  34      15.400  -8.018   8.281  1.00  0.00           H  
ATOM    566 1HZ  LYS A  34      17.315  -9.163   7.526  1.00  0.00           H  
ATOM    567 2HZ  LYS A  34      17.786  -7.776   8.331  1.00  0.00           H  
ATOM    568 3HZ  LYS A  34      17.962  -9.240   9.059  1.00  0.00           H  
ATOM    569  N   ILE A  35      10.722  -5.784   9.427  1.00  0.00           N  
ATOM    570  CA  ILE A  35       9.925  -4.679   8.894  1.00  0.00           C  
ATOM    571  C   ILE A  35       8.854  -4.293   9.907  1.00  0.00           C  
ATOM    572  O   ILE A  35       8.591  -3.104  10.108  1.00  0.00           O  
ATOM    573  CB  ILE A  35       9.310  -5.018   7.515  1.00  0.00           C  
ATOM    574  CG1 ILE A  35      10.452  -5.116   6.468  1.00  0.00           C  
ATOM    575  CG2 ILE A  35       8.263  -3.971   7.132  1.00  0.00           C  
ATOM    576  CD1 ILE A  35      10.055  -5.716   5.135  1.00  0.00           C  
ATOM    577  H   ILE A  35      10.783  -6.667   8.905  1.00  0.00           H  
ATOM    578  HA  ILE A  35      10.577  -3.821   8.755  1.00  0.00           H  
ATOM    579  HB  ILE A  35       8.836  -5.991   7.557  1.00  0.00           H  
ATOM    580 1HG1 ILE A  35      10.852  -4.135   6.287  1.00  0.00           H  
ATOM    581 2HG1 ILE A  35      11.243  -5.731   6.888  1.00  0.00           H  
ATOM    582 1HG2 ILE A  35       7.829  -4.193   6.171  1.00  0.00           H  
ATOM    583 2HG2 ILE A  35       7.478  -3.965   7.869  1.00  0.00           H  
ATOM    584 3HG2 ILE A  35       8.722  -3.001   7.097  1.00  0.00           H  
ATOM    585 1HD1 ILE A  35      10.931  -5.755   4.509  1.00  0.00           H  
ATOM    586 2HD1 ILE A  35       9.684  -6.722   5.292  1.00  0.00           H  
ATOM    587 3HD1 ILE A  35       9.289  -5.117   4.650  1.00  0.00           H  
ATOM    588  N   TYR A  36       8.213  -5.292  10.512  1.00  0.00           N  
ATOM    589  CA  TYR A  36       7.217  -5.061  11.541  1.00  0.00           C  
ATOM    590  C   TYR A  36       7.806  -4.260  12.699  1.00  0.00           C  
ATOM    591  O   TYR A  36       7.193  -3.291  13.165  1.00  0.00           O  
ATOM    592  CB  TYR A  36       6.676  -6.376  12.078  1.00  0.00           C  
ATOM    593  CG  TYR A  36       5.711  -6.181  13.161  1.00  0.00           C  
ATOM    594  CD1 TYR A  36       4.457  -5.789  12.848  1.00  0.00           C  
ATOM    595  CD2 TYR A  36       6.066  -6.396  14.490  1.00  0.00           C  
ATOM    596  CE1 TYR A  36       3.556  -5.618  13.812  1.00  0.00           C  
ATOM    597  CE2 TYR A  36       5.116  -6.215  15.478  1.00  0.00           C  
ATOM    598  CZ  TYR A  36       3.847  -5.832  15.107  1.00  0.00           C  
ATOM    599  OH  TYR A  36       2.835  -5.656  16.015  1.00  0.00           O  
ATOM    600  H   TYR A  36       8.435  -6.251  10.233  1.00  0.00           H  
ATOM    601  HA  TYR A  36       6.402  -4.483  11.109  1.00  0.00           H  
ATOM    602 1HB  TYR A  36       6.207  -6.949  11.292  1.00  0.00           H  
ATOM    603 2HB  TYR A  36       7.490  -6.973  12.461  1.00  0.00           H  
ATOM    604  HD1 TYR A  36       4.168  -5.613  11.826  1.00  0.00           H  
ATOM    605  HD2 TYR A  36       7.079  -6.709  14.747  1.00  0.00           H  
ATOM    606  HE1 TYR A  36       2.565  -5.304  13.554  1.00  0.00           H  
ATOM    607  HE2 TYR A  36       5.362  -6.386  16.524  1.00  0.00           H  
ATOM    608  HH  TYR A  36       1.969  -5.659  15.520  1.00  0.00           H  
ATOM    609  N   LYS A  37       8.979  -4.673  13.192  1.00  0.00           N  
ATOM    610  CA  LYS A  37       9.610  -3.956  14.291  1.00  0.00           C  
ATOM    611  C   LYS A  37       9.940  -2.520  13.891  1.00  0.00           C  
ATOM    612  O   LYS A  37       9.779  -1.603  14.703  1.00  0.00           O  
ATOM    613  CB  LYS A  37      10.868  -4.676  14.767  1.00  0.00           C  
ATOM    614  CG  LYS A  37      10.596  -5.965  15.519  1.00  0.00           C  
ATOM    615  CD  LYS A  37      11.892  -6.630  16.009  1.00  0.00           C  
ATOM    616  CE  LYS A  37      11.586  -7.894  16.801  1.00  0.00           C  
ATOM    617  NZ  LYS A  37      10.933  -8.913  15.936  1.00  0.00           N  
ATOM    618  H   LYS A  37       9.416  -5.518  12.806  1.00  0.00           H  
ATOM    619  HA  LYS A  37       8.901  -3.914  15.119  1.00  0.00           H  
ATOM    620 1HB  LYS A  37      11.486  -4.923  13.901  1.00  0.00           H  
ATOM    621 2HB  LYS A  37      11.448  -4.017  15.411  1.00  0.00           H  
ATOM    622 1HG  LYS A  37       9.956  -5.753  16.376  1.00  0.00           H  
ATOM    623 2HG  LYS A  37      10.065  -6.643  14.855  1.00  0.00           H  
ATOM    624 1HD  LYS A  37      12.509  -6.899  15.150  1.00  0.00           H  
ATOM    625 2HD  LYS A  37      12.456  -5.937  16.640  1.00  0.00           H  
ATOM    626 1HE  LYS A  37      12.508  -8.315  17.189  1.00  0.00           H  
ATOM    627 2HE  LYS A  37      10.924  -7.647  17.635  1.00  0.00           H  
ATOM    628 1HZ  LYS A  37      10.731  -9.764  16.440  1.00  0.00           H  
ATOM    629 2HZ  LYS A  37      10.058  -8.511  15.574  1.00  0.00           H  
ATOM    630 3HZ  LYS A  37      11.555  -9.142  15.166  1.00  0.00           H  
ATOM    631  N   LEU A  38      10.377  -2.308  12.636  1.00  0.00           N  
ATOM    632  CA  LEU A  38      10.652  -0.942  12.221  1.00  0.00           C  
ATOM    633  C   LEU A  38       9.360  -0.156  12.200  1.00  0.00           C  
ATOM    634  O   LEU A  38       9.328   0.968  12.697  1.00  0.00           O  
ATOM    635  CB  LEU A  38      11.253  -0.891  10.804  1.00  0.00           C  
ATOM    636  CG  LEU A  38      12.688  -1.417  10.622  1.00  0.00           C  
ATOM    637  CD1 LEU A  38      12.994  -1.475   9.129  1.00  0.00           C  
ATOM    638  CD2 LEU A  38      13.685  -0.491  11.332  1.00  0.00           C  
ATOM    639  H   LEU A  38      10.567  -3.101  12.021  1.00  0.00           H  
ATOM    640  HA  LEU A  38      11.321  -0.482  12.930  1.00  0.00           H  
ATOM    641 1HB  LEU A  38      10.609  -1.463  10.142  1.00  0.00           H  
ATOM    642 2HB  LEU A  38      11.240   0.146  10.470  1.00  0.00           H  
ATOM    643  HG  LEU A  38      12.766  -2.422  11.031  1.00  0.00           H  
ATOM    644 1HD1 LEU A  38      14.004  -1.856   8.981  1.00  0.00           H  
ATOM    645 2HD1 LEU A  38      12.286  -2.137   8.638  1.00  0.00           H  
ATOM    646 3HD1 LEU A  38      12.916  -0.478   8.703  1.00  0.00           H  
ATOM    647 1HD2 LEU A  38      14.695  -0.872  11.181  1.00  0.00           H  
ATOM    648 2HD2 LEU A  38      13.613   0.516  10.916  1.00  0.00           H  
ATOM    649 3HD2 LEU A  38      13.480  -0.454  12.395  1.00  0.00           H  
ATOM    650  N   ALA A  39       8.259  -0.755  11.756  1.00  0.00           N  
ATOM    651  CA  ALA A  39       6.997  -0.037  11.725  1.00  0.00           C  
ATOM    652  C   ALA A  39       6.608   0.448  13.102  1.00  0.00           C  
ATOM    653  O   ALA A  39       6.097   1.565  13.267  1.00  0.00           O  
ATOM    654  CB  ALA A  39       5.904  -0.936  11.229  1.00  0.00           C  
ATOM    655  H   ALA A  39       8.327  -1.693  11.339  1.00  0.00           H  
ATOM    656  HA  ALA A  39       7.113   0.819  11.060  1.00  0.00           H  
ATOM    657 1HB  ALA A  39       4.976  -0.382  11.184  1.00  0.00           H  
ATOM    658 2HB  ALA A  39       6.184  -1.278  10.292  1.00  0.00           H  
ATOM    659 3HB  ALA A  39       5.784  -1.779  11.888  1.00  0.00           H  
ATOM    660  N   LYS A  40       6.853  -0.393  14.109  1.00  0.00           N  
ATOM    661  CA  LYS A  40       6.509  -0.041  15.471  1.00  0.00           C  
ATOM    662  C   LYS A  40       7.365   1.127  15.961  1.00  0.00           C  
ATOM    663  O   LYS A  40       6.840   2.074  16.551  1.00  0.00           O  
ATOM    664  CB  LYS A  40       6.652  -1.268  16.366  1.00  0.00           C  
ATOM    665  CG  LYS A  40       6.224  -1.074  17.809  1.00  0.00           C  
ATOM    666  CD  LYS A  40       6.268  -2.401  18.557  1.00  0.00           C  
ATOM    667  CE  LYS A  40       5.838  -2.245  20.002  1.00  0.00           C  
ATOM    668  NZ  LYS A  40       5.864  -3.545  20.728  1.00  0.00           N  
ATOM    669  H   LYS A  40       7.222  -1.328  13.886  1.00  0.00           H  
ATOM    670  HA  LYS A  40       5.468   0.277  15.489  1.00  0.00           H  
ATOM    671 1HB  LYS A  40       6.075  -2.092  15.940  1.00  0.00           H  
ATOM    672 2HB  LYS A  40       7.699  -1.583  16.372  1.00  0.00           H  
ATOM    673 1HG  LYS A  40       6.894  -0.362  18.296  1.00  0.00           H  
ATOM    674 2HG  LYS A  40       5.212  -0.669  17.836  1.00  0.00           H  
ATOM    675 1HD  LYS A  40       5.605  -3.117  18.062  1.00  0.00           H  
ATOM    676 2HD  LYS A  40       7.283  -2.796  18.527  1.00  0.00           H  
ATOM    677 1HE  LYS A  40       6.508  -1.547  20.501  1.00  0.00           H  
ATOM    678 2HE  LYS A  40       4.825  -1.844  20.032  1.00  0.00           H  
ATOM    679 1HZ  LYS A  40       5.571  -3.403  21.685  1.00  0.00           H  
ATOM    680 2HZ  LYS A  40       5.234  -4.196  20.277  1.00  0.00           H  
ATOM    681 3HZ  LYS A  40       6.801  -3.921  20.717  1.00  0.00           H  
ATOM    682  N   LYS A  41       8.670   1.085  15.664  1.00  0.00           N  
ATOM    683  CA  LYS A  41       9.609   2.146  16.045  1.00  0.00           C  
ATOM    684  C   LYS A  41       9.318   3.462  15.312  1.00  0.00           C  
ATOM    685  O   LYS A  41       9.450   4.549  15.878  1.00  0.00           O  
ATOM    686  CB  LYS A  41      11.041   1.702  15.756  1.00  0.00           C  
ATOM    687  CG  LYS A  41      11.549   0.601  16.675  1.00  0.00           C  
ATOM    688  CD  LYS A  41      12.960   0.166  16.302  1.00  0.00           C  
ATOM    689  CE  LYS A  41      13.452  -0.951  17.216  1.00  0.00           C  
ATOM    690  NZ  LYS A  41      14.827  -1.402  16.854  1.00  0.00           N  
ATOM    691  H   LYS A  41       9.030   0.243  15.198  1.00  0.00           H  
ATOM    692  HA  LYS A  41       9.503   2.327  17.114  1.00  0.00           H  
ATOM    693 1HB  LYS A  41      11.096   1.332  14.731  1.00  0.00           H  
ATOM    694 2HB  LYS A  41      11.712   2.556  15.833  1.00  0.00           H  
ATOM    695 1HG  LYS A  41      11.545   0.965  17.701  1.00  0.00           H  
ATOM    696 2HG  LYS A  41      10.880  -0.257  16.613  1.00  0.00           H  
ATOM    697 1HD  LYS A  41      12.960  -0.196  15.271  1.00  0.00           H  
ATOM    698 2HD  LYS A  41      13.638   1.015  16.373  1.00  0.00           H  
ATOM    699 1HE  LYS A  41      13.455  -0.594  18.244  1.00  0.00           H  
ATOM    700 2HE  LYS A  41      12.770  -1.799  17.136  1.00  0.00           H  
ATOM    701 1HZ  LYS A  41      15.115  -2.141  17.481  1.00  0.00           H  
ATOM    702 2HZ  LYS A  41      14.832  -1.745  15.904  1.00  0.00           H  
ATOM    703 3HZ  LYS A  41      15.470  -0.627  16.934  1.00  0.00           H  
ATOM    704  N   LEU A  42       8.912   3.341  14.049  1.00  0.00           N  
ATOM    705  CA  LEU A  42       8.588   4.456  13.175  1.00  0.00           C  
ATOM    706  C   LEU A  42       7.201   5.023  13.485  1.00  0.00           C  
ATOM    707  O   LEU A  42       6.951   6.210  13.260  1.00  0.00           O  
ATOM    708  CB  LEU A  42       8.624   3.981  11.704  1.00  0.00           C  
ATOM    709  CG  LEU A  42      10.015   3.537  11.101  1.00  0.00           C  
ATOM    710  CD1 LEU A  42       9.778   2.847   9.743  1.00  0.00           C  
ATOM    711  CD2 LEU A  42      10.921   4.740  10.920  1.00  0.00           C  
ATOM    712  H   LEU A  42       8.870   2.400  13.664  1.00  0.00           H  
ATOM    713  HA  LEU A  42       9.319   5.244  13.335  1.00  0.00           H  
ATOM    714 1HB  LEU A  42       7.953   3.132  11.621  1.00  0.00           H  
ATOM    715 2HB  LEU A  42       8.230   4.782  11.078  1.00  0.00           H  
ATOM    716  HG  LEU A  42      10.500   2.834  11.770  1.00  0.00           H  
ATOM    717 1HD1 LEU A  42      10.733   2.528   9.327  1.00  0.00           H  
ATOM    718 2HD1 LEU A  42       9.139   1.973   9.883  1.00  0.00           H  
ATOM    719 3HD1 LEU A  42       9.296   3.541   9.053  1.00  0.00           H  
ATOM    720 1HD2 LEU A  42      11.871   4.411  10.503  1.00  0.00           H  
ATOM    721 2HD2 LEU A  42      10.452   5.453  10.240  1.00  0.00           H  
ATOM    722 3HD2 LEU A  42      11.099   5.218  11.878  1.00  0.00           H  
ATOM    723  N   GLY A  43       6.291   4.184  14.003  1.00  0.00           N  
ATOM    724  CA  GLY A  43       4.927   4.602  14.285  1.00  0.00           C  
ATOM    725  C   GLY A  43       4.090   4.596  13.013  1.00  0.00           C  
ATOM    726  O   GLY A  43       3.181   5.413  12.847  1.00  0.00           O  
ATOM    727  H   GLY A  43       6.518   3.202  14.159  1.00  0.00           H  
ATOM    728 1HA  GLY A  43       4.494   3.914  15.013  1.00  0.00           H  
ATOM    729 2HA  GLY A  43       4.929   5.594  14.732  1.00  0.00           H  
ATOM    730  N   ASP A  44       4.470   3.735  12.070  1.00  0.00           N  
ATOM    731  CA  ASP A  44       3.780   3.640  10.797  1.00  0.00           C  
ATOM    732  C   ASP A  44       2.754   2.504  10.811  1.00  0.00           C  
ATOM    733  O   ASP A  44       3.117   1.319  10.779  1.00  0.00           O  
ATOM    734  CB  ASP A  44       4.771   3.513   9.631  1.00  0.00           C  
ATOM    735  CG  ASP A  44       4.055   3.539   8.277  1.00  0.00           C  
ATOM    736  OD1 ASP A  44       2.937   3.042   8.206  1.00  0.00           O  
ATOM    737  OD2 ASP A  44       4.608   4.059   7.333  1.00  0.00           O  
ATOM    738  H   ASP A  44       5.203   3.061  12.314  1.00  0.00           H  
ATOM    739  HA  ASP A  44       3.234   4.571  10.642  1.00  0.00           H  
ATOM    740 1HB  ASP A  44       5.487   4.341   9.671  1.00  0.00           H  
ATOM    741 2HB  ASP A  44       5.330   2.579   9.722  1.00  0.00           H  
ATOM    742  N   GLU A  45       1.481   2.888  10.894  1.00  0.00           N  
ATOM    743  CA  GLU A  45       0.366   1.960  11.012  1.00  0.00           C  
ATOM    744  C   GLU A  45       0.155   1.126   9.754  1.00  0.00           C  
ATOM    745  O   GLU A  45      -0.307  -0.017   9.839  1.00  0.00           O  
ATOM    746  CB  GLU A  45      -0.910   2.728  11.360  1.00  0.00           C  
ATOM    747  CG  GLU A  45      -0.897   3.328  12.761  1.00  0.00           C  
ATOM    748  CD  GLU A  45      -0.807   2.263  13.807  1.00  0.00           C  
ATOM    749  OE1 GLU A  45      -1.506   1.288  13.661  1.00  0.00           O  
ATOM    750  OE2 GLU A  45      -0.046   2.394  14.728  1.00  0.00           O  
ATOM    751  H   GLU A  45       1.297   3.880  10.907  1.00  0.00           H  
ATOM    752  HA  GLU A  45       0.584   1.277  11.832  1.00  0.00           H  
ATOM    753 1HB  GLU A  45      -1.063   3.530  10.639  1.00  0.00           H  
ATOM    754 2HB  GLU A  45      -1.767   2.056  11.292  1.00  0.00           H  
ATOM    755 1HG  GLU A  45      -0.033   3.992  12.861  1.00  0.00           H  
ATOM    756 2HG  GLU A  45      -1.798   3.922  12.912  1.00  0.00           H  
ATOM    757  N   THR A  46       0.441   1.694   8.578  1.00  0.00           N  
ATOM    758  CA  THR A  46       0.259   0.954   7.336  1.00  0.00           C  
ATOM    759  C   THR A  46       1.232  -0.193   7.297  1.00  0.00           C  
ATOM    760  O   THR A  46       0.870  -1.326   6.953  1.00  0.00           O  
ATOM    761  CB  THR A  46       0.496   1.821   6.089  1.00  0.00           C  
ATOM    762  OG1 THR A  46      -0.464   2.890   6.038  1.00  0.00           O  
ATOM    763  CG2 THR A  46       0.396   0.963   4.821  1.00  0.00           C  
ATOM    764  H   THR A  46       0.839   2.631   8.537  1.00  0.00           H  
ATOM    765  HA  THR A  46      -0.757   0.553   7.306  1.00  0.00           H  
ATOM    766  HB  THR A  46       1.500   2.257   6.143  1.00  0.00           H  
ATOM    767  HG1 THR A  46      -0.287   3.507   6.746  1.00  0.00           H  
ATOM    768 1HG2 THR A  46       0.581   1.590   3.999  1.00  0.00           H  
ATOM    769 2HG2 THR A  46       1.130   0.168   4.833  1.00  0.00           H  
ATOM    770 3HG2 THR A  46      -0.605   0.528   4.742  1.00  0.00           H  
ATOM    771  N   ILE A  47       2.478   0.098   7.667  1.00  0.00           N  
ATOM    772  CA  ILE A  47       3.467  -0.959   7.616  1.00  0.00           C  
ATOM    773  C   ILE A  47       3.142  -1.963   8.698  1.00  0.00           C  
ATOM    774  O   ILE A  47       3.248  -3.163   8.462  1.00  0.00           O  
ATOM    775  CB  ILE A  47       4.915  -0.478   7.820  1.00  0.00           C  
ATOM    776  CG1 ILE A  47       5.355   0.524   6.761  1.00  0.00           C  
ATOM    777  CG2 ILE A  47       5.852  -1.731   7.753  1.00  0.00           C  
ATOM    778  CD1 ILE A  47       5.312   0.066   5.390  1.00  0.00           C  
ATOM    779  H   ILE A  47       2.708   1.073   7.923  1.00  0.00           H  
ATOM    780  HA  ILE A  47       3.391  -1.476   6.669  1.00  0.00           H  
ATOM    781  HB  ILE A  47       4.994   0.027   8.771  1.00  0.00           H  
ATOM    782 1HG1 ILE A  47       4.717   1.383   6.819  1.00  0.00           H  
ATOM    783 2HG1 ILE A  47       6.368   0.831   6.989  1.00  0.00           H  
ATOM    784 1HG2 ILE A  47       6.882  -1.417   7.904  1.00  0.00           H  
ATOM    785 2HG2 ILE A  47       5.598  -2.452   8.520  1.00  0.00           H  
ATOM    786 3HG2 ILE A  47       5.766  -2.231   6.796  1.00  0.00           H  
ATOM    787 1HD1 ILE A  47       5.635   0.854   4.752  1.00  0.00           H  
ATOM    788 2HD1 ILE A  47       5.945  -0.786   5.219  1.00  0.00           H  
ATOM    789 3HD1 ILE A  47       4.310  -0.179   5.155  1.00  0.00           H  
ATOM    790  N   ARG A  48       2.765  -1.508   9.897  1.00  0.00           N  
ATOM    791  CA  ARG A  48       2.488  -2.449  10.962  1.00  0.00           C  
ATOM    792  C   ARG A  48       1.432  -3.465  10.529  1.00  0.00           C  
ATOM    793  O   ARG A  48       1.632  -4.669  10.705  1.00  0.00           O  
ATOM    794  CB  ARG A  48       1.995  -1.720  12.208  1.00  0.00           C  
ATOM    795  CG  ARG A  48       1.750  -2.616  13.414  1.00  0.00           C  
ATOM    796  CD  ARG A  48       1.142  -1.922  14.584  1.00  0.00           C  
ATOM    797  NE  ARG A  48      -0.230  -1.423  14.340  1.00  0.00           N  
ATOM    798  CZ  ARG A  48      -1.377  -2.147  14.333  1.00  0.00           C  
ATOM    799  NH1 ARG A  48      -1.422  -3.467  14.513  1.00  0.00           N  
ATOM    800  NH2 ARG A  48      -2.493  -1.478  14.143  1.00  0.00           N  
ATOM    801  H   ARG A  48       2.691  -0.502  10.080  1.00  0.00           H  
ATOM    802  HA  ARG A  48       3.407  -2.982  11.204  1.00  0.00           H  
ATOM    803 1HB  ARG A  48       2.713  -0.953  12.492  1.00  0.00           H  
ATOM    804 2HB  ARG A  48       1.056  -1.218  11.981  1.00  0.00           H  
ATOM    805 1HG  ARG A  48       1.115  -3.457  13.138  1.00  0.00           H  
ATOM    806 2HG  ARG A  48       2.712  -2.978  13.744  1.00  0.00           H  
ATOM    807 1HD  ARG A  48       1.110  -2.610  15.429  1.00  0.00           H  
ATOM    808 2HD  ARG A  48       1.767  -1.065  14.845  1.00  0.00           H  
ATOM    809  HE  ARG A  48      -0.365  -0.403  14.198  1.00  0.00           H  
ATOM    810 1HH1 ARG A  48      -0.584  -4.048  14.653  1.00  0.00           H  
ATOM    811 2HH1 ARG A  48      -2.311  -3.944  14.492  1.00  0.00           H  
ATOM    812 1HH2 ARG A  48      -2.423  -0.456  14.011  1.00  0.00           H  
ATOM    813 2HH2 ARG A  48      -3.384  -1.947  14.129  1.00  0.00           H  
ATOM    814  N   GLU A  49       0.315  -2.993   9.952  1.00  0.00           N  
ATOM    815  CA  GLU A  49      -0.740  -3.917   9.549  1.00  0.00           C  
ATOM    816  C   GLU A  49      -0.300  -4.836   8.419  1.00  0.00           C  
ATOM    817  O   GLU A  49      -0.589  -6.043   8.446  1.00  0.00           O  
ATOM    818  CB  GLU A  49      -2.001  -3.161   9.123  1.00  0.00           C  
ATOM    819  CG  GLU A  49      -3.196  -4.075   8.780  1.00  0.00           C  
ATOM    820  CD  GLU A  49      -4.454  -3.320   8.458  1.00  0.00           C  
ATOM    821  OE1 GLU A  49      -4.408  -2.119   8.394  1.00  0.00           O  
ATOM    822  OE2 GLU A  49      -5.469  -3.949   8.282  1.00  0.00           O  
ATOM    823  H   GLU A  49       0.184  -1.983   9.824  1.00  0.00           H  
ATOM    824  HA  GLU A  49      -0.990  -4.539  10.409  1.00  0.00           H  
ATOM    825 1HB  GLU A  49      -2.304  -2.484   9.924  1.00  0.00           H  
ATOM    826 2HB  GLU A  49      -1.776  -2.547   8.246  1.00  0.00           H  
ATOM    827 1HG  GLU A  49      -2.935  -4.689   7.915  1.00  0.00           H  
ATOM    828 2HG  GLU A  49      -3.379  -4.743   9.621  1.00  0.00           H  
ATOM    829  N   ASN A  50       0.406  -4.293   7.421  1.00  0.00           N  
ATOM    830  CA  ASN A  50       0.827  -5.130   6.319  1.00  0.00           C  
ATOM    831  C   ASN A  50       1.899  -6.119   6.700  1.00  0.00           C  
ATOM    832  O   ASN A  50       1.953  -7.196   6.109  1.00  0.00           O  
ATOM    833  CB  ASN A  50       1.305  -4.304   5.168  1.00  0.00           C  
ATOM    834  CG  ASN A  50       0.224  -3.711   4.405  1.00  0.00           C  
ATOM    835  OD1 ASN A  50      -0.913  -4.194   4.375  1.00  0.00           O  
ATOM    836  ND2 ASN A  50       0.564  -2.668   3.764  1.00  0.00           N  
ATOM    837  H   ASN A  50       0.619  -3.290   7.414  1.00  0.00           H  
ATOM    838  HA  ASN A  50      -0.037  -5.703   5.989  1.00  0.00           H  
ATOM    839 1HB  ASN A  50       1.953  -3.506   5.543  1.00  0.00           H  
ATOM    840 2HB  ASN A  50       1.895  -4.922   4.501  1.00  0.00           H  
ATOM    841 1HD2 ASN A  50      -0.064  -2.163   3.150  1.00  0.00           H  
ATOM    842 2HD2 ASN A  50       1.490  -2.351   3.853  1.00  0.00           H  
ATOM    843  N   ALA A  51       2.780  -5.760   7.629  1.00  0.00           N  
ATOM    844  CA  ALA A  51       3.816  -6.670   8.057  1.00  0.00           C  
ATOM    845  C   ALA A  51       3.178  -7.813   8.854  1.00  0.00           C  
ATOM    846  O   ALA A  51       3.589  -8.963   8.718  1.00  0.00           O  
ATOM    847  CB  ALA A  51       4.882  -5.930   8.831  1.00  0.00           C  
ATOM    848  H   ALA A  51       2.739  -4.822   8.028  1.00  0.00           H  
ATOM    849  HA  ALA A  51       4.277  -7.101   7.175  1.00  0.00           H  
ATOM    850 1HB  ALA A  51       5.665  -6.619   9.117  1.00  0.00           H  
ATOM    851 2HB  ALA A  51       5.299  -5.148   8.206  1.00  0.00           H  
ATOM    852 3HB  ALA A  51       4.434  -5.482   9.700  1.00  0.00           H  
ATOM    853  N   GLU A  52       2.138  -7.525   9.661  1.00  0.00           N  
ATOM    854  CA  GLU A  52       1.471  -8.601  10.404  1.00  0.00           C  
ATOM    855  C   GLU A  52       0.786  -9.550   9.428  1.00  0.00           C  
ATOM    856  O   GLU A  52       0.814 -10.777   9.599  1.00  0.00           O  
ATOM    857  CB  GLU A  52       0.423  -8.042  11.381  1.00  0.00           C  
ATOM    858  CG  GLU A  52       1.005  -7.305  12.549  1.00  0.00           C  
ATOM    859  CD  GLU A  52      -0.028  -6.596  13.453  1.00  0.00           C  
ATOM    860  OE1 GLU A  52      -1.190  -6.655  13.114  1.00  0.00           O  
ATOM    861  OE2 GLU A  52       0.347  -5.978  14.464  1.00  0.00           O  
ATOM    862  H   GLU A  52       1.864  -6.548   9.816  1.00  0.00           H  
ATOM    863  HA  GLU A  52       2.219  -9.157  10.965  1.00  0.00           H  
ATOM    864 1HB  GLU A  52      -0.239  -7.356  10.846  1.00  0.00           H  
ATOM    865 2HB  GLU A  52      -0.179  -8.850  11.769  1.00  0.00           H  
ATOM    866 1HG  GLU A  52       1.604  -7.989  13.147  1.00  0.00           H  
ATOM    867 2HG  GLU A  52       1.652  -6.595  12.116  1.00  0.00           H  
ATOM    868  N   ASN A  53       0.188  -8.978   8.383  1.00  0.00           N  
ATOM    869  CA  ASN A  53      -0.506  -9.760   7.382  1.00  0.00           C  
ATOM    870  C   ASN A  53       0.479 -10.584   6.574  1.00  0.00           C  
ATOM    871  O   ASN A  53       0.276 -11.787   6.389  1.00  0.00           O  
ATOM    872  CB  ASN A  53      -1.306  -8.829   6.495  1.00  0.00           C  
ATOM    873  CG  ASN A  53      -2.147  -9.511   5.485  1.00  0.00           C  
ATOM    874  OD1 ASN A  53      -3.039 -10.308   5.807  1.00  0.00           O  
ATOM    875  ND2 ASN A  53      -1.881  -9.205   4.250  1.00  0.00           N  
ATOM    876  H   ASN A  53       0.162  -7.955   8.320  1.00  0.00           H  
ATOM    877  HA  ASN A  53      -1.179 -10.452   7.880  1.00  0.00           H  
ATOM    878 1HB  ASN A  53      -1.942  -8.198   7.120  1.00  0.00           H  
ATOM    879 2HB  ASN A  53      -0.621  -8.165   5.973  1.00  0.00           H  
ATOM    880 1HD2 ASN A  53      -2.410  -9.629   3.488  1.00  0.00           H  
ATOM    881 2HD2 ASN A  53      -1.136  -8.572   4.054  1.00  0.00           H  
ATOM    882  N   ALA A  54       1.560  -9.954   6.109  1.00  0.00           N  
ATOM    883  CA  ALA A  54       2.551 -10.632   5.306  1.00  0.00           C  
ATOM    884  C   ALA A  54       3.190 -11.762   6.092  1.00  0.00           C  
ATOM    885  O   ALA A  54       3.471 -12.818   5.523  1.00  0.00           O  
ATOM    886  CB  ALA A  54       3.596  -9.640   4.837  1.00  0.00           C  
ATOM    887  H   ALA A  54       1.681  -8.959   6.283  1.00  0.00           H  
ATOM    888  HA  ALA A  54       2.060 -11.056   4.438  1.00  0.00           H  
ATOM    889 1HB  ALA A  54       4.331 -10.135   4.215  1.00  0.00           H  
ATOM    890 2HB  ALA A  54       3.111  -8.848   4.267  1.00  0.00           H  
ATOM    891 3HB  ALA A  54       4.082  -9.212   5.708  1.00  0.00           H  
ATOM    892  N   LYS A  55       3.411 -11.557   7.399  1.00  0.00           N  
ATOM    893  CA  LYS A  55       4.026 -12.573   8.236  1.00  0.00           C  
ATOM    894  C   LYS A  55       3.135 -13.802   8.292  1.00  0.00           C  
ATOM    895  O   LYS A  55       3.617 -14.925   8.112  1.00  0.00           O  
ATOM    896  CB  LYS A  55       4.285 -12.014   9.638  1.00  0.00           C  
ATOM    897  CG  LYS A  55       5.005 -12.941  10.601  1.00  0.00           C  
ATOM    898  CD  LYS A  55       5.307 -12.224  11.936  1.00  0.00           C  
ATOM    899  CE  LYS A  55       6.014 -13.153  12.931  1.00  0.00           C  
ATOM    900  NZ  LYS A  55       6.330 -12.465  14.227  1.00  0.00           N  
ATOM    901  H   LYS A  55       3.202 -10.645   7.815  1.00  0.00           H  
ATOM    902  HA  LYS A  55       4.979 -12.862   7.790  1.00  0.00           H  
ATOM    903 1HB  LYS A  55       4.863 -11.106   9.566  1.00  0.00           H  
ATOM    904 2HB  LYS A  55       3.331 -11.741  10.091  1.00  0.00           H  
ATOM    905 1HG  LYS A  55       4.397 -13.829  10.790  1.00  0.00           H  
ATOM    906 2HG  LYS A  55       5.940 -13.248  10.154  1.00  0.00           H  
ATOM    907 1HD  LYS A  55       5.956 -11.359  11.748  1.00  0.00           H  
ATOM    908 2HD  LYS A  55       4.375 -11.868  12.375  1.00  0.00           H  
ATOM    909 1HE  LYS A  55       5.372 -14.006  13.132  1.00  0.00           H  
ATOM    910 2HE  LYS A  55       6.946 -13.509  12.485  1.00  0.00           H  
ATOM    911 1HZ  LYS A  55       6.795 -13.110  14.843  1.00  0.00           H  
ATOM    912 2HZ  LYS A  55       6.960 -11.656  14.058  1.00  0.00           H  
ATOM    913 3HZ  LYS A  55       5.487 -12.136  14.661  1.00  0.00           H  
ATOM    914  N   ARG A  56       1.823 -13.593   8.483  1.00  0.00           N  
ATOM    915  CA  ARG A  56       0.897 -14.717   8.531  1.00  0.00           C  
ATOM    916  C   ARG A  56       0.857 -15.453   7.195  1.00  0.00           C  
ATOM    917  O   ARG A  56       0.802 -16.682   7.180  1.00  0.00           O  
ATOM    918  CB  ARG A  56      -0.505 -14.262   8.907  1.00  0.00           C  
ATOM    919  CG  ARG A  56      -0.660 -13.830  10.359  1.00  0.00           C  
ATOM    920  CD  ARG A  56      -2.093 -13.684  10.769  1.00  0.00           C  
ATOM    921  NE  ARG A  56      -2.805 -12.656   9.992  1.00  0.00           N  
ATOM    922  CZ  ARG A  56      -2.830 -11.329  10.263  1.00  0.00           C  
ATOM    923  NH1 ARG A  56      -2.163 -10.832  11.277  1.00  0.00           N  
ATOM    924  NH2 ARG A  56      -3.539 -10.519   9.491  1.00  0.00           N  
ATOM    925  H   ARG A  56       1.485 -12.640   8.664  1.00  0.00           H  
ATOM    926  HA  ARG A  56       1.245 -15.410   9.298  1.00  0.00           H  
ATOM    927 1HB  ARG A  56      -0.778 -13.408   8.283  1.00  0.00           H  
ATOM    928 2HB  ARG A  56      -1.218 -15.061   8.706  1.00  0.00           H  
ATOM    929 1HG  ARG A  56      -0.196 -14.579  11.001  1.00  0.00           H  
ATOM    930 2HG  ARG A  56      -0.159 -12.882  10.505  1.00  0.00           H  
ATOM    931 1HD  ARG A  56      -2.601 -14.635  10.608  1.00  0.00           H  
ATOM    932 2HD  ARG A  56      -2.150 -13.427  11.823  1.00  0.00           H  
ATOM    933  HE  ARG A  56      -3.344 -12.974   9.196  1.00  0.00           H  
ATOM    934 1HH1 ARG A  56      -1.612 -11.431  11.871  1.00  0.00           H  
ATOM    935 2HH1 ARG A  56      -2.193  -9.835  11.454  1.00  0.00           H  
ATOM    936 1HH2 ARG A  56      -4.062 -10.898   8.711  1.00  0.00           H  
ATOM    937 2HH2 ARG A  56      -3.565  -9.526   9.684  1.00  0.00           H  
ATOM    938  N   ILE A  57       0.934 -14.707   6.089  1.00  0.00           N  
ATOM    939  CA  ILE A  57       0.904 -15.286   4.747  1.00  0.00           C  
ATOM    940  C   ILE A  57       2.110 -16.177   4.534  1.00  0.00           C  
ATOM    941  O   ILE A  57       1.977 -17.282   4.001  1.00  0.00           O  
ATOM    942  CB  ILE A  57       0.846 -14.172   3.695  1.00  0.00           C  
ATOM    943  CG1 ILE A  57      -0.520 -13.504   3.832  1.00  0.00           C  
ATOM    944  CG2 ILE A  57       1.097 -14.732   2.260  1.00  0.00           C  
ATOM    945  CD1 ILE A  57      -0.659 -12.211   3.143  1.00  0.00           C  
ATOM    946  H   ILE A  57       0.942 -13.685   6.201  1.00  0.00           H  
ATOM    947  HA  ILE A  57       0.006 -15.897   4.655  1.00  0.00           H  
ATOM    948  HB  ILE A  57       1.597 -13.427   3.919  1.00  0.00           H  
ATOM    949 1HG1 ILE A  57      -1.260 -14.178   3.447  1.00  0.00           H  
ATOM    950 2HG1 ILE A  57      -0.734 -13.351   4.876  1.00  0.00           H  
ATOM    951 1HG2 ILE A  57       1.051 -13.926   1.531  1.00  0.00           H  
ATOM    952 2HG2 ILE A  57       2.083 -15.193   2.199  1.00  0.00           H  
ATOM    953 3HG2 ILE A  57       0.339 -15.481   2.025  1.00  0.00           H  
ATOM    954 1HD1 ILE A  57      -1.652 -11.858   3.322  1.00  0.00           H  
ATOM    955 2HD1 ILE A  57       0.045 -11.498   3.537  1.00  0.00           H  
ATOM    956 3HD1 ILE A  57      -0.493 -12.316   2.089  1.00  0.00           H  
ATOM    957  N   VAL A  58       3.282 -15.708   4.943  1.00  0.00           N  
ATOM    958  CA  VAL A  58       4.479 -16.511   4.815  1.00  0.00           C  
ATOM    959  C   VAL A  58       4.384 -17.783   5.639  1.00  0.00           C  
ATOM    960  O   VAL A  58       4.780 -18.854   5.165  1.00  0.00           O  
ATOM    961  CB  VAL A  58       5.719 -15.700   5.189  1.00  0.00           C  
ATOM    962  CG1 VAL A  58       6.950 -16.610   5.287  1.00  0.00           C  
ATOM    963  CG2 VAL A  58       5.902 -14.641   4.106  1.00  0.00           C  
ATOM    964  H   VAL A  58       3.329 -14.755   5.323  1.00  0.00           H  
ATOM    965  HA  VAL A  58       4.579 -16.794   3.770  1.00  0.00           H  
ATOM    966  HB  VAL A  58       5.588 -15.219   6.165  1.00  0.00           H  
ATOM    967 1HG1 VAL A  58       7.806 -16.015   5.530  1.00  0.00           H  
ATOM    968 2HG1 VAL A  58       6.818 -17.359   6.068  1.00  0.00           H  
ATOM    969 3HG1 VAL A  58       7.119 -17.103   4.376  1.00  0.00           H  
ATOM    970 1HG2 VAL A  58       6.775 -14.070   4.316  1.00  0.00           H  
ATOM    971 2HG2 VAL A  58       6.004 -15.098   3.163  1.00  0.00           H  
ATOM    972 3HG2 VAL A  58       5.038 -13.994   4.072  1.00  0.00           H  
ATOM    973  N   GLN A  59       3.865 -17.682   6.861  1.00  0.00           N  
ATOM    974  CA  GLN A  59       3.713 -18.854   7.705  1.00  0.00           C  
ATOM    975  C   GLN A  59       2.742 -19.864   7.072  1.00  0.00           C  
ATOM    976  O   GLN A  59       2.974 -21.069   7.158  1.00  0.00           O  
ATOM    977  CB  GLN A  59       3.233 -18.423   9.082  1.00  0.00           C  
ATOM    978  CG  GLN A  59       4.284 -17.650   9.878  1.00  0.00           C  
ATOM    979  CD  GLN A  59       3.711 -17.054  11.126  1.00  0.00           C  
ATOM    980  OE1 GLN A  59       2.481 -17.006  11.268  1.00  0.00           O  
ATOM    981  NE2 GLN A  59       4.563 -16.606  12.034  1.00  0.00           N  
ATOM    982  H   GLN A  59       3.600 -16.756   7.220  1.00  0.00           H  
ATOM    983  HA  GLN A  59       4.685 -19.335   7.806  1.00  0.00           H  
ATOM    984 1HB  GLN A  59       2.357 -17.786   8.969  1.00  0.00           H  
ATOM    985 2HB  GLN A  59       2.935 -19.295   9.658  1.00  0.00           H  
ATOM    986 1HG  GLN A  59       5.085 -18.334  10.165  1.00  0.00           H  
ATOM    987 2HG  GLN A  59       4.696 -16.851   9.269  1.00  0.00           H  
ATOM    988 1HE2 GLN A  59       4.227 -16.210  12.881  1.00  0.00           H  
ATOM    989 2HE2 GLN A  59       5.581 -16.673  11.875  1.00  0.00           H  
ATOM    990  N   GLU A  60       1.674 -19.380   6.415  1.00  0.00           N  
ATOM    991  CA  GLU A  60       0.740 -20.265   5.713  1.00  0.00           C  
ATOM    992  C   GLU A  60       1.395 -20.942   4.495  1.00  0.00           C  
ATOM    993  O   GLU A  60       1.133 -22.117   4.228  1.00  0.00           O  
ATOM    994  CB  GLU A  60      -0.503 -19.499   5.247  1.00  0.00           C  
ATOM    995  CG  GLU A  60      -1.446 -19.053   6.357  1.00  0.00           C  
ATOM    996  CD  GLU A  60      -2.578 -18.205   5.841  1.00  0.00           C  
ATOM    997  OE1 GLU A  60      -2.565 -17.887   4.675  1.00  0.00           O  
ATOM    998  OE2 GLU A  60      -3.450 -17.874   6.608  1.00  0.00           O  
ATOM    999  H   GLU A  60       1.481 -18.375   6.461  1.00  0.00           H  
ATOM   1000  HA  GLU A  60       0.426 -21.046   6.403  1.00  0.00           H  
ATOM   1001 1HB  GLU A  60      -0.188 -18.606   4.708  1.00  0.00           H  
ATOM   1002 2HB  GLU A  60      -1.070 -20.116   4.551  1.00  0.00           H  
ATOM   1003 1HG  GLU A  60      -1.860 -19.938   6.836  1.00  0.00           H  
ATOM   1004 2HG  GLU A  60      -0.889 -18.503   7.104  1.00  0.00           H  
ATOM   1005  N   LEU A  61       2.247 -20.202   3.762  1.00  0.00           N  
ATOM   1006  CA  LEU A  61       2.956 -20.756   2.603  1.00  0.00           C  
ATOM   1007  C   LEU A  61       3.983 -21.826   2.993  1.00  0.00           C  
ATOM   1008  O   LEU A  61       4.153 -22.811   2.268  1.00  0.00           O  
ATOM   1009  CB  LEU A  61       3.697 -19.635   1.832  1.00  0.00           C  
ATOM   1010  CG  LEU A  61       2.837 -18.593   1.042  1.00  0.00           C  
ATOM   1011  CD1 LEU A  61       3.739 -17.449   0.578  1.00  0.00           C  
ATOM   1012  CD2 LEU A  61       2.202 -19.253  -0.174  1.00  0.00           C  
ATOM   1013  H   LEU A  61       2.346 -19.209   3.995  1.00  0.00           H  
ATOM   1014  HA  LEU A  61       2.224 -21.224   1.955  1.00  0.00           H  
ATOM   1015 1HB  LEU A  61       4.294 -19.077   2.553  1.00  0.00           H  
ATOM   1016 2HB  LEU A  61       4.386 -20.103   1.126  1.00  0.00           H  
ATOM   1017  HG  LEU A  61       2.061 -18.188   1.687  1.00  0.00           H  
ATOM   1018 1HD1 LEU A  61       3.153 -16.714   0.029  1.00  0.00           H  
ATOM   1019 2HD1 LEU A  61       4.184 -16.968   1.439  1.00  0.00           H  
ATOM   1020 3HD1 LEU A  61       4.526 -17.835  -0.071  1.00  0.00           H  
ATOM   1021 1HD2 LEU A  61       1.618 -18.509  -0.717  1.00  0.00           H  
ATOM   1022 2HD2 LEU A  61       2.984 -19.646  -0.824  1.00  0.00           H  
ATOM   1023 3HD2 LEU A  61       1.547 -20.062   0.133  1.00  0.00           H  
ATOM   1024  N   LYS A  62       4.665 -21.617   4.124  1.00  0.00           N  
ATOM   1025  CA  LYS A  62       5.692 -22.524   4.636  1.00  0.00           C  
ATOM   1026  C   LYS A  62       5.281 -23.995   4.660  1.00  0.00           C  
ATOM   1027  O   LYS A  62       4.289 -24.349   5.295  1.00  0.00           O  
ATOM   1028  OXT LYS A  62       6.183 -24.814   4.476  1.00  0.00           O  
ATOM   1029  CB  LYS A  62       6.127 -22.091   6.041  1.00  0.00           C  
ATOM   1030  CG  LYS A  62       7.259 -22.942   6.671  1.00  0.00           C  
ATOM   1031  CD  LYS A  62       7.706 -22.364   8.034  1.00  0.00           C  
ATOM   1032  CE  LYS A  62       8.689 -23.298   8.791  1.00  0.00           C  
ATOM   1033  NZ  LYS A  62      10.040 -23.411   8.133  1.00  0.00           N  
ATOM   1034  H   LYS A  62       4.495 -20.742   4.627  1.00  0.00           H  
ATOM   1035  HA  LYS A  62       6.545 -22.444   3.973  1.00  0.00           H  
ATOM   1036 1HB  LYS A  62       6.431 -21.049   6.021  1.00  0.00           H  
ATOM   1037 2HB  LYS A  62       5.267 -22.152   6.705  1.00  0.00           H  
ATOM   1038 1HG  LYS A  62       6.881 -23.955   6.827  1.00  0.00           H  
ATOM   1039 2HG  LYS A  62       8.097 -22.993   5.992  1.00  0.00           H  
ATOM   1040 1HD  LYS A  62       8.198 -21.400   7.867  1.00  0.00           H  
ATOM   1041 2HD  LYS A  62       6.827 -22.196   8.656  1.00  0.00           H  
ATOM   1042 1HE  LYS A  62       8.825 -22.913   9.801  1.00  0.00           H  
ATOM   1043 2HE  LYS A  62       8.245 -24.291   8.849  1.00  0.00           H  
ATOM   1044 1HZ  LYS A  62      10.630 -24.025   8.670  1.00  0.00           H  
ATOM   1045 2HZ  LYS A  62       9.947 -23.776   7.204  1.00  0.00           H  
ATOM   1046 3HZ  LYS A  62      10.506 -22.487   8.080  1.00  0.00           H  
TER                                                                             
ATOM   1048  N   VAL B  63     -22.590   2.923 -11.454  1.00  0.00           N  
ATOM   1049  CA  VAL B  63     -21.858   3.659 -10.429  1.00  0.00           C  
ATOM   1050  C   VAL B  63     -21.472   2.731  -9.277  1.00  0.00           C  
ATOM   1051  O   VAL B  63     -22.289   1.922  -8.832  1.00  0.00           O  
ATOM   1052  CB  VAL B  63     -22.721   4.827  -9.902  1.00  0.00           C  
ATOM   1053  CG1 VAL B  63     -21.963   5.580  -8.851  1.00  0.00           C  
ATOM   1054  CG2 VAL B  63     -23.154   5.748 -11.058  1.00  0.00           C  
ATOM   1055 1H   VAL B  63     -22.835   3.544 -12.200  1.00  0.00           H  
ATOM   1056 2H   VAL B  63     -22.016   2.186 -11.810  1.00  0.00           H  
ATOM   1057 3H   VAL B  63     -23.422   2.536 -11.057  1.00  0.00           H  
ATOM   1058  HA  VAL B  63     -20.945   4.066 -10.862  1.00  0.00           H  
ATOM   1059  HB  VAL B  63     -23.610   4.421  -9.425  1.00  0.00           H  
ATOM   1060 1HG1 VAL B  63     -22.585   6.384  -8.471  1.00  0.00           H  
ATOM   1061 2HG1 VAL B  63     -21.698   4.914  -8.033  1.00  0.00           H  
ATOM   1062 3HG1 VAL B  63     -21.055   5.999  -9.283  1.00  0.00           H  
ATOM   1063 1HG2 VAL B  63     -23.774   6.551 -10.667  1.00  0.00           H  
ATOM   1064 2HG2 VAL B  63     -22.313   6.171 -11.552  1.00  0.00           H  
ATOM   1065 3HG2 VAL B  63     -23.730   5.178 -11.780  1.00  0.00           H  
ATOM   1066  N   CYS B  64     -20.223   2.822  -8.822  1.00  0.00           N  
ATOM   1067  CA  CYS B  64     -19.752   1.990  -7.720  1.00  0.00           C  
ATOM   1068  C   CYS B  64     -19.264   2.831  -6.546  1.00  0.00           C  
ATOM   1069  O   CYS B  64     -19.119   4.052  -6.645  1.00  0.00           O  
ATOM   1070  CB  CYS B  64     -18.639   1.050  -8.178  1.00  0.00           C  
ATOM   1071  SG  CYS B  64     -17.105   1.868  -8.691  1.00  0.00           S  
ATOM   1072  H   CYS B  64     -19.599   3.503  -9.242  1.00  0.00           H  
ATOM   1073  HA  CYS B  64     -20.584   1.377  -7.374  1.00  0.00           H  
ATOM   1074 1HB  CYS B  64     -18.392   0.357  -7.373  1.00  0.00           H  
ATOM   1075 2HB  CYS B  64     -19.003   0.455  -9.011  1.00  0.00           H  
ATOM   1076  N   GLN B  65     -18.997   2.168  -5.423  1.00  0.00           N  
ATOM   1077  CA  GLN B  65     -18.647   2.882  -4.203  1.00  0.00           C  
ATOM   1078  C   GLN B  65     -17.229   3.454  -4.163  1.00  0.00           C  
ATOM   1079  O   GLN B  65     -17.053   4.632  -3.859  1.00  0.00           O  
ATOM   1080  CB  GLN B  65     -18.800   1.916  -3.019  1.00  0.00           C  
ATOM   1081  CG  GLN B  65     -20.244   1.464  -2.739  1.00  0.00           C  
ATOM   1082  CD  GLN B  65     -21.200   2.595  -2.432  1.00  0.00           C  
ATOM   1083  OE1 GLN B  65     -20.926   3.450  -1.586  1.00  0.00           O  
ATOM   1084  NE2 GLN B  65     -22.340   2.608  -3.123  1.00  0.00           N  
ATOM   1085  H   GLN B  65     -19.089   1.163  -5.403  1.00  0.00           H  
ATOM   1086  HA  GLN B  65     -19.345   3.710  -4.085  1.00  0.00           H  
ATOM   1087 1HB  GLN B  65     -18.195   1.025  -3.195  1.00  0.00           H  
ATOM   1088 2HB  GLN B  65     -18.414   2.389  -2.115  1.00  0.00           H  
ATOM   1089 1HG  GLN B  65     -20.618   0.934  -3.612  1.00  0.00           H  
ATOM   1090 2HG  GLN B  65     -20.234   0.791  -1.875  1.00  0.00           H  
ATOM   1091 1HE2 GLN B  65     -23.016   3.331  -2.963  1.00  0.00           H  
ATOM   1092 2HE2 GLN B  65     -22.526   1.895  -3.801  1.00  0.00           H  
ATOM   1093  N   GLY B  66     -16.227   2.659  -4.518  1.00  0.00           N  
ATOM   1094  CA  GLY B  66     -14.836   3.101  -4.384  1.00  0.00           C  
ATOM   1095  C   GLY B  66     -14.271   2.618  -3.049  1.00  0.00           C  
ATOM   1096  O   GLY B  66     -15.008   2.054  -2.236  1.00  0.00           O  
ATOM   1097  H   GLY B  66     -16.419   1.718  -4.826  1.00  0.00           H  
ATOM   1098 1HA  GLY B  66     -14.241   2.704  -5.198  1.00  0.00           H  
ATOM   1099 2HA  GLY B  66     -14.773   4.183  -4.442  1.00  0.00           H  
ATOM   1100  N   THR B  67     -12.965   2.807  -2.840  1.00  0.00           N  
ATOM   1101  CA  THR B  67     -12.302   2.297  -1.623  1.00  0.00           C  
ATOM   1102  C   THR B  67     -11.427   3.328  -0.870  1.00  0.00           C  
ATOM   1103  O   THR B  67     -11.204   4.441  -1.360  1.00  0.00           O  
ATOM   1104  CB  THR B  67     -11.479   1.028  -1.967  1.00  0.00           C  
ATOM   1105  OG1 THR B  67     -10.423   1.366  -2.862  1.00  0.00           O  
ATOM   1106  CG2 THR B  67     -12.366  -0.053  -2.623  1.00  0.00           C  
ATOM   1107  H   THR B  67     -12.431   3.304  -3.555  1.00  0.00           H  
ATOM   1108  HA  THR B  67     -13.082   1.985  -0.929  1.00  0.00           H  
ATOM   1109  HB  THR B  67     -11.047   0.623  -1.052  1.00  0.00           H  
ATOM   1110  HG1 THR B  67      -9.647   1.689  -2.353  1.00  0.00           H  
ATOM   1111 1HG2 THR B  67     -11.759  -0.931  -2.840  1.00  0.00           H  
ATOM   1112 2HG2 THR B  67     -13.171  -0.327  -1.939  1.00  0.00           H  
ATOM   1113 3HG2 THR B  67     -12.792   0.317  -3.548  1.00  0.00           H  
ATOM   1114  N   SER B  68     -11.005   2.953   0.357  1.00  0.00           N  
ATOM   1115  CA  SER B  68     -10.128   3.764   1.227  1.00  0.00           C  
ATOM   1116  C   SER B  68      -9.049   2.947   1.984  1.00  0.00           C  
ATOM   1117  O   SER B  68      -8.911   3.093   3.203  1.00  0.00           O  
ATOM   1118  CB  SER B  68     -10.979   4.521   2.227  1.00  0.00           C  
ATOM   1119  OG  SER B  68     -11.788   3.641   2.965  1.00  0.00           O  
ATOM   1120  H   SER B  68     -11.270   2.038   0.688  1.00  0.00           H  
ATOM   1121  HA  SER B  68      -9.606   4.484   0.593  1.00  0.00           H  
ATOM   1122 1HB  SER B  68     -10.335   5.084   2.901  1.00  0.00           H  
ATOM   1123 2HB  SER B  68     -11.604   5.238   1.698  1.00  0.00           H  
ATOM   1124  HG  SER B  68     -12.238   4.183   3.613  1.00  0.00           H  
ATOM   1125  N   ASN B  69      -8.339   2.049   1.292  1.00  0.00           N  
ATOM   1126  CA  ASN B  69      -7.339   1.180   1.930  1.00  0.00           C  
ATOM   1127  C   ASN B  69      -5.895   1.705   1.805  1.00  0.00           C  
ATOM   1128  O   ASN B  69      -4.986   1.151   2.422  1.00  0.00           O  
ATOM   1129  CB  ASN B  69      -7.412  -0.218   1.339  1.00  0.00           C  
ATOM   1130  CG  ASN B  69      -8.674  -0.948   1.697  1.00  0.00           C  
ATOM   1131  OD1 ASN B  69      -9.109  -0.964   2.854  1.00  0.00           O  
ATOM   1132  ND2 ASN B  69      -9.287  -1.553   0.711  1.00  0.00           N  
ATOM   1133  H   ASN B  69      -8.467   2.000   0.283  1.00  0.00           H  
ATOM   1134  HA  ASN B  69      -7.568   1.115   2.992  1.00  0.00           H  
ATOM   1135 1HB  ASN B  69      -7.348  -0.143   0.250  1.00  0.00           H  
ATOM   1136 2HB  ASN B  69      -6.553  -0.806   1.675  1.00  0.00           H  
ATOM   1137 1HD2 ASN B  69     -10.137  -2.053   0.882  1.00  0.00           H  
ATOM   1138 2HD2 ASN B  69      -8.906  -1.517  -0.214  1.00  0.00           H  
ATOM   1139  N   LYS B  70      -5.681   2.784   1.050  1.00  0.00           N  
ATOM   1140  CA  LYS B  70      -4.346   3.355   0.856  1.00  0.00           C  
ATOM   1141  C   LYS B  70      -3.324   2.282   0.434  1.00  0.00           C  
ATOM   1142  O   LYS B  70      -3.484   1.630  -0.595  1.00  0.00           O  
ATOM   1143  CB  LYS B  70      -3.891   4.085   2.122  1.00  0.00           C  
ATOM   1144  CG  LYS B  70      -4.807   5.226   2.526  1.00  0.00           C  
ATOM   1145  CD  LYS B  70      -4.279   5.956   3.751  1.00  0.00           C  
ATOM   1146  CE  LYS B  70      -5.205   7.090   4.169  1.00  0.00           C  
ATOM   1147  NZ  LYS B  70      -4.722   7.775   5.404  1.00  0.00           N  
ATOM   1148  H   LYS B  70      -6.453   3.223   0.543  1.00  0.00           H  
ATOM   1149  HA  LYS B  70      -4.408   4.091   0.052  1.00  0.00           H  
ATOM   1150 1HB  LYS B  70      -3.836   3.390   2.960  1.00  0.00           H  
ATOM   1151 2HB  LYS B  70      -2.897   4.508   1.963  1.00  0.00           H  
ATOM   1152 1HG  LYS B  70      -4.900   5.926   1.693  1.00  0.00           H  
ATOM   1153 2HG  LYS B  70      -5.799   4.826   2.749  1.00  0.00           H  
ATOM   1154 1HD  LYS B  70      -4.185   5.250   4.579  1.00  0.00           H  
ATOM   1155 2HD  LYS B  70      -3.292   6.366   3.533  1.00  0.00           H  
ATOM   1156 1HE  LYS B  70      -5.263   7.818   3.360  1.00  0.00           H  
ATOM   1157 2HE  LYS B  70      -6.202   6.688   4.354  1.00  0.00           H  
ATOM   1158 1HZ  LYS B  70      -5.360   8.520   5.649  1.00  0.00           H  
ATOM   1159 2HZ  LYS B  70      -4.676   7.110   6.164  1.00  0.00           H  
ATOM   1160 3HZ  LYS B  70      -3.802   8.160   5.241  1.00  0.00           H  
ATOM   1161  N   LEU B  71      -2.272   2.079   1.229  1.00  0.00           N  
ATOM   1162  CA  LEU B  71      -1.242   1.098   0.881  1.00  0.00           C  
ATOM   1163  C   LEU B  71      -1.404  -0.231   1.627  1.00  0.00           C  
ATOM   1164  O   LEU B  71      -0.487  -1.053   1.629  1.00  0.00           O  
ATOM   1165  CB  LEU B  71       0.123   1.750   1.016  1.00  0.00           C  
ATOM   1166  CG  LEU B  71       0.402   3.004   0.084  1.00  0.00           C  
ATOM   1167  CD1 LEU B  71       1.753   3.554   0.431  1.00  0.00           C  
ATOM   1168  CD2 LEU B  71       0.374   2.630  -1.404  1.00  0.00           C  
ATOM   1169  H   LEU B  71      -2.171   2.609   2.079  1.00  0.00           H  
ATOM   1170  HA  LEU B  71      -1.333   0.883  -0.183  1.00  0.00           H  
ATOM   1171 1HB  LEU B  71       0.249   2.083   2.006  1.00  0.00           H  
ATOM   1172 2HB  LEU B  71       0.847   1.016   0.789  1.00  0.00           H  
ATOM   1173  HG  LEU B  71      -0.347   3.777   0.274  1.00  0.00           H  
ATOM   1174 1HD1 LEU B  71       1.963   4.429  -0.182  1.00  0.00           H  
ATOM   1175 2HD1 LEU B  71       1.755   3.831   1.467  1.00  0.00           H  
ATOM   1176 3HD1 LEU B  71       2.502   2.802   0.253  1.00  0.00           H  
ATOM   1177 1HD2 LEU B  71       0.590   3.522  -1.994  1.00  0.00           H  
ATOM   1178 2HD2 LEU B  71       1.128   1.877  -1.604  1.00  0.00           H  
ATOM   1179 3HD2 LEU B  71      -0.599   2.250  -1.693  1.00  0.00           H  
ATOM   1180  N   THR B  72      -2.552  -0.428   2.268  1.00  0.00           N  
ATOM   1181  CA  THR B  72      -2.870  -1.661   2.991  1.00  0.00           C  
ATOM   1182  C   THR B  72      -3.374  -2.790   2.097  1.00  0.00           C  
ATOM   1183  O   THR B  72      -4.186  -2.591   1.189  1.00  0.00           O  
ATOM   1184  CB  THR B  72      -3.903  -1.396   4.127  1.00  0.00           C  
ATOM   1185  OG1 THR B  72      -3.338  -0.485   5.084  1.00  0.00           O  
ATOM   1186  CG2 THR B  72      -4.290  -2.687   4.848  1.00  0.00           C  
ATOM   1187  H   THR B  72      -3.274   0.294   2.240  1.00  0.00           H  
ATOM   1188  HA  THR B  72      -1.946  -2.016   3.444  1.00  0.00           H  
ATOM   1189  HB  THR B  72      -4.798  -0.955   3.704  1.00  0.00           H  
ATOM   1190  HG1 THR B  72      -4.004  -0.260   5.746  1.00  0.00           H  
ATOM   1191 1HG2 THR B  72      -5.005  -2.451   5.635  1.00  0.00           H  
ATOM   1192 2HG2 THR B  72      -4.751  -3.393   4.163  1.00  0.00           H  
ATOM   1193 3HG2 THR B  72      -3.402  -3.141   5.295  1.00  0.00           H  
ATOM   1194  N   GLN B  73      -2.812  -3.971   2.345  1.00  0.00           N  
ATOM   1195  CA  GLN B  73      -3.113  -5.204   1.627  1.00  0.00           C  
ATOM   1196  C   GLN B  73      -4.199  -5.973   2.364  1.00  0.00           C  
ATOM   1197  O   GLN B  73      -4.170  -6.039   3.592  1.00  0.00           O  
ATOM   1198  CB  GLN B  73      -1.850  -6.074   1.500  1.00  0.00           C  
ATOM   1199  CG  GLN B  73      -2.012  -7.351   0.662  1.00  0.00           C  
ATOM   1200  CD  GLN B  73      -0.709  -8.171   0.566  1.00  0.00           C  
ATOM   1201  OE1 GLN B  73       0.400  -7.644   0.368  1.00  0.00           O  
ATOM   1202  NE2 GLN B  73      -0.839  -9.475   0.733  1.00  0.00           N  
ATOM   1203  H   GLN B  73      -2.169  -4.015   3.135  1.00  0.00           H  
ATOM   1204  HA  GLN B  73      -3.474  -4.951   0.637  1.00  0.00           H  
ATOM   1205 1HB  GLN B  73      -1.047  -5.489   1.071  1.00  0.00           H  
ATOM   1206 2HB  GLN B  73      -1.526  -6.377   2.496  1.00  0.00           H  
ATOM   1207 1HG  GLN B  73      -2.771  -7.995   1.116  1.00  0.00           H  
ATOM   1208 2HG  GLN B  73      -2.320  -7.073  -0.349  1.00  0.00           H  
ATOM   1209 1HE2 GLN B  73      -0.028 -10.086   0.686  1.00  0.00           H  
ATOM   1210 2HE2 GLN B  73      -1.747  -9.884   0.957  1.00  0.00           H  
ATOM   1211  N   LEU B  74      -5.149  -6.541   1.642  1.00  0.00           N  
ATOM   1212  CA  LEU B  74      -6.203  -7.314   2.278  1.00  0.00           C  
ATOM   1213  C   LEU B  74      -5.978  -8.822   2.116  1.00  0.00           C  
ATOM   1214  O   LEU B  74      -6.191  -9.360   1.033  1.00  0.00           O  
ATOM   1215  CB  LEU B  74      -7.537  -6.938   1.644  1.00  0.00           C  
ATOM   1216  CG  LEU B  74      -7.900  -5.426   1.641  1.00  0.00           C  
ATOM   1217  CD1 LEU B  74      -9.197  -5.274   0.892  1.00  0.00           C  
ATOM   1218  CD2 LEU B  74      -8.004  -4.863   3.074  1.00  0.00           C  
ATOM   1219  H   LEU B  74      -5.158  -6.427   0.632  1.00  0.00           H  
ATOM   1220  HA  LEU B  74      -6.229  -7.073   3.335  1.00  0.00           H  
ATOM   1221 1HB  LEU B  74      -7.522  -7.268   0.608  1.00  0.00           H  
ATOM   1222 2HB  LEU B  74      -8.328  -7.476   2.160  1.00  0.00           H  
ATOM   1223  HG  LEU B  74      -7.133  -4.867   1.104  1.00  0.00           H  
ATOM   1224 1HD1 LEU B  74      -9.472  -4.236   0.844  1.00  0.00           H  
ATOM   1225 2HD1 LEU B  74      -9.067  -5.664  -0.120  1.00  0.00           H  
ATOM   1226 3HD1 LEU B  74      -9.980  -5.832   1.403  1.00  0.00           H  
ATOM   1227 1HD2 LEU B  74      -8.265  -3.805   3.026  1.00  0.00           H  
ATOM   1228 2HD2 LEU B  74      -8.774  -5.399   3.627  1.00  0.00           H  
ATOM   1229 3HD2 LEU B  74      -7.049  -4.965   3.588  1.00  0.00           H  
ATOM   1230  N   GLY B  75      -5.551  -9.519   3.173  1.00  0.00           N  
ATOM   1231  CA  GLY B  75      -5.244 -10.946   3.040  1.00  0.00           C  
ATOM   1232  C   GLY B  75      -4.112 -11.212   2.042  1.00  0.00           C  
ATOM   1233  O   GLY B  75      -3.126 -10.467   2.000  1.00  0.00           O  
ATOM   1234  H   GLY B  75      -5.420  -9.098   4.094  1.00  0.00           H  
ATOM   1235 1HA  GLY B  75      -4.971 -11.342   4.020  1.00  0.00           H  
ATOM   1236 2HA  GLY B  75      -6.140 -11.483   2.723  1.00  0.00           H  
ATOM   1237  N   THR B  76      -4.253 -12.291   1.263  1.00  0.00           N  
ATOM   1238  CA  THR B  76      -3.245 -12.706   0.282  1.00  0.00           C  
ATOM   1239  C   THR B  76      -3.336 -11.890  -0.996  1.00  0.00           C  
ATOM   1240  O   THR B  76      -4.284 -11.139  -1.188  1.00  0.00           O  
ATOM   1241  CB  THR B  76      -3.383 -14.196  -0.090  1.00  0.00           C  
ATOM   1242  OG1 THR B  76      -4.635 -14.408  -0.766  1.00  0.00           O  
ATOM   1243  CG2 THR B  76      -3.340 -15.033   1.166  1.00  0.00           C  
ATOM   1244  H   THR B  76      -5.110 -12.862   1.346  1.00  0.00           H  
ATOM   1245  HA  THR B  76      -2.257 -12.551   0.715  1.00  0.00           H  
ATOM   1246  HB  THR B  76      -2.568 -14.490  -0.747  1.00  0.00           H  
ATOM   1247  HG1 THR B  76      -4.717 -15.344  -1.012  1.00  0.00           H  
ATOM   1248 1HG2 THR B  76      -3.439 -16.086   0.906  1.00  0.00           H  
ATOM   1249 2HG2 THR B  76      -2.399 -14.878   1.662  1.00  0.00           H  
ATOM   1250 3HG2 THR B  76      -4.157 -14.751   1.830  1.00  0.00           H  
ATOM   1251  N   PHE B  77      -2.371 -12.038  -1.901  1.00  0.00           N  
ATOM   1252  CA  PHE B  77      -2.468 -11.287  -3.151  1.00  0.00           C  
ATOM   1253  C   PHE B  77      -3.745 -11.652  -3.904  1.00  0.00           C  
ATOM   1254  O   PHE B  77      -4.418 -10.781  -4.457  1.00  0.00           O  
ATOM   1255  CB  PHE B  77      -1.277 -11.584  -4.060  1.00  0.00           C  
ATOM   1256  CG  PHE B  77       0.040 -11.075  -3.548  1.00  0.00           C  
ATOM   1257  CD1 PHE B  77       1.060 -11.972  -3.274  1.00  0.00           C  
ATOM   1258  CD2 PHE B  77       0.266  -9.721  -3.325  1.00  0.00           C  
ATOM   1259  CE1 PHE B  77       2.268 -11.540  -2.806  1.00  0.00           C  
ATOM   1260  CE2 PHE B  77       1.482  -9.291  -2.846  1.00  0.00           C  
ATOM   1261  CZ  PHE B  77       2.479 -10.215  -2.593  1.00  0.00           C  
ATOM   1262  H   PHE B  77      -1.590 -12.655  -1.729  1.00  0.00           H  
ATOM   1263  HA  PHE B  77      -2.495 -10.222  -2.916  1.00  0.00           H  
ATOM   1264 1HB  PHE B  77      -1.194 -12.657  -4.214  1.00  0.00           H  
ATOM   1265 2HB  PHE B  77      -1.454 -11.133  -5.037  1.00  0.00           H  
ATOM   1266  HD1 PHE B  77       0.902 -13.038  -3.442  1.00  0.00           H  
ATOM   1267  HD2 PHE B  77      -0.527  -9.003  -3.534  1.00  0.00           H  
ATOM   1268  HE1 PHE B  77       3.067 -12.260  -2.606  1.00  0.00           H  
ATOM   1269  HE2 PHE B  77       1.657  -8.233  -2.670  1.00  0.00           H  
ATOM   1270  HZ  PHE B  77       3.436  -9.902  -2.224  1.00  0.00           H  
ATOM   1271  N   GLU B  78      -4.098 -12.939  -3.904  1.00  0.00           N  
ATOM   1272  CA  GLU B  78      -5.314 -13.369  -4.576  1.00  0.00           C  
ATOM   1273  C   GLU B  78      -6.544 -12.789  -3.888  1.00  0.00           C  
ATOM   1274  O   GLU B  78      -7.445 -12.283  -4.555  1.00  0.00           O  
ATOM   1275  CB  GLU B  78      -5.428 -14.886  -4.625  1.00  0.00           C  
ATOM   1276  CG  GLU B  78      -6.644 -15.371  -5.404  1.00  0.00           C  
ATOM   1277  CD  GLU B  78      -6.716 -16.850  -5.510  1.00  0.00           C  
ATOM   1278  OE1 GLU B  78      -5.880 -17.503  -4.938  1.00  0.00           O  
ATOM   1279  OE2 GLU B  78      -7.602 -17.336  -6.167  1.00  0.00           O  
ATOM   1280  H   GLU B  78      -3.519 -13.615  -3.428  1.00  0.00           H  
ATOM   1281  HA  GLU B  78      -5.292 -12.991  -5.598  1.00  0.00           H  
ATOM   1282 1HB  GLU B  78      -4.533 -15.308  -5.079  1.00  0.00           H  
ATOM   1283 2HB  GLU B  78      -5.501 -15.276  -3.609  1.00  0.00           H  
ATOM   1284 1HG  GLU B  78      -7.541 -15.021  -4.902  1.00  0.00           H  
ATOM   1285 2HG  GLU B  78      -6.628 -14.933  -6.402  1.00  0.00           H  
ATOM   1286  N   ASP B  79      -6.577 -12.818  -2.549  1.00  0.00           N  
ATOM   1287  CA  ASP B  79      -7.741 -12.289  -1.832  1.00  0.00           C  
ATOM   1288  C   ASP B  79      -7.912 -10.807  -2.135  1.00  0.00           C  
ATOM   1289  O   ASP B  79      -9.024 -10.331  -2.405  1.00  0.00           O  
ATOM   1290  CB  ASP B  79      -7.509 -12.373  -0.323  1.00  0.00           C  
ATOM   1291  CG  ASP B  79      -7.506 -13.757   0.303  1.00  0.00           C  
ATOM   1292  OD1 ASP B  79      -8.087 -14.681  -0.228  1.00  0.00           O  
ATOM   1293  OD2 ASP B  79      -6.809 -13.887   1.307  1.00  0.00           O  
ATOM   1294  H   ASP B  79      -5.806 -13.233  -2.021  1.00  0.00           H  
ATOM   1295  HA  ASP B  79      -8.635 -12.830  -2.139  1.00  0.00           H  
ATOM   1296 1HB  ASP B  79      -6.563 -11.891  -0.103  1.00  0.00           H  
ATOM   1297 2HB  ASP B  79      -8.270 -11.778   0.181  1.00  0.00           H  
ATOM   1298  N   HIS B  80      -6.783 -10.099  -2.137  1.00  0.00           N  
ATOM   1299  CA  HIS B  80      -6.719  -8.673  -2.375  1.00  0.00           C  
ATOM   1300  C   HIS B  80      -7.268  -8.383  -3.767  1.00  0.00           C  
ATOM   1301  O   HIS B  80      -8.127  -7.511  -3.940  1.00  0.00           O  
ATOM   1302  CB  HIS B  80      -5.277  -8.166  -2.248  1.00  0.00           C  
ATOM   1303  CG  HIS B  80      -5.157  -6.689  -2.281  1.00  0.00           C  
ATOM   1304  ND1 HIS B  80      -5.406  -5.909  -1.171  1.00  0.00           N  
ATOM   1305  CD2 HIS B  80      -4.836  -5.836  -3.270  1.00  0.00           C  
ATOM   1306  CE1 HIS B  80      -5.245  -4.638  -1.483  1.00  0.00           C  
ATOM   1307  NE2 HIS B  80      -4.893  -4.563  -2.739  1.00  0.00           N  
ATOM   1308  H   HIS B  80      -5.911 -10.575  -1.909  1.00  0.00           H  
ATOM   1309  HA  HIS B  80      -7.330  -8.148  -1.645  1.00  0.00           H  
ATOM   1310 1HB  HIS B  80      -4.854  -8.527  -1.304  1.00  0.00           H  
ATOM   1311 2HB  HIS B  80      -4.671  -8.577  -3.052  1.00  0.00           H  
ATOM   1312  HD2 HIS B  80      -4.579  -6.109  -4.295  1.00  0.00           H  
ATOM   1313  HE1 HIS B  80      -5.371  -3.789  -0.806  1.00  0.00           H  
ATOM   1314  HE2 HIS B  80      -4.690  -3.676  -3.223  1.00  0.00           H  
ATOM   1315  N   PHE B  81      -6.776  -9.129  -4.761  1.00  0.00           N  
ATOM   1316  CA  PHE B  81      -7.232  -8.996  -6.132  1.00  0.00           C  
ATOM   1317  C   PHE B  81      -8.735  -9.189  -6.243  1.00  0.00           C  
ATOM   1318  O   PHE B  81      -9.417  -8.400  -6.902  1.00  0.00           O  
ATOM   1319  CB  PHE B  81      -6.554  -9.996  -7.053  1.00  0.00           C  
ATOM   1320  CG  PHE B  81      -7.102  -9.915  -8.415  1.00  0.00           C  
ATOM   1321  CD1 PHE B  81      -6.667  -8.939  -9.284  1.00  0.00           C  
ATOM   1322  CD2 PHE B  81      -8.090 -10.805  -8.834  1.00  0.00           C  
ATOM   1323  CE1 PHE B  81      -7.191  -8.854 -10.540  1.00  0.00           C  
ATOM   1324  CE2 PHE B  81      -8.618 -10.712 -10.086  1.00  0.00           C  
ATOM   1325  CZ  PHE B  81      -8.167  -9.737 -10.942  1.00  0.00           C  
ATOM   1326  H   PHE B  81      -6.055  -9.820  -4.557  1.00  0.00           H  
ATOM   1327  HA  PHE B  81      -6.989  -7.992  -6.476  1.00  0.00           H  
ATOM   1328 1HB  PHE B  81      -5.480  -9.806  -7.087  1.00  0.00           H  
ATOM   1329 2HB  PHE B  81      -6.701 -11.006  -6.676  1.00  0.00           H  
ATOM   1330  HD1 PHE B  81      -5.903  -8.240  -8.960  1.00  0.00           H  
ATOM   1331  HD2 PHE B  81      -8.448 -11.579  -8.149  1.00  0.00           H  
ATOM   1332  HE1 PHE B  81      -6.843  -8.094 -11.225  1.00  0.00           H  
ATOM   1333  HE2 PHE B  81      -9.397 -11.408 -10.407  1.00  0.00           H  
ATOM   1334  HZ  PHE B  81      -8.586  -9.665 -11.943  1.00  0.00           H  
ATOM   1335  N   LEU B  82      -9.256 -10.249  -5.627  1.00  0.00           N  
ATOM   1336  CA  LEU B  82     -10.677 -10.528  -5.709  1.00  0.00           C  
ATOM   1337  C   LEU B  82     -11.481  -9.387  -5.085  1.00  0.00           C  
ATOM   1338  O   LEU B  82     -12.556  -9.037  -5.580  1.00  0.00           O  
ATOM   1339  CB  LEU B  82     -10.970 -11.863  -5.027  1.00  0.00           C  
ATOM   1340  CG  LEU B  82     -10.378 -13.082  -5.761  1.00  0.00           C  
ATOM   1341  CD1 LEU B  82     -10.454 -14.300  -4.861  1.00  0.00           C  
ATOM   1342  CD2 LEU B  82     -11.123 -13.295  -7.068  1.00  0.00           C  
ATOM   1343  H   LEU B  82      -8.646 -10.879  -5.101  1.00  0.00           H  
ATOM   1344  HA  LEU B  82     -10.950 -10.611  -6.760  1.00  0.00           H  
ATOM   1345 1HB  LEU B  82     -10.542 -11.839  -4.023  1.00  0.00           H  
ATOM   1346 2HB  LEU B  82     -12.045 -11.994  -4.951  1.00  0.00           H  
ATOM   1347  HG  LEU B  82      -9.335 -12.900  -5.985  1.00  0.00           H  
ATOM   1348 1HD1 LEU B  82     -10.018 -15.161  -5.374  1.00  0.00           H  
ATOM   1349 2HD1 LEU B  82      -9.893 -14.105  -3.945  1.00  0.00           H  
ATOM   1350 3HD1 LEU B  82     -11.492 -14.510  -4.616  1.00  0.00           H  
ATOM   1351 1HD2 LEU B  82     -10.696 -14.149  -7.593  1.00  0.00           H  
ATOM   1352 2HD2 LEU B  82     -12.176 -13.483  -6.863  1.00  0.00           H  
ATOM   1353 3HD2 LEU B  82     -11.032 -12.402  -7.693  1.00  0.00           H  
ATOM   1354  N   SER B  83     -10.964  -8.780  -4.013  1.00  0.00           N  
ATOM   1355  CA  SER B  83     -11.643  -7.634  -3.417  1.00  0.00           C  
ATOM   1356  C   SER B  83     -11.700  -6.482  -4.435  1.00  0.00           C  
ATOM   1357  O   SER B  83     -12.761  -5.886  -4.642  1.00  0.00           O  
ATOM   1358  CB  SER B  83     -10.969  -7.184  -2.139  1.00  0.00           C  
ATOM   1359  OG  SER B  83     -11.649  -6.084  -1.590  1.00  0.00           O  
ATOM   1360  H   SER B  83     -10.095  -9.125  -3.600  1.00  0.00           H  
ATOM   1361  HA  SER B  83     -12.661  -7.919  -3.179  1.00  0.00           H  
ATOM   1362 1HB  SER B  83     -10.954  -8.008  -1.427  1.00  0.00           H  
ATOM   1363 2HB  SER B  83      -9.939  -6.911  -2.341  1.00  0.00           H  
ATOM   1364  HG  SER B  83     -11.253  -5.934  -0.730  1.00  0.00           H  
ATOM   1365  N   LEU B  84     -10.567  -6.197  -5.101  1.00  0.00           N  
ATOM   1366  CA  LEU B  84     -10.511  -5.125  -6.103  1.00  0.00           C  
ATOM   1367  C   LEU B  84     -11.537  -5.370  -7.205  1.00  0.00           C  
ATOM   1368  O   LEU B  84     -12.341  -4.492  -7.542  1.00  0.00           O  
ATOM   1369  CB  LEU B  84      -9.117  -5.070  -6.779  1.00  0.00           C  
ATOM   1370  CG  LEU B  84      -8.962  -4.039  -7.938  1.00  0.00           C  
ATOM   1371  CD1 LEU B  84      -9.089  -2.647  -7.384  1.00  0.00           C  
ATOM   1372  CD2 LEU B  84      -7.624  -4.237  -8.660  1.00  0.00           C  
ATOM   1373  H   LEU B  84      -9.723  -6.732  -4.883  1.00  0.00           H  
ATOM   1374  HA  LEU B  84     -10.727  -4.175  -5.619  1.00  0.00           H  
ATOM   1375 1HB  LEU B  84      -8.371  -4.842  -6.018  1.00  0.00           H  
ATOM   1376 2HB  LEU B  84      -8.888  -6.045  -7.190  1.00  0.00           H  
ATOM   1377  HG  LEU B  84      -9.776  -4.183  -8.641  1.00  0.00           H  
ATOM   1378 1HD1 LEU B  84      -9.018  -1.912  -8.187  1.00  0.00           H  
ATOM   1379 2HD1 LEU B  84     -10.033  -2.552  -6.885  1.00  0.00           H  
ATOM   1380 3HD1 LEU B  84      -8.291  -2.473  -6.666  1.00  0.00           H  
ATOM   1381 1HD2 LEU B  84      -7.545  -3.517  -9.474  1.00  0.00           H  
ATOM   1382 2HD2 LEU B  84      -6.805  -4.084  -7.956  1.00  0.00           H  
ATOM   1383 3HD2 LEU B  84      -7.572  -5.252  -9.062  1.00  0.00           H  
ATOM   1384  N   GLN B  85     -11.508  -6.580  -7.751  1.00  0.00           N  
ATOM   1385  CA  GLN B  85     -12.395  -6.951  -8.835  1.00  0.00           C  
ATOM   1386  C   GLN B  85     -13.849  -6.815  -8.411  1.00  0.00           C  
ATOM   1387  O   GLN B  85     -14.654  -6.199  -9.112  1.00  0.00           O  
ATOM   1388  CB  GLN B  85     -12.064  -8.378  -9.287  1.00  0.00           C  
ATOM   1389  CG  GLN B  85     -12.842  -8.890 -10.483  1.00  0.00           C  
ATOM   1390  CD  GLN B  85     -12.303 -10.244 -10.955  1.00  0.00           C  
ATOM   1391  OE1 GLN B  85     -12.067 -11.147 -10.147  1.00  0.00           O  
ATOM   1392  NE2 GLN B  85     -12.108 -10.392 -12.260  1.00  0.00           N  
ATOM   1393  H   GLN B  85     -10.829  -7.262  -7.409  1.00  0.00           H  
ATOM   1394  HA  GLN B  85     -12.236  -6.276  -9.661  1.00  0.00           H  
ATOM   1395 1HB  GLN B  85     -10.999  -8.438  -9.525  1.00  0.00           H  
ATOM   1396 2HB  GLN B  85     -12.241  -9.062  -8.455  1.00  0.00           H  
ATOM   1397 1HG  GLN B  85     -13.888  -9.010 -10.198  1.00  0.00           H  
ATOM   1398 2HG  GLN B  85     -12.757  -8.174 -11.299  1.00  0.00           H  
ATOM   1399 1HE2 GLN B  85     -11.756 -11.257 -12.619  1.00  0.00           H  
ATOM   1400 2HE2 GLN B  85     -12.316  -9.645 -12.891  1.00  0.00           H  
ATOM   1401  N   ARG B  86     -14.181  -7.312  -7.224  1.00  0.00           N  
ATOM   1402  CA  ARG B  86     -15.546  -7.241  -6.731  1.00  0.00           C  
ATOM   1403  C   ARG B  86     -16.044  -5.793  -6.639  1.00  0.00           C  
ATOM   1404  O   ARG B  86     -17.185  -5.501  -7.001  1.00  0.00           O  
ATOM   1405  CB  ARG B  86     -15.642  -7.917  -5.371  1.00  0.00           C  
ATOM   1406  CG  ARG B  86     -17.042  -8.066  -4.820  1.00  0.00           C  
ATOM   1407  CD  ARG B  86     -17.065  -8.767  -3.487  1.00  0.00           C  
ATOM   1408  NE  ARG B  86     -16.567 -10.151  -3.572  1.00  0.00           N  
ATOM   1409  CZ  ARG B  86     -15.381 -10.581  -3.070  1.00  0.00           C  
ATOM   1410  NH1 ARG B  86     -14.604  -9.751  -2.417  1.00  0.00           N  
ATOM   1411  NH2 ARG B  86     -15.008 -11.842  -3.227  1.00  0.00           N  
ATOM   1412  H   ARG B  86     -13.486  -7.794  -6.655  1.00  0.00           H  
ATOM   1413  HA  ARG B  86     -16.185  -7.780  -7.428  1.00  0.00           H  
ATOM   1414 1HB  ARG B  86     -15.199  -8.910  -5.430  1.00  0.00           H  
ATOM   1415 2HB  ARG B  86     -15.057  -7.345  -4.646  1.00  0.00           H  
ATOM   1416 1HG  ARG B  86     -17.482  -7.079  -4.696  1.00  0.00           H  
ATOM   1417 2HG  ARG B  86     -17.644  -8.643  -5.521  1.00  0.00           H  
ATOM   1418 1HD  ARG B  86     -16.431  -8.219  -2.789  1.00  0.00           H  
ATOM   1419 2HD  ARG B  86     -18.085  -8.794  -3.107  1.00  0.00           H  
ATOM   1420  HE  ARG B  86     -17.135 -10.824  -4.067  1.00  0.00           H  
ATOM   1421 1HH1 ARG B  86     -14.886  -8.791  -2.289  1.00  0.00           H  
ATOM   1422 2HH1 ARG B  86     -13.723 -10.075  -2.041  1.00  0.00           H  
ATOM   1423 1HH2 ARG B  86     -15.607 -12.487  -3.725  1.00  0.00           H  
ATOM   1424 2HH2 ARG B  86     -14.128 -12.158  -2.848  1.00  0.00           H  
ATOM   1425  N   MET B  87     -15.187  -4.879  -6.169  1.00  0.00           N  
ATOM   1426  CA  MET B  87     -15.577  -3.477  -6.031  1.00  0.00           C  
ATOM   1427  C   MET B  87     -15.712  -2.701  -7.350  1.00  0.00           C  
ATOM   1428  O   MET B  87     -16.539  -1.791  -7.439  1.00  0.00           O  
ATOM   1429  CB  MET B  87     -14.586  -2.756  -5.112  1.00  0.00           C  
ATOM   1430  CG  MET B  87     -14.599  -3.226  -3.654  1.00  0.00           C  
ATOM   1431  SD  MET B  87     -16.214  -2.986  -2.846  1.00  0.00           S  
ATOM   1432  CE  MET B  87     -16.929  -4.630  -2.892  1.00  0.00           C  
ATOM   1433  H   MET B  87     -14.253  -5.171  -5.872  1.00  0.00           H  
ATOM   1434  HA  MET B  87     -16.554  -3.457  -5.552  1.00  0.00           H  
ATOM   1435 1HB  MET B  87     -13.574  -2.918  -5.496  1.00  0.00           H  
ATOM   1436 2HB  MET B  87     -14.775  -1.682  -5.135  1.00  0.00           H  
ATOM   1437 1HG  MET B  87     -14.354  -4.285  -3.619  1.00  0.00           H  
ATOM   1438 2HG  MET B  87     -13.844  -2.687  -3.090  1.00  0.00           H  
ATOM   1439 1HE  MET B  87     -17.913  -4.615  -2.423  1.00  0.00           H  
ATOM   1440 2HE  MET B  87     -17.025  -4.951  -3.927  1.00  0.00           H  
ATOM   1441 3HE  MET B  87     -16.281  -5.326  -2.354  1.00  0.00           H  
ATOM   1442  N   PHE B  88     -14.919  -3.048  -8.371  1.00  0.00           N  
ATOM   1443  CA  PHE B  88     -14.956  -2.287  -9.626  1.00  0.00           C  
ATOM   1444  C   PHE B  88     -15.350  -3.063 -10.897  1.00  0.00           C  
ATOM   1445  O   PHE B  88     -15.350  -2.482 -11.985  1.00  0.00           O  
ATOM   1446  CB  PHE B  88     -13.591  -1.642  -9.843  1.00  0.00           C  
ATOM   1447  CG  PHE B  88     -13.219  -0.688  -8.752  1.00  0.00           C  
ATOM   1448  CD1 PHE B  88     -12.394  -1.100  -7.736  1.00  0.00           C  
ATOM   1449  CD2 PHE B  88     -13.686   0.600  -8.733  1.00  0.00           C  
ATOM   1450  CE1 PHE B  88     -12.036  -0.248  -6.705  1.00  0.00           C  
ATOM   1451  CE2 PHE B  88     -13.336   1.454  -7.715  1.00  0.00           C  
ATOM   1452  CZ  PHE B  88     -12.507   1.031  -6.695  1.00  0.00           C  
ATOM   1453  H   PHE B  88     -14.239  -3.803  -8.247  1.00  0.00           H  
ATOM   1454  HA  PHE B  88     -15.682  -1.486  -9.497  1.00  0.00           H  
ATOM   1455 1HB  PHE B  88     -12.839  -2.416  -9.876  1.00  0.00           H  
ATOM   1456 2HB  PHE B  88     -13.575  -1.114 -10.794  1.00  0.00           H  
ATOM   1457  HD1 PHE B  88     -12.034  -2.121  -7.756  1.00  0.00           H  
ATOM   1458  HD2 PHE B  88     -14.339   0.941  -9.535  1.00  0.00           H  
ATOM   1459  HE1 PHE B  88     -11.380  -0.591  -5.901  1.00  0.00           H  
ATOM   1460  HE2 PHE B  88     -13.709   2.461  -7.718  1.00  0.00           H  
ATOM   1461  HZ  PHE B  88     -12.230   1.713  -5.888  1.00  0.00           H  
ATOM   1462  N   ASN B  89     -15.777  -4.324 -10.776  1.00  0.00           N  
ATOM   1463  CA  ASN B  89     -16.049  -5.191 -11.938  1.00  0.00           C  
ATOM   1464  C   ASN B  89     -16.831  -4.566 -13.094  1.00  0.00           C  
ATOM   1465  O   ASN B  89     -16.450  -4.739 -14.250  1.00  0.00           O  
ATOM   1466  CB  ASN B  89     -16.802  -6.438 -11.496  1.00  0.00           C  
ATOM   1467  CG  ASN B  89     -16.873  -7.495 -12.558  1.00  0.00           C  
ATOM   1468  OD1 ASN B  89     -15.854  -7.928 -13.110  1.00  0.00           O  
ATOM   1469  ND2 ASN B  89     -18.077  -7.931 -12.853  1.00  0.00           N  
ATOM   1470  H   ASN B  89     -15.783  -4.758  -9.855  1.00  0.00           H  
ATOM   1471  HA  ASN B  89     -15.086  -5.505 -12.335  1.00  0.00           H  
ATOM   1472 1HB  ASN B  89     -16.332  -6.871 -10.628  1.00  0.00           H  
ATOM   1473 2HB  ASN B  89     -17.815  -6.163 -11.210  1.00  0.00           H  
ATOM   1474 1HD2 ASN B  89     -18.195  -8.640 -13.550  1.00  0.00           H  
ATOM   1475 2HD2 ASN B  89     -18.872  -7.557 -12.379  1.00  0.00           H  
ATOM   1476  N   ASN B  90     -17.929  -3.873 -12.806  1.00  0.00           N  
ATOM   1477  CA  ASN B  90     -18.731  -3.273 -13.876  1.00  0.00           C  
ATOM   1478  C   ASN B  90     -18.951  -1.794 -13.606  1.00  0.00           C  
ATOM   1479  O   ASN B  90     -20.005  -1.255 -13.926  1.00  0.00           O  
ATOM   1480  CB  ASN B  90     -20.079  -3.968 -14.018  1.00  0.00           C  
ATOM   1481  CG  ASN B  90     -19.990  -5.394 -14.512  1.00  0.00           C  
ATOM   1482  OD1 ASN B  90     -19.417  -5.673 -15.572  1.00  0.00           O  
ATOM   1483  ND2 ASN B  90     -20.569  -6.302 -13.766  1.00  0.00           N  
ATOM   1484  H   ASN B  90     -18.199  -3.754 -11.841  1.00  0.00           H  
ATOM   1485  HA  ASN B  90     -18.182  -3.349 -14.817  1.00  0.00           H  
ATOM   1486 1HB  ASN B  90     -20.583  -3.966 -13.051  1.00  0.00           H  
ATOM   1487 2HB  ASN B  90     -20.703  -3.399 -14.708  1.00  0.00           H  
ATOM   1488 1HD2 ASN B  90     -20.551  -7.262 -14.048  1.00  0.00           H  
ATOM   1489 2HD2 ASN B  90     -21.030  -6.036 -12.921  1.00  0.00           H  
ATOM   1490  N   CYS B  91     -17.980  -1.160 -12.968  1.00  0.00           N  
ATOM   1491  CA  CYS B  91     -18.082   0.250 -12.595  1.00  0.00           C  
ATOM   1492  C   CYS B  91     -17.706   1.239 -13.712  1.00  0.00           C  
ATOM   1493  O   CYS B  91     -16.688   1.059 -14.381  1.00  0.00           O  
ATOM   1494  CB  CYS B  91     -17.193   0.492 -11.382  1.00  0.00           C  
ATOM   1495  SG  CYS B  91     -17.271   2.148 -10.720  1.00  0.00           S  
ATOM   1496  H   CYS B  91     -17.121  -1.668 -12.735  1.00  0.00           H  
ATOM   1497  HA  CYS B  91     -19.115   0.447 -12.305  1.00  0.00           H  
ATOM   1498 1HB  CYS B  91     -17.458  -0.211 -10.602  1.00  0.00           H  
ATOM   1499 2HB  CYS B  91     -16.159   0.281 -11.649  1.00  0.00           H  
ATOM   1500  N   GLU B  92     -18.518   2.290 -13.914  1.00  0.00           N  
ATOM   1501  CA  GLU B  92     -18.164   3.358 -14.851  1.00  0.00           C  
ATOM   1502  C   GLU B  92     -17.763   4.614 -14.059  1.00  0.00           C  
ATOM   1503  O   GLU B  92     -16.815   5.329 -14.417  1.00  0.00           O  
ATOM   1504  CB  GLU B  92     -19.333   3.678 -15.812  1.00  0.00           C  
ATOM   1505  CG  GLU B  92     -19.773   2.503 -16.722  1.00  0.00           C  
ATOM   1506  CD  GLU B  92     -20.991   2.808 -17.645  1.00  0.00           C  
ATOM   1507  OE1 GLU B  92     -20.863   3.531 -18.614  1.00  0.00           O  
ATOM   1508  OE2 GLU B  92     -22.056   2.333 -17.339  1.00  0.00           O  
ATOM   1509  H   GLU B  92     -19.384   2.391 -13.398  1.00  0.00           H  
ATOM   1510  HA  GLU B  92     -17.313   3.042 -15.429  1.00  0.00           H  
ATOM   1511 1HB  GLU B  92     -20.197   3.997 -15.244  1.00  0.00           H  
ATOM   1512 2HB  GLU B  92     -19.050   4.512 -16.450  1.00  0.00           H  
ATOM   1513 1HG  GLU B  92     -18.923   2.221 -17.343  1.00  0.00           H  
ATOM   1514 2HG  GLU B  92     -20.005   1.650 -16.095  1.00  0.00           H  
ATOM   1515  N   VAL B  93     -18.463   4.848 -12.950  1.00  0.00           N  
ATOM   1516  CA  VAL B  93     -18.199   6.005 -12.103  1.00  0.00           C  
ATOM   1517  C   VAL B  93     -17.869   5.603 -10.673  1.00  0.00           C  
ATOM   1518  O   VAL B  93     -18.674   4.948 -10.010  1.00  0.00           O  
ATOM   1519  CB  VAL B  93     -19.428   6.913 -12.055  1.00  0.00           C  
ATOM   1520  CG1 VAL B  93     -19.161   8.100 -11.132  1.00  0.00           C  
ATOM   1521  CG2 VAL B  93     -19.806   7.358 -13.473  1.00  0.00           C  
ATOM   1522  H   VAL B  93     -19.242   4.233 -12.730  1.00  0.00           H  
ATOM   1523  HA  VAL B  93     -17.354   6.558 -12.514  1.00  0.00           H  
ATOM   1524  HB  VAL B  93     -20.229   6.366 -11.635  1.00  0.00           H  
ATOM   1525 1HG1 VAL B  93     -20.049   8.727 -11.081  1.00  0.00           H  
ATOM   1526 2HG1 VAL B  93     -18.918   7.741 -10.131  1.00  0.00           H  
ATOM   1527 3HG1 VAL B  93     -18.326   8.684 -11.519  1.00  0.00           H  
ATOM   1528 1HG2 VAL B  93     -20.694   7.988 -13.432  1.00  0.00           H  
ATOM   1529 2HG2 VAL B  93     -18.979   7.924 -13.912  1.00  0.00           H  
ATOM   1530 3HG2 VAL B  93     -20.017   6.484 -14.090  1.00  0.00           H  
ATOM   1531  N   VAL B  94     -16.719   6.047 -10.178  1.00  0.00           N  
ATOM   1532  CA  VAL B  94     -16.329   5.718  -8.814  1.00  0.00           C  
ATOM   1533  C   VAL B  94     -16.660   6.891  -7.893  1.00  0.00           C  
ATOM   1534  O   VAL B  94     -16.155   7.999  -8.089  1.00  0.00           O  
ATOM   1535  CB  VAL B  94     -14.808   5.451  -8.736  1.00  0.00           C  
ATOM   1536  CG1 VAL B  94     -14.439   5.103  -7.345  1.00  0.00           C  
ATOM   1537  CG2 VAL B  94     -14.398   4.385  -9.717  1.00  0.00           C  
ATOM   1538  H   VAL B  94     -16.091   6.582 -10.778  1.00  0.00           H  
ATOM   1539  HA  VAL B  94     -16.879   4.839  -8.480  1.00  0.00           H  
ATOM   1540  HB  VAL B  94     -14.289   6.344  -8.970  1.00  0.00           H  
ATOM   1541 1HG1 VAL B  94     -13.368   4.945  -7.276  1.00  0.00           H  
ATOM   1542 2HG1 VAL B  94     -14.728   5.909  -6.701  1.00  0.00           H  
ATOM   1543 3HG1 VAL B  94     -14.967   4.202  -7.060  1.00  0.00           H  
ATOM   1544 1HG2 VAL B  94     -13.323   4.228  -9.660  1.00  0.00           H  
ATOM   1545 2HG2 VAL B  94     -14.898   3.472  -9.493  1.00  0.00           H  
ATOM   1546 3HG2 VAL B  94     -14.666   4.712 -10.723  1.00  0.00           H  
ATOM   1547  N   LEU B  95     -17.508   6.670  -6.885  1.00  0.00           N  
ATOM   1548  CA  LEU B  95     -17.885   7.767  -5.986  1.00  0.00           C  
ATOM   1549  C   LEU B  95     -16.797   8.082  -4.955  1.00  0.00           C  
ATOM   1550  O   LEU B  95     -16.629   9.230  -4.535  1.00  0.00           O  
ATOM   1551  CB  LEU B  95     -19.186   7.428  -5.286  1.00  0.00           C  
ATOM   1552  CG  LEU B  95     -20.358   7.271  -6.222  1.00  0.00           C  
ATOM   1553  CD1 LEU B  95     -21.522   6.660  -5.459  1.00  0.00           C  
ATOM   1554  CD2 LEU B  95     -20.712   8.628  -6.837  1.00  0.00           C  
ATOM   1555  H   LEU B  95     -17.931   5.745  -6.760  1.00  0.00           H  
ATOM   1556  HA  LEU B  95     -18.046   8.657  -6.590  1.00  0.00           H  
ATOM   1557 1HB  LEU B  95     -19.055   6.483  -4.748  1.00  0.00           H  
ATOM   1558 2HB  LEU B  95     -19.418   8.210  -4.567  1.00  0.00           H  
ATOM   1559  HG  LEU B  95     -20.081   6.584  -7.015  1.00  0.00           H  
ATOM   1560 1HD1 LEU B  95     -22.368   6.520  -6.125  1.00  0.00           H  
ATOM   1561 2HD1 LEU B  95     -21.215   5.692  -5.054  1.00  0.00           H  
ATOM   1562 3HD1 LEU B  95     -21.810   7.322  -4.645  1.00  0.00           H  
ATOM   1563 1HD2 LEU B  95     -21.549   8.508  -7.526  1.00  0.00           H  
ATOM   1564 2HD2 LEU B  95     -20.988   9.328  -6.047  1.00  0.00           H  
ATOM   1565 3HD2 LEU B  95     -19.848   9.013  -7.381  1.00  0.00           H  
ATOM   1566  N   GLY B  96     -16.060   7.058  -4.556  1.00  0.00           N  
ATOM   1567  CA  GLY B  96     -14.947   7.181  -3.640  1.00  0.00           C  
ATOM   1568  C   GLY B  96     -13.670   7.240  -4.463  1.00  0.00           C  
ATOM   1569  O   GLY B  96     -13.624   7.912  -5.506  1.00  0.00           O  
ATOM   1570  H   GLY B  96     -16.302   6.123  -4.865  1.00  0.00           H  
ATOM   1571 1HA  GLY B  96     -15.053   8.081  -3.039  1.00  0.00           H  
ATOM   1572 2HA  GLY B  96     -14.926   6.323  -2.966  1.00  0.00           H  
ATOM   1573  N   ASN B  97     -12.623   6.589  -3.967  1.00  0.00           N  
ATOM   1574  CA  ASN B  97     -11.337   6.622  -4.641  1.00  0.00           C  
ATOM   1575  C   ASN B  97     -11.142   5.340  -5.454  1.00  0.00           C  
ATOM   1576  O   ASN B  97     -11.759   4.302  -5.165  1.00  0.00           O  
ATOM   1577  CB  ASN B  97     -10.244   6.759  -3.624  1.00  0.00           C  
ATOM   1578  CG  ASN B  97     -10.479   7.911  -2.718  1.00  0.00           C  
ATOM   1579  OD1 ASN B  97     -10.429   9.104  -3.058  1.00  0.00           O  
ATOM   1580  ND2 ASN B  97     -10.762   7.539  -1.497  1.00  0.00           N  
ATOM   1581  H   ASN B  97     -12.716   6.060  -3.104  1.00  0.00           H  
ATOM   1582  HA  ASN B  97     -11.304   7.466  -5.334  1.00  0.00           H  
ATOM   1583 1HB  ASN B  97     -10.156   5.850  -3.043  1.00  0.00           H  
ATOM   1584 2HB  ASN B  97      -9.295   6.901  -4.134  1.00  0.00           H  
ATOM   1585 1HD2 ASN B  97     -10.933   8.213  -0.779  1.00  0.00           H  
ATOM   1586 2HD2 ASN B  97     -10.804   6.533  -1.300  1.00  0.00           H  
ATOM   1587  N   LEU B  98     -10.271   5.402  -6.449  1.00  0.00           N  
ATOM   1588  CA  LEU B  98      -9.898   4.215  -7.206  1.00  0.00           C  
ATOM   1589  C   LEU B  98      -8.521   3.789  -6.740  1.00  0.00           C  
ATOM   1590  O   LEU B  98      -7.545   4.502  -6.968  1.00  0.00           O  
ATOM   1591  CB  LEU B  98      -9.898   4.515  -8.704  1.00  0.00           C  
ATOM   1592  CG  LEU B  98      -9.420   3.398  -9.660  1.00  0.00           C  
ATOM   1593  CD1 LEU B  98     -10.337   2.184  -9.572  1.00  0.00           C  
ATOM   1594  CD2 LEU B  98      -9.406   3.948 -11.077  1.00  0.00           C  
ATOM   1595  H   LEU B  98      -9.803   6.290  -6.636  1.00  0.00           H  
ATOM   1596  HA  LEU B  98     -10.605   3.414  -6.997  1.00  0.00           H  
ATOM   1597 1HB  LEU B  98     -10.907   4.788  -8.995  1.00  0.00           H  
ATOM   1598 2HB  LEU B  98      -9.263   5.358  -8.860  1.00  0.00           H  
ATOM   1599  HG  LEU B  98      -8.412   3.086  -9.379  1.00  0.00           H  
ATOM   1600 1HD1 LEU B  98      -9.983   1.407 -10.248  1.00  0.00           H  
ATOM   1601 2HD1 LEU B  98     -10.328   1.803  -8.553  1.00  0.00           H  
ATOM   1602 3HD1 LEU B  98     -11.352   2.469  -9.847  1.00  0.00           H  
ATOM   1603 1HD2 LEU B  98      -9.064   3.182 -11.749  1.00  0.00           H  
ATOM   1604 2HD2 LEU B  98     -10.406   4.250 -11.347  1.00  0.00           H  
ATOM   1605 3HD2 LEU B  98      -8.739   4.807 -11.138  1.00  0.00           H  
ATOM   1606  N   GLU B  99      -8.445   2.645  -6.081  1.00  0.00           N  
ATOM   1607  CA  GLU B  99      -7.183   2.182  -5.532  1.00  0.00           C  
ATOM   1608  C   GLU B  99      -6.830   0.825  -6.119  1.00  0.00           C  
ATOM   1609  O   GLU B  99      -7.515  -0.166  -5.869  1.00  0.00           O  
ATOM   1610  CB  GLU B  99      -7.276   2.109  -4.008  1.00  0.00           C  
ATOM   1611  CG  GLU B  99      -7.569   3.470  -3.301  1.00  0.00           C  
ATOM   1612  CD  GLU B  99      -7.660   3.318  -1.809  1.00  0.00           C  
ATOM   1613  OE1 GLU B  99      -7.119   4.131  -1.064  1.00  0.00           O  
ATOM   1614  OE2 GLU B  99      -8.303   2.372  -1.396  1.00  0.00           O  
ATOM   1615  H   GLU B  99      -9.283   2.098  -5.934  1.00  0.00           H  
ATOM   1616  HA  GLU B  99      -6.397   2.882  -5.801  1.00  0.00           H  
ATOM   1617 1HB  GLU B  99      -8.046   1.401  -3.732  1.00  0.00           H  
ATOM   1618 2HB  GLU B  99      -6.331   1.729  -3.610  1.00  0.00           H  
ATOM   1619 1HG  GLU B  99      -6.794   4.174  -3.541  1.00  0.00           H  
ATOM   1620 2HG  GLU B  99      -8.514   3.870  -3.675  1.00  0.00           H  
ATOM   1621  N   ILE B 100      -5.784   0.801  -6.929  1.00  0.00           N  
ATOM   1622  CA  ILE B 100      -5.341  -0.411  -7.596  1.00  0.00           C  
ATOM   1623  C   ILE B 100      -3.984  -0.745  -7.027  1.00  0.00           C  
ATOM   1624  O   ILE B 100      -2.973  -0.139  -7.409  1.00  0.00           O  
ATOM   1625  CB  ILE B 100      -5.228  -0.161  -9.108  1.00  0.00           C  
ATOM   1626  CG1 ILE B 100      -6.588   0.289  -9.645  1.00  0.00           C  
ATOM   1627  CG2 ILE B 100      -4.751  -1.444  -9.839  1.00  0.00           C  
ATOM   1628  CD1 ILE B 100      -6.505   0.881 -10.994  1.00  0.00           C  
ATOM   1629  H   ILE B 100      -5.264   1.666  -7.062  1.00  0.00           H  
ATOM   1630  HA  ILE B 100      -6.031  -1.227  -7.393  1.00  0.00           H  
ATOM   1631  HB  ILE B 100      -4.518   0.639  -9.287  1.00  0.00           H  
ATOM   1632 1HG1 ILE B 100      -7.253  -0.575  -9.687  1.00  0.00           H  
ATOM   1633 2HG1 ILE B 100      -7.020   1.027  -8.975  1.00  0.00           H  
ATOM   1634 1HG2 ILE B 100      -4.674  -1.252 -10.906  1.00  0.00           H  
ATOM   1635 2HG2 ILE B 100      -3.775  -1.744  -9.453  1.00  0.00           H  
ATOM   1636 3HG2 ILE B 100      -5.462  -2.244  -9.670  1.00  0.00           H  
ATOM   1637 1HD1 ILE B 100      -7.498   1.171 -11.333  1.00  0.00           H  
ATOM   1638 2HD1 ILE B 100      -5.860   1.757 -10.962  1.00  0.00           H  
ATOM   1639 3HD1 ILE B 100      -6.086   0.158 -11.664  1.00  0.00           H  
ATOM   1640  N   THR B 101      -3.959  -1.690  -6.109  1.00  0.00           N  
ATOM   1641  CA  THR B 101      -2.712  -1.984  -5.444  1.00  0.00           C  
ATOM   1642  C   THR B 101      -2.405  -3.462  -5.411  1.00  0.00           C  
ATOM   1643  O   THR B 101      -3.306  -4.297  -5.438  1.00  0.00           O  
ATOM   1644  CB  THR B 101      -2.725  -1.413  -3.999  1.00  0.00           C  
ATOM   1645  OG1 THR B 101      -3.799  -2.035  -3.243  1.00  0.00           O  
ATOM   1646  CG2 THR B 101      -2.933   0.143  -4.004  1.00  0.00           C  
ATOM   1647  H   THR B 101      -4.809  -2.172  -5.855  1.00  0.00           H  
ATOM   1648  HA  THR B 101      -1.917  -1.509  -6.002  1.00  0.00           H  
ATOM   1649  HB  THR B 101      -1.769  -1.637  -3.525  1.00  0.00           H  
ATOM   1650  HG1 THR B 101      -3.689  -1.823  -2.304  1.00  0.00           H  
ATOM   1651 1HG2 THR B 101      -2.923   0.516  -2.978  1.00  0.00           H  
ATOM   1652 2HG2 THR B 101      -2.131   0.611  -4.565  1.00  0.00           H  
ATOM   1653 3HG2 THR B 101      -3.884   0.397  -4.461  1.00  0.00           H  
ATOM   1654  N   TYR B 102      -1.123  -3.776  -5.354  1.00  0.00           N  
ATOM   1655  CA  TYR B 102      -0.634  -5.148  -5.207  1.00  0.00           C  
ATOM   1656  C   TYR B 102      -1.150  -6.166  -6.242  1.00  0.00           C  
ATOM   1657  O   TYR B 102      -1.110  -7.372  -5.981  1.00  0.00           O  
ATOM   1658  CB  TYR B 102      -0.995  -5.695  -3.817  1.00  0.00           C  
ATOM   1659  CG  TYR B 102      -0.473  -4.911  -2.655  1.00  0.00           C  
ATOM   1660  CD1 TYR B 102      -1.296  -4.056  -1.935  1.00  0.00           C  
ATOM   1661  CD2 TYR B 102       0.822  -5.062  -2.302  1.00  0.00           C  
ATOM   1662  CE1 TYR B 102      -0.793  -3.355  -0.867  1.00  0.00           C  
ATOM   1663  CE2 TYR B 102       1.327  -4.374  -1.236  1.00  0.00           C  
ATOM   1664  CZ  TYR B 102       0.537  -3.530  -0.524  1.00  0.00           C  
ATOM   1665  OH  TYR B 102       1.087  -2.864   0.524  1.00  0.00           O  
ATOM   1666  H   TYR B 102      -0.457  -2.997  -5.382  1.00  0.00           H  
ATOM   1667  HA  TYR B 102       0.443  -5.126  -5.309  1.00  0.00           H  
ATOM   1668 1HB  TYR B 102      -2.065  -5.764  -3.720  1.00  0.00           H  
ATOM   1669 2HB  TYR B 102      -0.609  -6.700  -3.725  1.00  0.00           H  
ATOM   1670  HD1 TYR B 102      -2.331  -3.939  -2.218  1.00  0.00           H  
ATOM   1671  HD2 TYR B 102       1.445  -5.733  -2.875  1.00  0.00           H  
ATOM   1672  HE1 TYR B 102      -1.433  -2.680  -0.298  1.00  0.00           H  
ATOM   1673  HE2 TYR B 102       2.366  -4.489  -0.949  1.00  0.00           H  
ATOM   1674  HH  TYR B 102       0.433  -2.266   0.916  1.00  0.00           H  
ATOM   1675  N   VAL B 103      -1.549  -5.733  -7.437  1.00  0.00           N  
ATOM   1676  CA  VAL B 103      -2.010  -6.687  -8.433  1.00  0.00           C  
ATOM   1677  C   VAL B 103      -0.758  -7.263  -9.049  1.00  0.00           C  
ATOM   1678  O   VAL B 103       0.135  -6.496  -9.431  1.00  0.00           O  
ATOM   1679  CB  VAL B 103      -2.901  -6.034  -9.498  1.00  0.00           C  
ATOM   1680  CG1 VAL B 103      -3.321  -7.107 -10.531  1.00  0.00           C  
ATOM   1681  CG2 VAL B 103      -4.110  -5.375  -8.822  1.00  0.00           C  
ATOM   1682  H   VAL B 103      -1.565  -4.744  -7.647  1.00  0.00           H  
ATOM   1683  HA  VAL B 103      -2.575  -7.483  -7.947  1.00  0.00           H  
ATOM   1684  HB  VAL B 103      -2.328  -5.271 -10.027  1.00  0.00           H  
ATOM   1685 1HG1 VAL B 103      -3.928  -6.679 -11.293  1.00  0.00           H  
ATOM   1686 2HG1 VAL B 103      -2.461  -7.553 -10.999  1.00  0.00           H  
ATOM   1687 3HG1 VAL B 103      -3.881  -7.883 -10.032  1.00  0.00           H  
ATOM   1688 1HG2 VAL B 103      -4.729  -4.899  -9.569  1.00  0.00           H  
ATOM   1689 2HG2 VAL B 103      -4.688  -6.126  -8.290  1.00  0.00           H  
ATOM   1690 3HG2 VAL B 103      -3.768  -4.621  -8.113  1.00  0.00           H  
ATOM   1691  N   GLN B 104      -0.683  -8.583  -9.106  1.00  0.00           N  
ATOM   1692  CA  GLN B 104       0.506  -9.271  -9.567  1.00  0.00           C  
ATOM   1693  C   GLN B 104       0.475  -9.697 -11.023  1.00  0.00           C  
ATOM   1694  O   GLN B 104      -0.547  -9.597 -11.714  1.00  0.00           O  
ATOM   1695  CB  GLN B 104       0.769 -10.481  -8.659  1.00  0.00           C  
ATOM   1696  CG  GLN B 104       0.868 -10.131  -7.146  1.00  0.00           C  
ATOM   1697  CD  GLN B 104       1.997  -9.166  -6.794  1.00  0.00           C  
ATOM   1698  OE1 GLN B 104       3.180  -9.436  -7.045  1.00  0.00           O  
ATOM   1699  NE2 GLN B 104       1.637  -8.050  -6.210  1.00  0.00           N  
ATOM   1700  H   GLN B 104      -1.469  -9.128  -8.781  1.00  0.00           H  
ATOM   1701  HA  GLN B 104       1.330  -8.588  -9.447  1.00  0.00           H  
ATOM   1702 1HB  GLN B 104      -0.021 -11.199  -8.778  1.00  0.00           H  
ATOM   1703 2HB  GLN B 104       1.696 -10.968  -8.952  1.00  0.00           H  
ATOM   1704 1HG  GLN B 104      -0.067  -9.673  -6.826  1.00  0.00           H  
ATOM   1705 2HG  GLN B 104       1.031 -11.051  -6.588  1.00  0.00           H  
ATOM   1706 1HE2 GLN B 104       2.322  -7.367  -5.950  1.00  0.00           H  
ATOM   1707 2HE2 GLN B 104       0.649  -7.883  -6.020  1.00  0.00           H  
ATOM   1708  N   ARG B 105       1.629 -10.154 -11.488  1.00  0.00           N  
ATOM   1709  CA  ARG B 105       1.764 -10.674 -12.834  1.00  0.00           C  
ATOM   1710  C   ARG B 105       0.727 -11.726 -13.143  1.00  0.00           C  
ATOM   1711  O   ARG B 105       0.422 -12.588 -12.320  1.00  0.00           O  
ATOM   1712  CB  ARG B 105       3.142 -11.257 -13.049  1.00  0.00           C  
ATOM   1713  CG  ARG B 105       4.262 -10.233 -13.101  1.00  0.00           C  
ATOM   1714  CD  ARG B 105       5.577 -10.886 -13.239  1.00  0.00           C  
ATOM   1715  NE  ARG B 105       5.722 -11.568 -14.533  1.00  0.00           N  
ATOM   1716  CZ  ARG B 105       6.718 -12.424 -14.853  1.00  0.00           C  
ATOM   1717  NH1 ARG B 105       7.655 -12.711 -13.974  1.00  0.00           N  
ATOM   1718  NH2 ARG B 105       6.745 -12.977 -16.057  1.00  0.00           N  
ATOM   1719  H   ARG B 105       2.437 -10.154 -10.876  1.00  0.00           H  
ATOM   1720  HA  ARG B 105       1.633  -9.852 -13.534  1.00  0.00           H  
ATOM   1721 1HB  ARG B 105       3.368 -11.954 -12.245  1.00  0.00           H  
ATOM   1722 2HB  ARG B 105       3.151 -11.823 -13.981  1.00  0.00           H  
ATOM   1723 1HG  ARG B 105       4.115  -9.568 -13.952  1.00  0.00           H  
ATOM   1724 2HG  ARG B 105       4.266  -9.641 -12.183  1.00  0.00           H  
ATOM   1725 1HD  ARG B 105       6.350 -10.131 -13.158  1.00  0.00           H  
ATOM   1726 2HD  ARG B 105       5.696 -11.617 -12.443  1.00  0.00           H  
ATOM   1727  HE  ARG B 105       5.028 -11.375 -15.243  1.00  0.00           H  
ATOM   1728 1HH1 ARG B 105       7.629 -12.284 -13.059  1.00  0.00           H  
ATOM   1729 2HH1 ARG B 105       8.399 -13.352 -14.212  1.00  0.00           H  
ATOM   1730 1HH2 ARG B 105       6.021 -12.758 -16.730  1.00  0.00           H  
ATOM   1731 2HH2 ARG B 105       7.485 -13.619 -16.305  1.00  0.00           H  
ATOM   1732  N   ASN B 106       0.194 -11.616 -14.353  1.00  0.00           N  
ATOM   1733  CA  ASN B 106      -0.822 -12.482 -14.938  1.00  0.00           C  
ATOM   1734  C   ASN B 106      -2.229 -12.356 -14.332  1.00  0.00           C  
ATOM   1735  O   ASN B 106      -3.126 -13.116 -14.702  1.00  0.00           O  
ATOM   1736  CB  ASN B 106      -0.366 -13.928 -14.887  1.00  0.00           C  
ATOM   1737  CG  ASN B 106       0.961 -14.127 -15.566  1.00  0.00           C  
ATOM   1738  OD1 ASN B 106       1.251 -13.531 -16.615  1.00  0.00           O  
ATOM   1739  ND2 ASN B 106       1.785 -14.957 -14.981  1.00  0.00           N  
ATOM   1740  H   ASN B 106       0.521 -10.857 -14.928  1.00  0.00           H  
ATOM   1741  HA  ASN B 106      -0.921 -12.200 -15.988  1.00  0.00           H  
ATOM   1742 1HB  ASN B 106      -0.315 -14.290 -13.866  1.00  0.00           H  
ATOM   1743 2HB  ASN B 106      -1.102 -14.545 -15.401  1.00  0.00           H  
ATOM   1744 1HD2 ASN B 106       2.685 -15.135 -15.378  1.00  0.00           H  
ATOM   1745 2HD2 ASN B 106       1.514 -15.413 -14.132  1.00  0.00           H  
ATOM   1746  N   TYR B 107      -2.466 -11.347 -13.493  1.00  0.00           N  
ATOM   1747  CA  TYR B 107      -3.832 -11.087 -13.050  1.00  0.00           C  
ATOM   1748  C   TYR B 107      -4.517 -10.119 -13.992  1.00  0.00           C  
ATOM   1749  O   TYR B 107      -4.070  -8.995 -14.204  1.00  0.00           O  
ATOM   1750  CB  TYR B 107      -3.868 -10.566 -11.620  1.00  0.00           C  
ATOM   1751  CG  TYR B 107      -3.668 -11.615 -10.555  1.00  0.00           C  
ATOM   1752  CD1 TYR B 107      -2.414 -12.044 -10.193  1.00  0.00           C  
ATOM   1753  CD2 TYR B 107      -4.783 -12.125  -9.911  1.00  0.00           C  
ATOM   1754  CE1 TYR B 107      -2.272 -12.990  -9.194  1.00  0.00           C  
ATOM   1755  CE2 TYR B 107      -4.651 -13.061  -8.909  1.00  0.00           C  
ATOM   1756  CZ  TYR B 107      -3.398 -13.496  -8.549  1.00  0.00           C  
ATOM   1757  OH  TYR B 107      -3.246 -14.433  -7.555  1.00  0.00           O  
ATOM   1758  H   TYR B 107      -1.708 -10.759 -13.141  1.00  0.00           H  
ATOM   1759  HA  TYR B 107      -4.391 -12.021 -13.074  1.00  0.00           H  
ATOM   1760 1HB  TYR B 107      -3.088  -9.828 -11.503  1.00  0.00           H  
ATOM   1761 2HB  TYR B 107      -4.810 -10.074 -11.443  1.00  0.00           H  
ATOM   1762  HD1 TYR B 107      -1.538 -11.653 -10.693  1.00  0.00           H  
ATOM   1763  HD2 TYR B 107      -5.769 -11.781 -10.202  1.00  0.00           H  
ATOM   1764  HE1 TYR B 107      -1.277 -13.335  -8.914  1.00  0.00           H  
ATOM   1765  HE2 TYR B 107      -5.536 -13.454  -8.406  1.00  0.00           H  
ATOM   1766  HH  TYR B 107      -4.105 -14.640  -7.171  1.00  0.00           H  
ATOM   1767  N   ASP B 108      -5.585 -10.587 -14.620  1.00  0.00           N  
ATOM   1768  CA  ASP B 108      -6.294  -9.759 -15.575  1.00  0.00           C  
ATOM   1769  C   ASP B 108      -7.018  -8.591 -14.931  1.00  0.00           C  
ATOM   1770  O   ASP B 108      -7.792  -8.765 -13.994  1.00  0.00           O  
ATOM   1771  CB  ASP B 108      -7.288 -10.568 -16.402  1.00  0.00           C  
ATOM   1772  CG  ASP B 108      -7.979  -9.677 -17.400  1.00  0.00           C  
ATOM   1773  OD1 ASP B 108      -7.535  -9.527 -18.506  1.00  0.00           O  
ATOM   1774  OD2 ASP B 108      -8.944  -9.073 -17.025  1.00  0.00           O  
ATOM   1775  H   ASP B 108      -5.903 -11.527 -14.429  1.00  0.00           H  
ATOM   1776  HA  ASP B 108      -5.558  -9.347 -16.266  1.00  0.00           H  
ATOM   1777 1HB  ASP B 108      -6.770 -11.370 -16.929  1.00  0.00           H  
ATOM   1778 2HB  ASP B 108      -8.034 -11.020 -15.748  1.00  0.00           H  
ATOM   1779  N   LEU B 109      -6.797  -7.409 -15.480  1.00  0.00           N  
ATOM   1780  CA  LEU B 109      -7.463  -6.199 -15.039  1.00  0.00           C  
ATOM   1781  C   LEU B 109      -8.341  -5.585 -16.125  1.00  0.00           C  
ATOM   1782  O   LEU B 109      -8.595  -4.384 -16.096  1.00  0.00           O  
ATOM   1783  CB  LEU B 109      -6.451  -5.158 -14.573  1.00  0.00           C  
ATOM   1784  CG  LEU B 109      -5.653  -5.473 -13.328  1.00  0.00           C  
ATOM   1785  CD1 LEU B 109      -4.554  -4.437 -13.164  1.00  0.00           C  
ATOM   1786  CD2 LEU B 109      -6.591  -5.454 -12.153  1.00  0.00           C  
ATOM   1787  H   LEU B 109      -6.135  -7.351 -16.243  1.00  0.00           H  
ATOM   1788  HA  LEU B 109      -8.099  -6.452 -14.198  1.00  0.00           H  
ATOM   1789 1HB  LEU B 109      -5.733  -5.001 -15.372  1.00  0.00           H  
ATOM   1790 2HB  LEU B 109      -6.982  -4.256 -14.403  1.00  0.00           H  
ATOM   1791  HG  LEU B 109      -5.191  -6.461 -13.418  1.00  0.00           H  
ATOM   1792 1HD1 LEU B 109      -3.975  -4.639 -12.274  1.00  0.00           H  
ATOM   1793 2HD1 LEU B 109      -3.899  -4.474 -14.035  1.00  0.00           H  
ATOM   1794 3HD1 LEU B 109      -4.997  -3.452 -13.081  1.00  0.00           H  
ATOM   1795 1HD2 LEU B 109      -6.056  -5.682 -11.246  1.00  0.00           H  
ATOM   1796 2HD2 LEU B 109      -7.055  -4.476 -12.062  1.00  0.00           H  
ATOM   1797 3HD2 LEU B 109      -7.348  -6.195 -12.318  1.00  0.00           H  
ATOM   1798  N   SER B 110      -8.813  -6.383 -17.091  1.00  0.00           N  
ATOM   1799  CA  SER B 110      -9.611  -5.852 -18.198  1.00  0.00           C  
ATOM   1800  C   SER B 110     -10.904  -5.207 -17.714  1.00  0.00           C  
ATOM   1801  O   SER B 110     -11.443  -4.309 -18.357  1.00  0.00           O  
ATOM   1802  CB  SER B 110      -9.917  -6.941 -19.217  1.00  0.00           C  
ATOM   1803  OG  SER B 110      -8.746  -7.371 -19.892  1.00  0.00           O  
ATOM   1804  H   SER B 110      -8.648  -7.393 -17.070  1.00  0.00           H  
ATOM   1805  HA  SER B 110      -9.022  -5.085 -18.698  1.00  0.00           H  
ATOM   1806 1HB  SER B 110     -10.385  -7.790 -18.720  1.00  0.00           H  
ATOM   1807 2HB  SER B 110     -10.629  -6.552 -19.941  1.00  0.00           H  
ATOM   1808  HG  SER B 110      -8.405  -8.170 -19.394  1.00  0.00           H  
ATOM   1809  N   PHE B 111     -11.385  -5.613 -16.545  1.00  0.00           N  
ATOM   1810  CA  PHE B 111     -12.584  -5.027 -15.962  1.00  0.00           C  
ATOM   1811  C   PHE B 111     -12.419  -3.525 -15.678  1.00  0.00           C  
ATOM   1812  O   PHE B 111     -13.401  -2.785 -15.620  1.00  0.00           O  
ATOM   1813  CB  PHE B 111     -12.987  -5.775 -14.689  1.00  0.00           C  
ATOM   1814  CG  PHE B 111     -12.019  -5.653 -13.532  1.00  0.00           C  
ATOM   1815  CD1 PHE B 111     -12.091  -4.608 -12.621  1.00  0.00           C  
ATOM   1816  CD2 PHE B 111     -11.048  -6.623 -13.341  1.00  0.00           C  
ATOM   1817  CE1 PHE B 111     -11.191  -4.539 -11.565  1.00  0.00           C  
ATOM   1818  CE2 PHE B 111     -10.175  -6.553 -12.287  1.00  0.00           C  
ATOM   1819  CZ  PHE B 111     -10.237  -5.515 -11.407  1.00  0.00           C  
ATOM   1820  H   PHE B 111     -10.901  -6.357 -16.061  1.00  0.00           H  
ATOM   1821  HA  PHE B 111     -13.399  -5.138 -16.679  1.00  0.00           H  
ATOM   1822 1HB  PHE B 111     -13.953  -5.404 -14.363  1.00  0.00           H  
ATOM   1823 2HB  PHE B 111     -13.112  -6.833 -14.916  1.00  0.00           H  
ATOM   1824  HD1 PHE B 111     -12.856  -3.836 -12.748  1.00  0.00           H  
ATOM   1825  HD2 PHE B 111     -10.981  -7.459 -14.041  1.00  0.00           H  
ATOM   1826  HE1 PHE B 111     -11.237  -3.721 -10.858  1.00  0.00           H  
ATOM   1827  HE2 PHE B 111      -9.425  -7.334 -12.159  1.00  0.00           H  
ATOM   1828  HZ  PHE B 111      -9.537  -5.473 -10.584  1.00  0.00           H  
ATOM   1829  N   LEU B 112     -11.173  -3.046 -15.565  1.00  0.00           N  
ATOM   1830  CA  LEU B 112     -10.929  -1.641 -15.281  1.00  0.00           C  
ATOM   1831  C   LEU B 112     -11.154  -0.764 -16.506  1.00  0.00           C  
ATOM   1832  O   LEU B 112     -11.229   0.463 -16.394  1.00  0.00           O  
ATOM   1833  CB  LEU B 112      -9.500  -1.411 -14.791  1.00  0.00           C  
ATOM   1834  CG  LEU B 112      -9.097  -1.987 -13.455  1.00  0.00           C  
ATOM   1835  CD1 LEU B 112      -7.640  -1.707 -13.280  1.00  0.00           C  
ATOM   1836  CD2 LEU B 112      -9.915  -1.328 -12.320  1.00  0.00           C  
ATOM   1837  H   LEU B 112     -10.370  -3.663 -15.672  1.00  0.00           H  
ATOM   1838  HA  LEU B 112     -11.621  -1.329 -14.500  1.00  0.00           H  
ATOM   1839 1HB  LEU B 112      -8.820  -1.818 -15.540  1.00  0.00           H  
ATOM   1840 2HB  LEU B 112      -9.336  -0.373 -14.737  1.00  0.00           H  
ATOM   1841  HG  LEU B 112      -9.251  -3.071 -13.453  1.00  0.00           H  
ATOM   1842 1HD1 LEU B 112      -7.293  -2.107 -12.329  1.00  0.00           H  
ATOM   1843 2HD1 LEU B 112      -7.084  -2.145 -14.084  1.00  0.00           H  
ATOM   1844 3HD1 LEU B 112      -7.497  -0.637 -13.305  1.00  0.00           H  
ATOM   1845 1HD2 LEU B 112      -9.599  -1.737 -11.358  1.00  0.00           H  
ATOM   1846 2HD2 LEU B 112      -9.748  -0.250 -12.328  1.00  0.00           H  
ATOM   1847 3HD2 LEU B 112     -10.977  -1.530 -12.471  1.00  0.00           H  
ATOM   1848  N   LYS B 113     -11.315  -1.381 -17.678  1.00  0.00           N  
ATOM   1849  CA  LYS B 113     -11.535  -0.646 -18.915  1.00  0.00           C  
ATOM   1850  C   LYS B 113     -12.836   0.138 -18.882  1.00  0.00           C  
ATOM   1851  O   LYS B 113     -13.037   1.034 -19.703  1.00  0.00           O  
ATOM   1852  CB  LYS B 113     -11.547  -1.571 -20.127  1.00  0.00           C  
ATOM   1853  CG  LYS B 113     -10.202  -2.169 -20.478  1.00  0.00           C  
ATOM   1854  CD  LYS B 113     -10.311  -3.070 -21.691  1.00  0.00           C  
ATOM   1855  CE  LYS B 113      -8.983  -3.707 -22.031  1.00  0.00           C  
ATOM   1856  NZ  LYS B 113      -9.079  -4.550 -23.249  1.00  0.00           N  
ATOM   1857  H   LYS B 113     -11.284  -2.399 -17.732  1.00  0.00           H  
ATOM   1858  HA  LYS B 113     -10.716   0.063 -19.038  1.00  0.00           H  
ATOM   1859 1HB  LYS B 113     -12.243  -2.392 -19.947  1.00  0.00           H  
ATOM   1860 2HB  LYS B 113     -11.904  -1.023 -20.997  1.00  0.00           H  
ATOM   1861 1HG  LYS B 113      -9.502  -1.359 -20.704  1.00  0.00           H  
ATOM   1862 2HG  LYS B 113      -9.814  -2.733 -19.632  1.00  0.00           H  
ATOM   1863 1HD  LYS B 113     -11.046  -3.852 -21.495  1.00  0.00           H  
ATOM   1864 2HD  LYS B 113     -10.641  -2.479 -22.545  1.00  0.00           H  
ATOM   1865 1HE  LYS B 113      -8.242  -2.932 -22.193  1.00  0.00           H  
ATOM   1866 2HE  LYS B 113      -8.663  -4.329 -21.193  1.00  0.00           H  
ATOM   1867 1HZ  LYS B 113      -8.181  -4.962 -23.449  1.00  0.00           H  
ATOM   1868 2HZ  LYS B 113      -9.759  -5.277 -23.099  1.00  0.00           H  
ATOM   1869 3HZ  LYS B 113      -9.365  -3.968 -24.027  1.00  0.00           H  
ATOM   1870  N   THR B 114     -13.758  -0.221 -17.985  1.00  0.00           N  
ATOM   1871  CA  THR B 114     -15.021   0.490 -17.952  1.00  0.00           C  
ATOM   1872  C   THR B 114     -14.973   1.761 -17.104  1.00  0.00           C  
ATOM   1873  O   THR B 114     -15.901   2.561 -17.174  1.00  0.00           O  
ATOM   1874  CB  THR B 114     -16.168  -0.420 -17.469  1.00  0.00           C  
ATOM   1875  OG1 THR B 114     -15.926  -0.870 -16.141  1.00  0.00           O  
ATOM   1876  CG2 THR B 114     -16.270  -1.628 -18.375  1.00  0.00           C  
ATOM   1877  H   THR B 114     -13.579  -0.972 -17.311  1.00  0.00           H  
ATOM   1878  HA  THR B 114     -15.262   0.794 -18.970  1.00  0.00           H  
ATOM   1879  HB  THR B 114     -17.108   0.136 -17.488  1.00  0.00           H  
ATOM   1880  HG1 THR B 114     -16.210  -0.182 -15.496  1.00  0.00           H  
ATOM   1881 1HG2 THR B 114     -17.084  -2.269 -18.031  1.00  0.00           H  
ATOM   1882 2HG2 THR B 114     -16.465  -1.303 -19.396  1.00  0.00           H  
ATOM   1883 3HG2 THR B 114     -15.329  -2.182 -18.340  1.00  0.00           H  
ATOM   1884  N   ILE B 115     -13.895   1.994 -16.335  1.00  0.00           N  
ATOM   1885  CA  ILE B 115     -13.897   3.194 -15.495  1.00  0.00           C  
ATOM   1886  C   ILE B 115     -13.772   4.435 -16.379  1.00  0.00           C  
ATOM   1887  O   ILE B 115     -12.839   4.547 -17.171  1.00  0.00           O  
ATOM   1888  CB  ILE B 115     -12.704   3.221 -14.495  1.00  0.00           C  
ATOM   1889  CG1 ILE B 115     -12.694   2.000 -13.531  1.00  0.00           C  
ATOM   1890  CG2 ILE B 115     -12.787   4.517 -13.670  1.00  0.00           C  
ATOM   1891  CD1 ILE B 115     -13.886   1.912 -12.628  1.00  0.00           C  
ATOM   1892  H   ILE B 115     -13.102   1.353 -16.325  1.00  0.00           H  
ATOM   1893  HA  ILE B 115     -14.835   3.243 -14.942  1.00  0.00           H  
ATOM   1894  HB  ILE B 115     -11.765   3.203 -15.053  1.00  0.00           H  
ATOM   1895 1HG1 ILE B 115     -12.652   1.088 -14.131  1.00  0.00           H  
ATOM   1896 2HG1 ILE B 115     -11.795   2.047 -12.912  1.00  0.00           H  
ATOM   1897 1HG2 ILE B 115     -11.955   4.569 -12.989  1.00  0.00           H  
ATOM   1898 2HG2 ILE B 115     -12.759   5.369 -14.334  1.00  0.00           H  
ATOM   1899 3HG2 ILE B 115     -13.723   4.535 -13.105  1.00  0.00           H  
ATOM   1900 1HD1 ILE B 115     -13.804   1.033 -11.996  1.00  0.00           H  
ATOM   1901 2HD1 ILE B 115     -13.934   2.793 -12.013  1.00  0.00           H  
ATOM   1902 3HD1 ILE B 115     -14.779   1.845 -13.222  1.00  0.00           H  
ATOM   1903  N   GLN B 116     -14.695   5.381 -16.211  1.00  0.00           N  
ATOM   1904  CA  GLN B 116     -14.720   6.640 -16.954  1.00  0.00           C  
ATOM   1905  C   GLN B 116     -14.425   7.826 -16.047  1.00  0.00           C  
ATOM   1906  O   GLN B 116     -13.704   8.766 -16.431  1.00  0.00           O  
ATOM   1907  CB  GLN B 116     -16.094   6.804 -17.601  1.00  0.00           C  
ATOM   1908  CG  GLN B 116     -16.341   5.822 -18.715  1.00  0.00           C  
ATOM   1909  CD  GLN B 116     -17.795   5.711 -19.103  1.00  0.00           C  
ATOM   1910  OE1 GLN B 116     -18.505   6.670 -19.491  1.00  0.00           O  
ATOM   1911  NE2 GLN B 116     -18.259   4.490 -18.944  1.00  0.00           N  
ATOM   1912  H   GLN B 116     -15.442   5.208 -15.553  1.00  0.00           H  
ATOM   1913  HA  GLN B 116     -13.968   6.601 -17.724  1.00  0.00           H  
ATOM   1914 1HB  GLN B 116     -16.872   6.672 -16.845  1.00  0.00           H  
ATOM   1915 2HB  GLN B 116     -16.187   7.816 -18.004  1.00  0.00           H  
ATOM   1916 1HG  GLN B 116     -15.772   6.142 -19.589  1.00  0.00           H  
ATOM   1917 2HG  GLN B 116     -16.006   4.842 -18.397  1.00  0.00           H  
ATOM   1918 1HE2 GLN B 116     -19.237   4.268 -19.081  1.00  0.00           H  
ATOM   1919 2HE2 GLN B 116     -17.651   3.770 -18.600  1.00  0.00           H  
ATOM   1920  N   GLU B 117     -14.948   7.758 -14.818  1.00  0.00           N  
ATOM   1921  CA  GLU B 117     -14.740   8.865 -13.900  1.00  0.00           C  
ATOM   1922  C   GLU B 117     -14.395   8.384 -12.493  1.00  0.00           C  
ATOM   1923  O   GLU B 117     -14.963   7.394 -12.019  1.00  0.00           O  
ATOM   1924  CB  GLU B 117     -16.023   9.715 -13.786  1.00  0.00           C  
ATOM   1925  CG  GLU B 117     -16.633  10.218 -15.112  1.00  0.00           C  
ATOM   1926  CD  GLU B 117     -17.770  11.214 -14.916  1.00  0.00           C  
ATOM   1927  OE1 GLU B 117     -18.323  11.652 -15.894  1.00  0.00           O  
ATOM   1928  OE2 GLU B 117     -18.063  11.562 -13.793  1.00  0.00           O  
ATOM   1929  H   GLU B 117     -15.524   6.960 -14.551  1.00  0.00           H  
ATOM   1930  HA  GLU B 117     -13.916   9.478 -14.260  1.00  0.00           H  
ATOM   1931 1HB  GLU B 117     -16.785   9.132 -13.282  1.00  0.00           H  
ATOM   1932 2HB  GLU B 117     -15.818  10.588 -13.164  1.00  0.00           H  
ATOM   1933 1HG  GLU B 117     -15.893  10.629 -15.756  1.00  0.00           H  
ATOM   1934 2HG  GLU B 117     -17.044   9.346 -15.623  1.00  0.00           H  
ATOM   1935  N   VAL B 118     -13.517   9.132 -11.823  1.00  0.00           N  
ATOM   1936  CA  VAL B 118     -13.226   8.908 -10.406  1.00  0.00           C  
ATOM   1937  C   VAL B 118     -13.449  10.187  -9.617  1.00  0.00           C  
ATOM   1938  O   VAL B 118     -12.809  11.205  -9.877  1.00  0.00           O  
ATOM   1939  CB  VAL B 118     -11.779   8.400 -10.196  1.00  0.00           C  
ATOM   1940  CG1 VAL B 118     -11.496   8.222  -8.691  1.00  0.00           C  
ATOM   1941  CG2 VAL B 118     -11.601   7.067 -10.911  1.00  0.00           C  
ATOM   1942  H   VAL B 118     -13.049   9.892 -12.322  1.00  0.00           H  
ATOM   1943  HA  VAL B 118     -13.916   8.166 -10.027  1.00  0.00           H  
ATOM   1944  HB  VAL B 118     -11.074   9.133 -10.593  1.00  0.00           H  
ATOM   1945 1HG1 VAL B 118     -10.481   7.870  -8.542  1.00  0.00           H  
ATOM   1946 2HG1 VAL B 118     -11.618   9.174  -8.189  1.00  0.00           H  
ATOM   1947 3HG1 VAL B 118     -12.191   7.497  -8.264  1.00  0.00           H  
ATOM   1948 1HG2 VAL B 118     -10.596   6.711 -10.774  1.00  0.00           H  
ATOM   1949 2HG2 VAL B 118     -12.299   6.344 -10.506  1.00  0.00           H  
ATOM   1950 3HG2 VAL B 118     -11.794   7.189 -11.960  1.00  0.00           H  
ATOM   1951  N   ALA B 119     -14.395  10.152  -8.688  1.00  0.00           N  
ATOM   1952  CA  ALA B 119     -14.736  11.326  -7.898  1.00  0.00           C  
ATOM   1953  C   ALA B 119     -13.616  11.760  -6.952  1.00  0.00           C  
ATOM   1954  O   ALA B 119     -13.300  12.948  -6.864  1.00  0.00           O  
ATOM   1955  CB  ALA B 119     -15.980  11.043  -7.113  1.00  0.00           C  
ATOM   1956  H   ALA B 119     -14.910   9.287  -8.521  1.00  0.00           H  
ATOM   1957  HA  ALA B 119     -14.932  12.139  -8.586  1.00  0.00           H  
ATOM   1958 1HB  ALA B 119     -16.272  11.906  -6.544  1.00  0.00           H  
ATOM   1959 2HB  ALA B 119     -16.787  10.756  -7.783  1.00  0.00           H  
ATOM   1960 3HB  ALA B 119     -15.754  10.236  -6.458  1.00  0.00           H  
ATOM   1961  N   GLY B 120     -12.974  10.804  -6.297  1.00  0.00           N  
ATOM   1962  CA  GLY B 120     -11.891  11.097  -5.372  1.00  0.00           C  
ATOM   1963  C   GLY B 120     -10.558  11.050  -6.106  1.00  0.00           C  
ATOM   1964  O   GLY B 120     -10.394  11.673  -7.167  1.00  0.00           O  
ATOM   1965  H   GLY B 120     -13.267   9.827  -6.378  1.00  0.00           H  
ATOM   1966 1HA  GLY B 120     -12.039  12.075  -4.919  1.00  0.00           H  
ATOM   1967 2HA  GLY B 120     -11.905  10.364  -4.570  1.00  0.00           H  
ATOM   1968  N   TYR B 121      -9.590  10.366  -5.500  1.00  0.00           N  
ATOM   1969  CA  TYR B 121      -8.244  10.256  -6.054  1.00  0.00           C  
ATOM   1970  C   TYR B 121      -8.034   8.888  -6.682  1.00  0.00           C  
ATOM   1971  O   TYR B 121      -8.815   7.961  -6.437  1.00  0.00           O  
ATOM   1972  CB  TYR B 121      -7.138  10.472  -4.999  1.00  0.00           C  
ATOM   1973  CG  TYR B 121      -7.129   9.492  -3.809  1.00  0.00           C  
ATOM   1974  CD1 TYR B 121      -6.564   8.223  -3.950  1.00  0.00           C  
ATOM   1975  CD2 TYR B 121      -7.599   9.887  -2.570  1.00  0.00           C  
ATOM   1976  CE1 TYR B 121      -6.517   7.348  -2.877  1.00  0.00           C  
ATOM   1977  CE2 TYR B 121      -7.537   9.015  -1.489  1.00  0.00           C  
ATOM   1978  CZ  TYR B 121      -7.006   7.738  -1.649  1.00  0.00           C  
ATOM   1979  OH  TYR B 121      -6.944   6.855  -0.576  1.00  0.00           O  
ATOM   1980  H   TYR B 121      -9.808   9.901  -4.622  1.00  0.00           H  
ATOM   1981  HA  TYR B 121      -8.121  11.003  -6.840  1.00  0.00           H  
ATOM   1982 1HB  TYR B 121      -6.164  10.409  -5.485  1.00  0.00           H  
ATOM   1983 2HB  TYR B 121      -7.222  11.482  -4.597  1.00  0.00           H  
ATOM   1984  HD1 TYR B 121      -6.171   7.914  -4.911  1.00  0.00           H  
ATOM   1985  HD2 TYR B 121      -8.019  10.881  -2.441  1.00  0.00           H  
ATOM   1986  HE1 TYR B 121      -6.092   6.357  -2.995  1.00  0.00           H  
ATOM   1987  HE2 TYR B 121      -7.912   9.335  -0.518  1.00  0.00           H  
ATOM   1988  HH  TYR B 121      -6.989   5.918  -0.903  1.00  0.00           H  
ATOM   1989  N   VAL B 122      -6.983   8.778  -7.481  1.00  0.00           N  
ATOM   1990  CA  VAL B 122      -6.564   7.513  -8.052  1.00  0.00           C  
ATOM   1991  C   VAL B 122      -5.180   7.134  -7.521  1.00  0.00           C  
ATOM   1992  O   VAL B 122      -4.228   7.914  -7.632  1.00  0.00           O  
ATOM   1993  CB  VAL B 122      -6.521   7.591  -9.589  1.00  0.00           C  
ATOM   1994  CG1 VAL B 122      -6.047   6.257 -10.170  1.00  0.00           C  
ATOM   1995  CG2 VAL B 122      -7.884   7.930 -10.114  1.00  0.00           C  
ATOM   1996  H   VAL B 122      -6.439   9.609  -7.674  1.00  0.00           H  
ATOM   1997  HA  VAL B 122      -7.277   6.747  -7.763  1.00  0.00           H  
ATOM   1998  HB  VAL B 122      -5.820   8.361  -9.887  1.00  0.00           H  
ATOM   1999 1HG1 VAL B 122      -6.010   6.320 -11.258  1.00  0.00           H  
ATOM   2000 2HG1 VAL B 122      -5.054   6.034  -9.787  1.00  0.00           H  
ATOM   2001 3HG1 VAL B 122      -6.736   5.464  -9.871  1.00  0.00           H  
ATOM   2002 1HG2 VAL B 122      -7.849   7.985 -11.191  1.00  0.00           H  
ATOM   2003 2HG2 VAL B 122      -8.565   7.174  -9.822  1.00  0.00           H  
ATOM   2004 3HG2 VAL B 122      -8.208   8.884  -9.707  1.00  0.00           H  
ATOM   2005  N   LEU B 123      -5.099   5.961  -6.905  1.00  0.00           N  
ATOM   2006  CA  LEU B 123      -3.858   5.453  -6.335  1.00  0.00           C  
ATOM   2007  C   LEU B 123      -3.480   4.139  -6.959  1.00  0.00           C  
ATOM   2008  O   LEU B 123      -4.232   3.165  -6.892  1.00  0.00           O  
ATOM   2009  CB  LEU B 123      -3.997   5.229  -4.826  1.00  0.00           C  
ATOM   2010  CG  LEU B 123      -2.799   4.533  -4.078  1.00  0.00           C  
ATOM   2011  CD1 LEU B 123      -1.536   5.416  -4.123  1.00  0.00           C  
ATOM   2012  CD2 LEU B 123      -3.249   4.245  -2.648  1.00  0.00           C  
ATOM   2013  H   LEU B 123      -5.941   5.391  -6.852  1.00  0.00           H  
ATOM   2014  HA  LEU B 123      -3.063   6.170  -6.529  1.00  0.00           H  
ATOM   2015 1HB  LEU B 123      -4.144   6.198  -4.359  1.00  0.00           H  
ATOM   2016 2HB  LEU B 123      -4.878   4.631  -4.658  1.00  0.00           H  
ATOM   2017  HG  LEU B 123      -2.552   3.583  -4.562  1.00  0.00           H  
ATOM   2018 1HD1 LEU B 123      -0.730   4.918  -3.591  1.00  0.00           H  
ATOM   2019 2HD1 LEU B 123      -1.226   5.588  -5.151  1.00  0.00           H  
ATOM   2020 3HD1 LEU B 123      -1.747   6.363  -3.656  1.00  0.00           H  
ATOM   2021 1HD2 LEU B 123      -2.448   3.750  -2.103  1.00  0.00           H  
ATOM   2022 2HD2 LEU B 123      -3.506   5.167  -2.155  1.00  0.00           H  
ATOM   2023 3HD2 LEU B 123      -4.127   3.594  -2.664  1.00  0.00           H  
ATOM   2024  N   ILE B 124      -2.317   4.114  -7.556  1.00  0.00           N  
ATOM   2025  CA  ILE B 124      -1.813   2.908  -8.154  1.00  0.00           C  
ATOM   2026  C   ILE B 124      -0.517   2.607  -7.429  1.00  0.00           C  
ATOM   2027  O   ILE B 124       0.377   3.448  -7.409  1.00  0.00           O  
ATOM   2028  CB  ILE B 124      -1.609   3.098  -9.671  1.00  0.00           C  
ATOM   2029  CG1 ILE B 124      -2.985   3.468 -10.328  1.00  0.00           C  
ATOM   2030  CG2 ILE B 124      -1.008   1.860 -10.288  1.00  0.00           C  
ATOM   2031  CD1 ILE B 124      -2.924   3.875 -11.767  1.00  0.00           C  
ATOM   2032  H   ILE B 124      -1.759   4.967  -7.588  1.00  0.00           H  
ATOM   2033  HA  ILE B 124      -2.510   2.098  -7.987  1.00  0.00           H  
ATOM   2034  HB  ILE B 124      -0.946   3.917  -9.825  1.00  0.00           H  
ATOM   2035 1HG1 ILE B 124      -3.648   2.617 -10.239  1.00  0.00           H  
ATOM   2036 2HG1 ILE B 124      -3.415   4.292  -9.780  1.00  0.00           H  
ATOM   2037 1HG2 ILE B 124      -0.846   2.003 -11.346  1.00  0.00           H  
ATOM   2038 2HG2 ILE B 124      -0.054   1.641  -9.819  1.00  0.00           H  
ATOM   2039 3HG2 ILE B 124      -1.689   1.028 -10.124  1.00  0.00           H  
ATOM   2040 1HD1 ILE B 124      -3.928   4.117 -12.114  1.00  0.00           H  
ATOM   2041 2HD1 ILE B 124      -2.288   4.748 -11.882  1.00  0.00           H  
ATOM   2042 3HD1 ILE B 124      -2.534   3.062 -12.352  1.00  0.00           H  
ATOM   2043  N   ALA B 125      -0.415   1.471  -6.763  1.00  0.00           N  
ATOM   2044  CA  ALA B 125       0.829   1.280  -6.026  1.00  0.00           C  
ATOM   2045  C   ALA B 125       1.178  -0.161  -5.725  1.00  0.00           C  
ATOM   2046  O   ALA B 125       0.305  -1.011  -5.533  1.00  0.00           O  
ATOM   2047  CB  ALA B 125       0.761   2.048  -4.716  1.00  0.00           C  
ATOM   2048  H   ALA B 125      -1.173   0.786  -6.795  1.00  0.00           H  
ATOM   2049  HA  ALA B 125       1.622   1.680  -6.642  1.00  0.00           H  
ATOM   2050 1HB  ALA B 125       1.710   1.955  -4.198  1.00  0.00           H  
ATOM   2051 2HB  ALA B 125       0.563   3.097  -4.908  1.00  0.00           H  
ATOM   2052 3HB  ALA B 125      -0.032   1.640  -4.104  1.00  0.00           H  
ATOM   2053  N   LEU B 126       2.478  -0.411  -5.647  1.00  0.00           N  
ATOM   2054  CA  LEU B 126       3.011  -1.710  -5.257  1.00  0.00           C  
ATOM   2055  C   LEU B 126       2.507  -2.876  -6.119  1.00  0.00           C  
ATOM   2056  O   LEU B 126       2.474  -4.014  -5.654  1.00  0.00           O  
ATOM   2057  CB  LEU B 126       2.644  -1.895  -3.787  1.00  0.00           C  
ATOM   2058  CG  LEU B 126       3.187  -0.764  -2.892  1.00  0.00           C  
ATOM   2059  CD1 LEU B 126       2.526  -0.797  -1.622  1.00  0.00           C  
ATOM   2060  CD2 LEU B 126       4.710  -0.967  -2.646  1.00  0.00           C  
ATOM   2061  H   LEU B 126       3.121   0.362  -5.841  1.00  0.00           H  
ATOM   2062  HA  LEU B 126       4.091  -1.671  -5.360  1.00  0.00           H  
ATOM   2063 1HB  LEU B 126       1.567  -1.958  -3.668  1.00  0.00           H  
ATOM   2064 2HB  LEU B 126       3.076  -2.833  -3.438  1.00  0.00           H  
ATOM   2065  HG  LEU B 126       3.010   0.193  -3.359  1.00  0.00           H  
ATOM   2066 1HD1 LEU B 126       2.932   0.008  -1.046  1.00  0.00           H  
ATOM   2067 2HD1 LEU B 126       1.454  -0.654  -1.750  1.00  0.00           H  
ATOM   2068 3HD1 LEU B 126       2.707  -1.742  -1.145  1.00  0.00           H  
ATOM   2069 1HD2 LEU B 126       5.096  -0.167  -2.004  1.00  0.00           H  
ATOM   2070 2HD2 LEU B 126       4.872  -1.928  -2.160  1.00  0.00           H  
ATOM   2071 3HD2 LEU B 126       5.255  -0.956  -3.580  1.00  0.00           H  
ATOM   2072  N   ASN B 127       2.145  -2.604  -7.384  1.00  0.00           N  
ATOM   2073  CA  ASN B 127       1.656  -3.624  -8.307  1.00  0.00           C  
ATOM   2074  C   ASN B 127       2.826  -4.205  -9.094  1.00  0.00           C  
ATOM   2075  O   ASN B 127       3.801  -3.501  -9.345  1.00  0.00           O  
ATOM   2076  CB  ASN B 127       0.688  -2.998  -9.289  1.00  0.00           C  
ATOM   2077  CG  ASN B 127      -0.588  -2.424  -8.721  1.00  0.00           C  
ATOM   2078  OD1 ASN B 127      -1.532  -3.108  -8.319  1.00  0.00           O  
ATOM   2079  ND2 ASN B 127      -0.616  -1.137  -8.662  1.00  0.00           N  
ATOM   2080  H   ASN B 127       2.186  -1.644  -7.726  1.00  0.00           H  
ATOM   2081  HA  ASN B 127       1.182  -4.433  -7.750  1.00  0.00           H  
ATOM   2082 1HB  ASN B 127       1.197  -2.229  -9.870  1.00  0.00           H  
ATOM   2083 2HB  ASN B 127       0.405  -3.770  -9.964  1.00  0.00           H  
ATOM   2084 1HD2 ASN B 127      -1.447  -0.662  -8.296  1.00  0.00           H  
ATOM   2085 2HD2 ASN B 127       0.214  -0.624  -8.924  1.00  0.00           H  
ATOM   2086  N   THR B 128       2.721  -5.460  -9.526  1.00  0.00           N  
ATOM   2087  CA  THR B 128       3.762  -6.028 -10.377  1.00  0.00           C  
ATOM   2088  C   THR B 128       3.152  -6.422 -11.720  1.00  0.00           C  
ATOM   2089  O   THR B 128       3.852  -6.826 -12.649  1.00  0.00           O  
ATOM   2090  CB  THR B 128       4.527  -7.182  -9.700  1.00  0.00           C  
ATOM   2091  OG1 THR B 128       3.645  -8.245  -9.381  1.00  0.00           O  
ATOM   2092  CG2 THR B 128       5.153  -6.659  -8.407  1.00  0.00           C  
ATOM   2093  H   THR B 128       1.895  -6.005  -9.301  1.00  0.00           H  
ATOM   2094  HA  THR B 128       4.496  -5.257 -10.569  1.00  0.00           H  
ATOM   2095  HB  THR B 128       5.311  -7.550 -10.370  1.00  0.00           H  
ATOM   2096  HG1 THR B 128       4.156  -8.981  -9.012  1.00  0.00           H  
ATOM   2097 1HG2 THR B 128       5.700  -7.458  -7.920  1.00  0.00           H  
ATOM   2098 2HG2 THR B 128       5.831  -5.844  -8.645  1.00  0.00           H  
ATOM   2099 3HG2 THR B 128       4.375  -6.299  -7.737  1.00  0.00           H  
ATOM   2100  N   VAL B 129       1.832  -6.270 -11.820  1.00  0.00           N  
ATOM   2101  CA  VAL B 129       1.106  -6.585 -13.041  1.00  0.00           C  
ATOM   2102  C   VAL B 129       1.696  -5.751 -14.158  1.00  0.00           C  
ATOM   2103  O   VAL B 129       1.973  -4.569 -13.979  1.00  0.00           O  
ATOM   2104  CB  VAL B 129      -0.394  -6.243 -12.864  1.00  0.00           C  
ATOM   2105  CG1 VAL B 129      -0.612  -4.719 -12.766  1.00  0.00           C  
ATOM   2106  CG2 VAL B 129      -1.233  -6.840 -13.985  1.00  0.00           C  
ATOM   2107  H   VAL B 129       1.308  -5.989 -10.999  1.00  0.00           H  
ATOM   2108  HA  VAL B 129       1.216  -7.639 -13.266  1.00  0.00           H  
ATOM   2109  HB  VAL B 129      -0.699  -6.660 -11.929  1.00  0.00           H  
ATOM   2110 1HG1 VAL B 129      -1.654  -4.521 -12.579  1.00  0.00           H  
ATOM   2111 2HG1 VAL B 129      -0.029  -4.325 -11.973  1.00  0.00           H  
ATOM   2112 3HG1 VAL B 129      -0.335  -4.225 -13.692  1.00  0.00           H  
ATOM   2113 1HG2 VAL B 129      -2.287  -6.620 -13.807  1.00  0.00           H  
ATOM   2114 2HG2 VAL B 129      -0.947  -6.420 -14.940  1.00  0.00           H  
ATOM   2115 3HG2 VAL B 129      -1.097  -7.923 -14.002  1.00  0.00           H  
ATOM   2116  N   GLU B 130       1.874  -6.350 -15.322  1.00  0.00           N  
ATOM   2117  CA  GLU B 130       2.473  -5.635 -16.437  1.00  0.00           C  
ATOM   2118  C   GLU B 130       1.660  -4.425 -16.905  1.00  0.00           C  
ATOM   2119  O   GLU B 130       2.227  -3.370 -17.217  1.00  0.00           O  
ATOM   2120  CB  GLU B 130       2.665  -6.600 -17.612  1.00  0.00           C  
ATOM   2121  CG  GLU B 130       3.343  -5.992 -18.826  1.00  0.00           C  
ATOM   2122  CD  GLU B 130       3.720  -7.002 -19.941  1.00  0.00           C  
ATOM   2123  OE1 GLU B 130       4.265  -8.052 -19.647  1.00  0.00           O  
ATOM   2124  OE2 GLU B 130       3.482  -6.693 -21.083  1.00  0.00           O  
ATOM   2125  H   GLU B 130       1.618  -7.317 -15.424  1.00  0.00           H  
ATOM   2126  HA  GLU B 130       3.454  -5.276 -16.114  1.00  0.00           H  
ATOM   2127 1HB  GLU B 130       3.196  -7.452 -17.286  1.00  0.00           H  
ATOM   2128 2HB  GLU B 130       1.686  -6.948 -17.941  1.00  0.00           H  
ATOM   2129 1HG  GLU B 130       2.679  -5.233 -19.247  1.00  0.00           H  
ATOM   2130 2HG  GLU B 130       4.248  -5.492 -18.485  1.00  0.00           H  
ATOM   2131  N   ARG B 131       0.336  -4.586 -16.939  1.00  0.00           N  
ATOM   2132  CA  ARG B 131      -0.560  -3.563 -17.469  1.00  0.00           C  
ATOM   2133  C   ARG B 131      -1.781  -3.272 -16.611  1.00  0.00           C  
ATOM   2134  O   ARG B 131      -2.480  -4.186 -16.170  1.00  0.00           O  
ATOM   2135  CB  ARG B 131      -1.057  -4.003 -18.847  1.00  0.00           C  
ATOM   2136  CG  ARG B 131      -1.991  -3.024 -19.634  1.00  0.00           C  
ATOM   2137  CD  ARG B 131      -2.396  -3.655 -20.956  1.00  0.00           C  
ATOM   2138  NE  ARG B 131      -3.348  -2.852 -21.749  1.00  0.00           N  
ATOM   2139  CZ  ARG B 131      -3.004  -1.988 -22.730  1.00  0.00           C  
ATOM   2140  NH1 ARG B 131      -1.750  -1.803 -23.039  1.00  0.00           N  
ATOM   2141  NH2 ARG B 131      -3.925  -1.313 -23.402  1.00  0.00           N  
ATOM   2142  H   ARG B 131      -0.051  -5.462 -16.623  1.00  0.00           H  
ATOM   2143  HA  ARG B 131       0.008  -2.642 -17.576  1.00  0.00           H  
ATOM   2144 1HB  ARG B 131      -0.194  -4.200 -19.487  1.00  0.00           H  
ATOM   2145 2HB  ARG B 131      -1.597  -4.941 -18.744  1.00  0.00           H  
ATOM   2146 1HG  ARG B 131      -2.896  -2.854 -19.057  1.00  0.00           H  
ATOM   2147 2HG  ARG B 131      -1.504  -2.070 -19.815  1.00  0.00           H  
ATOM   2148 1HD  ARG B 131      -1.502  -3.809 -21.559  1.00  0.00           H  
ATOM   2149 2HD  ARG B 131      -2.858  -4.619 -20.754  1.00  0.00           H  
ATOM   2150  HE  ARG B 131      -4.331  -2.965 -21.554  1.00  0.00           H  
ATOM   2151 1HH1 ARG B 131      -1.009  -2.311 -22.558  1.00  0.00           H  
ATOM   2152 2HH1 ARG B 131      -1.496  -1.167 -23.770  1.00  0.00           H  
ATOM   2153 1HH2 ARG B 131      -4.928  -1.412 -23.201  1.00  0.00           H  
ATOM   2154 2HH2 ARG B 131      -3.644  -0.681 -24.128  1.00  0.00           H  
ATOM   2155  N   ILE B 132      -2.062  -1.980 -16.442  1.00  0.00           N  
ATOM   2156  CA  ILE B 132      -3.293  -1.533 -15.784  1.00  0.00           C  
ATOM   2157  C   ILE B 132      -4.133  -0.719 -16.775  1.00  0.00           C  
ATOM   2158  O   ILE B 132      -4.011   0.506 -16.845  1.00  0.00           O  
ATOM   2159  CB  ILE B 132      -3.004  -0.697 -14.536  1.00  0.00           C  
ATOM   2160  CG1 ILE B 132      -2.198  -1.497 -13.560  1.00  0.00           C  
ATOM   2161  CG2 ILE B 132      -4.278  -0.212 -13.925  1.00  0.00           C  
ATOM   2162  CD1 ILE B 132      -1.670  -0.697 -12.445  1.00  0.00           C  
ATOM   2163  H   ILE B 132      -1.393  -1.294 -16.813  1.00  0.00           H  
ATOM   2164  HA  ILE B 132      -3.830  -2.405 -15.440  1.00  0.00           H  
ATOM   2165  HB  ILE B 132      -2.399   0.149 -14.821  1.00  0.00           H  
ATOM   2166 1HG1 ILE B 132      -2.819  -2.265 -13.144  1.00  0.00           H  
ATOM   2167 2HG1 ILE B 132      -1.389  -1.969 -14.081  1.00  0.00           H  
ATOM   2168 1HG2 ILE B 132      -4.057   0.401 -13.050  1.00  0.00           H  
ATOM   2169 2HG2 ILE B 132      -4.810   0.375 -14.653  1.00  0.00           H  
ATOM   2170 3HG2 ILE B 132      -4.876  -1.061 -13.632  1.00  0.00           H  
ATOM   2171 1HD1 ILE B 132      -1.101  -1.338 -11.770  1.00  0.00           H  
ATOM   2172 2HD1 ILE B 132      -1.024   0.080 -12.841  1.00  0.00           H  
ATOM   2173 3HD1 ILE B 132      -2.497  -0.246 -11.907  1.00  0.00           H  
ATOM   2174  N   PRO B 133      -5.090  -1.351 -17.469  1.00  0.00           N  
ATOM   2175  CA  PRO B 133      -5.799  -0.822 -18.611  1.00  0.00           C  
ATOM   2176  C   PRO B 133      -6.908   0.172 -18.302  1.00  0.00           C  
ATOM   2177  O   PRO B 133      -8.043  -0.010 -18.731  1.00  0.00           O  
ATOM   2178  CB  PRO B 133      -6.381  -2.090 -19.231  1.00  0.00           C  
ATOM   2179  CG  PRO B 133      -6.475  -3.034 -18.087  1.00  0.00           C  
ATOM   2180  CD  PRO B 133      -5.230  -2.783 -17.262  1.00  0.00           C  
ATOM   2181  HA  PRO B 133      -5.071  -0.370 -19.298  1.00  0.00           H  
ATOM   2182 1HB  PRO B 133      -7.349  -1.868 -19.690  1.00  0.00           H  
ATOM   2183 2HB  PRO B 133      -5.726  -2.453 -20.030  1.00  0.00           H  
ATOM   2184 1HG  PRO B 133      -7.401  -2.830 -17.527  1.00  0.00           H  
ATOM   2185 2HG  PRO B 133      -6.543  -4.071 -18.445  1.00  0.00           H  
ATOM   2186 1HD  PRO B 133      -5.454  -3.009 -16.216  1.00  0.00           H  
ATOM   2187 2HD  PRO B 133      -4.395  -3.376 -17.660  1.00  0.00           H  
ATOM   2188  N   LEU B 134      -6.575   1.290 -17.665  1.00  0.00           N  
ATOM   2189  CA  LEU B 134      -7.562   2.364 -17.441  1.00  0.00           C  
ATOM   2190  C   LEU B 134      -7.680   3.219 -18.710  1.00  0.00           C  
ATOM   2191  O   LEU B 134      -7.556   4.445 -18.689  1.00  0.00           O  
ATOM   2192  CB  LEU B 134      -7.126   3.229 -16.247  1.00  0.00           C  
ATOM   2193  CG  LEU B 134      -7.121   2.565 -14.897  1.00  0.00           C  
ATOM   2194  CD1 LEU B 134      -6.427   3.482 -13.881  1.00  0.00           C  
ATOM   2195  CD2 LEU B 134      -8.567   2.333 -14.484  1.00  0.00           C  
ATOM   2196  H   LEU B 134      -5.618   1.384 -17.335  1.00  0.00           H  
ATOM   2197  HA  LEU B 134      -8.534   1.916 -17.226  1.00  0.00           H  
ATOM   2198 1HB  LEU B 134      -6.105   3.519 -16.418  1.00  0.00           H  
ATOM   2199 2HB  LEU B 134      -7.749   4.121 -16.197  1.00  0.00           H  
ATOM   2200  HG  LEU B 134      -6.602   1.623 -14.955  1.00  0.00           H  
ATOM   2201 1HD1 LEU B 134      -6.433   3.020 -12.906  1.00  0.00           H  
ATOM   2202 2HD1 LEU B 134      -5.396   3.653 -14.195  1.00  0.00           H  
ATOM   2203 3HD1 LEU B 134      -6.952   4.433 -13.830  1.00  0.00           H  
ATOM   2204 1HD2 LEU B 134      -8.601   1.840 -13.519  1.00  0.00           H  
ATOM   2205 2HD2 LEU B 134      -9.088   3.290 -14.426  1.00  0.00           H  
ATOM   2206 3HD2 LEU B 134      -9.054   1.716 -15.228  1.00  0.00           H  
ATOM   2207  N   GLU B 135      -8.019   2.535 -19.797  1.00  0.00           N  
ATOM   2208  CA  GLU B 135      -8.093   3.041 -21.157  1.00  0.00           C  
ATOM   2209  C   GLU B 135      -9.118   4.140 -21.338  1.00  0.00           C  
ATOM   2210  O   GLU B 135      -8.935   5.021 -22.178  1.00  0.00           O  
ATOM   2211  CB  GLU B 135      -8.414   1.882 -22.121  1.00  0.00           C  
ATOM   2212  CG  GLU B 135      -7.273   0.837 -22.303  1.00  0.00           C  
ATOM   2213  CD  GLU B 135      -7.641  -0.331 -23.245  1.00  0.00           C  
ATOM   2214  OE1 GLU B 135      -8.760  -0.380 -23.704  1.00  0.00           O  
ATOM   2215  OE2 GLU B 135      -6.795  -1.173 -23.498  1.00  0.00           O  
ATOM   2216  H   GLU B 135      -8.179   1.546 -19.650  1.00  0.00           H  
ATOM   2217  HA  GLU B 135      -7.116   3.447 -21.419  1.00  0.00           H  
ATOM   2218 1HB  GLU B 135      -9.292   1.345 -21.753  1.00  0.00           H  
ATOM   2219 2HB  GLU B 135      -8.669   2.287 -23.094  1.00  0.00           H  
ATOM   2220 1HG  GLU B 135      -6.394   1.348 -22.703  1.00  0.00           H  
ATOM   2221 2HG  GLU B 135      -7.008   0.438 -21.328  1.00  0.00           H  
ATOM   2222  N   ASN B 136     -10.208   4.067 -20.583  1.00  0.00           N  
ATOM   2223  CA  ASN B 136     -11.282   5.029 -20.723  1.00  0.00           C  
ATOM   2224  C   ASN B 136     -11.414   5.992 -19.555  1.00  0.00           C  
ATOM   2225  O   ASN B 136     -12.422   6.685 -19.459  1.00  0.00           O  
ATOM   2226  CB  ASN B 136     -12.589   4.304 -20.956  1.00  0.00           C  
ATOM   2227  CG  ASN B 136     -12.578   3.602 -22.285  1.00  0.00           C  
ATOM   2228  OD1 ASN B 136     -12.604   4.242 -23.344  1.00  0.00           O  
ATOM   2229  ND2 ASN B 136     -12.541   2.295 -22.255  1.00  0.00           N  
ATOM   2230  H   ASN B 136     -10.294   3.322 -19.905  1.00  0.00           H  
ATOM   2231  HA  ASN B 136     -11.079   5.640 -21.600  1.00  0.00           H  
ATOM   2232 1HB  ASN B 136     -12.753   3.575 -20.155  1.00  0.00           H  
ATOM   2233 2HB  ASN B 136     -13.416   5.013 -20.928  1.00  0.00           H  
ATOM   2234 1HD2 ASN B 136     -12.533   1.772 -23.107  1.00  0.00           H  
ATOM   2235 2HD2 ASN B 136     -12.544   1.808 -21.361  1.00  0.00           H  
ATOM   2236  N   LEU B 137     -10.393   6.114 -18.699  1.00  0.00           N  
ATOM   2237  CA  LEU B 137     -10.547   7.074 -17.604  1.00  0.00           C  
ATOM   2238  C   LEU B 137     -10.400   8.478 -18.153  1.00  0.00           C  
ATOM   2239  O   LEU B 137      -9.334   8.839 -18.641  1.00  0.00           O  
ATOM   2240  CB  LEU B 137      -9.507   6.821 -16.497  1.00  0.00           C  
ATOM   2241  CG  LEU B 137      -9.502   7.832 -15.300  1.00  0.00           C  
ATOM   2242  CD1 LEU B 137     -10.793   7.769 -14.541  1.00  0.00           C  
ATOM   2243  CD2 LEU B 137      -8.324   7.502 -14.373  1.00  0.00           C  
ATOM   2244  H   LEU B 137      -9.538   5.561 -18.791  1.00  0.00           H  
ATOM   2245  HA  LEU B 137     -11.543   6.966 -17.179  1.00  0.00           H  
ATOM   2246 1HB  LEU B 137      -9.686   5.827 -16.087  1.00  0.00           H  
ATOM   2247 2HB  LEU B 137      -8.510   6.826 -16.947  1.00  0.00           H  
ATOM   2248  HG  LEU B 137      -9.400   8.843 -15.688  1.00  0.00           H  
ATOM   2249 1HD1 LEU B 137     -10.770   8.494 -13.722  1.00  0.00           H  
ATOM   2250 2HD1 LEU B 137     -11.614   8.005 -15.201  1.00  0.00           H  
ATOM   2251 3HD1 LEU B 137     -10.915   6.776 -14.145  1.00  0.00           H  
ATOM   2252 1HD2 LEU B 137      -8.307   8.206 -13.552  1.00  0.00           H  
ATOM   2253 2HD2 LEU B 137      -8.438   6.490 -13.983  1.00  0.00           H  
ATOM   2254 3HD2 LEU B 137      -7.396   7.573 -14.933  1.00  0.00           H  
ATOM   2255  N   GLN B 138     -11.478   9.263 -18.087  1.00  0.00           N  
ATOM   2256  CA  GLN B 138     -11.500  10.604 -18.650  1.00  0.00           C  
ATOM   2257  C   GLN B 138     -11.175  11.681 -17.642  1.00  0.00           C  
ATOM   2258  O   GLN B 138     -10.444  12.645 -17.945  1.00  0.00           O  
ATOM   2259  CB  GLN B 138     -12.870  10.887 -19.265  1.00  0.00           C  
ATOM   2260  CG  GLN B 138     -13.177  10.037 -20.473  1.00  0.00           C  
ATOM   2261  CD  GLN B 138     -14.607  10.157 -20.940  1.00  0.00           C  
ATOM   2262  OE1 GLN B 138     -15.514  10.323 -20.130  1.00  0.00           O  
ATOM   2263  NE2 GLN B 138     -14.824  10.079 -22.242  1.00  0.00           N  
ATOM   2264  H   GLN B 138     -12.324   8.907 -17.648  1.00  0.00           H  
ATOM   2265  HA  GLN B 138     -10.776  10.640 -19.431  1.00  0.00           H  
ATOM   2266 1HB  GLN B 138     -13.644  10.699 -18.517  1.00  0.00           H  
ATOM   2267 2HB  GLN B 138     -12.934  11.936 -19.553  1.00  0.00           H  
ATOM   2268 1HG  GLN B 138     -12.525  10.348 -21.287  1.00  0.00           H  
ATOM   2269 2HG  GLN B 138     -12.989   8.998 -20.223  1.00  0.00           H  
ATOM   2270 1HE2 GLN B 138     -15.767  10.138 -22.579  1.00  0.00           H  
ATOM   2271 2HE2 GLN B 138     -14.059   9.946 -22.874  1.00  0.00           H  
ATOM   2272  N   ILE B 139     -11.729  11.507 -16.442  1.00  0.00           N  
ATOM   2273  CA  ILE B 139     -11.595  12.524 -15.417  1.00  0.00           C  
ATOM   2274  C   ILE B 139     -11.407  12.008 -14.000  1.00  0.00           C  
ATOM   2275  O   ILE B 139     -12.078  11.065 -13.562  1.00  0.00           O  
ATOM   2276  CB  ILE B 139     -12.848  13.430 -15.462  1.00  0.00           C  
ATOM   2277  CG1 ILE B 139     -12.762  14.609 -14.487  1.00  0.00           C  
ATOM   2278  CG2 ILE B 139     -14.041  12.613 -15.173  1.00  0.00           C  
ATOM   2279  CD1 ILE B 139     -13.773  15.682 -14.791  1.00  0.00           C  
ATOM   2280  H   ILE B 139     -12.295  10.672 -16.277  1.00  0.00           H  
ATOM   2281  HA  ILE B 139     -10.729  13.122 -15.668  1.00  0.00           H  
ATOM   2282  HB  ILE B 139     -12.938  13.849 -16.461  1.00  0.00           H  
ATOM   2283 1HG1 ILE B 139     -12.933  14.251 -13.473  1.00  0.00           H  
ATOM   2284 2HG1 ILE B 139     -11.766  15.050 -14.536  1.00  0.00           H  
ATOM   2285 1HG2 ILE B 139     -14.944  13.224 -15.240  1.00  0.00           H  
ATOM   2286 2HG2 ILE B 139     -14.078  11.818 -15.906  1.00  0.00           H  
ATOM   2287 3HG2 ILE B 139     -13.965  12.193 -14.172  1.00  0.00           H  
ATOM   2288 1HD1 ILE B 139     -13.672  16.483 -14.082  1.00  0.00           H  
ATOM   2289 2HD1 ILE B 139     -13.598  16.062 -15.796  1.00  0.00           H  
ATOM   2290 3HD1 ILE B 139     -14.779  15.266 -14.728  1.00  0.00           H  
ATOM   2291  N   ILE B 140     -10.521  12.690 -13.284  1.00  0.00           N  
ATOM   2292  CA  ILE B 140     -10.322  12.478 -11.857  1.00  0.00           C  
ATOM   2293  C   ILE B 140     -10.750  13.787 -11.222  1.00  0.00           C  
ATOM   2294  O   ILE B 140     -10.214  14.841 -11.566  1.00  0.00           O  
ATOM   2295  CB  ILE B 140      -8.857  12.174 -11.499  1.00  0.00           C  
ATOM   2296  CG1 ILE B 140      -8.372  10.916 -12.231  1.00  0.00           C  
ATOM   2297  CG2 ILE B 140      -8.719  11.989  -9.985  1.00  0.00           C  
ATOM   2298  CD1 ILE B 140      -6.851  10.703 -12.142  1.00  0.00           C  
ATOM   2299  H   ILE B 140      -9.999  13.428 -13.762  1.00  0.00           H  
ATOM   2300  HA  ILE B 140     -10.965  11.676 -11.499  1.00  0.00           H  
ATOM   2301  HB  ILE B 140      -8.251  12.988 -11.797  1.00  0.00           H  
ATOM   2302 1HG1 ILE B 140      -8.879  10.058 -11.803  1.00  0.00           H  
ATOM   2303 2HG1 ILE B 140      -8.649  10.985 -13.275  1.00  0.00           H  
ATOM   2304 1HG2 ILE B 140      -7.681  11.785  -9.733  1.00  0.00           H  
ATOM   2305 2HG2 ILE B 140      -9.043  12.892  -9.474  1.00  0.00           H  
ATOM   2306 3HG2 ILE B 140      -9.342  11.150  -9.656  1.00  0.00           H  
ATOM   2307 1HD1 ILE B 140      -6.574   9.795 -12.677  1.00  0.00           H  
ATOM   2308 2HD1 ILE B 140      -6.336  11.545 -12.587  1.00  0.00           H  
ATOM   2309 3HD1 ILE B 140      -6.551  10.611 -11.097  1.00  0.00           H  
ATOM   2310  N   ARG B 141     -11.754  13.765 -10.378  1.00  0.00           N  
ATOM   2311  CA  ARG B 141     -12.228  15.035  -9.875  1.00  0.00           C  
ATOM   2312  C   ARG B 141     -11.355  15.535  -8.725  1.00  0.00           C  
ATOM   2313  O   ARG B 141     -11.096  16.738  -8.617  1.00  0.00           O  
ATOM   2314  CB  ARG B 141     -13.686  14.917  -9.486  1.00  0.00           C  
ATOM   2315  CG  ARG B 141     -14.594  14.656 -10.690  1.00  0.00           C  
ATOM   2316  CD  ARG B 141     -16.030  14.615 -10.350  1.00  0.00           C  
ATOM   2317  NE  ARG B 141     -16.821  14.207 -11.507  1.00  0.00           N  
ATOM   2318  CZ  ARG B 141     -17.233  15.034 -12.496  1.00  0.00           C  
ATOM   2319  NH1 ARG B 141     -16.957  16.312 -12.490  1.00  0.00           N  
ATOM   2320  NH2 ARG B 141     -17.929  14.575 -13.510  1.00  0.00           N  
ATOM   2321  H   ARG B 141     -12.184  12.884 -10.102  1.00  0.00           H  
ATOM   2322  HA  ARG B 141     -12.172  15.759 -10.685  1.00  0.00           H  
ATOM   2323 1HB  ARG B 141     -13.813  14.117  -8.817  1.00  0.00           H  
ATOM   2324 2HB  ARG B 141     -14.018  15.824  -8.984  1.00  0.00           H  
ATOM   2325 1HG  ARG B 141     -14.438  15.420 -11.444  1.00  0.00           H  
ATOM   2326 2HG  ARG B 141     -14.329  13.681 -11.114  1.00  0.00           H  
ATOM   2327 1HD  ARG B 141     -16.208  13.906  -9.547  1.00  0.00           H  
ATOM   2328 2HD  ARG B 141     -16.359  15.607 -10.040  1.00  0.00           H  
ATOM   2329  HE  ARG B 141     -17.071  13.224 -11.592  1.00  0.00           H  
ATOM   2330 1HH1 ARG B 141     -16.427  16.728 -11.739  1.00  0.00           H  
ATOM   2331 2HH1 ARG B 141     -17.302  16.881 -13.288  1.00  0.00           H  
ATOM   2332 1HH2 ARG B 141     -18.162  13.571 -13.571  1.00  0.00           H  
ATOM   2333 2HH2 ARG B 141     -18.211  15.245 -14.241  1.00  0.00           H  
ATOM   2334  N   GLY B 142     -10.832  14.621  -7.896  1.00  0.00           N  
ATOM   2335  CA  GLY B 142     -10.021  15.055  -6.769  1.00  0.00           C  
ATOM   2336  C   GLY B 142     -10.855  15.591  -5.605  1.00  0.00           C  
ATOM   2337  O   GLY B 142     -10.417  16.485  -4.886  1.00  0.00           O  
ATOM   2338  H   GLY B 142     -11.016  13.620  -7.988  1.00  0.00           H  
ATOM   2339 1HA  GLY B 142      -9.419  14.212  -6.421  1.00  0.00           H  
ATOM   2340 2HA  GLY B 142      -9.324  15.820  -7.099  1.00  0.00           H  
ATOM   2341  N   ASN B 143     -12.069  15.057  -5.403  1.00  0.00           N  
ATOM   2342  CA  ASN B 143     -12.914  15.537  -4.300  1.00  0.00           C  
ATOM   2343  C   ASN B 143     -12.205  15.336  -2.957  1.00  0.00           C  
ATOM   2344  O   ASN B 143     -12.404  16.097  -2.007  1.00  0.00           O  
ATOM   2345  CB  ASN B 143     -14.254  14.814  -4.266  1.00  0.00           C  
ATOM   2346  CG  ASN B 143     -15.194  15.209  -5.375  1.00  0.00           C  
ATOM   2347  OD1 ASN B 143     -15.013  16.223  -6.061  1.00  0.00           O  
ATOM   2348  ND2 ASN B 143     -16.224  14.428  -5.548  1.00  0.00           N  
ATOM   2349  H   ASN B 143     -12.409  14.313  -6.011  1.00  0.00           H  
ATOM   2350  HA  ASN B 143     -13.085  16.607  -4.428  1.00  0.00           H  
ATOM   2351 1HB  ASN B 143     -14.079  13.738  -4.328  1.00  0.00           H  
ATOM   2352 2HB  ASN B 143     -14.741  15.004  -3.309  1.00  0.00           H  
ATOM   2353 1HD2 ASN B 143     -16.897  14.637  -6.257  1.00  0.00           H  
ATOM   2354 2HD2 ASN B 143     -16.344  13.627  -4.958  1.00  0.00           H  
ATOM   2355  N   MET B 144     -11.399  14.280  -2.895  1.00  0.00           N  
ATOM   2356  CA  MET B 144     -10.616  13.889  -1.736  1.00  0.00           C  
ATOM   2357  C   MET B 144      -9.204  13.626  -2.255  1.00  0.00           C  
ATOM   2358  O   MET B 144      -9.062  13.141  -3.377  1.00  0.00           O  
ATOM   2359  CB  MET B 144     -11.245  12.655  -1.089  1.00  0.00           C  
ATOM   2360  CG  MET B 144     -12.726  12.860  -0.692  1.00  0.00           C  
ATOM   2361  SD  MET B 144     -13.539  11.370  -0.105  1.00  0.00           S  
ATOM   2362  CE  MET B 144     -13.785  10.460  -1.639  1.00  0.00           C  
ATOM   2363  H   MET B 144     -11.313  13.729  -3.731  1.00  0.00           H  
ATOM   2364  HA  MET B 144     -10.576  14.711  -1.021  1.00  0.00           H  
ATOM   2365 1HB  MET B 144     -11.186  11.808  -1.777  1.00  0.00           H  
ATOM   2366 2HB  MET B 144     -10.684  12.387  -0.191  1.00  0.00           H  
ATOM   2367 1HG  MET B 144     -12.788  13.620   0.088  1.00  0.00           H  
ATOM   2368 2HG  MET B 144     -13.285  13.218  -1.550  1.00  0.00           H  
ATOM   2369 1HE  MET B 144     -14.280   9.516  -1.424  1.00  0.00           H  
ATOM   2370 2HE  MET B 144     -14.404  11.046  -2.321  1.00  0.00           H  
ATOM   2371 3HE  MET B 144     -12.819  10.262  -2.108  1.00  0.00           H  
ATOM   2372  N   TYR B 145      -8.175  13.925  -1.458  1.00  0.00           N  
ATOM   2373  CA  TYR B 145      -6.785  13.732  -1.905  1.00  0.00           C  
ATOM   2374  C   TYR B 145      -6.043  12.617  -1.184  1.00  0.00           C  
ATOM   2375  O   TYR B 145      -6.372  12.253  -0.051  1.00  0.00           O  
ATOM   2376  CB  TYR B 145      -5.997  15.011  -1.693  1.00  0.00           C  
ATOM   2377  CG  TYR B 145      -6.662  16.146  -2.318  1.00  0.00           C  
ATOM   2378  CD1 TYR B 145      -7.315  17.032  -1.487  1.00  0.00           C  
ATOM   2379  CD2 TYR B 145      -6.717  16.295  -3.686  1.00  0.00           C  
ATOM   2380  CE1 TYR B 145      -8.008  18.078  -2.002  1.00  0.00           C  
ATOM   2381  CE2 TYR B 145      -7.430  17.354  -4.202  1.00  0.00           C  
ATOM   2382  CZ  TYR B 145      -8.068  18.245  -3.360  1.00  0.00           C  
ATOM   2383  OH  TYR B 145      -8.779  19.300  -3.863  1.00  0.00           O  
ATOM   2384  H   TYR B 145      -8.355  14.312  -0.543  1.00  0.00           H  
ATOM   2385  HA  TYR B 145      -6.791  13.485  -2.968  1.00  0.00           H  
ATOM   2386 1HB  TYR B 145      -5.877  15.208  -0.629  1.00  0.00           H  
ATOM   2387 2HB  TYR B 145      -5.008  14.906  -2.125  1.00  0.00           H  
ATOM   2388  HD1 TYR B 145      -7.277  16.891  -0.407  1.00  0.00           H  
ATOM   2389  HD2 TYR B 145      -6.223  15.578  -4.345  1.00  0.00           H  
ATOM   2390  HE1 TYR B 145      -8.519  18.773  -1.339  1.00  0.00           H  
ATOM   2391  HE2 TYR B 145      -7.507  17.482  -5.261  1.00  0.00           H  
ATOM   2392  HH  TYR B 145      -9.209  19.765  -3.140  1.00  0.00           H  
ATOM   2393  N   TYR B 146      -5.004  12.116  -1.841  1.00  0.00           N  
ATOM   2394  CA  TYR B 146      -4.080  11.153  -1.277  1.00  0.00           C  
ATOM   2395  C   TYR B 146      -2.906  11.895  -0.635  1.00  0.00           C  
ATOM   2396  O   TYR B 146      -2.361  12.849  -1.209  1.00  0.00           O  
ATOM   2397  CB  TYR B 146      -3.628  10.178  -2.368  1.00  0.00           C  
ATOM   2398  CG  TYR B 146      -2.639   9.166  -1.933  1.00  0.00           C  
ATOM   2399  CD1 TYR B 146      -3.034   8.062  -1.188  1.00  0.00           C  
ATOM   2400  CD2 TYR B 146      -1.326   9.334  -2.279  1.00  0.00           C  
ATOM   2401  CE1 TYR B 146      -2.090   7.135  -0.793  1.00  0.00           C  
ATOM   2402  CE2 TYR B 146      -0.397   8.425  -1.889  1.00  0.00           C  
ATOM   2403  CZ  TYR B 146      -0.765   7.322  -1.152  1.00  0.00           C  
ATOM   2404  OH  TYR B 146       0.175   6.411  -0.767  1.00  0.00           O  
ATOM   2405  H   TYR B 146      -4.833  12.442  -2.785  1.00  0.00           H  
ATOM   2406  HA  TYR B 146      -4.593  10.587  -0.500  1.00  0.00           H  
ATOM   2407 1HB  TYR B 146      -4.480   9.657  -2.745  1.00  0.00           H  
ATOM   2408 2HB  TYR B 146      -3.212  10.731  -3.197  1.00  0.00           H  
ATOM   2409  HD1 TYR B 146      -4.079   7.927  -0.913  1.00  0.00           H  
ATOM   2410  HD2 TYR B 146      -1.023  10.202  -2.858  1.00  0.00           H  
ATOM   2411  HE1 TYR B 146      -2.384   6.264  -0.204  1.00  0.00           H  
ATOM   2412  HE2 TYR B 146       0.630   8.582  -2.156  1.00  0.00           H  
ATOM   2413  HH  TYR B 146       1.047   6.733  -1.005  1.00  0.00           H  
ATOM   2414  N   GLU B 147      -2.567  11.524   0.593  1.00  0.00           N  
ATOM   2415  CA  GLU B 147      -1.456  12.145   1.318  1.00  0.00           C  
ATOM   2416  C   GLU B 147      -1.560  13.676   1.360  1.00  0.00           C  
ATOM   2417  O   GLU B 147      -0.554  14.378   1.263  1.00  0.00           O  
ATOM   2418  CB  GLU B 147      -0.111  11.699   0.750  1.00  0.00           C  
ATOM   2419  CG  GLU B 147       0.182  10.208   0.950  1.00  0.00           C  
ATOM   2420  CD  GLU B 147       0.511   9.800   2.406  1.00  0.00           C  
ATOM   2421  OE1 GLU B 147       1.251  10.490   3.074  1.00  0.00           O  
ATOM   2422  OE2 GLU B 147       0.024   8.784   2.839  1.00  0.00           O  
ATOM   2423  H   GLU B 147      -3.065  10.759   1.023  1.00  0.00           H  
ATOM   2424  HA  GLU B 147      -1.469  11.778   2.345  1.00  0.00           H  
ATOM   2425 1HB  GLU B 147      -0.071  11.909  -0.318  1.00  0.00           H  
ATOM   2426 2HB  GLU B 147       0.672  12.269   1.219  1.00  0.00           H  
ATOM   2427 1HG  GLU B 147      -0.698   9.658   0.652  1.00  0.00           H  
ATOM   2428 2HG  GLU B 147       1.005   9.920   0.299  1.00  0.00           H  
ATOM   2429  N   ASN B 148      -2.788  14.177   1.507  1.00  0.00           N  
ATOM   2430  CA  ASN B 148      -3.140  15.602   1.580  1.00  0.00           C  
ATOM   2431  C   ASN B 148      -2.829  16.438   0.322  1.00  0.00           C  
ATOM   2432  O   ASN B 148      -3.073  17.647   0.330  1.00  0.00           O  
ATOM   2433  CB  ASN B 148      -2.473  16.234   2.788  1.00  0.00           C  
ATOM   2434  CG  ASN B 148      -2.882  15.572   4.069  1.00  0.00           C  
ATOM   2435  OD1 ASN B 148      -4.053  15.216   4.267  1.00  0.00           O  
ATOM   2436  ND2 ASN B 148      -1.935  15.394   4.954  1.00  0.00           N  
ATOM   2437  H   ASN B 148      -3.541  13.509   1.570  1.00  0.00           H  
ATOM   2438  HA  ASN B 148      -4.218  15.663   1.734  1.00  0.00           H  
ATOM   2439 1HB  ASN B 148      -1.392  16.198   2.692  1.00  0.00           H  
ATOM   2440 2HB  ASN B 148      -2.753  17.285   2.840  1.00  0.00           H  
ATOM   2441 1HD2 ASN B 148      -2.142  14.957   5.830  1.00  0.00           H  
ATOM   2442 2HD2 ASN B 148      -1.001  15.694   4.755  1.00  0.00           H  
ATOM   2443  N   SER B 149      -2.312  15.827  -0.748  1.00  0.00           N  
ATOM   2444  CA  SER B 149      -1.995  16.578  -1.964  1.00  0.00           C  
ATOM   2445  C   SER B 149      -2.358  15.978  -3.308  1.00  0.00           C  
ATOM   2446  O   SER B 149      -2.476  16.739  -4.277  1.00  0.00           O  
ATOM   2447  CB  SER B 149      -0.532  16.969  -1.977  1.00  0.00           C  
ATOM   2448  OG  SER B 149       0.294  15.872  -2.026  1.00  0.00           O  
ATOM   2449  H   SER B 149      -2.140  14.823  -0.723  1.00  0.00           H  
ATOM   2450  HA  SER B 149      -2.524  17.527  -1.895  1.00  0.00           H  
ATOM   2451 1HB  SER B 149      -0.339  17.608  -2.839  1.00  0.00           H  
ATOM   2452 2HB  SER B 149      -0.313  17.551  -1.084  1.00  0.00           H  
ATOM   2453  HG  SER B 149       1.187  16.222  -2.035  1.00  0.00           H  
ATOM   2454  N   TYR B 150      -2.509  14.658  -3.419  1.00  0.00           N  
ATOM   2455  CA  TYR B 150      -2.556  14.136  -4.770  1.00  0.00           C  
ATOM   2456  C   TYR B 150      -3.899  13.600  -5.221  1.00  0.00           C  
ATOM   2457  O   TYR B 150      -4.619  12.919  -4.492  1.00  0.00           O  
ATOM   2458  CB  TYR B 150      -1.544  12.992  -4.917  1.00  0.00           C  
ATOM   2459  CG  TYR B 150      -0.180  13.417  -4.608  1.00  0.00           C  
ATOM   2460  CD1 TYR B 150       0.403  12.997  -3.426  1.00  0.00           C  
ATOM   2461  CD2 TYR B 150       0.472  14.273  -5.437  1.00  0.00           C  
ATOM   2462  CE1 TYR B 150       1.650  13.437  -3.093  1.00  0.00           C  
ATOM   2463  CE2 TYR B 150       1.706  14.734  -5.113  1.00  0.00           C  
ATOM   2464  CZ  TYR B 150       2.301  14.320  -3.943  1.00  0.00           C  
ATOM   2465  OH  TYR B 150       3.542  14.788  -3.624  1.00  0.00           O  
ATOM   2466  H   TYR B 150      -2.487  14.036  -2.614  1.00  0.00           H  
ATOM   2467  HA  TYR B 150      -2.291  14.934  -5.454  1.00  0.00           H  
ATOM   2468 1HB  TYR B 150      -1.805  12.181  -4.252  1.00  0.00           H  
ATOM   2469 2HB  TYR B 150      -1.565  12.610  -5.939  1.00  0.00           H  
ATOM   2470  HD1 TYR B 150      -0.132  12.326  -2.756  1.00  0.00           H  
ATOM   2471  HD2 TYR B 150       0.005  14.592  -6.338  1.00  0.00           H  
ATOM   2472  HE1 TYR B 150       2.114  13.114  -2.163  1.00  0.00           H  
ATOM   2473  HE2 TYR B 150       2.221  15.432  -5.780  1.00  0.00           H  
ATOM   2474  HH  TYR B 150       3.842  15.344  -4.347  1.00  0.00           H  
ATOM   2475  N   ALA B 151      -4.205  13.884  -6.476  1.00  0.00           N  
ATOM   2476  CA  ALA B 151      -5.363  13.346  -7.162  1.00  0.00           C  
ATOM   2477  C   ALA B 151      -4.950  12.072  -7.853  1.00  0.00           C  
ATOM   2478  O   ALA B 151      -5.753  11.176  -8.073  1.00  0.00           O  
ATOM   2479  CB  ALA B 151      -5.893  14.321  -8.160  1.00  0.00           C  
ATOM   2480  H   ALA B 151      -3.566  14.478  -6.998  1.00  0.00           H  
ATOM   2481  HA  ALA B 151      -6.135  13.117  -6.429  1.00  0.00           H  
ATOM   2482 1HB  ALA B 151      -6.753  13.903  -8.669  1.00  0.00           H  
ATOM   2483 2HB  ALA B 151      -6.176  15.202  -7.654  1.00  0.00           H  
ATOM   2484 3HB  ALA B 151      -5.107  14.537  -8.872  1.00  0.00           H  
ATOM   2485  N   LEU B 152      -3.683  12.016  -8.226  1.00  0.00           N  
ATOM   2486  CA  LEU B 152      -3.140  10.855  -8.897  1.00  0.00           C  
ATOM   2487  C   LEU B 152      -1.765  10.530  -8.350  1.00  0.00           C  
ATOM   2488  O   LEU B 152      -0.872  11.381  -8.365  1.00  0.00           O  
ATOM   2489  CB  LEU B 152      -3.056  11.096 -10.410  1.00  0.00           C  
ATOM   2490  CG  LEU B 152      -2.383   9.991 -11.267  1.00  0.00           C  
ATOM   2491  CD1 LEU B 152      -3.187   8.686 -11.208  1.00  0.00           C  
ATOM   2492  CD2 LEU B 152      -2.271  10.493 -12.698  1.00  0.00           C  
ATOM   2493  H   LEU B 152      -3.078  12.815  -8.041  1.00  0.00           H  
ATOM   2494  HA  LEU B 152      -3.793  10.008  -8.717  1.00  0.00           H  
ATOM   2495 1HB  LEU B 152      -4.065  11.248 -10.790  1.00  0.00           H  
ATOM   2496 2HB  LEU B 152      -2.503  11.989 -10.561  1.00  0.00           H  
ATOM   2497  HG  LEU B 152      -1.383   9.789 -10.872  1.00  0.00           H  
ATOM   2498 1HD1 LEU B 152      -2.692   7.923 -11.807  1.00  0.00           H  
ATOM   2499 2HD1 LEU B 152      -3.252   8.344 -10.172  1.00  0.00           H  
ATOM   2500 3HD1 LEU B 152      -4.187   8.860 -11.598  1.00  0.00           H  
ATOM   2501 1HD2 LEU B 152      -1.781   9.741 -13.308  1.00  0.00           H  
ATOM   2502 2HD2 LEU B 152      -3.266  10.689 -13.092  1.00  0.00           H  
ATOM   2503 3HD2 LEU B 152      -1.694  11.405 -12.721  1.00  0.00           H  
ATOM   2504  N   ALA B 153      -1.600   9.308  -7.874  1.00  0.00           N  
ATOM   2505  CA  ALA B 153      -0.306   8.894  -7.364  1.00  0.00           C  
ATOM   2506  C   ALA B 153      -0.035   7.475  -7.803  1.00  0.00           C  
ATOM   2507  O   ALA B 153      -0.874   6.592  -7.610  1.00  0.00           O  
ATOM   2508  CB  ALA B 153      -0.246   9.008  -5.845  1.00  0.00           C  
ATOM   2509  H   ALA B 153      -2.400   8.674  -7.859  1.00  0.00           H  
ATOM   2510  HA  ALA B 153       0.447   9.537  -7.792  1.00  0.00           H  
ATOM   2511 1HB  ALA B 153       0.740   8.705  -5.500  1.00  0.00           H  
ATOM   2512 2HB  ALA B 153      -0.430  10.040  -5.554  1.00  0.00           H  
ATOM   2513 3HB  ALA B 153      -1.002   8.363  -5.401  1.00  0.00           H  
ATOM   2514  N   VAL B 154       1.121   7.287  -8.427  1.00  0.00           N  
ATOM   2515  CA  VAL B 154       1.546   5.992  -8.930  1.00  0.00           C  
ATOM   2516  C   VAL B 154       2.885   5.677  -8.258  1.00  0.00           C  
ATOM   2517  O   VAL B 154       3.918   6.269  -8.606  1.00  0.00           O  
ATOM   2518  CB  VAL B 154       1.637   6.049 -10.468  1.00  0.00           C  
ATOM   2519  CG1 VAL B 154       2.048   4.690 -11.063  1.00  0.00           C  
ATOM   2520  CG2 VAL B 154       0.263   6.529 -11.039  1.00  0.00           C  
ATOM   2521  H   VAL B 154       1.733   8.092  -8.553  1.00  0.00           H  
ATOM   2522  HA  VAL B 154       0.809   5.257  -8.672  1.00  0.00           H  
ATOM   2523  HB  VAL B 154       2.397   6.748 -10.728  1.00  0.00           H  
ATOM   2524 1HG1 VAL B 154       2.122   4.773 -12.144  1.00  0.00           H  
ATOM   2525 2HG1 VAL B 154       3.008   4.395 -10.663  1.00  0.00           H  
ATOM   2526 3HG1 VAL B 154       1.303   3.939 -10.811  1.00  0.00           H  
ATOM   2527 1HG2 VAL B 154       0.308   6.595 -12.110  1.00  0.00           H  
ATOM   2528 2HG2 VAL B 154      -0.506   5.843 -10.768  1.00  0.00           H  
ATOM   2529 3HG2 VAL B 154       0.017   7.507 -10.638  1.00  0.00           H  
ATOM   2530  N   LEU B 155       2.845   4.783  -7.265  1.00  0.00           N  
ATOM   2531  CA  LEU B 155       4.001   4.578  -6.399  1.00  0.00           C  
ATOM   2532  C   LEU B 155       4.567   3.149  -6.322  1.00  0.00           C  
ATOM   2533  O   LEU B 155       3.829   2.184  -6.102  1.00  0.00           O  
ATOM   2534  CB  LEU B 155       3.538   4.986  -5.009  1.00  0.00           C  
ATOM   2535  CG  LEU B 155       2.909   6.410  -4.889  1.00  0.00           C  
ATOM   2536  CD1 LEU B 155       2.373   6.575  -3.511  1.00  0.00           C  
ATOM   2537  CD2 LEU B 155       3.925   7.513  -5.217  1.00  0.00           C  
ATOM   2538  H   LEU B 155       1.971   4.286  -7.097  1.00  0.00           H  
ATOM   2539  HA  LEU B 155       4.799   5.237  -6.738  1.00  0.00           H  
ATOM   2540 1HB  LEU B 155       2.806   4.268  -4.664  1.00  0.00           H  
ATOM   2541 2HB  LEU B 155       4.378   4.941  -4.369  1.00  0.00           H  
ATOM   2542  HG  LEU B 155       2.067   6.489  -5.576  1.00  0.00           H  
ATOM   2543 1HD1 LEU B 155       1.923   7.541  -3.457  1.00  0.00           H  
ATOM   2544 2HD1 LEU B 155       1.627   5.804  -3.312  1.00  0.00           H  
ATOM   2545 3HD1 LEU B 155       3.171   6.505  -2.781  1.00  0.00           H  
ATOM   2546 1HD2 LEU B 155       3.435   8.473  -5.119  1.00  0.00           H  
ATOM   2547 2HD2 LEU B 155       4.762   7.461  -4.527  1.00  0.00           H  
ATOM   2548 3HD2 LEU B 155       4.290   7.407  -6.234  1.00  0.00           H  
ATOM   2549  N   SER B 156       5.887   3.033  -6.388  1.00  0.00           N  
ATOM   2550  CA  SER B 156       6.590   1.769  -6.152  1.00  0.00           C  
ATOM   2551  C   SER B 156       6.031   0.561  -6.893  1.00  0.00           C  
ATOM   2552  O   SER B 156       5.976  -0.529  -6.323  1.00  0.00           O  
ATOM   2553  CB  SER B 156       6.583   1.488  -4.680  1.00  0.00           C  
ATOM   2554  OG  SER B 156       7.513   0.515  -4.374  1.00  0.00           O  
ATOM   2555  H   SER B 156       6.434   3.857  -6.644  1.00  0.00           H  
ATOM   2556  HA  SER B 156       7.625   1.896  -6.447  1.00  0.00           H  
ATOM   2557 1HB  SER B 156       6.829   2.401  -4.167  1.00  0.00           H  
ATOM   2558 2HB  SER B 156       5.594   1.188  -4.366  1.00  0.00           H  
ATOM   2559  HG  SER B 156       7.131  -0.312  -4.729  1.00  0.00           H  
ATOM   2560  N   ASN B 157       5.636   0.691  -8.156  1.00  0.00           N  
ATOM   2561  CA  ASN B 157       5.011  -0.458  -8.811  1.00  0.00           C  
ATOM   2562  C   ASN B 157       5.974  -1.478  -9.392  1.00  0.00           C  
ATOM   2563  O   ASN B 157       6.060  -1.656 -10.612  1.00  0.00           O  
ATOM   2564  CB  ASN B 157       4.037   0.031  -9.846  1.00  0.00           C  
ATOM   2565  CG  ASN B 157       2.867   0.709  -9.220  1.00  0.00           C  
ATOM   2566  OD1 ASN B 157       1.978   0.036  -8.674  1.00  0.00           O  
ATOM   2567  ND2 ASN B 157       2.873   2.011  -9.226  1.00  0.00           N  
ATOM   2568  H   ASN B 157       5.715   1.581  -8.652  1.00  0.00           H  
ATOM   2569  HA  ASN B 157       4.430  -0.990  -8.060  1.00  0.00           H  
ATOM   2570 1HB  ASN B 157       4.529   0.705 -10.541  1.00  0.00           H  
ATOM   2571 2HB  ASN B 157       3.675  -0.824 -10.402  1.00  0.00           H  
ATOM   2572 1HD2 ASN B 157       2.129   2.528  -8.781  1.00  0.00           H  
ATOM   2573 2HD2 ASN B 157       3.669   2.497  -9.622  1.00  0.00           H  
ATOM   2574  N   TYR B 158       6.702  -2.148  -8.502  1.00  0.00           N  
ATOM   2575  CA  TYR B 158       7.624  -3.198  -8.919  1.00  0.00           C  
ATOM   2576  C   TYR B 158       8.040  -4.087  -7.738  1.00  0.00           C  
ATOM   2577  O   TYR B 158       7.769  -3.765  -6.583  1.00  0.00           O  
ATOM   2578  CB  TYR B 158       8.846  -2.552  -9.620  1.00  0.00           C  
ATOM   2579  CG  TYR B 158       9.777  -1.745  -8.745  1.00  0.00           C  
ATOM   2580  CD1 TYR B 158      11.046  -2.219  -8.512  1.00  0.00           C  
ATOM   2581  CD2 TYR B 158       9.373  -0.578  -8.149  1.00  0.00           C  
ATOM   2582  CE1 TYR B 158      11.916  -1.525  -7.707  1.00  0.00           C  
ATOM   2583  CE2 TYR B 158      10.233   0.103  -7.343  1.00  0.00           C  
ATOM   2584  CZ  TYR B 158      11.503  -0.353  -7.121  1.00  0.00           C  
ATOM   2585  OH  TYR B 158      12.363   0.344  -6.302  1.00  0.00           O  
ATOM   2586  H   TYR B 158       6.567  -1.904  -7.522  1.00  0.00           H  
ATOM   2587  HA  TYR B 158       7.107  -3.844  -9.622  1.00  0.00           H  
ATOM   2588 1HB  TYR B 158       9.442  -3.336 -10.079  1.00  0.00           H  
ATOM   2589 2HB  TYR B 158       8.515  -1.906 -10.423  1.00  0.00           H  
ATOM   2590  HD1 TYR B 158      11.361  -3.149  -8.974  1.00  0.00           H  
ATOM   2591  HD2 TYR B 158       8.381  -0.186  -8.304  1.00  0.00           H  
ATOM   2592  HE1 TYR B 158      12.912  -1.903  -7.527  1.00  0.00           H  
ATOM   2593  HE2 TYR B 158       9.900   0.997  -6.883  1.00  0.00           H  
ATOM   2594  HH  TYR B 158      11.911   1.105  -5.934  1.00  0.00           H  
ATOM   2595  N   ASP B 159       8.689  -5.203  -8.049  1.00  0.00           N  
ATOM   2596  CA  ASP B 159       9.294  -6.151  -7.092  1.00  0.00           C  
ATOM   2597  C   ASP B 159      10.772  -5.800  -6.870  1.00  0.00           C  
ATOM   2598  O   ASP B 159      11.153  -4.652  -7.019  1.00  0.00           O  
ATOM   2599  CB  ASP B 159       9.089  -7.586  -7.571  1.00  0.00           C  
ATOM   2600  CG  ASP B 159       9.825  -7.901  -8.843  1.00  0.00           C  
ATOM   2601  OD1 ASP B 159      10.585  -7.063  -9.302  1.00  0.00           O  
ATOM   2602  OD2 ASP B 159       9.609  -8.958  -9.401  1.00  0.00           O  
ATOM   2603  H   ASP B 159       8.800  -5.387  -9.048  1.00  0.00           H  
ATOM   2604  HA  ASP B 159       8.783  -6.044  -6.136  1.00  0.00           H  
ATOM   2605 1HB  ASP B 159       9.356  -8.281  -6.802  1.00  0.00           H  
ATOM   2606 2HB  ASP B 159       8.034  -7.737  -7.763  1.00  0.00           H  
ATOM   2607  N   ALA B 160      11.616  -6.741  -6.445  1.00  0.00           N  
ATOM   2608  CA  ALA B 160      13.021  -6.395  -6.168  1.00  0.00           C  
ATOM   2609  C   ALA B 160      13.852  -6.184  -7.454  1.00  0.00           C  
ATOM   2610  O   ALA B 160      14.739  -6.974  -7.778  1.00  0.00           O  
ATOM   2611  CB  ALA B 160      13.677  -7.472  -5.334  1.00  0.00           C  
ATOM   2612  H   ALA B 160      11.306  -7.691  -6.326  1.00  0.00           H  
ATOM   2613  HA  ALA B 160      13.032  -5.464  -5.601  1.00  0.00           H  
ATOM   2614 1HB  ALA B 160      14.701  -7.183  -5.110  1.00  0.00           H  
ATOM   2615 2HB  ALA B 160      13.125  -7.584  -4.416  1.00  0.00           H  
ATOM   2616 3HB  ALA B 160      13.673  -8.411  -5.886  1.00  0.00           H  
ATOM   2617  N   ASN B 161      13.530  -5.112  -8.179  1.00  0.00           N  
ATOM   2618  CA  ASN B 161      14.143  -4.696  -9.447  1.00  0.00           C  
ATOM   2619  C   ASN B 161      14.131  -5.765 -10.540  1.00  0.00           C  
ATOM   2620  O   ASN B 161      15.072  -5.834 -11.332  1.00  0.00           O  
ATOM   2621  CB  ASN B 161      15.572  -4.239  -9.207  1.00  0.00           C  
ATOM   2622  CG  ASN B 161      15.660  -2.999  -8.390  1.00  0.00           C  
ATOM   2623  OD1 ASN B 161      15.051  -1.975  -8.720  1.00  0.00           O  
ATOM   2624  ND2 ASN B 161      16.400  -3.064  -7.314  1.00  0.00           N  
ATOM   2625  H   ASN B 161      12.770  -4.556  -7.805  1.00  0.00           H  
ATOM   2626  HA  ASN B 161      13.565  -3.854  -9.832  1.00  0.00           H  
ATOM   2627 1HB  ASN B 161      16.134  -5.029  -8.711  1.00  0.00           H  
ATOM   2628 2HB  ASN B 161      16.058  -4.049 -10.163  1.00  0.00           H  
ATOM   2629 1HD2 ASN B 161      16.494  -2.262  -6.722  1.00  0.00           H  
ATOM   2630 2HD2 ASN B 161      16.871  -3.917  -7.082  1.00  0.00           H  
ATOM   2631  N   LYS B 162      13.074  -6.579 -10.623  1.00  0.00           N  
ATOM   2632  CA  LYS B 162      13.001  -7.595 -11.659  1.00  0.00           C  
ATOM   2633  C   LYS B 162      11.877  -7.255 -12.634  1.00  0.00           C  
ATOM   2634  O   LYS B 162      12.098  -7.095 -13.838  1.00  0.00           O  
ATOM   2635  CB  LYS B 162      12.778  -9.000 -11.078  1.00  0.00           C  
ATOM   2636  CG  LYS B 162      13.865  -9.522 -10.126  1.00  0.00           C  
ATOM   2637  CD  LYS B 162      15.217  -9.710 -10.809  1.00  0.00           C  
ATOM   2638  CE  LYS B 162      16.229 -10.329  -9.855  1.00  0.00           C  
ATOM   2639  NZ  LYS B 162      17.574 -10.475 -10.486  1.00  0.00           N  
ATOM   2640  H   LYS B 162      12.290  -6.532  -9.966  1.00  0.00           H  
ATOM   2641  HA  LYS B 162      13.938  -7.611 -12.214  1.00  0.00           H  
ATOM   2642 1HB  LYS B 162      11.845  -9.022 -10.536  1.00  0.00           H  
ATOM   2643 2HB  LYS B 162      12.684  -9.711 -11.896  1.00  0.00           H  
ATOM   2644 1HG  LYS B 162      13.979  -8.817  -9.307  1.00  0.00           H  
ATOM   2645 2HG  LYS B 162      13.543 -10.474  -9.708  1.00  0.00           H  
ATOM   2646 1HD  LYS B 162      15.107 -10.343 -11.689  1.00  0.00           H  
ATOM   2647 2HD  LYS B 162      15.607  -8.740 -11.119  1.00  0.00           H  
ATOM   2648 1HE  LYS B 162      16.318  -9.690  -8.975  1.00  0.00           H  
ATOM   2649 2HE  LYS B 162      15.875 -11.311  -9.546  1.00  0.00           H  
ATOM   2650 1HZ  LYS B 162      18.216 -10.884  -9.821  1.00  0.00           H  
ATOM   2651 2HZ  LYS B 162      17.508 -11.072 -11.299  1.00  0.00           H  
ATOM   2652 3HZ  LYS B 162      17.911  -9.562 -10.763  1.00  0.00           H  
ATOM   2653  N   THR B 163      10.664  -7.163 -12.090  1.00  0.00           N  
ATOM   2654  CA  THR B 163       9.454  -6.897 -12.862  1.00  0.00           C  
ATOM   2655  C   THR B 163       8.603  -5.794 -12.233  1.00  0.00           C  
ATOM   2656  O   THR B 163       8.707  -5.513 -11.040  1.00  0.00           O  
ATOM   2657  CB  THR B 163       8.611  -8.184 -12.998  1.00  0.00           C  
ATOM   2658  OG1 THR B 163       8.139  -8.613 -11.697  1.00  0.00           O  
ATOM   2659  CG2 THR B 163       9.407  -9.309 -13.638  1.00  0.00           C  
ATOM   2660  H   THR B 163      10.590  -7.284 -11.078  1.00  0.00           H  
ATOM   2661  HA  THR B 163       9.747  -6.565 -13.857  1.00  0.00           H  
ATOM   2662  HB  THR B 163       7.748  -7.969 -13.627  1.00  0.00           H  
ATOM   2663  HG1 THR B 163       8.889  -8.725 -11.050  1.00  0.00           H  
ATOM   2664 1HG2 THR B 163       8.783 -10.180 -13.732  1.00  0.00           H  
ATOM   2665 2HG2 THR B 163       9.749  -8.996 -14.623  1.00  0.00           H  
ATOM   2666 3HG2 THR B 163      10.263  -9.551 -13.018  1.00  0.00           H  
ATOM   2667  N   GLY B 164       7.702  -5.210 -13.019  1.00  0.00           N  
ATOM   2668  CA  GLY B 164       6.816  -4.183 -12.485  1.00  0.00           C  
ATOM   2669  C   GLY B 164       5.878  -3.616 -13.530  1.00  0.00           C  
ATOM   2670  O   GLY B 164       5.845  -4.089 -14.668  1.00  0.00           O  
ATOM   2671  H   GLY B 164       7.644  -5.462 -13.991  1.00  0.00           H  
ATOM   2672 1HA  GLY B 164       6.240  -4.595 -11.668  1.00  0.00           H  
ATOM   2673 2HA  GLY B 164       7.412  -3.372 -12.077  1.00  0.00           H  
ATOM   2674  N   LEU B 165       5.123  -2.597 -13.138  1.00  0.00           N  
ATOM   2675  CA  LEU B 165       4.166  -1.988 -14.049  1.00  0.00           C  
ATOM   2676  C   LEU B 165       4.900  -1.415 -15.227  1.00  0.00           C  
ATOM   2677  O   LEU B 165       5.782  -0.580 -15.061  1.00  0.00           O  
ATOM   2678  CB  LEU B 165       3.388  -0.870 -13.341  1.00  0.00           C  
ATOM   2679  CG  LEU B 165       2.321  -0.102 -14.171  1.00  0.00           C  
ATOM   2680  CD1 LEU B 165       1.208  -1.044 -14.554  1.00  0.00           C  
ATOM   2681  CD2 LEU B 165       1.784   1.092 -13.320  1.00  0.00           C  
ATOM   2682  H   LEU B 165       5.234  -2.245 -12.187  1.00  0.00           H  
ATOM   2683  HA  LEU B 165       3.479  -2.749 -14.408  1.00  0.00           H  
ATOM   2684 1HB  LEU B 165       2.866  -1.322 -12.502  1.00  0.00           H  
ATOM   2685 2HB  LEU B 165       4.104  -0.146 -12.957  1.00  0.00           H  
ATOM   2686  HG  LEU B 165       2.762   0.281 -15.089  1.00  0.00           H  
ATOM   2687 1HD1 LEU B 165       0.454  -0.503 -15.126  1.00  0.00           H  
ATOM   2688 2HD1 LEU B 165       1.578  -1.861 -15.160  1.00  0.00           H  
ATOM   2689 3HD1 LEU B 165       0.776  -1.448 -13.654  1.00  0.00           H  
ATOM   2690 1HD2 LEU B 165       1.036   1.639 -13.891  1.00  0.00           H  
ATOM   2691 2HD2 LEU B 165       1.334   0.718 -12.400  1.00  0.00           H  
ATOM   2692 3HD2 LEU B 165       2.608   1.763 -13.069  1.00  0.00           H  
ATOM   2693  N   LYS B 166       4.514  -1.828 -16.421  1.00  0.00           N  
ATOM   2694  CA  LYS B 166       5.181  -1.383 -17.621  1.00  0.00           C  
ATOM   2695  C   LYS B 166       4.317  -0.388 -18.354  1.00  0.00           C  
ATOM   2696  O   LYS B 166       4.791   0.637 -18.853  1.00  0.00           O  
ATOM   2697  CB  LYS B 166       5.520  -2.580 -18.503  1.00  0.00           C  
ATOM   2698  CG  LYS B 166       6.232  -2.243 -19.802  1.00  0.00           C  
ATOM   2699  CD  LYS B 166       6.678  -3.517 -20.513  1.00  0.00           C  
ATOM   2700  CE  LYS B 166       5.542  -4.128 -21.321  1.00  0.00           C  
ATOM   2701  NZ  LYS B 166       5.322  -3.447 -22.616  1.00  0.00           N  
ATOM   2702  H   LYS B 166       3.759  -2.502 -16.515  1.00  0.00           H  
ATOM   2703  HA  LYS B 166       6.094  -0.892 -17.342  1.00  0.00           H  
ATOM   2704 1HB  LYS B 166       6.148  -3.274 -17.943  1.00  0.00           H  
ATOM   2705 2HB  LYS B 166       4.597  -3.104 -18.759  1.00  0.00           H  
ATOM   2706 1HG  LYS B 166       5.559  -1.676 -20.449  1.00  0.00           H  
ATOM   2707 2HG  LYS B 166       7.103  -1.627 -19.580  1.00  0.00           H  
ATOM   2708 1HD  LYS B 166       7.503  -3.282 -21.186  1.00  0.00           H  
ATOM   2709 2HD  LYS B 166       7.019  -4.246 -19.781  1.00  0.00           H  
ATOM   2710 1HE  LYS B 166       5.750  -5.181 -21.502  1.00  0.00           H  
ATOM   2711 2HE  LYS B 166       4.631  -4.037 -20.746  1.00  0.00           H  
ATOM   2712 1HZ  LYS B 166       4.531  -3.887 -23.089  1.00  0.00           H  
ATOM   2713 2HZ  LYS B 166       5.107  -2.465 -22.460  1.00  0.00           H  
ATOM   2714 3HZ  LYS B 166       6.144  -3.520 -23.188  1.00  0.00           H  
ATOM   2715  N   GLU B 167       3.025  -0.662 -18.405  1.00  0.00           N  
ATOM   2716  CA  GLU B 167       2.178   0.249 -19.136  1.00  0.00           C  
ATOM   2717  C   GLU B 167       0.900   0.614 -18.390  1.00  0.00           C  
ATOM   2718  O   GLU B 167       0.240  -0.209 -17.744  1.00  0.00           O  
ATOM   2719  CB  GLU B 167       1.992  -0.353 -20.535  1.00  0.00           C  
ATOM   2720  CG  GLU B 167       1.585  -1.820 -20.540  1.00  0.00           C  
ATOM   2721  CD  GLU B 167       1.660  -2.477 -21.918  1.00  0.00           C  
ATOM   2722  OE1 GLU B 167       2.761  -2.568 -22.448  1.00  0.00           O  
ATOM   2723  OE2 GLU B 167       0.653  -2.869 -22.447  1.00  0.00           O  
ATOM   2724  H   GLU B 167       2.653  -1.508 -17.971  1.00  0.00           H  
ATOM   2725  HA  GLU B 167       2.720   1.183 -19.275  1.00  0.00           H  
ATOM   2726 1HB  GLU B 167       1.226   0.209 -21.072  1.00  0.00           H  
ATOM   2727 2HB  GLU B 167       2.924  -0.259 -21.094  1.00  0.00           H  
ATOM   2728 1HG  GLU B 167       2.224  -2.375 -19.849  1.00  0.00           H  
ATOM   2729 2HG  GLU B 167       0.589  -1.875 -20.178  1.00  0.00           H  
ATOM   2730  N   LEU B 168       0.580   1.893 -18.528  1.00  0.00           N  
ATOM   2731  CA  LEU B 168      -0.546   2.552 -17.900  1.00  0.00           C  
ATOM   2732  C   LEU B 168      -1.205   3.478 -18.922  1.00  0.00           C  
ATOM   2733  O   LEU B 168      -1.131   4.704 -18.802  1.00  0.00           O  
ATOM   2734  CB  LEU B 168      -0.004   3.349 -16.700  1.00  0.00           C  
ATOM   2735  CG  LEU B 168      -0.999   4.019 -15.798  1.00  0.00           C  
ATOM   2736  CD1 LEU B 168      -1.934   2.985 -15.206  1.00  0.00           C  
ATOM   2737  CD2 LEU B 168      -0.223   4.771 -14.688  1.00  0.00           C  
ATOM   2738  H   LEU B 168       1.191   2.458 -19.104  1.00  0.00           H  
ATOM   2739  HA  LEU B 168      -1.247   1.807 -17.535  1.00  0.00           H  
ATOM   2740 1HB  LEU B 168       0.587   2.674 -16.086  1.00  0.00           H  
ATOM   2741 2HB  LEU B 168       0.656   4.128 -17.082  1.00  0.00           H  
ATOM   2742  HG  LEU B 168      -1.592   4.714 -16.374  1.00  0.00           H  
ATOM   2743 1HD1 LEU B 168      -2.658   3.479 -14.573  1.00  0.00           H  
ATOM   2744 2HD1 LEU B 168      -2.460   2.465 -16.011  1.00  0.00           H  
ATOM   2745 3HD1 LEU B 168      -1.360   2.270 -14.622  1.00  0.00           H  
ATOM   2746 1HD2 LEU B 168      -0.926   5.271 -14.022  1.00  0.00           H  
ATOM   2747 2HD2 LEU B 168       0.374   4.064 -14.113  1.00  0.00           H  
ATOM   2748 3HD2 LEU B 168       0.436   5.513 -15.141  1.00  0.00           H  
ATOM   2749  N   PRO B 169      -1.931   2.918 -19.897  1.00  0.00           N  
ATOM   2750  CA  PRO B 169      -2.413   3.581 -21.089  1.00  0.00           C  
ATOM   2751  C   PRO B 169      -3.624   4.454 -20.840  1.00  0.00           C  
ATOM   2752  O   PRO B 169      -4.659   4.274 -21.480  1.00  0.00           O  
ATOM   2753  CB  PRO B 169      -2.800   2.395 -21.965  1.00  0.00           C  
ATOM   2754  CG  PRO B 169      -3.056   1.297 -20.962  1.00  0.00           C  
ATOM   2755  CD  PRO B 169      -2.000   1.471 -19.912  1.00  0.00           C  
ATOM   2756  HA  PRO B 169      -1.596   4.143 -21.551  1.00  0.00           H  
ATOM   2757 1HB  PRO B 169      -3.686   2.645 -22.571  1.00  0.00           H  
ATOM   2758 2HB  PRO B 169      -1.982   2.166 -22.668  1.00  0.00           H  
ATOM   2759 1HG  PRO B 169      -4.076   1.395 -20.555  1.00  0.00           H  
ATOM   2760 2HG  PRO B 169      -2.999   0.338 -21.418  1.00  0.00           H  
ATOM   2761 1HD  PRO B 169      -2.373   1.069 -18.972  1.00  0.00           H  
ATOM   2762 2HD  PRO B 169      -1.075   0.987 -20.242  1.00  0.00           H  
ATOM   2763  N   MET B 170      -3.511   5.448 -19.956  1.00  0.00           N  
ATOM   2764  CA  MET B 170      -4.660   6.313 -19.662  1.00  0.00           C  
ATOM   2765  C   MET B 170      -4.768   7.396 -20.724  1.00  0.00           C  
ATOM   2766  O   MET B 170      -4.705   8.592 -20.451  1.00  0.00           O  
ATOM   2767  CB  MET B 170      -4.528   6.940 -18.272  1.00  0.00           C  
ATOM   2768  CG  MET B 170      -4.570   5.943 -17.149  1.00  0.00           C  
ATOM   2769  SD  MET B 170      -4.656   6.676 -15.472  1.00  0.00           S  
ATOM   2770  CE  MET B 170      -3.056   7.411 -15.233  1.00  0.00           C  
ATOM   2771  H   MET B 170      -2.627   5.569 -19.467  1.00  0.00           H  
ATOM   2772  HA  MET B 170      -5.572   5.716 -19.696  1.00  0.00           H  
ATOM   2773 1HB  MET B 170      -3.606   7.502 -18.207  1.00  0.00           H  
ATOM   2774 2HB  MET B 170      -5.345   7.626 -18.118  1.00  0.00           H  
ATOM   2775 1HG  MET B 170      -5.453   5.360 -17.307  1.00  0.00           H  
ATOM   2776 2HG  MET B 170      -3.709   5.281 -17.207  1.00  0.00           H  
ATOM   2777 1HE  MET B 170      -3.016   7.864 -14.252  1.00  0.00           H  
ATOM   2778 2HE  MET B 170      -2.290   6.663 -15.315  1.00  0.00           H  
ATOM   2779 3HE  MET B 170      -2.900   8.172 -15.987  1.00  0.00           H  
ATOM   2780  N   ARG B 171      -5.031   6.935 -21.934  1.00  0.00           N  
ATOM   2781  CA  ARG B 171      -5.090   7.686 -23.173  1.00  0.00           C  
ATOM   2782  C   ARG B 171      -6.229   8.677 -23.233  1.00  0.00           C  
ATOM   2783  O   ARG B 171      -6.248   9.569 -24.082  1.00  0.00           O  
ATOM   2784  CB  ARG B 171      -5.115   6.682 -24.291  1.00  0.00           C  
ATOM   2785  CG  ARG B 171      -6.349   5.849 -24.363  1.00  0.00           C  
ATOM   2786  CD  ARG B 171      -6.158   4.809 -25.347  1.00  0.00           C  
ATOM   2787  NE  ARG B 171      -7.228   3.896 -25.440  1.00  0.00           N  
ATOM   2788  CZ  ARG B 171      -7.200   2.834 -26.256  1.00  0.00           C  
ATOM   2789  NH1 ARG B 171      -6.117   2.597 -26.984  1.00  0.00           N  
ATOM   2790  NH2 ARG B 171      -8.238   2.021 -26.322  1.00  0.00           N  
ATOM   2791  H   ARG B 171      -5.129   5.927 -21.994  1.00  0.00           H  
ATOM   2792  HA  ARG B 171      -4.171   8.242 -23.271  1.00  0.00           H  
ATOM   2793 1HB  ARG B 171      -4.998   7.190 -25.248  1.00  0.00           H  
ATOM   2794 2HB  ARG B 171      -4.270   5.998 -24.178  1.00  0.00           H  
ATOM   2795 1HG  ARG B 171      -6.541   5.382 -23.393  1.00  0.00           H  
ATOM   2796 2HG  ARG B 171      -7.198   6.462 -24.653  1.00  0.00           H  
ATOM   2797 1HD  ARG B 171      -5.981   5.229 -26.318  1.00  0.00           H  
ATOM   2798 2HD  ARG B 171      -5.297   4.246 -25.030  1.00  0.00           H  
ATOM   2799  HE  ARG B 171      -8.052   4.058 -24.879  1.00  0.00           H  
ATOM   2800 1HH1 ARG B 171      -5.289   3.217 -26.913  1.00  0.00           H  
ATOM   2801 2HH1 ARG B 171      -6.091   1.792 -27.591  1.00  0.00           H  
ATOM   2802 1HH2 ARG B 171      -9.055   2.194 -25.753  1.00  0.00           H  
ATOM   2803 2HH2 ARG B 171      -8.207   1.205 -26.917  1.00  0.00           H  
ATOM   2804  N   ASN B 172      -7.195   8.517 -22.348  1.00  0.00           N  
ATOM   2805  CA  ASN B 172      -8.289   9.451 -22.286  1.00  0.00           C  
ATOM   2806  C   ASN B 172      -8.226  10.328 -21.039  1.00  0.00           C  
ATOM   2807  O   ASN B 172      -9.120  11.149 -20.829  1.00  0.00           O  
ATOM   2808  CB  ASN B 172      -9.594   8.711 -22.412  1.00  0.00           C  
ATOM   2809  CG  ASN B 172      -9.768   8.196 -23.831  1.00  0.00           C  
ATOM   2810  OD1 ASN B 172      -9.872   9.001 -24.781  1.00  0.00           O  
ATOM   2811  ND2 ASN B 172      -9.783   6.906 -24.001  1.00  0.00           N  
ATOM   2812  H   ASN B 172      -7.150   7.751 -21.692  1.00  0.00           H  
ATOM   2813  HA  ASN B 172      -8.216  10.128 -23.135  1.00  0.00           H  
ATOM   2814 1HB  ASN B 172      -9.611   7.868 -21.711  1.00  0.00           H  
ATOM   2815 2HB  ASN B 172     -10.419   9.370 -22.157  1.00  0.00           H  
ATOM   2816 1HD2 ASN B 172      -9.896   6.519 -24.912  1.00  0.00           H  
ATOM   2817 2HD2 ASN B 172      -9.634   6.288 -23.216  1.00  0.00           H  
ATOM   2818  N   LEU B 173      -7.138  10.263 -20.256  1.00  0.00           N  
ATOM   2819  CA  LEU B 173      -7.114  11.092 -19.054  1.00  0.00           C  
ATOM   2820  C   LEU B 173      -6.809  12.514 -19.425  1.00  0.00           C  
ATOM   2821  O   LEU B 173      -5.656  12.934 -19.522  1.00  0.00           O  
ATOM   2822  CB  LEU B 173      -6.103  10.593 -18.015  1.00  0.00           C  
ATOM   2823  CG  LEU B 173      -6.032  11.448 -16.715  1.00  0.00           C  
ATOM   2824  CD1 LEU B 173      -7.380  11.384 -15.986  1.00  0.00           C  
ATOM   2825  CD2 LEU B 173      -4.896  10.925 -15.820  1.00  0.00           C  
ATOM   2826  H   LEU B 173      -6.359   9.636 -20.454  1.00  0.00           H  
ATOM   2827  HA  LEU B 173      -8.101  11.067 -18.597  1.00  0.00           H  
ATOM   2828 1HB  LEU B 173      -6.400   9.593 -17.725  1.00  0.00           H  
ATOM   2829 2HB  LEU B 173      -5.111  10.546 -18.469  1.00  0.00           H  
ATOM   2830  HG  LEU B 173      -5.843  12.491 -16.978  1.00  0.00           H  
ATOM   2831 1HD1 LEU B 173      -7.337  11.997 -15.086  1.00  0.00           H  
ATOM   2832 2HD1 LEU B 173      -8.171  11.761 -16.638  1.00  0.00           H  
ATOM   2833 3HD1 LEU B 173      -7.594  10.359 -15.717  1.00  0.00           H  
ATOM   2834 1HD2 LEU B 173      -4.844  11.522 -14.917  1.00  0.00           H  
ATOM   2835 2HD2 LEU B 173      -5.092   9.885 -15.556  1.00  0.00           H  
ATOM   2836 3HD2 LEU B 173      -3.951  10.991 -16.354  1.00  0.00           H  
ATOM   2837  N   GLN B 174      -7.877  13.244 -19.673  1.00  0.00           N  
ATOM   2838  CA  GLN B 174      -7.780  14.608 -20.133  1.00  0.00           C  
ATOM   2839  C   GLN B 174      -7.872  15.602 -19.002  1.00  0.00           C  
ATOM   2840  O   GLN B 174      -7.360  16.704 -19.130  1.00  0.00           O  
ATOM   2841  CB  GLN B 174      -8.817  14.863 -21.216  1.00  0.00           C  
ATOM   2842  CG  GLN B 174      -8.542  14.091 -22.502  1.00  0.00           C  
ATOM   2843  CD  GLN B 174      -9.531  14.357 -23.602  1.00  0.00           C  
ATOM   2844  OE1 GLN B 174     -10.536  15.041 -23.409  1.00  0.00           O  
ATOM   2845  NE2 GLN B 174      -9.262  13.811 -24.767  1.00  0.00           N  
ATOM   2846  H   GLN B 174      -8.792  12.796 -19.557  1.00  0.00           H  
ATOM   2847  HA  GLN B 174      -6.800  14.740 -20.593  1.00  0.00           H  
ATOM   2848 1HB  GLN B 174      -9.767  14.541 -20.847  1.00  0.00           H  
ATOM   2849 2HB  GLN B 174      -8.874  15.930 -21.443  1.00  0.00           H  
ATOM   2850 1HG  GLN B 174      -7.551  14.379 -22.867  1.00  0.00           H  
ATOM   2851 2HG  GLN B 174      -8.554  13.032 -22.287  1.00  0.00           H  
ATOM   2852 1HE2 GLN B 174      -9.878  13.951 -25.541  1.00  0.00           H  
ATOM   2853 2HE2 GLN B 174      -8.422  13.281 -24.875  1.00  0.00           H  
ATOM   2854  N   GLU B 175      -8.509  15.257 -17.884  1.00  0.00           N  
ATOM   2855  CA  GLU B 175      -8.532  16.287 -16.857  1.00  0.00           C  
ATOM   2856  C   GLU B 175      -8.575  15.800 -15.415  1.00  0.00           C  
ATOM   2857  O   GLU B 175      -9.289  14.858 -15.061  1.00  0.00           O  
ATOM   2858  CB  GLU B 175      -9.685  17.272 -17.137  1.00  0.00           C  
ATOM   2859  CG  GLU B 175      -9.695  18.492 -16.222  1.00  0.00           C  
ATOM   2860  CD  GLU B 175     -10.728  19.526 -16.579  1.00  0.00           C  
ATOM   2861  OE1 GLU B 175     -10.679  20.593 -16.022  1.00  0.00           O  
ATOM   2862  OE2 GLU B 175     -11.561  19.282 -17.413  1.00  0.00           O  
ATOM   2863  H   GLU B 175      -8.972  14.352 -17.777  1.00  0.00           H  
ATOM   2864  HA  GLU B 175      -7.608  16.857 -16.947  1.00  0.00           H  
ATOM   2865 1HB  GLU B 175      -9.619  17.636 -18.161  1.00  0.00           H  
ATOM   2866 2HB  GLU B 175     -10.642  16.757 -17.031  1.00  0.00           H  
ATOM   2867 1HG  GLU B 175      -9.887  18.156 -15.204  1.00  0.00           H  
ATOM   2868 2HG  GLU B 175      -8.704  18.951 -16.241  1.00  0.00           H  
ATOM   2869  N   ILE B 176      -7.783  16.484 -14.599  1.00  0.00           N  
ATOM   2870  CA  ILE B 176      -7.769  16.348 -13.155  1.00  0.00           C  
ATOM   2871  C   ILE B 176      -8.230  17.699 -12.608  1.00  0.00           C  
ATOM   2872  O   ILE B 176      -7.541  18.700 -12.794  1.00  0.00           O  
ATOM   2873  CB  ILE B 176      -6.375  15.950 -12.628  1.00  0.00           C  
ATOM   2874  CG1 ILE B 176      -5.954  14.568 -13.228  1.00  0.00           C  
ATOM   2875  CG2 ILE B 176      -6.380  15.926 -11.128  1.00  0.00           C  
ATOM   2876  CD1 ILE B 176      -4.518  14.156 -12.959  1.00  0.00           C  
ATOM   2877  H   ILE B 176      -7.180  17.193 -15.018  1.00  0.00           H  
ATOM   2878  HA  ILE B 176      -8.472  15.585 -12.866  1.00  0.00           H  
ATOM   2879  HB  ILE B 176      -5.649  16.679 -12.967  1.00  0.00           H  
ATOM   2880 1HG1 ILE B 176      -6.580  13.827 -12.814  1.00  0.00           H  
ATOM   2881 2HG1 ILE B 176      -6.121  14.582 -14.292  1.00  0.00           H  
ATOM   2882 1HG2 ILE B 176      -5.388  15.670 -10.779  1.00  0.00           H  
ATOM   2883 2HG2 ILE B 176      -6.653  16.911 -10.741  1.00  0.00           H  
ATOM   2884 3HG2 ILE B 176      -7.106  15.190 -10.778  1.00  0.00           H  
ATOM   2885 1HD1 ILE B 176      -4.327  13.182 -13.397  1.00  0.00           H  
ATOM   2886 2HD1 ILE B 176      -3.842  14.878 -13.398  1.00  0.00           H  
ATOM   2887 3HD1 ILE B 176      -4.353  14.104 -11.883  1.00  0.00           H  
ATOM   2888  N   LEU B 177      -9.393  17.743 -11.955  1.00  0.00           N  
ATOM   2889  CA  LEU B 177      -9.929  19.069 -11.613  1.00  0.00           C  
ATOM   2890  C   LEU B 177      -9.156  19.690 -10.461  1.00  0.00           C  
ATOM   2891  O   LEU B 177      -8.661  20.823 -10.563  1.00  0.00           O  
ATOM   2892  CB  LEU B 177     -11.413  18.982 -11.223  1.00  0.00           C  
ATOM   2893  CG  LEU B 177     -12.390  18.521 -12.314  1.00  0.00           C  
ATOM   2894  CD1 LEU B 177     -13.768  18.322 -11.694  1.00  0.00           C  
ATOM   2895  CD2 LEU B 177     -12.454  19.539 -13.413  1.00  0.00           C  
ATOM   2896  H   LEU B 177      -9.894  16.872 -11.765  1.00  0.00           H  
ATOM   2897  HA  LEU B 177      -9.830  19.716 -12.486  1.00  0.00           H  
ATOM   2898 1HB  LEU B 177     -11.513  18.311 -10.392  1.00  0.00           H  
ATOM   2899 2HB  LEU B 177     -11.732  19.971 -10.891  1.00  0.00           H  
ATOM   2900  HG  LEU B 177     -12.046  17.566 -12.721  1.00  0.00           H  
ATOM   2901 1HD1 LEU B 177     -14.471  17.983 -12.451  1.00  0.00           H  
ATOM   2902 2HD1 LEU B 177     -13.705  17.588 -10.903  1.00  0.00           H  
ATOM   2903 3HD1 LEU B 177     -14.116  19.267 -11.279  1.00  0.00           H  
ATOM   2904 1HD2 LEU B 177     -13.142  19.208 -14.192  1.00  0.00           H  
ATOM   2905 2HD2 LEU B 177     -12.796  20.479 -13.003  1.00  0.00           H  
ATOM   2906 3HD2 LEU B 177     -11.463  19.669 -13.837  1.00  0.00           H  
ATOM   2907  N   HIS B 178      -8.972  18.910  -9.403  1.00  0.00           N  
ATOM   2908  CA  HIS B 178      -8.228  19.370  -8.247  1.00  0.00           C  
ATOM   2909  C   HIS B 178      -7.214  18.332  -7.806  1.00  0.00           C  
ATOM   2910  O   HIS B 178      -7.432  17.138  -7.975  1.00  0.00           O  
ATOM   2911  CB  HIS B 178      -9.175  19.687  -7.087  1.00  0.00           C  
ATOM   2912  CG  HIS B 178     -10.237  20.678  -7.415  1.00  0.00           C  
ATOM   2913  ND1 HIS B 178     -10.016  22.039  -7.399  1.00  0.00           N  
ATOM   2914  CD2 HIS B 178     -11.529  20.513  -7.762  1.00  0.00           C  
ATOM   2915  CE1 HIS B 178     -11.127  22.666  -7.727  1.00  0.00           C  
ATOM   2916  NE2 HIS B 178     -12.061  21.766  -7.951  1.00  0.00           N  
ATOM   2917  H   HIS B 178      -9.432  18.001  -9.360  1.00  0.00           H  
ATOM   2918  HA  HIS B 178      -7.686  20.271  -8.503  1.00  0.00           H  
ATOM   2919 1HB  HIS B 178      -9.653  18.763  -6.745  1.00  0.00           H  
ATOM   2920 2HB  HIS B 178      -8.608  20.078  -6.269  1.00  0.00           H  
ATOM   2921  HD1 HIS B 178      -9.156  22.501  -7.180  1.00  0.00           H  
ATOM   2922  HD2 HIS B 178     -12.150  19.624  -7.901  1.00  0.00           H  
ATOM   2923  HE1 HIS B 178     -11.153  23.754  -7.775  1.00  0.00           H  
ATOM   2924  N   GLY B 179      -6.118  18.795  -7.221  1.00  0.00           N  
ATOM   2925  CA  GLY B 179      -5.078  17.928  -6.678  1.00  0.00           C  
ATOM   2926  C   GLY B 179      -3.892  17.792  -7.621  1.00  0.00           C  
ATOM   2927  O   GLY B 179      -3.976  18.101  -8.813  1.00  0.00           O  
ATOM   2928  H   GLY B 179      -6.002  19.797  -7.135  1.00  0.00           H  
ATOM   2929 1HA  GLY B 179      -4.729  18.343  -5.732  1.00  0.00           H  
ATOM   2930 2HA  GLY B 179      -5.488  16.951  -6.448  1.00  0.00           H  
ATOM   2931  N   ALA B 180      -2.765  17.375  -7.055  1.00  0.00           N  
ATOM   2932  CA  ALA B 180      -1.500  17.213  -7.763  1.00  0.00           C  
ATOM   2933  C   ALA B 180      -1.311  15.783  -8.269  1.00  0.00           C  
ATOM   2934  O   ALA B 180      -2.112  14.880  -7.978  1.00  0.00           O  
ATOM   2935  CB  ALA B 180      -0.338  17.636  -6.863  1.00  0.00           C  
ATOM   2936  H   ALA B 180      -2.776  17.150  -6.060  1.00  0.00           H  
ATOM   2937  HA  ALA B 180      -1.508  17.870  -8.632  1.00  0.00           H  
ATOM   2938 1HB  ALA B 180       0.599  17.551  -7.396  1.00  0.00           H  
ATOM   2939 2HB  ALA B 180      -0.479  18.670  -6.555  1.00  0.00           H  
ATOM   2940 3HB  ALA B 180      -0.306  17.007  -5.982  1.00  0.00           H  
ATOM   2941  N   VAL B 181      -0.248  15.605  -9.046  1.00  0.00           N  
ATOM   2942  CA  VAL B 181       0.159  14.329  -9.613  1.00  0.00           C  
ATOM   2943  C   VAL B 181       1.565  13.912  -9.154  1.00  0.00           C  
ATOM   2944  O   VAL B 181       2.496  14.732  -9.151  1.00  0.00           O  
ATOM   2945  CB  VAL B 181       0.118  14.405 -11.144  1.00  0.00           C  
ATOM   2946  CG1 VAL B 181       0.569  13.127 -11.738  1.00  0.00           C  
ATOM   2947  CG2 VAL B 181      -1.276  14.721 -11.583  1.00  0.00           C  
ATOM   2948  H   VAL B 181       0.323  16.406  -9.247  1.00  0.00           H  
ATOM   2949  HA  VAL B 181      -0.550  13.573  -9.289  1.00  0.00           H  
ATOM   2950  HB  VAL B 181       0.790  15.173 -11.483  1.00  0.00           H  
ATOM   2951 1HG1 VAL B 181       0.534  13.213 -12.816  1.00  0.00           H  
ATOM   2952 2HG1 VAL B 181       1.583  12.916 -11.431  1.00  0.00           H  
ATOM   2953 3HG1 VAL B 181      -0.082  12.325 -11.406  1.00  0.00           H  
ATOM   2954 1HG2 VAL B 181      -1.304  14.785 -12.666  1.00  0.00           H  
ATOM   2955 2HG2 VAL B 181      -1.943  13.959 -11.257  1.00  0.00           H  
ATOM   2956 3HG2 VAL B 181      -1.588  15.663 -11.155  1.00  0.00           H  
ATOM   2957  N   ARG B 182       1.697  12.642  -8.762  1.00  0.00           N  
ATOM   2958  CA  ARG B 182       2.979  12.075  -8.344  1.00  0.00           C  
ATOM   2959  C   ARG B 182       3.318  10.680  -8.860  1.00  0.00           C  
ATOM   2960  O   ARG B 182       2.554   9.730  -8.706  1.00  0.00           O  
ATOM   2961  CB  ARG B 182       3.043  11.974  -6.831  1.00  0.00           C  
ATOM   2962  CG  ARG B 182       4.304  11.314  -6.231  1.00  0.00           C  
ATOM   2963  CD  ARG B 182       4.279  11.388  -4.758  1.00  0.00           C  
ATOM   2964  NE  ARG B 182       5.412  10.706  -4.121  1.00  0.00           N  
ATOM   2965  CZ  ARG B 182       5.684  10.765  -2.792  1.00  0.00           C  
ATOM   2966  NH1 ARG B 182       4.903  11.476  -2.007  1.00  0.00           N  
ATOM   2967  NH2 ARG B 182       6.734  10.132  -2.271  1.00  0.00           N  
ATOM   2968  H   ARG B 182       0.859  12.060  -8.742  1.00  0.00           H  
ATOM   2969  HA  ARG B 182       3.759  12.749  -8.688  1.00  0.00           H  
ATOM   2970 1HB  ARG B 182       3.060  12.960  -6.459  1.00  0.00           H  
ATOM   2971 2HB  ARG B 182       2.153  11.475  -6.441  1.00  0.00           H  
ATOM   2972 1HG  ARG B 182       4.356  10.265  -6.514  1.00  0.00           H  
ATOM   2973 2HG  ARG B 182       5.196  11.824  -6.580  1.00  0.00           H  
ATOM   2974 1HD  ARG B 182       4.326  12.430  -4.480  1.00  0.00           H  
ATOM   2975 2HD  ARG B 182       3.352  10.949  -4.388  1.00  0.00           H  
ATOM   2976  HE  ARG B 182       6.032  10.164  -4.709  1.00  0.00           H  
ATOM   2977 1HH1 ARG B 182       4.113  11.969  -2.390  1.00  0.00           H  
ATOM   2978 2HH1 ARG B 182       5.097  11.554  -1.001  1.00  0.00           H  
ATOM   2979 1HH2 ARG B 182       7.384   9.574  -2.834  1.00  0.00           H  
ATOM   2980 2HH2 ARG B 182       6.936  10.197  -1.291  1.00  0.00           H  
ATOM   2981  N   PHE B 183       4.506  10.579  -9.440  1.00  0.00           N  
ATOM   2982  CA  PHE B 183       5.099   9.329  -9.912  1.00  0.00           C  
ATOM   2983  C   PHE B 183       6.422   9.072  -9.220  1.00  0.00           C  
ATOM   2984  O   PHE B 183       7.363   9.863  -9.343  1.00  0.00           O  
ATOM   2985  CB  PHE B 183       5.266   9.336 -11.431  1.00  0.00           C  
ATOM   2986  CG  PHE B 183       3.968   9.257 -12.172  1.00  0.00           C  
ATOM   2987  CD1 PHE B 183       3.148  10.356 -12.369  1.00  0.00           C  
ATOM   2988  CD2 PHE B 183       3.578   8.045 -12.703  1.00  0.00           C  
ATOM   2989  CE1 PHE B 183       1.965  10.208 -13.052  1.00  0.00           C  
ATOM   2990  CE2 PHE B 183       2.405   7.913 -13.390  1.00  0.00           C  
ATOM   2991  CZ  PHE B 183       1.589   8.993 -13.557  1.00  0.00           C  
ATOM   2992  H   PHE B 183       5.045  11.430  -9.530  1.00  0.00           H  
ATOM   2993  HA  PHE B 183       4.424   8.508  -9.662  1.00  0.00           H  
ATOM   2994 1HB  PHE B 183       5.778  10.224 -11.739  1.00  0.00           H  
ATOM   2995 2HB  PHE B 183       5.887   8.494 -11.732  1.00  0.00           H  
ATOM   2996  HD1 PHE B 183       3.438  11.332 -11.973  1.00  0.00           H  
ATOM   2997  HD2 PHE B 183       4.222   7.176 -12.563  1.00  0.00           H  
ATOM   2998  HE1 PHE B 183       1.323  11.049 -13.195  1.00  0.00           H  
ATOM   2999  HE2 PHE B 183       2.118   6.944 -13.794  1.00  0.00           H  
ATOM   3000  HZ  PHE B 183       0.648   8.889 -14.100  1.00  0.00           H  
ATOM   3001  N   SER B 184       6.501   7.971  -8.484  1.00  0.00           N  
ATOM   3002  CA  SER B 184       7.746   7.663  -7.793  1.00  0.00           C  
ATOM   3003  C   SER B 184       8.077   6.183  -7.835  1.00  0.00           C  
ATOM   3004  O   SER B 184       7.190   5.347  -7.657  1.00  0.00           O  
ATOM   3005  CB  SER B 184       7.698   8.092  -6.344  1.00  0.00           C  
ATOM   3006  OG  SER B 184       8.886   7.708  -5.702  1.00  0.00           O  
ATOM   3007  H   SER B 184       5.688   7.351  -8.420  1.00  0.00           H  
ATOM   3008  HA  SER B 184       8.559   8.205  -8.279  1.00  0.00           H  
ATOM   3009 1HB  SER B 184       7.572   9.172  -6.281  1.00  0.00           H  
ATOM   3010 2HB  SER B 184       6.852   7.627  -5.853  1.00  0.00           H  
ATOM   3011  HG  SER B 184       8.823   7.999  -4.757  1.00  0.00           H  
ATOM   3012  N   ASN B 185       9.364   5.861  -7.969  1.00  0.00           N  
ATOM   3013  CA  ASN B 185       9.810   4.473  -7.904  1.00  0.00           C  
ATOM   3014  C   ASN B 185       9.085   3.531  -8.875  1.00  0.00           C  
ATOM   3015  O   ASN B 185       8.620   2.465  -8.489  1.00  0.00           O  
ATOM   3016  CB  ASN B 185       9.706   4.006  -6.471  1.00  0.00           C  
ATOM   3017  CG  ASN B 185      10.571   4.801  -5.582  1.00  0.00           C  
ATOM   3018  OD1 ASN B 185      11.762   5.018  -5.859  1.00  0.00           O  
ATOM   3019  ND2 ASN B 185       9.992   5.267  -4.520  1.00  0.00           N  
ATOM   3020  H   ASN B 185      10.044   6.595  -8.120  1.00  0.00           H  
ATOM   3021  HA  ASN B 185      10.865   4.450  -8.182  1.00  0.00           H  
ATOM   3022 1HB  ASN B 185       8.687   4.068  -6.111  1.00  0.00           H  
ATOM   3023 2HB  ASN B 185      10.019   3.000  -6.394  1.00  0.00           H  
ATOM   3024 1HD2 ASN B 185      10.493   5.858  -3.863  1.00  0.00           H  
ATOM   3025 2HD2 ASN B 185       9.028   5.083  -4.359  1.00  0.00           H  
ATOM   3026  N   ASN B 186       9.007   3.905 -10.150  1.00  0.00           N  
ATOM   3027  CA  ASN B 186       8.360   3.037 -11.130  1.00  0.00           C  
ATOM   3028  C   ASN B 186       9.329   2.759 -12.293  1.00  0.00           C  
ATOM   3029  O   ASN B 186       9.063   3.177 -13.416  1.00  0.00           O  
ATOM   3030  CB  ASN B 186       7.083   3.665 -11.664  1.00  0.00           C  
ATOM   3031  CG  ASN B 186       6.036   3.955 -10.611  1.00  0.00           C  
ATOM   3032  OD1 ASN B 186       5.472   3.046  -9.964  1.00  0.00           O  
ATOM   3033  ND2 ASN B 186       5.757   5.218 -10.449  1.00  0.00           N  
ATOM   3034  H   ASN B 186       9.396   4.794 -10.434  1.00  0.00           H  
ATOM   3035  HA  ASN B 186       8.076   2.102 -10.657  1.00  0.00           H  
ATOM   3036 1HB  ASN B 186       7.322   4.596 -12.183  1.00  0.00           H  
ATOM   3037 2HB  ASN B 186       6.641   2.990 -12.389  1.00  0.00           H  
ATOM   3038 1HD2 ASN B 186       5.071   5.509  -9.751  1.00  0.00           H  
ATOM   3039 2HD2 ASN B 186       6.235   5.906 -10.991  1.00  0.00           H  
ATOM   3040  N   PRO B 187      10.423   1.992 -12.069  1.00  0.00           N  
ATOM   3041  CA  PRO B 187      11.528   1.741 -12.993  1.00  0.00           C  
ATOM   3042  C   PRO B 187      11.112   1.014 -14.260  1.00  0.00           C  
ATOM   3043  O   PRO B 187      11.843   0.993 -15.253  1.00  0.00           O  
ATOM   3044  CB  PRO B 187      12.458   0.858 -12.150  1.00  0.00           C  
ATOM   3045  CG  PRO B 187      11.597   0.237 -11.119  1.00  0.00           C  
ATOM   3046  CD  PRO B 187      10.560   1.252 -10.805  1.00  0.00           C  
ATOM   3047  HA  PRO B 187      12.015   2.695 -13.242  1.00  0.00           H  
ATOM   3048 1HB  PRO B 187      12.871   0.074 -12.772  1.00  0.00           H  
ATOM   3049 2HB  PRO B 187      13.298   1.452 -11.749  1.00  0.00           H  
ATOM   3050 1HG  PRO B 187      11.177  -0.714 -11.478  1.00  0.00           H  
ATOM   3051 2HG  PRO B 187      12.214  -0.006 -10.241  1.00  0.00           H  
ATOM   3052 1HD  PRO B 187       9.652   0.723 -10.545  1.00  0.00           H  
ATOM   3053 2HD  PRO B 187      10.932   1.889 -10.001  1.00  0.00           H  
ATOM   3054  N   ALA B 188       9.970   0.340 -14.195  1.00  0.00           N  
ATOM   3055  CA  ALA B 188       9.458  -0.407 -15.325  1.00  0.00           C  
ATOM   3056  C   ALA B 188       8.494   0.407 -16.193  1.00  0.00           C  
ATOM   3057  O   ALA B 188       8.199   0.003 -17.315  1.00  0.00           O  
ATOM   3058  CB  ALA B 188       8.766  -1.668 -14.817  1.00  0.00           C  
ATOM   3059  H   ALA B 188       9.421   0.366 -13.351  1.00  0.00           H  
ATOM   3060  HA  ALA B 188      10.295  -0.682 -15.949  1.00  0.00           H  
ATOM   3061 1HB  ALA B 188       8.396  -2.257 -15.653  1.00  0.00           H  
ATOM   3062 2HB  ALA B 188       9.470  -2.260 -14.236  1.00  0.00           H  
ATOM   3063 3HB  ALA B 188       7.932  -1.383 -14.186  1.00  0.00           H  
ATOM   3064  N   LEU B 189       7.987   1.536 -15.681  1.00  0.00           N  
ATOM   3065  CA  LEU B 189       6.896   2.238 -16.362  1.00  0.00           C  
ATOM   3066  C   LEU B 189       7.358   3.033 -17.571  1.00  0.00           C  
ATOM   3067  O   LEU B 189       8.183   3.944 -17.471  1.00  0.00           O  
ATOM   3068  CB  LEU B 189       6.158   3.141 -15.355  1.00  0.00           C  
ATOM   3069  CG  LEU B 189       4.951   3.968 -15.883  1.00  0.00           C  
ATOM   3070  CD1 LEU B 189       3.837   3.018 -16.320  1.00  0.00           C  
ATOM   3071  CD2 LEU B 189       4.451   4.906 -14.754  1.00  0.00           C  
ATOM   3072  H   LEU B 189       8.340   1.909 -14.802  1.00  0.00           H  
ATOM   3073  HA  LEU B 189       6.187   1.492 -16.709  1.00  0.00           H  
ATOM   3074 1HB  LEU B 189       5.782   2.499 -14.562  1.00  0.00           H  
ATOM   3075 2HB  LEU B 189       6.881   3.834 -14.921  1.00  0.00           H  
ATOM   3076  HG  LEU B 189       5.258   4.558 -16.753  1.00  0.00           H  
ATOM   3077 1HD1 LEU B 189       2.999   3.592 -16.692  1.00  0.00           H  
ATOM   3078 2HD1 LEU B 189       4.204   2.368 -17.104  1.00  0.00           H  
ATOM   3079 3HD1 LEU B 189       3.524   2.425 -15.476  1.00  0.00           H  
ATOM   3080 1HD2 LEU B 189       3.609   5.484 -15.104  1.00  0.00           H  
ATOM   3081 2HD2 LEU B 189       4.145   4.305 -13.894  1.00  0.00           H  
ATOM   3082 3HD2 LEU B 189       5.257   5.580 -14.458  1.00  0.00           H  
ATOM   3083  N   CYS B 190       6.778   2.694 -18.715  1.00  0.00           N  
ATOM   3084  CA  CYS B 190       7.127   3.291 -19.991  1.00  0.00           C  
ATOM   3085  C   CYS B 190       6.193   4.432 -20.388  1.00  0.00           C  
ATOM   3086  O   CYS B 190       5.044   4.504 -19.958  1.00  0.00           O  
ATOM   3087  CB  CYS B 190       7.084   2.224 -21.083  1.00  0.00           C  
ATOM   3088  SG  CYS B 190       8.264   0.867 -20.842  1.00  0.00           S  
ATOM   3089  H   CYS B 190       6.102   1.936 -18.702  1.00  0.00           H  
ATOM   3090  HA  CYS B 190       8.140   3.684 -19.919  1.00  0.00           H  
ATOM   3091 1HB  CYS B 190       6.083   1.793 -21.125  1.00  0.00           H  
ATOM   3092 2HB  CYS B 190       7.282   2.681 -22.053  1.00  0.00           H  
ATOM   3093  HG  CYS B 190       8.274   0.464 -22.109  1.00  0.00           H  
ATOM   3094  N   ASN B 191       6.724   5.361 -21.185  1.00  0.00           N  
ATOM   3095  CA  ASN B 191       6.025   6.457 -21.892  1.00  0.00           C  
ATOM   3096  C   ASN B 191       5.294   7.539 -21.086  1.00  0.00           C  
ATOM   3097  O   ASN B 191       5.217   8.680 -21.531  1.00  0.00           O  
ATOM   3098  CB  ASN B 191       5.035   5.862 -22.865  1.00  0.00           C  
ATOM   3099  CG  ASN B 191       5.708   4.995 -23.874  1.00  0.00           C  
ATOM   3100  OD1 ASN B 191       5.519   3.771 -23.869  1.00  0.00           O  
ATOM   3101  ND2 ASN B 191       6.516   5.590 -24.710  1.00  0.00           N  
ATOM   3102  H   ASN B 191       7.708   5.255 -21.393  1.00  0.00           H  
ATOM   3103  HA  ASN B 191       6.782   6.983 -22.478  1.00  0.00           H  
ATOM   3104 1HB  ASN B 191       4.284   5.279 -22.333  1.00  0.00           H  
ATOM   3105 2HB  ASN B 191       4.511   6.665 -23.371  1.00  0.00           H  
ATOM   3106 1HD2 ASN B 191       7.029   5.049 -25.404  1.00  0.00           H  
ATOM   3107 2HD2 ASN B 191       6.651   6.578 -24.651  1.00  0.00           H  
ATOM   3108  N   VAL B 192       4.915   7.272 -19.848  1.00  0.00           N  
ATOM   3109  CA  VAL B 192       4.189   8.272 -19.062  1.00  0.00           C  
ATOM   3110  C   VAL B 192       5.014   9.548 -18.885  1.00  0.00           C  
ATOM   3111  O   VAL B 192       4.475  10.648 -18.774  1.00  0.00           O  
ATOM   3112  CB  VAL B 192       3.752   7.756 -17.697  1.00  0.00           C  
ATOM   3113  CG1 VAL B 192       3.149   8.916 -16.942  1.00  0.00           C  
ATOM   3114  CG2 VAL B 192       2.743   6.624 -17.866  1.00  0.00           C  
ATOM   3115  H   VAL B 192       5.004   6.315 -19.521  1.00  0.00           H  
ATOM   3116  HA  VAL B 192       3.281   8.527 -19.611  1.00  0.00           H  
ATOM   3117  HB  VAL B 192       4.621   7.400 -17.139  1.00  0.00           H  
ATOM   3118 1HG1 VAL B 192       2.847   8.582 -15.985  1.00  0.00           H  
ATOM   3119 2HG1 VAL B 192       3.880   9.712 -16.840  1.00  0.00           H  
ATOM   3120 3HG1 VAL B 192       2.283   9.295 -17.487  1.00  0.00           H  
ATOM   3121 1HG2 VAL B 192       2.417   6.267 -16.897  1.00  0.00           H  
ATOM   3122 2HG2 VAL B 192       1.883   6.987 -18.421  1.00  0.00           H  
ATOM   3123 3HG2 VAL B 192       3.207   5.800 -18.418  1.00  0.00           H  
ATOM   3124  N   GLU B 193       6.330   9.402 -18.831  1.00  0.00           N  
ATOM   3125  CA  GLU B 193       7.243  10.530 -18.681  1.00  0.00           C  
ATOM   3126  C   GLU B 193       7.084  11.587 -19.798  1.00  0.00           C  
ATOM   3127  O   GLU B 193       7.476  12.740 -19.619  1.00  0.00           O  
ATOM   3128  CB  GLU B 193       8.684  10.007 -18.696  1.00  0.00           C  
ATOM   3129  CG  GLU B 193       9.142   9.433 -20.052  1.00  0.00           C  
ATOM   3130  CD  GLU B 193      10.546   8.854 -20.029  1.00  0.00           C  
ATOM   3131  OE1 GLU B 193      11.256   9.085 -19.078  1.00  0.00           O  
ATOM   3132  OE2 GLU B 193      10.900   8.178 -20.969  1.00  0.00           O  
ATOM   3133  H   GLU B 193       6.709   8.471 -18.911  1.00  0.00           H  
ATOM   3134  HA  GLU B 193       7.040  11.009 -17.726  1.00  0.00           H  
ATOM   3135 1HB  GLU B 193       9.370  10.800 -18.398  1.00  0.00           H  
ATOM   3136 2HB  GLU B 193       8.774   9.205 -17.979  1.00  0.00           H  
ATOM   3137 1HG  GLU B 193       8.440   8.653 -20.357  1.00  0.00           H  
ATOM   3138 2HG  GLU B 193       9.109  10.223 -20.797  1.00  0.00           H  
ATOM   3139  N   SER B 194       6.529  11.188 -20.955  1.00  0.00           N  
ATOM   3140  CA  SER B 194       6.335  12.066 -22.104  1.00  0.00           C  
ATOM   3141  C   SER B 194       5.064  12.923 -21.994  1.00  0.00           C  
ATOM   3142  O   SER B 194       4.813  13.781 -22.847  1.00  0.00           O  
ATOM   3143  CB  SER B 194       6.282  11.247 -23.387  1.00  0.00           C  
ATOM   3144  OG  SER B 194       5.100  10.481 -23.466  1.00  0.00           O  
ATOM   3145  H   SER B 194       6.197  10.229 -21.043  1.00  0.00           H  
ATOM   3146  HA  SER B 194       7.191  12.739 -22.162  1.00  0.00           H  
ATOM   3147 1HB  SER B 194       6.360  11.904 -24.245  1.00  0.00           H  
ATOM   3148 2HB  SER B 194       7.139  10.578 -23.415  1.00  0.00           H  
ATOM   3149  HG  SER B 194       5.232   9.693 -22.897  1.00  0.00           H  
ATOM   3150  N   ILE B 195       4.236  12.665 -20.979  1.00  0.00           N  
ATOM   3151  CA  ILE B 195       2.953  13.353 -20.829  1.00  0.00           C  
ATOM   3152  C   ILE B 195       3.004  14.830 -20.449  1.00  0.00           C  
ATOM   3153  O   ILE B 195       3.689  15.262 -19.517  1.00  0.00           O  
ATOM   3154  CB  ILE B 195       2.054  12.577 -19.847  1.00  0.00           C  
ATOM   3155  CG1 ILE B 195       1.836  11.189 -20.407  1.00  0.00           C  
ATOM   3156  CG2 ILE B 195       0.730  13.280 -19.580  1.00  0.00           C  
ATOM   3157  CD1 ILE B 195       0.969  11.203 -21.638  1.00  0.00           C  
ATOM   3158  H   ILE B 195       4.486  11.960 -20.283  1.00  0.00           H  
ATOM   3159  HA  ILE B 195       2.456  13.302 -21.797  1.00  0.00           H  
ATOM   3160  HB  ILE B 195       2.584  12.465 -18.902  1.00  0.00           H  
ATOM   3161 1HG1 ILE B 195       2.787  10.745 -20.680  1.00  0.00           H  
ATOM   3162 2HG1 ILE B 195       1.366  10.568 -19.649  1.00  0.00           H  
ATOM   3163 1HG2 ILE B 195       0.148  12.688 -18.878  1.00  0.00           H  
ATOM   3164 2HG2 ILE B 195       0.913  14.258 -19.155  1.00  0.00           H  
ATOM   3165 3HG2 ILE B 195       0.182  13.382 -20.505  1.00  0.00           H  
ATOM   3166 1HD1 ILE B 195       0.840  10.198 -21.988  1.00  0.00           H  
ATOM   3167 2HD1 ILE B 195       0.002  11.631 -21.395  1.00  0.00           H  
ATOM   3168 3HD1 ILE B 195       1.443  11.799 -22.417  1.00  0.00           H  
ATOM   3169  N   GLN B 196       2.232  15.618 -21.187  1.00  0.00           N  
ATOM   3170  CA  GLN B 196       2.142  17.053 -20.991  1.00  0.00           C  
ATOM   3171  C   GLN B 196       1.118  17.352 -19.919  1.00  0.00           C  
ATOM   3172  O   GLN B 196      -0.002  17.771 -20.222  1.00  0.00           O  
ATOM   3173  CB  GLN B 196       1.742  17.759 -22.291  1.00  0.00           C  
ATOM   3174  CG  GLN B 196       2.762  17.625 -23.373  1.00  0.00           C  
ATOM   3175  CD  GLN B 196       2.377  18.311 -24.673  1.00  0.00           C  
ATOM   3176  OE1 GLN B 196       1.691  19.334 -24.706  1.00  0.00           O  
ATOM   3177  NE2 GLN B 196       2.812  17.726 -25.758  1.00  0.00           N  
ATOM   3178  H   GLN B 196       1.682  15.200 -21.932  1.00  0.00           H  
ATOM   3179  HA  GLN B 196       3.112  17.425 -20.662  1.00  0.00           H  
ATOM   3180 1HB  GLN B 196       0.805  17.342 -22.660  1.00  0.00           H  
ATOM   3181 2HB  GLN B 196       1.579  18.819 -22.102  1.00  0.00           H  
ATOM   3182 1HG  GLN B 196       3.707  18.040 -23.028  1.00  0.00           H  
ATOM   3183 2HG  GLN B 196       2.876  16.564 -23.574  1.00  0.00           H  
ATOM   3184 1HE2 GLN B 196       2.611  18.104 -26.659  1.00  0.00           H  
ATOM   3185 2HE2 GLN B 196       3.351  16.863 -25.669  1.00  0.00           H  
ATOM   3186  N   TRP B 197       1.518  17.167 -18.661  1.00  0.00           N  
ATOM   3187  CA  TRP B 197       0.604  17.303 -17.516  1.00  0.00           C  
ATOM   3188  C   TRP B 197      -0.017  18.692 -17.424  1.00  0.00           C  
ATOM   3189  O   TRP B 197      -1.098  18.856 -16.871  1.00  0.00           O  
ATOM   3190  CB  TRP B 197       1.325  16.959 -16.220  1.00  0.00           C  
ATOM   3191  CG  TRP B 197       1.597  15.514 -16.122  1.00  0.00           C  
ATOM   3192  CD1 TRP B 197       2.802  14.918 -16.271  1.00  0.00           C  
ATOM   3193  CD2 TRP B 197       0.656  14.451 -15.855  1.00  0.00           C  
ATOM   3194  NE1 TRP B 197       2.679  13.565 -16.137  1.00  0.00           N  
ATOM   3195  CE2 TRP B 197       1.377  13.260 -15.888  1.00  0.00           C  
ATOM   3196  CE3 TRP B 197      -0.721  14.412 -15.603  1.00  0.00           C  
ATOM   3197  CZ2 TRP B 197       0.780  12.050 -15.692  1.00  0.00           C  
ATOM   3198  CZ3 TRP B 197      -1.322  13.185 -15.395  1.00  0.00           C  
ATOM   3199  CH2 TRP B 197      -0.583  12.036 -15.439  1.00  0.00           C  
ATOM   3200  H   TRP B 197       2.472  16.818 -18.535  1.00  0.00           H  
ATOM   3201  HA  TRP B 197      -0.202  16.582 -17.646  1.00  0.00           H  
ATOM   3202 1HB  TRP B 197       2.272  17.492 -16.172  1.00  0.00           H  
ATOM   3203 2HB  TRP B 197       0.718  17.264 -15.366  1.00  0.00           H  
ATOM   3204  HD1 TRP B 197       3.734  15.439 -16.483  1.00  0.00           H  
ATOM   3205  HE1 TRP B 197       3.438  12.901 -16.218  1.00  0.00           H  
ATOM   3206  HE3 TRP B 197      -1.302  15.327 -15.571  1.00  0.00           H  
ATOM   3207  HZ2 TRP B 197       1.344  11.120 -15.725  1.00  0.00           H  
ATOM   3208  HZ3 TRP B 197      -2.393  13.156 -15.195  1.00  0.00           H  
ATOM   3209  HH2 TRP B 197      -1.077  11.084 -15.271  1.00  0.00           H  
ATOM   3210  N   ARG B 198       0.611  19.690 -18.043  1.00  0.00           N  
ATOM   3211  CA  ARG B 198       0.067  21.046 -18.062  1.00  0.00           C  
ATOM   3212  C   ARG B 198      -1.345  21.058 -18.672  1.00  0.00           C  
ATOM   3213  O   ARG B 198      -2.153  21.942 -18.359  1.00  0.00           O  
ATOM   3214  CB  ARG B 198       0.968  22.023 -18.813  1.00  0.00           C  
ATOM   3215  CG  ARG B 198       0.454  23.476 -18.762  1.00  0.00           C  
ATOM   3216  CD  ARG B 198       1.415  24.510 -19.295  1.00  0.00           C  
ATOM   3217  NE  ARG B 198       1.684  24.378 -20.720  1.00  0.00           N  
ATOM   3218  CZ  ARG B 198       2.688  25.020 -21.365  1.00  0.00           C  
ATOM   3219  NH1 ARG B 198       3.491  25.813 -20.695  1.00  0.00           N  
ATOM   3220  NH2 ARG B 198       2.869  24.863 -22.667  1.00  0.00           N  
ATOM   3221  H   ARG B 198       1.490  19.498 -18.502  1.00  0.00           H  
ATOM   3222  HA  ARG B 198      -0.011  21.392 -17.033  1.00  0.00           H  
ATOM   3223 1HB  ARG B 198       1.968  22.004 -18.384  1.00  0.00           H  
ATOM   3224 2HB  ARG B 198       1.048  21.722 -19.853  1.00  0.00           H  
ATOM   3225 1HG  ARG B 198      -0.454  23.538 -19.360  1.00  0.00           H  
ATOM   3226 2HG  ARG B 198       0.218  23.736 -17.732  1.00  0.00           H  
ATOM   3227 1HD  ARG B 198       1.001  25.503 -19.121  1.00  0.00           H  
ATOM   3228 2HD  ARG B 198       2.362  24.420 -18.763  1.00  0.00           H  
ATOM   3229  HE  ARG B 198       1.080  23.776 -21.262  1.00  0.00           H  
ATOM   3230 1HH1 ARG B 198       3.360  25.943 -19.701  1.00  0.00           H  
ATOM   3231 2HH1 ARG B 198       4.239  26.296 -21.172  1.00  0.00           H  
ATOM   3232 1HH2 ARG B 198       2.255  24.260 -23.197  1.00  0.00           H  
ATOM   3233 2HH2 ARG B 198       3.621  25.350 -23.133  1.00  0.00           H  
ATOM   3234  N   ASP B 199      -1.623  20.108 -19.588  1.00  0.00           N  
ATOM   3235  CA  ASP B 199      -2.916  19.997 -20.256  1.00  0.00           C  
ATOM   3236  C   ASP B 199      -3.912  19.139 -19.463  1.00  0.00           C  
ATOM   3237  O   ASP B 199      -5.054  18.978 -19.895  1.00  0.00           O  
ATOM   3238  CB  ASP B 199      -2.756  19.310 -21.621  1.00  0.00           C  
ATOM   3239  CG  ASP B 199      -3.839  19.695 -22.654  1.00  0.00           C  
ATOM   3240  OD1 ASP B 199      -4.117  20.852 -22.812  1.00  0.00           O  
ATOM   3241  OD2 ASP B 199      -4.450  18.838 -23.219  1.00  0.00           O  
ATOM   3242  H   ASP B 199      -0.926  19.394 -19.797  1.00  0.00           H  
ATOM   3243  HA  ASP B 199      -3.326  20.995 -20.388  1.00  0.00           H  
ATOM   3244 1HB  ASP B 199      -1.773  19.553 -22.033  1.00  0.00           H  
ATOM   3245 2HB  ASP B 199      -2.778  18.226 -21.476  1.00  0.00           H  
ATOM   3246  N   ILE B 200      -3.486  18.576 -18.331  1.00  0.00           N  
ATOM   3247  CA  ILE B 200      -4.332  17.688 -17.549  1.00  0.00           C  
ATOM   3248  C   ILE B 200      -4.652  18.284 -16.187  1.00  0.00           C  
ATOM   3249  O   ILE B 200      -5.804  18.271 -15.746  1.00  0.00           O  
ATOM   3250  CB  ILE B 200      -3.669  16.311 -17.368  1.00  0.00           C  
ATOM   3251  CG1 ILE B 200      -3.451  15.646 -18.730  1.00  0.00           C  
ATOM   3252  CG2 ILE B 200      -4.545  15.432 -16.499  1.00  0.00           C  
ATOM   3253  CD1 ILE B 200      -2.575  14.423 -18.672  1.00  0.00           C  
ATOM   3254  H   ILE B 200      -2.554  18.766 -17.987  1.00  0.00           H  
ATOM   3255  HA  ILE B 200      -5.267  17.543 -18.083  1.00  0.00           H  
ATOM   3256  HB  ILE B 200      -2.699  16.442 -16.900  1.00  0.00           H  
ATOM   3257 1HG1 ILE B 200      -4.424  15.363 -19.145  1.00  0.00           H  
ATOM   3258 2HG1 ILE B 200      -2.982  16.361 -19.402  1.00  0.00           H  
ATOM   3259 1HG2 ILE B 200      -4.074  14.462 -16.360  1.00  0.00           H  
ATOM   3260 2HG2 ILE B 200      -4.672  15.918 -15.539  1.00  0.00           H  
ATOM   3261 3HG2 ILE B 200      -5.516  15.296 -16.975  1.00  0.00           H  
ATOM   3262 1HD1 ILE B 200      -2.467  14.008 -19.671  1.00  0.00           H  
ATOM   3263 2HD1 ILE B 200      -1.598  14.691 -18.286  1.00  0.00           H  
ATOM   3264 3HD1 ILE B 200      -3.037  13.678 -18.019  1.00  0.00           H  
ATOM   3265  N   VAL B 201      -3.625  18.760 -15.489  1.00  0.00           N  
ATOM   3266  CA  VAL B 201      -3.840  19.252 -14.136  1.00  0.00           C  
ATOM   3267  C   VAL B 201      -4.120  20.742 -14.151  1.00  0.00           C  
ATOM   3268  O   VAL B 201      -3.543  21.487 -14.947  1.00  0.00           O  
ATOM   3269  CB  VAL B 201      -2.599  19.014 -13.254  1.00  0.00           C  
ATOM   3270  CG1 VAL B 201      -2.258  17.556 -13.275  1.00  0.00           C  
ATOM   3271  CG2 VAL B 201      -1.431  19.896 -13.694  1.00  0.00           C  
ATOM   3272  H   VAL B 201      -2.694  18.770 -15.903  1.00  0.00           H  
ATOM   3273  HA  VAL B 201      -4.699  18.740 -13.700  1.00  0.00           H  
ATOM   3274  HB  VAL B 201      -2.851  19.269 -12.222  1.00  0.00           H  
ATOM   3275 1HG1 VAL B 201      -1.408  17.392 -12.626  1.00  0.00           H  
ATOM   3276 2HG1 VAL B 201      -3.110  16.990 -12.920  1.00  0.00           H  
ATOM   3277 3HG1 VAL B 201      -2.006  17.253 -14.291  1.00  0.00           H  
ATOM   3278 1HG2 VAL B 201      -0.588  19.722 -13.043  1.00  0.00           H  
ATOM   3279 2HG2 VAL B 201      -1.153  19.671 -14.692  1.00  0.00           H  
ATOM   3280 3HG2 VAL B 201      -1.725  20.944 -13.629  1.00  0.00           H  
ATOM   3281  N   SER B 202      -4.956  21.196 -13.230  1.00  0.00           N  
ATOM   3282  CA  SER B 202      -5.198  22.626 -13.115  1.00  0.00           C  
ATOM   3283  C   SER B 202      -3.872  23.344 -12.778  1.00  0.00           C  
ATOM   3284  O   SER B 202      -3.021  22.813 -12.044  1.00  0.00           O  
ATOM   3285  CB  SER B 202      -6.308  22.885 -12.106  1.00  0.00           C  
ATOM   3286  OG  SER B 202      -7.534  22.355 -12.559  1.00  0.00           O  
ATOM   3287  H   SER B 202      -5.435  20.544 -12.614  1.00  0.00           H  
ATOM   3288  HA  SER B 202      -5.543  22.995 -14.081  1.00  0.00           H  
ATOM   3289 1HB  SER B 202      -6.065  22.409 -11.206  1.00  0.00           H  
ATOM   3290 2HB  SER B 202      -6.407  23.949 -11.900  1.00  0.00           H  
ATOM   3291  HG  SER B 202      -7.953  21.887 -11.782  1.00  0.00           H  
ATOM   3292  N   SER B 203      -3.720  24.570 -13.290  1.00  0.00           N  
ATOM   3293  CA  SER B 203      -2.493  25.358 -13.118  1.00  0.00           C  
ATOM   3294  C   SER B 203      -2.144  25.677 -11.665  1.00  0.00           C  
ATOM   3295  O   SER B 203      -0.992  25.973 -11.348  1.00  0.00           O  
ATOM   3296  CB  SER B 203      -2.606  26.641 -13.920  1.00  0.00           C  
ATOM   3297  OG  SER B 203      -3.607  27.474 -13.407  1.00  0.00           O  
ATOM   3298  H   SER B 203      -4.467  24.951 -13.851  1.00  0.00           H  
ATOM   3299  HA  SER B 203      -1.670  24.778 -13.537  1.00  0.00           H  
ATOM   3300 1HB  SER B 203      -1.651  27.165 -13.908  1.00  0.00           H  
ATOM   3301 2HB  SER B 203      -2.831  26.395 -14.956  1.00  0.00           H  
ATOM   3302  HG  SER B 203      -3.176  28.034 -12.754  1.00  0.00           H  
ATOM   3303  N   ASP B 204      -3.126  25.582 -10.774  1.00  0.00           N  
ATOM   3304  CA  ASP B 204      -2.905  25.834  -9.356  1.00  0.00           C  
ATOM   3305  C   ASP B 204      -2.462  24.592  -8.564  1.00  0.00           C  
ATOM   3306  O   ASP B 204      -2.249  24.668  -7.353  1.00  0.00           O  
ATOM   3307  CB  ASP B 204      -4.140  26.522  -8.750  1.00  0.00           C  
ATOM   3308  CG  ASP B 204      -5.446  25.747  -8.919  1.00  0.00           C  
ATOM   3309  OD1 ASP B 204      -5.518  24.957  -9.824  1.00  0.00           O  
ATOM   3310  OD2 ASP B 204      -6.360  25.961  -8.154  1.00  0.00           O  
ATOM   3311  H   ASP B 204      -4.048  25.332 -11.097  1.00  0.00           H  
ATOM   3312  HA  ASP B 204      -2.094  26.558  -9.278  1.00  0.00           H  
ATOM   3313 1HB  ASP B 204      -3.972  26.675  -7.684  1.00  0.00           H  
ATOM   3314 2HB  ASP B 204      -4.262  27.506  -9.202  1.00  0.00           H  
ATOM   3315  N   PHE B 205      -2.265  23.471  -9.266  1.00  0.00           N  
ATOM   3316  CA  PHE B 205      -1.733  22.246  -8.676  1.00  0.00           C  
ATOM   3317  C   PHE B 205      -0.462  21.836  -9.386  1.00  0.00           C  
ATOM   3318  O   PHE B 205       0.354  21.094  -8.843  1.00  0.00           O  
ATOM   3319  CB  PHE B 205      -2.761  21.143  -8.695  1.00  0.00           C  
ATOM   3320  CG  PHE B 205      -3.896  21.489  -7.838  1.00  0.00           C  
ATOM   3321  CD1 PHE B 205      -4.962  22.111  -8.354  1.00  0.00           C  
ATOM   3322  CD2 PHE B 205      -3.876  21.200  -6.490  1.00  0.00           C  
ATOM   3323  CE1 PHE B 205      -6.029  22.473  -7.576  1.00  0.00           C  
ATOM   3324  CE2 PHE B 205      -4.936  21.548  -5.688  1.00  0.00           C  
ATOM   3325  CZ  PHE B 205      -6.022  22.191  -6.236  1.00  0.00           C  
ATOM   3326  H   PHE B 205      -2.501  23.458 -10.255  1.00  0.00           H  
ATOM   3327  HA  PHE B 205      -1.484  22.445  -7.634  1.00  0.00           H  
ATOM   3328 1HB  PHE B 205      -3.123  20.980  -9.714  1.00  0.00           H  
ATOM   3329 2HB  PHE B 205      -2.321  20.220  -8.341  1.00  0.00           H  
ATOM   3330  HD1 PHE B 205      -4.940  22.333  -9.388  1.00  0.00           H  
ATOM   3331  HD2 PHE B 205      -3.006  20.695  -6.065  1.00  0.00           H  
ATOM   3332  HE1 PHE B 205      -6.877  22.996  -8.031  1.00  0.00           H  
ATOM   3333  HE2 PHE B 205      -4.912  21.321  -4.623  1.00  0.00           H  
ATOM   3334  HZ  PHE B 205      -6.863  22.480  -5.610  1.00  0.00           H  
ATOM   3335  N   LEU B 206      -0.260  22.392 -10.576  1.00  0.00           N  
ATOM   3336  CA  LEU B 206       0.913  22.093 -11.392  1.00  0.00           C  
ATOM   3337  C   LEU B 206       2.208  22.255 -10.575  1.00  0.00           C  
ATOM   3338  O   LEU B 206       3.081  21.385 -10.586  1.00  0.00           O  
ATOM   3339  CB  LEU B 206       0.926  23.025 -12.615  1.00  0.00           C  
ATOM   3340  CG  LEU B 206       1.981  22.770 -13.718  1.00  0.00           C  
ATOM   3341  CD1 LEU B 206       1.393  23.188 -15.048  1.00  0.00           C  
ATOM   3342  CD2 LEU B 206       3.259  23.533 -13.396  1.00  0.00           C  
ATOM   3343  H   LEU B 206      -0.999  22.978 -10.963  1.00  0.00           H  
ATOM   3344  HA  LEU B 206       0.833  21.069 -11.732  1.00  0.00           H  
ATOM   3345 1HB  LEU B 206      -0.054  22.962 -13.087  1.00  0.00           H  
ATOM   3346 2HB  LEU B 206       1.060  24.051 -12.264  1.00  0.00           H  
ATOM   3347  HG  LEU B 206       2.190  21.735 -13.789  1.00  0.00           H  
ATOM   3348 1HD1 LEU B 206       2.115  22.998 -15.843  1.00  0.00           H  
ATOM   3349 2HD1 LEU B 206       0.486  22.615 -15.229  1.00  0.00           H  
ATOM   3350 3HD1 LEU B 206       1.153  24.251 -15.021  1.00  0.00           H  
ATOM   3351 1HD2 LEU B 206       3.996  23.354 -14.179  1.00  0.00           H  
ATOM   3352 2HD2 LEU B 206       3.040  24.600 -13.337  1.00  0.00           H  
ATOM   3353 3HD2 LEU B 206       3.656  23.192 -12.443  1.00  0.00           H  
ATOM   3354  N   SER B 207       2.317  23.355  -9.830  1.00  0.00           N  
ATOM   3355  CA  SER B 207       3.519  23.636  -9.042  1.00  0.00           C  
ATOM   3356  C   SER B 207       3.730  22.692  -7.851  1.00  0.00           C  
ATOM   3357  O   SER B 207       4.811  22.677  -7.261  1.00  0.00           O  
ATOM   3358  CB  SER B 207       3.489  25.059  -8.528  1.00  0.00           C  
ATOM   3359  OG  SER B 207       2.465  25.231  -7.592  1.00  0.00           O  
ATOM   3360  H   SER B 207       1.557  24.022  -9.833  1.00  0.00           H  
ATOM   3361  HA  SER B 207       4.380  23.531  -9.704  1.00  0.00           H  
ATOM   3362 1HB  SER B 207       4.448  25.297  -8.069  1.00  0.00           H  
ATOM   3363 2HB  SER B 207       3.343  25.744  -9.362  1.00  0.00           H  
ATOM   3364  HG  SER B 207       2.897  25.253  -6.733  1.00  0.00           H  
ATOM   3365  N   ASN B 208       2.693  21.944  -7.455  1.00  0.00           N  
ATOM   3366  CA  ASN B 208       2.800  21.027  -6.332  1.00  0.00           C  
ATOM   3367  C   ASN B 208       3.023  19.604  -6.837  1.00  0.00           C  
ATOM   3368  O   ASN B 208       3.009  18.649  -6.053  1.00  0.00           O  
ATOM   3369  CB  ASN B 208       1.558  21.118  -5.466  1.00  0.00           C  
ATOM   3370  CG  ASN B 208       1.462  22.449  -4.754  1.00  0.00           C  
ATOM   3371  OD1 ASN B 208       2.469  23.009  -4.302  1.00  0.00           O  
ATOM   3372  ND2 ASN B 208       0.266  22.970  -4.641  1.00  0.00           N  
ATOM   3373  H   ASN B 208       1.823  21.950  -7.979  1.00  0.00           H  
ATOM   3374  HA  ASN B 208       3.664  21.302  -5.728  1.00  0.00           H  
ATOM   3375 1HB  ASN B 208       0.674  20.991  -6.097  1.00  0.00           H  
ATOM   3376 2HB  ASN B 208       1.560  20.314  -4.731  1.00  0.00           H  
ATOM   3377 1HD2 ASN B 208       0.148  23.851  -4.179  1.00  0.00           H  
ATOM   3378 2HD2 ASN B 208      -0.532  22.500  -5.009  1.00  0.00           H  
ATOM   3379  N   MET B 209       3.257  19.446  -8.145  1.00  0.00           N  
ATOM   3380  CA  MET B 209       3.501  18.110  -8.648  1.00  0.00           C  
ATOM   3381  C   MET B 209       4.914  17.724  -8.306  1.00  0.00           C  
ATOM   3382  O   MET B 209       5.810  18.567  -8.240  1.00  0.00           O  
ATOM   3383  CB  MET B 209       3.284  17.978 -10.148  1.00  0.00           C  
ATOM   3384  CG  MET B 209       1.872  18.220 -10.625  1.00  0.00           C  
ATOM   3385  SD  MET B 209       1.604  17.734 -12.351  1.00  0.00           S  
ATOM   3386  CE  MET B 209       2.641  18.886 -13.180  1.00  0.00           C  
ATOM   3387  H   MET B 209       3.259  20.234  -8.795  1.00  0.00           H  
ATOM   3388  HA  MET B 209       2.839  17.408  -8.143  1.00  0.00           H  
ATOM   3389 1HB  MET B 209       3.941  18.668 -10.674  1.00  0.00           H  
ATOM   3390 2HB  MET B 209       3.556  16.977 -10.430  1.00  0.00           H  
ATOM   3391 1HG  MET B 209       1.194  17.689 -10.015  1.00  0.00           H  
ATOM   3392 2HG  MET B 209       1.644  19.268 -10.522  1.00  0.00           H  
ATOM   3393 1HE  MET B 209       2.570  18.752 -14.252  1.00  0.00           H  
ATOM   3394 2HE  MET B 209       2.343  19.860 -12.914  1.00  0.00           H  
ATOM   3395 3HE  MET B 209       3.674  18.738 -12.860  1.00  0.00           H  
ATOM   3396  N   SER B 210       5.123  16.448  -8.098  1.00  0.00           N  
ATOM   3397  CA  SER B 210       6.464  15.974  -7.825  1.00  0.00           C  
ATOM   3398  C   SER B 210       6.590  14.620  -8.449  1.00  0.00           C  
ATOM   3399  O   SER B 210       5.934  13.674  -8.032  1.00  0.00           O  
ATOM   3400  CB  SER B 210       6.727  15.906  -6.337  1.00  0.00           C  
ATOM   3401  OG  SER B 210       8.013  15.409  -6.080  1.00  0.00           O  
ATOM   3402  H   SER B 210       4.341  15.797  -8.190  1.00  0.00           H  
ATOM   3403  HA  SER B 210       7.188  16.642  -8.293  1.00  0.00           H  
ATOM   3404 1HB  SER B 210       6.624  16.904  -5.907  1.00  0.00           H  
ATOM   3405 2HB  SER B 210       5.982  15.265  -5.864  1.00  0.00           H  
ATOM   3406  HG  SER B 210       8.121  15.438  -5.126  1.00  0.00           H  
ATOM   3407  N   MET B 211       7.424  14.514  -9.453  1.00  0.00           N  
ATOM   3408  CA  MET B 211       7.502  13.256 -10.156  1.00  0.00           C  
ATOM   3409  C   MET B 211       8.893  12.958 -10.639  1.00  0.00           C  
ATOM   3410  O   MET B 211       9.688  13.858 -10.916  1.00  0.00           O  
ATOM   3411  CB  MET B 211       6.455  13.207 -11.270  1.00  0.00           C  
ATOM   3412  CG  MET B 211       6.522  14.288 -12.335  1.00  0.00           C  
ATOM   3413  SD  MET B 211       5.096  14.181 -13.481  1.00  0.00           S  
ATOM   3414  CE  MET B 211       3.716  14.781 -12.535  1.00  0.00           C  
ATOM   3415  H   MET B 211       7.974  15.308  -9.750  1.00  0.00           H  
ATOM   3416  HA  MET B 211       7.244  12.458  -9.460  1.00  0.00           H  
ATOM   3417 1HB  MET B 211       6.577  12.278 -11.802  1.00  0.00           H  
ATOM   3418 2HB  MET B 211       5.466  13.205 -10.830  1.00  0.00           H  
ATOM   3419 1HG  MET B 211       6.509  15.268 -11.861  1.00  0.00           H  
ATOM   3420 2HG  MET B 211       7.446  14.195 -12.909  1.00  0.00           H  
ATOM   3421 1HE  MET B 211       2.813  14.749 -13.146  1.00  0.00           H  
ATOM   3422 2HE  MET B 211       3.571  14.179 -11.647  1.00  0.00           H  
ATOM   3423 3HE  MET B 211       3.914  15.795 -12.251  1.00  0.00           H  
ATOM   3424  N   ASP B 212       9.163  11.669 -10.722  1.00  0.00           N  
ATOM   3425  CA  ASP B 212      10.437  11.115 -11.132  1.00  0.00           C  
ATOM   3426  C   ASP B 212      10.228   9.809 -11.881  1.00  0.00           C  
ATOM   3427  O   ASP B 212       9.673   8.851 -11.340  1.00  0.00           O  
ATOM   3428  CB  ASP B 212      11.314  10.874  -9.896  1.00  0.00           C  
ATOM   3429  CG  ASP B 212      12.730  10.441 -10.228  1.00  0.00           C  
ATOM   3430  OD1 ASP B 212      13.325  11.072 -11.066  1.00  0.00           O  
ATOM   3431  OD2 ASP B 212      13.205   9.495  -9.638  1.00  0.00           O  
ATOM   3432  H   ASP B 212       8.433  11.017 -10.434  1.00  0.00           H  
ATOM   3433  HA  ASP B 212      10.932  11.823 -11.796  1.00  0.00           H  
ATOM   3434 1HB  ASP B 212      11.360  11.790  -9.307  1.00  0.00           H  
ATOM   3435 2HB  ASP B 212      10.850  10.108  -9.272  1.00  0.00           H  
ATOM   3436  N   PHE B 213      10.654   9.782 -13.137  1.00  0.00           N  
ATOM   3437  CA  PHE B 213      10.459   8.613 -13.980  1.00  0.00           C  
ATOM   3438  C   PHE B 213      11.802   7.993 -14.307  1.00  0.00           C  
ATOM   3439  O   PHE B 213      12.821   8.683 -14.330  1.00  0.00           O  
ATOM   3440  CB  PHE B 213       9.780   9.002 -15.281  1.00  0.00           C  
ATOM   3441  CG  PHE B 213       8.379   9.468 -15.112  1.00  0.00           C  
ATOM   3442  CD1 PHE B 213       8.142  10.813 -14.959  1.00  0.00           C  
ATOM   3443  CD2 PHE B 213       7.305   8.596 -15.114  1.00  0.00           C  
ATOM   3444  CE1 PHE B 213       6.883  11.286 -14.819  1.00  0.00           C  
ATOM   3445  CE2 PHE B 213       6.030   9.075 -14.966  1.00  0.00           C  
ATOM   3446  CZ  PHE B 213       5.812  10.426 -14.819  1.00  0.00           C  
ATOM   3447  H   PHE B 213      11.123  10.595 -13.510  1.00  0.00           H  
ATOM   3448  HA  PHE B 213       9.852   7.879 -13.449  1.00  0.00           H  
ATOM   3449 1HB  PHE B 213      10.348   9.794 -15.770  1.00  0.00           H  
ATOM   3450 2HB  PHE B 213       9.777   8.145 -15.957  1.00  0.00           H  
ATOM   3451  HD1 PHE B 213       8.984  11.505 -14.962  1.00  0.00           H  
ATOM   3452  HD2 PHE B 213       7.481   7.525 -15.235  1.00  0.00           H  
ATOM   3453  HE1 PHE B 213       6.736  12.343 -14.718  1.00  0.00           H  
ATOM   3454  HE2 PHE B 213       5.195   8.387 -14.965  1.00  0.00           H  
ATOM   3455  HZ  PHE B 213       4.798  10.806 -14.708  1.00  0.00           H  
ATOM   3456  N   GLN B 214      11.812   6.692 -14.561  1.00  0.00           N  
ATOM   3457  CA  GLN B 214      13.050   6.029 -14.933  1.00  0.00           C  
ATOM   3458  C   GLN B 214      12.820   4.860 -15.873  1.00  0.00           C  
ATOM   3459  O   GLN B 214      11.923   4.053 -15.665  1.00  0.00           O  
ATOM   3460  CB  GLN B 214      13.768   5.519 -13.679  1.00  0.00           C  
ATOM   3461  CG  GLN B 214      15.110   4.859 -13.946  1.00  0.00           C  
ATOM   3462  CD  GLN B 214      15.786   4.378 -12.682  1.00  0.00           C  
ATOM   3463  OE1 GLN B 214      15.121   3.984 -11.717  1.00  0.00           O  
ATOM   3464  NE2 GLN B 214      17.111   4.403 -12.672  1.00  0.00           N  
ATOM   3465  H   GLN B 214      10.952   6.163 -14.520  1.00  0.00           H  
ATOM   3466  HA  GLN B 214      13.689   6.750 -15.444  1.00  0.00           H  
ATOM   3467 1HB  GLN B 214      13.939   6.355 -12.997  1.00  0.00           H  
ATOM   3468 2HB  GLN B 214      13.136   4.802 -13.163  1.00  0.00           H  
ATOM   3469 1HG  GLN B 214      14.960   4.002 -14.585  1.00  0.00           H  
ATOM   3470 2HG  GLN B 214      15.766   5.577 -14.436  1.00  0.00           H  
ATOM   3471 1HE2 GLN B 214      17.612   4.097 -11.861  1.00  0.00           H  
ATOM   3472 2HE2 GLN B 214      17.612   4.731 -13.473  1.00  0.00           H  
ATOM   3473  N   ASN B 215      13.655   4.764 -16.901  1.00  0.00           N  
ATOM   3474  CA  ASN B 215      13.660   3.616 -17.801  1.00  0.00           C  
ATOM   3475  C   ASN B 215      14.701   2.568 -17.392  1.00  0.00           C  
ATOM   3476  O   ASN B 215      15.750   2.468 -18.026  1.00  0.00           O  
ATOM   3477  CB  ASN B 215      13.894   4.043 -19.233  1.00  0.00           C  
ATOM   3478  CG  ASN B 215      13.740   2.892 -20.171  1.00  0.00           C  
ATOM   3479  OD1 ASN B 215      13.164   1.856 -19.786  1.00  0.00           O  
ATOM   3480  ND2 ASN B 215      14.232   3.047 -21.378  1.00  0.00           N  
ATOM   3481  H   ASN B 215      14.335   5.499 -17.043  1.00  0.00           H  
ATOM   3482  HA  ASN B 215      12.683   3.132 -17.744  1.00  0.00           H  
ATOM   3483 1HB  ASN B 215      13.180   4.824 -19.507  1.00  0.00           H  
ATOM   3484 2HB  ASN B 215      14.897   4.457 -19.336  1.00  0.00           H  
ATOM   3485 1HD2 ASN B 215      14.155   2.320 -22.058  1.00  0.00           H  
ATOM   3486 2HD2 ASN B 215      14.683   3.906 -21.624  1.00  0.00           H  
ATOM   3487  N   HIS B 216      14.444   1.790 -16.338  1.00  0.00           N  
ATOM   3488  CA  HIS B 216      15.448   0.819 -15.891  1.00  0.00           C  
ATOM   3489  C   HIS B 216      15.106  -0.562 -16.448  1.00  0.00           C  
ATOM   3490  O   HIS B 216      15.651  -1.580 -16.022  1.00  0.00           O  
ATOM   3491  CB  HIS B 216      15.525   0.765 -14.362  1.00  0.00           C  
ATOM   3492  CG  HIS B 216      16.627  -0.107 -13.845  1.00  0.00           C  
ATOM   3493  ND1 HIS B 216      17.959   0.228 -13.967  1.00  0.00           N  
ATOM   3494  CD2 HIS B 216      16.595  -1.301 -13.208  1.00  0.00           C  
ATOM   3495  CE1 HIS B 216      18.700  -0.723 -13.424  1.00  0.00           C  
ATOM   3496  NE2 HIS B 216      17.896  -1.661 -12.957  1.00  0.00           N  
ATOM   3497  H   HIS B 216      13.548   1.843 -15.844  1.00  0.00           H  
ATOM   3498  HA  HIS B 216      16.432   1.097 -16.266  1.00  0.00           H  
ATOM   3499 1HB  HIS B 216      15.673   1.771 -13.969  1.00  0.00           H  
ATOM   3500 2HB  HIS B 216      14.581   0.393 -13.963  1.00  0.00           H  
ATOM   3501  HD2 HIS B 216      15.704  -1.870 -12.943  1.00  0.00           H  
ATOM   3502  HE1 HIS B 216      19.788  -0.731 -13.370  1.00  0.00           H  
ATOM   3503  HE2 HIS B 216      18.186  -2.508 -12.490  1.00  0.00           H  
ATOM   3504  N   LEU B 217      14.180  -0.571 -17.394  1.00  0.00           N  
ATOM   3505  CA  LEU B 217      13.706  -1.767 -18.053  1.00  0.00           C  
ATOM   3506  C   LEU B 217      14.271  -1.874 -19.470  1.00  0.00           C  
ATOM   3507  O   LEU B 217      14.769  -2.924 -19.867  1.00  0.00           O  
ATOM   3508  CB  LEU B 217      12.181  -1.750 -18.036  1.00  0.00           C  
ATOM   3509  CG  LEU B 217      11.473  -2.928 -18.627  1.00  0.00           C  
ATOM   3510  CD1 LEU B 217      11.760  -4.149 -17.828  1.00  0.00           C  
ATOM   3511  CD2 LEU B 217      10.001  -2.647 -18.619  1.00  0.00           C  
ATOM   3512  H   LEU B 217      13.786   0.317 -17.664  1.00  0.00           H  
ATOM   3513  HA  LEU B 217      14.047  -2.631 -17.483  1.00  0.00           H  
ATOM   3514 1HB  LEU B 217      11.886  -1.699 -17.004  1.00  0.00           H  
ATOM   3515 2HB  LEU B 217      11.826  -0.846 -18.541  1.00  0.00           H  
ATOM   3516  HG  LEU B 217      11.819  -3.095 -19.631  1.00  0.00           H  
ATOM   3517 1HD1 LEU B 217      11.238  -5.001 -18.264  1.00  0.00           H  
ATOM   3518 2HD1 LEU B 217      12.833  -4.342 -17.832  1.00  0.00           H  
ATOM   3519 3HD1 LEU B 217      11.421  -4.001 -16.802  1.00  0.00           H  
ATOM   3520 1HD2 LEU B 217       9.470  -3.492 -19.046  1.00  0.00           H  
ATOM   3521 2HD2 LEU B 217       9.665  -2.489 -17.607  1.00  0.00           H  
ATOM   3522 3HD2 LEU B 217       9.792  -1.747 -19.210  1.00  0.00           H  
ATOM   3523  N   GLY B 218      14.162  -0.800 -20.258  1.00  0.00           N  
ATOM   3524  CA  GLY B 218      14.702  -0.776 -21.616  1.00  0.00           C  
ATOM   3525  C   GLY B 218      13.794  -1.378 -22.685  1.00  0.00           C  
ATOM   3526  O   GLY B 218      14.100  -1.308 -23.871  1.00  0.00           O  
ATOM   3527  H   GLY B 218      13.730   0.053 -19.919  1.00  0.00           H  
ATOM   3528 1HA  GLY B 218      14.930   0.255 -21.881  1.00  0.00           H  
ATOM   3529 2HA  GLY B 218      15.654  -1.306 -21.621  1.00  0.00           H  
ATOM   3530  N   SER B 219      12.655  -1.932 -22.280  1.00  0.00           N  
ATOM   3531  CA  SER B 219      11.724  -2.556 -23.222  1.00  0.00           C  
ATOM   3532  C   SER B 219      10.751  -1.524 -23.769  1.00  0.00           C  
ATOM   3533  O   SER B 219       9.838  -1.845 -24.530  1.00  0.00           O  
ATOM   3534  OXT SER B 219      10.865  -0.370 -23.460  1.00  0.00           O  
ATOM   3535  CB  SER B 219      10.945  -3.682 -22.574  1.00  0.00           C  
ATOM   3536  OG  SER B 219      10.024  -3.196 -21.651  1.00  0.00           O  
ATOM   3537  H   SER B 219      12.451  -1.949 -21.292  1.00  0.00           H  
ATOM   3538  HA  SER B 219      12.295  -2.964 -24.058  1.00  0.00           H  
ATOM   3539 1HB  SER B 219      10.431  -4.262 -23.338  1.00  0.00           H  
ATOM   3540 2HB  SER B 219      11.644  -4.350 -22.070  1.00  0.00           H  
ATOM   3541  HG  SER B 219      10.524  -2.959 -20.866  1.00  0.00           H  
TER                                                                             
REMARK PDBinfo-LABEL:    1 BOINC nside_mot_359448c81ec7171dd466f2d64631b9c5_0001_1_000000012_0001_35_44_H_._ems_3hM_1581_0001_0003_0001__native

score -637.769
silent_score -637.769
time -1331.98
                             
