# Supplementary material for: Design of protein-binding proteins from the target structure alone
Source: Nature. 2022 Mar 24;605(7910):551–60. doi: 10.1038/s41586-022-04654-9 (PMC9117152; doi:10.1038/s41586-022-04654-9)
Supplement: Supplementary file 3 — Supplementary Code Design scripts and main pdb files. This compressed file is the main supplement and contains the following files: => cao_2021_protocol/ => design_models_final_combo_optimized/ => design_models_sequence/ => design_models_ssm_natives/ => ngs_analysis_scripts/ [file 41586_2022_4654_MOESM3_ESM.gz › supplemental_files/design_models_ssm_natives/EGFR_ssm/nside_pol_15b3b5b7b23e1cb32ac7084deff429be_0001_1_000000003_0001.pdb]

SSBOND     CYS B   67    CYS B   94                                       2.05  
ATOM      1  N   ASP A   1      10.783   2.209   4.537  1.00  0.00           N  
ATOM      2  CA  ASP A   1      10.296   2.360   5.903  1.00  0.00           C  
ATOM      3  C   ASP A   1       9.048   3.235   6.023  1.00  0.00           C  
ATOM      4  O   ASP A   1       8.239   3.031   6.927  1.00  0.00           O  
ATOM      5  CB  ASP A   1      11.384   2.960   6.788  1.00  0.00           C  
ATOM      6  CG  ASP A   1      12.607   2.089   6.914  1.00  0.00           C  
ATOM      7  OD1 ASP A   1      12.507   1.014   7.435  1.00  0.00           O  
ATOM      8  OD2 ASP A   1      13.638   2.498   6.427  1.00  0.00           O  
ATOM      9 1H   ASP A   1      11.417   1.422   4.510  1.00  0.00           H  
ATOM     10 2H   ASP A   1      10.012   2.043   3.909  1.00  0.00           H  
ATOM     11 3H   ASP A   1      11.286   3.039   4.260  1.00  0.00           H  
ATOM     12  HA  ASP A   1      10.047   1.370   6.274  1.00  0.00           H  
ATOM     13 1HB  ASP A   1      11.677   3.941   6.405  1.00  0.00           H  
ATOM     14 2HB  ASP A   1      10.981   3.109   7.783  1.00  0.00           H  
ATOM     15  N   ARG A   2       8.867   4.198   5.112  1.00  0.00           N  
ATOM     16  CA  ARG A   2       7.756   5.156   5.224  1.00  0.00           C  
ATOM     17  C   ARG A   2       6.356   4.558   5.062  1.00  0.00           C  
ATOM     18  O   ARG A   2       5.389   5.053   5.653  1.00  0.00           O  
ATOM     19  CB  ARG A   2       7.917   6.268   4.197  1.00  0.00           C  
ATOM     20  CG  ARG A   2       6.855   7.399   4.245  1.00  0.00           C  
ATOM     21  CD  ARG A   2       6.857   8.138   5.564  1.00  0.00           C  
ATOM     22  NE  ARG A   2       8.163   8.753   5.850  1.00  0.00           N  
ATOM     23  CZ  ARG A   2       8.584   9.963   5.416  1.00  0.00           C  
ATOM     24  NH1 ARG A   2       7.811  10.732   4.661  1.00  0.00           N  
ATOM     25  NH2 ARG A   2       9.791  10.370   5.760  1.00  0.00           N  
ATOM     26  H   ARG A   2       9.528   4.336   4.362  1.00  0.00           H  
ATOM     27  HA  ARG A   2       7.832   5.602   6.215  1.00  0.00           H  
ATOM     28 1HB  ARG A   2       8.897   6.728   4.319  1.00  0.00           H  
ATOM     29 2HB  ARG A   2       7.879   5.841   3.195  1.00  0.00           H  
ATOM     30 1HG  ARG A   2       7.080   8.117   3.461  1.00  0.00           H  
ATOM     31 2HG  ARG A   2       5.857   6.994   4.074  1.00  0.00           H  
ATOM     32 1HD  ARG A   2       6.106   8.921   5.533  1.00  0.00           H  
ATOM     33 2HD  ARG A   2       6.609   7.465   6.380  1.00  0.00           H  
ATOM     34  HE  ARG A   2       8.833   8.205   6.442  1.00  0.00           H  
ATOM     35 1HH1 ARG A   2       6.886  10.423   4.393  1.00  0.00           H  
ATOM     36 2HH1 ARG A   2       8.144  11.633   4.347  1.00  0.00           H  
ATOM     37 1HH2 ARG A   2      10.369   9.763   6.345  1.00  0.00           H  
ATOM     38 2HH2 ARG A   2      10.137  11.265   5.457  1.00  0.00           H  
ATOM     39  N   HIS A   3       6.216   3.519   4.240  1.00  0.00           N  
ATOM     40  CA  HIS A   3       4.893   2.949   4.008  1.00  0.00           C  
ATOM     41  C   HIS A   3       4.413   2.280   5.276  1.00  0.00           C  
ATOM     42  O   HIS A   3       3.237   2.365   5.652  1.00  0.00           O  
ATOM     43  CB  HIS A   3       4.971   1.926   2.884  1.00  0.00           C  
ATOM     44  CG  HIS A   3       5.273   2.552   1.586  1.00  0.00           C  
ATOM     45  ND1 HIS A   3       4.353   3.283   0.874  1.00  0.00           N  
ATOM     46  CD2 HIS A   3       6.414   2.596   0.881  1.00  0.00           C  
ATOM     47  CE1 HIS A   3       4.911   3.751  -0.208  1.00  0.00           C  
ATOM     48  NE2 HIS A   3       6.170   3.354  -0.223  1.00  0.00           N  
ATOM     49  H   HIS A   3       7.017   3.148   3.756  1.00  0.00           H  
ATOM     50  HA  HIS A   3       4.190   3.729   3.746  1.00  0.00           H  
ATOM     51 1HB  HIS A   3       5.745   1.193   3.107  1.00  0.00           H  
ATOM     52 2HB  HIS A   3       4.030   1.399   2.820  1.00  0.00           H  
ATOM     53  HD1 HIS A   3       3.405   3.462   1.128  1.00  0.00           H  
ATOM     54  HD2 HIS A   3       7.407   2.178   1.048  1.00  0.00           H  
ATOM     55  HE1 HIS A   3       4.338   4.362  -0.907  1.00  0.00           H  
ATOM     56  N   VAL A   4       5.357   1.642   5.946  1.00  0.00           N  
ATOM     57  CA  VAL A   4       5.099   0.984   7.192  1.00  0.00           C  
ATOM     58  C   VAL A   4       4.897   2.029   8.277  1.00  0.00           C  
ATOM     59  O   VAL A   4       3.935   1.954   9.031  1.00  0.00           O  
ATOM     60  CB  VAL A   4       6.221  -0.011   7.498  1.00  0.00           C  
ATOM     61  CG1 VAL A   4       6.069  -0.548   8.857  1.00  0.00           C  
ATOM     62  CG2 VAL A   4       6.103  -1.141   6.506  1.00  0.00           C  
ATOM     63  H   VAL A   4       6.280   1.619   5.547  1.00  0.00           H  
ATOM     64  HA  VAL A   4       4.178   0.412   7.092  1.00  0.00           H  
ATOM     65  HB  VAL A   4       7.193   0.476   7.415  1.00  0.00           H  
ATOM     66 1HG1 VAL A   4       6.840  -1.276   9.065  1.00  0.00           H  
ATOM     67 2HG1 VAL A   4       6.144   0.253   9.556  1.00  0.00           H  
ATOM     68 3HG1 VAL A   4       5.106  -1.005   8.933  1.00  0.00           H  
ATOM     69 1HG2 VAL A   4       6.850  -1.884   6.680  1.00  0.00           H  
ATOM     70 2HG2 VAL A   4       5.125  -1.595   6.623  1.00  0.00           H  
ATOM     71 3HG2 VAL A   4       6.207  -0.761   5.490  1.00  0.00           H  
ATOM     72  N   ALA A   5       5.740   3.055   8.342  1.00  0.00           N  
ATOM     73  CA  ALA A   5       5.567   4.049   9.387  1.00  0.00           C  
ATOM     74  C   ALA A   5       4.180   4.686   9.318  1.00  0.00           C  
ATOM     75  O   ALA A   5       3.528   4.866  10.349  1.00  0.00           O  
ATOM     76  CB  ALA A   5       6.640   5.114   9.274  1.00  0.00           C  
ATOM     77  H   ALA A   5       6.538   3.119   7.705  1.00  0.00           H  
ATOM     78  HA  ALA A   5       5.657   3.547  10.351  1.00  0.00           H  
ATOM     79 1HB  ALA A   5       6.527   5.856  10.055  1.00  0.00           H  
ATOM     80 2HB  ALA A   5       7.625   4.663   9.348  1.00  0.00           H  
ATOM     81 3HB  ALA A   5       6.551   5.610   8.313  1.00  0.00           H  
ATOM     82  N   ASP A   6       3.665   4.934   8.105  1.00  0.00           N  
ATOM     83  CA  ASP A   6       2.342   5.533   7.997  1.00  0.00           C  
ATOM     84  C   ASP A   6       1.257   4.540   8.442  1.00  0.00           C  
ATOM     85  O   ASP A   6       0.328   4.920   9.173  1.00  0.00           O  
ATOM     86  CB  ASP A   6       2.089   5.976   6.561  1.00  0.00           C  
ATOM     87  CG  ASP A   6       0.851   6.865   6.422  1.00  0.00           C  
ATOM     88  OD1 ASP A   6       0.928   8.003   6.892  1.00  0.00           O  
ATOM     89  OD2 ASP A   6      -0.182   6.420   5.908  1.00  0.00           O  
ATOM     90  H   ASP A   6       4.223   4.787   7.259  1.00  0.00           H  
ATOM     91  HA  ASP A   6       2.304   6.405   8.647  1.00  0.00           H  
ATOM     92 1HB  ASP A   6       2.964   6.520   6.195  1.00  0.00           H  
ATOM     93 2HB  ASP A   6       1.989   5.094   5.943  1.00  0.00           H  
ATOM     94  N   LEU A   7       1.396   3.257   8.050  1.00  0.00           N  
ATOM     95  CA  LEU A   7       0.442   2.217   8.434  1.00  0.00           C  
ATOM     96  C   LEU A   7       0.377   2.093   9.947  1.00  0.00           C  
ATOM     97  O   LEU A   7      -0.710   2.077  10.542  1.00  0.00           O  
ATOM     98  CB  LEU A   7       0.859   0.865   7.786  1.00  0.00           C  
ATOM     99  CG  LEU A   7      -0.039  -0.425   8.047  1.00  0.00           C  
ATOM    100  CD1 LEU A   7       0.028  -1.368   6.817  1.00  0.00           C  
ATOM    101  CD2 LEU A   7       0.501  -1.196   9.266  1.00  0.00           C  
ATOM    102  H   LEU A   7       2.157   3.001   7.411  1.00  0.00           H  
ATOM    103  HA  LEU A   7      -0.537   2.499   8.063  1.00  0.00           H  
ATOM    104 1HB  LEU A   7       0.905   1.018   6.704  1.00  0.00           H  
ATOM    105 2HB  LEU A   7       1.866   0.631   8.125  1.00  0.00           H  
ATOM    106  HG  LEU A   7      -1.066  -0.130   8.224  1.00  0.00           H  
ATOM    107 1HD1 LEU A   7      -0.578  -2.252   6.998  1.00  0.00           H  
ATOM    108 2HD1 LEU A   7      -0.342  -0.852   5.928  1.00  0.00           H  
ATOM    109 3HD1 LEU A   7       1.063  -1.670   6.645  1.00  0.00           H  
ATOM    110 1HD2 LEU A   7      -0.103  -2.087   9.440  1.00  0.00           H  
ATOM    111 2HD2 LEU A   7       1.522  -1.485   9.073  1.00  0.00           H  
ATOM    112 3HD2 LEU A   7       0.478  -0.585  10.142  1.00  0.00           H  
ATOM    113  N   ILE A   8       1.545   2.066  10.576  1.00  0.00           N  
ATOM    114  CA  ILE A   8       1.619   1.891  12.001  1.00  0.00           C  
ATOM    115  C   ILE A   8       1.014   3.048  12.745  1.00  0.00           C  
ATOM    116  O   ILE A   8       0.217   2.840  13.660  1.00  0.00           O  
ATOM    117  CB  ILE A   8       3.074   1.801  12.461  1.00  0.00           C  
ATOM    118  CG1 ILE A   8       3.715   0.554  11.945  1.00  0.00           C  
ATOM    119  CG2 ILE A   8       3.126   1.864  13.975  1.00  0.00           C  
ATOM    120  CD1 ILE A   8       5.200   0.546  12.119  1.00  0.00           C  
ATOM    121  H   ILE A   8       2.402   2.119  10.021  1.00  0.00           H  
ATOM    122  HA  ILE A   8       1.082   0.986  12.267  1.00  0.00           H  
ATOM    123  HB  ILE A   8       3.631   2.632  12.039  1.00  0.00           H  
ATOM    124 1HG1 ILE A   8       3.297  -0.271  12.425  1.00  0.00           H  
ATOM    125 2HG1 ILE A   8       3.498   0.460  10.890  1.00  0.00           H  
ATOM    126 1HG2 ILE A   8       4.138   1.827  14.305  1.00  0.00           H  
ATOM    127 2HG2 ILE A   8       2.710   2.778  14.333  1.00  0.00           H  
ATOM    128 3HG2 ILE A   8       2.567   1.033  14.390  1.00  0.00           H  
ATOM    129 1HD1 ILE A   8       5.597  -0.366  11.718  1.00  0.00           H  
ATOM    130 2HD1 ILE A   8       5.595   1.386  11.581  1.00  0.00           H  
ATOM    131 3HD1 ILE A   8       5.489   0.615  13.154  1.00  0.00           H  
ATOM    132  N   GLN A   9       1.368   4.273  12.372  1.00  0.00           N  
ATOM    133  CA  GLN A   9       0.869   5.395  13.135  1.00  0.00           C  
ATOM    134  C   GLN A   9      -0.636   5.520  13.016  1.00  0.00           C  
ATOM    135  O   GLN A   9      -1.316   5.788  14.008  1.00  0.00           O  
ATOM    136  CB  GLN A   9       1.551   6.675  12.674  1.00  0.00           C  
ATOM    137  CG  GLN A   9       1.241   7.912  13.506  1.00  0.00           C  
ATOM    138  CD  GLN A   9       1.696   7.795  14.961  1.00  0.00           C  
ATOM    139  OE1 GLN A   9       2.670   7.106  15.293  1.00  0.00           O  
ATOM    140  NE2 GLN A   9       0.996   8.499  15.835  1.00  0.00           N  
ATOM    141  H   GLN A   9       2.029   4.406  11.598  1.00  0.00           H  
ATOM    142  HA  GLN A   9       1.114   5.228  14.181  1.00  0.00           H  
ATOM    143 1HB  GLN A   9       2.616   6.522  12.648  1.00  0.00           H  
ATOM    144 2HB  GLN A   9       1.243   6.883  11.648  1.00  0.00           H  
ATOM    145 1HG  GLN A   9       1.749   8.765  13.063  1.00  0.00           H  
ATOM    146 2HG  GLN A   9       0.162   8.086  13.507  1.00  0.00           H  
ATOM    147 1HE2 GLN A   9       1.235   8.491  16.802  1.00  0.00           H  
ATOM    148 2HE2 GLN A   9       0.190   9.061  15.514  1.00  0.00           H  
ATOM    149  N   HIS A  10      -1.181   5.240  11.834  1.00  0.00           N  
ATOM    150  CA  HIS A  10      -2.616   5.344  11.637  1.00  0.00           C  
ATOM    151  C   HIS A  10      -3.345   4.423  12.602  1.00  0.00           C  
ATOM    152  O   HIS A  10      -4.334   4.812  13.233  1.00  0.00           O  
ATOM    153  CB  HIS A  10      -2.980   4.932  10.214  1.00  0.00           C  
ATOM    154  CG  HIS A  10      -4.437   5.037   9.873  1.00  0.00           C  
ATOM    155  ND1 HIS A  10      -5.037   6.226   9.513  1.00  0.00           N  
ATOM    156  CD2 HIS A  10      -5.414   4.104   9.861  1.00  0.00           C  
ATOM    157  CE1 HIS A  10      -6.320   6.006   9.267  1.00  0.00           C  
ATOM    158  NE2 HIS A  10      -6.572   4.730   9.477  1.00  0.00           N  
ATOM    159  H   HIS A  10      -0.593   5.009  11.024  1.00  0.00           H  
ATOM    160  HA  HIS A  10      -2.942   6.368  11.815  1.00  0.00           H  
ATOM    161 1HB  HIS A  10      -2.412   5.534   9.502  1.00  0.00           H  
ATOM    162 2HB  HIS A  10      -2.673   3.899  10.070  1.00  0.00           H  
ATOM    163  HD2 HIS A  10      -5.296   3.056  10.111  1.00  0.00           H  
ATOM    164  HE1 HIS A  10      -7.046   6.751   8.960  1.00  0.00           H  
ATOM    165  HE2 HIS A  10      -7.475   4.281   9.373  1.00  0.00           H  
ATOM    166  N   LEU A  11      -2.877   3.177  12.679  1.00  0.00           N  
ATOM    167  CA  LEU A  11      -3.482   2.172  13.527  1.00  0.00           C  
ATOM    168  C   LEU A  11      -3.227   2.393  15.031  1.00  0.00           C  
ATOM    169  O   LEU A  11      -4.150   2.254  15.847  1.00  0.00           O  
ATOM    170  CB  LEU A  11      -2.935   0.830  13.066  1.00  0.00           C  
ATOM    171  CG  LEU A  11      -3.356   0.383  11.645  1.00  0.00           C  
ATOM    172  CD1 LEU A  11      -2.546  -0.789  11.264  1.00  0.00           C  
ATOM    173  CD2 LEU A  11      -4.838   0.005  11.588  1.00  0.00           C  
ATOM    174  H   LEU A  11      -2.080   2.912  12.086  1.00  0.00           H  
ATOM    175  HA  LEU A  11      -4.554   2.206  13.371  1.00  0.00           H  
ATOM    176 1HB  LEU A  11      -1.843   0.901  13.076  1.00  0.00           H  
ATOM    177 2HB  LEU A  11      -3.233   0.075  13.748  1.00  0.00           H  
ATOM    178  HG  LEU A  11      -3.149   1.192  10.940  1.00  0.00           H  
ATOM    179 1HD1 LEU A  11      -2.810  -1.080  10.262  1.00  0.00           H  
ATOM    180 2HD1 LEU A  11      -1.503  -0.519  11.298  1.00  0.00           H  
ATOM    181 3HD1 LEU A  11      -2.740  -1.612  11.943  1.00  0.00           H  
ATOM    182 1HD2 LEU A  11      -5.090  -0.317  10.583  1.00  0.00           H  
ATOM    183 2HD2 LEU A  11      -5.028  -0.813  12.270  1.00  0.00           H  
ATOM    184 3HD2 LEU A  11      -5.458   0.853  11.851  1.00  0.00           H  
ATOM    185  N   LEU A  12      -2.034   2.865  15.417  1.00  0.00           N  
ATOM    186  CA  LEU A  12      -1.775   3.077  16.845  1.00  0.00           C  
ATOM    187  C   LEU A  12      -2.721   4.131  17.409  1.00  0.00           C  
ATOM    188  O   LEU A  12      -3.245   3.983  18.518  1.00  0.00           O  
ATOM    189  CB  LEU A  12      -0.334   3.545  17.098  1.00  0.00           C  
ATOM    190  CG  LEU A  12       0.829   2.539  16.887  1.00  0.00           C  
ATOM    191  CD1 LEU A  12       2.108   3.308  16.986  1.00  0.00           C  
ATOM    192  CD2 LEU A  12       0.812   1.439  17.961  1.00  0.00           C  
ATOM    193  H   LEU A  12      -1.284   3.002  14.733  1.00  0.00           H  
ATOM    194  HA  LEU A  12      -1.954   2.141  17.369  1.00  0.00           H  
ATOM    195 1HB  LEU A  12      -0.146   4.386  16.424  1.00  0.00           H  
ATOM    196 2HB  LEU A  12      -0.271   3.913  18.116  1.00  0.00           H  
ATOM    197  HG  LEU A  12       0.757   2.090  15.912  1.00  0.00           H  
ATOM    198 1HD1 LEU A  12       2.958   2.641  16.850  1.00  0.00           H  
ATOM    199 2HD1 LEU A  12       2.137   4.094  16.231  1.00  0.00           H  
ATOM    200 3HD1 LEU A  12       2.142   3.746  17.956  1.00  0.00           H  
ATOM    201 1HD2 LEU A  12       1.649   0.763  17.798  1.00  0.00           H  
ATOM    202 2HD2 LEU A  12       0.898   1.890  18.953  1.00  0.00           H  
ATOM    203 3HD2 LEU A  12      -0.114   0.875  17.909  1.00  0.00           H  
ATOM    204  N   GLU A  13      -3.022   5.147  16.604  1.00  0.00           N  
ATOM    205  CA  GLU A  13      -3.902   6.250  16.983  1.00  0.00           C  
ATOM    206  C   GLU A  13      -5.351   5.819  17.208  1.00  0.00           C  
ATOM    207  O   GLU A  13      -6.144   6.581  17.764  1.00  0.00           O  
ATOM    208  CB  GLU A  13      -3.849   7.370  15.941  1.00  0.00           C  
ATOM    209  CG  GLU A  13      -2.534   8.128  15.912  1.00  0.00           C  
ATOM    210  CD  GLU A  13      -2.456   9.177  14.831  1.00  0.00           C  
ATOM    211  OE1 GLU A  13      -3.387   9.315  14.069  1.00  0.00           O  
ATOM    212  OE2 GLU A  13      -1.436   9.832  14.764  1.00  0.00           O  
ATOM    213  H   GLU A  13      -2.538   5.204  15.699  1.00  0.00           H  
ATOM    214  HA  GLU A  13      -3.533   6.660  17.922  1.00  0.00           H  
ATOM    215 1HB  GLU A  13      -4.000   6.939  14.948  1.00  0.00           H  
ATOM    216 2HB  GLU A  13      -4.654   8.080  16.118  1.00  0.00           H  
ATOM    217 1HG  GLU A  13      -2.404   8.616  16.875  1.00  0.00           H  
ATOM    218 2HG  GLU A  13      -1.722   7.423  15.795  1.00  0.00           H  
ATOM    219  N   ARG A  14      -5.722   4.625  16.734  1.00  0.00           N  
ATOM    220  CA  ARG A  14      -7.075   4.122  16.882  1.00  0.00           C  
ATOM    221  C   ARG A  14      -7.142   3.048  17.967  1.00  0.00           C  
ATOM    222  O   ARG A  14      -8.191   2.433  18.169  1.00  0.00           O  
ATOM    223  CB  ARG A  14      -7.613   3.553  15.569  1.00  0.00           C  
ATOM    224  CG  ARG A  14      -8.264   4.584  14.640  1.00  0.00           C  
ATOM    225  CD  ARG A  14      -7.267   5.348  13.864  1.00  0.00           C  
ATOM    226  NE  ARG A  14      -7.873   6.394  13.076  1.00  0.00           N  
ATOM    227  CZ  ARG A  14      -7.180   7.325  12.396  1.00  0.00           C  
ATOM    228  NH1 ARG A  14      -5.863   7.291  12.394  1.00  0.00           N  
ATOM    229  NH2 ARG A  14      -7.826   8.275  11.726  1.00  0.00           N  
ATOM    230  H   ARG A  14      -5.033   4.006  16.304  1.00  0.00           H  
ATOM    231  HA  ARG A  14      -7.719   4.948  17.181  1.00  0.00           H  
ATOM    232 1HB  ARG A  14      -6.786   3.096  15.018  1.00  0.00           H  
ATOM    233 2HB  ARG A  14      -8.343   2.772  15.772  1.00  0.00           H  
ATOM    234 1HG  ARG A  14      -8.922   4.076  13.938  1.00  0.00           H  
ATOM    235 2HG  ARG A  14      -8.841   5.291  15.234  1.00  0.00           H  
ATOM    236 1HD  ARG A  14      -6.538   5.804  14.515  1.00  0.00           H  
ATOM    237 2HD  ARG A  14      -6.773   4.661  13.181  1.00  0.00           H  
ATOM    238  HE  ARG A  14      -8.880   6.445  13.059  1.00  0.00           H  
ATOM    239 1HH1 ARG A  14      -5.356   6.530  12.877  1.00  0.00           H  
ATOM    240 2HH1 ARG A  14      -5.329   7.984  11.889  1.00  0.00           H  
ATOM    241 1HH2 ARG A  14      -8.835   8.298  11.725  1.00  0.00           H  
ATOM    242 2HH2 ARG A  14      -7.305   8.973  11.213  1.00  0.00           H  
ATOM    243  N   GLY A  15      -6.020   2.809  18.661  1.00  0.00           N  
ATOM    244  CA  GLY A  15      -5.976   1.799  19.705  1.00  0.00           C  
ATOM    245  C   GLY A  15      -5.831   0.374  19.180  1.00  0.00           C  
ATOM    246  O   GLY A  15      -6.249  -0.574  19.848  1.00  0.00           O  
ATOM    247  H   GLY A  15      -5.168   3.346  18.479  1.00  0.00           H  
ATOM    248 1HA  GLY A  15      -5.137   2.023  20.364  1.00  0.00           H  
ATOM    249 2HA  GLY A  15      -6.877   1.872  20.311  1.00  0.00           H  
ATOM    250  N   VAL A  16      -5.276   0.211  17.982  1.00  0.00           N  
ATOM    251  CA  VAL A  16      -5.110  -1.103  17.397  1.00  0.00           C  
ATOM    252  C   VAL A  16      -3.951  -1.823  18.099  1.00  0.00           C  
ATOM    253  O   VAL A  16      -2.896  -1.219  18.279  1.00  0.00           O  
ATOM    254  CB  VAL A  16      -4.829  -0.947  15.907  1.00  0.00           C  
ATOM    255  CG1 VAL A  16      -4.552  -2.289  15.246  1.00  0.00           C  
ATOM    256  CG2 VAL A  16      -6.028  -0.254  15.271  1.00  0.00           C  
ATOM    257  H   VAL A  16      -4.924   1.011  17.445  1.00  0.00           H  
ATOM    258  HA  VAL A  16      -6.050  -1.630  17.498  1.00  0.00           H  
ATOM    259  HB  VAL A  16      -3.950  -0.344  15.793  1.00  0.00           H  
ATOM    260 1HG1 VAL A  16      -4.339  -2.148  14.192  1.00  0.00           H  
ATOM    261 2HG1 VAL A  16      -3.706  -2.761  15.717  1.00  0.00           H  
ATOM    262 3HG1 VAL A  16      -5.424  -2.936  15.349  1.00  0.00           H  
ATOM    263 1HG2 VAL A  16      -5.856  -0.097  14.232  1.00  0.00           H  
ATOM    264 2HG2 VAL A  16      -6.913  -0.874  15.402  1.00  0.00           H  
ATOM    265 3HG2 VAL A  16      -6.195   0.708  15.745  1.00  0.00           H  
ATOM    266  N   PRO A  17      -4.119  -3.067  18.583  1.00  0.00           N  
ATOM    267  CA  PRO A  17      -3.084  -3.825  19.256  1.00  0.00           C  
ATOM    268  C   PRO A  17      -1.861  -3.932  18.356  1.00  0.00           C  
ATOM    269  O   PRO A  17      -2.016  -4.103  17.142  1.00  0.00           O  
ATOM    270  CB  PRO A  17      -3.748  -5.198  19.446  1.00  0.00           C  
ATOM    271  CG  PRO A  17      -5.227  -4.903  19.489  1.00  0.00           C  
ATOM    272  CD  PRO A  17      -5.431  -3.748  18.529  1.00  0.00           C  
ATOM    273  HA  PRO A  17      -2.873  -3.330  20.211  1.00  0.00           H  
ATOM    274 1HB  PRO A  17      -3.477  -5.869  18.618  1.00  0.00           H  
ATOM    275 2HB  PRO A  17      -3.377  -5.679  20.368  1.00  0.00           H  
ATOM    276 1HG  PRO A  17      -5.797  -5.800  19.178  1.00  0.00           H  
ATOM    277 2HG  PRO A  17      -5.540  -4.666  20.514  1.00  0.00           H  
ATOM    278 1HD  PRO A  17      -5.658  -4.102  17.514  1.00  0.00           H  
ATOM    279 2HD  PRO A  17      -6.230  -3.127  18.959  1.00  0.00           H  
ATOM    280  N   PRO A  18      -0.642  -3.944  18.921  1.00  0.00           N  
ATOM    281  CA  PRO A  18       0.593  -4.032  18.185  1.00  0.00           C  
ATOM    282  C   PRO A  18       0.687  -5.329  17.402  1.00  0.00           C  
ATOM    283  O   PRO A  18       1.324  -5.366  16.349  1.00  0.00           O  
ATOM    284  CB  PRO A  18       1.646  -3.965  19.295  1.00  0.00           C  
ATOM    285  CG  PRO A  18       0.939  -4.412  20.547  1.00  0.00           C  
ATOM    286  CD  PRO A  18      -0.482  -3.919  20.387  1.00  0.00           C  
ATOM    287  HA  PRO A  18       0.657  -3.169  17.516  1.00  0.00           H  
ATOM    288 1HB  PRO A  18       2.494  -4.592  19.037  1.00  0.00           H  
ATOM    289 2HB  PRO A  18       2.012  -2.952  19.395  1.00  0.00           H  
ATOM    290 1HG  PRO A  18       0.990  -5.511  20.646  1.00  0.00           H  
ATOM    291 2HG  PRO A  18       1.438  -4.002  21.436  1.00  0.00           H  
ATOM    292 1HD  PRO A  18      -1.152  -4.641  20.881  1.00  0.00           H  
ATOM    293 2HD  PRO A  18      -0.592  -2.889  20.781  1.00  0.00           H  
ATOM    294  N   GLU A  19      -0.023  -6.370  17.847  1.00  0.00           N  
ATOM    295  CA  GLU A  19       0.004  -7.623  17.133  1.00  0.00           C  
ATOM    296  C   GLU A  19      -0.681  -7.497  15.788  1.00  0.00           C  
ATOM    297  O   GLU A  19      -0.242  -8.107  14.815  1.00  0.00           O  
ATOM    298  CB  GLU A  19      -0.686  -8.716  17.946  1.00  0.00           C  
ATOM    299  CG  GLU A  19       0.013  -9.084  19.254  1.00  0.00           C  
ATOM    300  CD  GLU A  19      -0.313  -8.143  20.382  1.00  0.00           C  
ATOM    301  OE1 GLU A  19      -1.078  -7.222  20.165  1.00  0.00           O  
ATOM    302  OE2 GLU A  19       0.205  -8.329  21.453  1.00  0.00           O  
ATOM    303  H   GLU A  19      -0.537  -6.355  18.735  1.00  0.00           H  
ATOM    304  HA  GLU A  19       1.043  -7.905  16.967  1.00  0.00           H  
ATOM    305 1HB  GLU A  19      -1.703  -8.401  18.181  1.00  0.00           H  
ATOM    306 2HB  GLU A  19      -0.760  -9.621  17.342  1.00  0.00           H  
ATOM    307 1HG  GLU A  19      -0.279 -10.094  19.539  1.00  0.00           H  
ATOM    308 2HG  GLU A  19       1.089  -9.079  19.086  1.00  0.00           H  
ATOM    309  N   GLU A  20      -1.774  -6.729  15.735  1.00  0.00           N  
ATOM    310  CA  GLU A  20      -2.549  -6.601  14.514  1.00  0.00           C  
ATOM    311  C   GLU A  20      -1.792  -5.726  13.538  1.00  0.00           C  
ATOM    312  O   GLU A  20      -1.798  -5.967  12.325  1.00  0.00           O  
ATOM    313  CB  GLU A  20      -3.934  -6.023  14.816  1.00  0.00           C  
ATOM    314  CG  GLU A  20      -4.833  -6.953  15.634  1.00  0.00           C  
ATOM    315  CD  GLU A  20      -6.208  -6.389  15.899  1.00  0.00           C  
ATOM    316  OE1 GLU A  20      -6.495  -5.317  15.423  1.00  0.00           O  
ATOM    317  OE2 GLU A  20      -6.965  -7.027  16.589  1.00  0.00           O  
ATOM    318  H   GLU A  20      -2.049  -6.186  16.551  1.00  0.00           H  
ATOM    319  HA  GLU A  20      -2.673  -7.591  14.070  1.00  0.00           H  
ATOM    320 1HB  GLU A  20      -3.817  -5.108  15.386  1.00  0.00           H  
ATOM    321 2HB  GLU A  20      -4.442  -5.774  13.886  1.00  0.00           H  
ATOM    322 1HG  GLU A  20      -4.933  -7.898  15.100  1.00  0.00           H  
ATOM    323 2HG  GLU A  20      -4.342  -7.159  16.585  1.00  0.00           H  
ATOM    324  N   ILE A  21      -1.079  -4.742  14.082  1.00  0.00           N  
ATOM    325  CA  ILE A  21      -0.324  -3.847  13.228  1.00  0.00           C  
ATOM    326  C   ILE A  21       0.791  -4.660  12.572  1.00  0.00           C  
ATOM    327  O   ILE A  21       1.003  -4.575  11.355  1.00  0.00           O  
ATOM    328  CB  ILE A  21       0.243  -2.671  14.027  1.00  0.00           C  
ATOM    329  CG1 ILE A  21      -0.914  -1.835  14.534  1.00  0.00           C  
ATOM    330  CG2 ILE A  21       1.117  -1.840  13.127  1.00  0.00           C  
ATOM    331  CD1 ILE A  21      -0.591  -0.785  15.551  1.00  0.00           C  
ATOM    332  H   ILE A  21      -1.143  -4.598  15.098  1.00  0.00           H  
ATOM    333  HA  ILE A  21      -0.979  -3.462  12.450  1.00  0.00           H  
ATOM    334  HB  ILE A  21       0.805  -3.037  14.880  1.00  0.00           H  
ATOM    335 1HG1 ILE A  21      -1.363  -1.369  13.708  1.00  0.00           H  
ATOM    336 2HG1 ILE A  21      -1.625  -2.501  14.983  1.00  0.00           H  
ATOM    337 1HG2 ILE A  21       1.492  -1.007  13.674  1.00  0.00           H  
ATOM    338 2HG2 ILE A  21       1.947  -2.428  12.758  1.00  0.00           H  
ATOM    339 3HG2 ILE A  21       0.531  -1.488  12.291  1.00  0.00           H  
ATOM    340 1HD1 ILE A  21      -1.508  -0.275  15.842  1.00  0.00           H  
ATOM    341 2HD1 ILE A  21      -0.157  -1.248  16.431  1.00  0.00           H  
ATOM    342 3HD1 ILE A  21       0.098  -0.059  15.146  1.00  0.00           H  
ATOM    343  N   LEU A  22       1.494  -5.465  13.374  1.00  0.00           N  
ATOM    344  CA  LEU A  22       2.560  -6.283  12.835  1.00  0.00           C  
ATOM    345  C   LEU A  22       2.023  -7.330  11.867  1.00  0.00           C  
ATOM    346  O   LEU A  22       2.634  -7.543  10.821  1.00  0.00           O  
ATOM    347  CB  LEU A  22       3.363  -6.921  13.974  1.00  0.00           C  
ATOM    348  CG  LEU A  22       4.240  -5.926  14.830  1.00  0.00           C  
ATOM    349  CD1 LEU A  22       4.775  -6.641  16.051  1.00  0.00           C  
ATOM    350  CD2 LEU A  22       5.421  -5.385  13.989  1.00  0.00           C  
ATOM    351  H   LEU A  22       1.304  -5.487  14.381  1.00  0.00           H  
ATOM    352  HA  LEU A  22       3.217  -5.643  12.268  1.00  0.00           H  
ATOM    353 1HB  LEU A  22       2.658  -7.411  14.650  1.00  0.00           H  
ATOM    354 2HB  LEU A  22       4.021  -7.686  13.551  1.00  0.00           H  
ATOM    355  HG  LEU A  22       3.620  -5.096  15.167  1.00  0.00           H  
ATOM    356 1HD1 LEU A  22       5.371  -5.942  16.638  1.00  0.00           H  
ATOM    357 2HD1 LEU A  22       3.939  -7.005  16.652  1.00  0.00           H  
ATOM    358 3HD1 LEU A  22       5.398  -7.480  15.743  1.00  0.00           H  
ATOM    359 1HD2 LEU A  22       6.010  -4.703  14.607  1.00  0.00           H  
ATOM    360 2HD2 LEU A  22       6.050  -6.213  13.660  1.00  0.00           H  
ATOM    361 3HD2 LEU A  22       5.059  -4.851  13.129  1.00  0.00           H  
ATOM    362  N   GLU A  23       0.842  -7.923  12.113  1.00  0.00           N  
ATOM    363  CA  GLU A  23       0.359  -8.907  11.146  1.00  0.00           C  
ATOM    364  C   GLU A  23       0.175  -8.285   9.769  1.00  0.00           C  
ATOM    365  O   GLU A  23       0.520  -8.923   8.775  1.00  0.00           O  
ATOM    366  CB  GLU A  23      -0.964  -9.555  11.575  1.00  0.00           C  
ATOM    367  CG  GLU A  23      -0.865 -10.566  12.717  1.00  0.00           C  
ATOM    368  CD  GLU A  23      -2.213 -11.073  13.163  1.00  0.00           C  
ATOM    369  OE1 GLU A  23      -3.200 -10.577  12.672  1.00  0.00           O  
ATOM    370  OE2 GLU A  23      -2.256 -11.951  13.991  1.00  0.00           O  
ATOM    371  H   GLU A  23       0.333  -7.769  12.989  1.00  0.00           H  
ATOM    372  HA  GLU A  23       1.107  -9.696  11.067  1.00  0.00           H  
ATOM    373 1HB  GLU A  23      -1.653  -8.770  11.893  1.00  0.00           H  
ATOM    374 2HB  GLU A  23      -1.414 -10.056  10.720  1.00  0.00           H  
ATOM    375 1HG  GLU A  23      -0.278 -11.413  12.366  1.00  0.00           H  
ATOM    376 2HG  GLU A  23      -0.340 -10.135  13.549  1.00  0.00           H  
ATOM    377  N   LEU A  24      -0.313  -7.045   9.689  1.00  0.00           N  
ATOM    378  CA  LEU A  24      -0.479  -6.391   8.390  1.00  0.00           C  
ATOM    379  C   LEU A  24       0.849  -6.146   7.684  1.00  0.00           C  
ATOM    380  O   LEU A  24       0.953  -6.294   6.460  1.00  0.00           O  
ATOM    381  CB  LEU A  24      -1.168  -5.056   8.578  1.00  0.00           C  
ATOM    382  CG  LEU A  24      -2.603  -5.098   9.015  1.00  0.00           C  
ATOM    383  CD1 LEU A  24      -2.994  -3.707   9.380  1.00  0.00           C  
ATOM    384  CD2 LEU A  24      -3.485  -5.636   7.893  1.00  0.00           C  
ATOM    385  H   LEU A  24      -0.635  -6.587  10.555  1.00  0.00           H  
ATOM    386  HA  LEU A  24      -1.073  -7.043   7.755  1.00  0.00           H  
ATOM    387 1HB  LEU A  24      -0.613  -4.496   9.331  1.00  0.00           H  
ATOM    388 2HB  LEU A  24      -1.121  -4.512   7.641  1.00  0.00           H  
ATOM    389  HG  LEU A  24      -2.713  -5.731   9.893  1.00  0.00           H  
ATOM    390 1HD1 LEU A  24      -4.030  -3.685   9.713  1.00  0.00           H  
ATOM    391 2HD1 LEU A  24      -2.343  -3.382  10.185  1.00  0.00           H  
ATOM    392 3HD1 LEU A  24      -2.878  -3.051   8.521  1.00  0.00           H  
ATOM    393 1HD2 LEU A  24      -4.505  -5.633   8.232  1.00  0.00           H  
ATOM    394 2HD2 LEU A  24      -3.405  -5.015   7.025  1.00  0.00           H  
ATOM    395 3HD2 LEU A  24      -3.214  -6.650   7.624  1.00  0.00           H  
ATOM    396  N   ILE A  25       1.867  -5.779   8.460  1.00  0.00           N  
ATOM    397  CA  ILE A  25       3.191  -5.509   7.913  1.00  0.00           C  
ATOM    398  C   ILE A  25       3.781  -6.807   7.382  1.00  0.00           C  
ATOM    399  O   ILE A  25       4.336  -6.840   6.273  1.00  0.00           O  
ATOM    400  CB  ILE A  25       4.096  -4.902   8.999  1.00  0.00           C  
ATOM    401  CG1 ILE A  25       3.514  -3.533   9.359  1.00  0.00           C  
ATOM    402  CG2 ILE A  25       5.593  -4.788   8.489  1.00  0.00           C  
ATOM    403  CD1 ILE A  25       4.041  -2.920  10.611  1.00  0.00           C  
ATOM    404  H   ILE A  25       1.680  -5.629   9.460  1.00  0.00           H  
ATOM    405  HA  ILE A  25       3.095  -4.802   7.090  1.00  0.00           H  
ATOM    406  HB  ILE A  25       4.060  -5.527   9.891  1.00  0.00           H  
ATOM    407 1HG1 ILE A  25       3.700  -2.856   8.530  1.00  0.00           H  
ATOM    408 2HG1 ILE A  25       2.441  -3.638   9.476  1.00  0.00           H  
ATOM    409 1HG2 ILE A  25       6.222  -4.356   9.258  1.00  0.00           H  
ATOM    410 2HG2 ILE A  25       5.982  -5.776   8.240  1.00  0.00           H  
ATOM    411 3HG2 ILE A  25       5.631  -4.157   7.602  1.00  0.00           H  
ATOM    412 1HD1 ILE A  25       3.549  -1.977  10.757  1.00  0.00           H  
ATOM    413 2HD1 ILE A  25       3.832  -3.563  11.452  1.00  0.00           H  
ATOM    414 3HD1 ILE A  25       5.084  -2.770  10.531  1.00  0.00           H  
ATOM    415  N   GLU A  26       3.659  -7.867   8.192  1.00  0.00           N  
ATOM    416  CA  GLU A  26       4.147  -9.191   7.858  1.00  0.00           C  
ATOM    417  C   GLU A  26       3.383  -9.781   6.671  1.00  0.00           C  
ATOM    418  O   GLU A  26       3.974 -10.460   5.833  1.00  0.00           O  
ATOM    419  CB  GLU A  26       4.011 -10.147   9.031  1.00  0.00           C  
ATOM    420  CG  GLU A  26       4.897  -9.903  10.246  1.00  0.00           C  
ATOM    421  CD  GLU A  26       4.591 -10.909  11.343  1.00  0.00           C  
ATOM    422  OE1 GLU A  26       3.794 -11.807  11.093  1.00  0.00           O  
ATOM    423  OE2 GLU A  26       5.121 -10.781  12.423  1.00  0.00           O  
ATOM    424  H   GLU A  26       3.208  -7.736   9.099  1.00  0.00           H  
ATOM    425  HA  GLU A  26       5.199  -9.116   7.616  1.00  0.00           H  
ATOM    426 1HB  GLU A  26       2.972 -10.170   9.361  1.00  0.00           H  
ATOM    427 2HB  GLU A  26       4.264 -11.118   8.680  1.00  0.00           H  
ATOM    428 1HG  GLU A  26       5.930 -10.012   9.952  1.00  0.00           H  
ATOM    429 2HG  GLU A  26       4.756  -8.891  10.615  1.00  0.00           H  
ATOM    430  N   ASP A  27       2.071  -9.520   6.581  1.00  0.00           N  
ATOM    431  CA  ASP A  27       1.262 -10.050   5.493  1.00  0.00           C  
ATOM    432  C   ASP A  27       1.662  -9.413   4.179  1.00  0.00           C  
ATOM    433  O   ASP A  27       1.817 -10.117   3.175  1.00  0.00           O  
ATOM    434  CB  ASP A  27      -0.235  -9.798   5.755  1.00  0.00           C  
ATOM    435  CG  ASP A  27      -1.203 -10.428   4.714  1.00  0.00           C  
ATOM    436  OD1 ASP A  27      -1.232 -11.632   4.592  1.00  0.00           O  
ATOM    437  OD2 ASP A  27      -1.917  -9.691   4.058  1.00  0.00           O  
ATOM    438  H   ASP A  27       1.612  -8.999   7.327  1.00  0.00           H  
ATOM    439  HA  ASP A  27       1.432 -11.123   5.424  1.00  0.00           H  
ATOM    440 1HB  ASP A  27      -0.488 -10.183   6.743  1.00  0.00           H  
ATOM    441 2HB  ASP A  27      -0.410  -8.720   5.785  1.00  0.00           H  
ATOM    442  N   TYR A  28       1.901  -8.095   4.173  1.00  0.00           N  
ATOM    443  CA  TYR A  28       2.293  -7.482   2.923  1.00  0.00           C  
ATOM    444  C   TYR A  28       3.590  -8.097   2.449  1.00  0.00           C  
ATOM    445  O   TYR A  28       3.713  -8.497   1.287  1.00  0.00           O  
ATOM    446  CB  TYR A  28       2.457  -5.979   3.025  1.00  0.00           C  
ATOM    447  CG  TYR A  28       2.785  -5.327   1.674  1.00  0.00           C  
ATOM    448  CD1 TYR A  28       1.774  -5.030   0.829  1.00  0.00           C  
ATOM    449  CD2 TYR A  28       4.065  -5.048   1.295  1.00  0.00           C  
ATOM    450  CE1 TYR A  28       2.015  -4.432  -0.393  1.00  0.00           C  
ATOM    451  CE2 TYR A  28       4.309  -4.440   0.084  1.00  0.00           C  
ATOM    452  CZ  TYR A  28       3.284  -4.135  -0.751  1.00  0.00           C  
ATOM    453  OH  TYR A  28       3.526  -3.540  -1.962  1.00  0.00           O  
ATOM    454  H   TYR A  28       1.740  -7.524   5.009  1.00  0.00           H  
ATOM    455  HA  TYR A  28       1.537  -7.704   2.196  1.00  0.00           H  
ATOM    456 1HB  TYR A  28       1.536  -5.533   3.413  1.00  0.00           H  
ATOM    457 2HB  TYR A  28       3.254  -5.754   3.726  1.00  0.00           H  
ATOM    458  HD1 TYR A  28       0.758  -5.261   1.134  1.00  0.00           H  
ATOM    459  HD2 TYR A  28       4.883  -5.296   1.952  1.00  0.00           H  
ATOM    460  HE1 TYR A  28       1.195  -4.190  -1.070  1.00  0.00           H  
ATOM    461  HE2 TYR A  28       5.313  -4.202  -0.207  1.00  0.00           H  
ATOM    462  HH  TYR A  28       2.691  -3.379  -2.424  1.00  0.00           H  
ATOM    463  N   ILE A  29       4.577  -8.204   3.346  1.00  0.00           N  
ATOM    464  CA  ILE A  29       5.836  -8.756   2.889  1.00  0.00           C  
ATOM    465  C   ILE A  29       5.768 -10.231   2.514  1.00  0.00           C  
ATOM    466  O   ILE A  29       6.341 -10.617   1.494  1.00  0.00           O  
ATOM    467  CB  ILE A  29       6.998  -8.490   3.896  1.00  0.00           C  
ATOM    468  CG1 ILE A  29       8.356  -8.935   3.319  1.00  0.00           C  
ATOM    469  CG2 ILE A  29       6.776  -9.116   5.204  1.00  0.00           C  
ATOM    470  CD1 ILE A  29       8.774  -8.199   2.148  1.00  0.00           C  
ATOM    471  H   ILE A  29       4.447  -7.866   4.306  1.00  0.00           H  
ATOM    472  HA  ILE A  29       6.070  -8.206   1.987  1.00  0.00           H  
ATOM    473  HB  ILE A  29       7.063  -7.423   4.053  1.00  0.00           H  
ATOM    474 1HG1 ILE A  29       9.114  -8.807   4.083  1.00  0.00           H  
ATOM    475 2HG1 ILE A  29       8.310  -9.988   3.056  1.00  0.00           H  
ATOM    476 1HG2 ILE A  29       7.593  -8.849   5.862  1.00  0.00           H  
ATOM    477 2HG2 ILE A  29       5.867  -8.732   5.583  1.00  0.00           H  
ATOM    478 3HG2 ILE A  29       6.719 -10.196   5.128  1.00  0.00           H  
ATOM    479 1HD1 ILE A  29       9.732  -8.574   1.808  1.00  0.00           H  
ATOM    480 2HD1 ILE A  29       8.072  -8.319   1.368  1.00  0.00           H  
ATOM    481 3HD1 ILE A  29       8.847  -7.169   2.399  1.00  0.00           H  
ATOM    482  N   ARG A  30       5.017 -11.066   3.238  1.00  0.00           N  
ATOM    483  CA  ARG A  30       4.958 -12.459   2.821  1.00  0.00           C  
ATOM    484  C   ARG A  30       4.357 -12.585   1.423  1.00  0.00           C  
ATOM    485  O   ARG A  30       4.824 -13.381   0.607  1.00  0.00           O  
ATOM    486  CB  ARG A  30       4.136 -13.302   3.793  1.00  0.00           C  
ATOM    487  CG  ARG A  30       4.801 -13.644   5.142  1.00  0.00           C  
ATOM    488  CD  ARG A  30       4.022 -14.707   5.878  1.00  0.00           C  
ATOM    489  NE  ARG A  30       2.713 -14.214   6.360  1.00  0.00           N  
ATOM    490  CZ  ARG A  30       2.473 -13.650   7.574  1.00  0.00           C  
ATOM    491  NH1 ARG A  30       3.437 -13.534   8.471  1.00  0.00           N  
ATOM    492  NH2 ARG A  30       1.254 -13.224   7.857  1.00  0.00           N  
ATOM    493  H   ARG A  30       4.531 -10.752   4.084  1.00  0.00           H  
ATOM    494  HA  ARG A  30       5.974 -12.850   2.798  1.00  0.00           H  
ATOM    495 1HB  ARG A  30       3.213 -12.763   4.020  1.00  0.00           H  
ATOM    496 2HB  ARG A  30       3.856 -14.235   3.309  1.00  0.00           H  
ATOM    497 1HG  ARG A  30       5.807 -14.017   4.962  1.00  0.00           H  
ATOM    498 2HG  ARG A  30       4.852 -12.761   5.767  1.00  0.00           H  
ATOM    499 1HD  ARG A  30       3.836 -15.541   5.201  1.00  0.00           H  
ATOM    500 2HD  ARG A  30       4.598 -15.066   6.725  1.00  0.00           H  
ATOM    501  HE  ARG A  30       1.925 -14.277   5.726  1.00  0.00           H  
ATOM    502 1HH1 ARG A  30       4.366 -13.855   8.263  1.00  0.00           H  
ATOM    503 2HH1 ARG A  30       3.259 -13.108   9.402  1.00  0.00           H  
ATOM    504 1HH2 ARG A  30       0.518 -13.317   7.169  1.00  0.00           H  
ATOM    505 2HH2 ARG A  30       1.059 -12.805   8.754  1.00  0.00           H  
ATOM    506  N   TRP A  31       3.317 -11.799   1.152  1.00  0.00           N  
ATOM    507  CA  TRP A  31       2.643 -11.799  -0.133  1.00  0.00           C  
ATOM    508  C   TRP A  31       3.527 -11.312  -1.299  1.00  0.00           C  
ATOM    509  O   TRP A  31       3.567 -11.955  -2.354  1.00  0.00           O  
ATOM    510  CB  TRP A  31       1.406 -10.921  -0.055  1.00  0.00           C  
ATOM    511  CG  TRP A  31       0.509 -10.970  -1.258  1.00  0.00           C  
ATOM    512  CD1 TRP A  31       0.726 -10.395  -2.446  1.00  0.00           C  
ATOM    513  CD2 TRP A  31      -0.796 -11.585  -1.353  1.00  0.00           C  
ATOM    514  NE1 TRP A  31      -0.305 -10.614  -3.279  1.00  0.00           N  
ATOM    515  CE2 TRP A  31      -1.260 -11.333  -2.631  1.00  0.00           C  
ATOM    516  CE3 TRP A  31      -1.594 -12.306  -0.462  1.00  0.00           C  
ATOM    517  CZ2 TRP A  31      -2.500 -11.769  -3.065  1.00  0.00           C  
ATOM    518  CZ3 TRP A  31      -2.840 -12.742  -0.890  1.00  0.00           C  
ATOM    519  CH2 TRP A  31      -3.281 -12.478  -2.162  1.00  0.00           C  
ATOM    520  H   TRP A  31       2.949 -11.185   1.887  1.00  0.00           H  
ATOM    521  HA  TRP A  31       2.330 -12.819  -0.347  1.00  0.00           H  
ATOM    522 1HB  TRP A  31       0.831 -11.211   0.819  1.00  0.00           H  
ATOM    523 2HB  TRP A  31       1.719  -9.889   0.097  1.00  0.00           H  
ATOM    524  HD1 TRP A  31       1.593  -9.843  -2.713  1.00  0.00           H  
ATOM    525  HE1 TRP A  31      -0.303 -10.243  -4.230  1.00  0.00           H  
ATOM    526  HE3 TRP A  31      -1.250 -12.513   0.553  1.00  0.00           H  
ATOM    527  HZ2 TRP A  31      -2.867 -11.568  -4.072  1.00  0.00           H  
ATOM    528  HZ3 TRP A  31      -3.458 -13.299  -0.190  1.00  0.00           H  
ATOM    529  HH2 TRP A  31      -4.264 -12.832  -2.470  1.00  0.00           H  
ATOM    530  N   THR A  32       4.184 -10.137  -1.148  1.00  0.00           N  
ATOM    531  CA  THR A  32       4.904  -9.539  -2.282  1.00  0.00           C  
ATOM    532  C   THR A  32       6.437  -9.684  -2.294  1.00  0.00           C  
ATOM    533  O   THR A  32       7.067  -9.594  -3.361  1.00  0.00           O  
ATOM    534  CB  THR A  32       4.672  -8.007  -2.285  1.00  0.00           C  
ATOM    535  OG1 THR A  32       5.254  -7.458  -1.097  1.00  0.00           O  
ATOM    536  CG2 THR A  32       3.182  -7.656  -2.319  1.00  0.00           C  
ATOM    537  H   THR A  32       4.142  -9.631  -0.256  1.00  0.00           H  
ATOM    538  HA  THR A  32       4.513  -9.979  -3.198  1.00  0.00           H  
ATOM    539  HB  THR A  32       5.150  -7.578  -3.124  1.00  0.00           H  
ATOM    540  HG1 THR A  32       5.186  -6.493  -1.129  1.00  0.00           H  
ATOM    541 1HG2 THR A  32       3.066  -6.578  -2.316  1.00  0.00           H  
ATOM    542 2HG2 THR A  32       2.740  -8.056  -3.226  1.00  0.00           H  
ATOM    543 3HG2 THR A  32       2.681  -8.074  -1.444  1.00  0.00           H  
ATOM    544  N   GLY A  33       7.060  -9.847  -1.129  1.00  0.00           N  
ATOM    545  CA  GLY A  33       8.510  -9.932  -1.024  1.00  0.00           C  
ATOM    546  C   GLY A  33       9.178  -8.558  -1.126  1.00  0.00           C  
ATOM    547  O   GLY A  33      10.406  -8.454  -1.104  1.00  0.00           O  
ATOM    548  H   GLY A  33       6.532  -9.955  -0.266  1.00  0.00           H  
ATOM    549 1HA  GLY A  33       8.765 -10.394  -0.070  1.00  0.00           H  
ATOM    550 2HA  GLY A  33       8.892 -10.585  -1.805  1.00  0.00           H  
ATOM    551  N   ASN A  34       8.367  -7.497  -1.209  1.00  0.00           N  
ATOM    552  CA  ASN A  34       8.852  -6.140  -1.420  1.00  0.00           C  
ATOM    553  C   ASN A  34       9.780  -5.685  -0.291  1.00  0.00           C  
ATOM    554  O   ASN A  34       9.295  -5.452   0.828  1.00  0.00           O  
ATOM    555  CB  ASN A  34       7.684  -5.186  -1.564  1.00  0.00           C  
ATOM    556  CG  ASN A  34       8.087  -3.769  -1.985  1.00  0.00           C  
ATOM    557  OD1 ASN A  34       9.012  -3.154  -1.424  1.00  0.00           O  
ATOM    558  ND2 ASN A  34       7.402  -3.217  -2.964  1.00  0.00           N  
ATOM    559  H   ASN A  34       7.362  -7.667  -1.166  1.00  0.00           H  
ATOM    560  HA  ASN A  34       9.369  -6.152  -2.364  1.00  0.00           H  
ATOM    561 1HB  ASN A  34       6.978  -5.584  -2.291  1.00  0.00           H  
ATOM    562 2HB  ASN A  34       7.184  -5.142  -0.612  1.00  0.00           H  
ATOM    563 1HD2 ASN A  34       7.623  -2.294  -3.273  1.00  0.00           H  
ATOM    564 2HD2 ASN A  34       6.625  -3.681  -3.436  1.00  0.00           H  
ATOM    565  N   PRO A  35      11.066  -5.380  -0.587  1.00  0.00           N  
ATOM    566  CA  PRO A  35      12.116  -5.063   0.356  1.00  0.00           C  
ATOM    567  C   PRO A  35      11.830  -3.827   1.186  1.00  0.00           C  
ATOM    568  O   PRO A  35      12.457  -3.627   2.222  1.00  0.00           O  
ATOM    569  CB  PRO A  35      13.346  -4.857  -0.544  1.00  0.00           C  
ATOM    570  CG  PRO A  35      12.793  -4.491  -1.891  1.00  0.00           C  
ATOM    571  CD  PRO A  35      11.516  -5.271  -2.010  1.00  0.00           C  
ATOM    572  HA  PRO A  35      12.278  -5.934   0.996  1.00  0.00           H  
ATOM    573 1HB  PRO A  35      13.988  -4.069  -0.122  1.00  0.00           H  
ATOM    574 2HB  PRO A  35      13.946  -5.779  -0.571  1.00  0.00           H  
ATOM    575 1HG  PRO A  35      12.633  -3.402  -1.954  1.00  0.00           H  
ATOM    576 2HG  PRO A  35      13.518  -4.750  -2.677  1.00  0.00           H  
ATOM    577 1HD  PRO A  35      10.840  -4.659  -2.622  1.00  0.00           H  
ATOM    578 2HD  PRO A  35      11.706  -6.271  -2.435  1.00  0.00           H  
ATOM    579  N   ARG A  36      10.900  -2.975   0.753  1.00  0.00           N  
ATOM    580  CA  ARG A  36      10.618  -1.787   1.541  1.00  0.00           C  
ATOM    581  C   ARG A  36       9.977  -2.222   2.865  1.00  0.00           C  
ATOM    582  O   ARG A  36      10.265  -1.668   3.933  1.00  0.00           O  
ATOM    583  CB  ARG A  36       9.711  -0.857   0.750  1.00  0.00           C  
ATOM    584  CG  ARG A  36      10.422  -0.266  -0.480  1.00  0.00           C  
ATOM    585  CD  ARG A  36       9.575   0.636  -1.312  1.00  0.00           C  
ATOM    586  NE  ARG A  36      10.275   0.992  -2.562  1.00  0.00           N  
ATOM    587  CZ  ARG A  36      11.196   1.964  -2.717  1.00  0.00           C  
ATOM    588  NH1 ARG A  36      11.565   2.736  -1.710  1.00  0.00           N  
ATOM    589  NH2 ARG A  36      11.729   2.121  -3.912  1.00  0.00           N  
ATOM    590  H   ARG A  36      10.363  -3.151  -0.097  1.00  0.00           H  
ATOM    591  HA  ARG A  36      11.555  -1.273   1.752  1.00  0.00           H  
ATOM    592 1HB  ARG A  36       8.824  -1.390   0.421  1.00  0.00           H  
ATOM    593 2HB  ARG A  36       9.387  -0.034   1.381  1.00  0.00           H  
ATOM    594 1HG  ARG A  36      11.288   0.294  -0.142  1.00  0.00           H  
ATOM    595 2HG  ARG A  36      10.759  -1.082  -1.120  1.00  0.00           H  
ATOM    596 1HD  ARG A  36       8.649   0.119  -1.579  1.00  0.00           H  
ATOM    597 2HD  ARG A  36       9.332   1.547  -0.770  1.00  0.00           H  
ATOM    598  HE  ARG A  36      10.064   0.442  -3.398  1.00  0.00           H  
ATOM    599 1HH1 ARG A  36      11.155   2.613  -0.799  1.00  0.00           H  
ATOM    600 2HH1 ARG A  36      12.260   3.455  -1.854  1.00  0.00           H  
ATOM    601 1HH2 ARG A  36      11.421   1.509  -4.665  1.00  0.00           H  
ATOM    602 2HH2 ARG A  36      12.421   2.838  -4.080  1.00  0.00           H  
ATOM    603  N   PHE A  37       9.117  -3.242   2.790  1.00  0.00           N  
ATOM    604  CA  PHE A  37       8.450  -3.775   3.964  1.00  0.00           C  
ATOM    605  C   PHE A  37       9.367  -4.735   4.676  1.00  0.00           C  
ATOM    606  O   PHE A  37       9.316  -4.845   5.901  1.00  0.00           O  
ATOM    607  CB  PHE A  37       7.110  -4.406   3.622  1.00  0.00           C  
ATOM    608  CG  PHE A  37       5.965  -3.407   3.487  1.00  0.00           C  
ATOM    609  CD1 PHE A  37       5.903  -2.455   2.467  1.00  0.00           C  
ATOM    610  CD2 PHE A  37       4.894  -3.477   4.384  1.00  0.00           C  
ATOM    611  CE1 PHE A  37       4.820  -1.602   2.374  1.00  0.00           C  
ATOM    612  CE2 PHE A  37       3.811  -2.622   4.276  1.00  0.00           C  
ATOM    613  CZ  PHE A  37       3.776  -1.686   3.276  1.00  0.00           C  
ATOM    614  H   PHE A  37       8.975  -3.707   1.892  1.00  0.00           H  
ATOM    615  HA  PHE A  37       8.242  -2.947   4.640  1.00  0.00           H  
ATOM    616 1HB  PHE A  37       7.201  -4.962   2.684  1.00  0.00           H  
ATOM    617 2HB  PHE A  37       6.844  -5.116   4.398  1.00  0.00           H  
ATOM    618  HD1 PHE A  37       6.710  -2.384   1.742  1.00  0.00           H  
ATOM    619  HD2 PHE A  37       4.911  -4.232   5.180  1.00  0.00           H  
ATOM    620  HE1 PHE A  37       4.785  -0.866   1.581  1.00  0.00           H  
ATOM    621  HE2 PHE A  37       2.983  -2.692   4.984  1.00  0.00           H  
ATOM    622  HZ  PHE A  37       2.920  -1.015   3.194  1.00  0.00           H  
ATOM    623  N   LYS A  38      10.221  -5.429   3.917  1.00  0.00           N  
ATOM    624  CA  LYS A  38      11.111  -6.389   4.553  1.00  0.00           C  
ATOM    625  C   LYS A  38      12.093  -5.652   5.447  1.00  0.00           C  
ATOM    626  O   LYS A  38      12.340  -6.081   6.576  1.00  0.00           O  
ATOM    627  CB  LYS A  38      11.882  -7.205   3.518  1.00  0.00           C  
ATOM    628  CG  LYS A  38      12.311  -8.595   3.982  1.00  0.00           C  
ATOM    629  CD  LYS A  38      13.774  -8.650   4.397  1.00  0.00           C  
ATOM    630  CE  LYS A  38      14.172 -10.076   4.800  1.00  0.00           C  
ATOM    631  NZ  LYS A  38      15.622 -10.186   5.124  1.00  0.00           N  
ATOM    632  H   LYS A  38      10.189  -5.313   2.899  1.00  0.00           H  
ATOM    633  HA  LYS A  38      10.518  -7.059   5.175  1.00  0.00           H  
ATOM    634 1HB  LYS A  38      11.317  -7.283   2.618  1.00  0.00           H  
ATOM    635 2HB  LYS A  38      12.792  -6.663   3.266  1.00  0.00           H  
ATOM    636 1HG  LYS A  38      11.697  -8.895   4.834  1.00  0.00           H  
ATOM    637 2HG  LYS A  38      12.140  -9.305   3.173  1.00  0.00           H  
ATOM    638 1HD  LYS A  38      14.407  -8.318   3.575  1.00  0.00           H  
ATOM    639 2HD  LYS A  38      13.944  -7.992   5.252  1.00  0.00           H  
ATOM    640 1HE  LYS A  38      13.597 -10.358   5.680  1.00  0.00           H  
ATOM    641 2HE  LYS A  38      13.938 -10.763   3.988  1.00  0.00           H  
ATOM    642 1HZ  LYS A  38      15.844 -11.129   5.398  1.00  0.00           H  
ATOM    643 2HZ  LYS A  38      16.170  -9.935   4.318  1.00  0.00           H  
ATOM    644 3HZ  LYS A  38      15.866  -9.544   5.892  1.00  0.00           H  
ATOM    645  N   LYS A  39      12.628  -4.523   4.963  1.00  0.00           N  
ATOM    646  CA  LYS A  39      13.542  -3.727   5.759  1.00  0.00           C  
ATOM    647  C   LYS A  39      12.826  -3.205   6.987  1.00  0.00           C  
ATOM    648  O   LYS A  39      13.375  -3.232   8.097  1.00  0.00           O  
ATOM    649  CB  LYS A  39      14.083  -2.548   4.951  1.00  0.00           C  
ATOM    650  CG  LYS A  39      15.079  -1.651   5.710  1.00  0.00           C  
ATOM    651  CD  LYS A  39      15.582  -0.512   4.819  1.00  0.00           C  
ATOM    652  CE  LYS A  39      16.617   0.374   5.526  1.00  0.00           C  
ATOM    653  NZ  LYS A  39      16.035   1.113   6.698  1.00  0.00           N  
ATOM    654  H   LYS A  39      12.425  -4.224   4.006  1.00  0.00           H  
ATOM    655  HA  LYS A  39      14.370  -4.360   6.084  1.00  0.00           H  
ATOM    656 1HB  LYS A  39      14.572  -2.924   4.052  1.00  0.00           H  
ATOM    657 2HB  LYS A  39      13.245  -1.925   4.624  1.00  0.00           H  
ATOM    658 1HG  LYS A  39      14.573  -1.219   6.578  1.00  0.00           H  
ATOM    659 2HG  LYS A  39      15.920  -2.250   6.057  1.00  0.00           H  
ATOM    660 1HD  LYS A  39      16.024  -0.923   3.911  1.00  0.00           H  
ATOM    661 2HD  LYS A  39      14.730   0.113   4.538  1.00  0.00           H  
ATOM    662 1HE  LYS A  39      17.441  -0.244   5.873  1.00  0.00           H  
ATOM    663 2HE  LYS A  39      16.997   1.102   4.811  1.00  0.00           H  
ATOM    664 1HZ  LYS A  39      16.739   1.686   7.124  1.00  0.00           H  
ATOM    665 2HZ  LYS A  39      15.250   1.715   6.406  1.00  0.00           H  
ATOM    666 3HZ  LYS A  39      15.681   0.462   7.379  1.00  0.00           H  
ATOM    667  N   ALA A  40      11.592  -2.716   6.792  1.00  0.00           N  
ATOM    668  CA  ALA A  40      10.838  -2.185   7.902  1.00  0.00           C  
ATOM    669  C   ALA A  40      10.591  -3.245   8.957  1.00  0.00           C  
ATOM    670  O   ALA A  40      10.727  -2.982  10.159  1.00  0.00           O  
ATOM    671  CB  ALA A  40       9.514  -1.682   7.410  1.00  0.00           C  
ATOM    672  H   ALA A  40      11.189  -2.660   5.852  1.00  0.00           H  
ATOM    673  HA  ALA A  40      11.414  -1.374   8.332  1.00  0.00           H  
ATOM    674 1HB  ALA A  40       8.962  -1.284   8.232  1.00  0.00           H  
ATOM    675 2HB  ALA A  40       9.668  -0.920   6.655  1.00  0.00           H  
ATOM    676 3HB  ALA A  40       8.979  -2.513   6.983  1.00  0.00           H  
ATOM    677  N   LEU A  41      10.306  -4.468   8.521  1.00  0.00           N  
ATOM    678  CA  LEU A  41      10.054  -5.540   9.451  1.00  0.00           C  
ATOM    679  C   LEU A  41      11.331  -5.874  10.210  1.00  0.00           C  
ATOM    680  O   LEU A  41      11.297  -6.018  11.427  1.00  0.00           O  
ATOM    681  CB  LEU A  41       9.469  -6.761   8.737  1.00  0.00           C  
ATOM    682  CG  LEU A  41       9.045  -7.979   9.631  1.00  0.00           C  
ATOM    683  CD1 LEU A  41       7.962  -7.553  10.664  1.00  0.00           C  
ATOM    684  CD2 LEU A  41       8.503  -9.078   8.732  1.00  0.00           C  
ATOM    685  H   LEU A  41      10.174  -4.633   7.517  1.00  0.00           H  
ATOM    686  HA  LEU A  41       9.322  -5.179  10.163  1.00  0.00           H  
ATOM    687 1HB  LEU A  41       8.595  -6.436   8.170  1.00  0.00           H  
ATOM    688 2HB  LEU A  41      10.216  -7.115   8.021  1.00  0.00           H  
ATOM    689  HG  LEU A  41       9.917  -8.354  10.179  1.00  0.00           H  
ATOM    690 1HD1 LEU A  41       7.683  -8.425  11.267  1.00  0.00           H  
ATOM    691 2HD1 LEU A  41       8.345  -6.784  11.327  1.00  0.00           H  
ATOM    692 3HD1 LEU A  41       7.080  -7.180  10.143  1.00  0.00           H  
ATOM    693 1HD2 LEU A  41       8.221  -9.937   9.344  1.00  0.00           H  
ATOM    694 2HD2 LEU A  41       7.633  -8.707   8.199  1.00  0.00           H  
ATOM    695 3HD2 LEU A  41       9.273  -9.377   8.020  1.00  0.00           H  
ATOM    696  N   GLU A  42      12.494  -5.910   9.535  1.00  0.00           N  
ATOM    697  CA  GLU A  42      13.710  -6.231  10.284  1.00  0.00           C  
ATOM    698  C   GLU A  42      13.955  -5.209  11.392  1.00  0.00           C  
ATOM    699  O   GLU A  42      14.344  -5.587  12.507  1.00  0.00           O  
ATOM    700  CB  GLU A  42      14.952  -6.253   9.387  1.00  0.00           C  
ATOM    701  CG  GLU A  42      15.065  -7.413   8.418  1.00  0.00           C  
ATOM    702  CD  GLU A  42      16.325  -7.315   7.585  1.00  0.00           C  
ATOM    703  OE1 GLU A  42      16.978  -6.303   7.664  1.00  0.00           O  
ATOM    704  OE2 GLU A  42      16.639  -8.251   6.873  1.00  0.00           O  
ATOM    705  H   GLU A  42      12.511  -5.798   8.516  1.00  0.00           H  
ATOM    706  HA  GLU A  42      13.584  -7.214  10.740  1.00  0.00           H  
ATOM    707 1HB  GLU A  42      14.967  -5.337   8.791  1.00  0.00           H  
ATOM    708 2HB  GLU A  42      15.846  -6.247  10.008  1.00  0.00           H  
ATOM    709 1HG  GLU A  42      15.077  -8.344   8.981  1.00  0.00           H  
ATOM    710 2HG  GLU A  42      14.194  -7.420   7.768  1.00  0.00           H  
ATOM    711  N   LEU A  43      13.692  -3.922  11.113  1.00  0.00           N  
ATOM    712  CA  LEU A  43      13.867  -2.897  12.134  1.00  0.00           C  
ATOM    713  C   LEU A  43      12.856  -3.088  13.261  1.00  0.00           C  
ATOM    714  O   LEU A  43      13.218  -2.978  14.432  1.00  0.00           O  
ATOM    715  CB  LEU A  43      13.779  -1.488  11.522  1.00  0.00           C  
ATOM    716  CG  LEU A  43      13.919  -0.246  12.508  1.00  0.00           C  
ATOM    717  CD1 LEU A  43      15.251  -0.287  13.282  1.00  0.00           C  
ATOM    718  CD2 LEU A  43      13.858   1.059  11.679  1.00  0.00           C  
ATOM    719  H   LEU A  43      13.426  -3.670  10.151  1.00  0.00           H  
ATOM    720  HA  LEU A  43      14.864  -3.021  12.549  1.00  0.00           H  
ATOM    721 1HB  LEU A  43      14.546  -1.400  10.755  1.00  0.00           H  
ATOM    722 2HB  LEU A  43      12.816  -1.415  11.029  1.00  0.00           H  
ATOM    723  HG  LEU A  43      13.106  -0.266  13.222  1.00  0.00           H  
ATOM    724 1HD1 LEU A  43      15.310   0.579  13.944  1.00  0.00           H  
ATOM    725 2HD1 LEU A  43      15.311  -1.192  13.885  1.00  0.00           H  
ATOM    726 3HD1 LEU A  43      16.084  -0.264  12.583  1.00  0.00           H  
ATOM    727 1HD2 LEU A  43      13.933   1.907  12.332  1.00  0.00           H  
ATOM    728 2HD2 LEU A  43      14.684   1.077  10.968  1.00  0.00           H  
ATOM    729 3HD2 LEU A  43      12.941   1.124  11.138  1.00  0.00           H  
ATOM    730  N   LEU A  44      11.603  -3.403  12.932  1.00  0.00           N  
ATOM    731  CA  LEU A  44      10.598  -3.628  13.962  1.00  0.00           C  
ATOM    732  C   LEU A  44      10.917  -4.825  14.839  1.00  0.00           C  
ATOM    733  O   LEU A  44      10.688  -4.772  16.054  1.00  0.00           O  
ATOM    734  CB  LEU A  44       9.247  -3.835  13.286  1.00  0.00           C  
ATOM    735  CG  LEU A  44       8.639  -2.599  12.689  1.00  0.00           C  
ATOM    736  CD1 LEU A  44       7.536  -2.951  11.757  1.00  0.00           C  
ATOM    737  CD2 LEU A  44       8.065  -1.780  13.822  1.00  0.00           C  
ATOM    738  H   LEU A  44      11.336  -3.440  11.942  1.00  0.00           H  
ATOM    739  HA  LEU A  44      10.575  -2.753  14.598  1.00  0.00           H  
ATOM    740 1HB  LEU A  44       9.375  -4.562  12.492  1.00  0.00           H  
ATOM    741 2HB  LEU A  44       8.550  -4.245  14.015  1.00  0.00           H  
ATOM    742  HG  LEU A  44       9.385  -2.039  12.144  1.00  0.00           H  
ATOM    743 1HD1 LEU A  44       7.123  -2.039  11.362  1.00  0.00           H  
ATOM    744 2HD1 LEU A  44       7.925  -3.545  10.941  1.00  0.00           H  
ATOM    745 3HD1 LEU A  44       6.775  -3.504  12.275  1.00  0.00           H  
ATOM    746 1HD2 LEU A  44       7.596  -0.900  13.412  1.00  0.00           H  
ATOM    747 2HD2 LEU A  44       7.331  -2.376  14.346  1.00  0.00           H  
ATOM    748 3HD2 LEU A  44       8.828  -1.484  14.524  1.00  0.00           H  
ATOM    749  N   GLU A  45      11.433  -5.905  14.252  1.00  0.00           N  
ATOM    750  CA  GLU A  45      11.786  -7.081  15.032  1.00  0.00           C  
ATOM    751  C   GLU A  45      12.972  -6.779  15.949  1.00  0.00           C  
ATOM    752  O   GLU A  45      12.973  -7.183  17.117  1.00  0.00           O  
ATOM    753  CB  GLU A  45      12.106  -8.262  14.115  1.00  0.00           C  
ATOM    754  CG  GLU A  45      10.901  -8.853  13.358  1.00  0.00           C  
ATOM    755  CD  GLU A  45      11.305  -9.944  12.401  1.00  0.00           C  
ATOM    756  OE1 GLU A  45      12.484 -10.111  12.191  1.00  0.00           O  
ATOM    757  OE2 GLU A  45      10.443 -10.612  11.884  1.00  0.00           O  
ATOM    758  H   GLU A  45      11.546  -5.913  13.233  1.00  0.00           H  
ATOM    759  HA  GLU A  45      10.932  -7.351  15.653  1.00  0.00           H  
ATOM    760 1HB  GLU A  45      12.835  -7.940  13.367  1.00  0.00           H  
ATOM    761 2HB  GLU A  45      12.563  -9.059  14.695  1.00  0.00           H  
ATOM    762 1HG  GLU A  45      10.193  -9.257  14.079  1.00  0.00           H  
ATOM    763 2HG  GLU A  45      10.404  -8.056  12.810  1.00  0.00           H  
ATOM    764  N   LYS A  46      13.958  -6.024  15.440  1.00  0.00           N  
ATOM    765  CA  LYS A  46      15.123  -5.649  16.230  1.00  0.00           C  
ATOM    766  C   LYS A  46      14.701  -4.783  17.401  1.00  0.00           C  
ATOM    767  O   LYS A  46      15.085  -5.042  18.547  1.00  0.00           O  
ATOM    768  CB  LYS A  46      16.133  -4.897  15.354  1.00  0.00           C  
ATOM    769  CG  LYS A  46      17.449  -4.460  16.040  1.00  0.00           C  
ATOM    770  CD  LYS A  46      18.372  -3.765  15.012  1.00  0.00           C  
ATOM    771  CE  LYS A  46      19.780  -3.417  15.559  1.00  0.00           C  
ATOM    772  NZ  LYS A  46      19.778  -2.312  16.586  1.00  0.00           N  
ATOM    773  H   LYS A  46      13.920  -5.755  14.451  1.00  0.00           H  
ATOM    774  HA  LYS A  46      15.583  -6.547  16.629  1.00  0.00           H  
ATOM    775 1HB  LYS A  46      16.388  -5.520  14.497  1.00  0.00           H  
ATOM    776 2HB  LYS A  46      15.656  -3.998  14.960  1.00  0.00           H  
ATOM    777 1HG  LYS A  46      17.222  -3.762  16.852  1.00  0.00           H  
ATOM    778 2HG  LYS A  46      17.954  -5.327  16.463  1.00  0.00           H  
ATOM    779 1HD  LYS A  46      18.489  -4.415  14.144  1.00  0.00           H  
ATOM    780 2HD  LYS A  46      17.892  -2.843  14.682  1.00  0.00           H  
ATOM    781 1HE  LYS A  46      20.221  -4.307  16.004  1.00  0.00           H  
ATOM    782 2HE  LYS A  46      20.396  -3.102  14.718  1.00  0.00           H  
ATOM    783 1HZ  LYS A  46      20.723  -2.133  16.880  1.00  0.00           H  
ATOM    784 2HZ  LYS A  46      19.388  -1.473  16.192  1.00  0.00           H  
ATOM    785 3HZ  LYS A  46      19.235  -2.575  17.420  1.00  0.00           H  
ATOM    786  N   LEU A  47      13.857  -3.788  17.124  1.00  0.00           N  
ATOM    787  CA  LEU A  47      13.398  -2.895  18.160  1.00  0.00           C  
ATOM    788  C   LEU A  47      12.551  -3.633  19.176  1.00  0.00           C  
ATOM    789  O   LEU A  47      12.676  -3.362  20.368  1.00  0.00           O  
ATOM    790  CB  LEU A  47      12.574  -1.763  17.544  1.00  0.00           C  
ATOM    791  CG  LEU A  47      13.298  -0.711  16.687  1.00  0.00           C  
ATOM    792  CD1 LEU A  47      12.229   0.139  15.965  1.00  0.00           C  
ATOM    793  CD2 LEU A  47      14.172   0.171  17.569  1.00  0.00           C  
ATOM    794  H   LEU A  47      13.571  -3.618  16.156  1.00  0.00           H  
ATOM    795  HA  LEU A  47      14.266  -2.492  18.674  1.00  0.00           H  
ATOM    796 1HB  LEU A  47      11.835  -2.218  16.899  1.00  0.00           H  
ATOM    797 2HB  LEU A  47      12.073  -1.242  18.345  1.00  0.00           H  
ATOM    798  HG  LEU A  47      13.920  -1.197  15.947  1.00  0.00           H  
ATOM    799 1HD1 LEU A  47      12.715   0.887  15.350  1.00  0.00           H  
ATOM    800 2HD1 LEU A  47      11.618  -0.507  15.332  1.00  0.00           H  
ATOM    801 3HD1 LEU A  47      11.594   0.625  16.686  1.00  0.00           H  
ATOM    802 1HD2 LEU A  47      14.667   0.911  16.948  1.00  0.00           H  
ATOM    803 2HD2 LEU A  47      13.554   0.668  18.309  1.00  0.00           H  
ATOM    804 3HD2 LEU A  47      14.930  -0.430  18.074  1.00  0.00           H  
ATOM    805  N   THR A  48      11.721  -4.586  18.732  1.00  0.00           N  
ATOM    806  CA  THR A  48      10.867  -5.321  19.651  1.00  0.00           C  
ATOM    807  C   THR A  48      11.709  -6.094  20.628  1.00  0.00           C  
ATOM    808  O   THR A  48      11.422  -6.079  21.832  1.00  0.00           O  
ATOM    809  CB  THR A  48       9.922  -6.293  18.909  1.00  0.00           C  
ATOM    810  OG1 THR A  48       9.057  -5.550  18.033  1.00  0.00           O  
ATOM    811  CG2 THR A  48       9.073  -7.058  19.930  1.00  0.00           C  
ATOM    812  H   THR A  48      11.624  -4.756  17.730  1.00  0.00           H  
ATOM    813  HA  THR A  48      10.263  -4.623  20.220  1.00  0.00           H  
ATOM    814  HB  THR A  48      10.505  -6.997  18.314  1.00  0.00           H  
ATOM    815  HG1 THR A  48       9.571  -5.252  17.255  1.00  0.00           H  
ATOM    816 1HG2 THR A  48       8.399  -7.729  19.403  1.00  0.00           H  
ATOM    817 2HG2 THR A  48       9.708  -7.640  20.592  1.00  0.00           H  
ATOM    818 3HG2 THR A  48       8.510  -6.367  20.512  1.00  0.00           H  
ATOM    819  N   ARG A  49      12.760  -6.764  20.136  1.00  0.00           N  
ATOM    820  CA  ARG A  49      13.626  -7.545  21.007  1.00  0.00           C  
ATOM    821  C   ARG A  49      14.363  -6.673  22.021  1.00  0.00           C  
ATOM    822  O   ARG A  49      14.477  -7.047  23.191  1.00  0.00           O  
ATOM    823  CB  ARG A  49      14.667  -8.311  20.201  1.00  0.00           C  
ATOM    824  CG  ARG A  49      14.140  -9.480  19.377  1.00  0.00           C  
ATOM    825  CD  ARG A  49      15.250 -10.352  18.881  1.00  0.00           C  
ATOM    826  NE  ARG A  49      16.186  -9.642  17.986  1.00  0.00           N  
ATOM    827  CZ  ARG A  49      16.067  -9.503  16.640  1.00  0.00           C  
ATOM    828  NH1 ARG A  49      15.046 -10.008  15.985  1.00  0.00           N  
ATOM    829  NH2 ARG A  49      17.006  -8.850  15.970  1.00  0.00           N  
ATOM    830  H   ARG A  49      12.917  -6.765  19.120  1.00  0.00           H  
ATOM    831  HA  ARG A  49      13.010  -8.259  21.549  1.00  0.00           H  
ATOM    832 1HB  ARG A  49      15.145  -7.619  19.504  1.00  0.00           H  
ATOM    833 2HB  ARG A  49      15.438  -8.687  20.869  1.00  0.00           H  
ATOM    834 1HG  ARG A  49      13.478 -10.084  19.995  1.00  0.00           H  
ATOM    835 2HG  ARG A  49      13.589  -9.107  18.525  1.00  0.00           H  
ATOM    836 1HD  ARG A  49      15.818 -10.718  19.737  1.00  0.00           H  
ATOM    837 2HD  ARG A  49      14.834 -11.203  18.347  1.00  0.00           H  
ATOM    838  HE  ARG A  49      17.003  -9.232  18.419  1.00  0.00           H  
ATOM    839 1HH1 ARG A  49      14.319 -10.510  16.471  1.00  0.00           H  
ATOM    840 2HH1 ARG A  49      15.000  -9.897  14.978  1.00  0.00           H  
ATOM    841 1HH2 ARG A  49      17.799  -8.459  16.463  1.00  0.00           H  
ATOM    842 2HH2 ARG A  49      16.931  -8.740  14.967  1.00  0.00           H  
ATOM    843  N   GLU A  50      14.837  -5.500  21.584  1.00  0.00           N  
ATOM    844  CA  GLU A  50      15.556  -4.591  22.470  1.00  0.00           C  
ATOM    845  C   GLU A  50      14.658  -3.970  23.537  1.00  0.00           C  
ATOM    846  O   GLU A  50      15.060  -3.833  24.695  1.00  0.00           O  
ATOM    847  CB  GLU A  50      16.185  -3.472  21.639  1.00  0.00           C  
ATOM    848  CG  GLU A  50      17.324  -3.925  20.745  1.00  0.00           C  
ATOM    849  CD  GLU A  50      17.782  -2.859  19.792  1.00  0.00           C  
ATOM    850  OE1 GLU A  50      17.192  -1.808  19.776  1.00  0.00           O  
ATOM    851  OE2 GLU A  50      18.718  -3.110  19.060  1.00  0.00           O  
ATOM    852  H   GLU A  50      14.748  -5.262  20.589  1.00  0.00           H  
ATOM    853  HA  GLU A  50      16.345  -5.152  22.968  1.00  0.00           H  
ATOM    854 1HB  GLU A  50      15.418  -3.030  21.000  1.00  0.00           H  
ATOM    855 2HB  GLU A  50      16.554  -2.688  22.298  1.00  0.00           H  
ATOM    856 1HG  GLU A  50      18.163  -4.216  21.375  1.00  0.00           H  
ATOM    857 2HG  GLU A  50      17.012  -4.800  20.184  1.00  0.00           H  
ATOM    858  N   LEU A  51      13.440  -3.596  23.146  1.00  0.00           N  
ATOM    859  CA  LEU A  51      12.484  -2.980  24.051  1.00  0.00           C  
ATOM    860  C   LEU A  51      11.763  -4.006  24.921  1.00  0.00           C  
ATOM    861  O   LEU A  51      11.381  -3.709  26.055  1.00  0.00           O  
ATOM    862  CB  LEU A  51      11.455  -2.166  23.239  1.00  0.00           C  
ATOM    863  CG  LEU A  51      11.816  -0.667  22.878  1.00  0.00           C  
ATOM    864  CD1 LEU A  51      11.752   0.207  24.131  1.00  0.00           C  
ATOM    865  CD2 LEU A  51      13.225  -0.594  22.236  1.00  0.00           C  
ATOM    866  H   LEU A  51      13.181  -3.697  22.162  1.00  0.00           H  
ATOM    867  HA  LEU A  51      13.030  -2.318  24.715  1.00  0.00           H  
ATOM    868 1HB  LEU A  51      11.261  -2.692  22.306  1.00  0.00           H  
ATOM    869 2HB  LEU A  51      10.523  -2.150  23.803  1.00  0.00           H  
ATOM    870  HG  LEU A  51      11.083  -0.293  22.165  1.00  0.00           H  
ATOM    871 1HD1 LEU A  51      11.976   1.239  23.862  1.00  0.00           H  
ATOM    872 2HD1 LEU A  51      10.753   0.159  24.560  1.00  0.00           H  
ATOM    873 3HD1 LEU A  51      12.471  -0.130  24.869  1.00  0.00           H  
ATOM    874 1HD2 LEU A  51      13.459   0.429  21.980  1.00  0.00           H  
ATOM    875 2HD2 LEU A  51      13.978  -0.954  22.933  1.00  0.00           H  
ATOM    876 3HD2 LEU A  51      13.254  -1.197  21.334  1.00  0.00           H  
ATOM    877  N   GLY A  52      11.546  -5.212  24.378  1.00  0.00           N  
ATOM    878  CA  GLY A  52      10.794  -6.258  25.056  1.00  0.00           C  
ATOM    879  C   GLY A  52       9.307  -5.941  24.972  1.00  0.00           C  
ATOM    880  O   GLY A  52       8.543  -6.258  25.888  1.00  0.00           O  
ATOM    881  H   GLY A  52      11.878  -5.414  23.441  1.00  0.00           H  
ATOM    882 1HA  GLY A  52      11.002  -7.216  24.578  1.00  0.00           H  
ATOM    883 2HA  GLY A  52      11.109  -6.328  26.095  1.00  0.00           H  
ATOM    884  N   ASP A  53       8.928  -5.234  23.902  1.00  0.00           N  
ATOM    885  CA  ASP A  53       7.551  -4.779  23.720  1.00  0.00           C  
ATOM    886  C   ASP A  53       7.297  -4.303  22.276  1.00  0.00           C  
ATOM    887  O   ASP A  53       7.916  -3.321  21.842  1.00  0.00           O  
ATOM    888  CB  ASP A  53       7.217  -3.656  24.725  1.00  0.00           C  
ATOM    889  CG  ASP A  53       5.717  -3.235  24.736  1.00  0.00           C  
ATOM    890  OD1 ASP A  53       5.046  -3.399  23.717  1.00  0.00           O  
ATOM    891  OD2 ASP A  53       5.252  -2.776  25.764  1.00  0.00           O  
ATOM    892  H   ASP A  53       9.636  -5.126  23.171  1.00  0.00           H  
ATOM    893  HA  ASP A  53       6.917  -5.618  23.972  1.00  0.00           H  
ATOM    894 1HB  ASP A  53       7.483  -3.979  25.735  1.00  0.00           H  
ATOM    895 2HB  ASP A  53       7.826  -2.778  24.505  1.00  0.00           H  
ATOM    896  N   PRO A  54       6.436  -4.980  21.487  1.00  0.00           N  
ATOM    897  CA  PRO A  54       6.178  -4.663  20.100  1.00  0.00           C  
ATOM    898  C   PRO A  54       5.502  -3.308  19.913  1.00  0.00           C  
ATOM    899  O   PRO A  54       5.557  -2.763  18.815  1.00  0.00           O  
ATOM    900  CB  PRO A  54       5.281  -5.822  19.648  1.00  0.00           C  
ATOM    901  CG  PRO A  54       4.612  -6.320  20.906  1.00  0.00           C  
ATOM    902  CD  PRO A  54       5.634  -6.114  22.010  1.00  0.00           C  
ATOM    903  HA  PRO A  54       7.127  -4.685  19.549  1.00  0.00           H  
ATOM    904 1HB  PRO A  54       4.574  -5.468  18.897  1.00  0.00           H  
ATOM    905 2HB  PRO A  54       5.896  -6.594  19.160  1.00  0.00           H  
ATOM    906 1HG  PRO A  54       3.678  -5.764  21.086  1.00  0.00           H  
ATOM    907 2HG  PRO A  54       4.323  -7.376  20.787  1.00  0.00           H  
ATOM    908 1HD  PRO A  54       5.072  -5.824  22.917  1.00  0.00           H  
ATOM    909 2HD  PRO A  54       6.258  -7.011  22.154  1.00  0.00           H  
ATOM    910  N   GLU A  55       4.864  -2.744  20.955  1.00  0.00           N  
ATOM    911  CA  GLU A  55       4.226  -1.446  20.748  1.00  0.00           C  
ATOM    912  C   GLU A  55       5.271  -0.365  20.744  1.00  0.00           C  
ATOM    913  O   GLU A  55       5.177   0.601  19.982  1.00  0.00           O  
ATOM    914  CB  GLU A  55       3.152  -1.126  21.779  1.00  0.00           C  
ATOM    915  CG  GLU A  55       2.453   0.215  21.496  1.00  0.00           C  
ATOM    916  CD  GLU A  55       1.268   0.489  22.363  1.00  0.00           C  
ATOM    917  OE1 GLU A  55       0.851  -0.389  23.076  1.00  0.00           O  
ATOM    918  OE2 GLU A  55       0.791   1.607  22.332  1.00  0.00           O  
ATOM    919  H   GLU A  55       4.818  -3.175  21.895  1.00  0.00           H  
ATOM    920  HA  GLU A  55       3.751  -1.445  19.773  1.00  0.00           H  
ATOM    921 1HB  GLU A  55       2.406  -1.908  21.791  1.00  0.00           H  
ATOM    922 2HB  GLU A  55       3.602  -1.083  22.774  1.00  0.00           H  
ATOM    923 1HG  GLU A  55       3.173   1.020  21.645  1.00  0.00           H  
ATOM    924 2HG  GLU A  55       2.148   0.233  20.452  1.00  0.00           H  
ATOM    925  N   GLU A  56       6.269  -0.512  21.606  1.00  0.00           N  
ATOM    926  CA  GLU A  56       7.315   0.481  21.668  1.00  0.00           C  
ATOM    927  C   GLU A  56       8.095   0.408  20.372  1.00  0.00           C  
ATOM    928  O   GLU A  56       8.499   1.435  19.831  1.00  0.00           O  
ATOM    929  CB  GLU A  56       8.218   0.258  22.874  1.00  0.00           C  
ATOM    930  CG  GLU A  56       7.557   0.555  24.214  1.00  0.00           C  
ATOM    931  CD  GLU A  56       7.218   2.021  24.378  1.00  0.00           C  
ATOM    932  OE1 GLU A  56       8.091   2.834  24.198  1.00  0.00           O  
ATOM    933  OE2 GLU A  56       6.086   2.325  24.662  1.00  0.00           O  
ATOM    934  H   GLU A  56       6.293  -1.333  22.205  1.00  0.00           H  
ATOM    935  HA  GLU A  56       6.863   1.472  21.748  1.00  0.00           H  
ATOM    936 1HB  GLU A  56       8.559  -0.778  22.885  1.00  0.00           H  
ATOM    937 2HB  GLU A  56       9.092   0.897  22.785  1.00  0.00           H  
ATOM    938 1HG  GLU A  56       6.639  -0.032  24.291  1.00  0.00           H  
ATOM    939 2HG  GLU A  56       8.223   0.242  25.017  1.00  0.00           H  
ATOM    940  N   ALA A  57       8.271  -0.815  19.845  1.00  0.00           N  
ATOM    941  CA  ALA A  57       8.983  -0.966  18.584  1.00  0.00           C  
ATOM    942  C   ALA A  57       8.238  -0.285  17.448  1.00  0.00           C  
ATOM    943  O   ALA A  57       8.853   0.389  16.616  1.00  0.00           O  
ATOM    944  CB  ALA A  57       9.134  -2.422  18.270  1.00  0.00           C  
ATOM    945  H   ALA A  57       7.944  -1.638  20.362  1.00  0.00           H  
ATOM    946  HA  ALA A  57       9.956  -0.501  18.686  1.00  0.00           H  
ATOM    947 1HB  ALA A  57       9.674  -2.562  17.344  1.00  0.00           H  
ATOM    948 2HB  ALA A  57       9.660  -2.859  19.076  1.00  0.00           H  
ATOM    949 3HB  ALA A  57       8.154  -2.880  18.179  1.00  0.00           H  
ATOM    950  N   LEU A  58       6.914  -0.402  17.435  1.00  0.00           N  
ATOM    951  CA  LEU A  58       6.113   0.248  16.418  1.00  0.00           C  
ATOM    952  C   LEU A  58       6.188   1.765  16.524  1.00  0.00           C  
ATOM    953  O   LEU A  58       6.344   2.453  15.515  1.00  0.00           O  
ATOM    954  CB  LEU A  58       4.670  -0.229  16.553  1.00  0.00           C  
ATOM    955  CG  LEU A  58       4.351  -1.683  16.132  1.00  0.00           C  
ATOM    956  CD1 LEU A  58       3.005  -1.999  16.599  1.00  0.00           C  
ATOM    957  CD2 LEU A  58       4.354  -1.821  14.664  1.00  0.00           C  
ATOM    958  H   LEU A  58       6.454  -1.024  18.111  1.00  0.00           H  
ATOM    959  HA  LEU A  58       6.503  -0.035  15.446  1.00  0.00           H  
ATOM    960 1HB  LEU A  58       4.417  -0.159  17.609  1.00  0.00           H  
ATOM    961 2HB  LEU A  58       4.028   0.421  16.042  1.00  0.00           H  
ATOM    962  HG  LEU A  58       5.067  -2.364  16.559  1.00  0.00           H  
ATOM    963 1HD1 LEU A  58       2.760  -3.020  16.315  1.00  0.00           H  
ATOM    964 2HD1 LEU A  58       2.982  -1.901  17.662  1.00  0.00           H  
ATOM    965 3HD1 LEU A  58       2.296  -1.310  16.156  1.00  0.00           H  
ATOM    966 1HD2 LEU A  58       4.090  -2.830  14.384  1.00  0.00           H  
ATOM    967 2HD2 LEU A  58       3.639  -1.156  14.302  1.00  0.00           H  
ATOM    968 3HD2 LEU A  58       5.300  -1.582  14.258  1.00  0.00           H  
ATOM    969  N   ARG A  59       6.152   2.297  17.747  1.00  0.00           N  
ATOM    970  CA  ARG A  59       6.226   3.744  17.912  1.00  0.00           C  
ATOM    971  C   ARG A  59       7.599   4.306  17.530  1.00  0.00           C  
ATOM    972  O   ARG A  59       7.684   5.348  16.867  1.00  0.00           O  
ATOM    973  CB  ARG A  59       5.866   4.110  19.342  1.00  0.00           C  
ATOM    974  CG  ARG A  59       4.398   3.928  19.617  1.00  0.00           C  
ATOM    975  CD  ARG A  59       3.961   4.235  20.992  1.00  0.00           C  
ATOM    976  NE  ARG A  59       2.513   3.949  21.150  1.00  0.00           N  
ATOM    977  CZ  ARG A  59       1.495   4.750  20.783  1.00  0.00           C  
ATOM    978  NH1 ARG A  59       1.696   5.931  20.222  1.00  0.00           N  
ATOM    979  NH2 ARG A  59       0.278   4.307  21.003  1.00  0.00           N  
ATOM    980  H   ARG A  59       6.000   1.690  18.560  1.00  0.00           H  
ATOM    981  HA  ARG A  59       5.480   4.195  17.256  1.00  0.00           H  
ATOM    982 1HB  ARG A  59       6.422   3.472  20.034  1.00  0.00           H  
ATOM    983 2HB  ARG A  59       6.136   5.145  19.544  1.00  0.00           H  
ATOM    984 1HG  ARG A  59       3.885   4.614  18.962  1.00  0.00           H  
ATOM    985 2HG  ARG A  59       4.101   2.904  19.384  1.00  0.00           H  
ATOM    986 1HD  ARG A  59       4.511   3.597  21.693  1.00  0.00           H  
ATOM    987 2HD  ARG A  59       4.143   5.279  21.232  1.00  0.00           H  
ATOM    988  HE  ARG A  59       2.226   3.054  21.581  1.00  0.00           H  
ATOM    989 1HH1 ARG A  59       2.632   6.264  20.053  1.00  0.00           H  
ATOM    990 2HH1 ARG A  59       0.908   6.505  19.959  1.00  0.00           H  
ATOM    991 1HH2 ARG A  59       0.178   3.377  21.445  1.00  0.00           H  
ATOM    992 2HH2 ARG A  59      -0.530   4.857  20.752  1.00  0.00           H  
ATOM    993  N   LEU A  60       8.670   3.595  17.900  1.00  0.00           N  
ATOM    994  CA  LEU A  60      10.021   4.025  17.570  1.00  0.00           C  
ATOM    995  C   LEU A  60      10.227   3.927  16.074  1.00  0.00           C  
ATOM    996  O   LEU A  60      10.907   4.764  15.474  1.00  0.00           O  
ATOM    997  CB  LEU A  60      11.029   3.155  18.316  1.00  0.00           C  
ATOM    998  CG  LEU A  60      11.086   3.339  19.842  1.00  0.00           C  
ATOM    999  CD1 LEU A  60      11.924   2.231  20.417  1.00  0.00           C  
ATOM   1000  CD2 LEU A  60      11.689   4.706  20.200  1.00  0.00           C  
ATOM   1001  H   LEU A  60       8.544   2.750  18.465  1.00  0.00           H  
ATOM   1002  HA  LEU A  60      10.137   5.066  17.853  1.00  0.00           H  
ATOM   1003 1HB  LEU A  60      10.751   2.121  18.143  1.00  0.00           H  
ATOM   1004 2HB  LEU A  60      12.020   3.324  17.904  1.00  0.00           H  
ATOM   1005  HG  LEU A  60      10.085   3.269  20.260  1.00  0.00           H  
ATOM   1006 1HD1 LEU A  60      11.958   2.338  21.499  1.00  0.00           H  
ATOM   1007 2HD1 LEU A  60      11.473   1.268  20.161  1.00  0.00           H  
ATOM   1008 3HD1 LEU A  60      12.931   2.280  20.014  1.00  0.00           H  
ATOM   1009 1HD2 LEU A  60      11.727   4.804  21.285  1.00  0.00           H  
ATOM   1010 2HD2 LEU A  60      12.696   4.782  19.794  1.00  0.00           H  
ATOM   1011 3HD2 LEU A  60      11.081   5.516  19.798  1.00  0.00           H  
ATOM   1012  N   PHE A  61       9.640   2.908  15.459  1.00  0.00           N  
ATOM   1013  CA  PHE A  61       9.725   2.737  14.033  1.00  0.00           C  
ATOM   1014  C   PHE A  61       9.132   3.954  13.349  1.00  0.00           C  
ATOM   1015  O   PHE A  61       9.730   4.522  12.438  1.00  0.00           O  
ATOM   1016  CB  PHE A  61       8.977   1.526  13.570  1.00  0.00           C  
ATOM   1017  CG  PHE A  61       9.145   1.333  12.168  1.00  0.00           C  
ATOM   1018  CD1 PHE A  61      10.192   0.602  11.734  1.00  0.00           C  
ATOM   1019  CD2 PHE A  61       8.322   1.930  11.249  1.00  0.00           C  
ATOM   1020  CE1 PHE A  61      10.408   0.458  10.423  1.00  0.00           C  
ATOM   1021  CE2 PHE A  61       8.561   1.779   9.942  1.00  0.00           C  
ATOM   1022  CZ  PHE A  61       9.595   1.050   9.533  1.00  0.00           C  
ATOM   1023  H   PHE A  61       9.143   2.194  16.003  1.00  0.00           H  
ATOM   1024  HA  PHE A  61      10.774   2.642  13.751  1.00  0.00           H  
ATOM   1025 1HB  PHE A  61       9.366   0.672  14.093  1.00  0.00           H  
ATOM   1026 2HB  PHE A  61       7.922   1.615  13.793  1.00  0.00           H  
ATOM   1027  HD1 PHE A  61      10.860   0.133  12.457  1.00  0.00           H  
ATOM   1028  HD2 PHE A  61       7.489   2.542  11.579  1.00  0.00           H  
ATOM   1029  HE1 PHE A  61      11.246  -0.121  10.079  1.00  0.00           H  
ATOM   1030  HE2 PHE A  61       7.942   2.245   9.219  1.00  0.00           H  
ATOM   1031  HZ  PHE A  61       9.789   0.941   8.482  1.00  0.00           H  
ATOM   1032  N   VAL A  62       7.955   4.394  13.801  1.00  0.00           N  
ATOM   1033  CA  VAL A  62       7.331   5.544  13.165  1.00  0.00           C  
ATOM   1034  C   VAL A  62       8.238   6.762  13.241  1.00  0.00           C  
ATOM   1035  O   VAL A  62       8.324   7.518  12.279  1.00  0.00           O  
ATOM   1036  CB  VAL A  62       5.969   5.891  13.781  1.00  0.00           C  
ATOM   1037  CG1 VAL A  62       5.452   7.237  13.205  1.00  0.00           C  
ATOM   1038  CG2 VAL A  62       4.994   4.788  13.475  1.00  0.00           C  
ATOM   1039  H   VAL A  62       7.472   3.873  14.543  1.00  0.00           H  
ATOM   1040  HA  VAL A  62       7.176   5.295  12.122  1.00  0.00           H  
ATOM   1041  HB  VAL A  62       6.078   5.999  14.862  1.00  0.00           H  
ATOM   1042 1HG1 VAL A  62       4.501   7.472  13.646  1.00  0.00           H  
ATOM   1043 2HG1 VAL A  62       6.138   8.046  13.429  1.00  0.00           H  
ATOM   1044 3HG1 VAL A  62       5.337   7.150  12.121  1.00  0.00           H  
ATOM   1045 1HG2 VAL A  62       4.028   5.019  13.922  1.00  0.00           H  
ATOM   1046 2HG2 VAL A  62       4.887   4.693  12.411  1.00  0.00           H  
ATOM   1047 3HG2 VAL A  62       5.359   3.869  13.876  1.00  0.00           H  
ATOM   1048  N   GLU A  63       8.888   6.988  14.382  1.00  0.00           N  
ATOM   1049  CA  GLU A  63       9.808   8.120  14.472  1.00  0.00           C  
ATOM   1050  C   GLU A  63      10.996   7.988  13.487  1.00  0.00           C  
ATOM   1051  O   GLU A  63      11.472   8.990  12.947  1.00  0.00           O  
ATOM   1052  CB  GLU A  63      10.376   8.255  15.893  1.00  0.00           C  
ATOM   1053  CG  GLU A  63       9.388   8.699  16.965  1.00  0.00           C  
ATOM   1054  CD  GLU A  63      10.033   8.797  18.337  1.00  0.00           C  
ATOM   1055  OE1 GLU A  63      11.155   8.364  18.474  1.00  0.00           O  
ATOM   1056  OE2 GLU A  63       9.409   9.312  19.235  1.00  0.00           O  
ATOM   1057  H   GLU A  63       8.710   6.379  15.190  1.00  0.00           H  
ATOM   1058  HA  GLU A  63       9.258   9.025  14.224  1.00  0.00           H  
ATOM   1059 1HB  GLU A  63      10.776   7.289  16.206  1.00  0.00           H  
ATOM   1060 2HB  GLU A  63      11.204   8.960  15.885  1.00  0.00           H  
ATOM   1061 1HG  GLU A  63       8.977   9.669  16.692  1.00  0.00           H  
ATOM   1062 2HG  GLU A  63       8.568   7.981  17.002  1.00  0.00           H  
ATOM   1063  N   ARG A  64      11.481   6.755  13.287  1.00  0.00           N  
ATOM   1064  CA  ARG A  64      12.625   6.451  12.417  1.00  0.00           C  
ATOM   1065  C   ARG A  64      12.337   6.406  10.894  1.00  0.00           C  
ATOM   1066  O   ARG A  64      13.201   6.782  10.096  1.00  0.00           O  
ATOM   1067  CB  ARG A  64      13.186   5.098  12.835  1.00  0.00           C  
ATOM   1068  CG  ARG A  64      13.875   5.079  14.201  1.00  0.00           C  
ATOM   1069  CD  ARG A  64      14.236   3.696  14.610  1.00  0.00           C  
ATOM   1070  NE  ARG A  64      14.794   3.640  15.955  1.00  0.00           N  
ATOM   1071  CZ  ARG A  64      16.095   3.800  16.277  1.00  0.00           C  
ATOM   1072  NH1 ARG A  64      17.002   4.018  15.343  1.00  0.00           N  
ATOM   1073  NH2 ARG A  64      16.462   3.737  17.547  1.00  0.00           N  
ATOM   1074  H   ARG A  64      11.049   5.990  13.817  1.00  0.00           H  
ATOM   1075  HA  ARG A  64      13.382   7.213  12.594  1.00  0.00           H  
ATOM   1076 1HB  ARG A  64      12.377   4.371  12.865  1.00  0.00           H  
ATOM   1077 2HB  ARG A  64      13.904   4.754  12.092  1.00  0.00           H  
ATOM   1078 1HG  ARG A  64      14.785   5.673  14.148  1.00  0.00           H  
ATOM   1079 2HG  ARG A  64      13.218   5.506  14.954  1.00  0.00           H  
ATOM   1080 1HD  ARG A  64      13.332   3.087  14.597  1.00  0.00           H  
ATOM   1081 2HD  ARG A  64      14.958   3.280  13.918  1.00  0.00           H  
ATOM   1082  HE  ARG A  64      14.143   3.491  16.715  1.00  0.00           H  
ATOM   1083 1HH1 ARG A  64      16.735   4.068  14.372  1.00  0.00           H  
ATOM   1084 2HH1 ARG A  64      17.973   4.137  15.598  1.00  0.00           H  
ATOM   1085 1HH2 ARG A  64      15.773   3.570  18.268  1.00  0.00           H  
ATOM   1086 2HH2 ARG A  64      17.432   3.857  17.801  1.00  0.00           H  
ATOM   1087  N   GLY A  65      11.150   5.935  10.501  1.00  0.00           N  
ATOM   1088  CA  GLY A  65      10.765   5.748   9.095  1.00  0.00           C  
ATOM   1089  C   GLY A  65      10.034   6.940   8.468  1.00  0.00           C  
ATOM   1090  O   GLY A  65      10.138   7.178   7.262  1.00  0.00           O  
ATOM   1091  OXT GLY A  65       9.147   7.497   9.104  1.00  0.00           O  
ATOM   1092  H   GLY A  65      10.505   5.622  11.225  1.00  0.00           H  
ATOM   1093 1HA  GLY A  65      11.657   5.522   8.512  1.00  0.00           H  
ATOM   1094 2HA  GLY A  65      10.121   4.872   9.035  1.00  0.00           H  
TER                                                                             
ATOM   1096  N   VAL B  66     -23.431   9.311  -5.616  1.00  0.00           N  
ATOM   1097  CA  VAL B  66     -22.405   9.925  -4.781  1.00  0.00           C  
ATOM   1098  C   VAL B  66     -22.025   8.995  -3.628  1.00  0.00           C  
ATOM   1099  O   VAL B  66     -22.901   8.399  -2.998  1.00  0.00           O  
ATOM   1100  CB  VAL B  66     -22.916  11.274  -4.226  1.00  0.00           C  
ATOM   1101  CG1 VAL B  66     -21.858  11.901  -3.369  1.00  0.00           C  
ATOM   1102  CG2 VAL B  66     -23.344  12.207  -5.373  1.00  0.00           C  
ATOM   1103 1H   VAL B  66     -23.668   9.932  -6.364  1.00  0.00           H  
ATOM   1104 2H   VAL B  66     -23.084   8.452  -5.994  1.00  0.00           H  
ATOM   1105 3H   VAL B  66     -24.245   9.128  -5.065  1.00  0.00           H  
ATOM   1106  HA  VAL B  66     -21.515  10.109  -5.381  1.00  0.00           H  
ATOM   1107  HB  VAL B  66     -23.776  11.088  -3.586  1.00  0.00           H  
ATOM   1108 1HG1 VAL B  66     -22.234  12.835  -2.966  1.00  0.00           H  
ATOM   1109 2HG1 VAL B  66     -21.598  11.234  -2.550  1.00  0.00           H  
ATOM   1110 3HG1 VAL B  66     -20.970  12.097  -3.968  1.00  0.00           H  
ATOM   1111 1HG2 VAL B  66     -23.716  13.141  -4.959  1.00  0.00           H  
ATOM   1112 2HG2 VAL B  66     -22.530  12.419  -6.024  1.00  0.00           H  
ATOM   1113 3HG2 VAL B  66     -24.135  11.737  -5.948  1.00  0.00           H  
ATOM   1114  N   CYS B  67     -20.725   8.842  -3.380  1.00  0.00           N  
ATOM   1115  CA  CYS B  67     -20.252   7.985  -2.299  1.00  0.00           C  
ATOM   1116  C   CYS B  67     -19.416   8.761  -1.287  1.00  0.00           C  
ATOM   1117  O   CYS B  67     -19.049   9.918  -1.508  1.00  0.00           O  
ATOM   1118  CB  CYS B  67     -19.442   6.810  -2.843  1.00  0.00           C  
ATOM   1119  SG  CYS B  67     -17.884   7.260  -3.652  1.00  0.00           S  
ATOM   1120  H   CYS B  67     -20.057   9.356  -3.946  1.00  0.00           H  
ATOM   1121  HA  CYS B  67     -21.120   7.578  -1.780  1.00  0.00           H  
ATOM   1122 1HB  CYS B  67     -19.208   6.121  -2.032  1.00  0.00           H  
ATOM   1123 2HB  CYS B  67     -20.052   6.265  -3.558  1.00  0.00           H  
ATOM   1124  N   GLN B  68     -19.102   8.113  -0.168  1.00  0.00           N  
ATOM   1125  CA  GLN B  68     -18.418   8.795   0.921  1.00  0.00           C  
ATOM   1126  C   GLN B  68     -16.928   9.057   0.694  1.00  0.00           C  
ATOM   1127  O   GLN B  68     -16.471  10.185   0.870  1.00  0.00           O  
ATOM   1128  CB  GLN B  68     -18.561   7.943   2.190  1.00  0.00           C  
ATOM   1129  CG  GLN B  68     -19.998   7.819   2.725  1.00  0.00           C  
ATOM   1130  CD  GLN B  68     -20.643   9.140   3.081  1.00  0.00           C  
ATOM   1131  OE1 GLN B  68     -20.066   9.959   3.801  1.00  0.00           O  
ATOM   1132  NE2 GLN B  68     -21.857   9.359   2.575  1.00  0.00           N  
ATOM   1133  H   GLN B  68     -19.390   7.152  -0.051  1.00  0.00           H  
ATOM   1134  HA  GLN B  68     -18.906   9.757   1.076  1.00  0.00           H  
ATOM   1135 1HB  GLN B  68     -18.184   6.936   1.997  1.00  0.00           H  
ATOM   1136 2HB  GLN B  68     -17.942   8.367   2.981  1.00  0.00           H  
ATOM   1137 1HG  GLN B  68     -20.611   7.338   1.967  1.00  0.00           H  
ATOM   1138 2HG  GLN B  68     -19.978   7.203   3.630  1.00  0.00           H  
ATOM   1139 1HE2 GLN B  68     -22.338  10.215   2.776  1.00  0.00           H  
ATOM   1140 2HE2 GLN B  68     -22.292   8.669   1.995  1.00  0.00           H  
ATOM   1141  N   GLY B  69     -16.179   8.052   0.257  1.00  0.00           N  
ATOM   1142  CA  GLY B  69     -14.726   8.197   0.138  1.00  0.00           C  
ATOM   1143  C   GLY B  69     -14.053   7.672   1.406  1.00  0.00           C  
ATOM   1144  O   GLY B  69     -14.741   7.316   2.367  1.00  0.00           O  
ATOM   1145  H   GLY B  69     -16.605   7.159   0.061  1.00  0.00           H  
ATOM   1146 1HA  GLY B  69     -14.367   7.644  -0.721  1.00  0.00           H  
ATOM   1147 2HA  GLY B  69     -14.458   9.237  -0.018  1.00  0.00           H  
ATOM   1148  N   THR B  70     -12.719   7.592   1.396  1.00  0.00           N  
ATOM   1149  CA  THR B  70     -11.977   7.013   2.534  1.00  0.00           C  
ATOM   1150  C   THR B  70     -10.801   7.873   3.055  1.00  0.00           C  
ATOM   1151  O   THR B  70     -10.445   8.888   2.447  1.00  0.00           O  
ATOM   1152  CB  THR B  70     -11.484   5.591   2.162  1.00  0.00           C  
ATOM   1153  OG1 THR B  70     -10.552   5.672   1.082  1.00  0.00           O  
ATOM   1154  CG2 THR B  70     -12.669   4.702   1.719  1.00  0.00           C  
ATOM   1155  H   THR B  70     -12.224   7.929   0.568  1.00  0.00           H  
ATOM   1156  HA  THR B  70     -12.676   6.908   3.363  1.00  0.00           H  
ATOM   1157  HB  THR B  70     -10.994   5.138   3.024  1.00  0.00           H  
ATOM   1158  HG1 THR B  70      -9.663   5.920   1.422  1.00  0.00           H  
ATOM   1159 1HG2 THR B  70     -12.299   3.709   1.467  1.00  0.00           H  
ATOM   1160 2HG2 THR B  70     -13.391   4.625   2.533  1.00  0.00           H  
ATOM   1161 3HG2 THR B  70     -13.156   5.123   0.849  1.00  0.00           H  
ATOM   1162  N   SER B  71     -10.262   7.478   4.230  1.00  0.00           N  
ATOM   1163  CA  SER B  71      -9.108   8.127   4.885  1.00  0.00           C  
ATOM   1164  C   SER B  71      -8.103   7.139   5.531  1.00  0.00           C  
ATOM   1165  O   SER B  71      -7.736   7.313   6.698  1.00  0.00           O  
ATOM   1166  CB  SER B  71      -9.610   9.093   5.939  1.00  0.00           C  
ATOM   1167  OG  SER B  71     -10.440   8.440   6.867  1.00  0.00           O  
ATOM   1168  H   SER B  71     -10.646   6.656   4.672  1.00  0.00           H  
ATOM   1169  HA  SER B  71      -8.566   8.690   4.121  1.00  0.00           H  
ATOM   1170 1HB  SER B  71      -8.763   9.543   6.455  1.00  0.00           H  
ATOM   1171 2HB  SER B  71     -10.162   9.898   5.456  1.00  0.00           H  
ATOM   1172  HG  SER B  71     -10.671   9.100   7.519  1.00  0.00           H  
ATOM   1173  N   ASN B  72      -7.713   6.080   4.816  1.00  0.00           N  
ATOM   1174  CA  ASN B  72      -6.814   5.051   5.362  1.00  0.00           C  
ATOM   1175  C   ASN B  72      -5.337   5.253   4.973  1.00  0.00           C  
ATOM   1176  O   ASN B  72      -4.466   4.551   5.487  1.00  0.00           O  
ATOM   1177  CB  ASN B  72      -7.269   3.672   4.919  1.00  0.00           C  
ATOM   1178  CG  ASN B  72      -8.560   3.250   5.551  1.00  0.00           C  
ATOM   1179  OD1 ASN B  72      -8.771   3.405   6.760  1.00  0.00           O  
ATOM   1180  ND2 ASN B  72      -9.447   2.722   4.748  1.00  0.00           N  
ATOM   1181  H   ASN B  72      -8.015   6.009   3.846  1.00  0.00           H  
ATOM   1182  HA  ASN B  72      -6.871   5.088   6.448  1.00  0.00           H  
ATOM   1183 1HB  ASN B  72      -7.393   3.674   3.834  1.00  0.00           H  
ATOM   1184 2HB  ASN B  72      -6.499   2.935   5.157  1.00  0.00           H  
ATOM   1185 1HD2 ASN B  72     -10.332   2.424   5.107  1.00  0.00           H  
ATOM   1186 2HD2 ASN B  72      -9.241   2.614   3.775  1.00  0.00           H  
ATOM   1187  N   LYS B  73      -5.040   6.224   4.108  1.00  0.00           N  
ATOM   1188  CA  LYS B  73      -3.670   6.491   3.664  1.00  0.00           C  
ATOM   1189  C   LYS B  73      -2.969   5.207   3.181  1.00  0.00           C  
ATOM   1190  O   LYS B  73      -3.426   4.555   2.245  1.00  0.00           O  
ATOM   1191  CB  LYS B  73      -2.870   7.192   4.742  1.00  0.00           C  
ATOM   1192  CG  LYS B  73      -3.365   8.601   5.078  1.00  0.00           C  
ATOM   1193  CD  LYS B  73      -2.331   9.330   5.919  1.00  0.00           C  
ATOM   1194  CE  LYS B  73      -2.286   8.827   7.363  1.00  0.00           C  
ATOM   1195  NZ  LYS B  73      -1.165   9.432   8.090  1.00  0.00           N  
ATOM   1196  H   LYS B  73      -5.783   6.791   3.691  1.00  0.00           H  
ATOM   1197  HA  LYS B  73      -3.718   7.183   2.822  1.00  0.00           H  
ATOM   1198 1HB  LYS B  73      -2.865   6.585   5.642  1.00  0.00           H  
ATOM   1199 2HB  LYS B  73      -1.841   7.303   4.402  1.00  0.00           H  
ATOM   1200 1HG  LYS B  73      -3.546   9.155   4.156  1.00  0.00           H  
ATOM   1201 2HG  LYS B  73      -4.301   8.529   5.633  1.00  0.00           H  
ATOM   1202 1HD  LYS B  73      -1.338   9.183   5.480  1.00  0.00           H  
ATOM   1203 2HD  LYS B  73      -2.552  10.395   5.922  1.00  0.00           H  
ATOM   1204 1HE  LYS B  73      -3.218   9.080   7.864  1.00  0.00           H  
ATOM   1205 2HE  LYS B  73      -2.153   7.751   7.386  1.00  0.00           H  
ATOM   1206 1HZ  LYS B  73      -1.139   9.069   9.025  1.00  0.00           H  
ATOM   1207 2HZ  LYS B  73      -0.301   9.139   7.598  1.00  0.00           H  
ATOM   1208 3HZ  LYS B  73      -1.235  10.432   8.106  1.00  0.00           H  
ATOM   1209  N   LEU B  74      -1.860   4.827   3.818  1.00  0.00           N  
ATOM   1210  CA  LEU B  74      -1.121   3.635   3.398  1.00  0.00           C  
ATOM   1211  C   LEU B  74      -1.418   2.407   4.267  1.00  0.00           C  
ATOM   1212  O   LEU B  74      -0.697   1.412   4.196  1.00  0.00           O  
ATOM   1213  CB  LEU B  74       0.362   3.995   3.375  1.00  0.00           C  
ATOM   1214  CG  LEU B  74       0.743   5.183   2.377  1.00  0.00           C  
ATOM   1215  CD1 LEU B  74       2.194   5.534   2.559  1.00  0.00           C  
ATOM   1216  CD2 LEU B  74       0.484   4.775   0.895  1.00  0.00           C  
ATOM   1217  H   LEU B  74      -1.515   5.365   4.596  1.00  0.00           H  
ATOM   1218  HA  LEU B  74      -1.430   3.392   2.382  1.00  0.00           H  
ATOM   1219 1HB  LEU B  74       0.638   4.297   4.373  1.00  0.00           H  
ATOM   1220 2HB  LEU B  74       0.941   3.111   3.108  1.00  0.00           H  
ATOM   1221  HG  LEU B  74       0.145   6.066   2.619  1.00  0.00           H  
ATOM   1222 1HD1 LEU B  74       2.466   6.350   1.895  1.00  0.00           H  
ATOM   1223 2HD1 LEU B  74       2.371   5.838   3.587  1.00  0.00           H  
ATOM   1224 3HD1 LEU B  74       2.773   4.695   2.340  1.00  0.00           H  
ATOM   1225 1HD2 LEU B  74       0.758   5.607   0.245  1.00  0.00           H  
ATOM   1226 2HD2 LEU B  74       1.086   3.903   0.641  1.00  0.00           H  
ATOM   1227 3HD2 LEU B  74      -0.563   4.545   0.738  1.00  0.00           H  
ATOM   1228  N   THR B  75      -2.458   2.489   5.092  1.00  0.00           N  
ATOM   1229  CA  THR B  75      -2.891   1.388   5.954  1.00  0.00           C  
ATOM   1230  C   THR B  75      -3.753   0.348   5.245  1.00  0.00           C  
ATOM   1231  O   THR B  75      -4.649   0.668   4.459  1.00  0.00           O  
ATOM   1232  CB  THR B  75      -3.737   1.930   7.123  1.00  0.00           C  
ATOM   1233  OG1 THR B  75      -2.965   2.825   7.867  1.00  0.00           O  
ATOM   1234  CG2 THR B  75      -4.213   0.827   8.025  1.00  0.00           C  
ATOM   1235  H   THR B  75      -3.016   3.345   5.115  1.00  0.00           H  
ATOM   1236  HA  THR B  75      -1.994   0.868   6.287  1.00  0.00           H  
ATOM   1237  HB  THR B  75      -4.606   2.449   6.737  1.00  0.00           H  
ATOM   1238  HG1 THR B  75      -2.883   3.650   7.369  1.00  0.00           H  
ATOM   1239 1HG2 THR B  75      -4.787   1.261   8.821  1.00  0.00           H  
ATOM   1240 2HG2 THR B  75      -4.847   0.128   7.492  1.00  0.00           H  
ATOM   1241 3HG2 THR B  75      -3.366   0.304   8.435  1.00  0.00           H  
ATOM   1242  N   GLN B  76      -3.405  -0.912   5.500  1.00  0.00           N  
ATOM   1243  CA  GLN B  76      -4.062  -2.087   4.942  1.00  0.00           C  
ATOM   1244  C   GLN B  76      -5.141  -2.573   5.898  1.00  0.00           C  
ATOM   1245  O   GLN B  76      -4.920  -2.583   7.107  1.00  0.00           O  
ATOM   1246  CB  GLN B  76      -3.023  -3.207   4.683  1.00  0.00           C  
ATOM   1247  CG  GLN B  76      -3.570  -4.493   4.001  1.00  0.00           C  
ATOM   1248  CD  GLN B  76      -2.477  -5.604   3.734  1.00  0.00           C  
ATOM   1249  OE1 GLN B  76      -1.402  -5.345   3.174  1.00  0.00           O  
ATOM   1250  NE2 GLN B  76      -2.797  -6.834   4.166  1.00  0.00           N  
ATOM   1251  H   GLN B  76      -2.661  -1.051   6.183  1.00  0.00           H  
ATOM   1252  HA  GLN B  76      -4.526  -1.812   4.002  1.00  0.00           H  
ATOM   1253 1HB  GLN B  76      -2.239  -2.829   4.060  1.00  0.00           H  
ATOM   1254 2HB  GLN B  76      -2.559  -3.487   5.617  1.00  0.00           H  
ATOM   1255 1HG  GLN B  76      -4.339  -4.939   4.636  1.00  0.00           H  
ATOM   1256 2HG  GLN B  76      -4.006  -4.213   3.040  1.00  0.00           H  
ATOM   1257 1HE2 GLN B  76      -2.186  -7.658   4.054  1.00  0.00           H  
ATOM   1258 2HE2 GLN B  76      -3.681  -6.990   4.647  1.00  0.00           H  
ATOM   1259  N   LEU B  77      -6.293  -2.963   5.380  1.00  0.00           N  
ATOM   1260  CA  LEU B  77      -7.358  -3.464   6.232  1.00  0.00           C  
ATOM   1261  C   LEU B  77      -7.470  -4.992   6.163  1.00  0.00           C  
ATOM   1262  O   LEU B  77      -7.964  -5.525   5.174  1.00  0.00           O  
ATOM   1263  CB  LEU B  77      -8.678  -2.847   5.783  1.00  0.00           C  
ATOM   1264  CG  LEU B  77      -8.727  -1.294   5.712  1.00  0.00           C  
ATOM   1265  CD1 LEU B  77     -10.078  -0.911   5.166  1.00  0.00           C  
ATOM   1266  CD2 LEU B  77      -8.466  -0.653   7.090  1.00  0.00           C  
ATOM   1267  H   LEU B  77      -6.448  -2.899   4.377  1.00  0.00           H  
ATOM   1268  HA  LEU B  77      -7.158  -3.172   7.257  1.00  0.00           H  
ATOM   1269 1HB  LEU B  77      -8.905  -3.224   4.789  1.00  0.00           H  
ATOM   1270 2HB  LEU B  77      -9.461  -3.180   6.460  1.00  0.00           H  
ATOM   1271  HG  LEU B  77      -7.968  -0.937   5.015  1.00  0.00           H  
ATOM   1272 1HD1 LEU B  77     -10.145   0.157   5.075  1.00  0.00           H  
ATOM   1273 2HD1 LEU B  77     -10.204  -1.369   4.183  1.00  0.00           H  
ATOM   1274 3HD1 LEU B  77     -10.857  -1.266   5.839  1.00  0.00           H  
ATOM   1275 1HD2 LEU B  77      -8.515   0.433   6.997  1.00  0.00           H  
ATOM   1276 2HD2 LEU B  77      -9.220  -0.987   7.802  1.00  0.00           H  
ATOM   1277 3HD2 LEU B  77      -7.477  -0.929   7.451  1.00  0.00           H  
ATOM   1278  N   GLY B  78      -7.020  -5.710   7.196  1.00  0.00           N  
ATOM   1279  CA  GLY B  78      -7.031  -7.175   7.136  1.00  0.00           C  
ATOM   1280  C   GLY B  78      -6.159  -7.722   6.000  1.00  0.00           C  
ATOM   1281  O   GLY B  78      -5.065  -7.204   5.746  1.00  0.00           O  
ATOM   1282  H   GLY B  78      -6.655  -5.282   8.047  1.00  0.00           H  
ATOM   1283 1HA  GLY B  78      -6.683  -7.571   8.091  1.00  0.00           H  
ATOM   1284 2HA  GLY B  78      -8.057  -7.525   7.005  1.00  0.00           H  
ATOM   1285  N   THR B  79      -6.641  -8.784   5.344  1.00  0.00           N  
ATOM   1286  CA  THR B  79      -5.916  -9.449   4.257  1.00  0.00           C  
ATOM   1287  C   THR B  79      -6.054  -8.697   2.946  1.00  0.00           C  
ATOM   1288  O   THR B  79      -6.852  -7.773   2.840  1.00  0.00           O  
ATOM   1289  CB  THR B  79      -6.397 -10.896   4.052  1.00  0.00           C  
ATOM   1290  OG1 THR B  79      -7.778 -10.885   3.687  1.00  0.00           O  
ATOM   1291  CG2 THR B  79      -6.192 -11.750   5.282  1.00  0.00           C  
ATOM   1292  H   THR B  79      -7.569  -9.157   5.605  1.00  0.00           H  
ATOM   1293  HA  THR B  79      -4.859  -9.485   4.519  1.00  0.00           H  
ATOM   1294  HB  THR B  79      -5.828 -11.335   3.235  1.00  0.00           H  
ATOM   1295  HG1 THR B  79      -8.310 -10.705   4.506  1.00  0.00           H  
ATOM   1296 1HG2 THR B  79      -6.535 -12.765   5.084  1.00  0.00           H  
ATOM   1297 2HG2 THR B  79      -5.132 -11.766   5.540  1.00  0.00           H  
ATOM   1298 3HG2 THR B  79      -6.763 -11.332   6.112  1.00  0.00           H  
ATOM   1299  N   PHE B  80      -5.304  -9.089   1.918  1.00  0.00           N  
ATOM   1300  CA  PHE B  80      -5.457  -8.396   0.641  1.00  0.00           C  
ATOM   1301  C   PHE B  80      -6.889  -8.520   0.126  1.00  0.00           C  
ATOM   1302  O   PHE B  80      -7.457  -7.555  -0.388  1.00  0.00           O  
ATOM   1303  CB  PHE B  80      -4.469  -8.976  -0.352  1.00  0.00           C  
ATOM   1304  CG  PHE B  80      -3.086  -8.518  -0.090  1.00  0.00           C  
ATOM   1305  CD1 PHE B  80      -2.239  -9.221   0.726  1.00  0.00           C  
ATOM   1306  CD2 PHE B  80      -2.624  -7.385  -0.669  1.00  0.00           C  
ATOM   1307  CE1 PHE B  80      -0.968  -8.790   0.927  1.00  0.00           C  
ATOM   1308  CE2 PHE B  80      -1.348  -6.961  -0.474  1.00  0.00           C  
ATOM   1309  CZ  PHE B  80      -0.527  -7.671   0.310  1.00  0.00           C  
ATOM   1310  H   PHE B  80      -4.645  -9.847   2.019  1.00  0.00           H  
ATOM   1311  HA  PHE B  80      -5.230  -7.339   0.788  1.00  0.00           H  
ATOM   1312 1HB  PHE B  80      -4.484 -10.061  -0.309  1.00  0.00           H  
ATOM   1313 2HB  PHE B  80      -4.743  -8.682  -1.366  1.00  0.00           H  
ATOM   1314  HD1 PHE B  80      -2.569 -10.130   1.220  1.00  0.00           H  
ATOM   1315  HD2 PHE B  80      -3.291  -6.820  -1.306  1.00  0.00           H  
ATOM   1316  HE1 PHE B  80      -0.309  -9.359   1.583  1.00  0.00           H  
ATOM   1317  HE2 PHE B  80      -0.992  -6.057  -0.957  1.00  0.00           H  
ATOM   1318  HZ  PHE B  80       0.472  -7.349   0.441  1.00  0.00           H  
ATOM   1319  N   GLU B  81      -7.487  -9.702   0.286  1.00  0.00           N  
ATOM   1320  CA  GLU B  81      -8.860  -9.899  -0.153  1.00  0.00           C  
ATOM   1321  C   GLU B  81      -9.815  -9.040   0.666  1.00  0.00           C  
ATOM   1322  O   GLU B  81     -10.696  -8.388   0.106  1.00  0.00           O  
ATOM   1323  CB  GLU B  81      -9.236 -11.380   0.031  1.00  0.00           C  
ATOM   1324  CG  GLU B  81     -10.682 -11.804  -0.324  1.00  0.00           C  
ATOM   1325  CD  GLU B  81     -11.026 -11.789  -1.767  1.00  0.00           C  
ATOM   1326  OE1 GLU B  81     -10.136 -11.811  -2.573  1.00  0.00           O  
ATOM   1327  OE2 GLU B  81     -12.190 -11.812  -2.075  1.00  0.00           O  
ATOM   1328  H   GLU B  81      -6.984 -10.461   0.722  1.00  0.00           H  
ATOM   1329  HA  GLU B  81      -8.934  -9.585  -1.194  1.00  0.00           H  
ATOM   1330 1HB  GLU B  81      -8.561 -11.992  -0.566  1.00  0.00           H  
ATOM   1331 2HB  GLU B  81      -9.072 -11.654   1.076  1.00  0.00           H  
ATOM   1332 1HG  GLU B  81     -10.840 -12.813   0.054  1.00  0.00           H  
ATOM   1333 2HG  GLU B  81     -11.371 -11.151   0.207  1.00  0.00           H  
ATOM   1334  N   ASP B  82      -9.629  -8.996   1.992  1.00  0.00           N  
ATOM   1335  CA  ASP B  82     -10.527  -8.198   2.833  1.00  0.00           C  
ATOM   1336  C   ASP B  82     -10.446  -6.730   2.439  1.00  0.00           C  
ATOM   1337  O   ASP B  82     -11.469  -6.044   2.304  1.00  0.00           O  
ATOM   1338  CB  ASP B  82     -10.074  -8.265   4.284  1.00  0.00           C  
ATOM   1339  CG  ASP B  82     -10.257  -9.587   4.964  1.00  0.00           C  
ATOM   1340  OD1 ASP B  82     -11.160 -10.323   4.658  1.00  0.00           O  
ATOM   1341  OD2 ASP B  82      -9.353  -9.916   5.729  1.00  0.00           O  
ATOM   1342  H   ASP B  82      -8.879  -9.537   2.427  1.00  0.00           H  
ATOM   1343  HA  ASP B  82     -11.549  -8.554   2.712  1.00  0.00           H  
ATOM   1344 1HB  ASP B  82      -9.028  -7.982   4.327  1.00  0.00           H  
ATOM   1345 2HB  ASP B  82     -10.615  -7.511   4.856  1.00  0.00           H  
ATOM   1346  N   HIS B  83      -9.215  -6.277   2.205  1.00  0.00           N  
ATOM   1347  CA  HIS B  83      -8.908  -4.910   1.842  1.00  0.00           C  
ATOM   1348  C   HIS B  83      -9.613  -4.580   0.531  1.00  0.00           C  
ATOM   1349  O   HIS B  83     -10.297  -3.556   0.422  1.00  0.00           O  
ATOM   1350  CB  HIS B  83      -7.395  -4.710   1.699  1.00  0.00           C  
ATOM   1351  CG  HIS B  83      -6.992  -3.293   1.533  1.00  0.00           C  
ATOM   1352  ND1 HIS B  83      -6.881  -2.434   2.606  1.00  0.00           N  
ATOM   1353  CD2 HIS B  83      -6.693  -2.565   0.443  1.00  0.00           C  
ATOM   1354  CE1 HIS B  83      -6.531  -1.237   2.176  1.00  0.00           C  
ATOM   1355  NE2 HIS B  83      -6.401  -1.287   0.878  1.00  0.00           N  
ATOM   1356  H   HIS B  83      -8.430  -6.915   2.334  1.00  0.00           H  
ATOM   1357  HA  HIS B  83      -9.270  -4.233   2.611  1.00  0.00           H  
ATOM   1358 1HB  HIS B  83      -6.895  -5.114   2.587  1.00  0.00           H  
ATOM   1359 2HB  HIS B  83      -7.031  -5.272   0.842  1.00  0.00           H  
ATOM   1360  HD2 HIS B  83      -6.682  -2.926  -0.587  1.00  0.00           H  
ATOM   1361  HE1 HIS B  83      -6.364  -0.354   2.798  1.00  0.00           H  
ATOM   1362  HE2 HIS B  83      -6.118  -0.482   0.300  1.00  0.00           H  
ATOM   1363  N   PHE B  84      -9.454  -5.460  -0.460  1.00  0.00           N  
ATOM   1364  CA  PHE B  84     -10.097  -5.302  -1.752  1.00  0.00           C  
ATOM   1365  C   PHE B  84     -11.605  -5.179  -1.614  1.00  0.00           C  
ATOM   1366  O   PHE B  84     -12.215  -4.297  -2.223  1.00  0.00           O  
ATOM   1367  CB  PHE B  84      -9.794  -6.463  -2.682  1.00  0.00           C  
ATOM   1368  CG  PHE B  84     -10.531  -6.335  -3.948  1.00  0.00           C  
ATOM   1369  CD1 PHE B  84     -10.062  -5.509  -4.948  1.00  0.00           C  
ATOM   1370  CD2 PHE B  84     -11.725  -7.027  -4.144  1.00  0.00           C  
ATOM   1371  CE1 PHE B  84     -10.758  -5.381  -6.115  1.00  0.00           C  
ATOM   1372  CE2 PHE B  84     -12.417  -6.889  -5.308  1.00  0.00           C  
ATOM   1373  CZ  PHE B  84     -11.934  -6.069  -6.294  1.00  0.00           C  
ATOM   1374  H   PHE B  84      -8.862  -6.277  -0.314  1.00  0.00           H  
ATOM   1375  HA  PHE B  84      -9.719  -4.389  -2.211  1.00  0.00           H  
ATOM   1376 1HB  PHE B  84      -8.725  -6.504  -2.895  1.00  0.00           H  
ATOM   1377 2HB  PHE B  84     -10.073  -7.404  -2.208  1.00  0.00           H  
ATOM   1378  HD1 PHE B  84      -9.136  -4.964  -4.798  1.00  0.00           H  
ATOM   1379  HD2 PHE B  84     -12.110  -7.682  -3.357  1.00  0.00           H  
ATOM   1380  HE1 PHE B  84     -10.387  -4.743  -6.904  1.00  0.00           H  
ATOM   1381  HE2 PHE B  84     -13.354  -7.429  -5.455  1.00  0.00           H  
ATOM   1382  HZ  PHE B  84     -12.489  -5.964  -7.224  1.00  0.00           H  
ATOM   1383  N   LEU B  85     -12.216  -6.074  -0.839  1.00  0.00           N  
ATOM   1384  CA  LEU B  85     -13.658  -6.051  -0.679  1.00  0.00           C  
ATOM   1385  C   LEU B  85     -14.101  -4.737  -0.036  1.00  0.00           C  
ATOM   1386  O   LEU B  85     -15.152  -4.193  -0.386  1.00  0.00           O  
ATOM   1387  CB  LEU B  85     -14.093  -7.258   0.148  1.00  0.00           C  
ATOM   1388  CG  LEU B  85     -13.891  -8.610  -0.565  1.00  0.00           C  
ATOM   1389  CD1 LEU B  85     -14.057  -9.739   0.432  1.00  0.00           C  
ATOM   1390  CD2 LEU B  85     -14.872  -8.723  -1.720  1.00  0.00           C  
ATOM   1391  H   LEU B  85     -11.666  -6.792  -0.364  1.00  0.00           H  
ATOM   1392  HA  LEU B  85     -14.114  -6.126  -1.665  1.00  0.00           H  
ATOM   1393 1HB  LEU B  85     -13.507  -7.276   1.069  1.00  0.00           H  
ATOM   1394 2HB  LEU B  85     -15.145  -7.155   0.400  1.00  0.00           H  
ATOM   1395  HG  LEU B  85     -12.884  -8.663  -0.962  1.00  0.00           H  
ATOM   1396 1HD1 LEU B  85     -13.896 -10.696  -0.069  1.00  0.00           H  
ATOM   1397 2HD1 LEU B  85     -13.322  -9.622   1.232  1.00  0.00           H  
ATOM   1398 3HD1 LEU B  85     -15.060  -9.712   0.851  1.00  0.00           H  
ATOM   1399 1HD2 LEU B  85     -14.719  -9.672  -2.232  1.00  0.00           H  
ATOM   1400 2HD2 LEU B  85     -15.891  -8.674  -1.340  1.00  0.00           H  
ATOM   1401 3HD2 LEU B  85     -14.709  -7.901  -2.423  1.00  0.00           H  
ATOM   1402  N   SER B  86     -13.301  -4.200   0.891  1.00  0.00           N  
ATOM   1403  CA  SER B  86     -13.628  -2.909   1.487  1.00  0.00           C  
ATOM   1404  C   SER B  86     -13.623  -1.822   0.399  1.00  0.00           C  
ATOM   1405  O   SER B  86     -14.563  -1.026   0.308  1.00  0.00           O  
ATOM   1406  CB  SER B  86     -12.674  -2.548   2.604  1.00  0.00           C  
ATOM   1407  OG  SER B  86     -13.019  -1.305   3.158  1.00  0.00           O  
ATOM   1408  H   SER B  86     -12.462  -4.700   1.192  1.00  0.00           H  
ATOM   1409  HA  SER B  86     -14.628  -2.961   1.902  1.00  0.00           H  
ATOM   1410 1HB  SER B  86     -12.705  -3.320   3.372  1.00  0.00           H  
ATOM   1411 2HB  SER B  86     -11.658  -2.509   2.225  1.00  0.00           H  
ATOM   1412  HG  SER B  86     -12.462  -1.199   3.931  1.00  0.00           H  
ATOM   1413  N   LEU B  87     -12.584  -1.815  -0.455  1.00  0.00           N  
ATOM   1414  CA  LEU B  87     -12.483  -0.830  -1.539  1.00  0.00           C  
ATOM   1415  C   LEU B  87     -13.707  -0.907  -2.446  1.00  0.00           C  
ATOM   1416  O   LEU B  87     -14.365   0.103  -2.727  1.00  0.00           O  
ATOM   1417  CB  LEU B  87     -11.240  -1.104  -2.423  1.00  0.00           C  
ATOM   1418  CG  LEU B  87     -11.077  -0.185  -3.673  1.00  0.00           C  
ATOM   1419  CD1 LEU B  87     -10.828   1.227  -3.222  1.00  0.00           C  
ATOM   1420  CD2 LEU B  87      -9.946  -0.696  -4.573  1.00  0.00           C  
ATOM   1421  H   LEU B  87     -11.840  -2.505  -0.326  1.00  0.00           H  
ATOM   1422  HA  LEU B  87     -12.421   0.167  -1.107  1.00  0.00           H  
ATOM   1423 1HB  LEU B  87     -10.347  -1.002  -1.808  1.00  0.00           H  
ATOM   1424 2HB  LEU B  87     -11.283  -2.123  -2.783  1.00  0.00           H  
ATOM   1425  HG  LEU B  87     -12.010  -0.187  -4.228  1.00  0.00           H  
ATOM   1426 1HD1 LEU B  87     -10.746   1.891  -4.084  1.00  0.00           H  
ATOM   1427 2HD1 LEU B  87     -11.636   1.543  -2.593  1.00  0.00           H  
ATOM   1428 3HD1 LEU B  87      -9.902   1.262  -2.652  1.00  0.00           H  
ATOM   1429 1HD2 LEU B  87      -9.863  -0.049  -5.447  1.00  0.00           H  
ATOM   1430 2HD2 LEU B  87      -9.008  -0.686  -4.019  1.00  0.00           H  
ATOM   1431 3HD2 LEU B  87     -10.168  -1.717  -4.895  1.00  0.00           H  
ATOM   1432  N   GLN B  88     -14.013  -2.121  -2.888  1.00  0.00           N  
ATOM   1433  CA  GLN B  88     -15.125  -2.349  -3.788  1.00  0.00           C  
ATOM   1434  C   GLN B  88     -16.431  -1.890  -3.159  1.00  0.00           C  
ATOM   1435  O   GLN B  88     -17.202  -1.153  -3.776  1.00  0.00           O  
ATOM   1436  CB  GLN B  88     -15.167  -3.835  -4.166  1.00  0.00           C  
ATOM   1437  CG  GLN B  88     -16.219  -4.229  -5.183  1.00  0.00           C  
ATOM   1438  CD  GLN B  88     -16.120  -5.717  -5.533  1.00  0.00           C  
ATOM   1439  OE1 GLN B  88     -15.693  -6.533  -4.711  1.00  0.00           O  
ATOM   1440  NE2 GLN B  88     -16.514  -6.077  -6.749  1.00  0.00           N  
ATOM   1441  H   GLN B  88     -13.437  -2.913  -2.599  1.00  0.00           H  
ATOM   1442  HA  GLN B  88     -14.975  -1.765  -4.682  1.00  0.00           H  
ATOM   1443 1HB  GLN B  88     -14.190  -4.130  -4.558  1.00  0.00           H  
ATOM   1444 2HB  GLN B  88     -15.336  -4.425  -3.264  1.00  0.00           H  
ATOM   1445 1HG  GLN B  88     -17.206  -4.033  -4.763  1.00  0.00           H  
ATOM   1446 2HG  GLN B  88     -16.077  -3.644  -6.092  1.00  0.00           H  
ATOM   1447 1HE2 GLN B  88     -16.469  -7.037  -7.027  1.00  0.00           H  
ATOM   1448 2HE2 GLN B  88     -16.864  -5.394  -7.391  1.00  0.00           H  
ATOM   1449  N   ARG B  89     -16.651  -2.246  -1.898  1.00  0.00           N  
ATOM   1450  CA  ARG B  89     -17.872  -1.865  -1.209  1.00  0.00           C  
ATOM   1451  C   ARG B  89     -18.048  -0.342  -1.161  1.00  0.00           C  
ATOM   1452  O   ARG B  89     -19.152   0.166  -1.366  1.00  0.00           O  
ATOM   1453  CB  ARG B  89     -17.873  -2.438   0.201  1.00  0.00           C  
ATOM   1454  CG  ARG B  89     -19.162  -2.262   0.972  1.00  0.00           C  
ATOM   1455  CD  ARG B  89     -19.101  -2.876   2.345  1.00  0.00           C  
ATOM   1456  NE  ARG B  89     -18.911  -4.337   2.299  1.00  0.00           N  
ATOM   1457  CZ  ARG B  89     -17.769  -4.982   2.647  1.00  0.00           C  
ATOM   1458  NH1 ARG B  89     -16.743  -4.304   3.103  1.00  0.00           N  
ATOM   1459  NH2 ARG B  89     -17.687  -6.299   2.539  1.00  0.00           N  
ATOM   1460  H   ARG B  89     -15.982  -2.836  -1.404  1.00  0.00           H  
ATOM   1461  HA  ARG B  89     -18.714  -2.291  -1.752  1.00  0.00           H  
ATOM   1462 1HB  ARG B  89     -17.654  -3.504   0.157  1.00  0.00           H  
ATOM   1463 2HB  ARG B  89     -17.072  -1.968   0.778  1.00  0.00           H  
ATOM   1464 1HG  ARG B  89     -19.368  -1.199   1.080  1.00  0.00           H  
ATOM   1465 2HG  ARG B  89     -19.976  -2.733   0.421  1.00  0.00           H  
ATOM   1466 1HD  ARG B  89     -18.262  -2.440   2.890  1.00  0.00           H  
ATOM   1467 2HD  ARG B  89     -20.027  -2.669   2.878  1.00  0.00           H  
ATOM   1468  HE  ARG B  89     -19.677  -4.898   1.954  1.00  0.00           H  
ATOM   1469 1HH1 ARG B  89     -16.802  -3.300   3.193  1.00  0.00           H  
ATOM   1470 2HH1 ARG B  89     -15.895  -4.787   3.365  1.00  0.00           H  
ATOM   1471 1HH2 ARG B  89     -18.478  -6.827   2.193  1.00  0.00           H  
ATOM   1472 2HH2 ARG B  89     -16.838  -6.775   2.804  1.00  0.00           H  
ATOM   1473  N   MET B  90     -16.959   0.393  -0.906  1.00  0.00           N  
ATOM   1474  CA  MET B  90     -17.033   1.851  -0.826  1.00  0.00           C  
ATOM   1475  C   MET B  90     -17.228   2.571  -2.168  1.00  0.00           C  
ATOM   1476  O   MET B  90     -17.860   3.630  -2.204  1.00  0.00           O  
ATOM   1477  CB  MET B  90     -15.777   2.390  -0.133  1.00  0.00           C  
ATOM   1478  CG  MET B  90     -15.640   2.006   1.344  1.00  0.00           C  
ATOM   1479  SD  MET B  90     -17.016   2.619   2.368  1.00  0.00           S  
ATOM   1480  CE  MET B  90     -18.042   1.161   2.568  1.00  0.00           C  
ATOM   1481  H   MET B  90     -16.066  -0.075  -0.733  1.00  0.00           H  
ATOM   1482  HA  MET B  90     -17.891   2.099  -0.205  1.00  0.00           H  
ATOM   1483 1HB  MET B  90     -14.897   2.001  -0.653  1.00  0.00           H  
ATOM   1484 2HB  MET B  90     -15.749   3.478  -0.215  1.00  0.00           H  
ATOM   1485 1HG  MET B  90     -15.609   0.921   1.428  1.00  0.00           H  
ATOM   1486 2HG  MET B  90     -14.708   2.401   1.739  1.00  0.00           H  
ATOM   1487 1HE  MET B  90     -18.910   1.407   3.180  1.00  0.00           H  
ATOM   1488 2HE  MET B  90     -18.372   0.818   1.590  1.00  0.00           H  
ATOM   1489 3HE  MET B  90     -17.465   0.372   3.055  1.00  0.00           H  
ATOM   1490  N   PHE B  91     -16.703   2.015  -3.266  1.00  0.00           N  
ATOM   1491  CA  PHE B  91     -16.797   2.705  -4.559  1.00  0.00           C  
ATOM   1492  C   PHE B  91     -17.546   1.968  -5.686  1.00  0.00           C  
ATOM   1493  O   PHE B  91     -17.611   2.482  -6.805  1.00  0.00           O  
ATOM   1494  CB  PHE B  91     -15.387   3.037  -5.036  1.00  0.00           C  
ATOM   1495  CG  PHE B  91     -14.654   3.943  -4.098  1.00  0.00           C  
ATOM   1496  CD1 PHE B  91     -13.770   3.417  -3.190  1.00  0.00           C  
ATOM   1497  CD2 PHE B  91     -14.844   5.300  -4.115  1.00  0.00           C  
ATOM   1498  CE1 PHE B  91     -13.081   4.225  -2.301  1.00  0.00           C  
ATOM   1499  CE2 PHE B  91     -14.165   6.111  -3.237  1.00  0.00           C  
ATOM   1500  CZ  PHE B  91     -13.279   5.573  -2.325  1.00  0.00           C  
ATOM   1501  H   PHE B  91     -16.177   1.141  -3.186  1.00  0.00           H  
ATOM   1502  HA  PHE B  91     -17.316   3.646  -4.387  1.00  0.00           H  
ATOM   1503 1HB  PHE B  91     -14.821   2.121  -5.120  1.00  0.00           H  
ATOM   1504 2HB  PHE B  91     -15.424   3.502  -6.019  1.00  0.00           H  
ATOM   1505  HD1 PHE B  91     -13.629   2.344  -3.181  1.00  0.00           H  
ATOM   1506  HD2 PHE B  91     -15.541   5.731  -4.832  1.00  0.00           H  
ATOM   1507  HE1 PHE B  91     -12.382   3.791  -1.582  1.00  0.00           H  
ATOM   1508  HE2 PHE B  91     -14.325   7.171  -3.266  1.00  0.00           H  
ATOM   1509  HZ  PHE B  91     -12.739   6.220  -1.629  1.00  0.00           H  
ATOM   1510  N   ASN B  92     -18.189   0.833  -5.397  1.00  0.00           N  
ATOM   1511  CA  ASN B  92     -18.820  -0.013  -6.428  1.00  0.00           C  
ATOM   1512  C   ASN B  92     -19.643   0.705  -7.497  1.00  0.00           C  
ATOM   1513  O   ASN B  92     -19.504   0.399  -8.679  1.00  0.00           O  
ATOM   1514  CB  ASN B  92     -19.722  -1.050  -5.774  1.00  0.00           C  
ATOM   1515  CG  ASN B  92     -20.109  -2.167  -6.698  1.00  0.00           C  
ATOM   1516  OD1 ASN B  92     -19.259  -2.824  -7.310  1.00  0.00           O  
ATOM   1517  ND2 ASN B  92     -21.398  -2.402  -6.805  1.00  0.00           N  
ATOM   1518  H   ASN B  92     -18.128   0.456  -4.454  1.00  0.00           H  
ATOM   1519  HA  ASN B  92     -18.020  -0.542  -6.940  1.00  0.00           H  
ATOM   1520 1HB  ASN B  92     -19.234  -1.484  -4.916  1.00  0.00           H  
ATOM   1521 2HB  ASN B  92     -20.628  -0.564  -5.416  1.00  0.00           H  
ATOM   1522 1HD2 ASN B  92     -21.724  -3.137  -7.402  1.00  0.00           H  
ATOM   1523 2HD2 ASN B  92     -22.049  -1.850  -6.287  1.00  0.00           H  
ATOM   1524  N   ASN B  93     -20.517   1.627  -7.102  1.00  0.00           N  
ATOM   1525  CA  ASN B  93     -21.350   2.330  -8.082  1.00  0.00           C  
ATOM   1526  C   ASN B  93     -21.222   3.833  -7.904  1.00  0.00           C  
ATOM   1527  O   ASN B  93     -22.186   4.565  -8.103  1.00  0.00           O  
ATOM   1528  CB  ASN B  93     -22.814   1.928  -7.957  1.00  0.00           C  
ATOM   1529  CG  ASN B  93     -23.099   0.496  -8.352  1.00  0.00           C  
ATOM   1530  OD1 ASN B  93     -22.853   0.082  -9.491  1.00  0.00           O  
ATOM   1531  ND2 ASN B  93     -23.634  -0.263  -7.428  1.00  0.00           N  
ATOM   1532  H   ASN B  93     -20.592   1.847  -6.120  1.00  0.00           H  
ATOM   1533  HA  ASN B  93     -20.993   2.093  -9.087  1.00  0.00           H  
ATOM   1534 1HB  ASN B  93     -23.136   2.074  -6.925  1.00  0.00           H  
ATOM   1535 2HB  ASN B  93     -23.419   2.588  -8.580  1.00  0.00           H  
ATOM   1536 1HD2 ASN B  93     -23.854  -1.217  -7.635  1.00  0.00           H  
ATOM   1537 2HD2 ASN B  93     -23.826   0.111  -6.522  1.00  0.00           H  
ATOM   1538  N   CYS B  94     -20.050   4.279  -7.478  1.00  0.00           N  
ATOM   1539  CA  CYS B  94     -19.804   5.695  -7.212  1.00  0.00           C  
ATOM   1540  C   CYS B  94     -19.431   6.526  -8.451  1.00  0.00           C  
ATOM   1541  O   CYS B  94     -18.596   6.104  -9.251  1.00  0.00           O  
ATOM   1542  CB  CYS B  94     -18.695   5.803  -6.174  1.00  0.00           C  
ATOM   1543  SG  CYS B  94     -18.328   7.469  -5.647  1.00  0.00           S  
ATOM   1544  H   CYS B  94     -19.284   3.613  -7.339  1.00  0.00           H  
ATOM   1545  HA  CYS B  94     -20.714   6.119  -6.784  1.00  0.00           H  
ATOM   1546 1HB  CYS B  94     -18.960   5.212  -5.307  1.00  0.00           H  
ATOM   1547 2HB  CYS B  94     -17.784   5.366  -6.579  1.00  0.00           H  
ATOM   1548  N   GLU B  95     -20.038   7.714  -8.612  1.00  0.00           N  
ATOM   1549  CA  GLU B  95     -19.640   8.636  -9.677  1.00  0.00           C  
ATOM   1550  C   GLU B  95     -18.870   9.816  -9.063  1.00  0.00           C  
ATOM   1551  O   GLU B  95     -17.871  10.297  -9.621  1.00  0.00           O  
ATOM   1552  CB  GLU B  95     -20.866   9.148 -10.471  1.00  0.00           C  
ATOM   1553  CG  GLU B  95     -21.677   8.049 -11.202  1.00  0.00           C  
ATOM   1554  CD  GLU B  95     -22.946   8.559 -11.951  1.00  0.00           C  
ATOM   1555  OE1 GLU B  95     -22.838   9.192 -12.982  1.00  0.00           O  
ATOM   1556  OE2 GLU B  95     -24.018   8.331 -11.450  1.00  0.00           O  
ATOM   1557  H   GLU B  95     -20.767   8.021  -7.979  1.00  0.00           H  
ATOM   1558  HA  GLU B  95     -18.978   8.120 -10.351  1.00  0.00           H  
ATOM   1559 1HB  GLU B  95     -21.541   9.669  -9.805  1.00  0.00           H  
ATOM   1560 2HB  GLU B  95     -20.532   9.872 -11.211  1.00  0.00           H  
ATOM   1561 1HG  GLU B  95     -21.017   7.562 -11.919  1.00  0.00           H  
ATOM   1562 2HG  GLU B  95     -21.969   7.296 -10.478  1.00  0.00           H  
ATOM   1563  N   VAL B  96     -19.313  10.247  -7.883  1.00  0.00           N  
ATOM   1564  CA  VAL B  96     -18.684  11.362  -7.185  1.00  0.00           C  
ATOM   1565  C   VAL B  96     -18.207  10.970  -5.795  1.00  0.00           C  
ATOM   1566  O   VAL B  96     -19.003  10.533  -4.964  1.00  0.00           O  
ATOM   1567  CB  VAL B  96     -19.681  12.511  -7.024  1.00  0.00           C  
ATOM   1568  CG1 VAL B  96     -19.031  13.658  -6.255  1.00  0.00           C  
ATOM   1569  CG2 VAL B  96     -20.195  12.955  -8.399  1.00  0.00           C  
ATOM   1570  H   VAL B  96     -20.151   9.822  -7.495  1.00  0.00           H  
ATOM   1571  HA  VAL B  96     -17.827  11.705  -7.765  1.00  0.00           H  
ATOM   1572  HB  VAL B  96     -20.493  12.166  -6.442  1.00  0.00           H  
ATOM   1573 1HG1 VAL B  96     -19.754  14.460  -6.120  1.00  0.00           H  
ATOM   1574 2HG1 VAL B  96     -18.700  13.306  -5.277  1.00  0.00           H  
ATOM   1575 3HG1 VAL B  96     -18.173  14.033  -6.813  1.00  0.00           H  
ATOM   1576 1HG2 VAL B  96     -20.919  13.758  -8.274  1.00  0.00           H  
ATOM   1577 2HG2 VAL B  96     -19.357  13.311  -9.005  1.00  0.00           H  
ATOM   1578 3HG2 VAL B  96     -20.676  12.115  -8.901  1.00  0.00           H  
ATOM   1579  N   VAL B  97     -16.924  11.186  -5.521  1.00  0.00           N  
ATOM   1580  CA  VAL B  97     -16.385  10.850  -4.210  1.00  0.00           C  
ATOM   1581  C   VAL B  97     -16.316  12.110  -3.349  1.00  0.00           C  
ATOM   1582  O   VAL B  97     -15.640  13.075  -3.711  1.00  0.00           O  
ATOM   1583  CB  VAL B  97     -14.957  10.272  -4.346  1.00  0.00           C  
ATOM   1584  CG1 VAL B  97     -14.437   9.923  -3.003  1.00  0.00           C  
ATOM   1585  CG2 VAL B  97     -14.939   9.096  -5.286  1.00  0.00           C  
ATOM   1586  H   VAL B  97     -16.312  11.546  -6.252  1.00  0.00           H  
ATOM   1587  HA  VAL B  97     -17.036  10.123  -3.724  1.00  0.00           H  
ATOM   1588  HB  VAL B  97     -14.317  11.022  -4.729  1.00  0.00           H  
ATOM   1589 1HG1 VAL B  97     -13.423   9.547  -3.087  1.00  0.00           H  
ATOM   1590 2HG1 VAL B  97     -14.447  10.803  -2.392  1.00  0.00           H  
ATOM   1591 3HG1 VAL B  97     -15.079   9.170  -2.566  1.00  0.00           H  
ATOM   1592 1HG2 VAL B  97     -13.923   8.719  -5.382  1.00  0.00           H  
ATOM   1593 2HG2 VAL B  97     -15.566   8.321  -4.912  1.00  0.00           H  
ATOM   1594 3HG2 VAL B  97     -15.302   9.422  -6.262  1.00  0.00           H  
ATOM   1595  N   LEU B  98     -17.010  12.123  -2.208  1.00  0.00           N  
ATOM   1596  CA  LEU B  98     -17.004  13.317  -1.356  1.00  0.00           C  
ATOM   1597  C   LEU B  98     -15.717  13.445  -0.534  1.00  0.00           C  
ATOM   1598  O   LEU B  98     -15.256  14.552  -0.241  1.00  0.00           O  
ATOM   1599  CB  LEU B  98     -18.211  13.294  -0.438  1.00  0.00           C  
ATOM   1600  CG  LEU B  98     -19.530  13.342  -1.167  1.00  0.00           C  
ATOM   1601  CD1 LEU B  98     -20.648  13.028  -0.186  1.00  0.00           C  
ATOM   1602  CD2 LEU B  98     -19.703  14.712  -1.829  1.00  0.00           C  
ATOM   1603  H   LEU B  98     -17.583  11.314  -1.943  1.00  0.00           H  
ATOM   1604  HA  LEU B  98     -17.082  14.190  -1.999  1.00  0.00           H  
ATOM   1605 1HB  LEU B  98     -18.183  12.370   0.149  1.00  0.00           H  
ATOM   1606 2HB  LEU B  98     -18.157  14.142   0.241  1.00  0.00           H  
ATOM   1607  HG  LEU B  98     -19.532  12.574  -1.934  1.00  0.00           H  
ATOM   1608 1HD1 LEU B  98     -21.604  13.037  -0.700  1.00  0.00           H  
ATOM   1609 2HD1 LEU B  98     -20.477  12.038   0.245  1.00  0.00           H  
ATOM   1610 3HD1 LEU B  98     -20.658  13.774   0.605  1.00  0.00           H  
ATOM   1611 1HD2 LEU B  98     -20.651  14.738  -2.369  1.00  0.00           H  
ATOM   1612 2HD2 LEU B  98     -19.698  15.492  -1.067  1.00  0.00           H  
ATOM   1613 3HD2 LEU B  98     -18.883  14.880  -2.530  1.00  0.00           H  
ATOM   1614  N   GLY B  99     -15.144  12.309  -0.169  1.00  0.00           N  
ATOM   1615  CA  GLY B  99     -13.892  12.240   0.550  1.00  0.00           C  
ATOM   1616  C   GLY B  99     -12.785  11.989  -0.460  1.00  0.00           C  
ATOM   1617  O   GLY B  99     -12.781  12.584  -1.551  1.00  0.00           O  
ATOM   1618  H   GLY B  99     -15.617  11.433  -0.360  1.00  0.00           H  
ATOM   1619 1HA  GLY B  99     -13.713  13.171   1.085  1.00  0.00           H  
ATOM   1620 2HA  GLY B  99     -13.930  11.431   1.282  1.00  0.00           H  
ATOM   1621  N   ASN B 100     -11.822  11.156  -0.079  1.00  0.00           N  
ATOM   1622  CA  ASN B 100     -10.686  10.884  -0.944  1.00  0.00           C  
ATOM   1623  C   ASN B 100     -10.891   9.552  -1.668  1.00  0.00           C  
ATOM   1624  O   ASN B 100     -11.646   8.683  -1.203  1.00  0.00           O  
ATOM   1625  CB  ASN B 100      -9.442  10.821  -0.107  1.00  0.00           C  
ATOM   1626  CG  ASN B 100      -9.271  12.030   0.733  1.00  0.00           C  
ATOM   1627  OD1 ASN B 100      -9.049  13.177   0.295  1.00  0.00           O  
ATOM   1628  ND2 ASN B 100      -9.400  11.775   2.017  1.00  0.00           N  
ATOM   1629  H   ASN B 100     -11.872  10.702   0.828  1.00  0.00           H  
ATOM   1630  HA  ASN B 100     -10.602  11.668  -1.701  1.00  0.00           H  
ATOM   1631 1HB  ASN B 100      -9.453   9.940   0.516  1.00  0.00           H  
ATOM   1632 2HB  ASN B 100      -8.580  10.728  -0.763  1.00  0.00           H  
ATOM   1633 1HD2 ASN B 100      -9.306  12.504   2.697  1.00  0.00           H  
ATOM   1634 2HD2 ASN B 100      -9.607  10.808   2.305  1.00  0.00           H  
ATOM   1635  N   LEU B 101     -10.204   9.380  -2.787  1.00  0.00           N  
ATOM   1636  CA  LEU B 101     -10.208   8.105  -3.491  1.00  0.00           C  
ATOM   1637  C   LEU B 101      -8.886   7.422  -3.210  1.00  0.00           C  
ATOM   1638  O   LEU B 101      -7.839   7.901  -3.643  1.00  0.00           O  
ATOM   1639  CB  LEU B 101     -10.399   8.324  -4.992  1.00  0.00           C  
ATOM   1640  CG  LEU B 101     -10.321   7.086  -5.914  1.00  0.00           C  
ATOM   1641  CD1 LEU B 101     -11.435   6.099  -5.586  1.00  0.00           C  
ATOM   1642  CD2 LEU B 101     -10.434   7.552  -7.357  1.00  0.00           C  
ATOM   1643  H   LEU B 101      -9.606  10.139  -3.116  1.00  0.00           H  
ATOM   1644  HA  LEU B 101     -11.016   7.482  -3.111  1.00  0.00           H  
ATOM   1645 1HB  LEU B 101     -11.368   8.790  -5.145  1.00  0.00           H  
ATOM   1646 2HB  LEU B 101      -9.644   9.006  -5.312  1.00  0.00           H  
ATOM   1647  HG  LEU B 101      -9.364   6.583  -5.766  1.00  0.00           H  
ATOM   1648 1HD1 LEU B 101     -11.363   5.233  -6.242  1.00  0.00           H  
ATOM   1649 2HD1 LEU B 101     -11.332   5.775  -4.553  1.00  0.00           H  
ATOM   1650 3HD1 LEU B 101     -12.404   6.578  -5.724  1.00  0.00           H  
ATOM   1651 1HD2 LEU B 101     -10.370   6.698  -8.008  1.00  0.00           H  
ATOM   1652 2HD2 LEU B 101     -11.385   8.044  -7.494  1.00  0.00           H  
ATOM   1653 3HD2 LEU B 101      -9.629   8.246  -7.590  1.00  0.00           H  
ATOM   1654  N   GLU B 102      -8.931   6.322  -2.477  1.00  0.00           N  
ATOM   1655  CA  GLU B 102      -7.713   5.630  -2.092  1.00  0.00           C  
ATOM   1656  C   GLU B 102      -7.742   4.203  -2.612  1.00  0.00           C  
ATOM   1657  O   GLU B 102      -8.560   3.391  -2.179  1.00  0.00           O  
ATOM   1658  CB  GLU B 102      -7.558   5.656  -0.571  1.00  0.00           C  
ATOM   1659  CG  GLU B 102      -7.442   7.083   0.053  1.00  0.00           C  
ATOM   1660  CD  GLU B 102      -7.317   7.034   1.550  1.00  0.00           C  
ATOM   1661  OE1 GLU B 102      -6.504   7.743   2.134  1.00  0.00           O  
ATOM   1662  OE2 GLU B 102      -8.066   6.276   2.131  1.00  0.00           O  
ATOM   1663  H   GLU B 102      -9.825   5.971  -2.159  1.00  0.00           H  
ATOM   1664  HA  GLU B 102      -6.860   6.135  -2.536  1.00  0.00           H  
ATOM   1665 1HB  GLU B 102      -8.398   5.144  -0.118  1.00  0.00           H  
ATOM   1666 2HB  GLU B 102      -6.656   5.103  -0.296  1.00  0.00           H  
ATOM   1667 1HG  GLU B 102      -6.586   7.586  -0.358  1.00  0.00           H  
ATOM   1668 2HG  GLU B 102      -8.330   7.661  -0.211  1.00  0.00           H  
ATOM   1669  N   ILE B 103      -6.873   3.919  -3.569  1.00  0.00           N  
ATOM   1670  CA  ILE B 103      -6.799   2.610  -4.194  1.00  0.00           C  
ATOM   1671  C   ILE B 103      -5.461   2.026  -3.814  1.00  0.00           C  
ATOM   1672  O   ILE B 103      -4.428   2.385  -4.396  1.00  0.00           O  
ATOM   1673  CB  ILE B 103      -6.894   2.755  -5.721  1.00  0.00           C  
ATOM   1674  CG1 ILE B 103      -8.206   3.455  -6.077  1.00  0.00           C  
ATOM   1675  CG2 ILE B 103      -6.813   1.366  -6.408  1.00  0.00           C  
ATOM   1676  CD1 ILE B 103      -8.233   3.951  -7.467  1.00  0.00           C  
ATOM   1677  H   ILE B 103      -6.220   4.647  -3.852  1.00  0.00           H  
ATOM   1678  HA  ILE B 103      -7.595   1.968  -3.820  1.00  0.00           H  
ATOM   1679  HB  ILE B 103      -6.078   3.378  -6.072  1.00  0.00           H  
ATOM   1680 1HG1 ILE B 103      -9.028   2.750  -5.946  1.00  0.00           H  
ATOM   1681 2HG1 ILE B 103      -8.364   4.299  -5.412  1.00  0.00           H  
ATOM   1682 1HG2 ILE B 103      -6.879   1.485  -7.486  1.00  0.00           H  
ATOM   1683 2HG2 ILE B 103      -5.866   0.887  -6.153  1.00  0.00           H  
ATOM   1684 3HG2 ILE B 103      -7.631   0.744  -6.066  1.00  0.00           H  
ATOM   1685 1HD1 ILE B 103      -9.191   4.427  -7.672  1.00  0.00           H  
ATOM   1686 2HD1 ILE B 103      -7.430   4.671  -7.606  1.00  0.00           H  
ATOM   1687 3HD1 ILE B 103      -8.086   3.124  -8.132  1.00  0.00           H  
ATOM   1688  N   THR B 104      -5.472   1.143  -2.836  1.00  0.00           N  
ATOM   1689  CA  THR B 104      -4.215   0.625  -2.349  1.00  0.00           C  
ATOM   1690  C   THR B 104      -4.209  -0.881  -2.241  1.00  0.00           C  
ATOM   1691  O   THR B 104      -5.251  -1.508  -2.060  1.00  0.00           O  
ATOM   1692  CB  THR B 104      -3.875   1.273  -0.979  1.00  0.00           C  
ATOM   1693  OG1 THR B 104      -4.916   0.944  -0.018  1.00  0.00           O  
ATOM   1694  CG2 THR B 104      -3.764   2.838  -1.101  1.00  0.00           C  
ATOM   1695  H   THR B 104      -6.347   0.863  -2.415  1.00  0.00           H  
ATOM   1696  HA  THR B 104      -3.447   0.894  -3.060  1.00  0.00           H  
ATOM   1697  HB  THR B 104      -2.920   0.882  -0.632  1.00  0.00           H  
ATOM   1698  HG1 THR B 104      -4.617   1.193   0.869  1.00  0.00           H  
ATOM   1699 1HG2 THR B 104      -3.513   3.264  -0.127  1.00  0.00           H  
ATOM   1700 2HG2 THR B 104      -2.988   3.088  -1.815  1.00  0.00           H  
ATOM   1701 3HG2 THR B 104      -4.706   3.261  -1.434  1.00  0.00           H  
ATOM   1702  N   TYR B 105      -3.025  -1.455  -2.357  1.00  0.00           N  
ATOM   1703  CA  TYR B 105      -2.803  -2.890  -2.173  1.00  0.00           C  
ATOM   1704  C   TYR B 105      -3.678  -3.827  -3.029  1.00  0.00           C  
ATOM   1705  O   TYR B 105      -3.837  -4.999  -2.678  1.00  0.00           O  
ATOM   1706  CB  TYR B 105      -3.062  -3.267  -0.695  1.00  0.00           C  
ATOM   1707  CG  TYR B 105      -2.227  -2.555   0.355  1.00  0.00           C  
ATOM   1708  CD1 TYR B 105      -2.710  -1.463   1.062  1.00  0.00           C  
ATOM   1709  CD2 TYR B 105      -1.006  -3.025   0.628  1.00  0.00           C  
ATOM   1710  CE1 TYR B 105      -1.923  -0.863   2.028  1.00  0.00           C  
ATOM   1711  CE2 TYR B 105      -0.222  -2.438   1.591  1.00  0.00           C  
ATOM   1712  CZ  TYR B 105      -0.659  -1.384   2.276  1.00  0.00           C  
ATOM   1713  OH  TYR B 105       0.170  -0.855   3.226  1.00  0.00           O  
ATOM   1714  H   TYR B 105      -2.231  -0.837  -2.550  1.00  0.00           H  
ATOM   1715  HA  TYR B 105      -1.776  -3.101  -2.441  1.00  0.00           H  
ATOM   1716 1HB  TYR B 105      -4.099  -3.100  -0.460  1.00  0.00           H  
ATOM   1717 2HB  TYR B 105      -2.892  -4.329  -0.571  1.00  0.00           H  
ATOM   1718  HD1 TYR B 105      -3.699  -1.086   0.859  1.00  0.00           H  
ATOM   1719  HD2 TYR B 105      -0.661  -3.878   0.080  1.00  0.00           H  
ATOM   1720  HE1 TYR B 105      -2.293  -0.005   2.587  1.00  0.00           H  
ATOM   1721  HE2 TYR B 105       0.761  -2.815   1.818  1.00  0.00           H  
ATOM   1722  HH  TYR B 105      -0.212  -0.045   3.586  1.00  0.00           H  
ATOM   1723  N   VAL B 106      -4.177  -3.378  -4.180  1.00  0.00           N  
ATOM   1724  CA  VAL B 106      -4.979  -4.261  -5.011  1.00  0.00           C  
ATOM   1725  C   VAL B 106      -3.989  -5.117  -5.763  1.00  0.00           C  
ATOM   1726  O   VAL B 106      -3.037  -4.575  -6.340  1.00  0.00           O  
ATOM   1727  CB  VAL B 106      -5.889  -3.487  -5.975  1.00  0.00           C  
ATOM   1728  CG1 VAL B 106      -6.682  -4.498  -6.838  1.00  0.00           C  
ATOM   1729  CG2 VAL B 106      -6.811  -2.556  -5.177  1.00  0.00           C  
ATOM   1730  H   VAL B 106      -4.029  -2.419  -4.466  1.00  0.00           H  
ATOM   1731  HA  VAL B 106      -5.603  -4.896  -4.380  1.00  0.00           H  
ATOM   1732  HB  VAL B 106      -5.273  -2.889  -6.648  1.00  0.00           H  
ATOM   1733 1HG1 VAL B 106      -7.313  -3.989  -7.529  1.00  0.00           H  
ATOM   1734 2HG1 VAL B 106      -6.018  -5.137  -7.394  1.00  0.00           H  
ATOM   1735 3HG1 VAL B 106      -7.293  -5.113  -6.194  1.00  0.00           H  
ATOM   1736 1HG2 VAL B 106      -7.439  -1.999  -5.857  1.00  0.00           H  
ATOM   1737 2HG2 VAL B 106      -7.429  -3.141  -4.501  1.00  0.00           H  
ATOM   1738 3HG2 VAL B 106      -6.210  -1.856  -4.595  1.00  0.00           H  
ATOM   1739  N   GLN B 107      -4.190  -6.425  -5.721  1.00  0.00           N  
ATOM   1740  CA  GLN B 107      -3.257  -7.370  -6.300  1.00  0.00           C  
ATOM   1741  C   GLN B 107      -3.616  -7.850  -7.694  1.00  0.00           C  
ATOM   1742  O   GLN B 107      -4.698  -7.571  -8.226  1.00  0.00           O  
ATOM   1743  CB  GLN B 107      -3.117  -8.554  -5.348  1.00  0.00           C  
ATOM   1744  CG  GLN B 107      -2.634  -8.140  -3.995  1.00  0.00           C  
ATOM   1745  CD  GLN B 107      -1.269  -7.554  -4.080  1.00  0.00           C  
ATOM   1746  OE1 GLN B 107      -0.322  -8.221  -4.578  1.00  0.00           O  
ATOM   1747  NE2 GLN B 107      -1.145  -6.315  -3.634  1.00  0.00           N  
ATOM   1748  H   GLN B 107      -5.003  -6.775  -5.235  1.00  0.00           H  
ATOM   1749  HA  GLN B 107      -2.305  -6.871  -6.365  1.00  0.00           H  
ATOM   1750 1HB  GLN B 107      -4.063  -9.035  -5.219  1.00  0.00           H  
ATOM   1751 2HB  GLN B 107      -2.427  -9.287  -5.757  1.00  0.00           H  
ATOM   1752 1HG  GLN B 107      -3.297  -7.373  -3.615  1.00  0.00           H  
ATOM   1753 2HG  GLN B 107      -2.626  -8.969  -3.317  1.00  0.00           H  
ATOM   1754 1HE2 GLN B 107      -0.256  -5.851  -3.668  1.00  0.00           H  
ATOM   1755 2HE2 GLN B 107      -1.976  -5.837  -3.251  1.00  0.00           H  
ATOM   1756  N   ARG B 108      -2.672  -8.563  -8.292  1.00  0.00           N  
ATOM   1757  CA  ARG B 108      -2.871  -9.164  -9.595  1.00  0.00           C  
ATOM   1758  C   ARG B 108      -4.134  -9.988  -9.653  1.00  0.00           C  
ATOM   1759  O   ARG B 108      -4.463 -10.725  -8.725  1.00  0.00           O  
ATOM   1760  CB  ARG B 108      -1.685 -10.031  -9.953  1.00  0.00           C  
ATOM   1761  CG  ARG B 108      -0.376  -9.265 -10.130  1.00  0.00           C  
ATOM   1762  CD  ARG B 108       0.719 -10.162 -10.530  1.00  0.00           C  
ATOM   1763  NE  ARG B 108       0.521 -10.658 -11.894  1.00  0.00           N  
ATOM   1764  CZ  ARG B 108       1.165 -11.708 -12.452  1.00  0.00           C  
ATOM   1765  NH1 ARG B 108       2.051 -12.393 -11.754  1.00  0.00           N  
ATOM   1766  NH2 ARG B 108       0.902 -12.046 -13.705  1.00  0.00           N  
ATOM   1767  H   ARG B 108      -1.788  -8.703  -7.814  1.00  0.00           H  
ATOM   1768  HA  ARG B 108      -2.950  -8.370 -10.332  1.00  0.00           H  
ATOM   1769 1HB  ARG B 108      -1.536 -10.785  -9.186  1.00  0.00           H  
ATOM   1770 2HB  ARG B 108      -1.896 -10.551 -10.890  1.00  0.00           H  
ATOM   1771 1HG  ARG B 108      -0.502  -8.509 -10.909  1.00  0.00           H  
ATOM   1772 2HG  ARG B 108      -0.098  -8.771  -9.199  1.00  0.00           H  
ATOM   1773 1HD  ARG B 108       1.654  -9.618 -10.491  1.00  0.00           H  
ATOM   1774 2HD  ARG B 108       0.755 -11.008  -9.850  1.00  0.00           H  
ATOM   1775  HE  ARG B 108      -0.151 -10.137 -12.482  1.00  0.00           H  
ATOM   1776 1HH1 ARG B 108       2.248 -12.122 -10.803  1.00  0.00           H  
ATOM   1777 2HH1 ARG B 108       2.532 -13.179 -12.169  1.00  0.00           H  
ATOM   1778 1HH2 ARG B 108       0.217 -11.519 -14.242  1.00  0.00           H  
ATOM   1779 2HH2 ARG B 108       1.376 -12.827 -14.131  1.00  0.00           H  
ATOM   1780  N   ASN B 109      -4.829  -9.828 -10.771  1.00  0.00           N  
ATOM   1781  CA  ASN B 109      -6.081 -10.488 -11.120  1.00  0.00           C  
ATOM   1782  C   ASN B 109      -7.312 -10.039 -10.317  1.00  0.00           C  
ATOM   1783  O   ASN B 109      -8.393 -10.610 -10.481  1.00  0.00           O  
ATOM   1784  CB  ASN B 109      -5.936 -11.998 -11.010  1.00  0.00           C  
ATOM   1785  CG  ASN B 109      -4.851 -12.545 -11.890  1.00  0.00           C  
ATOM   1786  OD1 ASN B 109      -4.715 -12.172 -13.063  1.00  0.00           O  
ATOM   1787  ND2 ASN B 109      -4.062 -13.432 -11.340  1.00  0.00           N  
ATOM   1788  H   ASN B 109      -4.458  -9.184 -11.451  1.00  0.00           H  
ATOM   1789  HA  ASN B 109      -6.296 -10.243 -12.161  1.00  0.00           H  
ATOM   1790 1HB  ASN B 109      -5.761 -12.303  -9.984  1.00  0.00           H  
ATOM   1791 2HB  ASN B 109      -6.874 -12.458 -11.314  1.00  0.00           H  
ATOM   1792 1HD2 ASN B 109      -3.318 -13.839 -11.868  1.00  0.00           H  
ATOM   1793 2HD2 ASN B 109      -4.205 -13.702 -10.386  1.00  0.00           H  
ATOM   1794  N   TYR B 110      -7.199  -8.963  -9.538  1.00  0.00           N  
ATOM   1795  CA  TYR B 110      -8.391  -8.399  -8.913  1.00  0.00           C  
ATOM   1796  C   TYR B 110      -9.017  -7.356  -9.816  1.00  0.00           C  
ATOM   1797  O   TYR B 110      -8.397  -6.363 -10.186  1.00  0.00           O  
ATOM   1798  CB  TYR B 110      -8.068  -7.788  -7.562  1.00  0.00           C  
ATOM   1799  CG  TYR B 110      -7.895  -8.766  -6.459  1.00  0.00           C  
ATOM   1800  CD1 TYR B 110      -6.709  -9.427  -6.241  1.00  0.00           C  
ATOM   1801  CD2 TYR B 110      -8.959  -8.976  -5.633  1.00  0.00           C  
ATOM   1802  CE1 TYR B 110      -6.601 -10.312  -5.183  1.00  0.00           C  
ATOM   1803  CE2 TYR B 110      -8.868  -9.836  -4.585  1.00  0.00           C  
ATOM   1804  CZ  TYR B 110      -7.692 -10.512  -4.347  1.00  0.00           C  
ATOM   1805  OH  TYR B 110      -7.603 -11.399  -3.295  1.00  0.00           O  
ATOM   1806  H   TYR B 110      -6.291  -8.531  -9.356  1.00  0.00           H  
ATOM   1807  HA  TYR B 110      -9.122  -9.194  -8.773  1.00  0.00           H  
ATOM   1808 1HB  TYR B 110      -7.150  -7.227  -7.651  1.00  0.00           H  
ATOM   1809 2HB  TYR B 110      -8.847  -7.094  -7.289  1.00  0.00           H  
ATOM   1810  HD1 TYR B 110      -5.869  -9.268  -6.898  1.00  0.00           H  
ATOM   1811  HD2 TYR B 110      -9.886  -8.448  -5.817  1.00  0.00           H  
ATOM   1812  HE1 TYR B 110      -5.668 -10.847  -5.010  1.00  0.00           H  
ATOM   1813  HE2 TYR B 110      -9.731  -9.983  -3.942  1.00  0.00           H  
ATOM   1814  HH  TYR B 110      -8.504 -11.539  -2.913  1.00  0.00           H  
ATOM   1815  N   ASP B 111     -10.247  -7.619 -10.231  1.00  0.00           N  
ATOM   1816  CA  ASP B 111     -10.925  -6.707 -11.131  1.00  0.00           C  
ATOM   1817  C   ASP B 111     -11.284  -5.383 -10.482  1.00  0.00           C  
ATOM   1818  O   ASP B 111     -11.909  -5.344  -9.426  1.00  0.00           O  
ATOM   1819  CB  ASP B 111     -12.186  -7.328 -11.725  1.00  0.00           C  
ATOM   1820  CG  ASP B 111     -12.840  -6.363 -12.678  1.00  0.00           C  
ATOM   1821  OD1 ASP B 111     -12.565  -6.366 -13.847  1.00  0.00           O  
ATOM   1822  OD2 ASP B 111     -13.589  -5.551 -12.212  1.00  0.00           O  
ATOM   1823  H   ASP B 111     -10.710  -8.460  -9.916  1.00  0.00           H  
ATOM   1824  HA  ASP B 111     -10.248  -6.494 -11.958  1.00  0.00           H  
ATOM   1825 1HB  ASP B 111     -11.935  -8.247 -12.256  1.00  0.00           H  
ATOM   1826 2HB  ASP B 111     -12.888  -7.579 -10.930  1.00  0.00           H  
ATOM   1827  N   LEU B 112     -10.926  -4.303 -11.154  1.00  0.00           N  
ATOM   1828  CA  LEU B 112     -11.253  -2.959 -10.718  1.00  0.00           C  
ATOM   1829  C   LEU B 112     -12.160  -2.228 -11.702  1.00  0.00           C  
ATOM   1830  O   LEU B 112     -12.159  -1.000 -11.735  1.00  0.00           O  
ATOM   1831  CB  LEU B 112      -9.989  -2.133 -10.501  1.00  0.00           C  
ATOM   1832  CG  LEU B 112      -9.076  -2.546  -9.368  1.00  0.00           C  
ATOM   1833  CD1 LEU B 112      -7.779  -1.759  -9.463  1.00  0.00           C  
ATOM   1834  CD2 LEU B 112      -9.782  -2.266  -8.071  1.00  0.00           C  
ATOM   1835  H   LEU B 112     -10.402  -4.423 -12.012  1.00  0.00           H  
ATOM   1836  HA  LEU B 112     -11.776  -3.031  -9.771  1.00  0.00           H  
ATOM   1837 1HB  LEU B 112      -9.397  -2.173 -11.410  1.00  0.00           H  
ATOM   1838 2HB  LEU B 112     -10.293  -1.132 -10.329  1.00  0.00           H  
ATOM   1839  HG  LEU B 112      -8.843  -3.613  -9.443  1.00  0.00           H  
ATOM   1840 1HD1 LEU B 112      -7.112  -2.034  -8.656  1.00  0.00           H  
ATOM   1841 2HD1 LEU B 112      -7.299  -1.980 -10.416  1.00  0.00           H  
ATOM   1842 3HD1 LEU B 112      -7.994  -0.700  -9.398  1.00  0.00           H  
ATOM   1843 1HD2 LEU B 112      -9.161  -2.556  -7.239  1.00  0.00           H  
ATOM   1844 2HD2 LEU B 112     -10.018  -1.209  -7.994  1.00  0.00           H  
ATOM   1845 3HD2 LEU B 112     -10.689  -2.838  -8.055  1.00  0.00           H  
ATOM   1846  N   SER B 113     -12.937  -2.955 -12.515  1.00  0.00           N  
ATOM   1847  CA  SER B 113     -13.786  -2.323 -13.526  1.00  0.00           C  
ATOM   1848  C   SER B 113     -14.825  -1.397 -12.905  1.00  0.00           C  
ATOM   1849  O   SER B 113     -15.273  -0.438 -13.529  1.00  0.00           O  
ATOM   1850  CB  SER B 113     -14.469  -3.371 -14.393  1.00  0.00           C  
ATOM   1851  OG  SER B 113     -13.538  -4.072 -15.202  1.00  0.00           O  
ATOM   1852  H   SER B 113     -12.975  -3.975 -12.437  1.00  0.00           H  
ATOM   1853  HA  SER B 113     -13.148  -1.722 -14.173  1.00  0.00           H  
ATOM   1854 1HB  SER B 113     -15.009  -4.077 -13.762  1.00  0.00           H  
ATOM   1855 2HB  SER B 113     -15.200  -2.877 -15.028  1.00  0.00           H  
ATOM   1856  HG  SER B 113     -13.285  -4.898 -14.697  1.00  0.00           H  
ATOM   1857  N   PHE B 114     -15.173  -1.635 -11.646  1.00  0.00           N  
ATOM   1858  CA  PHE B 114     -16.117  -0.781 -10.936  1.00  0.00           C  
ATOM   1859  C   PHE B 114     -15.609   0.665 -10.806  1.00  0.00           C  
ATOM   1860  O   PHE B 114     -16.400   1.597 -10.659  1.00  0.00           O  
ATOM   1861  CB  PHE B 114     -16.442  -1.364  -9.559  1.00  0.00           C  
ATOM   1862  CG  PHE B 114     -15.291  -1.386  -8.577  1.00  0.00           C  
ATOM   1863  CD1 PHE B 114     -15.003  -0.303  -7.757  1.00  0.00           C  
ATOM   1864  CD2 PHE B 114     -14.512  -2.526  -8.453  1.00  0.00           C  
ATOM   1865  CE1 PHE B 114     -13.945  -0.368  -6.859  1.00  0.00           C  
ATOM   1866  CE2 PHE B 114     -13.481  -2.585  -7.553  1.00  0.00           C  
ATOM   1867  CZ  PHE B 114     -13.190  -1.512  -6.765  1.00  0.00           C  
ATOM   1868  H   PHE B 114     -14.774  -2.439 -11.182  1.00  0.00           H  
ATOM   1869  HA  PHE B 114     -17.046  -0.753 -11.507  1.00  0.00           H  
ATOM   1870 1HB  PHE B 114     -17.249  -0.785  -9.122  1.00  0.00           H  
ATOM   1871 2HB  PHE B 114     -16.808  -2.383  -9.676  1.00  0.00           H  
ATOM   1872  HD1 PHE B 114     -15.611   0.604  -7.831  1.00  0.00           H  
ATOM   1873  HD2 PHE B 114     -14.729  -3.393  -9.082  1.00  0.00           H  
ATOM   1874  HE1 PHE B 114     -13.711   0.478  -6.225  1.00  0.00           H  
ATOM   1875  HE2 PHE B 114     -12.889  -3.497  -7.475  1.00  0.00           H  
ATOM   1876  HZ  PHE B 114     -12.368  -1.574  -6.064  1.00  0.00           H  
ATOM   1877  N   LEU B 115     -14.292   0.875 -10.926  1.00  0.00           N  
ATOM   1878  CA  LEU B 115     -13.728   2.209 -10.800  1.00  0.00           C  
ATOM   1879  C   LEU B 115     -13.974   3.053 -12.044  1.00  0.00           C  
ATOM   1880  O   LEU B 115     -13.782   4.272 -12.024  1.00  0.00           O  
ATOM   1881  CB  LEU B 115     -12.220   2.157 -10.556  1.00  0.00           C  
ATOM   1882  CG  LEU B 115     -11.722   1.576  -9.254  1.00  0.00           C  
ATOM   1883  CD1 LEU B 115     -10.230   1.552  -9.329  1.00  0.00           C  
ATOM   1884  CD2 LEU B 115     -12.190   2.448  -8.066  1.00  0.00           C  
ATOM   1885  H   LEU B 115     -13.657   0.099 -11.104  1.00  0.00           H  
ATOM   1886  HA  LEU B 115     -14.202   2.698  -9.950  1.00  0.00           H  
ATOM   1887 1HB  LEU B 115     -11.771   1.578 -11.364  1.00  0.00           H  
ATOM   1888 2HB  LEU B 115     -11.845   3.138 -10.614  1.00  0.00           H  
ATOM   1889  HG  LEU B 115     -12.087   0.550  -9.139  1.00  0.00           H  
ATOM   1890 1HD1 LEU B 115      -9.816   1.135  -8.413  1.00  0.00           H  
ATOM   1891 2HD1 LEU B 115      -9.916   0.967 -10.169  1.00  0.00           H  
ATOM   1892 3HD1 LEU B 115      -9.883   2.565  -9.465  1.00  0.00           H  
ATOM   1893 1HD2 LEU B 115     -11.806   2.030  -7.133  1.00  0.00           H  
ATOM   1894 2HD2 LEU B 115     -11.815   3.465  -8.189  1.00  0.00           H  
ATOM   1895 3HD2 LEU B 115     -13.282   2.466  -8.035  1.00  0.00           H  
ATOM   1896  N   LYS B 116     -14.449   2.427 -13.123  1.00  0.00           N  
ATOM   1897  CA  LYS B 116     -14.723   3.130 -14.367  1.00  0.00           C  
ATOM   1898  C   LYS B 116     -15.815   4.171 -14.200  1.00  0.00           C  
ATOM   1899  O   LYS B 116     -15.969   5.049 -15.051  1.00  0.00           O  
ATOM   1900  CB  LYS B 116     -15.122   2.171 -15.482  1.00  0.00           C  
ATOM   1901  CG  LYS B 116     -14.002   1.285 -15.985  1.00  0.00           C  
ATOM   1902  CD  LYS B 116     -14.491   0.369 -17.088  1.00  0.00           C  
ATOM   1903  CE  LYS B 116     -13.393  -0.549 -17.574  1.00  0.00           C  
ATOM   1904  NZ  LYS B 116     -13.858  -1.412 -18.689  1.00  0.00           N  
ATOM   1905  H   LYS B 116     -14.632   1.424 -13.096  1.00  0.00           H  
ATOM   1906  HA  LYS B 116     -13.810   3.644 -14.673  1.00  0.00           H  
ATOM   1907 1HB  LYS B 116     -15.928   1.525 -15.130  1.00  0.00           H  
ATOM   1908 2HB  LYS B 116     -15.502   2.738 -16.330  1.00  0.00           H  
ATOM   1909 1HG  LYS B 116     -13.202   1.917 -16.382  1.00  0.00           H  
ATOM   1910 2HG  LYS B 116     -13.599   0.694 -15.164  1.00  0.00           H  
ATOM   1911 1HD  LYS B 116     -15.324  -0.229 -16.718  1.00  0.00           H  
ATOM   1912 2HD  LYS B 116     -14.833   0.974 -17.928  1.00  0.00           H  
ATOM   1913 1HE  LYS B 116     -12.549   0.043 -17.911  1.00  0.00           H  
ATOM   1914 2HE  LYS B 116     -13.069  -1.184 -16.747  1.00  0.00           H  
ATOM   1915 1HZ  LYS B 116     -13.107  -2.013 -18.990  1.00  0.00           H  
ATOM   1916 2HZ  LYS B 116     -14.636  -1.971 -18.378  1.00  0.00           H  
ATOM   1917 3HZ  LYS B 116     -14.147  -0.821 -19.459  1.00  0.00           H  
ATOM   1918  N   THR B 117     -16.627   4.059 -13.145  1.00  0.00           N  
ATOM   1919  CA  THR B 117     -17.699   5.021 -12.977  1.00  0.00           C  
ATOM   1920  C   THR B 117     -17.256   6.293 -12.254  1.00  0.00           C  
ATOM   1921  O   THR B 117     -18.004   7.267 -12.246  1.00  0.00           O  
ATOM   1922  CB  THR B 117     -18.907   4.399 -12.250  1.00  0.00           C  
ATOM   1923  OG1 THR B 117     -18.542   3.974 -10.942  1.00  0.00           O  
ATOM   1924  CG2 THR B 117     -19.399   3.196 -13.026  1.00  0.00           C  
ATOM   1925  H   THR B 117     -16.493   3.321 -12.447  1.00  0.00           H  
ATOM   1926  HA  THR B 117     -18.041   5.319 -13.967  1.00  0.00           H  
ATOM   1927  HB  THR B 117     -19.707   5.138 -12.170  1.00  0.00           H  
ATOM   1928  HG1 THR B 117     -18.570   4.736 -10.321  1.00  0.00           H  
ATOM   1929 1HG2 THR B 117     -20.255   2.758 -12.510  1.00  0.00           H  
ATOM   1930 2HG2 THR B 117     -19.693   3.504 -14.028  1.00  0.00           H  
ATOM   1931 3HG2 THR B 117     -18.596   2.458 -13.090  1.00  0.00           H  
ATOM   1932  N   ILE B 118     -16.041   6.332 -11.682  1.00  0.00           N  
ATOM   1933  CA  ILE B 118     -15.661   7.545 -10.954  1.00  0.00           C  
ATOM   1934  C   ILE B 118     -15.441   8.687 -11.946  1.00  0.00           C  
ATOM   1935  O   ILE B 118     -14.650   8.561 -12.879  1.00  0.00           O  
ATOM   1936  CB  ILE B 118     -14.337   7.369 -10.155  1.00  0.00           C  
ATOM   1937  CG1 ILE B 118     -14.410   6.222  -9.106  1.00  0.00           C  
ATOM   1938  CG2 ILE B 118     -14.019   8.692  -9.437  1.00  0.00           C  
ATOM   1939  CD1 ILE B 118     -15.428   6.433  -8.026  1.00  0.00           C  
ATOM   1940  H   ILE B 118     -15.401   5.539 -11.741  1.00  0.00           H  
ATOM   1941  HA  ILE B 118     -16.464   7.818 -10.269  1.00  0.00           H  
ATOM   1942  HB  ILE B 118     -13.528   7.126 -10.847  1.00  0.00           H  
ATOM   1943 1HG1 ILE B 118     -14.653   5.293  -9.627  1.00  0.00           H  
ATOM   1944 2HG1 ILE B 118     -13.430   6.110  -8.638  1.00  0.00           H  
ATOM   1945 1HG2 ILE B 118     -13.092   8.601  -8.899  1.00  0.00           H  
ATOM   1946 2HG2 ILE B 118     -13.932   9.485 -10.167  1.00  0.00           H  
ATOM   1947 3HG2 ILE B 118     -14.824   8.935  -8.739  1.00  0.00           H  
ATOM   1948 1HD1 ILE B 118     -15.418   5.588  -7.344  1.00  0.00           H  
ATOM   1949 2HD1 ILE B 118     -15.195   7.334  -7.487  1.00  0.00           H  
ATOM   1950 3HD1 ILE B 118     -16.402   6.526  -8.469  1.00  0.00           H  
ATOM   1951  N   GLN B 119     -16.114   9.814 -11.717  1.00  0.00           N  
ATOM   1952  CA  GLN B 119     -16.011  11.011 -12.549  1.00  0.00           C  
ATOM   1953  C   GLN B 119     -15.337  12.151 -11.799  1.00  0.00           C  
ATOM   1954  O   GLN B 119     -14.518  12.898 -12.366  1.00  0.00           O  
ATOM   1955  CB  GLN B 119     -17.413  11.429 -12.989  1.00  0.00           C  
ATOM   1956  CG  GLN B 119     -18.036  10.466 -13.964  1.00  0.00           C  
ATOM   1957  CD  GLN B 119     -19.527  10.646 -14.113  1.00  0.00           C  
ATOM   1958  OE1 GLN B 119     -20.085  11.712 -14.468  1.00  0.00           O  
ATOM   1959  NE2 GLN B 119     -20.193   9.562 -13.780  1.00  0.00           N  
ATOM   1960  H   GLN B 119     -16.760   9.834 -10.940  1.00  0.00           H  
ATOM   1961  HA  GLN B 119     -15.422  10.776 -13.420  1.00  0.00           H  
ATOM   1962 1HB  GLN B 119     -18.064  11.503 -12.113  1.00  0.00           H  
ATOM   1963 2HB  GLN B 119     -17.368  12.416 -13.456  1.00  0.00           H  
ATOM   1964 1HG  GLN B 119     -17.569  10.614 -14.939  1.00  0.00           H  
ATOM   1965 2HG  GLN B 119     -17.856   9.455 -13.619  1.00  0.00           H  
ATOM   1966 1HE2 GLN B 119     -21.205   9.545 -13.745  1.00  0.00           H  
ATOM   1967 2HE2 GLN B 119     -19.693   8.748 -13.473  1.00  0.00           H  
ATOM   1968  N   GLU B 120     -15.650  12.255 -10.503  1.00  0.00           N  
ATOM   1969  CA  GLU B 120     -15.074  13.337  -9.722  1.00  0.00           C  
ATOM   1970  C   GLU B 120     -14.601  12.865  -8.351  1.00  0.00           C  
ATOM   1971  O   GLU B 120     -15.268  12.041  -7.714  1.00  0.00           O  
ATOM   1972  CB  GLU B 120     -16.124  14.444  -9.484  1.00  0.00           C  
ATOM   1973  CG  GLU B 120     -16.835  14.996 -10.737  1.00  0.00           C  
ATOM   1974  CD  GLU B 120     -17.699  16.219 -10.452  1.00  0.00           C  
ATOM   1975  OE1 GLU B 120     -18.308  16.716 -11.366  1.00  0.00           O  
ATOM   1976  OE2 GLU B 120     -17.723  16.677  -9.330  1.00  0.00           O  
ATOM   1977  H   GLU B 120     -16.321  11.611 -10.086  1.00  0.00           H  
ATOM   1978  HA  GLU B 120     -14.216  13.745 -10.255  1.00  0.00           H  
ATOM   1979 1HB  GLU B 120     -16.891  14.060  -8.821  1.00  0.00           H  
ATOM   1980 2HB  GLU B 120     -15.647  15.283  -8.975  1.00  0.00           H  
ATOM   1981 1HG  GLU B 120     -16.147  15.208 -11.520  1.00  0.00           H  
ATOM   1982 2HG  GLU B 120     -17.493  14.207 -11.103  1.00  0.00           H  
ATOM   1983  N   VAL B 121     -13.492  13.442  -7.887  1.00  0.00           N  
ATOM   1984  CA  VAL B 121     -13.019  13.232  -6.519  1.00  0.00           C  
ATOM   1985  C   VAL B 121     -12.846  14.566  -5.813  1.00  0.00           C  
ATOM   1986  O   VAL B 121     -12.068  15.412  -6.252  1.00  0.00           O  
ATOM   1987  CB  VAL B 121     -11.688  12.441  -6.492  1.00  0.00           C  
ATOM   1988  CG1 VAL B 121     -11.198  12.281  -5.039  1.00  0.00           C  
ATOM   1989  CG2 VAL B 121     -11.902  11.067  -7.114  1.00  0.00           C  
ATOM   1990  H   VAL B 121     -12.971  14.061  -8.514  1.00  0.00           H  
ATOM   1991  HA  VAL B 121     -13.770  12.671  -5.978  1.00  0.00           H  
ATOM   1992  HB  VAL B 121     -10.927  12.989  -7.052  1.00  0.00           H  
ATOM   1993 1HG1 VAL B 121     -10.264  11.731  -5.019  1.00  0.00           H  
ATOM   1994 2HG1 VAL B 121     -11.042  13.261  -4.604  1.00  0.00           H  
ATOM   1995 3HG1 VAL B 121     -11.943  11.740  -4.452  1.00  0.00           H  
ATOM   1996 1HG2 VAL B 121     -10.981  10.514  -7.105  1.00  0.00           H  
ATOM   1997 2HG2 VAL B 121     -12.653  10.529  -6.548  1.00  0.00           H  
ATOM   1998 3HG2 VAL B 121     -12.240  11.176  -8.127  1.00  0.00           H  
ATOM   1999  N   ALA B 122     -13.610  14.777  -4.750  1.00  0.00           N  
ATOM   2000  CA  ALA B 122     -13.572  16.033  -4.017  1.00  0.00           C  
ATOM   2001  C   ALA B 122     -12.246  16.268  -3.294  1.00  0.00           C  
ATOM   2002  O   ALA B 122     -11.689  17.365  -3.353  1.00  0.00           O  
ATOM   2003  CB  ALA B 122     -14.698  16.058  -3.029  1.00  0.00           C  
ATOM   2004  H   ALA B 122     -14.252  14.049  -4.435  1.00  0.00           H  
ATOM   2005  HA  ALA B 122     -13.714  16.835  -4.731  1.00  0.00           H  
ATOM   2006 1HB  ALA B 122     -14.712  16.990  -2.496  1.00  0.00           H  
ATOM   2007 2HB  ALA B 122     -15.647  15.916  -3.541  1.00  0.00           H  
ATOM   2008 3HB  ALA B 122     -14.532  15.254  -2.352  1.00  0.00           H  
ATOM   2009  N   GLY B 123     -11.708  15.231  -2.668  1.00  0.00           N  
ATOM   2010  CA  GLY B 123     -10.449  15.334  -1.948  1.00  0.00           C  
ATOM   2011  C   GLY B 123      -9.294  14.971  -2.872  1.00  0.00           C  
ATOM   2012  O   GLY B 123      -9.189  15.493  -3.993  1.00  0.00           O  
ATOM   2013  H   GLY B 123     -12.200  14.335  -2.622  1.00  0.00           H  
ATOM   2014 1HA  GLY B 123     -10.320  16.342  -1.560  1.00  0.00           H  
ATOM   2015 2HA  GLY B 123     -10.474  14.661  -1.096  1.00  0.00           H  
ATOM   2016  N   TYR B 124      -8.395  14.130  -2.367  1.00  0.00           N  
ATOM   2017  CA  TYR B 124      -7.210  13.711  -3.111  1.00  0.00           C  
ATOM   2018  C   TYR B 124      -7.387  12.301  -3.648  1.00  0.00           C  
ATOM   2019  O   TYR B 124      -8.285  11.572  -3.211  1.00  0.00           O  
ATOM   2020  CB  TYR B 124      -5.923  13.740  -2.260  1.00  0.00           C  
ATOM   2021  CG  TYR B 124      -5.909  12.837  -1.011  1.00  0.00           C  
ATOM   2022  CD1 TYR B 124      -5.637  11.473  -1.134  1.00  0.00           C  
ATOM   2023  CD2 TYR B 124      -6.080  13.379   0.250  1.00  0.00           C  
ATOM   2024  CE1 TYR B 124      -5.586  10.660  -0.015  1.00  0.00           C  
ATOM   2025  CE2 TYR B 124      -6.011  12.566   1.376  1.00  0.00           C  
ATOM   2026  CZ  TYR B 124      -5.777  11.200   1.239  1.00  0.00           C  
ATOM   2027  OH  TYR B 124      -5.713  10.375   2.357  1.00  0.00           O  
ATOM   2028  H   TYR B 124      -8.552  13.764  -1.430  1.00  0.00           H  
ATOM   2029  HA  TYR B 124      -7.074  14.376  -3.965  1.00  0.00           H  
ATOM   2030 1HB  TYR B 124      -5.076  13.453  -2.884  1.00  0.00           H  
ATOM   2031 2HB  TYR B 124      -5.736  14.764  -1.933  1.00  0.00           H  
ATOM   2032  HD1 TYR B 124      -5.478  11.044  -2.116  1.00  0.00           H  
ATOM   2033  HD2 TYR B 124      -6.268  14.444   0.362  1.00  0.00           H  
ATOM   2034  HE1 TYR B 124      -5.390   9.597  -0.116  1.00  0.00           H  
ATOM   2035  HE2 TYR B 124      -6.150  13.002   2.363  1.00  0.00           H  
ATOM   2036  HH  TYR B 124      -5.985   9.451   2.115  1.00  0.00           H  
ATOM   2037  N   VAL B 125      -6.528  11.932  -4.587  1.00  0.00           N  
ATOM   2038  CA  VAL B 125      -6.472  10.581  -5.110  1.00  0.00           C  
ATOM   2039  C   VAL B 125      -5.123   9.945  -4.768  1.00  0.00           C  
ATOM   2040  O   VAL B 125      -4.067  10.501  -5.088  1.00  0.00           O  
ATOM   2041  CB  VAL B 125      -6.672  10.573  -6.636  1.00  0.00           C  
ATOM   2042  CG1 VAL B 125      -6.579   9.141  -7.171  1.00  0.00           C  
ATOM   2043  CG2 VAL B 125      -8.009  11.165  -6.971  1.00  0.00           C  
ATOM   2044  H   VAL B 125      -5.868  12.620  -4.930  1.00  0.00           H  
ATOM   2045  HA  VAL B 125      -7.265   9.998  -4.652  1.00  0.00           H  
ATOM   2046  HB  VAL B 125      -5.892  11.162  -7.100  1.00  0.00           H  
ATOM   2047 1HG1 VAL B 125      -6.713   9.143  -8.253  1.00  0.00           H  
ATOM   2048 2HG1 VAL B 125      -5.600   8.734  -6.928  1.00  0.00           H  
ATOM   2049 3HG1 VAL B 125      -7.352   8.528  -6.705  1.00  0.00           H  
ATOM   2050 1HG2 VAL B 125      -8.144  11.159  -8.042  1.00  0.00           H  
ATOM   2051 2HG2 VAL B 125      -8.768  10.585  -6.517  1.00  0.00           H  
ATOM   2052 3HG2 VAL B 125      -8.062  12.185  -6.600  1.00  0.00           H  
ATOM   2053  N   LEU B 126      -5.175   8.813  -4.077  1.00  0.00           N  
ATOM   2054  CA  LEU B 126      -3.984   8.084  -3.665  1.00  0.00           C  
ATOM   2055  C   LEU B 126      -3.987   6.691  -4.228  1.00  0.00           C  
ATOM   2056  O   LEU B 126      -4.896   5.901  -3.967  1.00  0.00           O  
ATOM   2057  CB  LEU B 126      -3.903   7.968  -2.139  1.00  0.00           C  
ATOM   2058  CG  LEU B 126      -2.746   7.078  -1.535  1.00  0.00           C  
ATOM   2059  CD1 LEU B 126      -1.366   7.688  -1.849  1.00  0.00           C  
ATOM   2060  CD2 LEU B 126      -2.989   6.950  -0.033  1.00  0.00           C  
ATOM   2061  H   LEU B 126      -6.094   8.437  -3.849  1.00  0.00           H  
ATOM   2062  HA  LEU B 126      -3.106   8.607  -4.037  1.00  0.00           H  
ATOM   2063 1HB  LEU B 126      -3.775   8.968  -1.737  1.00  0.00           H  
ATOM   2064 2HB  LEU B 126      -4.840   7.571  -1.783  1.00  0.00           H  
ATOM   2065  HG  LEU B 126      -2.770   6.077  -1.977  1.00  0.00           H  
ATOM   2066 1HD1 LEU B 126      -0.588   7.062  -1.415  1.00  0.00           H  
ATOM   2067 2HD1 LEU B 126      -1.210   7.748  -2.923  1.00  0.00           H  
ATOM   2068 3HD1 LEU B 126      -1.312   8.678  -1.427  1.00  0.00           H  
ATOM   2069 1HD2 LEU B 126      -2.214   6.330   0.415  1.00  0.00           H  
ATOM   2070 2HD2 LEU B 126      -2.978   7.926   0.419  1.00  0.00           H  
ATOM   2071 3HD2 LEU B 126      -3.965   6.488   0.143  1.00  0.00           H  
ATOM   2072  N   ILE B 127      -2.969   6.392  -4.993  1.00  0.00           N  
ATOM   2073  CA  ILE B 127      -2.824   5.079  -5.560  1.00  0.00           C  
ATOM   2074  C   ILE B 127      -1.511   4.548  -5.020  1.00  0.00           C  
ATOM   2075  O   ILE B 127      -0.476   5.181  -5.208  1.00  0.00           O  
ATOM   2076  CB  ILE B 127      -2.842   5.148  -7.101  1.00  0.00           C  
ATOM   2077  CG1 ILE B 127      -4.204   5.767  -7.566  1.00  0.00           C  
ATOM   2078  CG2 ILE B 127      -2.613   3.783  -7.700  1.00  0.00           C  
ATOM   2079  CD1 ILE B 127      -4.304   6.088  -9.024  1.00  0.00           C  
ATOM   2080  H   ILE B 127      -2.265   7.105  -5.181  1.00  0.00           H  
ATOM   2081  HA  ILE B 127      -3.631   4.443  -5.221  1.00  0.00           H  
ATOM   2082  HB  ILE B 127      -2.064   5.801  -7.422  1.00  0.00           H  
ATOM   2083 1HG1 ILE B 127      -4.999   5.078  -7.310  1.00  0.00           H  
ATOM   2084 2HG1 ILE B 127      -4.365   6.687  -7.024  1.00  0.00           H  
ATOM   2085 1HG2 ILE B 127      -2.605   3.838  -8.778  1.00  0.00           H  
ATOM   2086 2HG2 ILE B 127      -1.656   3.390  -7.367  1.00  0.00           H  
ATOM   2087 3HG2 ILE B 127      -3.410   3.124  -7.365  1.00  0.00           H  
ATOM   2088 1HD1 ILE B 127      -5.283   6.518  -9.231  1.00  0.00           H  
ATOM   2089 2HD1 ILE B 127      -3.535   6.803  -9.304  1.00  0.00           H  
ATOM   2090 3HD1 ILE B 127      -4.186   5.185  -9.597  1.00  0.00           H  
ATOM   2091  N   ALA B 128      -1.528   3.450  -4.286  1.00  0.00           N  
ATOM   2092  CA  ALA B 128      -0.242   3.037  -3.736  1.00  0.00           C  
ATOM   2093  C   ALA B 128      -0.143   1.571  -3.374  1.00  0.00           C  
ATOM   2094  O   ALA B 128      -1.123   0.935  -2.981  1.00  0.00           O  
ATOM   2095  CB  ALA B 128       0.070   3.861  -2.492  1.00  0.00           C  
ATOM   2096  H   ALA B 128      -2.402   2.939  -4.144  1.00  0.00           H  
ATOM   2097  HA  ALA B 128       0.501   3.230  -4.497  1.00  0.00           H  
ATOM   2098 1HB  ALA B 128       1.057   3.585  -2.124  1.00  0.00           H  
ATOM   2099 2HB  ALA B 128       0.061   4.919  -2.734  1.00  0.00           H  
ATOM   2100 3HB  ALA B 128      -0.672   3.661  -1.728  1.00  0.00           H  
ATOM   2101  N   LEU B 129       1.076   1.057  -3.477  1.00  0.00           N  
ATOM   2102  CA  LEU B 129       1.395  -0.304  -3.067  1.00  0.00           C  
ATOM   2103  C   LEU B 129       0.531  -1.379  -3.742  1.00  0.00           C  
ATOM   2104  O   LEU B 129       0.349  -2.461  -3.185  1.00  0.00           O  
ATOM   2105  CB  LEU B 129       1.256  -0.399  -1.536  1.00  0.00           C  
ATOM   2106  CG  LEU B 129       2.173   0.543  -0.734  1.00  0.00           C  
ATOM   2107  CD1 LEU B 129       1.788   0.509   0.708  1.00  0.00           C  
ATOM   2108  CD2 LEU B 129       3.624   0.062  -0.879  1.00  0.00           C  
ATOM   2109  H   LEU B 129       1.818   1.667  -3.831  1.00  0.00           H  
ATOM   2110  HA  LEU B 129       2.428  -0.499  -3.337  1.00  0.00           H  
ATOM   2111 1HB  LEU B 129       0.227  -0.201  -1.248  1.00  0.00           H  
ATOM   2112 2HB  LEU B 129       1.493  -1.416  -1.232  1.00  0.00           H  
ATOM   2113  HG  LEU B 129       2.075   1.563  -1.098  1.00  0.00           H  
ATOM   2114 1HD1 LEU B 129       2.427   1.160   1.269  1.00  0.00           H  
ATOM   2115 2HD1 LEU B 129       0.756   0.839   0.821  1.00  0.00           H  
ATOM   2116 3HD1 LEU B 129       1.890  -0.504   1.076  1.00  0.00           H  
ATOM   2117 1HD2 LEU B 129       4.278   0.700  -0.315  1.00  0.00           H  
ATOM   2118 2HD2 LEU B 129       3.703  -0.959  -0.507  1.00  0.00           H  
ATOM   2119 3HD2 LEU B 129       3.937   0.083  -1.912  1.00  0.00           H  
ATOM   2120  N   ASN B 130       0.025  -1.099  -4.954  1.00  0.00           N  
ATOM   2121  CA  ASN B 130      -0.807  -2.037  -5.704  1.00  0.00           C  
ATOM   2122  C   ASN B 130       0.075  -2.890  -6.611  1.00  0.00           C  
ATOM   2123  O   ASN B 130       1.115  -2.420  -7.066  1.00  0.00           O  
ATOM   2124  CB  ASN B 130      -1.782  -1.271  -6.573  1.00  0.00           C  
ATOM   2125  CG  ASN B 130      -2.802  -0.412  -5.864  1.00  0.00           C  
ATOM   2126  OD1 ASN B 130      -3.782  -0.862  -5.267  1.00  0.00           O  
ATOM   2127  ND2 ASN B 130      -2.561   0.853  -5.909  1.00  0.00           N  
ATOM   2128  H   ASN B 130       0.199  -0.187  -5.377  1.00  0.00           H  
ATOM   2129  HA  ASN B 130      -1.333  -2.700  -5.016  1.00  0.00           H  
ATOM   2130 1HB  ASN B 130      -1.235  -0.658  -7.290  1.00  0.00           H  
ATOM   2131 2HB  ASN B 130      -2.325  -1.998  -7.128  1.00  0.00           H  
ATOM   2132 1HD2 ASN B 130      -3.207   1.509  -5.458  1.00  0.00           H  
ATOM   2133 2HD2 ASN B 130      -1.703   1.167  -6.338  1.00  0.00           H  
ATOM   2134  N   THR B 131      -0.350  -4.114  -6.916  1.00  0.00           N  
ATOM   2135  CA  THR B 131       0.399  -4.929  -7.867  1.00  0.00           C  
ATOM   2136  C   THR B 131      -0.494  -5.251  -9.063  1.00  0.00           C  
ATOM   2137  O   THR B 131      -0.055  -5.839 -10.052  1.00  0.00           O  
ATOM   2138  CB  THR B 131       1.000  -6.179  -7.205  1.00  0.00           C  
ATOM   2139  OG1 THR B 131      -0.045  -6.949  -6.686  1.00  0.00           O  
ATOM   2140  CG2 THR B 131       1.930  -5.749  -6.063  1.00  0.00           C  
ATOM   2141  H   THR B 131      -1.219  -4.460  -6.522  1.00  0.00           H  
ATOM   2142  HA  THR B 131       1.230  -4.342  -8.232  1.00  0.00           H  
ATOM   2143  HB  THR B 131       1.557  -6.764  -7.940  1.00  0.00           H  
ATOM   2144  HG1 THR B 131       0.284  -7.695  -6.150  1.00  0.00           H  
ATOM   2145 1HG2 THR B 131       2.348  -6.630  -5.586  1.00  0.00           H  
ATOM   2146 2HG2 THR B 131       2.731  -5.141  -6.469  1.00  0.00           H  
ATOM   2147 3HG2 THR B 131       1.377  -5.172  -5.328  1.00  0.00           H  
ATOM   2148  N   VAL B 132      -1.754  -4.830  -8.971  1.00  0.00           N  
ATOM   2149  CA  VAL B 132      -2.722  -5.044 -10.035  1.00  0.00           C  
ATOM   2150  C   VAL B 132      -2.174  -4.409 -11.295  1.00  0.00           C  
ATOM   2151  O   VAL B 132      -1.640  -3.304 -11.260  1.00  0.00           O  
ATOM   2152  CB  VAL B 132      -4.071  -4.385  -9.655  1.00  0.00           C  
ATOM   2153  CG1 VAL B 132      -3.960  -2.847  -9.647  1.00  0.00           C  
ATOM   2154  CG2 VAL B 132      -5.190  -4.840 -10.578  1.00  0.00           C  
ATOM   2155  H   VAL B 132      -2.066  -4.405  -8.105  1.00  0.00           H  
ATOM   2156  HA  VAL B 132      -2.865  -6.108 -10.187  1.00  0.00           H  
ATOM   2157  HB  VAL B 132      -4.291  -4.684  -8.653  1.00  0.00           H  
ATOM   2158 1HG1 VAL B 132      -4.894  -2.425  -9.316  1.00  0.00           H  
ATOM   2159 2HG1 VAL B 132      -3.184  -2.550  -8.989  1.00  0.00           H  
ATOM   2160 3HG1 VAL B 132      -3.750  -2.467 -10.641  1.00  0.00           H  
ATOM   2161 1HG2 VAL B 132      -6.133  -4.394 -10.256  1.00  0.00           H  
ATOM   2162 2HG2 VAL B 132      -4.988  -4.534 -11.597  1.00  0.00           H  
ATOM   2163 3HG2 VAL B 132      -5.278  -5.928 -10.531  1.00  0.00           H  
ATOM   2164  N   GLU B 133      -2.316  -5.089 -12.420  1.00  0.00           N  
ATOM   2165  CA  GLU B 133      -1.782  -4.571 -13.669  1.00  0.00           C  
ATOM   2166  C   GLU B 133      -2.403  -3.242 -14.104  1.00  0.00           C  
ATOM   2167  O   GLU B 133      -1.697  -2.347 -14.586  1.00  0.00           O  
ATOM   2168  CB  GLU B 133      -1.978  -5.609 -14.776  1.00  0.00           C  
ATOM   2169  CG  GLU B 133      -1.157  -6.878 -14.600  1.00  0.00           C  
ATOM   2170  CD  GLU B 133      -1.782  -7.851 -13.639  1.00  0.00           C  
ATOM   2171  OE1 GLU B 133      -2.838  -7.559 -13.131  1.00  0.00           O  
ATOM   2172  OE2 GLU B 133      -1.203  -8.888 -13.414  1.00  0.00           O  
ATOM   2173  H   GLU B 133      -2.775  -5.984 -12.400  1.00  0.00           H  
ATOM   2174  HA  GLU B 133      -0.710  -4.412 -13.531  1.00  0.00           H  
ATOM   2175 1HB  GLU B 133      -3.029  -5.894 -14.826  1.00  0.00           H  
ATOM   2176 2HB  GLU B 133      -1.712  -5.169 -15.738  1.00  0.00           H  
ATOM   2177 1HG  GLU B 133      -1.045  -7.364 -15.569  1.00  0.00           H  
ATOM   2178 2HG  GLU B 133      -0.164  -6.610 -14.243  1.00  0.00           H  
ATOM   2179  N   ARG B 134      -3.719  -3.122 -13.921  1.00  0.00           N  
ATOM   2180  CA  ARG B 134      -4.469  -1.960 -14.389  1.00  0.00           C  
ATOM   2181  C   ARG B 134      -5.445  -1.376 -13.381  1.00  0.00           C  
ATOM   2182  O   ARG B 134      -6.229  -2.100 -12.764  1.00  0.00           O  
ATOM   2183  CB  ARG B 134      -5.268  -2.353 -15.634  1.00  0.00           C  
ATOM   2184  CG  ARG B 134      -6.103  -1.238 -16.347  1.00  0.00           C  
ATOM   2185  CD  ARG B 134      -6.842  -1.833 -17.533  1.00  0.00           C  
ATOM   2186  NE  ARG B 134      -7.733  -0.888 -18.235  1.00  0.00           N  
ATOM   2187  CZ  ARG B 134      -7.392  -0.165 -19.326  1.00  0.00           C  
ATOM   2188  NH1 ARG B 134      -6.196  -0.265 -19.837  1.00  0.00           N  
ATOM   2189  NH2 ARG B 134      -8.258   0.655 -19.902  1.00  0.00           N  
ATOM   2190  H   ARG B 134      -4.215  -3.880 -13.478  1.00  0.00           H  
ATOM   2191  HA  ARG B 134      -3.754  -1.185 -14.658  1.00  0.00           H  
ATOM   2192 1HB  ARG B 134      -4.581  -2.760 -16.379  1.00  0.00           H  
ATOM   2193 2HB  ARG B 134      -5.960  -3.149 -15.371  1.00  0.00           H  
ATOM   2194 1HG  ARG B 134      -6.846  -0.852 -15.654  1.00  0.00           H  
ATOM   2195 2HG  ARG B 134      -5.472  -0.418 -16.679  1.00  0.00           H  
ATOM   2196 1HD  ARG B 134      -6.111  -2.202 -18.252  1.00  0.00           H  
ATOM   2197 2HD  ARG B 134      -7.448  -2.667 -17.184  1.00  0.00           H  
ATOM   2198  HE  ARG B 134      -8.672  -0.780 -17.883  1.00  0.00           H  
ATOM   2199 1HH1 ARG B 134      -5.502  -0.894 -19.436  1.00  0.00           H  
ATOM   2200 2HH1 ARG B 134      -5.946   0.266 -20.649  1.00  0.00           H  
ATOM   2201 1HH2 ARG B 134      -9.212   0.780 -19.542  1.00  0.00           H  
ATOM   2202 2HH2 ARG B 134      -7.981   1.177 -20.712  1.00  0.00           H  
ATOM   2203  N   ILE B 135      -5.430  -0.047 -13.278  1.00  0.00           N  
ATOM   2204  CA  ILE B 135      -6.418   0.680 -12.478  1.00  0.00           C  
ATOM   2205  C   ILE B 135      -7.233   1.604 -13.392  1.00  0.00           C  
ATOM   2206  O   ILE B 135      -6.881   2.771 -13.581  1.00  0.00           O  
ATOM   2207  CB  ILE B 135      -5.763   1.497 -11.363  1.00  0.00           C  
ATOM   2208  CG1 ILE B 135      -4.982   0.594 -10.459  1.00  0.00           C  
ATOM   2209  CG2 ILE B 135      -6.793   2.270 -10.606  1.00  0.00           C  
ATOM   2210  CD1 ILE B 135      -4.125   1.318  -9.509  1.00  0.00           C  
ATOM   2211  H   ILE B 135      -4.709   0.463 -13.803  1.00  0.00           H  
ATOM   2212  HA  ILE B 135      -7.054  -0.041 -11.985  1.00  0.00           H  
ATOM   2213  HB  ILE B 135      -5.057   2.182 -11.807  1.00  0.00           H  
ATOM   2214 1HG1 ILE B 135      -5.666  -0.004  -9.891  1.00  0.00           H  
ATOM   2215 2HG1 ILE B 135      -4.383  -0.063 -11.057  1.00  0.00           H  
ATOM   2216 1HG2 ILE B 135      -6.311   2.864  -9.829  1.00  0.00           H  
ATOM   2217 2HG2 ILE B 135      -7.312   2.920 -11.289  1.00  0.00           H  
ATOM   2218 3HG2 ILE B 135      -7.493   1.581 -10.155  1.00  0.00           H  
ATOM   2219 1HD1 ILE B 135      -3.591   0.605  -8.879  1.00  0.00           H  
ATOM   2220 2HD1 ILE B 135      -3.413   1.920 -10.063  1.00  0.00           H  
ATOM   2221 3HD1 ILE B 135      -4.743   1.960  -8.889  1.00  0.00           H  
ATOM   2222  N   PRO B 136      -8.399   1.155 -13.876  1.00  0.00           N  
ATOM   2223  CA  PRO B 136      -9.169   1.764 -14.935  1.00  0.00           C  
ATOM   2224  C   PRO B 136      -9.989   2.984 -14.543  1.00  0.00           C  
ATOM   2225  O   PRO B 136     -11.193   3.024 -14.775  1.00  0.00           O  
ATOM   2226  CB  PRO B 136     -10.088   0.619 -15.351  1.00  0.00           C  
ATOM   2227  CG  PRO B 136     -10.176  -0.227 -14.133  1.00  0.00           C  
ATOM   2228  CD  PRO B 136      -8.786  -0.204 -13.532  1.00  0.00           C  
ATOM   2229  HA  PRO B 136      -8.491   2.019 -15.761  1.00  0.00           H  
ATOM   2230 1HB  PRO B 136     -11.056   1.017 -15.673  1.00  0.00           H  
ATOM   2231 2HB  PRO B 136      -9.662   0.087 -16.209  1.00  0.00           H  
ATOM   2232 1HG  PRO B 136     -10.936   0.195 -13.456  1.00  0.00           H  
ATOM   2233 2HG  PRO B 136     -10.510  -1.242 -14.388  1.00  0.00           H  
ATOM   2234 1HD  PRO B 136      -8.873  -0.326 -12.449  1.00  0.00           H  
ATOM   2235 2HD  PRO B 136      -8.166  -0.978 -14.004  1.00  0.00           H  
ATOM   2236  N   LEU B 137      -9.337   4.036 -14.059  1.00  0.00           N  
ATOM   2237  CA  LEU B 137     -10.038   5.303 -13.776  1.00  0.00           C  
ATOM   2238  C   LEU B 137     -10.194   6.101 -15.078  1.00  0.00           C  
ATOM   2239  O   LEU B 137      -9.825   7.273 -15.177  1.00  0.00           O  
ATOM   2240  CB  LEU B 137      -9.244   6.115 -12.739  1.00  0.00           C  
ATOM   2241  CG  LEU B 137      -9.145   5.532 -11.355  1.00  0.00           C  
ATOM   2242  CD1 LEU B 137      -8.121   6.330 -10.538  1.00  0.00           C  
ATOM   2243  CD2 LEU B 137     -10.518   5.630 -10.706  1.00  0.00           C  
ATOM   2244  H   LEU B 137      -8.339   3.942 -13.889  1.00  0.00           H  
ATOM   2245  HA  LEU B 137     -11.030   5.082 -13.377  1.00  0.00           H  
ATOM   2246 1HB  LEU B 137      -8.230   6.175 -13.088  1.00  0.00           H  
ATOM   2247 2HB  LEU B 137      -9.659   7.119 -12.667  1.00  0.00           H  
ATOM   2248  HG  LEU B 137      -8.843   4.499 -11.414  1.00  0.00           H  
ATOM   2249 1HD1 LEU B 137      -8.055   5.928  -9.538  1.00  0.00           H  
ATOM   2250 2HD1 LEU B 137      -7.145   6.263 -11.021  1.00  0.00           H  
ATOM   2251 3HD1 LEU B 137      -8.428   7.372 -10.485  1.00  0.00           H  
ATOM   2252 1HD2 LEU B 137     -10.487   5.203  -9.710  1.00  0.00           H  
ATOM   2253 2HD2 LEU B 137     -10.820   6.678 -10.647  1.00  0.00           H  
ATOM   2254 3HD2 LEU B 137     -11.237   5.094 -11.312  1.00  0.00           H  
ATOM   2255  N   GLU B 138     -10.839   5.452 -16.040  1.00  0.00           N  
ATOM   2256  CA  GLU B 138     -11.038   5.894 -17.409  1.00  0.00           C  
ATOM   2257  C   GLU B 138     -11.837   7.175 -17.520  1.00  0.00           C  
ATOM   2258  O   GLU B 138     -11.625   7.955 -18.448  1.00  0.00           O  
ATOM   2259  CB  GLU B 138     -11.740   4.784 -18.213  1.00  0.00           C  
ATOM   2260  CG  GLU B 138     -10.879   3.514 -18.482  1.00  0.00           C  
ATOM   2261  CD  GLU B 138     -11.625   2.405 -19.256  1.00  0.00           C  
ATOM   2262  OE1 GLU B 138     -12.792   2.570 -19.531  1.00  0.00           O  
ATOM   2263  OE2 GLU B 138     -11.019   1.393 -19.566  1.00  0.00           O  
ATOM   2264  H   GLU B 138     -11.167   4.527 -15.788  1.00  0.00           H  
ATOM   2265  HA  GLU B 138     -10.057   6.072 -17.851  1.00  0.00           H  
ATOM   2266 1HB  GLU B 138     -12.634   4.462 -17.670  1.00  0.00           H  
ATOM   2267 2HB  GLU B 138     -12.069   5.185 -19.165  1.00  0.00           H  
ATOM   2268 1HG  GLU B 138      -9.995   3.809 -19.053  1.00  0.00           H  
ATOM   2269 2HG  GLU B 138     -10.538   3.116 -17.530  1.00  0.00           H  
ATOM   2270  N   ASN B 139     -12.778   7.370 -16.603  1.00  0.00           N  
ATOM   2271  CA  ASN B 139     -13.646   8.528 -16.656  1.00  0.00           C  
ATOM   2272  C   ASN B 139     -13.385   9.554 -15.564  1.00  0.00           C  
ATOM   2273  O   ASN B 139     -14.204  10.448 -15.373  1.00  0.00           O  
ATOM   2274  CB  ASN B 139     -15.092   8.085 -16.624  1.00  0.00           C  
ATOM   2275  CG  ASN B 139     -15.444   7.332 -17.876  1.00  0.00           C  
ATOM   2276  OD1 ASN B 139     -15.518   7.911 -18.968  1.00  0.00           O  
ATOM   2277  ND2 ASN B 139     -15.664   6.050 -17.744  1.00  0.00           N  
ATOM   2278  H   ASN B 139     -12.896   6.694 -15.861  1.00  0.00           H  
ATOM   2279  HA  ASN B 139     -13.475   9.039 -17.601  1.00  0.00           H  
ATOM   2280 1HB  ASN B 139     -15.262   7.447 -15.750  1.00  0.00           H  
ATOM   2281 2HB  ASN B 139     -15.743   8.953 -16.528  1.00  0.00           H  
ATOM   2282 1HD2 ASN B 139     -15.904   5.496 -18.541  1.00  0.00           H  
ATOM   2283 2HD2 ASN B 139     -15.616   5.619 -16.824  1.00  0.00           H  
ATOM   2284  N   LEU B 140     -12.232   9.500 -14.889  1.00  0.00           N  
ATOM   2285  CA  LEU B 140     -12.005  10.524 -13.866  1.00  0.00           C  
ATOM   2286  C   LEU B 140     -11.674  11.836 -14.546  1.00  0.00           C  
ATOM   2287  O   LEU B 140     -10.655  11.940 -15.220  1.00  0.00           O  
ATOM   2288  CB  LEU B 140     -10.866  10.111 -12.916  1.00  0.00           C  
ATOM   2289  CG  LEU B 140     -10.458  11.156 -11.821  1.00  0.00           C  
ATOM   2290  CD1 LEU B 140     -11.589  11.404 -10.870  1.00  0.00           C  
ATOM   2291  CD2 LEU B 140      -9.232  10.631 -11.063  1.00  0.00           C  
ATOM   2292  H   LEU B 140     -11.532   8.775 -15.065  1.00  0.00           H  
ATOM   2293  HA  LEU B 140     -12.917  10.649 -13.286  1.00  0.00           H  
ATOM   2294 1HB  LEU B 140     -11.169   9.199 -12.402  1.00  0.00           H  
ATOM   2295 2HB  LEU B 140      -9.978   9.885 -13.512  1.00  0.00           H  
ATOM   2296  HG  LEU B 140     -10.224  12.103 -12.303  1.00  0.00           H  
ATOM   2297 1HD1 LEU B 140     -11.285  12.147 -10.127  1.00  0.00           H  
ATOM   2298 2HD1 LEU B 140     -12.446  11.775 -11.413  1.00  0.00           H  
ATOM   2299 3HD1 LEU B 140     -11.839  10.480 -10.379  1.00  0.00           H  
ATOM   2300 1HD2 LEU B 140      -8.937  11.356 -10.315  1.00  0.00           H  
ATOM   2301 2HD2 LEU B 140      -9.478   9.686 -10.577  1.00  0.00           H  
ATOM   2302 3HD2 LEU B 140      -8.415  10.478 -11.763  1.00  0.00           H  
ATOM   2303  N   GLN B 141     -12.547  12.833 -14.380  1.00  0.00           N  
ATOM   2304  CA  GLN B 141     -12.394  14.120 -15.041  1.00  0.00           C  
ATOM   2305  C   GLN B 141     -11.696  15.152 -14.188  1.00  0.00           C  
ATOM   2306  O   GLN B 141     -10.849  15.924 -14.678  1.00  0.00           O  
ATOM   2307  CB  GLN B 141     -13.763  14.654 -15.459  1.00  0.00           C  
ATOM   2308  CG  GLN B 141     -14.432  13.829 -16.532  1.00  0.00           C  
ATOM   2309  CD  GLN B 141     -15.866  14.226 -16.782  1.00  0.00           C  
ATOM   2310  OE1 GLN B 141     -16.574  14.617 -15.858  1.00  0.00           O  
ATOM   2311  NE2 GLN B 141     -16.309  14.133 -18.024  1.00  0.00           N  
ATOM   2312  H   GLN B 141     -13.361  12.686 -13.788  1.00  0.00           H  
ATOM   2313  HA  GLN B 141     -11.819  13.964 -15.925  1.00  0.00           H  
ATOM   2314 1HB  GLN B 141     -14.423  14.670 -14.589  1.00  0.00           H  
ATOM   2315 2HB  GLN B 141     -13.663  15.678 -15.820  1.00  0.00           H  
ATOM   2316 1HG  GLN B 141     -13.877  13.955 -17.460  1.00  0.00           H  
ATOM   2317 2HG  GLN B 141     -14.417  12.788 -16.228  1.00  0.00           H  
ATOM   2318 1HE2 GLN B 141     -17.264  14.373 -18.216  1.00  0.00           H  
ATOM   2319 2HE2 GLN B 141     -15.702  13.812 -18.753  1.00  0.00           H  
ATOM   2320  N   ILE B 142     -12.064  15.158 -12.907  1.00  0.00           N  
ATOM   2321  CA  ILE B 142     -11.561  16.173 -12.002  1.00  0.00           C  
ATOM   2322  C   ILE B 142     -11.244  15.698 -10.594  1.00  0.00           C  
ATOM   2323  O   ILE B 142     -12.008  14.941  -9.981  1.00  0.00           O  
ATOM   2324  CB  ILE B 142     -12.596  17.319 -11.929  1.00  0.00           C  
ATOM   2325  CG1 ILE B 142     -12.114  18.500 -11.079  1.00  0.00           C  
ATOM   2326  CG2 ILE B 142     -13.863  16.787 -11.393  1.00  0.00           C  
ATOM   2327  CD1 ILE B 142     -12.927  19.745 -11.311  1.00  0.00           C  
ATOM   2328  H   ILE B 142     -12.750  14.470 -12.588  1.00  0.00           H  
ATOM   2329  HA  ILE B 142     -10.647  16.562 -12.432  1.00  0.00           H  
ATOM   2330  HB  ILE B 142     -12.767  17.699 -12.933  1.00  0.00           H  
ATOM   2331 1HG1 ILE B 142     -12.181  18.236 -10.025  1.00  0.00           H  
ATOM   2332 2HG1 ILE B 142     -11.073  18.718 -11.317  1.00  0.00           H  
ATOM   2333 1HG2 ILE B 142     -14.624  17.570 -11.372  1.00  0.00           H  
ATOM   2334 2HG2 ILE B 142     -14.180  15.982 -12.044  1.00  0.00           H  
ATOM   2335 3HG2 ILE B 142     -13.706  16.410 -10.385  1.00  0.00           H  
ATOM   2336 1HD1 ILE B 142     -12.550  20.541 -10.695  1.00  0.00           H  
ATOM   2337 2HD1 ILE B 142     -12.850  20.031 -12.359  1.00  0.00           H  
ATOM   2338 3HD1 ILE B 142     -13.970  19.554 -11.060  1.00  0.00           H  
ATOM   2339  N   ILE B 143     -10.133  16.212 -10.081  1.00  0.00           N  
ATOM   2340  CA  ILE B 143      -9.744  16.034  -8.688  1.00  0.00           C  
ATOM   2341  C   ILE B 143      -9.789  17.433  -8.106  1.00  0.00           C  
ATOM   2342  O   ILE B 143      -9.119  18.333  -8.615  1.00  0.00           O  
ATOM   2343  CB  ILE B 143      -8.331  15.446  -8.536  1.00  0.00           C  
ATOM   2344  CG1 ILE B 143      -8.236  14.079  -9.228  1.00  0.00           C  
ATOM   2345  CG2 ILE B 143      -7.981  15.310  -7.052  1.00  0.00           C  
ATOM   2346  CD1 ILE B 143      -6.796  13.556  -9.357  1.00  0.00           C  
ATOM   2347  H   ILE B 143      -9.562  16.800 -10.693  1.00  0.00           H  
ATOM   2348  HA  ILE B 143     -10.465  15.404  -8.171  1.00  0.00           H  
ATOM   2349  HB  ILE B 143      -7.633  16.098  -8.990  1.00  0.00           H  
ATOM   2350 1HG1 ILE B 143      -8.826  13.370  -8.658  1.00  0.00           H  
ATOM   2351 2HG1 ILE B 143      -8.666  14.154 -10.219  1.00  0.00           H  
ATOM   2352 1HG2 ILE B 143      -6.978  14.905  -6.947  1.00  0.00           H  
ATOM   2353 2HG2 ILE B 143      -8.028  16.285  -6.573  1.00  0.00           H  
ATOM   2354 3HG2 ILE B 143      -8.695  14.638  -6.563  1.00  0.00           H  
ATOM   2355 1HD1 ILE B 143      -6.799  12.585  -9.852  1.00  0.00           H  
ATOM   2356 2HD1 ILE B 143      -6.205  14.247  -9.944  1.00  0.00           H  
ATOM   2357 3HD1 ILE B 143      -6.350  13.454  -8.367  1.00  0.00           H  
ATOM   2358  N   ARG B 144     -10.622  17.665  -7.119  1.00  0.00           N  
ATOM   2359  CA  ARG B 144     -10.741  19.029  -6.656  1.00  0.00           C  
ATOM   2360  C   ARG B 144      -9.606  19.390  -5.698  1.00  0.00           C  
ATOM   2361  O   ARG B 144      -9.097  20.515  -5.732  1.00  0.00           O  
ATOM   2362  CB  ARG B 144     -12.107  19.240  -6.039  1.00  0.00           C  
ATOM   2363  CG  ARG B 144     -13.237  19.118  -7.063  1.00  0.00           C  
ATOM   2364  CD  ARG B 144     -14.575  19.398  -6.505  1.00  0.00           C  
ATOM   2365  NE  ARG B 144     -15.614  19.109  -7.488  1.00  0.00           N  
ATOM   2366  CZ  ARG B 144     -16.012  19.955  -8.467  1.00  0.00           C  
ATOM   2367  NH1 ARG B 144     -15.488  21.144  -8.610  1.00  0.00           N  
ATOM   2368  NH2 ARG B 144     -16.945  19.602  -9.320  1.00  0.00           N  
ATOM   2369  H   ARG B 144     -11.166  16.909  -6.708  1.00  0.00           H  
ATOM   2370  HA  ARG B 144     -10.678  19.685  -7.521  1.00  0.00           H  
ATOM   2371 1HB  ARG B 144     -12.277  18.519  -5.295  1.00  0.00           H  
ATOM   2372 2HB  ARG B 144     -12.161  20.221  -5.568  1.00  0.00           H  
ATOM   2373 1HG  ARG B 144     -13.060  19.794  -7.893  1.00  0.00           H  
ATOM   2374 2HG  ARG B 144     -13.247  18.090  -7.441  1.00  0.00           H  
ATOM   2375 1HD  ARG B 144     -14.754  18.783  -5.627  1.00  0.00           H  
ATOM   2376 2HD  ARG B 144     -14.642  20.451  -6.231  1.00  0.00           H  
ATOM   2377  HE  ARG B 144     -16.066  18.198  -7.451  1.00  0.00           H  
ATOM   2378 1HH1 ARG B 144     -14.768  21.475  -7.987  1.00  0.00           H  
ATOM   2379 2HH1 ARG B 144     -15.841  21.733  -9.390  1.00  0.00           H  
ATOM   2380 1HH2 ARG B 144     -17.382  18.669  -9.262  1.00  0.00           H  
ATOM   2381 2HH2 ARG B 144     -17.206  20.280 -10.053  1.00  0.00           H  
ATOM   2382  N   GLY B 145      -9.145  18.428  -4.887  1.00  0.00           N  
ATOM   2383  CA  GLY B 145      -8.086  18.736  -3.938  1.00  0.00           C  
ATOM   2384  C   GLY B 145      -8.589  19.492  -2.709  1.00  0.00           C  
ATOM   2385  O   GLY B 145      -7.866  20.307  -2.141  1.00  0.00           O  
ATOM   2386  H   GLY B 145      -9.537  17.485  -4.867  1.00  0.00           H  
ATOM   2387 1HA  GLY B 145      -7.615  17.803  -3.619  1.00  0.00           H  
ATOM   2388 2HA  GLY B 145      -7.315  19.319  -4.434  1.00  0.00           H  
ATOM   2389  N   ASN B 146      -9.834  19.237  -2.279  1.00  0.00           N  
ATOM   2390  CA  ASN B 146     -10.369  19.938  -1.102  1.00  0.00           C  
ATOM   2391  C   ASN B 146      -9.499  19.658   0.128  1.00  0.00           C  
ATOM   2392  O   ASN B 146      -9.380  20.489   1.031  1.00  0.00           O  
ATOM   2393  CB  ASN B 146     -11.801  19.516  -0.803  1.00  0.00           C  
ATOM   2394  CG  ASN B 146     -12.815  20.045  -1.783  1.00  0.00           C  
ATOM   2395  OD1 ASN B 146     -12.551  20.960  -2.573  1.00  0.00           O  
ATOM   2396  ND2 ASN B 146     -13.997  19.495  -1.726  1.00  0.00           N  
ATOM   2397  H   ASN B 146     -10.413  18.552  -2.764  1.00  0.00           H  
ATOM   2398  HA  ASN B 146     -10.341  21.012  -1.290  1.00  0.00           H  
ATOM   2399 1HB  ASN B 146     -11.858  18.425  -0.803  1.00  0.00           H  
ATOM   2400 2HB  ASN B 146     -12.073  19.851   0.198  1.00  0.00           H  
ATOM   2401 1HD2 ASN B 146     -14.724  19.807  -2.338  1.00  0.00           H  
ATOM   2402 2HD2 ASN B 146     -14.175  18.771  -1.058  1.00  0.00           H  
ATOM   2403  N   MET B 147      -8.922  18.460   0.152  1.00  0.00           N  
ATOM   2404  CA  MET B 147      -8.050  17.970   1.205  1.00  0.00           C  
ATOM   2405  C   MET B 147      -6.827  17.390   0.499  1.00  0.00           C  
ATOM   2406  O   MET B 147      -6.975  16.832  -0.588  1.00  0.00           O  
ATOM   2407  CB  MET B 147      -8.796  16.929   2.041  1.00  0.00           C  
ATOM   2408  CG  MET B 147     -10.065  17.490   2.726  1.00  0.00           C  
ATOM   2409  SD  MET B 147     -11.239  16.229   3.234  1.00  0.00           S  
ATOM   2410  CE  MET B 147     -12.008  15.794   1.666  1.00  0.00           C  
ATOM   2411  H   MET B 147      -9.089  17.863  -0.639  1.00  0.00           H  
ATOM   2412  HA  MET B 147      -7.727  18.799   1.835  1.00  0.00           H  
ATOM   2413 1HB  MET B 147      -9.089  16.089   1.408  1.00  0.00           H  
ATOM   2414 2HB  MET B 147      -8.133  16.539   2.816  1.00  0.00           H  
ATOM   2415 1HG  MET B 147      -9.774  18.068   3.604  1.00  0.00           H  
ATOM   2416 2HG  MET B 147     -10.580  18.157   2.044  1.00  0.00           H  
ATOM   2417 1HE  MET B 147     -12.757  15.023   1.832  1.00  0.00           H  
ATOM   2418 2HE  MET B 147     -12.485  16.674   1.231  1.00  0.00           H  
ATOM   2419 3HE  MET B 147     -11.249  15.417   0.976  1.00  0.00           H  
ATOM   2420  N   TYR B 148      -5.640  17.505   1.101  1.00  0.00           N  
ATOM   2421  CA  TYR B 148      -4.411  17.000   0.463  1.00  0.00           C  
ATOM   2422  C   TYR B 148      -3.797  15.791   1.151  1.00  0.00           C  
ATOM   2423  O   TYR B 148      -3.998  15.561   2.347  1.00  0.00           O  
ATOM   2424  CB  TYR B 148      -3.309  18.060   0.446  1.00  0.00           C  
ATOM   2425  CG  TYR B 148      -3.545  19.317  -0.347  1.00  0.00           C  
ATOM   2426  CD1 TYR B 148      -2.770  20.411  -0.032  1.00  0.00           C  
ATOM   2427  CD2 TYR B 148      -4.504  19.414  -1.354  1.00  0.00           C  
ATOM   2428  CE1 TYR B 148      -2.928  21.596  -0.683  1.00  0.00           C  
ATOM   2429  CE2 TYR B 148      -4.668  20.625  -2.010  1.00  0.00           C  
ATOM   2430  CZ  TYR B 148      -3.874  21.713  -1.661  1.00  0.00           C  
ATOM   2431  OH  TYR B 148      -4.019  22.918  -2.278  1.00  0.00           O  
ATOM   2432  H   TYR B 148      -5.583  17.964   1.997  1.00  0.00           H  
ATOM   2433  HA  TYR B 148      -4.645  16.708  -0.562  1.00  0.00           H  
ATOM   2434 1HB  TYR B 148      -3.089  18.354   1.472  1.00  0.00           H  
ATOM   2435 2HB  TYR B 148      -2.403  17.600   0.062  1.00  0.00           H  
ATOM   2436  HD1 TYR B 148      -2.024  20.330   0.751  1.00  0.00           H  
ATOM   2437  HD2 TYR B 148      -5.124  18.560  -1.623  1.00  0.00           H  
ATOM   2438  HE1 TYR B 148      -2.307  22.449  -0.413  1.00  0.00           H  
ATOM   2439  HE2 TYR B 148      -5.417  20.723  -2.796  1.00  0.00           H  
ATOM   2440  HH  TYR B 148      -3.437  23.559  -1.861  1.00  0.00           H  
ATOM   2441  N   TYR B 149      -3.005  15.051   0.386  1.00  0.00           N  
ATOM   2442  CA  TYR B 149      -2.211  13.943   0.879  1.00  0.00           C  
ATOM   2443  C   TYR B 149      -0.822  14.452   1.269  1.00  0.00           C  
ATOM   2444  O   TYR B 149      -0.201  15.240   0.541  1.00  0.00           O  
ATOM   2445  CB  TYR B 149      -2.147  12.838  -0.181  1.00  0.00           C  
ATOM   2446  CG  TYR B 149      -1.368  11.647   0.226  1.00  0.00           C  
ATOM   2447  CD1 TYR B 149      -1.900  10.760   1.150  1.00  0.00           C  
ATOM   2448  CD2 TYR B 149      -0.125  11.427  -0.309  1.00  0.00           C  
ATOM   2449  CE1 TYR B 149      -1.175   9.665   1.544  1.00  0.00           C  
ATOM   2450  CE2 TYR B 149       0.589  10.330   0.082  1.00  0.00           C  
ATOM   2451  CZ  TYR B 149       0.071   9.453   1.006  1.00  0.00           C  
ATOM   2452  OH  TYR B 149       0.797   8.378   1.404  1.00  0.00           O  
ATOM   2453  H   TYR B 149      -2.933  15.287  -0.597  1.00  0.00           H  
ATOM   2454  HA  TYR B 149      -2.689  13.538   1.770  1.00  0.00           H  
ATOM   2455 1HB  TYR B 149      -3.136  12.516  -0.417  1.00  0.00           H  
ATOM   2456 2HB  TYR B 149      -1.717  13.235  -1.095  1.00  0.00           H  
ATOM   2457  HD1 TYR B 149      -2.886  10.937   1.574  1.00  0.00           H  
ATOM   2458  HD2 TYR B 149       0.297  12.127  -1.032  1.00  0.00           H  
ATOM   2459  HE1 TYR B 149      -1.582   8.970   2.279  1.00  0.00           H  
ATOM   2460  HE2 TYR B 149       1.571  10.166  -0.319  1.00  0.00           H  
ATOM   2461  HH  TYR B 149       1.652   8.391   0.961  1.00  0.00           H  
ATOM   2462  N   GLU B 150      -0.363  14.078   2.457  1.00  0.00           N  
ATOM   2463  CA  GLU B 150       0.955  14.486   2.949  1.00  0.00           C  
ATOM   2464  C   GLU B 150       1.169  16.005   2.879  1.00  0.00           C  
ATOM   2465  O   GLU B 150       2.263  16.474   2.571  1.00  0.00           O  
ATOM   2466  CB  GLU B 150       2.093  13.749   2.228  1.00  0.00           C  
ATOM   2467  CG  GLU B 150       2.137  12.263   2.520  1.00  0.00           C  
ATOM   2468  CD  GLU B 150       3.295  11.523   1.845  1.00  0.00           C  
ATOM   2469  OE1 GLU B 150       3.974  12.105   1.031  1.00  0.00           O  
ATOM   2470  OE2 GLU B 150       3.499  10.374   2.162  1.00  0.00           O  
ATOM   2471  H   GLU B 150      -0.925  13.458   3.020  1.00  0.00           H  
ATOM   2472  HA  GLU B 150       1.041  14.181   3.992  1.00  0.00           H  
ATOM   2473 1HB  GLU B 150       1.993  13.880   1.150  1.00  0.00           H  
ATOM   2474 2HB  GLU B 150       3.050  14.177   2.523  1.00  0.00           H  
ATOM   2475 1HG  GLU B 150       2.254  12.146   3.595  1.00  0.00           H  
ATOM   2476 2HG  GLU B 150       1.197  11.831   2.262  1.00  0.00           H  
ATOM   2477  N   ASN B 151       0.108  16.760   3.171  1.00  0.00           N  
ATOM   2478  CA  ASN B 151       0.065  18.229   3.180  1.00  0.00           C  
ATOM   2479  C   ASN B 151       0.322  18.919   1.824  1.00  0.00           C  
ATOM   2480  O   ASN B 151       0.330  20.150   1.769  1.00  0.00           O  
ATOM   2481  CB  ASN B 151       1.033  18.764   4.219  1.00  0.00           C  
ATOM   2482  CG  ASN B 151       0.709  18.272   5.598  1.00  0.00           C  
ATOM   2483  OD1 ASN B 151      -0.463  18.184   5.992  1.00  0.00           O  
ATOM   2484  ND2 ASN B 151       1.729  17.940   6.349  1.00  0.00           N  
ATOM   2485  H   ASN B 151      -0.742  16.270   3.404  1.00  0.00           H  
ATOM   2486  HA  ASN B 151      -0.938  18.523   3.492  1.00  0.00           H  
ATOM   2487 1HB  ASN B 151       2.054  18.491   3.970  1.00  0.00           H  
ATOM   2488 2HB  ASN B 151       0.986  19.852   4.222  1.00  0.00           H  
ATOM   2489 1HD2 ASN B 151       1.579  17.604   7.279  1.00  0.00           H  
ATOM   2490 2HD2 ASN B 151       2.660  18.024   5.992  1.00  0.00           H  
ATOM   2491  N   SER B 152       0.519  18.160   0.741  1.00  0.00           N  
ATOM   2492  CA  SER B 152       0.772  18.767  -0.567  1.00  0.00           C  
ATOM   2493  C   SER B 152       0.076  18.192  -1.785  1.00  0.00           C  
ATOM   2494  O   SER B 152      -0.048  18.912  -2.783  1.00  0.00           O  
ATOM   2495  CB  SER B 152       2.258  18.752  -0.908  1.00  0.00           C  
ATOM   2496  OG  SER B 152       3.034  19.581  -0.086  1.00  0.00           O  
ATOM   2497  H   SER B 152       0.488  17.145   0.822  1.00  0.00           H  
ATOM   2498  HA  SER B 152       0.462  19.809  -0.496  1.00  0.00           H  
ATOM   2499 1HB  SER B 152       2.614  17.734  -0.807  1.00  0.00           H  
ATOM   2500 2HB  SER B 152       2.389  19.030  -1.951  1.00  0.00           H  
ATOM   2501  HG  SER B 152       3.026  19.175   0.787  1.00  0.00           H  
ATOM   2502  N   TYR B 153      -0.352  16.929  -1.762  1.00  0.00           N  
ATOM   2503  CA  TYR B 153      -0.728  16.363  -3.041  1.00  0.00           C  
ATOM   2504  C   TYR B 153      -2.208  16.101  -3.234  1.00  0.00           C  
ATOM   2505  O   TYR B 153      -2.917  15.623  -2.350  1.00  0.00           O  
ATOM   2506  CB  TYR B 153       0.076  15.061  -3.241  1.00  0.00           C  
ATOM   2507  CG  TYR B 153       1.549  15.360  -3.266  1.00  0.00           C  
ATOM   2508  CD1 TYR B 153       2.323  15.188  -2.136  1.00  0.00           C  
ATOM   2509  CD2 TYR B 153       2.098  15.882  -4.381  1.00  0.00           C  
ATOM   2510  CE1 TYR B 153       3.657  15.561  -2.162  1.00  0.00           C  
ATOM   2511  CE2 TYR B 153       3.408  16.275  -4.418  1.00  0.00           C  
ATOM   2512  CZ  TYR B 153       4.189  16.121  -3.319  1.00  0.00           C  
ATOM   2513  OH  TYR B 153       5.495  16.544  -3.351  1.00  0.00           O  
ATOM   2514  H   TYR B 153      -0.320  16.357  -0.921  1.00  0.00           H  
ATOM   2515  HA  TYR B 153      -0.428  17.053  -3.822  1.00  0.00           H  
ATOM   2516 1HB  TYR B 153      -0.125  14.365  -2.430  1.00  0.00           H  
ATOM   2517 2HB  TYR B 153      -0.204  14.588  -4.183  1.00  0.00           H  
ATOM   2518  HD1 TYR B 153       1.883  14.777  -1.222  1.00  0.00           H  
ATOM   2519  HD2 TYR B 153       1.491  16.003  -5.231  1.00  0.00           H  
ATOM   2520  HE1 TYR B 153       4.275  15.441  -1.272  1.00  0.00           H  
ATOM   2521  HE2 TYR B 153       3.824  16.715  -5.330  1.00  0.00           H  
ATOM   2522  HH  TYR B 153       5.645  17.046  -4.169  1.00  0.00           H  
ATOM   2523  N   ALA B 154      -2.656  16.381  -4.447  1.00  0.00           N  
ATOM   2524  CA  ALA B 154      -3.997  16.067  -4.900  1.00  0.00           C  
ATOM   2525  C   ALA B 154      -3.969  14.702  -5.538  1.00  0.00           C  
ATOM   2526  O   ALA B 154      -4.960  13.985  -5.558  1.00  0.00           O  
ATOM   2527  CB  ALA B 154      -4.481  17.081  -5.882  1.00  0.00           C  
ATOM   2528  H   ALA B 154      -2.008  16.800  -5.109  1.00  0.00           H  
ATOM   2529  HA  ALA B 154      -4.665  16.041  -4.041  1.00  0.00           H  
ATOM   2530 1HB  ALA B 154      -5.479  16.829  -6.216  1.00  0.00           H  
ATOM   2531 2HB  ALA B 154      -4.493  18.026  -5.413  1.00  0.00           H  
ATOM   2532 3HB  ALA B 154      -3.798  17.092  -6.721  1.00  0.00           H  
ATOM   2533  N   LEU B 155      -2.819  14.362  -6.096  1.00  0.00           N  
ATOM   2534  CA  LEU B 155      -2.640  13.080  -6.744  1.00  0.00           C  
ATOM   2535  C   LEU B 155      -1.286  12.501  -6.390  1.00  0.00           C  
ATOM   2536  O   LEU B 155      -0.256  13.143  -6.613  1.00  0.00           O  
ATOM   2537  CB  LEU B 155      -2.764  13.224  -8.267  1.00  0.00           C  
ATOM   2538  CG  LEU B 155      -2.478  11.961  -9.123  1.00  0.00           C  
ATOM   2539  CD1 LEU B 155      -3.506  10.860  -8.833  1.00  0.00           C  
ATOM   2540  CD2 LEU B 155      -2.510  12.358 -10.591  1.00  0.00           C  
ATOM   2541  H   LEU B 155      -2.044  15.023  -6.073  1.00  0.00           H  
ATOM   2542  HA  LEU B 155      -3.409  12.400  -6.396  1.00  0.00           H  
ATOM   2543 1HB  LEU B 155      -3.771  13.566  -8.499  1.00  0.00           H  
ATOM   2544 2HB  LEU B 155      -2.077  13.972  -8.574  1.00  0.00           H  
ATOM   2545  HG  LEU B 155      -1.488  11.573  -8.871  1.00  0.00           H  
ATOM   2546 1HD1 LEU B 155      -3.281   9.981  -9.436  1.00  0.00           H  
ATOM   2547 2HD1 LEU B 155      -3.464  10.590  -7.775  1.00  0.00           H  
ATOM   2548 3HD1 LEU B 155      -4.502  11.221  -9.079  1.00  0.00           H  
ATOM   2549 1HD2 LEU B 155      -2.288  11.490 -11.204  1.00  0.00           H  
ATOM   2550 2HD2 LEU B 155      -3.497  12.740 -10.842  1.00  0.00           H  
ATOM   2551 3HD2 LEU B 155      -1.773  13.125 -10.777  1.00  0.00           H  
ATOM   2552  N   ALA B 156      -1.291  11.296  -5.846  1.00  0.00           N  
ATOM   2553  CA  ALA B 156      -0.039  10.644  -5.509  1.00  0.00           C  
ATOM   2554  C   ALA B 156      -0.135   9.180  -5.865  1.00  0.00           C  
ATOM   2555  O   ALA B 156      -1.089   8.504  -5.473  1.00  0.00           O  
ATOM   2556  CB  ALA B 156       0.297  10.816  -4.033  1.00  0.00           C  
ATOM   2557  H   ALA B 156      -2.188  10.846  -5.655  1.00  0.00           H  
ATOM   2558  HA  ALA B 156       0.745  11.092  -6.099  1.00  0.00           H  
ATOM   2559 1HB  ALA B 156       1.246  10.328  -3.821  1.00  0.00           H  
ATOM   2560 2HB  ALA B 156       0.374  11.877  -3.802  1.00  0.00           H  
ATOM   2561 3HB  ALA B 156      -0.488  10.368  -3.426  1.00  0.00           H  
ATOM   2562  N   VAL B 157       0.839   8.722  -6.642  1.00  0.00           N  
ATOM   2563  CA  VAL B 157       0.906   7.344  -7.096  1.00  0.00           C  
ATOM   2564  C   VAL B 157       2.248   6.787  -6.613  1.00  0.00           C  
ATOM   2565  O   VAL B 157       3.305   7.130  -7.164  1.00  0.00           O  
ATOM   2566  CB  VAL B 157       0.753   7.304  -8.630  1.00  0.00           C  
ATOM   2567  CG1 VAL B 157       0.779   5.861  -9.164  1.00  0.00           C  
ATOM   2568  CG2 VAL B 157      -0.569   8.034  -9.025  1.00  0.00           C  
ATOM   2569  H   VAL B 157       1.569   9.373  -6.926  1.00  0.00           H  
ATOM   2570  HA  VAL B 157       0.091   6.794  -6.667  1.00  0.00           H  
ATOM   2571  HB  VAL B 157       1.585   7.813  -9.059  1.00  0.00           H  
ATOM   2572 1HG1 VAL B 157       0.691   5.873 -10.248  1.00  0.00           H  
ATOM   2573 2HG1 VAL B 157       1.713   5.390  -8.890  1.00  0.00           H  
ATOM   2574 3HG1 VAL B 157      -0.050   5.299  -8.742  1.00  0.00           H  
ATOM   2575 1HG2 VAL B 157      -0.688   8.036 -10.094  1.00  0.00           H  
ATOM   2576 2HG2 VAL B 157      -1.405   7.539  -8.584  1.00  0.00           H  
ATOM   2577 3HG2 VAL B 157      -0.545   9.061  -8.674  1.00  0.00           H  
ATOM   2578  N   LEU B 158       2.197   5.971  -5.555  1.00  0.00           N  
ATOM   2579  CA  LEU B 158       3.417   5.570  -4.864  1.00  0.00           C  
ATOM   2580  C   LEU B 158       3.690   4.059  -4.757  1.00  0.00           C  
ATOM   2581  O   LEU B 158       2.822   3.284  -4.347  1.00  0.00           O  
ATOM   2582  CB  LEU B 158       3.307   6.134  -3.444  1.00  0.00           C  
ATOM   2583  CG  LEU B 158       2.997   7.668  -3.345  1.00  0.00           C  
ATOM   2584  CD1 LEU B 158       2.782   8.029  -1.906  1.00  0.00           C  
ATOM   2585  CD2 LEU B 158       4.117   8.513  -3.955  1.00  0.00           C  
ATOM   2586  H   LEU B 158       1.283   5.679  -5.215  1.00  0.00           H  
ATOM   2587  HA  LEU B 158       4.263   6.028  -5.375  1.00  0.00           H  
ATOM   2588 1HB  LEU B 158       2.522   5.600  -2.924  1.00  0.00           H  
ATOM   2589 2HB  LEU B 158       4.251   5.948  -2.929  1.00  0.00           H  
ATOM   2590  HG  LEU B 158       2.070   7.880  -3.876  1.00  0.00           H  
ATOM   2591 1HD1 LEU B 158       2.547   9.078  -1.860  1.00  0.00           H  
ATOM   2592 2HD1 LEU B 158       1.955   7.445  -1.497  1.00  0.00           H  
ATOM   2593 3HD1 LEU B 158       3.686   7.833  -1.330  1.00  0.00           H  
ATOM   2594 1HD2 LEU B 158       3.847   9.554  -3.866  1.00  0.00           H  
ATOM   2595 2HD2 LEU B 158       5.044   8.329  -3.421  1.00  0.00           H  
ATOM   2596 3HD2 LEU B 158       4.254   8.278  -5.004  1.00  0.00           H  
ATOM   2597  N   SER B 159       4.931   3.664  -5.015  1.00  0.00           N  
ATOM   2598  CA  SER B 159       5.397   2.294  -4.786  1.00  0.00           C  
ATOM   2599  C   SER B 159       4.491   1.197  -5.330  1.00  0.00           C  
ATOM   2600  O   SER B 159       4.315   0.172  -4.670  1.00  0.00           O  
ATOM   2601  CB  SER B 159       5.649   2.101  -3.311  1.00  0.00           C  
ATOM   2602  OG  SER B 159       6.693   2.958  -2.861  1.00  0.00           O  
ATOM   2603  H   SER B 159       5.580   4.341  -5.420  1.00  0.00           H  
ATOM   2604  HA  SER B 159       6.371   2.185  -5.247  1.00  0.00           H  
ATOM   2605 1HB  SER B 159       4.737   2.313  -2.760  1.00  0.00           H  
ATOM   2606 2HB  SER B 159       5.919   1.066  -3.113  1.00  0.00           H  
ATOM   2607  HG  SER B 159       6.589   3.024  -1.899  1.00  0.00           H  
ATOM   2608  N   ASN B 160       3.924   1.344  -6.524  1.00  0.00           N  
ATOM   2609  CA  ASN B 160       2.981   0.322  -6.978  1.00  0.00           C  
ATOM   2610  C   ASN B 160       3.610  -0.906  -7.613  1.00  0.00           C  
ATOM   2611  O   ASN B 160       3.452  -1.157  -8.813  1.00  0.00           O  
ATOM   2612  CB  ASN B 160       1.966   0.954  -7.889  1.00  0.00           C  
ATOM   2613  CG  ASN B 160       1.076   1.895  -7.150  1.00  0.00           C  
ATOM   2614  OD1 ASN B 160       0.173   1.453  -6.421  1.00  0.00           O  
ATOM   2615  ND2 ASN B 160       1.343   3.164  -7.263  1.00  0.00           N  
ATOM   2616  H   ASN B 160       4.095   2.172  -7.098  1.00  0.00           H  
ATOM   2617  HA  ASN B 160       2.439  -0.038  -6.105  1.00  0.00           H  
ATOM   2618 1HB  ASN B 160       2.459   1.472  -8.707  1.00  0.00           H  
ATOM   2619 2HB  ASN B 160       1.352   0.168  -8.308  1.00  0.00           H  
ATOM   2620 1HD2 ASN B 160       0.803   3.849  -6.754  1.00  0.00           H  
ATOM   2621 2HD2 ASN B 160       2.144   3.452  -7.814  1.00  0.00           H  
ATOM   2622  N   TYR B 161       4.328  -1.669  -6.793  1.00  0.00           N  
ATOM   2623  CA  TYR B 161       4.937  -2.910  -7.259  1.00  0.00           C  
ATOM   2624  C   TYR B 161       5.360  -3.806  -6.087  1.00  0.00           C  
ATOM   2625  O   TYR B 161       5.355  -3.379  -4.934  1.00  0.00           O  
ATOM   2626  CB  TYR B 161       6.148  -2.545  -8.160  1.00  0.00           C  
ATOM   2627  CG  TYR B 161       7.332  -1.886  -7.432  1.00  0.00           C  
ATOM   2628  CD1 TYR B 161       8.502  -2.582  -7.292  1.00  0.00           C  
ATOM   2629  CD2 TYR B 161       7.231  -0.635  -6.867  1.00  0.00           C  
ATOM   2630  CE1 TYR B 161       9.573  -2.042  -6.611  1.00  0.00           C  
ATOM   2631  CE2 TYR B 161       8.288  -0.101  -6.179  1.00  0.00           C  
ATOM   2632  CZ  TYR B 161       9.460  -0.788  -6.054  1.00  0.00           C  
ATOM   2633  OH  TYR B 161      10.529  -0.239  -5.364  1.00  0.00           O  
ATOM   2634  H   TYR B 161       4.410  -1.355  -5.828  1.00  0.00           H  
ATOM   2635  HA  TYR B 161       4.192  -3.465  -7.818  1.00  0.00           H  
ATOM   2636 1HB  TYR B 161       6.521  -3.453  -8.632  1.00  0.00           H  
ATOM   2637 2HB  TYR B 161       5.838  -1.880  -8.959  1.00  0.00           H  
ATOM   2638  HD1 TYR B 161       8.585  -3.572  -7.729  1.00  0.00           H  
ATOM   2639  HD2 TYR B 161       6.329  -0.064  -6.955  1.00  0.00           H  
ATOM   2640  HE1 TYR B 161      10.495  -2.609  -6.514  1.00  0.00           H  
ATOM   2641  HE2 TYR B 161       8.184   0.865  -5.742  1.00  0.00           H  
ATOM   2642  HH  TYR B 161      11.320  -0.763  -5.545  1.00  0.00           H  
ATOM   2643  N   ASP B 162       5.710  -5.048  -6.400  1.00  0.00           N  
ATOM   2644  CA  ASP B 162       6.265  -6.055  -5.473  1.00  0.00           C  
ATOM   2645  C   ASP B 162       7.799  -6.013  -5.510  1.00  0.00           C  
ATOM   2646  O   ASP B 162       8.372  -4.980  -5.810  1.00  0.00           O  
ATOM   2647  CB  ASP B 162       5.721  -7.444  -5.822  1.00  0.00           C  
ATOM   2648  CG  ASP B 162       6.155  -7.940  -7.155  1.00  0.00           C  
ATOM   2649  OD1 ASP B 162       6.977  -7.300  -7.788  1.00  0.00           O  
ATOM   2650  OD2 ASP B 162       5.642  -8.950  -7.589  1.00  0.00           O  
ATOM   2651  H   ASP B 162       5.613  -5.300  -7.386  1.00  0.00           H  
ATOM   2652  HA  ASP B 162       5.953  -5.795  -4.461  1.00  0.00           H  
ATOM   2653 1HB  ASP B 162       6.034  -8.165  -5.090  1.00  0.00           H  
ATOM   2654 2HB  ASP B 162       4.635  -7.420  -5.805  1.00  0.00           H  
ATOM   2655  N   ALA B 163       8.497  -7.088  -5.144  1.00  0.00           N  
ATOM   2656  CA  ALA B 163       9.969  -7.033  -5.116  1.00  0.00           C  
ATOM   2657  C   ALA B 163      10.598  -7.065  -6.527  1.00  0.00           C  
ATOM   2658  O   ALA B 163      11.242  -8.040  -6.917  1.00  0.00           O  
ATOM   2659  CB  ALA B 163      10.530  -8.213  -4.382  1.00  0.00           C  
ATOM   2660  H   ALA B 163       8.028  -7.945  -4.900  1.00  0.00           H  
ATOM   2661  HA  ALA B 163      10.260  -6.099  -4.636  1.00  0.00           H  
ATOM   2662 1HB  ALA B 163      11.615  -8.148  -4.351  1.00  0.00           H  
ATOM   2663 2HB  ALA B 163      10.161  -8.214  -3.437  1.00  0.00           H  
ATOM   2664 3HB  ALA B 163      10.233  -9.129  -4.888  1.00  0.00           H  
ATOM   2665  N   ASN B 164      10.380  -5.986  -7.280  1.00  0.00           N  
ATOM   2666  CA  ASN B 164      10.842  -5.771  -8.657  1.00  0.00           C  
ATOM   2667  C   ASN B 164      10.434  -6.866  -9.643  1.00  0.00           C  
ATOM   2668  O   ASN B 164      11.196  -7.171 -10.562  1.00  0.00           O  
ATOM   2669  CB  ASN B 164      12.354  -5.637  -8.659  1.00  0.00           C  
ATOM   2670  CG  ASN B 164      12.828  -4.485  -7.841  1.00  0.00           C  
ATOM   2671  OD1 ASN B 164      12.417  -3.333  -8.014  1.00  0.00           O  
ATOM   2672  ND2 ASN B 164      13.710  -4.776  -6.918  1.00  0.00           N  
ATOM   2673  H   ASN B 164       9.820  -5.265  -6.841  1.00  0.00           H  
ATOM   2674  HA  ASN B 164      10.389  -4.847  -9.017  1.00  0.00           H  
ATOM   2675 1HB  ASN B 164      12.811  -6.553  -8.286  1.00  0.00           H  
ATOM   2676 2HB  ASN B 164      12.703  -5.496  -9.683  1.00  0.00           H  
ATOM   2677 1HD2 ASN B 164      14.077  -4.055  -6.331  1.00  0.00           H  
ATOM   2678 2HD2 ASN B 164      14.019  -5.722  -6.805  1.00  0.00           H  
ATOM   2679  N   LYS B 165       9.237  -7.442  -9.495  1.00  0.00           N  
ATOM   2680  CA  LYS B 165       8.790  -8.470 -10.420  1.00  0.00           C  
ATOM   2681  C   LYS B 165       7.610  -7.949 -11.235  1.00  0.00           C  
ATOM   2682  O   LYS B 165       7.653  -7.899 -12.468  1.00  0.00           O  
ATOM   2683  CB  LYS B 165       8.412  -9.745  -9.670  1.00  0.00           C  
ATOM   2684  CG  LYS B 165       9.579 -10.450  -9.014  1.00  0.00           C  
ATOM   2685  CD  LYS B 165       9.114 -11.666  -8.233  1.00  0.00           C  
ATOM   2686  CE  LYS B 165      10.275 -12.355  -7.535  1.00  0.00           C  
ATOM   2687  NZ  LYS B 165       9.819 -13.515  -6.711  1.00  0.00           N  
ATOM   2688  H   LYS B 165       8.599  -7.199  -8.732  1.00  0.00           H  
ATOM   2689  HA  LYS B 165       9.598  -8.710 -11.109  1.00  0.00           H  
ATOM   2690 1HB  LYS B 165       7.696  -9.517  -8.900  1.00  0.00           H  
ATOM   2691 2HB  LYS B 165       7.937 -10.440 -10.357  1.00  0.00           H  
ATOM   2692 1HG  LYS B 165      10.295 -10.752  -9.777  1.00  0.00           H  
ATOM   2693 2HG  LYS B 165      10.072  -9.760  -8.336  1.00  0.00           H  
ATOM   2694 1HD  LYS B 165       8.385 -11.347  -7.481  1.00  0.00           H  
ATOM   2695 2HD  LYS B 165       8.631 -12.372  -8.907  1.00  0.00           H  
ATOM   2696 1HE  LYS B 165      10.982 -12.708  -8.283  1.00  0.00           H  
ATOM   2697 2HE  LYS B 165      10.777 -11.634  -6.886  1.00  0.00           H  
ATOM   2698 1HZ  LYS B 165      10.616 -13.946  -6.263  1.00  0.00           H  
ATOM   2699 2HZ  LYS B 165       9.169 -13.192  -6.005  1.00  0.00           H  
ATOM   2700 3HZ  LYS B 165       9.361 -14.193  -7.304  1.00  0.00           H  
ATOM   2701  N   THR B 166       6.548  -7.576 -10.521  1.00  0.00           N  
ATOM   2702  CA  THR B 166       5.304  -7.100 -11.118  1.00  0.00           C  
ATOM   2703  C   THR B 166       4.808  -5.812 -10.458  1.00  0.00           C  
ATOM   2704  O   THR B 166       5.164  -5.502  -9.323  1.00  0.00           O  
ATOM   2705  CB  THR B 166       4.208  -8.187 -11.018  1.00  0.00           C  
ATOM   2706  OG1 THR B 166       3.879  -8.438  -9.631  1.00  0.00           O  
ATOM   2707  CG2 THR B 166       4.652  -9.488 -11.668  1.00  0.00           C  
ATOM   2708  H   THR B 166       6.622  -7.629  -9.503  1.00  0.00           H  
ATOM   2709  HA  THR B 166       5.486  -6.887 -12.170  1.00  0.00           H  
ATOM   2710  HB  THR B 166       3.315  -7.830 -11.530  1.00  0.00           H  
ATOM   2711  HG1 THR B 166       4.688  -8.644  -9.091  1.00  0.00           H  
ATOM   2712 1HG2 THR B 166       3.858 -10.214 -11.593  1.00  0.00           H  
ATOM   2713 2HG2 THR B 166       4.885  -9.309 -12.716  1.00  0.00           H  
ATOM   2714 3HG2 THR B 166       5.530  -9.870 -11.161  1.00  0.00           H  
ATOM   2715  N   GLY B 167       3.924  -5.091 -11.142  1.00  0.00           N  
ATOM   2716  CA  GLY B 167       3.363  -3.875 -10.565  1.00  0.00           C  
ATOM   2717  C   GLY B 167       2.396  -3.175 -11.496  1.00  0.00           C  
ATOM   2718  O   GLY B 167       2.078  -3.686 -12.573  1.00  0.00           O  
ATOM   2719  H   GLY B 167       3.654  -5.372 -12.069  1.00  0.00           H  
ATOM   2720 1HA  GLY B 167       2.861  -4.116  -9.638  1.00  0.00           H  
ATOM   2721 2HA  GLY B 167       4.169  -3.189 -10.321  1.00  0.00           H  
ATOM   2722  N   LEU B 168       1.936  -2.002 -11.078  1.00  0.00           N  
ATOM   2723  CA  LEU B 168       0.981  -1.251 -11.879  1.00  0.00           C  
ATOM   2724  C   LEU B 168       1.608  -0.904 -13.199  1.00  0.00           C  
ATOM   2725  O   LEU B 168       2.654  -0.266 -13.240  1.00  0.00           O  
ATOM   2726  CB  LEU B 168       0.572   0.039 -11.156  1.00  0.00           C  
ATOM   2727  CG  LEU B 168      -0.444   0.973 -11.873  1.00  0.00           C  
ATOM   2728  CD1 LEU B 168      -1.771   0.270 -12.000  1.00  0.00           C  
ATOM   2729  CD2 LEU B 168      -0.580   2.292 -11.051  1.00  0.00           C  
ATOM   2730  H   LEU B 168       2.273  -1.635 -10.188  1.00  0.00           H  
ATOM   2731  HA  LEU B 168       0.106  -1.867 -12.064  1.00  0.00           H  
ATOM   2732 1HB  LEU B 168       0.118  -0.251 -10.212  1.00  0.00           H  
ATOM   2733 2HB  LEU B 168       1.471   0.614 -10.947  1.00  0.00           H  
ATOM   2734  HG  LEU B 168      -0.097   1.208 -12.876  1.00  0.00           H  
ATOM   2735 1HD1 LEU B 168      -2.487   0.929 -12.492  1.00  0.00           H  
ATOM   2736 2HD1 LEU B 168      -1.678  -0.635 -12.586  1.00  0.00           H  
ATOM   2737 3HD1 LEU B 168      -2.118   0.011 -11.013  1.00  0.00           H  
ATOM   2738 1HD2 LEU B 168      -1.289   2.956 -11.541  1.00  0.00           H  
ATOM   2739 2HD2 LEU B 168      -0.933   2.066 -10.044  1.00  0.00           H  
ATOM   2740 3HD2 LEU B 168       0.392   2.785 -10.987  1.00  0.00           H  
ATOM   2741  N   LYS B 169       0.952  -1.284 -14.281  1.00  0.00           N  
ATOM   2742  CA  LYS B 169       1.484  -1.049 -15.601  1.00  0.00           C  
ATOM   2743  C   LYS B 169       0.726   0.068 -16.273  1.00  0.00           C  
ATOM   2744  O   LYS B 169       1.306   0.945 -16.922  1.00  0.00           O  
ATOM   2745  CB  LYS B 169       1.425  -2.332 -16.424  1.00  0.00           C  
ATOM   2746  CG  LYS B 169       1.961  -2.217 -17.840  1.00  0.00           C  
ATOM   2747  CD  LYS B 169       2.019  -3.590 -18.503  1.00  0.00           C  
ATOM   2748  CE  LYS B 169       0.665  -3.988 -19.074  1.00  0.00           C  
ATOM   2749  NZ  LYS B 169       0.372  -3.341 -20.372  1.00  0.00           N  
ATOM   2750  H   LYS B 169       0.073  -1.788 -14.202  1.00  0.00           H  
ATOM   2751  HA  LYS B 169       2.511  -0.748 -15.508  1.00  0.00           H  
ATOM   2752 1HB  LYS B 169       1.985  -3.115 -15.911  1.00  0.00           H  
ATOM   2753 2HB  LYS B 169       0.386  -2.662 -16.491  1.00  0.00           H  
ATOM   2754 1HG  LYS B 169       1.316  -1.554 -18.421  1.00  0.00           H  
ATOM   2755 2HG  LYS B 169       2.963  -1.788 -17.806  1.00  0.00           H  
ATOM   2756 1HD  LYS B 169       2.749  -3.567 -19.312  1.00  0.00           H  
ATOM   2757 2HD  LYS B 169       2.326  -4.337 -17.775  1.00  0.00           H  
ATOM   2758 1HE  LYS B 169       0.625  -5.068 -19.196  1.00  0.00           H  
ATOM   2759 2HE  LYS B 169      -0.100  -3.678 -18.375  1.00  0.00           H  
ATOM   2760 1HZ  LYS B 169      -0.559  -3.627 -20.680  1.00  0.00           H  
ATOM   2761 2HZ  LYS B 169       0.387  -2.329 -20.267  1.00  0.00           H  
ATOM   2762 3HZ  LYS B 169       1.055  -3.613 -21.054  1.00  0.00           H  
ATOM   2763  N   GLU B 170      -0.585   0.071 -16.102  1.00  0.00           N  
ATOM   2764  CA  GLU B 170      -1.342   1.103 -16.767  1.00  0.00           C  
ATOM   2765  C   GLU B 170      -2.378   1.765 -15.866  1.00  0.00           C  
ATOM   2766  O   GLU B 170      -3.071   1.132 -15.060  1.00  0.00           O  
ATOM   2767  CB  GLU B 170      -1.876   0.486 -18.066  1.00  0.00           C  
ATOM   2768  CG  GLU B 170      -2.565  -0.860 -17.887  1.00  0.00           C  
ATOM   2769  CD  GLU B 170      -2.856  -1.585 -19.201  1.00  0.00           C  
ATOM   2770  OE1 GLU B 170      -1.899  -1.935 -19.884  1.00  0.00           O  
ATOM   2771  OE2 GLU B 170      -3.995  -1.779 -19.536  1.00  0.00           O  
ATOM   2772  H   GLU B 170      -1.040  -0.656 -15.548  1.00  0.00           H  
ATOM   2773  HA  GLU B 170      -0.655   1.894 -17.064  1.00  0.00           H  
ATOM   2774 1HB  GLU B 170      -2.593   1.170 -18.524  1.00  0.00           H  
ATOM   2775 2HB  GLU B 170      -1.051   0.353 -18.768  1.00  0.00           H  
ATOM   2776 1HG  GLU B 170      -1.943  -1.503 -17.259  1.00  0.00           H  
ATOM   2777 2HG  GLU B 170      -3.477  -0.686 -17.373  1.00  0.00           H  
ATOM   2778  N   LEU B 171      -2.454   3.074 -16.058  1.00  0.00           N  
ATOM   2779  CA  LEU B 171      -3.304   3.986 -15.321  1.00  0.00           C  
ATOM   2780  C   LEU B 171      -3.926   4.979 -16.303  1.00  0.00           C  
ATOM   2781  O   LEU B 171      -3.590   6.166 -16.298  1.00  0.00           O  
ATOM   2782  CB  LEU B 171      -2.421   4.709 -14.289  1.00  0.00           C  
ATOM   2783  CG  LEU B 171      -3.097   5.616 -13.303  1.00  0.00           C  
ATOM   2784  CD1 LEU B 171      -4.106   4.831 -12.491  1.00  0.00           C  
ATOM   2785  CD2 LEU B 171      -2.011   6.241 -12.390  1.00  0.00           C  
ATOM   2786  H   LEU B 171      -1.848   3.470 -16.766  1.00  0.00           H  
ATOM   2787  HA  LEU B 171      -4.069   3.424 -14.792  1.00  0.00           H  
ATOM   2788 1HB  LEU B 171      -1.881   3.955 -13.720  1.00  0.00           H  
ATOM   2789 2HB  LEU B 171      -1.692   5.313 -14.831  1.00  0.00           H  
ATOM   2790  HG  LEU B 171      -3.626   6.392 -13.835  1.00  0.00           H  
ATOM   2791 1HD1 LEU B 171      -4.600   5.497 -11.797  1.00  0.00           H  
ATOM   2792 2HD1 LEU B 171      -4.853   4.396 -13.160  1.00  0.00           H  
ATOM   2793 3HD1 LEU B 171      -3.597   4.041 -11.946  1.00  0.00           H  
ATOM   2794 1HD2 LEU B 171      -2.478   6.909 -11.667  1.00  0.00           H  
ATOM   2795 2HD2 LEU B 171      -1.479   5.452 -11.858  1.00  0.00           H  
ATOM   2796 3HD2 LEU B 171      -1.302   6.804 -12.999  1.00  0.00           H  
ATOM   2797  N   PRO B 172      -4.902   4.538 -17.105  1.00  0.00           N  
ATOM   2798  CA  PRO B 172      -5.435   5.228 -18.260  1.00  0.00           C  
ATOM   2799  C   PRO B 172      -6.388   6.348 -17.900  1.00  0.00           C  
ATOM   2800  O   PRO B 172      -7.530   6.358 -18.356  1.00  0.00           O  
ATOM   2801  CB  PRO B 172      -6.193   4.108 -18.965  1.00  0.00           C  
ATOM   2802  CG  PRO B 172      -6.492   3.141 -17.846  1.00  0.00           C  
ATOM   2803  CD  PRO B 172      -5.261   3.138 -16.989  1.00  0.00           C  
ATOM   2804  HA  PRO B 172      -4.611   5.582 -18.887  1.00  0.00           H  
ATOM   2805 1HB  PRO B 172      -7.099   4.510 -19.446  1.00  0.00           H  
ATOM   2806 2HB  PRO B 172      -5.566   3.678 -19.764  1.00  0.00           H  
ATOM   2807 1HG  PRO B 172      -7.389   3.472 -17.297  1.00  0.00           H  
ATOM   2808 2HG  PRO B 172      -6.706   2.170 -18.225  1.00  0.00           H  
ATOM   2809 1HD  PRO B 172      -5.545   2.871 -15.973  1.00  0.00           H  
ATOM   2810 2HD  PRO B 172      -4.522   2.454 -17.417  1.00  0.00           H  
ATOM   2811  N   MET B 173      -5.932   7.338 -17.130  1.00  0.00           N  
ATOM   2812  CA  MET B 173      -6.818   8.438 -16.735  1.00  0.00           C  
ATOM   2813  C   MET B 173      -6.884   9.466 -17.854  1.00  0.00           C  
ATOM   2814  O   MET B 173      -6.538  10.634 -17.693  1.00  0.00           O  
ATOM   2815  CB  MET B 173      -6.333   9.091 -15.438  1.00  0.00           C  
ATOM   2816  CG  MET B 173      -6.383   8.181 -14.244  1.00  0.00           C  
ATOM   2817  SD  MET B 173      -6.036   8.997 -12.640  1.00  0.00           S  
ATOM   2818  CE  MET B 173      -4.305   9.389 -12.714  1.00  0.00           C  
ATOM   2819  H   MET B 173      -4.972   7.293 -16.794  1.00  0.00           H  
ATOM   2820  HA  MET B 173      -7.824   8.046 -16.579  1.00  0.00           H  
ATOM   2821 1HB  MET B 173      -5.320   9.449 -15.563  1.00  0.00           H  
ATOM   2822 2HB  MET B 173      -6.960   9.940 -15.217  1.00  0.00           H  
ATOM   2823 1HG  MET B 173      -7.379   7.790 -14.214  1.00  0.00           H  
ATOM   2824 2HG  MET B 173      -5.694   7.351 -14.380  1.00  0.00           H  
ATOM   2825 1HE  MET B 173      -4.011   9.870 -11.791  1.00  0.00           H  
ATOM   2826 2HE  MET B 173      -3.729   8.493 -12.851  1.00  0.00           H  
ATOM   2827 3HE  MET B 173      -4.130  10.062 -13.543  1.00  0.00           H  
ATOM   2828  N   ARG B 174      -7.433   9.013 -18.966  1.00  0.00           N  
ATOM   2829  CA  ARG B 174      -7.547   9.698 -20.240  1.00  0.00           C  
ATOM   2830  C   ARG B 174      -8.459  10.902 -20.206  1.00  0.00           C  
ATOM   2831  O   ARG B 174      -8.441  11.736 -21.112  1.00  0.00           O  
ATOM   2832  CB  ARG B 174      -7.960   8.668 -21.253  1.00  0.00           C  
ATOM   2833  CG  ARG B 174      -9.330   8.111 -21.066  1.00  0.00           C  
ATOM   2834  CD  ARG B 174      -9.518   7.007 -21.978  1.00  0.00           C  
ATOM   2835  NE  ARG B 174     -10.749   6.336 -21.829  1.00  0.00           N  
ATOM   2836  CZ  ARG B 174     -11.070   5.253 -22.549  1.00  0.00           C  
ATOM   2837  NH1 ARG B 174     -10.194   4.758 -23.412  1.00  0.00           N  
ATOM   2838  NH2 ARG B 174     -12.246   4.675 -22.386  1.00  0.00           N  
ATOM   2839  H   ARG B 174      -7.740   8.046 -18.927  1.00  0.00           H  
ATOM   2840  HA  ARG B 174      -6.565  10.042 -20.523  1.00  0.00           H  
ATOM   2841 1HB  ARG B 174      -7.906   9.092 -22.256  1.00  0.00           H  
ATOM   2842 2HB  ARG B 174      -7.262   7.828 -21.215  1.00  0.00           H  
ATOM   2843 1HG  ARG B 174      -9.446   7.743 -20.042  1.00  0.00           H  
ATOM   2844 2HG  ARG B 174     -10.075   8.874 -21.272  1.00  0.00           H  
ATOM   2845 1HD  ARG B 174      -9.426   7.332 -22.996  1.00  0.00           H  
ATOM   2846 2HD  ARG B 174      -8.745   6.291 -21.751  1.00  0.00           H  
ATOM   2847  HE  ARG B 174     -11.418   6.695 -21.163  1.00  0.00           H  
ATOM   2848 1HH1 ARG B 174      -9.259   5.193 -23.521  1.00  0.00           H  
ATOM   2849 2HH1 ARG B 174     -10.432   3.936 -23.947  1.00  0.00           H  
ATOM   2850 1HH2 ARG B 174     -12.905   5.043 -21.715  1.00  0.00           H  
ATOM   2851 2HH2 ARG B 174     -12.479   3.843 -22.910  1.00  0.00           H  
ATOM   2852  N   ASN B 175      -9.275  10.993 -19.173  1.00  0.00           N  
ATOM   2853  CA  ASN B 175     -10.133  12.139 -19.020  1.00  0.00           C  
ATOM   2854  C   ASN B 175      -9.689  13.043 -17.875  1.00  0.00           C  
ATOM   2855  O   ASN B 175     -10.353  14.043 -17.598  1.00  0.00           O  
ATOM   2856  CB  ASN B 175     -11.563  11.685 -18.882  1.00  0.00           C  
ATOM   2857  CG  ASN B 175     -12.072  11.149 -20.210  1.00  0.00           C  
ATOM   2858  OD1 ASN B 175     -12.170  11.910 -21.197  1.00  0.00           O  
ATOM   2859  ND2 ASN B 175     -12.373   9.885 -20.268  1.00  0.00           N  
ATOM   2860  H   ASN B 175      -9.275  10.268 -18.470  1.00  0.00           H  
ATOM   2861  HA  ASN B 175     -10.070  12.742 -19.923  1.00  0.00           H  
ATOM   2862 1HB  ASN B 175     -11.630  10.900 -18.120  1.00  0.00           H  
ATOM   2863 2HB  ASN B 175     -12.185  12.515 -18.559  1.00  0.00           H  
ATOM   2864 1HD2 ASN B 175     -12.712   9.486 -21.116  1.00  0.00           H  
ATOM   2865 2HD2 ASN B 175     -12.222   9.289 -19.467  1.00  0.00           H  
ATOM   2866  N   LEU B 176      -8.520  12.788 -17.265  1.00  0.00           N  
ATOM   2867  CA  LEU B 176      -8.130  13.651 -16.154  1.00  0.00           C  
ATOM   2868  C   LEU B 176      -7.614  14.957 -16.684  1.00  0.00           C  
ATOM   2869  O   LEU B 176      -6.433  15.120 -16.991  1.00  0.00           O  
ATOM   2870  CB  LEU B 176      -7.080  13.002 -15.245  1.00  0.00           C  
ATOM   2871  CG  LEU B 176      -6.622  13.886 -14.048  1.00  0.00           C  
ATOM   2872  CD1 LEU B 176      -7.813  14.146 -13.117  1.00  0.00           C  
ATOM   2873  CD2 LEU B 176      -5.480  13.180 -13.297  1.00  0.00           C  
ATOM   2874  H   LEU B 176      -7.927  12.002 -17.528  1.00  0.00           H  
ATOM   2875  HA  LEU B 176      -9.012  13.858 -15.550  1.00  0.00           H  
ATOM   2876 1HB  LEU B 176      -7.519  12.104 -14.830  1.00  0.00           H  
ATOM   2877 2HB  LEU B 176      -6.208  12.724 -15.841  1.00  0.00           H  
ATOM   2878  HG  LEU B 176      -6.273  14.851 -14.423  1.00  0.00           H  
ATOM   2879 1HD1 LEU B 176      -7.497  14.780 -12.289  1.00  0.00           H  
ATOM   2880 2HD1 LEU B 176      -8.609  14.649 -13.669  1.00  0.00           H  
ATOM   2881 3HD1 LEU B 176      -8.180  13.204 -12.734  1.00  0.00           H  
ATOM   2882 1HD2 LEU B 176      -5.158  13.797 -12.466  1.00  0.00           H  
ATOM   2883 2HD2 LEU B 176      -5.834  12.220 -12.920  1.00  0.00           H  
ATOM   2884 3HD2 LEU B 176      -4.644  13.017 -13.973  1.00  0.00           H  
ATOM   2885  N   GLN B 177      -8.540  15.883 -16.824  1.00  0.00           N  
ATOM   2886  CA  GLN B 177      -8.250  17.171 -17.405  1.00  0.00           C  
ATOM   2887  C   GLN B 177      -7.951  18.217 -16.359  1.00  0.00           C  
ATOM   2888  O   GLN B 177      -7.258  19.179 -16.655  1.00  0.00           O  
ATOM   2889  CB  GLN B 177      -9.382  17.586 -18.333  1.00  0.00           C  
ATOM   2890  CG  GLN B 177      -9.488  16.709 -19.576  1.00  0.00           C  
ATOM   2891  CD  GLN B 177     -10.574  17.123 -20.529  1.00  0.00           C  
ATOM   2892  OE1 GLN B 177     -11.405  17.979 -20.222  1.00  0.00           O  
ATOM   2893  NE2 GLN B 177     -10.585  16.514 -21.693  1.00  0.00           N  
ATOM   2894  H   GLN B 177      -9.493  15.644 -16.532  1.00  0.00           H  
ATOM   2895  HA  GLN B 177      -7.356  17.071 -18.020  1.00  0.00           H  
ATOM   2896 1HB  GLN B 177     -10.302  17.492 -17.796  1.00  0.00           H  
ATOM   2897 2HB  GLN B 177      -9.261  18.628 -18.637  1.00  0.00           H  
ATOM   2898 1HG  GLN B 177      -8.536  16.761 -20.112  1.00  0.00           H  
ATOM   2899 2HG  GLN B 177      -9.677  15.689 -19.273  1.00  0.00           H  
ATOM   2900 1HE2 GLN B 177     -11.280  16.745 -22.374  1.00  0.00           H  
ATOM   2901 2HE2 GLN B 177      -9.876  15.841 -21.899  1.00  0.00           H  
ATOM   2902  N   GLU B 178      -8.447  18.069 -15.132  1.00  0.00           N  
ATOM   2903  CA  GLU B 178      -8.092  19.130 -14.203  1.00  0.00           C  
ATOM   2904  C   GLU B 178      -7.989  18.734 -12.735  1.00  0.00           C  
ATOM   2905  O   GLU B 178      -8.807  17.982 -12.199  1.00  0.00           O  
ATOM   2906  CB  GLU B 178      -9.055  20.321 -14.382  1.00  0.00           C  
ATOM   2907  CG  GLU B 178      -8.668  21.558 -13.580  1.00  0.00           C  
ATOM   2908  CD  GLU B 178      -9.519  22.769 -13.856  1.00  0.00           C  
ATOM   2909  OE1 GLU B 178      -9.166  23.827 -13.403  1.00  0.00           O  
ATOM   2910  OE2 GLU B 178     -10.511  22.665 -14.529  1.00  0.00           O  
ATOM   2911  H   GLU B 178      -9.058  17.288 -14.881  1.00  0.00           H  
ATOM   2912  HA  GLU B 178      -7.101  19.488 -14.480  1.00  0.00           H  
ATOM   2913 1HB  GLU B 178      -9.089  20.613 -15.430  1.00  0.00           H  
ATOM   2914 2HB  GLU B 178     -10.064  20.025 -14.089  1.00  0.00           H  
ATOM   2915 1HG  GLU B 178      -8.750  21.320 -12.520  1.00  0.00           H  
ATOM   2916 2HG  GLU B 178      -7.623  21.797 -13.788  1.00  0.00           H  
ATOM   2917  N   ILE B 179      -6.952  19.275 -12.110  1.00  0.00           N  
ATOM   2918  CA  ILE B 179      -6.723  19.211 -10.679  1.00  0.00           C  
ATOM   2919  C   ILE B 179      -6.807  20.653 -10.182  1.00  0.00           C  
ATOM   2920  O   ILE B 179      -5.972  21.477 -10.553  1.00  0.00           O  
ATOM   2921  CB  ILE B 179      -5.369  18.554 -10.342  1.00  0.00           C  
ATOM   2922  CG1 ILE B 179      -5.339  17.086 -10.883  1.00  0.00           C  
ATOM   2923  CG2 ILE B 179      -5.127  18.605  -8.862  1.00  0.00           C  
ATOM   2924  CD1 ILE B 179      -3.990  16.395 -10.805  1.00  0.00           C  
ATOM   2925  H   ILE B 179      -6.297  19.820 -12.674  1.00  0.00           H  
ATOM   2926  HA  ILE B 179      -7.506  18.628 -10.224  1.00  0.00           H  
ATOM   2927  HB  ILE B 179      -4.579  19.096 -10.847  1.00  0.00           H  
ATOM   2928 1HG1 ILE B 179      -6.022  16.515 -10.319  1.00  0.00           H  
ATOM   2929 2HG1 ILE B 179      -5.675  17.083 -11.906  1.00  0.00           H  
ATOM   2930 1HG2 ILE B 179      -4.162  18.163  -8.649  1.00  0.00           H  
ATOM   2931 2HG2 ILE B 179      -5.129  19.643  -8.520  1.00  0.00           H  
ATOM   2932 3HG2 ILE B 179      -5.917  18.056  -8.345  1.00  0.00           H  
ATOM   2933 1HD1 ILE B 179      -4.073  15.382 -11.185  1.00  0.00           H  
ATOM   2934 2HD1 ILE B 179      -3.267  16.936 -11.400  1.00  0.00           H  
ATOM   2935 3HD1 ILE B 179      -3.660  16.362  -9.766  1.00  0.00           H  
ATOM   2936  N   LEU B 180      -7.811  20.974  -9.364  1.00  0.00           N  
ATOM   2937  CA  LEU B 180      -8.005  22.398  -9.054  1.00  0.00           C  
ATOM   2938  C   LEU B 180      -6.942  22.897  -8.090  1.00  0.00           C  
ATOM   2939  O   LEU B 180      -6.255  23.894  -8.360  1.00  0.00           O  
ATOM   2940  CB  LEU B 180      -9.390  22.645  -8.434  1.00  0.00           C  
ATOM   2941  CG  LEU B 180     -10.609  22.345  -9.320  1.00  0.00           C  
ATOM   2942  CD1 LEU B 180     -11.875  22.471  -8.481  1.00  0.00           C  
ATOM   2943  CD2 LEU B 180     -10.651  23.296 -10.477  1.00  0.00           C  
ATOM   2944  H   LEU B 180      -8.437  20.238  -9.027  1.00  0.00           H  
ATOM   2945  HA  LEU B 180      -7.927  22.966  -9.982  1.00  0.00           H  
ATOM   2946 1HB  LEU B 180      -9.481  22.053  -7.544  1.00  0.00           H  
ATOM   2947 2HB  LEU B 180      -9.446  23.694  -8.142  1.00  0.00           H  
ATOM   2948  HG  LEU B 180     -10.535  21.320  -9.693  1.00  0.00           H  
ATOM   2949 1HD1 LEU B 180     -12.748  22.250  -9.090  1.00  0.00           H  
ATOM   2950 2HD1 LEU B 180     -11.827  21.782  -7.650  1.00  0.00           H  
ATOM   2951 3HD1 LEU B 180     -11.953  23.488  -8.098  1.00  0.00           H  
ATOM   2952 1HD2 LEU B 180     -11.513  23.078 -11.111  1.00  0.00           H  
ATOM   2953 2HD2 LEU B 180     -10.726  24.307 -10.100  1.00  0.00           H  
ATOM   2954 3HD2 LEU B 180      -9.741  23.194 -11.058  1.00  0.00           H  
ATOM   2955  N   HIS B 181      -6.743  22.149  -7.012  1.00  0.00           N  
ATOM   2956  CA  HIS B 181      -5.739  22.499  -6.026  1.00  0.00           C  
ATOM   2957  C   HIS B 181      -4.894  21.293  -5.661  1.00  0.00           C  
ATOM   2958  O   HIS B 181      -5.372  20.165  -5.696  1.00  0.00           O  
ATOM   2959  CB  HIS B 181      -6.396  23.064  -4.765  1.00  0.00           C  
ATOM   2960  CG  HIS B 181      -7.278  24.240  -5.006  1.00  0.00           C  
ATOM   2961  ND1 HIS B 181      -6.789  25.523  -5.137  1.00  0.00           N  
ATOM   2962  CD2 HIS B 181      -8.616  24.334  -5.135  1.00  0.00           C  
ATOM   2963  CE1 HIS B 181      -7.791  26.353  -5.341  1.00  0.00           C  
ATOM   2964  NE2 HIS B 181      -8.910  25.661  -5.343  1.00  0.00           N  
ATOM   2965  H   HIS B 181      -7.363  21.361  -6.823  1.00  0.00           H  
ATOM   2966  HA  HIS B 181      -5.079  23.251  -6.436  1.00  0.00           H  
ATOM   2967 1HB  HIS B 181      -6.986  22.279  -4.278  1.00  0.00           H  
ATOM   2968 2HB  HIS B 181      -5.633  23.367  -4.078  1.00  0.00           H  
ATOM   2969  HD1 HIS B 181      -5.830  25.803  -5.092  1.00  0.00           H  
ATOM   2970  HD2 HIS B 181      -9.417  23.591  -5.103  1.00  0.00           H  
ATOM   2971  HE1 HIS B 181      -7.606  27.418  -5.474  1.00  0.00           H  
ATOM   2972  N   GLY B 182      -3.646  21.542  -5.292  1.00  0.00           N  
ATOM   2973  CA  GLY B 182      -2.724  20.504  -4.846  1.00  0.00           C  
ATOM   2974  C   GLY B 182      -1.764  20.075  -5.946  1.00  0.00           C  
ATOM   2975  O   GLY B 182      -1.984  20.335  -7.132  1.00  0.00           O  
ATOM   2976  H   GLY B 182      -3.319  22.500  -5.308  1.00  0.00           H  
ATOM   2977 1HA  GLY B 182      -2.146  20.881  -4.002  1.00  0.00           H  
ATOM   2978 2HA  GLY B 182      -3.277  19.647  -4.475  1.00  0.00           H  
ATOM   2979  N   ALA B 183      -0.665  19.458  -5.527  1.00  0.00           N  
ATOM   2980  CA  ALA B 183       0.405  18.998  -6.405  1.00  0.00           C  
ATOM   2981  C   ALA B 183       0.217  17.537  -6.814  1.00  0.00           C  
ATOM   2982  O   ALA B 183      -0.688  16.838  -6.330  1.00  0.00           O  
ATOM   2983  CB  ALA B 183       1.753  19.203  -5.726  1.00  0.00           C  
ATOM   2984  H   ALA B 183      -0.554  19.289  -4.527  1.00  0.00           H  
ATOM   2985  HA  ALA B 183       0.383  19.598  -7.315  1.00  0.00           H  
ATOM   2986 1HB  ALA B 183       2.554  18.894  -6.387  1.00  0.00           H  
ATOM   2987 2HB  ALA B 183       1.873  20.252  -5.487  1.00  0.00           H  
ATOM   2988 3HB  ALA B 183       1.797  18.626  -4.814  1.00  0.00           H  
ATOM   2989  N   VAL B 184       1.077  17.101  -7.728  1.00  0.00           N  
ATOM   2990  CA  VAL B 184       1.120  15.742  -8.243  1.00  0.00           C  
ATOM   2991  C   VAL B 184       2.471  15.061  -7.973  1.00  0.00           C  
ATOM   2992  O   VAL B 184       3.534  15.665  -8.182  1.00  0.00           O  
ATOM   2993  CB  VAL B 184       0.839  15.750  -9.751  1.00  0.00           C  
ATOM   2994  CG1 VAL B 184       0.920  14.378 -10.300  1.00  0.00           C  
ATOM   2995  CG2 VAL B 184      -0.517  16.331  -9.995  1.00  0.00           C  
ATOM   2996  H   VAL B 184       1.756  17.753  -8.080  1.00  0.00           H  
ATOM   2997  HA  VAL B 184       0.338  15.169  -7.753  1.00  0.00           H  
ATOM   2998  HB  VAL B 184       1.584  16.342 -10.251  1.00  0.00           H  
ATOM   2999 1HG1 VAL B 184       0.722  14.416 -11.363  1.00  0.00           H  
ATOM   3000 2HG1 VAL B 184       1.908  13.973 -10.135  1.00  0.00           H  
ATOM   3001 3HG1 VAL B 184       0.186  13.748  -9.806  1.00  0.00           H  
ATOM   3002 1HG2 VAL B 184      -0.713  16.346 -11.063  1.00  0.00           H  
ATOM   3003 2HG2 VAL B 184      -1.259  15.742  -9.509  1.00  0.00           H  
ATOM   3004 3HG2 VAL B 184      -0.558  17.337  -9.603  1.00  0.00           H  
ATOM   3005  N   ARG B 185       2.410  13.813  -7.503  1.00  0.00           N  
ATOM   3006  CA  ARG B 185       3.604  13.009  -7.241  1.00  0.00           C  
ATOM   3007  C   ARG B 185       3.566  11.551  -7.687  1.00  0.00           C  
ATOM   3008  O   ARG B 185       2.664  10.792  -7.339  1.00  0.00           O  
ATOM   3009  CB  ARG B 185       3.878  12.975  -5.747  1.00  0.00           C  
ATOM   3010  CG  ARG B 185       5.049  12.120  -5.302  1.00  0.00           C  
ATOM   3011  CD  ARG B 185       5.229  12.166  -3.853  1.00  0.00           C  
ATOM   3012  NE  ARG B 185       6.262  11.225  -3.434  1.00  0.00           N  
ATOM   3013  CZ  ARG B 185       6.526  10.870  -2.156  1.00  0.00           C  
ATOM   3014  NH1 ARG B 185       5.833  11.377  -1.152  1.00  0.00           N  
ATOM   3015  NH2 ARG B 185       7.490   9.999  -1.915  1.00  0.00           N  
ATOM   3016  H   ARG B 185       1.488  13.422  -7.306  1.00  0.00           H  
ATOM   3017  HA  ARG B 185       4.435  13.486  -7.755  1.00  0.00           H  
ATOM   3018 1HB  ARG B 185       4.132  13.956  -5.441  1.00  0.00           H  
ATOM   3019 2HB  ARG B 185       2.984  12.670  -5.202  1.00  0.00           H  
ATOM   3020 1HG  ARG B 185       4.890  11.076  -5.570  1.00  0.00           H  
ATOM   3021 2HG  ARG B 185       5.967  12.470  -5.764  1.00  0.00           H  
ATOM   3022 1HD  ARG B 185       5.538  13.171  -3.561  1.00  0.00           H  
ATOM   3023 2HD  ARG B 185       4.294  11.909  -3.360  1.00  0.00           H  
ATOM   3024  HE  ARG B 185       6.829  10.789  -4.176  1.00  0.00           H  
ATOM   3025 1HH1 ARG B 185       5.088  12.042  -1.315  1.00  0.00           H  
ATOM   3026 2HH1 ARG B 185       6.037  11.098  -0.198  1.00  0.00           H  
ATOM   3027 1HH2 ARG B 185       8.021   9.610  -2.686  1.00  0.00           H  
ATOM   3028 2HH2 ARG B 185       7.696   9.723  -0.967  1.00  0.00           H  
ATOM   3029  N   PHE B 186       4.596  11.173  -8.432  1.00  0.00           N  
ATOM   3030  CA  PHE B 186       4.838   9.804  -8.884  1.00  0.00           C  
ATOM   3031  C   PHE B 186       6.180   9.308  -8.384  1.00  0.00           C  
ATOM   3032  O   PHE B 186       7.227   9.876  -8.716  1.00  0.00           O  
ATOM   3033  CB  PHE B 186       4.758   9.715 -10.410  1.00  0.00           C  
ATOM   3034  CG  PHE B 186       3.375   9.880 -10.934  1.00  0.00           C  
ATOM   3035  CD1 PHE B 186       2.794  11.116 -11.112  1.00  0.00           C  
ATOM   3036  CD2 PHE B 186       2.657   8.754 -11.295  1.00  0.00           C  
ATOM   3037  CE1 PHE B 186       1.509  11.202 -11.594  1.00  0.00           C  
ATOM   3038  CE2 PHE B 186       1.383   8.849 -11.788  1.00  0.00           C  
ATOM   3039  CZ  PHE B 186       0.799  10.076 -11.927  1.00  0.00           C  
ATOM   3040  H   PHE B 186       5.271  11.886  -8.673  1.00  0.00           H  
ATOM   3041  HA  PHE B 186       4.065   9.158  -8.466  1.00  0.00           H  
ATOM   3042 1HB  PHE B 186       5.384  10.463 -10.856  1.00  0.00           H  
ATOM   3043 2HB  PHE B 186       5.135   8.744 -10.736  1.00  0.00           H  
ATOM   3044  HD1 PHE B 186       3.350  12.020 -10.854  1.00  0.00           H  
ATOM   3045  HD2 PHE B 186       3.118   7.772 -11.173  1.00  0.00           H  
ATOM   3046  HE1 PHE B 186       1.052  12.159 -11.714  1.00  0.00           H  
ATOM   3047  HE2 PHE B 186       0.833   7.949 -12.058  1.00  0.00           H  
ATOM   3048  HZ  PHE B 186      -0.217  10.161 -12.309  1.00  0.00           H  
ATOM   3049  N   SER B 187       6.159   8.253  -7.582  1.00  0.00           N  
ATOM   3050  CA  SER B 187       7.416   7.724  -7.067  1.00  0.00           C  
ATOM   3051  C   SER B 187       7.433   6.207  -7.037  1.00  0.00           C  
ATOM   3052  O   SER B 187       6.439   5.587  -6.656  1.00  0.00           O  
ATOM   3053  CB  SER B 187       7.678   8.240  -5.661  1.00  0.00           C  
ATOM   3054  OG  SER B 187       7.777   9.645  -5.630  1.00  0.00           O  
ATOM   3055  H   SER B 187       5.262   7.823  -7.342  1.00  0.00           H  
ATOM   3056  HA  SER B 187       8.228   8.058  -7.716  1.00  0.00           H  
ATOM   3057 1HB  SER B 187       6.873   7.915  -5.010  1.00  0.00           H  
ATOM   3058 2HB  SER B 187       8.599   7.798  -5.281  1.00  0.00           H  
ATOM   3059  HG  SER B 187       8.589   9.862  -6.102  1.00  0.00           H  
ATOM   3060  N   ASN B 188       8.588   5.615  -7.340  1.00  0.00           N  
ATOM   3061  CA  ASN B 188       8.752   4.170  -7.229  1.00  0.00           C  
ATOM   3062  C   ASN B 188       7.701   3.355  -7.997  1.00  0.00           C  
ATOM   3063  O   ASN B 188       7.103   2.431  -7.457  1.00  0.00           O  
ATOM   3064  CB  ASN B 188       8.772   3.812  -5.764  1.00  0.00           C  
ATOM   3065  CG  ASN B 188       9.792   4.573  -5.022  1.00  0.00           C  
ATOM   3066  OD1 ASN B 188      10.866   4.916  -5.538  1.00  0.00           O  
ATOM   3067  ND2 ASN B 188       9.484   4.853  -3.784  1.00  0.00           N  
ATOM   3068  H   ASN B 188       9.366   6.181  -7.654  1.00  0.00           H  
ATOM   3069  HA  ASN B 188       9.719   3.911  -7.664  1.00  0.00           H  
ATOM   3070 1HB  ASN B 188       7.814   3.983  -5.304  1.00  0.00           H  
ATOM   3071 2HB  ASN B 188       9.015   2.780  -5.651  1.00  0.00           H  
ATOM   3072 1HD2 ASN B 188      10.121   5.367  -3.209  1.00  0.00           H  
ATOM   3073 2HD2 ASN B 188       8.604   4.525  -3.403  1.00  0.00           H  
ATOM   3074  N   ASN B 189       7.487   3.673  -9.271  1.00  0.00           N  
ATOM   3075  CA  ASN B 189       6.525   2.915 -10.065  1.00  0.00           C  
ATOM   3076  C   ASN B 189       7.209   2.382 -11.336  1.00  0.00           C  
ATOM   3077  O   ASN B 189       6.848   2.791 -12.435  1.00  0.00           O  
ATOM   3078  CB  ASN B 189       5.329   3.771 -10.447  1.00  0.00           C  
ATOM   3079  CG  ASN B 189       4.553   4.327  -9.273  1.00  0.00           C  
ATOM   3080  OD1 ASN B 189       3.936   3.589  -8.475  1.00  0.00           O  
ATOM   3081  ND2 ASN B 189       4.564   5.627  -9.174  1.00  0.00           N  
ATOM   3082  H   ASN B 189       7.993   4.446  -9.684  1.00  0.00           H  
ATOM   3083  HA  ASN B 189       6.143   2.085  -9.478  1.00  0.00           H  
ATOM   3084 1HB  ASN B 189       5.658   4.604 -11.073  1.00  0.00           H  
ATOM   3085 2HB  ASN B 189       4.645   3.170 -11.037  1.00  0.00           H  
ATOM   3086 1HD2 ASN B 189       4.077   6.089  -8.405  1.00  0.00           H  
ATOM   3087 2HD2 ASN B 189       5.073   6.171  -9.838  1.00  0.00           H  
ATOM   3088  N   PRO B 190       8.150   1.413 -11.220  1.00  0.00           N  
ATOM   3089  CA  PRO B 190       9.012   0.891 -12.279  1.00  0.00           C  
ATOM   3090  C   PRO B 190       8.253   0.206 -13.402  1.00  0.00           C  
ATOM   3091  O   PRO B 190       8.788  -0.017 -14.491  1.00  0.00           O  
ATOM   3092  CB  PRO B 190       9.883  -0.123 -11.521  1.00  0.00           C  
ATOM   3093  CG  PRO B 190       9.093  -0.505 -10.311  1.00  0.00           C  
ATOM   3094  CD  PRO B 190       8.350   0.720  -9.924  1.00  0.00           C  
ATOM   3095  HA  PRO B 190       9.631   1.706 -12.678  1.00  0.00           H  
ATOM   3096 1HB  PRO B 190      10.045  -0.997 -12.145  1.00  0.00           H  
ATOM   3097 2HB  PRO B 190      10.873   0.313 -11.296  1.00  0.00           H  
ATOM   3098 1HG  PRO B 190       8.431  -1.358 -10.526  1.00  0.00           H  
ATOM   3099 2HG  PRO B 190       9.780  -0.836  -9.517  1.00  0.00           H  
ATOM   3100 1HD  PRO B 190       7.414   0.406  -9.472  1.00  0.00           H  
ATOM   3101 2HD  PRO B 190       8.976   1.303  -9.247  1.00  0.00           H  
ATOM   3102  N   ALA B 191       7.026  -0.209 -13.107  1.00  0.00           N  
ATOM   3103  CA  ALA B 191       6.193  -0.885 -14.080  1.00  0.00           C  
ATOM   3104  C   ALA B 191       5.280   0.070 -14.854  1.00  0.00           C  
ATOM   3105  O   ALA B 191       4.726  -0.317 -15.879  1.00  0.00           O  
ATOM   3106  CB  ALA B 191       5.356  -1.945 -13.371  1.00  0.00           C  
ATOM   3107  H   ALA B 191       6.643  -0.025 -12.194  1.00  0.00           H  
ATOM   3108  HA  ALA B 191       6.841  -1.361 -14.799  1.00  0.00           H  
ATOM   3109 1HB  ALA B 191       4.741  -2.481 -14.090  1.00  0.00           H  
ATOM   3110 2HB  ALA B 191       6.012  -2.646 -12.858  1.00  0.00           H  
ATOM   3111 3HB  ALA B 191       4.714  -1.459 -12.645  1.00  0.00           H  
ATOM   3112  N   LEU B 192       5.102   1.304 -14.364  1.00  0.00           N  
ATOM   3113  CA  LEU B 192       4.075   2.187 -14.925  1.00  0.00           C  
ATOM   3114  C   LEU B 192       4.477   2.806 -16.252  1.00  0.00           C  
ATOM   3115  O   LEU B 192       5.473   3.526 -16.356  1.00  0.00           O  
ATOM   3116  CB  LEU B 192       3.712   3.273 -13.895  1.00  0.00           C  
ATOM   3117  CG  LEU B 192       2.624   4.309 -14.298  1.00  0.00           C  
ATOM   3118  CD1 LEU B 192       1.285   3.594 -14.478  1.00  0.00           C  
ATOM   3119  CD2 LEU B 192       2.517   5.385 -13.187  1.00  0.00           C  
ATOM   3120  H   LEU B 192       5.665   1.637 -13.584  1.00  0.00           H  
ATOM   3121  HA  LEU B 192       3.183   1.590 -15.097  1.00  0.00           H  
ATOM   3122 1HB  LEU B 192       3.353   2.764 -13.003  1.00  0.00           H  
ATOM   3123 2HB  LEU B 192       4.620   3.818 -13.636  1.00  0.00           H  
ATOM   3124  HG  LEU B 192       2.892   4.777 -15.250  1.00  0.00           H  
ATOM   3125 1HD1 LEU B 192       0.528   4.313 -14.763  1.00  0.00           H  
ATOM   3126 2HD1 LEU B 192       1.378   2.844 -15.252  1.00  0.00           H  
ATOM   3127 3HD1 LEU B 192       1.006   3.123 -13.550  1.00  0.00           H  
ATOM   3128 1HD2 LEU B 192       1.762   6.110 -13.450  1.00  0.00           H  
ATOM   3129 2HD2 LEU B 192       2.246   4.905 -12.243  1.00  0.00           H  
ATOM   3130 3HD2 LEU B 192       3.479   5.888 -13.075  1.00  0.00           H  
ATOM   3131  N   CYS B 193       3.658   2.541 -17.261  1.00  0.00           N  
ATOM   3132  CA  CYS B 193       3.901   2.988 -18.622  1.00  0.00           C  
ATOM   3133  C   CYS B 193       3.161   4.279 -18.962  1.00  0.00           C  
ATOM   3134  O   CYS B 193       2.138   4.613 -18.369  1.00  0.00           O  
ATOM   3135  CB  CYS B 193       3.463   1.902 -19.602  1.00  0.00           C  
ATOM   3136  SG  CYS B 193       4.370   0.339 -19.433  1.00  0.00           S  
ATOM   3137  H   CYS B 193       2.856   1.944 -17.082  1.00  0.00           H  
ATOM   3138  HA  CYS B 193       4.969   3.161 -18.738  1.00  0.00           H  
ATOM   3139 1HB  CYS B 193       2.403   1.690 -19.453  1.00  0.00           H  
ATOM   3140 2HB  CYS B 193       3.584   2.259 -20.625  1.00  0.00           H  
ATOM   3141  HG  CYS B 193       4.096  -0.113 -20.653  1.00  0.00           H  
ATOM   3142  N   ASN B 194       3.725   5.035 -19.906  1.00  0.00           N  
ATOM   3143  CA  ASN B 194       3.152   6.218 -20.585  1.00  0.00           C  
ATOM   3144  C   ASN B 194       2.797   7.468 -19.768  1.00  0.00           C  
ATOM   3145  O   ASN B 194       2.877   8.576 -20.289  1.00  0.00           O  
ATOM   3146  CB  ASN B 194       1.913   5.798 -21.342  1.00  0.00           C  
ATOM   3147  CG  ASN B 194       2.221   4.760 -22.367  1.00  0.00           C  
ATOM   3148  OD1 ASN B 194       1.795   3.605 -22.232  1.00  0.00           O  
ATOM   3149  ND2 ASN B 194       2.981   5.129 -23.364  1.00  0.00           N  
ATOM   3150  H   ASN B 194       4.619   4.713 -20.253  1.00  0.00           H  
ATOM   3151  HA  ASN B 194       3.889   6.544 -21.322  1.00  0.00           H  
ATOM   3152 1HB  ASN B 194       1.161   5.414 -20.654  1.00  0.00           H  
ATOM   3153 2HB  ASN B 194       1.484   6.667 -21.826  1.00  0.00           H  
ATOM   3154 1HD2 ASN B 194       3.251   4.459 -24.081  1.00  0.00           H  
ATOM   3155 2HD2 ASN B 194       3.318   6.068 -23.408  1.00  0.00           H  
ATOM   3156  N   VAL B 195       2.585   7.348 -18.469  1.00  0.00           N  
ATOM   3157  CA  VAL B 195       2.217   8.515 -17.666  1.00  0.00           C  
ATOM   3158  C   VAL B 195       3.298   9.596 -17.725  1.00  0.00           C  
ATOM   3159  O   VAL B 195       3.016  10.789 -17.623  1.00  0.00           O  
ATOM   3160  CB  VAL B 195       1.920   8.171 -16.212  1.00  0.00           C  
ATOM   3161  CG1 VAL B 195       1.693   9.467 -15.473  1.00  0.00           C  
ATOM   3162  CG2 VAL B 195       0.693   7.267 -16.131  1.00  0.00           C  
ATOM   3163  H   VAL B 195       2.535   6.411 -18.082  1.00  0.00           H  
ATOM   3164  HA  VAL B 195       1.299   8.929 -18.089  1.00  0.00           H  
ATOM   3165  HB  VAL B 195       2.782   7.669 -15.767  1.00  0.00           H  
ATOM   3166 1HG1 VAL B 195       1.495   9.251 -14.457  1.00  0.00           H  
ATOM   3167 2HG1 VAL B 195       2.574  10.097 -15.550  1.00  0.00           H  
ATOM   3168 3HG1 VAL B 195       0.841   9.991 -15.908  1.00  0.00           H  
ATOM   3169 1HG2 VAL B 195       0.469   7.036 -15.097  1.00  0.00           H  
ATOM   3170 2HG2 VAL B 195      -0.159   7.774 -16.575  1.00  0.00           H  
ATOM   3171 3HG2 VAL B 195       0.886   6.338 -16.677  1.00  0.00           H  
ATOM   3172  N   GLU B 196       4.548   9.179 -17.862  1.00  0.00           N  
ATOM   3173  CA  GLU B 196       5.680  10.095 -17.947  1.00  0.00           C  
ATOM   3174  C   GLU B 196       5.550  11.106 -19.110  1.00  0.00           C  
ATOM   3175  O   GLU B 196       6.189  12.158 -19.089  1.00  0.00           O  
ATOM   3176  CB  GLU B 196       6.964   9.280 -18.141  1.00  0.00           C  
ATOM   3177  CG  GLU B 196       7.065   8.557 -19.499  1.00  0.00           C  
ATOM   3178  CD  GLU B 196       8.307   7.696 -19.644  1.00  0.00           C  
ATOM   3179  OE1 GLU B 196       9.198   7.819 -18.836  1.00  0.00           O  
ATOM   3180  OE2 GLU B 196       8.356   6.916 -20.568  1.00  0.00           O  
ATOM   3181  H   GLU B 196       4.714   8.186 -17.921  1.00  0.00           H  
ATOM   3182  HA  GLU B 196       5.739  10.653 -17.015  1.00  0.00           H  
ATOM   3183 1HB  GLU B 196       7.835   9.924 -18.017  1.00  0.00           H  
ATOM   3184 2HB  GLU B 196       7.010   8.513 -17.383  1.00  0.00           H  
ATOM   3185 1HG  GLU B 196       6.179   7.930 -19.628  1.00  0.00           H  
ATOM   3186 2HG  GLU B 196       7.066   9.300 -20.292  1.00  0.00           H  
ATOM   3187  N   SER B 197       4.741  10.776 -20.131  1.00  0.00           N  
ATOM   3188  CA  SER B 197       4.537  11.618 -21.306  1.00  0.00           C  
ATOM   3189  C   SER B 197       3.500  12.728 -21.073  1.00  0.00           C  
ATOM   3190  O   SER B 197       3.287  13.577 -21.944  1.00  0.00           O  
ATOM   3191  CB  SER B 197       4.107  10.767 -22.492  1.00  0.00           C  
ATOM   3192  OG  SER B 197       2.800  10.264 -22.325  1.00  0.00           O  
ATOM   3193  H   SER B 197       4.214   9.906 -20.087  1.00  0.00           H  
ATOM   3194  HA  SER B 197       5.488  12.092 -21.550  1.00  0.00           H  
ATOM   3195 1HB  SER B 197       4.170  11.349 -23.403  1.00  0.00           H  
ATOM   3196 2HB  SER B 197       4.796   9.932 -22.597  1.00  0.00           H  
ATOM   3197  HG  SER B 197       2.865   9.495 -21.720  1.00  0.00           H  
ATOM   3198  N   ILE B 198       2.819  12.700 -19.924  1.00  0.00           N  
ATOM   3199  CA  ILE B 198       1.743  13.649 -19.637  1.00  0.00           C  
ATOM   3200  C   ILE B 198       2.152  15.099 -19.392  1.00  0.00           C  
ATOM   3201  O   ILE B 198       3.055  15.423 -18.615  1.00  0.00           O  
ATOM   3202  CB  ILE B 198       0.885  13.130 -18.467  1.00  0.00           C  
ATOM   3203  CG1 ILE B 198       0.301  11.794 -18.871  1.00  0.00           C  
ATOM   3204  CG2 ILE B 198      -0.208  14.109 -18.058  1.00  0.00           C  
ATOM   3205  CD1 ILE B 198      -0.740  11.932 -19.950  1.00  0.00           C  
ATOM   3206  H   ILE B 198       3.036  11.994 -19.219  1.00  0.00           H  
ATOM   3207  HA  ILE B 198       1.091  13.657 -20.508  1.00  0.00           H  
ATOM   3208  HB  ILE B 198       1.532  12.955 -17.609  1.00  0.00           H  
ATOM   3209 1HG1 ILE B 198       1.084  11.147 -19.251  1.00  0.00           H  
ATOM   3210 2HG1 ILE B 198      -0.149  11.324 -18.001  1.00  0.00           H  
ATOM   3211 1HG2 ILE B 198      -0.770  13.689 -17.228  1.00  0.00           H  
ATOM   3212 2HG2 ILE B 198       0.237  15.046 -17.748  1.00  0.00           H  
ATOM   3213 3HG2 ILE B 198      -0.870  14.280 -18.892  1.00  0.00           H  
ATOM   3214 1HD1 ILE B 198      -1.125  10.961 -20.191  1.00  0.00           H  
ATOM   3215 2HD1 ILE B 198      -1.547  12.565 -19.596  1.00  0.00           H  
ATOM   3216 3HD1 ILE B 198      -0.294  12.376 -20.838  1.00  0.00           H  
ATOM   3217  N   GLN B 199       1.440  15.996 -20.065  1.00  0.00           N  
ATOM   3218  CA  GLN B 199       1.673  17.425 -19.977  1.00  0.00           C  
ATOM   3219  C   GLN B 199       0.924  17.986 -18.788  1.00  0.00           C  
ATOM   3220  O   GLN B 199      -0.124  18.616 -18.949  1.00  0.00           O  
ATOM   3221  CB  GLN B 199       1.210  18.135 -21.254  1.00  0.00           C  
ATOM   3222  CG  GLN B 199       1.988  17.736 -22.465  1.00  0.00           C  
ATOM   3223  CD  GLN B 199       1.535  18.424 -23.742  1.00  0.00           C  
ATOM   3224  OE1 GLN B 199       1.072  19.565 -23.754  1.00  0.00           O  
ATOM   3225  NE2 GLN B 199       1.656  17.707 -24.830  1.00  0.00           N  
ATOM   3226  H   GLN B 199       0.701  15.667 -20.680  1.00  0.00           H  
ATOM   3227  HA  GLN B 199       2.739  17.600 -19.833  1.00  0.00           H  
ATOM   3228 1HB  GLN B 199       0.161  17.908 -21.439  1.00  0.00           H  
ATOM   3229 2HB  GLN B 199       1.297  19.214 -21.131  1.00  0.00           H  
ATOM   3230 1HG  GLN B 199       3.040  17.959 -22.305  1.00  0.00           H  
ATOM   3231 2HG  GLN B 199       1.851  16.667 -22.592  1.00  0.00           H  
ATOM   3232 1HE2 GLN B 199       1.386  18.074 -25.717  1.00  0.00           H  
ATOM   3233 2HE2 GLN B 199       2.017  16.755 -24.753  1.00  0.00           H  
ATOM   3234  N   TRP B 200       1.484  17.783 -17.596  1.00  0.00           N  
ATOM   3235  CA  TRP B 200       0.820  18.164 -16.339  1.00  0.00           C  
ATOM   3236  C   TRP B 200       0.515  19.656 -16.269  1.00  0.00           C  
ATOM   3237  O   TRP B 200      -0.404  20.070 -15.571  1.00  0.00           O  
ATOM   3238  CB  TRP B 200       1.665  17.740 -15.145  1.00  0.00           C  
ATOM   3239  CG  TRP B 200       1.656  16.276 -14.972  1.00  0.00           C  
ATOM   3240  CD1 TRP B 200       2.675  15.433 -15.252  1.00  0.00           C  
ATOM   3241  CD2 TRP B 200       0.578  15.449 -14.479  1.00  0.00           C  
ATOM   3242  NE1 TRP B 200       2.308  14.145 -14.990  1.00  0.00           N  
ATOM   3243  CE2 TRP B 200       1.031  14.133 -14.523  1.00  0.00           C  
ATOM   3244  CE3 TRP B 200      -0.718  15.714 -14.019  1.00  0.00           C  
ATOM   3245  CZ2 TRP B 200       0.245  13.087 -14.140  1.00  0.00           C  
ATOM   3246  CZ3 TRP B 200      -1.509  14.651 -13.622  1.00  0.00           C  
ATOM   3247  CH2 TRP B 200      -1.031  13.373 -13.683  1.00  0.00           C  
ATOM   3248  H   TRP B 200       2.356  17.246 -17.590  1.00  0.00           H  
ATOM   3249  HA  TRP B 200      -0.124  17.623 -16.284  1.00  0.00           H  
ATOM   3250 1HB  TRP B 200       2.693  18.063 -15.288  1.00  0.00           H  
ATOM   3251 2HB  TRP B 200       1.283  18.207 -14.237  1.00  0.00           H  
ATOM   3252  HD1 TRP B 200       3.645  15.736 -15.645  1.00  0.00           H  
ATOM   3253  HE1 TRP B 200       2.896  13.333 -15.131  1.00  0.00           H  
ATOM   3254  HE3 TRP B 200      -1.091  16.730 -13.974  1.00  0.00           H  
ATOM   3255  HZ2 TRP B 200       0.600  12.059 -14.182  1.00  0.00           H  
ATOM   3256  HZ3 TRP B 200      -2.516  14.859 -13.261  1.00  0.00           H  
ATOM   3257  HH2 TRP B 200      -1.671  12.555 -13.365  1.00  0.00           H  
ATOM   3258  N   ARG B 201       1.216  20.467 -17.057  1.00  0.00           N  
ATOM   3259  CA  ARG B 201       0.959  21.905 -17.104  1.00  0.00           C  
ATOM   3260  C   ARG B 201      -0.504  22.184 -17.489  1.00  0.00           C  
ATOM   3261  O   ARG B 201      -1.055  23.232 -17.130  1.00  0.00           O  
ATOM   3262  CB  ARG B 201       1.898  22.632 -18.063  1.00  0.00           C  
ATOM   3263  CG  ARG B 201       1.702  24.161 -18.054  1.00  0.00           C  
ATOM   3264  CD  ARG B 201       2.747  24.942 -18.812  1.00  0.00           C  
ATOM   3265  NE  ARG B 201       2.741  24.686 -20.246  1.00  0.00           N  
ATOM   3266  CZ  ARG B 201       3.732  25.070 -21.088  1.00  0.00           C  
ATOM   3267  NH1 ARG B 201       4.777  25.708 -20.617  1.00  0.00           N  
ATOM   3268  NH2 ARG B 201       3.657  24.814 -22.384  1.00  0.00           N  
ATOM   3269  H   ARG B 201       1.950  20.072 -17.628  1.00  0.00           H  
ATOM   3270  HA  ARG B 201       1.126  22.310 -16.107  1.00  0.00           H  
ATOM   3271 1HB  ARG B 201       2.932  22.424 -17.793  1.00  0.00           H  
ATOM   3272 2HB  ARG B 201       1.742  22.270 -19.074  1.00  0.00           H  
ATOM   3273 1HG  ARG B 201       0.737  24.384 -18.509  1.00  0.00           H  
ATOM   3274 2HG  ARG B 201       1.697  24.515 -17.025  1.00  0.00           H  
ATOM   3275 1HD  ARG B 201       2.575  26.007 -18.659  1.00  0.00           H  
ATOM   3276 2HD  ARG B 201       3.732  24.681 -18.426  1.00  0.00           H  
ATOM   3277  HE  ARG B 201       1.948  24.199 -20.637  1.00  0.00           H  
ATOM   3278 1HH1 ARG B 201       4.842  25.911 -19.629  1.00  0.00           H  
ATOM   3279 2HH1 ARG B 201       5.516  25.999 -21.241  1.00  0.00           H  
ATOM   3280 1HH2 ARG B 201       2.855  24.329 -22.763  1.00  0.00           H  
ATOM   3281 2HH2 ARG B 201       4.402  25.108 -22.999  1.00  0.00           H  
ATOM   3282  N   ASP B 202      -1.116  21.270 -18.269  1.00  0.00           N  
ATOM   3283  CA  ASP B 202      -2.498  21.402 -18.719  1.00  0.00           C  
ATOM   3284  C   ASP B 202      -3.498  20.813 -17.714  1.00  0.00           C  
ATOM   3285  O   ASP B 202      -4.705  20.875 -17.951  1.00  0.00           O  
ATOM   3286  CB  ASP B 202      -2.709  20.630 -20.031  1.00  0.00           C  
ATOM   3287  CG  ASP B 202      -3.851  21.184 -20.913  1.00  0.00           C  
ATOM   3288  OD1 ASP B 202      -3.914  22.364 -21.122  1.00  0.00           O  
ATOM   3289  OD2 ASP B 202      -4.707  20.448 -21.305  1.00  0.00           O  
ATOM   3290  H   ASP B 202      -0.620  20.416 -18.523  1.00  0.00           H  
ATOM   3291  HA  ASP B 202      -2.716  22.456 -18.868  1.00  0.00           H  
ATOM   3292 1HB  ASP B 202      -1.781  20.640 -20.607  1.00  0.00           H  
ATOM   3293 2HB  ASP B 202      -2.923  19.584 -19.796  1.00  0.00           H  
ATOM   3294  N   ILE B 203      -3.010  20.229 -16.619  1.00  0.00           N  
ATOM   3295  CA  ILE B 203      -3.873  19.579 -15.645  1.00  0.00           C  
ATOM   3296  C   ILE B 203      -3.834  20.295 -14.304  1.00  0.00           C  
ATOM   3297  O   ILE B 203      -4.876  20.546 -13.692  1.00  0.00           O  
ATOM   3298  CB  ILE B 203      -3.478  18.104 -15.455  1.00  0.00           C  
ATOM   3299  CG1 ILE B 203      -3.630  17.341 -16.774  1.00  0.00           C  
ATOM   3300  CG2 ILE B 203      -4.353  17.472 -14.391  1.00  0.00           C  
ATOM   3301  CD1 ILE B 203      -3.020  15.965 -16.750  1.00  0.00           C  
ATOM   3302  H   ILE B 203      -2.014  20.235 -16.438  1.00  0.00           H  
ATOM   3303  HA  ILE B 203      -4.895  19.608 -16.015  1.00  0.00           H  
ATOM   3304  HB  ILE B 203      -2.437  18.050 -15.155  1.00  0.00           H  
ATOM   3305 1HG1 ILE B 203      -4.695  17.250 -17.009  1.00  0.00           H  
ATOM   3306 2HG1 ILE B 203      -3.146  17.907 -17.568  1.00  0.00           H  
ATOM   3307 1HG2 ILE B 203      -4.069  16.433 -14.247  1.00  0.00           H  
ATOM   3308 2HG2 ILE B 203      -4.218  18.022 -13.466  1.00  0.00           H  
ATOM   3309 3HG2 ILE B 203      -5.398  17.521 -14.698  1.00  0.00           H  
ATOM   3310 1HD1 ILE B 203      -3.167  15.488 -17.716  1.00  0.00           H  
ATOM   3311 2HD1 ILE B 203      -1.958  16.039 -16.543  1.00  0.00           H  
ATOM   3312 3HD1 ILE B 203      -3.505  15.367 -15.975  1.00  0.00           H  
ATOM   3313  N   VAL B 204      -2.631  20.577 -13.814  1.00  0.00           N  
ATOM   3314  CA  VAL B 204      -2.514  21.169 -12.490  1.00  0.00           C  
ATOM   3315  C   VAL B 204      -2.488  22.682 -12.584  1.00  0.00           C  
ATOM   3316  O   VAL B 204      -1.916  23.249 -13.518  1.00  0.00           O  
ATOM   3317  CB  VAL B 204      -1.215  20.719 -11.793  1.00  0.00           C  
ATOM   3318  CG1 VAL B 204      -1.181  19.222 -11.745  1.00  0.00           C  
ATOM   3319  CG2 VAL B 204       0.015  21.313 -12.477  1.00  0.00           C  
ATOM   3320  H   VAL B 204      -1.800  20.371 -14.365  1.00  0.00           H  
ATOM   3321  HA  VAL B 204      -3.372  20.871 -11.886  1.00  0.00           H  
ATOM   3322  HB  VAL B 204      -1.235  21.071 -10.758  1.00  0.00           H  
ATOM   3323 1HG1 VAL B 204      -0.285  18.915 -11.224  1.00  0.00           H  
ATOM   3324 2HG1 VAL B 204      -2.057  18.866 -11.218  1.00  0.00           H  
ATOM   3325 3HG1 VAL B 204      -1.168  18.824 -12.760  1.00  0.00           H  
ATOM   3326 1HG2 VAL B 204       0.903  20.997 -11.951  1.00  0.00           H  
ATOM   3327 2HG2 VAL B 204       0.072  20.986 -13.484  1.00  0.00           H  
ATOM   3328 3HG2 VAL B 204      -0.049  22.401 -12.454  1.00  0.00           H  
ATOM   3329  N   SER B 205      -3.050  23.347 -11.586  1.00  0.00           N  
ATOM   3330  CA  SER B 205      -2.979  24.800 -11.554  1.00  0.00           C  
ATOM   3331  C   SER B 205      -1.499  25.237 -11.485  1.00  0.00           C  
ATOM   3332  O   SER B 205      -0.660  24.576 -10.849  1.00  0.00           O  
ATOM   3333  CB  SER B 205      -3.829  25.336 -10.411  1.00  0.00           C  
ATOM   3334  OG  SER B 205      -5.195  25.056 -10.626  1.00  0.00           O  
ATOM   3335  H   SER B 205      -3.540  22.842 -10.852  1.00  0.00           H  
ATOM   3336  HA  SER B 205      -3.400  25.185 -12.483  1.00  0.00           H  
ATOM   3337 1HB  SER B 205      -3.539  24.864  -9.523  1.00  0.00           H  
ATOM   3338 2HB  SER B 205      -3.677  26.406 -10.281  1.00  0.00           H  
ATOM   3339  HG  SER B 205      -5.563  24.725  -9.758  1.00  0.00           H  
ATOM   3340  N   SER B 206      -1.192  26.377 -12.115  1.00  0.00           N  
ATOM   3341  CA  SER B 206       0.178  26.897 -12.199  1.00  0.00           C  
ATOM   3342  C   SER B 206       0.823  27.205 -10.848  1.00  0.00           C  
ATOM   3343  O   SER B 206       2.047  27.268 -10.737  1.00  0.00           O  
ATOM   3344  CB  SER B 206       0.191  28.133 -13.077  1.00  0.00           C  
ATOM   3345  OG  SER B 206      -0.522  29.183 -12.487  1.00  0.00           O  
ATOM   3346  H   SER B 206      -1.932  26.879 -12.584  1.00  0.00           H  
ATOM   3347  HA  SER B 206       0.787  26.136 -12.690  1.00  0.00           H  
ATOM   3348 1HB  SER B 206       1.221  28.444 -13.256  1.00  0.00           H  
ATOM   3349 2HB  SER B 206      -0.248  27.891 -14.042  1.00  0.00           H  
ATOM   3350  HG  SER B 206       0.115  29.671 -11.957  1.00  0.00           H  
ATOM   3351  N   ASP B 207       0.005  27.364  -9.812  1.00  0.00           N  
ATOM   3352  CA  ASP B 207       0.506  27.633  -8.471  1.00  0.00           C  
ATOM   3353  C   ASP B 207       0.818  26.366  -7.656  1.00  0.00           C  
ATOM   3354  O   ASP B 207       1.242  26.454  -6.503  1.00  0.00           O  
ATOM   3355  CB  ASP B 207      -0.447  28.595  -7.741  1.00  0.00           C  
ATOM   3356  CG  ASP B 207      -1.891  28.105  -7.642  1.00  0.00           C  
ATOM   3357  OD1 ASP B 207      -2.270  27.304  -8.457  1.00  0.00           O  
ATOM   3358  OD2 ASP B 207      -2.602  28.544  -6.767  1.00  0.00           O  
ATOM   3359  H   ASP B 207      -0.989  27.298  -9.968  1.00  0.00           H  
ATOM   3360  HA  ASP B 207       1.447  28.172  -8.578  1.00  0.00           H  
ATOM   3361 1HB  ASP B 207      -0.076  28.760  -6.729  1.00  0.00           H  
ATOM   3362 2HB  ASP B 207      -0.444  29.559  -8.249  1.00  0.00           H  
ATOM   3363  N   PHE B 208       0.667  25.195  -8.285  1.00  0.00           N  
ATOM   3364  CA  PHE B 208       1.034  23.916  -7.685  1.00  0.00           C  
ATOM   3365  C   PHE B 208       2.060  23.214  -8.545  1.00  0.00           C  
ATOM   3366  O   PHE B 208       2.790  22.344  -8.075  1.00  0.00           O  
ATOM   3367  CB  PHE B 208      -0.182  23.054  -7.454  1.00  0.00           C  
ATOM   3368  CG  PHE B 208      -1.064  23.673  -6.464  1.00  0.00           C  
ATOM   3369  CD1 PHE B 208      -2.057  24.479  -6.858  1.00  0.00           C  
ATOM   3370  CD2 PHE B 208      -0.876  23.453  -5.116  1.00  0.00           C  
ATOM   3371  CE1 PHE B 208      -2.883  25.095  -5.957  1.00  0.00           C  
ATOM   3372  CE2 PHE B 208      -1.695  24.055  -4.191  1.00  0.00           C  
ATOM   3373  CZ  PHE B 208      -2.707  24.884  -4.616  1.00  0.00           C  
ATOM   3374  H   PHE B 208       0.270  25.184  -9.221  1.00  0.00           H  
ATOM   3375  HA  PHE B 208       1.488  24.109  -6.713  1.00  0.00           H  
ATOM   3376 1HB  PHE B 208      -0.736  22.923  -8.388  1.00  0.00           H  
ATOM   3377 2HB  PHE B 208       0.117  22.078  -7.097  1.00  0.00           H  
ATOM   3378  HD1 PHE B 208      -2.166  24.640  -7.898  1.00  0.00           H  
ATOM   3379  HD2 PHE B 208      -0.065  22.798  -4.790  1.00  0.00           H  
ATOM   3380  HE1 PHE B 208      -3.675  25.762  -6.317  1.00  0.00           H  
ATOM   3381  HE2 PHE B 208      -1.537  23.882  -3.127  1.00  0.00           H  
ATOM   3382  HZ  PHE B 208      -3.357  25.374  -3.893  1.00  0.00           H  
ATOM   3383  N   LEU B 209       2.167  23.655  -9.794  1.00  0.00           N  
ATOM   3384  CA  LEU B 209       3.103  23.076 -10.753  1.00  0.00           C  
ATOM   3385  C   LEU B 209       4.522  23.001 -10.161  1.00  0.00           C  
ATOM   3386  O   LEU B 209       5.190  21.967 -10.234  1.00  0.00           O  
ATOM   3387  CB  LEU B 209       3.097  23.923 -12.037  1.00  0.00           C  
ATOM   3388  CG  LEU B 209       3.879  23.397 -13.263  1.00  0.00           C  
ATOM   3389  CD1 LEU B 209       3.172  23.863 -14.517  1.00  0.00           C  
ATOM   3390  CD2 LEU B 209       5.319  23.890 -13.208  1.00  0.00           C  
ATOM   3391  H   LEU B 209       1.505  24.364 -10.109  1.00  0.00           H  
ATOM   3392  HA  LEU B 209       2.763  22.076 -10.991  1.00  0.00           H  
ATOM   3393 1HB  LEU B 209       2.059  24.045 -12.345  1.00  0.00           H  
ATOM   3394 2HB  LEU B 209       3.490  24.914 -11.796  1.00  0.00           H  
ATOM   3395  HG  LEU B 209       3.863  22.339 -13.280  1.00  0.00           H  
ATOM   3396 1HD1 LEU B 209       3.697  23.486 -15.395  1.00  0.00           H  
ATOM   3397 2HD1 LEU B 209       2.151  23.484 -14.508  1.00  0.00           H  
ATOM   3398 3HD1 LEU B 209       3.155  24.952 -14.543  1.00  0.00           H  
ATOM   3399 1HD2 LEU B 209       5.864  23.522 -14.077  1.00  0.00           H  
ATOM   3400 2HD2 LEU B 209       5.330  24.981 -13.205  1.00  0.00           H  
ATOM   3401 3HD2 LEU B 209       5.795  23.521 -12.302  1.00  0.00           H  
ATOM   3402  N   SER B 210       4.973  24.089  -9.535  1.00  0.00           N  
ATOM   3403  CA  SER B 210       6.321  24.148  -8.968  1.00  0.00           C  
ATOM   3404  C   SER B 210       6.535  23.240  -7.748  1.00  0.00           C  
ATOM   3405  O   SER B 210       7.674  23.027  -7.333  1.00  0.00           O  
ATOM   3406  CB  SER B 210       6.662  25.569  -8.575  1.00  0.00           C  
ATOM   3407  OG  SER B 210       5.881  25.990  -7.494  1.00  0.00           O  
ATOM   3408  H   SER B 210       4.372  24.900  -9.476  1.00  0.00           H  
ATOM   3409  HA  SER B 210       7.020  23.831  -9.743  1.00  0.00           H  
ATOM   3410 1HB  SER B 210       7.717  25.625  -8.307  1.00  0.00           H  
ATOM   3411 2HB  SER B 210       6.501  26.231  -9.424  1.00  0.00           H  
ATOM   3412  HG  SER B 210       6.432  25.874  -6.713  1.00  0.00           H  
ATOM   3413  N   ASN B 211       5.450  22.749  -7.138  1.00  0.00           N  
ATOM   3414  CA  ASN B 211       5.558  21.886  -5.972  1.00  0.00           C  
ATOM   3415  C   ASN B 211       5.404  20.424  -6.386  1.00  0.00           C  
ATOM   3416  O   ASN B 211       5.332  19.533  -5.534  1.00  0.00           O  
ATOM   3417  CB  ASN B 211       4.498  22.271  -4.939  1.00  0.00           C  
ATOM   3418  CG  ASN B 211       4.710  21.677  -3.526  1.00  0.00           C  
ATOM   3419  OD1 ASN B 211       5.846  21.467  -3.082  1.00  0.00           O  
ATOM   3420  ND2 ASN B 211       3.607  21.428  -2.838  1.00  0.00           N  
ATOM   3421  H   ASN B 211       4.524  22.912  -7.521  1.00  0.00           H  
ATOM   3422  HA  ASN B 211       6.549  22.001  -5.534  1.00  0.00           H  
ATOM   3423 1HB  ASN B 211       4.470  23.358  -4.854  1.00  0.00           H  
ATOM   3424 2HB  ASN B 211       3.525  21.963  -5.307  1.00  0.00           H  
ATOM   3425 1HD2 ASN B 211       3.616  21.029  -1.889  1.00  0.00           H  
ATOM   3426 2HD2 ASN B 211       2.722  21.627  -3.255  1.00  0.00           H  
ATOM   3427  N   MET B 212       5.380  20.156  -7.697  1.00  0.00           N  
ATOM   3428  CA  MET B 212       5.264  18.776  -8.119  1.00  0.00           C  
ATOM   3429  C   MET B 212       6.609  18.118  -7.968  1.00  0.00           C  
ATOM   3430  O   MET B 212       7.653  18.756  -8.110  1.00  0.00           O  
ATOM   3431  CB  MET B 212       4.777  18.620  -9.553  1.00  0.00           C  
ATOM   3432  CG  MET B 212       3.383  19.132  -9.826  1.00  0.00           C  
ATOM   3433  SD  MET B 212       2.737  18.628 -11.443  1.00  0.00           S  
ATOM   3434  CE  MET B 212       3.833  19.488 -12.515  1.00  0.00           C  
ATOM   3435  H   MET B 212       5.430  20.893  -8.403  1.00  0.00           H  
ATOM   3436  HA  MET B 212       4.569  18.255  -7.463  1.00  0.00           H  
ATOM   3437 1HB  MET B 212       5.462  19.128 -10.229  1.00  0.00           H  
ATOM   3438 2HB  MET B 212       4.790  17.571  -9.788  1.00  0.00           H  
ATOM   3439 1HG  MET B 212       2.724  18.788  -9.076  1.00  0.00           H  
ATOM   3440 2HG  MET B 212       3.391  20.208  -9.777  1.00  0.00           H  
ATOM   3441 1HE  MET B 212       3.557  19.319 -13.548  1.00  0.00           H  
ATOM   3442 2HE  MET B 212       3.787  20.516 -12.290  1.00  0.00           H  
ATOM   3443 3HE  MET B 212       4.852  19.139 -12.346  1.00  0.00           H  
ATOM   3444  N   SER B 213       6.590  16.839  -7.690  1.00  0.00           N  
ATOM   3445  CA  SER B 213       7.835  16.107  -7.588  1.00  0.00           C  
ATOM   3446  C   SER B 213       7.582  14.728  -8.110  1.00  0.00           C  
ATOM   3447  O   SER B 213       6.829  13.963  -7.520  1.00  0.00           O  
ATOM   3448  CB  SER B 213       8.328  16.075  -6.149  1.00  0.00           C  
ATOM   3449  OG  SER B 213       9.520  15.342  -6.033  1.00  0.00           O  
ATOM   3450  H   SER B 213       5.689  16.363  -7.607  1.00  0.00           H  
ATOM   3451  HA  SER B 213       8.590  16.583  -8.215  1.00  0.00           H  
ATOM   3452 1HB  SER B 213       8.490  17.097  -5.802  1.00  0.00           H  
ATOM   3453 2HB  SER B 213       7.560  15.632  -5.513  1.00  0.00           H  
ATOM   3454  HG  SER B 213      10.230  15.988  -6.067  1.00  0.00           H  
ATOM   3455  N   MET B 214       8.197  14.400  -9.218  1.00  0.00           N  
ATOM   3456  CA  MET B 214       7.904  13.120  -9.818  1.00  0.00           C  
ATOM   3457  C   MET B 214       9.106  12.512 -10.483  1.00  0.00           C  
ATOM   3458  O   MET B 214      10.006  13.210 -10.952  1.00  0.00           O  
ATOM   3459  CB  MET B 214       6.711  13.268 -10.771  1.00  0.00           C  
ATOM   3460  CG  MET B 214       6.871  14.295 -11.892  1.00  0.00           C  
ATOM   3461  SD  MET B 214       5.333  14.476 -12.878  1.00  0.00           S  
ATOM   3462  CE  MET B 214       4.244  15.333 -11.783  1.00  0.00           C  
ATOM   3463  H   MET B 214       8.837  15.044  -9.661  1.00  0.00           H  
ATOM   3464  HA  MET B 214       7.611  12.430  -9.028  1.00  0.00           H  
ATOM   3465 1HB  MET B 214       6.545  12.321 -11.259  1.00  0.00           H  
ATOM   3466 2HB  MET B 214       5.809  13.514 -10.206  1.00  0.00           H  
ATOM   3467 1HG  MET B 214       7.121  15.265 -11.462  1.00  0.00           H  
ATOM   3468 2HG  MET B 214       7.682  13.996 -12.555  1.00  0.00           H  
ATOM   3469 1HE  MET B 214       3.279  15.487 -12.268  1.00  0.00           H  
ATOM   3470 2HE  MET B 214       4.106  14.757 -10.869  1.00  0.00           H  
ATOM   3471 3HE  MET B 214       4.680  16.284 -11.549  1.00  0.00           H  
ATOM   3472  N   ASP B 215       9.094  11.193 -10.500  1.00  0.00           N  
ATOM   3473  CA  ASP B 215      10.145  10.364 -11.053  1.00  0.00           C  
ATOM   3474  C   ASP B 215       9.557   9.095 -11.651  1.00  0.00           C  
ATOM   3475  O   ASP B 215       8.920   8.304 -10.954  1.00  0.00           O  
ATOM   3476  CB  ASP B 215      11.141  10.021  -9.940  1.00  0.00           C  
ATOM   3477  CG  ASP B 215      12.385   9.289 -10.402  1.00  0.00           C  
ATOM   3478  OD1 ASP B 215      12.996   9.713 -11.355  1.00  0.00           O  
ATOM   3479  OD2 ASP B 215      12.724   8.309  -9.775  1.00  0.00           O  
ATOM   3480  H   ASP B 215       8.308  10.724 -10.050  1.00  0.00           H  
ATOM   3481  HA  ASP B 215      10.654  10.917 -11.842  1.00  0.00           H  
ATOM   3482 1HB  ASP B 215      11.451  10.941  -9.445  1.00  0.00           H  
ATOM   3483 2HB  ASP B 215      10.638   9.406  -9.193  1.00  0.00           H  
ATOM   3484  N   PHE B 216       9.752   8.918 -12.951  1.00  0.00           N  
ATOM   3485  CA  PHE B 216       9.189   7.777 -13.655  1.00  0.00           C  
ATOM   3486  C   PHE B 216      10.306   6.871 -14.132  1.00  0.00           C  
ATOM   3487  O   PHE B 216      11.424   7.329 -14.368  1.00  0.00           O  
ATOM   3488  CB  PHE B 216       8.393   8.236 -14.863  1.00  0.00           C  
ATOM   3489  CG  PHE B 216       7.162   8.994 -14.520  1.00  0.00           C  
ATOM   3490  CD1 PHE B 216       7.229  10.364 -14.442  1.00  0.00           C  
ATOM   3491  CD2 PHE B 216       5.950   8.369 -14.286  1.00  0.00           C  
ATOM   3492  CE1 PHE B 216       6.132  11.099 -14.151  1.00  0.00           C  
ATOM   3493  CE2 PHE B 216       4.841   9.114 -13.984  1.00  0.00           C  
ATOM   3494  CZ  PHE B 216       4.926  10.486 -13.916  1.00  0.00           C  
ATOM   3495  H   PHE B 216      10.305   9.594 -13.458  1.00  0.00           H  
ATOM   3496  HA  PHE B 216       8.545   7.214 -12.978  1.00  0.00           H  
ATOM   3497 1HB  PHE B 216       9.018   8.864 -15.498  1.00  0.00           H  
ATOM   3498 2HB  PHE B 216       8.105   7.366 -15.458  1.00  0.00           H  
ATOM   3499  HD1 PHE B 216       8.180  10.863 -14.631  1.00  0.00           H  
ATOM   3500  HD2 PHE B 216       5.885   7.281 -14.345  1.00  0.00           H  
ATOM   3501  HE1 PHE B 216       6.220  12.167 -14.114  1.00  0.00           H  
ATOM   3502  HE2 PHE B 216       3.896   8.619 -13.798  1.00  0.00           H  
ATOM   3503  HZ  PHE B 216       4.041  11.076 -13.683  1.00  0.00           H  
ATOM   3504  N   GLN B 217      10.013   5.587 -14.276  1.00  0.00           N  
ATOM   3505  CA  GLN B 217      11.013   4.661 -14.777  1.00  0.00           C  
ATOM   3506  C   GLN B 217      10.400   3.521 -15.571  1.00  0.00           C  
ATOM   3507  O   GLN B 217       9.407   2.933 -15.162  1.00  0.00           O  
ATOM   3508  CB  GLN B 217      11.814   4.073 -13.612  1.00  0.00           C  
ATOM   3509  CG  GLN B 217      12.927   3.124 -14.025  1.00  0.00           C  
ATOM   3510  CD  GLN B 217      13.706   2.588 -12.845  1.00  0.00           C  
ATOM   3511  OE1 GLN B 217      13.180   2.487 -11.731  1.00  0.00           O  
ATOM   3512  NE2 GLN B 217      14.963   2.238 -13.076  1.00  0.00           N  
ATOM   3513  H   GLN B 217       9.084   5.254 -14.059  1.00  0.00           H  
ATOM   3514  HA  GLN B 217      11.689   5.205 -15.439  1.00  0.00           H  
ATOM   3515 1HB  GLN B 217      12.268   4.886 -13.039  1.00  0.00           H  
ATOM   3516 2HB  GLN B 217      11.147   3.538 -12.943  1.00  0.00           H  
ATOM   3517 1HG  GLN B 217      12.495   2.282 -14.545  1.00  0.00           H  
ATOM   3518 2HG  GLN B 217      13.616   3.652 -14.682  1.00  0.00           H  
ATOM   3519 1HE2 GLN B 217      15.528   1.877 -12.331  1.00  0.00           H  
ATOM   3520 2HE2 GLN B 217      15.351   2.337 -13.992  1.00  0.00           H  
ATOM   3521  N   ASN B 218      11.015   3.202 -16.703  1.00  0.00           N  
ATOM   3522  CA  ASN B 218      10.640   2.036 -17.496  1.00  0.00           C  
ATOM   3523  C   ASN B 218      11.503   0.813 -17.167  1.00  0.00           C  
ATOM   3524  O   ASN B 218      12.390   0.464 -17.944  1.00  0.00           O  
ATOM   3525  CB  ASN B 218      10.711   2.333 -18.977  1.00  0.00           C  
ATOM   3526  CG  ASN B 218      10.175   1.195 -19.782  1.00  0.00           C  
ATOM   3527  OD1 ASN B 218       9.476   0.325 -19.229  1.00  0.00           O  
ATOM   3528  ND2 ASN B 218      10.478   1.184 -21.059  1.00  0.00           N  
ATOM   3529  H   ASN B 218      11.794   3.768 -17.009  1.00  0.00           H  
ATOM   3530  HA  ASN B 218       9.609   1.772 -17.249  1.00  0.00           H  
ATOM   3531 1HB  ASN B 218      10.132   3.233 -19.201  1.00  0.00           H  
ATOM   3532 2HB  ASN B 218      11.745   2.521 -19.267  1.00  0.00           H  
ATOM   3533 1HD2 ASN B 218      10.144   0.457 -21.657  1.00  0.00           H  
ATOM   3534 2HD2 ASN B 218      11.044   1.916 -21.441  1.00  0.00           H  
ATOM   3535  N   HIS B 219      11.276   0.159 -16.025  1.00  0.00           N  
ATOM   3536  CA  HIS B 219      12.126  -0.979 -15.659  1.00  0.00           C  
ATOM   3537  C   HIS B 219      11.427  -2.282 -16.041  1.00  0.00           C  
ATOM   3538  O   HIS B 219      11.820  -3.370 -15.621  1.00  0.00           O  
ATOM   3539  CB  HIS B 219      12.437  -0.990 -14.166  1.00  0.00           C  
ATOM   3540  CG  HIS B 219      13.533  -1.933 -13.768  1.00  0.00           C  
ATOM   3541  ND1 HIS B 219      13.305  -3.070 -13.021  1.00  0.00           N  
ATOM   3542  CD2 HIS B 219      14.868  -1.895 -13.999  1.00  0.00           C  
ATOM   3543  CE1 HIS B 219      14.452  -3.697 -12.814  1.00  0.00           C  
ATOM   3544  NE2 HIS B 219      15.417  -3.005 -13.396  1.00  0.00           N  
ATOM   3545  H   HIS B 219      10.504   0.425 -15.405  1.00  0.00           H  
ATOM   3546  HA  HIS B 219      13.068  -0.933 -16.202  1.00  0.00           H  
ATOM   3547 1HB  HIS B 219      12.689   0.006 -13.828  1.00  0.00           H  
ATOM   3548 2HB  HIS B 219      11.557  -1.291 -13.652  1.00  0.00           H  
ATOM   3549  HD2 HIS B 219      15.405  -1.127 -14.557  1.00  0.00           H  
ATOM   3550  HE1 HIS B 219      14.578  -4.625 -12.254  1.00  0.00           H  
ATOM   3551  HE2 HIS B 219      16.397  -3.246 -13.400  1.00  0.00           H  
ATOM   3552  N   LEU B 220      10.372  -2.142 -16.829  1.00  0.00           N  
ATOM   3553  CA  LEU B 220       9.565  -3.242 -17.306  1.00  0.00           C  
ATOM   3554  C   LEU B 220       9.852  -3.535 -18.780  1.00  0.00           C  
ATOM   3555  O   LEU B 220      10.056  -4.685 -19.160  1.00  0.00           O  
ATOM   3556  CB  LEU B 220       8.099  -2.903 -17.057  1.00  0.00           C  
ATOM   3557  CG  LEU B 220       7.081  -3.933 -17.432  1.00  0.00           C  
ATOM   3558  CD1 LEU B 220       7.248  -5.147 -16.590  1.00  0.00           C  
ATOM   3559  CD2 LEU B 220       5.717  -3.348 -17.220  1.00  0.00           C  
ATOM   3560  H   LEU B 220      10.124  -1.205 -17.108  1.00  0.00           H  
ATOM   3561  HA  LEU B 220       9.817  -4.129 -16.726  1.00  0.00           H  
ATOM   3562 1HB  LEU B 220       7.997  -2.741 -15.999  1.00  0.00           H  
ATOM   3563 2HB  LEU B 220       7.852  -1.970 -17.573  1.00  0.00           H  
ATOM   3564  HG  LEU B 220       7.213  -4.218 -18.461  1.00  0.00           H  
ATOM   3565 1HD1 LEU B 220       6.501  -5.890 -16.869  1.00  0.00           H  
ATOM   3566 2HD1 LEU B 220       8.245  -5.562 -16.744  1.00  0.00           H  
ATOM   3567 3HD1 LEU B 220       7.124  -4.882 -15.539  1.00  0.00           H  
ATOM   3568 1HD2 LEU B 220       4.964  -4.082 -17.489  1.00  0.00           H  
ATOM   3569 2HD2 LEU B 220       5.595  -3.075 -16.184  1.00  0.00           H  
ATOM   3570 3HD2 LEU B 220       5.596  -2.455 -17.843  1.00  0.00           H  
ATOM   3571  N   GLY B 221       9.829  -2.502 -19.627  1.00  0.00           N  
ATOM   3572  CA  GLY B 221      10.128  -2.659 -21.049  1.00  0.00           C  
ATOM   3573  C   GLY B 221       8.952  -3.108 -21.913  1.00  0.00           C  
ATOM   3574  O   GLY B 221       9.063  -3.162 -23.134  1.00  0.00           O  
ATOM   3575  H   GLY B 221       9.640  -1.561 -19.297  1.00  0.00           H  
ATOM   3576 1HA  GLY B 221      10.509  -1.714 -21.430  1.00  0.00           H  
ATOM   3577 2HA  GLY B 221      10.940  -3.378 -21.157  1.00  0.00           H  
ATOM   3578  N   SER B 222       7.809  -3.389 -21.293  1.00  0.00           N  
ATOM   3579  CA  SER B 222       6.628  -3.848 -22.026  1.00  0.00           C  
ATOM   3580  C   SER B 222       5.803  -2.662 -22.500  1.00  0.00           C  
ATOM   3581  O   SER B 222       4.730  -2.820 -23.082  1.00  0.00           O  
ATOM   3582  OXT SER B 222       6.196  -1.544 -22.309  1.00  0.00           O  
ATOM   3583  CB  SER B 222       5.759  -4.752 -21.175  1.00  0.00           C  
ATOM   3584  OG  SER B 222       5.123  -4.038 -20.165  1.00  0.00           O  
ATOM   3585  H   SER B 222       7.774  -3.314 -20.288  1.00  0.00           H  
ATOM   3586  HA  SER B 222       6.957  -4.408 -22.903  1.00  0.00           H  
ATOM   3587 1HB  SER B 222       5.019  -5.247 -21.800  1.00  0.00           H  
ATOM   3588 2HB  SER B 222       6.385  -5.526 -20.731  1.00  0.00           H  
ATOM   3589  HG  SER B 222       5.782  -3.879 -19.485  1.00  0.00           H  
TER                                                                             
REMARK PDBinfo-LABEL:    1 BOINC nside_pol_15b3b5b7b23e1cb32ac7084deff429be_0001_1_000000003_0001__native

score -631.903
silent_score -631.903
time -1375.02
                             
