# Supplementary material for: Design of protein-binding proteins from the target structure alone
Source: Nature. 2022 Mar 24;605(7910):551–60. doi: 10.1038/s41586-022-04654-9 (PMC9117152; doi:10.1038/s41586-022-04654-9)
Supplement: Supplementary file 3 — Supplementary Code Design scripts and main pdb files. This compressed file is the main supplement and contains the following files: => cao_2021_protocol/ => design_models_final_combo_optimized/ => design_models_sequence/ => design_models_ssm_natives/ => ngs_analysis_scripts/ [file 41586_2022_4654_MOESM3_ESM.gz › supplemental_files/design_models_ssm_natives/EGFR_ssm/Motif0628_ems_3hM_2692_0001_0001_0001.pdb]

SSBOND     CYS B   67    CYS B   92                                       2.02  
SSBOND     CYS B  200    CYS B  229                                       2.03  
SSBOND     CYS B  236    CYS B  245                                       2.04  
SSBOND     CYS B  240    CYS B  253                                       2.02  
ATOM      1  N   SER A   1      -3.209 -15.110  -7.417  1.00  0.00           N  
ATOM      2  CA  SER A   1      -2.503 -15.446  -6.184  1.00  0.00           C  
ATOM      3  C   SER A   1      -2.242 -14.210  -5.366  1.00  0.00           C  
ATOM      4  O   SER A   1      -1.418 -13.359  -5.726  1.00  0.00           O  
ATOM      5  CB  SER A   1      -1.198 -16.154  -6.458  1.00  0.00           C  
ATOM      6  OG  SER A   1      -0.487 -16.358  -5.258  1.00  0.00           O  
ATOM      7 1H   SER A   1      -4.091 -15.596  -7.460  1.00  0.00           H  
ATOM      8 2H   SER A   1      -3.375 -14.113  -7.438  1.00  0.00           H  
ATOM      9 3H   SER A   1      -2.649 -15.356  -8.221  1.00  0.00           H  
ATOM     10  HA  SER A   1      -3.134 -16.110  -5.596  1.00  0.00           H  
ATOM     11 1HB  SER A   1      -1.395 -17.110  -6.940  1.00  0.00           H  
ATOM     12 2HB  SER A   1      -0.600 -15.560  -7.144  1.00  0.00           H  
ATOM     13  HG  SER A   1       0.129 -17.084  -5.442  1.00  0.00           H  
ATOM     14  N   ASP A   2      -2.964 -14.095  -4.263  1.00  0.00           N  
ATOM     15  CA  ASP A   2      -2.847 -12.923  -3.428  1.00  0.00           C  
ATOM     16  C   ASP A   2      -1.566 -12.973  -2.613  1.00  0.00           C  
ATOM     17  O   ASP A   2      -0.982 -11.927  -2.307  1.00  0.00           O  
ATOM     18  CB  ASP A   2      -4.060 -12.801  -2.535  1.00  0.00           C  
ATOM     19  CG  ASP A   2      -5.356 -12.524  -3.316  1.00  0.00           C  
ATOM     20  OD1 ASP A   2      -5.311 -12.249  -4.512  1.00  0.00           O  
ATOM     21  OD2 ASP A   2      -6.391 -12.570  -2.711  1.00  0.00           O  
ATOM     22  H   ASP A   2      -3.615 -14.829  -4.004  1.00  0.00           H  
ATOM     23  HA  ASP A   2      -2.812 -12.045  -4.068  1.00  0.00           H  
ATOM     24 1HB  ASP A   2      -4.177 -13.714  -1.941  1.00  0.00           H  
ATOM     25 2HB  ASP A   2      -3.906 -11.992  -1.860  1.00  0.00           H  
ATOM     26  N   GLU A   3      -1.102 -14.178  -2.293  1.00  0.00           N  
ATOM     27  CA  GLU A   3       0.125 -14.324  -1.534  1.00  0.00           C  
ATOM     28  C   GLU A   3       1.315 -13.862  -2.383  1.00  0.00           C  
ATOM     29  O   GLU A   3       2.195 -13.147  -1.881  1.00  0.00           O  
ATOM     30  CB  GLU A   3       0.274 -15.775  -1.087  1.00  0.00           C  
ATOM     31  CG  GLU A   3      -0.793 -16.213  -0.060  1.00  0.00           C  
ATOM     32  CD  GLU A   3      -2.152 -16.495  -0.686  1.00  0.00           C  
ATOM     33  OE1 GLU A   3      -2.229 -16.525  -1.901  1.00  0.00           O  
ATOM     34  OE2 GLU A   3      -3.099 -16.668   0.038  1.00  0.00           O  
ATOM     35  H   GLU A   3      -1.627 -15.017  -2.550  1.00  0.00           H  
ATOM     36  HA  GLU A   3       0.064 -13.690  -0.647  1.00  0.00           H  
ATOM     37 1HB  GLU A   3       0.213 -16.433  -1.954  1.00  0.00           H  
ATOM     38 2HB  GLU A   3       1.255 -15.916  -0.634  1.00  0.00           H  
ATOM     39 1HG  GLU A   3      -0.447 -17.113   0.449  1.00  0.00           H  
ATOM     40 2HG  GLU A   3      -0.902 -15.427   0.688  1.00  0.00           H  
ATOM     41  N   LEU A   4       1.329 -14.215  -3.684  1.00  0.00           N  
ATOM     42  CA  LEU A   4       2.410 -13.715  -4.518  1.00  0.00           C  
ATOM     43  C   LEU A   4       2.251 -12.231  -4.710  1.00  0.00           C  
ATOM     44  O   LEU A   4       3.239 -11.501  -4.698  1.00  0.00           O  
ATOM     45  CB  LEU A   4       2.455 -14.324  -5.924  1.00  0.00           C  
ATOM     46  CG  LEU A   4       2.844 -15.768  -6.132  1.00  0.00           C  
ATOM     47  CD1 LEU A   4       2.642 -16.091  -7.638  1.00  0.00           C  
ATOM     48  CD2 LEU A   4       4.303 -15.975  -5.725  1.00  0.00           C  
ATOM     49  H   LEU A   4       0.616 -14.835  -4.069  1.00  0.00           H  
ATOM     50  HA  LEU A   4       3.353 -13.885  -4.009  1.00  0.00           H  
ATOM     51 1HB  LEU A   4       1.469 -14.194  -6.369  1.00  0.00           H  
ATOM     52 2HB  LEU A   4       3.165 -13.743  -6.496  1.00  0.00           H  
ATOM     53  HG  LEU A   4       2.209 -16.419  -5.543  1.00  0.00           H  
ATOM     54 1HD1 LEU A   4       2.910 -17.129  -7.827  1.00  0.00           H  
ATOM     55 2HD1 LEU A   4       1.601 -15.934  -7.915  1.00  0.00           H  
ATOM     56 3HD1 LEU A   4       3.274 -15.438  -8.240  1.00  0.00           H  
ATOM     57 1HD2 LEU A   4       4.585 -17.014  -5.899  1.00  0.00           H  
ATOM     58 2HD2 LEU A   4       4.946 -15.322  -6.321  1.00  0.00           H  
ATOM     59 3HD2 LEU A   4       4.436 -15.746  -4.673  1.00  0.00           H  
ATOM     60  N   PHE A   5       1.000 -11.754  -4.817  1.00  0.00           N  
ATOM     61  CA  PHE A   5       0.766 -10.348  -5.065  1.00  0.00           C  
ATOM     62  C   PHE A   5       1.421  -9.567  -3.957  1.00  0.00           C  
ATOM     63  O   PHE A   5       2.096  -8.581  -4.212  1.00  0.00           O  
ATOM     64  CB  PHE A   5      -0.726 -10.000  -5.111  1.00  0.00           C  
ATOM     65  CG  PHE A   5      -1.023  -8.640  -5.699  1.00  0.00           C  
ATOM     66  CD1 PHE A   5      -1.542  -8.578  -6.986  1.00  0.00           C  
ATOM     67  CD2 PHE A   5      -0.737  -7.452  -5.059  1.00  0.00           C  
ATOM     68  CE1 PHE A   5      -1.779  -7.399  -7.599  1.00  0.00           C  
ATOM     69  CE2 PHE A   5      -0.974  -6.260  -5.685  1.00  0.00           C  
ATOM     70  CZ  PHE A   5      -1.500  -6.248  -6.959  1.00  0.00           C  
ATOM     71  H   PHE A   5       0.197 -12.387  -4.818  1.00  0.00           H  
ATOM     72  HA  PHE A   5       1.248 -10.066  -5.982  1.00  0.00           H  
ATOM     73 1HB  PHE A   5      -1.247 -10.754  -5.701  1.00  0.00           H  
ATOM     74 2HB  PHE A   5      -1.139 -10.034  -4.106  1.00  0.00           H  
ATOM     75  HD1 PHE A   5      -1.758  -9.508  -7.514  1.00  0.00           H  
ATOM     76  HD2 PHE A   5      -0.309  -7.462  -4.060  1.00  0.00           H  
ATOM     77  HE1 PHE A   5      -2.190  -7.382  -8.609  1.00  0.00           H  
ATOM     78  HE2 PHE A   5      -0.744  -5.323  -5.183  1.00  0.00           H  
ATOM     79  HZ  PHE A   5      -1.694  -5.320  -7.469  1.00  0.00           H  
ATOM     80  N   SER A   6       1.244  -9.992  -2.708  1.00  0.00           N  
ATOM     81  CA  SER A   6       1.867  -9.260  -1.615  1.00  0.00           C  
ATOM     82  C   SER A   6       3.387  -9.194  -1.763  1.00  0.00           C  
ATOM     83  O   SER A   6       3.975  -8.104  -1.683  1.00  0.00           O  
ATOM     84  CB  SER A   6       1.550  -9.932  -0.302  1.00  0.00           C  
ATOM     85  OG  SER A   6       2.185  -9.268   0.757  1.00  0.00           O  
ATOM     86  H   SER A   6       0.627 -10.792  -2.523  1.00  0.00           H  
ATOM     87  HA  SER A   6       1.471  -8.247  -1.606  1.00  0.00           H  
ATOM     88 1HB  SER A   6       0.474  -9.947  -0.148  1.00  0.00           H  
ATOM     89 2HB  SER A   6       1.886 -10.970  -0.341  1.00  0.00           H  
ATOM     90  HG  SER A   6       1.654  -8.471   0.917  1.00  0.00           H  
ATOM     91  N   LYS A   7       4.029 -10.336  -2.055  1.00  0.00           N  
ATOM     92  CA  LYS A   7       5.487 -10.343  -2.188  1.00  0.00           C  
ATOM     93  C   LYS A   7       5.962  -9.446  -3.335  1.00  0.00           C  
ATOM     94  O   LYS A   7       6.953  -8.718  -3.204  1.00  0.00           O  
ATOM     95  CB  LYS A   7       5.991 -11.766  -2.426  1.00  0.00           C  
ATOM     96  CG  LYS A   7       5.881 -12.698  -1.221  1.00  0.00           C  
ATOM     97  CD  LYS A   7       6.390 -14.105  -1.561  1.00  0.00           C  
ATOM     98  CE  LYS A   7       6.278 -15.049  -0.371  1.00  0.00           C  
ATOM     99  NZ  LYS A   7       6.759 -16.423  -0.700  1.00  0.00           N  
ATOM    100  H   LYS A   7       3.485 -11.208  -2.120  1.00  0.00           H  
ATOM    101  HA  LYS A   7       5.916  -9.960  -1.262  1.00  0.00           H  
ATOM    102 1HB  LYS A   7       5.414 -12.213  -3.239  1.00  0.00           H  
ATOM    103 2HB  LYS A   7       7.031 -11.732  -2.743  1.00  0.00           H  
ATOM    104 1HG  LYS A   7       6.461 -12.289  -0.392  1.00  0.00           H  
ATOM    105 2HG  LYS A   7       4.835 -12.760  -0.914  1.00  0.00           H  
ATOM    106 1HD  LYS A   7       5.798 -14.507  -2.388  1.00  0.00           H  
ATOM    107 2HD  LYS A   7       7.432 -14.053  -1.876  1.00  0.00           H  
ATOM    108 1HE  LYS A   7       6.870 -14.655   0.453  1.00  0.00           H  
ATOM    109 2HE  LYS A   7       5.234 -15.106  -0.060  1.00  0.00           H  
ATOM    110 1HZ  LYS A   7       6.668 -17.017   0.113  1.00  0.00           H  
ATOM    111 2HZ  LYS A   7       6.208 -16.805  -1.456  1.00  0.00           H  
ATOM    112 3HZ  LYS A   7       7.730 -16.384  -0.978  1.00  0.00           H  
ATOM    113  N   VAL A   8       5.241  -9.508  -4.450  1.00  0.00           N  
ATOM    114  CA  VAL A   8       5.551  -8.729  -5.629  1.00  0.00           C  
ATOM    115  C   VAL A   8       5.273  -7.257  -5.453  1.00  0.00           C  
ATOM    116  O   VAL A   8       6.081  -6.437  -5.870  1.00  0.00           O  
ATOM    117  CB  VAL A   8       4.841  -9.299  -6.844  1.00  0.00           C  
ATOM    118  CG1 VAL A   8       4.959  -8.383  -7.983  1.00  0.00           C  
ATOM    119  CG2 VAL A   8       5.522 -10.617  -7.224  1.00  0.00           C  
ATOM    120  H   VAL A   8       4.449 -10.152  -4.473  1.00  0.00           H  
ATOM    121  HA  VAL A   8       6.613  -8.842  -5.821  1.00  0.00           H  
ATOM    122  HB  VAL A   8       3.797  -9.469  -6.613  1.00  0.00           H  
ATOM    123 1HG1 VAL A   8       4.471  -8.862  -8.806  1.00  0.00           H  
ATOM    124 2HG1 VAL A   8       4.482  -7.436  -7.778  1.00  0.00           H  
ATOM    125 3HG1 VAL A   8       5.995  -8.210  -8.206  1.00  0.00           H  
ATOM    126 1HG2 VAL A   8       5.050 -11.044  -8.096  1.00  0.00           H  
ATOM    127 2HG2 VAL A   8       6.570 -10.432  -7.441  1.00  0.00           H  
ATOM    128 3HG2 VAL A   8       5.441 -11.316  -6.386  1.00  0.00           H  
ATOM    129  N   PHE A   9       4.158  -6.899  -4.829  1.00  0.00           N  
ATOM    130  CA  PHE A   9       3.817  -5.508  -4.597  1.00  0.00           C  
ATOM    131  C   PHE A   9       4.997  -4.865  -3.899  1.00  0.00           C  
ATOM    132  O   PHE A   9       5.476  -3.801  -4.319  1.00  0.00           O  
ATOM    133  CB  PHE A   9       2.560  -5.400  -3.713  1.00  0.00           C  
ATOM    134  CG  PHE A   9       2.157  -3.988  -3.371  1.00  0.00           C  
ATOM    135  CD1 PHE A   9       1.377  -3.242  -4.239  1.00  0.00           C  
ATOM    136  CD2 PHE A   9       2.577  -3.395  -2.183  1.00  0.00           C  
ATOM    137  CE1 PHE A   9       1.036  -1.948  -3.934  1.00  0.00           C  
ATOM    138  CE2 PHE A   9       2.228  -2.099  -1.886  1.00  0.00           C  
ATOM    139  CZ  PHE A   9       1.458  -1.379  -2.768  1.00  0.00           C  
ATOM    140  H   PHE A   9       3.512  -7.615  -4.531  1.00  0.00           H  
ATOM    141  HA  PHE A   9       3.642  -5.007  -5.540  1.00  0.00           H  
ATOM    142 1HB  PHE A   9       1.731  -5.879  -4.225  1.00  0.00           H  
ATOM    143 2HB  PHE A   9       2.720  -5.950  -2.784  1.00  0.00           H  
ATOM    144  HD1 PHE A   9       1.039  -3.689  -5.165  1.00  0.00           H  
ATOM    145  HD2 PHE A   9       3.196  -3.967  -1.485  1.00  0.00           H  
ATOM    146  HE1 PHE A   9       0.434  -1.370  -4.619  1.00  0.00           H  
ATOM    147  HE2 PHE A   9       2.561  -1.637  -0.960  1.00  0.00           H  
ATOM    148  HZ  PHE A   9       1.184  -0.353  -2.542  1.00  0.00           H  
ATOM    149  N   LEU A  10       5.517  -5.529  -2.863  1.00  0.00           N  
ATOM    150  CA  LEU A  10       6.657  -4.980  -2.161  1.00  0.00           C  
ATOM    151  C   LEU A  10       7.893  -4.863  -3.058  1.00  0.00           C  
ATOM    152  O   LEU A  10       8.539  -3.811  -3.065  1.00  0.00           O  
ATOM    153  CB  LEU A  10       7.004  -5.918  -1.004  1.00  0.00           C  
ATOM    154  CG  LEU A  10       6.025  -5.983   0.159  1.00  0.00           C  
ATOM    155  CD1 LEU A  10       6.386  -7.170   1.031  1.00  0.00           C  
ATOM    156  CD2 LEU A  10       6.110  -4.697   0.966  1.00  0.00           C  
ATOM    157  H   LEU A  10       5.071  -6.400  -2.551  1.00  0.00           H  
ATOM    158  HA  LEU A  10       6.400  -3.991  -1.805  1.00  0.00           H  
ATOM    159 1HB  LEU A  10       7.091  -6.926  -1.407  1.00  0.00           H  
ATOM    160 2HB  LEU A  10       7.979  -5.628  -0.610  1.00  0.00           H  
ATOM    161  HG  LEU A  10       5.007  -6.124  -0.211  1.00  0.00           H  
ATOM    162 1HD1 LEU A  10       5.685  -7.232   1.865  1.00  0.00           H  
ATOM    163 2HD1 LEU A  10       6.317  -8.083   0.438  1.00  0.00           H  
ATOM    164 3HD1 LEU A  10       7.398  -7.059   1.412  1.00  0.00           H  
ATOM    165 1HD2 LEU A  10       5.433  -4.763   1.800  1.00  0.00           H  
ATOM    166 2HD2 LEU A  10       7.123  -4.563   1.339  1.00  0.00           H  
ATOM    167 3HD2 LEU A  10       5.843  -3.859   0.354  1.00  0.00           H  
ATOM    168  N   LYS A  11       8.181  -5.881  -3.880  1.00  0.00           N  
ATOM    169  CA  LYS A  11       9.366  -5.803  -4.734  1.00  0.00           C  
ATOM    170  C   LYS A  11       9.286  -4.723  -5.801  1.00  0.00           C  
ATOM    171  O   LYS A  11      10.248  -3.980  -6.011  1.00  0.00           O  
ATOM    172  CB  LYS A  11       9.612  -7.135  -5.441  1.00  0.00           C  
ATOM    173  CG  LYS A  11      10.087  -8.264  -4.552  1.00  0.00           C  
ATOM    174  CD  LYS A  11      10.257  -9.561  -5.352  1.00  0.00           C  
ATOM    175  CE  LYS A  11      10.718 -10.710  -4.460  1.00  0.00           C  
ATOM    176  NZ  LYS A  11      10.868 -11.988  -5.222  1.00  0.00           N  
ATOM    177  H   LYS A  11       7.629  -6.747  -3.833  1.00  0.00           H  
ATOM    178  HA  LYS A  11      10.225  -5.575  -4.099  1.00  0.00           H  
ATOM    179 1HB  LYS A  11       8.689  -7.452  -5.928  1.00  0.00           H  
ATOM    180 2HB  LYS A  11      10.356  -6.986  -6.217  1.00  0.00           H  
ATOM    181 1HG  LYS A  11      11.043  -7.989  -4.107  1.00  0.00           H  
ATOM    182 2HG  LYS A  11       9.373  -8.422  -3.752  1.00  0.00           H  
ATOM    183 1HD  LYS A  11       9.300  -9.828  -5.809  1.00  0.00           H  
ATOM    184 2HD  LYS A  11      10.988  -9.409  -6.143  1.00  0.00           H  
ATOM    185 1HE  LYS A  11      11.676 -10.450  -4.013  1.00  0.00           H  
ATOM    186 2HE  LYS A  11       9.985 -10.858  -3.664  1.00  0.00           H  
ATOM    187 1HZ  LYS A  11      11.174 -12.720  -4.596  1.00  0.00           H  
ATOM    188 2HZ  LYS A  11       9.981 -12.246  -5.630  1.00  0.00           H  
ATOM    189 3HZ  LYS A  11      11.553 -11.868  -5.955  1.00  0.00           H  
ATOM    190  N   VAL A  12       8.133  -4.575  -6.447  1.00  0.00           N  
ATOM    191  CA  VAL A  12       8.069  -3.592  -7.516  1.00  0.00           C  
ATOM    192  C   VAL A  12       8.065  -2.191  -6.936  1.00  0.00           C  
ATOM    193  O   VAL A  12       8.614  -1.274  -7.549  1.00  0.00           O  
ATOM    194  CB  VAL A  12       6.896  -3.839  -8.499  1.00  0.00           C  
ATOM    195  CG1 VAL A  12       7.058  -5.201  -9.107  1.00  0.00           C  
ATOM    196  CG2 VAL A  12       5.552  -3.740  -7.835  1.00  0.00           C  
ATOM    197  H   VAL A  12       7.350  -5.188  -6.210  1.00  0.00           H  
ATOM    198  HA  VAL A  12       8.972  -3.694  -8.109  1.00  0.00           H  
ATOM    199  HB  VAL A  12       6.954  -3.102  -9.299  1.00  0.00           H  
ATOM    200 1HG1 VAL A  12       6.263  -5.354  -9.807  1.00  0.00           H  
ATOM    201 2HG1 VAL A  12       8.018  -5.265  -9.615  1.00  0.00           H  
ATOM    202 3HG1 VAL A  12       7.011  -5.957  -8.329  1.00  0.00           H  
ATOM    203 1HG2 VAL A  12       4.787  -3.913  -8.584  1.00  0.00           H  
ATOM    204 2HG2 VAL A  12       5.468  -4.464  -7.058  1.00  0.00           H  
ATOM    205 3HG2 VAL A  12       5.420  -2.776  -7.420  1.00  0.00           H  
ATOM    206  N   THR A  13       7.475  -2.021  -5.752  1.00  0.00           N  
ATOM    207  CA  THR A  13       7.460  -0.725  -5.110  1.00  0.00           C  
ATOM    208  C   THR A  13       8.892  -0.322  -4.750  1.00  0.00           C  
ATOM    209  O   THR A  13       9.276   0.824  -5.000  1.00  0.00           O  
ATOM    210  CB  THR A  13       6.545  -0.732  -3.880  1.00  0.00           C  
ATOM    211  OG1 THR A  13       5.217  -1.103  -4.284  1.00  0.00           O  
ATOM    212  CG2 THR A  13       6.474   0.677  -3.290  1.00  0.00           C  
ATOM    213  H   THR A  13       6.983  -2.799  -5.307  1.00  0.00           H  
ATOM    214  HA  THR A  13       7.078   0.009  -5.809  1.00  0.00           H  
ATOM    215  HB  THR A  13       6.913  -1.445  -3.148  1.00  0.00           H  
ATOM    216  HG1 THR A  13       5.176  -2.089  -4.338  1.00  0.00           H  
ATOM    217 1HG2 THR A  13       5.806   0.656  -2.441  1.00  0.00           H  
ATOM    218 2HG2 THR A  13       7.464   1.003  -2.966  1.00  0.00           H  
ATOM    219 3HG2 THR A  13       6.093   1.368  -4.038  1.00  0.00           H  
ATOM    220  N   GLU A  14       9.705  -1.251  -4.222  1.00  0.00           N  
ATOM    221  CA  GLU A  14      11.093  -0.919  -3.895  1.00  0.00           C  
ATOM    222  C   GLU A  14      11.878  -0.549  -5.154  1.00  0.00           C  
ATOM    223  O   GLU A  14      12.672   0.401  -5.144  1.00  0.00           O  
ATOM    224  CB  GLU A  14      11.782  -2.096  -3.198  1.00  0.00           C  
ATOM    225  CG  GLU A  14      11.297  -2.377  -1.780  1.00  0.00           C  
ATOM    226  CD  GLU A  14      11.891  -3.632  -1.193  1.00  0.00           C  
ATOM    227  OE1 GLU A  14      12.586  -4.324  -1.901  1.00  0.00           O  
ATOM    228  OE2 GLU A  14      11.643  -3.901  -0.041  1.00  0.00           O  
ATOM    229  H   GLU A  14       9.340  -2.184  -3.990  1.00  0.00           H  
ATOM    230  HA  GLU A  14      11.093  -0.060  -3.222  1.00  0.00           H  
ATOM    231 1HB  GLU A  14      11.617  -3.001  -3.789  1.00  0.00           H  
ATOM    232 2HB  GLU A  14      12.857  -1.919  -3.165  1.00  0.00           H  
ATOM    233 1HG  GLU A  14      11.571  -1.533  -1.148  1.00  0.00           H  
ATOM    234 2HG  GLU A  14      10.215  -2.449  -1.778  1.00  0.00           H  
ATOM    235  N   LEU A  15      11.625  -1.269  -6.252  1.00  0.00           N  
ATOM    236  CA  LEU A  15      12.313  -1.009  -7.502  1.00  0.00           C  
ATOM    237  C   LEU A  15      11.918   0.364  -8.037  1.00  0.00           C  
ATOM    238  O   LEU A  15      12.755   1.069  -8.607  1.00  0.00           O  
ATOM    239  CB  LEU A  15      12.010  -2.140  -8.482  1.00  0.00           C  
ATOM    240  CG  LEU A  15      12.611  -3.552  -8.099  1.00  0.00           C  
ATOM    241  CD1 LEU A  15      12.034  -4.620  -9.015  1.00  0.00           C  
ATOM    242  CD2 LEU A  15      14.112  -3.539  -8.233  1.00  0.00           C  
ATOM    243  H   LEU A  15      10.981  -2.064  -6.184  1.00  0.00           H  
ATOM    244  HA  LEU A  15      13.373  -0.981  -7.312  1.00  0.00           H  
ATOM    245 1HB  LEU A  15      10.934  -2.246  -8.547  1.00  0.00           H  
ATOM    246 2HB  LEU A  15      12.393  -1.864  -9.465  1.00  0.00           H  
ATOM    247  HG  LEU A  15      12.355  -3.789  -7.079  1.00  0.00           H  
ATOM    248 1HD1 LEU A  15      12.438  -5.591  -8.746  1.00  0.00           H  
ATOM    249 2HD1 LEU A  15      10.957  -4.649  -8.918  1.00  0.00           H  
ATOM    250 3HD1 LEU A  15      12.303  -4.388 -10.021  1.00  0.00           H  
ATOM    251 1HD2 LEU A  15      14.494  -4.518  -7.968  1.00  0.00           H  
ATOM    252 2HD2 LEU A  15      14.360  -3.311  -9.246  1.00  0.00           H  
ATOM    253 3HD2 LEU A  15      14.549  -2.809  -7.588  1.00  0.00           H  
ATOM    254  N   SER A  16      10.663   0.770  -7.812  1.00  0.00           N  
ATOM    255  CA  SER A  16      10.198   2.087  -8.223  1.00  0.00           C  
ATOM    256  C   SER A  16      10.989   3.177  -7.538  1.00  0.00           C  
ATOM    257  O   SER A  16      11.408   4.151  -8.176  1.00  0.00           O  
ATOM    258  CB  SER A  16       8.752   2.318  -7.850  1.00  0.00           C  
ATOM    259  OG  SER A  16       8.362   3.604  -8.252  1.00  0.00           O  
ATOM    260  H   SER A  16       9.995   0.109  -7.402  1.00  0.00           H  
ATOM    261  HA  SER A  16      10.329   2.181  -9.289  1.00  0.00           H  
ATOM    262 1HB  SER A  16       8.122   1.564  -8.305  1.00  0.00           H  
ATOM    263 2HB  SER A  16       8.632   2.239  -6.787  1.00  0.00           H  
ATOM    264  HG  SER A  16       7.461   3.724  -7.957  1.00  0.00           H  
ATOM    265  N   MET A  17      11.222   2.997  -6.234  1.00  0.00           N  
ATOM    266  CA  MET A  17      11.939   3.996  -5.455  1.00  0.00           C  
ATOM    267  C   MET A  17      13.398   4.093  -5.916  1.00  0.00           C  
ATOM    268  O   MET A  17      13.983   5.185  -5.945  1.00  0.00           O  
ATOM    269  CB  MET A  17      11.856   3.640  -3.976  1.00  0.00           C  
ATOM    270  CG  MET A  17      10.432   3.618  -3.445  1.00  0.00           C  
ATOM    271  SD  MET A  17       9.520   5.132  -3.677  1.00  0.00           S  
ATOM    272  CE  MET A  17       7.883   4.460  -3.476  1.00  0.00           C  
ATOM    273  H   MET A  17      10.794   2.179  -5.783  1.00  0.00           H  
ATOM    274  HA  MET A  17      11.471   4.961  -5.625  1.00  0.00           H  
ATOM    275 1HB  MET A  17      12.284   2.649  -3.822  1.00  0.00           H  
ATOM    276 2HB  MET A  17      12.431   4.335  -3.391  1.00  0.00           H  
ATOM    277 1HG  MET A  17       9.891   2.835  -3.927  1.00  0.00           H  
ATOM    278 2HG  MET A  17      10.450   3.389  -2.387  1.00  0.00           H  
ATOM    279 1HE  MET A  17       7.151   5.250  -3.587  1.00  0.00           H  
ATOM    280 2HE  MET A  17       7.708   3.694  -4.234  1.00  0.00           H  
ATOM    281 3HE  MET A  17       7.787   4.018  -2.497  1.00  0.00           H  
ATOM    282  N   ILE A  18      13.959   2.956  -6.350  1.00  0.00           N  
ATOM    283  CA  ILE A  18      15.318   2.937  -6.877  1.00  0.00           C  
ATOM    284  C   ILE A  18      15.388   3.735  -8.168  1.00  0.00           C  
ATOM    285  O   ILE A  18      16.335   4.492  -8.363  1.00  0.00           O  
ATOM    286  CB  ILE A  18      15.857   1.509  -7.118  1.00  0.00           C  
ATOM    287  CG1 ILE A  18      16.045   0.802  -5.750  1.00  0.00           C  
ATOM    288  CG2 ILE A  18      17.205   1.580  -7.930  1.00  0.00           C  
ATOM    289  CD1 ILE A  18      16.283  -0.698  -5.827  1.00  0.00           C  
ATOM    290  H   ILE A  18      13.427   2.085  -6.235  1.00  0.00           H  
ATOM    291  HA  ILE A  18      15.971   3.414  -6.151  1.00  0.00           H  
ATOM    292  HB  ILE A  18      15.129   0.935  -7.682  1.00  0.00           H  
ATOM    293 1HG1 ILE A  18      16.891   1.257  -5.241  1.00  0.00           H  
ATOM    294 2HG1 ILE A  18      15.152   0.972  -5.150  1.00  0.00           H  
ATOM    295 1HG2 ILE A  18      17.592   0.585  -8.103  1.00  0.00           H  
ATOM    296 2HG2 ILE A  18      17.052   2.058  -8.902  1.00  0.00           H  
ATOM    297 3HG2 ILE A  18      17.937   2.157  -7.364  1.00  0.00           H  
ATOM    298 1HD1 ILE A  18      16.393  -1.095  -4.818  1.00  0.00           H  
ATOM    299 2HD1 ILE A  18      15.440  -1.164  -6.298  1.00  0.00           H  
ATOM    300 3HD1 ILE A  18      17.180  -0.913  -6.393  1.00  0.00           H  
ATOM    301  N   VAL A  19      14.399   3.568  -9.055  1.00  0.00           N  
ATOM    302  CA  VAL A  19      14.440   4.313 -10.307  1.00  0.00           C  
ATOM    303  C   VAL A  19      14.236   5.812  -9.984  1.00  0.00           C  
ATOM    304  O   VAL A  19      14.983   6.658 -10.480  1.00  0.00           O  
ATOM    305  CB  VAL A  19      13.313   3.853 -11.281  1.00  0.00           C  
ATOM    306  CG1 VAL A  19      13.304   4.700 -12.552  1.00  0.00           C  
ATOM    307  CG2 VAL A  19      13.468   2.441 -11.640  1.00  0.00           C  
ATOM    308  H   VAL A  19      13.675   2.870  -8.858  1.00  0.00           H  
ATOM    309  HA  VAL A  19      15.407   4.169 -10.776  1.00  0.00           H  
ATOM    310  HB  VAL A  19      12.360   3.997 -10.775  1.00  0.00           H  
ATOM    311 1HG1 VAL A  19      12.496   4.386 -13.203  1.00  0.00           H  
ATOM    312 2HG1 VAL A  19      13.185   5.704 -12.316  1.00  0.00           H  
ATOM    313 3HG1 VAL A  19      14.238   4.568 -13.069  1.00  0.00           H  
ATOM    314 1HG2 VAL A  19      12.665   2.139 -12.286  1.00  0.00           H  
ATOM    315 2HG2 VAL A  19      14.411   2.304 -12.151  1.00  0.00           H  
ATOM    316 3HG2 VAL A  19      13.442   1.848 -10.754  1.00  0.00           H  
ATOM    317  N   MET A  20      13.272   6.147  -9.109  1.00  0.00           N  
ATOM    318  CA  MET A  20      12.970   7.550  -8.798  1.00  0.00           C  
ATOM    319  C   MET A  20      14.131   8.325  -8.206  1.00  0.00           C  
ATOM    320  O   MET A  20      14.311   9.498  -8.535  1.00  0.00           O  
ATOM    321  CB  MET A  20      11.743   7.653  -7.880  1.00  0.00           C  
ATOM    322  CG  MET A  20      11.269   9.122  -7.551  1.00  0.00           C  
ATOM    323  SD  MET A  20      10.697  10.100  -8.999  1.00  0.00           S  
ATOM    324  CE  MET A  20       8.980   9.563  -9.275  1.00  0.00           C  
ATOM    325  H   MET A  20      12.688   5.410  -8.704  1.00  0.00           H  
ATOM    326  HA  MET A  20      12.726   8.045  -9.719  1.00  0.00           H  
ATOM    327 1HB  MET A  20      10.913   7.111  -8.327  1.00  0.00           H  
ATOM    328 2HB  MET A  20      11.968   7.152  -6.942  1.00  0.00           H  
ATOM    329 1HG  MET A  20      10.452   9.073  -6.835  1.00  0.00           H  
ATOM    330 2HG  MET A  20      12.087   9.672  -7.072  1.00  0.00           H  
ATOM    331 1HE  MET A  20       8.567  10.095 -10.136  1.00  0.00           H  
ATOM    332 2HE  MET A  20       8.937   8.494  -9.461  1.00  0.00           H  
ATOM    333 3HE  MET A  20       8.385   9.794  -8.391  1.00  0.00           H  
ATOM    334  N   ASN A  21      14.943   7.696  -7.363  1.00  0.00           N  
ATOM    335  CA  ASN A  21      16.084   8.405  -6.800  1.00  0.00           C  
ATOM    336  C   ASN A  21      17.391   7.995  -7.455  1.00  0.00           C  
ATOM    337  O   ASN A  21      18.463   8.171  -6.867  1.00  0.00           O  
ATOM    338  CB  ASN A  21      16.166   8.213  -5.306  1.00  0.00           C  
ATOM    339  CG  ASN A  21      17.051   9.201  -4.621  1.00  0.00           C  
ATOM    340  OD1 ASN A  21      17.122  10.386  -4.987  1.00  0.00           O  
ATOM    341  ND2 ASN A  21      17.733   8.727  -3.620  1.00  0.00           N  
ATOM    342  H   ASN A  21      14.733   6.738  -7.058  1.00  0.00           H  
ATOM    343  HA  ASN A  21      15.957   9.468  -6.994  1.00  0.00           H  
ATOM    344 1HB  ASN A  21      15.195   8.342  -4.900  1.00  0.00           H  
ATOM    345 2HB  ASN A  21      16.494   7.197  -5.079  1.00  0.00           H  
ATOM    346 1HD2 ASN A  21      18.351   9.320  -3.107  1.00  0.00           H  
ATOM    347 2HD2 ASN A  21      17.644   7.765  -3.365  1.00  0.00           H  
ATOM    348  N   ALA A  22      17.312   7.448  -8.662  1.00  0.00           N  
ATOM    349  CA  ALA A  22      18.489   7.072  -9.407  1.00  0.00           C  
ATOM    350  C   ALA A  22      19.210   8.320  -9.844  1.00  0.00           C  
ATOM    351  O   ALA A  22      18.577   9.328 -10.170  1.00  0.00           O  
ATOM    352  CB  ALA A  22      18.107   6.260 -10.618  1.00  0.00           C  
ATOM    353  H   ALA A  22      16.402   7.293  -9.107  1.00  0.00           H  
ATOM    354  HA  ALA A  22      19.154   6.494  -8.763  1.00  0.00           H  
ATOM    355 1HB  ALA A  22      18.994   6.012 -11.176  1.00  0.00           H  
ATOM    356 2HB  ALA A  22      17.595   5.354 -10.321  1.00  0.00           H  
ATOM    357 3HB  ALA A  22      17.453   6.866 -11.222  1.00  0.00           H  
ATOM    358  N   LYS A  23      20.530   8.264  -9.897  1.00  0.00           N  
ATOM    359  CA  LYS A  23      21.275   9.399 -10.399  1.00  0.00           C  
ATOM    360  C   LYS A  23      21.716   9.108 -11.829  1.00  0.00           C  
ATOM    361  O   LYS A  23      21.928  10.028 -12.622  1.00  0.00           O  
ATOM    362  CB  LYS A  23      22.444   9.719  -9.471  1.00  0.00           C  
ATOM    363  CG  LYS A  23      22.006  10.015  -7.996  1.00  0.00           C  
ATOM    364  CD  LYS A  23      21.030  11.210  -7.878  1.00  0.00           C  
ATOM    365  CE  LYS A  23      20.677  11.513  -6.419  1.00  0.00           C  
ATOM    366  NZ  LYS A  23      19.677  12.628  -6.307  1.00  0.00           N  
ATOM    367  H   LYS A  23      21.024   7.418  -9.603  1.00  0.00           H  
ATOM    368  HA  LYS A  23      20.621  10.266 -10.447  1.00  0.00           H  
ATOM    369 1HB  LYS A  23      23.134   8.872  -9.455  1.00  0.00           H  
ATOM    370 2HB  LYS A  23      22.988  10.582  -9.850  1.00  0.00           H  
ATOM    371 1HG  LYS A  23      21.509   9.128  -7.591  1.00  0.00           H  
ATOM    372 2HG  LYS A  23      22.888  10.218  -7.393  1.00  0.00           H  
ATOM    373 1HD  LYS A  23      21.465  12.095  -8.342  1.00  0.00           H  
ATOM    374 2HD  LYS A  23      20.094  10.975  -8.383  1.00  0.00           H  
ATOM    375 1HE  LYS A  23      20.255  10.614  -5.961  1.00  0.00           H  
ATOM    376 2HE  LYS A  23      21.582  11.793  -5.882  1.00  0.00           H  
ATOM    377 1HZ  LYS A  23      19.462  12.799  -5.335  1.00  0.00           H  
ATOM    378 2HZ  LYS A  23      20.047  13.472  -6.717  1.00  0.00           H  
ATOM    379 3HZ  LYS A  23      18.826  12.365  -6.790  1.00  0.00           H  
ATOM    380  N   THR A  24      21.847   7.824 -12.175  1.00  0.00           N  
ATOM    381  CA  THR A  24      22.262   7.488 -13.530  1.00  0.00           C  
ATOM    382  C   THR A  24      21.380   6.458 -14.214  1.00  0.00           C  
ATOM    383  O   THR A  24      20.473   5.864 -13.613  1.00  0.00           O  
ATOM    384  CB  THR A  24      23.719   7.022 -13.608  1.00  0.00           C  
ATOM    385  OG1 THR A  24      24.067   6.934 -15.001  1.00  0.00           O  
ATOM    386  CG2 THR A  24      23.915   5.668 -12.914  1.00  0.00           C  
ATOM    387  H   THR A  24      21.693   7.084 -11.481  1.00  0.00           H  
ATOM    388  HA  THR A  24      22.199   8.394 -14.133  1.00  0.00           H  
ATOM    389  HB  THR A  24      24.358   7.767 -13.131  1.00  0.00           H  
ATOM    390  HG1 THR A  24      25.030   6.839 -15.083  1.00  0.00           H  
ATOM    391 1HG2 THR A  24      24.957   5.365 -12.995  1.00  0.00           H  
ATOM    392 2HG2 THR A  24      23.645   5.765 -11.863  1.00  0.00           H  
ATOM    393 3HG2 THR A  24      23.297   4.920 -13.365  1.00  0.00           H  
ATOM    394  N   GLU A  25      21.682   6.239 -15.488  1.00  0.00           N  
ATOM    395  CA  GLU A  25      20.929   5.307 -16.313  1.00  0.00           C  
ATOM    396  C   GLU A  25      21.062   3.869 -15.883  1.00  0.00           C  
ATOM    397  O   GLU A  25      20.105   3.110 -15.977  1.00  0.00           O  
ATOM    398  CB  GLU A  25      21.330   5.397 -17.780  1.00  0.00           C  
ATOM    399  CG  GLU A  25      20.895   6.656 -18.502  1.00  0.00           C  
ATOM    400  CD  GLU A  25      21.235   6.605 -19.971  1.00  0.00           C  
ATOM    401  OE1 GLU A  25      21.889   5.664 -20.373  1.00  0.00           O  
ATOM    402  OE2 GLU A  25      20.839   7.488 -20.688  1.00  0.00           O  
ATOM    403  H   GLU A  25      22.477   6.749 -15.870  1.00  0.00           H  
ATOM    404  HA  GLU A  25      19.876   5.577 -16.242  1.00  0.00           H  
ATOM    405 1HB  GLU A  25      22.417   5.341 -17.852  1.00  0.00           H  
ATOM    406 2HB  GLU A  25      20.939   4.544 -18.305  1.00  0.00           H  
ATOM    407 1HG  GLU A  25      19.818   6.774 -18.389  1.00  0.00           H  
ATOM    408 2HG  GLU A  25      21.380   7.516 -18.044  1.00  0.00           H  
ATOM    409  N   ASP A  26      22.229   3.480 -15.397  1.00  0.00           N  
ATOM    410  CA  ASP A  26      22.425   2.091 -15.033  1.00  0.00           C  
ATOM    411  C   ASP A  26      21.490   1.700 -13.902  1.00  0.00           C  
ATOM    412  O   ASP A  26      20.962   0.583 -13.882  1.00  0.00           O  
ATOM    413  CB  ASP A  26      23.864   1.864 -14.583  1.00  0.00           C  
ATOM    414  CG  ASP A  26      24.883   1.963 -15.709  1.00  0.00           C  
ATOM    415  OD1 ASP A  26      24.516   1.934 -16.862  1.00  0.00           O  
ATOM    416  OD2 ASP A  26      26.035   2.088 -15.393  1.00  0.00           O  
ATOM    417  H   ASP A  26      22.987   4.148 -15.336  1.00  0.00           H  
ATOM    418  HA  ASP A  26      22.210   1.466 -15.901  1.00  0.00           H  
ATOM    419 1HB  ASP A  26      24.124   2.589 -13.815  1.00  0.00           H  
ATOM    420 2HB  ASP A  26      23.945   0.875 -14.131  1.00  0.00           H  
ATOM    421  N   GLU A  27      21.266   2.629 -12.971  1.00  0.00           N  
ATOM    422  CA  GLU A  27      20.403   2.392 -11.830  1.00  0.00           C  
ATOM    423  C   GLU A  27      18.941   2.324 -12.246  1.00  0.00           C  
ATOM    424  O   GLU A  27      18.200   1.434 -11.803  1.00  0.00           O  
ATOM    425  CB  GLU A  27      20.595   3.521 -10.836  1.00  0.00           C  
ATOM    426  CG  GLU A  27      21.924   3.549 -10.126  1.00  0.00           C  
ATOM    427  CD  GLU A  27      22.090   4.824  -9.367  1.00  0.00           C  
ATOM    428  OE1 GLU A  27      21.776   5.868  -9.931  1.00  0.00           O  
ATOM    429  OE2 GLU A  27      22.501   4.783  -8.239  1.00  0.00           O  
ATOM    430  H   GLU A  27      21.717   3.529 -13.066  1.00  0.00           H  
ATOM    431  HA  GLU A  27      20.681   1.444 -11.370  1.00  0.00           H  
ATOM    432 1HB  GLU A  27      20.528   4.449 -11.377  1.00  0.00           H  
ATOM    433 2HB  GLU A  27      19.795   3.506 -10.093  1.00  0.00           H  
ATOM    434 1HG  GLU A  27      21.979   2.707  -9.435  1.00  0.00           H  
ATOM    435 2HG  GLU A  27      22.727   3.444 -10.855  1.00  0.00           H  
ATOM    436  N   LYS A  28      18.536   3.227 -13.153  1.00  0.00           N  
ATOM    437  CA  LYS A  28      17.150   3.232 -13.594  1.00  0.00           C  
ATOM    438  C   LYS A  28      16.846   1.985 -14.401  1.00  0.00           C  
ATOM    439  O   LYS A  28      15.810   1.340 -14.218  1.00  0.00           O  
ATOM    440  CB  LYS A  28      16.862   4.441 -14.487  1.00  0.00           C  
ATOM    441  CG  LYS A  28      16.884   5.771 -13.786  1.00  0.00           C  
ATOM    442  CD  LYS A  28      16.569   6.920 -14.730  1.00  0.00           C  
ATOM    443  CE  LYS A  28      16.653   8.267 -14.013  1.00  0.00           C  
ATOM    444  NZ  LYS A  28      16.364   9.419 -14.937  1.00  0.00           N  
ATOM    445  H   LYS A  28      19.189   3.954 -13.470  1.00  0.00           H  
ATOM    446  HA  LYS A  28      16.505   3.249 -12.721  1.00  0.00           H  
ATOM    447 1HB  LYS A  28      17.610   4.478 -15.283  1.00  0.00           H  
ATOM    448 2HB  LYS A  28      15.889   4.318 -14.959  1.00  0.00           H  
ATOM    449 1HG  LYS A  28      16.191   5.776 -12.945  1.00  0.00           H  
ATOM    450 2HG  LYS A  28      17.888   5.922 -13.410  1.00  0.00           H  
ATOM    451 1HD  LYS A  28      17.273   6.913 -15.564  1.00  0.00           H  
ATOM    452 2HD  LYS A  28      15.557   6.806 -15.124  1.00  0.00           H  
ATOM    453 1HE  LYS A  28      15.935   8.281 -13.193  1.00  0.00           H  
ATOM    454 2HE  LYS A  28      17.660   8.387 -13.601  1.00  0.00           H  
ATOM    455 1HZ  LYS A  28      16.424  10.285 -14.429  1.00  0.00           H  
ATOM    456 2HZ  LYS A  28      17.018   9.433 -15.699  1.00  0.00           H  
ATOM    457 3HZ  LYS A  28      15.404   9.332 -15.322  1.00  0.00           H  
ATOM    458  N   LYS A  29      17.781   1.620 -15.281  1.00  0.00           N  
ATOM    459  CA  LYS A  29      17.606   0.477 -16.145  1.00  0.00           C  
ATOM    460  C   LYS A  29      17.614  -0.812 -15.359  1.00  0.00           C  
ATOM    461  O   LYS A  29      16.825  -1.710 -15.660  1.00  0.00           O  
ATOM    462  CB  LYS A  29      18.681   0.468 -17.229  1.00  0.00           C  
ATOM    463  CG  LYS A  29      18.506   1.579 -18.283  1.00  0.00           C  
ATOM    464  CD  LYS A  29      19.652   1.588 -19.291  1.00  0.00           C  
ATOM    465  CE  LYS A  29      19.511   2.741 -20.298  1.00  0.00           C  
ATOM    466  NZ  LYS A  29      20.686   2.822 -21.225  1.00  0.00           N  
ATOM    467  H   LYS A  29      18.627   2.185 -15.386  1.00  0.00           H  
ATOM    468  HA  LYS A  29      16.635   0.564 -16.630  1.00  0.00           H  
ATOM    469 1HB  LYS A  29      19.663   0.598 -16.763  1.00  0.00           H  
ATOM    470 2HB  LYS A  29      18.683  -0.494 -17.739  1.00  0.00           H  
ATOM    471 1HG  LYS A  29      17.568   1.420 -18.814  1.00  0.00           H  
ATOM    472 2HG  LYS A  29      18.455   2.547 -17.788  1.00  0.00           H  
ATOM    473 1HD  LYS A  29      20.596   1.710 -18.751  1.00  0.00           H  
ATOM    474 2HD  LYS A  29      19.677   0.643 -19.829  1.00  0.00           H  
ATOM    475 1HE  LYS A  29      18.608   2.600 -20.886  1.00  0.00           H  
ATOM    476 2HE  LYS A  29      19.430   3.676 -19.753  1.00  0.00           H  
ATOM    477 1HZ  LYS A  29      20.565   3.605 -21.859  1.00  0.00           H  
ATOM    478 2HZ  LYS A  29      21.540   2.961 -20.682  1.00  0.00           H  
ATOM    479 3HZ  LYS A  29      20.764   1.967 -21.752  1.00  0.00           H  
ATOM    480  N   THR A  30      18.481  -0.923 -14.347  1.00  0.00           N  
ATOM    481  CA  THR A  30      18.537  -2.146 -13.573  1.00  0.00           C  
ATOM    482  C   THR A  30      17.245  -2.361 -12.812  1.00  0.00           C  
ATOM    483  O   THR A  30      16.699  -3.467 -12.818  1.00  0.00           O  
ATOM    484  CB  THR A  30      19.710  -2.122 -12.569  1.00  0.00           C  
ATOM    485  OG1 THR A  30      20.947  -2.024 -13.282  1.00  0.00           O  
ATOM    486  CG2 THR A  30      19.707  -3.405 -11.728  1.00  0.00           C  
ATOM    487  H   THR A  30      19.151  -0.181 -14.138  1.00  0.00           H  
ATOM    488  HA  THR A  30      18.682  -2.982 -14.253  1.00  0.00           H  
ATOM    489  HB  THR A  30      19.613  -1.254 -11.913  1.00  0.00           H  
ATOM    490  HG1 THR A  30      21.019  -1.125 -13.666  1.00  0.00           H  
ATOM    491 1HG2 THR A  30      20.543  -3.376 -11.033  1.00  0.00           H  
ATOM    492 2HG2 THR A  30      18.779  -3.487 -11.166  1.00  0.00           H  
ATOM    493 3HG2 THR A  30      19.810  -4.267 -12.385  1.00  0.00           H  
ATOM    494  N   ALA A  31      16.739  -1.321 -12.148  1.00  0.00           N  
ATOM    495  CA  ALA A  31      15.517  -1.503 -11.391  1.00  0.00           C  
ATOM    496  C   ALA A  31      14.312  -1.757 -12.313  1.00  0.00           C  
ATOM    497  O   ALA A  31      13.471  -2.607 -11.998  1.00  0.00           O  
ATOM    498  CB  ALA A  31      15.321  -0.321 -10.492  1.00  0.00           C  
ATOM    499  H   ALA A  31      17.219  -0.409 -12.154  1.00  0.00           H  
ATOM    500  HA  ALA A  31      15.637  -2.386 -10.770  1.00  0.00           H  
ATOM    501 1HB  ALA A  31      14.432  -0.443  -9.889  1.00  0.00           H  
ATOM    502 2HB  ALA A  31      16.184  -0.229  -9.857  1.00  0.00           H  
ATOM    503 3HB  ALA A  31      15.245   0.540 -11.098  1.00  0.00           H  
ATOM    504  N   LEU A  32      14.241  -1.084 -13.480  1.00  0.00           N  
ATOM    505  CA  LEU A  32      13.131  -1.336 -14.398  1.00  0.00           C  
ATOM    506  C   LEU A  32      13.242  -2.740 -14.972  1.00  0.00           C  
ATOM    507  O   LEU A  32      12.223  -3.413 -15.166  1.00  0.00           O  
ATOM    508  CB  LEU A  32      13.095  -0.306 -15.537  1.00  0.00           C  
ATOM    509  CG  LEU A  32      12.690   1.145 -15.169  1.00  0.00           C  
ATOM    510  CD1 LEU A  32      12.933   2.048 -16.349  1.00  0.00           C  
ATOM    511  CD2 LEU A  32      11.201   1.206 -14.783  1.00  0.00           C  
ATOM    512  H   LEU A  32      14.931  -0.361 -13.722  1.00  0.00           H  
ATOM    513  HA  LEU A  32      12.205  -1.286 -13.839  1.00  0.00           H  
ATOM    514 1HB  LEU A  32      14.096  -0.259 -15.970  1.00  0.00           H  
ATOM    515 2HB  LEU A  32      12.411  -0.660 -16.307  1.00  0.00           H  
ATOM    516  HG  LEU A  32      13.301   1.490 -14.356  1.00  0.00           H  
ATOM    517 1HD1 LEU A  32      12.660   3.070 -16.082  1.00  0.00           H  
ATOM    518 2HD1 LEU A  32      13.989   2.014 -16.616  1.00  0.00           H  
ATOM    519 3HD1 LEU A  32      12.330   1.721 -17.195  1.00  0.00           H  
ATOM    520 1HD2 LEU A  32      10.952   2.223 -14.551  1.00  0.00           H  
ATOM    521 2HD2 LEU A  32      10.586   0.870 -15.616  1.00  0.00           H  
ATOM    522 3HD2 LEU A  32      11.003   0.590 -13.926  1.00  0.00           H  
ATOM    523  N   THR A  33      14.471  -3.199 -15.229  1.00  0.00           N  
ATOM    524  CA  THR A  33      14.687  -4.534 -15.742  1.00  0.00           C  
ATOM    525  C   THR A  33      14.173  -5.539 -14.739  1.00  0.00           C  
ATOM    526  O   THR A  33      13.476  -6.472 -15.123  1.00  0.00           O  
ATOM    527  CB  THR A  33      16.173  -4.815 -16.058  1.00  0.00           C  
ATOM    528  OG1 THR A  33      16.626  -3.924 -17.088  1.00  0.00           O  
ATOM    529  CG2 THR A  33      16.353  -6.264 -16.516  1.00  0.00           C  
ATOM    530  H   THR A  33      15.283  -2.592 -15.105  1.00  0.00           H  
ATOM    531  HA  THR A  33      14.116  -4.648 -16.664  1.00  0.00           H  
ATOM    532  HB  THR A  33      16.770  -4.647 -15.161  1.00  0.00           H  
ATOM    533  HG1 THR A  33      16.650  -3.015 -16.732  1.00  0.00           H  
ATOM    534 1HG2 THR A  33      17.403  -6.441 -16.733  1.00  0.00           H  
ATOM    535 2HG2 THR A  33      16.031  -6.945 -15.736  1.00  0.00           H  
ATOM    536 3HG2 THR A  33      15.760  -6.435 -17.414  1.00  0.00           H  
ATOM    537  N   LYS A  34      14.482  -5.341 -13.451  1.00  0.00           N  
ATOM    538  CA  LYS A  34      14.007  -6.256 -12.427  1.00  0.00           C  
ATOM    539  C   LYS A  34      12.476  -6.277 -12.347  1.00  0.00           C  
ATOM    540  O   LYS A  34      11.900  -7.348 -12.145  1.00  0.00           O  
ATOM    541  CB  LYS A  34      14.641  -5.934 -11.084  1.00  0.00           C  
ATOM    542  CG  LYS A  34      16.117  -6.300 -10.986  1.00  0.00           C  
ATOM    543  CD  LYS A  34      16.692  -5.915  -9.629  1.00  0.00           C  
ATOM    544  CE  LYS A  34      18.154  -6.319  -9.498  1.00  0.00           C  
ATOM    545  NZ  LYS A  34      18.728  -5.901  -8.183  1.00  0.00           N  
ATOM    546  H   LYS A  34      15.105  -4.566 -13.197  1.00  0.00           H  
ATOM    547  HA  LYS A  34      14.333  -7.257 -12.699  1.00  0.00           H  
ATOM    548 1HB  LYS A  34      14.559  -4.870 -10.913  1.00  0.00           H  
ATOM    549 2HB  LYS A  34      14.106  -6.449 -10.292  1.00  0.00           H  
ATOM    550 1HG  LYS A  34      16.227  -7.376 -11.139  1.00  0.00           H  
ATOM    551 2HG  LYS A  34      16.668  -5.786 -11.769  1.00  0.00           H  
ATOM    552 1HD  LYS A  34      16.620  -4.833  -9.513  1.00  0.00           H  
ATOM    553 2HD  LYS A  34      16.115  -6.391  -8.839  1.00  0.00           H  
ATOM    554 1HE  LYS A  34      18.233  -7.401  -9.590  1.00  0.00           H  
ATOM    555 2HE  LYS A  34      18.726  -5.857 -10.298  1.00  0.00           H  
ATOM    556 1HZ  LYS A  34      19.696  -6.185  -8.130  1.00  0.00           H  
ATOM    557 2HZ  LYS A  34      18.669  -4.896  -8.094  1.00  0.00           H  
ATOM    558 3HZ  LYS A  34      18.209  -6.336  -7.433  1.00  0.00           H  
ATOM    559  N   ILE A  35      11.804  -5.123 -12.538  1.00  0.00           N  
ATOM    560  CA  ILE A  35      10.340  -5.121 -12.498  1.00  0.00           C  
ATOM    561  C   ILE A  35       9.850  -5.982 -13.674  1.00  0.00           C  
ATOM    562  O   ILE A  35       8.933  -6.796 -13.522  1.00  0.00           O  
ATOM    563  CB  ILE A  35       9.702  -3.696 -12.594  1.00  0.00           C  
ATOM    564  CG1 ILE A  35      10.024  -2.837 -11.357  1.00  0.00           C  
ATOM    565  CG2 ILE A  35       8.175  -3.838 -12.696  1.00  0.00           C  
ATOM    566  CD1 ILE A  35       9.674  -1.333 -11.476  1.00  0.00           C  
ATOM    567  H   ILE A  35      12.338  -4.249 -12.630  1.00  0.00           H  
ATOM    568  HA  ILE A  35      10.011  -5.585 -11.571  1.00  0.00           H  
ATOM    569  HB  ILE A  35      10.101  -3.184 -13.454  1.00  0.00           H  
ATOM    570 1HG1 ILE A  35       9.501  -3.248 -10.500  1.00  0.00           H  
ATOM    571 2HG1 ILE A  35      11.078  -2.899 -11.184  1.00  0.00           H  
ATOM    572 1HG2 ILE A  35       7.708  -2.880 -12.768  1.00  0.00           H  
ATOM    573 2HG2 ILE A  35       7.903  -4.419 -13.565  1.00  0.00           H  
ATOM    574 3HG2 ILE A  35       7.815  -4.332 -11.814  1.00  0.00           H  
ATOM    575 1HD1 ILE A  35       9.965  -0.819 -10.556  1.00  0.00           H  
ATOM    576 2HD1 ILE A  35      10.216  -0.906 -12.308  1.00  0.00           H  
ATOM    577 3HD1 ILE A  35       8.609  -1.189 -11.632  1.00  0.00           H  
ATOM    578  N   LYS A  36      10.441  -5.796 -14.862  1.00  0.00           N  
ATOM    579  CA  LYS A  36      10.044  -6.605 -16.008  1.00  0.00           C  
ATOM    580  C   LYS A  36      10.317  -8.087 -15.760  1.00  0.00           C  
ATOM    581  O   LYS A  36       9.479  -8.932 -16.082  1.00  0.00           O  
ATOM    582  CB  LYS A  36      10.755  -6.193 -17.292  1.00  0.00           C  
ATOM    583  CG  LYS A  36      10.273  -7.000 -18.524  1.00  0.00           C  
ATOM    584  CD  LYS A  36      10.893  -6.499 -19.821  1.00  0.00           C  
ATOM    585  CE  LYS A  36      10.307  -7.222 -21.072  1.00  0.00           C  
ATOM    586  NZ  LYS A  36      10.735  -8.680 -21.205  1.00  0.00           N  
ATOM    587  H   LYS A  36      11.162  -5.072 -14.962  1.00  0.00           H  
ATOM    588  HA  LYS A  36       8.972  -6.486 -16.155  1.00  0.00           H  
ATOM    589 1HB  LYS A  36      10.624  -5.132 -17.470  1.00  0.00           H  
ATOM    590 2HB  LYS A  36      11.825  -6.367 -17.179  1.00  0.00           H  
ATOM    591 1HG  LYS A  36      10.538  -8.055 -18.400  1.00  0.00           H  
ATOM    592 2HG  LYS A  36       9.186  -6.934 -18.598  1.00  0.00           H  
ATOM    593 1HD  LYS A  36      10.716  -5.428 -19.920  1.00  0.00           H  
ATOM    594 2HD  LYS A  36      11.969  -6.671 -19.792  1.00  0.00           H  
ATOM    595 1HE  LYS A  36       9.221  -7.181 -21.024  1.00  0.00           H  
ATOM    596 2HE  LYS A  36      10.640  -6.684 -21.960  1.00  0.00           H  
ATOM    597 1HZ  LYS A  36      10.325  -9.065 -22.038  1.00  0.00           H  
ATOM    598 2HZ  LYS A  36      11.733  -8.735 -21.273  1.00  0.00           H  
ATOM    599 3HZ  LYS A  36      10.433  -9.276 -20.408  1.00  0.00           H  
ATOM    600  N   GLN A  37      11.461  -8.415 -15.146  1.00  0.00           N  
ATOM    601  CA  GLN A  37      11.773  -9.812 -14.908  1.00  0.00           C  
ATOM    602  C   GLN A  37      10.710 -10.436 -14.042  1.00  0.00           C  
ATOM    603  O   GLN A  37      10.300 -11.560 -14.314  1.00  0.00           O  
ATOM    604  CB  GLN A  37      13.127  -9.981 -14.227  1.00  0.00           C  
ATOM    605  CG  GLN A  37      14.329  -9.685 -15.090  1.00  0.00           C  
ATOM    606  CD  GLN A  37      15.604  -9.736 -14.286  1.00  0.00           C  
ATOM    607  OE1 GLN A  37      15.549  -9.791 -13.049  1.00  0.00           O  
ATOM    608  NE2 GLN A  37      16.746  -9.727 -14.960  1.00  0.00           N  
ATOM    609  H   GLN A  37      12.134  -7.685 -14.913  1.00  0.00           H  
ATOM    610  HA  GLN A  37      11.787 -10.332 -15.865  1.00  0.00           H  
ATOM    611 1HB  GLN A  37      13.168  -9.320 -13.366  1.00  0.00           H  
ATOM    612 2HB  GLN A  37      13.217 -10.990 -13.859  1.00  0.00           H  
ATOM    613 1HG  GLN A  37      14.390 -10.440 -15.869  1.00  0.00           H  
ATOM    614 2HG  GLN A  37      14.231  -8.712 -15.535  1.00  0.00           H  
ATOM    615 1HE2 GLN A  37      17.623  -9.760 -14.471  1.00  0.00           H  
ATOM    616 2HE2 GLN A  37      16.742  -9.687 -15.961  1.00  0.00           H  
ATOM    617  N   ILE A  38      10.195  -9.699 -13.059  1.00  0.00           N  
ATOM    618  CA  ILE A  38       9.142 -10.246 -12.230  1.00  0.00           C  
ATOM    619  C   ILE A  38       7.915 -10.497 -13.115  1.00  0.00           C  
ATOM    620  O   ILE A  38       7.291 -11.554 -13.051  1.00  0.00           O  
ATOM    621  CB  ILE A  38       8.757  -9.301 -11.076  1.00  0.00           C  
ATOM    622  CG1 ILE A  38       9.916  -9.161 -10.066  1.00  0.00           C  
ATOM    623  CG2 ILE A  38       7.541  -9.879 -10.377  1.00  0.00           C  
ATOM    624  CD1 ILE A  38       9.748  -8.007  -9.064  1.00  0.00           C  
ATOM    625  H   ILE A  38      10.617  -8.784 -12.851  1.00  0.00           H  
ATOM    626  HA  ILE A  38       9.476 -11.193 -11.812  1.00  0.00           H  
ATOM    627  HB  ILE A  38       8.537  -8.311 -11.469  1.00  0.00           H  
ATOM    628 1HG1 ILE A  38      10.008 -10.091  -9.508  1.00  0.00           H  
ATOM    629 2HG1 ILE A  38      10.837  -8.999 -10.614  1.00  0.00           H  
ATOM    630 1HG2 ILE A  38       7.258  -9.243  -9.589  1.00  0.00           H  
ATOM    631 2HG2 ILE A  38       6.715  -9.977 -11.059  1.00  0.00           H  
ATOM    632 3HG2 ILE A  38       7.785 -10.864  -9.980  1.00  0.00           H  
ATOM    633 1HD1 ILE A  38      10.618  -7.985  -8.410  1.00  0.00           H  
ATOM    634 2HD1 ILE A  38       9.687  -7.069  -9.608  1.00  0.00           H  
ATOM    635 3HD1 ILE A  38       8.858  -8.135  -8.466  1.00  0.00           H  
ATOM    636  N   ALA A  39       7.561  -9.547 -13.983  1.00  0.00           N  
ATOM    637  CA  ALA A  39       6.380  -9.762 -14.823  1.00  0.00           C  
ATOM    638  C   ALA A  39       6.510 -11.027 -15.672  1.00  0.00           C  
ATOM    639  O   ALA A  39       5.518 -11.731 -15.897  1.00  0.00           O  
ATOM    640  CB  ALA A  39       6.150  -8.602 -15.768  1.00  0.00           C  
ATOM    641  H   ALA A  39       8.095  -8.666 -14.011  1.00  0.00           H  
ATOM    642  HA  ALA A  39       5.520  -9.874 -14.168  1.00  0.00           H  
ATOM    643 1HB  ALA A  39       5.266  -8.821 -16.342  1.00  0.00           H  
ATOM    644 2HB  ALA A  39       6.014  -7.690 -15.240  1.00  0.00           H  
ATOM    645 3HB  ALA A  39       7.002  -8.504 -16.437  1.00  0.00           H  
ATOM    646  N   ASP A  40       7.727 -11.311 -16.150  1.00  0.00           N  
ATOM    647  CA  ASP A  40       7.979 -12.491 -16.973  1.00  0.00           C  
ATOM    648  C   ASP A  40       8.087 -13.799 -16.159  1.00  0.00           C  
ATOM    649  O   ASP A  40       7.650 -14.857 -16.621  1.00  0.00           O  
ATOM    650  CB  ASP A  40       9.260 -12.289 -17.786  1.00  0.00           C  
ATOM    651  CG  ASP A  40       9.151 -11.196 -18.899  1.00  0.00           C  
ATOM    652  OD1 ASP A  40       8.071 -10.847 -19.307  1.00  0.00           O  
ATOM    653  OD2 ASP A  40      10.193 -10.730 -19.335  1.00  0.00           O  
ATOM    654  H   ASP A  40       8.475 -10.632 -15.970  1.00  0.00           H  
ATOM    655  HA  ASP A  40       7.145 -12.597 -17.664  1.00  0.00           H  
ATOM    656 1HB  ASP A  40      10.063 -12.002 -17.100  1.00  0.00           H  
ATOM    657 2HB  ASP A  40       9.548 -13.233 -18.245  1.00  0.00           H  
ATOM    658  N   LYS A  41       8.680 -13.725 -14.959  1.00  0.00           N  
ATOM    659  CA  LYS A  41       8.853 -14.873 -14.060  1.00  0.00           C  
ATOM    660  C   LYS A  41       7.538 -15.351 -13.444  1.00  0.00           C  
ATOM    661  O   LYS A  41       7.325 -16.558 -13.274  1.00  0.00           O  
ATOM    662  CB  LYS A  41       9.856 -14.538 -12.948  1.00  0.00           C  
ATOM    663  CG  LYS A  41      11.326 -14.441 -13.404  1.00  0.00           C  
ATOM    664  CD  LYS A  41      12.241 -13.988 -12.264  1.00  0.00           C  
ATOM    665  CE  LYS A  41      13.702 -13.907 -12.716  1.00  0.00           C  
ATOM    666  NZ  LYS A  41      14.598 -13.370 -11.643  1.00  0.00           N  
ATOM    667  H   LYS A  41       9.068 -12.827 -14.672  1.00  0.00           H  
ATOM    668  HA  LYS A  41       9.259 -15.697 -14.645  1.00  0.00           H  
ATOM    669 1HB  LYS A  41       9.583 -13.577 -12.510  1.00  0.00           H  
ATOM    670 2HB  LYS A  41       9.789 -15.286 -12.162  1.00  0.00           H  
ATOM    671 1HG  LYS A  41      11.652 -15.423 -13.743  1.00  0.00           H  
ATOM    672 2HG  LYS A  41      11.413 -13.753 -14.238  1.00  0.00           H  
ATOM    673 1HD  LYS A  41      11.923 -12.997 -11.927  1.00  0.00           H  
ATOM    674 2HD  LYS A  41      12.161 -14.682 -11.428  1.00  0.00           H  
ATOM    675 1HE  LYS A  41      14.042 -14.903 -12.991  1.00  0.00           H  
ATOM    676 2HE  LYS A  41      13.769 -13.260 -13.588  1.00  0.00           H  
ATOM    677 1HZ  LYS A  41      15.549 -13.332 -11.987  1.00  0.00           H  
ATOM    678 2HZ  LYS A  41      14.300 -12.436 -11.390  1.00  0.00           H  
ATOM    679 3HZ  LYS A  41      14.558 -13.967 -10.832  1.00  0.00           H  
ATOM    680  N   VAL A  42       6.651 -14.415 -13.123  1.00  0.00           N  
ATOM    681  CA  VAL A  42       5.369 -14.744 -12.525  1.00  0.00           C  
ATOM    682  C   VAL A  42       4.466 -15.414 -13.555  1.00  0.00           C  
ATOM    683  O   VAL A  42       4.219 -14.866 -14.621  1.00  0.00           O  
ATOM    684  CB  VAL A  42       4.729 -13.440 -11.975  1.00  0.00           C  
ATOM    685  CG1 VAL A  42       3.345 -13.652 -11.508  1.00  0.00           C  
ATOM    686  CG2 VAL A  42       5.543 -12.939 -10.775  1.00  0.00           C  
ATOM    687  H   VAL A  42       6.894 -13.432 -13.277  1.00  0.00           H  
ATOM    688  HA  VAL A  42       5.537 -15.434 -11.699  1.00  0.00           H  
ATOM    689  HB  VAL A  42       4.721 -12.686 -12.770  1.00  0.00           H  
ATOM    690 1HG1 VAL A  42       2.976 -12.718 -11.149  1.00  0.00           H  
ATOM    691 2HG1 VAL A  42       2.733 -13.969 -12.334  1.00  0.00           H  
ATOM    692 3HG1 VAL A  42       3.323 -14.391 -10.710  1.00  0.00           H  
ATOM    693 1HG2 VAL A  42       5.104 -12.012 -10.402  1.00  0.00           H  
ATOM    694 2HG2 VAL A  42       5.535 -13.690  -9.987  1.00  0.00           H  
ATOM    695 3HG2 VAL A  42       6.567 -12.757 -11.076  1.00  0.00           H  
ATOM    696  N   GLN A  43       3.921 -16.582 -13.196  1.00  0.00           N  
ATOM    697  CA  GLN A  43       3.076 -17.359 -14.110  1.00  0.00           C  
ATOM    698  C   GLN A  43       1.597 -17.077 -13.889  1.00  0.00           C  
ATOM    699  O   GLN A  43       0.720 -17.648 -14.536  1.00  0.00           O  
ATOM    700  CB  GLN A  43       3.369 -18.844 -13.924  1.00  0.00           C  
ATOM    701  CG  GLN A  43       4.839 -19.191 -14.162  1.00  0.00           C  
ATOM    702  CD  GLN A  43       5.310 -18.834 -15.546  1.00  0.00           C  
ATOM    703  OE1 GLN A  43       4.746 -19.299 -16.544  1.00  0.00           O  
ATOM    704  NE2 GLN A  43       6.336 -17.996 -15.624  1.00  0.00           N  
ATOM    705  H   GLN A  43       4.157 -16.965 -12.291  1.00  0.00           H  
ATOM    706  HA  GLN A  43       3.318 -17.071 -15.134  1.00  0.00           H  
ATOM    707 1HB  GLN A  43       3.102 -19.146 -12.913  1.00  0.00           H  
ATOM    708 2HB  GLN A  43       2.763 -19.427 -14.617  1.00  0.00           H  
ATOM    709 1HG  GLN A  43       5.456 -18.641 -13.450  1.00  0.00           H  
ATOM    710 2HG  GLN A  43       4.976 -20.261 -14.022  1.00  0.00           H  
ATOM    711 1HE2 GLN A  43       6.690 -17.710 -16.517  1.00  0.00           H  
ATOM    712 2HE2 GLN A  43       6.764 -17.614 -14.772  1.00  0.00           H  
ATOM    713  N   ASP A  44       1.356 -16.221 -12.922  1.00  0.00           N  
ATOM    714  CA  ASP A  44       0.055 -15.757 -12.490  1.00  0.00           C  
ATOM    715  C   ASP A  44      -0.329 -14.531 -13.319  1.00  0.00           C  
ATOM    716  O   ASP A  44       0.339 -13.501 -13.237  1.00  0.00           O  
ATOM    717  CB  ASP A  44       0.115 -15.475 -10.983  1.00  0.00           C  
ATOM    718  CG  ASP A  44      -1.157 -15.025 -10.390  1.00  0.00           C  
ATOM    719  OD1 ASP A  44      -1.767 -14.122 -10.934  1.00  0.00           O  
ATOM    720  OD2 ASP A  44      -1.559 -15.612  -9.405  1.00  0.00           O  
ATOM    721  H   ASP A  44       2.170 -15.838 -12.472  1.00  0.00           H  
ATOM    722  HA  ASP A  44      -0.679 -16.543 -12.671  1.00  0.00           H  
ATOM    723 1HB  ASP A  44       0.433 -16.380 -10.464  1.00  0.00           H  
ATOM    724 2HB  ASP A  44       0.857 -14.724 -10.786  1.00  0.00           H  
ATOM    725  N   GLU A  45      -1.336 -14.672 -14.191  1.00  0.00           N  
ATOM    726  CA  GLU A  45      -1.689 -13.603 -15.128  1.00  0.00           C  
ATOM    727  C   GLU A  45      -2.190 -12.329 -14.459  1.00  0.00           C  
ATOM    728  O   GLU A  45      -1.880 -11.226 -14.922  1.00  0.00           O  
ATOM    729  CB  GLU A  45      -2.770 -14.085 -16.097  1.00  0.00           C  
ATOM    730  CG  GLU A  45      -2.303 -15.127 -17.095  1.00  0.00           C  
ATOM    731  CD  GLU A  45      -3.408 -15.580 -18.005  1.00  0.00           C  
ATOM    732  OE1 GLU A  45      -4.522 -15.159 -17.803  1.00  0.00           O  
ATOM    733  OE2 GLU A  45      -3.140 -16.346 -18.901  1.00  0.00           O  
ATOM    734  H   GLU A  45      -1.839 -15.546 -14.210  1.00  0.00           H  
ATOM    735  HA  GLU A  45      -0.803 -13.357 -15.706  1.00  0.00           H  
ATOM    736 1HB  GLU A  45      -3.602 -14.505 -15.533  1.00  0.00           H  
ATOM    737 2HB  GLU A  45      -3.154 -13.233 -16.659  1.00  0.00           H  
ATOM    738 1HG  GLU A  45      -1.498 -14.703 -17.694  1.00  0.00           H  
ATOM    739 2HG  GLU A  45      -1.901 -15.984 -16.554  1.00  0.00           H  
ATOM    740  N   GLU A  46      -2.954 -12.443 -13.375  1.00  0.00           N  
ATOM    741  CA  GLU A  46      -3.449 -11.227 -12.740  1.00  0.00           C  
ATOM    742  C   GLU A  46      -2.275 -10.446 -12.174  1.00  0.00           C  
ATOM    743  O   GLU A  46      -2.235  -9.205 -12.248  1.00  0.00           O  
ATOM    744  CB  GLU A  46      -4.454 -11.550 -11.627  1.00  0.00           C  
ATOM    745  CG  GLU A  46      -5.792 -12.098 -12.118  1.00  0.00           C  
ATOM    746  CD  GLU A  46      -6.753 -12.460 -10.998  1.00  0.00           C  
ATOM    747  OE1 GLU A  46      -6.351 -12.494  -9.851  1.00  0.00           O  
ATOM    748  OE2 GLU A  46      -7.897 -12.701 -11.299  1.00  0.00           O  
ATOM    749  H   GLU A  46      -3.197 -13.361 -13.015  1.00  0.00           H  
ATOM    750  HA  GLU A  46      -3.941 -10.613 -13.493  1.00  0.00           H  
ATOM    751 1HB  GLU A  46      -4.016 -12.295 -10.957  1.00  0.00           H  
ATOM    752 2HB  GLU A  46      -4.647 -10.655 -11.041  1.00  0.00           H  
ATOM    753 1HG  GLU A  46      -6.263 -11.347 -12.752  1.00  0.00           H  
ATOM    754 2HG  GLU A  46      -5.605 -12.979 -12.729  1.00  0.00           H  
ATOM    755  N   LEU A  47      -1.315 -11.177 -11.613  1.00  0.00           N  
ATOM    756  CA  LEU A  47      -0.156 -10.540 -11.042  1.00  0.00           C  
ATOM    757  C   LEU A  47       0.825 -10.050 -12.091  1.00  0.00           C  
ATOM    758  O   LEU A  47       1.445  -9.002 -11.906  1.00  0.00           O  
ATOM    759  CB  LEU A  47       0.506 -11.454 -10.042  1.00  0.00           C  
ATOM    760  CG  LEU A  47       1.729 -10.897  -9.306  1.00  0.00           C  
ATOM    761  CD1 LEU A  47       1.366  -9.620  -8.628  1.00  0.00           C  
ATOM    762  CD2 LEU A  47       2.106 -11.916  -8.286  1.00  0.00           C  
ATOM    763  H   LEU A  47      -1.437 -12.205 -11.538  1.00  0.00           H  
ATOM    764  HA  LEU A  47      -0.531  -9.677 -10.504  1.00  0.00           H  
ATOM    765 1HB  LEU A  47      -0.238 -11.736  -9.296  1.00  0.00           H  
ATOM    766 2HB  LEU A  47       0.795 -12.354 -10.567  1.00  0.00           H  
ATOM    767  HG  LEU A  47       2.562 -10.709  -9.986  1.00  0.00           H  
ATOM    768 1HD1 LEU A  47       2.185  -9.240  -8.069  1.00  0.00           H  
ATOM    769 2HD1 LEU A  47       1.080  -8.880  -9.335  1.00  0.00           H  
ATOM    770 3HD1 LEU A  47       0.557  -9.824  -7.990  1.00  0.00           H  
ATOM    771 1HD2 LEU A  47       2.934 -11.578  -7.706  1.00  0.00           H  
ATOM    772 2HD2 LEU A  47       1.255 -12.079  -7.630  1.00  0.00           H  
ATOM    773 3HD2 LEU A  47       2.360 -12.851  -8.772  1.00  0.00           H  
ATOM    774  N   SER A  48       1.004 -10.799 -13.174  1.00  0.00           N  
ATOM    775  CA  SER A  48       1.927 -10.387 -14.214  1.00  0.00           C  
ATOM    776  C   SER A  48       1.450  -9.057 -14.788  1.00  0.00           C  
ATOM    777  O   SER A  48       2.262  -8.155 -15.014  1.00  0.00           O  
ATOM    778  CB  SER A  48       2.025 -11.435 -15.298  1.00  0.00           C  
ATOM    779  OG  SER A  48       2.924 -11.028 -16.302  1.00  0.00           O  
ATOM    780  H   SER A  48       0.505 -11.681 -13.272  1.00  0.00           H  
ATOM    781  HA  SER A  48       2.915 -10.249 -13.773  1.00  0.00           H  
ATOM    782 1HB  SER A  48       2.355 -12.387 -14.869  1.00  0.00           H  
ATOM    783 2HB  SER A  48       1.040 -11.593 -15.730  1.00  0.00           H  
ATOM    784  HG  SER A  48       3.824 -11.336 -16.010  1.00  0.00           H  
ATOM    785  N   LYS A  49       0.123  -8.917 -15.007  1.00  0.00           N  
ATOM    786  CA  LYS A  49      -0.437  -7.673 -15.527  1.00  0.00           C  
ATOM    787  C   LYS A  49      -0.192  -6.511 -14.556  1.00  0.00           C  
ATOM    788  O   LYS A  49       0.165  -5.416 -14.999  1.00  0.00           O  
ATOM    789  CB  LYS A  49      -1.921  -7.851 -15.830  1.00  0.00           C  
ATOM    790  CG  LYS A  49      -2.194  -8.741 -17.051  1.00  0.00           C  
ATOM    791  CD  LYS A  49      -3.688  -8.954 -17.285  1.00  0.00           C  
ATOM    792  CE  LYS A  49      -3.930  -9.873 -18.482  1.00  0.00           C  
ATOM    793  NZ  LYS A  49      -5.383 -10.133 -18.708  1.00  0.00           N  
ATOM    794  H   LYS A  49      -0.506  -9.710 -14.834  1.00  0.00           H  
ATOM    795  HA  LYS A  49       0.072  -7.435 -16.461  1.00  0.00           H  
ATOM    796 1HB  LYS A  49      -2.409  -8.312 -14.965  1.00  0.00           H  
ATOM    797 2HB  LYS A  49      -2.382  -6.881 -15.995  1.00  0.00           H  
ATOM    798 1HG  LYS A  49      -1.760  -8.273 -17.934  1.00  0.00           H  
ATOM    799 2HG  LYS A  49      -1.713  -9.705 -16.909  1.00  0.00           H  
ATOM    800 1HD  LYS A  49      -4.125  -9.412 -16.395  1.00  0.00           H  
ATOM    801 2HD  LYS A  49      -4.174  -7.997 -17.462  1.00  0.00           H  
ATOM    802 1HE  LYS A  49      -3.510  -9.411 -19.374  1.00  0.00           H  
ATOM    803 2HE  LYS A  49      -3.425 -10.825 -18.304  1.00  0.00           H  
ATOM    804 1HZ  LYS A  49      -5.494 -10.747 -19.505  1.00  0.00           H  
ATOM    805 2HZ  LYS A  49      -5.776 -10.576 -17.888  1.00  0.00           H  
ATOM    806 3HZ  LYS A  49      -5.863  -9.262 -18.884  1.00  0.00           H  
ATOM    807  N   PHE A  50      -0.324  -6.754 -13.240  1.00  0.00           N  
ATOM    808  CA  PHE A  50      -0.001  -5.734 -12.241  1.00  0.00           C  
ATOM    809  C   PHE A  50       1.420  -5.261 -12.366  1.00  0.00           C  
ATOM    810  O   PHE A  50       1.685  -4.053 -12.360  1.00  0.00           O  
ATOM    811  CB  PHE A  50      -0.222  -6.238 -10.819  1.00  0.00           C  
ATOM    812  CG  PHE A  50       0.462  -5.388  -9.761  1.00  0.00           C  
ATOM    813  CD1 PHE A  50       0.009  -4.141  -9.375  1.00  0.00           C  
ATOM    814  CD2 PHE A  50       1.603  -5.886  -9.135  1.00  0.00           C  
ATOM    815  CE1 PHE A  50       0.682  -3.429  -8.410  1.00  0.00           C  
ATOM    816  CE2 PHE A  50       2.254  -5.182  -8.187  1.00  0.00           C  
ATOM    817  CZ  PHE A  50       1.802  -3.956  -7.820  1.00  0.00           C  
ATOM    818  H   PHE A  50      -0.703  -7.657 -12.929  1.00  0.00           H  
ATOM    819  HA  PHE A  50      -0.651  -4.880 -12.404  1.00  0.00           H  
ATOM    820 1HB  PHE A  50      -1.288  -6.250 -10.610  1.00  0.00           H  
ATOM    821 2HB  PHE A  50       0.133  -7.246 -10.732  1.00  0.00           H  
ATOM    822  HD1 PHE A  50      -0.870  -3.722  -9.847  1.00  0.00           H  
ATOM    823  HD2 PHE A  50       1.979  -6.858  -9.422  1.00  0.00           H  
ATOM    824  HE1 PHE A  50       0.323  -2.448  -8.116  1.00  0.00           H  
ATOM    825  HE2 PHE A  50       3.137  -5.599  -7.721  1.00  0.00           H  
ATOM    826  HZ  PHE A  50       2.336  -3.395  -7.062  1.00  0.00           H  
ATOM    827  N   VAL A  51       2.342  -6.204 -12.456  1.00  0.00           N  
ATOM    828  CA  VAL A  51       3.732  -5.842 -12.532  1.00  0.00           C  
ATOM    829  C   VAL A  51       4.010  -5.078 -13.819  1.00  0.00           C  
ATOM    830  O   VAL A  51       4.747  -4.095 -13.791  1.00  0.00           O  
ATOM    831  CB  VAL A  51       4.614  -7.069 -12.448  1.00  0.00           C  
ATOM    832  CG1 VAL A  51       6.033  -6.685 -12.653  1.00  0.00           C  
ATOM    833  CG2 VAL A  51       4.435  -7.679 -11.150  1.00  0.00           C  
ATOM    834  H   VAL A  51       2.048  -7.188 -12.426  1.00  0.00           H  
ATOM    835  HA  VAL A  51       3.960  -5.200 -11.682  1.00  0.00           H  
ATOM    836  HB  VAL A  51       4.330  -7.775 -13.229  1.00  0.00           H  
ATOM    837 1HG1 VAL A  51       6.643  -7.550 -12.577  1.00  0.00           H  
ATOM    838 2HG1 VAL A  51       6.192  -6.224 -13.617  1.00  0.00           H  
ATOM    839 3HG1 VAL A  51       6.319  -5.995 -11.900  1.00  0.00           H  
ATOM    840 1HG2 VAL A  51       5.048  -8.551 -11.086  1.00  0.00           H  
ATOM    841 2HG2 VAL A  51       4.717  -6.965 -10.391  1.00  0.00           H  
ATOM    842 3HG2 VAL A  51       3.411  -7.962 -11.001  1.00  0.00           H  
ATOM    843  N   LYS A  52       3.444  -5.508 -14.953  1.00  0.00           N  
ATOM    844  CA  LYS A  52       3.670  -4.768 -16.189  1.00  0.00           C  
ATOM    845  C   LYS A  52       3.172  -3.331 -16.041  1.00  0.00           C  
ATOM    846  O   LYS A  52       3.813  -2.406 -16.550  1.00  0.00           O  
ATOM    847  CB  LYS A  52       3.011  -5.454 -17.379  1.00  0.00           C  
ATOM    848  CG  LYS A  52       3.709  -6.730 -17.776  1.00  0.00           C  
ATOM    849  CD  LYS A  52       3.056  -7.424 -18.949  1.00  0.00           C  
ATOM    850  CE  LYS A  52       3.806  -8.714 -19.291  1.00  0.00           C  
ATOM    851  NZ  LYS A  52       3.186  -9.443 -20.435  1.00  0.00           N  
ATOM    852  H   LYS A  52       2.870  -6.357 -14.950  1.00  0.00           H  
ATOM    853  HA  LYS A  52       4.741  -4.729 -16.371  1.00  0.00           H  
ATOM    854 1HB  LYS A  52       1.979  -5.699 -17.125  1.00  0.00           H  
ATOM    855 2HB  LYS A  52       2.996  -4.781 -18.233  1.00  0.00           H  
ATOM    856 1HG  LYS A  52       4.755  -6.521 -18.008  1.00  0.00           H  
ATOM    857 2HG  LYS A  52       3.670  -7.393 -16.932  1.00  0.00           H  
ATOM    858 1HD  LYS A  52       2.022  -7.672 -18.689  1.00  0.00           H  
ATOM    859 2HD  LYS A  52       3.051  -6.767 -19.815  1.00  0.00           H  
ATOM    860 1HE  LYS A  52       4.836  -8.467 -19.545  1.00  0.00           H  
ATOM    861 2HE  LYS A  52       3.806  -9.368 -18.416  1.00  0.00           H  
ATOM    862 1HZ  LYS A  52       3.720 -10.284 -20.618  1.00  0.00           H  
ATOM    863 2HZ  LYS A  52       2.234  -9.691 -20.204  1.00  0.00           H  
ATOM    864 3HZ  LYS A  52       3.191  -8.855 -21.256  1.00  0.00           H  
ATOM    865  N   ARG A  53       2.040  -3.123 -15.349  1.00  0.00           N  
ATOM    866  CA  ARG A  53       1.583  -1.762 -15.116  1.00  0.00           C  
ATOM    867  C   ARG A  53       2.600  -1.029 -14.238  1.00  0.00           C  
ATOM    868  O   ARG A  53       3.010   0.088 -14.562  1.00  0.00           O  
ATOM    869  CB  ARG A  53       0.208  -1.734 -14.446  1.00  0.00           C  
ATOM    870  CG  ARG A  53      -0.958  -2.139 -15.339  1.00  0.00           C  
ATOM    871  CD  ARG A  53      -2.296  -1.803 -14.735  1.00  0.00           C  
ATOM    872  NE  ARG A  53      -2.610  -2.581 -13.512  1.00  0.00           N  
ATOM    873  CZ  ARG A  53      -3.202  -3.802 -13.485  1.00  0.00           C  
ATOM    874  NH1 ARG A  53      -3.528  -4.417 -14.606  1.00  0.00           N  
ATOM    875  NH2 ARG A  53      -3.470  -4.395 -12.329  1.00  0.00           N  
ATOM    876  H   ARG A  53       1.490  -3.928 -15.024  1.00  0.00           H  
ATOM    877  HA  ARG A  53       1.510  -1.247 -16.073  1.00  0.00           H  
ATOM    878 1HB  ARG A  53       0.210  -2.414 -13.600  1.00  0.00           H  
ATOM    879 2HB  ARG A  53       0.002  -0.739 -14.058  1.00  0.00           H  
ATOM    880 1HG  ARG A  53      -0.871  -1.617 -16.292  1.00  0.00           H  
ATOM    881 2HG  ARG A  53      -0.917  -3.209 -15.512  1.00  0.00           H  
ATOM    882 1HD  ARG A  53      -2.293  -0.744 -14.463  1.00  0.00           H  
ATOM    883 2HD  ARG A  53      -3.080  -1.972 -15.469  1.00  0.00           H  
ATOM    884  HE  ARG A  53      -2.384  -2.156 -12.619  1.00  0.00           H  
ATOM    885 1HH1 ARG A  53      -3.337  -3.987 -15.498  1.00  0.00           H  
ATOM    886 2HH1 ARG A  53      -3.987  -5.318 -14.568  1.00  0.00           H  
ATOM    887 1HH2 ARG A  53      -3.250  -3.941 -11.429  1.00  0.00           H  
ATOM    888 2HH2 ARG A  53      -3.902  -5.307 -12.331  1.00  0.00           H  
ATOM    889  N   ALA A  54       3.133  -1.707 -13.207  1.00  0.00           N  
ATOM    890  CA  ALA A  54       4.134  -1.084 -12.351  1.00  0.00           C  
ATOM    891  C   ALA A  54       5.348  -0.674 -13.181  1.00  0.00           C  
ATOM    892  O   ALA A  54       5.896   0.401 -12.974  1.00  0.00           O  
ATOM    893  CB  ALA A  54       4.566  -2.037 -11.234  1.00  0.00           C  
ATOM    894  H   ALA A  54       2.762  -2.630 -12.971  1.00  0.00           H  
ATOM    895  HA  ALA A  54       3.698  -0.190 -11.908  1.00  0.00           H  
ATOM    896 1HB  ALA A  54       5.297  -1.543 -10.600  1.00  0.00           H  
ATOM    897 2HB  ALA A  54       3.695  -2.316 -10.639  1.00  0.00           H  
ATOM    898 3HB  ALA A  54       5.009  -2.924 -11.655  1.00  0.00           H  
ATOM    899  N   LEU A  55       5.731  -1.488 -14.163  1.00  0.00           N  
ATOM    900  CA  LEU A  55       6.883  -1.189 -15.002  1.00  0.00           C  
ATOM    901  C   LEU A  55       6.639   0.067 -15.832  1.00  0.00           C  
ATOM    902  O   LEU A  55       7.495   0.966 -15.880  1.00  0.00           O  
ATOM    903  CB  LEU A  55       7.119  -2.373 -15.955  1.00  0.00           C  
ATOM    904  CG  LEU A  55       8.267  -2.316 -16.967  1.00  0.00           C  
ATOM    905  CD1 LEU A  55       9.607  -2.221 -16.252  1.00  0.00           C  
ATOM    906  CD2 LEU A  55       8.183  -3.585 -17.823  1.00  0.00           C  
ATOM    907  H   LEU A  55       5.244  -2.384 -14.251  1.00  0.00           H  
ATOM    908  HA  LEU A  55       7.747  -1.026 -14.359  1.00  0.00           H  
ATOM    909 1HB  LEU A  55       7.232  -3.267 -15.372  1.00  0.00           H  
ATOM    910 2HB  LEU A  55       6.223  -2.494 -16.542  1.00  0.00           H  
ATOM    911  HG  LEU A  55       8.163  -1.435 -17.602  1.00  0.00           H  
ATOM    912 1HD1 LEU A  55      10.413  -2.192 -16.986  1.00  0.00           H  
ATOM    913 2HD1 LEU A  55       9.653  -1.325 -15.644  1.00  0.00           H  
ATOM    914 3HD1 LEU A  55       9.730  -3.085 -15.631  1.00  0.00           H  
ATOM    915 1HD2 LEU A  55       8.983  -3.583 -18.566  1.00  0.00           H  
ATOM    916 2HD2 LEU A  55       8.278  -4.453 -17.185  1.00  0.00           H  
ATOM    917 3HD2 LEU A  55       7.218  -3.616 -18.329  1.00  0.00           H  
ATOM    918  N   GLU A  56       5.461   0.142 -16.473  1.00  0.00           N  
ATOM    919  CA  GLU A  56       5.114   1.288 -17.306  1.00  0.00           C  
ATOM    920  C   GLU A  56       5.051   2.570 -16.507  1.00  0.00           C  
ATOM    921  O   GLU A  56       5.563   3.611 -16.951  1.00  0.00           O  
ATOM    922  CB  GLU A  56       3.760   1.085 -17.998  1.00  0.00           C  
ATOM    923  CG  GLU A  56       3.355   2.259 -18.918  1.00  0.00           C  
ATOM    924  CD  GLU A  56       2.054   2.057 -19.648  1.00  0.00           C  
ATOM    925  OE1 GLU A  56       1.438   1.040 -19.475  1.00  0.00           O  
ATOM    926  OE2 GLU A  56       1.677   2.945 -20.393  1.00  0.00           O  
ATOM    927  H   GLU A  56       4.813  -0.651 -16.405  1.00  0.00           H  
ATOM    928  HA  GLU A  56       5.883   1.399 -18.068  1.00  0.00           H  
ATOM    929 1HB  GLU A  56       3.788   0.171 -18.591  1.00  0.00           H  
ATOM    930 2HB  GLU A  56       2.982   0.959 -17.240  1.00  0.00           H  
ATOM    931 1HG  GLU A  56       3.258   3.154 -18.310  1.00  0.00           H  
ATOM    932 2HG  GLU A  56       4.151   2.430 -19.640  1.00  0.00           H  
ATOM    933  N   HIS A  57       4.443   2.498 -15.320  1.00  0.00           N  
ATOM    934  CA  HIS A  57       4.290   3.680 -14.505  1.00  0.00           C  
ATOM    935  C   HIS A  57       5.613   4.127 -13.938  1.00  0.00           C  
ATOM    936  O   HIS A  57       5.911   5.312 -13.960  1.00  0.00           O  
ATOM    937  CB  HIS A  57       3.280   3.443 -13.376  1.00  0.00           C  
ATOM    938  CG  HIS A  57       1.854   3.409 -13.848  1.00  0.00           C  
ATOM    939  ND1 HIS A  57       1.203   4.531 -14.322  1.00  0.00           N  
ATOM    940  CD2 HIS A  57       0.959   2.403 -13.921  1.00  0.00           C  
ATOM    941  CE1 HIS A  57      -0.027   4.208 -14.668  1.00  0.00           C  
ATOM    942  NE2 HIS A  57      -0.200   2.925 -14.438  1.00  0.00           N  
ATOM    943  H   HIS A  57       4.041   1.608 -15.015  1.00  0.00           H  
ATOM    944  HA  HIS A  57       3.908   4.491 -15.119  1.00  0.00           H  
ATOM    945 1HB  HIS A  57       3.501   2.487 -12.890  1.00  0.00           H  
ATOM    946 2HB  HIS A  57       3.380   4.224 -12.620  1.00  0.00           H  
ATOM    947  HD1 HIS A  57       1.579   5.456 -14.395  1.00  0.00           H  
ATOM    948  HD2 HIS A  57       1.011   1.356 -13.663  1.00  0.00           H  
ATOM    949  HE1 HIS A  57      -0.702   4.960 -15.073  1.00  0.00           H  
ATOM    950  N   VAL A  58       6.479   3.217 -13.515  1.00  0.00           N  
ATOM    951  CA  VAL A  58       7.714   3.712 -12.949  1.00  0.00           C  
ATOM    952  C   VAL A  58       8.538   4.412 -14.008  1.00  0.00           C  
ATOM    953  O   VAL A  58       9.105   5.480 -13.763  1.00  0.00           O  
ATOM    954  CB  VAL A  58       8.533   2.575 -12.331  1.00  0.00           C  
ATOM    955  CG1 VAL A  58       9.905   3.074 -11.919  1.00  0.00           C  
ATOM    956  CG2 VAL A  58       7.826   2.074 -11.134  1.00  0.00           C  
ATOM    957  H   VAL A  58       6.253   2.220 -13.507  1.00  0.00           H  
ATOM    958  HA  VAL A  58       7.470   4.427 -12.164  1.00  0.00           H  
ATOM    959  HB  VAL A  58       8.653   1.774 -13.068  1.00  0.00           H  
ATOM    960 1HG1 VAL A  58      10.456   2.249 -11.494  1.00  0.00           H  
ATOM    961 2HG1 VAL A  58      10.442   3.457 -12.761  1.00  0.00           H  
ATOM    962 3HG1 VAL A  58       9.798   3.871 -11.175  1.00  0.00           H  
ATOM    963 1HG2 VAL A  58       8.389   1.268 -10.685  1.00  0.00           H  
ATOM    964 2HG2 VAL A  58       7.727   2.889 -10.449  1.00  0.00           H  
ATOM    965 3HG2 VAL A  58       6.852   1.726 -11.374  1.00  0.00           H  
ATOM    966  N   LYS A  59       8.639   3.827 -15.194  1.00  0.00           N  
ATOM    967  CA  LYS A  59       9.446   4.463 -16.208  1.00  0.00           C  
ATOM    968  C   LYS A  59       8.924   5.865 -16.550  1.00  0.00           C  
ATOM    969  O   LYS A  59       9.716   6.817 -16.616  1.00  0.00           O  
ATOM    970  CB  LYS A  59       9.494   3.578 -17.450  1.00  0.00           C  
ATOM    971  CG  LYS A  59      10.371   4.090 -18.581  1.00  0.00           C  
ATOM    972  CD  LYS A  59      10.415   3.078 -19.722  1.00  0.00           C  
ATOM    973  CE  LYS A  59      11.268   3.574 -20.880  1.00  0.00           C  
ATOM    974  NZ  LYS A  59      11.310   2.590 -22.003  1.00  0.00           N  
ATOM    975  H   LYS A  59       8.168   2.932 -15.386  1.00  0.00           H  
ATOM    976  HA  LYS A  59      10.459   4.572 -15.819  1.00  0.00           H  
ATOM    977 1HB  LYS A  59       9.838   2.586 -17.172  1.00  0.00           H  
ATOM    978 2HB  LYS A  59       8.477   3.461 -17.836  1.00  0.00           H  
ATOM    979 1HG  LYS A  59       9.973   5.034 -18.956  1.00  0.00           H  
ATOM    980 2HG  LYS A  59      11.381   4.262 -18.209  1.00  0.00           H  
ATOM    981 1HD  LYS A  59      10.825   2.136 -19.353  1.00  0.00           H  
ATOM    982 2HD  LYS A  59       9.400   2.896 -20.077  1.00  0.00           H  
ATOM    983 1HE  LYS A  59      10.856   4.512 -21.248  1.00  0.00           H  
ATOM    984 2HE  LYS A  59      12.283   3.748 -20.525  1.00  0.00           H  
ATOM    985 1HZ  LYS A  59      11.884   2.956 -22.750  1.00  0.00           H  
ATOM    986 2HZ  LYS A  59      11.702   1.717 -21.676  1.00  0.00           H  
ATOM    987 3HZ  LYS A  59      10.374   2.429 -22.348  1.00  0.00           H  
ATOM    988  N   LYS A  60       7.596   5.998 -16.736  1.00  0.00           N  
ATOM    989  CA  LYS A  60       6.991   7.279 -17.089  1.00  0.00           C  
ATOM    990  C   LYS A  60       6.958   8.310 -15.955  1.00  0.00           C  
ATOM    991  O   LYS A  60       7.130   9.504 -16.212  1.00  0.00           O  
ATOM    992  CB  LYS A  60       5.590   7.043 -17.649  1.00  0.00           C  
ATOM    993  CG  LYS A  60       5.603   6.399 -19.035  1.00  0.00           C  
ATOM    994  CD  LYS A  60       4.203   6.136 -19.578  1.00  0.00           C  
ATOM    995  CE  LYS A  60       4.277   5.571 -21.000  1.00  0.00           C  
ATOM    996  NZ  LYS A  60       2.937   5.225 -21.556  1.00  0.00           N  
ATOM    997  H   LYS A  60       6.988   5.174 -16.661  1.00  0.00           H  
ATOM    998  HA  LYS A  60       7.591   7.710 -17.887  1.00  0.00           H  
ATOM    999 1HB  LYS A  60       5.040   6.380 -16.972  1.00  0.00           H  
ATOM   1000 2HB  LYS A  60       5.050   7.986 -17.703  1.00  0.00           H  
ATOM   1001 1HG  LYS A  60       6.142   7.047 -19.727  1.00  0.00           H  
ATOM   1002 2HG  LYS A  60       6.136   5.446 -18.973  1.00  0.00           H  
ATOM   1003 1HD  LYS A  60       3.694   5.418 -18.934  1.00  0.00           H  
ATOM   1004 2HD  LYS A  60       3.629   7.061 -19.588  1.00  0.00           H  
ATOM   1005 1HE  LYS A  60       4.737   6.320 -21.640  1.00  0.00           H  
ATOM   1006 2HE  LYS A  60       4.899   4.675 -20.999  1.00  0.00           H  
ATOM   1007 1HZ  LYS A  60       3.044   4.868 -22.491  1.00  0.00           H  
ATOM   1008 2HZ  LYS A  60       2.491   4.487 -20.980  1.00  0.00           H  
ATOM   1009 3HZ  LYS A  60       2.347   6.039 -21.574  1.00  0.00           H  
ATOM   1010  N   GLU A  61       6.730   7.866 -14.716  1.00  0.00           N  
ATOM   1011  CA  GLU A  61       6.677   8.752 -13.557  1.00  0.00           C  
ATOM   1012  C   GLU A  61       8.027   9.359 -13.238  1.00  0.00           C  
ATOM   1013  O   GLU A  61       8.101  10.521 -12.833  1.00  0.00           O  
ATOM   1014  CB  GLU A  61       6.171   8.007 -12.319  1.00  0.00           C  
ATOM   1015  CG  GLU A  61       4.687   7.640 -12.344  1.00  0.00           C  
ATOM   1016  CD  GLU A  61       4.279   6.744 -11.197  1.00  0.00           C  
ATOM   1017  OE1 GLU A  61       5.139   6.301 -10.466  1.00  0.00           O  
ATOM   1018  OE2 GLU A  61       3.110   6.489 -11.065  1.00  0.00           O  
ATOM   1019  H   GLU A  61       6.562   6.876 -14.559  1.00  0.00           H  
ATOM   1020  HA  GLU A  61       5.985   9.561 -13.782  1.00  0.00           H  
ATOM   1021 1HB  GLU A  61       6.741   7.082 -12.203  1.00  0.00           H  
ATOM   1022 2HB  GLU A  61       6.355   8.612 -11.432  1.00  0.00           H  
ATOM   1023 1HG  GLU A  61       4.111   8.561 -12.284  1.00  0.00           H  
ATOM   1024 2HG  GLU A  61       4.441   7.165 -13.289  1.00  0.00           H  
ATOM   1025  N   VAL A  62       9.096   8.582 -13.411  1.00  0.00           N  
ATOM   1026  CA  VAL A  62      10.410   9.095 -13.089  1.00  0.00           C  
ATOM   1027  C   VAL A  62      11.029   9.905 -14.233  1.00  0.00           C  
ATOM   1028  O   VAL A  62      11.541  11.001 -13.992  1.00  0.00           O  
ATOM   1029  CB  VAL A  62      11.356   7.950 -12.717  1.00  0.00           C  
ATOM   1030  CG1 VAL A  62      12.776   8.553 -12.446  1.00  0.00           C  
ATOM   1031  CG2 VAL A  62      10.759   7.188 -11.524  1.00  0.00           C  
ATOM   1032  H   VAL A  62       8.971   7.606 -13.696  1.00  0.00           H  
ATOM   1033  HA  VAL A  62      10.314   9.747 -12.222  1.00  0.00           H  
ATOM   1034  HB  VAL A  62      11.448   7.260 -13.559  1.00  0.00           H  
ATOM   1035 1HG1 VAL A  62      13.485   7.801 -12.183  1.00  0.00           H  
ATOM   1036 2HG1 VAL A  62      13.148   9.064 -13.331  1.00  0.00           H  
ATOM   1037 3HG1 VAL A  62      12.709   9.272 -11.629  1.00  0.00           H  
ATOM   1038 1HG2 VAL A  62      11.382   6.370 -11.231  1.00  0.00           H  
ATOM   1039 2HG2 VAL A  62      10.665   7.848 -10.721  1.00  0.00           H  
ATOM   1040 3HG2 VAL A  62       9.775   6.798 -11.779  1.00  0.00           H  
ATOM   1041  N   GLY A  63      11.014   9.367 -15.459  1.00  0.00           N  
ATOM   1042  CA  GLY A  63      11.623  10.041 -16.595  1.00  0.00           C  
ATOM   1043  C   GLY A  63      13.149  10.076 -16.482  1.00  0.00           C  
ATOM   1044  O   GLY A  63      13.749   9.258 -15.781  1.00  0.00           O  
ATOM   1045  OXT GLY A  63      13.798  10.797 -17.240  1.00  0.00           O  
ATOM   1046  H   GLY A  63      10.578   8.457 -15.631  1.00  0.00           H  
ATOM   1047 1HA  GLY A  63      11.332   9.526 -17.511  1.00  0.00           H  
ATOM   1048 2HA  GLY A  63      11.233  11.056 -16.663  1.00  0.00           H  
TER                                                                             
ATOM   1050  N   ARG B  64      -8.686  25.932   4.371  1.00  0.00           N  
ATOM   1051  CA  ARG B  64      -7.882  25.055   5.200  1.00  0.00           C  
ATOM   1052  C   ARG B  64      -6.505  24.926   4.564  1.00  0.00           C  
ATOM   1053  O   ARG B  64      -6.351  25.164   3.365  1.00  0.00           O  
ATOM   1054  CB  ARG B  64      -8.531  23.697   5.317  1.00  0.00           C  
ATOM   1055  CG  ARG B  64      -9.862  23.676   6.028  1.00  0.00           C  
ATOM   1056  CD  ARG B  64     -10.392  22.290   6.133  1.00  0.00           C  
ATOM   1057  NE  ARG B  64     -11.681  22.248   6.810  1.00  0.00           N  
ATOM   1058  CZ  ARG B  64     -12.412  21.131   6.996  1.00  0.00           C  
ATOM   1059  NH1 ARG B  64     -11.972  19.972   6.553  1.00  0.00           N  
ATOM   1060  NH2 ARG B  64     -13.573  21.202   7.626  1.00  0.00           N  
ATOM   1061 1H   ARG B  64      -9.596  26.029   4.772  1.00  0.00           H  
ATOM   1062 2H   ARG B  64      -8.249  26.830   4.314  1.00  0.00           H  
ATOM   1063 3H   ARG B  64      -8.767  25.542   3.453  1.00  0.00           H  
ATOM   1064  HA  ARG B  64      -7.778  25.493   6.192  1.00  0.00           H  
ATOM   1065 1HB  ARG B  64      -8.633  23.232   4.338  1.00  0.00           H  
ATOM   1066 2HB  ARG B  64      -7.889  23.086   5.906  1.00  0.00           H  
ATOM   1067 1HG  ARG B  64      -9.743  24.080   7.033  1.00  0.00           H  
ATOM   1068 2HG  ARG B  64     -10.580  24.282   5.474  1.00  0.00           H  
ATOM   1069 1HD  ARG B  64     -10.517  21.872   5.136  1.00  0.00           H  
ATOM   1070 2HD  ARG B  64      -9.688  21.676   6.698  1.00  0.00           H  
ATOM   1071  HE  ARG B  64     -12.054  23.118   7.165  1.00  0.00           H  
ATOM   1072 1HH1 ARG B  64     -11.085  19.921   6.072  1.00  0.00           H  
ATOM   1073 2HH1 ARG B  64     -12.521  19.134   6.693  1.00  0.00           H  
ATOM   1074 1HH2 ARG B  64     -13.911  22.092   7.966  1.00  0.00           H  
ATOM   1075 2HH2 ARG B  64     -14.123  20.369   7.766  1.00  0.00           H  
ATOM   1076  N   LYS B  65      -5.494  24.551   5.339  1.00  0.00           N  
ATOM   1077  CA  LYS B  65      -4.176  24.404   4.737  1.00  0.00           C  
ATOM   1078  C   LYS B  65      -4.071  23.168   3.853  1.00  0.00           C  
ATOM   1079  O   LYS B  65      -4.356  22.033   4.293  1.00  0.00           O  
ATOM   1080  CB  LYS B  65      -3.098  24.353   5.820  1.00  0.00           C  
ATOM   1081  CG  LYS B  65      -3.019  25.602   6.695  1.00  0.00           C  
ATOM   1082  CD  LYS B  65      -2.481  26.803   5.912  1.00  0.00           C  
ATOM   1083  CE  LYS B  65      -2.259  28.014   6.818  1.00  0.00           C  
ATOM   1084  NZ  LYS B  65      -1.774  29.200   6.053  1.00  0.00           N  
ATOM   1085  H   LYS B  65      -5.633  24.375   6.323  1.00  0.00           H  
ATOM   1086  HA  LYS B  65      -3.990  25.277   4.108  1.00  0.00           H  
ATOM   1087 1HB  LYS B  65      -3.286  23.503   6.481  1.00  0.00           H  
ATOM   1088 2HB  LYS B  65      -2.121  24.195   5.356  1.00  0.00           H  
ATOM   1089 1HG  LYS B  65      -4.013  25.843   7.074  1.00  0.00           H  
ATOM   1090 2HG  LYS B  65      -2.364  25.402   7.546  1.00  0.00           H  
ATOM   1091 1HD  LYS B  65      -1.534  26.533   5.436  1.00  0.00           H  
ATOM   1092 2HD  LYS B  65      -3.194  27.074   5.131  1.00  0.00           H  
ATOM   1093 1HE  LYS B  65      -3.198  28.268   7.308  1.00  0.00           H  
ATOM   1094 2HE  LYS B  65      -1.520  27.759   7.578  1.00  0.00           H  
ATOM   1095 1HZ  LYS B  65      -1.639  29.976   6.685  1.00  0.00           H  
ATOM   1096 2HZ  LYS B  65      -0.897  28.976   5.604  1.00  0.00           H  
ATOM   1097 3HZ  LYS B  65      -2.457  29.450   5.352  1.00  0.00           H  
ATOM   1098  N   VAL B  66      -3.598  23.409   2.628  1.00  0.00           N  
ATOM   1099  CA  VAL B  66      -3.388  22.369   1.639  1.00  0.00           C  
ATOM   1100  C   VAL B  66      -1.908  22.313   1.329  1.00  0.00           C  
ATOM   1101  O   VAL B  66      -1.300  23.324   0.969  1.00  0.00           O  
ATOM   1102  CB  VAL B  66      -4.159  22.648   0.336  1.00  0.00           C  
ATOM   1103  CG1 VAL B  66      -3.887  21.514  -0.647  1.00  0.00           C  
ATOM   1104  CG2 VAL B  66      -5.654  22.796   0.621  1.00  0.00           C  
ATOM   1105  H   VAL B  66      -3.396  24.365   2.369  1.00  0.00           H  
ATOM   1106  HA  VAL B  66      -3.708  21.415   2.048  1.00  0.00           H  
ATOM   1107  HB  VAL B  66      -3.786  23.567  -0.109  1.00  0.00           H  
ATOM   1108 1HG1 VAL B  66      -4.410  21.708  -1.583  1.00  0.00           H  
ATOM   1109 2HG1 VAL B  66      -2.817  21.448  -0.838  1.00  0.00           H  
ATOM   1110 3HG1 VAL B  66      -4.241  20.570  -0.218  1.00  0.00           H  
ATOM   1111 1HG2 VAL B  66      -6.183  23.002  -0.311  1.00  0.00           H  
ATOM   1112 2HG2 VAL B  66      -6.037  21.894   1.054  1.00  0.00           H  
ATOM   1113 3HG2 VAL B  66      -5.813  23.624   1.315  1.00  0.00           H  
ATOM   1114  N   CYS B  67      -1.330  21.144   1.493  1.00  0.00           N  
ATOM   1115  CA  CYS B  67       0.101  20.983   1.306  1.00  0.00           C  
ATOM   1116  C   CYS B  67       0.393  19.998   0.189  1.00  0.00           C  
ATOM   1117  O   CYS B  67      -0.422  19.125  -0.096  1.00  0.00           O  
ATOM   1118  CB  CYS B  67       0.718  20.509   2.609  1.00  0.00           C  
ATOM   1119  SG  CYS B  67       0.361  21.633   3.974  1.00  0.00           S  
ATOM   1120  H   CYS B  67      -1.898  20.350   1.770  1.00  0.00           H  
ATOM   1121  HA  CYS B  67       0.533  21.948   1.043  1.00  0.00           H  
ATOM   1122 1HB  CYS B  67       0.336  19.521   2.861  1.00  0.00           H  
ATOM   1123 2HB  CYS B  67       1.801  20.429   2.502  1.00  0.00           H  
ATOM   1124  N   ASN B  68       1.546  20.128  -0.438  1.00  0.00           N  
ATOM   1125  CA  ASN B  68       1.919  19.196  -1.496  1.00  0.00           C  
ATOM   1126  C   ASN B  68       2.402  17.876  -0.925  1.00  0.00           C  
ATOM   1127  O   ASN B  68       3.039  17.850   0.125  1.00  0.00           O  
ATOM   1128  CB  ASN B  68       2.972  19.819  -2.385  1.00  0.00           C  
ATOM   1129  CG  ASN B  68       2.428  20.947  -3.211  1.00  0.00           C  
ATOM   1130  OD1 ASN B  68       1.306  20.884  -3.728  1.00  0.00           O  
ATOM   1131  ND2 ASN B  68       3.195  21.998  -3.334  1.00  0.00           N  
ATOM   1132  H   ASN B  68       2.179  20.873  -0.178  1.00  0.00           H  
ATOM   1133  HA  ASN B  68       1.038  18.978  -2.101  1.00  0.00           H  
ATOM   1134 1HB  ASN B  68       3.777  20.208  -1.772  1.00  0.00           H  
ATOM   1135 2HB  ASN B  68       3.396  19.066  -3.017  1.00  0.00           H  
ATOM   1136 1HD2 ASN B  68       2.881  22.785  -3.865  1.00  0.00           H  
ATOM   1137 2HD2 ASN B  68       4.092  22.015  -2.893  1.00  0.00           H  
ATOM   1138  N   GLY B  69       2.102  16.783  -1.612  1.00  0.00           N  
ATOM   1139  CA  GLY B  69       2.578  15.474  -1.199  1.00  0.00           C  
ATOM   1140  C   GLY B  69       3.945  15.125  -1.775  1.00  0.00           C  
ATOM   1141  O   GLY B  69       4.593  15.924  -2.458  1.00  0.00           O  
ATOM   1142  H   GLY B  69       1.502  16.849  -2.429  1.00  0.00           H  
ATOM   1143 1HA  GLY B  69       2.618  15.423  -0.112  1.00  0.00           H  
ATOM   1144 2HA  GLY B  69       1.854  14.725  -1.516  1.00  0.00           H  
ATOM   1145  N   ILE B  70       4.360  13.902  -1.509  1.00  0.00           N  
ATOM   1146  CA  ILE B  70       5.658  13.402  -1.927  1.00  0.00           C  
ATOM   1147  C   ILE B  70       5.605  13.050  -3.399  1.00  0.00           C  
ATOM   1148  O   ILE B  70       4.643  12.429  -3.849  1.00  0.00           O  
ATOM   1149  CB  ILE B  70       6.079  12.211  -1.027  1.00  0.00           C  
ATOM   1150  CG1 ILE B  70       6.144  12.648   0.515  1.00  0.00           C  
ATOM   1151  CG2 ILE B  70       7.415  11.596  -1.474  1.00  0.00           C  
ATOM   1152  CD1 ILE B  70       7.144  13.774   0.882  1.00  0.00           C  
ATOM   1153  H   ILE B  70       3.723  13.291  -1.005  1.00  0.00           H  
ATOM   1154  HA  ILE B  70       6.392  14.190  -1.794  1.00  0.00           H  
ATOM   1155  HB  ILE B  70       5.329  11.475  -1.086  1.00  0.00           H  
ATOM   1156 1HG1 ILE B  70       5.148  12.971   0.824  1.00  0.00           H  
ATOM   1157 2HG1 ILE B  70       6.419  11.769   1.101  1.00  0.00           H  
ATOM   1158 1HG2 ILE B  70       7.660  10.751  -0.840  1.00  0.00           H  
ATOM   1159 2HG2 ILE B  70       7.347  11.245  -2.505  1.00  0.00           H  
ATOM   1160 3HG2 ILE B  70       8.210  12.327  -1.410  1.00  0.00           H  
ATOM   1161 1HD1 ILE B  70       7.094  13.962   1.957  1.00  0.00           H  
ATOM   1162 2HD1 ILE B  70       8.158  13.476   0.625  1.00  0.00           H  
ATOM   1163 3HD1 ILE B  70       6.894  14.688   0.355  1.00  0.00           H  
ATOM   1164  N   GLY B  71       6.606  13.483  -4.162  1.00  0.00           N  
ATOM   1165  CA  GLY B  71       6.623  13.246  -5.593  1.00  0.00           C  
ATOM   1166  C   GLY B  71       6.279  14.501  -6.397  1.00  0.00           C  
ATOM   1167  O   GLY B  71       6.505  14.531  -7.608  1.00  0.00           O  
ATOM   1168  H   GLY B  71       7.403  13.985  -3.772  1.00  0.00           H  
ATOM   1169 1HA  GLY B  71       7.619  12.902  -5.879  1.00  0.00           H  
ATOM   1170 2HA  GLY B  71       5.927  12.447  -5.841  1.00  0.00           H  
ATOM   1171  N   ILE B  72       5.747  15.546  -5.751  1.00  0.00           N  
ATOM   1172  CA  ILE B  72       5.473  16.768  -6.507  1.00  0.00           C  
ATOM   1173  C   ILE B  72       6.095  17.981  -5.822  1.00  0.00           C  
ATOM   1174  O   ILE B  72       6.461  17.932  -4.646  1.00  0.00           O  
ATOM   1175  CB  ILE B  72       3.963  17.031  -6.725  1.00  0.00           C  
ATOM   1176  CG1 ILE B  72       3.261  17.259  -5.383  1.00  0.00           C  
ATOM   1177  CG2 ILE B  72       3.348  15.837  -7.480  1.00  0.00           C  
ATOM   1178  CD1 ILE B  72       1.839  17.808  -5.496  1.00  0.00           C  
ATOM   1179  H   ILE B  72       5.532  15.507  -4.750  1.00  0.00           H  
ATOM   1180  HA  ILE B  72       5.929  16.680  -7.491  1.00  0.00           H  
ATOM   1181  HB  ILE B  72       3.835  17.931  -7.319  1.00  0.00           H  
ATOM   1182 1HG1 ILE B  72       3.224  16.317  -4.832  1.00  0.00           H  
ATOM   1183 2HG1 ILE B  72       3.838  17.955  -4.816  1.00  0.00           H  
ATOM   1184 1HG2 ILE B  72       2.295  16.005  -7.671  1.00  0.00           H  
ATOM   1185 2HG2 ILE B  72       3.866  15.713  -8.432  1.00  0.00           H  
ATOM   1186 3HG2 ILE B  72       3.464  14.931  -6.889  1.00  0.00           H  
ATOM   1187 1HD1 ILE B  72       1.439  17.959  -4.504  1.00  0.00           H  
ATOM   1188 2HD1 ILE B  72       1.863  18.765  -6.016  1.00  0.00           H  
ATOM   1189 3HD1 ILE B  72       1.199  17.120  -6.032  1.00  0.00           H  
ATOM   1190  N   GLY B  73       6.194  19.077  -6.569  1.00  0.00           N  
ATOM   1191  CA  GLY B  73       6.667  20.354  -6.050  1.00  0.00           C  
ATOM   1192  C   GLY B  73       8.064  20.242  -5.468  1.00  0.00           C  
ATOM   1193  O   GLY B  73       8.962  19.642  -6.064  1.00  0.00           O  
ATOM   1194  H   GLY B  73       5.903  19.029  -7.534  1.00  0.00           H  
ATOM   1195 1HA  GLY B  73       6.661  21.095  -6.850  1.00  0.00           H  
ATOM   1196 2HA  GLY B  73       5.978  20.707  -5.284  1.00  0.00           H  
ATOM   1197  N   GLU B  74       8.220  20.776  -4.268  1.00  0.00           N  
ATOM   1198  CA  GLU B  74       9.482  20.764  -3.542  1.00  0.00           C  
ATOM   1199  C   GLU B  74       9.911  19.358  -3.114  1.00  0.00           C  
ATOM   1200  O   GLU B  74      11.037  19.165  -2.655  1.00  0.00           O  
ATOM   1201  CB  GLU B  74       9.412  21.760  -2.373  1.00  0.00           C  
ATOM   1202  CG  GLU B  74       8.448  21.424  -1.257  1.00  0.00           C  
ATOM   1203  CD  GLU B  74       8.283  22.584  -0.279  1.00  0.00           C  
ATOM   1204  OE1 GLU B  74       7.345  22.579   0.487  1.00  0.00           O  
ATOM   1205  OE2 GLU B  74       9.105  23.472  -0.310  1.00  0.00           O  
ATOM   1206  H   GLU B  74       7.429  21.229  -3.839  1.00  0.00           H  
ATOM   1207  HA  GLU B  74      10.252  21.135  -4.219  1.00  0.00           H  
ATOM   1208 1HB  GLU B  74      10.402  21.852  -1.926  1.00  0.00           H  
ATOM   1209 2HB  GLU B  74       9.140  22.743  -2.756  1.00  0.00           H  
ATOM   1210 1HG  GLU B  74       7.479  21.159  -1.678  1.00  0.00           H  
ATOM   1211 2HG  GLU B  74       8.838  20.564  -0.731  1.00  0.00           H  
ATOM   1212  N   PHE B  75       9.013  18.378  -3.258  1.00  0.00           N  
ATOM   1213  CA  PHE B  75       9.301  17.008  -2.889  1.00  0.00           C  
ATOM   1214  C   PHE B  75       9.373  16.130  -4.148  1.00  0.00           C  
ATOM   1215  O   PHE B  75       9.226  14.906  -4.054  1.00  0.00           O  
ATOM   1216  CB  PHE B  75       8.166  16.465  -2.030  1.00  0.00           C  
ATOM   1217  CG  PHE B  75       7.756  17.345  -0.898  1.00  0.00           C  
ATOM   1218  CD1 PHE B  75       6.529  17.954  -0.998  1.00  0.00           C  
ATOM   1219  CD2 PHE B  75       8.535  17.613   0.218  1.00  0.00           C  
ATOM   1220  CE1 PHE B  75       6.072  18.779  -0.040  1.00  0.00           C  
ATOM   1221  CE2 PHE B  75       8.045  18.481   1.193  1.00  0.00           C  
ATOM   1222  CZ  PHE B  75       6.816  19.043   1.047  1.00  0.00           C  
ATOM   1223  H   PHE B  75       8.094  18.566  -3.659  1.00  0.00           H  
ATOM   1224  HA  PHE B  75      10.256  16.964  -2.362  1.00  0.00           H  
ATOM   1225 1HB  PHE B  75       7.287  16.317  -2.668  1.00  0.00           H  
ATOM   1226 2HB  PHE B  75       8.445  15.505  -1.624  1.00  0.00           H  
ATOM   1227  HD1 PHE B  75       5.912  17.764  -1.880  1.00  0.00           H  
ATOM   1228  HD2 PHE B  75       9.520  17.161   0.317  1.00  0.00           H  
ATOM   1229  HE1 PHE B  75       5.099  19.239  -0.143  1.00  0.00           H  
ATOM   1230  HE2 PHE B  75       8.623  18.734   2.072  1.00  0.00           H  
ATOM   1231  HZ  PHE B  75       6.426  19.716   1.794  1.00  0.00           H  
ATOM   1232  N   LYS B  76       9.626  16.737  -5.319  1.00  0.00           N  
ATOM   1233  CA  LYS B  76       9.652  16.008  -6.596  1.00  0.00           C  
ATOM   1234  C   LYS B  76      10.494  14.726  -6.594  1.00  0.00           C  
ATOM   1235  O   LYS B  76      10.038  13.682  -7.058  1.00  0.00           O  
ATOM   1236  CB  LYS B  76      10.145  16.918  -7.720  1.00  0.00           C  
ATOM   1237  CG  LYS B  76      10.154  16.261  -9.109  1.00  0.00           C  
ATOM   1238  CD  LYS B  76      10.616  17.243 -10.188  1.00  0.00           C  
ATOM   1239  CE  LYS B  76      10.670  16.580 -11.561  1.00  0.00           C  
ATOM   1240  NZ  LYS B  76      11.121  17.530 -12.621  1.00  0.00           N  
ATOM   1241  H   LYS B  76       9.724  17.755  -5.346  1.00  0.00           H  
ATOM   1242  HA  LYS B  76       8.634  15.732  -6.840  1.00  0.00           H  
ATOM   1243 1HB  LYS B  76       9.505  17.799  -7.771  1.00  0.00           H  
ATOM   1244 2HB  LYS B  76      11.156  17.258  -7.495  1.00  0.00           H  
ATOM   1245 1HG  LYS B  76      10.825  15.400  -9.109  1.00  0.00           H  
ATOM   1246 2HG  LYS B  76       9.147  15.910  -9.342  1.00  0.00           H  
ATOM   1247 1HD  LYS B  76       9.929  18.090 -10.225  1.00  0.00           H  
ATOM   1248 2HD  LYS B  76      11.608  17.615  -9.934  1.00  0.00           H  
ATOM   1249 1HE  LYS B  76      11.361  15.739 -11.523  1.00  0.00           H  
ATOM   1250 2HE  LYS B  76       9.678  16.211 -11.817  1.00  0.00           H  
ATOM   1251 1HZ  LYS B  76      11.143  17.055 -13.513  1.00  0.00           H  
ATOM   1252 2HZ  LYS B  76      10.479  18.310 -12.673  1.00  0.00           H  
ATOM   1253 3HZ  LYS B  76      12.045  17.871 -12.400  1.00  0.00           H  
ATOM   1254  N   ASP B  77      11.711  14.794  -6.060  1.00  0.00           N  
ATOM   1255  CA  ASP B  77      12.592  13.626  -6.016  1.00  0.00           C  
ATOM   1256  C   ASP B  77      12.710  13.000  -4.627  1.00  0.00           C  
ATOM   1257  O   ASP B  77      13.676  12.283  -4.349  1.00  0.00           O  
ATOM   1258  CB  ASP B  77      13.943  14.027  -6.594  1.00  0.00           C  
ATOM   1259  CG  ASP B  77      14.521  15.207  -5.855  1.00  0.00           C  
ATOM   1260  OD1 ASP B  77      13.771  15.814  -5.099  1.00  0.00           O  
ATOM   1261  OD2 ASP B  77      15.671  15.531  -6.060  1.00  0.00           O  
ATOM   1262  H   ASP B  77      12.030  15.674  -5.678  1.00  0.00           H  
ATOM   1263  HA  ASP B  77      12.164  12.866  -6.670  1.00  0.00           H  
ATOM   1264 1HB  ASP B  77      14.636  13.186  -6.525  1.00  0.00           H  
ATOM   1265 2HB  ASP B  77      13.831  14.281  -7.648  1.00  0.00           H  
ATOM   1266  N   SER B  78      11.761  13.285  -3.738  1.00  0.00           N  
ATOM   1267  CA  SER B  78      11.806  12.685  -2.413  1.00  0.00           C  
ATOM   1268  C   SER B  78      11.104  11.339  -2.455  1.00  0.00           C  
ATOM   1269  O   SER B  78      10.056  11.198  -3.080  1.00  0.00           O  
ATOM   1270  CB  SER B  78      11.131  13.552  -1.387  1.00  0.00           C  
ATOM   1271  OG  SER B  78      11.122  12.893  -0.156  1.00  0.00           O  
ATOM   1272  H   SER B  78      10.969  13.878  -3.988  1.00  0.00           H  
ATOM   1273  HA  SER B  78      12.847  12.523  -2.134  1.00  0.00           H  
ATOM   1274 1HB  SER B  78      11.649  14.507  -1.302  1.00  0.00           H  
ATOM   1275 2HB  SER B  78      10.114  13.757  -1.705  1.00  0.00           H  
ATOM   1276  HG  SER B  78      10.502  13.371   0.400  1.00  0.00           H  
ATOM   1277  N   LEU B  79      11.663  10.351  -1.765  1.00  0.00           N  
ATOM   1278  CA  LEU B  79      11.059   9.022  -1.758  1.00  0.00           C  
ATOM   1279  C   LEU B  79      10.056   8.827  -0.630  1.00  0.00           C  
ATOM   1280  O   LEU B  79       9.187   7.961  -0.707  1.00  0.00           O  
ATOM   1281  CB  LEU B  79      12.140   7.949  -1.620  1.00  0.00           C  
ATOM   1282  CG  LEU B  79      13.199   7.849  -2.725  1.00  0.00           C  
ATOM   1283  CD1 LEU B  79      14.204   6.762  -2.314  1.00  0.00           C  
ATOM   1284  CD2 LEU B  79      12.522   7.516  -4.060  1.00  0.00           C  
ATOM   1285  H   LEU B  79      12.528  10.516  -1.274  1.00  0.00           H  
ATOM   1286  HA  LEU B  79      10.543   8.874  -2.706  1.00  0.00           H  
ATOM   1287 1HB  LEU B  79      12.647   8.082  -0.666  1.00  0.00           H  
ATOM   1288 2HB  LEU B  79      11.642   6.994  -1.610  1.00  0.00           H  
ATOM   1289  HG  LEU B  79      13.741   8.793  -2.824  1.00  0.00           H  
ATOM   1290 1HD1 LEU B  79      14.973   6.659  -3.076  1.00  0.00           H  
ATOM   1291 2HD1 LEU B  79      14.672   7.032  -1.367  1.00  0.00           H  
ATOM   1292 3HD1 LEU B  79      13.690   5.817  -2.200  1.00  0.00           H  
ATOM   1293 1HD2 LEU B  79      13.250   7.411  -4.842  1.00  0.00           H  
ATOM   1294 2HD2 LEU B  79      11.998   6.597  -3.959  1.00  0.00           H  
ATOM   1295 3HD2 LEU B  79      11.829   8.297  -4.348  1.00  0.00           H  
ATOM   1296  N   SER B  80      10.192   9.628   0.415  1.00  0.00           N  
ATOM   1297  CA  SER B  80       9.420   9.439   1.634  1.00  0.00           C  
ATOM   1298  C   SER B  80       9.342  10.671   2.504  1.00  0.00           C  
ATOM   1299  O   SER B  80      10.190  11.566   2.404  1.00  0.00           O  
ATOM   1300  CB  SER B  80      10.057   8.349   2.467  1.00  0.00           C  
ATOM   1301  OG  SER B  80       9.334   8.099   3.654  1.00  0.00           O  
ATOM   1302  H   SER B  80      10.882  10.358   0.378  1.00  0.00           H  
ATOM   1303  HA  SER B  80       8.408   9.158   1.354  1.00  0.00           H  
ATOM   1304 1HB  SER B  80      10.100   7.466   1.883  1.00  0.00           H  
ATOM   1305 2HB  SER B  80      11.079   8.627   2.716  1.00  0.00           H  
ATOM   1306  HG  SER B  80       9.555   8.845   4.301  1.00  0.00           H  
ATOM   1307  N   ILE B  81       8.344  10.673   3.379  1.00  0.00           N  
ATOM   1308  CA  ILE B  81       8.294  11.628   4.472  1.00  0.00           C  
ATOM   1309  C   ILE B  81       9.546  11.327   5.264  1.00  0.00           C  
ATOM   1310  O   ILE B  81       9.862  10.153   5.480  1.00  0.00           O  
ATOM   1311  CB  ILE B  81       7.050  11.471   5.363  1.00  0.00           C  
ATOM   1312  CG1 ILE B  81       5.797  11.786   4.532  1.00  0.00           C  
ATOM   1313  CG2 ILE B  81       7.166  12.397   6.605  1.00  0.00           C  
ATOM   1314  CD1 ILE B  81       4.525  11.462   5.217  1.00  0.00           C  
ATOM   1315  H   ILE B  81       7.643   9.935   3.310  1.00  0.00           H  
ATOM   1316  HA  ILE B  81       8.325  12.647   4.092  1.00  0.00           H  
ATOM   1317  HB  ILE B  81       6.974  10.437   5.691  1.00  0.00           H  
ATOM   1318 1HG1 ILE B  81       5.793  12.841   4.250  1.00  0.00           H  
ATOM   1319 2HG1 ILE B  81       5.839  11.187   3.624  1.00  0.00           H  
ATOM   1320 1HG2 ILE B  81       6.303  12.285   7.244  1.00  0.00           H  
ATOM   1321 2HG2 ILE B  81       8.052  12.145   7.188  1.00  0.00           H  
ATOM   1322 3HG2 ILE B  81       7.239  13.436   6.272  1.00  0.00           H  
ATOM   1323 1HD1 ILE B  81       3.727  11.654   4.589  1.00  0.00           H  
ATOM   1324 2HD1 ILE B  81       4.509  10.431   5.474  1.00  0.00           H  
ATOM   1325 3HD1 ILE B  81       4.422  12.055   6.099  1.00  0.00           H  
ATOM   1326  N   ASN B  82      10.298  12.355   5.626  1.00  0.00           N  
ATOM   1327  CA  ASN B  82      11.537  12.149   6.358  1.00  0.00           C  
ATOM   1328  C   ASN B  82      11.903  13.339   7.230  1.00  0.00           C  
ATOM   1329  O   ASN B  82      11.227  14.366   7.245  1.00  0.00           O  
ATOM   1330  CB  ASN B  82      12.664  11.801   5.406  1.00  0.00           C  
ATOM   1331  CG  ASN B  82      12.974  12.886   4.429  1.00  0.00           C  
ATOM   1332  OD1 ASN B  82      13.056  14.072   4.804  1.00  0.00           O  
ATOM   1333  ND2 ASN B  82      13.169  12.516   3.181  1.00  0.00           N  
ATOM   1334  H   ASN B  82       9.997  13.286   5.374  1.00  0.00           H  
ATOM   1335  HA  ASN B  82      11.405  11.295   7.022  1.00  0.00           H  
ATOM   1336 1HB  ASN B  82      13.561  11.554   5.969  1.00  0.00           H  
ATOM   1337 2HB  ASN B  82      12.387  10.907   4.843  1.00  0.00           H  
ATOM   1338 1HD2 ASN B  82      13.385  13.201   2.484  1.00  0.00           H  
ATOM   1339 2HD2 ASN B  82      13.088  11.552   2.923  1.00  0.00           H  
ATOM   1340  N   ALA B  83      13.045  13.233   7.896  1.00  0.00           N  
ATOM   1341  CA  ALA B  83      13.532  14.238   8.830  1.00  0.00           C  
ATOM   1342  C   ALA B  83      13.702  15.634   8.228  1.00  0.00           C  
ATOM   1343  O   ALA B  83      13.659  16.624   8.958  1.00  0.00           O  
ATOM   1344  CB  ALA B  83      14.858  13.784   9.383  1.00  0.00           C  
ATOM   1345  H   ALA B  83      13.586  12.381   7.805  1.00  0.00           H  
ATOM   1346  HA  ALA B  83      12.811  14.313   9.642  1.00  0.00           H  
ATOM   1347 1HB  ALA B  83      15.216  14.497  10.118  1.00  0.00           H  
ATOM   1348 2HB  ALA B  83      14.755  12.821   9.841  1.00  0.00           H  
ATOM   1349 3HB  ALA B  83      15.567  13.714   8.563  1.00  0.00           H  
ATOM   1350  N   THR B  84      13.954  15.713   6.925  1.00  0.00           N  
ATOM   1351  CA  THR B  84      14.189  16.987   6.266  1.00  0.00           C  
ATOM   1352  C   THR B  84      12.887  17.654   5.826  1.00  0.00           C  
ATOM   1353  O   THR B  84      12.718  18.872   5.972  1.00  0.00           O  
ATOM   1354  CB  THR B  84      15.091  16.848   5.028  1.00  0.00           C  
ATOM   1355  OG1 THR B  84      14.462  16.009   4.067  1.00  0.00           O  
ATOM   1356  CG2 THR B  84      16.382  16.227   5.435  1.00  0.00           C  
ATOM   1357  H   THR B  84      13.921  14.876   6.355  1.00  0.00           H  
ATOM   1358  HA  THR B  84      14.691  17.651   6.969  1.00  0.00           H  
ATOM   1359  HB  THR B  84      15.270  17.827   4.590  1.00  0.00           H  
ATOM   1360  HG1 THR B  84      14.955  16.040   3.240  1.00  0.00           H  
ATOM   1361 1HG2 THR B  84      17.032  16.109   4.564  1.00  0.00           H  
ATOM   1362 2HG2 THR B  84      16.874  16.854   6.176  1.00  0.00           H  
ATOM   1363 3HG2 THR B  84      16.169  15.275   5.855  1.00  0.00           H  
ATOM   1364  N   ASN B  85      11.978  16.858   5.260  1.00  0.00           N  
ATOM   1365  CA  ASN B  85      10.769  17.416   4.664  1.00  0.00           C  
ATOM   1366  C   ASN B  85       9.496  17.349   5.503  1.00  0.00           C  
ATOM   1367  O   ASN B  85       8.534  18.059   5.205  1.00  0.00           O  
ATOM   1368  CB  ASN B  85      10.523  16.716   3.344  1.00  0.00           C  
ATOM   1369  CG  ASN B  85      10.225  15.262   3.499  1.00  0.00           C  
ATOM   1370  OD1 ASN B  85       9.717  14.839   4.544  1.00  0.00           O  
ATOM   1371  ND2 ASN B  85      10.533  14.501   2.488  1.00  0.00           N  
ATOM   1372  H   ASN B  85      12.187  15.861   5.194  1.00  0.00           H  
ATOM   1373  HA  ASN B  85      10.956  18.471   4.456  1.00  0.00           H  
ATOM   1374 1HB  ASN B  85       9.698  17.146   2.877  1.00  0.00           H  
ATOM   1375 2HB  ASN B  85      11.386  16.840   2.691  1.00  0.00           H  
ATOM   1376 1HD2 ASN B  85      10.369  13.489   2.523  1.00  0.00           H  
ATOM   1377 2HD2 ASN B  85      10.954  14.913   1.681  1.00  0.00           H  
ATOM   1378  N   ILE B  86       9.499  16.607   6.609  1.00  0.00           N  
ATOM   1379  CA  ILE B  86       8.300  16.505   7.429  1.00  0.00           C  
ATOM   1380  C   ILE B  86       7.870  17.864   7.992  1.00  0.00           C  
ATOM   1381  O   ILE B  86       6.695  18.089   8.277  1.00  0.00           O  
ATOM   1382  CB  ILE B  86       8.442  15.456   8.533  1.00  0.00           C  
ATOM   1383  CG1 ILE B  86       7.025  15.140   9.094  1.00  0.00           C  
ATOM   1384  CG2 ILE B  86       9.396  15.905   9.580  1.00  0.00           C  
ATOM   1385  CD1 ILE B  86       6.928  13.910   9.983  1.00  0.00           C  
ATOM   1386  H   ILE B  86      10.303  16.026   6.839  1.00  0.00           H  
ATOM   1387  HA  ILE B  86       7.506  16.131   6.794  1.00  0.00           H  
ATOM   1388  HB  ILE B  86       8.825  14.537   8.091  1.00  0.00           H  
ATOM   1389 1HG1 ILE B  86       6.689  15.998   9.649  1.00  0.00           H  
ATOM   1390 2HG1 ILE B  86       6.348  14.998   8.251  1.00  0.00           H  
ATOM   1391 1HG2 ILE B  86       9.476  15.129  10.292  1.00  0.00           H  
ATOM   1392 2HG2 ILE B  86      10.375  16.091   9.129  1.00  0.00           H  
ATOM   1393 3HG2 ILE B  86       9.037  16.813  10.062  1.00  0.00           H  
ATOM   1394 1HD1 ILE B  86       5.897  13.793  10.312  1.00  0.00           H  
ATOM   1395 2HD1 ILE B  86       7.237  13.028   9.434  1.00  0.00           H  
ATOM   1396 3HD1 ILE B  86       7.565  14.032  10.842  1.00  0.00           H  
ATOM   1397  N   LYS B  87       8.820  18.795   8.132  1.00  0.00           N  
ATOM   1398  CA  LYS B  87       8.524  20.130   8.644  1.00  0.00           C  
ATOM   1399  C   LYS B  87       7.545  20.905   7.750  1.00  0.00           C  
ATOM   1400  O   LYS B  87       6.876  21.826   8.216  1.00  0.00           O  
ATOM   1401  CB  LYS B  87       9.800  20.963   8.805  1.00  0.00           C  
ATOM   1402  CG  LYS B  87      10.505  21.364   7.493  1.00  0.00           C  
ATOM   1403  CD  LYS B  87      11.801  22.126   7.791  1.00  0.00           C  
ATOM   1404  CE  LYS B  87      12.517  22.572   6.516  1.00  0.00           C  
ATOM   1405  NZ  LYS B  87      12.993  21.434   5.717  1.00  0.00           N  
ATOM   1406  H   LYS B  87       9.768  18.555   7.876  1.00  0.00           H  
ATOM   1407  HA  LYS B  87       8.060  20.019   9.625  1.00  0.00           H  
ATOM   1408 1HB  LYS B  87       9.566  21.880   9.348  1.00  0.00           H  
ATOM   1409 2HB  LYS B  87      10.521  20.404   9.403  1.00  0.00           H  
ATOM   1410 1HG  LYS B  87      10.737  20.468   6.907  1.00  0.00           H  
ATOM   1411 2HG  LYS B  87       9.854  22.005   6.901  1.00  0.00           H  
ATOM   1412 1HD  LYS B  87      11.573  23.002   8.396  1.00  0.00           H  
ATOM   1413 2HD  LYS B  87      12.471  21.477   8.358  1.00  0.00           H  
ATOM   1414 1HE  LYS B  87      11.831  23.164   5.911  1.00  0.00           H  
ATOM   1415 2HE  LYS B  87      13.371  23.190   6.788  1.00  0.00           H  
ATOM   1416 1HZ  LYS B  87      13.458  21.771   4.887  1.00  0.00           H  
ATOM   1417 2HZ  LYS B  87      13.638  20.880   6.268  1.00  0.00           H  
ATOM   1418 3HZ  LYS B  87      12.197  20.866   5.448  1.00  0.00           H  
ATOM   1419  N   HIS B  88       7.429  20.526   6.467  1.00  0.00           N  
ATOM   1420  CA  HIS B  88       6.528  21.227   5.554  1.00  0.00           C  
ATOM   1421  C   HIS B  88       5.124  20.659   5.562  1.00  0.00           C  
ATOM   1422  O   HIS B  88       4.244  21.157   4.863  1.00  0.00           O  
ATOM   1423  CB  HIS B  88       7.049  21.240   4.122  1.00  0.00           C  
ATOM   1424  CG  HIS B  88       8.313  21.981   3.943  1.00  0.00           C  
ATOM   1425  ND1 HIS B  88       8.388  23.355   4.095  1.00  0.00           N  
ATOM   1426  CD2 HIS B  88       9.546  21.576   3.602  1.00  0.00           C  
ATOM   1427  CE1 HIS B  88       9.623  23.753   3.862  1.00  0.00           C  
ATOM   1428  NE2 HIS B  88      10.352  22.694   3.569  1.00  0.00           N  
ATOM   1429  H   HIS B  88       7.961  19.729   6.116  1.00  0.00           H  
ATOM   1430  HA  HIS B  88       6.449  22.266   5.870  1.00  0.00           H  
ATOM   1431 1HB  HIS B  88       7.215  20.211   3.804  1.00  0.00           H  
ATOM   1432 2HB  HIS B  88       6.301  21.676   3.461  1.00  0.00           H  
ATOM   1433  HD1 HIS B  88       7.632  23.967   4.322  1.00  0.00           H  
ATOM   1434  HD2 HIS B  88       9.960  20.591   3.376  1.00  0.00           H  
ATOM   1435  HE1 HIS B  88       9.888  24.807   3.932  1.00  0.00           H  
ATOM   1436  N   PHE B  89       4.897  19.655   6.403  1.00  0.00           N  
ATOM   1437  CA  PHE B  89       3.586  19.055   6.562  1.00  0.00           C  
ATOM   1438  C   PHE B  89       2.973  19.610   7.861  1.00  0.00           C  
ATOM   1439  O   PHE B  89       1.962  19.125   8.381  1.00  0.00           O  
ATOM   1440  CB  PHE B  89       3.705  17.538   6.521  1.00  0.00           C  
ATOM   1441  CG  PHE B  89       4.093  17.062   5.118  1.00  0.00           C  
ATOM   1442  CD1 PHE B  89       5.421  16.914   4.762  1.00  0.00           C  
ATOM   1443  CD2 PHE B  89       3.128  16.768   4.166  1.00  0.00           C  
ATOM   1444  CE1 PHE B  89       5.793  16.494   3.498  1.00  0.00           C  
ATOM   1445  CE2 PHE B  89       3.491  16.343   2.895  1.00  0.00           C  
ATOM   1446  CZ  PHE B  89       4.823  16.207   2.562  1.00  0.00           C  
ATOM   1447  H   PHE B  89       5.656  19.273   6.969  1.00  0.00           H  
ATOM   1448  HA  PHE B  89       2.990  19.340   5.712  1.00  0.00           H  
ATOM   1449 1HB  PHE B  89       4.466  17.203   7.230  1.00  0.00           H  
ATOM   1450 2HB  PHE B  89       2.756  17.082   6.798  1.00  0.00           H  
ATOM   1451  HD1 PHE B  89       6.169  17.155   5.486  1.00  0.00           H  
ATOM   1452  HD2 PHE B  89       2.078  16.881   4.425  1.00  0.00           H  
ATOM   1453  HE1 PHE B  89       6.849  16.396   3.243  1.00  0.00           H  
ATOM   1454  HE2 PHE B  89       2.725  16.121   2.153  1.00  0.00           H  
ATOM   1455  HZ  PHE B  89       5.102  15.883   1.557  1.00  0.00           H  
ATOM   1456  N   LYS B  90       3.599  20.702   8.309  1.00  0.00           N  
ATOM   1457  CA  LYS B  90       3.407  21.460   9.541  1.00  0.00           C  
ATOM   1458  C   LYS B  90       2.049  21.436  10.236  1.00  0.00           C  
ATOM   1459  O   LYS B  90       1.993  21.213  11.445  1.00  0.00           O  
ATOM   1460  CB  LYS B  90       3.743  22.932   9.185  1.00  0.00           C  
ATOM   1461  CG  LYS B  90       2.819  23.568   8.046  1.00  0.00           C  
ATOM   1462  CD  LYS B  90       3.393  24.837   7.411  1.00  0.00           C  
ATOM   1463  CE  LYS B  90       3.075  26.101   8.215  1.00  0.00           C  
ATOM   1464  NZ  LYS B  90       3.866  26.179   9.464  1.00  0.00           N  
ATOM   1465  H   LYS B  90       4.368  21.016   7.738  1.00  0.00           H  
ATOM   1466  HA  LYS B  90       4.144  21.090  10.256  1.00  0.00           H  
ATOM   1467 1HB  LYS B  90       3.645  23.550  10.077  1.00  0.00           H  
ATOM   1468 2HB  LYS B  90       4.774  23.000   8.852  1.00  0.00           H  
ATOM   1469 1HG  LYS B  90       2.634  22.829   7.257  1.00  0.00           H  
ATOM   1470 2HG  LYS B  90       1.872  23.884   8.459  1.00  0.00           H  
ATOM   1471 1HD  LYS B  90       4.477  24.731   7.330  1.00  0.00           H  
ATOM   1472 2HD  LYS B  90       2.984  24.946   6.406  1.00  0.00           H  
ATOM   1473 1HE  LYS B  90       3.294  26.975   7.603  1.00  0.00           H  
ATOM   1474 2HE  LYS B  90       2.014  26.102   8.470  1.00  0.00           H  
ATOM   1475 1HZ  LYS B  90       3.629  27.024   9.965  1.00  0.00           H  
ATOM   1476 2HZ  LYS B  90       3.662  25.373  10.043  1.00  0.00           H  
ATOM   1477 3HZ  LYS B  90       4.851  26.186   9.239  1.00  0.00           H  
ATOM   1478  N   ASN B  91       0.981  21.723   9.520  1.00  0.00           N  
ATOM   1479  CA  ASN B  91      -0.348  21.783  10.106  1.00  0.00           C  
ATOM   1480  C   ASN B  91      -1.312  21.570   8.957  1.00  0.00           C  
ATOM   1481  O   ASN B  91      -2.325  22.261   8.838  1.00  0.00           O  
ATOM   1482  CB  ASN B  91      -0.571  23.137  10.777  1.00  0.00           C  
ATOM   1483  CG  ASN B  91      -1.811  23.219  11.652  1.00  0.00           C  
ATOM   1484  OD1 ASN B  91      -2.246  22.232  12.238  1.00  0.00           O  
ATOM   1485  ND2 ASN B  91      -2.387  24.391  11.746  1.00  0.00           N  
ATOM   1486  H   ASN B  91       1.085  21.876   8.526  1.00  0.00           H  
ATOM   1487  HA  ASN B  91      -0.479  20.966  10.819  1.00  0.00           H  
ATOM   1488 1HB  ASN B  91       0.297  23.379  11.391  1.00  0.00           H  
ATOM   1489 2HB  ASN B  91      -0.643  23.906  10.006  1.00  0.00           H  
ATOM   1490 1HD2 ASN B  91      -3.206  24.502  12.307  1.00  0.00           H  
ATOM   1491 2HD2 ASN B  91      -2.006  25.174  11.255  1.00  0.00           H  
ATOM   1492  N   CYS B  92      -0.969  20.645   8.079  1.00  0.00           N  
ATOM   1493  CA  CYS B  92      -1.764  20.447   6.874  1.00  0.00           C  
ATOM   1494  C   CYS B  92      -3.053  19.720   7.157  1.00  0.00           C  
ATOM   1495  O   CYS B  92      -3.079  18.817   7.987  1.00  0.00           O  
ATOM   1496  CB  CYS B  92      -0.944  19.640   5.907  1.00  0.00           C  
ATOM   1497  SG  CYS B  92       0.577  20.452   5.596  1.00  0.00           S  
ATOM   1498  H   CYS B  92      -0.122  20.087   8.244  1.00  0.00           H  
ATOM   1499  HA  CYS B  92      -1.990  21.419   6.436  1.00  0.00           H  
ATOM   1500 1HB  CYS B  92      -0.732  18.655   6.323  1.00  0.00           H  
ATOM   1501 2HB  CYS B  92      -1.484  19.509   4.964  1.00  0.00           H  
ATOM   1502  N   THR B  93      -4.120  20.074   6.440  1.00  0.00           N  
ATOM   1503  CA  THR B  93      -5.378  19.366   6.614  1.00  0.00           C  
ATOM   1504  C   THR B  93      -5.663  18.503   5.400  1.00  0.00           C  
ATOM   1505  O   THR B  93      -6.369  17.488   5.480  1.00  0.00           O  
ATOM   1506  CB  THR B  93      -6.521  20.356   6.790  1.00  0.00           C  
ATOM   1507  OG1 THR B  93      -6.674  21.098   5.583  1.00  0.00           O  
ATOM   1508  CG2 THR B  93      -6.195  21.309   7.924  1.00  0.00           C  
ATOM   1509  H   THR B  93      -4.074  20.845   5.777  1.00  0.00           H  
ATOM   1510  HA  THR B  93      -5.317  18.739   7.486  1.00  0.00           H  
ATOM   1511  HB  THR B  93      -7.445  19.823   7.012  1.00  0.00           H  
ATOM   1512  HG1 THR B  93      -5.823  21.541   5.347  1.00  0.00           H  
ATOM   1513 1HG2 THR B  93      -7.004  22.023   8.046  1.00  0.00           H  
ATOM   1514 2HG2 THR B  93      -6.066  20.738   8.847  1.00  0.00           H  
ATOM   1515 3HG2 THR B  93      -5.270  21.844   7.695  1.00  0.00           H  
ATOM   1516  N   SER B  94      -5.041  18.876   4.293  1.00  0.00           N  
ATOM   1517  CA  SER B  94      -5.244  18.199   3.033  1.00  0.00           C  
ATOM   1518  C   SER B  94      -3.955  18.080   2.256  1.00  0.00           C  
ATOM   1519  O   SER B  94      -3.188  19.045   2.175  1.00  0.00           O  
ATOM   1520  CB  SER B  94      -6.251  18.976   2.216  1.00  0.00           C  
ATOM   1521  OG  SER B  94      -6.431  18.417   0.948  1.00  0.00           O  
ATOM   1522  H   SER B  94      -4.491  19.729   4.307  1.00  0.00           H  
ATOM   1523  HA  SER B  94      -5.631  17.207   3.232  1.00  0.00           H  
ATOM   1524 1HB  SER B  94      -7.205  18.999   2.743  1.00  0.00           H  
ATOM   1525 2HB  SER B  94      -5.907  19.987   2.131  1.00  0.00           H  
ATOM   1526  HG  SER B  94      -7.145  17.775   1.037  1.00  0.00           H  
ATOM   1527  N   ILE B  95      -3.725  16.896   1.692  1.00  0.00           N  
ATOM   1528  CA  ILE B  95      -2.549  16.671   0.869  1.00  0.00           C  
ATOM   1529  C   ILE B  95      -2.874  16.600  -0.623  1.00  0.00           C  
ATOM   1530  O   ILE B  95      -3.697  15.789  -1.080  1.00  0.00           O  
ATOM   1531  CB  ILE B  95      -1.829  15.374   1.284  1.00  0.00           C  
ATOM   1532  CG1 ILE B  95      -1.496  15.412   2.781  1.00  0.00           C  
ATOM   1533  CG2 ILE B  95      -0.568  15.172   0.436  1.00  0.00           C  
ATOM   1534  CD1 ILE B  95      -0.601  16.564   3.198  1.00  0.00           C  
ATOM   1535  H   ILE B  95      -4.389  16.142   1.869  1.00  0.00           H  
ATOM   1536  HA  ILE B  95      -1.862  17.499   1.023  1.00  0.00           H  
ATOM   1537  HB  ILE B  95      -2.484  14.534   1.128  1.00  0.00           H  
ATOM   1538 1HG1 ILE B  95      -2.428  15.480   3.338  1.00  0.00           H  
ATOM   1539 2HG1 ILE B  95      -1.018  14.494   3.040  1.00  0.00           H  
ATOM   1540 1HG2 ILE B  95      -0.072  14.250   0.719  1.00  0.00           H  
ATOM   1541 2HG2 ILE B  95      -0.837  15.116  -0.614  1.00  0.00           H  
ATOM   1542 3HG2 ILE B  95       0.109  16.014   0.591  1.00  0.00           H  
ATOM   1543 1HD1 ILE B  95      -0.415  16.516   4.271  1.00  0.00           H  
ATOM   1544 2HD1 ILE B  95       0.346  16.503   2.661  1.00  0.00           H  
ATOM   1545 3HD1 ILE B  95      -1.084  17.508   2.959  1.00  0.00           H  
ATOM   1546  N   SER B  96      -2.191  17.430  -1.399  1.00  0.00           N  
ATOM   1547  CA  SER B  96      -2.353  17.411  -2.838  1.00  0.00           C  
ATOM   1548  C   SER B  96      -1.335  16.406  -3.328  1.00  0.00           C  
ATOM   1549  O   SER B  96      -0.125  16.604  -3.220  1.00  0.00           O  
ATOM   1550  CB  SER B  96      -2.143  18.781  -3.452  1.00  0.00           C  
ATOM   1551  OG  SER B  96      -3.159  19.660  -3.063  1.00  0.00           O  
ATOM   1552  H   SER B  96      -1.537  18.074  -0.972  1.00  0.00           H  
ATOM   1553  HA  SER B  96      -3.352  17.073  -3.092  1.00  0.00           H  
ATOM   1554 1HB  SER B  96      -1.176  19.180  -3.142  1.00  0.00           H  
ATOM   1555 2HB  SER B  96      -2.131  18.692  -4.536  1.00  0.00           H  
ATOM   1556  HG  SER B  96      -2.907  19.978  -2.192  1.00  0.00           H  
ATOM   1557  N   GLY B  97      -1.811  15.291  -3.823  1.00  0.00           N  
ATOM   1558  CA  GLY B  97      -0.905  14.217  -4.165  1.00  0.00           C  
ATOM   1559  C   GLY B  97      -0.855  13.163  -3.058  1.00  0.00           C  
ATOM   1560  O   GLY B  97      -1.846  12.916  -2.357  1.00  0.00           O  
ATOM   1561  H   GLY B  97      -2.810  15.173  -3.918  1.00  0.00           H  
ATOM   1562 1HA  GLY B  97      -1.233  13.749  -5.094  1.00  0.00           H  
ATOM   1563 2HA  GLY B  97       0.096  14.610  -4.343  1.00  0.00           H  
ATOM   1564  N   ASP B  98       0.290  12.495  -2.976  1.00  0.00           N  
ATOM   1565  CA  ASP B  98       0.457  11.271  -2.200  1.00  0.00           C  
ATOM   1566  C   ASP B  98       1.303  11.405  -0.931  1.00  0.00           C  
ATOM   1567  O   ASP B  98       2.154  12.297  -0.825  1.00  0.00           O  
ATOM   1568  CB  ASP B  98       1.195  10.300  -3.109  1.00  0.00           C  
ATOM   1569  CG  ASP B  98       0.526  10.144  -4.456  1.00  0.00           C  
ATOM   1570  OD1 ASP B  98       1.224  10.190  -5.442  1.00  0.00           O  
ATOM   1571  OD2 ASP B  98      -0.671   9.963  -4.524  1.00  0.00           O  
ATOM   1572  H   ASP B  98       1.069  12.816  -3.537  1.00  0.00           H  
ATOM   1573  HA  ASP B  98      -0.530  10.888  -1.928  1.00  0.00           H  
ATOM   1574 1HB  ASP B  98       2.217  10.647  -3.258  1.00  0.00           H  
ATOM   1575 2HB  ASP B  98       1.245   9.317  -2.623  1.00  0.00           H  
ATOM   1576  N   LEU B  99       1.107  10.483   0.008  1.00  0.00           N  
ATOM   1577  CA  LEU B  99       2.029  10.376   1.132  1.00  0.00           C  
ATOM   1578  C   LEU B  99       2.718   9.020   1.084  1.00  0.00           C  
ATOM   1579  O   LEU B  99       2.066   7.980   0.943  1.00  0.00           O  
ATOM   1580  CB  LEU B  99       1.362  10.576   2.498  1.00  0.00           C  
ATOM   1581  CG  LEU B  99       0.704  11.943   2.772  1.00  0.00           C  
ATOM   1582  CD1 LEU B  99       0.032  11.882   4.139  1.00  0.00           C  
ATOM   1583  CD2 LEU B  99       1.761  13.049   2.736  1.00  0.00           C  
ATOM   1584  H   LEU B  99       0.351   9.805  -0.115  1.00  0.00           H  
ATOM   1585  HA  LEU B  99       2.799  11.139   1.030  1.00  0.00           H  
ATOM   1586 1HB  LEU B  99       0.585   9.828   2.598  1.00  0.00           H  
ATOM   1587 2HB  LEU B  99       2.107  10.401   3.277  1.00  0.00           H  
ATOM   1588  HG  LEU B  99      -0.064  12.138   2.019  1.00  0.00           H  
ATOM   1589 1HD1 LEU B  99      -0.455  12.820   4.370  1.00  0.00           H  
ATOM   1590 2HD1 LEU B  99      -0.694  11.093   4.134  1.00  0.00           H  
ATOM   1591 3HD1 LEU B  99       0.786  11.675   4.901  1.00  0.00           H  
ATOM   1592 1HD2 LEU B  99       1.298  14.011   2.939  1.00  0.00           H  
ATOM   1593 2HD2 LEU B  99       2.496  12.840   3.493  1.00  0.00           H  
ATOM   1594 3HD2 LEU B  99       2.237  13.082   1.756  1.00  0.00           H  
ATOM   1595  N   HIS B 100       4.037   9.057   1.189  1.00  0.00           N  
ATOM   1596  CA  HIS B 100       4.880   7.868   1.159  1.00  0.00           C  
ATOM   1597  C   HIS B 100       5.691   7.736   2.434  1.00  0.00           C  
ATOM   1598  O   HIS B 100       6.396   8.679   2.804  1.00  0.00           O  
ATOM   1599  CB  HIS B 100       5.855   7.961  -0.017  1.00  0.00           C  
ATOM   1600  CG  HIS B 100       5.255   7.975  -1.399  1.00  0.00           C  
ATOM   1601  ND1 HIS B 100       5.429   6.943  -2.269  1.00  0.00           N  
ATOM   1602  CD2 HIS B 100       4.495   8.886  -2.055  1.00  0.00           C  
ATOM   1603  CE1 HIS B 100       4.838   7.220  -3.407  1.00  0.00           C  
ATOM   1604  NE2 HIS B 100       4.266   8.396  -3.304  1.00  0.00           N  
ATOM   1605  H   HIS B 100       4.480   9.959   1.294  1.00  0.00           H  
ATOM   1606  HA  HIS B 100       4.271   6.970   1.042  1.00  0.00           H  
ATOM   1607 1HB  HIS B 100       6.442   8.868   0.086  1.00  0.00           H  
ATOM   1608 2HB  HIS B 100       6.560   7.125   0.036  1.00  0.00           H  
ATOM   1609  HD2 HIS B 100       4.134   9.830  -1.690  1.00  0.00           H  
ATOM   1610  HE1 HIS B 100       4.825   6.573  -4.285  1.00  0.00           H  
ATOM   1611  HE2 HIS B 100       3.733   8.882  -4.029  1.00  0.00           H  
ATOM   1612  N   ILE B 101       5.579   6.598   3.110  1.00  0.00           N  
ATOM   1613  CA  ILE B 101       6.391   6.353   4.297  1.00  0.00           C  
ATOM   1614  C   ILE B 101       7.194   5.063   4.107  1.00  0.00           C  
ATOM   1615  O   ILE B 101       6.671   3.946   4.175  1.00  0.00           O  
ATOM   1616  CB  ILE B 101       5.557   6.322   5.596  1.00  0.00           C  
ATOM   1617  CG1 ILE B 101       4.830   7.685   5.723  1.00  0.00           C  
ATOM   1618  CG2 ILE B 101       6.487   6.025   6.829  1.00  0.00           C  
ATOM   1619  CD1 ILE B 101       3.871   7.820   6.835  1.00  0.00           C  
ATOM   1620  H   ILE B 101       4.925   5.887   2.781  1.00  0.00           H  
ATOM   1621  HA  ILE B 101       7.103   7.167   4.407  1.00  0.00           H  
ATOM   1622  HB  ILE B 101       4.800   5.551   5.522  1.00  0.00           H  
ATOM   1623 1HG1 ILE B 101       5.586   8.456   5.807  1.00  0.00           H  
ATOM   1624 2HG1 ILE B 101       4.267   7.853   4.812  1.00  0.00           H  
ATOM   1625 1HG2 ILE B 101       5.910   5.991   7.746  1.00  0.00           H  
ATOM   1626 2HG2 ILE B 101       6.971   5.058   6.693  1.00  0.00           H  
ATOM   1627 3HG2 ILE B 101       7.253   6.802   6.909  1.00  0.00           H  
ATOM   1628 1HD1 ILE B 101       3.415   8.806   6.813  1.00  0.00           H  
ATOM   1629 2HD1 ILE B 101       3.100   7.061   6.737  1.00  0.00           H  
ATOM   1630 3HD1 ILE B 101       4.404   7.702   7.765  1.00  0.00           H  
ATOM   1631  N   LEU B 102       8.480   5.233   3.852  1.00  0.00           N  
ATOM   1632  CA  LEU B 102       9.385   4.125   3.551  1.00  0.00           C  
ATOM   1633  C   LEU B 102      10.355   3.924   4.717  1.00  0.00           C  
ATOM   1634  O   LEU B 102      10.580   4.861   5.476  1.00  0.00           O  
ATOM   1635  CB  LEU B 102      10.141   4.445   2.284  1.00  0.00           C  
ATOM   1636  CG  LEU B 102       9.329   4.764   1.068  1.00  0.00           C  
ATOM   1637  CD1 LEU B 102      10.297   5.115   0.001  1.00  0.00           C  
ATOM   1638  CD2 LEU B 102       8.432   3.605   0.666  1.00  0.00           C  
ATOM   1639  H   LEU B 102       8.831   6.192   3.826  1.00  0.00           H  
ATOM   1640  HA  LEU B 102       8.792   3.222   3.424  1.00  0.00           H  
ATOM   1641 1HB  LEU B 102      10.682   5.325   2.480  1.00  0.00           H  
ATOM   1642 2HB  LEU B 102      10.833   3.658   2.033  1.00  0.00           H  
ATOM   1643  HG  LEU B 102       8.706   5.638   1.258  1.00  0.00           H  
ATOM   1644 1HD1 LEU B 102       9.749   5.394  -0.879  1.00  0.00           H  
ATOM   1645 2HD1 LEU B 102      10.903   5.950   0.322  1.00  0.00           H  
ATOM   1646 3HD1 LEU B 102      10.940   4.268  -0.213  1.00  0.00           H  
ATOM   1647 1HD2 LEU B 102       7.876   3.871  -0.221  1.00  0.00           H  
ATOM   1648 2HD2 LEU B 102       9.047   2.734   0.461  1.00  0.00           H  
ATOM   1649 3HD2 LEU B 102       7.725   3.372   1.455  1.00  0.00           H  
ATOM   1650  N   PRO B 103      10.995   2.746   4.888  1.00  0.00           N  
ATOM   1651  CA  PRO B 103      11.934   2.478   5.981  1.00  0.00           C  
ATOM   1652  C   PRO B 103      13.129   3.417   5.982  1.00  0.00           C  
ATOM   1653  O   PRO B 103      13.714   3.699   7.037  1.00  0.00           O  
ATOM   1654  CB  PRO B 103      12.414   1.050   5.668  1.00  0.00           C  
ATOM   1655  CG  PRO B 103      11.320   0.423   4.816  1.00  0.00           C  
ATOM   1656  CD  PRO B 103      10.742   1.566   3.996  1.00  0.00           C  
ATOM   1657  HA  PRO B 103      11.409   2.556   6.938  1.00  0.00           H  
ATOM   1658 1HB  PRO B 103      13.387   1.082   5.153  1.00  0.00           H  
ATOM   1659 2HB  PRO B 103      12.575   0.501   6.607  1.00  0.00           H  
ATOM   1660 1HG  PRO B 103      11.759  -0.358   4.177  1.00  0.00           H  
ATOM   1661 2HG  PRO B 103      10.571  -0.089   5.443  1.00  0.00           H  
ATOM   1662 1HD  PRO B 103      11.264   1.650   3.037  1.00  0.00           H  
ATOM   1663 2HD  PRO B 103       9.675   1.353   3.876  1.00  0.00           H  
ATOM   1664  N   VAL B 104      13.440   3.981   4.821  1.00  0.00           N  
ATOM   1665  CA  VAL B 104      14.524   4.938   4.705  1.00  0.00           C  
ATOM   1666  C   VAL B 104      14.264   6.157   5.592  1.00  0.00           C  
ATOM   1667  O   VAL B 104      15.190   6.805   6.078  1.00  0.00           O  
ATOM   1668  CB  VAL B 104      14.724   5.360   3.230  1.00  0.00           C  
ATOM   1669  CG1 VAL B 104      13.593   6.266   2.736  1.00  0.00           C  
ATOM   1670  CG2 VAL B 104      16.044   6.050   3.095  1.00  0.00           C  
ATOM   1671  H   VAL B 104      12.932   3.727   3.988  1.00  0.00           H  
ATOM   1672  HA  VAL B 104      15.445   4.457   5.032  1.00  0.00           H  
ATOM   1673  HB  VAL B 104      14.712   4.464   2.613  1.00  0.00           H  
ATOM   1674 1HG1 VAL B 104      13.755   6.513   1.686  1.00  0.00           H  
ATOM   1675 2HG1 VAL B 104      12.684   5.754   2.842  1.00  0.00           H  
ATOM   1676 3HG1 VAL B 104      13.555   7.192   3.307  1.00  0.00           H  
ATOM   1677 1HG2 VAL B 104      16.210   6.324   2.053  1.00  0.00           H  
ATOM   1678 2HG2 VAL B 104      16.052   6.950   3.707  1.00  0.00           H  
ATOM   1679 3HG2 VAL B 104      16.848   5.386   3.425  1.00  0.00           H  
ATOM   1680  N   ALA B 105      12.990   6.452   5.842  1.00  0.00           N  
ATOM   1681  CA  ALA B 105      12.601   7.574   6.667  1.00  0.00           C  
ATOM   1682  C   ALA B 105      13.157   7.450   8.065  1.00  0.00           C  
ATOM   1683  O   ALA B 105      13.509   8.455   8.678  1.00  0.00           O  
ATOM   1684  CB  ALA B 105      11.091   7.661   6.764  1.00  0.00           C  
ATOM   1685  H   ALA B 105      12.247   5.868   5.469  1.00  0.00           H  
ATOM   1686  HA  ALA B 105      12.995   8.482   6.213  1.00  0.00           H  
ATOM   1687 1HB  ALA B 105      10.811   8.520   7.370  1.00  0.00           H  
ATOM   1688 2HB  ALA B 105      10.677   7.764   5.776  1.00  0.00           H  
ATOM   1689 3HB  ALA B 105      10.706   6.755   7.222  1.00  0.00           H  
ATOM   1690  N   PHE B 106      13.267   6.220   8.561  1.00  0.00           N  
ATOM   1691  CA  PHE B 106      13.661   6.017   9.936  1.00  0.00           C  
ATOM   1692  C   PHE B 106      15.138   5.660  10.030  1.00  0.00           C  
ATOM   1693  O   PHE B 106      15.774   5.890  11.057  1.00  0.00           O  
ATOM   1694  CB  PHE B 106      12.770   4.923  10.508  1.00  0.00           C  
ATOM   1695  CG  PHE B 106      11.308   5.320  10.403  1.00  0.00           C  
ATOM   1696  CD1 PHE B 106      10.490   4.693   9.465  1.00  0.00           C  
ATOM   1697  CD2 PHE B 106      10.759   6.332  11.189  1.00  0.00           C  
ATOM   1698  CE1 PHE B 106       9.173   5.059   9.315  1.00  0.00           C  
ATOM   1699  CE2 PHE B 106       9.438   6.693  11.033  1.00  0.00           C  
ATOM   1700  CZ  PHE B 106       8.646   6.050  10.087  1.00  0.00           C  
ATOM   1701  H   PHE B 106      13.064   5.409   7.981  1.00  0.00           H  
ATOM   1702  HA  PHE B 106      13.487   6.937  10.495  1.00  0.00           H  
ATOM   1703 1HB  PHE B 106      12.922   3.994   9.953  1.00  0.00           H  
ATOM   1704 2HB  PHE B 106      13.014   4.742  11.554  1.00  0.00           H  
ATOM   1705  HD1 PHE B 106      10.914   3.911   8.839  1.00  0.00           H  
ATOM   1706  HD2 PHE B 106      11.388   6.849  11.927  1.00  0.00           H  
ATOM   1707  HE1 PHE B 106       8.550   4.562   8.574  1.00  0.00           H  
ATOM   1708  HE2 PHE B 106       9.019   7.491  11.649  1.00  0.00           H  
ATOM   1709  HZ  PHE B 106       7.607   6.334   9.950  1.00  0.00           H  
ATOM   1710  N   ARG B 107      15.696   5.116   8.950  1.00  0.00           N  
ATOM   1711  CA  ARG B 107      17.123   4.802   8.933  1.00  0.00           C  
ATOM   1712  C   ARG B 107      18.006   5.991   8.558  1.00  0.00           C  
ATOM   1713  O   ARG B 107      19.154   6.089   8.999  1.00  0.00           O  
ATOM   1714  CB  ARG B 107      17.371   3.670   7.949  1.00  0.00           C  
ATOM   1715  CG  ARG B 107      16.776   2.318   8.361  1.00  0.00           C  
ATOM   1716  CD  ARG B 107      16.981   1.284   7.322  1.00  0.00           C  
ATOM   1717  NE  ARG B 107      16.401   0.004   7.714  1.00  0.00           N  
ATOM   1718  CZ  ARG B 107      16.401  -1.119   6.961  1.00  0.00           C  
ATOM   1719  NH1 ARG B 107      16.958  -1.126   5.765  1.00  0.00           N  
ATOM   1720  NH2 ARG B 107      15.838  -2.222   7.432  1.00  0.00           N  
ATOM   1721  H   ARG B 107      15.118   4.894   8.139  1.00  0.00           H  
ATOM   1722  HA  ARG B 107      17.405   4.481   9.936  1.00  0.00           H  
ATOM   1723 1HB  ARG B 107      16.942   3.942   6.984  1.00  0.00           H  
ATOM   1724 2HB  ARG B 107      18.442   3.543   7.805  1.00  0.00           H  
ATOM   1725 1HG  ARG B 107      17.245   1.980   9.284  1.00  0.00           H  
ATOM   1726 2HG  ARG B 107      15.702   2.432   8.520  1.00  0.00           H  
ATOM   1727 1HD  ARG B 107      16.500   1.612   6.399  1.00  0.00           H  
ATOM   1728 2HD  ARG B 107      18.048   1.145   7.155  1.00  0.00           H  
ATOM   1729  HE  ARG B 107      15.961  -0.044   8.625  1.00  0.00           H  
ATOM   1730 1HH1 ARG B 107      17.391  -0.291   5.400  1.00  0.00           H  
ATOM   1731 2HH1 ARG B 107      16.956  -1.970   5.209  1.00  0.00           H  
ATOM   1732 1HH2 ARG B 107      15.412  -2.221   8.349  1.00  0.00           H  
ATOM   1733 2HH2 ARG B 107      15.835  -3.068   6.879  1.00  0.00           H  
ATOM   1734  N   GLY B 108      17.471   6.888   7.743  1.00  0.00           N  
ATOM   1735  CA  GLY B 108      18.230   8.003   7.219  1.00  0.00           C  
ATOM   1736  C   GLY B 108      18.846   7.537   5.912  1.00  0.00           C  
ATOM   1737  O   GLY B 108      18.792   6.347   5.587  1.00  0.00           O  
ATOM   1738  H   GLY B 108      16.520   6.778   7.404  1.00  0.00           H  
ATOM   1739 1HA  GLY B 108      17.574   8.858   7.047  1.00  0.00           H  
ATOM   1740 2HA  GLY B 108      19.004   8.308   7.921  1.00  0.00           H  
ATOM   1741  N   ASP B 109      19.403   8.465   5.150  1.00  0.00           N  
ATOM   1742  CA  ASP B 109      19.983   8.124   3.863  1.00  0.00           C  
ATOM   1743  C   ASP B 109      21.161   9.002   3.496  1.00  0.00           C  
ATOM   1744  O   ASP B 109      21.005  10.184   3.169  1.00  0.00           O  
ATOM   1745  CB  ASP B 109      18.992   8.193   2.711  1.00  0.00           C  
ATOM   1746  CG  ASP B 109      19.615   7.582   1.415  1.00  0.00           C  
ATOM   1747  OD1 ASP B 109      20.779   7.169   1.478  1.00  0.00           O  
ATOM   1748  OD2 ASP B 109      18.956   7.528   0.400  1.00  0.00           O  
ATOM   1749  H   ASP B 109      19.416   9.419   5.484  1.00  0.00           H  
ATOM   1750  HA  ASP B 109      20.322   7.092   3.903  1.00  0.00           H  
ATOM   1751 1HB  ASP B 109      18.124   7.662   2.971  1.00  0.00           H  
ATOM   1752 2HB  ASP B 109      18.706   9.228   2.522  1.00  0.00           H  
ATOM   1753  N   SER B 110      22.355   8.424   3.483  1.00  0.00           N  
ATOM   1754  CA  SER B 110      23.535   9.217   3.207  1.00  0.00           C  
ATOM   1755  C   SER B 110      23.574   9.701   1.764  1.00  0.00           C  
ATOM   1756  O   SER B 110      24.074  10.785   1.482  1.00  0.00           O  
ATOM   1757  CB  SER B 110      24.782   8.417   3.528  1.00  0.00           C  
ATOM   1758  OG  SER B 110      24.903   7.324   2.670  1.00  0.00           O  
ATOM   1759  H   SER B 110      22.454   7.434   3.676  1.00  0.00           H  
ATOM   1760  HA  SER B 110      23.513  10.093   3.858  1.00  0.00           H  
ATOM   1761 1HB  SER B 110      25.660   9.056   3.434  1.00  0.00           H  
ATOM   1762 2HB  SER B 110      24.736   8.071   4.558  1.00  0.00           H  
ATOM   1763  HG  SER B 110      25.689   6.847   2.955  1.00  0.00           H  
ATOM   1764  N   PHE B 111      22.902   8.981   0.875  1.00  0.00           N  
ATOM   1765  CA  PHE B 111      22.894   9.289  -0.547  1.00  0.00           C  
ATOM   1766  C   PHE B 111      22.125  10.571  -0.863  1.00  0.00           C  
ATOM   1767  O   PHE B 111      22.331  11.171  -1.921  1.00  0.00           O  
ATOM   1768  CB  PHE B 111      22.305   8.141  -1.364  1.00  0.00           C  
ATOM   1769  CG  PHE B 111      23.213   6.955  -1.473  1.00  0.00           C  
ATOM   1770  CD1 PHE B 111      23.001   5.830  -0.691  1.00  0.00           C  
ATOM   1771  CD2 PHE B 111      24.283   6.958  -2.360  1.00  0.00           C  
ATOM   1772  CE1 PHE B 111      23.837   4.737  -0.789  1.00  0.00           C  
ATOM   1773  CE2 PHE B 111      25.119   5.864  -2.459  1.00  0.00           C  
ATOM   1774  CZ  PHE B 111      24.895   4.754  -1.672  1.00  0.00           C  
ATOM   1775  H   PHE B 111      22.438   8.139   1.192  1.00  0.00           H  
ATOM   1776  HA  PHE B 111      23.926   9.437  -0.864  1.00  0.00           H  
ATOM   1777 1HB  PHE B 111      21.368   7.816  -0.906  1.00  0.00           H  
ATOM   1778 2HB  PHE B 111      22.071   8.489  -2.365  1.00  0.00           H  
ATOM   1779  HD1 PHE B 111      22.157   5.816   0.012  1.00  0.00           H  
ATOM   1780  HD2 PHE B 111      24.460   7.837  -2.984  1.00  0.00           H  
ATOM   1781  HE1 PHE B 111      23.657   3.861  -0.166  1.00  0.00           H  
ATOM   1782  HE2 PHE B 111      25.956   5.876  -3.157  1.00  0.00           H  
ATOM   1783  HZ  PHE B 111      25.555   3.890  -1.748  1.00  0.00           H  
ATOM   1784  N   THR B 112      21.229  10.985   0.041  1.00  0.00           N  
ATOM   1785  CA  THR B 112      20.464  12.211  -0.143  1.00  0.00           C  
ATOM   1786  C   THR B 112      20.698  13.168   1.015  1.00  0.00           C  
ATOM   1787  O   THR B 112      19.952  14.134   1.177  1.00  0.00           O  
ATOM   1788  CB  THR B 112      18.946  11.950  -0.235  1.00  0.00           C  
ATOM   1789  OG1 THR B 112      18.476  11.362   0.984  1.00  0.00           O  
ATOM   1790  CG2 THR B 112      18.671  10.980  -1.357  1.00  0.00           C  
ATOM   1791  H   THR B 112      21.091  10.458   0.904  1.00  0.00           H  
ATOM   1792  HA  THR B 112      20.810  12.702  -1.052  1.00  0.00           H  
ATOM   1793  HB  THR B 112      18.423  12.888  -0.415  1.00  0.00           H  
ATOM   1794  HG1 THR B 112      17.509  11.375   0.990  1.00  0.00           H  
ATOM   1795 1HG2 THR B 112      17.600  10.794  -1.419  1.00  0.00           H  
ATOM   1796 2HG2 THR B 112      19.024  11.400  -2.297  1.00  0.00           H  
ATOM   1797 3HG2 THR B 112      19.189  10.038  -1.161  1.00  0.00           H  
ATOM   1798  N   HIS B 113      21.694  12.870   1.856  1.00  0.00           N  
ATOM   1799  CA  HIS B 113      22.010  13.673   3.037  1.00  0.00           C  
ATOM   1800  C   HIS B 113      20.814  13.853   3.986  1.00  0.00           C  
ATOM   1801  O   HIS B 113      20.609  14.945   4.525  1.00  0.00           O  
ATOM   1802  CB  HIS B 113      22.517  15.060   2.618  1.00  0.00           C  
ATOM   1803  CG  HIS B 113      23.697  15.024   1.706  1.00  0.00           C  
ATOM   1804  ND1 HIS B 113      24.963  14.667   2.127  1.00  0.00           N  
ATOM   1805  CD2 HIS B 113      23.800  15.296   0.387  1.00  0.00           C  
ATOM   1806  CE1 HIS B 113      25.794  14.729   1.102  1.00  0.00           C  
ATOM   1807  NE2 HIS B 113      25.115  15.112   0.035  1.00  0.00           N  
ATOM   1808  H   HIS B 113      22.299  12.075   1.653  1.00  0.00           H  
ATOM   1809  HA  HIS B 113      22.801  13.175   3.598  1.00  0.00           H  
ATOM   1810 1HB  HIS B 113      21.721  15.620   2.131  1.00  0.00           H  
ATOM   1811 2HB  HIS B 113      22.802  15.619   3.507  1.00  0.00           H  
ATOM   1812  HD1 HIS B 113      25.234  14.404   3.052  1.00  0.00           H  
ATOM   1813  HD2 HIS B 113      23.071  15.610  -0.360  1.00  0.00           H  
ATOM   1814  HE1 HIS B 113      26.848  14.483   1.229  1.00  0.00           H  
ATOM   1815  N   THR B 114      20.040  12.787   4.204  1.00  0.00           N  
ATOM   1816  CA  THR B 114      18.863  12.858   5.068  1.00  0.00           C  
ATOM   1817  C   THR B 114      19.065  12.117   6.415  1.00  0.00           C  
ATOM   1818  O   THR B 114      19.335  10.917   6.416  1.00  0.00           O  
ATOM   1819  CB  THR B 114      17.655  12.249   4.317  1.00  0.00           C  
ATOM   1820  OG1 THR B 114      17.383  13.037   3.147  1.00  0.00           O  
ATOM   1821  CG2 THR B 114      16.412  12.151   5.191  1.00  0.00           C  
ATOM   1822  H   THR B 114      20.278  11.910   3.742  1.00  0.00           H  
ATOM   1823  HA  THR B 114      18.647  13.906   5.233  1.00  0.00           H  
ATOM   1824  HB  THR B 114      17.927  11.244   3.993  1.00  0.00           H  
ATOM   1825  HG1 THR B 114      18.140  12.977   2.535  1.00  0.00           H  
ATOM   1826 1HG2 THR B 114      15.625  11.703   4.605  1.00  0.00           H  
ATOM   1827 2HG2 THR B 114      16.606  11.527   6.054  1.00  0.00           H  
ATOM   1828 3HG2 THR B 114      16.104  13.122   5.520  1.00  0.00           H  
ATOM   1829  N   PRO B 115      18.972  12.774   7.582  1.00  0.00           N  
ATOM   1830  CA  PRO B 115      19.111  12.150   8.885  1.00  0.00           C  
ATOM   1831  C   PRO B 115      17.851  11.322   9.190  1.00  0.00           C  
ATOM   1832  O   PRO B 115      16.833  11.526   8.537  1.00  0.00           O  
ATOM   1833  CB  PRO B 115      19.311  13.354   9.812  1.00  0.00           C  
ATOM   1834  CG  PRO B 115      18.579  14.484   9.139  1.00  0.00           C  
ATOM   1835  CD  PRO B 115      18.726  14.234   7.635  1.00  0.00           C  
ATOM   1836  HA  PRO B 115      20.015  11.536   8.851  1.00  0.00           H  
ATOM   1837 1HB  PRO B 115      18.898  13.132  10.808  1.00  0.00           H  
ATOM   1838 2HB  PRO B 115      20.383  13.553   9.944  1.00  0.00           H  
ATOM   1839 1HG  PRO B 115      17.551  14.515   9.474  1.00  0.00           H  
ATOM   1840 2HG  PRO B 115      19.026  15.444   9.438  1.00  0.00           H  
ATOM   1841 1HD  PRO B 115      17.772  14.507   7.153  1.00  0.00           H  
ATOM   1842 2HD  PRO B 115      19.586  14.788   7.216  1.00  0.00           H  
ATOM   1843  N   PRO B 116      17.893  10.370  10.131  1.00  0.00           N  
ATOM   1844  CA  PRO B 116      16.758   9.584  10.606  1.00  0.00           C  
ATOM   1845  C   PRO B 116      15.600  10.435  11.121  1.00  0.00           C  
ATOM   1846  O   PRO B 116      15.814  11.427  11.822  1.00  0.00           O  
ATOM   1847  CB  PRO B 116      17.380   8.809  11.776  1.00  0.00           C  
ATOM   1848  CG  PRO B 116      18.846   8.754  11.470  1.00  0.00           C  
ATOM   1849  CD  PRO B 116      19.162  10.077  10.820  1.00  0.00           C  
ATOM   1850  HA  PRO B 116      16.418   8.901   9.811  1.00  0.00           H  
ATOM   1851 1HB  PRO B 116      17.157   9.324  12.720  1.00  0.00           H  
ATOM   1852 2HB  PRO B 116      16.929   7.822  11.849  1.00  0.00           H  
ATOM   1853 1HG  PRO B 116      19.416   8.584  12.394  1.00  0.00           H  
ATOM   1854 2HG  PRO B 116      19.055   7.900  10.817  1.00  0.00           H  
ATOM   1855 1HD  PRO B 116      19.397  10.846  11.568  1.00  0.00           H  
ATOM   1856 2HD  PRO B 116      19.985   9.897  10.124  1.00  0.00           H  
ATOM   1857  N   LEU B 117      14.372  10.007  10.829  1.00  0.00           N  
ATOM   1858  CA  LEU B 117      13.165  10.677  11.307  1.00  0.00           C  
ATOM   1859  C   LEU B 117      12.817  10.224  12.711  1.00  0.00           C  
ATOM   1860  O   LEU B 117      12.668   9.033  12.973  1.00  0.00           O  
ATOM   1861  CB  LEU B 117      11.978  10.363  10.376  1.00  0.00           C  
ATOM   1862  CG  LEU B 117      10.602  10.964  10.730  1.00  0.00           C  
ATOM   1863  CD1 LEU B 117      10.645  12.456  10.634  1.00  0.00           C  
ATOM   1864  CD2 LEU B 117       9.557  10.418   9.759  1.00  0.00           C  
ATOM   1865  H   LEU B 117      14.247   9.206  10.212  1.00  0.00           H  
ATOM   1866  HA  LEU B 117      13.338  11.749  11.327  1.00  0.00           H  
ATOM   1867 1HB  LEU B 117      12.234  10.683   9.371  1.00  0.00           H  
ATOM   1868 2HB  LEU B 117      11.844   9.282  10.360  1.00  0.00           H  
ATOM   1869  HG  LEU B 117      10.333  10.692  11.758  1.00  0.00           H  
ATOM   1870 1HD1 LEU B 117       9.673  12.843  10.875  1.00  0.00           H  
ATOM   1871 2HD1 LEU B 117      11.383  12.855  11.329  1.00  0.00           H  
ATOM   1872 3HD1 LEU B 117      10.892  12.742   9.646  1.00  0.00           H  
ATOM   1873 1HD2 LEU B 117       8.589  10.838  10.009  1.00  0.00           H  
ATOM   1874 2HD2 LEU B 117       9.817  10.697   8.741  1.00  0.00           H  
ATOM   1875 3HD2 LEU B 117       9.516   9.336   9.834  1.00  0.00           H  
ATOM   1876  N   ASP B 118      12.688  11.176  13.622  1.00  0.00           N  
ATOM   1877  CA  ASP B 118      12.305  10.872  14.992  1.00  0.00           C  
ATOM   1878  C   ASP B 118      10.847  10.446  14.959  1.00  0.00           C  
ATOM   1879  O   ASP B 118      10.021  11.240  14.541  1.00  0.00           O  
ATOM   1880  CB  ASP B 118      12.484  12.091  15.906  1.00  0.00           C  
ATOM   1881  CG  ASP B 118      12.229  11.836  17.450  1.00  0.00           C  
ATOM   1882  OD1 ASP B 118      11.243  11.208  17.861  1.00  0.00           O  
ATOM   1883  OD2 ASP B 118      13.058  12.277  18.207  1.00  0.00           O  
ATOM   1884  H   ASP B 118      12.850  12.137  13.352  1.00  0.00           H  
ATOM   1885  HA  ASP B 118      12.952  10.087  15.362  1.00  0.00           H  
ATOM   1886 1HB  ASP B 118      13.499  12.474  15.789  1.00  0.00           H  
ATOM   1887 2HB  ASP B 118      11.808  12.886  15.579  1.00  0.00           H  
ATOM   1888  N   PRO B 119      10.469   9.231  15.376  1.00  0.00           N  
ATOM   1889  CA  PRO B 119       9.106   8.727  15.346  1.00  0.00           C  
ATOM   1890  C   PRO B 119       8.068   9.707  15.884  1.00  0.00           C  
ATOM   1891  O   PRO B 119       6.942   9.756  15.388  1.00  0.00           O  
ATOM   1892  CB  PRO B 119       9.209   7.515  16.273  1.00  0.00           C  
ATOM   1893  CG  PRO B 119      10.601   6.982  16.037  1.00  0.00           C  
ATOM   1894  CD  PRO B 119      11.456   8.213  15.854  1.00  0.00           C  
ATOM   1895  HA  PRO B 119       8.857   8.425  14.317  1.00  0.00           H  
ATOM   1896 1HB  PRO B 119       9.072   7.843  17.313  1.00  0.00           H  
ATOM   1897 2HB  PRO B 119       8.417   6.823  16.075  1.00  0.00           H  
ATOM   1898 1HG  PRO B 119      10.924   6.366  16.888  1.00  0.00           H  
ATOM   1899 2HG  PRO B 119      10.611   6.327  15.148  1.00  0.00           H  
ATOM   1900 1HD  PRO B 119      11.889   8.553  16.811  1.00  0.00           H  
ATOM   1901 2HD  PRO B 119      12.215   7.978  15.096  1.00  0.00           H  
ATOM   1902  N   GLN B 120       8.441  10.541  16.863  1.00  0.00           N  
ATOM   1903  CA  GLN B 120       7.490  11.481  17.463  1.00  0.00           C  
ATOM   1904  C   GLN B 120       7.056  12.545  16.467  1.00  0.00           C  
ATOM   1905  O   GLN B 120       5.976  13.125  16.560  1.00  0.00           O  
ATOM   1906  CB  GLN B 120       8.146  12.151  18.665  1.00  0.00           C  
ATOM   1907  CG  GLN B 120       8.405  11.210  19.814  1.00  0.00           C  
ATOM   1908  CD  GLN B 120       9.181  11.857  20.928  1.00  0.00           C  
ATOM   1909  OE1 GLN B 120       8.638  12.320  21.942  1.00  0.00           O  
ATOM   1910  NE2 GLN B 120      10.487  11.897  20.729  1.00  0.00           N  
ATOM   1911  H   GLN B 120       9.410  10.552  17.215  1.00  0.00           H  
ATOM   1912  HA  GLN B 120       6.608  10.938  17.785  1.00  0.00           H  
ATOM   1913 1HB  GLN B 120       9.103  12.585  18.360  1.00  0.00           H  
ATOM   1914 2HB  GLN B 120       7.513  12.963  19.021  1.00  0.00           H  
ATOM   1915 1HG  GLN B 120       7.454  10.855  20.207  1.00  0.00           H  
ATOM   1916 2HG  GLN B 120       8.999  10.373  19.433  1.00  0.00           H  
ATOM   1917 1HE2 GLN B 120      11.095  12.311  21.400  1.00  0.00           H  
ATOM   1918 2HE2 GLN B 120      10.869  11.525  19.837  1.00  0.00           H  
ATOM   1919  N   GLU B 121       7.910  12.796  15.494  1.00  0.00           N  
ATOM   1920  CA  GLU B 121       7.707  13.815  14.491  1.00  0.00           C  
ATOM   1921  C   GLU B 121       6.494  13.453  13.607  1.00  0.00           C  
ATOM   1922  O   GLU B 121       5.848  14.324  13.027  1.00  0.00           O  
ATOM   1923  CB  GLU B 121       8.994  13.963  13.689  1.00  0.00           C  
ATOM   1924  CG  GLU B 121       9.192  15.280  12.999  1.00  0.00           C  
ATOM   1925  CD  GLU B 121       9.385  16.424  13.963  1.00  0.00           C  
ATOM   1926  OE1 GLU B 121       9.547  16.159  15.127  1.00  0.00           O  
ATOM   1927  OE2 GLU B 121       9.358  17.557  13.547  1.00  0.00           O  
ATOM   1928  H   GLU B 121       8.754  12.239  15.428  1.00  0.00           H  
ATOM   1929  HA  GLU B 121       7.496  14.761  14.990  1.00  0.00           H  
ATOM   1930 1HB  GLU B 121       9.844  13.822  14.352  1.00  0.00           H  
ATOM   1931 2HB  GLU B 121       9.029  13.176  12.958  1.00  0.00           H  
ATOM   1932 1HG  GLU B 121      10.094  15.204  12.411  1.00  0.00           H  
ATOM   1933 2HG  GLU B 121       8.364  15.486  12.351  1.00  0.00           H  
ATOM   1934  N   LEU B 122       6.154  12.155  13.519  1.00  0.00           N  
ATOM   1935  CA  LEU B 122       5.027  11.694  12.702  1.00  0.00           C  
ATOM   1936  C   LEU B 122       3.700  12.228  13.195  1.00  0.00           C  
ATOM   1937  O   LEU B 122       2.726  12.270  12.445  1.00  0.00           O  
ATOM   1938  CB  LEU B 122       4.931  10.172  12.675  1.00  0.00           C  
ATOM   1939  CG  LEU B 122       6.008   9.430  11.925  1.00  0.00           C  
ATOM   1940  CD1 LEU B 122       5.848   7.980  12.224  1.00  0.00           C  
ATOM   1941  CD2 LEU B 122       5.863   9.687  10.408  1.00  0.00           C  
ATOM   1942  H   LEU B 122       6.669  11.457  14.056  1.00  0.00           H  
ATOM   1943  HA  LEU B 122       5.177  12.045  11.684  1.00  0.00           H  
ATOM   1944 1HB  LEU B 122       4.944   9.816  13.708  1.00  0.00           H  
ATOM   1945 2HB  LEU B 122       3.973   9.896  12.235  1.00  0.00           H  
ATOM   1946  HG  LEU B 122       6.997   9.754  12.269  1.00  0.00           H  
ATOM   1947 1HD1 LEU B 122       6.604   7.432  11.710  1.00  0.00           H  
ATOM   1948 2HD1 LEU B 122       5.946   7.836  13.296  1.00  0.00           H  
ATOM   1949 3HD1 LEU B 122       4.871   7.641  11.901  1.00  0.00           H  
ATOM   1950 1HD2 LEU B 122       6.631   9.133   9.866  1.00  0.00           H  
ATOM   1951 2HD2 LEU B 122       4.879   9.354  10.076  1.00  0.00           H  
ATOM   1952 3HD2 LEU B 122       5.971  10.753  10.207  1.00  0.00           H  
ATOM   1953  N   ASP B 123       3.642  12.672  14.451  1.00  0.00           N  
ATOM   1954  CA  ASP B 123       2.405  13.165  15.027  1.00  0.00           C  
ATOM   1955  C   ASP B 123       1.953  14.469  14.351  1.00  0.00           C  
ATOM   1956  O   ASP B 123       0.795  14.865  14.462  1.00  0.00           O  
ATOM   1957  CB  ASP B 123       2.578  13.281  16.536  1.00  0.00           C  
ATOM   1958  CG  ASP B 123       2.637  11.850  17.165  1.00  0.00           C  
ATOM   1959  OD1 ASP B 123       2.139  10.931  16.535  1.00  0.00           O  
ATOM   1960  OD2 ASP B 123       3.197  11.677  18.219  1.00  0.00           O  
ATOM   1961  H   ASP B 123       4.480  12.675  15.038  1.00  0.00           H  
ATOM   1962  HA  ASP B 123       1.632  12.418  14.849  1.00  0.00           H  
ATOM   1963 1HB  ASP B 123       3.507  13.813  16.759  1.00  0.00           H  
ATOM   1964 2HB  ASP B 123       1.757  13.846  16.965  1.00  0.00           H  
ATOM   1965  N   ILE B 124       2.834  15.083  13.555  1.00  0.00           N  
ATOM   1966  CA  ILE B 124       2.499  16.258  12.756  1.00  0.00           C  
ATOM   1967  C   ILE B 124       1.332  15.933  11.819  1.00  0.00           C  
ATOM   1968  O   ILE B 124       0.462  16.766  11.555  1.00  0.00           O  
ATOM   1969  CB  ILE B 124       3.711  16.729  11.923  1.00  0.00           C  
ATOM   1970  CG1 ILE B 124       4.791  17.309  12.834  1.00  0.00           C  
ATOM   1971  CG2 ILE B 124       3.293  17.724  10.860  1.00  0.00           C  
ATOM   1972  CD1 ILE B 124       6.110  17.502  12.133  1.00  0.00           C  
ATOM   1973  H   ILE B 124       3.787  14.721  13.482  1.00  0.00           H  
ATOM   1974  HA  ILE B 124       2.198  17.064  13.422  1.00  0.00           H  
ATOM   1975  HB  ILE B 124       4.152  15.859  11.427  1.00  0.00           H  
ATOM   1976 1HG1 ILE B 124       4.454  18.274  13.209  1.00  0.00           H  
ATOM   1977 2HG1 ILE B 124       4.946  16.638  13.683  1.00  0.00           H  
ATOM   1978 1HG2 ILE B 124       4.164  18.020  10.272  1.00  0.00           H  
ATOM   1979 2HG2 ILE B 124       2.554  17.271  10.202  1.00  0.00           H  
ATOM   1980 3HG2 ILE B 124       2.860  18.608  11.330  1.00  0.00           H  
ATOM   1981 1HD1 ILE B 124       6.843  17.915  12.829  1.00  0.00           H  
ATOM   1982 2HD1 ILE B 124       6.457  16.544  11.785  1.00  0.00           H  
ATOM   1983 3HD1 ILE B 124       5.991  18.179  11.286  1.00  0.00           H  
ATOM   1984  N   LEU B 125       1.311  14.697  11.323  1.00  0.00           N  
ATOM   1985  CA  LEU B 125       0.337  14.244  10.346  1.00  0.00           C  
ATOM   1986  C   LEU B 125      -1.073  14.078  10.943  1.00  0.00           C  
ATOM   1987  O   LEU B 125      -2.031  13.877  10.198  1.00  0.00           O  
ATOM   1988  CB  LEU B 125       0.823  12.909   9.761  1.00  0.00           C  
ATOM   1989  CG  LEU B 125       2.168  12.970   8.953  1.00  0.00           C  
ATOM   1990  CD1 LEU B 125       2.635  11.543   8.637  1.00  0.00           C  
ATOM   1991  CD2 LEU B 125       1.973  13.789   7.653  1.00  0.00           C  
ATOM   1992  H   LEU B 125       2.002  14.019  11.645  1.00  0.00           H  
ATOM   1993  HA  LEU B 125       0.289  14.985   9.548  1.00  0.00           H  
ATOM   1994 1HB  LEU B 125       0.961  12.213  10.571  1.00  0.00           H  
ATOM   1995 2HB  LEU B 125       0.049  12.511   9.102  1.00  0.00           H  
ATOM   1996  HG  LEU B 125       2.938  13.445   9.573  1.00  0.00           H  
ATOM   1997 1HD1 LEU B 125       3.580  11.576   8.093  1.00  0.00           H  
ATOM   1998 2HD1 LEU B 125       2.771  10.992   9.574  1.00  0.00           H  
ATOM   1999 3HD1 LEU B 125       1.891  11.055   8.033  1.00  0.00           H  
ATOM   2000 1HD2 LEU B 125       2.917  13.834   7.099  1.00  0.00           H  
ATOM   2001 2HD2 LEU B 125       1.212  13.315   7.031  1.00  0.00           H  
ATOM   2002 3HD2 LEU B 125       1.655  14.803   7.908  1.00  0.00           H  
ATOM   2003  N   LYS B 126      -1.225  14.236  12.273  1.00  0.00           N  
ATOM   2004  CA  LYS B 126      -2.537  14.142  12.929  1.00  0.00           C  
ATOM   2005  C   LYS B 126      -3.526  15.179  12.434  1.00  0.00           C  
ATOM   2006  O   LYS B 126      -4.731  15.053  12.664  1.00  0.00           O  
ATOM   2007  CB  LYS B 126      -2.440  14.290  14.444  1.00  0.00           C  
ATOM   2008  CG  LYS B 126      -1.828  13.134  15.190  1.00  0.00           C  
ATOM   2009  CD  LYS B 126      -1.750  13.475  16.667  1.00  0.00           C  
ATOM   2010  CE  LYS B 126      -1.164  12.356  17.476  1.00  0.00           C  
ATOM   2011  NZ  LYS B 126      -1.026  12.744  18.921  1.00  0.00           N  
ATOM   2012  H   LYS B 126      -0.419  14.432  12.866  1.00  0.00           H  
ATOM   2013  HA  LYS B 126      -2.959  13.163  12.710  1.00  0.00           H  
ATOM   2014 1HB  LYS B 126      -1.841  15.173  14.671  1.00  0.00           H  
ATOM   2015 2HB  LYS B 126      -3.432  14.460  14.852  1.00  0.00           H  
ATOM   2016 1HG  LYS B 126      -2.445  12.241  15.056  1.00  0.00           H  
ATOM   2017 2HG  LYS B 126      -0.834  12.928  14.805  1.00  0.00           H  
ATOM   2018 1HD  LYS B 126      -1.123  14.359  16.789  1.00  0.00           H  
ATOM   2019 2HD  LYS B 126      -2.748  13.700  17.044  1.00  0.00           H  
ATOM   2020 1HE  LYS B 126      -1.803  11.489  17.393  1.00  0.00           H  
ATOM   2021 2HE  LYS B 126      -0.189  12.109  17.078  1.00  0.00           H  
ATOM   2022 1HZ  LYS B 126      -0.610  11.997  19.466  1.00  0.00           H  
ATOM   2023 2HZ  LYS B 126      -0.430  13.554  18.979  1.00  0.00           H  
ATOM   2024 3HZ  LYS B 126      -1.937  12.966  19.298  1.00  0.00           H  
ATOM   2025  N   THR B 127      -3.038  16.249  11.818  1.00  0.00           N  
ATOM   2026  CA  THR B 127      -3.943  17.275  11.342  1.00  0.00           C  
ATOM   2027  C   THR B 127      -4.511  16.960   9.954  1.00  0.00           C  
ATOM   2028  O   THR B 127      -5.459  17.617   9.519  1.00  0.00           O  
ATOM   2029  CB  THR B 127      -3.238  18.634  11.350  1.00  0.00           C  
ATOM   2030  OG1 THR B 127      -2.122  18.607  10.467  1.00  0.00           O  
ATOM   2031  CG2 THR B 127      -2.739  18.895  12.740  1.00  0.00           C  
ATOM   2032  H   THR B 127      -2.029  16.340  11.665  1.00  0.00           H  
ATOM   2033  HA  THR B 127      -4.782  17.335  12.033  1.00  0.00           H  
ATOM   2034  HB  THR B 127      -3.925  19.422  11.038  1.00  0.00           H  
ATOM   2035  HG1 THR B 127      -2.437  18.725   9.550  1.00  0.00           H  
ATOM   2036 1HG2 THR B 127      -2.224  19.837  12.767  1.00  0.00           H  
ATOM   2037 2HG2 THR B 127      -3.579  18.919  13.431  1.00  0.00           H  
ATOM   2038 3HG2 THR B 127      -2.047  18.100  13.027  1.00  0.00           H  
ATOM   2039  N   VAL B 128      -3.973  15.936   9.272  1.00  0.00           N  
ATOM   2040  CA  VAL B 128      -4.434  15.643   7.921  1.00  0.00           C  
ATOM   2041  C   VAL B 128      -5.746  14.875   7.942  1.00  0.00           C  
ATOM   2042  O   VAL B 128      -5.839  13.786   8.506  1.00  0.00           O  
ATOM   2043  CB  VAL B 128      -3.374  14.822   7.138  1.00  0.00           C  
ATOM   2044  CG1 VAL B 128      -3.929  14.426   5.740  1.00  0.00           C  
ATOM   2045  CG2 VAL B 128      -2.086  15.651   6.985  1.00  0.00           C  
ATOM   2046  H   VAL B 128      -3.234  15.367   9.683  1.00  0.00           H  
ATOM   2047  HA  VAL B 128      -4.584  16.580   7.396  1.00  0.00           H  
ATOM   2048  HB  VAL B 128      -3.154  13.905   7.689  1.00  0.00           H  
ATOM   2049 1HG1 VAL B 128      -3.185  13.842   5.200  1.00  0.00           H  
ATOM   2050 2HG1 VAL B 128      -4.834  13.832   5.858  1.00  0.00           H  
ATOM   2051 3HG1 VAL B 128      -4.165  15.331   5.170  1.00  0.00           H  
ATOM   2052 1HG2 VAL B 128      -1.339  15.070   6.445  1.00  0.00           H  
ATOM   2053 2HG2 VAL B 128      -2.311  16.564   6.430  1.00  0.00           H  
ATOM   2054 3HG2 VAL B 128      -1.702  15.913   7.975  1.00  0.00           H  
ATOM   2055  N   LYS B 129      -6.757  15.445   7.286  1.00  0.00           N  
ATOM   2056  CA  LYS B 129      -8.076  14.848   7.183  1.00  0.00           C  
ATOM   2057  C   LYS B 129      -8.256  14.200   5.825  1.00  0.00           C  
ATOM   2058  O   LYS B 129      -8.996  13.217   5.702  1.00  0.00           O  
ATOM   2059  CB  LYS B 129      -9.173  15.867   7.471  1.00  0.00           C  
ATOM   2060  CG  LYS B 129      -9.167  16.367   8.907  1.00  0.00           C  
ATOM   2061  CD  LYS B 129     -10.233  17.432   9.137  1.00  0.00           C  
ATOM   2062  CE  LYS B 129     -10.174  17.956  10.559  1.00  0.00           C  
ATOM   2063  NZ  LYS B 129     -10.718  16.959  11.527  1.00  0.00           N  
ATOM   2064  H   LYS B 129      -6.602  16.340   6.837  1.00  0.00           H  
ATOM   2065  HA  LYS B 129      -8.160  14.067   7.937  1.00  0.00           H  
ATOM   2066 1HB  LYS B 129      -9.058  16.724   6.804  1.00  0.00           H  
ATOM   2067 2HB  LYS B 129     -10.150  15.416   7.275  1.00  0.00           H  
ATOM   2068 1HG  LYS B 129      -9.358  15.520   9.574  1.00  0.00           H  
ATOM   2069 2HG  LYS B 129      -8.184  16.781   9.145  1.00  0.00           H  
ATOM   2070 1HD  LYS B 129     -10.085  18.258   8.437  1.00  0.00           H  
ATOM   2071 2HD  LYS B 129     -11.221  16.993   8.961  1.00  0.00           H  
ATOM   2072 1HE  LYS B 129      -9.134  18.161  10.812  1.00  0.00           H  
ATOM   2073 2HE  LYS B 129     -10.747  18.881  10.637  1.00  0.00           H  
ATOM   2074 1HZ  LYS B 129     -10.658  17.323  12.464  1.00  0.00           H  
ATOM   2075 2HZ  LYS B 129     -11.693  16.778  11.302  1.00  0.00           H  
ATOM   2076 3HZ  LYS B 129     -10.196  16.098  11.461  1.00  0.00           H  
ATOM   2077  N   GLU B 130      -7.539  14.683   4.812  1.00  0.00           N  
ATOM   2078  CA  GLU B 130      -7.663  13.991   3.539  1.00  0.00           C  
ATOM   2079  C   GLU B 130      -6.397  14.004   2.702  1.00  0.00           C  
ATOM   2080  O   GLU B 130      -5.565  14.913   2.789  1.00  0.00           O  
ATOM   2081  CB  GLU B 130      -8.796  14.537   2.655  1.00  0.00           C  
ATOM   2082  CG  GLU B 130      -8.621  15.943   2.112  1.00  0.00           C  
ATOM   2083  CD  GLU B 130      -9.774  16.317   1.173  1.00  0.00           C  
ATOM   2084  OE1 GLU B 130     -10.899  16.428   1.596  1.00  0.00           O  
ATOM   2085  OE2 GLU B 130      -9.511  16.456   0.003  1.00  0.00           O  
ATOM   2086  H   GLU B 130      -6.964  15.516   4.932  1.00  0.00           H  
ATOM   2087  HA  GLU B 130      -7.882  12.954   3.757  1.00  0.00           H  
ATOM   2088 1HB  GLU B 130      -8.929  13.874   1.797  1.00  0.00           H  
ATOM   2089 2HB  GLU B 130      -9.726  14.521   3.221  1.00  0.00           H  
ATOM   2090 1HG  GLU B 130      -8.574  16.653   2.941  1.00  0.00           H  
ATOM   2091 2HG  GLU B 130      -7.679  15.984   1.567  1.00  0.00           H  
ATOM   2092  N   ILE B 131      -6.284  12.967   1.891  1.00  0.00           N  
ATOM   2093  CA  ILE B 131      -5.211  12.805   0.925  1.00  0.00           C  
ATOM   2094  C   ILE B 131      -5.868  12.678  -0.440  1.00  0.00           C  
ATOM   2095  O   ILE B 131      -6.702  11.793  -0.634  1.00  0.00           O  
ATOM   2096  CB  ILE B 131      -4.380  11.541   1.266  1.00  0.00           C  
ATOM   2097  CG1 ILE B 131      -3.795  11.670   2.689  1.00  0.00           C  
ATOM   2098  CG2 ILE B 131      -3.244  11.335   0.247  1.00  0.00           C  
ATOM   2099  CD1 ILE B 131      -3.264  10.376   3.236  1.00  0.00           C  
ATOM   2100  H   ILE B 131      -7.025  12.263   1.939  1.00  0.00           H  
ATOM   2101  HA  ILE B 131      -4.576  13.686   0.925  1.00  0.00           H  
ATOM   2102  HB  ILE B 131      -5.033  10.667   1.256  1.00  0.00           H  
ATOM   2103 1HG1 ILE B 131      -2.986  12.406   2.679  1.00  0.00           H  
ATOM   2104 2HG1 ILE B 131      -4.564  12.022   3.356  1.00  0.00           H  
ATOM   2105 1HG2 ILE B 131      -2.677  10.437   0.500  1.00  0.00           H  
ATOM   2106 2HG2 ILE B 131      -3.664  11.220  -0.738  1.00  0.00           H  
ATOM   2107 3HG2 ILE B 131      -2.573  12.197   0.254  1.00  0.00           H  
ATOM   2108 1HD1 ILE B 131      -2.884  10.532   4.243  1.00  0.00           H  
ATOM   2109 2HD1 ILE B 131      -4.070   9.641   3.269  1.00  0.00           H  
ATOM   2110 3HD1 ILE B 131      -2.464  10.011   2.593  1.00  0.00           H  
ATOM   2111  N   THR B 132      -5.522  13.548  -1.379  1.00  0.00           N  
ATOM   2112  CA  THR B 132      -6.179  13.489  -2.679  1.00  0.00           C  
ATOM   2113  C   THR B 132      -5.669  12.343  -3.546  1.00  0.00           C  
ATOM   2114  O   THR B 132      -6.400  11.831  -4.399  1.00  0.00           O  
ATOM   2115  CB  THR B 132      -6.008  14.806  -3.426  1.00  0.00           C  
ATOM   2116  OG1 THR B 132      -4.625  15.049  -3.566  1.00  0.00           O  
ATOM   2117  CG2 THR B 132      -6.662  15.945  -2.659  1.00  0.00           C  
ATOM   2118  H   THR B 132      -4.832  14.277  -1.184  1.00  0.00           H  
ATOM   2119  HA  THR B 132      -7.237  13.352  -2.502  1.00  0.00           H  
ATOM   2120  HB  THR B 132      -6.457  14.725  -4.417  1.00  0.00           H  
ATOM   2121  HG1 THR B 132      -4.256  15.185  -2.652  1.00  0.00           H  
ATOM   2122 1HG2 THR B 132      -6.517  16.879  -3.203  1.00  0.00           H  
ATOM   2123 2HG2 THR B 132      -7.729  15.752  -2.549  1.00  0.00           H  
ATOM   2124 3HG2 THR B 132      -6.208  16.029  -1.671  1.00  0.00           H  
ATOM   2125  N   GLY B 133      -4.441  11.921  -3.291  1.00  0.00           N  
ATOM   2126  CA  GLY B 133      -3.791  10.825  -3.984  1.00  0.00           C  
ATOM   2127  C   GLY B 133      -3.882   9.575  -3.127  1.00  0.00           C  
ATOM   2128  O   GLY B 133      -4.966   9.223  -2.636  1.00  0.00           O  
ATOM   2129  H   GLY B 133      -3.873  12.409  -2.601  1.00  0.00           H  
ATOM   2130 1HA  GLY B 133      -4.257  10.654  -4.951  1.00  0.00           H  
ATOM   2131 2HA  GLY B 133      -2.749  11.076  -4.162  1.00  0.00           H  
ATOM   2132  N   PHE B 134      -2.751   8.890  -2.974  1.00  0.00           N  
ATOM   2133  CA  PHE B 134      -2.724   7.632  -2.231  1.00  0.00           C  
ATOM   2134  C   PHE B 134      -1.868   7.690  -0.969  1.00  0.00           C  
ATOM   2135  O   PHE B 134      -1.009   8.567  -0.819  1.00  0.00           O  
ATOM   2136  CB  PHE B 134      -2.233   6.476  -3.103  1.00  0.00           C  
ATOM   2137  CG  PHE B 134      -0.865   6.558  -3.626  1.00  0.00           C  
ATOM   2138  CD1 PHE B 134       0.217   6.100  -2.898  1.00  0.00           C  
ATOM   2139  CD2 PHE B 134      -0.655   7.040  -4.872  1.00  0.00           C  
ATOM   2140  CE1 PHE B 134       1.461   6.152  -3.431  1.00  0.00           C  
ATOM   2141  CE2 PHE B 134       0.580   7.081  -5.417  1.00  0.00           C  
ATOM   2142  CZ  PHE B 134       1.634   6.641  -4.704  1.00  0.00           C  
ATOM   2143  H   PHE B 134      -1.902   9.252  -3.424  1.00  0.00           H  
ATOM   2144  HA  PHE B 134      -3.746   7.393  -1.929  1.00  0.00           H  
ATOM   2145 1HB  PHE B 134      -2.293   5.557  -2.545  1.00  0.00           H  
ATOM   2146 2HB  PHE B 134      -2.899   6.372  -3.952  1.00  0.00           H  
ATOM   2147  HD1 PHE B 134       0.067   5.699  -1.901  1.00  0.00           H  
ATOM   2148  HD2 PHE B 134      -1.492   7.401  -5.433  1.00  0.00           H  
ATOM   2149  HE1 PHE B 134       2.320   5.793  -2.867  1.00  0.00           H  
ATOM   2150  HE2 PHE B 134       0.719   7.481  -6.423  1.00  0.00           H  
ATOM   2151  HZ  PHE B 134       2.616   6.677  -5.145  1.00  0.00           H  
ATOM   2152  N   LEU B 135      -2.132   6.749  -0.063  1.00  0.00           N  
ATOM   2153  CA  LEU B 135      -1.337   6.581   1.153  1.00  0.00           C  
ATOM   2154  C   LEU B 135      -0.594   5.245   1.143  1.00  0.00           C  
ATOM   2155  O   LEU B 135      -1.223   4.186   1.256  1.00  0.00           O  
ATOM   2156  CB  LEU B 135      -2.235   6.695   2.402  1.00  0.00           C  
ATOM   2157  CG  LEU B 135      -1.545   6.463   3.799  1.00  0.00           C  
ATOM   2158  CD1 LEU B 135      -0.419   7.488   4.016  1.00  0.00           C  
ATOM   2159  CD2 LEU B 135      -2.598   6.629   4.922  1.00  0.00           C  
ATOM   2160  H   LEU B 135      -2.889   6.093  -0.272  1.00  0.00           H  
ATOM   2161  HA  LEU B 135      -0.594   7.378   1.197  1.00  0.00           H  
ATOM   2162 1HB  LEU B 135      -2.681   7.673   2.407  1.00  0.00           H  
ATOM   2163 2HB  LEU B 135      -3.040   5.966   2.306  1.00  0.00           H  
ATOM   2164  HG  LEU B 135      -1.120   5.458   3.835  1.00  0.00           H  
ATOM   2165 1HD1 LEU B 135       0.039   7.313   4.975  1.00  0.00           H  
ATOM   2166 2HD1 LEU B 135       0.346   7.389   3.250  1.00  0.00           H  
ATOM   2167 3HD1 LEU B 135      -0.835   8.489   3.990  1.00  0.00           H  
ATOM   2168 1HD2 LEU B 135      -2.134   6.474   5.895  1.00  0.00           H  
ATOM   2169 2HD2 LEU B 135      -3.001   7.634   4.876  1.00  0.00           H  
ATOM   2170 3HD2 LEU B 135      -3.401   5.911   4.789  1.00  0.00           H  
ATOM   2171  N   LEU B 136       0.735   5.318   1.018  1.00  0.00           N  
ATOM   2172  CA  LEU B 136       1.606   4.140   0.962  1.00  0.00           C  
ATOM   2173  C   LEU B 136       2.533   4.056   2.155  1.00  0.00           C  
ATOM   2174  O   LEU B 136       3.452   4.872   2.289  1.00  0.00           O  
ATOM   2175  CB  LEU B 136       2.501   4.189  -0.283  1.00  0.00           C  
ATOM   2176  CG  LEU B 136       3.617   3.081  -0.402  1.00  0.00           C  
ATOM   2177  CD1 LEU B 136       3.005   1.678  -0.536  1.00  0.00           C  
ATOM   2178  CD2 LEU B 136       4.494   3.428  -1.558  1.00  0.00           C  
ATOM   2179  H   LEU B 136       1.167   6.243   0.950  1.00  0.00           H  
ATOM   2180  HA  LEU B 136       0.983   3.249   0.953  1.00  0.00           H  
ATOM   2181 1HB  LEU B 136       1.864   4.086  -1.155  1.00  0.00           H  
ATOM   2182 2HB  LEU B 136       2.985   5.169  -0.330  1.00  0.00           H  
ATOM   2183  HG  LEU B 136       4.231   3.087   0.498  1.00  0.00           H  
ATOM   2184 1HD1 LEU B 136       3.803   0.942  -0.614  1.00  0.00           H  
ATOM   2185 2HD1 LEU B 136       2.402   1.449   0.340  1.00  0.00           H  
ATOM   2186 3HD1 LEU B 136       2.389   1.638  -1.431  1.00  0.00           H  
ATOM   2187 1HD2 LEU B 136       5.291   2.712  -1.639  1.00  0.00           H  
ATOM   2188 2HD2 LEU B 136       3.913   3.426  -2.452  1.00  0.00           H  
ATOM   2189 3HD2 LEU B 136       4.920   4.413  -1.403  1.00  0.00           H  
ATOM   2190  N   ILE B 137       2.310   3.057   2.995  1.00  0.00           N  
ATOM   2191  CA  ILE B 137       3.118   2.880   4.182  1.00  0.00           C  
ATOM   2192  C   ILE B 137       3.823   1.524   4.127  1.00  0.00           C  
ATOM   2193  O   ILE B 137       3.172   0.473   4.128  1.00  0.00           O  
ATOM   2194  CB  ILE B 137       2.226   2.990   5.453  1.00  0.00           C  
ATOM   2195  CG1 ILE B 137       1.504   4.374   5.481  1.00  0.00           C  
ATOM   2196  CG2 ILE B 137       3.080   2.844   6.693  1.00  0.00           C  
ATOM   2197  CD1 ILE B 137       0.455   4.527   6.568  1.00  0.00           C  
ATOM   2198  H   ILE B 137       1.536   2.419   2.812  1.00  0.00           H  
ATOM   2199  HA  ILE B 137       3.879   3.658   4.219  1.00  0.00           H  
ATOM   2200  HB  ILE B 137       1.468   2.206   5.432  1.00  0.00           H  
ATOM   2201 1HG1 ILE B 137       2.249   5.153   5.599  1.00  0.00           H  
ATOM   2202 2HG1 ILE B 137       1.007   4.522   4.530  1.00  0.00           H  
ATOM   2203 1HG2 ILE B 137       2.487   2.900   7.594  1.00  0.00           H  
ATOM   2204 2HG2 ILE B 137       3.577   1.902   6.675  1.00  0.00           H  
ATOM   2205 3HG2 ILE B 137       3.820   3.639   6.705  1.00  0.00           H  
ATOM   2206 1HD1 ILE B 137       0.003   5.504   6.497  1.00  0.00           H  
ATOM   2207 2HD1 ILE B 137      -0.313   3.765   6.431  1.00  0.00           H  
ATOM   2208 3HD1 ILE B 137       0.896   4.426   7.545  1.00  0.00           H  
ATOM   2209  N   GLN B 138       5.154   1.561   4.045  1.00  0.00           N  
ATOM   2210  CA  GLN B 138       5.983   0.355   3.984  1.00  0.00           C  
ATOM   2211  C   GLN B 138       6.882   0.295   5.213  1.00  0.00           C  
ATOM   2212  O   GLN B 138       7.769  -0.553   5.327  1.00  0.00           O  
ATOM   2213  CB  GLN B 138       6.843   0.295   2.716  1.00  0.00           C  
ATOM   2214  CG  GLN B 138       6.059   0.233   1.426  1.00  0.00           C  
ATOM   2215  CD  GLN B 138       6.932  -0.089   0.250  1.00  0.00           C  
ATOM   2216  OE1 GLN B 138       7.865   0.625  -0.095  1.00  0.00           O  
ATOM   2217  NE2 GLN B 138       6.642  -1.216  -0.362  1.00  0.00           N  
ATOM   2218  H   GLN B 138       5.619   2.468   4.037  1.00  0.00           H  
ATOM   2219  HA  GLN B 138       5.337  -0.521   3.999  1.00  0.00           H  
ATOM   2220 1HB  GLN B 138       7.476   1.176   2.675  1.00  0.00           H  
ATOM   2221 2HB  GLN B 138       7.495  -0.575   2.758  1.00  0.00           H  
ATOM   2222 1HG  GLN B 138       5.291  -0.498   1.501  1.00  0.00           H  
ATOM   2223 2HG  GLN B 138       5.619   1.210   1.256  1.00  0.00           H  
ATOM   2224 1HE2 GLN B 138       7.194  -1.526  -1.142  1.00  0.00           H  
ATOM   2225 2HE2 GLN B 138       5.878  -1.772  -0.039  1.00  0.00           H  
ATOM   2226  N   ALA B 139       6.654   1.236   6.119  1.00  0.00           N  
ATOM   2227  CA  ALA B 139       7.398   1.357   7.360  1.00  0.00           C  
ATOM   2228  C   ALA B 139       6.613   2.149   8.372  1.00  0.00           C  
ATOM   2229  O   ALA B 139       5.743   2.934   8.017  1.00  0.00           O  
ATOM   2230  CB  ALA B 139       8.696   2.035   7.128  1.00  0.00           C  
ATOM   2231  H   ALA B 139       5.910   1.891   5.936  1.00  0.00           H  
ATOM   2232  HA  ALA B 139       7.561   0.358   7.762  1.00  0.00           H  
ATOM   2233 1HB  ALA B 139       9.246   2.106   8.061  1.00  0.00           H  
ATOM   2234 2HB  ALA B 139       9.231   1.451   6.438  1.00  0.00           H  
ATOM   2235 3HB  ALA B 139       8.519   3.029   6.726  1.00  0.00           H  
ATOM   2236  N   TRP B 140       6.944   1.959   9.629  1.00  0.00           N  
ATOM   2237  CA  TRP B 140       6.283   2.669  10.702  1.00  0.00           C  
ATOM   2238  C   TRP B 140       7.205   2.405  11.889  1.00  0.00           C  
ATOM   2239  O   TRP B 140       7.833   1.348  11.901  1.00  0.00           O  
ATOM   2240  CB  TRP B 140       4.858   2.097  10.894  1.00  0.00           C  
ATOM   2241  CG  TRP B 140       3.952   2.941  11.696  1.00  0.00           C  
ATOM   2242  CD1 TRP B 140       3.433   2.754  12.948  1.00  0.00           C  
ATOM   2243  CD2 TRP B 140       3.440   4.200  11.231  1.00  0.00           C  
ATOM   2244  NE1 TRP B 140       2.618   3.825  13.278  1.00  0.00           N  
ATOM   2245  CE2 TRP B 140       2.630   4.719  12.232  1.00  0.00           C  
ATOM   2246  CE3 TRP B 140       3.599   4.913  10.049  1.00  0.00           C  
ATOM   2247  CZ2 TRP B 140       1.978   5.936  12.081  1.00  0.00           C  
ATOM   2248  CZ3 TRP B 140       2.946   6.103   9.913  1.00  0.00           C  
ATOM   2249  CH2 TRP B 140       2.165   6.604  10.883  1.00  0.00           C  
ATOM   2250  H   TRP B 140       7.672   1.296   9.854  1.00  0.00           H  
ATOM   2251  HA  TRP B 140       6.230   3.721  10.451  1.00  0.00           H  
ATOM   2252 1HB  TRP B 140       4.384   1.950   9.926  1.00  0.00           H  
ATOM   2253 2HB  TRP B 140       4.922   1.121  11.376  1.00  0.00           H  
ATOM   2254  HD1 TRP B 140       3.619   1.886  13.582  1.00  0.00           H  
ATOM   2255  HE1 TRP B 140       2.069   3.924  14.150  1.00  0.00           H  
ATOM   2256  HE3 TRP B 140       4.227   4.527   9.247  1.00  0.00           H  
ATOM   2257  HZ2 TRP B 140       1.338   6.352  12.854  1.00  0.00           H  
ATOM   2258  HZ3 TRP B 140       3.063   6.630   9.011  1.00  0.00           H  
ATOM   2259  HH2 TRP B 140       1.676   7.550  10.705  1.00  0.00           H  
ATOM   2260  N   PRO B 141       7.354   3.303  12.876  1.00  0.00           N  
ATOM   2261  CA  PRO B 141       8.241   3.116  14.003  1.00  0.00           C  
ATOM   2262  C   PRO B 141       8.015   1.775  14.671  1.00  0.00           C  
ATOM   2263  O   PRO B 141       6.878   1.346  14.903  1.00  0.00           O  
ATOM   2264  CB  PRO B 141       7.870   4.276  14.904  1.00  0.00           C  
ATOM   2265  CG  PRO B 141       7.432   5.347  13.947  1.00  0.00           C  
ATOM   2266  CD  PRO B 141       6.681   4.613  12.873  1.00  0.00           C  
ATOM   2267  HA  PRO B 141       9.286   3.201  13.660  1.00  0.00           H  
ATOM   2268 1HB  PRO B 141       7.089   3.963  15.581  1.00  0.00           H  
ATOM   2269 2HB  PRO B 141       8.737   4.546  15.516  1.00  0.00           H  
ATOM   2270 1HG  PRO B 141       6.819   6.086  14.470  1.00  0.00           H  
ATOM   2271 2HG  PRO B 141       8.309   5.881  13.567  1.00  0.00           H  
ATOM   2272 1HD  PRO B 141       5.652   4.515  13.184  1.00  0.00           H  
ATOM   2273 2HD  PRO B 141       6.784   5.140  11.942  1.00  0.00           H  
ATOM   2274  N   GLU B 142       9.128   1.159  15.038  1.00  0.00           N  
ATOM   2275  CA  GLU B 142       9.194  -0.181  15.600  1.00  0.00           C  
ATOM   2276  C   GLU B 142       8.356  -0.418  16.850  1.00  0.00           C  
ATOM   2277  O   GLU B 142       7.871  -1.528  17.061  1.00  0.00           O  
ATOM   2278  CB  GLU B 142      10.659  -0.479  15.921  1.00  0.00           C  
ATOM   2279  CG  GLU B 142      11.557  -0.567  14.683  1.00  0.00           C  
ATOM   2280  CD  GLU B 142      12.084   0.792  14.206  1.00  0.00           C  
ATOM   2281  OE1 GLU B 142      12.894   0.804  13.310  1.00  0.00           O  
ATOM   2282  OE2 GLU B 142      11.692   1.802  14.755  1.00  0.00           O  
ATOM   2283  H   GLU B 142      10.004   1.622  14.846  1.00  0.00           H  
ATOM   2284  HA  GLU B 142       8.850  -0.876  14.833  1.00  0.00           H  
ATOM   2285 1HB  GLU B 142      11.055   0.299  16.575  1.00  0.00           H  
ATOM   2286 2HB  GLU B 142      10.729  -1.425  16.460  1.00  0.00           H  
ATOM   2287 1HG  GLU B 142      12.406  -1.212  14.909  1.00  0.00           H  
ATOM   2288 2HG  GLU B 142      10.990  -1.029  13.875  1.00  0.00           H  
ATOM   2289  N   ASN B 143       8.189   0.604  17.678  1.00  0.00           N  
ATOM   2290  CA  ASN B 143       7.422   0.443  18.904  1.00  0.00           C  
ATOM   2291  C   ASN B 143       6.008   1.007  18.834  1.00  0.00           C  
ATOM   2292  O   ASN B 143       5.371   1.182  19.873  1.00  0.00           O  
ATOM   2293  CB  ASN B 143       8.177   0.993  20.097  1.00  0.00           C  
ATOM   2294  CG  ASN B 143       9.423   0.182  20.397  1.00  0.00           C  
ATOM   2295  OD1 ASN B 143       9.402  -1.054  20.320  1.00  0.00           O  
ATOM   2296  ND2 ASN B 143      10.494   0.849  20.745  1.00  0.00           N  
ATOM   2297  H   ASN B 143       8.602   1.495  17.449  1.00  0.00           H  
ATOM   2298  HA  ASN B 143       7.306  -0.627  19.081  1.00  0.00           H  
ATOM   2299 1HB  ASN B 143       8.465   2.025  19.901  1.00  0.00           H  
ATOM   2300 2HB  ASN B 143       7.529   0.989  20.974  1.00  0.00           H  
ATOM   2301 1HD2 ASN B 143      11.340   0.358  20.958  1.00  0.00           H  
ATOM   2302 2HD2 ASN B 143      10.468   1.848  20.800  1.00  0.00           H  
ATOM   2303  N   ARG B 144       5.503   1.310  17.635  1.00  0.00           N  
ATOM   2304  CA  ARG B 144       4.127   1.788  17.567  1.00  0.00           C  
ATOM   2305  C   ARG B 144       3.135   0.684  17.206  1.00  0.00           C  
ATOM   2306  O   ARG B 144       3.287  -0.049  16.230  1.00  0.00           O  
ATOM   2307  CB  ARG B 144       3.992   2.992  16.650  1.00  0.00           C  
ATOM   2308  CG  ARG B 144       4.594   4.253  17.257  1.00  0.00           C  
ATOM   2309  CD  ARG B 144       4.253   5.508  16.519  1.00  0.00           C  
ATOM   2310  NE  ARG B 144       4.754   6.670  17.261  1.00  0.00           N  
ATOM   2311  CZ  ARG B 144       4.241   7.924  17.197  1.00  0.00           C  
ATOM   2312  NH1 ARG B 144       3.230   8.200  16.409  1.00  0.00           N  
ATOM   2313  NH2 ARG B 144       4.737   8.873  17.964  1.00  0.00           N  
ATOM   2314  H   ARG B 144       6.045   1.185  16.777  1.00  0.00           H  
ATOM   2315  HA  ARG B 144       3.852   2.150  18.556  1.00  0.00           H  
ATOM   2316 1HB  ARG B 144       4.517   2.794  15.714  1.00  0.00           H  
ATOM   2317 2HB  ARG B 144       2.940   3.174  16.415  1.00  0.00           H  
ATOM   2318 1HG  ARG B 144       4.211   4.357  18.271  1.00  0.00           H  
ATOM   2319 2HG  ARG B 144       5.671   4.155  17.307  1.00  0.00           H  
ATOM   2320 1HD  ARG B 144       4.701   5.500  15.531  1.00  0.00           H  
ATOM   2321 2HD  ARG B 144       3.172   5.597  16.426  1.00  0.00           H  
ATOM   2322  HE  ARG B 144       5.522   6.516  17.898  1.00  0.00           H  
ATOM   2323 1HH1 ARG B 144       2.831   7.487  15.831  1.00  0.00           H  
ATOM   2324 2HH1 ARG B 144       2.828   9.162  16.409  1.00  0.00           H  
ATOM   2325 1HH2 ARG B 144       5.495   8.665  18.586  1.00  0.00           H  
ATOM   2326 2HH2 ARG B 144       4.305   9.826  17.952  1.00  0.00           H  
ATOM   2327  N   THR B 145       2.082   0.607  18.017  1.00  0.00           N  
ATOM   2328  CA  THR B 145       0.993  -0.365  17.904  1.00  0.00           C  
ATOM   2329  C   THR B 145       0.165  -0.235  16.630  1.00  0.00           C  
ATOM   2330  O   THR B 145      -0.261  -1.241  16.041  1.00  0.00           O  
ATOM   2331  CB  THR B 145       0.047  -0.236  19.111  1.00  0.00           C  
ATOM   2332  OG1 THR B 145       0.772  -0.479  20.323  1.00  0.00           O  
ATOM   2333  CG2 THR B 145      -1.066  -1.209  19.005  1.00  0.00           C  
ATOM   2334  H   THR B 145       2.045   1.259  18.786  1.00  0.00           H  
ATOM   2335  HA  THR B 145       1.434  -1.363  17.915  1.00  0.00           H  
ATOM   2336  HB  THR B 145      -0.369   0.774  19.134  1.00  0.00           H  
ATOM   2337  HG1 THR B 145       0.223  -0.239  21.076  1.00  0.00           H  
ATOM   2338 1HG2 THR B 145      -1.731  -1.103  19.862  1.00  0.00           H  
ATOM   2339 2HG2 THR B 145      -1.630  -1.037  18.084  1.00  0.00           H  
ATOM   2340 3HG2 THR B 145      -0.640  -2.191  19.000  1.00  0.00           H  
ATOM   2341  N   ASP B 146      -0.120   1.004  16.249  1.00  0.00           N  
ATOM   2342  CA  ASP B 146      -0.961   1.269  15.092  1.00  0.00           C  
ATOM   2343  C   ASP B 146      -0.583   2.538  14.353  1.00  0.00           C  
ATOM   2344  O   ASP B 146       0.359   3.249  14.734  1.00  0.00           O  
ATOM   2345  CB  ASP B 146      -2.408   1.372  15.549  1.00  0.00           C  
ATOM   2346  CG  ASP B 146      -2.653   2.495  16.558  1.00  0.00           C  
ATOM   2347  OD1 ASP B 146      -3.721   2.523  17.125  1.00  0.00           O  
ATOM   2348  OD2 ASP B 146      -1.755   3.273  16.808  1.00  0.00           O  
ATOM   2349  H   ASP B 146       0.263   1.776  16.773  1.00  0.00           H  
ATOM   2350  HA  ASP B 146      -0.868   0.439  14.396  1.00  0.00           H  
ATOM   2351 1HB  ASP B 146      -3.049   1.508  14.702  1.00  0.00           H  
ATOM   2352 2HB  ASP B 146      -2.679   0.438  16.007  1.00  0.00           H  
ATOM   2353  N   LEU B 147      -1.385   2.909  13.348  1.00  0.00           N  
ATOM   2354  CA  LEU B 147      -1.100   4.094  12.565  1.00  0.00           C  
ATOM   2355  C   LEU B 147      -1.779   5.298  13.216  1.00  0.00           C  
ATOM   2356  O   LEU B 147      -2.571   5.999  12.590  1.00  0.00           O  
ATOM   2357  CB  LEU B 147      -1.635   3.881  11.145  1.00  0.00           C  
ATOM   2358  CG  LEU B 147      -1.126   2.591  10.425  1.00  0.00           C  
ATOM   2359  CD1 LEU B 147      -1.812   2.466   9.076  1.00  0.00           C  
ATOM   2360  CD2 LEU B 147       0.384   2.647  10.284  1.00  0.00           C  
ATOM   2361  H   LEU B 147      -2.196   2.357  13.077  1.00  0.00           H  
ATOM   2362  HA  LEU B 147      -0.037   4.243  12.536  1.00  0.00           H  
ATOM   2363 1HB  LEU B 147      -2.721   3.848  11.178  1.00  0.00           H  
ATOM   2364 2HB  LEU B 147      -1.341   4.730  10.538  1.00  0.00           H  
ATOM   2365  HG  LEU B 147      -1.400   1.711  11.017  1.00  0.00           H  
ATOM   2366 1HD1 LEU B 147      -1.473   1.561   8.574  1.00  0.00           H  
ATOM   2367 2HD1 LEU B 147      -2.893   2.414   9.228  1.00  0.00           H  
ATOM   2368 3HD1 LEU B 147      -1.574   3.331   8.467  1.00  0.00           H  
ATOM   2369 1HD2 LEU B 147       0.738   1.750   9.790  1.00  0.00           H  
ATOM   2370 2HD2 LEU B 147       0.670   3.516   9.704  1.00  0.00           H  
ATOM   2371 3HD2 LEU B 147       0.821   2.710  11.271  1.00  0.00           H  
ATOM   2372  N   HIS B 148      -1.401   5.566  14.466  1.00  0.00           N  
ATOM   2373  CA  HIS B 148      -2.007   6.598  15.315  1.00  0.00           C  
ATOM   2374  C   HIS B 148      -1.996   7.972  14.664  1.00  0.00           C  
ATOM   2375  O   HIS B 148      -2.972   8.717  14.738  1.00  0.00           O  
ATOM   2376  CB  HIS B 148      -1.314   6.649  16.681  1.00  0.00           C  
ATOM   2377  CG  HIS B 148      -1.904   7.647  17.644  1.00  0.00           C  
ATOM   2378  ND1 HIS B 148      -3.163   7.500  18.197  1.00  0.00           N  
ATOM   2379  CD2 HIS B 148      -1.395   8.777  18.164  1.00  0.00           C  
ATOM   2380  CE1 HIS B 148      -3.405   8.512  19.010  1.00  0.00           C  
ATOM   2381  NE2 HIS B 148      -2.346   9.305  19.020  1.00  0.00           N  
ATOM   2382  H   HIS B 148      -0.705   4.932  14.863  1.00  0.00           H  
ATOM   2383  HA  HIS B 148      -3.049   6.333  15.497  1.00  0.00           H  
ATOM   2384 1HB  HIS B 148      -1.360   5.665  17.146  1.00  0.00           H  
ATOM   2385 2HB  HIS B 148      -0.261   6.893  16.544  1.00  0.00           H  
ATOM   2386  HD1 HIS B 148      -3.809   6.750  18.020  1.00  0.00           H  
ATOM   2387  HD2 HIS B 148      -0.435   9.280  18.026  1.00  0.00           H  
ATOM   2388  HE1 HIS B 148      -4.361   8.576  19.536  1.00  0.00           H  
ATOM   2389  N   ALA B 149      -0.901   8.314  13.997  1.00  0.00           N  
ATOM   2390  CA  ALA B 149      -0.778   9.622  13.357  1.00  0.00           C  
ATOM   2391  C   ALA B 149      -1.889   9.854  12.321  1.00  0.00           C  
ATOM   2392  O   ALA B 149      -2.186  10.994  11.984  1.00  0.00           O  
ATOM   2393  CB  ALA B 149       0.573   9.777  12.687  1.00  0.00           C  
ATOM   2394  H   ALA B 149      -0.137   7.658  13.949  1.00  0.00           H  
ATOM   2395  HA  ALA B 149      -0.871  10.380  14.133  1.00  0.00           H  
ATOM   2396 1HB  ALA B 149       0.637  10.766  12.261  1.00  0.00           H  
ATOM   2397 2HB  ALA B 149       1.371   9.646  13.421  1.00  0.00           H  
ATOM   2398 3HB  ALA B 149       0.663   9.045  11.912  1.00  0.00           H  
ATOM   2399  N   PHE B 150      -2.471   8.782  11.777  1.00  0.00           N  
ATOM   2400  CA  PHE B 150      -3.521   8.907  10.783  1.00  0.00           C  
ATOM   2401  C   PHE B 150      -4.920   8.601  11.329  1.00  0.00           C  
ATOM   2402  O   PHE B 150      -5.860   8.470  10.544  1.00  0.00           O  
ATOM   2403  CB  PHE B 150      -3.253   8.000   9.586  1.00  0.00           C  
ATOM   2404  CG  PHE B 150      -2.086   8.387   8.755  1.00  0.00           C  
ATOM   2405  CD1 PHE B 150      -2.181   9.476   7.896  1.00  0.00           C  
ATOM   2406  CD2 PHE B 150      -0.903   7.668   8.797  1.00  0.00           C  
ATOM   2407  CE1 PHE B 150      -1.125   9.837   7.104  1.00  0.00           C  
ATOM   2408  CE2 PHE B 150       0.155   8.033   7.998  1.00  0.00           C  
ATOM   2409  CZ  PHE B 150       0.044   9.116   7.151  1.00  0.00           C  
ATOM   2410  H   PHE B 150      -2.233   7.844  12.093  1.00  0.00           H  
ATOM   2411  HA  PHE B 150      -3.524   9.936  10.423  1.00  0.00           H  
ATOM   2412 1HB  PHE B 150      -3.070   6.993   9.957  1.00  0.00           H  
ATOM   2413 2HB  PHE B 150      -4.132   7.965   8.947  1.00  0.00           H  
ATOM   2414  HD1 PHE B 150      -3.112  10.047   7.857  1.00  0.00           H  
ATOM   2415  HD2 PHE B 150      -0.820   6.810   9.463  1.00  0.00           H  
ATOM   2416  HE1 PHE B 150      -1.219  10.693   6.442  1.00  0.00           H  
ATOM   2417  HE2 PHE B 150       1.077   7.463   8.031  1.00  0.00           H  
ATOM   2418  HZ  PHE B 150       0.880   9.400   6.517  1.00  0.00           H  
ATOM   2419  N   GLU B 151      -5.105   8.533  12.657  1.00  0.00           N  
ATOM   2420  CA  GLU B 151      -6.449   8.227  13.172  1.00  0.00           C  
ATOM   2421  C   GLU B 151      -7.481   9.286  12.769  1.00  0.00           C  
ATOM   2422  O   GLU B 151      -8.684   9.016  12.750  1.00  0.00           O  
ATOM   2423  CB  GLU B 151      -6.494   8.027  14.704  1.00  0.00           C  
ATOM   2424  CG  GLU B 151      -6.351   9.265  15.593  1.00  0.00           C  
ATOM   2425  CD  GLU B 151      -6.431   8.902  17.093  1.00  0.00           C  
ATOM   2426  OE1 GLU B 151      -6.084   7.792  17.441  1.00  0.00           O  
ATOM   2427  OE2 GLU B 151      -6.872   9.718  17.874  1.00  0.00           O  
ATOM   2428  H   GLU B 151      -4.323   8.653  13.304  1.00  0.00           H  
ATOM   2429  HA  GLU B 151      -6.761   7.283  12.731  1.00  0.00           H  
ATOM   2430 1HB  GLU B 151      -7.432   7.544  14.969  1.00  0.00           H  
ATOM   2431 2HB  GLU B 151      -5.693   7.340  14.987  1.00  0.00           H  
ATOM   2432 1HG  GLU B 151      -5.391   9.744  15.392  1.00  0.00           H  
ATOM   2433 2HG  GLU B 151      -7.140   9.975  15.352  1.00  0.00           H  
ATOM   2434  N   ASN B 152      -7.014  10.495  12.428  1.00  0.00           N  
ATOM   2435  CA  ASN B 152      -7.886  11.592  12.021  1.00  0.00           C  
ATOM   2436  C   ASN B 152      -8.059  11.689  10.501  1.00  0.00           C  
ATOM   2437  O   ASN B 152      -8.729  12.598  10.009  1.00  0.00           O  
ATOM   2438  CB  ASN B 152      -7.351  12.900  12.545  1.00  0.00           C  
ATOM   2439  CG  ASN B 152      -7.378  12.971  14.031  1.00  0.00           C  
ATOM   2440  OD1 ASN B 152      -8.282  12.451  14.697  1.00  0.00           O  
ATOM   2441  ND2 ASN B 152      -6.389  13.622  14.569  1.00  0.00           N  
ATOM   2442  H   ASN B 152      -6.018  10.654  12.462  1.00  0.00           H  
ATOM   2443  HA  ASN B 152      -8.873  11.423  12.450  1.00  0.00           H  
ATOM   2444 1HB  ASN B 152      -6.321  13.029  12.202  1.00  0.00           H  
ATOM   2445 2HB  ASN B 152      -7.935  13.725  12.135  1.00  0.00           H  
ATOM   2446 1HD2 ASN B 152      -6.331  13.721  15.562  1.00  0.00           H  
ATOM   2447 2HD2 ASN B 152      -5.691  14.047  13.960  1.00  0.00           H  
ATOM   2448  N   LEU B 153      -7.499  10.733   9.760  1.00  0.00           N  
ATOM   2449  CA  LEU B 153      -7.635  10.723   8.307  1.00  0.00           C  
ATOM   2450  C   LEU B 153      -9.026  10.263   7.941  1.00  0.00           C  
ATOM   2451  O   LEU B 153      -9.420   9.158   8.301  1.00  0.00           O  
ATOM   2452  CB  LEU B 153      -6.605   9.761   7.697  1.00  0.00           C  
ATOM   2453  CG  LEU B 153      -6.643   9.571   6.178  1.00  0.00           C  
ATOM   2454  CD1 LEU B 153      -6.302  10.869   5.480  1.00  0.00           C  
ATOM   2455  CD2 LEU B 153      -5.654   8.469   5.813  1.00  0.00           C  
ATOM   2456  H   LEU B 153      -6.962   9.988  10.197  1.00  0.00           H  
ATOM   2457  HA  LEU B 153      -7.476  11.730   7.925  1.00  0.00           H  
ATOM   2458 1HB  LEU B 153      -5.610  10.113   7.967  1.00  0.00           H  
ATOM   2459 2HB  LEU B 153      -6.748   8.781   8.149  1.00  0.00           H  
ATOM   2460  HG  LEU B 153      -7.652   9.281   5.867  1.00  0.00           H  
ATOM   2461 1HD1 LEU B 153      -6.346  10.720   4.398  1.00  0.00           H  
ATOM   2462 2HD1 LEU B 153      -7.018  11.620   5.766  1.00  0.00           H  
ATOM   2463 3HD1 LEU B 153      -5.304  11.193   5.766  1.00  0.00           H  
ATOM   2464 1HD2 LEU B 153      -5.663   8.315   4.746  1.00  0.00           H  
ATOM   2465 2HD2 LEU B 153      -4.656   8.768   6.128  1.00  0.00           H  
ATOM   2466 3HD2 LEU B 153      -5.934   7.544   6.321  1.00  0.00           H  
ATOM   2467  N   GLU B 154      -9.778  11.099   7.230  1.00  0.00           N  
ATOM   2468  CA  GLU B 154     -11.138  10.764   6.861  1.00  0.00           C  
ATOM   2469  C   GLU B 154     -11.292  10.284   5.435  1.00  0.00           C  
ATOM   2470  O   GLU B 154     -12.036   9.321   5.176  1.00  0.00           O  
ATOM   2471  CB  GLU B 154     -12.070  11.971   7.067  1.00  0.00           C  
ATOM   2472  CG  GLU B 154     -12.343  12.340   8.518  1.00  0.00           C  
ATOM   2473  CD  GLU B 154     -13.319  13.497   8.692  1.00  0.00           C  
ATOM   2474  OE1 GLU B 154     -13.283  14.424   7.910  1.00  0.00           O  
ATOM   2475  OE2 GLU B 154     -14.140  13.427   9.604  1.00  0.00           O  
ATOM   2476  H   GLU B 154      -9.407  11.991   6.936  1.00  0.00           H  
ATOM   2477  HA  GLU B 154     -11.459   9.976   7.498  1.00  0.00           H  
ATOM   2478 1HB  GLU B 154     -11.638  12.847   6.577  1.00  0.00           H  
ATOM   2479 2HB  GLU B 154     -13.030  11.768   6.593  1.00  0.00           H  
ATOM   2480 1HG  GLU B 154     -12.767  11.466   8.997  1.00  0.00           H  
ATOM   2481 2HG  GLU B 154     -11.398  12.576   9.012  1.00  0.00           H  
ATOM   2482  N   ILE B 155     -10.604  10.954   4.512  1.00  0.00           N  
ATOM   2483  CA  ILE B 155     -10.787  10.633   3.108  1.00  0.00           C  
ATOM   2484  C   ILE B 155      -9.498  10.407   2.318  1.00  0.00           C  
ATOM   2485  O   ILE B 155      -8.578  11.223   2.358  1.00  0.00           O  
ATOM   2486  CB  ILE B 155     -11.579  11.765   2.414  1.00  0.00           C  
ATOM   2487  CG1 ILE B 155     -12.942  11.971   3.094  1.00  0.00           C  
ATOM   2488  CG2 ILE B 155     -11.779  11.433   0.935  1.00  0.00           C  
ATOM   2489  CD1 ILE B 155     -13.634  13.201   2.653  1.00  0.00           C  
ATOM   2490  H   ILE B 155      -9.993  11.719   4.799  1.00  0.00           H  
ATOM   2491  HA  ILE B 155     -11.374   9.724   3.046  1.00  0.00           H  
ATOM   2492  HB  ILE B 155     -11.033  12.694   2.499  1.00  0.00           H  
ATOM   2493 1HG1 ILE B 155     -13.574  11.125   2.896  1.00  0.00           H  
ATOM   2494 2HG1 ILE B 155     -12.807  12.064   4.154  1.00  0.00           H  
ATOM   2495 1HG2 ILE B 155     -12.329  12.234   0.454  1.00  0.00           H  
ATOM   2496 2HG2 ILE B 155     -10.818  11.324   0.456  1.00  0.00           H  
ATOM   2497 3HG2 ILE B 155     -12.340  10.499   0.838  1.00  0.00           H  
ATOM   2498 1HD1 ILE B 155     -14.584  13.292   3.179  1.00  0.00           H  
ATOM   2499 2HD1 ILE B 155     -13.006  14.072   2.875  1.00  0.00           H  
ATOM   2500 3HD1 ILE B 155     -13.816  13.147   1.580  1.00  0.00           H  
ATOM   2501  N   ILE B 156      -9.451   9.313   1.578  1.00  0.00           N  
ATOM   2502  CA  ILE B 156      -8.356   9.081   0.646  1.00  0.00           C  
ATOM   2503  C   ILE B 156      -9.036   9.125  -0.718  1.00  0.00           C  
ATOM   2504  O   ILE B 156      -9.976   8.366  -0.942  1.00  0.00           O  
ATOM   2505  CB  ILE B 156      -7.655   7.730   0.869  1.00  0.00           C  
ATOM   2506  CG1 ILE B 156      -7.094   7.648   2.294  1.00  0.00           C  
ATOM   2507  CG2 ILE B 156      -6.509   7.584  -0.146  1.00  0.00           C  
ATOM   2508  CD1 ILE B 156      -6.664   6.253   2.681  1.00  0.00           C  
ATOM   2509  H   ILE B 156     -10.229   8.653   1.633  1.00  0.00           H  
ATOM   2510  HA  ILE B 156      -7.624   9.883   0.706  1.00  0.00           H  
ATOM   2511  HB  ILE B 156      -8.369   6.918   0.736  1.00  0.00           H  
ATOM   2512 1HG1 ILE B 156      -6.235   8.315   2.370  1.00  0.00           H  
ATOM   2513 2HG1 ILE B 156      -7.855   7.982   2.998  1.00  0.00           H  
ATOM   2514 1HG2 ILE B 156      -6.004   6.629  -0.005  1.00  0.00           H  
ATOM   2515 2HG2 ILE B 156      -6.905   7.636  -1.156  1.00  0.00           H  
ATOM   2516 3HG2 ILE B 156      -5.787   8.398  -0.008  1.00  0.00           H  
ATOM   2517 1HD1 ILE B 156      -6.276   6.254   3.698  1.00  0.00           H  
ATOM   2518 2HD1 ILE B 156      -7.521   5.578   2.623  1.00  0.00           H  
ATOM   2519 3HD1 ILE B 156      -5.888   5.913   1.994  1.00  0.00           H  
ATOM   2520  N   ARG B 157      -8.658  10.041  -1.597  1.00  0.00           N  
ATOM   2521  CA  ARG B 157      -9.435  10.115  -2.823  1.00  0.00           C  
ATOM   2522  C   ARG B 157      -8.903   9.213  -3.937  1.00  0.00           C  
ATOM   2523  O   ARG B 157      -9.672   8.780  -4.794  1.00  0.00           O  
ATOM   2524  CB  ARG B 157      -9.577  11.546  -3.296  1.00  0.00           C  
ATOM   2525  CG  ARG B 157     -10.358  12.414  -2.309  1.00  0.00           C  
ATOM   2526  CD  ARG B 157     -10.591  13.791  -2.776  1.00  0.00           C  
ATOM   2527  NE  ARG B 157     -11.220  14.609  -1.732  1.00  0.00           N  
ATOM   2528  CZ  ARG B 157     -12.539  14.641  -1.439  1.00  0.00           C  
ATOM   2529  NH1 ARG B 157     -13.398  13.900  -2.111  1.00  0.00           N  
ATOM   2530  NH2 ARG B 157     -12.966  15.423  -0.456  1.00  0.00           N  
ATOM   2531  H   ARG B 157      -7.885  10.672  -1.400  1.00  0.00           H  
ATOM   2532  HA  ARG B 157     -10.441   9.796  -2.580  1.00  0.00           H  
ATOM   2533 1HB  ARG B 157      -8.629  11.972  -3.464  1.00  0.00           H  
ATOM   2534 2HB  ARG B 157     -10.113  11.562  -4.246  1.00  0.00           H  
ATOM   2535 1HG  ARG B 157     -11.326  11.946  -2.114  1.00  0.00           H  
ATOM   2536 2HG  ARG B 157      -9.788  12.479  -1.376  1.00  0.00           H  
ATOM   2537 1HD  ARG B 157      -9.645  14.254  -3.050  1.00  0.00           H  
ATOM   2538 2HD  ARG B 157     -11.253  13.771  -3.636  1.00  0.00           H  
ATOM   2539  HE  ARG B 157     -10.604  15.220  -1.172  1.00  0.00           H  
ATOM   2540 1HH1 ARG B 157     -13.075  13.296  -2.856  1.00  0.00           H  
ATOM   2541 2HH1 ARG B 157     -14.384  13.932  -1.874  1.00  0.00           H  
ATOM   2542 1HH2 ARG B 157     -12.282  15.984   0.093  1.00  0.00           H  
ATOM   2543 2HH2 ARG B 157     -13.944  15.457  -0.224  1.00  0.00           H  
ATOM   2544  N   GLY B 158      -7.606   8.903  -3.948  1.00  0.00           N  
ATOM   2545  CA  GLY B 158      -7.094   8.003  -4.979  1.00  0.00           C  
ATOM   2546  C   GLY B 158      -7.038   8.620  -6.373  1.00  0.00           C  
ATOM   2547  O   GLY B 158      -7.129   7.899  -7.369  1.00  0.00           O  
ATOM   2548  H   GLY B 158      -6.939   9.266  -3.264  1.00  0.00           H  
ATOM   2549 1HA  GLY B 158      -6.090   7.680  -4.692  1.00  0.00           H  
ATOM   2550 2HA  GLY B 158      -7.709   7.103  -5.002  1.00  0.00           H  
ATOM   2551  N   ARG B 159      -6.926   9.954  -6.476  1.00  0.00           N  
ATOM   2552  CA  ARG B 159      -6.893  10.570  -7.806  1.00  0.00           C  
ATOM   2553  C   ARG B 159      -5.653  10.091  -8.559  1.00  0.00           C  
ATOM   2554  O   ARG B 159      -5.657   9.966  -9.787  1.00  0.00           O  
ATOM   2555  CB  ARG B 159      -6.977  12.082  -7.754  1.00  0.00           C  
ATOM   2556  CG  ARG B 159      -8.335  12.573  -7.364  1.00  0.00           C  
ATOM   2557  CD  ARG B 159      -8.583  13.969  -7.757  1.00  0.00           C  
ATOM   2558  NE  ARG B 159      -9.863  14.373  -7.287  1.00  0.00           N  
ATOM   2559  CZ  ARG B 159     -10.126  15.171  -6.241  1.00  0.00           C  
ATOM   2560  NH1 ARG B 159      -9.162  15.797  -5.583  1.00  0.00           N  
ATOM   2561  NH2 ARG B 159     -11.387  15.352  -5.892  1.00  0.00           N  
ATOM   2562  H   ARG B 159      -6.835  10.533  -5.642  1.00  0.00           H  
ATOM   2563  HA  ARG B 159      -7.771  10.232  -8.357  1.00  0.00           H  
ATOM   2564 1HB  ARG B 159      -6.233  12.490  -7.067  1.00  0.00           H  
ATOM   2565 2HB  ARG B 159      -6.800  12.475  -8.732  1.00  0.00           H  
ATOM   2566 1HG  ARG B 159      -9.091  11.958  -7.848  1.00  0.00           H  
ATOM   2567 2HG  ARG B 159      -8.445  12.497  -6.281  1.00  0.00           H  
ATOM   2568 1HD  ARG B 159      -7.832  14.614  -7.321  1.00  0.00           H  
ATOM   2569 2HD  ARG B 159      -8.579  14.053  -8.839  1.00  0.00           H  
ATOM   2570  HE  ARG B 159     -10.649  13.952  -7.778  1.00  0.00           H  
ATOM   2571 1HH1 ARG B 159      -8.179  15.727  -5.891  1.00  0.00           H  
ATOM   2572 2HH1 ARG B 159      -9.420  16.442  -4.819  1.00  0.00           H  
ATOM   2573 1HH2 ARG B 159     -12.119  14.887  -6.401  1.00  0.00           H  
ATOM   2574 2HH2 ARG B 159     -11.631  15.983  -5.114  1.00  0.00           H  
ATOM   2575  N   THR B 160      -4.607   9.819  -7.792  1.00  0.00           N  
ATOM   2576  CA  THR B 160      -3.357   9.239  -8.244  1.00  0.00           C  
ATOM   2577  C   THR B 160      -3.250   7.930  -7.472  1.00  0.00           C  
ATOM   2578  O   THR B 160      -3.679   7.872  -6.320  1.00  0.00           O  
ATOM   2579  CB  THR B 160      -2.187  10.230  -8.025  1.00  0.00           C  
ATOM   2580  OG1 THR B 160      -2.108  10.626  -6.642  1.00  0.00           O  
ATOM   2581  CG2 THR B 160      -2.451  11.481  -8.860  1.00  0.00           C  
ATOM   2582  H   THR B 160      -4.714   9.992  -6.806  1.00  0.00           H  
ATOM   2583  HA  THR B 160      -3.416   9.011  -9.308  1.00  0.00           H  
ATOM   2584  HB  THR B 160      -1.244   9.774  -8.327  1.00  0.00           H  
ATOM   2585  HG1 THR B 160      -1.513  10.047  -6.097  1.00  0.00           H  
ATOM   2586 1HG2 THR B 160      -1.636  12.188  -8.714  1.00  0.00           H  
ATOM   2587 2HG2 THR B 160      -2.516  11.208  -9.912  1.00  0.00           H  
ATOM   2588 3HG2 THR B 160      -3.386  11.942  -8.548  1.00  0.00           H  
ATOM   2589  N   LYS B 161      -2.697   6.890  -8.093  1.00  0.00           N  
ATOM   2590  CA  LYS B 161      -2.637   5.580  -7.441  1.00  0.00           C  
ATOM   2591  C   LYS B 161      -1.267   4.901  -7.562  1.00  0.00           C  
ATOM   2592  O   LYS B 161      -0.558   5.073  -8.562  1.00  0.00           O  
ATOM   2593  CB  LYS B 161      -3.656   4.679  -8.094  1.00  0.00           C  
ATOM   2594  CG  LYS B 161      -5.084   5.112  -8.014  1.00  0.00           C  
ATOM   2595  CD  LYS B 161      -5.888   4.232  -8.925  1.00  0.00           C  
ATOM   2596  CE  LYS B 161      -7.324   4.638  -9.050  1.00  0.00           C  
ATOM   2597  NZ  LYS B 161      -7.497   6.023  -9.519  1.00  0.00           N  
ATOM   2598  H   LYS B 161      -2.346   7.005  -9.032  1.00  0.00           H  
ATOM   2599  HA  LYS B 161      -2.836   5.712  -6.378  1.00  0.00           H  
ATOM   2600 1HB  LYS B 161      -3.414   4.588  -9.138  1.00  0.00           H  
ATOM   2601 2HB  LYS B 161      -3.582   3.706  -7.656  1.00  0.00           H  
ATOM   2602 1HG  LYS B 161      -5.443   5.016  -6.987  1.00  0.00           H  
ATOM   2603 2HG  LYS B 161      -5.188   6.141  -8.326  1.00  0.00           H  
ATOM   2604 1HD  LYS B 161      -5.448   4.237  -9.919  1.00  0.00           H  
ATOM   2605 2HD  LYS B 161      -5.860   3.216  -8.549  1.00  0.00           H  
ATOM   2606 1HE  LYS B 161      -7.786   3.972  -9.774  1.00  0.00           H  
ATOM   2607 2HE  LYS B 161      -7.823   4.536  -8.108  1.00  0.00           H  
ATOM   2608 1HZ  LYS B 161      -8.488   6.182  -9.606  1.00  0.00           H  
ATOM   2609 2HZ  LYS B 161      -7.135   6.703  -8.815  1.00  0.00           H  
ATOM   2610 3HZ  LYS B 161      -7.061   6.165 -10.409  1.00  0.00           H  
ATOM   2611  N   GLN B 162      -0.894   4.113  -6.552  1.00  0.00           N  
ATOM   2612  CA  GLN B 162       0.393   3.432  -6.588  1.00  0.00           C  
ATOM   2613  C   GLN B 162       0.364   2.330  -7.618  1.00  0.00           C  
ATOM   2614  O   GLN B 162      -0.565   1.514  -7.679  1.00  0.00           O  
ATOM   2615  CB  GLN B 162       0.755   2.916  -5.174  1.00  0.00           C  
ATOM   2616  CG  GLN B 162       2.104   2.199  -5.017  1.00  0.00           C  
ATOM   2617  CD  GLN B 162       3.314   3.112  -5.228  1.00  0.00           C  
ATOM   2618  OE1 GLN B 162       3.413   4.201  -4.697  1.00  0.00           O  
ATOM   2619  NE2 GLN B 162       4.248   2.666  -6.016  1.00  0.00           N  
ATOM   2620  H   GLN B 162      -1.524   3.979  -5.768  1.00  0.00           H  
ATOM   2621  HA  GLN B 162       1.148   4.153  -6.897  1.00  0.00           H  
ATOM   2622 1HB  GLN B 162       0.743   3.732  -4.484  1.00  0.00           H  
ATOM   2623 2HB  GLN B 162      -0.010   2.235  -4.847  1.00  0.00           H  
ATOM   2624 1HG  GLN B 162       2.170   1.790  -4.013  1.00  0.00           H  
ATOM   2625 2HG  GLN B 162       2.148   1.409  -5.724  1.00  0.00           H  
ATOM   2626 1HE2 GLN B 162       5.052   3.224  -6.209  1.00  0.00           H  
ATOM   2627 2HE2 GLN B 162       4.154   1.762  -6.441  1.00  0.00           H  
ATOM   2628  N   HIS B 163       1.338   2.391  -8.520  1.00  0.00           N  
ATOM   2629  CA  HIS B 163       1.458   1.503  -9.677  1.00  0.00           C  
ATOM   2630  C   HIS B 163       0.219   1.629 -10.582  1.00  0.00           C  
ATOM   2631  O   HIS B 163      -0.060   0.742 -11.391  1.00  0.00           O  
ATOM   2632  CB  HIS B 163       1.693   0.051  -9.272  1.00  0.00           C  
ATOM   2633  CG  HIS B 163       2.895  -0.089  -8.432  1.00  0.00           C  
ATOM   2634  ND1 HIS B 163       4.140   0.348  -8.841  1.00  0.00           N  
ATOM   2635  CD2 HIS B 163       3.063  -0.597  -7.202  1.00  0.00           C  
ATOM   2636  CE1 HIS B 163       5.016   0.090  -7.910  1.00  0.00           C  
ATOM   2637  NE2 HIS B 163       4.381  -0.463  -6.891  1.00  0.00           N  
ATOM   2638  H   HIS B 163       2.047   3.103  -8.390  1.00  0.00           H  
ATOM   2639  HA  HIS B 163       2.321   1.802 -10.271  1.00  0.00           H  
ATOM   2640 1HB  HIS B 163       0.836  -0.318  -8.722  1.00  0.00           H  
ATOM   2641 2HB  HIS B 163       1.808  -0.570 -10.161  1.00  0.00           H  
ATOM   2642  HD2 HIS B 163       2.292  -1.024  -6.565  1.00  0.00           H  
ATOM   2643  HE1 HIS B 163       6.080   0.318  -7.958  1.00  0.00           H  
ATOM   2644  HE2 HIS B 163       4.800  -0.750  -5.996  1.00  0.00           H  
ATOM   2645  N   GLY B 164      -0.537   2.725 -10.420  1.00  0.00           N  
ATOM   2646  CA  GLY B 164      -1.749   2.993 -11.181  1.00  0.00           C  
ATOM   2647  C   GLY B 164      -2.974   2.260 -10.614  1.00  0.00           C  
ATOM   2648  O   GLY B 164      -4.074   2.380 -11.160  1.00  0.00           O  
ATOM   2649  H   GLY B 164      -0.265   3.433  -9.737  1.00  0.00           H  
ATOM   2650 1HA  GLY B 164      -1.933   4.068 -11.185  1.00  0.00           H  
ATOM   2651 2HA  GLY B 164      -1.595   2.695 -12.215  1.00  0.00           H  
ATOM   2652  N   GLN B 165      -2.790   1.496  -9.530  1.00  0.00           N  
ATOM   2653  CA  GLN B 165      -3.871   0.703  -8.952  1.00  0.00           C  
ATOM   2654  C   GLN B 165      -4.262   0.965  -7.494  1.00  0.00           C  
ATOM   2655  O   GLN B 165      -5.454   0.915  -7.170  1.00  0.00           O  
ATOM   2656  CB  GLN B 165      -3.508  -0.775  -9.094  1.00  0.00           C  
ATOM   2657  CG  GLN B 165      -4.566  -1.739  -8.598  1.00  0.00           C  
ATOM   2658  CD  GLN B 165      -4.194  -3.169  -8.819  1.00  0.00           C  
ATOM   2659  OE1 GLN B 165      -3.208  -3.481  -9.507  1.00  0.00           O  
ATOM   2660  NE2 GLN B 165      -4.980  -4.062  -8.239  1.00  0.00           N  
ATOM   2661  H   GLN B 165      -1.874   1.457  -9.093  1.00  0.00           H  
ATOM   2662  HA  GLN B 165      -4.761   0.894  -9.547  1.00  0.00           H  
ATOM   2663 1HB  GLN B 165      -3.312  -0.993 -10.142  1.00  0.00           H  
ATOM   2664 2HB  GLN B 165      -2.586  -0.970  -8.548  1.00  0.00           H  
ATOM   2665 1HG  GLN B 165      -4.697  -1.607  -7.528  1.00  0.00           H  
ATOM   2666 2HG  GLN B 165      -5.508  -1.542  -9.108  1.00  0.00           H  
ATOM   2667 1HE2 GLN B 165      -4.797  -5.039  -8.338  1.00  0.00           H  
ATOM   2668 2HE2 GLN B 165      -5.798  -3.737  -7.694  1.00  0.00           H  
ATOM   2669  N   PHE B 166      -3.296   1.212  -6.605  1.00  0.00           N  
ATOM   2670  CA  PHE B 166      -3.662   1.243  -5.187  1.00  0.00           C  
ATOM   2671  C   PHE B 166      -3.804   2.642  -4.584  1.00  0.00           C  
ATOM   2672  O   PHE B 166      -2.980   3.537  -4.787  1.00  0.00           O  
ATOM   2673  CB  PHE B 166      -2.678   0.422  -4.368  1.00  0.00           C  
ATOM   2674  CG  PHE B 166      -2.823  -0.984  -4.687  1.00  0.00           C  
ATOM   2675  CD1 PHE B 166      -2.053  -1.564  -5.658  1.00  0.00           C  
ATOM   2676  CD2 PHE B 166      -3.765  -1.735  -4.044  1.00  0.00           C  
ATOM   2677  CE1 PHE B 166      -2.222  -2.866  -5.968  1.00  0.00           C  
ATOM   2678  CE2 PHE B 166      -3.946  -3.042  -4.360  1.00  0.00           C  
ATOM   2679  CZ  PHE B 166      -3.180  -3.611  -5.314  1.00  0.00           C  
ATOM   2680  H   PHE B 166      -2.325   1.313  -6.903  1.00  0.00           H  
ATOM   2681  HA  PHE B 166      -4.624   0.743  -5.076  1.00  0.00           H  
ATOM   2682 1HB  PHE B 166      -1.667   0.719  -4.580  1.00  0.00           H  
ATOM   2683 2HB  PHE B 166      -2.869   0.566  -3.301  1.00  0.00           H  
ATOM   2684  HD1 PHE B 166      -1.306  -0.966  -6.189  1.00  0.00           H  
ATOM   2685  HD2 PHE B 166      -4.377  -1.269  -3.274  1.00  0.00           H  
ATOM   2686  HE1 PHE B 166      -1.611  -3.307  -6.738  1.00  0.00           H  
ATOM   2687  HE2 PHE B 166      -4.709  -3.630  -3.845  1.00  0.00           H  
ATOM   2688  HZ  PHE B 166      -3.334  -4.654  -5.561  1.00  0.00           H  
ATOM   2689  N   SER B 167      -4.860   2.801  -3.800  1.00  0.00           N  
ATOM   2690  CA  SER B 167      -5.182   4.031  -3.081  1.00  0.00           C  
ATOM   2691  C   SER B 167      -4.650   3.976  -1.661  1.00  0.00           C  
ATOM   2692  O   SER B 167      -4.160   4.971  -1.121  1.00  0.00           O  
ATOM   2693  CB  SER B 167      -6.653   4.221  -3.012  1.00  0.00           C  
ATOM   2694  OG  SER B 167      -7.220   3.191  -2.270  1.00  0.00           O  
ATOM   2695  H   SER B 167      -5.485   2.005  -3.678  1.00  0.00           H  
ATOM   2696  HA  SER B 167      -4.710   4.863  -3.600  1.00  0.00           H  
ATOM   2697 1HB  SER B 167      -6.893   5.184  -2.562  1.00  0.00           H  
ATOM   2698 2HB  SER B 167      -7.031   4.220  -3.993  1.00  0.00           H  
ATOM   2699  HG  SER B 167      -8.176   3.302  -2.351  1.00  0.00           H  
ATOM   2700  N   LEU B 168      -4.801   2.819  -1.040  1.00  0.00           N  
ATOM   2701  CA  LEU B 168      -4.325   2.627   0.317  1.00  0.00           C  
ATOM   2702  C   LEU B 168      -3.485   1.372   0.365  1.00  0.00           C  
ATOM   2703  O   LEU B 168      -3.933   0.306  -0.063  1.00  0.00           O  
ATOM   2704  CB  LEU B 168      -5.497   2.550   1.316  1.00  0.00           C  
ATOM   2705  CG  LEU B 168      -5.147   2.198   2.821  1.00  0.00           C  
ATOM   2706  CD1 LEU B 168      -4.253   3.291   3.456  1.00  0.00           C  
ATOM   2707  CD2 LEU B 168      -6.461   2.074   3.608  1.00  0.00           C  
ATOM   2708  H   LEU B 168      -5.238   2.045  -1.539  1.00  0.00           H  
ATOM   2709  HA  LEU B 168      -3.690   3.468   0.597  1.00  0.00           H  
ATOM   2710 1HB  LEU B 168      -6.014   3.504   1.305  1.00  0.00           H  
ATOM   2711 2HB  LEU B 168      -6.182   1.800   0.958  1.00  0.00           H  
ATOM   2712  HG  LEU B 168      -4.606   1.247   2.859  1.00  0.00           H  
ATOM   2713 1HD1 LEU B 168      -4.033   3.024   4.490  1.00  0.00           H  
ATOM   2714 2HD1 LEU B 168      -3.312   3.381   2.911  1.00  0.00           H  
ATOM   2715 3HD1 LEU B 168      -4.765   4.238   3.435  1.00  0.00           H  
ATOM   2716 1HD2 LEU B 168      -6.248   1.819   4.649  1.00  0.00           H  
ATOM   2717 2HD2 LEU B 168      -6.994   3.021   3.570  1.00  0.00           H  
ATOM   2718 3HD2 LEU B 168      -7.076   1.299   3.168  1.00  0.00           H  
ATOM   2719  N   ALA B 169      -2.259   1.507   0.846  1.00  0.00           N  
ATOM   2720  CA  ALA B 169      -1.393   0.356   0.927  1.00  0.00           C  
ATOM   2721  C   ALA B 169      -0.615   0.364   2.221  1.00  0.00           C  
ATOM   2722  O   ALA B 169       0.137   1.293   2.515  1.00  0.00           O  
ATOM   2723  CB  ALA B 169      -0.445   0.327  -0.253  1.00  0.00           C  
ATOM   2724  H   ALA B 169      -1.926   2.423   1.145  1.00  0.00           H  
ATOM   2725  HA  ALA B 169      -2.007  -0.522   0.910  1.00  0.00           H  
ATOM   2726 1HB  ALA B 169       0.187  -0.554  -0.177  1.00  0.00           H  
ATOM   2727 2HB  ALA B 169      -1.020   0.295  -1.176  1.00  0.00           H  
ATOM   2728 3HB  ALA B 169       0.159   1.216  -0.238  1.00  0.00           H  
ATOM   2729  N   VAL B 170      -0.830  -0.679   3.008  1.00  0.00           N  
ATOM   2730  CA  VAL B 170      -0.182  -0.829   4.304  1.00  0.00           C  
ATOM   2731  C   VAL B 170       0.506  -2.175   4.304  1.00  0.00           C  
ATOM   2732  O   VAL B 170      -0.152  -3.212   4.450  1.00  0.00           O  
ATOM   2733  CB  VAL B 170      -1.253  -0.751   5.428  1.00  0.00           C  
ATOM   2734  CG1 VAL B 170      -0.632  -0.889   6.784  1.00  0.00           C  
ATOM   2735  CG2 VAL B 170      -2.018   0.586   5.328  1.00  0.00           C  
ATOM   2736  H   VAL B 170      -1.465  -1.407   2.672  1.00  0.00           H  
ATOM   2737  HA  VAL B 170       0.566  -0.045   4.437  1.00  0.00           H  
ATOM   2738  HB  VAL B 170      -1.932  -1.566   5.310  1.00  0.00           H  
ATOM   2739 1HG1 VAL B 170      -1.409  -0.849   7.543  1.00  0.00           H  
ATOM   2740 2HG1 VAL B 170      -0.100  -1.841   6.862  1.00  0.00           H  
ATOM   2741 3HG1 VAL B 170       0.056  -0.067   6.924  1.00  0.00           H  
ATOM   2742 1HG2 VAL B 170      -2.779   0.631   6.105  1.00  0.00           H  
ATOM   2743 2HG2 VAL B 170      -1.316   1.415   5.452  1.00  0.00           H  
ATOM   2744 3HG2 VAL B 170      -2.499   0.666   4.356  1.00  0.00           H  
ATOM   2745  N   VAL B 171       1.813  -2.172   4.116  1.00  0.00           N  
ATOM   2746  CA  VAL B 171       2.476  -3.452   3.975  1.00  0.00           C  
ATOM   2747  C   VAL B 171       3.747  -3.586   4.804  1.00  0.00           C  
ATOM   2748  O   VAL B 171       4.438  -2.609   5.087  1.00  0.00           O  
ATOM   2749  CB  VAL B 171       2.740  -3.705   2.462  1.00  0.00           C  
ATOM   2750  CG1 VAL B 171       1.395  -3.803   1.643  1.00  0.00           C  
ATOM   2751  CG2 VAL B 171       3.571  -2.564   1.896  1.00  0.00           C  
ATOM   2752  H   VAL B 171       2.326  -1.290   4.047  1.00  0.00           H  
ATOM   2753  HA  VAL B 171       1.791  -4.217   4.318  1.00  0.00           H  
ATOM   2754  HB  VAL B 171       3.251  -4.659   2.356  1.00  0.00           H  
ATOM   2755 1HG1 VAL B 171       1.614  -4.006   0.596  1.00  0.00           H  
ATOM   2756 2HG1 VAL B 171       0.803  -4.610   2.042  1.00  0.00           H  
ATOM   2757 3HG1 VAL B 171       0.833  -2.878   1.703  1.00  0.00           H  
ATOM   2758 1HG2 VAL B 171       3.768  -2.742   0.849  1.00  0.00           H  
ATOM   2759 2HG2 VAL B 171       3.030  -1.620   2.004  1.00  0.00           H  
ATOM   2760 3HG2 VAL B 171       4.511  -2.504   2.443  1.00  0.00           H  
ATOM   2761  N   SER B 172       4.056  -4.828   5.161  1.00  0.00           N  
ATOM   2762  CA  SER B 172       5.270  -5.189   5.908  1.00  0.00           C  
ATOM   2763  C   SER B 172       5.504  -4.413   7.220  1.00  0.00           C  
ATOM   2764  O   SER B 172       6.650  -4.089   7.540  1.00  0.00           O  
ATOM   2765  CB  SER B 172       6.497  -5.011   5.032  1.00  0.00           C  
ATOM   2766  OG  SER B 172       6.444  -5.842   3.922  1.00  0.00           O  
ATOM   2767  H   SER B 172       3.396  -5.561   4.889  1.00  0.00           H  
ATOM   2768  HA  SER B 172       5.202  -6.252   6.155  1.00  0.00           H  
ATOM   2769 1HB  SER B 172       6.573  -3.971   4.709  1.00  0.00           H  
ATOM   2770 2HB  SER B 172       7.392  -5.235   5.607  1.00  0.00           H  
ATOM   2771  HG  SER B 172       7.215  -5.609   3.396  1.00  0.00           H  
ATOM   2772  N   LEU B 173       4.452  -4.146   7.996  1.00  0.00           N  
ATOM   2773  CA  LEU B 173       4.589  -3.426   9.257  1.00  0.00           C  
ATOM   2774  C   LEU B 173       4.436  -4.367  10.439  1.00  0.00           C  
ATOM   2775  O   LEU B 173       3.855  -5.439  10.303  1.00  0.00           O  
ATOM   2776  CB  LEU B 173       3.521  -2.349   9.367  1.00  0.00           C  
ATOM   2777  CG  LEU B 173       3.416  -1.356   8.232  1.00  0.00           C  
ATOM   2778  CD1 LEU B 173       2.322  -0.408   8.557  1.00  0.00           C  
ATOM   2779  CD2 LEU B 173       4.681  -0.662   8.012  1.00  0.00           C  
ATOM   2780  H   LEU B 173       3.521  -4.408   7.698  1.00  0.00           H  
ATOM   2781  HA  LEU B 173       5.577  -2.970   9.296  1.00  0.00           H  
ATOM   2782 1HB  LEU B 173       2.574  -2.853   9.404  1.00  0.00           H  
ATOM   2783 2HB  LEU B 173       3.667  -1.798  10.287  1.00  0.00           H  
ATOM   2784  HG  LEU B 173       3.139  -1.881   7.314  1.00  0.00           H  
ATOM   2785 1HD1 LEU B 173       2.201   0.294   7.746  1.00  0.00           H  
ATOM   2786 2HD1 LEU B 173       1.412  -0.968   8.696  1.00  0.00           H  
ATOM   2787 3HD1 LEU B 173       2.560   0.131   9.472  1.00  0.00           H  
ATOM   2788 1HD2 LEU B 173       4.544   0.017   7.202  1.00  0.00           H  
ATOM   2789 2HD2 LEU B 173       4.963  -0.132   8.901  1.00  0.00           H  
ATOM   2790 3HD2 LEU B 173       5.461  -1.369   7.741  1.00  0.00           H  
ATOM   2791  N   ASN B 174       4.913  -3.956  11.614  1.00  0.00           N  
ATOM   2792  CA  ASN B 174       4.733  -4.774  12.815  1.00  0.00           C  
ATOM   2793  C   ASN B 174       3.545  -4.334  13.679  1.00  0.00           C  
ATOM   2794  O   ASN B 174       3.369  -4.845  14.788  1.00  0.00           O  
ATOM   2795  CB  ASN B 174       5.997  -4.783  13.650  1.00  0.00           C  
ATOM   2796  CG  ASN B 174       7.116  -5.496  12.965  1.00  0.00           C  
ATOM   2797  OD1 ASN B 174       6.899  -6.481  12.260  1.00  0.00           O  
ATOM   2798  ND2 ASN B 174       8.319  -5.031  13.166  1.00  0.00           N  
ATOM   2799  H   ASN B 174       5.402  -3.073  11.679  1.00  0.00           H  
ATOM   2800  HA  ASN B 174       4.529  -5.800  12.503  1.00  0.00           H  
ATOM   2801 1HB  ASN B 174       6.303  -3.757  13.860  1.00  0.00           H  
ATOM   2802 2HB  ASN B 174       5.802  -5.268  14.606  1.00  0.00           H  
ATOM   2803 1HD2 ASN B 174       9.108  -5.472  12.736  1.00  0.00           H  
ATOM   2804 2HD2 ASN B 174       8.456  -4.231  13.752  1.00  0.00           H  
ATOM   2805  N   ILE B 175       2.717  -3.428  13.145  1.00  0.00           N  
ATOM   2806  CA  ILE B 175       1.542  -2.905  13.847  1.00  0.00           C  
ATOM   2807  C   ILE B 175       0.581  -4.037  14.180  1.00  0.00           C  
ATOM   2808  O   ILE B 175       0.492  -5.020  13.443  1.00  0.00           O  
ATOM   2809  CB  ILE B 175       0.801  -1.846  12.989  1.00  0.00           C  
ATOM   2810  CG1 ILE B 175       0.354  -2.478  11.662  1.00  0.00           C  
ATOM   2811  CG2 ILE B 175       1.678  -0.594  12.762  1.00  0.00           C  
ATOM   2812  CD1 ILE B 175      -0.572  -1.604  10.827  1.00  0.00           C  
ATOM   2813  H   ILE B 175       2.921  -3.081  12.222  1.00  0.00           H  
ATOM   2814  HA  ILE B 175       1.864  -2.437  14.780  1.00  0.00           H  
ATOM   2815  HB  ILE B 175      -0.104  -1.555  13.508  1.00  0.00           H  
ATOM   2816 1HG1 ILE B 175       1.220  -2.712  11.091  1.00  0.00           H  
ATOM   2817 2HG1 ILE B 175      -0.163  -3.410  11.887  1.00  0.00           H  
ATOM   2818 1HG2 ILE B 175       1.123   0.141  12.177  1.00  0.00           H  
ATOM   2819 2HG2 ILE B 175       1.939  -0.161  13.733  1.00  0.00           H  
ATOM   2820 3HG2 ILE B 175       2.585  -0.866  12.236  1.00  0.00           H  
ATOM   2821 1HD1 ILE B 175      -0.842  -2.128   9.912  1.00  0.00           H  
ATOM   2822 2HD1 ILE B 175      -1.468  -1.387  11.394  1.00  0.00           H  
ATOM   2823 3HD1 ILE B 175      -0.073  -0.673  10.577  1.00  0.00           H  
ATOM   2824  N   THR B 176      -0.152  -3.900  15.285  1.00  0.00           N  
ATOM   2825  CA  THR B 176      -1.101  -4.946  15.652  1.00  0.00           C  
ATOM   2826  C   THR B 176      -2.511  -4.554  15.233  1.00  0.00           C  
ATOM   2827  O   THR B 176      -3.406  -5.400  15.094  1.00  0.00           O  
ATOM   2828  CB  THR B 176      -1.075  -5.234  17.156  1.00  0.00           C  
ATOM   2829  OG1 THR B 176      -1.524  -4.094  17.860  1.00  0.00           O  
ATOM   2830  CG2 THR B 176       0.341  -5.551  17.588  1.00  0.00           C  
ATOM   2831  H   THR B 176      -0.056  -3.057  15.844  1.00  0.00           H  
ATOM   2832  HA  THR B 176      -0.829  -5.848  15.132  1.00  0.00           H  
ATOM   2833  HB  THR B 176      -1.730  -6.081  17.379  1.00  0.00           H  
ATOM   2834  HG1 THR B 176      -2.417  -4.254  18.184  1.00  0.00           H  
ATOM   2835 1HG2 THR B 176       0.358  -5.751  18.657  1.00  0.00           H  
ATOM   2836 2HG2 THR B 176       0.688  -6.419  17.054  1.00  0.00           H  
ATOM   2837 3HG2 THR B 176       0.989  -4.703  17.364  1.00  0.00           H  
ATOM   2838  N   SER B 177      -2.694  -3.267  14.971  1.00  0.00           N  
ATOM   2839  CA  SER B 177      -3.992  -2.764  14.555  1.00  0.00           C  
ATOM   2840  C   SER B 177      -3.798  -1.599  13.596  1.00  0.00           C  
ATOM   2841  O   SER B 177      -2.712  -1.034  13.522  1.00  0.00           O  
ATOM   2842  CB  SER B 177      -4.822  -2.395  15.770  1.00  0.00           C  
ATOM   2843  OG  SER B 177      -4.281  -1.345  16.485  1.00  0.00           O  
ATOM   2844  H   SER B 177      -1.915  -2.620  15.107  1.00  0.00           H  
ATOM   2845  HA  SER B 177      -4.523  -3.541  14.021  1.00  0.00           H  
ATOM   2846 1HB  SER B 177      -5.805  -2.148  15.459  1.00  0.00           H  
ATOM   2847 2HB  SER B 177      -4.893  -3.252  16.419  1.00  0.00           H  
ATOM   2848  HG  SER B 177      -4.845  -0.582  16.297  1.00  0.00           H  
ATOM   2849  N   LEU B 178      -4.826  -1.262  12.827  1.00  0.00           N  
ATOM   2850  CA  LEU B 178      -4.680  -0.166  11.876  1.00  0.00           C  
ATOM   2851  C   LEU B 178      -4.806   1.177  12.551  1.00  0.00           C  
ATOM   2852  O   LEU B 178      -3.997   2.065  12.310  1.00  0.00           O  
ATOM   2853  CB  LEU B 178      -5.715  -0.287  10.755  1.00  0.00           C  
ATOM   2854  CG  LEU B 178      -5.543  -1.482   9.800  1.00  0.00           C  
ATOM   2855  CD1 LEU B 178      -6.772  -1.605   8.931  1.00  0.00           C  
ATOM   2856  CD2 LEU B 178      -4.283  -1.263   8.934  1.00  0.00           C  
ATOM   2857  H   LEU B 178      -5.711  -1.746  12.923  1.00  0.00           H  
ATOM   2858  HA  LEU B 178      -3.689  -0.229  11.430  1.00  0.00           H  
ATOM   2859 1HB  LEU B 178      -6.690  -0.386  11.220  1.00  0.00           H  
ATOM   2860 2HB  LEU B 178      -5.702   0.622  10.162  1.00  0.00           H  
ATOM   2861  HG  LEU B 178      -5.450  -2.392  10.368  1.00  0.00           H  
ATOM   2862 1HD1 LEU B 178      -6.660  -2.449   8.266  1.00  0.00           H  
ATOM   2863 2HD1 LEU B 178      -7.653  -1.758   9.559  1.00  0.00           H  
ATOM   2864 3HD1 LEU B 178      -6.895  -0.696   8.347  1.00  0.00           H  
ATOM   2865 1HD2 LEU B 178      -4.152  -2.098   8.252  1.00  0.00           H  
ATOM   2866 2HD2 LEU B 178      -4.388  -0.345   8.356  1.00  0.00           H  
ATOM   2867 3HD2 LEU B 178      -3.411  -1.186   9.578  1.00  0.00           H  
ATOM   2868  N   GLY B 179      -5.820   1.345  13.393  1.00  0.00           N  
ATOM   2869  CA  GLY B 179      -6.001   2.605  14.111  1.00  0.00           C  
ATOM   2870  C   GLY B 179      -6.637   3.727  13.289  1.00  0.00           C  
ATOM   2871  O   GLY B 179      -6.836   4.831  13.789  1.00  0.00           O  
ATOM   2872  H   GLY B 179      -6.458   0.571  13.582  1.00  0.00           H  
ATOM   2873 1HA  GLY B 179      -6.618   2.415  14.993  1.00  0.00           H  
ATOM   2874 2HA  GLY B 179      -5.037   2.943  14.488  1.00  0.00           H  
ATOM   2875  N   LEU B 180      -7.032   3.459  12.047  1.00  0.00           N  
ATOM   2876  CA  LEU B 180      -7.571   4.517  11.188  1.00  0.00           C  
ATOM   2877  C   LEU B 180      -9.046   4.768  11.496  1.00  0.00           C  
ATOM   2878  O   LEU B 180      -9.916   4.607  10.644  1.00  0.00           O  
ATOM   2879  CB  LEU B 180      -7.392   4.098   9.724  1.00  0.00           C  
ATOM   2880  CG  LEU B 180      -5.937   3.782   9.304  1.00  0.00           C  
ATOM   2881  CD1 LEU B 180      -5.916   3.220   7.871  1.00  0.00           C  
ATOM   2882  CD2 LEU B 180      -5.108   5.045   9.412  1.00  0.00           C  
ATOM   2883  H   LEU B 180      -6.899   2.532  11.678  1.00  0.00           H  
ATOM   2884  HA  LEU B 180      -7.010   5.434  11.363  1.00  0.00           H  
ATOM   2885 1HB  LEU B 180      -7.983   3.245   9.533  1.00  0.00           H  
ATOM   2886 2HB  LEU B 180      -7.747   4.908   9.090  1.00  0.00           H  
ATOM   2887  HG  LEU B 180      -5.521   3.025   9.969  1.00  0.00           H  
ATOM   2888 1HD1 LEU B 180      -4.889   2.990   7.585  1.00  0.00           H  
ATOM   2889 2HD1 LEU B 180      -6.516   2.310   7.826  1.00  0.00           H  
ATOM   2890 3HD1 LEU B 180      -6.324   3.958   7.186  1.00  0.00           H  
ATOM   2891 1HD2 LEU B 180      -4.078   4.831   9.126  1.00  0.00           H  
ATOM   2892 2HD2 LEU B 180      -5.517   5.812   8.751  1.00  0.00           H  
ATOM   2893 3HD2 LEU B 180      -5.129   5.409  10.445  1.00  0.00           H  
ATOM   2894  N   ARG B 181      -9.292   5.270  12.706  1.00  0.00           N  
ATOM   2895  CA  ARG B 181     -10.622   5.459  13.279  1.00  0.00           C  
ATOM   2896  C   ARG B 181     -11.529   6.349  12.473  1.00  0.00           C  
ATOM   2897  O   ARG B 181     -12.732   6.100  12.371  1.00  0.00           O  
ATOM   2898  CB  ARG B 181     -10.506   6.088  14.655  1.00  0.00           C  
ATOM   2899  CG  ARG B 181      -9.958   5.196  15.709  1.00  0.00           C  
ATOM   2900  CD  ARG B 181      -9.815   5.894  17.016  1.00  0.00           C  
ATOM   2901  NE  ARG B 181      -9.323   4.997  18.028  1.00  0.00           N  
ATOM   2902  CZ  ARG B 181      -8.937   5.337  19.262  1.00  0.00           C  
ATOM   2903  NH1 ARG B 181      -8.983   6.589  19.671  1.00  0.00           N  
ATOM   2904  NH2 ARG B 181      -8.510   4.376  20.043  1.00  0.00           N  
ATOM   2905  H   ARG B 181      -8.476   5.430  13.289  1.00  0.00           H  
ATOM   2906  HA  ARG B 181     -11.090   4.486  13.379  1.00  0.00           H  
ATOM   2907 1HB  ARG B 181      -9.858   6.965  14.597  1.00  0.00           H  
ATOM   2908 2HB  ARG B 181     -11.487   6.427  14.983  1.00  0.00           H  
ATOM   2909 1HG  ARG B 181     -10.629   4.366  15.832  1.00  0.00           H  
ATOM   2910 2HG  ARG B 181      -8.977   4.828  15.405  1.00  0.00           H  
ATOM   2911 1HD  ARG B 181      -9.107   6.721  16.919  1.00  0.00           H  
ATOM   2912 2HD  ARG B 181     -10.783   6.273  17.340  1.00  0.00           H  
ATOM   2913  HE  ARG B 181      -9.257   3.995  17.798  1.00  0.00           H  
ATOM   2914 1HH1 ARG B 181      -9.304   7.314  19.041  1.00  0.00           H  
ATOM   2915 2HH1 ARG B 181      -8.678   6.822  20.602  1.00  0.00           H  
ATOM   2916 1HH2 ARG B 181      -8.481   3.417  19.646  1.00  0.00           H  
ATOM   2917 2HH2 ARG B 181      -8.193   4.561  20.988  1.00  0.00           H  
ATOM   2918  N   SER B 182     -10.961   7.382  11.888  1.00  0.00           N  
ATOM   2919  CA  SER B 182     -11.746   8.314  11.122  1.00  0.00           C  
ATOM   2920  C   SER B 182     -11.873   7.953   9.654  1.00  0.00           C  
ATOM   2921  O   SER B 182     -12.537   8.681   8.933  1.00  0.00           O  
ATOM   2922  CB  SER B 182     -11.146   9.689  11.222  1.00  0.00           C  
ATOM   2923  OG  SER B 182     -11.127  10.129  12.549  1.00  0.00           O  
ATOM   2924  H   SER B 182      -9.969   7.573  12.028  1.00  0.00           H  
ATOM   2925  HA  SER B 182     -12.747   8.338  11.548  1.00  0.00           H  
ATOM   2926 1HB  SER B 182     -10.144   9.678  10.813  1.00  0.00           H  
ATOM   2927 2HB  SER B 182     -11.723  10.369  10.630  1.00  0.00           H  
ATOM   2928  HG  SER B 182     -10.320   9.722  12.937  1.00  0.00           H  
ATOM   2929  N   LEU B 183     -11.268   6.862   9.167  1.00  0.00           N  
ATOM   2930  CA  LEU B 183     -11.344   6.655   7.719  1.00  0.00           C  
ATOM   2931  C   LEU B 183     -12.768   6.261   7.318  1.00  0.00           C  
ATOM   2932  O   LEU B 183     -13.283   5.207   7.695  1.00  0.00           O  
ATOM   2933  CB  LEU B 183     -10.287   5.627   7.268  1.00  0.00           C  
ATOM   2934  CG  LEU B 183     -10.209   5.326   5.742  1.00  0.00           C  
ATOM   2935  CD1 LEU B 183      -9.817   6.607   4.988  1.00  0.00           C  
ATOM   2936  CD2 LEU B 183      -9.150   4.249   5.497  1.00  0.00           C  
ATOM   2937  H   LEU B 183     -10.765   6.208   9.767  1.00  0.00           H  
ATOM   2938  HA  LEU B 183     -11.108   7.593   7.223  1.00  0.00           H  
ATOM   2939 1HB  LEU B 183      -9.313   6.004   7.573  1.00  0.00           H  
ATOM   2940 2HB  LEU B 183     -10.466   4.694   7.798  1.00  0.00           H  
ATOM   2941  HG  LEU B 183     -11.184   4.990   5.378  1.00  0.00           H  
ATOM   2942 1HD1 LEU B 183      -9.762   6.404   3.917  1.00  0.00           H  
ATOM   2943 2HD1 LEU B 183     -10.559   7.366   5.165  1.00  0.00           H  
ATOM   2944 3HD1 LEU B 183      -8.848   6.960   5.341  1.00  0.00           H  
ATOM   2945 1HD2 LEU B 183      -9.082   4.054   4.439  1.00  0.00           H  
ATOM   2946 2HD2 LEU B 183      -8.191   4.608   5.858  1.00  0.00           H  
ATOM   2947 3HD2 LEU B 183      -9.413   3.341   6.018  1.00  0.00           H  
ATOM   2948  N   LYS B 184     -13.399   7.156   6.554  1.00  0.00           N  
ATOM   2949  CA  LYS B 184     -14.796   7.076   6.138  1.00  0.00           C  
ATOM   2950  C   LYS B 184     -14.956   6.857   4.643  1.00  0.00           C  
ATOM   2951  O   LYS B 184     -15.961   6.296   4.205  1.00  0.00           O  
ATOM   2952  CB  LYS B 184     -15.491   8.363   6.584  1.00  0.00           C  
ATOM   2953  CG  LYS B 184     -15.603   8.487   8.107  1.00  0.00           C  
ATOM   2954  CD  LYS B 184     -15.988   9.889   8.555  1.00  0.00           C  
ATOM   2955  CE  LYS B 184     -15.946  10.003  10.082  1.00  0.00           C  
ATOM   2956  NZ  LYS B 184     -16.141  11.419  10.553  1.00  0.00           N  
ATOM   2957  H   LYS B 184     -12.878   7.983   6.271  1.00  0.00           H  
ATOM   2958  HA  LYS B 184     -15.258   6.232   6.650  1.00  0.00           H  
ATOM   2959 1HB  LYS B 184     -14.924   9.225   6.217  1.00  0.00           H  
ATOM   2960 2HB  LYS B 184     -16.489   8.413   6.154  1.00  0.00           H  
ATOM   2961 1HG  LYS B 184     -16.404   7.821   8.426  1.00  0.00           H  
ATOM   2962 2HG  LYS B 184     -14.731   8.157   8.588  1.00  0.00           H  
ATOM   2963 1HD  LYS B 184     -15.282  10.614   8.135  1.00  0.00           H  
ATOM   2964 2HD  LYS B 184     -16.988  10.131   8.204  1.00  0.00           H  
ATOM   2965 1HE  LYS B 184     -16.728   9.378  10.505  1.00  0.00           H  
ATOM   2966 2HE  LYS B 184     -14.975   9.647  10.434  1.00  0.00           H  
ATOM   2967 1HZ  LYS B 184     -16.100  11.443  11.559  1.00  0.00           H  
ATOM   2968 2HZ  LYS B 184     -15.392  12.047  10.173  1.00  0.00           H  
ATOM   2969 3HZ  LYS B 184     -17.036  11.760  10.244  1.00  0.00           H  
ATOM   2970  N   GLU B 185     -13.975   7.293   3.856  1.00  0.00           N  
ATOM   2971  CA  GLU B 185     -14.076   7.122   2.410  1.00  0.00           C  
ATOM   2972  C   GLU B 185     -12.753   6.921   1.682  1.00  0.00           C  
ATOM   2973  O   GLU B 185     -11.777   7.635   1.927  1.00  0.00           O  
ATOM   2974  CB  GLU B 185     -14.790   8.337   1.792  1.00  0.00           C  
ATOM   2975  CG  GLU B 185     -14.956   8.293   0.262  1.00  0.00           C  
ATOM   2976  CD  GLU B 185     -15.775   9.438  -0.306  1.00  0.00           C  
ATOM   2977  OE1 GLU B 185     -16.389  10.152   0.451  1.00  0.00           O  
ATOM   2978  OE2 GLU B 185     -15.741   9.623  -1.513  1.00  0.00           O  
ATOM   2979  H   GLU B 185     -13.182   7.785   4.265  1.00  0.00           H  
ATOM   2980  HA  GLU B 185     -14.684   6.235   2.219  1.00  0.00           H  
ATOM   2981 1HB  GLU B 185     -15.779   8.444   2.237  1.00  0.00           H  
ATOM   2982 2HB  GLU B 185     -14.233   9.222   2.025  1.00  0.00           H  
ATOM   2983 1HG  GLU B 185     -13.964   8.341  -0.184  1.00  0.00           H  
ATOM   2984 2HG  GLU B 185     -15.405   7.340  -0.024  1.00  0.00           H  
ATOM   2985  N   ILE B 186     -12.761   5.956   0.767  1.00  0.00           N  
ATOM   2986  CA  ILE B 186     -11.682   5.713  -0.181  1.00  0.00           C  
ATOM   2987  C   ILE B 186     -12.368   5.868  -1.550  1.00  0.00           C  
ATOM   2988  O   ILE B 186     -12.981   4.922  -2.049  1.00  0.00           O  
ATOM   2989  CB  ILE B 186     -11.074   4.309   0.012  1.00  0.00           C  
ATOM   2990  CG1 ILE B 186     -10.570   4.156   1.479  1.00  0.00           C  
ATOM   2991  CG2 ILE B 186      -9.914   4.097  -0.977  1.00  0.00           C  
ATOM   2992  CD1 ILE B 186     -10.187   2.753   1.839  1.00  0.00           C  
ATOM   2993  H   ILE B 186     -13.601   5.391   0.688  1.00  0.00           H  
ATOM   2994  HA  ILE B 186     -10.908   6.453  -0.062  1.00  0.00           H  
ATOM   2995  HB  ILE B 186     -11.841   3.560  -0.155  1.00  0.00           H  
ATOM   2996 1HG1 ILE B 186      -9.705   4.806   1.629  1.00  0.00           H  
ATOM   2997 2HG1 ILE B 186     -11.358   4.469   2.160  1.00  0.00           H  
ATOM   2998 1HG2 ILE B 186      -9.491   3.101  -0.842  1.00  0.00           H  
ATOM   2999 2HG2 ILE B 186     -10.278   4.197  -2.000  1.00  0.00           H  
ATOM   3000 3HG2 ILE B 186      -9.144   4.846  -0.799  1.00  0.00           H  
ATOM   3001 1HD1 ILE B 186      -9.857   2.710   2.861  1.00  0.00           H  
ATOM   3002 2HD1 ILE B 186     -11.051   2.095   1.716  1.00  0.00           H  
ATOM   3003 3HD1 ILE B 186      -9.385   2.435   1.191  1.00  0.00           H  
ATOM   3004  N   SER B 187     -12.255   7.053  -2.160  1.00  0.00           N  
ATOM   3005  CA  SER B 187     -13.101   7.393  -3.325  1.00  0.00           C  
ATOM   3006  C   SER B 187     -12.865   6.503  -4.541  1.00  0.00           C  
ATOM   3007  O   SER B 187     -13.809   6.175  -5.267  1.00  0.00           O  
ATOM   3008  CB  SER B 187     -12.913   8.834  -3.751  1.00  0.00           C  
ATOM   3009  OG  SER B 187     -13.289   9.740  -2.741  1.00  0.00           O  
ATOM   3010  H   SER B 187     -11.623   7.740  -1.753  1.00  0.00           H  
ATOM   3011  HA  SER B 187     -14.142   7.273  -3.019  1.00  0.00           H  
ATOM   3012 1HB  SER B 187     -11.916   8.999  -4.047  1.00  0.00           H  
ATOM   3013 2HB  SER B 187     -13.527   9.013  -4.630  1.00  0.00           H  
ATOM   3014  HG  SER B 187     -14.240   9.592  -2.556  1.00  0.00           H  
ATOM   3015  N   ASP B 188     -11.603   6.155  -4.756  1.00  0.00           N  
ATOM   3016  CA  ASP B 188     -11.128   5.337  -5.865  1.00  0.00           C  
ATOM   3017  C   ASP B 188      -9.909   4.535  -5.461  1.00  0.00           C  
ATOM   3018  O   ASP B 188      -9.243   4.835  -4.471  1.00  0.00           O  
ATOM   3019  CB  ASP B 188     -10.744   6.185  -7.089  1.00  0.00           C  
ATOM   3020  CG  ASP B 188     -10.605   5.366  -8.436  1.00  0.00           C  
ATOM   3021  OD1 ASP B 188     -10.146   5.934  -9.418  1.00  0.00           O  
ATOM   3022  OD2 ASP B 188     -10.874   4.180  -8.440  1.00  0.00           O  
ATOM   3023  H   ASP B 188     -10.920   6.496  -4.095  1.00  0.00           H  
ATOM   3024  HA  ASP B 188     -11.919   4.647  -6.153  1.00  0.00           H  
ATOM   3025 1HB  ASP B 188     -11.511   6.945  -7.238  1.00  0.00           H  
ATOM   3026 2HB  ASP B 188      -9.803   6.705  -6.888  1.00  0.00           H  
ATOM   3027  N   GLY B 189      -9.635   3.514  -6.257  1.00  0.00           N  
ATOM   3028  CA  GLY B 189      -8.461   2.661  -6.139  1.00  0.00           C  
ATOM   3029  C   GLY B 189      -8.617   1.499  -5.182  1.00  0.00           C  
ATOM   3030  O   GLY B 189      -9.551   1.426  -4.375  1.00  0.00           O  
ATOM   3031  H   GLY B 189     -10.266   3.372  -7.046  1.00  0.00           H  
ATOM   3032 1HA  GLY B 189      -8.231   2.261  -7.126  1.00  0.00           H  
ATOM   3033 2HA  GLY B 189      -7.603   3.255  -5.853  1.00  0.00           H  
ATOM   3034  N   ASP B 190      -7.681   0.569  -5.286  1.00  0.00           N  
ATOM   3035  CA  ASP B 190      -7.701  -0.616  -4.450  1.00  0.00           C  
ATOM   3036  C   ASP B 190      -7.028  -0.418  -3.104  1.00  0.00           C  
ATOM   3037  O   ASP B 190      -6.232   0.518  -2.899  1.00  0.00           O  
ATOM   3038  CB  ASP B 190      -7.106  -1.814  -5.192  1.00  0.00           C  
ATOM   3039  CG  ASP B 190      -8.016  -2.363  -6.309  1.00  0.00           C  
ATOM   3040  OD1 ASP B 190      -9.210  -2.114  -6.300  1.00  0.00           O  
ATOM   3041  OD2 ASP B 190      -7.523  -3.097  -7.161  1.00  0.00           O  
ATOM   3042  H   ASP B 190      -6.925   0.691  -5.966  1.00  0.00           H  
ATOM   3043  HA  ASP B 190      -8.745  -0.861  -4.246  1.00  0.00           H  
ATOM   3044 1HB  ASP B 190      -6.162  -1.520  -5.637  1.00  0.00           H  
ATOM   3045 2HB  ASP B 190      -6.911  -2.617  -4.480  1.00  0.00           H  
ATOM   3046  N   VAL B 191      -7.363  -1.321  -2.192  1.00  0.00           N  
ATOM   3047  CA  VAL B 191      -6.768  -1.349  -0.868  1.00  0.00           C  
ATOM   3048  C   VAL B 191      -5.975  -2.618  -0.663  1.00  0.00           C  
ATOM   3049  O   VAL B 191      -6.517  -3.713  -0.814  1.00  0.00           O  
ATOM   3050  CB  VAL B 191      -7.882  -1.305   0.206  1.00  0.00           C  
ATOM   3051  CG1 VAL B 191      -7.290  -1.391   1.627  1.00  0.00           C  
ATOM   3052  CG2 VAL B 191      -8.699  -0.047   0.035  1.00  0.00           C  
ATOM   3053  H   VAL B 191      -8.061  -2.025  -2.450  1.00  0.00           H  
ATOM   3054  HA  VAL B 191      -6.110  -0.492  -0.759  1.00  0.00           H  
ATOM   3055  HB  VAL B 191      -8.512  -2.155   0.077  1.00  0.00           H  
ATOM   3056 1HG1 VAL B 191      -8.092  -1.377   2.357  1.00  0.00           H  
ATOM   3057 2HG1 VAL B 191      -6.732  -2.316   1.745  1.00  0.00           H  
ATOM   3058 3HG1 VAL B 191      -6.627  -0.549   1.797  1.00  0.00           H  
ATOM   3059 1HG2 VAL B 191      -9.490  -0.037   0.778  1.00  0.00           H  
ATOM   3060 2HG2 VAL B 191      -8.064   0.812   0.164  1.00  0.00           H  
ATOM   3061 3HG2 VAL B 191      -9.138  -0.019  -0.963  1.00  0.00           H  
ATOM   3062  N   ILE B 192      -4.717  -2.484  -0.283  1.00  0.00           N  
ATOM   3063  CA  ILE B 192      -3.917  -3.670  -0.030  1.00  0.00           C  
ATOM   3064  C   ILE B 192      -3.242  -3.573   1.304  1.00  0.00           C  
ATOM   3065  O   ILE B 192      -2.524  -2.615   1.590  1.00  0.00           O  
ATOM   3066  CB  ILE B 192      -2.840  -3.914  -1.130  1.00  0.00           C  
ATOM   3067  CG1 ILE B 192      -2.021  -5.208  -0.812  1.00  0.00           C  
ATOM   3068  CG2 ILE B 192      -1.894  -2.696  -1.312  1.00  0.00           C  
ATOM   3069  CD1 ILE B 192      -1.195  -5.740  -1.971  1.00  0.00           C  
ATOM   3070  H   ILE B 192      -4.325  -1.547  -0.176  1.00  0.00           H  
ATOM   3071  HA  ILE B 192      -4.565  -4.540  -0.014  1.00  0.00           H  
ATOM   3072  HB  ILE B 192      -3.355  -4.104  -2.033  1.00  0.00           H  
ATOM   3073 1HG1 ILE B 192      -1.346  -5.001   0.020  1.00  0.00           H  
ATOM   3074 2HG1 ILE B 192      -2.711  -5.990  -0.509  1.00  0.00           H  
ATOM   3075 1HG2 ILE B 192      -1.197  -2.880  -2.117  1.00  0.00           H  
ATOM   3076 2HG2 ILE B 192      -2.479  -1.817  -1.551  1.00  0.00           H  
ATOM   3077 3HG2 ILE B 192      -1.330  -2.510  -0.416  1.00  0.00           H  
ATOM   3078 1HD1 ILE B 192      -0.673  -6.645  -1.654  1.00  0.00           H  
ATOM   3079 2HD1 ILE B 192      -1.866  -5.976  -2.797  1.00  0.00           H  
ATOM   3080 3HD1 ILE B 192      -0.466  -5.007  -2.296  1.00  0.00           H  
ATOM   3081  N   ILE B 193      -3.508  -4.562   2.122  1.00  0.00           N  
ATOM   3082  CA  ILE B 193      -2.927  -4.614   3.435  1.00  0.00           C  
ATOM   3083  C   ILE B 193      -2.333  -5.993   3.556  1.00  0.00           C  
ATOM   3084  O   ILE B 193      -3.067  -6.975   3.624  1.00  0.00           O  
ATOM   3085  CB  ILE B 193      -3.973  -4.317   4.537  1.00  0.00           C  
ATOM   3086  CG1 ILE B 193      -4.608  -2.913   4.285  1.00  0.00           C  
ATOM   3087  CG2 ILE B 193      -3.353  -4.412   5.897  1.00  0.00           C  
ATOM   3088  CD1 ILE B 193      -5.733  -2.541   5.188  1.00  0.00           C  
ATOM   3089  H   ILE B 193      -4.086  -5.331   1.781  1.00  0.00           H  
ATOM   3090  HA  ILE B 193      -2.139  -3.883   3.502  1.00  0.00           H  
ATOM   3091  HB  ILE B 193      -4.744  -5.025   4.483  1.00  0.00           H  
ATOM   3092 1HG1 ILE B 193      -3.842  -2.161   4.352  1.00  0.00           H  
ATOM   3093 2HG1 ILE B 193      -5.005  -2.900   3.286  1.00  0.00           H  
ATOM   3094 1HG2 ILE B 193      -4.095  -4.230   6.649  1.00  0.00           H  
ATOM   3095 2HG2 ILE B 193      -2.951  -5.412   6.038  1.00  0.00           H  
ATOM   3096 3HG2 ILE B 193      -2.550  -3.687   5.994  1.00  0.00           H  
ATOM   3097 1HD1 ILE B 193      -6.101  -1.562   4.891  1.00  0.00           H  
ATOM   3098 2HD1 ILE B 193      -6.529  -3.272   5.094  1.00  0.00           H  
ATOM   3099 3HD1 ILE B 193      -5.404  -2.496   6.208  1.00  0.00           H  
ATOM   3100  N   SER B 194      -1.020  -6.089   3.560  1.00  0.00           N  
ATOM   3101  CA  SER B 194      -0.452  -7.430   3.547  1.00  0.00           C  
ATOM   3102  C   SER B 194       0.931  -7.521   4.140  1.00  0.00           C  
ATOM   3103  O   SER B 194       1.705  -6.560   4.126  1.00  0.00           O  
ATOM   3104  CB  SER B 194      -0.431  -7.960   2.123  1.00  0.00           C  
ATOM   3105  OG  SER B 194       0.473  -7.252   1.319  1.00  0.00           O  
ATOM   3106  H   SER B 194      -0.456  -5.239   3.585  1.00  0.00           H  
ATOM   3107  HA  SER B 194      -1.098  -8.072   4.135  1.00  0.00           H  
ATOM   3108 1HB  SER B 194      -0.171  -9.020   2.148  1.00  0.00           H  
ATOM   3109 2HB  SER B 194      -1.423  -7.882   1.699  1.00  0.00           H  
ATOM   3110  HG  SER B 194       0.115  -6.363   1.244  1.00  0.00           H  
ATOM   3111  N   GLY B 195       1.257  -8.708   4.629  1.00  0.00           N  
ATOM   3112  CA  GLY B 195       2.587  -8.970   5.166  1.00  0.00           C  
ATOM   3113  C   GLY B 195       2.736  -8.432   6.590  1.00  0.00           C  
ATOM   3114  O   GLY B 195       3.817  -8.486   7.188  1.00  0.00           O  
ATOM   3115  H   GLY B 195       0.553  -9.465   4.638  1.00  0.00           H  
ATOM   3116 1HA  GLY B 195       2.763 -10.047   5.165  1.00  0.00           H  
ATOM   3117 2HA  GLY B 195       3.339  -8.522   4.517  1.00  0.00           H  
ATOM   3118  N   ASN B 196       1.654  -7.904   7.155  1.00  0.00           N  
ATOM   3119  CA  ASN B 196       1.736  -7.306   8.464  1.00  0.00           C  
ATOM   3120  C   ASN B 196       1.498  -8.443   9.435  1.00  0.00           C  
ATOM   3121  O   ASN B 196       0.395  -8.647   9.941  1.00  0.00           O  
ATOM   3122  CB  ASN B 196       0.689  -6.226   8.573  1.00  0.00           C  
ATOM   3123  CG  ASN B 196       0.819  -5.132   7.509  1.00  0.00           C  
ATOM   3124  OD1 ASN B 196       1.736  -4.311   7.431  1.00  0.00           O  
ATOM   3125  ND2 ASN B 196      -0.118  -5.177   6.613  1.00  0.00           N  
ATOM   3126  H   ASN B 196       0.748  -7.912   6.690  1.00  0.00           H  
ATOM   3127  HA  ASN B 196       2.734  -6.900   8.632  1.00  0.00           H  
ATOM   3128 1HB  ASN B 196      -0.287  -6.656   8.512  1.00  0.00           H  
ATOM   3129 2HB  ASN B 196       0.779  -5.753   9.553  1.00  0.00           H  
ATOM   3130 1HD2 ASN B 196      -0.115  -4.498   5.844  1.00  0.00           H  
ATOM   3131 2HD2 ASN B 196      -0.794  -5.939   6.661  1.00  0.00           H  
ATOM   3132  N   LYS B 197       2.562  -9.165   9.737  1.00  0.00           N  
ATOM   3133  CA  LYS B 197       2.473 -10.421  10.485  1.00  0.00           C  
ATOM   3134  C   LYS B 197       1.767 -10.337  11.837  1.00  0.00           C  
ATOM   3135  O   LYS B 197       1.290 -11.353  12.338  1.00  0.00           O  
ATOM   3136  CB  LYS B 197       3.868 -11.018  10.701  1.00  0.00           C  
ATOM   3137  CG  LYS B 197       4.777 -10.251  11.670  1.00  0.00           C  
ATOM   3138  CD  LYS B 197       6.153 -10.904  11.773  1.00  0.00           C  
ATOM   3139  CE  LYS B 197       7.034 -10.194  12.797  1.00  0.00           C  
ATOM   3140  NZ  LYS B 197       8.397 -10.804  12.879  1.00  0.00           N  
ATOM   3141  H   LYS B 197       3.436  -8.887   9.286  1.00  0.00           H  
ATOM   3142  HA  LYS B 197       1.910 -11.128   9.871  1.00  0.00           H  
ATOM   3143 1HB  LYS B 197       3.766 -12.035  11.079  1.00  0.00           H  
ATOM   3144 2HB  LYS B 197       4.381 -11.077   9.741  1.00  0.00           H  
ATOM   3145 1HG  LYS B 197       4.886  -9.213  11.343  1.00  0.00           H  
ATOM   3146 2HG  LYS B 197       4.335 -10.256  12.659  1.00  0.00           H  
ATOM   3147 1HD  LYS B 197       6.036 -11.948  12.067  1.00  0.00           H  
ATOM   3148 2HD  LYS B 197       6.644 -10.869  10.800  1.00  0.00           H  
ATOM   3149 1HE  LYS B 197       7.132  -9.147  12.518  1.00  0.00           H  
ATOM   3150 2HE  LYS B 197       6.558 -10.253  13.777  1.00  0.00           H  
ATOM   3151 1HZ  LYS B 197       8.950 -10.308  13.565  1.00  0.00           H  
ATOM   3152 2HZ  LYS B 197       8.321 -11.775  13.149  1.00  0.00           H  
ATOM   3153 3HZ  LYS B 197       8.848 -10.740  11.978  1.00  0.00           H  
ATOM   3154  N   ASN B 198       1.711  -9.145  12.435  1.00  0.00           N  
ATOM   3155  CA  ASN B 198       1.069  -8.958  13.733  1.00  0.00           C  
ATOM   3156  C   ASN B 198      -0.324  -8.306  13.660  1.00  0.00           C  
ATOM   3157  O   ASN B 198      -0.973  -8.139  14.690  1.00  0.00           O  
ATOM   3158  CB  ASN B 198       1.936  -8.109  14.635  1.00  0.00           C  
ATOM   3159  CG  ASN B 198       3.243  -8.726  14.993  1.00  0.00           C  
ATOM   3160  OD1 ASN B 198       3.378  -9.953  15.113  1.00  0.00           O  
ATOM   3161  ND2 ASN B 198       4.218  -7.879  15.191  1.00  0.00           N  
ATOM   3162  H   ASN B 198       2.117  -8.348  11.963  1.00  0.00           H  
ATOM   3163  HA  ASN B 198       0.945  -9.933  14.192  1.00  0.00           H  
ATOM   3164 1HB  ASN B 198       2.120  -7.144  14.153  1.00  0.00           H  
ATOM   3165 2HB  ASN B 198       1.395  -7.912  15.543  1.00  0.00           H  
ATOM   3166 1HD2 ASN B 198       5.128  -8.205  15.451  1.00  0.00           H  
ATOM   3167 2HD2 ASN B 198       4.035  -6.870  15.104  1.00  0.00           H  
ATOM   3168  N   LEU B 199      -0.797  -7.968  12.458  1.00  0.00           N  
ATOM   3169  CA  LEU B 199      -2.052  -7.220  12.290  1.00  0.00           C  
ATOM   3170  C   LEU B 199      -3.319  -8.077  12.303  1.00  0.00           C  
ATOM   3171  O   LEU B 199      -3.481  -8.968  11.463  1.00  0.00           O  
ATOM   3172  CB  LEU B 199      -1.958  -6.412  10.990  1.00  0.00           C  
ATOM   3173  CG  LEU B 199      -3.164  -5.569  10.570  1.00  0.00           C  
ATOM   3174  CD1 LEU B 199      -3.437  -4.522  11.595  1.00  0.00           C  
ATOM   3175  CD2 LEU B 199      -2.849  -4.912   9.244  1.00  0.00           C  
ATOM   3176  H   LEU B 199      -0.252  -8.195  11.629  1.00  0.00           H  
ATOM   3177  HA  LEU B 199      -2.121  -6.512  13.109  1.00  0.00           H  
ATOM   3178 1HB  LEU B 199      -1.102  -5.742  11.082  1.00  0.00           H  
ATOM   3179 2HB  LEU B 199      -1.757  -7.109  10.190  1.00  0.00           H  
ATOM   3180  HG  LEU B 199      -4.045  -6.200  10.465  1.00  0.00           H  
ATOM   3181 1HD1 LEU B 199      -4.271  -3.939  11.289  1.00  0.00           H  
ATOM   3182 2HD1 LEU B 199      -3.665  -4.992  12.528  1.00  0.00           H  
ATOM   3183 3HD1 LEU B 199      -2.568  -3.878  11.714  1.00  0.00           H  
ATOM   3184 1HD2 LEU B 199      -3.690  -4.310   8.938  1.00  0.00           H  
ATOM   3185 2HD2 LEU B 199      -1.968  -4.279   9.346  1.00  0.00           H  
ATOM   3186 3HD2 LEU B 199      -2.656  -5.684   8.499  1.00  0.00           H  
ATOM   3187  N   CYS B 200      -4.216  -7.806  13.285  1.00  0.00           N  
ATOM   3188  CA  CYS B 200      -5.441  -8.597  13.494  1.00  0.00           C  
ATOM   3189  C   CYS B 200      -6.787  -7.975  13.121  1.00  0.00           C  
ATOM   3190  O   CYS B 200      -7.795  -8.682  13.134  1.00  0.00           O  
ATOM   3191  CB  CYS B 200      -5.569  -9.001  14.966  1.00  0.00           C  
ATOM   3192  SG  CYS B 200      -4.386 -10.194  15.519  1.00  0.00           S  
ATOM   3193  H   CYS B 200      -3.994  -7.051  13.930  1.00  0.00           H  
ATOM   3194  HA  CYS B 200      -5.331  -9.504  12.903  1.00  0.00           H  
ATOM   3195 1HB  CYS B 200      -5.453  -8.120  15.587  1.00  0.00           H  
ATOM   3196 2HB  CYS B 200      -6.569  -9.394  15.152  1.00  0.00           H  
ATOM   3197  N   TYR B 201      -6.885  -6.693  12.805  1.00  0.00           N  
ATOM   3198  CA  TYR B 201      -8.252  -6.148  12.673  1.00  0.00           C  
ATOM   3199  C   TYR B 201      -8.680  -5.724  11.260  1.00  0.00           C  
ATOM   3200  O   TYR B 201      -9.851  -5.418  11.020  1.00  0.00           O  
ATOM   3201  CB  TYR B 201      -8.363  -4.985  13.647  1.00  0.00           C  
ATOM   3202  CG  TYR B 201      -8.063  -5.422  15.085  1.00  0.00           C  
ATOM   3203  CD1 TYR B 201      -6.756  -5.377  15.494  1.00  0.00           C  
ATOM   3204  CD2 TYR B 201      -9.037  -5.838  15.979  1.00  0.00           C  
ATOM   3205  CE1 TYR B 201      -6.396  -5.734  16.760  1.00  0.00           C  
ATOM   3206  CE2 TYR B 201      -8.664  -6.186  17.268  1.00  0.00           C  
ATOM   3207  CZ  TYR B 201      -7.344  -6.136  17.644  1.00  0.00           C  
ATOM   3208  OH  TYR B 201      -6.956  -6.472  18.911  1.00  0.00           O  
ATOM   3209  H   TYR B 201      -6.065  -6.110  12.738  1.00  0.00           H  
ATOM   3210  HA  TYR B 201      -8.960  -6.907  12.999  1.00  0.00           H  
ATOM   3211 1HB  TYR B 201      -7.663  -4.191  13.370  1.00  0.00           H  
ATOM   3212 2HB  TYR B 201      -9.375  -4.565  13.616  1.00  0.00           H  
ATOM   3213  HD1 TYR B 201      -6.001  -5.058  14.795  1.00  0.00           H  
ATOM   3214  HD2 TYR B 201     -10.072  -5.887  15.683  1.00  0.00           H  
ATOM   3215  HE1 TYR B 201      -5.347  -5.696  17.061  1.00  0.00           H  
ATOM   3216  HE2 TYR B 201      -9.403  -6.502  17.981  1.00  0.00           H  
ATOM   3217  HH  TYR B 201      -5.992  -6.468  18.961  1.00  0.00           H  
ATOM   3218  N   ALA B 202      -7.762  -5.777  10.297  1.00  0.00           N  
ATOM   3219  CA  ALA B 202      -8.050  -5.297   8.940  1.00  0.00           C  
ATOM   3220  C   ALA B 202      -9.242  -6.021   8.292  1.00  0.00           C  
ATOM   3221  O   ALA B 202     -10.039  -5.405   7.585  1.00  0.00           O  
ATOM   3222  CB  ALA B 202      -6.809  -5.438   8.074  1.00  0.00           C  
ATOM   3223  H   ALA B 202      -6.832  -6.102  10.522  1.00  0.00           H  
ATOM   3224  HA  ALA B 202      -8.304  -4.241   9.010  1.00  0.00           H  
ATOM   3225 1HB  ALA B 202      -7.009  -5.034   7.083  1.00  0.00           H  
ATOM   3226 2HB  ALA B 202      -5.991  -4.887   8.527  1.00  0.00           H  
ATOM   3227 3HB  ALA B 202      -6.535  -6.489   7.995  1.00  0.00           H  
ATOM   3228  N   ASN B 203      -9.421  -7.309   8.586  1.00  0.00           N  
ATOM   3229  CA  ASN B 203     -10.492  -8.076   7.955  1.00  0.00           C  
ATOM   3230  C   ASN B 203     -11.814  -8.024   8.690  1.00  0.00           C  
ATOM   3231  O   ASN B 203     -12.759  -8.718   8.313  1.00  0.00           O  
ATOM   3232  CB  ASN B 203     -10.039  -9.520   7.818  1.00  0.00           C  
ATOM   3233  CG  ASN B 203      -8.870  -9.734   6.834  1.00  0.00           C  
ATOM   3234  OD1 ASN B 203      -7.737  -9.897   7.307  1.00  0.00           O  
ATOM   3235  ND2 ASN B 203      -9.124  -9.779   5.537  1.00  0.00           N  
ATOM   3236  H   ASN B 203      -8.781  -7.769   9.216  1.00  0.00           H  
ATOM   3237  HA  ASN B 203     -10.669  -7.650   6.966  1.00  0.00           H  
ATOM   3238 1HB  ASN B 203      -9.737  -9.889   8.799  1.00  0.00           H  
ATOM   3239 2HB  ASN B 203     -10.880 -10.130   7.490  1.00  0.00           H  
ATOM   3240 1HD2 ASN B 203      -8.358  -9.970   4.860  1.00  0.00           H  
ATOM   3241 2HD2 ASN B 203     -10.059  -9.662   5.206  1.00  0.00           H  
ATOM   3242  N   THR B 204     -11.912  -7.190   9.718  1.00  0.00           N  
ATOM   3243  CA  THR B 204     -13.184  -7.074  10.394  1.00  0.00           C  
ATOM   3244  C   THR B 204     -13.983  -5.964   9.727  1.00  0.00           C  
ATOM   3245  O   THR B 204     -15.191  -5.856   9.916  1.00  0.00           O  
ATOM   3246  CB  THR B 204     -13.006  -6.714  11.887  1.00  0.00           C  
ATOM   3247  OG1 THR B 204     -12.430  -5.399  12.008  1.00  0.00           O  
ATOM   3248  CG2 THR B 204     -12.080  -7.708  12.560  1.00  0.00           C  
ATOM   3249  H   THR B 204     -11.118  -6.628  10.035  1.00  0.00           H  
ATOM   3250  HA  THR B 204     -13.734  -8.012  10.305  1.00  0.00           H  
ATOM   3251  HB  THR B 204     -13.973  -6.726  12.381  1.00  0.00           H  
ATOM   3252  HG1 THR B 204     -11.473  -5.415  11.750  1.00  0.00           H  
ATOM   3253 1HG2 THR B 204     -11.954  -7.442  13.608  1.00  0.00           H  
ATOM   3254 2HG2 THR B 204     -12.502  -8.709  12.485  1.00  0.00           H  
ATOM   3255 3HG2 THR B 204     -11.111  -7.685  12.064  1.00  0.00           H  
ATOM   3256  N   ILE B 205     -13.295  -5.138   8.945  1.00  0.00           N  
ATOM   3257  CA  ILE B 205     -13.855  -3.918   8.391  1.00  0.00           C  
ATOM   3258  C   ILE B 205     -14.595  -4.096   7.078  1.00  0.00           C  
ATOM   3259  O   ILE B 205     -14.074  -4.661   6.113  1.00  0.00           O  
ATOM   3260  CB  ILE B 205     -12.704  -2.937   8.191  1.00  0.00           C  
ATOM   3261  CG1 ILE B 205     -12.111  -2.617   9.519  1.00  0.00           C  
ATOM   3262  CG2 ILE B 205     -13.154  -1.644   7.467  1.00  0.00           C  
ATOM   3263  CD1 ILE B 205     -10.805  -2.032   9.378  1.00  0.00           C  
ATOM   3264  H   ILE B 205     -12.310  -5.327   8.752  1.00  0.00           H  
ATOM   3265  HA  ILE B 205     -14.549  -3.504   9.123  1.00  0.00           H  
ATOM   3266  HB  ILE B 205     -11.937  -3.422   7.622  1.00  0.00           H  
ATOM   3267 1HG1 ILE B 205     -12.757  -1.917  10.050  1.00  0.00           H  
ATOM   3268 2HG1 ILE B 205     -12.015  -3.524  10.116  1.00  0.00           H  
ATOM   3269 1HG2 ILE B 205     -12.296  -0.983   7.342  1.00  0.00           H  
ATOM   3270 2HG2 ILE B 205     -13.554  -1.893   6.491  1.00  0.00           H  
ATOM   3271 3HG2 ILE B 205     -13.920  -1.141   8.056  1.00  0.00           H  
ATOM   3272 1HD1 ILE B 205     -10.398  -1.804  10.359  1.00  0.00           H  
ATOM   3273 2HD1 ILE B 205     -10.150  -2.733   8.863  1.00  0.00           H  
ATOM   3274 3HD1 ILE B 205     -10.912  -1.148   8.800  1.00  0.00           H  
ATOM   3275  N   ASN B 206     -15.810  -3.571   7.004  1.00  0.00           N  
ATOM   3276  CA  ASN B 206     -16.539  -3.669   5.737  1.00  0.00           C  
ATOM   3277  C   ASN B 206     -16.015  -2.620   4.764  1.00  0.00           C  
ATOM   3278  O   ASN B 206     -16.634  -1.582   4.557  1.00  0.00           O  
ATOM   3279  CB  ASN B 206     -18.033  -3.510   5.915  1.00  0.00           C  
ATOM   3280  CG  ASN B 206     -18.814  -3.818   4.648  1.00  0.00           C  
ATOM   3281  OD1 ASN B 206     -18.261  -4.296   3.648  1.00  0.00           O  
ATOM   3282  ND2 ASN B 206     -20.099  -3.553   4.675  1.00  0.00           N  
ATOM   3283  H   ASN B 206     -16.210  -3.129   7.837  1.00  0.00           H  
ATOM   3284  HA  ASN B 206     -16.347  -4.650   5.298  1.00  0.00           H  
ATOM   3285 1HB  ASN B 206     -18.381  -4.159   6.723  1.00  0.00           H  
ATOM   3286 2HB  ASN B 206     -18.244  -2.483   6.195  1.00  0.00           H  
ATOM   3287 1HD2 ASN B 206     -20.665  -3.740   3.871  1.00  0.00           H  
ATOM   3288 2HD2 ASN B 206     -20.519  -3.170   5.499  1.00  0.00           H  
ATOM   3289  N   TRP B 207     -14.885  -2.922   4.134  1.00  0.00           N  
ATOM   3290  CA  TRP B 207     -14.185  -1.973   3.263  1.00  0.00           C  
ATOM   3291  C   TRP B 207     -15.021  -1.545   2.070  1.00  0.00           C  
ATOM   3292  O   TRP B 207     -14.893  -0.424   1.597  1.00  0.00           O  
ATOM   3293  CB  TRP B 207     -12.914  -2.624   2.744  1.00  0.00           C  
ATOM   3294  CG  TRP B 207     -11.870  -2.813   3.794  1.00  0.00           C  
ATOM   3295  CD1 TRP B 207     -11.663  -3.952   4.490  1.00  0.00           C  
ATOM   3296  CD2 TRP B 207     -10.859  -1.884   4.252  1.00  0.00           C  
ATOM   3297  NE1 TRP B 207     -10.639  -3.792   5.368  1.00  0.00           N  
ATOM   3298  CE2 TRP B 207     -10.129  -2.542   5.239  1.00  0.00           C  
ATOM   3299  CE3 TRP B 207     -10.518  -0.577   3.911  1.00  0.00           C  
ATOM   3300  CZ2 TRP B 207      -9.092  -1.943   5.899  1.00  0.00           C  
ATOM   3301  CZ3 TRP B 207      -9.466   0.026   4.579  1.00  0.00           C  
ATOM   3302  CH2 TRP B 207      -8.775  -0.639   5.543  1.00  0.00           C  
ATOM   3303  H   TRP B 207     -14.460  -3.816   4.375  1.00  0.00           H  
ATOM   3304  HA  TRP B 207     -13.930  -1.091   3.849  1.00  0.00           H  
ATOM   3305 1HB  TRP B 207     -13.169  -3.595   2.329  1.00  0.00           H  
ATOM   3306 2HB  TRP B 207     -12.496  -2.017   1.939  1.00  0.00           H  
ATOM   3307  HD1 TRP B 207     -12.248  -4.864   4.383  1.00  0.00           H  
ATOM   3308  HE1 TRP B 207     -10.304  -4.514   6.036  1.00  0.00           H  
ATOM   3309  HE3 TRP B 207     -11.065  -0.047   3.137  1.00  0.00           H  
ATOM   3310  HZ2 TRP B 207      -8.527  -2.464   6.670  1.00  0.00           H  
ATOM   3311  HZ3 TRP B 207      -9.202   1.046   4.311  1.00  0.00           H  
ATOM   3312  HH2 TRP B 207      -7.949  -0.134   6.039  1.00  0.00           H  
ATOM   3313  N   LYS B 208     -15.953  -2.386   1.618  1.00  0.00           N  
ATOM   3314  CA  LYS B 208     -16.779  -1.984   0.482  1.00  0.00           C  
ATOM   3315  C   LYS B 208     -17.614  -0.762   0.823  1.00  0.00           C  
ATOM   3316  O   LYS B 208     -17.950   0.043  -0.042  1.00  0.00           O  
ATOM   3317  CB  LYS B 208     -17.693  -3.106  -0.005  1.00  0.00           C  
ATOM   3318  CG  LYS B 208     -16.985  -4.258  -0.705  1.00  0.00           C  
ATOM   3319  CD  LYS B 208     -17.999  -5.314  -1.159  1.00  0.00           C  
ATOM   3320  CE  LYS B 208     -17.323  -6.524  -1.786  1.00  0.00           C  
ATOM   3321  NZ  LYS B 208     -16.729  -6.207  -3.106  1.00  0.00           N  
ATOM   3322  H   LYS B 208     -16.071  -3.293   2.049  1.00  0.00           H  
ATOM   3323  HA  LYS B 208     -16.125  -1.716  -0.333  1.00  0.00           H  
ATOM   3324 1HB  LYS B 208     -18.240  -3.517   0.846  1.00  0.00           H  
ATOM   3325 2HB  LYS B 208     -18.427  -2.697  -0.697  1.00  0.00           H  
ATOM   3326 1HG  LYS B 208     -16.439  -3.880  -1.571  1.00  0.00           H  
ATOM   3327 2HG  LYS B 208     -16.274  -4.716  -0.018  1.00  0.00           H  
ATOM   3328 1HD  LYS B 208     -18.585  -5.645  -0.300  1.00  0.00           H  
ATOM   3329 2HD  LYS B 208     -18.676  -4.874  -1.890  1.00  0.00           H  
ATOM   3330 1HE  LYS B 208     -16.535  -6.873  -1.121  1.00  0.00           H  
ATOM   3331 2HE  LYS B 208     -18.058  -7.319  -1.911  1.00  0.00           H  
ATOM   3332 1HZ  LYS B 208     -16.289  -7.029  -3.489  1.00  0.00           H  
ATOM   3333 2HZ  LYS B 208     -17.453  -5.890  -3.737  1.00  0.00           H  
ATOM   3334 3HZ  LYS B 208     -16.039  -5.479  -2.997  1.00  0.00           H  
ATOM   3335  N   LYS B 209     -17.946  -0.612   2.100  1.00  0.00           N  
ATOM   3336  CA  LYS B 209     -18.770   0.476   2.584  1.00  0.00           C  
ATOM   3337  C   LYS B 209     -18.063   1.819   2.359  1.00  0.00           C  
ATOM   3338  O   LYS B 209     -18.702   2.869   2.325  1.00  0.00           O  
ATOM   3339  CB  LYS B 209     -19.114   0.274   4.057  1.00  0.00           C  
ATOM   3340  CG  LYS B 209     -20.061   1.312   4.625  1.00  0.00           C  
ATOM   3341  CD  LYS B 209     -21.457   1.149   3.977  1.00  0.00           C  
ATOM   3342  CE  LYS B 209     -22.520   2.013   4.647  1.00  0.00           C  
ATOM   3343  NZ  LYS B 209     -23.855   1.878   3.977  1.00  0.00           N  
ATOM   3344  H   LYS B 209     -17.585  -1.262   2.795  1.00  0.00           H  
ATOM   3345  HA  LYS B 209     -19.698   0.489   2.012  1.00  0.00           H  
ATOM   3346 1HB  LYS B 209     -19.553  -0.707   4.195  1.00  0.00           H  
ATOM   3347 2HB  LYS B 209     -18.194   0.301   4.644  1.00  0.00           H  
ATOM   3348 1HG  LYS B 209     -20.144   1.180   5.705  1.00  0.00           H  
ATOM   3349 2HG  LYS B 209     -19.676   2.311   4.421  1.00  0.00           H  
ATOM   3350 1HD  LYS B 209     -21.397   1.421   2.922  1.00  0.00           H  
ATOM   3351 2HD  LYS B 209     -21.761   0.104   4.044  1.00  0.00           H  
ATOM   3352 1HE  LYS B 209     -22.617   1.715   5.691  1.00  0.00           H  
ATOM   3353 2HE  LYS B 209     -22.210   3.058   4.607  1.00  0.00           H  
ATOM   3354 1HZ  LYS B 209     -24.530   2.464   4.448  1.00  0.00           H  
ATOM   3355 2HZ  LYS B 209     -23.777   2.164   3.011  1.00  0.00           H  
ATOM   3356 3HZ  LYS B 209     -24.160   0.917   4.019  1.00  0.00           H  
ATOM   3357  N   LEU B 210     -16.723   1.781   2.295  1.00  0.00           N  
ATOM   3358  CA  LEU B 210     -15.885   2.960   2.149  1.00  0.00           C  
ATOM   3359  C   LEU B 210     -15.637   3.291   0.673  1.00  0.00           C  
ATOM   3360  O   LEU B 210     -14.982   4.286   0.364  1.00  0.00           O  
ATOM   3361  CB  LEU B 210     -14.502   2.691   2.785  1.00  0.00           C  
ATOM   3362  CG  LEU B 210     -14.462   2.337   4.299  1.00  0.00           C  
ATOM   3363  CD1 LEU B 210     -13.047   1.932   4.682  1.00  0.00           C  
ATOM   3364  CD2 LEU B 210     -14.870   3.500   5.108  1.00  0.00           C  
ATOM   3365  H   LEU B 210     -16.246   0.884   2.293  1.00  0.00           H  
ATOM   3366  HA  LEU B 210     -16.375   3.808   2.633  1.00  0.00           H  
ATOM   3367 1HB  LEU B 210     -14.034   1.869   2.241  1.00  0.00           H  
ATOM   3368 2HB  LEU B 210     -13.887   3.579   2.645  1.00  0.00           H  
ATOM   3369  HG  LEU B 210     -15.134   1.494   4.491  1.00  0.00           H  
ATOM   3370 1HD1 LEU B 210     -13.014   1.668   5.737  1.00  0.00           H  
ATOM   3371 2HD1 LEU B 210     -12.769   1.083   4.086  1.00  0.00           H  
ATOM   3372 3HD1 LEU B 210     -12.361   2.758   4.491  1.00  0.00           H  
ATOM   3373 1HD2 LEU B 210     -14.833   3.250   6.170  1.00  0.00           H  
ATOM   3374 2HD2 LEU B 210     -14.174   4.297   4.909  1.00  0.00           H  
ATOM   3375 3HD2 LEU B 210     -15.884   3.805   4.839  1.00  0.00           H  
ATOM   3376  N   PHE B 211     -16.093   2.432  -0.247  1.00  0.00           N  
ATOM   3377  CA  PHE B 211     -15.766   2.602  -1.665  1.00  0.00           C  
ATOM   3378  C   PHE B 211     -16.738   3.515  -2.402  1.00  0.00           C  
ATOM   3379  O   PHE B 211     -17.941   3.516  -2.136  1.00  0.00           O  
ATOM   3380  CB  PHE B 211     -15.679   1.236  -2.351  1.00  0.00           C  
ATOM   3381  CG  PHE B 211     -14.505   0.398  -1.863  1.00  0.00           C  
ATOM   3382  CD1 PHE B 211     -13.529   0.956  -1.046  1.00  0.00           C  
ATOM   3383  CD2 PHE B 211     -14.361  -0.929  -2.239  1.00  0.00           C  
ATOM   3384  CE1 PHE B 211     -12.458   0.209  -0.615  1.00  0.00           C  
ATOM   3385  CE2 PHE B 211     -13.290  -1.678  -1.807  1.00  0.00           C  
ATOM   3386  CZ  PHE B 211     -12.337  -1.106  -0.995  1.00  0.00           C  
ATOM   3387  H   PHE B 211     -16.677   1.639   0.018  1.00  0.00           H  
ATOM   3388  HA  PHE B 211     -14.778   3.061  -1.728  1.00  0.00           H  
ATOM   3389 1HB  PHE B 211     -16.592   0.678  -2.167  1.00  0.00           H  
ATOM   3390 2HB  PHE B 211     -15.592   1.366  -3.425  1.00  0.00           H  
ATOM   3391  HD1 PHE B 211     -13.622   2.003  -0.751  1.00  0.00           H  
ATOM   3392  HD2 PHE B 211     -15.111  -1.379  -2.893  1.00  0.00           H  
ATOM   3393  HE1 PHE B 211     -11.706   0.666   0.018  1.00  0.00           H  
ATOM   3394  HE2 PHE B 211     -13.193  -2.717  -2.112  1.00  0.00           H  
ATOM   3395  HZ  PHE B 211     -11.488  -1.685  -0.659  1.00  0.00           H  
ATOM   3396  N   GLY B 212     -16.196   4.326  -3.307  1.00  0.00           N  
ATOM   3397  CA  GLY B 212     -16.999   5.261  -4.100  1.00  0.00           C  
ATOM   3398  C   GLY B 212     -17.052   4.952  -5.603  1.00  0.00           C  
ATOM   3399  O   GLY B 212     -17.848   5.551  -6.331  1.00  0.00           O  
ATOM   3400  H   GLY B 212     -15.195   4.243  -3.489  1.00  0.00           H  
ATOM   3401 1HA  GLY B 212     -18.011   5.288  -3.703  1.00  0.00           H  
ATOM   3402 2HA  GLY B 212     -16.587   6.261  -3.964  1.00  0.00           H  
ATOM   3403  N   THR B 213     -16.210   4.026  -6.060  1.00  0.00           N  
ATOM   3404  CA  THR B 213     -16.074   3.719  -7.476  1.00  0.00           C  
ATOM   3405  C   THR B 213     -16.254   2.229  -7.782  1.00  0.00           C  
ATOM   3406  O   THR B 213     -15.718   1.357  -7.085  1.00  0.00           O  
ATOM   3407  CB  THR B 213     -14.701   4.226  -7.981  1.00  0.00           C  
ATOM   3408  OG1 THR B 213     -14.616   5.642  -7.776  1.00  0.00           O  
ATOM   3409  CG2 THR B 213     -14.498   3.928  -9.439  1.00  0.00           C  
ATOM   3410  H   THR B 213     -15.585   3.563  -5.411  1.00  0.00           H  
ATOM   3411  HA  THR B 213     -16.849   4.260  -8.020  1.00  0.00           H  
ATOM   3412  HB  THR B 213     -13.909   3.749  -7.416  1.00  0.00           H  
ATOM   3413  HG1 THR B 213     -14.396   5.816  -6.836  1.00  0.00           H  
ATOM   3414 1HG2 THR B 213     -13.519   4.306  -9.746  1.00  0.00           H  
ATOM   3415 2HG2 THR B 213     -14.534   2.863  -9.603  1.00  0.00           H  
ATOM   3416 3HG2 THR B 213     -15.275   4.413 -10.025  1.00  0.00           H  
ATOM   3417  N   SER B 214     -17.012   1.934  -8.833  1.00  0.00           N  
ATOM   3418  CA  SER B 214     -17.219   0.549  -9.215  1.00  0.00           C  
ATOM   3419  C   SER B 214     -15.882  -0.104  -9.515  1.00  0.00           C  
ATOM   3420  O   SER B 214     -15.002   0.510 -10.112  1.00  0.00           O  
ATOM   3421  CB  SER B 214     -18.102   0.466 -10.443  1.00  0.00           C  
ATOM   3422  OG  SER B 214     -19.378   0.982 -10.184  1.00  0.00           O  
ATOM   3423  H   SER B 214     -17.437   2.679  -9.368  1.00  0.00           H  
ATOM   3424  HA  SER B 214     -17.693   0.020  -8.387  1.00  0.00           H  
ATOM   3425 1HB  SER B 214     -17.641   1.020 -11.259  1.00  0.00           H  
ATOM   3426 2HB  SER B 214     -18.185  -0.573 -10.759  1.00  0.00           H  
ATOM   3427  HG  SER B 214     -19.876   0.876 -11.000  1.00  0.00           H  
ATOM   3428  N   GLY B 215     -15.739  -1.358  -9.121  1.00  0.00           N  
ATOM   3429  CA  GLY B 215     -14.514  -2.099  -9.385  1.00  0.00           C  
ATOM   3430  C   GLY B 215     -13.495  -2.034  -8.246  1.00  0.00           C  
ATOM   3431  O   GLY B 215     -12.533  -2.801  -8.255  1.00  0.00           O  
ATOM   3432  H   GLY B 215     -16.492  -1.810  -8.624  1.00  0.00           H  
ATOM   3433 1HA  GLY B 215     -14.769  -3.141  -9.578  1.00  0.00           H  
ATOM   3434 2HA  GLY B 215     -14.059  -1.718 -10.297  1.00  0.00           H  
ATOM   3435  N   GLN B 216     -13.698  -1.161  -7.249  1.00  0.00           N  
ATOM   3436  CA  GLN B 216     -12.727  -1.117  -6.149  1.00  0.00           C  
ATOM   3437  C   GLN B 216     -12.764  -2.423  -5.366  1.00  0.00           C  
ATOM   3438  O   GLN B 216     -13.840  -2.936  -5.031  1.00  0.00           O  
ATOM   3439  CB  GLN B 216     -12.999   0.043  -5.183  1.00  0.00           C  
ATOM   3440  CG  GLN B 216     -12.708   1.436  -5.684  1.00  0.00           C  
ATOM   3441  CD  GLN B 216     -13.017   2.496  -4.595  1.00  0.00           C  
ATOM   3442  OE1 GLN B 216     -14.127   3.060  -4.513  1.00  0.00           O  
ATOM   3443  NE2 GLN B 216     -12.042   2.774  -3.757  1.00  0.00           N  
ATOM   3444  H   GLN B 216     -14.487  -0.509  -7.263  1.00  0.00           H  
ATOM   3445  HA  GLN B 216     -11.723  -1.003  -6.564  1.00  0.00           H  
ATOM   3446 1HB  GLN B 216     -14.044   0.021  -4.897  1.00  0.00           H  
ATOM   3447 2HB  GLN B 216     -12.400  -0.103  -4.283  1.00  0.00           H  
ATOM   3448 1HG  GLN B 216     -11.653   1.498  -5.930  1.00  0.00           H  
ATOM   3449 2HG  GLN B 216     -13.304   1.635  -6.561  1.00  0.00           H  
ATOM   3450 1HE2 GLN B 216     -12.206   3.469  -3.028  1.00  0.00           H  
ATOM   3451 2HE2 GLN B 216     -11.134   2.303  -3.853  1.00  0.00           H  
ATOM   3452  N   LYS B 217     -11.590  -2.937  -5.029  1.00  0.00           N  
ATOM   3453  CA  LYS B 217     -11.494  -4.181  -4.275  1.00  0.00           C  
ATOM   3454  C   LYS B 217     -10.387  -4.154  -3.239  1.00  0.00           C  
ATOM   3455  O   LYS B 217      -9.565  -3.229  -3.203  1.00  0.00           O  
ATOM   3456  CB  LYS B 217     -11.341  -5.362  -5.239  1.00  0.00           C  
ATOM   3457  CG  LYS B 217     -10.106  -5.324  -6.124  1.00  0.00           C  
ATOM   3458  CD  LYS B 217     -10.201  -6.361  -7.231  1.00  0.00           C  
ATOM   3459  CE  LYS B 217      -8.983  -6.358  -8.181  1.00  0.00           C  
ATOM   3460  NZ  LYS B 217      -8.775  -5.031  -8.878  1.00  0.00           N  
ATOM   3461  H   LYS B 217     -10.733  -2.482  -5.372  1.00  0.00           H  
ATOM   3462  HA  LYS B 217     -12.429  -4.326  -3.739  1.00  0.00           H  
ATOM   3463 1HB  LYS B 217     -11.314  -6.292  -4.675  1.00  0.00           H  
ATOM   3464 2HB  LYS B 217     -12.213  -5.398  -5.894  1.00  0.00           H  
ATOM   3465 1HG  LYS B 217     -10.061  -4.350  -6.588  1.00  0.00           H  
ATOM   3466 2HG  LYS B 217      -9.202  -5.478  -5.533  1.00  0.00           H  
ATOM   3467 1HD  LYS B 217     -10.296  -7.349  -6.785  1.00  0.00           H  
ATOM   3468 2HD  LYS B 217     -11.096  -6.162  -7.822  1.00  0.00           H  
ATOM   3469 1HE  LYS B 217      -8.079  -6.617  -7.634  1.00  0.00           H  
ATOM   3470 2HE  LYS B 217      -9.167  -7.116  -8.941  1.00  0.00           H  
ATOM   3471 1HZ  LYS B 217      -8.002  -5.107  -9.513  1.00  0.00           H  
ATOM   3472 2HZ  LYS B 217      -9.603  -4.781  -9.393  1.00  0.00           H  
ATOM   3473 3HZ  LYS B 217      -8.553  -4.275  -8.189  1.00  0.00           H  
ATOM   3474  N   THR B 218     -10.397  -5.154  -2.368  1.00  0.00           N  
ATOM   3475  CA  THR B 218      -9.368  -5.244  -1.360  1.00  0.00           C  
ATOM   3476  C   THR B 218      -8.509  -6.477  -1.561  1.00  0.00           C  
ATOM   3477  O   THR B 218      -8.967  -7.505  -2.062  1.00  0.00           O  
ATOM   3478  CB  THR B 218      -9.996  -5.375   0.034  1.00  0.00           C  
ATOM   3479  OG1 THR B 218     -10.792  -6.571   0.071  1.00  0.00           O  
ATOM   3480  CG2 THR B 218     -10.863  -4.219   0.364  1.00  0.00           C  
ATOM   3481  H   THR B 218     -11.105  -5.871  -2.425  1.00  0.00           H  
ATOM   3482  HA  THR B 218      -8.735  -4.366  -1.422  1.00  0.00           H  
ATOM   3483  HB  THR B 218      -9.219  -5.444   0.765  1.00  0.00           H  
ATOM   3484  HG1 THR B 218     -10.228  -7.350  -0.014  1.00  0.00           H  
ATOM   3485 1HG2 THR B 218     -11.261  -4.390   1.343  1.00  0.00           H  
ATOM   3486 2HG2 THR B 218     -10.294  -3.321   0.362  1.00  0.00           H  
ATOM   3487 3HG2 THR B 218     -11.670  -4.144  -0.357  1.00  0.00           H  
ATOM   3488  N   LYS B 219      -7.288  -6.379  -1.078  1.00  0.00           N  
ATOM   3489  CA  LYS B 219      -6.332  -7.463  -1.042  1.00  0.00           C  
ATOM   3490  C   LYS B 219      -5.760  -7.517   0.363  1.00  0.00           C  
ATOM   3491  O   LYS B 219      -4.695  -6.955   0.624  1.00  0.00           O  
ATOM   3492  CB  LYS B 219      -5.195  -7.287  -2.064  1.00  0.00           C  
ATOM   3493  CG  LYS B 219      -5.600  -7.344  -3.539  1.00  0.00           C  
ATOM   3494  CD  LYS B 219      -6.055  -8.771  -3.918  1.00  0.00           C  
ATOM   3495  CE  LYS B 219      -6.358  -8.915  -5.394  1.00  0.00           C  
ATOM   3496  NZ  LYS B 219      -6.939 -10.275  -5.697  1.00  0.00           N  
ATOM   3497  H   LYS B 219      -6.999  -5.468  -0.738  1.00  0.00           H  
ATOM   3498  HA  LYS B 219      -6.837  -8.406  -1.252  1.00  0.00           H  
ATOM   3499 1HB  LYS B 219      -4.728  -6.324  -1.916  1.00  0.00           H  
ATOM   3500 2HB  LYS B 219      -4.433  -8.051  -1.895  1.00  0.00           H  
ATOM   3501 1HG  LYS B 219      -6.418  -6.643  -3.730  1.00  0.00           H  
ATOM   3502 2HG  LYS B 219      -4.748  -7.061  -4.155  1.00  0.00           H  
ATOM   3503 1HD  LYS B 219      -5.270  -9.484  -3.654  1.00  0.00           H  
ATOM   3504 2HD  LYS B 219      -6.960  -9.047  -3.381  1.00  0.00           H  
ATOM   3505 1HE  LYS B 219      -7.068  -8.154  -5.701  1.00  0.00           H  
ATOM   3506 2HE  LYS B 219      -5.432  -8.799  -5.961  1.00  0.00           H  
ATOM   3507 1HZ  LYS B 219      -7.127 -10.361  -6.681  1.00  0.00           H  
ATOM   3508 2HZ  LYS B 219      -6.280 -11.019  -5.412  1.00  0.00           H  
ATOM   3509 3HZ  LYS B 219      -7.792 -10.398  -5.176  1.00  0.00           H  
ATOM   3510  N   ILE B 220      -6.495  -8.127   1.293  1.00  0.00           N  
ATOM   3511  CA  ILE B 220      -6.017  -8.138   2.667  1.00  0.00           C  
ATOM   3512  C   ILE B 220      -5.705  -9.549   3.123  1.00  0.00           C  
ATOM   3513  O   ILE B 220      -6.556 -10.269   3.656  1.00  0.00           O  
ATOM   3514  CB  ILE B 220      -7.039  -7.448   3.592  1.00  0.00           C  
ATOM   3515  CG1 ILE B 220      -7.269  -5.993   3.051  1.00  0.00           C  
ATOM   3516  CG2 ILE B 220      -6.545  -7.454   5.067  1.00  0.00           C  
ATOM   3517  CD1 ILE B 220      -8.351  -5.227   3.714  1.00  0.00           C  
ATOM   3518  H   ILE B 220      -7.366  -8.576   1.044  1.00  0.00           H  
ATOM   3519  HA  ILE B 220      -5.109  -7.561   2.718  1.00  0.00           H  
ATOM   3520  HB  ILE B 220      -7.989  -7.971   3.530  1.00  0.00           H  
ATOM   3521 1HG1 ILE B 220      -6.361  -5.443   3.129  1.00  0.00           H  
ATOM   3522 2HG1 ILE B 220      -7.515  -6.058   2.016  1.00  0.00           H  
ATOM   3523 1HG2 ILE B 220      -7.278  -6.982   5.693  1.00  0.00           H  
ATOM   3524 2HG2 ILE B 220      -6.408  -8.474   5.411  1.00  0.00           H  
ATOM   3525 3HG2 ILE B 220      -5.602  -6.937   5.149  1.00  0.00           H  
ATOM   3526 1HD1 ILE B 220      -8.434  -4.242   3.249  1.00  0.00           H  
ATOM   3527 2HD1 ILE B 220      -9.298  -5.757   3.603  1.00  0.00           H  
ATOM   3528 3HD1 ILE B 220      -8.137  -5.099   4.765  1.00  0.00           H  
ATOM   3529  N   ILE B 221      -4.474  -9.933   2.840  1.00  0.00           N  
ATOM   3530  CA  ILE B 221      -3.960 -11.270   3.070  1.00  0.00           C  
ATOM   3531  C   ILE B 221      -2.597 -11.327   3.773  1.00  0.00           C  
ATOM   3532  O   ILE B 221      -1.878 -10.325   3.866  1.00  0.00           O  
ATOM   3533  CB  ILE B 221      -3.839 -12.026   1.724  1.00  0.00           C  
ATOM   3534  CG1 ILE B 221      -2.683 -11.402   0.777  1.00  0.00           C  
ATOM   3535  CG2 ILE B 221      -5.204 -12.033   1.008  1.00  0.00           C  
ATOM   3536  CD1 ILE B 221      -2.970 -10.031   0.066  1.00  0.00           C  
ATOM   3537  H   ILE B 221      -3.860  -9.238   2.426  1.00  0.00           H  
ATOM   3538  HA  ILE B 221      -4.672 -11.785   3.713  1.00  0.00           H  
ATOM   3539  HB  ILE B 221      -3.553 -13.058   1.925  1.00  0.00           H  
ATOM   3540 1HG1 ILE B 221      -1.775 -11.278   1.366  1.00  0.00           H  
ATOM   3541 2HG1 ILE B 221      -2.476 -12.137   0.010  1.00  0.00           H  
ATOM   3542 1HG2 ILE B 221      -5.138 -12.603   0.093  1.00  0.00           H  
ATOM   3543 2HG2 ILE B 221      -5.944 -12.497   1.660  1.00  0.00           H  
ATOM   3544 3HG2 ILE B 221      -5.525 -11.028   0.771  1.00  0.00           H  
ATOM   3545 1HD1 ILE B 221      -2.103  -9.771  -0.545  1.00  0.00           H  
ATOM   3546 2HD1 ILE B 221      -3.840 -10.108  -0.573  1.00  0.00           H  
ATOM   3547 3HD1 ILE B 221      -3.131  -9.241   0.765  1.00  0.00           H  
ATOM   3548  N   SER B 222      -2.223 -12.526   4.211  1.00  0.00           N  
ATOM   3549  CA  SER B 222      -0.905 -12.755   4.796  1.00  0.00           C  
ATOM   3550  C   SER B 222      -0.572 -11.758   5.894  1.00  0.00           C  
ATOM   3551  O   SER B 222       0.459 -11.092   5.829  1.00  0.00           O  
ATOM   3552  CB  SER B 222       0.174 -12.710   3.723  1.00  0.00           C  
ATOM   3553  OG  SER B 222      -0.016 -13.708   2.756  1.00  0.00           O  
ATOM   3554  H   SER B 222      -2.864 -13.302   4.124  1.00  0.00           H  
ATOM   3555  HA  SER B 222      -0.905 -13.750   5.244  1.00  0.00           H  
ATOM   3556 1HB  SER B 222       0.179 -11.731   3.242  1.00  0.00           H  
ATOM   3557 2HB  SER B 222       1.149 -12.841   4.191  1.00  0.00           H  
ATOM   3558  HG  SER B 222       0.710 -13.603   2.134  1.00  0.00           H  
ATOM   3559  N   ASN B 223      -1.458 -11.647   6.876  1.00  0.00           N  
ATOM   3560  CA  ASN B 223      -1.292 -10.745   8.009  1.00  0.00           C  
ATOM   3561  C   ASN B 223      -1.359 -11.678   9.218  1.00  0.00           C  
ATOM   3562  O   ASN B 223      -0.989 -12.847   9.080  1.00  0.00           O  
ATOM   3563  CB  ASN B 223      -2.372  -9.673   8.008  1.00  0.00           C  
ATOM   3564  CG  ASN B 223      -2.239  -8.672   6.828  1.00  0.00           C  
ATOM   3565  OD1 ASN B 223      -1.254  -7.916   6.661  1.00  0.00           O  
ATOM   3566  ND2 ASN B 223      -3.241  -8.681   5.986  1.00  0.00           N  
ATOM   3567  H   ASN B 223      -2.284 -12.226   6.838  1.00  0.00           H  
ATOM   3568  HA  ASN B 223      -0.304 -10.286   7.989  1.00  0.00           H  
ATOM   3569 1HB  ASN B 223      -3.356 -10.144   7.965  1.00  0.00           H  
ATOM   3570 2HB  ASN B 223      -2.321  -9.108   8.936  1.00  0.00           H  
ATOM   3571 1HD2 ASN B 223      -3.214  -8.077   5.163  1.00  0.00           H  
ATOM   3572 2HD2 ASN B 223      -4.014  -9.296   6.125  1.00  0.00           H  
ATOM   3573  N   ARG B 224      -1.759 -11.226  10.400  1.00  0.00           N  
ATOM   3574  CA  ARG B 224      -1.782 -12.180  11.507  1.00  0.00           C  
ATOM   3575  C   ARG B 224      -2.959 -13.119  11.269  1.00  0.00           C  
ATOM   3576  O   ARG B 224      -4.064 -12.670  10.958  1.00  0.00           O  
ATOM   3577  CB  ARG B 224      -1.893 -11.551  12.887  1.00  0.00           C  
ATOM   3578  CG  ARG B 224      -1.917 -12.593  14.081  1.00  0.00           C  
ATOM   3579  CD  ARG B 224      -0.644 -13.318  14.313  1.00  0.00           C  
ATOM   3580  NE  ARG B 224       0.388 -12.479  14.835  1.00  0.00           N  
ATOM   3581  CZ  ARG B 224       0.610 -12.263  16.165  1.00  0.00           C  
ATOM   3582  NH1 ARG B 224      -0.147 -12.851  17.082  1.00  0.00           N  
ATOM   3583  NH2 ARG B 224       1.586 -11.475  16.564  1.00  0.00           N  
ATOM   3584  H   ARG B 224      -2.086 -10.271  10.557  1.00  0.00           H  
ATOM   3585  HA  ARG B 224      -0.857 -12.756  11.500  1.00  0.00           H  
ATOM   3586 1HB  ARG B 224      -1.072 -10.899  13.046  1.00  0.00           H  
ATOM   3587 2HB  ARG B 224      -2.789 -10.952  12.938  1.00  0.00           H  
ATOM   3588 1HG  ARG B 224      -2.127 -12.051  14.994  1.00  0.00           H  
ATOM   3589 2HG  ARG B 224      -2.697 -13.331  13.923  1.00  0.00           H  
ATOM   3590 1HD  ARG B 224      -0.814 -14.127  15.006  1.00  0.00           H  
ATOM   3591 2HD  ARG B 224      -0.279 -13.744  13.389  1.00  0.00           H  
ATOM   3592  HE  ARG B 224       0.976 -11.998  14.132  1.00  0.00           H  
ATOM   3593 1HH1 ARG B 224      -0.902 -13.469  16.808  1.00  0.00           H  
ATOM   3594 2HH1 ARG B 224       0.032 -12.694  18.063  1.00  0.00           H  
ATOM   3595 1HH2 ARG B 224       2.197 -11.014  15.888  1.00  0.00           H  
ATOM   3596 2HH2 ARG B 224       1.745 -11.323  17.546  1.00  0.00           H  
ATOM   3597  N   GLY B 225      -2.736 -14.424  11.368  1.00  0.00           N  
ATOM   3598  CA  GLY B 225      -3.817 -15.361  11.084  1.00  0.00           C  
ATOM   3599  C   GLY B 225      -4.999 -15.192  12.030  1.00  0.00           C  
ATOM   3600  O   GLY B 225      -4.820 -14.946  13.226  1.00  0.00           O  
ATOM   3601  H   GLY B 225      -1.815 -14.758  11.611  1.00  0.00           H  
ATOM   3602 1HA  GLY B 225      -4.151 -15.217  10.056  1.00  0.00           H  
ATOM   3603 2HA  GLY B 225      -3.437 -16.379  11.151  1.00  0.00           H  
ATOM   3604  N   GLU B 226      -6.203 -15.417  11.497  1.00  0.00           N  
ATOM   3605  CA  GLU B 226      -7.443 -15.296  12.260  1.00  0.00           C  
ATOM   3606  C   GLU B 226      -7.473 -16.131  13.522  1.00  0.00           C  
ATOM   3607  O   GLU B 226      -7.839 -15.638  14.588  1.00  0.00           O  
ATOM   3608  CB  GLU B 226      -8.624 -15.727  11.392  1.00  0.00           C  
ATOM   3609  CG  GLU B 226      -9.983 -15.605  12.067  1.00  0.00           C  
ATOM   3610  CD  GLU B 226     -11.132 -15.992  11.158  1.00  0.00           C  
ATOM   3611  OE1 GLU B 226     -12.254 -15.950  11.602  1.00  0.00           O  
ATOM   3612  OE2 GLU B 226     -10.885 -16.316  10.018  1.00  0.00           O  
ATOM   3613  H   GLU B 226      -6.258 -15.634  10.512  1.00  0.00           H  
ATOM   3614  HA  GLU B 226      -7.564 -14.248  12.541  1.00  0.00           H  
ATOM   3615 1HB  GLU B 226      -8.646 -15.126  10.483  1.00  0.00           H  
ATOM   3616 2HB  GLU B 226      -8.495 -16.767  11.092  1.00  0.00           H  
ATOM   3617 1HG  GLU B 226      -9.999 -16.252  12.947  1.00  0.00           H  
ATOM   3618 2HG  GLU B 226     -10.119 -14.578  12.404  1.00  0.00           H  
ATOM   3619  N   ASN B 227      -7.061 -17.390  13.415  1.00  0.00           N  
ATOM   3620  CA  ASN B 227      -7.107 -18.285  14.562  1.00  0.00           C  
ATOM   3621  C   ASN B 227      -6.203 -17.805  15.686  1.00  0.00           C  
ATOM   3622  O   ASN B 227      -6.513 -17.989  16.863  1.00  0.00           O  
ATOM   3623  CB  ASN B 227      -6.727 -19.685  14.134  1.00  0.00           C  
ATOM   3624  CG  ASN B 227      -7.803 -20.347  13.315  1.00  0.00           C  
ATOM   3625  OD1 ASN B 227      -8.972 -19.950  13.362  1.00  0.00           O  
ATOM   3626  ND2 ASN B 227      -7.428 -21.340  12.555  1.00  0.00           N  
ATOM   3627  H   ASN B 227      -6.749 -17.733  12.519  1.00  0.00           H  
ATOM   3628  HA  ASN B 227      -8.128 -18.298  14.947  1.00  0.00           H  
ATOM   3629 1HB  ASN B 227      -5.810 -19.649  13.548  1.00  0.00           H  
ATOM   3630 2HB  ASN B 227      -6.530 -20.294  15.016  1.00  0.00           H  
ATOM   3631 1HD2 ASN B 227      -8.098 -21.815  11.983  1.00  0.00           H  
ATOM   3632 2HD2 ASN B 227      -6.470 -21.627  12.543  1.00  0.00           H  
ATOM   3633  N   SER B 228      -5.080 -17.196  15.322  1.00  0.00           N  
ATOM   3634  CA  SER B 228      -4.122 -16.694  16.291  1.00  0.00           C  
ATOM   3635  C   SER B 228      -4.705 -15.462  16.975  1.00  0.00           C  
ATOM   3636  O   SER B 228      -4.641 -15.309  18.199  1.00  0.00           O  
ATOM   3637  CB  SER B 228      -2.802 -16.394  15.615  1.00  0.00           C  
ATOM   3638  OG  SER B 228      -1.852 -15.953  16.543  1.00  0.00           O  
ATOM   3639  H   SER B 228      -4.898 -17.055  14.337  1.00  0.00           H  
ATOM   3640  HA  SER B 228      -3.956 -17.461  17.048  1.00  0.00           H  
ATOM   3641 1HB  SER B 228      -2.440 -17.292  15.117  1.00  0.00           H  
ATOM   3642 2HB  SER B 228      -2.950 -15.632  14.852  1.00  0.00           H  
ATOM   3643  HG  SER B 228      -1.485 -16.758  16.931  1.00  0.00           H  
ATOM   3644  N   CYS B 229      -5.288 -14.570  16.180  1.00  0.00           N  
ATOM   3645  CA  CYS B 229      -5.863 -13.356  16.735  1.00  0.00           C  
ATOM   3646  C   CYS B 229      -7.000 -13.726  17.676  1.00  0.00           C  
ATOM   3647  O   CYS B 229      -7.134 -13.187  18.775  1.00  0.00           O  
ATOM   3648  CB  CYS B 229      -6.407 -12.496  15.616  1.00  0.00           C  
ATOM   3649  SG  CYS B 229      -5.126 -11.838  14.577  1.00  0.00           S  
ATOM   3650  H   CYS B 229      -5.312 -14.729  15.171  1.00  0.00           H  
ATOM   3651  HA  CYS B 229      -5.094 -12.811  17.281  1.00  0.00           H  
ATOM   3652 1HB  CYS B 229      -7.075 -13.087  14.989  1.00  0.00           H  
ATOM   3653 2HB  CYS B 229      -6.986 -11.670  16.033  1.00  0.00           H  
ATOM   3654  N   LYS B 230      -7.807 -14.700  17.269  1.00  0.00           N  
ATOM   3655  CA  LYS B 230      -8.909 -15.155  18.090  1.00  0.00           C  
ATOM   3656  C   LYS B 230      -8.377 -15.774  19.389  1.00  0.00           C  
ATOM   3657  O   LYS B 230      -8.802 -15.401  20.484  1.00  0.00           O  
ATOM   3658  CB  LYS B 230      -9.753 -16.130  17.276  1.00  0.00           C  
ATOM   3659  CG  LYS B 230     -10.981 -16.687  17.940  1.00  0.00           C  
ATOM   3660  CD  LYS B 230     -11.717 -17.588  16.949  1.00  0.00           C  
ATOM   3661  CE  LYS B 230     -13.020 -18.108  17.497  1.00  0.00           C  
ATOM   3662  NZ  LYS B 230     -12.807 -19.087  18.592  1.00  0.00           N  
ATOM   3663  H   LYS B 230      -7.672 -15.121  16.350  1.00  0.00           H  
ATOM   3664  HA  LYS B 230      -9.525 -14.297  18.353  1.00  0.00           H  
ATOM   3665 1HB  LYS B 230     -10.062 -15.645  16.349  1.00  0.00           H  
ATOM   3666 2HB  LYS B 230      -9.128 -16.978  16.991  1.00  0.00           H  
ATOM   3667 1HG  LYS B 230     -10.691 -17.267  18.818  1.00  0.00           H  
ATOM   3668 2HG  LYS B 230     -11.637 -15.874  18.254  1.00  0.00           H  
ATOM   3669 1HD  LYS B 230     -11.917 -17.029  16.032  1.00  0.00           H  
ATOM   3670 2HD  LYS B 230     -11.077 -18.436  16.696  1.00  0.00           H  
ATOM   3671 1HE  LYS B 230     -13.601 -17.270  17.881  1.00  0.00           H  
ATOM   3672 2HE  LYS B 230     -13.579 -18.590  16.696  1.00  0.00           H  
ATOM   3673 1HZ  LYS B 230     -13.701 -19.410  18.934  1.00  0.00           H  
ATOM   3674 2HZ  LYS B 230     -12.277 -19.873  18.243  1.00  0.00           H  
ATOM   3675 3HZ  LYS B 230     -12.297 -18.645  19.344  1.00  0.00           H  
ATOM   3676  N   ALA B 231      -7.391 -16.674  19.274  1.00  0.00           N  
ATOM   3677  CA  ALA B 231      -6.788 -17.356  20.419  1.00  0.00           C  
ATOM   3678  C   ALA B 231      -6.177 -16.389  21.425  1.00  0.00           C  
ATOM   3679  O   ALA B 231      -6.239 -16.617  22.635  1.00  0.00           O  
ATOM   3680  CB  ALA B 231      -5.706 -18.304  19.939  1.00  0.00           C  
ATOM   3681  H   ALA B 231      -7.060 -16.941  18.349  1.00  0.00           H  
ATOM   3682  HA  ALA B 231      -7.571 -17.920  20.922  1.00  0.00           H  
ATOM   3683 1HB  ALA B 231      -5.280 -18.832  20.790  1.00  0.00           H  
ATOM   3684 2HB  ALA B 231      -6.135 -19.021  19.241  1.00  0.00           H  
ATOM   3685 3HB  ALA B 231      -4.927 -17.731  19.438  1.00  0.00           H  
ATOM   3686  N   THR B 232      -5.612 -15.293  20.926  1.00  0.00           N  
ATOM   3687  CA  THR B 232      -4.980 -14.296  21.770  1.00  0.00           C  
ATOM   3688  C   THR B 232      -5.942 -13.179  22.197  1.00  0.00           C  
ATOM   3689  O   THR B 232      -5.526 -12.222  22.851  1.00  0.00           O  
ATOM   3690  CB  THR B 232      -3.718 -13.722  21.084  1.00  0.00           C  
ATOM   3691  OG1 THR B 232      -4.059 -13.141  19.818  1.00  0.00           O  
ATOM   3692  CG2 THR B 232      -2.699 -14.831  20.863  1.00  0.00           C  
ATOM   3693  H   THR B 232      -5.572 -15.174  19.914  1.00  0.00           H  
ATOM   3694  HA  THR B 232      -4.645 -14.795  22.679  1.00  0.00           H  
ATOM   3695  HB  THR B 232      -3.283 -12.953  21.719  1.00  0.00           H  
ATOM   3696  HG1 THR B 232      -4.388 -13.868  19.226  1.00  0.00           H  
ATOM   3697 1HG2 THR B 232      -1.815 -14.421  20.390  1.00  0.00           H  
ATOM   3698 2HG2 THR B 232      -2.430 -15.271  21.823  1.00  0.00           H  
ATOM   3699 3HG2 THR B 232      -3.132 -15.600  20.224  1.00  0.00           H  
ATOM   3700  N   GLY B 233      -7.221 -13.283  21.810  1.00  0.00           N  
ATOM   3701  CA  GLY B 233      -8.242 -12.309  22.184  1.00  0.00           C  
ATOM   3702  C   GLY B 233      -8.221 -11.007  21.386  1.00  0.00           C  
ATOM   3703  O   GLY B 233      -8.886 -10.035  21.756  1.00  0.00           O  
ATOM   3704  H   GLY B 233      -7.527 -14.090  21.268  1.00  0.00           H  
ATOM   3705 1HA  GLY B 233      -9.219 -12.779  22.064  1.00  0.00           H  
ATOM   3706 2HA  GLY B 233      -8.138 -12.082  23.242  1.00  0.00           H  
ATOM   3707  N   GLN B 234      -7.489 -10.961  20.281  1.00  0.00           N  
ATOM   3708  CA  GLN B 234      -7.376  -9.720  19.525  1.00  0.00           C  
ATOM   3709  C   GLN B 234      -8.479  -9.557  18.503  1.00  0.00           C  
ATOM   3710  O   GLN B 234      -8.274  -9.657  17.291  1.00  0.00           O  
ATOM   3711  CB  GLN B 234      -6.008  -9.615  18.879  1.00  0.00           C  
ATOM   3712  CG  GLN B 234      -4.906  -9.558  19.901  1.00  0.00           C  
ATOM   3713  CD  GLN B 234      -3.562  -9.474  19.292  1.00  0.00           C  
ATOM   3714  OE1 GLN B 234      -3.097  -8.373  18.968  1.00  0.00           O  
ATOM   3715  NE2 GLN B 234      -2.918 -10.607  19.118  1.00  0.00           N  
ATOM   3716  H   GLN B 234      -7.010 -11.794  19.952  1.00  0.00           H  
ATOM   3717  HA  GLN B 234      -7.465  -8.890  20.225  1.00  0.00           H  
ATOM   3718 1HB  GLN B 234      -5.840 -10.500  18.265  1.00  0.00           H  
ATOM   3719 2HB  GLN B 234      -5.953  -8.753  18.229  1.00  0.00           H  
ATOM   3720 1HG  GLN B 234      -5.059  -8.685  20.531  1.00  0.00           H  
ATOM   3721 2HG  GLN B 234      -4.949 -10.470  20.508  1.00  0.00           H  
ATOM   3722 1HE2 GLN B 234      -2.012 -10.595  18.707  1.00  0.00           H  
ATOM   3723 2HE2 GLN B 234      -3.360 -11.486  19.408  1.00  0.00           H  
ATOM   3724  N   VAL B 235      -9.658  -9.295  19.035  1.00  0.00           N  
ATOM   3725  CA  VAL B 235     -10.880  -9.142  18.268  1.00  0.00           C  
ATOM   3726  C   VAL B 235     -11.560  -7.829  18.645  1.00  0.00           C  
ATOM   3727  O   VAL B 235     -11.175  -7.180  19.617  1.00  0.00           O  
ATOM   3728  CB  VAL B 235     -11.810 -10.340  18.523  1.00  0.00           C  
ATOM   3729  CG1 VAL B 235     -11.104 -11.654  18.103  1.00  0.00           C  
ATOM   3730  CG2 VAL B 235     -12.185 -10.376  19.988  1.00  0.00           C  
ATOM   3731  H   VAL B 235      -9.679  -9.248  20.055  1.00  0.00           H  
ATOM   3732  HA  VAL B 235     -10.630  -9.113  17.207  1.00  0.00           H  
ATOM   3733  HB  VAL B 235     -12.708 -10.233  17.918  1.00  0.00           H  
ATOM   3734 1HG1 VAL B 235     -11.775 -12.497  18.274  1.00  0.00           H  
ATOM   3735 2HG1 VAL B 235     -10.846 -11.606  17.046  1.00  0.00           H  
ATOM   3736 3HG1 VAL B 235     -10.199 -11.797  18.692  1.00  0.00           H  
ATOM   3737 1HG2 VAL B 235     -12.852 -11.215  20.174  1.00  0.00           H  
ATOM   3738 2HG2 VAL B 235     -11.284 -10.485  20.593  1.00  0.00           H  
ATOM   3739 3HG2 VAL B 235     -12.692  -9.443  20.255  1.00  0.00           H  
ATOM   3740  N   CYS B 236     -12.554  -7.417  17.874  1.00  0.00           N  
ATOM   3741  CA  CYS B 236     -13.242  -6.166  18.173  1.00  0.00           C  
ATOM   3742  C   CYS B 236     -13.943  -6.234  19.522  1.00  0.00           C  
ATOM   3743  O   CYS B 236     -14.375  -7.303  19.956  1.00  0.00           O  
ATOM   3744  CB  CYS B 236     -14.269  -5.838  17.089  1.00  0.00           C  
ATOM   3745  SG  CYS B 236     -13.562  -5.622  15.434  1.00  0.00           S  
ATOM   3746  H   CYS B 236     -12.840  -7.967  17.077  1.00  0.00           H  
ATOM   3747  HA  CYS B 236     -12.505  -5.364  18.213  1.00  0.00           H  
ATOM   3748 1HB  CYS B 236     -15.016  -6.629  17.041  1.00  0.00           H  
ATOM   3749 2HB  CYS B 236     -14.788  -4.916  17.355  1.00  0.00           H  
ATOM   3750  N   HIS B 237     -14.039  -5.086  20.178  1.00  0.00           N  
ATOM   3751  CA  HIS B 237     -14.683  -4.940  21.477  1.00  0.00           C  
ATOM   3752  C   HIS B 237     -16.138  -5.405  21.443  1.00  0.00           C  
ATOM   3753  O   HIS B 237     -16.749  -5.501  20.385  1.00  0.00           O  
ATOM   3754  CB  HIS B 237     -14.543  -3.512  22.014  1.00  0.00           C  
ATOM   3755  CG  HIS B 237     -14.987  -3.384  23.412  1.00  0.00           C  
ATOM   3756  ND1 HIS B 237     -16.315  -3.212  23.784  1.00  0.00           N  
ATOM   3757  CD2 HIS B 237     -14.274  -3.462  24.557  1.00  0.00           C  
ATOM   3758  CE1 HIS B 237     -16.372  -3.170  25.119  1.00  0.00           C  
ATOM   3759  NE2 HIS B 237     -15.152  -3.322  25.597  1.00  0.00           N  
ATOM   3760  H   HIS B 237     -13.645  -4.258  19.749  1.00  0.00           H  
ATOM   3761  HA  HIS B 237     -14.170  -5.584  22.191  1.00  0.00           H  
ATOM   3762 1HB  HIS B 237     -13.503  -3.193  21.950  1.00  0.00           H  
ATOM   3763 2HB  HIS B 237     -15.117  -2.826  21.431  1.00  0.00           H  
ATOM   3764  HD2 HIS B 237     -13.197  -3.612  24.633  1.00  0.00           H  
ATOM   3765  HE1 HIS B 237     -17.252  -3.045  25.732  1.00  0.00           H  
ATOM   3766  HE2 HIS B 237     -14.898  -3.336  26.576  1.00  0.00           H  
ATOM   3767  N   ALA B 238     -16.676  -5.777  22.598  1.00  0.00           N  
ATOM   3768  CA  ALA B 238     -18.051  -6.255  22.651  1.00  0.00           C  
ATOM   3769  C   ALA B 238     -19.058  -5.250  22.078  1.00  0.00           C  
ATOM   3770  O   ALA B 238     -19.991  -5.646  21.378  1.00  0.00           O  
ATOM   3771  CB  ALA B 238     -18.430  -6.556  24.089  1.00  0.00           C  
ATOM   3772  H   ALA B 238     -16.140  -5.694  23.449  1.00  0.00           H  
ATOM   3773  HA  ALA B 238     -18.111  -7.168  22.059  1.00  0.00           H  
ATOM   3774 1HB  ALA B 238     -19.446  -6.943  24.124  1.00  0.00           H  
ATOM   3775 2HB  ALA B 238     -17.744  -7.294  24.500  1.00  0.00           H  
ATOM   3776 3HB  ALA B 238     -18.370  -5.640  24.676  1.00  0.00           H  
ATOM   3777  N   LEU B 239     -18.876  -3.944  22.301  1.00  0.00           N  
ATOM   3778  CA  LEU B 239     -19.867  -2.985  21.764  1.00  0.00           C  
ATOM   3779  C   LEU B 239     -19.587  -2.612  20.307  1.00  0.00           C  
ATOM   3780  O   LEU B 239     -19.555  -1.429  19.956  1.00  0.00           O  
ATOM   3781  CB  LEU B 239     -19.849  -1.699  22.600  1.00  0.00           C  
ATOM   3782  CG  LEU B 239     -20.757  -1.663  23.832  1.00  0.00           C  
ATOM   3783  CD1 LEU B 239     -20.368  -2.760  24.783  1.00  0.00           C  
ATOM   3784  CD2 LEU B 239     -20.614  -0.307  24.505  1.00  0.00           C  
ATOM   3785  H   LEU B 239     -18.061  -3.631  22.839  1.00  0.00           H  
ATOM   3786  HA  LEU B 239     -20.853  -3.439  21.824  1.00  0.00           H  
ATOM   3787 1HB  LEU B 239     -18.824  -1.534  22.942  1.00  0.00           H  
ATOM   3788 2HB  LEU B 239     -20.129  -0.867  21.957  1.00  0.00           H  
ATOM   3789  HG  LEU B 239     -21.794  -1.821  23.532  1.00  0.00           H  
ATOM   3790 1HD1 LEU B 239     -21.010  -2.731  25.662  1.00  0.00           H  
ATOM   3791 2HD1 LEU B 239     -20.469  -3.723  24.294  1.00  0.00           H  
ATOM   3792 3HD1 LEU B 239     -19.356  -2.605  25.073  1.00  0.00           H  
ATOM   3793 1HD2 LEU B 239     -21.259  -0.265  25.384  1.00  0.00           H  
ATOM   3794 2HD2 LEU B 239     -19.578  -0.157  24.805  1.00  0.00           H  
ATOM   3795 3HD2 LEU B 239     -20.906   0.479  23.805  1.00  0.00           H  
ATOM   3796  N   CYS B 240     -19.403  -3.622  19.465  1.00  0.00           N  
ATOM   3797  CA  CYS B 240     -19.006  -3.416  18.079  1.00  0.00           C  
ATOM   3798  C   CYS B 240     -19.781  -4.292  17.101  1.00  0.00           C  
ATOM   3799  O   CYS B 240     -19.205  -4.855  16.173  1.00  0.00           O  
ATOM   3800  CB  CYS B 240     -17.510  -3.645  17.946  1.00  0.00           C  
ATOM   3801  SG  CYS B 240     -16.591  -2.609  19.109  1.00  0.00           S  
ATOM   3802  H   CYS B 240     -19.512  -4.562  19.831  1.00  0.00           H  
ATOM   3803  HA  CYS B 240     -19.201  -2.376  17.826  1.00  0.00           H  
ATOM   3804 1HB  CYS B 240     -17.272  -4.690  18.141  1.00  0.00           H  
ATOM   3805 2HB  CYS B 240     -17.183  -3.408  16.932  1.00  0.00           H  
ATOM   3806  N   SER B 241     -21.089  -4.397  17.293  1.00  0.00           N  
ATOM   3807  CA  SER B 241     -21.945  -5.172  16.385  1.00  0.00           C  
ATOM   3808  C   SER B 241     -21.863  -4.755  14.883  1.00  0.00           C  
ATOM   3809  O   SER B 241     -22.052  -5.626  14.031  1.00  0.00           O  
ATOM   3810  CB  SER B 241     -23.390  -5.188  16.859  1.00  0.00           C  
ATOM   3811  OG  SER B 241     -24.181  -5.961  15.997  1.00  0.00           O  
ATOM   3812  H   SER B 241     -21.499  -3.923  18.087  1.00  0.00           H  
ATOM   3813  HA  SER B 241     -21.603  -6.207  16.437  1.00  0.00           H  
ATOM   3814 1HB  SER B 241     -23.432  -5.606  17.864  1.00  0.00           H  
ATOM   3815 2HB  SER B 241     -23.790  -4.188  16.914  1.00  0.00           H  
ATOM   3816  HG  SER B 241     -24.302  -5.428  15.205  1.00  0.00           H  
ATOM   3817  N   PRO B 242     -21.722  -3.441  14.525  1.00  0.00           N  
ATOM   3818  CA  PRO B 242     -21.597  -2.910  13.167  1.00  0.00           C  
ATOM   3819  C   PRO B 242     -20.342  -3.399  12.443  1.00  0.00           C  
ATOM   3820  O   PRO B 242     -19.760  -4.430  12.775  1.00  0.00           O  
ATOM   3821  CB  PRO B 242     -21.525  -1.394  13.385  1.00  0.00           C  
ATOM   3822  CG  PRO B 242     -22.067  -1.168  14.754  1.00  0.00           C  
ATOM   3823  CD  PRO B 242     -21.632  -2.351  15.538  1.00  0.00           C  
ATOM   3824  HA  PRO B 242     -22.496  -3.175  12.590  1.00  0.00           H  
ATOM   3825 1HB  PRO B 242     -20.476  -1.046  13.290  1.00  0.00           H  
ATOM   3826 2HB  PRO B 242     -22.102  -0.875  12.600  1.00  0.00           H  
ATOM   3827 1HG  PRO B 242     -21.665  -0.221  15.154  1.00  0.00           H  
ATOM   3828 2HG  PRO B 242     -23.161  -1.058  14.712  1.00  0.00           H  
ATOM   3829 1HD  PRO B 242     -20.606  -2.146  15.839  1.00  0.00           H  
ATOM   3830 2HD  PRO B 242     -22.312  -2.469  16.374  1.00  0.00           H  
ATOM   3831  N   GLU B 243     -19.962  -2.686  11.389  1.00  0.00           N  
ATOM   3832  CA  GLU B 243     -18.961  -3.143  10.426  1.00  0.00           C  
ATOM   3833  C   GLU B 243     -17.491  -3.158  10.859  1.00  0.00           C  
ATOM   3834  O   GLU B 243     -16.626  -2.565  10.204  1.00  0.00           O  
ATOM   3835  CB  GLU B 243     -19.116  -2.267   9.197  1.00  0.00           C  
ATOM   3836  CG  GLU B 243     -20.451  -2.478   8.483  1.00  0.00           C  
ATOM   3837  CD  GLU B 243     -21.596  -1.706   9.094  1.00  0.00           C  
ATOM   3838  OE1 GLU B 243     -21.369  -0.914   9.974  1.00  0.00           O  
ATOM   3839  OE2 GLU B 243     -22.711  -1.933   8.686  1.00  0.00           O  
ATOM   3840  H   GLU B 243     -20.427  -1.811  11.203  1.00  0.00           H  
ATOM   3841  HA  GLU B 243     -19.223  -4.166  10.155  1.00  0.00           H  
ATOM   3842 1HB  GLU B 243     -19.065  -1.224   9.491  1.00  0.00           H  
ATOM   3843 2HB  GLU B 243     -18.299  -2.451   8.516  1.00  0.00           H  
ATOM   3844 1HG  GLU B 243     -20.346  -2.162   7.446  1.00  0.00           H  
ATOM   3845 2HG  GLU B 243     -20.689  -3.541   8.488  1.00  0.00           H  
ATOM   3846  N   GLY B 244     -17.224  -3.924  11.916  1.00  0.00           N  
ATOM   3847  CA  GLY B 244     -15.891  -4.158  12.461  1.00  0.00           C  
ATOM   3848  C   GLY B 244     -15.264  -3.015  13.207  1.00  0.00           C  
ATOM   3849  O   GLY B 244     -15.946  -2.131  13.742  1.00  0.00           O  
ATOM   3850  H   GLY B 244     -18.022  -4.366  12.363  1.00  0.00           H  
ATOM   3851 1HA  GLY B 244     -15.920  -5.035  13.107  1.00  0.00           H  
ATOM   3852 2HA  GLY B 244     -15.223  -4.399  11.656  1.00  0.00           H  
ATOM   3853  N   CYS B 245     -13.937  -3.074  13.261  1.00  0.00           N  
ATOM   3854  CA  CYS B 245     -13.149  -2.122  14.011  1.00  0.00           C  
ATOM   3855  C   CYS B 245     -11.750  -1.945  13.453  1.00  0.00           C  
ATOM   3856  O   CYS B 245     -11.255  -2.763  12.685  1.00  0.00           O  
ATOM   3857  CB  CYS B 245     -13.040  -2.611  15.445  1.00  0.00           C  
ATOM   3858  SG  CYS B 245     -12.161  -4.151  15.609  1.00  0.00           S  
ATOM   3859  H   CYS B 245     -13.458  -3.843  12.785  1.00  0.00           H  
ATOM   3860  HA  CYS B 245     -13.644  -1.159  13.981  1.00  0.00           H  
ATOM   3861 1HB  CYS B 245     -12.551  -1.863  16.074  1.00  0.00           H  
ATOM   3862 2HB  CYS B 245     -14.031  -2.769  15.823  1.00  0.00           H  
ATOM   3863  N   TRP B 246     -11.085  -0.897  13.905  1.00  0.00           N  
ATOM   3864  CA  TRP B 246      -9.725  -0.600  13.502  1.00  0.00           C  
ATOM   3865  C   TRP B 246      -8.714  -1.069  14.546  1.00  0.00           C  
ATOM   3866  O   TRP B 246      -7.507  -0.858  14.384  1.00  0.00           O  
ATOM   3867  CB  TRP B 246      -9.620   0.906  13.292  1.00  0.00           C  
ATOM   3868  CG  TRP B 246     -10.568   1.406  12.232  1.00  0.00           C  
ATOM   3869  CD1 TRP B 246     -11.776   1.983  12.460  1.00  0.00           C  
ATOM   3870  CD2 TRP B 246     -10.394   1.408  10.793  1.00  0.00           C  
ATOM   3871  NE1 TRP B 246     -12.365   2.335  11.280  1.00  0.00           N  
ATOM   3872  CE2 TRP B 246     -11.543   1.986  10.246  1.00  0.00           C  
ATOM   3873  CE3 TRP B 246      -9.382   0.984   9.945  1.00  0.00           C  
ATOM   3874  CZ2 TRP B 246     -11.710   2.146   8.877  1.00  0.00           C  
ATOM   3875  CZ3 TRP B 246      -9.543   1.153   8.573  1.00  0.00           C  
ATOM   3876  CH2 TRP B 246     -10.679   1.710   8.055  1.00  0.00           C  
ATOM   3877  H   TRP B 246     -11.557  -0.253  14.532  1.00  0.00           H  
ATOM   3878  HA  TRP B 246      -9.519  -1.112  12.563  1.00  0.00           H  
ATOM   3879 1HB  TRP B 246      -9.839   1.427  14.230  1.00  0.00           H  
ATOM   3880 2HB  TRP B 246      -8.616   1.164  12.995  1.00  0.00           H  
ATOM   3881  HD1 TRP B 246     -12.211   2.154  13.440  1.00  0.00           H  
ATOM   3882  HE1 TRP B 246     -13.258   2.799  11.184  1.00  0.00           H  
ATOM   3883  HE3 TRP B 246      -8.487   0.543  10.341  1.00  0.00           H  
ATOM   3884  HZ2 TRP B 246     -12.605   2.603   8.447  1.00  0.00           H  
ATOM   3885  HZ3 TRP B 246      -8.743   0.828   7.930  1.00  0.00           H  
ATOM   3886  HH2 TRP B 246     -10.774   1.821   6.978  1.00  0.00           H  
ATOM   3887  N   GLY B 247      -9.223  -1.662  15.630  1.00  0.00           N  
ATOM   3888  CA  GLY B 247      -8.420  -2.097  16.771  1.00  0.00           C  
ATOM   3889  C   GLY B 247      -9.310  -2.614  17.911  1.00  0.00           C  
ATOM   3890  O   GLY B 247     -10.529  -2.635  17.781  1.00  0.00           O  
ATOM   3891  H   GLY B 247     -10.221  -1.814  15.660  1.00  0.00           H  
ATOM   3892 1HA  GLY B 247      -7.745  -2.883  16.454  1.00  0.00           H  
ATOM   3893 2HA  GLY B 247      -7.814  -1.260  17.110  1.00  0.00           H  
ATOM   3894  N   PRO B 248      -8.728  -3.036  19.040  1.00  0.00           N  
ATOM   3895  CA  PRO B 248      -9.406  -3.621  20.194  1.00  0.00           C  
ATOM   3896  C   PRO B 248     -10.191  -2.653  21.094  1.00  0.00           C  
ATOM   3897  O   PRO B 248     -10.951  -3.096  21.960  1.00  0.00           O  
ATOM   3898  CB  PRO B 248      -8.231  -4.203  20.985  1.00  0.00           C  
ATOM   3899  CG  PRO B 248      -7.038  -3.349  20.580  1.00  0.00           C  
ATOM   3900  CD  PRO B 248      -7.265  -2.998  19.119  1.00  0.00           C  
ATOM   3901  HA  PRO B 248     -10.067  -4.430  19.841  1.00  0.00           H  
ATOM   3902 1HB  PRO B 248      -8.448  -4.136  22.059  1.00  0.00           H  
ATOM   3903 2HB  PRO B 248      -8.120  -5.268  20.754  1.00  0.00           H  
ATOM   3904 1HG  PRO B 248      -6.988  -2.452  21.218  1.00  0.00           H  
ATOM   3905 2HG  PRO B 248      -6.104  -3.906  20.739  1.00  0.00           H  
ATOM   3906 1HD  PRO B 248      -6.896  -1.972  18.949  1.00  0.00           H  
ATOM   3907 2HD  PRO B 248      -6.786  -3.720  18.461  1.00  0.00           H  
ATOM   3908  N   GLU B 249      -9.982  -1.341  20.961  1.00  0.00           N  
ATOM   3909  CA  GLU B 249     -10.630  -0.417  21.895  1.00  0.00           C  
ATOM   3910  C   GLU B 249     -12.071  -0.147  21.481  1.00  0.00           C  
ATOM   3911  O   GLU B 249     -12.372  -0.157  20.299  1.00  0.00           O  
ATOM   3912  CB  GLU B 249      -9.876   0.921  21.979  1.00  0.00           C  
ATOM   3913  CG  GLU B 249      -8.484   0.841  22.614  1.00  0.00           C  
ATOM   3914  CD  GLU B 249      -7.779   2.201  22.713  1.00  0.00           C  
ATOM   3915  OE1 GLU B 249      -8.278   3.088  23.380  1.00  0.00           O  
ATOM   3916  OE2 GLU B 249      -6.759   2.358  22.091  1.00  0.00           O  
ATOM   3917  H   GLU B 249      -9.393  -0.950  20.212  1.00  0.00           H  
ATOM   3918  HA  GLU B 249     -10.597  -0.882  22.876  1.00  0.00           H  
ATOM   3919 1HB  GLU B 249      -9.763   1.334  20.986  1.00  0.00           H  
ATOM   3920 2HB  GLU B 249     -10.460   1.635  22.544  1.00  0.00           H  
ATOM   3921 1HG  GLU B 249      -8.578   0.416  23.613  1.00  0.00           H  
ATOM   3922 2HG  GLU B 249      -7.873   0.165  22.014  1.00  0.00           H  
ATOM   3923  N   PRO B 250     -12.998   0.154  22.397  1.00  0.00           N  
ATOM   3924  CA  PRO B 250     -14.354   0.590  22.078  1.00  0.00           C  
ATOM   3925  C   PRO B 250     -14.363   1.758  21.081  1.00  0.00           C  
ATOM   3926  O   PRO B 250     -15.235   1.865  20.221  1.00  0.00           O  
ATOM   3927  CB  PRO B 250     -14.866   1.044  23.450  1.00  0.00           C  
ATOM   3928  CG  PRO B 250     -14.091   0.212  24.433  1.00  0.00           C  
ATOM   3929  CD  PRO B 250     -12.698   0.068  23.832  1.00  0.00           C  
ATOM   3930  HA  PRO B 250     -14.935  -0.263  21.689  1.00  0.00           H  
ATOM   3931 1HB  PRO B 250     -14.720   2.109  23.578  1.00  0.00           H  
ATOM   3932 2HB  PRO B 250     -15.949   0.860  23.515  1.00  0.00           H  
ATOM   3933 1HG  PRO B 250     -14.080   0.700  25.415  1.00  0.00           H  
ATOM   3934 2HG  PRO B 250     -14.599  -0.726  24.570  1.00  0.00           H  
ATOM   3935 1HD  PRO B 250     -12.033   0.865  24.149  1.00  0.00           H  
ATOM   3936 2HD  PRO B 250     -12.319  -0.927  24.103  1.00  0.00           H  
ATOM   3937  N   ARG B 251     -13.333   2.606  21.157  1.00  0.00           N  
ATOM   3938  CA  ARG B 251     -13.206   3.790  20.314  1.00  0.00           C  
ATOM   3939  C   ARG B 251     -12.662   3.456  18.936  1.00  0.00           C  
ATOM   3940  O   ARG B 251     -12.595   4.315  18.057  1.00  0.00           O  
ATOM   3941  CB  ARG B 251     -12.267   4.789  20.960  1.00  0.00           C  
ATOM   3942  CG  ARG B 251     -12.865   5.703  22.013  1.00  0.00           C  
ATOM   3943  CD  ARG B 251     -13.051   5.008  23.311  1.00  0.00           C  
ATOM   3944  NE  ARG B 251     -11.813   4.416  23.816  1.00  0.00           N  
ATOM   3945  CZ  ARG B 251     -11.712   3.727  24.972  1.00  0.00           C  
ATOM   3946  NH1 ARG B 251     -12.766   3.581  25.749  1.00  0.00           N  
ATOM   3947  NH2 ARG B 251     -10.554   3.195  25.330  1.00  0.00           N  
ATOM   3948  H   ARG B 251     -12.624   2.455  21.860  1.00  0.00           H  
ATOM   3949  HA  ARG B 251     -14.191   4.242  20.201  1.00  0.00           H  
ATOM   3950 1HB  ARG B 251     -11.437   4.251  21.421  1.00  0.00           H  
ATOM   3951 2HB  ARG B 251     -11.850   5.425  20.183  1.00  0.00           H  
ATOM   3952 1HG  ARG B 251     -12.201   6.556  22.171  1.00  0.00           H  
ATOM   3953 2HG  ARG B 251     -13.837   6.061  21.671  1.00  0.00           H  
ATOM   3954 1HD  ARG B 251     -13.415   5.717  24.054  1.00  0.00           H  
ATOM   3955 2HD  ARG B 251     -13.775   4.224  23.183  1.00  0.00           H  
ATOM   3956  HE  ARG B 251     -10.971   4.504  23.252  1.00  0.00           H  
ATOM   3957 1HH1 ARG B 251     -13.651   3.989  25.483  1.00  0.00           H  
ATOM   3958 2HH1 ARG B 251     -12.687   3.068  26.614  1.00  0.00           H  
ATOM   3959 1HH2 ARG B 251      -9.724   3.298  24.725  1.00  0.00           H  
ATOM   3960 2HH2 ARG B 251     -10.477   2.682  26.191  1.00  0.00           H  
ATOM   3961  N   ASP B 252     -12.250   2.212  18.747  1.00  0.00           N  
ATOM   3962  CA  ASP B 252     -11.730   1.775  17.476  1.00  0.00           C  
ATOM   3963  C   ASP B 252     -12.831   1.221  16.611  1.00  0.00           C  
ATOM   3964  O   ASP B 252     -12.594   0.857  15.461  1.00  0.00           O  
ATOM   3965  CB  ASP B 252     -10.686   0.684  17.644  1.00  0.00           C  
ATOM   3966  CG  ASP B 252      -9.365   1.107  18.246  1.00  0.00           C  
ATOM   3967  OD1 ASP B 252      -8.745   0.278  18.889  1.00  0.00           O  
ATOM   3968  OD2 ASP B 252      -8.951   2.227  18.053  1.00  0.00           O  
ATOM   3969  H   ASP B 252     -12.331   1.515  19.481  1.00  0.00           H  
ATOM   3970  HA  ASP B 252     -11.286   2.620  16.972  1.00  0.00           H  
ATOM   3971 1HB  ASP B 252     -11.103  -0.125  18.235  1.00  0.00           H  
ATOM   3972 2HB  ASP B 252     -10.494   0.293  16.680  1.00  0.00           H  
ATOM   3973  N   CYS B 253     -14.040   1.112  17.140  1.00  0.00           N  
ATOM   3974  CA  CYS B 253     -15.065   0.468  16.346  1.00  0.00           C  
ATOM   3975  C   CYS B 253     -15.729   1.390  15.346  1.00  0.00           C  
ATOM   3976  O   CYS B 253     -15.823   2.602  15.556  1.00  0.00           O  
ATOM   3977  CB  CYS B 253     -16.025  -0.247  17.259  1.00  0.00           C  
ATOM   3978  SG  CYS B 253     -15.154  -1.613  18.098  1.00  0.00           S  
ATOM   3979  H   CYS B 253     -14.264   1.438  18.085  1.00  0.00           H  
ATOM   3980  HA  CYS B 253     -14.596  -0.316  15.780  1.00  0.00           H  
ATOM   3981 1HB  CYS B 253     -16.416   0.438  18.015  1.00  0.00           H  
ATOM   3982 2HB  CYS B 253     -16.862  -0.652  16.686  1.00  0.00           H  
ATOM   3983  N   VAL B 254     -16.136   0.792  14.229  1.00  0.00           N  
ATOM   3984  CA  VAL B 254     -16.787   1.488  13.135  1.00  0.00           C  
ATOM   3985  C   VAL B 254     -18.207   1.904  13.497  1.00  0.00           C  
ATOM   3986  O   VAL B 254     -18.880   1.235  14.284  1.00  0.00           O  
ATOM   3987  OXT VAL B 254     -18.743   2.806  12.856  1.00  0.00           O  
ATOM   3988  CB  VAL B 254     -16.794   0.580  11.884  1.00  0.00           C  
ATOM   3989  CG1 VAL B 254     -17.579   1.223  10.767  1.00  0.00           C  
ATOM   3990  CG2 VAL B 254     -15.353   0.317  11.426  1.00  0.00           C  
ATOM   3991  H   VAL B 254     -16.000  -0.217  14.137  1.00  0.00           H  
ATOM   3992  HA  VAL B 254     -16.207   2.383  12.909  1.00  0.00           H  
ATOM   3993  HB  VAL B 254     -17.277  -0.370  12.133  1.00  0.00           H  
ATOM   3994 1HG1 VAL B 254     -17.575   0.558   9.904  1.00  0.00           H  
ATOM   3995 2HG1 VAL B 254     -18.605   1.392  11.091  1.00  0.00           H  
ATOM   3996 3HG1 VAL B 254     -17.118   2.172  10.498  1.00  0.00           H  
ATOM   3997 1HG2 VAL B 254     -15.359  -0.337  10.554  1.00  0.00           H  
ATOM   3998 2HG2 VAL B 254     -14.884   1.254  11.171  1.00  0.00           H  
ATOM   3999 3HG2 VAL B 254     -14.798  -0.159  12.220  1.00  0.00           H  
TER                                                                             
REMARK PDBinfo-LABEL:    1 BOINC Motif0628_ems_3hM_2692_0001_0001_0001__native
 
score -686.54
silent_score -686.54
time -1499.42
                               
