# Supplementary material for: Design of protein-binding proteins from the target structure alone
Source: Nature. 2022 Mar 24;605(7910):551–60. doi: 10.1038/s41586-022-04654-9 (PMC9117152; doi:10.1038/s41586-022-04654-9)
Supplement: Supplementary file 3 — Supplementary Code Design scripts and main pdb files. This compressed file is the main supplement and contains the following files: => cao_2021_protocol/ => design_models_final_combo_optimized/ => design_models_sequence/ => design_models_ssm_natives/ => ngs_analysis_scripts/ [file 41586_2022_4654_MOESM3_ESM.gz › supplemental_files/design_models_ssm_natives/EGFR_ssm/Motif0255_bcov_4helix_09340_0001_0001.pdb]

SSBOND     CYS B   69    CYS B   94                                       2.02  
SSBOND     CYS B  202    CYS B  231                                       2.03  
SSBOND     CYS B  238    CYS B  247                                       2.12  
SSBOND     CYS B  242    CYS B  255                                       2.03  
ATOM      1  N   ASP A   1      17.792  -9.376   6.606  1.00  0.00           N  
ATOM      2  CA  ASP A   1      17.045  -8.154   6.361  1.00  0.00           C  
ATOM      3  C   ASP A   1      17.141  -7.668   4.912  1.00  0.00           C  
ATOM      4  O   ASP A   1      16.261  -6.924   4.448  1.00  0.00           O  
ATOM      5  CB  ASP A   1      17.546  -7.069   7.298  1.00  0.00           C  
ATOM      6  CG  ASP A   1      17.356  -7.498   8.704  1.00  0.00           C  
ATOM      7  OD1 ASP A   1      16.658  -8.469   8.882  1.00  0.00           O  
ATOM      8  OD2 ASP A   1      17.907  -6.903   9.581  1.00  0.00           O  
ATOM      9 1H   ASP A   1      17.352  -9.837   7.395  1.00  0.00           H  
ATOM     10 2H   ASP A   1      17.752  -9.980   5.799  1.00  0.00           H  
ATOM     11 3H   ASP A   1      18.748  -9.160   6.857  1.00  0.00           H  
ATOM     12  HA  ASP A   1      15.996  -8.349   6.581  1.00  0.00           H  
ATOM     13 1HB  ASP A   1      18.603  -6.864   7.110  1.00  0.00           H  
ATOM     14 2HB  ASP A   1      16.987  -6.153   7.137  1.00  0.00           H  
ATOM     15  N   GLU A   2      18.129  -8.177   4.156  1.00  0.00           N  
ATOM     16  CA  GLU A   2      18.409  -7.726   2.784  1.00  0.00           C  
ATOM     17  C   GLU A   2      17.228  -7.835   1.838  1.00  0.00           C  
ATOM     18  O   GLU A   2      17.031  -6.986   0.965  1.00  0.00           O  
ATOM     19  CB  GLU A   2      19.579  -8.529   2.214  1.00  0.00           C  
ATOM     20  CG  GLU A   2      20.908  -8.262   2.908  1.00  0.00           C  
ATOM     21  CD  GLU A   2      21.106  -9.070   4.172  1.00  0.00           C  
ATOM     22  OE1 GLU A   2      20.213  -9.821   4.542  1.00  0.00           O  
ATOM     23  OE2 GLU A   2      22.128  -8.924   4.785  1.00  0.00           O  
ATOM     24  H   GLU A   2      18.794  -8.848   4.549  1.00  0.00           H  
ATOM     25  HA  GLU A   2      18.713  -6.684   2.830  1.00  0.00           H  
ATOM     26 1HB  GLU A   2      19.359  -9.593   2.285  1.00  0.00           H  
ATOM     27 2HB  GLU A   2      19.702  -8.297   1.161  1.00  0.00           H  
ATOM     28 1HG  GLU A   2      21.716  -8.492   2.214  1.00  0.00           H  
ATOM     29 2HG  GLU A   2      20.967  -7.201   3.149  1.00  0.00           H  
ATOM     30  N   LEU A   3      16.347  -8.782   2.102  1.00  0.00           N  
ATOM     31  CA  LEU A   3      15.203  -9.007   1.251  1.00  0.00           C  
ATOM     32  C   LEU A   3      14.335  -7.754   1.142  1.00  0.00           C  
ATOM     33  O   LEU A   3      13.732  -7.519   0.096  1.00  0.00           O  
ATOM     34  CB  LEU A   3      14.345 -10.112   1.861  1.00  0.00           C  
ATOM     35  CG  LEU A   3      14.961 -11.518   1.991  1.00  0.00           C  
ATOM     36  CD1 LEU A   3      13.929 -12.408   2.680  1.00  0.00           C  
ATOM     37  CD2 LEU A   3      15.412 -12.031   0.646  1.00  0.00           C  
ATOM     38  H   LEU A   3      16.541  -9.439   2.840  1.00  0.00           H  
ATOM     39  HA  LEU A   3      15.525  -9.267   0.253  1.00  0.00           H  
ATOM     40 1HB  LEU A   3      14.025  -9.792   2.852  1.00  0.00           H  
ATOM     41 2HB  LEU A   3      13.477 -10.213   1.249  1.00  0.00           H  
ATOM     42  HG  LEU A   3      15.828 -11.483   2.646  1.00  0.00           H  
ATOM     43 1HD1 LEU A   3      14.341 -13.406   2.820  1.00  0.00           H  
ATOM     44 2HD1 LEU A   3      13.677 -11.987   3.652  1.00  0.00           H  
ATOM     45 3HD1 LEU A   3      13.028 -12.472   2.080  1.00  0.00           H  
ATOM     46 1HD2 LEU A   3      15.841 -13.026   0.759  1.00  0.00           H  
ATOM     47 2HD2 LEU A   3      14.589 -12.069  -0.044  1.00  0.00           H  
ATOM     48 3HD2 LEU A   3      16.163 -11.371   0.268  1.00  0.00           H  
ATOM     49  N   ARG A   4      14.247  -6.955   2.212  1.00  0.00           N  
ATOM     50  CA  ARG A   4      13.430  -5.751   2.179  1.00  0.00           C  
ATOM     51  C   ARG A   4      14.308  -4.487   2.173  1.00  0.00           C  
ATOM     52  O   ARG A   4      13.902  -3.436   1.646  1.00  0.00           O  
ATOM     53  CB  ARG A   4      12.487  -5.735   3.360  1.00  0.00           C  
ATOM     54  CG  ARG A   4      11.480  -4.611   3.384  1.00  0.00           C  
ATOM     55  CD  ARG A   4      10.567  -4.791   4.513  1.00  0.00           C  
ATOM     56  NE  ARG A   4       9.538  -3.767   4.584  1.00  0.00           N  
ATOM     57  CZ  ARG A   4       8.729  -3.589   5.646  1.00  0.00           C  
ATOM     58  NH1 ARG A   4       8.859  -4.356   6.714  1.00  0.00           N  
ATOM     59  NH2 ARG A   4       7.803  -2.661   5.640  1.00  0.00           N  
ATOM     60  H   ARG A   4      14.774  -7.169   3.060  1.00  0.00           H  
ATOM     61  HA  ARG A   4      12.834  -5.760   1.267  1.00  0.00           H  
ATOM     62 1HB  ARG A   4      11.938  -6.675   3.389  1.00  0.00           H  
ATOM     63 2HB  ARG A   4      13.073  -5.670   4.278  1.00  0.00           H  
ATOM     64 1HG  ARG A   4      11.986  -3.651   3.502  1.00  0.00           H  
ATOM     65 2HG  ARG A   4      10.908  -4.613   2.463  1.00  0.00           H  
ATOM     66 1HD  ARG A   4      10.075  -5.761   4.423  1.00  0.00           H  
ATOM     67 2HD  ARG A   4      11.150  -4.759   5.432  1.00  0.00           H  
ATOM     68  HE  ARG A   4       9.387  -3.179   3.771  1.00  0.00           H  
ATOM     69 1HH1 ARG A   4       9.558  -5.079   6.740  1.00  0.00           H  
ATOM     70 2HH1 ARG A   4       8.248  -4.226   7.507  1.00  0.00           H  
ATOM     71 1HH2 ARG A   4       7.659  -2.044   4.819  1.00  0.00           H  
ATOM     72 2HH2 ARG A   4       7.212  -2.564   6.446  1.00  0.00           H  
ATOM     73  N   GLU A   5      15.497  -4.577   2.790  1.00  0.00           N  
ATOM     74  CA  GLU A   5      16.395  -3.428   2.927  1.00  0.00           C  
ATOM     75  C   GLU A   5      16.901  -2.963   1.575  1.00  0.00           C  
ATOM     76  O   GLU A   5      17.038  -1.758   1.351  1.00  0.00           O  
ATOM     77  CB  GLU A   5      17.573  -3.754   3.857  1.00  0.00           C  
ATOM     78  CG  GLU A   5      17.209  -3.865   5.343  1.00  0.00           C  
ATOM     79  CD  GLU A   5      16.886  -2.531   5.980  1.00  0.00           C  
ATOM     80  OE1 GLU A   5      17.752  -1.683   5.965  1.00  0.00           O  
ATOM     81  OE2 GLU A   5      15.792  -2.351   6.459  1.00  0.00           O  
ATOM     82  H   GLU A   5      15.779  -5.464   3.209  1.00  0.00           H  
ATOM     83  HA  GLU A   5      15.834  -2.608   3.378  1.00  0.00           H  
ATOM     84 1HB  GLU A   5      18.011  -4.689   3.558  1.00  0.00           H  
ATOM     85 2HB  GLU A   5      18.339  -2.987   3.752  1.00  0.00           H  
ATOM     86 1HG  GLU A   5      16.340  -4.512   5.440  1.00  0.00           H  
ATOM     87 2HG  GLU A   5      18.039  -4.326   5.872  1.00  0.00           H  
ATOM     88  N   LEU A   6      17.125  -3.897   0.647  1.00  0.00           N  
ATOM     89  CA  LEU A   6      17.605  -3.494  -0.656  1.00  0.00           C  
ATOM     90  C   LEU A   6      16.539  -2.725  -1.409  1.00  0.00           C  
ATOM     91  O   LEU A   6      16.878  -1.832  -2.178  1.00  0.00           O  
ATOM     92  CB  LEU A   6      18.052  -4.703  -1.493  1.00  0.00           C  
ATOM     93  CG  LEU A   6      19.532  -5.131  -1.463  1.00  0.00           C  
ATOM     94  CD1 LEU A   6      20.369  -4.084  -2.219  1.00  0.00           C  
ATOM     95  CD2 LEU A   6      20.002  -5.300  -0.020  1.00  0.00           C  
ATOM     96  H   LEU A   6      17.004  -4.891   0.863  1.00  0.00           H  
ATOM     97  HA  LEU A   6      18.447  -2.826  -0.512  1.00  0.00           H  
ATOM     98 1HB  LEU A   6      17.450  -5.567  -1.206  1.00  0.00           H  
ATOM     99 2HB  LEU A   6      17.849  -4.465  -2.521  1.00  0.00           H  
ATOM    100  HG  LEU A   6      19.637  -6.084  -1.985  1.00  0.00           H  
ATOM    101 1HD1 LEU A   6      21.408  -4.394  -2.223  1.00  0.00           H  
ATOM    102 2HD1 LEU A   6      20.007  -4.004  -3.249  1.00  0.00           H  
ATOM    103 3HD1 LEU A   6      20.291  -3.115  -1.742  1.00  0.00           H  
ATOM    104 1HD2 LEU A   6      21.044  -5.620  -0.010  1.00  0.00           H  
ATOM    105 2HD2 LEU A   6      19.915  -4.363   0.524  1.00  0.00           H  
ATOM    106 3HD2 LEU A   6      19.392  -6.047   0.458  1.00  0.00           H  
ATOM    107  N   ILE A   7      15.253  -3.020  -1.187  1.00  0.00           N  
ATOM    108  CA  ILE A   7      14.222  -2.303  -1.915  1.00  0.00           C  
ATOM    109  C   ILE A   7      14.215  -0.874  -1.400  1.00  0.00           C  
ATOM    110  O   ILE A   7      14.153   0.069  -2.185  1.00  0.00           O  
ATOM    111  CB  ILE A   7      12.805  -2.889  -1.745  1.00  0.00           C  
ATOM    112  CG1 ILE A   7      12.734  -4.290  -2.329  1.00  0.00           C  
ATOM    113  CG2 ILE A   7      11.844  -1.965  -2.572  1.00  0.00           C  
ATOM    114  CD1 ILE A   7      11.511  -5.094  -1.973  1.00  0.00           C  
ATOM    115  H   ILE A   7      15.002  -3.744  -0.521  1.00  0.00           H  
ATOM    116  HA  ILE A   7      14.477  -2.292  -2.975  1.00  0.00           H  
ATOM    117  HB  ILE A   7      12.515  -2.929  -0.692  1.00  0.00           H  
ATOM    118 1HG1 ILE A   7      12.763  -4.199  -3.397  1.00  0.00           H  
ATOM    119 2HG1 ILE A   7      13.597  -4.854  -1.985  1.00  0.00           H  
ATOM    120 1HG2 ILE A   7      10.851  -2.318  -2.533  1.00  0.00           H  
ATOM    121 2HG2 ILE A   7      11.858  -0.948  -2.185  1.00  0.00           H  
ATOM    122 3HG2 ILE A   7      12.166  -1.948  -3.616  1.00  0.00           H  
ATOM    123 1HD1 ILE A   7      11.562  -6.073  -2.445  1.00  0.00           H  
ATOM    124 2HD1 ILE A   7      11.469  -5.225  -0.895  1.00  0.00           H  
ATOM    125 3HD1 ILE A   7      10.631  -4.598  -2.315  1.00  0.00           H  
ATOM    126  N   ASN A   8      14.260  -0.715  -0.070  1.00  0.00           N  
ATOM    127  CA  ASN A   8      14.242   0.616   0.537  1.00  0.00           C  
ATOM    128  C   ASN A   8      15.362   1.512   0.023  1.00  0.00           C  
ATOM    129  O   ASN A   8      15.123   2.676  -0.319  1.00  0.00           O  
ATOM    130  CB  ASN A   8      14.349   0.487   2.038  1.00  0.00           C  
ATOM    131  CG  ASN A   8      14.334   1.799   2.793  1.00  0.00           C  
ATOM    132  OD1 ASN A   8      13.358   2.593   2.809  1.00  0.00           O  
ATOM    133  ND2 ASN A   8      15.451   2.029   3.429  1.00  0.00           N  
ATOM    134  H   ASN A   8      14.290  -1.547   0.529  1.00  0.00           H  
ATOM    135  HA  ASN A   8      13.296   1.094   0.283  1.00  0.00           H  
ATOM    136 1HB  ASN A   8      13.541  -0.144   2.398  1.00  0.00           H  
ATOM    137 2HB  ASN A   8      15.280  -0.028   2.281  1.00  0.00           H  
ATOM    138 1HD2 ASN A   8      15.584   2.859   3.958  1.00  0.00           H  
ATOM    139 2HD2 ASN A   8      16.199   1.365   3.370  1.00  0.00           H  
ATOM    140  N   ASP A   9      16.581   0.988  -0.072  1.00  0.00           N  
ATOM    141  CA  ASP A   9      17.653   1.851  -0.534  1.00  0.00           C  
ATOM    142  C   ASP A   9      17.649   1.959  -2.050  1.00  0.00           C  
ATOM    143  O   ASP A   9      17.975   3.017  -2.590  1.00  0.00           O  
ATOM    144  CB  ASP A   9      19.006   1.430   0.036  1.00  0.00           C  
ATOM    145  CG  ASP A   9      19.099   1.716   1.596  1.00  0.00           C  
ATOM    146  OD1 ASP A   9      18.958   2.864   2.014  1.00  0.00           O  
ATOM    147  OD2 ASP A   9      19.335   0.794   2.330  1.00  0.00           O  
ATOM    148  H   ASP A   9      16.761   0.024   0.241  1.00  0.00           H  
ATOM    149  HA  ASP A   9      17.467   2.847  -0.138  1.00  0.00           H  
ATOM    150 1HB  ASP A   9      19.143   0.356  -0.135  1.00  0.00           H  
ATOM    151 2HB  ASP A   9      19.806   1.955  -0.482  1.00  0.00           H  
ATOM    152  N   ALA A  10      17.208   0.910  -2.757  1.00  0.00           N  
ATOM    153  CA  ALA A  10      17.123   0.986  -4.205  1.00  0.00           C  
ATOM    154  C   ALA A  10      16.168   2.092  -4.599  1.00  0.00           C  
ATOM    155  O   ALA A  10      16.409   2.849  -5.550  1.00  0.00           O  
ATOM    156  CB  ALA A  10      16.606  -0.320  -4.768  1.00  0.00           C  
ATOM    157  H   ALA A  10      16.963   0.026  -2.313  1.00  0.00           H  
ATOM    158  HA  ALA A  10      18.098   1.213  -4.598  1.00  0.00           H  
ATOM    159 1HB  ALA A  10      16.567  -0.228  -5.826  1.00  0.00           H  
ATOM    160 2HB  ALA A  10      17.240  -1.133  -4.503  1.00  0.00           H  
ATOM    161 3HB  ALA A  10      15.616  -0.509  -4.369  1.00  0.00           H  
ATOM    162  N   GLN A  11      15.101   2.235  -3.813  1.00  0.00           N  
ATOM    163  CA  GLN A  11      14.113   3.258  -4.042  1.00  0.00           C  
ATOM    164  C   GLN A  11      14.617   4.619  -3.670  1.00  0.00           C  
ATOM    165  O   GLN A  11      14.481   5.563  -4.442  1.00  0.00           O  
ATOM    166  CB  GLN A  11      12.875   2.978  -3.220  1.00  0.00           C  
ATOM    167  CG  GLN A  11      11.728   3.939  -3.440  1.00  0.00           C  
ATOM    168  CD  GLN A  11      10.539   3.455  -2.723  1.00  0.00           C  
ATOM    169  OE1 GLN A  11      10.662   2.513  -1.934  1.00  0.00           O  
ATOM    170  NE2 GLN A  11       9.383   4.039  -2.982  1.00  0.00           N  
ATOM    171  H   GLN A  11      14.938   1.545  -3.072  1.00  0.00           H  
ATOM    172  HA  GLN A  11      13.868   3.272  -5.088  1.00  0.00           H  
ATOM    173 1HB  GLN A  11      12.558   1.972  -3.377  1.00  0.00           H  
ATOM    174 2HB  GLN A  11      13.144   3.047  -2.162  1.00  0.00           H  
ATOM    175 1HG  GLN A  11      11.989   4.921  -3.041  1.00  0.00           H  
ATOM    176 2HG  GLN A  11      11.498   4.007  -4.497  1.00  0.00           H  
ATOM    177 1HE2 GLN A  11       8.532   3.702  -2.523  1.00  0.00           H  
ATOM    178 2HE2 GLN A  11       9.330   4.794  -3.636  1.00  0.00           H  
ATOM    179  N   ASN A  12      15.282   4.733  -2.531  1.00  0.00           N  
ATOM    180  CA  ASN A  12      15.715   6.042  -2.093  1.00  0.00           C  
ATOM    181  C   ASN A  12      16.760   6.631  -3.026  1.00  0.00           C  
ATOM    182  O   ASN A  12      16.812   7.842  -3.248  1.00  0.00           O  
ATOM    183  CB  ASN A  12      16.261   5.933  -0.690  1.00  0.00           C  
ATOM    184  CG  ASN A  12      15.181   5.679   0.312  1.00  0.00           C  
ATOM    185  OD1 ASN A  12      14.006   5.970   0.082  1.00  0.00           O  
ATOM    186  ND2 ASN A  12      15.549   5.138   1.425  1.00  0.00           N  
ATOM    187  H   ASN A  12      15.392   3.928  -1.908  1.00  0.00           H  
ATOM    188  HA  ASN A  12      14.853   6.698  -2.113  1.00  0.00           H  
ATOM    189 1HB  ASN A  12      16.982   5.119  -0.647  1.00  0.00           H  
ATOM    190 2HB  ASN A  12      16.787   6.848  -0.430  1.00  0.00           H  
ATOM    191 1HD2 ASN A  12      14.856   4.940   2.115  1.00  0.00           H  
ATOM    192 2HD2 ASN A  12      16.515   4.913   1.575  1.00  0.00           H  
ATOM    193  N   LYS A  13      17.569   5.762  -3.611  1.00  0.00           N  
ATOM    194  CA  LYS A  13      18.609   6.166  -4.534  1.00  0.00           C  
ATOM    195  C   LYS A  13      18.189   6.112  -6.005  1.00  0.00           C  
ATOM    196  O   LYS A  13      19.005   6.422  -6.875  1.00  0.00           O  
ATOM    197  CB  LYS A  13      19.839   5.281  -4.327  1.00  0.00           C  
ATOM    198  CG  LYS A  13      20.493   5.448  -2.957  1.00  0.00           C  
ATOM    199  CD  LYS A  13      21.728   4.567  -2.800  1.00  0.00           C  
ATOM    200  CE  LYS A  13      22.389   4.792  -1.439  1.00  0.00           C  
ATOM    201  NZ  LYS A  13      23.622   3.959  -1.251  1.00  0.00           N  
ATOM    202  H   LYS A  13      17.501   4.772  -3.350  1.00  0.00           H  
ATOM    203  HA  LYS A  13      18.878   7.197  -4.308  1.00  0.00           H  
ATOM    204 1HB  LYS A  13      19.546   4.232  -4.435  1.00  0.00           H  
ATOM    205 2HB  LYS A  13      20.580   5.496  -5.095  1.00  0.00           H  
ATOM    206 1HG  LYS A  13      20.768   6.493  -2.814  1.00  0.00           H  
ATOM    207 2HG  LYS A  13      19.767   5.175  -2.188  1.00  0.00           H  
ATOM    208 1HD  LYS A  13      21.427   3.524  -2.879  1.00  0.00           H  
ATOM    209 2HD  LYS A  13      22.442   4.785  -3.594  1.00  0.00           H  
ATOM    210 1HE  LYS A  13      22.661   5.843  -1.353  1.00  0.00           H  
ATOM    211 2HE  LYS A  13      21.674   4.546  -0.652  1.00  0.00           H  
ATOM    212 1HZ  LYS A  13      24.019   4.155  -0.341  1.00  0.00           H  
ATOM    213 2HZ  LYS A  13      23.398   2.977  -1.307  1.00  0.00           H  
ATOM    214 3HZ  LYS A  13      24.297   4.190  -1.967  1.00  0.00           H  
ATOM    215  N   ASN A  14      16.971   5.625  -6.300  1.00  0.00           N  
ATOM    216  CA  ASN A  14      16.525   5.418  -7.682  1.00  0.00           C  
ATOM    217  C   ASN A  14      17.596   4.670  -8.463  1.00  0.00           C  
ATOM    218  O   ASN A  14      18.006   5.106  -9.541  1.00  0.00           O  
ATOM    219  CB  ASN A  14      16.143   6.722  -8.357  1.00  0.00           C  
ATOM    220  CG  ASN A  14      15.393   6.497  -9.664  1.00  0.00           C  
ATOM    221  OD1 ASN A  14      14.812   5.428  -9.908  1.00  0.00           O  
ATOM    222  ND2 ASN A  14      15.397   7.503 -10.507  1.00  0.00           N  
ATOM    223  H   ASN A  14      16.301   5.454  -5.548  1.00  0.00           H  
ATOM    224  HA  ASN A  14      15.641   4.779  -7.656  1.00  0.00           H  
ATOM    225 1HB  ASN A  14      15.514   7.306  -7.682  1.00  0.00           H  
ATOM    226 2HB  ASN A  14      17.039   7.305  -8.558  1.00  0.00           H  
ATOM    227 1HD2 ASN A  14      14.922   7.423 -11.385  1.00  0.00           H  
ATOM    228 2HD2 ASN A  14      15.880   8.345 -10.271  1.00  0.00           H  
ATOM    229  N   ASP A  15      18.070   3.557  -7.902  1.00  0.00           N  
ATOM    230  CA  ASP A  15      19.175   2.830  -8.505  1.00  0.00           C  
ATOM    231  C   ASP A  15      18.818   1.398  -8.942  1.00  0.00           C  
ATOM    232  O   ASP A  15      18.728   0.506  -8.085  1.00  0.00           O  
ATOM    233  CB  ASP A  15      20.358   2.818  -7.535  1.00  0.00           C  
ATOM    234  CG  ASP A  15      21.636   2.199  -8.127  1.00  0.00           C  
ATOM    235  OD1 ASP A  15      21.551   1.498  -9.136  1.00  0.00           O  
ATOM    236  OD2 ASP A  15      22.693   2.447  -7.583  1.00  0.00           O  
ATOM    237  H   ASP A  15      17.644   3.259  -7.019  1.00  0.00           H  
ATOM    238  HA  ASP A  15      19.522   3.412  -9.348  1.00  0.00           H  
ATOM    239 1HB  ASP A  15      20.576   3.846  -7.228  1.00  0.00           H  
ATOM    240 2HB  ASP A  15      20.081   2.270  -6.639  1.00  0.00           H  
ATOM    241  N   PRO A  16      18.633   1.141 -10.262  1.00  0.00           N  
ATOM    242  CA  PRO A  16      18.257  -0.129 -10.862  1.00  0.00           C  
ATOM    243  C   PRO A  16      19.186  -1.269 -10.475  1.00  0.00           C  
ATOM    244  O   PRO A  16      18.783  -2.427 -10.546  1.00  0.00           O  
ATOM    245  CB  PRO A  16      18.340   0.158 -12.365  1.00  0.00           C  
ATOM    246  CG  PRO A  16      18.087   1.629 -12.485  1.00  0.00           C  
ATOM    247  CD  PRO A  16      18.734   2.240 -11.260  1.00  0.00           C  
ATOM    248  HA  PRO A  16      17.231  -0.364 -10.584  1.00  0.00           H  
ATOM    249 1HB  PRO A  16      19.322  -0.149 -12.759  1.00  0.00           H  
ATOM    250 2HB  PRO A  16      17.570  -0.433 -12.901  1.00  0.00           H  
ATOM    251 1HG  PRO A  16      18.507   2.014 -13.425  1.00  0.00           H  
ATOM    252 2HG  PRO A  16      16.994   1.807 -12.529  1.00  0.00           H  
ATOM    253 1HD  PRO A  16      19.790   2.505 -11.451  1.00  0.00           H  
ATOM    254 2HD  PRO A  16      18.118   3.104 -10.976  1.00  0.00           H  
ATOM    255  N   GLU A  17      20.431  -0.975 -10.081  1.00  0.00           N  
ATOM    256  CA  GLU A  17      21.332  -2.061  -9.724  1.00  0.00           C  
ATOM    257  C   GLU A  17      20.891  -2.673  -8.411  1.00  0.00           C  
ATOM    258  O   GLU A  17      21.075  -3.872  -8.175  1.00  0.00           O  
ATOM    259  CB  GLU A  17      22.782  -1.581  -9.625  1.00  0.00           C  
ATOM    260  CG  GLU A  17      23.409  -1.163 -10.964  1.00  0.00           C  
ATOM    261  CD  GLU A  17      23.476  -2.291 -11.967  1.00  0.00           C  
ATOM    262  OE1 GLU A  17      23.858  -3.372 -11.591  1.00  0.00           O  
ATOM    263  OE2 GLU A  17      23.126  -2.080 -13.118  1.00  0.00           O  
ATOM    264  H   GLU A  17      20.775  -0.007  -9.982  1.00  0.00           H  
ATOM    265  HA  GLU A  17      21.280  -2.828 -10.490  1.00  0.00           H  
ATOM    266 1HB  GLU A  17      22.832  -0.725  -8.950  1.00  0.00           H  
ATOM    267 2HB  GLU A  17      23.397  -2.371  -9.195  1.00  0.00           H  
ATOM    268 1HG  GLU A  17      22.814  -0.350 -11.384  1.00  0.00           H  
ATOM    269 2HG  GLU A  17      24.412  -0.783 -10.778  1.00  0.00           H  
ATOM    270  N   LEU A  18      20.322  -1.848  -7.536  1.00  0.00           N  
ATOM    271  CA  LEU A  18      19.907  -2.327  -6.245  1.00  0.00           C  
ATOM    272  C   LEU A  18      18.544  -2.983  -6.427  1.00  0.00           C  
ATOM    273  O   LEU A  18      18.223  -3.949  -5.731  1.00  0.00           O  
ATOM    274  CB  LEU A  18      19.880  -1.164  -5.252  1.00  0.00           C  
ATOM    275  CG  LEU A  18      21.231  -0.453  -4.934  1.00  0.00           C  
ATOM    276  CD1 LEU A  18      20.956   0.741  -4.006  1.00  0.00           C  
ATOM    277  CD2 LEU A  18      22.204  -1.418  -4.289  1.00  0.00           C  
ATOM    278  H   LEU A  18      20.153  -0.867  -7.773  1.00  0.00           H  
ATOM    279  HA  LEU A  18      20.598  -3.088  -5.902  1.00  0.00           H  
ATOM    280 1HB  LEU A  18      19.245  -0.410  -5.680  1.00  0.00           H  
ATOM    281 2HB  LEU A  18      19.458  -1.511  -4.310  1.00  0.00           H  
ATOM    282  HG  LEU A  18      21.670  -0.067  -5.861  1.00  0.00           H  
ATOM    283 1HD1 LEU A  18      21.894   1.246  -3.795  1.00  0.00           H  
ATOM    284 2HD1 LEU A  18      20.287   1.438  -4.480  1.00  0.00           H  
ATOM    285 3HD1 LEU A  18      20.513   0.390  -3.076  1.00  0.00           H  
ATOM    286 1HD2 LEU A  18      23.136  -0.894  -4.074  1.00  0.00           H  
ATOM    287 2HD2 LEU A  18      21.781  -1.797  -3.364  1.00  0.00           H  
ATOM    288 3HD2 LEU A  18      22.411  -2.239  -4.960  1.00  0.00           H  
ATOM    289  N   LEU A  19      17.760  -2.492  -7.405  1.00  0.00           N  
ATOM    290  CA  LEU A  19      16.462  -3.113  -7.680  1.00  0.00           C  
ATOM    291  C   LEU A  19      16.727  -4.529  -8.247  1.00  0.00           C  
ATOM    292  O   LEU A  19      15.985  -5.474  -7.956  1.00  0.00           O  
ATOM    293  CB  LEU A  19      15.625  -2.294  -8.676  1.00  0.00           C  
ATOM    294  CG  LEU A  19      15.086  -0.860  -8.238  1.00  0.00           C  
ATOM    295  CD1 LEU A  19      14.426  -0.163  -9.426  1.00  0.00           C  
ATOM    296  CD2 LEU A  19      14.042  -0.969  -7.118  1.00  0.00           C  
ATOM    297  H   LEU A  19      18.079  -1.654  -7.904  1.00  0.00           H  
ATOM    298  HA  LEU A  19      15.914  -3.218  -6.746  1.00  0.00           H  
ATOM    299 1HB  LEU A  19      16.219  -2.166  -9.567  1.00  0.00           H  
ATOM    300 2HB  LEU A  19      14.779  -2.889  -8.931  1.00  0.00           H  
ATOM    301  HG  LEU A  19      15.933  -0.263  -7.923  1.00  0.00           H  
ATOM    302 1HD1 LEU A  19      14.104   0.805  -9.125  1.00  0.00           H  
ATOM    303 2HD1 LEU A  19      15.114  -0.049 -10.250  1.00  0.00           H  
ATOM    304 3HD1 LEU A  19      13.565  -0.737  -9.758  1.00  0.00           H  
ATOM    305 1HD2 LEU A  19      13.704   0.030  -6.839  1.00  0.00           H  
ATOM    306 2HD2 LEU A  19      13.199  -1.534  -7.482  1.00  0.00           H  
ATOM    307 3HD2 LEU A  19      14.459  -1.457  -6.248  1.00  0.00           H  
ATOM    308  N   LYS A  20      17.786  -4.672  -9.071  1.00  0.00           N  
ATOM    309  CA  LYS A  20      18.168  -5.983  -9.600  1.00  0.00           C  
ATOM    310  C   LYS A  20      18.649  -6.904  -8.483  1.00  0.00           C  
ATOM    311  O   LYS A  20      18.312  -8.089  -8.483  1.00  0.00           O  
ATOM    312  CB  LYS A  20      19.209  -5.889 -10.718  1.00  0.00           C  
ATOM    313  CG  LYS A  20      18.655  -5.380 -12.064  1.00  0.00           C  
ATOM    314  CD  LYS A  20      19.677  -5.464 -13.207  1.00  0.00           C  
ATOM    315  CE  LYS A  20      20.714  -4.346 -13.090  1.00  0.00           C  
ATOM    316  NZ  LYS A  20      21.636  -4.271 -14.261  1.00  0.00           N  
ATOM    317  H   LYS A  20      18.317  -3.845  -9.351  1.00  0.00           H  
ATOM    318  HA  LYS A  20      17.282  -6.435 -10.029  1.00  0.00           H  
ATOM    319 1HB  LYS A  20      19.997  -5.209 -10.398  1.00  0.00           H  
ATOM    320 2HB  LYS A  20      19.661  -6.867 -10.877  1.00  0.00           H  
ATOM    321 1HG  LYS A  20      17.773  -5.960 -12.332  1.00  0.00           H  
ATOM    322 2HG  LYS A  20      18.363  -4.354 -11.956  1.00  0.00           H  
ATOM    323 1HD  LYS A  20      20.186  -6.427 -13.173  1.00  0.00           H  
ATOM    324 2HD  LYS A  20      19.164  -5.375 -14.164  1.00  0.00           H  
ATOM    325 1HE  LYS A  20      20.192  -3.393 -12.993  1.00  0.00           H  
ATOM    326 2HE  LYS A  20      21.314  -4.510 -12.201  1.00  0.00           H  
ATOM    327 1HZ  LYS A  20      22.288  -3.479 -14.077  1.00  0.00           H  
ATOM    328 2HZ  LYS A  20      22.155  -5.128 -14.352  1.00  0.00           H  
ATOM    329 3HZ  LYS A  20      21.119  -4.094 -15.104  1.00  0.00           H  
ATOM    330  N   LYS A  21      19.384  -6.380  -7.486  1.00  0.00           N  
ATOM    331  CA  LYS A  21      19.781  -7.250  -6.377  1.00  0.00           C  
ATOM    332  C   LYS A  21      18.531  -7.809  -5.703  1.00  0.00           C  
ATOM    333  O   LYS A  21      18.512  -8.977  -5.302  1.00  0.00           O  
ATOM    334  CB  LYS A  21      20.656  -6.531  -5.345  1.00  0.00           C  
ATOM    335  CG  LYS A  21      22.071  -6.229  -5.818  1.00  0.00           C  
ATOM    336  CD  LYS A  21      22.888  -5.527  -4.741  1.00  0.00           C  
ATOM    337  CE  LYS A  21      24.304  -5.226  -5.226  1.00  0.00           C  
ATOM    338  NZ  LYS A  21      25.129  -4.545  -4.180  1.00  0.00           N  
ATOM    339  H   LYS A  21      19.722  -5.414  -7.549  1.00  0.00           H  
ATOM    340  HA  LYS A  21      20.350  -8.090  -6.780  1.00  0.00           H  
ATOM    341 1HB  LYS A  21      20.187  -5.587  -5.079  1.00  0.00           H  
ATOM    342 2HB  LYS A  21      20.719  -7.132  -4.437  1.00  0.00           H  
ATOM    343 1HG  LYS A  21      22.560  -7.165  -6.094  1.00  0.00           H  
ATOM    344 2HG  LYS A  21      22.028  -5.599  -6.696  1.00  0.00           H  
ATOM    345 1HD  LYS A  21      22.400  -4.593  -4.484  1.00  0.00           H  
ATOM    346 2HD  LYS A  21      22.936  -6.150  -3.849  1.00  0.00           H  
ATOM    347 1HE  LYS A  21      24.789  -6.160  -5.506  1.00  0.00           H  
ATOM    348 2HE  LYS A  21      24.245  -4.580  -6.104  1.00  0.00           H  
ATOM    349 1HZ  LYS A  21      26.055  -4.365  -4.546  1.00  0.00           H  
ATOM    350 2HZ  LYS A  21      24.696  -3.670  -3.920  1.00  0.00           H  
ATOM    351 3HZ  LYS A  21      25.201  -5.138  -3.365  1.00  0.00           H  
ATOM    352  N   VAL A  22      17.475  -6.996  -5.610  1.00  0.00           N  
ATOM    353  CA  VAL A  22      16.248  -7.480  -4.997  1.00  0.00           C  
ATOM    354  C   VAL A  22      15.670  -8.590  -5.881  1.00  0.00           C  
ATOM    355  O   VAL A  22      15.243  -9.620  -5.362  1.00  0.00           O  
ATOM    356  CB  VAL A  22      15.188  -6.400  -4.834  1.00  0.00           C  
ATOM    357  CG1 VAL A  22      13.915  -7.045  -4.278  1.00  0.00           C  
ATOM    358  CG2 VAL A  22      15.679  -5.320  -3.961  1.00  0.00           C  
ATOM    359  H   VAL A  22      17.587  -6.018  -5.905  1.00  0.00           H  
ATOM    360  HA  VAL A  22      16.481  -7.889  -4.017  1.00  0.00           H  
ATOM    361  HB  VAL A  22      14.960  -5.993  -5.806  1.00  0.00           H  
ATOM    362 1HG1 VAL A  22      13.152  -6.319  -4.186  1.00  0.00           H  
ATOM    363 2HG1 VAL A  22      13.569  -7.818  -4.916  1.00  0.00           H  
ATOM    364 3HG1 VAL A  22      14.125  -7.471  -3.294  1.00  0.00           H  
ATOM    365 1HG2 VAL A  22      14.949  -4.556  -3.883  1.00  0.00           H  
ATOM    366 2HG2 VAL A  22      15.890  -5.734  -2.988  1.00  0.00           H  
ATOM    367 3HG2 VAL A  22      16.562  -4.900  -4.379  1.00  0.00           H  
ATOM    368  N   LEU A  23      15.678  -8.413  -7.213  1.00  0.00           N  
ATOM    369  CA  LEU A  23      15.149  -9.468  -8.085  1.00  0.00           C  
ATOM    370  C   LEU A  23      15.923 -10.763  -7.878  1.00  0.00           C  
ATOM    371  O   LEU A  23      15.311 -11.837  -7.857  1.00  0.00           O  
ATOM    372  CB  LEU A  23      15.253  -9.088  -9.574  1.00  0.00           C  
ATOM    373  CG  LEU A  23      14.352  -7.954 -10.096  1.00  0.00           C  
ATOM    374  CD1 LEU A  23      14.758  -7.616 -11.465  1.00  0.00           C  
ATOM    375  CD2 LEU A  23      12.888  -8.383 -10.138  1.00  0.00           C  
ATOM    376  H   LEU A  23      15.986  -7.510  -7.588  1.00  0.00           H  
ATOM    377  HA  LEU A  23      14.123  -9.654  -7.835  1.00  0.00           H  
ATOM    378 1HB  LEU A  23      16.279  -8.807  -9.776  1.00  0.00           H  
ATOM    379 2HB  LEU A  23      15.031  -9.976 -10.164  1.00  0.00           H  
ATOM    380  HG  LEU A  23      14.482  -7.086  -9.471  1.00  0.00           H  
ATOM    381 1HD1 LEU A  23      14.128  -6.822 -11.836  1.00  0.00           H  
ATOM    382 2HD1 LEU A  23      15.789  -7.300 -11.490  1.00  0.00           H  
ATOM    383 3HD1 LEU A  23      14.641  -8.492 -12.070  1.00  0.00           H  
ATOM    384 1HD2 LEU A  23      12.287  -7.557 -10.526  1.00  0.00           H  
ATOM    385 2HD2 LEU A  23      12.782  -9.241 -10.795  1.00  0.00           H  
ATOM    386 3HD2 LEU A  23      12.542  -8.650  -9.155  1.00  0.00           H  
ATOM    387  N   GLU A  24      17.242 -10.685  -7.689  1.00  0.00           N  
ATOM    388  CA  GLU A  24      18.030 -11.889  -7.443  1.00  0.00           C  
ATOM    389  C   GLU A  24      17.615 -12.551  -6.121  1.00  0.00           C  
ATOM    390  O   GLU A  24      17.487 -13.776  -6.052  1.00  0.00           O  
ATOM    391  CB  GLU A  24      19.528 -11.583  -7.408  1.00  0.00           C  
ATOM    392  CG  GLU A  24      20.144 -11.179  -8.741  1.00  0.00           C  
ATOM    393  CD  GLU A  24      21.605 -10.822  -8.618  1.00  0.00           C  
ATOM    394  OE1 GLU A  24      22.093 -10.786  -7.513  1.00  0.00           O  
ATOM    395  OE2 GLU A  24      22.228 -10.582  -9.625  1.00  0.00           O  
ATOM    396  H   GLU A  24      17.695  -9.764  -7.774  1.00  0.00           H  
ATOM    397  HA  GLU A  24      17.834 -12.597  -8.254  1.00  0.00           H  
ATOM    398 1HB  GLU A  24      19.710 -10.772  -6.704  1.00  0.00           H  
ATOM    399 2HB  GLU A  24      20.066 -12.455  -7.043  1.00  0.00           H  
ATOM    400 1HG  GLU A  24      20.035 -12.005  -9.443  1.00  0.00           H  
ATOM    401 2HG  GLU A  24      19.596 -10.326  -9.136  1.00  0.00           H  
ATOM    402  N   LEU A  25      17.356 -11.730  -5.087  1.00  0.00           N  
ATOM    403  CA  LEU A  25      16.929 -12.250  -3.789  1.00  0.00           C  
ATOM    404  C   LEU A  25      15.552 -12.921  -3.904  1.00  0.00           C  
ATOM    405  O   LEU A  25      15.326 -13.990  -3.322  1.00  0.00           O  
ATOM    406  CB  LEU A  25      16.890 -11.097  -2.762  1.00  0.00           C  
ATOM    407  CG  LEU A  25      18.292 -10.481  -2.318  1.00  0.00           C  
ATOM    408  CD1 LEU A  25      18.079  -9.190  -1.487  1.00  0.00           C  
ATOM    409  CD2 LEU A  25      19.062 -11.491  -1.473  1.00  0.00           C  
ATOM    410  H   LEU A  25      17.548 -10.731  -5.204  1.00  0.00           H  
ATOM    411  HA  LEU A  25      17.638 -13.003  -3.469  1.00  0.00           H  
ATOM    412 1HB  LEU A  25      16.299 -10.290  -3.180  1.00  0.00           H  
ATOM    413 2HB  LEU A  25      16.388 -11.454  -1.901  1.00  0.00           H  
ATOM    414  HG  LEU A  25      18.868 -10.231  -3.206  1.00  0.00           H  
ATOM    415 1HD1 LEU A  25      19.046  -8.779  -1.205  1.00  0.00           H  
ATOM    416 2HD1 LEU A  25      17.539  -8.451  -2.064  1.00  0.00           H  
ATOM    417 3HD1 LEU A  25      17.532  -9.428  -0.608  1.00  0.00           H  
ATOM    418 1HD2 LEU A  25      20.018 -11.057  -1.181  1.00  0.00           H  
ATOM    419 2HD2 LEU A  25      18.490 -11.736  -0.580  1.00  0.00           H  
ATOM    420 3HD2 LEU A  25      19.248 -12.399  -2.039  1.00  0.00           H  
ATOM    421  N   ILE A  26      14.665 -12.349  -4.715  1.00  0.00           N  
ATOM    422  CA  ILE A  26      13.339 -12.915  -4.925  1.00  0.00           C  
ATOM    423  C   ILE A  26      13.467 -14.260  -5.617  1.00  0.00           C  
ATOM    424  O   ILE A  26      12.793 -15.219  -5.231  1.00  0.00           O  
ATOM    425  CB  ILE A  26      12.484 -11.996  -5.796  1.00  0.00           C  
ATOM    426  CG1 ILE A  26      12.179 -10.722  -5.051  1.00  0.00           C  
ATOM    427  CG2 ILE A  26      11.145 -12.742  -6.182  1.00  0.00           C  
ATOM    428  CD1 ILE A  26      11.681  -9.616  -5.925  1.00  0.00           C  
ATOM    429  H   ILE A  26      14.918 -11.449  -5.139  1.00  0.00           H  
ATOM    430  HA  ILE A  26      12.858 -13.058  -3.961  1.00  0.00           H  
ATOM    431  HB  ILE A  26      13.043 -11.728  -6.675  1.00  0.00           H  
ATOM    432 1HG1 ILE A  26      11.403 -10.947  -4.326  1.00  0.00           H  
ATOM    433 2HG1 ILE A  26      13.059 -10.388  -4.518  1.00  0.00           H  
ATOM    434 1HG2 ILE A  26      10.539 -12.118  -6.810  1.00  0.00           H  
ATOM    435 2HG2 ILE A  26      11.360 -13.650  -6.725  1.00  0.00           H  
ATOM    436 3HG2 ILE A  26      10.592 -12.989  -5.277  1.00  0.00           H  
ATOM    437 1HD1 ILE A  26      11.452  -8.745  -5.317  1.00  0.00           H  
ATOM    438 2HD1 ILE A  26      12.417  -9.352  -6.633  1.00  0.00           H  
ATOM    439 3HD1 ILE A  26      10.831  -9.929  -6.429  1.00  0.00           H  
ATOM    440  N   GLU A  27      14.296 -14.333  -6.664  1.00  0.00           N  
ATOM    441  CA  GLU A  27      14.476 -15.584  -7.376  1.00  0.00           C  
ATOM    442  C   GLU A  27      15.001 -16.674  -6.448  1.00  0.00           C  
ATOM    443  O   GLU A  27      14.551 -17.821  -6.542  1.00  0.00           O  
ATOM    444  CB  GLU A  27      15.404 -15.409  -8.575  1.00  0.00           C  
ATOM    445  CG  GLU A  27      15.602 -16.690  -9.395  1.00  0.00           C  
ATOM    446  CD  GLU A  27      16.433 -16.488 -10.637  1.00  0.00           C  
ATOM    447  OE1 GLU A  27      16.674 -15.364 -11.000  1.00  0.00           O  
ATOM    448  OE2 GLU A  27      16.854 -17.473 -11.211  1.00  0.00           O  
ATOM    449  H   GLU A  27      14.795 -13.493  -6.979  1.00  0.00           H  
ATOM    450  HA  GLU A  27      13.508 -15.902  -7.752  1.00  0.00           H  
ATOM    451 1HB  GLU A  27      15.004 -14.635  -9.230  1.00  0.00           H  
ATOM    452 2HB  GLU A  27      16.382 -15.068  -8.229  1.00  0.00           H  
ATOM    453 1HG  GLU A  27      16.095 -17.430  -8.767  1.00  0.00           H  
ATOM    454 2HG  GLU A  27      14.624 -17.084  -9.671  1.00  0.00           H  
ATOM    455  N   GLU A  28      15.949 -16.340  -5.555  1.00  0.00           N  
ATOM    456  CA  GLU A  28      16.455 -17.337  -4.618  1.00  0.00           C  
ATOM    457  C   GLU A  28      15.341 -17.853  -3.706  1.00  0.00           C  
ATOM    458  O   GLU A  28      15.246 -19.063  -3.475  1.00  0.00           O  
ATOM    459  CB  GLU A  28      17.603 -16.791  -3.767  1.00  0.00           C  
ATOM    460  CG  GLU A  28      18.197 -17.839  -2.800  1.00  0.00           C  
ATOM    461  CD  GLU A  28      19.406 -17.359  -2.032  1.00  0.00           C  
ATOM    462  OE1 GLU A  28      19.823 -16.247  -2.236  1.00  0.00           O  
ATOM    463  OE2 GLU A  28      19.909 -18.118  -1.227  1.00  0.00           O  
ATOM    464  H   GLU A  28      16.347 -15.392  -5.567  1.00  0.00           H  
ATOM    465  HA  GLU A  28      16.837 -18.178  -5.194  1.00  0.00           H  
ATOM    466 1HB  GLU A  28      18.397 -16.425  -4.418  1.00  0.00           H  
ATOM    467 2HB  GLU A  28      17.246 -15.942  -3.178  1.00  0.00           H  
ATOM    468 1HG  GLU A  28      17.428 -18.120  -2.081  1.00  0.00           H  
ATOM    469 2HG  GLU A  28      18.460 -18.731  -3.367  1.00  0.00           H  
ATOM    470  N   LEU A  29      14.478 -16.951  -3.217  1.00  0.00           N  
ATOM    471  CA  LEU A  29      13.386 -17.368  -2.343  1.00  0.00           C  
ATOM    472  C   LEU A  29      12.430 -18.292  -3.095  1.00  0.00           C  
ATOM    473  O   LEU A  29      11.913 -19.262  -2.521  1.00  0.00           O  
ATOM    474  CB  LEU A  29      12.600 -16.149  -1.840  1.00  0.00           C  
ATOM    475  CG  LEU A  29      13.290 -15.175  -0.861  1.00  0.00           C  
ATOM    476  CD1 LEU A  29      12.370 -13.975  -0.681  1.00  0.00           C  
ATOM    477  CD2 LEU A  29      13.551 -15.849   0.471  1.00  0.00           C  
ATOM    478  H   LEU A  29      14.642 -15.954  -3.403  1.00  0.00           H  
ATOM    479  HA  LEU A  29      13.799 -17.918  -1.506  1.00  0.00           H  
ATOM    480 1HB  LEU A  29      12.311 -15.567  -2.708  1.00  0.00           H  
ATOM    481 2HB  LEU A  29      11.693 -16.510  -1.348  1.00  0.00           H  
ATOM    482  HG  LEU A  29      14.231 -14.833  -1.276  1.00  0.00           H  
ATOM    483 1HD1 LEU A  29      12.801 -13.279  -0.015  1.00  0.00           H  
ATOM    484 2HD1 LEU A  29      12.210 -13.498  -1.641  1.00  0.00           H  
ATOM    485 3HD1 LEU A  29      11.428 -14.313  -0.269  1.00  0.00           H  
ATOM    486 1HD2 LEU A  29      14.021 -15.140   1.143  1.00  0.00           H  
ATOM    487 2HD2 LEU A  29      12.608 -16.186   0.905  1.00  0.00           H  
ATOM    488 3HD2 LEU A  29      14.210 -16.698   0.342  1.00  0.00           H  
ATOM    489  N   ILE A  30      12.209 -18.021  -4.389  1.00  0.00           N  
ATOM    490  CA  ILE A  30      11.326 -18.880  -5.172  1.00  0.00           C  
ATOM    491  C   ILE A  30      11.952 -20.258  -5.336  1.00  0.00           C  
ATOM    492  O   ILE A  30      11.298 -21.274  -5.094  1.00  0.00           O  
ATOM    493  CB  ILE A  30      11.054 -18.302  -6.581  1.00  0.00           C  
ATOM    494  CG1 ILE A  30      10.252 -17.041  -6.445  1.00  0.00           C  
ATOM    495  CG2 ILE A  30      10.280 -19.340  -7.436  1.00  0.00           C  
ATOM    496  CD1 ILE A  30      10.161 -16.184  -7.675  1.00  0.00           C  
ATOM    497  H   ILE A  30      12.616 -17.168  -4.791  1.00  0.00           H  
ATOM    498  HA  ILE A  30      10.381 -18.982  -4.645  1.00  0.00           H  
ATOM    499  HB  ILE A  30      11.997 -18.052  -7.064  1.00  0.00           H  
ATOM    500 1HG1 ILE A  30       9.254 -17.324  -6.162  1.00  0.00           H  
ATOM    501 2HG1 ILE A  30      10.683 -16.449  -5.657  1.00  0.00           H  
ATOM    502 1HG2 ILE A  30      10.083 -18.940  -8.421  1.00  0.00           H  
ATOM    503 2HG2 ILE A  30      10.859 -20.255  -7.550  1.00  0.00           H  
ATOM    504 3HG2 ILE A  30       9.332 -19.576  -6.947  1.00  0.00           H  
ATOM    505 1HD1 ILE A  30       9.560 -15.309  -7.451  1.00  0.00           H  
ATOM    506 2HD1 ILE A  30      11.151 -15.875  -7.956  1.00  0.00           H  
ATOM    507 3HD1 ILE A  30       9.700 -16.716  -8.496  1.00  0.00           H  
ATOM    508  N   ARG A  31      13.234 -20.305  -5.701  1.00  0.00           N  
ATOM    509  CA  ARG A  31      13.931 -21.570  -5.917  1.00  0.00           C  
ATOM    510  C   ARG A  31      13.985 -22.436  -4.665  1.00  0.00           C  
ATOM    511  O   ARG A  31      13.901 -23.662  -4.748  1.00  0.00           O  
ATOM    512  CB  ARG A  31      15.329 -21.327  -6.456  1.00  0.00           C  
ATOM    513  CG  ARG A  31      15.358 -20.868  -7.911  1.00  0.00           C  
ATOM    514  CD  ARG A  31      16.740 -20.652  -8.411  1.00  0.00           C  
ATOM    515  NE  ARG A  31      16.750 -20.203  -9.810  1.00  0.00           N  
ATOM    516  CZ  ARG A  31      16.679 -20.993 -10.896  1.00  0.00           C  
ATOM    517  NH1 ARG A  31      16.595 -22.311 -10.802  1.00  0.00           N  
ATOM    518  NH2 ARG A  31      16.698 -20.399 -12.067  1.00  0.00           N  
ATOM    519  H   ARG A  31      13.727 -19.423  -5.876  1.00  0.00           H  
ATOM    520  HA  ARG A  31      13.383 -22.121  -6.680  1.00  0.00           H  
ATOM    521 1HB  ARG A  31      15.815 -20.557  -5.854  1.00  0.00           H  
ATOM    522 2HB  ARG A  31      15.919 -22.237  -6.371  1.00  0.00           H  
ATOM    523 1HG  ARG A  31      14.875 -21.618  -8.531  1.00  0.00           H  
ATOM    524 2HG  ARG A  31      14.815 -19.927  -8.003  1.00  0.00           H  
ATOM    525 1HD  ARG A  31      17.210 -19.872  -7.808  1.00  0.00           H  
ATOM    526 2HD  ARG A  31      17.322 -21.566  -8.330  1.00  0.00           H  
ATOM    527  HE  ARG A  31      16.813 -19.192 -10.010  1.00  0.00           H  
ATOM    528 1HH1 ARG A  31      16.582 -22.757  -9.898  1.00  0.00           H  
ATOM    529 2HH1 ARG A  31      16.543 -22.876 -11.638  1.00  0.00           H  
ATOM    530 1HH2 ARG A  31      16.766 -19.367 -12.080  1.00  0.00           H  
ATOM    531 2HH2 ARG A  31      16.649 -20.930 -12.921  1.00  0.00           H  
ATOM    532  N   ARG A  32      14.066 -21.803  -3.499  1.00  0.00           N  
ATOM    533  CA  ARG A  32      14.103 -22.530  -2.240  1.00  0.00           C  
ATOM    534  C   ARG A  32      12.710 -22.923  -1.730  1.00  0.00           C  
ATOM    535  O   ARG A  32      12.603 -23.578  -0.689  1.00  0.00           O  
ATOM    536  CB  ARG A  32      14.801 -21.721  -1.160  1.00  0.00           C  
ATOM    537  CG  ARG A  32      16.298 -21.536  -1.345  1.00  0.00           C  
ATOM    538  CD  ARG A  32      16.890 -20.796  -0.196  1.00  0.00           C  
ATOM    539  NE  ARG A  32      18.326 -20.562  -0.357  1.00  0.00           N  
ATOM    540  CZ  ARG A  32      19.313 -21.422  -0.064  1.00  0.00           C  
ATOM    541  NH1 ARG A  32      19.075 -22.635   0.409  1.00  0.00           N  
ATOM    542  NH2 ARG A  32      20.538 -21.001  -0.270  1.00  0.00           N  
ATOM    543  H   ARG A  32      14.187 -20.785  -3.502  1.00  0.00           H  
ATOM    544  HA  ARG A  32      14.675 -23.442  -2.398  1.00  0.00           H  
ATOM    545 1HB  ARG A  32      14.353 -20.724  -1.129  1.00  0.00           H  
ATOM    546 2HB  ARG A  32      14.636 -22.185  -0.191  1.00  0.00           H  
ATOM    547 1HG  ARG A  32      16.778 -22.507  -1.429  1.00  0.00           H  
ATOM    548 2HG  ARG A  32      16.486 -20.961  -2.253  1.00  0.00           H  
ATOM    549 1HD  ARG A  32      16.401 -19.821  -0.126  1.00  0.00           H  
ATOM    550 2HD  ARG A  32      16.726 -21.344   0.728  1.00  0.00           H  
ATOM    551  HE  ARG A  32      18.638 -19.643  -0.708  1.00  0.00           H  
ATOM    552 1HH1 ARG A  32      18.128 -22.944   0.564  1.00  0.00           H  
ATOM    553 2HH1 ARG A  32      19.844 -23.257   0.619  1.00  0.00           H  
ATOM    554 1HH2 ARG A  32      20.658 -20.040  -0.634  1.00  0.00           H  
ATOM    555 2HH2 ARG A  32      21.332 -21.590  -0.073  1.00  0.00           H  
ATOM    556  N   GLY A  33      11.646 -22.502  -2.424  1.00  0.00           N  
ATOM    557  CA  GLY A  33      10.284 -22.813  -2.024  1.00  0.00           C  
ATOM    558  C   GLY A  33       9.721 -21.965  -0.884  1.00  0.00           C  
ATOM    559  O   GLY A  33       8.837 -22.431  -0.168  1.00  0.00           O  
ATOM    560  H   GLY A  33      11.772 -21.987  -3.297  1.00  0.00           H  
ATOM    561 1HA  GLY A  33       9.643 -22.701  -2.899  1.00  0.00           H  
ATOM    562 2HA  GLY A  33      10.233 -23.864  -1.745  1.00  0.00           H  
ATOM    563  N   ASP A  34      10.252 -20.753  -0.673  1.00  0.00           N  
ATOM    564  CA  ASP A  34       9.799 -19.874   0.403  1.00  0.00           C  
ATOM    565  C   ASP A  34       8.721 -18.878  -0.080  1.00  0.00           C  
ATOM    566  O   ASP A  34       9.073 -17.941  -0.800  1.00  0.00           O  
ATOM    567  CB  ASP A  34      10.963 -19.064   0.990  1.00  0.00           C  
ATOM    568  CG  ASP A  34      10.501 -18.188   2.178  1.00  0.00           C  
ATOM    569  OD1 ASP A  34       9.309 -18.208   2.455  1.00  0.00           O  
ATOM    570  OD2 ASP A  34      11.294 -17.468   2.756  1.00  0.00           O  
ATOM    571  H   ASP A  34      10.972 -20.393  -1.305  1.00  0.00           H  
ATOM    572  HA  ASP A  34       9.427 -20.497   1.205  1.00  0.00           H  
ATOM    573 1HB  ASP A  34      11.745 -19.744   1.329  1.00  0.00           H  
ATOM    574 2HB  ASP A  34      11.395 -18.427   0.214  1.00  0.00           H  
ATOM    575  N   PRO A  35       7.432 -18.984   0.345  1.00  0.00           N  
ATOM    576  CA  PRO A  35       6.298 -18.158  -0.070  1.00  0.00           C  
ATOM    577  C   PRO A  35       6.534 -16.669   0.191  1.00  0.00           C  
ATOM    578  O   PRO A  35       5.858 -15.827  -0.403  1.00  0.00           O  
ATOM    579  CB  PRO A  35       5.153 -18.666   0.819  1.00  0.00           C  
ATOM    580  CG  PRO A  35       5.531 -20.071   1.170  1.00  0.00           C  
ATOM    581  CD  PRO A  35       7.036 -20.046   1.310  1.00  0.00           C  
ATOM    582  HA  PRO A  35       6.085 -18.337  -1.130  1.00  0.00           H  
ATOM    583 1HB  PRO A  35       5.053 -18.022   1.705  1.00  0.00           H  
ATOM    584 2HB  PRO A  35       4.197 -18.604   0.270  1.00  0.00           H  
ATOM    585 1HG  PRO A  35       5.028 -20.380   2.097  1.00  0.00           H  
ATOM    586 2HG  PRO A  35       5.198 -20.764   0.382  1.00  0.00           H  
ATOM    587 1HD  PRO A  35       7.348 -19.778   2.334  1.00  0.00           H  
ATOM    588 2HD  PRO A  35       7.377 -21.029   1.013  1.00  0.00           H  
ATOM    589  N   SER A  36       7.512 -16.330   1.047  1.00  0.00           N  
ATOM    590  CA  SER A  36       7.837 -14.945   1.390  1.00  0.00           C  
ATOM    591  C   SER A  36       8.288 -14.174   0.154  1.00  0.00           C  
ATOM    592  O   SER A  36       8.220 -12.940   0.114  1.00  0.00           O  
ATOM    593  CB  SER A  36       8.971 -14.911   2.386  1.00  0.00           C  
ATOM    594  OG  SER A  36      10.160 -15.289   1.760  1.00  0.00           O  
ATOM    595  H   SER A  36       8.079 -17.056   1.516  1.00  0.00           H  
ATOM    596  HA  SER A  36       6.951 -14.464   1.814  1.00  0.00           H  
ATOM    597 1HB  SER A  36       9.070 -13.917   2.823  1.00  0.00           H  
ATOM    598 2HB  SER A  36       8.751 -15.610   3.191  1.00  0.00           H  
ATOM    599  HG  SER A  36      10.690 -15.788   2.430  1.00  0.00           H  
ATOM    600  N   TYR A  37       8.660 -14.893  -0.913  1.00  0.00           N  
ATOM    601  CA  TYR A  37       9.084 -14.242  -2.139  1.00  0.00           C  
ATOM    602  C   TYR A  37       7.976 -13.362  -2.664  1.00  0.00           C  
ATOM    603  O   TYR A  37       8.248 -12.386  -3.365  1.00  0.00           O  
ATOM    604  CB  TYR A  37       9.423 -15.250  -3.240  1.00  0.00           C  
ATOM    605  CG  TYR A  37       8.221 -15.792  -4.026  1.00  0.00           C  
ATOM    606  CD1 TYR A  37       7.753 -15.104  -5.162  1.00  0.00           C  
ATOM    607  CD2 TYR A  37       7.610 -16.976  -3.658  1.00  0.00           C  
ATOM    608  CE1 TYR A  37       6.698 -15.607  -5.878  1.00  0.00           C  
ATOM    609  CE2 TYR A  37       6.549 -17.469  -4.389  1.00  0.00           C  
ATOM    610  CZ  TYR A  37       6.096 -16.782  -5.497  1.00  0.00           C  
ATOM    611  OH  TYR A  37       5.027 -17.261  -6.225  1.00  0.00           O  
ATOM    612  H   TYR A  37       8.689 -15.917  -0.834  1.00  0.00           H  
ATOM    613  HA  TYR A  37       9.935 -13.606  -1.938  1.00  0.00           H  
ATOM    614 1HB  TYR A  37      10.133 -14.813  -3.936  1.00  0.00           H  
ATOM    615 2HB  TYR A  37       9.905 -16.105  -2.790  1.00  0.00           H  
ATOM    616  HD1 TYR A  37       8.227 -14.170  -5.478  1.00  0.00           H  
ATOM    617  HD2 TYR A  37       7.959 -17.519  -2.804  1.00  0.00           H  
ATOM    618  HE1 TYR A  37       6.338 -15.093  -6.741  1.00  0.00           H  
ATOM    619  HE2 TYR A  37       6.071 -18.402  -4.090  1.00  0.00           H  
ATOM    620  HH  TYR A  37       4.907 -16.703  -7.020  1.00  0.00           H  
ATOM    621  N   GLN A  38       6.719 -13.698  -2.352  1.00  0.00           N  
ATOM    622  CA  GLN A  38       5.618 -12.929  -2.862  1.00  0.00           C  
ATOM    623  C   GLN A  38       5.594 -11.549  -2.242  1.00  0.00           C  
ATOM    624  O   GLN A  38       5.332 -10.567  -2.927  1.00  0.00           O  
ATOM    625  CB  GLN A  38       4.300 -13.635  -2.605  1.00  0.00           C  
ATOM    626  CG  GLN A  38       4.170 -14.882  -3.404  1.00  0.00           C  
ATOM    627  CD  GLN A  38       2.911 -15.631  -3.183  1.00  0.00           C  
ATOM    628  OE1 GLN A  38       2.165 -15.335  -2.247  1.00  0.00           O  
ATOM    629  NE2 GLN A  38       2.658 -16.626  -4.038  1.00  0.00           N  
ATOM    630  H   GLN A  38       6.533 -14.501  -1.741  1.00  0.00           H  
ATOM    631  HA  GLN A  38       5.730 -12.847  -3.934  1.00  0.00           H  
ATOM    632 1HB  GLN A  38       4.219 -13.890  -1.546  1.00  0.00           H  
ATOM    633 2HB  GLN A  38       3.489 -12.973  -2.859  1.00  0.00           H  
ATOM    634 1HG  GLN A  38       4.246 -14.640  -4.457  1.00  0.00           H  
ATOM    635 2HG  GLN A  38       4.981 -15.529  -3.105  1.00  0.00           H  
ATOM    636 1HE2 GLN A  38       1.825 -17.174  -3.942  1.00  0.00           H  
ATOM    637 2HE2 GLN A  38       3.320 -16.833  -4.788  1.00  0.00           H  
ATOM    638  N   GLU A  39       5.943 -11.452  -0.964  1.00  0.00           N  
ATOM    639  CA  GLU A  39       5.879 -10.199  -0.239  1.00  0.00           C  
ATOM    640  C   GLU A  39       6.930  -9.249  -0.796  1.00  0.00           C  
ATOM    641  O   GLU A  39       6.675  -8.056  -1.019  1.00  0.00           O  
ATOM    642  CB  GLU A  39       6.171 -10.494   1.241  1.00  0.00           C  
ATOM    643  CG  GLU A  39       5.109 -11.374   1.936  1.00  0.00           C  
ATOM    644  CD  GLU A  39       5.535 -11.899   3.307  1.00  0.00           C  
ATOM    645  OE1 GLU A  39       6.641 -11.629   3.721  1.00  0.00           O  
ATOM    646  OE2 GLU A  39       4.767 -12.624   3.897  1.00  0.00           O  
ATOM    647  H   GLU A  39       6.280 -12.276  -0.470  1.00  0.00           H  
ATOM    648  HA  GLU A  39       4.890  -9.757  -0.359  1.00  0.00           H  
ATOM    649 1HB  GLU A  39       7.137 -10.986   1.334  1.00  0.00           H  
ATOM    650 2HB  GLU A  39       6.232  -9.553   1.789  1.00  0.00           H  
ATOM    651 1HG  GLU A  39       4.202 -10.787   2.063  1.00  0.00           H  
ATOM    652 2HG  GLU A  39       4.872 -12.219   1.291  1.00  0.00           H  
ATOM    653  N   ILE A  40       8.089  -9.832  -1.099  1.00  0.00           N  
ATOM    654  CA  ILE A  40       9.242  -9.092  -1.573  1.00  0.00           C  
ATOM    655  C   ILE A  40       9.045  -8.630  -3.016  1.00  0.00           C  
ATOM    656  O   ILE A  40       9.414  -7.498  -3.353  1.00  0.00           O  
ATOM    657  CB  ILE A  40      10.517  -9.948  -1.427  1.00  0.00           C  
ATOM    658  CG1 ILE A  40      10.721 -10.370   0.085  1.00  0.00           C  
ATOM    659  CG2 ILE A  40      11.742  -9.167  -1.921  1.00  0.00           C  
ATOM    660  CD1 ILE A  40      10.811  -9.238   1.126  1.00  0.00           C  
ATOM    661  H   ILE A  40       8.168 -10.834  -0.892  1.00  0.00           H  
ATOM    662  HA  ILE A  40       9.354  -8.197  -0.971  1.00  0.00           H  
ATOM    663  HB  ILE A  40      10.406 -10.863  -2.012  1.00  0.00           H  
ATOM    664 1HG1 ILE A  40       9.894 -11.015   0.374  1.00  0.00           H  
ATOM    665 2HG1 ILE A  40      11.632 -10.955   0.137  1.00  0.00           H  
ATOM    666 1HG2 ILE A  40      12.639  -9.777  -1.818  1.00  0.00           H  
ATOM    667 2HG2 ILE A  40      11.619  -8.892  -2.952  1.00  0.00           H  
ATOM    668 3HG2 ILE A  40      11.861  -8.261  -1.342  1.00  0.00           H  
ATOM    669 1HD1 ILE A  40      10.955  -9.680   2.112  1.00  0.00           H  
ATOM    670 2HD1 ILE A  40      11.633  -8.586   0.911  1.00  0.00           H  
ATOM    671 3HD1 ILE A  40       9.892  -8.660   1.136  1.00  0.00           H  
ATOM    672  N   VAL A  41       8.507  -9.498  -3.875  1.00  0.00           N  
ATOM    673  CA  VAL A  41       8.284  -9.130  -5.264  1.00  0.00           C  
ATOM    674  C   VAL A  41       7.159  -8.127  -5.404  1.00  0.00           C  
ATOM    675  O   VAL A  41       7.239  -7.250  -6.257  1.00  0.00           O  
ATOM    676  CB  VAL A  41       8.059 -10.386  -6.123  1.00  0.00           C  
ATOM    677  CG1 VAL A  41       6.763 -10.976  -5.887  1.00  0.00           C  
ATOM    678  CG2 VAL A  41       8.187 -10.064  -7.554  1.00  0.00           C  
ATOM    679  H   VAL A  41       8.273 -10.445  -3.564  1.00  0.00           H  
ATOM    680  HA  VAL A  41       9.172  -8.638  -5.629  1.00  0.00           H  
ATOM    681  HB  VAL A  41       8.787 -11.116  -5.824  1.00  0.00           H  
ATOM    682 1HG1 VAL A  41       6.674 -11.881  -6.461  1.00  0.00           H  
ATOM    683 2HG1 VAL A  41       6.695 -11.194  -4.872  1.00  0.00           H  
ATOM    684 3HG1 VAL A  41       5.978 -10.294  -6.172  1.00  0.00           H  
ATOM    685 1HG2 VAL A  41       8.054 -10.976  -8.113  1.00  0.00           H  
ATOM    686 2HG2 VAL A  41       7.421  -9.344  -7.837  1.00  0.00           H  
ATOM    687 3HG2 VAL A  41       9.153  -9.650  -7.775  1.00  0.00           H  
ATOM    688  N   LEU A  42       6.115  -8.229  -4.581  1.00  0.00           N  
ATOM    689  CA  LEU A  42       5.040  -7.265  -4.647  1.00  0.00           C  
ATOM    690  C   LEU A  42       5.547  -5.888  -4.243  1.00  0.00           C  
ATOM    691  O   LEU A  42       5.221  -4.893  -4.904  1.00  0.00           O  
ATOM    692  CB  LEU A  42       3.901  -7.778  -3.764  1.00  0.00           C  
ATOM    693  CG  LEU A  42       3.153  -9.003  -4.362  1.00  0.00           C  
ATOM    694  CD1 LEU A  42       2.323  -9.729  -3.310  1.00  0.00           C  
ATOM    695  CD2 LEU A  42       2.213  -8.504  -5.456  1.00  0.00           C  
ATOM    696  H   LEU A  42       6.048  -8.998  -3.907  1.00  0.00           H  
ATOM    697  HA  LEU A  42       4.705  -7.202  -5.673  1.00  0.00           H  
ATOM    698 1HB  LEU A  42       4.317  -8.070  -2.795  1.00  0.00           H  
ATOM    699 2HB  LEU A  42       3.200  -6.976  -3.608  1.00  0.00           H  
ATOM    700  HG  LEU A  42       3.870  -9.702  -4.773  1.00  0.00           H  
ATOM    701 1HD1 LEU A  42       1.824 -10.572  -3.788  1.00  0.00           H  
ATOM    702 2HD1 LEU A  42       2.971 -10.098  -2.524  1.00  0.00           H  
ATOM    703 3HD1 LEU A  42       1.600  -9.115  -2.873  1.00  0.00           H  
ATOM    704 1HD2 LEU A  42       1.688  -9.351  -5.860  1.00  0.00           H  
ATOM    705 2HD2 LEU A  42       1.501  -7.809  -5.038  1.00  0.00           H  
ATOM    706 3HD2 LEU A  42       2.760  -8.009  -6.245  1.00  0.00           H  
ATOM    707  N   LEU A  43       6.417  -5.817  -3.232  1.00  0.00           N  
ATOM    708  CA  LEU A  43       6.979  -4.534  -2.865  1.00  0.00           C  
ATOM    709  C   LEU A  43       7.916  -4.019  -3.947  1.00  0.00           C  
ATOM    710  O   LEU A  43       7.853  -2.837  -4.291  1.00  0.00           O  
ATOM    711  CB  LEU A  43       7.660  -4.622  -1.488  1.00  0.00           C  
ATOM    712  CG  LEU A  43       8.344  -3.323  -0.920  1.00  0.00           C  
ATOM    713  CD1 LEU A  43       7.383  -2.151  -0.788  1.00  0.00           C  
ATOM    714  CD2 LEU A  43       8.937  -3.657   0.451  1.00  0.00           C  
ATOM    715  H   LEU A  43       6.641  -6.645  -2.667  1.00  0.00           H  
ATOM    716  HA  LEU A  43       6.172  -3.829  -2.816  1.00  0.00           H  
ATOM    717 1HB  LEU A  43       6.924  -4.959  -0.765  1.00  0.00           H  
ATOM    718 2HB  LEU A  43       8.426  -5.398  -1.552  1.00  0.00           H  
ATOM    719  HG  LEU A  43       9.103  -3.026  -1.587  1.00  0.00           H  
ATOM    720 1HD1 LEU A  43       7.933  -1.308  -0.411  1.00  0.00           H  
ATOM    721 2HD1 LEU A  43       6.960  -1.894  -1.755  1.00  0.00           H  
ATOM    722 3HD1 LEU A  43       6.603  -2.387  -0.097  1.00  0.00           H  
ATOM    723 1HD2 LEU A  43       9.448  -2.780   0.853  1.00  0.00           H  
ATOM    724 2HD2 LEU A  43       8.136  -3.956   1.132  1.00  0.00           H  
ATOM    725 3HD2 LEU A  43       9.644  -4.472   0.348  1.00  0.00           H  
ATOM    726  N   LEU A  44       8.747  -4.884  -4.535  1.00  0.00           N  
ATOM    727  CA  LEU A  44       9.649  -4.417  -5.574  1.00  0.00           C  
ATOM    728  C   LEU A  44       8.893  -3.935  -6.816  1.00  0.00           C  
ATOM    729  O   LEU A  44       9.259  -2.915  -7.403  1.00  0.00           O  
ATOM    730  CB  LEU A  44      10.578  -5.530  -6.025  1.00  0.00           C  
ATOM    731  CG  LEU A  44      11.624  -5.134  -7.081  1.00  0.00           C  
ATOM    732  CD1 LEU A  44      12.588  -4.087  -6.536  1.00  0.00           C  
ATOM    733  CD2 LEU A  44      12.325  -6.316  -7.519  1.00  0.00           C  
ATOM    734  H   LEU A  44       8.803  -5.855  -4.215  1.00  0.00           H  
ATOM    735  HA  LEU A  44      10.215  -3.591  -5.160  1.00  0.00           H  
ATOM    736 1HB  LEU A  44      11.087  -5.919  -5.153  1.00  0.00           H  
ATOM    737 2HB  LEU A  44       9.968  -6.333  -6.443  1.00  0.00           H  
ATOM    738  HG  LEU A  44      11.123  -4.701  -7.939  1.00  0.00           H  
ATOM    739 1HD1 LEU A  44      13.304  -3.850  -7.312  1.00  0.00           H  
ATOM    740 2HD1 LEU A  44      12.061  -3.188  -6.250  1.00  0.00           H  
ATOM    741 3HD1 LEU A  44      13.112  -4.472  -5.689  1.00  0.00           H  
ATOM    742 1HD2 LEU A  44      13.030  -6.021  -8.269  1.00  0.00           H  
ATOM    743 2HD2 LEU A  44      12.832  -6.770  -6.722  1.00  0.00           H  
ATOM    744 3HD2 LEU A  44      11.602  -7.006  -7.925  1.00  0.00           H  
ATOM    745  N   LEU A  45       7.845  -4.670  -7.218  1.00  0.00           N  
ATOM    746  CA  LEU A  45       7.029  -4.359  -8.383  1.00  0.00           C  
ATOM    747  C   LEU A  45       6.371  -3.004  -8.188  1.00  0.00           C  
ATOM    748  O   LEU A  45       6.351  -2.162  -9.097  1.00  0.00           O  
ATOM    749  CB  LEU A  45       5.979  -5.482  -8.531  1.00  0.00           C  
ATOM    750  CG  LEU A  45       4.918  -5.415  -9.636  1.00  0.00           C  
ATOM    751  CD1 LEU A  45       5.551  -5.339 -11.002  1.00  0.00           C  
ATOM    752  CD2 LEU A  45       4.073  -6.700  -9.524  1.00  0.00           C  
ATOM    753  H   LEU A  45       7.617  -5.522  -6.704  1.00  0.00           H  
ATOM    754  HA  LEU A  45       7.673  -4.323  -9.258  1.00  0.00           H  
ATOM    755 1HB  LEU A  45       6.492  -6.420  -8.639  1.00  0.00           H  
ATOM    756 2HB  LEU A  45       5.434  -5.529  -7.588  1.00  0.00           H  
ATOM    757  HG  LEU A  45       4.288  -4.538  -9.496  1.00  0.00           H  
ATOM    758 1HD1 LEU A  45       4.775  -5.315 -11.767  1.00  0.00           H  
ATOM    759 2HD1 LEU A  45       6.143  -4.439 -11.071  1.00  0.00           H  
ATOM    760 3HD1 LEU A  45       6.177  -6.203 -11.164  1.00  0.00           H  
ATOM    761 1HD2 LEU A  45       3.298  -6.693 -10.292  1.00  0.00           H  
ATOM    762 2HD2 LEU A  45       4.711  -7.577  -9.669  1.00  0.00           H  
ATOM    763 3HD2 LEU A  45       3.612  -6.749  -8.538  1.00  0.00           H  
ATOM    764  N   PHE A  46       5.837  -2.788  -6.992  1.00  0.00           N  
ATOM    765  CA  PHE A  46       5.232  -1.530  -6.631  1.00  0.00           C  
ATOM    766  C   PHE A  46       6.222  -0.377  -6.725  1.00  0.00           C  
ATOM    767  O   PHE A  46       5.945   0.646  -7.361  1.00  0.00           O  
ATOM    768  CB  PHE A  46       4.644  -1.633  -5.246  1.00  0.00           C  
ATOM    769  CG  PHE A  46       4.257  -0.371  -4.751  1.00  0.00           C  
ATOM    770  CD1 PHE A  46       3.233   0.325  -5.327  1.00  0.00           C  
ATOM    771  CD2 PHE A  46       4.922   0.158  -3.684  1.00  0.00           C  
ATOM    772  CE1 PHE A  46       2.907   1.530  -4.849  1.00  0.00           C  
ATOM    773  CE2 PHE A  46       4.575   1.351  -3.216  1.00  0.00           C  
ATOM    774  CZ  PHE A  46       3.586   2.033  -3.793  1.00  0.00           C  
ATOM    775  H   PHE A  46       5.834  -3.539  -6.291  1.00  0.00           H  
ATOM    776  HA  PHE A  46       4.422  -1.340  -7.339  1.00  0.00           H  
ATOM    777 1HB  PHE A  46       3.799  -2.294  -5.244  1.00  0.00           H  
ATOM    778 2HB  PHE A  46       5.385  -2.058  -4.572  1.00  0.00           H  
ATOM    779  HD1 PHE A  46       2.697  -0.091  -6.180  1.00  0.00           H  
ATOM    780  HD2 PHE A  46       5.737  -0.398  -3.223  1.00  0.00           H  
ATOM    781  HE1 PHE A  46       2.115   2.097  -5.295  1.00  0.00           H  
ATOM    782  HE2 PHE A  46       5.085   1.787  -2.389  1.00  0.00           H  
ATOM    783  HZ  PHE A  46       3.343   2.992  -3.399  1.00  0.00           H  
ATOM    784  N   VAL A  47       7.386  -0.553  -6.112  1.00  0.00           N  
ATOM    785  CA  VAL A  47       8.400   0.477  -6.118  1.00  0.00           C  
ATOM    786  C   VAL A  47       8.913   0.790  -7.506  1.00  0.00           C  
ATOM    787  O   VAL A  47       9.143   1.957  -7.833  1.00  0.00           O  
ATOM    788  CB  VAL A  47       9.532   0.059  -5.189  1.00  0.00           C  
ATOM    789  CG1 VAL A  47      10.718   0.954  -5.358  1.00  0.00           C  
ATOM    790  CG2 VAL A  47       8.987   0.173  -3.757  1.00  0.00           C  
ATOM    791  H   VAL A  47       7.557  -1.422  -5.602  1.00  0.00           H  
ATOM    792  HA  VAL A  47       7.954   1.378  -5.707  1.00  0.00           H  
ATOM    793  HB  VAL A  47       9.835  -0.966  -5.404  1.00  0.00           H  
ATOM    794 1HG1 VAL A  47      11.477   0.625  -4.669  1.00  0.00           H  
ATOM    795 2HG1 VAL A  47      11.110   0.885  -6.365  1.00  0.00           H  
ATOM    796 3HG1 VAL A  47      10.431   1.972  -5.155  1.00  0.00           H  
ATOM    797 1HG2 VAL A  47       9.746  -0.109  -3.046  1.00  0.00           H  
ATOM    798 2HG2 VAL A  47       8.684   1.199  -3.570  1.00  0.00           H  
ATOM    799 3HG2 VAL A  47       8.132  -0.472  -3.635  1.00  0.00           H  
ATOM    800  N   ALA A  48       9.152  -0.223  -8.316  1.00  0.00           N  
ATOM    801  CA  ALA A  48       9.615   0.010  -9.660  1.00  0.00           C  
ATOM    802  C   ALA A  48       8.572   0.823 -10.445  1.00  0.00           C  
ATOM    803  O   ALA A  48       8.936   1.619 -11.322  1.00  0.00           O  
ATOM    804  CB  ALA A  48       9.947  -1.298 -10.301  1.00  0.00           C  
ATOM    805  H   ALA A  48       9.013  -1.186  -7.991  1.00  0.00           H  
ATOM    806  HA  ALA A  48      10.526   0.606  -9.612  1.00  0.00           H  
ATOM    807 1HB  ALA A  48      10.320  -1.129 -11.305  1.00  0.00           H  
ATOM    808 2HB  ALA A  48      10.694  -1.771  -9.691  1.00  0.00           H  
ATOM    809 3HB  ALA A  48       9.066  -1.924 -10.332  1.00  0.00           H  
ATOM    810  N   ASP A  49       7.265   0.631 -10.159  1.00  0.00           N  
ATOM    811  CA  ASP A  49       6.233   1.390 -10.868  1.00  0.00           C  
ATOM    812  C   ASP A  49       6.336   2.866 -10.490  1.00  0.00           C  
ATOM    813  O   ASP A  49       6.291   3.744 -11.357  1.00  0.00           O  
ATOM    814  CB  ASP A  49       4.827   0.888 -10.488  1.00  0.00           C  
ATOM    815  CG  ASP A  49       3.660   1.519 -11.305  1.00  0.00           C  
ATOM    816  OD1 ASP A  49       3.479   1.146 -12.447  1.00  0.00           O  
ATOM    817  OD2 ASP A  49       2.986   2.410 -10.776  1.00  0.00           O  
ATOM    818  H   ASP A  49       6.980  -0.078  -9.471  1.00  0.00           H  
ATOM    819  HA  ASP A  49       6.387   1.281 -11.941  1.00  0.00           H  
ATOM    820 1HB  ASP A  49       4.798  -0.200 -10.610  1.00  0.00           H  
ATOM    821 2HB  ASP A  49       4.649   1.087  -9.432  1.00  0.00           H  
ATOM    822  N   LEU A  50       6.562   3.132  -9.198  1.00  0.00           N  
ATOM    823  CA  LEU A  50       6.666   4.504  -8.702  1.00  0.00           C  
ATOM    824  C   LEU A  50       7.892   5.209  -9.265  1.00  0.00           C  
ATOM    825  O   LEU A  50       7.859   6.398  -9.592  1.00  0.00           O  
ATOM    826  CB  LEU A  50       6.836   4.518  -7.191  1.00  0.00           C  
ATOM    827  CG  LEU A  50       5.711   4.021  -6.315  1.00  0.00           C  
ATOM    828  CD1 LEU A  50       6.245   4.105  -4.884  1.00  0.00           C  
ATOM    829  CD2 LEU A  50       4.423   4.823  -6.547  1.00  0.00           C  
ATOM    830  H   LEU A  50       6.563   2.342  -8.542  1.00  0.00           H  
ATOM    831  HA  LEU A  50       5.787   5.062  -9.005  1.00  0.00           H  
ATOM    832 1HB  LEU A  50       7.714   3.920  -6.953  1.00  0.00           H  
ATOM    833 2HB  LEU A  50       7.043   5.524  -6.896  1.00  0.00           H  
ATOM    834  HG  LEU A  50       5.503   2.975  -6.528  1.00  0.00           H  
ATOM    835 1HD1 LEU A  50       5.532   3.763  -4.192  1.00  0.00           H  
ATOM    836 2HD1 LEU A  50       7.142   3.500  -4.793  1.00  0.00           H  
ATOM    837 3HD1 LEU A  50       6.482   5.145  -4.653  1.00  0.00           H  
ATOM    838 1HD2 LEU A  50       3.642   4.447  -5.894  1.00  0.00           H  
ATOM    839 2HD2 LEU A  50       4.598   5.873  -6.339  1.00  0.00           H  
ATOM    840 3HD2 LEU A  50       4.089   4.721  -7.574  1.00  0.00           H  
ATOM    841  N   LEU A  51       8.979   4.452  -9.402  1.00  0.00           N  
ATOM    842  CA  LEU A  51      10.227   4.985  -9.920  1.00  0.00           C  
ATOM    843  C   LEU A  51      10.188   5.111 -11.440  1.00  0.00           C  
ATOM    844  O   LEU A  51      10.898   5.938 -12.014  1.00  0.00           O  
ATOM    845  CB  LEU A  51      11.386   4.075  -9.525  1.00  0.00           C  
ATOM    846  CG  LEU A  51      11.705   3.934  -8.022  1.00  0.00           C  
ATOM    847  CD1 LEU A  51      12.725   2.856  -7.900  1.00  0.00           C  
ATOM    848  CD2 LEU A  51      12.219   5.244  -7.426  1.00  0.00           C  
ATOM    849  H   LEU A  51       8.942   3.483  -9.070  1.00  0.00           H  
ATOM    850  HA  LEU A  51      10.376   5.978  -9.508  1.00  0.00           H  
ATOM    851 1HB  LEU A  51      11.167   3.080  -9.907  1.00  0.00           H  
ATOM    852 2HB  LEU A  51      12.288   4.437 -10.022  1.00  0.00           H  
ATOM    853  HG  LEU A  51      10.818   3.634  -7.484  1.00  0.00           H  
ATOM    854 1HD1 LEU A  51      12.958   2.686  -6.886  1.00  0.00           H  
ATOM    855 2HD1 LEU A  51      12.310   1.946  -8.319  1.00  0.00           H  
ATOM    856 3HD1 LEU A  51      13.629   3.141  -8.442  1.00  0.00           H  
ATOM    857 1HD2 LEU A  51      12.455   5.101  -6.374  1.00  0.00           H  
ATOM    858 2HD2 LEU A  51      13.114   5.553  -7.948  1.00  0.00           H  
ATOM    859 3HD2 LEU A  51      11.466   6.018  -7.517  1.00  0.00           H  
ATOM    860  N   GLY A  52       9.339   4.317 -12.106  1.00  0.00           N  
ATOM    861  CA  GLY A  52       9.249   4.367 -13.550  1.00  0.00           C  
ATOM    862  C   GLY A  52      10.242   3.456 -14.258  1.00  0.00           C  
ATOM    863  O   GLY A  52      10.673   3.766 -15.368  1.00  0.00           O  
ATOM    864  H   GLY A  52       8.778   3.615 -11.621  1.00  0.00           H  
ATOM    865 1HA  GLY A  52       8.235   4.087 -13.838  1.00  0.00           H  
ATOM    866 2HA  GLY A  52       9.396   5.393 -13.882  1.00  0.00           H  
ATOM    867  N   ASP A  53      10.671   2.371 -13.598  1.00  0.00           N  
ATOM    868  CA  ASP A  53      11.621   1.442 -14.210  1.00  0.00           C  
ATOM    869  C   ASP A  53      10.899   0.188 -14.745  1.00  0.00           C  
ATOM    870  O   ASP A  53      10.568  -0.700 -13.949  1.00  0.00           O  
ATOM    871  CB  ASP A  53      12.701   1.031 -13.207  1.00  0.00           C  
ATOM    872  CG  ASP A  53      13.772   0.081 -13.809  1.00  0.00           C  
ATOM    873  OD1 ASP A  53      13.466  -0.708 -14.730  1.00  0.00           O  
ATOM    874  OD2 ASP A  53      14.900   0.184 -13.391  1.00  0.00           O  
ATOM    875  H   ASP A  53      10.257   2.170 -12.684  1.00  0.00           H  
ATOM    876  HA  ASP A  53      12.128   1.975 -15.002  1.00  0.00           H  
ATOM    877 1HB  ASP A  53      13.197   1.928 -12.822  1.00  0.00           H  
ATOM    878 2HB  ASP A  53      12.230   0.532 -12.355  1.00  0.00           H  
ATOM    879  N   PRO A  54      10.648   0.081 -16.077  1.00  0.00           N  
ATOM    880  CA  PRO A  54       9.885  -0.974 -16.713  1.00  0.00           C  
ATOM    881  C   PRO A  54      10.582  -2.327 -16.743  1.00  0.00           C  
ATOM    882  O   PRO A  54       9.933  -3.344 -17.004  1.00  0.00           O  
ATOM    883  CB  PRO A  54       9.695  -0.443 -18.140  1.00  0.00           C  
ATOM    884  CG  PRO A  54      10.885   0.448 -18.384  1.00  0.00           C  
ATOM    885  CD  PRO A  54      11.199   1.071 -17.044  1.00  0.00           C  
ATOM    886  HA  PRO A  54       8.914  -1.050 -16.208  1.00  0.00           H  
ATOM    887 1HB  PRO A  54       9.648  -1.284 -18.849  1.00  0.00           H  
ATOM    888 2HB  PRO A  54       8.737   0.094 -18.214  1.00  0.00           H  
ATOM    889 1HG  PRO A  54      11.723  -0.145 -18.786  1.00  0.00           H  
ATOM    890 2HG  PRO A  54      10.638   1.203 -19.148  1.00  0.00           H  
ATOM    891 1HD  PRO A  54      12.296   1.151 -16.961  1.00  0.00           H  
ATOM    892 2HD  PRO A  54      10.692   2.031 -16.966  1.00  0.00           H  
ATOM    893  N   GLU A  55      11.903  -2.361 -16.527  1.00  0.00           N  
ATOM    894  CA  GLU A  55      12.579  -3.647 -16.586  1.00  0.00           C  
ATOM    895  C   GLU A  55      12.380  -4.322 -15.267  1.00  0.00           C  
ATOM    896  O   GLU A  55      12.078  -5.511 -15.199  1.00  0.00           O  
ATOM    897  CB  GLU A  55      14.060  -3.499 -16.938  1.00  0.00           C  
ATOM    898  CG  GLU A  55      14.305  -3.093 -18.391  1.00  0.00           C  
ATOM    899  CD  GLU A  55      13.893  -4.208 -19.338  1.00  0.00           C  
ATOM    900  OE1 GLU A  55      14.395  -5.299 -19.173  1.00  0.00           O  
ATOM    901  OE2 GLU A  55      13.075  -3.984 -20.192  1.00  0.00           O  
ATOM    902  H   GLU A  55      12.434  -1.530 -16.238  1.00  0.00           H  
ATOM    903  HA  GLU A  55      12.110  -4.260 -17.357  1.00  0.00           H  
ATOM    904 1HB  GLU A  55      14.508  -2.736 -16.294  1.00  0.00           H  
ATOM    905 2HB  GLU A  55      14.579  -4.438 -16.748  1.00  0.00           H  
ATOM    906 1HG  GLU A  55      13.722  -2.199 -18.616  1.00  0.00           H  
ATOM    907 2HG  GLU A  55      15.360  -2.860 -18.532  1.00  0.00           H  
ATOM    908  N   ILE A  56      12.437  -3.522 -14.216  1.00  0.00           N  
ATOM    909  CA  ILE A  56      12.234  -4.084 -12.907  1.00  0.00           C  
ATOM    910  C   ILE A  56      10.766  -4.459 -12.754  1.00  0.00           C  
ATOM    911  O   ILE A  56      10.486  -5.508 -12.165  1.00  0.00           O  
ATOM    912  CB  ILE A  56      12.708  -3.152 -11.803  1.00  0.00           C  
ATOM    913  CG1 ILE A  56      14.254  -2.893 -11.940  1.00  0.00           C  
ATOM    914  CG2 ILE A  56      12.371  -3.800 -10.425  1.00  0.00           C  
ATOM    915  CD1 ILE A  56      15.191  -4.075 -11.819  1.00  0.00           C  
ATOM    916  H   ILE A  56      12.697  -2.533 -14.356  1.00  0.00           H  
ATOM    917  HA  ILE A  56      12.799  -5.000 -12.830  1.00  0.00           H  
ATOM    918  HB  ILE A  56      12.221  -2.194 -11.907  1.00  0.00           H  
ATOM    919 1HG1 ILE A  56      14.437  -2.458 -12.917  1.00  0.00           H  
ATOM    920 2HG1 ILE A  56      14.525  -2.187 -11.221  1.00  0.00           H  
ATOM    921 1HG2 ILE A  56      12.690  -3.150  -9.629  1.00  0.00           H  
ATOM    922 2HG2 ILE A  56      11.302  -3.959 -10.328  1.00  0.00           H  
ATOM    923 3HG2 ILE A  56      12.869  -4.759 -10.330  1.00  0.00           H  
ATOM    924 1HD1 ILE A  56      16.200  -3.704 -11.938  1.00  0.00           H  
ATOM    925 2HD1 ILE A  56      15.098  -4.545 -10.843  1.00  0.00           H  
ATOM    926 3HD1 ILE A  56      14.990  -4.799 -12.592  1.00  0.00           H  
ATOM    927  N   THR A  57       9.811  -3.635 -13.236  1.00  0.00           N  
ATOM    928  CA  THR A  57       8.421  -4.059 -13.079  1.00  0.00           C  
ATOM    929  C   THR A  57       8.146  -5.314 -13.900  1.00  0.00           C  
ATOM    930  O   THR A  57       7.408  -6.194 -13.452  1.00  0.00           O  
ATOM    931  CB  THR A  57       7.386  -2.996 -13.524  1.00  0.00           C  
ATOM    932  OG1 THR A  57       7.613  -2.648 -14.888  1.00  0.00           O  
ATOM    933  CG2 THR A  57       7.454  -1.768 -12.678  1.00  0.00           C  
ATOM    934  H   THR A  57      10.043  -2.736 -13.681  1.00  0.00           H  
ATOM    935  HA  THR A  57       8.255  -4.292 -12.029  1.00  0.00           H  
ATOM    936  HB  THR A  57       6.388  -3.419 -13.439  1.00  0.00           H  
ATOM    937  HG1 THR A  57       7.378  -3.385 -15.459  1.00  0.00           H  
ATOM    938 1HG2 THR A  57       6.708  -1.054 -13.017  1.00  0.00           H  
ATOM    939 2HG2 THR A  57       7.249  -2.036 -11.644  1.00  0.00           H  
ATOM    940 3HG2 THR A  57       8.433  -1.327 -12.762  1.00  0.00           H  
ATOM    941  N   ARG A  58       8.748  -5.439 -15.093  1.00  0.00           N  
ATOM    942  CA  ARG A  58       8.521  -6.640 -15.880  1.00  0.00           C  
ATOM    943  C   ARG A  58       9.062  -7.864 -15.179  1.00  0.00           C  
ATOM    944  O   ARG A  58       8.361  -8.871 -15.051  1.00  0.00           O  
ATOM    945  CB  ARG A  58       9.190  -6.543 -17.249  1.00  0.00           C  
ATOM    946  CG  ARG A  58       9.045  -7.803 -18.127  1.00  0.00           C  
ATOM    947  CD  ARG A  58       9.686  -7.654 -19.478  1.00  0.00           C  
ATOM    948  NE  ARG A  58      11.152  -7.451 -19.426  1.00  0.00           N  
ATOM    949  CZ  ARG A  58      12.097  -8.417 -19.250  1.00  0.00           C  
ATOM    950  NH1 ARG A  58      11.774  -9.695 -19.080  1.00  0.00           N  
ATOM    951  NH2 ARG A  58      13.382  -8.072 -19.260  1.00  0.00           N  
ATOM    952  H   ARG A  58       9.324  -4.688 -15.488  1.00  0.00           H  
ATOM    953  HA  ARG A  58       7.449  -6.764 -16.022  1.00  0.00           H  
ATOM    954 1HB  ARG A  58       8.776  -5.698 -17.796  1.00  0.00           H  
ATOM    955 2HB  ARG A  58      10.256  -6.348 -17.114  1.00  0.00           H  
ATOM    956 1HG  ARG A  58       9.518  -8.649 -17.627  1.00  0.00           H  
ATOM    957 2HG  ARG A  58       7.989  -8.025 -18.273  1.00  0.00           H  
ATOM    958 1HD  ARG A  58       9.483  -8.549 -20.067  1.00  0.00           H  
ATOM    959 2HD  ARG A  58       9.247  -6.791 -19.980  1.00  0.00           H  
ATOM    960  HE  ARG A  58      11.490  -6.494 -19.562  1.00  0.00           H  
ATOM    961 1HH1 ARG A  58      10.794 -10.022 -19.050  1.00  0.00           H  
ATOM    962 2HH1 ARG A  58      12.497 -10.387 -18.955  1.00  0.00           H  
ATOM    963 1HH2 ARG A  58      13.659  -7.080 -19.389  1.00  0.00           H  
ATOM    964 2HH2 ARG A  58      14.097  -8.768 -19.137  1.00  0.00           H  
ATOM    965  N   LEU A  59      10.289  -7.774 -14.690  1.00  0.00           N  
ATOM    966  CA  LEU A  59      10.904  -8.912 -14.061  1.00  0.00           C  
ATOM    967  C   LEU A  59      10.222  -9.261 -12.751  1.00  0.00           C  
ATOM    968  O   LEU A  59      10.073 -10.445 -12.443  1.00  0.00           O  
ATOM    969  CB  LEU A  59      12.384  -8.610 -13.884  1.00  0.00           C  
ATOM    970  CG  LEU A  59      13.201  -8.519 -15.218  1.00  0.00           C  
ATOM    971  CD1 LEU A  59      14.569  -7.936 -14.949  1.00  0.00           C  
ATOM    972  CD2 LEU A  59      13.355  -9.907 -15.835  1.00  0.00           C  
ATOM    973  H   LEU A  59      10.827  -6.908 -14.800  1.00  0.00           H  
ATOM    974  HA  LEU A  59      10.782  -9.765 -14.721  1.00  0.00           H  
ATOM    975 1HB  LEU A  59      12.467  -7.651 -13.374  1.00  0.00           H  
ATOM    976 2HB  LEU A  59      12.822  -9.385 -13.266  1.00  0.00           H  
ATOM    977  HG  LEU A  59      12.679  -7.863 -15.915  1.00  0.00           H  
ATOM    978 1HD1 LEU A  59      15.116  -7.861 -15.887  1.00  0.00           H  
ATOM    979 2HD1 LEU A  59      14.458  -6.937 -14.516  1.00  0.00           H  
ATOM    980 3HD1 LEU A  59      15.117  -8.573 -14.269  1.00  0.00           H  
ATOM    981 1HD2 LEU A  59      13.925  -9.822 -16.755  1.00  0.00           H  
ATOM    982 2HD2 LEU A  59      13.884 -10.557 -15.141  1.00  0.00           H  
ATOM    983 3HD2 LEU A  59      12.385 -10.346 -16.067  1.00  0.00           H  
ATOM    984  N   ALA A  60       9.801  -8.250 -11.976  1.00  0.00           N  
ATOM    985  CA  ALA A  60       9.129  -8.532 -10.726  1.00  0.00           C  
ATOM    986  C   ALA A  60       7.785  -9.230 -11.001  1.00  0.00           C  
ATOM    987  O   ALA A  60       7.461 -10.209 -10.324  1.00  0.00           O  
ATOM    988  CB  ALA A  60       8.958  -7.245  -9.932  1.00  0.00           C  
ATOM    989  H   ALA A  60       9.973  -7.279 -12.241  1.00  0.00           H  
ATOM    990  HA  ALA A  60       9.751  -9.213 -10.153  1.00  0.00           H  
ATOM    991 1HB  ALA A  60       8.485  -7.455  -8.983  1.00  0.00           H  
ATOM    992 2HB  ALA A  60       9.932  -6.793  -9.755  1.00  0.00           H  
ATOM    993 3HB  ALA A  60       8.353  -6.556 -10.500  1.00  0.00           H  
ATOM    994  N   GLU A  61       7.051  -8.835 -12.050  1.00  0.00           N  
ATOM    995  CA  GLU A  61       5.787  -9.505 -12.345  1.00  0.00           C  
ATOM    996  C   GLU A  61       6.045 -10.950 -12.785  1.00  0.00           C  
ATOM    997  O   GLU A  61       5.299 -11.862 -12.406  1.00  0.00           O  
ATOM    998  CB  GLU A  61       5.004  -8.755 -13.428  1.00  0.00           C  
ATOM    999  CG  GLU A  61       3.615  -9.365 -13.812  1.00  0.00           C  
ATOM   1000  CD  GLU A  61       2.557  -9.339 -12.718  1.00  0.00           C  
ATOM   1001  OE1 GLU A  61       2.635  -8.516 -11.844  1.00  0.00           O  
ATOM   1002  OE2 GLU A  61       1.664 -10.150 -12.773  1.00  0.00           O  
ATOM   1003  H   GLU A  61       7.318  -8.006 -12.596  1.00  0.00           H  
ATOM   1004  HA  GLU A  61       5.186  -9.521 -11.436  1.00  0.00           H  
ATOM   1005 1HB  GLU A  61       4.840  -7.727 -13.100  1.00  0.00           H  
ATOM   1006 2HB  GLU A  61       5.614  -8.705 -14.335  1.00  0.00           H  
ATOM   1007 1HG  GLU A  61       3.233  -8.812 -14.666  1.00  0.00           H  
ATOM   1008 2HG  GLU A  61       3.764 -10.396 -14.132  1.00  0.00           H  
ATOM   1009  N   GLU A  62       7.108 -11.171 -13.576  1.00  0.00           N  
ATOM   1010  CA  GLU A  62       7.426 -12.519 -14.033  1.00  0.00           C  
ATOM   1011  C   GLU A  62       7.795 -13.435 -12.863  1.00  0.00           C  
ATOM   1012  O   GLU A  62       7.391 -14.598 -12.853  1.00  0.00           O  
ATOM   1013  CB  GLU A  62       8.571 -12.492 -15.054  1.00  0.00           C  
ATOM   1014  CG  GLU A  62       8.209 -11.880 -16.419  1.00  0.00           C  
ATOM   1015  CD  GLU A  62       9.398 -11.773 -17.348  1.00  0.00           C  
ATOM   1016  OE1 GLU A  62      10.458 -12.201 -16.957  1.00  0.00           O  
ATOM   1017  OE2 GLU A  62       9.254 -11.236 -18.433  1.00  0.00           O  
ATOM   1018  H   GLU A  62       7.669 -10.378 -13.908  1.00  0.00           H  
ATOM   1019  HA  GLU A  62       6.543 -12.930 -14.519  1.00  0.00           H  
ATOM   1020 1HB  GLU A  62       9.401 -11.917 -14.644  1.00  0.00           H  
ATOM   1021 2HB  GLU A  62       8.930 -13.506 -15.225  1.00  0.00           H  
ATOM   1022 1HG  GLU A  62       7.462 -12.516 -16.887  1.00  0.00           H  
ATOM   1023 2HG  GLU A  62       7.765 -10.904 -16.278  1.00  0.00           H  
ATOM   1024  N   LEU A  63       8.533 -12.914 -11.869  1.00  0.00           N  
ATOM   1025  CA  LEU A  63       8.886 -13.702 -10.690  1.00  0.00           C  
ATOM   1026  C   LEU A  63       7.649 -13.972  -9.822  1.00  0.00           C  
ATOM   1027  O   LEU A  63       7.485 -15.066  -9.288  1.00  0.00           O  
ATOM   1028  CB  LEU A  63       9.963 -12.978  -9.861  1.00  0.00           C  
ATOM   1029  CG  LEU A  63      11.395 -12.862 -10.494  1.00  0.00           C  
ATOM   1030  CD1 LEU A  63      12.237 -11.944  -9.631  1.00  0.00           C  
ATOM   1031  CD2 LEU A  63      12.078 -14.236 -10.575  1.00  0.00           C  
ATOM   1032  H   LEU A  63       8.900 -11.962 -11.978  1.00  0.00           H  
ATOM   1033  HA  LEU A  63       9.269 -14.660 -11.022  1.00  0.00           H  
ATOM   1034 1HB  LEU A  63       9.614 -11.961  -9.685  1.00  0.00           H  
ATOM   1035 2HB  LEU A  63      10.053 -13.472  -8.909  1.00  0.00           H  
ATOM   1036  HG  LEU A  63      11.311 -12.429 -11.489  1.00  0.00           H  
ATOM   1037 1HD1 LEU A  63      13.232 -11.832 -10.063  1.00  0.00           H  
ATOM   1038 2HD1 LEU A  63      11.757 -10.976  -9.563  1.00  0.00           H  
ATOM   1039 3HD1 LEU A  63      12.328 -12.369  -8.665  1.00  0.00           H  
ATOM   1040 1HD2 LEU A  63      13.073 -14.118 -11.009  1.00  0.00           H  
ATOM   1041 2HD2 LEU A  63      12.174 -14.649  -9.581  1.00  0.00           H  
ATOM   1042 3HD2 LEU A  63      11.502 -14.912 -11.195  1.00  0.00           H  
ATOM   1043  N   LEU A  64       6.741 -12.998  -9.722  1.00  0.00           N  
ATOM   1044  CA  LEU A  64       5.530 -13.174  -8.926  1.00  0.00           C  
ATOM   1045  C   LEU A  64       4.591 -14.252  -9.459  1.00  0.00           C  
ATOM   1046  O   LEU A  64       4.054 -15.035  -8.669  1.00  0.00           O  
ATOM   1047  CB  LEU A  64       4.746 -11.861  -8.860  1.00  0.00           C  
ATOM   1048  CG  LEU A  64       3.365 -11.869  -8.111  1.00  0.00           C  
ATOM   1049  CD1 LEU A  64       3.487 -12.284  -6.602  1.00  0.00           C  
ATOM   1050  CD2 LEU A  64       2.796 -10.480  -8.256  1.00  0.00           C  
ATOM   1051  H   LEU A  64       6.931 -12.086 -10.150  1.00  0.00           H  
ATOM   1052  HA  LEU A  64       5.833 -13.442  -7.928  1.00  0.00           H  
ATOM   1053 1HB  LEU A  64       5.371 -11.097  -8.424  1.00  0.00           H  
ATOM   1054 2HB  LEU A  64       4.541 -11.557  -9.888  1.00  0.00           H  
ATOM   1055  HG  LEU A  64       2.696 -12.584  -8.596  1.00  0.00           H  
ATOM   1056 1HD1 LEU A  64       2.495 -12.264  -6.143  1.00  0.00           H  
ATOM   1057 2HD1 LEU A  64       3.894 -13.291  -6.525  1.00  0.00           H  
ATOM   1058 3HD1 LEU A  64       4.118 -11.608  -6.078  1.00  0.00           H  
ATOM   1059 1HD2 LEU A  64       1.820 -10.443  -7.795  1.00  0.00           H  
ATOM   1060 2HD2 LEU A  64       3.469  -9.766  -7.780  1.00  0.00           H  
ATOM   1061 3HD2 LEU A  64       2.704 -10.236  -9.323  1.00  0.00           H  
ATOM   1062  N   LYS A  65       4.371 -14.245 -10.781  1.00  0.00           N  
ATOM   1063  CA  LYS A  65       3.482 -15.160 -11.493  1.00  0.00           C  
ATOM   1064  C   LYS A  65       3.320 -16.530 -10.839  1.00  0.00           C  
ATOM   1065  O   LYS A  65       2.195 -17.028 -10.769  1.00  0.00           O  
ATOM   1066  OXT LYS A  65       4.297 -17.280 -10.815  1.00  0.00           O  
ATOM   1067  CB  LYS A  65       3.961 -15.347 -12.931  1.00  0.00           C  
ATOM   1068  CG  LYS A  65       3.041 -16.224 -13.790  1.00  0.00           C  
ATOM   1069  CD  LYS A  65       3.531 -16.308 -15.234  1.00  0.00           C  
ATOM   1070  CE  LYS A  65       2.605 -17.169 -16.087  1.00  0.00           C  
ATOM   1071  NZ  LYS A  65       3.079 -17.269 -17.496  1.00  0.00           N  
ATOM   1072  H   LYS A  65       4.843 -13.523 -11.336  1.00  0.00           H  
ATOM   1073  HA  LYS A  65       2.497 -14.696 -11.527  1.00  0.00           H  
ATOM   1074 1HB  LYS A  65       4.064 -14.368 -13.408  1.00  0.00           H  
ATOM   1075 2HB  LYS A  65       4.954 -15.803 -12.919  1.00  0.00           H  
ATOM   1076 1HG  LYS A  65       3.014 -17.231 -13.367  1.00  0.00           H  
ATOM   1077 2HG  LYS A  65       2.032 -15.817 -13.767  1.00  0.00           H  
ATOM   1078 1HD  LYS A  65       3.583 -15.305 -15.658  1.00  0.00           H  
ATOM   1079 2HD  LYS A  65       4.530 -16.741 -15.245  1.00  0.00           H  
ATOM   1080 1HE  LYS A  65       2.556 -18.169 -15.658  1.00  0.00           H  
ATOM   1081 2HE  LYS A  65       1.607 -16.732 -16.081  1.00  0.00           H  
ATOM   1082 1HZ  LYS A  65       2.440 -17.846 -18.025  1.00  0.00           H  
ATOM   1083 2HZ  LYS A  65       3.117 -16.346 -17.907  1.00  0.00           H  
ATOM   1084 3HZ  LYS A  65       4.000 -17.683 -17.515  1.00  0.00           H  
TER                                                                             
ATOM   1086  N   ARG B  66      -9.547  24.185   9.047  1.00  0.00           N  
ATOM   1087  CA  ARG B  66      -8.873  23.840   7.815  1.00  0.00           C  
ATOM   1088  C   ARG B  66      -7.444  24.321   7.759  1.00  0.00           C  
ATOM   1089  O   ARG B  66      -7.144  25.472   8.088  1.00  0.00           O  
ATOM   1090  CB  ARG B  66      -9.615  24.390   6.625  1.00  0.00           C  
ATOM   1091  CG  ARG B  66      -9.000  24.034   5.285  1.00  0.00           C  
ATOM   1092  CD  ARG B  66      -9.805  24.576   4.175  1.00  0.00           C  
ATOM   1093  NE  ARG B  66      -9.203  24.350   2.883  1.00  0.00           N  
ATOM   1094  CZ  ARG B  66      -9.420  23.269   2.116  1.00  0.00           C  
ATOM   1095  NH1 ARG B  66     -10.177  22.256   2.555  1.00  0.00           N  
ATOM   1096  NH2 ARG B  66      -8.874  23.219   0.915  1.00  0.00           N  
ATOM   1097 1H   ARG B  66     -10.485  23.840   9.023  1.00  0.00           H  
ATOM   1098 2H   ARG B  66      -9.061  23.775   9.819  1.00  0.00           H  
ATOM   1099 3H   ARG B  66      -9.560  25.180   9.153  1.00  0.00           H  
ATOM   1100  HA  ARG B  66      -8.870  22.752   7.733  1.00  0.00           H  
ATOM   1101 1HB  ARG B  66     -10.636  24.042   6.627  1.00  0.00           H  
ATOM   1102 2HB  ARG B  66      -9.637  25.475   6.689  1.00  0.00           H  
ATOM   1103 1HG  ARG B  66      -7.991  24.430   5.219  1.00  0.00           H  
ATOM   1104 2HG  ARG B  66      -8.974  22.945   5.184  1.00  0.00           H  
ATOM   1105 1HD  ARG B  66     -10.795  24.110   4.174  1.00  0.00           H  
ATOM   1106 2HD  ARG B  66      -9.924  25.645   4.309  1.00  0.00           H  
ATOM   1107  HE  ARG B  66      -8.623  25.084   2.507  1.00  0.00           H  
ATOM   1108 1HH1 ARG B  66     -10.630  22.280   3.487  1.00  0.00           H  
ATOM   1109 2HH1 ARG B  66     -10.353  21.463   1.954  1.00  0.00           H  
ATOM   1110 1HH2 ARG B  66      -8.297  23.981   0.588  1.00  0.00           H  
ATOM   1111 2HH2 ARG B  66      -9.023  22.410   0.327  1.00  0.00           H  
ATOM   1112  N   LYS B  67      -6.560  23.422   7.348  1.00  0.00           N  
ATOM   1113  CA  LYS B  67      -5.161  23.760   7.171  1.00  0.00           C  
ATOM   1114  C   LYS B  67      -4.568  22.929   6.043  1.00  0.00           C  
ATOM   1115  O   LYS B  67      -4.525  21.697   6.117  1.00  0.00           O  
ATOM   1116  CB  LYS B  67      -4.375  23.543   8.463  1.00  0.00           C  
ATOM   1117  CG  LYS B  67      -2.877  23.934   8.367  1.00  0.00           C  
ATOM   1118  CD  LYS B  67      -2.145  23.697   9.684  1.00  0.00           C  
ATOM   1119  CE  LYS B  67      -0.663  24.041   9.565  1.00  0.00           C  
ATOM   1120  NZ  LYS B  67       0.068  23.792  10.839  1.00  0.00           N  
ATOM   1121  H   LYS B  67      -6.885  22.480   7.154  1.00  0.00           H  
ATOM   1122  HA  LYS B  67      -5.086  24.809   6.892  1.00  0.00           H  
ATOM   1123 1HB  LYS B  67      -4.830  24.119   9.272  1.00  0.00           H  
ATOM   1124 2HB  LYS B  67      -4.439  22.501   8.754  1.00  0.00           H  
ATOM   1125 1HG  LYS B  67      -2.407  23.346   7.589  1.00  0.00           H  
ATOM   1126 2HG  LYS B  67      -2.792  24.979   8.093  1.00  0.00           H  
ATOM   1127 1HD  LYS B  67      -2.602  24.271  10.481  1.00  0.00           H  
ATOM   1128 2HD  LYS B  67      -2.213  22.648   9.938  1.00  0.00           H  
ATOM   1129 1HE  LYS B  67      -0.218  23.433   8.794  1.00  0.00           H  
ATOM   1130 2HE  LYS B  67      -0.559  25.091   9.296  1.00  0.00           H  
ATOM   1131 1HZ  LYS B  67       1.037  24.024  10.714  1.00  0.00           H  
ATOM   1132 2HZ  LYS B  67      -0.324  24.359  11.573  1.00  0.00           H  
ATOM   1133 3HZ  LYS B  67      -0.009  22.787  11.113  1.00  0.00           H  
ATOM   1134  N   VAL B  68      -4.080  23.610   5.013  1.00  0.00           N  
ATOM   1135  CA  VAL B  68      -3.523  22.944   3.839  1.00  0.00           C  
ATOM   1136  C   VAL B  68      -2.028  22.945   3.940  1.00  0.00           C  
ATOM   1137  O   VAL B  68      -1.434  23.983   4.247  1.00  0.00           O  
ATOM   1138  CB  VAL B  68      -3.944  23.648   2.542  1.00  0.00           C  
ATOM   1139  CG1 VAL B  68      -3.317  22.918   1.340  1.00  0.00           C  
ATOM   1140  CG2 VAL B  68      -5.463  23.682   2.453  1.00  0.00           C  
ATOM   1141  H   VAL B  68      -4.126  24.617   5.030  1.00  0.00           H  
ATOM   1142  HA  VAL B  68      -3.878  21.918   3.813  1.00  0.00           H  
ATOM   1143  HB  VAL B  68      -3.557  24.665   2.544  1.00  0.00           H  
ATOM   1144 1HG1 VAL B  68      -3.600  23.418   0.424  1.00  0.00           H  
ATOM   1145 2HG1 VAL B  68      -2.233  22.920   1.427  1.00  0.00           H  
ATOM   1146 3HG1 VAL B  68      -3.673  21.886   1.311  1.00  0.00           H  
ATOM   1147 1HG2 VAL B  68      -5.754  24.190   1.540  1.00  0.00           H  
ATOM   1148 2HG2 VAL B  68      -5.849  22.676   2.439  1.00  0.00           H  
ATOM   1149 3HG2 VAL B  68      -5.870  24.211   3.310  1.00  0.00           H  
ATOM   1150  N   CYS B  69      -1.430  21.766   3.750  1.00  0.00           N  
ATOM   1151  CA  CYS B  69       0.019  21.608   3.849  1.00  0.00           C  
ATOM   1152  C   CYS B  69       0.579  20.906   2.626  1.00  0.00           C  
ATOM   1153  O   CYS B  69      -0.090  20.067   2.033  1.00  0.00           O  
ATOM   1154  CB  CYS B  69       0.357  20.788   5.085  1.00  0.00           C  
ATOM   1155  SG  CYS B  69      -0.305  21.502   6.582  1.00  0.00           S  
ATOM   1156  H   CYS B  69      -2.008  20.960   3.537  1.00  0.00           H  
ATOM   1157  HA  CYS B  69       0.475  22.592   3.934  1.00  0.00           H  
ATOM   1158 1HB  CYS B  69      -0.043  19.779   4.975  1.00  0.00           H  
ATOM   1159 2HB  CYS B  69       1.438  20.703   5.193  1.00  0.00           H  
ATOM   1160  N   ASN B  70       1.823  21.181   2.295  1.00  0.00           N  
ATOM   1161  CA  ASN B  70       2.470  20.478   1.203  1.00  0.00           C  
ATOM   1162  C   ASN B  70       2.827  19.066   1.628  1.00  0.00           C  
ATOM   1163  O   ASN B  70       3.261  18.848   2.765  1.00  0.00           O  
ATOM   1164  CB  ASN B  70       3.716  21.212   0.756  1.00  0.00           C  
ATOM   1165  CG  ASN B  70       3.420  22.521   0.113  1.00  0.00           C  
ATOM   1166  OD1 ASN B  70       2.397  22.657  -0.567  1.00  0.00           O  
ATOM   1167  ND2 ASN B  70       4.289  23.494   0.304  1.00  0.00           N  
ATOM   1168  H   ASN B  70       2.336  21.889   2.811  1.00  0.00           H  
ATOM   1169  HA  ASN B  70       1.777  20.400   0.363  1.00  0.00           H  
ATOM   1170 1HB  ASN B  70       4.366  21.388   1.622  1.00  0.00           H  
ATOM   1171 2HB  ASN B  70       4.271  20.586   0.063  1.00  0.00           H  
ATOM   1172 1HD2 ASN B  70       4.136  24.387  -0.114  1.00  0.00           H  
ATOM   1173 2HD2 ASN B  70       5.125  23.354   0.880  1.00  0.00           H  
ATOM   1174  N   GLY B  71       2.661  18.114   0.719  1.00  0.00           N  
ATOM   1175  CA  GLY B  71       3.076  16.736   0.979  1.00  0.00           C  
ATOM   1176  C   GLY B  71       4.510  16.445   0.549  1.00  0.00           C  
ATOM   1177  O   GLY B  71       5.257  17.345   0.141  1.00  0.00           O  
ATOM   1178  H   GLY B  71       2.231  18.336  -0.173  1.00  0.00           H  
ATOM   1179 1HA  GLY B  71       2.956  16.502   2.038  1.00  0.00           H  
ATOM   1180 2HA  GLY B  71       2.407  16.072   0.435  1.00  0.00           H  
ATOM   1181  N   ILE B  72       4.868  15.172   0.621  1.00  0.00           N  
ATOM   1182  CA  ILE B  72       6.193  14.687   0.281  1.00  0.00           C  
ATOM   1183  C   ILE B  72       6.359  14.908  -1.216  1.00  0.00           C  
ATOM   1184  O   ILE B  72       5.420  14.689  -1.979  1.00  0.00           O  
ATOM   1185  CB  ILE B  72       6.371  13.212   0.720  1.00  0.00           C  
ATOM   1186  CG1 ILE B  72       6.170  13.090   2.311  1.00  0.00           C  
ATOM   1187  CG2 ILE B  72       7.753  12.649   0.296  1.00  0.00           C  
ATOM   1188  CD1 ILE B  72       7.135  13.936   3.217  1.00  0.00           C  
ATOM   1189  H   ILE B  72       4.159  14.507   0.905  1.00  0.00           H  
ATOM   1190  HA  ILE B  72       6.938  15.272   0.805  1.00  0.00           H  
ATOM   1191  HB  ILE B  72       5.588  12.608   0.250  1.00  0.00           H  
ATOM   1192 1HG1 ILE B  72       5.147  13.378   2.553  1.00  0.00           H  
ATOM   1193 2HG1 ILE B  72       6.311  12.043   2.580  1.00  0.00           H  
ATOM   1194 1HG2 ILE B  72       7.845  11.609   0.607  1.00  0.00           H  
ATOM   1195 2HG2 ILE B  72       7.864  12.695  -0.785  1.00  0.00           H  
ATOM   1196 3HG2 ILE B  72       8.554  13.224   0.754  1.00  0.00           H  
ATOM   1197 1HD1 ILE B  72       6.901  13.751   4.264  1.00  0.00           H  
ATOM   1198 2HD1 ILE B  72       8.172  13.649   3.033  1.00  0.00           H  
ATOM   1199 3HD1 ILE B  72       7.016  14.998   3.021  1.00  0.00           H  
ATOM   1200  N   GLY B  73       7.504  15.444  -1.633  1.00  0.00           N  
ATOM   1201  CA  GLY B  73       7.730  15.729  -3.040  1.00  0.00           C  
ATOM   1202  C   GLY B  73       7.392  17.171  -3.431  1.00  0.00           C  
ATOM   1203  O   GLY B  73       7.717  17.588  -4.543  1.00  0.00           O  
ATOM   1204  H   GLY B  73       8.269  15.649  -0.991  1.00  0.00           H  
ATOM   1205 1HA  GLY B  73       8.778  15.527  -3.271  1.00  0.00           H  
ATOM   1206 2HA  GLY B  73       7.136  15.047  -3.644  1.00  0.00           H  
ATOM   1207  N   ILE B  74       6.788  17.949  -2.527  1.00  0.00           N  
ATOM   1208  CA  ILE B  74       6.443  19.339  -2.829  1.00  0.00           C  
ATOM   1209  C   ILE B  74       7.064  20.401  -1.930  1.00  0.00           C  
ATOM   1210  O   ILE B  74       7.090  20.276  -0.704  1.00  0.00           O  
ATOM   1211  CB  ILE B  74       4.928  19.542  -2.840  1.00  0.00           C  
ATOM   1212  CG1 ILE B  74       4.343  18.746  -3.944  1.00  0.00           C  
ATOM   1213  CG2 ILE B  74       4.537  21.008  -2.962  1.00  0.00           C  
ATOM   1214  CD1 ILE B  74       2.918  18.669  -3.830  1.00  0.00           C  
ATOM   1215  H   ILE B  74       6.511  17.569  -1.620  1.00  0.00           H  
ATOM   1216  HA  ILE B  74       6.789  19.545  -3.838  1.00  0.00           H  
ATOM   1217  HB  ILE B  74       4.520  19.144  -1.910  1.00  0.00           H  
ATOM   1218 1HG1 ILE B  74       4.613  19.181  -4.904  1.00  0.00           H  
ATOM   1219 2HG1 ILE B  74       4.734  17.731  -3.895  1.00  0.00           H  
ATOM   1220 1HG2 ILE B  74       3.451  21.092  -2.949  1.00  0.00           H  
ATOM   1221 2HG2 ILE B  74       4.942  21.568  -2.130  1.00  0.00           H  
ATOM   1222 3HG2 ILE B  74       4.922  21.418  -3.894  1.00  0.00           H  
ATOM   1223 1HD1 ILE B  74       2.509  18.055  -4.631  1.00  0.00           H  
ATOM   1224 2HD1 ILE B  74       2.723  18.244  -2.893  1.00  0.00           H  
ATOM   1225 3HD1 ILE B  74       2.486  19.666  -3.877  1.00  0.00           H  
ATOM   1226  N   GLY B  75       7.574  21.467  -2.561  1.00  0.00           N  
ATOM   1227  CA  GLY B  75       8.116  22.603  -1.819  1.00  0.00           C  
ATOM   1228  C   GLY B  75       9.278  22.184  -0.949  1.00  0.00           C  
ATOM   1229  O   GLY B  75      10.250  21.582  -1.424  1.00  0.00           O  
ATOM   1230  H   GLY B  75       7.556  21.500  -3.570  1.00  0.00           H  
ATOM   1231 1HA  GLY B  75       8.432  23.383  -2.513  1.00  0.00           H  
ATOM   1232 2HA  GLY B  75       7.332  23.040  -1.195  1.00  0.00           H  
ATOM   1233  N   GLU B  76       9.154  22.470   0.335  1.00  0.00           N  
ATOM   1234  CA  GLU B  76      10.166  22.156   1.325  1.00  0.00           C  
ATOM   1235  C   GLU B  76      10.438  20.646   1.439  1.00  0.00           C  
ATOM   1236  O   GLU B  76      11.466  20.244   1.986  1.00  0.00           O  
ATOM   1237  CB  GLU B  76       9.771  22.771   2.687  1.00  0.00           C  
ATOM   1238  CG  GLU B  76       8.474  22.228   3.392  1.00  0.00           C  
ATOM   1239  CD  GLU B  76       7.100  22.841   2.894  1.00  0.00           C  
ATOM   1240  OE1 GLU B  76       6.996  23.256   1.753  1.00  0.00           O  
ATOM   1241  OE2 GLU B  76       6.187  22.923   3.701  1.00  0.00           O  
ATOM   1242  H   GLU B  76       8.320  22.951   0.633  1.00  0.00           H  
ATOM   1243  HA  GLU B  76      11.094  22.629   1.009  1.00  0.00           H  
ATOM   1244 1HB  GLU B  76      10.591  22.626   3.392  1.00  0.00           H  
ATOM   1245 2HB  GLU B  76       9.645  23.851   2.565  1.00  0.00           H  
ATOM   1246 1HG  GLU B  76       8.442  21.160   3.240  1.00  0.00           H  
ATOM   1247 2HG  GLU B  76       8.570  22.400   4.464  1.00  0.00           H  
ATOM   1248  N   PHE B  77       9.529  19.818   0.913  1.00  0.00           N  
ATOM   1249  CA  PHE B  77       9.696  18.375   0.954  1.00  0.00           C  
ATOM   1250  C   PHE B  77      10.022  17.786  -0.428  1.00  0.00           C  
ATOM   1251  O   PHE B  77       9.971  16.562  -0.604  1.00  0.00           O  
ATOM   1252  CB  PHE B  77       8.431  17.696   1.492  1.00  0.00           C  
ATOM   1253  CG  PHE B  77       8.025  18.159   2.857  1.00  0.00           C  
ATOM   1254  CD1 PHE B  77       6.749  18.633   3.087  1.00  0.00           C  
ATOM   1255  CD2 PHE B  77       8.935  18.176   3.900  1.00  0.00           C  
ATOM   1256  CE1 PHE B  77       6.378  19.082   4.329  1.00  0.00           C  
ATOM   1257  CE2 PHE B  77       8.566  18.641   5.136  1.00  0.00           C  
ATOM   1258  CZ  PHE B  77       7.287  19.084   5.355  1.00  0.00           C  
ATOM   1259  H   PHE B  77       8.689  20.193   0.468  1.00  0.00           H  
ATOM   1260  HA  PHE B  77      10.522  18.144   1.627  1.00  0.00           H  
ATOM   1261 1HB  PHE B  77       7.605  17.878   0.809  1.00  0.00           H  
ATOM   1262 2HB  PHE B  77       8.594  16.628   1.539  1.00  0.00           H  
ATOM   1263  HD1 PHE B  77       6.021  18.644   2.268  1.00  0.00           H  
ATOM   1264  HD2 PHE B  77       9.955  17.828   3.724  1.00  0.00           H  
ATOM   1265  HE1 PHE B  77       5.359  19.447   4.489  1.00  0.00           H  
ATOM   1266  HE2 PHE B  77       9.290  18.667   5.942  1.00  0.00           H  
ATOM   1267  HZ  PHE B  77       6.996  19.452   6.334  1.00  0.00           H  
ATOM   1268  N   LYS B  78      10.401  18.632  -1.398  1.00  0.00           N  
ATOM   1269  CA  LYS B  78      10.753  18.176  -2.755  1.00  0.00           C  
ATOM   1270  C   LYS B  78      11.798  17.060  -2.788  1.00  0.00           C  
ATOM   1271  O   LYS B  78      11.689  16.104  -3.562  1.00  0.00           O  
ATOM   1272  CB  LYS B  78      11.255  19.347  -3.606  1.00  0.00           C  
ATOM   1273  CG  LYS B  78      11.714  18.939  -5.026  1.00  0.00           C  
ATOM   1274  CD  LYS B  78      12.133  20.157  -5.884  1.00  0.00           C  
ATOM   1275  CE  LYS B  78      13.558  20.738  -5.508  1.00  0.00           C  
ATOM   1276  NZ  LYS B  78      14.745  19.816  -5.901  1.00  0.00           N  
ATOM   1277  H   LYS B  78      10.419  19.636  -1.211  1.00  0.00           H  
ATOM   1278  HA  LYS B  78       9.872  17.797  -3.229  1.00  0.00           H  
ATOM   1279 1HB  LYS B  78      10.464  20.097  -3.695  1.00  0.00           H  
ATOM   1280 2HB  LYS B  78      12.096  19.824  -3.099  1.00  0.00           H  
ATOM   1281 1HG  LYS B  78      12.570  18.260  -4.925  1.00  0.00           H  
ATOM   1282 2HG  LYS B  78      10.900  18.410  -5.514  1.00  0.00           H  
ATOM   1283 1HD  LYS B  78      12.142  19.858  -6.935  1.00  0.00           H  
ATOM   1284 2HD  LYS B  78      11.393  20.949  -5.762  1.00  0.00           H  
ATOM   1285 1HE  LYS B  78      13.684  21.697  -6.001  1.00  0.00           H  
ATOM   1286 2HE  LYS B  78      13.592  20.894  -4.425  1.00  0.00           H  
ATOM   1287 1HZ  LYS B  78      15.612  20.250  -5.618  1.00  0.00           H  
ATOM   1288 2HZ  LYS B  78      14.680  18.901  -5.412  1.00  0.00           H  
ATOM   1289 3HZ  LYS B  78      14.753  19.660  -6.892  1.00  0.00           H  
ATOM   1290  N   ASP B  79      12.826  17.198  -1.955  1.00  0.00           N  
ATOM   1291  CA  ASP B  79      13.909  16.224  -1.919  1.00  0.00           C  
ATOM   1292  C   ASP B  79      13.764  15.238  -0.744  1.00  0.00           C  
ATOM   1293  O   ASP B  79      14.725  14.540  -0.408  1.00  0.00           O  
ATOM   1294  CB  ASP B  79      15.242  16.965  -1.824  1.00  0.00           C  
ATOM   1295  CG  ASP B  79      15.522  17.891  -3.054  1.00  0.00           C  
ATOM   1296  OD1 ASP B  79      15.068  17.625  -4.165  1.00  0.00           O  
ATOM   1297  OD2 ASP B  79      16.186  18.882  -2.846  1.00  0.00           O  
ATOM   1298  H   ASP B  79      12.857  18.000  -1.338  1.00  0.00           H  
ATOM   1299  HA  ASP B  79      13.881  15.646  -2.844  1.00  0.00           H  
ATOM   1300 1HB  ASP B  79      15.255  17.570  -0.918  1.00  0.00           H  
ATOM   1301 2HB  ASP B  79      16.053  16.240  -1.742  1.00  0.00           H  
ATOM   1302  N   SER B  80      12.591  15.206  -0.084  1.00  0.00           N  
ATOM   1303  CA  SER B  80      12.396  14.290   1.040  1.00  0.00           C  
ATOM   1304  C   SER B  80      11.895  12.929   0.573  1.00  0.00           C  
ATOM   1305  O   SER B  80      10.931  12.809  -0.172  1.00  0.00           O  
ATOM   1306  CB  SER B  80      11.411  14.854   2.033  1.00  0.00           C  
ATOM   1307  OG  SER B  80      11.177  13.926   3.044  1.00  0.00           O  
ATOM   1308  H   SER B  80      11.805  15.779  -0.387  1.00  0.00           H  
ATOM   1309  HA  SER B  80      13.365  14.136   1.518  1.00  0.00           H  
ATOM   1310 1HB  SER B  80      11.791  15.783   2.455  1.00  0.00           H  
ATOM   1311 2HB  SER B  80      10.478  15.079   1.525  1.00  0.00           H  
ATOM   1312  HG  SER B  80      10.460  14.277   3.577  1.00  0.00           H  
ATOM   1313  N   LEU B  81      12.597  11.905   1.012  1.00  0.00           N  
ATOM   1314  CA  LEU B  81      12.313  10.517   0.676  1.00  0.00           C  
ATOM   1315  C   LEU B  81      10.995  10.018   1.303  1.00  0.00           C  
ATOM   1316  O   LEU B  81      10.222   9.289   0.696  1.00  0.00           O  
ATOM   1317  CB  LEU B  81      13.438   9.657   1.253  1.00  0.00           C  
ATOM   1318  CG  LEU B  81      14.833   9.849   0.670  1.00  0.00           C  
ATOM   1319  CD1 LEU B  81      15.815   9.061   1.532  1.00  0.00           C  
ATOM   1320  CD2 LEU B  81      14.846   9.388  -0.754  1.00  0.00           C  
ATOM   1321  H   LEU B  81      13.390  12.100   1.606  1.00  0.00           H  
ATOM   1322  HA  LEU B  81      12.210  10.449  -0.408  1.00  0.00           H  
ATOM   1323 1HB  LEU B  81      13.496   9.844   2.322  1.00  0.00           H  
ATOM   1324 2HB  LEU B  81      13.169   8.608   1.112  1.00  0.00           H  
ATOM   1325  HG  LEU B  81      15.124  10.898   0.704  1.00  0.00           H  
ATOM   1326 1HD1 LEU B  81      16.825   9.180   1.137  1.00  0.00           H  
ATOM   1327 2HD1 LEU B  81      15.784   9.433   2.555  1.00  0.00           H  
ATOM   1328 3HD1 LEU B  81      15.551   8.031   1.532  1.00  0.00           H  
ATOM   1329 1HD2 LEU B  81      15.848   9.494  -1.174  1.00  0.00           H  
ATOM   1330 2HD2 LEU B  81      14.553   8.371  -0.773  1.00  0.00           H  
ATOM   1331 3HD2 LEU B  81      14.156   9.969  -1.352  1.00  0.00           H  
ATOM   1332  N   SER B  82      10.751  10.429   2.525  1.00  0.00           N  
ATOM   1333  CA  SER B  82       9.642   9.908   3.296  1.00  0.00           C  
ATOM   1334  C   SER B  82       9.229  10.823   4.418  1.00  0.00           C  
ATOM   1335  O   SER B  82       9.984  11.715   4.819  1.00  0.00           O  
ATOM   1336  CB  SER B  82      10.063   8.587   3.921  1.00  0.00           C  
ATOM   1337  OG  SER B  82       9.038   8.008   4.705  1.00  0.00           O  
ATOM   1338  H   SER B  82      11.386  11.083   2.951  1.00  0.00           H  
ATOM   1339  HA  SER B  82       8.785   9.768   2.629  1.00  0.00           H  
ATOM   1340 1HB  SER B  82      10.340   7.915   3.140  1.00  0.00           H  
ATOM   1341 2HB  SER B  82      10.943   8.742   4.540  1.00  0.00           H  
ATOM   1342  HG  SER B  82       9.034   8.512   5.577  1.00  0.00           H  
ATOM   1343  N   ILE B  83       8.050  10.577   4.940  1.00  0.00           N  
ATOM   1344  CA  ILE B  83       7.720  11.168   6.220  1.00  0.00           C  
ATOM   1345  C   ILE B  83       8.736  10.588   7.190  1.00  0.00           C  
ATOM   1346  O   ILE B  83       9.097   9.403   7.102  1.00  0.00           O  
ATOM   1347  CB  ILE B  83       6.292  10.828   6.675  1.00  0.00           C  
ATOM   1348  CG1 ILE B  83       5.286  11.480   5.718  1.00  0.00           C  
ATOM   1349  CG2 ILE B  83       6.070  11.262   8.109  1.00  0.00           C  
ATOM   1350  CD1 ILE B  83       3.861  11.063   5.894  1.00  0.00           C  
ATOM   1351  H   ILE B  83       7.425   9.907   4.487  1.00  0.00           H  
ATOM   1352  HA  ILE B  83       7.838  12.246   6.171  1.00  0.00           H  
ATOM   1353  HB  ILE B  83       6.152   9.757   6.607  1.00  0.00           H  
ATOM   1354 1HG1 ILE B  83       5.346  12.561   5.824  1.00  0.00           H  
ATOM   1355 2HG1 ILE B  83       5.575  11.214   4.707  1.00  0.00           H  
ATOM   1356 1HG2 ILE B  83       5.072  10.986   8.393  1.00  0.00           H  
ATOM   1357 2HG2 ILE B  83       6.769  10.766   8.783  1.00  0.00           H  
ATOM   1358 3HG2 ILE B  83       6.197  12.347   8.192  1.00  0.00           H  
ATOM   1359 1HD1 ILE B  83       3.290  11.551   5.167  1.00  0.00           H  
ATOM   1360 2HD1 ILE B  83       3.767  10.007   5.755  1.00  0.00           H  
ATOM   1361 3HD1 ILE B  83       3.492  11.332   6.872  1.00  0.00           H  
ATOM   1362  N   ASN B  84       9.312  11.420   8.026  1.00  0.00           N  
ATOM   1363  CA  ASN B  84      10.318  10.907   8.967  1.00  0.00           C  
ATOM   1364  C   ASN B  84      10.382  11.777  10.210  1.00  0.00           C  
ATOM   1365  O   ASN B  84       9.710  12.814  10.294  1.00  0.00           O  
ATOM   1366  CB  ASN B  84      11.669  10.911   8.238  1.00  0.00           C  
ATOM   1367  CG  ASN B  84      12.692   9.935   8.711  1.00  0.00           C  
ATOM   1368  OD1 ASN B  84      12.737   9.575   9.887  1.00  0.00           O  
ATOM   1369  ND2 ASN B  84      13.549   9.514   7.807  1.00  0.00           N  
ATOM   1370  H   ASN B  84       9.021  12.390   8.024  1.00  0.00           H  
ATOM   1371  HA  ASN B  84      10.018   9.912   9.289  1.00  0.00           H  
ATOM   1372 1HB  ASN B  84      11.493  10.719   7.175  1.00  0.00           H  
ATOM   1373 2HB  ASN B  84      12.098  11.910   8.307  1.00  0.00           H  
ATOM   1374 1HD2 ASN B  84      14.278   8.872   8.068  1.00  0.00           H  
ATOM   1375 2HD2 ASN B  84      13.485   9.838   6.863  1.00  0.00           H  
ATOM   1376  N   ALA B  85      11.262  11.423  11.141  1.00  0.00           N  
ATOM   1377  CA  ALA B  85      11.341  12.113  12.433  1.00  0.00           C  
ATOM   1378  C   ALA B  85      11.596  13.624  12.326  1.00  0.00           C  
ATOM   1379  O   ALA B  85      11.216  14.396  13.209  1.00  0.00           O  
ATOM   1380  CB  ALA B  85      12.440  11.498  13.245  1.00  0.00           C  
ATOM   1381  H   ALA B  85      11.845  10.610  10.993  1.00  0.00           H  
ATOM   1382  HA  ALA B  85      10.394  11.967  12.948  1.00  0.00           H  
ATOM   1383 1HB  ALA B  85      12.471  11.971  14.219  1.00  0.00           H  
ATOM   1384 2HB  ALA B  85      12.284  10.440  13.371  1.00  0.00           H  
ATOM   1385 3HB  ALA B  85      13.386  11.651  12.725  1.00  0.00           H  
ATOM   1386  N   THR B  86      12.279  14.034  11.271  1.00  0.00           N  
ATOM   1387  CA  THR B  86      12.671  15.413  11.076  1.00  0.00           C  
ATOM   1388  C   THR B  86      11.503  16.251  10.591  1.00  0.00           C  
ATOM   1389  O   THR B  86      11.449  17.449  10.859  1.00  0.00           O  
ATOM   1390  CB  THR B  86      13.869  15.537  10.108  1.00  0.00           C  
ATOM   1391  OG1 THR B  86      15.001  14.819  10.665  1.00  0.00           O  
ATOM   1392  CG2 THR B  86      14.257  17.030   9.906  1.00  0.00           C  
ATOM   1393  H   THR B  86      12.492  13.369  10.534  1.00  0.00           H  
ATOM   1394  HA  THR B  86      12.986  15.814  12.037  1.00  0.00           H  
ATOM   1395  HB  THR B  86      13.613  15.110   9.143  1.00  0.00           H  
ATOM   1396  HG1 THR B  86      15.736  14.831  10.034  1.00  0.00           H  
ATOM   1397 1HG2 THR B  86      15.104  17.094   9.226  1.00  0.00           H  
ATOM   1398 2HG2 THR B  86      13.410  17.572   9.482  1.00  0.00           H  
ATOM   1399 3HG2 THR B  86      14.528  17.472  10.861  1.00  0.00           H  
ATOM   1400  N   ASN B  87      10.598  15.653   9.817  1.00  0.00           N  
ATOM   1401  CA  ASN B  87       9.543  16.455   9.225  1.00  0.00           C  
ATOM   1402  C   ASN B  87       8.138  16.122   9.705  1.00  0.00           C  
ATOM   1403  O   ASN B  87       7.202  16.864   9.422  1.00  0.00           O  
ATOM   1404  CB  ASN B  87       9.600  16.318   7.711  1.00  0.00           C  
ATOM   1405  CG  ASN B  87       9.331  14.866   7.202  1.00  0.00           C  
ATOM   1406  OD1 ASN B  87       8.563  14.102   7.802  1.00  0.00           O  
ATOM   1407  ND2 ASN B  87       9.988  14.517   6.119  1.00  0.00           N  
ATOM   1408  H   ASN B  87      10.631  14.647   9.676  1.00  0.00           H  
ATOM   1409  HA  ASN B  87       9.727  17.489   9.475  1.00  0.00           H  
ATOM   1410 1HB  ASN B  87       8.839  16.954   7.300  1.00  0.00           H  
ATOM   1411 2HB  ASN B  87      10.565  16.654   7.339  1.00  0.00           H  
ATOM   1412 1HD2 ASN B  87       9.890  13.585   5.703  1.00  0.00           H  
ATOM   1413 2HD2 ASN B  87      10.602  15.177   5.695  1.00  0.00           H  
ATOM   1414  N   ILE B  88       7.970  15.107  10.542  1.00  0.00           N  
ATOM   1415  CA  ILE B  88       6.613  14.763  10.952  1.00  0.00           C  
ATOM   1416  C   ILE B  88       5.889  15.861  11.711  1.00  0.00           C  
ATOM   1417  O   ILE B  88       4.700  16.082  11.501  1.00  0.00           O  
ATOM   1418  CB  ILE B  88       6.594  13.454  11.757  1.00  0.00           C  
ATOM   1419  CG1 ILE B  88       5.116  13.012  12.011  1.00  0.00           C  
ATOM   1420  CG2 ILE B  88       7.381  13.582  13.076  1.00  0.00           C  
ATOM   1421  CD1 ILE B  88       4.303  12.602  10.843  1.00  0.00           C  
ATOM   1422  H   ILE B  88       8.753  14.501  10.782  1.00  0.00           H  
ATOM   1423  HA  ILE B  88       6.048  14.564  10.044  1.00  0.00           H  
ATOM   1424  HB  ILE B  88       7.065  12.677  11.154  1.00  0.00           H  
ATOM   1425 1HG1 ILE B  88       5.115  12.189  12.726  1.00  0.00           H  
ATOM   1426 2HG1 ILE B  88       4.610  13.854  12.443  1.00  0.00           H  
ATOM   1427 1HG2 ILE B  88       7.378  12.632  13.598  1.00  0.00           H  
ATOM   1428 2HG2 ILE B  88       8.414  13.865  12.862  1.00  0.00           H  
ATOM   1429 3HG2 ILE B  88       6.927  14.322  13.712  1.00  0.00           H  
ATOM   1430 1HD1 ILE B  88       3.296  12.350  11.180  1.00  0.00           H  
ATOM   1431 2HD1 ILE B  88       4.251  13.416  10.116  1.00  0.00           H  
ATOM   1432 3HD1 ILE B  88       4.755  11.740  10.406  1.00  0.00           H  
ATOM   1433  N   LYS B  89       6.615  16.636  12.513  1.00  0.00           N  
ATOM   1434  CA  LYS B  89       5.999  17.696  13.301  1.00  0.00           C  
ATOM   1435  C   LYS B  89       5.459  18.818  12.429  1.00  0.00           C  
ATOM   1436  O   LYS B  89       4.556  19.545  12.838  1.00  0.00           O  
ATOM   1437  CB  LYS B  89       6.964  18.186  14.367  1.00  0.00           C  
ATOM   1438  CG  LYS B  89       7.187  17.106  15.432  1.00  0.00           C  
ATOM   1439  CD  LYS B  89       8.148  17.511  16.522  1.00  0.00           C  
ATOM   1440  CE  LYS B  89       8.311  16.351  17.496  1.00  0.00           C  
ATOM   1441  NZ  LYS B  89       9.268  16.652  18.586  1.00  0.00           N  
ATOM   1442  H   LYS B  89       7.602  16.439  12.612  1.00  0.00           H  
ATOM   1443  HA  LYS B  89       5.148  17.269  13.825  1.00  0.00           H  
ATOM   1444 1HB  LYS B  89       7.921  18.440  13.910  1.00  0.00           H  
ATOM   1445 2HB  LYS B  89       6.567  19.081  14.845  1.00  0.00           H  
ATOM   1446 1HG  LYS B  89       6.232  16.843  15.886  1.00  0.00           H  
ATOM   1447 2HG  LYS B  89       7.588  16.219  14.954  1.00  0.00           H  
ATOM   1448 1HD  LYS B  89       9.119  17.763  16.092  1.00  0.00           H  
ATOM   1449 2HD  LYS B  89       7.761  18.378  17.056  1.00  0.00           H  
ATOM   1450 1HE  LYS B  89       7.343  16.110  17.930  1.00  0.00           H  
ATOM   1451 2HE  LYS B  89       8.676  15.483  16.944  1.00  0.00           H  
ATOM   1452 1HZ  LYS B  89       9.335  15.840  19.187  1.00  0.00           H  
ATOM   1453 2HZ  LYS B  89      10.174  16.859  18.192  1.00  0.00           H  
ATOM   1454 3HZ  LYS B  89       8.942  17.443  19.117  1.00  0.00           H  
ATOM   1455  N   HIS B  90       5.934  18.913  11.196  1.00  0.00           N  
ATOM   1456  CA  HIS B  90       5.467  19.941  10.291  1.00  0.00           C  
ATOM   1457  C   HIS B  90       4.088  19.607   9.733  1.00  0.00           C  
ATOM   1458  O   HIS B  90       3.451  20.456   9.117  1.00  0.00           O  
ATOM   1459  CB  HIS B  90       6.468  20.159   9.166  1.00  0.00           C  
ATOM   1460  CG  HIS B  90       7.731  20.940   9.606  1.00  0.00           C  
ATOM   1461  ND1 HIS B  90       7.674  22.272  10.027  1.00  0.00           N  
ATOM   1462  CD2 HIS B  90       9.036  20.576   9.714  1.00  0.00           C  
ATOM   1463  CE1 HIS B  90       8.887  22.679  10.350  1.00  0.00           C  
ATOM   1464  NE2 HIS B  90       9.727  21.673  10.178  1.00  0.00           N  
ATOM   1465  H   HIS B  90       6.621  18.247  10.849  1.00  0.00           H  
ATOM   1466  HA  HIS B  90       5.376  20.883  10.829  1.00  0.00           H  
ATOM   1467 1HB  HIS B  90       6.773  19.198   8.765  1.00  0.00           H  
ATOM   1468 2HB  HIS B  90       5.986  20.707   8.357  1.00  0.00           H  
ATOM   1469  HD1 HIS B  90       6.973  22.940   9.731  1.00  0.00           H  
ATOM   1470  HD2 HIS B  90       9.570  19.668   9.521  1.00  0.00           H  
ATOM   1471  HE1 HIS B  90       9.054  23.704  10.698  1.00  0.00           H  
ATOM   1472  N   PHE B  91       3.590  18.387   9.995  1.00  0.00           N  
ATOM   1473  CA  PHE B  91       2.260  18.027   9.550  1.00  0.00           C  
ATOM   1474  C   PHE B  91       1.234  18.290  10.662  1.00  0.00           C  
ATOM   1475  O   PHE B  91       0.048  17.965  10.536  1.00  0.00           O  
ATOM   1476  CB  PHE B  91       2.220  16.578   9.058  1.00  0.00           C  
ATOM   1477  CG  PHE B  91       2.989  16.416   7.746  1.00  0.00           C  
ATOM   1478  CD1 PHE B  91       4.272  15.872   7.712  1.00  0.00           C  
ATOM   1479  CD2 PHE B  91       2.434  16.849   6.543  1.00  0.00           C  
ATOM   1480  CE1 PHE B  91       4.970  15.770   6.529  1.00  0.00           C  
ATOM   1481  CE2 PHE B  91       3.138  16.741   5.350  1.00  0.00           C  
ATOM   1482  CZ  PHE B  91       4.402  16.204   5.343  1.00  0.00           C  
ATOM   1483  H   PHE B  91       4.133  17.695  10.511  1.00  0.00           H  
ATOM   1484  HA  PHE B  91       2.033  18.647   8.698  1.00  0.00           H  
ATOM   1485 1HB  PHE B  91       2.660  15.917   9.810  1.00  0.00           H  
ATOM   1486 2HB  PHE B  91       1.194  16.270   8.901  1.00  0.00           H  
ATOM   1487  HD1 PHE B  91       4.726  15.542   8.640  1.00  0.00           H  
ATOM   1488  HD2 PHE B  91       1.441  17.286   6.549  1.00  0.00           H  
ATOM   1489  HE1 PHE B  91       5.979  15.347   6.531  1.00  0.00           H  
ATOM   1490  HE2 PHE B  91       2.691  17.093   4.419  1.00  0.00           H  
ATOM   1491  HZ  PHE B  91       4.957  16.130   4.405  1.00  0.00           H  
ATOM   1492  N   LYS B  92       1.685  18.890  11.775  1.00  0.00           N  
ATOM   1493  CA  LYS B  92       0.780  19.158  12.872  1.00  0.00           C  
ATOM   1494  C   LYS B  92      -0.403  20.026  12.453  1.00  0.00           C  
ATOM   1495  O   LYS B  92      -0.249  21.110  11.887  1.00  0.00           O  
ATOM   1496  CB  LYS B  92       1.542  19.785  14.033  1.00  0.00           C  
ATOM   1497  CG  LYS B  92       0.684  20.099  15.245  1.00  0.00           C  
ATOM   1498  CD  LYS B  92       0.285  18.831  16.010  1.00  0.00           C  
ATOM   1499  CE  LYS B  92      -0.468  19.193  17.296  1.00  0.00           C  
ATOM   1500  NZ  LYS B  92      -0.905  17.996  18.062  1.00  0.00           N  
ATOM   1501  H   LYS B  92       2.664  19.150  11.879  1.00  0.00           H  
ATOM   1502  HA  LYS B  92       0.363  18.233  13.214  1.00  0.00           H  
ATOM   1503 1HB  LYS B  92       2.336  19.101  14.346  1.00  0.00           H  
ATOM   1504 2HB  LYS B  92       2.024  20.703  13.702  1.00  0.00           H  
ATOM   1505 1HG  LYS B  92       1.245  20.748  15.916  1.00  0.00           H  
ATOM   1506 2HG  LYS B  92      -0.210  20.625  14.934  1.00  0.00           H  
ATOM   1507 1HD  LYS B  92      -0.356  18.216  15.380  1.00  0.00           H  
ATOM   1508 2HD  LYS B  92       1.176  18.257  16.258  1.00  0.00           H  
ATOM   1509 1HE  LYS B  92       0.182  19.796  17.926  1.00  0.00           H  
ATOM   1510 2HE  LYS B  92      -1.349  19.778  17.030  1.00  0.00           H  
ATOM   1511 1HZ  LYS B  92      -1.396  18.295  18.892  1.00  0.00           H  
ATOM   1512 2HZ  LYS B  92      -1.522  17.435  17.492  1.00  0.00           H  
ATOM   1513 3HZ  LYS B  92      -0.099  17.448  18.327  1.00  0.00           H  
ATOM   1514  N   ASN B  93      -1.592  19.521  12.764  1.00  0.00           N  
ATOM   1515  CA  ASN B  93      -2.897  20.108  12.477  1.00  0.00           C  
ATOM   1516  C   ASN B  93      -3.226  20.218  10.991  1.00  0.00           C  
ATOM   1517  O   ASN B  93      -4.206  20.865  10.633  1.00  0.00           O  
ATOM   1518  CB  ASN B  93      -3.061  21.485  13.142  1.00  0.00           C  
ATOM   1519  CG  ASN B  93      -3.002  21.416  14.666  1.00  0.00           C  
ATOM   1520  OD1 ASN B  93      -3.463  20.449  15.265  1.00  0.00           O  
ATOM   1521  ND2 ASN B  93      -2.470  22.422  15.282  1.00  0.00           N  
ATOM   1522  H   ASN B  93      -1.596  18.617  13.215  1.00  0.00           H  
ATOM   1523  HA  ASN B  93      -3.651  19.449  12.903  1.00  0.00           H  
ATOM   1524 1HB  ASN B  93      -2.302  22.171  12.789  1.00  0.00           H  
ATOM   1525 2HB  ASN B  93      -4.024  21.902  12.851  1.00  0.00           H  
ATOM   1526 1HD2 ASN B  93      -2.424  22.433  16.283  1.00  0.00           H  
ATOM   1527 2HD2 ASN B  93      -2.114  23.197  14.760  1.00  0.00           H  
ATOM   1528  N   CYS B  94      -2.467  19.564  10.111  1.00  0.00           N  
ATOM   1529  CA  CYS B  94      -2.817  19.652   8.697  1.00  0.00           C  
ATOM   1530  C   CYS B  94      -4.097  18.888   8.475  1.00  0.00           C  
ATOM   1531  O   CYS B  94      -4.250  17.795   9.030  1.00  0.00           O  
ATOM   1532  CB  CYS B  94      -1.710  19.086   7.824  1.00  0.00           C  
ATOM   1533  SG  CYS B  94      -0.171  20.017   7.946  1.00  0.00           S  
ATOM   1534  H   CYS B  94      -1.652  19.024  10.409  1.00  0.00           H  
ATOM   1535  HA  CYS B  94      -2.975  20.692   8.426  1.00  0.00           H  
ATOM   1536 1HB  CYS B  94      -1.504  18.057   8.119  1.00  0.00           H  
ATOM   1537 2HB  CYS B  94      -2.034  19.074   6.778  1.00  0.00           H  
ATOM   1538  N   THR B  95      -5.025  19.436   7.668  1.00  0.00           N  
ATOM   1539  CA  THR B  95      -6.289  18.725   7.405  1.00  0.00           C  
ATOM   1540  C   THR B  95      -6.401  18.296   5.938  1.00  0.00           C  
ATOM   1541  O   THR B  95      -7.179  17.385   5.590  1.00  0.00           O  
ATOM   1542  CB  THR B  95      -7.553  19.545   7.753  1.00  0.00           C  
ATOM   1543  OG1 THR B  95      -7.644  20.686   6.906  1.00  0.00           O  
ATOM   1544  CG2 THR B  95      -7.519  20.008   9.227  1.00  0.00           C  
ATOM   1545  H   THR B  95      -4.852  20.339   7.249  1.00  0.00           H  
ATOM   1546  HA  THR B  95      -6.297  17.838   8.010  1.00  0.00           H  
ATOM   1547  HB  THR B  95      -8.434  18.920   7.601  1.00  0.00           H  
ATOM   1548  HG1 THR B  95      -8.599  20.796   6.699  1.00  0.00           H  
ATOM   1549 1HG2 THR B  95      -8.425  20.574   9.452  1.00  0.00           H  
ATOM   1550 2HG2 THR B  95      -7.464  19.138   9.872  1.00  0.00           H  
ATOM   1551 3HG2 THR B  95      -6.646  20.645   9.397  1.00  0.00           H  
ATOM   1552  N   SER B  96      -5.577  18.911   5.089  1.00  0.00           N  
ATOM   1553  CA  SER B  96      -5.541  18.579   3.660  1.00  0.00           C  
ATOM   1554  C   SER B  96      -4.084  18.622   3.184  1.00  0.00           C  
ATOM   1555  O   SER B  96      -3.370  19.600   3.428  1.00  0.00           O  
ATOM   1556  CB  SER B  96      -6.405  19.553   2.848  1.00  0.00           C  
ATOM   1557  OG  SER B  96      -6.366  19.288   1.438  1.00  0.00           O  
ATOM   1558  H   SER B  96      -4.999  19.672   5.438  1.00  0.00           H  
ATOM   1559  HA  SER B  96      -5.925  17.573   3.522  1.00  0.00           H  
ATOM   1560 1HB  SER B  96      -7.434  19.516   3.201  1.00  0.00           H  
ATOM   1561 2HB  SER B  96      -6.037  20.544   3.033  1.00  0.00           H  
ATOM   1562  HG  SER B  96      -7.228  18.861   1.183  1.00  0.00           H  
ATOM   1563  N   ILE B  97      -3.640  17.553   2.545  1.00  0.00           N  
ATOM   1564  CA  ILE B  97      -2.286  17.480   2.020  1.00  0.00           C  
ATOM   1565  C   ILE B  97      -2.263  17.731   0.517  1.00  0.00           C  
ATOM   1566  O   ILE B  97      -2.924  17.028  -0.249  1.00  0.00           O  
ATOM   1567  CB  ILE B  97      -1.647  16.103   2.295  1.00  0.00           C  
ATOM   1568  CG1 ILE B  97      -1.683  15.790   3.811  1.00  0.00           C  
ATOM   1569  CG2 ILE B  97      -0.239  16.076   1.736  1.00  0.00           C  
ATOM   1570  CD1 ILE B  97      -0.951  16.793   4.675  1.00  0.00           C  
ATOM   1571  H   ILE B  97      -4.272  16.767   2.420  1.00  0.00           H  
ATOM   1572  HA  ILE B  97      -1.681  18.241   2.507  1.00  0.00           H  
ATOM   1573  HB  ILE B  97      -2.228  15.335   1.805  1.00  0.00           H  
ATOM   1574 1HG1 ILE B  97      -2.723  15.751   4.129  1.00  0.00           H  
ATOM   1575 2HG1 ILE B  97      -1.246  14.823   3.968  1.00  0.00           H  
ATOM   1576 1HG2 ILE B  97       0.203  15.105   1.904  1.00  0.00           H  
ATOM   1577 2HG2 ILE B  97      -0.266  16.269   0.667  1.00  0.00           H  
ATOM   1578 3HG2 ILE B  97       0.357  16.844   2.229  1.00  0.00           H  
ATOM   1579 1HD1 ILE B  97      -1.024  16.502   5.720  1.00  0.00           H  
ATOM   1580 2HD1 ILE B  97       0.098  16.828   4.377  1.00  0.00           H  
ATOM   1581 3HD1 ILE B  97      -1.393  17.780   4.543  1.00  0.00           H  
ATOM   1582  N   SER B  98      -1.489  18.713   0.085  1.00  0.00           N  
ATOM   1583  CA  SER B  98      -1.369  19.012  -1.327  1.00  0.00           C  
ATOM   1584  C   SER B  98      -0.229  18.164  -1.811  1.00  0.00           C  
ATOM   1585  O   SER B  98       0.915  18.395  -1.424  1.00  0.00           O  
ATOM   1586  CB  SER B  98      -1.067  20.483  -1.573  1.00  0.00           C  
ATOM   1587  OG  SER B  98      -2.139  21.283  -1.210  1.00  0.00           O  
ATOM   1588  H   SER B  98      -0.965  19.252   0.760  1.00  0.00           H  
ATOM   1589  HA  SER B  98      -2.284  18.743  -1.842  1.00  0.00           H  
ATOM   1590 1HB  SER B  98      -0.186  20.770  -0.994  1.00  0.00           H  
ATOM   1591 2HB  SER B  98      -0.827  20.638  -2.623  1.00  0.00           H  
ATOM   1592  HG  SER B  98      -1.829  22.188  -1.297  1.00  0.00           H  
ATOM   1593  N   GLY B  99      -0.528  17.173  -2.621  1.00  0.00           N  
ATOM   1594  CA  GLY B  99       0.503  16.216  -3.013  1.00  0.00           C  
ATOM   1595  C   GLY B  99       0.407  14.939  -2.197  1.00  0.00           C  
ATOM   1596  O   GLY B  99      -0.675  14.556  -1.740  1.00  0.00           O  
ATOM   1597  H   GLY B  99      -1.483  17.068  -2.939  1.00  0.00           H  
ATOM   1598 1HA  GLY B  99       0.406  15.983  -4.074  1.00  0.00           H  
ATOM   1599 2HA  GLY B  99       1.486  16.638  -2.871  1.00  0.00           H  
ATOM   1600  N   ASP B 100       1.520  14.233  -2.114  1.00  0.00           N  
ATOM   1601  CA  ASP B 100       1.540  12.897  -1.569  1.00  0.00           C  
ATOM   1602  C   ASP B 100       1.981  12.769  -0.121  1.00  0.00           C  
ATOM   1603  O   ASP B 100       2.633  13.660   0.425  1.00  0.00           O  
ATOM   1604  CB  ASP B 100       2.530  12.040  -2.341  1.00  0.00           C  
ATOM   1605  CG  ASP B 100       2.291  11.886  -3.812  1.00  0.00           C  
ATOM   1606  OD1 ASP B 100       1.231  12.202  -4.284  1.00  0.00           O  
ATOM   1607  OD2 ASP B 100       3.158  11.352  -4.460  1.00  0.00           O  
ATOM   1608  H   ASP B 100       2.385  14.624  -2.470  1.00  0.00           H  
ATOM   1609  HA  ASP B 100       0.536  12.483  -1.656  1.00  0.00           H  
ATOM   1610 1HB  ASP B 100       3.547  12.415  -2.173  1.00  0.00           H  
ATOM   1611 2HB  ASP B 100       2.470  11.054  -1.916  1.00  0.00           H  
ATOM   1612  N   LEU B 101       1.636  11.634   0.482  1.00  0.00           N  
ATOM   1613  CA  LEU B 101       2.291  11.200   1.716  1.00  0.00           C  
ATOM   1614  C   LEU B 101       2.945   9.855   1.403  1.00  0.00           C  
ATOM   1615  O   LEU B 101       2.260   8.946   0.929  1.00  0.00           O  
ATOM   1616  CB  LEU B 101       1.321  11.082   2.898  1.00  0.00           C  
ATOM   1617  CG  LEU B 101       0.568  12.385   3.370  1.00  0.00           C  
ATOM   1618  CD1 LEU B 101      -0.345  11.981   4.517  1.00  0.00           C  
ATOM   1619  CD2 LEU B 101       1.560  13.537   3.808  1.00  0.00           C  
ATOM   1620  H   LEU B 101       0.994  11.010  -0.008  1.00  0.00           H  
ATOM   1621  HA  LEU B 101       3.072  11.910   1.977  1.00  0.00           H  
ATOM   1622 1HB  LEU B 101       0.547  10.386   2.596  1.00  0.00           H  
ATOM   1623 2HB  LEU B 101       1.838  10.644   3.737  1.00  0.00           H  
ATOM   1624  HG  LEU B 101      -0.055  12.747   2.549  1.00  0.00           H  
ATOM   1625 1HD1 LEU B 101      -0.924  12.822   4.867  1.00  0.00           H  
ATOM   1626 2HD1 LEU B 101      -1.011  11.208   4.170  1.00  0.00           H  
ATOM   1627 3HD1 LEU B 101       0.258  11.598   5.341  1.00  0.00           H  
ATOM   1628 1HD2 LEU B 101       1.000  14.403   4.124  1.00  0.00           H  
ATOM   1629 2HD2 LEU B 101       2.171  13.237   4.623  1.00  0.00           H  
ATOM   1630 3HD2 LEU B 101       2.195  13.822   2.974  1.00  0.00           H  
ATOM   1631  N   HIS B 102       4.256   9.755   1.597  1.00  0.00           N  
ATOM   1632  CA  HIS B 102       4.980   8.505   1.350  1.00  0.00           C  
ATOM   1633  C   HIS B 102       5.601   8.070   2.678  1.00  0.00           C  
ATOM   1634  O   HIS B 102       6.253   8.881   3.353  1.00  0.00           O  
ATOM   1635  CB  HIS B 102       6.185   8.688   0.402  1.00  0.00           C  
ATOM   1636  CG  HIS B 102       5.926   9.225  -0.955  1.00  0.00           C  
ATOM   1637  ND1 HIS B 102       6.950   9.511  -1.830  1.00  0.00           N  
ATOM   1638  CD2 HIS B 102       4.795   9.540  -1.595  1.00  0.00           C  
ATOM   1639  CE1 HIS B 102       6.449  10.009  -2.943  1.00  0.00           C  
ATOM   1640  NE2 HIS B 102       5.146  10.039  -2.829  1.00  0.00           N  
ATOM   1641  H   HIS B 102       4.762  10.551   1.955  1.00  0.00           H  
ATOM   1642  HA  HIS B 102       4.308   7.728   0.999  1.00  0.00           H  
ATOM   1643 1HB  HIS B 102       6.910   9.345   0.879  1.00  0.00           H  
ATOM   1644 2HB  HIS B 102       6.678   7.720   0.282  1.00  0.00           H  
ATOM   1645  HD2 HIS B 102       3.793   9.433  -1.212  1.00  0.00           H  
ATOM   1646  HE1 HIS B 102       7.017  10.338  -3.813  1.00  0.00           H  
ATOM   1647  HE2 HIS B 102       4.478  10.394  -3.549  1.00  0.00           H  
ATOM   1648  N   ILE B 103       5.401   6.824   3.064  1.00  0.00           N  
ATOM   1649  CA  ILE B 103       6.005   6.321   4.297  1.00  0.00           C  
ATOM   1650  C   ILE B 103       6.842   5.108   3.957  1.00  0.00           C  
ATOM   1651  O   ILE B 103       6.304   4.064   3.554  1.00  0.00           O  
ATOM   1652  CB  ILE B 103       4.940   5.973   5.369  1.00  0.00           C  
ATOM   1653  CG1 ILE B 103       4.120   7.250   5.699  1.00  0.00           C  
ATOM   1654  CG2 ILE B 103       5.620   5.369   6.622  1.00  0.00           C  
ATOM   1655  CD1 ILE B 103       2.937   7.065   6.605  1.00  0.00           C  
ATOM   1656  H   ILE B 103       4.820   6.218   2.486  1.00  0.00           H  
ATOM   1657  HA  ILE B 103       6.664   7.076   4.715  1.00  0.00           H  
ATOM   1658  HB  ILE B 103       4.248   5.243   4.961  1.00  0.00           H  
ATOM   1659 1HG1 ILE B 103       4.791   7.964   6.149  1.00  0.00           H  
ATOM   1660 2HG1 ILE B 103       3.746   7.664   4.768  1.00  0.00           H  
ATOM   1661 1HG2 ILE B 103       4.879   5.098   7.367  1.00  0.00           H  
ATOM   1662 2HG2 ILE B 103       6.162   4.469   6.335  1.00  0.00           H  
ATOM   1663 3HG2 ILE B 103       6.319   6.094   7.049  1.00  0.00           H  
ATOM   1664 1HD1 ILE B 103       2.445   8.026   6.755  1.00  0.00           H  
ATOM   1665 2HD1 ILE B 103       2.237   6.368   6.157  1.00  0.00           H  
ATOM   1666 3HD1 ILE B 103       3.272   6.689   7.560  1.00  0.00           H  
ATOM   1667  N   LEU B 104       8.161   5.262   4.083  1.00  0.00           N  
ATOM   1668  CA  LEU B 104       9.115   4.230   3.668  1.00  0.00           C  
ATOM   1669  C   LEU B 104       9.873   3.608   4.839  1.00  0.00           C  
ATOM   1670  O   LEU B 104       9.941   4.216   5.897  1.00  0.00           O  
ATOM   1671  CB  LEU B 104      10.146   4.854   2.715  1.00  0.00           C  
ATOM   1672  CG  LEU B 104       9.631   5.579   1.472  1.00  0.00           C  
ATOM   1673  CD1 LEU B 104      10.838   6.132   0.724  1.00  0.00           C  
ATOM   1674  CD2 LEU B 104       8.832   4.663   0.605  1.00  0.00           C  
ATOM   1675  H   LEU B 104       8.509   6.158   4.421  1.00  0.00           H  
ATOM   1676  HA  LEU B 104       8.538   3.466   3.164  1.00  0.00           H  
ATOM   1677 1HB  LEU B 104      10.674   5.594   3.281  1.00  0.00           H  
ATOM   1678 2HB  LEU B 104      10.864   4.118   2.392  1.00  0.00           H  
ATOM   1679  HG  LEU B 104       9.005   6.422   1.769  1.00  0.00           H  
ATOM   1680 1HD1 LEU B 104      10.499   6.679  -0.158  1.00  0.00           H  
ATOM   1681 2HD1 LEU B 104      11.403   6.806   1.362  1.00  0.00           H  
ATOM   1682 3HD1 LEU B 104      11.482   5.307   0.413  1.00  0.00           H  
ATOM   1683 1HD2 LEU B 104       8.491   5.204  -0.278  1.00  0.00           H  
ATOM   1684 2HD2 LEU B 104       9.463   3.833   0.300  1.00  0.00           H  
ATOM   1685 3HD2 LEU B 104       7.966   4.289   1.141  1.00  0.00           H  
ATOM   1686  N   PRO B 105      10.431   2.382   4.707  1.00  0.00           N  
ATOM   1687  CA  PRO B 105      11.205   1.697   5.734  1.00  0.00           C  
ATOM   1688  C   PRO B 105      12.296   2.555   6.347  1.00  0.00           C  
ATOM   1689  O   PRO B 105      12.504   2.541   7.574  1.00  0.00           O  
ATOM   1690  CB  PRO B 105      11.772   0.493   4.981  1.00  0.00           C  
ATOM   1691  CG  PRO B 105      10.734   0.187   3.920  1.00  0.00           C  
ATOM   1692  CD  PRO B 105      10.223   1.547   3.468  1.00  0.00           C  
ATOM   1693  HA  PRO B 105      10.529   1.337   6.520  1.00  0.00           H  
ATOM   1694 1HB  PRO B 105      12.754   0.708   4.614  1.00  0.00           H  
ATOM   1695 2HB  PRO B 105      11.892  -0.348   5.681  1.00  0.00           H  
ATOM   1696 1HG  PRO B 105      11.199  -0.374   3.096  1.00  0.00           H  
ATOM   1697 2HG  PRO B 105       9.945  -0.464   4.322  1.00  0.00           H  
ATOM   1698 1HD  PRO B 105      10.807   1.902   2.613  1.00  0.00           H  
ATOM   1699 2HD  PRO B 105       9.160   1.422   3.235  1.00  0.00           H  
ATOM   1700  N   VAL B 106      12.930   3.398   5.530  1.00  0.00           N  
ATOM   1701  CA  VAL B 106      13.979   4.243   6.062  1.00  0.00           C  
ATOM   1702  C   VAL B 106      13.474   5.184   7.167  1.00  0.00           C  
ATOM   1703  O   VAL B 106      14.238   5.606   8.027  1.00  0.00           O  
ATOM   1704  CB  VAL B 106      14.615   5.116   4.937  1.00  0.00           C  
ATOM   1705  CG1 VAL B 106      13.639   6.229   4.436  1.00  0.00           C  
ATOM   1706  CG2 VAL B 106      15.919   5.739   5.445  1.00  0.00           C  
ATOM   1707  H   VAL B 106      12.730   3.421   4.541  1.00  0.00           H  
ATOM   1708  HA  VAL B 106      14.731   3.590   6.502  1.00  0.00           H  
ATOM   1709  HB  VAL B 106      14.815   4.496   4.104  1.00  0.00           H  
ATOM   1710 1HG1 VAL B 106      14.116   6.788   3.627  1.00  0.00           H  
ATOM   1711 2HG1 VAL B 106      12.743   5.768   4.068  1.00  0.00           H  
ATOM   1712 3HG1 VAL B 106      13.391   6.924   5.233  1.00  0.00           H  
ATOM   1713 1HG2 VAL B 106      16.378   6.316   4.643  1.00  0.00           H  
ATOM   1714 2HG2 VAL B 106      15.733   6.398   6.289  1.00  0.00           H  
ATOM   1715 3HG2 VAL B 106      16.594   4.954   5.758  1.00  0.00           H  
ATOM   1716  N   ALA B 107      12.183   5.521   7.153  1.00  0.00           N  
ATOM   1717  CA  ALA B 107      11.618   6.385   8.181  1.00  0.00           C  
ATOM   1718  C   ALA B 107      11.758   5.774   9.562  1.00  0.00           C  
ATOM   1719  O   ALA B 107      12.007   6.480  10.550  1.00  0.00           O  
ATOM   1720  CB  ALA B 107      10.148   6.630   7.924  1.00  0.00           C  
ATOM   1721  H   ALA B 107      11.557   5.133   6.454  1.00  0.00           H  
ATOM   1722  HA  ALA B 107      12.150   7.334   8.158  1.00  0.00           H  
ATOM   1723 1HB  ALA B 107       9.750   7.295   8.687  1.00  0.00           H  
ATOM   1724 2HB  ALA B 107      10.031   7.080   6.950  1.00  0.00           H  
ATOM   1725 3HB  ALA B 107       9.611   5.684   7.953  1.00  0.00           H  
ATOM   1726  N   PHE B 108      11.634   4.457   9.653  1.00  0.00           N  
ATOM   1727  CA  PHE B 108      11.637   3.848  10.972  1.00  0.00           C  
ATOM   1728  C   PHE B 108      13.040   3.405  11.340  1.00  0.00           C  
ATOM   1729  O   PHE B 108      13.348   3.229  12.510  1.00  0.00           O  
ATOM   1730  CB  PHE B 108      10.642   2.701  10.974  1.00  0.00           C  
ATOM   1731  CG  PHE B 108       9.252   3.225  10.699  1.00  0.00           C  
ATOM   1732  CD1 PHE B 108       8.521   3.904  11.675  1.00  0.00           C  
ATOM   1733  CD2 PHE B 108       8.692   3.070   9.438  1.00  0.00           C  
ATOM   1734  CE1 PHE B 108       7.275   4.403  11.382  1.00  0.00           C  
ATOM   1735  CE2 PHE B 108       7.454   3.563   9.157  1.00  0.00           C  
ATOM   1736  CZ  PHE B 108       6.742   4.230  10.115  1.00  0.00           C  
ATOM   1737  H   PHE B 108      11.535   3.877   8.820  1.00  0.00           H  
ATOM   1738  HA  PHE B 108      11.308   4.581  11.704  1.00  0.00           H  
ATOM   1739 1HB  PHE B 108      10.909   1.979  10.199  1.00  0.00           H  
ATOM   1740 2HB  PHE B 108      10.649   2.196  11.936  1.00  0.00           H  
ATOM   1741  HD1 PHE B 108       8.948   4.051  12.677  1.00  0.00           H  
ATOM   1742  HD2 PHE B 108       9.257   2.552   8.658  1.00  0.00           H  
ATOM   1743  HE1 PHE B 108       6.715   4.940  12.151  1.00  0.00           H  
ATOM   1744  HE2 PHE B 108       7.036   3.429   8.168  1.00  0.00           H  
ATOM   1745  HZ  PHE B 108       5.757   4.625   9.869  1.00  0.00           H  
ATOM   1746  N   ARG B 109      13.908   3.266  10.337  1.00  0.00           N  
ATOM   1747  CA  ARG B 109      15.280   2.842  10.575  1.00  0.00           C  
ATOM   1748  C   ARG B 109      16.154   4.019  11.059  1.00  0.00           C  
ATOM   1749  O   ARG B 109      17.125   3.840  11.796  1.00  0.00           O  
ATOM   1750  CB  ARG B 109      15.893   2.318   9.285  1.00  0.00           C  
ATOM   1751  CG  ARG B 109      17.294   1.744   9.414  1.00  0.00           C  
ATOM   1752  CD  ARG B 109      17.853   1.322   8.102  1.00  0.00           C  
ATOM   1753  NE  ARG B 109      18.188   2.473   7.222  1.00  0.00           N  
ATOM   1754  CZ  ARG B 109      18.497   2.348   5.880  1.00  0.00           C  
ATOM   1755  NH1 ARG B 109      18.476   1.156   5.283  1.00  0.00           N  
ATOM   1756  NH2 ARG B 109      18.837   3.409   5.149  1.00  0.00           N  
ATOM   1757  H   ARG B 109      13.582   3.401   9.377  1.00  0.00           H  
ATOM   1758  HA  ARG B 109      15.279   2.069  11.340  1.00  0.00           H  
ATOM   1759 1HB  ARG B 109      15.246   1.558   8.851  1.00  0.00           H  
ATOM   1760 2HB  ARG B 109      15.951   3.142   8.572  1.00  0.00           H  
ATOM   1761 1HG  ARG B 109      17.966   2.504   9.812  1.00  0.00           H  
ATOM   1762 2HG  ARG B 109      17.280   0.884  10.080  1.00  0.00           H  
ATOM   1763 1HD  ARG B 109      18.761   0.743   8.269  1.00  0.00           H  
ATOM   1764 2HD  ARG B 109      17.116   0.698   7.589  1.00  0.00           H  
ATOM   1765  HE  ARG B 109      18.194   3.431   7.665  1.00  0.00           H  
ATOM   1766 1HH1 ARG B 109      18.218   0.292   5.783  1.00  0.00           H  
ATOM   1767 2HH1 ARG B 109      18.739   1.074   4.275  1.00  0.00           H  
ATOM   1768 1HH2 ARG B 109      18.921   4.316   5.583  1.00  0.00           H  
ATOM   1769 2HH2 ARG B 109      19.047   3.285   4.131  1.00  0.00           H  
ATOM   1770  N   GLY B 110      15.855   5.201  10.529  1.00  0.00           N  
ATOM   1771  CA  GLY B 110      16.636   6.413  10.715  1.00  0.00           C  
ATOM   1772  C   GLY B 110      17.719   6.414   9.635  1.00  0.00           C  
ATOM   1773  O   GLY B 110      17.836   5.441   8.891  1.00  0.00           O  
ATOM   1774  H   GLY B 110      15.055   5.268   9.904  1.00  0.00           H  
ATOM   1775 1HA  GLY B 110      16.001   7.296  10.621  1.00  0.00           H  
ATOM   1776 2HA  GLY B 110      17.084   6.427  11.708  1.00  0.00           H  
ATOM   1777  N   ASP B 111      18.485   7.503   9.534  1.00  0.00           N  
ATOM   1778  CA  ASP B 111      19.616   7.626   8.576  1.00  0.00           C  
ATOM   1779  C   ASP B 111      20.853   8.117   9.314  1.00  0.00           C  
ATOM   1780  O   ASP B 111      20.969   9.304   9.656  1.00  0.00           O  
ATOM   1781  CB  ASP B 111      19.301   8.488   7.356  1.00  0.00           C  
ATOM   1782  CG  ASP B 111      20.472   8.455   6.309  1.00  0.00           C  
ATOM   1783  OD1 ASP B 111      21.599   8.056   6.667  1.00  0.00           O  
ATOM   1784  OD2 ASP B 111      20.222   8.797   5.168  1.00  0.00           O  
ATOM   1785  H   ASP B 111      18.291   8.260  10.186  1.00  0.00           H  
ATOM   1786  HA  ASP B 111      19.844   6.629   8.190  1.00  0.00           H  
ATOM   1787 1HB  ASP B 111      18.381   8.133   6.883  1.00  0.00           H  
ATOM   1788 2HB  ASP B 111      19.146   9.514   7.659  1.00  0.00           H  
ATOM   1789  N   SER B 112      21.791   7.195   9.566  1.00  0.00           N  
ATOM   1790  CA  SER B 112      22.947   7.512  10.389  1.00  0.00           C  
ATOM   1791  C   SER B 112      23.796   8.622   9.807  1.00  0.00           C  
ATOM   1792  O   SER B 112      24.354   9.427  10.537  1.00  0.00           O  
ATOM   1793  CB  SER B 112      23.815   6.276  10.546  1.00  0.00           C  
ATOM   1794  OG  SER B 112      23.148   5.269  11.261  1.00  0.00           O  
ATOM   1795  H   SER B 112      21.679   6.225   9.227  1.00  0.00           H  
ATOM   1796  HA  SER B 112      22.593   7.839  11.359  1.00  0.00           H  
ATOM   1797 1HB  SER B 112      24.097   5.904   9.558  1.00  0.00           H  
ATOM   1798 2HB  SER B 112      24.734   6.545  11.064  1.00  0.00           H  
ATOM   1799  HG  SER B 112      23.775   4.545  11.346  1.00  0.00           H  
ATOM   1800  N   PHE B 113      23.871   8.692   8.485  1.00  0.00           N  
ATOM   1801  CA  PHE B 113      24.809   9.576   7.811  1.00  0.00           C  
ATOM   1802  C   PHE B 113      24.381  11.037   7.886  1.00  0.00           C  
ATOM   1803  O   PHE B 113      25.201  11.937   7.733  1.00  0.00           O  
ATOM   1804  CB  PHE B 113      24.938   9.156   6.357  1.00  0.00           C  
ATOM   1805  CG  PHE B 113      25.606   7.837   6.215  1.00  0.00           C  
ATOM   1806  CD1 PHE B 113      24.845   6.699   6.002  1.00  0.00           C  
ATOM   1807  CD2 PHE B 113      26.984   7.713   6.308  1.00  0.00           C  
ATOM   1808  CE1 PHE B 113      25.444   5.466   5.882  1.00  0.00           C  
ATOM   1809  CE2 PHE B 113      27.586   6.478   6.187  1.00  0.00           C  
ATOM   1810  CZ  PHE B 113      26.814   5.354   5.974  1.00  0.00           C  
ATOM   1811  H   PHE B 113      23.237   8.125   7.913  1.00  0.00           H  
ATOM   1812  HA  PHE B 113      25.770   9.483   8.294  1.00  0.00           H  
ATOM   1813 1HB  PHE B 113      23.938   9.090   5.909  1.00  0.00           H  
ATOM   1814 2HB  PHE B 113      25.506   9.899   5.803  1.00  0.00           H  
ATOM   1815  HD1 PHE B 113      23.750   6.791   5.928  1.00  0.00           H  
ATOM   1816  HD2 PHE B 113      27.594   8.603   6.479  1.00  0.00           H  
ATOM   1817  HE1 PHE B 113      24.833   4.580   5.714  1.00  0.00           H  
ATOM   1818  HE2 PHE B 113      28.671   6.388   6.261  1.00  0.00           H  
ATOM   1819  HZ  PHE B 113      27.289   4.378   5.879  1.00  0.00           H  
ATOM   1820  N   THR B 114      23.086  11.258   8.111  1.00  0.00           N  
ATOM   1821  CA  THR B 114      22.498  12.589   8.185  1.00  0.00           C  
ATOM   1822  C   THR B 114      21.970  12.871   9.592  1.00  0.00           C  
ATOM   1823  O   THR B 114      21.251  13.834   9.790  1.00  0.00           O  
ATOM   1824  CB  THR B 114      21.361  12.769   7.149  1.00  0.00           C  
ATOM   1825  OG1 THR B 114      20.278  11.856   7.408  1.00  0.00           O  
ATOM   1826  CG2 THR B 114      21.923  12.451   5.767  1.00  0.00           C  
ATOM   1827  H   THR B 114      22.470  10.457   8.270  1.00  0.00           H  
ATOM   1828  HA  THR B 114      23.265  13.324   7.952  1.00  0.00           H  
ATOM   1829  HB  THR B 114      20.992  13.793   7.176  1.00  0.00           H  
ATOM   1830  HG1 THR B 114      19.628  11.957   6.694  1.00  0.00           H  
ATOM   1831 1HG2 THR B 114      21.139  12.572   5.023  1.00  0.00           H  
ATOM   1832 2HG2 THR B 114      22.747  13.127   5.546  1.00  0.00           H  
ATOM   1833 3HG2 THR B 114      22.281  11.422   5.742  1.00  0.00           H  
ATOM   1834  N   HIS B 115      22.267  11.983  10.551  1.00  0.00           N  
ATOM   1835  CA  HIS B 115      21.740  12.047  11.918  1.00  0.00           C  
ATOM   1836  C   HIS B 115      20.204  12.207  11.927  1.00  0.00           C  
ATOM   1837  O   HIS B 115      19.660  13.010  12.679  1.00  0.00           O  
ATOM   1838  CB  HIS B 115      22.381  13.165  12.761  1.00  0.00           C  
ATOM   1839  CG  HIS B 115      23.854  13.050  12.877  1.00  0.00           C  
ATOM   1840  ND1 HIS B 115      24.694  13.721  12.043  1.00  0.00           N  
ATOM   1841  CD2 HIS B 115      24.645  12.358  13.710  1.00  0.00           C  
ATOM   1842  CE1 HIS B 115      25.928  13.446  12.341  1.00  0.00           C  
ATOM   1843  NE2 HIS B 115      25.939  12.628  13.347  1.00  0.00           N  
ATOM   1844  H   HIS B 115      22.904  11.213  10.341  1.00  0.00           H  
ATOM   1845  HA  HIS B 115      21.969  11.108  12.420  1.00  0.00           H  
ATOM   1846 1HB  HIS B 115      22.142  14.140  12.332  1.00  0.00           H  
ATOM   1847 2HB  HIS B 115      21.966  13.140  13.768  1.00  0.00           H  
ATOM   1848  HD2 HIS B 115      24.347  11.733  14.496  1.00  0.00           H  
ATOM   1849  HE1 HIS B 115      26.784  13.854  11.812  1.00  0.00           H  
ATOM   1850  HE2 HIS B 115      26.764  12.246  13.796  1.00  0.00           H  
ATOM   1851  N   THR B 116      19.501  11.452  11.085  1.00  0.00           N  
ATOM   1852  CA  THR B 116      18.049  11.534  11.083  1.00  0.00           C  
ATOM   1853  C   THR B 116      17.584  10.435  12.021  1.00  0.00           C  
ATOM   1854  O   THR B 116      17.776   9.262  11.693  1.00  0.00           O  
ATOM   1855  CB  THR B 116      17.460  11.295   9.681  1.00  0.00           C  
ATOM   1856  OG1 THR B 116      17.961  12.280   8.761  1.00  0.00           O  
ATOM   1857  CG2 THR B 116      15.933  11.388   9.743  1.00  0.00           C  
ATOM   1858  H   THR B 116      19.984  10.800  10.467  1.00  0.00           H  
ATOM   1859  HA  THR B 116      17.740  12.513  11.425  1.00  0.00           H  
ATOM   1860  HB  THR B 116      17.741  10.314   9.331  1.00  0.00           H  
ATOM   1861  HG1 THR B 116      18.923  12.132   8.615  1.00  0.00           H  
ATOM   1862 1HG2 THR B 116      15.532  11.223   8.754  1.00  0.00           H  
ATOM   1863 2HG2 THR B 116      15.533  10.634  10.427  1.00  0.00           H  
ATOM   1864 3HG2 THR B 116      15.642  12.372  10.091  1.00  0.00           H  
ATOM   1865  N   PRO B 117      16.993  10.728  13.196  1.00  0.00           N  
ATOM   1866  CA  PRO B 117      16.609   9.728  14.166  1.00  0.00           C  
ATOM   1867  C   PRO B 117      15.455   8.919  13.602  1.00  0.00           C  
ATOM   1868  O   PRO B 117      14.770   9.413  12.702  1.00  0.00           O  
ATOM   1869  CB  PRO B 117      16.203  10.552  15.388  1.00  0.00           C  
ATOM   1870  CG  PRO B 117      15.869  11.917  14.839  1.00  0.00           C  
ATOM   1871  CD  PRO B 117      16.788  12.118  13.637  1.00  0.00           C  
ATOM   1872  HA  PRO B 117      17.495   9.129  14.382  1.00  0.00           H  
ATOM   1873 1HB  PRO B 117      15.340  10.077  15.880  1.00  0.00           H  
ATOM   1874 2HB  PRO B 117      17.004  10.585  16.111  1.00  0.00           H  
ATOM   1875 1HG  PRO B 117      14.829  11.977  14.602  1.00  0.00           H  
ATOM   1876 2HG  PRO B 117      16.048  12.679  15.616  1.00  0.00           H  
ATOM   1877 1HD  PRO B 117      16.257  12.714  12.883  1.00  0.00           H  
ATOM   1878 2HD  PRO B 117      17.728  12.584  13.952  1.00  0.00           H  
ATOM   1879  N   PRO B 118      15.241   7.680  14.054  1.00  0.00           N  
ATOM   1880  CA  PRO B 118      14.115   6.852  13.701  1.00  0.00           C  
ATOM   1881  C   PRO B 118      12.840   7.577  14.028  1.00  0.00           C  
ATOM   1882  O   PRO B 118      12.755   8.298  15.028  1.00  0.00           O  
ATOM   1883  CB  PRO B 118      14.302   5.655  14.635  1.00  0.00           C  
ATOM   1884  CG  PRO B 118      15.774   5.602  14.910  1.00  0.00           C  
ATOM   1885  CD  PRO B 118      16.215   7.032  14.954  1.00  0.00           C  
ATOM   1886  HA  PRO B 118      14.159   6.566  12.639  1.00  0.00           H  
ATOM   1887 1HB  PRO B 118      13.700   5.800  15.546  1.00  0.00           H  
ATOM   1888 2HB  PRO B 118      13.934   4.756  14.169  1.00  0.00           H  
ATOM   1889 1HG  PRO B 118      15.959   5.068  15.851  1.00  0.00           H  
ATOM   1890 2HG  PRO B 118      16.278   5.026  14.113  1.00  0.00           H  
ATOM   1891 1HD  PRO B 118      16.154   7.447  15.971  1.00  0.00           H  
ATOM   1892 2HD  PRO B 118      17.229   7.051  14.541  1.00  0.00           H  
ATOM   1893  N   LEU B 119      11.826   7.345  13.232  1.00  0.00           N  
ATOM   1894  CA  LEU B 119      10.539   7.934  13.514  1.00  0.00           C  
ATOM   1895  C   LEU B 119       9.875   7.244  14.681  1.00  0.00           C  
ATOM   1896  O   LEU B 119       9.749   6.020  14.706  1.00  0.00           O  
ATOM   1897  CB  LEU B 119       9.661   7.887  12.239  1.00  0.00           C  
ATOM   1898  CG  LEU B 119       8.175   8.423  12.306  1.00  0.00           C  
ATOM   1899  CD1 LEU B 119       8.114   9.921  12.637  1.00  0.00           C  
ATOM   1900  CD2 LEU B 119       7.534   8.203  10.918  1.00  0.00           C  
ATOM   1901  H   LEU B 119      11.946   6.784  12.390  1.00  0.00           H  
ATOM   1902  HA  LEU B 119      10.680   8.972  13.789  1.00  0.00           H  
ATOM   1903 1HB  LEU B 119      10.180   8.446  11.460  1.00  0.00           H  
ATOM   1904 2HB  LEU B 119       9.610   6.848  11.911  1.00  0.00           H  
ATOM   1905  HG  LEU B 119       7.618   7.873  13.074  1.00  0.00           H  
ATOM   1906 1HD1 LEU B 119       7.068  10.239  12.656  1.00  0.00           H  
ATOM   1907 2HD1 LEU B 119       8.556  10.115  13.616  1.00  0.00           H  
ATOM   1908 3HD1 LEU B 119       8.636  10.482  11.893  1.00  0.00           H  
ATOM   1909 1HD2 LEU B 119       6.509   8.557  10.941  1.00  0.00           H  
ATOM   1910 2HD2 LEU B 119       8.088   8.758  10.164  1.00  0.00           H  
ATOM   1911 3HD2 LEU B 119       7.551   7.149  10.667  1.00  0.00           H  
ATOM   1912  N   ASP B 120       9.463   8.039  15.656  1.00  0.00           N  
ATOM   1913  CA  ASP B 120       8.738   7.538  16.811  1.00  0.00           C  
ATOM   1914  C   ASP B 120       7.325   7.178  16.363  1.00  0.00           C  
ATOM   1915  O   ASP B 120       6.589   8.070  15.952  1.00  0.00           O  
ATOM   1916  CB  ASP B 120       8.663   8.599  17.904  1.00  0.00           C  
ATOM   1917  CG  ASP B 120       7.988   8.112  19.204  1.00  0.00           C  
ATOM   1918  OD1 ASP B 120       7.184   7.164  19.154  1.00  0.00           O  
ATOM   1919  OD2 ASP B 120       8.243   8.707  20.234  1.00  0.00           O  
ATOM   1920  H   ASP B 120       9.637   9.036  15.583  1.00  0.00           H  
ATOM   1921  HA  ASP B 120       9.268   6.679  17.206  1.00  0.00           H  
ATOM   1922 1HB  ASP B 120       9.672   8.950  18.138  1.00  0.00           H  
ATOM   1923 2HB  ASP B 120       8.115   9.448  17.531  1.00  0.00           H  
ATOM   1924  N   PRO B 121       6.898   5.909  16.390  1.00  0.00           N  
ATOM   1925  CA  PRO B 121       5.598   5.472  15.936  1.00  0.00           C  
ATOM   1926  C   PRO B 121       4.450   6.322  16.447  1.00  0.00           C  
ATOM   1927  O   PRO B 121       3.505   6.575  15.704  1.00  0.00           O  
ATOM   1928  CB  PRO B 121       5.510   4.066  16.553  1.00  0.00           C  
ATOM   1929  CG  PRO B 121       6.920   3.557  16.535  1.00  0.00           C  
ATOM   1930  CD  PRO B 121       7.769   4.775  16.848  1.00  0.00           C  
ATOM   1931  HA  PRO B 121       5.594   5.434  14.838  1.00  0.00           H  
ATOM   1932 1HB  PRO B 121       5.129   4.153  17.582  1.00  0.00           H  
ATOM   1933 2HB  PRO B 121       4.805   3.455  16.028  1.00  0.00           H  
ATOM   1934 1HG  PRO B 121       7.043   2.750  17.268  1.00  0.00           H  
ATOM   1935 2HG  PRO B 121       7.152   3.124  15.549  1.00  0.00           H  
ATOM   1936 1HD  PRO B 121       7.944   4.873  17.931  1.00  0.00           H  
ATOM   1937 2HD  PRO B 121       8.699   4.689  16.276  1.00  0.00           H  
ATOM   1938  N   GLN B 122       4.525   6.834  17.681  1.00  0.00           N  
ATOM   1939  CA  GLN B 122       3.385   7.617  18.180  1.00  0.00           C  
ATOM   1940  C   GLN B 122       3.232   8.952  17.453  1.00  0.00           C  
ATOM   1941  O   GLN B 122       2.143   9.525  17.409  1.00  0.00           O  
ATOM   1942  CB  GLN B 122       3.471   7.893  19.684  1.00  0.00           C  
ATOM   1943  CG  GLN B 122       4.494   8.927  20.075  1.00  0.00           C  
ATOM   1944  CD  GLN B 122       4.659   9.055  21.592  1.00  0.00           C  
ATOM   1945  OE1 GLN B 122       3.667   9.224  22.323  1.00  0.00           O  
ATOM   1946  NE2 GLN B 122       5.909   8.979  22.069  1.00  0.00           N  
ATOM   1947  H   GLN B 122       5.367   6.709  18.264  1.00  0.00           H  
ATOM   1948  HA  GLN B 122       2.480   7.047  18.007  1.00  0.00           H  
ATOM   1949 1HB  GLN B 122       2.499   8.219  20.048  1.00  0.00           H  
ATOM   1950 2HB  GLN B 122       3.730   6.970  20.202  1.00  0.00           H  
ATOM   1951 1HG  GLN B 122       5.425   8.661  19.649  1.00  0.00           H  
ATOM   1952 2HG  GLN B 122       4.183   9.896  19.690  1.00  0.00           H  
ATOM   1953 1HE2 GLN B 122       6.082   9.054  23.046  1.00  0.00           H  
ATOM   1954 2HE2 GLN B 122       6.706   8.835  21.418  1.00  0.00           H  
ATOM   1955  N   GLU B 123       4.307   9.455  16.845  1.00  0.00           N  
ATOM   1956  CA  GLU B 123       4.237  10.729  16.129  1.00  0.00           C  
ATOM   1957  C   GLU B 123       3.360  10.604  14.888  1.00  0.00           C  
ATOM   1958  O   GLU B 123       2.838  11.596  14.377  1.00  0.00           O  
ATOM   1959  CB  GLU B 123       5.623  11.285  15.810  1.00  0.00           C  
ATOM   1960  CG  GLU B 123       6.371  11.775  17.082  1.00  0.00           C  
ATOM   1961  CD  GLU B 123       7.837  12.172  16.870  1.00  0.00           C  
ATOM   1962  OE1 GLU B 123       8.436  11.735  15.908  1.00  0.00           O  
ATOM   1963  OE2 GLU B 123       8.351  12.910  17.682  1.00  0.00           O  
ATOM   1964  H   GLU B 123       5.179   8.935  16.839  1.00  0.00           H  
ATOM   1965  HA  GLU B 123       3.760  11.456  16.787  1.00  0.00           H  
ATOM   1966 1HB  GLU B 123       6.224  10.529  15.312  1.00  0.00           H  
ATOM   1967 2HB  GLU B 123       5.525  12.129  15.134  1.00  0.00           H  
ATOM   1968 1HG  GLU B 123       5.840  12.645  17.474  1.00  0.00           H  
ATOM   1969 2HG  GLU B 123       6.313  10.991  17.836  1.00  0.00           H  
ATOM   1970  N   LEU B 124       3.142   9.375  14.406  1.00  0.00           N  
ATOM   1971  CA  LEU B 124       2.278   9.166  13.248  1.00  0.00           C  
ATOM   1972  C   LEU B 124       0.862   9.638  13.535  1.00  0.00           C  
ATOM   1973  O   LEU B 124       0.138   9.986  12.607  1.00  0.00           O  
ATOM   1974  CB  LEU B 124       2.267   7.692  12.833  1.00  0.00           C  
ATOM   1975  CG  LEU B 124       3.554   7.176  12.191  1.00  0.00           C  
ATOM   1976  CD1 LEU B 124       3.498   5.689  12.125  1.00  0.00           C  
ATOM   1977  CD2 LEU B 124       3.660   7.757  10.767  1.00  0.00           C  
ATOM   1978  H   LEU B 124       3.548   8.559  14.863  1.00  0.00           H  
ATOM   1979  HA  LEU B 124       2.669   9.752  12.417  1.00  0.00           H  
ATOM   1980 1HB  LEU B 124       2.056   7.081  13.709  1.00  0.00           H  
ATOM   1981 2HB  LEU B 124       1.462   7.538  12.115  1.00  0.00           H  
ATOM   1982  HG  LEU B 124       4.420   7.468  12.791  1.00  0.00           H  
ATOM   1983 1HD1 LEU B 124       4.397   5.328  11.670  1.00  0.00           H  
ATOM   1984 2HD1 LEU B 124       3.408   5.291  13.136  1.00  0.00           H  
ATOM   1985 3HD1 LEU B 124       2.642   5.379  11.539  1.00  0.00           H  
ATOM   1986 1HD2 LEU B 124       4.560   7.383  10.289  1.00  0.00           H  
ATOM   1987 2HD2 LEU B 124       2.794   7.449  10.185  1.00  0.00           H  
ATOM   1988 3HD2 LEU B 124       3.696   8.848  10.817  1.00  0.00           H  
ATOM   1989  N   ASP B 125       0.453   9.713  14.814  1.00  0.00           N  
ATOM   1990  CA  ASP B 125      -0.922  10.124  15.152  1.00  0.00           C  
ATOM   1991  C   ASP B 125      -1.151  11.619  14.926  1.00  0.00           C  
ATOM   1992  O   ASP B 125      -2.282  12.089  14.923  1.00  0.00           O  
ATOM   1993  CB  ASP B 125      -1.297   9.680  16.553  1.00  0.00           C  
ATOM   1994  CG  ASP B 125      -1.438   8.136  16.601  1.00  0.00           C  
ATOM   1995  OD1 ASP B 125      -1.723   7.503  15.575  1.00  0.00           O  
ATOM   1996  OD2 ASP B 125      -1.200   7.597  17.630  1.00  0.00           O  
ATOM   1997  H   ASP B 125       1.094   9.485  15.576  1.00  0.00           H  
ATOM   1998  HA  ASP B 125      -1.594   9.600  14.477  1.00  0.00           H  
ATOM   1999 1HB  ASP B 125      -0.522   9.992  17.261  1.00  0.00           H  
ATOM   2000 2HB  ASP B 125      -2.230  10.147  16.849  1.00  0.00           H  
ATOM   2001  N   ILE B 126      -0.096  12.336  14.580  1.00  0.00           N  
ATOM   2002  CA  ILE B 126      -0.210  13.707  14.102  1.00  0.00           C  
ATOM   2003  C   ILE B 126      -1.112  13.744  12.853  1.00  0.00           C  
ATOM   2004  O   ILE B 126      -1.855  14.693  12.611  1.00  0.00           O  
ATOM   2005  CB  ILE B 126       1.192  14.294  13.797  1.00  0.00           C  
ATOM   2006  CG1 ILE B 126       1.949  14.521  15.139  1.00  0.00           C  
ATOM   2007  CG2 ILE B 126       1.103  15.510  12.988  1.00  0.00           C  
ATOM   2008  CD1 ILE B 126       3.433  14.813  14.988  1.00  0.00           C  
ATOM   2009  H   ILE B 126       0.838  11.920  14.605  1.00  0.00           H  
ATOM   2010  HA  ILE B 126      -0.673  14.309  14.879  1.00  0.00           H  
ATOM   2011  HB  ILE B 126       1.764  13.561  13.227  1.00  0.00           H  
ATOM   2012 1HG1 ILE B 126       1.490  15.368  15.641  1.00  0.00           H  
ATOM   2013 2HG1 ILE B 126       1.831  13.635  15.766  1.00  0.00           H  
ATOM   2014 1HG2 ILE B 126       2.107  15.896  12.782  1.00  0.00           H  
ATOM   2015 2HG2 ILE B 126       0.594  15.306  12.049  1.00  0.00           H  
ATOM   2016 3HG2 ILE B 126       0.546  16.206  13.557  1.00  0.00           H  
ATOM   2017 1HD1 ILE B 126       3.882  14.972  15.964  1.00  0.00           H  
ATOM   2018 2HD1 ILE B 126       3.905  13.968  14.520  1.00  0.00           H  
ATOM   2019 3HD1 ILE B 126       3.563  15.697  14.375  1.00  0.00           H  
ATOM   2020  N   LEU B 127      -1.056  12.687  12.054  1.00  0.00           N  
ATOM   2021  CA  LEU B 127      -1.772  12.631  10.792  1.00  0.00           C  
ATOM   2022  C   LEU B 127      -3.276  12.372  10.986  1.00  0.00           C  
ATOM   2023  O   LEU B 127      -4.028  12.382  10.023  1.00  0.00           O  
ATOM   2024  CB  LEU B 127      -1.116  11.532   9.944  1.00  0.00           C  
ATOM   2025  CG  LEU B 127       0.406  11.806   9.578  1.00  0.00           C  
ATOM   2026  CD1 LEU B 127       1.015  10.554   8.956  1.00  0.00           C  
ATOM   2027  CD2 LEU B 127       0.517  12.992   8.608  1.00  0.00           C  
ATOM   2028  H   LEU B 127      -0.491  11.879  12.314  1.00  0.00           H  
ATOM   2029  HA  LEU B 127      -1.652  13.588  10.288  1.00  0.00           H  
ATOM   2030 1HB  LEU B 127      -1.168  10.604  10.480  1.00  0.00           H  
ATOM   2031 2HB  LEU B 127      -1.678  11.419   9.018  1.00  0.00           H  
ATOM   2032  HG  LEU B 127       0.951  12.027  10.497  1.00  0.00           H  
ATOM   2033 1HD1 LEU B 127       2.061  10.734   8.733  1.00  0.00           H  
ATOM   2034 2HD1 LEU B 127       0.933   9.719   9.660  1.00  0.00           H  
ATOM   2035 3HD1 LEU B 127       0.489  10.324   8.050  1.00  0.00           H  
ATOM   2036 1HD2 LEU B 127       1.570  13.178   8.373  1.00  0.00           H  
ATOM   2037 2HD2 LEU B 127      -0.026  12.765   7.690  1.00  0.00           H  
ATOM   2038 3HD2 LEU B 127       0.089  13.879   9.074  1.00  0.00           H  
ATOM   2039  N   LYS B 128      -3.750  12.207  12.243  1.00  0.00           N  
ATOM   2040  CA  LYS B 128      -5.172  12.028  12.470  1.00  0.00           C  
ATOM   2041  C   LYS B 128      -6.011  13.206  12.032  1.00  0.00           C  
ATOM   2042  O   LYS B 128      -7.220  13.069  11.862  1.00  0.00           O  
ATOM   2043  CB  LYS B 128      -5.509  11.733  13.926  1.00  0.00           C  
ATOM   2044  CG  LYS B 128      -5.162  10.354  14.394  1.00  0.00           C  
ATOM   2045  CD  LYS B 128      -5.620  10.178  15.840  1.00  0.00           C  
ATOM   2046  CE  LYS B 128      -5.491   8.775  16.233  1.00  0.00           C  
ATOM   2047  NZ  LYS B 128      -5.973   8.518  17.637  1.00  0.00           N  
ATOM   2048  H   LYS B 128      -3.128  12.209  13.048  1.00  0.00           H  
ATOM   2049  HA  LYS B 128      -5.502  11.178  11.879  1.00  0.00           H  
ATOM   2050 1HB  LYS B 128      -4.985  12.446  14.568  1.00  0.00           H  
ATOM   2051 2HB  LYS B 128      -6.574  11.867  14.082  1.00  0.00           H  
ATOM   2052 1HG  LYS B 128      -5.649   9.601  13.765  1.00  0.00           H  
ATOM   2053 2HG  LYS B 128      -4.084  10.208  14.333  1.00  0.00           H  
ATOM   2054 1HD  LYS B 128      -5.007  10.797  16.501  1.00  0.00           H  
ATOM   2055 2HD  LYS B 128      -6.662  10.475  15.940  1.00  0.00           H  
ATOM   2056 1HE  LYS B 128      -6.090   8.179  15.540  1.00  0.00           H  
ATOM   2057 2HE  LYS B 128      -4.450   8.468  16.149  1.00  0.00           H  
ATOM   2058 1HZ  LYS B 128      -5.874   7.510  17.787  1.00  0.00           H  
ATOM   2059 2HZ  LYS B 128      -5.426   9.034  18.302  1.00  0.00           H  
ATOM   2060 3HZ  LYS B 128      -6.951   8.775  17.712  1.00  0.00           H  
ATOM   2061  N   THR B 129      -5.412  14.382  11.910  1.00  0.00           N  
ATOM   2062  CA  THR B 129      -6.193  15.536  11.459  1.00  0.00           C  
ATOM   2063  C   THR B 129      -6.373  15.522   9.928  1.00  0.00           C  
ATOM   2064  O   THR B 129      -7.192  16.272   9.398  1.00  0.00           O  
ATOM   2065  CB  THR B 129      -5.550  16.860  11.954  1.00  0.00           C  
ATOM   2066  OG1 THR B 129      -4.215  16.939  11.524  1.00  0.00           O  
ATOM   2067  CG2 THR B 129      -5.582  16.975  13.487  1.00  0.00           C  
ATOM   2068  H   THR B 129      -4.403  14.473  12.082  1.00  0.00           H  
ATOM   2069  HA  THR B 129      -7.188  15.475  11.901  1.00  0.00           H  
ATOM   2070  HB  THR B 129      -6.104  17.698  11.523  1.00  0.00           H  
ATOM   2071  HG1 THR B 129      -4.198  17.187  10.576  1.00  0.00           H  
ATOM   2072 1HG2 THR B 129      -5.132  17.912  13.796  1.00  0.00           H  
ATOM   2073 2HG2 THR B 129      -6.614  16.939  13.831  1.00  0.00           H  
ATOM   2074 3HG2 THR B 129      -5.025  16.145  13.922  1.00  0.00           H  
ATOM   2075  N   VAL B 130      -5.663  14.627   9.199  1.00  0.00           N  
ATOM   2076  CA  VAL B 130      -5.766  14.636   7.733  1.00  0.00           C  
ATOM   2077  C   VAL B 130      -7.057  13.995   7.225  1.00  0.00           C  
ATOM   2078  O   VAL B 130      -7.326  12.815   7.428  1.00  0.00           O  
ATOM   2079  CB  VAL B 130      -4.510  13.947   7.088  1.00  0.00           C  
ATOM   2080  CG1 VAL B 130      -4.659  13.864   5.572  1.00  0.00           C  
ATOM   2081  CG2 VAL B 130      -3.203  14.797   7.389  1.00  0.00           C  
ATOM   2082  H   VAL B 130      -5.041  13.960   9.645  1.00  0.00           H  
ATOM   2083  HA  VAL B 130      -5.749  15.673   7.401  1.00  0.00           H  
ATOM   2084  HB  VAL B 130      -4.403  12.940   7.494  1.00  0.00           H  
ATOM   2085 1HG1 VAL B 130      -3.782  13.390   5.137  1.00  0.00           H  
ATOM   2086 2HG1 VAL B 130      -5.545  13.281   5.332  1.00  0.00           H  
ATOM   2087 3HG1 VAL B 130      -4.770  14.870   5.158  1.00  0.00           H  
ATOM   2088 1HG2 VAL B 130      -2.334  14.325   6.936  1.00  0.00           H  
ATOM   2089 2HG2 VAL B 130      -3.328  15.802   6.973  1.00  0.00           H  
ATOM   2090 3HG2 VAL B 130      -3.055  14.876   8.467  1.00  0.00           H  
ATOM   2091  N   LYS B 131      -7.844  14.794   6.494  1.00  0.00           N  
ATOM   2092  CA  LYS B 131      -9.115  14.375   5.913  1.00  0.00           C  
ATOM   2093  C   LYS B 131      -8.972  14.186   4.411  1.00  0.00           C  
ATOM   2094  O   LYS B 131      -9.739  13.452   3.774  1.00  0.00           O  
ATOM   2095  CB  LYS B 131     -10.208  15.410   6.220  1.00  0.00           C  
ATOM   2096  CG  LYS B 131     -10.598  15.478   7.677  1.00  0.00           C  
ATOM   2097  CD  LYS B 131     -11.515  16.689   7.939  1.00  0.00           C  
ATOM   2098  CE  LYS B 131     -12.940  16.475   7.444  1.00  0.00           C  
ATOM   2099  NZ  LYS B 131     -13.716  15.541   8.308  1.00  0.00           N  
ATOM   2100  H   LYS B 131      -7.563  15.761   6.365  1.00  0.00           H  
ATOM   2101  HA  LYS B 131      -9.405  13.426   6.350  1.00  0.00           H  
ATOM   2102 1HB  LYS B 131      -9.869  16.401   5.915  1.00  0.00           H  
ATOM   2103 2HB  LYS B 131     -11.107  15.174   5.646  1.00  0.00           H  
ATOM   2104 1HG  LYS B 131     -11.119  14.553   7.947  1.00  0.00           H  
ATOM   2105 2HG  LYS B 131      -9.702  15.569   8.291  1.00  0.00           H  
ATOM   2106 1HD  LYS B 131     -11.546  16.888   9.011  1.00  0.00           H  
ATOM   2107 2HD  LYS B 131     -11.102  17.573   7.435  1.00  0.00           H  
ATOM   2108 1HE  LYS B 131     -13.450  17.443   7.417  1.00  0.00           H  
ATOM   2109 2HE  LYS B 131     -12.908  16.067   6.433  1.00  0.00           H  
ATOM   2110 1HZ  LYS B 131     -14.652  15.417   7.929  1.00  0.00           H  
ATOM   2111 2HZ  LYS B 131     -13.280  14.612   8.319  1.00  0.00           H  
ATOM   2112 3HZ  LYS B 131     -13.779  15.889   9.244  1.00  0.00           H  
ATOM   2113  N   GLU B 132      -7.965  14.824   3.852  1.00  0.00           N  
ATOM   2114  CA  GLU B 132      -7.744  14.751   2.421  1.00  0.00           C  
ATOM   2115  C   GLU B 132      -6.285  14.712   2.014  1.00  0.00           C  
ATOM   2116  O   GLU B 132      -5.460  15.412   2.589  1.00  0.00           O  
ATOM   2117  CB  GLU B 132      -8.378  15.957   1.729  1.00  0.00           C  
ATOM   2118  CG  GLU B 132      -8.210  15.957   0.224  1.00  0.00           C  
ATOM   2119  CD  GLU B 132      -8.875  17.144  -0.432  1.00  0.00           C  
ATOM   2120  OE1 GLU B 132      -8.658  18.259   0.040  1.00  0.00           O  
ATOM   2121  OE2 GLU B 132      -9.580  16.948  -1.415  1.00  0.00           O  
ATOM   2122  H   GLU B 132      -7.396  15.440   4.428  1.00  0.00           H  
ATOM   2123  HA  GLU B 132      -8.220  13.850   2.055  1.00  0.00           H  
ATOM   2124 1HB  GLU B 132      -9.445  15.976   1.944  1.00  0.00           H  
ATOM   2125 2HB  GLU B 132      -7.951  16.874   2.128  1.00  0.00           H  
ATOM   2126 1HG  GLU B 132      -7.149  16.017  -0.019  1.00  0.00           H  
ATOM   2127 2HG  GLU B 132      -8.605  15.024  -0.184  1.00  0.00           H  
ATOM   2128  N   ILE B 133      -6.001  13.880   1.025  1.00  0.00           N  
ATOM   2129  CA  ILE B 133      -4.711  13.841   0.348  1.00  0.00           C  
ATOM   2130  C   ILE B 133      -5.008  14.075  -1.117  1.00  0.00           C  
ATOM   2131  O   ILE B 133      -5.769  13.316  -1.712  1.00  0.00           O  
ATOM   2132  CB  ILE B 133      -3.985  12.484   0.585  1.00  0.00           C  
ATOM   2133  CG1 ILE B 133      -3.761  12.280   2.099  1.00  0.00           C  
ATOM   2134  CG2 ILE B 133      -2.671  12.415  -0.167  1.00  0.00           C  
ATOM   2135  CD1 ILE B 133      -3.348  10.899   2.469  1.00  0.00           C  
ATOM   2136  H   ILE B 133      -6.760  13.282   0.685  1.00  0.00           H  
ATOM   2137  HA  ILE B 133      -4.085  14.656   0.702  1.00  0.00           H  
ATOM   2138  HB  ILE B 133      -4.633  11.678   0.242  1.00  0.00           H  
ATOM   2139 1HG1 ILE B 133      -2.991  12.976   2.439  1.00  0.00           H  
ATOM   2140 2HG1 ILE B 133      -4.678  12.508   2.623  1.00  0.00           H  
ATOM   2141 1HG2 ILE B 133      -2.196  11.447   0.007  1.00  0.00           H  
ATOM   2142 2HG2 ILE B 133      -2.858  12.532  -1.223  1.00  0.00           H  
ATOM   2143 3HG2 ILE B 133      -2.001  13.207   0.177  1.00  0.00           H  
ATOM   2144 1HD1 ILE B 133      -3.225  10.837   3.545  1.00  0.00           H  
ATOM   2145 2HD1 ILE B 133      -4.117  10.194   2.157  1.00  0.00           H  
ATOM   2146 3HD1 ILE B 133      -2.406  10.652   1.977  1.00  0.00           H  
ATOM   2147  N   THR B 134      -4.443  15.114  -1.715  1.00  0.00           N  
ATOM   2148  CA  THR B 134      -4.825  15.363  -3.096  1.00  0.00           C  
ATOM   2149  C   THR B 134      -4.034  14.485  -4.061  1.00  0.00           C  
ATOM   2150  O   THR B 134      -4.472  14.226  -5.185  1.00  0.00           O  
ATOM   2151  CB  THR B 134      -4.622  16.843  -3.481  1.00  0.00           C  
ATOM   2152  OG1 THR B 134      -3.282  17.185  -3.299  1.00  0.00           O  
ATOM   2153  CG2 THR B 134      -5.493  17.752  -2.566  1.00  0.00           C  
ATOM   2154  H   THR B 134      -3.816  15.736  -1.203  1.00  0.00           H  
ATOM   2155  HA  THR B 134      -5.878  15.143  -3.184  1.00  0.00           H  
ATOM   2156  HB  THR B 134      -4.888  16.995  -4.523  1.00  0.00           H  
ATOM   2157  HG1 THR B 134      -3.074  17.112  -2.349  1.00  0.00           H  
ATOM   2158 1HG2 THR B 134      -5.337  18.792  -2.831  1.00  0.00           H  
ATOM   2159 2HG2 THR B 134      -6.549  17.496  -2.698  1.00  0.00           H  
ATOM   2160 3HG2 THR B 134      -5.223  17.606  -1.525  1.00  0.00           H  
ATOM   2161  N   GLY B 135      -2.895  14.006  -3.606  1.00  0.00           N  
ATOM   2162  CA  GLY B 135      -2.031  13.144  -4.389  1.00  0.00           C  
ATOM   2163  C   GLY B 135      -2.253  11.691  -3.988  1.00  0.00           C  
ATOM   2164  O   GLY B 135      -3.382  11.172  -4.002  1.00  0.00           O  
ATOM   2165  H   GLY B 135      -2.557  14.267  -2.680  1.00  0.00           H  
ATOM   2166 1HA  GLY B 135      -2.231  13.277  -5.453  1.00  0.00           H  
ATOM   2167 2HA  GLY B 135      -0.988  13.414  -4.223  1.00  0.00           H  
ATOM   2168  N   PHE B 136      -1.155  11.023  -3.744  1.00  0.00           N  
ATOM   2169  CA  PHE B 136      -1.128   9.596  -3.447  1.00  0.00           C  
ATOM   2170  C   PHE B 136      -0.776   9.325  -1.984  1.00  0.00           C  
ATOM   2171  O   PHE B 136      -0.042  10.104  -1.373  1.00  0.00           O  
ATOM   2172  CB  PHE B 136      -0.042   8.918  -4.309  1.00  0.00           C  
ATOM   2173  CG  PHE B 136      -0.223   8.951  -5.841  1.00  0.00           C  
ATOM   2174  CD1 PHE B 136      -1.415   9.322  -6.433  1.00  0.00           C  
ATOM   2175  CD2 PHE B 136       0.813   8.554  -6.684  1.00  0.00           C  
ATOM   2176  CE1 PHE B 136      -1.583   9.291  -7.799  1.00  0.00           C  
ATOM   2177  CE2 PHE B 136       0.631   8.528  -8.053  1.00  0.00           C  
ATOM   2178  CZ  PHE B 136      -0.560   8.892  -8.599  1.00  0.00           C  
ATOM   2179  H   PHE B 136      -0.272  11.532  -3.785  1.00  0.00           H  
ATOM   2180  HA  PHE B 136      -2.113   9.170  -3.651  1.00  0.00           H  
ATOM   2181 1HB  PHE B 136       0.926   9.360  -4.079  1.00  0.00           H  
ATOM   2182 2HB  PHE B 136       0.011   7.878  -4.017  1.00  0.00           H  
ATOM   2183  HD1 PHE B 136      -2.218   9.622  -5.809  1.00  0.00           H  
ATOM   2184  HD2 PHE B 136       1.771   8.242  -6.265  1.00  0.00           H  
ATOM   2185  HE1 PHE B 136      -2.527   9.573  -8.253  1.00  0.00           H  
ATOM   2186  HE2 PHE B 136       1.420   8.211  -8.711  1.00  0.00           H  
ATOM   2187  HZ  PHE B 136      -0.685   8.861  -9.687  1.00  0.00           H  
ATOM   2188  N   LEU B 137      -1.270   8.204  -1.453  1.00  0.00           N  
ATOM   2189  CA  LEU B 137      -0.894   7.691  -0.132  1.00  0.00           C  
ATOM   2190  C   LEU B 137      -0.171   6.371  -0.320  1.00  0.00           C  
ATOM   2191  O   LEU B 137      -0.803   5.363  -0.648  1.00  0.00           O  
ATOM   2192  CB  LEU B 137      -2.126   7.525   0.782  1.00  0.00           C  
ATOM   2193  CG  LEU B 137      -1.857   6.914   2.226  1.00  0.00           C  
ATOM   2194  CD1 LEU B 137      -0.860   7.793   3.012  1.00  0.00           C  
ATOM   2195  CD2 LEU B 137      -3.182   6.848   3.012  1.00  0.00           C  
ATOM   2196  H   LEU B 137      -1.917   7.658  -2.019  1.00  0.00           H  
ATOM   2197  HA  LEU B 137      -0.215   8.392   0.350  1.00  0.00           H  
ATOM   2198 1HB  LEU B 137      -2.590   8.493   0.905  1.00  0.00           H  
ATOM   2199 2HB  LEU B 137      -2.840   6.874   0.273  1.00  0.00           H  
ATOM   2200  HG  LEU B 137      -1.440   5.913   2.123  1.00  0.00           H  
ATOM   2201 1HD1 LEU B 137      -0.696   7.358   3.982  1.00  0.00           H  
ATOM   2202 2HD1 LEU B 137       0.097   7.850   2.497  1.00  0.00           H  
ATOM   2203 3HD1 LEU B 137      -1.267   8.788   3.129  1.00  0.00           H  
ATOM   2204 1HD2 LEU B 137      -3.005   6.428   4.004  1.00  0.00           H  
ATOM   2205 2HD2 LEU B 137      -3.577   7.849   3.115  1.00  0.00           H  
ATOM   2206 3HD2 LEU B 137      -3.899   6.227   2.484  1.00  0.00           H  
ATOM   2207  N   LEU B 138       1.142   6.395  -0.145  1.00  0.00           N  
ATOM   2208  CA  LEU B 138       1.943   5.214  -0.381  1.00  0.00           C  
ATOM   2209  C   LEU B 138       2.605   4.775   0.913  1.00  0.00           C  
ATOM   2210  O   LEU B 138       3.541   5.428   1.381  1.00  0.00           O  
ATOM   2211  CB  LEU B 138       2.967   5.553  -1.454  1.00  0.00           C  
ATOM   2212  CG  LEU B 138       2.368   6.197  -2.751  1.00  0.00           C  
ATOM   2213  CD1 LEU B 138       3.491   6.554  -3.627  1.00  0.00           C  
ATOM   2214  CD2 LEU B 138       1.357   5.263  -3.478  1.00  0.00           C  
ATOM   2215  H   LEU B 138       1.587   7.264   0.155  1.00  0.00           H  
ATOM   2216  HA  LEU B 138       1.296   4.413  -0.718  1.00  0.00           H  
ATOM   2217 1HB  LEU B 138       3.685   6.258  -1.037  1.00  0.00           H  
ATOM   2218 2HB  LEU B 138       3.497   4.646  -1.731  1.00  0.00           H  
ATOM   2219  HG  LEU B 138       1.855   7.120  -2.484  1.00  0.00           H  
ATOM   2220 1HD1 LEU B 138       3.110   7.036  -4.524  1.00  0.00           H  
ATOM   2221 2HD1 LEU B 138       4.163   7.229  -3.112  1.00  0.00           H  
ATOM   2222 3HD1 LEU B 138       4.023   5.664  -3.890  1.00  0.00           H  
ATOM   2223 1HD2 LEU B 138       0.994   5.771  -4.355  1.00  0.00           H  
ATOM   2224 2HD2 LEU B 138       1.819   4.363  -3.783  1.00  0.00           H  
ATOM   2225 3HD2 LEU B 138       0.515   5.026  -2.839  1.00  0.00           H  
ATOM   2226  N   ILE B 139       2.126   3.686   1.490  1.00  0.00           N  
ATOM   2227  CA  ILE B 139       2.634   3.211   2.768  1.00  0.00           C  
ATOM   2228  C   ILE B 139       3.371   1.879   2.560  1.00  0.00           C  
ATOM   2229  O   ILE B 139       2.740   0.851   2.268  1.00  0.00           O  
ATOM   2230  CB  ILE B 139       1.482   3.020   3.801  1.00  0.00           C  
ATOM   2231  CG1 ILE B 139       0.727   4.363   4.001  1.00  0.00           C  
ATOM   2232  CG2 ILE B 139       2.051   2.503   5.158  1.00  0.00           C  
ATOM   2233  CD1 ILE B 139      -0.543   4.267   4.846  1.00  0.00           C  
ATOM   2234  H   ILE B 139       1.365   3.181   1.050  1.00  0.00           H  
ATOM   2235  HA  ILE B 139       3.333   3.941   3.175  1.00  0.00           H  
ATOM   2236  HB  ILE B 139       0.768   2.294   3.407  1.00  0.00           H  
ATOM   2237 1HG1 ILE B 139       1.401   5.078   4.451  1.00  0.00           H  
ATOM   2238 2HG1 ILE B 139       0.442   4.738   3.022  1.00  0.00           H  
ATOM   2239 1HG2 ILE B 139       1.260   2.345   5.879  1.00  0.00           H  
ATOM   2240 2HG2 ILE B 139       2.563   1.570   5.003  1.00  0.00           H  
ATOM   2241 3HG2 ILE B 139       2.759   3.229   5.561  1.00  0.00           H  
ATOM   2242 1HD1 ILE B 139      -1.008   5.238   4.909  1.00  0.00           H  
ATOM   2243 2HD1 ILE B 139      -1.235   3.570   4.373  1.00  0.00           H  
ATOM   2244 3HD1 ILE B 139      -0.316   3.928   5.846  1.00  0.00           H  
ATOM   2245  N   GLN B 140       4.707   1.916   2.672  1.00  0.00           N  
ATOM   2246  CA  GLN B 140       5.549   0.743   2.433  1.00  0.00           C  
ATOM   2247  C   GLN B 140       6.207   0.245   3.718  1.00  0.00           C  
ATOM   2248  O   GLN B 140       6.979  -0.708   3.718  1.00  0.00           O  
ATOM   2249  CB  GLN B 140       6.648   1.087   1.438  1.00  0.00           C  
ATOM   2250  CG  GLN B 140       6.183   1.419   0.052  1.00  0.00           C  
ATOM   2251  CD  GLN B 140       7.339   1.949  -0.803  1.00  0.00           C  
ATOM   2252  OE1 GLN B 140       7.172   2.898  -1.593  1.00  0.00           O  
ATOM   2253  NE2 GLN B 140       8.523   1.388  -0.609  1.00  0.00           N  
ATOM   2254  H   GLN B 140       5.164   2.790   2.923  1.00  0.00           H  
ATOM   2255  HA  GLN B 140       4.917  -0.064   2.064  1.00  0.00           H  
ATOM   2256 1HB  GLN B 140       7.197   1.948   1.807  1.00  0.00           H  
ATOM   2257 2HB  GLN B 140       7.338   0.254   1.387  1.00  0.00           H  
ATOM   2258 1HG  GLN B 140       5.782   0.515  -0.407  1.00  0.00           H  
ATOM   2259 2HG  GLN B 140       5.410   2.188   0.109  1.00  0.00           H  
ATOM   2260 1HE2 GLN B 140       9.336   1.740  -1.108  1.00  0.00           H  
ATOM   2261 2HE2 GLN B 140       8.645   0.657   0.049  1.00  0.00           H  
ATOM   2262  N   ALA B 141       5.893   0.909   4.821  1.00  0.00           N  
ATOM   2263  CA  ALA B 141       6.368   0.514   6.143  1.00  0.00           C  
ATOM   2264  C   ALA B 141       5.429   1.077   7.175  1.00  0.00           C  
ATOM   2265  O   ALA B 141       4.803   2.114   6.937  1.00  0.00           O  
ATOM   2266  CB  ALA B 141       7.765   1.009   6.382  1.00  0.00           C  
ATOM   2267  H   ALA B 141       5.273   1.699   4.738  1.00  0.00           H  
ATOM   2268  HA  ALA B 141       6.335  -0.571   6.209  1.00  0.00           H  
ATOM   2269 1HB  ALA B 141       8.096   0.702   7.370  1.00  0.00           H  
ATOM   2270 2HB  ALA B 141       8.403   0.585   5.639  1.00  0.00           H  
ATOM   2271 3HB  ALA B 141       7.779   2.091   6.307  1.00  0.00           H  
ATOM   2272  N   TRP B 142       5.370   0.435   8.336  1.00  0.00           N  
ATOM   2273  CA  TRP B 142       4.500   0.898   9.413  1.00  0.00           C  
ATOM   2274  C   TRP B 142       4.993   0.166  10.661  1.00  0.00           C  
ATOM   2275  O   TRP B 142       5.488  -0.954  10.529  1.00  0.00           O  
ATOM   2276  CB  TRP B 142       3.052   0.518   9.043  1.00  0.00           C  
ATOM   2277  CG  TRP B 142       1.976   1.122   9.824  1.00  0.00           C  
ATOM   2278  CD1 TRP B 142       1.191   0.565  10.785  1.00  0.00           C  
ATOM   2279  CD2 TRP B 142       1.527   2.473   9.664  1.00  0.00           C  
ATOM   2280  NE1 TRP B 142       0.276   1.493  11.229  1.00  0.00           N  
ATOM   2281  CE2 TRP B 142       0.481   2.668  10.555  1.00  0.00           C  
ATOM   2282  CE3 TRP B 142       1.922   3.521   8.836  1.00  0.00           C  
ATOM   2283  CZ2 TRP B 142      -0.178   3.880  10.645  1.00  0.00           C  
ATOM   2284  CZ3 TRP B 142       1.259   4.712   8.929  1.00  0.00           C  
ATOM   2285  CH2 TRP B 142       0.248   4.894   9.799  1.00  0.00           C  
ATOM   2286  H   TRP B 142       5.925  -0.399   8.469  1.00  0.00           H  
ATOM   2287  HA  TRP B 142       4.595   1.969   9.499  1.00  0.00           H  
ATOM   2288 1HB  TRP B 142       2.865   0.804   8.013  1.00  0.00           H  
ATOM   2289 2HB  TRP B 142       2.937  -0.561   9.106  1.00  0.00           H  
ATOM   2290  HD1 TRP B 142       1.264  -0.467  11.139  1.00  0.00           H  
ATOM   2291  HE1 TRP B 142      -0.459   1.322  11.934  1.00  0.00           H  
ATOM   2292  HE3 TRP B 142       2.741   3.394   8.122  1.00  0.00           H  
ATOM   2293  HZ2 TRP B 142      -0.999   4.042  11.339  1.00  0.00           H  
ATOM   2294  HZ3 TRP B 142       1.561   5.506   8.293  1.00  0.00           H  
ATOM   2295  HH2 TRP B 142      -0.233   5.855   9.825  1.00  0.00           H  
ATOM   2296  N   PRO B 143       4.887   0.721  11.871  1.00  0.00           N  
ATOM   2297  CA  PRO B 143       5.326   0.051  13.083  1.00  0.00           C  
ATOM   2298  C   PRO B 143       4.661  -1.318  13.182  1.00  0.00           C  
ATOM   2299  O   PRO B 143       3.439  -1.449  13.023  1.00  0.00           O  
ATOM   2300  CB  PRO B 143       4.828   1.002  14.161  1.00  0.00           C  
ATOM   2301  CG  PRO B 143       4.817   2.363  13.476  1.00  0.00           C  
ATOM   2302  CD  PRO B 143       4.370   2.082  12.083  1.00  0.00           C  
ATOM   2303  HA  PRO B 143       6.426  -0.032  13.084  1.00  0.00           H  
ATOM   2304 1HB  PRO B 143       3.846   0.677  14.502  1.00  0.00           H  
ATOM   2305 2HB  PRO B 143       5.494   0.955  15.035  1.00  0.00           H  
ATOM   2306 1HG  PRO B 143       4.112   3.040  13.970  1.00  0.00           H  
ATOM   2307 2HG  PRO B 143       5.805   2.830  13.526  1.00  0.00           H  
ATOM   2308 1HD  PRO B 143       3.289   2.084  12.062  1.00  0.00           H  
ATOM   2309 2HD  PRO B 143       4.784   2.808  11.432  1.00  0.00           H  
ATOM   2310  N   GLU B 144       5.456  -2.325  13.515  1.00  0.00           N  
ATOM   2311  CA  GLU B 144       4.972  -3.708  13.576  1.00  0.00           C  
ATOM   2312  C   GLU B 144       3.984  -3.934  14.695  1.00  0.00           C  
ATOM   2313  O   GLU B 144       3.139  -4.831  14.622  1.00  0.00           O  
ATOM   2314  CB  GLU B 144       6.157  -4.690  13.697  1.00  0.00           C  
ATOM   2315  CG  GLU B 144       6.988  -4.633  15.016  1.00  0.00           C  
ATOM   2316  CD  GLU B 144       8.066  -3.575  15.023  1.00  0.00           C  
ATOM   2317  OE1 GLU B 144       7.975  -2.658  14.237  1.00  0.00           O  
ATOM   2318  OE2 GLU B 144       8.972  -3.679  15.811  1.00  0.00           O  
ATOM   2319  H   GLU B 144       6.439  -2.149  13.664  1.00  0.00           H  
ATOM   2320  HA  GLU B 144       4.456  -3.918  12.639  1.00  0.00           H  
ATOM   2321 1HB  GLU B 144       5.782  -5.710  13.594  1.00  0.00           H  
ATOM   2322 2HB  GLU B 144       6.845  -4.519  12.870  1.00  0.00           H  
ATOM   2323 1HG  GLU B 144       6.346  -4.489  15.873  1.00  0.00           H  
ATOM   2324 2HG  GLU B 144       7.466  -5.604  15.138  1.00  0.00           H  
ATOM   2325  N   ASN B 145       4.080  -3.120  15.740  1.00  0.00           N  
ATOM   2326  CA  ASN B 145       3.173  -3.259  16.867  1.00  0.00           C  
ATOM   2327  C   ASN B 145       1.829  -2.535  16.663  1.00  0.00           C  
ATOM   2328  O   ASN B 145       0.997  -2.522  17.565  1.00  0.00           O  
ATOM   2329  CB  ASN B 145       3.852  -2.829  18.173  1.00  0.00           C  
ATOM   2330  CG  ASN B 145       4.268  -1.375  18.227  1.00  0.00           C  
ATOM   2331  OD1 ASN B 145       4.062  -0.627  17.274  1.00  0.00           O  
ATOM   2332  ND2 ASN B 145       4.860  -0.968  19.350  1.00  0.00           N  
ATOM   2333  H   ASN B 145       4.787  -2.401  15.742  1.00  0.00           H  
ATOM   2334  HA  ASN B 145       2.935  -4.317  16.970  1.00  0.00           H  
ATOM   2335 1HB  ASN B 145       3.179  -3.022  19.004  1.00  0.00           H  
ATOM   2336 2HB  ASN B 145       4.739  -3.446  18.330  1.00  0.00           H  
ATOM   2337 1HD2 ASN B 145       5.160  -0.017  19.448  1.00  0.00           H  
ATOM   2338 2HD2 ASN B 145       5.011  -1.615  20.095  1.00  0.00           H  
ATOM   2339  N   ARG B 146       1.580  -1.976  15.477  1.00  0.00           N  
ATOM   2340  CA  ARG B 146       0.276  -1.376  15.224  1.00  0.00           C  
ATOM   2341  C   ARG B 146      -0.536  -2.348  14.412  1.00  0.00           C  
ATOM   2342  O   ARG B 146      -0.046  -2.929  13.448  1.00  0.00           O  
ATOM   2343  CB  ARG B 146       0.387  -0.015  14.539  1.00  0.00           C  
ATOM   2344  CG  ARG B 146       0.925   1.085  15.451  1.00  0.00           C  
ATOM   2345  CD  ARG B 146       0.773   2.481  14.874  1.00  0.00           C  
ATOM   2346  NE  ARG B 146       1.036   3.454  15.923  1.00  0.00           N  
ATOM   2347  CZ  ARG B 146       0.423   4.665  16.030  1.00  0.00           C  
ATOM   2348  NH1 ARG B 146      -0.443   5.095  15.117  1.00  0.00           N  
ATOM   2349  NH2 ARG B 146       0.659   5.384  17.107  1.00  0.00           N  
ATOM   2350  H   ARG B 146       2.283  -1.968  14.736  1.00  0.00           H  
ATOM   2351  HA  ARG B 146      -0.231  -1.224  16.174  1.00  0.00           H  
ATOM   2352 1HB  ARG B 146       1.065  -0.094  13.690  1.00  0.00           H  
ATOM   2353 2HB  ARG B 146      -0.592   0.292  14.160  1.00  0.00           H  
ATOM   2354 1HG  ARG B 146       0.392   1.055  16.399  1.00  0.00           H  
ATOM   2355 2HG  ARG B 146       1.983   0.908  15.643  1.00  0.00           H  
ATOM   2356 1HD  ARG B 146       1.484   2.640  14.063  1.00  0.00           H  
ATOM   2357 2HD  ARG B 146      -0.244   2.634  14.501  1.00  0.00           H  
ATOM   2358  HE  ARG B 146       1.669   3.183  16.670  1.00  0.00           H  
ATOM   2359 1HH1 ARG B 146      -0.644   4.542  14.304  1.00  0.00           H  
ATOM   2360 2HH1 ARG B 146      -0.935   5.996  15.274  1.00  0.00           H  
ATOM   2361 1HH2 ARG B 146       1.280   5.033  17.814  1.00  0.00           H  
ATOM   2362 2HH2 ARG B 146       0.149   6.265  17.269  1.00  0.00           H  
ATOM   2363  N   THR B 147      -1.803  -2.502  14.780  1.00  0.00           N  
ATOM   2364  CA  THR B 147      -2.668  -3.461  14.114  1.00  0.00           C  
ATOM   2365  C   THR B 147      -3.454  -2.899  12.940  1.00  0.00           C  
ATOM   2366  O   THR B 147      -4.047  -3.682  12.180  1.00  0.00           O  
ATOM   2367  CB  THR B 147      -3.622  -4.085  15.139  1.00  0.00           C  
ATOM   2368  OG1 THR B 147      -4.425  -3.064  15.756  1.00  0.00           O  
ATOM   2369  CG2 THR B 147      -2.772  -4.781  16.209  1.00  0.00           C  
ATOM   2370  H   THR B 147      -2.159  -1.981  15.570  1.00  0.00           H  
ATOM   2371  HA  THR B 147      -2.034  -4.261  13.729  1.00  0.00           H  
ATOM   2372  HB  THR B 147      -4.271  -4.801  14.665  1.00  0.00           H  
ATOM   2373  HG1 THR B 147      -5.161  -2.821  15.177  1.00  0.00           H  
ATOM   2374 1HG2 THR B 147      -3.424  -5.232  16.955  1.00  0.00           H  
ATOM   2375 2HG2 THR B 147      -2.161  -5.553  15.740  1.00  0.00           H  
ATOM   2376 3HG2 THR B 147      -2.119  -4.051  16.692  1.00  0.00           H  
ATOM   2377  N   ASP B 148      -3.444  -1.565  12.783  1.00  0.00           N  
ATOM   2378  CA  ASP B 148      -4.146  -0.932  11.673  1.00  0.00           C  
ATOM   2379  C   ASP B 148      -3.543   0.436  11.321  1.00  0.00           C  
ATOM   2380  O   ASP B 148      -2.603   0.909  11.972  1.00  0.00           O  
ATOM   2381  CB  ASP B 148      -5.644  -0.805  11.996  1.00  0.00           C  
ATOM   2382  CG  ASP B 148      -5.938   0.025  13.252  1.00  0.00           C  
ATOM   2383  OD1 ASP B 148      -5.042   0.713  13.708  1.00  0.00           O  
ATOM   2384  OD2 ASP B 148      -7.045  -0.017  13.733  1.00  0.00           O  
ATOM   2385  H   ASP B 148      -2.941  -0.997  13.444  1.00  0.00           H  
ATOM   2386  HA  ASP B 148      -4.033  -1.559  10.800  1.00  0.00           H  
ATOM   2387 1HB  ASP B 148      -6.164  -0.379  11.144  1.00  0.00           H  
ATOM   2388 2HB  ASP B 148      -6.052  -1.805  12.140  1.00  0.00           H  
ATOM   2389  N   LEU B 149      -4.108   1.109  10.330  1.00  0.00           N  
ATOM   2390  CA  LEU B 149      -3.598   2.422   9.925  1.00  0.00           C  
ATOM   2391  C   LEU B 149      -4.386   3.513  10.655  1.00  0.00           C  
ATOM   2392  O   LEU B 149      -4.975   4.406  10.042  1.00  0.00           O  
ATOM   2393  CB  LEU B 149      -3.748   2.559   8.402  1.00  0.00           C  
ATOM   2394  CG  LEU B 149      -3.071   1.430   7.599  1.00  0.00           C  
ATOM   2395  CD1 LEU B 149      -3.404   1.580   6.106  1.00  0.00           C  
ATOM   2396  CD2 LEU B 149      -1.568   1.450   7.844  1.00  0.00           C  
ATOM   2397  H   LEU B 149      -4.895   0.731   9.808  1.00  0.00           H  
ATOM   2398  HA  LEU B 149      -2.550   2.495  10.191  1.00  0.00           H  
ATOM   2399 1HB  LEU B 149      -4.804   2.592   8.144  1.00  0.00           H  
ATOM   2400 2HB  LEU B 149      -3.305   3.497   8.096  1.00  0.00           H  
ATOM   2401  HG  LEU B 149      -3.479   0.468   7.931  1.00  0.00           H  
ATOM   2402 1HD1 LEU B 149      -2.944   0.767   5.544  1.00  0.00           H  
ATOM   2403 2HD1 LEU B 149      -4.490   1.546   5.970  1.00  0.00           H  
ATOM   2404 3HD1 LEU B 149      -3.024   2.525   5.750  1.00  0.00           H  
ATOM   2405 1HD2 LEU B 149      -1.101   0.646   7.290  1.00  0.00           H  
ATOM   2406 2HD2 LEU B 149      -1.152   2.400   7.526  1.00  0.00           H  
ATOM   2407 3HD2 LEU B 149      -1.386   1.315   8.902  1.00  0.00           H  
ATOM   2408  N   HIS B 150      -4.331   3.455  11.976  1.00  0.00           N  
ATOM   2409  CA  HIS B 150      -5.074   4.307  12.918  1.00  0.00           C  
ATOM   2410  C   HIS B 150      -4.880   5.802  12.658  1.00  0.00           C  
ATOM   2411  O   HIS B 150      -5.816   6.598  12.746  1.00  0.00           O  
ATOM   2412  CB  HIS B 150      -4.661   3.945  14.351  1.00  0.00           C  
ATOM   2413  CG  HIS B 150      -5.378   4.649  15.434  1.00  0.00           C  
ATOM   2414  ND1 HIS B 150      -6.736   4.475  15.669  1.00  0.00           N  
ATOM   2415  CD2 HIS B 150      -4.918   5.471  16.409  1.00  0.00           C  
ATOM   2416  CE1 HIS B 150      -7.093   5.184  16.730  1.00  0.00           C  
ATOM   2417  NE2 HIS B 150      -6.002   5.806  17.210  1.00  0.00           N  
ATOM   2418  H   HIS B 150      -3.773   2.679  12.348  1.00  0.00           H  
ATOM   2419  HA  HIS B 150      -6.138   4.090  12.821  1.00  0.00           H  
ATOM   2420 1HB  HIS B 150      -4.797   2.890  14.513  1.00  0.00           H  
ATOM   2421 2HB  HIS B 150      -3.594   4.154  14.472  1.00  0.00           H  
ATOM   2422  HD1 HIS B 150      -7.403   4.148  14.991  1.00  0.00           H  
ATOM   2423  HD2 HIS B 150      -3.919   5.864  16.636  1.00  0.00           H  
ATOM   2424  HE1 HIS B 150      -8.132   5.189  17.069  1.00  0.00           H  
ATOM   2425  N   ALA B 151      -3.661   6.179  12.325  1.00  0.00           N  
ATOM   2426  CA  ALA B 151      -3.313   7.570  12.061  1.00  0.00           C  
ATOM   2427  C   ALA B 151      -4.157   8.159  10.918  1.00  0.00           C  
ATOM   2428  O   ALA B 151      -4.338   9.369  10.830  1.00  0.00           O  
ATOM   2429  CB  ALA B 151      -1.846   7.681  11.694  1.00  0.00           C  
ATOM   2430  H   ALA B 151      -2.948   5.470  12.250  1.00  0.00           H  
ATOM   2431  HA  ALA B 151      -3.509   8.145  12.966  1.00  0.00           H  
ATOM   2432 1HB  ALA B 151      -1.612   8.710  11.524  1.00  0.00           H  
ATOM   2433 2HB  ALA B 151      -1.229   7.290  12.509  1.00  0.00           H  
ATOM   2434 3HB  ALA B 151      -1.669   7.122  10.795  1.00  0.00           H  
ATOM   2435  N   PHE B 152      -4.641   7.317  10.016  1.00  0.00           N  
ATOM   2436  CA  PHE B 152      -5.409   7.804   8.879  1.00  0.00           C  
ATOM   2437  C   PHE B 152      -6.897   7.505   9.034  1.00  0.00           C  
ATOM   2438  O   PHE B 152      -7.645   7.553   8.059  1.00  0.00           O  
ATOM   2439  CB  PHE B 152      -4.884   7.195   7.578  1.00  0.00           C  
ATOM   2440  CG  PHE B 152      -3.474   7.613   7.231  1.00  0.00           C  
ATOM   2441  CD1 PHE B 152      -2.382   6.748   7.366  1.00  0.00           C  
ATOM   2442  CD2 PHE B 152      -3.251   8.887   6.783  1.00  0.00           C  
ATOM   2443  CE1 PHE B 152      -1.105   7.175   7.027  1.00  0.00           C  
ATOM   2444  CE2 PHE B 152      -1.986   9.315   6.459  1.00  0.00           C  
ATOM   2445  CZ  PHE B 152      -0.913   8.463   6.572  1.00  0.00           C  
ATOM   2446  H   PHE B 152      -4.528   6.312  10.121  1.00  0.00           H  
ATOM   2447  HA  PHE B 152      -5.287   8.886   8.812  1.00  0.00           H  
ATOM   2448 1HB  PHE B 152      -4.893   6.108   7.672  1.00  0.00           H  
ATOM   2449 2HB  PHE B 152      -5.538   7.457   6.747  1.00  0.00           H  
ATOM   2450  HD1 PHE B 152      -2.545   5.738   7.728  1.00  0.00           H  
ATOM   2451  HD2 PHE B 152      -4.098   9.568   6.690  1.00  0.00           H  
ATOM   2452  HE1 PHE B 152      -0.261   6.502   7.120  1.00  0.00           H  
ATOM   2453  HE2 PHE B 152      -1.847  10.328   6.116  1.00  0.00           H  
ATOM   2454  HZ  PHE B 152       0.082   8.807   6.306  1.00  0.00           H  
ATOM   2455  N   GLU B 153      -7.352   7.264  10.262  1.00  0.00           N  
ATOM   2456  CA  GLU B 153      -8.755   6.913  10.483  1.00  0.00           C  
ATOM   2457  C   GLU B 153      -9.734   7.995  10.041  1.00  0.00           C  
ATOM   2458  O   GLU B 153     -10.916   7.697   9.824  1.00  0.00           O  
ATOM   2459  CB  GLU B 153      -8.997   6.553  11.956  1.00  0.00           C  
ATOM   2460  CG  GLU B 153      -8.944   7.741  12.901  1.00  0.00           C  
ATOM   2461  CD  GLU B 153      -9.129   7.353  14.360  1.00  0.00           C  
ATOM   2462  OE1 GLU B 153      -9.253   6.186  14.633  1.00  0.00           O  
ATOM   2463  OE2 GLU B 153      -9.115   8.231  15.200  1.00  0.00           O  
ATOM   2464  H   GLU B 153      -6.712   7.249  11.057  1.00  0.00           H  
ATOM   2465  HA  GLU B 153      -8.962   6.020   9.893  1.00  0.00           H  
ATOM   2466 1HB  GLU B 153      -9.969   6.073  12.056  1.00  0.00           H  
ATOM   2467 2HB  GLU B 153      -8.247   5.833  12.274  1.00  0.00           H  
ATOM   2468 1HG  GLU B 153      -7.990   8.252  12.787  1.00  0.00           H  
ATOM   2469 2HG  GLU B 153      -9.728   8.436  12.627  1.00  0.00           H  
ATOM   2470  N   ASN B 154      -9.252   9.258   9.955  1.00  0.00           N  
ATOM   2471  CA  ASN B 154     -10.083  10.378   9.549  1.00  0.00           C  
ATOM   2472  C   ASN B 154      -9.902  10.753   8.092  1.00  0.00           C  
ATOM   2473  O   ASN B 154     -10.542  11.693   7.628  1.00  0.00           O  
ATOM   2474  CB  ASN B 154      -9.814  11.561  10.429  1.00  0.00           C  
ATOM   2475  CG  ASN B 154     -10.236  11.237  11.837  1.00  0.00           C  
ATOM   2476  OD1 ASN B 154     -11.312  10.669  12.032  1.00  0.00           O  
ATOM   2477  ND2 ASN B 154      -9.413  11.544  12.793  1.00  0.00           N  
ATOM   2478  H   ASN B 154      -8.277   9.424  10.168  1.00  0.00           H  
ATOM   2479  HA  ASN B 154     -11.127  10.095   9.683  1.00  0.00           H  
ATOM   2480 1HB  ASN B 154      -8.757  11.807  10.398  1.00  0.00           H  
ATOM   2481 2HB  ASN B 154     -10.359  12.427  10.074  1.00  0.00           H  
ATOM   2482 1HD2 ASN B 154      -9.638  11.333  13.748  1.00  0.00           H  
ATOM   2483 2HD2 ASN B 154      -8.534  12.001  12.556  1.00  0.00           H  
ATOM   2484  N   LEU B 155      -9.094   9.984   7.344  1.00  0.00           N  
ATOM   2485  CA  LEU B 155      -8.904  10.260   5.910  1.00  0.00           C  
ATOM   2486  C   LEU B 155     -10.170   9.954   5.128  1.00  0.00           C  
ATOM   2487  O   LEU B 155     -10.638   8.826   5.137  1.00  0.00           O  
ATOM   2488  CB  LEU B 155      -7.770   9.400   5.378  1.00  0.00           C  
ATOM   2489  CG  LEU B 155      -7.458   9.530   3.887  1.00  0.00           C  
ATOM   2490  CD1 LEU B 155      -6.959  10.900   3.569  1.00  0.00           C  
ATOM   2491  CD2 LEU B 155      -6.422   8.492   3.547  1.00  0.00           C  
ATOM   2492  H   LEU B 155      -8.604   9.194   7.757  1.00  0.00           H  
ATOM   2493  HA  LEU B 155      -8.652  11.309   5.780  1.00  0.00           H  
ATOM   2494 1HB  LEU B 155      -6.869   9.642   5.942  1.00  0.00           H  
ATOM   2495 2HB  LEU B 155      -8.011   8.360   5.572  1.00  0.00           H  
ATOM   2496  HG  LEU B 155      -8.366   9.363   3.303  1.00  0.00           H  
ATOM   2497 1HD1 LEU B 155      -6.741  10.977   2.500  1.00  0.00           H  
ATOM   2498 2HD1 LEU B 155      -7.718  11.627   3.830  1.00  0.00           H  
ATOM   2499 3HD1 LEU B 155      -6.057  11.095   4.139  1.00  0.00           H  
ATOM   2500 1HD2 LEU B 155      -6.182   8.563   2.504  1.00  0.00           H  
ATOM   2501 2HD2 LEU B 155      -5.524   8.667   4.142  1.00  0.00           H  
ATOM   2502 3HD2 LEU B 155      -6.805   7.500   3.767  1.00  0.00           H  
ATOM   2503  N   GLU B 156     -10.716  10.937   4.409  1.00  0.00           N  
ATOM   2504  CA  GLU B 156     -11.950  10.743   3.678  1.00  0.00           C  
ATOM   2505  C   GLU B 156     -11.744  10.629   2.197  1.00  0.00           C  
ATOM   2506  O   GLU B 156     -12.463   9.877   1.517  1.00  0.00           O  
ATOM   2507  CB  GLU B 156     -12.930  11.933   3.909  1.00  0.00           C  
ATOM   2508  CG  GLU B 156     -13.346  12.114   5.313  1.00  0.00           C  
ATOM   2509  CD  GLU B 156     -14.341  13.259   5.521  1.00  0.00           C  
ATOM   2510  OE1 GLU B 156     -14.931  13.715   4.579  1.00  0.00           O  
ATOM   2511  OE2 GLU B 156     -14.488  13.679   6.648  1.00  0.00           O  
ATOM   2512  H   GLU B 156     -10.292  11.852   4.397  1.00  0.00           H  
ATOM   2513  HA  GLU B 156     -12.398   9.836   4.021  1.00  0.00           H  
ATOM   2514 1HB  GLU B 156     -12.463  12.865   3.575  1.00  0.00           H  
ATOM   2515 2HB  GLU B 156     -13.830  11.782   3.313  1.00  0.00           H  
ATOM   2516 1HG  GLU B 156     -13.805  11.192   5.646  1.00  0.00           H  
ATOM   2517 2HG  GLU B 156     -12.456  12.289   5.920  1.00  0.00           H  
ATOM   2518  N   ILE B 157     -10.806  11.414   1.687  1.00  0.00           N  
ATOM   2519  CA  ILE B 157     -10.589  11.411   0.247  1.00  0.00           C  
ATOM   2520  C   ILE B 157      -9.146  11.374  -0.143  1.00  0.00           C  
ATOM   2521  O   ILE B 157      -8.350  12.122   0.422  1.00  0.00           O  
ATOM   2522  CB  ILE B 157     -11.232  12.640  -0.414  1.00  0.00           C  
ATOM   2523  CG1 ILE B 157     -12.722  12.647  -0.133  1.00  0.00           C  
ATOM   2524  CG2 ILE B 157     -11.009  12.623  -1.968  1.00  0.00           C  
ATOM   2525  CD1 ILE B 157     -13.287  13.894  -0.433  1.00  0.00           C  
ATOM   2526  H   ILE B 157     -10.276  12.032   2.301  1.00  0.00           H  
ATOM   2527  HA  ILE B 157     -11.061  10.528  -0.169  1.00  0.00           H  
ATOM   2528  HB  ILE B 157     -10.805  13.553   0.009  1.00  0.00           H  
ATOM   2529 1HG1 ILE B 157     -13.219  11.873  -0.719  1.00  0.00           H  
ATOM   2530 2HG1 ILE B 157     -12.912  12.485   0.910  1.00  0.00           H  
ATOM   2531 1HG2 ILE B 157     -11.487  13.494  -2.412  1.00  0.00           H  
ATOM   2532 2HG2 ILE B 157      -9.960  12.650  -2.194  1.00  0.00           H  
ATOM   2533 3HG2 ILE B 157     -11.449  11.718  -2.395  1.00  0.00           H  
ATOM   2534 1HD1 ILE B 157     -14.354  13.881  -0.217  1.00  0.00           H  
ATOM   2535 2HD1 ILE B 157     -12.795  14.652   0.157  1.00  0.00           H  
ATOM   2536 3HD1 ILE B 157     -13.118  14.082  -1.472  1.00  0.00           H  
ATOM   2537  N   ILE B 158      -8.835  10.509  -1.116  1.00  0.00           N  
ATOM   2538  CA  ILE B 158      -7.548  10.491  -1.773  1.00  0.00           C  
ATOM   2539  C   ILE B 158      -7.849  10.919  -3.215  1.00  0.00           C  
ATOM   2540  O   ILE B 158      -8.560  10.225  -3.940  1.00  0.00           O  
ATOM   2541  CB  ILE B 158      -6.863   9.106  -1.747  1.00  0.00           C  
ATOM   2542  CG1 ILE B 158      -6.652   8.635  -0.309  1.00  0.00           C  
ATOM   2543  CG2 ILE B 158      -5.534   9.204  -2.486  1.00  0.00           C  
ATOM   2544  CD1 ILE B 158      -6.263   7.181  -0.199  1.00  0.00           C  
ATOM   2545  H   ILE B 158      -9.571   9.888  -1.452  1.00  0.00           H  
ATOM   2546  HA  ILE B 158      -6.886  11.217  -1.308  1.00  0.00           H  
ATOM   2547  HB  ILE B 158      -7.500   8.378  -2.239  1.00  0.00           H  
ATOM   2548 1HG1 ILE B 158      -5.861   9.237   0.137  1.00  0.00           H  
ATOM   2549 2HG1 ILE B 158      -7.568   8.792   0.262  1.00  0.00           H  
ATOM   2550 1HG2 ILE B 158      -5.044   8.233  -2.489  1.00  0.00           H  
ATOM   2551 2HG2 ILE B 158      -5.712   9.522  -3.510  1.00  0.00           H  
ATOM   2552 3HG2 ILE B 158      -4.888   9.934  -1.987  1.00  0.00           H  
ATOM   2553 1HD1 ILE B 158      -6.120   6.914   0.841  1.00  0.00           H  
ATOM   2554 2HD1 ILE B 158      -7.051   6.562  -0.622  1.00  0.00           H  
ATOM   2555 3HD1 ILE B 158      -5.335   7.005  -0.745  1.00  0.00           H  
ATOM   2556  N   ARG B 159      -7.363  12.067  -3.640  1.00  0.00           N  
ATOM   2557  CA  ARG B 159      -7.809  12.515  -4.959  1.00  0.00           C  
ATOM   2558  C   ARG B 159      -6.972  11.820  -6.055  1.00  0.00           C  
ATOM   2559  O   ARG B 159      -7.409  11.670  -7.197  1.00  0.00           O  
ATOM   2560  CB  ARG B 159      -7.720  14.029  -5.088  1.00  0.00           C  
ATOM   2561  CG  ARG B 159      -8.563  14.874  -4.119  1.00  0.00           C  
ATOM   2562  CD  ARG B 159     -10.002  14.965  -4.434  1.00  0.00           C  
ATOM   2563  NE  ARG B 159     -10.192  15.768  -5.629  1.00  0.00           N  
ATOM   2564  CZ  ARG B 159     -10.258  17.124  -5.645  1.00  0.00           C  
ATOM   2565  NH1 ARG B 159     -10.150  17.848  -4.519  1.00  0.00           N  
ATOM   2566  NH2 ARG B 159     -10.419  17.742  -6.809  1.00  0.00           N  
ATOM   2567  H   ARG B 159      -6.748  12.621  -3.047  1.00  0.00           H  
ATOM   2568  HA  ARG B 159      -8.852  12.242  -5.073  1.00  0.00           H  
ATOM   2569 1HB  ARG B 159      -6.743  14.348  -5.054  1.00  0.00           H  
ATOM   2570 2HB  ARG B 159      -8.092  14.289  -6.073  1.00  0.00           H  
ATOM   2571 1HG  ARG B 159      -8.460  14.472  -3.110  1.00  0.00           H  
ATOM   2572 2HG  ARG B 159      -8.178  15.897  -4.126  1.00  0.00           H  
ATOM   2573 1HD  ARG B 159     -10.417  13.968  -4.615  1.00  0.00           H  
ATOM   2574 2HD  ARG B 159     -10.532  15.442  -3.607  1.00  0.00           H  
ATOM   2575  HE  ARG B 159     -10.281  15.282  -6.511  1.00  0.00           H  
ATOM   2576 1HH1 ARG B 159     -10.004  17.400  -3.595  1.00  0.00           H  
ATOM   2577 2HH1 ARG B 159     -10.200  18.855  -4.563  1.00  0.00           H  
ATOM   2578 1HH2 ARG B 159     -10.498  17.201  -7.662  1.00  0.00           H  
ATOM   2579 2HH2 ARG B 159     -10.467  18.749  -6.844  1.00  0.00           H  
ATOM   2580  N   GLY B 160      -5.752  11.399  -5.739  1.00  0.00           N  
ATOM   2581  CA  GLY B 160      -5.006  10.654  -6.734  1.00  0.00           C  
ATOM   2582  C   GLY B 160      -4.584  11.497  -7.933  1.00  0.00           C  
ATOM   2583  O   GLY B 160      -4.434  10.971  -9.035  1.00  0.00           O  
ATOM   2584  H   GLY B 160      -5.321  11.558  -4.828  1.00  0.00           H  
ATOM   2585 1HA  GLY B 160      -4.139  10.233  -6.257  1.00  0.00           H  
ATOM   2586 2HA  GLY B 160      -5.611   9.819  -7.076  1.00  0.00           H  
ATOM   2587  N   ARG B 161      -4.346  12.785  -7.735  1.00  0.00           N  
ATOM   2588  CA  ARG B 161      -4.051  13.663  -8.865  1.00  0.00           C  
ATOM   2589  C   ARG B 161      -2.598  13.740  -9.285  1.00  0.00           C  
ATOM   2590  O   ARG B 161      -2.284  14.443 -10.241  1.00  0.00           O  
ATOM   2591  CB  ARG B 161      -4.538  15.069  -8.536  1.00  0.00           C  
ATOM   2592  CG  ARG B 161      -6.036  15.171  -8.400  1.00  0.00           C  
ATOM   2593  CD  ARG B 161      -6.458  16.508  -7.850  1.00  0.00           C  
ATOM   2594  NE  ARG B 161      -6.205  17.598  -8.776  1.00  0.00           N  
ATOM   2595  CZ  ARG B 161      -6.240  18.906  -8.447  1.00  0.00           C  
ATOM   2596  NH1 ARG B 161      -6.505  19.260  -7.199  1.00  0.00           N  
ATOM   2597  NH2 ARG B 161      -6.001  19.828  -9.374  1.00  0.00           N  
ATOM   2598  H   ARG B 161      -4.419  13.182  -6.796  1.00  0.00           H  
ATOM   2599  HA  ARG B 161      -4.627  13.300  -9.716  1.00  0.00           H  
ATOM   2600 1HB  ARG B 161      -4.089  15.396  -7.599  1.00  0.00           H  
ATOM   2601 2HB  ARG B 161      -4.218  15.761  -9.311  1.00  0.00           H  
ATOM   2602 1HG  ARG B 161      -6.497  15.028  -9.374  1.00  0.00           H  
ATOM   2603 2HG  ARG B 161      -6.369  14.389  -7.731  1.00  0.00           H  
ATOM   2604 1HD  ARG B 161      -7.518  16.481  -7.639  1.00  0.00           H  
ATOM   2605 2HD  ARG B 161      -5.910  16.705  -6.927  1.00  0.00           H  
ATOM   2606  HE  ARG B 161      -6.001  17.361  -9.738  1.00  0.00           H  
ATOM   2607 1HH1 ARG B 161      -6.670  18.551  -6.501  1.00  0.00           H  
ATOM   2608 2HH1 ARG B 161      -6.525  20.239  -6.945  1.00  0.00           H  
ATOM   2609 1HH2 ARG B 161      -5.802  19.551 -10.323  1.00  0.00           H  
ATOM   2610 2HH2 ARG B 161      -6.023  20.807  -9.129  1.00  0.00           H  
ATOM   2611  N   THR B 162      -1.705  13.055  -8.583  1.00  0.00           N  
ATOM   2612  CA  THR B 162      -0.281  13.123  -8.901  1.00  0.00           C  
ATOM   2613  C   THR B 162      -0.029  12.614 -10.316  1.00  0.00           C  
ATOM   2614  O   THR B 162      -0.508  11.559 -10.692  1.00  0.00           O  
ATOM   2615  CB  THR B 162       0.569  12.395  -7.851  1.00  0.00           C  
ATOM   2616  OG1 THR B 162       0.374  13.046  -6.603  1.00  0.00           O  
ATOM   2617  CG2 THR B 162       2.041  12.389  -8.215  1.00  0.00           C  
ATOM   2618  H   THR B 162      -2.018  12.477  -7.818  1.00  0.00           H  
ATOM   2619  HA  THR B 162       0.038  14.164  -8.856  1.00  0.00           H  
ATOM   2620  HB  THR B 162       0.238  11.400  -7.761  1.00  0.00           H  
ATOM   2621  HG1 THR B 162       0.835  12.551  -5.889  1.00  0.00           H  
ATOM   2622 1HG2 THR B 162       2.587  11.871  -7.423  1.00  0.00           H  
ATOM   2623 2HG2 THR B 162       2.192  11.870  -9.154  1.00  0.00           H  
ATOM   2624 3HG2 THR B 162       2.402  13.410  -8.295  1.00  0.00           H  
ATOM   2625  N   LYS B 163       0.711  13.378 -11.113  1.00  0.00           N  
ATOM   2626  CA  LYS B 163       0.871  13.025 -12.517  1.00  0.00           C  
ATOM   2627  C   LYS B 163       2.202  12.427 -12.883  1.00  0.00           C  
ATOM   2628  O   LYS B 163       2.392  11.986 -14.010  1.00  0.00           O  
ATOM   2629  CB  LYS B 163       0.607  14.237 -13.416  1.00  0.00           C  
ATOM   2630  CG  LYS B 163      -0.806  14.847 -13.293  1.00  0.00           C  
ATOM   2631  CD  LYS B 163      -1.921  13.840 -13.681  1.00  0.00           C  
ATOM   2632  CE  LYS B 163      -3.295  14.482 -13.661  1.00  0.00           C  
ATOM   2633  NZ  LYS B 163      -4.370  13.480 -13.937  1.00  0.00           N  
ATOM   2634  H   LYS B 163       1.103  14.236 -10.757  1.00  0.00           H  
ATOM   2635  HA  LYS B 163       0.112  12.282 -12.764  1.00  0.00           H  
ATOM   2636 1HB  LYS B 163       1.328  15.019 -13.185  1.00  0.00           H  
ATOM   2637 2HB  LYS B 163       0.758  13.953 -14.457  1.00  0.00           H  
ATOM   2638 1HG  LYS B 163      -0.966  15.170 -12.266  1.00  0.00           H  
ATOM   2639 2HG  LYS B 163      -0.878  15.719 -13.939  1.00  0.00           H  
ATOM   2640 1HD  LYS B 163      -1.723  13.420 -14.666  1.00  0.00           H  
ATOM   2641 2HD  LYS B 163      -1.954  13.032 -12.951  1.00  0.00           H  
ATOM   2642 1HE  LYS B 163      -3.467  14.923 -12.678  1.00  0.00           H  
ATOM   2643 2HE  LYS B 163      -3.339  15.267 -14.414  1.00  0.00           H  
ATOM   2644 1HZ  LYS B 163      -5.274  13.929 -13.910  1.00  0.00           H  
ATOM   2645 2HZ  LYS B 163      -4.231  13.065 -14.845  1.00  0.00           H  
ATOM   2646 3HZ  LYS B 163      -4.334  12.755 -13.226  1.00  0.00           H  
ATOM   2647  N   GLN B 164       3.156  12.458 -11.966  1.00  0.00           N  
ATOM   2648  CA  GLN B 164       4.490  11.999 -12.321  1.00  0.00           C  
ATOM   2649  C   GLN B 164       5.088  11.042 -11.321  1.00  0.00           C  
ATOM   2650  O   GLN B 164       6.292  11.064 -11.074  1.00  0.00           O  
ATOM   2651  CB  GLN B 164       5.431  13.195 -12.515  1.00  0.00           C  
ATOM   2652  CG  GLN B 164       5.032  14.127 -13.655  1.00  0.00           C  
ATOM   2653  CD  GLN B 164       6.001  15.274 -13.849  1.00  0.00           C  
ATOM   2654  OE1 GLN B 164       6.509  15.855 -12.886  1.00  0.00           O  
ATOM   2655  NE2 GLN B 164       6.267  15.608 -15.106  1.00  0.00           N  
ATOM   2656  H   GLN B 164       2.962  12.811 -11.044  1.00  0.00           H  
ATOM   2657  HA  GLN B 164       4.422  11.461 -13.266  1.00  0.00           H  
ATOM   2658 1HB  GLN B 164       5.470  13.778 -11.596  1.00  0.00           H  
ATOM   2659 2HB  GLN B 164       6.440  12.837 -12.719  1.00  0.00           H  
ATOM   2660 1HG  GLN B 164       4.984  13.550 -14.578  1.00  0.00           H  
ATOM   2661 2HG  GLN B 164       4.058  14.554 -13.436  1.00  0.00           H  
ATOM   2662 1HE2 GLN B 164       6.901  16.358 -15.302  1.00  0.00           H  
ATOM   2663 2HE2 GLN B 164       5.833  15.111 -15.859  1.00  0.00           H  
ATOM   2664  N   HIS B 165       4.263  10.205 -10.721  1.00  0.00           N  
ATOM   2665  CA  HIS B 165       4.801   9.263  -9.765  1.00  0.00           C  
ATOM   2666  C   HIS B 165       4.042   7.944  -9.727  1.00  0.00           C  
ATOM   2667  O   HIS B 165       3.604   7.505  -8.669  1.00  0.00           O  
ATOM   2668  CB  HIS B 165       4.843   9.878  -8.365  1.00  0.00           C  
ATOM   2669  CG  HIS B 165       5.714   9.127  -7.401  1.00  0.00           C  
ATOM   2670  ND1 HIS B 165       7.048   8.866  -7.649  1.00  0.00           N  
ATOM   2671  CD2 HIS B 165       5.452   8.608  -6.189  1.00  0.00           C  
ATOM   2672  CE1 HIS B 165       7.562   8.208  -6.632  1.00  0.00           C  
ATOM   2673  NE2 HIS B 165       6.623   8.040  -5.726  1.00  0.00           N  
ATOM   2674  H   HIS B 165       3.278  10.207 -10.945  1.00  0.00           H  
ATOM   2675  HA  HIS B 165       5.818   9.026 -10.041  1.00  0.00           H  
ATOM   2676 1HB  HIS B 165       5.201  10.905  -8.425  1.00  0.00           H  
ATOM   2677 2HB  HIS B 165       3.837   9.901  -7.953  1.00  0.00           H  
ATOM   2678  HD1 HIS B 165       7.568   9.113  -8.472  1.00  0.00           H  
ATOM   2679  HD2 HIS B 165       4.549   8.584  -5.587  1.00  0.00           H  
ATOM   2680  HE1 HIS B 165       8.607   7.902  -6.645  1.00  0.00           H  
ATOM   2681  N   GLY B 166       3.920   7.276 -10.862  1.00  0.00           N  
ATOM   2682  CA  GLY B 166       3.339   5.931 -10.861  1.00  0.00           C  
ATOM   2683  C   GLY B 166       1.834   5.890 -10.956  1.00  0.00           C  
ATOM   2684  O   GLY B 166       1.168   6.911 -11.035  1.00  0.00           O  
ATOM   2685  H   GLY B 166       4.252   7.653 -11.750  1.00  0.00           H  
ATOM   2686 1HA  GLY B 166       3.749   5.380 -11.706  1.00  0.00           H  
ATOM   2687 2HA  GLY B 166       3.661   5.400  -9.967  1.00  0.00           H  
ATOM   2688  N   GLN B 167       1.312   4.673 -10.960  1.00  0.00           N  
ATOM   2689  CA  GLN B 167      -0.092   4.423 -11.196  1.00  0.00           C  
ATOM   2690  C   GLN B 167      -0.926   4.292  -9.949  1.00  0.00           C  
ATOM   2691  O   GLN B 167      -2.153   4.236 -10.047  1.00  0.00           O  
ATOM   2692  CB  GLN B 167      -0.248   3.154 -12.032  1.00  0.00           C  
ATOM   2693  CG  GLN B 167       0.366   3.262 -13.418  1.00  0.00           C  
ATOM   2694  CD  GLN B 167       0.199   2.002 -14.246  1.00  0.00           C  
ATOM   2695  OE1 GLN B 167      -0.808   1.832 -14.946  1.00  0.00           O  
ATOM   2696  NE2 GLN B 167       1.178   1.107 -14.170  1.00  0.00           N  
ATOM   2697  H   GLN B 167       1.928   3.881 -10.848  1.00  0.00           H  
ATOM   2698  HA  GLN B 167      -0.480   5.259 -11.771  1.00  0.00           H  
ATOM   2699 1HB  GLN B 167       0.244   2.321 -11.516  1.00  0.00           H  
ATOM   2700 2HB  GLN B 167      -1.307   2.897 -12.131  1.00  0.00           H  
ATOM   2701 1HG  GLN B 167      -0.097   4.091 -13.946  1.00  0.00           H  
ATOM   2702 2HG  GLN B 167       1.439   3.442 -13.300  1.00  0.00           H  
ATOM   2703 1HE2 GLN B 167       1.127   0.258 -14.688  1.00  0.00           H  
ATOM   2704 2HE2 GLN B 167       2.001   1.274 -13.562  1.00  0.00           H  
ATOM   2705  N   PHE B 168      -0.277   4.143  -8.801  1.00  0.00           N  
ATOM   2706  CA  PHE B 168      -0.996   3.852  -7.575  1.00  0.00           C  
ATOM   2707  C   PHE B 168      -1.270   5.072  -6.698  1.00  0.00           C  
ATOM   2708  O   PHE B 168      -0.358   5.805  -6.332  1.00  0.00           O  
ATOM   2709  CB  PHE B 168      -0.232   2.818  -6.767  1.00  0.00           C  
ATOM   2710  CG  PHE B 168      -0.184   1.513  -7.469  1.00  0.00           C  
ATOM   2711  CD1 PHE B 168       0.937   1.128  -8.185  1.00  0.00           C  
ATOM   2712  CD2 PHE B 168      -1.277   0.686  -7.466  1.00  0.00           C  
ATOM   2713  CE1 PHE B 168       0.959  -0.065  -8.862  1.00  0.00           C  
ATOM   2714  CE2 PHE B 168      -1.267  -0.501  -8.151  1.00  0.00           C  
ATOM   2715  CZ  PHE B 168      -0.148  -0.882  -8.844  1.00  0.00           C  
ATOM   2716  H   PHE B 168       0.729   4.237  -8.783  1.00  0.00           H  
ATOM   2717  HA  PHE B 168      -1.953   3.416  -7.854  1.00  0.00           H  
ATOM   2718 1HB  PHE B 168       0.772   3.173  -6.607  1.00  0.00           H  
ATOM   2719 2HB  PHE B 168      -0.713   2.677  -5.795  1.00  0.00           H  
ATOM   2720  HD1 PHE B 168       1.814   1.781  -8.217  1.00  0.00           H  
ATOM   2721  HD2 PHE B 168      -2.160   0.986  -6.914  1.00  0.00           H  
ATOM   2722  HE1 PHE B 168       1.852  -0.353  -9.422  1.00  0.00           H  
ATOM   2723  HE2 PHE B 168      -2.151  -1.146  -8.138  1.00  0.00           H  
ATOM   2724  HZ  PHE B 168      -0.143  -1.826  -9.384  1.00  0.00           H  
ATOM   2725  N   SER B 169      -2.536   5.252  -6.328  1.00  0.00           N  
ATOM   2726  CA  SER B 169      -2.925   6.327  -5.436  1.00  0.00           C  
ATOM   2727  C   SER B 169      -3.066   5.879  -3.998  1.00  0.00           C  
ATOM   2728  O   SER B 169      -3.048   6.697  -3.078  1.00  0.00           O  
ATOM   2729  CB  SER B 169      -4.163   7.020  -5.920  1.00  0.00           C  
ATOM   2730  OG  SER B 169      -5.238   6.156  -5.969  1.00  0.00           O  
ATOM   2731  H   SER B 169      -3.233   4.591  -6.659  1.00  0.00           H  
ATOM   2732  HA  SER B 169      -2.135   7.032  -5.430  1.00  0.00           H  
ATOM   2733 1HB  SER B 169      -4.396   7.844  -5.248  1.00  0.00           H  
ATOM   2734 2HB  SER B 169      -3.979   7.450  -6.887  1.00  0.00           H  
ATOM   2735  HG  SER B 169      -5.918   6.640  -6.493  1.00  0.00           H  
ATOM   2736  N   LEU B 170      -3.167   4.580  -3.807  1.00  0.00           N  
ATOM   2737  CA  LEU B 170      -3.181   4.010  -2.471  1.00  0.00           C  
ATOM   2738  C   LEU B 170      -2.349   2.762  -2.509  1.00  0.00           C  
ATOM   2739  O   LEU B 170      -2.644   1.846  -3.285  1.00  0.00           O  
ATOM   2740  CB  LEU B 170      -4.614   3.719  -1.980  1.00  0.00           C  
ATOM   2741  CG  LEU B 170      -4.758   2.998  -0.570  1.00  0.00           C  
ATOM   2742  CD1 LEU B 170      -4.171   3.877   0.564  1.00  0.00           C  
ATOM   2743  CD2 LEU B 170      -6.255   2.724  -0.302  1.00  0.00           C  
ATOM   2744  H   LEU B 170      -3.237   3.970  -4.620  1.00  0.00           H  
ATOM   2745  HA  LEU B 170      -2.730   4.710  -1.778  1.00  0.00           H  
ATOM   2746 1HB  LEU B 170      -5.153   4.664  -1.931  1.00  0.00           H  
ATOM   2747 2HB  LEU B 170      -5.094   3.098  -2.715  1.00  0.00           H  
ATOM   2748  HG  LEU B 170      -4.212   2.050  -0.589  1.00  0.00           H  
ATOM   2749 1HD1 LEU B 170      -4.283   3.361   1.518  1.00  0.00           H  
ATOM   2750 2HD1 LEU B 170      -3.110   4.068   0.393  1.00  0.00           H  
ATOM   2751 3HD1 LEU B 170      -4.701   4.818   0.600  1.00  0.00           H  
ATOM   2752 1HD2 LEU B 170      -6.370   2.216   0.658  1.00  0.00           H  
ATOM   2753 2HD2 LEU B 170      -6.798   3.670  -0.278  1.00  0.00           H  
ATOM   2754 3HD2 LEU B 170      -6.658   2.097  -1.091  1.00  0.00           H  
ATOM   2755  N   ALA B 171      -1.320   2.727  -1.685  1.00  0.00           N  
ATOM   2756  CA  ALA B 171      -0.499   1.538  -1.608  1.00  0.00           C  
ATOM   2757  C   ALA B 171      -0.276   1.169  -0.155  1.00  0.00           C  
ATOM   2758  O   ALA B 171       0.137   1.987   0.662  1.00  0.00           O  
ATOM   2759  CB  ALA B 171       0.807   1.742  -2.297  1.00  0.00           C  
ATOM   2760  H   ALA B 171      -1.112   3.549  -1.121  1.00  0.00           H  
ATOM   2761  HA  ALA B 171      -1.036   0.736  -2.084  1.00  0.00           H  
ATOM   2762 1HB  ALA B 171       1.387   0.826  -2.239  1.00  0.00           H  
ATOM   2763 2HB  ALA B 171       0.602   1.994  -3.331  1.00  0.00           H  
ATOM   2764 3HB  ALA B 171       1.349   2.532  -1.832  1.00  0.00           H  
ATOM   2765  N   VAL B 172      -0.571  -0.076   0.172  1.00  0.00           N  
ATOM   2766  CA  VAL B 172      -0.344  -0.613   1.511  1.00  0.00           C  
ATOM   2767  C   VAL B 172       0.442  -1.885   1.286  1.00  0.00           C  
ATOM   2768  O   VAL B 172      -0.138  -2.901   0.861  1.00  0.00           O  
ATOM   2769  CB  VAL B 172      -1.715  -0.908   2.178  1.00  0.00           C  
ATOM   2770  CG1 VAL B 172      -1.537  -1.446   3.559  1.00  0.00           C  
ATOM   2771  CG2 VAL B 172      -2.570   0.378   2.212  1.00  0.00           C  
ATOM   2772  H   VAL B 172      -0.947  -0.685  -0.552  1.00  0.00           H  
ATOM   2773  HA  VAL B 172       0.248   0.083   2.105  1.00  0.00           H  
ATOM   2774  HB  VAL B 172      -2.221  -1.663   1.600  1.00  0.00           H  
ATOM   2775 1HG1 VAL B 172      -2.505  -1.659   3.990  1.00  0.00           H  
ATOM   2776 2HG1 VAL B 172      -0.940  -2.360   3.541  1.00  0.00           H  
ATOM   2777 3HG1 VAL B 172      -1.042  -0.691   4.139  1.00  0.00           H  
ATOM   2778 1HG2 VAL B 172      -3.535   0.165   2.662  1.00  0.00           H  
ATOM   2779 2HG2 VAL B 172      -2.051   1.141   2.799  1.00  0.00           H  
ATOM   2780 3HG2 VAL B 172      -2.728   0.747   1.202  1.00  0.00           H  
ATOM   2781  N   VAL B 173       1.747  -1.824   1.527  1.00  0.00           N  
ATOM   2782  CA  VAL B 173       2.615  -2.931   1.149  1.00  0.00           C  
ATOM   2783  C   VAL B 173       3.501  -3.498   2.240  1.00  0.00           C  
ATOM   2784  O   VAL B 173       4.231  -2.778   2.911  1.00  0.00           O  
ATOM   2785  CB  VAL B 173       3.430  -2.513  -0.091  1.00  0.00           C  
ATOM   2786  CG1 VAL B 173       4.270  -3.645  -0.517  1.00  0.00           C  
ATOM   2787  CG2 VAL B 173       2.480  -2.068  -1.275  1.00  0.00           C  
ATOM   2788  H   VAL B 173       2.146  -0.960   1.905  1.00  0.00           H  
ATOM   2789  HA  VAL B 173       1.978  -3.732   0.803  1.00  0.00           H  
ATOM   2790  HB  VAL B 173       4.088  -1.689   0.172  1.00  0.00           H  
ATOM   2791 1HG1 VAL B 173       4.801  -3.323  -1.352  1.00  0.00           H  
ATOM   2792 2HG1 VAL B 173       4.956  -3.948   0.264  1.00  0.00           H  
ATOM   2793 3HG1 VAL B 173       3.636  -4.495  -0.791  1.00  0.00           H  
ATOM   2794 1HG2 VAL B 173       3.079  -1.786  -2.138  1.00  0.00           H  
ATOM   2795 2HG2 VAL B 173       1.824  -2.893  -1.545  1.00  0.00           H  
ATOM   2796 3HG2 VAL B 173       1.880  -1.222  -0.978  1.00  0.00           H  
ATOM   2797  N   SER B 174       3.446  -4.809   2.387  1.00  0.00           N  
ATOM   2798  CA  SER B 174       4.286  -5.522   3.332  1.00  0.00           C  
ATOM   2799  C   SER B 174       4.265  -4.975   4.743  1.00  0.00           C  
ATOM   2800  O   SER B 174       5.319  -4.794   5.343  1.00  0.00           O  
ATOM   2801  CB  SER B 174       5.725  -5.576   2.832  1.00  0.00           C  
ATOM   2802  OG  SER B 174       5.822  -6.291   1.626  1.00  0.00           O  
ATOM   2803  H   SER B 174       2.804  -5.337   1.792  1.00  0.00           H  
ATOM   2804  HA  SER B 174       3.943  -6.543   3.370  1.00  0.00           H  
ATOM   2805 1HB  SER B 174       6.104  -4.565   2.690  1.00  0.00           H  
ATOM   2806 2HB  SER B 174       6.351  -6.053   3.583  1.00  0.00           H  
ATOM   2807  HG  SER B 174       6.738  -6.244   1.358  1.00  0.00           H  
ATOM   2808  N   LEU B 175       3.089  -4.712   5.288  1.00  0.00           N  
ATOM   2809  CA  LEU B 175       2.991  -4.203   6.643  1.00  0.00           C  
ATOM   2810  C   LEU B 175       2.558  -5.362   7.542  1.00  0.00           C  
ATOM   2811  O   LEU B 175       2.101  -6.384   7.040  1.00  0.00           O  
ATOM   2812  CB  LEU B 175       1.936  -3.103   6.727  1.00  0.00           C  
ATOM   2813  CG  LEU B 175       2.041  -1.952   5.724  1.00  0.00           C  
ATOM   2814  CD1 LEU B 175       0.935  -0.981   6.033  1.00  0.00           C  
ATOM   2815  CD2 LEU B 175       3.382  -1.323   5.746  1.00  0.00           C  
ATOM   2816  H   LEU B 175       2.235  -4.847   4.756  1.00  0.00           H  
ATOM   2817  HA  LEU B 175       3.964  -3.831   6.967  1.00  0.00           H  
ATOM   2818 1HB  LEU B 175       0.984  -3.568   6.544  1.00  0.00           H  
ATOM   2819 2HB  LEU B 175       1.936  -2.683   7.728  1.00  0.00           H  
ATOM   2820  HG  LEU B 175       1.862  -2.339   4.718  1.00  0.00           H  
ATOM   2821 1HD1 LEU B 175       0.950  -0.176   5.306  1.00  0.00           H  
ATOM   2822 2HD1 LEU B 175      -0.010  -1.503   5.986  1.00  0.00           H  
ATOM   2823 3HD1 LEU B 175       1.066  -0.574   7.030  1.00  0.00           H  
ATOM   2824 1HD2 LEU B 175       3.410  -0.527   5.018  1.00  0.00           H  
ATOM   2825 2HD2 LEU B 175       3.572  -0.943   6.711  1.00  0.00           H  
ATOM   2826 3HD2 LEU B 175       4.145  -2.050   5.487  1.00  0.00           H  
ATOM   2827  N   ASN B 176       2.622  -5.189   8.861  1.00  0.00           N  
ATOM   2828  CA  ASN B 176       2.191  -6.249   9.774  1.00  0.00           C  
ATOM   2829  C   ASN B 176       0.743  -6.107  10.270  1.00  0.00           C  
ATOM   2830  O   ASN B 176       0.285  -6.915  11.092  1.00  0.00           O  
ATOM   2831  CB  ASN B 176       3.135  -6.244  10.971  1.00  0.00           C  
ATOM   2832  CG  ASN B 176       3.208  -7.527  11.743  1.00  0.00           C  
ATOM   2833  OD1 ASN B 176       3.312  -8.622  11.167  1.00  0.00           O  
ATOM   2834  ND2 ASN B 176       3.164  -7.414  13.050  1.00  0.00           N  
ATOM   2835  H   ASN B 176       3.000  -4.332   9.242  1.00  0.00           H  
ATOM   2836  HA  ASN B 176       2.266  -7.208   9.254  1.00  0.00           H  
ATOM   2837 1HB  ASN B 176       4.139  -5.981  10.639  1.00  0.00           H  
ATOM   2838 2HB  ASN B 176       2.811  -5.461  11.662  1.00  0.00           H  
ATOM   2839 1HD2 ASN B 176       3.210  -8.229  13.627  1.00  0.00           H  
ATOM   2840 2HD2 ASN B 176       3.075  -6.490  13.490  1.00  0.00           H  
ATOM   2841  N   ILE B 177      -0.000  -5.152   9.701  1.00  0.00           N  
ATOM   2842  CA  ILE B 177      -1.359  -4.850  10.156  1.00  0.00           C  
ATOM   2843  C   ILE B 177      -2.373  -5.996   9.977  1.00  0.00           C  
ATOM   2844  O   ILE B 177      -2.292  -6.785   9.035  1.00  0.00           O  
ATOM   2845  CB  ILE B 177      -1.895  -3.570   9.443  1.00  0.00           C  
ATOM   2846  CG1 ILE B 177      -1.960  -3.791   7.892  1.00  0.00           C  
ATOM   2847  CG2 ILE B 177      -1.007  -2.323   9.817  1.00  0.00           C  
ATOM   2848  CD1 ILE B 177      -2.686  -2.698   7.122  1.00  0.00           C  
ATOM   2849  H   ILE B 177       0.416  -4.584   8.978  1.00  0.00           H  
ATOM   2850  HA  ILE B 177      -1.308  -4.624  11.223  1.00  0.00           H  
ATOM   2851  HB  ILE B 177      -2.916  -3.390   9.779  1.00  0.00           H  
ATOM   2852 1HG1 ILE B 177      -0.969  -3.878   7.507  1.00  0.00           H  
ATOM   2853 2HG1 ILE B 177      -2.477  -4.720   7.697  1.00  0.00           H  
ATOM   2854 1HG2 ILE B 177      -1.399  -1.419   9.355  1.00  0.00           H  
ATOM   2855 2HG2 ILE B 177      -1.015  -2.194  10.903  1.00  0.00           H  
ATOM   2856 3HG2 ILE B 177       0.015  -2.479   9.486  1.00  0.00           H  
ATOM   2857 1HD1 ILE B 177      -2.690  -2.955   6.066  1.00  0.00           H  
ATOM   2858 2HD1 ILE B 177      -3.704  -2.629   7.483  1.00  0.00           H  
ATOM   2859 3HD1 ILE B 177      -2.195  -1.743   7.249  1.00  0.00           H  
ATOM   2860  N   THR B 178      -3.370  -6.033  10.872  1.00  0.00           N  
ATOM   2861  CA  THR B 178      -4.461  -7.001  10.809  1.00  0.00           C  
ATOM   2862  C   THR B 178      -5.725  -6.444  10.145  1.00  0.00           C  
ATOM   2863  O   THR B 178      -6.572  -7.205   9.641  1.00  0.00           O  
ATOM   2864  CB  THR B 178      -4.766  -7.517  12.213  1.00  0.00           C  
ATOM   2865  OG1 THR B 178      -5.259  -6.464  12.988  1.00  0.00           O  
ATOM   2866  CG2 THR B 178      -3.546  -8.071  12.841  1.00  0.00           C  
ATOM   2867  H   THR B 178      -3.400  -5.334  11.608  1.00  0.00           H  
ATOM   2868  HA  THR B 178      -4.126  -7.837  10.220  1.00  0.00           H  
ATOM   2869  HB  THR B 178      -5.532  -8.287  12.156  1.00  0.00           H  
ATOM   2870  HG1 THR B 178      -6.208  -6.342  12.806  1.00  0.00           H  
ATOM   2871 1HG2 THR B 178      -3.778  -8.430  13.843  1.00  0.00           H  
ATOM   2872 2HG2 THR B 178      -3.200  -8.879  12.240  1.00  0.00           H  
ATOM   2873 3HG2 THR B 178      -2.775  -7.295  12.902  1.00  0.00           H  
ATOM   2874  N   SER B 179      -5.820  -5.110  10.085  1.00  0.00           N  
ATOM   2875  CA  SER B 179      -6.941  -4.463   9.388  1.00  0.00           C  
ATOM   2876  C   SER B 179      -6.468  -3.119   8.814  1.00  0.00           C  
ATOM   2877  O   SER B 179      -5.501  -2.537   9.306  1.00  0.00           O  
ATOM   2878  CB  SER B 179      -8.124  -4.306  10.320  1.00  0.00           C  
ATOM   2879  OG  SER B 179      -7.839  -3.446  11.375  1.00  0.00           O  
ATOM   2880  H   SER B 179      -5.117  -4.542  10.557  1.00  0.00           H  
ATOM   2881  HA  SER B 179      -7.267  -5.092   8.560  1.00  0.00           H  
ATOM   2882 1HB  SER B 179      -8.972  -3.947   9.761  1.00  0.00           H  
ATOM   2883 2HB  SER B 179      -8.390  -5.271  10.714  1.00  0.00           H  
ATOM   2884  HG  SER B 179      -7.998  -2.559  11.041  1.00  0.00           H  
ATOM   2885  N   LEU B 180      -7.138  -2.614   7.796  1.00  0.00           N  
ATOM   2886  CA  LEU B 180      -6.719  -1.316   7.249  1.00  0.00           C  
ATOM   2887  C   LEU B 180      -7.085  -0.202   8.203  1.00  0.00           C  
ATOM   2888  O   LEU B 180      -6.260   0.646   8.505  1.00  0.00           O  
ATOM   2889  CB  LEU B 180      -7.347  -1.099   5.882  1.00  0.00           C  
ATOM   2890  CG  LEU B 180      -6.865  -2.075   4.784  1.00  0.00           C  
ATOM   2891  CD1 LEU B 180      -7.756  -1.975   3.573  1.00  0.00           C  
ATOM   2892  CD2 LEU B 180      -5.438  -1.712   4.408  1.00  0.00           C  
ATOM   2893  H   LEU B 180      -7.924  -3.115   7.407  1.00  0.00           H  
ATOM   2894  HA  LEU B 180      -5.639  -1.311   7.124  1.00  0.00           H  
ATOM   2895 1HB  LEU B 180      -8.411  -1.216   5.979  1.00  0.00           H  
ATOM   2896 2HB  LEU B 180      -7.142  -0.092   5.554  1.00  0.00           H  
ATOM   2897  HG  LEU B 180      -6.908  -3.087   5.149  1.00  0.00           H  
ATOM   2898 1HD1 LEU B 180      -7.410  -2.662   2.828  1.00  0.00           H  
ATOM   2899 2HD1 LEU B 180      -8.776  -2.232   3.845  1.00  0.00           H  
ATOM   2900 3HD1 LEU B 180      -7.725  -0.963   3.178  1.00  0.00           H  
ATOM   2901 1HD2 LEU B 180      -5.077  -2.388   3.634  1.00  0.00           H  
ATOM   2902 2HD2 LEU B 180      -5.405  -0.690   4.037  1.00  0.00           H  
ATOM   2903 3HD2 LEU B 180      -4.803  -1.796   5.282  1.00  0.00           H  
ATOM   2904  N   GLY B 181      -8.308  -0.196   8.732  1.00  0.00           N  
ATOM   2905  CA  GLY B 181      -8.664   0.868   9.662  1.00  0.00           C  
ATOM   2906  C   GLY B 181      -8.978   2.210   8.983  1.00  0.00           C  
ATOM   2907  O   GLY B 181      -9.119   3.224   9.658  1.00  0.00           O  
ATOM   2908  H   GLY B 181      -8.995  -0.920   8.532  1.00  0.00           H  
ATOM   2909 1HA  GLY B 181      -9.532   0.547  10.237  1.00  0.00           H  
ATOM   2910 2HA  GLY B 181      -7.859   1.006  10.382  1.00  0.00           H  
ATOM   2911  N   LEU B 182      -9.142   2.245   7.657  1.00  0.00           N  
ATOM   2912  CA  LEU B 182      -9.417   3.515   6.972  1.00  0.00           C  
ATOM   2913  C   LEU B 182     -10.912   3.815   7.017  1.00  0.00           C  
ATOM   2914  O   LEU B 182     -11.568   3.954   5.980  1.00  0.00           O  
ATOM   2915  CB  LEU B 182      -8.924   3.436   5.527  1.00  0.00           C  
ATOM   2916  CG  LEU B 182      -7.390   3.112   5.378  1.00  0.00           C  
ATOM   2917  CD1 LEU B 182      -7.048   2.894   3.925  1.00  0.00           C  
ATOM   2918  CD2 LEU B 182      -6.581   4.273   5.953  1.00  0.00           C  
ATOM   2919  H   LEU B 182      -9.049   1.395   7.123  1.00  0.00           H  
ATOM   2920  HA  LEU B 182      -8.880   4.315   7.483  1.00  0.00           H  
ATOM   2921 1HB  LEU B 182      -9.494   2.684   4.999  1.00  0.00           H  
ATOM   2922 2HB  LEU B 182      -9.109   4.391   5.054  1.00  0.00           H  
ATOM   2923  HG  LEU B 182      -7.151   2.204   5.930  1.00  0.00           H  
ATOM   2924 1HD1 LEU B 182      -5.989   2.665   3.835  1.00  0.00           H  
ATOM   2925 2HD1 LEU B 182      -7.637   2.063   3.538  1.00  0.00           H  
ATOM   2926 3HD1 LEU B 182      -7.267   3.790   3.365  1.00  0.00           H  
ATOM   2927 1HD2 LEU B 182      -5.519   4.065   5.859  1.00  0.00           H  
ATOM   2928 2HD2 LEU B 182      -6.826   5.184   5.408  1.00  0.00           H  
ATOM   2929 3HD2 LEU B 182      -6.829   4.411   7.011  1.00  0.00           H  
ATOM   2930  N   ARG B 183     -11.402   4.027   8.253  1.00  0.00           N  
ATOM   2931  CA  ARG B 183     -12.828   4.140   8.629  1.00  0.00           C  
ATOM   2932  C   ARG B 183     -13.587   5.234   7.926  1.00  0.00           C  
ATOM   2933  O   ARG B 183     -14.801   5.146   7.738  1.00  0.00           O  
ATOM   2934  CB  ARG B 183     -12.980   4.462  10.130  1.00  0.00           C  
ATOM   2935  CG  ARG B 183     -12.662   3.385  11.099  1.00  0.00           C  
ATOM   2936  CD  ARG B 183     -12.795   3.850  12.548  1.00  0.00           C  
ATOM   2937  NE  ARG B 183     -12.606   2.746  13.430  1.00  0.00           N  
ATOM   2938  CZ  ARG B 183     -12.364   2.755  14.757  1.00  0.00           C  
ATOM   2939  NH1 ARG B 183     -12.232   3.888  15.450  1.00  0.00           N  
ATOM   2940  NH2 ARG B 183     -12.263   1.552  15.338  1.00  0.00           N  
ATOM   2941  H   ARG B 183     -10.706   3.988   8.995  1.00  0.00           H  
ATOM   2942  HA  ARG B 183     -13.310   3.189   8.418  1.00  0.00           H  
ATOM   2943 1HB  ARG B 183     -12.343   5.312  10.381  1.00  0.00           H  
ATOM   2944 2HB  ARG B 183     -14.008   4.762  10.322  1.00  0.00           H  
ATOM   2945 1HG  ARG B 183     -13.338   2.560  10.954  1.00  0.00           H  
ATOM   2946 2HG  ARG B 183     -11.637   3.047  10.938  1.00  0.00           H  
ATOM   2947 1HD  ARG B 183     -12.042   4.608  12.782  1.00  0.00           H  
ATOM   2948 2HD  ARG B 183     -13.792   4.249  12.711  1.00  0.00           H  
ATOM   2949  HE  ARG B 183     -12.699   1.817  13.011  1.00  0.00           H  
ATOM   2950 1HH1 ARG B 183     -12.297   4.783  14.974  1.00  0.00           H  
ATOM   2951 2HH1 ARG B 183     -12.049   3.859  16.441  1.00  0.00           H  
ATOM   2952 1HH2 ARG B 183     -12.382   0.723  14.718  1.00  0.00           H  
ATOM   2953 2HH2 ARG B 183     -12.084   1.455  16.323  1.00  0.00           H  
ATOM   2954  N   SER B 184     -12.897   6.303   7.614  1.00  0.00           N  
ATOM   2955  CA  SER B 184     -13.545   7.439   7.001  1.00  0.00           C  
ATOM   2956  C   SER B 184     -13.400   7.494   5.496  1.00  0.00           C  
ATOM   2957  O   SER B 184     -13.930   8.421   4.874  1.00  0.00           O  
ATOM   2958  CB  SER B 184     -12.984   8.709   7.590  1.00  0.00           C  
ATOM   2959  OG  SER B 184     -13.227   8.779   8.942  1.00  0.00           O  
ATOM   2960  H   SER B 184     -11.905   6.332   7.808  1.00  0.00           H  
ATOM   2961  HA  SER B 184     -14.609   7.394   7.235  1.00  0.00           H  
ATOM   2962 1HB  SER B 184     -11.915   8.755   7.407  1.00  0.00           H  
ATOM   2963 2HB  SER B 184     -13.432   9.557   7.102  1.00  0.00           H  
ATOM   2964  HG  SER B 184     -12.427   8.378   9.363  1.00  0.00           H  
ATOM   2965  N   LEU B 185     -12.698   6.531   4.886  1.00  0.00           N  
ATOM   2966  CA  LEU B 185     -12.407   6.664   3.453  1.00  0.00           C  
ATOM   2967  C   LEU B 185     -13.647   6.445   2.579  1.00  0.00           C  
ATOM   2968  O   LEU B 185     -14.262   5.376   2.603  1.00  0.00           O  
ATOM   2969  CB  LEU B 185     -11.292   5.673   3.070  1.00  0.00           C  
ATOM   2970  CG  LEU B 185     -10.806   5.703   1.589  1.00  0.00           C  
ATOM   2971  CD1 LEU B 185     -10.160   7.058   1.309  1.00  0.00           C  
ATOM   2972  CD2 LEU B 185      -9.775   4.594   1.372  1.00  0.00           C  
ATOM   2973  H   LEU B 185     -12.334   5.733   5.408  1.00  0.00           H  
ATOM   2974  HA  LEU B 185     -12.041   7.669   3.272  1.00  0.00           H  
ATOM   2975 1HB  LEU B 185     -10.434   5.879   3.703  1.00  0.00           H  
ATOM   2976 2HB  LEU B 185     -11.637   4.662   3.289  1.00  0.00           H  
ATOM   2977  HG  LEU B 185     -11.655   5.570   0.909  1.00  0.00           H  
ATOM   2978 1HD1 LEU B 185      -9.811   7.099   0.272  1.00  0.00           H  
ATOM   2979 2HD1 LEU B 185     -10.891   7.845   1.470  1.00  0.00           H  
ATOM   2980 3HD1 LEU B 185      -9.319   7.205   1.981  1.00  0.00           H  
ATOM   2981 1HD2 LEU B 185      -9.421   4.634   0.359  1.00  0.00           H  
ATOM   2982 2HD2 LEU B 185      -8.944   4.746   2.044  1.00  0.00           H  
ATOM   2983 3HD2 LEU B 185     -10.223   3.625   1.569  1.00  0.00           H  
ATOM   2984  N   LYS B 186     -14.019   7.477   1.817  1.00  0.00           N  
ATOM   2985  CA  LYS B 186     -15.210   7.447   0.963  1.00  0.00           C  
ATOM   2986  C   LYS B 186     -14.882   7.563  -0.519  1.00  0.00           C  
ATOM   2987  O   LYS B 186     -15.689   7.166  -1.358  1.00  0.00           O  
ATOM   2988  CB  LYS B 186     -16.225   8.509   1.386  1.00  0.00           C  
ATOM   2989  CG  LYS B 186     -16.738   8.315   2.857  1.00  0.00           C  
ATOM   2990  CD  LYS B 186     -17.491   6.958   3.054  1.00  0.00           C  
ATOM   2991  CE  LYS B 186     -18.115   6.823   4.484  1.00  0.00           C  
ATOM   2992  NZ  LYS B 186     -18.715   5.417   4.750  1.00  0.00           N  
ATOM   2993  H   LYS B 186     -13.472   8.333   1.853  1.00  0.00           H  
ATOM   2994  HA  LYS B 186     -15.691   6.480   1.099  1.00  0.00           H  
ATOM   2995 1HB  LYS B 186     -15.759   9.497   1.314  1.00  0.00           H  
ATOM   2996 2HB  LYS B 186     -17.076   8.492   0.712  1.00  0.00           H  
ATOM   2997 1HG  LYS B 186     -15.903   8.357   3.532  1.00  0.00           H  
ATOM   2998 2HG  LYS B 186     -17.414   9.126   3.104  1.00  0.00           H  
ATOM   2999 1HD  LYS B 186     -18.290   6.882   2.318  1.00  0.00           H  
ATOM   3000 2HD  LYS B 186     -16.803   6.129   2.899  1.00  0.00           H  
ATOM   3001 1HE  LYS B 186     -17.337   7.016   5.226  1.00  0.00           H  
ATOM   3002 2HE  LYS B 186     -18.902   7.565   4.595  1.00  0.00           H  
ATOM   3003 1HZ  LYS B 186     -19.103   5.385   5.689  1.00  0.00           H  
ATOM   3004 2HZ  LYS B 186     -19.451   5.224   4.080  1.00  0.00           H  
ATOM   3005 3HZ  LYS B 186     -18.001   4.708   4.671  1.00  0.00           H  
ATOM   3006  N   GLU B 187     -13.723   8.128  -0.858  1.00  0.00           N  
ATOM   3007  CA  GLU B 187     -13.383   8.205  -2.277  1.00  0.00           C  
ATOM   3008  C   GLU B 187     -11.887   8.188  -2.591  1.00  0.00           C  
ATOM   3009  O   GLU B 187     -11.087   8.836  -1.909  1.00  0.00           O  
ATOM   3010  CB  GLU B 187     -14.022   9.444  -2.928  1.00  0.00           C  
ATOM   3011  CG  GLU B 187     -13.747   9.548  -4.458  1.00  0.00           C  
ATOM   3012  CD  GLU B 187     -14.468  10.666  -5.147  1.00  0.00           C  
ATOM   3013  OE1 GLU B 187     -15.286  11.288  -4.533  1.00  0.00           O  
ATOM   3014  OE2 GLU B 187     -14.153  10.929  -6.286  1.00  0.00           O  
ATOM   3015  H   GLU B 187     -13.108   8.510  -0.143  1.00  0.00           H  
ATOM   3016  HA  GLU B 187     -13.810   7.327  -2.765  1.00  0.00           H  
ATOM   3017 1HB  GLU B 187     -15.099   9.428  -2.770  1.00  0.00           H  
ATOM   3018 2HB  GLU B 187     -13.639  10.344  -2.459  1.00  0.00           H  
ATOM   3019 1HG  GLU B 187     -12.687   9.711  -4.590  1.00  0.00           H  
ATOM   3020 2HG  GLU B 187     -14.004   8.608  -4.941  1.00  0.00           H  
ATOM   3021  N   ILE B 188     -11.546   7.428  -3.628  1.00  0.00           N  
ATOM   3022  CA  ILE B 188     -10.217   7.401  -4.229  1.00  0.00           C  
ATOM   3023  C   ILE B 188     -10.515   7.793  -5.659  1.00  0.00           C  
ATOM   3024  O   ILE B 188     -10.913   6.953  -6.481  1.00  0.00           O  
ATOM   3025  CB  ILE B 188      -9.559   6.028  -4.156  1.00  0.00           C  
ATOM   3026  CG1 ILE B 188      -9.465   5.546  -2.693  1.00  0.00           C  
ATOM   3027  CG2 ILE B 188      -8.145   6.123  -4.788  1.00  0.00           C  
ATOM   3028  CD1 ILE B 188      -9.051   4.091  -2.597  1.00  0.00           C  
ATOM   3029  H   ILE B 188     -12.290   6.902  -4.080  1.00  0.00           H  
ATOM   3030  HA  ILE B 188      -9.574   8.134  -3.766  1.00  0.00           H  
ATOM   3031  HB  ILE B 188     -10.159   5.309  -4.701  1.00  0.00           H  
ATOM   3032 1HG1 ILE B 188      -8.745   6.158  -2.158  1.00  0.00           H  
ATOM   3033 2HG1 ILE B 188     -10.435   5.656  -2.213  1.00  0.00           H  
ATOM   3034 1HG2 ILE B 188      -7.655   5.146  -4.759  1.00  0.00           H  
ATOM   3035 2HG2 ILE B 188      -8.232   6.449  -5.823  1.00  0.00           H  
ATOM   3036 3HG2 ILE B 188      -7.541   6.845  -4.238  1.00  0.00           H  
ATOM   3037 1HD1 ILE B 188      -8.997   3.782  -1.573  1.00  0.00           H  
ATOM   3038 2HD1 ILE B 188      -9.778   3.466  -3.121  1.00  0.00           H  
ATOM   3039 3HD1 ILE B 188      -8.074   3.971  -3.055  1.00  0.00           H  
ATOM   3040  N   SER B 189     -10.324   9.074  -5.947  1.00  0.00           N  
ATOM   3041  CA  SER B 189     -10.855   9.683  -7.163  1.00  0.00           C  
ATOM   3042  C   SER B 189     -10.200   9.188  -8.434  1.00  0.00           C  
ATOM   3043  O   SER B 189     -10.834   9.142  -9.490  1.00  0.00           O  
ATOM   3044  CB  SER B 189     -10.731  11.187  -7.094  1.00  0.00           C  
ATOM   3045  OG  SER B 189     -11.528  11.714  -6.066  1.00  0.00           O  
ATOM   3046  H   SER B 189      -9.864   9.651  -5.240  1.00  0.00           H  
ATOM   3047  HA  SER B 189     -11.919   9.442  -7.213  1.00  0.00           H  
ATOM   3048 1HB  SER B 189      -9.729  11.455  -6.950  1.00  0.00           H  
ATOM   3049 2HB  SER B 189     -11.042  11.610  -8.044  1.00  0.00           H  
ATOM   3050  HG  SER B 189     -12.458  11.513  -6.315  1.00  0.00           H  
ATOM   3051  N   ASP B 190      -8.929   8.884  -8.320  1.00  0.00           N  
ATOM   3052  CA  ASP B 190      -8.101   8.441  -9.426  1.00  0.00           C  
ATOM   3053  C   ASP B 190      -6.970   7.600  -8.869  1.00  0.00           C  
ATOM   3054  O   ASP B 190      -6.668   7.643  -7.668  1.00  0.00           O  
ATOM   3055  CB  ASP B 190      -7.540   9.634 -10.221  1.00  0.00           C  
ATOM   3056  CG  ASP B 190      -7.075   9.273 -11.679  1.00  0.00           C  
ATOM   3057  OD1 ASP B 190      -7.006   8.093 -11.997  1.00  0.00           O  
ATOM   3058  OD2 ASP B 190      -6.741  10.175 -12.411  1.00  0.00           O  
ATOM   3059  H   ASP B 190      -8.511   8.964  -7.406  1.00  0.00           H  
ATOM   3060  HA  ASP B 190      -8.697   7.835 -10.103  1.00  0.00           H  
ATOM   3061 1HB  ASP B 190      -8.308  10.394 -10.301  1.00  0.00           H  
ATOM   3062 2HB  ASP B 190      -6.701  10.067  -9.674  1.00  0.00           H  
ATOM   3063  N   GLY B 191      -6.354   6.859  -9.760  1.00  0.00           N  
ATOM   3064  CA  GLY B 191      -5.217   6.003  -9.462  1.00  0.00           C  
ATOM   3065  C   GLY B 191      -5.647   4.609  -9.022  1.00  0.00           C  
ATOM   3066  O   GLY B 191      -6.793   4.368  -8.653  1.00  0.00           O  
ATOM   3067  H   GLY B 191      -6.688   6.945 -10.722  1.00  0.00           H  
ATOM   3068 1HA  GLY B 191      -4.615   5.903 -10.359  1.00  0.00           H  
ATOM   3069 2HA  GLY B 191      -4.579   6.457  -8.721  1.00  0.00           H  
ATOM   3070  N   ASP B 192      -4.709   3.688  -9.063  1.00  0.00           N  
ATOM   3071  CA  ASP B 192      -4.959   2.317  -8.690  1.00  0.00           C  
ATOM   3072  C   ASP B 192      -4.661   2.074  -7.211  1.00  0.00           C  
ATOM   3073  O   ASP B 192      -3.951   2.851  -6.555  1.00  0.00           O  
ATOM   3074  CB  ASP B 192      -4.109   1.375  -9.547  1.00  0.00           C  
ATOM   3075  CG  ASP B 192      -4.485   1.350 -11.022  1.00  0.00           C  
ATOM   3076  OD1 ASP B 192      -5.613   1.665 -11.395  1.00  0.00           O  
ATOM   3077  OD2 ASP B 192      -3.645   0.957 -11.782  1.00  0.00           O  
ATOM   3078  H   ASP B 192      -3.780   3.941  -9.381  1.00  0.00           H  
ATOM   3079  HA  ASP B 192      -6.016   2.099  -8.858  1.00  0.00           H  
ATOM   3080 1HB  ASP B 192      -3.066   1.677  -9.480  1.00  0.00           H  
ATOM   3081 2HB  ASP B 192      -4.187   0.360  -9.152  1.00  0.00           H  
ATOM   3082  N   VAL B 193      -5.188   0.978  -6.707  1.00  0.00           N  
ATOM   3083  CA  VAL B 193      -4.980   0.563  -5.329  1.00  0.00           C  
ATOM   3084  C   VAL B 193      -4.165  -0.711  -5.255  1.00  0.00           C  
ATOM   3085  O   VAL B 193      -4.504  -1.684  -5.920  1.00  0.00           O  
ATOM   3086  CB  VAL B 193      -6.365   0.317  -4.666  1.00  0.00           C  
ATOM   3087  CG1 VAL B 193      -6.220  -0.181  -3.229  1.00  0.00           C  
ATOM   3088  CG2 VAL B 193      -7.185   1.597  -4.708  1.00  0.00           C  
ATOM   3089  H   VAL B 193      -5.773   0.410  -7.323  1.00  0.00           H  
ATOM   3090  HA  VAL B 193      -4.462   1.357  -4.796  1.00  0.00           H  
ATOM   3091  HB  VAL B 193      -6.878  -0.447  -5.217  1.00  0.00           H  
ATOM   3092 1HG1 VAL B 193      -7.204  -0.358  -2.801  1.00  0.00           H  
ATOM   3093 2HG1 VAL B 193      -5.665  -1.109  -3.222  1.00  0.00           H  
ATOM   3094 3HG1 VAL B 193      -5.692   0.562  -2.634  1.00  0.00           H  
ATOM   3095 1HG2 VAL B 193      -8.157   1.413  -4.264  1.00  0.00           H  
ATOM   3096 2HG2 VAL B 193      -6.676   2.368  -4.158  1.00  0.00           H  
ATOM   3097 3HG2 VAL B 193      -7.314   1.922  -5.741  1.00  0.00           H  
ATOM   3098  N   ILE B 194      -3.137  -0.739  -4.428  1.00  0.00           N  
ATOM   3099  CA  ILE B 194      -2.406  -1.991  -4.260  1.00  0.00           C  
ATOM   3100  C   ILE B 194      -2.253  -2.295  -2.792  1.00  0.00           C  
ATOM   3101  O   ILE B 194      -1.722  -1.494  -2.018  1.00  0.00           O  
ATOM   3102  CB  ILE B 194      -1.027  -1.961  -4.951  1.00  0.00           C  
ATOM   3103  CG1 ILE B 194      -0.308  -3.308  -4.758  1.00  0.00           C  
ATOM   3104  CG2 ILE B 194      -0.170  -0.783  -4.487  1.00  0.00           C  
ATOM   3105  CD1 ILE B 194       0.899  -3.508  -5.656  1.00  0.00           C  
ATOM   3106  H   ILE B 194      -2.878   0.106  -3.920  1.00  0.00           H  
ATOM   3107  HA  ILE B 194      -2.970  -2.791  -4.720  1.00  0.00           H  
ATOM   3108  HB  ILE B 194      -1.207  -1.881  -5.979  1.00  0.00           H  
ATOM   3109 1HG1 ILE B 194       0.017  -3.395  -3.718  1.00  0.00           H  
ATOM   3110 2HG1 ILE B 194      -1.019  -4.109  -4.966  1.00  0.00           H  
ATOM   3111 1HG2 ILE B 194       0.739  -0.768  -5.031  1.00  0.00           H  
ATOM   3112 2HG2 ILE B 194      -0.702   0.146  -4.667  1.00  0.00           H  
ATOM   3113 3HG2 ILE B 194       0.057  -0.871  -3.441  1.00  0.00           H  
ATOM   3114 1HD1 ILE B 194       1.333  -4.489  -5.465  1.00  0.00           H  
ATOM   3115 2HD1 ILE B 194       0.594  -3.439  -6.693  1.00  0.00           H  
ATOM   3116 3HD1 ILE B 194       1.631  -2.754  -5.459  1.00  0.00           H  
ATOM   3117  N   ILE B 195      -2.761  -3.449  -2.413  1.00  0.00           N  
ATOM   3118  CA  ILE B 195      -2.705  -3.898  -1.043  1.00  0.00           C  
ATOM   3119  C   ILE B 195      -2.086  -5.268  -1.128  1.00  0.00           C  
ATOM   3120  O   ILE B 195      -2.760  -6.227  -1.503  1.00  0.00           O  
ATOM   3121  CB  ILE B 195      -4.096  -3.925  -0.384  1.00  0.00           C  
ATOM   3122  CG1 ILE B 195      -4.728  -2.512  -0.468  1.00  0.00           C  
ATOM   3123  CG2 ILE B 195      -3.970  -4.366   1.058  1.00  0.00           C  
ATOM   3124  CD1 ILE B 195      -6.156  -2.421  -0.057  1.00  0.00           C  
ATOM   3125  H   ILE B 195      -3.161  -4.058  -3.128  1.00  0.00           H  
ATOM   3126  HA  ILE B 195      -2.064  -3.244  -0.465  1.00  0.00           H  
ATOM   3127  HB  ILE B 195      -4.721  -4.610  -0.901  1.00  0.00           H  
ATOM   3128 1HG1 ILE B 195      -4.148  -1.835   0.152  1.00  0.00           H  
ATOM   3129 2HG1 ILE B 195      -4.670  -2.174  -1.480  1.00  0.00           H  
ATOM   3130 1HG2 ILE B 195      -4.941  -4.404   1.520  1.00  0.00           H  
ATOM   3131 2HG2 ILE B 195      -3.529  -5.348   1.096  1.00  0.00           H  
ATOM   3132 3HG2 ILE B 195      -3.336  -3.675   1.606  1.00  0.00           H  
ATOM   3133 1HD1 ILE B 195      -6.476  -1.390  -0.171  1.00  0.00           H  
ATOM   3134 2HD1 ILE B 195      -6.769  -3.063  -0.687  1.00  0.00           H  
ATOM   3135 3HD1 ILE B 195      -6.265  -2.713   0.959  1.00  0.00           H  
ATOM   3136  N   SER B 196      -0.823  -5.346  -0.794  1.00  0.00           N  
ATOM   3137  CA  SER B 196      -0.070  -6.531  -1.102  1.00  0.00           C  
ATOM   3138  C   SER B 196       0.984  -6.896  -0.088  1.00  0.00           C  
ATOM   3139  O   SER B 196       1.703  -6.033   0.417  1.00  0.00           O  
ATOM   3140  CB  SER B 196       0.560  -6.302  -2.462  1.00  0.00           C  
ATOM   3141  OG  SER B 196       1.526  -5.289  -2.423  1.00  0.00           O  
ATOM   3142  H   SER B 196      -0.376  -4.527  -0.379  1.00  0.00           H  
ATOM   3143  HA  SER B 196      -0.774  -7.334  -1.162  1.00  0.00           H  
ATOM   3144 1HB  SER B 196       0.980  -7.172  -2.804  1.00  0.00           H  
ATOM   3145 2HB  SER B 196      -0.223  -6.026  -3.172  1.00  0.00           H  
ATOM   3146  HG  SER B 196       1.840  -5.186  -3.323  1.00  0.00           H  
ATOM   3147  N   GLY B 197       1.066  -8.186   0.199  1.00  0.00           N  
ATOM   3148  CA  GLY B 197       2.107  -8.719   1.073  1.00  0.00           C  
ATOM   3149  C   GLY B 197       1.862  -8.474   2.553  1.00  0.00           C  
ATOM   3150  O   GLY B 197       2.798  -8.540   3.344  1.00  0.00           O  
ATOM   3151  H   GLY B 197       0.387  -8.814  -0.246  1.00  0.00           H  
ATOM   3152 1HA  GLY B 197       2.194  -9.792   0.898  1.00  0.00           H  
ATOM   3153 2HA  GLY B 197       3.062  -8.280   0.791  1.00  0.00           H  
ATOM   3154  N   ASN B 198       0.627  -8.149   2.944  1.00  0.00           N  
ATOM   3155  CA  ASN B 198       0.336  -7.846   4.347  1.00  0.00           C  
ATOM   3156  C   ASN B 198      -0.155  -9.161   4.967  1.00  0.00           C  
ATOM   3157  O   ASN B 198      -1.349  -9.451   4.977  1.00  0.00           O  
ATOM   3158  CB  ASN B 198      -0.706  -6.750   4.384  1.00  0.00           C  
ATOM   3159  CG  ASN B 198      -0.276  -5.466   3.649  1.00  0.00           C  
ATOM   3160  OD1 ASN B 198       0.586  -4.674   4.044  1.00  0.00           O  
ATOM   3161  ND2 ASN B 198      -0.868  -5.292   2.503  1.00  0.00           N  
ATOM   3162  H   ASN B 198      -0.139  -8.123   2.275  1.00  0.00           H  
ATOM   3163  HA  ASN B 198       1.243  -7.524   4.864  1.00  0.00           H  
ATOM   3164 1HB  ASN B 198      -1.615  -7.109   3.943  1.00  0.00           H  
ATOM   3165 2HB  ASN B 198      -0.915  -6.496   5.423  1.00  0.00           H  
ATOM   3166 1HD2 ASN B 198      -0.628  -4.477   1.931  1.00  0.00           H  
ATOM   3167 2HD2 ASN B 198      -1.498  -6.020   2.166  1.00  0.00           H  
ATOM   3168  N   LYS B 199       0.761  -9.998   5.448  1.00  0.00           N  
ATOM   3169  CA  LYS B 199       0.411 -11.397   5.785  1.00  0.00           C  
ATOM   3170  C   LYS B 199      -0.681 -11.584   6.845  1.00  0.00           C  
ATOM   3171  O   LYS B 199      -1.342 -12.620   6.883  1.00  0.00           O  
ATOM   3172  CB  LYS B 199       1.672 -12.146   6.223  1.00  0.00           C  
ATOM   3173  CG  LYS B 199       2.274 -11.691   7.556  1.00  0.00           C  
ATOM   3174  CD  LYS B 199       3.565 -12.439   7.858  1.00  0.00           C  
ATOM   3175  CE  LYS B 199       4.157 -12.010   9.197  1.00  0.00           C  
ATOM   3176  NZ  LYS B 199       5.451 -12.698   9.473  1.00  0.00           N  
ATOM   3177  H   LYS B 199       1.727  -9.696   5.485  1.00  0.00           H  
ATOM   3178  HA  LYS B 199       0.043 -11.865   4.869  1.00  0.00           H  
ATOM   3179 1HB  LYS B 199       1.448 -13.209   6.306  1.00  0.00           H  
ATOM   3180 2HB  LYS B 199       2.443 -12.036   5.452  1.00  0.00           H  
ATOM   3181 1HG  LYS B 199       2.471 -10.620   7.532  1.00  0.00           H  
ATOM   3182 2HG  LYS B 199       1.574 -11.898   8.361  1.00  0.00           H  
ATOM   3183 1HD  LYS B 199       3.360 -13.510   7.887  1.00  0.00           H  
ATOM   3184 2HD  LYS B 199       4.293 -12.247   7.063  1.00  0.00           H  
ATOM   3185 1HE  LYS B 199       4.324 -10.932   9.184  1.00  0.00           H  
ATOM   3186 2HE  LYS B 199       3.450 -12.247   9.994  1.00  0.00           H  
ATOM   3187 1HZ  LYS B 199       5.815 -12.387  10.365  1.00  0.00           H  
ATOM   3188 2HZ  LYS B 199       5.307 -13.699   9.499  1.00  0.00           H  
ATOM   3189 3HZ  LYS B 199       6.113 -12.472   8.740  1.00  0.00           H  
ATOM   3190  N   ASN B 200      -0.876 -10.591   7.699  1.00  0.00           N  
ATOM   3191  CA  ASN B 200      -1.882 -10.677   8.750  1.00  0.00           C  
ATOM   3192  C   ASN B 200      -3.167  -9.933   8.408  1.00  0.00           C  
ATOM   3193  O   ASN B 200      -4.120  -9.935   9.196  1.00  0.00           O  
ATOM   3194  CB  ASN B 200      -1.326 -10.089  10.028  1.00  0.00           C  
ATOM   3195  CG  ASN B 200      -0.167 -10.821  10.581  1.00  0.00           C  
ATOM   3196  OD1 ASN B 200      -0.067 -12.068  10.551  1.00  0.00           O  
ATOM   3197  ND2 ASN B 200       0.748 -10.052  11.126  1.00  0.00           N  
ATOM   3198  H   ASN B 200      -0.312  -9.757   7.614  1.00  0.00           H  
ATOM   3199  HA  ASN B 200      -2.141 -11.723   8.902  1.00  0.00           H  
ATOM   3200 1HB  ASN B 200      -1.040  -9.047   9.857  1.00  0.00           H  
ATOM   3201 2HB  ASN B 200      -2.103 -10.096  10.767  1.00  0.00           H  
ATOM   3202 1HD2 ASN B 200       1.563 -10.461  11.541  1.00  0.00           H  
ATOM   3203 2HD2 ASN B 200       0.622  -9.025  11.138  1.00  0.00           H  
ATOM   3204  N   LEU B 201      -3.220  -9.335   7.226  1.00  0.00           N  
ATOM   3205  CA  LEU B 201      -4.340  -8.464   6.881  1.00  0.00           C  
ATOM   3206  C   LEU B 201      -5.597  -9.137   6.350  1.00  0.00           C  
ATOM   3207  O   LEU B 201      -5.574  -9.858   5.347  1.00  0.00           O  
ATOM   3208  CB  LEU B 201      -3.865  -7.419   5.859  1.00  0.00           C  
ATOM   3209  CG  LEU B 201      -4.916  -6.420   5.309  1.00  0.00           C  
ATOM   3210  CD1 LEU B 201      -5.434  -5.566   6.417  1.00  0.00           C  
ATOM   3211  CD2 LEU B 201      -4.272  -5.548   4.239  1.00  0.00           C  
ATOM   3212  H   LEU B 201      -2.450  -9.431   6.567  1.00  0.00           H  
ATOM   3213  HA  LEU B 201      -4.616  -7.923   7.784  1.00  0.00           H  
ATOM   3214 1HB  LEU B 201      -3.074  -6.839   6.331  1.00  0.00           H  
ATOM   3215 2HB  LEU B 201      -3.448  -7.947   5.020  1.00  0.00           H  
ATOM   3216  HG  LEU B 201      -5.757  -6.966   4.874  1.00  0.00           H  
ATOM   3217 1HD1 LEU B 201      -6.162  -4.899   6.026  1.00  0.00           H  
ATOM   3218 2HD1 LEU B 201      -5.899  -6.185   7.155  1.00  0.00           H  
ATOM   3219 3HD1 LEU B 201      -4.632  -5.007   6.870  1.00  0.00           H  
ATOM   3220 1HD2 LEU B 201      -5.015  -4.852   3.859  1.00  0.00           H  
ATOM   3221 2HD2 LEU B 201      -3.438  -4.993   4.668  1.00  0.00           H  
ATOM   3222 3HD2 LEU B 201      -3.911  -6.180   3.432  1.00  0.00           H  
ATOM   3223  N   CYS B 202      -6.704  -8.850   7.042  1.00  0.00           N  
ATOM   3224  CA  CYS B 202      -8.052  -9.308   6.723  1.00  0.00           C  
ATOM   3225  C   CYS B 202      -8.923  -8.123   6.294  1.00  0.00           C  
ATOM   3226  O   CYS B 202      -8.463  -6.985   6.264  1.00  0.00           O  
ATOM   3227  CB  CYS B 202      -8.693  -9.999   7.936  1.00  0.00           C  
ATOM   3228  SG  CYS B 202      -7.893 -11.558   8.428  1.00  0.00           S  
ATOM   3229  H   CYS B 202      -6.585  -8.279   7.872  1.00  0.00           H  
ATOM   3230  HA  CYS B 202      -7.996 -10.011   5.896  1.00  0.00           H  
ATOM   3231 1HB  CYS B 202      -8.643  -9.332   8.787  1.00  0.00           H  
ATOM   3232 2HB  CYS B 202      -9.745 -10.200   7.744  1.00  0.00           H  
ATOM   3233  N   TYR B 203     -10.166  -8.408   5.925  1.00  0.00           N  
ATOM   3234  CA  TYR B 203     -11.242  -7.449   5.616  1.00  0.00           C  
ATOM   3235  C   TYR B 203     -11.107  -6.631   4.338  1.00  0.00           C  
ATOM   3236  O   TYR B 203     -12.109  -6.121   3.829  1.00  0.00           O  
ATOM   3237  CB  TYR B 203     -11.345  -6.434   6.766  1.00  0.00           C  
ATOM   3238  CG  TYR B 203     -11.407  -7.042   8.174  1.00  0.00           C  
ATOM   3239  CD1 TYR B 203     -12.556  -7.589   8.670  1.00  0.00           C  
ATOM   3240  CD2 TYR B 203     -10.277  -7.028   8.940  1.00  0.00           C  
ATOM   3241  CE1 TYR B 203     -12.551  -8.119   9.938  1.00  0.00           C  
ATOM   3242  CE2 TYR B 203     -10.258  -7.552  10.179  1.00  0.00           C  
ATOM   3243  CZ  TYR B 203     -11.389  -8.103  10.692  1.00  0.00           C  
ATOM   3244  OH  TYR B 203     -11.373  -8.637  11.964  1.00  0.00           O  
ATOM   3245  H   TYR B 203     -10.419  -9.387   5.914  1.00  0.00           H  
ATOM   3246  HA  TYR B 203     -12.173  -8.007   5.561  1.00  0.00           H  
ATOM   3247 1HB  TYR B 203     -10.515  -5.737   6.733  1.00  0.00           H  
ATOM   3248 2HB  TYR B 203     -12.249  -5.835   6.624  1.00  0.00           H  
ATOM   3249  HD1 TYR B 203     -13.466  -7.606   8.070  1.00  0.00           H  
ATOM   3250  HD2 TYR B 203      -9.368  -6.589   8.541  1.00  0.00           H  
ATOM   3251  HE1 TYR B 203     -13.447  -8.547  10.346  1.00  0.00           H  
ATOM   3252  HE2 TYR B 203      -9.337  -7.537  10.766  1.00  0.00           H  
ATOM   3253  HH  TYR B 203     -10.515  -9.084  12.138  1.00  0.00           H  
ATOM   3254  N   ALA B 204      -9.918  -6.607   3.739  1.00  0.00           N  
ATOM   3255  CA  ALA B 204      -9.638  -5.828   2.523  1.00  0.00           C  
ATOM   3256  C   ALA B 204     -10.534  -6.251   1.366  1.00  0.00           C  
ATOM   3257  O   ALA B 204     -10.891  -5.440   0.511  1.00  0.00           O  
ATOM   3258  CB  ALA B 204      -8.163  -5.959   2.133  1.00  0.00           C  
ATOM   3259  H   ALA B 204      -9.151  -7.078   4.207  1.00  0.00           H  
ATOM   3260  HA  ALA B 204      -9.862  -4.781   2.742  1.00  0.00           H  
ATOM   3261 1HB  ALA B 204      -7.961  -5.348   1.250  1.00  0.00           H  
ATOM   3262 2HB  ALA B 204      -7.538  -5.619   2.963  1.00  0.00           H  
ATOM   3263 3HB  ALA B 204      -7.936  -7.001   1.912  1.00  0.00           H  
ATOM   3264  N   ASN B 205     -10.932  -7.518   1.343  1.00  0.00           N  
ATOM   3265  CA  ASN B 205     -11.781  -8.003   0.273  1.00  0.00           C  
ATOM   3266  C   ASN B 205     -13.270  -7.851   0.548  1.00  0.00           C  
ATOM   3267  O   ASN B 205     -14.083  -8.189  -0.311  1.00  0.00           O  
ATOM   3268  CB  ASN B 205     -11.452  -9.443  -0.050  1.00  0.00           C  
ATOM   3269  CG  ASN B 205     -10.091  -9.575  -0.697  1.00  0.00           C  
ATOM   3270  OD1 ASN B 205      -9.682  -8.697  -1.481  1.00  0.00           O  
ATOM   3271  ND2 ASN B 205      -9.383 -10.626  -0.383  1.00  0.00           N  
ATOM   3272  H   ASN B 205     -10.630  -8.149   2.071  1.00  0.00           H  
ATOM   3273  HA  ASN B 205     -11.568  -7.409  -0.616  1.00  0.00           H  
ATOM   3274 1HB  ASN B 205     -11.475 -10.043   0.867  1.00  0.00           H  
ATOM   3275 2HB  ASN B 205     -12.203  -9.851  -0.724  1.00  0.00           H  
ATOM   3276 1HD2 ASN B 205      -8.477 -10.755  -0.786  1.00  0.00           H  
ATOM   3277 2HD2 ASN B 205      -9.754 -11.309   0.251  1.00  0.00           H  
ATOM   3278  N   THR B 206     -13.649  -7.268   1.689  1.00  0.00           N  
ATOM   3279  CA  THR B 206     -15.079  -7.077   1.939  1.00  0.00           C  
ATOM   3280  C   THR B 206     -15.543  -5.767   1.306  1.00  0.00           C  
ATOM   3281  O   THR B 206     -16.734  -5.551   1.116  1.00  0.00           O  
ATOM   3282  CB  THR B 206     -15.411  -7.056   3.442  1.00  0.00           C  
ATOM   3283  OG1 THR B 206     -14.802  -5.910   4.098  1.00  0.00           O  
ATOM   3284  CG2 THR B 206     -14.870  -8.305   4.081  1.00  0.00           C  
ATOM   3285  H   THR B 206     -12.972  -6.962   2.385  1.00  0.00           H  
ATOM   3286  HA  THR B 206     -15.632  -7.892   1.476  1.00  0.00           H  
ATOM   3287  HB  THR B 206     -16.480  -7.018   3.576  1.00  0.00           H  
ATOM   3288  HG1 THR B 206     -13.823  -5.909   3.960  1.00  0.00           H  
ATOM   3289 1HG2 THR B 206     -15.094  -8.309   5.141  1.00  0.00           H  
ATOM   3290 2HG2 THR B 206     -15.321  -9.173   3.609  1.00  0.00           H  
ATOM   3291 3HG2 THR B 206     -13.795  -8.336   3.939  1.00  0.00           H  
ATOM   3292  N   ILE B 207     -14.595  -4.907   0.961  1.00  0.00           N  
ATOM   3293  CA  ILE B 207     -14.874  -3.583   0.411  1.00  0.00           C  
ATOM   3294  C   ILE B 207     -15.153  -3.631  -1.102  1.00  0.00           C  
ATOM   3295  O   ILE B 207     -14.368  -4.175  -1.884  1.00  0.00           O  
ATOM   3296  CB  ILE B 207     -13.637  -2.643   0.647  1.00  0.00           C  
ATOM   3297  CG1 ILE B 207     -13.261  -2.481   2.154  1.00  0.00           C  
ATOM   3298  CG2 ILE B 207     -13.833  -1.251   0.026  1.00  0.00           C  
ATOM   3299  CD1 ILE B 207     -14.333  -1.891   2.998  1.00  0.00           C  
ATOM   3300  H   ILE B 207     -13.633  -5.177   1.115  1.00  0.00           H  
ATOM   3301  HA  ILE B 207     -15.751  -3.172   0.914  1.00  0.00           H  
ATOM   3302  HB  ILE B 207     -12.796  -3.109   0.186  1.00  0.00           H  
ATOM   3303 1HG1 ILE B 207     -13.004  -3.462   2.565  1.00  0.00           H  
ATOM   3304 2HG1 ILE B 207     -12.385  -1.836   2.226  1.00  0.00           H  
ATOM   3305 1HG2 ILE B 207     -12.932  -0.660   0.173  1.00  0.00           H  
ATOM   3306 2HG2 ILE B 207     -14.018  -1.350  -1.028  1.00  0.00           H  
ATOM   3307 3HG2 ILE B 207     -14.676  -0.753   0.496  1.00  0.00           H  
ATOM   3308 1HD1 ILE B 207     -13.983  -1.805   4.020  1.00  0.00           H  
ATOM   3309 2HD1 ILE B 207     -14.584  -0.902   2.620  1.00  0.00           H  
ATOM   3310 3HD1 ILE B 207     -15.216  -2.529   2.966  1.00  0.00           H  
ATOM   3311  N   ASN B 208     -16.239  -3.013  -1.546  1.00  0.00           N  
ATOM   3312  CA  ASN B 208     -16.439  -2.941  -2.985  1.00  0.00           C  
ATOM   3313  C   ASN B 208     -15.655  -1.730  -3.430  1.00  0.00           C  
ATOM   3314  O   ASN B 208     -16.178  -0.621  -3.497  1.00  0.00           O  
ATOM   3315  CB  ASN B 208     -17.910  -2.825  -3.384  1.00  0.00           C  
ATOM   3316  CG  ASN B 208     -18.130  -2.927  -4.869  1.00  0.00           C  
ATOM   3317  OD1 ASN B 208     -17.270  -2.557  -5.680  1.00  0.00           O  
ATOM   3318  ND2 ASN B 208     -19.274  -3.449  -5.246  1.00  0.00           N  
ATOM   3319  H   ASN B 208     -16.898  -2.598  -0.898  1.00  0.00           H  
ATOM   3320  HA  ASN B 208     -16.009  -3.825  -3.464  1.00  0.00           H  
ATOM   3321 1HB  ASN B 208     -18.488  -3.605  -2.885  1.00  0.00           H  
ATOM   3322 2HB  ASN B 208     -18.302  -1.867  -3.051  1.00  0.00           H  
ATOM   3323 1HD2 ASN B 208     -19.479  -3.558  -6.220  1.00  0.00           H  
ATOM   3324 2HD2 ASN B 208     -19.935  -3.756  -4.560  1.00  0.00           H  
ATOM   3325  N   TRP B 209     -14.396  -1.949  -3.784  1.00  0.00           N  
ATOM   3326  CA  TRP B 209     -13.483  -0.841  -4.092  1.00  0.00           C  
ATOM   3327  C   TRP B 209     -13.959  -0.025  -5.286  1.00  0.00           C  
ATOM   3328  O   TRP B 209     -13.727   1.179  -5.342  1.00  0.00           O  
ATOM   3329  CB  TRP B 209     -12.082  -1.403  -4.339  1.00  0.00           C  
ATOM   3330  CG  TRP B 209     -11.411  -1.866  -3.058  1.00  0.00           C  
ATOM   3331  CD1 TRP B 209     -11.432  -3.122  -2.562  1.00  0.00           C  
ATOM   3332  CD2 TRP B 209     -10.602  -1.096  -2.136  1.00  0.00           C  
ATOM   3333  NE1 TRP B 209     -10.744  -3.176  -1.372  1.00  0.00           N  
ATOM   3334  CE2 TRP B 209     -10.235  -1.959  -1.099  1.00  0.00           C  
ATOM   3335  CE3 TRP B 209     -10.177   0.215  -2.098  1.00  0.00           C  
ATOM   3336  CZ2 TRP B 209      -9.489  -1.540  -0.026  1.00  0.00           C  
ATOM   3337  CZ3 TRP B 209      -9.417   0.634  -1.029  1.00  0.00           C  
ATOM   3338  CH2 TRP B 209      -9.086  -0.213  -0.013  1.00  0.00           C  
ATOM   3339  H   TRP B 209     -14.063  -2.909  -3.692  1.00  0.00           H  
ATOM   3340  HA  TRP B 209     -13.440  -0.181  -3.229  1.00  0.00           H  
ATOM   3341 1HB  TRP B 209     -12.149  -2.238  -5.028  1.00  0.00           H  
ATOM   3342 2HB  TRP B 209     -11.465  -0.635  -4.800  1.00  0.00           H  
ATOM   3343  HD1 TRP B 209     -11.950  -3.960  -3.016  1.00  0.00           H  
ATOM   3344  HE1 TRP B 209     -10.642  -4.008  -0.770  1.00  0.00           H  
ATOM   3345  HE3 TRP B 209     -10.440   0.901  -2.899  1.00  0.00           H  
ATOM   3346  HZ2 TRP B 209      -9.213  -2.212   0.784  1.00  0.00           H  
ATOM   3347  HZ3 TRP B 209      -9.091   1.668  -1.006  1.00  0.00           H  
ATOM   3348  HH2 TRP B 209      -8.488   0.159   0.817  1.00  0.00           H  
ATOM   3349  N   LYS B 210     -14.712  -0.632  -6.207  1.00  0.00           N  
ATOM   3350  CA  LYS B 210     -15.190   0.138  -7.349  1.00  0.00           C  
ATOM   3351  C   LYS B 210     -16.113   1.265  -6.932  1.00  0.00           C  
ATOM   3352  O   LYS B 210     -16.177   2.296  -7.598  1.00  0.00           O  
ATOM   3353  CB  LYS B 210     -15.863  -0.727  -8.412  1.00  0.00           C  
ATOM   3354  CG  LYS B 210     -14.906  -1.623  -9.181  1.00  0.00           C  
ATOM   3355  CD  LYS B 210     -15.650  -2.475 -10.237  1.00  0.00           C  
ATOM   3356  CE  LYS B 210     -14.686  -3.377 -11.022  1.00  0.00           C  
ATOM   3357  NZ  LYS B 210     -15.406  -4.231 -12.022  1.00  0.00           N  
ATOM   3358  H   LYS B 210     -14.937  -1.615  -6.113  1.00  0.00           H  
ATOM   3359  HA  LYS B 210     -14.331   0.596  -7.819  1.00  0.00           H  
ATOM   3360 1HB  LYS B 210     -16.615  -1.358  -7.942  1.00  0.00           H  
ATOM   3361 2HB  LYS B 210     -16.376  -0.086  -9.129  1.00  0.00           H  
ATOM   3362 1HG  LYS B 210     -14.154  -1.004  -9.681  1.00  0.00           H  
ATOM   3363 2HG  LYS B 210     -14.398  -2.285  -8.479  1.00  0.00           H  
ATOM   3364 1HD  LYS B 210     -16.392  -3.102  -9.741  1.00  0.00           H  
ATOM   3365 2HD  LYS B 210     -16.166  -1.819 -10.939  1.00  0.00           H  
ATOM   3366 1HE  LYS B 210     -13.962  -2.751 -11.545  1.00  0.00           H  
ATOM   3367 2HE  LYS B 210     -14.154  -4.023 -10.324  1.00  0.00           H  
ATOM   3368 1HZ  LYS B 210     -14.739  -4.808 -12.516  1.00  0.00           H  
ATOM   3369 2HZ  LYS B 210     -16.071  -4.823 -11.545  1.00  0.00           H  
ATOM   3370 3HZ  LYS B 210     -15.893  -3.641 -12.683  1.00  0.00           H  
ATOM   3371  N   LYS B 211     -16.812   1.106  -5.807  1.00  0.00           N  
ATOM   3372  CA  LYS B 211     -17.710   2.157  -5.348  1.00  0.00           C  
ATOM   3373  C   LYS B 211     -16.964   3.370  -4.815  1.00  0.00           C  
ATOM   3374  O   LYS B 211     -17.564   4.421  -4.607  1.00  0.00           O  
ATOM   3375  CB  LYS B 211     -18.696   1.658  -4.310  1.00  0.00           C  
ATOM   3376  CG  LYS B 211     -19.734   0.708  -4.870  1.00  0.00           C  
ATOM   3377  CD  LYS B 211     -20.723   0.291  -3.798  1.00  0.00           C  
ATOM   3378  CE  LYS B 211     -21.791  -0.646  -4.343  1.00  0.00           C  
ATOM   3379  NZ  LYS B 211     -22.699  -1.050  -3.286  1.00  0.00           N  
ATOM   3380  H   LYS B 211     -16.691   0.273  -5.233  1.00  0.00           H  
ATOM   3381  HA  LYS B 211     -18.289   2.496  -6.205  1.00  0.00           H  
ATOM   3382 1HB  LYS B 211     -18.154   1.136  -3.521  1.00  0.00           H  
ATOM   3383 2HB  LYS B 211     -19.209   2.502  -3.856  1.00  0.00           H  
ATOM   3384 1HG  LYS B 211     -20.268   1.190  -5.684  1.00  0.00           H  
ATOM   3385 2HG  LYS B 211     -19.232  -0.176  -5.263  1.00  0.00           H  
ATOM   3386 1HD  LYS B 211     -20.197  -0.219  -2.982  1.00  0.00           H  
ATOM   3387 2HD  LYS B 211     -21.210   1.174  -3.388  1.00  0.00           H  
ATOM   3388 1HE  LYS B 211     -22.355  -0.155  -5.132  1.00  0.00           H  
ATOM   3389 2HE  LYS B 211     -21.311  -1.531  -4.748  1.00  0.00           H  
ATOM   3390 1HZ  LYS B 211     -23.394  -1.689  -3.622  1.00  0.00           H  
ATOM   3391 2HZ  LYS B 211     -22.135  -1.505  -2.548  1.00  0.00           H  
ATOM   3392 3HZ  LYS B 211     -23.157  -0.249  -2.882  1.00  0.00           H  
ATOM   3393  N   LEU B 212     -15.670   3.215  -4.548  1.00  0.00           N  
ATOM   3394  CA  LEU B 212     -14.847   4.320  -4.086  1.00  0.00           C  
ATOM   3395  C   LEU B 212     -14.212   5.040  -5.267  1.00  0.00           C  
ATOM   3396  O   LEU B 212     -13.539   6.046  -5.083  1.00  0.00           O  
ATOM   3397  CB  LEU B 212     -13.684   3.824  -3.207  1.00  0.00           C  
ATOM   3398  CG  LEU B 212     -14.023   3.137  -1.892  1.00  0.00           C  
ATOM   3399  CD1 LEU B 212     -12.737   2.525  -1.297  1.00  0.00           C  
ATOM   3400  CD2 LEU B 212     -14.584   4.149  -0.934  1.00  0.00           C  
ATOM   3401  H   LEU B 212     -15.207   2.327  -4.735  1.00  0.00           H  
ATOM   3402  HA  LEU B 212     -15.467   5.024  -3.528  1.00  0.00           H  
ATOM   3403 1HB  LEU B 212     -13.097   3.121  -3.802  1.00  0.00           H  
ATOM   3404 2HB  LEU B 212     -13.047   4.675  -2.981  1.00  0.00           H  
ATOM   3405  HG  LEU B 212     -14.752   2.339  -2.069  1.00  0.00           H  
ATOM   3406 1HD1 LEU B 212     -12.967   2.027  -0.358  1.00  0.00           H  
ATOM   3407 2HD1 LEU B 212     -12.350   1.811  -1.999  1.00  0.00           H  
ATOM   3408 3HD1 LEU B 212     -11.998   3.309  -1.124  1.00  0.00           H  
ATOM   3409 1HD2 LEU B 212     -14.823   3.673   0.016  1.00  0.00           H  
ATOM   3410 2HD2 LEU B 212     -13.836   4.922  -0.768  1.00  0.00           H  
ATOM   3411 3HD2 LEU B 212     -15.491   4.593  -1.356  1.00  0.00           H  
ATOM   3412  N   PHE B 213     -14.345   4.493  -6.482  1.00  0.00           N  
ATOM   3413  CA  PHE B 213     -13.578   5.036  -7.603  1.00  0.00           C  
ATOM   3414  C   PHE B 213     -14.275   6.167  -8.345  1.00  0.00           C  
ATOM   3415  O   PHE B 213     -15.478   6.114  -8.593  1.00  0.00           O  
ATOM   3416  CB  PHE B 213     -13.209   3.902  -8.571  1.00  0.00           C  
ATOM   3417  CG  PHE B 213     -12.203   2.887  -7.981  1.00  0.00           C  
ATOM   3418  CD1 PHE B 213     -11.499   3.169  -6.812  1.00  0.00           C  
ATOM   3419  CD2 PHE B 213     -11.942   1.682  -8.623  1.00  0.00           C  
ATOM   3420  CE1 PHE B 213     -10.585   2.259  -6.303  1.00  0.00           C  
ATOM   3421  CE2 PHE B 213     -11.022   0.779  -8.113  1.00  0.00           C  
ATOM   3422  CZ  PHE B 213     -10.347   1.075  -6.951  1.00  0.00           C  
ATOM   3423  H   PHE B 213     -14.958   3.698  -6.653  1.00  0.00           H  
ATOM   3424  HA  PHE B 213     -12.644   5.433  -7.208  1.00  0.00           H  
ATOM   3425 1HB  PHE B 213     -14.111   3.360  -8.839  1.00  0.00           H  
ATOM   3426 2HB  PHE B 213     -12.802   4.306  -9.487  1.00  0.00           H  
ATOM   3427  HD1 PHE B 213     -11.676   4.119  -6.299  1.00  0.00           H  
ATOM   3428  HD2 PHE B 213     -12.466   1.450  -9.548  1.00  0.00           H  
ATOM   3429  HE1 PHE B 213     -10.044   2.490  -5.393  1.00  0.00           H  
ATOM   3430  HE2 PHE B 213     -10.830  -0.152  -8.639  1.00  0.00           H  
ATOM   3431  HZ  PHE B 213      -9.621   0.378  -6.557  1.00  0.00           H  
ATOM   3432  N   GLY B 214     -13.507   7.196  -8.701  1.00  0.00           N  
ATOM   3433  CA  GLY B 214     -14.047   8.322  -9.483  1.00  0.00           C  
ATOM   3434  C   GLY B 214     -13.628   8.372 -10.977  1.00  0.00           C  
ATOM   3435  O   GLY B 214     -14.164   9.177 -11.743  1.00  0.00           O  
ATOM   3436  H   GLY B 214     -12.525   7.188  -8.406  1.00  0.00           H  
ATOM   3437 1HA  GLY B 214     -15.134   8.304  -9.420  1.00  0.00           H  
ATOM   3438 2HA  GLY B 214     -13.733   9.249  -9.001  1.00  0.00           H  
ATOM   3439  N   THR B 215     -12.698   7.513 -11.391  1.00  0.00           N  
ATOM   3440  CA  THR B 215     -12.163   7.543 -12.744  1.00  0.00           C  
ATOM   3441  C   THR B 215     -12.332   6.199 -13.435  1.00  0.00           C  
ATOM   3442  O   THR B 215     -12.028   5.131 -12.876  1.00  0.00           O  
ATOM   3443  CB  THR B 215     -10.672   7.977 -12.726  1.00  0.00           C  
ATOM   3444  OG1 THR B 215     -10.561   9.284 -12.159  1.00  0.00           O  
ATOM   3445  CG2 THR B 215     -10.055   7.981 -14.110  1.00  0.00           C  
ATOM   3446  H   THR B 215     -12.295   6.863 -10.727  1.00  0.00           H  
ATOM   3447  HA  THR B 215     -12.714   8.281 -13.321  1.00  0.00           H  
ATOM   3448  HB  THR B 215     -10.116   7.297 -12.100  1.00  0.00           H  
ATOM   3449  HG1 THR B 215     -10.684   9.222 -11.189  1.00  0.00           H  
ATOM   3450 1HG2 THR B 215      -9.012   8.288 -14.035  1.00  0.00           H  
ATOM   3451 2HG2 THR B 215     -10.105   6.983 -14.537  1.00  0.00           H  
ATOM   3452 3HG2 THR B 215     -10.596   8.676 -14.741  1.00  0.00           H  
ATOM   3453  N   SER B 216     -12.811   6.255 -14.663  1.00  0.00           N  
ATOM   3454  CA  SER B 216     -13.024   5.051 -15.435  1.00  0.00           C  
ATOM   3455  C   SER B 216     -11.756   4.220 -15.492  1.00  0.00           C  
ATOM   3456  O   SER B 216     -10.673   4.741 -15.728  1.00  0.00           O  
ATOM   3457  CB  SER B 216     -13.428   5.423 -16.855  1.00  0.00           C  
ATOM   3458  OG  SER B 216     -13.556   4.290 -17.668  1.00  0.00           O  
ATOM   3459  H   SER B 216     -13.039   7.155 -15.061  1.00  0.00           H  
ATOM   3460  HA  SER B 216     -13.814   4.467 -14.962  1.00  0.00           H  
ATOM   3461 1HB  SER B 216     -14.375   5.963 -16.829  1.00  0.00           H  
ATOM   3462 2HB  SER B 216     -12.679   6.094 -17.282  1.00  0.00           H  
ATOM   3463  HG  SER B 216     -12.710   4.204 -18.130  1.00  0.00           H  
ATOM   3464  N   GLY B 217     -11.901   2.923 -15.268  1.00  0.00           N  
ATOM   3465  CA  GLY B 217     -10.780   2.003 -15.350  1.00  0.00           C  
ATOM   3466  C   GLY B 217      -9.906   1.848 -14.102  1.00  0.00           C  
ATOM   3467  O   GLY B 217      -9.005   1.009 -14.117  1.00  0.00           O  
ATOM   3468  H   GLY B 217     -12.817   2.561 -15.048  1.00  0.00           H  
ATOM   3469 1HA  GLY B 217     -11.167   1.022 -15.626  1.00  0.00           H  
ATOM   3470 2HA  GLY B 217     -10.145   2.317 -16.178  1.00  0.00           H  
ATOM   3471  N   GLN B 218     -10.162   2.592 -13.019  1.00  0.00           N  
ATOM   3472  CA  GLN B 218      -9.295   2.409 -11.838  1.00  0.00           C  
ATOM   3473  C   GLN B 218      -9.307   0.950 -11.436  1.00  0.00           C  
ATOM   3474  O   GLN B 218     -10.361   0.305 -11.438  1.00  0.00           O  
ATOM   3475  CB  GLN B 218      -9.743   3.268 -10.660  1.00  0.00           C  
ATOM   3476  CG  GLN B 218      -9.469   4.714 -10.774  1.00  0.00           C  
ATOM   3477  CD  GLN B 218     -10.036   5.468  -9.585  1.00  0.00           C  
ATOM   3478  OE1 GLN B 218     -11.112   6.044  -9.673  1.00  0.00           O  
ATOM   3479  NE2 GLN B 218      -9.330   5.469  -8.468  1.00  0.00           N  
ATOM   3480  H   GLN B 218     -10.902   3.302 -13.024  1.00  0.00           H  
ATOM   3481  HA  GLN B 218      -8.269   2.681 -12.099  1.00  0.00           H  
ATOM   3482 1HB  GLN B 218     -10.804   3.177 -10.564  1.00  0.00           H  
ATOM   3483 2HB  GLN B 218      -9.282   2.902  -9.739  1.00  0.00           H  
ATOM   3484 1HG  GLN B 218      -8.393   4.873 -10.805  1.00  0.00           H  
ATOM   3485 2HG  GLN B 218      -9.920   5.077 -11.675  1.00  0.00           H  
ATOM   3486 1HE2 GLN B 218      -9.680   5.944  -7.632  1.00  0.00           H  
ATOM   3487 2HE2 GLN B 218      -8.432   4.987  -8.440  1.00  0.00           H  
ATOM   3488  N   LYS B 219      -8.129   0.426 -11.109  1.00  0.00           N  
ATOM   3489  CA  LYS B 219      -7.970  -0.980 -10.755  1.00  0.00           C  
ATOM   3490  C   LYS B 219      -7.517  -1.217  -9.330  1.00  0.00           C  
ATOM   3491  O   LYS B 219      -6.856  -0.364  -8.740  1.00  0.00           O  
ATOM   3492  CB  LYS B 219      -6.943  -1.671 -11.662  1.00  0.00           C  
ATOM   3493  CG  LYS B 219      -7.238  -1.647 -13.153  1.00  0.00           C  
ATOM   3494  CD  LYS B 219      -8.504  -2.438 -13.518  1.00  0.00           C  
ATOM   3495  CE  LYS B 219      -8.707  -2.480 -15.024  1.00  0.00           C  
ATOM   3496  NZ  LYS B 219      -9.959  -3.200 -15.401  1.00  0.00           N  
ATOM   3497  H   LYS B 219      -7.291   1.026 -11.151  1.00  0.00           H  
ATOM   3498  HA  LYS B 219      -8.923  -1.487 -10.900  1.00  0.00           H  
ATOM   3499 1HB  LYS B 219      -5.974  -1.187 -11.526  1.00  0.00           H  
ATOM   3500 2HB  LYS B 219      -6.828  -2.710 -11.356  1.00  0.00           H  
ATOM   3501 1HG  LYS B 219      -7.345  -0.616 -13.464  1.00  0.00           H  
ATOM   3502 2HG  LYS B 219      -6.391  -2.070 -13.686  1.00  0.00           H  
ATOM   3503 1HD  LYS B 219      -8.442  -3.451 -13.124  1.00  0.00           H  
ATOM   3504 2HD  LYS B 219      -9.376  -1.942 -13.089  1.00  0.00           H  
ATOM   3505 1HE  LYS B 219      -8.763  -1.456 -15.398  1.00  0.00           H  
ATOM   3506 2HE  LYS B 219      -7.858  -2.980 -15.487  1.00  0.00           H  
ATOM   3507 1HZ  LYS B 219     -10.056  -3.198 -16.406  1.00  0.00           H  
ATOM   3508 2HZ  LYS B 219      -9.917  -4.153 -15.069  1.00  0.00           H  
ATOM   3509 3HZ  LYS B 219     -10.752  -2.734 -14.985  1.00  0.00           H  
ATOM   3510  N   THR B 220      -7.786  -2.415  -8.822  1.00  0.00           N  
ATOM   3511  CA  THR B 220      -7.215  -2.845  -7.554  1.00  0.00           C  
ATOM   3512  C   THR B 220      -6.273  -4.014  -7.801  1.00  0.00           C  
ATOM   3513  O   THR B 220      -6.515  -4.828  -8.691  1.00  0.00           O  
ATOM   3514  CB  THR B 220      -8.287  -3.363  -6.585  1.00  0.00           C  
ATOM   3515  OG1 THR B 220      -8.961  -4.473  -7.198  1.00  0.00           O  
ATOM   3516  CG2 THR B 220      -9.273  -2.326  -6.229  1.00  0.00           C  
ATOM   3517  H   THR B 220      -8.368  -3.056  -9.345  1.00  0.00           H  
ATOM   3518  HA  THR B 220      -6.654  -2.031  -7.107  1.00  0.00           H  
ATOM   3519  HB  THR B 220      -7.808  -3.701  -5.684  1.00  0.00           H  
ATOM   3520  HG1 THR B 220      -8.353  -5.222  -7.291  1.00  0.00           H  
ATOM   3521 1HG2 THR B 220      -9.977  -2.773  -5.553  1.00  0.00           H  
ATOM   3522 2HG2 THR B 220      -8.779  -1.505  -5.747  1.00  0.00           H  
ATOM   3523 3HG2 THR B 220      -9.782  -1.982  -7.124  1.00  0.00           H  
ATOM   3524  N   LYS B 221      -5.261  -4.133  -6.960  1.00  0.00           N  
ATOM   3525  CA  LYS B 221      -4.387  -5.288  -6.911  1.00  0.00           C  
ATOM   3526  C   LYS B 221      -4.242  -5.681  -5.458  1.00  0.00           C  
ATOM   3527  O   LYS B 221      -3.377  -5.159  -4.750  1.00  0.00           O  
ATOM   3528  CB  LYS B 221      -3.030  -4.981  -7.555  1.00  0.00           C  
ATOM   3529  CG  LYS B 221      -2.086  -6.189  -7.675  1.00  0.00           C  
ATOM   3530  CD  LYS B 221      -0.836  -5.828  -8.490  1.00  0.00           C  
ATOM   3531  CE  LYS B 221       0.149  -6.994  -8.610  1.00  0.00           C  
ATOM   3532  NZ  LYS B 221      -0.315  -8.041  -9.580  1.00  0.00           N  
ATOM   3533  H   LYS B 221      -5.089  -3.365  -6.322  1.00  0.00           H  
ATOM   3534  HA  LYS B 221      -4.849  -6.118  -7.444  1.00  0.00           H  
ATOM   3535 1HB  LYS B 221      -3.193  -4.584  -8.557  1.00  0.00           H  
ATOM   3536 2HB  LYS B 221      -2.522  -4.206  -6.981  1.00  0.00           H  
ATOM   3537 1HG  LYS B 221      -1.776  -6.496  -6.674  1.00  0.00           H  
ATOM   3538 2HG  LYS B 221      -2.613  -7.016  -8.145  1.00  0.00           H  
ATOM   3539 1HD  LYS B 221      -1.139  -5.521  -9.492  1.00  0.00           H  
ATOM   3540 2HD  LYS B 221      -0.334  -4.999  -8.024  1.00  0.00           H  
ATOM   3541 1HE  LYS B 221       1.109  -6.612  -8.941  1.00  0.00           H  
ATOM   3542 2HE  LYS B 221       0.271  -7.453  -7.631  1.00  0.00           H  
ATOM   3543 1HZ  LYS B 221       0.373  -8.787  -9.620  1.00  0.00           H  
ATOM   3544 2HZ  LYS B 221      -1.199  -8.423  -9.290  1.00  0.00           H  
ATOM   3545 3HZ  LYS B 221      -0.411  -7.634 -10.504  1.00  0.00           H  
ATOM   3546  N   ILE B 222      -5.117  -6.571  -5.013  1.00  0.00           N  
ATOM   3547  CA  ILE B 222      -5.146  -7.007  -3.623  1.00  0.00           C  
ATOM   3548  C   ILE B 222      -4.723  -8.472  -3.611  1.00  0.00           C  
ATOM   3549  O   ILE B 222      -5.406  -9.337  -4.159  1.00  0.00           O  
ATOM   3550  CB  ILE B 222      -6.544  -6.751  -3.004  1.00  0.00           C  
ATOM   3551  CG1 ILE B 222      -6.852  -5.206  -3.132  1.00  0.00           C  
ATOM   3552  CG2 ILE B 222      -6.575  -7.197  -1.527  1.00  0.00           C  
ATOM   3553  CD1 ILE B 222      -8.238  -4.768  -2.749  1.00  0.00           C  
ATOM   3554  H   ILE B 222      -5.791  -6.956  -5.661  1.00  0.00           H  
ATOM   3555  HA  ILE B 222      -4.435  -6.427  -3.058  1.00  0.00           H  
ATOM   3556  HB  ILE B 222      -7.302  -7.298  -3.566  1.00  0.00           H  
ATOM   3557 1HG1 ILE B 222      -6.153  -4.665  -2.534  1.00  0.00           H  
ATOM   3558 2HG1 ILE B 222      -6.699  -4.922  -4.154  1.00  0.00           H  
ATOM   3559 1HG2 ILE B 222      -7.556  -7.012  -1.097  1.00  0.00           H  
ATOM   3560 2HG2 ILE B 222      -6.363  -8.262  -1.465  1.00  0.00           H  
ATOM   3561 3HG2 ILE B 222      -5.830  -6.644  -0.971  1.00  0.00           H  
ATOM   3562 1HD1 ILE B 222      -8.324  -3.688  -2.895  1.00  0.00           H  
ATOM   3563 2HD1 ILE B 222      -8.974  -5.275  -3.374  1.00  0.00           H  
ATOM   3564 3HD1 ILE B 222      -8.436  -4.998  -1.707  1.00  0.00           H  
ATOM   3565  N   ILE B 223      -3.545  -8.717  -3.082  1.00  0.00           N  
ATOM   3566  CA  ILE B 223      -2.919 -10.027  -3.228  1.00  0.00           C  
ATOM   3567  C   ILE B 223      -1.937 -10.344  -2.124  1.00  0.00           C  
ATOM   3568  O   ILE B 223      -1.265  -9.449  -1.614  1.00  0.00           O  
ATOM   3569  CB  ILE B 223      -2.212 -10.027  -4.614  1.00  0.00           C  
ATOM   3570  CG1 ILE B 223      -1.598 -11.421  -4.960  1.00  0.00           C  
ATOM   3571  CG2 ILE B 223      -1.200  -8.877  -4.680  1.00  0.00           C  
ATOM   3572  CD1 ILE B 223      -1.156 -11.578  -6.412  1.00  0.00           C  
ATOM   3573  H   ILE B 223      -3.073  -7.954  -2.592  1.00  0.00           H  
ATOM   3574  HA  ILE B 223      -3.702 -10.782  -3.210  1.00  0.00           H  
ATOM   3575  HB  ILE B 223      -2.969  -9.842  -5.375  1.00  0.00           H  
ATOM   3576 1HG1 ILE B 223      -0.723 -11.591  -4.340  1.00  0.00           H  
ATOM   3577 2HG1 ILE B 223      -2.338 -12.190  -4.749  1.00  0.00           H  
ATOM   3578 1HG2 ILE B 223      -0.755  -8.835  -5.657  1.00  0.00           H  
ATOM   3579 2HG2 ILE B 223      -1.700  -7.926  -4.484  1.00  0.00           H  
ATOM   3580 3HG2 ILE B 223      -0.437  -9.030  -3.944  1.00  0.00           H  
ATOM   3581 1HD1 ILE B 223      -0.747 -12.579  -6.556  1.00  0.00           H  
ATOM   3582 2HD1 ILE B 223      -2.016 -11.439  -7.070  1.00  0.00           H  
ATOM   3583 3HD1 ILE B 223      -0.395 -10.849  -6.654  1.00  0.00           H  
ATOM   3584  N   SER B 224      -1.817 -11.619  -1.781  1.00  0.00           N  
ATOM   3585  CA  SER B 224      -0.843 -12.083  -0.795  1.00  0.00           C  
ATOM   3586  C   SER B 224      -0.977 -11.429   0.576  1.00  0.00           C  
ATOM   3587  O   SER B 224       0.012 -11.091   1.225  1.00  0.00           O  
ATOM   3588  CB  SER B 224       0.562 -11.950  -1.316  1.00  0.00           C  
ATOM   3589  OG  SER B 224       0.716 -12.701  -2.495  1.00  0.00           O  
ATOM   3590  H   SER B 224      -2.414 -12.298  -2.231  1.00  0.00           H  
ATOM   3591  HA  SER B 224      -0.994 -13.154  -0.661  1.00  0.00           H  
ATOM   3592 1HB  SER B 224       0.785 -10.923  -1.484  1.00  0.00           H  
ATOM   3593 2HB  SER B 224       1.261 -12.317  -0.565  1.00  0.00           H  
ATOM   3594  HG  SER B 224       1.656 -12.768  -2.647  1.00  0.00           H  
ATOM   3595  N   ASN B 225      -2.204 -11.283   1.012  1.00  0.00           N  
ATOM   3596  CA  ASN B 225      -2.520 -10.766   2.323  1.00  0.00           C  
ATOM   3597  C   ASN B 225      -2.961 -12.014   3.099  1.00  0.00           C  
ATOM   3598  O   ASN B 225      -2.627 -13.123   2.681  1.00  0.00           O  
ATOM   3599  CB  ASN B 225      -3.590  -9.699   2.221  1.00  0.00           C  
ATOM   3600  CG  ASN B 225      -3.124  -8.444   1.441  1.00  0.00           C  
ATOM   3601  OD1 ASN B 225      -2.011  -7.881   1.599  1.00  0.00           O  
ATOM   3602  ND2 ASN B 225      -3.991  -8.012   0.561  1.00  0.00           N  
ATOM   3603  H   ASN B 225      -2.961 -11.564   0.407  1.00  0.00           H  
ATOM   3604  HA  ASN B 225      -1.624 -10.368   2.790  1.00  0.00           H  
ATOM   3605 1HB  ASN B 225      -4.472 -10.115   1.733  1.00  0.00           H  
ATOM   3606 2HB  ASN B 225      -3.889  -9.392   3.219  1.00  0.00           H  
ATOM   3607 1HD2 ASN B 225      -3.769  -7.208  -0.020  1.00  0.00           H  
ATOM   3608 2HD2 ASN B 225      -4.869  -8.478   0.446  1.00  0.00           H  
ATOM   3609  N   ARG B 226      -3.667 -11.893   4.213  1.00  0.00           N  
ATOM   3610  CA  ARG B 226      -4.076 -13.131   4.870  1.00  0.00           C  
ATOM   3611  C   ARG B 226      -5.205 -13.721   4.033  1.00  0.00           C  
ATOM   3612  O   ARG B 226      -6.096 -12.994   3.590  1.00  0.00           O  
ATOM   3613  CB  ARG B 226      -4.511 -12.932   6.300  1.00  0.00           C  
ATOM   3614  CG  ARG B 226      -4.837 -14.237   6.985  1.00  0.00           C  
ATOM   3615  CD  ARG B 226      -4.984 -14.109   8.412  1.00  0.00           C  
ATOM   3616  NE  ARG B 226      -3.702 -13.870   9.080  1.00  0.00           N  
ATOM   3617  CZ  ARG B 226      -3.559 -13.874  10.431  1.00  0.00           C  
ATOM   3618  NH1 ARG B 226      -4.613 -14.120  11.186  1.00  0.00           N  
ATOM   3619  NH2 ARG B 226      -2.390 -13.640  11.020  1.00  0.00           N  
ATOM   3620  H   ARG B 226      -3.977 -10.995   4.585  1.00  0.00           H  
ATOM   3621  HA  ARG B 226      -3.235 -13.824   4.878  1.00  0.00           H  
ATOM   3622 1HB  ARG B 226      -3.758 -12.416   6.859  1.00  0.00           H  
ATOM   3623 2HB  ARG B 226      -5.396 -12.310   6.319  1.00  0.00           H  
ATOM   3624 1HG  ARG B 226      -5.783 -14.616   6.594  1.00  0.00           H  
ATOM   3625 2HG  ARG B 226      -4.046 -14.959   6.790  1.00  0.00           H  
ATOM   3626 1HD  ARG B 226      -5.624 -13.272   8.621  1.00  0.00           H  
ATOM   3627 2HD  ARG B 226      -5.428 -15.022   8.806  1.00  0.00           H  
ATOM   3628  HE  ARG B 226      -2.872 -13.645   8.482  1.00  0.00           H  
ATOM   3629 1HH1 ARG B 226      -5.514 -14.295  10.763  1.00  0.00           H  
ATOM   3630 2HH1 ARG B 226      -4.524 -14.126  12.192  1.00  0.00           H  
ATOM   3631 1HH2 ARG B 226      -1.539 -13.437  10.487  1.00  0.00           H  
ATOM   3632 2HH2 ARG B 226      -2.327 -13.650  12.025  1.00  0.00           H  
ATOM   3633  N   GLY B 227      -5.176 -15.024   3.775  1.00  0.00           N  
ATOM   3634  CA  GLY B 227      -6.213 -15.589   2.912  1.00  0.00           C  
ATOM   3635  C   GLY B 227      -7.614 -15.364   3.473  1.00  0.00           C  
ATOM   3636  O   GLY B 227      -7.826 -15.439   4.687  1.00  0.00           O  
ATOM   3637  H   GLY B 227      -4.434 -15.598   4.149  1.00  0.00           H  
ATOM   3638 1HA  GLY B 227      -6.141 -15.137   1.924  1.00  0.00           H  
ATOM   3639 2HA  GLY B 227      -6.033 -16.656   2.786  1.00  0.00           H  
ATOM   3640  N   GLU B 228      -8.576 -15.135   2.575  1.00  0.00           N  
ATOM   3641  CA  GLU B 228      -9.958 -14.875   2.980  1.00  0.00           C  
ATOM   3642  C   GLU B 228     -10.564 -16.022   3.789  1.00  0.00           C  
ATOM   3643  O   GLU B 228     -11.261 -15.782   4.778  1.00  0.00           O  
ATOM   3644  CB  GLU B 228     -10.823 -14.540   1.757  1.00  0.00           C  
ATOM   3645  CG  GLU B 228     -12.290 -14.238   2.087  1.00  0.00           C  
ATOM   3646  CD  GLU B 228     -13.129 -13.816   0.869  1.00  0.00           C  
ATOM   3647  OE1 GLU B 228     -12.565 -13.606  -0.181  1.00  0.00           O  
ATOM   3648  OE2 GLU B 228     -14.335 -13.719   1.008  1.00  0.00           O  
ATOM   3649  H   GLU B 228      -8.335 -15.100   1.596  1.00  0.00           H  
ATOM   3650  HA  GLU B 228      -9.956 -13.991   3.618  1.00  0.00           H  
ATOM   3651 1HB  GLU B 228     -10.411 -13.672   1.238  1.00  0.00           H  
ATOM   3652 2HB  GLU B 228     -10.805 -15.375   1.059  1.00  0.00           H  
ATOM   3653 1HG  GLU B 228     -12.731 -15.147   2.508  1.00  0.00           H  
ATOM   3654 2HG  GLU B 228     -12.334 -13.463   2.839  1.00  0.00           H  
ATOM   3655  N   ASN B 229     -10.282 -17.273   3.405  1.00  0.00           N  
ATOM   3656  CA  ASN B 229     -10.838 -18.392   4.167  1.00  0.00           C  
ATOM   3657  C   ASN B 229     -10.258 -18.455   5.578  1.00  0.00           C  
ATOM   3658  O   ASN B 229     -10.968 -18.755   6.539  1.00  0.00           O  
ATOM   3659  CB  ASN B 229     -10.624 -19.697   3.429  1.00  0.00           C  
ATOM   3660  CG  ASN B 229     -11.514 -19.822   2.215  1.00  0.00           C  
ATOM   3661  OD1 ASN B 229     -12.548 -19.155   2.109  1.00  0.00           O  
ATOM   3662  ND2 ASN B 229     -11.124 -20.662   1.291  1.00  0.00           N  
ATOM   3663  H   ASN B 229      -9.707 -17.439   2.592  1.00  0.00           H  
ATOM   3664  HA  ASN B 229     -11.913 -18.236   4.269  1.00  0.00           H  
ATOM   3665 1HB  ASN B 229      -9.584 -19.766   3.112  1.00  0.00           H  
ATOM   3666 2HB  ASN B 229     -10.819 -20.532   4.101  1.00  0.00           H  
ATOM   3667 1HD2 ASN B 229     -11.674 -20.784   0.467  1.00  0.00           H  
ATOM   3668 2HD2 ASN B 229     -10.279 -21.184   1.413  1.00  0.00           H  
ATOM   3669  N   SER B 230      -8.974 -18.120   5.712  1.00  0.00           N  
ATOM   3670  CA  SER B 230      -8.311 -18.083   7.019  1.00  0.00           C  
ATOM   3671  C   SER B 230      -8.972 -17.007   7.885  1.00  0.00           C  
ATOM   3672  O   SER B 230      -9.262 -17.197   9.075  1.00  0.00           O  
ATOM   3673  CB  SER B 230      -6.822 -17.813   6.876  1.00  0.00           C  
ATOM   3674  OG  SER B 230      -6.171 -18.876   6.224  1.00  0.00           O  
ATOM   3675  H   SER B 230      -8.449 -17.866   4.890  1.00  0.00           H  
ATOM   3676  HA  SER B 230      -8.440 -19.051   7.505  1.00  0.00           H  
ATOM   3677 1HB  SER B 230      -6.668 -16.897   6.321  1.00  0.00           H  
ATOM   3678 2HB  SER B 230      -6.388 -17.666   7.864  1.00  0.00           H  
ATOM   3679  HG  SER B 230      -5.236 -18.656   6.224  1.00  0.00           H  
ATOM   3680  N   CYS B 231      -9.224 -15.850   7.284  1.00  0.00           N  
ATOM   3681  CA  CYS B 231      -9.849 -14.781   8.034  1.00  0.00           C  
ATOM   3682  C   CYS B 231     -11.262 -15.197   8.474  1.00  0.00           C  
ATOM   3683  O   CYS B 231     -11.613 -15.061   9.650  1.00  0.00           O  
ATOM   3684  CB  CYS B 231      -9.912 -13.512   7.174  1.00  0.00           C  
ATOM   3685  SG  CYS B 231      -8.263 -12.771   6.844  1.00  0.00           S  
ATOM   3686  H   CYS B 231      -8.957 -15.710   6.309  1.00  0.00           H  
ATOM   3687  HA  CYS B 231      -9.244 -14.576   8.919  1.00  0.00           H  
ATOM   3688 1HB  CYS B 231     -10.363 -13.754   6.215  1.00  0.00           H  
ATOM   3689 2HB  CYS B 231     -10.550 -12.766   7.647  1.00  0.00           H  
ATOM   3690  N   LYS B 232     -12.046 -15.804   7.573  1.00  0.00           N  
ATOM   3691  CA  LYS B 232     -13.397 -16.207   7.972  1.00  0.00           C  
ATOM   3692  C   LYS B 232     -13.384 -17.287   9.028  1.00  0.00           C  
ATOM   3693  O   LYS B 232     -14.113 -17.197  10.019  1.00  0.00           O  
ATOM   3694  CB  LYS B 232     -14.212 -16.707   6.778  1.00  0.00           C  
ATOM   3695  CG  LYS B 232     -14.634 -15.636   5.808  1.00  0.00           C  
ATOM   3696  CD  LYS B 232     -15.354 -16.220   4.596  1.00  0.00           C  
ATOM   3697  CE  LYS B 232     -15.820 -15.100   3.670  1.00  0.00           C  
ATOM   3698  NZ  LYS B 232     -16.387 -15.606   2.402  1.00  0.00           N  
ATOM   3699  H   LYS B 232     -11.728 -15.929   6.611  1.00  0.00           H  
ATOM   3700  HA  LYS B 232     -13.898 -15.341   8.391  1.00  0.00           H  
ATOM   3701 1HB  LYS B 232     -13.618 -17.439   6.224  1.00  0.00           H  
ATOM   3702 2HB  LYS B 232     -15.105 -17.212   7.136  1.00  0.00           H  
ATOM   3703 1HG  LYS B 232     -15.293 -14.935   6.308  1.00  0.00           H  
ATOM   3704 2HG  LYS B 232     -13.748 -15.099   5.464  1.00  0.00           H  
ATOM   3705 1HD  LYS B 232     -14.668 -16.875   4.048  1.00  0.00           H  
ATOM   3706 2HD  LYS B 232     -16.210 -16.808   4.920  1.00  0.00           H  
ATOM   3707 1HE  LYS B 232     -16.579 -14.515   4.182  1.00  0.00           H  
ATOM   3708 2HE  LYS B 232     -14.974 -14.458   3.442  1.00  0.00           H  
ATOM   3709 1HZ  LYS B 232     -16.666 -14.815   1.831  1.00  0.00           H  
ATOM   3710 2HZ  LYS B 232     -15.674 -16.132   1.912  1.00  0.00           H  
ATOM   3711 3HZ  LYS B 232     -17.182 -16.193   2.586  1.00  0.00           H  
ATOM   3712  N   ALA B 233     -12.491 -18.270   8.873  1.00  0.00           N  
ATOM   3713  CA  ALA B 233     -12.383 -19.397   9.793  1.00  0.00           C  
ATOM   3714  C   ALA B 233     -12.085 -18.952  11.205  1.00  0.00           C  
ATOM   3715  O   ALA B 233     -12.568 -19.547  12.166  1.00  0.00           O  
ATOM   3716  CB  ALA B 233     -11.287 -20.337   9.336  1.00  0.00           C  
ATOM   3717  H   ALA B 233     -11.893 -18.274   8.051  1.00  0.00           H  
ATOM   3718  HA  ALA B 233     -13.336 -19.923   9.794  1.00  0.00           H  
ATOM   3719 1HB  ALA B 233     -11.229 -21.185  10.014  1.00  0.00           H  
ATOM   3720 2HB  ALA B 233     -11.505 -20.684   8.326  1.00  0.00           H  
ATOM   3721 3HB  ALA B 233     -10.338 -19.801   9.336  1.00  0.00           H  
ATOM   3722  N   THR B 234     -11.312 -17.879  11.329  1.00  0.00           N  
ATOM   3723  CA  THR B 234     -10.903 -17.371  12.623  1.00  0.00           C  
ATOM   3724  C   THR B 234     -11.755 -16.204  13.149  1.00  0.00           C  
ATOM   3725  O   THR B 234     -11.385 -15.546  14.129  1.00  0.00           O  
ATOM   3726  CB  THR B 234      -9.421 -17.001  12.571  1.00  0.00           C  
ATOM   3727  OG1 THR B 234      -9.185 -16.012  11.544  1.00  0.00           O  
ATOM   3728  CG2 THR B 234      -8.624 -18.262  12.239  1.00  0.00           C  
ATOM   3729  H   THR B 234     -10.933 -17.439  10.487  1.00  0.00           H  
ATOM   3730  HA  THR B 234     -11.000 -18.187  13.339  1.00  0.00           H  
ATOM   3731  HB  THR B 234      -9.106 -16.604  13.536  1.00  0.00           H  
ATOM   3732  HG1 THR B 234      -9.348 -16.421  10.655  1.00  0.00           H  
ATOM   3733 1HG2 THR B 234      -7.568 -18.032  12.200  1.00  0.00           H  
ATOM   3734 2HG2 THR B 234      -8.801 -19.010  13.003  1.00  0.00           H  
ATOM   3735 3HG2 THR B 234      -8.948 -18.646  11.272  1.00  0.00           H  
ATOM   3736  N   GLY B 235     -12.883 -15.929  12.498  1.00  0.00           N  
ATOM   3737  CA  GLY B 235     -13.779 -14.877  12.971  1.00  0.00           C  
ATOM   3738  C   GLY B 235     -13.437 -13.453  12.538  1.00  0.00           C  
ATOM   3739  O   GLY B 235     -14.059 -12.501  13.004  1.00  0.00           O  
ATOM   3740  H   GLY B 235     -13.153 -16.479  11.679  1.00  0.00           H  
ATOM   3741 1HA  GLY B 235     -14.787 -15.112  12.630  1.00  0.00           H  
ATOM   3742 2HA  GLY B 235     -13.810 -14.914  14.059  1.00  0.00           H  
ATOM   3743  N   GLN B 236     -12.466 -13.276  11.647  1.00  0.00           N  
ATOM   3744  CA  GLN B 236     -12.081 -11.933  11.223  1.00  0.00           C  
ATOM   3745  C   GLN B 236     -13.004 -11.506  10.103  1.00  0.00           C  
ATOM   3746  O   GLN B 236     -12.639 -11.487   8.926  1.00  0.00           O  
ATOM   3747  CB  GLN B 236     -10.622 -11.893  10.764  1.00  0.00           C  
ATOM   3748  CG  GLN B 236      -9.589 -12.285  11.827  1.00  0.00           C  
ATOM   3749  CD  GLN B 236      -9.602 -11.367  12.996  1.00  0.00           C  
ATOM   3750  OE1 GLN B 236      -9.368 -10.146  12.867  1.00  0.00           O  
ATOM   3751  NE2 GLN B 236      -9.881 -11.929  14.180  1.00  0.00           N  
ATOM   3752  H   GLN B 236     -11.997 -14.077  11.226  1.00  0.00           H  
ATOM   3753  HA  GLN B 236     -12.210 -11.242  12.054  1.00  0.00           H  
ATOM   3754 1HB  GLN B 236     -10.497 -12.568   9.944  1.00  0.00           H  
ATOM   3755 2HB  GLN B 236     -10.380 -10.899  10.404  1.00  0.00           H  
ATOM   3756 1HG  GLN B 236      -9.818 -13.297  12.176  1.00  0.00           H  
ATOM   3757 2HG  GLN B 236      -8.593 -12.267  11.383  1.00  0.00           H  
ATOM   3758 1HE2 GLN B 236      -9.910 -11.371  15.009  1.00  0.00           H  
ATOM   3759 2HE2 GLN B 236     -10.070 -12.918  14.239  1.00  0.00           H  
ATOM   3760  N   VAL B 237     -14.232 -11.209  10.486  1.00  0.00           N  
ATOM   3761  CA  VAL B 237     -15.296 -10.872   9.557  1.00  0.00           C  
ATOM   3762  C   VAL B 237     -15.965  -9.563   9.957  1.00  0.00           C  
ATOM   3763  O   VAL B 237     -15.759  -9.059  11.055  1.00  0.00           O  
ATOM   3764  CB  VAL B 237     -16.342 -11.992   9.530  1.00  0.00           C  
ATOM   3765  CG1 VAL B 237     -15.692 -13.296   9.086  1.00  0.00           C  
ATOM   3766  CG2 VAL B 237     -16.946 -12.114  10.913  1.00  0.00           C  
ATOM   3767  H   VAL B 237     -14.421 -11.278  11.487  1.00  0.00           H  
ATOM   3768  HA  VAL B 237     -14.873 -10.761   8.560  1.00  0.00           H  
ATOM   3769  HB  VAL B 237     -17.120 -11.748   8.812  1.00  0.00           H  
ATOM   3770 1HG1 VAL B 237     -16.438 -14.086   9.059  1.00  0.00           H  
ATOM   3771 2HG1 VAL B 237     -15.264 -13.162   8.093  1.00  0.00           H  
ATOM   3772 3HG1 VAL B 237     -14.905 -13.575   9.783  1.00  0.00           H  
ATOM   3773 1HG2 VAL B 237     -17.699 -12.898  10.912  1.00  0.00           H  
ATOM   3774 2HG2 VAL B 237     -16.171 -12.355  11.631  1.00  0.00           H  
ATOM   3775 3HG2 VAL B 237     -17.410 -11.165  11.188  1.00  0.00           H  
ATOM   3776  N   CYS B 238     -16.775  -9.020   9.077  1.00  0.00           N  
ATOM   3777  CA  CYS B 238     -17.455  -7.774   9.399  1.00  0.00           C  
ATOM   3778  C   CYS B 238     -18.489  -7.963  10.503  1.00  0.00           C  
ATOM   3779  O   CYS B 238     -19.094  -9.027  10.654  1.00  0.00           O  
ATOM   3780  CB  CYS B 238     -18.085  -7.182   8.148  1.00  0.00           C  
ATOM   3781  SG  CYS B 238     -16.853  -6.706   6.881  1.00  0.00           S  
ATOM   3782  H   CYS B 238     -16.928  -9.453   8.178  1.00  0.00           H  
ATOM   3783  HA  CYS B 238     -16.707  -7.071   9.769  1.00  0.00           H  
ATOM   3784 1HB  CYS B 238     -18.774  -7.900   7.707  1.00  0.00           H  
ATOM   3785 2HB  CYS B 238     -18.660  -6.294   8.414  1.00  0.00           H  
ATOM   3786  N   HIS B 239     -18.656  -6.928  11.298  1.00  0.00           N  
ATOM   3787  CA  HIS B 239     -19.579  -6.925  12.405  1.00  0.00           C  
ATOM   3788  C   HIS B 239     -21.011  -7.172  11.916  1.00  0.00           C  
ATOM   3789  O   HIS B 239     -21.414  -6.748  10.822  1.00  0.00           O  
ATOM   3790  CB  HIS B 239     -19.457  -5.613  13.182  1.00  0.00           C  
ATOM   3791  CG  HIS B 239     -20.038  -5.678  14.489  1.00  0.00           C  
ATOM   3792  ND1 HIS B 239     -21.383  -5.574  14.726  1.00  0.00           N  
ATOM   3793  CD2 HIS B 239     -19.452  -5.895  15.688  1.00  0.00           C  
ATOM   3794  CE1 HIS B 239     -21.600  -5.712  16.031  1.00  0.00           C  
ATOM   3795  NE2 HIS B 239     -20.445  -5.906  16.625  1.00  0.00           N  
ATOM   3796  H   HIS B 239     -18.109  -6.095  11.127  1.00  0.00           H  
ATOM   3797  HA  HIS B 239     -19.326  -7.733  13.087  1.00  0.00           H  
ATOM   3798 1HB  HIS B 239     -18.408  -5.334  13.291  1.00  0.00           H  
ATOM   3799 2HB  HIS B 239     -19.956  -4.814  12.635  1.00  0.00           H  
ATOM   3800  HD2 HIS B 239     -18.389  -6.037  15.871  1.00  0.00           H  
ATOM   3801  HE1 HIS B 239     -22.562  -5.679  16.532  1.00  0.00           H  
ATOM   3802  HE2 HIS B 239     -20.306  -6.045  17.617  1.00  0.00           H  
ATOM   3803  N   ALA B 240     -21.793  -7.850  12.748  1.00  0.00           N  
ATOM   3804  CA  ALA B 240     -23.190  -8.152  12.455  1.00  0.00           C  
ATOM   3805  C   ALA B 240     -23.979  -6.893  12.168  1.00  0.00           C  
ATOM   3806  O   ALA B 240     -24.937  -6.933  11.394  1.00  0.00           O  
ATOM   3807  CB  ALA B 240     -23.833  -8.876  13.637  1.00  0.00           C  
ATOM   3808  H   ALA B 240     -21.404  -8.167  13.623  1.00  0.00           H  
ATOM   3809  HA  ALA B 240     -23.219  -8.787  11.570  1.00  0.00           H  
ATOM   3810 1HB  ALA B 240     -24.859  -9.113  13.396  1.00  0.00           H  
ATOM   3811 2HB  ALA B 240     -23.290  -9.796  13.845  1.00  0.00           H  
ATOM   3812 3HB  ALA B 240     -23.800  -8.228  14.512  1.00  0.00           H  
ATOM   3813  N   LEU B 241     -23.583  -5.758  12.776  1.00  0.00           N  
ATOM   3814  CA  LEU B 241     -24.315  -4.526  12.544  1.00  0.00           C  
ATOM   3815  C   LEU B 241     -23.905  -3.809  11.267  1.00  0.00           C  
ATOM   3816  O   LEU B 241     -24.454  -2.744  10.970  1.00  0.00           O  
ATOM   3817  CB  LEU B 241     -24.187  -3.592  13.737  1.00  0.00           C  
ATOM   3818  CG  LEU B 241     -24.786  -4.128  15.028  1.00  0.00           C  
ATOM   3819  CD1 LEU B 241     -24.385  -3.216  16.144  1.00  0.00           C  
ATOM   3820  CD2 LEU B 241     -26.300  -4.197  14.900  1.00  0.00           C  
ATOM   3821  H   LEU B 241     -22.784  -5.753  13.405  1.00  0.00           H  
ATOM   3822  HA  LEU B 241     -25.369  -4.780  12.445  1.00  0.00           H  
ATOM   3823 1HB  LEU B 241     -23.130  -3.376  13.912  1.00  0.00           H  
ATOM   3824 2HB  LEU B 241     -24.696  -2.661  13.506  1.00  0.00           H  
ATOM   3825  HG  LEU B 241     -24.402  -5.121  15.231  1.00  0.00           H  
ATOM   3826 1HD1 LEU B 241     -24.801  -3.572  17.086  1.00  0.00           H  
ATOM   3827 2HD1 LEU B 241     -23.298  -3.177  16.215  1.00  0.00           H  
ATOM   3828 3HD1 LEU B 241     -24.762  -2.239  15.923  1.00  0.00           H  
ATOM   3829 1HD2 LEU B 241     -26.723  -4.568  15.831  1.00  0.00           H  
ATOM   3830 2HD2 LEU B 241     -26.694  -3.200  14.700  1.00  0.00           H  
ATOM   3831 3HD2 LEU B 241     -26.569  -4.868  14.083  1.00  0.00           H  
ATOM   3832  N   CYS B 242     -22.954  -4.352  10.506  1.00  0.00           N  
ATOM   3833  CA  CYS B 242     -22.594  -3.703   9.255  1.00  0.00           C  
ATOM   3834  C   CYS B 242     -23.603  -4.050   8.162  1.00  0.00           C  
ATOM   3835  O   CYS B 242     -24.265  -5.095   8.197  1.00  0.00           O  
ATOM   3836  CB  CYS B 242     -21.204  -4.138   8.748  1.00  0.00           C  
ATOM   3837  SG  CYS B 242     -19.798  -3.739   9.798  1.00  0.00           S  
ATOM   3838  H   CYS B 242     -22.506  -5.225  10.761  1.00  0.00           H  
ATOM   3839  HA  CYS B 242     -22.602  -2.622   9.396  1.00  0.00           H  
ATOM   3840 1HB  CYS B 242     -21.211  -5.218   8.607  1.00  0.00           H  
ATOM   3841 2HB  CYS B 242     -21.022  -3.688   7.768  1.00  0.00           H  
ATOM   3842  N   SER B 243     -23.700  -3.187   7.186  1.00  0.00           N  
ATOM   3843  CA  SER B 243     -24.478  -3.436   5.985  1.00  0.00           C  
ATOM   3844  C   SER B 243     -23.625  -4.393   5.149  1.00  0.00           C  
ATOM   3845  O   SER B 243     -22.485  -4.674   5.527  1.00  0.00           O  
ATOM   3846  CB  SER B 243     -24.636  -2.153   5.205  1.00  0.00           C  
ATOM   3847  OG  SER B 243     -23.419  -1.858   4.580  1.00  0.00           O  
ATOM   3848  H   SER B 243     -23.197  -2.302   7.264  1.00  0.00           H  
ATOM   3849  HA  SER B 243     -25.435  -3.877   6.258  1.00  0.00           H  
ATOM   3850 1HB  SER B 243     -25.446  -2.170   4.506  1.00  0.00           H  
ATOM   3851 2HB  SER B 243     -24.863  -1.356   5.907  1.00  0.00           H  
ATOM   3852  HG  SER B 243     -23.540  -0.982   4.193  1.00  0.00           H  
ATOM   3853  N   PRO B 244     -24.122  -4.915   4.010  1.00  0.00           N  
ATOM   3854  CA  PRO B 244     -23.396  -5.731   3.056  1.00  0.00           C  
ATOM   3855  C   PRO B 244     -22.184  -5.034   2.414  1.00  0.00           C  
ATOM   3856  O   PRO B 244     -21.424  -5.690   1.713  1.00  0.00           O  
ATOM   3857  CB  PRO B 244     -24.455  -6.037   1.985  1.00  0.00           C  
ATOM   3858  CG  PRO B 244     -25.784  -5.819   2.672  1.00  0.00           C  
ATOM   3859  CD  PRO B 244     -25.530  -4.672   3.599  1.00  0.00           C  
ATOM   3860  HA  PRO B 244     -23.074  -6.657   3.557  1.00  0.00           H  
ATOM   3861 1HB  PRO B 244     -24.308  -5.367   1.121  1.00  0.00           H  
ATOM   3862 2HB  PRO B 244     -24.325  -7.064   1.617  1.00  0.00           H  
ATOM   3863 1HG  PRO B 244     -26.560  -5.603   1.925  1.00  0.00           H  
ATOM   3864 2HG  PRO B 244     -26.093  -6.736   3.196  1.00  0.00           H  
ATOM   3865 1HD  PRO B 244     -25.610  -3.749   3.016  1.00  0.00           H  
ATOM   3866 2HD  PRO B 244     -26.229  -4.715   4.430  1.00  0.00           H  
ATOM   3867  N   GLU B 245     -22.007  -3.715   2.610  1.00  0.00           N  
ATOM   3868  CA  GLU B 245     -20.916  -2.979   1.952  1.00  0.00           C  
ATOM   3869  C   GLU B 245     -19.504  -3.210   2.515  1.00  0.00           C  
ATOM   3870  O   GLU B 245     -18.545  -2.581   2.071  1.00  0.00           O  
ATOM   3871  CB  GLU B 245     -21.206  -1.487   2.031  1.00  0.00           C  
ATOM   3872  CG  GLU B 245     -22.531  -1.038   1.362  1.00  0.00           C  
ATOM   3873  CD  GLU B 245     -22.651  -1.331  -0.110  1.00  0.00           C  
ATOM   3874  OE1 GLU B 245     -21.659  -1.461  -0.806  1.00  0.00           O  
ATOM   3875  OE2 GLU B 245     -23.774  -1.395  -0.572  1.00  0.00           O  
ATOM   3876  H   GLU B 245     -22.615  -3.185   3.231  1.00  0.00           H  
ATOM   3877  HA  GLU B 245     -20.903  -3.279   0.905  1.00  0.00           H  
ATOM   3878 1HB  GLU B 245     -21.245  -1.180   3.076  1.00  0.00           H  
ATOM   3879 2HB  GLU B 245     -20.398  -0.945   1.557  1.00  0.00           H  
ATOM   3880 1HG  GLU B 245     -23.353  -1.534   1.874  1.00  0.00           H  
ATOM   3881 2HG  GLU B 245     -22.645   0.037   1.513  1.00  0.00           H  
ATOM   3882  N   GLY B 246     -19.367  -4.124   3.456  1.00  0.00           N  
ATOM   3883  CA  GLY B 246     -18.063  -4.483   3.989  1.00  0.00           C  
ATOM   3884  C   GLY B 246     -17.590  -3.579   5.093  1.00  0.00           C  
ATOM   3885  O   GLY B 246     -18.350  -2.746   5.604  1.00  0.00           O  
ATOM   3886  H   GLY B 246     -20.195  -4.599   3.793  1.00  0.00           H  
ATOM   3887 1HA  GLY B 246     -18.097  -5.507   4.353  1.00  0.00           H  
ATOM   3888 2HA  GLY B 246     -17.334  -4.459   3.186  1.00  0.00           H  
ATOM   3889  N   CYS B 247     -16.320  -3.763   5.468  1.00  0.00           N  
ATOM   3890  CA  CYS B 247     -15.745  -3.055   6.611  1.00  0.00           C  
ATOM   3891  C   CYS B 247     -14.224  -2.911   6.551  1.00  0.00           C  
ATOM   3892  O   CYS B 247     -13.558  -3.576   5.758  1.00  0.00           O  
ATOM   3893  CB  CYS B 247     -16.098  -3.820   7.868  1.00  0.00           C  
ATOM   3894  SG  CYS B 247     -15.416  -5.487   7.851  1.00  0.00           S  
ATOM   3895  H   CYS B 247     -15.765  -4.461   4.973  1.00  0.00           H  
ATOM   3896  HA  CYS B 247     -16.182  -2.059   6.661  1.00  0.00           H  
ATOM   3897 1HB  CYS B 247     -15.715  -3.302   8.751  1.00  0.00           H  
ATOM   3898 2HB  CYS B 247     -17.179  -3.888   7.968  1.00  0.00           H  
ATOM   3899  N   TRP B 248     -13.697  -2.061   7.440  1.00  0.00           N  
ATOM   3900  CA  TRP B 248     -12.270  -1.746   7.582  1.00  0.00           C  
ATOM   3901  C   TRP B 248     -11.627  -2.417   8.791  1.00  0.00           C  
ATOM   3902  O   TRP B 248     -10.488  -2.103   9.162  1.00  0.00           O  
ATOM   3903  CB  TRP B 248     -12.113  -0.221   7.710  1.00  0.00           C  
ATOM   3904  CG  TRP B 248     -12.669   0.494   6.534  1.00  0.00           C  
ATOM   3905  CD1 TRP B 248     -13.854   1.173   6.515  1.00  0.00           C  
ATOM   3906  CD2 TRP B 248     -12.117   0.622   5.196  1.00  0.00           C  
ATOM   3907  NE1 TRP B 248     -14.074   1.714   5.266  1.00  0.00           N  
ATOM   3908  CE2 TRP B 248     -13.028   1.389   4.446  1.00  0.00           C  
ATOM   3909  CE3 TRP B 248     -10.974   0.163   4.583  1.00  0.00           C  
ATOM   3910  CZ2 TRP B 248     -12.806   1.707   3.123  1.00  0.00           C  
ATOM   3911  CZ3 TRP B 248     -10.755   0.461   3.252  1.00  0.00           C  
ATOM   3912  CH2 TRP B 248     -11.633   1.216   2.538  1.00  0.00           C  
ATOM   3913  H   TRP B 248     -14.346  -1.558   8.039  1.00  0.00           H  
ATOM   3914  HA  TRP B 248     -11.754  -2.087   6.684  1.00  0.00           H  
ATOM   3915 1HB  TRP B 248     -12.630   0.131   8.606  1.00  0.00           H  
ATOM   3916 2HB  TRP B 248     -11.075   0.040   7.809  1.00  0.00           H  
ATOM   3917  HD1 TRP B 248     -14.531   1.274   7.362  1.00  0.00           H  
ATOM   3918  HE1 TRP B 248     -14.873   2.268   5.003  1.00  0.00           H  
ATOM   3919  HE3 TRP B 248     -10.267  -0.429   5.137  1.00  0.00           H  
ATOM   3920  HZ2 TRP B 248     -13.505   2.310   2.543  1.00  0.00           H  
ATOM   3921  HZ3 TRP B 248      -9.852   0.081   2.790  1.00  0.00           H  
ATOM   3922  HH2 TRP B 248     -11.417   1.433   1.489  1.00  0.00           H  
ATOM   3923  N   GLY B 249     -12.380  -3.299   9.426  1.00  0.00           N  
ATOM   3924  CA  GLY B 249     -11.974  -3.989  10.661  1.00  0.00           C  
ATOM   3925  C   GLY B 249     -13.236  -4.619  11.277  1.00  0.00           C  
ATOM   3926  O   GLY B 249     -14.319  -4.467  10.717  1.00  0.00           O  
ATOM   3927  H   GLY B 249     -13.287  -3.504   9.025  1.00  0.00           H  
ATOM   3928 1HA  GLY B 249     -11.238  -4.750  10.434  1.00  0.00           H  
ATOM   3929 2HA  GLY B 249     -11.526  -3.273  11.350  1.00  0.00           H  
ATOM   3930  N   PRO B 250     -13.128  -5.324  12.410  1.00  0.00           N  
ATOM   3931  CA  PRO B 250     -14.208  -6.063  13.084  1.00  0.00           C  
ATOM   3932  C   PRO B 250     -15.199  -5.257  13.939  1.00  0.00           C  
ATOM   3933  O   PRO B 250     -16.195  -5.818  14.407  1.00  0.00           O  
ATOM   3934  CB  PRO B 250     -13.407  -7.001  13.986  1.00  0.00           C  
ATOM   3935  CG  PRO B 250     -12.128  -6.230  14.285  1.00  0.00           C  
ATOM   3936  CD  PRO B 250     -11.798  -5.475  12.992  1.00  0.00           C  
ATOM   3937  HA  PRO B 250     -14.757  -6.645  12.327  1.00  0.00           H  
ATOM   3938 1HB  PRO B 250     -13.985  -7.223  14.892  1.00  0.00           H  
ATOM   3939 2HB  PRO B 250     -13.242  -7.954  13.473  1.00  0.00           H  
ATOM   3940 1HG  PRO B 250     -12.296  -5.551  15.141  1.00  0.00           H  
ATOM   3941 2HG  PRO B 250     -11.338  -6.927  14.585  1.00  0.00           H  
ATOM   3942 1HD  PRO B 250     -11.376  -4.487  13.244  1.00  0.00           H  
ATOM   3943 2HD  PRO B 250     -11.131  -6.062  12.363  1.00  0.00           H  
ATOM   3944  N   GLU B 251     -14.930  -3.979  14.206  1.00  0.00           N  
ATOM   3945  CA  GLU B 251     -15.765  -3.223  15.145  1.00  0.00           C  
ATOM   3946  C   GLU B 251     -16.998  -2.654  14.479  1.00  0.00           C  
ATOM   3947  O   GLU B 251     -17.010  -2.465  13.270  1.00  0.00           O  
ATOM   3948  CB  GLU B 251     -14.930  -2.101  15.793  1.00  0.00           C  
ATOM   3949  CG  GLU B 251     -13.833  -2.607  16.718  1.00  0.00           C  
ATOM   3950  CD  GLU B 251     -14.370  -3.199  18.015  1.00  0.00           C  
ATOM   3951  OE1 GLU B 251     -15.207  -2.568  18.640  1.00  0.00           O  
ATOM   3952  OE2 GLU B 251     -13.923  -4.270  18.389  1.00  0.00           O  
ATOM   3953  H   GLU B 251     -14.135  -3.484  13.777  1.00  0.00           H  
ATOM   3954  HA  GLU B 251     -16.081  -3.913  15.925  1.00  0.00           H  
ATOM   3955 1HB  GLU B 251     -14.454  -1.527  15.022  1.00  0.00           H  
ATOM   3956 2HB  GLU B 251     -15.530  -1.398  16.328  1.00  0.00           H  
ATOM   3957 1HG  GLU B 251     -13.261  -3.369  16.188  1.00  0.00           H  
ATOM   3958 2HG  GLU B 251     -13.159  -1.779  16.949  1.00  0.00           H  
ATOM   3959  N   PRO B 252     -18.058  -2.293  15.231  1.00  0.00           N  
ATOM   3960  CA  PRO B 252     -19.259  -1.638  14.718  1.00  0.00           C  
ATOM   3961  C   PRO B 252     -18.938  -0.232  14.155  1.00  0.00           C  
ATOM   3962  O   PRO B 252     -19.736   0.354  13.426  1.00  0.00           O  
ATOM   3963  CB  PRO B 252     -20.190  -1.636  15.937  1.00  0.00           C  
ATOM   3964  CG  PRO B 252     -19.275  -1.722  17.134  1.00  0.00           C  
ATOM   3965  CD  PRO B 252     -18.116  -2.581  16.688  1.00  0.00           C  
ATOM   3966  HA  PRO B 252     -19.685  -2.271  13.923  1.00  0.00           H  
ATOM   3967 1HB  PRO B 252     -20.788  -0.720  15.939  1.00  0.00           H  
ATOM   3968 2HB  PRO B 252     -20.899  -2.474  15.878  1.00  0.00           H  
ATOM   3969 1HG  PRO B 252     -18.961  -0.717  17.453  1.00  0.00           H  
ATOM   3970 2HG  PRO B 252     -19.821  -2.153  17.983  1.00  0.00           H  
ATOM   3971 1HD  PRO B 252     -17.249  -2.280  17.251  1.00  0.00           H  
ATOM   3972 2HD  PRO B 252     -18.338  -3.635  16.851  1.00  0.00           H  
ATOM   3973  N   ARG B 253     -17.753   0.292  14.494  1.00  0.00           N  
ATOM   3974  CA  ARG B 253     -17.255   1.597  14.005  1.00  0.00           C  
ATOM   3975  C   ARG B 253     -16.467   1.464  12.686  1.00  0.00           C  
ATOM   3976  O   ARG B 253     -16.045   2.459  12.081  1.00  0.00           O  
ATOM   3977  CB  ARG B 253     -16.291   2.194  15.022  1.00  0.00           C  
ATOM   3978  CG  ARG B 253     -16.920   2.597  16.331  1.00  0.00           C  
ATOM   3979  CD  ARG B 253     -15.935   3.204  17.282  1.00  0.00           C  
ATOM   3980  NE  ARG B 253     -16.568   3.517  18.558  1.00  0.00           N  
ATOM   3981  CZ  ARG B 253     -17.253   4.652  18.825  1.00  0.00           C  
ATOM   3982  NH1 ARG B 253     -17.374   5.596  17.902  1.00  0.00           N  
ATOM   3983  NH2 ARG B 253     -17.809   4.818  20.019  1.00  0.00           N  
ATOM   3984  H   ARG B 253     -17.150  -0.230  15.114  1.00  0.00           H  
ATOM   3985  HA  ARG B 253     -18.098   2.263  13.845  1.00  0.00           H  
ATOM   3986 1HB  ARG B 253     -15.493   1.476  15.232  1.00  0.00           H  
ATOM   3987 2HB  ARG B 253     -15.825   3.077  14.592  1.00  0.00           H  
ATOM   3988 1HG  ARG B 253     -17.692   3.333  16.131  1.00  0.00           H  
ATOM   3989 2HG  ARG B 253     -17.367   1.720  16.812  1.00  0.00           H  
ATOM   3990 1HD  ARG B 253     -15.120   2.504  17.465  1.00  0.00           H  
ATOM   3991 2HD  ARG B 253     -15.539   4.126  16.860  1.00  0.00           H  
ATOM   3992  HE  ARG B 253     -16.513   2.822  19.292  1.00  0.00           H  
ATOM   3993 1HH1 ARG B 253     -16.956   5.467  16.993  1.00  0.00           H  
ATOM   3994 2HH1 ARG B 253     -17.891   6.439  18.109  1.00  0.00           H  
ATOM   3995 1HH2 ARG B 253     -17.736   4.087  20.718  1.00  0.00           H  
ATOM   3996 2HH2 ARG B 253     -18.332   5.653  20.222  1.00  0.00           H  
ATOM   3997  N   ASP B 254     -16.207   0.225  12.272  1.00  0.00           N  
ATOM   3998  CA  ASP B 254     -15.385  -0.046  11.110  1.00  0.00           C  
ATOM   3999  C   ASP B 254     -16.217  -0.334   9.881  1.00  0.00           C  
ATOM   4000  O   ASP B 254     -15.690  -0.610   8.805  1.00  0.00           O  
ATOM   4001  CB  ASP B 254     -14.477  -1.245  11.392  1.00  0.00           C  
ATOM   4002  CG  ASP B 254     -13.424  -0.977  12.490  1.00  0.00           C  
ATOM   4003  OD1 ASP B 254     -12.998   0.147  12.627  1.00  0.00           O  
ATOM   4004  OD2 ASP B 254     -13.078  -1.893  13.207  1.00  0.00           O  
ATOM   4005  H   ASP B 254     -16.587  -0.579  12.764  1.00  0.00           H  
ATOM   4006  HA  ASP B 254     -14.770   0.822  10.905  1.00  0.00           H  
ATOM   4007 1HB  ASP B 254     -15.086  -2.102  11.677  1.00  0.00           H  
ATOM   4008 2HB  ASP B 254     -13.975  -1.505  10.487  1.00  0.00           H  
ATOM   4009  N   CYS B 255     -17.528  -0.303  10.034  1.00  0.00           N  
ATOM   4010  CA  CYS B 255     -18.407  -0.649   8.935  1.00  0.00           C  
ATOM   4011  C   CYS B 255     -18.368   0.439   7.887  1.00  0.00           C  
ATOM   4012  O   CYS B 255     -18.325   1.607   8.255  1.00  0.00           O  
ATOM   4013  CB  CYS B 255     -19.844  -0.709   9.430  1.00  0.00           C  
ATOM   4014  SG  CYS B 255     -20.143  -1.933  10.670  1.00  0.00           S  
ATOM   4015  H   CYS B 255     -17.917  -0.043  10.931  1.00  0.00           H  
ATOM   4016  HA  CYS B 255     -18.097  -1.594   8.497  1.00  0.00           H  
ATOM   4017 1HB  CYS B 255     -20.112   0.260   9.844  1.00  0.00           H  
ATOM   4018 2HB  CYS B 255     -20.509  -0.903   8.597  1.00  0.00           H  
ATOM   4019  N   VAL B 256     -18.469   0.068   6.599  1.00  0.00           N  
ATOM   4020  CA  VAL B 256     -18.631   1.051   5.529  1.00  0.00           C  
ATOM   4021  C   VAL B 256     -19.951   1.806   5.709  1.00  0.00           C  
ATOM   4022  O   VAL B 256     -19.994   3.039   5.612  1.00  0.00           O  
ATOM   4023  OXT VAL B 256     -20.960   1.201   5.947  1.00  0.00           O  
ATOM   4024  CB  VAL B 256     -18.572   0.369   4.144  1.00  0.00           C  
ATOM   4025  CG1 VAL B 256     -18.931   1.342   3.039  1.00  0.00           C  
ATOM   4026  CG2 VAL B 256     -17.167  -0.139   3.903  1.00  0.00           C  
ATOM   4027  H   VAL B 256     -18.441  -0.925   6.355  1.00  0.00           H  
ATOM   4028  HA  VAL B 256     -17.809   1.765   5.593  1.00  0.00           H  
ATOM   4029  HB  VAL B 256     -19.270  -0.463   4.121  1.00  0.00           H  
ATOM   4030 1HG1 VAL B 256     -18.873   0.830   2.081  1.00  0.00           H  
ATOM   4031 2HG1 VAL B 256     -19.944   1.710   3.189  1.00  0.00           H  
ATOM   4032 3HG1 VAL B 256     -18.237   2.175   3.045  1.00  0.00           H  
ATOM   4033 1HG2 VAL B 256     -17.128  -0.633   2.933  1.00  0.00           H  
ATOM   4034 2HG2 VAL B 256     -16.471   0.692   3.916  1.00  0.00           H  
ATOM   4035 3HG2 VAL B 256     -16.897  -0.843   4.675  1.00  0.00           H  
TER                                                                             
REMARK PDBinfo-LABEL:    1 BOINC Motif0255_bcov_4helix_09340_0001_0001__native
 
score -709.145
silent_score -709.145
time -1516.12
                             
