# Supplementary material for: Design of protein-binding proteins from the target structure alone
Source: Nature. 2022 Mar 24;605(7910):551–60. doi: 10.1038/s41586-022-04654-9 (PMC9117152; doi:10.1038/s41586-022-04654-9)
Supplement: Supplementary file 3 — Supplementary Code Design scripts and main pdb files. This compressed file is the main supplement and contains the following files: => cao_2021_protocol/ => design_models_final_combo_optimized/ => design_models_sequence/ => design_models_ssm_natives/ => ngs_analysis_scripts/ [file 41586_2022_4654_MOESM3_ESM.gz › supplemental_files/design_models_ssm_natives/EGFR_ssm/Motif0460_ems_3hM_1930_0001_0001.pdb]

SSBOND     CYS B   68    CYS B   93                                       2.02  
SSBOND     CYS B  201    CYS B  230                                       2.03  
SSBOND     CYS B  237    CYS B  246                                       2.12  
SSBOND     CYS B  241    CYS B  254                                       2.03  
ATOM      1  N   ASP A   1       4.584  13.576 -16.606  1.00  0.00           N  
ATOM      2  CA  ASP A   1       4.791  14.499 -15.496  1.00  0.00           C  
ATOM      3  C   ASP A   1       5.862  13.950 -14.561  1.00  0.00           C  
ATOM      4  O   ASP A   1       6.319  12.830 -14.739  1.00  0.00           O  
ATOM      5  CB  ASP A   1       3.462  14.703 -14.743  1.00  0.00           C  
ATOM      6  CG  ASP A   1       3.384  16.029 -14.015  1.00  0.00           C  
ATOM      7  OD1 ASP A   1       4.419  16.644 -13.882  1.00  0.00           O  
ATOM      8  OD2 ASP A   1       2.327  16.407 -13.600  1.00  0.00           O  
ATOM      9 1H   ASP A   1       4.103  14.054 -17.357  1.00  0.00           H  
ATOM     10 2H   ASP A   1       5.482  13.248 -16.938  1.00  0.00           H  
ATOM     11 3H   ASP A   1       4.035  12.791 -16.294  1.00  0.00           H  
ATOM     12  HA  ASP A   1       5.129  15.456 -15.889  1.00  0.00           H  
ATOM     13 1HB  ASP A   1       2.633  14.644 -15.448  1.00  0.00           H  
ATOM     14 2HB  ASP A   1       3.324  13.895 -14.018  1.00  0.00           H  
ATOM     15  N   TYR A   2       6.176  14.677 -13.496  1.00  0.00           N  
ATOM     16  CA  TYR A   2       7.215  14.319 -12.502  1.00  0.00           C  
ATOM     17  C   TYR A   2       6.948  12.998 -11.784  1.00  0.00           C  
ATOM     18  O   TYR A   2       7.859  12.383 -11.205  1.00  0.00           O  
ATOM     19  CB  TYR A   2       7.349  15.409 -11.436  1.00  0.00           C  
ATOM     20  CG  TYR A   2       6.165  15.466 -10.505  1.00  0.00           C  
ATOM     21  CD1 TYR A   2       6.120  14.683  -9.356  1.00  0.00           C  
ATOM     22  CD2 TYR A   2       5.119  16.294 -10.809  1.00  0.00           C  
ATOM     23  CE1 TYR A   2       5.022  14.743  -8.542  1.00  0.00           C  
ATOM     24  CE2 TYR A   2       4.031  16.359 -10.001  1.00  0.00           C  
ATOM     25  CZ  TYR A   2       3.968  15.598  -8.872  1.00  0.00           C  
ATOM     26  OH  TYR A   2       2.859  15.686  -8.071  1.00  0.00           O  
ATOM     27  H   TYR A   2       5.713  15.586 -13.427  1.00  0.00           H  
ATOM     28  HA  TYR A   2       8.167  14.223 -13.026  1.00  0.00           H  
ATOM     29 1HB  TYR A   2       8.248  15.235 -10.840  1.00  0.00           H  
ATOM     30 2HB  TYR A   2       7.453  16.380 -11.919  1.00  0.00           H  
ATOM     31  HD1 TYR A   2       6.950  14.017  -9.097  1.00  0.00           H  
ATOM     32  HD2 TYR A   2       5.156  16.907 -11.700  1.00  0.00           H  
ATOM     33  HE1 TYR A   2       4.988  14.128  -7.646  1.00  0.00           H  
ATOM     34  HE2 TYR A   2       3.206  17.024 -10.260  1.00  0.00           H  
ATOM     35  HH  TYR A   2       3.016  15.186  -7.254  1.00  0.00           H  
ATOM     36  N   THR A   3       5.701  12.562 -11.843  1.00  0.00           N  
ATOM     37  CA  THR A   3       5.200  11.375 -11.197  1.00  0.00           C  
ATOM     38  C   THR A   3       5.859  10.122 -11.745  1.00  0.00           C  
ATOM     39  O   THR A   3       5.851   9.074 -11.089  1.00  0.00           O  
ATOM     40  CB  THR A   3       3.680  11.304 -11.415  1.00  0.00           C  
ATOM     41  OG1 THR A   3       3.418  11.316 -12.829  1.00  0.00           O  
ATOM     42  CG2 THR A   3       3.007  12.501 -10.775  1.00  0.00           C  
ATOM     43  H   THR A   3       5.042  13.106 -12.379  1.00  0.00           H  
ATOM     44  HA  THR A   3       5.402  11.449 -10.130  1.00  0.00           H  
ATOM     45  HB  THR A   3       3.287  10.383 -10.985  1.00  0.00           H  
ATOM     46  HG1 THR A   3       2.473  11.087 -12.994  1.00  0.00           H  
ATOM     47 1HG2 THR A   3       1.931  12.440 -10.947  1.00  0.00           H  
ATOM     48 2HG2 THR A   3       3.206  12.493  -9.704  1.00  0.00           H  
ATOM     49 3HG2 THR A   3       3.387  13.423 -11.207  1.00  0.00           H  
ATOM     50  N   VAL A   4       6.463  10.214 -12.931  1.00  0.00           N  
ATOM     51  CA  VAL A   4       7.127   9.049 -13.483  1.00  0.00           C  
ATOM     52  C   VAL A   4       8.464   8.795 -12.789  1.00  0.00           C  
ATOM     53  O   VAL A   4       8.900   7.650 -12.692  1.00  0.00           O  
ATOM     54  CB  VAL A   4       7.326   9.154 -15.007  1.00  0.00           C  
ATOM     55  CG1 VAL A   4       5.975   9.323 -15.666  1.00  0.00           C  
ATOM     56  CG2 VAL A   4       8.261  10.283 -15.354  1.00  0.00           C  
ATOM     57  H   VAL A   4       6.436  11.109 -13.433  1.00  0.00           H  
ATOM     58  HA  VAL A   4       6.479   8.197 -13.298  1.00  0.00           H  
ATOM     59  HB  VAL A   4       7.748   8.226 -15.374  1.00  0.00           H  
ATOM     60 1HG1 VAL A   4       6.097   9.363 -16.751  1.00  0.00           H  
ATOM     61 2HG1 VAL A   4       5.349   8.485 -15.399  1.00  0.00           H  
ATOM     62 3HG1 VAL A   4       5.509  10.247 -15.318  1.00  0.00           H  
ATOM     63 1HG2 VAL A   4       8.376  10.328 -16.428  1.00  0.00           H  
ATOM     64 2HG2 VAL A   4       7.878  11.199 -15.011  1.00  0.00           H  
ATOM     65 3HG2 VAL A   4       9.223  10.139 -14.906  1.00  0.00           H  
ATOM     66  N   ASP A   5       9.132   9.854 -12.316  1.00  0.00           N  
ATOM     67  CA  ASP A   5      10.426   9.681 -11.684  1.00  0.00           C  
ATOM     68  C   ASP A   5      10.170   9.299 -10.252  1.00  0.00           C  
ATOM     69  O   ASP A   5      10.944   8.556  -9.647  1.00  0.00           O  
ATOM     70  CB  ASP A   5      11.274  10.940 -11.809  1.00  0.00           C  
ATOM     71  CG  ASP A   5      11.676  11.210 -13.278  1.00  0.00           C  
ATOM     72  OD1 ASP A   5      12.373  10.394 -13.878  1.00  0.00           O  
ATOM     73  OD2 ASP A   5      11.268  12.215 -13.801  1.00  0.00           O  
ATOM     74  H   ASP A   5       8.733  10.791 -12.379  1.00  0.00           H  
ATOM     75  HA  ASP A   5      10.956   8.866 -12.170  1.00  0.00           H  
ATOM     76 1HB  ASP A   5      10.711  11.799 -11.426  1.00  0.00           H  
ATOM     77 2HB  ASP A   5      12.174  10.838 -11.205  1.00  0.00           H  
ATOM     78  N   LEU A   6       9.051   9.775  -9.719  1.00  0.00           N  
ATOM     79  CA  LEU A   6       8.659   9.404  -8.379  1.00  0.00           C  
ATOM     80  C   LEU A   6       8.346   7.912  -8.353  1.00  0.00           C  
ATOM     81  O   LEU A   6       8.744   7.206  -7.418  1.00  0.00           O  
ATOM     82  CB  LEU A   6       7.440  10.196  -7.953  1.00  0.00           C  
ATOM     83  CG  LEU A   6       6.848   9.889  -6.579  1.00  0.00           C  
ATOM     84  CD1 LEU A   6       7.875  10.144  -5.436  1.00  0.00           C  
ATOM     85  CD2 LEU A   6       5.634  10.747  -6.439  1.00  0.00           C  
ATOM     86  H   LEU A   6       8.486  10.435 -10.260  1.00  0.00           H  
ATOM     87  HA  LEU A   6       9.490   9.609  -7.709  1.00  0.00           H  
ATOM     88 1HB  LEU A   6       7.696  11.259  -7.978  1.00  0.00           H  
ATOM     89 2HB  LEU A   6       6.660  10.021  -8.683  1.00  0.00           H  
ATOM     90  HG  LEU A   6       6.551   8.841  -6.527  1.00  0.00           H  
ATOM     91 1HD1 LEU A   6       7.407   9.925  -4.471  1.00  0.00           H  
ATOM     92 2HD1 LEU A   6       8.745   9.500  -5.553  1.00  0.00           H  
ATOM     93 3HD1 LEU A   6       8.196  11.183  -5.443  1.00  0.00           H  
ATOM     94 1HD2 LEU A   6       5.168  10.538  -5.479  1.00  0.00           H  
ATOM     95 2HD2 LEU A   6       5.941  11.791  -6.504  1.00  0.00           H  
ATOM     96 3HD2 LEU A   6       4.934  10.537  -7.235  1.00  0.00           H  
ATOM     97  N   ALA A   7       7.620   7.430  -9.383  1.00  0.00           N  
ATOM     98  CA  ALA A   7       7.302   6.019  -9.470  1.00  0.00           C  
ATOM     99  C   ALA A   7       8.585   5.205  -9.566  1.00  0.00           C  
ATOM    100  O   ALA A   7       8.696   4.166  -8.911  1.00  0.00           O  
ATOM    101  CB  ALA A   7       6.417   5.751 -10.668  1.00  0.00           C  
ATOM    102  H   ALA A   7       7.248   8.062 -10.093  1.00  0.00           H  
ATOM    103  HA  ALA A   7       6.785   5.734  -8.564  1.00  0.00           H  
ATOM    104 1HB  ALA A   7       6.177   4.695 -10.726  1.00  0.00           H  
ATOM    105 2HB  ALA A   7       5.497   6.332 -10.578  1.00  0.00           H  
ATOM    106 3HB  ALA A   7       6.944   6.056 -11.560  1.00  0.00           H  
ATOM    107  N   ILE A   8       9.597   5.707 -10.286  1.00  0.00           N  
ATOM    108  CA  ILE A   8      10.854   4.981 -10.342  1.00  0.00           C  
ATOM    109  C   ILE A   8      11.502   4.927  -8.981  1.00  0.00           C  
ATOM    110  O   ILE A   8      11.944   3.866  -8.556  1.00  0.00           O  
ATOM    111  CB  ILE A   8      11.864   5.600 -11.330  1.00  0.00           C  
ATOM    112  CG1 ILE A   8      11.352   5.398 -12.725  1.00  0.00           C  
ATOM    113  CG2 ILE A   8      13.249   4.989 -11.129  1.00  0.00           C  
ATOM    114  CD1 ILE A   8      12.061   6.181 -13.835  1.00  0.00           C  
ATOM    115  H   ILE A   8       9.450   6.545 -10.859  1.00  0.00           H  
ATOM    116  HA  ILE A   8      10.648   3.965 -10.663  1.00  0.00           H  
ATOM    117  HB  ILE A   8      11.921   6.673 -11.164  1.00  0.00           H  
ATOM    118 1HG1 ILE A   8      11.419   4.353 -12.962  1.00  0.00           H  
ATOM    119 2HG1 ILE A   8      10.325   5.679 -12.713  1.00  0.00           H  
ATOM    120 1HG2 ILE A   8      13.924   5.433 -11.820  1.00  0.00           H  
ATOM    121 2HG2 ILE A   8      13.625   5.167 -10.122  1.00  0.00           H  
ATOM    122 3HG2 ILE A   8      13.198   3.933 -11.292  1.00  0.00           H  
ATOM    123 1HD1 ILE A   8      11.593   5.961 -14.792  1.00  0.00           H  
ATOM    124 2HD1 ILE A   8      11.983   7.252 -13.637  1.00  0.00           H  
ATOM    125 3HD1 ILE A   8      13.096   5.903 -13.884  1.00  0.00           H  
ATOM    126  N   LYS A   9      11.560   6.042  -8.261  1.00  0.00           N  
ATOM    127  CA  LYS A   9      12.214   5.991  -6.960  1.00  0.00           C  
ATOM    128  C   LYS A   9      11.543   4.974  -6.041  1.00  0.00           C  
ATOM    129  O   LYS A   9      12.228   4.228  -5.331  1.00  0.00           O  
ATOM    130  CB  LYS A   9      12.212   7.369  -6.313  1.00  0.00           C  
ATOM    131  CG  LYS A   9      13.125   8.358  -6.973  1.00  0.00           C  
ATOM    132  CD  LYS A   9      13.029   9.699  -6.305  1.00  0.00           C  
ATOM    133  CE  LYS A   9      13.891  10.720  -7.008  1.00  0.00           C  
ATOM    134  NZ  LYS A   9      13.740  12.035  -6.398  1.00  0.00           N  
ATOM    135  H   LYS A   9      11.195   6.919  -8.646  1.00  0.00           H  
ATOM    136  HA  LYS A   9      13.246   5.678  -7.108  1.00  0.00           H  
ATOM    137 1HB  LYS A   9      11.196   7.775  -6.322  1.00  0.00           H  
ATOM    138 2HB  LYS A   9      12.531   7.291  -5.288  1.00  0.00           H  
ATOM    139 1HG  LYS A   9      14.151   7.998  -6.910  1.00  0.00           H  
ATOM    140 2HG  LYS A   9      12.861   8.455  -8.022  1.00  0.00           H  
ATOM    141 1HD  LYS A   9      11.991  10.042  -6.319  1.00  0.00           H  
ATOM    142 2HD  LYS A   9      13.350   9.616  -5.266  1.00  0.00           H  
ATOM    143 1HE  LYS A   9      14.935  10.420  -6.959  1.00  0.00           H  
ATOM    144 2HE  LYS A   9      13.585  10.781  -8.054  1.00  0.00           H  
ATOM    145 1HZ  LYS A   9      14.304  12.719  -6.885  1.00  0.00           H  
ATOM    146 2HZ  LYS A   9      12.755  12.280  -6.468  1.00  0.00           H  
ATOM    147 3HZ  LYS A   9      14.025  11.994  -5.424  1.00  0.00           H  
ATOM    148  N   PHE A  10      10.203   4.911  -6.070  1.00  0.00           N  
ATOM    149  CA  PHE A  10       9.477   3.952  -5.246  1.00  0.00           C  
ATOM    150  C   PHE A  10       9.944   2.551  -5.594  1.00  0.00           C  
ATOM    151  O   PHE A  10      10.346   1.774  -4.724  1.00  0.00           O  
ATOM    152  CB  PHE A  10       7.974   4.055  -5.509  1.00  0.00           C  
ATOM    153  CG  PHE A  10       7.105   3.089  -4.737  1.00  0.00           C  
ATOM    154  CD1 PHE A  10       6.641   3.420  -3.480  1.00  0.00           C  
ATOM    155  CD2 PHE A  10       6.739   1.855  -5.271  1.00  0.00           C  
ATOM    156  CE1 PHE A  10       5.844   2.551  -2.773  1.00  0.00           C  
ATOM    157  CE2 PHE A  10       5.946   1.002  -4.556  1.00  0.00           C  
ATOM    158  CZ  PHE A  10       5.504   1.351  -3.310  1.00  0.00           C  
ATOM    159  H   PHE A  10       9.687   5.584  -6.651  1.00  0.00           H  
ATOM    160  HA  PHE A  10       9.675   4.139  -4.197  1.00  0.00           H  
ATOM    161 1HB  PHE A  10       7.649   5.069  -5.275  1.00  0.00           H  
ATOM    162 2HB  PHE A  10       7.788   3.902  -6.565  1.00  0.00           H  
ATOM    163  HD1 PHE A  10       6.911   4.387  -3.048  1.00  0.00           H  
ATOM    164  HD2 PHE A  10       7.084   1.570  -6.265  1.00  0.00           H  
ATOM    165  HE1 PHE A  10       5.483   2.823  -1.782  1.00  0.00           H  
ATOM    166  HE2 PHE A  10       5.662   0.053  -4.975  1.00  0.00           H  
ATOM    167  HZ  PHE A  10       4.879   0.672  -2.744  1.00  0.00           H  
ATOM    168  N   VAL A  11       9.945   2.255  -6.888  1.00  0.00           N  
ATOM    169  CA  VAL A  11      10.302   0.944  -7.374  1.00  0.00           C  
ATOM    170  C   VAL A  11      11.734   0.559  -7.119  1.00  0.00           C  
ATOM    171  O   VAL A  11      11.990  -0.581  -6.739  1.00  0.00           O  
ATOM    172  CB  VAL A  11      10.064   0.872  -8.871  1.00  0.00           C  
ATOM    173  CG1 VAL A  11      10.622  -0.422  -9.420  1.00  0.00           C  
ATOM    174  CG2 VAL A  11       8.614   0.952  -9.130  1.00  0.00           C  
ATOM    175  H   VAL A  11       9.634   2.970  -7.556  1.00  0.00           H  
ATOM    176  HA  VAL A  11       9.656   0.221  -6.876  1.00  0.00           H  
ATOM    177  HB  VAL A  11      10.559   1.709  -9.349  1.00  0.00           H  
ATOM    178 1HG1 VAL A  11      10.443  -0.488 -10.472  1.00  0.00           H  
ATOM    179 2HG1 VAL A  11      11.690  -0.508  -9.261  1.00  0.00           H  
ATOM    180 3HG1 VAL A  11      10.126  -1.222  -8.912  1.00  0.00           H  
ATOM    181 1HG2 VAL A  11       8.446   0.930 -10.185  1.00  0.00           H  
ATOM    182 2HG2 VAL A  11       8.128   0.121  -8.666  1.00  0.00           H  
ATOM    183 3HG2 VAL A  11       8.208   1.861  -8.732  1.00  0.00           H  
ATOM    184  N   GLU A  12      12.671   1.465  -7.371  1.00  0.00           N  
ATOM    185  CA  GLU A  12      14.071   1.145  -7.209  1.00  0.00           C  
ATOM    186  C   GLU A  12      14.360   0.775  -5.769  1.00  0.00           C  
ATOM    187  O   GLU A  12      15.129  -0.162  -5.520  1.00  0.00           O  
ATOM    188  CB  GLU A  12      14.953   2.294  -7.701  1.00  0.00           C  
ATOM    189  CG  GLU A  12      16.451   1.979  -7.686  1.00  0.00           C  
ATOM    190  CD  GLU A  12      17.304   2.971  -8.476  1.00  0.00           C  
ATOM    191  OE1 GLU A  12      16.756   3.760  -9.231  1.00  0.00           O  
ATOM    192  OE2 GLU A  12      18.499   2.928  -8.335  1.00  0.00           O  
ATOM    193  H   GLU A  12      12.395   2.387  -7.696  1.00  0.00           H  
ATOM    194  HA  GLU A  12      14.294   0.279  -7.827  1.00  0.00           H  
ATOM    195 1HB  GLU A  12      14.656   2.586  -8.698  1.00  0.00           H  
ATOM    196 2HB  GLU A  12      14.790   3.161  -7.058  1.00  0.00           H  
ATOM    197 1HG  GLU A  12      16.794   1.969  -6.651  1.00  0.00           H  
ATOM    198 2HG  GLU A  12      16.599   0.977  -8.092  1.00  0.00           H  
ATOM    199  N   GLU A  13      13.731   1.472  -4.816  1.00  0.00           N  
ATOM    200  CA  GLU A  13      13.970   1.153  -3.421  1.00  0.00           C  
ATOM    201  C   GLU A  13      13.410  -0.252  -3.116  1.00  0.00           C  
ATOM    202  O   GLU A  13      14.043  -1.046  -2.407  1.00  0.00           O  
ATOM    203  CB  GLU A  13      13.337   2.203  -2.523  1.00  0.00           C  
ATOM    204  CG  GLU A  13      13.835   2.177  -1.094  1.00  0.00           C  
ATOM    205  CD  GLU A  13      15.339   2.611  -1.006  1.00  0.00           C  
ATOM    206  OE1 GLU A  13      15.806   3.337  -1.882  1.00  0.00           O  
ATOM    207  OE2 GLU A  13      16.008   2.195  -0.095  1.00  0.00           O  
ATOM    208  H   GLU A  13      13.149   2.279  -5.076  1.00  0.00           H  
ATOM    209  HA  GLU A  13      15.040   1.139  -3.245  1.00  0.00           H  
ATOM    210 1HB  GLU A  13      13.527   3.186  -2.946  1.00  0.00           H  
ATOM    211 2HB  GLU A  13      12.253   2.063  -2.516  1.00  0.00           H  
ATOM    212 1HG  GLU A  13      13.221   2.854  -0.503  1.00  0.00           H  
ATOM    213 2HG  GLU A  13      13.719   1.173  -0.683  1.00  0.00           H  
ATOM    214  N   VAL A  14      12.255  -0.588  -3.715  1.00  0.00           N  
ATOM    215  CA  VAL A  14      11.665  -1.910  -3.527  1.00  0.00           C  
ATOM    216  C   VAL A  14      12.591  -2.981  -4.126  1.00  0.00           C  
ATOM    217  O   VAL A  14      12.786  -4.036  -3.520  1.00  0.00           O  
ATOM    218  CB  VAL A  14      10.240  -2.000  -4.129  1.00  0.00           C  
ATOM    219  CG1 VAL A  14       9.728  -3.472  -4.069  1.00  0.00           C  
ATOM    220  CG2 VAL A  14       9.287  -1.030  -3.350  1.00  0.00           C  
ATOM    221  H   VAL A  14      11.752   0.134  -4.246  1.00  0.00           H  
ATOM    222  HA  VAL A  14      11.583  -2.092  -2.460  1.00  0.00           H  
ATOM    223  HB  VAL A  14      10.274  -1.708  -5.176  1.00  0.00           H  
ATOM    224 1HG1 VAL A  14       8.744  -3.536  -4.493  1.00  0.00           H  
ATOM    225 2HG1 VAL A  14      10.394  -4.097  -4.632  1.00  0.00           H  
ATOM    226 3HG1 VAL A  14       9.693  -3.820  -3.042  1.00  0.00           H  
ATOM    227 1HG2 VAL A  14       8.284  -1.060  -3.749  1.00  0.00           H  
ATOM    228 2HG2 VAL A  14       9.243  -1.288  -2.329  1.00  0.00           H  
ATOM    229 3HG2 VAL A  14       9.651  -0.029  -3.416  1.00  0.00           H  
ATOM    230  N   VAL A  15      13.174  -2.716  -5.300  1.00  0.00           N  
ATOM    231  CA  VAL A  15      14.091  -3.666  -5.930  1.00  0.00           C  
ATOM    232  C   VAL A  15      15.291  -3.954  -5.039  1.00  0.00           C  
ATOM    233  O   VAL A  15      15.678  -5.117  -4.882  1.00  0.00           O  
ATOM    234  CB  VAL A  15      14.611  -3.101  -7.276  1.00  0.00           C  
ATOM    235  CG1 VAL A  15      15.758  -3.935  -7.835  1.00  0.00           C  
ATOM    236  CG2 VAL A  15      13.502  -3.120  -8.274  1.00  0.00           C  
ATOM    237  H   VAL A  15      12.930  -1.838  -5.768  1.00  0.00           H  
ATOM    238  HA  VAL A  15      13.555  -4.592  -6.115  1.00  0.00           H  
ATOM    239  HB  VAL A  15      14.966  -2.088  -7.119  1.00  0.00           H  
ATOM    240 1HG1 VAL A  15      16.089  -3.501  -8.774  1.00  0.00           H  
ATOM    241 2HG1 VAL A  15      16.596  -3.951  -7.144  1.00  0.00           H  
ATOM    242 3HG1 VAL A  15      15.416  -4.932  -8.012  1.00  0.00           H  
ATOM    243 1HG2 VAL A  15      13.848  -2.717  -9.224  1.00  0.00           H  
ATOM    244 2HG2 VAL A  15      13.196  -4.145  -8.404  1.00  0.00           H  
ATOM    245 3HG2 VAL A  15      12.670  -2.540  -7.923  1.00  0.00           H  
ATOM    246  N   LYS A  16      15.884  -2.912  -4.452  1.00  0.00           N  
ATOM    247  CA  LYS A  16      17.034  -3.127  -3.583  1.00  0.00           C  
ATOM    248  C   LYS A  16      16.697  -4.022  -2.391  1.00  0.00           C  
ATOM    249  O   LYS A  16      17.514  -4.870  -2.013  1.00  0.00           O  
ATOM    250  CB  LYS A  16      17.575  -1.793  -3.082  1.00  0.00           C  
ATOM    251  CG  LYS A  16      18.310  -0.954  -4.145  1.00  0.00           C  
ATOM    252  CD  LYS A  16      18.982   0.291  -3.529  1.00  0.00           C  
ATOM    253  CE  LYS A  16      17.930   1.312  -3.124  1.00  0.00           C  
ATOM    254  NZ  LYS A  16      18.489   2.593  -2.627  1.00  0.00           N  
ATOM    255  H   LYS A  16      15.547  -1.964  -4.657  1.00  0.00           H  
ATOM    256  HA  LYS A  16      17.809  -3.624  -4.162  1.00  0.00           H  
ATOM    257 1HB  LYS A  16      16.730  -1.214  -2.711  1.00  0.00           H  
ATOM    258 2HB  LYS A  16      18.249  -1.965  -2.244  1.00  0.00           H  
ATOM    259 1HG  LYS A  16      19.071  -1.569  -4.624  1.00  0.00           H  
ATOM    260 2HG  LYS A  16      17.599  -0.635  -4.907  1.00  0.00           H  
ATOM    261 1HD  LYS A  16      19.563   0.006  -2.652  1.00  0.00           H  
ATOM    262 2HD  LYS A  16      19.650   0.743  -4.262  1.00  0.00           H  
ATOM    263 1HE  LYS A  16      17.297   1.520  -3.987  1.00  0.00           H  
ATOM    264 2HE  LYS A  16      17.321   0.895  -2.332  1.00  0.00           H  
ATOM    265 1HZ  LYS A  16      17.667   3.184  -2.381  1.00  0.00           H  
ATOM    266 2HZ  LYS A  16      19.050   2.432  -1.805  1.00  0.00           H  
ATOM    267 3HZ  LYS A  16      19.041   3.042  -3.338  1.00  0.00           H  
ATOM    268  N   GLU A  17      15.502  -3.854  -1.813  1.00  0.00           N  
ATOM    269  CA  GLU A  17      15.100  -4.691  -0.686  1.00  0.00           C  
ATOM    270  C   GLU A  17      14.766  -6.125  -1.122  1.00  0.00           C  
ATOM    271  O   GLU A  17      15.151  -7.091  -0.461  1.00  0.00           O  
ATOM    272  CB  GLU A  17      13.869  -4.090  -0.018  1.00  0.00           C  
ATOM    273  CG  GLU A  17      14.087  -2.766   0.691  1.00  0.00           C  
ATOM    274  CD  GLU A  17      14.952  -2.819   1.925  1.00  0.00           C  
ATOM    275  OE1 GLU A  17      15.133  -3.868   2.495  1.00  0.00           O  
ATOM    276  OE2 GLU A  17      15.411  -1.776   2.321  1.00  0.00           O  
ATOM    277  H   GLU A  17      14.903  -3.081  -2.126  1.00  0.00           H  
ATOM    278  HA  GLU A  17      15.919  -4.726   0.031  1.00  0.00           H  
ATOM    279 1HB  GLU A  17      13.099  -3.930  -0.776  1.00  0.00           H  
ATOM    280 2HB  GLU A  17      13.467  -4.796   0.707  1.00  0.00           H  
ATOM    281 1HG  GLU A  17      14.557  -2.083  -0.017  1.00  0.00           H  
ATOM    282 2HG  GLU A  17      13.142  -2.356   0.934  1.00  0.00           H  
ATOM    283  N   LEU A  18      14.122  -6.284  -2.280  1.00  0.00           N  
ATOM    284  CA  LEU A  18      13.748  -7.609  -2.767  1.00  0.00           C  
ATOM    285  C   LEU A  18      14.966  -8.457  -3.079  1.00  0.00           C  
ATOM    286  O   LEU A  18      14.987  -9.656  -2.815  1.00  0.00           O  
ATOM    287  CB  LEU A  18      12.926  -7.490  -4.030  1.00  0.00           C  
ATOM    288  CG  LEU A  18      11.528  -6.940  -3.955  1.00  0.00           C  
ATOM    289  CD1 LEU A  18      11.056  -6.720  -5.364  1.00  0.00           C  
ATOM    290  CD2 LEU A  18      10.621  -7.876  -3.281  1.00  0.00           C  
ATOM    291  H   LEU A  18      13.814  -5.455  -2.797  1.00  0.00           H  
ATOM    292  HA  LEU A  18      13.176  -8.109  -1.992  1.00  0.00           H  
ATOM    293 1HB  LEU A  18      13.469  -6.806  -4.668  1.00  0.00           H  
ATOM    294 2HB  LEU A  18      12.882  -8.464  -4.499  1.00  0.00           H  
ATOM    295  HG  LEU A  18      11.525  -6.013  -3.422  1.00  0.00           H  
ATOM    296 1HD1 LEU A  18      10.066  -6.314  -5.354  1.00  0.00           H  
ATOM    297 2HD1 LEU A  18      11.721  -6.025  -5.851  1.00  0.00           H  
ATOM    298 3HD1 LEU A  18      11.055  -7.666  -5.897  1.00  0.00           H  
ATOM    299 1HD2 LEU A  18       9.663  -7.436  -3.280  1.00  0.00           H  
ATOM    300 2HD2 LEU A  18      10.588  -8.815  -3.824  1.00  0.00           H  
ATOM    301 3HD2 LEU A  18      10.929  -8.056  -2.255  1.00  0.00           H  
ATOM    302  N   LYS A  19      16.024  -7.840  -3.582  1.00  0.00           N  
ATOM    303  CA  LYS A  19      17.237  -8.581  -3.895  1.00  0.00           C  
ATOM    304  C   LYS A  19      17.915  -9.187  -2.668  1.00  0.00           C  
ATOM    305  O   LYS A  19      18.788 -10.043  -2.812  1.00  0.00           O  
ATOM    306  CB  LYS A  19      18.237  -7.738  -4.671  1.00  0.00           C  
ATOM    307  CG  LYS A  19      17.841  -7.459  -6.103  1.00  0.00           C  
ATOM    308  CD  LYS A  19      18.900  -6.641  -6.801  1.00  0.00           C  
ATOM    309  CE  LYS A  19      18.558  -6.430  -8.256  1.00  0.00           C  
ATOM    310  NZ  LYS A  19      19.567  -5.599  -8.948  1.00  0.00           N  
ATOM    311  H   LYS A  19      15.956  -6.842  -3.817  1.00  0.00           H  
ATOM    312  HA  LYS A  19      16.951  -9.412  -4.541  1.00  0.00           H  
ATOM    313 1HB  LYS A  19      18.352  -6.773  -4.165  1.00  0.00           H  
ATOM    314 2HB  LYS A  19      19.208  -8.228  -4.670  1.00  0.00           H  
ATOM    315 1HG  LYS A  19      17.699  -8.402  -6.632  1.00  0.00           H  
ATOM    316 2HG  LYS A  19      16.905  -6.915  -6.115  1.00  0.00           H  
ATOM    317 1HD  LYS A  19      18.973  -5.666  -6.313  1.00  0.00           H  
ATOM    318 2HD  LYS A  19      19.863  -7.142  -6.726  1.00  0.00           H  
ATOM    319 1HE  LYS A  19      18.488  -7.392  -8.758  1.00  0.00           H  
ATOM    320 2HE  LYS A  19      17.604  -5.938  -8.322  1.00  0.00           H  
ATOM    321 1HZ  LYS A  19      19.258  -5.471  -9.920  1.00  0.00           H  
ATOM    322 2HZ  LYS A  19      19.625  -4.697  -8.510  1.00  0.00           H  
ATOM    323 3HZ  LYS A  19      20.468  -6.042  -8.929  1.00  0.00           H  
ATOM    324  N   ASN A  20      17.573  -8.718  -1.465  1.00  0.00           N  
ATOM    325  CA  ASN A  20      18.172  -9.238  -0.250  1.00  0.00           C  
ATOM    326  C   ASN A  20      17.257 -10.256   0.438  1.00  0.00           C  
ATOM    327  O   ASN A  20      17.533 -10.709   1.552  1.00  0.00           O  
ATOM    328  CB  ASN A  20      18.536  -8.084   0.655  1.00  0.00           C  
ATOM    329  CG  ASN A  20      19.727  -7.326   0.128  1.00  0.00           C  
ATOM    330  OD1 ASN A  20      20.860  -7.786   0.332  1.00  0.00           O  
ATOM    331  ND2 ASN A  20      19.533  -6.219  -0.550  1.00  0.00           N  
ATOM    332  H   ASN A  20      16.823  -8.027  -1.368  1.00  0.00           H  
ATOM    333  HA  ASN A  20      19.089  -9.763  -0.515  1.00  0.00           H  
ATOM    334 1HB  ASN A  20      17.683  -7.401   0.726  1.00  0.00           H  
ATOM    335 2HB  ASN A  20      18.754  -8.451   1.655  1.00  0.00           H  
ATOM    336 1HD2 ASN A  20      20.318  -5.721  -0.911  1.00  0.00           H  
ATOM    337 2HD2 ASN A  20      18.605  -5.857  -0.754  1.00  0.00           H  
ATOM    338  N   ASP A  21      16.173 -10.621  -0.247  1.00  0.00           N  
ATOM    339  CA  ASP A  21      15.198 -11.611   0.178  1.00  0.00           C  
ATOM    340  C   ASP A  21      15.628 -12.970  -0.392  1.00  0.00           C  
ATOM    341  O   ASP A  21      15.719 -13.082  -1.615  1.00  0.00           O  
ATOM    342  CB  ASP A  21      13.791 -11.243  -0.302  1.00  0.00           C  
ATOM    343  CG  ASP A  21      12.681 -12.219   0.170  1.00  0.00           C  
ATOM    344  OD1 ASP A  21      12.987 -13.372   0.468  1.00  0.00           O  
ATOM    345  OD2 ASP A  21      11.527 -11.812   0.197  1.00  0.00           O  
ATOM    346  H   ASP A  21      15.996 -10.193  -1.159  1.00  0.00           H  
ATOM    347  HA  ASP A  21      15.161 -11.615   1.259  1.00  0.00           H  
ATOM    348 1HB  ASP A  21      13.548 -10.230   0.028  1.00  0.00           H  
ATOM    349 2HB  ASP A  21      13.792 -11.228  -1.384  1.00  0.00           H  
ATOM    350  N   PRO A  22      15.994 -13.978   0.426  1.00  0.00           N  
ATOM    351  CA  PRO A  22      16.448 -15.300   0.009  1.00  0.00           C  
ATOM    352  C   PRO A  22      15.453 -16.062  -0.886  1.00  0.00           C  
ATOM    353  O   PRO A  22      15.850 -17.025  -1.542  1.00  0.00           O  
ATOM    354  CB  PRO A  22      16.606 -16.040   1.347  1.00  0.00           C  
ATOM    355  CG  PRO A  22      16.853 -14.961   2.363  1.00  0.00           C  
ATOM    356  CD  PRO A  22      16.021 -13.786   1.900  1.00  0.00           C  
ATOM    357  HA  PRO A  22      17.418 -15.199  -0.494  1.00  0.00           H  
ATOM    358 1HB  PRO A  22      15.694 -16.621   1.556  1.00  0.00           H  
ATOM    359 2HB  PRO A  22      17.435 -16.761   1.279  1.00  0.00           H  
ATOM    360 1HG  PRO A  22      16.564 -15.313   3.364  1.00  0.00           H  
ATOM    361 2HG  PRO A  22      17.926 -14.722   2.409  1.00  0.00           H  
ATOM    362 1HD  PRO A  22      14.997 -13.815   2.316  1.00  0.00           H  
ATOM    363 2HD  PRO A  22      16.575 -12.886   2.190  1.00  0.00           H  
ATOM    364  N   ASP A  23      14.166 -15.683  -0.867  1.00  0.00           N  
ATOM    365  CA  ASP A  23      13.131 -16.343  -1.663  1.00  0.00           C  
ATOM    366  C   ASP A  23      13.235 -15.942  -3.157  1.00  0.00           C  
ATOM    367  O   ASP A  23      13.015 -14.764  -3.485  1.00  0.00           O  
ATOM    368  CB  ASP A  23      11.740 -16.001  -1.105  1.00  0.00           C  
ATOM    369  CG  ASP A  23      10.527 -16.768  -1.761  1.00  0.00           C  
ATOM    370  OD1 ASP A  23      10.456 -16.947  -2.981  1.00  0.00           O  
ATOM    371  OD2 ASP A  23       9.677 -17.195  -0.997  1.00  0.00           O  
ATOM    372  H   ASP A  23      13.868 -14.874  -0.300  1.00  0.00           H  
ATOM    373  HA  ASP A  23      13.250 -17.406  -1.526  1.00  0.00           H  
ATOM    374 1HB  ASP A  23      11.734 -16.202  -0.032  1.00  0.00           H  
ATOM    375 2HB  ASP A  23      11.571 -14.919  -1.210  1.00  0.00           H  
ATOM    376  N   PRO A  24      13.500 -16.888  -4.091  1.00  0.00           N  
ATOM    377  CA  PRO A  24      13.681 -16.659  -5.516  1.00  0.00           C  
ATOM    378  C   PRO A  24      12.526 -15.902  -6.163  1.00  0.00           C  
ATOM    379  O   PRO A  24      12.704 -15.310  -7.228  1.00  0.00           O  
ATOM    380  CB  PRO A  24      13.754 -18.082  -6.087  1.00  0.00           C  
ATOM    381  CG  PRO A  24      14.276 -18.922  -4.959  1.00  0.00           C  
ATOM    382  CD  PRO A  24      13.673 -18.323  -3.707  1.00  0.00           C  
ATOM    383  HA  PRO A  24      14.631 -16.135  -5.674  1.00  0.00           H  
ATOM    384 1HB  PRO A  24      12.756 -18.399  -6.430  1.00  0.00           H  
ATOM    385 2HB  PRO A  24      14.414 -18.095  -6.968  1.00  0.00           H  
ATOM    386 1HG  PRO A  24      13.992 -19.974  -5.104  1.00  0.00           H  
ATOM    387 2HG  PRO A  24      15.377 -18.889  -4.946  1.00  0.00           H  
ATOM    388 1HD  PRO A  24      12.701 -18.785  -3.459  1.00  0.00           H  
ATOM    389 2HD  PRO A  24      14.423 -18.456  -2.921  1.00  0.00           H  
ATOM    390  N   ARG A  25      11.327 -15.934  -5.567  1.00  0.00           N  
ATOM    391  CA  ARG A  25      10.226 -15.240  -6.205  1.00  0.00           C  
ATOM    392  C   ARG A  25      10.303 -13.740  -5.964  1.00  0.00           C  
ATOM    393  O   ARG A  25       9.799 -12.959  -6.774  1.00  0.00           O  
ATOM    394  CB  ARG A  25       8.913 -15.785  -5.696  1.00  0.00           C  
ATOM    395  CG  ARG A  25       8.665 -17.229  -6.100  1.00  0.00           C  
ATOM    396  CD  ARG A  25       7.476 -17.789  -5.448  1.00  0.00           C  
ATOM    397  NE  ARG A  25       7.684 -17.903  -4.009  1.00  0.00           N  
ATOM    398  CZ  ARG A  25       6.767 -18.321  -3.110  1.00  0.00           C  
ATOM    399  NH1 ARG A  25       5.552 -18.693  -3.499  1.00  0.00           N  
ATOM    400  NH2 ARG A  25       7.101 -18.352  -1.831  1.00  0.00           N  
ATOM    401  H   ARG A  25      11.162 -16.403  -4.661  1.00  0.00           H  
ATOM    402  HA  ARG A  25      10.278 -15.423  -7.278  1.00  0.00           H  
ATOM    403 1HB  ARG A  25       8.898 -15.720  -4.609  1.00  0.00           H  
ATOM    404 2HB  ARG A  25       8.090 -15.180  -6.074  1.00  0.00           H  
ATOM    405 1HG  ARG A  25       8.535 -17.289  -7.179  1.00  0.00           H  
ATOM    406 2HG  ARG A  25       9.524 -17.832  -5.802  1.00  0.00           H  
ATOM    407 1HD  ARG A  25       6.622 -17.136  -5.625  1.00  0.00           H  
ATOM    408 2HD  ARG A  25       7.276 -18.781  -5.849  1.00  0.00           H  
ATOM    409  HE  ARG A  25       8.619 -17.631  -3.637  1.00  0.00           H  
ATOM    410 1HH1 ARG A  25       5.301 -18.669  -4.476  1.00  0.00           H  
ATOM    411 2HH1 ARG A  25       4.876 -19.003  -2.816  1.00  0.00           H  
ATOM    412 1HH2 ARG A  25       8.054 -18.039  -1.542  1.00  0.00           H  
ATOM    413 2HH2 ARG A  25       6.445 -18.656  -1.136  1.00  0.00           H  
ATOM    414  N   SER A  26      10.968 -13.318  -4.880  1.00  0.00           N  
ATOM    415  CA  SER A  26      11.091 -11.899  -4.606  1.00  0.00           C  
ATOM    416  C   SER A  26      12.173 -11.384  -5.521  1.00  0.00           C  
ATOM    417  O   SER A  26      12.102 -10.267  -6.040  1.00  0.00           O  
ATOM    418  CB  SER A  26      11.452 -11.673  -3.151  1.00  0.00           C  
ATOM    419  OG  SER A  26      10.404 -12.063  -2.300  1.00  0.00           O  
ATOM    420  H   SER A  26      11.409 -13.968  -4.224  1.00  0.00           H  
ATOM    421  HA  SER A  26      10.154 -11.395  -4.834  1.00  0.00           H  
ATOM    422 1HB  SER A  26      12.337 -12.264  -2.921  1.00  0.00           H  
ATOM    423 2HB  SER A  26      11.710 -10.637  -2.977  1.00  0.00           H  
ATOM    424  HG  SER A  26      10.699 -11.834  -1.382  1.00  0.00           H  
ATOM    425  N   GLN A  27      13.142 -12.260  -5.780  1.00  0.00           N  
ATOM    426  CA  GLN A  27      14.267 -11.942  -6.642  1.00  0.00           C  
ATOM    427  C   GLN A  27      13.793 -11.780  -8.097  1.00  0.00           C  
ATOM    428  O   GLN A  27      14.239 -10.861  -8.795  1.00  0.00           O  
ATOM    429  CB  GLN A  27      15.305 -13.046  -6.507  1.00  0.00           C  
ATOM    430  CG  GLN A  27      15.959 -13.091  -5.120  1.00  0.00           C  
ATOM    431  CD  GLN A  27      16.775 -14.335  -4.909  1.00  0.00           C  
ATOM    432  OE1 GLN A  27      17.242 -14.965  -5.869  1.00  0.00           O  
ATOM    433  NE2 GLN A  27      16.927 -14.712  -3.652  1.00  0.00           N  
ATOM    434  H   GLN A  27      13.105 -13.156  -5.280  1.00  0.00           H  
ATOM    435  HA  GLN A  27      14.704 -11.000  -6.313  1.00  0.00           H  
ATOM    436 1HB  GLN A  27      14.845 -14.001  -6.706  1.00  0.00           H  
ATOM    437 2HB  GLN A  27      16.089 -12.902  -7.248  1.00  0.00           H  
ATOM    438 1HG  GLN A  27      16.610 -12.224  -4.997  1.00  0.00           H  
ATOM    439 2HG  GLN A  27      15.179 -13.074  -4.350  1.00  0.00           H  
ATOM    440 1HE2 GLN A  27      17.439 -15.542  -3.425  1.00  0.00           H  
ATOM    441 2HE2 GLN A  27      16.508 -14.137  -2.903  1.00  0.00           H  
ATOM    442  N   LYS A  28      12.853 -12.635  -8.538  1.00  0.00           N  
ATOM    443  CA  LYS A  28      12.295 -12.515  -9.883  1.00  0.00           C  
ATOM    444  C   LYS A  28      11.470 -11.237 -10.020  1.00  0.00           C  
ATOM    445  O   LYS A  28      11.530 -10.566 -11.058  1.00  0.00           O  
ATOM    446  CB  LYS A  28      11.464 -13.741 -10.254  1.00  0.00           C  
ATOM    447  CG  LYS A  28      12.288 -15.003 -10.516  1.00  0.00           C  
ATOM    448  CD  LYS A  28      11.398 -16.203 -10.836  1.00  0.00           C  
ATOM    449  CE  LYS A  28      12.225 -17.458 -11.081  1.00  0.00           C  
ATOM    450  NZ  LYS A  28      11.367 -18.643 -11.370  1.00  0.00           N  
ATOM    451  H   LYS A  28      12.570 -13.417  -7.940  1.00  0.00           H  
ATOM    452  HA  LYS A  28      13.124 -12.447 -10.590  1.00  0.00           H  
ATOM    453 1HB  LYS A  28      10.770 -13.959  -9.438  1.00  0.00           H  
ATOM    454 2HB  LYS A  28      10.871 -13.526 -11.141  1.00  0.00           H  
ATOM    455 1HG  LYS A  28      12.950 -14.819 -11.363  1.00  0.00           H  
ATOM    456 2HG  LYS A  28      12.902 -15.227  -9.655  1.00  0.00           H  
ATOM    457 1HD  LYS A  28      10.727 -16.383  -9.993  1.00  0.00           H  
ATOM    458 2HD  LYS A  28      10.797 -15.992 -11.720  1.00  0.00           H  
ATOM    459 1HE  LYS A  28      12.889 -17.287 -11.927  1.00  0.00           H  
ATOM    460 2HE  LYS A  28      12.827 -17.665 -10.194  1.00  0.00           H  
ATOM    461 1HZ  LYS A  28      11.951 -19.453 -11.526  1.00  0.00           H  
ATOM    462 2HZ  LYS A  28      10.755 -18.816 -10.585  1.00  0.00           H  
ATOM    463 3HZ  LYS A  28      10.812 -18.466 -12.196  1.00  0.00           H  
ATOM    464  N   LEU A  29      10.717 -10.873  -8.974  1.00  0.00           N  
ATOM    465  CA  LEU A  29       9.957  -9.637  -9.042  1.00  0.00           C  
ATOM    466  C   LEU A  29      10.914  -8.460  -9.110  1.00  0.00           C  
ATOM    467  O   LEU A  29      10.666  -7.511  -9.856  1.00  0.00           O  
ATOM    468  CB  LEU A  29       9.042  -9.509  -7.824  1.00  0.00           C  
ATOM    469  CG  LEU A  29       7.858 -10.506  -7.760  1.00  0.00           C  
ATOM    470  CD1 LEU A  29       7.245 -10.432  -6.408  1.00  0.00           C  
ATOM    471  CD2 LEU A  29       6.802 -10.151  -8.809  1.00  0.00           C  
ATOM    472  H   LEU A  29      10.632 -11.484  -8.156  1.00  0.00           H  
ATOM    473  HA  LEU A  29       9.366  -9.639  -9.953  1.00  0.00           H  
ATOM    474 1HB  LEU A  29       9.647  -9.653  -6.927  1.00  0.00           H  
ATOM    475 2HB  LEU A  29       8.635  -8.499  -7.804  1.00  0.00           H  
ATOM    476  HG  LEU A  29       8.218 -11.514  -7.932  1.00  0.00           H  
ATOM    477 1HD1 LEU A  29       6.413 -11.129  -6.340  1.00  0.00           H  
ATOM    478 2HD1 LEU A  29       7.983 -10.680  -5.648  1.00  0.00           H  
ATOM    479 3HD1 LEU A  29       6.896  -9.454  -6.265  1.00  0.00           H  
ATOM    480 1HD2 LEU A  29       5.976 -10.856  -8.737  1.00  0.00           H  
ATOM    481 2HD2 LEU A  29       6.437  -9.146  -8.624  1.00  0.00           H  
ATOM    482 3HD2 LEU A  29       7.221 -10.204  -9.809  1.00  0.00           H  
ATOM    483  N   ALA A  30      12.032  -8.530  -8.369  1.00  0.00           N  
ATOM    484  CA  ALA A  30      12.991  -7.442  -8.395  1.00  0.00           C  
ATOM    485  C   ALA A  30      13.537  -7.239  -9.788  1.00  0.00           C  
ATOM    486  O   ALA A  30      13.605  -6.101 -10.257  1.00  0.00           O  
ATOM    487  CB  ALA A  30      14.149  -7.744  -7.466  1.00  0.00           C  
ATOM    488  H   ALA A  30      12.169  -9.316  -7.727  1.00  0.00           H  
ATOM    489  HA  ALA A  30      12.487  -6.537  -8.077  1.00  0.00           H  
ATOM    490 1HB  ALA A  30      14.847  -6.937  -7.460  1.00  0.00           H  
ATOM    491 2HB  ALA A  30      13.785  -7.899  -6.506  1.00  0.00           H  
ATOM    492 3HB  ALA A  30      14.651  -8.642  -7.793  1.00  0.00           H  
ATOM    493  N   GLU A  31      13.832  -8.339 -10.497  1.00  0.00           N  
ATOM    494  CA  GLU A  31      14.345  -8.228 -11.852  1.00  0.00           C  
ATOM    495  C   GLU A  31      13.339  -7.590 -12.794  1.00  0.00           C  
ATOM    496  O   GLU A  31      13.714  -6.729 -13.596  1.00  0.00           O  
ATOM    497  CB  GLU A  31      14.765  -9.584 -12.413  1.00  0.00           C  
ATOM    498  CG  GLU A  31      15.356  -9.498 -13.835  1.00  0.00           C  
ATOM    499  CD  GLU A  31      15.857 -10.812 -14.372  1.00  0.00           C  
ATOM    500  OE1 GLU A  31      15.825 -11.784 -13.660  1.00  0.00           O  
ATOM    501  OE2 GLU A  31      16.264 -10.839 -15.516  1.00  0.00           O  
ATOM    502  H   GLU A  31      13.780  -9.259 -10.039  1.00  0.00           H  
ATOM    503  HA  GLU A  31      15.227  -7.588 -11.825  1.00  0.00           H  
ATOM    504 1HB  GLU A  31      15.505 -10.036 -11.753  1.00  0.00           H  
ATOM    505 2HB  GLU A  31      13.900 -10.250 -12.439  1.00  0.00           H  
ATOM    506 1HG  GLU A  31      14.586  -9.130 -14.511  1.00  0.00           H  
ATOM    507 2HG  GLU A  31      16.170  -8.772 -13.835  1.00  0.00           H  
ATOM    508  N   GLU A  32      12.062  -7.993 -12.720  1.00  0.00           N  
ATOM    509  CA  GLU A  32      11.091  -7.379 -13.618  1.00  0.00           C  
ATOM    510  C   GLU A  32      10.991  -5.891 -13.342  1.00  0.00           C  
ATOM    511  O   GLU A  32      10.963  -5.081 -14.276  1.00  0.00           O  
ATOM    512  CB  GLU A  32       9.696  -8.001 -13.499  1.00  0.00           C  
ATOM    513  CG  GLU A  32       8.676  -7.398 -14.507  1.00  0.00           C  
ATOM    514  CD  GLU A  32       7.332  -8.059 -14.487  1.00  0.00           C  
ATOM    515  OE1 GLU A  32       7.123  -8.900 -13.654  1.00  0.00           O  
ATOM    516  OE2 GLU A  32       6.520  -7.744 -15.332  1.00  0.00           O  
ATOM    517  H   GLU A  32      11.796  -8.747 -12.071  1.00  0.00           H  
ATOM    518  HA  GLU A  32      11.438  -7.514 -14.641  1.00  0.00           H  
ATOM    519 1HB  GLU A  32       9.759  -9.075 -13.668  1.00  0.00           H  
ATOM    520 2HB  GLU A  32       9.315  -7.848 -12.484  1.00  0.00           H  
ATOM    521 1HG  GLU A  32       8.536  -6.344 -14.270  1.00  0.00           H  
ATOM    522 2HG  GLU A  32       9.094  -7.460 -15.509  1.00  0.00           H  
ATOM    523  N   LEU A  33      10.972  -5.517 -12.063  1.00  0.00           N  
ATOM    524  CA  LEU A  33      10.859  -4.123 -11.712  1.00  0.00           C  
ATOM    525  C   LEU A  33      12.047  -3.315 -12.185  1.00  0.00           C  
ATOM    526  O   LEU A  33      11.870  -2.219 -12.723  1.00  0.00           O  
ATOM    527  CB  LEU A  33      10.795  -3.988 -10.202  1.00  0.00           C  
ATOM    528  CG  LEU A  33       9.575  -4.460  -9.458  1.00  0.00           C  
ATOM    529  CD1 LEU A  33       9.853  -4.364  -7.950  1.00  0.00           C  
ATOM    530  CD2 LEU A  33       8.437  -3.656  -9.837  1.00  0.00           C  
ATOM    531  H   LEU A  33      10.998  -6.230 -11.322  1.00  0.00           H  
ATOM    532  HA  LEU A  33       9.971  -3.717 -12.191  1.00  0.00           H  
ATOM    533 1HB  LEU A  33      11.586  -4.611  -9.831  1.00  0.00           H  
ATOM    534 2HB  LEU A  33      11.017  -2.996  -9.937  1.00  0.00           H  
ATOM    535  HG  LEU A  33       9.366  -5.492  -9.692  1.00  0.00           H  
ATOM    536 1HD1 LEU A  33       8.991  -4.716  -7.406  1.00  0.00           H  
ATOM    537 2HD1 LEU A  33      10.703  -4.983  -7.714  1.00  0.00           H  
ATOM    538 3HD1 LEU A  33      10.069  -3.335  -7.666  1.00  0.00           H  
ATOM    539 1HD2 LEU A  33       7.611  -3.988  -9.284  1.00  0.00           H  
ATOM    540 2HD2 LEU A  33       8.612  -2.629  -9.616  1.00  0.00           H  
ATOM    541 3HD2 LEU A  33       8.229  -3.762 -10.886  1.00  0.00           H  
ATOM    542  N   GLU A  34      13.258  -3.877 -12.033  1.00  0.00           N  
ATOM    543  CA  GLU A  34      14.464  -3.185 -12.444  1.00  0.00           C  
ATOM    544  C   GLU A  34      14.477  -2.971 -13.941  1.00  0.00           C  
ATOM    545  O   GLU A  34      14.855  -1.893 -14.411  1.00  0.00           O  
ATOM    546  CB  GLU A  34      15.716  -3.945 -12.027  1.00  0.00           C  
ATOM    547  CG  GLU A  34      17.023  -3.198 -12.357  1.00  0.00           C  
ATOM    548  CD  GLU A  34      18.257  -3.874 -11.818  1.00  0.00           C  
ATOM    549  OE1 GLU A  34      18.137  -4.922 -11.228  1.00  0.00           O  
ATOM    550  OE2 GLU A  34      19.332  -3.343 -11.991  1.00  0.00           O  
ATOM    551  H   GLU A  34      13.342  -4.781 -11.559  1.00  0.00           H  
ATOM    552  HA  GLU A  34      14.489  -2.221 -11.950  1.00  0.00           H  
ATOM    553 1HB  GLU A  34      15.677  -4.147 -10.963  1.00  0.00           H  
ATOM    554 2HB  GLU A  34      15.735  -4.912 -12.536  1.00  0.00           H  
ATOM    555 1HG  GLU A  34      17.117  -3.124 -13.439  1.00  0.00           H  
ATOM    556 2HG  GLU A  34      16.960  -2.184 -11.959  1.00  0.00           H  
ATOM    557  N   ARG A  35      14.071  -3.986 -14.707  1.00  0.00           N  
ATOM    558  CA  ARG A  35      14.059  -3.836 -16.147  1.00  0.00           C  
ATOM    559  C   ARG A  35      13.045  -2.785 -16.581  1.00  0.00           C  
ATOM    560  O   ARG A  35      13.334  -1.983 -17.474  1.00  0.00           O  
ATOM    561  CB  ARG A  35      13.779  -5.164 -16.824  1.00  0.00           C  
ATOM    562  CG  ARG A  35      14.940  -6.156 -16.746  1.00  0.00           C  
ATOM    563  CD  ARG A  35      14.644  -7.433 -17.451  1.00  0.00           C  
ATOM    564  NE  ARG A  35      15.743  -8.401 -17.325  1.00  0.00           N  
ATOM    565  CZ  ARG A  35      16.860  -8.441 -18.070  1.00  0.00           C  
ATOM    566  NH1 ARG A  35      17.098  -7.565 -19.034  1.00  0.00           N  
ATOM    567  NH2 ARG A  35      17.717  -9.398 -17.799  1.00  0.00           N  
ATOM    568  H   ARG A  35      13.810  -4.882 -14.277  1.00  0.00           H  
ATOM    569  HA  ARG A  35      15.049  -3.506 -16.459  1.00  0.00           H  
ATOM    570 1HB  ARG A  35      12.912  -5.631 -16.346  1.00  0.00           H  
ATOM    571 2HB  ARG A  35      13.534  -5.000 -17.870  1.00  0.00           H  
ATOM    572 1HG  ARG A  35      15.823  -5.706 -17.190  1.00  0.00           H  
ATOM    573 2HG  ARG A  35      15.146  -6.389 -15.700  1.00  0.00           H  
ATOM    574 1HD  ARG A  35      13.755  -7.880 -16.999  1.00  0.00           H  
ATOM    575 2HD  ARG A  35      14.456  -7.250 -18.505  1.00  0.00           H  
ATOM    576  HE  ARG A  35      15.672  -9.143 -16.611  1.00  0.00           H  
ATOM    577 1HH1 ARG A  35      16.433  -6.836 -19.233  1.00  0.00           H  
ATOM    578 2HH1 ARG A  35      17.950  -7.625 -19.574  1.00  0.00           H  
ATOM    579 1HH2 ARG A  35      17.475 -10.054 -17.037  1.00  0.00           H  
ATOM    580 2HH2 ARG A  35      18.576  -9.489 -18.316  1.00  0.00           H  
ATOM    581  N   LEU A  36      11.872  -2.742 -15.936  1.00  0.00           N  
ATOM    582  CA  LEU A  36      10.881  -1.749 -16.313  1.00  0.00           C  
ATOM    583  C   LEU A  36      11.368  -0.332 -16.032  1.00  0.00           C  
ATOM    584  O   LEU A  36      11.180   0.562 -16.865  1.00  0.00           O  
ATOM    585  CB  LEU A  36       9.585  -1.997 -15.535  1.00  0.00           C  
ATOM    586  CG  LEU A  36       8.739  -3.255 -15.892  1.00  0.00           C  
ATOM    587  CD1 LEU A  36       7.648  -3.455 -14.839  1.00  0.00           C  
ATOM    588  CD2 LEU A  36       8.090  -3.064 -17.230  1.00  0.00           C  
ATOM    589  H   LEU A  36      11.650  -3.451 -15.226  1.00  0.00           H  
ATOM    590  HA  LEU A  36      10.702  -1.834 -17.378  1.00  0.00           H  
ATOM    591 1HB  LEU A  36       9.864  -2.097 -14.489  1.00  0.00           H  
ATOM    592 2HB  LEU A  36       8.952  -1.122 -15.643  1.00  0.00           H  
ATOM    593  HG  LEU A  36       9.374  -4.135 -15.912  1.00  0.00           H  
ATOM    594 1HD1 LEU A  36       7.058  -4.335 -15.088  1.00  0.00           H  
ATOM    595 2HD1 LEU A  36       8.104  -3.599 -13.863  1.00  0.00           H  
ATOM    596 3HD1 LEU A  36       7.004  -2.585 -14.821  1.00  0.00           H  
ATOM    597 1HD2 LEU A  36       7.493  -3.941 -17.465  1.00  0.00           H  
ATOM    598 2HD2 LEU A  36       7.447  -2.181 -17.194  1.00  0.00           H  
ATOM    599 3HD2 LEU A  36       8.845  -2.939 -17.990  1.00  0.00           H  
ATOM    600  N   ILE A  37      12.041  -0.114 -14.896  1.00  0.00           N  
ATOM    601  CA  ILE A  37      12.503   1.238 -14.631  1.00  0.00           C  
ATOM    602  C   ILE A  37      13.738   1.610 -15.438  1.00  0.00           C  
ATOM    603  O   ILE A  37      13.863   2.770 -15.824  1.00  0.00           O  
ATOM    604  CB  ILE A  37      12.658   1.549 -13.133  1.00  0.00           C  
ATOM    605  CG1 ILE A  37      13.732   0.649 -12.448  1.00  0.00           C  
ATOM    606  CG2 ILE A  37      11.284   1.423 -12.486  1.00  0.00           C  
ATOM    607  CD1 ILE A  37      14.095   1.023 -11.005  1.00  0.00           C  
ATOM    608  H   ILE A  37      12.158  -0.873 -14.213  1.00  0.00           H  
ATOM    609  HA  ILE A  37      11.710   1.907 -14.954  1.00  0.00           H  
ATOM    610  HB  ILE A  37      13.007   2.560 -13.039  1.00  0.00           H  
ATOM    611 1HG1 ILE A  37      13.359  -0.346 -12.443  1.00  0.00           H  
ATOM    612 2HG1 ILE A  37      14.647   0.672 -13.026  1.00  0.00           H  
ATOM    613 1HG2 ILE A  37      11.346   1.686 -11.452  1.00  0.00           H  
ATOM    614 2HG2 ILE A  37      10.584   2.087 -12.976  1.00  0.00           H  
ATOM    615 3HG2 ILE A  37      10.934   0.398 -12.590  1.00  0.00           H  
ATOM    616 1HD1 ILE A  37      14.840   0.323 -10.626  1.00  0.00           H  
ATOM    617 2HD1 ILE A  37      14.511   2.027 -10.989  1.00  0.00           H  
ATOM    618 3HD1 ILE A  37      13.224   0.984 -10.367  1.00  0.00           H  
ATOM    619  N   ARG A  38      14.654   0.676 -15.719  1.00  0.00           N  
ATOM    620  CA  ARG A  38      15.788   1.073 -16.539  1.00  0.00           C  
ATOM    621  C   ARG A  38      15.328   1.426 -17.952  1.00  0.00           C  
ATOM    622  O   ARG A  38      15.807   2.414 -18.526  1.00  0.00           O  
ATOM    623  CB  ARG A  38      16.865   0.006 -16.577  1.00  0.00           C  
ATOM    624  CG  ARG A  38      17.664  -0.123 -15.289  1.00  0.00           C  
ATOM    625  CD  ARG A  38      18.748  -1.131 -15.414  1.00  0.00           C  
ATOM    626  NE  ARG A  38      19.507  -1.278 -14.176  1.00  0.00           N  
ATOM    627  CZ  ARG A  38      20.521  -0.505 -13.762  1.00  0.00           C  
ATOM    628  NH1 ARG A  38      20.957   0.527 -14.470  1.00  0.00           N  
ATOM    629  NH2 ARG A  38      21.068  -0.820 -12.613  1.00  0.00           N  
ATOM    630  H   ARG A  38      14.576  -0.279 -15.356  1.00  0.00           H  
ATOM    631  HA  ARG A  38      16.233   1.962 -16.094  1.00  0.00           H  
ATOM    632 1HB  ARG A  38      16.398  -0.962 -16.770  1.00  0.00           H  
ATOM    633 2HB  ARG A  38      17.558   0.209 -17.391  1.00  0.00           H  
ATOM    634 1HG  ARG A  38      18.102   0.839 -15.038  1.00  0.00           H  
ATOM    635 2HG  ARG A  38      17.001  -0.438 -14.482  1.00  0.00           H  
ATOM    636 1HD  ARG A  38      18.297  -2.098 -15.642  1.00  0.00           H  
ATOM    637 2HD  ARG A  38      19.431  -0.856 -16.212  1.00  0.00           H  
ATOM    638  HE  ARG A  38      19.266  -2.054 -13.543  1.00  0.00           H  
ATOM    639 1HH1 ARG A  38      20.529   0.755 -15.353  1.00  0.00           H  
ATOM    640 2HH1 ARG A  38      21.726   1.087 -14.128  1.00  0.00           H  
ATOM    641 1HH2 ARG A  38      20.684  -1.639 -12.116  1.00  0.00           H  
ATOM    642 2HH2 ARG A  38      21.835  -0.287 -12.236  1.00  0.00           H  
ATOM    643  N   LYS A  39      14.368   0.662 -18.500  1.00  0.00           N  
ATOM    644  CA  LYS A  39      13.855   0.974 -19.821  1.00  0.00           C  
ATOM    645  C   LYS A  39      13.180   2.336 -19.795  1.00  0.00           C  
ATOM    646  O   LYS A  39      13.282   3.098 -20.757  1.00  0.00           O  
ATOM    647  CB  LYS A  39      12.870  -0.090 -20.299  1.00  0.00           C  
ATOM    648  CG  LYS A  39      13.469  -1.428 -20.681  1.00  0.00           C  
ATOM    649  CD  LYS A  39      12.361  -2.401 -21.090  1.00  0.00           C  
ATOM    650  CE  LYS A  39      12.914  -3.768 -21.476  1.00  0.00           C  
ATOM    651  NZ  LYS A  39      11.825  -4.718 -21.867  1.00  0.00           N  
ATOM    652  H   LYS A  39      14.011  -0.165 -18.008  1.00  0.00           H  
ATOM    653  HA  LYS A  39      14.688   1.021 -20.520  1.00  0.00           H  
ATOM    654 1HB  LYS A  39      12.167  -0.296 -19.490  1.00  0.00           H  
ATOM    655 2HB  LYS A  39      12.301   0.289 -21.145  1.00  0.00           H  
ATOM    656 1HG  LYS A  39      14.152  -1.287 -21.518  1.00  0.00           H  
ATOM    657 2HG  LYS A  39      14.030  -1.836 -19.847  1.00  0.00           H  
ATOM    658 1HD  LYS A  39      11.673  -2.526 -20.248  1.00  0.00           H  
ATOM    659 2HD  LYS A  39      11.805  -1.990 -21.930  1.00  0.00           H  
ATOM    660 1HE  LYS A  39      13.600  -3.652 -22.313  1.00  0.00           H  
ATOM    661 2HE  LYS A  39      13.458  -4.185 -20.627  1.00  0.00           H  
ATOM    662 1HZ  LYS A  39      12.226  -5.612 -22.115  1.00  0.00           H  
ATOM    663 2HZ  LYS A  39      11.189  -4.840 -21.092  1.00  0.00           H  
ATOM    664 3HZ  LYS A  39      11.321  -4.347 -22.660  1.00  0.00           H  
ATOM    665  N   ALA A  40      12.471   2.640 -18.699  1.00  0.00           N  
ATOM    666  CA  ALA A  40      11.811   3.922 -18.557  1.00  0.00           C  
ATOM    667  C   ALA A  40      12.807   5.075 -18.485  1.00  0.00           C  
ATOM    668  O   ALA A  40      12.666   6.066 -19.202  1.00  0.00           O  
ATOM    669  CB  ALA A  40      10.967   3.902 -17.304  1.00  0.00           C  
ATOM    670  H   ALA A  40      12.343   1.935 -17.968  1.00  0.00           H  
ATOM    671  HA  ALA A  40      11.178   4.071 -19.425  1.00  0.00           H  
ATOM    672 1HB  ALA A  40      10.442   4.817 -17.195  1.00  0.00           H  
ATOM    673 2HB  ALA A  40      10.263   3.093 -17.360  1.00  0.00           H  
ATOM    674 3HB  ALA A  40      11.606   3.755 -16.447  1.00  0.00           H  
ATOM    675  N   LYS A  41      13.912   4.895 -17.753  1.00  0.00           N  
ATOM    676  CA  LYS A  41      14.915   5.953 -17.633  1.00  0.00           C  
ATOM    677  C   LYS A  41      15.475   6.316 -19.002  1.00  0.00           C  
ATOM    678  O   LYS A  41      15.747   7.485 -19.282  1.00  0.00           O  
ATOM    679  CB  LYS A  41      16.070   5.548 -16.696  1.00  0.00           C  
ATOM    680  CG  LYS A  41      15.718   5.483 -15.189  1.00  0.00           C  
ATOM    681  CD  LYS A  41      16.930   5.047 -14.317  1.00  0.00           C  
ATOM    682  CE  LYS A  41      16.532   4.900 -12.832  1.00  0.00           C  
ATOM    683  NZ  LYS A  41      17.678   4.468 -11.945  1.00  0.00           N  
ATOM    684  H   LYS A  41      14.000   4.048 -17.186  1.00  0.00           H  
ATOM    685  HA  LYS A  41      14.432   6.839 -17.224  1.00  0.00           H  
ATOM    686 1HB  LYS A  41      16.431   4.560 -16.991  1.00  0.00           H  
ATOM    687 2HB  LYS A  41      16.897   6.246 -16.821  1.00  0.00           H  
ATOM    688 1HG  LYS A  41      15.386   6.468 -14.862  1.00  0.00           H  
ATOM    689 2HG  LYS A  41      14.909   4.790 -15.036  1.00  0.00           H  
ATOM    690 1HD  LYS A  41      17.308   4.088 -14.678  1.00  0.00           H  
ATOM    691 2HD  LYS A  41      17.724   5.787 -14.401  1.00  0.00           H  
ATOM    692 1HE  LYS A  41      16.152   5.852 -12.473  1.00  0.00           H  
ATOM    693 2HE  LYS A  41      15.742   4.149 -12.765  1.00  0.00           H  
ATOM    694 1HZ  LYS A  41      17.349   4.363 -10.953  1.00  0.00           H  
ATOM    695 2HZ  LYS A  41      18.032   3.579 -12.252  1.00  0.00           H  
ATOM    696 3HZ  LYS A  41      18.418   5.149 -11.974  1.00  0.00           H  
ATOM    697  N   ASN A  42      15.616   5.311 -19.861  1.00  0.00           N  
ATOM    698  CA  ASN A  42      16.145   5.499 -21.201  1.00  0.00           C  
ATOM    699  C   ASN A  42      15.072   5.663 -22.289  1.00  0.00           C  
ATOM    700  O   ASN A  42      15.396   5.619 -23.480  1.00  0.00           O  
ATOM    701  CB  ASN A  42      17.048   4.335 -21.550  1.00  0.00           C  
ATOM    702  CG  ASN A  42      18.315   4.318 -20.755  1.00  0.00           C  
ATOM    703  OD1 ASN A  42      18.916   5.363 -20.464  1.00  0.00           O  
ATOM    704  ND2 ASN A  42      18.749   3.138 -20.395  1.00  0.00           N  
ATOM    705  H   ASN A  42      15.406   4.362 -19.527  1.00  0.00           H  
ATOM    706  HA  ASN A  42      16.738   6.413 -21.202  1.00  0.00           H  
ATOM    707 1HB  ASN A  42      16.504   3.404 -21.359  1.00  0.00           H  
ATOM    708 2HB  ASN A  42      17.294   4.361 -22.609  1.00  0.00           H  
ATOM    709 1HD2 ASN A  42      19.592   3.057 -19.864  1.00  0.00           H  
ATOM    710 2HD2 ASN A  42      18.235   2.317 -20.647  1.00  0.00           H  
ATOM    711  N   ALA A  43      13.802   5.810 -21.910  1.00  0.00           N  
ATOM    712  CA  ALA A  43      12.739   5.964 -22.891  1.00  0.00           C  
ATOM    713  C   ALA A  43      12.809   7.333 -23.548  1.00  0.00           C  
ATOM    714  O   ALA A  43      13.019   8.344 -22.881  1.00  0.00           O  
ATOM    715  CB  ALA A  43      11.380   5.780 -22.229  1.00  0.00           C  
ATOM    716  H   ALA A  43      13.563   5.842 -20.917  1.00  0.00           H  
ATOM    717  HA  ALA A  43      12.873   5.208 -23.663  1.00  0.00           H  
ATOM    718 1HB  ALA A  43      10.590   5.891 -22.964  1.00  0.00           H  
ATOM    719 2HB  ALA A  43      11.327   4.792 -21.778  1.00  0.00           H  
ATOM    720 3HB  ALA A  43      11.273   6.532 -21.463  1.00  0.00           H  
ATOM    721  N   GLU A  44      12.542   7.385 -24.854  1.00  0.00           N  
ATOM    722  CA  GLU A  44      12.484   8.676 -25.543  1.00  0.00           C  
ATOM    723  C   GLU A  44      11.081   9.267 -25.458  1.00  0.00           C  
ATOM    724  O   GLU A  44      10.899  10.482 -25.427  1.00  0.00           O  
ATOM    725  CB  GLU A  44      12.878   8.518 -27.012  1.00  0.00           C  
ATOM    726  CG  GLU A  44      14.327   8.108 -27.244  1.00  0.00           C  
ATOM    727  CD  GLU A  44      14.654   7.940 -28.704  1.00  0.00           C  
ATOM    728  OE1 GLU A  44      13.752   8.029 -29.502  1.00  0.00           O  
ATOM    729  OE2 GLU A  44      15.800   7.725 -29.021  1.00  0.00           O  
ATOM    730  H   GLU A  44      12.414   6.528 -25.371  1.00  0.00           H  
ATOM    731  HA  GLU A  44      13.180   9.363 -25.061  1.00  0.00           H  
ATOM    732 1HB  GLU A  44      12.239   7.769 -27.480  1.00  0.00           H  
ATOM    733 2HB  GLU A  44      12.710   9.460 -27.534  1.00  0.00           H  
ATOM    734 1HG  GLU A  44      14.980   8.867 -26.817  1.00  0.00           H  
ATOM    735 2HG  GLU A  44      14.518   7.171 -26.720  1.00  0.00           H  
ATOM    736  N   ASP A  45      10.097   8.373 -25.443  1.00  0.00           N  
ATOM    737  CA  ASP A  45       8.675   8.680 -25.403  1.00  0.00           C  
ATOM    738  C   ASP A  45       8.156   8.706 -23.958  1.00  0.00           C  
ATOM    739  O   ASP A  45       8.085   7.638 -23.345  1.00  0.00           O  
ATOM    740  CB  ASP A  45       7.876   7.633 -26.194  1.00  0.00           C  
ATOM    741  CG  ASP A  45       6.368   7.935 -26.229  1.00  0.00           C  
ATOM    742  OD1 ASP A  45       5.967   8.903 -25.590  1.00  0.00           O  
ATOM    743  OD2 ASP A  45       5.631   7.207 -26.844  1.00  0.00           O  
ATOM    744  H   ASP A  45      10.365   7.405 -25.490  1.00  0.00           H  
ATOM    745  HA  ASP A  45       8.523   9.633 -25.895  1.00  0.00           H  
ATOM    746 1HB  ASP A  45       8.245   7.603 -27.222  1.00  0.00           H  
ATOM    747 2HB  ASP A  45       8.035   6.645 -25.766  1.00  0.00           H  
ATOM    748  N   PRO A  46       7.735   9.855 -23.388  1.00  0.00           N  
ATOM    749  CA  PRO A  46       7.242   9.992 -22.023  1.00  0.00           C  
ATOM    750  C   PRO A  46       6.064   9.042 -21.733  1.00  0.00           C  
ATOM    751  O   PRO A  46       5.794   8.744 -20.564  1.00  0.00           O  
ATOM    752  CB  PRO A  46       6.767  11.452 -21.984  1.00  0.00           C  
ATOM    753  CG  PRO A  46       7.607  12.157 -23.019  1.00  0.00           C  
ATOM    754  CD  PRO A  46       7.796  11.139 -24.128  1.00  0.00           C  
ATOM    755  HA  PRO A  46       8.067   9.824 -21.322  1.00  0.00           H  
ATOM    756 1HB  PRO A  46       5.688  11.502 -22.202  1.00  0.00           H  
ATOM    757 2HB  PRO A  46       6.908  11.864 -20.973  1.00  0.00           H  
ATOM    758 1HG  PRO A  46       7.094  13.066 -23.367  1.00  0.00           H  
ATOM    759 2HG  PRO A  46       8.561  12.480 -22.578  1.00  0.00           H  
ATOM    760 1HD  PRO A  46       6.986  11.194 -24.877  1.00  0.00           H  
ATOM    761 2HD  PRO A  46       8.785  11.314 -24.561  1.00  0.00           H  
ATOM    762  N   ASN A  47       5.352   8.586 -22.782  1.00  0.00           N  
ATOM    763  CA  ASN A  47       4.220   7.686 -22.602  1.00  0.00           C  
ATOM    764  C   ASN A  47       4.728   6.283 -22.289  1.00  0.00           C  
ATOM    765  O   ASN A  47       4.063   5.513 -21.577  1.00  0.00           O  
ATOM    766  CB  ASN A  47       3.368   7.662 -23.843  1.00  0.00           C  
ATOM    767  CG  ASN A  47       2.654   8.942 -24.060  1.00  0.00           C  
ATOM    768  OD1 ASN A  47       1.623   9.244 -23.439  1.00  0.00           O  
ATOM    769  ND2 ASN A  47       3.210   9.732 -24.939  1.00  0.00           N  
ATOM    770  H   ASN A  47       5.604   8.857 -23.747  1.00  0.00           H  
ATOM    771  HA  ASN A  47       3.623   8.029 -21.756  1.00  0.00           H  
ATOM    772 1HB  ASN A  47       3.989   7.451 -24.709  1.00  0.00           H  
ATOM    773 2HB  ASN A  47       2.637   6.859 -23.765  1.00  0.00           H  
ATOM    774 1HD2 ASN A  47       2.807  10.620 -25.149  1.00  0.00           H  
ATOM    775 2HD2 ASN A  47       4.081   9.437 -25.393  1.00  0.00           H  
ATOM    776  N   LYS A  48       5.914   5.955 -22.822  1.00  0.00           N  
ATOM    777  CA  LYS A  48       6.559   4.680 -22.589  1.00  0.00           C  
ATOM    778  C   LYS A  48       7.110   4.721 -21.197  1.00  0.00           C  
ATOM    779  O   LYS A  48       6.988   3.751 -20.446  1.00  0.00           O  
ATOM    780  CB  LYS A  48       7.692   4.428 -23.588  1.00  0.00           C  
ATOM    781  CG  LYS A  48       8.455   3.120 -23.381  1.00  0.00           C  
ATOM    782  CD  LYS A  48       9.525   2.917 -24.455  1.00  0.00           C  
ATOM    783  CE  LYS A  48      10.349   1.661 -24.192  1.00  0.00           C  
ATOM    784  NZ  LYS A  48      11.402   1.451 -25.232  1.00  0.00           N  
ATOM    785  H   LYS A  48       6.422   6.631 -23.392  1.00  0.00           H  
ATOM    786  HA  LYS A  48       5.822   3.880 -22.656  1.00  0.00           H  
ATOM    787 1HB  LYS A  48       7.285   4.433 -24.599  1.00  0.00           H  
ATOM    788 2HB  LYS A  48       8.407   5.228 -23.529  1.00  0.00           H  
ATOM    789 1HG  LYS A  48       8.948   3.157 -22.416  1.00  0.00           H  
ATOM    790 2HG  LYS A  48       7.761   2.279 -23.383  1.00  0.00           H  
ATOM    791 1HD  LYS A  48       9.049   2.832 -25.433  1.00  0.00           H  
ATOM    792 2HD  LYS A  48      10.192   3.778 -24.465  1.00  0.00           H  
ATOM    793 1HE  LYS A  48      10.836   1.753 -23.221  1.00  0.00           H  
ATOM    794 2HE  LYS A  48       9.687   0.796 -24.176  1.00  0.00           H  
ATOM    795 1HZ  LYS A  48      11.923   0.611 -25.014  1.00  0.00           H  
ATOM    796 2HZ  LYS A  48      10.970   1.352 -26.141  1.00  0.00           H  
ATOM    797 3HZ  LYS A  48      12.034   2.242 -25.241  1.00  0.00           H  
ATOM    798  N   LYS A  49       7.711   5.865 -20.853  1.00  0.00           N  
ATOM    799  CA  LYS A  49       8.313   6.003 -19.546  1.00  0.00           C  
ATOM    800  C   LYS A  49       7.221   5.823 -18.504  1.00  0.00           C  
ATOM    801  O   LYS A  49       7.372   5.015 -17.593  1.00  0.00           O  
ATOM    802  CB  LYS A  49       9.012   7.364 -19.402  1.00  0.00           C  
ATOM    803  CG  LYS A  49       9.786   7.552 -18.099  1.00  0.00           C  
ATOM    804  CD  LYS A  49      10.579   8.851 -18.061  1.00  0.00           C  
ATOM    805  CE  LYS A  49      11.355   8.960 -16.741  1.00  0.00           C  
ATOM    806  NZ  LYS A  49      12.109  10.267 -16.603  1.00  0.00           N  
ATOM    807  H   LYS A  49       7.766   6.616 -21.550  1.00  0.00           H  
ATOM    808  HA  LYS A  49       9.048   5.213 -19.411  1.00  0.00           H  
ATOM    809 1HB  LYS A  49       9.679   7.529 -20.236  1.00  0.00           H  
ATOM    810 2HB  LYS A  49       8.260   8.149 -19.438  1.00  0.00           H  
ATOM    811 1HG  LYS A  49       9.112   7.497 -17.246  1.00  0.00           H  
ATOM    812 2HG  LYS A  49      10.499   6.778 -18.023  1.00  0.00           H  
ATOM    813 1HD  LYS A  49      11.294   8.856 -18.890  1.00  0.00           H  
ATOM    814 2HD  LYS A  49       9.911   9.701 -18.169  1.00  0.00           H  
ATOM    815 1HE  LYS A  49      10.660   8.863 -15.931  1.00  0.00           H  
ATOM    816 2HE  LYS A  49      12.068   8.137 -16.673  1.00  0.00           H  
ATOM    817 1HZ  LYS A  49      12.570  10.271 -15.680  1.00  0.00           H  
ATOM    818 2HZ  LYS A  49      12.793  10.351 -17.332  1.00  0.00           H  
ATOM    819 3HZ  LYS A  49      11.492  11.067 -16.640  1.00  0.00           H  
ATOM    820  N   HIS A  50       6.069   6.483 -18.704  1.00  0.00           N  
ATOM    821  CA  HIS A  50       4.950   6.350 -17.789  1.00  0.00           C  
ATOM    822  C   HIS A  50       4.434   4.926 -17.707  1.00  0.00           C  
ATOM    823  O   HIS A  50       4.245   4.390 -16.614  1.00  0.00           O  
ATOM    824  CB  HIS A  50       3.789   7.255 -18.188  1.00  0.00           C  
ATOM    825  CG  HIS A  50       2.588   7.078 -17.297  1.00  0.00           C  
ATOM    826  ND1 HIS A  50       2.538   7.543 -15.998  1.00  0.00           N  
ATOM    827  CD2 HIS A  50       1.401   6.471 -17.524  1.00  0.00           C  
ATOM    828  CE1 HIS A  50       1.371   7.230 -15.468  1.00  0.00           C  
ATOM    829  NE2 HIS A  50       0.663   6.583 -16.372  1.00  0.00           N  
ATOM    830  H   HIS A  50       5.996   7.155 -19.472  1.00  0.00           H  
ATOM    831  HA  HIS A  50       5.266   6.644 -16.799  1.00  0.00           H  
ATOM    832 1HB  HIS A  50       4.107   8.296 -18.153  1.00  0.00           H  
ATOM    833 2HB  HIS A  50       3.496   7.038 -19.216  1.00  0.00           H  
ATOM    834  HD1 HIS A  50       3.256   8.034 -15.506  1.00  0.00           H  
ATOM    835  HD2 HIS A  50       0.990   5.957 -18.393  1.00  0.00           H  
ATOM    836  HE1 HIS A  50       1.135   7.503 -14.446  1.00  0.00           H  
ATOM    837  N   THR A  51       4.204   4.281 -18.846  1.00  0.00           N  
ATOM    838  CA  THR A  51       3.634   2.948 -18.809  1.00  0.00           C  
ATOM    839  C   THR A  51       4.512   1.984 -18.017  1.00  0.00           C  
ATOM    840  O   THR A  51       4.010   1.202 -17.194  1.00  0.00           O  
ATOM    841  CB  THR A  51       3.443   2.405 -20.242  1.00  0.00           C  
ATOM    842  OG1 THR A  51       2.541   3.265 -20.963  1.00  0.00           O  
ATOM    843  CG2 THR A  51       2.856   0.987 -20.195  1.00  0.00           C  
ATOM    844  H   THR A  51       4.367   4.729 -19.749  1.00  0.00           H  
ATOM    845  HA  THR A  51       2.662   3.006 -18.322  1.00  0.00           H  
ATOM    846  HB  THR A  51       4.406   2.390 -20.758  1.00  0.00           H  
ATOM    847  HG1 THR A  51       2.996   4.115 -21.175  1.00  0.00           H  
ATOM    848 1HG2 THR A  51       2.719   0.624 -21.212  1.00  0.00           H  
ATOM    849 2HG2 THR A  51       3.528   0.314 -19.664  1.00  0.00           H  
ATOM    850 3HG2 THR A  51       1.894   1.011 -19.686  1.00  0.00           H  
ATOM    851  N   LEU A  52       5.822   2.033 -18.262  1.00  0.00           N  
ATOM    852  CA  LEU A  52       6.761   1.141 -17.607  1.00  0.00           C  
ATOM    853  C   LEU A  52       6.897   1.372 -16.112  1.00  0.00           C  
ATOM    854  O   LEU A  52       6.958   0.405 -15.343  1.00  0.00           O  
ATOM    855  CB  LEU A  52       8.119   1.361 -18.239  1.00  0.00           C  
ATOM    856  CG  LEU A  52       8.330   0.899 -19.675  1.00  0.00           C  
ATOM    857  CD1 LEU A  52       9.601   1.480 -20.141  1.00  0.00           C  
ATOM    858  CD2 LEU A  52       8.430  -0.598 -19.737  1.00  0.00           C  
ATOM    859  H   LEU A  52       6.173   2.700 -18.960  1.00  0.00           H  
ATOM    860  HA  LEU A  52       6.422   0.121 -17.761  1.00  0.00           H  
ATOM    861 1HB  LEU A  52       8.292   2.435 -18.233  1.00  0.00           H  
ATOM    862 2HB  LEU A  52       8.865   0.887 -17.618  1.00  0.00           H  
ATOM    863  HG  LEU A  52       7.517   1.247 -20.311  1.00  0.00           H  
ATOM    864 1HD1 LEU A  52       9.798   1.170 -21.152  1.00  0.00           H  
ATOM    865 2HD1 LEU A  52       9.534   2.563 -20.098  1.00  0.00           H  
ATOM    866 3HD1 LEU A  52      10.380   1.135 -19.491  1.00  0.00           H  
ATOM    867 1HD2 LEU A  52       8.614  -0.905 -20.764  1.00  0.00           H  
ATOM    868 2HD2 LEU A  52       9.256  -0.917 -19.109  1.00  0.00           H  
ATOM    869 3HD2 LEU A  52       7.507  -1.048 -19.392  1.00  0.00           H  
ATOM    870  N   VAL A  53       6.919   2.638 -15.685  1.00  0.00           N  
ATOM    871  CA  VAL A  53       7.085   2.929 -14.268  1.00  0.00           C  
ATOM    872  C   VAL A  53       5.791   2.697 -13.528  1.00  0.00           C  
ATOM    873  O   VAL A  53       5.816   2.373 -12.345  1.00  0.00           O  
ATOM    874  CB  VAL A  53       7.604   4.347 -14.026  1.00  0.00           C  
ATOM    875  CG1 VAL A  53       8.850   4.509 -14.769  1.00  0.00           C  
ATOM    876  CG2 VAL A  53       6.615   5.372 -14.431  1.00  0.00           C  
ATOM    877  H   VAL A  53       6.896   3.400 -16.374  1.00  0.00           H  
ATOM    878  HA  VAL A  53       7.836   2.246 -13.872  1.00  0.00           H  
ATOM    879  HB  VAL A  53       7.845   4.471 -12.977  1.00  0.00           H  
ATOM    880 1HG1 VAL A  53       9.229   5.508 -14.609  1.00  0.00           H  
ATOM    881 2HG1 VAL A  53       9.569   3.770 -14.443  1.00  0.00           H  
ATOM    882 3HG1 VAL A  53       8.660   4.375 -15.794  1.00  0.00           H  
ATOM    883 1HG2 VAL A  53       7.055   6.313 -14.260  1.00  0.00           H  
ATOM    884 2HG2 VAL A  53       6.398   5.258 -15.454  1.00  0.00           H  
ATOM    885 3HG2 VAL A  53       5.699   5.300 -13.861  1.00  0.00           H  
ATOM    886  N   HIS A  54       4.656   2.934 -14.189  1.00  0.00           N  
ATOM    887  CA  HIS A  54       3.371   2.732 -13.565  1.00  0.00           C  
ATOM    888  C   HIS A  54       3.192   1.242 -13.298  1.00  0.00           C  
ATOM    889  O   HIS A  54       2.804   0.843 -12.193  1.00  0.00           O  
ATOM    890  CB  HIS A  54       2.246   3.272 -14.441  1.00  0.00           C  
ATOM    891  CG  HIS A  54       0.962   3.241 -13.754  1.00  0.00           C  
ATOM    892  ND1 HIS A  54       0.093   2.170 -13.804  1.00  0.00           N  
ATOM    893  CD2 HIS A  54       0.402   4.154 -12.960  1.00  0.00           C  
ATOM    894  CE1 HIS A  54      -0.958   2.436 -13.058  1.00  0.00           C  
ATOM    895  NE2 HIS A  54      -0.789   3.639 -12.518  1.00  0.00           N  
ATOM    896  H   HIS A  54       4.686   3.283 -15.152  1.00  0.00           H  
ATOM    897  HA  HIS A  54       3.336   3.255 -12.610  1.00  0.00           H  
ATOM    898 1HB  HIS A  54       2.464   4.303 -14.725  1.00  0.00           H  
ATOM    899 2HB  HIS A  54       2.178   2.687 -15.360  1.00  0.00           H  
ATOM    900  HD1 HIS A  54       0.219   1.318 -14.314  1.00  0.00           H  
ATOM    901  HD2 HIS A  54       0.744   5.128 -12.645  1.00  0.00           H  
ATOM    902  HE1 HIS A  54      -1.768   1.711 -12.959  1.00  0.00           H  
ATOM    903  N   LYS A  55       3.494   0.410 -14.307  1.00  0.00           N  
ATOM    904  CA  LYS A  55       3.414  -1.026 -14.115  1.00  0.00           C  
ATOM    905  C   LYS A  55       4.360  -1.457 -13.010  1.00  0.00           C  
ATOM    906  O   LYS A  55       3.971  -2.227 -12.124  1.00  0.00           O  
ATOM    907  CB  LYS A  55       3.753  -1.773 -15.407  1.00  0.00           C  
ATOM    908  CG  LYS A  55       3.706  -3.298 -15.270  1.00  0.00           C  
ATOM    909  CD  LYS A  55       3.980  -4.015 -16.591  1.00  0.00           C  
ATOM    910  CE  LYS A  55       4.047  -5.529 -16.366  1.00  0.00           C  
ATOM    911  NZ  LYS A  55       4.244  -6.308 -17.624  1.00  0.00           N  
ATOM    912  H   LYS A  55       3.760   0.787 -15.221  1.00  0.00           H  
ATOM    913  HA  LYS A  55       2.400  -1.284 -13.814  1.00  0.00           H  
ATOM    914 1HB  LYS A  55       3.061  -1.473 -16.194  1.00  0.00           H  
ATOM    915 2HB  LYS A  55       4.758  -1.490 -15.735  1.00  0.00           H  
ATOM    916 1HG  LYS A  55       4.460  -3.608 -14.556  1.00  0.00           H  
ATOM    917 2HG  LYS A  55       2.730  -3.599 -14.889  1.00  0.00           H  
ATOM    918 1HD  LYS A  55       3.190  -3.787 -17.308  1.00  0.00           H  
ATOM    919 2HD  LYS A  55       4.931  -3.671 -16.995  1.00  0.00           H  
ATOM    920 1HE  LYS A  55       4.883  -5.737 -15.703  1.00  0.00           H  
ATOM    921 2HE  LYS A  55       3.126  -5.856 -15.887  1.00  0.00           H  
ATOM    922 1HZ  LYS A  55       4.291  -7.295 -17.385  1.00  0.00           H  
ATOM    923 2HZ  LYS A  55       3.472  -6.147 -18.252  1.00  0.00           H  
ATOM    924 3HZ  LYS A  55       5.104  -6.040 -18.077  1.00  0.00           H  
ATOM    925  N   ALA A  56       5.602  -0.959 -13.039  1.00  0.00           N  
ATOM    926  CA  ALA A  56       6.563  -1.326 -12.028  1.00  0.00           C  
ATOM    927  C   ALA A  56       6.123  -0.871 -10.646  1.00  0.00           C  
ATOM    928  O   ALA A  56       6.318  -1.592  -9.678  1.00  0.00           O  
ATOM    929  CB  ALA A  56       7.913  -0.749 -12.364  1.00  0.00           C  
ATOM    930  H   ALA A  56       5.908  -0.352 -13.808  1.00  0.00           H  
ATOM    931  HA  ALA A  56       6.633  -2.412 -12.019  1.00  0.00           H  
ATOM    932 1HB  ALA A  56       8.631  -1.066 -11.633  1.00  0.00           H  
ATOM    933 2HB  ALA A  56       8.213  -1.083 -13.319  1.00  0.00           H  
ATOM    934 3HB  ALA A  56       7.850   0.332 -12.376  1.00  0.00           H  
ATOM    935  N   PHE A  57       5.505   0.310 -10.538  1.00  0.00           N  
ATOM    936  CA  PHE A  57       5.061   0.819  -9.251  1.00  0.00           C  
ATOM    937  C   PHE A  57       4.069  -0.146  -8.654  1.00  0.00           C  
ATOM    938  O   PHE A  57       4.191  -0.527  -7.492  1.00  0.00           O  
ATOM    939  CB  PHE A  57       4.362   2.166  -9.404  1.00  0.00           C  
ATOM    940  CG  PHE A  57       3.963   2.803  -8.113  1.00  0.00           C  
ATOM    941  CD1 PHE A  57       4.815   3.687  -7.513  1.00  0.00           C  
ATOM    942  CD2 PHE A  57       2.774   2.510  -7.479  1.00  0.00           C  
ATOM    943  CE1 PHE A  57       4.488   4.291  -6.326  1.00  0.00           C  
ATOM    944  CE2 PHE A  57       2.463   3.098  -6.283  1.00  0.00           C  
ATOM    945  CZ  PHE A  57       3.321   3.994  -5.712  1.00  0.00           C  
ATOM    946  H   PHE A  57       5.414   0.912 -11.353  1.00  0.00           H  
ATOM    947  HA  PHE A  57       5.905   0.917  -8.581  1.00  0.00           H  
ATOM    948 1HB  PHE A  57       5.017   2.842  -9.934  1.00  0.00           H  
ATOM    949 2HB  PHE A  57       3.468   2.046 -10.016  1.00  0.00           H  
ATOM    950  HD1 PHE A  57       5.757   3.902  -7.998  1.00  0.00           H  
ATOM    951  HD2 PHE A  57       2.078   1.804  -7.925  1.00  0.00           H  
ATOM    952  HE1 PHE A  57       5.173   5.001  -5.864  1.00  0.00           H  
ATOM    953  HE2 PHE A  57       1.522   2.859  -5.791  1.00  0.00           H  
ATOM    954  HZ  PHE A  57       3.072   4.466  -4.768  1.00  0.00           H  
ATOM    955  N   ASP A  58       3.088  -0.560  -9.457  1.00  0.00           N  
ATOM    956  CA  ASP A  58       2.019  -1.427  -8.988  1.00  0.00           C  
ATOM    957  C   ASP A  58       2.568  -2.794  -8.566  1.00  0.00           C  
ATOM    958  O   ASP A  58       2.179  -3.344  -7.519  1.00  0.00           O  
ATOM    959  CB  ASP A  58       1.006  -1.534 -10.131  1.00  0.00           C  
ATOM    960  CG  ASP A  58      -0.324  -2.151  -9.808  1.00  0.00           C  
ATOM    961  OD1 ASP A  58      -0.926  -1.765  -8.825  1.00  0.00           O  
ATOM    962  OD2 ASP A  58      -0.766  -2.979 -10.574  1.00  0.00           O  
ATOM    963  H   ASP A  58       3.052  -0.196 -10.420  1.00  0.00           H  
ATOM    964  HA  ASP A  58       1.545  -0.958  -8.127  1.00  0.00           H  
ATOM    965 1HB  ASP A  58       0.846  -0.543 -10.551  1.00  0.00           H  
ATOM    966 2HB  ASP A  58       1.461  -2.126 -10.934  1.00  0.00           H  
ATOM    967  N   ILE A  59       3.552  -3.296  -9.323  1.00  0.00           N  
ATOM    968  CA  ILE A  59       4.171  -4.563  -8.984  1.00  0.00           C  
ATOM    969  C   ILE A  59       4.946  -4.405  -7.695  1.00  0.00           C  
ATOM    970  O   ILE A  59       4.867  -5.276  -6.839  1.00  0.00           O  
ATOM    971  CB  ILE A  59       5.115  -5.071 -10.090  1.00  0.00           C  
ATOM    972  CG1 ILE A  59       4.309  -5.453 -11.323  1.00  0.00           C  
ATOM    973  CG2 ILE A  59       5.970  -6.291  -9.545  1.00  0.00           C  
ATOM    974  CD1 ILE A  59       5.159  -5.666 -12.553  1.00  0.00           C  
ATOM    975  H   ILE A  59       3.816  -2.808 -10.185  1.00  0.00           H  
ATOM    976  HA  ILE A  59       3.397  -5.304  -8.832  1.00  0.00           H  
ATOM    977  HB  ILE A  59       5.748  -4.263 -10.400  1.00  0.00           H  
ATOM    978 1HG1 ILE A  59       3.759  -6.369 -11.119  1.00  0.00           H  
ATOM    979 2HG1 ILE A  59       3.592  -4.662 -11.535  1.00  0.00           H  
ATOM    980 1HG2 ILE A  59       6.650  -6.654 -10.309  1.00  0.00           H  
ATOM    981 2HG2 ILE A  59       6.561  -5.995  -8.690  1.00  0.00           H  
ATOM    982 3HG2 ILE A  59       5.297  -7.094  -9.250  1.00  0.00           H  
ATOM    983 1HD1 ILE A  59       4.514  -5.927 -13.379  1.00  0.00           H  
ATOM    984 2HD1 ILE A  59       5.697  -4.749 -12.784  1.00  0.00           H  
ATOM    985 3HD1 ILE A  59       5.870  -6.469 -12.401  1.00  0.00           H  
ATOM    986  N   ALA A  60       5.700  -3.313  -7.568  1.00  0.00           N  
ATOM    987  CA  ALA A  60       6.518  -3.005  -6.412  1.00  0.00           C  
ATOM    988  C   ALA A  60       5.687  -2.872  -5.142  1.00  0.00           C  
ATOM    989  O   ALA A  60       6.120  -3.307  -4.062  1.00  0.00           O  
ATOM    990  CB  ALA A  60       7.296  -1.737  -6.677  1.00  0.00           C  
ATOM    991  H   ALA A  60       5.730  -2.656  -8.347  1.00  0.00           H  
ATOM    992  HA  ALA A  60       7.214  -3.818  -6.271  1.00  0.00           H  
ATOM    993 1HB  ALA A  60       7.928  -1.510  -5.860  1.00  0.00           H  
ATOM    994 2HB  ALA A  60       7.892  -1.876  -7.556  1.00  0.00           H  
ATOM    995 3HB  ALA A  60       6.611  -0.922  -6.839  1.00  0.00           H  
ATOM    996  N   VAL A  61       4.457  -2.339  -5.264  1.00  0.00           N  
ATOM    997  CA  VAL A  61       3.628  -2.201  -4.078  1.00  0.00           C  
ATOM    998  C   VAL A  61       3.381  -3.578  -3.508  1.00  0.00           C  
ATOM    999  O   VAL A  61       3.609  -3.798  -2.313  1.00  0.00           O  
ATOM   1000  CB  VAL A  61       2.247  -1.550  -4.372  1.00  0.00           C  
ATOM   1001  CG1 VAL A  61       1.339  -1.656  -3.128  1.00  0.00           C  
ATOM   1002  CG2 VAL A  61       2.407  -0.085  -4.706  1.00  0.00           C  
ATOM   1003  H   VAL A  61       4.166  -1.962  -6.171  1.00  0.00           H  
ATOM   1004  HA  VAL A  61       4.139  -1.579  -3.362  1.00  0.00           H  
ATOM   1005  HB  VAL A  61       1.776  -2.072  -5.207  1.00  0.00           H  
ATOM   1006 1HG1 VAL A  61       0.383  -1.198  -3.337  1.00  0.00           H  
ATOM   1007 2HG1 VAL A  61       1.172  -2.696  -2.853  1.00  0.00           H  
ATOM   1008 3HG1 VAL A  61       1.812  -1.135  -2.297  1.00  0.00           H  
ATOM   1009 1HG2 VAL A  61       1.430   0.353  -4.909  1.00  0.00           H  
ATOM   1010 2HG2 VAL A  61       2.857   0.420  -3.874  1.00  0.00           H  
ATOM   1011 3HG2 VAL A  61       3.026   0.034  -5.563  1.00  0.00           H  
ATOM   1012  N   GLN A  62       2.982  -4.516  -4.370  1.00  0.00           N  
ATOM   1013  CA  GLN A  62       2.754  -5.879  -3.917  1.00  0.00           C  
ATOM   1014  C   GLN A  62       3.998  -6.770  -3.799  1.00  0.00           C  
ATOM   1015  O   GLN A  62       3.963  -7.788  -3.110  1.00  0.00           O  
ATOM   1016  CB  GLN A  62       1.722  -6.568  -4.806  1.00  0.00           C  
ATOM   1017  CG  GLN A  62       2.090  -6.832  -6.214  1.00  0.00           C  
ATOM   1018  CD  GLN A  62       0.947  -7.521  -6.902  1.00  0.00           C  
ATOM   1019  OE1 GLN A  62       0.497  -8.582  -6.428  1.00  0.00           O  
ATOM   1020  NE2 GLN A  62       0.457  -6.943  -7.992  1.00  0.00           N  
ATOM   1021  H   GLN A  62       2.810  -4.242  -5.347  1.00  0.00           H  
ATOM   1022  HA  GLN A  62       2.332  -5.815  -2.918  1.00  0.00           H  
ATOM   1023 1HB  GLN A  62       1.494  -7.535  -4.381  1.00  0.00           H  
ATOM   1024 2HB  GLN A  62       0.813  -5.980  -4.825  1.00  0.00           H  
ATOM   1025 1HG  GLN A  62       2.272  -5.888  -6.713  1.00  0.00           H  
ATOM   1026 2HG  GLN A  62       2.974  -7.468  -6.267  1.00  0.00           H  
ATOM   1027 1HE2 GLN A  62      -0.307  -7.354  -8.490  1.00  0.00           H  
ATOM   1028 2HE2 GLN A  62       0.856  -6.080  -8.323  1.00  0.00           H  
ATOM   1029  N   ALA A  63       5.084  -6.438  -4.500  1.00  0.00           N  
ATOM   1030  CA  ALA A  63       6.269  -7.283  -4.497  1.00  0.00           C  
ATOM   1031  C   ALA A  63       6.984  -7.368  -3.163  1.00  0.00           C  
ATOM   1032  O   ALA A  63       7.519  -8.426  -2.830  1.00  0.00           O  
ATOM   1033  CB  ALA A  63       7.266  -6.793  -5.535  1.00  0.00           C  
ATOM   1034  H   ALA A  63       5.066  -5.631  -5.115  1.00  0.00           H  
ATOM   1035  HA  ALA A  63       5.933  -8.282  -4.744  1.00  0.00           H  
ATOM   1036 1HB  ALA A  63       8.115  -7.466  -5.551  1.00  0.00           H  
ATOM   1037 2HB  ALA A  63       6.803  -6.777  -6.507  1.00  0.00           H  
ATOM   1038 3HB  ALA A  63       7.592  -5.803  -5.266  1.00  0.00           H  
ATOM   1039  N   MET A  64       7.035  -6.260  -2.427  1.00  0.00           N  
ATOM   1040  CA  MET A  64       7.740  -6.216  -1.143  1.00  0.00           C  
ATOM   1041  C   MET A  64       7.404  -7.404  -0.230  1.00  0.00           C  
ATOM   1042  O   MET A  64       6.331  -7.997  -0.330  1.00  0.00           O  
ATOM   1043  OXT MET A  64       8.131  -7.651   0.735  1.00  0.00           O  
ATOM   1044  CB  MET A  64       7.440  -4.906  -0.426  1.00  0.00           C  
ATOM   1045  CG  MET A  64       8.203  -4.685   0.899  1.00  0.00           C  
ATOM   1046  SD  MET A  64       9.984  -4.450   0.692  1.00  0.00           S  
ATOM   1047  CE  MET A  64       9.998  -2.833  -0.039  1.00  0.00           C  
ATOM   1048  H   MET A  64       6.601  -5.412  -2.807  1.00  0.00           H  
ATOM   1049  HA  MET A  64       8.809  -6.252  -1.347  1.00  0.00           H  
ATOM   1050 1HB  MET A  64       7.662  -4.096  -1.095  1.00  0.00           H  
ATOM   1051 2HB  MET A  64       6.396  -4.828  -0.213  1.00  0.00           H  
ATOM   1052 1HG  MET A  64       7.808  -3.839   1.405  1.00  0.00           H  
ATOM   1053 2HG  MET A  64       8.048  -5.520   1.563  1.00  0.00           H  
ATOM   1054 1HE  MET A  64      11.021  -2.522  -0.222  1.00  0.00           H  
ATOM   1055 2HE  MET A  64       9.471  -2.871  -0.948  1.00  0.00           H  
ATOM   1056 3HE  MET A  64       9.513  -2.123   0.621  1.00  0.00           H  
TER                                                                             
ATOM   1058  N   ARG B  65      -9.680  21.124  11.775  1.00  0.00           N  
ATOM   1059  CA  ARG B  65      -9.359  20.690  10.433  1.00  0.00           C  
ATOM   1060  C   ARG B  65      -8.087  21.298   9.895  1.00  0.00           C  
ATOM   1061  O   ARG B  65      -7.859  22.505  10.008  1.00  0.00           O  
ATOM   1062  CB  ARG B  65     -10.486  21.007   9.484  1.00  0.00           C  
ATOM   1063  CG  ARG B  65     -10.251  20.544   8.058  1.00  0.00           C  
ATOM   1064  CD  ARG B  65     -11.411  20.857   7.204  1.00  0.00           C  
ATOM   1065  NE  ARG B  65     -11.192  20.527   5.817  1.00  0.00           N  
ATOM   1066  CZ  ARG B  65     -11.482  19.341   5.257  1.00  0.00           C  
ATOM   1067  NH1 ARG B  65     -11.934  18.323   6.000  1.00  0.00           N  
ATOM   1068  NH2 ARG B  65     -11.311  19.189   3.957  1.00  0.00           N  
ATOM   1069 1H   ARG B  65     -10.530  20.688  12.073  1.00  0.00           H  
ATOM   1070 2H   ARG B  65      -8.939  20.866  12.395  1.00  0.00           H  
ATOM   1071 3H   ARG B  65      -9.793  22.117  11.787  1.00  0.00           H  
ATOM   1072  HA  ARG B  65      -9.237  19.606  10.455  1.00  0.00           H  
ATOM   1073 1HB  ARG B  65     -11.404  20.565   9.831  1.00  0.00           H  
ATOM   1074 2HB  ARG B  65     -10.630  22.084   9.450  1.00  0.00           H  
ATOM   1075 1HG  ARG B  65      -9.369  21.027   7.649  1.00  0.00           H  
ATOM   1076 2HG  ARG B  65     -10.112  19.460   8.055  1.00  0.00           H  
ATOM   1077 1HD  ARG B  65     -12.288  20.301   7.552  1.00  0.00           H  
ATOM   1078 2HD  ARG B  65     -11.626  21.918   7.270  1.00  0.00           H  
ATOM   1079  HE  ARG B  65     -10.852  21.260   5.215  1.00  0.00           H  
ATOM   1080 1HH1 ARG B  65     -12.089  18.422   7.020  1.00  0.00           H  
ATOM   1081 2HH1 ARG B  65     -12.171  17.445   5.559  1.00  0.00           H  
ATOM   1082 1HH2 ARG B  65     -10.963  19.956   3.399  1.00  0.00           H  
ATOM   1083 2HH2 ARG B  65     -11.519  18.301   3.521  1.00  0.00           H  
ATOM   1084  N   LYS B  66      -7.253  20.445   9.318  1.00  0.00           N  
ATOM   1085  CA  LYS B  66      -6.025  20.892   8.689  1.00  0.00           C  
ATOM   1086  C   LYS B  66      -5.686  19.985   7.515  1.00  0.00           C  
ATOM   1087  O   LYS B  66      -5.461  18.783   7.686  1.00  0.00           O  
ATOM   1088  CB  LYS B  66      -4.873  20.921   9.692  1.00  0.00           C  
ATOM   1089  CG  LYS B  66      -3.536  21.440   9.102  1.00  0.00           C  
ATOM   1090  CD  LYS B  66      -2.422  21.448  10.145  1.00  0.00           C  
ATOM   1091  CE  LYS B  66      -1.100  21.915   9.544  1.00  0.00           C  
ATOM   1092  NZ  LYS B  66      -0.000  21.906  10.550  1.00  0.00           N  
ATOM   1093  H   LYS B  66      -7.493  19.458   9.321  1.00  0.00           H  
ATOM   1094  HA  LYS B  66      -6.176  21.899   8.303  1.00  0.00           H  
ATOM   1095 1HB  LYS B  66      -5.141  21.550  10.543  1.00  0.00           H  
ATOM   1096 2HB  LYS B  66      -4.710  19.926  10.082  1.00  0.00           H  
ATOM   1097 1HG  LYS B  66      -3.242  20.806   8.274  1.00  0.00           H  
ATOM   1098 2HG  LYS B  66      -3.673  22.447   8.719  1.00  0.00           H  
ATOM   1099 1HD  LYS B  66      -2.696  22.074  10.986  1.00  0.00           H  
ATOM   1100 2HD  LYS B  66      -2.275  20.439  10.507  1.00  0.00           H  
ATOM   1101 1HE  LYS B  66      -0.826  21.259   8.735  1.00  0.00           H  
ATOM   1102 2HE  LYS B  66      -1.220  22.927   9.159  1.00  0.00           H  
ATOM   1103 1HZ  LYS B  66       0.851  22.211  10.110  1.00  0.00           H  
ATOM   1104 2HZ  LYS B  66      -0.229  22.523  11.312  1.00  0.00           H  
ATOM   1105 3HZ  LYS B  66       0.140  20.941  10.927  1.00  0.00           H  
ATOM   1106  N   VAL B  67      -5.619  20.572   6.327  1.00  0.00           N  
ATOM   1107  CA  VAL B  67      -5.349  19.819   5.105  1.00  0.00           C  
ATOM   1108  C   VAL B  67      -3.904  19.979   4.741  1.00  0.00           C  
ATOM   1109  O   VAL B  67      -3.389  21.102   4.752  1.00  0.00           O  
ATOM   1110  CB  VAL B  67      -6.222  20.306   3.941  1.00  0.00           C  
ATOM   1111  CG1 VAL B  67      -5.887  19.493   2.677  1.00  0.00           C  
ATOM   1112  CG2 VAL B  67      -7.692  20.181   4.321  1.00  0.00           C  
ATOM   1113  H   VAL B  67      -5.790  21.564   6.263  1.00  0.00           H  
ATOM   1114  HA  VAL B  67      -5.558  18.768   5.284  1.00  0.00           H  
ATOM   1115  HB  VAL B  67      -5.991  21.347   3.728  1.00  0.00           H  
ATOM   1116 1HG1 VAL B  67      -6.491  19.840   1.851  1.00  0.00           H  
ATOM   1117 2HG1 VAL B  67      -4.836  19.612   2.426  1.00  0.00           H  
ATOM   1118 3HG1 VAL B  67      -6.097  18.436   2.856  1.00  0.00           H  
ATOM   1119 1HG2 VAL B  67      -8.302  20.535   3.500  1.00  0.00           H  
ATOM   1120 2HG2 VAL B  67      -7.927  19.147   4.520  1.00  0.00           H  
ATOM   1121 3HG2 VAL B  67      -7.895  20.773   5.208  1.00  0.00           H  
ATOM   1122  N   CYS B  68      -3.239  18.850   4.486  1.00  0.00           N  
ATOM   1123  CA  CYS B  68      -1.817  18.850   4.148  1.00  0.00           C  
ATOM   1124  C   CYS B  68      -1.554  18.055   2.883  1.00  0.00           C  
ATOM   1125  O   CYS B  68      -2.252  17.084   2.606  1.00  0.00           O  
ATOM   1126  CB  CYS B  68      -1.024  18.232   5.291  1.00  0.00           C  
ATOM   1127  SG  CYS B  68      -1.305  19.064   6.846  1.00  0.00           S  
ATOM   1128  H   CYS B  68      -3.741  17.970   4.537  1.00  0.00           H  
ATOM   1129  HA  CYS B  68      -1.491  19.876   3.997  1.00  0.00           H  
ATOM   1130 1HB  CYS B  68      -1.302  17.183   5.402  1.00  0.00           H  
ATOM   1131 2HB  CYS B  68       0.042  18.268   5.068  1.00  0.00           H  
ATOM   1132  N   ASN B  69      -0.510  18.405   2.161  1.00  0.00           N  
ATOM   1133  CA  ASN B  69      -0.127  17.635   0.992  1.00  0.00           C  
ATOM   1134  C   ASN B  69       0.522  16.330   1.417  1.00  0.00           C  
ATOM   1135  O   ASN B  69       1.298  16.305   2.380  1.00  0.00           O  
ATOM   1136  CB  ASN B  69       0.838  18.426   0.123  1.00  0.00           C  
ATOM   1137  CG  ASN B  69       0.200  19.622  -0.523  1.00  0.00           C  
ATOM   1138  OD1 ASN B  69      -0.990  19.602  -0.869  1.00  0.00           O  
ATOM   1139  ND2 ASN B  69       0.961  20.680  -0.697  1.00  0.00           N  
ATOM   1140  H   ASN B  69       0.033  19.220   2.427  1.00  0.00           H  
ATOM   1141  HA  ASN B  69      -1.020  17.382   0.419  1.00  0.00           H  
ATOM   1142 1HB  ASN B  69       1.685  18.765   0.727  1.00  0.00           H  
ATOM   1143 2HB  ASN B  69       1.244  17.774  -0.651  1.00  0.00           H  
ATOM   1144 1HD2 ASN B  69       0.581  21.498  -1.120  1.00  0.00           H  
ATOM   1145 2HD2 ASN B  69       1.947  20.686  -0.406  1.00  0.00           H  
ATOM   1146  N   GLY B  70       0.224  15.258   0.695  1.00  0.00           N  
ATOM   1147  CA  GLY B  70       0.877  13.972   0.942  1.00  0.00           C  
ATOM   1148  C   GLY B  70       2.145  13.770   0.121  1.00  0.00           C  
ATOM   1149  O   GLY B  70       2.612  14.679  -0.579  1.00  0.00           O  
ATOM   1150  H   GLY B  70      -0.475  15.320  -0.037  1.00  0.00           H  
ATOM   1151 1HA  GLY B  70       1.105  13.865   2.003  1.00  0.00           H  
ATOM   1152 2HA  GLY B  70       0.170  13.182   0.694  1.00  0.00           H  
ATOM   1153  N   ILE B  71       2.674  12.558   0.197  1.00  0.00           N  
ATOM   1154  CA  ILE B  71       3.892  12.166  -0.488  1.00  0.00           C  
ATOM   1155  C   ILE B  71       3.578  12.208  -1.977  1.00  0.00           C  
ATOM   1156  O   ILE B  71       2.494  11.801  -2.390  1.00  0.00           O  
ATOM   1157  CB  ILE B  71       4.389  10.782  -0.004  1.00  0.00           C  
ATOM   1158  CG1 ILE B  71       4.693  10.837   1.574  1.00  0.00           C  
ATOM   1159  CG2 ILE B  71       5.646  10.312  -0.802  1.00  0.00           C  
ATOM   1160  CD1 ILE B  71       5.761  11.882   2.057  1.00  0.00           C  
ATOM   1161  H   ILE B  71       2.174  11.870   0.745  1.00  0.00           H  
ATOM   1162  HA  ILE B  71       4.673  12.883  -0.275  1.00  0.00           H  
ATOM   1163  HB  ILE B  71       3.589  10.050  -0.150  1.00  0.00           H  
ATOM   1164 1HG1 ILE B  71       3.760  11.045   2.099  1.00  0.00           H  
ATOM   1165 2HG1 ILE B  71       5.049   9.850   1.875  1.00  0.00           H  
ATOM   1166 1HG2 ILE B  71       5.967   9.331  -0.451  1.00  0.00           H  
ATOM   1167 2HG2 ILE B  71       5.416  10.238  -1.864  1.00  0.00           H  
ATOM   1168 3HG2 ILE B  71       6.463  11.016  -0.670  1.00  0.00           H  
ATOM   1169 1HD1 ILE B  71       5.880  11.804   3.136  1.00  0.00           H  
ATOM   1170 2HD1 ILE B  71       6.724  11.681   1.583  1.00  0.00           H  
ATOM   1171 3HD1 ILE B  71       5.446  12.894   1.818  1.00  0.00           H  
ATOM   1172  N   GLY B  72       4.468  12.795  -2.774  1.00  0.00           N  
ATOM   1173  CA  GLY B  72       4.230  12.918  -4.202  1.00  0.00           C  
ATOM   1174  C   GLY B  72       3.604  14.258  -4.603  1.00  0.00           C  
ATOM   1175  O   GLY B  72       3.529  14.559  -5.794  1.00  0.00           O  
ATOM   1176  H   GLY B  72       5.354  13.155  -2.421  1.00  0.00           H  
ATOM   1177 1HA  GLY B  72       5.181  12.792  -4.725  1.00  0.00           H  
ATOM   1178 2HA  GLY B  72       3.580  12.109  -4.529  1.00  0.00           H  
ATOM   1179  N   ILE B  73       3.196  15.082  -3.633  1.00  0.00           N  
ATOM   1180  CA  ILE B  73       2.596  16.382  -3.941  1.00  0.00           C  
ATOM   1181  C   ILE B  73       3.307  17.606  -3.380  1.00  0.00           C  
ATOM   1182  O   ILE B  73       3.711  17.643  -2.215  1.00  0.00           O  
ATOM   1183  CB  ILE B  73       1.097  16.451  -3.560  1.00  0.00           C  
ATOM   1184  CG1 ILE B  73       0.328  15.409  -4.412  1.00  0.00           C  
ATOM   1185  CG2 ILE B  73       0.511  17.898  -3.722  1.00  0.00           C  
ATOM   1186  CD1 ILE B  73      -1.126  15.302  -4.098  1.00  0.00           C  
ATOM   1187  H   ILE B  73       3.251  14.797  -2.653  1.00  0.00           H  
ATOM   1188  HA  ILE B  73       2.600  16.489  -5.022  1.00  0.00           H  
ATOM   1189  HB  ILE B  73       0.993  16.146  -2.514  1.00  0.00           H  
ATOM   1190 1HG1 ILE B  73       0.454  15.630  -5.471  1.00  0.00           H  
ATOM   1191 2HG1 ILE B  73       0.767  14.432  -4.207  1.00  0.00           H  
ATOM   1192 1HG2 ILE B  73      -0.529  17.919  -3.423  1.00  0.00           H  
ATOM   1193 2HG2 ILE B  73       1.044  18.598  -3.093  1.00  0.00           H  
ATOM   1194 3HG2 ILE B  73       0.591  18.212  -4.761  1.00  0.00           H  
ATOM   1195 1HD1 ILE B  73      -1.574  14.515  -4.704  1.00  0.00           H  
ATOM   1196 2HD1 ILE B  73      -1.222  15.077  -3.073  1.00  0.00           H  
ATOM   1197 3HD1 ILE B  73      -1.638  16.231  -4.304  1.00  0.00           H  
ATOM   1198  N   GLY B  74       3.464  18.626  -4.233  1.00  0.00           N  
ATOM   1199  CA  GLY B  74       4.044  19.897  -3.803  1.00  0.00           C  
ATOM   1200  C   GLY B  74       5.457  19.709  -3.298  1.00  0.00           C  
ATOM   1201  O   GLY B  74       6.316  19.148  -3.991  1.00  0.00           O  
ATOM   1202  H   GLY B  74       3.145  18.527  -5.187  1.00  0.00           H  
ATOM   1203 1HA  GLY B  74       4.036  20.608  -4.630  1.00  0.00           H  
ATOM   1204 2HA  GLY B  74       3.429  20.331  -3.012  1.00  0.00           H  
ATOM   1205  N   GLU B  75       5.679  20.144  -2.071  1.00  0.00           N  
ATOM   1206  CA  GLU B  75       6.971  20.060  -1.415  1.00  0.00           C  
ATOM   1207  C   GLU B  75       7.462  18.612  -1.251  1.00  0.00           C  
ATOM   1208  O   GLU B  75       8.649  18.385  -1.012  1.00  0.00           O  
ATOM   1209  CB  GLU B  75       6.904  20.779  -0.053  1.00  0.00           C  
ATOM   1210  CG  GLU B  75       5.964  20.150   1.016  1.00  0.00           C  
ATOM   1211  CD  GLU B  75       4.485  20.572   0.927  1.00  0.00           C  
ATOM   1212  OE1 GLU B  75       4.005  20.857  -0.159  1.00  0.00           O  
ATOM   1213  OE2 GLU B  75       3.850  20.629   1.952  1.00  0.00           O  
ATOM   1214  H   GLU B  75       4.914  20.575  -1.576  1.00  0.00           H  
ATOM   1215  HA  GLU B  75       7.693  20.578  -2.044  1.00  0.00           H  
ATOM   1216 1HB  GLU B  75       7.903  20.815   0.379  1.00  0.00           H  
ATOM   1217 2HB  GLU B  75       6.583  21.809  -0.208  1.00  0.00           H  
ATOM   1218 1HG  GLU B  75       6.011  19.075   0.936  1.00  0.00           H  
ATOM   1219 2HG  GLU B  75       6.343  20.414   2.002  1.00  0.00           H  
ATOM   1220  N   PHE B  76       6.556  17.636  -1.392  1.00  0.00           N  
ATOM   1221  CA  PHE B  76       6.917  16.236  -1.271  1.00  0.00           C  
ATOM   1222  C   PHE B  76       6.896  15.508  -2.625  1.00  0.00           C  
ATOM   1223  O   PHE B  76       6.959  14.273  -2.661  1.00  0.00           O  
ATOM   1224  CB  PHE B  76       5.967  15.500  -0.330  1.00  0.00           C  
ATOM   1225  CG  PHE B  76       5.876  16.055   1.051  1.00  0.00           C  
ATOM   1226  CD1 PHE B  76       4.636  16.368   1.587  1.00  0.00           C  
ATOM   1227  CD2 PHE B  76       7.006  16.316   1.810  1.00  0.00           C  
ATOM   1228  CE1 PHE B  76       4.530  16.901   2.844  1.00  0.00           C  
ATOM   1229  CE2 PHE B  76       6.890  16.864   3.062  1.00  0.00           C  
ATOM   1230  CZ  PHE B  76       5.651  17.149   3.584  1.00  0.00           C  
ATOM   1231  H   PHE B  76       5.580  17.868  -1.590  1.00  0.00           H  
ATOM   1232  HA  PHE B  76       7.927  16.175  -0.866  1.00  0.00           H  
ATOM   1233 1HB  PHE B  76       4.964  15.518  -0.765  1.00  0.00           H  
ATOM   1234 2HB  PHE B  76       6.277  14.473  -0.251  1.00  0.00           H  
ATOM   1235  HD1 PHE B  76       3.729  16.188   1.005  1.00  0.00           H  
ATOM   1236  HD2 PHE B  76       7.994  16.101   1.407  1.00  0.00           H  
ATOM   1237  HE1 PHE B  76       3.539  17.135   3.249  1.00  0.00           H  
ATOM   1238  HE2 PHE B  76       7.779  17.082   3.638  1.00  0.00           H  
ATOM   1239  HZ  PHE B  76       5.555  17.580   4.574  1.00  0.00           H  
ATOM   1240  N   LYS B  77       6.857  16.255  -3.739  1.00  0.00           N  
ATOM   1241  CA  LYS B  77       6.851  15.666  -5.089  1.00  0.00           C  
ATOM   1242  C   LYS B  77       7.978  14.663  -5.339  1.00  0.00           C  
ATOM   1243  O   LYS B  77       7.773  13.609  -5.950  1.00  0.00           O  
ATOM   1244  CB  LYS B  77       6.841  16.786  -6.148  1.00  0.00           C  
ATOM   1245  CG  LYS B  77       8.109  17.634  -6.314  1.00  0.00           C  
ATOM   1246  CD  LYS B  77       7.877  18.736  -7.357  1.00  0.00           C  
ATOM   1247  CE  LYS B  77       9.099  19.680  -7.542  1.00  0.00           C  
ATOM   1248  NZ  LYS B  77      10.304  19.016  -8.192  1.00  0.00           N  
ATOM   1249  H   LYS B  77       6.796  17.273  -3.660  1.00  0.00           H  
ATOM   1250  HA  LYS B  77       5.928  15.144  -5.232  1.00  0.00           H  
ATOM   1251 1HB  LYS B  77       6.656  16.358  -7.105  1.00  0.00           H  
ATOM   1252 2HB  LYS B  77       6.010  17.461  -5.937  1.00  0.00           H  
ATOM   1253 1HG  LYS B  77       8.393  18.081  -5.359  1.00  0.00           H  
ATOM   1254 2HG  LYS B  77       8.914  17.014  -6.671  1.00  0.00           H  
ATOM   1255 1HD  LYS B  77       7.619  18.282  -8.315  1.00  0.00           H  
ATOM   1256 2HD  LYS B  77       7.031  19.341  -7.025  1.00  0.00           H  
ATOM   1257 1HE  LYS B  77       8.788  20.513  -8.168  1.00  0.00           H  
ATOM   1258 2HE  LYS B  77       9.395  20.065  -6.567  1.00  0.00           H  
ATOM   1259 1HZ  LYS B  77      11.041  19.691  -8.287  1.00  0.00           H  
ATOM   1260 2HZ  LYS B  77      10.673  18.231  -7.634  1.00  0.00           H  
ATOM   1261 3HZ  LYS B  77      10.056  18.669  -9.100  1.00  0.00           H  
ATOM   1262  N   ASP B  78       9.178  15.006  -4.880  1.00  0.00           N  
ATOM   1263  CA  ASP B  78      10.343  14.157  -5.088  1.00  0.00           C  
ATOM   1264  C   ASP B  78      10.683  13.320  -3.839  1.00  0.00           C  
ATOM   1265  O   ASP B  78      11.783  12.768  -3.752  1.00  0.00           O  
ATOM   1266  CB  ASP B  78      11.553  15.044  -5.417  1.00  0.00           C  
ATOM   1267  CG  ASP B  78      11.427  15.813  -6.736  1.00  0.00           C  
ATOM   1268  OD1 ASP B  78      11.111  15.235  -7.743  1.00  0.00           O  
ATOM   1269  OD2 ASP B  78      11.607  17.013  -6.699  1.00  0.00           O  
ATOM   1270  H   ASP B  78       9.283  15.880  -4.379  1.00  0.00           H  
ATOM   1271  HA  ASP B  78      10.120  13.464  -5.902  1.00  0.00           H  
ATOM   1272 1HB  ASP B  78      11.687  15.770  -4.611  1.00  0.00           H  
ATOM   1273 2HB  ASP B  78      12.448  14.444  -5.452  1.00  0.00           H  
ATOM   1274  N   SER B  79       9.770  13.258  -2.850  1.00  0.00           N  
ATOM   1275  CA  SER B  79      10.038  12.480  -1.641  1.00  0.00           C  
ATOM   1276  C   SER B  79       9.607  11.028  -1.802  1.00  0.00           C  
ATOM   1277  O   SER B  79       8.490  10.719  -2.201  1.00  0.00           O  
ATOM   1278  CB  SER B  79       9.324  13.068  -0.449  1.00  0.00           C  
ATOM   1279  OG  SER B  79       9.525  12.258   0.666  1.00  0.00           O  
ATOM   1280  H   SER B  79       8.862  13.708  -2.949  1.00  0.00           H  
ATOM   1281  HA  SER B  79      11.116  12.484  -1.472  1.00  0.00           H  
ATOM   1282 1HB  SER B  79       9.686  14.076  -0.253  1.00  0.00           H  
ATOM   1283 2HB  SER B  79       8.262  13.133  -0.663  1.00  0.00           H  
ATOM   1284  HG  SER B  79       8.959  12.604   1.360  1.00  0.00           H  
ATOM   1285  N   LEU B  80      10.536  10.142  -1.509  1.00  0.00           N  
ATOM   1286  CA  LEU B  80      10.352   8.701  -1.610  1.00  0.00           C  
ATOM   1287  C   LEU B  80       9.355   8.161  -0.565  1.00  0.00           C  
ATOM   1288  O   LEU B  80       8.542   7.287  -0.834  1.00  0.00           O  
ATOM   1289  CB  LEU B  80      11.729   8.031  -1.514  1.00  0.00           C  
ATOM   1290  CG  LEU B  80      11.818   6.495  -1.518  1.00  0.00           C  
ATOM   1291  CD1 LEU B  80      11.136   5.900  -2.692  1.00  0.00           C  
ATOM   1292  CD2 LEU B  80      13.300   6.137  -1.617  1.00  0.00           C  
ATOM   1293  H   LEU B  80      11.434  10.489  -1.208  1.00  0.00           H  
ATOM   1294  HA  LEU B  80       9.944   8.485  -2.599  1.00  0.00           H  
ATOM   1295 1HB  LEU B  80      12.330   8.388  -2.350  1.00  0.00           H  
ATOM   1296 2HB  LEU B  80      12.202   8.374  -0.594  1.00  0.00           H  
ATOM   1297  HG  LEU B  80      11.381   6.089  -0.603  1.00  0.00           H  
ATOM   1298 1HD1 LEU B  80      11.273   4.822  -2.668  1.00  0.00           H  
ATOM   1299 2HD1 LEU B  80      10.072   6.127  -2.676  1.00  0.00           H  
ATOM   1300 3HD1 LEU B  80      11.567   6.288  -3.579  1.00  0.00           H  
ATOM   1301 1HD2 LEU B  80      13.421   5.066  -1.614  1.00  0.00           H  
ATOM   1302 2HD2 LEU B  80      13.710   6.539  -2.544  1.00  0.00           H  
ATOM   1303 3HD2 LEU B  80      13.848   6.558  -0.782  1.00  0.00           H  
ATOM   1304  N   SER B  81       9.430   8.700   0.629  1.00  0.00           N  
ATOM   1305  CA  SER B  81       8.675   8.176   1.750  1.00  0.00           C  
ATOM   1306  C   SER B  81       8.495   9.182   2.853  1.00  0.00           C  
ATOM   1307  O   SER B  81       9.210  10.188   2.918  1.00  0.00           O  
ATOM   1308  CB  SER B  81       9.440   6.999   2.332  1.00  0.00           C  
ATOM   1309  OG  SER B  81       8.779   6.418   3.438  1.00  0.00           O  
ATOM   1310  H   SER B  81      10.070   9.462   0.777  1.00  0.00           H  
ATOM   1311  HA  SER B  81       7.688   7.867   1.394  1.00  0.00           H  
ATOM   1312 1HB  SER B  81       9.578   6.272   1.563  1.00  0.00           H  
ATOM   1313 2HB  SER B  81      10.430   7.330   2.640  1.00  0.00           H  
ATOM   1314  HG  SER B  81       8.958   7.025   4.222  1.00  0.00           H  
ATOM   1315  N   ILE B  82       7.565   8.891   3.734  1.00  0.00           N  
ATOM   1316  CA  ILE B  82       7.551   9.605   4.992  1.00  0.00           C  
ATOM   1317  C   ILE B  82       8.876   9.259   5.652  1.00  0.00           C  
ATOM   1318  O   ILE B  82       9.348   8.113   5.567  1.00  0.00           O  
ATOM   1319  CB  ILE B  82       6.378   9.188   5.894  1.00  0.00           C  
ATOM   1320  CG1 ILE B  82       5.059   9.611   5.234  1.00  0.00           C  
ATOM   1321  CG2 ILE B  82       6.531   9.780   7.280  1.00  0.00           C  
ATOM   1322  CD1 ILE B  82       3.816   9.082   5.877  1.00  0.00           C  
ATOM   1323  H   ILE B  82       6.929   8.110   3.560  1.00  0.00           H  
ATOM   1324  HA  ILE B  82       7.506  10.675   4.810  1.00  0.00           H  
ATOM   1325  HB  ILE B  82       6.366   8.109   5.971  1.00  0.00           H  
ATOM   1326 1HG1 ILE B  82       5.004  10.698   5.217  1.00  0.00           H  
ATOM   1327 2HG1 ILE B  82       5.071   9.249   4.213  1.00  0.00           H  
ATOM   1328 1HG2 ILE B  82       5.707   9.449   7.881  1.00  0.00           H  
ATOM   1329 2HG2 ILE B  82       7.457   9.446   7.749  1.00  0.00           H  
ATOM   1330 3HG2 ILE B  82       6.534  10.874   7.217  1.00  0.00           H  
ATOM   1331 1HD1 ILE B  82       2.998   9.416   5.318  1.00  0.00           H  
ATOM   1332 2HD1 ILE B  82       3.827   8.013   5.870  1.00  0.00           H  
ATOM   1333 3HD1 ILE B  82       3.718   9.436   6.891  1.00  0.00           H  
ATOM   1334  N   ASN B  83       9.557  10.243   6.189  1.00  0.00           N  
ATOM   1335  CA  ASN B  83      10.854   9.957   6.819  1.00  0.00           C  
ATOM   1336  C   ASN B  83      11.166  10.981   7.895  1.00  0.00           C  
ATOM   1337  O   ASN B  83      10.417  11.949   8.086  1.00  0.00           O  
ATOM   1338  CB  ASN B  83      11.918   9.998   5.713  1.00  0.00           C  
ATOM   1339  CG  ASN B  83      13.155   9.196   5.938  1.00  0.00           C  
ATOM   1340  OD1 ASN B  83      13.594   8.998   7.071  1.00  0.00           O  
ATOM   1341  ND2 ASN B  83      13.755   8.744   4.859  1.00  0.00           N  
ATOM   1342  H   ASN B  83       9.153  11.172   6.187  1.00  0.00           H  
ATOM   1343  HA  ASN B  83      10.797   8.986   7.308  1.00  0.00           H  
ATOM   1344 1HB  ASN B  83      11.464   9.654   4.779  1.00  0.00           H  
ATOM   1345 2HB  ASN B  83      12.212  11.035   5.552  1.00  0.00           H  
ATOM   1346 1HD2 ASN B  83      14.607   8.215   4.942  1.00  0.00           H  
ATOM   1347 2HD2 ASN B  83      13.374   8.935   3.953  1.00  0.00           H  
ATOM   1348  N   ALA B  84      12.320  10.837   8.539  1.00  0.00           N  
ATOM   1349  CA  ALA B  84      12.684  11.691   9.674  1.00  0.00           C  
ATOM   1350  C   ALA B  84      12.694  13.195   9.354  1.00  0.00           C  
ATOM   1351  O   ALA B  84      12.491  14.033  10.236  1.00  0.00           O  
ATOM   1352  CB  ALA B  84      14.044  11.297  10.162  1.00  0.00           C  
ATOM   1353  H   ALA B  84      12.936  10.074   8.295  1.00  0.00           H  
ATOM   1354  HA  ALA B  84      11.959  11.521  10.467  1.00  0.00           H  
ATOM   1355 1HB  ALA B  84      14.298  11.893  11.032  1.00  0.00           H  
ATOM   1356 2HB  ALA B  84      14.074  10.255  10.428  1.00  0.00           H  
ATOM   1357 3HB  ALA B  84      14.767  11.474   9.364  1.00  0.00           H  
ATOM   1358  N   THR B  85      12.974  13.530   8.107  1.00  0.00           N  
ATOM   1359  CA  THR B  85      13.106  14.906   7.674  1.00  0.00           C  
ATOM   1360  C   THR B  85      11.747  15.555   7.496  1.00  0.00           C  
ATOM   1361  O   THR B  85      11.616  16.766   7.655  1.00  0.00           O  
ATOM   1362  CB  THR B  85      13.938  15.020   6.377  1.00  0.00           C  
ATOM   1363  OG1 THR B  85      15.269  14.494   6.621  1.00  0.00           O  
ATOM   1364  CG2 THR B  85      14.048  16.507   5.929  1.00  0.00           C  
ATOM   1365  H   THR B  85      13.048  12.801   7.405  1.00  0.00           H  
ATOM   1366  HA  THR B  85      13.634  15.455   8.450  1.00  0.00           H  
ATOM   1367  HB  THR B  85      13.467  14.451   5.581  1.00  0.00           H  
ATOM   1368  HG1 THR B  85      15.775  14.498   5.798  1.00  0.00           H  
ATOM   1369 1HG2 THR B  85      14.643  16.565   5.018  1.00  0.00           H  
ATOM   1370 2HG2 THR B  85      13.052  16.905   5.738  1.00  0.00           H  
ATOM   1371 3HG2 THR B  85      14.529  17.090   6.709  1.00  0.00           H  
ATOM   1372  N   ASN B  86      10.742  14.777   7.097  1.00  0.00           N  
ATOM   1373  CA  ASN B  86       9.462  15.389   6.786  1.00  0.00           C  
ATOM   1374  C   ASN B  86       8.318  14.984   7.706  1.00  0.00           C  
ATOM   1375  O   ASN B  86       7.251  15.589   7.655  1.00  0.00           O  
ATOM   1376  CB  ASN B  86       9.089  15.064   5.348  1.00  0.00           C  
ATOM   1377  CG  ASN B  86       8.883  13.539   5.081  1.00  0.00           C  
ATOM   1378  OD1 ASN B  86       8.415  12.788   5.947  1.00  0.00           O  
ATOM   1379  ND2 ASN B  86       9.263  13.117   3.897  1.00  0.00           N  
ATOM   1380  H   ASN B  86      10.864  13.769   7.047  1.00  0.00           H  
ATOM   1381  HA  ASN B  86       9.574  16.459   6.871  1.00  0.00           H  
ATOM   1382 1HB  ASN B  86       8.160  15.560   5.136  1.00  0.00           H  
ATOM   1383 2HB  ASN B  86       9.845  15.448   4.667  1.00  0.00           H  
ATOM   1384 1HD2 ASN B  86       9.180  12.134   3.619  1.00  0.00           H  
ATOM   1385 2HD2 ASN B  86       9.648  13.774   3.252  1.00  0.00           H  
ATOM   1386  N   ILE B  87       8.540  14.073   8.643  1.00  0.00           N  
ATOM   1387  CA  ILE B  87       7.422  13.653   9.481  1.00  0.00           C  
ATOM   1388  C   ILE B  87       6.815  14.764  10.320  1.00  0.00           C  
ATOM   1389  O   ILE B  87       5.599  14.839  10.467  1.00  0.00           O  
ATOM   1390  CB  ILE B  87       7.814  12.463  10.371  1.00  0.00           C  
ATOM   1391  CG1 ILE B  87       6.549  11.916  11.106  1.00  0.00           C  
ATOM   1392  CG2 ILE B  87       8.932  12.837  11.363  1.00  0.00           C  
ATOM   1393  CD1 ILE B  87       5.490  11.282  10.289  1.00  0.00           C  
ATOM   1394  H   ILE B  87       9.432  13.583   8.685  1.00  0.00           H  
ATOM   1395  HA  ILE B  87       6.646  13.285   8.813  1.00  0.00           H  
ATOM   1396  HB  ILE B  87       8.185  11.665   9.725  1.00  0.00           H  
ATOM   1397 1HG1 ILE B  87       6.867  11.195  11.860  1.00  0.00           H  
ATOM   1398 2HG1 ILE B  87       6.087  12.753  11.595  1.00  0.00           H  
ATOM   1399 1HG2 ILE B  87       9.208  11.966  11.948  1.00  0.00           H  
ATOM   1400 2HG2 ILE B  87       9.808  13.189  10.817  1.00  0.00           H  
ATOM   1401 3HG2 ILE B  87       8.592  13.604  12.038  1.00  0.00           H  
ATOM   1402 1HD1 ILE B  87       4.669  10.979  10.943  1.00  0.00           H  
ATOM   1403 2HD1 ILE B  87       5.118  11.987   9.542  1.00  0.00           H  
ATOM   1404 3HD1 ILE B  87       5.900  10.420   9.817  1.00  0.00           H  
ATOM   1405  N   LYS B  88       7.636  15.703  10.785  1.00  0.00           N  
ATOM   1406  CA  LYS B  88       7.145  16.790  11.621  1.00  0.00           C  
ATOM   1407  C   LYS B  88       6.229  17.732  10.858  1.00  0.00           C  
ATOM   1408  O   LYS B  88       5.398  18.414  11.456  1.00  0.00           O  
ATOM   1409  CB  LYS B  88       8.307  17.505  12.288  1.00  0.00           C  
ATOM   1410  CG  LYS B  88       8.976  16.597  13.329  1.00  0.00           C  
ATOM   1411  CD  LYS B  88      10.153  17.232  14.028  1.00  0.00           C  
ATOM   1412  CE  LYS B  88      10.747  16.228  15.007  1.00  0.00           C  
ATOM   1413  NZ  LYS B  88      11.935  16.759  15.716  1.00  0.00           N  
ATOM   1414  H   LYS B  88       8.625  15.618  10.592  1.00  0.00           H  
ATOM   1415  HA  LYS B  88       6.550  16.353  12.419  1.00  0.00           H  
ATOM   1416 1HB  LYS B  88       9.045  17.790  11.538  1.00  0.00           H  
ATOM   1417 2HB  LYS B  88       7.954  18.411  12.780  1.00  0.00           H  
ATOM   1418 1HG  LYS B  88       8.239  16.304  14.077  1.00  0.00           H  
ATOM   1419 2HG  LYS B  88       9.333  15.700  12.834  1.00  0.00           H  
ATOM   1420 1HD  LYS B  88      10.912  17.520  13.299  1.00  0.00           H  
ATOM   1421 2HD  LYS B  88       9.828  18.120  14.571  1.00  0.00           H  
ATOM   1422 1HE  LYS B  88       9.990  15.950  15.739  1.00  0.00           H  
ATOM   1423 2HE  LYS B  88      11.043  15.336  14.452  1.00  0.00           H  
ATOM   1424 1HZ  LYS B  88      12.283  16.041  16.340  1.00  0.00           H  
ATOM   1425 2HZ  LYS B  88      12.648  17.001  15.045  1.00  0.00           H  
ATOM   1426 3HZ  LYS B  88      11.677  17.576  16.246  1.00  0.00           H  
ATOM   1427  N   HIS B  89       6.301  17.715   9.535  1.00  0.00           N  
ATOM   1428  CA  HIS B  89       5.457  18.567   8.727  1.00  0.00           C  
ATOM   1429  C   HIS B  89       4.032  18.030   8.654  1.00  0.00           C  
ATOM   1430  O   HIS B  89       3.136  18.726   8.188  1.00  0.00           O  
ATOM   1431  CB  HIS B  89       6.045  18.735   7.333  1.00  0.00           C  
ATOM   1432  CG  HIS B  89       7.264  19.686   7.289  1.00  0.00           C  
ATOM   1433  ND1 HIS B  89       7.158  21.048   7.580  1.00  0.00           N  
ATOM   1434  CD2 HIS B  89       8.581  19.469   7.023  1.00  0.00           C  
ATOM   1435  CE1 HIS B  89       8.349  21.612   7.477  1.00  0.00           C  
ATOM   1436  NE2 HIS B  89       9.225  20.679   7.148  1.00  0.00           N  
ATOM   1437  H   HIS B  89       6.938  17.079   9.057  1.00  0.00           H  
ATOM   1438  HA  HIS B  89       5.405  19.556   9.177  1.00  0.00           H  
ATOM   1439 1HB  HIS B  89       6.344  17.766   6.949  1.00  0.00           H  
ATOM   1440 2HB  HIS B  89       5.277  19.124   6.665  1.00  0.00           H  
ATOM   1441  HD1 HIS B  89       6.320  21.601   7.454  1.00  0.00           H  
ATOM   1442  HD2 HIS B  89       9.151  18.600   6.761  1.00  0.00           H  
ATOM   1443  HE1 HIS B  89       8.472  22.684   7.660  1.00  0.00           H  
ATOM   1444  N   PHE B  90       3.800  16.811   9.169  1.00  0.00           N  
ATOM   1445  CA  PHE B  90       2.458  16.267   9.190  1.00  0.00           C  
ATOM   1446  C   PHE B  90       1.779  16.570  10.534  1.00  0.00           C  
ATOM   1447  O   PHE B  90       0.662  16.117  10.810  1.00  0.00           O  
ATOM   1448  CB  PHE B  90       2.466  14.771   8.871  1.00  0.00           C  
ATOM   1449  CG  PHE B  90       2.830  14.518   7.406  1.00  0.00           C  
ATOM   1450  CD1 PHE B  90       4.107  14.103   7.031  1.00  0.00           C  
ATOM   1451  CD2 PHE B  90       1.894  14.735   6.397  1.00  0.00           C  
ATOM   1452  CE1 PHE B  90       4.434  13.916   5.705  1.00  0.00           C  
ATOM   1453  CE2 PHE B  90       2.225  14.546   5.062  1.00  0.00           C  
ATOM   1454  CZ  PHE B  90       3.490  14.139   4.717  1.00  0.00           C  
ATOM   1455  H   PHE B  90       4.557  16.247   9.555  1.00  0.00           H  
ATOM   1456  HA  PHE B  90       1.909  16.749   8.395  1.00  0.00           H  
ATOM   1457 1HB  PHE B  90       3.192  14.258   9.509  1.00  0.00           H  
ATOM   1458 2HB  PHE B  90       1.489  14.346   9.066  1.00  0.00           H  
ATOM   1459  HD1 PHE B  90       4.853  13.941   7.801  1.00  0.00           H  
ATOM   1460  HD2 PHE B  90       0.897  15.070   6.668  1.00  0.00           H  
ATOM   1461  HE1 PHE B  90       5.445  13.599   5.438  1.00  0.00           H  
ATOM   1462  HE2 PHE B  90       1.481  14.729   4.283  1.00  0.00           H  
ATOM   1463  HZ  PHE B  90       3.749  14.000   3.664  1.00  0.00           H  
ATOM   1464  N   LYS B  91       2.453  17.349  11.394  1.00  0.00           N  
ATOM   1465  CA  LYS B  91       1.884  17.667  12.686  1.00  0.00           C  
ATOM   1466  C   LYS B  91       0.527  18.352  12.571  1.00  0.00           C  
ATOM   1467  O   LYS B  91       0.363  19.365  11.889  1.00  0.00           O  
ATOM   1468  CB  LYS B  91       2.866  18.509  13.493  1.00  0.00           C  
ATOM   1469  CG  LYS B  91       2.369  18.892  14.876  1.00  0.00           C  
ATOM   1470  CD  LYS B  91       2.384  17.698  15.840  1.00  0.00           C  
ATOM   1471  CE  LYS B  91       2.003  18.147  17.256  1.00  0.00           C  
ATOM   1472  NZ  LYS B  91       1.972  17.021  18.226  1.00  0.00           N  
ATOM   1473  H   LYS B  91       3.377  17.716  11.167  1.00  0.00           H  
ATOM   1474  HA  LYS B  91       1.714  16.756  13.224  1.00  0.00           H  
ATOM   1475 1HB  LYS B  91       3.799  17.952  13.608  1.00  0.00           H  
ATOM   1476 2HB  LYS B  91       3.102  19.418  12.945  1.00  0.00           H  
ATOM   1477 1HG  LYS B  91       3.012  19.673  15.278  1.00  0.00           H  
ATOM   1478 2HG  LYS B  91       1.361  19.282  14.806  1.00  0.00           H  
ATOM   1479 1HD  LYS B  91       1.673  16.947  15.497  1.00  0.00           H  
ATOM   1480 2HD  LYS B  91       3.376  17.250  15.854  1.00  0.00           H  
ATOM   1481 1HE  LYS B  91       2.724  18.886  17.597  1.00  0.00           H  
ATOM   1482 2HE  LYS B  91       1.014  18.605  17.221  1.00  0.00           H  
ATOM   1483 1HZ  LYS B  91       1.712  17.374  19.135  1.00  0.00           H  
ATOM   1484 2HZ  LYS B  91       1.293  16.335  17.929  1.00  0.00           H  
ATOM   1485 3HZ  LYS B  91       2.884  16.593  18.280  1.00  0.00           H  
ATOM   1486  N   ASN B  92      -0.440  17.778  13.279  1.00  0.00           N  
ATOM   1487  CA  ASN B  92      -1.837  18.192  13.356  1.00  0.00           C  
ATOM   1488  C   ASN B  92      -2.601  18.078  12.039  1.00  0.00           C  
ATOM   1489  O   ASN B  92      -3.719  18.574  11.942  1.00  0.00           O  
ATOM   1490  CB  ASN B  92      -1.979  19.621  13.907  1.00  0.00           C  
ATOM   1491  CG  ASN B  92      -1.464  19.755  15.339  1.00  0.00           C  
ATOM   1492  OD1 ASN B  92      -1.596  18.832  16.138  1.00  0.00           O  
ATOM   1493  ND2 ASN B  92      -0.913  20.879  15.664  1.00  0.00           N  
ATOM   1494  H   ASN B  92      -0.190  16.944  13.792  1.00  0.00           H  
ATOM   1495  HA  ASN B  92      -2.338  17.523  14.052  1.00  0.00           H  
ATOM   1496 1HB  ASN B  92      -1.454  20.327  13.275  1.00  0.00           H  
ATOM   1497 2HB  ASN B  92      -3.031  19.900  13.890  1.00  0.00           H  
ATOM   1498 1HD2 ASN B  92      -0.575  21.022  16.598  1.00  0.00           H  
ATOM   1499 2HD2 ASN B  92      -0.831  21.611  14.988  1.00  0.00           H  
ATOM   1500  N   CYS B  93      -2.054  17.393  11.032  1.00  0.00           N  
ATOM   1501  CA  CYS B  93      -2.814  17.264   9.794  1.00  0.00           C  
ATOM   1502  C   CYS B  93      -3.990  16.356  10.048  1.00  0.00           C  
ATOM   1503  O   CYS B  93      -3.826  15.334  10.722  1.00  0.00           O  
ATOM   1504  CB  CYS B  93      -1.948  16.702   8.679  1.00  0.00           C  
ATOM   1505  SG  CYS B  93      -0.580  17.788   8.234  1.00  0.00           S  
ATOM   1506  H   CYS B  93      -1.125  16.978  11.114  1.00  0.00           H  
ATOM   1507  HA  CYS B  93      -3.181  18.240   9.489  1.00  0.00           H  
ATOM   1508 1HB  CYS B  93      -1.531  15.745   8.990  1.00  0.00           H  
ATOM   1509 2HB  CYS B  93      -2.561  16.524   7.788  1.00  0.00           H  
ATOM   1510  N   THR B  94      -5.178  16.702   9.518  1.00  0.00           N  
ATOM   1511  CA  THR B  94      -6.356  15.843   9.724  1.00  0.00           C  
ATOM   1512  C   THR B  94      -6.839  15.221   8.409  1.00  0.00           C  
ATOM   1513  O   THR B  94      -7.557  14.201   8.404  1.00  0.00           O  
ATOM   1514  CB  THR B  94      -7.560  16.573  10.367  1.00  0.00           C  
ATOM   1515  OG1 THR B  94      -8.046  17.580   9.486  1.00  0.00           O  
ATOM   1516  CG2 THR B  94      -7.155  17.222  11.709  1.00  0.00           C  
ATOM   1517  H   THR B  94      -5.258  17.557   8.985  1.00  0.00           H  
ATOM   1518  HA  THR B  94      -6.069  15.044  10.382  1.00  0.00           H  
ATOM   1519  HB  THR B  94      -8.356  15.850  10.551  1.00  0.00           H  
ATOM   1520  HG1 THR B  94      -9.025  17.570   9.572  1.00  0.00           H  
ATOM   1521 1HG2 THR B  94      -8.021  17.721  12.149  1.00  0.00           H  
ATOM   1522 2HG2 THR B  94      -6.799  16.452  12.383  1.00  0.00           H  
ATOM   1523 3HG2 THR B  94      -6.363  17.958  11.543  1.00  0.00           H  
ATOM   1524  N   SER B  95      -6.391  15.799   7.294  1.00  0.00           N  
ATOM   1525  CA  SER B  95      -6.733  15.291   5.961  1.00  0.00           C  
ATOM   1526  C   SER B  95      -5.501  15.415   5.058  1.00  0.00           C  
ATOM   1527  O   SER B  95      -4.883  16.481   4.979  1.00  0.00           O  
ATOM   1528  CB  SER B  95      -7.919  16.063   5.368  1.00  0.00           C  
ATOM   1529  OG  SER B  95      -8.263  15.624   4.045  1.00  0.00           O  
ATOM   1530  H   SER B  95      -5.842  16.652   7.377  1.00  0.00           H  
ATOM   1531  HA  SER B  95      -7.004  14.243   6.042  1.00  0.00           H  
ATOM   1532 1HB  SER B  95      -8.785  15.971   6.023  1.00  0.00           H  
ATOM   1533 2HB  SER B  95      -7.647  17.100   5.336  1.00  0.00           H  
ATOM   1534  HG  SER B  95      -9.098  15.085   4.110  1.00  0.00           H  
ATOM   1535  N   ILE B  96      -5.127  14.321   4.416  1.00  0.00           N  
ATOM   1536  CA  ILE B  96      -3.990  14.315   3.509  1.00  0.00           C  
ATOM   1537  C   ILE B  96      -4.444  14.371   2.055  1.00  0.00           C  
ATOM   1538  O   ILE B  96      -5.203  13.514   1.598  1.00  0.00           O  
ATOM   1539  CB  ILE B  96      -3.123  13.054   3.700  1.00  0.00           C  
ATOM   1540  CG1 ILE B  96      -2.669  12.935   5.175  1.00  0.00           C  
ATOM   1541  CG2 ILE B  96      -1.951  13.094   2.741  1.00  0.00           C  
ATOM   1542  CD1 ILE B  96      -1.855  14.108   5.677  1.00  0.00           C  
ATOM   1543  H   ILE B  96      -5.658  13.467   4.564  1.00  0.00           H  
ATOM   1544  HA  ILE B  96      -3.376  15.187   3.713  1.00  0.00           H  
ATOM   1545  HB  ILE B  96      -3.713  12.176   3.485  1.00  0.00           H  
ATOM   1546 1HG1 ILE B  96      -3.556  12.837   5.801  1.00  0.00           H  
ATOM   1547 2HG1 ILE B  96      -2.083  12.044   5.280  1.00  0.00           H  
ATOM   1548 1HG2 ILE B  96      -1.354  12.201   2.853  1.00  0.00           H  
ATOM   1549 2HG2 ILE B  96      -2.315  13.146   1.719  1.00  0.00           H  
ATOM   1550 3HG2 ILE B  96      -1.343  13.973   2.955  1.00  0.00           H  
ATOM   1551 1HD1 ILE B  96      -1.578  13.947   6.717  1.00  0.00           H  
ATOM   1552 2HD1 ILE B  96      -0.956  14.207   5.069  1.00  0.00           H  
ATOM   1553 3HD1 ILE B  96      -2.443  15.022   5.596  1.00  0.00           H  
ATOM   1554  N   SER B  97      -3.969  15.361   1.316  1.00  0.00           N  
ATOM   1555  CA  SER B  97      -4.311  15.486  -0.085  1.00  0.00           C  
ATOM   1556  C   SER B  97      -3.263  14.699  -0.816  1.00  0.00           C  
ATOM   1557  O   SER B  97      -2.095  15.088  -0.823  1.00  0.00           O  
ATOM   1558  CB  SER B  97      -4.293  16.936  -0.548  1.00  0.00           C  
ATOM   1559  OG  SER B  97      -5.306  17.667   0.052  1.00  0.00           O  
ATOM   1560  H   SER B  97      -3.346  16.031   1.744  1.00  0.00           H  
ATOM   1561  HA  SER B  97      -5.294  15.065  -0.266  1.00  0.00           H  
ATOM   1562 1HB  SER B  97      -3.326  17.380  -0.297  1.00  0.00           H  
ATOM   1563 2HB  SER B  97      -4.396  16.977  -1.630  1.00  0.00           H  
ATOM   1564  HG  SER B  97      -5.158  18.580  -0.210  1.00  0.00           H  
ATOM   1565  N   GLY B  98      -3.653  13.588  -1.400  1.00  0.00           N  
ATOM   1566  CA  GLY B  98      -2.666  12.694  -1.999  1.00  0.00           C  
ATOM   1567  C   GLY B  98      -2.348  11.529  -1.078  1.00  0.00           C  
ATOM   1568  O   GLY B  98      -3.187  11.104  -0.276  1.00  0.00           O  
ATOM   1569  H   GLY B  98      -4.637  13.349  -1.396  1.00  0.00           H  
ATOM   1570 1HA  GLY B  98      -3.040  12.318  -2.951  1.00  0.00           H  
ATOM   1571 2HA  GLY B  98      -1.750  13.223  -2.205  1.00  0.00           H  
ATOM   1572  N   ASP B  99      -1.177  10.952  -1.276  1.00  0.00           N  
ATOM   1573  CA  ASP B  99      -0.821   9.706  -0.642  1.00  0.00           C  
ATOM   1574  C   ASP B  99       0.040   9.809   0.605  1.00  0.00           C  
ATOM   1575  O   ASP B  99       0.701  10.822   0.839  1.00  0.00           O  
ATOM   1576  CB  ASP B  99       0.008   8.849  -1.594  1.00  0.00           C  
ATOM   1577  CG  ASP B  99      -0.631   8.469  -2.907  1.00  0.00           C  
ATOM   1578  OD1 ASP B  99      -1.815   8.633  -3.057  1.00  0.00           O  
ATOM   1579  OD2 ASP B  99       0.058   7.906  -3.733  1.00  0.00           O  
ATOM   1580  H   ASP B  99      -0.515  11.375  -1.916  1.00  0.00           H  
ATOM   1581  HA  ASP B  99      -1.741   9.188  -0.377  1.00  0.00           H  
ATOM   1582 1HB  ASP B  99       0.971   9.340  -1.785  1.00  0.00           H  
ATOM   1583 2HB  ASP B  99       0.210   7.930  -1.075  1.00  0.00           H  
ATOM   1584  N   LEU B 100       0.042   8.732   1.389  1.00  0.00           N  
ATOM   1585  CA  LEU B 100       1.082   8.527   2.395  1.00  0.00           C  
ATOM   1586  C   LEU B 100       1.788   7.223   2.022  1.00  0.00           C  
ATOM   1587  O   LEU B 100       1.120   6.198   1.869  1.00  0.00           O  
ATOM   1588  CB  LEU B 100       0.527   8.468   3.823  1.00  0.00           C  
ATOM   1589  CG  LEU B 100      -0.219   9.740   4.380  1.00  0.00           C  
ATOM   1590  CD1 LEU B 100      -0.693   9.399   5.783  1.00  0.00           C  
ATOM   1591  CD2 LEU B 100       0.696  11.030   4.384  1.00  0.00           C  
ATOM   1592  H   LEU B 100      -0.627   7.990   1.179  1.00  0.00           H  
ATOM   1593  HA  LEU B 100       1.805   9.338   2.336  1.00  0.00           H  
ATOM   1594 1HB  LEU B 100      -0.201   7.666   3.841  1.00  0.00           H  
ATOM   1595 2HB  LEU B 100       1.322   8.194   4.499  1.00  0.00           H  
ATOM   1596  HG  LEU B 100      -1.098   9.930   3.760  1.00  0.00           H  
ATOM   1597 1HD1 LEU B 100      -1.250  10.216   6.214  1.00  0.00           H  
ATOM   1598 2HD1 LEU B 100      -1.322   8.526   5.731  1.00  0.00           H  
ATOM   1599 3HD1 LEU B 100       0.171   9.187   6.414  1.00  0.00           H  
ATOM   1600 1HD2 LEU B 100       0.145  11.870   4.774  1.00  0.00           H  
ATOM   1601 2HD2 LEU B 100       1.554  10.899   4.996  1.00  0.00           H  
ATOM   1602 3HD2 LEU B 100       1.015  11.267   3.372  1.00  0.00           H  
ATOM   1603  N   HIS B 101       3.098   7.278   1.811  1.00  0.00           N  
ATOM   1604  CA  HIS B 101       3.876   6.084   1.471  1.00  0.00           C  
ATOM   1605  C   HIS B 101       4.913   5.886   2.578  1.00  0.00           C  
ATOM   1606  O   HIS B 101       5.622   6.837   2.942  1.00  0.00           O  
ATOM   1607  CB  HIS B 101       4.702   6.243   0.171  1.00  0.00           C  
ATOM   1608  CG  HIS B 101       3.985   6.525  -1.109  1.00  0.00           C  
ATOM   1609  ND1 HIS B 101       4.666   6.733  -2.300  1.00  0.00           N  
ATOM   1610  CD2 HIS B 101       2.685   6.640  -1.403  1.00  0.00           C  
ATOM   1611  CE1 HIS B 101       3.798   6.992  -3.262  1.00  0.00           C  
ATOM   1612  NE2 HIS B 101       2.592   6.945  -2.749  1.00  0.00           N  
ATOM   1613  H   HIS B 101       3.577   8.159   1.922  1.00  0.00           H  
ATOM   1614  HA  HIS B 101       3.240   5.205   1.418  1.00  0.00           H  
ATOM   1615 1HB  HIS B 101       5.442   7.029   0.315  1.00  0.00           H  
ATOM   1616 2HB  HIS B 101       5.253   5.324   0.015  1.00  0.00           H  
ATOM   1617  HD2 HIS B 101       1.864   6.526  -0.712  1.00  0.00           H  
ATOM   1618  HE1 HIS B 101       4.038   7.212  -4.303  1.00  0.00           H  
ATOM   1619  HE2 HIS B 101       1.700   7.121  -3.266  1.00  0.00           H  
ATOM   1620  N   ILE B 102       5.003   4.686   3.121  1.00  0.00           N  
ATOM   1621  CA  ILE B 102       6.004   4.408   4.149  1.00  0.00           C  
ATOM   1622  C   ILE B 102       6.856   3.249   3.682  1.00  0.00           C  
ATOM   1623  O   ILE B 102       6.367   2.114   3.562  1.00  0.00           O  
ATOM   1624  CB  ILE B 102       5.357   4.097   5.524  1.00  0.00           C  
ATOM   1625  CG1 ILE B 102       4.509   5.319   5.969  1.00  0.00           C  
ATOM   1626  CG2 ILE B 102       6.448   3.728   6.557  1.00  0.00           C  
ATOM   1627  CD1 ILE B 102       3.680   5.138   7.208  1.00  0.00           C  
ATOM   1628  H   ILE B 102       4.362   3.957   2.808  1.00  0.00           H  
ATOM   1629  HA  ILE B 102       6.651   5.271   4.272  1.00  0.00           H  
ATOM   1630  HB  ILE B 102       4.679   3.257   5.418  1.00  0.00           H  
ATOM   1631 1HG1 ILE B 102       5.182   6.148   6.122  1.00  0.00           H  
ATOM   1632 2HG1 ILE B 102       3.826   5.571   5.164  1.00  0.00           H  
ATOM   1633 1HG2 ILE B 102       6.002   3.484   7.516  1.00  0.00           H  
ATOM   1634 2HG2 ILE B 102       6.996   2.856   6.202  1.00  0.00           H  
ATOM   1635 3HG2 ILE B 102       7.141   4.566   6.680  1.00  0.00           H  
ATOM   1636 1HD1 ILE B 102       3.131   6.057   7.411  1.00  0.00           H  
ATOM   1637 2HD1 ILE B 102       2.979   4.323   7.064  1.00  0.00           H  
ATOM   1638 3HD1 ILE B 102       4.328   4.923   8.045  1.00  0.00           H  
ATOM   1639  N   LEU B 103       8.121   3.545   3.381  1.00  0.00           N  
ATOM   1640  CA  LEU B 103       9.038   2.568   2.791  1.00  0.00           C  
ATOM   1641  C   LEU B 103      10.183   2.179   3.723  1.00  0.00           C  
ATOM   1642  O   LEU B 103      10.479   2.922   4.648  1.00  0.00           O  
ATOM   1643  CB  LEU B 103       9.620   3.045   1.453  1.00  0.00           C  
ATOM   1644  CG  LEU B 103       8.697   2.898   0.245  1.00  0.00           C  
ATOM   1645  CD1 LEU B 103       7.925   4.181   0.065  1.00  0.00           C  
ATOM   1646  CD2 LEU B 103       9.534   2.522  -1.000  1.00  0.00           C  
ATOM   1647  H   LEU B 103       8.431   4.508   3.512  1.00  0.00           H  
ATOM   1648  HA  LEU B 103       8.445   1.693   2.562  1.00  0.00           H  
ATOM   1649 1HB  LEU B 103       9.844   4.087   1.551  1.00  0.00           H  
ATOM   1650 2HB  LEU B 103      10.547   2.539   1.240  1.00  0.00           H  
ATOM   1651  HG  LEU B 103       7.969   2.102   0.434  1.00  0.00           H  
ATOM   1652 1HD1 LEU B 103       7.262   4.093  -0.764  1.00  0.00           H  
ATOM   1653 2HD1 LEU B 103       7.349   4.409   0.950  1.00  0.00           H  
ATOM   1654 3HD1 LEU B 103       8.619   4.981  -0.125  1.00  0.00           H  
ATOM   1655 1HD2 LEU B 103       8.883   2.404  -1.868  1.00  0.00           H  
ATOM   1656 2HD2 LEU B 103      10.258   3.302  -1.201  1.00  0.00           H  
ATOM   1657 3HD2 LEU B 103      10.055   1.581  -0.822  1.00  0.00           H  
ATOM   1658  N   PRO B 104      10.834   1.007   3.541  1.00  0.00           N  
ATOM   1659  CA  PRO B 104      11.961   0.539   4.339  1.00  0.00           C  
ATOM   1660  C   PRO B 104      13.060   1.571   4.504  1.00  0.00           C  
ATOM   1661  O   PRO B 104      13.620   1.736   5.603  1.00  0.00           O  
ATOM   1662  CB  PRO B 104      12.427  -0.674   3.545  1.00  0.00           C  
ATOM   1663  CG  PRO B 104      11.168  -1.204   2.919  1.00  0.00           C  
ATOM   1664  CD  PRO B 104      10.373   0.010   2.529  1.00  0.00           C  
ATOM   1665  HA  PRO B 104      11.600   0.218   5.324  1.00  0.00           H  
ATOM   1666 1HB  PRO B 104      13.189  -0.378   2.801  1.00  0.00           H  
ATOM   1667 2HB  PRO B 104      12.913  -1.405   4.211  1.00  0.00           H  
ATOM   1668 1HG  PRO B 104      11.419  -1.819   2.084  1.00  0.00           H  
ATOM   1669 2HG  PRO B 104      10.634  -1.866   3.616  1.00  0.00           H  
ATOM   1670 1HD  PRO B 104      10.614   0.298   1.500  1.00  0.00           H  
ATOM   1671 2HD  PRO B 104       9.313  -0.253   2.659  1.00  0.00           H  
ATOM   1672  N   VAL B 105      13.308   2.361   3.457  1.00  0.00           N  
ATOM   1673  CA  VAL B 105      14.346   3.365   3.560  1.00  0.00           C  
ATOM   1674  C   VAL B 105      14.069   4.386   4.674  1.00  0.00           C  
ATOM   1675  O   VAL B 105      14.989   4.989   5.214  1.00  0.00           O  
ATOM   1676  CB  VAL B 105      14.451   4.108   2.225  1.00  0.00           C  
ATOM   1677  CG1 VAL B 105      13.184   5.003   1.993  1.00  0.00           C  
ATOM   1678  CG2 VAL B 105      15.736   4.954   2.184  1.00  0.00           C  
ATOM   1679  H   VAL B 105      12.825   2.236   2.580  1.00  0.00           H  
ATOM   1680  HA  VAL B 105      15.274   2.851   3.805  1.00  0.00           H  
ATOM   1681  HB  VAL B 105      14.476   3.380   1.451  1.00  0.00           H  
ATOM   1682 1HG1 VAL B 105      13.265   5.467   1.047  1.00  0.00           H  
ATOM   1683 2HG1 VAL B 105      12.293   4.389   2.011  1.00  0.00           H  
ATOM   1684 3HG1 VAL B 105      13.103   5.780   2.744  1.00  0.00           H  
ATOM   1685 1HG2 VAL B 105      15.810   5.447   1.215  1.00  0.00           H  
ATOM   1686 2HG2 VAL B 105      15.728   5.708   2.967  1.00  0.00           H  
ATOM   1687 3HG2 VAL B 105      16.600   4.304   2.325  1.00  0.00           H  
ATOM   1688  N   ALA B 106      12.798   4.591   5.026  1.00  0.00           N  
ATOM   1689  CA  ALA B 106      12.452   5.520   6.094  1.00  0.00           C  
ATOM   1690  C   ALA B 106      13.072   5.109   7.415  1.00  0.00           C  
ATOM   1691  O   ALA B 106      13.505   5.957   8.209  1.00  0.00           O  
ATOM   1692  CB  ALA B 106      10.953   5.584   6.282  1.00  0.00           C  
ATOM   1693  H   ALA B 106      12.052   4.057   4.594  1.00  0.00           H  
ATOM   1694  HA  ALA B 106      12.823   6.506   5.820  1.00  0.00           H  
ATOM   1695 1HB  ALA B 106      10.713   6.300   7.066  1.00  0.00           H  
ATOM   1696 2HB  ALA B 106      10.494   5.892   5.355  1.00  0.00           H  
ATOM   1697 3HB  ALA B 106      10.579   4.602   6.563  1.00  0.00           H  
ATOM   1698  N   PHE B 107      13.155   3.808   7.662  1.00  0.00           N  
ATOM   1699  CA  PHE B 107      13.628   3.377   8.966  1.00  0.00           C  
ATOM   1700  C   PHE B 107      15.122   3.125   8.926  1.00  0.00           C  
ATOM   1701  O   PHE B 107      15.782   3.132   9.955  1.00  0.00           O  
ATOM   1702  CB  PHE B 107      12.839   2.147   9.379  1.00  0.00           C  
ATOM   1703  CG  PHE B 107      11.372   2.490   9.500  1.00  0.00           C  
ATOM   1704  CD1 PHE B 107      10.875   3.205  10.590  1.00  0.00           C  
ATOM   1705  CD2 PHE B 107      10.491   2.125   8.489  1.00  0.00           C  
ATOM   1706  CE1 PHE B 107       9.544   3.534  10.651  1.00  0.00           C  
ATOM   1707  CE2 PHE B 107       9.171   2.452   8.559  1.00  0.00           C  
ATOM   1708  CZ  PHE B 107       8.690   3.154   9.628  1.00  0.00           C  
ATOM   1709  H   PHE B 107      12.893   3.119   6.957  1.00  0.00           H  
ATOM   1710  HA  PHE B 107      13.434   4.162   9.692  1.00  0.00           H  
ATOM   1711 1HB  PHE B 107      12.960   1.362   8.630  1.00  0.00           H  
ATOM   1712 2HB  PHE B 107      13.197   1.772  10.335  1.00  0.00           H  
ATOM   1713  HD1 PHE B 107      11.554   3.517  11.396  1.00  0.00           H  
ATOM   1714  HD2 PHE B 107      10.866   1.576   7.621  1.00  0.00           H  
ATOM   1715  HE1 PHE B 107       9.168   4.101  11.505  1.00  0.00           H  
ATOM   1716  HE2 PHE B 107       8.502   2.156   7.762  1.00  0.00           H  
ATOM   1717  HZ  PHE B 107       7.633   3.414   9.663  1.00  0.00           H  
ATOM   1718  N   ARG B 108      15.666   2.944   7.720  1.00  0.00           N  
ATOM   1719  CA  ARG B 108      17.091   2.690   7.562  1.00  0.00           C  
ATOM   1720  C   ARG B 108      17.906   4.000   7.642  1.00  0.00           C  
ATOM   1721  O   ARG B 108      19.065   4.013   8.059  1.00  0.00           O  
ATOM   1722  CB  ARG B 108      17.421   1.994   6.249  1.00  0.00           C  
ATOM   1723  CG  ARG B 108      16.976   0.525   6.123  1.00  0.00           C  
ATOM   1724  CD  ARG B 108      17.531  -0.087   4.870  1.00  0.00           C  
ATOM   1725  NE  ARG B 108      17.076  -1.462   4.635  1.00  0.00           N  
ATOM   1726  CZ  ARG B 108      17.558  -2.584   5.234  1.00  0.00           C  
ATOM   1727  NH1 ARG B 108      18.504  -2.512   6.163  1.00  0.00           N  
ATOM   1728  NH2 ARG B 108      17.069  -3.767   4.874  1.00  0.00           N  
ATOM   1729  H   ARG B 108      15.058   2.922   6.899  1.00  0.00           H  
ATOM   1730  HA  ARG B 108      17.418   2.026   8.359  1.00  0.00           H  
ATOM   1731 1HB  ARG B 108      16.963   2.552   5.436  1.00  0.00           H  
ATOM   1732 2HB  ARG B 108      18.497   2.030   6.090  1.00  0.00           H  
ATOM   1733 1HG  ARG B 108      17.325  -0.034   6.987  1.00  0.00           H  
ATOM   1734 2HG  ARG B 108      15.888   0.480   6.076  1.00  0.00           H  
ATOM   1735 1HD  ARG B 108      17.203   0.517   4.019  1.00  0.00           H  
ATOM   1736 2HD  ARG B 108      18.618  -0.083   4.907  1.00  0.00           H  
ATOM   1737  HE  ARG B 108      16.363  -1.598   3.897  1.00  0.00           H  
ATOM   1738 1HH1 ARG B 108      18.880  -1.619   6.437  1.00  0.00           H  
ATOM   1739 2HH1 ARG B 108      18.853  -3.356   6.597  1.00  0.00           H  
ATOM   1740 1HH2 ARG B 108      16.339  -3.818   4.134  1.00  0.00           H  
ATOM   1741 2HH2 ARG B 108      17.408  -4.612   5.299  1.00  0.00           H  
ATOM   1742  N   GLY B 109      17.310   5.069   7.123  1.00  0.00           N  
ATOM   1743  CA  GLY B 109      17.944   6.365   6.947  1.00  0.00           C  
ATOM   1744  C   GLY B 109      18.650   6.334   5.590  1.00  0.00           C  
ATOM   1745  O   GLY B 109      18.670   5.290   4.940  1.00  0.00           O  
ATOM   1746  H   GLY B 109      16.360   4.977   6.772  1.00  0.00           H  
ATOM   1747 1HA  GLY B 109      17.198   7.162   6.971  1.00  0.00           H  
ATOM   1748 2HA  GLY B 109      18.658   6.551   7.748  1.00  0.00           H  
ATOM   1749  N   ASP B 110      19.201   7.471   5.159  1.00  0.00           N  
ATOM   1750  CA  ASP B 110      19.973   7.580   3.892  1.00  0.00           C  
ATOM   1751  C   ASP B 110      21.297   8.280   4.164  1.00  0.00           C  
ATOM   1752  O   ASP B 110      21.349   9.507   4.343  1.00  0.00           O  
ATOM   1753  CB  ASP B 110      19.205   8.250   2.753  1.00  0.00           C  
ATOM   1754  CG  ASP B 110      20.018   8.213   1.405  1.00  0.00           C  
ATOM   1755  OD1 ASP B 110      21.241   7.967   1.437  1.00  0.00           O  
ATOM   1756  OD2 ASP B 110      19.410   8.410   0.369  1.00  0.00           O  
ATOM   1757  H   ASP B 110      19.110   8.282   5.765  1.00  0.00           H  
ATOM   1758  HA  ASP B 110      20.206   6.568   3.549  1.00  0.00           H  
ATOM   1759 1HB  ASP B 110      18.245   7.746   2.613  1.00  0.00           H  
ATOM   1760 2HB  ASP B 110      19.006   9.283   3.001  1.00  0.00           H  
ATOM   1761  N   SER B 111      22.380   7.495   4.200  1.00  0.00           N  
ATOM   1762  CA  SER B 111      23.675   8.027   4.594  1.00  0.00           C  
ATOM   1763  C   SER B 111      24.160   9.131   3.679  1.00  0.00           C  
ATOM   1764  O   SER B 111      24.797  10.074   4.123  1.00  0.00           O  
ATOM   1765  CB  SER B 111      24.706   6.912   4.591  1.00  0.00           C  
ATOM   1766  OG  SER B 111      24.418   5.946   5.567  1.00  0.00           O  
ATOM   1767  H   SER B 111      22.303   6.483   4.003  1.00  0.00           H  
ATOM   1768  HA  SER B 111      23.582   8.439   5.591  1.00  0.00           H  
ATOM   1769 1HB  SER B 111      24.731   6.445   3.604  1.00  0.00           H  
ATOM   1770 2HB  SER B 111      25.693   7.335   4.774  1.00  0.00           H  
ATOM   1771  HG  SER B 111      25.132   5.303   5.523  1.00  0.00           H  
ATOM   1772  N   PHE B 112      23.832   9.037   2.397  1.00  0.00           N  
ATOM   1773  CA  PHE B 112      24.405   9.915   1.389  1.00  0.00           C  
ATOM   1774  C   PHE B 112      23.828  11.324   1.455  1.00  0.00           C  
ATOM   1775  O   PHE B 112      24.440  12.273   0.975  1.00  0.00           O  
ATOM   1776  CB  PHE B 112      24.159   9.329   0.009  1.00  0.00           C  
ATOM   1777  CG  PHE B 112      24.939   8.085  -0.219  1.00  0.00           C  
ATOM   1778  CD1 PHE B 112      24.325   6.851  -0.088  1.00  0.00           C  
ATOM   1779  CD2 PHE B 112      26.285   8.132  -0.549  1.00  0.00           C  
ATOM   1780  CE1 PHE B 112      25.037   5.688  -0.283  1.00  0.00           C  
ATOM   1781  CE2 PHE B 112      26.999   6.970  -0.746  1.00  0.00           C  
ATOM   1782  CZ  PHE B 112      26.374   5.747  -0.612  1.00  0.00           C  
ATOM   1783  H   PHE B 112      23.139   8.341   2.104  1.00  0.00           H  
ATOM   1784  HA  PHE B 112      25.469   9.980   1.559  1.00  0.00           H  
ATOM   1785 1HB  PHE B 112      23.092   9.096  -0.100  1.00  0.00           H  
ATOM   1786 2HB  PHE B 112      24.423  10.054  -0.756  1.00  0.00           H  
ATOM   1787  HD1 PHE B 112      23.257   6.807   0.175  1.00  0.00           H  
ATOM   1788  HD2 PHE B 112      26.779   9.101  -0.653  1.00  0.00           H  
ATOM   1789  HE1 PHE B 112      24.542   4.724  -0.177  1.00  0.00           H  
ATOM   1790  HE2 PHE B 112      28.057   7.015  -1.007  1.00  0.00           H  
ATOM   1791  HZ  PHE B 112      26.938   4.828  -0.768  1.00  0.00           H  
ATOM   1792  N   THR B 113      22.640  11.444   2.047  1.00  0.00           N  
ATOM   1793  CA  THR B 113      21.929  12.709   2.174  1.00  0.00           C  
ATOM   1794  C   THR B 113      21.806  13.117   3.643  1.00  0.00           C  
ATOM   1795  O   THR B 113      21.056  14.022   3.963  1.00  0.00           O  
ATOM   1796  CB  THR B 113      20.524  12.641   1.526  1.00  0.00           C  
ATOM   1797  OG1 THR B 113      19.696  11.668   2.191  1.00  0.00           O  
ATOM   1798  CG2 THR B 113      20.691  12.203   0.075  1.00  0.00           C  
ATOM   1799  H   THR B 113      22.209  10.614   2.461  1.00  0.00           H  
ATOM   1800  HA  THR B 113      22.490  13.480   1.650  1.00  0.00           H  
ATOM   1801  HB  THR B 113      20.047  13.619   1.569  1.00  0.00           H  
ATOM   1802  HG1 THR B 113      18.859  11.610   1.704  1.00  0.00           H  
ATOM   1803 1HG2 THR B 113      19.714  12.149  -0.400  1.00  0.00           H  
ATOM   1804 2HG2 THR B 113      21.316  12.921  -0.452  1.00  0.00           H  
ATOM   1805 3HG2 THR B 113      21.159  11.219   0.038  1.00  0.00           H  
ATOM   1806  N   HIS B 114      22.487  12.393   4.542  1.00  0.00           N  
ATOM   1807  CA  HIS B 114      22.383  12.580   5.993  1.00  0.00           C  
ATOM   1808  C   HIS B 114      20.910  12.589   6.459  1.00  0.00           C  
ATOM   1809  O   HIS B 114      20.511  13.424   7.264  1.00  0.00           O  
ATOM   1810  CB  HIS B 114      23.089  13.854   6.490  1.00  0.00           C  
ATOM   1811  CG  HIS B 114      24.532  13.899   6.157  1.00  0.00           C  
ATOM   1812  ND1 HIS B 114      24.993  14.538   5.047  1.00  0.00           N  
ATOM   1813  CD2 HIS B 114      25.618  13.402   6.768  1.00  0.00           C  
ATOM   1814  CE1 HIS B 114      26.286  14.427   4.977  1.00  0.00           C  
ATOM   1815  NE2 HIS B 114      26.701  13.748   6.001  1.00  0.00           N  
ATOM   1816  H   HIS B 114      23.130  11.668   4.218  1.00  0.00           H  
ATOM   1817  HA  HIS B 114      22.872  11.741   6.485  1.00  0.00           H  
ATOM   1818 1HB  HIS B 114      22.608  14.740   6.066  1.00  0.00           H  
ATOM   1819 2HB  HIS B 114      22.997  13.919   7.575  1.00  0.00           H  
ATOM   1820  HD2 HIS B 114      25.650  12.855   7.660  1.00  0.00           H  
ATOM   1821  HE1 HIS B 114      26.888  14.846   4.175  1.00  0.00           H  
ATOM   1822  HE2 HIS B 114      27.663  13.509   6.208  1.00  0.00           H  
ATOM   1823  N   THR B 115      20.097  11.667   5.949  1.00  0.00           N  
ATOM   1824  CA  THR B 115      18.711  11.605   6.385  1.00  0.00           C  
ATOM   1825  C   THR B 115      18.693  10.595   7.518  1.00  0.00           C  
ATOM   1826  O   THR B 115      18.933   9.414   7.258  1.00  0.00           O  
ATOM   1827  CB  THR B 115      17.772  11.131   5.261  1.00  0.00           C  
ATOM   1828  OG1 THR B 115      17.844  12.034   4.144  1.00  0.00           O  
ATOM   1829  CG2 THR B 115      16.333  11.080   5.782  1.00  0.00           C  
ATOM   1830  H   THR B 115      20.459  10.991   5.275  1.00  0.00           H  
ATOM   1831  HA  THR B 115      18.390  12.585   6.714  1.00  0.00           H  
ATOM   1832  HB  THR B 115      18.065  10.145   4.935  1.00  0.00           H  
ATOM   1833  HG1 THR B 115      18.730  11.963   3.722  1.00  0.00           H  
ATOM   1834 1HG2 THR B 115      15.683  10.750   4.985  1.00  0.00           H  
ATOM   1835 2HG2 THR B 115      16.256  10.385   6.623  1.00  0.00           H  
ATOM   1836 3HG2 THR B 115      16.029  12.068   6.110  1.00  0.00           H  
ATOM   1837  N   PRO B 116      18.440  10.977   8.785  1.00  0.00           N  
ATOM   1838  CA  PRO B 116      18.495  10.078   9.916  1.00  0.00           C  
ATOM   1839  C   PRO B 116      17.344   9.094   9.812  1.00  0.00           C  
ATOM   1840  O   PRO B 116      16.365   9.399   9.124  1.00  0.00           O  
ATOM   1841  CB  PRO B 116      18.362  11.008  11.121  1.00  0.00           C  
ATOM   1842  CG  PRO B 116      17.702  12.252  10.578  1.00  0.00           C  
ATOM   1843  CD  PRO B 116      18.192  12.385   9.138  1.00  0.00           C  
ATOM   1844  HA  PRO B 116      19.477   9.602   9.903  1.00  0.00           H  
ATOM   1845 1HB  PRO B 116      17.754  10.518  11.898  1.00  0.00           H  
ATOM   1846 2HB  PRO B 116      19.330  11.213  11.554  1.00  0.00           H  
ATOM   1847 1HG  PRO B 116      16.640  12.178  10.669  1.00  0.00           H  
ATOM   1848 2HG  PRO B 116      17.999  13.121  11.187  1.00  0.00           H  
ATOM   1849 1HD  PRO B 116      17.386  12.823   8.532  1.00  0.00           H  
ATOM   1850 2HD  PRO B 116      19.110  12.981   9.103  1.00  0.00           H  
ATOM   1851  N   PRO B 117      17.440   7.909  10.420  1.00  0.00           N  
ATOM   1852  CA  PRO B 117      16.379   6.936  10.509  1.00  0.00           C  
ATOM   1853  C   PRO B 117      15.173   7.568  11.144  1.00  0.00           C  
ATOM   1854  O   PRO B 117      15.292   8.399  12.051  1.00  0.00           O  
ATOM   1855  CB  PRO B 117      16.970   5.890  11.455  1.00  0.00           C  
ATOM   1856  CG  PRO B 117      18.437   6.061  11.322  1.00  0.00           C  
ATOM   1857  CD  PRO B 117      18.658   7.529  11.137  1.00  0.00           C  
ATOM   1858  HA  PRO B 117      16.146   6.521   9.517  1.00  0.00           H  
ATOM   1859 1HB  PRO B 117      16.600   6.062  12.471  1.00  0.00           H  
ATOM   1860 2HB  PRO B 117      16.647   4.905  11.179  1.00  0.00           H  
ATOM   1861 1HG  PRO B 117      18.938   5.664  12.213  1.00  0.00           H  
ATOM   1862 2HG  PRO B 117      18.794   5.477  10.459  1.00  0.00           H  
ATOM   1863 1HD  PRO B 117      18.748   8.058  12.090  1.00  0.00           H  
ATOM   1864 2HD  PRO B 117      19.548   7.621  10.524  1.00  0.00           H  
ATOM   1865  N   LEU B 118      14.010   7.138  10.724  1.00  0.00           N  
ATOM   1866  CA  LEU B 118      12.797   7.628  11.333  1.00  0.00           C  
ATOM   1867  C   LEU B 118      12.603   7.033  12.705  1.00  0.00           C  
ATOM   1868  O   LEU B 118      12.654   5.816  12.882  1.00  0.00           O  
ATOM   1869  CB  LEU B 118      11.608   7.342  10.412  1.00  0.00           C  
ATOM   1870  CG  LEU B 118      10.210   7.733  10.912  1.00  0.00           C  
ATOM   1871  CD1 LEU B 118      10.091   9.235  11.084  1.00  0.00           C  
ATOM   1872  CD2 LEU B 118       9.171   7.246   9.843  1.00  0.00           C  
ATOM   1873  H   LEU B 118      13.949   6.488   9.941  1.00  0.00           H  
ATOM   1874  HA  LEU B 118      12.874   8.701  11.452  1.00  0.00           H  
ATOM   1875 1HB  LEU B 118      11.776   7.862   9.469  1.00  0.00           H  
ATOM   1876 2HB  LEU B 118      11.590   6.270  10.202  1.00  0.00           H  
ATOM   1877  HG  LEU B 118      10.017   7.259  11.876  1.00  0.00           H  
ATOM   1878 1HD1 LEU B 118       9.085   9.477  11.431  1.00  0.00           H  
ATOM   1879 2HD1 LEU B 118      10.812   9.590  11.820  1.00  0.00           H  
ATOM   1880 3HD1 LEU B 118      10.267   9.719  10.149  1.00  0.00           H  
ATOM   1881 1HD2 LEU B 118       8.172   7.507  10.169  1.00  0.00           H  
ATOM   1882 2HD2 LEU B 118       9.367   7.723   8.884  1.00  0.00           H  
ATOM   1883 3HD2 LEU B 118       9.250   6.170   9.726  1.00  0.00           H  
ATOM   1884  N   ASP B 119      12.395   7.902  13.682  1.00  0.00           N  
ATOM   1885  CA  ASP B 119      12.116   7.485  15.045  1.00  0.00           C  
ATOM   1886  C   ASP B 119      10.694   6.934  15.089  1.00  0.00           C  
ATOM   1887  O   ASP B 119       9.758   7.689  14.844  1.00  0.00           O  
ATOM   1888  CB  ASP B 119      12.226   8.666  16.005  1.00  0.00           C  
ATOM   1889  CG  ASP B 119      12.034   8.285  17.489  1.00  0.00           C  
ATOM   1890  OD1 ASP B 119      11.384   7.265  17.776  1.00  0.00           O  
ATOM   1891  OD2 ASP B 119      12.501   9.030  18.331  1.00  0.00           O  
ATOM   1892  H   ASP B 119      12.406   8.895  13.467  1.00  0.00           H  
ATOM   1893  HA  ASP B 119      12.847   6.740  15.336  1.00  0.00           H  
ATOM   1894 1HB  ASP B 119      13.204   9.141  15.884  1.00  0.00           H  
ATOM   1895 2HB  ASP B 119      11.484   9.402  15.741  1.00  0.00           H  
ATOM   1896  N   PRO B 120      10.466   5.644  15.363  1.00  0.00           N  
ATOM   1897  CA  PRO B 120       9.160   5.026  15.375  1.00  0.00           C  
ATOM   1898  C   PRO B 120       8.111   5.818  16.133  1.00  0.00           C  
ATOM   1899  O   PRO B 120       6.964   5.880  15.697  1.00  0.00           O  
ATOM   1900  CB  PRO B 120       9.444   3.711  16.116  1.00  0.00           C  
ATOM   1901  CG  PRO B 120      10.840   3.343  15.712  1.00  0.00           C  
ATOM   1902  CD  PRO B 120      11.575   4.668  15.635  1.00  0.00           C  
ATOM   1903  HA  PRO B 120       8.837   4.847  14.339  1.00  0.00           H  
ATOM   1904 1HB  PRO B 120       9.375   3.890  17.199  1.00  0.00           H  
ATOM   1905 2HB  PRO B 120       8.703   2.970  15.893  1.00  0.00           H  
ATOM   1906 1HG  PRO B 120      11.280   2.652  16.442  1.00  0.00           H  
ATOM   1907 2HG  PRO B 120      10.828   2.812  14.746  1.00  0.00           H  
ATOM   1908 1HD  PRO B 120      12.046   4.921  16.598  1.00  0.00           H  
ATOM   1909 2HD  PRO B 120      12.298   4.602  14.815  1.00  0.00           H  
ATOM   1910  N   GLN B 121       8.477   6.490  17.231  1.00  0.00           N  
ATOM   1911  CA  GLN B 121       7.442   7.214  17.982  1.00  0.00           C  
ATOM   1912  C   GLN B 121       6.906   8.424  17.216  1.00  0.00           C  
ATOM   1913  O   GLN B 121       5.787   8.877  17.456  1.00  0.00           O  
ATOM   1914  CB  GLN B 121       7.930   7.688  19.353  1.00  0.00           C  
ATOM   1915  CG  GLN B 121       8.878   8.859  19.313  1.00  0.00           C  
ATOM   1916  CD  GLN B 121       9.464   9.196  20.687  1.00  0.00           C  
ATOM   1917  OE1 GLN B 121       8.718   9.357  21.670  1.00  0.00           O  
ATOM   1918  NE2 GLN B 121      10.799   9.305  20.760  1.00  0.00           N  
ATOM   1919  H   GLN B 121       9.463   6.523  17.535  1.00  0.00           H  
ATOM   1920  HA  GLN B 121       6.610   6.541  18.149  1.00  0.00           H  
ATOM   1921 1HB  GLN B 121       7.074   7.962  19.968  1.00  0.00           H  
ATOM   1922 2HB  GLN B 121       8.448   6.870  19.850  1.00  0.00           H  
ATOM   1923 1HG  GLN B 121       9.667   8.631  18.647  1.00  0.00           H  
ATOM   1924 2HG  GLN B 121       8.341   9.736  18.953  1.00  0.00           H  
ATOM   1925 1HE2 GLN B 121      11.240   9.521  21.625  1.00  0.00           H  
ATOM   1926 2HE2 GLN B 121      11.379   9.157  19.912  1.00  0.00           H  
ATOM   1927  N   GLU B 122       7.679   8.946  16.263  1.00  0.00           N  
ATOM   1928  CA  GLU B 122       7.232  10.106  15.489  1.00  0.00           C  
ATOM   1929  C   GLU B 122       6.053   9.736  14.595  1.00  0.00           C  
ATOM   1930  O   GLU B 122       5.278  10.599  14.179  1.00  0.00           O  
ATOM   1931  CB  GLU B 122       8.377  10.749  14.708  1.00  0.00           C  
ATOM   1932  CG  GLU B 122       9.395  11.469  15.637  1.00  0.00           C  
ATOM   1933  CD  GLU B 122      10.666  11.977  14.949  1.00  0.00           C  
ATOM   1934  OE1 GLU B 122      11.008  11.481  13.893  1.00  0.00           O  
ATOM   1935  OE2 GLU B 122      11.293  12.860  15.490  1.00  0.00           O  
ATOM   1936  H   GLU B 122       8.571   8.518  16.037  1.00  0.00           H  
ATOM   1937  HA  GLU B 122       6.878  10.860  16.191  1.00  0.00           H  
ATOM   1938 1HB  GLU B 122       8.899   9.996  14.122  1.00  0.00           H  
ATOM   1939 2HB  GLU B 122       7.973  11.486  14.020  1.00  0.00           H  
ATOM   1940 1HG  GLU B 122       8.892  12.327  16.091  1.00  0.00           H  
ATOM   1941 2HG  GLU B 122       9.666  10.787  16.442  1.00  0.00           H  
ATOM   1942  N   LEU B 123       5.868   8.440  14.320  1.00  0.00           N  
ATOM   1943  CA  LEU B 123       4.737   8.001  13.508  1.00  0.00           C  
ATOM   1944  C   LEU B 123       3.418   8.365  14.171  1.00  0.00           C  
ATOM   1945  O   LEU B 123       2.414   8.518  13.483  1.00  0.00           O  
ATOM   1946  CB  LEU B 123       4.799   6.492  13.255  1.00  0.00           C  
ATOM   1947  CG  LEU B 123       5.896   6.026  12.299  1.00  0.00           C  
ATOM   1948  CD1 LEU B 123       6.021   4.545  12.393  1.00  0.00           C  
ATOM   1949  CD2 LEU B 123       5.499   6.427  10.864  1.00  0.00           C  
ATOM   1950  H   LEU B 123       6.494   7.733  14.703  1.00  0.00           H  
ATOM   1951  HA  LEU B 123       4.784   8.510  12.546  1.00  0.00           H  
ATOM   1952 1HB  LEU B 123       4.939   5.980  14.206  1.00  0.00           H  
ATOM   1953 2HB  LEU B 123       3.846   6.169  12.838  1.00  0.00           H  
ATOM   1954  HG  LEU B 123       6.854   6.476  12.573  1.00  0.00           H  
ATOM   1955 1HD1 LEU B 123       6.786   4.218  11.719  1.00  0.00           H  
ATOM   1956 2HD1 LEU B 123       6.288   4.273  13.414  1.00  0.00           H  
ATOM   1957 3HD1 LEU B 123       5.080   4.078  12.131  1.00  0.00           H  
ATOM   1958 1HD2 LEU B 123       6.260   6.083  10.169  1.00  0.00           H  
ATOM   1959 2HD2 LEU B 123       4.549   5.961  10.609  1.00  0.00           H  
ATOM   1960 3HD2 LEU B 123       5.402   7.512  10.797  1.00  0.00           H  
ATOM   1961  N   ASP B 124       3.399   8.563  15.502  1.00  0.00           N  
ATOM   1962  CA  ASP B 124       2.143   8.877  16.207  1.00  0.00           C  
ATOM   1963  C   ASP B 124       1.660  10.301  15.924  1.00  0.00           C  
ATOM   1964  O   ASP B 124       0.527  10.653  16.226  1.00  0.00           O  
ATOM   1965  CB  ASP B 124       2.259   8.584  17.690  1.00  0.00           C  
ATOM   1966  CG  ASP B 124       2.343   7.051  17.922  1.00  0.00           C  
ATOM   1967  OD1 ASP B 124       1.856   6.265  17.098  1.00  0.00           O  
ATOM   1968  OD2 ASP B 124       2.945   6.674  18.872  1.00  0.00           O  
ATOM   1969  H   ASP B 124       4.259   8.499  16.047  1.00  0.00           H  
ATOM   1970  HA  ASP B 124       1.377   8.208  15.823  1.00  0.00           H  
ATOM   1971 1HB  ASP B 124       3.159   9.058  18.093  1.00  0.00           H  
ATOM   1972 2HB  ASP B 124       1.400   8.989  18.214  1.00  0.00           H  
ATOM   1973  N   ILE B 125       2.463  11.067  15.206  1.00  0.00           N  
ATOM   1974  CA  ILE B 125       2.033  12.348  14.661  1.00  0.00           C  
ATOM   1975  C   ILE B 125       0.806  12.135  13.753  1.00  0.00           C  
ATOM   1976  O   ILE B 125      -0.094  12.968  13.664  1.00  0.00           O  
ATOM   1977  CB  ILE B 125       3.191  13.025  13.886  1.00  0.00           C  
ATOM   1978  CG1 ILE B 125       4.276  13.494  14.904  1.00  0.00           C  
ATOM   1979  CG2 ILE B 125       2.709  14.114  13.037  1.00  0.00           C  
ATOM   1980  CD1 ILE B 125       5.596  13.907  14.276  1.00  0.00           C  
ATOM   1981  H   ILE B 125       3.409  10.752  14.980  1.00  0.00           H  
ATOM   1982  HA  ILE B 125       1.743  12.996  15.484  1.00  0.00           H  
ATOM   1983  HB  ILE B 125       3.661  12.285  13.238  1.00  0.00           H  
ATOM   1984 1HG1 ILE B 125       3.879  14.347  15.444  1.00  0.00           H  
ATOM   1985 2HG1 ILE B 125       4.466  12.685  15.614  1.00  0.00           H  
ATOM   1986 1HG2 ILE B 125       3.548  14.566  12.497  1.00  0.00           H  
ATOM   1987 2HG2 ILE B 125       1.977  13.744  12.322  1.00  0.00           H  
ATOM   1988 3HG2 ILE B 125       2.259  14.819  13.684  1.00  0.00           H  
ATOM   1989 1HD1 ILE B 125       6.289  14.231  15.047  1.00  0.00           H  
ATOM   1990 2HD1 ILE B 125       6.015  13.060  13.763  1.00  0.00           H  
ATOM   1991 3HD1 ILE B 125       5.422  14.716  13.575  1.00  0.00           H  
ATOM   1992  N   LEU B 126       0.762  10.995  13.076  1.00  0.00           N  
ATOM   1993  CA  LEU B 126      -0.278  10.708  12.107  1.00  0.00           C  
ATOM   1994  C   LEU B 126      -1.611  10.329  12.777  1.00  0.00           C  
ATOM   1995  O   LEU B 126      -2.608  10.142  12.096  1.00  0.00           O  
ATOM   1996  CB  LEU B 126       0.238   9.578  11.204  1.00  0.00           C  
ATOM   1997  CG  LEU B 126       1.535   9.950  10.365  1.00  0.00           C  
ATOM   1998  CD1 LEU B 126       2.095   8.694   9.706  1.00  0.00           C  
ATOM   1999  CD2 LEU B 126       1.198  11.007   9.301  1.00  0.00           C  
ATOM   2000  H   LEU B 126       1.482  10.286  13.224  1.00  0.00           H  
ATOM   2001  HA  LEU B 126      -0.440  11.599  11.504  1.00  0.00           H  
ATOM   2002 1HB  LEU B 126       0.469   8.726  11.813  1.00  0.00           H  
ATOM   2003 2HB  LEU B 126      -0.552   9.292  10.510  1.00  0.00           H  
ATOM   2004  HG  LEU B 126       2.291  10.340  11.047  1.00  0.00           H  
ATOM   2005 1HD1 LEU B 126       2.995   8.946   9.155  1.00  0.00           H  
ATOM   2006 2HD1 LEU B 126       2.334   7.953  10.475  1.00  0.00           H  
ATOM   2007 3HD1 LEU B 126       1.359   8.299   9.030  1.00  0.00           H  
ATOM   2008 1HD2 LEU B 126       2.102  11.263   8.740  1.00  0.00           H  
ATOM   2009 2HD2 LEU B 126       0.445  10.611   8.620  1.00  0.00           H  
ATOM   2010 3HD2 LEU B 126       0.813  11.900   9.792  1.00  0.00           H  
ATOM   2011  N   LYS B 127      -1.667  10.282  14.128  1.00  0.00           N  
ATOM   2012  CA  LYS B 127      -2.922   9.995  14.798  1.00  0.00           C  
ATOM   2013  C   LYS B 127      -4.001  11.019  14.532  1.00  0.00           C  
ATOM   2014  O   LYS B 127      -5.177  10.743  14.756  1.00  0.00           O  
ATOM   2015  CB  LYS B 127      -2.773   9.857  16.308  1.00  0.00           C  
ATOM   2016  CG  LYS B 127      -2.125   8.591  16.772  1.00  0.00           C  
ATOM   2017  CD  LYS B 127      -2.111   8.557  18.300  1.00  0.00           C  
ATOM   2018  CE  LYS B 127      -1.687   7.236  18.762  1.00  0.00           C  
ATOM   2019  NZ  LYS B 127      -1.697   7.115  20.264  1.00  0.00           N  
ATOM   2020  H   LYS B 127      -0.841  10.448  14.700  1.00  0.00           H  
ATOM   2021  HA  LYS B 127      -3.296   9.047  14.418  1.00  0.00           H  
ATOM   2022 1HB  LYS B 127      -2.183  10.694  16.689  1.00  0.00           H  
ATOM   2023 2HB  LYS B 127      -3.753   9.908  16.771  1.00  0.00           H  
ATOM   2024 1HG  LYS B 127      -2.674   7.719  16.396  1.00  0.00           H  
ATOM   2025 2HG  LYS B 127      -1.105   8.542  16.396  1.00  0.00           H  
ATOM   2026 1HD  LYS B 127      -1.416   9.313  18.677  1.00  0.00           H  
ATOM   2027 2HD  LYS B 127      -3.106   8.763  18.687  1.00  0.00           H  
ATOM   2028 1HE  LYS B 127      -2.378   6.501  18.345  1.00  0.00           H  
ATOM   2029 2HE  LYS B 127      -0.686   7.025  18.390  1.00  0.00           H  
ATOM   2030 1HZ  LYS B 127      -1.427   6.150  20.469  1.00  0.00           H  
ATOM   2031 2HZ  LYS B 127      -1.052   7.763  20.678  1.00  0.00           H  
ATOM   2032 3HZ  LYS B 127      -2.634   7.284  20.610  1.00  0.00           H  
ATOM   2033  N   THR B 128      -3.625  12.223  14.123  1.00  0.00           N  
ATOM   2034  CA  THR B 128      -4.650  13.227  13.830  1.00  0.00           C  
ATOM   2035  C   THR B 128      -5.270  12.998  12.436  1.00  0.00           C  
ATOM   2036  O   THR B 128      -6.302  13.590  12.116  1.00  0.00           O  
ATOM   2037  CB  THR B 128      -4.072  14.660  13.977  1.00  0.00           C  
ATOM   2038  OG1 THR B 128      -2.945  14.813  13.152  1.00  0.00           O  
ATOM   2039  CG2 THR B 128      -3.665  14.967  15.428  1.00  0.00           C  
ATOM   2040  H   THR B 128      -2.633  12.433  13.967  1.00  0.00           H  
ATOM   2041  HA  THR B 128      -5.456  13.125  14.559  1.00  0.00           H  
ATOM   2042  HB  THR B 128      -4.835  15.376  13.663  1.00  0.00           H  
ATOM   2043  HG1 THR B 128      -3.241  14.938  12.226  1.00  0.00           H  
ATOM   2044 1HG2 THR B 128      -3.272  15.975  15.495  1.00  0.00           H  
ATOM   2045 2HG2 THR B 128      -4.535  14.873  16.075  1.00  0.00           H  
ATOM   2046 3HG2 THR B 128      -2.900  14.258  15.745  1.00  0.00           H  
ATOM   2047  N   VAL B 129      -4.694  12.091  11.610  1.00  0.00           N  
ATOM   2048  CA  VAL B 129      -5.225  11.902  10.253  1.00  0.00           C  
ATOM   2049  C   VAL B 129      -6.512  11.077  10.229  1.00  0.00           C  
ATOM   2050  O   VAL B 129      -6.550   9.912  10.614  1.00  0.00           O  
ATOM   2051  CB  VAL B 129      -4.136  11.262   9.320  1.00  0.00           C  
ATOM   2052  CG1 VAL B 129      -4.712  10.970   7.937  1.00  0.00           C  
ATOM   2053  CG2 VAL B 129      -2.922  12.268   9.124  1.00  0.00           C  
ATOM   2054  H   VAL B 129      -3.886  11.551  11.904  1.00  0.00           H  
ATOM   2055  HA  VAL B 129      -5.444  12.884   9.838  1.00  0.00           H  
ATOM   2056  HB  VAL B 129      -3.782  10.330   9.766  1.00  0.00           H  
ATOM   2057 1HG1 VAL B 129      -3.947  10.532   7.300  1.00  0.00           H  
ATOM   2058 2HG1 VAL B 129      -5.543  10.277   8.039  1.00  0.00           H  
ATOM   2059 3HG1 VAL B 129      -5.071  11.898   7.486  1.00  0.00           H  
ATOM   2060 1HG2 VAL B 129      -2.171  11.829   8.471  1.00  0.00           H  
ATOM   2061 2HG2 VAL B 129      -3.296  13.193   8.675  1.00  0.00           H  
ATOM   2062 3HG2 VAL B 129      -2.475  12.497  10.092  1.00  0.00           H  
ATOM   2063  N   LYS B 130      -7.578  11.694   9.705  1.00  0.00           N  
ATOM   2064  CA  LYS B 130      -8.897  11.082   9.584  1.00  0.00           C  
ATOM   2065  C   LYS B 130      -9.178  10.716   8.135  1.00  0.00           C  
ATOM   2066  O   LYS B 130      -9.995   9.835   7.837  1.00  0.00           O  
ATOM   2067  CB  LYS B 130      -9.977  12.035  10.116  1.00  0.00           C  
ATOM   2068  CG  LYS B 130      -9.926  12.252  11.609  1.00  0.00           C  
ATOM   2069  CD  LYS B 130     -10.875  13.394  12.026  1.00  0.00           C  
ATOM   2070  CE  LYS B 130     -12.342  12.983  12.015  1.00  0.00           C  
ATOM   2071  NZ  LYS B 130     -12.700  12.096  13.158  1.00  0.00           N  
ATOM   2072  H   LYS B 130      -7.478  12.659   9.406  1.00  0.00           H  
ATOM   2073  HA  LYS B 130      -8.917  10.173  10.175  1.00  0.00           H  
ATOM   2074 1HB  LYS B 130      -9.878  13.007   9.629  1.00  0.00           H  
ATOM   2075 2HB  LYS B 130     -10.966  11.641   9.871  1.00  0.00           H  
ATOM   2076 1HG  LYS B 130     -10.218  11.324  12.111  1.00  0.00           H  
ATOM   2077 2HG  LYS B 130      -8.907  12.506  11.906  1.00  0.00           H  
ATOM   2078 1HD  LYS B 130     -10.615  13.724  13.032  1.00  0.00           H  
ATOM   2079 2HD  LYS B 130     -10.744  14.241  11.341  1.00  0.00           H  
ATOM   2080 1HE  LYS B 130     -12.957  13.886  12.055  1.00  0.00           H  
ATOM   2081 2HE  LYS B 130     -12.555  12.454  11.084  1.00  0.00           H  
ATOM   2082 1HZ  LYS B 130     -13.683  11.837  13.096  1.00  0.00           H  
ATOM   2083 2HZ  LYS B 130     -12.164  11.223  13.121  1.00  0.00           H  
ATOM   2084 3HZ  LYS B 130     -12.532  12.554  14.030  1.00  0.00           H  
ATOM   2085  N   GLU B 131      -8.475  11.373   7.237  1.00  0.00           N  
ATOM   2086  CA  GLU B 131      -8.677  11.138   5.821  1.00  0.00           C  
ATOM   2087  C   GLU B 131      -7.411  11.191   4.990  1.00  0.00           C  
ATOM   2088  O   GLU B 131      -6.553  12.035   5.216  1.00  0.00           O  
ATOM   2089  CB  GLU B 131      -9.640  12.177   5.248  1.00  0.00           C  
ATOM   2090  CG  GLU B 131      -9.925  12.000   3.773  1.00  0.00           C  
ATOM   2091  CD  GLU B 131     -10.905  13.022   3.246  1.00  0.00           C  
ATOM   2092  OE1 GLU B 131     -10.708  14.204   3.523  1.00  0.00           O  
ATOM   2093  OE2 GLU B 131     -11.837  12.632   2.550  1.00  0.00           O  
ATOM   2094  H   GLU B 131      -7.847  12.110   7.551  1.00  0.00           H  
ATOM   2095  HA  GLU B 131      -9.117  10.155   5.704  1.00  0.00           H  
ATOM   2096 1HB  GLU B 131     -10.590  12.119   5.779  1.00  0.00           H  
ATOM   2097 2HB  GLU B 131      -9.241  13.174   5.409  1.00  0.00           H  
ATOM   2098 1HG  GLU B 131      -9.001  12.131   3.210  1.00  0.00           H  
ATOM   2099 2HG  GLU B 131     -10.296  10.988   3.594  1.00  0.00           H  
ATOM   2100  N   ILE B 132      -7.323  10.270   4.043  1.00  0.00           N  
ATOM   2101  CA  ILE B 132      -6.297  10.271   3.010  1.00  0.00           C  
ATOM   2102  C   ILE B 132      -7.040  10.285   1.691  1.00  0.00           C  
ATOM   2103  O   ILE B 132      -7.835   9.384   1.433  1.00  0.00           O  
ATOM   2104  CB  ILE B 132      -5.360   9.034   3.136  1.00  0.00           C  
ATOM   2105  CG1 ILE B 132      -4.674   9.049   4.519  1.00  0.00           C  
ATOM   2106  CG2 ILE B 132      -4.328   8.997   2.025  1.00  0.00           C  
ATOM   2107  CD1 ILE B 132      -3.992   7.773   4.872  1.00  0.00           C  
ATOM   2108  H   ILE B 132      -8.063   9.562   4.011  1.00  0.00           H  
ATOM   2109  HA  ILE B 132      -5.708  11.182   3.076  1.00  0.00           H  
ATOM   2110  HB  ILE B 132      -5.968   8.130   3.086  1.00  0.00           H  
ATOM   2111 1HG1 ILE B 132      -3.936   9.855   4.539  1.00  0.00           H  
ATOM   2112 2HG1 ILE B 132      -5.417   9.252   5.276  1.00  0.00           H  
ATOM   2113 1HG2 ILE B 132      -3.701   8.110   2.134  1.00  0.00           H  
ATOM   2114 2HG2 ILE B 132      -4.833   8.958   1.073  1.00  0.00           H  
ATOM   2115 3HG2 ILE B 132      -3.699   9.889   2.071  1.00  0.00           H  
ATOM   2116 1HD1 ILE B 132      -3.550   7.864   5.858  1.00  0.00           H  
ATOM   2117 2HD1 ILE B 132      -4.719   6.962   4.879  1.00  0.00           H  
ATOM   2118 3HD1 ILE B 132      -3.213   7.560   4.139  1.00  0.00           H  
ATOM   2119  N   THR B 133      -6.819  11.289   0.855  1.00  0.00           N  
ATOM   2120  CA  THR B 133      -7.620  11.319  -0.359  1.00  0.00           C  
ATOM   2121  C   THR B 133      -7.040  10.406  -1.434  1.00  0.00           C  
ATOM   2122  O   THR B 133      -7.751   9.963  -2.339  1.00  0.00           O  
ATOM   2123  CB  THR B 133      -7.738  12.749  -0.922  1.00  0.00           C  
ATOM   2124  OG1 THR B 133      -6.462  13.242  -1.196  1.00  0.00           O  
ATOM   2125  CG2 THR B 133      -8.411  13.680   0.129  1.00  0.00           C  
ATOM   2126  H   THR B 133      -6.157  12.029   1.089  1.00  0.00           H  
ATOM   2127  HA  THR B 133      -8.614  10.987  -0.097  1.00  0.00           H  
ATOM   2128  HB  THR B 133      -8.317  12.740  -1.841  1.00  0.00           H  
ATOM   2129  HG1 THR B 133      -5.974  13.312  -0.354  1.00  0.00           H  
ATOM   2130 1HG2 THR B 133      -8.480  14.688  -0.267  1.00  0.00           H  
ATOM   2131 2HG2 THR B 133      -9.415  13.307   0.351  1.00  0.00           H  
ATOM   2132 3HG2 THR B 133      -7.829  13.695   1.044  1.00  0.00           H  
ATOM   2133  N   GLY B 134      -5.764  10.104  -1.309  1.00  0.00           N  
ATOM   2134  CA  GLY B 134      -5.063   9.237  -2.236  1.00  0.00           C  
ATOM   2135  C   GLY B 134      -4.962   7.833  -1.654  1.00  0.00           C  
ATOM   2136  O   GLY B 134      -5.968   7.208  -1.272  1.00  0.00           O  
ATOM   2137  H   GLY B 134      -5.207  10.514  -0.561  1.00  0.00           H  
ATOM   2138 1HA  GLY B 134      -5.583   9.212  -3.195  1.00  0.00           H  
ATOM   2139 2HA  GLY B 134      -4.063   9.626  -2.426  1.00  0.00           H  
ATOM   2140  N   PHE B 135      -3.764   7.313  -1.699  1.00  0.00           N  
ATOM   2141  CA  PHE B 135      -3.461   5.945  -1.293  1.00  0.00           C  
ATOM   2142  C   PHE B 135      -2.662   5.900   0.009  1.00  0.00           C  
ATOM   2143  O   PHE B 135      -1.890   6.820   0.289  1.00  0.00           O  
ATOM   2144  CB  PHE B 135      -2.599   5.268  -2.383  1.00  0.00           C  
ATOM   2145  CG  PHE B 135      -3.235   5.085  -3.780  1.00  0.00           C  
ATOM   2146  CD1 PHE B 135      -4.585   5.261  -4.005  1.00  0.00           C  
ATOM   2147  CD2 PHE B 135      -2.457   4.687  -4.860  1.00  0.00           C  
ATOM   2148  CE1 PHE B 135      -5.145   5.039  -5.244  1.00  0.00           C  
ATOM   2149  CE2 PHE B 135      -3.028   4.471  -6.099  1.00  0.00           C  
ATOM   2150  CZ  PHE B 135      -4.362   4.644  -6.282  1.00  0.00           C  
ATOM   2151  H   PHE B 135      -3.007   7.896  -2.057  1.00  0.00           H  
ATOM   2152  HA  PHE B 135      -4.398   5.401  -1.144  1.00  0.00           H  
ATOM   2153 1HB  PHE B 135      -1.678   5.832  -2.510  1.00  0.00           H  
ATOM   2154 2HB  PHE B 135      -2.313   4.277  -2.027  1.00  0.00           H  
ATOM   2155  HD1 PHE B 135      -5.198   5.557  -3.194  1.00  0.00           H  
ATOM   2156  HD2 PHE B 135      -1.386   4.528  -4.729  1.00  0.00           H  
ATOM   2157  HE1 PHE B 135      -6.209   5.169  -5.409  1.00  0.00           H  
ATOM   2158  HE2 PHE B 135      -2.430   4.152  -6.936  1.00  0.00           H  
ATOM   2159  HZ  PHE B 135      -4.797   4.465  -7.271  1.00  0.00           H  
ATOM   2160  N   LEU B 136      -2.824   4.813   0.768  1.00  0.00           N  
ATOM   2161  CA  LEU B 136      -2.012   4.516   1.950  1.00  0.00           C  
ATOM   2162  C   LEU B 136      -1.208   3.258   1.672  1.00  0.00           C  
ATOM   2163  O   LEU B 136      -1.770   2.160   1.650  1.00  0.00           O  
ATOM   2164  CB  LEU B 136      -2.887   4.349   3.210  1.00  0.00           C  
ATOM   2165  CG  LEU B 136      -2.126   3.959   4.551  1.00  0.00           C  
ATOM   2166  CD1 LEU B 136      -1.068   5.025   4.906  1.00  0.00           C  
ATOM   2167  CD2 LEU B 136      -3.140   3.864   5.710  1.00  0.00           C  
ATOM   2168  H   LEU B 136      -3.531   4.138   0.482  1.00  0.00           H  
ATOM   2169  HA  LEU B 136      -1.320   5.335   2.134  1.00  0.00           H  
ATOM   2170 1HB  LEU B 136      -3.421   5.273   3.379  1.00  0.00           H  
ATOM   2171 2HB  LEU B 136      -3.625   3.569   3.008  1.00  0.00           H  
ATOM   2172  HG  LEU B 136      -1.628   2.999   4.418  1.00  0.00           H  
ATOM   2173 1HD1 LEU B 136      -0.570   4.738   5.815  1.00  0.00           H  
ATOM   2174 2HD1 LEU B 136      -0.322   5.109   4.119  1.00  0.00           H  
ATOM   2175 3HD1 LEU B 136      -1.551   5.983   5.049  1.00  0.00           H  
ATOM   2176 1HD2 LEU B 136      -2.624   3.596   6.633  1.00  0.00           H  
ATOM   2177 2HD2 LEU B 136      -3.617   4.826   5.835  1.00  0.00           H  
ATOM   2178 3HD2 LEU B 136      -3.891   3.113   5.487  1.00  0.00           H  
ATOM   2179  N   LEU B 137       0.083   3.433   1.432  1.00  0.00           N  
ATOM   2180  CA  LEU B 137       0.928   2.316   1.071  1.00  0.00           C  
ATOM   2181  C   LEU B 137       1.994   2.114   2.134  1.00  0.00           C  
ATOM   2182  O   LEU B 137       2.931   2.911   2.228  1.00  0.00           O  
ATOM   2183  CB  LEU B 137       1.577   2.579  -0.293  1.00  0.00           C  
ATOM   2184  CG  LEU B 137       0.605   2.931  -1.462  1.00  0.00           C  
ATOM   2185  CD1 LEU B 137       1.437   3.248  -2.673  1.00  0.00           C  
ATOM   2186  CD2 LEU B 137      -0.384   1.784  -1.753  1.00  0.00           C  
ATOM   2187  H   LEU B 137       0.478   4.373   1.499  1.00  0.00           H  
ATOM   2188  HA  LEU B 137       0.322   1.419   1.026  1.00  0.00           H  
ATOM   2189 1HB  LEU B 137       2.276   3.407  -0.187  1.00  0.00           H  
ATOM   2190 2HB  LEU B 137       2.137   1.690  -0.584  1.00  0.00           H  
ATOM   2191  HG  LEU B 137       0.041   3.827  -1.200  1.00  0.00           H  
ATOM   2192 1HD1 LEU B 137       0.780   3.531  -3.497  1.00  0.00           H  
ATOM   2193 2HD1 LEU B 137       2.107   4.068  -2.449  1.00  0.00           H  
ATOM   2194 3HD1 LEU B 137       2.018   2.383  -2.956  1.00  0.00           H  
ATOM   2195 1HD2 LEU B 137      -1.030   2.075  -2.575  1.00  0.00           H  
ATOM   2196 2HD2 LEU B 137       0.165   0.896  -2.029  1.00  0.00           H  
ATOM   2197 3HD2 LEU B 137      -0.999   1.574  -0.881  1.00  0.00           H  
ATOM   2198  N   ILE B 138       1.854   1.066   2.929  1.00  0.00           N  
ATOM   2199  CA  ILE B 138       2.774   0.812   4.027  1.00  0.00           C  
ATOM   2200  C   ILE B 138       3.587  -0.458   3.727  1.00  0.00           C  
ATOM   2201  O   ILE B 138       3.040  -1.571   3.739  1.00  0.00           O  
ATOM   2202  CB  ILE B 138       2.013   0.644   5.378  1.00  0.00           C  
ATOM   2203  CG1 ILE B 138       1.180   1.921   5.672  1.00  0.00           C  
ATOM   2204  CG2 ILE B 138       3.019   0.363   6.536  1.00  0.00           C  
ATOM   2205  CD1 ILE B 138       0.239   1.812   6.872  1.00  0.00           C  
ATOM   2206  H   ILE B 138       1.072   0.437   2.794  1.00  0.00           H  
ATOM   2207  HA  ILE B 138       3.460   1.653   4.129  1.00  0.00           H  
ATOM   2208  HB  ILE B 138       1.317  -0.193   5.291  1.00  0.00           H  
ATOM   2209 1HG1 ILE B 138       1.856   2.750   5.824  1.00  0.00           H  
ATOM   2210 2HG1 ILE B 138       0.574   2.137   4.798  1.00  0.00           H  
ATOM   2211 1HG2 ILE B 138       2.503   0.223   7.476  1.00  0.00           H  
ATOM   2212 2HG2 ILE B 138       3.581  -0.528   6.319  1.00  0.00           H  
ATOM   2213 3HG2 ILE B 138       3.713   1.200   6.633  1.00  0.00           H  
ATOM   2214 1HD1 ILE B 138      -0.310   2.733   6.982  1.00  0.00           H  
ATOM   2215 2HD1 ILE B 138      -0.463   0.996   6.701  1.00  0.00           H  
ATOM   2216 3HD1 ILE B 138       0.792   1.629   7.780  1.00  0.00           H  
ATOM   2217  N   GLN B 139       4.880  -0.276   3.419  1.00  0.00           N  
ATOM   2218  CA  GLN B 139       5.762  -1.381   3.042  1.00  0.00           C  
ATOM   2219  C   GLN B 139       6.829  -1.643   4.102  1.00  0.00           C  
ATOM   2220  O   GLN B 139       7.685  -2.508   3.953  1.00  0.00           O  
ATOM   2221  CB  GLN B 139       6.438  -1.123   1.703  1.00  0.00           C  
ATOM   2222  CG  GLN B 139       5.528  -1.125   0.525  1.00  0.00           C  
ATOM   2223  CD  GLN B 139       6.326  -1.084  -0.726  1.00  0.00           C  
ATOM   2224  OE1 GLN B 139       7.264  -0.297  -0.865  1.00  0.00           O  
ATOM   2225  NE2 GLN B 139       5.975  -1.960  -1.643  1.00  0.00           N  
ATOM   2226  H   GLN B 139       5.271   0.665   3.434  1.00  0.00           H  
ATOM   2227  HA  GLN B 139       5.162  -2.287   2.962  1.00  0.00           H  
ATOM   2228 1HB  GLN B 139       6.889  -0.131   1.739  1.00  0.00           H  
ATOM   2229 2HB  GLN B 139       7.229  -1.807   1.545  1.00  0.00           H  
ATOM   2230 1HG  GLN B 139       4.933  -2.040   0.530  1.00  0.00           H  
ATOM   2231 2HG  GLN B 139       4.880  -0.250   0.562  1.00  0.00           H  
ATOM   2232 1HE2 GLN B 139       6.473  -2.028  -2.525  1.00  0.00           H  
ATOM   2233 2HE2 GLN B 139       5.183  -2.604  -1.506  1.00  0.00           H  
ATOM   2234  N   ALA B 140       6.769  -0.878   5.181  1.00  0.00           N  
ATOM   2235  CA  ALA B 140       7.659  -1.050   6.324  1.00  0.00           C  
ATOM   2236  C   ALA B 140       7.000  -0.453   7.538  1.00  0.00           C  
ATOM   2237  O   ALA B 140       6.200   0.478   7.410  1.00  0.00           O  
ATOM   2238  CB  ALA B 140       8.981  -0.383   6.077  1.00  0.00           C  
ATOM   2239  H   ALA B 140       6.053  -0.169   5.220  1.00  0.00           H  
ATOM   2240  HA  ALA B 140       7.792  -2.116   6.498  1.00  0.00           H  
ATOM   2241 1HB  ALA B 140       9.625  -0.523   6.940  1.00  0.00           H  
ATOM   2242 2HB  ALA B 140       9.423  -0.830   5.220  1.00  0.00           H  
ATOM   2243 3HB  ALA B 140       8.821   0.676   5.902  1.00  0.00           H  
ATOM   2244  N   TRP B 141       7.372  -0.944   8.715  1.00  0.00           N  
ATOM   2245  CA  TRP B 141       6.804  -0.434   9.959  1.00  0.00           C  
ATOM   2246  C   TRP B 141       7.734  -0.947  11.058  1.00  0.00           C  
ATOM   2247  O   TRP B 141       8.313  -2.021  10.885  1.00  0.00           O  
ATOM   2248  CB  TRP B 141       5.375  -0.998  10.090  1.00  0.00           C  
ATOM   2249  CG  TRP B 141       4.506  -0.407  11.104  1.00  0.00           C  
ATOM   2250  CD1 TRP B 141       4.119  -0.910  12.308  1.00  0.00           C  
ATOM   2251  CD2 TRP B 141       3.854   0.863  10.967  1.00  0.00           C  
ATOM   2252  NE1 TRP B 141       3.262  -0.027  12.924  1.00  0.00           N  
ATOM   2253  CE2 TRP B 141       3.101   1.066  12.115  1.00  0.00           C  
ATOM   2254  CE3 TRP B 141       3.845   1.831   9.964  1.00  0.00           C  
ATOM   2255  CZ2 TRP B 141       2.344   2.209  12.291  1.00  0.00           C  
ATOM   2256  CZ3 TRP B 141       3.087   2.953  10.147  1.00  0.00           C  
ATOM   2257  CH2 TRP B 141       2.362   3.144  11.265  1.00  0.00           C  
ATOM   2258  H   TRP B 141       8.047  -1.696   8.748  1.00  0.00           H  
ATOM   2259  HA  TRP B 141       6.777   0.643   9.913  1.00  0.00           H  
ATOM   2260 1HB  TRP B 141       4.856  -0.868   9.144  1.00  0.00           H  
ATOM   2261 2HB  TRP B 141       5.428  -2.066  10.286  1.00  0.00           H  
ATOM   2262  HD1 TRP B 141       4.430  -1.877  12.716  1.00  0.00           H  
ATOM   2263  HE1 TRP B 141       2.796  -0.178  13.834  1.00  0.00           H  
ATOM   2264  HE3 TRP B 141       4.426   1.695   9.048  1.00  0.00           H  
ATOM   2265  HZ2 TRP B 141       1.750   2.377  13.186  1.00  0.00           H  
ATOM   2266  HZ3 TRP B 141       3.079   3.685   9.379  1.00  0.00           H  
ATOM   2267  HH2 TRP B 141       1.788   4.048  11.349  1.00  0.00           H  
ATOM   2268  N   PRO B 142       7.918  -0.254  12.185  1.00  0.00           N  
ATOM   2269  CA  PRO B 142       8.780  -0.717  13.259  1.00  0.00           C  
ATOM   2270  C   PRO B 142       8.360  -2.121  13.685  1.00  0.00           C  
ATOM   2271  O   PRO B 142       7.174  -2.390  13.923  1.00  0.00           O  
ATOM   2272  CB  PRO B 142       8.499   0.311  14.346  1.00  0.00           C  
ATOM   2273  CG  PRO B 142       8.107   1.566  13.572  1.00  0.00           C  
ATOM   2274  CD  PRO B 142       7.310   1.065  12.420  1.00  0.00           C  
ATOM   2275  HA  PRO B 142       9.831  -0.691  12.930  1.00  0.00           H  
ATOM   2276 1HB  PRO B 142       7.714  -0.062  14.999  1.00  0.00           H  
ATOM   2277 2HB  PRO B 142       9.393   0.442  14.974  1.00  0.00           H  
ATOM   2278 1HG  PRO B 142       7.497   2.228  14.197  1.00  0.00           H  
ATOM   2279 2HG  PRO B 142       8.996   2.129  13.271  1.00  0.00           H  
ATOM   2280 1HD  PRO B 142       6.280   0.958  12.734  1.00  0.00           H  
ATOM   2281 2HD  PRO B 142       7.412   1.739  11.608  1.00  0.00           H  
ATOM   2282  N   GLU B 143       9.344  -2.993  13.849  1.00  0.00           N  
ATOM   2283  CA  GLU B 143       9.086  -4.398  14.184  1.00  0.00           C  
ATOM   2284  C   GLU B 143       8.512  -4.574  15.568  1.00  0.00           C  
ATOM   2285  O   GLU B 143       7.809  -5.552  15.843  1.00  0.00           O  
ATOM   2286  CB  GLU B 143      10.359  -5.230  14.006  1.00  0.00           C  
ATOM   2287  CG  GLU B 143      10.778  -5.364  12.533  1.00  0.00           C  
ATOM   2288  CD  GLU B 143      12.006  -6.150  12.319  1.00  0.00           C  
ATOM   2289  OE1 GLU B 143      12.638  -6.519  13.282  1.00  0.00           O  
ATOM   2290  OE2 GLU B 143      12.308  -6.413  11.188  1.00  0.00           O  
ATOM   2291  H   GLU B 143      10.295  -2.704  13.672  1.00  0.00           H  
ATOM   2292  HA  GLU B 143       8.350  -4.776  13.475  1.00  0.00           H  
ATOM   2293 1HB  GLU B 143      11.180  -4.782  14.564  1.00  0.00           H  
ATOM   2294 2HB  GLU B 143      10.193  -6.235  14.398  1.00  0.00           H  
ATOM   2295 1HG  GLU B 143       9.967  -5.832  11.978  1.00  0.00           H  
ATOM   2296 2HG  GLU B 143      10.926  -4.363  12.125  1.00  0.00           H  
ATOM   2297  N   ASN B 144       8.802  -3.627  16.454  1.00  0.00           N  
ATOM   2298  CA  ASN B 144       8.294  -3.708  17.812  1.00  0.00           C  
ATOM   2299  C   ASN B 144       6.867  -3.152  17.966  1.00  0.00           C  
ATOM   2300  O   ASN B 144       6.343  -3.105  19.074  1.00  0.00           O  
ATOM   2301  CB  ASN B 144       9.265  -3.050  18.800  1.00  0.00           C  
ATOM   2302  CG  ASN B 144       9.482  -1.567  18.588  1.00  0.00           C  
ATOM   2303  OD1 ASN B 144       8.907  -0.971  17.681  1.00  0.00           O  
ATOM   2304  ND2 ASN B 144      10.321  -0.963  19.431  1.00  0.00           N  
ATOM   2305  H   ASN B 144       9.377  -2.848  16.171  1.00  0.00           H  
ATOM   2306  HA  ASN B 144       8.239  -4.763  18.081  1.00  0.00           H  
ATOM   2307 1HB  ASN B 144       8.898  -3.199  19.812  1.00  0.00           H  
ATOM   2308 2HB  ASN B 144      10.232  -3.551  18.732  1.00  0.00           H  
ATOM   2309 1HD2 ASN B 144      10.506   0.017  19.344  1.00  0.00           H  
ATOM   2310 2HD2 ASN B 144      10.768  -1.490  20.151  1.00  0.00           H  
ATOM   2311  N   ARG B 145       6.208  -2.777  16.867  1.00  0.00           N  
ATOM   2312  CA  ARG B 145       4.821  -2.345  16.973  1.00  0.00           C  
ATOM   2313  C   ARG B 145       3.941  -3.488  16.544  1.00  0.00           C  
ATOM   2314  O   ARG B 145       4.197  -4.137  15.535  1.00  0.00           O  
ATOM   2315  CB  ARG B 145       4.542  -1.079  16.164  1.00  0.00           C  
ATOM   2316  CG  ARG B 145       5.174   0.176  16.759  1.00  0.00           C  
ATOM   2317  CD  ARG B 145       4.674   1.464  16.131  1.00  0.00           C  
ATOM   2318  NE  ARG B 145       5.102   2.585  16.954  1.00  0.00           N  
ATOM   2319  CZ  ARG B 145       4.392   3.733  17.134  1.00  0.00           C  
ATOM   2320  NH1 ARG B 145       3.247   3.955  16.495  1.00  0.00           N  
ATOM   2321  NH2 ARG B 145       4.835   4.605  18.015  1.00  0.00           N  
ATOM   2322  H   ARG B 145       6.653  -2.795  15.948  1.00  0.00           H  
ATOM   2323  HA  ARG B 145       4.599  -2.122  18.015  1.00  0.00           H  
ATOM   2324 1HB  ARG B 145       4.946  -1.200  15.160  1.00  0.00           H  
ATOM   2325 2HB  ARG B 145       3.463  -0.921  16.077  1.00  0.00           H  
ATOM   2326 1HG  ARG B 145       4.953   0.215  17.826  1.00  0.00           H  
ATOM   2327 2HG  ARG B 145       6.255   0.131  16.633  1.00  0.00           H  
ATOM   2328 1HD  ARG B 145       5.089   1.589  15.131  1.00  0.00           H  
ATOM   2329 2HD  ARG B 145       3.582   1.467  16.076  1.00  0.00           H  
ATOM   2330  HE  ARG B 145       5.956   2.478  17.494  1.00  0.00           H  
ATOM   2331 1HH1 ARG B 145       2.890   3.285  15.837  1.00  0.00           H  
ATOM   2332 2HH1 ARG B 145       2.706   4.815  16.712  1.00  0.00           H  
ATOM   2333 1HH2 ARG B 145       5.678   4.410  18.527  1.00  0.00           H  
ATOM   2334 2HH2 ARG B 145       4.282   5.444  18.243  1.00  0.00           H  
ATOM   2335  N   THR B 146       2.871  -3.717  17.297  1.00  0.00           N  
ATOM   2336  CA  THR B 146       1.982  -4.834  17.022  1.00  0.00           C  
ATOM   2337  C   THR B 146       0.817  -4.507  16.099  1.00  0.00           C  
ATOM   2338  O   THR B 146       0.136  -5.436  15.635  1.00  0.00           O  
ATOM   2339  CB  THR B 146       1.464  -5.410  18.344  1.00  0.00           C  
ATOM   2340  OG1 THR B 146       0.756  -4.401  19.084  1.00  0.00           O  
ATOM   2341  CG2 THR B 146       2.675  -5.884  19.156  1.00  0.00           C  
ATOM   2342  H   THR B 146       2.697  -3.137  18.106  1.00  0.00           H  
ATOM   2343  HA  THR B 146       2.575  -5.611  16.536  1.00  0.00           H  
ATOM   2344  HB  THR B 146       0.801  -6.239  18.160  1.00  0.00           H  
ATOM   2345  HG1 THR B 146      -0.143  -4.303  18.740  1.00  0.00           H  
ATOM   2346 1HG2 THR B 146       2.337  -6.298  20.105  1.00  0.00           H  
ATOM   2347 2HG2 THR B 146       3.212  -6.648  18.595  1.00  0.00           H  
ATOM   2348 3HG2 THR B 146       3.343  -5.041  19.346  1.00  0.00           H  
ATOM   2349  N   ASP B 147       0.605  -3.210  15.824  1.00  0.00           N  
ATOM   2350  CA  ASP B 147      -0.470  -2.795  14.930  1.00  0.00           C  
ATOM   2351  C   ASP B 147      -0.185  -1.433  14.284  1.00  0.00           C  
ATOM   2352  O   ASP B 147       0.834  -0.789  14.569  1.00  0.00           O  
ATOM   2353  CB  ASP B 147      -1.810  -2.777  15.685  1.00  0.00           C  
ATOM   2354  CG  ASP B 147      -1.827  -1.826  16.889  1.00  0.00           C  
ATOM   2355  OD1 ASP B 147      -0.936  -1.000  16.981  1.00  0.00           O  
ATOM   2356  OD2 ASP B 147      -2.727  -1.915  17.691  1.00  0.00           O  
ATOM   2357  H   ASP B 147       1.200  -2.515  16.243  1.00  0.00           H  
ATOM   2358  HA  ASP B 147      -0.538  -3.517  14.127  1.00  0.00           H  
ATOM   2359 1HB  ASP B 147      -2.609  -2.516  14.999  1.00  0.00           H  
ATOM   2360 2HB  ASP B 147      -2.022  -3.785  16.039  1.00  0.00           H  
ATOM   2361  N   LEU B 148      -1.100  -0.951  13.458  1.00  0.00           N  
ATOM   2362  CA  LEU B 148      -0.911   0.342  12.795  1.00  0.00           C  
ATOM   2363  C   LEU B 148      -1.586   1.436  13.628  1.00  0.00           C  
ATOM   2364  O   LEU B 148      -2.442   2.180  13.146  1.00  0.00           O  
ATOM   2365  CB  LEU B 148      -1.520   0.267  11.387  1.00  0.00           C  
ATOM   2366  CG  LEU B 148      -0.966  -0.884  10.521  1.00  0.00           C  
ATOM   2367  CD1 LEU B 148      -1.740  -0.960   9.198  1.00  0.00           C  
ATOM   2368  CD2 LEU B 148       0.526  -0.685  10.290  1.00  0.00           C  
ATOM   2369  H   LEU B 148      -1.949  -1.469  13.241  1.00  0.00           H  
ATOM   2370  HA  LEU B 148       0.150   0.551  12.718  1.00  0.00           H  
ATOM   2371 1HB  LEU B 148      -2.600   0.162  11.464  1.00  0.00           H  
ATOM   2372 2HB  LEU B 148      -1.313   1.196  10.873  1.00  0.00           H  
ATOM   2373  HG  LEU B 148      -1.127  -1.830  11.052  1.00  0.00           H  
ATOM   2374 1HD1 LEU B 148      -1.363  -1.791   8.598  1.00  0.00           H  
ATOM   2375 2HD1 LEU B 148      -2.804  -1.117   9.405  1.00  0.00           H  
ATOM   2376 3HD1 LEU B 148      -1.612  -0.036   8.655  1.00  0.00           H  
ATOM   2377 1HD2 LEU B 148       0.911  -1.504   9.695  1.00  0.00           H  
ATOM   2378 2HD2 LEU B 148       0.701   0.252   9.772  1.00  0.00           H  
ATOM   2379 3HD2 LEU B 148       1.027  -0.666  11.248  1.00  0.00           H  
ATOM   2380  N   HIS B 149      -1.137   1.553  14.867  1.00  0.00           N  
ATOM   2381  CA  HIS B 149      -1.676   2.441  15.909  1.00  0.00           C  
ATOM   2382  C   HIS B 149      -1.766   3.903  15.464  1.00  0.00           C  
ATOM   2383  O   HIS B 149      -2.732   4.607  15.761  1.00  0.00           O  
ATOM   2384  CB  HIS B 149      -0.815   2.309  17.172  1.00  0.00           C  
ATOM   2385  CG  HIS B 149      -1.268   3.074  18.353  1.00  0.00           C  
ATOM   2386  ND1 HIS B 149      -2.462   2.798  19.011  1.00  0.00           N  
ATOM   2387  CD2 HIS B 149      -0.655   4.056  19.059  1.00  0.00           C  
ATOM   2388  CE1 HIS B 149      -2.579   3.599  20.059  1.00  0.00           C  
ATOM   2389  NE2 HIS B 149      -1.490   4.382  20.119  1.00  0.00           N  
ATOM   2390  H   HIS B 149      -0.396   0.890  15.119  1.00  0.00           H  
ATOM   2391  HA  HIS B 149      -2.683   2.112  16.165  1.00  0.00           H  
ATOM   2392 1HB  HIS B 149      -0.755   1.277  17.465  1.00  0.00           H  
ATOM   2393 2HB  HIS B 149       0.203   2.637  16.939  1.00  0.00           H  
ATOM   2394  HD1 HIS B 149      -3.247   2.323  18.602  1.00  0.00           H  
ATOM   2395  HD2 HIS B 149       0.307   4.571  18.929  1.00  0.00           H  
ATOM   2396  HE1 HIS B 149      -3.463   3.545  20.698  1.00  0.00           H  
ATOM   2397  N   ALA B 150      -0.761   4.352  14.738  1.00  0.00           N  
ATOM   2398  CA  ALA B 150      -0.693   5.725  14.253  1.00  0.00           C  
ATOM   2399  C   ALA B 150      -1.907   6.077  13.375  1.00  0.00           C  
ATOM   2400  O   ALA B 150      -2.264   7.242  13.235  1.00  0.00           O  
ATOM   2401  CB  ALA B 150       0.572   5.931  13.443  1.00  0.00           C  
ATOM   2402  H   ALA B 150      -0.014   3.712  14.514  1.00  0.00           H  
ATOM   2403  HA  ALA B 150      -0.688   6.389  15.116  1.00  0.00           H  
ATOM   2404 1HB  ALA B 150       0.608   6.947  13.115  1.00  0.00           H  
ATOM   2405 2HB  ALA B 150       1.448   5.711  14.062  1.00  0.00           H  
ATOM   2406 3HB  ALA B 150       0.549   5.281  12.589  1.00  0.00           H  
ATOM   2407  N   PHE B 151      -2.520   5.082  12.748  1.00  0.00           N  
ATOM   2408  CA  PHE B 151      -3.645   5.342  11.863  1.00  0.00           C  
ATOM   2409  C   PHE B 151      -4.968   4.920  12.495  1.00  0.00           C  
ATOM   2410  O   PHE B 151      -5.970   4.769  11.797  1.00  0.00           O  
ATOM   2411  CB  PHE B 151      -3.451   4.625  10.525  1.00  0.00           C  
ATOM   2412  CG  PHE B 151      -2.274   5.131   9.725  1.00  0.00           C  
ATOM   2413  CD1 PHE B 151      -1.085   4.401   9.598  1.00  0.00           C  
ATOM   2414  CD2 PHE B 151      -2.364   6.352   9.113  1.00  0.00           C  
ATOM   2415  CE1 PHE B 151      -0.034   4.904   8.844  1.00  0.00           C  
ATOM   2416  CE2 PHE B 151      -1.319   6.856   8.376  1.00  0.00           C  
ATOM   2417  CZ  PHE B 151      -0.156   6.136   8.233  1.00  0.00           C  
ATOM   2418  H   PHE B 151      -2.248   4.115  12.906  1.00  0.00           H  
ATOM   2419  HA  PHE B 151      -3.693   6.412  11.661  1.00  0.00           H  
ATOM   2420 1HB  PHE B 151      -3.288   3.563  10.718  1.00  0.00           H  
ATOM   2421 2HB  PHE B 151      -4.349   4.714   9.915  1.00  0.00           H  
ATOM   2422  HD1 PHE B 151      -1.001   3.436  10.084  1.00  0.00           H  
ATOM   2423  HD2 PHE B 151      -3.283   6.929   9.219  1.00  0.00           H  
ATOM   2424  HE1 PHE B 151       0.882   4.336   8.736  1.00  0.00           H  
ATOM   2425  HE2 PHE B 151      -1.422   7.825   7.914  1.00  0.00           H  
ATOM   2426  HZ  PHE B 151       0.662   6.537   7.643  1.00  0.00           H  
ATOM   2427  N   GLU B 152      -5.005   4.796  13.820  1.00  0.00           N  
ATOM   2428  CA  GLU B 152      -6.221   4.340  14.494  1.00  0.00           C  
ATOM   2429  C   GLU B 152      -7.421   5.256  14.276  1.00  0.00           C  
ATOM   2430  O   GLU B 152      -8.565   4.818  14.462  1.00  0.00           O  
ATOM   2431  CB  GLU B 152      -5.969   4.151  15.996  1.00  0.00           C  
ATOM   2432  CG  GLU B 152      -5.798   5.449  16.765  1.00  0.00           C  
ATOM   2433  CD  GLU B 152      -5.491   5.235  18.238  1.00  0.00           C  
ATOM   2434  OE1 GLU B 152      -5.376   4.107  18.645  1.00  0.00           O  
ATOM   2435  OE2 GLU B 152      -5.347   6.212  18.948  1.00  0.00           O  
ATOM   2436  H   GLU B 152      -4.163   4.946  14.377  1.00  0.00           H  
ATOM   2437  HA  GLU B 152      -6.473   3.363  14.082  1.00  0.00           H  
ATOM   2438 1HB  GLU B 152      -6.795   3.595  16.436  1.00  0.00           H  
ATOM   2439 2HB  GLU B 152      -5.070   3.554  16.133  1.00  0.00           H  
ATOM   2440 1HG  GLU B 152      -4.994   6.032  16.314  1.00  0.00           H  
ATOM   2441 2HG  GLU B 152      -6.711   6.025  16.681  1.00  0.00           H  
ATOM   2442  N   ASN B 153      -7.158   6.538  13.929  1.00  0.00           N  
ATOM   2443  CA  ASN B 153      -8.212   7.509  13.697  1.00  0.00           C  
ATOM   2444  C   ASN B 153      -8.520   7.710  12.226  1.00  0.00           C  
ATOM   2445  O   ASN B 153      -9.387   8.516  11.896  1.00  0.00           O  
ATOM   2446  CB  ASN B 153      -7.855   8.816  14.338  1.00  0.00           C  
ATOM   2447  CG  ASN B 153      -7.797   8.637  15.830  1.00  0.00           C  
ATOM   2448  OD1 ASN B 153      -8.684   7.997  16.398  1.00  0.00           O  
ATOM   2449  ND2 ASN B 153      -6.778   9.142  16.454  1.00  0.00           N  
ATOM   2450  H   ASN B 153      -6.194   6.824  13.815  1.00  0.00           H  
ATOM   2451  HA  ASN B 153      -9.123   7.146  14.170  1.00  0.00           H  
ATOM   2452 1HB  ASN B 153      -6.895   9.159  13.960  1.00  0.00           H  
ATOM   2453 2HB  ASN B 153      -8.589   9.571  14.088  1.00  0.00           H  
ATOM   2454 1HD2 ASN B 153      -6.682   9.035  17.447  1.00  0.00           H  
ATOM   2455 2HD2 ASN B 153      -6.076   9.649  15.917  1.00  0.00           H  
ATOM   2456  N   LEU B 154      -7.874   6.934  11.341  1.00  0.00           N  
ATOM   2457  CA  LEU B 154      -8.152   7.041   9.898  1.00  0.00           C  
ATOM   2458  C   LEU B 154      -9.541   6.514   9.576  1.00  0.00           C  
ATOM   2459  O   LEU B 154      -9.832   5.357   9.833  1.00  0.00           O  
ATOM   2460  CB  LEU B 154      -7.123   6.235   9.126  1.00  0.00           C  
ATOM   2461  CG  LEU B 154      -7.284   6.202   7.606  1.00  0.00           C  
ATOM   2462  CD1 LEU B 154      -7.087   7.562   7.023  1.00  0.00           C  
ATOM   2463  CD2 LEU B 154      -6.265   5.234   7.063  1.00  0.00           C  
ATOM   2464  H   LEU B 154      -7.184   6.256  11.654  1.00  0.00           H  
ATOM   2465  HA  LEU B 154      -8.091   8.085   9.601  1.00  0.00           H  
ATOM   2466 1HB  LEU B 154      -6.136   6.635   9.358  1.00  0.00           H  
ATOM   2467 2HB  LEU B 154      -7.156   5.210   9.480  1.00  0.00           H  
ATOM   2468  HG  LEU B 154      -8.293   5.873   7.347  1.00  0.00           H  
ATOM   2469 1HD1 LEU B 154      -7.205   7.522   5.938  1.00  0.00           H  
ATOM   2470 2HD1 LEU B 154      -7.824   8.238   7.437  1.00  0.00           H  
ATOM   2471 3HD1 LEU B 154      -6.091   7.917   7.267  1.00  0.00           H  
ATOM   2472 1HD2 LEU B 154      -6.355   5.194   5.993  1.00  0.00           H  
ATOM   2473 2HD2 LEU B 154      -5.265   5.573   7.332  1.00  0.00           H  
ATOM   2474 3HD2 LEU B 154      -6.432   4.247   7.481  1.00  0.00           H  
ATOM   2475  N   GLU B 155     -10.399   7.339   8.972  1.00  0.00           N  
ATOM   2476  CA  GLU B 155     -11.757   6.932   8.678  1.00  0.00           C  
ATOM   2477  C   GLU B 155     -11.982   6.650   7.222  1.00  0.00           C  
ATOM   2478  O   GLU B 155     -12.765   5.749   6.869  1.00  0.00           O  
ATOM   2479  CB  GLU B 155     -12.774   8.040   9.088  1.00  0.00           C  
ATOM   2480  CG  GLU B 155     -12.779   8.359  10.528  1.00  0.00           C  
ATOM   2481  CD  GLU B 155     -13.810   9.416  10.926  1.00  0.00           C  
ATOM   2482  OE1 GLU B 155     -14.706   9.689  10.171  1.00  0.00           O  
ATOM   2483  OE2 GLU B 155     -13.674   9.960  12.000  1.00  0.00           O  
ATOM   2484  H   GLU B 155     -10.123   8.281   8.745  1.00  0.00           H  
ATOM   2485  HA  GLU B 155     -11.960   6.037   9.224  1.00  0.00           H  
ATOM   2486 1HB  GLU B 155     -12.553   8.963   8.541  1.00  0.00           H  
ATOM   2487 2HB  GLU B 155     -13.781   7.726   8.813  1.00  0.00           H  
ATOM   2488 1HG  GLU B 155     -12.993   7.446  11.070  1.00  0.00           H  
ATOM   2489 2HG  GLU B 155     -11.780   8.695  10.813  1.00  0.00           H  
ATOM   2490  N   ILE B 156     -11.349   7.450   6.378  1.00  0.00           N  
ATOM   2491  CA  ILE B 156     -11.568   7.284   4.947  1.00  0.00           C  
ATOM   2492  C   ILE B 156     -10.312   7.339   4.138  1.00  0.00           C  
ATOM   2493  O   ILE B 156      -9.491   8.227   4.358  1.00  0.00           O  
ATOM   2494  CB  ILE B 156     -12.534   8.348   4.405  1.00  0.00           C  
ATOM   2495  CG1 ILE B 156     -13.862   8.245   5.130  1.00  0.00           C  
ATOM   2496  CG2 ILE B 156     -12.778   8.154   2.867  1.00  0.00           C  
ATOM   2497  CD1 ILE B 156     -14.650   9.381   4.903  1.00  0.00           C  
ATOM   2498  H   ILE B 156     -10.749   8.191   6.738  1.00  0.00           H  
ATOM   2499  HA  ILE B 156     -12.021   6.312   4.781  1.00  0.00           H  
ATOM   2500  HB  ILE B 156     -12.126   9.346   4.590  1.00  0.00           H  
ATOM   2501 1HG1 ILE B 156     -14.403   7.357   4.797  1.00  0.00           H  
ATOM   2502 2HG1 ILE B 156     -13.714   8.200   6.189  1.00  0.00           H  
ATOM   2503 1HG2 ILE B 156     -13.475   8.908   2.513  1.00  0.00           H  
ATOM   2504 2HG2 ILE B 156     -11.855   8.254   2.328  1.00  0.00           H  
ATOM   2505 3HG2 ILE B 156     -13.200   7.163   2.681  1.00  0.00           H  
ATOM   2506 1HD1 ILE B 156     -15.596   9.292   5.435  1.00  0.00           H  
ATOM   2507 2HD1 ILE B 156     -14.112  10.252   5.240  1.00  0.00           H  
ATOM   2508 3HD1 ILE B 156     -14.821   9.451   3.849  1.00  0.00           H  
ATOM   2509  N   ILE B 157     -10.189   6.390   3.201  1.00  0.00           N  
ATOM   2510  CA  ILE B 157      -9.163   6.414   2.184  1.00  0.00           C  
ATOM   2511  C   ILE B 157      -9.929   6.622   0.871  1.00  0.00           C  
ATOM   2512  O   ILE B 157     -10.723   5.774   0.469  1.00  0.00           O  
ATOM   2513  CB  ILE B 157      -8.324   5.118   2.127  1.00  0.00           C  
ATOM   2514  CG1 ILE B 157      -7.638   4.858   3.467  1.00  0.00           C  
ATOM   2515  CG2 ILE B 157      -7.296   5.251   1.010  1.00  0.00           C  
ATOM   2516  CD1 ILE B 157      -7.045   3.476   3.587  1.00  0.00           C  
ATOM   2517  H   ILE B 157     -10.903   5.662   3.166  1.00  0.00           H  
ATOM   2518  HA  ILE B 157      -8.496   7.255   2.354  1.00  0.00           H  
ATOM   2519  HB  ILE B 157      -8.976   4.274   1.923  1.00  0.00           H  
ATOM   2520 1HG1 ILE B 157      -6.838   5.587   3.593  1.00  0.00           H  
ATOM   2521 2HG1 ILE B 157      -8.360   4.996   4.275  1.00  0.00           H  
ATOM   2522 1HG2 ILE B 157      -6.704   4.339   0.947  1.00  0.00           H  
ATOM   2523 2HG2 ILE B 157      -7.808   5.416   0.064  1.00  0.00           H  
ATOM   2524 3HG2 ILE B 157      -6.635   6.099   1.215  1.00  0.00           H  
ATOM   2525 1HD1 ILE B 157      -6.569   3.361   4.552  1.00  0.00           H  
ATOM   2526 2HD1 ILE B 157      -7.835   2.733   3.485  1.00  0.00           H  
ATOM   2527 3HD1 ILE B 157      -6.304   3.324   2.801  1.00  0.00           H  
ATOM   2528  N   ARG B 158      -9.747   7.748   0.214  1.00  0.00           N  
ATOM   2529  CA  ARG B 158     -10.616   7.976  -0.940  1.00  0.00           C  
ATOM   2530  C   ARG B 158     -10.055   7.232  -2.171  1.00  0.00           C  
ATOM   2531  O   ARG B 158     -10.785   6.894  -3.104  1.00  0.00           O  
ATOM   2532  CB  ARG B 158     -10.770   9.463  -1.231  1.00  0.00           C  
ATOM   2533  CG  ARG B 158     -11.395  10.339  -0.131  1.00  0.00           C  
ATOM   2534  CD  ARG B 158     -12.861  10.248   0.005  1.00  0.00           C  
ATOM   2535  NE  ARG B 158     -13.499  10.868  -1.141  1.00  0.00           N  
ATOM   2536  CZ  ARG B 158     -13.745  12.198  -1.260  1.00  0.00           C  
ATOM   2537  NH1 ARG B 158     -13.408  13.067  -0.295  1.00  0.00           N  
ATOM   2538  NH2 ARG B 158     -14.324  12.642  -2.369  1.00  0.00           N  
ATOM   2539  H   ARG B 158      -9.064   8.431   0.534  1.00  0.00           H  
ATOM   2540  HA  ARG B 158     -11.601   7.590  -0.702  1.00  0.00           H  
ATOM   2541 1HB  ARG B 158      -9.879   9.877  -1.530  1.00  0.00           H  
ATOM   2542 2HB  ARG B 158     -11.448   9.557  -2.072  1.00  0.00           H  
ATOM   2543 1HG  ARG B 158     -10.945  10.082   0.831  1.00  0.00           H  
ATOM   2544 2HG  ARG B 158     -11.167  11.386  -0.351  1.00  0.00           H  
ATOM   2545 1HD  ARG B 158     -13.176   9.200   0.055  1.00  0.00           H  
ATOM   2546 2HD  ARG B 158     -13.182  10.771   0.909  1.00  0.00           H  
ATOM   2547  HE  ARG B 158     -13.780  10.266  -1.903  1.00  0.00           H  
ATOM   2548 1HH1 ARG B 158     -12.937  12.757   0.578  1.00  0.00           H  
ATOM   2549 2HH1 ARG B 158     -13.599  14.050  -0.413  1.00  0.00           H  
ATOM   2550 1HH2 ARG B 158     -14.580  11.992  -3.103  1.00  0.00           H  
ATOM   2551 2HH2 ARG B 158     -14.513  13.627  -2.480  1.00  0.00           H  
ATOM   2552  N   GLY B 159      -8.751   6.976  -2.208  1.00  0.00           N  
ATOM   2553  CA  GLY B 159      -8.240   6.187  -3.311  1.00  0.00           C  
ATOM   2554  C   GLY B 159      -8.305   6.906  -4.654  1.00  0.00           C  
ATOM   2555  O   GLY B 159      -8.419   6.259  -5.695  1.00  0.00           O  
ATOM   2556  H   GLY B 159      -8.096   7.292  -1.492  1.00  0.00           H  
ATOM   2557 1HA  GLY B 159      -7.223   5.917  -3.087  1.00  0.00           H  
ATOM   2558 2HA  GLY B 159      -8.803   5.260  -3.370  1.00  0.00           H  
ATOM   2559  N   ARG B 160      -8.193   8.226  -4.659  1.00  0.00           N  
ATOM   2560  CA  ARG B 160      -8.363   8.976  -5.901  1.00  0.00           C  
ATOM   2561  C   ARG B 160      -7.121   9.140  -6.754  1.00  0.00           C  
ATOM   2562  O   ARG B 160      -7.198   9.742  -7.821  1.00  0.00           O  
ATOM   2563  CB  ARG B 160      -8.909  10.351  -5.573  1.00  0.00           C  
ATOM   2564  CG  ARG B 160     -10.306  10.334  -4.990  1.00  0.00           C  
ATOM   2565  CD  ARG B 160     -10.735  11.675  -4.531  1.00  0.00           C  
ATOM   2566  NE  ARG B 160     -10.922  12.606  -5.643  1.00  0.00           N  
ATOM   2567  CZ  ARG B 160     -11.051  13.948  -5.527  1.00  0.00           C  
ATOM   2568  NH1 ARG B 160     -11.002  14.524  -4.344  1.00  0.00           N  
ATOM   2569  NH2 ARG B 160     -11.227  14.685  -6.614  1.00  0.00           N  
ATOM   2570  H   ARG B 160      -8.037   8.731  -3.785  1.00  0.00           H  
ATOM   2571  HA  ARG B 160      -9.110   8.451  -6.497  1.00  0.00           H  
ATOM   2572 1HB  ARG B 160      -8.253  10.835  -4.849  1.00  0.00           H  
ATOM   2573 2HB  ARG B 160      -8.921  10.967  -6.471  1.00  0.00           H  
ATOM   2574 1HG  ARG B 160     -11.006   9.989  -5.746  1.00  0.00           H  
ATOM   2575 2HG  ARG B 160     -10.325   9.651  -4.151  1.00  0.00           H  
ATOM   2576 1HD  ARG B 160     -11.679  11.583  -3.993  1.00  0.00           H  
ATOM   2577 2HD  ARG B 160      -9.971  12.074  -3.862  1.00  0.00           H  
ATOM   2578  HE  ARG B 160     -10.968  12.214  -6.575  1.00  0.00           H  
ATOM   2579 1HH1 ARG B 160     -10.863  13.967  -3.517  1.00  0.00           H  
ATOM   2580 2HH1 ARG B 160     -11.098  15.527  -4.265  1.00  0.00           H  
ATOM   2581 1HH2 ARG B 160     -11.264  14.244  -7.523  1.00  0.00           H  
ATOM   2582 2HH2 ARG B 160     -11.324  15.687  -6.538  1.00  0.00           H  
ATOM   2583  N   THR B 161      -5.979   8.642  -6.300  1.00  0.00           N  
ATOM   2584  CA  THR B 161      -4.733   8.808  -7.046  1.00  0.00           C  
ATOM   2585  C   THR B 161      -4.844   8.149  -8.416  1.00  0.00           C  
ATOM   2586  O   THR B 161      -5.268   7.011  -8.527  1.00  0.00           O  
ATOM   2587  CB  THR B 161      -3.533   8.308  -6.239  1.00  0.00           C  
ATOM   2588  OG1 THR B 161      -3.450   9.084  -5.051  1.00  0.00           O  
ATOM   2589  CG2 THR B 161      -2.260   8.427  -7.012  1.00  0.00           C  
ATOM   2590  H   THR B 161      -5.973   8.139  -5.426  1.00  0.00           H  
ATOM   2591  HA  THR B 161      -4.556   9.872  -7.198  1.00  0.00           H  
ATOM   2592  HB  THR B 161      -3.679   7.300  -5.971  1.00  0.00           H  
ATOM   2593  HG1 THR B 161      -2.736   8.735  -4.471  1.00  0.00           H  
ATOM   2594 1HG2 THR B 161      -1.449   8.077  -6.373  1.00  0.00           H  
ATOM   2595 2HG2 THR B 161      -2.303   7.818  -7.909  1.00  0.00           H  
ATOM   2596 3HG2 THR B 161      -2.090   9.465  -7.278  1.00  0.00           H  
ATOM   2597  N   LYS B 162      -4.480   8.872  -9.469  1.00  0.00           N  
ATOM   2598  CA  LYS B 162      -4.696   8.358 -10.816  1.00  0.00           C  
ATOM   2599  C   LYS B 162      -3.465   7.852 -11.516  1.00  0.00           C  
ATOM   2600  O   LYS B 162      -3.558   7.291 -12.600  1.00  0.00           O  
ATOM   2601  CB  LYS B 162      -5.374   9.410 -11.699  1.00  0.00           C  
ATOM   2602  CG  LYS B 162      -6.757   9.886 -11.205  1.00  0.00           C  
ATOM   2603  CD  LYS B 162      -7.789   8.728 -11.138  1.00  0.00           C  
ATOM   2604  CE  LYS B 162      -9.172   9.221 -10.758  1.00  0.00           C  
ATOM   2605  NZ  LYS B 162     -10.132   8.086 -10.601  1.00  0.00           N  
ATOM   2606  H   LYS B 162      -4.118   9.803  -9.333  1.00  0.00           H  
ATOM   2607  HA  LYS B 162      -5.387   7.520 -10.746  1.00  0.00           H  
ATOM   2608 1HB  LYS B 162      -4.729  10.285 -11.776  1.00  0.00           H  
ATOM   2609 2HB  LYS B 162      -5.498   9.010 -12.705  1.00  0.00           H  
ATOM   2610 1HG  LYS B 162      -6.652  10.321 -10.213  1.00  0.00           H  
ATOM   2611 2HG  LYS B 162      -7.134  10.655 -11.876  1.00  0.00           H  
ATOM   2612 1HD  LYS B 162      -7.832   8.206 -12.092  1.00  0.00           H  
ATOM   2613 2HD  LYS B 162      -7.497   8.023 -10.361  1.00  0.00           H  
ATOM   2614 1HE  LYS B 162      -9.108   9.764  -9.813  1.00  0.00           H  
ATOM   2615 2HE  LYS B 162      -9.541   9.895 -11.530  1.00  0.00           H  
ATOM   2616 1HZ  LYS B 162     -11.042   8.437 -10.340  1.00  0.00           H  
ATOM   2617 2HZ  LYS B 162     -10.208   7.574 -11.466  1.00  0.00           H  
ATOM   2618 3HZ  LYS B 162      -9.790   7.465  -9.872  1.00  0.00           H  
ATOM   2619  N   GLN B 163      -2.295   8.094 -10.944  1.00  0.00           N  
ATOM   2620  CA  GLN B 163      -1.076   7.726 -11.648  1.00  0.00           C  
ATOM   2621  C   GLN B 163      -0.088   6.969 -10.796  1.00  0.00           C  
ATOM   2622  O   GLN B 163       1.120   7.141 -10.935  1.00  0.00           O  
ATOM   2623  CB  GLN B 163      -0.369   8.981 -12.174  1.00  0.00           C  
ATOM   2624  CG  GLN B 163      -1.137   9.771 -13.205  1.00  0.00           C  
ATOM   2625  CD  GLN B 163      -0.359  10.985 -13.681  1.00  0.00           C  
ATOM   2626  OE1 GLN B 163       0.873  11.058 -13.536  1.00  0.00           O  
ATOM   2627  NE2 GLN B 163      -1.072  11.951 -14.252  1.00  0.00           N  
ATOM   2628  H   GLN B 163      -2.254   8.543 -10.044  1.00  0.00           H  
ATOM   2629  HA  GLN B 163      -1.348   7.067 -12.472  1.00  0.00           H  
ATOM   2630 1HB  GLN B 163      -0.170   9.648 -11.334  1.00  0.00           H  
ATOM   2631 2HB  GLN B 163       0.592   8.714 -12.593  1.00  0.00           H  
ATOM   2632 1HG  GLN B 163      -1.342   9.127 -14.061  1.00  0.00           H  
ATOM   2633 2HG  GLN B 163      -2.070  10.117 -12.767  1.00  0.00           H  
ATOM   2634 1HE2 GLN B 163      -0.620  12.782 -14.585  1.00  0.00           H  
ATOM   2635 2HE2 GLN B 163      -2.064  11.852 -14.349  1.00  0.00           H  
ATOM   2636  N   HIS B 164      -0.583   6.139  -9.896  1.00  0.00           N  
ATOM   2637  CA  HIS B 164       0.332   5.385  -9.069  1.00  0.00           C  
ATOM   2638  C   HIS B 164      -0.200   4.014  -8.678  1.00  0.00           C  
ATOM   2639  O   HIS B 164      -0.245   3.674  -7.501  1.00  0.00           O  
ATOM   2640  CB  HIS B 164       0.751   6.147  -7.793  1.00  0.00           C  
ATOM   2641  CG  HIS B 164       1.587   7.394  -8.027  1.00  0.00           C  
ATOM   2642  ND1 HIS B 164       2.905   7.314  -8.421  1.00  0.00           N  
ATOM   2643  CD2 HIS B 164       1.313   8.720  -7.921  1.00  0.00           C  
ATOM   2644  CE1 HIS B 164       3.404   8.522  -8.556  1.00  0.00           C  
ATOM   2645  NE2 HIS B 164       2.463   9.401  -8.250  1.00  0.00           N  
ATOM   2646  H   HIS B 164      -1.581   6.016  -9.806  1.00  0.00           H  
ATOM   2647  HA  HIS B 164       1.245   5.216  -9.622  1.00  0.00           H  
ATOM   2648 1HB  HIS B 164      -0.130   6.416  -7.232  1.00  0.00           H  
ATOM   2649 2HB  HIS B 164       1.325   5.496  -7.166  1.00  0.00           H  
ATOM   2650  HD1 HIS B 164       3.408   6.472  -8.599  1.00  0.00           H  
ATOM   2651  HD2 HIS B 164       0.425   9.274  -7.642  1.00  0.00           H  
ATOM   2652  HE1 HIS B 164       4.442   8.658  -8.871  1.00  0.00           H  
ATOM   2653  N   GLY B 165      -0.561   3.197  -9.652  1.00  0.00           N  
ATOM   2654  CA  GLY B 165      -0.933   1.813  -9.349  1.00  0.00           C  
ATOM   2655  C   GLY B 165      -2.379   1.613  -8.972  1.00  0.00           C  
ATOM   2656  O   GLY B 165      -3.169   2.545  -8.936  1.00  0.00           O  
ATOM   2657  H   GLY B 165      -0.558   3.488 -10.631  1.00  0.00           H  
ATOM   2658 1HA  GLY B 165      -0.720   1.201 -10.224  1.00  0.00           H  
ATOM   2659 2HA  GLY B 165      -0.294   1.435  -8.551  1.00  0.00           H  
ATOM   2660  N   GLN B 166      -2.713   0.360  -8.702  1.00  0.00           N  
ATOM   2661  CA  GLN B 166      -4.079  -0.054  -8.470  1.00  0.00           C  
ATOM   2662  C   GLN B 166      -4.484  -0.105  -7.020  1.00  0.00           C  
ATOM   2663  O   GLN B 166      -5.666  -0.294  -6.731  1.00  0.00           O  
ATOM   2664  CB  GLN B 166      -4.327  -1.418  -9.113  1.00  0.00           C  
ATOM   2665  CG  GLN B 166      -4.197  -1.415 -10.636  1.00  0.00           C  
ATOM   2666  CD  GLN B 166      -4.480  -2.783 -11.251  1.00  0.00           C  
ATOM   2667  OE1 GLN B 166      -5.621  -3.077 -11.631  1.00  0.00           O  
ATOM   2668  NE2 GLN B 166      -3.456  -3.626 -11.341  1.00  0.00           N  
ATOM   2669  H   GLN B 166      -1.994  -0.346  -8.712  1.00  0.00           H  
ATOM   2670  HA  GLN B 166      -4.726   0.659  -8.973  1.00  0.00           H  
ATOM   2671 1HB  GLN B 166      -3.598  -2.137  -8.721  1.00  0.00           H  
ATOM   2672 2HB  GLN B 166      -5.322  -1.784  -8.845  1.00  0.00           H  
ATOM   2673 1HG  GLN B 166      -4.898  -0.695 -11.049  1.00  0.00           H  
ATOM   2674 2HG  GLN B 166      -3.174  -1.137 -10.893  1.00  0.00           H  
ATOM   2675 1HE2 GLN B 166      -3.582  -4.533 -11.730  1.00  0.00           H  
ATOM   2676 2HE2 GLN B 166      -2.517  -3.351 -11.003  1.00  0.00           H  
ATOM   2677  N   PHE B 167      -3.511  -0.041  -6.119  1.00  0.00           N  
ATOM   2678  CA  PHE B 167      -3.792  -0.242  -4.710  1.00  0.00           C  
ATOM   2679  C   PHE B 167      -3.954   1.048  -3.908  1.00  0.00           C  
ATOM   2680  O   PHE B 167      -3.080   1.908  -3.910  1.00  0.00           O  
ATOM   2681  CB  PHE B 167      -2.662  -1.030  -4.037  1.00  0.00           C  
ATOM   2682  CG  PHE B 167      -2.465  -2.412  -4.569  1.00  0.00           C  
ATOM   2683  CD1 PHE B 167      -1.328  -2.711  -5.318  1.00  0.00           C  
ATOM   2684  CD2 PHE B 167      -3.405  -3.403  -4.369  1.00  0.00           C  
ATOM   2685  CE1 PHE B 167      -1.125  -3.966  -5.832  1.00  0.00           C  
ATOM   2686  CE2 PHE B 167      -3.214  -4.664  -4.897  1.00  0.00           C  
ATOM   2687  CZ  PHE B 167      -2.068  -4.949  -5.622  1.00  0.00           C  
ATOM   2688  H   PHE B 167      -2.566   0.153  -6.421  1.00  0.00           H  
ATOM   2689  HA  PHE B 167      -4.723  -0.801  -4.639  1.00  0.00           H  
ATOM   2690 1HB  PHE B 167      -1.734  -0.482  -4.144  1.00  0.00           H  
ATOM   2691 2HB  PHE B 167      -2.875  -1.109  -2.967  1.00  0.00           H  
ATOM   2692  HD1 PHE B 167      -0.589  -1.936  -5.501  1.00  0.00           H  
ATOM   2693  HD2 PHE B 167      -4.302  -3.182  -3.793  1.00  0.00           H  
ATOM   2694  HE1 PHE B 167      -0.220  -4.176  -6.415  1.00  0.00           H  
ATOM   2695  HE2 PHE B 167      -3.966  -5.442  -4.735  1.00  0.00           H  
ATOM   2696  HZ  PHE B 167      -1.914  -5.944  -6.033  1.00  0.00           H  
ATOM   2697  N   SER B 168      -5.068   1.150  -3.185  1.00  0.00           N  
ATOM   2698  CA  SER B 168      -5.315   2.287  -2.320  1.00  0.00           C  
ATOM   2699  C   SER B 168      -4.966   2.016  -0.874  1.00  0.00           C  
ATOM   2700  O   SER B 168      -4.786   2.943  -0.084  1.00  0.00           O  
ATOM   2701  CB  SER B 168      -6.721   2.788  -2.461  1.00  0.00           C  
ATOM   2702  OG  SER B 168      -7.639   1.824  -2.097  1.00  0.00           O  
ATOM   2703  H   SER B 168      -5.737   0.387  -3.223  1.00  0.00           H  
ATOM   2704  HA  SER B 168      -4.660   3.061  -2.624  1.00  0.00           H  
ATOM   2705 1HB  SER B 168      -6.853   3.665  -1.831  1.00  0.00           H  
ATOM   2706 2HB  SER B 168      -6.888   3.106  -3.475  1.00  0.00           H  
ATOM   2707  HG  SER B 168      -8.501   2.168  -2.429  1.00  0.00           H  
ATOM   2708  N   LEU B 169      -4.833   0.749  -0.542  1.00  0.00           N  
ATOM   2709  CA  LEU B 169      -4.378   0.357   0.781  1.00  0.00           C  
ATOM   2710  C   LEU B 169      -3.436  -0.797   0.605  1.00  0.00           C  
ATOM   2711  O   LEU B 169      -3.823  -1.830   0.046  1.00  0.00           O  
ATOM   2712  CB  LEU B 169      -5.552  -0.008   1.713  1.00  0.00           C  
ATOM   2713  CG  LEU B 169      -5.177  -0.552   3.160  1.00  0.00           C  
ATOM   2714  CD1 LEU B 169      -4.405   0.520   3.971  1.00  0.00           C  
ATOM   2715  CD2 LEU B 169      -6.478  -0.934   3.900  1.00  0.00           C  
ATOM   2716  H   LEU B 169      -5.058   0.036  -1.233  1.00  0.00           H  
ATOM   2717  HA  LEU B 169      -3.840   1.181   1.233  1.00  0.00           H  
ATOM   2718 1HB  LEU B 169      -6.174   0.877   1.837  1.00  0.00           H  
ATOM   2719 2HB  LEU B 169      -6.139  -0.764   1.223  1.00  0.00           H  
ATOM   2720  HG  LEU B 169      -4.539  -1.435   3.063  1.00  0.00           H  
ATOM   2721 1HD1 LEU B 169      -4.161   0.124   4.958  1.00  0.00           H  
ATOM   2722 2HD1 LEU B 169      -3.476   0.791   3.466  1.00  0.00           H  
ATOM   2723 3HD1 LEU B 169      -5.021   1.402   4.081  1.00  0.00           H  
ATOM   2724 1HD2 LEU B 169      -6.238  -1.323   4.892  1.00  0.00           H  
ATOM   2725 2HD2 LEU B 169      -7.112  -0.052   4.001  1.00  0.00           H  
ATOM   2726 3HD2 LEU B 169      -7.008  -1.694   3.335  1.00  0.00           H  
ATOM   2727  N   ALA B 170      -2.215  -0.625   1.072  1.00  0.00           N  
ATOM   2728  CA  ALA B 170      -1.258  -1.709   1.003  1.00  0.00           C  
ATOM   2729  C   ALA B 170      -0.570  -1.865   2.344  1.00  0.00           C  
ATOM   2730  O   ALA B 170      -0.047  -0.912   2.915  1.00  0.00           O  
ATOM   2731  CB  ALA B 170      -0.232  -1.475  -0.090  1.00  0.00           C  
ATOM   2732  H   ALA B 170      -1.961   0.279   1.465  1.00  0.00           H  
ATOM   2733  HA  ALA B 170      -1.800  -2.614   0.791  1.00  0.00           H  
ATOM   2734 1HB  ALA B 170       0.454  -2.318  -0.123  1.00  0.00           H  
ATOM   2735 2HB  ALA B 170      -0.750  -1.384  -1.042  1.00  0.00           H  
ATOM   2736 3HB  ALA B 170       0.323  -0.583   0.103  1.00  0.00           H  
ATOM   2737  N   VAL B 171      -0.588  -3.080   2.860  1.00  0.00           N  
ATOM   2738  CA  VAL B 171       0.092  -3.416   4.107  1.00  0.00           C  
ATOM   2739  C   VAL B 171       0.938  -4.622   3.771  1.00  0.00           C  
ATOM   2740  O   VAL B 171       0.398  -5.737   3.641  1.00  0.00           O  
ATOM   2741  CB  VAL B 171      -0.970  -3.756   5.189  1.00  0.00           C  
ATOM   2742  CG1 VAL B 171      -0.323  -4.092   6.494  1.00  0.00           C  
ATOM   2743  CG2 VAL B 171      -1.940  -2.566   5.364  1.00  0.00           C  
ATOM   2744  H   VAL B 171      -1.077  -3.811   2.346  1.00  0.00           H  
ATOM   2745  HA  VAL B 171       0.735  -2.594   4.423  1.00  0.00           H  
ATOM   2746  HB  VAL B 171      -1.520  -4.625   4.867  1.00  0.00           H  
ATOM   2747 1HG1 VAL B 171      -1.084  -4.342   7.220  1.00  0.00           H  
ATOM   2748 2HG1 VAL B 171       0.358  -4.938   6.378  1.00  0.00           H  
ATOM   2749 3HG1 VAL B 171       0.217  -3.224   6.822  1.00  0.00           H  
ATOM   2750 1HG2 VAL B 171      -2.693  -2.812   6.106  1.00  0.00           H  
ATOM   2751 2HG2 VAL B 171      -1.377  -1.687   5.688  1.00  0.00           H  
ATOM   2752 3HG2 VAL B 171      -2.435  -2.347   4.421  1.00  0.00           H  
ATOM   2753  N   VAL B 172       2.236  -4.403   3.591  1.00  0.00           N  
ATOM   2754  CA  VAL B 172       3.093  -5.460   3.069  1.00  0.00           C  
ATOM   2755  C   VAL B 172       4.328  -5.792   3.883  1.00  0.00           C  
ATOM   2756  O   VAL B 172       5.121  -4.924   4.227  1.00  0.00           O  
ATOM   2757  CB  VAL B 172       3.421  -5.147   1.582  1.00  0.00           C  
ATOM   2758  CG1 VAL B 172       4.314  -6.219   1.008  1.00  0.00           C  
ATOM   2759  CG2 VAL B 172       2.079  -5.082   0.734  1.00  0.00           C  
ATOM   2760  H   VAL B 172       2.611  -3.463   3.747  1.00  0.00           H  
ATOM   2761  HA  VAL B 172       2.494  -6.357   3.012  1.00  0.00           H  
ATOM   2762  HB  VAL B 172       3.946  -4.197   1.515  1.00  0.00           H  
ATOM   2763 1HG1 VAL B 172       4.521  -6.000  -0.039  1.00  0.00           H  
ATOM   2764 2HG1 VAL B 172       5.255  -6.272   1.551  1.00  0.00           H  
ATOM   2765 3HG1 VAL B 172       3.816  -7.189   1.066  1.00  0.00           H  
ATOM   2766 1HG2 VAL B 172       2.324  -4.869  -0.308  1.00  0.00           H  
ATOM   2767 2HG2 VAL B 172       1.564  -6.041   0.796  1.00  0.00           H  
ATOM   2768 3HG2 VAL B 172       1.429  -4.304   1.104  1.00  0.00           H  
ATOM   2769  N   SER B 173       4.492  -7.072   4.161  1.00  0.00           N  
ATOM   2770  CA  SER B 173       5.661  -7.572   4.863  1.00  0.00           C  
ATOM   2771  C   SER B 173       5.984  -6.853   6.155  1.00  0.00           C  
ATOM   2772  O   SER B 173       7.134  -6.494   6.381  1.00  0.00           O  
ATOM   2773  CB  SER B 173       6.853  -7.561   3.918  1.00  0.00           C  
ATOM   2774  OG  SER B 173       6.622  -8.428   2.823  1.00  0.00           O  
ATOM   2775  H   SER B 173       3.780  -7.732   3.843  1.00  0.00           H  
ATOM   2776  HA  SER B 173       5.482  -8.608   5.099  1.00  0.00           H  
ATOM   2777 1HB  SER B 173       7.025  -6.551   3.554  1.00  0.00           H  
ATOM   2778 2HB  SER B 173       7.748  -7.873   4.448  1.00  0.00           H  
ATOM   2779  HG  SER B 173       7.314  -8.232   2.140  1.00  0.00           H  
ATOM   2780  N   LEU B 174       4.996  -6.639   7.009  1.00  0.00           N  
ATOM   2781  CA  LEU B 174       5.235  -5.972   8.274  1.00  0.00           C  
ATOM   2782  C   LEU B 174       5.244  -7.042   9.367  1.00  0.00           C  
ATOM   2783  O   LEU B 174       4.799  -8.160   9.126  1.00  0.00           O  
ATOM   2784  CB  LEU B 174       4.116  -4.981   8.577  1.00  0.00           C  
ATOM   2785  CG  LEU B 174       3.765  -3.965   7.493  1.00  0.00           C  
ATOM   2786  CD1 LEU B 174       2.681  -3.079   8.041  1.00  0.00           C  
ATOM   2787  CD2 LEU B 174       4.955  -3.207   7.041  1.00  0.00           C  
ATOM   2788  H   LEU B 174       4.050  -6.924   6.779  1.00  0.00           H  
ATOM   2789  HA  LEU B 174       6.202  -5.469   8.247  1.00  0.00           H  
ATOM   2790 1HB  LEU B 174       3.225  -5.560   8.737  1.00  0.00           H  
ATOM   2791 2HB  LEU B 174       4.354  -4.441   9.488  1.00  0.00           H  
ATOM   2792  HG  LEU B 174       3.348  -4.493   6.632  1.00  0.00           H  
ATOM   2793 1HD1 LEU B 174       2.370  -2.374   7.276  1.00  0.00           H  
ATOM   2794 2HD1 LEU B 174       1.841  -3.694   8.337  1.00  0.00           H  
ATOM   2795 3HD1 LEU B 174       3.046  -2.537   8.907  1.00  0.00           H  
ATOM   2796 1HD2 LEU B 174       4.661  -2.512   6.270  1.00  0.00           H  
ATOM   2797 2HD2 LEU B 174       5.371  -2.690   7.860  1.00  0.00           H  
ATOM   2798 3HD2 LEU B 174       5.699  -3.881   6.625  1.00  0.00           H  
ATOM   2799  N   ASN B 175       5.670  -6.696  10.580  1.00  0.00           N  
ATOM   2800  CA  ASN B 175       5.670  -7.667  11.675  1.00  0.00           C  
ATOM   2801  C   ASN B 175       4.428  -7.605  12.577  1.00  0.00           C  
ATOM   2802  O   ASN B 175       4.343  -8.341  13.572  1.00  0.00           O  
ATOM   2803  CB  ASN B 175       6.917  -7.416  12.516  1.00  0.00           C  
ATOM   2804  CG  ASN B 175       7.386  -8.575  13.345  1.00  0.00           C  
ATOM   2805  OD1 ASN B 175       7.462  -9.720  12.870  1.00  0.00           O  
ATOM   2806  ND2 ASN B 175       7.711  -8.298  14.586  1.00  0.00           N  
ATOM   2807  H   ASN B 175       6.027  -5.764  10.745  1.00  0.00           H  
ATOM   2808  HA  ASN B 175       5.716  -8.672  11.249  1.00  0.00           H  
ATOM   2809 1HB  ASN B 175       7.735  -7.104  11.865  1.00  0.00           H  
ATOM   2810 2HB  ASN B 175       6.715  -6.584  13.195  1.00  0.00           H  
ATOM   2811 1HD2 ASN B 175       8.033  -9.022  15.194  1.00  0.00           H  
ATOM   2812 2HD2 ASN B 175       7.632  -7.339  14.943  1.00  0.00           H  
ATOM   2813  N   ILE B 176       3.431  -6.808  12.179  1.00  0.00           N  
ATOM   2814  CA  ILE B 176       2.239  -6.586  13.000  1.00  0.00           C  
ATOM   2815  C   ILE B 176       1.378  -7.838  13.248  1.00  0.00           C  
ATOM   2816  O   ILE B 176       1.280  -8.730  12.405  1.00  0.00           O  
ATOM   2817  CB  ILE B 176       1.350  -5.462  12.370  1.00  0.00           C  
ATOM   2818  CG1 ILE B 176       0.895  -5.873  10.977  1.00  0.00           C  
ATOM   2819  CG2 ILE B 176       2.086  -4.102  12.311  1.00  0.00           C  
ATOM   2820  CD1 ILE B 176      -0.193  -4.975  10.398  1.00  0.00           C  
ATOM   2821  H   ILE B 176       3.537  -6.300  11.313  1.00  0.00           H  
ATOM   2822  HA  ILE B 176       2.572  -6.220  13.973  1.00  0.00           H  
ATOM   2823  HB  ILE B 176       0.452  -5.352  12.979  1.00  0.00           H  
ATOM   2824 1HG1 ILE B 176       1.740  -5.860  10.322  1.00  0.00           H  
ATOM   2825 2HG1 ILE B 176       0.523  -6.895  11.025  1.00  0.00           H  
ATOM   2826 1HG2 ILE B 176       1.417  -3.346  11.888  1.00  0.00           H  
ATOM   2827 2HG2 ILE B 176       2.374  -3.798  13.324  1.00  0.00           H  
ATOM   2828 3HG2 ILE B 176       2.973  -4.189  11.691  1.00  0.00           H  
ATOM   2829 1HD1 ILE B 176      -0.470  -5.334   9.411  1.00  0.00           H  
ATOM   2830 2HD1 ILE B 176      -1.061  -5.001  11.049  1.00  0.00           H  
ATOM   2831 3HD1 ILE B 176       0.174  -3.956  10.327  1.00  0.00           H  
ATOM   2832  N   THR B 177       0.703  -7.858  14.406  1.00  0.00           N  
ATOM   2833  CA  THR B 177      -0.221  -8.928  14.772  1.00  0.00           C  
ATOM   2834  C   THR B 177      -1.684  -8.587  14.481  1.00  0.00           C  
ATOM   2835  O   THR B 177      -2.534  -9.486  14.334  1.00  0.00           O  
ATOM   2836  CB  THR B 177      -0.027  -9.286  16.244  1.00  0.00           C  
ATOM   2837  OG1 THR B 177      -0.390  -8.192  17.031  1.00  0.00           O  
ATOM   2838  CG2 THR B 177       1.383  -9.647  16.512  1.00  0.00           C  
ATOM   2839  H   THR B 177       0.799  -7.077  15.047  1.00  0.00           H  
ATOM   2840  HA  THR B 177       0.035  -9.796  14.189  1.00  0.00           H  
ATOM   2841  HB  THR B 177      -0.677 -10.122  16.499  1.00  0.00           H  
ATOM   2842  HG1 THR B 177      -1.341  -8.241  17.239  1.00  0.00           H  
ATOM   2843 1HG2 THR B 177       1.506  -9.896  17.564  1.00  0.00           H  
ATOM   2844 2HG2 THR B 177       1.629 -10.491  15.910  1.00  0.00           H  
ATOM   2845 3HG2 THR B 177       2.036  -8.805  16.256  1.00  0.00           H  
ATOM   2846  N   SER B 178      -1.969  -7.288  14.329  1.00  0.00           N  
ATOM   2847  CA  SER B 178      -3.321  -6.849  13.954  1.00  0.00           C  
ATOM   2848  C   SER B 178      -3.221  -5.550  13.140  1.00  0.00           C  
ATOM   2849  O   SER B 178      -2.237  -4.817  13.256  1.00  0.00           O  
ATOM   2850  CB  SER B 178      -4.187  -6.690  15.186  1.00  0.00           C  
ATOM   2851  OG  SER B 178      -3.724  -5.676  16.015  1.00  0.00           O  
ATOM   2852  H   SER B 178      -1.240  -6.598  14.508  1.00  0.00           H  
ATOM   2853  HA  SER B 178      -3.789  -7.608  13.329  1.00  0.00           H  
ATOM   2854 1HB  SER B 178      -5.203  -6.493  14.884  1.00  0.00           H  
ATOM   2855 2HB  SER B 178      -4.193  -7.617  15.732  1.00  0.00           H  
ATOM   2856  HG  SER B 178      -4.096  -4.860  15.668  1.00  0.00           H  
ATOM   2857  N   LEU B 179      -4.221  -5.248  12.335  1.00  0.00           N  
ATOM   2858  CA  LEU B 179      -4.158  -3.996  11.568  1.00  0.00           C  
ATOM   2859  C   LEU B 179      -4.371  -2.809  12.482  1.00  0.00           C  
ATOM   2860  O   LEU B 179      -3.613  -1.854  12.434  1.00  0.00           O  
ATOM   2861  CB  LEU B 179      -5.185  -4.020  10.447  1.00  0.00           C  
ATOM   2862  CG  LEU B 179      -4.922  -5.078   9.350  1.00  0.00           C  
ATOM   2863  CD1 LEU B 179      -6.136  -5.223   8.468  1.00  0.00           C  
ATOM   2864  CD2 LEU B 179      -3.730  -4.628   8.520  1.00  0.00           C  
ATOM   2865  H   LEU B 179      -5.014  -5.869  12.255  1.00  0.00           H  
ATOM   2866  HA  LEU B 179      -3.173  -3.902  11.118  1.00  0.00           H  
ATOM   2867 1HB  LEU B 179      -6.147  -4.226  10.877  1.00  0.00           H  
ATOM   2868 2HB  LEU B 179      -5.220  -3.048   9.979  1.00  0.00           H  
ATOM   2869  HG  LEU B 179      -4.722  -6.033   9.802  1.00  0.00           H  
ATOM   2870 1HD1 LEU B 179      -5.939  -5.962   7.720  1.00  0.00           H  
ATOM   2871 2HD1 LEU B 179      -6.986  -5.539   9.065  1.00  0.00           H  
ATOM   2872 3HD1 LEU B 179      -6.357  -4.272   7.990  1.00  0.00           H  
ATOM   2873 1HD2 LEU B 179      -3.528  -5.360   7.739  1.00  0.00           H  
ATOM   2874 2HD2 LEU B 179      -3.944  -3.664   8.063  1.00  0.00           H  
ATOM   2875 3HD2 LEU B 179      -2.861  -4.537   9.160  1.00  0.00           H  
ATOM   2876  N   GLY B 180      -5.373  -2.856  13.357  1.00  0.00           N  
ATOM   2877  CA  GLY B 180      -5.577  -1.722  14.249  1.00  0.00           C  
ATOM   2878  C   GLY B 180      -6.252  -0.515  13.578  1.00  0.00           C  
ATOM   2879  O   GLY B 180      -6.321   0.558  14.167  1.00  0.00           O  
ATOM   2880  H   GLY B 180      -5.987  -3.664  13.446  1.00  0.00           H  
ATOM   2881 1HA  GLY B 180      -6.186  -2.049  15.090  1.00  0.00           H  
ATOM   2882 2HA  GLY B 180      -4.622  -1.414  14.670  1.00  0.00           H  
ATOM   2883  N   LEU B 181      -6.802  -0.668  12.370  1.00  0.00           N  
ATOM   2884  CA  LEU B 181      -7.432   0.471  11.687  1.00  0.00           C  
ATOM   2885  C   LEU B 181      -8.874   0.626  12.163  1.00  0.00           C  
ATOM   2886  O   LEU B 181      -9.819   0.566  11.369  1.00  0.00           O  
ATOM   2887  CB  LEU B 181      -7.381   0.256  10.175  1.00  0.00           C  
ATOM   2888  CG  LEU B 181      -5.930   0.068   9.594  1.00  0.00           C  
ATOM   2889  CD1 LEU B 181      -6.005  -0.300   8.131  1.00  0.00           C  
ATOM   2890  CD2 LEU B 181      -5.148   1.367   9.780  1.00  0.00           C  
ATOM   2891  H   LEU B 181      -6.759  -1.566  11.914  1.00  0.00           H  
ATOM   2892  HA  LEU B 181      -6.880   1.379  11.932  1.00  0.00           H  
ATOM   2893 1HB  LEU B 181      -7.976  -0.610   9.920  1.00  0.00           H  
ATOM   2894 2HB  LEU B 181      -7.821   1.119   9.697  1.00  0.00           H  
ATOM   2895  HG  LEU B 181      -5.421  -0.735  10.125  1.00  0.00           H  
ATOM   2896 1HD1 LEU B 181      -5.000  -0.435   7.740  1.00  0.00           H  
ATOM   2897 2HD1 LEU B 181      -6.567  -1.228   8.023  1.00  0.00           H  
ATOM   2898 3HD1 LEU B 181      -6.496   0.489   7.584  1.00  0.00           H  
ATOM   2899 1HD2 LEU B 181      -4.143   1.253   9.383  1.00  0.00           H  
ATOM   2900 2HD2 LEU B 181      -5.663   2.171   9.256  1.00  0.00           H  
ATOM   2901 3HD2 LEU B 181      -5.090   1.613  10.846  1.00  0.00           H  
ATOM   2902  N   ARG B 182      -9.002   0.947  13.464  1.00  0.00           N  
ATOM   2903  CA  ARG B 182     -10.255   0.966  14.249  1.00  0.00           C  
ATOM   2904  C   ARG B 182     -11.326   1.881  13.715  1.00  0.00           C  
ATOM   2905  O   ARG B 182     -12.518   1.651  13.918  1.00  0.00           O  
ATOM   2906  CB  ARG B 182      -9.999   1.462  15.687  1.00  0.00           C  
ATOM   2907  CG  ARG B 182      -9.272   0.555  16.605  1.00  0.00           C  
ATOM   2908  CD  ARG B 182      -9.031   1.187  17.978  1.00  0.00           C  
ATOM   2909  NE  ARG B 182      -8.446   0.229  18.856  1.00  0.00           N  
ATOM   2910  CZ  ARG B 182      -7.830   0.433  20.037  1.00  0.00           C  
ATOM   2911  NH1 ARG B 182      -7.649   1.653  20.549  1.00  0.00           N  
ATOM   2912  NH2 ARG B 182      -7.401  -0.670  20.668  1.00  0.00           N  
ATOM   2913  H   ARG B 182      -8.119   1.071  13.956  1.00  0.00           H  
ATOM   2914  HA  ARG B 182     -10.647  -0.046  14.286  1.00  0.00           H  
ATOM   2915 1HB  ARG B 182      -9.435   2.396  15.649  1.00  0.00           H  
ATOM   2916 2HB  ARG B 182     -10.955   1.683  16.157  1.00  0.00           H  
ATOM   2917 1HG  ARG B 182      -9.844  -0.344  16.753  1.00  0.00           H  
ATOM   2918 2HG  ARG B 182      -8.303   0.300  16.170  1.00  0.00           H  
ATOM   2919 1HD  ARG B 182      -8.351   2.040  17.897  1.00  0.00           H  
ATOM   2920 2HD  ARG B 182      -9.980   1.504  18.400  1.00  0.00           H  
ATOM   2921  HE  ARG B 182      -8.535  -0.750  18.575  1.00  0.00           H  
ATOM   2922 1HH1 ARG B 182      -7.969   2.468  20.034  1.00  0.00           H  
ATOM   2923 2HH1 ARG B 182      -7.181   1.770  21.433  1.00  0.00           H  
ATOM   2924 1HH2 ARG B 182      -7.587  -1.580  20.194  1.00  0.00           H  
ATOM   2925 2HH2 ARG B 182      -6.929  -0.621  21.555  1.00  0.00           H  
ATOM   2926  N   SER B 183     -10.906   2.964  13.108  1.00  0.00           N  
ATOM   2927  CA  SER B 183     -11.850   3.943  12.621  1.00  0.00           C  
ATOM   2928  C   SER B 183     -12.163   3.817  11.147  1.00  0.00           C  
ATOM   2929  O   SER B 183     -12.971   4.601  10.634  1.00  0.00           O  
ATOM   2930  CB  SER B 183     -11.314   5.326  12.889  1.00  0.00           C  
ATOM   2931  OG  SER B 183     -11.154   5.546  14.236  1.00  0.00           O  
ATOM   2932  H   SER B 183      -9.912   3.114  12.984  1.00  0.00           H  
ATOM   2933  HA  SER B 183     -12.782   3.824  13.175  1.00  0.00           H  
ATOM   2934 1HB  SER B 183     -10.362   5.454  12.382  1.00  0.00           H  
ATOM   2935 2HB  SER B 183     -11.995   6.057  12.487  1.00  0.00           H  
ATOM   2936  HG  SER B 183     -10.221   5.283  14.427  1.00  0.00           H  
ATOM   2937  N   LEU B 184     -11.551   2.858  10.443  1.00  0.00           N  
ATOM   2938  CA  LEU B 184     -11.716   2.832   8.984  1.00  0.00           C  
ATOM   2939  C   LEU B 184     -13.118   2.383   8.558  1.00  0.00           C  
ATOM   2940  O   LEU B 184     -13.551   1.271   8.869  1.00  0.00           O  
ATOM   2941  CB  LEU B 184     -10.643   1.915   8.370  1.00  0.00           C  
ATOM   2942  CG  LEU B 184     -10.622   1.802   6.814  1.00  0.00           C  
ATOM   2943  CD1 LEU B 184     -10.273   3.167   6.226  1.00  0.00           C  
ATOM   2944  CD2 LEU B 184      -9.562   0.780   6.394  1.00  0.00           C  
ATOM   2945  H   LEU B 184     -10.947   2.173  10.898  1.00  0.00           H  
ATOM   2946  HA  LEU B 184     -11.556   3.837   8.606  1.00  0.00           H  
ATOM   2947 1HB  LEU B 184      -9.670   2.283   8.686  1.00  0.00           H  
ATOM   2948 2HB  LEU B 184     -10.771   0.912   8.777  1.00  0.00           H  
ATOM   2949  HG  LEU B 184     -11.609   1.501   6.444  1.00  0.00           H  
ATOM   2950 1HD1 LEU B 184     -10.253   3.108   5.132  1.00  0.00           H  
ATOM   2951 2HD1 LEU B 184     -11.021   3.893   6.528  1.00  0.00           H  
ATOM   2952 3HD1 LEU B 184      -9.298   3.480   6.589  1.00  0.00           H  
ATOM   2953 1HD2 LEU B 184      -9.533   0.725   5.324  1.00  0.00           H  
ATOM   2954 2HD2 LEU B 184      -8.601   1.097   6.762  1.00  0.00           H  
ATOM   2955 3HD2 LEU B 184      -9.802  -0.194   6.809  1.00  0.00           H  
ATOM   2956  N   LYS B 185     -13.832   3.266   7.854  1.00  0.00           N  
ATOM   2957  CA  LYS B 185     -15.206   3.011   7.416  1.00  0.00           C  
ATOM   2958  C   LYS B 185     -15.347   2.967   5.900  1.00  0.00           C  
ATOM   2959  O   LYS B 185     -16.306   2.388   5.391  1.00  0.00           O  
ATOM   2960  CB  LYS B 185     -16.182   4.014   8.030  1.00  0.00           C  
ATOM   2961  CG  LYS B 185     -16.209   3.961   9.600  1.00  0.00           C  
ATOM   2962  CD  LYS B 185     -16.683   2.574  10.143  1.00  0.00           C  
ATOM   2963  CE  LYS B 185     -16.835   2.562  11.702  1.00  0.00           C  
ATOM   2964  NZ  LYS B 185     -17.136   1.151  12.268  1.00  0.00           N  
ATOM   2965  H   LYS B 185     -13.416   4.170   7.641  1.00  0.00           H  
ATOM   2966  HA  LYS B 185     -15.493   2.028   7.782  1.00  0.00           H  
ATOM   2967 1HB  LYS B 185     -15.893   5.025   7.726  1.00  0.00           H  
ATOM   2968 2HB  LYS B 185     -17.184   3.827   7.655  1.00  0.00           H  
ATOM   2969 1HG  LYS B 185     -15.225   4.171   9.977  1.00  0.00           H  
ATOM   2970 2HG  LYS B 185     -16.883   4.728   9.965  1.00  0.00           H  
ATOM   2971 1HD  LYS B 185     -17.647   2.325   9.698  1.00  0.00           H  
ATOM   2972 2HD  LYS B 185     -15.968   1.803   9.862  1.00  0.00           H  
ATOM   2973 1HE  LYS B 185     -15.904   2.926  12.145  1.00  0.00           H  
ATOM   2974 2HE  LYS B 185     -17.643   3.232  11.981  1.00  0.00           H  
ATOM   2975 1HZ  LYS B 185     -17.222   1.203  13.280  1.00  0.00           H  
ATOM   2976 2HZ  LYS B 185     -18.004   0.802  11.880  1.00  0.00           H  
ATOM   2977 3HZ  LYS B 185     -16.391   0.512  12.039  1.00  0.00           H  
ATOM   2978  N   GLU B 186     -14.425   3.595   5.170  1.00  0.00           N  
ATOM   2979  CA  GLU B 186     -14.531   3.522   3.714  1.00  0.00           C  
ATOM   2980  C   GLU B 186     -13.205   3.611   2.958  1.00  0.00           C  
ATOM   2981  O   GLU B 186     -12.333   4.417   3.298  1.00  0.00           O  
ATOM   2982  CB  GLU B 186     -15.492   4.598   3.180  1.00  0.00           C  
ATOM   2983  CG  GLU B 186     -15.695   4.532   1.637  1.00  0.00           C  
ATOM   2984  CD  GLU B 186     -16.729   5.475   1.103  1.00  0.00           C  
ATOM   2985  OE1 GLU B 186     -17.407   6.086   1.877  1.00  0.00           O  
ATOM   2986  OE2 GLU B 186     -16.800   5.619  -0.097  1.00  0.00           O  
ATOM   2987  H   GLU B 186     -13.683   4.125   5.624  1.00  0.00           H  
ATOM   2988  HA  GLU B 186     -14.963   2.551   3.465  1.00  0.00           H  
ATOM   2989 1HB  GLU B 186     -16.462   4.498   3.661  1.00  0.00           H  
ATOM   2990 2HB  GLU B 186     -15.111   5.584   3.422  1.00  0.00           H  
ATOM   2991 1HG  GLU B 186     -14.753   4.778   1.171  1.00  0.00           H  
ATOM   2992 2HG  GLU B 186     -15.958   3.517   1.347  1.00  0.00           H  
ATOM   2993  N   ILE B 187     -13.088   2.761   1.943  1.00  0.00           N  
ATOM   2994  CA  ILE B 187     -12.004   2.788   0.967  1.00  0.00           C  
ATOM   2995  C   ILE B 187     -12.759   2.961  -0.332  1.00  0.00           C  
ATOM   2996  O   ILE B 187     -13.266   1.987  -0.910  1.00  0.00           O  
ATOM   2997  CB  ILE B 187     -11.178   1.507   0.961  1.00  0.00           C  
ATOM   2998  CG1 ILE B 187     -10.594   1.228   2.362  1.00  0.00           C  
ATOM   2999  CG2 ILE B 187     -10.037   1.658  -0.080  1.00  0.00           C  
ATOM   3000  CD1 ILE B 187      -9.982  -0.156   2.460  1.00  0.00           C  
ATOM   3001  H   ILE B 187     -13.855   2.111   1.792  1.00  0.00           H  
ATOM   3002  HA  ILE B 187     -11.355   3.633   1.139  1.00  0.00           H  
ATOM   3003  HB  ILE B 187     -11.810   0.669   0.695  1.00  0.00           H  
ATOM   3004 1HG1 ILE B 187      -9.836   1.970   2.591  1.00  0.00           H  
ATOM   3005 2HG1 ILE B 187     -11.387   1.303   3.105  1.00  0.00           H  
ATOM   3006 1HG2 ILE B 187      -9.437   0.745  -0.113  1.00  0.00           H  
ATOM   3007 2HG2 ILE B 187     -10.469   1.838  -1.064  1.00  0.00           H  
ATOM   3008 3HG2 ILE B 187      -9.400   2.500   0.187  1.00  0.00           H  
ATOM   3009 1HD1 ILE B 187      -9.590  -0.325   3.442  1.00  0.00           H  
ATOM   3010 2HD1 ILE B 187     -10.742  -0.910   2.246  1.00  0.00           H  
ATOM   3011 3HD1 ILE B 187      -9.176  -0.238   1.737  1.00  0.00           H  
ATOM   3012  N   SER B 188     -12.832   4.208  -0.782  1.00  0.00           N  
ATOM   3013  CA  SER B 188     -13.773   4.600  -1.828  1.00  0.00           C  
ATOM   3014  C   SER B 188     -13.463   4.013  -3.186  1.00  0.00           C  
ATOM   3015  O   SER B 188     -14.367   3.769  -3.987  1.00  0.00           O  
ATOM   3016  CB  SER B 188     -13.835   6.105  -1.939  1.00  0.00           C  
ATOM   3017  OG  SER B 188     -14.356   6.680  -0.769  1.00  0.00           O  
ATOM   3018  H   SER B 188     -12.265   4.911  -0.308  1.00  0.00           H  
ATOM   3019  HA  SER B 188     -14.764   4.252  -1.525  1.00  0.00           H  
ATOM   3020 1HB  SER B 188     -12.879   6.487  -2.137  1.00  0.00           H  
ATOM   3021 2HB  SER B 188     -14.466   6.370  -2.782  1.00  0.00           H  
ATOM   3022  HG  SER B 188     -15.283   6.359  -0.700  1.00  0.00           H  
ATOM   3023  N   ASP B 189     -12.186   3.851  -3.441  1.00  0.00           N  
ATOM   3024  CA  ASP B 189     -11.669   3.353  -4.702  1.00  0.00           C  
ATOM   3025  C   ASP B 189     -10.324   2.706  -4.445  1.00  0.00           C  
ATOM   3026  O   ASP B 189      -9.690   2.933  -3.404  1.00  0.00           O  
ATOM   3027  CB  ASP B 189     -11.530   4.484  -5.739  1.00  0.00           C  
ATOM   3028  CG  ASP B 189     -11.471   3.984  -7.228  1.00  0.00           C  
ATOM   3029  OD1 ASP B 189     -11.344   2.786  -7.441  1.00  0.00           O  
ATOM   3030  OD2 ASP B 189     -11.491   4.813  -8.109  1.00  0.00           O  
ATOM   3031  H   ASP B 189     -11.531   4.089  -2.711  1.00  0.00           H  
ATOM   3032  HA  ASP B 189     -12.353   2.609  -5.103  1.00  0.00           H  
ATOM   3033 1HB  ASP B 189     -12.381   5.148  -5.647  1.00  0.00           H  
ATOM   3034 2HB  ASP B 189     -10.634   5.064  -5.518  1.00  0.00           H  
ATOM   3035  N   GLY B 190      -9.905   1.921  -5.409  1.00  0.00           N  
ATOM   3036  CA  GLY B 190      -8.628   1.225  -5.398  1.00  0.00           C  
ATOM   3037  C   GLY B 190      -8.720  -0.135  -4.719  1.00  0.00           C  
ATOM   3038  O   GLY B 190      -9.664  -0.438  -3.995  1.00  0.00           O  
ATOM   3039  H   GLY B 190     -10.515   1.848  -6.226  1.00  0.00           H  
ATOM   3040 1HA  GLY B 190      -8.309   1.071  -6.423  1.00  0.00           H  
ATOM   3041 2HA  GLY B 190      -7.866   1.831  -4.934  1.00  0.00           H  
ATOM   3042  N   ASP B 191      -7.723  -0.958  -4.962  1.00  0.00           N  
ATOM   3043  CA  ASP B 191      -7.668  -2.288  -4.404  1.00  0.00           C  
ATOM   3044  C   ASP B 191      -6.918  -2.309  -3.073  1.00  0.00           C  
ATOM   3045  O   ASP B 191      -6.157  -1.388  -2.742  1.00  0.00           O  
ATOM   3046  CB  ASP B 191      -6.983  -3.247  -5.381  1.00  0.00           C  
ATOM   3047  CG  ASP B 191      -7.760  -3.503  -6.662  1.00  0.00           C  
ATOM   3048  OD1 ASP B 191      -8.980  -3.355  -6.706  1.00  0.00           O  
ATOM   3049  OD2 ASP B 191      -7.127  -3.903  -7.597  1.00  0.00           O  
ATOM   3050  H   ASP B 191      -6.970  -0.658  -5.571  1.00  0.00           H  
ATOM   3051  HA  ASP B 191      -8.689  -2.628  -4.218  1.00  0.00           H  
ATOM   3052 1HB  ASP B 191      -6.012  -2.841  -5.659  1.00  0.00           H  
ATOM   3053 2HB  ASP B 191      -6.810  -4.205  -4.884  1.00  0.00           H  
ATOM   3054  N   VAL B 192      -7.123  -3.376  -2.332  1.00  0.00           N  
ATOM   3055  CA  VAL B 192      -6.465  -3.588  -1.052  1.00  0.00           C  
ATOM   3056  C   VAL B 192      -5.504  -4.757  -1.113  1.00  0.00           C  
ATOM   3057  O   VAL B 192      -5.892  -5.835  -1.550  1.00  0.00           O  
ATOM   3058  CB  VAL B 192      -7.549  -3.880   0.025  1.00  0.00           C  
ATOM   3059  CG1 VAL B 192      -6.921  -4.172   1.388  1.00  0.00           C  
ATOM   3060  CG2 VAL B 192      -8.505  -2.702   0.118  1.00  0.00           C  
ATOM   3061  H   VAL B 192      -7.784  -4.073  -2.682  1.00  0.00           H  
ATOM   3062  HA  VAL B 192      -5.924  -2.686  -0.780  1.00  0.00           H  
ATOM   3063  HB  VAL B 192      -8.095  -4.755  -0.267  1.00  0.00           H  
ATOM   3064 1HG1 VAL B 192      -7.703  -4.387   2.114  1.00  0.00           H  
ATOM   3065 2HG1 VAL B 192      -6.271  -5.033   1.311  1.00  0.00           H  
ATOM   3066 3HG1 VAL B 192      -6.343  -3.311   1.719  1.00  0.00           H  
ATOM   3067 1HG2 VAL B 192      -9.270  -2.920   0.855  1.00  0.00           H  
ATOM   3068 2HG2 VAL B 192      -7.963  -1.820   0.410  1.00  0.00           H  
ATOM   3069 3HG2 VAL B 192      -8.974  -2.527  -0.851  1.00  0.00           H  
ATOM   3070  N   ILE B 193      -4.284  -4.577  -0.646  1.00  0.00           N  
ATOM   3071  CA  ILE B 193      -3.376  -5.720  -0.594  1.00  0.00           C  
ATOM   3072  C   ILE B 193      -2.760  -5.816   0.776  1.00  0.00           C  
ATOM   3073  O   ILE B 193      -2.135  -4.874   1.271  1.00  0.00           O  
ATOM   3074  CB  ILE B 193      -2.273  -5.689  -1.651  1.00  0.00           C  
ATOM   3075  CG1 ILE B 193      -1.427  -6.956  -1.472  1.00  0.00           C  
ATOM   3076  CG2 ILE B 193      -1.429  -4.386  -1.615  1.00  0.00           C  
ATOM   3077  CD1 ILE B 193      -0.550  -7.233  -2.563  1.00  0.00           C  
ATOM   3078  H   ILE B 193      -4.002  -3.652  -0.323  1.00  0.00           H  
ATOM   3079  HA  ILE B 193      -3.940  -6.623  -0.783  1.00  0.00           H  
ATOM   3080  HB  ILE B 193      -2.747  -5.782  -2.590  1.00  0.00           H  
ATOM   3081 1HG1 ILE B 193      -0.822  -6.871  -0.570  1.00  0.00           H  
ATOM   3082 2HG1 ILE B 193      -2.094  -7.805  -1.368  1.00  0.00           H  
ATOM   3083 1HG2 ILE B 193      -0.691  -4.383  -2.406  1.00  0.00           H  
ATOM   3084 2HG2 ILE B 193      -2.090  -3.535  -1.753  1.00  0.00           H  
ATOM   3085 3HG2 ILE B 193      -0.920  -4.294  -0.674  1.00  0.00           H  
ATOM   3086 1HD1 ILE B 193       0.003  -8.151  -2.367  1.00  0.00           H  
ATOM   3087 2HD1 ILE B 193      -1.122  -7.338  -3.482  1.00  0.00           H  
ATOM   3088 3HD1 ILE B 193       0.123  -6.421  -2.644  1.00  0.00           H  
ATOM   3089  N   ILE B 194      -2.976  -6.956   1.400  1.00  0.00           N  
ATOM   3090  CA  ILE B 194      -2.460  -7.217   2.721  1.00  0.00           C  
ATOM   3091  C   ILE B 194      -1.717  -8.519   2.576  1.00  0.00           C  
ATOM   3092  O   ILE B 194      -2.339  -9.580   2.518  1.00  0.00           O  
ATOM   3093  CB  ILE B 194      -3.579  -7.295   3.775  1.00  0.00           C  
ATOM   3094  CG1 ILE B 194      -4.388  -5.974   3.758  1.00  0.00           C  
ATOM   3095  CG2 ILE B 194      -2.977  -7.532   5.141  1.00  0.00           C  
ATOM   3096  CD1 ILE B 194      -5.631  -5.969   4.577  1.00  0.00           C  
ATOM   3097  H   ILE B 194      -3.484  -7.687   0.901  1.00  0.00           H  
ATOM   3098  HA  ILE B 194      -1.770  -6.435   3.010  1.00  0.00           H  
ATOM   3099  HB  ILE B 194      -4.232  -8.098   3.541  1.00  0.00           H  
ATOM   3100 1HG1 ILE B 194      -3.747  -5.168   4.102  1.00  0.00           H  
ATOM   3101 2HG1 ILE B 194      -4.676  -5.766   2.750  1.00  0.00           H  
ATOM   3102 1HG2 ILE B 194      -3.756  -7.605   5.880  1.00  0.00           H  
ATOM   3103 2HG2 ILE B 194      -2.420  -8.454   5.133  1.00  0.00           H  
ATOM   3104 3HG2 ILE B 194      -2.307  -6.719   5.402  1.00  0.00           H  
ATOM   3105 1HD1 ILE B 194      -6.103  -4.999   4.471  1.00  0.00           H  
ATOM   3106 2HD1 ILE B 194      -6.312  -6.744   4.229  1.00  0.00           H  
ATOM   3107 3HD1 ILE B 194      -5.398  -6.136   5.600  1.00  0.00           H  
ATOM   3108  N   SER B 195      -0.413  -8.429   2.512  1.00  0.00           N  
ATOM   3109  CA  SER B 195       0.365  -9.565   2.098  1.00  0.00           C  
ATOM   3110  C   SER B 195       1.710  -9.691   2.768  1.00  0.00           C  
ATOM   3111  O   SER B 195       2.424  -8.704   2.945  1.00  0.00           O  
ATOM   3112  CB  SER B 195       0.623  -9.485   0.609  1.00  0.00           C  
ATOM   3113  OG  SER B 195       1.467 -10.522   0.192  1.00  0.00           O  
ATOM   3114  H   SER B 195       0.023  -7.524   2.691  1.00  0.00           H  
ATOM   3115  HA  SER B 195      -0.213 -10.434   2.332  1.00  0.00           H  
ATOM   3116 1HB  SER B 195      -0.324  -9.544   0.074  1.00  0.00           H  
ATOM   3117 2HB  SER B 195       1.077  -8.525   0.372  1.00  0.00           H  
ATOM   3118  HG  SER B 195       1.711 -10.308  -0.712  1.00  0.00           H  
ATOM   3119  N   GLY B 196       2.042 -10.920   3.134  1.00  0.00           N  
ATOM   3120  CA  GLY B 196       3.356 -11.231   3.691  1.00  0.00           C  
ATOM   3121  C   GLY B 196       3.528 -10.823   5.145  1.00  0.00           C  
ATOM   3122  O   GLY B 196       4.655 -10.694   5.612  1.00  0.00           O  
ATOM   3123  H   GLY B 196       1.352 -11.663   2.979  1.00  0.00           H  
ATOM   3124 1HA  GLY B 196       3.528 -12.303   3.598  1.00  0.00           H  
ATOM   3125 2HA  GLY B 196       4.119 -10.741   3.089  1.00  0.00           H  
ATOM   3126  N   ASN B 197       2.431 -10.573   5.865  1.00  0.00           N  
ATOM   3127  CA  ASN B 197       2.528 -10.122   7.255  1.00  0.00           C  
ATOM   3128  C   ASN B 197       2.420 -11.389   8.116  1.00  0.00           C  
ATOM   3129  O   ASN B 197       1.332 -11.790   8.519  1.00  0.00           O  
ATOM   3130  CB  ASN B 197       1.408  -9.139   7.510  1.00  0.00           C  
ATOM   3131  CG  ASN B 197       1.428  -7.924   6.564  1.00  0.00           C  
ATOM   3132  OD1 ASN B 197       2.256  -7.008   6.599  1.00  0.00           O  
ATOM   3133  ND2 ASN B 197       0.504  -7.957   5.648  1.00  0.00           N  
ATOM   3134  H   ASN B 197       1.504 -10.709   5.465  1.00  0.00           H  
ATOM   3135  HA  ASN B 197       3.496  -9.649   7.436  1.00  0.00           H  
ATOM   3136 1HB  ASN B 197       0.465  -9.639   7.404  1.00  0.00           H  
ATOM   3137 2HB  ASN B 197       1.482  -8.776   8.534  1.00  0.00           H  
ATOM   3138 1HD2 ASN B 197       0.452  -7.201   4.959  1.00  0.00           H  
ATOM   3139 2HD2 ASN B 197      -0.096  -8.780   5.592  1.00  0.00           H  
ATOM   3140  N   LYS B 198       3.540 -12.063   8.367  1.00  0.00           N  
ATOM   3141  CA  LYS B 198       3.493 -13.434   8.923  1.00  0.00           C  
ATOM   3142  C   LYS B 198       2.797 -13.589  10.280  1.00  0.00           C  
ATOM   3143  O   LYS B 198       2.320 -14.673  10.616  1.00  0.00           O  
ATOM   3144  CB  LYS B 198       4.915 -13.996   9.029  1.00  0.00           C  
ATOM   3145  CG  LYS B 198       5.804 -13.316  10.083  1.00  0.00           C  
ATOM   3146  CD  LYS B 198       7.221 -13.881  10.081  1.00  0.00           C  
ATOM   3147  CE  LYS B 198       8.075 -13.229  11.172  1.00  0.00           C  
ATOM   3148  NZ  LYS B 198       9.482 -13.734  11.161  1.00  0.00           N  
ATOM   3149  H   LYS B 198       4.425 -11.665   8.077  1.00  0.00           H  
ATOM   3150  HA  LYS B 198       2.937 -14.050   8.212  1.00  0.00           H  
ATOM   3151 1HB  LYS B 198       4.864 -15.057   9.274  1.00  0.00           H  
ATOM   3152 2HB  LYS B 198       5.409 -13.906   8.061  1.00  0.00           H  
ATOM   3153 1HG  LYS B 198       5.840 -12.241   9.906  1.00  0.00           H  
ATOM   3154 2HG  LYS B 198       5.387 -13.489  11.072  1.00  0.00           H  
ATOM   3155 1HD  LYS B 198       7.181 -14.957  10.256  1.00  0.00           H  
ATOM   3156 2HD  LYS B 198       7.686 -13.703   9.111  1.00  0.00           H  
ATOM   3157 1HE  LYS B 198       8.085 -12.149  11.020  1.00  0.00           H  
ATOM   3158 2HE  LYS B 198       7.629 -13.441  12.146  1.00  0.00           H  
ATOM   3159 1HZ  LYS B 198      10.008 -13.279  11.895  1.00  0.00           H  
ATOM   3160 2HZ  LYS B 198       9.486 -14.734  11.314  1.00  0.00           H  
ATOM   3161 3HZ  LYS B 198       9.907 -13.530  10.268  1.00  0.00           H  
ATOM   3162  N   ASN B 199       2.733 -12.519  11.057  1.00  0.00           N  
ATOM   3163  CA  ASN B 199       2.101 -12.567  12.370  1.00  0.00           C  
ATOM   3164  C   ASN B 199       0.686 -12.003  12.373  1.00  0.00           C  
ATOM   3165  O   ASN B 199       0.016 -11.997  13.411  1.00  0.00           O  
ATOM   3166  CB  ASN B 199       2.913 -11.781  13.369  1.00  0.00           C  
ATOM   3167  CG  ASN B 199       4.298 -12.312  13.632  1.00  0.00           C  
ATOM   3168  OD1 ASN B 199       4.545 -13.530  13.675  1.00  0.00           O  
ATOM   3169  ND2 ASN B 199       5.212 -11.396  13.825  1.00  0.00           N  
ATOM   3170  H   ASN B 199       3.130 -11.652  10.726  1.00  0.00           H  
ATOM   3171  HA  ASN B 199       2.039 -13.606  12.690  1.00  0.00           H  
ATOM   3172 1HB  ASN B 199       2.979 -10.739  13.047  1.00  0.00           H  
ATOM   3173 2HB  ASN B 199       2.387 -11.802  14.291  1.00  0.00           H  
ATOM   3174 1HD2 ASN B 199       6.154 -11.661  14.024  1.00  0.00           H  
ATOM   3175 2HD2 ASN B 199       4.954 -10.397  13.791  1.00  0.00           H  
ATOM   3176  N   LEU B 200       0.209 -11.570  11.214  1.00  0.00           N  
ATOM   3177  CA  LEU B 200      -1.068 -10.865  11.151  1.00  0.00           C  
ATOM   3178  C   LEU B 200      -2.326 -11.720  11.098  1.00  0.00           C  
ATOM   3179  O   LEU B 200      -2.504 -12.559  10.208  1.00  0.00           O  
ATOM   3180  CB  LEU B 200      -1.053  -9.926   9.940  1.00  0.00           C  
ATOM   3181  CG  LEU B 200      -2.337  -9.140   9.659  1.00  0.00           C  
ATOM   3182  CD1 LEU B 200      -2.586  -8.181  10.811  1.00  0.00           C  
ATOM   3183  CD2 LEU B 200      -2.195  -8.361   8.341  1.00  0.00           C  
ATOM   3184  H   LEU B 200       0.756 -11.674  10.362  1.00  0.00           H  
ATOM   3185  HA  LEU B 200      -1.135 -10.242  12.041  1.00  0.00           H  
ATOM   3186 1HB  LEU B 200      -0.258  -9.202  10.098  1.00  0.00           H  
ATOM   3187 2HB  LEU B 200      -0.826 -10.511   9.068  1.00  0.00           H  
ATOM   3188  HG  LEU B 200      -3.181  -9.828   9.599  1.00  0.00           H  
ATOM   3189 1HD1 LEU B 200      -3.492  -7.639  10.637  1.00  0.00           H  
ATOM   3190 2HD1 LEU B 200      -2.678  -8.755  11.714  1.00  0.00           H  
ATOM   3191 3HD1 LEU B 200      -1.765  -7.494  10.907  1.00  0.00           H  
ATOM   3192 1HD2 LEU B 200      -3.114  -7.802   8.156  1.00  0.00           H  
ATOM   3193 2HD2 LEU B 200      -1.353  -7.667   8.416  1.00  0.00           H  
ATOM   3194 3HD2 LEU B 200      -2.018  -9.056   7.521  1.00  0.00           H  
ATOM   3195  N   CYS B 201      -3.206 -11.457  12.066  1.00  0.00           N  
ATOM   3196  CA  CYS B 201      -4.517 -12.081  12.221  1.00  0.00           C  
ATOM   3197  C   CYS B 201      -5.624 -11.053  11.974  1.00  0.00           C  
ATOM   3198  O   CYS B 201      -5.348  -9.888  11.699  1.00  0.00           O  
ATOM   3199  CB  CYS B 201      -4.675 -12.671  13.632  1.00  0.00           C  
ATOM   3200  SG  CYS B 201      -3.568 -14.071  13.996  1.00  0.00           S  
ATOM   3201  H   CYS B 201      -2.926 -10.775  12.764  1.00  0.00           H  
ATOM   3202  HA  CYS B 201      -4.614 -12.876  11.487  1.00  0.00           H  
ATOM   3203 1HB  CYS B 201      -4.462 -11.899  14.362  1.00  0.00           H  
ATOM   3204 2HB  CYS B 201      -5.701 -12.995  13.792  1.00  0.00           H  
ATOM   3205  N   TYR B 202      -6.872 -11.503  12.034  1.00  0.00           N  
ATOM   3206  CA  TYR B 202      -8.108 -10.702  11.983  1.00  0.00           C  
ATOM   3207  C   TYR B 202      -8.465 -10.045  10.654  1.00  0.00           C  
ATOM   3208  O   TYR B 202      -9.631  -9.706  10.434  1.00  0.00           O  
ATOM   3209  CB  TYR B 202      -8.001  -9.562  13.009  1.00  0.00           C  
ATOM   3210  CG  TYR B 202      -7.564  -9.988  14.417  1.00  0.00           C  
ATOM   3211  CD1 TYR B 202      -8.433 -10.576  15.292  1.00  0.00           C  
ATOM   3212  CD2 TYR B 202      -6.272  -9.766  14.793  1.00  0.00           C  
ATOM   3213  CE1 TYR B 202      -7.986 -10.935  16.540  1.00  0.00           C  
ATOM   3214  CE2 TYR B 202      -5.819 -10.121  16.010  1.00  0.00           C  
ATOM   3215  CZ  TYR B 202      -6.666 -10.710  16.897  1.00  0.00           C  
ATOM   3216  OH  TYR B 202      -6.204 -11.072  18.144  1.00  0.00           O  
ATOM   3217  H   TYR B 202      -6.985 -12.495  12.192  1.00  0.00           H  
ATOM   3218  HA  TYR B 202      -8.931 -11.350  12.269  1.00  0.00           H  
ATOM   3219 1HB  TYR B 202      -7.318  -8.798  12.657  1.00  0.00           H  
ATOM   3220 2HB  TYR B 202      -8.977  -9.078  13.097  1.00  0.00           H  
ATOM   3221  HD1 TYR B 202      -9.470 -10.757  15.006  1.00  0.00           H  
ATOM   3222  HD2 TYR B 202      -5.586  -9.295  14.097  1.00  0.00           H  
ATOM   3223  HE1 TYR B 202      -8.657 -11.393  17.241  1.00  0.00           H  
ATOM   3224  HE2 TYR B 202      -4.776  -9.941  16.281  1.00  0.00           H  
ATOM   3225  HH  TYR B 202      -5.282 -11.408  18.086  1.00  0.00           H  
ATOM   3226  N   ALA B 203      -7.519  -9.983   9.720  1.00  0.00           N  
ATOM   3227  CA  ALA B 203      -7.716  -9.343   8.410  1.00  0.00           C  
ATOM   3228  C   ALA B 203      -8.848  -9.997   7.629  1.00  0.00           C  
ATOM   3229  O   ALA B 203      -9.546  -9.341   6.854  1.00  0.00           O  
ATOM   3230  CB  ALA B 203      -6.412  -9.353   7.603  1.00  0.00           C  
ATOM   3231  H   ALA B 203      -6.592 -10.312   9.971  1.00  0.00           H  
ATOM   3232  HA  ALA B 203      -8.001  -8.304   8.589  1.00  0.00           H  
ATOM   3233 1HB  ALA B 203      -6.574  -8.841   6.653  1.00  0.00           H  
ATOM   3234 2HB  ALA B 203      -5.631  -8.839   8.175  1.00  0.00           H  
ATOM   3235 3HB  ALA B 203      -6.105 -10.379   7.411  1.00  0.00           H  
ATOM   3236  N   ASN B 204      -9.063 -11.289   7.847  1.00  0.00           N  
ATOM   3237  CA  ASN B 204     -10.118 -11.989   7.140  1.00  0.00           C  
ATOM   3238  C   ASN B 204     -11.467 -11.949   7.844  1.00  0.00           C  
ATOM   3239  O   ASN B 204     -12.444 -12.472   7.313  1.00  0.00           O  
ATOM   3240  CB  ASN B 204      -9.712 -13.419   6.867  1.00  0.00           C  
ATOM   3241  CG  ASN B 204      -8.596 -13.498   5.847  1.00  0.00           C  
ATOM   3242  OD1 ASN B 204      -8.557 -12.694   4.899  1.00  0.00           O  
ATOM   3243  ND2 ASN B 204      -7.695 -14.426   6.024  1.00  0.00           N  
ATOM   3244  H   ASN B 204      -8.480 -11.788   8.502  1.00  0.00           H  
ATOM   3245  HA  ASN B 204     -10.257 -11.496   6.178  1.00  0.00           H  
ATOM   3246 1HB  ASN B 204      -9.383 -13.896   7.798  1.00  0.00           H  
ATOM   3247 2HB  ASN B 204     -10.568 -13.981   6.499  1.00  0.00           H  
ATOM   3248 1HD2 ASN B 204      -6.938 -14.517   5.377  1.00  0.00           H  
ATOM   3249 2HD2 ASN B 204      -7.768 -15.055   6.803  1.00  0.00           H  
ATOM   3250  N   THR B 205     -11.567 -11.264   8.988  1.00  0.00           N  
ATOM   3251  CA  THR B 205     -12.871 -11.183   9.646  1.00  0.00           C  
ATOM   3252  C   THR B 205     -13.671 -10.018   9.068  1.00  0.00           C  
ATOM   3253  O   THR B 205     -14.883  -9.946   9.235  1.00  0.00           O  
ATOM   3254  CB  THR B 205     -12.746 -11.002  11.170  1.00  0.00           C  
ATOM   3255  OG1 THR B 205     -12.128  -9.726  11.497  1.00  0.00           O  
ATOM   3256  CG2 THR B 205     -11.880 -12.100  11.725  1.00  0.00           C  
ATOM   3257  H   THR B 205     -10.761 -10.806   9.411  1.00  0.00           H  
ATOM   3258  HA  THR B 205     -13.423 -12.102   9.454  1.00  0.00           H  
ATOM   3259  HB  THR B 205     -13.723 -11.052  11.623  1.00  0.00           H  
ATOM   3260  HG1 THR B 205     -11.243  -9.648  11.065  1.00  0.00           H  
ATOM   3261 1HG2 THR B 205     -11.780 -11.989  12.797  1.00  0.00           H  
ATOM   3262 2HG2 THR B 205     -12.332 -13.061  11.497  1.00  0.00           H  
ATOM   3263 3HG2 THR B 205     -10.901 -12.044  11.263  1.00  0.00           H  
ATOM   3264  N   ILE B 206     -12.989  -9.121   8.370  1.00  0.00           N  
ATOM   3265  CA  ILE B 206     -13.590  -7.912   7.813  1.00  0.00           C  
ATOM   3266  C   ILE B 206     -14.294  -8.181   6.470  1.00  0.00           C  
ATOM   3267  O   ILE B 206     -13.709  -8.742   5.539  1.00  0.00           O  
ATOM   3268  CB  ILE B 206     -12.474  -6.833   7.568  1.00  0.00           C  
ATOM   3269  CG1 ILE B 206     -11.695  -6.443   8.864  1.00  0.00           C  
ATOM   3270  CG2 ILE B 206     -13.027  -5.558   6.913  1.00  0.00           C  
ATOM   3271  CD1 ILE B 206     -12.539  -5.857   9.939  1.00  0.00           C  
ATOM   3272  H   ILE B 206     -11.997  -9.273   8.245  1.00  0.00           H  
ATOM   3273  HA  ILE B 206     -14.325  -7.528   8.520  1.00  0.00           H  
ATOM   3274  HB  ILE B 206     -11.753  -7.270   6.915  1.00  0.00           H  
ATOM   3275 1HG1 ILE B 206     -11.202  -7.332   9.264  1.00  0.00           H  
ATOM   3276 2HG1 ILE B 206     -10.931  -5.712   8.603  1.00  0.00           H  
ATOM   3277 1HG2 ILE B 206     -12.210  -4.866   6.721  1.00  0.00           H  
ATOM   3278 2HG2 ILE B 206     -13.500  -5.808   5.981  1.00  0.00           H  
ATOM   3279 3HG2 ILE B 206     -13.753  -5.089   7.571  1.00  0.00           H  
ATOM   3280 1HD1 ILE B 206     -11.918  -5.608  10.792  1.00  0.00           H  
ATOM   3281 2HD1 ILE B 206     -13.018  -4.956   9.567  1.00  0.00           H  
ATOM   3282 3HD1 ILE B 206     -13.299  -6.578  10.241  1.00  0.00           H  
ATOM   3283  N   ASN B 207     -15.534  -7.735   6.326  1.00  0.00           N  
ATOM   3284  CA  ASN B 207     -16.157  -7.869   5.019  1.00  0.00           C  
ATOM   3285  C   ASN B 207     -15.706  -6.653   4.244  1.00  0.00           C  
ATOM   3286  O   ASN B 207     -16.368  -5.619   4.238  1.00  0.00           O  
ATOM   3287  CB  ASN B 207     -17.682  -7.949   5.082  1.00  0.00           C  
ATOM   3288  CG  ASN B 207     -18.313  -8.262   3.754  1.00  0.00           C  
ATOM   3289  OD1 ASN B 207     -17.786  -7.918   2.687  1.00  0.00           O  
ATOM   3290  ND2 ASN B 207     -19.439  -8.939   3.797  1.00  0.00           N  
ATOM   3291  H   ASN B 207     -16.022  -7.307   7.105  1.00  0.00           H  
ATOM   3292  HA  ASN B 207     -15.774  -8.761   4.515  1.00  0.00           H  
ATOM   3293 1HB  ASN B 207     -17.978  -8.713   5.805  1.00  0.00           H  
ATOM   3294 2HB  ASN B 207     -18.081  -6.998   5.429  1.00  0.00           H  
ATOM   3295 1HD2 ASN B 207     -19.906  -9.191   2.949  1.00  0.00           H  
ATOM   3296 2HD2 ASN B 207     -19.822  -9.217   4.679  1.00  0.00           H  
ATOM   3297  N   TRP B 208     -14.590  -6.792   3.542  1.00  0.00           N  
ATOM   3298  CA  TRP B 208     -13.963  -5.648   2.866  1.00  0.00           C  
ATOM   3299  C   TRP B 208     -14.874  -5.043   1.806  1.00  0.00           C  
ATOM   3300  O   TRP B 208     -14.830  -3.839   1.570  1.00  0.00           O  
ATOM   3301  CB  TRP B 208     -12.635  -6.097   2.253  1.00  0.00           C  
ATOM   3302  CG  TRP B 208     -11.561  -6.323   3.303  1.00  0.00           C  
ATOM   3303  CD1 TRP B 208     -11.270  -7.501   3.897  1.00  0.00           C  
ATOM   3304  CD2 TRP B 208     -10.624  -5.366   3.855  1.00  0.00           C  
ATOM   3305  NE1 TRP B 208     -10.261  -7.333   4.816  1.00  0.00           N  
ATOM   3306  CE2 TRP B 208      -9.858  -6.048   4.804  1.00  0.00           C  
ATOM   3307  CE3 TRP B 208     -10.386  -4.026   3.635  1.00  0.00           C  
ATOM   3308  CZ2 TRP B 208      -8.890  -5.422   5.551  1.00  0.00           C  
ATOM   3309  CZ3 TRP B 208      -9.406  -3.399   4.376  1.00  0.00           C  
ATOM   3310  CH2 TRP B 208      -8.681  -4.073   5.314  1.00  0.00           C  
ATOM   3311  H   TRP B 208     -14.121  -7.694   3.615  1.00  0.00           H  
ATOM   3312  HA  TRP B 208     -13.756  -4.882   3.609  1.00  0.00           H  
ATOM   3313 1HB  TRP B 208     -12.790  -7.017   1.698  1.00  0.00           H  
ATOM   3314 2HB  TRP B 208     -12.289  -5.338   1.555  1.00  0.00           H  
ATOM   3315  HD1 TRP B 208     -11.784  -8.437   3.705  1.00  0.00           H  
ATOM   3316  HE1 TRP B 208      -9.877  -8.067   5.433  1.00  0.00           H  
ATOM   3317  HE3 TRP B 208     -10.960  -3.478   2.894  1.00  0.00           H  
ATOM   3318  HZ2 TRP B 208      -8.302  -5.955   6.296  1.00  0.00           H  
ATOM   3319  HZ3 TRP B 208      -9.226  -2.345   4.199  1.00  0.00           H  
ATOM   3320  HH2 TRP B 208      -7.919  -3.539   5.880  1.00  0.00           H  
ATOM   3321  N   LYS B 209     -15.777  -5.835   1.222  1.00  0.00           N  
ATOM   3322  CA  LYS B 209     -16.668  -5.268   0.216  1.00  0.00           C  
ATOM   3323  C   LYS B 209     -17.567  -4.193   0.791  1.00  0.00           C  
ATOM   3324  O   LYS B 209     -17.961  -3.268   0.084  1.00  0.00           O  
ATOM   3325  CB  LYS B 209     -17.503  -6.325  -0.502  1.00  0.00           C  
ATOM   3326  CG  LYS B 209     -16.704  -7.215  -1.442  1.00  0.00           C  
ATOM   3327  CD  LYS B 209     -17.607  -8.265  -2.134  1.00  0.00           C  
ATOM   3328  CE  LYS B 209     -16.806  -9.162  -3.089  1.00  0.00           C  
ATOM   3329  NZ  LYS B 209     -17.669 -10.204  -3.734  1.00  0.00           N  
ATOM   3330  H   LYS B 209     -15.832  -6.814   1.471  1.00  0.00           H  
ATOM   3331  HA  LYS B 209     -16.053  -4.793  -0.536  1.00  0.00           H  
ATOM   3332 1HB  LYS B 209     -17.994  -6.960   0.232  1.00  0.00           H  
ATOM   3333 2HB  LYS B 209     -18.286  -5.835  -1.085  1.00  0.00           H  
ATOM   3334 1HG  LYS B 209     -16.222  -6.595  -2.204  1.00  0.00           H  
ATOM   3335 2HG  LYS B 209     -15.929  -7.727  -0.871  1.00  0.00           H  
ATOM   3336 1HD  LYS B 209     -18.080  -8.891  -1.375  1.00  0.00           H  
ATOM   3337 2HD  LYS B 209     -18.390  -7.759  -2.698  1.00  0.00           H  
ATOM   3338 1HE  LYS B 209     -16.359  -8.540  -3.866  1.00  0.00           H  
ATOM   3339 2HE  LYS B 209     -16.011  -9.657  -2.532  1.00  0.00           H  
ATOM   3340 1HZ  LYS B 209     -17.106 -10.771  -4.353  1.00  0.00           H  
ATOM   3341 2HZ  LYS B 209     -18.079 -10.793  -3.022  1.00  0.00           H  
ATOM   3342 3HZ  LYS B 209     -18.403  -9.757  -4.263  1.00  0.00           H  
ATOM   3343  N   LYS B 210     -17.876  -4.273   2.086  1.00  0.00           N  
ATOM   3344  CA  LYS B 210     -18.730  -3.266   2.699  1.00  0.00           C  
ATOM   3345  C   LYS B 210     -18.028  -1.927   2.862  1.00  0.00           C  
ATOM   3346  O   LYS B 210     -18.674  -0.922   3.147  1.00  0.00           O  
ATOM   3347  CB  LYS B 210     -19.292  -3.721   4.032  1.00  0.00           C  
ATOM   3348  CG  LYS B 210     -20.314  -4.832   3.909  1.00  0.00           C  
ATOM   3349  CD  LYS B 210     -20.878  -5.203   5.267  1.00  0.00           C  
ATOM   3350  CE  LYS B 210     -21.925  -6.303   5.166  1.00  0.00           C  
ATOM   3351  NZ  LYS B 210     -22.419  -6.654   6.485  1.00  0.00           N  
ATOM   3352  H   LYS B 210     -17.482  -5.010   2.669  1.00  0.00           H  
ATOM   3353  HA  LYS B 210     -19.576  -3.098   2.034  1.00  0.00           H  
ATOM   3354 1HB  LYS B 210     -18.478  -4.082   4.661  1.00  0.00           H  
ATOM   3355 2HB  LYS B 210     -19.755  -2.880   4.543  1.00  0.00           H  
ATOM   3356 1HG  LYS B 210     -21.124  -4.514   3.258  1.00  0.00           H  
ATOM   3357 2HG  LYS B 210     -19.838  -5.705   3.465  1.00  0.00           H  
ATOM   3358 1HD  LYS B 210     -20.072  -5.549   5.925  1.00  0.00           H  
ATOM   3359 2HD  LYS B 210     -21.336  -4.327   5.724  1.00  0.00           H  
ATOM   3360 1HE  LYS B 210     -22.756  -5.975   4.548  1.00  0.00           H  
ATOM   3361 2HE  LYS B 210     -21.474  -7.181   4.718  1.00  0.00           H  
ATOM   3362 1HZ  LYS B 210     -23.092  -7.398   6.440  1.00  0.00           H  
ATOM   3363 2HZ  LYS B 210     -21.608  -6.954   7.053  1.00  0.00           H  
ATOM   3364 3HZ  LYS B 210     -22.842  -5.857   6.934  1.00  0.00           H  
ATOM   3365  N   LEU B 211     -16.705  -1.919   2.731  1.00  0.00           N  
ATOM   3366  CA  LEU B 211     -15.936  -0.687   2.813  1.00  0.00           C  
ATOM   3367  C   LEU B 211     -15.777  -0.068   1.432  1.00  0.00           C  
ATOM   3368  O   LEU B 211     -15.219   1.015   1.306  1.00  0.00           O  
ATOM   3369  CB  LEU B 211     -14.510  -0.951   3.333  1.00  0.00           C  
ATOM   3370  CG  LEU B 211     -14.352  -1.494   4.746  1.00  0.00           C  
ATOM   3371  CD1 LEU B 211     -12.880  -1.896   4.970  1.00  0.00           C  
ATOM   3372  CD2 LEU B 211     -14.736  -0.429   5.734  1.00  0.00           C  
ATOM   3373  H   LEU B 211     -16.203  -2.774   2.494  1.00  0.00           H  
ATOM   3374  HA  LEU B 211     -16.451   0.017   3.466  1.00  0.00           H  
ATOM   3375 1HB  LEU B 211     -14.037  -1.663   2.654  1.00  0.00           H  
ATOM   3376 2HB  LEU B 211     -13.954  -0.020   3.274  1.00  0.00           H  
ATOM   3377  HG  LEU B 211     -14.989  -2.376   4.877  1.00  0.00           H  
ATOM   3378 1HD1 LEU B 211     -12.756  -2.290   5.975  1.00  0.00           H  
ATOM   3379 2HD1 LEU B 211     -12.626  -2.653   4.252  1.00  0.00           H  
ATOM   3380 3HD1 LEU B 211     -12.234  -1.027   4.834  1.00  0.00           H  
ATOM   3381 1HD2 LEU B 211     -14.620  -0.800   6.750  1.00  0.00           H  
ATOM   3382 2HD2 LEU B 211     -14.082   0.430   5.589  1.00  0.00           H  
ATOM   3383 3HD2 LEU B 211     -15.778  -0.134   5.571  1.00  0.00           H  
ATOM   3384  N   PHE B 212     -16.189  -0.776   0.373  1.00  0.00           N  
ATOM   3385  CA  PHE B 212     -15.865  -0.309  -0.974  1.00  0.00           C  
ATOM   3386  C   PHE B 212     -16.893   0.642  -1.568  1.00  0.00           C  
ATOM   3387  O   PHE B 212     -18.098   0.440  -1.428  1.00  0.00           O  
ATOM   3388  CB  PHE B 212     -15.651  -1.516  -1.900  1.00  0.00           C  
ATOM   3389  CG  PHE B 212     -14.391  -2.343  -1.557  1.00  0.00           C  
ATOM   3390  CD1 PHE B 212     -13.418  -1.847  -0.690  1.00  0.00           C  
ATOM   3391  CD2 PHE B 212     -14.173  -3.592  -2.133  1.00  0.00           C  
ATOM   3392  CE1 PHE B 212     -12.281  -2.591  -0.406  1.00  0.00           C  
ATOM   3393  CE2 PHE B 212     -13.034  -4.325  -1.849  1.00  0.00           C  
ATOM   3394  CZ  PHE B 212     -12.092  -3.819  -0.984  1.00  0.00           C  
ATOM   3395  H   PHE B 212     -16.714  -1.643   0.473  1.00  0.00           H  
ATOM   3396  HA  PHE B 212     -14.918   0.224  -0.925  1.00  0.00           H  
ATOM   3397 1HB  PHE B 212     -16.512  -2.176  -1.826  1.00  0.00           H  
ATOM   3398 2HB  PHE B 212     -15.587  -1.195  -2.930  1.00  0.00           H  
ATOM   3399  HD1 PHE B 212     -13.560  -0.861  -0.239  1.00  0.00           H  
ATOM   3400  HD2 PHE B 212     -14.911  -3.990  -2.827  1.00  0.00           H  
ATOM   3401  HE1 PHE B 212     -11.534  -2.193   0.268  1.00  0.00           H  
ATOM   3402  HE2 PHE B 212     -12.884  -5.295  -2.319  1.00  0.00           H  
ATOM   3403  HZ  PHE B 212     -11.196  -4.385  -0.767  1.00  0.00           H  
ATOM   3404  N   GLY B 213     -16.408   1.688  -2.237  1.00  0.00           N  
ATOM   3405  CA  GLY B 213     -17.298   2.646  -2.915  1.00  0.00           C  
ATOM   3406  C   GLY B 213     -17.348   2.544  -4.464  1.00  0.00           C  
ATOM   3407  O   GLY B 213     -18.187   3.187  -5.099  1.00  0.00           O  
ATOM   3408  H   GLY B 213     -15.389   1.814  -2.258  1.00  0.00           H  
ATOM   3409 1HA  GLY B 213     -18.306   2.530  -2.519  1.00  0.00           H  
ATOM   3410 2HA  GLY B 213     -16.981   3.654  -2.642  1.00  0.00           H  
ATOM   3411  N   THR B 214     -16.476   1.735  -5.062  1.00  0.00           N  
ATOM   3412  CA  THR B 214     -16.372   1.642  -6.511  1.00  0.00           C  
ATOM   3413  C   THR B 214     -16.558   0.211  -6.988  1.00  0.00           C  
ATOM   3414  O   THR B 214     -15.964  -0.741  -6.454  1.00  0.00           O  
ATOM   3415  CB  THR B 214     -15.013   2.219  -6.992  1.00  0.00           C  
ATOM   3416  OG1 THR B 214     -14.914   3.592  -6.612  1.00  0.00           O  
ATOM   3417  CG2 THR B 214     -14.839   2.105  -8.493  1.00  0.00           C  
ATOM   3418  H   THR B 214     -15.812   1.218  -4.497  1.00  0.00           H  
ATOM   3419  HA  THR B 214     -17.162   2.243  -6.957  1.00  0.00           H  
ATOM   3420  HB  THR B 214     -14.212   1.684  -6.508  1.00  0.00           H  
ATOM   3421  HG1 THR B 214     -14.737   3.644  -5.649  1.00  0.00           H  
ATOM   3422 1HG2 THR B 214     -13.867   2.519  -8.773  1.00  0.00           H  
ATOM   3423 2HG2 THR B 214     -14.878   1.061  -8.789  1.00  0.00           H  
ATOM   3424 3HG2 THR B 214     -15.627   2.658  -8.988  1.00  0.00           H  
ATOM   3425  N   SER B 215     -17.380   0.061  -8.009  1.00  0.00           N  
ATOM   3426  CA  SER B 215     -17.649  -1.247  -8.563  1.00  0.00           C  
ATOM   3427  C   SER B 215     -16.357  -1.951  -8.930  1.00  0.00           C  
ATOM   3428  O   SER B 215     -15.470  -1.361  -9.535  1.00  0.00           O  
ATOM   3429  CB  SER B 215     -18.499  -1.102  -9.818  1.00  0.00           C  
ATOM   3430  OG  SER B 215     -18.711  -2.337 -10.443  1.00  0.00           O  
ATOM   3431  H   SER B 215     -17.832   0.876  -8.400  1.00  0.00           H  
ATOM   3432  HA  SER B 215     -18.181  -1.840  -7.818  1.00  0.00           H  
ATOM   3433 1HB  SER B 215     -19.458  -0.658  -9.553  1.00  0.00           H  
ATOM   3434 2HB  SER B 215     -18.006  -0.422 -10.516  1.00  0.00           H  
ATOM   3435  HG  SER B 215     -18.037  -2.398 -11.134  1.00  0.00           H  
ATOM   3436  N   GLY B 216     -16.256  -3.216  -8.553  1.00  0.00           N  
ATOM   3437  CA  GLY B 216     -15.097  -4.024  -8.891  1.00  0.00           C  
ATOM   3438  C   GLY B 216     -13.882  -3.931  -7.963  1.00  0.00           C  
ATOM   3439  O   GLY B 216     -12.923  -4.672  -8.177  1.00  0.00           O  
ATOM   3440  H   GLY B 216     -17.011  -3.634  -8.029  1.00  0.00           H  
ATOM   3441 1HA  GLY B 216     -15.415  -5.065  -8.941  1.00  0.00           H  
ATOM   3442 2HA  GLY B 216     -14.782  -3.758  -9.899  1.00  0.00           H  
ATOM   3443  N   GLN B 217     -13.904  -3.082  -6.927  1.00  0.00           N  
ATOM   3444  CA  GLN B 217     -12.711  -3.026  -6.060  1.00  0.00           C  
ATOM   3445  C   GLN B 217     -12.412  -4.416  -5.540  1.00  0.00           C  
ATOM   3446  O   GLN B 217     -13.324  -5.156  -5.157  1.00  0.00           O  
ATOM   3447  CB  GLN B 217     -12.902  -2.071  -4.885  1.00  0.00           C  
ATOM   3448  CG  GLN B 217     -12.865  -0.632  -5.212  1.00  0.00           C  
ATOM   3449  CD  GLN B 217     -13.151   0.210  -3.981  1.00  0.00           C  
ATOM   3450  OE1 GLN B 217     -14.272   0.665  -3.790  1.00  0.00           O  
ATOM   3451  NE2 GLN B 217     -12.157   0.421  -3.138  1.00  0.00           N  
ATOM   3452  H   GLN B 217     -14.700  -2.455  -6.771  1.00  0.00           H  
ATOM   3453  HA  GLN B 217     -11.853  -2.691  -6.647  1.00  0.00           H  
ATOM   3454 1HB  GLN B 217     -13.868  -2.251  -4.460  1.00  0.00           H  
ATOM   3455 2HB  GLN B 217     -12.147  -2.268  -4.120  1.00  0.00           H  
ATOM   3456 1HG  GLN B 217     -11.876  -0.374  -5.584  1.00  0.00           H  
ATOM   3457 2HG  GLN B 217     -13.604  -0.434  -5.961  1.00  0.00           H  
ATOM   3458 1HE2 GLN B 217     -12.306   0.962  -2.284  1.00  0.00           H  
ATOM   3459 2HE2 GLN B 217     -11.236   0.034  -3.341  1.00  0.00           H  
ATOM   3460  N   LYS B 218     -11.131  -4.775  -5.543  1.00  0.00           N  
ATOM   3461  CA  LYS B 218     -10.690  -6.102  -5.127  1.00  0.00           C  
ATOM   3462  C   LYS B 218      -9.809  -6.108  -3.894  1.00  0.00           C  
ATOM   3463  O   LYS B 218      -9.123  -5.126  -3.618  1.00  0.00           O  
ATOM   3464  CB  LYS B 218      -9.894  -6.800  -6.238  1.00  0.00           C  
ATOM   3465  CG  LYS B 218     -10.616  -6.997  -7.561  1.00  0.00           C  
ATOM   3466  CD  LYS B 218     -11.818  -7.947  -7.444  1.00  0.00           C  
ATOM   3467  CE  LYS B 218     -12.449  -8.202  -8.803  1.00  0.00           C  
ATOM   3468  NZ  LYS B 218     -13.650  -9.083  -8.707  1.00  0.00           N  
ATOM   3469  H   LYS B 218     -10.429  -4.107  -5.897  1.00  0.00           H  
ATOM   3470  HA  LYS B 218     -11.567  -6.714  -4.924  1.00  0.00           H  
ATOM   3471 1HB  LYS B 218      -9.000  -6.212  -6.452  1.00  0.00           H  
ATOM   3472 2HB  LYS B 218      -9.559  -7.775  -5.886  1.00  0.00           H  
ATOM   3473 1HG  LYS B 218     -10.943  -6.031  -7.921  1.00  0.00           H  
ATOM   3474 2HG  LYS B 218      -9.915  -7.402  -8.286  1.00  0.00           H  
ATOM   3475 1HD  LYS B 218     -11.510  -8.891  -6.996  1.00  0.00           H  
ATOM   3476 2HD  LYS B 218     -12.581  -7.488  -6.815  1.00  0.00           H  
ATOM   3477 1HE  LYS B 218     -12.748  -7.245  -9.235  1.00  0.00           H  
ATOM   3478 2HE  LYS B 218     -11.717  -8.672  -9.457  1.00  0.00           H  
ATOM   3479 1HZ  LYS B 218     -14.040  -9.219  -9.629  1.00  0.00           H  
ATOM   3480 2HZ  LYS B 218     -13.387  -9.977  -8.318  1.00  0.00           H  
ATOM   3481 3HZ  LYS B 218     -14.339  -8.647  -8.112  1.00  0.00           H  
ATOM   3482  N   THR B 219      -9.756  -7.253  -3.220  1.00  0.00           N  
ATOM   3483  CA  THR B 219      -8.786  -7.457  -2.155  1.00  0.00           C  
ATOM   3484  C   THR B 219      -7.812  -8.549  -2.570  1.00  0.00           C  
ATOM   3485  O   THR B 219      -8.196  -9.491  -3.263  1.00  0.00           O  
ATOM   3486  CB  THR B 219      -9.447  -7.946  -0.859  1.00  0.00           C  
ATOM   3487  OG1 THR B 219     -10.121  -9.185  -1.126  1.00  0.00           O  
ATOM   3488  CG2 THR B 219     -10.411  -6.972  -0.316  1.00  0.00           C  
ATOM   3489  H   THR B 219     -10.376  -8.009  -3.477  1.00  0.00           H  
ATOM   3490  HA  THR B 219      -8.231  -6.541  -1.980  1.00  0.00           H  
ATOM   3491  HB  THR B 219      -8.683  -8.117  -0.121  1.00  0.00           H  
ATOM   3492  HG1 THR B 219      -9.475  -9.878  -1.329  1.00  0.00           H  
ATOM   3493 1HG2 THR B 219     -10.819  -7.391   0.583  1.00  0.00           H  
ATOM   3494 2HG2 THR B 219      -9.907  -6.052  -0.090  1.00  0.00           H  
ATOM   3495 3HG2 THR B 219     -11.202  -6.797  -1.038  1.00  0.00           H  
ATOM   3496  N   LYS B 220      -6.591  -8.460  -2.073  1.00  0.00           N  
ATOM   3497  CA  LYS B 220      -5.596  -9.507  -2.190  1.00  0.00           C  
ATOM   3498  C   LYS B 220      -4.979  -9.695  -0.822  1.00  0.00           C  
ATOM   3499  O   LYS B 220      -4.021  -9.004  -0.466  1.00  0.00           O  
ATOM   3500  CB  LYS B 220      -4.560  -9.185  -3.270  1.00  0.00           C  
ATOM   3501  CG  LYS B 220      -3.534 -10.302  -3.496  1.00  0.00           C  
ATOM   3502  CD  LYS B 220      -2.671 -10.043  -4.732  1.00  0.00           C  
ATOM   3503  CE  LYS B 220      -1.641 -11.151  -4.929  1.00  0.00           C  
ATOM   3504  NZ  LYS B 220      -0.904 -11.007  -6.224  1.00  0.00           N  
ATOM   3505  H   LYS B 220      -6.342  -7.603  -1.594  1.00  0.00           H  
ATOM   3506  HA  LYS B 220      -6.080 -10.441  -2.475  1.00  0.00           H  
ATOM   3507 1HB  LYS B 220      -5.072  -8.997  -4.213  1.00  0.00           H  
ATOM   3508 2HB  LYS B 220      -4.024  -8.273  -3.003  1.00  0.00           H  
ATOM   3509 1HG  LYS B 220      -2.881 -10.365  -2.622  1.00  0.00           H  
ATOM   3510 2HG  LYS B 220      -4.050 -11.255  -3.608  1.00  0.00           H  
ATOM   3511 1HD  LYS B 220      -3.308  -9.989  -5.614  1.00  0.00           H  
ATOM   3512 2HD  LYS B 220      -2.149  -9.095  -4.629  1.00  0.00           H  
ATOM   3513 1HE  LYS B 220      -0.923 -11.110  -4.110  1.00  0.00           H  
ATOM   3514 2HE  LYS B 220      -2.143 -12.118  -4.912  1.00  0.00           H  
ATOM   3515 1HZ  LYS B 220      -0.230 -11.749  -6.316  1.00  0.00           H  
ATOM   3516 2HZ  LYS B 220      -1.557 -11.053  -6.990  1.00  0.00           H  
ATOM   3517 3HZ  LYS B 220      -0.412 -10.104  -6.266  1.00  0.00           H  
ATOM   3518  N   ILE B 221      -5.558 -10.602  -0.049  1.00  0.00           N  
ATOM   3519  CA  ILE B 221      -5.119 -10.856   1.317  1.00  0.00           C  
ATOM   3520  C   ILE B 221      -4.521 -12.259   1.334  1.00  0.00           C  
ATOM   3521  O   ILE B 221      -5.214 -13.250   1.105  1.00  0.00           O  
ATOM   3522  CB  ILE B 221      -6.294 -10.660   2.309  1.00  0.00           C  
ATOM   3523  CG1 ILE B 221      -6.826  -9.182   2.138  1.00  0.00           C  
ATOM   3524  CG2 ILE B 221      -5.828 -10.912   3.759  1.00  0.00           C  
ATOM   3525  CD1 ILE B 221      -8.082  -8.834   2.886  1.00  0.00           C  
ATOM   3526  H   ILE B 221      -6.336 -11.130  -0.419  1.00  0.00           H  
ATOM   3527  HA  ILE B 221      -4.356 -10.143   1.579  1.00  0.00           H  
ATOM   3528  HB  ILE B 221      -7.104 -11.346   2.062  1.00  0.00           H  
ATOM   3529 1HG1 ILE B 221      -6.060  -8.503   2.437  1.00  0.00           H  
ATOM   3530 2HG1 ILE B 221      -7.020  -9.019   1.097  1.00  0.00           H  
ATOM   3531 1HG2 ILE B 221      -6.653 -10.770   4.451  1.00  0.00           H  
ATOM   3532 2HG2 ILE B 221      -5.469 -11.935   3.851  1.00  0.00           H  
ATOM   3533 3HG2 ILE B 221      -5.031 -10.223   4.004  1.00  0.00           H  
ATOM   3534 1HD1 ILE B 221      -8.349  -7.796   2.672  1.00  0.00           H  
ATOM   3535 2HD1 ILE B 221      -8.896  -9.487   2.568  1.00  0.00           H  
ATOM   3536 3HD1 ILE B 221      -7.932  -8.945   3.956  1.00  0.00           H  
ATOM   3537  N   ILE B 222      -3.217 -12.317   1.495  1.00  0.00           N  
ATOM   3538  CA  ILE B 222      -2.495 -13.567   1.286  1.00  0.00           C  
ATOM   3539  C   ILE B 222      -1.198 -13.642   2.058  1.00  0.00           C  
ATOM   3540  O   ILE B 222      -0.530 -12.629   2.252  1.00  0.00           O  
ATOM   3541  CB  ILE B 222      -2.257 -13.702  -0.244  1.00  0.00           C  
ATOM   3542  CG1 ILE B 222      -1.672 -15.092  -0.612  1.00  0.00           C  
ATOM   3543  CG2 ILE B 222      -1.372 -12.519  -0.742  1.00  0.00           C  
ATOM   3544  CD1 ILE B 222      -1.736 -15.424  -2.098  1.00  0.00           C  
ATOM   3545  H   ILE B 222      -2.728 -11.455   1.743  1.00  0.00           H  
ATOM   3546  HA  ILE B 222      -3.130 -14.387   1.615  1.00  0.00           H  
ATOM   3547  HB  ILE B 222      -3.221 -13.636  -0.747  1.00  0.00           H  
ATOM   3548 1HG1 ILE B 222      -0.627 -15.134  -0.311  1.00  0.00           H  
ATOM   3549 2HG1 ILE B 222      -2.226 -15.860  -0.074  1.00  0.00           H  
ATOM   3550 1HG2 ILE B 222      -1.244 -12.572  -1.812  1.00  0.00           H  
ATOM   3551 2HG2 ILE B 222      -1.857 -11.573  -0.492  1.00  0.00           H  
ATOM   3552 3HG2 ILE B 222      -0.395 -12.555  -0.265  1.00  0.00           H  
ATOM   3553 1HD1 ILE B 222      -1.312 -16.416  -2.264  1.00  0.00           H  
ATOM   3554 2HD1 ILE B 222      -2.777 -15.415  -2.427  1.00  0.00           H  
ATOM   3555 3HD1 ILE B 222      -1.171 -14.699  -2.672  1.00  0.00           H  
ATOM   3556  N   SER B 223      -0.815 -14.845   2.465  1.00  0.00           N  
ATOM   3557  CA  SER B 223       0.459 -15.080   3.142  1.00  0.00           C  
ATOM   3558  C   SER B 223       0.650 -14.272   4.420  1.00  0.00           C  
ATOM   3559  O   SER B 223       1.732 -13.758   4.699  1.00  0.00           O  
ATOM   3560  CB  SER B 223       1.621 -14.847   2.187  1.00  0.00           C  
ATOM   3561  OG  SER B 223       1.581 -15.753   1.109  1.00  0.00           O  
ATOM   3562  H   SER B 223      -1.423 -15.631   2.285  1.00  0.00           H  
ATOM   3563  HA  SER B 223       0.497 -16.135   3.415  1.00  0.00           H  
ATOM   3564 1HB  SER B 223       1.599 -13.828   1.807  1.00  0.00           H  
ATOM   3565 2HB  SER B 223       2.558 -14.968   2.725  1.00  0.00           H  
ATOM   3566  HG  SER B 223       2.297 -15.495   0.525  1.00  0.00           H  
ATOM   3567  N   ASN B 224      -0.403 -14.191   5.197  1.00  0.00           N  
ATOM   3568  CA  ASN B 224      -0.384 -13.544   6.489  1.00  0.00           C  
ATOM   3569  C   ASN B 224      -0.408 -14.719   7.474  1.00  0.00           C  
ATOM   3570  O   ASN B 224      -0.069 -15.835   7.079  1.00  0.00           O  
ATOM   3571  CB  ASN B 224      -1.569 -12.610   6.622  1.00  0.00           C  
ATOM   3572  CG  ASN B 224      -1.524 -11.426   5.625  1.00  0.00           C  
ATOM   3573  OD1 ASN B 224      -0.499 -10.740   5.382  1.00  0.00           O  
ATOM   3574  ND2 ASN B 224      -2.661 -11.198   5.018  1.00  0.00           N  
ATOM   3575  H   ASN B 224      -1.260 -14.620   4.884  1.00  0.00           H  
ATOM   3576  HA  ASN B 224       0.548 -13.003   6.617  1.00  0.00           H  
ATOM   3577 1HB  ASN B 224      -2.491 -13.170   6.470  1.00  0.00           H  
ATOM   3578 2HB  ASN B 224      -1.599 -12.209   7.632  1.00  0.00           H  
ATOM   3579 1HD2 ASN B 224      -2.728 -10.457   4.325  1.00  0.00           H  
ATOM   3580 2HD2 ASN B 224      -3.463 -11.760   5.221  1.00  0.00           H  
ATOM   3581  N   ARG B 225      -0.764 -14.526   8.736  1.00  0.00           N  
ATOM   3582  CA  ARG B 225      -0.794 -15.703   9.599  1.00  0.00           C  
ATOM   3583  C   ARG B 225      -2.030 -16.503   9.208  1.00  0.00           C  
ATOM   3584  O   ARG B 225      -3.100 -15.931   8.995  1.00  0.00           O  
ATOM   3585  CB  ARG B 225      -0.805 -15.345  11.056  1.00  0.00           C  
ATOM   3586  CG  ARG B 225      -0.718 -16.520  11.980  1.00  0.00           C  
ATOM   3587  CD  ARG B 225      -0.492 -16.061  13.310  1.00  0.00           C  
ATOM   3588  NE  ARG B 225      -0.562 -17.111  14.303  1.00  0.00           N  
ATOM   3589  CZ  ARG B 225      -0.505 -16.871  15.620  1.00  0.00           C  
ATOM   3590  NH1 ARG B 225      -0.396 -15.633  16.065  1.00  0.00           N  
ATOM   3591  NH2 ARG B 225      -0.548 -17.862  16.459  1.00  0.00           N  
ATOM   3592  H   ARG B 225      -1.067 -13.622   9.100  1.00  0.00           H  
ATOM   3593  HA  ARG B 225       0.097 -16.303   9.411  1.00  0.00           H  
ATOM   3594 1HB  ARG B 225       0.004 -14.680  11.285  1.00  0.00           H  
ATOM   3595 2HB  ARG B 225      -1.722 -14.814  11.282  1.00  0.00           H  
ATOM   3596 1HG  ARG B 225      -1.655 -17.080  11.961  1.00  0.00           H  
ATOM   3597 2HG  ARG B 225       0.104 -17.168  11.685  1.00  0.00           H  
ATOM   3598 1HD  ARG B 225       0.505 -15.630  13.346  1.00  0.00           H  
ATOM   3599 2HD  ARG B 225      -1.187 -15.308  13.557  1.00  0.00           H  
ATOM   3600  HE  ARG B 225      -0.680 -18.088  13.999  1.00  0.00           H  
ATOM   3601 1HH1 ARG B 225      -0.360 -14.857  15.409  1.00  0.00           H  
ATOM   3602 2HH1 ARG B 225      -0.356 -15.452  17.056  1.00  0.00           H  
ATOM   3603 1HH2 ARG B 225      -0.614 -18.806  16.100  1.00  0.00           H  
ATOM   3604 2HH2 ARG B 225      -0.493 -17.681  17.450  1.00  0.00           H  
ATOM   3605  N   GLY B 226      -1.906 -17.819   9.075  1.00  0.00           N  
ATOM   3606  CA  GLY B 226      -3.067 -18.591   8.630  1.00  0.00           C  
ATOM   3607  C   GLY B 226      -4.258 -18.433   9.571  1.00  0.00           C  
ATOM   3608  O   GLY B 226      -4.091 -18.372  10.793  1.00  0.00           O  
ATOM   3609  H   GLY B 226      -1.018 -18.265   9.254  1.00  0.00           H  
ATOM   3610 1HA  GLY B 226      -3.351 -18.263   7.630  1.00  0.00           H  
ATOM   3611 2HA  GLY B 226      -2.794 -19.641   8.554  1.00  0.00           H  
ATOM   3612  N   GLU B 227      -5.463 -18.417   8.996  1.00  0.00           N  
ATOM   3613  CA  GLU B 227      -6.686 -18.244   9.781  1.00  0.00           C  
ATOM   3614  C   GLU B 227      -6.869 -19.330  10.839  1.00  0.00           C  
ATOM   3615  O   GLU B 227      -7.269 -19.035  11.969  1.00  0.00           O  
ATOM   3616  CB  GLU B 227      -7.909 -18.155   8.857  1.00  0.00           C  
ATOM   3617  CG  GLU B 227      -9.241 -17.958   9.593  1.00  0.00           C  
ATOM   3618  CD  GLU B 227     -10.449 -17.780   8.659  1.00  0.00           C  
ATOM   3619  OE1 GLU B 227     -10.252 -17.653   7.472  1.00  0.00           O  
ATOM   3620  OE2 GLU B 227     -11.562 -17.783   9.153  1.00  0.00           O  
ATOM   3621  H   GLU B 227      -5.529 -18.484   7.991  1.00  0.00           H  
ATOM   3622  HA  GLU B 227      -6.614 -17.289  10.302  1.00  0.00           H  
ATOM   3623 1HB  GLU B 227      -7.787 -17.325   8.157  1.00  0.00           H  
ATOM   3624 2HB  GLU B 227      -7.988 -19.066   8.269  1.00  0.00           H  
ATOM   3625 1HG  GLU B 227      -9.414 -18.845  10.213  1.00  0.00           H  
ATOM   3626 2HG  GLU B 227      -9.164 -17.102  10.247  1.00  0.00           H  
ATOM   3627  N   ASN B 228      -6.550 -20.587  10.505  1.00  0.00           N  
ATOM   3628  CA  ASN B 228      -6.704 -21.648  11.501  1.00  0.00           C  
ATOM   3629  C   ASN B 228      -5.731 -21.471  12.665  1.00  0.00           C  
ATOM   3630  O   ASN B 228      -6.080 -21.714  13.821  1.00  0.00           O  
ATOM   3631  CB  ASN B 228      -6.546 -23.010  10.857  1.00  0.00           C  
ATOM   3632  CG  ASN B 228      -7.728 -23.376   9.994  1.00  0.00           C  
ATOM   3633  OD1 ASN B 228      -8.827 -22.833  10.150  1.00  0.00           O  
ATOM   3634  ND2 ASN B 228      -7.521 -24.287   9.078  1.00  0.00           N  
ATOM   3635  H   ASN B 228      -6.224 -20.799   9.573  1.00  0.00           H  
ATOM   3636  HA  ASN B 228      -7.712 -21.586  11.914  1.00  0.00           H  
ATOM   3637 1HB  ASN B 228      -5.647 -23.017  10.244  1.00  0.00           H  
ATOM   3638 2HB  ASN B 228      -6.423 -23.767  11.632  1.00  0.00           H  
ATOM   3639 1HD2 ASN B 228      -8.268 -24.568   8.478  1.00  0.00           H  
ATOM   3640 2HD2 ASN B 228      -6.618 -24.702   8.983  1.00  0.00           H  
ATOM   3641  N   SER B 229      -4.520 -20.998  12.365  1.00  0.00           N  
ATOM   3642  CA  SER B 229      -3.513 -20.729  13.395  1.00  0.00           C  
ATOM   3643  C   SER B 229      -4.027 -19.620  14.320  1.00  0.00           C  
ATOM   3644  O   SER B 229      -3.924 -19.683  15.553  1.00  0.00           O  
ATOM   3645  CB  SER B 229      -2.192 -20.334  12.748  1.00  0.00           C  
ATOM   3646  OG  SER B 229      -1.203 -20.061  13.706  1.00  0.00           O  
ATOM   3647  H   SER B 229      -4.299 -20.801  11.402  1.00  0.00           H  
ATOM   3648  HA  SER B 229      -3.364 -21.634  13.986  1.00  0.00           H  
ATOM   3649 1HB  SER B 229      -1.858 -21.133  12.089  1.00  0.00           H  
ATOM   3650 2HB  SER B 229      -2.342 -19.457  12.135  1.00  0.00           H  
ATOM   3651  HG  SER B 229      -0.953 -20.921  14.066  1.00  0.00           H  
ATOM   3652  N   CYS B 230      -4.594 -18.580  13.720  1.00  0.00           N  
ATOM   3653  CA  CYS B 230      -5.107 -17.490  14.524  1.00  0.00           C  
ATOM   3654  C   CYS B 230      -6.259 -17.983  15.414  1.00  0.00           C  
ATOM   3655  O   CYS B 230      -6.263 -17.732  16.623  1.00  0.00           O  
ATOM   3656  CB  CYS B 230      -5.588 -16.355  13.611  1.00  0.00           C  
ATOM   3657  SG  CYS B 230      -4.223 -15.506  12.721  1.00  0.00           S  
ATOM   3658  H   CYS B 230      -4.647 -18.542  12.702  1.00  0.00           H  
ATOM   3659  HA  CYS B 230      -4.301 -17.115  15.157  1.00  0.00           H  
ATOM   3660 1HB  CYS B 230      -6.267 -16.762  12.866  1.00  0.00           H  
ATOM   3661 2HB  CYS B 230      -6.148 -15.619  14.186  1.00  0.00           H  
ATOM   3662  N   LYS B 231      -7.186 -18.774  14.858  1.00  0.00           N  
ATOM   3663  CA  LYS B 231      -8.295 -19.254  15.689  1.00  0.00           C  
ATOM   3664  C   LYS B 231      -7.827 -20.182  16.785  1.00  0.00           C  
ATOM   3665  O   LYS B 231      -8.237 -20.037  17.940  1.00  0.00           O  
ATOM   3666  CB  LYS B 231      -9.351 -19.980  14.856  1.00  0.00           C  
ATOM   3667  CG  LYS B 231     -10.177 -19.090  13.969  1.00  0.00           C  
ATOM   3668  CD  LYS B 231     -11.140 -19.893  13.096  1.00  0.00           C  
ATOM   3669  CE  LYS B 231     -12.001 -18.952  12.258  1.00  0.00           C  
ATOM   3670  NZ  LYS B 231     -12.845 -19.670  11.280  1.00  0.00           N  
ATOM   3671  H   LYS B 231      -7.152 -18.991  13.861  1.00  0.00           H  
ATOM   3672  HA  LYS B 231      -8.760 -18.394  16.160  1.00  0.00           H  
ATOM   3673 1HB  LYS B 231      -8.855 -20.716  14.217  1.00  0.00           H  
ATOM   3674 2HB  LYS B 231     -10.024 -20.520  15.516  1.00  0.00           H  
ATOM   3675 1HG  LYS B 231     -10.745 -18.397  14.580  1.00  0.00           H  
ATOM   3676 2HG  LYS B 231      -9.513 -18.518  13.320  1.00  0.00           H  
ATOM   3677 1HD  LYS B 231     -10.566 -20.544  12.430  1.00  0.00           H  
ATOM   3678 2HD  LYS B 231     -11.779 -20.512  13.723  1.00  0.00           H  
ATOM   3679 1HE  LYS B 231     -12.645 -18.379  12.920  1.00  0.00           H  
ATOM   3680 2HE  LYS B 231     -11.351 -18.267  11.720  1.00  0.00           H  
ATOM   3681 1HZ  LYS B 231     -13.381 -18.989  10.750  1.00  0.00           H  
ATOM   3682 2HZ  LYS B 231     -12.246 -20.185  10.646  1.00  0.00           H  
ATOM   3683 3HZ  LYS B 231     -13.467 -20.301  11.754  1.00  0.00           H  
ATOM   3684  N   ALA B 232      -6.899 -21.085  16.455  1.00  0.00           N  
ATOM   3685  CA  ALA B 232      -6.376 -22.068  17.398  1.00  0.00           C  
ATOM   3686  C   ALA B 232      -5.737 -21.418  18.601  1.00  0.00           C  
ATOM   3687  O   ALA B 232      -5.832 -21.929  19.716  1.00  0.00           O  
ATOM   3688  CB  ALA B 232      -5.349 -22.947  16.715  1.00  0.00           C  
ATOM   3689  H   ALA B 232      -6.574 -21.136  15.493  1.00  0.00           H  
ATOM   3690  HA  ALA B 232      -7.208 -22.680  17.741  1.00  0.00           H  
ATOM   3691 1HB  ALA B 232      -4.981 -23.691  17.417  1.00  0.00           H  
ATOM   3692 2HB  ALA B 232      -5.806 -23.441  15.858  1.00  0.00           H  
ATOM   3693 3HB  ALA B 232      -4.522 -22.324  16.373  1.00  0.00           H  
ATOM   3694  N   THR B 233      -5.112 -20.268  18.382  1.00  0.00           N  
ATOM   3695  CA  THR B 233      -4.410 -19.560  19.434  1.00  0.00           C  
ATOM   3696  C   THR B 233      -5.215 -18.424  20.087  1.00  0.00           C  
ATOM   3697  O   THR B 233      -4.664 -17.612  20.839  1.00  0.00           O  
ATOM   3698  CB  THR B 233      -3.071 -19.056  18.895  1.00  0.00           C  
ATOM   3699  OG1 THR B 233      -3.282 -18.189  17.758  1.00  0.00           O  
ATOM   3700  CG2 THR B 233      -2.248 -20.265  18.454  1.00  0.00           C  
ATOM   3701  H   THR B 233      -5.059 -19.904  17.427  1.00  0.00           H  
ATOM   3702  HA  THR B 233      -4.183 -20.283  20.217  1.00  0.00           H  
ATOM   3703  HB  THR B 233      -2.542 -18.509  19.674  1.00  0.00           H  
ATOM   3704  HG1 THR B 233      -3.643 -18.723  17.005  1.00  0.00           H  
ATOM   3705 1HG2 THR B 233      -1.290 -19.938  18.068  1.00  0.00           H  
ATOM   3706 2HG2 THR B 233      -2.091 -20.922  19.300  1.00  0.00           H  
ATOM   3707 3HG2 THR B 233      -2.787 -20.800  17.673  1.00  0.00           H  
ATOM   3708  N   GLY B 234      -6.511 -18.347  19.791  1.00  0.00           N  
ATOM   3709  CA  GLY B 234      -7.359 -17.335  20.417  1.00  0.00           C  
ATOM   3710  C   GLY B 234      -7.351 -15.952  19.770  1.00  0.00           C  
ATOM   3711  O   GLY B 234      -7.929 -15.014  20.315  1.00  0.00           O  
ATOM   3712  H   GLY B 234      -6.936 -19.021  19.149  1.00  0.00           H  
ATOM   3713 1HA  GLY B 234      -8.382 -17.711  20.426  1.00  0.00           H  
ATOM   3714 2HA  GLY B 234      -7.063 -17.235  21.460  1.00  0.00           H  
ATOM   3715  N   GLN B 235      -6.720 -15.797  18.611  1.00  0.00           N  
ATOM   3716  CA  GLN B 235      -6.656 -14.489  17.966  1.00  0.00           C  
ATOM   3717  C   GLN B 235      -7.917 -14.302  17.150  1.00  0.00           C  
ATOM   3718  O   GLN B 235      -7.920 -14.399  15.921  1.00  0.00           O  
ATOM   3719  CB  GLN B 235      -5.416 -14.365  17.079  1.00  0.00           C  
ATOM   3720  CG  GLN B 235      -4.075 -14.515  17.803  1.00  0.00           C  
ATOM   3721  CD  GLN B 235      -3.863 -13.459  18.828  1.00  0.00           C  
ATOM   3722  OE1 GLN B 235      -3.840 -12.248  18.520  1.00  0.00           O  
ATOM   3723  NE2 GLN B 235      -3.704 -13.888  20.088  1.00  0.00           N  
ATOM   3724  H   GLN B 235      -6.293 -16.595  18.143  1.00  0.00           H  
ATOM   3725  HA  GLN B 235      -6.626 -13.712  18.729  1.00  0.00           H  
ATOM   3726 1HB  GLN B 235      -5.450 -15.125  16.326  1.00  0.00           H  
ATOM   3727 2HB  GLN B 235      -5.426 -13.407  16.572  1.00  0.00           H  
ATOM   3728 1HG  GLN B 235      -4.054 -15.489  18.299  1.00  0.00           H  
ATOM   3729 2HG  GLN B 235      -3.265 -14.458  17.076  1.00  0.00           H  
ATOM   3730 1HE2 GLN B 235      -3.561 -13.233  20.831  1.00  0.00           H  
ATOM   3731 2HE2 GLN B 235      -3.735 -14.874  20.295  1.00  0.00           H  
ATOM   3732  N   VAL B 236      -9.005 -14.080  17.864  1.00  0.00           N  
ATOM   3733  CA  VAL B 236     -10.330 -13.971  17.280  1.00  0.00           C  
ATOM   3734  C   VAL B 236     -11.019 -12.693  17.743  1.00  0.00           C  
ATOM   3735  O   VAL B 236     -10.567 -12.035  18.672  1.00  0.00           O  
ATOM   3736  CB  VAL B 236     -11.180 -15.183  17.680  1.00  0.00           C  
ATOM   3737  CG1 VAL B 236     -10.523 -16.462  17.180  1.00  0.00           C  
ATOM   3738  CG2 VAL B 236     -11.329 -15.184  19.187  1.00  0.00           C  
ATOM   3739  H   VAL B 236      -8.880 -14.038  18.876  1.00  0.00           H  
ATOM   3740  HA  VAL B 236     -10.239 -13.948  16.194  1.00  0.00           H  
ATOM   3741  HB  VAL B 236     -12.161 -15.111  17.216  1.00  0.00           H  
ATOM   3742 1HG1 VAL B 236     -11.133 -17.318  17.457  1.00  0.00           H  
ATOM   3743 2HG1 VAL B 236     -10.430 -16.416  16.096  1.00  0.00           H  
ATOM   3744 3HG1 VAL B 236      -9.538 -16.570  17.625  1.00  0.00           H  
ATOM   3745 1HG2 VAL B 236     -11.937 -16.031  19.490  1.00  0.00           H  
ATOM   3746 2HG2 VAL B 236     -10.352 -15.253  19.649  1.00  0.00           H  
ATOM   3747 3HG2 VAL B 236     -11.813 -14.257  19.502  1.00  0.00           H  
ATOM   3748  N   CYS B 237     -12.117 -12.350  17.108  1.00  0.00           N  
ATOM   3749  CA  CYS B 237     -12.830 -11.145  17.507  1.00  0.00           C  
ATOM   3750  C   CYS B 237     -13.459 -11.291  18.888  1.00  0.00           C  
ATOM   3751  O   CYS B 237     -13.847 -12.381  19.317  1.00  0.00           O  
ATOM   3752  CB  CYS B 237     -13.874 -10.783  16.461  1.00  0.00           C  
ATOM   3753  SG  CYS B 237     -13.142 -10.356  14.839  1.00  0.00           S  
ATOM   3754  H   CYS B 237     -12.469 -12.907  16.344  1.00  0.00           H  
ATOM   3755  HA  CYS B 237     -12.107 -10.331  17.562  1.00  0.00           H  
ATOM   3756 1HB  CYS B 237     -14.560 -11.617  16.321  1.00  0.00           H  
ATOM   3757 2HB  CYS B 237     -14.457  -9.930  16.809  1.00  0.00           H  
ATOM   3758  N   HIS B 238     -13.520 -10.184  19.596  1.00  0.00           N  
ATOM   3759  CA  HIS B 238     -14.068 -10.130  20.928  1.00  0.00           C  
ATOM   3760  C   HIS B 238     -15.534 -10.576  20.929  1.00  0.00           C  
ATOM   3761  O   HIS B 238     -16.295 -10.338  19.978  1.00  0.00           O  
ATOM   3762  CB  HIS B 238     -13.897  -8.722  21.505  1.00  0.00           C  
ATOM   3763  CG  HIS B 238     -14.056  -8.676  22.927  1.00  0.00           C  
ATOM   3764  ND1 HIS B 238     -15.274  -8.672  23.554  1.00  0.00           N  
ATOM   3765  CD2 HIS B 238     -13.121  -8.679  23.905  1.00  0.00           C  
ATOM   3766  CE1 HIS B 238     -15.079  -8.662  24.869  1.00  0.00           C  
ATOM   3767  NE2 HIS B 238     -13.784  -8.666  25.095  1.00  0.00           N  
ATOM   3768  H   HIS B 238     -13.163  -9.331  19.188  1.00  0.00           H  
ATOM   3769  HA  HIS B 238     -13.520 -10.814  21.571  1.00  0.00           H  
ATOM   3770 1HB  HIS B 238     -12.908  -8.331  21.261  1.00  0.00           H  
ATOM   3771 2HB  HIS B 238     -14.636  -8.052  21.066  1.00  0.00           H  
ATOM   3772  HD2 HIS B 238     -12.041  -8.694  23.765  1.00  0.00           H  
ATOM   3773  HE1 HIS B 238     -15.848  -8.658  25.635  1.00  0.00           H  
ATOM   3774  HE2 HIS B 238     -13.345  -8.663  26.007  1.00  0.00           H  
ATOM   3775  N   ALA B 239     -15.939 -11.215  22.020  1.00  0.00           N  
ATOM   3776  CA  ALA B 239     -17.308 -11.688  22.200  1.00  0.00           C  
ATOM   3777  C   ALA B 239     -18.306 -10.560  22.055  1.00  0.00           C  
ATOM   3778  O   ALA B 239     -19.436 -10.793  21.620  1.00  0.00           O  
ATOM   3779  CB  ALA B 239     -17.472 -12.314  23.585  1.00  0.00           C  
ATOM   3780  H   ALA B 239     -15.272 -11.376  22.758  1.00  0.00           H  
ATOM   3781  HA  ALA B 239     -17.512 -12.432  21.430  1.00  0.00           H  
ATOM   3782 1HB  ALA B 239     -18.484 -12.679  23.694  1.00  0.00           H  
ATOM   3783 2HB  ALA B 239     -16.775 -13.142  23.700  1.00  0.00           H  
ATOM   3784 3HB  ALA B 239     -17.270 -11.558  24.343  1.00  0.00           H  
ATOM   3785  N   LEU B 240     -17.902  -9.322  22.403  1.00  0.00           N  
ATOM   3786  CA  LEU B 240     -18.827  -8.209  22.294  1.00  0.00           C  
ATOM   3787  C   LEU B 240     -18.910  -7.625  20.893  1.00  0.00           C  
ATOM   3788  O   LEU B 240     -19.657  -6.666  20.681  1.00  0.00           O  
ATOM   3789  CB  LEU B 240     -18.477  -7.122  23.298  1.00  0.00           C  
ATOM   3790  CG  LEU B 240     -18.593  -7.543  24.756  1.00  0.00           C  
ATOM   3791  CD1 LEU B 240     -18.005  -6.459  25.604  1.00  0.00           C  
ATOM   3792  CD2 LEU B 240     -20.054  -7.775  25.106  1.00  0.00           C  
ATOM   3793  H   LEU B 240     -16.961  -9.159  22.752  1.00  0.00           H  
ATOM   3794  HA  LEU B 240     -19.820  -8.575  22.548  1.00  0.00           H  
ATOM   3795 1HB  LEU B 240     -17.455  -6.782  23.118  1.00  0.00           H  
ATOM   3796 2HB  LEU B 240     -19.151  -6.282  23.150  1.00  0.00           H  
ATOM   3797  HG  LEU B 240     -18.039  -8.459  24.920  1.00  0.00           H  
ATOM   3798 1HD1 LEU B 240     -18.075  -6.731  26.655  1.00  0.00           H  
ATOM   3799 2HD1 LEU B 240     -16.960  -6.306  25.333  1.00  0.00           H  
ATOM   3800 3HD1 LEU B 240     -18.555  -5.560  25.420  1.00  0.00           H  
ATOM   3801 1HD2 LEU B 240     -20.131  -8.063  26.151  1.00  0.00           H  
ATOM   3802 2HD2 LEU B 240     -20.619  -6.854  24.947  1.00  0.00           H  
ATOM   3803 3HD2 LEU B 240     -20.461  -8.569  24.477  1.00  0.00           H  
ATOM   3804  N   CYS B 241     -18.162  -8.165  19.930  1.00  0.00           N  
ATOM   3805  CA  CYS B 241     -18.275  -7.651  18.573  1.00  0.00           C  
ATOM   3806  C   CYS B 241     -19.507  -8.232  17.882  1.00  0.00           C  
ATOM   3807  O   CYS B 241     -19.984  -9.323  18.215  1.00  0.00           O  
ATOM   3808  CB  CYS B 241     -17.052  -8.007  17.707  1.00  0.00           C  
ATOM   3809  SG  CYS B 241     -15.465  -7.342  18.230  1.00  0.00           S  
ATOM   3810  H   CYS B 241     -17.547  -8.950  20.114  1.00  0.00           H  
ATOM   3811  HA  CYS B 241     -18.385  -6.567  18.610  1.00  0.00           H  
ATOM   3812 1HB  CYS B 241     -16.957  -9.093  17.676  1.00  0.00           H  
ATOM   3813 2HB  CYS B 241     -17.227  -7.673  16.681  1.00  0.00           H  
ATOM   3814  N   SER B 242     -20.000  -7.516  16.907  1.00  0.00           N  
ATOM   3815  CA  SER B 242     -21.058  -7.992  16.033  1.00  0.00           C  
ATOM   3816  C   SER B 242     -20.370  -8.960  15.067  1.00  0.00           C  
ATOM   3817  O   SER B 242     -19.142  -9.077  15.101  1.00  0.00           O  
ATOM   3818  CB  SER B 242     -21.606  -6.841  15.224  1.00  0.00           C  
ATOM   3819  OG  SER B 242     -20.677  -6.510  14.230  1.00  0.00           O  
ATOM   3820  H   SER B 242     -19.618  -6.583  16.744  1.00  0.00           H  
ATOM   3821  HA  SER B 242     -21.825  -8.485  16.626  1.00  0.00           H  
ATOM   3822 1HB  SER B 242     -22.575  -7.027  14.811  1.00  0.00           H  
ATOM   3823 2HB  SER B 242     -21.720  -5.988  15.885  1.00  0.00           H  
ATOM   3824  HG  SER B 242     -21.022  -5.707  13.820  1.00  0.00           H  
ATOM   3825  N   PRO B 243     -21.106  -9.670  14.189  1.00  0.00           N  
ATOM   3826  CA  PRO B 243     -20.592 -10.527  13.138  1.00  0.00           C  
ATOM   3827  C   PRO B 243     -19.727  -9.803  12.094  1.00  0.00           C  
ATOM   3828  O   PRO B 243     -19.127 -10.466  11.256  1.00  0.00           O  
ATOM   3829  CB  PRO B 243     -21.870 -11.069  12.479  1.00  0.00           C  
ATOM   3830  CG  PRO B 243     -22.954 -10.897  13.518  1.00  0.00           C  
ATOM   3831  CD  PRO B 243     -22.592  -9.622  14.211  1.00  0.00           C  
ATOM   3832  HA  PRO B 243     -20.017 -11.345  13.600  1.00  0.00           H  
ATOM   3833 1HB  PRO B 243     -22.073 -10.505  11.554  1.00  0.00           H  
ATOM   3834 2HB  PRO B 243     -21.719 -12.118  12.185  1.00  0.00           H  
ATOM   3835 1HG  PRO B 243     -23.938 -10.857  13.030  1.00  0.00           H  
ATOM   3836 2HG  PRO B 243     -22.970 -11.765  14.194  1.00  0.00           H  
ATOM   3837 1HD  PRO B 243     -22.962  -8.793  13.598  1.00  0.00           H  
ATOM   3838 2HD  PRO B 243     -23.005  -9.625  15.217  1.00  0.00           H  
ATOM   3839  N   GLU B 244     -19.676  -8.459  12.102  1.00  0.00           N  
ATOM   3840  CA  GLU B 244     -18.935  -7.710  11.075  1.00  0.00           C  
ATOM   3841  C   GLU B 244     -17.402  -7.727  11.196  1.00  0.00           C  
ATOM   3842  O   GLU B 244     -16.709  -7.070  10.422  1.00  0.00           O  
ATOM   3843  CB  GLU B 244     -19.384  -6.256  11.100  1.00  0.00           C  
ATOM   3844  CG  GLU B 244     -20.894  -6.029  10.833  1.00  0.00           C  
ATOM   3845  CD  GLU B 244     -21.402  -6.518   9.503  1.00  0.00           C  
ATOM   3846  OE1 GLU B 244     -20.652  -6.639   8.551  1.00  0.00           O  
ATOM   3847  OE2 GLU B 244     -22.593  -6.749   9.418  1.00  0.00           O  
ATOM   3848  H   GLU B 244     -20.139  -7.916  12.828  1.00  0.00           H  
ATOM   3849  HA  GLU B 244     -19.191  -8.139  10.109  1.00  0.00           H  
ATOM   3850 1HB  GLU B 244     -19.152  -5.822  12.074  1.00  0.00           H  
ATOM   3851 2HB  GLU B 244     -18.830  -5.703  10.352  1.00  0.00           H  
ATOM   3852 1HG  GLU B 244     -21.455  -6.534  11.617  1.00  0.00           H  
ATOM   3853 2HG  GLU B 244     -21.100  -4.959  10.912  1.00  0.00           H  
ATOM   3854  N   GLY B 245     -16.874  -8.495  12.129  1.00  0.00           N  
ATOM   3855  CA  GLY B 245     -15.435  -8.652  12.265  1.00  0.00           C  
ATOM   3856  C   GLY B 245     -14.782  -7.573  13.082  1.00  0.00           C  
ATOM   3857  O   GLY B 245     -15.461  -6.759  13.722  1.00  0.00           O  
ATOM   3858  H   GLY B 245     -17.495  -9.001  12.747  1.00  0.00           H  
ATOM   3859 1HA  GLY B 245     -15.224  -9.620  12.716  1.00  0.00           H  
ATOM   3860 2HA  GLY B 245     -14.985  -8.661  11.279  1.00  0.00           H  
ATOM   3861  N   CYS B 246     -13.445  -7.581  13.063  1.00  0.00           N  
ATOM   3862  CA  CYS B 246     -12.658  -6.680  13.902  1.00  0.00           C  
ATOM   3863  C   CYS B 246     -11.256  -6.396  13.365  1.00  0.00           C  
ATOM   3864  O   CYS B 246     -10.770  -7.089  12.470  1.00  0.00           O  
ATOM   3865  CB  CYS B 246     -12.521  -7.308  15.272  1.00  0.00           C  
ATOM   3866  SG  CYS B 246     -11.659  -8.888  15.201  1.00  0.00           S  
ATOM   3867  H   CYS B 246     -12.974  -8.279  12.489  1.00  0.00           H  
ATOM   3868  HA  CYS B 246     -13.189  -5.732  13.992  1.00  0.00           H  
ATOM   3869 1HB  CYS B 246     -11.968  -6.645  15.944  1.00  0.00           H  
ATOM   3870 2HB  CYS B 246     -13.506  -7.469  15.705  1.00  0.00           H  
ATOM   3871  N   TRP B 247     -10.607  -5.391  13.967  1.00  0.00           N  
ATOM   3872  CA  TRP B 247      -9.256  -4.923  13.631  1.00  0.00           C  
ATOM   3873  C   TRP B 247      -8.203  -5.365  14.641  1.00  0.00           C  
ATOM   3874  O   TRP B 247      -7.058  -4.897  14.612  1.00  0.00           O  
ATOM   3875  CB  TRP B 247      -9.273  -3.385  13.563  1.00  0.00           C  
ATOM   3876  CG  TRP B 247     -10.238  -2.885  12.553  1.00  0.00           C  
ATOM   3877  CD1 TRP B 247     -11.456  -2.334  12.836  1.00  0.00           C  
ATOM   3878  CD2 TRP B 247     -10.128  -2.876  11.104  1.00  0.00           C  
ATOM   3879  NE1 TRP B 247     -12.104  -1.982  11.671  1.00  0.00           N  
ATOM   3880  CE2 TRP B 247     -11.313  -2.305  10.604  1.00  0.00           C  
ATOM   3881  CE3 TRP B 247      -9.164  -3.295  10.216  1.00  0.00           C  
ATOM   3882  CZ2 TRP B 247     -11.531  -2.139   9.251  1.00  0.00           C  
ATOM   3883  CZ3 TRP B 247      -9.387  -3.150   8.859  1.00  0.00           C  
ATOM   3884  CH2 TRP B 247     -10.529  -2.584   8.383  1.00  0.00           C  
ATOM   3885  H   TRP B 247     -11.112  -4.882  14.686  1.00  0.00           H  
ATOM   3886  HA  TRP B 247      -8.988  -5.324  12.654  1.00  0.00           H  
ATOM   3887 1HB  TRP B 247      -9.543  -2.974  14.538  1.00  0.00           H  
ATOM   3888 2HB  TRP B 247      -8.295  -3.014  13.314  1.00  0.00           H  
ATOM   3889  HD1 TRP B 247     -11.862  -2.193  13.837  1.00  0.00           H  
ATOM   3890  HE1 TRP B 247     -13.010  -1.549  11.615  1.00  0.00           H  
ATOM   3891  HE3 TRP B 247      -8.254  -3.738  10.579  1.00  0.00           H  
ATOM   3892  HZ2 TRP B 247     -12.444  -1.688   8.862  1.00  0.00           H  
ATOM   3893  HZ3 TRP B 247      -8.619  -3.497   8.179  1.00  0.00           H  
ATOM   3894  HH2 TRP B 247     -10.661  -2.483   7.305  1.00  0.00           H  
ATOM   3895  N   GLY B 248      -8.612  -6.228  15.556  1.00  0.00           N  
ATOM   3896  CA  GLY B 248      -7.774  -6.710  16.665  1.00  0.00           C  
ATOM   3897  C   GLY B 248      -8.702  -7.377  17.695  1.00  0.00           C  
ATOM   3898  O   GLY B 248      -9.912  -7.405  17.483  1.00  0.00           O  
ATOM   3899  H   GLY B 248      -9.562  -6.571  15.475  1.00  0.00           H  
ATOM   3900 1HA  GLY B 248      -7.042  -7.419  16.293  1.00  0.00           H  
ATOM   3901 2HA  GLY B 248      -7.240  -5.872  17.113  1.00  0.00           H  
ATOM   3902  N   PRO B 249      -8.173  -7.916  18.799  1.00  0.00           N  
ATOM   3903  CA  PRO B 249      -8.898  -8.664  19.839  1.00  0.00           C  
ATOM   3904  C   PRO B 249      -9.692  -7.857  20.878  1.00  0.00           C  
ATOM   3905  O   PRO B 249     -10.422  -8.448  21.680  1.00  0.00           O  
ATOM   3906  CB  PRO B 249      -7.751  -9.397  20.533  1.00  0.00           C  
ATOM   3907  CG  PRO B 249      -6.553  -8.472  20.352  1.00  0.00           C  
ATOM   3908  CD  PRO B 249      -6.721  -7.861  18.957  1.00  0.00           C  
ATOM   3909  HA  PRO B 249      -9.564  -9.390  19.345  1.00  0.00           H  
ATOM   3910 1HB  PRO B 249      -8.003  -9.556  21.589  1.00  0.00           H  
ATOM   3911 2HB  PRO B 249      -7.619 -10.386  20.085  1.00  0.00           H  
ATOM   3912 1HG  PRO B 249      -6.553  -7.707  21.151  1.00  0.00           H  
ATOM   3913 2HG  PRO B 249      -5.625  -9.042  20.460  1.00  0.00           H  
ATOM   3914 1HD  PRO B 249      -6.379  -6.813  18.973  1.00  0.00           H  
ATOM   3915 2HD  PRO B 249      -6.197  -8.455  18.211  1.00  0.00           H  
ATOM   3916  N   GLU B 250      -9.527  -6.535  20.929  1.00  0.00           N  
ATOM   3917  CA  GLU B 250     -10.141  -5.750  22.005  1.00  0.00           C  
ATOM   3918  C   GLU B 250     -11.579  -5.395  21.701  1.00  0.00           C  
ATOM   3919  O   GLU B 250     -11.972  -5.365  20.543  1.00  0.00           O  
ATOM   3920  CB  GLU B 250      -9.309  -4.478  22.258  1.00  0.00           C  
ATOM   3921  CG  GLU B 250      -7.931  -4.751  22.843  1.00  0.00           C  
ATOM   3922  CD  GLU B 250      -7.978  -5.222  24.291  1.00  0.00           C  
ATOM   3923  OE1 GLU B 250      -8.667  -4.603  25.084  1.00  0.00           O  
ATOM   3924  OE2 GLU B 250      -7.305  -6.190  24.605  1.00  0.00           O  
ATOM   3925  H   GLU B 250      -8.967  -6.024  20.232  1.00  0.00           H  
ATOM   3926  HA  GLU B 250     -10.119  -6.362  22.906  1.00  0.00           H  
ATOM   3927 1HB  GLU B 250      -9.163  -3.964  21.328  1.00  0.00           H  
ATOM   3928 2HB  GLU B 250      -9.812  -3.775  22.885  1.00  0.00           H  
ATOM   3929 1HG  GLU B 250      -7.444  -5.513  22.235  1.00  0.00           H  
ATOM   3930 2HG  GLU B 250      -7.335  -3.837  22.780  1.00  0.00           H  
ATOM   3931  N   PRO B 251     -12.409  -5.046  22.706  1.00  0.00           N  
ATOM   3932  CA  PRO B 251     -13.783  -4.584  22.529  1.00  0.00           C  
ATOM   3933  C   PRO B 251     -13.831  -3.237  21.767  1.00  0.00           C  
ATOM   3934  O   PRO B 251     -14.879  -2.831  21.268  1.00  0.00           O  
ATOM   3935  CB  PRO B 251     -14.306  -4.516  23.970  1.00  0.00           C  
ATOM   3936  CG  PRO B 251     -13.075  -4.358  24.829  1.00  0.00           C  
ATOM   3937  CD  PRO B 251     -11.996  -5.149  24.130  1.00  0.00           C  
ATOM   3938  HA  PRO B 251     -14.337  -5.352  21.967  1.00  0.00           H  
ATOM   3939 1HB  PRO B 251     -14.993  -3.671  24.072  1.00  0.00           H  
ATOM   3940 2HB  PRO B 251     -14.883  -5.422  24.210  1.00  0.00           H  
ATOM   3941 1HG  PRO B 251     -12.817  -3.293  24.941  1.00  0.00           H  
ATOM   3942 2HG  PRO B 251     -13.285  -4.726  25.842  1.00  0.00           H  
ATOM   3943 1HD  PRO B 251     -11.049  -4.695  24.371  1.00  0.00           H  
ATOM   3944 2HD  PRO B 251     -12.020  -6.190  24.451  1.00  0.00           H  
ATOM   3945  N   ARG B 252     -12.679  -2.560  21.675  1.00  0.00           N  
ATOM   3946  CA  ARG B 252     -12.525  -1.286  20.937  1.00  0.00           C  
ATOM   3947  C   ARG B 252     -12.150  -1.510  19.458  1.00  0.00           C  
ATOM   3948  O   ARG B 252     -12.060  -0.564  18.663  1.00  0.00           O  
ATOM   3949  CB  ARG B 252     -11.392  -0.472  21.548  1.00  0.00           C  
ATOM   3950  CG  ARG B 252     -11.656   0.033  22.944  1.00  0.00           C  
ATOM   3951  CD  ARG B 252     -10.523   0.850  23.485  1.00  0.00           C  
ATOM   3952  NE  ARG B 252     -10.787   1.261  24.858  1.00  0.00           N  
ATOM   3953  CZ  ARG B 252     -11.508   2.349  25.216  1.00  0.00           C  
ATOM   3954  NH1 ARG B 252     -12.018   3.149  24.291  1.00  0.00           N  
ATOM   3955  NH2 ARG B 252     -11.705   2.612  26.503  1.00  0.00           N  
ATOM   3956  H   ARG B 252     -11.856  -2.936  22.125  1.00  0.00           H  
ATOM   3957  HA  ARG B 252     -13.458  -0.732  20.984  1.00  0.00           H  
ATOM   3958 1HB  ARG B 252     -10.481  -1.075  21.569  1.00  0.00           H  
ATOM   3959 2HB  ARG B 252     -11.194   0.390  20.916  1.00  0.00           H  
ATOM   3960 1HG  ARG B 252     -12.541   0.659  22.923  1.00  0.00           H  
ATOM   3961 2HG  ARG B 252     -11.822  -0.813  23.618  1.00  0.00           H  
ATOM   3962 1HD  ARG B 252      -9.605   0.261  23.474  1.00  0.00           H  
ATOM   3963 2HD  ARG B 252     -10.392   1.744  22.879  1.00  0.00           H  
ATOM   3964  HE  ARG B 252     -10.428   0.676  25.602  1.00  0.00           H  
ATOM   3965 1HH1 ARG B 252     -11.874   2.945  23.314  1.00  0.00           H  
ATOM   3966 2HH1 ARG B 252     -12.559   3.957  24.567  1.00  0.00           H  
ATOM   3967 1HH2 ARG B 252     -11.334   1.991  27.209  1.00  0.00           H  
ATOM   3968 2HH2 ARG B 252     -12.250   3.411  26.777  1.00  0.00           H  
ATOM   3969  N   ASP B 253     -11.862  -2.760  19.101  1.00  0.00           N  
ATOM   3970  CA  ASP B 253     -11.390  -3.096  17.773  1.00  0.00           C  
ATOM   3971  C   ASP B 253     -12.502  -3.620  16.892  1.00  0.00           C  
ATOM   3972  O   ASP B 253     -12.283  -3.980  15.737  1.00  0.00           O  
ATOM   3973  CB  ASP B 253     -10.290  -4.154  17.872  1.00  0.00           C  
ATOM   3974  CG  ASP B 253      -9.004  -3.646  18.562  1.00  0.00           C  
ATOM   3975  OD1 ASP B 253      -8.710  -2.476  18.457  1.00  0.00           O  
ATOM   3976  OD2 ASP B 253      -8.343  -4.424  19.220  1.00  0.00           O  
ATOM   3977  H   ASP B 253     -11.970  -3.528  19.759  1.00  0.00           H  
ATOM   3978  HA  ASP B 253     -10.984  -2.206  17.309  1.00  0.00           H  
ATOM   3979 1HB  ASP B 253     -10.669  -5.024  18.410  1.00  0.00           H  
ATOM   3980 2HB  ASP B 253     -10.047  -4.478  16.886  1.00  0.00           H  
ATOM   3981  N   CYS B 254     -13.702  -3.698  17.438  1.00  0.00           N  
ATOM   3982  CA  CYS B 254     -14.812  -4.268  16.699  1.00  0.00           C  
ATOM   3983  C   CYS B 254     -15.228  -3.325  15.594  1.00  0.00           C  
ATOM   3984  O   CYS B 254     -15.233  -2.120  15.821  1.00  0.00           O  
ATOM   3985  CB  CYS B 254     -16.017  -4.404  17.616  1.00  0.00           C  
ATOM   3986  SG  CYS B 254     -15.773  -5.482  18.995  1.00  0.00           S  
ATOM   3987  H   CYS B 254     -13.840  -3.364  18.382  1.00  0.00           H  
ATOM   3988  HA  CYS B 254     -14.522  -5.226  16.277  1.00  0.00           H  
ATOM   3989 1HB  CYS B 254     -16.278  -3.419  17.999  1.00  0.00           H  
ATOM   3990 2HB  CYS B 254     -16.866  -4.767  17.050  1.00  0.00           H  
ATOM   3991  N   VAL B 255     -15.653  -3.866  14.439  1.00  0.00           N  
ATOM   3992  CA  VAL B 255     -16.252  -3.049  13.385  1.00  0.00           C  
ATOM   3993  C   VAL B 255     -17.548  -2.410  13.892  1.00  0.00           C  
ATOM   3994  O   VAL B 255     -17.781  -1.211  13.698  1.00  0.00           O  
ATOM   3995  OXT VAL B 255     -18.353  -3.077  14.483  1.00  0.00           O  
ATOM   3996  CB  VAL B 255     -16.513  -3.896  12.119  1.00  0.00           C  
ATOM   3997  CG1 VAL B 255     -17.307  -3.110  11.092  1.00  0.00           C  
ATOM   3998  CG2 VAL B 255     -15.186  -4.291  11.506  1.00  0.00           C  
ATOM   3999  H   VAL B 255     -15.567  -4.875  14.292  1.00  0.00           H  
ATOM   4000  HA  VAL B 255     -15.549  -2.256  13.127  1.00  0.00           H  
ATOM   4001  HB  VAL B 255     -17.073  -4.787  12.388  1.00  0.00           H  
ATOM   4002 1HG1 VAL B 255     -17.465  -3.733  10.216  1.00  0.00           H  
ATOM   4003 2HG1 VAL B 255     -18.270  -2.827  11.511  1.00  0.00           H  
ATOM   4004 3HG1 VAL B 255     -16.757  -2.220  10.807  1.00  0.00           H  
ATOM   4005 1HG2 VAL B 255     -15.371  -4.899  10.622  1.00  0.00           H  
ATOM   4006 2HG2 VAL B 255     -14.634  -3.401  11.228  1.00  0.00           H  
ATOM   4007 3HG2 VAL B 255     -14.613  -4.860  12.220  1.00  0.00           H  
TER                                                                             
REMARK PDBinfo-LABEL:    1 BOINC Motif0460_ems_3hM_1930_0001_0001__native
      
score -697.974
silent_score -697.974
time -1500.99
                             
