# Supplementary material for: Design of protein-binding proteins from the target structure alone
Source: Nature. 2022 Mar 24;605(7910):551–60. doi: 10.1038/s41586-022-04654-9 (PMC9117152; doi:10.1038/s41586-022-04654-9)
Supplement: Supplementary file 3 — Supplementary Code Design scripts and main pdb files. This compressed file is the main supplement and contains the following files: => cao_2021_protocol/ => design_models_final_combo_optimized/ => design_models_sequence/ => design_models_ssm_natives/ => ngs_analysis_scripts/ [file 41586_2022_4654_MOESM3_ESM.gz › supplemental_files/design_models_ssm_natives/EGFR_ssm/nside_mot_359448c81ec7171dd466f2d64631b9c5_0001_1_000000012_0001_35_44_H_._HHH_eva_0380_0001_0001.pdb]

SSBOND     CYS B   64    CYS B   91                                       2.05  
ATOM      1  N   ASP A   1       5.274   9.552   3.498  1.00  0.00           N  
ATOM      2  CA  ASP A   1       6.652   9.073   3.519  1.00  0.00           C  
ATOM      3  C   ASP A   1       6.878   7.940   2.510  1.00  0.00           C  
ATOM      4  O   ASP A   1       6.229   6.890   2.581  1.00  0.00           O  
ATOM      5  CB  ASP A   1       7.040   8.653   4.944  1.00  0.00           C  
ATOM      6  CG  ASP A   1       8.507   8.249   5.085  1.00  0.00           C  
ATOM      7  OD1 ASP A   1       9.028   7.631   4.151  1.00  0.00           O  
ATOM      8  OD2 ASP A   1       9.103   8.604   6.077  1.00  0.00           O  
ATOM      9 1H   ASP A   1       5.261  10.562   3.485  1.00  0.00           H  
ATOM     10 2H   ASP A   1       4.784   9.204   2.687  1.00  0.00           H  
ATOM     11 3H   ASP A   1       4.811   9.224   4.337  1.00  0.00           H  
ATOM     12  HA  ASP A   1       7.300   9.904   3.233  1.00  0.00           H  
ATOM     13 1HB  ASP A   1       6.842   9.478   5.630  1.00  0.00           H  
ATOM     14 2HB  ASP A   1       6.415   7.820   5.262  1.00  0.00           H  
ATOM     15  N   ASP A   2       7.833   8.143   1.605  1.00  0.00           N  
ATOM     16  CA  ASP A   2       8.109   7.191   0.539  1.00  0.00           C  
ATOM     17  C   ASP A   2       8.882   5.965   0.998  1.00  0.00           C  
ATOM     18  O   ASP A   2       8.750   4.907   0.376  1.00  0.00           O  
ATOM     19  CB  ASP A   2       8.857   7.890  -0.598  1.00  0.00           C  
ATOM     20  CG  ASP A   2       7.976   8.905  -1.366  1.00  0.00           C  
ATOM     21  OD1 ASP A   2       7.208   8.502  -2.235  1.00  0.00           O  
ATOM     22  OD2 ASP A   2       8.063  10.068  -1.044  1.00  0.00           O  
ATOM     23  H   ASP A   2       8.358   9.011   1.625  1.00  0.00           H  
ATOM     24  HA  ASP A   2       7.163   6.850   0.150  1.00  0.00           H  
ATOM     25 1HB  ASP A   2       9.731   8.407  -0.197  1.00  0.00           H  
ATOM     26 2HB  ASP A   2       9.220   7.141  -1.304  1.00  0.00           H  
ATOM     27  N   GLU A   3       9.696   6.067   2.055  1.00  0.00           N  
ATOM     28  CA  GLU A   3      10.412   4.875   2.494  1.00  0.00           C  
ATOM     29  C   GLU A   3       9.378   3.964   3.136  1.00  0.00           C  
ATOM     30  O   GLU A   3       9.430   2.734   3.009  1.00  0.00           O  
ATOM     31  CB  GLU A   3      11.564   5.209   3.437  1.00  0.00           C  
ATOM     32  CG  GLU A   3      12.720   5.943   2.758  1.00  0.00           C  
ATOM     33  CD  GLU A   3      13.357   5.107   1.659  1.00  0.00           C  
ATOM     34  OE1 GLU A   3      13.720   3.991   1.923  1.00  0.00           O  
ATOM     35  OE2 GLU A   3      13.450   5.580   0.543  1.00  0.00           O  
ATOM     36  H   GLU A   3       9.768   6.932   2.604  1.00  0.00           H  
ATOM     37  HA  GLU A   3      10.822   4.364   1.622  1.00  0.00           H  
ATOM     38 1HB  GLU A   3      11.193   5.836   4.252  1.00  0.00           H  
ATOM     39 2HB  GLU A   3      11.954   4.292   3.873  1.00  0.00           H  
ATOM     40 1HG  GLU A   3      12.342   6.869   2.326  1.00  0.00           H  
ATOM     41 2HG  GLU A   3      13.469   6.196   3.506  1.00  0.00           H  
ATOM     42  N   SER A   4       8.394   4.588   3.793  1.00  0.00           N  
ATOM     43  CA  SER A   4       7.320   3.814   4.403  1.00  0.00           C  
ATOM     44  C   SER A   4       6.497   3.152   3.306  1.00  0.00           C  
ATOM     45  O   SER A   4       6.109   1.988   3.431  1.00  0.00           O  
ATOM     46  CB  SER A   4       6.428   4.680   5.245  1.00  0.00           C  
ATOM     47  OG  SER A   4       7.110   5.177   6.345  1.00  0.00           O  
ATOM     48  H   SER A   4       8.449   5.615   3.897  1.00  0.00           H  
ATOM     49  HA  SER A   4       7.756   3.040   5.031  1.00  0.00           H  
ATOM     50 1HB  SER A   4       6.044   5.497   4.654  1.00  0.00           H  
ATOM     51 2HB  SER A   4       5.572   4.100   5.579  1.00  0.00           H  
ATOM     52  HG  SER A   4       6.416   5.593   6.891  1.00  0.00           H  
ATOM     53  N   LEU A   5       6.263   3.858   2.197  1.00  0.00           N  
ATOM     54  CA  LEU A   5       5.514   3.274   1.098  1.00  0.00           C  
ATOM     55  C   LEU A   5       6.232   2.074   0.497  1.00  0.00           C  
ATOM     56  O   LEU A   5       5.578   1.104   0.109  1.00  0.00           O  
ATOM     57  CB  LEU A   5       5.223   4.292   0.015  1.00  0.00           C  
ATOM     58  CG  LEU A   5       4.218   5.403   0.289  1.00  0.00           C  
ATOM     59  CD1 LEU A   5       4.311   6.419  -0.859  1.00  0.00           C  
ATOM     60  CD2 LEU A   5       2.771   4.807   0.344  1.00  0.00           C  
ATOM     61  H   LEU A   5       6.563   4.838   2.159  1.00  0.00           H  
ATOM     62  HA  LEU A   5       4.573   2.918   1.481  1.00  0.00           H  
ATOM     63 1HB  LEU A   5       6.157   4.729  -0.323  1.00  0.00           H  
ATOM     64 2HB  LEU A   5       4.818   3.765  -0.747  1.00  0.00           H  
ATOM     65  HG  LEU A   5       4.450   5.893   1.224  1.00  0.00           H  
ATOM     66 1HD1 LEU A   5       3.616   7.220  -0.688  1.00  0.00           H  
ATOM     67 2HD1 LEU A   5       5.297   6.839  -0.927  1.00  0.00           H  
ATOM     68 3HD1 LEU A   5       4.083   5.921  -1.801  1.00  0.00           H  
ATOM     69 1HD2 LEU A   5       2.056   5.607   0.523  1.00  0.00           H  
ATOM     70 2HD2 LEU A   5       2.534   4.324  -0.601  1.00  0.00           H  
ATOM     71 3HD2 LEU A   5       2.693   4.082   1.135  1.00  0.00           H  
ATOM     72  N   LYS A   6       7.569   2.128   0.407  1.00  0.00           N  
ATOM     73  CA  LYS A   6       8.316   0.981  -0.115  1.00  0.00           C  
ATOM     74  C   LYS A   6       8.106  -0.239   0.788  1.00  0.00           C  
ATOM     75  O   LYS A   6       7.899  -1.357   0.297  1.00  0.00           O  
ATOM     76  CB  LYS A   6       9.809   1.305  -0.190  1.00  0.00           C  
ATOM     77  CG  LYS A   6      10.205   2.296  -1.273  1.00  0.00           C  
ATOM     78  CD  LYS A   6      11.692   2.642  -1.166  1.00  0.00           C  
ATOM     79  CE  LYS A   6      12.120   3.667  -2.207  1.00  0.00           C  
ATOM     80  NZ  LYS A   6      13.527   4.130  -1.978  1.00  0.00           N  
ATOM     81  H   LYS A   6       8.047   3.000   0.655  1.00  0.00           H  
ATOM     82  HA  LYS A   6       7.945   0.743  -1.110  1.00  0.00           H  
ATOM     83 1HB  LYS A   6      10.136   1.714   0.765  1.00  0.00           H  
ATOM     84 2HB  LYS A   6      10.367   0.385  -0.356  1.00  0.00           H  
ATOM     85 1HG  LYS A   6      10.007   1.858  -2.249  1.00  0.00           H  
ATOM     86 2HG  LYS A   6       9.615   3.199  -1.177  1.00  0.00           H  
ATOM     87 1HD  LYS A   6      11.900   3.052  -0.173  1.00  0.00           H  
ATOM     88 2HD  LYS A   6      12.286   1.740  -1.293  1.00  0.00           H  
ATOM     89 1HE  LYS A   6      12.052   3.217  -3.195  1.00  0.00           H  
ATOM     90 2HE  LYS A   6      11.453   4.530  -2.161  1.00  0.00           H  
ATOM     91 1HZ  LYS A   6      13.784   4.806  -2.677  1.00  0.00           H  
ATOM     92 2HZ  LYS A   6      13.578   4.578  -1.035  1.00  0.00           H  
ATOM     93 3HZ  LYS A   6      14.162   3.351  -2.015  1.00  0.00           H  
ATOM     94  N   LEU A   7       8.101  -0.020   2.105  1.00  0.00           N  
ATOM     95  CA  LEU A   7       7.889  -1.117   3.044  1.00  0.00           C  
ATOM     96  C   LEU A   7       6.481  -1.684   2.946  1.00  0.00           C  
ATOM     97  O   LEU A   7       6.264  -2.898   3.056  1.00  0.00           O  
ATOM     98  CB  LEU A   7       8.116  -0.637   4.465  1.00  0.00           C  
ATOM     99  CG  LEU A   7       9.549  -0.247   4.858  1.00  0.00           C  
ATOM    100  CD1 LEU A   7       9.533   0.233   6.289  1.00  0.00           C  
ATOM    101  CD2 LEU A   7      10.511  -1.388   4.675  1.00  0.00           C  
ATOM    102  H   LEU A   7       8.334   0.923   2.445  1.00  0.00           H  
ATOM    103  HA  LEU A   7       8.570  -1.919   2.797  1.00  0.00           H  
ATOM    104 1HB  LEU A   7       7.523   0.266   4.590  1.00  0.00           H  
ATOM    105 2HB  LEU A   7       7.722  -1.333   5.116  1.00  0.00           H  
ATOM    106  HG  LEU A   7       9.866   0.585   4.234  1.00  0.00           H  
ATOM    107 1HD1 LEU A   7      10.524   0.562   6.576  1.00  0.00           H  
ATOM    108 2HD1 LEU A   7       8.837   1.055   6.376  1.00  0.00           H  
ATOM    109 3HD1 LEU A   7       9.227  -0.579   6.941  1.00  0.00           H  
ATOM    110 1HD2 LEU A   7      11.481  -1.044   4.953  1.00  0.00           H  
ATOM    111 2HD2 LEU A   7      10.222  -2.212   5.297  1.00  0.00           H  
ATOM    112 3HD2 LEU A   7      10.544  -1.706   3.646  1.00  0.00           H  
ATOM    113  N   LEU A   8       5.522  -0.802   2.723  1.00  0.00           N  
ATOM    114  CA  LEU A   8       4.136  -1.192   2.582  1.00  0.00           C  
ATOM    115  C   LEU A   8       3.949  -2.005   1.307  1.00  0.00           C  
ATOM    116  O   LEU A   8       3.194  -2.978   1.303  1.00  0.00           O  
ATOM    117  CB  LEU A   8       3.296   0.068   2.615  1.00  0.00           C  
ATOM    118  CG  LEU A   8       3.284   0.760   3.979  1.00  0.00           C  
ATOM    119  CD1 LEU A   8       2.773   2.139   3.884  1.00  0.00           C  
ATOM    120  CD2 LEU A   8       2.369   0.037   4.910  1.00  0.00           C  
ATOM    121  H   LEU A   8       5.774   0.192   2.709  1.00  0.00           H  
ATOM    122  HA  LEU A   8       3.873  -1.827   3.419  1.00  0.00           H  
ATOM    123 1HB  LEU A   8       3.666   0.757   1.874  1.00  0.00           H  
ATOM    124 2HB  LEU A   8       2.294  -0.206   2.375  1.00  0.00           H  
ATOM    125  HG  LEU A   8       4.268   0.768   4.356  1.00  0.00           H  
ATOM    126 1HD1 LEU A   8       2.770   2.594   4.877  1.00  0.00           H  
ATOM    127 2HD1 LEU A   8       3.386   2.721   3.242  1.00  0.00           H  
ATOM    128 3HD1 LEU A   8       1.792   2.107   3.503  1.00  0.00           H  
ATOM    129 1HD2 LEU A   8       2.361   0.546   5.863  1.00  0.00           H  
ATOM    130 2HD2 LEU A   8       1.367   0.056   4.483  1.00  0.00           H  
ATOM    131 3HD2 LEU A   8       2.680  -0.981   5.055  1.00  0.00           H  
ATOM    132  N   LEU A   9       4.677  -1.645   0.242  1.00  0.00           N  
ATOM    133  CA  LEU A   9       4.633  -2.390  -1.010  1.00  0.00           C  
ATOM    134  C   LEU A   9       5.145  -3.805  -0.760  1.00  0.00           C  
ATOM    135  O   LEU A   9       4.598  -4.767  -1.311  1.00  0.00           O  
ATOM    136  CB  LEU A   9       5.437  -1.693  -2.111  1.00  0.00           C  
ATOM    137  CG  LEU A   9       5.335  -2.330  -3.541  1.00  0.00           C  
ATOM    138  CD1 LEU A   9       5.420  -1.231  -4.560  1.00  0.00           C  
ATOM    139  CD2 LEU A   9       6.484  -3.348  -3.801  1.00  0.00           C  
ATOM    140  H   LEU A   9       5.226  -0.781   0.293  1.00  0.00           H  
ATOM    141  HA  LEU A   9       3.597  -2.449  -1.340  1.00  0.00           H  
ATOM    142 1HB  LEU A   9       5.103  -0.657  -2.171  1.00  0.00           H  
ATOM    143 2HB  LEU A   9       6.486  -1.693  -1.819  1.00  0.00           H  
ATOM    144  HG  LEU A   9       4.368  -2.831  -3.654  1.00  0.00           H  
ATOM    145 1HD1 LEU A   9       5.326  -1.685  -5.542  1.00  0.00           H  
ATOM    146 2HD1 LEU A   9       4.602  -0.521  -4.411  1.00  0.00           H  
ATOM    147 3HD1 LEU A   9       6.374  -0.713  -4.478  1.00  0.00           H  
ATOM    148 1HD2 LEU A   9       6.380  -3.740  -4.802  1.00  0.00           H  
ATOM    149 2HD2 LEU A   9       7.443  -2.845  -3.710  1.00  0.00           H  
ATOM    150 3HD2 LEU A   9       6.446  -4.170  -3.100  1.00  0.00           H  
ATOM    151  N   ILE A  10       6.207  -3.945   0.047  1.00  0.00           N  
ATOM    152  CA  ILE A  10       6.728  -5.275   0.354  1.00  0.00           C  
ATOM    153  C   ILE A  10       5.645  -6.079   1.051  1.00  0.00           C  
ATOM    154  O   ILE A  10       5.411  -7.228   0.680  1.00  0.00           O  
ATOM    155  CB  ILE A  10       7.976  -5.251   1.266  1.00  0.00           C  
ATOM    156  CG1 ILE A  10       9.165  -4.638   0.498  1.00  0.00           C  
ATOM    157  CG2 ILE A  10       8.295  -6.723   1.787  1.00  0.00           C  
ATOM    158  CD1 ILE A  10      10.354  -4.278   1.375  1.00  0.00           C  
ATOM    159  H   ILE A  10       6.669  -3.097   0.396  1.00  0.00           H  
ATOM    160  HA  ILE A  10       6.986  -5.771  -0.579  1.00  0.00           H  
ATOM    161  HB  ILE A  10       7.786  -4.609   2.117  1.00  0.00           H  
ATOM    162 1HG1 ILE A  10       9.492  -5.341  -0.264  1.00  0.00           H  
ATOM    163 2HG1 ILE A  10       8.824  -3.730   0.001  1.00  0.00           H  
ATOM    164 1HG2 ILE A  10       9.161  -6.711   2.436  1.00  0.00           H  
ATOM    165 2HG2 ILE A  10       7.456  -7.122   2.354  1.00  0.00           H  
ATOM    166 3HG2 ILE A  10       8.491  -7.378   0.937  1.00  0.00           H  
ATOM    167 1HD1 ILE A  10      11.136  -3.843   0.755  1.00  0.00           H  
ATOM    168 2HD1 ILE A  10      10.045  -3.559   2.120  1.00  0.00           H  
ATOM    169 3HD1 ILE A  10      10.742  -5.160   1.869  1.00  0.00           H  
ATOM    170  N   LEU A  11       4.944  -5.478   2.015  1.00  0.00           N  
ATOM    171  CA  LEU A  11       3.896  -6.210   2.717  1.00  0.00           C  
ATOM    172  C   LEU A  11       2.792  -6.659   1.737  1.00  0.00           C  
ATOM    173  O   LEU A  11       2.270  -7.784   1.841  1.00  0.00           O  
ATOM    174  CB  LEU A  11       3.341  -5.333   3.853  1.00  0.00           C  
ATOM    175  CG  LEU A  11       4.333  -5.039   5.054  1.00  0.00           C  
ATOM    176  CD1 LEU A  11       3.694  -4.051   5.999  1.00  0.00           C  
ATOM    177  CD2 LEU A  11       4.694  -6.321   5.813  1.00  0.00           C  
ATOM    178  H   LEU A  11       5.205  -4.525   2.297  1.00  0.00           H  
ATOM    179  HA  LEU A  11       4.328  -7.101   3.132  1.00  0.00           H  
ATOM    180 1HB  LEU A  11       3.077  -4.371   3.423  1.00  0.00           H  
ATOM    181 2HB  LEU A  11       2.441  -5.765   4.237  1.00  0.00           H  
ATOM    182  HG  LEU A  11       5.236  -4.590   4.656  1.00  0.00           H  
ATOM    183 1HD1 LEU A  11       4.365  -3.818   6.820  1.00  0.00           H  
ATOM    184 2HD1 LEU A  11       3.452  -3.143   5.469  1.00  0.00           H  
ATOM    185 3HD1 LEU A  11       2.806  -4.502   6.382  1.00  0.00           H  
ATOM    186 1HD2 LEU A  11       5.369  -6.084   6.608  1.00  0.00           H  
ATOM    187 2HD2 LEU A  11       3.804  -6.773   6.226  1.00  0.00           H  
ATOM    188 3HD2 LEU A  11       5.175  -7.002   5.162  1.00  0.00           H  
ATOM    189  N   VAL A  12       2.470  -5.822   0.743  1.00  0.00           N  
ATOM    190  CA  VAL A  12       1.478  -6.206  -0.261  1.00  0.00           C  
ATOM    191  C   VAL A  12       1.985  -7.412  -1.047  1.00  0.00           C  
ATOM    192  O   VAL A  12       1.243  -8.378  -1.252  1.00  0.00           O  
ATOM    193  CB  VAL A  12       1.184  -5.060  -1.265  1.00  0.00           C  
ATOM    194  CG1 VAL A  12       0.289  -5.554  -2.433  1.00  0.00           C  
ATOM    195  CG2 VAL A  12       0.503  -3.950  -0.566  1.00  0.00           C  
ATOM    196  H   VAL A  12       2.890  -4.884   0.745  1.00  0.00           H  
ATOM    197  HA  VAL A  12       0.555  -6.478   0.256  1.00  0.00           H  
ATOM    198  HB  VAL A  12       2.121  -4.707  -1.691  1.00  0.00           H  
ATOM    199 1HG1 VAL A  12       0.109  -4.727  -3.123  1.00  0.00           H  
ATOM    200 2HG1 VAL A  12       0.782  -6.347  -2.964  1.00  0.00           H  
ATOM    201 3HG1 VAL A  12      -0.663  -5.912  -2.054  1.00  0.00           H  
ATOM    202 1HG2 VAL A  12       0.301  -3.150  -1.276  1.00  0.00           H  
ATOM    203 2HG2 VAL A  12      -0.407  -4.336  -0.174  1.00  0.00           H  
ATOM    204 3HG2 VAL A  12       1.116  -3.575   0.237  1.00  0.00           H  
ATOM    205  N   GLN A  13       3.262  -7.357  -1.459  1.00  0.00           N  
ATOM    206  CA  GLN A  13       3.868  -8.444  -2.214  1.00  0.00           C  
ATOM    207  C   GLN A  13       3.960  -9.730  -1.408  1.00  0.00           C  
ATOM    208  O   GLN A  13       3.865 -10.802  -1.998  1.00  0.00           O  
ATOM    209  CB  GLN A  13       5.250  -8.074  -2.758  1.00  0.00           C  
ATOM    210  CG  GLN A  13       5.901  -9.196  -3.627  1.00  0.00           C  
ATOM    211  CD  GLN A  13       5.115  -9.549  -4.923  1.00  0.00           C  
ATOM    212  OE1 GLN A  13       4.763  -8.702  -5.763  1.00  0.00           O  
ATOM    213  NE2 GLN A  13       4.837 -10.830  -5.084  1.00  0.00           N  
ATOM    214  H   GLN A  13       3.800  -6.502  -1.279  1.00  0.00           H  
ATOM    215  HA  GLN A  13       3.235  -8.637  -3.073  1.00  0.00           H  
ATOM    216 1HB  GLN A  13       5.172  -7.164  -3.358  1.00  0.00           H  
ATOM    217 2HB  GLN A  13       5.917  -7.855  -1.923  1.00  0.00           H  
ATOM    218 1HG  GLN A  13       6.890  -8.875  -3.905  1.00  0.00           H  
ATOM    219 2HG  GLN A  13       5.990 -10.103  -3.036  1.00  0.00           H  
ATOM    220 1HE2 GLN A  13       4.344 -11.147  -5.894  1.00  0.00           H  
ATOM    221 2HE2 GLN A  13       5.132 -11.494  -4.398  1.00  0.00           H  
ATOM    222  N   ILE A  14       4.153  -9.665  -0.089  1.00  0.00           N  
ATOM    223  CA  ILE A  14       4.231 -10.905   0.679  1.00  0.00           C  
ATOM    224  C   ILE A  14       2.917 -11.633   0.573  1.00  0.00           C  
ATOM    225  O   ILE A  14       2.874 -12.841   0.318  1.00  0.00           O  
ATOM    226  CB  ILE A  14       4.437 -10.676   2.194  1.00  0.00           C  
ATOM    227  CG1 ILE A  14       5.779 -10.090   2.463  1.00  0.00           C  
ATOM    228  CG2 ILE A  14       4.257 -12.000   2.944  1.00  0.00           C  
ATOM    229  CD1 ILE A  14       5.939  -9.582   3.871  1.00  0.00           C  
ATOM    230  H   ILE A  14       4.297  -8.745   0.341  1.00  0.00           H  
ATOM    231  HA  ILE A  14       5.028 -11.528   0.276  1.00  0.00           H  
ATOM    232  HB  ILE A  14       3.699  -9.953   2.552  1.00  0.00           H  
ATOM    233 1HG1 ILE A  14       6.532 -10.816   2.255  1.00  0.00           H  
ATOM    234 2HG1 ILE A  14       5.917  -9.264   1.796  1.00  0.00           H  
ATOM    235 1HG2 ILE A  14       4.387 -11.860   4.001  1.00  0.00           H  
ATOM    236 2HG2 ILE A  14       3.268 -12.425   2.794  1.00  0.00           H  
ATOM    237 3HG2 ILE A  14       4.997 -12.687   2.576  1.00  0.00           H  
ATOM    238 1HD1 ILE A  14       6.900  -9.123   3.982  1.00  0.00           H  
ATOM    239 2HD1 ILE A  14       5.188  -8.866   4.061  1.00  0.00           H  
ATOM    240 3HD1 ILE A  14       5.846 -10.384   4.587  1.00  0.00           H  
ATOM    241  N   GLN A  15       1.834 -10.896   0.773  1.00  0.00           N  
ATOM    242  CA  GLN A  15       0.531 -11.514   0.749  1.00  0.00           C  
ATOM    243  C   GLN A  15       0.211 -12.052  -0.642  1.00  0.00           C  
ATOM    244  O   GLN A  15      -0.305 -13.168  -0.771  1.00  0.00           O  
ATOM    245  CB  GLN A  15      -0.491 -10.484   1.170  1.00  0.00           C  
ATOM    246  CG  GLN A  15      -0.389 -10.058   2.602  1.00  0.00           C  
ATOM    247  CD  GLN A  15      -1.349  -8.946   2.905  1.00  0.00           C  
ATOM    248  OE1 GLN A  15      -2.545  -9.175   3.119  1.00  0.00           O  
ATOM    249  NE2 GLN A  15      -0.848  -7.709   2.882  1.00  0.00           N  
ATOM    250  H   GLN A  15       1.946  -9.897   0.991  1.00  0.00           H  
ATOM    251  HA  GLN A  15       0.525 -12.346   1.452  1.00  0.00           H  
ATOM    252 1HB  GLN A  15      -0.325  -9.597   0.580  1.00  0.00           H  
ATOM    253 2HB  GLN A  15      -1.497 -10.847   0.974  1.00  0.00           H  
ATOM    254 1HG  GLN A  15      -0.603 -10.900   3.252  1.00  0.00           H  
ATOM    255 2HG  GLN A  15       0.621  -9.690   2.790  1.00  0.00           H  
ATOM    256 1HE2 GLN A  15      -1.462  -6.903   3.044  1.00  0.00           H  
ATOM    257 2HE2 GLN A  15       0.134  -7.567   2.681  1.00  0.00           H  
ATOM    258  N   LEU A  16       0.587 -11.306  -1.685  1.00  0.00           N  
ATOM    259  CA  LEU A  16       0.340 -11.772  -3.035  1.00  0.00           C  
ATOM    260  C   LEU A  16       1.188 -12.968  -3.375  1.00  0.00           C  
ATOM    261  O   LEU A  16       0.722 -13.878  -4.052  1.00  0.00           O  
ATOM    262  CB  LEU A  16       0.630 -10.666  -4.035  1.00  0.00           C  
ATOM    263  CG  LEU A  16      -0.328  -9.510  -4.031  1.00  0.00           C  
ATOM    264  CD1 LEU A  16       0.244  -8.411  -4.872  1.00  0.00           C  
ATOM    265  CD2 LEU A  16      -1.692  -9.976  -4.591  1.00  0.00           C  
ATOM    266  H   LEU A  16       0.999 -10.378  -1.532  1.00  0.00           H  
ATOM    267  HA  LEU A  16      -0.696 -12.083  -3.101  1.00  0.00           H  
ATOM    268 1HB  LEU A  16       1.625 -10.277  -3.828  1.00  0.00           H  
ATOM    269 2HB  LEU A  16       0.636 -11.096  -5.028  1.00  0.00           H  
ATOM    270  HG  LEU A  16      -0.451  -9.133  -3.024  1.00  0.00           H  
ATOM    271 1HD1 LEU A  16      -0.445  -7.577  -4.859  1.00  0.00           H  
ATOM    272 2HD1 LEU A  16       1.202  -8.101  -4.463  1.00  0.00           H  
ATOM    273 3HD1 LEU A  16       0.383  -8.749  -5.884  1.00  0.00           H  
ATOM    274 1HD2 LEU A  16      -2.373  -9.160  -4.602  1.00  0.00           H  
ATOM    275 2HD2 LEU A  16      -1.561 -10.344  -5.605  1.00  0.00           H  
ATOM    276 3HD2 LEU A  16      -2.126 -10.763  -3.984  1.00  0.00           H  
ATOM    277  N   ALA A  17       2.433 -12.975  -2.917  1.00  0.00           N  
ATOM    278  CA  ALA A  17       3.333 -14.069  -3.178  1.00  0.00           C  
ATOM    279  C   ALA A  17       2.767 -15.350  -2.564  1.00  0.00           C  
ATOM    280  O   ALA A  17       2.903 -16.439  -3.146  1.00  0.00           O  
ATOM    281  CB  ALA A  17       4.699 -13.728  -2.634  1.00  0.00           C  
ATOM    282  H   ALA A  17       2.785 -12.171  -2.403  1.00  0.00           H  
ATOM    283  HA  ALA A  17       3.407 -14.208  -4.255  1.00  0.00           H  
ATOM    284 1HB  ALA A  17       5.388 -14.513  -2.835  1.00  0.00           H  
ATOM    285 2HB  ALA A  17       5.058 -12.827  -3.093  1.00  0.00           H  
ATOM    286 3HB  ALA A  17       4.615 -13.571  -1.568  1.00  0.00           H  
ATOM    287  N   LEU A  18       2.113 -15.251  -1.398  1.00  0.00           N  
ATOM    288  CA  LEU A  18       1.511 -16.455  -0.844  1.00  0.00           C  
ATOM    289  C   LEU A  18       0.296 -16.909  -1.644  1.00  0.00           C  
ATOM    290  O   LEU A  18       0.159 -18.096  -1.941  1.00  0.00           O  
ATOM    291  CB  LEU A  18       1.094 -16.255   0.611  1.00  0.00           C  
ATOM    292  CG  LEU A  18       2.199 -16.145   1.645  1.00  0.00           C  
ATOM    293  CD1 LEU A  18       1.593 -15.781   2.960  1.00  0.00           C  
ATOM    294  CD2 LEU A  18       2.920 -17.491   1.778  1.00  0.00           C  
ATOM    295  H   LEU A  18       2.078 -14.351  -0.897  1.00  0.00           H  
ATOM    296  HA  LEU A  18       2.245 -17.252  -0.903  1.00  0.00           H  
ATOM    297 1HB  LEU A  18       0.501 -15.338   0.665  1.00  0.00           H  
ATOM    298 2HB  LEU A  18       0.467 -17.070   0.896  1.00  0.00           H  
ATOM    299  HG  LEU A  18       2.905 -15.368   1.356  1.00  0.00           H  
ATOM    300 1HD1 LEU A  18       2.381 -15.723   3.673  1.00  0.00           H  
ATOM    301 2HD1 LEU A  18       1.081 -14.820   2.884  1.00  0.00           H  
ATOM    302 3HD1 LEU A  18       0.883 -16.551   3.268  1.00  0.00           H  
ATOM    303 1HD2 LEU A  18       3.690 -17.415   2.526  1.00  0.00           H  
ATOM    304 2HD2 LEU A  18       2.205 -18.254   2.070  1.00  0.00           H  
ATOM    305 3HD2 LEU A  18       3.372 -17.783   0.854  1.00  0.00           H  
ATOM    306  N   GLU A  19      -0.541 -15.961  -2.078  1.00  0.00           N  
ATOM    307  CA  GLU A  19      -1.740 -16.300  -2.847  1.00  0.00           C  
ATOM    308  C   GLU A  19      -1.379 -16.901  -4.203  1.00  0.00           C  
ATOM    309  O   GLU A  19      -2.044 -17.814  -4.696  1.00  0.00           O  
ATOM    310  CB  GLU A  19      -2.613 -15.059  -3.051  1.00  0.00           C  
ATOM    311  CG  GLU A  19      -3.292 -14.528  -1.784  1.00  0.00           C  
ATOM    312  CD  GLU A  19      -4.063 -13.257  -2.035  1.00  0.00           C  
ATOM    313  OE1 GLU A  19      -3.968 -12.749  -3.126  1.00  0.00           O  
ATOM    314  OE2 GLU A  19      -4.741 -12.797  -1.144  1.00  0.00           O  
ATOM    315  H   GLU A  19      -0.382 -14.986  -1.799  1.00  0.00           H  
ATOM    316  HA  GLU A  19      -2.308 -17.039  -2.295  1.00  0.00           H  
ATOM    317 1HB  GLU A  19      -1.995 -14.256  -3.456  1.00  0.00           H  
ATOM    318 2HB  GLU A  19      -3.387 -15.276  -3.786  1.00  0.00           H  
ATOM    319 1HG  GLU A  19      -3.976 -15.287  -1.410  1.00  0.00           H  
ATOM    320 2HG  GLU A  19      -2.539 -14.354  -1.021  1.00  0.00           H  
ATOM    321  N   ARG A  20      -0.307 -16.379  -4.794  1.00  0.00           N  
ATOM    322  CA  ARG A  20       0.202 -16.799  -6.087  1.00  0.00           C  
ATOM    323  C   ARG A  20       1.003 -18.098  -6.002  1.00  0.00           C  
ATOM    324  O   ARG A  20       1.084 -18.838  -6.985  1.00  0.00           O  
ATOM    325  CB  ARG A  20       1.056 -15.691  -6.675  1.00  0.00           C  
ATOM    326  CG  ARG A  20       0.266 -14.446  -7.080  1.00  0.00           C  
ATOM    327  CD  ARG A  20       1.152 -13.327  -7.470  1.00  0.00           C  
ATOM    328  NE  ARG A  20       0.380 -12.128  -7.798  1.00  0.00           N  
ATOM    329  CZ  ARG A  20       0.904 -10.906  -8.057  1.00  0.00           C  
ATOM    330  NH1 ARG A  20       2.186 -10.688  -8.039  1.00  0.00           N  
ATOM    331  NH2 ARG A  20       0.132  -9.885  -8.338  1.00  0.00           N  
ATOM    332  H   ARG A  20       0.162 -15.604  -4.324  1.00  0.00           H  
ATOM    333  HA  ARG A  20      -0.648 -16.964  -6.747  1.00  0.00           H  
ATOM    334 1HB  ARG A  20       1.803 -15.388  -5.944  1.00  0.00           H  
ATOM    335 2HB  ARG A  20       1.585 -16.059  -7.553  1.00  0.00           H  
ATOM    336 1HG  ARG A  20      -0.359 -14.690  -7.936  1.00  0.00           H  
ATOM    337 2HG  ARG A  20      -0.370 -14.118  -6.259  1.00  0.00           H  
ATOM    338 1HD  ARG A  20       1.814 -13.094  -6.632  1.00  0.00           H  
ATOM    339 2HD  ARG A  20       1.747 -13.611  -8.339  1.00  0.00           H  
ATOM    340  HE  ARG A  20      -0.628 -12.221  -7.831  1.00  0.00           H  
ATOM    341 1HH1 ARG A  20       2.837 -11.432  -7.836  1.00  0.00           H  
ATOM    342 2HH1 ARG A  20       2.503  -9.725  -8.253  1.00  0.00           H  
ATOM    343 1HH2 ARG A  20      -0.869  -9.986  -8.367  1.00  0.00           H  
ATOM    344 2HH2 ARG A  20       0.593  -8.975  -8.524  1.00  0.00           H  
ATOM    345  N   GLY A  21       1.589 -18.393  -4.831  1.00  0.00           N  
ATOM    346  CA  GLY A  21       2.399 -19.589  -4.676  1.00  0.00           C  
ATOM    347  C   GLY A  21       3.876 -19.345  -4.958  1.00  0.00           C  
ATOM    348  O   GLY A  21       4.604 -20.274  -5.313  1.00  0.00           O  
ATOM    349  H   GLY A  21       1.533 -17.757  -4.036  1.00  0.00           H  
ATOM    350 1HA  GLY A  21       2.281 -19.955  -3.654  1.00  0.00           H  
ATOM    351 2HA  GLY A  21       2.022 -20.368  -5.336  1.00  0.00           H  
ATOM    352  N   GLU A  22       4.317 -18.084  -4.865  1.00  0.00           N  
ATOM    353  CA  GLU A  22       5.708 -17.754  -5.119  1.00  0.00           C  
ATOM    354  C   GLU A  22       6.580 -18.049  -3.896  1.00  0.00           C  
ATOM    355  O   GLU A  22       7.753 -18.395  -4.039  1.00  0.00           O  
ATOM    356  CB  GLU A  22       5.867 -16.274  -5.477  1.00  0.00           C  
ATOM    357  CG  GLU A  22       5.196 -15.820  -6.764  1.00  0.00           C  
ATOM    358  CD  GLU A  22       5.546 -14.374  -7.131  1.00  0.00           C  
ATOM    359  OE1 GLU A  22       6.357 -13.796  -6.454  1.00  0.00           O  
ATOM    360  OE2 GLU A  22       4.992 -13.850  -8.084  1.00  0.00           O  
ATOM    361  H   GLU A  22       3.693 -17.357  -4.527  1.00  0.00           H  
ATOM    362  HA  GLU A  22       6.065 -18.363  -5.950  1.00  0.00           H  
ATOM    363 1HB  GLU A  22       5.450 -15.691  -4.691  1.00  0.00           H  
ATOM    364 2HB  GLU A  22       6.927 -16.029  -5.537  1.00  0.00           H  
ATOM    365 1HG  GLU A  22       5.502 -16.481  -7.573  1.00  0.00           H  
ATOM    366 2HG  GLU A  22       4.120 -15.914  -6.644  1.00  0.00           H  
ATOM    367  N   ILE A  23       6.011 -17.880  -2.689  1.00  0.00           N  
ATOM    368  CA  ILE A  23       6.805 -18.077  -1.464  1.00  0.00           C  
ATOM    369  C   ILE A  23       6.142 -18.991  -0.435  1.00  0.00           C  
ATOM    370  O   ILE A  23       4.935 -19.238  -0.469  1.00  0.00           O  
ATOM    371  CB  ILE A  23       7.139 -16.738  -0.764  1.00  0.00           C  
ATOM    372  CG1 ILE A  23       5.848 -16.066  -0.264  1.00  0.00           C  
ATOM    373  CG2 ILE A  23       7.958 -15.850  -1.712  1.00  0.00           C  
ATOM    374  CD1 ILE A  23       6.056 -14.818   0.556  1.00  0.00           C  
ATOM    375  H   ILE A  23       5.030 -17.600  -2.658  1.00  0.00           H  
ATOM    376  HA  ILE A  23       7.750 -18.542  -1.741  1.00  0.00           H  
ATOM    377  HB  ILE A  23       7.731 -16.946   0.113  1.00  0.00           H  
ATOM    378 1HG1 ILE A  23       5.215 -15.876  -1.085  1.00  0.00           H  
ATOM    379 2HG1 ILE A  23       5.345 -16.758   0.389  1.00  0.00           H  
ATOM    380 1HG2 ILE A  23       8.239 -14.924  -1.226  1.00  0.00           H  
ATOM    381 2HG2 ILE A  23       8.862 -16.389  -1.995  1.00  0.00           H  
ATOM    382 3HG2 ILE A  23       7.388 -15.626  -2.603  1.00  0.00           H  
ATOM    383 1HD1 ILE A  23       5.085 -14.447   0.889  1.00  0.00           H  
ATOM    384 2HD1 ILE A  23       6.672 -15.067   1.405  1.00  0.00           H  
ATOM    385 3HD1 ILE A  23       6.541 -14.048  -0.027  1.00  0.00           H  
ATOM    386  N   SER A  24       6.954 -19.477   0.501  1.00  0.00           N  
ATOM    387  CA  SER A  24       6.482 -20.261   1.640  1.00  0.00           C  
ATOM    388  C   SER A  24       6.027 -19.346   2.774  1.00  0.00           C  
ATOM    389  O   SER A  24       6.329 -18.147   2.777  1.00  0.00           O  
ATOM    390  CB  SER A  24       7.575 -21.179   2.153  1.00  0.00           C  
ATOM    391  OG  SER A  24       8.614 -20.453   2.771  1.00  0.00           O  
ATOM    392  H   SER A  24       7.955 -19.262   0.433  1.00  0.00           H  
ATOM    393  HA  SER A  24       5.630 -20.865   1.319  1.00  0.00           H  
ATOM    394 1HB  SER A  24       7.157 -21.891   2.860  1.00  0.00           H  
ATOM    395 2HB  SER A  24       7.981 -21.748   1.319  1.00  0.00           H  
ATOM    396  HG  SER A  24       9.306 -21.107   2.957  1.00  0.00           H  
ATOM    397  N   ASN A  25       5.349 -19.911   3.780  1.00  0.00           N  
ATOM    398  CA  ASN A  25       4.943 -19.111   4.935  1.00  0.00           C  
ATOM    399  C   ASN A  25       6.143 -18.676   5.763  1.00  0.00           C  
ATOM    400  O   ASN A  25       6.125 -17.600   6.358  1.00  0.00           O  
ATOM    401  CB  ASN A  25       3.958 -19.867   5.791  1.00  0.00           C  
ATOM    402  CG  ASN A  25       2.614 -19.932   5.163  1.00  0.00           C  
ATOM    403  OD1 ASN A  25       2.204 -19.035   4.433  1.00  0.00           O  
ATOM    404  ND2 ASN A  25       1.932 -21.005   5.403  1.00  0.00           N  
ATOM    405  H   ASN A  25       5.107 -20.892   3.729  1.00  0.00           H  
ATOM    406  HA  ASN A  25       4.456 -18.208   4.574  1.00  0.00           H  
ATOM    407 1HB  ASN A  25       4.322 -20.880   5.960  1.00  0.00           H  
ATOM    408 2HB  ASN A  25       3.873 -19.381   6.763  1.00  0.00           H  
ATOM    409 1HD2 ASN A  25       1.019 -21.146   4.966  1.00  0.00           H  
ATOM    410 2HD2 ASN A  25       2.301 -21.720   5.990  1.00  0.00           H  
ATOM    411  N   ASP A  26       7.214 -19.468   5.772  1.00  0.00           N  
ATOM    412  CA  ASP A  26       8.379 -19.079   6.553  1.00  0.00           C  
ATOM    413  C   ASP A  26       9.051 -17.882   5.901  1.00  0.00           C  
ATOM    414  O   ASP A  26       9.496 -16.956   6.589  1.00  0.00           O  
ATOM    415  CB  ASP A  26       9.379 -20.223   6.636  1.00  0.00           C  
ATOM    416  CG  ASP A  26       8.918 -21.390   7.494  1.00  0.00           C  
ATOM    417  OD1 ASP A  26       8.001 -21.249   8.271  1.00  0.00           O  
ATOM    418  OD2 ASP A  26       9.494 -22.434   7.344  1.00  0.00           O  
ATOM    419  H   ASP A  26       7.189 -20.359   5.295  1.00  0.00           H  
ATOM    420  HA  ASP A  26       8.058 -18.800   7.558  1.00  0.00           H  
ATOM    421 1HB  ASP A  26       9.583 -20.591   5.632  1.00  0.00           H  
ATOM    422 2HB  ASP A  26      10.320 -19.847   7.037  1.00  0.00           H  
ATOM    423  N   GLN A  27       9.080 -17.876   4.563  1.00  0.00           N  
ATOM    424  CA  GLN A  27       9.651 -16.751   3.839  1.00  0.00           C  
ATOM    425  C   GLN A  27       8.785 -15.522   4.043  1.00  0.00           C  
ATOM    426  O   GLN A  27       9.298 -14.413   4.196  1.00  0.00           O  
ATOM    427  CB  GLN A  27       9.759 -17.072   2.353  1.00  0.00           C  
ATOM    428  CG  GLN A  27      10.818 -18.093   2.014  1.00  0.00           C  
ATOM    429  CD  GLN A  27      10.783 -18.500   0.558  1.00  0.00           C  
ATOM    430  OE1 GLN A  27       9.728 -18.834  -0.012  1.00  0.00           O  
ATOM    431  NE2 GLN A  27      11.950 -18.472  -0.080  1.00  0.00           N  
ATOM    432  H   GLN A  27       8.736 -18.692   4.058  1.00  0.00           H  
ATOM    433  HA  GLN A  27      10.644 -16.543   4.234  1.00  0.00           H  
ATOM    434 1HB  GLN A  27       8.809 -17.475   2.025  1.00  0.00           H  
ATOM    435 2HB  GLN A  27       9.949 -16.161   1.786  1.00  0.00           H  
ATOM    436 1HG  GLN A  27      11.794 -17.652   2.219  1.00  0.00           H  
ATOM    437 2HG  GLN A  27      10.679 -18.974   2.629  1.00  0.00           H  
ATOM    438 1HE2 GLN A  27      11.998 -18.727  -1.049  1.00  0.00           H  
ATOM    439 2HE2 GLN A  27      12.786 -18.199   0.403  1.00  0.00           H  
ATOM    440  N   ALA A  28       7.469 -15.718   4.064  1.00  0.00           N  
ATOM    441  CA  ALA A  28       6.554 -14.618   4.254  1.00  0.00           C  
ATOM    442  C   ALA A  28       6.760 -13.960   5.607  1.00  0.00           C  
ATOM    443  O   ALA A  28       6.765 -12.728   5.716  1.00  0.00           O  
ATOM    444  CB  ALA A  28       5.145 -15.135   4.133  1.00  0.00           C  
ATOM    445  H   ALA A  28       7.100 -16.657   3.884  1.00  0.00           H  
ATOM    446  HA  ALA A  28       6.752 -13.875   3.486  1.00  0.00           H  
ATOM    447 1HB  ALA A  28       4.450 -14.346   4.247  1.00  0.00           H  
ATOM    448 2HB  ALA A  28       5.014 -15.594   3.165  1.00  0.00           H  
ATOM    449 3HB  ALA A  28       4.971 -15.870   4.901  1.00  0.00           H  
ATOM    450  N   LYS A  29       6.990 -14.784   6.637  1.00  0.00           N  
ATOM    451  CA  LYS A  29       7.218 -14.246   7.964  1.00  0.00           C  
ATOM    452  C   LYS A  29       8.539 -13.504   8.019  1.00  0.00           C  
ATOM    453  O   LYS A  29       8.598 -12.430   8.625  1.00  0.00           O  
ATOM    454  CB  LYS A  29       7.144 -15.355   9.012  1.00  0.00           C  
ATOM    455  CG  LYS A  29       5.721 -15.864   9.226  1.00  0.00           C  
ATOM    456  CD  LYS A  29       5.638 -17.006  10.231  1.00  0.00           C  
ATOM    457  CE  LYS A  29       4.189 -17.479  10.397  1.00  0.00           C  
ATOM    458  NZ  LYS A  29       4.067 -18.646  11.332  1.00  0.00           N  
ATOM    459  H   LYS A  29       6.923 -15.796   6.497  1.00  0.00           H  
ATOM    460  HA  LYS A  29       6.430 -13.531   8.183  1.00  0.00           H  
ATOM    461 1HB  LYS A  29       7.760 -16.199   8.690  1.00  0.00           H  
ATOM    462 2HB  LYS A  29       7.536 -14.995   9.961  1.00  0.00           H  
ATOM    463 1HG  LYS A  29       5.086 -15.041   9.559  1.00  0.00           H  
ATOM    464 2HG  LYS A  29       5.349 -16.215   8.282  1.00  0.00           H  
ATOM    465 1HD  LYS A  29       6.247 -17.842   9.874  1.00  0.00           H  
ATOM    466 2HD  LYS A  29       6.022 -16.679  11.195  1.00  0.00           H  
ATOM    467 1HE  LYS A  29       3.592 -16.654  10.788  1.00  0.00           H  
ATOM    468 2HE  LYS A  29       3.792 -17.767   9.422  1.00  0.00           H  
ATOM    469 1HZ  LYS A  29       3.062 -18.908  11.409  1.00  0.00           H  
ATOM    470 2HZ  LYS A  29       4.596 -19.431  10.977  1.00  0.00           H  
ATOM    471 3HZ  LYS A  29       4.409 -18.394  12.243  1.00  0.00           H  
ATOM    472  N   GLU A  30       9.591 -14.029   7.369  1.00  0.00           N  
ATOM    473  CA  GLU A  30      10.857 -13.313   7.371  1.00  0.00           C  
ATOM    474  C   GLU A  30      10.715 -11.961   6.701  1.00  0.00           C  
ATOM    475  O   GLU A  30      11.260 -10.970   7.191  1.00  0.00           O  
ATOM    476  CB  GLU A  30      11.979 -14.071   6.661  1.00  0.00           C  
ATOM    477  CG  GLU A  30      13.313 -13.281   6.681  1.00  0.00           C  
ATOM    478  CD  GLU A  30      14.473 -13.962   6.041  1.00  0.00           C  
ATOM    479  OE1 GLU A  30      14.371 -15.111   5.696  1.00  0.00           O  
ATOM    480  OE2 GLU A  30      15.478 -13.296   5.859  1.00  0.00           O  
ATOM    481  H   GLU A  30       9.515 -14.951   6.920  1.00  0.00           H  
ATOM    482  HA  GLU A  30      11.157 -13.152   8.404  1.00  0.00           H  
ATOM    483 1HB  GLU A  30      12.132 -15.039   7.140  1.00  0.00           H  
ATOM    484 2HB  GLU A  30      11.697 -14.255   5.621  1.00  0.00           H  
ATOM    485 1HG  GLU A  30      13.166 -12.347   6.150  1.00  0.00           H  
ATOM    486 2HG  GLU A  30      13.562 -13.037   7.712  1.00  0.00           H  
ATOM    487  N   LEU A  31       9.994 -11.907   5.580  1.00  0.00           N  
ATOM    488  CA  LEU A  31       9.847 -10.650   4.877  1.00  0.00           C  
ATOM    489  C   LEU A  31       9.082  -9.642   5.729  1.00  0.00           C  
ATOM    490  O   LEU A  31       9.447  -8.461   5.753  1.00  0.00           O  
ATOM    491  CB  LEU A  31       9.126 -10.896   3.548  1.00  0.00           C  
ATOM    492  CG  LEU A  31       9.891 -11.682   2.447  1.00  0.00           C  
ATOM    493  CD1 LEU A  31       8.908 -12.040   1.323  1.00  0.00           C  
ATOM    494  CD2 LEU A  31      11.036 -10.833   1.903  1.00  0.00           C  
ATOM    495  H   LEU A  31       9.592 -12.767   5.194  1.00  0.00           H  
ATOM    496  HA  LEU A  31      10.832 -10.246   4.690  1.00  0.00           H  
ATOM    497 1HB  LEU A  31       8.224 -11.462   3.770  1.00  0.00           H  
ATOM    498 2HB  LEU A  31       8.851  -9.937   3.123  1.00  0.00           H  
ATOM    499  HG  LEU A  31      10.293 -12.601   2.861  1.00  0.00           H  
ATOM    500 1HD1 LEU A  31       9.430 -12.601   0.548  1.00  0.00           H  
ATOM    501 2HD1 LEU A  31       8.105 -12.654   1.730  1.00  0.00           H  
ATOM    502 3HD1 LEU A  31       8.493 -11.130   0.892  1.00  0.00           H  
ATOM    503 1HD2 LEU A  31      11.558 -11.393   1.127  1.00  0.00           H  
ATOM    504 2HD2 LEU A  31      10.639  -9.909   1.481  1.00  0.00           H  
ATOM    505 3HD2 LEU A  31      11.729 -10.601   2.689  1.00  0.00           H  
ATOM    506  N   ALA A  32       8.044 -10.095   6.453  1.00  0.00           N  
ATOM    507  CA  ALA A  32       7.297  -9.190   7.321  1.00  0.00           C  
ATOM    508  C   ALA A  32       8.218  -8.650   8.429  1.00  0.00           C  
ATOM    509  O   ALA A  32       8.167  -7.458   8.754  1.00  0.00           O  
ATOM    510  CB  ALA A  32       6.085  -9.912   7.910  1.00  0.00           C  
ATOM    511  H   ALA A  32       7.741 -11.071   6.350  1.00  0.00           H  
ATOM    512  HA  ALA A  32       6.956  -8.347   6.724  1.00  0.00           H  
ATOM    513 1HB  ALA A  32       5.513  -9.246   8.536  1.00  0.00           H  
ATOM    514 2HB  ALA A  32       5.453 -10.273   7.101  1.00  0.00           H  
ATOM    515 3HB  ALA A  32       6.428 -10.760   8.504  1.00  0.00           H  
ATOM    516  N   LYS A  33       9.109  -9.513   8.953  1.00  0.00           N  
ATOM    517  CA  LYS A  33      10.077  -9.133   9.986  1.00  0.00           C  
ATOM    518  C   LYS A  33      11.118  -8.138   9.461  1.00  0.00           C  
ATOM    519  O   LYS A  33      11.533  -7.232  10.193  1.00  0.00           O  
ATOM    520  CB  LYS A  33      10.765 -10.367  10.567  1.00  0.00           C  
ATOM    521  CG  LYS A  33       9.860 -11.236  11.440  1.00  0.00           C  
ATOM    522  CD  LYS A  33      10.587 -12.478  11.938  1.00  0.00           C  
ATOM    523  CE  LYS A  33       9.672 -13.358  12.783  1.00  0.00           C  
ATOM    524  NZ  LYS A  33      10.363 -14.593  13.255  1.00  0.00           N  
ATOM    525  H   LYS A  33       9.059 -10.498   8.663  1.00  0.00           H  
ATOM    526  HA  LYS A  33       9.531  -8.644  10.795  1.00  0.00           H  
ATOM    527 1HB  LYS A  33      11.141 -10.985   9.755  1.00  0.00           H  
ATOM    528 2HB  LYS A  33      11.620 -10.058  11.166  1.00  0.00           H  
ATOM    529 1HG  LYS A  33       9.536 -10.647  12.298  1.00  0.00           H  
ATOM    530 2HG  LYS A  33       8.979 -11.528  10.881  1.00  0.00           H  
ATOM    531 1HD  LYS A  33      10.936 -13.055  11.079  1.00  0.00           H  
ATOM    532 2HD  LYS A  33      11.449 -12.183  12.534  1.00  0.00           H  
ATOM    533 1HE  LYS A  33       9.331 -12.791  13.647  1.00  0.00           H  
ATOM    534 2HE  LYS A  33       8.804 -13.646  12.184  1.00  0.00           H  
ATOM    535 1HZ  LYS A  33       9.724 -15.148  13.808  1.00  0.00           H  
ATOM    536 2HZ  LYS A  33      10.672 -15.132  12.458  1.00  0.00           H  
ATOM    537 3HZ  LYS A  33      11.162 -14.341  13.819  1.00  0.00           H  
ATOM    538  N   ARG A  34      11.553  -8.301   8.199  1.00  0.00           N  
ATOM    539  CA  ARG A  34      12.517  -7.364   7.621  1.00  0.00           C  
ATOM    540  C   ARG A  34      11.854  -5.993   7.561  1.00  0.00           C  
ATOM    541  O   ARG A  34      12.481  -4.962   7.860  1.00  0.00           O  
ATOM    542  CB  ARG A  34      12.924  -7.771   6.207  1.00  0.00           C  
ATOM    543  CG  ARG A  34      13.794  -9.027   6.075  1.00  0.00           C  
ATOM    544  CD  ARG A  34      14.047  -9.338   4.642  1.00  0.00           C  
ATOM    545  NE  ARG A  34      14.758 -10.616   4.430  1.00  0.00           N  
ATOM    546  CZ  ARG A  34      15.086 -11.123   3.223  1.00  0.00           C  
ATOM    547  NH1 ARG A  34      14.803 -10.468   2.110  1.00  0.00           N  
ATOM    548  NH2 ARG A  34      15.697 -12.290   3.172  1.00  0.00           N  
ATOM    549  H   ARG A  34      11.241  -9.126   7.678  1.00  0.00           H  
ATOM    550  HA  ARG A  34      13.397  -7.314   8.258  1.00  0.00           H  
ATOM    551 1HB  ARG A  34      12.024  -7.943   5.618  1.00  0.00           H  
ATOM    552 2HB  ARG A  34      13.462  -6.948   5.740  1.00  0.00           H  
ATOM    553 1HG  ARG A  34      14.751  -8.858   6.562  1.00  0.00           H  
ATOM    554 2HG  ARG A  34      13.308  -9.873   6.531  1.00  0.00           H  
ATOM    555 1HD  ARG A  34      13.097  -9.389   4.130  1.00  0.00           H  
ATOM    556 2HD  ARG A  34      14.649  -8.541   4.212  1.00  0.00           H  
ATOM    557  HE  ARG A  34      15.002 -11.210   5.245  1.00  0.00           H  
ATOM    558 1HH1 ARG A  34      14.336  -9.575   2.148  1.00  0.00           H  
ATOM    559 2HH1 ARG A  34      15.055 -10.862   1.216  1.00  0.00           H  
ATOM    560 1HH2 ARG A  34      15.899 -12.786   4.056  1.00  0.00           H  
ATOM    561 2HH2 ARG A  34      15.954 -12.700   2.292  1.00  0.00           H  
ATOM    562  N   VAL A  35      10.562  -5.986   7.228  1.00  0.00           N  
ATOM    563  CA  VAL A  35       9.823  -4.750   7.193  1.00  0.00           C  
ATOM    564  C   VAL A  35       9.724  -4.145   8.578  1.00  0.00           C  
ATOM    565  O   VAL A  35       9.894  -2.940   8.709  1.00  0.00           O  
ATOM    566  CB  VAL A  35       8.423  -4.908   6.575  1.00  0.00           C  
ATOM    567  CG1 VAL A  35       7.667  -3.647   6.775  1.00  0.00           C  
ATOM    568  CG2 VAL A  35       8.546  -5.183   5.078  1.00  0.00           C  
ATOM    569  H   VAL A  35      10.120  -6.871   6.944  1.00  0.00           H  
ATOM    570  HA  VAL A  35      10.381  -4.056   6.566  1.00  0.00           H  
ATOM    571  HB  VAL A  35       7.890  -5.719   7.053  1.00  0.00           H  
ATOM    572 1HG1 VAL A  35       6.695  -3.719   6.323  1.00  0.00           H  
ATOM    573 2HG1 VAL A  35       7.547  -3.416   7.819  1.00  0.00           H  
ATOM    574 3HG1 VAL A  35       8.223  -2.893   6.325  1.00  0.00           H  
ATOM    575 1HG2 VAL A  35       7.556  -5.284   4.638  1.00  0.00           H  
ATOM    576 2HG2 VAL A  35       9.070  -4.362   4.594  1.00  0.00           H  
ATOM    577 3HG2 VAL A  35       9.101  -6.103   4.925  1.00  0.00           H  
ATOM    578  N   GLU A  36       9.437  -4.954   9.605  1.00  0.00           N  
ATOM    579  CA  GLU A  36       9.331  -4.424  10.960  1.00  0.00           C  
ATOM    580  C   GLU A  36      10.591  -3.718  11.404  1.00  0.00           C  
ATOM    581  O   GLU A  36      10.511  -2.642  12.002  1.00  0.00           O  
ATOM    582  CB  GLU A  36       9.069  -5.528  11.973  1.00  0.00           C  
ATOM    583  CG  GLU A  36       8.840  -5.032  13.397  1.00  0.00           C  
ATOM    584  CD  GLU A  36       8.433  -6.132  14.360  1.00  0.00           C  
ATOM    585  OE1 GLU A  36       8.242  -7.266  13.930  1.00  0.00           O  
ATOM    586  OE2 GLU A  36       8.310  -5.830  15.530  1.00  0.00           O  
ATOM    587  H   GLU A  36       9.237  -5.941   9.418  1.00  0.00           H  
ATOM    588  HA  GLU A  36       8.511  -3.711  10.989  1.00  0.00           H  
ATOM    589 1HB  GLU A  36       8.278  -6.128  11.666  1.00  0.00           H  
ATOM    590 2HB  GLU A  36       9.945  -6.175  12.013  1.00  0.00           H  
ATOM    591 1HG  GLU A  36       9.762  -4.581  13.764  1.00  0.00           H  
ATOM    592 2HG  GLU A  36       8.072  -4.255  13.384  1.00  0.00           H  
ATOM    593  N   GLU A  37      11.760  -4.297  11.128  1.00  0.00           N  
ATOM    594  CA  GLU A  37      12.977  -3.623  11.554  1.00  0.00           C  
ATOM    595  C   GLU A  37      13.090  -2.257  10.899  1.00  0.00           C  
ATOM    596  O   GLU A  37      13.388  -1.257  11.565  1.00  0.00           O  
ATOM    597  CB  GLU A  37      14.222  -4.442  11.217  1.00  0.00           C  
ATOM    598  CG  GLU A  37      15.530  -3.767  11.654  1.00  0.00           C  
ATOM    599  CD  GLU A  37      16.755  -4.576  11.374  1.00  0.00           C  
ATOM    600  OE1 GLU A  37      16.629  -5.696  10.955  1.00  0.00           O  
ATOM    601  OE2 GLU A  37      17.834  -4.053  11.560  1.00  0.00           O  
ATOM    602  H   GLU A  37      11.778  -5.220  10.674  1.00  0.00           H  
ATOM    603  HA  GLU A  37      12.932  -3.483  12.633  1.00  0.00           H  
ATOM    604 1HB  GLU A  37      14.157  -5.417  11.698  1.00  0.00           H  
ATOM    605 2HB  GLU A  37      14.264  -4.610  10.138  1.00  0.00           H  
ATOM    606 1HG  GLU A  37      15.623  -2.823  11.121  1.00  0.00           H  
ATOM    607 2HG  GLU A  37      15.476  -3.545  12.719  1.00  0.00           H  
ATOM    608  N   LYS A  38      12.818  -2.203   9.600  1.00  0.00           N  
ATOM    609  CA  LYS A  38      12.913  -0.947   8.887  1.00  0.00           C  
ATOM    610  C   LYS A  38      11.835   0.042   9.341  1.00  0.00           C  
ATOM    611  O   LYS A  38      12.096   1.243   9.434  1.00  0.00           O  
ATOM    612  CB  LYS A  38      12.856  -1.219   7.398  1.00  0.00           C  
ATOM    613  CG  LYS A  38      14.115  -1.922   6.874  1.00  0.00           C  
ATOM    614  CD  LYS A  38      14.032  -2.239   5.387  1.00  0.00           C  
ATOM    615  CE  LYS A  38      15.298  -2.926   4.898  1.00  0.00           C  
ATOM    616  NZ  LYS A  38      15.211  -3.293   3.458  1.00  0.00           N  
ATOM    617  H   LYS A  38      12.585  -3.069   9.095  1.00  0.00           H  
ATOM    618  HA  LYS A  38      13.882  -0.504   9.112  1.00  0.00           H  
ATOM    619 1HB  LYS A  38      11.995  -1.858   7.190  1.00  0.00           H  
ATOM    620 2HB  LYS A  38      12.732  -0.285   6.860  1.00  0.00           H  
ATOM    621 1HG  LYS A  38      14.981  -1.289   7.059  1.00  0.00           H  
ATOM    622 2HG  LYS A  38      14.247  -2.856   7.423  1.00  0.00           H  
ATOM    623 1HD  LYS A  38      13.180  -2.901   5.209  1.00  0.00           H  
ATOM    624 2HD  LYS A  38      13.888  -1.320   4.822  1.00  0.00           H  
ATOM    625 1HE  LYS A  38      16.141  -2.253   5.040  1.00  0.00           H  
ATOM    626 2HE  LYS A  38      15.463  -3.830   5.485  1.00  0.00           H  
ATOM    627 1HZ  LYS A  38      16.070  -3.744   3.171  1.00  0.00           H  
ATOM    628 2HZ  LYS A  38      14.439  -3.929   3.325  1.00  0.00           H  
ATOM    629 3HZ  LYS A  38      15.067  -2.462   2.902  1.00  0.00           H  
ATOM    630  N   ALA A  39      10.633  -0.462   9.625  1.00  0.00           N  
ATOM    631  CA  ALA A  39       9.516   0.355  10.063  1.00  0.00           C  
ATOM    632  C   ALA A  39       9.819   1.030  11.386  1.00  0.00           C  
ATOM    633  O   ALA A  39       9.452   2.195  11.608  1.00  0.00           O  
ATOM    634  CB  ALA A  39       8.292  -0.511  10.222  1.00  0.00           C  
ATOM    635  H   ALA A  39      10.482  -1.458   9.485  1.00  0.00           H  
ATOM    636  HA  ALA A  39       9.337   1.118   9.307  1.00  0.00           H  
ATOM    637 1HB  ALA A  39       7.455   0.099  10.514  1.00  0.00           H  
ATOM    638 2HB  ALA A  39       8.100  -0.992   9.295  1.00  0.00           H  
ATOM    639 3HB  ALA A  39       8.478  -1.264  10.979  1.00  0.00           H  
ATOM    640  N   ARG A  40      10.499   0.298  12.280  1.00  0.00           N  
ATOM    641  CA  ARG A  40      10.864   0.836  13.577  1.00  0.00           C  
ATOM    642  C   ARG A  40      11.959   1.884  13.444  1.00  0.00           C  
ATOM    643  O   ARG A  40      11.926   2.898  14.146  1.00  0.00           O  
ATOM    644  CB  ARG A  40      11.249  -0.275  14.534  1.00  0.00           C  
ATOM    645  CG  ARG A  40      10.043  -1.108  14.979  1.00  0.00           C  
ATOM    646  CD  ARG A  40      10.379  -2.137  15.989  1.00  0.00           C  
ATOM    647  NE  ARG A  40       9.211  -2.960  16.322  1.00  0.00           N  
ATOM    648  CZ  ARG A  40       8.209  -2.621  17.148  1.00  0.00           C  
ATOM    649  NH1 ARG A  40       8.168  -1.450  17.762  1.00  0.00           N  
ATOM    650  NH2 ARG A  40       7.258  -3.508  17.319  1.00  0.00           N  
ATOM    651  H   ARG A  40      10.714  -0.681  12.056  1.00  0.00           H  
ATOM    652  HA  ARG A  40       9.990   1.321  13.998  1.00  0.00           H  
ATOM    653 1HB  ARG A  40      11.958  -0.948  14.042  1.00  0.00           H  
ATOM    654 2HB  ARG A  40      11.733   0.140  15.415  1.00  0.00           H  
ATOM    655 1HG  ARG A  40       9.302  -0.441  15.402  1.00  0.00           H  
ATOM    656 2HG  ARG A  40       9.608  -1.611  14.117  1.00  0.00           H  
ATOM    657 1HD  ARG A  40      11.146  -2.794  15.576  1.00  0.00           H  
ATOM    658 2HD  ARG A  40      10.750  -1.671  16.897  1.00  0.00           H  
ATOM    659  HE  ARG A  40       9.136  -3.906  15.912  1.00  0.00           H  
ATOM    660 1HH1 ARG A  40       8.900  -0.776  17.620  1.00  0.00           H  
ATOM    661 2HH1 ARG A  40       7.392  -1.224  18.368  1.00  0.00           H  
ATOM    662 1HH2 ARG A  40       7.345  -4.406  16.814  1.00  0.00           H  
ATOM    663 2HH2 ARG A  40       6.474  -3.319  17.923  1.00  0.00           H  
ATOM    664  N   LYS A  41      12.902   1.670  12.517  1.00  0.00           N  
ATOM    665  CA  LYS A  41      13.954   2.653  12.267  1.00  0.00           C  
ATOM    666  C   LYS A  41      13.368   3.942  11.677  1.00  0.00           C  
ATOM    667  O   LYS A  41      13.809   5.040  12.027  1.00  0.00           O  
ATOM    668  CB  LYS A  41      15.039   2.076  11.358  1.00  0.00           C  
ATOM    669  CG  LYS A  41      15.911   1.026  12.042  1.00  0.00           C  
ATOM    670  CD  LYS A  41      16.953   0.432  11.100  1.00  0.00           C  
ATOM    671  CE  LYS A  41      17.833  -0.586  11.835  1.00  0.00           C  
ATOM    672  NZ  LYS A  41      18.826  -1.241  10.929  1.00  0.00           N  
ATOM    673  H   LYS A  41      12.914   0.772  12.021  1.00  0.00           H  
ATOM    674  HA  LYS A  41      14.415   2.909  13.219  1.00  0.00           H  
ATOM    675 1HB  LYS A  41      14.571   1.612  10.489  1.00  0.00           H  
ATOM    676 2HB  LYS A  41      15.680   2.880  10.997  1.00  0.00           H  
ATOM    677 1HG  LYS A  41      16.419   1.484  12.891  1.00  0.00           H  
ATOM    678 2HG  LYS A  41      15.276   0.225  12.417  1.00  0.00           H  
ATOM    679 1HD  LYS A  41      16.442  -0.075  10.278  1.00  0.00           H  
ATOM    680 2HD  LYS A  41      17.579   1.222  10.691  1.00  0.00           H  
ATOM    681 1HE  LYS A  41      18.369  -0.078  12.633  1.00  0.00           H  
ATOM    682 2HE  LYS A  41      17.199  -1.353  12.273  1.00  0.00           H  
ATOM    683 1HZ  LYS A  41      19.382  -1.906  11.461  1.00  0.00           H  
ATOM    684 2HZ  LYS A  41      18.340  -1.733  10.187  1.00  0.00           H  
ATOM    685 3HZ  LYS A  41      19.431  -0.544  10.527  1.00  0.00           H  
ATOM    686  N   LEU A  42      12.355   3.810  10.803  1.00  0.00           N  
ATOM    687  CA  LEU A  42      11.689   4.977  10.225  1.00  0.00           C  
ATOM    688  C   LEU A  42      10.769   5.616  11.268  1.00  0.00           C  
ATOM    689  O   LEU A  42      10.566   6.831  11.268  1.00  0.00           O  
ATOM    690  CB  LEU A  42      10.819   4.601   9.014  1.00  0.00           C  
ATOM    691  CG  LEU A  42      11.499   4.068   7.730  1.00  0.00           C  
ATOM    692  CD1 LEU A  42      10.392   3.645   6.772  1.00  0.00           C  
ATOM    693  CD2 LEU A  42      12.389   5.122   7.093  1.00  0.00           C  
ATOM    694  H   LEU A  42      12.086   2.870  10.501  1.00  0.00           H  
ATOM    695  HA  LEU A  42      12.440   5.708   9.941  1.00  0.00           H  
ATOM    696 1HB  LEU A  42      10.124   3.827   9.342  1.00  0.00           H  
ATOM    697 2HB  LEU A  42      10.232   5.478   8.733  1.00  0.00           H  
ATOM    698  HG  LEU A  42      12.097   3.198   7.971  1.00  0.00           H  
ATOM    699 1HD1 LEU A  42      10.824   3.231   5.860  1.00  0.00           H  
ATOM    700 2HD1 LEU A  42       9.784   2.901   7.258  1.00  0.00           H  
ATOM    701 3HD1 LEU A  42       9.772   4.509   6.518  1.00  0.00           H  
ATOM    702 1HD2 LEU A  42      12.838   4.714   6.190  1.00  0.00           H  
ATOM    703 2HD2 LEU A  42      11.788   6.001   6.837  1.00  0.00           H  
ATOM    704 3HD2 LEU A  42      13.178   5.410   7.782  1.00  0.00           H  
ATOM    705  N   GLY A  43      10.222   4.787  12.169  1.00  0.00           N  
ATOM    706  CA  GLY A  43       9.306   5.241  13.204  1.00  0.00           C  
ATOM    707  C   GLY A  43       7.889   5.383  12.667  1.00  0.00           C  
ATOM    708  O   GLY A  43       7.131   6.251  13.108  1.00  0.00           O  
ATOM    709  H   GLY A  43      10.391   3.788  12.088  1.00  0.00           H  
ATOM    710 1HA  GLY A  43       9.321   4.524  14.024  1.00  0.00           H  
ATOM    711 2HA  GLY A  43       9.649   6.195  13.601  1.00  0.00           H  
ATOM    712  N   ASP A  44       7.564   4.583  11.651  1.00  0.00           N  
ATOM    713  CA  ASP A  44       6.254   4.643  11.025  1.00  0.00           C  
ATOM    714  C   ASP A  44       5.306   3.564  11.555  1.00  0.00           C  
ATOM    715  O   ASP A  44       5.486   2.365  11.284  1.00  0.00           O  
ATOM    716  CB  ASP A  44       6.366   4.613   9.502  1.00  0.00           C  
ATOM    717  CG  ASP A  44       5.002   4.799   8.825  1.00  0.00           C  
ATOM    718  OD1 ASP A  44       4.016   4.351   9.389  1.00  0.00           O  
ATOM    719  OD2 ASP A  44       4.945   5.405   7.771  1.00  0.00           O  
ATOM    720  H   ASP A  44       8.233   3.858  11.383  1.00  0.00           H  
ATOM    721  HA  ASP A  44       5.812   5.607  11.278  1.00  0.00           H  
ATOM    722 1HB  ASP A  44       7.045   5.404   9.173  1.00  0.00           H  
ATOM    723 2HB  ASP A  44       6.795   3.660   9.183  1.00  0.00           H  
ATOM    724  N   GLU A  45       4.323   4.009  12.339  1.00  0.00           N  
ATOM    725  CA  GLU A  45       3.353   3.144  12.992  1.00  0.00           C  
ATOM    726  C   GLU A  45       2.428   2.444  12.009  1.00  0.00           C  
ATOM    727  O   GLU A  45       1.857   1.406  12.338  1.00  0.00           O  
ATOM    728  CB  GLU A  45       2.449   3.924  13.938  1.00  0.00           C  
ATOM    729  CG  GLU A  45       3.086   4.509  15.154  1.00  0.00           C  
ATOM    730  CD  GLU A  45       2.068   5.251  16.015  1.00  0.00           C  
ATOM    731  OE1 GLU A  45       0.888   5.269  15.668  1.00  0.00           O  
ATOM    732  OE2 GLU A  45       2.467   5.798  17.013  1.00  0.00           O  
ATOM    733  H   GLU A  45       4.266   5.007  12.492  1.00  0.00           H  
ATOM    734  HA  GLU A  45       3.897   2.392  13.562  1.00  0.00           H  
ATOM    735 1HB  GLU A  45       1.958   4.728  13.389  1.00  0.00           H  
ATOM    736 2HB  GLU A  45       1.678   3.256  14.292  1.00  0.00           H  
ATOM    737 1HG  GLU A  45       3.532   3.705  15.739  1.00  0.00           H  
ATOM    738 2HG  GLU A  45       3.880   5.190  14.854  1.00  0.00           H  
ATOM    739  N   GLN A  46       2.197   3.051  10.839  1.00  0.00           N  
ATOM    740  CA  GLN A  46       1.268   2.481   9.876  1.00  0.00           C  
ATOM    741  C   GLN A  46       1.922   1.247   9.318  1.00  0.00           C  
ATOM    742  O   GLN A  46       1.290   0.198   9.157  1.00  0.00           O  
ATOM    743  CB  GLN A  46       0.980   3.479   8.746  1.00  0.00           C  
ATOM    744  CG  GLN A  46       0.207   4.713   9.189  1.00  0.00           C  
ATOM    745  CD  GLN A  46       0.094   5.767   8.105  1.00  0.00           C  
ATOM    746  OE1 GLN A  46      -0.614   5.606   7.105  1.00  0.00           O  
ATOM    747  NE2 GLN A  46       0.812   6.872   8.292  1.00  0.00           N  
ATOM    748  H   GLN A  46       2.749   3.871  10.576  1.00  0.00           H  
ATOM    749  HA  GLN A  46       0.343   2.198  10.375  1.00  0.00           H  
ATOM    750 1HB  GLN A  46       1.916   3.808   8.295  1.00  0.00           H  
ATOM    751 2HB  GLN A  46       0.404   2.982   7.965  1.00  0.00           H  
ATOM    752 1HG  GLN A  46      -0.797   4.409   9.464  1.00  0.00           H  
ATOM    753 2HG  GLN A  46       0.714   5.154  10.046  1.00  0.00           H  
ATOM    754 1HE2 GLN A  46       0.799   7.601   7.604  1.00  0.00           H  
ATOM    755 2HE2 GLN A  46       1.390   6.966   9.106  1.00  0.00           H  
ATOM    756  N   VAL A  47       3.231   1.347   9.118  1.00  0.00           N  
ATOM    757  CA  VAL A  47       3.923   0.206   8.568  1.00  0.00           C  
ATOM    758  C   VAL A  47       3.947  -0.873   9.637  1.00  0.00           C  
ATOM    759  O   VAL A  47       3.677  -2.034   9.329  1.00  0.00           O  
ATOM    760  CB  VAL A  47       5.361   0.508   8.140  1.00  0.00           C  
ATOM    761  CG1 VAL A  47       5.994  -0.801   7.643  1.00  0.00           C  
ATOM    762  CG2 VAL A  47       5.394   1.560   7.104  1.00  0.00           C  
ATOM    763  H   VAL A  47       3.677   2.264   9.288  1.00  0.00           H  
ATOM    764  HA  VAL A  47       3.375  -0.169   7.713  1.00  0.00           H  
ATOM    765  HB  VAL A  47       5.921   0.861   8.999  1.00  0.00           H  
ATOM    766 1HG1 VAL A  47       6.998  -0.610   7.347  1.00  0.00           H  
ATOM    767 2HG1 VAL A  47       5.990  -1.555   8.417  1.00  0.00           H  
ATOM    768 3HG1 VAL A  47       5.433  -1.170   6.780  1.00  0.00           H  
ATOM    769 1HG2 VAL A  47       6.421   1.765   6.814  1.00  0.00           H  
ATOM    770 2HG2 VAL A  47       4.858   1.238   6.283  1.00  0.00           H  
ATOM    771 3HG2 VAL A  47       4.941   2.456   7.485  1.00  0.00           H  
ATOM    772  N   GLN A  48       4.245  -0.503  10.891  1.00  0.00           N  
ATOM    773  CA  GLN A  48       4.315  -1.485  11.968  1.00  0.00           C  
ATOM    774  C   GLN A  48       2.967  -2.192  12.174  1.00  0.00           C  
ATOM    775  O   GLN A  48       2.943  -3.405  12.413  1.00  0.00           O  
ATOM    776  CB  GLN A  48       4.759  -0.819  13.271  1.00  0.00           C  
ATOM    777  CG  GLN A  48       6.208  -0.331  13.285  1.00  0.00           C  
ATOM    778  CD  GLN A  48       6.536   0.451  14.531  1.00  0.00           C  
ATOM    779  OE1 GLN A  48       6.107   0.086  15.631  1.00  0.00           O  
ATOM    780  NE2 GLN A  48       7.285   1.538  14.380  1.00  0.00           N  
ATOM    781  H   GLN A  48       4.468   0.483  11.083  1.00  0.00           H  
ATOM    782  HA  GLN A  48       5.055  -2.241  11.692  1.00  0.00           H  
ATOM    783 1HB  GLN A  48       4.115   0.031  13.472  1.00  0.00           H  
ATOM    784 2HB  GLN A  48       4.635  -1.519  14.096  1.00  0.00           H  
ATOM    785 1HG  GLN A  48       6.883  -1.185  13.222  1.00  0.00           H  
ATOM    786 2HG  GLN A  48       6.355   0.325  12.447  1.00  0.00           H  
ATOM    787 1HE2 GLN A  48       7.516   2.101  15.175  1.00  0.00           H  
ATOM    788 2HE2 GLN A  48       7.627   1.808  13.466  1.00  0.00           H  
ATOM    789  N   ARG A  49       1.848  -1.450  12.061  1.00  0.00           N  
ATOM    790  CA  ARG A  49       0.535  -2.073  12.187  1.00  0.00           C  
ATOM    791  C   ARG A  49       0.297  -3.050  11.055  1.00  0.00           C  
ATOM    792  O   ARG A  49      -0.214  -4.153  11.292  1.00  0.00           O  
ATOM    793  CB  ARG A  49      -0.590  -1.038  12.211  1.00  0.00           C  
ATOM    794  CG  ARG A  49      -0.740  -0.275  13.527  1.00  0.00           C  
ATOM    795  CD  ARG A  49      -2.015   0.514  13.590  1.00  0.00           C  
ATOM    796  NE  ARG A  49      -2.024   1.684  12.685  1.00  0.00           N  
ATOM    797  CZ  ARG A  49      -1.550   2.920  13.018  1.00  0.00           C  
ATOM    798  NH1 ARG A  49      -1.013   3.137  14.218  1.00  0.00           N  
ATOM    799  NH2 ARG A  49      -1.636   3.899  12.140  1.00  0.00           N  
ATOM    800  H   ARG A  49       1.914  -0.439  11.929  1.00  0.00           H  
ATOM    801  HA  ARG A  49       0.505  -2.621  13.125  1.00  0.00           H  
ATOM    802 1HB  ARG A  49      -0.409  -0.299  11.426  1.00  0.00           H  
ATOM    803 2HB  ARG A  49      -1.539  -1.523  11.989  1.00  0.00           H  
ATOM    804 1HG  ARG A  49      -0.746  -0.989  14.348  1.00  0.00           H  
ATOM    805 2HG  ARG A  49       0.091   0.404  13.658  1.00  0.00           H  
ATOM    806 1HD  ARG A  49      -2.836  -0.139  13.293  1.00  0.00           H  
ATOM    807 2HD  ARG A  49      -2.190   0.854  14.606  1.00  0.00           H  
ATOM    808  HE  ARG A  49      -2.424   1.568  11.739  1.00  0.00           H  
ATOM    809 1HH1 ARG A  49      -0.948   2.389  14.884  1.00  0.00           H  
ATOM    810 2HH1 ARG A  49      -0.646   4.068  14.496  1.00  0.00           H  
ATOM    811 1HH2 ARG A  49      -2.070   3.721  11.242  1.00  0.00           H  
ATOM    812 2HH2 ARG A  49      -1.293   4.819  12.374  1.00  0.00           H  
ATOM    813  N   ASN A  50       0.710  -2.693   9.839  1.00  0.00           N  
ATOM    814  CA  ASN A  50       0.536  -3.606   8.735  1.00  0.00           C  
ATOM    815  C   ASN A  50       1.453  -4.803   8.847  1.00  0.00           C  
ATOM    816  O   ASN A  50       1.089  -5.876   8.377  1.00  0.00           O  
ATOM    817  CB  ASN A  50       0.687  -2.915   7.427  1.00  0.00           C  
ATOM    818  CG  ASN A  50      -0.452  -2.098   7.161  1.00  0.00           C  
ATOM    819  OD1 ASN A  50      -1.541  -2.303   7.711  1.00  0.00           O  
ATOM    820  ND2 ASN A  50      -0.245  -1.162   6.332  1.00  0.00           N  
ATOM    821  H   ASN A  50       1.078  -1.745   9.678  1.00  0.00           H  
ATOM    822  HA  ASN A  50      -0.480  -3.990   8.780  1.00  0.00           H  
ATOM    823 1HB  ASN A  50       1.588  -2.294   7.431  1.00  0.00           H  
ATOM    824 2HB  ASN A  50       0.764  -3.641   6.629  1.00  0.00           H  
ATOM    825 1HD2 ASN A  50      -0.954  -0.503   6.069  1.00  0.00           H  
ATOM    826 2HD2 ASN A  50       0.654  -1.064   5.936  1.00  0.00           H  
ATOM    827  N   VAL A  51       2.613  -4.662   9.484  1.00  0.00           N  
ATOM    828  CA  VAL A  51       3.458  -5.830   9.647  1.00  0.00           C  
ATOM    829  C   VAL A  51       2.742  -6.835  10.519  1.00  0.00           C  
ATOM    830  O   VAL A  51       2.723  -8.027  10.198  1.00  0.00           O  
ATOM    831  CB  VAL A  51       4.797  -5.531  10.335  1.00  0.00           C  
ATOM    832  CG1 VAL A  51       5.480  -6.839  10.645  1.00  0.00           C  
ATOM    833  CG2 VAL A  51       5.689  -4.720   9.459  1.00  0.00           C  
ATOM    834  H   VAL A  51       2.905  -3.728   9.788  1.00  0.00           H  
ATOM    835  HA  VAL A  51       3.645  -6.270   8.669  1.00  0.00           H  
ATOM    836  HB  VAL A  51       4.611  -5.001  11.269  1.00  0.00           H  
ATOM    837 1HG1 VAL A  51       6.385  -6.657  11.126  1.00  0.00           H  
ATOM    838 2HG1 VAL A  51       4.873  -7.441  11.298  1.00  0.00           H  
ATOM    839 3HG1 VAL A  51       5.665  -7.368   9.729  1.00  0.00           H  
ATOM    840 1HG2 VAL A  51       6.613  -4.538   9.968  1.00  0.00           H  
ATOM    841 2HG2 VAL A  51       5.882  -5.264   8.560  1.00  0.00           H  
ATOM    842 3HG2 VAL A  51       5.228  -3.792   9.222  1.00  0.00           H  
ATOM    843  N   GLU A  52       2.153  -6.364  11.626  1.00  0.00           N  
ATOM    844  CA  GLU A  52       1.468  -7.285  12.516  1.00  0.00           C  
ATOM    845  C   GLU A  52       0.248  -7.870  11.830  1.00  0.00           C  
ATOM    846  O   GLU A  52      -0.055  -9.057  11.999  1.00  0.00           O  
ATOM    847  CB  GLU A  52       1.054  -6.590  13.815  1.00  0.00           C  
ATOM    848  CG  GLU A  52       2.224  -6.187  14.693  1.00  0.00           C  
ATOM    849  CD  GLU A  52       3.072  -7.356  15.100  1.00  0.00           C  
ATOM    850  OE1 GLU A  52       2.559  -8.310  15.619  1.00  0.00           O  
ATOM    851  OE2 GLU A  52       4.249  -7.299  14.847  1.00  0.00           O  
ATOM    852  H   GLU A  52       2.244  -5.367  11.860  1.00  0.00           H  
ATOM    853  HA  GLU A  52       2.145  -8.101  12.760  1.00  0.00           H  
ATOM    854 1HB  GLU A  52       0.491  -5.684  13.573  1.00  0.00           H  
ATOM    855 2HB  GLU A  52       0.399  -7.243  14.390  1.00  0.00           H  
ATOM    856 1HG  GLU A  52       2.844  -5.475  14.147  1.00  0.00           H  
ATOM    857 2HG  GLU A  52       1.844  -5.687  15.583  1.00  0.00           H  
ATOM    858  N   ASN A  53      -0.432  -7.055  11.015  1.00  0.00           N  
ATOM    859  CA  ASN A  53      -1.594  -7.524  10.300  1.00  0.00           C  
ATOM    860  C   ASN A  53      -1.173  -8.628   9.334  1.00  0.00           C  
ATOM    861  O   ASN A  53      -1.849  -9.649   9.245  1.00  0.00           O  
ATOM    862  CB  ASN A  53      -2.250  -6.377   9.565  1.00  0.00           C  
ATOM    863  CG  ASN A  53      -3.549  -6.727   9.007  1.00  0.00           C  
ATOM    864  OD1 ASN A  53      -4.528  -6.964   9.735  1.00  0.00           O  
ATOM    865  ND2 ASN A  53      -3.599  -6.797   7.727  1.00  0.00           N  
ATOM    866  H   ASN A  53      -0.162  -6.070  10.944  1.00  0.00           H  
ATOM    867  HA  ASN A  53      -2.301  -7.955  11.012  1.00  0.00           H  
ATOM    868 1HB  ASN A  53      -2.361  -5.523  10.234  1.00  0.00           H  
ATOM    869 2HB  ASN A  53      -1.606  -6.069   8.747  1.00  0.00           H  
ATOM    870 1HD2 ASN A  53      -4.461  -7.065   7.279  1.00  0.00           H  
ATOM    871 2HD2 ASN A  53      -2.780  -6.614   7.188  1.00  0.00           H  
ATOM    872  N   VAL A  54      -0.036  -8.443   8.644  1.00  0.00           N  
ATOM    873  CA  VAL A  54       0.463  -9.447   7.721  1.00  0.00           C  
ATOM    874  C   VAL A  54       0.842 -10.705   8.475  1.00  0.00           C  
ATOM    875  O   VAL A  54       0.502 -11.797   8.033  1.00  0.00           O  
ATOM    876  CB  VAL A  54       1.625  -8.913   6.854  1.00  0.00           C  
ATOM    877  CG1 VAL A  54       2.296 -10.035   6.067  1.00  0.00           C  
ATOM    878  CG2 VAL A  54       1.051  -7.950   5.854  1.00  0.00           C  
ATOM    879  H   VAL A  54       0.452  -7.552   8.729  1.00  0.00           H  
ATOM    880  HA  VAL A  54      -0.337  -9.688   7.033  1.00  0.00           H  
ATOM    881  HB  VAL A  54       2.370  -8.426   7.488  1.00  0.00           H  
ATOM    882 1HG1 VAL A  54       3.094  -9.621   5.451  1.00  0.00           H  
ATOM    883 2HG1 VAL A  54       2.716 -10.743   6.759  1.00  0.00           H  
ATOM    884 3HG1 VAL A  54       1.564 -10.532   5.427  1.00  0.00           H  
ATOM    885 1HG2 VAL A  54       1.835  -7.586   5.229  1.00  0.00           H  
ATOM    886 2HG2 VAL A  54       0.325  -8.475   5.254  1.00  0.00           H  
ATOM    887 3HG2 VAL A  54       0.565  -7.124   6.356  1.00  0.00           H  
ATOM    888  N   LYS A  55       1.490 -10.603   9.633  1.00  0.00           N  
ATOM    889  CA  LYS A  55       1.814 -11.833  10.347  1.00  0.00           C  
ATOM    890  C   LYS A  55       0.526 -12.651  10.570  1.00  0.00           C  
ATOM    891  O   LYS A  55       0.525 -13.873  10.349  1.00  0.00           O  
ATOM    892  CB  LYS A  55       2.491 -11.522  11.687  1.00  0.00           C  
ATOM    893  CG  LYS A  55       3.941 -10.977  11.597  1.00  0.00           C  
ATOM    894  CD  LYS A  55       4.464 -10.593  13.008  1.00  0.00           C  
ATOM    895  CE  LYS A  55       5.857  -9.939  12.976  1.00  0.00           C  
ATOM    896  NZ  LYS A  55       6.226  -9.340  14.322  1.00  0.00           N  
ATOM    897  H   LYS A  55       1.789  -9.685   9.979  1.00  0.00           H  
ATOM    898  HA  LYS A  55       2.490 -12.427   9.743  1.00  0.00           H  
ATOM    899 1HB  LYS A  55       1.896 -10.779  12.222  1.00  0.00           H  
ATOM    900 2HB  LYS A  55       2.508 -12.422  12.298  1.00  0.00           H  
ATOM    901 1HG  LYS A  55       4.592 -11.737  11.161  1.00  0.00           H  
ATOM    902 2HG  LYS A  55       3.959 -10.099  10.956  1.00  0.00           H  
ATOM    903 1HD  LYS A  55       3.769  -9.888  13.472  1.00  0.00           H  
ATOM    904 2HD  LYS A  55       4.512 -11.484  13.631  1.00  0.00           H  
ATOM    905 1HE  LYS A  55       6.609 -10.675  12.693  1.00  0.00           H  
ATOM    906 2HE  LYS A  55       5.852  -9.159  12.247  1.00  0.00           H  
ATOM    907 1HZ  LYS A  55       7.143  -8.856  14.263  1.00  0.00           H  
ATOM    908 2HZ  LYS A  55       5.510  -8.629  14.571  1.00  0.00           H  
ATOM    909 3HZ  LYS A  55       6.255 -10.041  15.036  1.00  0.00           H  
ATOM    910  N   GLU A  56      -0.586 -11.981  10.939  1.00  0.00           N  
ATOM    911  CA  GLU A  56      -1.854 -12.698  11.098  1.00  0.00           C  
ATOM    912  C   GLU A  56      -2.397 -13.219   9.759  1.00  0.00           C  
ATOM    913  O   GLU A  56      -2.905 -14.341   9.705  1.00  0.00           O  
ATOM    914  CB  GLU A  56      -2.926 -11.835  11.769  1.00  0.00           C  
ATOM    915  CG  GLU A  56      -2.679 -11.529  13.242  1.00  0.00           C  
ATOM    916  CD  GLU A  56      -3.820 -10.761  13.866  1.00  0.00           C  
ATOM    917  OE1 GLU A  56      -4.721 -10.398  13.146  1.00  0.00           O  
ATOM    918  OE2 GLU A  56      -3.797 -10.549  15.056  1.00  0.00           O  
ATOM    919  H   GLU A  56      -0.516 -10.979  11.162  1.00  0.00           H  
ATOM    920  HA  GLU A  56      -1.673 -13.558  11.740  1.00  0.00           H  
ATOM    921 1HB  GLU A  56      -2.995 -10.881  11.244  1.00  0.00           H  
ATOM    922 2HB  GLU A  56      -3.895 -12.327  11.680  1.00  0.00           H  
ATOM    923 1HG  GLU A  56      -2.537 -12.463  13.783  1.00  0.00           H  
ATOM    924 2HG  GLU A  56      -1.761 -10.944  13.328  1.00  0.00           H  
ATOM    925  N   VAL A  57      -2.252 -12.448   8.674  1.00  0.00           N  
ATOM    926  CA  VAL A  57      -2.729 -12.873   7.355  1.00  0.00           C  
ATOM    927  C   VAL A  57      -1.994 -14.132   6.908  1.00  0.00           C  
ATOM    928  O   VAL A  57      -2.605 -15.020   6.317  1.00  0.00           O  
ATOM    929  CB  VAL A  57      -2.576 -11.771   6.269  1.00  0.00           C  
ATOM    930  CG1 VAL A  57      -2.904 -12.340   4.863  1.00  0.00           C  
ATOM    931  CG2 VAL A  57      -3.519 -10.585   6.575  1.00  0.00           C  
ATOM    932  H   VAL A  57      -1.868 -11.505   8.807  1.00  0.00           H  
ATOM    933  HA  VAL A  57      -3.792 -13.107   7.442  1.00  0.00           H  
ATOM    934  HB  VAL A  57      -1.549 -11.432   6.254  1.00  0.00           H  
ATOM    935 1HG1 VAL A  57      -2.788 -11.556   4.125  1.00  0.00           H  
ATOM    936 2HG1 VAL A  57      -2.233 -13.159   4.612  1.00  0.00           H  
ATOM    937 3HG1 VAL A  57      -3.925 -12.700   4.840  1.00  0.00           H  
ATOM    938 1HG2 VAL A  57      -3.398  -9.811   5.814  1.00  0.00           H  
ATOM    939 2HG2 VAL A  57      -4.533 -10.925   6.584  1.00  0.00           H  
ATOM    940 3HG2 VAL A  57      -3.301 -10.167   7.527  1.00  0.00           H  
ATOM    941  N   ILE A  58      -0.682 -14.185   7.142  1.00  0.00           N  
ATOM    942  CA  ILE A  58       0.140 -15.323   6.745  1.00  0.00           C  
ATOM    943  C   ILE A  58      -0.305 -16.570   7.497  1.00  0.00           C  
ATOM    944  O   ILE A  58      -0.498 -17.632   6.887  1.00  0.00           O  
ATOM    945  CB  ILE A  58       1.628 -15.084   7.099  1.00  0.00           C  
ATOM    946  CG1 ILE A  58       2.215 -13.926   6.264  1.00  0.00           C  
ATOM    947  CG2 ILE A  58       2.442 -16.422   6.821  1.00  0.00           C  
ATOM    948  CD1 ILE A  58       3.547 -13.422   6.806  1.00  0.00           C  
ATOM    949  H   ILE A  58      -0.254 -13.377   7.594  1.00  0.00           H  
ATOM    950  HA  ILE A  58       0.029 -15.487   5.675  1.00  0.00           H  
ATOM    951  HB  ILE A  58       1.717 -14.806   8.150  1.00  0.00           H  
ATOM    952 1HG1 ILE A  58       2.366 -14.260   5.273  1.00  0.00           H  
ATOM    953 2HG1 ILE A  58       1.511 -13.106   6.233  1.00  0.00           H  
ATOM    954 1HG2 ILE A  58       3.478 -16.295   7.055  1.00  0.00           H  
ATOM    955 2HG2 ILE A  58       2.058 -17.240   7.425  1.00  0.00           H  
ATOM    956 3HG2 ILE A  58       2.353 -16.693   5.776  1.00  0.00           H  
ATOM    957 1HD1 ILE A  58       3.928 -12.624   6.180  1.00  0.00           H  
ATOM    958 2HD1 ILE A  58       3.411 -13.052   7.807  1.00  0.00           H  
ATOM    959 3HD1 ILE A  58       4.254 -14.214   6.824  1.00  0.00           H  
ATOM    960  N   GLU A  59      -0.500 -16.440   8.814  1.00  0.00           N  
ATOM    961  CA  GLU A  59      -0.897 -17.585   9.620  1.00  0.00           C  
ATOM    962  C   GLU A  59      -2.297 -18.065   9.228  1.00  0.00           C  
ATOM    963  O   GLU A  59      -2.547 -19.271   9.163  1.00  0.00           O  
ATOM    964  CB  GLU A  59      -0.881 -17.216  11.108  1.00  0.00           C  
ATOM    965  CG  GLU A  59      -1.035 -18.403  12.078  1.00  0.00           C  
ATOM    966  CD  GLU A  59       0.174 -19.337  12.039  1.00  0.00           C  
ATOM    967  OE1 GLU A  59       1.217 -18.899  11.574  1.00  0.00           O  
ATOM    968  OE2 GLU A  59       0.066 -20.455  12.471  1.00  0.00           O  
ATOM    969  H   GLU A  59      -0.301 -15.538   9.262  1.00  0.00           H  
ATOM    970  HA  GLU A  59      -0.190 -18.396   9.444  1.00  0.00           H  
ATOM    971 1HB  GLU A  59       0.051 -16.702  11.341  1.00  0.00           H  
ATOM    972 2HB  GLU A  59      -1.693 -16.511  11.309  1.00  0.00           H  
ATOM    973 1HG  GLU A  59      -1.156 -18.020  13.090  1.00  0.00           H  
ATOM    974 2HG  GLU A  59      -1.933 -18.963  11.821  1.00  0.00           H  
ATOM    975  N   ARG A  60      -3.205 -17.122   8.935  1.00  0.00           N  
ATOM    976  CA  ARG A  60      -4.561 -17.451   8.520  1.00  0.00           C  
ATOM    977  C   ARG A  60      -4.589 -18.064   7.120  1.00  0.00           C  
ATOM    978  O   ARG A  60      -5.374 -18.975   6.859  1.00  0.00           O  
ATOM    979  CB  ARG A  60      -5.452 -16.220   8.567  1.00  0.00           C  
ATOM    980  CG  ARG A  60      -5.813 -15.729   9.976  1.00  0.00           C  
ATOM    981  CD  ARG A  60      -6.473 -14.393   9.943  1.00  0.00           C  
ATOM    982  NE  ARG A  60      -7.752 -14.430   9.229  1.00  0.00           N  
ATOM    983  CZ  ARG A  60      -8.435 -13.341   8.796  1.00  0.00           C  
ATOM    984  NH1 ARG A  60      -8.017 -12.124   9.012  1.00  0.00           N  
ATOM    985  NH2 ARG A  60      -9.552 -13.457   8.115  1.00  0.00           N  
ATOM    986  H   ARG A  60      -2.952 -16.136   9.042  1.00  0.00           H  
ATOM    987  HA  ARG A  60      -4.959 -18.183   9.221  1.00  0.00           H  
ATOM    988 1HB  ARG A  60      -4.950 -15.400   8.052  1.00  0.00           H  
ATOM    989 2HB  ARG A  60      -6.374 -16.426   8.030  1.00  0.00           H  
ATOM    990 1HG  ARG A  60      -6.501 -16.435  10.438  1.00  0.00           H  
ATOM    991 2HG  ARG A  60      -4.909 -15.657  10.579  1.00  0.00           H  
ATOM    992 1HD  ARG A  60      -6.653 -14.052  10.963  1.00  0.00           H  
ATOM    993 2HD  ARG A  60      -5.809 -13.689   9.436  1.00  0.00           H  
ATOM    994  HE  ARG A  60      -8.144 -15.339   9.019  1.00  0.00           H  
ATOM    995 1HH1 ARG A  60      -7.166 -11.937   9.524  1.00  0.00           H  
ATOM    996 2HH1 ARG A  60      -8.610 -11.375   8.607  1.00  0.00           H  
ATOM    997 1HH2 ARG A  60      -9.944 -14.359   7.896  1.00  0.00           H  
ATOM    998 2HH2 ARG A  60      -9.991 -12.575   7.773  1.00  0.00           H  
ATOM    999  N   PHE A  61      -3.718 -17.577   6.224  1.00  0.00           N  
ATOM   1000  CA  PHE A  61      -3.617 -18.089   4.865  1.00  0.00           C  
ATOM   1001  C   PHE A  61      -3.296 -19.579   4.893  1.00  0.00           C  
ATOM   1002  O   PHE A  61      -3.971 -20.377   4.236  1.00  0.00           O  
ATOM   1003  CB  PHE A  61      -2.510 -17.350   4.096  1.00  0.00           C  
ATOM   1004  CG  PHE A  61      -2.287 -17.860   2.724  1.00  0.00           C  
ATOM   1005  CD1 PHE A  61      -3.084 -17.430   1.687  1.00  0.00           C  
ATOM   1006  CD2 PHE A  61      -1.295 -18.799   2.464  1.00  0.00           C  
ATOM   1007  CE1 PHE A  61      -2.905 -17.917   0.425  1.00  0.00           C  
ATOM   1008  CE2 PHE A  61      -1.120 -19.288   1.204  1.00  0.00           C  
ATOM   1009  CZ  PHE A  61      -1.927 -18.846   0.181  1.00  0.00           C  
ATOM   1010  H   PHE A  61      -3.141 -16.775   6.476  1.00  0.00           H  
ATOM   1011  HA  PHE A  61      -4.571 -17.943   4.362  1.00  0.00           H  
ATOM   1012 1HB  PHE A  61      -2.755 -16.292   4.035  1.00  0.00           H  
ATOM   1013 2HB  PHE A  61      -1.575 -17.431   4.640  1.00  0.00           H  
ATOM   1014  HD1 PHE A  61      -3.867 -16.698   1.883  1.00  0.00           H  
ATOM   1015  HD2 PHE A  61      -0.653 -19.164   3.280  1.00  0.00           H  
ATOM   1016  HE1 PHE A  61      -3.545 -17.570  -0.382  1.00  0.00           H  
ATOM   1017  HE2 PHE A  61      -0.344 -20.028   1.014  1.00  0.00           H  
ATOM   1018  HZ  PHE A  61      -1.787 -19.237  -0.830  1.00  0.00           H  
ATOM   1019  N   GLY A  62      -2.271 -19.941   5.673  1.00  0.00           N  
ATOM   1020  CA  GLY A  62      -1.842 -21.323   5.834  1.00  0.00           C  
ATOM   1021  C   GLY A  62      -1.479 -21.998   4.512  1.00  0.00           C  
ATOM   1022  O   GLY A  62      -0.387 -21.764   3.995  1.00  0.00           O  
ATOM   1023  OXT GLY A  62      -2.007 -23.087   4.287  1.00  0.00           O  
ATOM   1024  H   GLY A  62      -1.760 -19.207   6.177  1.00  0.00           H  
ATOM   1025 1HA  GLY A  62      -0.987 -21.348   6.509  1.00  0.00           H  
ATOM   1026 2HA  GLY A  62      -2.639 -21.882   6.321  1.00  0.00           H  
TER                                                                             
ATOM   1028  N   VAL B  63     -25.610   9.840   1.163  1.00  0.00           N  
ATOM   1029  CA  VAL B  63     -24.433  10.344   1.862  1.00  0.00           C  
ATOM   1030  C   VAL B  63     -23.853   9.267   2.779  1.00  0.00           C  
ATOM   1031  O   VAL B  63     -24.602   8.580   3.479  1.00  0.00           O  
ATOM   1032  CB  VAL B  63     -24.805  11.597   2.685  1.00  0.00           C  
ATOM   1033  CG1 VAL B  63     -23.592  12.110   3.401  1.00  0.00           C  
ATOM   1034  CG2 VAL B  63     -25.430  12.676   1.781  1.00  0.00           C  
ATOM   1035 1H   VAL B  63     -25.977  10.556   0.567  1.00  0.00           H  
ATOM   1036 2H   VAL B  63     -25.356   9.046   0.610  1.00  0.00           H  
ATOM   1037 3H   VAL B  63     -26.306   9.574   1.830  1.00  0.00           H  
ATOM   1038  HA  VAL B  63     -23.672  10.618   1.132  1.00  0.00           H  
ATOM   1039  HB  VAL B  63     -25.529  11.316   3.447  1.00  0.00           H  
ATOM   1040 1HG1 VAL B  63     -23.868  12.975   3.994  1.00  0.00           H  
ATOM   1041 2HG1 VAL B  63     -23.191  11.339   4.055  1.00  0.00           H  
ATOM   1042 3HG1 VAL B  63     -22.832  12.396   2.674  1.00  0.00           H  
ATOM   1043 1HG2 VAL B  63     -25.699  13.540   2.384  1.00  0.00           H  
ATOM   1044 2HG2 VAL B  63     -24.752  12.984   1.022  1.00  0.00           H  
ATOM   1045 3HG2 VAL B  63     -26.324  12.282   1.310  1.00  0.00           H  
ATOM   1046  N   CYS B  64     -22.533   9.096   2.748  1.00  0.00           N  
ATOM   1047  CA  CYS B  64     -21.874   8.102   3.590  1.00  0.00           C  
ATOM   1048  C   CYS B  64     -20.847   8.739   4.518  1.00  0.00           C  
ATOM   1049  O   CYS B  64     -20.510   9.919   4.393  1.00  0.00           O  
ATOM   1050  CB  CYS B  64     -21.204   7.022   2.743  1.00  0.00           C  
ATOM   1051  SG  CYS B  64     -19.823   7.597   1.719  1.00  0.00           S  
ATOM   1052  H   CYS B  64     -21.978   9.689   2.141  1.00  0.00           H  
ATOM   1053  HA  CYS B  64     -22.633   7.618   4.205  1.00  0.00           H  
ATOM   1054 1HB  CYS B  64     -20.829   6.230   3.391  1.00  0.00           H  
ATOM   1055 2HB  CYS B  64     -21.948   6.575   2.091  1.00  0.00           H  
ATOM   1056  N   GLN B  65     -20.334   7.945   5.456  1.00  0.00           N  
ATOM   1057  CA  GLN B  65     -19.441   8.478   6.476  1.00  0.00           C  
ATOM   1058  C   GLN B  65     -18.019   8.784   6.004  1.00  0.00           C  
ATOM   1059  O   GLN B  65     -17.519   9.882   6.242  1.00  0.00           O  
ATOM   1060  CB  GLN B  65     -19.351   7.457   7.618  1.00  0.00           C  
ATOM   1061  CG  GLN B  65     -20.661   7.245   8.399  1.00  0.00           C  
ATOM   1062  CD  GLN B  65     -21.203   8.497   9.051  1.00  0.00           C  
ATOM   1063  OE1 GLN B  65     -20.485   9.214   9.752  1.00  0.00           O  
ATOM   1064  NE2 GLN B  65     -22.488   8.771   8.823  1.00  0.00           N  
ATOM   1065  H   GLN B  65     -20.609   6.974   5.493  1.00  0.00           H  
ATOM   1066  HA  GLN B  65     -19.875   9.404   6.853  1.00  0.00           H  
ATOM   1067 1HB  GLN B  65     -19.036   6.491   7.220  1.00  0.00           H  
ATOM   1068 2HB  GLN B  65     -18.585   7.774   8.326  1.00  0.00           H  
ATOM   1069 1HG  GLN B  65     -21.416   6.867   7.714  1.00  0.00           H  
ATOM   1070 2HG  GLN B  65     -20.477   6.510   9.189  1.00  0.00           H  
ATOM   1071 1HE2 GLN B  65     -22.907   9.586   9.230  1.00  0.00           H  
ATOM   1072 2HE2 GLN B  65     -23.039   8.164   8.249  1.00  0.00           H  
ATOM   1073  N   GLY B  66     -17.385   7.857   5.297  1.00  0.00           N  
ATOM   1074  CA  GLY B  66     -15.979   8.033   4.921  1.00  0.00           C  
ATOM   1075  C   GLY B  66     -15.084   7.344   5.950  1.00  0.00           C  
ATOM   1076  O   GLY B  66     -15.580   6.852   6.968  1.00  0.00           O  
ATOM   1077  H   GLY B  66     -17.855   6.995   5.065  1.00  0.00           H  
ATOM   1078 1HA  GLY B  66     -15.802   7.608   3.940  1.00  0.00           H  
ATOM   1079 2HA  GLY B  66     -15.730   9.088   4.861  1.00  0.00           H  
ATOM   1080  N   THR B  67     -13.779   7.281   5.672  1.00  0.00           N  
ATOM   1081  CA  THR B  67     -12.841   6.558   6.555  1.00  0.00           C  
ATOM   1082  C   THR B  67     -11.572   7.349   6.953  1.00  0.00           C  
ATOM   1083  O   THR B  67     -11.324   8.443   6.433  1.00  0.00           O  
ATOM   1084  CB  THR B  67     -12.452   5.206   5.903  1.00  0.00           C  
ATOM   1085  OG1 THR B  67     -11.744   5.445   4.686  1.00  0.00           O  
ATOM   1086  CG2 THR B  67     -13.715   4.374   5.578  1.00  0.00           C  
ATOM   1087  H   THR B  67     -13.447   7.735   4.819  1.00  0.00           H  
ATOM   1088  HA  THR B  67     -13.369   6.331   7.480  1.00  0.00           H  
ATOM   1089  HB  THR B  67     -11.813   4.644   6.584  1.00  0.00           H  
ATOM   1090  HG1 THR B  67     -10.802   5.654   4.879  1.00  0.00           H  
ATOM   1091 1HG2 THR B  67     -13.416   3.430   5.125  1.00  0.00           H  
ATOM   1092 2HG2 THR B  67     -14.268   4.178   6.498  1.00  0.00           H  
ATOM   1093 3HG2 THR B  67     -14.353   4.907   4.885  1.00  0.00           H  
ATOM   1094  N   SER B  68     -10.825   6.802   7.936  1.00  0.00           N  
ATOM   1095  CA  SER B  68      -9.555   7.366   8.439  1.00  0.00           C  
ATOM   1096  C   SER B  68      -8.460   6.309   8.737  1.00  0.00           C  
ATOM   1097  O   SER B  68      -7.874   6.323   9.824  1.00  0.00           O  
ATOM   1098  CB  SER B  68      -9.829   8.172   9.693  1.00  0.00           C  
ATOM   1099  OG  SER B  68     -10.479   7.389  10.661  1.00  0.00           O  
ATOM   1100  H   SER B  68     -11.129   5.923   8.326  1.00  0.00           H  
ATOM   1101  HA  SER B  68      -9.162   8.035   7.670  1.00  0.00           H  
ATOM   1102 1HB  SER B  68      -8.890   8.551  10.094  1.00  0.00           H  
ATOM   1103 2HB  SER B  68     -10.447   9.032   9.440  1.00  0.00           H  
ATOM   1104  HG  SER B  68     -10.554   7.944  11.437  1.00  0.00           H  
ATOM   1105  N   ASN B  69      -8.233   5.363   7.821  1.00  0.00           N  
ATOM   1106  CA  ASN B  69      -7.263   4.279   8.036  1.00  0.00           C  
ATOM   1107  C   ASN B  69      -5.885   4.548   7.401  1.00  0.00           C  
ATOM   1108  O   ASN B  69      -4.944   3.791   7.636  1.00  0.00           O  
ATOM   1109  CB  ASN B  69      -7.814   2.972   7.490  1.00  0.00           C  
ATOM   1110  CG  ASN B  69      -8.984   2.450   8.270  1.00  0.00           C  
ATOM   1111  OD1 ASN B  69      -8.978   2.416   9.506  1.00  0.00           O  
ATOM   1112  ND2 ASN B  69     -10.009   2.044   7.565  1.00  0.00           N  
ATOM   1113  H   ASN B  69      -8.717   5.424   6.927  1.00  0.00           H  
ATOM   1114  HA  ASN B  69      -7.109   4.164   9.107  1.00  0.00           H  
ATOM   1115 1HB  ASN B  69      -8.126   3.128   6.454  1.00  0.00           H  
ATOM   1116 2HB  ASN B  69      -7.026   2.215   7.482  1.00  0.00           H  
ATOM   1117 1HD2 ASN B  69     -10.825   1.691   8.025  1.00  0.00           H  
ATOM   1118 2HD2 ASN B  69      -9.979   2.089   6.566  1.00  0.00           H  
ATOM   1119  N   LYS B  70      -5.745   5.633   6.637  1.00  0.00           N  
ATOM   1120  CA  LYS B  70      -4.482   5.973   5.979  1.00  0.00           C  
ATOM   1121  C   LYS B  70      -3.908   4.776   5.197  1.00  0.00           C  
ATOM   1122  O   LYS B  70      -4.547   4.254   4.286  1.00  0.00           O  
ATOM   1123  CB  LYS B  70      -3.510   6.528   7.008  1.00  0.00           C  
ATOM   1124  CG  LYS B  70      -4.019   7.772   7.711  1.00  0.00           C  
ATOM   1125  CD  LYS B  70      -2.989   8.332   8.682  1.00  0.00           C  
ATOM   1126  CE  LYS B  70      -3.529   9.576   9.392  1.00  0.00           C  
ATOM   1127  NZ  LYS B  70      -2.569  10.116  10.404  1.00  0.00           N  
ATOM   1128  H   LYS B  70      -6.544   6.244   6.454  1.00  0.00           H  
ATOM   1129  HA  LYS B  70      -4.679   6.774   5.265  1.00  0.00           H  
ATOM   1130 1HB  LYS B  70      -3.261   5.775   7.755  1.00  0.00           H  
ATOM   1131 2HB  LYS B  70      -2.604   6.825   6.495  1.00  0.00           H  
ATOM   1132 1HG  LYS B  70      -4.268   8.530   6.966  1.00  0.00           H  
ATOM   1133 2HG  LYS B  70      -4.927   7.524   8.263  1.00  0.00           H  
ATOM   1134 1HD  LYS B  70      -2.741   7.572   9.424  1.00  0.00           H  
ATOM   1135 2HD  LYS B  70      -2.081   8.590   8.136  1.00  0.00           H  
ATOM   1136 1HE  LYS B  70      -3.729  10.347   8.648  1.00  0.00           H  
ATOM   1137 2HE  LYS B  70      -4.464   9.320   9.893  1.00  0.00           H  
ATOM   1138 1HZ  LYS B  70      -2.968  10.934  10.845  1.00  0.00           H  
ATOM   1139 2HZ  LYS B  70      -2.389   9.414  11.107  1.00  0.00           H  
ATOM   1140 3HZ  LYS B  70      -1.704  10.368   9.954  1.00  0.00           H  
ATOM   1141  N   LEU B  71      -2.703   4.322   5.550  1.00  0.00           N  
ATOM   1142  CA  LEU B  71      -2.079   3.208   4.835  1.00  0.00           C  
ATOM   1143  C   LEU B  71      -2.223   1.869   5.567  1.00  0.00           C  
ATOM   1144  O   LEU B  71      -1.545   0.901   5.222  1.00  0.00           O  
ATOM   1145  CB  LEU B  71      -0.626   3.558   4.548  1.00  0.00           C  
ATOM   1146  CG  LEU B  71      -0.420   4.874   3.680  1.00  0.00           C  
ATOM   1147  CD1 LEU B  71       1.050   5.190   3.579  1.00  0.00           C  
ATOM   1148  CD2 LEU B  71      -1.005   4.710   2.248  1.00  0.00           C  
ATOM   1149  H   LEU B  71      -2.206   4.751   6.313  1.00  0.00           H  
ATOM   1150  HA  LEU B  71      -2.581   3.105   3.874  1.00  0.00           H  
ATOM   1151 1HB  LEU B  71      -0.088   3.662   5.485  1.00  0.00           H  
ATOM   1152 2HB  LEU B  71      -0.213   2.737   4.000  1.00  0.00           H  
ATOM   1153  HG  LEU B  71      -0.915   5.703   4.184  1.00  0.00           H  
ATOM   1154 1HD1 LEU B  71       1.190   6.104   3.008  1.00  0.00           H  
ATOM   1155 2HD1 LEU B  71       1.465   5.323   4.583  1.00  0.00           H  
ATOM   1156 3HD1 LEU B  71       1.548   4.396   3.087  1.00  0.00           H  
ATOM   1157 1HD2 LEU B  71      -0.844   5.633   1.691  1.00  0.00           H  
ATOM   1158 2HD2 LEU B  71      -0.502   3.890   1.739  1.00  0.00           H  
ATOM   1159 3HD2 LEU B  71      -2.069   4.510   2.286  1.00  0.00           H  
ATOM   1160  N   THR B  72      -3.083   1.825   6.580  1.00  0.00           N  
ATOM   1161  CA  THR B  72      -3.360   0.610   7.350  1.00  0.00           C  
ATOM   1162  C   THR B  72      -4.359  -0.331   6.683  1.00  0.00           C  
ATOM   1163  O   THR B  72      -5.384   0.086   6.137  1.00  0.00           O  
ATOM   1164  CB  THR B  72      -3.861   0.969   8.784  1.00  0.00           C  
ATOM   1165  OG1 THR B  72      -2.837   1.695   9.480  1.00  0.00           O  
ATOM   1166  CG2 THR B  72      -4.212  -0.271   9.600  1.00  0.00           C  
ATOM   1167  H   THR B  72      -3.612   2.663   6.828  1.00  0.00           H  
ATOM   1168  HA  THR B  72      -2.425   0.059   7.429  1.00  0.00           H  
ATOM   1169  HB  THR B  72      -4.747   1.589   8.709  1.00  0.00           H  
ATOM   1170  HG1 THR B  72      -2.652   2.497   8.982  1.00  0.00           H  
ATOM   1171 1HG2 THR B  72      -4.548   0.038  10.587  1.00  0.00           H  
ATOM   1172 2HG2 THR B  72      -5.011  -0.834   9.118  1.00  0.00           H  
ATOM   1173 3HG2 THR B  72      -3.328  -0.906   9.698  1.00  0.00           H  
ATOM   1174  N   GLN B  73      -3.990  -1.610   6.691  1.00  0.00           N  
ATOM   1175  CA  GLN B  73      -4.761  -2.704   6.113  1.00  0.00           C  
ATOM   1176  C   GLN B  73      -5.643  -3.329   7.183  1.00  0.00           C  
ATOM   1177  O   GLN B  73      -5.194  -3.504   8.314  1.00  0.00           O  
ATOM   1178  CB  GLN B  73      -3.851  -3.766   5.486  1.00  0.00           C  
ATOM   1179  CG  GLN B  73      -4.619  -4.862   4.735  1.00  0.00           C  
ATOM   1180  CD  GLN B  73      -3.727  -5.875   4.039  1.00  0.00           C  
ATOM   1181  OE1 GLN B  73      -2.766  -5.556   3.322  1.00  0.00           O  
ATOM   1182  NE2 GLN B  73      -4.036  -7.135   4.258  1.00  0.00           N  
ATOM   1183  H   GLN B  73      -3.130  -1.834   7.191  1.00  0.00           H  
ATOM   1184  HA  GLN B  73      -5.393  -2.306   5.327  1.00  0.00           H  
ATOM   1185 1HB  GLN B  73      -3.154  -3.304   4.807  1.00  0.00           H  
ATOM   1186 2HB  GLN B  73      -3.267  -4.245   6.271  1.00  0.00           H  
ATOM   1187 1HG  GLN B  73      -5.242  -5.417   5.439  1.00  0.00           H  
ATOM   1188 2HG  GLN B  73      -5.247  -4.389   3.979  1.00  0.00           H  
ATOM   1189 1HE2 GLN B  73      -3.504  -7.876   3.826  1.00  0.00           H  
ATOM   1190 2HE2 GLN B  73      -4.792  -7.388   4.892  1.00  0.00           H  
ATOM   1191  N   LEU B  74      -6.880  -3.655   6.849  1.00  0.00           N  
ATOM   1192  CA  LEU B  74      -7.769  -4.280   7.813  1.00  0.00           C  
ATOM   1193  C   LEU B  74      -7.917  -5.785   7.557  1.00  0.00           C  
ATOM   1194  O   LEU B  74      -8.602  -6.181   6.618  1.00  0.00           O  
ATOM   1195  CB  LEU B  74      -9.140  -3.621   7.712  1.00  0.00           C  
ATOM   1196  CG  LEU B  74      -9.178  -2.073   7.862  1.00  0.00           C  
ATOM   1197  CD1 LEU B  74     -10.599  -1.632   7.637  1.00  0.00           C  
ATOM   1198  CD2 LEU B  74      -8.655  -1.623   9.239  1.00  0.00           C  
ATOM   1199  H   LEU B  74      -7.224  -3.455   5.913  1.00  0.00           H  
ATOM   1200  HA  LEU B  74      -7.371  -4.131   8.810  1.00  0.00           H  
ATOM   1201 1HB  LEU B  74      -9.559  -3.862   6.739  1.00  0.00           H  
ATOM   1202 2HB  LEU B  74      -9.785  -4.050   8.475  1.00  0.00           H  
ATOM   1203  HG  LEU B  74      -8.556  -1.617   7.090  1.00  0.00           H  
ATOM   1204 1HD1 LEU B  74     -10.662  -0.560   7.706  1.00  0.00           H  
ATOM   1205 2HD1 LEU B  74     -10.914  -1.952   6.642  1.00  0.00           H  
ATOM   1206 3HD1 LEU B  74     -11.244  -2.081   8.390  1.00  0.00           H  
ATOM   1207 1HD2 LEU B  74      -8.702  -0.535   9.305  1.00  0.00           H  
ATOM   1208 2HD2 LEU B  74      -9.268  -2.059  10.027  1.00  0.00           H  
ATOM   1209 3HD2 LEU B  74      -7.621  -1.938   9.367  1.00  0.00           H  
ATOM   1210  N   GLY B  75      -7.289  -6.635   8.374  1.00  0.00           N  
ATOM   1211  CA  GLY B  75      -7.336  -8.077   8.116  1.00  0.00           C  
ATOM   1212  C   GLY B  75      -6.707  -8.452   6.769  1.00  0.00           C  
ATOM   1213  O   GLY B  75      -5.674  -7.893   6.383  1.00  0.00           O  
ATOM   1214  H   GLY B  75      -6.760  -6.325   9.190  1.00  0.00           H  
ATOM   1215 1HA  GLY B  75      -6.816  -8.597   8.922  1.00  0.00           H  
ATOM   1216 2HA  GLY B  75      -8.373  -8.417   8.139  1.00  0.00           H  
ATOM   1217  N   THR B  76      -7.324  -9.418   6.079  1.00  0.00           N  
ATOM   1218  CA  THR B  76      -6.832  -9.919   4.791  1.00  0.00           C  
ATOM   1219  C   THR B  76      -7.208  -8.994   3.648  1.00  0.00           C  
ATOM   1220  O   THR B  76      -7.996  -8.073   3.826  1.00  0.00           O  
ATOM   1221  CB  THR B  76      -7.386 -11.324   4.455  1.00  0.00           C  
ATOM   1222  OG1 THR B  76      -8.811 -11.243   4.283  1.00  0.00           O  
ATOM   1223  CG2 THR B  76      -7.087 -12.276   5.573  1.00  0.00           C  
ATOM   1224  H   THR B  76      -8.191  -9.834   6.459  1.00  0.00           H  
ATOM   1225  HA  THR B  76      -5.745  -9.979   4.837  1.00  0.00           H  
ATOM   1226  HB  THR B  76      -6.933 -11.691   3.538  1.00  0.00           H  
ATOM   1227  HG1 THR B  76      -9.154 -12.112   4.016  1.00  0.00           H  
ATOM   1228 1HG2 THR B  76      -7.492 -13.259   5.338  1.00  0.00           H  
ATOM   1229 2HG2 THR B  76      -6.029 -12.359   5.724  1.00  0.00           H  
ATOM   1230 3HG2 THR B  76      -7.546 -11.901   6.454  1.00  0.00           H  
ATOM   1231  N   PHE B  77      -6.676  -9.232   2.450  1.00  0.00           N  
ATOM   1232  CA  PHE B  77      -7.061  -8.371   1.335  1.00  0.00           C  
ATOM   1233  C   PHE B  77      -8.567  -8.438   1.093  1.00  0.00           C  
ATOM   1234  O   PHE B  77      -9.207  -7.417   0.837  1.00  0.00           O  
ATOM   1235  CB  PHE B  77      -6.360  -8.806   0.045  1.00  0.00           C  
ATOM   1236  CG  PHE B  77      -4.873  -8.469  -0.111  1.00  0.00           C  
ATOM   1237  CD1 PHE B  77      -4.067  -9.356  -0.808  1.00  0.00           C  
ATOM   1238  CD2 PHE B  77      -4.280  -7.289   0.379  1.00  0.00           C  
ATOM   1239  CE1 PHE B  77      -2.753  -9.095  -1.022  1.00  0.00           C  
ATOM   1240  CE2 PHE B  77      -2.941  -7.043   0.155  1.00  0.00           C  
ATOM   1241  CZ  PHE B  77      -2.192  -7.950  -0.551  1.00  0.00           C  
ATOM   1242  H   PHE B  77      -6.022  -9.990   2.317  1.00  0.00           H  
ATOM   1243  HA  PHE B  77      -6.793  -7.342   1.580  1.00  0.00           H  
ATOM   1244 1HB  PHE B  77      -6.462  -9.886  -0.066  1.00  0.00           H  
ATOM   1245 2HB  PHE B  77      -6.884  -8.359  -0.801  1.00  0.00           H  
ATOM   1246  HD1 PHE B  77      -4.497 -10.286  -1.206  1.00  0.00           H  
ATOM   1247  HD2 PHE B  77      -4.866  -6.558   0.929  1.00  0.00           H  
ATOM   1248  HE1 PHE B  77      -2.154  -9.813  -1.574  1.00  0.00           H  
ATOM   1249  HE2 PHE B  77      -2.479  -6.133   0.535  1.00  0.00           H  
ATOM   1250  HZ  PHE B  77      -1.144  -7.767  -0.733  1.00  0.00           H  
ATOM   1251  N   GLU B  78      -9.142  -9.637   1.201  1.00  0.00           N  
ATOM   1252  CA  GLU B  78     -10.577  -9.786   1.012  1.00  0.00           C  
ATOM   1253  C   GLU B  78     -11.343  -9.058   2.111  1.00  0.00           C  
ATOM   1254  O   GLU B  78     -12.304  -8.345   1.826  1.00  0.00           O  
ATOM   1255  CB  GLU B  78     -10.997 -11.248   0.984  1.00  0.00           C  
ATOM   1256  CG  GLU B  78     -12.480 -11.440   0.696  1.00  0.00           C  
ATOM   1257  CD  GLU B  78     -12.874 -12.868   0.600  1.00  0.00           C  
ATOM   1258  OE1 GLU B  78     -12.035 -13.706   0.815  1.00  0.00           O  
ATOM   1259  OE2 GLU B  78     -14.013 -13.130   0.305  1.00  0.00           O  
ATOM   1260  H   GLU B  78      -8.577 -10.444   1.423  1.00  0.00           H  
ATOM   1261  HA  GLU B  78     -10.845  -9.331   0.059  1.00  0.00           H  
ATOM   1262 1HB  GLU B  78     -10.424 -11.781   0.226  1.00  0.00           H  
ATOM   1263 2HB  GLU B  78     -10.778 -11.707   1.949  1.00  0.00           H  
ATOM   1264 1HG  GLU B  78     -13.053 -10.983   1.498  1.00  0.00           H  
ATOM   1265 2HG  GLU B  78     -12.734 -10.927  -0.231  1.00  0.00           H  
ATOM   1266  N   ASP B  79     -10.904  -9.196   3.369  1.00  0.00           N  
ATOM   1267  CA  ASP B  79     -11.610  -8.532   4.470  1.00  0.00           C  
ATOM   1268  C   ASP B  79     -11.583  -7.023   4.273  1.00  0.00           C  
ATOM   1269  O   ASP B  79     -12.601  -6.336   4.434  1.00  0.00           O  
ATOM   1270  CB  ASP B  79     -10.880  -8.786   5.801  1.00  0.00           C  
ATOM   1271  CG  ASP B  79     -10.924 -10.219   6.399  1.00  0.00           C  
ATOM   1272  OD1 ASP B  79     -11.816 -10.983   6.107  1.00  0.00           O  
ATOM   1273  OD2 ASP B  79      -9.954 -10.555   7.106  1.00  0.00           O  
ATOM   1274  H   ASP B  79     -10.093  -9.784   3.572  1.00  0.00           H  
ATOM   1275  HA  ASP B  79     -12.642  -8.878   4.500  1.00  0.00           H  
ATOM   1276 1HB  ASP B  79      -9.842  -8.501   5.667  1.00  0.00           H  
ATOM   1277 2HB  ASP B  79     -11.280  -8.099   6.548  1.00  0.00           H  
ATOM   1278  N   HIS B  80     -10.412  -6.529   3.870  1.00  0.00           N  
ATOM   1279  CA  HIS B  80     -10.159  -5.122   3.647  1.00  0.00           C  
ATOM   1280  C   HIS B  80     -11.097  -4.620   2.556  1.00  0.00           C  
ATOM   1281  O   HIS B  80     -11.772  -3.598   2.722  1.00  0.00           O  
ATOM   1282  CB  HIS B  80      -8.699  -4.892   3.242  1.00  0.00           C  
ATOM   1283  CG  HIS B  80      -8.308  -3.463   3.197  1.00  0.00           C  
ATOM   1284  ND1 HIS B  80      -7.974  -2.760   4.335  1.00  0.00           N  
ATOM   1285  CD2 HIS B  80      -8.211  -2.589   2.179  1.00  0.00           C  
ATOM   1286  CE1 HIS B  80      -7.690  -1.513   4.013  1.00  0.00           C  
ATOM   1287  NE2 HIS B  80      -7.815  -1.382   2.720  1.00  0.00           N  
ATOM   1288  H   HIS B  80      -9.628  -7.170   3.757  1.00  0.00           H  
ATOM   1289  HA  HIS B  80     -10.355  -4.561   4.558  1.00  0.00           H  
ATOM   1290 1HB  HIS B  80      -8.046  -5.410   3.952  1.00  0.00           H  
ATOM   1291 2HB  HIS B  80      -8.518  -5.327   2.261  1.00  0.00           H  
ATOM   1292  HD2 HIS B  80      -8.406  -2.805   1.128  1.00  0.00           H  
ATOM   1293  HE1 HIS B  80      -7.388  -0.723   4.705  1.00  0.00           H  
ATOM   1294  HE2 HIS B  80      -7.633  -0.502   2.214  1.00  0.00           H  
ATOM   1295  N   PHE B  81     -11.146  -5.354   1.440  1.00  0.00           N  
ATOM   1296  CA  PHE B  81     -12.024  -5.025   0.332  1.00  0.00           C  
ATOM   1297  C   PHE B  81     -13.474  -4.938   0.773  1.00  0.00           C  
ATOM   1298  O   PHE B  81     -14.176  -3.987   0.421  1.00  0.00           O  
ATOM   1299  CB  PHE B  81     -11.929  -6.044  -0.790  1.00  0.00           C  
ATOM   1300  CG  PHE B  81     -12.898  -5.750  -1.861  1.00  0.00           C  
ATOM   1301  CD1 PHE B  81     -12.615  -4.797  -2.817  1.00  0.00           C  
ATOM   1302  CD2 PHE B  81     -14.125  -6.411  -1.907  1.00  0.00           C  
ATOM   1303  CE1 PHE B  81     -13.523  -4.516  -3.797  1.00  0.00           C  
ATOM   1304  CE2 PHE B  81     -15.030  -6.121  -2.882  1.00  0.00           C  
ATOM   1305  CZ  PHE B  81     -14.728  -5.176  -3.829  1.00  0.00           C  
ATOM   1306  H   PHE B  81     -10.550  -6.176   1.356  1.00  0.00           H  
ATOM   1307  HA  PHE B  81     -11.726  -4.054  -0.062  1.00  0.00           H  
ATOM   1308 1HB  PHE B  81     -10.923  -6.045  -1.210  1.00  0.00           H  
ATOM   1309 2HB  PHE B  81     -12.128  -7.041  -0.402  1.00  0.00           H  
ATOM   1310  HD1 PHE B  81     -11.665  -4.275  -2.782  1.00  0.00           H  
ATOM   1311  HD2 PHE B  81     -14.365  -7.162  -1.151  1.00  0.00           H  
ATOM   1312  HE1 PHE B  81     -13.299  -3.777  -4.554  1.00  0.00           H  
ATOM   1313  HE2 PHE B  81     -15.990  -6.637  -2.910  1.00  0.00           H  
ATOM   1314  HZ  PHE B  81     -15.451  -4.949  -4.609  1.00  0.00           H  
ATOM   1315  N   LEU B  82     -13.940  -5.938   1.520  1.00  0.00           N  
ATOM   1316  CA  LEU B  82     -15.323  -5.953   1.957  1.00  0.00           C  
ATOM   1317  C   LEU B  82     -15.613  -4.745   2.849  1.00  0.00           C  
ATOM   1318  O   LEU B  82     -16.702  -4.169   2.786  1.00  0.00           O  
ATOM   1319  CB  LEU B  82     -15.611  -7.268   2.679  1.00  0.00           C  
ATOM   1320  CG  LEU B  82     -15.569  -8.505   1.760  1.00  0.00           C  
ATOM   1321  CD1 LEU B  82     -15.558  -9.763   2.607  1.00  0.00           C  
ATOM   1322  CD2 LEU B  82     -16.755  -8.470   0.812  1.00  0.00           C  
ATOM   1323  H   LEU B  82     -13.320  -6.709   1.777  1.00  0.00           H  
ATOM   1324  HA  LEU B  82     -15.962  -5.895   1.077  1.00  0.00           H  
ATOM   1325 1HB  LEU B  82     -14.860  -7.406   3.458  1.00  0.00           H  
ATOM   1326 2HB  LEU B  82     -16.593  -7.212   3.139  1.00  0.00           H  
ATOM   1327  HG  LEU B  82     -14.658  -8.491   1.175  1.00  0.00           H  
ATOM   1328 1HD1 LEU B  82     -15.509 -10.640   1.957  1.00  0.00           H  
ATOM   1329 2HD1 LEU B  82     -14.681  -9.749   3.259  1.00  0.00           H  
ATOM   1330 3HD1 LEU B  82     -16.460  -9.806   3.210  1.00  0.00           H  
ATOM   1331 1HD2 LEU B  82     -16.718  -9.338   0.154  1.00  0.00           H  
ATOM   1332 2HD2 LEU B  82     -17.682  -8.487   1.384  1.00  0.00           H  
ATOM   1333 3HD2 LEU B  82     -16.719  -7.557   0.211  1.00  0.00           H  
ATOM   1334  N   SER B  83     -14.640  -4.333   3.669  1.00  0.00           N  
ATOM   1335  CA  SER B  83     -14.825  -3.140   4.488  1.00  0.00           C  
ATOM   1336  C   SER B  83     -15.012  -1.914   3.580  1.00  0.00           C  
ATOM   1337  O   SER B  83     -15.939  -1.123   3.783  1.00  0.00           O  
ATOM   1338  CB  SER B  83     -13.668  -2.926   5.438  1.00  0.00           C  
ATOM   1339  OG  SER B  83     -13.880  -1.774   6.213  1.00  0.00           O  
ATOM   1340  H   SER B  83     -13.768  -4.861   3.730  1.00  0.00           H  
ATOM   1341  HA  SER B  83     -15.727  -3.260   5.078  1.00  0.00           H  
ATOM   1342 1HB  SER B  83     -13.562  -3.796   6.084  1.00  0.00           H  
ATOM   1343 2HB  SER B  83     -12.744  -2.824   4.879  1.00  0.00           H  
ATOM   1344  HG  SER B  83     -13.183  -1.770   6.871  1.00  0.00           H  
ATOM   1345  N   LEU B  84     -14.157  -1.778   2.552  1.00  0.00           N  
ATOM   1346  CA  LEU B  84     -14.250  -0.651   1.614  1.00  0.00           C  
ATOM   1347  C   LEU B  84     -15.627  -0.614   0.959  1.00  0.00           C  
ATOM   1348  O   LEU B  84     -16.310   0.418   0.952  1.00  0.00           O  
ATOM   1349  CB  LEU B  84     -13.205  -0.786   0.478  1.00  0.00           C  
ATOM   1350  CG  LEU B  84     -13.272   0.298  -0.641  1.00  0.00           C  
ATOM   1351  CD1 LEU B  84     -12.917   1.636  -0.057  1.00  0.00           C  
ATOM   1352  CD2 LEU B  84     -12.344  -0.073  -1.804  1.00  0.00           C  
ATOM   1353  H   LEU B  84     -13.413  -2.471   2.438  1.00  0.00           H  
ATOM   1354  HA  LEU B  84     -14.090   0.277   2.159  1.00  0.00           H  
ATOM   1355 1HB  LEU B  84     -12.208  -0.761   0.918  1.00  0.00           H  
ATOM   1356 2HB  LEU B  84     -13.333  -1.747  -0.003  1.00  0.00           H  
ATOM   1357  HG  LEU B  84     -14.294   0.362  -1.001  1.00  0.00           H  
ATOM   1358 1HD1 LEU B  84     -12.992   2.414  -0.819  1.00  0.00           H  
ATOM   1359 2HD1 LEU B  84     -13.584   1.854   0.754  1.00  0.00           H  
ATOM   1360 3HD1 LEU B  84     -11.898   1.603   0.323  1.00  0.00           H  
ATOM   1361 1HD2 LEU B  84     -12.419   0.690  -2.580  1.00  0.00           H  
ATOM   1362 2HD2 LEU B  84     -11.315  -0.128  -1.445  1.00  0.00           H  
ATOM   1363 3HD2 LEU B  84     -12.639  -1.042  -2.214  1.00  0.00           H  
ATOM   1364  N   GLN B  85     -16.032  -1.759   0.421  1.00  0.00           N  
ATOM   1365  CA  GLN B  85     -17.300  -1.872  -0.270  1.00  0.00           C  
ATOM   1366  C   GLN B  85     -18.452  -1.518   0.656  1.00  0.00           C  
ATOM   1367  O   GLN B  85     -19.316  -0.711   0.307  1.00  0.00           O  
ATOM   1368  CB  GLN B  85     -17.438  -3.291  -0.834  1.00  0.00           C  
ATOM   1369  CG  GLN B  85     -18.674  -3.553  -1.672  1.00  0.00           C  
ATOM   1370  CD  GLN B  85     -18.615  -4.935  -2.328  1.00  0.00           C  
ATOM   1371  OE1 GLN B  85     -18.289  -5.931  -1.676  1.00  0.00           O  
ATOM   1372  NE2 GLN B  85     -18.930  -5.004  -3.617  1.00  0.00           N  
ATOM   1373  H   GLN B  85     -15.424  -2.577   0.482  1.00  0.00           H  
ATOM   1374  HA  GLN B  85     -17.316  -1.168  -1.087  1.00  0.00           H  
ATOM   1375 1HB  GLN B  85     -16.561  -3.519  -1.444  1.00  0.00           H  
ATOM   1376 2HB  GLN B  85     -17.439  -4.002  -0.006  1.00  0.00           H  
ATOM   1377 1HG  GLN B  85     -19.552  -3.508  -1.028  1.00  0.00           H  
ATOM   1378 2HG  GLN B  85     -18.744  -2.796  -2.453  1.00  0.00           H  
ATOM   1379 1HE2 GLN B  85     -18.907  -5.884  -4.092  1.00  0.00           H  
ATOM   1380 2HE2 GLN B  85     -19.199  -4.181  -4.117  1.00  0.00           H  
ATOM   1381  N   ARG B  86     -18.432  -2.048   1.875  1.00  0.00           N  
ATOM   1382  CA  ARG B  86     -19.491  -1.779   2.832  1.00  0.00           C  
ATOM   1383  C   ARG B  86     -19.629  -0.279   3.123  1.00  0.00           C  
ATOM   1384  O   ARG B  86     -20.744   0.241   3.206  1.00  0.00           O  
ATOM   1385  CB  ARG B  86     -19.230  -2.541   4.123  1.00  0.00           C  
ATOM   1386  CG  ARG B  86     -20.343  -2.487   5.145  1.00  0.00           C  
ATOM   1387  CD  ARG B  86     -20.029  -3.284   6.383  1.00  0.00           C  
ATOM   1388  NE  ARG B  86     -19.876  -4.723   6.100  1.00  0.00           N  
ATOM   1389  CZ  ARG B  86     -18.698  -5.397   6.129  1.00  0.00           C  
ATOM   1390  NH1 ARG B  86     -17.593  -4.778   6.466  1.00  0.00           N  
ATOM   1391  NH2 ARG B  86     -18.660  -6.686   5.827  1.00  0.00           N  
ATOM   1392  H   ARG B  86     -17.690  -2.693   2.144  1.00  0.00           H  
ATOM   1393  HA  ARG B  86     -20.428  -2.135   2.408  1.00  0.00           H  
ATOM   1394 1HB  ARG B  86     -19.041  -3.588   3.891  1.00  0.00           H  
ATOM   1395 2HB  ARG B  86     -18.325  -2.147   4.594  1.00  0.00           H  
ATOM   1396 1HG  ARG B  86     -20.508  -1.452   5.436  1.00  0.00           H  
ATOM   1397 2HG  ARG B  86     -21.255  -2.886   4.702  1.00  0.00           H  
ATOM   1398 1HD  ARG B  86     -19.094  -2.920   6.810  1.00  0.00           H  
ATOM   1399 2HD  ARG B  86     -20.832  -3.163   7.108  1.00  0.00           H  
ATOM   1400  HE  ARG B  86     -20.703  -5.239   5.836  1.00  0.00           H  
ATOM   1401 1HH1 ARG B  86     -17.617  -3.797   6.703  1.00  0.00           H  
ATOM   1402 2HH1 ARG B  86     -16.718  -5.284   6.490  1.00  0.00           H  
ATOM   1403 1HH2 ARG B  86     -19.511  -7.169   5.571  1.00  0.00           H  
ATOM   1404 2HH2 ARG B  86     -17.783  -7.185   5.854  1.00  0.00           H  
ATOM   1405  N   MET B  87     -18.500   0.425   3.262  1.00  0.00           N  
ATOM   1406  CA  MET B  87     -18.533   1.857   3.555  1.00  0.00           C  
ATOM   1407  C   MET B  87     -18.971   2.754   2.388  1.00  0.00           C  
ATOM   1408  O   MET B  87     -19.580   3.801   2.621  1.00  0.00           O  
ATOM   1409  CB  MET B  87     -17.159   2.309   4.060  1.00  0.00           C  
ATOM   1410  CG  MET B  87     -16.746   1.726   5.415  1.00  0.00           C  
ATOM   1411  SD  MET B  87     -17.889   2.178   6.760  1.00  0.00           S  
ATOM   1412  CE  MET B  87     -18.882   0.697   6.953  1.00  0.00           C  
ATOM   1413  H   MET B  87     -17.598  -0.053   3.193  1.00  0.00           H  
ATOM   1414  HA  MET B  87     -19.252   2.008   4.357  1.00  0.00           H  
ATOM   1415 1HB  MET B  87     -16.402   2.004   3.332  1.00  0.00           H  
ATOM   1416 2HB  MET B  87     -17.128   3.398   4.124  1.00  0.00           H  
ATOM   1417 1HG  MET B  87     -16.718   0.640   5.342  1.00  0.00           H  
ATOM   1418 2HG  MET B  87     -15.750   2.072   5.674  1.00  0.00           H  
ATOM   1419 1HE  MET B  87     -19.612   0.848   7.748  1.00  0.00           H  
ATOM   1420 2HE  MET B  87     -19.400   0.489   6.019  1.00  0.00           H  
ATOM   1421 3HE  MET B  87     -18.236  -0.146   7.206  1.00  0.00           H  
ATOM   1422  N   PHE B  88     -18.676   2.361   1.143  1.00  0.00           N  
ATOM   1423  CA  PHE B  88     -19.006   3.222   0.000  1.00  0.00           C  
ATOM   1424  C   PHE B  88     -19.970   2.640  -1.052  1.00  0.00           C  
ATOM   1425  O   PHE B  88     -20.241   3.304  -2.055  1.00  0.00           O  
ATOM   1426  CB  PHE B  88     -17.709   3.632  -0.690  1.00  0.00           C  
ATOM   1427  CG  PHE B  88     -16.796   4.408   0.204  1.00  0.00           C  
ATOM   1428  CD1 PHE B  88     -15.761   3.772   0.845  1.00  0.00           C  
ATOM   1429  CD2 PHE B  88     -16.963   5.753   0.411  1.00  0.00           C  
ATOM   1430  CE1 PHE B  88     -14.901   4.457   1.687  1.00  0.00           C  
ATOM   1431  CE2 PHE B  88     -16.115   6.442   1.244  1.00  0.00           C  
ATOM   1432  CZ  PHE B  88     -15.079   5.794   1.886  1.00  0.00           C  
ATOM   1433  H   PHE B  88     -18.160   1.490   0.999  1.00  0.00           H  
ATOM   1434  HA  PHE B  88     -19.467   4.125   0.397  1.00  0.00           H  
ATOM   1435 1HB  PHE B  88     -17.184   2.742  -1.006  1.00  0.00           H  
ATOM   1436 2HB  PHE B  88     -17.927   4.227  -1.573  1.00  0.00           H  
ATOM   1437  HD1 PHE B  88     -15.639   2.710   0.680  1.00  0.00           H  
ATOM   1438  HD2 PHE B  88     -17.778   6.271  -0.093  1.00  0.00           H  
ATOM   1439  HE1 PHE B  88     -14.085   3.937   2.192  1.00  0.00           H  
ATOM   1440  HE2 PHE B  88     -16.260   7.495   1.392  1.00  0.00           H  
ATOM   1441  HZ  PHE B  88     -14.406   6.345   2.547  1.00  0.00           H  
ATOM   1442  N   ASN B  89     -20.564   1.469  -0.803  1.00  0.00           N  
ATOM   1443  CA  ASN B  89     -21.395   0.768  -1.800  1.00  0.00           C  
ATOM   1444  C   ASN B  89     -22.397   1.618  -2.581  1.00  0.00           C  
ATOM   1445  O   ASN B  89     -22.493   1.480  -3.799  1.00  0.00           O  
ATOM   1446  CB  ASN B  89     -22.172  -0.359  -1.134  1.00  0.00           C  
ATOM   1447  CG  ASN B  89     -22.820  -1.293  -2.113  1.00  0.00           C  
ATOM   1448  OD1 ASN B  89     -22.168  -1.851  -3.004  1.00  0.00           O  
ATOM   1449  ND2 ASN B  89     -24.110  -1.484  -1.956  1.00  0.00           N  
ATOM   1450  H   ASN B  89     -20.329   0.966   0.049  1.00  0.00           H  
ATOM   1451  HA  ASN B  89     -20.718   0.323  -2.525  1.00  0.00           H  
ATOM   1452 1HB  ASN B  89     -21.520  -0.942  -0.502  1.00  0.00           H  
ATOM   1453 2HB  ASN B  89     -22.944   0.065  -0.494  1.00  0.00           H  
ATOM   1454 1HD2 ASN B  89     -24.603  -2.098  -2.573  1.00  0.00           H  
ATOM   1455 2HD2 ASN B  89     -24.596  -1.017  -1.219  1.00  0.00           H  
ATOM   1456  N   ASN B  90     -23.163   2.467  -1.902  1.00  0.00           N  
ATOM   1457  CA  ASN B  90     -24.157   3.290  -2.596  1.00  0.00           C  
ATOM   1458  C   ASN B  90     -23.973   4.755  -2.241  1.00  0.00           C  
ATOM   1459  O   ASN B  90     -24.945   5.498  -2.147  1.00  0.00           O  
ATOM   1460  CB  ASN B  90     -25.577   2.859  -2.247  1.00  0.00           C  
ATOM   1461  CG  ASN B  90     -25.951   1.488  -2.763  1.00  0.00           C  
ATOM   1462  OD1 ASN B  90     -25.861   1.205  -3.963  1.00  0.00           O  
ATOM   1463  ND2 ASN B  90     -26.391   0.635  -1.871  1.00  0.00           N  
ATOM   1464  H   ASN B  90     -23.045   2.549  -0.903  1.00  0.00           H  
ATOM   1465  HA  ASN B  90     -24.005   3.199  -3.674  1.00  0.00           H  
ATOM   1466 1HB  ASN B  90     -25.694   2.867  -1.163  1.00  0.00           H  
ATOM   1467 2HB  ASN B  90     -26.280   3.588  -2.653  1.00  0.00           H  
ATOM   1468 1HD2 ASN B  90     -26.663  -0.285  -2.155  1.00  0.00           H  
ATOM   1469 2HD2 ASN B  90     -26.458   0.904  -0.912  1.00  0.00           H  
ATOM   1470  N   CYS B  91     -22.734   5.150  -1.991  1.00  0.00           N  
ATOM   1471  CA  CYS B  91     -22.418   6.518  -1.585  1.00  0.00           C  
ATOM   1472  C   CYS B  91     -22.277   7.517  -2.746  1.00  0.00           C  
ATOM   1473  O   CYS B  91     -21.619   7.218  -3.743  1.00  0.00           O  
ATOM   1474  CB  CYS B  91     -21.128   6.494  -0.776  1.00  0.00           C  
ATOM   1475  SG  CYS B  91     -20.640   8.075  -0.105  1.00  0.00           S  
ATOM   1476  H   CYS B  91     -21.966   4.479  -2.096  1.00  0.00           H  
ATOM   1477  HA  CYS B  91     -23.221   6.870  -0.936  1.00  0.00           H  
ATOM   1478 1HB  CYS B  91     -21.231   5.785   0.036  1.00  0.00           H  
ATOM   1479 2HB  CYS B  91     -20.320   6.127  -1.405  1.00  0.00           H  
ATOM   1480  N   GLU B  92     -22.884   8.710  -2.622  1.00  0.00           N  
ATOM   1481  CA  GLU B  92     -22.683   9.774  -3.606  1.00  0.00           C  
ATOM   1482  C   GLU B  92     -21.790  10.866  -2.996  1.00  0.00           C  
ATOM   1483  O   GLU B  92     -20.910  11.430  -3.664  1.00  0.00           O  
ATOM   1484  CB  GLU B  92     -24.030  10.378  -4.070  1.00  0.00           C  
ATOM   1485  CG  GLU B  92     -24.985   9.381  -4.775  1.00  0.00           C  
ATOM   1486  CD  GLU B  92     -26.366   9.977  -5.187  1.00  0.00           C  
ATOM   1487  OE1 GLU B  92     -26.450  10.748  -6.122  1.00  0.00           O  
ATOM   1488  OE2 GLU B  92     -27.326   9.670  -4.524  1.00  0.00           O  
ATOM   1489  H   GLU B  92     -23.473   8.918  -1.824  1.00  0.00           H  
ATOM   1490  HA  GLU B  92     -22.172   9.363  -4.460  1.00  0.00           H  
ATOM   1491 1HB  GLU B  92     -24.556  10.795  -3.222  1.00  0.00           H  
ATOM   1492 2HB  GLU B  92     -23.834  11.200  -4.754  1.00  0.00           H  
ATOM   1493 1HG  GLU B  92     -24.484   9.007  -5.667  1.00  0.00           H  
ATOM   1494 2HG  GLU B  92     -25.144   8.533  -4.120  1.00  0.00           H  
ATOM   1495  N   VAL B  93     -21.990  11.125  -1.704  1.00  0.00           N  
ATOM   1496  CA  VAL B  93     -21.221  12.139  -0.994  1.00  0.00           C  
ATOM   1497  C   VAL B  93     -20.491  11.563   0.210  1.00  0.00           C  
ATOM   1498  O   VAL B  93     -21.120  11.007   1.111  1.00  0.00           O  
ATOM   1499  CB  VAL B  93     -22.150  13.244  -0.487  1.00  0.00           C  
ATOM   1500  CG1 VAL B  93     -21.345  14.280   0.294  1.00  0.00           C  
ATOM   1501  CG2 VAL B  93     -22.910  13.869  -1.662  1.00  0.00           C  
ATOM   1502  H   VAL B  93     -22.745  10.641  -1.225  1.00  0.00           H  
ATOM   1503  HA  VAL B  93     -20.486  12.567  -1.676  1.00  0.00           H  
ATOM   1504  HB  VAL B  93     -22.840  12.812   0.187  1.00  0.00           H  
ATOM   1505 1HG1 VAL B  93     -22.015  15.048   0.675  1.00  0.00           H  
ATOM   1506 2HG1 VAL B  93     -20.838  13.799   1.132  1.00  0.00           H  
ATOM   1507 3HG1 VAL B  93     -20.604  14.738  -0.362  1.00  0.00           H  
ATOM   1508 1HG2 VAL B  93     -23.583  14.639  -1.291  1.00  0.00           H  
ATOM   1509 2HG2 VAL B  93     -22.199  14.314  -2.363  1.00  0.00           H  
ATOM   1510 3HG2 VAL B  93     -23.493  13.102  -2.174  1.00  0.00           H  
ATOM   1511  N   VAL B  94     -19.177  11.753   0.259  1.00  0.00           N  
ATOM   1512  CA  VAL B  94     -18.401  11.244   1.382  1.00  0.00           C  
ATOM   1513  C   VAL B  94     -18.147  12.374   2.379  1.00  0.00           C  
ATOM   1514  O   VAL B  94     -17.537  13.387   2.030  1.00  0.00           O  
ATOM   1515  CB  VAL B  94     -17.035  10.706   0.895  1.00  0.00           C  
ATOM   1516  CG1 VAL B  94     -16.273  10.180   2.051  1.00  0.00           C  
ATOM   1517  CG2 VAL B  94     -17.218   9.672  -0.184  1.00  0.00           C  
ATOM   1518  H   VAL B  94     -18.711  12.217  -0.520  1.00  0.00           H  
ATOM   1519  HA  VAL B  94     -18.958  10.450   1.880  1.00  0.00           H  
ATOM   1520  HB  VAL B  94     -16.469  11.509   0.503  1.00  0.00           H  
ATOM   1521 1HG1 VAL B  94     -15.301   9.829   1.722  1.00  0.00           H  
ATOM   1522 2HG1 VAL B  94     -16.151  10.966   2.768  1.00  0.00           H  
ATOM   1523 3HG1 VAL B  94     -16.832   9.366   2.495  1.00  0.00           H  
ATOM   1524 1HG2 VAL B  94     -16.246   9.322  -0.525  1.00  0.00           H  
ATOM   1525 2HG2 VAL B  94     -17.775   8.846   0.193  1.00  0.00           H  
ATOM   1526 3HG2 VAL B  94     -17.756  10.126  -1.017  1.00  0.00           H  
ATOM   1527  N   LEU B  95     -18.608  12.221   3.623  1.00  0.00           N  
ATOM   1528  CA  LEU B  95     -18.418  13.286   4.614  1.00  0.00           C  
ATOM   1529  C   LEU B  95     -16.996  13.313   5.182  1.00  0.00           C  
ATOM   1530  O   LEU B  95     -16.469  14.373   5.530  1.00  0.00           O  
ATOM   1531  CB  LEU B  95     -19.426  13.124   5.736  1.00  0.00           C  
ATOM   1532  CG  LEU B  95     -20.860  13.258   5.289  1.00  0.00           C  
ATOM   1533  CD1 LEU B  95     -21.774  12.800   6.414  1.00  0.00           C  
ATOM   1534  CD2 LEU B  95     -21.135  14.705   4.867  1.00  0.00           C  
ATOM   1535  H   LEU B  95     -19.132  11.378   3.879  1.00  0.00           H  
ATOM   1536  HA  LEU B  95     -18.605  14.238   4.125  1.00  0.00           H  
ATOM   1537 1HB  LEU B  95     -19.301  12.127   6.173  1.00  0.00           H  
ATOM   1538 2HB  LEU B  95     -19.229  13.869   6.501  1.00  0.00           H  
ATOM   1539  HG  LEU B  95     -21.023  12.604   4.438  1.00  0.00           H  
ATOM   1540 1HD1 LEU B  95     -22.811  12.871   6.100  1.00  0.00           H  
ATOM   1541 2HD1 LEU B  95     -21.539  11.762   6.664  1.00  0.00           H  
ATOM   1542 3HD1 LEU B  95     -21.618  13.430   7.287  1.00  0.00           H  
ATOM   1543 1HD2 LEU B  95     -22.168  14.795   4.529  1.00  0.00           H  
ATOM   1544 2HD2 LEU B  95     -20.970  15.371   5.713  1.00  0.00           H  
ATOM   1545 3HD2 LEU B  95     -20.462  14.976   4.051  1.00  0.00           H  
ATOM   1546  N   GLY B  96     -16.382  12.144   5.269  1.00  0.00           N  
ATOM   1547  CA  GLY B  96     -15.016  11.988   5.718  1.00  0.00           C  
ATOM   1548  C   GLY B  96     -14.129  11.891   4.487  1.00  0.00           C  
ATOM   1549  O   GLY B  96     -14.325  12.632   3.510  1.00  0.00           O  
ATOM   1550  H   GLY B  96     -16.897  11.297   5.054  1.00  0.00           H  
ATOM   1551 1HA  GLY B  96     -14.722  12.839   6.331  1.00  0.00           H  
ATOM   1552 2HA  GLY B  96     -14.926  11.086   6.324  1.00  0.00           H  
ATOM   1553  N   ASN B  97     -13.124  11.024   4.558  1.00  0.00           N  
ATOM   1554  CA  ASN B  97     -12.180  10.887   3.461  1.00  0.00           C  
ATOM   1555  C   ASN B  97     -12.543   9.666   2.613  1.00  0.00           C  
ATOM   1556  O   ASN B  97     -13.208   8.732   3.090  1.00  0.00           O  
ATOM   1557  CB  ASN B  97     -10.794  10.740   4.012  1.00  0.00           C  
ATOM   1558  CG  ASN B  97     -10.463  11.830   4.964  1.00  0.00           C  
ATOM   1559  OD1 ASN B  97     -10.309  13.022   4.653  1.00  0.00           O  
ATOM   1560  ND2 ASN B  97     -10.358  11.405   6.195  1.00  0.00           N  
ATOM   1561  H   ASN B  97     -13.006  10.449   5.386  1.00  0.00           H  
ATOM   1562  HA  ASN B  97     -12.231  11.768   2.817  1.00  0.00           H  
ATOM   1563 1HB  ASN B  97     -10.684   9.782   4.502  1.00  0.00           H  
ATOM   1564 2HB  ASN B  97     -10.079  10.759   3.193  1.00  0.00           H  
ATOM   1565 1HD2 ASN B  97     -10.127  12.032   6.940  1.00  0.00           H  
ATOM   1566 2HD2 ASN B  97     -10.518  10.408   6.374  1.00  0.00           H  
ATOM   1567  N   LEU B  98     -12.087   9.657   1.370  1.00  0.00           N  
ATOM   1568  CA  LEU B  98     -12.247   8.492   0.511  1.00  0.00           C  
ATOM   1569  C   LEU B  98     -10.907   7.790   0.435  1.00  0.00           C  
ATOM   1570  O   LEU B  98      -9.955   8.336  -0.121  1.00  0.00           O  
ATOM   1571  CB  LEU B  98     -12.720   8.915  -0.880  1.00  0.00           C  
ATOM   1572  CG  LEU B  98     -12.840   7.817  -1.962  1.00  0.00           C  
ATOM   1573  CD1 LEU B  98     -13.886   6.782  -1.564  1.00  0.00           C  
ATOM   1574  CD2 LEU B  98     -13.222   8.476  -3.277  1.00  0.00           C  
ATOM   1575  H   LEU B  98     -11.551  10.461   1.039  1.00  0.00           H  
ATOM   1576  HA  LEU B  98     -12.977   7.814   0.950  1.00  0.00           H  
ATOM   1577 1HB  LEU B  98     -13.692   9.386  -0.778  1.00  0.00           H  
ATOM   1578 2HB  LEU B  98     -12.030   9.643  -1.243  1.00  0.00           H  
ATOM   1579  HG  LEU B  98     -11.881   7.309  -2.072  1.00  0.00           H  
ATOM   1580 1HD1 LEU B  98     -13.955   6.016  -2.335  1.00  0.00           H  
ATOM   1581 2HD1 LEU B  98     -13.591   6.319  -0.625  1.00  0.00           H  
ATOM   1582 3HD1 LEU B  98     -14.856   7.265  -1.446  1.00  0.00           H  
ATOM   1583 1HD2 LEU B  98     -13.298   7.722  -4.040  1.00  0.00           H  
ATOM   1584 2HD2 LEU B  98     -14.173   8.973  -3.159  1.00  0.00           H  
ATOM   1585 3HD2 LEU B  98     -12.466   9.206  -3.563  1.00  0.00           H  
ATOM   1586  N   GLU B  99     -10.829   6.599   1.004  1.00  0.00           N  
ATOM   1587  CA  GLU B  99      -9.571   5.874   1.048  1.00  0.00           C  
ATOM   1588  C   GLU B  99      -9.723   4.532   0.351  1.00  0.00           C  
ATOM   1589  O   GLU B  99     -10.455   3.660   0.818  1.00  0.00           O  
ATOM   1590  CB  GLU B  99      -9.126   5.691   2.500  1.00  0.00           C  
ATOM   1591  CG  GLU B  99      -8.869   7.020   3.281  1.00  0.00           C  
ATOM   1592  CD  GLU B  99      -8.460   6.767   4.706  1.00  0.00           C  
ATOM   1593  OE1 GLU B  99      -7.541   7.400   5.216  1.00  0.00           O  
ATOM   1594  OE2 GLU B  99      -9.095   5.926   5.310  1.00  0.00           O  
ATOM   1595  H   GLU B  99     -11.650   6.199   1.437  1.00  0.00           H  
ATOM   1596  HA  GLU B  99      -8.810   6.444   0.521  1.00  0.00           H  
ATOM   1597 1HB  GLU B  99      -9.871   5.112   3.032  1.00  0.00           H  
ATOM   1598 2HB  GLU B  99      -8.197   5.116   2.517  1.00  0.00           H  
ATOM   1599 1HG  GLU B  99      -8.099   7.583   2.787  1.00  0.00           H  
ATOM   1600 2HG  GLU B  99      -9.782   7.620   3.274  1.00  0.00           H  
ATOM   1601  N   ILE B 100      -9.059   4.392  -0.785  1.00  0.00           N  
ATOM   1602  CA  ILE B 100      -9.128   3.183  -1.587  1.00  0.00           C  
ATOM   1603  C   ILE B 100      -7.751   2.566  -1.556  1.00  0.00           C  
ATOM   1604  O   ILE B 100      -6.844   3.013  -2.272  1.00  0.00           O  
ATOM   1605  CB  ILE B 100      -9.560   3.468  -3.037  1.00  0.00           C  
ATOM   1606  CG1 ILE B 100     -10.930   4.152  -3.062  1.00  0.00           C  
ATOM   1607  CG2 ILE B 100      -9.590   2.180  -3.846  1.00  0.00           C  
ATOM   1608  CD1 ILE B 100     -11.258   4.814  -4.380  1.00  0.00           C  
ATOM   1609  H   ILE B 100      -8.460   5.160  -1.085  1.00  0.00           H  
ATOM   1610  HA  ILE B 100      -9.848   2.487  -1.159  1.00  0.00           H  
ATOM   1611  HB  ILE B 100      -8.855   4.159  -3.498  1.00  0.00           H  
ATOM   1612 1HG1 ILE B 100     -11.706   3.419  -2.845  1.00  0.00           H  
ATOM   1613 2HG1 ILE B 100     -10.971   4.911  -2.280  1.00  0.00           H  
ATOM   1614 1HG2 ILE B 100      -9.898   2.399  -4.868  1.00  0.00           H  
ATOM   1615 2HG2 ILE B 100      -8.597   1.733  -3.854  1.00  0.00           H  
ATOM   1616 3HG2 ILE B 100     -10.298   1.484  -3.395  1.00  0.00           H  
ATOM   1617 1HD1 ILE B 100     -12.243   5.277  -4.320  1.00  0.00           H  
ATOM   1618 2HD1 ILE B 100     -10.511   5.578  -4.600  1.00  0.00           H  
ATOM   1619 3HD1 ILE B 100     -11.257   4.067  -5.172  1.00  0.00           H  
ATOM   1620  N   THR B 101      -7.588   1.556  -0.726  1.00  0.00           N  
ATOM   1621  CA  THR B 101      -6.270   0.990  -0.566  1.00  0.00           C  
ATOM   1622  C   THR B 101      -6.268  -0.517  -0.670  1.00  0.00           C  
ATOM   1623  O   THR B 101      -7.265  -1.173  -0.380  1.00  0.00           O  
ATOM   1624  CB  THR B 101      -5.657   1.438   0.790  1.00  0.00           C  
ATOM   1625  OG1 THR B 101      -6.494   0.960   1.879  1.00  0.00           O  
ATOM   1626  CG2 THR B 101      -5.545   3.004   0.873  1.00  0.00           C  
ATOM   1627  H   THR B 101      -8.370   1.212  -0.187  1.00  0.00           H  
ATOM   1628  HA  THR B 101      -5.649   1.363  -1.368  1.00  0.00           H  
ATOM   1629  HB  THR B 101      -4.659   1.011   0.882  1.00  0.00           H  
ATOM   1630  HG1 THR B 101      -6.018   1.073   2.715  1.00  0.00           H  
ATOM   1631 1HG2 THR B 101      -5.100   3.289   1.829  1.00  0.00           H  
ATOM   1632 2HG2 THR B 101      -4.920   3.363   0.063  1.00  0.00           H  
ATOM   1633 3HG2 THR B 101      -6.527   3.460   0.795  1.00  0.00           H  
ATOM   1634  N   TYR B 102      -5.138  -1.057  -1.090  1.00  0.00           N  
ATOM   1635  CA  TYR B 102      -4.908  -2.501  -1.152  1.00  0.00           C  
ATOM   1636  C   TYR B 102      -5.947  -3.319  -1.944  1.00  0.00           C  
ATOM   1637  O   TYR B 102      -6.055  -4.530  -1.734  1.00  0.00           O  
ATOM   1638  CB  TYR B 102      -4.878  -3.099   0.270  1.00  0.00           C  
ATOM   1639  CG  TYR B 102      -3.843  -2.545   1.196  1.00  0.00           C  
ATOM   1640  CD1 TYR B 102      -4.158  -1.577   2.137  1.00  0.00           C  
ATOM   1641  CD2 TYR B 102      -2.590  -3.027   1.116  1.00  0.00           C  
ATOM   1642  CE1 TYR B 102      -3.185  -1.094   2.977  1.00  0.00           C  
ATOM   1643  CE2 TYR B 102      -1.616  -2.563   1.950  1.00  0.00           C  
ATOM   1644  CZ  TYR B 102      -1.901  -1.604   2.869  1.00  0.00           C  
ATOM   1645  OH  TYR B 102      -0.893  -1.153   3.667  1.00  0.00           O  
ATOM   1646  H   TYR B 102      -4.386  -0.409  -1.346  1.00  0.00           H  
ATOM   1647  HA  TYR B 102      -3.956  -2.662  -1.640  1.00  0.00           H  
ATOM   1648 1HB  TYR B 102      -5.841  -2.974   0.733  1.00  0.00           H  
ATOM   1649 2HB  TYR B 102      -4.706  -4.168   0.196  1.00  0.00           H  
ATOM   1650  HD1 TYR B 102      -5.167  -1.200   2.205  1.00  0.00           H  
ATOM   1651  HD2 TYR B 102      -2.376  -3.786   0.384  1.00  0.00           H  
ATOM   1652  HE1 TYR B 102      -3.420  -0.327   3.716  1.00  0.00           H  
ATOM   1653  HE2 TYR B 102      -0.605  -2.952   1.883  1.00  0.00           H  
ATOM   1654  HH  TYR B 102      -1.207  -0.410   4.208  1.00  0.00           H  
ATOM   1655  N   VAL B 103      -6.651  -2.721  -2.904  1.00  0.00           N  
ATOM   1656  CA  VAL B 103      -7.612  -3.489  -3.679  1.00  0.00           C  
ATOM   1657  C   VAL B 103      -6.799  -4.222  -4.718  1.00  0.00           C  
ATOM   1658  O   VAL B 103      -5.968  -3.596  -5.387  1.00  0.00           O  
ATOM   1659  CB  VAL B 103      -8.680  -2.601  -4.332  1.00  0.00           C  
ATOM   1660  CG1 VAL B 103      -9.639  -3.491  -5.159  1.00  0.00           C  
ATOM   1661  CG2 VAL B 103      -9.416  -1.806  -3.250  1.00  0.00           C  
ATOM   1662  H   VAL B 103      -6.545  -1.730  -3.079  1.00  0.00           H  
ATOM   1663  HA  VAL B 103      -8.113  -4.211  -3.032  1.00  0.00           H  
ATOM   1664  HB  VAL B 103      -8.197  -1.906  -5.020  1.00  0.00           H  
ATOM   1665 1HG1 VAL B 103     -10.384  -2.899  -5.637  1.00  0.00           H  
ATOM   1666 2HG1 VAL B 103      -9.106  -4.038  -5.917  1.00  0.00           H  
ATOM   1667 3HG1 VAL B 103     -10.123  -4.198  -4.501  1.00  0.00           H  
ATOM   1668 1HG2 VAL B 103     -10.155  -1.167  -3.710  1.00  0.00           H  
ATOM   1669 2HG2 VAL B 103      -9.900  -2.488  -2.556  1.00  0.00           H  
ATOM   1670 3HG2 VAL B 103      -8.704  -1.186  -2.701  1.00  0.00           H  
ATOM   1671  N   GLN B 104      -7.010  -5.525  -4.818  1.00  0.00           N  
ATOM   1672  CA  GLN B 104      -6.222  -6.371  -5.692  1.00  0.00           C  
ATOM   1673  C   GLN B 104      -6.850  -6.658  -7.043  1.00  0.00           C  
ATOM   1674  O   GLN B 104      -8.010  -6.319  -7.312  1.00  0.00           O  
ATOM   1675  CB  GLN B 104      -5.860  -7.666  -4.979  1.00  0.00           C  
ATOM   1676  CG  GLN B 104      -5.137  -7.449  -3.657  1.00  0.00           C  
ATOM   1677  CD  GLN B 104      -3.858  -6.619  -3.775  1.00  0.00           C  
ATOM   1678  OE1 GLN B 104      -2.993  -6.891  -4.605  1.00  0.00           O  
ATOM   1679  NE2 GLN B 104      -3.761  -5.590  -2.964  1.00  0.00           N  
ATOM   1680  H   GLN B 104      -7.720  -5.948  -4.238  1.00  0.00           H  
ATOM   1681  HA  GLN B 104      -5.292  -5.858  -5.870  1.00  0.00           H  
ATOM   1682 1HB  GLN B 104      -6.753  -8.232  -4.777  1.00  0.00           H  
ATOM   1683 2HB  GLN B 104      -5.223  -8.276  -5.616  1.00  0.00           H  
ATOM   1684 1HG  GLN B 104      -5.802  -6.947  -2.952  1.00  0.00           H  
ATOM   1685 2HG  GLN B 104      -4.863  -8.422  -3.280  1.00  0.00           H  
ATOM   1686 1HE2 GLN B 104      -2.958  -4.992  -2.993  1.00  0.00           H  
ATOM   1687 2HE2 GLN B 104      -4.530  -5.380  -2.325  1.00  0.00           H  
ATOM   1688  N   ARG B 105      -6.050  -7.271  -7.904  1.00  0.00           N  
ATOM   1689  CA  ARG B 105      -6.506  -7.688  -9.214  1.00  0.00           C  
ATOM   1690  C   ARG B 105      -7.770  -8.509  -9.141  1.00  0.00           C  
ATOM   1691  O   ARG B 105      -7.927  -9.371  -8.277  1.00  0.00           O  
ATOM   1692  CB  ARG B 105      -5.441  -8.464  -9.956  1.00  0.00           C  
ATOM   1693  CG  ARG B 105      -4.244  -7.628 -10.388  1.00  0.00           C  
ATOM   1694  CD  ARG B 105      -3.313  -8.407 -11.230  1.00  0.00           C  
ATOM   1695  NE  ARG B 105      -3.894  -8.696 -12.553  1.00  0.00           N  
ATOM   1696  CZ  ARG B 105      -3.408  -9.586 -13.450  1.00  0.00           C  
ATOM   1697  NH1 ARG B 105      -2.338 -10.299 -13.174  1.00  0.00           N  
ATOM   1698  NH2 ARG B 105      -4.021  -9.737 -14.616  1.00  0.00           N  
ATOM   1699  H   ARG B 105      -5.094  -7.466  -7.629  1.00  0.00           H  
ATOM   1700  HA  ARG B 105      -6.713  -6.800  -9.805  1.00  0.00           H  
ATOM   1701 1HB  ARG B 105      -5.073  -9.268  -9.324  1.00  0.00           H  
ATOM   1702 2HB  ARG B 105      -5.880  -8.923 -10.843  1.00  0.00           H  
ATOM   1703 1HG  ARG B 105      -4.585  -6.765 -10.960  1.00  0.00           H  
ATOM   1704 2HG  ARG B 105      -3.699  -7.278  -9.507  1.00  0.00           H  
ATOM   1705 1HD  ARG B 105      -2.404  -7.835 -11.369  1.00  0.00           H  
ATOM   1706 2HD  ARG B 105      -3.084  -9.347 -10.735  1.00  0.00           H  
ATOM   1707  HE  ARG B 105      -4.715  -8.169 -12.823  1.00  0.00           H  
ATOM   1708 1HH1 ARG B 105      -1.873 -10.182 -12.288  1.00  0.00           H  
ATOM   1709 2HH1 ARG B 105      -1.980 -10.963 -13.847  1.00  0.00           H  
ATOM   1710 1HH2 ARG B 105      -4.845  -9.187 -14.830  1.00  0.00           H  
ATOM   1711 2HH2 ARG B 105      -3.668 -10.398 -15.294  1.00  0.00           H  
ATOM   1712  N   ASN B 106      -8.665  -8.203 -10.071  1.00  0.00           N  
ATOM   1713  CA  ASN B 106      -9.972  -8.822 -10.259  1.00  0.00           C  
ATOM   1714  C   ASN B 106     -11.017  -8.501  -9.179  1.00  0.00           C  
ATOM   1715  O   ASN B 106     -12.119  -9.055  -9.209  1.00  0.00           O  
ATOM   1716  CB  ASN B 106      -9.824 -10.325 -10.400  1.00  0.00           C  
ATOM   1717  CG  ASN B 106      -8.905 -10.697 -11.526  1.00  0.00           C  
ATOM   1718  OD1 ASN B 106      -8.916 -10.079 -12.601  1.00  0.00           O  
ATOM   1719  ND2 ASN B 106      -8.098 -11.701 -11.301  1.00  0.00           N  
ATOM   1720  H   ASN B 106      -8.421  -7.468 -10.714  1.00  0.00           H  
ATOM   1721  HA  ASN B 106     -10.379  -8.438 -11.196  1.00  0.00           H  
ATOM   1722 1HB  ASN B 106      -9.475 -10.776  -9.476  1.00  0.00           H  
ATOM   1723 2HB  ASN B 106     -10.803 -10.755 -10.608  1.00  0.00           H  
ATOM   1724 1HD2 ASN B 106      -7.459 -12.001 -12.009  1.00  0.00           H  
ATOM   1725 2HD2 ASN B 106      -8.119 -12.169 -10.416  1.00  0.00           H  
ATOM   1726  N   TYR B 107     -10.739  -7.542  -8.296  1.00  0.00           N  
ATOM   1727  CA  TYR B 107     -11.779  -7.083  -7.381  1.00  0.00           C  
ATOM   1728  C   TYR B 107     -12.550  -5.932  -7.994  1.00  0.00           C  
ATOM   1729  O   TYR B 107     -11.996  -4.890  -8.336  1.00  0.00           O  
ATOM   1730  CB  TYR B 107     -11.201  -6.685  -6.031  1.00  0.00           C  
ATOM   1731  CG  TYR B 107     -10.841  -7.836  -5.126  1.00  0.00           C  
ATOM   1732  CD1 TYR B 107      -9.646  -8.502  -5.249  1.00  0.00           C  
ATOM   1733  CD2 TYR B 107     -11.732  -8.197  -4.131  1.00  0.00           C  
ATOM   1734  CE1 TYR B 107      -9.342  -9.538  -4.384  1.00  0.00           C  
ATOM   1735  CE2 TYR B 107     -11.437  -9.220  -3.258  1.00  0.00           C  
ATOM   1736  CZ  TYR B 107     -10.244  -9.894  -3.383  1.00  0.00           C  
ATOM   1737  OH  TYR B 107      -9.934 -10.923  -2.526  1.00  0.00           O  
ATOM   1738  H   TYR B 107      -9.806  -7.130  -8.235  1.00  0.00           H  
ATOM   1739  HA  TYR B 107     -12.482  -7.898  -7.215  1.00  0.00           H  
ATOM   1740 1HB  TYR B 107     -10.304  -6.106  -6.199  1.00  0.00           H  
ATOM   1741 2HB  TYR B 107     -11.905  -6.051  -5.516  1.00  0.00           H  
ATOM   1742  HD1 TYR B 107      -8.947  -8.226  -6.027  1.00  0.00           H  
ATOM   1743  HD2 TYR B 107     -12.672  -7.663  -4.042  1.00  0.00           H  
ATOM   1744  HE1 TYR B 107      -8.397 -10.072  -4.487  1.00  0.00           H  
ATOM   1745  HE2 TYR B 107     -12.145  -9.496  -2.476  1.00  0.00           H  
ATOM   1746  HH  TYR B 107     -10.625 -11.009  -1.860  1.00  0.00           H  
ATOM   1747  N   ASP B 108     -13.840  -6.148  -8.197  1.00  0.00           N  
ATOM   1748  CA  ASP B 108     -14.665  -5.127  -8.814  1.00  0.00           C  
ATOM   1749  C   ASP B 108     -14.869  -3.909  -7.932  1.00  0.00           C  
ATOM   1750  O   ASP B 108     -15.279  -4.023  -6.781  1.00  0.00           O  
ATOM   1751  CB  ASP B 108     -16.026  -5.673  -9.234  1.00  0.00           C  
ATOM   1752  CG  ASP B 108     -16.836  -4.592  -9.898  1.00  0.00           C  
ATOM   1753  OD1 ASP B 108     -16.793  -4.429 -11.087  1.00  0.00           O  
ATOM   1754  OD2 ASP B 108     -17.467  -3.861  -9.187  1.00  0.00           O  
ATOM   1755  H   ASP B 108     -14.248  -7.029  -7.917  1.00  0.00           H  
ATOM   1756  HA  ASP B 108     -14.156  -4.795  -9.719  1.00  0.00           H  
ATOM   1757 1HB  ASP B 108     -15.897  -6.507  -9.926  1.00  0.00           H  
ATOM   1758 2HB  ASP B 108     -16.565  -6.041  -8.361  1.00  0.00           H  
ATOM   1759  N   LEU B 109     -14.630  -2.743  -8.506  1.00  0.00           N  
ATOM   1760  CA  LEU B 109     -14.845  -1.476  -7.833  1.00  0.00           C  
ATOM   1761  C   LEU B 109     -15.912  -0.626  -8.514  1.00  0.00           C  
ATOM   1762  O   LEU B 109     -15.898   0.595  -8.376  1.00  0.00           O  
ATOM   1763  CB  LEU B 109     -13.550  -0.675  -7.752  1.00  0.00           C  
ATOM   1764  CG  LEU B 109     -12.441  -1.232  -6.888  1.00  0.00           C  
ATOM   1765  CD1 LEU B 109     -11.175  -0.425  -7.120  1.00  0.00           C  
ATOM   1766  CD2 LEU B 109     -12.878  -1.147  -5.452  1.00  0.00           C  
ATOM   1767  H   LEU B 109     -14.283  -2.738  -9.456  1.00  0.00           H  
ATOM   1768  HA  LEU B 109     -15.177  -1.684  -6.822  1.00  0.00           H  
ATOM   1769 1HB  LEU B 109     -13.146  -0.580  -8.755  1.00  0.00           H  
ATOM   1770 2HB  LEU B 109     -13.797   0.289  -7.387  1.00  0.00           H  
ATOM   1771  HG  LEU B 109     -12.244  -2.275  -7.156  1.00  0.00           H  
ATOM   1772 1HD1 LEU B 109     -10.369  -0.802  -6.505  1.00  0.00           H  
ATOM   1773 2HD1 LEU B 109     -10.891  -0.503  -8.170  1.00  0.00           H  
ATOM   1774 3HD1 LEU B 109     -11.357   0.612  -6.866  1.00  0.00           H  
ATOM   1775 1HD2 LEU B 109     -12.112  -1.544  -4.806  1.00  0.00           H  
ATOM   1776 2HD2 LEU B 109     -13.078  -0.114  -5.183  1.00  0.00           H  
ATOM   1777 3HD2 LEU B 109     -13.774  -1.726  -5.341  1.00  0.00           H  
ATOM   1778  N   SER B 110     -16.843  -1.242  -9.254  1.00  0.00           N  
ATOM   1779  CA  SER B 110     -17.860  -0.485  -9.985  1.00  0.00           C  
ATOM   1780  C   SER B 110     -18.744   0.336  -9.054  1.00  0.00           C  
ATOM   1781  O   SER B 110     -19.289   1.367  -9.441  1.00  0.00           O  
ATOM   1782  CB  SER B 110     -18.715  -1.410 -10.840  1.00  0.00           C  
ATOM   1783  OG  SER B 110     -17.969  -1.982 -11.902  1.00  0.00           O  
ATOM   1784  H   SER B 110     -16.882  -2.262  -9.311  1.00  0.00           H  
ATOM   1785  HA  SER B 110     -17.349   0.207 -10.654  1.00  0.00           H  
ATOM   1786 1HB  SER B 110     -19.134  -2.202 -10.220  1.00  0.00           H  
ATOM   1787 2HB  SER B 110     -19.546  -0.840 -11.248  1.00  0.00           H  
ATOM   1788  HG  SER B 110     -17.637  -2.867 -11.575  1.00  0.00           H  
ATOM   1789  N   PHE B 111     -18.848  -0.078  -7.796  1.00  0.00           N  
ATOM   1790  CA  PHE B 111     -19.623   0.660  -6.807  1.00  0.00           C  
ATOM   1791  C   PHE B 111     -19.076   2.079  -6.579  1.00  0.00           C  
ATOM   1792  O   PHE B 111     -19.809   2.973  -6.156  1.00  0.00           O  
ATOM   1793  CB  PHE B 111     -19.687  -0.112  -5.487  1.00  0.00           C  
ATOM   1794  CG  PHE B 111     -18.367  -0.264  -4.761  1.00  0.00           C  
ATOM   1795  CD1 PHE B 111     -17.904   0.695  -3.870  1.00  0.00           C  
ATOM   1796  CD2 PHE B 111     -17.603  -1.403  -4.952  1.00  0.00           C  
ATOM   1797  CE1 PHE B 111     -16.694   0.512  -3.214  1.00  0.00           C  
ATOM   1798  CE2 PHE B 111     -16.417  -1.580  -4.288  1.00  0.00           C  
ATOM   1799  CZ  PHE B 111     -15.958  -0.628  -3.430  1.00  0.00           C  
ATOM   1800  H   PHE B 111     -18.381  -0.934  -7.533  1.00  0.00           H  
ATOM   1801  HA  PHE B 111     -20.644   0.757  -7.179  1.00  0.00           H  
ATOM   1802 1HB  PHE B 111     -20.381   0.395  -4.825  1.00  0.00           H  
ATOM   1803 2HB  PHE B 111     -20.090  -1.107  -5.669  1.00  0.00           H  
ATOM   1804  HD1 PHE B 111     -18.497   1.599  -3.696  1.00  0.00           H  
ATOM   1805  HD2 PHE B 111     -17.955  -2.175  -5.642  1.00  0.00           H  
ATOM   1806  HE1 PHE B 111     -16.324   1.262  -2.526  1.00  0.00           H  
ATOM   1807  HE2 PHE B 111     -15.840  -2.490  -4.455  1.00  0.00           H  
ATOM   1808  HZ  PHE B 111     -15.017  -0.781  -2.918  1.00  0.00           H  
ATOM   1809  N   LEU B 112     -17.804   2.317  -6.920  1.00  0.00           N  
ATOM   1810  CA  LEU B 112     -17.204   3.627  -6.724  1.00  0.00           C  
ATOM   1811  C   LEU B 112     -17.672   4.632  -7.768  1.00  0.00           C  
ATOM   1812  O   LEU B 112     -17.459   5.838  -7.617  1.00  0.00           O  
ATOM   1813  CB  LEU B 112     -15.679   3.558  -6.784  1.00  0.00           C  
ATOM   1814  CG  LEU B 112     -14.949   2.808  -5.696  1.00  0.00           C  
ATOM   1815  CD1 LEU B 112     -13.500   2.808  -6.061  1.00  0.00           C  
ATOM   1816  CD2 LEU B 112     -15.164   3.502  -4.331  1.00  0.00           C  
ATOM   1817  H   LEU B 112     -17.228   1.580  -7.323  1.00  0.00           H  
ATOM   1818  HA  LEU B 112     -17.498   3.989  -5.739  1.00  0.00           H  
ATOM   1819 1HB  LEU B 112     -15.403   3.102  -7.736  1.00  0.00           H  
ATOM   1820 2HB  LEU B 112     -15.305   4.541  -6.778  1.00  0.00           H  
ATOM   1821  HG  LEU B 112     -15.302   1.772  -5.654  1.00  0.00           H  
ATOM   1822 1HD1 LEU B 112     -12.924   2.273  -5.308  1.00  0.00           H  
ATOM   1823 2HD1 LEU B 112     -13.364   2.347  -7.018  1.00  0.00           H  
ATOM   1824 3HD1 LEU B 112     -13.168   3.834  -6.121  1.00  0.00           H  
ATOM   1825 1HD2 LEU B 112     -14.614   2.963  -3.557  1.00  0.00           H  
ATOM   1826 2HD2 LEU B 112     -14.802   4.530  -4.383  1.00  0.00           H  
ATOM   1827 3HD2 LEU B 112     -16.228   3.506  -4.088  1.00  0.00           H  
ATOM   1828  N   LYS B 113     -18.355   4.157  -8.811  1.00  0.00           N  
ATOM   1829  CA  LYS B 113     -18.851   5.022  -9.870  1.00  0.00           C  
ATOM   1830  C   LYS B 113     -19.875   6.019  -9.353  1.00  0.00           C  
ATOM   1831  O   LYS B 113     -20.174   7.004 -10.030  1.00  0.00           O  
ATOM   1832  CB  LYS B 113     -19.474   4.222 -11.009  1.00  0.00           C  
ATOM   1833  CG  LYS B 113     -18.486   3.427 -11.836  1.00  0.00           C  
ATOM   1834  CD  LYS B 113     -19.193   2.667 -12.938  1.00  0.00           C  
ATOM   1835  CE  LYS B 113     -18.224   1.837 -13.749  1.00  0.00           C  
ATOM   1836  NZ  LYS B 113     -18.910   1.132 -14.861  1.00  0.00           N  
ATOM   1837  H   LYS B 113     -18.546   3.158  -8.888  1.00  0.00           H  
ATOM   1838  HA  LYS B 113     -18.007   5.583 -10.272  1.00  0.00           H  
ATOM   1839 1HB  LYS B 113     -20.207   3.525 -10.600  1.00  0.00           H  
ATOM   1840 2HB  LYS B 113     -20.001   4.897 -11.680  1.00  0.00           H  
ATOM   1841 1HG  LYS B 113     -17.768   4.117 -12.288  1.00  0.00           H  
ATOM   1842 2HG  LYS B 113     -17.942   2.733 -11.197  1.00  0.00           H  
ATOM   1843 1HD  LYS B 113     -19.949   2.014 -12.500  1.00  0.00           H  
ATOM   1844 2HD  LYS B 113     -19.681   3.379 -13.605  1.00  0.00           H  
ATOM   1845 1HE  LYS B 113     -17.452   2.479 -14.158  1.00  0.00           H  
ATOM   1846 2HE  LYS B 113     -17.757   1.098 -13.095  1.00  0.00           H  
ATOM   1847 1HZ  LYS B 113     -18.241   0.586 -15.381  1.00  0.00           H  
ATOM   1848 2HZ  LYS B 113     -19.622   0.526 -14.485  1.00  0.00           H  
ATOM   1849 3HZ  LYS B 113     -19.332   1.820 -15.472  1.00  0.00           H  
ATOM   1850  N   THR B 114     -20.470   5.753  -8.187  1.00  0.00           N  
ATOM   1851  CA  THR B 114     -21.473   6.671  -7.685  1.00  0.00           C  
ATOM   1852  C   THR B 114     -20.879   7.836  -6.893  1.00  0.00           C  
ATOM   1853  O   THR B 114     -21.595   8.791  -6.606  1.00  0.00           O  
ATOM   1854  CB  THR B 114     -22.529   5.941  -6.831  1.00  0.00           C  
ATOM   1855  OG1 THR B 114     -21.926   5.343  -5.690  1.00  0.00           O  
ATOM   1856  CG2 THR B 114     -23.181   4.853  -7.656  1.00  0.00           C  
ATOM   1857  H   THR B 114     -20.215   4.927  -7.637  1.00  0.00           H  
ATOM   1858  HA  THR B 114     -21.995   7.099  -8.540  1.00  0.00           H  
ATOM   1859  HB  THR B 114     -23.286   6.654  -6.497  1.00  0.00           H  
ATOM   1860  HG1 THR B 114     -21.821   6.012  -4.975  1.00  0.00           H  
ATOM   1861 1HG2 THR B 114     -23.929   4.339  -7.050  1.00  0.00           H  
ATOM   1862 2HG2 THR B 114     -23.657   5.293  -8.531  1.00  0.00           H  
ATOM   1863 3HG2 THR B 114     -22.417   4.140  -7.975  1.00  0.00           H  
ATOM   1864  N   ILE B 115     -19.575   7.807  -6.566  1.00  0.00           N  
ATOM   1865  CA  ILE B 115     -19.043   8.912  -5.765  1.00  0.00           C  
ATOM   1866  C   ILE B 115     -18.999  10.183  -6.614  1.00  0.00           C  
ATOM   1867  O   ILE B 115     -18.405  10.195  -7.690  1.00  0.00           O  
ATOM   1868  CB  ILE B 115     -17.593   8.641  -5.268  1.00  0.00           C  
ATOM   1869  CG1 ILE B 115     -17.482   7.359  -4.393  1.00  0.00           C  
ATOM   1870  CG2 ILE B 115     -17.122   9.855  -4.449  1.00  0.00           C  
ATOM   1871  CD1 ILE B 115     -18.269   7.407  -3.119  1.00  0.00           C  
ATOM   1872  H   ILE B 115     -18.972   7.037  -6.856  1.00  0.00           H  
ATOM   1873  HA  ILE B 115     -19.695   9.079  -4.907  1.00  0.00           H  
ATOM   1874  HB  ILE B 115     -16.936   8.506  -6.130  1.00  0.00           H  
ATOM   1875 1HG1 ILE B 115     -17.835   6.509  -4.982  1.00  0.00           H  
ATOM   1876 2HG1 ILE B 115     -16.431   7.193  -4.144  1.00  0.00           H  
ATOM   1877 1HG2 ILE B 115     -16.110   9.700  -4.117  1.00  0.00           H  
ATOM   1878 2HG2 ILE B 115     -17.164  10.743  -5.064  1.00  0.00           H  
ATOM   1879 3HG2 ILE B 115     -17.774   9.990  -3.582  1.00  0.00           H  
ATOM   1880 1HD1 ILE B 115     -18.141   6.476  -2.575  1.00  0.00           H  
ATOM   1881 2HD1 ILE B 115     -17.921   8.226  -2.516  1.00  0.00           H  
ATOM   1882 3HD1 ILE B 115     -19.308   7.551  -3.348  1.00  0.00           H  
ATOM   1883  N   GLN B 116     -19.597  11.260  -6.106  1.00  0.00           N  
ATOM   1884  CA  GLN B 116     -19.637  12.562  -6.769  1.00  0.00           C  
ATOM   1885  C   GLN B 116     -18.812  13.594  -6.013  1.00  0.00           C  
ATOM   1886  O   GLN B 116     -18.105  14.421  -6.619  1.00  0.00           O  
ATOM   1887  CB  GLN B 116     -21.090  13.022  -6.868  1.00  0.00           C  
ATOM   1888  CG  GLN B 116     -21.904  12.197  -7.829  1.00  0.00           C  
ATOM   1889  CD  GLN B 116     -23.393  12.379  -7.661  1.00  0.00           C  
ATOM   1890  OE1 GLN B 116     -23.992  13.478  -7.750  1.00  0.00           O  
ATOM   1891  NE2 GLN B 116     -24.000  11.252  -7.360  1.00  0.00           N  
ATOM   1892  H   GLN B 116     -20.081  11.166  -5.224  1.00  0.00           H  
ATOM   1893  HA  GLN B 116     -19.230  12.456  -7.761  1.00  0.00           H  
ATOM   1894 1HB  GLN B 116     -21.559  12.966  -5.882  1.00  0.00           H  
ATOM   1895 2HB  GLN B 116     -21.119  14.064  -7.194  1.00  0.00           H  
ATOM   1896 1HG  GLN B 116     -21.632  12.484  -8.845  1.00  0.00           H  
ATOM   1897 2HG  GLN B 116     -21.677  11.150  -7.669  1.00  0.00           H  
ATOM   1898 1HE2 GLN B 116     -24.986  11.219  -7.133  1.00  0.00           H  
ATOM   1899 2HE2 GLN B 116     -23.463  10.408  -7.271  1.00  0.00           H  
ATOM   1900  N   GLU B 117     -18.868  13.515  -4.679  1.00  0.00           N  
ATOM   1901  CA  GLU B 117     -18.135  14.484  -3.883  1.00  0.00           C  
ATOM   1902  C   GLU B 117     -17.415  13.831  -2.707  1.00  0.00           C  
ATOM   1903  O   GLU B 117     -17.960  12.920  -2.074  1.00  0.00           O  
ATOM   1904  CB  GLU B 117     -19.101  15.536  -3.296  1.00  0.00           C  
ATOM   1905  CG  GLU B 117     -20.030  16.250  -4.300  1.00  0.00           C  
ATOM   1906  CD  GLU B 117     -20.804  17.411  -3.688  1.00  0.00           C  
ATOM   1907  OE1 GLU B 117     -21.572  18.022  -4.389  1.00  0.00           O  
ATOM   1908  OE2 GLU B 117     -20.604  17.709  -2.530  1.00  0.00           O  
ATOM   1909  H   GLU B 117     -19.456  12.811  -4.234  1.00  0.00           H  
ATOM   1910  HA  GLU B 117     -17.389  14.971  -4.510  1.00  0.00           H  
ATOM   1911 1HB  GLU B 117     -19.732  15.055  -2.558  1.00  0.00           H  
ATOM   1912 2HB  GLU B 117     -18.521  16.302  -2.778  1.00  0.00           H  
ATOM   1913 1HG  GLU B 117     -19.502  16.576  -5.164  1.00  0.00           H  
ATOM   1914 2HG  GLU B 117     -20.758  15.511  -4.640  1.00  0.00           H  
ATOM   1915  N   VAL B 118     -16.227  14.351  -2.391  1.00  0.00           N  
ATOM   1916  CA  VAL B 118     -15.503  13.958  -1.182  1.00  0.00           C  
ATOM   1917  C   VAL B 118     -15.176  15.184  -0.346  1.00  0.00           C  
ATOM   1918  O   VAL B 118     -14.484  16.091  -0.806  1.00  0.00           O  
ATOM   1919  CB  VAL B 118     -14.206  13.186  -1.522  1.00  0.00           C  
ATOM   1920  CG1 VAL B 118     -13.448  12.831  -0.227  1.00  0.00           C  
ATOM   1921  CG2 VAL B 118     -14.558  11.909  -2.273  1.00  0.00           C  
ATOM   1922  H   VAL B 118     -15.827  15.056  -3.015  1.00  0.00           H  
ATOM   1923  HA  VAL B 118     -16.145  13.320  -0.589  1.00  0.00           H  
ATOM   1924  HB  VAL B 118     -13.558  13.814  -2.137  1.00  0.00           H  
ATOM   1925 1HG1 VAL B 118     -12.537  12.294  -0.463  1.00  0.00           H  
ATOM   1926 2HG1 VAL B 118     -13.195  13.744   0.301  1.00  0.00           H  
ATOM   1927 3HG1 VAL B 118     -14.074  12.207   0.414  1.00  0.00           H  
ATOM   1928 1HG2 VAL B 118     -13.661  11.369  -2.518  1.00  0.00           H  
ATOM   1929 2HG2 VAL B 118     -15.195  11.289  -1.653  1.00  0.00           H  
ATOM   1930 3HG2 VAL B 118     -15.083  12.153  -3.177  1.00  0.00           H  
ATOM   1931  N   ALA B 119     -15.718  15.237   0.863  1.00  0.00           N  
ATOM   1932  CA  ALA B 119     -15.519  16.381   1.741  1.00  0.00           C  
ATOM   1933  C   ALA B 119     -14.075  16.527   2.221  1.00  0.00           C  
ATOM   1934  O   ALA B 119     -13.521  17.628   2.206  1.00  0.00           O  
ATOM   1935  CB  ALA B 119     -16.433  16.257   2.922  1.00  0.00           C  
ATOM   1936  H   ALA B 119     -16.299  14.466   1.193  1.00  0.00           H  
ATOM   1937  HA  ALA B 119     -15.782  17.272   1.186  1.00  0.00           H  
ATOM   1938 1HB  ALA B 119     -16.329  17.106   3.571  1.00  0.00           H  
ATOM   1939 2HB  ALA B 119     -17.466  16.176   2.587  1.00  0.00           H  
ATOM   1940 3HB  ALA B 119     -16.153  15.369   3.437  1.00  0.00           H  
ATOM   1941  N   GLY B 120     -13.443  15.419   2.581  1.00  0.00           N  
ATOM   1942  CA  GLY B 120     -12.068  15.435   3.053  1.00  0.00           C  
ATOM   1943  C   GLY B 120     -11.119  15.216   1.882  1.00  0.00           C  
ATOM   1944  O   GLY B 120     -11.223  15.889   0.845  1.00  0.00           O  
ATOM   1945  H   GLY B 120     -13.932  14.520   2.598  1.00  0.00           H  
ATOM   1946 1HA  GLY B 120     -11.850  16.381   3.544  1.00  0.00           H  
ATOM   1947 2HA  GLY B 120     -11.940  14.650   3.793  1.00  0.00           H  
ATOM   1948  N   TYR B 121     -10.153  14.322   2.083  1.00  0.00           N  
ATOM   1949  CA  TYR B 121      -9.141  14.023   1.074  1.00  0.00           C  
ATOM   1950  C   TYR B 121      -9.440  12.699   0.392  1.00  0.00           C  
ATOM   1951  O   TYR B 121     -10.249  11.907   0.890  1.00  0.00           O  
ATOM   1952  CB  TYR B 121      -7.713  13.948   1.657  1.00  0.00           C  
ATOM   1953  CG  TYR B 121      -7.475  12.883   2.746  1.00  0.00           C  
ATOM   1954  CD1 TYR B 121      -7.257  11.551   2.389  1.00  0.00           C  
ATOM   1955  CD2 TYR B 121      -7.389  13.247   4.078  1.00  0.00           C  
ATOM   1956  CE1 TYR B 121      -7.005  10.593   3.357  1.00  0.00           C  
ATOM   1957  CE2 TYR B 121      -7.120  12.288   5.048  1.00  0.00           C  
ATOM   1958  CZ  TYR B 121      -6.940  10.956   4.685  1.00  0.00           C  
ATOM   1959  OH  TYR B 121      -6.677   9.987   5.647  1.00  0.00           O  
ATOM   1960  H   TYR B 121     -10.132  13.829   2.973  1.00  0.00           H  
ATOM   1961  HA  TYR B 121      -9.160  14.801   0.310  1.00  0.00           H  
ATOM   1962 1HB  TYR B 121      -7.007  13.756   0.848  1.00  0.00           H  
ATOM   1963 2HB  TYR B 121      -7.449  14.919   2.078  1.00  0.00           H  
ATOM   1964  HD1 TYR B 121      -7.297  11.261   1.346  1.00  0.00           H  
ATOM   1965  HD2 TYR B 121      -7.534  14.285   4.367  1.00  0.00           H  
ATOM   1966  HE1 TYR B 121      -6.851   9.556   3.076  1.00  0.00           H  
ATOM   1967  HE2 TYR B 121      -7.057  12.584   6.093  1.00  0.00           H  
ATOM   1968  HH  TYR B 121      -7.019   9.105   5.345  1.00  0.00           H  
ATOM   1969  N   VAL B 122      -8.784  12.473  -0.736  1.00  0.00           N  
ATOM   1970  CA  VAL B 122      -8.852  11.208  -1.441  1.00  0.00           C  
ATOM   1971  C   VAL B 122      -7.473  10.545  -1.457  1.00  0.00           C  
ATOM   1972  O   VAL B 122      -6.490  11.151  -1.895  1.00  0.00           O  
ATOM   1973  CB  VAL B 122      -9.343  11.408  -2.886  1.00  0.00           C  
ATOM   1974  CG1 VAL B 122      -9.378  10.066  -3.621  1.00  0.00           C  
ATOM   1975  CG2 VAL B 122     -10.709  12.027  -2.873  1.00  0.00           C  
ATOM   1976  H   VAL B 122      -8.192  13.208  -1.102  1.00  0.00           H  
ATOM   1977  HA  VAL B 122      -9.552  10.558  -0.924  1.00  0.00           H  
ATOM   1978  HB  VAL B 122      -8.657  12.064  -3.407  1.00  0.00           H  
ATOM   1979 1HG1 VAL B 122      -9.717  10.216  -4.646  1.00  0.00           H  
ATOM   1980 2HG1 VAL B 122      -8.377   9.639  -3.630  1.00  0.00           H  
ATOM   1981 3HG1 VAL B 122     -10.057   9.385  -3.104  1.00  0.00           H  
ATOM   1982 1HG2 VAL B 122     -11.048  12.168  -3.888  1.00  0.00           H  
ATOM   1983 2HG2 VAL B 122     -11.376  11.382  -2.365  1.00  0.00           H  
ATOM   1984 3HG2 VAL B 122     -10.673  12.985  -2.361  1.00  0.00           H  
ATOM   1985  N   LEU B 123      -7.410   9.327  -0.931  1.00  0.00           N  
ATOM   1986  CA  LEU B 123      -6.174   8.561  -0.861  1.00  0.00           C  
ATOM   1987  C   LEU B 123      -6.308   7.259  -1.600  1.00  0.00           C  
ATOM   1988  O   LEU B 123      -7.163   6.431  -1.280  1.00  0.00           O  
ATOM   1989  CB  LEU B 123      -5.812   8.234   0.591  1.00  0.00           C  
ATOM   1990  CG  LEU B 123      -4.582   7.283   0.840  1.00  0.00           C  
ATOM   1991  CD1 LEU B 123      -3.277   7.944   0.369  1.00  0.00           C  
ATOM   1992  CD2 LEU B 123      -4.549   6.945   2.324  1.00  0.00           C  
ATOM   1993  H   LEU B 123      -8.274   8.913  -0.584  1.00  0.00           H  
ATOM   1994  HA  LEU B 123      -5.375   9.139  -1.320  1.00  0.00           H  
ATOM   1995 1HB  LEU B 123      -5.596   9.169   1.096  1.00  0.00           H  
ATOM   1996 2HB  LEU B 123      -6.672   7.782   1.056  1.00  0.00           H  
ATOM   1997  HG  LEU B 123      -4.701   6.355   0.274  1.00  0.00           H  
ATOM   1998 1HD1 LEU B 123      -2.447   7.271   0.562  1.00  0.00           H  
ATOM   1999 2HD1 LEU B 123      -3.320   8.157  -0.697  1.00  0.00           H  
ATOM   2000 3HD1 LEU B 123      -3.131   8.866   0.911  1.00  0.00           H  
ATOM   2001 1HD2 LEU B 123      -3.714   6.278   2.534  1.00  0.00           H  
ATOM   2002 2HD2 LEU B 123      -4.442   7.849   2.896  1.00  0.00           H  
ATOM   2003 3HD2 LEU B 123      -5.482   6.452   2.610  1.00  0.00           H  
ATOM   2004  N   ILE B 124      -5.461   7.080  -2.581  1.00  0.00           N  
ATOM   2005  CA  ILE B 124      -5.450   5.860  -3.341  1.00  0.00           C  
ATOM   2006  C   ILE B 124      -4.067   5.273  -3.142  1.00  0.00           C  
ATOM   2007  O   ILE B 124      -3.077   5.936  -3.437  1.00  0.00           O  
ATOM   2008  CB  ILE B 124      -5.765   6.139  -4.825  1.00  0.00           C  
ATOM   2009  CG1 ILE B 124      -7.183   6.799  -4.928  1.00  0.00           C  
ATOM   2010  CG2 ILE B 124      -5.674   4.872  -5.638  1.00  0.00           C  
ATOM   2011  CD1 ILE B 124      -7.556   7.317  -6.283  1.00  0.00           C  
ATOM   2012  H   ILE B 124      -4.795   7.820  -2.801  1.00  0.00           H  
ATOM   2013  HA  ILE B 124      -6.187   5.174  -2.943  1.00  0.00           H  
ATOM   2014  HB  ILE B 124      -5.055   6.839  -5.198  1.00  0.00           H  
ATOM   2015 1HG1 ILE B 124      -7.926   6.070  -4.619  1.00  0.00           H  
ATOM   2016 2HG1 ILE B 124      -7.222   7.633  -4.243  1.00  0.00           H  
ATOM   2017 1HG2 ILE B 124      -5.874   5.075  -6.680  1.00  0.00           H  
ATOM   2018 2HG2 ILE B 124      -4.676   4.450  -5.554  1.00  0.00           H  
ATOM   2019 3HG2 ILE B 124      -6.400   4.163  -5.249  1.00  0.00           H  
ATOM   2020 1HD1 ILE B 124      -8.550   7.761  -6.236  1.00  0.00           H  
ATOM   2021 2HD1 ILE B 124      -6.844   8.074  -6.604  1.00  0.00           H  
ATOM   2022 3HD1 ILE B 124      -7.564   6.504  -6.986  1.00  0.00           H  
ATOM   2023  N   ALA B 125      -3.960   4.084  -2.577  1.00  0.00           N  
ATOM   2024  CA  ALA B 125      -2.599   3.613  -2.348  1.00  0.00           C  
ATOM   2025  C   ALA B 125      -2.456   2.111  -2.217  1.00  0.00           C  
ATOM   2026  O   ALA B 125      -3.353   1.417  -1.734  1.00  0.00           O  
ATOM   2027  CB  ALA B 125      -2.046   4.273  -1.088  1.00  0.00           C  
ATOM   2028  H   ALA B 125      -4.799   3.549  -2.341  1.00  0.00           H  
ATOM   2029  HA  ALA B 125      -2.014   3.916  -3.204  1.00  0.00           H  
ATOM   2030 1HB  ALA B 125      -1.013   3.975  -0.954  1.00  0.00           H  
ATOM   2031 2HB  ALA B 125      -2.092   5.353  -1.183  1.00  0.00           H  
ATOM   2032 3HB  ALA B 125      -2.629   3.963  -0.230  1.00  0.00           H  
ATOM   2033  N   LEU B 126      -1.289   1.630  -2.623  1.00  0.00           N  
ATOM   2034  CA  LEU B 126      -0.919   0.228  -2.474  1.00  0.00           C  
ATOM   2035  C   LEU B 126      -1.914  -0.752  -3.112  1.00  0.00           C  
ATOM   2036  O   LEU B 126      -2.003  -1.902  -2.684  1.00  0.00           O  
ATOM   2037  CB  LEU B 126      -0.807  -0.025  -0.961  1.00  0.00           C  
ATOM   2038  CG  LEU B 126       0.159   0.943  -0.209  1.00  0.00           C  
ATOM   2039  CD1 LEU B 126      -0.028   0.780   1.241  1.00  0.00           C  
ATOM   2040  CD2 LEU B 126       1.620   0.623  -0.574  1.00  0.00           C  
ATOM   2041  H   LEU B 126      -0.619   2.290  -3.026  1.00  0.00           H  
ATOM   2042  HA  LEU B 126       0.040   0.084  -2.963  1.00  0.00           H  
ATOM   2043 1HB  LEU B 126      -1.786   0.029  -0.497  1.00  0.00           H  
ATOM   2044 2HB  LEU B 126      -0.432  -1.026  -0.810  1.00  0.00           H  
ATOM   2045  HG  LEU B 126      -0.065   1.960  -0.471  1.00  0.00           H  
ATOM   2046 1HD1 LEU B 126       0.628   1.452   1.752  1.00  0.00           H  
ATOM   2047 2HD1 LEU B 126      -1.059   1.010   1.509  1.00  0.00           H  
ATOM   2048 3HD1 LEU B 126       0.200  -0.241   1.512  1.00  0.00           H  
ATOM   2049 1HD2 LEU B 126       2.293   1.301  -0.045  1.00  0.00           H  
ATOM   2050 2HD2 LEU B 126       1.845  -0.406  -0.293  1.00  0.00           H  
ATOM   2051 3HD2 LEU B 126       1.768   0.738  -1.638  1.00  0.00           H  
ATOM   2052  N   ASN B 127      -2.640  -0.312  -4.153  1.00  0.00           N  
ATOM   2053  CA  ASN B 127      -3.615  -1.146  -4.850  1.00  0.00           C  
ATOM   2054  C   ASN B 127      -2.939  -1.856  -6.019  1.00  0.00           C  
ATOM   2055  O   ASN B 127      -1.998  -1.316  -6.597  1.00  0.00           O  
ATOM   2056  CB  ASN B 127      -4.726  -0.279  -5.403  1.00  0.00           C  
ATOM   2057  CG  ASN B 127      -5.580   0.464  -4.404  1.00  0.00           C  
ATOM   2058  OD1 ASN B 127      -6.438  -0.072  -3.699  1.00  0.00           O  
ATOM   2059  ND2 ASN B 127      -5.330   1.725  -4.318  1.00  0.00           N  
ATOM   2060  H   ASN B 127      -2.536   0.651  -4.471  1.00  0.00           H  
ATOM   2061  HA  ASN B 127      -4.010  -1.903  -4.171  1.00  0.00           H  
ATOM   2062 1HB  ASN B 127      -4.315   0.432  -6.120  1.00  0.00           H  
ATOM   2063 2HB  ASN B 127      -5.377  -0.928  -5.939  1.00  0.00           H  
ATOM   2064 1HD2 ASN B 127      -5.867   2.307  -3.667  1.00  0.00           H  
ATOM   2065 2HD2 ASN B 127      -4.562   2.104  -4.855  1.00  0.00           H  
ATOM   2066  N   THR B 128      -3.434  -3.031  -6.402  1.00  0.00           N  
ATOM   2067  CA  THR B 128      -2.896  -3.699  -7.583  1.00  0.00           C  
ATOM   2068  C   THR B 128      -4.007  -3.861  -8.617  1.00  0.00           C  
ATOM   2069  O   THR B 128      -3.777  -4.302  -9.743  1.00  0.00           O  
ATOM   2070  CB  THR B 128      -2.193  -5.016  -7.258  1.00  0.00           C  
ATOM   2071  OG1 THR B 128      -3.114  -5.895  -6.672  1.00  0.00           O  
ATOM   2072  CG2 THR B 128      -1.059  -4.730  -6.280  1.00  0.00           C  
ATOM   2073  H   THR B 128      -4.217  -3.437  -5.900  1.00  0.00           H  
ATOM   2074  HA  THR B 128      -2.141  -3.057  -8.017  1.00  0.00           H  
ATOM   2075  HB  THR B 128      -1.792  -5.462  -8.170  1.00  0.00           H  
ATOM   2076  HG1 THR B 128      -2.659  -6.697  -6.358  1.00  0.00           H  
ATOM   2077 1HG2 THR B 128      -0.553  -5.645  -6.041  1.00  0.00           H  
ATOM   2078 2HG2 THR B 128      -0.361  -4.039  -6.739  1.00  0.00           H  
ATOM   2079 3HG2 THR B 128      -1.457  -4.291  -5.368  1.00  0.00           H  
ATOM   2080  N   VAL B 129      -5.220  -3.470  -8.226  1.00  0.00           N  
ATOM   2081  CA  VAL B 129      -6.378  -3.545  -9.103  1.00  0.00           C  
ATOM   2082  C   VAL B 129      -6.072  -2.736 -10.345  1.00  0.00           C  
ATOM   2083  O   VAL B 129      -5.523  -1.641 -10.261  1.00  0.00           O  
ATOM   2084  CB  VAL B 129      -7.619  -2.961  -8.386  1.00  0.00           C  
ATOM   2085  CG1 VAL B 129      -7.485  -1.439  -8.186  1.00  0.00           C  
ATOM   2086  CG2 VAL B 129      -8.900  -3.297  -9.134  1.00  0.00           C  
ATOM   2087  H   VAL B 129      -5.352  -3.172  -7.266  1.00  0.00           H  
ATOM   2088  HA  VAL B 129      -6.565  -4.579  -9.369  1.00  0.00           H  
ATOM   2089  HB  VAL B 129      -7.650  -3.400  -7.412  1.00  0.00           H  
ATOM   2090 1HG1 VAL B 129      -8.333  -1.078  -7.629  1.00  0.00           H  
ATOM   2091 2HG1 VAL B 129      -6.595  -1.227  -7.653  1.00  0.00           H  
ATOM   2092 3HG1 VAL B 129      -7.462  -0.921  -9.139  1.00  0.00           H  
ATOM   2093 1HG2 VAL B 129      -9.758  -2.910  -8.579  1.00  0.00           H  
ATOM   2094 2HG2 VAL B 129      -8.892  -2.848 -10.119  1.00  0.00           H  
ATOM   2095 3HG2 VAL B 129      -8.996  -4.380  -9.222  1.00  0.00           H  
ATOM   2096  N   GLU B 130      -6.439  -3.255 -11.504  1.00  0.00           N  
ATOM   2097  CA  GLU B 130      -6.147  -2.564 -12.749  1.00  0.00           C  
ATOM   2098  C   GLU B 130      -6.818  -1.194 -12.869  1.00  0.00           C  
ATOM   2099  O   GLU B 130      -6.203  -0.234 -13.350  1.00  0.00           O  
ATOM   2100  CB  GLU B 130      -6.578  -3.444 -13.927  1.00  0.00           C  
ATOM   2101  CG  GLU B 130      -6.264  -2.866 -15.296  1.00  0.00           C  
ATOM   2102  CD  GLU B 130      -6.503  -3.831 -16.486  1.00  0.00           C  
ATOM   2103  OE1 GLU B 130      -6.101  -4.980 -16.423  1.00  0.00           O  
ATOM   2104  OE2 GLU B 130      -7.065  -3.393 -17.460  1.00  0.00           O  
ATOM   2105  H   GLU B 130      -6.900  -4.149 -11.520  1.00  0.00           H  
ATOM   2106  HA  GLU B 130      -5.065  -2.414 -12.800  1.00  0.00           H  
ATOM   2107 1HB  GLU B 130      -6.147  -4.402 -13.829  1.00  0.00           H  
ATOM   2108 2HB  GLU B 130      -7.657  -3.579 -13.884  1.00  0.00           H  
ATOM   2109 1HG  GLU B 130      -6.873  -1.971 -15.439  1.00  0.00           H  
ATOM   2110 2HG  GLU B 130      -5.218  -2.562 -15.296  1.00  0.00           H  
ATOM   2111  N   ARG B 131      -8.072  -1.114 -12.420  1.00  0.00           N  
ATOM   2112  CA  ARG B 131      -8.879   0.094 -12.571  1.00  0.00           C  
ATOM   2113  C   ARG B 131      -9.633   0.522 -11.322  1.00  0.00           C  
ATOM   2114  O   ARG B 131     -10.296  -0.289 -10.671  1.00  0.00           O  
ATOM   2115  CB  ARG B 131      -9.908  -0.132 -13.680  1.00  0.00           C  
ATOM   2116  CG  ARG B 131     -10.849   1.061 -14.057  1.00  0.00           C  
ATOM   2117  CD  ARG B 131     -11.812   0.628 -15.149  1.00  0.00           C  
ATOM   2118  NE  ARG B 131     -12.806   1.652 -15.528  1.00  0.00           N  
ATOM   2119  CZ  ARG B 131     -12.669   2.522 -16.554  1.00  0.00           C  
ATOM   2120  NH1 ARG B 131     -11.596   2.506 -17.296  1.00  0.00           N  
ATOM   2121  NH2 ARG B 131     -13.616   3.405 -16.834  1.00  0.00           N  
ATOM   2122  H   ARG B 131      -8.486  -1.931 -11.999  1.00  0.00           H  
ATOM   2123  HA  ARG B 131      -8.216   0.905 -12.863  1.00  0.00           H  
ATOM   2124 1HB  ARG B 131      -9.385  -0.423 -14.593  1.00  0.00           H  
ATOM   2125 2HB  ARG B 131     -10.549  -0.965 -13.401  1.00  0.00           H  
ATOM   2126 1HG  ARG B 131     -11.438   1.338 -13.187  1.00  0.00           H  
ATOM   2127 2HG  ARG B 131     -10.280   1.926 -14.387  1.00  0.00           H  
ATOM   2128 1HD  ARG B 131     -11.239   0.370 -16.039  1.00  0.00           H  
ATOM   2129 2HD  ARG B 131     -12.352  -0.252 -14.808  1.00  0.00           H  
ATOM   2130  HE  ARG B 131     -13.657   1.700 -14.991  1.00  0.00           H  
ATOM   2131 1HH1 ARG B 131     -10.847   1.836 -17.126  1.00  0.00           H  
ATOM   2132 2HH1 ARG B 131     -11.498   3.148 -18.060  1.00  0.00           H  
ATOM   2133 1HH2 ARG B 131     -14.480   3.469 -16.283  1.00  0.00           H  
ATOM   2134 2HH2 ARG B 131     -13.492   4.037 -17.603  1.00  0.00           H  
ATOM   2135  N   ILE B 132      -9.577   1.824 -11.042  1.00  0.00           N  
ATOM   2136  CA  ILE B 132     -10.380   2.423  -9.974  1.00  0.00           C  
ATOM   2137  C   ILE B 132     -11.340   3.455 -10.577  1.00  0.00           C  
ATOM   2138  O   ILE B 132     -11.013   4.641 -10.668  1.00  0.00           O  
ATOM   2139  CB  ILE B 132      -9.510   3.085  -8.905  1.00  0.00           C  
ATOM   2140  CG1 ILE B 132      -8.584   2.073  -8.302  1.00  0.00           C  
ATOM   2141  CG2 ILE B 132     -10.362   3.733  -7.863  1.00  0.00           C  
ATOM   2142  CD1 ILE B 132      -7.549   2.668  -7.444  1.00  0.00           C  
ATOM   2143  H   ILE B 132      -8.962   2.409 -11.621  1.00  0.00           H  
ATOM   2144  HA  ILE B 132     -10.921   1.634  -9.472  1.00  0.00           H  
ATOM   2145  HB  ILE B 132      -8.891   3.831  -9.378  1.00  0.00           H  
ATOM   2146 1HG1 ILE B 132      -9.155   1.394  -7.701  1.00  0.00           H  
ATOM   2147 2HG1 ILE B 132      -8.122   1.512  -9.089  1.00  0.00           H  
ATOM   2148 1HG2 ILE B 132      -9.729   4.219  -7.120  1.00  0.00           H  
ATOM   2149 2HG2 ILE B 132     -10.991   4.466  -8.338  1.00  0.00           H  
ATOM   2150 3HG2 ILE B 132     -10.972   2.982  -7.386  1.00  0.00           H  
ATOM   2151 1HD1 ILE B 132      -6.915   1.880  -7.033  1.00  0.00           H  
ATOM   2152 2HD1 ILE B 132      -6.946   3.349  -8.036  1.00  0.00           H  
ATOM   2153 3HD1 ILE B 132      -8.025   3.211  -6.634  1.00  0.00           H  
ATOM   2154  N   PRO B 133     -12.585   3.065 -10.885  1.00  0.00           N  
ATOM   2155  CA  PRO B 133     -13.535   3.807 -11.681  1.00  0.00           C  
ATOM   2156  C   PRO B 133     -14.243   4.952 -10.974  1.00  0.00           C  
ATOM   2157  O   PRO B 133     -15.469   5.011 -10.962  1.00  0.00           O  
ATOM   2158  CB  PRO B 133     -14.535   2.721 -12.066  1.00  0.00           C  
ATOM   2159  CG  PRO B 133     -14.401   1.713 -10.982  1.00  0.00           C  
ATOM   2160  CD  PRO B 133     -12.921   1.668 -10.663  1.00  0.00           C  
ATOM   2161  HA  PRO B 133     -13.024   4.181 -12.579  1.00  0.00           H  
ATOM   2162 1HB  PRO B 133     -15.540   3.149 -12.137  1.00  0.00           H  
ATOM   2163 2HB  PRO B 133     -14.291   2.317 -13.054  1.00  0.00           H  
ATOM   2164 1HG  PRO B 133     -15.009   2.029 -10.119  1.00  0.00           H  
ATOM   2165 2HG  PRO B 133     -14.794   0.740 -11.306  1.00  0.00           H  
ATOM   2166 1HD  PRO B 133     -12.800   1.396  -9.611  1.00  0.00           H  
ATOM   2167 2HD  PRO B 133     -12.416   0.973 -11.348  1.00  0.00           H  
ATOM   2168  N   LEU B 134     -13.493   5.934 -10.485  1.00  0.00           N  
ATOM   2169  CA  LEU B 134     -14.105   7.142  -9.899  1.00  0.00           C  
ATOM   2170  C   LEU B 134     -14.496   8.111 -11.024  1.00  0.00           C  
ATOM   2171  O   LEU B 134     -14.134   9.289 -11.031  1.00  0.00           O  
ATOM   2172  CB  LEU B 134     -13.114   7.811  -8.933  1.00  0.00           C  
ATOM   2173  CG  LEU B 134     -12.760   7.043  -7.689  1.00  0.00           C  
ATOM   2174  CD1 LEU B 134     -11.587   7.733  -6.980  1.00  0.00           C  
ATOM   2175  CD2 LEU B 134     -13.982   7.034  -6.781  1.00  0.00           C  
ATOM   2176  H   LEU B 134     -12.483   5.828 -10.525  1.00  0.00           H  
ATOM   2177  HA  LEU B 134     -15.006   6.857  -9.352  1.00  0.00           H  
ATOM   2178 1HB  LEU B 134     -12.185   7.930  -9.460  1.00  0.00           H  
ATOM   2179 2HB  LEU B 134     -13.490   8.791  -8.645  1.00  0.00           H  
ATOM   2180  HG  LEU B 134     -12.490   6.032  -7.947  1.00  0.00           H  
ATOM   2181 1HD1 LEU B 134     -11.337   7.197  -6.078  1.00  0.00           H  
ATOM   2182 2HD1 LEU B 134     -10.722   7.746  -7.646  1.00  0.00           H  
ATOM   2183 3HD1 LEU B 134     -11.863   8.754  -6.726  1.00  0.00           H  
ATOM   2184 1HD2 LEU B 134     -13.766   6.474  -5.878  1.00  0.00           H  
ATOM   2185 2HD2 LEU B 134     -14.251   8.060  -6.521  1.00  0.00           H  
ATOM   2186 3HD2 LEU B 134     -14.811   6.578  -7.306  1.00  0.00           H  
ATOM   2187  N   GLU B 135     -15.325   7.594 -11.924  1.00  0.00           N  
ATOM   2188  CA  GLU B 135     -15.777   8.220 -13.155  1.00  0.00           C  
ATOM   2189  C   GLU B 135     -16.561   9.495 -12.932  1.00  0.00           C  
ATOM   2190  O   GLU B 135     -16.519  10.398 -13.767  1.00  0.00           O  
ATOM   2191  CB  GLU B 135     -16.639   7.224 -13.953  1.00  0.00           C  
ATOM   2192  CG  GLU B 135     -15.866   6.012 -14.555  1.00  0.00           C  
ATOM   2193  CD  GLU B 135     -16.766   5.013 -15.316  1.00  0.00           C  
ATOM   2194  OE1 GLU B 135     -17.961   5.202 -15.336  1.00  0.00           O  
ATOM   2195  OE2 GLU B 135     -16.247   4.059 -15.873  1.00  0.00           O  
ATOM   2196  H   GLU B 135     -15.614   6.640 -11.744  1.00  0.00           H  
ATOM   2197  HA  GLU B 135     -14.896   8.467 -13.749  1.00  0.00           H  
ATOM   2198 1HB  GLU B 135     -17.416   6.821 -13.299  1.00  0.00           H  
ATOM   2199 2HB  GLU B 135     -17.137   7.749 -14.760  1.00  0.00           H  
ATOM   2200 1HG  GLU B 135     -15.103   6.391 -15.240  1.00  0.00           H  
ATOM   2201 2HG  GLU B 135     -15.356   5.490 -13.750  1.00  0.00           H  
ATOM   2202  N   ASN B 136     -17.305   9.552 -11.833  1.00  0.00           N  
ATOM   2203  CA  ASN B 136     -18.147  10.697 -11.557  1.00  0.00           C  
ATOM   2204  C   ASN B 136     -17.664  11.564 -10.406  1.00  0.00           C  
ATOM   2205  O   ASN B 136     -18.416  12.414  -9.938  1.00  0.00           O  
ATOM   2206  CB  ASN B 136     -19.567  10.238 -11.308  1.00  0.00           C  
ATOM   2207  CG  ASN B 136     -20.166   9.661 -12.561  1.00  0.00           C  
ATOM   2208  OD1 ASN B 136     -20.440  10.385 -13.528  1.00  0.00           O  
ATOM   2209  ND2 ASN B 136     -20.378   8.371 -12.567  1.00  0.00           N  
ATOM   2210  H   ASN B 136     -17.289   8.777 -11.182  1.00  0.00           H  
ATOM   2211  HA  ASN B 136     -18.153  11.335 -12.438  1.00  0.00           H  
ATOM   2212 1HB  ASN B 136     -19.576   9.483 -10.515  1.00  0.00           H  
ATOM   2213 2HB  ASN B 136     -20.173  11.077 -10.970  1.00  0.00           H  
ATOM   2214 1HD2 ASN B 136     -20.775   7.930 -13.371  1.00  0.00           H  
ATOM   2215 2HD2 ASN B 136     -20.160   7.818 -11.741  1.00  0.00           H  
ATOM   2216  N   LEU B 137     -16.403  11.430  -9.979  1.00  0.00           N  
ATOM   2217  CA  LEU B 137     -15.967  12.304  -8.889  1.00  0.00           C  
ATOM   2218  C   LEU B 137     -15.752  13.701  -9.432  1.00  0.00           C  
ATOM   2219  O   LEU B 137     -14.880  13.908 -10.269  1.00  0.00           O  
ATOM   2220  CB  LEU B 137     -14.673  11.776  -8.242  1.00  0.00           C  
ATOM   2221  CG  LEU B 137     -14.046  12.664  -7.113  1.00  0.00           C  
ATOM   2222  CD1 LEU B 137     -14.969  12.766  -5.936  1.00  0.00           C  
ATOM   2223  CD2 LEU B 137     -12.705  12.052  -6.685  1.00  0.00           C  
ATOM   2224  H   LEU B 137     -15.763  10.743 -10.386  1.00  0.00           H  
ATOM   2225  HA  LEU B 137     -16.749  12.338  -8.132  1.00  0.00           H  
ATOM   2226 1HB  LEU B 137     -14.887  10.798  -7.810  1.00  0.00           H  
ATOM   2227 2HB  LEU B 137     -13.921  11.643  -9.024  1.00  0.00           H  
ATOM   2228  HG  LEU B 137     -13.892  13.670  -7.496  1.00  0.00           H  
ATOM   2229 1HD1 LEU B 137     -14.515  13.402  -5.171  1.00  0.00           H  
ATOM   2230 2HD1 LEU B 137     -15.908  13.199  -6.248  1.00  0.00           H  
ATOM   2231 3HD1 LEU B 137     -15.135  11.780  -5.539  1.00  0.00           H  
ATOM   2232 1HD2 LEU B 137     -12.260  12.669  -5.916  1.00  0.00           H  
ATOM   2233 2HD2 LEU B 137     -12.869  11.046  -6.296  1.00  0.00           H  
ATOM   2234 3HD2 LEU B 137     -12.041  12.005  -7.544  1.00  0.00           H  
ATOM   2235  N   GLN B 138     -16.560  14.656  -8.965  1.00  0.00           N  
ATOM   2236  CA  GLN B 138     -16.517  16.024  -9.460  1.00  0.00           C  
ATOM   2237  C   GLN B 138     -15.651  16.935  -8.623  1.00  0.00           C  
ATOM   2238  O   GLN B 138     -14.901  17.777  -9.156  1.00  0.00           O  
ATOM   2239  CB  GLN B 138     -17.931  16.596  -9.528  1.00  0.00           C  
ATOM   2240  CG  GLN B 138     -18.808  15.921 -10.555  1.00  0.00           C  
ATOM   2241  CD  GLN B 138     -20.256  16.333 -10.467  1.00  0.00           C  
ATOM   2242  OE1 GLN B 138     -20.767  16.585  -9.379  1.00  0.00           O  
ATOM   2243  NE2 GLN B 138     -20.931  16.409 -11.601  1.00  0.00           N  
ATOM   2244  H   GLN B 138     -17.247  14.420  -8.254  1.00  0.00           H  
ATOM   2245  HA  GLN B 138     -16.125  15.997 -10.450  1.00  0.00           H  
ATOM   2246 1HB  GLN B 138     -18.411  16.485  -8.553  1.00  0.00           H  
ATOM   2247 2HB  GLN B 138     -17.886  17.661  -9.756  1.00  0.00           H  
ATOM   2248 1HG  GLN B 138     -18.439  16.180 -11.546  1.00  0.00           H  
ATOM   2249 2HG  GLN B 138     -18.751  14.847 -10.406  1.00  0.00           H  
ATOM   2250 1HE2 GLN B 138     -21.901  16.663 -11.570  1.00  0.00           H  
ATOM   2251 2HE2 GLN B 138     -20.481  16.198 -12.471  1.00  0.00           H  
ATOM   2252  N   ILE B 139     -15.765  16.760  -7.306  1.00  0.00           N  
ATOM   2253  CA  ILE B 139     -15.080  17.645  -6.385  1.00  0.00           C  
ATOM   2254  C   ILE B 139     -14.506  16.983  -5.143  1.00  0.00           C  
ATOM   2255  O   ILE B 139     -15.150  16.141  -4.505  1.00  0.00           O  
ATOM   2256  CB  ILE B 139     -16.063  18.759  -5.956  1.00  0.00           C  
ATOM   2257  CG1 ILE B 139     -15.407  19.816  -5.062  1.00  0.00           C  
ATOM   2258  CG2 ILE B 139     -17.212  18.145  -5.264  1.00  0.00           C  
ATOM   2259  CD1 ILE B 139     -16.228  21.074  -4.959  1.00  0.00           C  
ATOM   2260  H   ILE B 139     -16.388  16.027  -6.960  1.00  0.00           H  
ATOM   2261  HA  ILE B 139     -14.260  18.100  -6.925  1.00  0.00           H  
ATOM   2262  HB  ILE B 139     -16.418  19.272  -6.847  1.00  0.00           H  
ATOM   2263 1HG1 ILE B 139     -15.274  19.409  -4.060  1.00  0.00           H  
ATOM   2264 2HG1 ILE B 139     -14.427  20.076  -5.463  1.00  0.00           H  
ATOM   2265 1HG2 ILE B 139     -17.941  18.909  -4.988  1.00  0.00           H  
ATOM   2266 2HG2 ILE B 139     -17.661  17.434  -5.946  1.00  0.00           H  
ATOM   2267 3HG2 ILE B 139     -16.869  17.633  -4.367  1.00  0.00           H  
ATOM   2268 1HD1 ILE B 139     -15.727  21.780  -4.323  1.00  0.00           H  
ATOM   2269 2HD1 ILE B 139     -16.351  21.501  -5.952  1.00  0.00           H  
ATOM   2270 3HD1 ILE B 139     -17.207  20.838  -4.540  1.00  0.00           H  
ATOM   2271  N   ILE B 140     -13.309  17.433  -4.788  1.00  0.00           N  
ATOM   2272  CA  ILE B 140     -12.662  17.068  -3.535  1.00  0.00           C  
ATOM   2273  C   ILE B 140     -12.572  18.373  -2.768  1.00  0.00           C  
ATOM   2274  O   ILE B 140     -11.997  19.341  -3.267  1.00  0.00           O  
ATOM   2275  CB  ILE B 140     -11.256  16.479  -3.741  1.00  0.00           C  
ATOM   2276  CG1 ILE B 140     -11.319  15.223  -4.619  1.00  0.00           C  
ATOM   2277  CG2 ILE B 140     -10.629  16.143  -2.385  1.00  0.00           C  
ATOM   2278  CD1 ILE B 140      -9.939  14.737  -5.094  1.00  0.00           C  
ATOM   2279  H   ILE B 140     -12.857  18.106  -5.412  1.00  0.00           H  
ATOM   2280  HA  ILE B 140     -13.281  16.365  -2.981  1.00  0.00           H  
ATOM   2281  HB  ILE B 140     -10.647  17.196  -4.227  1.00  0.00           H  
ATOM   2282 1HG1 ILE B 140     -11.799  14.435  -4.049  1.00  0.00           H  
ATOM   2283 2HG1 ILE B 140     -11.929  15.430  -5.489  1.00  0.00           H  
ATOM   2284 1HG2 ILE B 140      -9.631  15.738  -2.532  1.00  0.00           H  
ATOM   2285 2HG2 ILE B 140     -10.567  17.042  -1.776  1.00  0.00           H  
ATOM   2286 3HG2 ILE B 140     -11.247  15.403  -1.865  1.00  0.00           H  
ATOM   2287 1HD1 ILE B 140     -10.053  13.844  -5.708  1.00  0.00           H  
ATOM   2288 2HD1 ILE B 140      -9.460  15.509  -5.684  1.00  0.00           H  
ATOM   2289 3HD1 ILE B 140      -9.312  14.504  -4.232  1.00  0.00           H  
ATOM   2290  N   ARG B 141     -13.194  18.457  -1.616  1.00  0.00           N  
ATOM   2291  CA  ARG B 141     -13.200  19.743  -0.956  1.00  0.00           C  
ATOM   2292  C   ARG B 141     -11.896  19.979  -0.194  1.00  0.00           C  
ATOM   2293  O   ARG B 141     -11.385  21.103  -0.170  1.00  0.00           O  
ATOM   2294  CB  ARG B 141     -14.418  19.852  -0.064  1.00  0.00           C  
ATOM   2295  CG  ARG B 141     -15.726  19.860  -0.858  1.00  0.00           C  
ATOM   2296  CD  ARG B 141     -16.927  20.046  -0.018  1.00  0.00           C  
ATOM   2297  NE  ARG B 141     -18.140  19.886  -0.813  1.00  0.00           N  
ATOM   2298  CZ  ARG B 141     -18.705  20.855  -1.570  1.00  0.00           C  
ATOM   2299  NH1 ARG B 141     -18.199  22.058  -1.646  1.00  0.00           N  
ATOM   2300  NH2 ARG B 141     -19.790  20.615  -2.268  1.00  0.00           N  
ATOM   2301  H   ARG B 141     -13.662  17.645  -1.216  1.00  0.00           H  
ATOM   2302  HA  ARG B 141     -13.294  20.512  -1.718  1.00  0.00           H  
ATOM   2303 1HB  ARG B 141     -14.454  19.033   0.593  1.00  0.00           H  
ATOM   2304 2HB  ARG B 141     -14.364  20.757   0.540  1.00  0.00           H  
ATOM   2305 1HG  ARG B 141     -15.701  20.647  -1.604  1.00  0.00           H  
ATOM   2306 2HG  ARG B 141     -15.825  18.894  -1.364  1.00  0.00           H  
ATOM   2307 1HD  ARG B 141     -16.943  19.313   0.783  1.00  0.00           H  
ATOM   2308 2HD  ARG B 141     -16.922  21.050   0.406  1.00  0.00           H  
ATOM   2309  HE  ARG B 141     -18.591  18.973  -0.817  1.00  0.00           H  
ATOM   2310 1HH1 ARG B 141     -17.367  22.307  -1.133  1.00  0.00           H  
ATOM   2311 2HH1 ARG B 141     -18.686  22.746  -2.254  1.00  0.00           H  
ATOM   2312 1HH2 ARG B 141     -20.223  19.677  -2.256  1.00  0.00           H  
ATOM   2313 2HH2 ARG B 141     -20.177  21.385  -2.835  1.00  0.00           H  
ATOM   2314  N   GLY B 142     -11.303  18.920   0.372  1.00  0.00           N  
ATOM   2315  CA  GLY B 142     -10.076  19.104   1.133  1.00  0.00           C  
ATOM   2316  C   GLY B 142     -10.321  19.677   2.528  1.00  0.00           C  
ATOM   2317  O   GLY B 142      -9.490  20.414   3.052  1.00  0.00           O  
ATOM   2318  H   GLY B 142     -11.700  17.979   0.338  1.00  0.00           H  
ATOM   2319 1HA  GLY B 142      -9.569  18.141   1.223  1.00  0.00           H  
ATOM   2320 2HA  GLY B 142      -9.406  19.759   0.583  1.00  0.00           H  
ATOM   2321  N   ASN B 143     -11.464  19.352   3.151  1.00  0.00           N  
ATOM   2322  CA  ASN B 143     -11.751  19.878   4.493  1.00  0.00           C  
ATOM   2323  C   ASN B 143     -10.665  19.440   5.482  1.00  0.00           C  
ATOM   2324  O   ASN B 143     -10.361  20.139   6.451  1.00  0.00           O  
ATOM   2325  CB  ASN B 143     -13.106  19.403   5.003  1.00  0.00           C  
ATOM   2326  CG  ASN B 143     -14.281  20.052   4.319  1.00  0.00           C  
ATOM   2327  OD1 ASN B 143     -14.159  21.071   3.626  1.00  0.00           O  
ATOM   2328  ND2 ASN B 143     -15.437  19.486   4.524  1.00  0.00           N  
ATOM   2329  H   ASN B 143     -12.136  18.735   2.697  1.00  0.00           H  
ATOM   2330  HA  ASN B 143     -11.742  20.968   4.453  1.00  0.00           H  
ATOM   2331 1HB  ASN B 143     -13.179  18.322   4.863  1.00  0.00           H  
ATOM   2332 2HB  ASN B 143     -13.174  19.594   6.073  1.00  0.00           H  
ATOM   2333 1HD2 ASN B 143     -16.264  19.872   4.113  1.00  0.00           H  
ATOM   2334 2HD2 ASN B 143     -15.496  18.674   5.107  1.00  0.00           H  
ATOM   2335  N   MET B 144     -10.114  18.256   5.230  1.00  0.00           N  
ATOM   2336  CA  MET B 144      -9.064  17.635   6.016  1.00  0.00           C  
ATOM   2337  C   MET B 144      -8.009  17.170   5.015  1.00  0.00           C  
ATOM   2338  O   MET B 144      -8.373  16.767   3.910  1.00  0.00           O  
ATOM   2339  CB  MET B 144      -9.652  16.480   6.829  1.00  0.00           C  
ATOM   2340  CG  MET B 144     -10.753  16.928   7.820  1.00  0.00           C  
ATOM   2341  SD  MET B 144     -11.830  15.598   8.366  1.00  0.00           S  
ATOM   2342  CE  MET B 144     -12.898  15.383   6.933  1.00  0.00           C  
ATOM   2343  H   MET B 144     -10.440  17.772   4.411  1.00  0.00           H  
ATOM   2344  HA  MET B 144      -8.612  18.372   6.680  1.00  0.00           H  
ATOM   2345 1HB  MET B 144     -10.078  15.735   6.154  1.00  0.00           H  
ATOM   2346 2HB  MET B 144      -8.858  15.991   7.397  1.00  0.00           H  
ATOM   2347 1HG  MET B 144     -10.286  17.379   8.696  1.00  0.00           H  
ATOM   2348 2HG  MET B 144     -11.377  17.680   7.352  1.00  0.00           H  
ATOM   2349 1HE  MET B 144     -13.615  14.590   7.132  1.00  0.00           H  
ATOM   2350 2HE  MET B 144     -13.433  16.312   6.727  1.00  0.00           H  
ATOM   2351 3HE  MET B 144     -12.295  15.114   6.062  1.00  0.00           H  
ATOM   2352  N   TYR B 145      -6.727  17.213   5.387  1.00  0.00           N  
ATOM   2353  CA  TYR B 145      -5.653  16.815   4.460  1.00  0.00           C  
ATOM   2354  C   TYR B 145      -4.937  15.529   4.844  1.00  0.00           C  
ATOM   2355  O   TYR B 145      -4.908  15.134   6.012  1.00  0.00           O  
ATOM   2356  CB  TYR B 145      -4.557  17.879   4.377  1.00  0.00           C  
ATOM   2357  CG  TYR B 145      -4.921  19.231   3.825  1.00  0.00           C  
ATOM   2358  CD1 TYR B 145      -4.079  20.278   4.130  1.00  0.00           C  
ATOM   2359  CD2 TYR B 145      -6.055  19.457   3.049  1.00  0.00           C  
ATOM   2360  CE1 TYR B 145      -4.340  21.540   3.692  1.00  0.00           C  
ATOM   2361  CE2 TYR B 145      -6.322  20.746   2.610  1.00  0.00           C  
ATOM   2362  CZ  TYR B 145      -5.457  21.782   2.942  1.00  0.00           C  
ATOM   2363  OH  TYR B 145      -5.698  23.059   2.537  1.00  0.00           O  
ATOM   2364  H   TYR B 145      -6.491  17.545   6.309  1.00  0.00           H  
ATOM   2365  HA  TYR B 145      -6.084  16.666   3.469  1.00  0.00           H  
ATOM   2366 1HB  TYR B 145      -4.138  18.030   5.372  1.00  0.00           H  
ATOM   2367 2HB  TYR B 145      -3.750  17.486   3.766  1.00  0.00           H  
ATOM   2368  HD1 TYR B 145      -3.197  20.097   4.733  1.00  0.00           H  
ATOM   2369  HD2 TYR B 145      -6.731  18.642   2.791  1.00  0.00           H  
ATOM   2370  HE1 TYR B 145      -3.664  22.354   3.949  1.00  0.00           H  
ATOM   2371  HE2 TYR B 145      -7.209  20.944   2.007  1.00  0.00           H  
ATOM   2372  HH  TYR B 145      -5.026  23.640   2.906  1.00  0.00           H  
ATOM   2373  N   TYR B 146      -4.319  14.911   3.845  1.00  0.00           N  
ATOM   2374  CA  TYR B 146      -3.464  13.754   4.018  1.00  0.00           C  
ATOM   2375  C   TYR B 146      -2.017  14.218   4.200  1.00  0.00           C  
ATOM   2376  O   TYR B 146      -1.536  15.106   3.481  1.00  0.00           O  
ATOM   2377  CB  TYR B 146      -3.614  12.796   2.831  1.00  0.00           C  
ATOM   2378  CG  TYR B 146      -2.817  11.544   2.966  1.00  0.00           C  
ATOM   2379  CD1 TYR B 146      -3.232  10.568   3.858  1.00  0.00           C  
ATOM   2380  CD2 TYR B 146      -1.683  11.354   2.219  1.00  0.00           C  
ATOM   2381  CE1 TYR B 146      -2.505   9.418   4.011  1.00  0.00           C  
ATOM   2382  CE2 TYR B 146      -0.962  10.190   2.377  1.00  0.00           C  
ATOM   2383  CZ  TYR B 146      -1.369   9.236   3.264  1.00  0.00           C  
ATOM   2384  OH  TYR B 146      -0.636   8.107   3.419  1.00  0.00           O  
ATOM   2385  H   TYR B 146      -4.434  15.281   2.909  1.00  0.00           H  
ATOM   2386  HA  TYR B 146      -3.768  13.224   4.920  1.00  0.00           H  
ATOM   2387 1HB  TYR B 146      -4.642  12.524   2.719  1.00  0.00           H  
ATOM   2388 2HB  TYR B 146      -3.318  13.298   1.917  1.00  0.00           H  
ATOM   2389  HD1 TYR B 146      -4.130  10.717   4.450  1.00  0.00           H  
ATOM   2390  HD2 TYR B 146      -1.352  12.122   1.520  1.00  0.00           H  
ATOM   2391  HE1 TYR B 146      -2.825   8.656   4.719  1.00  0.00           H  
ATOM   2392  HE2 TYR B 146      -0.062  10.030   1.811  1.00  0.00           H  
ATOM   2393  HH  TYR B 146       0.135   8.148   2.846  1.00  0.00           H  
ATOM   2394  N   GLU B 147      -1.344  13.689   5.214  1.00  0.00           N  
ATOM   2395  CA  GLU B 147       0.050  14.039   5.493  1.00  0.00           C  
ATOM   2396  C   GLU B 147       0.271  15.555   5.594  1.00  0.00           C  
ATOM   2397  O   GLU B 147       1.293  16.073   5.148  1.00  0.00           O  
ATOM   2398  CB  GLU B 147       1.030  13.375   4.529  1.00  0.00           C  
ATOM   2399  CG  GLU B 147       1.111  11.852   4.719  1.00  0.00           C  
ATOM   2400  CD  GLU B 147       2.157  11.202   3.855  1.00  0.00           C  
ATOM   2401  OE1 GLU B 147       2.700  11.895   3.036  1.00  0.00           O  
ATOM   2402  OE2 GLU B 147       2.416  10.033   3.997  1.00  0.00           O  
ATOM   2403  H   GLU B 147      -1.798  12.991   5.784  1.00  0.00           H  
ATOM   2404  HA  GLU B 147       0.330  13.592   6.448  1.00  0.00           H  
ATOM   2405 1HB  GLU B 147       0.731  13.578   3.498  1.00  0.00           H  
ATOM   2406 2HB  GLU B 147       2.027  13.789   4.672  1.00  0.00           H  
ATOM   2407 1HG  GLU B 147       1.368  11.658   5.757  1.00  0.00           H  
ATOM   2408 2HG  GLU B 147       0.146  11.423   4.548  1.00  0.00           H  
ATOM   2409  N   ASN B 148      -0.701  16.250   6.186  1.00  0.00           N  
ATOM   2410  CA  ASN B 148      -0.718  17.703   6.405  1.00  0.00           C  
ATOM   2411  C   ASN B 148      -0.715  18.577   5.134  1.00  0.00           C  
ATOM   2412  O   ASN B 148      -0.698  19.804   5.249  1.00  0.00           O  
ATOM   2413  CB  ASN B 148       0.442  18.101   7.299  1.00  0.00           C  
ATOM   2414  CG  ASN B 148       0.389  17.418   8.631  1.00  0.00           C  
ATOM   2415  OD1 ASN B 148      -0.682  17.261   9.234  1.00  0.00           O  
ATOM   2416  ND2 ASN B 148       1.533  16.998   9.109  1.00  0.00           N  
ATOM   2417  H   ASN B 148      -1.499  15.724   6.509  1.00  0.00           H  
ATOM   2418  HA  ASN B 148      -1.637  17.941   6.943  1.00  0.00           H  
ATOM   2419 1HB  ASN B 148       1.391  17.882   6.817  1.00  0.00           H  
ATOM   2420 2HB  ASN B 148       0.410  19.177   7.463  1.00  0.00           H  
ATOM   2421 1HD2 ASN B 148       1.566  16.533   9.995  1.00  0.00           H  
ATOM   2422 2HD2 ASN B 148       2.375  17.142   8.589  1.00  0.00           H  
ATOM   2423  N   SER B 149      -0.743  17.978   3.939  1.00  0.00           N  
ATOM   2424  CA  SER B 149      -0.736  18.762   2.703  1.00  0.00           C  
ATOM   2425  C   SER B 149      -1.663  18.354   1.575  1.00  0.00           C  
ATOM   2426  O   SER B 149      -1.965  19.204   0.728  1.00  0.00           O  
ATOM   2427  CB  SER B 149       0.679  18.802   2.144  1.00  0.00           C  
ATOM   2428  OG  SER B 149       1.561  19.526   2.976  1.00  0.00           O  
ATOM   2429  H   SER B 149      -0.773  16.960   3.884  1.00  0.00           H  
ATOM   2430  HA  SER B 149      -1.009  19.781   2.975  1.00  0.00           H  
ATOM   2431 1HB  SER B 149       1.033  17.788   2.078  1.00  0.00           H  
ATOM   2432 2HB  SER B 149       0.675  19.211   1.137  1.00  0.00           H  
ATOM   2433  HG  SER B 149       2.418  19.529   2.542  1.00  0.00           H  
ATOM   2434  N   TYR B 150      -2.099  17.096   1.506  1.00  0.00           N  
ATOM   2435  CA  TYR B 150      -2.724  16.708   0.257  1.00  0.00           C  
ATOM   2436  C   TYR B 150      -4.217  16.460   0.319  1.00  0.00           C  
ATOM   2437  O   TYR B 150      -4.751  15.857   1.249  1.00  0.00           O  
ATOM   2438  CB  TYR B 150      -1.999  15.458  -0.267  1.00  0.00           C  
ATOM   2439  CG  TYR B 150      -0.553  15.765  -0.515  1.00  0.00           C  
ATOM   2440  CD1 TYR B 150       0.392  15.459   0.440  1.00  0.00           C  
ATOM   2441  CD2 TYR B 150      -0.187  16.413  -1.643  1.00  0.00           C  
ATOM   2442  CE1 TYR B 150       1.709  15.817   0.235  1.00  0.00           C  
ATOM   2443  CE2 TYR B 150       1.114  16.790  -1.851  1.00  0.00           C  
ATOM   2444  CZ  TYR B 150       2.063  16.493  -0.918  1.00  0.00           C  
ATOM   2445  OH  TYR B 150       3.368  16.877  -1.120  1.00  0.00           O  
ATOM   2446  H   TYR B 150      -1.915  16.413   2.238  1.00  0.00           H  
ATOM   2447  HA  TYR B 150      -2.568  17.502  -0.464  1.00  0.00           H  
ATOM   2448 1HB  TYR B 150      -2.066  14.649   0.456  1.00  0.00           H  
ATOM   2449 2HB  TYR B 150      -2.453  15.128  -1.202  1.00  0.00           H  
ATOM   2450  HD1 TYR B 150       0.100  14.948   1.363  1.00  0.00           H  
ATOM   2451  HD2 TYR B 150      -0.927  16.642  -2.365  1.00  0.00           H  
ATOM   2452  HE1 TYR B 150       2.458  15.586   0.992  1.00  0.00           H  
ATOM   2453  HE2 TYR B 150       1.389  17.325  -2.766  1.00  0.00           H  
ATOM   2454  HH  TYR B 150       3.421  17.414  -1.925  1.00  0.00           H  
ATOM   2455  N   ALA B 151      -4.886  16.900  -0.734  1.00  0.00           N  
ATOM   2456  CA  ALA B 151      -6.293  16.637  -0.959  1.00  0.00           C  
ATOM   2457  C   ALA B 151      -6.411  15.374  -1.772  1.00  0.00           C  
ATOM   2458  O   ALA B 151      -7.399  14.657  -1.699  1.00  0.00           O  
ATOM   2459  CB  ALA B 151      -6.940  17.773  -1.680  1.00  0.00           C  
ATOM   2460  H   ALA B 151      -4.370  17.414  -1.444  1.00  0.00           H  
ATOM   2461  HA  ALA B 151      -6.784  16.486   0.001  1.00  0.00           H  
ATOM   2462 1HB  ALA B 151      -7.989  17.559  -1.846  1.00  0.00           H  
ATOM   2463 2HB  ALA B 151      -6.847  18.643  -1.091  1.00  0.00           H  
ATOM   2464 3HB  ALA B 151      -6.432  17.906  -2.625  1.00  0.00           H  
ATOM   2465  N   LEU B 152      -5.396  15.127  -2.582  1.00  0.00           N  
ATOM   2466  CA  LEU B 152      -5.366  13.949  -3.424  1.00  0.00           C  
ATOM   2467  C   LEU B 152      -3.979  13.341  -3.420  1.00  0.00           C  
ATOM   2468  O   LEU B 152      -3.001  14.018  -3.747  1.00  0.00           O  
ATOM   2469  CB  LEU B 152      -5.778  14.301  -4.859  1.00  0.00           C  
ATOM   2470  CG  LEU B 152      -5.683  13.172  -5.920  1.00  0.00           C  
ATOM   2471  CD1 LEU B 152      -6.654  12.031  -5.592  1.00  0.00           C  
ATOM   2472  CD2 LEU B 152      -5.991  13.767  -7.285  1.00  0.00           C  
ATOM   2473  H   LEU B 152      -4.620  15.787  -2.619  1.00  0.00           H  
ATOM   2474  HA  LEU B 152      -6.065  13.219  -3.031  1.00  0.00           H  
ATOM   2475 1HB  LEU B 152      -6.805  14.661  -4.843  1.00  0.00           H  
ATOM   2476 2HB  LEU B 152      -5.151  15.091  -5.187  1.00  0.00           H  
ATOM   2477  HG  LEU B 152      -4.670  12.763  -5.920  1.00  0.00           H  
ATOM   2478 1HD1 LEU B 152      -6.564  11.245  -6.343  1.00  0.00           H  
ATOM   2479 2HD1 LEU B 152      -6.413  11.617  -4.610  1.00  0.00           H  
ATOM   2480 3HD1 LEU B 152      -7.672  12.411  -5.588  1.00  0.00           H  
ATOM   2481 1HD2 LEU B 152      -5.906  12.995  -8.043  1.00  0.00           H  
ATOM   2482 2HD2 LEU B 152      -7.002  14.170  -7.286  1.00  0.00           H  
ATOM   2483 3HD2 LEU B 152      -5.292  14.561  -7.503  1.00  0.00           H  
ATOM   2484  N   ALA B 153      -3.899  12.073  -3.057  1.00  0.00           N  
ATOM   2485  CA  ALA B 153      -2.617  11.393  -3.061  1.00  0.00           C  
ATOM   2486  C   ALA B 153      -2.803   9.991  -3.590  1.00  0.00           C  
ATOM   2487  O   ALA B 153      -3.675   9.258  -3.119  1.00  0.00           O  
ATOM   2488  CB  ALA B 153      -1.999  11.366  -1.667  1.00  0.00           C  
ATOM   2489  H   ALA B 153      -4.750  11.591  -2.761  1.00  0.00           H  
ATOM   2490  HA  ALA B 153      -1.953  11.926  -3.724  1.00  0.00           H  
ATOM   2491 1HB  ALA B 153      -1.037  10.865  -1.714  1.00  0.00           H  
ATOM   2492 2HB  ALA B 153      -1.862  12.387  -1.315  1.00  0.00           H  
ATOM   2493 3HB  ALA B 153      -2.659  10.831  -0.986  1.00  0.00           H  
ATOM   2494  N   VAL B 154      -2.004   9.656  -4.596  1.00  0.00           N  
ATOM   2495  CA  VAL B 154      -2.049   8.355  -5.240  1.00  0.00           C  
ATOM   2496  C   VAL B 154      -0.648   7.750  -5.107  1.00  0.00           C  
ATOM   2497  O   VAL B 154       0.289   8.177  -5.798  1.00  0.00           O  
ATOM   2498  CB  VAL B 154      -2.499   8.526  -6.703  1.00  0.00           C  
ATOM   2499  CG1 VAL B 154      -2.601   7.171  -7.427  1.00  0.00           C  
ATOM   2500  CG2 VAL B 154      -3.863   9.288  -6.726  1.00  0.00           C  
ATOM   2501  H   VAL B 154      -1.332  10.348  -4.923  1.00  0.00           H  
ATOM   2502  HA  VAL B 154      -2.775   7.742  -4.741  1.00  0.00           H  
ATOM   2503  HB  VAL B 154      -1.760   9.097  -7.212  1.00  0.00           H  
ATOM   2504 1HG1 VAL B 154      -2.899   7.331  -8.460  1.00  0.00           H  
ATOM   2505 2HG1 VAL B 154      -1.638   6.677  -7.408  1.00  0.00           H  
ATOM   2506 3HG1 VAL B 154      -3.340   6.545  -6.932  1.00  0.00           H  
ATOM   2507 1HG2 VAL B 154      -4.191   9.436  -7.739  1.00  0.00           H  
ATOM   2508 2HG2 VAL B 154      -4.603   8.728  -6.202  1.00  0.00           H  
ATOM   2509 3HG2 VAL B 154      -3.754  10.256  -6.249  1.00  0.00           H  
ATOM   2510  N   LEU B 155      -0.508   6.796  -4.181  1.00  0.00           N  
ATOM   2511  CA  LEU B 155       0.816   6.316  -3.800  1.00  0.00           C  
ATOM   2512  C   LEU B 155       1.079   4.808  -3.957  1.00  0.00           C  
ATOM   2513  O   LEU B 155       0.294   3.973  -3.498  1.00  0.00           O  
ATOM   2514  CB  LEU B 155       0.930   6.678  -2.323  1.00  0.00           C  
ATOM   2515  CG  LEU B 155       0.647   8.179  -1.965  1.00  0.00           C  
ATOM   2516  CD1 LEU B 155       0.640   8.342  -0.463  1.00  0.00           C  
ATOM   2517  CD2 LEU B 155       1.669   9.108  -2.621  1.00  0.00           C  
ATOM   2518  H   LEU B 155      -1.345   6.449  -3.715  1.00  0.00           H  
ATOM   2519  HA  LEU B 155       1.555   6.849  -4.397  1.00  0.00           H  
ATOM   2520 1HB  LEU B 155       0.229   6.070  -1.769  1.00  0.00           H  
ATOM   2521 2HB  LEU B 155       1.895   6.432  -2.008  1.00  0.00           H  
ATOM   2522  HG  LEU B 155      -0.348   8.445  -2.317  1.00  0.00           H  
ATOM   2523 1HD1 LEU B 155       0.409   9.367  -0.235  1.00  0.00           H  
ATOM   2524 2HD1 LEU B 155      -0.118   7.690  -0.030  1.00  0.00           H  
ATOM   2525 3HD1 LEU B 155       1.606   8.092  -0.048  1.00  0.00           H  
ATOM   2526 1HD2 LEU B 155       1.424  10.115  -2.365  1.00  0.00           H  
ATOM   2527 2HD2 LEU B 155       2.669   8.872  -2.266  1.00  0.00           H  
ATOM   2528 3HD2 LEU B 155       1.640   9.008  -3.700  1.00  0.00           H  
ATOM   2529  N   SER B 156       2.240   4.465  -4.502  1.00  0.00           N  
ATOM   2530  CA  SER B 156       2.719   3.081  -4.558  1.00  0.00           C  
ATOM   2531  C   SER B 156       1.707   2.060  -5.063  1.00  0.00           C  
ATOM   2532  O   SER B 156       1.645   0.952  -4.529  1.00  0.00           O  
ATOM   2533  CB  SER B 156       3.294   2.629  -3.249  1.00  0.00           C  
ATOM   2534  OG  SER B 156       4.457   3.321  -2.972  1.00  0.00           O  
ATOM   2535  H   SER B 156       2.811   5.198  -4.927  1.00  0.00           H  
ATOM   2536  HA  SER B 156       3.585   3.048  -5.208  1.00  0.00           H  
ATOM   2537 1HB  SER B 156       2.572   2.798  -2.459  1.00  0.00           H  
ATOM   2538 2HB  SER B 156       3.507   1.562  -3.286  1.00  0.00           H  
ATOM   2539  HG  SER B 156       4.788   2.916  -2.171  1.00  0.00           H  
ATOM   2540  N   ASN B 157       0.924   2.365  -6.093  1.00  0.00           N  
ATOM   2541  CA  ASN B 157      -0.105   1.406  -6.493  1.00  0.00           C  
ATOM   2542  C   ASN B 157       0.369   0.285  -7.401  1.00  0.00           C  
ATOM   2543  O   ASN B 157      -0.021   0.200  -8.571  1.00  0.00           O  
ATOM   2544  CB  ASN B 157      -1.266   2.147  -7.095  1.00  0.00           C  
ATOM   2545  CG  ASN B 157      -1.981   2.967  -6.076  1.00  0.00           C  
ATOM   2546  OD1 ASN B 157      -2.734   2.418  -5.256  1.00  0.00           O  
ATOM   2547  ND2 ASN B 157      -1.720   4.243  -6.062  1.00  0.00           N  
ATOM   2548  H   ASN B 157       0.995   3.267  -6.570  1.00  0.00           H  
ATOM   2549  HA  ASN B 157      -0.475   0.923  -5.590  1.00  0.00           H  
ATOM   2550 1HB  ASN B 157      -0.932   2.778  -7.915  1.00  0.00           H  
ATOM   2551 2HB  ASN B 157      -1.963   1.419  -7.491  1.00  0.00           H  
ATOM   2552 1HD2 ASN B 157      -2.141   4.844  -5.368  1.00  0.00           H  
ATOM   2553 2HD2 ASN B 157      -1.035   4.613  -6.711  1.00  0.00           H  
ATOM   2554  N   TYR B 158       1.219  -0.577  -6.848  1.00  0.00           N  
ATOM   2555  CA  TYR B 158       1.707  -1.734  -7.589  1.00  0.00           C  
ATOM   2556  C   TYR B 158       2.332  -2.780  -6.655  1.00  0.00           C  
ATOM   2557  O   TYR B 158       2.557  -2.516  -5.476  1.00  0.00           O  
ATOM   2558  CB  TYR B 158       2.670  -1.292  -8.706  1.00  0.00           C  
ATOM   2559  CG  TYR B 158       3.964  -0.784  -8.297  1.00  0.00           C  
ATOM   2560  CD1 TYR B 158       5.072  -1.540  -8.554  1.00  0.00           C  
ATOM   2561  CD2 TYR B 158       4.077   0.389  -7.663  1.00  0.00           C  
ATOM   2562  CE1 TYR B 158       6.309  -1.104  -8.191  1.00  0.00           C  
ATOM   2563  CE2 TYR B 158       5.280   0.823  -7.310  1.00  0.00           C  
ATOM   2564  CZ  TYR B 158       6.421   0.096  -7.567  1.00  0.00           C  
ATOM   2565  OH  TYR B 158       7.673   0.569  -7.215  1.00  0.00           O  
ATOM   2566  H   TYR B 158       1.491  -0.398  -5.883  1.00  0.00           H  
ATOM   2567  HA  TYR B 158       0.859  -2.215  -8.065  1.00  0.00           H  
ATOM   2568 1HB  TYR B 158       2.861  -2.131  -9.358  1.00  0.00           H  
ATOM   2569 2HB  TYR B 158       2.206  -0.529  -9.317  1.00  0.00           H  
ATOM   2570  HD1 TYR B 158       4.960  -2.494  -9.061  1.00  0.00           H  
ATOM   2571  HD2 TYR B 158       3.211   1.002  -7.446  1.00  0.00           H  
ATOM   2572  HE1 TYR B 158       7.183  -1.701  -8.399  1.00  0.00           H  
ATOM   2573  HE2 TYR B 158       5.319   1.740  -6.835  1.00  0.00           H  
ATOM   2574  HH  TYR B 158       7.608   1.490  -6.920  1.00  0.00           H  
ATOM   2575  N   ASP B 159       2.596  -3.963  -7.198  1.00  0.00           N  
ATOM   2576  CA  ASP B 159       3.302  -5.082  -6.543  1.00  0.00           C  
ATOM   2577  C   ASP B 159       4.800  -5.019  -6.869  1.00  0.00           C  
ATOM   2578  O   ASP B 159       5.322  -3.949  -7.129  1.00  0.00           O  
ATOM   2579  CB  ASP B 159       2.659  -6.414  -6.942  1.00  0.00           C  
ATOM   2580  CG  ASP B 159       2.828  -6.749  -8.404  1.00  0.00           C  
ATOM   2581  OD1 ASP B 159       3.521  -6.008  -9.081  1.00  0.00           O  
ATOM   2582  OD2 ASP B 159       2.254  -7.730  -8.887  1.00  0.00           O  
ATOM   2583  H   ASP B 159       2.306  -4.077  -8.172  1.00  0.00           H  
ATOM   2584  HA  ASP B 159       3.195  -4.968  -5.465  1.00  0.00           H  
ATOM   2585 1HB  ASP B 159       3.023  -7.206  -6.328  1.00  0.00           H  
ATOM   2586 2HB  ASP B 159       1.595  -6.348  -6.749  1.00  0.00           H  
ATOM   2587  N   ALA B 160       5.538  -6.128  -6.797  1.00  0.00           N  
ATOM   2588  CA  ALA B 160       6.988  -6.061  -7.046  1.00  0.00           C  
ATOM   2589  C   ALA B 160       7.334  -5.891  -8.543  1.00  0.00           C  
ATOM   2590  O   ALA B 160       7.874  -6.795  -9.180  1.00  0.00           O  
ATOM   2591  CB  ALA B 160       7.672  -7.305  -6.528  1.00  0.00           C  
ATOM   2592  H   ALA B 160       5.111  -7.015  -6.588  1.00  0.00           H  
ATOM   2593  HA  ALA B 160       7.382  -5.199  -6.507  1.00  0.00           H  
ATOM   2594 1HB  ALA B 160       8.746  -7.221  -6.690  1.00  0.00           H  
ATOM   2595 2HB  ALA B 160       7.472  -7.396  -5.476  1.00  0.00           H  
ATOM   2596 3HB  ALA B 160       7.288  -8.177  -7.057  1.00  0.00           H  
ATOM   2597  N   ASN B 161       6.993  -4.720  -9.083  1.00  0.00           N  
ATOM   2598  CA  ASN B 161       7.185  -4.312 -10.481  1.00  0.00           C  
ATOM   2599  C   ASN B 161       6.576  -5.264 -11.511  1.00  0.00           C  
ATOM   2600  O   ASN B 161       7.142  -5.431 -12.592  1.00  0.00           O  
ATOM   2601  CB  ASN B 161       8.670  -4.157 -10.775  1.00  0.00           C  
ATOM   2602  CG  ASN B 161       9.318  -3.047 -10.026  1.00  0.00           C  
ATOM   2603  OD1 ASN B 161       8.899  -1.888 -10.112  1.00  0.00           O  
ATOM   2604  ND2 ASN B 161      10.339  -3.374  -9.275  1.00  0.00           N  
ATOM   2605  H   ASN B 161       6.539  -4.073  -8.449  1.00  0.00           H  
ATOM   2606  HA  ASN B 161       6.686  -3.352 -10.615  1.00  0.00           H  
ATOM   2607 1HB  ASN B 161       9.191  -5.085 -10.546  1.00  0.00           H  
ATOM   2608 2HB  ASN B 161       8.808  -3.968 -11.839  1.00  0.00           H  
ATOM   2609 1HD2 ASN B 161      10.814  -2.672  -8.744  1.00  0.00           H  
ATOM   2610 2HD2 ASN B 161      10.643  -4.328  -9.233  1.00  0.00           H  
ATOM   2611  N   LYS B 162       5.421  -5.868 -11.215  1.00  0.00           N  
ATOM   2612  CA  LYS B 162       4.787  -6.762 -12.169  1.00  0.00           C  
ATOM   2613  C   LYS B 162       3.481  -6.146 -12.662  1.00  0.00           C  
ATOM   2614  O   LYS B 162       3.288  -5.925 -13.861  1.00  0.00           O  
ATOM   2615  CB  LYS B 162       4.543  -8.153 -11.581  1.00  0.00           C  
ATOM   2616  CG  LYS B 162       5.810  -8.943 -11.290  1.00  0.00           C  
ATOM   2617  CD  LYS B 162       5.490 -10.346 -10.773  1.00  0.00           C  
ATOM   2618  CE  LYS B 162       6.762 -11.120 -10.434  1.00  0.00           C  
ATOM   2619  NZ  LYS B 162       6.479 -12.539 -10.019  1.00  0.00           N  
ATOM   2620  H   LYS B 162       4.946  -5.739 -10.317  1.00  0.00           H  
ATOM   2621  HA  LYS B 162       5.444  -6.897 -13.027  1.00  0.00           H  
ATOM   2622 1HB  LYS B 162       3.997  -8.064 -10.653  1.00  0.00           H  
ATOM   2623 2HB  LYS B 162       3.929  -8.733 -12.265  1.00  0.00           H  
ATOM   2624 1HG  LYS B 162       6.410  -9.011 -12.197  1.00  0.00           H  
ATOM   2625 2HG  LYS B 162       6.390  -8.410 -10.536  1.00  0.00           H  
ATOM   2626 1HD  LYS B 162       4.880 -10.263  -9.869  1.00  0.00           H  
ATOM   2627 2HD  LYS B 162       4.924 -10.898 -11.522  1.00  0.00           H  
ATOM   2628 1HE  LYS B 162       7.418 -11.128 -11.303  1.00  0.00           H  
ATOM   2629 2HE  LYS B 162       7.270 -10.611  -9.613  1.00  0.00           H  
ATOM   2630 1HZ  LYS B 162       7.345 -13.007  -9.800  1.00  0.00           H  
ATOM   2631 2HZ  LYS B 162       5.867 -12.602  -9.191  1.00  0.00           H  
ATOM   2632 3HZ  LYS B 162       6.026 -13.026 -10.772  1.00  0.00           H  
ATOM   2633  N   THR B 163       2.583  -5.887 -11.711  1.00  0.00           N  
ATOM   2634  CA  THR B 163       1.255  -5.346 -11.986  1.00  0.00           C  
ATOM   2635  C   THR B 163       0.917  -4.168 -11.072  1.00  0.00           C  
ATOM   2636  O   THR B 163       1.490  -4.013  -9.995  1.00  0.00           O  
ATOM   2637  CB  THR B 163       0.189  -6.453 -11.833  1.00  0.00           C  
ATOM   2638  OG1 THR B 163       0.138  -6.915 -10.463  1.00  0.00           O  
ATOM   2639  CG2 THR B 163       0.472  -7.639 -12.744  1.00  0.00           C  
ATOM   2640  H   THR B 163       2.851  -6.080 -10.744  1.00  0.00           H  
ATOM   2641  HA  THR B 163       1.235  -4.988 -13.014  1.00  0.00           H  
ATOM   2642  HB  THR B 163      -0.782  -6.036 -12.096  1.00  0.00           H  
ATOM   2643  HG1 THR B 163       1.038  -7.192 -10.140  1.00  0.00           H  
ATOM   2644 1HG2 THR B 163      -0.303  -8.381 -12.618  1.00  0.00           H  
ATOM   2645 2HG2 THR B 163       0.494  -7.305 -13.780  1.00  0.00           H  
ATOM   2646 3HG2 THR B 163       1.429  -8.081 -12.485  1.00  0.00           H  
ATOM   2647  N   GLY B 164      -0.071  -3.368 -11.466  1.00  0.00           N  
ATOM   2648  CA  GLY B 164      -0.490  -2.250 -10.630  1.00  0.00           C  
ATOM   2649  C   GLY B 164      -1.607  -1.438 -11.252  1.00  0.00           C  
ATOM   2650  O   GLY B 164      -2.134  -1.798 -12.307  1.00  0.00           O  
ATOM   2651  H   GLY B 164      -0.518  -3.521 -12.354  1.00  0.00           H  
ATOM   2652 1HA  GLY B 164      -0.808  -2.622  -9.666  1.00  0.00           H  
ATOM   2653 2HA  GLY B 164       0.359  -1.596 -10.454  1.00  0.00           H  
ATOM   2654  N   LEU B 165      -1.957  -0.339 -10.595  1.00  0.00           N  
ATOM   2655  CA  LEU B 165      -3.036   0.506 -11.086  1.00  0.00           C  
ATOM   2656  C   LEU B 165      -2.670   1.039 -12.441  1.00  0.00           C  
ATOM   2657  O   LEU B 165      -1.641   1.687 -12.595  1.00  0.00           O  
ATOM   2658  CB  LEU B 165      -3.278   1.679 -10.127  1.00  0.00           C  
ATOM   2659  CG  LEU B 165      -4.398   2.692 -10.499  1.00  0.00           C  
ATOM   2660  CD1 LEU B 165      -5.735   1.999 -10.464  1.00  0.00           C  
ATOM   2661  CD2 LEU B 165      -4.352   3.884  -9.493  1.00  0.00           C  
ATOM   2662  H   LEU B 165      -1.449  -0.095  -9.745  1.00  0.00           H  
ATOM   2663  HA  LEU B 165      -3.941  -0.088 -11.181  1.00  0.00           H  
ATOM   2664 1HB  LEU B 165      -3.546   1.258  -9.163  1.00  0.00           H  
ATOM   2665 2HB  LEU B 165      -2.345   2.230 -10.019  1.00  0.00           H  
ATOM   2666  HG  LEU B 165      -4.248   3.068 -11.509  1.00  0.00           H  
ATOM   2667 1HD1 LEU B 165      -6.522   2.712 -10.712  1.00  0.00           H  
ATOM   2668 2HD1 LEU B 165      -5.771   1.184 -11.176  1.00  0.00           H  
ATOM   2669 3HD1 LEU B 165      -5.889   1.603  -9.473  1.00  0.00           H  
ATOM   2670 1HD2 LEU B 165      -5.132   4.600  -9.740  1.00  0.00           H  
ATOM   2671 2HD2 LEU B 165      -4.507   3.515  -8.478  1.00  0.00           H  
ATOM   2672 3HD2 LEU B 165      -3.378   4.374  -9.551  1.00  0.00           H  
ATOM   2673  N   LYS B 166      -3.528   0.806 -13.418  1.00  0.00           N  
ATOM   2674  CA  LYS B 166      -3.256   1.226 -14.771  1.00  0.00           C  
ATOM   2675  C   LYS B 166      -4.111   2.417 -15.124  1.00  0.00           C  
ATOM   2676  O   LYS B 166      -3.653   3.382 -15.745  1.00  0.00           O  
ATOM   2677  CB  LYS B 166      -3.494   0.069 -15.735  1.00  0.00           C  
ATOM   2678  CG  LYS B 166      -3.238   0.384 -17.199  1.00  0.00           C  
ATOM   2679  CD  LYS B 166      -3.333  -0.883 -18.044  1.00  0.00           C  
ATOM   2680  CE  LYS B 166      -4.777  -1.211 -18.392  1.00  0.00           C  
ATOM   2681  NZ  LYS B 166      -5.302  -0.392 -19.508  1.00  0.00           N  
ATOM   2682  H   LYS B 166      -4.384   0.286 -13.241  1.00  0.00           H  
ATOM   2683  HA  LYS B 166      -2.226   1.522 -14.837  1.00  0.00           H  
ATOM   2684 1HB  LYS B 166      -2.858  -0.772 -15.453  1.00  0.00           H  
ATOM   2685 2HB  LYS B 166      -4.532  -0.260 -15.646  1.00  0.00           H  
ATOM   2686 1HG  LYS B 166      -3.971   1.115 -17.547  1.00  0.00           H  
ATOM   2687 2HG  LYS B 166      -2.241   0.814 -17.300  1.00  0.00           H  
ATOM   2688 1HD  LYS B 166      -2.770  -0.742 -18.966  1.00  0.00           H  
ATOM   2689 2HD  LYS B 166      -2.905  -1.721 -17.498  1.00  0.00           H  
ATOM   2690 1HE  LYS B 166      -4.859  -2.264 -18.653  1.00  0.00           H  
ATOM   2691 2HE  LYS B 166      -5.389  -1.009 -17.524  1.00  0.00           H  
ATOM   2692 1HZ  LYS B 166      -6.280  -0.642 -19.667  1.00  0.00           H  
ATOM   2693 2HZ  LYS B 166      -5.250   0.595 -19.268  1.00  0.00           H  
ATOM   2694 3HZ  LYS B 166      -4.768  -0.561 -20.340  1.00  0.00           H  
ATOM   2695  N   GLU B 167      -5.364   2.382 -14.704  1.00  0.00           N  
ATOM   2696  CA  GLU B 167      -6.218   3.488 -15.062  1.00  0.00           C  
ATOM   2697  C   GLU B 167      -7.050   4.009 -13.895  1.00  0.00           C  
ATOM   2698  O   GLU B 167      -7.586   3.263 -13.066  1.00  0.00           O  
ATOM   2699  CB  GLU B 167      -7.003   3.051 -16.306  1.00  0.00           C  
ATOM   2700  CG  GLU B 167      -7.664   1.686 -16.185  1.00  0.00           C  
ATOM   2701  CD  GLU B 167      -8.214   1.146 -17.506  1.00  0.00           C  
ATOM   2702  OE1 GLU B 167      -7.413   0.909 -18.403  1.00  0.00           O  
ATOM   2703  OE2 GLU B 167      -9.399   0.984 -17.637  1.00  0.00           O  
ATOM   2704  H   GLU B 167      -5.716   1.581 -14.178  1.00  0.00           H  
ATOM   2705  HA  GLU B 167      -5.589   4.321 -15.374  1.00  0.00           H  
ATOM   2706 1HB  GLU B 167      -7.783   3.785 -16.517  1.00  0.00           H  
ATOM   2707 2HB  GLU B 167      -6.331   3.027 -17.165  1.00  0.00           H  
ATOM   2708 1HG  GLU B 167      -6.944   0.969 -15.784  1.00  0.00           H  
ATOM   2709 2HG  GLU B 167      -8.458   1.777 -15.485  1.00  0.00           H  
ATOM   2710  N   LEU B 168      -7.140   5.331 -13.887  1.00  0.00           N  
ATOM   2711  CA  LEU B 168      -7.817   6.123 -12.882  1.00  0.00           C  
ATOM   2712  C   LEU B 168      -8.600   7.236 -13.578  1.00  0.00           C  
ATOM   2713  O   LEU B 168      -8.251   8.414 -13.475  1.00  0.00           O  
ATOM   2714  CB  LEU B 168      -6.740   6.705 -11.950  1.00  0.00           C  
ATOM   2715  CG  LEU B 168      -7.199   7.462 -10.737  1.00  0.00           C  
ATOM   2716  CD1 LEU B 168      -8.047   6.563  -9.861  1.00  0.00           C  
ATOM   2717  CD2 LEU B 168      -5.948   7.966  -9.974  1.00  0.00           C  
ATOM   2718  H   LEU B 168      -6.675   5.827 -14.638  1.00  0.00           H  
ATOM   2719  HA  LEU B 168      -8.476   5.485 -12.298  1.00  0.00           H  
ATOM   2720 1HB  LEU B 168      -6.115   5.886 -11.603  1.00  0.00           H  
ATOM   2721 2HB  LEU B 168      -6.119   7.385 -12.534  1.00  0.00           H  
ATOM   2722  HG  LEU B 168      -7.808   8.298 -11.047  1.00  0.00           H  
ATOM   2723 1HD1 LEU B 168      -8.387   7.123  -9.000  1.00  0.00           H  
ATOM   2724 2HD1 LEU B 168      -8.915   6.216 -10.426  1.00  0.00           H  
ATOM   2725 3HD1 LEU B 168      -7.456   5.710  -9.537  1.00  0.00           H  
ATOM   2726 1HD2 LEU B 168      -6.256   8.524  -9.091  1.00  0.00           H  
ATOM   2727 2HD2 LEU B 168      -5.337   7.117  -9.667  1.00  0.00           H  
ATOM   2728 3HD2 LEU B 168      -5.360   8.615 -10.625  1.00  0.00           H  
ATOM   2729  N   PRO B 169      -9.720   6.899 -14.230  1.00  0.00           N  
ATOM   2730  CA  PRO B 169     -10.454   7.737 -15.154  1.00  0.00           C  
ATOM   2731  C   PRO B 169     -11.301   8.786 -14.467  1.00  0.00           C  
ATOM   2732  O   PRO B 169     -12.509   8.848 -14.688  1.00  0.00           O  
ATOM   2733  CB  PRO B 169     -11.351   6.718 -15.847  1.00  0.00           C  
ATOM   2734  CG  PRO B 169     -11.445   5.601 -14.837  1.00  0.00           C  
ATOM   2735  CD  PRO B 169     -10.073   5.493 -14.241  1.00  0.00           C  
ATOM   2736  HA  PRO B 169      -9.760   8.183 -15.873  1.00  0.00           H  
ATOM   2737 1HB  PRO B 169     -12.326   7.172 -16.084  1.00  0.00           H  
ATOM   2738 2HB  PRO B 169     -10.898   6.409 -16.803  1.00  0.00           H  
ATOM   2739 1HG  PRO B 169     -12.214   5.842 -14.085  1.00  0.00           H  
ATOM   2740 2HG  PRO B 169     -11.742   4.689 -15.297  1.00  0.00           H  
ATOM   2741 1HD  PRO B 169     -10.159   5.086 -13.236  1.00  0.00           H  
ATOM   2742 2HD  PRO B 169      -9.440   4.883 -14.893  1.00  0.00           H  
ATOM   2743  N   MET B 170     -10.689   9.664 -13.669  1.00  0.00           N  
ATOM   2744  CA  MET B 170     -11.465  10.691 -12.963  1.00  0.00           C  
ATOM   2745  C   MET B 170     -11.728  11.863 -13.896  1.00  0.00           C  
ATOM   2746  O   MET B 170     -11.339  13.000 -13.646  1.00  0.00           O  
ATOM   2747  CB  MET B 170     -10.729  11.163 -11.707  1.00  0.00           C  
ATOM   2748  CG  MET B 170     -10.564  10.096 -10.662  1.00  0.00           C  
ATOM   2749  SD  MET B 170      -9.903  10.686  -9.058  1.00  0.00           S  
ATOM   2750  CE  MET B 170      -8.212  11.103  -9.408  1.00  0.00           C  
ATOM   2751  H   MET B 170      -9.684   9.584 -13.535  1.00  0.00           H  
ATOM   2752  HA  MET B 170     -12.428  10.270 -12.672  1.00  0.00           H  
ATOM   2753 1HB  MET B 170      -9.753  11.545 -11.974  1.00  0.00           H  
ATOM   2754 2HB  MET B 170     -11.286  11.967 -11.255  1.00  0.00           H  
ATOM   2755 1HG  MET B 170     -11.542   9.695 -10.496  1.00  0.00           H  
ATOM   2756 2HG  MET B 170      -9.927   9.299 -11.041  1.00  0.00           H  
ATOM   2757 1HE  MET B 170      -7.739  11.456  -8.502  1.00  0.00           H  
ATOM   2758 2HE  MET B 170      -7.687  10.241  -9.775  1.00  0.00           H  
ATOM   2759 3HE  MET B 170      -8.188  11.886 -10.154  1.00  0.00           H  
ATOM   2760  N   ARG B 171     -12.488  11.562 -14.933  1.00  0.00           N  
ATOM   2761  CA  ARG B 171     -12.834  12.415 -16.054  1.00  0.00           C  
ATOM   2762  C   ARG B 171     -13.702  13.594 -15.679  1.00  0.00           C  
ATOM   2763  O   ARG B 171     -13.845  14.544 -16.448  1.00  0.00           O  
ATOM   2764  CB  ARG B 171     -13.451  11.531 -17.101  1.00  0.00           C  
ATOM   2765  CG  ARG B 171     -14.768  10.939 -16.731  1.00  0.00           C  
ATOM   2766  CD  ARG B 171     -15.147   9.970 -17.734  1.00  0.00           C  
ATOM   2767  NE  ARG B 171     -16.336   9.272 -17.444  1.00  0.00           N  
ATOM   2768  CZ  ARG B 171     -16.808   8.296 -18.231  1.00  0.00           C  
ATOM   2769  NH1 ARG B 171     -16.123   7.935 -19.307  1.00  0.00           N  
ATOM   2770  NH2 ARG B 171     -17.941   7.689 -17.926  1.00  0.00           N  
ATOM   2771  H   ARG B 171     -12.797  10.596 -14.969  1.00  0.00           H  
ATOM   2772  HA  ARG B 171     -11.919  12.806 -16.471  1.00  0.00           H  
ATOM   2773 1HB  ARG B 171     -13.584  12.090 -18.027  1.00  0.00           H  
ATOM   2774 2HB  ARG B 171     -12.772  10.701 -17.315  1.00  0.00           H  
ATOM   2775 1HG  ARG B 171     -14.691  10.431 -15.766  1.00  0.00           H  
ATOM   2776 2HG  ARG B 171     -15.526  11.715 -16.683  1.00  0.00           H  
ATOM   2777 1HD  ARG B 171     -15.247  10.434 -18.695  1.00  0.00           H  
ATOM   2778 2HD  ARG B 171     -14.357   9.238 -17.761  1.00  0.00           H  
ATOM   2779  HE  ARG B 171     -16.859   9.529 -16.619  1.00  0.00           H  
ATOM   2780 1HH1 ARG B 171     -15.219   8.390 -19.533  1.00  0.00           H  
ATOM   2781 2HH1 ARG B 171     -16.473   7.193 -19.894  1.00  0.00           H  
ATOM   2782 1HH2 ARG B 171     -18.451   7.954 -17.096  1.00  0.00           H  
ATOM   2783 2HH2 ARG B 171     -18.284   6.935 -18.505  1.00  0.00           H  
ATOM   2784  N   ASN B 172     -14.302  13.532 -14.506  1.00  0.00           N  
ATOM   2785  CA  ASN B 172     -15.097  14.636 -14.034  1.00  0.00           C  
ATOM   2786  C   ASN B 172     -14.426  15.378 -12.882  1.00  0.00           C  
ATOM   2787  O   ASN B 172     -15.007  16.323 -12.348  1.00  0.00           O  
ATOM   2788  CB  ASN B 172     -16.480  14.152 -13.686  1.00  0.00           C  
ATOM   2789  CG  ASN B 172     -17.244  13.801 -14.953  1.00  0.00           C  
ATOM   2790  OD1 ASN B 172     -17.518  14.691 -15.786  1.00  0.00           O  
ATOM   2791  ND2 ASN B 172     -17.572  12.554 -15.126  1.00  0.00           N  
ATOM   2792  H   ASN B 172     -14.179  12.716 -13.923  1.00  0.00           H  
ATOM   2793  HA  ASN B 172     -15.199  15.360 -14.840  1.00  0.00           H  
ATOM   2794 1HB  ASN B 172     -16.412  13.269 -13.042  1.00  0.00           H  
ATOM   2795 2HB  ASN B 172     -17.014  14.923 -13.138  1.00  0.00           H  
ATOM   2796 1HD2 ASN B 172     -18.074  12.274 -15.939  1.00  0.00           H  
ATOM   2797 2HD2 ASN B 172     -17.279  11.854 -14.460  1.00  0.00           H  
ATOM   2798  N   LEU B 173     -13.165  15.053 -12.551  1.00  0.00           N  
ATOM   2799  CA  LEU B 173     -12.554  15.759 -11.428  1.00  0.00           C  
ATOM   2800  C   LEU B 173     -12.128  17.131 -11.862  1.00  0.00           C  
ATOM   2801  O   LEU B 173     -11.026  17.347 -12.366  1.00  0.00           O  
ATOM   2802  CB  LEU B 173     -11.360  15.002 -10.837  1.00  0.00           C  
ATOM   2803  CG  LEU B 173     -10.666  15.715  -9.639  1.00  0.00           C  
ATOM   2804  CD1 LEU B 173     -11.653  15.829  -8.469  1.00  0.00           C  
ATOM   2805  CD2 LEU B 173      -9.413  14.924  -9.227  1.00  0.00           C  
ATOM   2806  H   LEU B 173     -12.647  14.318 -13.029  1.00  0.00           H  
ATOM   2807  HA  LEU B 173     -13.300  15.871 -10.642  1.00  0.00           H  
ATOM   2808 1HB  LEU B 173     -11.725  14.049 -10.473  1.00  0.00           H  
ATOM   2809 2HB  LEU B 173     -10.623  14.819 -11.622  1.00  0.00           H  
ATOM   2810  HG  LEU B 173     -10.382  16.727  -9.936  1.00  0.00           H  
ATOM   2811 1HD1 LEU B 173     -11.173  16.345  -7.638  1.00  0.00           H  
ATOM   2812 2HD1 LEU B 173     -12.532  16.395  -8.782  1.00  0.00           H  
ATOM   2813 3HD1 LEU B 173     -11.954  14.839  -8.158  1.00  0.00           H  
ATOM   2814 1HD2 LEU B 173      -8.928  15.423  -8.396  1.00  0.00           H  
ATOM   2815 2HD2 LEU B 173      -9.703  13.917  -8.926  1.00  0.00           H  
ATOM   2816 3HD2 LEU B 173      -8.725  14.867 -10.068  1.00  0.00           H  
ATOM   2817  N   GLN B 174     -13.049  18.057 -11.692  1.00  0.00           N  
ATOM   2818  CA  GLN B 174     -12.856  19.416 -12.134  1.00  0.00           C  
ATOM   2819  C   GLN B 174     -12.344  20.310 -11.032  1.00  0.00           C  
ATOM   2820  O   GLN B 174     -11.705  21.312 -11.321  1.00  0.00           O  
ATOM   2821  CB  GLN B 174     -14.138  19.944 -12.760  1.00  0.00           C  
ATOM   2822  CG  GLN B 174     -14.495  19.247 -14.069  1.00  0.00           C  
ATOM   2823  CD  GLN B 174     -15.737  19.778 -14.729  1.00  0.00           C  
ATOM   2824  OE1 GLN B 174     -16.505  20.536 -14.135  1.00  0.00           O  
ATOM   2825  NE2 GLN B 174     -15.952  19.380 -15.963  1.00  0.00           N  
ATOM   2826  H   GLN B 174     -13.932  17.770 -11.257  1.00  0.00           H  
ATOM   2827  HA  GLN B 174     -12.098  19.412 -12.918  1.00  0.00           H  
ATOM   2828 1HB  GLN B 174     -14.939  19.765 -12.075  1.00  0.00           H  
ATOM   2829 2HB  GLN B 174     -14.060  21.019 -12.935  1.00  0.00           H  
ATOM   2830 1HG  GLN B 174     -13.662  19.384 -14.766  1.00  0.00           H  
ATOM   2831 2HG  GLN B 174     -14.638  18.193 -13.880  1.00  0.00           H  
ATOM   2832 1HE2 GLN B 174     -16.759  19.699 -16.459  1.00  0.00           H  
ATOM   2833 2HE2 GLN B 174     -15.286  18.781 -16.406  1.00  0.00           H  
ATOM   2834  N   GLU B 175     -12.596  19.989  -9.764  1.00  0.00           N  
ATOM   2835  CA  GLU B 175     -12.052  20.915  -8.784  1.00  0.00           C  
ATOM   2836  C   GLU B 175     -11.675  20.321  -7.433  1.00  0.00           C  
ATOM   2837  O   GLU B 175     -12.387  19.493  -6.858  1.00  0.00           O  
ATOM   2838  CB  GLU B 175     -13.012  22.109  -8.609  1.00  0.00           C  
ATOM   2839  CG  GLU B 175     -12.457  23.228  -7.735  1.00  0.00           C  
ATOM   2840  CD  GLU B 175     -13.324  24.456  -7.673  1.00  0.00           C  
ATOM   2841  OE1 GLU B 175     -12.873  25.446  -7.157  1.00  0.00           O  
ATOM   2842  OE2 GLU B 175     -14.429  24.436  -8.150  1.00  0.00           O  
ATOM   2843  H   GLU B 175     -13.160  19.174  -9.511  1.00  0.00           H  
ATOM   2844  HA  GLU B 175     -11.127  21.318  -9.196  1.00  0.00           H  
ATOM   2845 1HB  GLU B 175     -13.243  22.542  -9.580  1.00  0.00           H  
ATOM   2846 2HB  GLU B 175     -13.950  21.765  -8.169  1.00  0.00           H  
ATOM   2847 1HG  GLU B 175     -12.336  22.845  -6.721  1.00  0.00           H  
ATOM   2848 2HG  GLU B 175     -11.467  23.504  -8.106  1.00  0.00           H  
ATOM   2849  N   ILE B 176     -10.528  20.781  -6.952  1.00  0.00           N  
ATOM   2850  CA  ILE B 176     -10.029  20.522  -5.614  1.00  0.00           C  
ATOM   2851  C   ILE B 176      -9.992  21.881  -4.916  1.00  0.00           C  
ATOM   2852  O   ILE B 176      -9.231  22.756  -5.324  1.00  0.00           O  
ATOM   2853  CB  ILE B 176      -8.646  19.839  -5.638  1.00  0.00           C  
ATOM   2854  CG1 ILE B 176      -8.745  18.461  -6.371  1.00  0.00           C  
ATOM   2855  CG2 ILE B 176      -8.123  19.688  -4.240  1.00  0.00           C  
ATOM   2856  CD1 ILE B 176      -7.418  17.779  -6.651  1.00  0.00           C  
ATOM   2857  H   ILE B 176      -9.985  21.405  -7.551  1.00  0.00           H  
ATOM   2858  HA  ILE B 176     -10.719  19.873  -5.101  1.00  0.00           H  
ATOM   2859  HB  ILE B 176      -7.959  20.454  -6.207  1.00  0.00           H  
ATOM   2860 1HG1 ILE B 176      -9.316  17.810  -5.770  1.00  0.00           H  
ATOM   2861 2HG1 ILE B 176      -9.272  18.595  -7.301  1.00  0.00           H  
ATOM   2862 1HG2 ILE B 176      -7.143  19.231  -4.280  1.00  0.00           H  
ATOM   2863 2HG2 ILE B 176      -8.042  20.669  -3.765  1.00  0.00           H  
ATOM   2864 3HG2 ILE B 176      -8.807  19.064  -3.660  1.00  0.00           H  
ATOM   2865 1HD1 ILE B 176      -7.590  16.828  -7.143  1.00  0.00           H  
ATOM   2866 2HD1 ILE B 176      -6.814  18.405  -7.295  1.00  0.00           H  
ATOM   2867 3HD1 ILE B 176      -6.895  17.607  -5.710  1.00  0.00           H  
ATOM   2868  N   LEU B 177     -10.814  22.074  -3.883  1.00  0.00           N  
ATOM   2869  CA  LEU B 177     -10.922  23.439  -3.348  1.00  0.00           C  
ATOM   2870  C   LEU B 177      -9.685  23.812  -2.548  1.00  0.00           C  
ATOM   2871  O   LEU B 177      -9.047  24.844  -2.806  1.00  0.00           O  
ATOM   2872  CB  LEU B 177     -12.158  23.583  -2.445  1.00  0.00           C  
ATOM   2873  CG  LEU B 177     -13.529  23.399  -3.112  1.00  0.00           C  
ATOM   2874  CD1 LEU B 177     -14.608  23.395  -2.036  1.00  0.00           C  
ATOM   2875  CD2 LEU B 177     -13.776  24.502  -4.096  1.00  0.00           C  
ATOM   2876  H   LEU B 177     -11.376  21.292  -3.537  1.00  0.00           H  
ATOM   2877  HA  LEU B 177     -11.015  24.131  -4.187  1.00  0.00           H  
ATOM   2878 1HB  LEU B 177     -12.086  22.872  -1.646  1.00  0.00           H  
ATOM   2879 2HB  LEU B 177     -12.137  24.581  -2.005  1.00  0.00           H  
ATOM   2880  HG  LEU B 177     -13.546  22.437  -3.632  1.00  0.00           H  
ATOM   2881 1HD1 LEU B 177     -15.585  23.252  -2.490  1.00  0.00           H  
ATOM   2882 2HD1 LEU B 177     -14.413  22.597  -1.334  1.00  0.00           H  
ATOM   2883 3HD1 LEU B 177     -14.593  24.347  -1.508  1.00  0.00           H  
ATOM   2884 1HD2 LEU B 177     -14.747  24.367  -4.576  1.00  0.00           H  
ATOM   2885 2HD2 LEU B 177     -13.759  25.450  -3.575  1.00  0.00           H  
ATOM   2886 3HD2 LEU B 177     -12.996  24.491  -4.850  1.00  0.00           H  
ATOM   2887  N   HIS B 178      -9.295  22.924  -1.642  1.00  0.00           N  
ATOM   2888  CA  HIS B 178      -8.114  23.144  -0.830  1.00  0.00           C  
ATOM   2889  C   HIS B 178      -7.235  21.909  -0.805  1.00  0.00           C  
ATOM   2890  O   HIS B 178      -7.728  20.791  -0.902  1.00  0.00           O  
ATOM   2891  CB  HIS B 178      -8.506  23.523   0.600  1.00  0.00           C  
ATOM   2892  CG  HIS B 178      -9.399  24.711   0.697  1.00  0.00           C  
ATOM   2893  ND1 HIS B 178      -8.924  26.005   0.653  1.00  0.00           N  
ATOM   2894  CD2 HIS B 178     -10.736  24.808   0.843  1.00  0.00           C  
ATOM   2895  CE1 HIS B 178      -9.933  26.845   0.762  1.00  0.00           C  
ATOM   2896  NE2 HIS B 178     -11.043  26.147   0.881  1.00  0.00           N  
ATOM   2897  H   HIS B 178      -9.879  22.111  -1.449  1.00  0.00           H  
ATOM   2898  HA  HIS B 178      -7.533  23.953  -1.252  1.00  0.00           H  
ATOM   2899 1HB  HIS B 178      -9.004  22.672   1.078  1.00  0.00           H  
ATOM   2900 2HB  HIS B 178      -7.621  23.736   1.161  1.00  0.00           H  
ATOM   2901  HD1 HIS B 178      -7.970  26.287   0.551  1.00  0.00           H  
ATOM   2902  HD2 HIS B 178     -11.527  24.059   0.926  1.00  0.00           H  
ATOM   2903  HE1 HIS B 178      -9.760  27.920   0.745  1.00  0.00           H  
ATOM   2904  N   GLY B 179      -5.935  22.118  -0.653  1.00  0.00           N  
ATOM   2905  CA  GLY B 179      -4.962  21.037  -0.540  1.00  0.00           C  
ATOM   2906  C   GLY B 179      -4.239  20.775  -1.853  1.00  0.00           C  
ATOM   2907  O   GLY B 179      -4.678  21.194  -2.927  1.00  0.00           O  
ATOM   2908  H   GLY B 179      -5.601  23.072  -0.599  1.00  0.00           H  
ATOM   2909 1HA  GLY B 179      -4.225  21.300   0.220  1.00  0.00           H  
ATOM   2910 2HA  GLY B 179      -5.447  20.132  -0.191  1.00  0.00           H  
ATOM   2911  N   ALA B 180      -3.090  20.117  -1.743  1.00  0.00           N  
ATOM   2912  CA  ALA B 180      -2.216  19.795  -2.866  1.00  0.00           C  
ATOM   2913  C   ALA B 180      -2.503  18.403  -3.429  1.00  0.00           C  
ATOM   2914  O   ALA B 180      -3.310  17.634  -2.880  1.00  0.00           O  
ATOM   2915  CB  ALA B 180      -0.759  19.919  -2.438  1.00  0.00           C  
ATOM   2916  H   ALA B 180      -2.791  19.814  -0.817  1.00  0.00           H  
ATOM   2917  HA  ALA B 180      -2.403  20.515  -3.663  1.00  0.00           H  
ATOM   2918 1HB  ALA B 180      -0.106  19.713  -3.277  1.00  0.00           H  
ATOM   2919 2HB  ALA B 180      -0.579  20.926  -2.084  1.00  0.00           H  
ATOM   2920 3HB  ALA B 180      -0.550  19.221  -1.640  1.00  0.00           H  
ATOM   2921  N   VAL B 181      -1.842  18.107  -4.542  1.00  0.00           N  
ATOM   2922  CA  VAL B 181      -1.922  16.832  -5.238  1.00  0.00           C  
ATOM   2923  C   VAL B 181      -0.555  16.135  -5.330  1.00  0.00           C  
ATOM   2924  O   VAL B 181       0.458  16.774  -5.655  1.00  0.00           O  
ATOM   2925  CB  VAL B 181      -2.487  17.046  -6.648  1.00  0.00           C  
ATOM   2926  CG1 VAL B 181      -2.537  15.764  -7.386  1.00  0.00           C  
ATOM   2927  CG2 VAL B 181      -3.855  17.641  -6.544  1.00  0.00           C  
ATOM   2928  H   VAL B 181      -1.234  18.808  -4.925  1.00  0.00           H  
ATOM   2929  HA  VAL B 181      -2.604  16.189  -4.691  1.00  0.00           H  
ATOM   2930  HB  VAL B 181      -1.842  17.709  -7.196  1.00  0.00           H  
ATOM   2931 1HG1 VAL B 181      -2.935  15.947  -8.375  1.00  0.00           H  
ATOM   2932 2HG1 VAL B 181      -1.543  15.350  -7.472  1.00  0.00           H  
ATOM   2933 3HG1 VAL B 181      -3.172  15.064  -6.851  1.00  0.00           H  
ATOM   2934 1HG2 VAL B 181      -4.252  17.802  -7.541  1.00  0.00           H  
ATOM   2935 2HG2 VAL B 181      -4.499  16.984  -6.009  1.00  0.00           H  
ATOM   2936 3HG2 VAL B 181      -3.803  18.583  -6.017  1.00  0.00           H  
ATOM   2937  N   ARG B 182      -0.545  14.833  -5.034  1.00  0.00           N  
ATOM   2938  CA  ARG B 182       0.664  14.014  -5.121  1.00  0.00           C  
ATOM   2939  C   ARG B 182       0.517  12.630  -5.747  1.00  0.00           C  
ATOM   2940  O   ARG B 182      -0.314  11.821  -5.340  1.00  0.00           O  
ATOM   2941  CB  ARG B 182       1.273  13.822  -3.762  1.00  0.00           C  
ATOM   2942  CG  ARG B 182       2.505  12.932  -3.719  1.00  0.00           C  
ATOM   2943  CD  ARG B 182       3.106  12.970  -2.423  1.00  0.00           C  
ATOM   2944  NE  ARG B 182       2.189  12.494  -1.456  1.00  0.00           N  
ATOM   2945  CZ  ARG B 182       2.426  12.375  -0.169  1.00  0.00           C  
ATOM   2946  NH1 ARG B 182       3.589  12.681   0.350  1.00  0.00           N  
ATOM   2947  NH2 ARG B 182       1.484  11.947   0.594  1.00  0.00           N  
ATOM   2948  H   ARG B 182      -1.418  14.409  -4.719  1.00  0.00           H  
ATOM   2949  HA  ARG B 182       1.387  14.566  -5.715  1.00  0.00           H  
ATOM   2950 1HB  ARG B 182       1.620  14.764  -3.432  1.00  0.00           H  
ATOM   2951 2HB  ARG B 182       0.515  13.471  -3.063  1.00  0.00           H  
ATOM   2952 1HG  ARG B 182       2.224  11.899  -3.920  1.00  0.00           H  
ATOM   2953 2HG  ARG B 182       3.239  13.244  -4.438  1.00  0.00           H  
ATOM   2954 1HD  ARG B 182       3.989  12.328  -2.415  1.00  0.00           H  
ATOM   2955 2HD  ARG B 182       3.382  13.995  -2.174  1.00  0.00           H  
ATOM   2956  HE  ARG B 182       1.266  12.242  -1.777  1.00  0.00           H  
ATOM   2957 1HH1 ARG B 182       4.334  13.034  -0.230  1.00  0.00           H  
ATOM   2958 2HH1 ARG B 182       3.722  12.560   1.362  1.00  0.00           H  
ATOM   2959 1HH2 ARG B 182       0.586  11.721   0.205  1.00  0.00           H  
ATOM   2960 2HH2 ARG B 182       1.676  11.864   1.588  1.00  0.00           H  
ATOM   2961  N   PHE B 183       1.377  12.371  -6.721  1.00  0.00           N  
ATOM   2962  CA  PHE B 183       1.506  11.080  -7.396  1.00  0.00           C  
ATOM   2963  C   PHE B 183       2.910  10.534  -7.238  1.00  0.00           C  
ATOM   2964  O   PHE B 183       3.883  11.153  -7.684  1.00  0.00           O  
ATOM   2965  CB  PHE B 183       1.119  11.184  -8.870  1.00  0.00           C  
ATOM   2966  CG  PHE B 183      -0.347  11.402  -9.088  1.00  0.00           C  
ATOM   2967  CD1 PHE B 183      -0.946  12.642  -8.954  1.00  0.00           C  
ATOM   2968  CD2 PHE B 183      -1.134  10.331  -9.460  1.00  0.00           C  
ATOM   2969  CE1 PHE B 183      -2.298  12.771  -9.161  1.00  0.00           C  
ATOM   2970  CE2 PHE B 183      -2.475  10.475  -9.672  1.00  0.00           C  
ATOM   2971  CZ  PHE B 183      -3.062  11.694  -9.514  1.00  0.00           C  
ATOM   2972  H   PHE B 183       2.005  13.117  -6.988  1.00  0.00           H  
ATOM   2973  HA  PHE B 183       0.817  10.374  -6.931  1.00  0.00           H  
ATOM   2974 1HB  PHE B 183       1.652  11.990  -9.335  1.00  0.00           H  
ATOM   2975 2HB  PHE B 183       1.411  10.273  -9.388  1.00  0.00           H  
ATOM   2976  HD1 PHE B 183      -0.346  13.511  -8.675  1.00  0.00           H  
ATOM   2977  HD2 PHE B 183      -0.671   9.351  -9.577  1.00  0.00           H  
ATOM   2978  HE1 PHE B 183      -2.769  13.722  -9.048  1.00  0.00           H  
ATOM   2979  HE2 PHE B 183      -3.075   9.615  -9.959  1.00  0.00           H  
ATOM   2980  HZ  PHE B 183      -4.132  11.813  -9.676  1.00  0.00           H  
ATOM   2981  N   SER B 184       3.027   9.378  -6.600  1.00  0.00           N  
ATOM   2982  CA  SER B 184       4.350   8.796  -6.415  1.00  0.00           C  
ATOM   2983  C   SER B 184       4.348   7.290  -6.598  1.00  0.00           C  
ATOM   2984  O   SER B 184       3.436   6.612  -6.122  1.00  0.00           O  
ATOM   2985  CB  SER B 184       4.891   9.100  -5.027  1.00  0.00           C  
ATOM   2986  OG  SER B 184       6.143   8.479  -4.841  1.00  0.00           O  
ATOM   2987  H   SER B 184       2.186   8.909  -6.254  1.00  0.00           H  
ATOM   2988  HA  SER B 184       5.027   9.225  -7.156  1.00  0.00           H  
ATOM   2989 1HB  SER B 184       4.988  10.178  -4.894  1.00  0.00           H  
ATOM   2990 2HB  SER B 184       4.193   8.738  -4.279  1.00  0.00           H  
ATOM   2991  HG  SER B 184       6.428   8.659  -3.895  1.00  0.00           H  
ATOM   2992  N   ASN B 185       5.414   6.757  -7.197  1.00  0.00           N  
ATOM   2993  CA  ASN B 185       5.572   5.313  -7.320  1.00  0.00           C  
ATOM   2994  C   ASN B 185       4.380   4.601  -7.975  1.00  0.00           C  
ATOM   2995  O   ASN B 185       3.882   3.605  -7.463  1.00  0.00           O  
ATOM   2996  CB  ASN B 185       5.956   4.844  -5.914  1.00  0.00           C  
ATOM   2997  CG  ASN B 185       6.667   3.563  -5.828  1.00  0.00           C  
ATOM   2998  OD1 ASN B 185       7.385   3.174  -6.759  1.00  0.00           O  
ATOM   2999  ND2 ASN B 185       6.532   2.885  -4.720  1.00  0.00           N  
ATOM   3000  H   ASN B 185       6.125   7.369  -7.574  1.00  0.00           H  
ATOM   3001  HA  ASN B 185       6.432   5.127  -7.965  1.00  0.00           H  
ATOM   3002 1HB  ASN B 185       6.592   5.608  -5.459  1.00  0.00           H  
ATOM   3003 2HB  ASN B 185       5.074   4.785  -5.299  1.00  0.00           H  
ATOM   3004 1HD2 ASN B 185       7.022   2.021  -4.590  1.00  0.00           H  
ATOM   3005 2HD2 ASN B 185       5.934   3.232  -3.994  1.00  0.00           H  
ATOM   3006  N   ASN B 186       3.930   5.090  -9.128  1.00  0.00           N  
ATOM   3007  CA  ASN B 186       2.820   4.439  -9.818  1.00  0.00           C  
ATOM   3008  C   ASN B 186       3.238   4.094 -11.259  1.00  0.00           C  
ATOM   3009  O   ASN B 186       2.679   4.647 -12.200  1.00  0.00           O  
ATOM   3010  CB  ASN B 186       1.587   5.327  -9.841  1.00  0.00           C  
ATOM   3011  CG  ASN B 186       1.060   5.706  -8.473  1.00  0.00           C  
ATOM   3012  OD1 ASN B 186       0.597   4.857  -7.682  1.00  0.00           O  
ATOM   3013  ND2 ASN B 186       1.109   6.980  -8.200  1.00  0.00           N  
ATOM   3014  H   ASN B 186       4.359   5.918  -9.521  1.00  0.00           H  
ATOM   3015  HA  ASN B 186       2.545   3.532  -9.289  1.00  0.00           H  
ATOM   3016 1HB  ASN B 186       1.803   6.242 -10.398  1.00  0.00           H  
ATOM   3017 2HB  ASN B 186       0.793   4.806 -10.365  1.00  0.00           H  
ATOM   3018 1HD2 ASN B 186       0.786   7.325  -7.294  1.00  0.00           H  
ATOM   3019 2HD2 ASN B 186       1.488   7.618  -8.867  1.00  0.00           H  
ATOM   3020  N   PRO B 187       4.168   3.129 -11.461  1.00  0.00           N  
ATOM   3021  CA  PRO B 187       4.801   2.767 -12.728  1.00  0.00           C  
ATOM   3022  C   PRO B 187       3.829   2.236 -13.767  1.00  0.00           C  
ATOM   3023  O   PRO B 187       4.141   2.171 -14.959  1.00  0.00           O  
ATOM   3024  CB  PRO B 187       5.763   1.660 -12.295  1.00  0.00           C  
ATOM   3025  CG  PRO B 187       5.213   1.123 -11.043  1.00  0.00           C  
ATOM   3026  CD  PRO B 187       4.583   2.275 -10.360  1.00  0.00           C  
ATOM   3027  HA  PRO B 187       5.345   3.636 -13.123  1.00  0.00           H  
ATOM   3028 1HB  PRO B 187       5.765   0.871 -13.036  1.00  0.00           H  
ATOM   3029 2HB  PRO B 187       6.790   2.048 -12.211  1.00  0.00           H  
ATOM   3030 1HG  PRO B 187       4.510   0.299 -11.237  1.00  0.00           H  
ATOM   3031 2HG  PRO B 187       6.041   0.697 -10.462  1.00  0.00           H  
ATOM   3032 1HD  PRO B 187       3.734   1.901  -9.820  1.00  0.00           H  
ATOM   3033 2HD  PRO B 187       5.328   2.757  -9.722  1.00  0.00           H  
ATOM   3034  N   ALA B 188       2.675   1.772 -13.300  1.00  0.00           N  
ATOM   3035  CA  ALA B 188       1.659   1.228 -14.179  1.00  0.00           C  
ATOM   3036  C   ALA B 188       0.630   2.271 -14.622  1.00  0.00           C  
ATOM   3037  O   ALA B 188      -0.117   2.023 -15.565  1.00  0.00           O  
ATOM   3038  CB  ALA B 188       0.958   0.070 -13.475  1.00  0.00           C  
ATOM   3039  H   ALA B 188       2.478   1.823 -12.314  1.00  0.00           H  
ATOM   3040  HA  ALA B 188       2.149   0.863 -15.068  1.00  0.00           H  
ATOM   3041 1HB  ALA B 188       0.207  -0.367 -14.130  1.00  0.00           H  
ATOM   3042 2HB  ALA B 188       1.689  -0.688 -13.201  1.00  0.00           H  
ATOM   3043 3HB  ALA B 188       0.475   0.444 -12.579  1.00  0.00           H  
ATOM   3044  N   LEU B 189       0.570   3.423 -13.943  1.00  0.00           N  
ATOM   3045  CA  LEU B 189      -0.531   4.364 -14.168  1.00  0.00           C  
ATOM   3046  C   LEU B 189      -0.382   5.166 -15.449  1.00  0.00           C  
ATOM   3047  O   LEU B 189       0.587   5.904 -15.643  1.00  0.00           O  
ATOM   3048  CB  LEU B 189      -0.671   5.294 -12.947  1.00  0.00           C  
ATOM   3049  CG  LEU B 189      -1.799   6.364 -12.986  1.00  0.00           C  
ATOM   3050  CD1 LEU B 189      -3.159   5.667 -13.002  1.00  0.00           C  
ATOM   3051  CD2 LEU B 189      -1.672   7.275 -11.738  1.00  0.00           C  
ATOM   3052  H   LEU B 189       1.278   3.651 -13.247  1.00  0.00           H  
ATOM   3053  HA  LEU B 189      -1.449   3.788 -14.245  1.00  0.00           H  
ATOM   3054 1HB  LEU B 189      -0.860   4.662 -12.081  1.00  0.00           H  
ATOM   3055 2HB  LEU B 189       0.279   5.807 -12.796  1.00  0.00           H  
ATOM   3056  HG  LEU B 189      -1.711   6.963 -13.898  1.00  0.00           H  
ATOM   3057 1HD1 LEU B 189      -3.945   6.411 -13.034  1.00  0.00           H  
ATOM   3058 2HD1 LEU B 189      -3.229   5.033 -13.875  1.00  0.00           H  
ATOM   3059 3HD1 LEU B 189      -3.262   5.070 -12.111  1.00  0.00           H  
ATOM   3060 1HD2 LEU B 189      -2.452   8.022 -11.748  1.00  0.00           H  
ATOM   3061 2HD2 LEU B 189      -1.765   6.666 -10.835  1.00  0.00           H  
ATOM   3062 3HD2 LEU B 189      -0.698   7.767 -11.745  1.00  0.00           H  
ATOM   3063  N   CYS B 190      -1.384   5.034 -16.308  1.00  0.00           N  
ATOM   3064  CA  CYS B 190      -1.400   5.667 -17.615  1.00  0.00           C  
ATOM   3065  C   CYS B 190      -2.171   6.986 -17.625  1.00  0.00           C  
ATOM   3066  O   CYS B 190      -3.055   7.223 -16.806  1.00  0.00           O  
ATOM   3067  CB  CYS B 190      -2.036   4.723 -18.633  1.00  0.00           C  
ATOM   3068  SG  CYS B 190      -1.137   3.163 -18.862  1.00  0.00           S  
ATOM   3069  H   CYS B 190      -2.146   4.410 -16.062  1.00  0.00           H  
ATOM   3070  HA  CYS B 190      -0.372   5.867 -17.910  1.00  0.00           H  
ATOM   3071 1HB  CYS B 190      -3.050   4.479 -18.312  1.00  0.00           H  
ATOM   3072 2HB  CYS B 190      -2.111   5.220 -19.600  1.00  0.00           H  
ATOM   3073  HG  CYS B 190      -1.687   2.856 -20.032  1.00  0.00           H  
ATOM   3074  N   ASN B 191      -1.786   7.871 -18.547  1.00  0.00           N  
ATOM   3075  CA  ASN B 191      -2.460   9.130 -18.933  1.00  0.00           C  
ATOM   3076  C   ASN B 191      -2.630  10.251 -17.899  1.00  0.00           C  
ATOM   3077  O   ASN B 191      -2.634  11.422 -18.267  1.00  0.00           O  
ATOM   3078  CB  ASN B 191      -3.828   8.805 -19.487  1.00  0.00           C  
ATOM   3079  CG  ASN B 191      -3.740   7.923 -20.686  1.00  0.00           C  
ATOM   3080  OD1 ASN B 191      -4.152   6.756 -20.631  1.00  0.00           O  
ATOM   3081  ND2 ASN B 191      -3.181   8.434 -21.749  1.00  0.00           N  
ATOM   3082  H   ASN B 191      -0.981   7.610 -19.101  1.00  0.00           H  
ATOM   3083  HA  ASN B 191      -1.873   9.562 -19.746  1.00  0.00           H  
ATOM   3084 1HB  ASN B 191      -4.440   8.322 -18.727  1.00  0.00           H  
ATOM   3085 2HB  ASN B 191      -4.328   9.729 -19.755  1.00  0.00           H  
ATOM   3086 1HD2 ASN B 191      -3.064   7.873 -22.591  1.00  0.00           H  
ATOM   3087 2HD2 ASN B 191      -2.842   9.374 -21.728  1.00  0.00           H  
ATOM   3088  N   VAL B 192      -2.590   9.950 -16.612  1.00  0.00           N  
ATOM   3089  CA  VAL B 192      -2.778  10.991 -15.600  1.00  0.00           C  
ATOM   3090  C   VAL B 192      -1.711  12.081 -15.717  1.00  0.00           C  
ATOM   3091  O   VAL B 192      -1.948  13.245 -15.399  1.00  0.00           O  
ATOM   3092  CB  VAL B 192      -2.795  10.446 -14.178  1.00  0.00           C  
ATOM   3093  CG1 VAL B 192      -2.850  11.625 -13.238  1.00  0.00           C  
ATOM   3094  CG2 VAL B 192      -4.000   9.530 -13.985  1.00  0.00           C  
ATOM   3095  H   VAL B 192      -2.581   8.968 -16.356  1.00  0.00           H  
ATOM   3096  HA  VAL B 192      -3.753  11.449 -15.777  1.00  0.00           H  
ATOM   3097  HB  VAL B 192      -1.873   9.894 -13.982  1.00  0.00           H  
ATOM   3098 1HG1 VAL B 192      -2.852  11.268 -12.242  1.00  0.00           H  
ATOM   3099 2HG1 VAL B 192      -1.989  12.266 -13.396  1.00  0.00           H  
ATOM   3100 3HG1 VAL B 192      -3.761  12.197 -13.423  1.00  0.00           H  
ATOM   3101 1HG2 VAL B 192      -4.025   9.155 -12.970  1.00  0.00           H  
ATOM   3102 2HG2 VAL B 192      -4.912  10.086 -14.182  1.00  0.00           H  
ATOM   3103 3HG2 VAL B 192      -3.934   8.687 -14.682  1.00  0.00           H  
ATOM   3104  N   GLU B 193      -0.517  11.701 -16.149  1.00  0.00           N  
ATOM   3105  CA  GLU B 193       0.592  12.631 -16.324  1.00  0.00           C  
ATOM   3106  C   GLU B 193       0.258  13.792 -17.289  1.00  0.00           C  
ATOM   3107  O   GLU B 193       0.906  14.837 -17.247  1.00  0.00           O  
ATOM   3108  CB  GLU B 193       1.801  11.864 -16.872  1.00  0.00           C  
ATOM   3109  CG  GLU B 193       1.626  11.337 -18.309  1.00  0.00           C  
ATOM   3110  CD  GLU B 193       2.803  10.518 -18.810  1.00  0.00           C  
ATOM   3111  OE1 GLU B 193       3.835  10.537 -18.179  1.00  0.00           O  
ATOM   3112  OE2 GLU B 193       2.661   9.874 -19.825  1.00  0.00           O  
ATOM   3113  H   GLU B 193      -0.382  10.727 -16.375  1.00  0.00           H  
ATOM   3114  HA  GLU B 193       0.839  13.055 -15.353  1.00  0.00           H  
ATOM   3115 1HB  GLU B 193       2.690  12.494 -16.831  1.00  0.00           H  
ATOM   3116 2HB  GLU B 193       1.980  11.001 -16.249  1.00  0.00           H  
ATOM   3117 1HG  GLU B 193       0.723  10.724 -18.350  1.00  0.00           H  
ATOM   3118 2HG  GLU B 193       1.486  12.182 -18.979  1.00  0.00           H  
ATOM   3119  N   SER B 194      -0.739  13.598 -18.170  1.00  0.00           N  
ATOM   3120  CA  SER B 194      -1.151  14.592 -19.156  1.00  0.00           C  
ATOM   3121  C   SER B 194      -2.105  15.649 -18.577  1.00  0.00           C  
ATOM   3122  O   SER B 194      -2.469  16.607 -19.265  1.00  0.00           O  
ATOM   3123  CB  SER B 194      -1.815  13.909 -20.343  1.00  0.00           C  
ATOM   3124  OG  SER B 194      -3.074  13.374 -19.998  1.00  0.00           O  
ATOM   3125  H   SER B 194      -1.262  12.725 -18.146  1.00  0.00           H  
ATOM   3126  HA  SER B 194      -0.257  15.105 -19.511  1.00  0.00           H  
ATOM   3127 1HB  SER B 194      -1.919  14.612 -21.160  1.00  0.00           H  
ATOM   3128 2HB  SER B 194      -1.173  13.104 -20.692  1.00  0.00           H  
ATOM   3129  HG  SER B 194      -2.906  12.529 -19.529  1.00  0.00           H  
ATOM   3130  N   ILE B 195      -2.553  15.455 -17.333  1.00  0.00           N  
ATOM   3131  CA  ILE B 195      -3.538  16.343 -16.716  1.00  0.00           C  
ATOM   3132  C   ILE B 195      -3.066  17.750 -16.357  1.00  0.00           C  
ATOM   3133  O   ILE B 195      -2.025  17.972 -15.732  1.00  0.00           O  
ATOM   3134  CB  ILE B 195      -4.163  15.658 -15.485  1.00  0.00           C  
ATOM   3135  CG1 ILE B 195      -4.834  14.384 -15.949  1.00  0.00           C  
ATOM   3136  CG2 ILE B 195      -5.142  16.559 -14.743  1.00  0.00           C  
ATOM   3137  CD1 ILE B 195      -6.061  14.657 -16.779  1.00  0.00           C  
ATOM   3138  H   ILE B 195      -2.216  14.660 -16.787  1.00  0.00           H  
ATOM   3139  HA  ILE B 195      -4.346  16.465 -17.436  1.00  0.00           H  
ATOM   3140  HB  ILE B 195      -3.366  15.373 -14.801  1.00  0.00           H  
ATOM   3141 1HG1 ILE B 195      -4.148  13.804 -16.557  1.00  0.00           H  
ATOM   3142 2HG1 ILE B 195      -5.116  13.794 -15.081  1.00  0.00           H  
ATOM   3143 1HG2 ILE B 195      -5.540  16.022 -13.886  1.00  0.00           H  
ATOM   3144 2HG2 ILE B 195      -4.631  17.449 -14.399  1.00  0.00           H  
ATOM   3145 3HG2 ILE B 195      -5.949  16.836 -15.402  1.00  0.00           H  
ATOM   3146 1HD1 ILE B 195      -6.500  13.725 -17.073  1.00  0.00           H  
ATOM   3147 2HD1 ILE B 195      -6.774  15.227 -16.193  1.00  0.00           H  
ATOM   3148 3HD1 ILE B 195      -5.786  15.224 -17.667  1.00  0.00           H  
ATOM   3149  N   GLN B 196      -3.879  18.723 -16.750  1.00  0.00           N  
ATOM   3150  CA  GLN B 196      -3.610  20.129 -16.512  1.00  0.00           C  
ATOM   3151  C   GLN B 196      -4.107  20.512 -15.136  1.00  0.00           C  
ATOM   3152  O   GLN B 196      -5.156  21.147 -15.003  1.00  0.00           O  
ATOM   3153  CB  GLN B 196      -4.298  21.004 -17.566  1.00  0.00           C  
ATOM   3154  CG  GLN B 196      -3.775  20.785 -18.947  1.00  0.00           C  
ATOM   3155  CD  GLN B 196      -4.454  21.637 -20.006  1.00  0.00           C  
ATOM   3156  OE1 GLN B 196      -4.891  22.765 -19.771  1.00  0.00           O  
ATOM   3157  NE2 GLN B 196      -4.558  21.079 -21.184  1.00  0.00           N  
ATOM   3158  H   GLN B 196      -4.728  18.475 -17.250  1.00  0.00           H  
ATOM   3159  HA  GLN B 196      -2.533  20.294 -16.554  1.00  0.00           H  
ATOM   3160 1HB  GLN B 196      -5.367  20.793 -17.574  1.00  0.00           H  
ATOM   3161 2HB  GLN B 196      -4.172  22.056 -17.314  1.00  0.00           H  
ATOM   3162 1HG  GLN B 196      -2.708  20.995 -18.964  1.00  0.00           H  
ATOM   3163 2HG  GLN B 196      -3.951  19.742 -19.192  1.00  0.00           H  
ATOM   3164 1HE2 GLN B 196      -4.987  21.563 -21.943  1.00  0.00           H  
ATOM   3165 2HE2 GLN B 196      -4.204  20.129 -21.310  1.00  0.00           H  
ATOM   3166  N   TRP B 197      -3.331  20.152 -14.114  1.00  0.00           N  
ATOM   3167  CA  TRP B 197      -3.734  20.349 -12.712  1.00  0.00           C  
ATOM   3168  C   TRP B 197      -3.996  21.812 -12.379  1.00  0.00           C  
ATOM   3169  O   TRP B 197      -4.756  22.117 -11.467  1.00  0.00           O  
ATOM   3170  CB  TRP B 197      -2.683  19.772 -11.774  1.00  0.00           C  
ATOM   3171  CG  TRP B 197      -2.684  18.298 -11.804  1.00  0.00           C  
ATOM   3172  CD1 TRP B 197      -1.752  17.512 -12.390  1.00  0.00           C  
ATOM   3173  CD2 TRP B 197      -3.659  17.400 -11.230  1.00  0.00           C  
ATOM   3174  NE1 TRP B 197      -2.083  16.196 -12.241  1.00  0.00           N  
ATOM   3175  CE2 TRP B 197      -3.246  16.108 -11.540  1.00  0.00           C  
ATOM   3176  CE3 TRP B 197      -4.836  17.586 -10.494  1.00  0.00           C  
ATOM   3177  CZ2 TRP B 197      -3.960  15.011 -11.159  1.00  0.00           C  
ATOM   3178  CZ3 TRP B 197      -5.553  16.471 -10.100  1.00  0.00           C  
ATOM   3179  CH2 TRP B 197      -5.119  15.218 -10.428  1.00  0.00           C  
ATOM   3180  H   TRP B 197      -2.483  19.629 -14.350  1.00  0.00           H  
ATOM   3181  HA  TRP B 197      -4.659  19.795 -12.551  1.00  0.00           H  
ATOM   3182 1HB  TRP B 197      -1.696  20.122 -12.067  1.00  0.00           H  
ATOM   3183 2HB  TRP B 197      -2.875  20.105 -10.753  1.00  0.00           H  
ATOM   3184  HD1 TRP B 197      -0.873  17.875 -12.919  1.00  0.00           H  
ATOM   3185  HE1 TRP B 197      -1.549  15.418 -12.604  1.00  0.00           H  
ATOM   3186  HE3 TRP B 197      -5.176  18.583 -10.238  1.00  0.00           H  
ATOM   3187  HZ2 TRP B 197      -3.639  14.002 -11.410  1.00  0.00           H  
ATOM   3188  HZ3 TRP B 197      -6.468  16.617  -9.524  1.00  0.00           H  
ATOM   3189  HH2 TRP B 197      -5.698  14.358 -10.106  1.00  0.00           H  
ATOM   3190  N   ARG B 198      -3.446  22.732 -13.168  1.00  0.00           N  
ATOM   3191  CA  ARG B 198      -3.684  24.160 -12.966  1.00  0.00           C  
ATOM   3192  C   ARG B 198      -5.189  24.474 -13.020  1.00  0.00           C  
ATOM   3193  O   ARG B 198      -5.643  25.457 -12.420  1.00  0.00           O  
ATOM   3194  CB  ARG B 198      -2.935  25.023 -13.979  1.00  0.00           C  
ATOM   3195  CG  ARG B 198      -3.101  26.534 -13.721  1.00  0.00           C  
ATOM   3196  CD  ARG B 198      -2.209  27.423 -14.551  1.00  0.00           C  
ATOM   3197  NE  ARG B 198      -2.495  27.368 -15.979  1.00  0.00           N  
ATOM   3198  CZ  ARG B 198      -1.679  27.875 -16.936  1.00  0.00           C  
ATOM   3199  NH1 ARG B 198      -0.552  28.453 -16.592  1.00  0.00           N  
ATOM   3200  NH2 ARG B 198      -2.007  27.801 -18.216  1.00  0.00           N  
ATOM   3201  H   ARG B 198      -2.843  22.428 -13.919  1.00  0.00           H  
ATOM   3202  HA  ARG B 198      -3.322  24.425 -11.974  1.00  0.00           H  
ATOM   3203 1HB  ARG B 198      -1.873  24.790 -13.944  1.00  0.00           H  
ATOM   3204 2HB  ARG B 198      -3.290  24.803 -14.981  1.00  0.00           H  
ATOM   3205 1HG  ARG B 198      -4.131  26.807 -13.946  1.00  0.00           H  
ATOM   3206 2HG  ARG B 198      -2.901  26.742 -12.672  1.00  0.00           H  
ATOM   3207 1HD  ARG B 198      -2.331  28.455 -14.223  1.00  0.00           H  
ATOM   3208 2HD  ARG B 198      -1.173  27.122 -14.403  1.00  0.00           H  
ATOM   3209  HE  ARG B 198      -3.357  26.931 -16.272  1.00  0.00           H  
ATOM   3210 1HH1 ARG B 198      -0.294  28.518 -15.617  1.00  0.00           H  
ATOM   3211 2HH1 ARG B 198       0.057  28.835 -17.301  1.00  0.00           H  
ATOM   3212 1HH2 ARG B 198      -2.875  27.364 -18.495  1.00  0.00           H  
ATOM   3213 2HH2 ARG B 198      -1.389  28.185 -18.916  1.00  0.00           H  
ATOM   3214  N   ASP B 199      -5.955  23.671 -13.785  1.00  0.00           N  
ATOM   3215  CA  ASP B 199      -7.395  23.849 -13.938  1.00  0.00           C  
ATOM   3216  C   ASP B 199      -8.193  23.116 -12.849  1.00  0.00           C  
ATOM   3217  O   ASP B 199      -9.421  23.197 -12.838  1.00  0.00           O  
ATOM   3218  CB  ASP B 199      -7.867  23.264 -15.277  1.00  0.00           C  
ATOM   3219  CG  ASP B 199      -9.148  23.922 -15.838  1.00  0.00           C  
ATOM   3220  OD1 ASP B 199      -9.231  25.119 -15.866  1.00  0.00           O  
ATOM   3221  OD2 ASP B 199     -10.076  23.239 -16.155  1.00  0.00           O  
ATOM   3222  H   ASP B 199      -5.531  22.865 -14.246  1.00  0.00           H  
ATOM   3223  HA  ASP B 199      -7.621  24.912 -13.895  1.00  0.00           H  
ATOM   3224 1HB  ASP B 199      -7.068  23.364 -16.015  1.00  0.00           H  
ATOM   3225 2HB  ASP B 199      -8.049  22.193 -15.152  1.00  0.00           H  
ATOM   3226  N   ILE B 200      -7.513  22.391 -11.960  1.00  0.00           N  
ATOM   3227  CA  ILE B 200      -8.182  21.603 -10.938  1.00  0.00           C  
ATOM   3228  C   ILE B 200      -7.875  22.127  -9.543  1.00  0.00           C  
ATOM   3229  O   ILE B 200      -8.774  22.281  -8.713  1.00  0.00           O  
ATOM   3230  CB  ILE B 200      -7.783  20.121 -11.032  1.00  0.00           C  
ATOM   3231  CG1 ILE B 200      -8.197  19.547 -12.390  1.00  0.00           C  
ATOM   3232  CG2 ILE B 200      -8.448  19.339  -9.917  1.00  0.00           C  
ATOM   3233  CD1 ILE B 200      -7.616  18.187 -12.674  1.00  0.00           C  
ATOM   3234  H   ILE B 200      -6.501  22.383 -11.976  1.00  0.00           H  
ATOM   3235  HA  ILE B 200      -9.256  21.673 -11.096  1.00  0.00           H  
ATOM   3236  HB  ILE B 200      -6.704  20.036 -10.948  1.00  0.00           H  
ATOM   3237 1HG1 ILE B 200      -9.289  19.477 -12.427  1.00  0.00           H  
ATOM   3238 2HG1 ILE B 200      -7.865  20.223 -13.176  1.00  0.00           H  
ATOM   3239 1HG2 ILE B 200      -8.158  18.292  -9.976  1.00  0.00           H  
ATOM   3240 2HG2 ILE B 200      -8.129  19.756  -8.969  1.00  0.00           H  
ATOM   3241 3HG2 ILE B 200      -9.531  19.418 -10.009  1.00  0.00           H  
ATOM   3242 1HD1 ILE B 200      -7.952  17.847 -13.651  1.00  0.00           H  
ATOM   3243 2HD1 ILE B 200      -6.533  18.244 -12.667  1.00  0.00           H  
ATOM   3244 3HD1 ILE B 200      -7.952  17.483 -11.910  1.00  0.00           H  
ATOM   3245  N   VAL B 201      -6.595  22.352  -9.261  1.00  0.00           N  
ATOM   3246  CA  VAL B 201      -6.216  22.756  -7.915  1.00  0.00           C  
ATOM   3247  C   VAL B 201      -6.183  24.268  -7.803  1.00  0.00           C  
ATOM   3248  O   VAL B 201      -5.793  24.965  -8.743  1.00  0.00           O  
ATOM   3249  CB  VAL B 201      -4.814  22.228  -7.550  1.00  0.00           C  
ATOM   3250  CG1 VAL B 201      -4.796  20.739  -7.717  1.00  0.00           C  
ATOM   3251  CG2 VAL B 201      -3.729  22.924  -8.370  1.00  0.00           C  
ATOM   3252  H   VAL B 201      -5.889  22.233  -9.985  1.00  0.00           H  
ATOM   3253  HA  VAL B 201      -6.946  22.369  -7.204  1.00  0.00           H  
ATOM   3254  HB  VAL B 201      -4.630  22.433  -6.493  1.00  0.00           H  
ATOM   3255 1HG1 VAL B 201      -3.822  20.372  -7.426  1.00  0.00           H  
ATOM   3256 2HG1 VAL B 201      -5.560  20.304  -7.086  1.00  0.00           H  
ATOM   3257 3HG1 VAL B 201      -4.986  20.486  -8.760  1.00  0.00           H  
ATOM   3258 1HG2 VAL B 201      -2.762  22.548  -8.075  1.00  0.00           H  
ATOM   3259 2HG2 VAL B 201      -3.873  22.740  -9.405  1.00  0.00           H  
ATOM   3260 3HG2 VAL B 201      -3.770  23.997  -8.186  1.00  0.00           H  
ATOM   3261  N   SER B 202      -6.532  24.782  -6.633  1.00  0.00           N  
ATOM   3262  CA  SER B 202      -6.432  26.218  -6.416  1.00  0.00           C  
ATOM   3263  C   SER B 202      -4.959  26.657  -6.574  1.00  0.00           C  
ATOM   3264  O   SER B 202      -4.025  25.922  -6.210  1.00  0.00           O  
ATOM   3265  CB  SER B 202      -7.037  26.581  -5.068  1.00  0.00           C  
ATOM   3266  OG  SER B 202      -8.424  26.318  -5.051  1.00  0.00           O  
ATOM   3267  H   SER B 202      -6.880  24.175  -5.896  1.00  0.00           H  
ATOM   3268  HA  SER B 202      -7.018  26.723  -7.184  1.00  0.00           H  
ATOM   3269 1HB  SER B 202      -6.589  25.994  -4.326  1.00  0.00           H  
ATOM   3270 2HB  SER B 202      -6.846  27.624  -4.824  1.00  0.00           H  
ATOM   3271  HG  SER B 202      -8.622  25.867  -4.183  1.00  0.00           H  
ATOM   3272  N   SER B 203      -4.761  27.876  -7.088  1.00  0.00           N  
ATOM   3273  CA  SER B 203      -3.424  28.417  -7.362  1.00  0.00           C  
ATOM   3274  C   SER B 203      -2.527  28.542  -6.131  1.00  0.00           C  
ATOM   3275  O   SER B 203      -1.303  28.602  -6.252  1.00  0.00           O  
ATOM   3276  CB  SER B 203      -3.560  29.763  -8.047  1.00  0.00           C  
ATOM   3277  OG  SER B 203      -4.129  30.713  -7.192  1.00  0.00           O  
ATOM   3278  H   SER B 203      -5.569  28.430  -7.332  1.00  0.00           H  
ATOM   3279  HA  SER B 203      -2.934  27.738  -8.062  1.00  0.00           H  
ATOM   3280 1HB  SER B 203      -2.580  30.106  -8.377  1.00  0.00           H  
ATOM   3281 2HB  SER B 203      -4.181  29.651  -8.934  1.00  0.00           H  
ATOM   3282  HG  SER B 203      -3.394  31.130  -6.733  1.00  0.00           H  
ATOM   3283  N   ASP B 204      -3.127  28.547  -4.946  1.00  0.00           N  
ATOM   3284  CA  ASP B 204      -2.373  28.633  -3.702  1.00  0.00           C  
ATOM   3285  C   ASP B 204      -1.930  27.269  -3.146  1.00  0.00           C  
ATOM   3286  O   ASP B 204      -1.291  27.201  -2.095  1.00  0.00           O  
ATOM   3287  CB  ASP B 204      -3.152  29.475  -2.677  1.00  0.00           C  
ATOM   3288  CG  ASP B 204      -4.557  28.961  -2.370  1.00  0.00           C  
ATOM   3289  OD1 ASP B 204      -5.100  28.276  -3.199  1.00  0.00           O  
ATOM   3290  OD2 ASP B 204      -5.080  29.267  -1.321  1.00  0.00           O  
ATOM   3291  H   ASP B 204      -4.133  28.493  -4.914  1.00  0.00           H  
ATOM   3292  HA  ASP B 204      -1.461  29.192  -3.914  1.00  0.00           H  
ATOM   3293 1HB  ASP B 204      -2.590  29.503  -1.743  1.00  0.00           H  
ATOM   3294 2HB  ASP B 204      -3.230  30.500  -3.038  1.00  0.00           H  
ATOM   3295  N   PHE B 205      -2.219  26.195  -3.889  1.00  0.00           N  
ATOM   3296  CA  PHE B 205      -1.765  24.850  -3.553  1.00  0.00           C  
ATOM   3297  C   PHE B 205      -0.935  24.284  -4.683  1.00  0.00           C  
ATOM   3298  O   PHE B 205      -0.143  23.365  -4.487  1.00  0.00           O  
ATOM   3299  CB  PHE B 205      -2.928  23.951  -3.213  1.00  0.00           C  
ATOM   3300  CG  PHE B 205      -3.593  24.418  -1.996  1.00  0.00           C  
ATOM   3301  CD1 PHE B 205      -4.629  25.261  -2.078  1.00  0.00           C  
ATOM   3302  CD2 PHE B 205      -3.153  24.016  -0.753  1.00  0.00           C  
ATOM   3303  CE1 PHE B 205      -5.257  25.738  -0.959  1.00  0.00           C  
ATOM   3304  CE2 PHE B 205      -3.770  24.476   0.386  1.00  0.00           C  
ATOM   3305  CZ  PHE B 205      -4.831  25.346   0.281  1.00  0.00           C  
ATOM   3306  H   PHE B 205      -2.789  26.309  -4.723  1.00  0.00           H  
ATOM   3307  HA  PHE B 205      -1.129  24.911  -2.670  1.00  0.00           H  
ATOM   3308 1HB  PHE B 205      -3.652  23.944  -4.032  1.00  0.00           H  
ATOM   3309 2HB  PHE B 205      -2.581  22.938  -3.058  1.00  0.00           H  
ATOM   3310  HD1 PHE B 205      -4.933  25.563  -3.045  1.00  0.00           H  
ATOM   3311  HD2 PHE B 205      -2.307  23.331  -0.682  1.00  0.00           H  
ATOM   3312  HE1 PHE B 205      -6.092  26.440  -1.066  1.00  0.00           H  
ATOM   3313  HE2 PHE B 205      -3.414  24.159   1.366  1.00  0.00           H  
ATOM   3314  HZ  PHE B 205      -5.322  25.725   1.176  1.00  0.00           H  
ATOM   3315  N   LEU B 206      -1.063  24.895  -5.856  1.00  0.00           N  
ATOM   3316  CA  LEU B 206      -0.339  24.464  -7.048  1.00  0.00           C  
ATOM   3317  C   LEU B 206       1.166  24.322  -6.757  1.00  0.00           C  
ATOM   3318  O   LEU B 206       1.790  23.316  -7.099  1.00  0.00           O  
ATOM   3319  CB  LEU B 206      -0.578  25.481  -8.178  1.00  0.00           C  
ATOM   3320  CG  LEU B 206      -0.054  25.138  -9.592  1.00  0.00           C  
ATOM   3321  CD1 LEU B 206      -0.981  25.766 -10.611  1.00  0.00           C  
ATOM   3322  CD2 LEU B 206       1.378  25.633  -9.747  1.00  0.00           C  
ATOM   3323  H   LEU B 206      -1.761  25.633  -5.938  1.00  0.00           H  
ATOM   3324  HA  LEU B 206      -0.734  23.503  -7.352  1.00  0.00           H  
ATOM   3325 1HB  LEU B 206      -1.654  25.632  -8.261  1.00  0.00           H  
ATOM   3326 2HB  LEU B 206      -0.130  26.432  -7.883  1.00  0.00           H  
ATOM   3327  HG  LEU B 206      -0.091  24.092  -9.751  1.00  0.00           H  
ATOM   3328 1HD1 LEU B 206      -0.640  25.521 -11.616  1.00  0.00           H  
ATOM   3329 2HD1 LEU B 206      -1.987  25.380 -10.458  1.00  0.00           H  
ATOM   3330 3HD1 LEU B 206      -0.983  26.848 -10.481  1.00  0.00           H  
ATOM   3331 1HD2 LEU B 206       1.739  25.395 -10.747  1.00  0.00           H  
ATOM   3332 2HD2 LEU B 206       1.407  26.713  -9.595  1.00  0.00           H  
ATOM   3333 3HD2 LEU B 206       2.012  25.146  -9.009  1.00  0.00           H  
ATOM   3334  N   SER B 207       1.747  25.318  -6.086  1.00  0.00           N  
ATOM   3335  CA  SER B 207       3.180  25.312  -5.787  1.00  0.00           C  
ATOM   3336  C   SER B 207       3.609  24.247  -4.769  1.00  0.00           C  
ATOM   3337  O   SER B 207       4.804  23.990  -4.614  1.00  0.00           O  
ATOM   3338  CB  SER B 207       3.614  26.669  -5.275  1.00  0.00           C  
ATOM   3339  OG  SER B 207       3.063  26.928  -4.016  1.00  0.00           O  
ATOM   3340  H   SER B 207       1.182  26.107  -5.802  1.00  0.00           H  
ATOM   3341  HA  SER B 207       3.711  25.114  -6.719  1.00  0.00           H  
ATOM   3342 1HB  SER B 207       4.701  26.699  -5.211  1.00  0.00           H  
ATOM   3343 2HB  SER B 207       3.302  27.440  -5.978  1.00  0.00           H  
ATOM   3344  HG  SER B 207       3.751  26.711  -3.380  1.00  0.00           H  
ATOM   3345  N   ASN B 208       2.655  23.664  -4.035  1.00  0.00           N  
ATOM   3346  CA  ASN B 208       2.971  22.650  -3.042  1.00  0.00           C  
ATOM   3347  C   ASN B 208       2.716  21.258  -3.616  1.00  0.00           C  
ATOM   3348  O   ASN B 208       2.794  20.257  -2.896  1.00  0.00           O  
ATOM   3349  CB  ASN B 208       2.136  22.877  -1.780  1.00  0.00           C  
ATOM   3350  CG  ASN B 208       2.606  22.095  -0.530  1.00  0.00           C  
ATOM   3351  OD1 ASN B 208       3.802  21.836  -0.348  1.00  0.00           O  
ATOM   3352  ND2 ASN B 208       1.652  21.742   0.317  1.00  0.00           N  
ATOM   3353  H   ASN B 208       1.675  23.869  -4.205  1.00  0.00           H  
ATOM   3354  HA  ASN B 208       4.029  22.714  -2.791  1.00  0.00           H  
ATOM   3355 1HB  ASN B 208       2.143  23.941  -1.542  1.00  0.00           H  
ATOM   3356 2HB  ASN B 208       1.105  22.613  -1.993  1.00  0.00           H  
ATOM   3357 1HD2 ASN B 208       1.837  21.216   1.182  1.00  0.00           H  
ATOM   3358 2HD2 ASN B 208       0.707  21.989   0.110  1.00  0.00           H  
ATOM   3359  N   MET B 209       2.436  21.173  -4.921  1.00  0.00           N  
ATOM   3360  CA  MET B 209       2.218  19.864  -5.499  1.00  0.00           C  
ATOM   3361  C   MET B 209       3.555  19.206  -5.702  1.00  0.00           C  
ATOM   3362  O   MET B 209       4.564  19.868  -5.954  1.00  0.00           O  
ATOM   3363  CB  MET B 209       1.461  19.902  -6.819  1.00  0.00           C  
ATOM   3364  CG  MET B 209       0.049  20.431  -6.745  1.00  0.00           C  
ATOM   3365  SD  MET B 209      -0.903  20.151  -8.262  1.00  0.00           S  
ATOM   3366  CE  MET B 209      -0.022  21.166  -9.394  1.00  0.00           C  
ATOM   3367  H   MET B 209       2.361  22.002  -5.515  1.00  0.00           H  
ATOM   3368  HA  MET B 209       1.654  19.250  -4.799  1.00  0.00           H  
ATOM   3369 1HB  MET B 209       2.012  20.507  -7.538  1.00  0.00           H  
ATOM   3370 2HB  MET B 209       1.413  18.896  -7.196  1.00  0.00           H  
ATOM   3371 1HG  MET B 209      -0.459  19.978  -5.938  1.00  0.00           H  
ATOM   3372 2HG  MET B 209       0.084  21.490  -6.549  1.00  0.00           H  
ATOM   3373 1HE  MET B 209      -0.494  21.140 -10.368  1.00  0.00           H  
ATOM   3374 2HE  MET B 209      -0.009  22.152  -9.022  1.00  0.00           H  
ATOM   3375 3HE  MET B 209       1.006  20.810  -9.475  1.00  0.00           H  
ATOM   3376  N   SER B 210       3.570  17.900  -5.605  1.00  0.00           N  
ATOM   3377  CA  SER B 210       4.799  17.174  -5.847  1.00  0.00           C  
ATOM   3378  C   SER B 210       4.428  15.878  -6.495  1.00  0.00           C  
ATOM   3379  O   SER B 210       3.789  15.031  -5.882  1.00  0.00           O  
ATOM   3380  CB  SER B 210       5.553  16.934  -4.558  1.00  0.00           C  
ATOM   3381  OG  SER B 210       6.722  16.195  -4.794  1.00  0.00           O  
ATOM   3382  H   SER B 210       2.694  17.408  -5.416  1.00  0.00           H  
ATOM   3383  HA  SER B 210       5.426  17.741  -6.536  1.00  0.00           H  
ATOM   3384 1HB  SER B 210       5.809  17.893  -4.106  1.00  0.00           H  
ATOM   3385 2HB  SER B 210       4.913  16.399  -3.856  1.00  0.00           H  
ATOM   3386  HG  SER B 210       7.166  16.126  -3.946  1.00  0.00           H  
ATOM   3387  N   MET B 211       4.813  15.713  -7.736  1.00  0.00           N  
ATOM   3388  CA  MET B 211       4.388  14.526  -8.438  1.00  0.00           C  
ATOM   3389  C   MET B 211       5.429  14.028  -9.400  1.00  0.00           C  
ATOM   3390  O   MET B 211       6.234  14.794  -9.933  1.00  0.00           O  
ATOM   3391  CB  MET B 211       3.025  14.756  -9.094  1.00  0.00           C  
ATOM   3392  CG  MET B 211       2.918  15.894 -10.093  1.00  0.00           C  
ATOM   3393  SD  MET B 211       1.185  16.138 -10.640  1.00  0.00           S  
ATOM   3394  CE  MET B 211       0.380  16.895  -9.247  1.00  0.00           C  
ATOM   3395  H   MET B 211       5.366  16.419  -8.201  1.00  0.00           H  
ATOM   3396  HA  MET B 211       4.242  13.730  -7.709  1.00  0.00           H  
ATOM   3397 1HB  MET B 211       2.767  13.868  -9.648  1.00  0.00           H  
ATOM   3398 2HB  MET B 211       2.276  14.892  -8.324  1.00  0.00           H  
ATOM   3399 1HG  MET B 211       3.268  16.816  -9.632  1.00  0.00           H  
ATOM   3400 2HG  MET B 211       3.538  15.688 -10.967  1.00  0.00           H  
ATOM   3401 1HE  MET B 211      -0.669  17.076  -9.488  1.00  0.00           H  
ATOM   3402 2HE  MET B 211       0.445  16.257  -8.375  1.00  0.00           H  
ATOM   3403 3HE  MET B 211       0.863  17.831  -9.045  1.00  0.00           H  
ATOM   3404  N   ASP B 212       5.393  12.724  -9.596  1.00  0.00           N  
ATOM   3405  CA  ASP B 212       6.304  11.991 -10.450  1.00  0.00           C  
ATOM   3406  C   ASP B 212       5.591  10.811 -11.093  1.00  0.00           C  
ATOM   3407  O   ASP B 212       5.087   9.924 -10.401  1.00  0.00           O  
ATOM   3408  CB  ASP B 212       7.514  11.501  -9.620  1.00  0.00           C  
ATOM   3409  CG  ASP B 212       8.688  10.841 -10.440  1.00  0.00           C  
ATOM   3410  OD1 ASP B 212       8.533  10.624 -11.620  1.00  0.00           O  
ATOM   3411  OD2 ASP B 212       9.716  10.568  -9.855  1.00  0.00           O  
ATOM   3412  H   ASP B 212       4.700  12.189  -9.071  1.00  0.00           H  
ATOM   3413  HA  ASP B 212       6.660  12.654 -11.238  1.00  0.00           H  
ATOM   3414 1HB  ASP B 212       7.922  12.346  -9.065  1.00  0.00           H  
ATOM   3415 2HB  ASP B 212       7.161  10.777  -8.881  1.00  0.00           H  
ATOM   3416  N   PHE B 213       5.529  10.818 -12.417  1.00  0.00           N  
ATOM   3417  CA  PHE B 213       4.823   9.778 -13.150  1.00  0.00           C  
ATOM   3418  C   PHE B 213       5.812   8.960 -13.953  1.00  0.00           C  
ATOM   3419  O   PHE B 213       6.871   9.458 -14.336  1.00  0.00           O  
ATOM   3420  CB  PHE B 213       3.817  10.392 -14.107  1.00  0.00           C  
ATOM   3421  CG  PHE B 213       2.687  11.083 -13.432  1.00  0.00           C  
ATOM   3422  CD1 PHE B 213       2.790  12.430 -13.182  1.00  0.00           C  
ATOM   3423  CD2 PHE B 213       1.534  10.419 -13.055  1.00  0.00           C  
ATOM   3424  CE1 PHE B 213       1.782  13.106 -12.586  1.00  0.00           C  
ATOM   3425  CE2 PHE B 213       0.516  11.103 -12.445  1.00  0.00           C  
ATOM   3426  CZ  PHE B 213       0.634  12.453 -12.208  1.00  0.00           C  
ATOM   3427  H   PHE B 213       5.986  11.563 -12.923  1.00  0.00           H  
ATOM   3428  HA  PHE B 213       4.312   9.121 -12.445  1.00  0.00           H  
ATOM   3429 1HB  PHE B 213       4.318  11.109 -14.758  1.00  0.00           H  
ATOM   3430 2HB  PHE B 213       3.405   9.610 -14.749  1.00  0.00           H  
ATOM   3431  HD1 PHE B 213       3.694  12.960 -13.482  1.00  0.00           H  
ATOM   3432  HD2 PHE B 213       1.441   9.348 -13.248  1.00  0.00           H  
ATOM   3433  HE1 PHE B 213       1.892  14.160 -12.422  1.00  0.00           H  
ATOM   3434  HE2 PHE B 213      -0.383  10.576 -12.149  1.00  0.00           H  
ATOM   3435  HZ  PHE B 213      -0.179  12.996 -11.729  1.00  0.00           H  
ATOM   3436  N   GLN B 214       5.476   7.705 -14.214  1.00  0.00           N  
ATOM   3437  CA  GLN B 214       6.346   6.868 -15.022  1.00  0.00           C  
ATOM   3438  C   GLN B 214       5.573   5.842 -15.832  1.00  0.00           C  
ATOM   3439  O   GLN B 214       4.668   5.193 -15.324  1.00  0.00           O  
ATOM   3440  CB  GLN B 214       7.310   6.085 -14.110  1.00  0.00           C  
ATOM   3441  CG  GLN B 214       8.349   6.875 -13.213  1.00  0.00           C  
ATOM   3442  CD  GLN B 214       9.596   7.478 -13.958  1.00  0.00           C  
ATOM   3443  OE1 GLN B 214      10.238   6.834 -14.830  1.00  0.00           O  
ATOM   3444  NE2 GLN B 214       9.955   8.719 -13.597  1.00  0.00           N  
ATOM   3445  H   GLN B 214       4.601   7.335 -13.870  1.00  0.00           H  
ATOM   3446  HA  GLN B 214       6.890   7.505 -15.719  1.00  0.00           H  
ATOM   3447 1HB  GLN B 214       6.730   5.470 -13.434  1.00  0.00           H  
ATOM   3448 2HB  GLN B 214       7.840   5.432 -14.729  1.00  0.00           H  
ATOM   3449 1HG  GLN B 214       7.857   7.682 -12.681  1.00  0.00           H  
ATOM   3450 2HG  GLN B 214       8.733   6.166 -12.487  1.00  0.00           H  
ATOM   3451 1HE2 GLN B 214      10.739   9.159 -14.025  1.00  0.00           H  
ATOM   3452 2HE2 GLN B 214       9.422   9.255 -12.877  1.00  0.00           H  
ATOM   3453  N   ASN B 215       5.953   5.689 -17.094  1.00  0.00           N  
ATOM   3454  CA  ASN B 215       5.413   4.640 -17.952  1.00  0.00           C  
ATOM   3455  C   ASN B 215       6.303   3.393 -17.968  1.00  0.00           C  
ATOM   3456  O   ASN B 215       7.018   3.164 -18.942  1.00  0.00           O  
ATOM   3457  CB  ASN B 215       5.202   5.140 -19.364  1.00  0.00           C  
ATOM   3458  CG  ASN B 215       4.503   4.119 -20.200  1.00  0.00           C  
ATOM   3459  OD1 ASN B 215       3.909   3.173 -19.647  1.00  0.00           O  
ATOM   3460  ND2 ASN B 215       4.555   4.288 -21.500  1.00  0.00           N  
ATOM   3461  H   ASN B 215       6.668   6.301 -17.463  1.00  0.00           H  
ATOM   3462  HA  ASN B 215       4.444   4.334 -17.550  1.00  0.00           H  
ATOM   3463 1HB  ASN B 215       4.606   6.056 -19.347  1.00  0.00           H  
ATOM   3464 2HB  ASN B 215       6.164   5.377 -19.819  1.00  0.00           H  
ATOM   3465 1HD2 ASN B 215       4.101   3.647 -22.117  1.00  0.00           H  
ATOM   3466 2HD2 ASN B 215       5.049   5.071 -21.880  1.00  0.00           H  
ATOM   3467  N   HIS B 216       6.289   2.585 -16.905  1.00  0.00           N  
ATOM   3468  CA  HIS B 216       7.175   1.416 -16.870  1.00  0.00           C  
ATOM   3469  C   HIS B 216       6.394   0.171 -17.286  1.00  0.00           C  
ATOM   3470  O   HIS B 216       6.843  -0.960 -17.104  1.00  0.00           O  
ATOM   3471  CB  HIS B 216       7.776   1.217 -15.475  1.00  0.00           C  
ATOM   3472  CG  HIS B 216       8.685   2.327 -15.048  1.00  0.00           C  
ATOM   3473  ND1 HIS B 216       9.128   2.467 -13.749  1.00  0.00           N  
ATOM   3474  CD2 HIS B 216       9.234   3.349 -15.745  1.00  0.00           C  
ATOM   3475  CE1 HIS B 216       9.912   3.529 -13.667  1.00  0.00           C  
ATOM   3476  NE2 HIS B 216       9.991   4.081 -14.864  1.00  0.00           N  
ATOM   3477  H   HIS B 216       5.656   2.754 -16.117  1.00  0.00           H  
ATOM   3478  HA  HIS B 216       7.996   1.547 -17.573  1.00  0.00           H  
ATOM   3479 1HB  HIS B 216       6.974   1.131 -14.741  1.00  0.00           H  
ATOM   3480 2HB  HIS B 216       8.341   0.285 -15.452  1.00  0.00           H  
ATOM   3481  HD2 HIS B 216       9.099   3.554 -16.808  1.00  0.00           H  
ATOM   3482  HE1 HIS B 216      10.408   3.887 -12.766  1.00  0.00           H  
ATOM   3483  HE2 HIS B 216      10.522   4.908 -15.099  1.00  0.00           H  
ATOM   3484  N   LEU B 217       5.210   0.408 -17.829  1.00  0.00           N  
ATOM   3485  CA  LEU B 217       4.308  -0.625 -18.288  1.00  0.00           C  
ATOM   3486  C   LEU B 217       4.301  -0.707 -19.816  1.00  0.00           C  
ATOM   3487  O   LEU B 217       4.410  -1.791 -20.383  1.00  0.00           O  
ATOM   3488  CB  LEU B 217       2.924  -0.339 -17.716  1.00  0.00           C  
ATOM   3489  CG  LEU B 217       1.835  -1.317 -18.026  1.00  0.00           C  
ATOM   3490  CD1 LEU B 217       2.141  -2.634 -17.407  1.00  0.00           C  
ATOM   3491  CD2 LEU B 217       0.548  -0.782 -17.478  1.00  0.00           C  
ATOM   3492  H   LEU B 217       4.929   1.372 -17.923  1.00  0.00           H  
ATOM   3493  HA  LEU B 217       4.653  -1.581 -17.896  1.00  0.00           H  
ATOM   3494 1HB  LEU B 217       3.030  -0.325 -16.646  1.00  0.00           H  
ATOM   3495 2HB  LEU B 217       2.597   0.654 -18.042  1.00  0.00           H  
ATOM   3496  HG  LEU B 217       1.763  -1.457 -19.091  1.00  0.00           H  
ATOM   3497 1HD1 LEU B 217       1.342  -3.340 -17.636  1.00  0.00           H  
ATOM   3498 2HD1 LEU B 217       3.083  -3.013 -17.805  1.00  0.00           H  
ATOM   3499 3HD1 LEU B 217       2.225  -2.517 -16.325  1.00  0.00           H  
ATOM   3500 1HD2 LEU B 217      -0.255  -1.479 -17.695  1.00  0.00           H  
ATOM   3501 2HD2 LEU B 217       0.631  -0.655 -16.411  1.00  0.00           H  
ATOM   3502 3HD2 LEU B 217       0.324   0.188 -17.938  1.00  0.00           H  
ATOM   3503  N   GLY B 218       4.133   0.432 -20.492  1.00  0.00           N  
ATOM   3504  CA  GLY B 218       4.149   0.477 -21.953  1.00  0.00           C  
ATOM   3505  C   GLY B 218       2.822   0.140 -22.627  1.00  0.00           C  
ATOM   3506  O   GLY B 218       2.695   0.256 -23.842  1.00  0.00           O  
ATOM   3507  H   GLY B 218       4.026   1.316 -20.006  1.00  0.00           H  
ATOM   3508 1HA  GLY B 218       4.466   1.470 -22.266  1.00  0.00           H  
ATOM   3509 2HA  GLY B 218       4.914  -0.211 -22.313  1.00  0.00           H  
ATOM   3510  N   SER B 219       1.816  -0.236 -21.843  1.00  0.00           N  
ATOM   3511  CA  SER B 219       0.508  -0.603 -22.391  1.00  0.00           C  
ATOM   3512  C   SER B 219      -0.373   0.629 -22.529  1.00  0.00           C  
ATOM   3513  O   SER B 219      -1.540   0.542 -22.909  1.00  0.00           O  
ATOM   3514  OXT SER B 219       0.067   1.714 -22.265  1.00  0.00           O  
ATOM   3515  CB  SER B 219      -0.195  -1.624 -21.521  1.00  0.00           C  
ATOM   3516  OG  SER B 219      -0.612  -1.064 -20.317  1.00  0.00           O  
ATOM   3517  H   SER B 219       1.976  -0.302 -20.849  1.00  0.00           H  
ATOM   3518  HA  SER B 219       0.653  -1.032 -23.383  1.00  0.00           H  
ATOM   3519 1HB  SER B 219      -1.051  -2.035 -22.053  1.00  0.00           H  
ATOM   3520 2HB  SER B 219       0.491  -2.446 -21.317  1.00  0.00           H  
ATOM   3521  HG  SER B 219       0.175  -0.961 -19.777  1.00  0.00           H  
TER                                                                             
REMARK PDBinfo-LABEL:    1 BOINC nside_mot_359448c81ec7171dd466f2d64631b9c5_0001_1_000000012_0001_35_44_H_._HHH_eva_0380_0001_0001__native

score -652.042
silent_score -652.042
time -1355.11
                             
