# Supplementary material for: Design of protein-binding proteins from the target structure alone
Source: Nature. 2022 Mar 24;605(7910):551–60. doi: 10.1038/s41586-022-04654-9 (PMC9117152; doi:10.1038/s41586-022-04654-9)
Supplement: Supplementary file 3 — Supplementary Code Design scripts and main pdb files. This compressed file is the main supplement and contains the following files: => cao_2021_protocol/ => design_models_final_combo_optimized/ => design_models_sequence/ => design_models_ssm_natives/ => ngs_analysis_scripts/ [file 41586_2022_4654_MOESM3_ESM.gz › supplemental_files/design_models_ssm_natives/EGFR_ssm/cside_mot_3h_hb1_1541_000000003_0001_2_11_H_._ems_3hC_921_0001_0001_0002_0001.pdb]

SSBOND     CYS B   67    CYS B   92                                       2.02  
SSBOND     CYS B  200    CYS B  229                                       2.03  
SSBOND     CYS B  236    CYS B  245                                       2.04  
SSBOND     CYS B  240    CYS B  253                                       2.02  
ATOM      1  N   SER A   1      12.735 -17.689   0.457  1.00  0.00           N  
ATOM      2  CA  SER A   1      13.508 -16.997  -0.576  1.00  0.00           C  
ATOM      3  C   SER A   1      12.625 -16.172  -1.522  1.00  0.00           C  
ATOM      4  O   SER A   1      11.722 -16.728  -2.159  1.00  0.00           O  
ATOM      5  CB  SER A   1      14.288 -17.972  -1.420  1.00  0.00           C  
ATOM      6  OG  SER A   1      14.877 -17.297  -2.506  1.00  0.00           O  
ATOM      7 1H   SER A   1      12.978 -18.669   0.470  1.00  0.00           H  
ATOM      8 2H   SER A   1      12.937 -17.286   1.362  1.00  0.00           H  
ATOM      9 3H   SER A   1      11.748 -17.591   0.262  1.00  0.00           H  
ATOM     10  HA  SER A   1      14.214 -16.365  -0.052  1.00  0.00           H  
ATOM     11 1HB  SER A   1      15.061 -18.447  -0.815  1.00  0.00           H  
ATOM     12 2HB  SER A   1      13.626 -18.756  -1.786  1.00  0.00           H  
ATOM     13  HG  SER A   1      15.377 -17.972  -2.996  1.00  0.00           H  
ATOM     14  N   PRO A   2      12.912 -14.867  -1.721  1.00  0.00           N  
ATOM     15  CA  PRO A   2      12.150 -13.961  -2.556  1.00  0.00           C  
ATOM     16  C   PRO A   2      12.234 -14.322  -4.017  1.00  0.00           C  
ATOM     17  O   PRO A   2      11.431 -13.858  -4.821  1.00  0.00           O  
ATOM     18  CB  PRO A   2      12.790 -12.604  -2.267  1.00  0.00           C  
ATOM     19  CG  PRO A   2      14.205 -12.923  -1.843  1.00  0.00           C  
ATOM     20  CD  PRO A   2      14.128 -14.246  -1.120  1.00  0.00           C  
ATOM     21  HA  PRO A   2      11.109 -14.002  -2.242  1.00  0.00           H  
ATOM     22 1HB  PRO A   2      12.736 -11.985  -3.167  1.00  0.00           H  
ATOM     23 2HB  PRO A   2      12.227 -12.072  -1.499  1.00  0.00           H  
ATOM     24 1HG  PRO A   2      14.868 -12.959  -2.726  1.00  0.00           H  
ATOM     25 2HG  PRO A   2      14.585 -12.125  -1.193  1.00  0.00           H  
ATOM     26 1HD  PRO A   2      15.040 -14.815  -1.378  1.00  0.00           H  
ATOM     27 2HD  PRO A   2      14.021 -14.080  -0.038  1.00  0.00           H  
ATOM     28  N   ASP A   3      13.207 -15.144  -4.378  1.00  0.00           N  
ATOM     29  CA  ASP A   3      13.331 -15.494  -5.765  1.00  0.00           C  
ATOM     30  C   ASP A   3      12.345 -16.601  -6.082  1.00  0.00           C  
ATOM     31  O   ASP A   3      11.908 -16.729  -7.228  1.00  0.00           O  
ATOM     32  CB  ASP A   3      14.769 -15.862  -6.075  1.00  0.00           C  
ATOM     33  CG  ASP A   3      15.710 -14.622  -5.931  1.00  0.00           C  
ATOM     34  OD1 ASP A   3      15.272 -13.483  -6.127  1.00  0.00           O  
ATOM     35  OD2 ASP A   3      16.846 -14.823  -5.606  1.00  0.00           O  
ATOM     36  H   ASP A   3      13.865 -15.537  -3.709  1.00  0.00           H  
ATOM     37  HA  ASP A   3      13.075 -14.625  -6.371  1.00  0.00           H  
ATOM     38 1HB  ASP A   3      15.098 -16.646  -5.393  1.00  0.00           H  
ATOM     39 2HB  ASP A   3      14.840 -16.253  -7.090  1.00  0.00           H  
ATOM     40  N   GLU A   4      11.990 -17.416  -5.075  1.00  0.00           N  
ATOM     41  CA  GLU A   4      11.031 -18.477  -5.310  1.00  0.00           C  
ATOM     42  C   GLU A   4       9.674 -17.811  -5.348  1.00  0.00           C  
ATOM     43  O   GLU A   4       8.795 -18.198  -6.124  1.00  0.00           O  
ATOM     44  CB  GLU A   4      11.111 -19.557  -4.231  1.00  0.00           C  
ATOM     45  CG  GLU A   4      12.420 -20.351  -4.262  1.00  0.00           C  
ATOM     46  CD  GLU A   4      12.611 -21.098  -5.571  1.00  0.00           C  
ATOM     47  OE1 GLU A   4      11.723 -21.807  -5.968  1.00  0.00           O  
ATOM     48  OE2 GLU A   4      13.644 -20.932  -6.189  1.00  0.00           O  
ATOM     49  H   GLU A   4      12.335 -17.284  -4.128  1.00  0.00           H  
ATOM     50  HA  GLU A   4      11.224 -18.934  -6.279  1.00  0.00           H  
ATOM     51 1HB  GLU A   4      11.020 -19.095  -3.247  1.00  0.00           H  
ATOM     52 2HB  GLU A   4      10.281 -20.252  -4.346  1.00  0.00           H  
ATOM     53 1HG  GLU A   4      13.251 -19.659  -4.132  1.00  0.00           H  
ATOM     54 2HG  GLU A   4      12.432 -21.056  -3.432  1.00  0.00           H  
ATOM     55  N   ALA A   5       9.512 -16.775  -4.510  1.00  0.00           N  
ATOM     56  CA  ALA A   5       8.262 -16.042  -4.480  1.00  0.00           C  
ATOM     57  C   ALA A   5       8.028 -15.396  -5.840  1.00  0.00           C  
ATOM     58  O   ALA A   5       6.916 -15.432  -6.371  1.00  0.00           O  
ATOM     59  CB  ALA A   5       8.294 -15.000  -3.387  1.00  0.00           C  
ATOM     60  H   ALA A   5      10.278 -16.538  -3.870  1.00  0.00           H  
ATOM     61  HA  ALA A   5       7.455 -16.744  -4.296  1.00  0.00           H  
ATOM     62 1HB  ALA A   5       7.364 -14.464  -3.364  1.00  0.00           H  
ATOM     63 2HB  ALA A   5       8.466 -15.466  -2.434  1.00  0.00           H  
ATOM     64 3HB  ALA A   5       9.098 -14.314  -3.589  1.00  0.00           H  
ATOM     65  N   LYS A   6       9.102 -14.881  -6.452  1.00  0.00           N  
ATOM     66  CA  LYS A   6       8.976 -14.260  -7.754  1.00  0.00           C  
ATOM     67  C   LYS A   6       8.625 -15.276  -8.829  1.00  0.00           C  
ATOM     68  O   LYS A   6       7.791 -14.976  -9.685  1.00  0.00           O  
ATOM     69  CB  LYS A   6      10.239 -13.499  -8.115  1.00  0.00           C  
ATOM     70  CG  LYS A   6      10.134 -12.703  -9.422  1.00  0.00           C  
ATOM     71  CD  LYS A   6      11.325 -11.755  -9.624  1.00  0.00           C  
ATOM     72  CE  LYS A   6      11.196 -10.497  -8.743  1.00  0.00           C  
ATOM     73  NZ  LYS A   6      12.272  -9.509  -9.000  1.00  0.00           N  
ATOM     74  H   LYS A   6      10.000 -14.838  -5.961  1.00  0.00           H  
ATOM     75  HA  LYS A   6       8.161 -13.541  -7.703  1.00  0.00           H  
ATOM     76 1HB  LYS A   6      10.499 -12.842  -7.295  1.00  0.00           H  
ATOM     77 2HB  LYS A   6      11.061 -14.210  -8.223  1.00  0.00           H  
ATOM     78 1HG  LYS A   6      10.103 -13.404 -10.256  1.00  0.00           H  
ATOM     79 2HG  LYS A   6       9.205 -12.131  -9.424  1.00  0.00           H  
ATOM     80 1HD  LYS A   6      12.248 -12.276  -9.362  1.00  0.00           H  
ATOM     81 2HD  LYS A   6      11.379 -11.456 -10.670  1.00  0.00           H  
ATOM     82 1HE  LYS A   6      10.235 -10.023  -8.944  1.00  0.00           H  
ATOM     83 2HE  LYS A   6      11.240 -10.771  -7.693  1.00  0.00           H  
ATOM     84 1HZ  LYS A   6      12.094  -8.704  -8.379  1.00  0.00           H  
ATOM     85 2HZ  LYS A   6      13.172  -9.907  -8.794  1.00  0.00           H  
ATOM     86 3HZ  LYS A   6      12.248  -9.203  -9.956  1.00  0.00           H  
ATOM     87  N   LYS A   7       9.222 -16.477  -8.793  1.00  0.00           N  
ATOM     88  CA  LYS A   7       8.889 -17.494  -9.792  1.00  0.00           C  
ATOM     89  C   LYS A   7       7.405 -17.855  -9.729  1.00  0.00           C  
ATOM     90  O   LYS A   7       6.745 -17.993 -10.767  1.00  0.00           O  
ATOM     91  CB  LYS A   7       9.697 -18.768  -9.547  1.00  0.00           C  
ATOM     92  CG  LYS A   7      11.177 -18.694  -9.861  1.00  0.00           C  
ATOM     93  CD  LYS A   7      11.863 -19.995  -9.427  1.00  0.00           C  
ATOM     94  CE  LYS A   7      13.366 -19.969  -9.653  1.00  0.00           C  
ATOM     95  NZ  LYS A   7      14.030 -21.178  -9.060  1.00  0.00           N  
ATOM     96  H   LYS A   7       9.961 -16.655  -8.102  1.00  0.00           H  
ATOM     97  HA  LYS A   7       9.109 -17.096 -10.784  1.00  0.00           H  
ATOM     98 1HB  LYS A   7       9.602 -19.052  -8.496  1.00  0.00           H  
ATOM     99 2HB  LYS A   7       9.273 -19.577 -10.138  1.00  0.00           H  
ATOM    100 1HG  LYS A   7      11.308 -18.557 -10.935  1.00  0.00           H  
ATOM    101 2HG  LYS A   7      11.624 -17.853  -9.355  1.00  0.00           H  
ATOM    102 1HD  LYS A   7      11.682 -20.160  -8.361  1.00  0.00           H  
ATOM    103 2HD  LYS A   7      11.439 -20.832  -9.977  1.00  0.00           H  
ATOM    104 1HE  LYS A   7      13.565 -19.943 -10.722  1.00  0.00           H  
ATOM    105 2HE  LYS A   7      13.785 -19.073  -9.190  1.00  0.00           H  
ATOM    106 1HZ  LYS A   7      15.023 -21.137  -9.217  1.00  0.00           H  
ATOM    107 2HZ  LYS A   7      13.848 -21.183  -8.030  1.00  0.00           H  
ATOM    108 3HZ  LYS A   7      13.659 -22.018  -9.470  1.00  0.00           H  
ATOM    109  N   LEU A   8       6.871 -17.966  -8.505  1.00  0.00           N  
ATOM    110  CA  LEU A   8       5.464 -18.304  -8.332  1.00  0.00           C  
ATOM    111  C   LEU A   8       4.578 -17.190  -8.872  1.00  0.00           C  
ATOM    112  O   LEU A   8       3.557 -17.463  -9.521  1.00  0.00           O  
ATOM    113  CB  LEU A   8       5.171 -18.489  -6.843  1.00  0.00           C  
ATOM    114  CG  LEU A   8       5.777 -19.698  -6.132  1.00  0.00           C  
ATOM    115  CD1 LEU A   8       5.569 -19.507  -4.652  1.00  0.00           C  
ATOM    116  CD2 LEU A   8       5.110 -20.972  -6.593  1.00  0.00           C  
ATOM    117  H   LEU A   8       7.484 -17.879  -7.686  1.00  0.00           H  
ATOM    118  HA  LEU A   8       5.253 -19.210  -8.884  1.00  0.00           H  
ATOM    119 1HB  LEU A   8       5.543 -17.613  -6.326  1.00  0.00           H  
ATOM    120 2HB  LEU A   8       4.092 -18.539  -6.714  1.00  0.00           H  
ATOM    121  HG  LEU A   8       6.845 -19.753  -6.330  1.00  0.00           H  
ATOM    122 1HD1 LEU A   8       5.993 -20.345  -4.107  1.00  0.00           H  
ATOM    123 2HD1 LEU A   8       6.049 -18.593  -4.340  1.00  0.00           H  
ATOM    124 3HD1 LEU A   8       4.525 -19.435  -4.446  1.00  0.00           H  
ATOM    125 1HD2 LEU A   8       5.542 -21.817  -6.061  1.00  0.00           H  
ATOM    126 2HD2 LEU A   8       4.048 -20.922  -6.388  1.00  0.00           H  
ATOM    127 3HD2 LEU A   8       5.268 -21.107  -7.656  1.00  0.00           H  
ATOM    128  N   LEU A   9       4.978 -15.934  -8.646  1.00  0.00           N  
ATOM    129  CA  LEU A   9       4.207 -14.814  -9.150  1.00  0.00           C  
ATOM    130  C   LEU A   9       4.254 -14.740 -10.659  1.00  0.00           C  
ATOM    131  O   LEU A   9       3.242 -14.428 -11.278  1.00  0.00           O  
ATOM    132  CB  LEU A   9       4.720 -13.489  -8.579  1.00  0.00           C  
ATOM    133  CG  LEU A   9       4.498 -13.267  -7.091  1.00  0.00           C  
ATOM    134  CD1 LEU A   9       5.207 -12.033  -6.655  1.00  0.00           C  
ATOM    135  CD2 LEU A   9       3.039 -13.119  -6.800  1.00  0.00           C  
ATOM    136  H   LEU A   9       5.800 -15.768  -8.052  1.00  0.00           H  
ATOM    137  HA  LEU A   9       3.172 -14.966  -8.872  1.00  0.00           H  
ATOM    138 1HB  LEU A   9       5.792 -13.441  -8.759  1.00  0.00           H  
ATOM    139 2HB  LEU A   9       4.252 -12.668  -9.116  1.00  0.00           H  
ATOM    140  HG  LEU A   9       4.902 -14.098  -6.547  1.00  0.00           H  
ATOM    141 1HD1 LEU A   9       5.057 -11.875  -5.606  1.00  0.00           H  
ATOM    142 2HD1 LEU A   9       6.267 -12.125  -6.860  1.00  0.00           H  
ATOM    143 3HD1 LEU A   9       4.801 -11.213  -7.191  1.00  0.00           H  
ATOM    144 1HD2 LEU A   9       2.944 -12.968  -5.749  1.00  0.00           H  
ATOM    145 2HD2 LEU A   9       2.651 -12.257  -7.339  1.00  0.00           H  
ATOM    146 3HD2 LEU A   9       2.481 -13.996  -7.079  1.00  0.00           H  
ATOM    147  N   GLN A  10       5.400 -15.039 -11.271  1.00  0.00           N  
ATOM    148  CA  GLN A  10       5.486 -14.967 -12.722  1.00  0.00           C  
ATOM    149  C   GLN A  10       4.562 -15.981 -13.379  1.00  0.00           C  
ATOM    150  O   GLN A  10       3.856 -15.655 -14.341  1.00  0.00           O  
ATOM    151  CB  GLN A  10       6.922 -15.222 -13.172  1.00  0.00           C  
ATOM    152  CG  GLN A  10       7.899 -14.113 -12.834  1.00  0.00           C  
ATOM    153  CD  GLN A  10       9.331 -14.531 -13.085  1.00  0.00           C  
ATOM    154  OE1 GLN A  10       9.619 -15.729 -13.183  1.00  0.00           O  
ATOM    155  NE2 GLN A  10      10.230 -13.565 -13.195  1.00  0.00           N  
ATOM    156  H   GLN A  10       6.232 -15.252 -10.708  1.00  0.00           H  
ATOM    157  HA  GLN A  10       5.178 -13.970 -13.038  1.00  0.00           H  
ATOM    158 1HB  GLN A  10       7.279 -16.137 -12.695  1.00  0.00           H  
ATOM    159 2HB  GLN A  10       6.945 -15.385 -14.248  1.00  0.00           H  
ATOM    160 1HG  GLN A  10       7.680 -13.263 -13.476  1.00  0.00           H  
ATOM    161 2HG  GLN A  10       7.790 -13.823 -11.800  1.00  0.00           H  
ATOM    162 1HE2 GLN A  10      11.190 -13.792 -13.363  1.00  0.00           H  
ATOM    163 2HE2 GLN A  10       9.954 -12.609 -13.112  1.00  0.00           H  
ATOM    164  N   GLU A  11       4.492 -17.194 -12.825  1.00  0.00           N  
ATOM    165  CA  GLU A  11       3.613 -18.168 -13.441  1.00  0.00           C  
ATOM    166  C   GLU A  11       2.155 -17.772 -13.207  1.00  0.00           C  
ATOM    167  O   GLU A  11       1.319 -17.892 -14.112  1.00  0.00           O  
ATOM    168  CB  GLU A  11       3.917 -19.566 -12.911  1.00  0.00           C  
ATOM    169  CG  GLU A  11       5.274 -20.133 -13.340  1.00  0.00           C  
ATOM    170  CD  GLU A  11       5.399 -20.276 -14.835  1.00  0.00           C  
ATOM    171  OE1 GLU A  11       4.468 -20.739 -15.446  1.00  0.00           O  
ATOM    172  OE2 GLU A  11       6.426 -19.903 -15.380  1.00  0.00           O  
ATOM    173  H   GLU A  11       5.104 -17.444 -12.038  1.00  0.00           H  
ATOM    174  HA  GLU A  11       3.790 -18.168 -14.513  1.00  0.00           H  
ATOM    175 1HB  GLU A  11       3.908 -19.541 -11.823  1.00  0.00           H  
ATOM    176 2HB  GLU A  11       3.148 -20.256 -13.244  1.00  0.00           H  
ATOM    177 1HG  GLU A  11       6.059 -19.466 -12.980  1.00  0.00           H  
ATOM    178 2HG  GLU A  11       5.414 -21.104 -12.868  1.00  0.00           H  
ATOM    179  N   ALA A  12       1.847 -17.245 -12.014  1.00  0.00           N  
ATOM    180  CA  ALA A  12       0.488 -16.831 -11.725  1.00  0.00           C  
ATOM    181  C   ALA A  12       0.072 -15.665 -12.636  1.00  0.00           C  
ATOM    182  O   ALA A  12      -1.069 -15.627 -13.102  1.00  0.00           O  
ATOM    183  CB  ALA A  12       0.369 -16.456 -10.264  1.00  0.00           C  
ATOM    184  H   ALA A  12       2.555 -17.182 -11.274  1.00  0.00           H  
ATOM    185  HA  ALA A  12      -0.173 -17.672 -11.926  1.00  0.00           H  
ATOM    186 1HB  ALA A  12      -0.651 -16.181 -10.044  1.00  0.00           H  
ATOM    187 2HB  ALA A  12       0.655 -17.299  -9.647  1.00  0.00           H  
ATOM    188 3HB  ALA A  12       1.033 -15.620 -10.056  1.00  0.00           H  
ATOM    189  N   GLU A  13       0.998 -14.738 -12.933  1.00  0.00           N  
ATOM    190  CA  GLU A  13       0.684 -13.613 -13.807  1.00  0.00           C  
ATOM    191  C   GLU A  13       0.296 -14.101 -15.177  1.00  0.00           C  
ATOM    192  O   GLU A  13      -0.706 -13.648 -15.741  1.00  0.00           O  
ATOM    193  CB  GLU A  13       1.886 -12.677 -14.010  1.00  0.00           C  
ATOM    194  CG  GLU A  13       1.579 -11.467 -14.908  1.00  0.00           C  
ATOM    195  CD  GLU A  13       2.739 -10.582 -15.176  1.00  0.00           C  
ATOM    196  OE1 GLU A  13       3.790 -10.794 -14.612  1.00  0.00           O  
ATOM    197  OE2 GLU A  13       2.595  -9.686 -15.968  1.00  0.00           O  
ATOM    198  H   GLU A  13       1.915 -14.782 -12.483  1.00  0.00           H  
ATOM    199  HA  GLU A  13      -0.149 -13.056 -13.377  1.00  0.00           H  
ATOM    200 1HB  GLU A  13       2.250 -12.312 -13.063  1.00  0.00           H  
ATOM    201 2HB  GLU A  13       2.701 -13.237 -14.469  1.00  0.00           H  
ATOM    202 1HG  GLU A  13       1.168 -11.798 -15.859  1.00  0.00           H  
ATOM    203 2HG  GLU A  13       0.831 -10.882 -14.405  1.00  0.00           H  
ATOM    204  N   LYS A  14       1.084 -15.031 -15.721  1.00  0.00           N  
ATOM    205  CA  LYS A  14       0.809 -15.536 -17.050  1.00  0.00           C  
ATOM    206  C   LYS A  14      -0.540 -16.226 -17.114  1.00  0.00           C  
ATOM    207  O   LYS A  14      -1.296 -16.015 -18.068  1.00  0.00           O  
ATOM    208  CB  LYS A  14       1.921 -16.486 -17.486  1.00  0.00           C  
ATOM    209  CG  LYS A  14       3.251 -15.783 -17.808  1.00  0.00           C  
ATOM    210  CD  LYS A  14       4.297 -16.742 -18.407  1.00  0.00           C  
ATOM    211  CE  LYS A  14       4.881 -17.670 -17.335  1.00  0.00           C  
ATOM    212  NZ  LYS A  14       6.009 -18.507 -17.841  1.00  0.00           N  
ATOM    213  H   LYS A  14       1.916 -15.345 -15.205  1.00  0.00           H  
ATOM    214  HA  LYS A  14       0.784 -14.691 -17.736  1.00  0.00           H  
ATOM    215 1HB  LYS A  14       2.098 -17.197 -16.676  1.00  0.00           H  
ATOM    216 2HB  LYS A  14       1.601 -17.050 -18.359  1.00  0.00           H  
ATOM    217 1HG  LYS A  14       3.064 -14.977 -18.516  1.00  0.00           H  
ATOM    218 2HG  LYS A  14       3.651 -15.343 -16.894  1.00  0.00           H  
ATOM    219 1HD  LYS A  14       3.834 -17.349 -19.184  1.00  0.00           H  
ATOM    220 2HD  LYS A  14       5.105 -16.165 -18.851  1.00  0.00           H  
ATOM    221 1HE  LYS A  14       5.238 -17.065 -16.501  1.00  0.00           H  
ATOM    222 2HE  LYS A  14       4.102 -18.338 -16.975  1.00  0.00           H  
ATOM    223 1HZ  LYS A  14       6.330 -19.092 -17.044  1.00  0.00           H  
ATOM    224 2HZ  LYS A  14       5.697 -19.100 -18.591  1.00  0.00           H  
ATOM    225 3HZ  LYS A  14       6.762 -17.925 -18.159  1.00  0.00           H  
ATOM    226  N   LEU A  15      -0.882 -17.004 -16.087  1.00  0.00           N  
ATOM    227  CA  LEU A  15      -2.169 -17.675 -16.104  1.00  0.00           C  
ATOM    228  C   LEU A  15      -3.315 -16.682 -15.976  1.00  0.00           C  
ATOM    229  O   LEU A  15      -4.334 -16.831 -16.658  1.00  0.00           O  
ATOM    230  CB  LEU A  15      -2.242 -18.666 -14.960  1.00  0.00           C  
ATOM    231  CG  LEU A  15      -1.348 -19.896 -15.031  1.00  0.00           C  
ATOM    232  CD1 LEU A  15      -1.374 -20.538 -13.705  1.00  0.00           C  
ATOM    233  CD2 LEU A  15      -1.868 -20.887 -16.070  1.00  0.00           C  
ATOM    234  H   LEU A  15      -0.212 -17.172 -15.325  1.00  0.00           H  
ATOM    235  HA  LEU A  15      -2.272 -18.192 -17.051  1.00  0.00           H  
ATOM    236 1HB  LEU A  15      -1.990 -18.143 -14.049  1.00  0.00           H  
ATOM    237 2HB  LEU A  15      -3.263 -19.012 -14.906  1.00  0.00           H  
ATOM    238  HG  LEU A  15      -0.322 -19.601 -15.265  1.00  0.00           H  
ATOM    239 1HD1 LEU A  15      -0.738 -21.416 -13.710  1.00  0.00           H  
ATOM    240 2HD1 LEU A  15      -1.018 -19.828 -12.968  1.00  0.00           H  
ATOM    241 3HD1 LEU A  15      -2.366 -20.818 -13.481  1.00  0.00           H  
ATOM    242 1HD2 LEU A  15      -1.225 -21.770 -16.074  1.00  0.00           H  
ATOM    243 2HD2 LEU A  15      -2.887 -21.184 -15.812  1.00  0.00           H  
ATOM    244 3HD2 LEU A  15      -1.863 -20.437 -17.056  1.00  0.00           H  
ATOM    245  N   ALA A  16      -3.163 -15.659 -15.126  1.00  0.00           N  
ATOM    246  CA  ALA A  16      -4.217 -14.673 -14.965  1.00  0.00           C  
ATOM    247  C   ALA A  16      -4.447 -13.936 -16.277  1.00  0.00           C  
ATOM    248  O   ALA A  16      -5.592 -13.645 -16.644  1.00  0.00           O  
ATOM    249  CB  ALA A  16      -3.879 -13.699 -13.861  1.00  0.00           C  
ATOM    250  H   ALA A  16      -2.318 -15.593 -14.546  1.00  0.00           H  
ATOM    251  HA  ALA A  16      -5.135 -15.198 -14.705  1.00  0.00           H  
ATOM    252 1HB  ALA A  16      -4.701 -13.003 -13.760  1.00  0.00           H  
ATOM    253 2HB  ALA A  16      -3.737 -14.230 -12.929  1.00  0.00           H  
ATOM    254 3HB  ALA A  16      -2.963 -13.168 -14.113  1.00  0.00           H  
ATOM    255  N   ARG A  17      -3.366 -13.659 -17.028  1.00  0.00           N  
ATOM    256  CA  ARG A  17      -3.550 -12.984 -18.303  1.00  0.00           C  
ATOM    257  C   ARG A  17      -4.238 -13.897 -19.315  1.00  0.00           C  
ATOM    258  O   ARG A  17      -5.185 -13.483 -19.978  1.00  0.00           O  
ATOM    259  CB  ARG A  17      -2.221 -12.518 -18.889  1.00  0.00           C  
ATOM    260  CG  ARG A  17      -1.593 -11.364 -18.160  1.00  0.00           C  
ATOM    261  CD  ARG A  17      -0.344 -10.867 -18.781  1.00  0.00           C  
ATOM    262  NE  ARG A  17       0.245  -9.801 -17.970  1.00  0.00           N  
ATOM    263  CZ  ARG A  17      -0.111  -8.506 -17.968  1.00  0.00           C  
ATOM    264  NH1 ARG A  17      -1.070  -8.033 -18.749  1.00  0.00           N  
ATOM    265  NH2 ARG A  17       0.537  -7.727 -17.138  1.00  0.00           N  
ATOM    266  H   ARG A  17      -2.427 -13.861 -16.667  1.00  0.00           H  
ATOM    267  HA  ARG A  17      -4.176 -12.108 -18.139  1.00  0.00           H  
ATOM    268 1HB  ARG A  17      -1.511 -13.347 -18.863  1.00  0.00           H  
ATOM    269 2HB  ARG A  17      -2.357 -12.231 -19.929  1.00  0.00           H  
ATOM    270 1HG  ARG A  17      -2.302 -10.552 -18.090  1.00  0.00           H  
ATOM    271 2HG  ARG A  17      -1.329 -11.699 -17.177  1.00  0.00           H  
ATOM    272 1HD  ARG A  17       0.376 -11.687 -18.831  1.00  0.00           H  
ATOM    273 2HD  ARG A  17      -0.535 -10.488 -19.780  1.00  0.00           H  
ATOM    274  HE  ARG A  17       1.013 -10.039 -17.320  1.00  0.00           H  
ATOM    275 1HH1 ARG A  17      -1.562  -8.644 -19.381  1.00  0.00           H  
ATOM    276 2HH1 ARG A  17      -1.309  -7.051 -18.712  1.00  0.00           H  
ATOM    277 1HH2 ARG A  17       1.268  -8.159 -16.549  1.00  0.00           H  
ATOM    278 2HH2 ARG A  17       0.324  -6.743 -17.053  1.00  0.00           H  
ATOM    279  N   LYS A  18      -3.842 -15.172 -19.376  1.00  0.00           N  
ATOM    280  CA  LYS A  18      -4.432 -16.108 -20.338  1.00  0.00           C  
ATOM    281  C   LYS A  18      -5.919 -16.312 -20.102  1.00  0.00           C  
ATOM    282  O   LYS A  18      -6.703 -16.453 -21.043  1.00  0.00           O  
ATOM    283  CB  LYS A  18      -3.723 -17.463 -20.283  1.00  0.00           C  
ATOM    284  CG  LYS A  18      -2.311 -17.480 -20.864  1.00  0.00           C  
ATOM    285  CD  LYS A  18      -1.669 -18.859 -20.708  1.00  0.00           C  
ATOM    286  CE  LYS A  18      -0.254 -18.891 -21.278  1.00  0.00           C  
ATOM    287  NZ  LYS A  18       0.382 -20.236 -21.121  1.00  0.00           N  
ATOM    288  H   LYS A  18      -3.061 -15.483 -18.789  1.00  0.00           H  
ATOM    289  HA  LYS A  18      -4.310 -15.690 -21.336  1.00  0.00           H  
ATOM    290 1HB  LYS A  18      -3.655 -17.785 -19.240  1.00  0.00           H  
ATOM    291 2HB  LYS A  18      -4.318 -18.203 -20.815  1.00  0.00           H  
ATOM    292 1HG  LYS A  18      -2.364 -17.232 -21.924  1.00  0.00           H  
ATOM    293 2HG  LYS A  18      -1.700 -16.733 -20.374  1.00  0.00           H  
ATOM    294 1HD  LYS A  18      -1.624 -19.111 -19.646  1.00  0.00           H  
ATOM    295 2HD  LYS A  18      -2.276 -19.606 -21.217  1.00  0.00           H  
ATOM    296 1HE  LYS A  18      -0.290 -18.638 -22.336  1.00  0.00           H  
ATOM    297 2HE  LYS A  18       0.356 -18.150 -20.757  1.00  0.00           H  
ATOM    298 1HZ  LYS A  18       1.314 -20.217 -21.510  1.00  0.00           H  
ATOM    299 2HZ  LYS A  18       0.433 -20.478 -20.142  1.00  0.00           H  
ATOM    300 3HZ  LYS A  18      -0.168 -20.930 -21.609  1.00  0.00           H  
ATOM    301  N   GLN A  19      -6.306 -16.304 -18.834  1.00  0.00           N  
ATOM    302  CA  GLN A  19      -7.678 -16.514 -18.413  1.00  0.00           C  
ATOM    303  C   GLN A  19      -8.500 -15.229 -18.358  1.00  0.00           C  
ATOM    304  O   GLN A  19      -9.678 -15.273 -17.997  1.00  0.00           O  
ATOM    305  CB  GLN A  19      -7.679 -17.191 -17.038  1.00  0.00           C  
ATOM    306  CG  GLN A  19      -7.086 -18.592 -17.072  1.00  0.00           C  
ATOM    307  CD  GLN A  19      -6.996 -19.274 -15.717  1.00  0.00           C  
ATOM    308  OE1 GLN A  19      -7.672 -18.918 -14.747  1.00  0.00           O  
ATOM    309  NE2 GLN A  19      -6.148 -20.283 -15.662  1.00  0.00           N  
ATOM    310  H   GLN A  19      -5.582 -16.223 -18.111  1.00  0.00           H  
ATOM    311  HA  GLN A  19      -8.152 -17.180 -19.131  1.00  0.00           H  
ATOM    312 1HB  GLN A  19      -7.084 -16.592 -16.342  1.00  0.00           H  
ATOM    313 2HB  GLN A  19      -8.693 -17.246 -16.647  1.00  0.00           H  
ATOM    314 1HG  GLN A  19      -7.702 -19.209 -17.722  1.00  0.00           H  
ATOM    315 2HG  GLN A  19      -6.077 -18.530 -17.478  1.00  0.00           H  
ATOM    316 1HE2 GLN A  19      -6.020 -20.822 -14.800  1.00  0.00           H  
ATOM    317 2HE2 GLN A  19      -5.629 -20.542 -16.472  1.00  0.00           H  
ATOM    318  N   ASN A  20      -7.878 -14.080 -18.655  1.00  0.00           N  
ATOM    319  CA  ASN A  20      -8.520 -12.775 -18.582  1.00  0.00           C  
ATOM    320  C   ASN A  20      -9.128 -12.519 -17.206  1.00  0.00           C  
ATOM    321  O   ASN A  20     -10.228 -11.968 -17.102  1.00  0.00           O  
ATOM    322  CB  ASN A  20      -9.586 -12.640 -19.660  1.00  0.00           C  
ATOM    323  CG  ASN A  20      -9.023 -12.702 -21.046  1.00  0.00           C  
ATOM    324  OD1 ASN A  20      -7.999 -12.076 -21.355  1.00  0.00           O  
ATOM    325  ND2 ASN A  20      -9.676 -13.449 -21.902  1.00  0.00           N  
ATOM    326  H   ASN A  20      -6.911 -14.098 -18.989  1.00  0.00           H  
ATOM    327  HA  ASN A  20      -7.753 -12.015 -18.745  1.00  0.00           H  
ATOM    328 1HB  ASN A  20     -10.333 -13.422 -19.551  1.00  0.00           H  
ATOM    329 2HB  ASN A  20     -10.098 -11.688 -19.540  1.00  0.00           H  
ATOM    330 1HD2 ASN A  20      -9.348 -13.533 -22.843  1.00  0.00           H  
ATOM    331 2HD2 ASN A  20     -10.497 -13.940 -21.612  1.00  0.00           H  
ATOM    332  N   ASP A  21      -8.425 -12.928 -16.148  1.00  0.00           N  
ATOM    333  CA  ASP A  21      -8.928 -12.727 -14.801  1.00  0.00           C  
ATOM    334  C   ASP A  21      -8.317 -11.467 -14.188  1.00  0.00           C  
ATOM    335  O   ASP A  21      -7.144 -11.453 -13.793  1.00  0.00           O  
ATOM    336  CB  ASP A  21      -8.700 -13.987 -13.956  1.00  0.00           C  
ATOM    337  CG  ASP A  21      -9.299 -13.880 -12.559  1.00  0.00           C  
ATOM    338  OD1 ASP A  21      -9.362 -12.772 -12.047  1.00  0.00           O  
ATOM    339  OD2 ASP A  21      -9.710 -14.883 -12.020  1.00  0.00           O  
ATOM    340  H   ASP A  21      -7.508 -13.359 -16.297  1.00  0.00           H  
ATOM    341  HA  ASP A  21     -10.005 -12.579 -14.858  1.00  0.00           H  
ATOM    342 1HB  ASP A  21      -9.147 -14.845 -14.466  1.00  0.00           H  
ATOM    343 2HB  ASP A  21      -7.628 -14.183 -13.875  1.00  0.00           H  
ATOM    344  N   ARG A  22      -9.091 -10.375 -14.189  1.00  0.00           N  
ATOM    345  CA  ARG A  22      -8.598  -9.074 -13.749  1.00  0.00           C  
ATOM    346  C   ARG A  22      -8.190  -9.069 -12.284  1.00  0.00           C  
ATOM    347  O   ARG A  22      -7.187  -8.442 -11.922  1.00  0.00           O  
ATOM    348  CB  ARG A  22      -9.651  -7.987 -13.968  1.00  0.00           C  
ATOM    349  CG  ARG A  22      -9.175  -6.550 -13.659  1.00  0.00           C  
ATOM    350  CD  ARG A  22     -10.239  -5.495 -13.912  1.00  0.00           C  
ATOM    351  NE  ARG A  22     -11.375  -5.572 -12.971  1.00  0.00           N  
ATOM    352  CZ  ARG A  22     -11.357  -5.095 -11.691  1.00  0.00           C  
ATOM    353  NH1 ARG A  22     -10.283  -4.530 -11.201  1.00  0.00           N  
ATOM    354  NH2 ARG A  22     -12.435  -5.189 -10.905  1.00  0.00           N  
ATOM    355  H   ARG A  22     -10.045 -10.463 -14.519  1.00  0.00           H  
ATOM    356  HA  ARG A  22      -7.722  -8.826 -14.349  1.00  0.00           H  
ATOM    357 1HB  ARG A  22      -9.990  -8.012 -15.002  1.00  0.00           H  
ATOM    358 2HB  ARG A  22     -10.513  -8.189 -13.333  1.00  0.00           H  
ATOM    359 1HG  ARG A  22      -8.874  -6.484 -12.613  1.00  0.00           H  
ATOM    360 2HG  ARG A  22      -8.316  -6.314 -14.287  1.00  0.00           H  
ATOM    361 1HD  ARG A  22      -9.798  -4.503 -13.842  1.00  0.00           H  
ATOM    362 2HD  ARG A  22     -10.632  -5.634 -14.918  1.00  0.00           H  
ATOM    363  HE  ARG A  22     -12.236  -5.986 -13.302  1.00  0.00           H  
ATOM    364 1HH1 ARG A  22      -9.430  -4.389 -11.739  1.00  0.00           H  
ATOM    365 2HH1 ARG A  22     -10.289  -4.219 -10.232  1.00  0.00           H  
ATOM    366 1HH2 ARG A  22     -13.287  -5.605 -11.242  1.00  0.00           H  
ATOM    367 2HH2 ARG A  22     -12.396  -4.805  -9.928  1.00  0.00           H  
ATOM    368  N   MET A  23      -8.987  -9.726 -11.434  1.00  0.00           N  
ATOM    369  CA  MET A  23      -8.711  -9.709 -10.005  1.00  0.00           C  
ATOM    370  C   MET A  23      -7.463 -10.504  -9.674  1.00  0.00           C  
ATOM    371  O   MET A  23      -6.682 -10.091  -8.808  1.00  0.00           O  
ATOM    372  CB  MET A  23      -9.901 -10.261  -9.224  1.00  0.00           C  
ATOM    373  CG  MET A  23     -11.157  -9.378  -9.263  1.00  0.00           C  
ATOM    374  SD  MET A  23     -10.905  -7.696  -8.635  1.00  0.00           S  
ATOM    375  CE  MET A  23     -10.675  -7.925  -6.868  1.00  0.00           C  
ATOM    376  H   MET A  23      -9.777 -10.247 -11.800  1.00  0.00           H  
ATOM    377  HA  MET A  23      -8.535  -8.678  -9.702  1.00  0.00           H  
ATOM    378 1HB  MET A  23     -10.167 -11.240  -9.637  1.00  0.00           H  
ATOM    379 2HB  MET A  23      -9.615 -10.420  -8.187  1.00  0.00           H  
ATOM    380 1HG  MET A  23     -11.501  -9.305 -10.292  1.00  0.00           H  
ATOM    381 2HG  MET A  23     -11.948  -9.847  -8.673  1.00  0.00           H  
ATOM    382 1HE  MET A  23     -10.534  -6.961  -6.392  1.00  0.00           H  
ATOM    383 2HE  MET A  23     -11.553  -8.410  -6.439  1.00  0.00           H  
ATOM    384 3HE  MET A  23      -9.805  -8.538  -6.701  1.00  0.00           H  
ATOM    385  N   GLU A  24      -7.255 -11.632 -10.368  1.00  0.00           N  
ATOM    386  CA  GLU A  24      -6.069 -12.430 -10.101  1.00  0.00           C  
ATOM    387  C   GLU A  24      -4.848 -11.755 -10.668  1.00  0.00           C  
ATOM    388  O   GLU A  24      -3.768 -11.824 -10.083  1.00  0.00           O  
ATOM    389  CB  GLU A  24      -6.177 -13.835 -10.666  1.00  0.00           C  
ATOM    390  CG  GLU A  24      -7.198 -14.718  -9.983  1.00  0.00           C  
ATOM    391  CD  GLU A  24      -6.915 -15.000  -8.573  1.00  0.00           C  
ATOM    392  OE1 GLU A  24      -5.809 -14.855  -8.130  1.00  0.00           O  
ATOM    393  OE2 GLU A  24      -7.856 -15.338  -7.891  1.00  0.00           O  
ATOM    394  H   GLU A  24      -7.965 -11.958 -11.045  1.00  0.00           H  
ATOM    395  HA  GLU A  24      -5.943 -12.508  -9.023  1.00  0.00           H  
ATOM    396 1HB  GLU A  24      -6.429 -13.780 -11.724  1.00  0.00           H  
ATOM    397 2HB  GLU A  24      -5.215 -14.318 -10.587  1.00  0.00           H  
ATOM    398 1HG  GLU A  24      -8.152 -14.203 -10.017  1.00  0.00           H  
ATOM    399 2HG  GLU A  24      -7.314 -15.649 -10.518  1.00  0.00           H  
ATOM    400  N   LEU A  25      -4.998 -11.072 -11.796  1.00  0.00           N  
ATOM    401  CA  LEU A  25      -3.841 -10.431 -12.362  1.00  0.00           C  
ATOM    402  C   LEU A  25      -3.418  -9.285 -11.466  1.00  0.00           C  
ATOM    403  O   LEU A  25      -2.225  -9.112 -11.193  1.00  0.00           O  
ATOM    404  CB  LEU A  25      -4.161  -9.936 -13.773  1.00  0.00           C  
ATOM    405  CG  LEU A  25      -3.035  -9.263 -14.557  1.00  0.00           C  
ATOM    406  CD1 LEU A  25      -1.852 -10.215 -14.696  1.00  0.00           C  
ATOM    407  CD2 LEU A  25      -3.579  -8.894 -15.924  1.00  0.00           C  
ATOM    408  H   LEU A  25      -5.901 -11.038 -12.284  1.00  0.00           H  
ATOM    409  HA  LEU A  25      -3.041 -11.163 -12.396  1.00  0.00           H  
ATOM    410 1HB  LEU A  25      -4.523 -10.773 -14.364  1.00  0.00           H  
ATOM    411 2HB  LEU A  25      -4.980  -9.219 -13.694  1.00  0.00           H  
ATOM    412  HG  LEU A  25      -2.694  -8.358 -14.040  1.00  0.00           H  
ATOM    413 1HD1 LEU A  25      -1.074  -9.726 -15.275  1.00  0.00           H  
ATOM    414 2HD1 LEU A  25      -1.447 -10.471 -13.721  1.00  0.00           H  
ATOM    415 3HD1 LEU A  25      -2.171 -11.119 -15.198  1.00  0.00           H  
ATOM    416 1HD2 LEU A  25      -2.800  -8.410 -16.504  1.00  0.00           H  
ATOM    417 2HD2 LEU A  25      -3.914  -9.795 -16.438  1.00  0.00           H  
ATOM    418 3HD2 LEU A  25      -4.419  -8.210 -15.805  1.00  0.00           H  
ATOM    419  N   ALA A  26      -4.399  -8.509 -10.980  1.00  0.00           N  
ATOM    420  CA  ALA A  26      -4.106  -7.394 -10.108  1.00  0.00           C  
ATOM    421  C   ALA A  26      -3.463  -7.892  -8.810  1.00  0.00           C  
ATOM    422  O   ALA A  26      -2.527  -7.264  -8.303  1.00  0.00           O  
ATOM    423  CB  ALA A  26      -5.389  -6.631  -9.843  1.00  0.00           C  
ATOM    424  H   ALA A  26      -5.371  -8.668 -11.258  1.00  0.00           H  
ATOM    425  HA  ALA A  26      -3.398  -6.741 -10.615  1.00  0.00           H  
ATOM    426 1HB  ALA A  26      -5.192  -5.774  -9.231  1.00  0.00           H  
ATOM    427 2HB  ALA A  26      -5.812  -6.306 -10.789  1.00  0.00           H  
ATOM    428 3HB  ALA A  26      -6.106  -7.285  -9.343  1.00  0.00           H  
ATOM    429  N   TYR A  27      -3.933  -9.041  -8.300  1.00  0.00           N  
ATOM    430  CA  TYR A  27      -3.411  -9.676  -7.097  1.00  0.00           C  
ATOM    431  C   TYR A  27      -1.935  -9.994  -7.271  1.00  0.00           C  
ATOM    432  O   TYR A  27      -1.109  -9.658  -6.424  1.00  0.00           O  
ATOM    433  CB  TYR A  27      -4.204 -10.949  -6.809  1.00  0.00           C  
ATOM    434  CG  TYR A  27      -3.793 -11.766  -5.619  1.00  0.00           C  
ATOM    435  CD1 TYR A  27      -4.246 -11.429  -4.383  1.00  0.00           C  
ATOM    436  CD2 TYR A  27      -2.996 -12.864  -5.768  1.00  0.00           C  
ATOM    437  CE1 TYR A  27      -3.925 -12.158  -3.289  1.00  0.00           C  
ATOM    438  CE2 TYR A  27      -2.680 -13.604  -4.660  1.00  0.00           C  
ATOM    439  CZ  TYR A  27      -3.139 -13.255  -3.447  1.00  0.00           C  
ATOM    440  OH  TYR A  27      -2.830 -14.023  -2.393  1.00  0.00           O  
ATOM    441  H   TYR A  27      -4.743  -9.487  -8.746  1.00  0.00           H  
ATOM    442  HA  TYR A  27      -3.515  -8.982  -6.261  1.00  0.00           H  
ATOM    443 1HB  TYR A  27      -5.249 -10.677  -6.682  1.00  0.00           H  
ATOM    444 2HB  TYR A  27      -4.158 -11.594  -7.668  1.00  0.00           H  
ATOM    445  HD1 TYR A  27      -4.878 -10.587  -4.284  1.00  0.00           H  
ATOM    446  HD2 TYR A  27      -2.626 -13.150  -6.751  1.00  0.00           H  
ATOM    447  HE1 TYR A  27      -4.310 -11.882  -2.308  1.00  0.00           H  
ATOM    448  HE2 TYR A  27      -2.057 -14.480  -4.734  1.00  0.00           H  
ATOM    449  HH  TYR A  27      -2.286 -14.767  -2.692  1.00  0.00           H  
ATOM    450  N   VAL A  28      -1.591 -10.623  -8.390  1.00  0.00           N  
ATOM    451  CA  VAL A  28      -0.209 -10.993  -8.628  1.00  0.00           C  
ATOM    452  C   VAL A  28       0.708  -9.773  -8.786  1.00  0.00           C  
ATOM    453  O   VAL A  28       1.801  -9.764  -8.212  1.00  0.00           O  
ATOM    454  CB  VAL A  28      -0.122 -11.902  -9.857  1.00  0.00           C  
ATOM    455  CG1 VAL A  28       1.325 -12.156 -10.241  1.00  0.00           C  
ATOM    456  CG2 VAL A  28      -0.810 -13.223  -9.540  1.00  0.00           C  
ATOM    457  H   VAL A  28      -2.326 -10.895  -9.053  1.00  0.00           H  
ATOM    458  HA  VAL A  28       0.133 -11.565  -7.767  1.00  0.00           H  
ATOM    459  HB  VAL A  28      -0.627 -11.417 -10.699  1.00  0.00           H  
ATOM    460 1HG1 VAL A  28       1.340 -12.798 -11.083  1.00  0.00           H  
ATOM    461 2HG1 VAL A  28       1.837 -11.229 -10.488  1.00  0.00           H  
ATOM    462 3HG1 VAL A  28       1.833 -12.638  -9.429  1.00  0.00           H  
ATOM    463 1HG2 VAL A  28      -0.770 -13.849 -10.417  1.00  0.00           H  
ATOM    464 2HG2 VAL A  28      -0.301 -13.707  -8.707  1.00  0.00           H  
ATOM    465 3HG2 VAL A  28      -1.843 -13.056  -9.272  1.00  0.00           H  
ATOM    466  N   GLU A  29       0.293  -8.749  -9.549  1.00  0.00           N  
ATOM    467  CA  GLU A  29       1.156  -7.569  -9.701  1.00  0.00           C  
ATOM    468  C   GLU A  29       1.344  -6.875  -8.351  1.00  0.00           C  
ATOM    469  O   GLU A  29       2.433  -6.366  -8.037  1.00  0.00           O  
ATOM    470  CB  GLU A  29       0.604  -6.607 -10.749  1.00  0.00           C  
ATOM    471  CG  GLU A  29       0.721  -7.120 -12.200  1.00  0.00           C  
ATOM    472  CD  GLU A  29       0.172  -6.146 -13.191  1.00  0.00           C  
ATOM    473  OE1 GLU A  29      -0.603  -5.329 -12.776  1.00  0.00           O  
ATOM    474  OE2 GLU A  29       0.546  -6.187 -14.343  1.00  0.00           O  
ATOM    475  H   GLU A  29      -0.614  -8.801 -10.032  1.00  0.00           H  
ATOM    476  HA  GLU A  29       2.132  -7.905 -10.046  1.00  0.00           H  
ATOM    477 1HB  GLU A  29      -0.454  -6.426 -10.541  1.00  0.00           H  
ATOM    478 2HB  GLU A  29       1.121  -5.649 -10.674  1.00  0.00           H  
ATOM    479 1HG  GLU A  29       1.768  -7.313 -12.429  1.00  0.00           H  
ATOM    480 2HG  GLU A  29       0.178  -8.066 -12.285  1.00  0.00           H  
ATOM    481  N   PHE A  30       0.285  -6.869  -7.550  1.00  0.00           N  
ATOM    482  CA  PHE A  30       0.302  -6.315  -6.218  1.00  0.00           C  
ATOM    483  C   PHE A  30       1.349  -7.008  -5.377  1.00  0.00           C  
ATOM    484  O   PHE A  30       2.200  -6.353  -4.764  1.00  0.00           O  
ATOM    485  CB  PHE A  30      -1.078  -6.442  -5.615  1.00  0.00           C  
ATOM    486  CG  PHE A  30      -1.183  -6.093  -4.258  1.00  0.00           C  
ATOM    487  CD1 PHE A  30      -1.238  -4.801  -3.895  1.00  0.00           C  
ATOM    488  CD2 PHE A  30      -1.254  -7.079  -3.302  1.00  0.00           C  
ATOM    489  CE1 PHE A  30      -1.352  -4.475  -2.606  1.00  0.00           C  
ATOM    490  CE2 PHE A  30      -1.387  -6.752  -2.006  1.00  0.00           C  
ATOM    491  CZ  PHE A  30      -1.433  -5.440  -1.657  1.00  0.00           C  
ATOM    492  H   PHE A  30      -0.604  -7.246  -7.892  1.00  0.00           H  
ATOM    493  HA  PHE A  30       0.567  -5.272  -6.270  1.00  0.00           H  
ATOM    494 1HB  PHE A  30      -1.732  -5.803  -6.166  1.00  0.00           H  
ATOM    495 2HB  PHE A  30      -1.446  -7.435  -5.732  1.00  0.00           H  
ATOM    496  HD1 PHE A  30      -1.189  -4.024  -4.655  1.00  0.00           H  
ATOM    497  HD2 PHE A  30      -1.219  -8.130  -3.607  1.00  0.00           H  
ATOM    498  HE1 PHE A  30      -1.391  -3.435  -2.327  1.00  0.00           H  
ATOM    499  HE2 PHE A  30      -1.465  -7.528  -1.256  1.00  0.00           H  
ATOM    500  HZ  PHE A  30      -1.543  -5.154  -0.625  1.00  0.00           H  
ATOM    501  N   LEU A  31       1.334  -8.334  -5.391  1.00  0.00           N  
ATOM    502  CA  LEU A  31       2.298  -9.072  -4.617  1.00  0.00           C  
ATOM    503  C   LEU A  31       3.713  -8.833  -5.105  1.00  0.00           C  
ATOM    504  O   LEU A  31       4.634  -8.783  -4.289  1.00  0.00           O  
ATOM    505  CB  LEU A  31       1.998 -10.545  -4.689  1.00  0.00           C  
ATOM    506  CG  LEU A  31       0.724 -11.030  -4.034  1.00  0.00           C  
ATOM    507  CD1 LEU A  31       0.591 -12.500  -4.312  1.00  0.00           C  
ATOM    508  CD2 LEU A  31       0.715 -10.754  -2.584  1.00  0.00           C  
ATOM    509  H   LEU A  31       0.595  -8.825  -5.902  1.00  0.00           H  
ATOM    510  HA  LEU A  31       2.250  -8.727  -3.593  1.00  0.00           H  
ATOM    511 1HB  LEU A  31       1.906 -10.778  -5.739  1.00  0.00           H  
ATOM    512 2HB  LEU A  31       2.825 -11.078  -4.292  1.00  0.00           H  
ATOM    513  HG  LEU A  31      -0.120 -10.531  -4.469  1.00  0.00           H  
ATOM    514 1HD1 LEU A  31      -0.298 -12.849  -3.873  1.00  0.00           H  
ATOM    515 2HD1 LEU A  31       0.553 -12.671  -5.384  1.00  0.00           H  
ATOM    516 3HD1 LEU A  31       1.436 -13.032  -3.882  1.00  0.00           H  
ATOM    517 1HD2 LEU A  31      -0.230 -11.124  -2.214  1.00  0.00           H  
ATOM    518 2HD2 LEU A  31       1.547 -11.265  -2.104  1.00  0.00           H  
ATOM    519 3HD2 LEU A  31       0.776  -9.694  -2.377  1.00  0.00           H  
ATOM    520  N   LYS A  32       3.920  -8.641  -6.415  1.00  0.00           N  
ATOM    521  CA  LYS A  32       5.277  -8.357  -6.876  1.00  0.00           C  
ATOM    522  C   LYS A  32       5.815  -7.092  -6.207  1.00  0.00           C  
ATOM    523  O   LYS A  32       6.993  -7.046  -5.860  1.00  0.00           O  
ATOM    524  CB  LYS A  32       5.372  -8.173  -8.396  1.00  0.00           C  
ATOM    525  CG  LYS A  32       5.210  -9.428  -9.251  1.00  0.00           C  
ATOM    526  CD  LYS A  32       5.349  -9.083 -10.720  1.00  0.00           C  
ATOM    527  CE  LYS A  32       5.220 -10.294 -11.616  1.00  0.00           C  
ATOM    528  NZ  LYS A  32       5.384  -9.910 -13.040  1.00  0.00           N  
ATOM    529  H   LYS A  32       3.139  -8.759  -7.072  1.00  0.00           H  
ATOM    530  HA  LYS A  32       5.924  -9.181  -6.585  1.00  0.00           H  
ATOM    531 1HB  LYS A  32       4.610  -7.465  -8.712  1.00  0.00           H  
ATOM    532 2HB  LYS A  32       6.337  -7.729  -8.638  1.00  0.00           H  
ATOM    533 1HG  LYS A  32       5.975 -10.156  -8.982  1.00  0.00           H  
ATOM    534 2HG  LYS A  32       4.227  -9.864  -9.077  1.00  0.00           H  
ATOM    535 1HD  LYS A  32       4.571  -8.367 -10.995  1.00  0.00           H  
ATOM    536 2HD  LYS A  32       6.319  -8.620 -10.896  1.00  0.00           H  
ATOM    537 1HE  LYS A  32       5.981 -11.030 -11.353  1.00  0.00           H  
ATOM    538 2HE  LYS A  32       4.232 -10.744 -11.486  1.00  0.00           H  
ATOM    539 1HZ  LYS A  32       5.282 -10.733 -13.650  1.00  0.00           H  
ATOM    540 2HZ  LYS A  32       4.668  -9.243 -13.303  1.00  0.00           H  
ATOM    541 3HZ  LYS A  32       6.286  -9.500 -13.190  1.00  0.00           H  
ATOM    542  N   HIS A  33       4.968  -6.069  -6.024  1.00  0.00           N  
ATOM    543  CA  HIS A  33       5.396  -4.828  -5.368  1.00  0.00           C  
ATOM    544  C   HIS A  33       5.751  -5.096  -3.907  1.00  0.00           C  
ATOM    545  O   HIS A  33       6.789  -4.640  -3.403  1.00  0.00           O  
ATOM    546  CB  HIS A  33       4.304  -3.764  -5.464  1.00  0.00           C  
ATOM    547  CG  HIS A  33       4.675  -2.398  -4.935  1.00  0.00           C  
ATOM    548  ND1 HIS A  33       4.427  -1.992  -3.632  1.00  0.00           N  
ATOM    549  CD2 HIS A  33       5.268  -1.348  -5.550  1.00  0.00           C  
ATOM    550  CE1 HIS A  33       4.859  -0.747  -3.476  1.00  0.00           C  
ATOM    551  NE2 HIS A  33       5.372  -0.337  -4.624  1.00  0.00           N  
ATOM    552  H   HIS A  33       4.006  -6.155  -6.386  1.00  0.00           H  
ATOM    553  HA  HIS A  33       6.285  -4.443  -5.863  1.00  0.00           H  
ATOM    554 1HB  HIS A  33       4.043  -3.657  -6.496  1.00  0.00           H  
ATOM    555 2HB  HIS A  33       3.410  -4.104  -4.943  1.00  0.00           H  
ATOM    556  HD2 HIS A  33       5.600  -1.311  -6.588  1.00  0.00           H  
ATOM    557  HE1 HIS A  33       4.799  -0.161  -2.558  1.00  0.00           H  
ATOM    558  HE2 HIS A  33       5.777   0.574  -4.803  1.00  0.00           H  
ATOM    559  N   VAL A  34       4.912  -5.901  -3.248  1.00  0.00           N  
ATOM    560  CA  VAL A  34       5.111  -6.217  -1.838  1.00  0.00           C  
ATOM    561  C   VAL A  34       6.444  -6.942  -1.700  1.00  0.00           C  
ATOM    562  O   VAL A  34       7.210  -6.670  -0.766  1.00  0.00           O  
ATOM    563  CB  VAL A  34       3.980  -7.145  -1.309  1.00  0.00           C  
ATOM    564  CG1 VAL A  34       4.279  -7.614   0.141  1.00  0.00           C  
ATOM    565  CG2 VAL A  34       2.647  -6.437  -1.379  1.00  0.00           C  
ATOM    566  H   VAL A  34       4.075  -6.224  -3.748  1.00  0.00           H  
ATOM    567  HA  VAL A  34       5.141  -5.297  -1.263  1.00  0.00           H  
ATOM    568  HB  VAL A  34       3.943  -8.030  -1.934  1.00  0.00           H  
ATOM    569 1HG1 VAL A  34       3.481  -8.280   0.475  1.00  0.00           H  
ATOM    570 2HG1 VAL A  34       5.227  -8.147   0.182  1.00  0.00           H  
ATOM    571 3HG1 VAL A  34       4.326  -6.745   0.803  1.00  0.00           H  
ATOM    572 1HG2 VAL A  34       1.871  -7.109  -1.040  1.00  0.00           H  
ATOM    573 2HG2 VAL A  34       2.677  -5.572  -0.752  1.00  0.00           H  
ATOM    574 3HG2 VAL A  34       2.434  -6.134  -2.388  1.00  0.00           H  
ATOM    575  N   LEU A  35       6.703  -7.859  -2.634  1.00  0.00           N  
ATOM    576  CA  LEU A  35       7.907  -8.657  -2.654  1.00  0.00           C  
ATOM    577  C   LEU A  35       9.150  -7.836  -2.939  1.00  0.00           C  
ATOM    578  O   LEU A  35      10.176  -8.068  -2.295  1.00  0.00           O  
ATOM    579  CB  LEU A  35       7.789  -9.732  -3.725  1.00  0.00           C  
ATOM    580  CG  LEU A  35       8.934 -10.742  -3.838  1.00  0.00           C  
ATOM    581  CD1 LEU A  35       9.107 -11.507  -2.511  1.00  0.00           C  
ATOM    582  CD2 LEU A  35       8.611 -11.700  -4.980  1.00  0.00           C  
ATOM    583  H   LEU A  35       5.993  -8.035  -3.343  1.00  0.00           H  
ATOM    584  HA  LEU A  35       7.995  -9.121  -1.683  1.00  0.00           H  
ATOM    585 1HB  LEU A  35       6.882 -10.238  -3.576  1.00  0.00           H  
ATOM    586 2HB  LEU A  35       7.722  -9.228  -4.687  1.00  0.00           H  
ATOM    587  HG  LEU A  35       9.869 -10.223  -4.058  1.00  0.00           H  
ATOM    588 1HD1 LEU A  35       9.900 -12.201  -2.635  1.00  0.00           H  
ATOM    589 2HD1 LEU A  35       9.360 -10.832  -1.701  1.00  0.00           H  
ATOM    590 3HD1 LEU A  35       8.200 -12.036  -2.267  1.00  0.00           H  
ATOM    591 1HD2 LEU A  35       9.418 -12.411  -5.081  1.00  0.00           H  
ATOM    592 2HD2 LEU A  35       7.685 -12.230  -4.771  1.00  0.00           H  
ATOM    593 3HD2 LEU A  35       8.506 -11.137  -5.906  1.00  0.00           H  
ATOM    594  N   GLU A  36       9.099  -6.865  -3.856  1.00  0.00           N  
ATOM    595  CA  GLU A  36      10.295  -6.070  -4.115  1.00  0.00           C  
ATOM    596  C   GLU A  36      10.681  -5.305  -2.865  1.00  0.00           C  
ATOM    597  O   GLU A  36      11.867  -5.194  -2.540  1.00  0.00           O  
ATOM    598  CB  GLU A  36      10.087  -5.080  -5.266  1.00  0.00           C  
ATOM    599  CG  GLU A  36       9.987  -5.704  -6.644  1.00  0.00           C  
ATOM    600  CD  GLU A  36      11.267  -6.324  -7.124  1.00  0.00           C  
ATOM    601  OE1 GLU A  36      12.248  -5.641  -7.255  1.00  0.00           O  
ATOM    602  OE2 GLU A  36      11.264  -7.517  -7.308  1.00  0.00           O  
ATOM    603  H   GLU A  36       8.256  -6.739  -4.430  1.00  0.00           H  
ATOM    604  HA  GLU A  36      11.113  -6.747  -4.375  1.00  0.00           H  
ATOM    605 1HB  GLU A  36       9.159  -4.527  -5.091  1.00  0.00           H  
ATOM    606 2HB  GLU A  36      10.900  -4.357  -5.277  1.00  0.00           H  
ATOM    607 1HG  GLU A  36       9.236  -6.479  -6.620  1.00  0.00           H  
ATOM    608 2HG  GLU A  36       9.661  -4.946  -7.352  1.00  0.00           H  
ATOM    609  N   ASN A  37       9.683  -4.812  -2.124  1.00  0.00           N  
ATOM    610  CA  ASN A  37      10.019  -4.096  -0.911  1.00  0.00           C  
ATOM    611  C   ASN A  37      10.546  -5.069   0.141  1.00  0.00           C  
ATOM    612  O   ASN A  37      11.566  -4.796   0.782  1.00  0.00           O  
ATOM    613  CB  ASN A  37       8.797  -3.355  -0.409  1.00  0.00           C  
ATOM    614  CG  ASN A  37       8.476  -2.162  -1.250  1.00  0.00           C  
ATOM    615  OD1 ASN A  37       9.360  -1.535  -1.855  1.00  0.00           O  
ATOM    616  ND2 ASN A  37       7.226  -1.838  -1.327  1.00  0.00           N  
ATOM    617  H   ASN A  37       8.712  -4.884  -2.453  1.00  0.00           H  
ATOM    618  HA  ASN A  37      10.811  -3.382  -1.131  1.00  0.00           H  
ATOM    619 1HB  ASN A  37       7.933  -4.029  -0.421  1.00  0.00           H  
ATOM    620 2HB  ASN A  37       8.953  -3.036   0.622  1.00  0.00           H  
ATOM    621 1HD2 ASN A  37       6.951  -1.059  -1.879  1.00  0.00           H  
ATOM    622 2HD2 ASN A  37       6.517  -2.376  -0.828  1.00  0.00           H  
ATOM    623  N   ALA A  38       9.933  -6.253   0.244  1.00  0.00           N  
ATOM    624  CA  ALA A  38      10.367  -7.245   1.207  1.00  0.00           C  
ATOM    625  C   ALA A  38      11.800  -7.707   0.936  1.00  0.00           C  
ATOM    626  O   ALA A  38      12.605  -7.879   1.859  1.00  0.00           O  
ATOM    627  CB  ALA A  38       9.427  -8.431   1.161  1.00  0.00           C  
ATOM    628  H   ALA A  38       9.085  -6.434  -0.304  1.00  0.00           H  
ATOM    629  HA  ALA A  38      10.330  -6.787   2.195  1.00  0.00           H  
ATOM    630 1HB  ALA A  38       9.725  -9.137   1.902  1.00  0.00           H  
ATOM    631 2HB  ALA A  38       8.415  -8.099   1.356  1.00  0.00           H  
ATOM    632 3HB  ALA A  38       9.469  -8.886   0.181  1.00  0.00           H  
ATOM    633  N   LYS A  39      12.156  -7.865  -0.344  1.00  0.00           N  
ATOM    634  CA  LYS A  39      13.503  -8.296  -0.680  1.00  0.00           C  
ATOM    635  C   LYS A  39      14.507  -7.186  -0.415  1.00  0.00           C  
ATOM    636  O   LYS A  39      15.540  -7.423   0.213  1.00  0.00           O  
ATOM    637  CB  LYS A  39      13.602  -8.758  -2.143  1.00  0.00           C  
ATOM    638  CG  LYS A  39      15.021  -9.281  -2.546  1.00  0.00           C  
ATOM    639  CD  LYS A  39      15.082  -9.878  -3.984  1.00  0.00           C  
ATOM    640  CE  LYS A  39      16.505 -10.405  -4.297  1.00  0.00           C  
ATOM    641  NZ  LYS A  39      16.629 -11.022  -5.674  1.00  0.00           N  
ATOM    642  H   LYS A  39      11.460  -7.742  -1.078  1.00  0.00           H  
ATOM    643  HA  LYS A  39      13.758  -9.140  -0.040  1.00  0.00           H  
ATOM    644 1HB  LYS A  39      12.873  -9.546  -2.320  1.00  0.00           H  
ATOM    645 2HB  LYS A  39      13.339  -7.924  -2.802  1.00  0.00           H  
ATOM    646 1HG  LYS A  39      15.723  -8.447  -2.501  1.00  0.00           H  
ATOM    647 2HG  LYS A  39      15.349 -10.024  -1.830  1.00  0.00           H  
ATOM    648 1HD  LYS A  39      14.380 -10.695  -4.091  1.00  0.00           H  
ATOM    649 2HD  LYS A  39      14.822  -9.106  -4.708  1.00  0.00           H  
ATOM    650 1HE  LYS A  39      17.204  -9.575  -4.224  1.00  0.00           H  
ATOM    651 2HE  LYS A  39      16.771 -11.158  -3.555  1.00  0.00           H  
ATOM    652 1HZ  LYS A  39      17.572 -11.345  -5.812  1.00  0.00           H  
ATOM    653 2HZ  LYS A  39      15.997 -11.842  -5.783  1.00  0.00           H  
ATOM    654 3HZ  LYS A  39      16.404 -10.346  -6.378  1.00  0.00           H  
ATOM    655  N   ARG A  40      14.188  -5.954  -0.823  1.00  0.00           N  
ATOM    656  CA  ARG A  40      15.096  -4.822  -0.672  1.00  0.00           C  
ATOM    657  C   ARG A  40      15.494  -4.587   0.771  1.00  0.00           C  
ATOM    658  O   ARG A  40      16.641  -4.253   1.071  1.00  0.00           O  
ATOM    659  CB  ARG A  40      14.444  -3.551  -1.202  1.00  0.00           C  
ATOM    660  CG  ARG A  40      15.306  -2.289  -1.145  1.00  0.00           C  
ATOM    661  CD  ARG A  40      14.595  -1.120  -1.728  1.00  0.00           C  
ATOM    662  NE  ARG A  40      15.428   0.087  -1.727  1.00  0.00           N  
ATOM    663  CZ  ARG A  40      15.529   1.001  -0.722  1.00  0.00           C  
ATOM    664  NH1 ARG A  40      14.858   0.912   0.395  1.00  0.00           N  
ATOM    665  NH2 ARG A  40      16.323   2.041  -0.841  1.00  0.00           N  
ATOM    666  H   ARG A  40      13.302  -5.796  -1.315  1.00  0.00           H  
ATOM    667  HA  ARG A  40      15.993  -5.027  -1.253  1.00  0.00           H  
ATOM    668 1HB  ARG A  40      14.148  -3.707  -2.238  1.00  0.00           H  
ATOM    669 2HB  ARG A  40      13.531  -3.356  -0.635  1.00  0.00           H  
ATOM    670 1HG  ARG A  40      15.544  -2.055  -0.106  1.00  0.00           H  
ATOM    671 2HG  ARG A  40      16.230  -2.449  -1.701  1.00  0.00           H  
ATOM    672 1HD  ARG A  40      14.327  -1.345  -2.761  1.00  0.00           H  
ATOM    673 2HD  ARG A  40      13.686  -0.923  -1.160  1.00  0.00           H  
ATOM    674  HE  ARG A  40      15.990   0.250  -2.553  1.00  0.00           H  
ATOM    675 1HH1 ARG A  40      14.228   0.152   0.577  1.00  0.00           H  
ATOM    676 2HH1 ARG A  40      15.020   1.673   1.075  1.00  0.00           H  
ATOM    677 1HH2 ARG A  40      16.877   2.185  -1.669  1.00  0.00           H  
ATOM    678 2HH2 ARG A  40      16.355   2.704  -0.041  1.00  0.00           H  
ATOM    679  N   LEU A  41      14.537  -4.762   1.662  1.00  0.00           N  
ATOM    680  CA  LEU A  41      14.723  -4.520   3.075  1.00  0.00           C  
ATOM    681  C   LEU A  41      15.127  -5.751   3.872  1.00  0.00           C  
ATOM    682  O   LEU A  41      15.260  -5.669   5.095  1.00  0.00           O  
ATOM    683  CB  LEU A  41      13.399  -4.017   3.614  1.00  0.00           C  
ATOM    684  CG  LEU A  41      12.859  -2.750   2.945  1.00  0.00           C  
ATOM    685  CD1 LEU A  41      11.513  -2.498   3.505  1.00  0.00           C  
ATOM    686  CD2 LEU A  41      13.799  -1.558   3.155  1.00  0.00           C  
ATOM    687  H   LEU A  41      13.598  -5.007   1.324  1.00  0.00           H  
ATOM    688  HA  LEU A  41      15.507  -3.780   3.198  1.00  0.00           H  
ATOM    689 1HB  LEU A  41      12.659  -4.808   3.469  1.00  0.00           H  
ATOM    690 2HB  LEU A  41      13.502  -3.831   4.677  1.00  0.00           H  
ATOM    691  HG  LEU A  41      12.750  -2.924   1.879  1.00  0.00           H  
ATOM    692 1HD1 LEU A  41      11.074  -1.648   3.030  1.00  0.00           H  
ATOM    693 2HD1 LEU A  41      10.882  -3.369   3.320  1.00  0.00           H  
ATOM    694 3HD1 LEU A  41      11.619  -2.331   4.564  1.00  0.00           H  
ATOM    695 1HD2 LEU A  41      13.384  -0.692   2.666  1.00  0.00           H  
ATOM    696 2HD2 LEU A  41      13.911  -1.360   4.223  1.00  0.00           H  
ATOM    697 3HD2 LEU A  41      14.773  -1.760   2.722  1.00  0.00           H  
ATOM    698  N   ASN A  42      15.285  -6.896   3.204  1.00  0.00           N  
ATOM    699  CA  ASN A  42      15.590  -8.161   3.860  1.00  0.00           C  
ATOM    700  C   ASN A  42      14.558  -8.487   4.941  1.00  0.00           C  
ATOM    701  O   ASN A  42      14.918  -8.897   6.049  1.00  0.00           O  
ATOM    702  CB  ASN A  42      16.996  -8.144   4.450  1.00  0.00           C  
ATOM    703  CG  ASN A  42      17.540  -9.533   4.757  1.00  0.00           C  
ATOM    704  OD1 ASN A  42      17.232 -10.508   4.056  1.00  0.00           O  
ATOM    705  ND2 ASN A  42      18.351  -9.631   5.786  1.00  0.00           N  
ATOM    706  H   ASN A  42      15.220  -6.900   2.183  1.00  0.00           H  
ATOM    707  HA  ASN A  42      15.530  -8.950   3.108  1.00  0.00           H  
ATOM    708 1HB  ASN A  42      17.672  -7.644   3.755  1.00  0.00           H  
ATOM    709 2HB  ASN A  42      16.995  -7.566   5.373  1.00  0.00           H  
ATOM    710 1HD2 ASN A  42      18.743 -10.516   6.035  1.00  0.00           H  
ATOM    711 2HD2 ASN A  42      18.570  -8.816   6.323  1.00  0.00           H  
ATOM    712  N   ASP A  43      13.273  -8.284   4.629  1.00  0.00           N  
ATOM    713  CA  ASP A  43      12.210  -8.587   5.565  1.00  0.00           C  
ATOM    714  C   ASP A  43      11.704  -9.990   5.274  1.00  0.00           C  
ATOM    715  O   ASP A  43      10.880 -10.198   4.380  1.00  0.00           O  
ATOM    716  CB  ASP A  43      11.103  -7.526   5.482  1.00  0.00           C  
ATOM    717  CG  ASP A  43       9.991  -7.756   6.512  1.00  0.00           C  
ATOM    718  OD1 ASP A  43       9.710  -8.909   6.775  1.00  0.00           O  
ATOM    719  OD2 ASP A  43       9.541  -6.805   7.130  1.00  0.00           O  
ATOM    720  H   ASP A  43      13.038  -7.955   3.690  1.00  0.00           H  
ATOM    721  HA  ASP A  43      12.615  -8.568   6.575  1.00  0.00           H  
ATOM    722 1HB  ASP A  43      11.540  -6.537   5.635  1.00  0.00           H  
ATOM    723 2HB  ASP A  43      10.674  -7.536   4.485  1.00  0.00           H  
ATOM    724  N   LYS A  44      12.232 -10.969   6.011  1.00  0.00           N  
ATOM    725  CA  LYS A  44      11.949 -12.364   5.720  1.00  0.00           C  
ATOM    726  C   LYS A  44      10.486 -12.716   5.887  1.00  0.00           C  
ATOM    727  O   LYS A  44       9.962 -13.534   5.129  1.00  0.00           O  
ATOM    728  CB  LYS A  44      12.814 -13.272   6.589  1.00  0.00           C  
ATOM    729  CG  LYS A  44      14.296 -13.258   6.212  1.00  0.00           C  
ATOM    730  CD  LYS A  44      15.114 -14.175   7.119  1.00  0.00           C  
ATOM    731  CE  LYS A  44      16.593 -14.163   6.739  1.00  0.00           C  
ATOM    732  NZ  LYS A  44      17.406 -15.038   7.637  1.00  0.00           N  
ATOM    733  H   LYS A  44      12.868 -10.730   6.762  1.00  0.00           H  
ATOM    734  HA  LYS A  44      12.212 -12.547   4.678  1.00  0.00           H  
ATOM    735 1HB  LYS A  44      12.727 -12.963   7.630  1.00  0.00           H  
ATOM    736 2HB  LYS A  44      12.451 -14.299   6.519  1.00  0.00           H  
ATOM    737 1HG  LYS A  44      14.404 -13.588   5.179  1.00  0.00           H  
ATOM    738 2HG  LYS A  44      14.682 -12.238   6.286  1.00  0.00           H  
ATOM    739 1HD  LYS A  44      15.012 -13.849   8.154  1.00  0.00           H  
ATOM    740 2HD  LYS A  44      14.737 -15.195   7.038  1.00  0.00           H  
ATOM    741 1HE  LYS A  44      16.700 -14.513   5.713  1.00  0.00           H  
ATOM    742 2HE  LYS A  44      16.970 -13.140   6.803  1.00  0.00           H  
ATOM    743 1HZ  LYS A  44      18.376 -15.006   7.355  1.00  0.00           H  
ATOM    744 2HZ  LYS A  44      17.323 -14.716   8.591  1.00  0.00           H  
ATOM    745 3HZ  LYS A  44      17.071 -15.989   7.574  1.00  0.00           H  
ATOM    746  N   ARG A  45       9.824 -12.121   6.879  1.00  0.00           N  
ATOM    747  CA  ARG A  45       8.425 -12.435   7.102  1.00  0.00           C  
ATOM    748  C   ARG A  45       7.609 -11.985   5.899  1.00  0.00           C  
ATOM    749  O   ARG A  45       6.762 -12.733   5.402  1.00  0.00           O  
ATOM    750  CB  ARG A  45       7.897 -11.771   8.365  1.00  0.00           C  
ATOM    751  CG  ARG A  45       6.452 -12.142   8.716  1.00  0.00           C  
ATOM    752  CD  ARG A  45       5.925 -11.393   9.909  1.00  0.00           C  
ATOM    753  NE  ARG A  45       5.827  -9.964   9.648  1.00  0.00           N  
ATOM    754  CZ  ARG A  45       4.848  -9.378   8.923  1.00  0.00           C  
ATOM    755  NH1 ARG A  45       3.887 -10.072   8.385  1.00  0.00           N  
ATOM    756  NH2 ARG A  45       4.838  -8.084   8.719  1.00  0.00           N  
ATOM    757  H   ARG A  45      10.302 -11.446   7.465  1.00  0.00           H  
ATOM    758  HA  ARG A  45       8.323 -13.515   7.209  1.00  0.00           H  
ATOM    759 1HB  ARG A  45       8.527 -12.039   9.209  1.00  0.00           H  
ATOM    760 2HB  ARG A  45       7.950 -10.686   8.246  1.00  0.00           H  
ATOM    761 1HG  ARG A  45       5.815 -11.938   7.861  1.00  0.00           H  
ATOM    762 2HG  ARG A  45       6.408 -13.207   8.943  1.00  0.00           H  
ATOM    763 1HD  ARG A  45       4.937 -11.767  10.180  1.00  0.00           H  
ATOM    764 2HD  ARG A  45       6.603 -11.537  10.752  1.00  0.00           H  
ATOM    765  HE  ARG A  45       6.548  -9.363  10.033  1.00  0.00           H  
ATOM    766 1HH1 ARG A  45       3.832 -11.068   8.492  1.00  0.00           H  
ATOM    767 2HH1 ARG A  45       3.209  -9.559   7.821  1.00  0.00           H  
ATOM    768 1HH2 ARG A  45       5.567  -7.492   9.094  1.00  0.00           H  
ATOM    769 2HH2 ARG A  45       4.073  -7.707   8.138  1.00  0.00           H  
ATOM    770  N   ALA A  46       7.868 -10.756   5.428  1.00  0.00           N  
ATOM    771  CA  ALA A  46       7.155 -10.217   4.276  1.00  0.00           C  
ATOM    772  C   ALA A  46       7.449 -11.045   3.019  1.00  0.00           C  
ATOM    773  O   ALA A  46       6.557 -11.253   2.181  1.00  0.00           O  
ATOM    774  CB  ALA A  46       7.529  -8.765   4.080  1.00  0.00           C  
ATOM    775  H   ALA A  46       8.571 -10.168   5.908  1.00  0.00           H  
ATOM    776  HA  ALA A  46       6.089 -10.278   4.478  1.00  0.00           H  
ATOM    777 1HB  ALA A  46       6.977  -8.352   3.241  1.00  0.00           H  
ATOM    778 2HB  ALA A  46       7.286  -8.208   4.986  1.00  0.00           H  
ATOM    779 3HB  ALA A  46       8.592  -8.699   3.896  1.00  0.00           H  
ATOM    780  N   VAL A  47       8.677 -11.554   2.890  1.00  0.00           N  
ATOM    781  CA  VAL A  47       9.017 -12.383   1.743  1.00  0.00           C  
ATOM    782  C   VAL A  47       8.243 -13.688   1.747  1.00  0.00           C  
ATOM    783  O   VAL A  47       7.709 -14.088   0.708  1.00  0.00           O  
ATOM    784  CB  VAL A  47      10.518 -12.719   1.678  1.00  0.00           C  
ATOM    785  CG1 VAL A  47      10.749 -13.746   0.618  1.00  0.00           C  
ATOM    786  CG2 VAL A  47      11.340 -11.470   1.329  1.00  0.00           C  
ATOM    787  H   VAL A  47       9.387 -11.315   3.598  1.00  0.00           H  
ATOM    788  HA  VAL A  47       8.748 -11.830   0.838  1.00  0.00           H  
ATOM    789  HB  VAL A  47      10.844 -13.127   2.633  1.00  0.00           H  
ATOM    790 1HG1 VAL A  47      11.793 -13.959   0.589  1.00  0.00           H  
ATOM    791 2HG1 VAL A  47      10.215 -14.673   0.814  1.00  0.00           H  
ATOM    792 3HG1 VAL A  47      10.414 -13.332  -0.311  1.00  0.00           H  
ATOM    793 1HG2 VAL A  47      12.393 -11.731   1.278  1.00  0.00           H  
ATOM    794 2HG2 VAL A  47      11.019 -11.072   0.368  1.00  0.00           H  
ATOM    795 3HG2 VAL A  47      11.207 -10.728   2.082  1.00  0.00           H  
ATOM    796  N   GLU A  48       8.192 -14.350   2.911  1.00  0.00           N  
ATOM    797  CA  GLU A  48       7.489 -15.616   3.035  1.00  0.00           C  
ATOM    798  C   GLU A  48       5.992 -15.417   2.875  1.00  0.00           C  
ATOM    799  O   GLU A  48       5.307 -16.293   2.334  1.00  0.00           O  
ATOM    800  CB  GLU A  48       7.843 -16.307   4.349  1.00  0.00           C  
ATOM    801  CG  GLU A  48       9.295 -16.838   4.387  1.00  0.00           C  
ATOM    802  CD  GLU A  48       9.546 -17.877   3.311  1.00  0.00           C  
ATOM    803  OE1 GLU A  48       8.683 -18.700   3.123  1.00  0.00           O  
ATOM    804  OE2 GLU A  48      10.580 -17.847   2.670  1.00  0.00           O  
ATOM    805  H   GLU A  48       8.694 -13.976   3.722  1.00  0.00           H  
ATOM    806  HA  GLU A  48       7.821 -16.266   2.228  1.00  0.00           H  
ATOM    807 1HB  GLU A  48       7.724 -15.598   5.174  1.00  0.00           H  
ATOM    808 2HB  GLU A  48       7.163 -17.140   4.525  1.00  0.00           H  
ATOM    809 1HG  GLU A  48       9.979 -16.003   4.237  1.00  0.00           H  
ATOM    810 2HG  GLU A  48       9.496 -17.268   5.368  1.00  0.00           H  
ATOM    811  N   SER A  49       5.479 -14.260   3.311  1.00  0.00           N  
ATOM    812  CA  SER A  49       4.072 -13.966   3.137  1.00  0.00           C  
ATOM    813  C   SER A  49       3.772 -13.980   1.653  1.00  0.00           C  
ATOM    814  O   SER A  49       2.847 -14.670   1.213  1.00  0.00           O  
ATOM    815  CB  SER A  49       3.740 -12.594   3.675  1.00  0.00           C  
ATOM    816  OG  SER A  49       2.391 -12.297   3.484  1.00  0.00           O  
ATOM    817  H   SER A  49       6.074 -13.600   3.819  1.00  0.00           H  
ATOM    818  HA  SER A  49       3.474 -14.726   3.638  1.00  0.00           H  
ATOM    819 1HB  SER A  49       3.990 -12.537   4.734  1.00  0.00           H  
ATOM    820 2HB  SER A  49       4.340 -11.857   3.163  1.00  0.00           H  
ATOM    821  HG  SER A  49       2.322 -11.332   3.569  1.00  0.00           H  
ATOM    822  N   VAL A  50       4.616 -13.306   0.857  1.00  0.00           N  
ATOM    823  CA  VAL A  50       4.380 -13.312  -0.571  1.00  0.00           C  
ATOM    824  C   VAL A  50       4.577 -14.686  -1.157  1.00  0.00           C  
ATOM    825  O   VAL A  50       3.775 -15.100  -1.982  1.00  0.00           O  
ATOM    826  CB  VAL A  50       5.252 -12.330  -1.349  1.00  0.00           C  
ATOM    827  CG1 VAL A  50       5.035 -12.578  -2.865  1.00  0.00           C  
ATOM    828  CG2 VAL A  50       4.856 -10.913  -0.997  1.00  0.00           C  
ATOM    829  H   VAL A  50       5.365 -12.744   1.276  1.00  0.00           H  
ATOM    830  HA  VAL A  50       3.358 -13.015  -0.742  1.00  0.00           H  
ATOM    831  HB  VAL A  50       6.300 -12.491  -1.105  1.00  0.00           H  
ATOM    832 1HG1 VAL A  50       5.612 -11.900  -3.421  1.00  0.00           H  
ATOM    833 2HG1 VAL A  50       5.315 -13.574  -3.161  1.00  0.00           H  
ATOM    834 3HG1 VAL A  50       3.998 -12.435  -3.089  1.00  0.00           H  
ATOM    835 1HG2 VAL A  50       5.465 -10.216  -1.557  1.00  0.00           H  
ATOM    836 2HG2 VAL A  50       3.809 -10.753  -1.241  1.00  0.00           H  
ATOM    837 3HG2 VAL A  50       5.008 -10.750   0.069  1.00  0.00           H  
ATOM    838  N   ARG A  51       5.612 -15.424  -0.772  1.00  0.00           N  
ATOM    839  CA  ARG A  51       5.778 -16.727  -1.397  1.00  0.00           C  
ATOM    840  C   ARG A  51       4.503 -17.559  -1.250  1.00  0.00           C  
ATOM    841  O   ARG A  51       4.053 -18.169  -2.228  1.00  0.00           O  
ATOM    842  CB  ARG A  51       6.957 -17.488  -0.800  1.00  0.00           C  
ATOM    843  CG  ARG A  51       7.303 -18.804  -1.521  1.00  0.00           C  
ATOM    844  CD  ARG A  51       8.468 -19.504  -0.911  1.00  0.00           C  
ATOM    845  NE  ARG A  51       8.203 -19.946   0.457  1.00  0.00           N  
ATOM    846  CZ  ARG A  51       7.528 -21.048   0.829  1.00  0.00           C  
ATOM    847  NH1 ARG A  51       7.017 -21.895  -0.046  1.00  0.00           N  
ATOM    848  NH2 ARG A  51       7.396 -21.248   2.118  1.00  0.00           N  
ATOM    849  H   ARG A  51       6.292 -15.058  -0.098  1.00  0.00           H  
ATOM    850  HA  ARG A  51       5.961 -16.578  -2.457  1.00  0.00           H  
ATOM    851 1HB  ARG A  51       7.839 -16.861  -0.769  1.00  0.00           H  
ATOM    852 2HB  ARG A  51       6.716 -17.740   0.236  1.00  0.00           H  
ATOM    853 1HG  ARG A  51       6.441 -19.469  -1.505  1.00  0.00           H  
ATOM    854 2HG  ARG A  51       7.573 -18.582  -2.549  1.00  0.00           H  
ATOM    855 1HD  ARG A  51       8.740 -20.370  -1.513  1.00  0.00           H  
ATOM    856 2HD  ARG A  51       9.314 -18.813  -0.882  1.00  0.00           H  
ATOM    857  HE  ARG A  51       8.555 -19.368   1.238  1.00  0.00           H  
ATOM    858 1HH1 ARG A  51       7.127 -21.735  -1.033  1.00  0.00           H  
ATOM    859 2HH1 ARG A  51       6.508 -22.707   0.281  1.00  0.00           H  
ATOM    860 1HH2 ARG A  51       7.809 -20.545   2.750  1.00  0.00           H  
ATOM    861 2HH2 ARG A  51       6.893 -22.051   2.475  1.00  0.00           H  
ATOM    862  N   GLU A  52       3.888 -17.561  -0.062  1.00  0.00           N  
ATOM    863  CA  GLU A  52       2.664 -18.337   0.100  1.00  0.00           C  
ATOM    864  C   GLU A  52       1.477 -17.733  -0.674  1.00  0.00           C  
ATOM    865  O   GLU A  52       0.685 -18.471  -1.266  1.00  0.00           O  
ATOM    866  CB  GLU A  52       2.318 -18.477   1.585  1.00  0.00           C  
ATOM    867  CG  GLU A  52       3.280 -19.389   2.396  1.00  0.00           C  
ATOM    868  CD  GLU A  52       3.277 -20.832   1.914  1.00  0.00           C  
ATOM    869  OE1 GLU A  52       2.370 -21.179   1.195  1.00  0.00           O  
ATOM    870  OE2 GLU A  52       4.147 -21.583   2.286  1.00  0.00           O  
ATOM    871  H   GLU A  52       4.306 -17.059   0.732  1.00  0.00           H  
ATOM    872  HA  GLU A  52       2.844 -19.332  -0.302  1.00  0.00           H  
ATOM    873 1HB  GLU A  52       2.338 -17.484   2.046  1.00  0.00           H  
ATOM    874 2HB  GLU A  52       1.306 -18.867   1.688  1.00  0.00           H  
ATOM    875 1HG  GLU A  52       4.295 -18.989   2.306  1.00  0.00           H  
ATOM    876 2HG  GLU A  52       2.999 -19.356   3.447  1.00  0.00           H  
ATOM    877  N   LEU A  53       1.373 -16.405  -0.729  1.00  0.00           N  
ATOM    878  CA  LEU A  53       0.281 -15.769  -1.459  1.00  0.00           C  
ATOM    879  C   LEU A  53       0.402 -16.034  -2.954  1.00  0.00           C  
ATOM    880  O   LEU A  53      -0.598 -16.292  -3.641  1.00  0.00           O  
ATOM    881  CB  LEU A  53       0.341 -14.266  -1.185  1.00  0.00           C  
ATOM    882  CG  LEU A  53       0.003 -13.845   0.231  1.00  0.00           C  
ATOM    883  CD1 LEU A  53       0.434 -12.405   0.455  1.00  0.00           C  
ATOM    884  CD2 LEU A  53      -1.474 -13.955   0.426  1.00  0.00           C  
ATOM    885  H   LEU A  53       2.028 -15.826  -0.187  1.00  0.00           H  
ATOM    886  HA  LEU A  53      -0.656 -16.197  -1.116  1.00  0.00           H  
ATOM    887 1HB  LEU A  53       1.337 -13.916  -1.416  1.00  0.00           H  
ATOM    888 2HB  LEU A  53      -0.352 -13.771  -1.832  1.00  0.00           H  
ATOM    889  HG  LEU A  53       0.511 -14.489   0.930  1.00  0.00           H  
ATOM    890 1HD1 LEU A  53       0.227 -12.099   1.411  1.00  0.00           H  
ATOM    891 2HD1 LEU A  53       1.496 -12.312   0.302  1.00  0.00           H  
ATOM    892 3HD1 LEU A  53      -0.086 -11.773  -0.204  1.00  0.00           H  
ATOM    893 1HD2 LEU A  53      -1.720 -13.680   1.397  1.00  0.00           H  
ATOM    894 2HD2 LEU A  53      -1.978 -13.294  -0.263  1.00  0.00           H  
ATOM    895 3HD2 LEU A  53      -1.802 -14.966   0.264  1.00  0.00           H  
ATOM    896  N   ALA A  54       1.641 -16.014  -3.438  1.00  0.00           N  
ATOM    897  CA  ALA A  54       1.973 -16.262  -4.820  1.00  0.00           C  
ATOM    898  C   ALA A  54       1.614 -17.689  -5.199  1.00  0.00           C  
ATOM    899  O   ALA A  54       1.041 -17.930  -6.268  1.00  0.00           O  
ATOM    900  CB  ALA A  54       3.450 -16.018  -5.025  1.00  0.00           C  
ATOM    901  H   ALA A  54       2.392 -15.786  -2.795  1.00  0.00           H  
ATOM    902  HA  ALA A  54       1.393 -15.578  -5.438  1.00  0.00           H  
ATOM    903 1HB  ALA A  54       3.693 -16.172  -6.060  1.00  0.00           H  
ATOM    904 2HB  ALA A  54       3.687 -15.005  -4.735  1.00  0.00           H  
ATOM    905 3HB  ALA A  54       4.022 -16.701  -4.405  1.00  0.00           H  
ATOM    906  N   ARG A  55       1.881 -18.629  -4.275  1.00  0.00           N  
ATOM    907  CA  ARG A  55       1.552 -20.024  -4.497  1.00  0.00           C  
ATOM    908  C   ARG A  55       0.052 -20.191  -4.589  1.00  0.00           C  
ATOM    909  O   ARG A  55      -0.430 -20.837  -5.517  1.00  0.00           O  
ATOM    910  CB  ARG A  55       2.093 -20.922  -3.385  1.00  0.00           C  
ATOM    911  CG  ARG A  55       1.864 -22.432  -3.601  1.00  0.00           C  
ATOM    912  CD  ARG A  55       2.555 -23.270  -2.557  1.00  0.00           C  
ATOM    913  NE  ARG A  55       1.997 -23.093  -1.200  1.00  0.00           N  
ATOM    914  CZ  ARG A  55       0.906 -23.711  -0.695  1.00  0.00           C  
ATOM    915  NH1 ARG A  55       0.194 -24.594  -1.386  1.00  0.00           N  
ATOM    916  NH2 ARG A  55       0.572 -23.406   0.538  1.00  0.00           N  
ATOM    917  H   ARG A  55       2.416 -18.366  -3.444  1.00  0.00           H  
ATOM    918  HA  ARG A  55       1.994 -20.337  -5.438  1.00  0.00           H  
ATOM    919 1HB  ARG A  55       3.150 -20.757  -3.243  1.00  0.00           H  
ATOM    920 2HB  ARG A  55       1.602 -20.655  -2.447  1.00  0.00           H  
ATOM    921 1HG  ARG A  55       0.793 -22.644  -3.546  1.00  0.00           H  
ATOM    922 2HG  ARG A  55       2.234 -22.725  -4.585  1.00  0.00           H  
ATOM    923 1HD  ARG A  55       2.470 -24.322  -2.830  1.00  0.00           H  
ATOM    924 2HD  ARG A  55       3.610 -22.993  -2.524  1.00  0.00           H  
ATOM    925  HE  ARG A  55       2.455 -22.428  -0.551  1.00  0.00           H  
ATOM    926 1HH1 ARG A  55       0.431 -24.847  -2.358  1.00  0.00           H  
ATOM    927 2HH1 ARG A  55      -0.617 -25.023  -0.972  1.00  0.00           H  
ATOM    928 1HH2 ARG A  55       1.151 -22.708   1.030  1.00  0.00           H  
ATOM    929 2HH2 ARG A  55      -0.229 -23.824   0.978  1.00  0.00           H  
ATOM    930  N   ASP A  56      -0.712 -19.538  -3.706  1.00  0.00           N  
ATOM    931  CA  ASP A  56      -2.157 -19.696  -3.779  1.00  0.00           C  
ATOM    932  C   ASP A  56      -2.686 -19.191  -5.115  1.00  0.00           C  
ATOM    933  O   ASP A  56      -3.535 -19.841  -5.727  1.00  0.00           O  
ATOM    934  CB  ASP A  56      -2.848 -18.924  -2.650  1.00  0.00           C  
ATOM    935  CG  ASP A  56      -2.675 -19.545  -1.257  1.00  0.00           C  
ATOM    936  OD1 ASP A  56      -2.327 -20.696  -1.159  1.00  0.00           O  
ATOM    937  OD2 ASP A  56      -2.886 -18.837  -0.294  1.00  0.00           O  
ATOM    938  H   ASP A  56      -0.279 -19.016  -2.936  1.00  0.00           H  
ATOM    939  HA  ASP A  56      -2.397 -20.756  -3.687  1.00  0.00           H  
ATOM    940 1HB  ASP A  56      -2.451 -17.907  -2.623  1.00  0.00           H  
ATOM    941 2HB  ASP A  56      -3.918 -18.849  -2.867  1.00  0.00           H  
ATOM    942  N   ALA A  57      -2.155 -18.059  -5.615  1.00  0.00           N  
ATOM    943  CA  ALA A  57      -2.633 -17.568  -6.904  1.00  0.00           C  
ATOM    944  C   ALA A  57      -2.328 -18.556  -8.003  1.00  0.00           C  
ATOM    945  O   ALA A  57      -3.184 -18.847  -8.843  1.00  0.00           O  
ATOM    946  CB  ALA A  57      -1.970 -16.256  -7.264  1.00  0.00           C  
ATOM    947  H   ALA A  57      -1.477 -17.528  -5.058  1.00  0.00           H  
ATOM    948  HA  ALA A  57      -3.713 -17.434  -6.842  1.00  0.00           H  
ATOM    949 1HB  ALA A  57      -2.355 -15.905  -8.223  1.00  0.00           H  
ATOM    950 2HB  ALA A  57      -2.190 -15.555  -6.525  1.00  0.00           H  
ATOM    951 3HB  ALA A  57      -0.891 -16.395  -7.328  1.00  0.00           H  
ATOM    952  N   LEU A  58      -1.137 -19.142  -7.954  1.00  0.00           N  
ATOM    953  CA  LEU A  58      -0.739 -20.077  -8.973  1.00  0.00           C  
ATOM    954  C   LEU A  58      -1.544 -21.356  -8.935  1.00  0.00           C  
ATOM    955  O   LEU A  58      -1.957 -21.844  -9.983  1.00  0.00           O  
ATOM    956  CB  LEU A  58       0.759 -20.376  -8.830  1.00  0.00           C  
ATOM    957  CG  LEU A  58       1.391 -21.386  -9.812  1.00  0.00           C  
ATOM    958  CD1 LEU A  58       1.163 -20.948 -11.215  1.00  0.00           C  
ATOM    959  CD2 LEU A  58       2.878 -21.435  -9.522  1.00  0.00           C  
ATOM    960  H   LEU A  58      -0.457 -18.852  -7.240  1.00  0.00           H  
ATOM    961  HA  LEU A  58      -0.909 -19.591  -9.931  1.00  0.00           H  
ATOM    962 1HB  LEU A  58       1.311 -19.440  -8.906  1.00  0.00           H  
ATOM    963 2HB  LEU A  58       0.918 -20.764  -7.824  1.00  0.00           H  
ATOM    964  HG  LEU A  58       0.954 -22.378  -9.682  1.00  0.00           H  
ATOM    965 1HD1 LEU A  58       1.631 -21.652 -11.902  1.00  0.00           H  
ATOM    966 2HD1 LEU A  58       0.116 -20.929 -11.402  1.00  0.00           H  
ATOM    967 3HD1 LEU A  58       1.575 -19.970 -11.356  1.00  0.00           H  
ATOM    968 1HD2 LEU A  58       3.367 -22.136 -10.201  1.00  0.00           H  
ATOM    969 2HD2 LEU A  58       3.307 -20.440  -9.652  1.00  0.00           H  
ATOM    970 3HD2 LEU A  58       3.022 -21.763  -8.497  1.00  0.00           H  
ATOM    971  N   GLU A  59      -1.777 -21.924  -7.759  1.00  0.00           N  
ATOM    972  CA  GLU A  59      -2.512 -23.174  -7.728  1.00  0.00           C  
ATOM    973  C   GLU A  59      -3.969 -22.979  -8.133  1.00  0.00           C  
ATOM    974  O   GLU A  59      -4.526 -23.808  -8.866  1.00  0.00           O  
ATOM    975  CB  GLU A  59      -2.418 -23.830  -6.346  1.00  0.00           C  
ATOM    976  CG  GLU A  59      -1.017 -24.358  -5.997  1.00  0.00           C  
ATOM    977  CD  GLU A  59      -0.934 -25.015  -4.648  1.00  0.00           C  
ATOM    978  OE1 GLU A  59      -1.945 -25.128  -3.996  1.00  0.00           O  
ATOM    979  OE2 GLU A  59       0.154 -25.381  -4.250  1.00  0.00           O  
ATOM    980  H   GLU A  59      -1.414 -21.501  -6.902  1.00  0.00           H  
ATOM    981  HA  GLU A  59      -2.053 -23.851  -8.446  1.00  0.00           H  
ATOM    982 1HB  GLU A  59      -2.693 -23.093  -5.583  1.00  0.00           H  
ATOM    983 2HB  GLU A  59      -3.127 -24.653  -6.281  1.00  0.00           H  
ATOM    984 1HG  GLU A  59      -0.715 -25.076  -6.758  1.00  0.00           H  
ATOM    985 2HG  GLU A  59      -0.316 -23.523  -6.031  1.00  0.00           H  
ATOM    986  N   GLU A  60      -4.588 -21.872  -7.701  1.00  0.00           N  
ATOM    987  CA  GLU A  60      -5.985 -21.642  -8.035  1.00  0.00           C  
ATOM    988  C   GLU A  60      -6.160 -21.385  -9.537  1.00  0.00           C  
ATOM    989  O   GLU A  60      -7.121 -21.870 -10.136  1.00  0.00           O  
ATOM    990  CB  GLU A  60      -6.546 -20.495  -7.186  1.00  0.00           C  
ATOM    991  CG  GLU A  60      -6.662 -20.849  -5.674  1.00  0.00           C  
ATOM    992  CD  GLU A  60      -7.162 -19.715  -4.801  1.00  0.00           C  
ATOM    993  OE1 GLU A  60      -7.606 -18.731  -5.335  1.00  0.00           O  
ATOM    994  OE2 GLU A  60      -7.081 -19.834  -3.598  1.00  0.00           O  
ATOM    995  H   GLU A  60      -4.097 -21.211  -7.088  1.00  0.00           H  
ATOM    996  HA  GLU A  60      -6.545 -22.541  -7.784  1.00  0.00           H  
ATOM    997 1HB  GLU A  60      -5.890 -19.622  -7.279  1.00  0.00           H  
ATOM    998 2HB  GLU A  60      -7.530 -20.210  -7.554  1.00  0.00           H  
ATOM    999 1HG  GLU A  60      -7.343 -21.691  -5.572  1.00  0.00           H  
ATOM   1000 2HG  GLU A  60      -5.687 -21.171  -5.314  1.00  0.00           H  
ATOM   1001  N   LEU A  61      -5.220 -20.653 -10.150  1.00  0.00           N  
ATOM   1002  CA  LEU A  61      -5.239 -20.395 -11.584  1.00  0.00           C  
ATOM   1003  C   LEU A  61      -4.827 -21.608 -12.422  1.00  0.00           C  
ATOM   1004  O   LEU A  61      -5.337 -21.816 -13.525  1.00  0.00           O  
ATOM   1005  CB  LEU A  61      -4.291 -19.236 -11.899  1.00  0.00           C  
ATOM   1006  CG  LEU A  61      -4.696 -17.821 -11.479  1.00  0.00           C  
ATOM   1007  CD1 LEU A  61      -3.480 -16.922 -11.542  1.00  0.00           C  
ATOM   1008  CD2 LEU A  61      -5.739 -17.292 -12.500  1.00  0.00           C  
ATOM   1009  H   LEU A  61      -4.467 -20.228  -9.599  1.00  0.00           H  
ATOM   1010  HA  LEU A  61      -6.254 -20.126 -11.864  1.00  0.00           H  
ATOM   1011 1HB  LEU A  61      -3.324 -19.454 -11.445  1.00  0.00           H  
ATOM   1012 2HB  LEU A  61      -4.175 -19.216 -12.951  1.00  0.00           H  
ATOM   1013  HG  LEU A  61      -5.098 -17.819 -10.460  1.00  0.00           H  
ATOM   1014 1HD1 LEU A  61      -3.751 -15.917 -11.262  1.00  0.00           H  
ATOM   1015 2HD1 LEU A  61      -2.722 -17.286 -10.857  1.00  0.00           H  
ATOM   1016 3HD1 LEU A  61      -3.091 -16.918 -12.536  1.00  0.00           H  
ATOM   1017 1HD2 LEU A  61      -6.018 -16.282 -12.256  1.00  0.00           H  
ATOM   1018 2HD2 LEU A  61      -5.304 -17.308 -13.498  1.00  0.00           H  
ATOM   1019 3HD2 LEU A  61      -6.627 -17.918 -12.490  1.00  0.00           H  
ATOM   1020  N   GLN A  62      -3.850 -22.385 -11.941  1.00  0.00           N  
ATOM   1021  CA  GLN A  62      -3.361 -23.534 -12.694  1.00  0.00           C  
ATOM   1022  C   GLN A  62      -4.377 -24.671 -12.772  1.00  0.00           C  
ATOM   1023  O   GLN A  62      -4.433 -25.375 -13.784  1.00  0.00           O  
ATOM   1024  CB  GLN A  62      -2.046 -24.054 -12.100  1.00  0.00           C  
ATOM   1025  CG  GLN A  62      -1.374 -25.159 -12.917  1.00  0.00           C  
ATOM   1026  CD  GLN A  62      -0.932 -24.692 -14.301  1.00  0.00           C  
ATOM   1027  OE1 GLN A  62      -0.100 -23.790 -14.433  1.00  0.00           O  
ATOM   1028  NE2 GLN A  62      -1.496 -25.300 -15.334  1.00  0.00           N  
ATOM   1029  H   GLN A  62      -3.400 -22.165 -11.053  1.00  0.00           H  
ATOM   1030  HA  GLN A  62      -3.164 -23.202 -13.713  1.00  0.00           H  
ATOM   1031 1HB  GLN A  62      -1.339 -23.231 -12.016  1.00  0.00           H  
ATOM   1032 2HB  GLN A  62      -2.228 -24.427 -11.092  1.00  0.00           H  
ATOM   1033 1HG  GLN A  62      -0.488 -25.487 -12.377  1.00  0.00           H  
ATOM   1034 2HG  GLN A  62      -2.059 -25.996 -13.038  1.00  0.00           H  
ATOM   1035 1HE2 GLN A  62      -1.251 -25.039 -16.270  1.00  0.00           H  
ATOM   1036 2HE2 GLN A  62      -2.187 -26.018 -15.177  1.00  0.00           H  
ATOM   1037  N   SER A  63      -5.139 -24.867 -11.689  1.00  0.00           N  
ATOM   1038  CA  SER A  63      -6.134 -25.929 -11.567  1.00  0.00           C  
ATOM   1039  C   SER A  63      -7.190 -25.912 -12.675  1.00  0.00           C  
ATOM   1040  O   SER A  63      -7.839 -24.892 -12.912  1.00  0.00           O  
ATOM   1041  OXT SER A  63      -7.642 -26.998 -13.039  1.00  0.00           O  
ATOM   1042  CB  SER A  63      -6.822 -25.834 -10.214  1.00  0.00           C  
ATOM   1043  OG  SER A  63      -5.922 -26.084  -9.157  1.00  0.00           O  
ATOM   1044  H   SER A  63      -4.995 -24.269 -10.873  1.00  0.00           H  
ATOM   1045  HA  SER A  63      -5.608 -26.883 -11.616  1.00  0.00           H  
ATOM   1046 1HB  SER A  63      -7.252 -24.836 -10.096  1.00  0.00           H  
ATOM   1047 2HB  SER A  63      -7.640 -26.550 -10.175  1.00  0.00           H  
ATOM   1048  HG  SER A  63      -5.387 -25.272  -9.066  1.00  0.00           H  
TER                                                                             
ATOM   1050  N   ARG B  64     -10.806  22.912   5.696  1.00  0.00           N  
ATOM   1051  CA  ARG B  64     -10.107  21.915   6.484  1.00  0.00           C  
ATOM   1052  C   ARG B  64      -8.699  21.765   5.925  1.00  0.00           C  
ATOM   1053  O   ARG B  64      -8.453  22.105   4.767  1.00  0.00           O  
ATOM   1054  CB  ARG B  64     -10.833  20.592   6.426  1.00  0.00           C  
ATOM   1055  CG  ARG B  64     -12.209  20.583   7.049  1.00  0.00           C  
ATOM   1056  CD  ARG B  64     -12.818  19.228   6.985  1.00  0.00           C  
ATOM   1057  NE  ARG B  64     -14.149  19.198   7.574  1.00  0.00           N  
ATOM   1058  CZ  ARG B  64     -14.948  18.114   7.607  1.00  0.00           C  
ATOM   1059  NH1 ARG B  64     -14.541  16.977   7.081  1.00  0.00           N  
ATOM   1060  NH2 ARG B  64     -16.143  18.193   8.167  1.00  0.00           N  
ATOM   1061 1H   ARG B  64     -11.734  23.025   6.049  1.00  0.00           H  
ATOM   1062 2H   ARG B  64     -10.319  23.783   5.754  1.00  0.00           H  
ATOM   1063 3H   ARG B  64     -10.845  22.616   4.742  1.00  0.00           H  
ATOM   1064  HA  ARG B  64     -10.048  22.250   7.520  1.00  0.00           H  
ATOM   1065 1HB  ARG B  64     -10.893  20.228   5.402  1.00  0.00           H  
ATOM   1066 2HB  ARG B  64     -10.266  19.892   6.992  1.00  0.00           H  
ATOM   1067 1HG  ARG B  64     -12.136  20.883   8.094  1.00  0.00           H  
ATOM   1068 2HG  ARG B  64     -12.855  21.281   6.514  1.00  0.00           H  
ATOM   1069 1HD  ARG B  64     -12.897  18.913   5.945  1.00  0.00           H  
ATOM   1070 2HD  ARG B  64     -12.187  18.522   7.529  1.00  0.00           H  
ATOM   1071  HE  ARG B  64     -14.499  20.052   7.988  1.00  0.00           H  
ATOM   1072 1HH1 ARG B  64     -13.627  16.918   6.653  1.00  0.00           H  
ATOM   1073 2HH1 ARG B  64     -15.142  16.163   7.106  1.00  0.00           H  
ATOM   1074 1HH2 ARG B  64     -16.455  19.066   8.570  1.00  0.00           H  
ATOM   1075 2HH2 ARG B  64     -16.744  17.383   8.192  1.00  0.00           H  
ATOM   1076  N   LYS B  65      -7.764  21.260   6.721  1.00  0.00           N  
ATOM   1077  CA  LYS B  65      -6.418  21.093   6.191  1.00  0.00           C  
ATOM   1078  C   LYS B  65      -6.319  19.941   5.198  1.00  0.00           C  
ATOM   1079  O   LYS B  65      -6.693  18.789   5.507  1.00  0.00           O  
ATOM   1080  CB  LYS B  65      -5.420  20.875   7.328  1.00  0.00           C  
ATOM   1081  CG  LYS B  65      -5.336  22.029   8.325  1.00  0.00           C  
ATOM   1082  CD  LYS B  65      -4.684  23.265   7.699  1.00  0.00           C  
ATOM   1083  CE  LYS B  65      -4.462  24.370   8.731  1.00  0.00           C  
ATOM   1084  NZ  LYS B  65      -3.864  25.593   8.119  1.00  0.00           N  
ATOM   1085  H   LYS B  65      -7.978  21.000   7.673  1.00  0.00           H  
ATOM   1086  HA  LYS B  65      -6.144  22.008   5.662  1.00  0.00           H  
ATOM   1087 1HB  LYS B  65      -5.696  19.979   7.890  1.00  0.00           H  
ATOM   1088 2HB  LYS B  65      -4.423  20.705   6.912  1.00  0.00           H  
ATOM   1089 1HG  LYS B  65      -6.339  22.291   8.664  1.00  0.00           H  
ATOM   1090 2HG  LYS B  65      -4.750  21.711   9.190  1.00  0.00           H  
ATOM   1091 1HD  LYS B  65      -3.723  22.988   7.260  1.00  0.00           H  
ATOM   1092 2HD  LYS B  65      -5.327  23.649   6.905  1.00  0.00           H  
ATOM   1093 1HE  LYS B  65      -5.418  24.631   9.182  1.00  0.00           H  
ATOM   1094 2HE  LYS B  65      -3.792  24.002   9.508  1.00  0.00           H  
ATOM   1095 1HZ  LYS B  65      -3.733  26.297   8.831  1.00  0.00           H  
ATOM   1096 2HZ  LYS B  65      -2.971  25.363   7.706  1.00  0.00           H  
ATOM   1097 3HZ  LYS B  65      -4.484  25.948   7.404  1.00  0.00           H  
ATOM   1098  N   VAL B  66      -5.752  20.267   4.034  1.00  0.00           N  
ATOM   1099  CA  VAL B  66      -5.532  19.315   2.963  1.00  0.00           C  
ATOM   1100  C   VAL B  66      -4.039  19.201   2.741  1.00  0.00           C  
ATOM   1101  O   VAL B  66      -3.357  20.204   2.520  1.00  0.00           O  
ATOM   1102  CB  VAL B  66      -6.198  19.760   1.649  1.00  0.00           C  
ATOM   1103  CG1 VAL B  66      -5.920  18.710   0.578  1.00  0.00           C  
ATOM   1104  CG2 VAL B  66      -7.697  19.970   1.853  1.00  0.00           C  
ATOM   1105  H   VAL B  66      -5.484  21.230   3.883  1.00  0.00           H  
ATOM   1106  HA  VAL B  66      -5.929  18.347   3.256  1.00  0.00           H  
ATOM   1107  HB  VAL B  66      -5.747  20.693   1.319  1.00  0.00           H  
ATOM   1108 1HG1 VAL B  66      -6.369  19.021  -0.365  1.00  0.00           H  
ATOM   1109 2HG1 VAL B  66      -4.844  18.598   0.448  1.00  0.00           H  
ATOM   1110 3HG1 VAL B  66      -6.352  17.752   0.890  1.00  0.00           H  
ATOM   1111 1HG2 VAL B  66      -8.150  20.293   0.915  1.00  0.00           H  
ATOM   1112 2HG2 VAL B  66      -8.157  19.055   2.171  1.00  0.00           H  
ATOM   1113 3HG2 VAL B  66      -7.860  20.736   2.613  1.00  0.00           H  
ATOM   1114  N   CYS B  67      -3.536  17.989   2.826  1.00  0.00           N  
ATOM   1115  CA  CYS B  67      -2.107  17.762   2.713  1.00  0.00           C  
ATOM   1116  C   CYS B  67      -1.792  16.871   1.526  1.00  0.00           C  
ATOM   1117  O   CYS B  67      -2.631  16.078   1.106  1.00  0.00           O  
ATOM   1118  CB  CYS B  67      -1.605  17.132   3.999  1.00  0.00           C  
ATOM   1119  SG  CYS B  67      -1.993  18.141   5.443  1.00  0.00           S  
ATOM   1120  H   CYS B  67      -4.163  17.208   2.988  1.00  0.00           H  
ATOM   1121  HA  CYS B  67      -1.608  18.720   2.573  1.00  0.00           H  
ATOM   1122 1HB  CYS B  67      -2.055  16.149   4.130  1.00  0.00           H  
ATOM   1123 2HB  CYS B  67      -0.523  16.998   3.952  1.00  0.00           H  
ATOM   1124  N   ASN B  68      -0.594  16.991   0.987  1.00  0.00           N  
ATOM   1125  CA  ASN B  68      -0.201  16.143  -0.132  1.00  0.00           C  
ATOM   1126  C   ASN B  68       0.172  14.748   0.336  1.00  0.00           C  
ATOM   1127  O   ASN B  68       0.734  14.586   1.417  1.00  0.00           O  
ATOM   1128  CB  ASN B  68       0.941  16.783  -0.888  1.00  0.00           C  
ATOM   1129  CG  ASN B  68       0.514  18.012  -1.635  1.00  0.00           C  
ATOM   1130  OD1 ASN B  68      -0.573  18.063  -2.223  1.00  0.00           O  
ATOM   1131  ND2 ASN B  68       1.343  19.022  -1.610  1.00  0.00           N  
ATOM   1132  H   ASN B  68       0.058  17.669   1.358  1.00  0.00           H  
ATOM   1133  HA  ASN B  68      -1.049  16.035  -0.809  1.00  0.00           H  
ATOM   1134 1HB  ASN B  68       1.721  17.067  -0.191  1.00  0.00           H  
ATOM   1135 2HB  ASN B  68       1.368  16.068  -1.562  1.00  0.00           H  
ATOM   1136 1HD2 ASN B  68       1.107  19.873  -2.082  1.00  0.00           H  
ATOM   1137 2HD2 ASN B  68       2.208  18.946  -1.116  1.00  0.00           H  
ATOM   1138  N   GLY B  69      -0.139  13.744  -0.471  1.00  0.00           N  
ATOM   1139  CA  GLY B  69       0.238  12.377  -0.160  1.00  0.00           C  
ATOM   1140  C   GLY B  69       1.621  12.003  -0.681  1.00  0.00           C  
ATOM   1141  O   GLY B  69       2.355  12.823  -1.241  1.00  0.00           O  
ATOM   1142  H   GLY B  69      -0.677  13.923  -1.314  1.00  0.00           H  
ATOM   1143 1HA  GLY B  69       0.202  12.222   0.917  1.00  0.00           H  
ATOM   1144 2HA  GLY B  69      -0.501  11.705  -0.593  1.00  0.00           H  
ATOM   1145  N   ILE B  70       1.952  10.738  -0.511  1.00  0.00           N  
ATOM   1146  CA  ILE B  70       3.246  10.204  -0.894  1.00  0.00           C  
ATOM   1147  C   ILE B  70       3.274   9.996  -2.394  1.00  0.00           C  
ATOM   1148  O   ILE B  70       2.313   9.477  -2.962  1.00  0.00           O  
ATOM   1149  CB  ILE B  70       3.536   8.899  -0.105  1.00  0.00           C  
ATOM   1150  CG1 ILE B  70       3.508   9.169   1.477  1.00  0.00           C  
ATOM   1151  CG2 ILE B  70       4.877   8.263  -0.518  1.00  0.00           C  
ATOM   1152  CD1 ILE B  70       4.538  10.194   2.029  1.00  0.00           C  
ATOM   1153  H   ILE B  70       1.250  10.121  -0.109  1.00  0.00           H  
ATOM   1154  HA  ILE B  70       4.011  10.931  -0.639  1.00  0.00           H  
ATOM   1155  HB  ILE B  70       2.749   8.200  -0.309  1.00  0.00           H  
ATOM   1156 1HG1 ILE B  70       2.511   9.518   1.748  1.00  0.00           H  
ATOM   1157 2HG1 ILE B  70       3.692   8.219   1.983  1.00  0.00           H  
ATOM   1158 1HG2 ILE B  70       5.031   7.344   0.035  1.00  0.00           H  
ATOM   1159 2HG2 ILE B  70       4.873   8.029  -1.583  1.00  0.00           H  
ATOM   1160 3HG2 ILE B  70       5.696   8.940  -0.315  1.00  0.00           H  
ATOM   1161 1HD1 ILE B  70       4.418  10.275   3.112  1.00  0.00           H  
ATOM   1162 2HD1 ILE B  70       5.553   9.865   1.814  1.00  0.00           H  
ATOM   1163 3HD1 ILE B  70       4.375  11.171   1.585  1.00  0.00           H  
ATOM   1164  N   GLY B  71       4.346  10.439  -3.048  1.00  0.00           N  
ATOM   1165  CA  GLY B  71       4.448  10.337  -4.491  1.00  0.00           C  
ATOM   1166  C   GLY B  71       4.225  11.680  -5.188  1.00  0.00           C  
ATOM   1167  O   GLY B  71       4.533  11.810  -6.375  1.00  0.00           O  
ATOM   1168  H   GLY B  71       5.141  10.854  -2.562  1.00  0.00           H  
ATOM   1169 1HA  GLY B  71       5.441   9.963  -4.747  1.00  0.00           H  
ATOM   1170 2HA  GLY B  71       3.728   9.608  -4.859  1.00  0.00           H  
ATOM   1171  N   ILE B  72       3.707  12.690  -4.477  1.00  0.00           N  
ATOM   1172  CA  ILE B  72       3.550  13.991  -5.126  1.00  0.00           C  
ATOM   1173  C   ILE B  72       4.188  15.096  -4.288  1.00  0.00           C  
ATOM   1174  O   ILE B  72       4.470  14.914  -3.103  1.00  0.00           O  
ATOM   1175  CB  ILE B  72       2.077  14.363  -5.395  1.00  0.00           C  
ATOM   1176  CG1 ILE B  72       1.338  14.485  -4.097  1.00  0.00           C  
ATOM   1177  CG2 ILE B  72       1.411  13.321  -6.291  1.00  0.00           C  
ATOM   1178  CD1 ILE B  72      -0.017  15.142  -4.233  1.00  0.00           C  
ATOM   1179  H   ILE B  72       3.423  12.569  -3.500  1.00  0.00           H  
ATOM   1180  HA  ILE B  72       4.066  13.970  -6.084  1.00  0.00           H  
ATOM   1181  HB  ILE B  72       2.037  15.331  -5.887  1.00  0.00           H  
ATOM   1182 1HG1 ILE B  72       1.202  13.492  -3.665  1.00  0.00           H  
ATOM   1183 2HG1 ILE B  72       1.949  15.063  -3.426  1.00  0.00           H  
ATOM   1184 1HG2 ILE B  72       0.378  13.611  -6.477  1.00  0.00           H  
ATOM   1185 2HG2 ILE B  72       1.949  13.260  -7.237  1.00  0.00           H  
ATOM   1186 3HG2 ILE B  72       1.429  12.349  -5.801  1.00  0.00           H  
ATOM   1187 1HD1 ILE B  72      -0.481  15.213  -3.259  1.00  0.00           H  
ATOM   1188 2HD1 ILE B  72       0.108  16.144  -4.642  1.00  0.00           H  
ATOM   1189 3HD1 ILE B  72      -0.647  14.553  -4.894  1.00  0.00           H  
ATOM   1190  N   GLY B  73       4.395  16.249  -4.917  1.00  0.00           N  
ATOM   1191  CA  GLY B  73       4.898  17.441  -4.248  1.00  0.00           C  
ATOM   1192  C   GLY B  73       6.245  17.192  -3.593  1.00  0.00           C  
ATOM   1193  O   GLY B  73       7.148  16.599  -4.187  1.00  0.00           O  
ATOM   1194  H   GLY B  73       4.167  16.309  -5.898  1.00  0.00           H  
ATOM   1195 1HA  GLY B  73       4.986  18.253  -4.969  1.00  0.00           H  
ATOM   1196 2HA  GLY B  73       4.179  17.761  -3.494  1.00  0.00           H  
ATOM   1197  N   GLU B  74       6.348  17.600  -2.340  1.00  0.00           N  
ATOM   1198  CA  GLU B  74       7.555  17.445  -1.541  1.00  0.00           C  
ATOM   1199  C   GLU B  74       7.879  15.983  -1.227  1.00  0.00           C  
ATOM   1200  O   GLU B  74       8.960  15.681  -0.720  1.00  0.00           O  
ATOM   1201  CB  GLU B  74       7.460  18.330  -0.287  1.00  0.00           C  
ATOM   1202  CG  GLU B  74       6.406  17.948   0.729  1.00  0.00           C  
ATOM   1203  CD  GLU B  74       6.236  19.019   1.803  1.00  0.00           C  
ATOM   1204  OE1 GLU B  74       5.249  18.998   2.504  1.00  0.00           O  
ATOM   1205  OE2 GLU B  74       7.105  19.856   1.911  1.00  0.00           O  
ATOM   1206  H   GLU B  74       5.555  18.057  -1.918  1.00  0.00           H  
ATOM   1207  HA  GLU B  74       8.388  17.833  -2.130  1.00  0.00           H  
ATOM   1208 1HB  GLU B  74       8.421  18.321   0.227  1.00  0.00           H  
ATOM   1209 2HB  GLU B  74       7.266  19.358  -0.589  1.00  0.00           H  
ATOM   1210 1HG  GLU B  74       5.455  17.780   0.224  1.00  0.00           H  
ATOM   1211 2HG  GLU B  74       6.713  17.020   1.193  1.00  0.00           H  
ATOM   1212  N   PHE B  75       6.943  15.075  -1.522  1.00  0.00           N  
ATOM   1213  CA  PHE B  75       7.132  13.662  -1.271  1.00  0.00           C  
ATOM   1214  C   PHE B  75       7.242  12.904  -2.603  1.00  0.00           C  
ATOM   1215  O   PHE B  75       7.024  11.687  -2.639  1.00  0.00           O  
ATOM   1216  CB  PHE B  75       5.932  13.102  -0.532  1.00  0.00           C  
ATOM   1217  CG  PHE B  75       5.513  13.902   0.651  1.00  0.00           C  
ATOM   1218  CD1 PHE B  75       4.323  14.578   0.551  1.00  0.00           C  
ATOM   1219  CD2 PHE B  75       6.254  14.038   1.817  1.00  0.00           C  
ATOM   1220  CE1 PHE B  75       3.857  15.346   1.565  1.00  0.00           C  
ATOM   1221  CE2 PHE B  75       5.757  14.851   2.848  1.00  0.00           C  
ATOM   1222  CZ  PHE B  75       4.563  15.483   2.703  1.00  0.00           C  
ATOM   1223  H   PHE B  75       6.064  15.354  -1.959  1.00  0.00           H  
ATOM   1224  HA  PHE B  75       8.045  13.512  -0.693  1.00  0.00           H  
ATOM   1225 1HB  PHE B  75       5.082  13.058  -1.220  1.00  0.00           H  
ATOM   1226 2HB  PHE B  75       6.147  12.097  -0.204  1.00  0.00           H  
ATOM   1227  HD1 PHE B  75       3.741  14.486  -0.369  1.00  0.00           H  
ATOM   1228  HD2 PHE B  75       7.213  13.528   1.915  1.00  0.00           H  
ATOM   1229  HE1 PHE B  75       2.911  15.859   1.462  1.00  0.00           H  
ATOM   1230  HE2 PHE B  75       6.299  15.006   3.768  1.00  0.00           H  
ATOM   1231  HZ  PHE B  75       4.175  16.108   3.492  1.00  0.00           H  
ATOM   1232  N   LYS B  76       7.606  13.603  -3.691  1.00  0.00           N  
ATOM   1233  CA  LYS B  76       7.678  12.996  -5.030  1.00  0.00           C  
ATOM   1234  C   LYS B  76       8.449  11.672  -5.100  1.00  0.00           C  
ATOM   1235  O   LYS B  76       7.971  10.706  -5.692  1.00  0.00           O  
ATOM   1236  CB  LYS B  76       8.305  13.992  -6.009  1.00  0.00           C  
ATOM   1237  CG  LYS B  76       8.533  13.466  -7.428  1.00  0.00           C  
ATOM   1238  CD  LYS B  76       7.202  13.177  -8.111  1.00  0.00           C  
ATOM   1239  CE  LYS B  76       7.366  12.799  -9.571  1.00  0.00           C  
ATOM   1240  NZ  LYS B  76       6.057  12.446 -10.203  1.00  0.00           N  
ATOM   1241  H   LYS B  76       7.759  14.610  -3.612  1.00  0.00           H  
ATOM   1242  HA  LYS B  76       6.667  12.807  -5.362  1.00  0.00           H  
ATOM   1243 1HB  LYS B  76       7.663  14.869  -6.083  1.00  0.00           H  
ATOM   1244 2HB  LYS B  76       9.267  14.325  -5.621  1.00  0.00           H  
ATOM   1245 1HG  LYS B  76       9.084  14.205  -8.007  1.00  0.00           H  
ATOM   1246 2HG  LYS B  76       9.126  12.546  -7.383  1.00  0.00           H  
ATOM   1247 1HD  LYS B  76       6.736  12.343  -7.601  1.00  0.00           H  
ATOM   1248 2HD  LYS B  76       6.545  14.042  -8.026  1.00  0.00           H  
ATOM   1249 1HE  LYS B  76       7.800  13.642 -10.107  1.00  0.00           H  
ATOM   1250 2HE  LYS B  76       8.040  11.944  -9.651  1.00  0.00           H  
ATOM   1251 1HZ  LYS B  76       6.203  12.209 -11.171  1.00  0.00           H  
ATOM   1252 2HZ  LYS B  76       5.648  11.652  -9.724  1.00  0.00           H  
ATOM   1253 3HZ  LYS B  76       5.431  13.233 -10.142  1.00  0.00           H  
ATOM   1254  N   ASP B  77       9.630  11.619  -4.488  1.00  0.00           N  
ATOM   1255  CA  ASP B  77      10.443  10.401  -4.505  1.00  0.00           C  
ATOM   1256  C   ASP B  77      10.434   9.641  -3.178  1.00  0.00           C  
ATOM   1257  O   ASP B  77      11.339   8.845  -2.912  1.00  0.00           O  
ATOM   1258  CB  ASP B  77      11.882  10.692  -4.940  1.00  0.00           C  
ATOM   1259  CG  ASP B  77      11.982  11.190  -6.393  1.00  0.00           C  
ATOM   1260  OD1 ASP B  77      11.322  10.635  -7.239  1.00  0.00           O  
ATOM   1261  OD2 ASP B  77      12.711  12.122  -6.633  1.00  0.00           O  
ATOM   1262  H   ASP B  77       9.969  12.437  -4.002  1.00  0.00           H  
ATOM   1263  HA  ASP B  77      10.020   9.732  -5.255  1.00  0.00           H  
ATOM   1264 1HB  ASP B  77      12.312  11.444  -4.280  1.00  0.00           H  
ATOM   1265 2HB  ASP B  77      12.480   9.786  -4.839  1.00  0.00           H  
ATOM   1266  N   SER B  78       9.443   9.896  -2.326  1.00  0.00           N  
ATOM   1267  CA  SER B  78       9.367   9.173  -1.066  1.00  0.00           C  
ATOM   1268  C   SER B  78       8.599   7.881  -1.283  1.00  0.00           C  
ATOM   1269  O   SER B  78       7.589   7.861  -1.982  1.00  0.00           O  
ATOM   1270  CB  SER B  78       8.704  10.012   0.014  1.00  0.00           C  
ATOM   1271  OG  SER B  78       9.502  11.114   0.368  1.00  0.00           O  
ATOM   1272  H   SER B  78       8.702  10.556  -2.566  1.00  0.00           H  
ATOM   1273  HA  SER B  78      10.377   8.924  -0.740  1.00  0.00           H  
ATOM   1274 1HB  SER B  78       7.746  10.361  -0.355  1.00  0.00           H  
ATOM   1275 2HB  SER B  78       8.509   9.396   0.894  1.00  0.00           H  
ATOM   1276  HG  SER B  78       8.968  11.671   0.931  1.00  0.00           H  
ATOM   1277  N   LEU B  79       9.057   6.801  -0.659  1.00  0.00           N  
ATOM   1278  CA  LEU B  79       8.385   5.515  -0.820  1.00  0.00           C  
ATOM   1279  C   LEU B  79       7.298   5.274   0.219  1.00  0.00           C  
ATOM   1280  O   LEU B  79       6.391   4.473   0.004  1.00  0.00           O  
ATOM   1281  CB  LEU B  79       9.401   4.372  -0.668  1.00  0.00           C  
ATOM   1282  CG  LEU B  79      10.584   4.300  -1.647  1.00  0.00           C  
ATOM   1283  CD1 LEU B  79      11.501   3.143  -1.205  1.00  0.00           C  
ATOM   1284  CD2 LEU B  79      10.081   4.073  -3.070  1.00  0.00           C  
ATOM   1285  H   LEU B  79       9.895   6.868  -0.101  1.00  0.00           H  
ATOM   1286  HA  LEU B  79       7.926   5.488  -1.809  1.00  0.00           H  
ATOM   1287 1HB  LEU B  79       9.797   4.389   0.347  1.00  0.00           H  
ATOM   1288 2HB  LEU B  79       8.863   3.453  -0.802  1.00  0.00           H  
ATOM   1289  HG  LEU B  79      11.155   5.230  -1.610  1.00  0.00           H  
ATOM   1290 1HD1 LEU B  79      12.356   3.077  -1.879  1.00  0.00           H  
ATOM   1291 2HD1 LEU B  79      11.860   3.323  -0.189  1.00  0.00           H  
ATOM   1292 3HD1 LEU B  79      10.946   2.204  -1.231  1.00  0.00           H  
ATOM   1293 1HD2 LEU B  79      10.933   4.014  -3.748  1.00  0.00           H  
ATOM   1294 2HD2 LEU B  79       9.516   3.141  -3.115  1.00  0.00           H  
ATOM   1295 3HD2 LEU B  79       9.443   4.899  -3.378  1.00  0.00           H  
ATOM   1296  N   SER B  80       7.406   5.964   1.344  1.00  0.00           N  
ATOM   1297  CA  SER B  80       6.545   5.707   2.488  1.00  0.00           C  
ATOM   1298  C   SER B  80       6.473   6.855   3.468  1.00  0.00           C  
ATOM   1299  O   SER B  80       7.372   7.703   3.509  1.00  0.00           O  
ATOM   1300  CB  SER B  80       7.067   4.505   3.244  1.00  0.00           C  
ATOM   1301  OG  SER B  80       6.255   4.187   4.356  1.00  0.00           O  
ATOM   1302  H   SER B  80       8.135   6.652   1.421  1.00  0.00           H  
ATOM   1303  HA  SER B  80       5.541   5.514   2.120  1.00  0.00           H  
ATOM   1304 1HB  SER B  80       7.106   3.675   2.576  1.00  0.00           H  
ATOM   1305 2HB  SER B  80       8.083   4.698   3.582  1.00  0.00           H  
ATOM   1306  HG  SER B  80       6.471   4.854   5.085  1.00  0.00           H  
ATOM   1307  N   ILE B  81       5.420   6.833   4.276  1.00  0.00           N  
ATOM   1308  CA  ILE B  81       5.347   7.682   5.451  1.00  0.00           C  
ATOM   1309  C   ILE B  81       6.525   7.234   6.287  1.00  0.00           C  
ATOM   1310  O   ILE B  81       6.763   6.029   6.405  1.00  0.00           O  
ATOM   1311  CB  ILE B  81       4.040   7.513   6.244  1.00  0.00           C  
ATOM   1312  CG1 ILE B  81       2.861   7.975   5.371  1.00  0.00           C  
ATOM   1313  CG2 ILE B  81       4.120   8.313   7.573  1.00  0.00           C  
ATOM   1314  CD1 ILE B  81       1.528   7.659   5.942  1.00  0.00           C  
ATOM   1315  H   ILE B  81       4.688   6.148   4.091  1.00  0.00           H  
ATOM   1316  HA  ILE B  81       5.457   8.729   5.176  1.00  0.00           H  
ATOM   1317  HB  ILE B  81       3.889   6.458   6.466  1.00  0.00           H  
ATOM   1318 1HG1 ILE B  81       2.930   9.050   5.194  1.00  0.00           H  
ATOM   1319 2HG1 ILE B  81       2.934   7.462   4.414  1.00  0.00           H  
ATOM   1320 1HG2 ILE B  81       3.210   8.191   8.144  1.00  0.00           H  
ATOM   1321 2HG2 ILE B  81       4.950   7.958   8.182  1.00  0.00           H  
ATOM   1322 3HG2 ILE B  81       4.266   9.372   7.347  1.00  0.00           H  
ATOM   1323 1HD1 ILE B  81       0.785   7.955   5.286  1.00  0.00           H  
ATOM   1324 2HD1 ILE B  81       1.441   6.611   6.096  1.00  0.00           H  
ATOM   1325 3HD1 ILE B  81       1.397   8.173   6.868  1.00  0.00           H  
ATOM   1326  N   ASN B  82       7.304   8.177   6.793  1.00  0.00           N  
ATOM   1327  CA  ASN B  82       8.479   7.830   7.577  1.00  0.00           C  
ATOM   1328  C   ASN B  82       8.848   8.909   8.582  1.00  0.00           C  
ATOM   1329  O   ASN B  82       8.227   9.968   8.655  1.00  0.00           O  
ATOM   1330  CB  ASN B  82       9.646   7.523   6.660  1.00  0.00           C  
ATOM   1331  CG  ASN B  82      10.085   8.698   5.803  1.00  0.00           C  
ATOM   1332  OD1 ASN B  82      10.233   9.841   6.293  1.00  0.00           O  
ATOM   1333  ND2 ASN B  82      10.316   8.433   4.531  1.00  0.00           N  
ATOM   1334  H   ASN B  82       7.070   9.144   6.615  1.00  0.00           H  
ATOM   1335  HA  ASN B  82       8.257   6.926   8.145  1.00  0.00           H  
ATOM   1336 1HB  ASN B  82      10.489   7.167   7.245  1.00  0.00           H  
ATOM   1337 2HB  ASN B  82       9.360   6.707   5.991  1.00  0.00           H  
ATOM   1338 1HD2 ASN B  82      10.618   9.158   3.908  1.00  0.00           H  
ATOM   1339 2HD2 ASN B  82      10.181   7.505   4.180  1.00  0.00           H  
ATOM   1340  N   ALA B  83       9.935   8.673   9.304  1.00  0.00           N  
ATOM   1341  CA  ALA B  83      10.410   9.555  10.361  1.00  0.00           C  
ATOM   1342  C   ALA B  83      10.694  10.989   9.909  1.00  0.00           C  
ATOM   1343  O   ALA B  83      10.654  11.907  10.729  1.00  0.00           O  
ATOM   1344  CB  ALA B  83      11.670   8.973  10.947  1.00  0.00           C  
ATOM   1345  H   ALA B  83      10.434   7.804   9.164  1.00  0.00           H  
ATOM   1346  HA  ALA B  83       9.641   9.595  11.129  1.00  0.00           H  
ATOM   1347 1HB  ALA B  83      12.015   9.592  11.770  1.00  0.00           H  
ATOM   1348 2HB  ALA B  83      11.485   7.980  11.302  1.00  0.00           H  
ATOM   1349 3HB  ALA B  83      12.428   8.939  10.171  1.00  0.00           H  
ATOM   1350  N   THR B  84      11.037  11.175   8.639  1.00  0.00           N  
ATOM   1351  CA  THR B  84      11.383  12.489   8.124  1.00  0.00           C  
ATOM   1352  C   THR B  84      10.151  13.271   7.670  1.00  0.00           C  
ATOM   1353  O   THR B  84      10.038  14.478   7.924  1.00  0.00           O  
ATOM   1354  CB  THR B  84      12.356  12.378   6.929  1.00  0.00           C  
ATOM   1355  OG1 THR B  84      13.551  11.695   7.334  1.00  0.00           O  
ATOM   1356  CG2 THR B  84      12.712  13.758   6.414  1.00  0.00           C  
ATOM   1357  H   THR B  84      10.999  10.399   7.988  1.00  0.00           H  
ATOM   1358  HA  THR B  84      11.871  13.053   8.918  1.00  0.00           H  
ATOM   1359  HB  THR B  84      11.884  11.819   6.126  1.00  0.00           H  
ATOM   1360  HG1 THR B  84      14.100  11.522   6.554  1.00  0.00           H  
ATOM   1361 1HG2 THR B  84      13.392  13.665   5.569  1.00  0.00           H  
ATOM   1362 2HG2 THR B  84      11.803  14.268   6.096  1.00  0.00           H  
ATOM   1363 3HG2 THR B  84      13.191  14.328   7.208  1.00  0.00           H  
ATOM   1364  N   ASN B  85       9.242  12.587   6.974  1.00  0.00           N  
ATOM   1365  CA  ASN B  85       8.107  13.270   6.362  1.00  0.00           C  
ATOM   1366  C   ASN B  85       6.778  13.199   7.109  1.00  0.00           C  
ATOM   1367  O   ASN B  85       5.877  13.990   6.823  1.00  0.00           O  
ATOM   1368  CB  ASN B  85       7.900  12.697   4.975  1.00  0.00           C  
ATOM   1369  CG  ASN B  85       7.499  11.260   4.986  1.00  0.00           C  
ATOM   1370  OD1 ASN B  85       6.992  10.774   5.997  1.00  0.00           O  
ATOM   1371  ND2 ASN B  85       7.728  10.583   3.895  1.00  0.00           N  
ATOM   1372  H   ASN B  85       9.402  11.590   6.824  1.00  0.00           H  
ATOM   1373  HA  ASN B  85       8.363  14.326   6.270  1.00  0.00           H  
ATOM   1374 1HB  ASN B  85       7.135  13.213   4.510  1.00  0.00           H  
ATOM   1375 2HB  ASN B  85       8.804  12.817   4.380  1.00  0.00           H  
ATOM   1376 1HD2 ASN B  85       7.503   9.592   3.829  1.00  0.00           H  
ATOM   1377 2HD2 ASN B  85       8.148  11.038   3.112  1.00  0.00           H  
ATOM   1378  N   ILE B  86       6.667  12.358   8.136  1.00  0.00           N  
ATOM   1379  CA  ILE B  86       5.411  12.250   8.866  1.00  0.00           C  
ATOM   1380  C   ILE B  86       5.017  13.573   9.531  1.00  0.00           C  
ATOM   1381  O   ILE B  86       3.839  13.839   9.764  1.00  0.00           O  
ATOM   1382  CB  ILE B  86       5.423  11.095   9.868  1.00  0.00           C  
ATOM   1383  CG1 ILE B  86       3.957  10.811  10.305  1.00  0.00           C  
ATOM   1384  CG2 ILE B  86       6.325  11.387  11.012  1.00  0.00           C  
ATOM   1385  CD1 ILE B  86       3.735   9.510  11.063  1.00  0.00           C  
ATOM   1386  H   ILE B  86       7.422  11.710   8.357  1.00  0.00           H  
ATOM   1387  HA  ILE B  86       4.644  11.985   8.150  1.00  0.00           H  
ATOM   1388  HB  ILE B  86       5.787  10.201   9.365  1.00  0.00           H  
ATOM   1389 1HG1 ILE B  86       3.627  11.631  10.918  1.00  0.00           H  
ATOM   1390 2HG1 ILE B  86       3.333  10.788   9.412  1.00  0.00           H  
ATOM   1391 1HG2 ILE B  86       6.316  10.543  11.649  1.00  0.00           H  
ATOM   1392 2HG2 ILE B  86       7.341  11.557  10.645  1.00  0.00           H  
ATOM   1393 3HG2 ILE B  86       5.981  12.265  11.558  1.00  0.00           H  
ATOM   1394 1HD1 ILE B  86       2.679   9.423  11.312  1.00  0.00           H  
ATOM   1395 2HD1 ILE B  86       4.035   8.667  10.450  1.00  0.00           H  
ATOM   1396 3HD1 ILE B  86       4.317   9.513  11.966  1.00  0.00           H  
ATOM   1397  N   LYS B  87       6.004  14.429   9.821  1.00  0.00           N  
ATOM   1398  CA  LYS B  87       5.745  15.725  10.442  1.00  0.00           C  
ATOM   1399  C   LYS B  87       4.871  16.637   9.568  1.00  0.00           C  
ATOM   1400  O   LYS B  87       4.221  17.548  10.080  1.00  0.00           O  
ATOM   1401  CB  LYS B  87       7.050  16.462  10.762  1.00  0.00           C  
ATOM   1402  CG  LYS B  87       7.860  16.945   9.543  1.00  0.00           C  
ATOM   1403  CD  LYS B  87       9.171  17.597   9.993  1.00  0.00           C  
ATOM   1404  CE  LYS B  87       9.989  18.130   8.815  1.00  0.00           C  
ATOM   1405  NZ  LYS B  87      10.461  17.053   7.932  1.00  0.00           N  
ATOM   1406  H   LYS B  87       6.953  14.158   9.601  1.00  0.00           H  
ATOM   1407  HA  LYS B  87       5.211  15.550  11.376  1.00  0.00           H  
ATOM   1408 1HB  LYS B  87       6.829  17.335  11.378  1.00  0.00           H  
ATOM   1409 2HB  LYS B  87       7.699  15.807  11.344  1.00  0.00           H  
ATOM   1410 1HG  LYS B  87       8.083  16.098   8.885  1.00  0.00           H  
ATOM   1411 2HG  LYS B  87       7.284  17.677   8.977  1.00  0.00           H  
ATOM   1412 1HD  LYS B  87       8.951  18.419  10.672  1.00  0.00           H  
ATOM   1413 2HD  LYS B  87       9.770  16.857  10.526  1.00  0.00           H  
ATOM   1414 1HE  LYS B  87       9.372  18.815   8.235  1.00  0.00           H  
ATOM   1415 2HE  LYS B  87      10.852  18.670   9.200  1.00  0.00           H  
ATOM   1416 1HZ  LYS B  87      10.993  17.447   7.171  1.00  0.00           H  
ATOM   1417 2HZ  LYS B  87      11.041  16.414   8.460  1.00  0.00           H  
ATOM   1418 3HZ  LYS B  87       9.657  16.558   7.560  1.00  0.00           H  
ATOM   1419  N   HIS B  88       4.822  16.388   8.250  1.00  0.00           N  
ATOM   1420  CA  HIS B  88       4.023  17.224   7.355  1.00  0.00           C  
ATOM   1421  C   HIS B  88       2.593  16.742   7.221  1.00  0.00           C  
ATOM   1422  O   HIS B  88       1.790  17.355   6.520  1.00  0.00           O  
ATOM   1423  CB  HIS B  88       4.639  17.341   5.967  1.00  0.00           C  
ATOM   1424  CG  HIS B  88       5.949  18.022   5.940  1.00  0.00           C  
ATOM   1425  ND1 HIS B  88       6.085  19.367   6.236  1.00  0.00           N  
ATOM   1426  CD2 HIS B  88       7.180  17.580   5.634  1.00  0.00           C  
ATOM   1427  CE1 HIS B  88       7.351  19.714   6.118  1.00  0.00           C  
ATOM   1428  NE2 HIS B  88       8.042  18.647   5.762  1.00  0.00           N  
ATOM   1429  H   HIS B  88       5.333  15.597   7.856  1.00  0.00           H  
ATOM   1430  HA  HIS B  88       3.978  18.231   7.766  1.00  0.00           H  
ATOM   1431 1HB  HIS B  88       4.773  16.338   5.561  1.00  0.00           H  
ATOM   1432 2HB  HIS B  88       3.960  17.879   5.307  1.00  0.00           H  
ATOM   1433  HD1 HIS B  88       5.348  19.997   6.478  1.00  0.00           H  
ATOM   1434  HD2 HIS B  88       7.556  16.601   5.333  1.00  0.00           H  
ATOM   1435  HE1 HIS B  88       7.665  20.738   6.311  1.00  0.00           H  
ATOM   1436  N   PHE B  89       2.257  15.679   7.944  1.00  0.00           N  
ATOM   1437  CA  PHE B  89       0.909  15.145   7.962  1.00  0.00           C  
ATOM   1438  C   PHE B  89       0.240  15.610   9.268  1.00  0.00           C  
ATOM   1439  O   PHE B  89      -0.828  15.139   9.675  1.00  0.00           O  
ATOM   1440  CB  PHE B  89       0.950  13.634   7.780  1.00  0.00           C  
ATOM   1441  CG  PHE B  89       1.404  13.270   6.363  1.00  0.00           C  
ATOM   1442  CD1 PHE B  89       2.742  13.076   6.076  1.00  0.00           C  
ATOM   1443  CD2 PHE B  89       0.489  13.127   5.330  1.00  0.00           C  
ATOM   1444  CE1 PHE B  89       3.173  12.755   4.802  1.00  0.00           C  
ATOM   1445  CE2 PHE B  89       0.911  12.802   4.047  1.00  0.00           C  
ATOM   1446  CZ  PHE B  89       2.254  12.617   3.784  1.00  0.00           C  
ATOM   1447  H   PHE B  89       2.955  15.200   8.516  1.00  0.00           H  
ATOM   1448  HA  PHE B  89       0.388  15.544   7.108  1.00  0.00           H  
ATOM   1449 1HB  PHE B  89       1.644  13.189   8.497  1.00  0.00           H  
ATOM   1450 2HB  PHE B  89      -0.039  13.211   7.953  1.00  0.00           H  
ATOM   1451  HD1 PHE B  89       3.452  13.201   6.865  1.00  0.00           H  
ATOM   1452  HD2 PHE B  89      -0.568  13.279   5.535  1.00  0.00           H  
ATOM   1453  HE1 PHE B  89       4.237  12.617   4.603  1.00  0.00           H  
ATOM   1454  HE2 PHE B  89       0.185  12.700   3.243  1.00  0.00           H  
ATOM   1455  HZ  PHE B  89       2.580  12.373   2.772  1.00  0.00           H  
ATOM   1456  N   LYS B  90       0.891  16.616   9.859  1.00  0.00           N  
ATOM   1457  CA  LYS B  90       0.657  17.265  11.145  1.00  0.00           C  
ATOM   1458  C   LYS B  90      -0.744  17.255  11.748  1.00  0.00           C  
ATOM   1459  O   LYS B  90      -0.893  16.924  12.924  1.00  0.00           O  
ATOM   1460  CB  LYS B  90       1.094  18.742  10.956  1.00  0.00           C  
ATOM   1461  CG  LYS B  90       0.282  19.536   9.830  1.00  0.00           C  
ATOM   1462  CD  LYS B  90       0.963  20.824   9.360  1.00  0.00           C  
ATOM   1463  CE  LYS B  90       0.659  22.021  10.266  1.00  0.00           C  
ATOM   1464  NZ  LYS B  90       1.370  21.933  11.563  1.00  0.00           N  
ATOM   1465  H   LYS B  90       1.712  16.937   9.370  1.00  0.00           H  
ATOM   1466  HA  LYS B  90       1.323  16.786  11.864  1.00  0.00           H  
ATOM   1467 1HB  LYS B  90       0.969  19.277  11.897  1.00  0.00           H  
ATOM   1468 2HB  LYS B  90       2.147  18.780  10.694  1.00  0.00           H  
ATOM   1469 1HG  LYS B  90       0.114  18.887   8.961  1.00  0.00           H  
ATOM   1470 2HG  LYS B  90      -0.673  19.866  10.211  1.00  0.00           H  
ATOM   1471 1HD  LYS B  90       2.044  20.663   9.336  1.00  0.00           H  
ATOM   1472 2HD  LYS B  90       0.629  21.053   8.348  1.00  0.00           H  
ATOM   1473 1HE  LYS B  90       0.963  22.935   9.758  1.00  0.00           H  
ATOM   1474 2HE  LYS B  90      -0.415  22.059  10.455  1.00  0.00           H  
ATOM   1475 1HZ  LYS B  90       1.144  22.739  12.129  1.00  0.00           H  
ATOM   1476 2HZ  LYS B  90       1.086  21.089  12.045  1.00  0.00           H  
ATOM   1477 3HZ  LYS B  90       2.367  21.904  11.398  1.00  0.00           H  
ATOM   1478  N   ASN B  91      -1.745  17.672  10.999  1.00  0.00           N  
ATOM   1479  CA  ASN B  91      -3.106  17.754  11.504  1.00  0.00           C  
ATOM   1480  C   ASN B  91      -4.000  17.709  10.283  1.00  0.00           C  
ATOM   1481  O   ASN B  91      -4.965  18.466  10.169  1.00  0.00           O  
ATOM   1482  CB  ASN B  91      -3.302  19.050  12.290  1.00  0.00           C  
ATOM   1483  CG  ASN B  91      -4.592  19.123  13.090  1.00  0.00           C  
ATOM   1484  OD1 ASN B  91      -5.117  18.112  13.548  1.00  0.00           O  
ATOM   1485  ND2 ASN B  91      -5.108  20.313  13.262  1.00  0.00           N  
ATOM   1486  H   ASN B  91      -1.566  17.911  10.033  1.00  0.00           H  
ATOM   1487  HA  ASN B  91      -3.327  16.883  12.125  1.00  0.00           H  
ATOM   1488 1HB  ASN B  91      -2.465  19.183  12.978  1.00  0.00           H  
ATOM   1489 2HB  ASN B  91      -3.280  19.891  11.595  1.00  0.00           H  
ATOM   1490 1HD2 ASN B  91      -5.957  20.419  13.780  1.00  0.00           H  
ATOM   1491 2HD2 ASN B  91      -4.655  21.115  12.876  1.00  0.00           H  
ATOM   1492  N   CYS B  92      -3.647  16.852   9.341  1.00  0.00           N  
ATOM   1493  CA  CYS B  92      -4.369  16.815   8.075  1.00  0.00           C  
ATOM   1494  C   CYS B  92      -5.711  16.143   8.205  1.00  0.00           C  
ATOM   1495  O   CYS B  92      -5.841  15.169   8.940  1.00  0.00           O  
ATOM   1496  CB  CYS B  92      -3.530  16.056   7.087  1.00  0.00           C  
ATOM   1497  SG  CYS B  92      -1.949  16.802   6.952  1.00  0.00           S  
ATOM   1498  H   CYS B  92      -2.845  16.231   9.503  1.00  0.00           H  
ATOM   1499  HA  CYS B  92      -4.513  17.835   7.722  1.00  0.00           H  
ATOM   1500 1HB  CYS B  92      -3.398  15.024   7.417  1.00  0.00           H  
ATOM   1501 2HB  CYS B  92      -4.010  16.046   6.103  1.00  0.00           H  
ATOM   1502  N   THR B  93      -6.707  16.625   7.462  1.00  0.00           N  
ATOM   1503  CA  THR B  93      -8.010  15.980   7.487  1.00  0.00           C  
ATOM   1504  C   THR B  93      -8.257  15.254   6.179  1.00  0.00           C  
ATOM   1505  O   THR B  93      -9.020  14.279   6.116  1.00  0.00           O  
ATOM   1506  CB  THR B  93      -9.108  17.014   7.688  1.00  0.00           C  
ATOM   1507  OG1 THR B  93      -9.140  17.873   6.551  1.00  0.00           O  
ATOM   1508  CG2 THR B  93      -8.807  17.838   8.926  1.00  0.00           C  
ATOM   1509  H   THR B  93      -6.575  17.451   6.881  1.00  0.00           H  
ATOM   1510  HA  THR B  93      -8.041  15.271   8.296  1.00  0.00           H  
ATOM   1511  HB  THR B  93     -10.071  16.519   7.800  1.00  0.00           H  
ATOM   1512  HG1 THR B  93      -8.254  18.286   6.412  1.00  0.00           H  
ATOM   1513 1HG2 THR B  93      -9.584  18.583   9.067  1.00  0.00           H  
ATOM   1514 2HG2 THR B  93      -8.770  17.177   9.795  1.00  0.00           H  
ATOM   1515 3HG2 THR B  93      -7.842  18.335   8.807  1.00  0.00           H  
ATOM   1516  N   SER B  94      -7.543  15.691   5.155  1.00  0.00           N  
ATOM   1517  CA  SER B  94      -7.696  15.149   3.825  1.00  0.00           C  
ATOM   1518  C   SER B  94      -6.365  15.028   3.121  1.00  0.00           C  
ATOM   1519  O   SER B  94      -5.545  15.949   3.183  1.00  0.00           O  
ATOM   1520  CB  SER B  94      -8.603  16.058   3.027  1.00  0.00           C  
ATOM   1521  OG  SER B  94      -8.726  15.632   1.702  1.00  0.00           O  
ATOM   1522  H   SER B  94      -6.951  16.506   5.287  1.00  0.00           H  
ATOM   1523  HA  SER B  94      -8.147  14.167   3.901  1.00  0.00           H  
ATOM   1524 1HB  SER B  94      -9.587  16.088   3.493  1.00  0.00           H  
ATOM   1525 2HB  SER B  94      -8.201  17.050   3.061  1.00  0.00           H  
ATOM   1526  HG  SER B  94      -9.478  15.028   1.683  1.00  0.00           H  
ATOM   1527  N   ILE B  95      -6.161  13.891   2.460  1.00  0.00           N  
ATOM   1528  CA  ILE B  95      -4.946  13.676   1.693  1.00  0.00           C  
ATOM   1529  C   ILE B  95      -5.173  13.764   0.184  1.00  0.00           C  
ATOM   1530  O   ILE B  95      -6.005  13.050  -0.400  1.00  0.00           O  
ATOM   1531  CB  ILE B  95      -4.325  12.304   2.023  1.00  0.00           C  
ATOM   1532  CG1 ILE B  95      -4.091  12.183   3.534  1.00  0.00           C  
ATOM   1533  CG2 ILE B  95      -3.024  12.107   1.237  1.00  0.00           C  
ATOM   1534  CD1 ILE B  95      -3.164  13.235   4.115  1.00  0.00           C  
ATOM   1535  H   ILE B  95      -6.875  13.164   2.520  1.00  0.00           H  
ATOM   1536  HA  ILE B  95      -4.228  14.443   1.969  1.00  0.00           H  
ATOM   1537  HB  ILE B  95      -5.012  11.524   1.747  1.00  0.00           H  
ATOM   1538 1HG1 ILE B  95      -5.052  12.253   4.037  1.00  0.00           H  
ATOM   1539 2HG1 ILE B  95      -3.679  11.217   3.731  1.00  0.00           H  
ATOM   1540 1HG2 ILE B  95      -2.597  11.136   1.459  1.00  0.00           H  
ATOM   1541 2HG2 ILE B  95      -3.226  12.167   0.172  1.00  0.00           H  
ATOM   1542 3HG2 ILE B  95      -2.315  12.890   1.514  1.00  0.00           H  
ATOM   1543 1HD1 ILE B  95      -3.052  13.076   5.187  1.00  0.00           H  
ATOM   1544 2HD1 ILE B  95      -2.190  13.169   3.632  1.00  0.00           H  
ATOM   1545 3HD1 ILE B  95      -3.581  14.225   3.939  1.00  0.00           H  
ATOM   1546  N   SER B  96      -4.396  14.621  -0.464  1.00  0.00           N  
ATOM   1547  CA  SER B  96      -4.461  14.748  -1.905  1.00  0.00           C  
ATOM   1548  C   SER B  96      -3.467  13.735  -2.426  1.00  0.00           C  
ATOM   1549  O   SER B  96      -2.259  13.850  -2.225  1.00  0.00           O  
ATOM   1550  CB  SER B  96      -4.138  16.155  -2.368  1.00  0.00           C  
ATOM   1551  OG  SER B  96      -5.129  17.053  -1.957  1.00  0.00           O  
ATOM   1552  H   SER B  96      -3.739  15.182   0.064  1.00  0.00           H  
ATOM   1553  HA  SER B  96      -5.458  14.496  -2.252  1.00  0.00           H  
ATOM   1554 1HB  SER B  96      -3.174  16.465  -1.962  1.00  0.00           H  
ATOM   1555 2HB  SER B  96      -4.058  16.168  -3.452  1.00  0.00           H  
ATOM   1556  HG  SER B  96      -4.919  17.273  -1.048  1.00  0.00           H  
ATOM   1557  N   GLY B  97      -3.967  12.701  -3.057  1.00  0.00           N  
ATOM   1558  CA  GLY B  97      -3.098  11.613  -3.445  1.00  0.00           C  
ATOM   1559  C   GLY B  97      -3.179  10.458  -2.445  1.00  0.00           C  
ATOM   1560  O   GLY B  97      -4.228  10.205  -1.835  1.00  0.00           O  
ATOM   1561  H   GLY B  97      -4.962  12.652  -3.224  1.00  0.00           H  
ATOM   1562 1HA  GLY B  97      -3.388  11.255  -4.434  1.00  0.00           H  
ATOM   1563 2HA  GLY B  97      -2.068  11.961  -3.522  1.00  0.00           H  
ATOM   1564  N   ASP B  98      -2.079   9.719  -2.358  1.00  0.00           N  
ATOM   1565  CA  ASP B  98      -2.030   8.419  -1.697  1.00  0.00           C  
ATOM   1566  C   ASP B  98      -1.265   8.383  -0.371  1.00  0.00           C  
ATOM   1567  O   ASP B  98      -0.377   9.209  -0.126  1.00  0.00           O  
ATOM   1568  CB  ASP B  98      -1.277   7.494  -2.646  1.00  0.00           C  
ATOM   1569  CG  ASP B  98      -1.844   7.497  -4.047  1.00  0.00           C  
ATOM   1570  OD1 ASP B  98      -1.067   7.602  -4.971  1.00  0.00           O  
ATOM   1571  OD2 ASP B  98      -3.039   7.398  -4.219  1.00  0.00           O  
ATOM   1572  H   ASP B  98      -1.248  10.044  -2.836  1.00  0.00           H  
ATOM   1573  HA  ASP B  98      -3.051   8.072  -1.526  1.00  0.00           H  
ATOM   1574 1HB  ASP B  98      -0.229   7.794  -2.686  1.00  0.00           H  
ATOM   1575 2HB  ASP B  98      -1.315   6.469  -2.255  1.00  0.00           H  
ATOM   1576  N   LEU B  99      -1.572   7.390   0.459  1.00  0.00           N  
ATOM   1577  CA  LEU B  99      -0.735   7.123   1.623  1.00  0.00           C  
ATOM   1578  C   LEU B  99      -0.118   5.739   1.485  1.00  0.00           C  
ATOM   1579  O   LEU B  99      -0.813   4.758   1.203  1.00  0.00           O  
ATOM   1580  CB  LEU B  99      -1.482   7.232   2.958  1.00  0.00           C  
ATOM   1581  CG  LEU B  99      -2.082   8.605   3.323  1.00  0.00           C  
ATOM   1582  CD1 LEU B  99      -2.846   8.456   4.634  1.00  0.00           C  
ATOM   1583  CD2 LEU B  99      -0.968   9.643   3.461  1.00  0.00           C  
ATOM   1584  H   LEU B  99      -2.354   6.773   0.224  1.00  0.00           H  
ATOM   1585  HA  LEU B  99       0.079   7.846   1.643  1.00  0.00           H  
ATOM   1586 1HB  LEU B  99      -2.304   6.527   2.934  1.00  0.00           H  
ATOM   1587 2HB  LEU B  99      -0.802   6.940   3.760  1.00  0.00           H  
ATOM   1588  HG  LEU B  99      -2.786   8.915   2.546  1.00  0.00           H  
ATOM   1589 1HD1 LEU B  99      -3.297   9.396   4.926  1.00  0.00           H  
ATOM   1590 2HD1 LEU B  99      -3.612   7.715   4.508  1.00  0.00           H  
ATOM   1591 3HD1 LEU B  99      -2.158   8.133   5.417  1.00  0.00           H  
ATOM   1592 1HD2 LEU B  99      -1.389  10.608   3.729  1.00  0.00           H  
ATOM   1593 2HD2 LEU B  99      -0.297   9.320   4.237  1.00  0.00           H  
ATOM   1594 3HD2 LEU B  99      -0.424   9.740   2.520  1.00  0.00           H  
ATOM   1595  N   HIS B 100       1.191   5.688   1.675  1.00  0.00           N  
ATOM   1596  CA  HIS B 100       1.969   4.459   1.581  1.00  0.00           C  
ATOM   1597  C   HIS B 100       2.685   4.160   2.885  1.00  0.00           C  
ATOM   1598  O   HIS B 100       3.413   5.021   3.388  1.00  0.00           O  
ATOM   1599  CB  HIS B 100       3.043   4.615   0.493  1.00  0.00           C  
ATOM   1600  CG  HIS B 100       2.563   4.809  -0.918  1.00  0.00           C  
ATOM   1601  ND1 HIS B 100       2.913   3.953  -1.934  1.00  0.00           N  
ATOM   1602  CD2 HIS B 100       1.776   5.755  -1.486  1.00  0.00           C  
ATOM   1603  CE1 HIS B 100       2.371   4.366  -3.058  1.00  0.00           C  
ATOM   1604  NE2 HIS B 100       1.683   5.459  -2.813  1.00  0.00           N  
ATOM   1605  H   HIS B 100       1.672   6.548   1.895  1.00  0.00           H  
ATOM   1606  HA  HIS B 100       1.324   3.614   1.339  1.00  0.00           H  
ATOM   1607 1HB  HIS B 100       3.660   5.474   0.735  1.00  0.00           H  
ATOM   1608 2HB  HIS B 100       3.701   3.741   0.509  1.00  0.00           H  
ATOM   1609  HD2 HIS B 100       1.306   6.603  -0.999  1.00  0.00           H  
ATOM   1610  HE1 HIS B 100       2.484   3.886  -4.029  1.00  0.00           H  
ATOM   1611  HE2 HIS B 100       1.159   6.017  -3.489  1.00  0.00           H  
ATOM   1612  N   ILE B 101       2.467   2.972   3.438  1.00  0.00           N  
ATOM   1613  CA  ILE B 101       3.183   2.569   4.644  1.00  0.00           C  
ATOM   1614  C   ILE B 101       3.928   1.257   4.378  1.00  0.00           C  
ATOM   1615  O   ILE B 101       3.343   0.171   4.304  1.00  0.00           O  
ATOM   1616  CB  ILE B 101       2.265   2.456   5.882  1.00  0.00           C  
ATOM   1617  CG1 ILE B 101       1.595   3.835   6.106  1.00  0.00           C  
ATOM   1618  CG2 ILE B 101       3.101   1.991   7.132  1.00  0.00           C  
ATOM   1619  CD1 ILE B 101       0.572   3.902   7.175  1.00  0.00           C  
ATOM   1620  H   ILE B 101       1.800   2.336   3.001  1.00  0.00           H  
ATOM   1621  HA  ILE B 101       3.928   3.325   4.877  1.00  0.00           H  
ATOM   1622  HB  ILE B 101       1.480   1.737   5.684  1.00  0.00           H  
ATOM   1623 1HG1 ILE B 101       2.379   4.553   6.318  1.00  0.00           H  
ATOM   1624 2HG1 ILE B 101       1.101   4.125   5.186  1.00  0.00           H  
ATOM   1625 1HG2 ILE B 101       2.464   1.896   8.004  1.00  0.00           H  
ATOM   1626 2HG2 ILE B 101       3.547   1.018   6.928  1.00  0.00           H  
ATOM   1627 3HG2 ILE B 101       3.894   2.715   7.337  1.00  0.00           H  
ATOM   1628 1HD1 ILE B 101       0.163   4.908   7.232  1.00  0.00           H  
ATOM   1629 2HD1 ILE B 101      -0.225   3.199   6.954  1.00  0.00           H  
ATOM   1630 3HD1 ILE B 101       1.039   3.660   8.115  1.00  0.00           H  
ATOM   1631  N   LEU B 102       5.235   1.374   4.221  1.00  0.00           N  
ATOM   1632  CA  LEU B 102       6.099   0.247   3.870  1.00  0.00           C  
ATOM   1633  C   LEU B 102       6.976  -0.119   5.070  1.00  0.00           C  
ATOM   1634  O   LEU B 102       7.199   0.727   5.928  1.00  0.00           O  
ATOM   1635  CB  LEU B 102       6.947   0.623   2.666  1.00  0.00           C  
ATOM   1636  CG  LEU B 102       6.223   1.105   1.417  1.00  0.00           C  
ATOM   1637  CD1 LEU B 102       7.290   1.426   0.408  1.00  0.00           C  
ATOM   1638  CD2 LEU B 102       5.240   0.086   0.912  1.00  0.00           C  
ATOM   1639  H   LEU B 102       5.638   2.308   4.311  1.00  0.00           H  
ATOM   1640  HA  LEU B 102       5.469  -0.602   3.619  1.00  0.00           H  
ATOM   1641 1HB  LEU B 102       7.536   1.442   2.962  1.00  0.00           H  
ATOM   1642 2HB  LEU B 102       7.598  -0.188   2.382  1.00  0.00           H  
ATOM   1643  HG  LEU B 102       5.683   2.027   1.632  1.00  0.00           H  
ATOM   1644 1HD1 LEU B 102       6.828   1.815  -0.502  1.00  0.00           H  
ATOM   1645 2HD1 LEU B 102       7.950   2.175   0.827  1.00  0.00           H  
ATOM   1646 3HD1 LEU B 102       7.862   0.535   0.171  1.00  0.00           H  
ATOM   1647 1HD2 LEU B 102       4.759   0.458   0.007  1.00  0.00           H  
ATOM   1648 2HD2 LEU B 102       5.773  -0.811   0.695  1.00  0.00           H  
ATOM   1649 3HD2 LEU B 102       4.476  -0.114   1.655  1.00  0.00           H  
ATOM   1650  N   PRO B 103       7.540  -1.344   5.163  1.00  0.00           N  
ATOM   1651  CA  PRO B 103       8.387  -1.769   6.281  1.00  0.00           C  
ATOM   1652  C   PRO B 103       9.627  -0.906   6.448  1.00  0.00           C  
ATOM   1653  O   PRO B 103      10.154  -0.761   7.559  1.00  0.00           O  
ATOM   1654  CB  PRO B 103       8.784  -3.203   5.879  1.00  0.00           C  
ATOM   1655  CG  PRO B 103       7.729  -3.669   4.883  1.00  0.00           C  
ATOM   1656  CD  PRO B 103       7.307  -2.415   4.133  1.00  0.00           C  
ATOM   1657  HA  PRO B 103       7.803  -1.751   7.207  1.00  0.00           H  
ATOM   1658 1HB  PRO B 103       9.785  -3.235   5.494  1.00  0.00           H  
ATOM   1659 2HB  PRO B 103       8.786  -3.850   6.775  1.00  0.00           H  
ATOM   1660 1HG  PRO B 103       8.174  -4.421   4.208  1.00  0.00           H  
ATOM   1661 2HG  PRO B 103       6.898  -4.182   5.392  1.00  0.00           H  
ATOM   1662 1HD  PRO B 103       7.933  -2.276   3.243  1.00  0.00           H  
ATOM   1663 2HD  PRO B 103       6.251  -2.543   3.886  1.00  0.00           H  
ATOM   1664  N   VAL B 104      10.046  -0.255   5.369  1.00  0.00           N  
ATOM   1665  CA  VAL B 104      11.184   0.642   5.415  1.00  0.00           C  
ATOM   1666  C   VAL B 104      10.930   1.785   6.400  1.00  0.00           C  
ATOM   1667  O   VAL B 104      11.854   2.329   7.003  1.00  0.00           O  
ATOM   1668  CB  VAL B 104      11.492   1.237   4.016  1.00  0.00           C  
ATOM   1669  CG1 VAL B 104      10.443   2.249   3.573  1.00  0.00           C  
ATOM   1670  CG2 VAL B 104      12.834   1.877   4.045  1.00  0.00           C  
ATOM   1671  H   VAL B 104       9.582  -0.399   4.486  1.00  0.00           H  
ATOM   1672  HA  VAL B 104      12.054   0.078   5.751  1.00  0.00           H  
ATOM   1673  HB  VAL B 104      11.477   0.454   3.303  1.00  0.00           H  
ATOM   1674 1HG1 VAL B 104      10.690   2.611   2.574  1.00  0.00           H  
ATOM   1675 2HG1 VAL B 104       9.505   1.776   3.556  1.00  0.00           H  
ATOM   1676 3HG1 VAL B 104      10.406   3.102   4.247  1.00  0.00           H  
ATOM   1677 1HG2 VAL B 104      13.072   2.270   3.056  1.00  0.00           H  
ATOM   1678 2HG2 VAL B 104      12.841   2.694   4.761  1.00  0.00           H  
ATOM   1679 3HG2 VAL B 104      13.592   1.150   4.334  1.00  0.00           H  
ATOM   1680  N   ALA B 105       9.659   2.131   6.597  1.00  0.00           N  
ATOM   1681  CA  ALA B 105       9.275   3.191   7.502  1.00  0.00           C  
ATOM   1682  C   ALA B 105       9.728   2.903   8.913  1.00  0.00           C  
ATOM   1683  O   ALA B 105      10.091   3.824   9.642  1.00  0.00           O  
ATOM   1684  CB  ALA B 105       7.769   3.357   7.511  1.00  0.00           C  
ATOM   1685  H   ALA B 105       8.914   1.629   6.124  1.00  0.00           H  
ATOM   1686  HA  ALA B 105       9.747   4.113   7.164  1.00  0.00           H  
ATOM   1687 1HB  ALA B 105       7.494   4.169   8.178  1.00  0.00           H  
ATOM   1688 2HB  ALA B 105       7.430   3.577   6.513  1.00  0.00           H  
ATOM   1689 3HB  ALA B 105       7.306   2.437   7.853  1.00  0.00           H  
ATOM   1690  N   PHE B 106       9.739   1.628   9.293  1.00  0.00           N  
ATOM   1691  CA  PHE B 106      10.028   1.273  10.663  1.00  0.00           C  
ATOM   1692  C   PHE B 106      11.475   0.822  10.813  1.00  0.00           C  
ATOM   1693  O   PHE B 106      12.051   0.916  11.895  1.00  0.00           O  
ATOM   1694  CB  PHE B 106       9.041   0.192  11.078  1.00  0.00           C  
ATOM   1695  CG  PHE B 106       7.610   0.693  10.929  1.00  0.00           C  
ATOM   1696  CD1 PHE B 106       6.817   0.213   9.886  1.00  0.00           C  
ATOM   1697  CD2 PHE B 106       7.074   1.667  11.775  1.00  0.00           C  
ATOM   1698  CE1 PHE B 106       5.540   0.677   9.697  1.00  0.00           C  
ATOM   1699  CE2 PHE B 106       5.791   2.127  11.575  1.00  0.00           C  
ATOM   1700  CZ  PHE B 106       5.027   1.628  10.529  1.00  0.00           C  
ATOM   1701  H   PHE B 106       9.533   0.888   8.625  1.00  0.00           H  
ATOM   1702  HA  PHE B 106       9.866   2.146  11.297  1.00  0.00           H  
ATOM   1703 1HB  PHE B 106       9.174  -0.691  10.448  1.00  0.00           H  
ATOM   1704 2HB  PHE B 106       9.209  -0.098  12.114  1.00  0.00           H  
ATOM   1705  HD1 PHE B 106       7.227  -0.534   9.210  1.00  0.00           H  
ATOM   1706  HD2 PHE B 106       7.683   2.076  12.597  1.00  0.00           H  
ATOM   1707  HE1 PHE B 106       4.938   0.294   8.877  1.00  0.00           H  
ATOM   1708  HE2 PHE B 106       5.384   2.893  12.237  1.00  0.00           H  
ATOM   1709  HZ  PHE B 106       4.018   1.993  10.358  1.00  0.00           H  
ATOM   1710  N   ARG B 107      12.075   0.350   9.722  1.00  0.00           N  
ATOM   1711  CA  ARG B 107      13.481  -0.045   9.763  1.00  0.00           C  
ATOM   1712  C   ARG B 107      14.449   1.120   9.561  1.00  0.00           C  
ATOM   1713  O   ARG B 107      15.569   1.108  10.080  1.00  0.00           O  
ATOM   1714  CB  ARG B 107      13.704  -1.079   8.668  1.00  0.00           C  
ATOM   1715  CG  ARG B 107      12.978  -2.398   8.914  1.00  0.00           C  
ATOM   1716  CD  ARG B 107      13.105  -3.362   7.786  1.00  0.00           C  
ATOM   1717  NE  ARG B 107      12.278  -4.537   8.037  1.00  0.00           N  
ATOM   1718  CZ  ARG B 107      12.631  -5.614   8.773  1.00  0.00           C  
ATOM   1719  NH1 ARG B 107      13.833  -5.708   9.319  1.00  0.00           N  
ATOM   1720  NH2 ARG B 107      11.746  -6.572   8.953  1.00  0.00           N  
ATOM   1721  H   ARG B 107      11.542   0.240   8.858  1.00  0.00           H  
ATOM   1722  HA  ARG B 107      13.677  -0.475  10.745  1.00  0.00           H  
ATOM   1723 1HB  ARG B 107      13.359  -0.674   7.717  1.00  0.00           H  
ATOM   1724 2HB  ARG B 107      14.768  -1.285   8.570  1.00  0.00           H  
ATOM   1725 1HG  ARG B 107      13.377  -2.858   9.814  1.00  0.00           H  
ATOM   1726 2HG  ARG B 107      11.915  -2.196   9.059  1.00  0.00           H  
ATOM   1727 1HD  ARG B 107      12.742  -2.886   6.874  1.00  0.00           H  
ATOM   1728 2HD  ARG B 107      14.138  -3.673   7.644  1.00  0.00           H  
ATOM   1729  HE  ARG B 107      11.339  -4.534   7.648  1.00  0.00           H  
ATOM   1730 1HH1 ARG B 107      14.514  -4.979   9.181  1.00  0.00           H  
ATOM   1731 2HH1 ARG B 107      14.078  -6.521   9.866  1.00  0.00           H  
ATOM   1732 1HH2 ARG B 107      10.804  -6.486   8.527  1.00  0.00           H  
ATOM   1733 2HH2 ARG B 107      11.975  -7.385   9.498  1.00  0.00           H  
ATOM   1734  N   GLY B 108      14.018   2.120   8.806  1.00  0.00           N  
ATOM   1735  CA  GLY B 108      14.869   3.233   8.442  1.00  0.00           C  
ATOM   1736  C   GLY B 108      15.547   2.856   7.136  1.00  0.00           C  
ATOM   1737  O   GLY B 108      15.451   1.707   6.694  1.00  0.00           O  
ATOM   1738  H   GLY B 108      13.088   2.099   8.400  1.00  0.00           H  
ATOM   1739 1HA  GLY B 108      14.272   4.138   8.314  1.00  0.00           H  
ATOM   1740 2HA  GLY B 108      15.609   3.424   9.217  1.00  0.00           H  
ATOM   1741  N   ASP B 109      16.202   3.817   6.505  1.00  0.00           N  
ATOM   1742  CA  ASP B 109      16.848   3.565   5.230  1.00  0.00           C  
ATOM   1743  C   ASP B 109      18.093   4.402   5.024  1.00  0.00           C  
ATOM   1744  O   ASP B 109      18.022   5.617   4.805  1.00  0.00           O  
ATOM   1745  CB  ASP B 109      15.929   3.815   4.046  1.00  0.00           C  
ATOM   1746  CG  ASP B 109      16.570   3.325   2.718  1.00  0.00           C  
ATOM   1747  OD1 ASP B 109      17.695   2.824   2.767  1.00  0.00           O  
ATOM   1748  OD2 ASP B 109      15.946   3.433   1.673  1.00  0.00           O  
ATOM   1749  H   ASP B 109      16.243   4.733   6.931  1.00  0.00           H  
ATOM   1750  HA  ASP B 109      17.129   2.515   5.189  1.00  0.00           H  
ATOM   1751 1HB  ASP B 109      15.022   3.311   4.208  1.00  0.00           H  
ATOM   1752 2HB  ASP B 109      15.705   4.880   3.967  1.00  0.00           H  
ATOM   1753  N   SER B 110      19.253   3.758   5.029  1.00  0.00           N  
ATOM   1754  CA  SER B 110      20.489   4.503   4.905  1.00  0.00           C  
ATOM   1755  C   SER B 110      20.652   5.117   3.522  1.00  0.00           C  
ATOM   1756  O   SER B 110      21.226   6.192   3.379  1.00  0.00           O  
ATOM   1757  CB  SER B 110      21.666   3.602   5.223  1.00  0.00           C  
ATOM   1758  OG  SER B 110      21.777   2.583   4.276  1.00  0.00           O  
ATOM   1759  H   SER B 110      19.287   2.751   5.129  1.00  0.00           H  
ATOM   1760  HA  SER B 110      20.470   5.313   5.636  1.00  0.00           H  
ATOM   1761 1HB  SER B 110      22.583   4.191   5.237  1.00  0.00           H  
ATOM   1762 2HB  SER B 110      21.537   3.172   6.213  1.00  0.00           H  
ATOM   1763  HG  SER B 110      22.519   2.038   4.557  1.00  0.00           H  
ATOM   1764  N   PHE B 111      20.004   4.525   2.527  1.00  0.00           N  
ATOM   1765  CA  PHE B 111      20.108   4.966   1.143  1.00  0.00           C  
ATOM   1766  C   PHE B 111      19.431   6.315   0.908  1.00  0.00           C  
ATOM   1767  O   PHE B 111      19.740   6.998  -0.072  1.00  0.00           O  
ATOM   1768  CB  PHE B 111      19.489   3.956   0.175  1.00  0.00           C  
ATOM   1769  CG  PHE B 111      20.275   2.698  -0.012  1.00  0.00           C  
ATOM   1770  CD1 PHE B 111      19.869   1.519   0.595  1.00  0.00           C  
ATOM   1771  CD2 PHE B 111      21.419   2.681  -0.801  1.00  0.00           C  
ATOM   1772  CE1 PHE B 111      20.584   0.353   0.421  1.00  0.00           C  
ATOM   1773  CE2 PHE B 111      22.137   1.515  -0.974  1.00  0.00           C  
ATOM   1774  CZ  PHE B 111      21.718   0.351  -0.362  1.00  0.00           C  
ATOM   1775  H   PHE B 111      19.476   3.686   2.730  1.00  0.00           H  
ATOM   1776  HA  PHE B 111      21.166   5.081   0.908  1.00  0.00           H  
ATOM   1777 1HB  PHE B 111      18.499   3.687   0.538  1.00  0.00           H  
ATOM   1778 2HB  PHE B 111      19.359   4.424  -0.796  1.00  0.00           H  
ATOM   1779  HD1 PHE B 111      18.965   1.517   1.217  1.00  0.00           H  
ATOM   1780  HD2 PHE B 111      21.750   3.602  -1.287  1.00  0.00           H  
ATOM   1781  HE1 PHE B 111      20.249  -0.565   0.906  1.00  0.00           H  
ATOM   1782  HE2 PHE B 111      23.033   1.511  -1.595  1.00  0.00           H  
ATOM   1783  HZ  PHE B 111      22.283  -0.569  -0.500  1.00  0.00           H  
ATOM   1784  N   THR B 112      18.499   6.694   1.790  1.00  0.00           N  
ATOM   1785  CA  THR B 112      17.815   7.976   1.680  1.00  0.00           C  
ATOM   1786  C   THR B 112      18.020   8.804   2.939  1.00  0.00           C  
ATOM   1787  O   THR B 112      17.317   9.792   3.148  1.00  0.00           O  
ATOM   1788  CB  THR B 112      16.301   7.812   1.433  1.00  0.00           C  
ATOM   1789  OG1 THR B 112      15.700   7.110   2.529  1.00  0.00           O  
ATOM   1790  CG2 THR B 112      16.084   7.002   0.161  1.00  0.00           C  
ATOM   1791  H   THR B 112      18.275   6.098   2.587  1.00  0.00           H  
ATOM   1792  HA  THR B 112      18.246   8.529   0.847  1.00  0.00           H  
ATOM   1793  HB  THR B 112      15.839   8.793   1.332  1.00  0.00           H  
ATOM   1794  HG1 THR B 112      14.739   7.173   2.456  1.00  0.00           H  
ATOM   1795 1HG2 THR B 112      15.017   6.884  -0.016  1.00  0.00           H  
ATOM   1796 2HG2 THR B 112      16.540   7.520  -0.681  1.00  0.00           H  
ATOM   1797 3HG2 THR B 112      16.540   6.017   0.272  1.00  0.00           H  
ATOM   1798  N   HIS B 113      18.940   8.369   3.807  1.00  0.00           N  
ATOM   1799  CA  HIS B 113      19.218   9.037   5.077  1.00  0.00           C  
ATOM   1800  C   HIS B 113      17.972   9.197   5.964  1.00  0.00           C  
ATOM   1801  O   HIS B 113      17.789  10.244   6.593  1.00  0.00           O  
ATOM   1802  CB  HIS B 113      19.829  10.418   4.823  1.00  0.00           C  
ATOM   1803  CG  HIS B 113      21.064  10.370   3.987  1.00  0.00           C  
ATOM   1804  ND1 HIS B 113      22.266   9.885   4.456  1.00  0.00           N  
ATOM   1805  CD2 HIS B 113      21.283  10.747   2.707  1.00  0.00           C  
ATOM   1806  CE1 HIS B 113      23.173   9.967   3.499  1.00  0.00           C  
ATOM   1807  NE2 HIS B 113      22.603  10.492   2.428  1.00  0.00           N  
ATOM   1808  H   HIS B 113      19.514   7.563   3.564  1.00  0.00           H  
ATOM   1809  HA  HIS B 113      19.942   8.443   5.635  1.00  0.00           H  
ATOM   1810 1HB  HIS B 113      19.105  11.068   4.337  1.00  0.00           H  
ATOM   1811 2HB  HIS B 113      20.086  10.877   5.776  1.00  0.00           H  
ATOM   1812  HD1 HIS B 113      22.447   9.522   5.371  1.00  0.00           H  
ATOM   1813  HD2 HIS B 113      20.636  11.180   1.944  1.00  0.00           H  
ATOM   1814  HE1 HIS B 113      24.193   9.630   3.673  1.00  0.00           H  
ATOM   1815  N   THR B 114      17.129   8.164   6.028  1.00  0.00           N  
ATOM   1816  CA  THR B 114      15.902   8.223   6.821  1.00  0.00           C  
ATOM   1817  C   THR B 114      15.973   7.347   8.098  1.00  0.00           C  
ATOM   1818  O   THR B 114      16.179   6.139   7.998  1.00  0.00           O  
ATOM   1819  CB  THR B 114      14.703   7.788   5.954  1.00  0.00           C  
ATOM   1820  OG1 THR B 114      14.565   8.692   4.844  1.00  0.00           O  
ATOM   1821  CG2 THR B 114      13.413   7.788   6.758  1.00  0.00           C  
ATOM   1822  H   THR B 114      17.351   7.321   5.498  1.00  0.00           H  
ATOM   1823  HA  THR B 114      15.731   9.261   7.072  1.00  0.00           H  
ATOM   1824  HB  THR B 114      14.888   6.784   5.567  1.00  0.00           H  
ATOM   1825  HG1 THR B 114      15.347   8.616   4.265  1.00  0.00           H  
ATOM   1826 1HG2 THR B 114      12.618   7.475   6.107  1.00  0.00           H  
ATOM   1827 2HG2 THR B 114      13.485   7.096   7.586  1.00  0.00           H  
ATOM   1828 3HG2 THR B 114      13.209   8.790   7.139  1.00  0.00           H  
ATOM   1829  N   PRO B 115      15.836   7.896   9.315  1.00  0.00           N  
ATOM   1830  CA  PRO B 115      15.854   7.144  10.557  1.00  0.00           C  
ATOM   1831  C   PRO B 115      14.534   6.368  10.701  1.00  0.00           C  
ATOM   1832  O   PRO B 115      13.575   6.692  10.009  1.00  0.00           O  
ATOM   1833  CB  PRO B 115      16.054   8.242  11.607  1.00  0.00           C  
ATOM   1834  CG  PRO B 115      15.431   9.473  11.004  1.00  0.00           C  
ATOM   1835  CD  PRO B 115      15.666   9.357   9.496  1.00  0.00           C  
ATOM   1836  HA  PRO B 115      16.725   6.484  10.519  1.00  0.00           H  
ATOM   1837 1HB  PRO B 115      15.564   7.952  12.550  1.00  0.00           H  
ATOM   1838 2HB  PRO B 115      17.124   8.364  11.826  1.00  0.00           H  
ATOM   1839 1HG  PRO B 115      14.384   9.531  11.277  1.00  0.00           H  
ATOM   1840 2HG  PRO B 115      15.907  10.371  11.424  1.00  0.00           H  
ATOM   1841 1HD  PRO B 115      14.761   9.726   8.983  1.00  0.00           H  
ATOM   1842 2HD  PRO B 115      16.578   9.899   9.187  1.00  0.00           H  
ATOM   1843  N   PRO B 116      14.462   5.330  11.546  1.00  0.00           N  
ATOM   1844  CA  PRO B 116      13.258   4.571  11.870  1.00  0.00           C  
ATOM   1845  C   PRO B 116      12.114   5.437  12.392  1.00  0.00           C  
ATOM   1846  O   PRO B 116      12.332   6.345  13.199  1.00  0.00           O  
ATOM   1847  CB  PRO B 116      13.762   3.663  12.997  1.00  0.00           C  
ATOM   1848  CG  PRO B 116      15.232   3.508  12.747  1.00  0.00           C  
ATOM   1849  CD  PRO B 116      15.682   4.837  12.218  1.00  0.00           C  
ATOM   1850  HA  PRO B 116      12.936   3.988  10.992  1.00  0.00           H  
ATOM   1851 1HB  PRO B 116      13.537   4.120  13.972  1.00  0.00           H  
ATOM   1852 2HB  PRO B 116      13.229   2.711  12.971  1.00  0.00           H  
ATOM   1853 1HG  PRO B 116      15.741   3.228  13.680  1.00  0.00           H  
ATOM   1854 2HG  PRO B 116      15.405   2.687  12.039  1.00  0.00           H  
ATOM   1855 1HD  PRO B 116      15.986   5.508  13.032  1.00  0.00           H  
ATOM   1856 2HD  PRO B 116      16.488   4.633  11.509  1.00  0.00           H  
ATOM   1857  N   LEU B 117      10.887   5.112  11.984  1.00  0.00           N  
ATOM   1858  CA  LEU B 117       9.689   5.804  12.450  1.00  0.00           C  
ATOM   1859  C   LEU B 117       9.223   5.243  13.778  1.00  0.00           C  
ATOM   1860  O   LEU B 117       8.994   4.043  13.912  1.00  0.00           O  
ATOM   1861  CB  LEU B 117       8.559   5.641  11.407  1.00  0.00           C  
ATOM   1862  CG  LEU B 117       7.162   6.266  11.696  1.00  0.00           C  
ATOM   1863  CD1 LEU B 117       7.245   7.768  11.766  1.00  0.00           C  
ATOM   1864  CD2 LEU B 117       6.201   5.862  10.563  1.00  0.00           C  
ATOM   1865  H   LEU B 117      10.762   4.382  11.285  1.00  0.00           H  
ATOM   1866  HA  LEU B 117       9.916   6.858  12.585  1.00  0.00           H  
ATOM   1867 1HB  LEU B 117       8.912   6.031  10.460  1.00  0.00           H  
ATOM   1868 2HB  LEU B 117       8.386   4.573  11.282  1.00  0.00           H  
ATOM   1869  HG  LEU B 117       6.780   5.894  12.654  1.00  0.00           H  
ATOM   1870 1HD1 LEU B 117       6.259   8.155  11.950  1.00  0.00           H  
ATOM   1871 2HD1 LEU B 117       7.907   8.079  12.567  1.00  0.00           H  
ATOM   1872 3HD1 LEU B 117       7.597   8.155  10.842  1.00  0.00           H  
ATOM   1873 1HD2 LEU B 117       5.221   6.286  10.758  1.00  0.00           H  
ATOM   1874 2HD2 LEU B 117       6.567   6.235   9.613  1.00  0.00           H  
ATOM   1875 3HD2 LEU B 117       6.126   4.780  10.516  1.00  0.00           H  
ATOM   1876  N   ASP B 118       9.084   6.111  14.768  1.00  0.00           N  
ATOM   1877  CA  ASP B 118       8.593   5.702  16.076  1.00  0.00           C  
ATOM   1878  C   ASP B 118       7.120   5.368  15.911  1.00  0.00           C  
ATOM   1879  O   ASP B 118       6.366   6.245  15.521  1.00  0.00           O  
ATOM   1880  CB  ASP B 118       8.773   6.817  17.114  1.00  0.00           C  
ATOM   1881  CG  ASP B 118       8.403   6.433  18.607  1.00  0.00           C  
ATOM   1882  OD1 ASP B 118       7.360   5.828  18.892  1.00  0.00           O  
ATOM   1883  OD2 ASP B 118       9.202   6.752  19.453  1.00  0.00           O  
ATOM   1884  H   ASP B 118       9.314   7.082  14.604  1.00  0.00           H  
ATOM   1885  HA  ASP B 118       9.172   4.849  16.407  1.00  0.00           H  
ATOM   1886 1HB  ASP B 118       9.814   7.149  17.098  1.00  0.00           H  
ATOM   1887 2HB  ASP B 118       8.164   7.678  16.825  1.00  0.00           H  
ATOM   1888  N   PRO B 119       6.651   4.144  16.183  1.00  0.00           N  
ATOM   1889  CA  PRO B 119       5.269   3.727  16.018  1.00  0.00           C  
ATOM   1890  C   PRO B 119       4.250   4.712  16.584  1.00  0.00           C  
ATOM   1891  O   PRO B 119       3.165   4.874  16.026  1.00  0.00           O  
ATOM   1892  CB  PRO B 119       5.245   2.429  16.827  1.00  0.00           C  
ATOM   1893  CG  PRO B 119       6.620   1.839  16.626  1.00  0.00           C  
ATOM   1894  CD  PRO B 119       7.548   3.029  16.619  1.00  0.00           C  
ATOM   1895  HA  PRO B 119       5.074   3.538  14.952  1.00  0.00           H  
ATOM   1896 1HB  PRO B 119       5.055   2.665  17.885  1.00  0.00           H  
ATOM   1897 2HB  PRO B 119       4.431   1.807  16.514  1.00  0.00           H  
ATOM   1898 1HG  PRO B 119       6.850   1.127  17.432  1.00  0.00           H  
ATOM   1899 2HG  PRO B 119       6.654   1.272  15.680  1.00  0.00           H  
ATOM   1900 1HD  PRO B 119       7.941   3.243  17.629  1.00  0.00           H  
ATOM   1901 2HD  PRO B 119       8.337   2.826  15.884  1.00  0.00           H  
ATOM   1902  N   GLN B 120       4.600   5.426  17.662  1.00  0.00           N  
ATOM   1903  CA  GLN B 120       3.662   6.359  18.290  1.00  0.00           C  
ATOM   1904  C   GLN B 120       3.353   7.537  17.378  1.00  0.00           C  
ATOM   1905  O   GLN B 120       2.300   8.168  17.460  1.00  0.00           O  
ATOM   1906  CB  GLN B 120       4.269   6.875  19.591  1.00  0.00           C  
ATOM   1907  CG  GLN B 120       4.400   5.816  20.656  1.00  0.00           C  
ATOM   1908  CD  GLN B 120       5.132   6.307  21.875  1.00  0.00           C  
ATOM   1909  OE1 GLN B 120       4.547   6.705  22.892  1.00  0.00           O  
ATOM   1910  NE2 GLN B 120       6.449   6.288  21.762  1.00  0.00           N  
ATOM   1911  H   GLN B 120       5.542   5.347  18.073  1.00  0.00           H  
ATOM   1912  HA  GLN B 120       2.733   5.842  18.502  1.00  0.00           H  
ATOM   1913 1HB  GLN B 120       5.267   7.276  19.390  1.00  0.00           H  
ATOM   1914 2HB  GLN B 120       3.658   7.685  19.984  1.00  0.00           H  
ATOM   1915 1HG  GLN B 120       3.408   5.481  20.952  1.00  0.00           H  
ATOM   1916 2HG  GLN B 120       4.973   4.984  20.233  1.00  0.00           H  
ATOM   1917 1HE2 GLN B 120       7.032   6.601  22.506  1.00  0.00           H  
ATOM   1918 2HE2 GLN B 120       6.870   5.980  20.864  1.00  0.00           H  
ATOM   1919  N   GLU B 121       4.282   7.827  16.490  1.00  0.00           N  
ATOM   1920  CA  GLU B 121       4.202   8.946  15.580  1.00  0.00           C  
ATOM   1921  C   GLU B 121       3.034   8.742  14.592  1.00  0.00           C  
ATOM   1922  O   GLU B 121       2.476   9.700  14.061  1.00  0.00           O  
ATOM   1923  CB  GLU B 121       5.547   9.093  14.878  1.00  0.00           C  
ATOM   1924  CG  GLU B 121       5.859  10.455  14.333  1.00  0.00           C  
ATOM   1925  CD  GLU B 121       6.052  11.490  15.414  1.00  0.00           C  
ATOM   1926  OE1 GLU B 121       6.123  11.106  16.555  1.00  0.00           O  
ATOM   1927  OE2 GLU B 121       6.114  12.656  15.111  1.00  0.00           O  
ATOM   1928  H   GLU B 121       5.099   7.230  16.422  1.00  0.00           H  
ATOM   1929  HA  GLU B 121       4.008   9.852  16.155  1.00  0.00           H  
ATOM   1930 1HB  GLU B 121       6.340   8.840  15.576  1.00  0.00           H  
ATOM   1931 2HB  GLU B 121       5.588   8.377  14.079  1.00  0.00           H  
ATOM   1932 1HG  GLU B 121       6.793  10.380  13.794  1.00  0.00           H  
ATOM   1933 2HG  GLU B 121       5.087  10.770  13.661  1.00  0.00           H  
ATOM   1934  N   LEU B 122       2.632   7.481  14.356  1.00  0.00           N  
ATOM   1935  CA  LEU B 122       1.540   7.166  13.429  1.00  0.00           C  
ATOM   1936  C   LEU B 122       0.213   7.728  13.890  1.00  0.00           C  
ATOM   1937  O   LEU B 122      -0.704   7.898  13.088  1.00  0.00           O  
ATOM   1938  CB  LEU B 122       1.366   5.661  13.247  1.00  0.00           C  
ATOM   1939  CG  LEU B 122       2.449   4.931  12.495  1.00  0.00           C  
ATOM   1940  CD1 LEU B 122       2.193   3.471  12.640  1.00  0.00           C  
ATOM   1941  CD2 LEU B 122       2.418   5.339  11.005  1.00  0.00           C  
ATOM   1942  H   LEU B 122       3.072   6.705  14.853  1.00  0.00           H  
ATOM   1943  HA  LEU B 122       1.777   7.602  12.462  1.00  0.00           H  
ATOM   1944 1HB  LEU B 122       1.291   5.209  14.239  1.00  0.00           H  
ATOM   1945 2HB  LEU B 122       0.426   5.485  12.726  1.00  0.00           H  
ATOM   1946  HG  LEU B 122       3.428   5.162  12.930  1.00  0.00           H  
ATOM   1947 1HD1 LEU B 122       2.951   2.931  12.123  1.00  0.00           H  
ATOM   1948 2HD1 LEU B 122       2.212   3.222  13.696  1.00  0.00           H  
ATOM   1949 3HD1 LEU B 122       1.223   3.224  12.227  1.00  0.00           H  
ATOM   1950 1HD2 LEU B 122       3.191   4.794  10.459  1.00  0.00           H  
ATOM   1951 2HD2 LEU B 122       1.442   5.098  10.582  1.00  0.00           H  
ATOM   1952 3HD2 LEU B 122       2.596   6.411  10.917  1.00  0.00           H  
ATOM   1953  N   ASP B 123       0.095   8.055  15.176  1.00  0.00           N  
ATOM   1954  CA  ASP B 123      -1.151   8.563  15.720  1.00  0.00           C  
ATOM   1955  C   ASP B 123      -1.487   9.950  15.149  1.00  0.00           C  
ATOM   1956  O   ASP B 123      -2.627  10.402  15.225  1.00  0.00           O  
ATOM   1957  CB  ASP B 123      -1.074   8.527  17.241  1.00  0.00           C  
ATOM   1958  CG  ASP B 123      -1.134   7.043  17.730  1.00  0.00           C  
ATOM   1959  OD1 ASP B 123      -1.636   6.218  16.982  1.00  0.00           O  
ATOM   1960  OD2 ASP B 123      -0.656   6.737  18.794  1.00  0.00           O  
ATOM   1961  H   ASP B 123       0.890   7.953  15.811  1.00  0.00           H  
ATOM   1962  HA  ASP B 123      -1.949   7.884  15.422  1.00  0.00           H  
ATOM   1963 1HB  ASP B 123      -0.136   8.979  17.572  1.00  0.00           H  
ATOM   1964 2HB  ASP B 123      -1.892   9.097  17.672  1.00  0.00           H  
ATOM   1965  N   ILE B 124      -0.523  10.583  14.472  1.00  0.00           N  
ATOM   1966  CA  ILE B 124      -0.740  11.845  13.773  1.00  0.00           C  
ATOM   1967  C   ILE B 124      -1.857  11.680  12.738  1.00  0.00           C  
ATOM   1968  O   ILE B 124      -2.662  12.585  12.503  1.00  0.00           O  
ATOM   1969  CB  ILE B 124       0.548  12.321  13.066  1.00  0.00           C  
ATOM   1970  CG1 ILE B 124       1.593  12.748  14.096  1.00  0.00           C  
ATOM   1971  CG2 ILE B 124       0.256  13.435  12.083  1.00  0.00           C  
ATOM   1972  CD1 ILE B 124       2.966  12.928  13.500  1.00  0.00           C  
ATOM   1973  H   ILE B 124       0.412  10.174  14.423  1.00  0.00           H  
ATOM   1974  HA  ILE B 124      -1.043  12.602  14.495  1.00  0.00           H  
ATOM   1975  HB  ILE B 124       0.976  11.477  12.517  1.00  0.00           H  
ATOM   1976 1HG1 ILE B 124       1.283  13.691  14.541  1.00  0.00           H  
ATOM   1977 2HG1 ILE B 124       1.655  11.992  14.883  1.00  0.00           H  
ATOM   1978 1HG2 ILE B 124       1.180  13.732  11.581  1.00  0.00           H  
ATOM   1979 2HG2 ILE B 124      -0.460  13.089  11.338  1.00  0.00           H  
ATOM   1980 3HG2 ILE B 124      -0.160  14.294  12.609  1.00  0.00           H  
ATOM   1981 1HD1 ILE B 124       3.669  13.229  14.276  1.00  0.00           H  
ATOM   1982 2HD1 ILE B 124       3.284  11.988  13.083  1.00  0.00           H  
ATOM   1983 3HD1 ILE B 124       2.940  13.687  12.718  1.00  0.00           H  
ATOM   1984  N   LEU B 125      -1.910  10.500  12.123  1.00  0.00           N  
ATOM   1985  CA  LEU B 125      -2.839  10.200  11.047  1.00  0.00           C  
ATOM   1986  C   LEU B 125      -4.292  10.061  11.537  1.00  0.00           C  
ATOM   1987  O   LEU B 125      -5.207   9.989  10.718  1.00  0.00           O  
ATOM   1988  CB  LEU B 125      -2.385   8.899  10.366  1.00  0.00           C  
ATOM   1989  CG  LEU B 125      -0.987   8.956   9.653  1.00  0.00           C  
ATOM   1990  CD1 LEU B 125      -0.577   7.540   9.229  1.00  0.00           C  
ATOM   1991  CD2 LEU B 125      -1.050   9.905   8.431  1.00  0.00           C  
ATOM   1992  H   LEU B 125      -1.280   9.755  12.419  1.00  0.00           H  
ATOM   1993  HA  LEU B 125      -2.793  11.013  10.325  1.00  0.00           H  
ATOM   1994 1HB  LEU B 125      -2.339   8.124  11.111  1.00  0.00           H  
ATOM   1995 2HB  LEU B 125      -3.133   8.612   9.624  1.00  0.00           H  
ATOM   1996  HG  LEU B 125      -0.237   9.324  10.364  1.00  0.00           H  
ATOM   1997 1HD1 LEU B 125       0.404   7.568   8.751  1.00  0.00           H  
ATOM   1998 2HD1 LEU B 125      -0.534   6.896  10.114  1.00  0.00           H  
ATOM   1999 3HD1 LEU B 125      -1.303   7.156   8.536  1.00  0.00           H  
ATOM   2000 1HD2 LEU B 125      -0.071   9.946   7.944  1.00  0.00           H  
ATOM   2001 2HD2 LEU B 125      -1.792   9.537   7.719  1.00  0.00           H  
ATOM   2002 3HD2 LEU B 125      -1.330  10.906   8.763  1.00  0.00           H  
ATOM   2003  N   LYS B 126      -4.526  10.103  12.864  1.00  0.00           N  
ATOM   2004  CA  LYS B 126      -5.881  10.025  13.425  1.00  0.00           C  
ATOM   2005  C   LYS B 126      -6.779  11.161  12.973  1.00  0.00           C  
ATOM   2006  O   LYS B 126      -8.001  11.086  13.115  1.00  0.00           O  
ATOM   2007  CB  LYS B 126      -5.880  10.023  14.950  1.00  0.00           C  
ATOM   2008  CG  LYS B 126      -5.381   8.769  15.617  1.00  0.00           C  
ATOM   2009  CD  LYS B 126      -5.385   8.964  17.122  1.00  0.00           C  
ATOM   2010  CE  LYS B 126      -4.916   7.741  17.852  1.00  0.00           C  
ATOM   2011  NZ  LYS B 126      -4.850   7.984  19.334  1.00  0.00           N  
ATOM   2012  H   LYS B 126      -3.752  10.194  13.522  1.00  0.00           H  
ATOM   2013  HA  LYS B 126      -6.339   9.098  13.085  1.00  0.00           H  
ATOM   2014 1HB  LYS B 126      -5.251  10.845  15.300  1.00  0.00           H  
ATOM   2015 2HB  LYS B 126      -6.887  10.213  15.311  1.00  0.00           H  
ATOM   2016 1HG  LYS B 126      -6.034   7.931  15.358  1.00  0.00           H  
ATOM   2017 2HG  LYS B 126      -4.377   8.540  15.275  1.00  0.00           H  
ATOM   2018 1HD  LYS B 126      -4.719   9.794  17.368  1.00  0.00           H  
ATOM   2019 2HD  LYS B 126      -6.391   9.213  17.456  1.00  0.00           H  
ATOM   2020 1HE  LYS B 126      -5.596   6.926  17.649  1.00  0.00           H  
ATOM   2021 2HE  LYS B 126      -3.932   7.472  17.490  1.00  0.00           H  
ATOM   2022 1HZ  LYS B 126      -4.512   7.164  19.827  1.00  0.00           H  
ATOM   2023 2HZ  LYS B 126      -4.213   8.746  19.504  1.00  0.00           H  
ATOM   2024 3HZ  LYS B 126      -5.769   8.226  19.675  1.00  0.00           H  
ATOM   2025  N   THR B 127      -6.194  12.253  12.497  1.00  0.00           N  
ATOM   2026  CA  THR B 127      -7.010  13.371  12.068  1.00  0.00           C  
ATOM   2027  C   THR B 127      -7.498  13.223  10.624  1.00  0.00           C  
ATOM   2028  O   THR B 127      -8.379  13.972  10.196  1.00  0.00           O  
ATOM   2029  CB  THR B 127      -6.235  14.679  12.253  1.00  0.00           C  
ATOM   2030  OG1 THR B 127      -5.066  14.669  11.442  1.00  0.00           O  
ATOM   2031  CG2 THR B 127      -5.818  14.780  13.690  1.00  0.00           C  
ATOM   2032  H   THR B 127      -5.173  12.298  12.416  1.00  0.00           H  
ATOM   2033  HA  THR B 127      -7.889  13.415  12.708  1.00  0.00           H  
ATOM   2034  HB  THR B 127      -6.857  15.532  11.976  1.00  0.00           H  
ATOM   2035  HG1 THR B 127      -5.311  14.892  10.524  1.00  0.00           H  
ATOM   2036 1HG2 THR B 127      -5.257  15.681  13.841  1.00  0.00           H  
ATOM   2037 2HG2 THR B 127      -6.700  14.787  14.327  1.00  0.00           H  
ATOM   2038 3HG2 THR B 127      -5.191  13.920  13.941  1.00  0.00           H  
ATOM   2039  N   VAL B 128      -6.970  12.237   9.879  1.00  0.00           N  
ATOM   2040  CA  VAL B 128      -7.354  12.100   8.480  1.00  0.00           C  
ATOM   2041  C   VAL B 128      -8.704  11.413   8.344  1.00  0.00           C  
ATOM   2042  O   VAL B 128      -8.892  10.283   8.792  1.00  0.00           O  
ATOM   2043  CB  VAL B 128      -6.288  11.296   7.688  1.00  0.00           C  
ATOM   2044  CG1 VAL B 128      -6.768  11.067   6.226  1.00  0.00           C  
ATOM   2045  CG2 VAL B 128      -4.952  12.058   7.697  1.00  0.00           C  
ATOM   2046  H   VAL B 128      -6.292  11.589  10.277  1.00  0.00           H  
ATOM   2047  HA  VAL B 128      -7.418  13.090   8.041  1.00  0.00           H  
ATOM   2048  HB  VAL B 128      -6.156  10.319   8.159  1.00  0.00           H  
ATOM   2049 1HG1 VAL B 128      -6.021  10.493   5.679  1.00  0.00           H  
ATOM   2050 2HG1 VAL B 128      -7.708  10.519   6.229  1.00  0.00           H  
ATOM   2051 3HG1 VAL B 128      -6.917  12.034   5.733  1.00  0.00           H  
ATOM   2052 1HG2 VAL B 128      -4.201  11.487   7.149  1.00  0.00           H  
ATOM   2053 2HG2 VAL B 128      -5.091  13.032   7.221  1.00  0.00           H  
ATOM   2054 3HG2 VAL B 128      -4.621  12.202   8.729  1.00  0.00           H  
ATOM   2055  N   LYS B 129      -9.636  12.102   7.686  1.00  0.00           N  
ATOM   2056  CA  LYS B 129     -10.975  11.596   7.443  1.00  0.00           C  
ATOM   2057  C   LYS B 129     -11.097  11.090   6.020  1.00  0.00           C  
ATOM   2058  O   LYS B 129     -11.878  10.169   5.755  1.00  0.00           O  
ATOM   2059  CB  LYS B 129     -12.033  12.647   7.760  1.00  0.00           C  
ATOM   2060  CG  LYS B 129     -12.108  12.998   9.238  1.00  0.00           C  
ATOM   2061  CD  LYS B 129     -13.135  14.091   9.506  1.00  0.00           C  
ATOM   2062  CE  LYS B 129     -13.171  14.448  10.980  1.00  0.00           C  
ATOM   2063  NZ  LYS B 129     -13.852  13.386  11.778  1.00  0.00           N  
ATOM   2064  H   LYS B 129      -9.404  13.024   7.337  1.00  0.00           H  
ATOM   2065  HA  LYS B 129     -11.150  10.754   8.110  1.00  0.00           H  
ATOM   2066 1HB  LYS B 129     -11.822  13.558   7.198  1.00  0.00           H  
ATOM   2067 2HB  LYS B 129     -13.017  12.279   7.451  1.00  0.00           H  
ATOM   2068 1HG  LYS B 129     -12.388  12.098   9.798  1.00  0.00           H  
ATOM   2069 2HG  LYS B 129     -11.126  13.329   9.584  1.00  0.00           H  
ATOM   2070 1HD  LYS B 129     -12.886  14.979   8.921  1.00  0.00           H  
ATOM   2071 2HD  LYS B 129     -14.125  13.734   9.202  1.00  0.00           H  
ATOM   2072 1HE  LYS B 129     -12.147  14.555  11.338  1.00  0.00           H  
ATOM   2073 2HE  LYS B 129     -13.696  15.393  11.120  1.00  0.00           H  
ATOM   2074 1HZ  LYS B 129     -13.852  13.638  12.753  1.00  0.00           H  
ATOM   2075 2HZ  LYS B 129     -14.811  13.295  11.456  1.00  0.00           H  
ATOM   2076 3HZ  LYS B 129     -13.373  12.505  11.653  1.00  0.00           H  
ATOM   2077  N   GLU B 130     -10.289  11.623   5.105  1.00  0.00           N  
ATOM   2078  CA  GLU B 130     -10.363  11.063   3.765  1.00  0.00           C  
ATOM   2079  C   GLU B 130      -9.044  11.079   3.014  1.00  0.00           C  
ATOM   2080  O   GLU B 130      -8.173  11.925   3.241  1.00  0.00           O  
ATOM   2081  CB  GLU B 130     -11.403  11.756   2.870  1.00  0.00           C  
ATOM   2082  CG  GLU B 130     -11.117  13.194   2.479  1.00  0.00           C  
ATOM   2083  CD  GLU B 130     -12.183  13.722   1.511  1.00  0.00           C  
ATOM   2084  OE1 GLU B 130     -13.326  13.858   1.873  1.00  0.00           O  
ATOM   2085  OE2 GLU B 130     -11.835  13.956   0.379  1.00  0.00           O  
ATOM   2086  H   GLU B 130      -9.679  12.406   5.342  1.00  0.00           H  
ATOM   2087  HA  GLU B 130     -10.651  10.025   3.867  1.00  0.00           H  
ATOM   2088 1HB  GLU B 130     -11.513  11.185   1.945  1.00  0.00           H  
ATOM   2089 2HB  GLU B 130     -12.369  11.742   3.374  1.00  0.00           H  
ATOM   2090 1HG  GLU B 130     -11.088  13.818   3.374  1.00  0.00           H  
ATOM   2091 2HG  GLU B 130     -10.140  13.229   2.000  1.00  0.00           H  
ATOM   2092  N   ILE B 131      -8.932  10.119   2.114  1.00  0.00           N  
ATOM   2093  CA  ILE B 131      -7.807   9.985   1.205  1.00  0.00           C  
ATOM   2094  C   ILE B 131      -8.376  10.026  -0.204  1.00  0.00           C  
ATOM   2095  O   ILE B 131      -9.240   9.215  -0.535  1.00  0.00           O  
ATOM   2096  CB  ILE B 131      -7.069   8.648   1.472  1.00  0.00           C  
ATOM   2097  CG1 ILE B 131      -6.576   8.607   2.934  1.00  0.00           C  
ATOM   2098  CG2 ILE B 131      -5.879   8.472   0.511  1.00  0.00           C  
ATOM   2099  CD1 ILE B 131      -6.154   7.237   3.384  1.00  0.00           C  
ATOM   2100  H   ILE B 131      -9.710   9.459   2.047  1.00  0.00           H  
ATOM   2101  HA  ILE B 131      -7.128  10.823   1.331  1.00  0.00           H  
ATOM   2102  HB  ILE B 131      -7.765   7.818   1.335  1.00  0.00           H  
ATOM   2103 1HG1 ILE B 131      -5.729   9.290   3.046  1.00  0.00           H  
ATOM   2104 2HG1 ILE B 131      -7.369   8.941   3.583  1.00  0.00           H  
ATOM   2105 1HG2 ILE B 131      -5.378   7.523   0.709  1.00  0.00           H  
ATOM   2106 2HG2 ILE B 131      -6.235   8.476  -0.505  1.00  0.00           H  
ATOM   2107 3HG2 ILE B 131      -5.166   9.288   0.644  1.00  0.00           H  
ATOM   2108 1HD1 ILE B 131      -5.835   7.275   4.423  1.00  0.00           H  
ATOM   2109 2HD1 ILE B 131      -6.997   6.552   3.294  1.00  0.00           H  
ATOM   2110 3HD1 ILE B 131      -5.331   6.888   2.760  1.00  0.00           H  
ATOM   2111  N   THR B 132      -7.921  10.960  -1.030  1.00  0.00           N  
ATOM   2112  CA  THR B 132      -8.492  11.062  -2.368  1.00  0.00           C  
ATOM   2113  C   THR B 132      -7.985   9.974  -3.309  1.00  0.00           C  
ATOM   2114  O   THR B 132      -8.684   9.590  -4.252  1.00  0.00           O  
ATOM   2115  CB  THR B 132      -8.201  12.431  -2.970  1.00  0.00           C  
ATOM   2116  OG1 THR B 132      -6.801  12.603  -2.999  1.00  0.00           O  
ATOM   2117  CG2 THR B 132      -8.844  13.529  -2.138  1.00  0.00           C  
ATOM   2118  H   THR B 132      -7.208  11.624  -0.723  1.00  0.00           H  
ATOM   2119  HA  THR B 132      -9.566  10.972  -2.271  1.00  0.00           H  
ATOM   2120  HB  THR B 132      -8.585  12.470  -3.990  1.00  0.00           H  
ATOM   2121  HG1 THR B 132      -6.487  12.631  -2.055  1.00  0.00           H  
ATOM   2122 1HG2 THR B 132      -8.613  14.501  -2.578  1.00  0.00           H  
ATOM   2123 2HG2 THR B 132      -9.925  13.390  -2.114  1.00  0.00           H  
ATOM   2124 3HG2 THR B 132      -8.455  13.493  -1.120  1.00  0.00           H  
ATOM   2125  N   GLY B 133      -6.802   9.459  -3.021  1.00  0.00           N  
ATOM   2126  CA  GLY B 133      -6.166   8.395  -3.777  1.00  0.00           C  
ATOM   2127  C   GLY B 133      -6.380   7.079  -3.053  1.00  0.00           C  
ATOM   2128  O   GLY B 133      -7.511   6.746  -2.667  1.00  0.00           O  
ATOM   2129  H   GLY B 133      -6.256   9.844  -2.253  1.00  0.00           H  
ATOM   2130 1HA  GLY B 133      -6.573   8.344  -4.783  1.00  0.00           H  
ATOM   2131 2HA  GLY B 133      -5.102   8.600  -3.864  1.00  0.00           H  
ATOM   2132  N   PHE B 134      -5.300   6.316  -2.898  1.00  0.00           N  
ATOM   2133  CA  PHE B 134      -5.390   4.995  -2.281  1.00  0.00           C  
ATOM   2134  C   PHE B 134      -4.619   4.882  -0.969  1.00  0.00           C  
ATOM   2135  O   PHE B 134      -3.726   5.689  -0.681  1.00  0.00           O  
ATOM   2136  CB  PHE B 134      -4.895   3.893  -3.234  1.00  0.00           C  
ATOM   2137  CG  PHE B 134      -3.450   3.889  -3.658  1.00  0.00           C  
ATOM   2138  CD1 PHE B 134      -2.469   3.230  -2.913  1.00  0.00           C  
ATOM   2139  CD2 PHE B 134      -3.082   4.483  -4.824  1.00  0.00           C  
ATOM   2140  CE1 PHE B 134      -1.163   3.195  -3.354  1.00  0.00           C  
ATOM   2141  CE2 PHE B 134      -1.789   4.442  -5.267  1.00  0.00           C  
ATOM   2142  CZ  PHE B 134      -0.833   3.798  -4.537  1.00  0.00           C  
ATOM   2143  H   PHE B 134      -4.404   6.668  -3.257  1.00  0.00           H  
ATOM   2144  HA  PHE B 134      -6.440   4.789  -2.068  1.00  0.00           H  
ATOM   2145 1HB  PHE B 134      -5.076   2.935  -2.785  1.00  0.00           H  
ATOM   2146 2HB  PHE B 134      -5.493   3.929  -4.139  1.00  0.00           H  
ATOM   2147  HD1 PHE B 134      -2.744   2.740  -1.982  1.00  0.00           H  
ATOM   2148  HD2 PHE B 134      -3.831   5.002  -5.407  1.00  0.00           H  
ATOM   2149  HE1 PHE B 134      -0.394   2.686  -2.777  1.00  0.00           H  
ATOM   2150  HE2 PHE B 134      -1.527   4.935  -6.204  1.00  0.00           H  
ATOM   2151  HZ  PHE B 134       0.184   3.777  -4.898  1.00  0.00           H  
ATOM   2152  N   LEU B 135      -4.993   3.878  -0.178  1.00  0.00           N  
ATOM   2153  CA  LEU B 135      -4.292   3.549   1.063  1.00  0.00           C  
ATOM   2154  C   LEU B 135      -3.623   2.179   0.968  1.00  0.00           C  
ATOM   2155  O   LEU B 135      -4.312   1.154   0.938  1.00  0.00           O  
ATOM   2156  CB  LEU B 135      -5.266   3.599   2.259  1.00  0.00           C  
ATOM   2157  CG  LEU B 135      -4.684   3.195   3.667  1.00  0.00           C  
ATOM   2158  CD1 LEU B 135      -3.523   4.126   4.053  1.00  0.00           C  
ATOM   2159  CD2 LEU B 135      -5.801   3.317   4.732  1.00  0.00           C  
ATOM   2160  H   LEU B 135      -5.768   3.290  -0.497  1.00  0.00           H  
ATOM   2161  HA  LEU B 135      -3.512   4.293   1.231  1.00  0.00           H  
ATOM   2162 1HB  LEU B 135      -5.657   4.597   2.332  1.00  0.00           H  
ATOM   2163 2HB  LEU B 135      -6.100   2.932   2.042  1.00  0.00           H  
ATOM   2164  HG  LEU B 135      -4.318   2.168   3.630  1.00  0.00           H  
ATOM   2165 1HD1 LEU B 135      -3.141   3.834   5.018  1.00  0.00           H  
ATOM   2166 2HD1 LEU B 135      -2.714   4.055   3.330  1.00  0.00           H  
ATOM   2167 3HD1 LEU B 135      -3.882   5.148   4.100  1.00  0.00           H  
ATOM   2168 1HD2 LEU B 135      -5.413   3.043   5.713  1.00  0.00           H  
ATOM   2169 2HD2 LEU B 135      -6.145   4.344   4.760  1.00  0.00           H  
ATOM   2170 3HD2 LEU B 135      -6.630   2.663   4.480  1.00  0.00           H  
ATOM   2171  N   LEU B 136      -2.285   2.183   0.934  1.00  0.00           N  
ATOM   2172  CA  LEU B 136      -1.476   0.968   0.818  1.00  0.00           C  
ATOM   2173  C   LEU B 136      -0.638   0.717   2.052  1.00  0.00           C  
ATOM   2174  O   LEU B 136       0.312   1.460   2.322  1.00  0.00           O  
ATOM   2175  CB  LEU B 136      -0.519   1.069  -0.357  1.00  0.00           C  
ATOM   2176  CG  LEU B 136       0.568  -0.039  -0.460  1.00  0.00           C  
ATOM   2177  CD1 LEU B 136      -0.074  -1.423  -0.608  1.00  0.00           C  
ATOM   2178  CD2 LEU B 136       1.455   0.335  -1.630  1.00  0.00           C  
ATOM   2179  H   LEU B 136      -1.801   3.084   0.983  1.00  0.00           H  
ATOM   2180  HA  LEU B 136      -2.143   0.119   0.682  1.00  0.00           H  
ATOM   2181 1HB  LEU B 136      -1.110   1.012  -1.265  1.00  0.00           H  
ATOM   2182 2HB  LEU B 136      -0.022   2.042  -0.322  1.00  0.00           H  
ATOM   2183  HG  LEU B 136       1.186  -0.062   0.438  1.00  0.00           H  
ATOM   2184 1HD1 LEU B 136       0.682  -2.176  -0.702  1.00  0.00           H  
ATOM   2185 2HD1 LEU B 136      -0.689  -1.659   0.259  1.00  0.00           H  
ATOM   2186 3HD1 LEU B 136      -0.676  -1.426  -1.459  1.00  0.00           H  
ATOM   2187 1HD2 LEU B 136       2.247  -0.396  -1.744  1.00  0.00           H  
ATOM   2188 2HD2 LEU B 136       0.871   0.382  -2.529  1.00  0.00           H  
ATOM   2189 3HD2 LEU B 136       1.896   1.316  -1.444  1.00  0.00           H  
ATOM   2190  N   ILE B 137      -0.969  -0.343   2.774  1.00  0.00           N  
ATOM   2191  CA  ILE B 137      -0.254  -0.678   3.986  1.00  0.00           C  
ATOM   2192  C   ILE B 137       0.380  -2.062   3.843  1.00  0.00           C  
ATOM   2193  O   ILE B 137      -0.324  -3.068   3.700  1.00  0.00           O  
ATOM   2194  CB  ILE B 137      -1.223  -0.637   5.203  1.00  0.00           C  
ATOM   2195  CG1 ILE B 137      -1.874   0.779   5.320  1.00  0.00           C  
ATOM   2196  CG2 ILE B 137      -0.464  -0.949   6.475  1.00  0.00           C  
ATOM   2197  CD1 ILE B 137      -2.984   0.889   6.351  1.00  0.00           C  
ATOM   2198  H   ILE B 137      -1.761  -0.914   2.482  1.00  0.00           H  
ATOM   2199  HA  ILE B 137       0.543   0.047   4.146  1.00  0.00           H  
ATOM   2200  HB  ILE B 137      -2.017  -1.370   5.058  1.00  0.00           H  
ATOM   2201 1HG1 ILE B 137      -1.099   1.498   5.556  1.00  0.00           H  
ATOM   2202 2HG1 ILE B 137      -2.300   1.041   4.359  1.00  0.00           H  
ATOM   2203 1HG2 ILE B 137      -1.113  -0.944   7.338  1.00  0.00           H  
ATOM   2204 2HG2 ILE B 137      -0.016  -1.912   6.395  1.00  0.00           H  
ATOM   2205 3HG2 ILE B 137       0.314  -0.203   6.612  1.00  0.00           H  
ATOM   2206 1HD1 ILE B 137      -3.380   1.894   6.347  1.00  0.00           H  
ATOM   2207 2HD1 ILE B 137      -3.779   0.189   6.095  1.00  0.00           H  
ATOM   2208 3HD1 ILE B 137      -2.614   0.673   7.339  1.00  0.00           H  
ATOM   2209  N   GLN B 138       1.714  -2.096   3.848  1.00  0.00           N  
ATOM   2210  CA  GLN B 138       2.481  -3.338   3.720  1.00  0.00           C  
ATOM   2211  C   GLN B 138       3.290  -3.567   4.991  1.00  0.00           C  
ATOM   2212  O   GLN B 138       4.121  -4.473   5.076  1.00  0.00           O  
ATOM   2213  CB  GLN B 138       3.468  -3.283   2.540  1.00  0.00           C  
ATOM   2214  CG  GLN B 138       2.847  -3.152   1.191  1.00  0.00           C  
ATOM   2215  CD  GLN B 138       3.869  -3.049   0.065  1.00  0.00           C  
ATOM   2216  OE1 GLN B 138       5.090  -3.083   0.278  1.00  0.00           O  
ATOM   2217  NE2 GLN B 138       3.345  -2.916  -1.136  1.00  0.00           N  
ATOM   2218  H   GLN B 138       2.227  -1.222   3.957  1.00  0.00           H  
ATOM   2219  HA  GLN B 138       1.790  -4.173   3.609  1.00  0.00           H  
ATOM   2220 1HB  GLN B 138       4.129  -2.435   2.677  1.00  0.00           H  
ATOM   2221 2HB  GLN B 138       4.084  -4.182   2.541  1.00  0.00           H  
ATOM   2222 1HG  GLN B 138       2.230  -3.997   1.006  1.00  0.00           H  
ATOM   2223 2HG  GLN B 138       2.249  -2.247   1.188  1.00  0.00           H  
ATOM   2224 1HE2 GLN B 138       3.912  -2.792  -1.975  1.00  0.00           H  
ATOM   2225 2HE2 GLN B 138       2.358  -2.921  -1.238  1.00  0.00           H  
ATOM   2226  N   ALA B 139       3.051  -2.703   5.969  1.00  0.00           N  
ATOM   2227  CA  ALA B 139       3.716  -2.744   7.259  1.00  0.00           C  
ATOM   2228  C   ALA B 139       2.907  -2.006   8.293  1.00  0.00           C  
ATOM   2229  O   ALA B 139       2.106  -1.141   7.963  1.00  0.00           O  
ATOM   2230  CB  ALA B 139       5.061  -2.121   7.176  1.00  0.00           C  
ATOM   2231  H   ALA B 139       2.357  -1.991   5.805  1.00  0.00           H  
ATOM   2232  HA  ALA B 139       3.798  -3.785   7.571  1.00  0.00           H  
ATOM   2233 1HB  ALA B 139       5.548  -2.170   8.145  1.00  0.00           H  
ATOM   2234 2HB  ALA B 139       5.611  -2.666   6.466  1.00  0.00           H  
ATOM   2235 3HB  ALA B 139       4.961  -1.086   6.865  1.00  0.00           H  
ATOM   2236  N   TRP B 140       3.142  -2.333   9.544  1.00  0.00           N  
ATOM   2237  CA  TRP B 140       2.449  -1.689  10.638  1.00  0.00           C  
ATOM   2238  C   TRP B 140       3.273  -2.118  11.849  1.00  0.00           C  
ATOM   2239  O   TRP B 140       3.842  -3.207  11.796  1.00  0.00           O  
ATOM   2240  CB  TRP B 140       0.985  -2.187  10.676  1.00  0.00           C  
ATOM   2241  CG  TRP B 140       0.069  -1.382  11.503  1.00  0.00           C  
ATOM   2242  CD1 TRP B 140      -0.543  -1.678  12.688  1.00  0.00           C  
ATOM   2243  CD2 TRP B 140      -0.347  -0.052  11.155  1.00  0.00           C  
ATOM   2244  NE1 TRP B 140      -1.325  -0.607  13.083  1.00  0.00           N  
ATOM   2245  CE2 TRP B 140      -1.191   0.396  12.156  1.00  0.00           C  
ATOM   2246  CE3 TRP B 140      -0.075   0.780  10.077  1.00  0.00           C  
ATOM   2247  CZ2 TRP B 140      -1.761   1.658  12.109  1.00  0.00           C  
ATOM   2248  CZ3 TRP B 140      -0.654   2.010  10.042  1.00  0.00           C  
ATOM   2249  CH2 TRP B 140      -1.462   2.443  11.011  1.00  0.00           C  
ATOM   2250  H   TRP B 140       3.817  -3.056   9.748  1.00  0.00           H  
ATOM   2251  HA  TRP B 140       2.468  -0.617  10.489  1.00  0.00           H  
ATOM   2252 1HB  TRP B 140       0.571  -2.200   9.670  1.00  0.00           H  
ATOM   2253 2HB  TRP B 140       0.959  -3.212  11.050  1.00  0.00           H  
ATOM   2254  HD1 TRP B 140      -0.448  -2.625  13.231  1.00  0.00           H  
ATOM   2255  HE1 TRP B 140      -1.944  -0.573  13.927  1.00  0.00           H  
ATOM   2256  HE3 TRP B 140       0.578   0.453   9.268  1.00  0.00           H  
ATOM   2257  HZ2 TRP B 140      -2.424   2.019  12.886  1.00  0.00           H  
ATOM   2258  HZ3 TRP B 140      -0.454   2.624   9.217  1.00  0.00           H  
ATOM   2259  HH2 TRP B 140      -1.884   3.428  10.914  1.00  0.00           H  
ATOM   2260  N   PRO B 141       3.402  -1.327  12.926  1.00  0.00           N  
ATOM   2261  CA  PRO B 141       4.201  -1.672  14.082  1.00  0.00           C  
ATOM   2262  C   PRO B 141       3.859  -3.054  14.601  1.00  0.00           C  
ATOM   2263  O   PRO B 141       2.688  -3.435  14.718  1.00  0.00           O  
ATOM   2264  CB  PRO B 141       3.829  -0.582  15.092  1.00  0.00           C  
ATOM   2265  CG  PRO B 141       3.474   0.594  14.247  1.00  0.00           C  
ATOM   2266  CD  PRO B 141       2.740   0.003  13.073  1.00  0.00           C  
ATOM   2267  HA  PRO B 141       5.269  -1.617  13.814  1.00  0.00           H  
ATOM   2268 1HB  PRO B 141       2.994  -0.922  15.722  1.00  0.00           H  
ATOM   2269 2HB  PRO B 141       4.678  -0.384  15.762  1.00  0.00           H  
ATOM   2270 1HG  PRO B 141       2.856   1.301  14.820  1.00  0.00           H  
ATOM   2271 2HG  PRO B 141       4.383   1.136  13.948  1.00  0.00           H  
ATOM   2272 1HD  PRO B 141       1.673  -0.102  13.321  1.00  0.00           H  
ATOM   2273 2HD  PRO B 141       2.871   0.650  12.193  1.00  0.00           H  
ATOM   2274  N   GLU B 142       4.911  -3.767  14.974  1.00  0.00           N  
ATOM   2275  CA  GLU B 142       4.867  -5.155  15.405  1.00  0.00           C  
ATOM   2276  C   GLU B 142       3.935  -5.459  16.571  1.00  0.00           C  
ATOM   2277  O   GLU B 142       3.379  -6.553  16.643  1.00  0.00           O  
ATOM   2278  CB  GLU B 142       6.279  -5.608  15.797  1.00  0.00           C  
ATOM   2279  CG  GLU B 142       7.286  -5.639  14.645  1.00  0.00           C  
ATOM   2280  CD  GLU B 142       7.935  -4.295  14.368  1.00  0.00           C  
ATOM   2281  OE1 GLU B 142       7.536  -3.315  14.977  1.00  0.00           O  
ATOM   2282  OE2 GLU B 142       8.823  -4.247  13.556  1.00  0.00           O  
ATOM   2283  H   GLU B 142       5.821  -3.340  14.883  1.00  0.00           H  
ATOM   2284  HA  GLU B 142       4.540  -5.753  14.554  1.00  0.00           H  
ATOM   2285 1HB  GLU B 142       6.669  -4.949  16.573  1.00  0.00           H  
ATOM   2286 2HB  GLU B 142       6.228  -6.610  16.223  1.00  0.00           H  
ATOM   2287 1HG  GLU B 142       8.065  -6.365  14.878  1.00  0.00           H  
ATOM   2288 2HG  GLU B 142       6.771  -5.977  13.745  1.00  0.00           H  
ATOM   2289  N   ASN B 143       3.768  -4.512  17.483  1.00  0.00           N  
ATOM   2290  CA  ASN B 143       2.912  -4.742  18.637  1.00  0.00           C  
ATOM   2291  C   ASN B 143       1.537  -4.091  18.536  1.00  0.00           C  
ATOM   2292  O   ASN B 143       0.842  -3.977  19.546  1.00  0.00           O  
ATOM   2293  CB  ASN B 143       3.613  -4.352  19.923  1.00  0.00           C  
ATOM   2294  CG  ASN B 143       4.791  -5.259  20.219  1.00  0.00           C  
ATOM   2295  OD1 ASN B 143       4.715  -6.478  20.011  1.00  0.00           O  
ATOM   2296  ND2 ASN B 143       5.867  -4.693  20.705  1.00  0.00           N  
ATOM   2297  H   ASN B 143       4.241  -3.628  17.368  1.00  0.00           H  
ATOM   2298  HA  ASN B 143       2.728  -5.814  18.702  1.00  0.00           H  
ATOM   2299 1HB  ASN B 143       3.966  -3.323  19.848  1.00  0.00           H  
ATOM   2300 2HB  ASN B 143       2.908  -4.401  20.753  1.00  0.00           H  
ATOM   2301 1HD2 ASN B 143       6.671  -5.250  20.921  1.00  0.00           H  
ATOM   2302 2HD2 ASN B 143       5.887  -3.706  20.863  1.00  0.00           H  
ATOM   2303  N   ARG B 144       1.132  -3.646  17.343  1.00  0.00           N  
ATOM   2304  CA  ARG B 144      -0.209  -3.083  17.237  1.00  0.00           C  
ATOM   2305  C   ARG B 144      -1.232  -4.088  16.708  1.00  0.00           C  
ATOM   2306  O   ARG B 144      -1.053  -4.734  15.677  1.00  0.00           O  
ATOM   2307  CB  ARG B 144      -0.218  -1.793  16.435  1.00  0.00           C  
ATOM   2308  CG  ARG B 144       0.409  -0.632  17.199  1.00  0.00           C  
ATOM   2309  CD  ARG B 144       0.186   0.705  16.567  1.00  0.00           C  
ATOM   2310  NE  ARG B 144       0.695   1.759  17.448  1.00  0.00           N  
ATOM   2311  CZ  ARG B 144       0.255   3.043  17.476  1.00  0.00           C  
ATOM   2312  NH1 ARG B 144      -0.685   3.450  16.658  1.00  0.00           N  
ATOM   2313  NH2 ARG B 144       0.747   3.884  18.362  1.00  0.00           N  
ATOM   2314  H   ARG B 144       1.723  -3.722  16.513  1.00  0.00           H  
ATOM   2315  HA  ARG B 144      -0.531  -2.801  18.238  1.00  0.00           H  
ATOM   2316 1HB  ARG B 144       0.357  -1.932  15.519  1.00  0.00           H  
ATOM   2317 2HB  ARG B 144      -1.240  -1.527  16.155  1.00  0.00           H  
ATOM   2318 1HG  ARG B 144      -0.035  -0.601  18.192  1.00  0.00           H  
ATOM   2319 2HG  ARG B 144       1.473  -0.800  17.304  1.00  0.00           H  
ATOM   2320 1HD  ARG B 144       0.700   0.763  15.614  1.00  0.00           H  
ATOM   2321 2HD  ARG B 144      -0.880   0.866  16.414  1.00  0.00           H  
ATOM   2322  HE  ARG B 144       1.410   1.501  18.115  1.00  0.00           H  
ATOM   2323 1HH1 ARG B 144      -1.080   2.819  15.989  1.00  0.00           H  
ATOM   2324 2HH1 ARG B 144      -1.034   4.429  16.727  1.00  0.00           H  
ATOM   2325 1HH2 ARG B 144       1.448   3.574  19.008  1.00  0.00           H  
ATOM   2326 2HH2 ARG B 144       0.367   4.858  18.417  1.00  0.00           H  
ATOM   2327  N   THR B 145      -2.339  -4.179  17.441  1.00  0.00           N  
ATOM   2328  CA  THR B 145      -3.468  -5.069  17.166  1.00  0.00           C  
ATOM   2329  C   THR B 145      -4.201  -4.771  15.863  1.00  0.00           C  
ATOM   2330  O   THR B 145      -4.638  -5.690  15.153  1.00  0.00           O  
ATOM   2331  CB  THR B 145      -4.486  -4.999  18.319  1.00  0.00           C  
ATOM   2332  OG1 THR B 145      -3.858  -5.396  19.543  1.00  0.00           O  
ATOM   2333  CG2 THR B 145      -5.640  -5.890  18.050  1.00  0.00           C  
ATOM   2334  H   THR B 145      -2.394  -3.601  18.268  1.00  0.00           H  
ATOM   2335  HA  THR B 145      -3.083  -6.089  17.107  1.00  0.00           H  
ATOM   2336  HB  THR B 145      -4.848  -3.973  18.414  1.00  0.00           H  
ATOM   2337  HG1 THR B 145      -4.443  -5.195  20.281  1.00  0.00           H  
ATOM   2338 1HG2 THR B 145      -6.353  -5.827  18.870  1.00  0.00           H  
ATOM   2339 2HG2 THR B 145      -6.131  -5.599  17.118  1.00  0.00           H  
ATOM   2340 3HG2 THR B 145      -5.266  -6.890  17.975  1.00  0.00           H  
ATOM   2341  N   ASP B 146      -4.393  -3.487  15.588  1.00  0.00           N  
ATOM   2342  CA  ASP B 146      -5.139  -3.065  14.412  1.00  0.00           C  
ATOM   2343  C   ASP B 146      -4.646  -1.757  13.826  1.00  0.00           C  
ATOM   2344  O   ASP B 146      -3.695  -1.142  14.332  1.00  0.00           O  
ATOM   2345  CB  ASP B 146      -6.606  -2.921  14.786  1.00  0.00           C  
ATOM   2346  CG  ASP B 146      -6.859  -1.884  15.883  1.00  0.00           C  
ATOM   2347  OD1 ASP B 146      -7.961  -1.847  16.382  1.00  0.00           O  
ATOM   2348  OD2 ASP B 146      -5.939  -1.188  16.264  1.00  0.00           O  
ATOM   2349  H   ASP B 146      -4.007  -2.792  16.207  1.00  0.00           H  
ATOM   2350  HA  ASP B 146      -5.044  -3.830  13.645  1.00  0.00           H  
ATOM   2351 1HB  ASP B 146      -7.179  -2.668  13.918  1.00  0.00           H  
ATOM   2352 2HB  ASP B 146      -6.957  -3.875  15.133  1.00  0.00           H  
ATOM   2353  N   LEU B 147      -5.357  -1.246  12.813  1.00  0.00           N  
ATOM   2354  CA  LEU B 147      -4.957  -0.012  12.170  1.00  0.00           C  
ATOM   2355  C   LEU B 147      -5.614   1.164  12.892  1.00  0.00           C  
ATOM   2356  O   LEU B 147      -6.324   1.966  12.290  1.00  0.00           O  
ATOM   2357  CB  LEU B 147      -5.406  -0.058  10.705  1.00  0.00           C  
ATOM   2358  CG  LEU B 147      -4.924  -1.305   9.897  1.00  0.00           C  
ATOM   2359  CD1 LEU B 147      -5.524  -1.262   8.502  1.00  0.00           C  
ATOM   2360  CD2 LEU B 147      -3.407  -1.330   9.855  1.00  0.00           C  
ATOM   2361  H   LEU B 147      -6.176  -1.721  12.440  1.00  0.00           H  
ATOM   2362  HA  LEU B 147      -3.889   0.076  12.221  1.00  0.00           H  
ATOM   2363 1HB  LEU B 147      -6.492  -0.025  10.668  1.00  0.00           H  
ATOM   2364 2HB  LEU B 147      -5.023   0.823  10.203  1.00  0.00           H  
ATOM   2365  HG  LEU B 147      -5.285  -2.217  10.384  1.00  0.00           H  
ATOM   2366 1HD1 LEU B 147      -5.203  -2.136   7.938  1.00  0.00           H  
ATOM   2367 2HD1 LEU B 147      -6.614  -1.261   8.583  1.00  0.00           H  
ATOM   2368 3HD1 LEU B 147      -5.198  -0.362   7.995  1.00  0.00           H  
ATOM   2369 1HD2 LEU B 147      -3.071  -2.198   9.299  1.00  0.00           H  
ATOM   2370 2HD2 LEU B 147      -3.034  -0.430   9.380  1.00  0.00           H  
ATOM   2371 3HD2 LEU B 147      -3.034  -1.385  10.868  1.00  0.00           H  
ATOM   2372  N   HIS B 148      -5.307   1.290  14.183  1.00  0.00           N  
ATOM   2373  CA  HIS B 148      -5.914   2.271  15.090  1.00  0.00           C  
ATOM   2374  C   HIS B 148      -5.787   3.698  14.579  1.00  0.00           C  
ATOM   2375  O   HIS B 148      -6.724   4.489  14.664  1.00  0.00           O  
ATOM   2376  CB  HIS B 148      -5.313   2.153  16.495  1.00  0.00           C  
ATOM   2377  CG  HIS B 148      -5.913   3.089  17.512  1.00  0.00           C  
ATOM   2378  ND1 HIS B 148      -7.212   2.965  17.969  1.00  0.00           N  
ATOM   2379  CD2 HIS B 148      -5.380   4.133  18.170  1.00  0.00           C  
ATOM   2380  CE1 HIS B 148      -7.455   3.909  18.861  1.00  0.00           C  
ATOM   2381  NE2 HIS B 148      -6.357   4.635  19.014  1.00  0.00           N  
ATOM   2382  H   HIS B 148      -4.675   0.581  14.559  1.00  0.00           H  
ATOM   2383  HA  HIS B 148      -6.979   2.053  15.180  1.00  0.00           H  
ATOM   2384 1HB  HIS B 148      -5.443   1.134  16.858  1.00  0.00           H  
ATOM   2385 2HB  HIS B 148      -4.242   2.345  16.448  1.00  0.00           H  
ATOM   2386  HD1 HIS B 148      -7.883   2.274  17.681  1.00  0.00           H  
ATOM   2387  HD2 HIS B 148      -4.388   4.589  18.142  1.00  0.00           H  
ATOM   2388  HE1 HIS B 148      -8.439   3.980  19.330  1.00  0.00           H  
ATOM   2389  N   ALA B 149      -4.632   4.036  14.017  1.00  0.00           N  
ATOM   2390  CA  ALA B 149      -4.398   5.389  13.517  1.00  0.00           C  
ATOM   2391  C   ALA B 149      -5.422   5.783  12.442  1.00  0.00           C  
ATOM   2392  O   ALA B 149      -5.635   6.965  12.200  1.00  0.00           O  
ATOM   2393  CB  ALA B 149      -2.998   5.526  12.951  1.00  0.00           C  
ATOM   2394  H   ALA B 149      -3.902   3.343  13.952  1.00  0.00           H  
ATOM   2395  HA  ALA B 149      -4.503   6.074  14.357  1.00  0.00           H  
ATOM   2396 1HB  ALA B 149      -2.853   6.545  12.628  1.00  0.00           H  
ATOM   2397 2HB  ALA B 149      -2.260   5.280  13.716  1.00  0.00           H  
ATOM   2398 3HB  ALA B 149      -2.895   4.866  12.115  1.00  0.00           H  
ATOM   2399  N   PHE B 150      -6.022   4.803  11.761  1.00  0.00           N  
ATOM   2400  CA  PHE B 150      -6.995   5.083  10.720  1.00  0.00           C  
ATOM   2401  C   PHE B 150      -8.441   4.810  11.146  1.00  0.00           C  
ATOM   2402  O   PHE B 150      -9.332   4.810  10.295  1.00  0.00           O  
ATOM   2403  CB  PHE B 150      -6.694   4.278   9.459  1.00  0.00           C  
ATOM   2404  CG  PHE B 150      -5.457   4.675   8.742  1.00  0.00           C  
ATOM   2405  CD1 PHE B 150      -5.440   5.843   7.989  1.00  0.00           C  
ATOM   2406  CD2 PHE B 150      -4.319   3.888   8.785  1.00  0.00           C  
ATOM   2407  CE1 PHE B 150      -4.317   6.217   7.302  1.00  0.00           C  
ATOM   2408  CE2 PHE B 150      -3.192   4.265   8.091  1.00  0.00           C  
ATOM   2409  CZ  PHE B 150      -3.193   5.429   7.348  1.00  0.00           C  
ATOM   2410  H   PHE B 150      -5.856   3.827  11.997  1.00  0.00           H  
ATOM   2411  HA  PHE B 150      -6.919   6.140  10.463  1.00  0.00           H  
ATOM   2412 1HB  PHE B 150      -6.588   3.233   9.740  1.00  0.00           H  
ATOM   2413 2HB  PHE B 150      -7.531   4.353   8.768  1.00  0.00           H  
ATOM   2414  HD1 PHE B 150      -6.336   6.468   7.951  1.00  0.00           H  
ATOM   2415  HD2 PHE B 150      -4.323   2.969   9.368  1.00  0.00           H  
ATOM   2416  HE1 PHE B 150      -4.324   7.135   6.723  1.00  0.00           H  
ATOM   2417  HE2 PHE B 150      -2.305   3.644   8.124  1.00  0.00           H  
ATOM   2418  HZ  PHE B 150      -2.302   5.723   6.797  1.00  0.00           H  
ATOM   2419  N   GLU B 151      -8.719   4.629  12.446  1.00  0.00           N  
ATOM   2420  CA  GLU B 151     -10.109   4.355  12.845  1.00  0.00           C  
ATOM   2421  C   GLU B 151     -11.054   5.507  12.485  1.00  0.00           C  
ATOM   2422  O   GLU B 151     -12.265   5.311  12.364  1.00  0.00           O  
ATOM   2423  CB  GLU B 151     -10.268   4.015  14.344  1.00  0.00           C  
ATOM   2424  CG  GLU B 151     -10.121   5.154  15.357  1.00  0.00           C  
ATOM   2425  CD  GLU B 151     -10.320   4.655  16.807  1.00  0.00           C  
ATOM   2426  OE1 GLU B 151     -10.056   3.501  17.065  1.00  0.00           O  
ATOM   2427  OE2 GLU B 151     -10.769   5.419  17.636  1.00  0.00           O  
ATOM   2428  H   GLU B 151      -7.977   4.640  13.149  1.00  0.00           H  
ATOM   2429  HA  GLU B 151     -10.440   3.478  12.296  1.00  0.00           H  
ATOM   2430 1HB  GLU B 151     -11.246   3.564  14.502  1.00  0.00           H  
ATOM   2431 2HB  GLU B 151      -9.525   3.259  14.608  1.00  0.00           H  
ATOM   2432 1HG  GLU B 151      -9.127   5.594  15.264  1.00  0.00           H  
ATOM   2433 2HG  GLU B 151     -10.855   5.927  15.138  1.00  0.00           H  
ATOM   2434  N   ASN B 152     -10.502   6.713  12.293  1.00  0.00           N  
ATOM   2435  CA  ASN B 152     -11.285   7.893  11.942  1.00  0.00           C  
ATOM   2436  C   ASN B 152     -11.349   8.143  10.431  1.00  0.00           C  
ATOM   2437  O   ASN B 152     -11.935   9.132   9.990  1.00  0.00           O  
ATOM   2438  CB  ASN B 152     -10.719   9.112  12.623  1.00  0.00           C  
ATOM   2439  CG  ASN B 152     -10.841   9.045  14.104  1.00  0.00           C  
ATOM   2440  OD1 ASN B 152     -11.815   8.519  14.659  1.00  0.00           O  
ATOM   2441  ND2 ASN B 152      -9.858   9.582  14.763  1.00  0.00           N  
ATOM   2442  H   ASN B 152      -9.503   6.809  12.404  1.00  0.00           H  
ATOM   2443  HA  ASN B 152     -12.306   7.744  12.289  1.00  0.00           H  
ATOM   2444 1HB  ASN B 152      -9.662   9.211  12.359  1.00  0.00           H  
ATOM   2445 2HB  ASN B 152     -11.228  10.005  12.261  1.00  0.00           H  
ATOM   2446 1HD2 ASN B 152      -9.862   9.583  15.763  1.00  0.00           H  
ATOM   2447 2HD2 ASN B 152      -9.098  10.021  14.244  1.00  0.00           H  
ATOM   2448  N   LEU B 153     -10.792   7.230   9.636  1.00  0.00           N  
ATOM   2449  CA  LEU B 153     -10.830   7.364   8.185  1.00  0.00           C  
ATOM   2450  C   LEU B 153     -12.217   7.024   7.688  1.00  0.00           C  
ATOM   2451  O   LEU B 153     -12.690   5.915   7.913  1.00  0.00           O  
ATOM   2452  CB  LEU B 153      -9.813   6.405   7.547  1.00  0.00           C  
ATOM   2453  CG  LEU B 153      -9.759   6.362   6.017  1.00  0.00           C  
ATOM   2454  CD1 LEU B 153      -9.301   7.697   5.472  1.00  0.00           C  
ATOM   2455  CD2 LEU B 153      -8.808   5.242   5.609  1.00  0.00           C  
ATOM   2456  H   LEU B 153     -10.326   6.416  10.030  1.00  0.00           H  
ATOM   2457  HA  LEU B 153     -10.593   8.392   7.913  1.00  0.00           H  
ATOM   2458 1HB  LEU B 153      -8.822   6.670   7.912  1.00  0.00           H  
ATOM   2459 2HB  LEU B 153     -10.039   5.396   7.892  1.00  0.00           H  
ATOM   2460  HG  LEU B 153     -10.758   6.164   5.618  1.00  0.00           H  
ATOM   2461 1HD1 LEU B 153      -9.279   7.654   4.381  1.00  0.00           H  
ATOM   2462 2HD1 LEU B 153      -9.993   8.460   5.786  1.00  0.00           H  
ATOM   2463 3HD1 LEU B 153      -8.309   7.931   5.851  1.00  0.00           H  
ATOM   2464 1HD2 LEU B 153      -8.752   5.190   4.532  1.00  0.00           H  
ATOM   2465 2HD2 LEU B 153      -7.819   5.449   6.012  1.00  0.00           H  
ATOM   2466 3HD2 LEU B 153      -9.171   4.291   6.005  1.00  0.00           H  
ATOM   2467  N   GLU B 154     -12.873   7.966   7.017  1.00  0.00           N  
ATOM   2468  CA  GLU B 154     -14.221   7.748   6.533  1.00  0.00           C  
ATOM   2469  C   GLU B 154     -14.303   7.415   5.060  1.00  0.00           C  
ATOM   2470  O   GLU B 154     -15.077   6.527   4.663  1.00  0.00           O  
ATOM   2471  CB  GLU B 154     -15.099   8.984   6.798  1.00  0.00           C  
ATOM   2472  CG  GLU B 154     -15.437   9.239   8.260  1.00  0.00           C  
ATOM   2473  CD  GLU B 154     -16.322  10.457   8.491  1.00  0.00           C  
ATOM   2474  OE1 GLU B 154     -16.086  11.482   7.885  1.00  0.00           O  
ATOM   2475  OE2 GLU B 154     -17.274  10.342   9.259  1.00  0.00           O  
ATOM   2476  H   GLU B 154     -12.435   8.858   6.837  1.00  0.00           H  
ATOM   2477  HA  GLU B 154     -14.624   6.925   7.069  1.00  0.00           H  
ATOM   2478 1HB  GLU B 154     -14.594   9.873   6.414  1.00  0.00           H  
ATOM   2479 2HB  GLU B 154     -16.038   8.879   6.257  1.00  0.00           H  
ATOM   2480 1HG  GLU B 154     -15.965   8.365   8.623  1.00  0.00           H  
ATOM   2481 2HG  GLU B 154     -14.511   9.341   8.829  1.00  0.00           H  
ATOM   2482  N   ILE B 155     -13.519   8.127   4.252  1.00  0.00           N  
ATOM   2483  CA  ILE B 155     -13.624   7.951   2.814  1.00  0.00           C  
ATOM   2484  C   ILE B 155     -12.299   7.725   2.087  1.00  0.00           C  
ATOM   2485  O   ILE B 155     -11.341   8.478   2.265  1.00  0.00           O  
ATOM   2486  CB  ILE B 155     -14.306   9.189   2.187  1.00  0.00           C  
ATOM   2487  CG1 ILE B 155     -15.699   9.411   2.799  1.00  0.00           C  
ATOM   2488  CG2 ILE B 155     -14.425   9.009   0.673  1.00  0.00           C  
ATOM   2489  CD1 ILE B 155     -16.291  10.718   2.442  1.00  0.00           C  
ATOM   2490  H   ILE B 155     -12.890   8.824   4.650  1.00  0.00           H  
ATOM   2491  HA  ILE B 155     -14.253   7.089   2.627  1.00  0.00           H  
ATOM   2492  HB  ILE B 155     -13.719  10.071   2.396  1.00  0.00           H  
ATOM   2493 1HG1 ILE B 155     -16.362   8.629   2.478  1.00  0.00           H  
ATOM   2494 2HG1 ILE B 155     -15.630   9.392   3.870  1.00  0.00           H  
ATOM   2495 1HG2 ILE B 155     -14.898   9.884   0.239  1.00  0.00           H  
ATOM   2496 2HG2 ILE B 155     -13.442   8.889   0.246  1.00  0.00           H  
ATOM   2497 3HG2 ILE B 155     -15.027   8.123   0.451  1.00  0.00           H  
ATOM   2498 1HD1 ILE B 155     -17.268  10.816   2.914  1.00  0.00           H  
ATOM   2499 2HD1 ILE B 155     -15.633  11.523   2.788  1.00  0.00           H  
ATOM   2500 3HD1 ILE B 155     -16.403  10.778   1.359  1.00  0.00           H  
ATOM   2501  N   ILE B 156     -12.260   6.705   1.249  1.00  0.00           N  
ATOM   2502  CA  ILE B 156     -11.118   6.497   0.368  1.00  0.00           C  
ATOM   2503  C   ILE B 156     -11.701   6.709  -1.023  1.00  0.00           C  
ATOM   2504  O   ILE B 156     -12.663   6.032  -1.380  1.00  0.00           O  
ATOM   2505  CB  ILE B 156     -10.506   5.091   0.502  1.00  0.00           C  
ATOM   2506  CG1 ILE B 156     -10.048   4.843   1.943  1.00  0.00           C  
ATOM   2507  CG2 ILE B 156      -9.303   4.975  -0.450  1.00  0.00           C  
ATOM   2508  CD1 ILE B 156      -9.720   3.394   2.218  1.00  0.00           C  
ATOM   2509  H   ILE B 156     -13.073   6.089   1.191  1.00  0.00           H  
ATOM   2510  HA  ILE B 156     -10.350   7.245   0.552  1.00  0.00           H  
ATOM   2511  HB  ILE B 156     -11.251   4.340   0.246  1.00  0.00           H  
ATOM   2512 1HG1 ILE B 156      -9.162   5.449   2.137  1.00  0.00           H  
ATOM   2513 2HG1 ILE B 156     -10.836   5.154   2.627  1.00  0.00           H  
ATOM   2514 1HG2 ILE B 156      -8.861   3.982  -0.373  1.00  0.00           H  
ATOM   2515 2HG2 ILE B 156      -9.628   5.144  -1.473  1.00  0.00           H  
ATOM   2516 3HG2 ILE B 156      -8.551   5.727  -0.189  1.00  0.00           H  
ATOM   2517 1HD1 ILE B 156      -9.402   3.277   3.252  1.00  0.00           H  
ATOM   2518 2HD1 ILE B 156     -10.604   2.780   2.041  1.00  0.00           H  
ATOM   2519 3HD1 ILE B 156      -8.917   3.076   1.551  1.00  0.00           H  
ATOM   2520  N   ARG B 157     -11.218   7.680  -1.784  1.00  0.00           N  
ATOM   2521  CA  ARG B 157     -11.904   7.915  -3.043  1.00  0.00           C  
ATOM   2522  C   ARG B 157     -11.347   7.092  -4.204  1.00  0.00           C  
ATOM   2523  O   ARG B 157     -12.078   6.788  -5.145  1.00  0.00           O  
ATOM   2524  CB  ARG B 157     -11.938   9.390  -3.381  1.00  0.00           C  
ATOM   2525  CG  ARG B 157     -12.738  10.205  -2.365  1.00  0.00           C  
ATOM   2526  CD  ARG B 157     -12.864  11.632  -2.708  1.00  0.00           C  
ATOM   2527  NE  ARG B 157     -13.519  12.384  -1.631  1.00  0.00           N  
ATOM   2528  CZ  ARG B 157     -14.851  12.467  -1.419  1.00  0.00           C  
ATOM   2529  NH1 ARG B 157     -15.701  11.844  -2.213  1.00  0.00           N  
ATOM   2530  NH2 ARG B 157     -15.303  13.176  -0.393  1.00  0.00           N  
ATOM   2531  H   ARG B 157     -10.427   8.243  -1.479  1.00  0.00           H  
ATOM   2532  HA  ARG B 157     -12.940   7.635  -2.896  1.00  0.00           H  
ATOM   2533 1HB  ARG B 157     -10.960   9.774  -3.447  1.00  0.00           H  
ATOM   2534 2HB  ARG B 157     -12.407   9.526  -4.358  1.00  0.00           H  
ATOM   2535 1HG  ARG B 157     -13.740   9.780  -2.279  1.00  0.00           H  
ATOM   2536 2HG  ARG B 157     -12.231  10.148  -1.397  1.00  0.00           H  
ATOM   2537 1HD  ARG B 157     -11.879  12.062  -2.875  1.00  0.00           H  
ATOM   2538 2HD  ARG B 157     -13.465  11.734  -3.606  1.00  0.00           H  
ATOM   2539  HE  ARG B 157     -12.911  12.902  -0.976  1.00  0.00           H  
ATOM   2540 1HH1 ARG B 157     -15.360  11.295  -2.992  1.00  0.00           H  
ATOM   2541 2HH1 ARG B 157     -16.698  11.911  -2.037  1.00  0.00           H  
ATOM   2542 1HH2 ARG B 157     -14.629  13.641   0.250  1.00  0.00           H  
ATOM   2543 2HH2 ARG B 157     -16.290  13.245  -0.222  1.00  0.00           H  
ATOM   2544  N   GLY B 158     -10.070   6.708  -4.166  1.00  0.00           N  
ATOM   2545  CA  GLY B 158      -9.538   5.880  -5.246  1.00  0.00           C  
ATOM   2546  C   GLY B 158      -9.356   6.622  -6.567  1.00  0.00           C  
ATOM   2547  O   GLY B 158      -9.418   6.004  -7.632  1.00  0.00           O  
ATOM   2548  H   GLY B 158      -9.434   6.965  -3.409  1.00  0.00           H  
ATOM   2549 1HA  GLY B 158      -8.574   5.473  -4.931  1.00  0.00           H  
ATOM   2550 2HA  GLY B 158     -10.197   5.025  -5.395  1.00  0.00           H  
ATOM   2551  N   ARG B 159      -9.166   7.951  -6.532  1.00  0.00           N  
ATOM   2552  CA  ARG B 159      -9.012   8.686  -7.790  1.00  0.00           C  
ATOM   2553  C   ARG B 159      -7.750   8.208  -8.508  1.00  0.00           C  
ATOM   2554  O   ARG B 159      -7.678   8.199  -9.740  1.00  0.00           O  
ATOM   2555  CB  ARG B 159      -9.019  10.189  -7.595  1.00  0.00           C  
ATOM   2556  CG  ARG B 159     -10.372  10.720  -7.243  1.00  0.00           C  
ATOM   2557  CD  ARG B 159     -10.520  12.159  -7.512  1.00  0.00           C  
ATOM   2558  NE  ARG B 159     -11.808  12.589  -7.093  1.00  0.00           N  
ATOM   2559  CZ  ARG B 159     -12.106  13.298  -5.994  1.00  0.00           C  
ATOM   2560  NH1 ARG B 159     -11.164  13.800  -5.213  1.00  0.00           N  
ATOM   2561  NH2 ARG B 159     -13.380  13.516  -5.717  1.00  0.00           N  
ATOM   2562  H   ARG B 159      -9.102   8.442  -5.641  1.00  0.00           H  
ATOM   2563  HA  ARG B 159      -9.867   8.454  -8.425  1.00  0.00           H  
ATOM   2564 1HB  ARG B 159      -8.301  10.485  -6.828  1.00  0.00           H  
ATOM   2565 2HB  ARG B 159      -8.757  10.661  -8.518  1.00  0.00           H  
ATOM   2566 1HG  ARG B 159     -11.125  10.198  -7.828  1.00  0.00           H  
ATOM   2567 2HG  ARG B 159     -10.556  10.550  -6.181  1.00  0.00           H  
ATOM   2568 1HD  ARG B 159      -9.771  12.717  -6.966  1.00  0.00           H  
ATOM   2569 2HD  ARG B 159     -10.432  12.344  -8.579  1.00  0.00           H  
ATOM   2570  HE  ARG B 159     -12.576  12.263  -7.678  1.00  0.00           H  
ATOM   2571 1HH1 ARG B 159     -10.166  13.703  -5.458  1.00  0.00           H  
ATOM   2572 2HH1 ARG B 159     -11.443  14.383  -4.407  1.00  0.00           H  
ATOM   2573 1HH2 ARG B 159     -14.094  13.146  -6.318  1.00  0.00           H  
ATOM   2574 2HH2 ARG B 159     -13.648  14.084  -4.898  1.00  0.00           H  
ATOM   2575  N   THR B 160      -6.774   7.803  -7.707  1.00  0.00           N  
ATOM   2576  CA  THR B 160      -5.530   7.196  -8.136  1.00  0.00           C  
ATOM   2577  C   THR B 160      -5.544   5.815  -7.491  1.00  0.00           C  
ATOM   2578  O   THR B 160      -6.053   5.674  -6.378  1.00  0.00           O  
ATOM   2579  CB  THR B 160      -4.322   8.064  -7.729  1.00  0.00           C  
ATOM   2580  OG1 THR B 160      -4.353   8.301  -6.322  1.00  0.00           O  
ATOM   2581  CG2 THR B 160      -4.385   9.381  -8.442  1.00  0.00           C  
ATOM   2582  H   THR B 160      -6.938   7.888  -6.719  1.00  0.00           H  
ATOM   2583  HA  THR B 160      -5.528   7.073  -9.219  1.00  0.00           H  
ATOM   2584  HB  THR B 160      -3.393   7.555  -7.989  1.00  0.00           H  
ATOM   2585  HG1 THR B 160      -3.690   7.753  -5.832  1.00  0.00           H  
ATOM   2586 1HG2 THR B 160      -3.533   9.994  -8.150  1.00  0.00           H  
ATOM   2587 2HG2 THR B 160      -4.365   9.213  -9.518  1.00  0.00           H  
ATOM   2588 3HG2 THR B 160      -5.301   9.882  -8.164  1.00  0.00           H  
ATOM   2589  N   LYS B 161      -5.007   4.808  -8.175  1.00  0.00           N  
ATOM   2590  CA  LYS B 161      -5.060   3.440  -7.652  1.00  0.00           C  
ATOM   2591  C   LYS B 161      -3.723   2.697  -7.754  1.00  0.00           C  
ATOM   2592  O   LYS B 161      -2.940   2.920  -8.685  1.00  0.00           O  
ATOM   2593  CB  LYS B 161      -6.099   2.683  -8.462  1.00  0.00           C  
ATOM   2594  CG  LYS B 161      -7.529   3.224  -8.432  1.00  0.00           C  
ATOM   2595  CD  LYS B 161      -8.349   2.502  -9.493  1.00  0.00           C  
ATOM   2596  CE  LYS B 161      -9.798   2.998  -9.634  1.00  0.00           C  
ATOM   2597  NZ  LYS B 161      -9.926   4.449  -9.981  1.00  0.00           N  
ATOM   2598  H   LYS B 161      -4.587   4.990  -9.074  1.00  0.00           H  
ATOM   2599  HA  LYS B 161      -5.322   3.484  -6.596  1.00  0.00           H  
ATOM   2600 1HB  LYS B 161      -5.792   2.671  -9.493  1.00  0.00           H  
ATOM   2601 2HB  LYS B 161      -6.126   1.668  -8.119  1.00  0.00           H  
ATOM   2602 1HG  LYS B 161      -7.966   3.059  -7.444  1.00  0.00           H  
ATOM   2603 2HG  LYS B 161      -7.540   4.284  -8.644  1.00  0.00           H  
ATOM   2604 1HD  LYS B 161      -7.856   2.609 -10.459  1.00  0.00           H  
ATOM   2605 2HD  LYS B 161      -8.377   1.443  -9.249  1.00  0.00           H  
ATOM   2606 1HE  LYS B 161     -10.258   2.417 -10.431  1.00  0.00           H  
ATOM   2607 2HE  LYS B 161     -10.332   2.827  -8.723  1.00  0.00           H  
ATOM   2608 1HZ  LYS B 161     -10.928   4.658 -10.085  1.00  0.00           H  
ATOM   2609 2HZ  LYS B 161      -9.554   5.036  -9.200  1.00  0.00           H  
ATOM   2610 3HZ  LYS B 161      -9.454   4.660 -10.839  1.00  0.00           H  
ATOM   2611  N   GLN B 162      -3.461   1.796  -6.804  1.00  0.00           N  
ATOM   2612  CA  GLN B 162      -2.213   1.047  -6.826  1.00  0.00           C  
ATOM   2613  C   GLN B 162      -2.230   0.050  -7.959  1.00  0.00           C  
ATOM   2614  O   GLN B 162      -3.195  -0.701  -8.157  1.00  0.00           O  
ATOM   2615  CB  GLN B 162      -1.997   0.279  -5.548  1.00  0.00           C  
ATOM   2616  CG  GLN B 162      -0.675  -0.345  -5.487  1.00  0.00           C  
ATOM   2617  CD  GLN B 162      -0.545  -1.181  -4.362  1.00  0.00           C  
ATOM   2618  OE1 GLN B 162      -1.507  -1.358  -3.619  1.00  0.00           O  
ATOM   2619  NE2 GLN B 162       0.629  -1.740  -4.198  1.00  0.00           N  
ATOM   2620  H   GLN B 162      -4.149   1.626  -6.078  1.00  0.00           H  
ATOM   2621  HA  GLN B 162      -1.401   1.747  -7.016  1.00  0.00           H  
ATOM   2622 1HB  GLN B 162      -2.138   0.921  -4.694  1.00  0.00           H  
ATOM   2623 2HB  GLN B 162      -2.721  -0.502  -5.489  1.00  0.00           H  
ATOM   2624 1HG  GLN B 162      -0.502  -0.917  -6.346  1.00  0.00           H  
ATOM   2625 2HG  GLN B 162       0.076   0.441  -5.406  1.00  0.00           H  
ATOM   2626 1HE2 GLN B 162       0.808  -2.335  -3.416  1.00  0.00           H  
ATOM   2627 2HE2 GLN B 162       1.364  -1.550  -4.858  1.00  0.00           H  
ATOM   2628  N   HIS B 163      -1.196   0.137  -8.789  1.00  0.00           N  
ATOM   2629  CA  HIS B 163      -1.045  -0.643 -10.018  1.00  0.00           C  
ATOM   2630  C   HIS B 163      -2.212  -0.359 -10.981  1.00  0.00           C  
ATOM   2631  O   HIS B 163      -2.482  -1.148 -11.888  1.00  0.00           O  
ATOM   2632  CB  HIS B 163      -0.970  -2.151  -9.775  1.00  0.00           C  
ATOM   2633  CG  HIS B 163       0.151  -2.521  -8.975  1.00  0.00           C  
ATOM   2634  ND1 HIS B 163       1.449  -2.403  -9.418  1.00  0.00           N  
ATOM   2635  CD2 HIS B 163       0.215  -3.010  -7.746  1.00  0.00           C  
ATOM   2636  CE1 HIS B 163       2.254  -2.798  -8.478  1.00  0.00           C  
ATOM   2637  NE2 HIS B 163       1.529  -3.157  -7.446  1.00  0.00           N  
ATOM   2638  H   HIS B 163      -0.461   0.791  -8.546  1.00  0.00           H  
ATOM   2639  HA  HIS B 163      -0.129  -0.341 -10.524  1.00  0.00           H  
ATOM   2640 1HB  HIS B 163      -1.878  -2.507  -9.289  1.00  0.00           H  
ATOM   2641 2HB  HIS B 163      -0.891  -2.674 -10.732  1.00  0.00           H  
ATOM   2642  HD1 HIS B 163       1.749  -2.077 -10.316  1.00  0.00           H  
ATOM   2643  HD2 HIS B 163      -0.552  -3.266  -7.014  1.00  0.00           H  
ATOM   2644  HE1 HIS B 163       3.333  -2.780  -8.628  1.00  0.00           H  
ATOM   2645  N   GLY B 164      -2.918   0.760 -10.759  1.00  0.00           N  
ATOM   2646  CA  GLY B 164      -4.060   1.169 -11.565  1.00  0.00           C  
ATOM   2647  C   GLY B 164      -5.357   0.460 -11.149  1.00  0.00           C  
ATOM   2648  O   GLY B 164      -6.410   0.696 -11.748  1.00  0.00           O  
ATOM   2649  H   GLY B 164      -2.656   1.382  -9.995  1.00  0.00           H  
ATOM   2650 1HA  GLY B 164      -4.186   2.249 -11.475  1.00  0.00           H  
ATOM   2651 2HA  GLY B 164      -3.852   0.962 -12.611  1.00  0.00           H  
ATOM   2652  N   GLN B 165      -5.287  -0.412 -10.135  1.00  0.00           N  
ATOM   2653  CA  GLN B 165      -6.446  -1.191  -9.706  1.00  0.00           C  
ATOM   2654  C   GLN B 165      -6.920  -1.044  -8.257  1.00  0.00           C  
ATOM   2655  O   GLN B 165      -8.132  -1.054  -8.014  1.00  0.00           O  
ATOM   2656  CB  GLN B 165      -6.144  -2.682  -9.937  1.00  0.00           C  
ATOM   2657  CG  GLN B 165      -5.766  -3.062 -11.397  1.00  0.00           C  
ATOM   2658  CD  GLN B 165      -6.837  -2.812 -12.450  1.00  0.00           C  
ATOM   2659  OE1 GLN B 165      -7.993  -3.260 -12.405  1.00  0.00           O  
ATOM   2660  NE2 GLN B 165      -6.431  -2.067 -13.468  1.00  0.00           N  
ATOM   2661  H   GLN B 165      -4.406  -0.546  -9.648  1.00  0.00           H  
ATOM   2662  HA  GLN B 165      -7.283  -0.892 -10.334  1.00  0.00           H  
ATOM   2663 1HB  GLN B 165      -5.315  -2.979  -9.292  1.00  0.00           H  
ATOM   2664 2HB  GLN B 165      -7.013  -3.277  -9.640  1.00  0.00           H  
ATOM   2665 1HG  GLN B 165      -4.888  -2.479 -11.678  1.00  0.00           H  
ATOM   2666 2HG  GLN B 165      -5.516  -4.109 -11.429  1.00  0.00           H  
ATOM   2667 1HE2 GLN B 165      -7.061  -1.842 -14.208  1.00  0.00           H  
ATOM   2668 2HE2 GLN B 165      -5.489  -1.722 -13.499  1.00  0.00           H  
ATOM   2669  N   PHE B 166      -6.004  -0.940  -7.290  1.00  0.00           N  
ATOM   2670  CA  PHE B 166      -6.463  -1.021  -5.901  1.00  0.00           C  
ATOM   2671  C   PHE B 166      -6.571   0.321  -5.173  1.00  0.00           C  
ATOM   2672  O   PHE B 166      -5.689   1.181  -5.237  1.00  0.00           O  
ATOM   2673  CB  PHE B 166      -5.560  -1.928  -5.062  1.00  0.00           C  
ATOM   2674  CG  PHE B 166      -5.553  -3.327  -5.509  1.00  0.00           C  
ATOM   2675  CD1 PHE B 166      -4.475  -3.817  -6.215  1.00  0.00           C  
ATOM   2676  CD2 PHE B 166      -6.624  -4.158  -5.269  1.00  0.00           C  
ATOM   2677  CE1 PHE B 166      -4.471  -5.103  -6.643  1.00  0.00           C  
ATOM   2678  CE2 PHE B 166      -6.621  -5.454  -5.717  1.00  0.00           C  
ATOM   2679  CZ  PHE B 166      -5.539  -5.928  -6.396  1.00  0.00           C  
ATOM   2680  H   PHE B 166      -5.011  -0.869  -7.515  1.00  0.00           H  
ATOM   2681  HA  PHE B 166      -7.455  -1.471  -5.899  1.00  0.00           H  
ATOM   2682 1HB  PHE B 166      -4.556  -1.566  -5.070  1.00  0.00           H  
ATOM   2683 2HB  PHE B 166      -5.904  -1.907  -4.024  1.00  0.00           H  
ATOM   2684  HD1 PHE B 166      -3.619  -3.161  -6.427  1.00  0.00           H  
ATOM   2685  HD2 PHE B 166      -7.476  -3.775  -4.717  1.00  0.00           H  
ATOM   2686  HE1 PHE B 166      -3.624  -5.470  -7.193  1.00  0.00           H  
ATOM   2687  HE2 PHE B 166      -7.474  -6.107  -5.527  1.00  0.00           H  
ATOM   2688  HZ  PHE B 166      -5.526  -6.957  -6.747  1.00  0.00           H  
ATOM   2689  N   SER B 167      -7.668   0.467  -4.445  1.00  0.00           N  
ATOM   2690  CA  SER B 167      -7.972   1.641  -3.632  1.00  0.00           C  
ATOM   2691  C   SER B 167      -7.540   1.421  -2.193  1.00  0.00           C  
ATOM   2692  O   SER B 167      -7.037   2.331  -1.529  1.00  0.00           O  
ATOM   2693  CB  SER B 167      -9.432   1.911  -3.635  1.00  0.00           C  
ATOM   2694  OG  SER B 167     -10.103   0.852  -3.031  1.00  0.00           O  
ATOM   2695  H   SER B 167      -8.340  -0.298  -4.440  1.00  0.00           H  
ATOM   2696  HA  SER B 167      -7.423   2.489  -4.035  1.00  0.00           H  
ATOM   2697 1HB  SER B 167      -9.651   2.841  -3.110  1.00  0.00           H  
ATOM   2698 2HB  SER B 167      -9.744   2.023  -4.633  1.00  0.00           H  
ATOM   2699  HG  SER B 167     -11.043   1.027  -3.161  1.00  0.00           H  
ATOM   2700  N   LEU B 168      -7.795   0.222  -1.698  1.00  0.00           N  
ATOM   2701  CA  LEU B 168      -7.421  -0.125  -0.339  1.00  0.00           C  
ATOM   2702  C   LEU B 168      -6.654  -1.426  -0.362  1.00  0.00           C  
ATOM   2703  O   LEU B 168      -7.129  -2.419  -0.920  1.00  0.00           O  
ATOM   2704  CB  LEU B 168      -8.660  -0.225   0.573  1.00  0.00           C  
ATOM   2705  CG  LEU B 168      -8.431  -0.736   2.056  1.00  0.00           C  
ATOM   2706  CD1 LEU B 168      -7.524   0.236   2.848  1.00  0.00           C  
ATOM   2707  CD2 LEU B 168      -9.799  -0.854   2.745  1.00  0.00           C  
ATOM   2708  H   LEU B 168      -8.237  -0.475  -2.297  1.00  0.00           H  
ATOM   2709  HA  LEU B 168      -6.763   0.647   0.061  1.00  0.00           H  
ATOM   2710 1HB  LEU B 168      -9.122   0.756   0.624  1.00  0.00           H  
ATOM   2711 2HB  LEU B 168      -9.359  -0.896   0.103  1.00  0.00           H  
ATOM   2712  HG  LEU B 168      -7.947  -1.718   2.034  1.00  0.00           H  
ATOM   2713 1HD1 LEU B 168      -7.389  -0.139   3.862  1.00  0.00           H  
ATOM   2714 2HD1 LEU B 168      -6.546   0.320   2.373  1.00  0.00           H  
ATOM   2715 3HD1 LEU B 168      -7.983   1.210   2.887  1.00  0.00           H  
ATOM   2716 1HD2 LEU B 168      -9.670  -1.218   3.766  1.00  0.00           H  
ATOM   2717 2HD2 LEU B 168     -10.277   0.123   2.766  1.00  0.00           H  
ATOM   2718 3HD2 LEU B 168     -10.425  -1.545   2.193  1.00  0.00           H  
ATOM   2719  N   ALA B 169      -5.459  -1.410   0.205  1.00  0.00           N  
ATOM   2720  CA  ALA B 169      -4.661  -2.612   0.226  1.00  0.00           C  
ATOM   2721  C   ALA B 169      -3.974  -2.772   1.561  1.00  0.00           C  
ATOM   2722  O   ALA B 169      -3.195  -1.922   1.990  1.00  0.00           O  
ATOM   2723  CB  ALA B 169      -3.644  -2.560  -0.876  1.00  0.00           C  
ATOM   2724  H   ALA B 169      -5.098  -0.547   0.612  1.00  0.00           H  
ATOM   2725  HA  ALA B 169      -5.319  -3.447   0.085  1.00  0.00           H  
ATOM   2726 1HB  ALA B 169      -3.102  -3.456  -0.822  1.00  0.00           H  
ATOM   2727 2HB  ALA B 169      -4.138  -2.472  -1.843  1.00  0.00           H  
ATOM   2728 3HB  ALA B 169      -2.990  -1.716  -0.732  1.00  0.00           H  
ATOM   2729  N   VAL B 170      -4.297  -3.871   2.227  1.00  0.00           N  
ATOM   2730  CA  VAL B 170      -3.746  -4.180   3.539  1.00  0.00           C  
ATOM   2731  C   VAL B 170      -3.132  -5.559   3.451  1.00  0.00           C  
ATOM   2732  O   VAL B 170      -3.852  -6.564   3.453  1.00  0.00           O  
ATOM   2733  CB  VAL B 170      -4.886  -4.144   4.596  1.00  0.00           C  
ATOM   2734  CG1 VAL B 170      -4.366  -4.447   5.966  1.00  0.00           C  
ATOM   2735  CG2 VAL B 170      -5.568  -2.760   4.581  1.00  0.00           C  
ATOM   2736  H   VAL B 170      -4.946  -4.524   1.782  1.00  0.00           H  
ATOM   2737  HA  VAL B 170      -2.969  -3.458   3.794  1.00  0.00           H  
ATOM   2738  HB  VAL B 170      -5.599  -4.903   4.355  1.00  0.00           H  
ATOM   2739 1HG1 VAL B 170      -5.188  -4.433   6.677  1.00  0.00           H  
ATOM   2740 2HG1 VAL B 170      -3.892  -5.432   5.983  1.00  0.00           H  
ATOM   2741 3HG1 VAL B 170      -3.646  -3.685   6.228  1.00  0.00           H  
ATOM   2742 1HG2 VAL B 170      -6.377  -2.742   5.310  1.00  0.00           H  
ATOM   2743 2HG2 VAL B 170      -4.833  -1.990   4.830  1.00  0.00           H  
ATOM   2744 3HG2 VAL B 170      -5.977  -2.559   3.593  1.00  0.00           H  
ATOM   2745  N   VAL B 171      -1.816  -5.615   3.345  1.00  0.00           N  
ATOM   2746  CA  VAL B 171      -1.214  -6.914   3.121  1.00  0.00           C  
ATOM   2747  C   VAL B 171      -0.011  -7.200   4.011  1.00  0.00           C  
ATOM   2748  O   VAL B 171       0.709  -6.297   4.430  1.00  0.00           O  
ATOM   2749  CB  VAL B 171      -0.771  -6.930   1.621  1.00  0.00           C  
ATOM   2750  CG1 VAL B 171       0.259  -5.806   1.400  1.00  0.00           C  
ATOM   2751  CG2 VAL B 171      -0.116  -8.279   1.156  1.00  0.00           C  
ATOM   2752  H   VAL B 171      -1.255  -4.763   3.395  1.00  0.00           H  
ATOM   2753  HA  VAL B 171      -1.961  -7.665   3.345  1.00  0.00           H  
ATOM   2754  HB  VAL B 171      -1.646  -6.729   1.020  1.00  0.00           H  
ATOM   2755 1HG1 VAL B 171       0.537  -5.775   0.369  1.00  0.00           H  
ATOM   2756 2HG1 VAL B 171      -0.167  -4.843   1.677  1.00  0.00           H  
ATOM   2757 3HG1 VAL B 171       1.147  -5.994   1.995  1.00  0.00           H  
ATOM   2758 1HG2 VAL B 171       0.161  -8.207   0.118  1.00  0.00           H  
ATOM   2759 2HG2 VAL B 171       0.774  -8.490   1.721  1.00  0.00           H  
ATOM   2760 3HG2 VAL B 171      -0.807  -9.090   1.261  1.00  0.00           H  
ATOM   2761  N   SER B 172       0.207  -8.486   4.263  1.00  0.00           N  
ATOM   2762  CA  SER B 172       1.346  -8.987   5.045  1.00  0.00           C  
ATOM   2763  C   SER B 172       1.532  -8.353   6.438  1.00  0.00           C  
ATOM   2764  O   SER B 172       2.670  -8.129   6.859  1.00  0.00           O  
ATOM   2765  CB  SER B 172       2.642  -8.822   4.255  1.00  0.00           C  
ATOM   2766  OG  SER B 172       2.638  -9.603   3.086  1.00  0.00           O  
ATOM   2767  H   SER B 172      -0.472  -9.150   3.879  1.00  0.00           H  
ATOM   2768  HA  SER B 172       1.206 -10.062   5.182  1.00  0.00           H  
ATOM   2769 1HB  SER B 172       2.781  -7.772   3.994  1.00  0.00           H  
ATOM   2770 2HB  SER B 172       3.487  -9.114   4.877  1.00  0.00           H  
ATOM   2771  HG  SER B 172       3.430  -9.345   2.601  1.00  0.00           H  
ATOM   2772  N   LEU B 173       0.446  -8.098   7.170  1.00  0.00           N  
ATOM   2773  CA  LEU B 173       0.535  -7.509   8.501  1.00  0.00           C  
ATOM   2774  C   LEU B 173       0.253  -8.547   9.574  1.00  0.00           C  
ATOM   2775  O   LEU B 173      -0.373  -9.565   9.298  1.00  0.00           O  
ATOM   2776  CB  LEU B 173      -0.479  -6.386   8.648  1.00  0.00           C  
ATOM   2777  CG  LEU B 173      -0.451  -5.285   7.611  1.00  0.00           C  
ATOM   2778  CD1 LEU B 173      -1.516  -4.311   7.953  1.00  0.00           C  
ATOM   2779  CD2 LEU B 173       0.858  -4.646   7.549  1.00  0.00           C  
ATOM   2780  H   LEU B 173      -0.475  -8.276   6.790  1.00  0.00           H  
ATOM   2781  HA  LEU B 173       1.542  -7.119   8.646  1.00  0.00           H  
ATOM   2782 1HB  LEU B 173      -1.451  -6.834   8.575  1.00  0.00           H  
ATOM   2783 2HB  LEU B 173      -0.368  -5.934   9.626  1.00  0.00           H  
ATOM   2784  HG  LEU B 173      -0.687  -5.704   6.629  1.00  0.00           H  
ATOM   2785 1HD1 LEU B 173      -1.542  -3.530   7.208  1.00  0.00           H  
ATOM   2786 2HD1 LEU B 173      -2.459  -4.828   7.973  1.00  0.00           H  
ATOM   2787 3HD1 LEU B 173      -1.319  -3.876   8.931  1.00  0.00           H  
ATOM   2788 1HD2 LEU B 173       0.816  -3.885   6.803  1.00  0.00           H  
ATOM   2789 2HD2 LEU B 173       1.101  -4.220   8.505  1.00  0.00           H  
ATOM   2790 3HD2 LEU B 173       1.620  -5.365   7.263  1.00  0.00           H  
ATOM   2791  N   ASN B 174       0.670  -8.278  10.811  1.00  0.00           N  
ATOM   2792  CA  ASN B 174       0.368  -9.194  11.913  1.00  0.00           C  
ATOM   2793  C   ASN B 174      -0.851  -8.767  12.740  1.00  0.00           C  
ATOM   2794  O   ASN B 174      -1.128  -9.369  13.781  1.00  0.00           O  
ATOM   2795  CB  ASN B 174       1.580  -9.401  12.789  1.00  0.00           C  
ATOM   2796  CG  ASN B 174       1.975  -8.202  13.494  1.00  0.00           C  
ATOM   2797  OD1 ASN B 174       1.707  -7.084  13.021  1.00  0.00           O  
ATOM   2798  ND2 ASN B 174       2.604  -8.407  14.627  1.00  0.00           N  
ATOM   2799  H   ASN B 174       1.201  -7.436  10.992  1.00  0.00           H  
ATOM   2800  HA  ASN B 174       0.131 -10.172  11.490  1.00  0.00           H  
ATOM   2801 1HB  ASN B 174       1.375 -10.180  13.519  1.00  0.00           H  
ATOM   2802 2HB  ASN B 174       2.416  -9.741  12.176  1.00  0.00           H  
ATOM   2803 1HD2 ASN B 174       2.906  -7.637  15.221  1.00  0.00           H  
ATOM   2804 2HD2 ASN B 174       2.773  -9.340  14.937  1.00  0.00           H  
ATOM   2805  N   ILE B 175      -1.592  -7.767  12.247  1.00  0.00           N  
ATOM   2806  CA  ILE B 175      -2.782  -7.244  12.922  1.00  0.00           C  
ATOM   2807  C   ILE B 175      -3.822  -8.343  13.083  1.00  0.00           C  
ATOM   2808  O   ILE B 175      -3.913  -9.246  12.249  1.00  0.00           O  
ATOM   2809  CB  ILE B 175      -3.406  -6.063  12.119  1.00  0.00           C  
ATOM   2810  CG1 ILE B 175      -3.833  -6.549  10.667  1.00  0.00           C  
ATOM   2811  CG2 ILE B 175      -2.427  -4.851  12.090  1.00  0.00           C  
ATOM   2812  CD1 ILE B 175      -4.650  -5.550   9.857  1.00  0.00           C  
ATOM   2813  H   ILE B 175      -1.308  -7.349  11.376  1.00  0.00           H  
ATOM   2814  HA  ILE B 175      -2.500  -6.886  13.914  1.00  0.00           H  
ATOM   2815  HB  ILE B 175      -4.324  -5.761  12.616  1.00  0.00           H  
ATOM   2816 1HG1 ILE B 175      -2.962  -6.801  10.123  1.00  0.00           H  
ATOM   2817 2HG1 ILE B 175      -4.442  -7.435  10.756  1.00  0.00           H  
ATOM   2818 1HG2 ILE B 175      -2.876  -4.009  11.569  1.00  0.00           H  
ATOM   2819 2HG2 ILE B 175      -2.208  -4.554  13.122  1.00  0.00           H  
ATOM   2820 3HG2 ILE B 175      -1.503  -5.127  11.598  1.00  0.00           H  
ATOM   2821 1HD1 ILE B 175      -4.897  -5.986   8.893  1.00  0.00           H  
ATOM   2822 2HD1 ILE B 175      -5.564  -5.320  10.394  1.00  0.00           H  
ATOM   2823 3HD1 ILE B 175      -4.093  -4.639   9.700  1.00  0.00           H  
ATOM   2824  N   THR B 176      -4.620  -8.268  14.148  1.00  0.00           N  
ATOM   2825  CA  THR B 176      -5.645  -9.286  14.352  1.00  0.00           C  
ATOM   2826  C   THR B 176      -7.001  -8.773  13.886  1.00  0.00           C  
ATOM   2827  O   THR B 176      -7.929  -9.548  13.610  1.00  0.00           O  
ATOM   2828  CB  THR B 176      -5.736  -9.716  15.819  1.00  0.00           C  
ATOM   2829  OG1 THR B 176      -6.172  -8.623  16.602  1.00  0.00           O  
ATOM   2830  CG2 THR B 176      -4.371 -10.153  16.305  1.00  0.00           C  
ATOM   2831  H   THR B 176      -4.517  -7.489  14.792  1.00  0.00           H  
ATOM   2832  HA  THR B 176      -5.387 -10.149  13.764  1.00  0.00           H  
ATOM   2833  HB  THR B 176      -6.449 -10.540  15.916  1.00  0.00           H  
ATOM   2834  HG1 THR B 176      -7.094  -8.759  16.849  1.00  0.00           H  
ATOM   2835 1HG2 THR B 176      -4.437 -10.453  17.349  1.00  0.00           H  
ATOM   2836 2HG2 THR B 176      -4.034 -10.986  15.712  1.00  0.00           H  
ATOM   2837 3HG2 THR B 176      -3.666  -9.326  16.206  1.00  0.00           H  
ATOM   2838  N   SER B 177      -7.098  -7.459  13.740  1.00  0.00           N  
ATOM   2839  CA  SER B 177      -8.337  -6.843  13.296  1.00  0.00           C  
ATOM   2840  C   SER B 177      -8.017  -5.607  12.469  1.00  0.00           C  
ATOM   2841  O   SER B 177      -6.900  -5.102  12.519  1.00  0.00           O  
ATOM   2842  CB  SER B 177      -9.225  -6.542  14.487  1.00  0.00           C  
ATOM   2843  OG  SER B 177      -8.679  -5.597  15.333  1.00  0.00           O  
ATOM   2844  H   SER B 177      -6.296  -6.875  13.988  1.00  0.00           H  
ATOM   2845  HA  SER B 177      -8.870  -7.534  12.656  1.00  0.00           H  
ATOM   2846 1HB  SER B 177     -10.172  -6.209  14.142  1.00  0.00           H  
ATOM   2847 2HB  SER B 177      -9.385  -7.451  15.044  1.00  0.00           H  
ATOM   2848  HG  SER B 177      -9.187  -4.788  15.186  1.00  0.00           H  
ATOM   2849  N   LEU B 178      -8.971  -5.139  11.674  1.00  0.00           N  
ATOM   2850  CA  LEU B 178      -8.703  -3.968  10.846  1.00  0.00           C  
ATOM   2851  C   LEU B 178      -8.803  -2.689  11.641  1.00  0.00           C  
ATOM   2852  O   LEU B 178      -7.934  -1.832  11.538  1.00  0.00           O  
ATOM   2853  CB  LEU B 178      -9.665  -3.922   9.657  1.00  0.00           C  
ATOM   2854  CG  LEU B 178      -9.493  -5.029   8.601  1.00  0.00           C  
ATOM   2855  CD1 LEU B 178     -10.665  -4.997   7.650  1.00  0.00           C  
ATOM   2856  CD2 LEU B 178      -8.167  -4.804   7.841  1.00  0.00           C  
ATOM   2857  H   LEU B 178      -9.884  -5.575  11.667  1.00  0.00           H  
ATOM   2858  HA  LEU B 178      -7.689  -4.047  10.459  1.00  0.00           H  
ATOM   2859 1HB  LEU B 178     -10.674  -4.006  10.049  1.00  0.00           H  
ATOM   2860 2HB  LEU B 178      -9.565  -2.963   9.158  1.00  0.00           H  
ATOM   2861  HG  LEU B 178      -9.486  -5.992   9.083  1.00  0.00           H  
ATOM   2862 1HD1 LEU B 178     -10.552  -5.779   6.913  1.00  0.00           H  
ATOM   2863 2HD1 LEU B 178     -11.592  -5.156   8.205  1.00  0.00           H  
ATOM   2864 3HD1 LEU B 178     -10.699  -4.031   7.152  1.00  0.00           H  
ATOM   2865 1HD2 LEU B 178      -8.033  -5.578   7.090  1.00  0.00           H  
ATOM   2866 2HD2 LEU B 178      -8.184  -3.831   7.351  1.00  0.00           H  
ATOM   2867 3HD2 LEU B 178      -7.337  -4.840   8.543  1.00  0.00           H  
ATOM   2868  N   GLY B 179      -9.862  -2.542  12.430  1.00  0.00           N  
ATOM   2869  CA  GLY B 179     -10.024  -1.346  13.255  1.00  0.00           C  
ATOM   2870  C   GLY B 179     -10.543  -0.117  12.509  1.00  0.00           C  
ATOM   2871  O   GLY B 179     -10.715   0.945  13.101  1.00  0.00           O  
ATOM   2872  H   GLY B 179     -10.551  -3.292  12.502  1.00  0.00           H  
ATOM   2873 1HA  GLY B 179     -10.708  -1.582  14.074  1.00  0.00           H  
ATOM   2874 2HA  GLY B 179      -9.071  -1.103  13.723  1.00  0.00           H  
ATOM   2875  N   LEU B 180     -10.866  -0.242  11.225  1.00  0.00           N  
ATOM   2876  CA  LEU B 180     -11.289   0.922  10.441  1.00  0.00           C  
ATOM   2877  C   LEU B 180     -12.766   1.230  10.680  1.00  0.00           C  
ATOM   2878  O   LEU B 180     -13.584   1.201   9.764  1.00  0.00           O  
ATOM   2879  CB  LEU B 180     -11.034   0.633   8.958  1.00  0.00           C  
ATOM   2880  CG  LEU B 180      -9.573   0.272   8.600  1.00  0.00           C  
ATOM   2881  CD1 LEU B 180      -9.485  -0.152   7.123  1.00  0.00           C  
ATOM   2882  CD2 LEU B 180      -8.687   1.468   8.883  1.00  0.00           C  
ATOM   2883  H   LEU B 180     -10.758  -1.137  10.776  1.00  0.00           H  
ATOM   2884  HA  LEU B 180     -10.694   1.783  10.740  1.00  0.00           H  
ATOM   2885 1HB  LEU B 180     -11.655  -0.162   8.648  1.00  0.00           H  
ATOM   2886 2HB  LEU B 180     -11.302   1.518   8.385  1.00  0.00           H  
ATOM   2887  HG  LEU B 180      -9.244  -0.567   9.213  1.00  0.00           H  
ATOM   2888 1HD1 LEU B 180      -8.455  -0.415   6.880  1.00  0.00           H  
ATOM   2889 2HD1 LEU B 180     -10.129  -1.017   6.952  1.00  0.00           H  
ATOM   2890 3HD1 LEU B 180      -9.806   0.670   6.490  1.00  0.00           H  
ATOM   2891 1HD2 LEU B 180      -7.654   1.221   8.642  1.00  0.00           H  
ATOM   2892 2HD2 LEU B 180      -9.009   2.316   8.276  1.00  0.00           H  
ATOM   2893 3HD2 LEU B 180      -8.760   1.732   9.943  1.00  0.00           H  
ATOM   2894  N   ARG B 181     -13.066   1.629  11.916  1.00  0.00           N  
ATOM   2895  CA  ARG B 181     -14.420   1.842  12.422  1.00  0.00           C  
ATOM   2896  C   ARG B 181     -15.222   2.856  11.651  1.00  0.00           C  
ATOM   2897  O   ARG B 181     -16.427   2.690  11.451  1.00  0.00           O  
ATOM   2898  CB  ARG B 181     -14.364   2.331  13.857  1.00  0.00           C  
ATOM   2899  CG  ARG B 181     -13.937   1.312  14.850  1.00  0.00           C  
ATOM   2900  CD  ARG B 181     -13.845   1.874  16.226  1.00  0.00           C  
ATOM   2901  NE  ARG B 181     -13.470   0.858  17.173  1.00  0.00           N  
ATOM   2902  CZ  ARG B 181     -13.152   1.057  18.456  1.00  0.00           C  
ATOM   2903  NH1 ARG B 181     -13.160   2.265  18.983  1.00  0.00           N  
ATOM   2904  NH2 ARG B 181     -12.828   0.003  19.165  1.00  0.00           N  
ATOM   2905  H   ARG B 181     -12.284   1.685  12.562  1.00  0.00           H  
ATOM   2906  HA  ARG B 181     -14.945   0.893  12.396  1.00  0.00           H  
ATOM   2907 1HB  ARG B 181     -13.669   3.169  13.925  1.00  0.00           H  
ATOM   2908 2HB  ARG B 181     -15.345   2.694  14.155  1.00  0.00           H  
ATOM   2909 1HG  ARG B 181     -14.658   0.515  14.849  1.00  0.00           H  
ATOM   2910 2HG  ARG B 181     -12.958   0.918  14.574  1.00  0.00           H  
ATOM   2911 1HD  ARG B 181     -13.090   2.663  16.253  1.00  0.00           H  
ATOM   2912 2HD  ARG B 181     -14.812   2.277  16.524  1.00  0.00           H  
ATOM   2913  HE  ARG B 181     -13.441  -0.119  16.851  1.00  0.00           H  
ATOM   2914 1HH1 ARG B 181     -13.399   3.064  18.408  1.00  0.00           H  
ATOM   2915 2HH1 ARG B 181     -12.907   2.392  19.949  1.00  0.00           H  
ATOM   2916 1HH2 ARG B 181     -12.824  -0.914  18.678  1.00  0.00           H  
ATOM   2917 2HH2 ARG B 181     -12.568   0.079  20.141  1.00  0.00           H  
ATOM   2918  N   SER B 182     -14.562   3.904  11.207  1.00  0.00           N  
ATOM   2919  CA  SER B 182     -15.243   4.947  10.489  1.00  0.00           C  
ATOM   2920  C   SER B 182     -15.290   4.736   8.987  1.00  0.00           C  
ATOM   2921  O   SER B 182     -15.864   5.566   8.301  1.00  0.00           O  
ATOM   2922  CB  SER B 182     -14.579   6.271  10.759  1.00  0.00           C  
ATOM   2923  OG  SER B 182     -14.628   6.583  12.122  1.00  0.00           O  
ATOM   2924  H   SER B 182     -13.573   4.022  11.426  1.00  0.00           H  
ATOM   2925  HA  SER B 182     -16.268   4.992  10.852  1.00  0.00           H  
ATOM   2926 1HB  SER B 182     -13.553   6.237  10.416  1.00  0.00           H  
ATOM   2927 2HB  SER B 182     -15.077   7.036  10.201  1.00  0.00           H  
ATOM   2928  HG  SER B 182     -13.873   6.094  12.518  1.00  0.00           H  
ATOM   2929  N   LEU B 183     -14.712   3.662   8.434  1.00  0.00           N  
ATOM   2930  CA  LEU B 183     -14.701   3.596   6.971  1.00  0.00           C  
ATOM   2931  C   LEU B 183     -16.113   3.327   6.446  1.00  0.00           C  
ATOM   2932  O   LEU B 183     -16.708   2.275   6.685  1.00  0.00           O  
ATOM   2933  CB  LEU B 183     -13.672   2.555   6.488  1.00  0.00           C  
ATOM   2934  CG  LEU B 183     -13.506   2.395   4.948  1.00  0.00           C  
ATOM   2935  CD1 LEU B 183     -12.997   3.716   4.349  1.00  0.00           C  
ATOM   2936  CD2 LEU B 183     -12.492   1.287   4.665  1.00  0.00           C  
ATOM   2937  H   LEU B 183     -14.286   2.925   8.997  1.00  0.00           H  
ATOM   2938  HA  LEU B 183     -14.383   4.562   6.585  1.00  0.00           H  
ATOM   2939 1HB  LEU B 183     -12.702   2.844   6.890  1.00  0.00           H  
ATOM   2940 2HB  LEU B 183     -13.936   1.588   6.911  1.00  0.00           H  
ATOM   2941  HG  LEU B 183     -14.470   2.154   4.492  1.00  0.00           H  
ATOM   2942 1HD1 LEU B 183     -12.881   3.613   3.269  1.00  0.00           H  
ATOM   2943 2HD1 LEU B 183     -13.709   4.498   4.553  1.00  0.00           H  
ATOM   2944 3HD1 LEU B 183     -12.037   3.977   4.794  1.00  0.00           H  
ATOM   2945 1HD2 LEU B 183     -12.362   1.188   3.600  1.00  0.00           H  
ATOM   2946 2HD2 LEU B 183     -11.542   1.553   5.118  1.00  0.00           H  
ATOM   2947 3HD2 LEU B 183     -12.836   0.350   5.077  1.00  0.00           H  
ATOM   2948  N   LYS B 184     -16.643   4.325   5.736  1.00  0.00           N  
ATOM   2949  CA  LYS B 184     -18.011   4.368   5.228  1.00  0.00           C  
ATOM   2950  C   LYS B 184     -18.082   4.301   3.711  1.00  0.00           C  
ATOM   2951  O   LYS B 184     -19.082   3.844   3.159  1.00  0.00           O  
ATOM   2952  CB  LYS B 184     -18.666   5.646   5.753  1.00  0.00           C  
ATOM   2953  CG  LYS B 184     -18.869   5.634   7.272  1.00  0.00           C  
ATOM   2954  CD  LYS B 184     -19.212   7.009   7.829  1.00  0.00           C  
ATOM   2955  CE  LYS B 184     -19.251   6.982   9.359  1.00  0.00           C  
ATOM   2956  NZ  LYS B 184     -19.408   8.357   9.950  1.00  0.00           N  
ATOM   2957  H   LYS B 184     -16.061   5.143   5.567  1.00  0.00           H  
ATOM   2958  HA  LYS B 184     -18.551   3.509   5.625  1.00  0.00           H  
ATOM   2959 1HB  LYS B 184     -18.032   6.504   5.505  1.00  0.00           H  
ATOM   2960 2HB  LYS B 184     -19.629   5.794   5.272  1.00  0.00           H  
ATOM   2961 1HG  LYS B 184     -19.721   4.987   7.477  1.00  0.00           H  
ATOM   2962 2HG  LYS B 184     -18.047   5.214   7.770  1.00  0.00           H  
ATOM   2963 1HD  LYS B 184     -18.452   7.731   7.514  1.00  0.00           H  
ATOM   2964 2HD  LYS B 184     -20.179   7.333   7.451  1.00  0.00           H  
ATOM   2965 1HE  LYS B 184     -20.082   6.360   9.682  1.00  0.00           H  
ATOM   2966 2HE  LYS B 184     -18.317   6.546   9.726  1.00  0.00           H  
ATOM   2967 1HZ  LYS B 184     -19.422   8.287  10.954  1.00  0.00           H  
ATOM   2968 2HZ  LYS B 184     -18.612   8.978   9.669  1.00  0.00           H  
ATOM   2969 3HZ  LYS B 184     -20.268   8.768   9.629  1.00  0.00           H  
ATOM   2970  N   GLU B 185     -17.028   4.750   3.033  1.00  0.00           N  
ATOM   2971  CA  GLU B 185     -17.040   4.723   1.574  1.00  0.00           C  
ATOM   2972  C   GLU B 185     -15.683   4.513   0.914  1.00  0.00           C  
ATOM   2973  O   GLU B 185     -14.690   5.141   1.287  1.00  0.00           O  
ATOM   2974  CB  GLU B 185     -17.645   6.030   1.035  1.00  0.00           C  
ATOM   2975  CG  GLU B 185     -17.710   6.140  -0.499  1.00  0.00           C  
ATOM   2976  CD  GLU B 185     -18.426   7.380  -1.003  1.00  0.00           C  
ATOM   2977  OE1 GLU B 185     -19.052   8.055  -0.219  1.00  0.00           O  
ATOM   2978  OE2 GLU B 185     -18.302   7.675  -2.182  1.00  0.00           O  
ATOM   2979  H   GLU B 185     -16.239   5.154   3.537  1.00  0.00           H  
ATOM   2980  HA  GLU B 185     -17.680   3.895   1.260  1.00  0.00           H  
ATOM   2981 1HB  GLU B 185     -18.654   6.153   1.426  1.00  0.00           H  
ATOM   2982 2HB  GLU B 185     -17.058   6.855   1.386  1.00  0.00           H  
ATOM   2983 1HG  GLU B 185     -16.690   6.171  -0.877  1.00  0.00           H  
ATOM   2984 2HG  GLU B 185     -18.190   5.247  -0.905  1.00  0.00           H  
ATOM   2985  N   ILE B 186     -15.681   3.641  -0.091  1.00  0.00           N  
ATOM   2986  CA  ILE B 186     -14.555   3.425  -0.989  1.00  0.00           C  
ATOM   2987  C   ILE B 186     -15.138   3.748  -2.376  1.00  0.00           C  
ATOM   2988  O   ILE B 186     -15.765   2.892  -3.002  1.00  0.00           O  
ATOM   2989  CB  ILE B 186     -14.036   1.975  -0.897  1.00  0.00           C  
ATOM   2990  CG1 ILE B 186     -13.640   1.654   0.576  1.00  0.00           C  
ATOM   2991  CG2 ILE B 186     -12.826   1.788  -1.829  1.00  0.00           C  
ATOM   2992  CD1 ILE B 186     -13.358   0.204   0.821  1.00  0.00           C  
ATOM   2993  H   ILE B 186     -16.542   3.136  -0.277  1.00  0.00           H  
ATOM   2994  HA  ILE B 186     -13.752   4.104  -0.750  1.00  0.00           H  
ATOM   2995  HB  ILE B 186     -14.829   1.292  -1.183  1.00  0.00           H  
ATOM   2996 1HG1 ILE B 186     -12.754   2.235   0.841  1.00  0.00           H  
ATOM   2997 2HG1 ILE B 186     -14.454   1.949   1.234  1.00  0.00           H  
ATOM   2998 1HG2 ILE B 186     -12.466   0.761  -1.766  1.00  0.00           H  
ATOM   2999 2HG2 ILE B 186     -13.114   2.005  -2.857  1.00  0.00           H  
ATOM   3000 3HG2 ILE B 186     -12.030   2.471  -1.530  1.00  0.00           H  
ATOM   3001 1HD1 ILE B 186     -13.099   0.045   1.853  1.00  0.00           H  
ATOM   3002 2HD1 ILE B 186     -14.245  -0.387   0.581  1.00  0.00           H  
ATOM   3003 3HD1 ILE B 186     -12.532  -0.098   0.195  1.00  0.00           H  
ATOM   3004  N   SER B 187     -14.921   4.977  -2.859  1.00  0.00           N  
ATOM   3005  CA  SER B 187     -15.667   5.475  -4.036  1.00  0.00           C  
ATOM   3006  C   SER B 187     -15.397   4.691  -5.315  1.00  0.00           C  
ATOM   3007  O   SER B 187     -16.306   4.489  -6.127  1.00  0.00           O  
ATOM   3008  CB  SER B 187     -15.375   6.935  -4.307  1.00  0.00           C  
ATOM   3009  OG  SER B 187     -15.768   7.762  -3.238  1.00  0.00           O  
ATOM   3010  H   SER B 187     -14.282   5.584  -2.348  1.00  0.00           H  
ATOM   3011  HA  SER B 187     -16.732   5.388  -3.808  1.00  0.00           H  
ATOM   3012 1HB  SER B 187     -14.353   7.069  -4.522  1.00  0.00           H  
ATOM   3013 2HB  SER B 187     -15.918   7.232  -5.200  1.00  0.00           H  
ATOM   3014  HG  SER B 187     -16.737   7.654  -3.127  1.00  0.00           H  
ATOM   3015  N   ASP B 188     -14.143   4.290  -5.485  1.00  0.00           N  
ATOM   3016  CA  ASP B 188     -13.639   3.554  -6.638  1.00  0.00           C  
ATOM   3017  C   ASP B 188     -12.494   2.646  -6.239  1.00  0.00           C  
ATOM   3018  O   ASP B 188     -11.881   2.812  -5.185  1.00  0.00           O  
ATOM   3019  CB  ASP B 188     -13.176   4.516  -7.735  1.00  0.00           C  
ATOM   3020  CG  ASP B 188     -13.125   3.865  -9.111  1.00  0.00           C  
ATOM   3021  OD1 ASP B 188     -13.483   2.716  -9.216  1.00  0.00           O  
ATOM   3022  OD2 ASP B 188     -12.728   4.523 -10.042  1.00  0.00           O  
ATOM   3023  H   ASP B 188     -13.489   4.527  -4.753  1.00  0.00           H  
ATOM   3024  HA  ASP B 188     -14.444   2.942  -7.040  1.00  0.00           H  
ATOM   3025 1HB  ASP B 188     -13.851   5.371  -7.778  1.00  0.00           H  
ATOM   3026 2HB  ASP B 188     -12.183   4.895  -7.491  1.00  0.00           H  
ATOM   3027  N   GLY B 189     -12.222   1.690  -7.112  1.00  0.00           N  
ATOM   3028  CA  GLY B 189     -11.105   0.762  -7.005  1.00  0.00           C  
ATOM   3029  C   GLY B 189     -11.386  -0.473  -6.178  1.00  0.00           C  
ATOM   3030  O   GLY B 189     -12.375  -0.567  -5.442  1.00  0.00           O  
ATOM   3031  H   GLY B 189     -12.805   1.661  -7.949  1.00  0.00           H  
ATOM   3032 1HA  GLY B 189     -10.830   0.444  -8.011  1.00  0.00           H  
ATOM   3033 2HA  GLY B 189     -10.238   1.275  -6.610  1.00  0.00           H  
ATOM   3034  N   ASP B 190     -10.495  -1.443  -6.315  1.00  0.00           N  
ATOM   3035  CA  ASP B 190     -10.635  -2.699  -5.602  1.00  0.00           C  
ATOM   3036  C   ASP B 190     -10.045  -2.668  -4.203  1.00  0.00           C  
ATOM   3037  O   ASP B 190      -9.216  -1.805  -3.859  1.00  0.00           O  
ATOM   3038  CB  ASP B 190     -10.004  -3.810  -6.398  1.00  0.00           C  
ATOM   3039  CG  ASP B 190     -10.676  -4.079  -7.706  1.00  0.00           C  
ATOM   3040  OD1 ASP B 190     -11.906  -4.051  -7.895  1.00  0.00           O  
ATOM   3041  OD2 ASP B 190      -9.903  -4.271  -8.597  1.00  0.00           O  
ATOM   3042  H   ASP B 190      -9.691  -1.303  -6.931  1.00  0.00           H  
ATOM   3043  HA  ASP B 190     -11.702  -2.899  -5.488  1.00  0.00           H  
ATOM   3044 1HB  ASP B 190      -8.978  -3.547  -6.616  1.00  0.00           H  
ATOM   3045 2HB  ASP B 190      -9.999  -4.721  -5.804  1.00  0.00           H  
ATOM   3046  N   VAL B 191     -10.488  -3.631  -3.407  1.00  0.00           N  
ATOM   3047  CA  VAL B 191      -9.986  -3.819  -2.057  1.00  0.00           C  
ATOM   3048  C   VAL B 191      -9.276  -5.148  -1.928  1.00  0.00           C  
ATOM   3049  O   VAL B 191      -9.865  -6.189  -2.219  1.00  0.00           O  
ATOM   3050  CB  VAL B 191     -11.166  -3.807  -1.056  1.00  0.00           C  
ATOM   3051  CG1 VAL B 191     -10.679  -4.060   0.385  1.00  0.00           C  
ATOM   3052  CG2 VAL B 191     -11.899  -2.490  -1.156  1.00  0.00           C  
ATOM   3053  H   VAL B 191     -11.203  -4.266  -3.775  1.00  0.00           H  
ATOM   3054  HA  VAL B 191      -9.292  -3.017  -1.824  1.00  0.00           H  
ATOM   3055  HB  VAL B 191     -11.831  -4.600  -1.306  1.00  0.00           H  
ATOM   3056 1HG1 VAL B 191     -11.528  -4.064   1.061  1.00  0.00           H  
ATOM   3057 2HG1 VAL B 191     -10.182  -5.024   0.447  1.00  0.00           H  
ATOM   3058 3HG1 VAL B 191      -9.984  -3.280   0.676  1.00  0.00           H  
ATOM   3059 1HG2 VAL B 191     -12.737  -2.501  -0.467  1.00  0.00           H  
ATOM   3060 2HG2 VAL B 191     -11.227  -1.687  -0.906  1.00  0.00           H  
ATOM   3061 3HG2 VAL B 191     -12.265  -2.343  -2.172  1.00  0.00           H  
ATOM   3062  N   ILE B 192      -8.042  -5.125  -1.460  1.00  0.00           N  
ATOM   3063  CA  ILE B 192      -7.325  -6.374  -1.275  1.00  0.00           C  
ATOM   3064  C   ILE B 192      -6.738  -6.444   0.101  1.00  0.00           C  
ATOM   3065  O   ILE B 192      -5.990  -5.561   0.524  1.00  0.00           O  
ATOM   3066  CB  ILE B 192      -6.230  -6.479  -2.367  1.00  0.00           C  
ATOM   3067  CG1 ILE B 192      -5.412  -7.753  -2.249  1.00  0.00           C  
ATOM   3068  CG2 ILE B 192      -5.292  -5.230  -2.351  1.00  0.00           C  
ATOM   3069  CD1 ILE B 192      -4.592  -8.045  -3.494  1.00  0.00           C  
ATOM   3070  H   ILE B 192      -7.609  -4.227  -1.238  1.00  0.00           H  
ATOM   3071  HA  ILE B 192      -8.018  -7.202  -1.385  1.00  0.00           H  
ATOM   3072  HB  ILE B 192      -6.737  -6.529  -3.298  1.00  0.00           H  
ATOM   3073 1HG1 ILE B 192      -4.720  -7.639  -1.409  1.00  0.00           H  
ATOM   3074 2HG1 ILE B 192      -6.067  -8.605  -2.043  1.00  0.00           H  
ATOM   3075 1HG2 ILE B 192      -4.571  -5.266  -3.155  1.00  0.00           H  
ATOM   3076 2HG2 ILE B 192      -5.884  -4.330  -2.469  1.00  0.00           H  
ATOM   3077 3HG2 ILE B 192      -4.756  -5.185  -1.429  1.00  0.00           H  
ATOM   3078 1HD1 ILE B 192      -4.007  -8.924  -3.318  1.00  0.00           H  
ATOM   3079 2HD1 ILE B 192      -5.257  -8.194  -4.344  1.00  0.00           H  
ATOM   3080 3HD1 ILE B 192      -3.930  -7.243  -3.715  1.00  0.00           H  
ATOM   3081  N   ILE B 193      -7.110  -7.487   0.800  1.00  0.00           N  
ATOM   3082  CA  ILE B 193      -6.623  -7.697   2.136  1.00  0.00           C  
ATOM   3083  C   ILE B 193      -6.112  -9.114   2.158  1.00  0.00           C  
ATOM   3084  O   ILE B 193      -6.900 -10.054   2.084  1.00  0.00           O  
ATOM   3085  CB  ILE B 193      -7.728  -7.450   3.192  1.00  0.00           C  
ATOM   3086  CG1 ILE B 193      -8.278  -5.994   3.042  1.00  0.00           C  
ATOM   3087  CG2 ILE B 193      -7.204  -7.708   4.573  1.00  0.00           C  
ATOM   3088  CD1 ILE B 193      -9.452  -5.651   3.905  1.00  0.00           C  
ATOM   3089  H   ILE B 193      -7.704  -8.186   0.351  1.00  0.00           H  
ATOM   3090  HA  ILE B 193      -5.804  -7.024   2.323  1.00  0.00           H  
ATOM   3091  HB  ILE B 193      -8.526  -8.109   3.019  1.00  0.00           H  
ATOM   3092 1HG1 ILE B 193      -7.484  -5.294   3.236  1.00  0.00           H  
ATOM   3093 2HG1 ILE B 193      -8.601  -5.861   2.024  1.00  0.00           H  
ATOM   3094 1HG2 ILE B 193      -7.986  -7.559   5.290  1.00  0.00           H  
ATOM   3095 2HG2 ILE B 193      -6.860  -8.738   4.639  1.00  0.00           H  
ATOM   3096 3HG2 ILE B 193      -6.376  -7.039   4.791  1.00  0.00           H  
ATOM   3097 1HD1 ILE B 193      -9.753  -4.628   3.688  1.00  0.00           H  
ATOM   3098 2HD1 ILE B 193     -10.275  -6.324   3.686  1.00  0.00           H  
ATOM   3099 3HD1 ILE B 193      -9.193  -5.726   4.943  1.00  0.00           H  
ATOM   3100  N   SER B 194      -4.809  -9.288   2.234  1.00  0.00           N  
ATOM   3101  CA  SER B 194      -4.314 -10.653   2.125  1.00  0.00           C  
ATOM   3102  C   SER B 194      -2.981 -10.881   2.792  1.00  0.00           C  
ATOM   3103  O   SER B 194      -2.158  -9.971   2.919  1.00  0.00           O  
ATOM   3104  CB  SER B 194      -4.187 -11.043   0.659  1.00  0.00           C  
ATOM   3105  OG  SER B 194      -3.185 -10.287   0.016  1.00  0.00           O  
ATOM   3106  H   SER B 194      -4.204  -8.479   2.377  1.00  0.00           H  
ATOM   3107  HA  SER B 194      -5.031 -11.308   2.606  1.00  0.00           H  
ATOM   3108 1HB  SER B 194      -3.954 -12.105   0.589  1.00  0.00           H  
ATOM   3109 2HB  SER B 194      -5.143 -10.892   0.156  1.00  0.00           H  
ATOM   3110  HG  SER B 194      -3.180 -10.581  -0.894  1.00  0.00           H  
ATOM   3111  N   GLY B 195      -2.751 -12.127   3.181  1.00  0.00           N  
ATOM   3112  CA  GLY B 195      -1.476 -12.516   3.771  1.00  0.00           C  
ATOM   3113  C   GLY B 195      -1.396 -12.124   5.247  1.00  0.00           C  
ATOM   3114  O   GLY B 195      -0.362 -12.298   5.903  1.00  0.00           O  
ATOM   3115  H   GLY B 195      -3.494 -12.838   3.072  1.00  0.00           H  
ATOM   3116 1HA  GLY B 195      -1.359 -13.596   3.676  1.00  0.00           H  
ATOM   3117 2HA  GLY B 195      -0.660 -12.054   3.217  1.00  0.00           H  
ATOM   3118  N   ASN B 196      -2.484 -11.588   5.794  1.00  0.00           N  
ATOM   3119  CA  ASN B 196      -2.459 -11.122   7.157  1.00  0.00           C  
ATOM   3120  C   ASN B 196      -2.821 -12.330   7.995  1.00  0.00           C  
ATOM   3121  O   ASN B 196      -3.965 -12.515   8.409  1.00  0.00           O  
ATOM   3122  CB  ASN B 196      -3.453  -9.996   7.305  1.00  0.00           C  
ATOM   3123  CG  ASN B 196      -3.190  -8.818   6.360  1.00  0.00           C  
ATOM   3124  OD1 ASN B 196      -2.231  -8.047   6.423  1.00  0.00           O  
ATOM   3125  ND2 ASN B 196      -4.060  -8.726   5.401  1.00  0.00           N  
ATOM   3126  H   ASN B 196      -3.355 -11.499   5.274  1.00  0.00           H  
ATOM   3127  HA  ASN B 196      -1.454 -10.793   7.425  1.00  0.00           H  
ATOM   3128 1HB  ASN B 196      -4.443 -10.360   7.142  1.00  0.00           H  
ATOM   3129 2HB  ASN B 196      -3.405  -9.623   8.330  1.00  0.00           H  
ATOM   3130 1HD2 ASN B 196      -3.964  -7.981   4.701  1.00  0.00           H  
ATOM   3131 2HD2 ASN B 196      -4.776  -9.448   5.328  1.00  0.00           H  
ATOM   3132  N   LYS B 197      -1.820 -13.138   8.290  1.00  0.00           N  
ATOM   3133  CA  LYS B 197      -2.026 -14.452   8.905  1.00  0.00           C  
ATOM   3134  C   LYS B 197      -2.816 -14.454  10.213  1.00  0.00           C  
ATOM   3135  O   LYS B 197      -3.379 -15.483  10.581  1.00  0.00           O  
ATOM   3136  CB  LYS B 197      -0.692 -15.165   9.155  1.00  0.00           C  
ATOM   3137  CG  LYS B 197       0.197 -14.569  10.254  1.00  0.00           C  
ATOM   3138  CD  LYS B 197       1.492 -15.370  10.405  1.00  0.00           C  
ATOM   3139  CE  LYS B 197       2.352 -14.847  11.554  1.00  0.00           C  
ATOM   3140  NZ  LYS B 197       3.607 -15.648  11.719  1.00  0.00           N  
ATOM   3141  H   LYS B 197      -0.904 -12.872   7.924  1.00  0.00           H  
ATOM   3142  HA  LYS B 197      -2.583 -15.063   8.192  1.00  0.00           H  
ATOM   3143 1HB  LYS B 197      -0.889 -16.204   9.418  1.00  0.00           H  
ATOM   3144 2HB  LYS B 197      -0.114 -15.169   8.230  1.00  0.00           H  
ATOM   3145 1HG  LYS B 197       0.430 -13.528  10.024  1.00  0.00           H  
ATOM   3146 2HG  LYS B 197      -0.326 -14.605  11.203  1.00  0.00           H  
ATOM   3147 1HD  LYS B 197       1.247 -16.415  10.595  1.00  0.00           H  
ATOM   3148 2HD  LYS B 197       2.065 -15.311   9.479  1.00  0.00           H  
ATOM   3149 1HE  LYS B 197       2.618 -13.809  11.357  1.00  0.00           H  
ATOM   3150 2HE  LYS B 197       1.775 -14.894  12.480  1.00  0.00           H  
ATOM   3151 1HZ  LYS B 197       4.149 -15.276  12.487  1.00  0.00           H  
ATOM   3152 2HZ  LYS B 197       3.369 -16.611  11.914  1.00  0.00           H  
ATOM   3153 3HZ  LYS B 197       4.153 -15.605  10.872  1.00  0.00           H  
ATOM   3154  N   ASN B 198      -2.849 -13.322  10.919  1.00  0.00           N  
ATOM   3155  CA  ASN B 198      -3.567 -13.221  12.187  1.00  0.00           C  
ATOM   3156  C   ASN B 198      -4.915 -12.484  12.092  1.00  0.00           C  
ATOM   3157  O   ASN B 198      -5.622 -12.377  13.092  1.00  0.00           O  
ATOM   3158  CB  ASN B 198      -2.721 -12.486  13.212  1.00  0.00           C  
ATOM   3159  CG  ASN B 198      -1.457 -13.168  13.610  1.00  0.00           C  
ATOM   3160  OD1 ASN B 198      -1.329 -14.402  13.661  1.00  0.00           O  
ATOM   3161  ND2 ASN B 198      -0.487 -12.357  13.941  1.00  0.00           N  
ATOM   3162  H   ASN B 198      -2.370 -12.510  10.554  1.00  0.00           H  
ATOM   3163  HA  ASN B 198      -3.773 -14.226  12.540  1.00  0.00           H  
ATOM   3164 1HB  ASN B 198      -2.477 -11.494  12.825  1.00  0.00           H  
ATOM   3165 2HB  ASN B 198      -3.312 -12.343  14.098  1.00  0.00           H  
ATOM   3166 1HD2 ASN B 198       0.393 -12.722  14.240  1.00  0.00           H  
ATOM   3167 2HD2 ASN B 198      -0.644 -11.342  13.913  1.00  0.00           H  
ATOM   3168  N   LEU B 199      -5.287 -12.007  10.902  1.00  0.00           N  
ATOM   3169  CA  LEU B 199      -6.487 -11.173  10.730  1.00  0.00           C  
ATOM   3170  C   LEU B 199      -7.797 -11.951  10.581  1.00  0.00           C  
ATOM   3171  O   LEU B 199      -7.947 -12.747   9.649  1.00  0.00           O  
ATOM   3172  CB  LEU B 199      -6.267 -10.253   9.523  1.00  0.00           C  
ATOM   3173  CG  LEU B 199      -7.404  -9.315   9.110  1.00  0.00           C  
ATOM   3174  CD1 LEU B 199      -7.705  -8.356  10.214  1.00  0.00           C  
ATOM   3175  CD2 LEU B 199      -6.967  -8.551   7.877  1.00  0.00           C  
ATOM   3176  H   LEU B 199      -4.700 -12.186  10.090  1.00  0.00           H  
ATOM   3177  HA  LEU B 199      -6.573 -10.543  11.609  1.00  0.00           H  
ATOM   3178 1HB  LEU B 199      -5.390  -9.640   9.735  1.00  0.00           H  
ATOM   3179 2HB  LEU B 199      -6.041 -10.883   8.675  1.00  0.00           H  
ATOM   3180  HG  LEU B 199      -8.301  -9.890   8.886  1.00  0.00           H  
ATOM   3181 1HD1 LEU B 199      -8.490  -7.707   9.912  1.00  0.00           H  
ATOM   3182 2HD1 LEU B 199      -8.016  -8.900  11.080  1.00  0.00           H  
ATOM   3183 3HD1 LEU B 199      -6.821  -7.769  10.451  1.00  0.00           H  
ATOM   3184 1HD2 LEU B 199      -7.759  -7.882   7.576  1.00  0.00           H  
ATOM   3185 2HD2 LEU B 199      -6.070  -7.976   8.098  1.00  0.00           H  
ATOM   3186 3HD2 LEU B 199      -6.755  -9.258   7.074  1.00  0.00           H  
ATOM   3187  N   CYS B 200      -8.741 -11.721  11.527  1.00  0.00           N  
ATOM   3188  CA  CYS B 200     -10.017 -12.454  11.582  1.00  0.00           C  
ATOM   3189  C   CYS B 200     -11.301 -11.722  11.188  1.00  0.00           C  
ATOM   3190  O   CYS B 200     -12.342 -12.365  11.069  1.00  0.00           O  
ATOM   3191  CB  CYS B 200     -10.265 -12.987  12.995  1.00  0.00           C  
ATOM   3192  SG  CYS B 200      -9.188 -14.294  13.503  1.00  0.00           S  
ATOM   3193  H   CYS B 200      -8.523 -11.045  12.256  1.00  0.00           H  
ATOM   3194  HA  CYS B 200      -9.915 -13.306  10.913  1.00  0.00           H  
ATOM   3195 1HB  CYS B 200     -10.145 -12.176  13.706  1.00  0.00           H  
ATOM   3196 2HB  CYS B 200     -11.295 -13.336  13.080  1.00  0.00           H  
ATOM   3197  N   TYR B 201     -11.309 -10.412  10.994  1.00  0.00           N  
ATOM   3198  CA  TYR B 201     -12.633  -9.777  10.831  1.00  0.00           C  
ATOM   3199  C   TYR B 201     -12.941  -9.196   9.442  1.00  0.00           C  
ATOM   3200  O   TYR B 201     -14.076  -8.801   9.161  1.00  0.00           O  
ATOM   3201  CB  TYR B 201     -12.747  -8.705  11.906  1.00  0.00           C  
ATOM   3202  CG  TYR B 201     -12.567  -9.293  13.308  1.00  0.00           C  
ATOM   3203  CD1 TYR B 201     -11.290  -9.363  13.800  1.00  0.00           C  
ATOM   3204  CD2 TYR B 201     -13.620  -9.734  14.097  1.00  0.00           C  
ATOM   3205  CE1 TYR B 201     -11.035  -9.860  15.045  1.00  0.00           C  
ATOM   3206  CE2 TYR B 201     -13.353 -10.223  15.366  1.00  0.00           C  
ATOM   3207  CZ  TYR B 201     -12.059 -10.285  15.826  1.00  0.00           C  
ATOM   3208  OH  TYR B 201     -11.777 -10.763  17.075  1.00  0.00           O  
ATOM   3209  H   TYR B 201     -10.456  -9.874  11.035  1.00  0.00           H  
ATOM   3210  HA  TYR B 201     -13.400 -10.520  11.037  1.00  0.00           H  
ATOM   3211 1HB  TYR B 201     -11.990  -7.932  11.752  1.00  0.00           H  
ATOM   3212 2HB  TYR B 201     -13.731  -8.226  11.854  1.00  0.00           H  
ATOM   3213  HD1 TYR B 201     -10.473  -9.025  13.183  1.00  0.00           H  
ATOM   3214  HD2 TYR B 201     -14.634  -9.694  13.734  1.00  0.00           H  
ATOM   3215  HE1 TYR B 201     -10.007  -9.911  15.412  1.00  0.00           H  
ATOM   3216  HE2 TYR B 201     -14.153 -10.560  15.998  1.00  0.00           H  
ATOM   3217  HH  TYR B 201     -10.818 -10.823  17.184  1.00  0.00           H  
ATOM   3218  N   ALA B 202     -11.964  -9.213   8.537  1.00  0.00           N  
ATOM   3219  CA  ALA B 202     -12.134  -8.592   7.219  1.00  0.00           C  
ATOM   3220  C   ALA B 202     -13.316  -9.179   6.431  1.00  0.00           C  
ATOM   3221  O   ALA B 202     -14.031  -8.453   5.739  1.00  0.00           O  
ATOM   3222  CB  ALA B 202     -10.848  -8.730   6.417  1.00  0.00           C  
ATOM   3223  H   ALA B 202     -11.071  -9.612   8.787  1.00  0.00           H  
ATOM   3224  HA  ALA B 202     -12.337  -7.533   7.375  1.00  0.00           H  
ATOM   3225 1HB  ALA B 202     -10.962  -8.226   5.459  1.00  0.00           H  
ATOM   3226 2HB  ALA B 202     -10.031  -8.273   6.968  1.00  0.00           H  
ATOM   3227 3HB  ALA B 202     -10.630  -9.783   6.254  1.00  0.00           H  
ATOM   3228  N   ASN B 203     -13.583 -10.475   6.585  1.00  0.00           N  
ATOM   3229  CA  ASN B 203     -14.649 -11.116   5.817  1.00  0.00           C  
ATOM   3230  C   ASN B 203     -16.012 -11.055   6.470  1.00  0.00           C  
ATOM   3231  O   ASN B 203     -16.965 -11.653   5.969  1.00  0.00           O  
ATOM   3232  CB  ASN B 203     -14.311 -12.560   5.515  1.00  0.00           C  
ATOM   3233  CG  ASN B 203     -13.263 -12.689   4.486  1.00  0.00           C  
ATOM   3234  OD1 ASN B 203     -13.288 -11.944   3.504  1.00  0.00           O  
ATOM   3235  ND2 ASN B 203     -12.346 -13.599   4.668  1.00  0.00           N  
ATOM   3236  H   ASN B 203     -13.013 -11.031   7.206  1.00  0.00           H  
ATOM   3237  HA  ASN B 203     -14.736 -10.589   4.865  1.00  0.00           H  
ATOM   3238 1HB  ASN B 203     -13.973 -13.051   6.430  1.00  0.00           H  
ATOM   3239 2HB  ASN B 203     -15.207 -13.080   5.175  1.00  0.00           H  
ATOM   3240 1HD2 ASN B 203     -11.617 -13.718   3.982  1.00  0.00           H  
ATOM   3241 2HD2 ASN B 203     -12.370 -14.182   5.479  1.00  0.00           H  
ATOM   3242  N   THR B 204     -16.135 -10.317   7.567  1.00  0.00           N  
ATOM   3243  CA  THR B 204     -17.441 -10.190   8.171  1.00  0.00           C  
ATOM   3244  C   THR B 204     -18.134  -8.977   7.567  1.00  0.00           C  
ATOM   3245  O   THR B 204     -19.345  -8.816   7.690  1.00  0.00           O  
ATOM   3246  CB  THR B 204     -17.347  -9.984   9.699  1.00  0.00           C  
ATOM   3247  OG1 THR B 204     -16.711  -8.722   9.985  1.00  0.00           O  
ATOM   3248  CG2 THR B 204     -16.522 -11.090  10.329  1.00  0.00           C  
ATOM   3249  H   THR B 204     -15.335  -9.835   7.985  1.00  0.00           H  
ATOM   3250  HA  THR B 204     -18.033 -11.081   7.956  1.00  0.00           H  
ATOM   3251  HB  THR B 204     -18.344  -9.984  10.129  1.00  0.00           H  
ATOM   3252  HG1 THR B 204     -15.741  -8.771   9.786  1.00  0.00           H  
ATOM   3253 1HG2 THR B 204     -16.453 -10.931  11.404  1.00  0.00           H  
ATOM   3254 2HG2 THR B 204     -16.989 -12.053  10.130  1.00  0.00           H  
ATOM   3255 3HG2 THR B 204     -15.521 -11.078   9.899  1.00  0.00           H  
ATOM   3256  N   ILE B 205     -17.352  -8.123   6.914  1.00  0.00           N  
ATOM   3257  CA  ILE B 205     -17.808  -6.825   6.448  1.00  0.00           C  
ATOM   3258  C   ILE B 205     -18.466  -6.835   5.081  1.00  0.00           C  
ATOM   3259  O   ILE B 205     -17.912  -7.337   4.099  1.00  0.00           O  
ATOM   3260  CB  ILE B 205     -16.596  -5.899   6.416  1.00  0.00           C  
ATOM   3261  CG1 ILE B 205     -16.078  -5.742   7.804  1.00  0.00           C  
ATOM   3262  CG2 ILE B 205     -16.927  -4.520   5.796  1.00  0.00           C  
ATOM   3263  CD1 ILE B 205     -14.735  -5.226   7.802  1.00  0.00           C  
ATOM   3264  H   ILE B 205     -16.368  -8.351   6.764  1.00  0.00           H  
ATOM   3265  HA  ILE B 205     -18.526  -6.442   7.172  1.00  0.00           H  
ATOM   3266  HB  ILE B 205     -15.819  -6.373   5.851  1.00  0.00           H  
ATOM   3267 1HG1 ILE B 205     -16.720  -5.057   8.360  1.00  0.00           H  
ATOM   3268 2HG1 ILE B 205     -16.072  -6.706   8.314  1.00  0.00           H  
ATOM   3269 1HG2 ILE B 205     -16.029  -3.902   5.790  1.00  0.00           H  
ATOM   3270 2HG2 ILE B 205     -17.272  -4.651   4.777  1.00  0.00           H  
ATOM   3271 3HG2 ILE B 205     -17.704  -4.030   6.384  1.00  0.00           H  
ATOM   3272 1HD1 ILE B 205     -14.384  -5.116   8.825  1.00  0.00           H  
ATOM   3273 2HD1 ILE B 205     -14.087  -5.915   7.263  1.00  0.00           H  
ATOM   3274 3HD1 ILE B 205     -14.755  -4.287   7.307  1.00  0.00           H  
ATOM   3275  N   ASN B 206     -19.643  -6.234   4.983  1.00  0.00           N  
ATOM   3276  CA  ASN B 206     -20.289  -6.169   3.669  1.00  0.00           C  
ATOM   3277  C   ASN B 206     -19.647  -5.066   2.838  1.00  0.00           C  
ATOM   3278  O   ASN B 206     -20.194  -3.977   2.696  1.00  0.00           O  
ATOM   3279  CB  ASN B 206     -21.782  -5.940   3.769  1.00  0.00           C  
ATOM   3280  CG  ASN B 206     -22.491  -6.081   2.432  1.00  0.00           C  
ATOM   3281  OD1 ASN B 206     -21.898  -6.495   1.427  1.00  0.00           O  
ATOM   3282  ND2 ASN B 206     -23.759  -5.746   2.406  1.00  0.00           N  
ATOM   3283  H   ASN B 206     -20.076  -5.850   5.830  1.00  0.00           H  
ATOM   3284  HA  ASN B 206     -20.121  -7.114   3.150  1.00  0.00           H  
ATOM   3285 1HB  ASN B 206     -22.216  -6.639   4.487  1.00  0.00           H  
ATOM   3286 2HB  ASN B 206     -21.956  -4.931   4.134  1.00  0.00           H  
ATOM   3287 1HD2 ASN B 206     -24.279  -5.823   1.554  1.00  0.00           H  
ATOM   3288 2HD2 ASN B 206     -24.213  -5.418   3.236  1.00  0.00           H  
ATOM   3289  N   TRP B 207     -18.494  -5.373   2.253  1.00  0.00           N  
ATOM   3290  CA  TRP B 207     -17.687  -4.390   1.524  1.00  0.00           C  
ATOM   3291  C   TRP B 207     -18.418  -3.803   0.329  1.00  0.00           C  
ATOM   3292  O   TRP B 207     -18.198  -2.651  -0.022  1.00  0.00           O  
ATOM   3293  CB  TRP B 207     -16.409  -5.070   1.046  1.00  0.00           C  
ATOM   3294  CG  TRP B 207     -15.448  -5.397   2.159  1.00  0.00           C  
ATOM   3295  CD1 TRP B 207     -15.345  -6.592   2.787  1.00  0.00           C  
ATOM   3296  CD2 TRP B 207     -14.432  -4.559   2.752  1.00  0.00           C  
ATOM   3297  NE1 TRP B 207     -14.386  -6.543   3.747  1.00  0.00           N  
ATOM   3298  CE2 TRP B 207     -13.811  -5.318   3.741  1.00  0.00           C  
ATOM   3299  CE3 TRP B 207     -14.010  -3.256   2.536  1.00  0.00           C  
ATOM   3300  CZ2 TRP B 207     -12.805  -4.818   4.513  1.00  0.00           C  
ATOM   3301  CZ3 TRP B 207     -12.987  -2.756   3.318  1.00  0.00           C  
ATOM   3302  CH2 TRP B 207     -12.404  -3.516   4.275  1.00  0.00           C  
ATOM   3303  H   TRP B 207     -18.134  -6.310   2.432  1.00  0.00           H  
ATOM   3304  HA  TRP B 207     -17.428  -3.583   2.208  1.00  0.00           H  
ATOM   3305 1HB  TRP B 207     -16.680  -5.994   0.544  1.00  0.00           H  
ATOM   3306 2HB  TRP B 207     -15.902  -4.434   0.323  1.00  0.00           H  
ATOM   3307  HD1 TRP B 207     -15.960  -7.466   2.580  1.00  0.00           H  
ATOM   3308  HE1 TRP B 207     -14.155  -7.339   4.394  1.00  0.00           H  
ATOM   3309  HE3 TRP B 207     -14.471  -2.646   1.765  1.00  0.00           H  
ATOM   3310  HZ2 TRP B 207     -12.328  -5.418   5.283  1.00  0.00           H  
ATOM   3311  HZ3 TRP B 207     -12.656  -1.742   3.149  1.00  0.00           H  
ATOM   3312  HH2 TRP B 207     -11.597  -3.091   4.865  1.00  0.00           H  
ATOM   3313  N   LYS B 208     -19.360  -4.541  -0.260  1.00  0.00           N  
ATOM   3314  CA  LYS B 208     -20.085  -3.985  -1.400  1.00  0.00           C  
ATOM   3315  C   LYS B 208     -20.875  -2.754  -0.994  1.00  0.00           C  
ATOM   3316  O   LYS B 208     -21.109  -1.852  -1.795  1.00  0.00           O  
ATOM   3317  CB  LYS B 208     -21.022  -5.000  -2.050  1.00  0.00           C  
ATOM   3318  CG  LYS B 208     -20.331  -6.123  -2.812  1.00  0.00           C  
ATOM   3319  CD  LYS B 208     -21.366  -7.072  -3.426  1.00  0.00           C  
ATOM   3320  CE  LYS B 208     -20.713  -8.257  -4.123  1.00  0.00           C  
ATOM   3321  NZ  LYS B 208     -20.021  -7.855  -5.369  1.00  0.00           N  
ATOM   3322  H   LYS B 208     -19.555  -5.476   0.072  1.00  0.00           H  
ATOM   3323  HA  LYS B 208     -19.365  -3.681  -2.142  1.00  0.00           H  
ATOM   3324 1HB  LYS B 208     -21.647  -5.456  -1.278  1.00  0.00           H  
ATOM   3325 2HB  LYS B 208     -21.685  -4.486  -2.744  1.00  0.00           H  
ATOM   3326 1HG  LYS B 208     -19.711  -5.698  -3.606  1.00  0.00           H  
ATOM   3327 2HG  LYS B 208     -19.690  -6.681  -2.132  1.00  0.00           H  
ATOM   3328 1HD  LYS B 208     -22.023  -7.445  -2.638  1.00  0.00           H  
ATOM   3329 2HD  LYS B 208     -21.971  -6.529  -4.150  1.00  0.00           H  
ATOM   3330 1HE  LYS B 208     -19.988  -8.710  -3.447  1.00  0.00           H  
ATOM   3331 2HE  LYS B 208     -21.478  -8.994  -4.366  1.00  0.00           H  
ATOM   3332 1HZ  LYS B 208     -19.601  -8.664  -5.802  1.00  0.00           H  
ATOM   3333 2HZ  LYS B 208     -20.686  -7.442  -6.009  1.00  0.00           H  
ATOM   3334 3HZ  LYS B 208     -19.305  -7.180  -5.152  1.00  0.00           H  
ATOM   3335  N   LYS B 209     -21.284  -2.705   0.269  1.00  0.00           N  
ATOM   3336  CA  LYS B 209     -22.081  -1.620   0.805  1.00  0.00           C  
ATOM   3337  C   LYS B 209     -21.289  -0.306   0.757  1.00  0.00           C  
ATOM   3338  O   LYS B 209     -21.870   0.778   0.786  1.00  0.00           O  
ATOM   3339  CB  LYS B 209     -22.534  -1.939   2.227  1.00  0.00           C  
ATOM   3340  CG  LYS B 209     -23.461  -0.905   2.834  1.00  0.00           C  
ATOM   3341  CD  LYS B 209     -24.816  -0.926   2.088  1.00  0.00           C  
ATOM   3342  CE  LYS B 209     -25.876  -0.067   2.773  1.00  0.00           C  
ATOM   3343  NZ  LYS B 209     -27.168  -0.061   2.010  1.00  0.00           N  
ATOM   3344  H   LYS B 209     -21.006  -3.438   0.919  1.00  0.00           H  
ATOM   3345  HA  LYS B 209     -22.966  -1.499   0.181  1.00  0.00           H  
ATOM   3346 1HB  LYS B 209     -23.032  -2.902   2.241  1.00  0.00           H  
ATOM   3347 2HB  LYS B 209     -21.655  -2.022   2.870  1.00  0.00           H  
ATOM   3348 1HG  LYS B 209     -23.622  -1.133   3.889  1.00  0.00           H  
ATOM   3349 2HG  LYS B 209     -23.012   0.083   2.751  1.00  0.00           H  
ATOM   3350 1HD  LYS B 209     -24.671  -0.559   1.070  1.00  0.00           H  
ATOM   3351 2HD  LYS B 209     -25.179  -1.953   2.034  1.00  0.00           H  
ATOM   3352 1HE  LYS B 209     -26.057  -0.457   3.775  1.00  0.00           H  
ATOM   3353 2HE  LYS B 209     -25.509   0.956   2.854  1.00  0.00           H  
ATOM   3354 1HZ  LYS B 209     -27.841   0.517   2.494  1.00  0.00           H  
ATOM   3355 2HZ  LYS B 209     -27.010   0.310   1.084  1.00  0.00           H  
ATOM   3356 3HZ  LYS B 209     -27.524  -1.002   1.939  1.00  0.00           H  
ATOM   3357  N   LEU B 210     -19.952  -0.417   0.773  1.00  0.00           N  
ATOM   3358  CA  LEU B 210     -19.045   0.718   0.795  1.00  0.00           C  
ATOM   3359  C   LEU B 210     -18.681   1.171  -0.623  1.00  0.00           C  
ATOM   3360  O   LEU B 210     -17.954   2.150  -0.792  1.00  0.00           O  
ATOM   3361  CB  LEU B 210     -17.724   0.309   1.487  1.00  0.00           C  
ATOM   3362  CG  LEU B 210     -17.805  -0.186   2.959  1.00  0.00           C  
ATOM   3363  CD1 LEU B 210     -16.443  -0.708   3.388  1.00  0.00           C  
ATOM   3364  CD2 LEU B 210     -18.204   0.921   3.849  1.00  0.00           C  
ATOM   3365  H   LEU B 210     -19.524  -1.338   0.712  1.00  0.00           H  
ATOM   3366  HA  LEU B 210     -19.520   1.544   1.328  1.00  0.00           H  
ATOM   3367 1HB  LEU B 210     -17.266  -0.486   0.896  1.00  0.00           H  
ATOM   3368 2HB  LEU B 210     -17.054   1.168   1.471  1.00  0.00           H  
ATOM   3369  HG  LEU B 210     -18.533  -1.000   3.027  1.00  0.00           H  
ATOM   3370 1HD1 LEU B 210     -16.495  -1.070   4.412  1.00  0.00           H  
ATOM   3371 2HD1 LEU B 210     -16.171  -1.514   2.732  1.00  0.00           H  
ATOM   3372 3HD1 LEU B 210     -15.703   0.089   3.319  1.00  0.00           H  
ATOM   3373 1HD2 LEU B 210     -18.252   0.571   4.882  1.00  0.00           H  
ATOM   3374 2HD2 LEU B 210     -17.454   1.689   3.770  1.00  0.00           H  
ATOM   3375 3HD2 LEU B 210     -19.179   1.308   3.549  1.00  0.00           H  
ATOM   3376  N   PHE B 211     -19.119   0.431  -1.650  1.00  0.00           N  
ATOM   3377  CA  PHE B 211     -18.688   0.714  -3.021  1.00  0.00           C  
ATOM   3378  C   PHE B 211     -19.559   1.748  -3.724  1.00  0.00           C  
ATOM   3379  O   PHE B 211     -20.775   1.796  -3.534  1.00  0.00           O  
ATOM   3380  CB  PHE B 211     -18.627  -0.583  -3.831  1.00  0.00           C  
ATOM   3381  CG  PHE B 211     -17.522  -1.523  -3.367  1.00  0.00           C  
ATOM   3382  CD1 PHE B 211     -16.572  -1.098  -2.447  1.00  0.00           C  
ATOM   3383  CD2 PHE B 211     -17.418  -2.813  -3.866  1.00  0.00           C  
ATOM   3384  CE1 PHE B 211     -15.563  -1.937  -2.037  1.00  0.00           C  
ATOM   3385  CE2 PHE B 211     -16.408  -3.654  -3.454  1.00  0.00           C  
ATOM   3386  CZ  PHE B 211     -15.479  -3.213  -2.540  1.00  0.00           C  
ATOM   3387  H   PHE B 211     -19.761  -0.347  -1.500  1.00  0.00           H  
ATOM   3388  HA  PHE B 211     -17.676   1.119  -2.978  1.00  0.00           H  
ATOM   3389 1HB  PHE B 211     -19.574  -1.107  -3.748  1.00  0.00           H  
ATOM   3390 2HB  PHE B 211     -18.474  -0.358  -4.882  1.00  0.00           H  
ATOM   3391  HD1 PHE B 211     -16.635  -0.082  -2.054  1.00  0.00           H  
ATOM   3392  HD2 PHE B 211     -18.147  -3.160  -4.600  1.00  0.00           H  
ATOM   3393  HE1 PHE B 211     -14.829  -1.583  -1.321  1.00  0.00           H  
ATOM   3394  HE2 PHE B 211     -16.341  -4.662  -3.857  1.00  0.00           H  
ATOM   3395  HZ  PHE B 211     -14.678  -3.866  -2.219  1.00  0.00           H  
ATOM   3396  N   GLY B 212     -18.914   2.608  -4.510  1.00  0.00           N  
ATOM   3397  CA  GLY B 212     -19.611   3.659  -5.256  1.00  0.00           C  
ATOM   3398  C   GLY B 212     -19.579   3.496  -6.782  1.00  0.00           C  
ATOM   3399  O   GLY B 212     -20.292   4.208  -7.496  1.00  0.00           O  
ATOM   3400  H   GLY B 212     -17.909   2.483  -4.636  1.00  0.00           H  
ATOM   3401 1HA  GLY B 212     -20.646   3.708  -4.922  1.00  0.00           H  
ATOM   3402 2HA  GLY B 212     -19.157   4.616  -4.997  1.00  0.00           H  
ATOM   3403  N   THR B 213     -18.759   2.570  -7.275  1.00  0.00           N  
ATOM   3404  CA  THR B 213     -18.544   2.390  -8.703  1.00  0.00           C  
ATOM   3405  C   THR B 213     -18.781   0.949  -9.163  1.00  0.00           C  
ATOM   3406  O   THR B 213     -18.340  -0.015  -8.523  1.00  0.00           O  
ATOM   3407  CB  THR B 213     -17.114   2.860  -9.069  1.00  0.00           C  
ATOM   3408  OG1 THR B 213     -16.968   4.243  -8.722  1.00  0.00           O  
ATOM   3409  CG2 THR B 213     -16.830   2.690 -10.535  1.00  0.00           C  
ATOM   3410  H   THR B 213     -18.204   2.012  -6.637  1.00  0.00           H  
ATOM   3411  HA  THR B 213     -19.251   3.024  -9.238  1.00  0.00           H  
ATOM   3412  HB  THR B 213     -16.389   2.285  -8.506  1.00  0.00           H  
ATOM   3413  HG1 THR B 213     -16.804   4.313  -7.756  1.00  0.00           H  
ATOM   3414 1HG2 THR B 213     -15.814   3.036 -10.741  1.00  0.00           H  
ATOM   3415 2HG2 THR B 213     -16.910   1.649 -10.804  1.00  0.00           H  
ATOM   3416 3HG2 THR B 213     -17.539   3.274 -11.116  1.00  0.00           H  
ATOM   3417  N   SER B 214     -19.481   0.800 -10.283  1.00  0.00           N  
ATOM   3418  CA  SER B 214     -19.735  -0.529 -10.811  1.00  0.00           C  
ATOM   3419  C   SER B 214     -18.417  -1.229 -11.090  1.00  0.00           C  
ATOM   3420  O   SER B 214     -17.468  -0.615 -11.569  1.00  0.00           O  
ATOM   3421  CB  SER B 214     -20.543  -0.435 -12.091  1.00  0.00           C  
ATOM   3422  OG  SER B 214     -21.805   0.131 -11.855  1.00  0.00           O  
ATOM   3423  H   SER B 214     -19.829   1.615 -10.768  1.00  0.00           H  
ATOM   3424  HA  SER B 214     -20.291  -1.104 -10.070  1.00  0.00           H  
ATOM   3425 1HB  SER B 214     -20.000   0.169 -12.818  1.00  0.00           H  
ATOM   3426 2HB  SER B 214     -20.661  -1.430 -12.518  1.00  0.00           H  
ATOM   3427  HG  SER B 214     -22.254   0.142 -12.706  1.00  0.00           H  
ATOM   3428  N   GLY B 215     -18.368  -2.520 -10.813  1.00  0.00           N  
ATOM   3429  CA  GLY B 215     -17.170  -3.304 -11.071  1.00  0.00           C  
ATOM   3430  C   GLY B 215     -16.227  -3.407  -9.870  1.00  0.00           C  
ATOM   3431  O   GLY B 215     -15.308  -4.226  -9.895  1.00  0.00           O  
ATOM   3432  H   GLY B 215     -19.176  -2.972 -10.410  1.00  0.00           H  
ATOM   3433 1HA  GLY B 215     -17.465  -4.306 -11.381  1.00  0.00           H  
ATOM   3434 2HA  GLY B 215     -16.633  -2.866 -11.911  1.00  0.00           H  
ATOM   3435  N   GLN B 216     -16.451  -2.621  -8.807  1.00  0.00           N  
ATOM   3436  CA  GLN B 216     -15.555  -2.739  -7.650  1.00  0.00           C  
ATOM   3437  C   GLN B 216     -15.713  -4.109  -7.002  1.00  0.00           C  
ATOM   3438  O   GLN B 216     -16.835  -4.587  -6.787  1.00  0.00           O  
ATOM   3439  CB  GLN B 216     -15.825  -1.659  -6.591  1.00  0.00           C  
ATOM   3440  CG  GLN B 216     -15.430  -0.243  -6.929  1.00  0.00           C  
ATOM   3441  CD  GLN B 216     -15.763   0.738  -5.753  1.00  0.00           C  
ATOM   3442  OE1 GLN B 216     -16.853   1.352  -5.680  1.00  0.00           O  
ATOM   3443  NE2 GLN B 216     -14.838   0.873  -4.831  1.00  0.00           N  
ATOM   3444  H   GLN B 216     -17.201  -1.926  -8.806  1.00  0.00           H  
ATOM   3445  HA  GLN B 216     -14.520  -2.645  -7.989  1.00  0.00           H  
ATOM   3446 1HB  GLN B 216     -16.886  -1.638  -6.380  1.00  0.00           H  
ATOM   3447 2HB  GLN B 216     -15.299  -1.922  -5.673  1.00  0.00           H  
ATOM   3448 1HG  GLN B 216     -14.362  -0.216  -7.104  1.00  0.00           H  
ATOM   3449 2HG  GLN B 216     -15.956   0.072  -7.818  1.00  0.00           H  
ATOM   3450 1HE2 GLN B 216     -15.017   1.504  -4.045  1.00  0.00           H  
ATOM   3451 2HE2 GLN B 216     -13.946   0.368  -4.917  1.00  0.00           H  
ATOM   3452  N   LYS B 217     -14.594  -4.721  -6.645  1.00  0.00           N  
ATOM   3453  CA  LYS B 217     -14.615  -6.033  -6.012  1.00  0.00           C  
ATOM   3454  C   LYS B 217     -13.580  -6.170  -4.912  1.00  0.00           C  
ATOM   3455  O   LYS B 217     -12.715  -5.303  -4.734  1.00  0.00           O  
ATOM   3456  CB  LYS B 217     -14.399  -7.144  -7.044  1.00  0.00           C  
ATOM   3457  CG  LYS B 217     -15.499  -7.298  -8.084  1.00  0.00           C  
ATOM   3458  CD  LYS B 217     -15.231  -8.463  -9.014  1.00  0.00           C  
ATOM   3459  CE  LYS B 217     -16.344  -8.593 -10.050  1.00  0.00           C  
ATOM   3460  NZ  LYS B 217     -16.123  -9.745 -10.976  1.00  0.00           N  
ATOM   3461  H   LYS B 217     -13.693  -4.287  -6.888  1.00  0.00           H  
ATOM   3462  HA  LYS B 217     -15.591  -6.173  -5.552  1.00  0.00           H  
ATOM   3463 1HB  LYS B 217     -13.497  -6.918  -7.591  1.00  0.00           H  
ATOM   3464 2HB  LYS B 217     -14.248  -8.100  -6.544  1.00  0.00           H  
ATOM   3465 1HG  LYS B 217     -16.459  -7.429  -7.587  1.00  0.00           H  
ATOM   3466 2HG  LYS B 217     -15.547  -6.399  -8.682  1.00  0.00           H  
ATOM   3467 1HD  LYS B 217     -14.281  -8.300  -9.529  1.00  0.00           H  
ATOM   3468 2HD  LYS B 217     -15.161  -9.383  -8.438  1.00  0.00           H  
ATOM   3469 1HE  LYS B 217     -17.293  -8.730  -9.536  1.00  0.00           H  
ATOM   3470 2HE  LYS B 217     -16.390  -7.673 -10.634  1.00  0.00           H  
ATOM   3471 1HZ  LYS B 217     -16.881  -9.791 -11.644  1.00  0.00           H  
ATOM   3472 2HZ  LYS B 217     -15.251  -9.624 -11.469  1.00  0.00           H  
ATOM   3473 3HZ  LYS B 217     -16.092 -10.605 -10.446  1.00  0.00           H  
ATOM   3474  N   THR B 218     -13.702  -7.245  -4.145  1.00  0.00           N  
ATOM   3475  CA  THR B 218     -12.750  -7.491  -3.088  1.00  0.00           C  
ATOM   3476  C   THR B 218     -11.945  -8.747  -3.356  1.00  0.00           C  
ATOM   3477  O   THR B 218     -12.423  -9.695  -3.982  1.00  0.00           O  
ATOM   3478  CB  THR B 218     -13.477  -7.713  -1.755  1.00  0.00           C  
ATOM   3479  OG1 THR B 218     -14.335  -8.859  -1.883  1.00  0.00           O  
ATOM   3480  CG2 THR B 218     -14.303  -6.540  -1.369  1.00  0.00           C  
ATOM   3481  H   THR B 218     -14.442  -7.910  -4.315  1.00  0.00           H  
ATOM   3482  HA  THR B 218     -12.069  -6.649  -3.024  1.00  0.00           H  
ATOM   3483  HB  THR B 218     -12.755  -7.894  -0.988  1.00  0.00           H  
ATOM   3484  HG1 THR B 218     -13.807  -9.659  -2.006  1.00  0.00           H  
ATOM   3485 1HG2 THR B 218     -14.773  -6.777  -0.436  1.00  0.00           H  
ATOM   3486 2HG2 THR B 218     -13.689  -5.680  -1.251  1.00  0.00           H  
ATOM   3487 3HG2 THR B 218     -15.057  -6.350  -2.127  1.00  0.00           H  
ATOM   3488  N   LYS B 219     -10.756  -8.768  -2.790  1.00  0.00           N  
ATOM   3489  CA  LYS B 219      -9.864  -9.905  -2.801  1.00  0.00           C  
ATOM   3490  C   LYS B 219      -9.392 -10.125  -1.375  1.00  0.00           C  
ATOM   3491  O   LYS B 219      -8.318  -9.654  -0.995  1.00  0.00           O  
ATOM   3492  CB  LYS B 219      -8.725  -9.628  -3.778  1.00  0.00           C  
ATOM   3493  CG  LYS B 219      -7.742 -10.738  -4.027  1.00  0.00           C  
ATOM   3494  CD  LYS B 219      -8.411 -11.925  -4.728  1.00  0.00           C  
ATOM   3495  CE  LYS B 219      -7.401 -12.893  -5.305  1.00  0.00           C  
ATOM   3496  NZ  LYS B 219      -8.047 -14.139  -5.819  1.00  0.00           N  
ATOM   3497  H   LYS B 219     -10.443  -7.912  -2.345  1.00  0.00           H  
ATOM   3498  HA  LYS B 219     -10.403 -10.793  -3.133  1.00  0.00           H  
ATOM   3499 1HB  LYS B 219      -9.150  -9.371  -4.728  1.00  0.00           H  
ATOM   3500 2HB  LYS B 219      -8.167  -8.759  -3.439  1.00  0.00           H  
ATOM   3501 1HG  LYS B 219      -6.986 -10.344  -4.688  1.00  0.00           H  
ATOM   3502 2HG  LYS B 219      -7.272 -11.056  -3.094  1.00  0.00           H  
ATOM   3503 1HD  LYS B 219      -9.023 -12.474  -4.013  1.00  0.00           H  
ATOM   3504 2HD  LYS B 219      -9.052 -11.562  -5.534  1.00  0.00           H  
ATOM   3505 1HE  LYS B 219      -6.891 -12.409  -6.136  1.00  0.00           H  
ATOM   3506 2HE  LYS B 219      -6.675 -13.152  -4.553  1.00  0.00           H  
ATOM   3507 1HZ  LYS B 219      -7.335 -14.758  -6.239  1.00  0.00           H  
ATOM   3508 2HZ  LYS B 219      -8.515 -14.645  -5.094  1.00  0.00           H  
ATOM   3509 3HZ  LYS B 219      -8.709 -13.927  -6.550  1.00  0.00           H  
ATOM   3510  N   ILE B 220     -10.219 -10.775  -0.557  1.00  0.00           N  
ATOM   3511  CA  ILE B 220      -9.836 -10.944   0.836  1.00  0.00           C  
ATOM   3512  C   ILE B 220      -9.631 -12.408   1.170  1.00  0.00           C  
ATOM   3513  O   ILE B 220     -10.552 -13.122   1.576  1.00  0.00           O  
ATOM   3514  CB  ILE B 220     -10.883 -10.300   1.763  1.00  0.00           C  
ATOM   3515  CG1 ILE B 220     -11.022  -8.785   1.368  1.00  0.00           C  
ATOM   3516  CG2 ILE B 220     -10.481 -10.487   3.250  1.00  0.00           C  
ATOM   3517  CD1 ILE B 220     -12.123  -8.039   2.051  1.00  0.00           C  
ATOM   3518  H   ILE B 220     -11.094 -11.147  -0.902  1.00  0.00           H  
ATOM   3519  HA  ILE B 220      -8.904 -10.430   1.000  1.00  0.00           H  
ATOM   3520  HB  ILE B 220     -11.852 -10.770   1.597  1.00  0.00           H  
ATOM   3521 1HG1 ILE B 220     -10.100  -8.287   1.562  1.00  0.00           H  
ATOM   3522 2HG1 ILE B 220     -11.201  -8.732   0.320  1.00  0.00           H  
ATOM   3523 1HG2 ILE B 220     -11.233 -10.044   3.878  1.00  0.00           H  
ATOM   3524 2HG2 ILE B 220     -10.414 -11.541   3.490  1.00  0.00           H  
ATOM   3525 3HG2 ILE B 220      -9.524 -10.028   3.440  1.00  0.00           H  
ATOM   3526 1HD1 ILE B 220     -12.138  -7.007   1.691  1.00  0.00           H  
ATOM   3527 2HD1 ILE B 220     -13.079  -8.513   1.827  1.00  0.00           H  
ATOM   3528 3HD1 ILE B 220     -11.972  -8.033   3.121  1.00  0.00           H  
ATOM   3529  N   ILE B 221      -8.405 -12.836   0.928  1.00  0.00           N  
ATOM   3530  CA  ILE B 221      -7.980 -14.216   1.057  1.00  0.00           C  
ATOM   3531  C   ILE B 221      -6.672 -14.420   1.835  1.00  0.00           C  
ATOM   3532  O   ILE B 221      -5.909 -13.476   2.070  1.00  0.00           O  
ATOM   3533  CB  ILE B 221      -7.815 -14.900  -0.320  1.00  0.00           C  
ATOM   3534  CG1 ILE B 221      -6.686 -14.216  -1.157  1.00  0.00           C  
ATOM   3535  CG2 ILE B 221      -9.165 -14.835  -1.070  1.00  0.00           C  
ATOM   3536  CD1 ILE B 221      -6.291 -15.006  -2.396  1.00  0.00           C  
ATOM   3537  H   ILE B 221      -7.729 -12.143   0.623  1.00  0.00           H  
ATOM   3538  HA  ILE B 221      -8.760 -14.746   1.602  1.00  0.00           H  
ATOM   3539  HB  ILE B 221      -7.536 -15.942  -0.176  1.00  0.00           H  
ATOM   3540 1HG1 ILE B 221      -7.021 -13.227  -1.465  1.00  0.00           H  
ATOM   3541 2HG1 ILE B 221      -5.789 -14.102  -0.542  1.00  0.00           H  
ATOM   3542 1HG2 ILE B 221      -9.097 -15.337  -2.025  1.00  0.00           H  
ATOM   3543 2HG2 ILE B 221      -9.929 -15.327  -0.468  1.00  0.00           H  
ATOM   3544 3HG2 ILE B 221      -9.450 -13.801  -1.235  1.00  0.00           H  
ATOM   3545 1HD1 ILE B 221      -5.514 -14.495  -2.917  1.00  0.00           H  
ATOM   3546 2HD1 ILE B 221      -5.925 -15.990  -2.089  1.00  0.00           H  
ATOM   3547 3HD1 ILE B 221      -7.129 -15.132  -3.059  1.00  0.00           H  
ATOM   3548  N   SER B 222      -6.393 -15.675   2.177  1.00  0.00           N  
ATOM   3549  CA  SER B 222      -5.131 -16.036   2.817  1.00  0.00           C  
ATOM   3550  C   SER B 222      -4.820 -15.168   4.026  1.00  0.00           C  
ATOM   3551  O   SER B 222      -3.754 -14.561   4.090  1.00  0.00           O  
ATOM   3552  CB  SER B 222      -4.042 -16.034   1.776  1.00  0.00           C  
ATOM   3553  OG  SER B 222      -4.393 -16.948   0.755  1.00  0.00           O  
ATOM   3554  H   SER B 222      -7.066 -16.400   1.974  1.00  0.00           H  
ATOM   3555  HA  SER B 222      -5.214 -17.067   3.164  1.00  0.00           H  
ATOM   3556 1HB  SER B 222      -3.928 -15.041   1.362  1.00  0.00           H  
ATOM   3557 2HB  SER B 222      -3.096 -16.327   2.228  1.00  0.00           H  
ATOM   3558  HG  SER B 222      -3.571 -17.309   0.351  1.00  0.00           H  
ATOM   3559  N   ASN B 223      -5.764 -15.098   4.957  1.00  0.00           N  
ATOM   3560  CA  ASN B 223      -5.627 -14.318   6.180  1.00  0.00           C  
ATOM   3561  C   ASN B 223      -5.825 -15.355   7.286  1.00  0.00           C  
ATOM   3562  O   ASN B 223      -5.509 -16.526   7.057  1.00  0.00           O  
ATOM   3563  CB  ASN B 223      -6.645 -13.188   6.216  1.00  0.00           C  
ATOM   3564  CG  ASN B 223      -6.377 -12.092   5.150  1.00  0.00           C  
ATOM   3565  OD1 ASN B 223      -5.346 -11.381   5.122  1.00  0.00           O  
ATOM   3566  ND2 ASN B 223      -7.314 -11.964   4.247  1.00  0.00           N  
ATOM   3567  H   ASN B 223      -6.615 -15.620   4.811  1.00  0.00           H  
ATOM   3568  HA  ASN B 223      -4.617 -13.918   6.267  1.00  0.00           H  
ATOM   3569 1HB  ASN B 223      -7.647 -13.594   6.067  1.00  0.00           H  
ATOM   3570 2HB  ASN B 223      -6.627 -12.717   7.196  1.00  0.00           H  
ATOM   3571 1HD2 ASN B 223      -7.197 -11.288   3.490  1.00  0.00           H  
ATOM   3572 2HD2 ASN B 223      -8.124 -12.546   4.274  1.00  0.00           H  
ATOM   3573  N   ARG B 224      -6.280 -14.993   8.480  1.00  0.00           N  
ATOM   3574  CA  ARG B 224      -6.427 -16.044   9.484  1.00  0.00           C  
ATOM   3575  C   ARG B 224      -7.634 -16.886   9.083  1.00  0.00           C  
ATOM   3576  O   ARG B 224      -8.690 -16.345   8.749  1.00  0.00           O  
ATOM   3577  CB  ARG B 224      -6.594 -15.542  10.910  1.00  0.00           C  
ATOM   3578  CG  ARG B 224      -6.751 -16.687  11.996  1.00  0.00           C  
ATOM   3579  CD  ARG B 224      -5.531 -17.506  12.230  1.00  0.00           C  
ATOM   3580  NE  ARG B 224      -4.482 -16.780  12.885  1.00  0.00           N  
ATOM   3581  CZ  ARG B 224      -4.321 -16.699  14.239  1.00  0.00           C  
ATOM   3582  NH1 ARG B 224      -5.162 -17.318  15.056  1.00  0.00           N  
ATOM   3583  NH2 ARG B 224      -3.324 -16.013  14.762  1.00  0.00           N  
ATOM   3584  H   ARG B 224      -6.565 -14.040   8.708  1.00  0.00           H  
ATOM   3585  HA  ARG B 224      -5.535 -16.671   9.478  1.00  0.00           H  
ATOM   3586 1HB  ARG B 224      -5.754 -14.956  11.181  1.00  0.00           H  
ATOM   3587 2HB  ARG B 224      -7.461 -14.901  10.966  1.00  0.00           H  
ATOM   3588 1HG  ARG B 224      -6.988 -16.219  12.943  1.00  0.00           H  
ATOM   3589 2HG  ARG B 224      -7.557 -17.360  11.723  1.00  0.00           H  
ATOM   3590 1HD  ARG B 224      -5.788 -18.361  12.836  1.00  0.00           H  
ATOM   3591 2HD  ARG B 224      -5.138 -17.869  11.292  1.00  0.00           H  
ATOM   3592  HE  ARG B 224      -3.829 -16.275  12.262  1.00  0.00           H  
ATOM   3593 1HH1 ARG B 224      -5.935 -17.859  14.687  1.00  0.00           H  
ATOM   3594 2HH1 ARG B 224      -5.029 -17.262  16.055  1.00  0.00           H  
ATOM   3595 1HH2 ARG B 224      -2.645 -15.530  14.170  1.00  0.00           H  
ATOM   3596 2HH2 ARG B 224      -3.216 -15.964  15.761  1.00  0.00           H  
ATOM   3597  N   GLY B 225      -7.487 -18.205   9.067  1.00  0.00           N  
ATOM   3598  CA  GLY B 225      -8.595 -19.045   8.626  1.00  0.00           C  
ATOM   3599  C   GLY B 225      -9.827 -18.896   9.509  1.00  0.00           C  
ATOM   3600  O   GLY B 225      -9.717 -18.775  10.733  1.00  0.00           O  
ATOM   3601  H   GLY B 225      -6.604 -18.614   9.334  1.00  0.00           H  
ATOM   3602 1HA  GLY B 225      -8.850 -18.786   7.598  1.00  0.00           H  
ATOM   3603 2HA  GLY B 225      -8.275 -20.086   8.618  1.00  0.00           H  
ATOM   3604  N   GLU B 226     -11.002 -18.998   8.883  1.00  0.00           N  
ATOM   3605  CA  GLU B 226     -12.283 -18.877   9.576  1.00  0.00           C  
ATOM   3606  C   GLU B 226     -12.443 -19.824  10.745  1.00  0.00           C  
ATOM   3607  O   GLU B 226     -12.853 -19.412  11.830  1.00  0.00           O  
ATOM   3608  CB  GLU B 226     -13.424 -19.154   8.598  1.00  0.00           C  
ATOM   3609  CG  GLU B 226     -14.817 -19.015   9.196  1.00  0.00           C  
ATOM   3610  CD  GLU B 226     -15.921 -19.246   8.184  1.00  0.00           C  
ATOM   3611  OE1 GLU B 226     -17.067 -19.180   8.560  1.00  0.00           O  
ATOM   3612  OE2 GLU B 226     -15.615 -19.477   7.036  1.00  0.00           O  
ATOM   3613  H   GLU B 226     -11.003 -19.118   7.880  1.00  0.00           H  
ATOM   3614  HA  GLU B 226     -12.367 -17.855   9.950  1.00  0.00           H  
ATOM   3615 1HB  GLU B 226     -13.353 -18.469   7.752  1.00  0.00           H  
ATOM   3616 2HB  GLU B 226     -13.331 -20.168   8.208  1.00  0.00           H  
ATOM   3617 1HG  GLU B 226     -14.927 -19.739  10.007  1.00  0.00           H  
ATOM   3618 2HG  GLU B 226     -14.922 -18.018   9.621  1.00  0.00           H  
ATOM   3619  N   ASN B 227     -12.092 -21.089  10.542  1.00  0.00           N  
ATOM   3620  CA  ASN B 227     -12.262 -22.084  11.591  1.00  0.00           C  
ATOM   3621  C   ASN B 227     -11.412 -21.766  12.811  1.00  0.00           C  
ATOM   3622  O   ASN B 227     -11.810 -22.042  13.942  1.00  0.00           O  
ATOM   3623  CB  ASN B 227     -11.929 -23.458  11.053  1.00  0.00           C  
ATOM   3624  CG  ASN B 227     -12.981 -23.975  10.108  1.00  0.00           C  
ATOM   3625  OD1 ASN B 227     -14.128 -23.516  10.119  1.00  0.00           O  
ATOM   3626  ND2 ASN B 227     -12.607 -24.911   9.277  1.00  0.00           N  
ATOM   3627  H   ASN B 227     -11.738 -21.364   9.637  1.00  0.00           H  
ATOM   3628  HA  ASN B 227     -13.306 -22.073  11.908  1.00  0.00           H  
ATOM   3629 1HB  ASN B 227     -10.972 -23.421  10.531  1.00  0.00           H  
ATOM   3630 2HB  ASN B 227     -11.824 -24.158  11.881  1.00  0.00           H  
ATOM   3631 1HD2 ASN B 227     -13.262 -25.289   8.622  1.00  0.00           H  
ATOM   3632 2HD2 ASN B 227     -11.667 -25.251   9.297  1.00  0.00           H  
ATOM   3633  N   SER B 228     -10.236 -21.193  12.578  1.00  0.00           N  
ATOM   3634  CA  SER B 228      -9.321 -20.843  13.649  1.00  0.00           C  
ATOM   3635  C   SER B 228      -9.882 -19.648  14.413  1.00  0.00           C  
ATOM   3636  O   SER B 228      -9.893 -19.615  15.647  1.00  0.00           O  
ATOM   3637  CB  SER B 228      -7.944 -20.559  13.089  1.00  0.00           C  
ATOM   3638  OG  SER B 228      -7.038 -20.263  14.112  1.00  0.00           O  
ATOM   3639  H   SER B 228      -9.981 -20.971  11.625  1.00  0.00           H  
ATOM   3640  HA  SER B 228      -9.247 -21.686  14.336  1.00  0.00           H  
ATOM   3641 1HB  SER B 228      -7.598 -21.425  12.530  1.00  0.00           H  
ATOM   3642 2HB  SER B 228      -8.000 -19.721  12.395  1.00  0.00           H  
ATOM   3643  HG  SER B 228      -6.739 -21.120  14.443  1.00  0.00           H  
ATOM   3644  N   CYS B 229     -10.363 -18.652  13.674  1.00  0.00           N  
ATOM   3645  CA  CYS B 229     -10.908 -17.464  14.309  1.00  0.00           C  
ATOM   3646  C   CYS B 229     -12.125 -17.853  15.137  1.00  0.00           C  
ATOM   3647  O   CYS B 229     -12.303 -17.412  16.272  1.00  0.00           O  
ATOM   3648  CB  CYS B 229     -11.329 -16.471  13.247  1.00  0.00           C  
ATOM   3649  SG  CYS B 229      -9.947 -15.796  12.360  1.00  0.00           S  
ATOM   3650  H   CYS B 229     -10.327 -18.714  12.655  1.00  0.00           H  
ATOM   3651  HA  CYS B 229     -10.150 -17.020  14.952  1.00  0.00           H  
ATOM   3652 1HB  CYS B 229     -11.985 -16.960  12.525  1.00  0.00           H  
ATOM   3653 2HB  CYS B 229     -11.891 -15.656  13.707  1.00  0.00           H  
ATOM   3654  N   LYS B 230     -12.952 -18.735  14.587  1.00  0.00           N  
ATOM   3655  CA  LYS B 230     -14.130 -19.199  15.289  1.00  0.00           C  
ATOM   3656  C   LYS B 230     -13.721 -19.968  16.552  1.00  0.00           C  
ATOM   3657  O   LYS B 230     -14.198 -19.675  17.650  1.00  0.00           O  
ATOM   3658  CB  LYS B 230     -14.968 -20.041  14.333  1.00  0.00           C  
ATOM   3659  CG  LYS B 230     -16.265 -20.585  14.862  1.00  0.00           C  
ATOM   3660  CD  LYS B 230     -16.979 -21.344  13.744  1.00  0.00           C  
ATOM   3661  CE  LYS B 230     -18.342 -21.834  14.158  1.00  0.00           C  
ATOM   3662  NZ  LYS B 230     -18.256 -22.922  15.162  1.00  0.00           N  
ATOM   3663  H   LYS B 230     -12.778 -19.075  13.642  1.00  0.00           H  
ATOM   3664  HA  LYS B 230     -14.716 -18.335  15.596  1.00  0.00           H  
ATOM   3665 1HB  LYS B 230     -15.188 -19.454  13.440  1.00  0.00           H  
ATOM   3666 2HB  LYS B 230     -14.371 -20.894  14.005  1.00  0.00           H  
ATOM   3667 1HG  LYS B 230     -16.065 -21.262  15.694  1.00  0.00           H  
ATOM   3668 2HG  LYS B 230     -16.895 -19.768  15.214  1.00  0.00           H  
ATOM   3669 1HD  LYS B 230     -17.087 -20.690  12.875  1.00  0.00           H  
ATOM   3670 2HD  LYS B 230     -16.369 -22.200  13.450  1.00  0.00           H  
ATOM   3671 1HE  LYS B 230     -18.903 -21.003  14.583  1.00  0.00           H  
ATOM   3672 2HE  LYS B 230     -18.870 -22.205  13.279  1.00  0.00           H  
ATOM   3673 1HZ  LYS B 230     -19.187 -23.221  15.415  1.00  0.00           H  
ATOM   3674 2HZ  LYS B 230     -17.745 -23.702  14.772  1.00  0.00           H  
ATOM   3675 3HZ  LYS B 230     -17.777 -22.583  15.985  1.00  0.00           H  
ATOM   3676  N   ALA B 231     -12.778 -20.910  16.411  1.00  0.00           N  
ATOM   3677  CA  ALA B 231     -12.290 -21.732  17.520  1.00  0.00           C  
ATOM   3678  C   ALA B 231     -11.698 -20.901  18.651  1.00  0.00           C  
ATOM   3679  O   ALA B 231     -11.854 -21.238  19.826  1.00  0.00           O  
ATOM   3680  CB  ALA B 231     -11.230 -22.693  17.017  1.00  0.00           C  
ATOM   3681  H   ALA B 231     -12.400 -21.108  15.486  1.00  0.00           H  
ATOM   3682  HA  ALA B 231     -13.134 -22.293  17.915  1.00  0.00           H  
ATOM   3683 1HB  ALA B 231     -10.891 -23.322  17.837  1.00  0.00           H  
ATOM   3684 2HB  ALA B 231     -11.648 -23.314  16.227  1.00  0.00           H  
ATOM   3685 3HB  ALA B 231     -10.390 -22.122  16.624  1.00  0.00           H  
ATOM   3686  N   THR B 232     -11.043 -19.798  18.298  1.00  0.00           N  
ATOM   3687  CA  THR B 232     -10.418 -18.925  19.273  1.00  0.00           C  
ATOM   3688  C   THR B 232     -11.346 -17.798  19.746  1.00  0.00           C  
ATOM   3689  O   THR B 232     -10.926 -16.933  20.516  1.00  0.00           O  
ATOM   3690  CB  THR B 232      -9.084 -18.365  18.726  1.00  0.00           C  
ATOM   3691  OG1 THR B 232      -9.308 -17.649  17.504  1.00  0.00           O  
ATOM   3692  CG2 THR B 232      -8.113 -19.506  18.463  1.00  0.00           C  
ATOM   3693  H   THR B 232     -10.929 -19.587  17.306  1.00  0.00           H  
ATOM   3694  HA  THR B 232     -10.172 -19.526  20.147  1.00  0.00           H  
ATOM   3695  HB  THR B 232      -8.654 -17.685  19.459  1.00  0.00           H  
ATOM   3696  HG1 THR B 232      -9.634 -18.295  16.825  1.00  0.00           H  
ATOM   3697 1HG2 THR B 232      -7.178 -19.106  18.087  1.00  0.00           H  
ATOM   3698 2HG2 THR B 232      -7.932 -20.048  19.390  1.00  0.00           H  
ATOM   3699 3HG2 THR B 232      -8.541 -20.184  17.726  1.00  0.00           H  
ATOM   3700  N   GLY B 233     -12.600 -17.789  19.272  1.00  0.00           N  
ATOM   3701  CA  GLY B 233     -13.591 -16.796  19.675  1.00  0.00           C  
ATOM   3702  C   GLY B 233     -13.447 -15.428  19.012  1.00  0.00           C  
ATOM   3703  O   GLY B 233     -14.083 -14.457  19.433  1.00  0.00           O  
ATOM   3704  H   GLY B 233     -12.911 -18.521  18.636  1.00  0.00           H  
ATOM   3705 1HA  GLY B 233     -14.581 -17.194  19.450  1.00  0.00           H  
ATOM   3706 2HA  GLY B 233     -13.546 -16.676  20.756  1.00  0.00           H  
ATOM   3707  N   GLN B 234     -12.641 -15.321  17.964  1.00  0.00           N  
ATOM   3708  CA  GLN B 234     -12.412 -14.023  17.341  1.00  0.00           C  
ATOM   3709  C   GLN B 234     -13.433 -13.700  16.274  1.00  0.00           C  
ATOM   3710  O   GLN B 234     -13.153 -13.698  15.074  1.00  0.00           O  
ATOM   3711  CB  GLN B 234     -11.000 -13.940  16.795  1.00  0.00           C  
ATOM   3712  CG  GLN B 234      -9.968 -14.044  17.885  1.00  0.00           C  
ATOM   3713  CD  GLN B 234      -8.583 -13.983  17.371  1.00  0.00           C  
ATOM   3714  OE1 GLN B 234      -8.039 -12.887  17.186  1.00  0.00           O  
ATOM   3715  NE2 GLN B 234      -7.990 -15.132  17.127  1.00  0.00           N  
ATOM   3716  H   GLN B 234     -12.186 -16.146  17.586  1.00  0.00           H  
ATOM   3717  HA  GLN B 234     -12.504 -13.259  18.112  1.00  0.00           H  
ATOM   3718 1HB  GLN B 234     -10.837 -14.771  16.109  1.00  0.00           H  
ATOM   3719 2HB  GLN B 234     -10.856 -13.025  16.238  1.00  0.00           H  
ATOM   3720 1HG  GLN B 234     -10.116 -13.227  18.586  1.00  0.00           H  
ATOM   3721 2HG  GLN B 234     -10.101 -15.004  18.395  1.00  0.00           H  
ATOM   3722 1HE2 GLN B 234      -7.059 -15.136  16.777  1.00  0.00           H  
ATOM   3723 2HE2 GLN B 234      -8.497 -16.005  17.302  1.00  0.00           H  
ATOM   3724  N   VAL B 235     -14.629 -13.420  16.755  1.00  0.00           N  
ATOM   3725  CA  VAL B 235     -15.788 -13.123  15.932  1.00  0.00           C  
ATOM   3726  C   VAL B 235     -16.420 -11.814  16.393  1.00  0.00           C  
ATOM   3727  O   VAL B 235     -16.068 -11.283  17.446  1.00  0.00           O  
ATOM   3728  CB  VAL B 235     -16.795 -14.283  16.011  1.00  0.00           C  
ATOM   3729  CG1 VAL B 235     -16.133 -15.591  15.510  1.00  0.00           C  
ATOM   3730  CG2 VAL B 235     -17.269 -14.433  17.439  1.00  0.00           C  
ATOM   3731  H   VAL B 235     -14.717 -13.468  17.771  1.00  0.00           H  
ATOM   3732  HA  VAL B 235     -15.465 -13.008  14.897  1.00  0.00           H  
ATOM   3733  HB  VAL B 235     -17.642 -14.067  15.364  1.00  0.00           H  
ATOM   3734 1HG1 VAL B 235     -16.855 -16.405  15.555  1.00  0.00           H  
ATOM   3735 2HG1 VAL B 235     -15.799 -15.460  14.480  1.00  0.00           H  
ATOM   3736 3HG1 VAL B 235     -15.278 -15.842  16.138  1.00  0.00           H  
ATOM   3737 1HG2 VAL B 235     -17.991 -15.246  17.501  1.00  0.00           H  
ATOM   3738 2HG2 VAL B 235     -16.419 -14.652  18.085  1.00  0.00           H  
ATOM   3739 3HG2 VAL B 235     -17.743 -13.501  17.763  1.00  0.00           H  
ATOM   3740  N   CYS B 236     -17.337 -11.273  15.605  1.00  0.00           N  
ATOM   3741  CA  CYS B 236     -17.977 -10.017  15.982  1.00  0.00           C  
ATOM   3742  C   CYS B 236     -18.770 -10.171  17.272  1.00  0.00           C  
ATOM   3743  O   CYS B 236     -19.286 -11.248  17.572  1.00  0.00           O  
ATOM   3744  CB  CYS B 236     -18.909  -9.528  14.874  1.00  0.00           C  
ATOM   3745  SG  CYS B 236     -18.081  -9.200  13.295  1.00  0.00           S  
ATOM   3746  H   CYS B 236     -17.597 -11.727  14.742  1.00  0.00           H  
ATOM   3747  HA  CYS B 236     -17.202  -9.268  16.147  1.00  0.00           H  
ATOM   3748 1HB  CYS B 236     -19.692 -10.265  14.702  1.00  0.00           H  
ATOM   3749 2HB  CYS B 236     -19.396  -8.607  15.196  1.00  0.00           H  
ATOM   3750  N   HIS B 237     -18.849  -9.086  18.030  1.00  0.00           N  
ATOM   3751  CA  HIS B 237     -19.570  -9.025  19.294  1.00  0.00           C  
ATOM   3752  C   HIS B 237     -21.042  -9.397  19.125  1.00  0.00           C  
ATOM   3753  O   HIS B 237     -21.585  -9.358  18.027  1.00  0.00           O  
ATOM   3754  CB  HIS B 237     -19.391  -7.664  19.976  1.00  0.00           C  
ATOM   3755  CG  HIS B 237     -19.922  -7.642  21.350  1.00  0.00           C  
ATOM   3756  ND1 HIS B 237     -21.260  -7.425  21.654  1.00  0.00           N  
ATOM   3757  CD2 HIS B 237     -19.295  -7.872  22.523  1.00  0.00           C  
ATOM   3758  CE1 HIS B 237     -21.407  -7.506  22.979  1.00  0.00           C  
ATOM   3759  NE2 HIS B 237     -20.232  -7.777  23.514  1.00  0.00           N  
ATOM   3760  H   HIS B 237     -18.383  -8.245  17.710  1.00  0.00           H  
ATOM   3761  HA  HIS B 237     -19.141  -9.762  19.972  1.00  0.00           H  
ATOM   3762 1HB  HIS B 237     -18.334  -7.404  20.008  1.00  0.00           H  
ATOM   3763 2HB  HIS B 237     -19.887  -6.893  19.429  1.00  0.00           H  
ATOM   3764  HD2 HIS B 237     -18.235  -8.095  22.652  1.00  0.00           H  
ATOM   3765  HE1 HIS B 237     -22.318  -7.386  23.545  1.00  0.00           H  
ATOM   3766  HE2 HIS B 237     -20.048  -7.900  24.502  1.00  0.00           H  
ATOM   3767  N   ALA B 238     -21.676  -9.844  20.202  1.00  0.00           N  
ATOM   3768  CA  ALA B 238     -23.075 -10.242  20.123  1.00  0.00           C  
ATOM   3769  C   ALA B 238     -23.987  -9.130  19.589  1.00  0.00           C  
ATOM   3770  O   ALA B 238     -24.890  -9.402  18.798  1.00  0.00           O  
ATOM   3771  CB  ALA B 238     -23.565 -10.655  21.499  1.00  0.00           C  
ATOM   3772  H   ALA B 238     -21.195  -9.873  21.089  1.00  0.00           H  
ATOM   3773  HA  ALA B 238     -23.142 -11.091  19.442  1.00  0.00           H  
ATOM   3774 1HB  ALA B 238     -24.601 -10.982  21.432  1.00  0.00           H  
ATOM   3775 2HB  ALA B 238     -22.949 -11.468  21.877  1.00  0.00           H  
ATOM   3776 3HB  ALA B 238     -23.497  -9.803  22.175  1.00  0.00           H  
ATOM   3777  N   LEU B 239     -23.751  -7.864  19.951  1.00  0.00           N  
ATOM   3778  CA  LEU B 239     -24.651  -6.802  19.449  1.00  0.00           C  
ATOM   3779  C   LEU B 239     -24.254  -6.310  18.056  1.00  0.00           C  
ATOM   3780  O   LEU B 239     -24.136  -5.104  17.824  1.00  0.00           O  
ATOM   3781  CB  LEU B 239     -24.622  -5.604  20.407  1.00  0.00           C  
ATOM   3782  CG  LEU B 239     -25.609  -5.630  21.576  1.00  0.00           C  
ATOM   3783  CD1 LEU B 239     -25.347  -6.834  22.436  1.00  0.00           C  
ATOM   3784  CD2 LEU B 239     -25.438  -4.354  22.388  1.00  0.00           C  
ATOM   3785  H   LEU B 239     -22.958  -7.651  20.565  1.00  0.00           H  
ATOM   3786  HA  LEU B 239     -25.662  -7.201  19.403  1.00  0.00           H  
ATOM   3787 1HB  LEU B 239     -23.615  -5.534  20.827  1.00  0.00           H  
ATOM   3788 2HB  LEU B 239     -24.812  -4.700  19.831  1.00  0.00           H  
ATOM   3789  HG  LEU B 239     -26.629  -5.693  21.198  1.00  0.00           H  
ATOM   3790 1HD1 LEU B 239     -26.046  -6.850  23.271  1.00  0.00           H  
ATOM   3791 2HD1 LEU B 239     -25.467  -7.738  21.849  1.00  0.00           H  
ATOM   3792 3HD1 LEU B 239     -24.350  -6.770  22.804  1.00  0.00           H  
ATOM   3793 1HD2 LEU B 239     -26.137  -4.358  23.225  1.00  0.00           H  
ATOM   3794 2HD2 LEU B 239     -24.417  -4.299  22.767  1.00  0.00           H  
ATOM   3795 3HD2 LEU B 239     -25.637  -3.490  21.753  1.00  0.00           H  
ATOM   3796  N   CYS B 240     -24.067  -7.246  17.132  1.00  0.00           N  
ATOM   3797  CA  CYS B 240     -23.567  -6.934  15.800  1.00  0.00           C  
ATOM   3798  C   CYS B 240     -24.319  -7.667  14.695  1.00  0.00           C  
ATOM   3799  O   CYS B 240     -23.714  -8.173  13.754  1.00  0.00           O  
ATOM   3800  CB  CYS B 240     -22.080  -7.238  15.739  1.00  0.00           C  
ATOM   3801  SG  CYS B 240     -21.188  -6.372  17.052  1.00  0.00           S  
ATOM   3802  H   CYS B 240     -24.251  -8.208  17.397  1.00  0.00           H  
ATOM   3803  HA  CYS B 240     -23.689  -5.865  15.638  1.00  0.00           H  
ATOM   3804 1HB  CYS B 240     -21.911  -8.308  15.844  1.00  0.00           H  
ATOM   3805 2HB  CYS B 240     -21.674  -6.925  14.774  1.00  0.00           H  
ATOM   3806  N   SER B 241     -25.642  -7.712  14.794  1.00  0.00           N  
ATOM   3807  CA  SER B 241     -26.474  -8.346  13.763  1.00  0.00           C  
ATOM   3808  C   SER B 241     -26.268  -7.794  12.317  1.00  0.00           C  
ATOM   3809  O   SER B 241     -26.446  -8.568  11.374  1.00  0.00           O  
ATOM   3810  CB  SER B 241     -27.946  -8.320  14.143  1.00  0.00           C  
ATOM   3811  OG  SER B 241     -28.717  -8.960  13.161  1.00  0.00           O  
ATOM   3812  H   SER B 241     -26.078  -7.291  15.604  1.00  0.00           H  
ATOM   3813  HA  SER B 241     -26.192  -9.399  13.735  1.00  0.00           H  
ATOM   3814 1HB  SER B 241     -28.079  -8.828  15.097  1.00  0.00           H  
ATOM   3815 2HB  SER B 241     -28.297  -7.309  14.270  1.00  0.00           H  
ATOM   3816  HG  SER B 241     -28.756  -8.348  12.420  1.00  0.00           H  
ATOM   3817  N   PRO B 242     -26.035  -6.462  12.099  1.00  0.00           N  
ATOM   3818  CA  PRO B 242     -25.791  -5.816  10.810  1.00  0.00           C  
ATOM   3819  C   PRO B 242     -24.517  -6.307  10.121  1.00  0.00           C  
ATOM   3820  O   PRO B 242     -24.014  -7.398  10.386  1.00  0.00           O  
ATOM   3821  CB  PRO B 242     -25.653  -4.333  11.179  1.00  0.00           C  
ATOM   3822  CG  PRO B 242     -26.274  -4.206  12.527  1.00  0.00           C  
ATOM   3823  CD  PRO B 242     -25.956  -5.481  13.218  1.00  0.00           C  
ATOM   3824  HA  PRO B 242     -26.661  -5.971  10.155  1.00  0.00           H  
ATOM   3825 1HB  PRO B 242     -24.583  -4.040  11.184  1.00  0.00           H  
ATOM   3826 2HB  PRO B 242     -26.148  -3.709  10.414  1.00  0.00           H  
ATOM   3827 1HG  PRO B 242     -25.848  -3.327  13.043  1.00  0.00           H  
ATOM   3828 2HG  PRO B 242     -27.353  -4.028  12.431  1.00  0.00           H  
ATOM   3829 1HD  PRO B 242     -24.940  -5.368  13.597  1.00  0.00           H  
ATOM   3830 2HD  PRO B 242     -26.692  -5.636  13.996  1.00  0.00           H  
ATOM   3831  N   GLU B 243     -24.030  -5.522   9.168  1.00  0.00           N  
ATOM   3832  CA  GLU B 243     -22.992  -5.945   8.229  1.00  0.00           C  
ATOM   3833  C   GLU B 243     -21.557  -6.087   8.748  1.00  0.00           C  
ATOM   3834  O   GLU B 243     -20.620  -5.487   8.209  1.00  0.00           O  
ATOM   3835  CB  GLU B 243     -23.016  -4.949   7.083  1.00  0.00           C  
ATOM   3836  CG  GLU B 243     -24.310  -5.013   6.270  1.00  0.00           C  
ATOM   3837  CD  GLU B 243     -25.452  -4.235   6.882  1.00  0.00           C  
ATOM   3838  OE1 GLU B 243     -25.242  -3.545   7.847  1.00  0.00           O  
ATOM   3839  OE2 GLU B 243     -26.547  -4.358   6.384  1.00  0.00           O  
ATOM   3840  H   GLU B 243     -24.434  -4.608   9.039  1.00  0.00           H  
ATOM   3841  HA  GLU B 243     -23.288  -6.920   7.842  1.00  0.00           H  
ATOM   3842 1HB  GLU B 243     -22.931  -3.943   7.481  1.00  0.00           H  
ATOM   3843 2HB  GLU B 243     -22.166  -5.116   6.441  1.00  0.00           H  
ATOM   3844 1HG  GLU B 243     -24.118  -4.608   5.279  1.00  0.00           H  
ATOM   3845 2HG  GLU B 243     -24.603  -6.056   6.157  1.00  0.00           H  
ATOM   3846  N   GLY B 244     -21.403  -6.964   9.740  1.00  0.00           N  
ATOM   3847  CA  GLY B 244     -20.124  -7.327  10.341  1.00  0.00           C  
ATOM   3848  C   GLY B 244     -19.489  -6.298  11.233  1.00  0.00           C  
ATOM   3849  O   GLY B 244     -20.158  -5.430  11.809  1.00  0.00           O  
ATOM   3850  H   GLY B 244     -22.252  -7.398  10.091  1.00  0.00           H  
ATOM   3851 1HA  GLY B 244     -20.243  -8.258  10.895  1.00  0.00           H  
ATOM   3852 2HA  GLY B 244     -19.418  -7.530   9.559  1.00  0.00           H  
ATOM   3853  N   CYS B 245     -18.173  -6.441  11.363  1.00  0.00           N  
ATOM   3854  CA  CYS B 245     -17.389  -5.611  12.250  1.00  0.00           C  
ATOM   3855  C   CYS B 245     -15.948  -5.466  11.800  1.00  0.00           C  
ATOM   3856  O   CYS B 245     -15.446  -6.236  10.987  1.00  0.00           O  
ATOM   3857  CB  CYS B 245     -17.403  -6.239  13.633  1.00  0.00           C  
ATOM   3858  SG  CYS B 245     -16.620  -7.837  13.700  1.00  0.00           S  
ATOM   3859  H   CYS B 245     -17.705  -7.188  10.844  1.00  0.00           H  
ATOM   3860  HA  CYS B 245     -17.829  -4.622  12.284  1.00  0.00           H  
ATOM   3861 1HB  CYS B 245     -16.919  -5.584  14.361  1.00  0.00           H  
ATOM   3862 2HB  CYS B 245     -18.424  -6.374  13.931  1.00  0.00           H  
ATOM   3863  N   TRP B 246     -15.260  -4.507  12.393  1.00  0.00           N  
ATOM   3864  CA  TRP B 246     -13.863  -4.253  12.106  1.00  0.00           C  
ATOM   3865  C   TRP B 246     -12.951  -4.878  13.159  1.00  0.00           C  
ATOM   3866  O   TRP B 246     -11.726  -4.725  13.094  1.00  0.00           O  
ATOM   3867  CB  TRP B 246     -13.664  -2.744  12.051  1.00  0.00           C  
ATOM   3868  CG  TRP B 246     -14.512  -2.091  10.990  1.00  0.00           C  
ATOM   3869  CD1 TRP B 246     -15.701  -1.467  11.199  1.00  0.00           C  
ATOM   3870  CD2 TRP B 246     -14.244  -1.962   9.571  1.00  0.00           C  
ATOM   3871  NE1 TRP B 246     -16.190  -0.972  10.026  1.00  0.00           N  
ATOM   3872  CE2 TRP B 246     -15.321  -1.268   9.015  1.00  0.00           C  
ATOM   3873  CE3 TRP B 246     -13.200  -2.362   8.749  1.00  0.00           C  
ATOM   3874  CZ2 TRP B 246     -15.388  -0.971   7.660  1.00  0.00           C  
ATOM   3875  CZ3 TRP B 246     -13.261  -2.055   7.393  1.00  0.00           C  
ATOM   3876  CH2 TRP B 246     -14.328  -1.386   6.863  1.00  0.00           C  
ATOM   3877  H   TRP B 246     -15.739  -3.898  13.049  1.00  0.00           H  
ATOM   3878  HA  TRP B 246     -13.621  -4.686  11.136  1.00  0.00           H  
ATOM   3879 1HB  TRP B 246     -13.916  -2.301  13.021  1.00  0.00           H  
ATOM   3880 2HB  TRP B 246     -12.630  -2.518  11.843  1.00  0.00           H  
ATOM   3881  HD1 TRP B 246     -16.191  -1.365  12.163  1.00  0.00           H  
ATOM   3882  HE1 TRP B 246     -17.050  -0.448   9.921  1.00  0.00           H  
ATOM   3883  HE3 TRP B 246     -12.358  -2.891   9.154  1.00  0.00           H  
ATOM   3884  HZ2 TRP B 246     -16.228  -0.423   7.223  1.00  0.00           H  
ATOM   3885  HZ3 TRP B 246     -12.439  -2.364   6.772  1.00  0.00           H  
ATOM   3886  HH2 TRP B 246     -14.347  -1.167   5.799  1.00  0.00           H  
ATOM   3887  N   GLY B 247     -13.562  -5.540  14.147  1.00  0.00           N  
ATOM   3888  CA  GLY B 247     -12.862  -6.127  15.287  1.00  0.00           C  
ATOM   3889  C   GLY B 247     -13.853  -6.695  16.313  1.00  0.00           C  
ATOM   3890  O   GLY B 247     -15.060  -6.632  16.107  1.00  0.00           O  
ATOM   3891  H   GLY B 247     -14.567  -5.634  14.099  1.00  0.00           H  
ATOM   3892 1HA  GLY B 247     -12.210  -6.918  14.937  1.00  0.00           H  
ATOM   3893 2HA  GLY B 247     -12.237  -5.363  15.743  1.00  0.00           H  
ATOM   3894  N   PRO B 248     -13.372  -7.256  17.430  1.00  0.00           N  
ATOM   3895  CA  PRO B 248     -14.156  -7.905  18.477  1.00  0.00           C  
ATOM   3896  C   PRO B 248     -14.948  -6.981  19.417  1.00  0.00           C  
ATOM   3897  O   PRO B 248     -15.787  -7.458  20.187  1.00  0.00           O  
ATOM   3898  CB  PRO B 248     -13.071  -8.628  19.279  1.00  0.00           C  
ATOM   3899  CG  PRO B 248     -11.809  -7.812  19.033  1.00  0.00           C  
ATOM   3900  CD  PRO B 248     -11.917  -7.311  17.604  1.00  0.00           C  
ATOM   3901  HA  PRO B 248     -14.834  -8.637  18.006  1.00  0.00           H  
ATOM   3902 1HB  PRO B 248     -13.355  -8.650  20.339  1.00  0.00           H  
ATOM   3903 2HB  PRO B 248     -12.999  -9.670  18.952  1.00  0.00           H  
ATOM   3904 1HG  PRO B 248     -11.755  -6.983  19.759  1.00  0.00           H  
ATOM   3905 2HG  PRO B 248     -10.919  -8.435  19.195  1.00  0.00           H  
ATOM   3906 1HD  PRO B 248     -11.483  -6.298  17.557  1.00  0.00           H  
ATOM   3907 2HD  PRO B 248     -11.437  -7.995  16.909  1.00  0.00           H  
ATOM   3908  N   GLU B 249     -14.661  -5.677  19.426  1.00  0.00           N  
ATOM   3909  CA  GLU B 249     -15.321  -4.809  20.405  1.00  0.00           C  
ATOM   3910  C   GLU B 249     -16.715  -4.416  19.930  1.00  0.00           C  
ATOM   3911  O   GLU B 249     -16.935  -4.297  18.735  1.00  0.00           O  
ATOM   3912  CB  GLU B 249     -14.504  -3.532  20.665  1.00  0.00           C  
ATOM   3913  CG  GLU B 249     -13.164  -3.753  21.373  1.00  0.00           C  
ATOM   3914  CD  GLU B 249     -12.396  -2.453  21.648  1.00  0.00           C  
ATOM   3915  OE1 GLU B 249     -12.892  -1.605  22.366  1.00  0.00           O  
ATOM   3916  OE2 GLU B 249     -11.329  -2.300  21.111  1.00  0.00           O  
ATOM   3917  H   GLU B 249     -14.003  -5.253  18.757  1.00  0.00           H  
ATOM   3918  HA  GLU B 249     -15.379  -5.365  21.334  1.00  0.00           H  
ATOM   3919 1HB  GLU B 249     -14.305  -3.034  19.726  1.00  0.00           H  
ATOM   3920 2HB  GLU B 249     -15.086  -2.842  21.262  1.00  0.00           H  
ATOM   3921 1HG  GLU B 249     -13.345  -4.265  22.316  1.00  0.00           H  
ATOM   3922 2HG  GLU B 249     -12.551  -4.405  20.747  1.00  0.00           H  
ATOM   3923  N   PRO B 250     -17.684  -4.149  20.811  1.00  0.00           N  
ATOM   3924  CA  PRO B 250     -18.990  -3.605  20.453  1.00  0.00           C  
ATOM   3925  C   PRO B 250     -18.870  -2.349  19.577  1.00  0.00           C  
ATOM   3926  O   PRO B 250     -19.675  -2.112  18.679  1.00  0.00           O  
ATOM   3927  CB  PRO B 250     -19.569  -3.253  21.828  1.00  0.00           C  
ATOM   3928  CG  PRO B 250     -18.907  -4.218  22.771  1.00  0.00           C  
ATOM   3929  CD  PRO B 250     -17.486  -4.387  22.248  1.00  0.00           C  
ATOM   3930  HA  PRO B 250     -19.587  -4.382  19.947  1.00  0.00           H  
ATOM   3931 1HB  PRO B 250     -19.376  -2.215  22.069  1.00  0.00           H  
ATOM   3932 2HB  PRO B 250     -20.662  -3.377  21.808  1.00  0.00           H  
ATOM   3933 1HG  PRO B 250     -18.937  -3.826  23.795  1.00  0.00           H  
ATOM   3934 2HG  PRO B 250     -19.471  -5.134  22.783  1.00  0.00           H  
ATOM   3935 1HD  PRO B 250     -16.803  -3.666  22.684  1.00  0.00           H  
ATOM   3936 2HD  PRO B 250     -17.180  -5.424  22.440  1.00  0.00           H  
ATOM   3937  N   ARG B 251     -17.804  -1.575  19.799  1.00  0.00           N  
ATOM   3938  CA  ARG B 251     -17.558  -0.327  19.085  1.00  0.00           C  
ATOM   3939  C   ARG B 251     -16.941  -0.561  17.718  1.00  0.00           C  
ATOM   3940  O   ARG B 251     -16.768   0.372  16.932  1.00  0.00           O  
ATOM   3941  CB  ARG B 251     -16.613   0.550  19.883  1.00  0.00           C  
ATOM   3942  CG  ARG B 251     -17.230   1.395  20.981  1.00  0.00           C  
ATOM   3943  CD  ARG B 251     -17.541   0.592  22.191  1.00  0.00           C  
ATOM   3944  NE  ARG B 251     -16.373  -0.118  22.712  1.00  0.00           N  
ATOM   3945  CZ  ARG B 251     -16.387  -0.917  23.798  1.00  0.00           C  
ATOM   3946  NH1 ARG B 251     -17.497  -1.072  24.491  1.00  0.00           N  
ATOM   3947  NH2 ARG B 251     -15.285  -1.547  24.174  1.00  0.00           N  
ATOM   3948  H   ARG B 251     -17.153  -1.833  20.526  1.00  0.00           H  
ATOM   3949  HA  ARG B 251     -18.508   0.191  18.956  1.00  0.00           H  
ATOM   3950 1HB  ARG B 251     -15.846  -0.078  20.339  1.00  0.00           H  
ATOM   3951 2HB  ARG B 251     -16.112   1.231  19.199  1.00  0.00           H  
ATOM   3952 1HG  ARG B 251     -16.535   2.186  21.263  1.00  0.00           H  
ATOM   3953 2HG  ARG B 251     -18.158   1.839  20.617  1.00  0.00           H  
ATOM   3954 1HD  ARG B 251     -17.917   1.248  22.975  1.00  0.00           H  
ATOM   3955 2HD  ARG B 251     -18.295  -0.133  21.942  1.00  0.00           H  
ATOM   3956  HE  ARG B 251     -15.492  -0.027  22.212  1.00  0.00           H  
ATOM   3957 1HH1 ARG B 251     -18.339  -0.589  24.212  1.00  0.00           H  
ATOM   3958 2HH1 ARG B 251     -17.504  -1.668  25.305  1.00  0.00           H  
ATOM   3959 1HH2 ARG B 251     -14.412  -1.437  23.634  1.00  0.00           H  
ATOM   3960 2HH2 ARG B 251     -15.295  -2.142  24.984  1.00  0.00           H  
ATOM   3961  N   ASP B 252     -16.583  -1.804  17.434  1.00  0.00           N  
ATOM   3962  CA  ASP B 252     -16.003  -2.149  16.162  1.00  0.00           C  
ATOM   3963  C   ASP B 252     -17.070  -2.553  15.179  1.00  0.00           C  
ATOM   3964  O   ASP B 252     -16.776  -2.820  14.016  1.00  0.00           O  
ATOM   3965  CB  ASP B 252     -15.031  -3.311  16.286  1.00  0.00           C  
ATOM   3966  CG  ASP B 252     -13.733  -3.026  17.007  1.00  0.00           C  
ATOM   3967  OD1 ASP B 252     -13.203  -3.946  17.603  1.00  0.00           O  
ATOM   3968  OD2 ASP B 252     -13.248  -1.919  16.949  1.00  0.00           O  
ATOM   3969  H   ASP B 252     -16.750  -2.561  18.090  1.00  0.00           H  
ATOM   3970  HA  ASP B 252     -15.481  -1.288  15.770  1.00  0.00           H  
ATOM   3971 1HB  ASP B 252     -15.529  -4.146  16.768  1.00  0.00           H  
ATOM   3972 2HB  ASP B 252     -14.797  -3.620  15.301  1.00  0.00           H  
ATOM   3973  N   CYS B 253     -18.317  -2.640  15.618  1.00  0.00           N  
ATOM   3974  CA  CYS B 253     -19.319  -3.144  14.703  1.00  0.00           C  
ATOM   3975  C   CYS B 253     -19.863  -2.094  13.759  1.00  0.00           C  
ATOM   3976  O   CYS B 253     -19.907  -0.905  14.081  1.00  0.00           O  
ATOM   3977  CB  CYS B 253     -20.375  -3.884  15.481  1.00  0.00           C  
ATOM   3978  SG  CYS B 253     -19.636  -5.373  16.233  1.00  0.00           S  
ATOM   3979  H   CYS B 253     -18.586  -2.392  16.575  1.00  0.00           H  
ATOM   3980  HA  CYS B 253     -18.854  -3.898  14.094  1.00  0.00           H  
ATOM   3981 1HB  CYS B 253     -20.778  -3.252  16.275  1.00  0.00           H  
ATOM   3982 2HB  CYS B 253     -21.192  -4.182  14.821  1.00  0.00           H  
ATOM   3983  N   VAL B 254     -20.225  -2.560  12.566  1.00  0.00           N  
ATOM   3984  CA  VAL B 254     -20.763  -1.726  11.507  1.00  0.00           C  
ATOM   3985  C   VAL B 254     -22.180  -1.263  11.819  1.00  0.00           C  
ATOM   3986  O   VAL B 254     -22.939  -1.962  12.494  1.00  0.00           O  
ATOM   3987  OXT VAL B 254     -22.624  -0.274  11.237  1.00  0.00           O  
ATOM   3988  CB  VAL B 254     -20.734  -2.510  10.175  1.00  0.00           C  
ATOM   3989  CG1 VAL B 254     -21.408  -1.721   9.081  1.00  0.00           C  
ATOM   3990  CG2 VAL B 254     -19.281  -2.812   9.783  1.00  0.00           C  
ATOM   3991  H   VAL B 254     -20.137  -3.561  12.384  1.00  0.00           H  
ATOM   3992  HA  VAL B 254     -20.122  -0.849  11.406  1.00  0.00           H  
ATOM   3993  HB  VAL B 254     -21.281  -3.450  10.300  1.00  0.00           H  
ATOM   3994 1HG1 VAL B 254     -21.381  -2.301   8.159  1.00  0.00           H  
ATOM   3995 2HG1 VAL B 254     -22.443  -1.523   9.357  1.00  0.00           H  
ATOM   3996 3HG1 VAL B 254     -20.882  -0.779   8.935  1.00  0.00           H  
ATOM   3997 1HG2 VAL B 254     -19.262  -3.379   8.852  1.00  0.00           H  
ATOM   3998 2HG2 VAL B 254     -18.748  -1.883   9.650  1.00  0.00           H  
ATOM   3999 3HG2 VAL B 254     -18.806  -3.391  10.560  1.00  0.00           H  
TER                                                                             
REMARK PDBinfo-LABEL:    1 BOINC cside_mot_3h_hb1_1541_000000003_0001_2_11_H_._ems_3hC_921_0001_0001_0002_0001__native

score -704.257
silent_score -704.257
time -1517.86
                             
