# Supplementary material for: Design of protein-binding proteins from the target structure alone
Source: Nature. 2022 Mar 24;605(7910):551–60. doi: 10.1038/s41586-022-04654-9 (PMC9117152; doi:10.1038/s41586-022-04654-9)
Supplement: Supplementary file 3 — Supplementary Code Design scripts and main pdb files. This compressed file is the main supplement and contains the following files: => cao_2021_protocol/ => design_models_final_combo_optimized/ => design_models_sequence/ => design_models_ssm_natives/ => ngs_analysis_scripts/ [file 41586_2022_4654_MOESM3_ESM.gz › supplemental_files/design_models_ssm_natives/EGFR_ssm/Motif0173_bcov_4helix_14531_0001_0002_0001.pdb]

SSBOND     CYS B   69    CYS B   94                                       2.02  
SSBOND     CYS B  202    CYS B  231                                       2.03  
SSBOND     CYS B  238    CYS B  247                                       2.12  
SSBOND     CYS B  242    CYS B  255                                       2.03  
ATOM      1  N   SER A   1       7.147 -11.212 -15.185  1.00  0.00           N  
ATOM      2  CA  SER A   1       7.472  -9.801 -15.040  1.00  0.00           C  
ATOM      3  C   SER A   1       6.731  -8.918 -16.046  1.00  0.00           C  
ATOM      4  O   SER A   1       7.293  -7.944 -16.553  1.00  0.00           O  
ATOM      5  CB  SER A   1       8.960  -9.635 -15.249  1.00  0.00           C  
ATOM      6  OG  SER A   1       9.680 -10.347 -14.299  1.00  0.00           O  
ATOM      7 1H   SER A   1       7.968 -11.739 -14.917  1.00  0.00           H  
ATOM      8 2H   SER A   1       6.385 -11.462 -14.568  1.00  0.00           H  
ATOM      9 3H   SER A   1       6.922 -11.426 -16.147  1.00  0.00           H  
ATOM     10  HA  SER A   1       7.204  -9.483 -14.031  1.00  0.00           H  
ATOM     11 1HB  SER A   1       9.236  -9.978 -16.249  1.00  0.00           H  
ATOM     12 2HB  SER A   1       9.223  -8.595 -15.183  1.00  0.00           H  
ATOM     13  HG  SER A   1      10.640 -10.258 -14.573  1.00  0.00           H  
ATOM     14  N   GLU A   2       5.438  -9.173 -16.254  1.00  0.00           N  
ATOM     15  CA  GLU A   2       4.655  -8.413 -17.239  1.00  0.00           C  
ATOM     16  C   GLU A   2       4.593  -6.913 -16.945  1.00  0.00           C  
ATOM     17  O   GLU A   2       4.582  -6.095 -17.869  1.00  0.00           O  
ATOM     18  CB  GLU A   2       3.238  -8.992 -17.313  1.00  0.00           C  
ATOM     19  CG  GLU A   2       3.171 -10.417 -17.895  1.00  0.00           C  
ATOM     20  CD  GLU A   2       3.516 -11.493 -16.891  1.00  0.00           C  
ATOM     21  OE1 GLU A   2       3.808 -11.155 -15.757  1.00  0.00           O  
ATOM     22  OE2 GLU A   2       3.521 -12.638 -17.253  1.00  0.00           O  
ATOM     23  H   GLU A   2       4.973  -9.949 -15.779  1.00  0.00           H  
ATOM     24  HA  GLU A   2       5.127  -8.542 -18.217  1.00  0.00           H  
ATOM     25 1HB  GLU A   2       2.799  -9.010 -16.316  1.00  0.00           H  
ATOM     26 2HB  GLU A   2       2.616  -8.347 -17.932  1.00  0.00           H  
ATOM     27 1HG  GLU A   2       2.165 -10.598 -18.273  1.00  0.00           H  
ATOM     28 2HG  GLU A   2       3.862 -10.482 -18.738  1.00  0.00           H  
ATOM     29  N   LEU A   3       4.574  -6.554 -15.662  1.00  0.00           N  
ATOM     30  CA  LEU A   3       4.526  -5.159 -15.270  1.00  0.00           C  
ATOM     31  C   LEU A   3       5.880  -4.491 -15.517  1.00  0.00           C  
ATOM     32  O   LEU A   3       5.945  -3.284 -15.745  1.00  0.00           O  
ATOM     33  CB  LEU A   3       4.111  -5.042 -13.795  1.00  0.00           C  
ATOM     34  CG  LEU A   3       2.640  -5.483 -13.428  1.00  0.00           C  
ATOM     35  CD1 LEU A   3       2.477  -5.492 -11.915  1.00  0.00           C  
ATOM     36  CD2 LEU A   3       1.614  -4.510 -14.011  1.00  0.00           C  
ATOM     37  H   LEU A   3       4.568  -7.273 -14.954  1.00  0.00           H  
ATOM     38  HA  LEU A   3       3.792  -4.650 -15.888  1.00  0.00           H  
ATOM     39 1HB  LEU A   3       4.778  -5.654 -13.229  1.00  0.00           H  
ATOM     40 2HB  LEU A   3       4.242  -4.014 -13.468  1.00  0.00           H  
ATOM     41  HG  LEU A   3       2.459  -6.485 -13.814  1.00  0.00           H  
ATOM     42 1HD1 LEU A   3       1.467  -5.803 -11.654  1.00  0.00           H  
ATOM     43 2HD1 LEU A   3       3.183  -6.187 -11.470  1.00  0.00           H  
ATOM     44 3HD1 LEU A   3       2.652  -4.491 -11.535  1.00  0.00           H  
ATOM     45 1HD2 LEU A   3       0.614  -4.838 -13.736  1.00  0.00           H  
ATOM     46 2HD2 LEU A   3       1.785  -3.520 -13.593  1.00  0.00           H  
ATOM     47 3HD2 LEU A   3       1.688  -4.471 -15.094  1.00  0.00           H  
ATOM     48  N   SER A   4       6.983  -5.244 -15.483  1.00  0.00           N  
ATOM     49  CA  SER A   4       8.260  -4.604 -15.711  1.00  0.00           C  
ATOM     50  C   SER A   4       8.340  -4.291 -17.196  1.00  0.00           C  
ATOM     51  O   SER A   4       8.801  -3.216 -17.590  1.00  0.00           O  
ATOM     52  CB  SER A   4       9.390  -5.522 -15.326  1.00  0.00           C  
ATOM     53  OG  SER A   4       9.373  -5.821 -13.967  1.00  0.00           O  
ATOM     54  H   SER A   4       6.973  -6.247 -15.344  1.00  0.00           H  
ATOM     55  HA  SER A   4       8.318  -3.680 -15.138  1.00  0.00           H  
ATOM     56 1HB  SER A   4       9.336  -6.422 -15.910  1.00  0.00           H  
ATOM     57 2HB  SER A   4      10.328  -5.041 -15.563  1.00  0.00           H  
ATOM     58  HG  SER A   4      10.110  -6.419 -13.827  1.00  0.00           H  
ATOM     59  N   GLU A   5       7.828  -5.211 -18.029  1.00  0.00           N  
ATOM     60  CA  GLU A   5       7.870  -5.002 -19.468  1.00  0.00           C  
ATOM     61  C   GLU A   5       7.032  -3.794 -19.864  1.00  0.00           C  
ATOM     62  O   GLU A   5       7.448  -2.986 -20.704  1.00  0.00           O  
ATOM     63  CB  GLU A   5       7.343  -6.221 -20.226  1.00  0.00           C  
ATOM     64  CG  GLU A   5       8.205  -7.464 -20.180  1.00  0.00           C  
ATOM     65  CD  GLU A   5       7.604  -8.611 -20.958  1.00  0.00           C  
ATOM     66  OE1 GLU A   5       6.461  -8.507 -21.346  1.00  0.00           O  
ATOM     67  OE2 GLU A   5       8.285  -9.583 -21.174  1.00  0.00           O  
ATOM     68  H   GLU A   5       7.471  -6.091 -17.639  1.00  0.00           H  
ATOM     69  HA  GLU A   5       8.905  -4.817 -19.762  1.00  0.00           H  
ATOM     70 1HB  GLU A   5       6.362  -6.488 -19.831  1.00  0.00           H  
ATOM     71 2HB  GLU A   5       7.211  -5.959 -21.265  1.00  0.00           H  
ATOM     72 1HG  GLU A   5       9.183  -7.229 -20.593  1.00  0.00           H  
ATOM     73 2HG  GLU A   5       8.332  -7.762 -19.142  1.00  0.00           H  
ATOM     74  N   GLU A   6       5.872  -3.641 -19.215  1.00  0.00           N  
ATOM     75  CA  GLU A   6       5.006  -2.522 -19.516  1.00  0.00           C  
ATOM     76  C   GLU A   6       5.647  -1.224 -19.036  1.00  0.00           C  
ATOM     77  O   GLU A   6       5.626  -0.230 -19.762  1.00  0.00           O  
ATOM     78  CB  GLU A   6       3.637  -2.752 -18.872  1.00  0.00           C  
ATOM     79  CG  GLU A   6       2.560  -1.687 -19.137  1.00  0.00           C  
ATOM     80  CD  GLU A   6       2.095  -1.547 -20.589  1.00  0.00           C  
ATOM     81  OE1 GLU A   6       2.416  -2.386 -21.413  1.00  0.00           O  
ATOM     82  OE2 GLU A   6       1.356  -0.628 -20.854  1.00  0.00           O  
ATOM     83  H   GLU A   6       5.561  -4.364 -18.557  1.00  0.00           H  
ATOM     84  HA  GLU A   6       4.877  -2.459 -20.595  1.00  0.00           H  
ATOM     85 1HB  GLU A   6       3.242  -3.706 -19.225  1.00  0.00           H  
ATOM     86 2HB  GLU A   6       3.760  -2.848 -17.801  1.00  0.00           H  
ATOM     87 1HG  GLU A   6       1.698  -1.902 -18.509  1.00  0.00           H  
ATOM     88 2HG  GLU A   6       2.967  -0.749 -18.823  1.00  0.00           H  
ATOM     89  N   ALA A   7       6.268  -1.219 -17.848  1.00  0.00           N  
ATOM     90  CA  ALA A   7       6.889   0.005 -17.369  1.00  0.00           C  
ATOM     91  C   ALA A   7       8.026   0.441 -18.289  1.00  0.00           C  
ATOM     92  O   ALA A   7       8.168   1.637 -18.573  1.00  0.00           O  
ATOM     93  CB  ALA A   7       7.405  -0.185 -15.963  1.00  0.00           C  
ATOM     94  H   ALA A   7       6.258  -2.050 -17.248  1.00  0.00           H  
ATOM     95  HA  ALA A   7       6.139   0.785 -17.362  1.00  0.00           H  
ATOM     96 1HB  ALA A   7       7.843   0.744 -15.605  1.00  0.00           H  
ATOM     97 2HB  ALA A   7       6.583  -0.474 -15.317  1.00  0.00           H  
ATOM     98 3HB  ALA A   7       8.158  -0.972 -15.957  1.00  0.00           H  
ATOM     99  N   LEU A   8       8.794  -0.520 -18.819  1.00  0.00           N  
ATOM    100  CA  LEU A   8       9.907  -0.173 -19.684  1.00  0.00           C  
ATOM    101  C   LEU A   8       9.385   0.442 -20.971  1.00  0.00           C  
ATOM    102  O   LEU A   8       9.893   1.480 -21.408  1.00  0.00           O  
ATOM    103  CB  LEU A   8      10.748  -1.424 -20.012  1.00  0.00           C  
ATOM    104  CG  LEU A   8      12.033  -1.252 -20.888  1.00  0.00           C  
ATOM    105  CD1 LEU A   8      13.020  -0.300 -20.209  1.00  0.00           C  
ATOM    106  CD2 LEU A   8      12.687  -2.624 -21.063  1.00  0.00           C  
ATOM    107  H   LEU A   8       8.652  -1.498 -18.537  1.00  0.00           H  
ATOM    108  HA  LEU A   8      10.520   0.559 -19.166  1.00  0.00           H  
ATOM    109 1HB  LEU A   8      11.045  -1.887 -19.106  1.00  0.00           H  
ATOM    110 2HB  LEU A   8      10.095  -2.130 -20.531  1.00  0.00           H  
ATOM    111  HG  LEU A   8      11.768  -0.834 -21.869  1.00  0.00           H  
ATOM    112 1HD1 LEU A   8      13.913  -0.201 -20.828  1.00  0.00           H  
ATOM    113 2HD1 LEU A   8      12.572   0.670 -20.083  1.00  0.00           H  
ATOM    114 3HD1 LEU A   8      13.304  -0.698 -19.249  1.00  0.00           H  
ATOM    115 1HD2 LEU A   8      13.588  -2.526 -21.672  1.00  0.00           H  
ATOM    116 2HD2 LEU A   8      12.950  -3.025 -20.084  1.00  0.00           H  
ATOM    117 3HD2 LEU A   8      11.986  -3.298 -21.554  1.00  0.00           H  
ATOM    118  N   ARG A   9       8.332  -0.156 -21.550  1.00  0.00           N  
ATOM    119  CA  ARG A   9       7.770   0.376 -22.783  1.00  0.00           C  
ATOM    120  C   ARG A   9       7.193   1.768 -22.581  1.00  0.00           C  
ATOM    121  O   ARG A   9       7.343   2.626 -23.457  1.00  0.00           O  
ATOM    122  CB  ARG A   9       6.684  -0.537 -23.332  1.00  0.00           C  
ATOM    123  CG  ARG A   9       7.174  -1.831 -23.991  1.00  0.00           C  
ATOM    124  CD  ARG A   9       6.059  -2.500 -24.732  1.00  0.00           C  
ATOM    125  NE  ARG A   9       5.054  -3.036 -23.810  1.00  0.00           N  
ATOM    126  CZ  ARG A   9       5.048  -4.287 -23.288  1.00  0.00           C  
ATOM    127  NH1 ARG A   9       5.967  -5.179 -23.631  1.00  0.00           N  
ATOM    128  NH2 ARG A   9       4.100  -4.610 -22.426  1.00  0.00           N  
ATOM    129  H   ARG A   9       7.952  -1.021 -21.149  1.00  0.00           H  
ATOM    130  HA  ARG A   9       8.570   0.435 -23.521  1.00  0.00           H  
ATOM    131 1HB  ARG A   9       6.017  -0.821 -22.512  1.00  0.00           H  
ATOM    132 2HB  ARG A   9       6.089   0.011 -24.061  1.00  0.00           H  
ATOM    133 1HG  ARG A   9       7.976  -1.601 -24.693  1.00  0.00           H  
ATOM    134 2HG  ARG A   9       7.544  -2.512 -23.227  1.00  0.00           H  
ATOM    135 1HD  ARG A   9       5.570  -1.768 -25.374  1.00  0.00           H  
ATOM    136 2HD  ARG A   9       6.447  -3.307 -25.346  1.00  0.00           H  
ATOM    137  HE  ARG A   9       4.311  -2.407 -23.503  1.00  0.00           H  
ATOM    138 1HH1 ARG A   9       6.691  -4.939 -24.288  1.00  0.00           H  
ATOM    139 2HH1 ARG A   9       5.930  -6.125 -23.253  1.00  0.00           H  
ATOM    140 1HH2 ARG A   9       3.394  -3.903 -22.154  1.00  0.00           H  
ATOM    141 2HH2 ARG A   9       4.081  -5.523 -22.003  1.00  0.00           H  
ATOM    142  N   LEU A  10       6.549   2.008 -21.441  1.00  0.00           N  
ATOM    143  CA  LEU A  10       5.965   3.305 -21.160  1.00  0.00           C  
ATOM    144  C   LEU A  10       7.034   4.377 -21.069  1.00  0.00           C  
ATOM    145  O   LEU A  10       6.851   5.482 -21.590  1.00  0.00           O  
ATOM    146  CB  LEU A  10       5.151   3.206 -19.878  1.00  0.00           C  
ATOM    147  CG  LEU A  10       3.856   2.365 -19.980  1.00  0.00           C  
ATOM    148  CD1 LEU A  10       3.359   2.075 -18.600  1.00  0.00           C  
ATOM    149  CD2 LEU A  10       2.790   3.143 -20.762  1.00  0.00           C  
ATOM    150  H   LEU A  10       6.420   1.240 -20.768  1.00  0.00           H  
ATOM    151  HA  LEU A  10       5.313   3.569 -21.996  1.00  0.00           H  
ATOM    152 1HB  LEU A  10       5.778   2.742 -19.121  1.00  0.00           H  
ATOM    153 2HB  LEU A  10       4.888   4.214 -19.539  1.00  0.00           H  
ATOM    154  HG  LEU A  10       4.048   1.429 -20.493  1.00  0.00           H  
ATOM    155 1HD1 LEU A  10       2.441   1.498 -18.666  1.00  0.00           H  
ATOM    156 2HD1 LEU A  10       4.099   1.513 -18.056  1.00  0.00           H  
ATOM    157 3HD1 LEU A  10       3.175   2.975 -18.108  1.00  0.00           H  
ATOM    158 1HD2 LEU A  10       1.884   2.536 -20.814  1.00  0.00           H  
ATOM    159 2HD2 LEU A  10       2.569   4.078 -20.263  1.00  0.00           H  
ATOM    160 3HD2 LEU A  10       3.127   3.354 -21.775  1.00  0.00           H  
ATOM    161  N   LEU A  11       8.176   4.052 -20.458  1.00  0.00           N  
ATOM    162  CA  LEU A  11       9.232   5.045 -20.400  1.00  0.00           C  
ATOM    163  C   LEU A  11       9.834   5.298 -21.769  1.00  0.00           C  
ATOM    164  O   LEU A  11      10.235   6.431 -22.055  1.00  0.00           O  
ATOM    165  CB  LEU A  11      10.354   4.623 -19.469  1.00  0.00           C  
ATOM    166  CG  LEU A  11      10.045   4.531 -18.018  1.00  0.00           C  
ATOM    167  CD1 LEU A  11      11.283   4.047 -17.320  1.00  0.00           C  
ATOM    168  CD2 LEU A  11       9.582   5.841 -17.499  1.00  0.00           C  
ATOM    169  H   LEU A  11       8.264   3.146 -19.984  1.00  0.00           H  
ATOM    170  HA  LEU A  11       8.802   5.986 -20.084  1.00  0.00           H  
ATOM    171 1HB  LEU A  11      10.664   3.628 -19.783  1.00  0.00           H  
ATOM    172 2HB  LEU A  11      11.181   5.308 -19.589  1.00  0.00           H  
ATOM    173  HG  LEU A  11       9.272   3.789 -17.867  1.00  0.00           H  
ATOM    174 1HD1 LEU A  11      11.090   3.921 -16.262  1.00  0.00           H  
ATOM    175 2HD1 LEU A  11      11.560   3.113 -17.755  1.00  0.00           H  
ATOM    176 3HD1 LEU A  11      12.092   4.764 -17.460  1.00  0.00           H  
ATOM    177 1HD2 LEU A  11       9.356   5.738 -16.454  1.00  0.00           H  
ATOM    178 2HD2 LEU A  11      10.355   6.596 -17.644  1.00  0.00           H  
ATOM    179 3HD2 LEU A  11       8.698   6.134 -18.010  1.00  0.00           H  
ATOM    180  N   GLU A  12       9.922   4.264 -22.614  1.00  0.00           N  
ATOM    181  CA  GLU A  12      10.453   4.431 -23.967  1.00  0.00           C  
ATOM    182  C   GLU A  12       9.540   5.350 -24.785  1.00  0.00           C  
ATOM    183  O   GLU A  12      10.025   6.192 -25.546  1.00  0.00           O  
ATOM    184  CB  GLU A  12      10.607   3.077 -24.665  1.00  0.00           C  
ATOM    185  CG  GLU A  12      11.728   2.192 -24.113  1.00  0.00           C  
ATOM    186  CD  GLU A  12      11.721   0.812 -24.712  1.00  0.00           C  
ATOM    187  OE1 GLU A  12      10.764   0.488 -25.378  1.00  0.00           O  
ATOM    188  OE2 GLU A  12      12.667   0.088 -24.512  1.00  0.00           O  
ATOM    189  H   GLU A  12       9.654   3.327 -22.285  1.00  0.00           H  
ATOM    190  HA  GLU A  12      11.433   4.900 -23.901  1.00  0.00           H  
ATOM    191 1HB  GLU A  12       9.676   2.523 -24.582  1.00  0.00           H  
ATOM    192 2HB  GLU A  12      10.796   3.236 -25.725  1.00  0.00           H  
ATOM    193 1HG  GLU A  12      12.682   2.666 -24.338  1.00  0.00           H  
ATOM    194 2HG  GLU A  12      11.641   2.123 -23.036  1.00  0.00           H  
ATOM    195  N   GLU A  13       8.214   5.209 -24.592  1.00  0.00           N  
ATOM    196  CA  GLU A  13       7.222   6.065 -25.245  1.00  0.00           C  
ATOM    197  C   GLU A  13       7.353   7.501 -24.743  1.00  0.00           C  
ATOM    198  O   GLU A  13       7.168   8.458 -25.501  1.00  0.00           O  
ATOM    199  CB  GLU A  13       5.790   5.580 -24.980  1.00  0.00           C  
ATOM    200  CG  GLU A  13       5.400   4.281 -25.664  1.00  0.00           C  
ATOM    201  CD  GLU A  13       4.007   3.831 -25.297  1.00  0.00           C  
ATOM    202  OE1 GLU A  13       3.398   4.467 -24.467  1.00  0.00           O  
ATOM    203  OE2 GLU A  13       3.556   2.853 -25.844  1.00  0.00           O  
ATOM    204  H   GLU A  13       7.893   4.430 -24.007  1.00  0.00           H  
ATOM    205  HA  GLU A  13       7.405   6.056 -26.317  1.00  0.00           H  
ATOM    206 1HB  GLU A  13       5.656   5.434 -23.909  1.00  0.00           H  
ATOM    207 2HB  GLU A  13       5.085   6.349 -25.291  1.00  0.00           H  
ATOM    208 1HG  GLU A  13       5.449   4.429 -26.741  1.00  0.00           H  
ATOM    209 2HG  GLU A  13       6.111   3.509 -25.405  1.00  0.00           H  
ATOM    210  N   GLY A  14       7.689   7.641 -23.459  1.00  0.00           N  
ATOM    211  CA  GLY A  14       7.848   8.942 -22.833  1.00  0.00           C  
ATOM    212  C   GLY A  14       6.764   9.248 -21.808  1.00  0.00           C  
ATOM    213  O   GLY A  14       6.418  10.411 -21.592  1.00  0.00           O  
ATOM    214  H   GLY A  14       7.769   6.794 -22.898  1.00  0.00           H  
ATOM    215 1HA  GLY A  14       8.823   8.973 -22.348  1.00  0.00           H  
ATOM    216 2HA  GLY A  14       7.853   9.715 -23.599  1.00  0.00           H  
ATOM    217  N   ASN A  15       6.234   8.211 -21.155  1.00  0.00           N  
ATOM    218  CA  ASN A  15       5.190   8.399 -20.168  1.00  0.00           C  
ATOM    219  C   ASN A  15       5.561   7.804 -18.790  1.00  0.00           C  
ATOM    220  O   ASN A  15       5.105   6.709 -18.442  1.00  0.00           O  
ATOM    221  CB  ASN A  15       3.899   7.796 -20.694  1.00  0.00           C  
ATOM    222  CG  ASN A  15       2.714   8.115 -19.841  1.00  0.00           C  
ATOM    223  OD1 ASN A  15       2.824   8.266 -18.611  1.00  0.00           O  
ATOM    224  ND2 ASN A  15       1.574   8.232 -20.476  1.00  0.00           N  
ATOM    225  H   ASN A  15       6.546   7.265 -21.362  1.00  0.00           H  
ATOM    226  HA  ASN A  15       5.001   9.460 -20.061  1.00  0.00           H  
ATOM    227 1HB  ASN A  15       3.715   8.160 -21.707  1.00  0.00           H  
ATOM    228 2HB  ASN A  15       4.005   6.708 -20.755  1.00  0.00           H  
ATOM    229 1HD2 ASN A  15       0.726   8.444 -19.972  1.00  0.00           H  
ATOM    230 2HD2 ASN A  15       1.534   8.092 -21.463  1.00  0.00           H  
ATOM    231  N   PRO A  16       6.397   8.501 -17.983  1.00  0.00           N  
ATOM    232  CA  PRO A  16       6.837   8.080 -16.667  1.00  0.00           C  
ATOM    233  C   PRO A  16       5.707   8.061 -15.654  1.00  0.00           C  
ATOM    234  O   PRO A  16       5.803   7.387 -14.634  1.00  0.00           O  
ATOM    235  CB  PRO A  16       7.922   9.106 -16.318  1.00  0.00           C  
ATOM    236  CG  PRO A  16       7.586  10.328 -17.134  1.00  0.00           C  
ATOM    237  CD  PRO A  16       6.994   9.796 -18.421  1.00  0.00           C  
ATOM    238  HA  PRO A  16       7.259   7.085 -16.741  1.00  0.00           H  
ATOM    239 1HB  PRO A  16       7.919   9.303 -15.231  1.00  0.00           H  
ATOM    240 2HB  PRO A  16       8.911   8.700 -16.564  1.00  0.00           H  
ATOM    241 1HG  PRO A  16       6.892  10.977 -16.583  1.00  0.00           H  
ATOM    242 2HG  PRO A  16       8.498  10.923 -17.312  1.00  0.00           H  
ATOM    243 1HD  PRO A  16       6.254  10.525 -18.761  1.00  0.00           H  
ATOM    244 2HD  PRO A  16       7.783   9.626 -19.167  1.00  0.00           H  
ATOM    245  N   ARG A  17       4.610   8.775 -15.928  1.00  0.00           N  
ATOM    246  CA  ARG A  17       3.515   8.765 -14.970  1.00  0.00           C  
ATOM    247  C   ARG A  17       2.862   7.387 -14.976  1.00  0.00           C  
ATOM    248  O   ARG A  17       2.557   6.817 -13.918  1.00  0.00           O  
ATOM    249  CB  ARG A  17       2.488   9.824 -15.345  1.00  0.00           C  
ATOM    250  CG  ARG A  17       2.976  11.299 -15.293  1.00  0.00           C  
ATOM    251  CD  ARG A  17       3.397  11.713 -13.940  1.00  0.00           C  
ATOM    252  NE  ARG A  17       2.280  11.675 -13.032  1.00  0.00           N  
ATOM    253  CZ  ARG A  17       2.330  11.399 -11.725  1.00  0.00           C  
ATOM    254  NH1 ARG A  17       3.435  11.119 -11.093  1.00  0.00           N  
ATOM    255  NH2 ARG A  17       1.222  11.394 -11.049  1.00  0.00           N  
ATOM    256  H   ARG A  17       4.548   9.357 -16.752  1.00  0.00           H  
ATOM    257  HA  ARG A  17       3.905   8.944 -13.971  1.00  0.00           H  
ATOM    258 1HB  ARG A  17       2.123   9.630 -16.352  1.00  0.00           H  
ATOM    259 2HB  ARG A  17       1.640   9.732 -14.675  1.00  0.00           H  
ATOM    260 1HG  ARG A  17       3.821  11.428 -15.967  1.00  0.00           H  
ATOM    261 2HG  ARG A  17       2.160  11.952 -15.600  1.00  0.00           H  
ATOM    262 1HD  ARG A  17       4.192  11.084 -13.568  1.00  0.00           H  
ATOM    263 2HD  ARG A  17       3.755  12.742 -13.988  1.00  0.00           H  
ATOM    264  HE  ARG A  17       1.342  11.857 -13.414  1.00  0.00           H  
ATOM    265 1HH1 ARG A  17       4.326  11.096 -11.568  1.00  0.00           H  
ATOM    266 2HH1 ARG A  17       3.349  10.891 -10.094  1.00  0.00           H  
ATOM    267 1HH2 ARG A  17       0.348  11.610 -11.552  1.00  0.00           H  
ATOM    268 2HH2 ARG A  17       1.268  11.132 -10.052  1.00  0.00           H  
ATOM    269  N   ASP A  18       2.711   6.817 -16.165  1.00  0.00           N  
ATOM    270  CA  ASP A  18       2.131   5.502 -16.263  1.00  0.00           C  
ATOM    271  C   ASP A  18       3.170   4.463 -15.874  1.00  0.00           C  
ATOM    272  O   ASP A  18       2.818   3.407 -15.351  1.00  0.00           O  
ATOM    273  CB  ASP A  18       1.585   5.229 -17.656  1.00  0.00           C  
ATOM    274  CG  ASP A  18       0.348   6.040 -18.023  1.00  0.00           C  
ATOM    275  OD1 ASP A  18      -0.325   6.560 -17.157  1.00  0.00           O  
ATOM    276  OD2 ASP A  18       0.070   6.119 -19.193  1.00  0.00           O  
ATOM    277  H   ASP A  18       2.958   7.329 -17.013  1.00  0.00           H  
ATOM    278  HA  ASP A  18       1.299   5.439 -15.561  1.00  0.00           H  
ATOM    279 1HB  ASP A  18       2.367   5.437 -18.381  1.00  0.00           H  
ATOM    280 2HB  ASP A  18       1.320   4.182 -17.738  1.00  0.00           H  
ATOM    281  N   ALA A  19       4.458   4.725 -16.153  1.00  0.00           N  
ATOM    282  CA  ALA A  19       5.448   3.721 -15.777  1.00  0.00           C  
ATOM    283  C   ALA A  19       5.486   3.570 -14.257  1.00  0.00           C  
ATOM    284  O   ALA A  19       5.566   2.440 -13.761  1.00  0.00           O  
ATOM    285  CB  ALA A  19       6.821   4.079 -16.296  1.00  0.00           C  
ATOM    286  H   ALA A  19       4.720   5.590 -16.633  1.00  0.00           H  
ATOM    287  HA  ALA A  19       5.147   2.773 -16.207  1.00  0.00           H  
ATOM    288 1HB  ALA A  19       7.531   3.301 -16.019  1.00  0.00           H  
ATOM    289 2HB  ALA A  19       6.791   4.173 -17.381  1.00  0.00           H  
ATOM    290 3HB  ALA A  19       7.123   5.014 -15.854  1.00  0.00           H  
ATOM    291  N   GLU A  20       5.369   4.685 -13.499  1.00  0.00           N  
ATOM    292  CA  GLU A  20       5.368   4.565 -12.043  1.00  0.00           C  
ATOM    293  C   GLU A  20       4.118   3.826 -11.588  1.00  0.00           C  
ATOM    294  O   GLU A  20       4.194   2.936 -10.746  1.00  0.00           O  
ATOM    295  CB  GLU A  20       5.453   5.917 -11.323  1.00  0.00           C  
ATOM    296  CG  GLU A  20       6.799   6.653 -11.428  1.00  0.00           C  
ATOM    297  CD  GLU A  20       6.828   7.933 -10.619  1.00  0.00           C  
ATOM    298  OE1 GLU A  20       6.383   7.907  -9.493  1.00  0.00           O  
ATOM    299  OE2 GLU A  20       7.267   8.935 -11.126  1.00  0.00           O  
ATOM    300  H   GLU A  20       5.344   5.615 -13.933  1.00  0.00           H  
ATOM    301  HA  GLU A  20       6.235   3.980 -11.750  1.00  0.00           H  
ATOM    302 1HB  GLU A  20       4.689   6.583 -11.735  1.00  0.00           H  
ATOM    303 2HB  GLU A  20       5.224   5.777 -10.266  1.00  0.00           H  
ATOM    304 1HG  GLU A  20       7.594   6.004 -11.082  1.00  0.00           H  
ATOM    305 2HG  GLU A  20       6.990   6.889 -12.466  1.00  0.00           H  
ATOM    306  N   HIS A  21       2.978   4.087 -12.231  1.00  0.00           N  
ATOM    307  CA  HIS A  21       1.734   3.404 -11.882  1.00  0.00           C  
ATOM    308  C   HIS A  21       1.917   1.882 -11.923  1.00  0.00           C  
ATOM    309  O   HIS A  21       1.573   1.163 -10.966  1.00  0.00           O  
ATOM    310  CB  HIS A  21       0.647   3.848 -12.874  1.00  0.00           C  
ATOM    311  CG  HIS A  21      -0.660   3.193 -12.768  1.00  0.00           C  
ATOM    312  ND1 HIS A  21      -1.547   3.464 -11.771  1.00  0.00           N  
ATOM    313  CD2 HIS A  21      -1.249   2.268 -13.563  1.00  0.00           C  
ATOM    314  CE1 HIS A  21      -2.647   2.739 -11.950  1.00  0.00           C  
ATOM    315  NE2 HIS A  21      -2.485   2.002 -13.032  1.00  0.00           N  
ATOM    316  H   HIS A  21       2.945   4.846 -12.923  1.00  0.00           H  
ATOM    317  HA  HIS A  21       1.437   3.681 -10.879  1.00  0.00           H  
ATOM    318 1HB  HIS A  21       0.499   4.927 -12.786  1.00  0.00           H  
ATOM    319 2HB  HIS A  21       0.986   3.666 -13.866  1.00  0.00           H  
ATOM    320  HD2 HIS A  21      -0.817   1.821 -14.461  1.00  0.00           H  
ATOM    321  HE1 HIS A  21      -3.529   2.746 -11.304  1.00  0.00           H  
ATOM    322  HE2 HIS A  21      -3.158   1.348 -13.411  1.00  0.00           H  
ATOM    323  N   VAL A  22       2.510   1.413 -13.017  1.00  0.00           N  
ATOM    324  CA  VAL A  22       2.774   0.001 -13.238  1.00  0.00           C  
ATOM    325  C   VAL A  22       3.763  -0.583 -12.212  1.00  0.00           C  
ATOM    326  O   VAL A  22       3.511  -1.655 -11.642  1.00  0.00           O  
ATOM    327  CB  VAL A  22       3.310  -0.152 -14.675  1.00  0.00           C  
ATOM    328  CG1 VAL A  22       3.809  -1.500 -14.935  1.00  0.00           C  
ATOM    329  CG2 VAL A  22       2.192   0.145 -15.651  1.00  0.00           C  
ATOM    330  H   VAL A  22       2.745   2.092 -13.753  1.00  0.00           H  
ATOM    331  HA  VAL A  22       1.830  -0.536 -13.154  1.00  0.00           H  
ATOM    332  HB  VAL A  22       4.132   0.549 -14.822  1.00  0.00           H  
ATOM    333 1HG1 VAL A  22       4.168  -1.541 -15.949  1.00  0.00           H  
ATOM    334 2HG1 VAL A  22       4.624  -1.742 -14.259  1.00  0.00           H  
ATOM    335 3HG1 VAL A  22       3.025  -2.203 -14.816  1.00  0.00           H  
ATOM    336 1HG2 VAL A  22       2.570   0.054 -16.656  1.00  0.00           H  
ATOM    337 2HG2 VAL A  22       1.383  -0.565 -15.501  1.00  0.00           H  
ATOM    338 3HG2 VAL A  22       1.817   1.149 -15.499  1.00  0.00           H  
ATOM    339  N   LEU A  23       4.851   0.143 -11.950  1.00  0.00           N  
ATOM    340  CA  LEU A  23       5.872  -0.271 -10.998  1.00  0.00           C  
ATOM    341  C   LEU A  23       5.366  -0.303  -9.558  1.00  0.00           C  
ATOM    342  O   LEU A  23       5.784  -1.166  -8.790  1.00  0.00           O  
ATOM    343  CB  LEU A  23       7.054   0.661 -11.133  1.00  0.00           C  
ATOM    344  CG  LEU A  23       7.859   0.546 -12.413  1.00  0.00           C  
ATOM    345  CD1 LEU A  23       8.751   1.725 -12.467  1.00  0.00           C  
ATOM    346  CD2 LEU A  23       8.704  -0.778 -12.451  1.00  0.00           C  
ATOM    347  H   LEU A  23       4.997   1.012 -12.477  1.00  0.00           H  
ATOM    348  HA  LEU A  23       6.179  -1.276 -11.262  1.00  0.00           H  
ATOM    349 1HB  LEU A  23       6.655   1.655 -11.137  1.00  0.00           H  
ATOM    350 2HB  LEU A  23       7.715   0.548 -10.280  1.00  0.00           H  
ATOM    351  HG  LEU A  23       7.193   0.572 -13.257  1.00  0.00           H  
ATOM    352 1HD1 LEU A  23       9.331   1.699 -13.377  1.00  0.00           H  
ATOM    353 2HD1 LEU A  23       8.150   2.630 -12.453  1.00  0.00           H  
ATOM    354 3HD1 LEU A  23       9.402   1.708 -11.599  1.00  0.00           H  
ATOM    355 1HD2 LEU A  23       9.274  -0.809 -13.375  1.00  0.00           H  
ATOM    356 2HD2 LEU A  23       9.392  -0.802 -11.606  1.00  0.00           H  
ATOM    357 3HD2 LEU A  23       8.056  -1.647 -12.413  1.00  0.00           H  
ATOM    358  N   ILE A  24       4.479   0.608  -9.172  1.00  0.00           N  
ATOM    359  CA  ILE A  24       3.943   0.584  -7.813  1.00  0.00           C  
ATOM    360  C   ILE A  24       3.142  -0.694  -7.591  1.00  0.00           C  
ATOM    361  O   ILE A  24       3.292  -1.345  -6.552  1.00  0.00           O  
ATOM    362  CB  ILE A  24       3.128   1.852  -7.490  1.00  0.00           C  
ATOM    363  CG1 ILE A  24       4.112   3.028  -7.430  1.00  0.00           C  
ATOM    364  CG2 ILE A  24       2.338   1.688  -6.167  1.00  0.00           C  
ATOM    365  CD1 ILE A  24       3.504   4.370  -7.426  1.00  0.00           C  
ATOM    366  H   ILE A  24       4.208   1.346  -9.830  1.00  0.00           H  
ATOM    367  HA  ILE A  24       4.783   0.566  -7.121  1.00  0.00           H  
ATOM    368  HB  ILE A  24       2.433   2.049  -8.315  1.00  0.00           H  
ATOM    369 1HG1 ILE A  24       4.712   2.921  -6.532  1.00  0.00           H  
ATOM    370 2HG1 ILE A  24       4.762   2.965  -8.285  1.00  0.00           H  
ATOM    371 1HG2 ILE A  24       1.768   2.587  -5.953  1.00  0.00           H  
ATOM    372 2HG2 ILE A  24       1.642   0.854  -6.250  1.00  0.00           H  
ATOM    373 3HG2 ILE A  24       3.038   1.497  -5.352  1.00  0.00           H  
ATOM    374 1HD1 ILE A  24       4.296   5.119  -7.390  1.00  0.00           H  
ATOM    375 2HD1 ILE A  24       2.928   4.494  -8.337  1.00  0.00           H  
ATOM    376 3HD1 ILE A  24       2.862   4.487  -6.563  1.00  0.00           H  
ATOM    377  N   ASP A  25       2.297  -1.077  -8.550  1.00  0.00           N  
ATOM    378  CA  ASP A  25       1.564  -2.325  -8.365  1.00  0.00           C  
ATOM    379  C   ASP A  25       2.509  -3.517  -8.328  1.00  0.00           C  
ATOM    380  O   ASP A  25       2.298  -4.448  -7.540  1.00  0.00           O  
ATOM    381  CB  ASP A  25       0.539  -2.528  -9.460  1.00  0.00           C  
ATOM    382  CG  ASP A  25      -0.635  -1.628  -9.304  1.00  0.00           C  
ATOM    383  OD1 ASP A  25      -0.834  -1.075  -8.214  1.00  0.00           O  
ATOM    384  OD2 ASP A  25      -1.353  -1.485 -10.266  1.00  0.00           O  
ATOM    385  H   ASP A  25       2.157  -0.477  -9.374  1.00  0.00           H  
ATOM    386  HA  ASP A  25       1.044  -2.278  -7.409  1.00  0.00           H  
ATOM    387 1HB  ASP A  25       1.012  -2.328 -10.432  1.00  0.00           H  
ATOM    388 2HB  ASP A  25       0.206  -3.565  -9.467  1.00  0.00           H  
ATOM    389  N   LEU A  26       3.579  -3.470  -9.132  1.00  0.00           N  
ATOM    390  CA  LEU A  26       4.552  -4.551  -9.143  1.00  0.00           C  
ATOM    391  C   LEU A  26       5.268  -4.640  -7.812  1.00  0.00           C  
ATOM    392  O   LEU A  26       5.456  -5.731  -7.278  1.00  0.00           O  
ATOM    393  CB  LEU A  26       5.576  -4.353 -10.263  1.00  0.00           C  
ATOM    394  CG  LEU A  26       6.676  -5.423 -10.394  1.00  0.00           C  
ATOM    395  CD1 LEU A  26       6.094  -6.837 -10.624  1.00  0.00           C  
ATOM    396  CD2 LEU A  26       7.581  -5.025 -11.541  1.00  0.00           C  
ATOM    397  H   LEU A  26       3.676  -2.695  -9.796  1.00  0.00           H  
ATOM    398  HA  LEU A  26       4.012  -5.477  -9.308  1.00  0.00           H  
ATOM    399 1HB  LEU A  26       5.062  -4.254 -11.199  1.00  0.00           H  
ATOM    400 2HB  LEU A  26       6.083  -3.412 -10.072  1.00  0.00           H  
ATOM    401  HG  LEU A  26       7.238  -5.449  -9.487  1.00  0.00           H  
ATOM    402 1HD1 LEU A  26       6.915  -7.548 -10.702  1.00  0.00           H  
ATOM    403 2HD1 LEU A  26       5.458  -7.130  -9.789  1.00  0.00           H  
ATOM    404 3HD1 LEU A  26       5.519  -6.869 -11.528  1.00  0.00           H  
ATOM    405 1HD2 LEU A  26       8.384  -5.753 -11.626  1.00  0.00           H  
ATOM    406 2HD2 LEU A  26       7.018  -4.996 -12.470  1.00  0.00           H  
ATOM    407 3HD2 LEU A  26       8.002  -4.040 -11.351  1.00  0.00           H  
ATOM    408  N   LEU A  27       5.614  -3.502  -7.225  1.00  0.00           N  
ATOM    409  CA  LEU A  27       6.306  -3.512  -5.955  1.00  0.00           C  
ATOM    410  C   LEU A  27       5.463  -4.267  -4.925  1.00  0.00           C  
ATOM    411  O   LEU A  27       5.978  -5.119  -4.188  1.00  0.00           O  
ATOM    412  CB  LEU A  27       6.498  -2.061  -5.478  1.00  0.00           C  
ATOM    413  CG  LEU A  27       7.275  -1.815  -4.188  1.00  0.00           C  
ATOM    414  CD1 LEU A  27       8.714  -2.305  -4.337  1.00  0.00           C  
ATOM    415  CD2 LEU A  27       7.248  -0.337  -3.901  1.00  0.00           C  
ATOM    416  H   LEU A  27       5.472  -2.619  -7.719  1.00  0.00           H  
ATOM    417  HA  LEU A  27       7.259  -4.015  -6.087  1.00  0.00           H  
ATOM    418 1HB  LEU A  27       6.955  -1.490  -6.263  1.00  0.00           H  
ATOM    419 2HB  LEU A  27       5.505  -1.641  -5.321  1.00  0.00           H  
ATOM    420  HG  LEU A  27       6.810  -2.361  -3.362  1.00  0.00           H  
ATOM    421 1HD1 LEU A  27       9.261  -2.122  -3.410  1.00  0.00           H  
ATOM    422 2HD1 LEU A  27       8.736  -3.369  -4.540  1.00  0.00           H  
ATOM    423 3HD1 LEU A  27       9.198  -1.775  -5.145  1.00  0.00           H  
ATOM    424 1HD2 LEU A  27       7.795  -0.152  -2.987  1.00  0.00           H  
ATOM    425 2HD2 LEU A  27       7.715   0.200  -4.721  1.00  0.00           H  
ATOM    426 3HD2 LEU A  27       6.213  -0.012  -3.790  1.00  0.00           H  
ATOM    427  N   PHE A  28       4.152  -4.007  -4.916  1.00  0.00           N  
ATOM    428  CA  PHE A  28       3.278  -4.688  -3.973  1.00  0.00           C  
ATOM    429  C   PHE A  28       3.151  -6.187  -4.286  1.00  0.00           C  
ATOM    430  O   PHE A  28       3.161  -7.014  -3.361  1.00  0.00           O  
ATOM    431  CB  PHE A  28       1.920  -3.989  -3.938  1.00  0.00           C  
ATOM    432  CG  PHE A  28       1.985  -2.651  -3.215  1.00  0.00           C  
ATOM    433  CD1 PHE A  28       1.612  -1.484  -3.849  1.00  0.00           C  
ATOM    434  CD2 PHE A  28       2.468  -2.558  -1.912  1.00  0.00           C  
ATOM    435  CE1 PHE A  28       1.697  -0.269  -3.205  1.00  0.00           C  
ATOM    436  CE2 PHE A  28       2.567  -1.344  -1.283  1.00  0.00           C  
ATOM    437  CZ  PHE A  28       2.178  -0.204  -1.931  1.00  0.00           C  
ATOM    438  H   PHE A  28       3.790  -3.264  -5.526  1.00  0.00           H  
ATOM    439  HA  PHE A  28       3.732  -4.607  -2.990  1.00  0.00           H  
ATOM    440 1HB  PHE A  28       1.596  -3.800  -4.965  1.00  0.00           H  
ATOM    441 2HB  PHE A  28       1.179  -4.612  -3.479  1.00  0.00           H  
ATOM    442  HD1 PHE A  28       1.248  -1.531  -4.875  1.00  0.00           H  
ATOM    443  HD2 PHE A  28       2.777  -3.457  -1.386  1.00  0.00           H  
ATOM    444  HE1 PHE A  28       1.389   0.642  -3.713  1.00  0.00           H  
ATOM    445  HE2 PHE A  28       2.956  -1.285  -0.265  1.00  0.00           H  
ATOM    446  HZ  PHE A  28       2.254   0.753  -1.433  1.00  0.00           H  
ATOM    447  N   GLU A  29       3.060  -6.550  -5.573  1.00  0.00           N  
ATOM    448  CA  GLU A  29       2.987  -7.959  -5.951  1.00  0.00           C  
ATOM    449  C   GLU A  29       4.226  -8.724  -5.497  1.00  0.00           C  
ATOM    450  O   GLU A  29       4.125  -9.848  -4.989  1.00  0.00           O  
ATOM    451  CB  GLU A  29       2.841  -8.120  -7.469  1.00  0.00           C  
ATOM    452  CG  GLU A  29       2.781  -9.580  -7.935  1.00  0.00           C  
ATOM    453  CD  GLU A  29       2.571  -9.744  -9.414  1.00  0.00           C  
ATOM    454  OE1 GLU A  29       2.225  -8.798 -10.071  1.00  0.00           O  
ATOM    455  OE2 GLU A  29       2.790 -10.836  -9.893  1.00  0.00           O  
ATOM    456  H   GLU A  29       2.996  -5.826  -6.298  1.00  0.00           H  
ATOM    457  HA  GLU A  29       2.116  -8.399  -5.467  1.00  0.00           H  
ATOM    458 1HB  GLU A  29       1.941  -7.605  -7.806  1.00  0.00           H  
ATOM    459 2HB  GLU A  29       3.689  -7.646  -7.962  1.00  0.00           H  
ATOM    460 1HG  GLU A  29       3.719 -10.066  -7.674  1.00  0.00           H  
ATOM    461 2HG  GLU A  29       1.982 -10.090  -7.398  1.00  0.00           H  
ATOM    462  N   LEU A  30       5.395  -8.113  -5.665  1.00  0.00           N  
ATOM    463  CA  LEU A  30       6.643  -8.749  -5.296  1.00  0.00           C  
ATOM    464  C   LEU A  30       6.701  -8.955  -3.786  1.00  0.00           C  
ATOM    465  O   LEU A  30       7.166 -10.007  -3.319  1.00  0.00           O  
ATOM    466  CB  LEU A  30       7.797  -7.883  -5.800  1.00  0.00           C  
ATOM    467  CG  LEU A  30       7.935  -7.799  -7.361  1.00  0.00           C  
ATOM    468  CD1 LEU A  30       8.942  -6.754  -7.679  1.00  0.00           C  
ATOM    469  CD2 LEU A  30       8.348  -9.141  -7.950  1.00  0.00           C  
ATOM    470  H   LEU A  30       5.403  -7.194  -6.121  1.00  0.00           H  
ATOM    471  HA  LEU A  30       6.684  -9.727  -5.761  1.00  0.00           H  
ATOM    472 1HB  LEU A  30       7.648  -6.867  -5.425  1.00  0.00           H  
ATOM    473 2HB  LEU A  30       8.736  -8.268  -5.395  1.00  0.00           H  
ATOM    474  HG  LEU A  30       6.993  -7.508  -7.796  1.00  0.00           H  
ATOM    475 1HD1 LEU A  30       9.061  -6.663  -8.754  1.00  0.00           H  
ATOM    476 2HD1 LEU A  30       8.619  -5.803  -7.261  1.00  0.00           H  
ATOM    477 3HD1 LEU A  30       9.848  -7.037  -7.252  1.00  0.00           H  
ATOM    478 1HD2 LEU A  30       8.445  -9.041  -9.029  1.00  0.00           H  
ATOM    479 2HD2 LEU A  30       9.285  -9.445  -7.534  1.00  0.00           H  
ATOM    480 3HD2 LEU A  30       7.607  -9.904  -7.738  1.00  0.00           H  
ATOM    481  N   GLU A  31       6.192  -7.994  -3.006  1.00  0.00           N  
ATOM    482  CA  GLU A  31       6.187  -8.169  -1.557  1.00  0.00           C  
ATOM    483  C   GLU A  31       5.258  -9.307  -1.128  1.00  0.00           C  
ATOM    484  O   GLU A  31       5.608 -10.075  -0.229  1.00  0.00           O  
ATOM    485  CB  GLU A  31       5.818  -6.866  -0.850  1.00  0.00           C  
ATOM    486  CG  GLU A  31       6.927  -5.808  -0.880  1.00  0.00           C  
ATOM    487  CD  GLU A  31       8.134  -6.223  -0.047  1.00  0.00           C  
ATOM    488  OE1 GLU A  31       7.949  -6.885   0.944  1.00  0.00           O  
ATOM    489  OE2 GLU A  31       9.235  -5.899  -0.415  1.00  0.00           O  
ATOM    490  H   GLU A  31       5.881  -7.106  -3.422  1.00  0.00           H  
ATOM    491  HA  GLU A  31       7.199  -8.432  -1.248  1.00  0.00           H  
ATOM    492 1HB  GLU A  31       4.933  -6.435  -1.324  1.00  0.00           H  
ATOM    493 2HB  GLU A  31       5.565  -7.073   0.191  1.00  0.00           H  
ATOM    494 1HG  GLU A  31       7.250  -5.687  -1.915  1.00  0.00           H  
ATOM    495 2HG  GLU A  31       6.552  -4.850  -0.545  1.00  0.00           H  
ATOM    496  N   ASN A  32       4.116  -9.478  -1.813  1.00  0.00           N  
ATOM    497  CA  ASN A  32       3.196 -10.571  -1.471  1.00  0.00           C  
ATOM    498  C   ASN A  32       3.814 -11.925  -1.804  1.00  0.00           C  
ATOM    499  O   ASN A  32       3.585 -12.915  -1.104  1.00  0.00           O  
ATOM    500  CB  ASN A  32       1.894 -10.435  -2.223  1.00  0.00           C  
ATOM    501  CG  ASN A  32       1.064  -9.350  -1.728  1.00  0.00           C  
ATOM    502  OD1 ASN A  32       1.113  -8.956  -0.552  1.00  0.00           O  
ATOM    503  ND2 ASN A  32       0.288  -8.803  -2.625  1.00  0.00           N  
ATOM    504  H   ASN A  32       3.855  -8.769  -2.510  1.00  0.00           H  
ATOM    505  HA  ASN A  32       3.008 -10.547  -0.398  1.00  0.00           H  
ATOM    506 1HB  ASN A  32       2.108 -10.257  -3.280  1.00  0.00           H  
ATOM    507 2HB  ASN A  32       1.336 -11.368  -2.153  1.00  0.00           H  
ATOM    508 1HD2 ASN A  32      -0.283  -8.021  -2.381  1.00  0.00           H  
ATOM    509 2HD2 ASN A  32       0.287  -9.148  -3.564  1.00  0.00           H  
ATOM    510  N   ARG A  33       4.629 -11.956  -2.862  1.00  0.00           N  
ATOM    511  CA  ARG A  33       5.328 -13.164  -3.279  1.00  0.00           C  
ATOM    512  C   ARG A  33       6.540 -13.465  -2.392  1.00  0.00           C  
ATOM    513  O   ARG A  33       6.914 -14.627  -2.216  1.00  0.00           O  
ATOM    514  CB  ARG A  33       5.801 -13.046  -4.720  1.00  0.00           C  
ATOM    515  CG  ARG A  33       4.718 -13.091  -5.781  1.00  0.00           C  
ATOM    516  CD  ARG A  33       5.303 -12.954  -7.150  1.00  0.00           C  
ATOM    517  NE  ARG A  33       4.276 -12.963  -8.199  1.00  0.00           N  
ATOM    518  CZ  ARG A  33       3.717 -14.054  -8.746  1.00  0.00           C  
ATOM    519  NH1 ARG A  33       4.055 -15.276  -8.366  1.00  0.00           N  
ATOM    520  NH2 ARG A  33       2.816 -13.859  -9.679  1.00  0.00           N  
ATOM    521  H   ARG A  33       4.703 -11.105  -3.431  1.00  0.00           H  
ATOM    522  HA  ARG A  33       4.632 -13.999  -3.210  1.00  0.00           H  
ATOM    523 1HB  ARG A  33       6.333 -12.103  -4.844  1.00  0.00           H  
ATOM    524 2HB  ARG A  33       6.515 -13.842  -4.935  1.00  0.00           H  
ATOM    525 1HG  ARG A  33       4.192 -14.039  -5.716  1.00  0.00           H  
ATOM    526 2HG  ARG A  33       4.015 -12.279  -5.625  1.00  0.00           H  
ATOM    527 1HD  ARG A  33       5.831 -11.998  -7.206  1.00  0.00           H  
ATOM    528 2HD  ARG A  33       6.013 -13.756  -7.339  1.00  0.00           H  
ATOM    529  HE  ARG A  33       3.942 -12.063  -8.579  1.00  0.00           H  
ATOM    530 1HH1 ARG A  33       4.753 -15.409  -7.649  1.00  0.00           H  
ATOM    531 2HH1 ARG A  33       3.618 -16.079  -8.795  1.00  0.00           H  
ATOM    532 1HH2 ARG A  33       2.597 -12.881  -9.937  1.00  0.00           H  
ATOM    533 2HH2 ARG A  33       2.358 -14.633 -10.132  1.00  0.00           H  
ATOM    534  N   GLY A  34       7.142 -12.417  -1.813  1.00  0.00           N  
ATOM    535  CA  GLY A  34       8.342 -12.565  -1.007  1.00  0.00           C  
ATOM    536  C   GLY A  34       9.605 -12.369  -1.846  1.00  0.00           C  
ATOM    537  O   GLY A  34      10.717 -12.719  -1.433  1.00  0.00           O  
ATOM    538  H   GLY A  34       6.801 -11.473  -1.995  1.00  0.00           H  
ATOM    539 1HA  GLY A  34       8.317 -11.829  -0.202  1.00  0.00           H  
ATOM    540 2HA  GLY A  34       8.352 -13.550  -0.544  1.00  0.00           H  
ATOM    541  N   ASP A  35       9.455 -11.775  -3.028  1.00  0.00           N  
ATOM    542  CA  ASP A  35      10.573 -11.562  -3.926  1.00  0.00           C  
ATOM    543  C   ASP A  35      11.309 -10.294  -3.535  1.00  0.00           C  
ATOM    544  O   ASP A  35      11.211  -9.259  -4.202  1.00  0.00           O  
ATOM    545  CB  ASP A  35      10.058 -11.456  -5.356  1.00  0.00           C  
ATOM    546  CG  ASP A  35       9.533 -12.775  -5.933  1.00  0.00           C  
ATOM    547  OD1 ASP A  35      10.141 -13.797  -5.716  1.00  0.00           O  
ATOM    548  OD2 ASP A  35       8.509 -12.744  -6.581  1.00  0.00           O  
ATOM    549  H   ASP A  35       8.541 -11.416  -3.306  1.00  0.00           H  
ATOM    550  HA  ASP A  35      11.257 -12.406  -3.850  1.00  0.00           H  
ATOM    551 1HB  ASP A  35       9.262 -10.717  -5.395  1.00  0.00           H  
ATOM    552 2HB  ASP A  35      10.860 -11.109  -5.975  1.00  0.00           H  
ATOM    553  N   LYS A  36      12.047 -10.391  -2.435  1.00  0.00           N  
ATOM    554  CA  LYS A  36      12.732  -9.254  -1.834  1.00  0.00           C  
ATOM    555  C   LYS A  36      13.713  -8.561  -2.770  1.00  0.00           C  
ATOM    556  O   LYS A  36      13.747  -7.331  -2.813  1.00  0.00           O  
ATOM    557  CB  LYS A  36      13.468  -9.687  -0.562  1.00  0.00           C  
ATOM    558  CG  LYS A  36      14.179  -8.543   0.200  1.00  0.00           C  
ATOM    559  CD  LYS A  36      14.801  -9.051   1.515  1.00  0.00           C  
ATOM    560  CE  LYS A  36      15.386  -7.912   2.374  1.00  0.00           C  
ATOM    561  NZ  LYS A  36      16.605  -7.283   1.765  1.00  0.00           N  
ATOM    562  H   LYS A  36      12.036 -11.308  -1.973  1.00  0.00           H  
ATOM    563  HA  LYS A  36      11.975  -8.521  -1.551  1.00  0.00           H  
ATOM    564 1HB  LYS A  36      12.761 -10.164   0.116  1.00  0.00           H  
ATOM    565 2HB  LYS A  36      14.224 -10.433  -0.825  1.00  0.00           H  
ATOM    566 1HG  LYS A  36      14.970  -8.121  -0.429  1.00  0.00           H  
ATOM    567 2HG  LYS A  36      13.459  -7.754   0.420  1.00  0.00           H  
ATOM    568 1HD  LYS A  36      14.039  -9.572   2.097  1.00  0.00           H  
ATOM    569 2HD  LYS A  36      15.598  -9.757   1.282  1.00  0.00           H  
ATOM    570 1HE  LYS A  36      14.625  -7.144   2.503  1.00  0.00           H  
ATOM    571 2HE  LYS A  36      15.650  -8.315   3.350  1.00  0.00           H  
ATOM    572 1HZ  LYS A  36      16.944  -6.548   2.362  1.00  0.00           H  
ATOM    573 2HZ  LYS A  36      17.328  -7.969   1.646  1.00  0.00           H  
ATOM    574 3HZ  LYS A  36      16.388  -6.866   0.847  1.00  0.00           H  
ATOM    575  N   GLU A  37      14.499  -9.316  -3.530  1.00  0.00           N  
ATOM    576  CA  GLU A  37      15.499  -8.684  -4.388  1.00  0.00           C  
ATOM    577  C   GLU A  37      14.843  -7.894  -5.510  1.00  0.00           C  
ATOM    578  O   GLU A  37      15.240  -6.765  -5.819  1.00  0.00           O  
ATOM    579  CB  GLU A  37      16.419  -9.753  -4.976  1.00  0.00           C  
ATOM    580  CG  GLU A  37      17.269 -10.488  -3.937  1.00  0.00           C  
ATOM    581  CD  GLU A  37      16.484 -11.551  -3.198  1.00  0.00           C  
ATOM    582  OE1 GLU A  37      15.353 -11.795  -3.580  1.00  0.00           O  
ATOM    583  OE2 GLU A  37      16.997 -12.105  -2.259  1.00  0.00           O  
ATOM    584  H   GLU A  37      14.434 -10.338  -3.480  1.00  0.00           H  
ATOM    585  HA  GLU A  37      16.089  -7.992  -3.779  1.00  0.00           H  
ATOM    586 1HB  GLU A  37      15.825 -10.490  -5.516  1.00  0.00           H  
ATOM    587 2HB  GLU A  37      17.096  -9.291  -5.695  1.00  0.00           H  
ATOM    588 1HG  GLU A  37      18.119 -10.954  -4.435  1.00  0.00           H  
ATOM    589 2HG  GLU A  37      17.652  -9.761  -3.221  1.00  0.00           H  
ATOM    590  N   LEU A  38      13.798  -8.475  -6.091  1.00  0.00           N  
ATOM    591  CA  LEU A  38      13.096  -7.821  -7.175  1.00  0.00           C  
ATOM    592  C   LEU A  38      12.364  -6.599  -6.630  1.00  0.00           C  
ATOM    593  O   LEU A  38      12.283  -5.572  -7.306  1.00  0.00           O  
ATOM    594  CB  LEU A  38      12.108  -8.786  -7.832  1.00  0.00           C  
ATOM    595  CG  LEU A  38      12.700 -10.025  -8.594  1.00  0.00           C  
ATOM    596  CD1 LEU A  38      11.552 -10.916  -9.057  1.00  0.00           C  
ATOM    597  CD2 LEU A  38      13.524  -9.598  -9.794  1.00  0.00           C  
ATOM    598  H   LEU A  38      13.545  -9.403  -5.786  1.00  0.00           H  
ATOM    599  HA  LEU A  38      13.819  -7.475  -7.904  1.00  0.00           H  
ATOM    600 1HB  LEU A  38      11.468  -9.159  -7.048  1.00  0.00           H  
ATOM    601 2HB  LEU A  38      11.499  -8.230  -8.537  1.00  0.00           H  
ATOM    602  HG  LEU A  38      13.329 -10.597  -7.910  1.00  0.00           H  
ATOM    603 1HD1 LEU A  38      11.952 -11.789  -9.570  1.00  0.00           H  
ATOM    604 2HD1 LEU A  38      10.960 -11.248  -8.220  1.00  0.00           H  
ATOM    605 3HD1 LEU A  38      10.915 -10.357  -9.743  1.00  0.00           H  
ATOM    606 1HD2 LEU A  38      13.915 -10.484 -10.295  1.00  0.00           H  
ATOM    607 2HD2 LEU A  38      12.892  -9.054 -10.488  1.00  0.00           H  
ATOM    608 3HD2 LEU A  38      14.355  -8.977  -9.489  1.00  0.00           H  
ATOM    609  N   SER A  39      11.839  -6.701  -5.400  1.00  0.00           N  
ATOM    610  CA  SER A  39      11.127  -5.595  -4.773  1.00  0.00           C  
ATOM    611  C   SER A  39      12.057  -4.412  -4.577  1.00  0.00           C  
ATOM    612  O   SER A  39      11.681  -3.266  -4.862  1.00  0.00           O  
ATOM    613  CB  SER A  39      10.558  -6.004  -3.441  1.00  0.00           C  
ATOM    614  OG  SER A  39       9.897  -4.931  -2.851  1.00  0.00           O  
ATOM    615  H   SER A  39      11.891  -7.591  -4.899  1.00  0.00           H  
ATOM    616  HA  SER A  39      10.310  -5.290  -5.425  1.00  0.00           H  
ATOM    617 1HB  SER A  39       9.870  -6.840  -3.568  1.00  0.00           H  
ATOM    618 2HB  SER A  39      11.358  -6.339  -2.790  1.00  0.00           H  
ATOM    619  HG  SER A  39       9.606  -5.250  -1.974  1.00  0.00           H  
ATOM    620  N   GLU A  40      13.288  -4.680  -4.113  1.00  0.00           N  
ATOM    621  CA  GLU A  40      14.250  -3.609  -3.919  1.00  0.00           C  
ATOM    622  C   GLU A  40      14.568  -2.939  -5.247  1.00  0.00           C  
ATOM    623  O   GLU A  40      14.620  -1.706  -5.306  1.00  0.00           O  
ATOM    624  CB  GLU A  40      15.537  -4.145  -3.283  1.00  0.00           C  
ATOM    625  CG  GLU A  40      15.401  -4.559  -1.821  1.00  0.00           C  
ATOM    626  CD  GLU A  40      16.645  -5.216  -1.275  1.00  0.00           C  
ATOM    627  OE1 GLU A  40      17.571  -5.408  -2.023  1.00  0.00           O  
ATOM    628  OE2 GLU A  40      16.661  -5.545  -0.098  1.00  0.00           O  
ATOM    629  H   GLU A  40      13.526  -5.640  -3.836  1.00  0.00           H  
ATOM    630  HA  GLU A  40      13.813  -2.868  -3.253  1.00  0.00           H  
ATOM    631 1HB  GLU A  40      15.872  -5.020  -3.844  1.00  0.00           H  
ATOM    632 2HB  GLU A  40      16.320  -3.389  -3.356  1.00  0.00           H  
ATOM    633 1HG  GLU A  40      15.189  -3.670  -1.230  1.00  0.00           H  
ATOM    634 2HG  GLU A  40      14.558  -5.233  -1.716  1.00  0.00           H  
ATOM    635  N   LEU A  41      14.696  -3.724  -6.327  1.00  0.00           N  
ATOM    636  CA  LEU A  41      14.966  -3.131  -7.626  1.00  0.00           C  
ATOM    637  C   LEU A  41      13.801  -2.252  -8.063  1.00  0.00           C  
ATOM    638  O   LEU A  41      14.027  -1.153  -8.564  1.00  0.00           O  
ATOM    639  CB  LEU A  41      15.197  -4.218  -8.674  1.00  0.00           C  
ATOM    640  CG  LEU A  41      16.476  -5.073  -8.586  1.00  0.00           C  
ATOM    641  CD1 LEU A  41      16.370  -6.207  -9.604  1.00  0.00           C  
ATOM    642  CD2 LEU A  41      17.683  -4.238  -8.890  1.00  0.00           C  
ATOM    643  H   LEU A  41      14.680  -4.746  -6.210  1.00  0.00           H  
ATOM    644  HA  LEU A  41      15.848  -2.497  -7.540  1.00  0.00           H  
ATOM    645 1HB  LEU A  41      14.395  -4.913  -8.537  1.00  0.00           H  
ATOM    646 2HB  LEU A  41      15.127  -3.782  -9.672  1.00  0.00           H  
ATOM    647  HG  LEU A  41      16.565  -5.497  -7.587  1.00  0.00           H  
ATOM    648 1HD1 LEU A  41      17.262  -6.829  -9.555  1.00  0.00           H  
ATOM    649 2HD1 LEU A  41      15.504  -6.811  -9.385  1.00  0.00           H  
ATOM    650 3HD1 LEU A  41      16.278  -5.784 -10.598  1.00  0.00           H  
ATOM    651 1HD2 LEU A  41      18.573  -4.861  -8.836  1.00  0.00           H  
ATOM    652 2HD2 LEU A  41      17.576  -3.847  -9.891  1.00  0.00           H  
ATOM    653 3HD2 LEU A  41      17.780  -3.419  -8.177  1.00  0.00           H  
ATOM    654  N   VAL A  42      12.556  -2.685  -7.820  1.00  0.00           N  
ATOM    655  CA  VAL A  42      11.414  -1.867  -8.218  1.00  0.00           C  
ATOM    656  C   VAL A  42      11.394  -0.567  -7.458  1.00  0.00           C  
ATOM    657  O   VAL A  42      11.109   0.485  -8.040  1.00  0.00           O  
ATOM    658  CB  VAL A  42      10.070  -2.586  -8.052  1.00  0.00           C  
ATOM    659  CG1 VAL A  42       8.903  -1.618  -8.295  1.00  0.00           C  
ATOM    660  CG2 VAL A  42       9.976  -3.644  -9.044  1.00  0.00           C  
ATOM    661  H   VAL A  42      12.422  -3.625  -7.430  1.00  0.00           H  
ATOM    662  HA  VAL A  42      11.514  -1.632  -9.267  1.00  0.00           H  
ATOM    663  HB  VAL A  42       9.996  -3.003  -7.047  1.00  0.00           H  
ATOM    664 1HG1 VAL A  42       7.981  -2.168  -8.204  1.00  0.00           H  
ATOM    665 2HG1 VAL A  42       8.904  -0.800  -7.577  1.00  0.00           H  
ATOM    666 3HG1 VAL A  42       8.974  -1.209  -9.293  1.00  0.00           H  
ATOM    667 1HG2 VAL A  42       9.034  -4.138  -8.934  1.00  0.00           H  
ATOM    668 2HG2 VAL A  42      10.038  -3.188 -10.022  1.00  0.00           H  
ATOM    669 3HG2 VAL A  42      10.785  -4.354  -8.913  1.00  0.00           H  
ATOM    670  N   LEU A  43      11.658  -0.610  -6.158  1.00  0.00           N  
ATOM    671  CA  LEU A  43      11.617   0.633  -5.430  1.00  0.00           C  
ATOM    672  C   LEU A  43      12.717   1.581  -5.927  1.00  0.00           C  
ATOM    673  O   LEU A  43      12.483   2.791  -6.012  1.00  0.00           O  
ATOM    674  CB  LEU A  43      11.699   0.401  -3.922  1.00  0.00           C  
ATOM    675  CG  LEU A  43      11.500   1.669  -3.024  1.00  0.00           C  
ATOM    676  CD1 LEU A  43      10.123   2.303  -3.317  1.00  0.00           C  
ATOM    677  CD2 LEU A  43      11.561   1.258  -1.548  1.00  0.00           C  
ATOM    678  H   LEU A  43      11.840  -1.508  -5.689  1.00  0.00           H  
ATOM    679  HA  LEU A  43      10.659   1.082  -5.655  1.00  0.00           H  
ATOM    680 1HB  LEU A  43      10.951  -0.335  -3.643  1.00  0.00           H  
ATOM    681 2HB  LEU A  43      12.686  -0.022  -3.701  1.00  0.00           H  
ATOM    682  HG  LEU A  43      12.281   2.405  -3.237  1.00  0.00           H  
ATOM    683 1HD1 LEU A  43       9.983   3.143  -2.703  1.00  0.00           H  
ATOM    684 2HD1 LEU A  43      10.047   2.629  -4.342  1.00  0.00           H  
ATOM    685 3HD1 LEU A  43       9.345   1.583  -3.102  1.00  0.00           H  
ATOM    686 1HD2 LEU A  43      11.419   2.138  -0.927  1.00  0.00           H  
ATOM    687 2HD2 LEU A  43      10.770   0.531  -1.335  1.00  0.00           H  
ATOM    688 3HD2 LEU A  43      12.532   0.813  -1.330  1.00  0.00           H  
ATOM    689  N   GLU A  44      13.909   1.046  -6.262  1.00  0.00           N  
ATOM    690  CA  GLU A  44      14.988   1.877  -6.799  1.00  0.00           C  
ATOM    691  C   GLU A  44      14.570   2.491  -8.148  1.00  0.00           C  
ATOM    692  O   GLU A  44      14.883   3.652  -8.420  1.00  0.00           O  
ATOM    693  CB  GLU A  44      16.272   1.063  -6.977  1.00  0.00           C  
ATOM    694  CG  GLU A  44      16.970   0.650  -5.691  1.00  0.00           C  
ATOM    695  CD  GLU A  44      18.162  -0.236  -5.947  1.00  0.00           C  
ATOM    696  OE1 GLU A  44      18.370  -0.600  -7.079  1.00  0.00           O  
ATOM    697  OE2 GLU A  44      18.860  -0.549  -5.014  1.00  0.00           O  
ATOM    698  H   GLU A  44      14.080   0.046  -6.102  1.00  0.00           H  
ATOM    699  HA  GLU A  44      15.187   2.686  -6.098  1.00  0.00           H  
ATOM    700 1HB  GLU A  44      16.027   0.149  -7.502  1.00  0.00           H  
ATOM    701 2HB  GLU A  44      16.979   1.623  -7.588  1.00  0.00           H  
ATOM    702 1HG  GLU A  44      17.302   1.546  -5.171  1.00  0.00           H  
ATOM    703 2HG  GLU A  44      16.266   0.136  -5.049  1.00  0.00           H  
ATOM    704  N   ILE A  45      13.837   1.738  -8.973  1.00  0.00           N  
ATOM    705  CA  ILE A  45      13.375   2.245 -10.263  1.00  0.00           C  
ATOM    706  C   ILE A  45      12.439   3.411 -10.025  1.00  0.00           C  
ATOM    707  O   ILE A  45      12.519   4.427 -10.731  1.00  0.00           O  
ATOM    708  CB  ILE A  45      12.639   1.182 -11.076  1.00  0.00           C  
ATOM    709  CG1 ILE A  45      13.608   0.097 -11.478  1.00  0.00           C  
ATOM    710  CG2 ILE A  45      12.112   1.863 -12.338  1.00  0.00           C  
ATOM    711  CD1 ILE A  45      13.027  -1.177 -11.944  1.00  0.00           C  
ATOM    712  H   ILE A  45      13.671   0.758  -8.708  1.00  0.00           H  
ATOM    713  HA  ILE A  45      14.229   2.599 -10.833  1.00  0.00           H  
ATOM    714  HB  ILE A  45      11.824   0.746 -10.496  1.00  0.00           H  
ATOM    715 1HG1 ILE A  45      14.200   0.487 -12.284  1.00  0.00           H  
ATOM    716 2HG1 ILE A  45      14.238  -0.112 -10.656  1.00  0.00           H  
ATOM    717 1HG2 ILE A  45      11.602   1.146 -12.925  1.00  0.00           H  
ATOM    718 2HG2 ILE A  45      11.425   2.663 -12.105  1.00  0.00           H  
ATOM    719 3HG2 ILE A  45      12.949   2.271 -12.900  1.00  0.00           H  
ATOM    720 1HD1 ILE A  45      13.835  -1.862 -12.213  1.00  0.00           H  
ATOM    721 2HD1 ILE A  45      12.458  -1.588 -11.160  1.00  0.00           H  
ATOM    722 3HD1 ILE A  45      12.414  -1.036 -12.757  1.00  0.00           H  
ATOM    723  N   LEU A  46      11.524   3.264  -9.064  1.00  0.00           N  
ATOM    724  CA  LEU A  46      10.630   4.355  -8.749  1.00  0.00           C  
ATOM    725  C   LEU A  46      11.453   5.549  -8.277  1.00  0.00           C  
ATOM    726  O   LEU A  46      11.260   6.652  -8.761  1.00  0.00           O  
ATOM    727  CB  LEU A  46       9.610   3.917  -7.690  1.00  0.00           C  
ATOM    728  CG  LEU A  46       8.530   2.894  -8.151  1.00  0.00           C  
ATOM    729  CD1 LEU A  46       7.780   2.336  -6.944  1.00  0.00           C  
ATOM    730  CD2 LEU A  46       7.543   3.607  -9.073  1.00  0.00           C  
ATOM    731  H   LEU A  46      11.460   2.368  -8.561  1.00  0.00           H  
ATOM    732  HA  LEU A  46      10.117   4.654  -9.662  1.00  0.00           H  
ATOM    733 1HB  LEU A  46      10.156   3.467  -6.863  1.00  0.00           H  
ATOM    734 2HB  LEU A  46       9.098   4.799  -7.314  1.00  0.00           H  
ATOM    735  HG  LEU A  46       9.003   2.061  -8.676  1.00  0.00           H  
ATOM    736 1HD1 LEU A  46       7.029   1.623  -7.286  1.00  0.00           H  
ATOM    737 2HD1 LEU A  46       8.484   1.831  -6.295  1.00  0.00           H  
ATOM    738 3HD1 LEU A  46       7.298   3.144  -6.402  1.00  0.00           H  
ATOM    739 1HD2 LEU A  46       6.783   2.919  -9.379  1.00  0.00           H  
ATOM    740 2HD2 LEU A  46       7.073   4.438  -8.543  1.00  0.00           H  
ATOM    741 3HD2 LEU A  46       8.048   3.983  -9.946  1.00  0.00           H  
ATOM    742  N   GLU A  47      12.476   5.341  -7.440  1.00  0.00           N  
ATOM    743  CA  GLU A  47      13.282   6.494  -7.036  1.00  0.00           C  
ATOM    744  C   GLU A  47      13.885   7.226  -8.220  1.00  0.00           C  
ATOM    745  O   GLU A  47      13.873   8.464  -8.259  1.00  0.00           O  
ATOM    746  CB  GLU A  47      14.417   6.079  -6.100  1.00  0.00           C  
ATOM    747  CG  GLU A  47      15.353   7.223  -5.729  1.00  0.00           C  
ATOM    748  CD  GLU A  47      16.371   6.848  -4.682  1.00  0.00           C  
ATOM    749  OE1 GLU A  47      16.407   5.713  -4.275  1.00  0.00           O  
ATOM    750  OE2 GLU A  47      17.103   7.720  -4.270  1.00  0.00           O  
ATOM    751  H   GLU A  47      12.640   4.416  -7.034  1.00  0.00           H  
ATOM    752  HA  GLU A  47      12.638   7.192  -6.520  1.00  0.00           H  
ATOM    753 1HB  GLU A  47      13.998   5.662  -5.186  1.00  0.00           H  
ATOM    754 2HB  GLU A  47      15.014   5.306  -6.565  1.00  0.00           H  
ATOM    755 1HG  GLU A  47      15.908   7.504  -6.624  1.00  0.00           H  
ATOM    756 2HG  GLU A  47      14.780   8.093  -5.426  1.00  0.00           H  
ATOM    757  N   LEU A  48      14.385   6.482  -9.198  1.00  0.00           N  
ATOM    758  CA  LEU A  48      14.992   7.098 -10.359  1.00  0.00           C  
ATOM    759  C   LEU A  48      13.969   7.924 -11.140  1.00  0.00           C  
ATOM    760  O   LEU A  48      14.285   9.037 -11.570  1.00  0.00           O  
ATOM    761  CB  LEU A  48      15.601   5.999 -11.239  1.00  0.00           C  
ATOM    762  CG  LEU A  48      16.834   5.237 -10.631  1.00  0.00           C  
ATOM    763  CD1 LEU A  48      17.142   4.027 -11.494  1.00  0.00           C  
ATOM    764  CD2 LEU A  48      18.050   6.162 -10.556  1.00  0.00           C  
ATOM    765  H   LEU A  48      14.402   5.463  -9.071  1.00  0.00           H  
ATOM    766  HA  LEU A  48      15.767   7.778 -10.018  1.00  0.00           H  
ATOM    767 1HB  LEU A  48      14.830   5.260 -11.438  1.00  0.00           H  
ATOM    768 2HB  LEU A  48      15.907   6.442 -12.194  1.00  0.00           H  
ATOM    769  HG  LEU A  48      16.596   4.889  -9.633  1.00  0.00           H  
ATOM    770 1HD1 LEU A  48      17.989   3.490 -11.078  1.00  0.00           H  
ATOM    771 2HD1 LEU A  48      16.285   3.375 -11.530  1.00  0.00           H  
ATOM    772 3HD1 LEU A  48      17.374   4.347 -12.463  1.00  0.00           H  
ATOM    773 1HD2 LEU A  48      18.892   5.611 -10.139  1.00  0.00           H  
ATOM    774 2HD2 LEU A  48      18.309   6.515 -11.544  1.00  0.00           H  
ATOM    775 3HD2 LEU A  48      17.840   7.012  -9.921  1.00  0.00           H  
ATOM    776  N   LEU A  49      12.730   7.423 -11.262  1.00  0.00           N  
ATOM    777  CA  LEU A  49      11.686   8.181 -11.956  1.00  0.00           C  
ATOM    778  C   LEU A  49      11.174   9.373 -11.154  1.00  0.00           C  
ATOM    779  O   LEU A  49      10.976  10.454 -11.710  1.00  0.00           O  
ATOM    780  CB  LEU A  49      10.504   7.265 -12.291  1.00  0.00           C  
ATOM    781  CG  LEU A  49      10.786   6.180 -13.317  1.00  0.00           C  
ATOM    782  CD1 LEU A  49       9.569   5.256 -13.450  1.00  0.00           C  
ATOM    783  CD2 LEU A  49      11.137   6.829 -14.643  1.00  0.00           C  
ATOM    784  H   LEU A  49      12.549   6.470 -10.924  1.00  0.00           H  
ATOM    785  HA  LEU A  49      12.119   8.598 -12.851  1.00  0.00           H  
ATOM    786 1HB  LEU A  49      10.189   6.771 -11.368  1.00  0.00           H  
ATOM    787 2HB  LEU A  49       9.670   7.876 -12.647  1.00  0.00           H  
ATOM    788  HG  LEU A  49      11.612   5.576 -12.971  1.00  0.00           H  
ATOM    789 1HD1 LEU A  49       9.785   4.469 -14.171  1.00  0.00           H  
ATOM    790 2HD1 LEU A  49       9.352   4.807 -12.483  1.00  0.00           H  
ATOM    791 3HD1 LEU A  49       8.704   5.825 -13.788  1.00  0.00           H  
ATOM    792 1HD2 LEU A  49      11.341   6.069 -15.352  1.00  0.00           H  
ATOM    793 2HD2 LEU A  49      10.301   7.434 -14.982  1.00  0.00           H  
ATOM    794 3HD2 LEU A  49      12.005   7.443 -14.559  1.00  0.00           H  
ATOM    795  N   ILE A  50      11.071   9.224  -9.843  1.00  0.00           N  
ATOM    796  CA  ILE A  50      10.577  10.268  -8.950  1.00  0.00           C  
ATOM    797  C   ILE A  50      11.514  11.464  -9.025  1.00  0.00           C  
ATOM    798  O   ILE A  50      11.080  12.609  -9.135  1.00  0.00           O  
ATOM    799  CB  ILE A  50      10.417   9.721  -7.514  1.00  0.00           C  
ATOM    800  CG1 ILE A  50       9.233   8.688  -7.510  1.00  0.00           C  
ATOM    801  CG2 ILE A  50      10.179  10.871  -6.518  1.00  0.00           C  
ATOM    802  CD1 ILE A  50       9.146   7.811  -6.284  1.00  0.00           C  
ATOM    803  H   ILE A  50      11.274   8.306  -9.453  1.00  0.00           H  
ATOM    804  HA  ILE A  50       9.593  10.581  -9.299  1.00  0.00           H  
ATOM    805  HB  ILE A  50      11.319   9.182  -7.231  1.00  0.00           H  
ATOM    806 1HG1 ILE A  50       8.294   9.244  -7.597  1.00  0.00           H  
ATOM    807 2HG1 ILE A  50       9.318   8.050  -8.385  1.00  0.00           H  
ATOM    808 1HG2 ILE A  50      10.072  10.488  -5.527  1.00  0.00           H  
ATOM    809 2HG2 ILE A  50      11.026  11.542  -6.539  1.00  0.00           H  
ATOM    810 3HG2 ILE A  50       9.272  11.423  -6.788  1.00  0.00           H  
ATOM    811 1HD1 ILE A  50       8.292   7.141  -6.390  1.00  0.00           H  
ATOM    812 2HD1 ILE A  50      10.056   7.223  -6.197  1.00  0.00           H  
ATOM    813 3HD1 ILE A  50       9.016   8.413  -5.395  1.00  0.00           H  
ATOM    814  N   ARG A  51      12.810  11.182  -9.057  1.00  0.00           N  
ATOM    815  CA  ARG A  51      13.842  12.201  -9.142  1.00  0.00           C  
ATOM    816  C   ARG A  51      14.015  12.783 -10.558  1.00  0.00           C  
ATOM    817  O   ARG A  51      14.872  13.646 -10.759  1.00  0.00           O  
ATOM    818  CB  ARG A  51      15.188  11.654  -8.697  1.00  0.00           C  
ATOM    819  CG  ARG A  51      15.329  11.319  -7.217  1.00  0.00           C  
ATOM    820  CD  ARG A  51      16.725  10.873  -6.927  1.00  0.00           C  
ATOM    821  NE  ARG A  51      16.931  10.453  -5.540  1.00  0.00           N  
ATOM    822  CZ  ARG A  51      17.167  11.244  -4.484  1.00  0.00           C  
ATOM    823  NH1 ARG A  51      17.206  12.564  -4.584  1.00  0.00           N  
ATOM    824  NH2 ARG A  51      17.360  10.642  -3.335  1.00  0.00           N  
ATOM    825  H   ARG A  51      13.091  10.204  -8.946  1.00  0.00           H  
ATOM    826  HA  ARG A  51      13.566  13.012  -8.470  1.00  0.00           H  
ATOM    827 1HB  ARG A  51      15.388  10.732  -9.252  1.00  0.00           H  
ATOM    828 2HB  ARG A  51      15.974  12.362  -8.951  1.00  0.00           H  
ATOM    829 1HG  ARG A  51      15.099  12.200  -6.622  1.00  0.00           H  
ATOM    830 2HG  ARG A  51      14.645  10.515  -6.950  1.00  0.00           H  
ATOM    831 1HD  ARG A  51      16.947  10.016  -7.567  1.00  0.00           H  
ATOM    832 2HD  ARG A  51      17.423  11.675  -7.153  1.00  0.00           H  
ATOM    833  HE  ARG A  51      16.938   9.442  -5.334  1.00  0.00           H  
ATOM    834 1HH1 ARG A  51      17.054  13.012  -5.473  1.00  0.00           H  
ATOM    835 2HH1 ARG A  51      17.378  13.126  -3.761  1.00  0.00           H  
ATOM    836 1HH2 ARG A  51      17.329   9.609  -3.326  1.00  0.00           H  
ATOM    837 2HH2 ARG A  51      17.553  11.166  -2.493  1.00  0.00           H  
ATOM    838  N   GLY A  52      13.236  12.310 -11.544  1.00  0.00           N  
ATOM    839  CA  GLY A  52      13.335  12.817 -12.904  1.00  0.00           C  
ATOM    840  C   GLY A  52      14.398  12.190 -13.807  1.00  0.00           C  
ATOM    841  O   GLY A  52      14.869  12.857 -14.731  1.00  0.00           O  
ATOM    842  H   GLY A  52      12.519  11.611 -11.353  1.00  0.00           H  
ATOM    843 1HA  GLY A  52      12.361  12.684 -13.375  1.00  0.00           H  
ATOM    844 2HA  GLY A  52      13.502  13.892 -12.861  1.00  0.00           H  
ATOM    845  N   ASP A  53      14.791  10.931 -13.567  1.00  0.00           N  
ATOM    846  CA  ASP A  53      15.798  10.313 -14.425  1.00  0.00           C  
ATOM    847  C   ASP A  53      15.305   8.999 -15.093  1.00  0.00           C  
ATOM    848  O   ASP A  53      15.540   7.902 -14.568  1.00  0.00           O  
ATOM    849  CB  ASP A  53      17.084  10.063 -13.618  1.00  0.00           C  
ATOM    850  CG  ASP A  53      18.253   9.555 -14.486  1.00  0.00           C  
ATOM    851  OD1 ASP A  53      17.996   8.900 -15.494  1.00  0.00           O  
ATOM    852  OD2 ASP A  53      19.380   9.870 -14.167  1.00  0.00           O  
ATOM    853  H   ASP A  53      14.411  10.391 -12.789  1.00  0.00           H  
ATOM    854  HA  ASP A  53      16.078  11.029 -15.184  1.00  0.00           H  
ATOM    855 1HB  ASP A  53      17.389  10.990 -13.131  1.00  0.00           H  
ATOM    856 2HB  ASP A  53      16.876   9.329 -12.823  1.00  0.00           H  
ATOM    857  N   PRO A  54      14.563   9.095 -16.237  1.00  0.00           N  
ATOM    858  CA  PRO A  54      14.008   7.977 -16.977  1.00  0.00           C  
ATOM    859  C   PRO A  54      15.059   7.131 -17.691  1.00  0.00           C  
ATOM    860  O   PRO A  54      14.786   5.971 -17.992  1.00  0.00           O  
ATOM    861  CB  PRO A  54      13.060   8.656 -17.976  1.00  0.00           C  
ATOM    862  CG  PRO A  54      13.600  10.040 -18.155  1.00  0.00           C  
ATOM    863  CD  PRO A  54      14.182  10.419 -16.806  1.00  0.00           C  
ATOM    864  HA  PRO A  54      13.436   7.359 -16.293  1.00  0.00           H  
ATOM    865 1HB  PRO A  54      13.038   8.084 -18.909  1.00  0.00           H  
ATOM    866 2HB  PRO A  54      12.034   8.650 -17.575  1.00  0.00           H  
ATOM    867 1HG  PRO A  54      14.360  10.048 -18.957  1.00  0.00           H  
ATOM    868 2HG  PRO A  54      12.797  10.723 -18.477  1.00  0.00           H  
ATOM    869 1HD  PRO A  54      15.043  11.067 -17.006  1.00  0.00           H  
ATOM    870 2HD  PRO A  54      13.426  10.911 -16.181  1.00  0.00           H  
ATOM    871  N   ASP A  55      16.283   7.631 -17.912  1.00  0.00           N  
ATOM    872  CA  ASP A  55      17.226   6.770 -18.616  1.00  0.00           C  
ATOM    873  C   ASP A  55      17.804   5.751 -17.666  1.00  0.00           C  
ATOM    874  O   ASP A  55      17.938   4.573 -18.027  1.00  0.00           O  
ATOM    875  CB  ASP A  55      18.357   7.593 -19.226  1.00  0.00           C  
ATOM    876  CG  ASP A  55      17.920   8.444 -20.396  1.00  0.00           C  
ATOM    877  OD1 ASP A  55      17.632   7.888 -21.445  1.00  0.00           O  
ATOM    878  OD2 ASP A  55      17.841   9.634 -20.244  1.00  0.00           O  
ATOM    879  H   ASP A  55      16.554   8.591 -17.698  1.00  0.00           H  
ATOM    880  HA  ASP A  55      16.699   6.245 -19.411  1.00  0.00           H  
ATOM    881 1HB  ASP A  55      18.775   8.247 -18.452  1.00  0.00           H  
ATOM    882 2HB  ASP A  55      19.156   6.926 -19.549  1.00  0.00           H  
ATOM    883  N   GLU A  56      18.059   6.157 -16.424  1.00  0.00           N  
ATOM    884  CA  GLU A  56      18.536   5.180 -15.471  1.00  0.00           C  
ATOM    885  C   GLU A  56      17.378   4.264 -15.121  1.00  0.00           C  
ATOM    886  O   GLU A  56      17.582   3.069 -14.884  1.00  0.00           O  
ATOM    887  CB  GLU A  56      19.134   5.831 -14.235  1.00  0.00           C  
ATOM    888  CG  GLU A  56      20.464   6.523 -14.461  1.00  0.00           C  
ATOM    889  CD  GLU A  56      21.577   5.563 -14.815  1.00  0.00           C  
ATOM    890  OE1 GLU A  56      21.759   4.613 -14.089  1.00  0.00           O  
ATOM    891  OE2 GLU A  56      22.232   5.768 -15.810  1.00  0.00           O  
ATOM    892  H   GLU A  56      17.965   7.153 -16.158  1.00  0.00           H  
ATOM    893  HA  GLU A  56      19.315   4.579 -15.940  1.00  0.00           H  
ATOM    894 1HB  GLU A  56      18.431   6.569 -13.854  1.00  0.00           H  
ATOM    895 2HB  GLU A  56      19.289   5.082 -13.468  1.00  0.00           H  
ATOM    896 1HG  GLU A  56      20.347   7.247 -15.269  1.00  0.00           H  
ATOM    897 2HG  GLU A  56      20.725   7.074 -13.558  1.00  0.00           H  
ATOM    898  N   ALA A  57      16.147   4.805 -15.066  1.00  0.00           N  
ATOM    899  CA  ALA A  57      15.020   3.949 -14.750  1.00  0.00           C  
ATOM    900  C   ALA A  57      14.834   2.887 -15.833  1.00  0.00           C  
ATOM    901  O   ALA A  57      14.601   1.727 -15.506  1.00  0.00           O  
ATOM    902  CB  ALA A  57      13.772   4.760 -14.602  1.00  0.00           C  
ATOM    903  H   ALA A  57      16.005   5.810 -15.231  1.00  0.00           H  
ATOM    904  HA  ALA A  57      15.228   3.440 -13.808  1.00  0.00           H  
ATOM    905 1HB  ALA A  57      12.940   4.113 -14.353  1.00  0.00           H  
ATOM    906 2HB  ALA A  57      13.912   5.507 -13.821  1.00  0.00           H  
ATOM    907 3HB  ALA A  57      13.578   5.246 -15.535  1.00  0.00           H  
ATOM    908  N   ARG A  58      15.000   3.255 -17.119  1.00  0.00           N  
ATOM    909  CA  ARG A  58      14.877   2.279 -18.198  1.00  0.00           C  
ATOM    910  C   ARG A  58      15.943   1.206 -18.106  1.00  0.00           C  
ATOM    911  O   ARG A  58      15.649   0.021 -18.295  1.00  0.00           O  
ATOM    912  CB  ARG A  58      14.946   2.958 -19.570  1.00  0.00           C  
ATOM    913  CG  ARG A  58      13.665   3.668 -20.027  1.00  0.00           C  
ATOM    914  CD  ARG A  58      13.722   4.109 -21.460  1.00  0.00           C  
ATOM    915  NE  ARG A  58      14.554   5.324 -21.630  1.00  0.00           N  
ATOM    916  CZ  ARG A  58      14.080   6.612 -21.601  1.00  0.00           C  
ATOM    917  NH1 ARG A  58      12.795   6.871 -21.486  1.00  0.00           N  
ATOM    918  NH2 ARG A  58      14.906   7.636 -21.701  1.00  0.00           N  
ATOM    919  H   ARG A  58      15.152   4.236 -17.355  1.00  0.00           H  
ATOM    920  HA  ARG A  58      13.903   1.803 -18.111  1.00  0.00           H  
ATOM    921 1HB  ARG A  58      15.737   3.708 -19.550  1.00  0.00           H  
ATOM    922 2HB  ARG A  58      15.211   2.222 -20.326  1.00  0.00           H  
ATOM    923 1HG  ARG A  58      12.840   2.981 -19.932  1.00  0.00           H  
ATOM    924 2HG  ARG A  58      13.484   4.533 -19.419  1.00  0.00           H  
ATOM    925 1HD  ARG A  58      14.160   3.312 -22.061  1.00  0.00           H  
ATOM    926 2HD  ARG A  58      12.725   4.309 -21.821  1.00  0.00           H  
ATOM    927  HE  ARG A  58      15.557   5.201 -21.729  1.00  0.00           H  
ATOM    928 1HH1 ARG A  58      12.103   6.132 -21.434  1.00  0.00           H  
ATOM    929 2HH1 ARG A  58      12.468   7.824 -21.483  1.00  0.00           H  
ATOM    930 1HH2 ARG A  58      15.924   7.510 -21.780  1.00  0.00           H  
ATOM    931 2HH2 ARG A  58      14.549   8.576 -21.685  1.00  0.00           H  
ATOM    932  N   LYS A  59      17.173   1.596 -17.781  1.00  0.00           N  
ATOM    933  CA  LYS A  59      18.238   0.623 -17.643  1.00  0.00           C  
ATOM    934  C   LYS A  59      17.908  -0.367 -16.539  1.00  0.00           C  
ATOM    935  O   LYS A  59      18.022  -1.582 -16.725  1.00  0.00           O  
ATOM    936  CB  LYS A  59      19.559   1.328 -17.321  1.00  0.00           C  
ATOM    937  CG  LYS A  59      20.797   0.413 -17.156  1.00  0.00           C  
ATOM    938  CD  LYS A  59      22.048   1.268 -16.875  1.00  0.00           C  
ATOM    939  CE  LYS A  59      23.356   0.450 -16.766  1.00  0.00           C  
ATOM    940  NZ  LYS A  59      23.445  -0.388 -15.505  1.00  0.00           N  
ATOM    941  H   LYS A  59      17.379   2.597 -17.676  1.00  0.00           H  
ATOM    942  HA  LYS A  59      18.334   0.073 -18.579  1.00  0.00           H  
ATOM    943 1HB  LYS A  59      19.775   2.055 -18.104  1.00  0.00           H  
ATOM    944 2HB  LYS A  59      19.442   1.891 -16.393  1.00  0.00           H  
ATOM    945 1HG  LYS A  59      20.634  -0.278 -16.323  1.00  0.00           H  
ATOM    946 2HG  LYS A  59      20.947  -0.170 -18.064  1.00  0.00           H  
ATOM    947 1HD  LYS A  59      22.163   2.002 -17.675  1.00  0.00           H  
ATOM    948 2HD  LYS A  59      21.900   1.815 -15.939  1.00  0.00           H  
ATOM    949 1HE  LYS A  59      23.442  -0.207 -17.631  1.00  0.00           H  
ATOM    950 2HE  LYS A  59      24.188   1.152 -16.772  1.00  0.00           H  
ATOM    951 1HZ  LYS A  59      24.326  -0.874 -15.494  1.00  0.00           H  
ATOM    952 2HZ  LYS A  59      23.383   0.209 -14.695  1.00  0.00           H  
ATOM    953 3HZ  LYS A  59      22.696  -1.099 -15.454  1.00  0.00           H  
ATOM    954  N   LEU A  60      17.456   0.152 -15.399  1.00  0.00           N  
ATOM    955  CA  LEU A  60      17.195  -0.696 -14.262  1.00  0.00           C  
ATOM    956  C   LEU A  60      15.970  -1.607 -14.483  1.00  0.00           C  
ATOM    957  O   LEU A  60      15.986  -2.756 -14.027  1.00  0.00           O  
ATOM    958  CB  LEU A  60      17.097   0.181 -13.008  1.00  0.00           C  
ATOM    959  CG  LEU A  60      17.043  -0.530 -11.623  1.00  0.00           C  
ATOM    960  CD1 LEU A  60      18.281  -1.383 -11.421  1.00  0.00           C  
ATOM    961  CD2 LEU A  60      17.000   0.518 -10.529  1.00  0.00           C  
ATOM    962  H   LEU A  60      17.371   1.169 -15.299  1.00  0.00           H  
ATOM    963  HA  LEU A  60      18.065  -1.336 -14.153  1.00  0.00           H  
ATOM    964 1HB  LEU A  60      17.968   0.834 -13.000  1.00  0.00           H  
ATOM    965 2HB  LEU A  60      16.227   0.820 -13.114  1.00  0.00           H  
ATOM    966  HG  LEU A  60      16.170  -1.173 -11.561  1.00  0.00           H  
ATOM    967 1HD1 LEU A  60      18.235  -1.830 -10.445  1.00  0.00           H  
ATOM    968 2HD1 LEU A  60      18.350  -2.174 -12.167  1.00  0.00           H  
ATOM    969 3HD1 LEU A  60      19.170  -0.758 -11.477  1.00  0.00           H  
ATOM    970 1HD2 LEU A  60      16.967   0.015  -9.570  1.00  0.00           H  
ATOM    971 2HD2 LEU A  60      17.888   1.137 -10.582  1.00  0.00           H  
ATOM    972 3HD2 LEU A  60      16.139   1.142 -10.636  1.00  0.00           H  
ATOM    973  N   ILE A  61      14.919  -1.125 -15.182  1.00  0.00           N  
ATOM    974  CA  ILE A  61      13.748  -1.964 -15.460  1.00  0.00           C  
ATOM    975  C   ILE A  61      14.196  -3.090 -16.384  1.00  0.00           C  
ATOM    976  O   ILE A  61      13.832  -4.256 -16.194  1.00  0.00           O  
ATOM    977  CB  ILE A  61      12.592  -1.211 -16.157  1.00  0.00           C  
ATOM    978  CG1 ILE A  61      12.004  -0.172 -15.275  1.00  0.00           C  
ATOM    979  CG2 ILE A  61      11.467  -2.244 -16.442  1.00  0.00           C  
ATOM    980  CD1 ILE A  61      11.159   0.819 -15.981  1.00  0.00           C  
ATOM    981  H   ILE A  61      14.927  -0.145 -15.482  1.00  0.00           H  
ATOM    982  HA  ILE A  61      13.384  -2.394 -14.535  1.00  0.00           H  
ATOM    983  HB  ILE A  61      12.939  -0.736 -17.059  1.00  0.00           H  
ATOM    984 1HG1 ILE A  61      11.366  -0.651 -14.558  1.00  0.00           H  
ATOM    985 2HG1 ILE A  61      12.800   0.337 -14.767  1.00  0.00           H  
ATOM    986 1HG2 ILE A  61      10.632  -1.766 -16.902  1.00  0.00           H  
ATOM    987 2HG2 ILE A  61      11.815  -3.033 -17.104  1.00  0.00           H  
ATOM    988 3HG2 ILE A  61      11.139  -2.691 -15.505  1.00  0.00           H  
ATOM    989 1HD1 ILE A  61      10.775   1.548 -15.275  1.00  0.00           H  
ATOM    990 2HD1 ILE A  61      11.791   1.298 -16.694  1.00  0.00           H  
ATOM    991 3HD1 ILE A  61      10.337   0.356 -16.480  1.00  0.00           H  
ATOM    992  N   LYS A  62      14.985  -2.769 -17.410  1.00  0.00           N  
ATOM    993  CA  LYS A  62      15.443  -3.814 -18.307  1.00  0.00           C  
ATOM    994  C   LYS A  62      16.198  -4.905 -17.523  1.00  0.00           C  
ATOM    995  O   LYS A  62      16.008  -6.094 -17.793  1.00  0.00           O  
ATOM    996  CB  LYS A  62      16.300  -3.214 -19.420  1.00  0.00           C  
ATOM    997  CG  LYS A  62      16.760  -4.204 -20.486  1.00  0.00           C  
ATOM    998  CD  LYS A  62      17.511  -3.485 -21.611  1.00  0.00           C  
ATOM    999  CE  LYS A  62      18.000  -4.462 -22.674  1.00  0.00           C  
ATOM   1000  NZ  LYS A  62      18.727  -3.769 -23.778  1.00  0.00           N  
ATOM   1001  H   LYS A  62      15.260  -1.796 -17.583  1.00  0.00           H  
ATOM   1002  HA  LYS A  62      14.572  -4.280 -18.763  1.00  0.00           H  
ATOM   1003 1HB  LYS A  62      15.742  -2.413 -19.910  1.00  0.00           H  
ATOM   1004 2HB  LYS A  62      17.187  -2.756 -18.977  1.00  0.00           H  
ATOM   1005 1HG  LYS A  62      17.420  -4.946 -20.031  1.00  0.00           H  
ATOM   1006 2HG  LYS A  62      15.892  -4.718 -20.899  1.00  0.00           H  
ATOM   1007 1HD  LYS A  62      16.849  -2.752 -22.077  1.00  0.00           H  
ATOM   1008 2HD  LYS A  62      18.368  -2.957 -21.191  1.00  0.00           H  
ATOM   1009 1HE  LYS A  62      18.668  -5.186 -22.211  1.00  0.00           H  
ATOM   1010 2HE  LYS A  62      17.143  -4.988 -23.093  1.00  0.00           H  
ATOM   1011 1HZ  LYS A  62      19.032  -4.450 -24.459  1.00  0.00           H  
ATOM   1012 2HZ  LYS A  62      18.112  -3.101 -24.223  1.00  0.00           H  
ATOM   1013 3HZ  LYS A  62      19.532  -3.286 -23.403  1.00  0.00           H  
ATOM   1014  N   GLU A  63      17.040  -4.511 -16.549  1.00  0.00           N  
ATOM   1015  CA  GLU A  63      17.769  -5.468 -15.705  1.00  0.00           C  
ATOM   1016  C   GLU A  63      16.832  -6.279 -14.778  1.00  0.00           C  
ATOM   1017  O   GLU A  63      17.038  -7.477 -14.579  1.00  0.00           O  
ATOM   1018  CB  GLU A  63      18.811  -4.732 -14.866  1.00  0.00           C  
ATOM   1019  CG  GLU A  63      19.964  -4.146 -15.669  1.00  0.00           C  
ATOM   1020  CD  GLU A  63      20.862  -3.294 -14.834  1.00  0.00           C  
ATOM   1021  OE1 GLU A  63      20.670  -3.285 -13.645  1.00  0.00           O  
ATOM   1022  OE2 GLU A  63      21.737  -2.649 -15.387  1.00  0.00           O  
ATOM   1023  H   GLU A  63      17.216  -3.506 -16.428  1.00  0.00           H  
ATOM   1024  HA  GLU A  63      18.284  -6.169 -16.362  1.00  0.00           H  
ATOM   1025 1HB  GLU A  63      18.329  -3.913 -14.334  1.00  0.00           H  
ATOM   1026 2HB  GLU A  63      19.224  -5.407 -14.120  1.00  0.00           H  
ATOM   1027 1HG  GLU A  63      20.547  -4.965 -16.086  1.00  0.00           H  
ATOM   1028 2HG  GLU A  63      19.573  -3.562 -16.497  1.00  0.00           H  
ATOM   1029  N   LEU A  64      15.796  -5.614 -14.231  1.00  0.00           N  
ATOM   1030  CA  LEU A  64      14.776  -6.222 -13.365  1.00  0.00           C  
ATOM   1031  C   LEU A  64      13.932  -7.300 -14.027  1.00  0.00           C  
ATOM   1032  O   LEU A  64      13.716  -8.368 -13.456  1.00  0.00           O  
ATOM   1033  CB  LEU A  64      13.757  -5.141 -12.941  1.00  0.00           C  
ATOM   1034  CG  LEU A  64      12.477  -5.606 -12.162  1.00  0.00           C  
ATOM   1035  CD1 LEU A  64      12.820  -6.148 -10.825  1.00  0.00           C  
ATOM   1036  CD2 LEU A  64      11.533  -4.471 -12.066  1.00  0.00           C  
ATOM   1037  H   LEU A  64      15.755  -4.603 -14.383  1.00  0.00           H  
ATOM   1038  HA  LEU A  64      15.278  -6.652 -12.505  1.00  0.00           H  
ATOM   1039 1HB  LEU A  64      14.280  -4.407 -12.326  1.00  0.00           H  
ATOM   1040 2HB  LEU A  64      13.414  -4.642 -13.823  1.00  0.00           H  
ATOM   1041  HG  LEU A  64      11.996  -6.405 -12.722  1.00  0.00           H  
ATOM   1042 1HD1 LEU A  64      11.916  -6.483 -10.313  1.00  0.00           H  
ATOM   1043 2HD1 LEU A  64      13.502  -6.971 -10.936  1.00  0.00           H  
ATOM   1044 3HD1 LEU A  64      13.270  -5.378 -10.268  1.00  0.00           H  
ATOM   1045 1HD2 LEU A  64      10.636  -4.809 -11.567  1.00  0.00           H  
ATOM   1046 2HD2 LEU A  64      11.993  -3.698 -11.501  1.00  0.00           H  
ATOM   1047 3HD2 LEU A  64      11.281  -4.107 -13.063  1.00  0.00           H  
ATOM   1048  N   THR A  65      13.403  -6.963 -15.200  1.00  0.00           N  
ATOM   1049  CA  THR A  65      12.454  -7.766 -15.963  1.00  0.00           C  
ATOM   1050  C   THR A  65      12.828  -9.250 -16.042  1.00  0.00           C  
ATOM   1051  O   THR A  65      12.122 -10.095 -15.477  1.00  0.00           O  
ATOM   1052  OXT THR A  65      13.507  -9.604 -17.006  1.00  0.00           O  
ATOM   1053  CB  THR A  65      12.300  -7.191 -17.394  1.00  0.00           C  
ATOM   1054  OG1 THR A  65      11.916  -5.799 -17.327  1.00  0.00           O  
ATOM   1055  CG2 THR A  65      11.194  -7.940 -18.126  1.00  0.00           C  
ATOM   1056  H   THR A  65      13.662  -6.053 -15.579  1.00  0.00           H  
ATOM   1057  HA  THR A  65      11.494  -7.696 -15.466  1.00  0.00           H  
ATOM   1058  HB  THR A  65      13.246  -7.281 -17.934  1.00  0.00           H  
ATOM   1059  HG1 THR A  65      12.681  -5.273 -17.018  1.00  0.00           H  
ATOM   1060 1HG2 THR A  65      11.087  -7.523 -19.119  1.00  0.00           H  
ATOM   1061 2HG2 THR A  65      11.436  -8.997 -18.205  1.00  0.00           H  
ATOM   1062 3HG2 THR A  65      10.260  -7.829 -17.586  1.00  0.00           H  
TER                                                                             
ATOM   1064  N   ARG B  66      -8.484  23.731  10.676  1.00  0.00           N  
ATOM   1065  CA  ARG B  66      -8.258  23.142   9.375  1.00  0.00           C  
ATOM   1066  C   ARG B  66      -7.033  23.681   8.678  1.00  0.00           C  
ATOM   1067  O   ARG B  66      -6.807  24.893   8.631  1.00  0.00           O  
ATOM   1068  CB  ARG B  66      -9.453  23.346   8.479  1.00  0.00           C  
ATOM   1069  CG  ARG B  66      -9.318  22.718   7.105  1.00  0.00           C  
ATOM   1070  CD  ARG B  66     -10.539  22.929   6.307  1.00  0.00           C  
ATOM   1071  NE  ARG B  66     -10.418  22.438   4.956  1.00  0.00           N  
ATOM   1072  CZ  ARG B  66     -10.738  21.193   4.562  1.00  0.00           C  
ATOM   1073  NH1 ARG B  66     -11.129  20.270   5.451  1.00  0.00           N  
ATOM   1074  NH2 ARG B  66     -10.662  20.890   3.279  1.00  0.00           N  
ATOM   1075 1H   ARG B  66      -9.307  23.334  11.085  1.00  0.00           H  
ATOM   1076 2H   ARG B  66      -7.698  23.547  11.266  1.00  0.00           H  
ATOM   1077 3H   ARG B  66      -8.605  24.719  10.580  1.00  0.00           H  
ATOM   1078  HA  ARG B  66      -8.126  22.068   9.516  1.00  0.00           H  
ATOM   1079 1HB  ARG B  66     -10.340  22.947   8.944  1.00  0.00           H  
ATOM   1080 2HB  ARG B  66      -9.608  24.411   8.331  1.00  0.00           H  
ATOM   1081 1HG  ARG B  66      -8.472  23.146   6.579  1.00  0.00           H  
ATOM   1082 2HG  ARG B  66      -9.171  21.639   7.220  1.00  0.00           H  
ATOM   1083 1HD  ARG B  66     -11.384  22.417   6.780  1.00  0.00           H  
ATOM   1084 2HD  ARG B  66     -10.758  23.989   6.263  1.00  0.00           H  
ATOM   1085  HE  ARG B  66     -10.129  23.094   4.248  1.00  0.00           H  
ATOM   1086 1HH1 ARG B  66     -11.211  20.489   6.460  1.00  0.00           H  
ATOM   1087 2HH1 ARG B  66     -11.390  19.347   5.133  1.00  0.00           H  
ATOM   1088 1HH2 ARG B  66     -10.360  21.585   2.611  1.00  0.00           H  
ATOM   1089 2HH2 ARG B  66     -10.893  19.956   2.967  1.00  0.00           H  
ATOM   1090  N   LYS B  67      -6.236  22.766   8.146  1.00  0.00           N  
ATOM   1091  CA  LYS B  67      -5.061  23.135   7.381  1.00  0.00           C  
ATOM   1092  C   LYS B  67      -4.800  22.096   6.300  1.00  0.00           C  
ATOM   1093  O   LYS B  67      -4.554  20.921   6.595  1.00  0.00           O  
ATOM   1094  CB  LYS B  67      -3.839  23.281   8.287  1.00  0.00           C  
ATOM   1095  CG  LYS B  67      -2.552  23.728   7.545  1.00  0.00           C  
ATOM   1096  CD  LYS B  67      -1.367  23.858   8.496  1.00  0.00           C  
ATOM   1097  CE  LYS B  67      -0.096  24.252   7.751  1.00  0.00           C  
ATOM   1098  NZ  LYS B  67       1.074  24.362   8.668  1.00  0.00           N  
ATOM   1099  H   LYS B  67      -6.468  21.786   8.283  1.00  0.00           H  
ATOM   1100  HA  LYS B  67      -5.247  24.089   6.892  1.00  0.00           H  
ATOM   1101 1HB  LYS B  67      -4.050  24.006   9.076  1.00  0.00           H  
ATOM   1102 2HB  LYS B  67      -3.640  22.337   8.779  1.00  0.00           H  
ATOM   1103 1HG  LYS B  67      -2.313  23.000   6.780  1.00  0.00           H  
ATOM   1104 2HG  LYS B  67      -2.725  24.680   7.057  1.00  0.00           H  
ATOM   1105 1HD  LYS B  67      -1.585  24.578   9.276  1.00  0.00           H  
ATOM   1106 2HD  LYS B  67      -1.184  22.898   8.962  1.00  0.00           H  
ATOM   1107 1HE  LYS B  67       0.125  23.504   7.006  1.00  0.00           H  
ATOM   1108 2HE  LYS B  67      -0.250  25.211   7.259  1.00  0.00           H  
ATOM   1109 1HZ  LYS B  67       1.889  24.613   8.134  1.00  0.00           H  
ATOM   1110 2HZ  LYS B  67       0.895  25.063   9.367  1.00  0.00           H  
ATOM   1111 3HZ  LYS B  67       1.250  23.447   9.143  1.00  0.00           H  
ATOM   1112  N   VAL B  68      -4.823  22.538   5.050  1.00  0.00           N  
ATOM   1113  CA  VAL B  68      -4.636  21.646   3.909  1.00  0.00           C  
ATOM   1114  C   VAL B  68      -3.223  21.761   3.424  1.00  0.00           C  
ATOM   1115  O   VAL B  68      -2.717  22.877   3.266  1.00  0.00           O  
ATOM   1116  CB  VAL B  68      -5.595  21.993   2.763  1.00  0.00           C  
ATOM   1117  CG1 VAL B  68      -5.345  21.037   1.582  1.00  0.00           C  
ATOM   1118  CG2 VAL B  68      -7.032  21.913   3.260  1.00  0.00           C  
ATOM   1119  H   VAL B  68      -5.007  23.516   4.883  1.00  0.00           H  
ATOM   1120  HA  VAL B  68      -4.823  20.624   4.225  1.00  0.00           H  
ATOM   1121  HB  VAL B  68      -5.389  23.003   2.413  1.00  0.00           H  
ATOM   1122 1HG1 VAL B  68      -6.011  21.284   0.766  1.00  0.00           H  
ATOM   1123 2HG1 VAL B  68      -4.317  21.126   1.241  1.00  0.00           H  
ATOM   1124 3HG1 VAL B  68      -5.532  20.008   1.897  1.00  0.00           H  
ATOM   1125 1HG2 VAL B  68      -7.704  22.169   2.449  1.00  0.00           H  
ATOM   1126 2HG2 VAL B  68      -7.245  20.911   3.596  1.00  0.00           H  
ATOM   1127 3HG2 VAL B  68      -7.176  22.606   4.084  1.00  0.00           H  
ATOM   1128  N   CYS B  69      -2.569  20.610   3.257  1.00  0.00           N  
ATOM   1129  CA  CYS B  69      -1.176  20.568   2.819  1.00  0.00           C  
ATOM   1130  C   CYS B  69      -0.999  19.629   1.640  1.00  0.00           C  
ATOM   1131  O   CYS B  69      -1.706  18.634   1.530  1.00  0.00           O  
ATOM   1132  CB  CYS B  69      -0.297  20.089   3.965  1.00  0.00           C  
ATOM   1133  SG  CYS B  69      -0.472  21.098   5.428  1.00  0.00           S  
ATOM   1134  H   CYS B  69      -3.060  19.743   3.447  1.00  0.00           H  
ATOM   1135  HA  CYS B  69      -0.869  21.569   2.524  1.00  0.00           H  
ATOM   1136 1HB  CYS B  69      -0.558  19.061   4.219  1.00  0.00           H  
ATOM   1137 2HB  CYS B  69       0.749  20.098   3.663  1.00  0.00           H  
ATOM   1138  N   ASN B  70      -0.013  19.891   0.808  1.00  0.00           N  
ATOM   1139  CA  ASN B  70       0.291  18.988  -0.286  1.00  0.00           C  
ATOM   1140  C   ASN B  70       0.980  17.742   0.240  1.00  0.00           C  
ATOM   1141  O   ASN B  70       1.823  17.830   1.141  1.00  0.00           O  
ATOM   1142  CB  ASN B  70       1.170  19.669  -1.314  1.00  0.00           C  
ATOM   1143  CG  ASN B  70       0.473  20.765  -2.038  1.00  0.00           C  
ATOM   1144  OD1 ASN B  70      -0.735  20.674  -2.285  1.00  0.00           O  
ATOM   1145  ND2 ASN B  70       1.200  21.805  -2.395  1.00  0.00           N  
ATOM   1146  H   ASN B  70       0.542  20.732   0.935  1.00  0.00           H  
ATOM   1147  HA  ASN B  70      -0.639  18.670  -0.760  1.00  0.00           H  
ATOM   1148 1HB  ASN B  70       2.055  20.084  -0.818  1.00  0.00           H  
ATOM   1149 2HB  ASN B  70       1.522  18.929  -2.028  1.00  0.00           H  
ATOM   1150 1HD2 ASN B  70       0.779  22.562  -2.890  1.00  0.00           H  
ATOM   1151 2HD2 ASN B  70       2.198  21.856  -2.170  1.00  0.00           H  
ATOM   1152  N   GLY B  71       0.639  16.593  -0.327  1.00  0.00           N  
ATOM   1153  CA  GLY B  71       1.317  15.345   0.022  1.00  0.00           C  
ATOM   1154  C   GLY B  71       2.525  15.046  -0.860  1.00  0.00           C  
ATOM   1155  O   GLY B  71       2.933  15.866  -1.695  1.00  0.00           O  
ATOM   1156  H   GLY B  71      -0.112  16.568  -1.009  1.00  0.00           H  
ATOM   1157 1HA  GLY B  71       1.623  15.363   1.068  1.00  0.00           H  
ATOM   1158 2HA  GLY B  71       0.601  14.531  -0.080  1.00  0.00           H  
ATOM   1159  N   ILE B  72       3.067  13.852  -0.681  1.00  0.00           N  
ATOM   1160  CA  ILE B  72       4.235  13.380  -1.402  1.00  0.00           C  
ATOM   1161  C   ILE B  72       3.815  13.246  -2.858  1.00  0.00           C  
ATOM   1162  O   ILE B  72       2.707  12.795  -3.141  1.00  0.00           O  
ATOM   1163  CB  ILE B  72       4.786  12.084  -0.767  1.00  0.00           C  
ATOM   1164  CG1 ILE B  72       5.193  12.358   0.768  1.00  0.00           C  
ATOM   1165  CG2 ILE B  72       5.995  11.528  -1.563  1.00  0.00           C  
ATOM   1166  CD1 ILE B  72       6.275  13.463   1.035  1.00  0.00           C  
ATOM   1167  H   ILE B  72       2.614  13.233  -0.021  1.00  0.00           H  
ATOM   1168  HA  ILE B  72       5.025  14.117  -1.332  1.00  0.00           H  
ATOM   1169  HB  ILE B  72       3.997  11.350  -0.752  1.00  0.00           H  
ATOM   1170 1HG1 ILE B  72       4.295  12.630   1.319  1.00  0.00           H  
ATOM   1171 2HG1 ILE B  72       5.583  11.424   1.176  1.00  0.00           H  
ATOM   1172 1HG2 ILE B  72       6.358  10.613  -1.102  1.00  0.00           H  
ATOM   1173 2HG2 ILE B  72       5.703  11.308  -2.587  1.00  0.00           H  
ATOM   1174 3HG2 ILE B  72       6.805  12.257  -1.580  1.00  0.00           H  
ATOM   1175 1HD1 ILE B  72       6.462  13.532   2.106  1.00  0.00           H  
ATOM   1176 2HD1 ILE B  72       7.207  13.207   0.532  1.00  0.00           H  
ATOM   1177 3HD1 ILE B  72       5.930  14.431   0.683  1.00  0.00           H  
ATOM   1178  N   GLY B  73       4.640  13.735  -3.782  1.00  0.00           N  
ATOM   1179  CA  GLY B  73       4.298  13.689  -5.193  1.00  0.00           C  
ATOM   1180  C   GLY B  73       3.635  14.973  -5.703  1.00  0.00           C  
ATOM   1181  O   GLY B  73       3.471  15.131  -6.912  1.00  0.00           O  
ATOM   1182  H   GLY B  73       5.546  14.134  -3.539  1.00  0.00           H  
ATOM   1183 1HA  GLY B  73       5.210  13.501  -5.765  1.00  0.00           H  
ATOM   1184 2HA  GLY B  73       3.633  12.848  -5.375  1.00  0.00           H  
ATOM   1185  N   ILE B  74       3.291  15.906  -4.809  1.00  0.00           N  
ATOM   1186  CA  ILE B  74       2.660  17.160  -5.224  1.00  0.00           C  
ATOM   1187  C   ILE B  74       3.401  18.442  -4.864  1.00  0.00           C  
ATOM   1188  O   ILE B  74       3.887  18.616  -3.743  1.00  0.00           O  
ATOM   1189  CB  ILE B  74       1.193  17.277  -4.740  1.00  0.00           C  
ATOM   1190  CG1 ILE B  74       0.368  16.141  -5.397  1.00  0.00           C  
ATOM   1191  CG2 ILE B  74       0.584  18.696  -5.025  1.00  0.00           C  
ATOM   1192  CD1 ILE B  74      -1.055  16.079  -4.958  1.00  0.00           C  
ATOM   1193  H   ILE B  74       3.419  15.738  -3.809  1.00  0.00           H  
ATOM   1194  HA  ILE B  74       2.585  17.140  -6.307  1.00  0.00           H  
ATOM   1195  HB  ILE B  74       1.174  17.098  -3.660  1.00  0.00           H  
ATOM   1196 1HG1 ILE B  74       0.410  16.232  -6.480  1.00  0.00           H  
ATOM   1197 2HG1 ILE B  74       0.828  15.197  -5.111  1.00  0.00           H  
ATOM   1198 1HG2 ILE B  74      -0.430  18.754  -4.649  1.00  0.00           H  
ATOM   1199 2HG2 ILE B  74       1.158  19.465  -4.526  1.00  0.00           H  
ATOM   1200 3HG2 ILE B  74       0.579  18.887  -6.096  1.00  0.00           H  
ATOM   1201 1HD1 ILE B  74      -1.545  15.226  -5.427  1.00  0.00           H  
ATOM   1202 2HD1 ILE B  74      -1.065  15.980  -3.912  1.00  0.00           H  
ATOM   1203 3HD1 ILE B  74      -1.587  16.977  -5.234  1.00  0.00           H  
ATOM   1204  N   GLY B  75       3.487  19.354  -5.840  1.00  0.00           N  
ATOM   1205  CA  GLY B  75       4.088  20.666  -5.606  1.00  0.00           C  
ATOM   1206  C   GLY B  75       5.534  20.538  -5.186  1.00  0.00           C  
ATOM   1207  O   GLY B  75       6.345  19.899  -5.868  1.00  0.00           O  
ATOM   1208  H   GLY B  75       3.101  19.143  -6.749  1.00  0.00           H  
ATOM   1209 1HA  GLY B  75       4.014  21.275  -6.507  1.00  0.00           H  
ATOM   1210 2HA  GLY B  75       3.527  21.191  -4.828  1.00  0.00           H  
ATOM   1211  N   GLU B  76       5.841  21.115  -4.037  1.00  0.00           N  
ATOM   1212  CA  GLU B  76       7.176  21.108  -3.472  1.00  0.00           C  
ATOM   1213  C   GLU B  76       7.690  19.689  -3.175  1.00  0.00           C  
ATOM   1214  O   GLU B  76       8.893  19.491  -2.998  1.00  0.00           O  
ATOM   1215  CB  GLU B  76       7.199  21.982  -2.203  1.00  0.00           C  
ATOM   1216  CG  GLU B  76       6.340  21.482  -1.002  1.00  0.00           C  
ATOM   1217  CD  GLU B  76       4.853  21.890  -1.032  1.00  0.00           C  
ATOM   1218  OE1 GLU B  76       4.291  22.047  -2.107  1.00  0.00           O  
ATOM   1219  OE2 GLU B  76       4.292  22.063   0.023  1.00  0.00           O  
ATOM   1220  H   GLU B  76       5.110  21.602  -3.543  1.00  0.00           H  
ATOM   1221  HA  GLU B  76       7.848  21.547  -4.208  1.00  0.00           H  
ATOM   1222 1HB  GLU B  76       8.226  22.069  -1.850  1.00  0.00           H  
ATOM   1223 2HB  GLU B  76       6.859  22.986  -2.453  1.00  0.00           H  
ATOM   1224 1HG  GLU B  76       6.392  20.406  -0.957  1.00  0.00           H  
ATOM   1225 2HG  GLU B  76       6.787  21.861  -0.084  1.00  0.00           H  
ATOM   1226  N   PHE B  77       6.785  18.704  -3.134  1.00  0.00           N  
ATOM   1227  CA  PHE B  77       7.164  17.327  -2.876  1.00  0.00           C  
ATOM   1228  C   PHE B  77       7.051  16.445  -4.130  1.00  0.00           C  
ATOM   1229  O   PHE B  77       7.120  15.214  -4.025  1.00  0.00           O  
ATOM   1230  CB  PHE B  77       6.289  16.708  -1.789  1.00  0.00           C  
ATOM   1231  CG  PHE B  77       6.294  17.418  -0.478  1.00  0.00           C  
ATOM   1232  CD1 PHE B  77       5.093  17.793   0.108  1.00  0.00           C  
ATOM   1233  CD2 PHE B  77       7.473  17.759   0.163  1.00  0.00           C  
ATOM   1234  CE1 PHE B  77       5.075  18.465   1.301  1.00  0.00           C  
ATOM   1235  CE2 PHE B  77       7.446  18.445   1.350  1.00  0.00           C  
ATOM   1236  CZ  PHE B  77       6.246  18.792   1.925  1.00  0.00           C  
ATOM   1237  H   PHE B  77       5.795  18.912  -3.286  1.00  0.00           H  
ATOM   1238  HA  PHE B  77       8.201  17.314  -2.541  1.00  0.00           H  
ATOM   1239 1HB  PHE B  77       5.257  16.677  -2.150  1.00  0.00           H  
ATOM   1240 2HB  PHE B  77       6.610  15.697  -1.616  1.00  0.00           H  
ATOM   1241  HD1 PHE B  77       4.147  17.551  -0.383  1.00  0.00           H  
ATOM   1242  HD2 PHE B  77       8.431  17.497  -0.283  1.00  0.00           H  
ATOM   1243  HE1 PHE B  77       4.115  18.747   1.748  1.00  0.00           H  
ATOM   1244  HE2 PHE B  77       8.374  18.724   1.832  1.00  0.00           H  
ATOM   1245  HZ  PHE B  77       6.219  19.333   2.865  1.00  0.00           H  
ATOM   1246  N   LYS B  78       6.926  17.056  -5.318  1.00  0.00           N  
ATOM   1247  CA  LYS B  78       6.827  16.311  -6.586  1.00  0.00           C  
ATOM   1248  C   LYS B  78       7.941  15.285  -6.797  1.00  0.00           C  
ATOM   1249  O   LYS B  78       7.701  14.166  -7.262  1.00  0.00           O  
ATOM   1250  CB  LYS B  78       6.794  17.276  -7.768  1.00  0.00           C  
ATOM   1251  CG  LYS B  78       6.634  16.596  -9.133  1.00  0.00           C  
ATOM   1252  CD  LYS B  78       6.539  17.625 -10.260  1.00  0.00           C  
ATOM   1253  CE  LYS B  78       6.427  16.952 -11.623  1.00  0.00           C  
ATOM   1254  NZ  LYS B  78       6.333  17.948 -12.731  1.00  0.00           N  
ATOM   1255  H   LYS B  78       6.863  18.075  -5.356  1.00  0.00           H  
ATOM   1256  HA  LYS B  78       5.900  15.777  -6.599  1.00  0.00           H  
ATOM   1257 1HB  LYS B  78       5.961  17.969  -7.637  1.00  0.00           H  
ATOM   1258 2HB  LYS B  78       7.710  17.866  -7.780  1.00  0.00           H  
ATOM   1259 1HG  LYS B  78       7.488  15.942  -9.324  1.00  0.00           H  
ATOM   1260 2HG  LYS B  78       5.729  15.985  -9.118  1.00  0.00           H  
ATOM   1261 1HD  LYS B  78       5.662  18.254 -10.097  1.00  0.00           H  
ATOM   1262 2HD  LYS B  78       7.426  18.258 -10.246  1.00  0.00           H  
ATOM   1263 1HE  LYS B  78       7.304  16.326 -11.783  1.00  0.00           H  
ATOM   1264 2HE  LYS B  78       5.537  16.323 -11.637  1.00  0.00           H  
ATOM   1265 1HZ  LYS B  78       6.261  17.463 -13.615  1.00  0.00           H  
ATOM   1266 2HZ  LYS B  78       5.516  18.527 -12.598  1.00  0.00           H  
ATOM   1267 3HZ  LYS B  78       7.159  18.530 -12.735  1.00  0.00           H  
ATOM   1268  N   ASP B  79       9.168  15.679  -6.470  1.00  0.00           N  
ATOM   1269  CA  ASP B  79      10.321  14.810  -6.661  1.00  0.00           C  
ATOM   1270  C   ASP B  79      10.757  14.126  -5.350  1.00  0.00           C  
ATOM   1271  O   ASP B  79      11.865  13.588  -5.279  1.00  0.00           O  
ATOM   1272  CB  ASP B  79      11.443  15.607  -7.314  1.00  0.00           C  
ATOM   1273  CG  ASP B  79      11.782  16.821  -6.517  1.00  0.00           C  
ATOM   1274  OD1 ASP B  79      11.004  17.135  -5.629  1.00  0.00           O  
ATOM   1275  OD2 ASP B  79      12.775  17.453  -6.788  1.00  0.00           O  
ATOM   1276  H   ASP B  79       9.302  16.606  -6.084  1.00  0.00           H  
ATOM   1277  HA  ASP B  79      10.046  14.027  -7.369  1.00  0.00           H  
ATOM   1278 1HB  ASP B  79      12.327  14.978  -7.410  1.00  0.00           H  
ATOM   1279 2HB  ASP B  79      11.141  15.903  -8.319  1.00  0.00           H  
ATOM   1280  N   SER B  80       9.919  14.182  -4.297  1.00  0.00           N  
ATOM   1281  CA  SER B  80      10.280  13.551  -3.028  1.00  0.00           C  
ATOM   1282  C   SER B  80       9.849  12.091  -2.985  1.00  0.00           C  
ATOM   1283  O   SER B  80       8.710  11.738  -3.262  1.00  0.00           O  
ATOM   1284  CB  SER B  80       9.651  14.278  -1.866  1.00  0.00           C  
ATOM   1285  OG  SER B  80       9.939  13.607  -0.679  1.00  0.00           O  
ATOM   1286  H   SER B  80       9.002  14.618  -4.382  1.00  0.00           H  
ATOM   1287  HA  SER B  80      11.367  13.575  -2.939  1.00  0.00           H  
ATOM   1288 1HB  SER B  80      10.019  15.302  -1.820  1.00  0.00           H  
ATOM   1289 2HB  SER B  80       8.576  14.318  -2.008  1.00  0.00           H  
ATOM   1290  HG  SER B  80       9.419  14.031   0.007  1.00  0.00           H  
ATOM   1291  N   LEU B  81      10.804  11.246  -2.658  1.00  0.00           N  
ATOM   1292  CA  LEU B  81      10.624   9.803  -2.575  1.00  0.00           C  
ATOM   1293  C   LEU B  81       9.710   9.390  -1.404  1.00  0.00           C  
ATOM   1294  O   LEU B  81       8.886   8.491  -1.509  1.00  0.00           O  
ATOM   1295  CB  LEU B  81      12.034   9.199  -2.492  1.00  0.00           C  
ATOM   1296  CG  LEU B  81      12.221   7.705  -2.389  1.00  0.00           C  
ATOM   1297  CD1 LEU B  81      11.548   6.983  -3.543  1.00  0.00           C  
ATOM   1298  CD2 LEU B  81      13.701   7.448  -2.436  1.00  0.00           C  
ATOM   1299  H   LEU B  81      11.720  11.625  -2.466  1.00  0.00           H  
ATOM   1300  HA  LEU B  81      10.148   9.472  -3.499  1.00  0.00           H  
ATOM   1301 1HB  LEU B  81      12.580   9.523  -3.382  1.00  0.00           H  
ATOM   1302 2HB  LEU B  81      12.527   9.636  -1.626  1.00  0.00           H  
ATOM   1303  HG  LEU B  81      11.834   7.354  -1.461  1.00  0.00           H  
ATOM   1304 1HD1 LEU B  81      11.731   5.909  -3.460  1.00  0.00           H  
ATOM   1305 2HD1 LEU B  81      10.475   7.162  -3.522  1.00  0.00           H  
ATOM   1306 3HD1 LEU B  81      11.953   7.347  -4.461  1.00  0.00           H  
ATOM   1307 1HD2 LEU B  81      13.904   6.378  -2.362  1.00  0.00           H  
ATOM   1308 2HD2 LEU B  81      14.078   7.815  -3.356  1.00  0.00           H  
ATOM   1309 3HD2 LEU B  81      14.201   7.970  -1.631  1.00  0.00           H  
ATOM   1310  N   SER B  82       9.867  10.066  -0.290  1.00  0.00           N  
ATOM   1311  CA  SER B  82       9.199   9.678   0.936  1.00  0.00           C  
ATOM   1312  C   SER B  82       9.092  10.808   1.924  1.00  0.00           C  
ATOM   1313  O   SER B  82       9.801  11.814   1.818  1.00  0.00           O  
ATOM   1314  CB  SER B  82      10.005   8.576   1.603  1.00  0.00           C  
ATOM   1315  OG  SER B  82       9.428   8.141   2.818  1.00  0.00           O  
ATOM   1316  H   SER B  82      10.510  10.840  -0.280  1.00  0.00           H  
ATOM   1317  HA  SER B  82       8.191   9.331   0.692  1.00  0.00           H  
ATOM   1318 1HB  SER B  82      10.074   7.762   0.934  1.00  0.00           H  
ATOM   1319 2HB  SER B  82      11.017   8.927   1.791  1.00  0.00           H  
ATOM   1320  HG  SER B  82       9.664   8.836   3.505  1.00  0.00           H  
ATOM   1321  N   ILE B  83       8.230  10.623   2.898  1.00  0.00           N  
ATOM   1322  CA  ILE B  83       8.302  11.481   4.061  1.00  0.00           C  
ATOM   1323  C   ILE B  83       9.673  11.214   4.659  1.00  0.00           C  
ATOM   1324  O   ILE B  83      10.147  10.066   4.675  1.00  0.00           O  
ATOM   1325  CB  ILE B  83       7.210  11.176   5.096  1.00  0.00           C  
ATOM   1326  CG1 ILE B  83       5.843  11.514   4.505  1.00  0.00           C  
ATOM   1327  CG2 ILE B  83       7.470  11.925   6.386  1.00  0.00           C  
ATOM   1328  CD1 ILE B  83       4.671  11.075   5.313  1.00  0.00           C  
ATOM   1329  H   ILE B  83       7.589   9.828   2.863  1.00  0.00           H  
ATOM   1330  HA  ILE B  83       8.235  12.522   3.758  1.00  0.00           H  
ATOM   1331  HB  ILE B  83       7.216  10.114   5.301  1.00  0.00           H  
ATOM   1332 1HG1 ILE B  83       5.777  12.590   4.352  1.00  0.00           H  
ATOM   1333 2HG1 ILE B  83       5.770  11.022   3.541  1.00  0.00           H  
ATOM   1334 1HG2 ILE B  83       6.702  11.665   7.086  1.00  0.00           H  
ATOM   1335 2HG2 ILE B  83       8.432  11.649   6.815  1.00  0.00           H  
ATOM   1336 3HG2 ILE B  83       7.456  13.005   6.197  1.00  0.00           H  
ATOM   1337 1HD1 ILE B  83       3.811  11.331   4.794  1.00  0.00           H  
ATOM   1338 2HD1 ILE B  83       4.693  10.016   5.445  1.00  0.00           H  
ATOM   1339 3HD1 ILE B  83       4.656  11.557   6.277  1.00  0.00           H  
ATOM   1340  N   ASN B  84      10.383  12.254   5.026  1.00  0.00           N  
ATOM   1341  CA  ASN B  84      11.725  12.043   5.589  1.00  0.00           C  
ATOM   1342  C   ASN B  84      12.106  13.187   6.511  1.00  0.00           C  
ATOM   1343  O   ASN B  84      11.365  14.171   6.641  1.00  0.00           O  
ATOM   1344  CB  ASN B  84      12.705  11.954   4.411  1.00  0.00           C  
ATOM   1345  CG  ASN B  84      13.962  11.183   4.637  1.00  0.00           C  
ATOM   1346  OD1 ASN B  84      14.482  11.118   5.751  1.00  0.00           O  
ATOM   1347  ND2 ASN B  84      14.487  10.611   3.576  1.00  0.00           N  
ATOM   1348  H   ASN B  84       9.973  13.176   4.943  1.00  0.00           H  
ATOM   1349  HA  ASN B  84      11.711  11.137   6.192  1.00  0.00           H  
ATOM   1350 1HB  ASN B  84      12.187  11.503   3.559  1.00  0.00           H  
ATOM   1351 2HB  ASN B  84      12.979  12.964   4.110  1.00  0.00           H  
ATOM   1352 1HD2 ASN B  84      15.348  10.097   3.658  1.00  0.00           H  
ATOM   1353 2HD2 ASN B  84      14.040  10.696   2.685  1.00  0.00           H  
ATOM   1354  N   ALA B  85      13.304  13.120   7.082  1.00  0.00           N  
ATOM   1355  CA  ALA B  85      13.742  14.101   8.079  1.00  0.00           C  
ATOM   1356  C   ALA B  85      13.718  15.556   7.584  1.00  0.00           C  
ATOM   1357  O   ALA B  85      13.573  16.493   8.374  1.00  0.00           O  
ATOM   1358  CB  ALA B  85      15.138  13.766   8.510  1.00  0.00           C  
ATOM   1359  H   ALA B  85      13.907  12.332   6.885  1.00  0.00           H  
ATOM   1360  HA  ALA B  85      13.078  14.026   8.936  1.00  0.00           H  
ATOM   1361 1HB  ALA B  85      15.449  14.460   9.282  1.00  0.00           H  
ATOM   1362 2HB  ALA B  85      15.195  12.763   8.893  1.00  0.00           H  
ATOM   1363 3HB  ALA B  85      15.799  13.848   7.646  1.00  0.00           H  
ATOM   1364  N   THR B  86      13.905  15.742   6.289  1.00  0.00           N  
ATOM   1365  CA  THR B  86      13.994  17.056   5.690  1.00  0.00           C  
ATOM   1366  C   THR B  86      12.621  17.682   5.536  1.00  0.00           C  
ATOM   1367  O   THR B  86      12.491  18.903   5.560  1.00  0.00           O  
ATOM   1368  CB  THR B  86      14.729  17.017   4.331  1.00  0.00           C  
ATOM   1369  OG1 THR B  86      16.079  16.522   4.538  1.00  0.00           O  
ATOM   1370  CG2 THR B  86      14.795  18.439   3.703  1.00  0.00           C  
ATOM   1371  H   THR B  86      13.933  14.935   5.675  1.00  0.00           H  
ATOM   1372  HA  THR B  86      14.572  17.693   6.355  1.00  0.00           H  
ATOM   1373  HB  THR B  86      14.207  16.358   3.646  1.00  0.00           H  
ATOM   1374  HG1 THR B  86      16.524  16.428   3.685  1.00  0.00           H  
ATOM   1375 1HG2 THR B  86      15.321  18.391   2.752  1.00  0.00           H  
ATOM   1376 2HG2 THR B  86      13.783  18.812   3.540  1.00  0.00           H  
ATOM   1377 3HG2 THR B  86      15.325  19.112   4.373  1.00  0.00           H  
ATOM   1378  N   ASN B  87      11.595  16.863   5.305  1.00  0.00           N  
ATOM   1379  CA  ASN B  87      10.292  17.435   5.019  1.00  0.00           C  
ATOM   1380  C   ASN B  87       9.220  17.142   6.060  1.00  0.00           C  
ATOM   1381  O   ASN B  87       8.147  17.737   6.016  1.00  0.00           O  
ATOM   1382  CB  ASN B  87       9.823  16.952   3.659  1.00  0.00           C  
ATOM   1383  CG  ASN B  87       9.644  15.441   3.583  1.00  0.00           C  
ATOM   1384  OD1 ASN B  87       9.261  14.806   4.572  1.00  0.00           O  
ATOM   1385  ND2 ASN B  87       9.936  14.870   2.431  1.00  0.00           N  
ATOM   1386  H   ASN B  87      11.722  15.856   5.365  1.00  0.00           H  
ATOM   1387  HA  ASN B  87      10.401  18.507   4.968  1.00  0.00           H  
ATOM   1388 1HB  ASN B  87       8.860  17.390   3.483  1.00  0.00           H  
ATOM   1389 2HB  ASN B  87      10.504  17.289   2.880  1.00  0.00           H  
ATOM   1390 1HD2 ASN B  87       9.849  13.848   2.295  1.00  0.00           H  
ATOM   1391 2HD2 ASN B  87      10.259  15.438   1.675  1.00  0.00           H  
ATOM   1392  N   ILE B  88       9.517  16.348   7.079  1.00  0.00           N  
ATOM   1393  CA  ILE B  88       8.465  16.030   8.039  1.00  0.00           C  
ATOM   1394  C   ILE B  88       7.911  17.232   8.784  1.00  0.00           C  
ATOM   1395  O   ILE B  88       6.709  17.325   9.009  1.00  0.00           O  
ATOM   1396  CB  ILE B  88       8.930  14.953   9.033  1.00  0.00           C  
ATOM   1397  CG1 ILE B  88       7.726  14.497   9.918  1.00  0.00           C  
ATOM   1398  CG2 ILE B  88      10.114  15.441   9.892  1.00  0.00           C  
ATOM   1399  CD1 ILE B  88       6.615  13.771   9.260  1.00  0.00           C  
ATOM   1400  H   ILE B  88      10.413  15.866   7.113  1.00  0.00           H  
ATOM   1401  HA  ILE B  88       7.646  15.587   7.478  1.00  0.00           H  
ATOM   1402  HB  ILE B  88       9.260  14.084   8.461  1.00  0.00           H  
ATOM   1403 1HG1 ILE B  88       8.104  13.871  10.725  1.00  0.00           H  
ATOM   1404 2HG1 ILE B  88       7.293  15.387  10.335  1.00  0.00           H  
ATOM   1405 1HG2 ILE B  88      10.438  14.645  10.552  1.00  0.00           H  
ATOM   1406 2HG2 ILE B  88      10.945  15.726   9.245  1.00  0.00           H  
ATOM   1407 3HG2 ILE B  88       9.816  16.282  10.493  1.00  0.00           H  
ATOM   1408 1HD1 ILE B  88       5.846  13.548  10.002  1.00  0.00           H  
ATOM   1409 2HD1 ILE B  88       6.186  14.384   8.463  1.00  0.00           H  
ATOM   1410 3HD1 ILE B  88       6.999  12.859   8.863  1.00  0.00           H  
ATOM   1411  N   LYS B  89       8.757  18.219   9.074  1.00  0.00           N  
ATOM   1412  CA  LYS B  89       8.319  19.398   9.811  1.00  0.00           C  
ATOM   1413  C   LYS B  89       7.343  20.244   9.011  1.00  0.00           C  
ATOM   1414  O   LYS B  89       6.552  20.992   9.583  1.00  0.00           O  
ATOM   1415  CB  LYS B  89       9.521  20.186  10.303  1.00  0.00           C  
ATOM   1416  CG  LYS B  89      10.270  19.407  11.391  1.00  0.00           C  
ATOM   1417  CD  LYS B  89      11.488  20.118  11.924  1.00  0.00           C  
ATOM   1418  CE  LYS B  89      12.160  19.237  12.969  1.00  0.00           C  
ATOM   1419  NZ  LYS B  89      13.391  19.847  13.523  1.00  0.00           N  
ATOM   1420  H   LYS B  89       9.730  18.111   8.822  1.00  0.00           H  
ATOM   1421  HA  LYS B  89       7.787  19.058  10.695  1.00  0.00           H  
ATOM   1422 1HB  LYS B  89      10.200  20.380   9.472  1.00  0.00           H  
ATOM   1423 2HB  LYS B  89       9.197  21.142  10.710  1.00  0.00           H  
ATOM   1424 1HG  LYS B  89       9.592  19.204  12.220  1.00  0.00           H  
ATOM   1425 2HG  LYS B  89      10.597  18.457  10.982  1.00  0.00           H  
ATOM   1426 1HD  LYS B  89      12.192  20.317  11.112  1.00  0.00           H  
ATOM   1427 2HD  LYS B  89      11.199  21.064  12.380  1.00  0.00           H  
ATOM   1428 1HE  LYS B  89      11.461  19.048  13.781  1.00  0.00           H  
ATOM   1429 2HE  LYS B  89      12.423  18.285  12.502  1.00  0.00           H  
ATOM   1430 1HZ  LYS B  89      13.788  19.208  14.200  1.00  0.00           H  
ATOM   1431 2HZ  LYS B  89      14.053  20.008  12.779  1.00  0.00           H  
ATOM   1432 3HZ  LYS B  89      13.166  20.721  13.970  1.00  0.00           H  
ATOM   1433  N   HIS B  90       7.319  20.070   7.697  1.00  0.00           N  
ATOM   1434  CA  HIS B  90       6.413  20.822   6.857  1.00  0.00           C  
ATOM   1435  C   HIS B  90       4.990  20.281   6.952  1.00  0.00           C  
ATOM   1436  O   HIS B  90       4.057  20.918   6.474  1.00  0.00           O  
ATOM   1437  CB  HIS B  90       6.895  20.824   5.415  1.00  0.00           C  
ATOM   1438  CG  HIS B  90       8.104  21.761   5.171  1.00  0.00           C  
ATOM   1439  ND1 HIS B  90       8.008  23.149   5.308  1.00  0.00           N  
ATOM   1440  CD2 HIS B  90       9.399  21.513   4.836  1.00  0.00           C  
ATOM   1441  CE1 HIS B  90       9.185  23.695   5.052  1.00  0.00           C  
ATOM   1442  NE2 HIS B  90      10.042  22.729   4.772  1.00  0.00           N  
ATOM   1443  H   HIS B  90       7.925  19.383   7.252  1.00  0.00           H  
ATOM   1444  HA  HIS B  90       6.385  21.857   7.191  1.00  0.00           H  
ATOM   1445 1HB  HIS B  90       7.173  19.816   5.127  1.00  0.00           H  
ATOM   1446 2HB  HIS B  90       6.080  21.134   4.762  1.00  0.00           H  
ATOM   1447  HD1 HIS B  90       7.159  23.684   5.179  1.00  0.00           H  
ATOM   1448  HD2 HIS B  90       9.953  20.619   4.637  1.00  0.00           H  
ATOM   1449  HE1 HIS B  90       9.314  24.781   5.098  1.00  0.00           H  
ATOM   1450  N   PHE B  91       4.805  19.132   7.622  1.00  0.00           N  
ATOM   1451  CA  PHE B  91       3.472  18.596   7.804  1.00  0.00           C  
ATOM   1452  C   PHE B  91       2.890  19.055   9.150  1.00  0.00           C  
ATOM   1453  O   PHE B  91       1.800  18.638   9.557  1.00  0.00           O  
ATOM   1454  CB  PHE B  91       3.470  17.072   7.664  1.00  0.00           C  
ATOM   1455  CG  PHE B  91       3.726  16.647   6.216  1.00  0.00           C  
ATOM   1456  CD1 PHE B  91       4.974  16.188   5.798  1.00  0.00           C  
ATOM   1457  CD2 PHE B  91       2.715  16.747   5.261  1.00  0.00           C  
ATOM   1458  CE1 PHE B  91       5.201  15.848   4.483  1.00  0.00           C  
ATOM   1459  CE2 PHE B  91       2.946  16.401   3.936  1.00  0.00           C  
ATOM   1460  CZ  PHE B  91       4.185  15.953   3.548  1.00  0.00           C  
ATOM   1461  H   PHE B  91       5.593  18.617   8.016  1.00  0.00           H  
ATOM   1462  HA  PHE B  91       2.864  18.979   7.001  1.00  0.00           H  
ATOM   1463 1HB  PHE B  91       4.245  16.637   8.302  1.00  0.00           H  
ATOM   1464 2HB  PHE B  91       2.514  16.674   7.980  1.00  0.00           H  
ATOM   1465  HD1 PHE B  91       5.775  16.116   6.524  1.00  0.00           H  
ATOM   1466  HD2 PHE B  91       1.739  17.115   5.565  1.00  0.00           H  
ATOM   1467  HE1 PHE B  91       6.192  15.497   4.179  1.00  0.00           H  
ATOM   1468  HE2 PHE B  91       2.146  16.493   3.200  1.00  0.00           H  
ATOM   1469  HZ  PHE B  91       4.365  15.691   2.503  1.00  0.00           H  
ATOM   1470  N   LYS B  92       3.619  19.930   9.861  1.00  0.00           N  
ATOM   1471  CA  LYS B  92       3.143  20.398  11.144  1.00  0.00           C  
ATOM   1472  C   LYS B  92       1.775  21.065  11.050  1.00  0.00           C  
ATOM   1473  O   LYS B  92       1.554  21.991  10.266  1.00  0.00           O  
ATOM   1474  CB  LYS B  92       4.173  21.328  11.773  1.00  0.00           C  
ATOM   1475  CG  LYS B  92       3.775  21.871  13.133  1.00  0.00           C  
ATOM   1476  CD  LYS B  92       3.869  20.800  14.227  1.00  0.00           C  
ATOM   1477  CE  LYS B  92       3.587  21.414  15.605  1.00  0.00           C  
ATOM   1478  NZ  LYS B  92       3.636  20.411  16.701  1.00  0.00           N  
ATOM   1479  H   LYS B  92       4.521  20.266   9.525  1.00  0.00           H  
ATOM   1480  HA  LYS B  92       3.018  19.557  11.797  1.00  0.00           H  
ATOM   1481 1HB  LYS B  92       5.117  20.788  11.885  1.00  0.00           H  
ATOM   1482 2HB  LYS B  92       4.361  22.167  11.106  1.00  0.00           H  
ATOM   1483 1HG  LYS B  92       4.437  22.695  13.392  1.00  0.00           H  
ATOM   1484 2HG  LYS B  92       2.761  22.252  13.093  1.00  0.00           H  
ATOM   1485 1HD  LYS B  92       3.142  20.014  14.029  1.00  0.00           H  
ATOM   1486 2HD  LYS B  92       4.864  20.357  14.222  1.00  0.00           H  
ATOM   1487 1HE  LYS B  92       4.327  22.188  15.802  1.00  0.00           H  
ATOM   1488 2HE  LYS B  92       2.596  21.865  15.588  1.00  0.00           H  
ATOM   1489 1HZ  LYS B  92       3.439  20.870  17.580  1.00  0.00           H  
ATOM   1490 2HZ  LYS B  92       2.943  19.694  16.536  1.00  0.00           H  
ATOM   1491 3HZ  LYS B  92       4.555  19.992  16.739  1.00  0.00           H  
ATOM   1492  N   ASN B  93       0.867  20.579  11.888  1.00  0.00           N  
ATOM   1493  CA  ASN B  93      -0.524  21.001  12.016  1.00  0.00           C  
ATOM   1494  C   ASN B  93      -1.381  20.732  10.781  1.00  0.00           C  
ATOM   1495  O   ASN B  93      -2.507  21.214  10.708  1.00  0.00           O  
ATOM   1496  CB  ASN B  93      -0.637  22.484  12.405  1.00  0.00           C  
ATOM   1497  CG  ASN B  93      -0.021  22.787  13.770  1.00  0.00           C  
ATOM   1498  OD1 ASN B  93      -0.089  21.964  14.679  1.00  0.00           O  
ATOM   1499  ND2 ASN B  93       0.543  23.941  13.921  1.00  0.00           N  
ATOM   1500  H   ASN B  93       1.159  19.811  12.476  1.00  0.00           H  
ATOM   1501  HA  ASN B  93      -0.968  20.419  12.821  1.00  0.00           H  
ATOM   1502 1HB  ASN B  93      -0.166  23.111  11.657  1.00  0.00           H  
ATOM   1503 2HB  ASN B  93      -1.690  22.761  12.430  1.00  0.00           H  
ATOM   1504 1HD2 ASN B  93       0.944  24.192  14.802  1.00  0.00           H  
ATOM   1505 2HD2 ASN B  93       0.570  24.587  13.159  1.00  0.00           H  
ATOM   1506  N   CYS B  94      -0.903  19.934   9.825  1.00  0.00           N  
ATOM   1507  CA  CYS B  94      -1.749  19.660   8.669  1.00  0.00           C  
ATOM   1508  C   CYS B  94      -2.897  18.789   9.113  1.00  0.00           C  
ATOM   1509  O   CYS B  94      -2.677  17.853   9.889  1.00  0.00           O  
ATOM   1510  CB  CYS B  94      -0.962  18.970   7.568  1.00  0.00           C  
ATOM   1511  SG  CYS B  94       0.363  19.994   6.900  1.00  0.00           S  
ATOM   1512  H   CYS B  94       0.033  19.531   9.888  1.00  0.00           H  
ATOM   1513  HA  CYS B  94      -2.145  20.594   8.279  1.00  0.00           H  
ATOM   1514 1HB  CYS B  94      -0.516  18.055   7.958  1.00  0.00           H  
ATOM   1515 2HB  CYS B  94      -1.636  18.689   6.752  1.00  0.00           H  
ATOM   1516  N   THR B  95      -4.122  19.071   8.634  1.00  0.00           N  
ATOM   1517  CA  THR B  95      -5.277  18.243   9.025  1.00  0.00           C  
ATOM   1518  C   THR B  95      -5.848  17.470   7.831  1.00  0.00           C  
ATOM   1519  O   THR B  95      -6.557  16.457   7.998  1.00  0.00           O  
ATOM   1520  CB  THR B  95      -6.436  19.045   9.663  1.00  0.00           C  
ATOM   1521  OG1 THR B  95      -6.992  19.942   8.707  1.00  0.00           O  
ATOM   1522  CG2 THR B  95      -5.940  19.846  10.886  1.00  0.00           C  
ATOM   1523  H   THR B  95      -4.248  19.857   8.011  1.00  0.00           H  
ATOM   1524  HA  THR B  95      -4.936  17.527   9.750  1.00  0.00           H  
ATOM   1525  HB  THR B  95      -7.212  18.349   9.988  1.00  0.00           H  
ATOM   1526  HG1 THR B  95      -7.963  19.942   8.867  1.00  0.00           H  
ATOM   1527 1HG2 THR B  95      -6.777  20.395  11.326  1.00  0.00           H  
ATOM   1528 2HG2 THR B  95      -5.531  19.162  11.619  1.00  0.00           H  
ATOM   1529 3HG2 THR B  95      -5.168  20.557  10.578  1.00  0.00           H  
ATOM   1530  N   SER B  96      -5.486  17.913   6.626  1.00  0.00           N  
ATOM   1531  CA  SER B  96      -5.920  17.251   5.391  1.00  0.00           C  
ATOM   1532  C   SER B  96      -4.757  17.267   4.392  1.00  0.00           C  
ATOM   1533  O   SER B  96      -4.154  18.316   4.143  1.00  0.00           O  
ATOM   1534  CB  SER B  96      -7.152  17.949   4.798  1.00  0.00           C  
ATOM   1535  OG  SER B  96      -7.587  17.356   3.564  1.00  0.00           O  
ATOM   1536  H   SER B  96      -4.939  18.769   6.567  1.00  0.00           H  
ATOM   1537  HA  SER B  96      -6.176  16.220   5.614  1.00  0.00           H  
ATOM   1538 1HB  SER B  96      -7.967  17.936   5.520  1.00  0.00           H  
ATOM   1539 2HB  SER B  96      -6.891  18.976   4.626  1.00  0.00           H  
ATOM   1540  HG  SER B  96      -8.410  16.830   3.752  1.00  0.00           H  
ATOM   1541  N   ILE B  97      -4.422  16.105   3.857  1.00  0.00           N  
ATOM   1542  CA  ILE B  97      -3.354  15.991   2.877  1.00  0.00           C  
ATOM   1543  C   ILE B  97      -3.912  15.876   1.463  1.00  0.00           C  
ATOM   1544  O   ILE B  97      -4.695  14.972   1.167  1.00  0.00           O  
ATOM   1545  CB  ILE B  97      -2.465  14.761   3.152  1.00  0.00           C  
ATOM   1546  CG1 ILE B  97      -1.904  14.817   4.595  1.00  0.00           C  
ATOM   1547  CG2 ILE B  97      -1.367  14.684   2.111  1.00  0.00           C  
ATOM   1548  CD1 ILE B  97      -1.065  16.042   4.892  1.00  0.00           C  
ATOM   1549  H   ILE B  97      -4.934  15.274   4.144  1.00  0.00           H  
ATOM   1550  HA  ILE B  97      -2.733  16.881   2.932  1.00  0.00           H  
ATOM   1551  HB  ILE B  97      -3.063  13.864   3.086  1.00  0.00           H  
ATOM   1552 1HG1 ILE B  97      -2.740  14.795   5.289  1.00  0.00           H  
ATOM   1553 2HG1 ILE B  97      -1.303  13.945   4.759  1.00  0.00           H  
ATOM   1554 1HG2 ILE B  97      -0.757  13.811   2.283  1.00  0.00           H  
ATOM   1555 2HG2 ILE B  97      -1.805  14.615   1.120  1.00  0.00           H  
ATOM   1556 3HG2 ILE B  97      -0.752  15.583   2.173  1.00  0.00           H  
ATOM   1557 1HD1 ILE B  97      -0.711  16.004   5.918  1.00  0.00           H  
ATOM   1558 2HD1 ILE B  97      -0.212  16.067   4.211  1.00  0.00           H  
ATOM   1559 3HD1 ILE B  97      -1.664  16.939   4.747  1.00  0.00           H  
ATOM   1560  N   SER B  98      -3.500  16.771   0.581  1.00  0.00           N  
ATOM   1561  CA  SER B  98      -3.943  16.731  -0.797  1.00  0.00           C  
ATOM   1562  C   SER B  98      -2.944  15.862  -1.504  1.00  0.00           C  
ATOM   1563  O   SER B  98      -1.784  16.247  -1.642  1.00  0.00           O  
ATOM   1564  CB  SER B  98      -3.969  18.115  -1.427  1.00  0.00           C  
ATOM   1565  OG  SER B  98      -4.942  18.912  -0.846  1.00  0.00           O  
ATOM   1566  H   SER B  98      -2.852  17.487   0.880  1.00  0.00           H  
ATOM   1567  HA  SER B  98      -4.933  16.292  -0.855  1.00  0.00           H  
ATOM   1568 1HB  SER B  98      -2.992  18.585  -1.301  1.00  0.00           H  
ATOM   1569 2HB  SER B  98      -4.150  18.029  -2.496  1.00  0.00           H  
ATOM   1570  HG  SER B  98      -4.821  19.788  -1.223  1.00  0.00           H  
ATOM   1571  N   GLY B  99      -3.366  14.690  -1.923  1.00  0.00           N  
ATOM   1572  CA  GLY B  99      -2.418  13.730  -2.483  1.00  0.00           C  
ATOM   1573  C   GLY B  99      -2.026  12.683  -1.457  1.00  0.00           C  
ATOM   1574  O   GLY B  99      -2.801  12.355  -0.552  1.00  0.00           O  
ATOM   1575  H   GLY B  99      -4.345  14.454  -1.820  1.00  0.00           H  
ATOM   1576 1HA  GLY B  99      -2.857  13.245  -3.355  1.00  0.00           H  
ATOM   1577 2HA  GLY B  99      -1.524  14.232  -2.817  1.00  0.00           H  
ATOM   1578  N   ASP B 100      -0.867  12.086  -1.671  1.00  0.00           N  
ATOM   1579  CA  ASP B 100      -0.456  10.923  -0.922  1.00  0.00           C  
ATOM   1580  C   ASP B 100       0.492  11.171   0.239  1.00  0.00           C  
ATOM   1581  O   ASP B 100       1.160  12.205   0.303  1.00  0.00           O  
ATOM   1582  CB  ASP B 100       0.319   9.997  -1.848  1.00  0.00           C  
ATOM   1583  CG  ASP B 100      -0.392   9.505  -3.065  1.00  0.00           C  
ATOM   1584  OD1 ASP B 100      -1.596   9.548  -3.127  1.00  0.00           O  
ATOM   1585  OD2 ASP B 100       0.291   9.023  -3.938  1.00  0.00           O  
ATOM   1586  H   ASP B 100      -0.256  12.431  -2.402  1.00  0.00           H  
ATOM   1587  HA  ASP B 100      -1.351  10.440  -0.532  1.00  0.00           H  
ATOM   1588 1HB  ASP B 100       1.225  10.515  -2.170  1.00  0.00           H  
ATOM   1589 2HB  ASP B 100       0.621   9.122  -1.267  1.00  0.00           H  
ATOM   1590  N   LEU B 101       0.559  10.194   1.141  1.00  0.00           N  
ATOM   1591  CA  LEU B 101       1.671  10.108   2.086  1.00  0.00           C  
ATOM   1592  C   LEU B 101       2.358   8.770   1.819  1.00  0.00           C  
ATOM   1593  O   LEU B 101       1.688   7.734   1.836  1.00  0.00           O  
ATOM   1594  CB  LEU B 101       1.255  10.200   3.568  1.00  0.00           C  
ATOM   1595  CG  LEU B 101       0.543  11.508   4.019  1.00  0.00           C  
ATOM   1596  CD1 LEU B 101       0.161  11.356   5.492  1.00  0.00           C  
ATOM   1597  CD2 LEU B 101       1.441  12.752   3.784  1.00  0.00           C  
ATOM   1598  H   LEU B 101      -0.118   9.433   1.070  1.00  0.00           H  
ATOM   1599  HA  LEU B 101       2.380  10.906   1.880  1.00  0.00           H  
ATOM   1600 1HB  LEU B 101       0.557   9.395   3.759  1.00  0.00           H  
ATOM   1601 2HB  LEU B 101       2.124  10.031   4.193  1.00  0.00           H  
ATOM   1602  HG  LEU B 101      -0.379  11.624   3.443  1.00  0.00           H  
ATOM   1603 1HD1 LEU B 101      -0.371  12.233   5.845  1.00  0.00           H  
ATOM   1604 2HD1 LEU B 101      -0.470  10.490   5.593  1.00  0.00           H  
ATOM   1605 3HD1 LEU B 101       1.065  11.223   6.088  1.00  0.00           H  
ATOM   1606 1HD2 LEU B 101       0.904  13.645   4.100  1.00  0.00           H  
ATOM   1607 2HD2 LEU B 101       2.333  12.699   4.333  1.00  0.00           H  
ATOM   1608 3HD2 LEU B 101       1.686  12.836   2.730  1.00  0.00           H  
ATOM   1609  N   HIS B 102       3.649   8.799   1.508  1.00  0.00           N  
ATOM   1610  CA  HIS B 102       4.410   7.572   1.256  1.00  0.00           C  
ATOM   1611  C   HIS B 102       5.525   7.505   2.300  1.00  0.00           C  
ATOM   1612  O   HIS B 102       6.250   8.492   2.496  1.00  0.00           O  
ATOM   1613  CB  HIS B 102       5.128   7.591  -0.116  1.00  0.00           C  
ATOM   1614  CG  HIS B 102       4.283   7.620  -1.346  1.00  0.00           C  
ATOM   1615  ND1 HIS B 102       4.340   6.635  -2.315  1.00  0.00           N  
ATOM   1616  CD2 HIS B 102       3.361   8.495  -1.759  1.00  0.00           C  
ATOM   1617  CE1 HIS B 102       3.484   6.930  -3.285  1.00  0.00           C  
ATOM   1618  NE2 HIS B 102       2.867   8.042  -2.966  1.00  0.00           N  
ATOM   1619  H   HIS B 102       4.128   9.686   1.479  1.00  0.00           H  
ATOM   1620  HA  HIS B 102       3.778   6.693   1.352  1.00  0.00           H  
ATOM   1621 1HB  HIS B 102       5.789   8.454  -0.153  1.00  0.00           H  
ATOM   1622 2HB  HIS B 102       5.770   6.709  -0.182  1.00  0.00           H  
ATOM   1623  HD2 HIS B 102       3.054   9.383  -1.233  1.00  0.00           H  
ATOM   1624  HE1 HIS B 102       3.302   6.337  -4.186  1.00  0.00           H  
ATOM   1625  HE2 HIS B 102       2.112   8.511  -3.519  1.00  0.00           H  
ATOM   1626  N   ILE B 103       5.664   6.378   2.972  1.00  0.00           N  
ATOM   1627  CA  ILE B 103       6.738   6.222   3.950  1.00  0.00           C  
ATOM   1628  C   ILE B 103       7.564   5.016   3.562  1.00  0.00           C  
ATOM   1629  O   ILE B 103       7.076   3.874   3.612  1.00  0.00           O  
ATOM   1630  CB  ILE B 103       6.192   6.083   5.393  1.00  0.00           C  
ATOM   1631  CG1 ILE B 103       5.375   7.354   5.739  1.00  0.00           C  
ATOM   1632  CG2 ILE B 103       7.354   5.838   6.385  1.00  0.00           C  
ATOM   1633  CD1 ILE B 103       4.640   7.339   7.039  1.00  0.00           C  
ATOM   1634  H   ILE B 103       5.008   5.617   2.794  1.00  0.00           H  
ATOM   1635  HA  ILE B 103       7.386   7.092   3.923  1.00  0.00           H  
ATOM   1636  HB  ILE B 103       5.510   5.240   5.438  1.00  0.00           H  
ATOM   1637 1HG1 ILE B 103       6.055   8.190   5.736  1.00  0.00           H  
ATOM   1638 2HG1 ILE B 103       4.636   7.506   4.961  1.00  0.00           H  
ATOM   1639 1HG2 ILE B 103       6.977   5.716   7.395  1.00  0.00           H  
ATOM   1640 2HG2 ILE B 103       7.879   4.926   6.102  1.00  0.00           H  
ATOM   1641 3HG2 ILE B 103       8.051   6.681   6.355  1.00  0.00           H  
ATOM   1642 1HD1 ILE B 103       4.104   8.279   7.164  1.00  0.00           H  
ATOM   1643 2HD1 ILE B 103       3.934   6.516   7.050  1.00  0.00           H  
ATOM   1644 3HD1 ILE B 103       5.349   7.230   7.846  1.00  0.00           H  
ATOM   1645  N   LEU B 104       8.801   5.274   3.137  1.00  0.00           N  
ATOM   1646  CA  LEU B 104       9.681   4.233   2.601  1.00  0.00           C  
ATOM   1647  C   LEU B 104      10.894   3.956   3.487  1.00  0.00           C  
ATOM   1648  O   LEU B 104      11.250   4.802   4.294  1.00  0.00           O  
ATOM   1649  CB  LEU B 104      10.119   4.671   1.215  1.00  0.00           C  
ATOM   1650  CG  LEU B 104       9.003   4.935   0.210  1.00  0.00           C  
ATOM   1651  CD1 LEU B 104       9.628   5.460  -0.990  1.00  0.00           C  
ATOM   1652  CD2 LEU B 104       8.226   3.667  -0.090  1.00  0.00           C  
ATOM   1653  H   LEU B 104       9.113   6.244   3.131  1.00  0.00           H  
ATOM   1654  HA  LEU B 104       9.080   3.337   2.520  1.00  0.00           H  
ATOM   1655 1HB  LEU B 104      10.653   5.594   1.327  1.00  0.00           H  
ATOM   1656 2HB  LEU B 104      10.788   3.953   0.782  1.00  0.00           H  
ATOM   1657  HG  LEU B 104       8.312   5.693   0.588  1.00  0.00           H  
ATOM   1658 1HD1 LEU B 104       8.865   5.682  -1.739  1.00  0.00           H  
ATOM   1659 2HD1 LEU B 104      10.126   6.347  -0.741  1.00  0.00           H  
ATOM   1660 3HD1 LEU B 104      10.337   4.760  -1.379  1.00  0.00           H  
ATOM   1661 1HD2 LEU B 104       7.459   3.889  -0.830  1.00  0.00           H  
ATOM   1662 2HD2 LEU B 104       8.893   2.898  -0.483  1.00  0.00           H  
ATOM   1663 3HD2 LEU B 104       7.745   3.302   0.800  1.00  0.00           H  
ATOM   1664  N   PRO B 105      11.539   2.770   3.397  1.00  0.00           N  
ATOM   1665  CA  PRO B 105      12.724   2.398   4.160  1.00  0.00           C  
ATOM   1666  C   PRO B 105      13.824   3.441   4.122  1.00  0.00           C  
ATOM   1667  O   PRO B 105      14.461   3.734   5.151  1.00  0.00           O  
ATOM   1668  CB  PRO B 105      13.164   1.111   3.450  1.00  0.00           C  
ATOM   1669  CG  PRO B 105      11.872   0.497   2.943  1.00  0.00           C  
ATOM   1670  CD  PRO B 105      11.025   1.669   2.511  1.00  0.00           C  
ATOM   1671  HA  PRO B 105      12.438   2.196   5.200  1.00  0.00           H  
ATOM   1672 1HB  PRO B 105      13.878   1.343   2.646  1.00  0.00           H  
ATOM   1673 2HB  PRO B 105      13.692   0.457   4.161  1.00  0.00           H  
ATOM   1674 1HG  PRO B 105      12.085  -0.189   2.108  1.00  0.00           H  
ATOM   1675 2HG  PRO B 105      11.393  -0.114   3.727  1.00  0.00           H  
ATOM   1676 1HD  PRO B 105      11.180   1.870   1.455  1.00  0.00           H  
ATOM   1677 2HD  PRO B 105       9.984   1.408   2.743  1.00  0.00           H  
ATOM   1678  N   VAL B 106      13.989   4.102   2.974  1.00  0.00           N  
ATOM   1679  CA  VAL B 106      15.024   5.111   2.883  1.00  0.00           C  
ATOM   1680  C   VAL B 106      14.820   6.257   3.886  1.00  0.00           C  
ATOM   1681  O   VAL B 106      15.772   6.917   4.283  1.00  0.00           O  
ATOM   1682  CB  VAL B 106      15.045   5.678   1.451  1.00  0.00           C  
ATOM   1683  CG1 VAL B 106      13.769   6.528   1.201  1.00  0.00           C  
ATOM   1684  CG2 VAL B 106      16.318   6.525   1.229  1.00  0.00           C  
ATOM   1685  H   VAL B 106      13.445   3.875   2.156  1.00  0.00           H  
ATOM   1686  HA  VAL B 106      15.971   4.629   3.118  1.00  0.00           H  
ATOM   1687  HB  VAL B 106      15.031   4.846   0.750  1.00  0.00           H  
ATOM   1688 1HG1 VAL B 106      13.778   6.876   0.209  1.00  0.00           H  
ATOM   1689 2HG1 VAL B 106      12.897   5.918   1.352  1.00  0.00           H  
ATOM   1690 3HG1 VAL B 106      13.727   7.386   1.860  1.00  0.00           H  
ATOM   1691 1HG2 VAL B 106      16.326   6.902   0.206  1.00  0.00           H  
ATOM   1692 2HG2 VAL B 106      16.341   7.368   1.917  1.00  0.00           H  
ATOM   1693 3HG2 VAL B 106      17.203   5.910   1.396  1.00  0.00           H  
ATOM   1694  N   ALA B 107      13.576   6.502   4.303  1.00  0.00           N  
ATOM   1695  CA  ALA B 107      13.301   7.551   5.275  1.00  0.00           C  
ATOM   1696  C   ALA B 107      14.018   7.298   6.588  1.00  0.00           C  
ATOM   1697  O   ALA B 107      14.501   8.233   7.243  1.00  0.00           O  
ATOM   1698  CB  ALA B 107      11.819   7.639   5.562  1.00  0.00           C  
ATOM   1699  H   ALA B 107      12.804   5.922   3.992  1.00  0.00           H  
ATOM   1700  HA  ALA B 107      13.643   8.498   4.862  1.00  0.00           H  
ATOM   1701 1HB  ALA B 107      11.630   8.441   6.272  1.00  0.00           H  
ATOM   1702 2HB  ALA B 107      11.293   7.835   4.641  1.00  0.00           H  
ATOM   1703 3HB  ALA B 107      11.474   6.697   5.983  1.00  0.00           H  
ATOM   1704  N   PHE B 108      14.130   6.036   6.980  1.00  0.00           N  
ATOM   1705  CA  PHE B 108      14.699   5.761   8.287  1.00  0.00           C  
ATOM   1706  C   PHE B 108      16.188   5.504   8.168  1.00  0.00           C  
ATOM   1707  O   PHE B 108      16.919   5.632   9.139  1.00  0.00           O  
ATOM   1708  CB  PHE B 108      13.952   4.588   8.897  1.00  0.00           C  
ATOM   1709  CG  PHE B 108      12.495   4.943   9.082  1.00  0.00           C  
ATOM   1710  CD1 PHE B 108      12.073   5.783  10.113  1.00  0.00           C  
ATOM   1711  CD2 PHE B 108      11.547   4.462   8.187  1.00  0.00           C  
ATOM   1712  CE1 PHE B 108      10.747   6.118  10.232  1.00  0.00           C  
ATOM   1713  CE2 PHE B 108      10.233   4.796   8.314  1.00  0.00           C  
ATOM   1714  CZ  PHE B 108       9.824   5.622   9.324  1.00  0.00           C  
ATOM   1715  H   PHE B 108      13.823   5.268   6.382  1.00  0.00           H  
ATOM   1716  HA  PHE B 108      14.552   6.626   8.929  1.00  0.00           H  
ATOM   1717 1HB  PHE B 108      14.024   3.720   8.238  1.00  0.00           H  
ATOM   1718 2HB  PHE B 108      14.380   4.328   9.862  1.00  0.00           H  
ATOM   1719  HD1 PHE B 108      12.806   6.188  10.825  1.00  0.00           H  
ATOM   1720  HD2 PHE B 108      11.863   3.814   7.365  1.00  0.00           H  
ATOM   1721  HE1 PHE B 108      10.429   6.783  11.038  1.00  0.00           H  
ATOM   1722  HE2 PHE B 108       9.511   4.410   7.607  1.00  0.00           H  
ATOM   1723  HZ  PHE B 108       8.770   5.885   9.405  1.00  0.00           H  
ATOM   1724  N   ARG B 109      16.645   5.183   6.956  1.00  0.00           N  
ATOM   1725  CA  ARG B 109      18.057   4.911   6.726  1.00  0.00           C  
ATOM   1726  C   ARG B 109      18.865   6.220   6.592  1.00  0.00           C  
ATOM   1727  O   ARG B 109      20.051   6.282   6.919  1.00  0.00           O  
ATOM   1728  CB  ARG B 109      18.216   4.053   5.483  1.00  0.00           C  
ATOM   1729  CG  ARG B 109      17.687   2.614   5.643  1.00  0.00           C  
ATOM   1730  CD  ARG B 109      17.726   1.850   4.378  1.00  0.00           C  
ATOM   1731  NE  ARG B 109      17.192   0.501   4.554  1.00  0.00           N  
ATOM   1732  CZ  ARG B 109      16.948  -0.381   3.559  1.00  0.00           C  
ATOM   1733  NH1 ARG B 109      17.191  -0.061   2.304  1.00  0.00           N  
ATOM   1734  NH2 ARG B 109      16.461  -1.577   3.851  1.00  0.00           N  
ATOM   1735  H   ARG B 109      15.979   5.064   6.190  1.00  0.00           H  
ATOM   1736  HA  ARG B 109      18.445   4.344   7.570  1.00  0.00           H  
ATOM   1737 1HB  ARG B 109      17.695   4.523   4.658  1.00  0.00           H  
ATOM   1738 2HB  ARG B 109      19.269   4.000   5.212  1.00  0.00           H  
ATOM   1739 1HG  ARG B 109      18.295   2.089   6.376  1.00  0.00           H  
ATOM   1740 2HG  ARG B 109      16.655   2.646   5.989  1.00  0.00           H  
ATOM   1741 1HD  ARG B 109      17.117   2.368   3.636  1.00  0.00           H  
ATOM   1742 2HD  ARG B 109      18.755   1.774   4.028  1.00  0.00           H  
ATOM   1743  HE  ARG B 109      16.991   0.204   5.502  1.00  0.00           H  
ATOM   1744 1HH1 ARG B 109      17.566   0.845   2.073  1.00  0.00           H  
ATOM   1745 2HH1 ARG B 109      17.008  -0.729   1.567  1.00  0.00           H  
ATOM   1746 1HH2 ARG B 109      16.274  -1.826   4.814  1.00  0.00           H  
ATOM   1747 2HH2 ARG B 109      16.276  -2.244   3.115  1.00  0.00           H  
ATOM   1748  N   GLY B 110      18.224   7.221   5.996  1.00  0.00           N  
ATOM   1749  CA  GLY B 110      18.833   8.487   5.622  1.00  0.00           C  
ATOM   1750  C   GLY B 110      19.440   8.295   4.231  1.00  0.00           C  
ATOM   1751  O   GLY B 110      19.421   7.182   3.709  1.00  0.00           O  
ATOM   1752  H   GLY B 110      17.252   7.088   5.728  1.00  0.00           H  
ATOM   1753 1HA  GLY B 110      18.086   9.282   5.607  1.00  0.00           H  
ATOM   1754 2HA  GLY B 110      19.602   8.766   6.342  1.00  0.00           H  
ATOM   1755  N   ASP B 111      19.950   9.373   3.630  1.00  0.00           N  
ATOM   1756  CA  ASP B 111      20.627   9.331   2.306  1.00  0.00           C  
ATOM   1757  C   ASP B 111      21.961  10.058   2.398  1.00  0.00           C  
ATOM   1758  O   ASP B 111      22.017  11.297   2.426  1.00  0.00           O  
ATOM   1759  CB  ASP B 111      19.844   9.959   1.174  1.00  0.00           C  
ATOM   1760  CG  ASP B 111      20.654   9.862  -0.144  1.00  0.00           C  
ATOM   1761  OD1 ASP B 111      21.740   9.263  -0.145  1.00  0.00           O  
ATOM   1762  OD2 ASP B 111      20.251  10.490  -1.086  1.00  0.00           O  
ATOM   1763  H   ASP B 111      19.896  10.250   4.142  1.00  0.00           H  
ATOM   1764  HA  ASP B 111      20.843   8.286   2.068  1.00  0.00           H  
ATOM   1765 1HB  ASP B 111      18.887   9.444   1.057  1.00  0.00           H  
ATOM   1766 2HB  ASP B 111      19.642  10.996   1.388  1.00  0.00           H  
ATOM   1767  N   SER B 112      23.051   9.281   2.447  1.00  0.00           N  
ATOM   1768  CA  SER B 112      24.367   9.856   2.680  1.00  0.00           C  
ATOM   1769  C   SER B 112      24.775  10.844   1.609  1.00  0.00           C  
ATOM   1770  O   SER B 112      25.435  11.832   1.891  1.00  0.00           O  
ATOM   1771  CB  SER B 112      25.404   8.754   2.736  1.00  0.00           C  
ATOM   1772  OG  SER B 112      25.190   7.923   3.873  1.00  0.00           O  
ATOM   1773  H   SER B 112      22.968   8.254   2.376  1.00  0.00           H  
ATOM   1774  HA  SER B 112      24.343  10.382   3.626  1.00  0.00           H  
ATOM   1775 1HB  SER B 112      25.360   8.155   1.824  1.00  0.00           H  
ATOM   1776 2HB  SER B 112      26.389   9.194   2.793  1.00  0.00           H  
ATOM   1777  HG  SER B 112      24.675   7.150   3.511  1.00  0.00           H  
ATOM   1778  N   PHE B 113      24.356  10.600   0.374  1.00  0.00           N  
ATOM   1779  CA  PHE B 113      24.848  11.352  -0.770  1.00  0.00           C  
ATOM   1780  C   PHE B 113      24.267  12.760  -0.828  1.00  0.00           C  
ATOM   1781  O   PHE B 113      24.835  13.645  -1.459  1.00  0.00           O  
ATOM   1782  CB  PHE B 113      24.501  10.607  -2.048  1.00  0.00           C  
ATOM   1783  CG  PHE B 113      25.267   9.341  -2.186  1.00  0.00           C  
ATOM   1784  CD1 PHE B 113      24.668   8.133  -1.867  1.00  0.00           C  
ATOM   1785  CD2 PHE B 113      26.584   9.342  -2.617  1.00  0.00           C  
ATOM   1786  CE1 PHE B 113      25.369   6.952  -1.978  1.00  0.00           C  
ATOM   1787  CE2 PHE B 113      27.286   8.161  -2.730  1.00  0.00           C  
ATOM   1788  CZ  PHE B 113      26.677   6.965  -2.409  1.00  0.00           C  
ATOM   1789  H   PHE B 113      23.649   9.875   0.216  1.00  0.00           H  
ATOM   1790  HA  PHE B 113      25.920  11.436  -0.686  1.00  0.00           H  
ATOM   1791 1HB  PHE B 113      23.428  10.368  -2.046  1.00  0.00           H  
ATOM   1792 2HB  PHE B 113      24.701  11.235  -2.912  1.00  0.00           H  
ATOM   1793  HD1 PHE B 113      23.623   8.124  -1.524  1.00  0.00           H  
ATOM   1794  HD2 PHE B 113      27.066  10.289  -2.870  1.00  0.00           H  
ATOM   1795  HE1 PHE B 113      24.886   6.009  -1.725  1.00  0.00           H  
ATOM   1796  HE2 PHE B 113      28.322   8.170  -3.071  1.00  0.00           H  
ATOM   1797  HZ  PHE B 113      27.231   6.031  -2.497  1.00  0.00           H  
ATOM   1798  N   THR B 114      23.123  12.949  -0.170  1.00  0.00           N  
ATOM   1799  CA  THR B 114      22.413  14.221  -0.141  1.00  0.00           C  
ATOM   1800  C   THR B 114      22.393  14.799   1.275  1.00  0.00           C  
ATOM   1801  O   THR B 114      21.662  15.736   1.540  1.00  0.00           O  
ATOM   1802  CB  THR B 114      20.980  14.114  -0.706  1.00  0.00           C  
ATOM   1803  OG1 THR B 114      20.199  13.151   0.028  1.00  0.00           O  
ATOM   1804  CG2 THR B 114      20.999  13.741  -2.171  1.00  0.00           C  
ATOM   1805  H   THR B 114      22.730  12.174   0.370  1.00  0.00           H  
ATOM   1806  HA  THR B 114      22.929  14.924  -0.792  1.00  0.00           H  
ATOM   1807  HB  THR B 114      20.503  15.087  -0.603  1.00  0.00           H  
ATOM   1808  HG1 THR B 114      20.359  12.238  -0.349  1.00  0.00           H  
ATOM   1809 1HG2 THR B 114      19.979  13.699  -2.548  1.00  0.00           H  
ATOM   1810 2HG2 THR B 114      21.565  14.484  -2.730  1.00  0.00           H  
ATOM   1811 3HG2 THR B 114      21.468  12.761  -2.286  1.00  0.00           H  
ATOM   1812  N   HIS B 115      23.143  14.186   2.201  1.00  0.00           N  
ATOM   1813  CA  HIS B 115      23.143  14.543   3.624  1.00  0.00           C  
ATOM   1814  C   HIS B 115      21.708  14.607   4.192  1.00  0.00           C  
ATOM   1815  O   HIS B 115      21.361  15.533   4.919  1.00  0.00           O  
ATOM   1816  CB  HIS B 115      23.873  15.866   3.914  1.00  0.00           C  
ATOM   1817  CG  HIS B 115      25.288  15.871   3.475  1.00  0.00           C  
ATOM   1818  ND1 HIS B 115      25.663  16.374   2.266  1.00  0.00           N  
ATOM   1819  CD2 HIS B 115      26.420  15.448   4.059  1.00  0.00           C  
ATOM   1820  CE1 HIS B 115      26.948  16.254   2.115  1.00  0.00           C  
ATOM   1821  NE2 HIS B 115      27.441  15.701   3.180  1.00  0.00           N  
ATOM   1822  H   HIS B 115      23.767  13.428   1.919  1.00  0.00           H  
ATOM   1823  HA  HIS B 115      23.672  13.767   4.174  1.00  0.00           H  
ATOM   1824 1HB  HIS B 115      23.356  16.695   3.426  1.00  0.00           H  
ATOM   1825 2HB  HIS B 115      23.860  16.057   4.987  1.00  0.00           H  
ATOM   1826  HD2 HIS B 115      26.519  15.010   5.005  1.00  0.00           H  
ATOM   1827  HE1 HIS B 115      27.486  16.575   1.229  1.00  0.00           H  
ATOM   1828  HE2 HIS B 115      28.419  15.487   3.343  1.00  0.00           H  
ATOM   1829  N   THR B 116      20.867  13.632   3.853  1.00  0.00           N  
ATOM   1830  CA  THR B 116      19.517  13.623   4.394  1.00  0.00           C  
ATOM   1831  C   THR B 116      19.589  12.754   5.636  1.00  0.00           C  
ATOM   1832  O   THR B 116      19.819  11.550   5.500  1.00  0.00           O  
ATOM   1833  CB  THR B 116      18.467  13.034   3.422  1.00  0.00           C  
ATOM   1834  OG1 THR B 116      18.402  13.804   2.199  1.00  0.00           O  
ATOM   1835  CG2 THR B 116      17.093  13.060   4.094  1.00  0.00           C  
ATOM   1836  H   THR B 116      21.184  12.881   3.239  1.00  0.00           H  
ATOM   1837  HA  THR B 116      19.213  14.635   4.627  1.00  0.00           H  
ATOM   1838  HB  THR B 116      18.720  12.015   3.185  1.00  0.00           H  
ATOM   1839  HG1 THR B 116      19.189  13.626   1.635  1.00  0.00           H  
ATOM   1840 1HG2 THR B 116      16.364  12.650   3.412  1.00  0.00           H  
ATOM   1841 2HG2 THR B 116      17.103  12.468   5.011  1.00  0.00           H  
ATOM   1842 3HG2 THR B 116      16.825  14.081   4.336  1.00  0.00           H  
ATOM   1843  N   PRO B 117      19.425  13.283   6.865  1.00  0.00           N  
ATOM   1844  CA  PRO B 117      19.569  12.523   8.086  1.00  0.00           C  
ATOM   1845  C   PRO B 117      18.421  11.534   8.182  1.00  0.00           C  
ATOM   1846  O   PRO B 117      17.393  11.757   7.536  1.00  0.00           O  
ATOM   1847  CB  PRO B 117      19.516  13.589   9.180  1.00  0.00           C  
ATOM   1848  CG  PRO B 117      18.808  14.761   8.544  1.00  0.00           C  
ATOM   1849  CD  PRO B 117      19.192  14.723   7.068  1.00  0.00           C  
ATOM   1850  HA  PRO B 117      20.551  12.048   8.058  1.00  0.00           H  
ATOM   1851 1HB  PRO B 117      18.970  13.194  10.050  1.00  0.00           H  
ATOM   1852 2HB  PRO B 117      20.511  13.845   9.514  1.00  0.00           H  
ATOM   1853 1HG  PRO B 117      17.755  14.697   8.718  1.00  0.00           H  
ATOM   1854 2HG  PRO B 117      19.140  15.695   9.024  1.00  0.00           H  
ATOM   1855 1HD  PRO B 117      18.342  15.090   6.473  1.00  0.00           H  
ATOM   1856 2HD  PRO B 117      20.101  15.312   6.898  1.00  0.00           H  
ATOM   1857  N   PRO B 118      18.569  10.429   8.918  1.00  0.00           N  
ATOM   1858  CA  PRO B 118      17.526   9.475   9.197  1.00  0.00           C  
ATOM   1859  C   PRO B 118      16.364  10.177   9.839  1.00  0.00           C  
ATOM   1860  O   PRO B 118      16.541  11.110  10.631  1.00  0.00           O  
ATOM   1861  CB  PRO B 118      18.192   8.547  10.214  1.00  0.00           C  
ATOM   1862  CG  PRO B 118      19.644   8.701   9.955  1.00  0.00           C  
ATOM   1863  CD  PRO B 118      19.839  10.136   9.584  1.00  0.00           C  
ATOM   1864  HA  PRO B 118      17.225   8.946   8.279  1.00  0.00           H  
ATOM   1865 1HB  PRO B 118      17.894   8.838  11.226  1.00  0.00           H  
ATOM   1866 2HB  PRO B 118      17.857   7.536  10.079  1.00  0.00           H  
ATOM   1867 1HG  PRO B 118      20.211   8.412  10.849  1.00  0.00           H  
ATOM   1868 2HG  PRO B 118      19.943   8.018   9.143  1.00  0.00           H  
ATOM   1869 1HD  PRO B 118      19.994  10.773  10.459  1.00  0.00           H  
ATOM   1870 2HD  PRO B 118      20.684  10.154   8.901  1.00  0.00           H  
ATOM   1871  N   LEU B 119      15.177   9.702   9.558  1.00  0.00           N  
ATOM   1872  CA  LEU B 119      14.007  10.262  10.192  1.00  0.00           C  
ATOM   1873  C   LEU B 119      13.918   9.833  11.636  1.00  0.00           C  
ATOM   1874  O   LEU B 119      13.991   8.645  11.950  1.00  0.00           O  
ATOM   1875  CB  LEU B 119      12.758   9.869   9.400  1.00  0.00           C  
ATOM   1876  CG  LEU B 119      11.395  10.316   9.952  1.00  0.00           C  
ATOM   1877  CD1 LEU B 119      11.277  11.829   9.958  1.00  0.00           C  
ATOM   1878  CD2 LEU B 119      10.286   9.710   9.023  1.00  0.00           C  
ATOM   1879  H   LEU B 119      15.065   8.964   8.864  1.00  0.00           H  
ATOM   1880  HA  LEU B 119      14.084  11.341  10.178  1.00  0.00           H  
ATOM   1881 1HB  LEU B 119      12.852  10.276   8.394  1.00  0.00           H  
ATOM   1882 2HB  LEU B 119      12.733   8.780   9.318  1.00  0.00           H  
ATOM   1883  HG  LEU B 119      11.278   9.957  10.976  1.00  0.00           H  
ATOM   1884 1HD1 LEU B 119      10.298  12.112  10.345  1.00  0.00           H  
ATOM   1885 2HD1 LEU B 119      12.048  12.265  10.593  1.00  0.00           H  
ATOM   1886 3HD1 LEU B 119      11.381  12.201   8.963  1.00  0.00           H  
ATOM   1887 1HD2 LEU B 119       9.313  10.008   9.389  1.00  0.00           H  
ATOM   1888 2HD2 LEU B 119      10.409  10.073   8.004  1.00  0.00           H  
ATOM   1889 3HD2 LEU B 119      10.364   8.628   9.027  1.00  0.00           H  
ATOM   1890  N   ASP B 120      13.774  10.811  12.515  1.00  0.00           N  
ATOM   1891  CA  ASP B 120      13.598  10.558  13.935  1.00  0.00           C  
ATOM   1892  C   ASP B 120      12.187  10.017  14.146  1.00  0.00           C  
ATOM   1893  O   ASP B 120      11.230  10.738  13.883  1.00  0.00           O  
ATOM   1894  CB  ASP B 120      13.768  11.843  14.739  1.00  0.00           C  
ATOM   1895  CG  ASP B 120      13.687  11.640  16.266  1.00  0.00           C  
ATOM   1896  OD1 ASP B 120      13.067  10.662  16.719  1.00  0.00           O  
ATOM   1897  OD2 ASP B 120      14.205  12.479  16.980  1.00  0.00           O  
ATOM   1898  H   ASP B 120      13.762  11.771  12.185  1.00  0.00           H  
ATOM   1899  HA  ASP B 120      14.353   9.852  14.257  1.00  0.00           H  
ATOM   1900 1HB  ASP B 120      14.729  12.301  14.492  1.00  0.00           H  
ATOM   1901 2HB  ASP B 120      13.004  12.544  14.445  1.00  0.00           H  
ATOM   1902  N   PRO B 121      11.990   8.768  14.587  1.00  0.00           N  
ATOM   1903  CA  PRO B 121      10.693   8.157  14.766  1.00  0.00           C  
ATOM   1904  C   PRO B 121       9.695   9.033  15.500  1.00  0.00           C  
ATOM   1905  O   PRO B 121       8.519   9.044  15.144  1.00  0.00           O  
ATOM   1906  CB  PRO B 121      11.040   6.937  15.634  1.00  0.00           C  
ATOM   1907  CG  PRO B 121      12.406   6.523  15.176  1.00  0.00           C  
ATOM   1908  CD  PRO B 121      13.123   7.830  14.889  1.00  0.00           C  
ATOM   1909  HA  PRO B 121      10.297   7.857  13.785  1.00  0.00           H  
ATOM   1910 1HB  PRO B 121      11.048   7.243  16.691  1.00  0.00           H  
ATOM   1911 2HB  PRO B 121      10.291   6.177  15.553  1.00  0.00           H  
ATOM   1912 1HG  PRO B 121      12.903   5.924  15.948  1.00  0.00           H  
ATOM   1913 2HG  PRO B 121      12.329   5.883  14.282  1.00  0.00           H  
ATOM   1914 1HD  PRO B 121      13.660   8.196  15.778  1.00  0.00           H  
ATOM   1915 2HD  PRO B 121      13.785   7.666  14.033  1.00  0.00           H  
ATOM   1916  N   GLN B 122      10.134   9.830  16.481  1.00  0.00           N  
ATOM   1917  CA  GLN B 122       9.150  10.639  17.215  1.00  0.00           C  
ATOM   1918  C   GLN B 122       8.551  11.750  16.354  1.00  0.00           C  
ATOM   1919  O   GLN B 122       7.449  12.228  16.619  1.00  0.00           O  
ATOM   1920  CB  GLN B 122       9.733  11.271  18.482  1.00  0.00           C  
ATOM   1921  CG  GLN B 122      10.665  12.428  18.236  1.00  0.00           C  
ATOM   1922  CD  GLN B 122      11.346  12.924  19.514  1.00  0.00           C  
ATOM   1923  OE1 GLN B 122      10.671  13.202  20.522  1.00  0.00           O  
ATOM   1924  NE2 GLN B 122      12.682  13.041  19.477  1.00  0.00           N  
ATOM   1925  H   GLN B 122      11.139   9.898  16.707  1.00  0.00           H  
ATOM   1926  HA  GLN B 122       8.338   9.990  17.520  1.00  0.00           H  
ATOM   1927 1HB  GLN B 122       8.922  11.616  19.120  1.00  0.00           H  
ATOM   1928 2HB  GLN B 122      10.291  10.515  19.032  1.00  0.00           H  
ATOM   1929 1HG  GLN B 122      11.408  12.122  17.547  1.00  0.00           H  
ATOM   1930 2HG  GLN B 122      10.099  13.256  17.814  1.00  0.00           H  
ATOM   1931 1HE2 GLN B 122      13.182  13.357  20.276  1.00  0.00           H  
ATOM   1932 2HE2 GLN B 122      13.201  12.794  18.613  1.00  0.00           H  
ATOM   1933  N   GLU B 123       9.249  12.156  15.292  1.00  0.00           N  
ATOM   1934  CA  GLU B 123       8.739  13.216  14.421  1.00  0.00           C  
ATOM   1935  C   GLU B 123       7.501  12.744  13.665  1.00  0.00           C  
ATOM   1936  O   GLU B 123       6.690  13.552  13.208  1.00  0.00           O  
ATOM   1937  CB  GLU B 123       9.818  13.762  13.489  1.00  0.00           C  
ATOM   1938  CG  GLU B 123      10.895  14.586  14.250  1.00  0.00           C  
ATOM   1939  CD  GLU B 123      12.110  15.008  13.416  1.00  0.00           C  
ATOM   1940  OE1 GLU B 123      12.379  14.391  12.405  1.00  0.00           O  
ATOM   1941  OE2 GLU B 123      12.768  15.948  13.803  1.00  0.00           O  
ATOM   1942  H   GLU B 123      10.126  11.703  15.054  1.00  0.00           H  
ATOM   1943  HA  GLU B 123       8.430  14.048  15.053  1.00  0.00           H  
ATOM   1944 1HB  GLU B 123      10.302  12.945  12.958  1.00  0.00           H  
ATOM   1945 2HB  GLU B 123       9.360  14.413  12.750  1.00  0.00           H  
ATOM   1946 1HG  GLU B 123      10.421  15.489  14.636  1.00  0.00           H  
ATOM   1947 2HG  GLU B 123      11.231  14.000  15.107  1.00  0.00           H  
ATOM   1948  N   LEU B 124       7.307  11.425  13.559  1.00  0.00           N  
ATOM   1949  CA  LEU B 124       6.123  10.894  12.889  1.00  0.00           C  
ATOM   1950  C   LEU B 124       4.853  11.334  13.598  1.00  0.00           C  
ATOM   1951  O   LEU B 124       3.801  11.406  12.972  1.00  0.00           O  
ATOM   1952  CB  LEU B 124       6.179   9.365  12.811  1.00  0.00           C  
ATOM   1953  CG  LEU B 124       7.208   8.788  11.840  1.00  0.00           C  
ATOM   1954  CD1 LEU B 124       7.350   7.329  12.097  1.00  0.00           C  
ATOM   1955  CD2 LEU B 124       6.707   9.020  10.399  1.00  0.00           C  
ATOM   1956  H   LEU B 124       7.963  10.768  13.976  1.00  0.00           H  
ATOM   1957  HA  LEU B 124       6.097  11.286  11.873  1.00  0.00           H  
ATOM   1958 1HB  LEU B 124       6.390   8.970  13.803  1.00  0.00           H  
ATOM   1959 2HB  LEU B 124       5.200   8.996  12.504  1.00  0.00           H  
ATOM   1960  HG  LEU B 124       8.180   9.268  11.991  1.00  0.00           H  
ATOM   1961 1HD1 LEU B 124       8.067   6.925  11.413  1.00  0.00           H  
ATOM   1962 2HD1 LEU B 124       7.690   7.178  13.122  1.00  0.00           H  
ATOM   1963 3HD1 LEU B 124       6.397   6.837  11.959  1.00  0.00           H  
ATOM   1964 1HD2 LEU B 124       7.420   8.598   9.698  1.00  0.00           H  
ATOM   1965 2HD2 LEU B 124       5.745   8.529  10.270  1.00  0.00           H  
ATOM   1966 3HD2 LEU B 124       6.599  10.090  10.214  1.00  0.00           H  
ATOM   1967  N   ASP B 125       4.928  11.688  14.894  1.00  0.00           N  
ATOM   1968  CA  ASP B 125       3.724  12.085  15.647  1.00  0.00           C  
ATOM   1969  C   ASP B 125       3.211  13.465  15.235  1.00  0.00           C  
ATOM   1970  O   ASP B 125       2.100  13.851  15.574  1.00  0.00           O  
ATOM   1971  CB  ASP B 125       3.949  11.966  17.142  1.00  0.00           C  
ATOM   1972  CG  ASP B 125       4.063  10.472  17.547  1.00  0.00           C  
ATOM   1973  OD1 ASP B 125       3.523   9.596  16.857  1.00  0.00           O  
ATOM   1974  OD2 ASP B 125       4.733  10.211  18.489  1.00  0.00           O  
ATOM   1975  H   ASP B 125       5.826  11.688  15.379  1.00  0.00           H  
ATOM   1976  HA  ASP B 125       2.937  11.375  15.401  1.00  0.00           H  
ATOM   1977 1HB  ASP B 125       4.873  12.485  17.419  1.00  0.00           H  
ATOM   1978 2HB  ASP B 125       3.128  12.434  17.676  1.00  0.00           H  
ATOM   1979  N   ILE B 126       3.953  14.140  14.374  1.00  0.00           N  
ATOM   1980  CA  ILE B 126       3.475  15.348  13.715  1.00  0.00           C  
ATOM   1981  C   ILE B 126       2.188  15.031  12.930  1.00  0.00           C  
ATOM   1982  O   ILE B 126       1.277  15.848  12.809  1.00  0.00           O  
ATOM   1983  CB  ILE B 126       4.569  15.929  12.784  1.00  0.00           C  
ATOM   1984  CG1 ILE B 126       5.718  16.516  13.658  1.00  0.00           C  
ATOM   1985  CG2 ILE B 126       4.018  16.909  11.847  1.00  0.00           C  
ATOM   1986  CD1 ILE B 126       6.987  16.853  12.892  1.00  0.00           C  
ATOM   1987  H   ILE B 126       4.883  13.801  14.119  1.00  0.00           H  
ATOM   1988  HA  ILE B 126       3.241  16.089  14.475  1.00  0.00           H  
ATOM   1989  HB  ILE B 126       4.998  15.117  12.197  1.00  0.00           H  
ATOM   1990 1HG1 ILE B 126       5.353  17.428  14.119  1.00  0.00           H  
ATOM   1991 2HG1 ILE B 126       5.967  15.799  14.445  1.00  0.00           H  
ATOM   1992 1HG2 ILE B 126       4.812  17.293  11.199  1.00  0.00           H  
ATOM   1993 2HG2 ILE B 126       3.239  16.456  11.237  1.00  0.00           H  
ATOM   1994 3HG2 ILE B 126       3.608  17.685  12.437  1.00  0.00           H  
ATOM   1995 1HD1 ILE B 126       7.730  17.269  13.567  1.00  0.00           H  
ATOM   1996 2HD1 ILE B 126       7.377  15.950  12.455  1.00  0.00           H  
ATOM   1997 3HD1 ILE B 126       6.756  17.572  12.114  1.00  0.00           H  
ATOM   1998  N   LEU B 127       2.104  13.819  12.398  1.00  0.00           N  
ATOM   1999  CA  LEU B 127       0.999  13.420  11.547  1.00  0.00           C  
ATOM   2000  C   LEU B 127      -0.279  13.124  12.352  1.00  0.00           C  
ATOM   2001  O   LEU B 127      -1.321  12.859  11.772  1.00  0.00           O  
ATOM   2002  CB  LEU B 127       1.457  12.192  10.748  1.00  0.00           C  
ATOM   2003  CG  LEU B 127       2.686  12.462   9.778  1.00  0.00           C  
ATOM   2004  CD1 LEU B 127       3.207  11.137   9.231  1.00  0.00           C  
ATOM   2005  CD2 LEU B 127       2.265  13.386   8.626  1.00  0.00           C  
ATOM   2006  H   LEU B 127       2.838  13.132  12.575  1.00  0.00           H  
ATOM   2007  HA  LEU B 127       0.787  14.234  10.857  1.00  0.00           H  
ATOM   2008 1HB  LEU B 127       1.738  11.416  11.435  1.00  0.00           H  
ATOM   2009 2HB  LEU B 127       0.622  11.825  10.153  1.00  0.00           H  
ATOM   2010  HG  LEU B 127       3.488  12.928  10.352  1.00  0.00           H  
ATOM   2011 1HD1 LEU B 127       4.061  11.321   8.591  1.00  0.00           H  
ATOM   2012 2HD1 LEU B 127       3.507  10.490  10.062  1.00  0.00           H  
ATOM   2013 3HD1 LEU B 127       2.427  10.665   8.663  1.00  0.00           H  
ATOM   2014 1HD2 LEU B 127       3.123  13.573   7.973  1.00  0.00           H  
ATOM   2015 2HD2 LEU B 127       1.466  12.915   8.053  1.00  0.00           H  
ATOM   2016 3HD2 LEU B 127       1.909  14.332   9.036  1.00  0.00           H  
ATOM   2017  N   LYS B 128      -0.237  13.237  13.700  1.00  0.00           N  
ATOM   2018  CA  LYS B 128      -1.438  13.031  14.488  1.00  0.00           C  
ATOM   2019  C   LYS B 128      -2.542  14.018  14.183  1.00  0.00           C  
ATOM   2020  O   LYS B 128      -3.696  13.771  14.523  1.00  0.00           O  
ATOM   2021  CB  LYS B 128      -1.180  13.073  15.989  1.00  0.00           C  
ATOM   2022  CG  LYS B 128      -0.488  11.870  16.550  1.00  0.00           C  
ATOM   2023  CD  LYS B 128      -0.362  12.017  18.065  1.00  0.00           C  
ATOM   2024  CE  LYS B 128       0.105  10.761  18.649  1.00  0.00           C  
ATOM   2025  NZ  LYS B 128       0.207  10.819  20.150  1.00  0.00           N  
ATOM   2026  H   LYS B 128       0.627  13.468  14.187  1.00  0.00           H  
ATOM   2027  HA  LYS B 128      -1.831  12.046  14.251  1.00  0.00           H  
ATOM   2028 1HB  LYS B 128      -0.569  13.949  16.225  1.00  0.00           H  
ATOM   2029 2HB  LYS B 128      -2.124  13.178  16.513  1.00  0.00           H  
ATOM   2030 1HG  LYS B 128      -1.056  10.960  16.322  1.00  0.00           H  
ATOM   2031 2HG  LYS B 128       0.502  11.776  16.107  1.00  0.00           H  
ATOM   2032 1HD  LYS B 128       0.352  12.812  18.299  1.00  0.00           H  
ATOM   2033 2HD  LYS B 128      -1.328  12.269  18.499  1.00  0.00           H  
ATOM   2034 1HE  LYS B 128      -0.607   9.980  18.374  1.00  0.00           H  
ATOM   2035 2HE  LYS B 128       1.080  10.508  18.233  1.00  0.00           H  
ATOM   2036 1HZ  LYS B 128       0.500   9.884  20.447  1.00  0.00           H  
ATOM   2037 2HZ  LYS B 128       0.875  11.510  20.436  1.00  0.00           H  
ATOM   2038 3HZ  LYS B 128      -0.704  11.027  20.543  1.00  0.00           H  
ATOM   2039  N   THR B 129      -2.206  15.165  13.609  1.00  0.00           N  
ATOM   2040  CA  THR B 129      -3.258  16.128  13.275  1.00  0.00           C  
ATOM   2041  C   THR B 129      -3.974  15.737  11.966  1.00  0.00           C  
ATOM   2042  O   THR B 129      -5.030  16.287  11.655  1.00  0.00           O  
ATOM   2043  CB  THR B 129      -2.681  17.568  13.210  1.00  0.00           C  
ATOM   2044  OG1 THR B 129      -1.618  17.622  12.293  1.00  0.00           O  
ATOM   2045  CG2 THR B 129      -2.174  18.044  14.583  1.00  0.00           C  
ATOM   2046  H   THR B 129      -1.229  15.354  13.357  1.00  0.00           H  
ATOM   2047  HA  THR B 129      -4.006  16.114  14.068  1.00  0.00           H  
ATOM   2048  HB  THR B 129      -3.469  18.243  12.870  1.00  0.00           H  
ATOM   2049  HG1 THR B 129      -1.982  17.637  11.383  1.00  0.00           H  
ATOM   2050 1HG2 THR B 129      -1.785  19.054  14.501  1.00  0.00           H  
ATOM   2051 2HG2 THR B 129      -2.994  18.029  15.296  1.00  0.00           H  
ATOM   2052 3HG2 THR B 129      -1.381  17.377  14.924  1.00  0.00           H  
ATOM   2053  N   VAL B 130      -3.453  14.738  11.214  1.00  0.00           N  
ATOM   2054  CA  VAL B 130      -4.078  14.391   9.930  1.00  0.00           C  
ATOM   2055  C   VAL B 130      -5.357  13.570  10.096  1.00  0.00           C  
ATOM   2056  O   VAL B 130      -5.359  12.459  10.618  1.00  0.00           O  
ATOM   2057  CB  VAL B 130      -3.054  13.644   9.002  1.00  0.00           C  
ATOM   2058  CG1 VAL B 130      -3.727  13.193   7.709  1.00  0.00           C  
ATOM   2059  CG2 VAL B 130      -1.867  14.619   8.601  1.00  0.00           C  
ATOM   2060  H   VAL B 130      -2.621  14.236  11.509  1.00  0.00           H  
ATOM   2061  HA  VAL B 130      -4.335  15.317   9.419  1.00  0.00           H  
ATOM   2062  HB  VAL B 130      -2.661  12.772   9.526  1.00  0.00           H  
ATOM   2063 1HG1 VAL B 130      -3.006  12.682   7.073  1.00  0.00           H  
ATOM   2064 2HG1 VAL B 130      -4.544  12.517   7.950  1.00  0.00           H  
ATOM   2065 3HG1 VAL B 130      -4.126  14.061   7.179  1.00  0.00           H  
ATOM   2066 1HG2 VAL B 130      -1.160  14.106   7.952  1.00  0.00           H  
ATOM   2067 2HG2 VAL B 130      -2.279  15.486   8.075  1.00  0.00           H  
ATOM   2068 3HG2 VAL B 130      -1.352  14.961   9.501  1.00  0.00           H  
ATOM   2069  N   LYS B 131      -6.463  14.121   9.582  1.00  0.00           N  
ATOM   2070  CA  LYS B 131      -7.782  13.500   9.631  1.00  0.00           C  
ATOM   2071  C   LYS B 131      -8.165  12.967   8.260  1.00  0.00           C  
ATOM   2072  O   LYS B 131      -8.995  12.057   8.127  1.00  0.00           O  
ATOM   2073  CB  LYS B 131      -8.829  14.510  10.124  1.00  0.00           C  
ATOM   2074  CG  LYS B 131      -8.672  14.902  11.573  1.00  0.00           C  
ATOM   2075  CD  LYS B 131      -9.600  16.083  11.923  1.00  0.00           C  
ATOM   2076  CE  LYS B 131     -11.059  15.671  12.069  1.00  0.00           C  
ATOM   2077  NZ  LYS B 131     -11.322  14.925  13.331  1.00  0.00           N  
ATOM   2078  H   LYS B 131      -6.393  15.045   9.166  1.00  0.00           H  
ATOM   2079  HA  LYS B 131      -7.752  12.667  10.325  1.00  0.00           H  
ATOM   2080 1HB  LYS B 131      -8.773  15.418   9.521  1.00  0.00           H  
ATOM   2081 2HB  LYS B 131      -9.830  14.090  10.000  1.00  0.00           H  
ATOM   2082 1HG  LYS B 131      -8.917  14.039  12.202  1.00  0.00           H  
ATOM   2083 2HG  LYS B 131      -7.637  15.191  11.763  1.00  0.00           H  
ATOM   2084 1HD  LYS B 131      -9.269  16.530  12.860  1.00  0.00           H  
ATOM   2085 2HD  LYS B 131      -9.530  16.844  11.134  1.00  0.00           H  
ATOM   2086 1HE  LYS B 131     -11.680  16.570  12.048  1.00  0.00           H  
ATOM   2087 2HE  LYS B 131     -11.334  15.035  11.225  1.00  0.00           H  
ATOM   2088 1HZ  LYS B 131     -12.304  14.657  13.374  1.00  0.00           H  
ATOM   2089 2HZ  LYS B 131     -10.781  14.054  13.358  1.00  0.00           H  
ATOM   2090 3HZ  LYS B 131     -11.095  15.482  14.130  1.00  0.00           H  
ATOM   2091  N   GLU B 132      -7.533  13.512   7.242  1.00  0.00           N  
ATOM   2092  CA  GLU B 132      -7.836  13.112   5.882  1.00  0.00           C  
ATOM   2093  C   GLU B 132      -6.634  13.066   4.960  1.00  0.00           C  
ATOM   2094  O   GLU B 132      -5.768  13.930   5.022  1.00  0.00           O  
ATOM   2095  CB  GLU B 132      -8.846  14.077   5.262  1.00  0.00           C  
ATOM   2096  CG  GLU B 132      -9.235  13.728   3.841  1.00  0.00           C  
ATOM   2097  CD  GLU B 132     -10.259  14.682   3.271  1.00  0.00           C  
ATOM   2098  OE1 GLU B 132     -10.052  15.887   3.393  1.00  0.00           O  
ATOM   2099  OE2 GLU B 132     -11.233  14.212   2.695  1.00  0.00           O  
ATOM   2100  H   GLU B 132      -6.891  14.281   7.420  1.00  0.00           H  
ATOM   2101  HA  GLU B 132      -8.275  12.123   5.913  1.00  0.00           H  
ATOM   2102 1HB  GLU B 132      -9.754  14.083   5.863  1.00  0.00           H  
ATOM   2103 2HB  GLU B 132      -8.444  15.087   5.277  1.00  0.00           H  
ATOM   2104 1HG  GLU B 132      -8.354  13.792   3.201  1.00  0.00           H  
ATOM   2105 2HG  GLU B 132      -9.608  12.702   3.811  1.00  0.00           H  
ATOM   2106  N   ILE B 133      -6.607  12.039   4.124  1.00  0.00           N  
ATOM   2107  CA  ILE B 133      -5.658  11.918   3.026  1.00  0.00           C  
ATOM   2108  C   ILE B 133      -6.496  11.777   1.773  1.00  0.00           C  
ATOM   2109  O   ILE B 133      -7.300  10.853   1.681  1.00  0.00           O  
ATOM   2110  CB  ILE B 133      -4.705  10.703   3.229  1.00  0.00           C  
ATOM   2111  CG1 ILE B 133      -3.922  10.881   4.548  1.00  0.00           C  
ATOM   2112  CG2 ILE B 133      -3.756  10.536   2.058  1.00  0.00           C  
ATOM   2113  CD1 ILE B 133      -3.206   9.655   4.996  1.00  0.00           C  
ATOM   2114  H   ILE B 133      -7.342  11.333   4.229  1.00  0.00           H  
ATOM   2115  HA  ILE B 133      -5.074  12.831   2.942  1.00  0.00           H  
ATOM   2116  HB  ILE B 133      -5.308   9.801   3.329  1.00  0.00           H  
ATOM   2117 1HG1 ILE B 133      -3.191  11.683   4.419  1.00  0.00           H  
ATOM   2118 2HG1 ILE B 133      -4.611  11.172   5.328  1.00  0.00           H  
ATOM   2119 1HG2 ILE B 133      -3.115   9.667   2.225  1.00  0.00           H  
ATOM   2120 2HG2 ILE B 133      -4.327  10.386   1.156  1.00  0.00           H  
ATOM   2121 3HG2 ILE B 133      -3.131  11.427   1.953  1.00  0.00           H  
ATOM   2122 1HD1 ILE B 133      -2.695   9.861   5.932  1.00  0.00           H  
ATOM   2123 2HD1 ILE B 133      -3.924   8.851   5.151  1.00  0.00           H  
ATOM   2124 3HD1 ILE B 133      -2.480   9.357   4.240  1.00  0.00           H  
ATOM   2125  N   THR B 134      -6.343  12.675   0.810  1.00  0.00           N  
ATOM   2126  CA  THR B 134      -7.230  12.563  -0.337  1.00  0.00           C  
ATOM   2127  C   THR B 134      -6.721  11.529  -1.337  1.00  0.00           C  
ATOM   2128  O   THR B 134      -7.494  10.983  -2.130  1.00  0.00           O  
ATOM   2129  CB  THR B 134      -7.399  13.917  -1.055  1.00  0.00           C  
ATOM   2130  OG1 THR B 134      -6.150  14.373  -1.475  1.00  0.00           O  
ATOM   2131  CG2 THR B 134      -8.004  14.965  -0.076  1.00  0.00           C  
ATOM   2132  H   THR B 134      -5.671  13.438   0.907  1.00  0.00           H  
ATOM   2133  HA  THR B 134      -8.199  12.264   0.033  1.00  0.00           H  
ATOM   2134  HB  THR B 134      -8.042  13.799  -1.922  1.00  0.00           H  
ATOM   2135  HG1 THR B 134      -5.604  14.542  -0.685  1.00  0.00           H  
ATOM   2136 1HG2 THR B 134      -8.108  15.919  -0.580  1.00  0.00           H  
ATOM   2137 2HG2 THR B 134      -8.987  14.621   0.262  1.00  0.00           H  
ATOM   2138 3HG2 THR B 134      -7.359  15.087   0.787  1.00  0.00           H  
ATOM   2139  N   GLY B 135      -5.438  11.242  -1.271  1.00  0.00           N  
ATOM   2140  CA  GLY B 135      -4.799  10.272  -2.138  1.00  0.00           C  
ATOM   2141  C   GLY B 135      -4.645   8.947  -1.403  1.00  0.00           C  
ATOM   2142  O   GLY B 135      -5.614   8.372  -0.878  1.00  0.00           O  
ATOM   2143  H   GLY B 135      -4.831  11.737  -0.618  1.00  0.00           H  
ATOM   2144 1HA  GLY B 135      -5.387  10.135  -3.046  1.00  0.00           H  
ATOM   2145 2HA  GLY B 135      -3.818  10.635  -2.444  1.00  0.00           H  
ATOM   2146  N   PHE B 136      -3.449   8.424  -1.473  1.00  0.00           N  
ATOM   2147  CA  PHE B 136      -3.107   7.113  -0.933  1.00  0.00           C  
ATOM   2148  C   PHE B 136      -2.215   7.221   0.304  1.00  0.00           C  
ATOM   2149  O   PHE B 136      -1.432   8.167   0.418  1.00  0.00           O  
ATOM   2150  CB  PHE B 136      -2.323   6.314  -1.999  1.00  0.00           C  
ATOM   2151  CG  PHE B 136      -3.059   5.969  -3.314  1.00  0.00           C  
ATOM   2152  CD1 PHE B 136      -4.422   6.118  -3.456  1.00  0.00           C  
ATOM   2153  CD2 PHE B 136      -2.362   5.442  -4.395  1.00  0.00           C  
ATOM   2154  CE1 PHE B 136      -5.073   5.750  -4.613  1.00  0.00           C  
ATOM   2155  CE2 PHE B 136      -3.022   5.080  -5.551  1.00  0.00           C  
ATOM   2156  CZ  PHE B 136      -4.367   5.231  -5.652  1.00  0.00           C  
ATOM   2157  H   PHE B 136      -2.725   8.960  -1.951  1.00  0.00           H  
ATOM   2158  HA  PHE B 136      -4.026   6.591  -0.652  1.00  0.00           H  
ATOM   2159 1HB  PHE B 136      -1.420   6.863  -2.259  1.00  0.00           H  
ATOM   2160 2HB  PHE B 136      -2.004   5.374  -1.554  1.00  0.00           H  
ATOM   2161  HD1 PHE B 136      -4.972   6.510  -2.641  1.00  0.00           H  
ATOM   2162  HD2 PHE B 136      -1.284   5.295  -4.328  1.00  0.00           H  
ATOM   2163  HE1 PHE B 136      -6.147   5.861  -4.710  1.00  0.00           H  
ATOM   2164  HE2 PHE B 136      -2.485   4.660  -6.386  1.00  0.00           H  
ATOM   2165  HZ  PHE B 136      -4.874   4.935  -6.576  1.00  0.00           H  
ATOM   2166  N   LEU B 137      -2.314   6.232   1.195  1.00  0.00           N  
ATOM   2167  CA  LEU B 137      -1.416   6.074   2.343  1.00  0.00           C  
ATOM   2168  C   LEU B 137      -0.624   4.793   2.157  1.00  0.00           C  
ATOM   2169  O   LEU B 137      -1.177   3.700   2.304  1.00  0.00           O  
ATOM   2170  CB  LEU B 137      -2.198   6.056   3.674  1.00  0.00           C  
ATOM   2171  CG  LEU B 137      -1.340   5.824   4.994  1.00  0.00           C  
ATOM   2172  CD1 LEU B 137      -0.268   6.922   5.145  1.00  0.00           C  
ATOM   2173  CD2 LEU B 137      -2.268   5.867   6.226  1.00  0.00           C  
ATOM   2174  H   LEU B 137      -3.034   5.528   1.043  1.00  0.00           H  
ATOM   2175  HA  LEU B 137      -0.719   6.910   2.377  1.00  0.00           H  
ATOM   2176 1HB  LEU B 137      -2.723   6.994   3.772  1.00  0.00           H  
ATOM   2177 2HB  LEU B 137      -2.943   5.260   3.617  1.00  0.00           H  
ATOM   2178  HG  LEU B 137      -0.847   4.853   4.939  1.00  0.00           H  
ATOM   2179 1HD1 LEU B 137       0.295   6.743   6.044  1.00  0.00           H  
ATOM   2180 2HD1 LEU B 137       0.419   6.912   4.303  1.00  0.00           H  
ATOM   2181 3HD1 LEU B 137      -0.747   7.890   5.210  1.00  0.00           H  
ATOM   2182 1HD2 LEU B 137      -1.685   5.708   7.134  1.00  0.00           H  
ATOM   2183 2HD2 LEU B 137      -2.741   6.838   6.271  1.00  0.00           H  
ATOM   2184 3HD2 LEU B 137      -3.028   5.097   6.148  1.00  0.00           H  
ATOM   2185  N   LEU B 138       0.645   4.938   1.805  1.00  0.00           N  
ATOM   2186  CA  LEU B 138       1.470   3.785   1.517  1.00  0.00           C  
ATOM   2187  C   LEU B 138       2.612   3.709   2.516  1.00  0.00           C  
ATOM   2188  O   LEU B 138       3.547   4.510   2.447  1.00  0.00           O  
ATOM   2189  CB  LEU B 138       1.955   3.825   0.062  1.00  0.00           C  
ATOM   2190  CG  LEU B 138       0.810   3.971  -1.036  1.00  0.00           C  
ATOM   2191  CD1 LEU B 138       1.446   4.015  -2.391  1.00  0.00           C  
ATOM   2192  CD2 LEU B 138      -0.228   2.839  -0.970  1.00  0.00           C  
ATOM   2193  H   LEU B 138       1.036   5.878   1.731  1.00  0.00           H  
ATOM   2194  HA  LEU B 138       0.869   2.889   1.621  1.00  0.00           H  
ATOM   2195 1HB  LEU B 138       2.635   4.673  -0.056  1.00  0.00           H  
ATOM   2196 2HB  LEU B 138       2.505   2.912  -0.145  1.00  0.00           H  
ATOM   2197  HG  LEU B 138       0.304   4.922  -0.877  1.00  0.00           H  
ATOM   2198 1HD1 LEU B 138       0.679   4.164  -3.154  1.00  0.00           H  
ATOM   2199 2HD1 LEU B 138       2.134   4.822  -2.416  1.00  0.00           H  
ATOM   2200 3HD1 LEU B 138       1.972   3.086  -2.588  1.00  0.00           H  
ATOM   2201 1HD2 LEU B 138      -0.963   3.011  -1.731  1.00  0.00           H  
ATOM   2202 2HD2 LEU B 138       0.245   1.895  -1.151  1.00  0.00           H  
ATOM   2203 3HD2 LEU B 138      -0.725   2.814  -0.013  1.00  0.00           H  
ATOM   2204  N   ILE B 139       2.538   2.762   3.437  1.00  0.00           N  
ATOM   2205  CA  ILE B 139       3.537   2.638   4.487  1.00  0.00           C  
ATOM   2206  C   ILE B 139       4.336   1.342   4.280  1.00  0.00           C  
ATOM   2207  O   ILE B 139       3.800   0.238   4.463  1.00  0.00           O  
ATOM   2208  CB  ILE B 139       2.878   2.632   5.900  1.00  0.00           C  
ATOM   2209  CG1 ILE B 139       2.059   3.938   6.105  1.00  0.00           C  
ATOM   2210  CG2 ILE B 139       3.968   2.490   7.005  1.00  0.00           C  
ATOM   2211  CD1 ILE B 139       1.207   3.970   7.374  1.00  0.00           C  
ATOM   2212  H   ILE B 139       1.753   2.122   3.433  1.00  0.00           H  
ATOM   2213  HA  ILE B 139       4.221   3.485   4.440  1.00  0.00           H  
ATOM   2214  HB  ILE B 139       2.183   1.792   5.965  1.00  0.00           H  
ATOM   2215 1HG1 ILE B 139       2.740   4.778   6.111  1.00  0.00           H  
ATOM   2216 2HG1 ILE B 139       1.390   4.052   5.257  1.00  0.00           H  
ATOM   2217 1HG2 ILE B 139       3.524   2.463   7.991  1.00  0.00           H  
ATOM   2218 2HG2 ILE B 139       4.519   1.579   6.854  1.00  0.00           H  
ATOM   2219 3HG2 ILE B 139       4.660   3.332   6.950  1.00  0.00           H  
ATOM   2220 1HD1 ILE B 139       0.661   4.899   7.418  1.00  0.00           H  
ATOM   2221 2HD1 ILE B 139       0.500   3.141   7.350  1.00  0.00           H  
ATOM   2222 3HD1 ILE B 139       1.826   3.893   8.256  1.00  0.00           H  
ATOM   2223  N   GLN B 140       5.602   1.486   3.860  1.00  0.00           N  
ATOM   2224  CA  GLN B 140       6.463   0.343   3.552  1.00  0.00           C  
ATOM   2225  C   GLN B 140       7.605   0.207   4.555  1.00  0.00           C  
ATOM   2226  O   GLN B 140       8.455  -0.671   4.447  1.00  0.00           O  
ATOM   2227  CB  GLN B 140       7.023   0.472   2.144  1.00  0.00           C  
ATOM   2228  CG  GLN B 140       5.972   0.444   1.051  1.00  0.00           C  
ATOM   2229  CD  GLN B 140       6.589   0.662  -0.299  1.00  0.00           C  
ATOM   2230  OE1 GLN B 140       7.742   0.284  -0.523  1.00  0.00           O  
ATOM   2231  NE2 GLN B 140       5.840   1.283  -1.199  1.00  0.00           N  
ATOM   2232  H   GLN B 140       5.984   2.421   3.736  1.00  0.00           H  
ATOM   2233  HA  GLN B 140       5.866  -0.566   3.623  1.00  0.00           H  
ATOM   2234 1HB  GLN B 140       7.563   1.403   2.068  1.00  0.00           H  
ATOM   2235 2HB  GLN B 140       7.732  -0.335   1.961  1.00  0.00           H  
ATOM   2236 1HG  GLN B 140       5.473  -0.525   1.059  1.00  0.00           H  
ATOM   2237 2HG  GLN B 140       5.249   1.241   1.231  1.00  0.00           H  
ATOM   2238 1HE2 GLN B 140       6.197   1.459  -2.117  1.00  0.00           H  
ATOM   2239 2HE2 GLN B 140       4.917   1.580  -0.958  1.00  0.00           H  
ATOM   2240  N   ALA B 141       7.618   1.094   5.539  1.00  0.00           N  
ATOM   2241  CA  ALA B 141       8.590   1.057   6.626  1.00  0.00           C  
ATOM   2242  C   ALA B 141       8.015   1.793   7.806  1.00  0.00           C  
ATOM   2243  O   ALA B 141       7.201   2.703   7.628  1.00  0.00           O  
ATOM   2244  CB  ALA B 141       9.887   1.685   6.202  1.00  0.00           C  
ATOM   2245  H   ALA B 141       6.901   1.803   5.546  1.00  0.00           H  
ATOM   2246  HA  ALA B 141       8.743   0.019   6.914  1.00  0.00           H  
ATOM   2247 1HB  ALA B 141      10.596   1.647   7.025  1.00  0.00           H  
ATOM   2248 2HB  ALA B 141      10.271   1.134   5.368  1.00  0.00           H  
ATOM   2249 3HB  ALA B 141       9.711   2.716   5.915  1.00  0.00           H  
ATOM   2250  N   TRP B 142       8.475   1.445   9.003  1.00  0.00           N  
ATOM   2251  CA  TRP B 142       7.995   2.098  10.216  1.00  0.00           C  
ATOM   2252  C   TRP B 142       9.006   1.717  11.297  1.00  0.00           C  
ATOM   2253  O   TRP B 142       9.579   0.630  11.210  1.00  0.00           O  
ATOM   2254  CB  TRP B 142       6.586   1.571  10.520  1.00  0.00           C  
ATOM   2255  CG  TRP B 142       5.774   2.298  11.527  1.00  0.00           C  
ATOM   2256  CD1 TRP B 142       5.466   1.956  12.817  1.00  0.00           C  
ATOM   2257  CD2 TRP B 142       5.116   3.557  11.270  1.00  0.00           C  
ATOM   2258  NE1 TRP B 142       4.638   2.929  13.379  1.00  0.00           N  
ATOM   2259  CE2 TRP B 142       4.432   3.918  12.438  1.00  0.00           C  
ATOM   2260  CE3 TRP B 142       5.044   4.392  10.143  1.00  0.00           C  
ATOM   2261  CZ2 TRP B 142       3.699   5.071  12.512  1.00  0.00           C  
ATOM   2262  CZ3 TRP B 142       4.291   5.527  10.225  1.00  0.00           C  
ATOM   2263  CH2 TRP B 142       3.643   5.862  11.372  1.00  0.00           C  
ATOM   2264  H   TRP B 142       9.156   0.701   9.074  1.00  0.00           H  
ATOM   2265  HA  TRP B 142       7.955   3.162  10.045  1.00  0.00           H  
ATOM   2266 1HB  TRP B 142       6.006   1.576   9.601  1.00  0.00           H  
ATOM   2267 2HB  TRP B 142       6.669   0.537  10.848  1.00  0.00           H  
ATOM   2268  HD1 TRP B 142       5.800   1.048  13.326  1.00  0.00           H  
ATOM   2269  HE1 TRP B 142       4.235   2.900  14.323  1.00  0.00           H  
ATOM   2270  HE3 TRP B 142       5.561   4.132   9.216  1.00  0.00           H  
ATOM   2271  HZ2 TRP B 142       3.164   5.359  13.412  1.00  0.00           H  
ATOM   2272  HZ3 TRP B 142       4.228   6.152   9.369  1.00  0.00           H  
ATOM   2273  HH2 TRP B 142       3.072   6.779  11.381  1.00  0.00           H  
ATOM   2274  N   PRO B 143       9.265   2.538  12.317  1.00  0.00           N  
ATOM   2275  CA  PRO B 143      10.206   2.205  13.374  1.00  0.00           C  
ATOM   2276  C   PRO B 143       9.829   0.861  13.991  1.00  0.00           C  
ATOM   2277  O   PRO B 143       8.665   0.623  14.345  1.00  0.00           O  
ATOM   2278  CB  PRO B 143       9.997   3.354  14.349  1.00  0.00           C  
ATOM   2279  CG  PRO B 143       9.539   4.510  13.465  1.00  0.00           C  
ATOM   2280  CD  PRO B 143       8.665   3.876  12.438  1.00  0.00           C  
ATOM   2281  HA  PRO B 143      11.231   2.191  12.968  1.00  0.00           H  
ATOM   2282 1HB  PRO B 143       9.263   3.062  15.098  1.00  0.00           H  
ATOM   2283 2HB  PRO B 143      10.932   3.557  14.890  1.00  0.00           H  
ATOM   2284 1HG  PRO B 143       8.972   5.241  14.048  1.00  0.00           H  
ATOM   2285 2HG  PRO B 143      10.400   5.032  13.036  1.00  0.00           H  
ATOM   2286 1HD  PRO B 143       7.663   3.808  12.836  1.00  0.00           H  
ATOM   2287 2HD  PRO B 143       8.704   4.450  11.549  1.00  0.00           H  
ATOM   2288  N   GLU B 144      10.829   0.013  14.185  1.00  0.00           N  
ATOM   2289  CA  GLU B 144      10.607  -1.341  14.700  1.00  0.00           C  
ATOM   2290  C   GLU B 144      10.136  -1.353  16.134  1.00  0.00           C  
ATOM   2291  O   GLU B 144       9.462  -2.291  16.572  1.00  0.00           O  
ATOM   2292  CB  GLU B 144      11.871  -2.190  14.529  1.00  0.00           C  
ATOM   2293  CG  GLU B 144      12.183  -2.497  13.056  1.00  0.00           C  
ATOM   2294  CD  GLU B 144      13.398  -3.304  12.847  1.00  0.00           C  
ATOM   2295  OE1 GLU B 144      14.111  -3.543  13.794  1.00  0.00           O  
ATOM   2296  OE2 GLU B 144      13.609  -3.717  11.740  1.00  0.00           O  
ATOM   2297  H   GLU B 144      11.762   0.279  13.906  1.00  0.00           H  
ATOM   2298  HA  GLU B 144       9.825  -1.800  14.096  1.00  0.00           H  
ATOM   2299 1HB  GLU B 144      12.727  -1.679  14.970  1.00  0.00           H  
ATOM   2300 2HB  GLU B 144      11.741  -3.141  15.047  1.00  0.00           H  
ATOM   2301 1HG  GLU B 144      11.338  -3.024  12.618  1.00  0.00           H  
ATOM   2302 2HG  GLU B 144      12.295  -1.550  12.525  1.00  0.00           H  
ATOM   2303  N   ASN B 145      10.482  -0.308  16.878  1.00  0.00           N  
ATOM   2304  CA  ASN B 145      10.075  -0.229  18.270  1.00  0.00           C  
ATOM   2305  C   ASN B 145       8.657   0.343  18.461  1.00  0.00           C  
ATOM   2306  O   ASN B 145       8.215   0.521  19.591  1.00  0.00           O  
ATOM   2307  CB  ASN B 145      11.109   0.542  19.100  1.00  0.00           C  
ATOM   2308  CG  ASN B 145      11.299   1.988  18.701  1.00  0.00           C  
ATOM   2309  OD1 ASN B 145      10.654   2.473  17.773  1.00  0.00           O  
ATOM   2310  ND2 ASN B 145      12.191   2.687  19.403  1.00  0.00           N  
ATOM   2311  H   ASN B 145      11.029   0.431  16.464  1.00  0.00           H  
ATOM   2312  HA  ASN B 145      10.047  -1.244  18.664  1.00  0.00           H  
ATOM   2313 1HB  ASN B 145      10.817   0.513  20.146  1.00  0.00           H  
ATOM   2314 2HB  ASN B 145      12.072   0.034  19.023  1.00  0.00           H  
ATOM   2315 1HD2 ASN B 145      12.362   3.650  19.187  1.00  0.00           H  
ATOM   2316 2HD2 ASN B 145      12.694   2.248  20.145  1.00  0.00           H  
ATOM   2317  N   ARG B 146       7.917   0.586  17.376  1.00  0.00           N  
ATOM   2318  CA  ARG B 146       6.537   1.029  17.532  1.00  0.00           C  
ATOM   2319  C   ARG B 146       5.639  -0.156  17.305  1.00  0.00           C  
ATOM   2320  O   ARG B 146       5.826  -0.920  16.363  1.00  0.00           O  
ATOM   2321  CB  ARG B 146       6.192   2.191  16.602  1.00  0.00           C  
ATOM   2322  CG  ARG B 146       6.856   3.508  16.998  1.00  0.00           C  
ATOM   2323  CD  ARG B 146       6.302   4.712  16.260  1.00  0.00           C  
ATOM   2324  NE  ARG B 146       6.778   5.922  16.912  1.00  0.00           N  
ATOM   2325  CZ  ARG B 146       6.077   7.084  17.005  1.00  0.00           C  
ATOM   2326  NH1 ARG B 146       4.886   7.230  16.430  1.00  0.00           N  
ATOM   2327  NH2 ARG B 146       6.576   8.054  17.743  1.00  0.00           N  
ATOM   2328  H   ARG B 146       8.296   0.459  16.436  1.00  0.00           H  
ATOM   2329  HA  ARG B 146       6.391   1.373  18.553  1.00  0.00           H  
ATOM   2330 1HB  ARG B 146       6.523   1.951  15.591  1.00  0.00           H  
ATOM   2331 2HB  ARG B 146       5.108   2.337  16.576  1.00  0.00           H  
ATOM   2332 1HG  ARG B 146       6.712   3.672  18.064  1.00  0.00           H  
ATOM   2333 2HG  ARG B 146       7.925   3.446  16.800  1.00  0.00           H  
ATOM   2334 1HD  ARG B 146       6.640   4.716  15.223  1.00  0.00           H  
ATOM   2335 2HD  ARG B 146       5.208   4.709  16.286  1.00  0.00           H  
ATOM   2336  HE  ARG B 146       7.673   5.878  17.397  1.00  0.00           H  
ATOM   2337 1HH1 ARG B 146       4.488   6.487  15.883  1.00  0.00           H  
ATOM   2338 2HH1 ARG B 146       4.357   8.111  16.582  1.00  0.00           H  
ATOM   2339 1HH2 ARG B 146       7.455   7.920  18.210  1.00  0.00           H  
ATOM   2340 2HH2 ARG B 146       6.035   8.914  17.910  1.00  0.00           H  
ATOM   2341  N   THR B 147       4.627  -0.294  18.155  1.00  0.00           N  
ATOM   2342  CA  THR B 147       3.730  -1.435  18.079  1.00  0.00           C  
ATOM   2343  C   THR B 147       2.500  -1.218  17.211  1.00  0.00           C  
ATOM   2344  O   THR B 147       1.794  -2.195  16.911  1.00  0.00           O  
ATOM   2345  CB  THR B 147       3.314  -1.852  19.493  1.00  0.00           C  
ATOM   2346  OG1 THR B 147       2.647  -0.763  20.157  1.00  0.00           O  
ATOM   2347  CG2 THR B 147       4.585  -2.219  20.268  1.00  0.00           C  
ATOM   2348  H   THR B 147       4.508   0.378  18.901  1.00  0.00           H  
ATOM   2349  HA  THR B 147       4.293  -2.264  17.646  1.00  0.00           H  
ATOM   2350  HB  THR B 147       2.650  -2.698  19.457  1.00  0.00           H  
ATOM   2351  HG1 THR B 147       1.725  -0.712  19.868  1.00  0.00           H  
ATOM   2352 1HG2 THR B 147       4.320  -2.517  21.281  1.00  0.00           H  
ATOM   2353 2HG2 THR B 147       5.090  -3.043  19.765  1.00  0.00           H  
ATOM   2354 3HG2 THR B 147       5.254  -1.357  20.308  1.00  0.00           H  
ATOM   2355  N   ASP B 148       2.258   0.038  16.802  1.00  0.00           N  
ATOM   2356  CA  ASP B 148       1.117   0.343  15.946  1.00  0.00           C  
ATOM   2357  C   ASP B 148       1.345   1.621  15.124  1.00  0.00           C  
ATOM   2358  O   ASP B 148       2.377   2.293  15.257  1.00  0.00           O  
ATOM   2359  CB  ASP B 148      -0.164   0.452  16.788  1.00  0.00           C  
ATOM   2360  CG  ASP B 148      -0.102   1.540  17.870  1.00  0.00           C  
ATOM   2361  OD1 ASP B 148       0.787   2.369  17.799  1.00  0.00           O  
ATOM   2362  OD2 ASP B 148      -0.940   1.546  18.739  1.00  0.00           O  
ATOM   2363  H   ASP B 148       2.876   0.776  17.091  1.00  0.00           H  
ATOM   2364  HA  ASP B 148       0.998  -0.466  15.240  1.00  0.00           H  
ATOM   2365 1HB  ASP B 148      -1.012   0.632  16.136  1.00  0.00           H  
ATOM   2366 2HB  ASP B 148      -0.342  -0.505  17.273  1.00  0.00           H  
ATOM   2367  N   LEU B 149       0.368   2.003  14.316  1.00  0.00           N  
ATOM   2368  CA  LEU B 149       0.499   3.209  13.494  1.00  0.00           C  
ATOM   2369  C   LEU B 149      -0.122   4.393  14.239  1.00  0.00           C  
ATOM   2370  O   LEU B 149      -1.017   5.076  13.737  1.00  0.00           O  
ATOM   2371  CB  LEU B 149      -0.209   2.968  12.152  1.00  0.00           C  
ATOM   2372  CG  LEU B 149       0.289   1.722  11.391  1.00  0.00           C  
ATOM   2373  CD1 LEU B 149      -0.579   1.493  10.145  1.00  0.00           C  
ATOM   2374  CD2 LEU B 149       1.758   1.894  11.028  1.00  0.00           C  
ATOM   2375  H   LEU B 149      -0.490   1.463  14.224  1.00  0.00           H  
ATOM   2376  HA  LEU B 149       1.549   3.406  13.316  1.00  0.00           H  
ATOM   2377 1HB  LEU B 149      -1.279   2.874  12.320  1.00  0.00           H  
ATOM   2378 2HB  LEU B 149      -0.049   3.831  11.519  1.00  0.00           H  
ATOM   2379  HG  LEU B 149       0.176   0.846  12.038  1.00  0.00           H  
ATOM   2380 1HD1 LEU B 149      -0.238   0.596   9.621  1.00  0.00           H  
ATOM   2381 2HD1 LEU B 149      -1.623   1.359  10.448  1.00  0.00           H  
ATOM   2382 3HD1 LEU B 149      -0.498   2.344   9.490  1.00  0.00           H  
ATOM   2383 1HD2 LEU B 149       2.108   1.010  10.506  1.00  0.00           H  
ATOM   2384 2HD2 LEU B 149       1.887   2.763  10.392  1.00  0.00           H  
ATOM   2385 3HD2 LEU B 149       2.329   2.027  11.938  1.00  0.00           H  
ATOM   2386  N   HIS B 150       0.414   4.655  15.420  1.00  0.00           N  
ATOM   2387  CA  HIS B 150      -0.056   5.660  16.386  1.00  0.00           C  
ATOM   2388  C   HIS B 150      -0.189   7.060  15.780  1.00  0.00           C  
ATOM   2389  O   HIS B 150      -1.136   7.795  16.062  1.00  0.00           O  
ATOM   2390  CB  HIS B 150       0.896   5.678  17.590  1.00  0.00           C  
ATOM   2391  CG  HIS B 150       0.523   6.577  18.703  1.00  0.00           C  
ATOM   2392  ND1 HIS B 150      -0.619   6.382  19.473  1.00  0.00           N  
ATOM   2393  CD2 HIS B 150       1.178   7.634  19.244  1.00  0.00           C  
ATOM   2394  CE1 HIS B 150      -0.666   7.300  20.425  1.00  0.00           C  
ATOM   2395  NE2 HIS B 150       0.419   8.083  20.315  1.00  0.00           N  
ATOM   2396  H   HIS B 150       1.176   4.026  15.694  1.00  0.00           H  
ATOM   2397  HA  HIS B 150      -1.038   5.364  16.752  1.00  0.00           H  
ATOM   2398 1HB  HIS B 150       0.984   4.686  17.997  1.00  0.00           H  
ATOM   2399 2HB  HIS B 150       1.891   5.976  17.247  1.00  0.00           H  
ATOM   2400  HD1 HIS B 150      -1.429   5.862  19.181  1.00  0.00           H  
ATOM   2401  HD2 HIS B 150       2.124   8.128  18.985  1.00  0.00           H  
ATOM   2402  HE1 HIS B 150      -1.503   7.323  21.128  1.00  0.00           H  
ATOM   2403  N   ALA B 151       0.757   7.419  14.936  1.00  0.00           N  
ATOM   2404  CA  ALA B 151       0.779   8.726  14.288  1.00  0.00           C  
ATOM   2405  C   ALA B 151      -0.497   8.972  13.466  1.00  0.00           C  
ATOM   2406  O   ALA B 151      -0.874  10.113  13.216  1.00  0.00           O  
ATOM   2407  CB  ALA B 151       1.981   8.834  13.370  1.00  0.00           C  
ATOM   2408  H   ALA B 151       1.492   6.757  14.735  1.00  0.00           H  
ATOM   2409  HA  ALA B 151       0.841   9.487  15.065  1.00  0.00           H  
ATOM   2410 1HB  ALA B 151       1.984   9.804  12.923  1.00  0.00           H  
ATOM   2411 2HB  ALA B 151       2.901   8.687  13.945  1.00  0.00           H  
ATOM   2412 3HB  ALA B 151       1.901   8.088  12.603  1.00  0.00           H  
ATOM   2413  N   PHE B 152      -1.146   7.911  13.007  1.00  0.00           N  
ATOM   2414  CA  PHE B 152      -2.334   8.065  12.181  1.00  0.00           C  
ATOM   2415  C   PHE B 152      -3.605   7.722  12.953  1.00  0.00           C  
ATOM   2416  O   PHE B 152      -4.653   7.491  12.352  1.00  0.00           O  
ATOM   2417  CB  PHE B 152      -2.232   7.196  10.927  1.00  0.00           C  
ATOM   2418  CG  PHE B 152      -1.120   7.604   9.989  1.00  0.00           C  
ATOM   2419  CD1 PHE B 152       0.062   6.863   9.862  1.00  0.00           C  
ATOM   2420  CD2 PHE B 152      -1.264   8.743   9.247  1.00  0.00           C  
ATOM   2421  CE1 PHE B 152       1.052   7.272   8.981  1.00  0.00           C  
ATOM   2422  CE2 PHE B 152      -0.279   9.157   8.381  1.00  0.00           C  
ATOM   2423  CZ  PHE B 152       0.875   8.423   8.239  1.00  0.00           C  
ATOM   2424  H   PHE B 152      -0.857   6.969  13.257  1.00  0.00           H  
ATOM   2425  HA  PHE B 152      -2.406   9.105  11.859  1.00  0.00           H  
ATOM   2426 1HB  PHE B 152      -2.048   6.164  11.231  1.00  0.00           H  
ATOM   2427 2HB  PHE B 152      -3.173   7.212  10.376  1.00  0.00           H  
ATOM   2428  HD1 PHE B 152       0.189   5.961  10.452  1.00  0.00           H  
ATOM   2429  HD2 PHE B 152      -2.178   9.329   9.351  1.00  0.00           H  
ATOM   2430  HE1 PHE B 152       1.961   6.694   8.873  1.00  0.00           H  
ATOM   2431  HE2 PHE B 152      -0.424  10.063   7.816  1.00  0.00           H  
ATOM   2432  HZ  PHE B 152       1.647   8.752   7.548  1.00  0.00           H  
ATOM   2433  N   GLU B 153      -3.547   7.754  14.283  1.00  0.00           N  
ATOM   2434  CA  GLU B 153      -4.706   7.383  15.092  1.00  0.00           C  
ATOM   2435  C   GLU B 153      -5.926   8.267  14.856  1.00  0.00           C  
ATOM   2436  O   GLU B 153      -7.050   7.855  15.175  1.00  0.00           O  
ATOM   2437  CB  GLU B 153      -4.344   7.372  16.584  1.00  0.00           C  
ATOM   2438  CG  GLU B 153      -4.128   8.751  17.180  1.00  0.00           C  
ATOM   2439  CD  GLU B 153      -3.714   8.712  18.643  1.00  0.00           C  
ATOM   2440  OE1 GLU B 153      -3.561   7.640  19.169  1.00  0.00           O  
ATOM   2441  OE2 GLU B 153      -3.528   9.767  19.220  1.00  0.00           O  
ATOM   2442  H   GLU B 153      -2.667   7.969  14.756  1.00  0.00           H  
ATOM   2443  HA  GLU B 153      -4.979   6.364  14.817  1.00  0.00           H  
ATOM   2444 1HB  GLU B 153      -5.132   6.872  17.144  1.00  0.00           H  
ATOM   2445 2HB  GLU B 153      -3.433   6.794  16.725  1.00  0.00           H  
ATOM   2446 1HG  GLU B 153      -3.364   9.277  16.608  1.00  0.00           H  
ATOM   2447 2HG  GLU B 153      -5.051   9.313  17.096  1.00  0.00           H  
ATOM   2448  N   ASN B 154      -5.698   9.499  14.342  1.00  0.00           N  
ATOM   2449  CA  ASN B 154      -6.774  10.437  14.074  1.00  0.00           C  
ATOM   2450  C   ASN B 154      -7.189  10.463  12.617  1.00  0.00           C  
ATOM   2451  O   ASN B 154      -8.084  11.225  12.258  1.00  0.00           O  
ATOM   2452  CB  ASN B 154      -6.382  11.810  14.530  1.00  0.00           C  
ATOM   2453  CG  ASN B 154      -6.215  11.808  16.025  1.00  0.00           C  
ATOM   2454  OD1 ASN B 154      -7.054  11.239  16.727  1.00  0.00           O  
ATOM   2455  ND2 ASN B 154      -5.157  12.382  16.508  1.00  0.00           N  
ATOM   2456  H   ASN B 154      -4.748   9.770  14.126  1.00  0.00           H  
ATOM   2457  HA  ASN B 154      -7.646  10.132  14.653  1.00  0.00           H  
ATOM   2458 1HB  ASN B 154      -5.456  12.105  14.046  1.00  0.00           H  
ATOM   2459 2HB  ASN B 154      -7.140  12.531  14.247  1.00  0.00           H  
ATOM   2460 1HD2 ASN B 154      -4.987  12.393  17.497  1.00  0.00           H  
ATOM   2461 2HD2 ASN B 154      -4.500  12.822  15.865  1.00  0.00           H  
ATOM   2462  N   LEU B 155      -6.602   9.588  11.785  1.00  0.00           N  
ATOM   2463  CA  LEU B 155      -6.986   9.524  10.364  1.00  0.00           C  
ATOM   2464  C   LEU B 155      -8.389   8.964  10.207  1.00  0.00           C  
ATOM   2465  O   LEU B 155      -8.652   7.845  10.619  1.00  0.00           O  
ATOM   2466  CB  LEU B 155      -6.008   8.632   9.618  1.00  0.00           C  
ATOM   2467  CG  LEU B 155      -6.278   8.421   8.128  1.00  0.00           C  
ATOM   2468  CD1 LEU B 155      -6.134   9.702   7.378  1.00  0.00           C  
ATOM   2469  CD2 LEU B 155      -5.295   7.395   7.630  1.00  0.00           C  
ATOM   2470  H   LEU B 155      -5.886   8.951  12.125  1.00  0.00           H  
ATOM   2471  HA  LEU B 155      -6.954  10.525   9.942  1.00  0.00           H  
ATOM   2472 1HB  LEU B 155      -5.010   9.056   9.730  1.00  0.00           H  
ATOM   2473 2HB  LEU B 155      -6.008   7.655  10.092  1.00  0.00           H  
ATOM   2474  HG  LEU B 155      -7.302   8.066   7.985  1.00  0.00           H  
ATOM   2475 1HD1 LEU B 155      -6.330   9.534   6.315  1.00  0.00           H  
ATOM   2476 2HD1 LEU B 155      -6.844  10.424   7.761  1.00  0.00           H  
ATOM   2477 3HD1 LEU B 155      -5.125  10.081   7.505  1.00  0.00           H  
ATOM   2478 1HD2 LEU B 155      -5.462   7.229   6.582  1.00  0.00           H  
ATOM   2479 2HD2 LEU B 155      -4.279   7.760   7.785  1.00  0.00           H  
ATOM   2480 3HD2 LEU B 155      -5.424   6.463   8.173  1.00  0.00           H  
ATOM   2481  N   GLU B 156      -9.296   9.712   9.574  1.00  0.00           N  
ATOM   2482  CA  GLU B 156     -10.668   9.275   9.430  1.00  0.00           C  
ATOM   2483  C   GLU B 156     -10.996   8.823   8.038  1.00  0.00           C  
ATOM   2484  O   GLU B 156     -11.794   7.887   7.851  1.00  0.00           O  
ATOM   2485  CB  GLU B 156     -11.661  10.424   9.779  1.00  0.00           C  
ATOM   2486  CG  GLU B 156     -11.566  10.909  11.168  1.00  0.00           C  
ATOM   2487  CD  GLU B 156     -12.573  12.007  11.514  1.00  0.00           C  
ATOM   2488  OE1 GLU B 156     -13.524  12.191  10.798  1.00  0.00           O  
ATOM   2489  OE2 GLU B 156     -12.365  12.675  12.504  1.00  0.00           O  
ATOM   2490  H   GLU B 156      -9.044  10.621   9.219  1.00  0.00           H  
ATOM   2491  HA  GLU B 156     -10.824   8.451  10.091  1.00  0.00           H  
ATOM   2492 1HB  GLU B 156     -11.486  11.275   9.115  1.00  0.00           H  
ATOM   2493 2HB  GLU B 156     -12.683  10.081   9.616  1.00  0.00           H  
ATOM   2494 1HG  GLU B 156     -11.734  10.066  11.828  1.00  0.00           H  
ATOM   2495 2HG  GLU B 156     -10.553  11.275  11.340  1.00  0.00           H  
ATOM   2496  N   ILE B 157     -10.432   9.518   7.062  1.00  0.00           N  
ATOM   2497  CA  ILE B 157     -10.752   9.184   5.680  1.00  0.00           C  
ATOM   2498  C   ILE B 157      -9.558   9.142   4.781  1.00  0.00           C  
ATOM   2499  O   ILE B 157      -8.731  10.050   4.834  1.00  0.00           O  
ATOM   2500  CB  ILE B 157     -11.763  10.178   5.088  1.00  0.00           C  
ATOM   2501  CG1 ILE B 157     -13.034  10.162   5.914  1.00  0.00           C  
ATOM   2502  CG2 ILE B 157     -12.116   9.803   3.605  1.00  0.00           C  
ATOM   2503  CD1 ILE B 157     -13.846  11.263   5.613  1.00  0.00           C  
ATOM   2504  H   ILE B 157      -9.812  10.296   7.287  1.00  0.00           H  
ATOM   2505  HA  ILE B 157     -11.208   8.200   5.662  1.00  0.00           H  
ATOM   2506  HB  ILE B 157     -11.350  11.189   5.124  1.00  0.00           H  
ATOM   2507 1HG1 ILE B 157     -13.590   9.241   5.731  1.00  0.00           H  
ATOM   2508 2HG1 ILE B 157     -12.808  10.244   6.959  1.00  0.00           H  
ATOM   2509 1HG2 ILE B 157     -12.843  10.511   3.216  1.00  0.00           H  
ATOM   2510 2HG2 ILE B 157     -11.236   9.838   2.992  1.00  0.00           H  
ATOM   2511 3HG2 ILE B 157     -12.543   8.798   3.569  1.00  0.00           H  
ATOM   2512 1HD1 ILE B 157     -14.750  11.239   6.219  1.00  0.00           H  
ATOM   2513 2HD1 ILE B 157     -13.292  12.169   5.803  1.00  0.00           H  
ATOM   2514 3HD1 ILE B 157     -14.094  11.206   4.574  1.00  0.00           H  
ATOM   2515  N   ILE B 158      -9.496   8.090   3.955  1.00  0.00           N  
ATOM   2516  CA  ILE B 158      -8.546   7.993   2.871  1.00  0.00           C  
ATOM   2517  C   ILE B 158      -9.407   8.045   1.602  1.00  0.00           C  
ATOM   2518  O   ILE B 158     -10.221   7.156   1.361  1.00  0.00           O  
ATOM   2519  CB  ILE B 158      -7.704   6.699   2.905  1.00  0.00           C  
ATOM   2520  CG1 ILE B 158      -6.921   6.598   4.213  1.00  0.00           C  
ATOM   2521  CG2 ILE B 158      -6.759   6.698   1.709  1.00  0.00           C  
ATOM   2522  CD1 ILE B 158      -6.310   5.239   4.451  1.00  0.00           C  
ATOM   2523  H   ILE B 158     -10.205   7.363   4.058  1.00  0.00           H  
ATOM   2524  HA  ILE B 158      -7.875   8.848   2.891  1.00  0.00           H  
ATOM   2525  HB  ILE B 158      -8.361   5.837   2.850  1.00  0.00           H  
ATOM   2526 1HG1 ILE B 158      -6.119   7.335   4.193  1.00  0.00           H  
ATOM   2527 2HG1 ILE B 158      -7.583   6.830   5.050  1.00  0.00           H  
ATOM   2528 1HG2 ILE B 158      -6.168   5.784   1.711  1.00  0.00           H  
ATOM   2529 2HG2 ILE B 158      -7.340   6.751   0.790  1.00  0.00           H  
ATOM   2530 3HG2 ILE B 158      -6.092   7.564   1.764  1.00  0.00           H  
ATOM   2531 1HD1 ILE B 158      -5.764   5.238   5.387  1.00  0.00           H  
ATOM   2532 2HD1 ILE B 158      -7.098   4.490   4.495  1.00  0.00           H  
ATOM   2533 3HD1 ILE B 158      -5.625   4.995   3.637  1.00  0.00           H  
ATOM   2534  N   ARG B 159      -9.281   9.085   0.805  1.00  0.00           N  
ATOM   2535  CA  ARG B 159     -10.234   9.176  -0.302  1.00  0.00           C  
ATOM   2536  C   ARG B 159      -9.758   8.292  -1.473  1.00  0.00           C  
ATOM   2537  O   ARG B 159     -10.550   7.847  -2.305  1.00  0.00           O  
ATOM   2538  CB  ARG B 159     -10.420  10.619  -0.753  1.00  0.00           C  
ATOM   2539  CG  ARG B 159     -10.971  11.618   0.278  1.00  0.00           C  
ATOM   2540  CD  ARG B 159     -12.423  11.544   0.530  1.00  0.00           C  
ATOM   2541  NE  ARG B 159     -13.146  12.026  -0.633  1.00  0.00           N  
ATOM   2542  CZ  ARG B 159     -13.411  13.333  -0.890  1.00  0.00           C  
ATOM   2543  NH1 ARG B 159     -13.012  14.309  -0.061  1.00  0.00           N  
ATOM   2544  NH2 ARG B 159     -14.071  13.644  -1.998  1.00  0.00           N  
ATOM   2545  H   ARG B 159      -8.582   9.801   0.993  1.00  0.00           H  
ATOM   2546  HA  ARG B 159     -11.195   8.822   0.052  1.00  0.00           H  
ATOM   2547 1HB  ARG B 159      -9.556  10.995  -1.163  1.00  0.00           H  
ATOM   2548 2HB  ARG B 159     -11.157  10.613  -1.549  1.00  0.00           H  
ATOM   2549 1HG  ARG B 159     -10.451  11.477   1.229  1.00  0.00           H  
ATOM   2550 2HG  ARG B 159     -10.767  12.632  -0.079  1.00  0.00           H  
ATOM   2551 1HD  ARG B 159     -12.724  10.511   0.726  1.00  0.00           H  
ATOM   2552 2HD  ARG B 159     -12.682  12.172   1.386  1.00  0.00           H  
ATOM   2553  HE  ARG B 159     -13.476  11.338  -1.296  1.00  0.00           H  
ATOM   2554 1HH1 ARG B 159     -12.477  14.105   0.806  1.00  0.00           H  
ATOM   2555 2HH1 ARG B 159     -13.219  15.271  -0.280  1.00  0.00           H  
ATOM   2556 1HH2 ARG B 159     -14.373  12.910  -2.631  1.00  0.00           H  
ATOM   2557 2HH2 ARG B 159     -14.276  14.609  -2.212  1.00  0.00           H  
ATOM   2558  N   GLY B 160      -8.457   8.033  -1.575  1.00  0.00           N  
ATOM   2559  CA  GLY B 160      -8.021   7.120  -2.612  1.00  0.00           C  
ATOM   2560  C   GLY B 160      -8.189   7.674  -4.022  1.00  0.00           C  
ATOM   2561  O   GLY B 160      -8.372   6.909  -4.969  1.00  0.00           O  
ATOM   2562  H   GLY B 160      -7.755   8.431  -0.951  1.00  0.00           H  
ATOM   2563 1HA  GLY B 160      -6.988   6.876  -2.432  1.00  0.00           H  
ATOM   2564 2HA  GLY B 160      -8.579   6.191  -2.520  1.00  0.00           H  
ATOM   2565  N   ARG B 161      -8.087   8.984  -4.190  1.00  0.00           N  
ATOM   2566  CA  ARG B 161      -8.353   9.583  -5.497  1.00  0.00           C  
ATOM   2567  C   ARG B 161      -7.177   9.645  -6.450  1.00  0.00           C  
ATOM   2568  O   ARG B 161      -7.336  10.116  -7.573  1.00  0.00           O  
ATOM   2569  CB  ARG B 161      -8.888  10.995  -5.292  1.00  0.00           C  
ATOM   2570  CG  ARG B 161     -10.233  11.035  -4.613  1.00  0.00           C  
ATOM   2571  CD  ARG B 161     -10.620  12.437  -4.220  1.00  0.00           C  
ATOM   2572  NE  ARG B 161     -10.881  13.286  -5.368  1.00  0.00           N  
ATOM   2573  CZ  ARG B 161     -10.987  14.630  -5.316  1.00  0.00           C  
ATOM   2574  NH1 ARG B 161     -10.829  15.258  -4.161  1.00  0.00           N  
ATOM   2575  NH2 ARG B 161     -11.238  15.316  -6.427  1.00  0.00           N  
ATOM   2576  H   ARG B 161      -7.873   9.589  -3.396  1.00  0.00           H  
ATOM   2577  HA  ARG B 161      -9.137   8.992  -5.970  1.00  0.00           H  
ATOM   2578 1HB  ARG B 161      -8.184  11.564  -4.686  1.00  0.00           H  
ATOM   2579 2HB  ARG B 161      -8.974  11.498  -6.251  1.00  0.00           H  
ATOM   2580 1HG  ARG B 161     -10.989  10.637  -5.283  1.00  0.00           H  
ATOM   2581 2HG  ARG B 161     -10.184  10.417  -3.726  1.00  0.00           H  
ATOM   2582 1HD  ARG B 161     -11.515  12.398  -3.614  1.00  0.00           H  
ATOM   2583 2HD  ARG B 161      -9.809  12.882  -3.638  1.00  0.00           H  
ATOM   2584  HE  ARG B 161     -11.007  12.840  -6.265  1.00  0.00           H  
ATOM   2585 1HH1 ARG B 161     -10.625  14.727  -3.327  1.00  0.00           H  
ATOM   2586 2HH1 ARG B 161     -10.901  16.265  -4.119  1.00  0.00           H  
ATOM   2587 1HH2 ARG B 161     -11.358  14.833  -7.304  1.00  0.00           H  
ATOM   2588 2HH2 ARG B 161     -11.314  16.322  -6.393  1.00  0.00           H  
ATOM   2589  N   THR B 162      -6.001   9.202  -6.026  1.00  0.00           N  
ATOM   2590  CA  THR B 162      -4.814   9.278  -6.874  1.00  0.00           C  
ATOM   2591  C   THR B 162      -5.019   8.463  -8.146  1.00  0.00           C  
ATOM   2592  O   THR B 162      -5.441   7.319  -8.091  1.00  0.00           O  
ATOM   2593  CB  THR B 162      -3.563   8.871  -6.099  1.00  0.00           C  
ATOM   2594  OG1 THR B 162      -3.401   9.778  -5.017  1.00  0.00           O  
ATOM   2595  CG2 THR B 162      -2.362   8.898  -6.957  1.00  0.00           C  
ATOM   2596  H   THR B 162      -5.929   8.806  -5.101  1.00  0.00           H  
ATOM   2597  HA  THR B 162      -4.657  10.317  -7.163  1.00  0.00           H  
ATOM   2598  HB  THR B 162      -3.685   7.902  -5.709  1.00  0.00           H  
ATOM   2599  HG1 THR B 162      -2.639   9.501  -4.459  1.00  0.00           H  
ATOM   2600 1HG2 THR B 162      -1.509   8.622  -6.335  1.00  0.00           H  
ATOM   2601 2HG2 THR B 162      -2.461   8.192  -7.774  1.00  0.00           H  
ATOM   2602 3HG2 THR B 162      -2.220   9.900  -7.348  1.00  0.00           H  
ATOM   2603  N   LYS B 163      -4.737   9.056  -9.300  1.00  0.00           N  
ATOM   2604  CA  LYS B 163      -5.046   8.388 -10.558  1.00  0.00           C  
ATOM   2605  C   LYS B 163      -3.865   7.801 -11.281  1.00  0.00           C  
ATOM   2606  O   LYS B 163      -4.031   7.116 -12.283  1.00  0.00           O  
ATOM   2607  CB  LYS B 163      -5.791   9.332 -11.507  1.00  0.00           C  
ATOM   2608  CG  LYS B 163      -7.136   9.868 -10.973  1.00  0.00           C  
ATOM   2609  CD  LYS B 163      -8.156   8.732 -10.694  1.00  0.00           C  
ATOM   2610  CE  LYS B 163      -9.508   9.277 -10.273  1.00  0.00           C  
ATOM   2611  NZ  LYS B 163     -10.452   8.176  -9.910  1.00  0.00           N  
ATOM   2612  H   LYS B 163      -4.373   9.996  -9.301  1.00  0.00           H  
ATOM   2613  HA  LYS B 163      -5.724   7.563 -10.340  1.00  0.00           H  
ATOM   2614 1HB  LYS B 163      -5.157  10.189 -11.731  1.00  0.00           H  
ATOM   2615 2HB  LYS B 163      -5.986   8.817 -12.447  1.00  0.00           H  
ATOM   2616 1HG  LYS B 163      -6.960  10.416 -10.050  1.00  0.00           H  
ATOM   2617 2HG  LYS B 163      -7.563  10.555 -11.700  1.00  0.00           H  
ATOM   2618 1HD  LYS B 163      -8.269   8.102 -11.575  1.00  0.00           H  
ATOM   2619 2HD  LYS B 163      -7.805   8.120  -9.864  1.00  0.00           H  
ATOM   2620 1HE  LYS B 163      -9.375   9.928  -9.408  1.00  0.00           H  
ATOM   2621 2HE  LYS B 163      -9.936   9.856 -11.090  1.00  0.00           H  
ATOM   2622 1HZ  LYS B 163     -11.340   8.563  -9.626  1.00  0.00           H  
ATOM   2623 2HZ  LYS B 163     -10.592   7.565 -10.699  1.00  0.00           H  
ATOM   2624 3HZ  LYS B 163     -10.055   7.644  -9.140  1.00  0.00           H  
ATOM   2625  N   GLN B 164      -2.659   8.108 -10.829  1.00  0.00           N  
ATOM   2626  CA  GLN B 164      -1.491   7.659 -11.571  1.00  0.00           C  
ATOM   2627  C   GLN B 164      -0.438   7.007 -10.710  1.00  0.00           C  
ATOM   2628  O   GLN B 164       0.756   7.161 -10.955  1.00  0.00           O  
ATOM   2629  CB  GLN B 164      -0.858   8.824 -12.323  1.00  0.00           C  
ATOM   2630  CG  GLN B 164      -1.747   9.460 -13.371  1.00  0.00           C  
ATOM   2631  CD  GLN B 164      -1.087  10.627 -14.088  1.00  0.00           C  
ATOM   2632  OE1 GLN B 164      -0.463  11.523 -13.475  1.00  0.00           O  
ATOM   2633  NE2 GLN B 164      -1.211  10.623 -15.408  1.00  0.00           N  
ATOM   2634  H   GLN B 164      -2.556   8.660  -9.993  1.00  0.00           H  
ATOM   2635  HA  GLN B 164      -1.816   6.908 -12.290  1.00  0.00           H  
ATOM   2636 1HB  GLN B 164      -0.597   9.579 -11.611  1.00  0.00           H  
ATOM   2637 2HB  GLN B 164       0.062   8.492 -12.816  1.00  0.00           H  
ATOM   2638 1HG  GLN B 164      -2.002   8.699 -14.111  1.00  0.00           H  
ATOM   2639 2HG  GLN B 164      -2.651   9.831 -12.898  1.00  0.00           H  
ATOM   2640 1HE2 GLN B 164      -0.806  11.353 -15.958  1.00  0.00           H  
ATOM   2641 2HE2 GLN B 164      -1.717   9.882 -15.862  1.00  0.00           H  
ATOM   2642  N   HIS B 165      -0.860   6.289  -9.685  1.00  0.00           N  
ATOM   2643  CA  HIS B 165       0.119   5.637  -8.844  1.00  0.00           C  
ATOM   2644  C   HIS B 165      -0.373   4.323  -8.256  1.00  0.00           C  
ATOM   2645  O   HIS B 165      -0.330   4.124  -7.047  1.00  0.00           O  
ATOM   2646  CB  HIS B 165       0.574   6.552  -7.682  1.00  0.00           C  
ATOM   2647  CG  HIS B 165       1.376   7.819  -8.054  1.00  0.00           C  
ATOM   2648  ND1 HIS B 165       2.700   7.754  -8.434  1.00  0.00           N  
ATOM   2649  CD2 HIS B 165       1.054   9.146  -8.065  1.00  0.00           C  
ATOM   2650  CE1 HIS B 165       3.165   8.967  -8.660  1.00  0.00           C  
ATOM   2651  NE2 HIS B 165       2.195   9.850  -8.430  1.00  0.00           N  
ATOM   2652  H   HIS B 165      -1.848   6.178  -9.509  1.00  0.00           H  
ATOM   2653  HA  HIS B 165       0.990   5.403  -9.438  1.00  0.00           H  
ATOM   2654 1HB  HIS B 165      -0.301   6.862  -7.134  1.00  0.00           H  
ATOM   2655 2HB  HIS B 165       1.170   5.986  -6.990  1.00  0.00           H  
ATOM   2656  HD1 HIS B 165       3.252   6.924  -8.509  1.00  0.00           H  
ATOM   2657  HD2 HIS B 165       0.156   9.693  -7.835  1.00  0.00           H  
ATOM   2658  HE1 HIS B 165       4.205   9.097  -8.969  1.00  0.00           H  
ATOM   2659  N   GLY B 166      -0.797   3.396  -9.099  1.00  0.00           N  
ATOM   2660  CA  GLY B 166      -1.135   2.058  -8.608  1.00  0.00           C  
ATOM   2661  C   GLY B 166      -2.549   1.905  -8.107  1.00  0.00           C  
ATOM   2662  O   GLY B 166      -3.341   2.836  -8.123  1.00  0.00           O  
ATOM   2663  H   GLY B 166      -0.867   3.570 -10.102  1.00  0.00           H  
ATOM   2664 1HA  GLY B 166      -0.982   1.347  -9.418  1.00  0.00           H  
ATOM   2665 2HA  GLY B 166      -0.437   1.778  -7.821  1.00  0.00           H  
ATOM   2666  N   GLN B 167      -2.853   0.693  -7.667  1.00  0.00           N  
ATOM   2667  CA  GLN B 167      -4.195   0.311  -7.290  1.00  0.00           C  
ATOM   2668  C   GLN B 167      -4.493   0.431  -5.819  1.00  0.00           C  
ATOM   2669  O   GLN B 167      -5.650   0.278  -5.424  1.00  0.00           O  
ATOM   2670  CB  GLN B 167      -4.484  -1.122  -7.745  1.00  0.00           C  
ATOM   2671  CG  GLN B 167      -4.535  -1.279  -9.256  1.00  0.00           C  
ATOM   2672  CD  GLN B 167      -4.677  -2.725  -9.718  1.00  0.00           C  
ATOM   2673  OE1 GLN B 167      -5.699  -3.392  -9.526  1.00  0.00           O  
ATOM   2674  NE2 GLN B 167      -3.620  -3.215 -10.342  1.00  0.00           N  
ATOM   2675  H   GLN B 167      -2.129  -0.010  -7.647  1.00  0.00           H  
ATOM   2676  HA  GLN B 167      -4.882   0.959  -7.825  1.00  0.00           H  
ATOM   2677 1HB  GLN B 167      -3.696  -1.783  -7.370  1.00  0.00           H  
ATOM   2678 2HB  GLN B 167      -5.431  -1.467  -7.321  1.00  0.00           H  
ATOM   2679 1HG  GLN B 167      -5.390  -0.722  -9.626  1.00  0.00           H  
ATOM   2680 2HG  GLN B 167      -3.622  -0.871  -9.681  1.00  0.00           H  
ATOM   2681 1HE2 GLN B 167      -3.618  -4.152 -10.679  1.00  0.00           H  
ATOM   2682 2HE2 GLN B 167      -2.791  -2.619 -10.467  1.00  0.00           H  
ATOM   2683  N   PHE B 168      -3.458   0.600  -5.004  1.00  0.00           N  
ATOM   2684  CA  PHE B 168      -3.635   0.566  -3.565  1.00  0.00           C  
ATOM   2685  C   PHE B 168      -3.750   1.942  -2.911  1.00  0.00           C  
ATOM   2686  O   PHE B 168      -2.885   2.795  -3.077  1.00  0.00           O  
ATOM   2687  CB  PHE B 168      -2.482  -0.211  -2.936  1.00  0.00           C  
ATOM   2688  CG  PHE B 168      -2.512  -1.627  -3.373  1.00  0.00           C  
ATOM   2689  CD1 PHE B 168      -1.730  -2.052  -4.435  1.00  0.00           C  
ATOM   2690  CD2 PHE B 168      -3.355  -2.528  -2.775  1.00  0.00           C  
ATOM   2691  CE1 PHE B 168      -1.778  -3.350  -4.868  1.00  0.00           C  
ATOM   2692  CE2 PHE B 168      -3.417  -3.829  -3.209  1.00  0.00           C  
ATOM   2693  CZ  PHE B 168      -2.623  -4.244  -4.252  1.00  0.00           C  
ATOM   2694  H   PHE B 168      -2.540   0.756  -5.395  1.00  0.00           H  
ATOM   2695  HA  PHE B 168      -4.554   0.020  -3.361  1.00  0.00           H  
ATOM   2696 1HB  PHE B 168      -1.526   0.228  -3.209  1.00  0.00           H  
ATOM   2697 2HB  PHE B 168      -2.572  -0.183  -1.846  1.00  0.00           H  
ATOM   2698  HD1 PHE B 168      -1.071  -1.344  -4.933  1.00  0.00           H  
ATOM   2699  HD2 PHE B 168      -3.984  -2.198  -1.951  1.00  0.00           H  
ATOM   2700  HE1 PHE B 168      -1.150  -3.665  -5.707  1.00  0.00           H  
ATOM   2701  HE2 PHE B 168      -4.097  -4.534  -2.722  1.00  0.00           H  
ATOM   2702  HZ  PHE B 168      -2.672  -5.274  -4.594  1.00  0.00           H  
ATOM   2703  N   SER B 169      -4.808   2.130  -2.125  1.00  0.00           N  
ATOM   2704  CA  SER B 169      -5.002   3.361  -1.384  1.00  0.00           C  
ATOM   2705  C   SER B 169      -4.546   3.262   0.055  1.00  0.00           C  
ATOM   2706  O   SER B 169      -4.318   4.275   0.714  1.00  0.00           O  
ATOM   2707  CB  SER B 169      -6.419   3.842  -1.480  1.00  0.00           C  
ATOM   2708  OG  SER B 169      -7.300   2.927  -0.940  1.00  0.00           O  
ATOM   2709  H   SER B 169      -5.473   1.367  -2.024  1.00  0.00           H  
ATOM   2710  HA  SER B 169      -4.376   4.093  -1.824  1.00  0.00           H  
ATOM   2711 1HB  SER B 169      -6.512   4.787  -0.947  1.00  0.00           H  
ATOM   2712 2HB  SER B 169      -6.662   4.039  -2.509  1.00  0.00           H  
ATOM   2713  HG  SER B 169      -8.187   3.231  -1.247  1.00  0.00           H  
ATOM   2714  N   LEU B 170      -4.380   2.043   0.523  1.00  0.00           N  
ATOM   2715  CA  LEU B 170      -3.828   1.809   1.846  1.00  0.00           C  
ATOM   2716  C   LEU B 170      -2.892   0.641   1.738  1.00  0.00           C  
ATOM   2717  O   LEU B 170      -3.310  -0.450   1.335  1.00  0.00           O  
ATOM   2718  CB  LEU B 170      -4.928   1.557   2.897  1.00  0.00           C  
ATOM   2719  CG  LEU B 170      -4.447   1.186   4.367  1.00  0.00           C  
ATOM   2720  CD1 LEU B 170      -3.625   2.344   4.988  1.00  0.00           C  
ATOM   2721  CD2 LEU B 170      -5.688   0.896   5.238  1.00  0.00           C  
ATOM   2722  H   LEU B 170      -4.649   1.253  -0.062  1.00  0.00           H  
ATOM   2723  HA  LEU B 170      -3.265   2.681   2.158  1.00  0.00           H  
ATOM   2724 1HB  LEU B 170      -5.547   2.451   2.962  1.00  0.00           H  
ATOM   2725 2HB  LEU B 170      -5.544   0.750   2.542  1.00  0.00           H  
ATOM   2726  HG  LEU B 170      -3.811   0.296   4.328  1.00  0.00           H  
ATOM   2727 1HD1 LEU B 170      -3.309   2.066   5.994  1.00  0.00           H  
ATOM   2728 2HD1 LEU B 170      -2.738   2.553   4.389  1.00  0.00           H  
ATOM   2729 3HD1 LEU B 170      -4.238   3.233   5.038  1.00  0.00           H  
ATOM   2730 1HD2 LEU B 170      -5.374   0.626   6.249  1.00  0.00           H  
ATOM   2731 2HD2 LEU B 170      -6.318   1.785   5.281  1.00  0.00           H  
ATOM   2732 3HD2 LEU B 170      -6.253   0.075   4.807  1.00  0.00           H  
ATOM   2733  N   ALA B 171      -1.641   0.866   2.092  1.00  0.00           N  
ATOM   2734  CA  ALA B 171      -0.684  -0.219   2.081  1.00  0.00           C  
ATOM   2735  C   ALA B 171       0.101  -0.216   3.378  1.00  0.00           C  
ATOM   2736  O   ALA B 171       0.656   0.798   3.793  1.00  0.00           O  
ATOM   2737  CB  ALA B 171       0.268  -0.123   0.918  1.00  0.00           C  
ATOM   2738  H   ALA B 171      -1.367   1.810   2.357  1.00  0.00           H  
ATOM   2739  HA  ALA B 171      -1.233  -1.142   2.018  1.00  0.00           H  
ATOM   2740 1HB  ALA B 171       0.939  -0.967   0.969  1.00  0.00           H  
ATOM   2741 2HB  ALA B 171      -0.294  -0.150  -0.012  1.00  0.00           H  
ATOM   2742 3HB  ALA B 171       0.834   0.779   0.974  1.00  0.00           H  
ATOM   2743  N   VAL B 172       0.129  -1.362   4.034  1.00  0.00           N  
ATOM   2744  CA  VAL B 172       0.901  -1.548   5.259  1.00  0.00           C  
ATOM   2745  C   VAL B 172       1.729  -2.787   5.006  1.00  0.00           C  
ATOM   2746  O   VAL B 172       1.191  -3.908   5.048  1.00  0.00           O  
ATOM   2747  CB  VAL B 172      -0.077  -1.756   6.447  1.00  0.00           C  
ATOM   2748  CG1 VAL B 172       0.665  -1.936   7.731  1.00  0.00           C  
ATOM   2749  CG2 VAL B 172      -1.040  -0.551   6.551  1.00  0.00           C  
ATOM   2750  H   VAL B 172      -0.389  -2.147   3.646  1.00  0.00           H  
ATOM   2751  HA  VAL B 172       1.558  -0.695   5.428  1.00  0.00           H  
ATOM   2752  HB  VAL B 172      -0.642  -2.656   6.272  1.00  0.00           H  
ATOM   2753 1HG1 VAL B 172      -0.038  -2.097   8.536  1.00  0.00           H  
ATOM   2754 2HG1 VAL B 172       1.342  -2.790   7.666  1.00  0.00           H  
ATOM   2755 3HG1 VAL B 172       1.221  -1.036   7.912  1.00  0.00           H  
ATOM   2756 1HG2 VAL B 172      -1.735  -0.708   7.371  1.00  0.00           H  
ATOM   2757 2HG2 VAL B 172      -0.462   0.360   6.728  1.00  0.00           H  
ATOM   2758 3HG2 VAL B 172      -1.605  -0.445   5.629  1.00  0.00           H  
ATOM   2759  N   VAL B 173       3.010  -2.591   4.708  1.00  0.00           N  
ATOM   2760  CA  VAL B 173       3.834  -3.703   4.253  1.00  0.00           C  
ATOM   2761  C   VAL B 173       5.128  -3.938   5.007  1.00  0.00           C  
ATOM   2762  O   VAL B 173       5.937  -3.035   5.189  1.00  0.00           O  
ATOM   2763  CB  VAL B 173       4.072  -3.547   2.729  1.00  0.00           C  
ATOM   2764  CG1 VAL B 173       4.963  -4.654   2.208  1.00  0.00           C  
ATOM   2765  CG2 VAL B 173       2.683  -3.612   1.977  1.00  0.00           C  
ATOM   2766  H   VAL B 173       3.387  -1.640   4.724  1.00  0.00           H  
ATOM   2767  HA  VAL B 173       3.241  -4.600   4.345  1.00  0.00           H  
ATOM   2768  HB  VAL B 173       4.562  -2.596   2.530  1.00  0.00           H  
ATOM   2769 1HG1 VAL B 173       5.096  -4.519   1.150  1.00  0.00           H  
ATOM   2770 2HG1 VAL B 173       5.940  -4.629   2.690  1.00  0.00           H  
ATOM   2771 3HG1 VAL B 173       4.495  -5.626   2.396  1.00  0.00           H  
ATOM   2772 1HG2 VAL B 173       2.847  -3.514   0.920  1.00  0.00           H  
ATOM   2773 2HG2 VAL B 173       2.207  -4.572   2.181  1.00  0.00           H  
ATOM   2774 3HG2 VAL B 173       2.032  -2.817   2.304  1.00  0.00           H  
ATOM   2775  N   SER B 174       5.322  -5.176   5.422  1.00  0.00           N  
ATOM   2776  CA  SER B 174       6.542  -5.590   6.091  1.00  0.00           C  
ATOM   2777  C   SER B 174       6.952  -4.724   7.263  1.00  0.00           C  
ATOM   2778  O   SER B 174       8.113  -4.342   7.361  1.00  0.00           O  
ATOM   2779  CB  SER B 174       7.666  -5.681   5.073  1.00  0.00           C  
ATOM   2780  OG  SER B 174       7.366  -6.653   4.098  1.00  0.00           O  
ATOM   2781  H   SER B 174       4.594  -5.868   5.237  1.00  0.00           H  
ATOM   2782  HA  SER B 174       6.389  -6.591   6.460  1.00  0.00           H  
ATOM   2783 1HB  SER B 174       7.813  -4.713   4.596  1.00  0.00           H  
ATOM   2784 2HB  SER B 174       8.594  -5.942   5.575  1.00  0.00           H  
ATOM   2785  HG  SER B 174       8.025  -6.556   3.394  1.00  0.00           H  
ATOM   2786  N   LEU B 175       6.027  -4.410   8.155  1.00  0.00           N  
ATOM   2787  CA  LEU B 175       6.352  -3.599   9.312  1.00  0.00           C  
ATOM   2788  C   LEU B 175       6.448  -4.533  10.520  1.00  0.00           C  
ATOM   2789  O   LEU B 175       5.995  -5.671  10.445  1.00  0.00           O  
ATOM   2790  CB  LEU B 175       5.249  -2.578   9.577  1.00  0.00           C  
ATOM   2791  CG  LEU B 175       4.811  -1.695   8.410  1.00  0.00           C  
ATOM   2792  CD1 LEU B 175       3.763  -0.749   8.929  1.00  0.00           C  
ATOM   2793  CD2 LEU B 175       5.959  -0.998   7.789  1.00  0.00           C  
ATOM   2794  H   LEU B 175       5.069  -4.720   8.030  1.00  0.00           H  
ATOM   2795  HA  LEU B 175       7.311  -3.104   9.156  1.00  0.00           H  
ATOM   2796 1HB  LEU B 175       4.376  -3.135   9.866  1.00  0.00           H  
ATOM   2797 2HB  LEU B 175       5.545  -1.936  10.401  1.00  0.00           H  
ATOM   2798  HG  LEU B 175       4.337  -2.320   7.649  1.00  0.00           H  
ATOM   2799 1HD1 LEU B 175       3.392  -0.138   8.113  1.00  0.00           H  
ATOM   2800 2HD1 LEU B 175       2.952  -1.324   9.356  1.00  0.00           H  
ATOM   2801 3HD1 LEU B 175       4.186  -0.110   9.697  1.00  0.00           H  
ATOM   2802 1HD2 LEU B 175       5.605  -0.397   6.966  1.00  0.00           H  
ATOM   2803 2HD2 LEU B 175       6.429  -0.390   8.510  1.00  0.00           H  
ATOM   2804 3HD2 LEU B 175       6.675  -1.717   7.401  1.00  0.00           H  
ATOM   2805  N   ASN B 176       6.958  -4.046  11.650  1.00  0.00           N  
ATOM   2806  CA  ASN B 176       7.045  -4.880  12.849  1.00  0.00           C  
ATOM   2807  C   ASN B 176       5.871  -4.713  13.825  1.00  0.00           C  
ATOM   2808  O   ASN B 176       5.864  -5.327  14.903  1.00  0.00           O  
ATOM   2809  CB  ASN B 176       8.337  -4.526  13.598  1.00  0.00           C  
ATOM   2810  CG  ASN B 176       8.846  -5.623  14.547  1.00  0.00           C  
ATOM   2811  OD1 ASN B 176       8.856  -6.810  14.174  1.00  0.00           O  
ATOM   2812  ND2 ASN B 176       9.254  -5.240  15.755  1.00  0.00           N  
ATOM   2813  H   ASN B 176       7.319  -3.102  11.678  1.00  0.00           H  
ATOM   2814  HA  ASN B 176       7.068  -5.930  12.541  1.00  0.00           H  
ATOM   2815 1HB  ASN B 176       9.127  -4.292  12.881  1.00  0.00           H  
ATOM   2816 2HB  ASN B 176       8.162  -3.626  14.191  1.00  0.00           H  
ATOM   2817 1HD2 ASN B 176       9.591  -5.912  16.415  1.00  0.00           H  
ATOM   2818 2HD2 ASN B 176       9.221  -4.254  16.016  1.00  0.00           H  
ATOM   2819  N   ILE B 177       4.842  -3.968  13.409  1.00  0.00           N  
ATOM   2820  CA  ILE B 177       3.710  -3.649  14.283  1.00  0.00           C  
ATOM   2821  C   ILE B 177       2.879  -4.863  14.738  1.00  0.00           C  
ATOM   2822  O   ILE B 177       2.728  -5.848  14.015  1.00  0.00           O  
ATOM   2823  CB  ILE B 177       2.769  -2.608  13.591  1.00  0.00           C  
ATOM   2824  CG1 ILE B 177       2.218  -3.180  12.294  1.00  0.00           C  
ATOM   2825  CG2 ILE B 177       3.488  -1.263  13.320  1.00  0.00           C  
ATOM   2826  CD1 ILE B 177       1.084  -2.354  11.694  1.00  0.00           C  
ATOM   2827  H   ILE B 177       4.880  -3.565  12.484  1.00  0.00           H  
ATOM   2828  HA  ILE B 177       4.109  -3.171  15.179  1.00  0.00           H  
ATOM   2829  HB  ILE B 177       1.917  -2.425  14.246  1.00  0.00           H  
ATOM   2830 1HG1 ILE B 177       3.012  -3.244  11.581  1.00  0.00           H  
ATOM   2831 2HG1 ILE B 177       1.858  -4.188  12.489  1.00  0.00           H  
ATOM   2832 1HG2 ILE B 177       2.785  -0.562  12.860  1.00  0.00           H  
ATOM   2833 2HG2 ILE B 177       3.847  -0.843  14.264  1.00  0.00           H  
ATOM   2834 3HG2 ILE B 177       4.329  -1.424  12.652  1.00  0.00           H  
ATOM   2835 1HD1 ILE B 177       0.738  -2.828  10.779  1.00  0.00           H  
ATOM   2836 2HD1 ILE B 177       0.263  -2.303  12.404  1.00  0.00           H  
ATOM   2837 3HD1 ILE B 177       1.436  -1.353  11.477  1.00  0.00           H  
ATOM   2838  N   THR B 178       2.290  -4.745  15.937  1.00  0.00           N  
ATOM   2839  CA  THR B 178       1.403  -5.764  16.492  1.00  0.00           C  
ATOM   2840  C   THR B 178      -0.081  -5.459  16.270  1.00  0.00           C  
ATOM   2841  O   THR B 178      -0.932  -6.369  16.293  1.00  0.00           O  
ATOM   2842  CB  THR B 178       1.706  -5.947  17.978  1.00  0.00           C  
ATOM   2843  OG1 THR B 178       1.379  -4.771  18.658  1.00  0.00           O  
ATOM   2844  CG2 THR B 178       3.137  -6.262  18.184  1.00  0.00           C  
ATOM   2845  H   THR B 178       2.426  -3.893  16.473  1.00  0.00           H  
ATOM   2846  HA  THR B 178       1.623  -6.695  15.998  1.00  0.00           H  
ATOM   2847  HB  THR B 178       1.091  -6.752  18.373  1.00  0.00           H  
ATOM   2848  HG1 THR B 178       0.421  -4.752  18.836  1.00  0.00           H  
ATOM   2849 1HG2 THR B 178       3.338  -6.384  19.246  1.00  0.00           H  
ATOM   2850 2HG2 THR B 178       3.355  -7.168  17.669  1.00  0.00           H  
ATOM   2851 3HG2 THR B 178       3.756  -5.448  17.787  1.00  0.00           H  
ATOM   2852  N   SER B 179      -0.386  -4.187  15.988  1.00  0.00           N  
ATOM   2853  CA  SER B 179      -1.764  -3.794  15.663  1.00  0.00           C  
ATOM   2854  C   SER B 179      -1.733  -2.600  14.696  1.00  0.00           C  
ATOM   2855  O   SER B 179      -0.750  -1.860  14.654  1.00  0.00           O  
ATOM   2856  CB  SER B 179      -2.541  -3.490  16.928  1.00  0.00           C  
ATOM   2857  OG  SER B 179      -2.024  -2.389  17.598  1.00  0.00           O  
ATOM   2858  H   SER B 179       0.348  -3.481  16.031  1.00  0.00           H  
ATOM   2859  HA  SER B 179      -2.271  -4.622  15.167  1.00  0.00           H  
ATOM   2860 1HB  SER B 179      -3.576  -3.326  16.679  1.00  0.00           H  
ATOM   2861 2HB  SER B 179      -2.503  -4.348  17.576  1.00  0.00           H  
ATOM   2862  HG  SER B 179      -2.421  -1.618  17.183  1.00  0.00           H  
ATOM   2863  N   LEU B 180      -2.792  -2.394  13.937  1.00  0.00           N  
ATOM   2864  CA  LEU B 180      -2.794  -1.242  13.025  1.00  0.00           C  
ATOM   2865  C   LEU B 180      -2.949   0.044  13.805  1.00  0.00           C  
ATOM   2866  O   LEU B 180      -2.205   0.987  13.591  1.00  0.00           O  
ATOM   2867  CB  LEU B 180      -3.898  -1.397  11.992  1.00  0.00           C  
ATOM   2868  CG  LEU B 180      -3.708  -2.577  11.011  1.00  0.00           C  
ATOM   2869  CD1 LEU B 180      -4.980  -2.823  10.243  1.00  0.00           C  
ATOM   2870  CD2 LEU B 180      -2.582  -2.227  10.050  1.00  0.00           C  
ATOM   2871  H   LEU B 180      -3.584  -3.020  13.989  1.00  0.00           H  
ATOM   2872  HA  LEU B 180      -1.845  -1.202  12.496  1.00  0.00           H  
ATOM   2873 1HB  LEU B 180      -4.824  -1.551  12.513  1.00  0.00           H  
ATOM   2874 2HB  LEU B 180      -3.975  -0.488  11.417  1.00  0.00           H  
ATOM   2875  HG  LEU B 180      -3.467  -3.472  11.557  1.00  0.00           H  
ATOM   2876 1HD1 LEU B 180      -4.830  -3.645   9.574  1.00  0.00           H  
ATOM   2877 2HD1 LEU B 180      -5.783  -3.067  10.931  1.00  0.00           H  
ATOM   2878 3HD1 LEU B 180      -5.243  -1.935   9.673  1.00  0.00           H  
ATOM   2879 1HD2 LEU B 180      -2.431  -3.047   9.347  1.00  0.00           H  
ATOM   2880 2HD2 LEU B 180      -2.836  -1.325   9.500  1.00  0.00           H  
ATOM   2881 3HD2 LEU B 180      -1.670  -2.062  10.610  1.00  0.00           H  
ATOM   2882  N   GLY B 181      -3.886   0.102  14.752  1.00  0.00           N  
ATOM   2883  CA  GLY B 181      -4.033   1.334  15.516  1.00  0.00           C  
ATOM   2884  C   GLY B 181      -4.765   2.453  14.758  1.00  0.00           C  
ATOM   2885  O   GLY B 181      -4.799   3.588  15.221  1.00  0.00           O  
ATOM   2886  H   GLY B 181      -4.485  -0.689  14.980  1.00  0.00           H  
ATOM   2887 1HA  GLY B 181      -4.579   1.108  16.432  1.00  0.00           H  
ATOM   2888 2HA  GLY B 181      -3.053   1.688  15.828  1.00  0.00           H  
ATOM   2889  N   LEU B 182      -5.399   2.160  13.620  1.00  0.00           N  
ATOM   2890  CA  LEU B 182      -6.086   3.211  12.856  1.00  0.00           C  
ATOM   2891  C   LEU B 182      -7.491   3.422  13.413  1.00  0.00           C  
ATOM   2892  O   LEU B 182      -8.490   3.269  12.704  1.00  0.00           O  
ATOM   2893  CB  LEU B 182      -6.143   2.819  11.380  1.00  0.00           C  
ATOM   2894  CG  LEU B 182      -4.736   2.562  10.721  1.00  0.00           C  
ATOM   2895  CD1 LEU B 182      -4.914   2.023   9.321  1.00  0.00           C  
ATOM   2896  CD2 LEU B 182      -3.954   3.872  10.695  1.00  0.00           C  
ATOM   2897  H   LEU B 182      -5.383   1.214  13.271  1.00  0.00           H  
ATOM   2898  HA  LEU B 182      -5.525   4.141  12.952  1.00  0.00           H  
ATOM   2899 1HB  LEU B 182      -6.748   1.929  11.273  1.00  0.00           H  
ATOM   2900 2HB  LEU B 182      -6.624   3.620  10.835  1.00  0.00           H  
ATOM   2901  HG  LEU B 182      -4.184   1.826  11.304  1.00  0.00           H  
ATOM   2902 1HD1 LEU B 182      -3.939   1.843   8.878  1.00  0.00           H  
ATOM   2903 2HD1 LEU B 182      -5.476   1.090   9.365  1.00  0.00           H  
ATOM   2904 3HD1 LEU B 182      -5.449   2.744   8.722  1.00  0.00           H  
ATOM   2905 1HD2 LEU B 182      -2.978   3.713  10.243  1.00  0.00           H  
ATOM   2906 2HD2 LEU B 182      -4.510   4.610  10.118  1.00  0.00           H  
ATOM   2907 3HD2 LEU B 182      -3.819   4.243  11.718  1.00  0.00           H  
ATOM   2908  N   ARG B 183      -7.527   3.893  14.674  1.00  0.00           N  
ATOM   2909  CA  ARG B 183      -8.720   4.005  15.540  1.00  0.00           C  
ATOM   2910  C   ARG B 183      -9.834   4.853  14.981  1.00  0.00           C  
ATOM   2911  O   ARG B 183     -11.006   4.648  15.296  1.00  0.00           O  
ATOM   2912  CB  ARG B 183      -8.365   4.668  16.887  1.00  0.00           C  
ATOM   2913  CG  ARG B 183      -7.565   3.877  17.851  1.00  0.00           C  
ATOM   2914  CD  ARG B 183      -7.232   4.664  19.117  1.00  0.00           C  
ATOM   2915  NE  ARG B 183      -6.577   3.817  20.057  1.00  0.00           N  
ATOM   2916  CZ  ARG B 183      -5.878   4.158  21.159  1.00  0.00           C  
ATOM   2917  NH1 ARG B 183      -5.673   5.429  21.509  1.00  0.00           N  
ATOM   2918  NH2 ARG B 183      -5.397   3.137  21.882  1.00  0.00           N  
ATOM   2919  H   ARG B 183      -6.612   4.075  15.081  1.00  0.00           H  
ATOM   2920  HA  ARG B 183      -9.101   3.004  15.724  1.00  0.00           H  
ATOM   2921 1HB  ARG B 183      -7.813   5.591  16.699  1.00  0.00           H  
ATOM   2922 2HB  ARG B 183      -9.286   4.943  17.397  1.00  0.00           H  
ATOM   2923 1HG  ARG B 183      -8.119   3.000  18.145  1.00  0.00           H  
ATOM   2924 2HG  ARG B 183      -6.628   3.571  17.378  1.00  0.00           H  
ATOM   2925 1HD  ARG B 183      -6.566   5.501  18.888  1.00  0.00           H  
ATOM   2926 2HD  ARG B 183      -8.150   5.028  19.567  1.00  0.00           H  
ATOM   2927  HE  ARG B 183      -6.678   2.811  19.899  1.00  0.00           H  
ATOM   2928 1HH1 ARG B 183      -6.036   6.178  20.927  1.00  0.00           H  
ATOM   2929 2HH1 ARG B 183      -5.143   5.649  22.338  1.00  0.00           H  
ATOM   2930 1HH2 ARG B 183      -5.609   2.178  21.534  1.00  0.00           H  
ATOM   2931 2HH2 ARG B 183      -4.863   3.289  22.720  1.00  0.00           H  
ATOM   2932  N   SER B 184      -9.468   5.856  14.222  1.00  0.00           N  
ATOM   2933  CA  SER B 184     -10.452   6.771  13.694  1.00  0.00           C  
ATOM   2934  C   SER B 184     -10.870   6.473  12.271  1.00  0.00           C  
ATOM   2935  O   SER B 184     -11.719   7.191  11.730  1.00  0.00           O  
ATOM   2936  CB  SER B 184      -9.909   8.176  13.757  1.00  0.00           C  
ATOM   2937  OG  SER B 184      -9.653   8.553  15.055  1.00  0.00           O  
ATOM   2938  H   SER B 184      -8.488   5.990  14.009  1.00  0.00           H  
ATOM   2939  HA  SER B 184     -11.341   6.719  14.323  1.00  0.00           H  
ATOM   2940 1HB  SER B 184      -8.997   8.242  13.171  1.00  0.00           H  
ATOM   2941 2HB  SER B 184     -10.622   8.854  13.322  1.00  0.00           H  
ATOM   2942  HG  SER B 184      -8.708   8.314  15.206  1.00  0.00           H  
ATOM   2943  N   LEU B 185     -10.304   5.436  11.642  1.00  0.00           N  
ATOM   2944  CA  LEU B 185     -10.572   5.239  10.212  1.00  0.00           C  
ATOM   2945  C   LEU B 185     -11.998   4.744   9.945  1.00  0.00           C  
ATOM   2946  O   LEU B 185     -12.398   3.677  10.415  1.00  0.00           O  
ATOM   2947  CB  LEU B 185      -9.539   4.256   9.634  1.00  0.00           C  
ATOM   2948  CG  LEU B 185      -9.631   3.960   8.106  1.00  0.00           C  
ATOM   2949  CD1 LEU B 185      -9.336   5.245   7.335  1.00  0.00           C  
ATOM   2950  CD2 LEU B 185      -8.596   2.894   7.733  1.00  0.00           C  
ATOM   2951  H   LEU B 185      -9.662   4.810  12.130  1.00  0.00           H  
ATOM   2952  HA  LEU B 185     -10.448   6.193   9.708  1.00  0.00           H  
ATOM   2953 1HB  LEU B 185      -8.550   4.657   9.832  1.00  0.00           H  
ATOM   2954 2HB  LEU B 185      -9.628   3.308  10.165  1.00  0.00           H  
ATOM   2955  HG  LEU B 185     -10.638   3.617   7.846  1.00  0.00           H  
ATOM   2956 1HD1 LEU B 185      -9.395   5.057   6.259  1.00  0.00           H  
ATOM   2957 2HD1 LEU B 185     -10.065   6.001   7.605  1.00  0.00           H  
ATOM   2958 3HD1 LEU B 185      -8.339   5.599   7.588  1.00  0.00           H  
ATOM   2959 1HD2 LEU B 185      -8.645   2.714   6.676  1.00  0.00           H  
ATOM   2960 2HD2 LEU B 185      -7.614   3.252   7.990  1.00  0.00           H  
ATOM   2961 3HD2 LEU B 185      -8.797   1.976   8.275  1.00  0.00           H  
ATOM   2962  N   LYS B 186     -12.767   5.539   9.196  1.00  0.00           N  
ATOM   2963  CA  LYS B 186     -14.168   5.235   8.892  1.00  0.00           C  
ATOM   2964  C   LYS B 186     -14.418   5.012   7.406  1.00  0.00           C  
ATOM   2965  O   LYS B 186     -15.406   4.378   7.039  1.00  0.00           O  
ATOM   2966  CB  LYS B 186     -15.105   6.304   9.453  1.00  0.00           C  
ATOM   2967  CG  LYS B 186     -15.017   6.436  11.016  1.00  0.00           C  
ATOM   2968  CD  LYS B 186     -15.440   5.122  11.752  1.00  0.00           C  
ATOM   2969  CE  LYS B 186     -15.479   5.295  13.308  1.00  0.00           C  
ATOM   2970  NZ  LYS B 186     -15.727   3.960  14.056  1.00  0.00           N  
ATOM   2971  H   LYS B 186     -12.376   6.411   8.848  1.00  0.00           H  
ATOM   2972  HA  LYS B 186     -14.420   4.301   9.391  1.00  0.00           H  
ATOM   2973 1HB  LYS B 186     -14.847   7.271   9.012  1.00  0.00           H  
ATOM   2974 2HB  LYS B 186     -16.130   6.074   9.176  1.00  0.00           H  
ATOM   2975 1HG  LYS B 186     -14.012   6.688  11.294  1.00  0.00           H  
ATOM   2976 2HG  LYS B 186     -15.670   7.241  11.337  1.00  0.00           H  
ATOM   2977 1HD  LYS B 186     -16.431   4.823  11.411  1.00  0.00           H  
ATOM   2978 2HD  LYS B 186     -14.743   4.323  11.511  1.00  0.00           H  
ATOM   2979 1HE  LYS B 186     -14.520   5.706  13.637  1.00  0.00           H  
ATOM   2980 2HE  LYS B 186     -16.270   5.993  13.565  1.00  0.00           H  
ATOM   2981 1HZ  LYS B 186     -15.741   4.130  15.059  1.00  0.00           H  
ATOM   2982 2HZ  LYS B 186     -16.619   3.568  13.776  1.00  0.00           H  
ATOM   2983 3HZ  LYS B 186     -14.996   3.298  13.851  1.00  0.00           H  
ATOM   2984  N   GLU B 187     -13.556   5.549   6.542  1.00  0.00           N  
ATOM   2985  CA  GLU B 187     -13.767   5.305   5.117  1.00  0.00           C  
ATOM   2986  C   GLU B 187     -12.500   5.304   4.261  1.00  0.00           C  
ATOM   2987  O   GLU B 187     -11.612   6.143   4.439  1.00  0.00           O  
ATOM   2988  CB  GLU B 187     -14.772   6.311   4.531  1.00  0.00           C  
ATOM   2989  CG  GLU B 187     -15.086   6.063   3.026  1.00  0.00           C  
ATOM   2990  CD  GLU B 187     -16.163   6.937   2.460  1.00  0.00           C  
ATOM   2991  OE1 GLU B 187     -16.787   7.638   3.204  1.00  0.00           O  
ATOM   2992  OE2 GLU B 187     -16.322   6.939   1.260  1.00  0.00           O  
ATOM   2993  H   GLU B 187     -12.788   6.127   6.875  1.00  0.00           H  
ATOM   2994  HA  GLU B 187     -14.208   4.311   5.016  1.00  0.00           H  
ATOM   2995 1HB  GLU B 187     -15.705   6.268   5.090  1.00  0.00           H  
ATOM   2996 2HB  GLU B 187     -14.382   7.318   4.627  1.00  0.00           H  
ATOM   2997 1HG  GLU B 187     -14.181   6.253   2.465  1.00  0.00           H  
ATOM   2998 2HG  GLU B 187     -15.360   5.021   2.875  1.00  0.00           H  
ATOM   2999  N   ILE B 188     -12.449   4.340   3.347  1.00  0.00           N  
ATOM   3000  CA  ILE B 188     -11.439   4.250   2.298  1.00  0.00           C  
ATOM   3001  C   ILE B 188     -12.287   4.270   1.046  1.00  0.00           C  
ATOM   3002  O   ILE B 188     -12.827   3.235   0.625  1.00  0.00           O  
ATOM   3003  CB  ILE B 188     -10.605   2.977   2.383  1.00  0.00           C  
ATOM   3004  CG1 ILE B 188      -9.919   2.864   3.761  1.00  0.00           C  
ATOM   3005  CG2 ILE B 188      -9.546   3.003   1.250  1.00  0.00           C  
ATOM   3006  CD1 ILE B 188      -9.290   1.502   3.976  1.00  0.00           C  
ATOM   3007  H   ILE B 188     -13.220   3.677   3.330  1.00  0.00           H  
ATOM   3008  HA  ILE B 188     -10.787   5.109   2.322  1.00  0.00           H  
ATOM   3009  HB  ILE B 188     -11.248   2.115   2.265  1.00  0.00           H  
ATOM   3010 1HG1 ILE B 188      -9.152   3.630   3.844  1.00  0.00           H  
ATOM   3011 2HG1 ILE B 188     -10.655   3.029   4.546  1.00  0.00           H  
ATOM   3012 1HG2 ILE B 188      -8.942   2.092   1.281  1.00  0.00           H  
ATOM   3013 2HG2 ILE B 188     -10.048   3.065   0.286  1.00  0.00           H  
ATOM   3014 3HG2 ILE B 188      -8.897   3.870   1.369  1.00  0.00           H  
ATOM   3015 1HD1 ILE B 188      -8.826   1.451   4.940  1.00  0.00           H  
ATOM   3016 2HD1 ILE B 188     -10.057   0.729   3.909  1.00  0.00           H  
ATOM   3017 3HD1 ILE B 188      -8.539   1.335   3.210  1.00  0.00           H  
ATOM   3018  N   SER B 189     -12.402   5.455   0.459  1.00  0.00           N  
ATOM   3019  CA  SER B 189     -13.420   5.721  -0.554  1.00  0.00           C  
ATOM   3020  C   SER B 189     -13.204   4.978  -1.853  1.00  0.00           C  
ATOM   3021  O   SER B 189     -14.162   4.642  -2.552  1.00  0.00           O  
ATOM   3022  CB  SER B 189     -13.501   7.203  -0.837  1.00  0.00           C  
ATOM   3023  OG  SER B 189     -13.941   7.913   0.292  1.00  0.00           O  
ATOM   3024  H   SER B 189     -11.808   6.209   0.805  1.00  0.00           H  
ATOM   3025  HA  SER B 189     -14.382   5.412  -0.141  1.00  0.00           H  
ATOM   3026 1HB  SER B 189     -12.565   7.557  -1.146  1.00  0.00           H  
ATOM   3027 2HB  SER B 189     -14.193   7.367  -1.658  1.00  0.00           H  
ATOM   3028  HG  SER B 189     -14.859   7.601   0.465  1.00  0.00           H  
ATOM   3029  N   ASP B 190     -11.948   4.787  -2.179  1.00  0.00           N  
ATOM   3030  CA  ASP B 190     -11.519   4.143  -3.407  1.00  0.00           C  
ATOM   3031  C   ASP B 190     -10.154   3.531  -3.174  1.00  0.00           C  
ATOM   3032  O   ASP B 190      -9.448   3.877  -2.216  1.00  0.00           O  
ATOM   3033  CB  ASP B 190     -11.464   5.143  -4.576  1.00  0.00           C  
ATOM   3034  CG  ASP B 190     -11.510   4.472  -5.997  1.00  0.00           C  
ATOM   3035  OD1 ASP B 190     -11.389   3.257  -6.077  1.00  0.00           O  
ATOM   3036  OD2 ASP B 190     -11.599   5.190  -6.966  1.00  0.00           O  
ATOM   3037  H   ASP B 190     -11.244   5.108  -1.532  1.00  0.00           H  
ATOM   3038  HA  ASP B 190     -12.225   3.357  -3.667  1.00  0.00           H  
ATOM   3039 1HB  ASP B 190     -12.313   5.815  -4.502  1.00  0.00           H  
ATOM   3040 2HB  ASP B 190     -10.559   5.744  -4.493  1.00  0.00           H  
ATOM   3041  N   GLY B 191      -9.801   2.636  -4.067  1.00  0.00           N  
ATOM   3042  CA  GLY B 191      -8.519   1.946  -4.067  1.00  0.00           C  
ATOM   3043  C   GLY B 191      -8.552   0.675  -3.228  1.00  0.00           C  
ATOM   3044  O   GLY B 191      -9.439   0.460  -2.407  1.00  0.00           O  
ATOM   3045  H   GLY B 191     -10.467   2.468  -4.823  1.00  0.00           H  
ATOM   3046 1HA  GLY B 191      -8.274   1.671  -5.088  1.00  0.00           H  
ATOM   3047 2HA  GLY B 191      -7.731   2.601  -3.735  1.00  0.00           H  
ATOM   3048  N   ASP B 192      -7.569  -0.172  -3.444  1.00  0.00           N  
ATOM   3049  CA  ASP B 192      -7.463  -1.427  -2.739  1.00  0.00           C  
ATOM   3050  C   ASP B 192      -6.618  -1.291  -1.473  1.00  0.00           C  
ATOM   3051  O   ASP B 192      -5.842  -0.337  -1.309  1.00  0.00           O  
ATOM   3052  CB  ASP B 192      -6.855  -2.491  -3.656  1.00  0.00           C  
ATOM   3053  CG  ASP B 192      -7.738  -2.874  -4.837  1.00  0.00           C  
ATOM   3054  OD1 ASP B 192      -8.956  -2.723  -4.787  1.00  0.00           O  
ATOM   3055  OD2 ASP B 192      -7.197  -3.374  -5.780  1.00  0.00           O  
ATOM   3056  H   ASP B 192      -6.864   0.054  -4.138  1.00  0.00           H  
ATOM   3057  HA  ASP B 192      -8.465  -1.742  -2.440  1.00  0.00           H  
ATOM   3058 1HB  ASP B 192      -5.911  -2.123  -4.056  1.00  0.00           H  
ATOM   3059 2HB  ASP B 192      -6.641  -3.391  -3.075  1.00  0.00           H  
ATOM   3060  N   VAL B 193      -6.761  -2.263  -0.598  1.00  0.00           N  
ATOM   3061  CA  VAL B 193      -6.011  -2.323   0.646  1.00  0.00           C  
ATOM   3062  C   VAL B 193      -5.047  -3.491   0.653  1.00  0.00           C  
ATOM   3063  O   VAL B 193      -5.457  -4.614   0.376  1.00  0.00           O  
ATOM   3064  CB  VAL B 193      -7.012  -2.486   1.825  1.00  0.00           C  
ATOM   3065  CG1 VAL B 193      -6.286  -2.616   3.164  1.00  0.00           C  
ATOM   3066  CG2 VAL B 193      -7.969  -1.306   1.849  1.00  0.00           C  
ATOM   3067  H   VAL B 193      -7.440  -2.996  -0.815  1.00  0.00           H  
ATOM   3068  HA  VAL B 193      -5.458  -1.396   0.770  1.00  0.00           H  
ATOM   3069  HB  VAL B 193      -7.572  -3.390   1.679  1.00  0.00           H  
ATOM   3070 1HG1 VAL B 193      -7.012  -2.745   3.963  1.00  0.00           H  
ATOM   3071 2HG1 VAL B 193      -5.636  -3.481   3.141  1.00  0.00           H  
ATOM   3072 3HG1 VAL B 193      -5.694  -1.723   3.349  1.00  0.00           H  
ATOM   3073 1HG2 VAL B 193      -8.678  -1.436   2.658  1.00  0.00           H  
ATOM   3074 2HG2 VAL B 193      -7.415  -0.396   1.995  1.00  0.00           H  
ATOM   3075 3HG2 VAL B 193      -8.508  -1.246   0.902  1.00  0.00           H  
ATOM   3076  N   ILE B 194      -3.798  -3.259   1.007  1.00  0.00           N  
ATOM   3077  CA  ILE B 194      -2.880  -4.388   1.126  1.00  0.00           C  
ATOM   3078  C   ILE B 194      -2.165  -4.322   2.450  1.00  0.00           C  
ATOM   3079  O   ILE B 194      -1.513  -3.329   2.784  1.00  0.00           O  
ATOM   3080  CB  ILE B 194      -1.851  -4.381  -0.037  1.00  0.00           C  
ATOM   3081  CG1 ILE B 194      -0.867  -5.545   0.095  1.00  0.00           C  
ATOM   3082  CG2 ILE B 194      -1.126  -3.033  -0.185  1.00  0.00           C  
ATOM   3083  CD1 ILE B 194      -0.013  -5.755  -1.134  1.00  0.00           C  
ATOM   3084  H   ILE B 194      -3.501  -2.303   1.197  1.00  0.00           H  
ATOM   3085  HA  ILE B 194      -3.449  -5.307   1.086  1.00  0.00           H  
ATOM   3086  HB  ILE B 194      -2.399  -4.571  -0.915  1.00  0.00           H  
ATOM   3087 1HG1 ILE B 194      -0.207  -5.363   0.944  1.00  0.00           H  
ATOM   3088 2HG1 ILE B 194      -1.432  -6.464   0.284  1.00  0.00           H  
ATOM   3089 1HG2 ILE B 194      -0.476  -3.028  -1.047  1.00  0.00           H  
ATOM   3090 2HG2 ILE B 194      -1.857  -2.241  -0.308  1.00  0.00           H  
ATOM   3091 3HG2 ILE B 194      -0.537  -2.851   0.685  1.00  0.00           H  
ATOM   3092 1HD1 ILE B 194       0.650  -6.579  -0.963  1.00  0.00           H  
ATOM   3093 2HD1 ILE B 194      -0.649  -5.960  -1.996  1.00  0.00           H  
ATOM   3094 3HD1 ILE B 194       0.579  -4.884  -1.322  1.00  0.00           H  
ATOM   3095  N   ILE B 195      -2.327  -5.381   3.217  1.00  0.00           N  
ATOM   3096  CA  ILE B 195      -1.714  -5.485   4.518  1.00  0.00           C  
ATOM   3097  C   ILE B 195      -0.974  -6.795   4.475  1.00  0.00           C  
ATOM   3098  O   ILE B 195      -1.590  -7.855   4.587  1.00  0.00           O  
ATOM   3099  CB  ILE B 195      -2.753  -5.437   5.652  1.00  0.00           C  
ATOM   3100  CG1 ILE B 195      -3.572  -4.127   5.539  1.00  0.00           C  
ATOM   3101  CG2 ILE B 195      -2.053  -5.513   6.989  1.00  0.00           C  
ATOM   3102  CD1 ILE B 195      -4.751  -4.025   6.442  1.00  0.00           C  
ATOM   3103  H   ILE B 195      -2.864  -6.165   2.846  1.00  0.00           H  
ATOM   3104  HA  ILE B 195      -1.011  -4.674   4.663  1.00  0.00           H  
ATOM   3105  HB  ILE B 195      -3.414  -6.262   5.562  1.00  0.00           H  
ATOM   3106 1HG1 ILE B 195      -2.913  -3.287   5.738  1.00  0.00           H  
ATOM   3107 2HG1 ILE B 195      -3.935  -4.039   4.537  1.00  0.00           H  
ATOM   3108 1HG2 ILE B 195      -2.775  -5.499   7.786  1.00  0.00           H  
ATOM   3109 2HG2 ILE B 195      -1.490  -6.430   7.048  1.00  0.00           H  
ATOM   3110 3HG2 ILE B 195      -1.372  -4.676   7.104  1.00  0.00           H  
ATOM   3111 1HD1 ILE B 195      -5.237  -3.073   6.257  1.00  0.00           H  
ATOM   3112 2HD1 ILE B 195      -5.449  -4.834   6.239  1.00  0.00           H  
ATOM   3113 3HD1 ILE B 195      -4.442  -4.070   7.457  1.00  0.00           H  
ATOM   3114  N   SER B 196       0.321  -6.715   4.305  1.00  0.00           N  
ATOM   3115  CA  SER B 196       1.076  -7.892   3.973  1.00  0.00           C  
ATOM   3116  C   SER B 196       2.467  -7.939   4.553  1.00  0.00           C  
ATOM   3117  O   SER B 196       3.185  -6.939   4.560  1.00  0.00           O  
ATOM   3118  CB  SER B 196       1.173  -7.980   2.453  1.00  0.00           C  
ATOM   3119  OG  SER B 196       1.980  -9.049   2.025  1.00  0.00           O  
ATOM   3120  H   SER B 196       0.762  -5.794   4.345  1.00  0.00           H  
ATOM   3121  HA  SER B 196       0.524  -8.725   4.349  1.00  0.00           H  
ATOM   3122 1HB  SER B 196       0.170  -8.097   2.042  1.00  0.00           H  
ATOM   3123 2HB  SER B 196       1.571  -7.047   2.061  1.00  0.00           H  
ATOM   3124  HG  SER B 196       1.826  -9.108   1.059  1.00  0.00           H  
ATOM   3125  N   GLY B 197       2.835  -9.116   5.036  1.00  0.00           N  
ATOM   3126  CA  GLY B 197       4.188  -9.360   5.529  1.00  0.00           C  
ATOM   3127  C   GLY B 197       4.461  -8.784   6.908  1.00  0.00           C  
ATOM   3128  O   GLY B 197       5.618  -8.602   7.274  1.00  0.00           O  
ATOM   3129  H   GLY B 197       2.141  -9.872   5.021  1.00  0.00           H  
ATOM   3130 1HA  GLY B 197       4.361 -10.436   5.550  1.00  0.00           H  
ATOM   3131 2HA  GLY B 197       4.901  -8.945   4.819  1.00  0.00           H  
ATOM   3132  N   ASN B 198       3.417  -8.450   7.672  1.00  0.00           N  
ATOM   3133  CA  ASN B 198       3.611  -7.838   8.989  1.00  0.00           C  
ATOM   3134  C   ASN B 198       3.576  -8.995   9.998  1.00  0.00           C  
ATOM   3135  O   ASN B 198       2.522  -9.344  10.524  1.00  0.00           O  
ATOM   3136  CB  ASN B 198       2.505  -6.830   9.207  1.00  0.00           C  
ATOM   3137  CG  ASN B 198       2.447  -5.735   8.125  1.00  0.00           C  
ATOM   3138  OD1 ASN B 198       3.268  -4.823   7.991  1.00  0.00           O  
ATOM   3139  ND2 ASN B 198       1.460  -5.875   7.290  1.00  0.00           N  
ATOM   3140  H   ASN B 198       2.465  -8.632   7.359  1.00  0.00           H  
ATOM   3141  HA  ASN B 198       4.586  -7.348   9.042  1.00  0.00           H  
ATOM   3142 1HB  ASN B 198       1.561  -7.338   9.228  1.00  0.00           H  
ATOM   3143 2HB  ASN B 198       2.650  -6.350  10.173  1.00  0.00           H  
ATOM   3144 1HD2 ASN B 198       1.353  -5.206   6.522  1.00  0.00           H  
ATOM   3145 2HD2 ASN B 198       0.864  -6.699   7.375  1.00  0.00           H  
ATOM   3146  N   LYS B 199       4.716  -9.635  10.244  1.00  0.00           N  
ATOM   3147  CA  LYS B 199       4.720 -10.931  10.960  1.00  0.00           C  
ATOM   3148  C   LYS B 199       4.125 -10.925  12.373  1.00  0.00           C  
ATOM   3149  O   LYS B 199       3.682 -11.961  12.867  1.00  0.00           O  
ATOM   3150  CB  LYS B 199       6.150 -11.480  11.027  1.00  0.00           C  
ATOM   3151  CG  LYS B 199       7.111 -10.684  11.924  1.00  0.00           C  
ATOM   3152  CD  LYS B 199       8.526 -11.252  11.882  1.00  0.00           C  
ATOM   3153  CE  LYS B 199       9.458 -10.480  12.821  1.00  0.00           C  
ATOM   3154  NZ  LYS B 199      10.861 -10.993  12.764  1.00  0.00           N  
ATOM   3155  H   LYS B 199       5.574  -9.275   9.846  1.00  0.00           H  
ATOM   3156  HA  LYS B 199       4.119 -11.626  10.369  1.00  0.00           H  
ATOM   3157 1HB  LYS B 199       6.123 -12.505  11.398  1.00  0.00           H  
ATOM   3158 2HB  LYS B 199       6.570 -11.506  10.021  1.00  0.00           H  
ATOM   3159 1HG  LYS B 199       7.130  -9.637  11.618  1.00  0.00           H  
ATOM   3160 2HG  LYS B 199       6.769 -10.735  12.954  1.00  0.00           H  
ATOM   3161 1HD  LYS B 199       8.503 -12.299  12.186  1.00  0.00           H  
ATOM   3162 2HD  LYS B 199       8.916 -11.193  10.866  1.00  0.00           H  
ATOM   3163 1HE  LYS B 199       9.453  -9.426  12.541  1.00  0.00           H  
ATOM   3164 2HE  LYS B 199       9.087 -10.573  13.844  1.00  0.00           H  
ATOM   3165 1HZ  LYS B 199      11.440 -10.457  13.398  1.00  0.00           H  
ATOM   3166 2HZ  LYS B 199      10.880 -11.967  13.035  1.00  0.00           H  
ATOM   3167 3HZ  LYS B 199      11.217 -10.899  11.824  1.00  0.00           H  
ATOM   3168  N   ASN B 200       4.109  -9.770  13.021  1.00  0.00           N  
ATOM   3169  CA  ASN B 200       3.574  -9.664  14.373  1.00  0.00           C  
ATOM   3170  C   ASN B 200       2.158  -9.102  14.412  1.00  0.00           C  
ATOM   3171  O   ASN B 200       1.565  -8.973  15.489  1.00  0.00           O  
ATOM   3172  CB  ASN B 200       4.449  -8.765  15.210  1.00  0.00           C  
ATOM   3173  CG  ASN B 200       5.853  -9.262  15.435  1.00  0.00           C  
ATOM   3174  OD1 ASN B 200       6.111 -10.465  15.615  1.00  0.00           O  
ATOM   3175  ND2 ASN B 200       6.775  -8.332  15.435  1.00  0.00           N  
ATOM   3176  H   ASN B 200       4.474  -8.948  12.562  1.00  0.00           H  
ATOM   3177  HA  ASN B 200       3.544 -10.656  14.816  1.00  0.00           H  
ATOM   3178 1HB  ASN B 200       4.486  -7.768  14.764  1.00  0.00           H  
ATOM   3179 2HB  ASN B 200       3.991  -8.675  16.163  1.00  0.00           H  
ATOM   3180 1HD2 ASN B 200       7.732  -8.575  15.595  1.00  0.00           H  
ATOM   3181 2HD2 ASN B 200       6.510  -7.345  15.291  1.00  0.00           H  
ATOM   3182  N   LEU B 201       1.595  -8.807  13.248  1.00  0.00           N  
ATOM   3183  CA  LEU B 201       0.312  -8.114  13.196  1.00  0.00           C  
ATOM   3184  C   LEU B 201      -0.940  -8.968  13.335  1.00  0.00           C  
ATOM   3185  O   LEU B 201      -1.175  -9.906  12.565  1.00  0.00           O  
ATOM   3186  CB  LEU B 201       0.232  -7.325  11.885  1.00  0.00           C  
ATOM   3187  CG  LEU B 201      -1.075  -6.577  11.607  1.00  0.00           C  
ATOM   3188  CD1 LEU B 201      -1.248  -5.488  12.654  1.00  0.00           C  
ATOM   3189  CD2 LEU B 201      -1.036  -5.959  10.200  1.00  0.00           C  
ATOM   3190  H   LEU B 201       2.080  -9.012  12.377  1.00  0.00           H  
ATOM   3191  HA  LEU B 201       0.304  -7.390  14.008  1.00  0.00           H  
ATOM   3192 1HB  LEU B 201       1.031  -6.588  11.898  1.00  0.00           H  
ATOM   3193 2HB  LEU B 201       0.400  -8.007  11.073  1.00  0.00           H  
ATOM   3194  HG  LEU B 201      -1.916  -7.266  11.689  1.00  0.00           H  
ATOM   3195 1HD1 LEU B 201      -2.169  -4.970  12.483  1.00  0.00           H  
ATOM   3196 2HD1 LEU B 201      -1.269  -5.952  13.621  1.00  0.00           H  
ATOM   3197 3HD1 LEU B 201      -0.429  -4.794  12.608  1.00  0.00           H  
ATOM   3198 1HD2 LEU B 201      -1.971  -5.424  10.018  1.00  0.00           H  
ATOM   3199 2HD2 LEU B 201      -0.196  -5.262  10.132  1.00  0.00           H  
ATOM   3200 3HD2 LEU B 201      -0.914  -6.745   9.456  1.00  0.00           H  
ATOM   3201  N   CYS B 202      -1.751  -8.593  14.327  1.00  0.00           N  
ATOM   3202  CA  CYS B 202      -3.041  -9.193  14.650  1.00  0.00           C  
ATOM   3203  C   CYS B 202      -4.171  -8.201  14.364  1.00  0.00           C  
ATOM   3204  O   CYS B 202      -3.925  -7.077  13.934  1.00  0.00           O  
ATOM   3205  CB  CYS B 202      -3.092  -9.612  16.127  1.00  0.00           C  
ATOM   3206  SG  CYS B 202      -1.950 -10.958  16.572  1.00  0.00           S  
ATOM   3207  H   CYS B 202      -1.426  -7.833  14.918  1.00  0.00           H  
ATOM   3208  HA  CYS B 202      -3.184 -10.069  14.023  1.00  0.00           H  
ATOM   3209 1HB  CYS B 202      -2.835  -8.760  16.744  1.00  0.00           H  
ATOM   3210 2HB  CYS B 202      -4.101  -9.916  16.398  1.00  0.00           H  
ATOM   3211  N   TYR B 203      -5.408  -8.640  14.567  1.00  0.00           N  
ATOM   3212  CA  TYR B 203      -6.650  -7.849  14.512  1.00  0.00           C  
ATOM   3213  C   TYR B 203      -7.108  -7.354  13.145  1.00  0.00           C  
ATOM   3214  O   TYR B 203      -8.289  -7.042  12.972  1.00  0.00           O  
ATOM   3215  CB  TYR B 203      -6.479  -6.597  15.387  1.00  0.00           C  
ATOM   3216  CG  TYR B 203      -5.939  -6.853  16.800  1.00  0.00           C  
ATOM   3217  CD1 TYR B 203      -6.737  -7.334  17.798  1.00  0.00           C  
ATOM   3218  CD2 TYR B 203      -4.623  -6.590  17.053  1.00  0.00           C  
ATOM   3219  CE1 TYR B 203      -6.199  -7.544  19.045  1.00  0.00           C  
ATOM   3220  CE2 TYR B 203      -4.082  -6.799  18.266  1.00  0.00           C  
ATOM   3221  CZ  TYR B 203      -4.858  -7.278  19.274  1.00  0.00           C  
ATOM   3222  OH  TYR B 203      -4.305  -7.491  20.519  1.00  0.00           O  
ATOM   3223  H   TYR B 203      -5.501  -9.606  14.848  1.00  0.00           H  
ATOM   3224  HA  TYR B 203      -7.446  -8.460  14.932  1.00  0.00           H  
ATOM   3225 1HB  TYR B 203      -5.828  -5.880  14.899  1.00  0.00           H  
ATOM   3226 2HB  TYR B 203      -7.450  -6.105  15.488  1.00  0.00           H  
ATOM   3227  HD1 TYR B 203      -7.790  -7.548  17.611  1.00  0.00           H  
ATOM   3228  HD2 TYR B 203      -3.994  -6.204  16.256  1.00  0.00           H  
ATOM   3229  HE1 TYR B 203      -6.813  -7.916  19.841  1.00  0.00           H  
ATOM   3230  HE2 TYR B 203      -3.024  -6.589  18.438  1.00  0.00           H  
ATOM   3231  HH  TYR B 203      -3.386  -7.831  20.436  1.00  0.00           H  
ATOM   3232  N   ALA B 204      -6.232  -7.403  12.144  1.00  0.00           N  
ATOM   3233  CA  ALA B 204      -6.528  -6.921  10.785  1.00  0.00           C  
ATOM   3234  C   ALA B 204      -7.709  -7.662  10.171  1.00  0.00           C  
ATOM   3235  O   ALA B 204      -8.466  -7.102   9.377  1.00  0.00           O  
ATOM   3236  CB  ALA B 204      -5.287  -7.028   9.892  1.00  0.00           C  
ATOM   3237  H   ALA B 204      -5.288  -7.700  12.363  1.00  0.00           H  
ATOM   3238  HA  ALA B 204      -6.809  -5.868  10.861  1.00  0.00           H  
ATOM   3239 1HB  ALA B 204      -5.520  -6.631   8.904  1.00  0.00           H  
ATOM   3240 2HB  ALA B 204      -4.470  -6.450  10.342  1.00  0.00           H  
ATOM   3241 3HB  ALA B 204      -4.986  -8.069   9.801  1.00  0.00           H  
ATOM   3242  N   ASN B 205      -7.898  -8.920  10.555  1.00  0.00           N  
ATOM   3243  CA  ASN B 205      -8.996  -9.697  10.013  1.00  0.00           C  
ATOM   3244  C   ASN B 205     -10.290  -9.573  10.805  1.00  0.00           C  
ATOM   3245  O   ASN B 205     -11.299 -10.155  10.411  1.00  0.00           O  
ATOM   3246  CB  ASN B 205      -8.598 -11.149   9.882  1.00  0.00           C  
ATOM   3247  CG  ASN B 205      -7.558 -11.348   8.802  1.00  0.00           C  
ATOM   3248  OD1 ASN B 205      -7.592 -10.661   7.765  1.00  0.00           O  
ATOM   3249  ND2 ASN B 205      -6.639 -12.250   9.021  1.00  0.00           N  
ATOM   3250  H   ASN B 205      -7.265  -9.338  11.220  1.00  0.00           H  
ATOM   3251  HA  ASN B 205      -9.208  -9.321   9.012  1.00  0.00           H  
ATOM   3252 1HB  ASN B 205      -8.202 -11.513  10.836  1.00  0.00           H  
ATOM   3253 2HB  ASN B 205      -9.475 -11.749   9.643  1.00  0.00           H  
ATOM   3254 1HD2 ASN B 205      -5.929 -12.417   8.338  1.00  0.00           H  
ATOM   3255 2HD2 ASN B 205      -6.652 -12.782   9.872  1.00  0.00           H  
ATOM   3256  N   THR B 206     -10.313  -8.758  11.863  1.00  0.00           N  
ATOM   3257  CA  THR B 206     -11.567  -8.600  12.601  1.00  0.00           C  
ATOM   3258  C   THR B 206     -12.415  -7.510  11.950  1.00  0.00           C  
ATOM   3259  O   THR B 206     -13.612  -7.418  12.195  1.00  0.00           O  
ATOM   3260  CB  THR B 206     -11.333  -8.240  14.080  1.00  0.00           C  
ATOM   3261  OG1 THR B 206     -10.703  -6.935  14.209  1.00  0.00           O  
ATOM   3262  CG2 THR B 206     -10.421  -9.266  14.695  1.00  0.00           C  
ATOM   3263  H   THR B 206      -9.482  -8.254  12.171  1.00  0.00           H  
ATOM   3264  HA  THR B 206     -12.124  -9.534  12.559  1.00  0.00           H  
ATOM   3265  HB  THR B 206     -12.274  -8.236  14.604  1.00  0.00           H  
ATOM   3266  HG1 THR B 206      -9.852  -6.908  13.708  1.00  0.00           H  
ATOM   3267 1HG2 THR B 206     -10.244  -9.029  15.737  1.00  0.00           H  
ATOM   3268 2HG2 THR B 206     -10.879 -10.246  14.615  1.00  0.00           H  
ATOM   3269 3HG2 THR B 206      -9.478  -9.264  14.160  1.00  0.00           H  
ATOM   3270  N   ILE B 207     -11.792  -6.702  11.103  1.00  0.00           N  
ATOM   3271  CA  ILE B 207     -12.442  -5.567  10.453  1.00  0.00           C  
ATOM   3272  C   ILE B 207     -13.239  -5.992   9.206  1.00  0.00           C  
ATOM   3273  O   ILE B 207     -12.718  -6.658   8.306  1.00  0.00           O  
ATOM   3274  CB  ILE B 207     -11.355  -4.524  10.002  1.00  0.00           C  
ATOM   3275  CG1 ILE B 207     -10.488  -3.984  11.184  1.00  0.00           C  
ATOM   3276  CG2 ILE B 207     -11.964  -3.337   9.242  1.00  0.00           C  
ATOM   3277  CD1 ILE B 207     -11.258  -3.275  12.240  1.00  0.00           C  
ATOM   3278  H   ILE B 207     -10.811  -6.868  10.925  1.00  0.00           H  
ATOM   3279  HA  ILE B 207     -13.128  -5.101  11.162  1.00  0.00           H  
ATOM   3280  HB  ILE B 207     -10.679  -5.036   9.356  1.00  0.00           H  
ATOM   3281 1HG1 ILE B 207      -9.960  -4.820  11.649  1.00  0.00           H  
ATOM   3282 2HG1 ILE B 207      -9.750  -3.289  10.783  1.00  0.00           H  
ATOM   3283 1HG2 ILE B 207     -11.168  -2.674   8.911  1.00  0.00           H  
ATOM   3284 2HG2 ILE B 207     -12.502  -3.694   8.382  1.00  0.00           H  
ATOM   3285 3HG2 ILE B 207     -12.643  -2.792   9.890  1.00  0.00           H  
ATOM   3286 1HD1 ILE B 207     -10.579  -2.926  13.010  1.00  0.00           H  
ATOM   3287 2HD1 ILE B 207     -11.770  -2.424  11.800  1.00  0.00           H  
ATOM   3288 3HD1 ILE B 207     -11.988  -3.956  12.678  1.00  0.00           H  
ATOM   3289  N   ASN B 208     -14.489  -5.565   9.101  1.00  0.00           N  
ATOM   3290  CA  ASN B 208     -15.204  -5.851   7.867  1.00  0.00           C  
ATOM   3291  C   ASN B 208     -14.820  -4.736   6.924  1.00  0.00           C  
ATOM   3292  O   ASN B 208     -15.489  -3.709   6.845  1.00  0.00           O  
ATOM   3293  CB  ASN B 208     -16.720  -5.923   8.050  1.00  0.00           C  
ATOM   3294  CG  ASN B 208     -17.444  -6.390   6.818  1.00  0.00           C  
ATOM   3295  OD1 ASN B 208     -16.998  -6.173   5.681  1.00  0.00           O  
ATOM   3296  ND2 ASN B 208     -18.558  -7.055   7.022  1.00  0.00           N  
ATOM   3297  H   ASN B 208     -14.923  -5.047   9.857  1.00  0.00           H  
ATOM   3298  HA  ASN B 208     -14.851  -6.796   7.445  1.00  0.00           H  
ATOM   3299 1HB  ASN B 208     -16.957  -6.596   8.878  1.00  0.00           H  
ATOM   3300 2HB  ASN B 208     -17.099  -4.937   8.311  1.00  0.00           H  
ATOM   3301 1HD2 ASN B 208     -19.082  -7.407   6.244  1.00  0.00           H  
ATOM   3302 2HD2 ASN B 208     -18.873  -7.228   7.956  1.00  0.00           H  
ATOM   3303  N   TRP B 209     -13.757  -4.957   6.164  1.00  0.00           N  
ATOM   3304  CA  TRP B 209     -13.189  -3.902   5.314  1.00  0.00           C  
ATOM   3305  C   TRP B 209     -14.179  -3.425   4.259  1.00  0.00           C  
ATOM   3306  O   TRP B 209     -14.161  -2.258   3.881  1.00  0.00           O  
ATOM   3307  CB  TRP B 209     -11.905  -4.421   4.664  1.00  0.00           C  
ATOM   3308  CG  TRP B 209     -10.757  -4.523   5.652  1.00  0.00           C  
ATOM   3309  CD1 TRP B 209     -10.414  -5.622   6.356  1.00  0.00           C  
ATOM   3310  CD2 TRP B 209      -9.792  -3.506   6.018  1.00  0.00           C  
ATOM   3311  NE1 TRP B 209      -9.342  -5.347   7.174  1.00  0.00           N  
ATOM   3312  CE2 TRP B 209      -8.953  -4.073   6.983  1.00  0.00           C  
ATOM   3313  CE3 TRP B 209      -9.579  -2.202   5.627  1.00  0.00           C  
ATOM   3314  CZ2 TRP B 209      -7.939  -3.364   7.578  1.00  0.00           C  
ATOM   3315  CZ3 TRP B 209      -8.555  -1.493   6.214  1.00  0.00           C  
ATOM   3316  CH2 TRP B 209      -7.758  -2.052   7.171  1.00  0.00           C  
ATOM   3317  H   TRP B 209     -13.276  -5.845   6.309  1.00  0.00           H  
ATOM   3318  HA  TRP B 209     -12.935  -3.053   5.945  1.00  0.00           H  
ATOM   3319 1HB  TRP B 209     -12.094  -5.400   4.234  1.00  0.00           H  
ATOM   3320 2HB  TRP B 209     -11.617  -3.750   3.858  1.00  0.00           H  
ATOM   3321  HD1 TRP B 209     -10.932  -6.573   6.313  1.00  0.00           H  
ATOM   3322  HE1 TRP B 209      -8.908  -6.004   7.843  1.00  0.00           H  
ATOM   3323  HE3 TRP B 209     -10.211  -1.744   4.870  1.00  0.00           H  
ATOM   3324  HZ2 TRP B 209      -7.294  -3.806   8.336  1.00  0.00           H  
ATOM   3325  HZ3 TRP B 209      -8.397  -0.467   5.903  1.00  0.00           H  
ATOM   3326  HH2 TRP B 209      -6.962  -1.455   7.615  1.00  0.00           H  
ATOM   3327  N   LYS B 210     -15.115  -4.280   3.840  1.00  0.00           N  
ATOM   3328  CA  LYS B 210     -16.081  -3.835   2.841  1.00  0.00           C  
ATOM   3329  C   LYS B 210     -16.946  -2.699   3.350  1.00  0.00           C  
ATOM   3330  O   LYS B 210     -17.396  -1.863   2.569  1.00  0.00           O  
ATOM   3331  CB  LYS B 210     -16.958  -4.968   2.315  1.00  0.00           C  
ATOM   3332  CG  LYS B 210     -16.223  -5.963   1.430  1.00  0.00           C  
ATOM   3333  CD  LYS B 210     -17.165  -7.086   0.934  1.00  0.00           C  
ATOM   3334  CE  LYS B 210     -16.429  -8.089   0.035  1.00  0.00           C  
ATOM   3335  NZ  LYS B 210     -17.328  -9.200  -0.420  1.00  0.00           N  
ATOM   3336  H   LYS B 210     -15.145  -5.223   4.206  1.00  0.00           H  
ATOM   3337  HA  LYS B 210     -15.527  -3.451   1.996  1.00  0.00           H  
ATOM   3338 1HB  LYS B 210     -17.389  -5.513   3.153  1.00  0.00           H  
ATOM   3339 2HB  LYS B 210     -17.784  -4.550   1.738  1.00  0.00           H  
ATOM   3340 1HG  LYS B 210     -15.802  -5.437   0.568  1.00  0.00           H  
ATOM   3341 2HG  LYS B 210     -15.404  -6.406   1.998  1.00  0.00           H  
ATOM   3342 1HD  LYS B 210     -17.578  -7.618   1.792  1.00  0.00           H  
ATOM   3343 2HD  LYS B 210     -17.989  -6.649   0.372  1.00  0.00           H  
ATOM   3344 1HE  LYS B 210     -16.042  -7.565  -0.840  1.00  0.00           H  
ATOM   3345 2HE  LYS B 210     -15.591  -8.518   0.588  1.00  0.00           H  
ATOM   3346 1HZ  LYS B 210     -16.807  -9.835  -1.008  1.00  0.00           H  
ATOM   3347 2HZ  LYS B 210     -17.682  -9.699   0.384  1.00  0.00           H  
ATOM   3348 3HZ  LYS B 210     -18.100  -8.815  -0.944  1.00  0.00           H  
ATOM   3349  N   LYS B 211     -17.159  -2.626   4.664  1.00  0.00           N  
ATOM   3350  CA  LYS B 211     -17.974  -1.552   5.216  1.00  0.00           C  
ATOM   3351  C   LYS B 211     -17.273  -0.204   5.168  1.00  0.00           C  
ATOM   3352  O   LYS B 211     -17.904   0.828   5.379  1.00  0.00           O  
ATOM   3353  CB  LYS B 211     -18.435  -1.847   6.630  1.00  0.00           C  
ATOM   3354  CG  LYS B 211     -19.455  -2.964   6.712  1.00  0.00           C  
ATOM   3355  CD  LYS B 211     -19.917  -3.171   8.143  1.00  0.00           C  
ATOM   3356  CE  LYS B 211     -20.961  -4.272   8.248  1.00  0.00           C  
ATOM   3357  NZ  LYS B 211     -21.356  -4.466   9.631  1.00  0.00           N  
ATOM   3358  H   LYS B 211     -16.719  -3.289   5.300  1.00  0.00           H  
ATOM   3359  HA  LYS B 211     -18.867  -1.463   4.599  1.00  0.00           H  
ATOM   3360 1HB  LYS B 211     -17.574  -2.132   7.235  1.00  0.00           H  
ATOM   3361 2HB  LYS B 211     -18.866  -0.950   7.070  1.00  0.00           H  
ATOM   3362 1HG  LYS B 211     -20.312  -2.723   6.090  1.00  0.00           H  
ATOM   3363 2HG  LYS B 211     -19.006  -3.885   6.341  1.00  0.00           H  
ATOM   3364 1HD  LYS B 211     -19.063  -3.439   8.777  1.00  0.00           H  
ATOM   3365 2HD  LYS B 211     -20.347  -2.245   8.525  1.00  0.00           H  
ATOM   3366 1HE  LYS B 211     -21.837  -4.019   7.657  1.00  0.00           H  
ATOM   3367 2HE  LYS B 211     -20.536  -5.199   7.875  1.00  0.00           H  
ATOM   3368 1HZ  LYS B 211     -22.025  -5.207   9.723  1.00  0.00           H  
ATOM   3369 2HZ  LYS B 211     -20.504  -4.697  10.170  1.00  0.00           H  
ATOM   3370 3HZ  LYS B 211     -21.749  -3.621  10.013  1.00  0.00           H  
ATOM   3371  N   LEU B 212     -15.963  -0.212   4.941  1.00  0.00           N  
ATOM   3372  CA  LEU B 212     -15.200   1.019   4.822  1.00  0.00           C  
ATOM   3373  C   LEU B 212     -15.146   1.472   3.369  1.00  0.00           C  
ATOM   3374  O   LEU B 212     -14.608   2.532   3.077  1.00  0.00           O  
ATOM   3375  CB  LEU B 212     -13.738   0.818   5.264  1.00  0.00           C  
ATOM   3376  CG  LEU B 212     -13.474   0.447   6.716  1.00  0.00           C  
ATOM   3377  CD1 LEU B 212     -11.987   0.074   6.879  1.00  0.00           C  
ATOM   3378  CD2 LEU B 212     -13.793   1.623   7.594  1.00  0.00           C  
ATOM   3379  H   LEU B 212     -15.473  -1.090   4.771  1.00  0.00           H  
ATOM   3380  HA  LEU B 212     -15.673   1.797   5.423  1.00  0.00           H  
ATOM   3381 1HB  LEU B 212     -13.310   0.029   4.641  1.00  0.00           H  
ATOM   3382 2HB  LEU B 212     -13.194   1.735   5.054  1.00  0.00           H  
ATOM   3383  HG  LEU B 212     -14.094  -0.413   6.996  1.00  0.00           H  
ATOM   3384 1HD1 LEU B 212     -11.786  -0.197   7.913  1.00  0.00           H  
ATOM   3385 2HD1 LEU B 212     -11.778  -0.764   6.239  1.00  0.00           H  
ATOM   3386 3HD1 LEU B 212     -11.359   0.919   6.594  1.00  0.00           H  
ATOM   3387 1HD2 LEU B 212     -13.601   1.375   8.638  1.00  0.00           H  
ATOM   3388 2HD2 LEU B 212     -13.160   2.457   7.303  1.00  0.00           H  
ATOM   3389 3HD2 LEU B 212     -14.846   1.897   7.476  1.00  0.00           H  
ATOM   3390  N   PHE B 213     -15.628   0.644   2.434  1.00  0.00           N  
ATOM   3391  CA  PHE B 213     -15.406   0.949   1.021  1.00  0.00           C  
ATOM   3392  C   PHE B 213     -16.482   1.824   0.396  1.00  0.00           C  
ATOM   3393  O   PHE B 213     -17.671   1.640   0.646  1.00  0.00           O  
ATOM   3394  CB  PHE B 213     -15.249  -0.359   0.231  1.00  0.00           C  
ATOM   3395  CG  PHE B 213     -13.963  -1.142   0.577  1.00  0.00           C  
ATOM   3396  CD1 PHE B 213     -12.933  -0.546   1.305  1.00  0.00           C  
ATOM   3397  CD2 PHE B 213     -13.777  -2.449   0.138  1.00  0.00           C  
ATOM   3398  CE1 PHE B 213     -11.773  -1.254   1.591  1.00  0.00           C  
ATOM   3399  CE2 PHE B 213     -12.615  -3.145   0.422  1.00  0.00           C  
ATOM   3400  CZ  PHE B 213     -11.616  -2.542   1.151  1.00  0.00           C  
ATOM   3401  H   PHE B 213     -16.137  -0.204   2.673  1.00  0.00           H  
ATOM   3402  HA  PHE B 213     -14.462   1.484   0.938  1.00  0.00           H  
ATOM   3403 1HB  PHE B 213     -16.098  -1.004   0.444  1.00  0.00           H  
ATOM   3404 2HB  PHE B 213     -15.264  -0.162  -0.832  1.00  0.00           H  
ATOM   3405  HD1 PHE B 213     -13.050   0.485   1.644  1.00  0.00           H  
ATOM   3406  HD2 PHE B 213     -14.560  -2.926  -0.448  1.00  0.00           H  
ATOM   3407  HE1 PHE B 213     -10.982  -0.779   2.158  1.00  0.00           H  
ATOM   3408  HE2 PHE B 213     -12.493  -4.164   0.060  1.00  0.00           H  
ATOM   3409  HZ  PHE B 213     -10.703  -3.078   1.368  1.00  0.00           H  
ATOM   3410  N   GLY B 214     -16.054   2.783  -0.425  1.00  0.00           N  
ATOM   3411  CA  GLY B 214     -16.998   3.655  -1.145  1.00  0.00           C  
ATOM   3412  C   GLY B 214     -17.159   3.371  -2.663  1.00  0.00           C  
ATOM   3413  O   GLY B 214     -18.048   3.936  -3.307  1.00  0.00           O  
ATOM   3414  H   GLY B 214     -15.041   2.905  -0.535  1.00  0.00           H  
ATOM   3415 1HA  GLY B 214     -17.974   3.588  -0.666  1.00  0.00           H  
ATOM   3416 2HA  GLY B 214     -16.671   4.688  -1.015  1.00  0.00           H  
ATOM   3417  N   THR B 215     -16.327   2.497  -3.224  1.00  0.00           N  
ATOM   3418  CA  THR B 215     -16.327   2.234  -4.655  1.00  0.00           C  
ATOM   3419  C   THR B 215     -16.535   0.756  -4.946  1.00  0.00           C  
ATOM   3420  O   THR B 215     -15.897  -0.127  -4.348  1.00  0.00           O  
ATOM   3421  CB  THR B 215     -15.011   2.749  -5.298  1.00  0.00           C  
ATOM   3422  OG1 THR B 215     -14.895   4.158  -5.091  1.00  0.00           O  
ATOM   3423  CG2 THR B 215     -14.945   2.460  -6.784  1.00  0.00           C  
ATOM   3424  H   THR B 215     -15.620   2.050  -2.651  1.00  0.00           H  
ATOM   3425  HA  THR B 215     -17.152   2.778  -5.110  1.00  0.00           H  
ATOM   3426  HB  THR B 215     -14.173   2.273  -4.815  1.00  0.00           H  
ATOM   3427  HG1 THR B 215     -14.649   4.322  -4.155  1.00  0.00           H  
ATOM   3428 1HG2 THR B 215     -14.000   2.838  -7.181  1.00  0.00           H  
ATOM   3429 2HG2 THR B 215     -14.999   1.388  -6.954  1.00  0.00           H  
ATOM   3430 3HG2 THR B 215     -15.771   2.951  -7.282  1.00  0.00           H  
ATOM   3431  N   SER B 216     -17.429   0.488  -5.879  1.00  0.00           N  
ATOM   3432  CA  SER B 216     -17.727  -0.877  -6.255  1.00  0.00           C  
ATOM   3433  C   SER B 216     -16.458  -1.619  -6.629  1.00  0.00           C  
ATOM   3434  O   SER B 216     -15.623  -1.105  -7.363  1.00  0.00           O  
ATOM   3435  CB  SER B 216     -18.666  -0.879  -7.453  1.00  0.00           C  
ATOM   3436  OG  SER B 216     -18.910  -2.179  -7.914  1.00  0.00           O  
ATOM   3437  H   SER B 216     -17.914   1.251  -6.330  1.00  0.00           H  
ATOM   3438  HA  SER B 216     -18.198  -1.377  -5.408  1.00  0.00           H  
ATOM   3439 1HB  SER B 216     -19.608  -0.409  -7.172  1.00  0.00           H  
ATOM   3440 2HB  SER B 216     -18.231  -0.284  -8.259  1.00  0.00           H  
ATOM   3441  HG  SER B 216     -18.282  -2.324  -8.633  1.00  0.00           H  
ATOM   3442  N   GLY B 217     -16.320  -2.831  -6.114  1.00  0.00           N  
ATOM   3443  CA  GLY B 217     -15.183  -3.674  -6.438  1.00  0.00           C  
ATOM   3444  C   GLY B 217     -13.904  -3.473  -5.619  1.00  0.00           C  
ATOM   3445  O   GLY B 217     -12.958  -4.235  -5.813  1.00  0.00           O  
ATOM   3446  H   GLY B 217     -17.032  -3.184  -5.492  1.00  0.00           H  
ATOM   3447 1HA  GLY B 217     -15.495  -4.714  -6.343  1.00  0.00           H  
ATOM   3448 2HA  GLY B 217     -14.943  -3.530  -7.491  1.00  0.00           H  
ATOM   3449  N   GLN B 218     -13.858  -2.508  -4.691  1.00  0.00           N  
ATOM   3450  CA  GLN B 218     -12.607  -2.351  -3.925  1.00  0.00           C  
ATOM   3451  C   GLN B 218     -12.259  -3.670  -3.269  1.00  0.00           C  
ATOM   3452  O   GLN B 218     -13.135  -4.360  -2.736  1.00  0.00           O  
ATOM   3453  CB  GLN B 218     -12.719  -1.264  -2.861  1.00  0.00           C  
ATOM   3454  CG  GLN B 218     -12.722   0.126  -3.356  1.00  0.00           C  
ATOM   3455  CD  GLN B 218     -12.924   1.107  -2.215  1.00  0.00           C  
ATOM   3456  OE1 GLN B 218     -14.031   1.578  -1.993  1.00  0.00           O  
ATOM   3457  NE2 GLN B 218     -11.871   1.421  -1.482  1.00  0.00           N  
ATOM   3458  H   GLN B 218     -14.646  -1.867  -4.552  1.00  0.00           H  
ATOM   3459  HA  GLN B 218     -11.796  -2.088  -4.609  1.00  0.00           H  
ATOM   3460 1HB  GLN B 218     -13.649  -1.394  -2.346  1.00  0.00           H  
ATOM   3461 2HB  GLN B 218     -11.908  -1.369  -2.136  1.00  0.00           H  
ATOM   3462 1HG  GLN B 218     -11.765   0.339  -3.830  1.00  0.00           H  
ATOM   3463 2HG  GLN B 218     -13.515   0.234  -4.067  1.00  0.00           H  
ATOM   3464 1HE2 GLN B 218     -11.960   2.058  -0.689  1.00  0.00           H  
ATOM   3465 2HE2 GLN B 218     -10.963   1.014  -1.708  1.00  0.00           H  
ATOM   3466  N   LYS B 219     -10.979  -4.028  -3.323  1.00  0.00           N  
ATOM   3467  CA  LYS B 219     -10.499  -5.297  -2.787  1.00  0.00           C  
ATOM   3468  C   LYS B 219      -9.531  -5.158  -1.629  1.00  0.00           C  
ATOM   3469  O   LYS B 219      -8.835  -4.151  -1.521  1.00  0.00           O  
ATOM   3470  CB  LYS B 219      -9.780  -6.120  -3.864  1.00  0.00           C  
ATOM   3471  CG  LYS B 219     -10.593  -6.470  -5.098  1.00  0.00           C  
ATOM   3472  CD  LYS B 219     -11.774  -7.402  -4.783  1.00  0.00           C  
ATOM   3473  CE  LYS B 219     -12.500  -7.814  -6.054  1.00  0.00           C  
ATOM   3474  NZ  LYS B 219     -13.683  -8.680  -5.769  1.00  0.00           N  
ATOM   3475  H   LYS B 219     -10.310  -3.407  -3.803  1.00  0.00           H  
ATOM   3476  HA  LYS B 219     -11.355  -5.880  -2.449  1.00  0.00           H  
ATOM   3477 1HB  LYS B 219      -8.910  -5.559  -4.210  1.00  0.00           H  
ATOM   3478 2HB  LYS B 219      -9.410  -7.047  -3.426  1.00  0.00           H  
ATOM   3479 1HG  LYS B 219     -10.955  -5.554  -5.542  1.00  0.00           H  
ATOM   3480 2HG  LYS B 219      -9.943  -6.956  -5.821  1.00  0.00           H  
ATOM   3481 1HD  LYS B 219     -11.426  -8.287  -4.252  1.00  0.00           H  
ATOM   3482 2HD  LYS B 219     -12.495  -6.873  -4.158  1.00  0.00           H  
ATOM   3483 1HE  LYS B 219     -12.838  -6.915  -6.571  1.00  0.00           H  
ATOM   3484 2HE  LYS B 219     -11.812  -8.357  -6.700  1.00  0.00           H  
ATOM   3485 1HZ  LYS B 219     -14.136  -8.923  -6.638  1.00  0.00           H  
ATOM   3486 2HZ  LYS B 219     -13.383  -9.522  -5.298  1.00  0.00           H  
ATOM   3487 3HZ  LYS B 219     -14.331  -8.178  -5.180  1.00  0.00           H  
ATOM   3488  N   THR B 220      -9.421  -6.216  -0.831  1.00  0.00           N  
ATOM   3489  CA  THR B 220      -8.374  -6.294   0.178  1.00  0.00           C  
ATOM   3490  C   THR B 220      -7.424  -7.428  -0.176  1.00  0.00           C  
ATOM   3491  O   THR B 220      -7.850  -8.445  -0.723  1.00  0.00           O  
ATOM   3492  CB  THR B 220      -8.935  -6.630   1.567  1.00  0.00           C  
ATOM   3493  OG1 THR B 220      -9.613  -7.893   1.494  1.00  0.00           O  
ATOM   3494  CG2 THR B 220      -9.867  -5.602   2.062  1.00  0.00           C  
ATOM   3495  H   THR B 220     -10.051  -6.996  -0.951  1.00  0.00           H  
ATOM   3496  HA  THR B 220      -7.815  -5.364   0.203  1.00  0.00           H  
ATOM   3497  HB  THR B 220      -8.118  -6.713   2.262  1.00  0.00           H  
ATOM   3498  HG1 THR B 220      -8.977  -8.604   1.322  1.00  0.00           H  
ATOM   3499 1HG2 THR B 220     -10.205  -5.915   3.030  1.00  0.00           H  
ATOM   3500 2HG2 THR B 220      -9.359  -4.661   2.144  1.00  0.00           H  
ATOM   3501 3HG2 THR B 220     -10.709  -5.513   1.383  1.00  0.00           H  
ATOM   3502  N   LYS B 221      -6.171  -7.282   0.217  1.00  0.00           N  
ATOM   3503  CA  LYS B 221      -5.179  -8.336   0.153  1.00  0.00           C  
ATOM   3504  C   LYS B 221      -4.464  -8.361   1.485  1.00  0.00           C  
ATOM   3505  O   LYS B 221      -3.488  -7.634   1.686  1.00  0.00           O  
ATOM   3506  CB  LYS B 221      -4.195  -8.100  -0.995  1.00  0.00           C  
ATOM   3507  CG  LYS B 221      -3.109  -9.187  -1.181  1.00  0.00           C  
ATOM   3508  CD  LYS B 221      -3.695 -10.502  -1.725  1.00  0.00           C  
ATOM   3509  CE  LYS B 221      -2.607 -11.514  -2.079  1.00  0.00           C  
ATOM   3510  NZ  LYS B 221      -3.183 -12.797  -2.600  1.00  0.00           N  
ATOM   3511  H   LYS B 221      -5.895  -6.373   0.573  1.00  0.00           H  
ATOM   3512  HA  LYS B 221      -5.676  -9.296   0.015  1.00  0.00           H  
ATOM   3513 1HB  LYS B 221      -4.751  -8.023  -1.929  1.00  0.00           H  
ATOM   3514 2HB  LYS B 221      -3.689  -7.145  -0.845  1.00  0.00           H  
ATOM   3515 1HG  LYS B 221      -2.377  -8.815  -1.885  1.00  0.00           H  
ATOM   3516 2HG  LYS B 221      -2.603  -9.377  -0.232  1.00  0.00           H  
ATOM   3517 1HD  LYS B 221      -4.335 -10.955  -0.969  1.00  0.00           H  
ATOM   3518 2HD  LYS B 221      -4.296 -10.296  -2.611  1.00  0.00           H  
ATOM   3519 1HE  LYS B 221      -1.953 -11.085  -2.836  1.00  0.00           H  
ATOM   3520 2HE  LYS B 221      -2.025 -11.728  -1.195  1.00  0.00           H  
ATOM   3521 1HZ  LYS B 221      -2.434 -13.439  -2.820  1.00  0.00           H  
ATOM   3522 2HZ  LYS B 221      -3.781 -13.208  -1.897  1.00  0.00           H  
ATOM   3523 3HZ  LYS B 221      -3.723 -12.614  -3.435  1.00  0.00           H  
ATOM   3524  N   ILE B 222      -4.978  -9.170   2.399  1.00  0.00           N  
ATOM   3525  CA  ILE B 222      -4.439  -9.261   3.750  1.00  0.00           C  
ATOM   3526  C   ILE B 222      -3.831 -10.654   3.888  1.00  0.00           C  
ATOM   3527  O   ILE B 222      -4.531 -11.664   3.829  1.00  0.00           O  
ATOM   3528  CB  ILE B 222      -5.540  -8.948   4.796  1.00  0.00           C  
ATOM   3529  CG1 ILE B 222      -6.096  -7.501   4.491  1.00  0.00           C  
ATOM   3530  CG2 ILE B 222      -4.970  -9.028   6.228  1.00  0.00           C  
ATOM   3531  CD1 ILE B 222      -7.297  -7.067   5.283  1.00  0.00           C  
ATOM   3532  H   ILE B 222      -5.777  -9.738   2.151  1.00  0.00           H  
ATOM   3533  HA  ILE B 222      -3.665  -8.522   3.870  1.00  0.00           H  
ATOM   3534  HB  ILE B 222      -6.361  -9.658   4.690  1.00  0.00           H  
ATOM   3535 1HG1 ILE B 222      -5.315  -6.791   4.653  1.00  0.00           H  
ATOM   3536 2HG1 ILE B 222      -6.366  -7.462   3.455  1.00  0.00           H  
ATOM   3537 1HG2 ILE B 222      -5.745  -8.805   6.956  1.00  0.00           H  
ATOM   3538 2HG2 ILE B 222      -4.597 -10.033   6.413  1.00  0.00           H  
ATOM   3539 3HG2 ILE B 222      -4.164  -8.316   6.332  1.00  0.00           H  
ATOM   3540 1HD1 ILE B 222      -7.587  -6.061   4.969  1.00  0.00           H  
ATOM   3541 2HD1 ILE B 222      -8.126  -7.753   5.105  1.00  0.00           H  
ATOM   3542 3HD1 ILE B 222      -7.069  -7.052   6.344  1.00  0.00           H  
ATOM   3543  N   ILE B 223      -2.518 -10.693   3.960  1.00  0.00           N  
ATOM   3544  CA  ILE B 223      -1.803 -11.959   3.847  1.00  0.00           C  
ATOM   3545  C   ILE B 223      -0.453 -11.944   4.527  1.00  0.00           C  
ATOM   3546  O   ILE B 223       0.219 -10.914   4.551  1.00  0.00           O  
ATOM   3547  CB  ILE B 223      -1.643 -12.271   2.330  1.00  0.00           C  
ATOM   3548  CG1 ILE B 223      -1.094 -13.707   2.096  1.00  0.00           C  
ATOM   3549  CG2 ILE B 223      -0.736 -11.175   1.663  1.00  0.00           C  
ATOM   3550  CD1 ILE B 223      -1.233 -14.206   0.664  1.00  0.00           C  
ATOM   3551  H   ILE B 223      -2.019  -9.808   4.068  1.00  0.00           H  
ATOM   3552  HA  ILE B 223      -2.407 -12.735   4.315  1.00  0.00           H  
ATOM   3553  HB  ILE B 223      -2.626 -12.233   1.863  1.00  0.00           H  
ATOM   3554 1HG1 ILE B 223      -0.035 -13.734   2.346  1.00  0.00           H  
ATOM   3555 2HG1 ILE B 223      -1.631 -14.396   2.745  1.00  0.00           H  
ATOM   3556 1HG2 ILE B 223      -0.644 -11.343   0.607  1.00  0.00           H  
ATOM   3557 2HG2 ILE B 223      -1.182 -10.193   1.823  1.00  0.00           H  
ATOM   3558 3HG2 ILE B 223       0.259 -11.188   2.098  1.00  0.00           H  
ATOM   3559 1HD1 ILE B 223      -0.829 -15.218   0.597  1.00  0.00           H  
ATOM   3560 2HD1 ILE B 223      -2.287 -14.216   0.387  1.00  0.00           H  
ATOM   3561 3HD1 ILE B 223      -0.684 -13.562  -0.013  1.00  0.00           H  
ATOM   3562  N   SER B 224      -0.032 -13.090   5.043  1.00  0.00           N  
ATOM   3563  CA  SER B 224       1.289 -13.246   5.649  1.00  0.00           C  
ATOM   3564  C   SER B 224       1.565 -12.292   6.806  1.00  0.00           C  
ATOM   3565  O   SER B 224       2.661 -11.750   6.943  1.00  0.00           O  
ATOM   3566  CB  SER B 224       2.377 -13.139   4.591  1.00  0.00           C  
ATOM   3567  OG  SER B 224       2.264 -14.180   3.651  1.00  0.00           O  
ATOM   3568  H   SER B 224      -0.645 -13.892   5.002  1.00  0.00           H  
ATOM   3569  HA  SER B 224       1.355 -14.261   6.040  1.00  0.00           H  
ATOM   3570 1HB  SER B 224       2.317 -12.180   4.083  1.00  0.00           H  
ATOM   3571 2HB  SER B 224       3.352 -13.189   5.072  1.00  0.00           H  
ATOM   3572  HG  SER B 224       2.923 -13.996   2.975  1.00  0.00           H  
ATOM   3573  N   ASN B 225       0.571 -12.120   7.642  1.00  0.00           N  
ATOM   3574  CA  ASN B 225       0.678 -11.325   8.844  1.00  0.00           C  
ATOM   3575  C   ASN B 225       0.733 -12.375   9.960  1.00  0.00           C  
ATOM   3576  O   ASN B 225       1.054 -13.530   9.675  1.00  0.00           O  
ATOM   3577  CB  ASN B 225      -0.501 -10.380   8.952  1.00  0.00           C  
ATOM   3578  CG  ASN B 225      -0.538  -9.323   7.821  1.00  0.00           C  
ATOM   3579  OD1 ASN B 225       0.462  -8.671   7.426  1.00  0.00           O  
ATOM   3580  ND2 ASN B 225      -1.717  -9.168   7.276  1.00  0.00           N  
ATOM   3581  H   ASN B 225      -0.303 -12.582   7.445  1.00  0.00           H  
ATOM   3582  HA  ASN B 225       1.613 -10.773   8.840  1.00  0.00           H  
ATOM   3583 1HB  ASN B 225      -1.428 -10.955   8.934  1.00  0.00           H  
ATOM   3584 2HB  ASN B 225      -0.462  -9.864   9.907  1.00  0.00           H  
ATOM   3585 1HD2 ASN B 225      -1.840  -8.514   6.507  1.00  0.00           H  
ATOM   3586 2HD2 ASN B 225      -2.498  -9.702   7.601  1.00  0.00           H  
ATOM   3587  N   ARG B 226       0.469 -12.035  11.212  1.00  0.00           N  
ATOM   3588  CA  ARG B 226       0.511 -13.102  12.208  1.00  0.00           C  
ATOM   3589  C   ARG B 226      -0.744 -13.941  12.004  1.00  0.00           C  
ATOM   3590  O   ARG B 226      -1.831 -13.397  11.804  1.00  0.00           O  
ATOM   3591  CB  ARG B 226       0.603 -12.575  13.610  1.00  0.00           C  
ATOM   3592  CG  ARG B 226       0.765 -13.632  14.657  1.00  0.00           C  
ATOM   3593  CD  ARG B 226       1.082 -13.019  15.903  1.00  0.00           C  
ATOM   3594  NE  ARG B 226       1.093 -13.944  17.016  1.00  0.00           N  
ATOM   3595  CZ  ARG B 226       1.245 -13.550  18.287  1.00  0.00           C  
ATOM   3596  NH1 ARG B 226       1.375 -12.269  18.574  1.00  0.00           N  
ATOM   3597  NH2 ARG B 226       1.269 -14.436  19.238  1.00  0.00           N  
ATOM   3598  H   ARG B 226       0.186 -11.094  11.489  1.00  0.00           H  
ATOM   3599  HA  ARG B 226       1.390 -13.720  12.028  1.00  0.00           H  
ATOM   3600 1HB  ARG B 226       1.419 -11.887  13.699  1.00  0.00           H  
ATOM   3601 2HB  ARG B 226      -0.300 -12.020  13.837  1.00  0.00           H  
ATOM   3602 1HG  ARG B 226      -0.165 -14.189  14.772  1.00  0.00           H  
ATOM   3603 2HG  ARG B 226       1.570 -14.310  14.382  1.00  0.00           H  
ATOM   3604 1HD  ARG B 226       2.077 -12.588  15.816  1.00  0.00           H  
ATOM   3605 2HD  ARG B 226       0.402 -12.243  16.109  1.00  0.00           H  
ATOM   3606  HE  ARG B 226       0.961 -14.951  16.837  1.00  0.00           H  
ATOM   3607 1HH1 ARG B 226       1.359 -11.577  17.831  1.00  0.00           H  
ATOM   3608 2HH1 ARG B 226       1.487 -11.972  19.531  1.00  0.00           H  
ATOM   3609 1HH2 ARG B 226       1.184 -15.417  18.999  1.00  0.00           H  
ATOM   3610 2HH2 ARG B 226       1.394 -14.141  20.195  1.00  0.00           H  
ATOM   3611  N   GLY B 227      -0.619 -15.264  12.019  1.00  0.00           N  
ATOM   3612  CA  GLY B 227      -1.803 -16.081  11.753  1.00  0.00           C  
ATOM   3613  C   GLY B 227      -2.925 -15.813  12.753  1.00  0.00           C  
ATOM   3614  O   GLY B 227      -2.670 -15.609  13.944  1.00  0.00           O  
ATOM   3615  H   GLY B 227       0.283 -15.686  12.184  1.00  0.00           H  
ATOM   3616 1HA  GLY B 227      -2.161 -15.874  10.745  1.00  0.00           H  
ATOM   3617 2HA  GLY B 227      -1.528 -17.134  11.780  1.00  0.00           H  
ATOM   3618  N   GLU B 228      -4.168 -15.864  12.269  1.00  0.00           N  
ATOM   3619  CA  GLU B 228      -5.332 -15.599  13.115  1.00  0.00           C  
ATOM   3620  C   GLU B 228      -5.430 -16.553  14.305  1.00  0.00           C  
ATOM   3621  O   GLU B 228      -5.749 -16.126  15.418  1.00  0.00           O  
ATOM   3622  CB  GLU B 228      -6.620 -15.619  12.279  1.00  0.00           C  
ATOM   3623  CG  GLU B 228      -7.896 -15.336  13.082  1.00  0.00           C  
ATOM   3624  CD  GLU B 228      -9.170 -15.269  12.223  1.00  0.00           C  
ATOM   3625  OE1 GLU B 228      -9.060 -15.282  11.019  1.00  0.00           O  
ATOM   3626  OE2 GLU B 228     -10.246 -15.213  12.794  1.00  0.00           O  
ATOM   3627  H   GLU B 228      -4.305 -16.050  11.287  1.00  0.00           H  
ATOM   3628  HA  GLU B 228      -5.230 -14.589  13.514  1.00  0.00           H  
ATOM   3629 1HB  GLU B 228      -6.555 -14.877  11.480  1.00  0.00           H  
ATOM   3630 2HB  GLU B 228      -6.734 -16.594  11.808  1.00  0.00           H  
ATOM   3631 1HG  GLU B 228      -8.017 -16.144  13.813  1.00  0.00           H  
ATOM   3632 2HG  GLU B 228      -7.778 -14.408  13.623  1.00  0.00           H  
ATOM   3633  N   ASN B 229      -5.126 -17.841  14.098  1.00  0.00           N  
ATOM   3634  CA  ASN B 229      -5.199 -18.777  15.221  1.00  0.00           C  
ATOM   3635  C   ASN B 229      -4.146 -18.465  16.282  1.00  0.00           C  
ATOM   3636  O   ASN B 229      -4.409 -18.569  17.481  1.00  0.00           O  
ATOM   3637  CB  ASN B 229      -5.077 -20.205  14.732  1.00  0.00           C  
ATOM   3638  CG  ASN B 229      -6.316 -20.670  14.006  1.00  0.00           C  
ATOM   3639  OD1 ASN B 229      -7.405 -20.111  14.176  1.00  0.00           O  
ATOM   3640  ND2 ASN B 229      -6.168 -21.681  13.189  1.00  0.00           N  
ATOM   3641  H   ASN B 229      -4.866 -18.161  13.177  1.00  0.00           H  
ATOM   3642  HA  ASN B 229      -6.175 -18.666  15.696  1.00  0.00           H  
ATOM   3643 1HB  ASN B 229      -4.224 -20.285  14.060  1.00  0.00           H  
ATOM   3644 2HB  ASN B 229      -4.893 -20.866  15.580  1.00  0.00           H  
ATOM   3645 1HD2 ASN B 229      -6.954 -22.030  12.682  1.00  0.00           H  
ATOM   3646 2HD2 ASN B 229      -5.271 -22.106  13.078  1.00  0.00           H  
ATOM   3647  N   SER B 230      -2.964 -18.031  15.842  1.00  0.00           N  
ATOM   3648  CA  SER B 230      -1.886 -17.643  16.757  1.00  0.00           C  
ATOM   3649  C   SER B 230      -2.341 -16.432  17.579  1.00  0.00           C  
ATOM   3650  O   SER B 230      -2.149 -16.350  18.801  1.00  0.00           O  
ATOM   3651  CB  SER B 230      -0.619 -17.328  15.973  1.00  0.00           C  
ATOM   3652  OG  SER B 230       0.435 -16.945  16.818  1.00  0.00           O  
ATOM   3653  H   SER B 230      -2.815 -17.949  14.848  1.00  0.00           H  
ATOM   3654  HA  SER B 230      -1.688 -18.472  17.437  1.00  0.00           H  
ATOM   3655 1HB  SER B 230      -0.327 -18.201  15.391  1.00  0.00           H  
ATOM   3656 2HB  SER B 230      -0.821 -16.531  15.272  1.00  0.00           H  
ATOM   3657  HG  SER B 230       0.715 -17.756  17.258  1.00  0.00           H  
ATOM   3658  N   CYS B 231      -2.959 -15.470  16.904  1.00  0.00           N  
ATOM   3659  CA  CYS B 231      -3.420 -14.293  17.609  1.00  0.00           C  
ATOM   3660  C   CYS B 231      -4.501 -14.678  18.632  1.00  0.00           C  
ATOM   3661  O   CYS B 231      -4.420 -14.284  19.801  1.00  0.00           O  
ATOM   3662  CB  CYS B 231      -3.974 -13.272  16.607  1.00  0.00           C  
ATOM   3663  SG  CYS B 231      -2.685 -12.533  15.527  1.00  0.00           S  
ATOM   3664  H   CYS B 231      -3.085 -15.552  15.896  1.00  0.00           H  
ATOM   3665  HA  CYS B 231      -2.574 -13.846  18.134  1.00  0.00           H  
ATOM   3666 1HB  CYS B 231      -4.701 -13.763  15.965  1.00  0.00           H  
ATOM   3667 2HB  CYS B 231      -4.500 -12.475  17.131  1.00  0.00           H  
ATOM   3668  N   LYS B 232      -5.460 -15.527  18.243  1.00  0.00           N  
ATOM   3669  CA  LYS B 232      -6.501 -15.904  19.202  1.00  0.00           C  
ATOM   3670  C   LYS B 232      -5.949 -16.697  20.364  1.00  0.00           C  
ATOM   3671  O   LYS B 232      -6.275 -16.417  21.520  1.00  0.00           O  
ATOM   3672  CB  LYS B 232      -7.609 -16.723  18.540  1.00  0.00           C  
ATOM   3673  CG  LYS B 232      -8.507 -15.943  17.616  1.00  0.00           C  
ATOM   3674  CD  LYS B 232      -9.522 -16.842  16.917  1.00  0.00           C  
ATOM   3675  CE  LYS B 232     -10.450 -16.006  16.041  1.00  0.00           C  
ATOM   3676  NZ  LYS B 232     -11.358 -16.833  15.217  1.00  0.00           N  
ATOM   3677  H   LYS B 232      -5.496 -15.859  17.278  1.00  0.00           H  
ATOM   3678  HA  LYS B 232      -6.938 -14.996  19.601  1.00  0.00           H  
ATOM   3679 1HB  LYS B 232      -7.155 -17.530  17.956  1.00  0.00           H  
ATOM   3680 2HB  LYS B 232      -8.228 -17.182  19.306  1.00  0.00           H  
ATOM   3681 1HG  LYS B 232      -9.034 -15.183  18.182  1.00  0.00           H  
ATOM   3682 2HG  LYS B 232      -7.894 -15.450  16.859  1.00  0.00           H  
ATOM   3683 1HD  LYS B 232      -8.994 -17.567  16.291  1.00  0.00           H  
ATOM   3684 2HD  LYS B 232     -10.109 -17.385  17.656  1.00  0.00           H  
ATOM   3685 1HE  LYS B 232     -11.049 -15.360  16.677  1.00  0.00           H  
ATOM   3686 2HE  LYS B 232      -9.848 -15.387  15.381  1.00  0.00           H  
ATOM   3687 1HZ  LYS B 232     -11.936 -16.219  14.653  1.00  0.00           H  
ATOM   3688 2HZ  LYS B 232     -10.802 -17.418  14.605  1.00  0.00           H  
ATOM   3689 3HZ  LYS B 232     -11.937 -17.405  15.807  1.00  0.00           H  
ATOM   3690  N   ALA B 233      -5.039 -17.633  20.075  1.00  0.00           N  
ATOM   3691  CA  ALA B 233      -4.442 -18.499  21.087  1.00  0.00           C  
ATOM   3692  C   ALA B 233      -3.723 -17.712  22.155  1.00  0.00           C  
ATOM   3693  O   ALA B 233      -3.733 -18.087  23.325  1.00  0.00           O  
ATOM   3694  CB  ALA B 233      -3.460 -19.453  20.439  1.00  0.00           C  
ATOM   3695  H   ALA B 233      -4.785 -17.798  19.104  1.00  0.00           H  
ATOM   3696  HA  ALA B 233      -5.242 -19.066  21.559  1.00  0.00           H  
ATOM   3697 1HB  ALA B 233      -3.037 -20.109  21.196  1.00  0.00           H  
ATOM   3698 2HB  ALA B 233      -3.975 -20.044  19.682  1.00  0.00           H  
ATOM   3699 3HB  ALA B 233      -2.665 -18.876  19.967  1.00  0.00           H  
ATOM   3700  N   THR B 234      -3.124 -16.596  21.756  1.00  0.00           N  
ATOM   3701  CA  THR B 234      -2.354 -15.769  22.665  1.00  0.00           C  
ATOM   3702  C   THR B 234      -3.119 -14.564  23.236  1.00  0.00           C  
ATOM   3703  O   THR B 234      -2.521 -13.669  23.846  1.00  0.00           O  
ATOM   3704  CB  THR B 234      -1.062 -15.334  21.973  1.00  0.00           C  
ATOM   3705  OG1 THR B 234      -1.361 -14.607  20.762  1.00  0.00           O  
ATOM   3706  CG2 THR B 234      -0.264 -16.586  21.619  1.00  0.00           C  
ATOM   3707  H   THR B 234      -3.143 -16.347  20.765  1.00  0.00           H  
ATOM   3708  HA  THR B 234      -2.065 -16.395  23.509  1.00  0.00           H  
ATOM   3709  HB  THR B 234      -0.482 -14.698  22.644  1.00  0.00           H  
ATOM   3710  HG1 THR B 234      -1.772 -15.225  20.104  1.00  0.00           H  
ATOM   3711 1HG2 THR B 234       0.661 -16.309  21.131  1.00  0.00           H  
ATOM   3712 2HG2 THR B 234      -0.040 -17.139  22.523  1.00  0.00           H  
ATOM   3713 3HG2 THR B 234      -0.855 -17.209  20.948  1.00  0.00           H  
ATOM   3714  N   GLY B 235      -4.434 -14.522  23.029  1.00  0.00           N  
ATOM   3715  CA  GLY B 235      -5.242 -13.442  23.592  1.00  0.00           C  
ATOM   3716  C   GLY B 235      -5.291 -12.145  22.787  1.00  0.00           C  
ATOM   3717  O   GLY B 235      -5.836 -11.149  23.259  1.00  0.00           O  
ATOM   3718  H   GLY B 235      -4.898 -15.266  22.503  1.00  0.00           H  
ATOM   3719 1HA  GLY B 235      -6.258 -13.813  23.719  1.00  0.00           H  
ATOM   3720 2HA  GLY B 235      -4.872 -13.220  24.591  1.00  0.00           H  
ATOM   3721  N   GLN B 236      -4.747 -12.128  21.576  1.00  0.00           N  
ATOM   3722  CA  GLN B 236      -4.740 -10.905  20.778  1.00  0.00           C  
ATOM   3723  C   GLN B 236      -6.058 -10.815  20.039  1.00  0.00           C  
ATOM   3724  O   GLN B 236      -6.149 -11.056  18.834  1.00  0.00           O  
ATOM   3725  CB  GLN B 236      -3.569 -10.888  19.795  1.00  0.00           C  
ATOM   3726  CG  GLN B 236      -2.177 -10.953  20.432  1.00  0.00           C  
ATOM   3727  CD  GLN B 236      -1.900  -9.784  21.310  1.00  0.00           C  
ATOM   3728  OE1 GLN B 236      -1.910  -8.617  20.861  1.00  0.00           O  
ATOM   3729  NE2 GLN B 236      -1.649 -10.062  22.595  1.00  0.00           N  
ATOM   3730  H   GLN B 236      -4.349 -12.976  21.175  1.00  0.00           H  
ATOM   3731  HA  GLN B 236      -4.661 -10.044  21.440  1.00  0.00           H  
ATOM   3732 1HB  GLN B 236      -3.652 -11.731  19.140  1.00  0.00           H  
ATOM   3733 2HB  GLN B 236      -3.623  -9.996  19.181  1.00  0.00           H  
ATOM   3734 1HG  GLN B 236      -2.114 -11.862  21.036  1.00  0.00           H  
ATOM   3735 2HG  GLN B 236      -1.423 -10.980  19.646  1.00  0.00           H  
ATOM   3736 1HE2 GLN B 236      -1.457  -9.325  23.244  1.00  0.00           H  
ATOM   3737 2HE2 GLN B 236      -1.657 -11.018  22.918  1.00  0.00           H  
ATOM   3738  N   VAL B 237      -7.093 -10.509  20.800  1.00  0.00           N  
ATOM   3739  CA  VAL B 237      -8.458 -10.469  20.305  1.00  0.00           C  
ATOM   3740  C   VAL B 237      -9.122  -9.146  20.663  1.00  0.00           C  
ATOM   3741  O   VAL B 237      -8.609  -8.382  21.473  1.00  0.00           O  
ATOM   3742  CB  VAL B 237      -9.268 -11.625  20.905  1.00  0.00           C  
ATOM   3743  CG1 VAL B 237      -8.638 -12.955  20.513  1.00  0.00           C  
ATOM   3744  CG2 VAL B 237      -9.308 -11.448  22.409  1.00  0.00           C  
ATOM   3745  H   VAL B 237      -6.896 -10.349  21.788  1.00  0.00           H  
ATOM   3746  HA  VAL B 237      -8.446 -10.574  19.220  1.00  0.00           H  
ATOM   3747  HB  VAL B 237     -10.279 -11.607  20.508  1.00  0.00           H  
ATOM   3748 1HG1 VAL B 237      -9.219 -13.772  20.933  1.00  0.00           H  
ATOM   3749 2HG1 VAL B 237      -8.622 -13.037  19.427  1.00  0.00           H  
ATOM   3750 3HG1 VAL B 237      -7.622 -13.010  20.896  1.00  0.00           H  
ATOM   3751 1HG2 VAL B 237      -9.886 -12.252  22.853  1.00  0.00           H  
ATOM   3752 2HG2 VAL B 237      -8.299 -11.461  22.804  1.00  0.00           H  
ATOM   3753 3HG2 VAL B 237      -9.775 -10.490  22.645  1.00  0.00           H  
ATOM   3754  N   CYS B 238     -10.266  -8.879  20.074  1.00  0.00           N  
ATOM   3755  CA  CYS B 238     -10.958  -7.635  20.379  1.00  0.00           C  
ATOM   3756  C   CYS B 238     -11.484  -7.617  21.809  1.00  0.00           C  
ATOM   3757  O   CYS B 238     -11.831  -8.648  22.390  1.00  0.00           O  
ATOM   3758  CB  CYS B 238     -12.077  -7.398  19.377  1.00  0.00           C  
ATOM   3759  SG  CYS B 238     -11.468  -7.166  17.666  1.00  0.00           S  
ATOM   3760  H   CYS B 238     -10.668  -9.522  19.409  1.00  0.00           H  
ATOM   3761  HA  CYS B 238     -10.238  -6.820  20.285  1.00  0.00           H  
ATOM   3762 1HB  CYS B 238     -12.765  -8.241  19.386  1.00  0.00           H  
ATOM   3763 2HB  CYS B 238     -12.639  -6.508  19.661  1.00  0.00           H  
ATOM   3764  N   HIS B 239     -11.502  -6.434  22.385  1.00  0.00           N  
ATOM   3765  CA  HIS B 239     -11.952  -6.222  23.738  1.00  0.00           C  
ATOM   3766  C   HIS B 239     -13.412  -6.664  23.897  1.00  0.00           C  
ATOM   3767  O   HIS B 239     -14.241  -6.539  22.982  1.00  0.00           O  
ATOM   3768  CB  HIS B 239     -11.752  -4.756  24.131  1.00  0.00           C  
ATOM   3769  CG  HIS B 239     -11.807  -4.542  25.545  1.00  0.00           C  
ATOM   3770  ND1 HIS B 239     -12.974  -4.466  26.256  1.00  0.00           N  
ATOM   3771  CD2 HIS B 239     -10.801  -4.432  26.444  1.00  0.00           C  
ATOM   3772  CE1 HIS B 239     -12.682  -4.300  27.543  1.00  0.00           C  
ATOM   3773  NE2 HIS B 239     -11.376  -4.278  27.671  1.00  0.00           N  
ATOM   3774  H   HIS B 239     -11.182  -5.635  21.855  1.00  0.00           H  
ATOM   3775  HA  HIS B 239     -11.355  -6.826  24.415  1.00  0.00           H  
ATOM   3776 1HB  HIS B 239     -10.787  -4.397  23.770  1.00  0.00           H  
ATOM   3777 2HB  HIS B 239     -12.527  -4.144  23.671  1.00  0.00           H  
ATOM   3778  HD2 HIS B 239      -9.735  -4.462  26.228  1.00  0.00           H  
ATOM   3779  HE1 HIS B 239     -13.392  -4.207  28.359  1.00  0.00           H  
ATOM   3780  HE2 HIS B 239     -10.870  -4.169  28.541  1.00  0.00           H  
ATOM   3781  N   ALA B 240     -13.732  -7.170  25.083  1.00  0.00           N  
ATOM   3782  CA  ALA B 240     -15.080  -7.617  25.416  1.00  0.00           C  
ATOM   3783  C   ALA B 240     -16.095  -6.514  25.212  1.00  0.00           C  
ATOM   3784  O   ALA B 240     -17.251  -6.795  24.891  1.00  0.00           O  
ATOM   3785  CB  ALA B 240     -15.139  -8.075  26.873  1.00  0.00           C  
ATOM   3786  H   ALA B 240     -13.012  -7.245  25.784  1.00  0.00           H  
ATOM   3787  HA  ALA B 240     -15.333  -8.447  24.756  1.00  0.00           H  
ATOM   3788 1HB  ALA B 240     -16.137  -8.424  27.098  1.00  0.00           H  
ATOM   3789 2HB  ALA B 240     -14.429  -8.884  27.034  1.00  0.00           H  
ATOM   3790 3HB  ALA B 240     -14.888  -7.235  27.521  1.00  0.00           H  
ATOM   3791  N   LEU B 241     -15.677  -5.244  25.382  1.00  0.00           N  
ATOM   3792  CA  LEU B 241     -16.616  -4.150  25.211  1.00  0.00           C  
ATOM   3793  C   LEU B 241     -16.804  -3.735  23.760  1.00  0.00           C  
ATOM   3794  O   LEU B 241     -17.573  -2.807  23.492  1.00  0.00           O  
ATOM   3795  CB  LEU B 241     -16.203  -2.952  26.051  1.00  0.00           C  
ATOM   3796  CG  LEU B 241     -16.209  -3.199  27.552  1.00  0.00           C  
ATOM   3797  CD1 LEU B 241     -15.571  -2.023  28.221  1.00  0.00           C  
ATOM   3798  CD2 LEU B 241     -17.639  -3.388  28.035  1.00  0.00           C  
ATOM   3799  H   LEU B 241     -14.714  -5.041  25.640  1.00  0.00           H  
ATOM   3800  HA  LEU B 241     -17.584  -4.484  25.578  1.00  0.00           H  
ATOM   3801 1HB  LEU B 241     -15.199  -2.637  25.759  1.00  0.00           H  
ATOM   3802 2HB  LEU B 241     -16.892  -2.136  25.854  1.00  0.00           H  
ATOM   3803  HG  LEU B 241     -15.638  -4.089  27.783  1.00  0.00           H  
ATOM   3804 1HD1 LEU B 241     -15.561  -2.169  29.302  1.00  0.00           H  
ATOM   3805 2HD1 LEU B 241     -14.549  -1.903  27.860  1.00  0.00           H  
ATOM   3806 3HD1 LEU B 241     -16.140  -1.152  27.975  1.00  0.00           H  
ATOM   3807 1HD2 LEU B 241     -17.638  -3.551  29.109  1.00  0.00           H  
ATOM   3808 2HD2 LEU B 241     -18.221  -2.492  27.808  1.00  0.00           H  
ATOM   3809 3HD2 LEU B 241     -18.084  -4.250  27.534  1.00  0.00           H  
ATOM   3810  N   CYS B 242     -16.124  -4.386  22.816  1.00  0.00           N  
ATOM   3811  CA  CYS B 242     -16.339  -4.035  21.420  1.00  0.00           C  
ATOM   3812  C   CYS B 242     -17.612  -4.693  20.892  1.00  0.00           C  
ATOM   3813  O   CYS B 242     -18.056  -5.737  21.386  1.00  0.00           O  
ATOM   3814  CB  CYS B 242     -15.178  -4.492  20.514  1.00  0.00           C  
ATOM   3815  SG  CYS B 242     -13.563  -3.771  20.839  1.00  0.00           S  
ATOM   3816  H   CYS B 242     -15.491  -5.144  23.046  1.00  0.00           H  
ATOM   3817  HA  CYS B 242     -16.454  -2.954  21.336  1.00  0.00           H  
ATOM   3818 1HB  CYS B 242     -15.076  -5.573  20.605  1.00  0.00           H  
ATOM   3819 2HB  CYS B 242     -15.431  -4.282  19.472  1.00  0.00           H  
ATOM   3820  N   SER B 243     -18.180  -4.096  19.879  1.00  0.00           N  
ATOM   3821  CA  SER B 243     -19.294  -4.671  19.146  1.00  0.00           C  
ATOM   3822  C   SER B 243     -18.671  -5.747  18.254  1.00  0.00           C  
ATOM   3823  O   SER B 243     -17.443  -5.860  18.211  1.00  0.00           O  
ATOM   3824  CB  SER B 243     -19.909  -3.624  18.249  1.00  0.00           C  
ATOM   3825  OG  SER B 243     -19.058  -3.413  17.158  1.00  0.00           O  
ATOM   3826  H   SER B 243     -17.819  -3.189  19.579  1.00  0.00           H  
ATOM   3827  HA  SER B 243     -20.013  -5.091  19.847  1.00  0.00           H  
ATOM   3828 1HB  SER B 243     -20.905  -3.857  17.933  1.00  0.00           H  
ATOM   3829 2HB  SER B 243     -19.983  -2.698  18.813  1.00  0.00           H  
ATOM   3830  HG  SER B 243     -19.437  -2.664  16.683  1.00  0.00           H  
ATOM   3831  N   PRO B 244     -19.463  -6.555  17.521  1.00  0.00           N  
ATOM   3832  CA  PRO B 244     -19.019  -7.531  16.544  1.00  0.00           C  
ATOM   3833  C   PRO B 244     -18.238  -6.936  15.361  1.00  0.00           C  
ATOM   3834  O   PRO B 244     -17.695  -7.693  14.566  1.00  0.00           O  
ATOM   3835  CB  PRO B 244     -20.337  -8.147  16.048  1.00  0.00           C  
ATOM   3836  CG  PRO B 244     -21.345  -7.853  17.136  1.00  0.00           C  
ATOM   3837  CD  PRO B 244     -20.943  -6.504  17.646  1.00  0.00           C  
ATOM   3838  HA  PRO B 244     -18.406  -8.288  17.055  1.00  0.00           H  
ATOM   3839 1HB  PRO B 244     -20.612  -7.695  15.080  1.00  0.00           H  
ATOM   3840 2HB  PRO B 244     -20.199  -9.222  15.869  1.00  0.00           H  
ATOM   3841 1HG  PRO B 244     -22.361  -7.868  16.718  1.00  0.00           H  
ATOM   3842 2HG  PRO B 244     -21.306  -8.635  17.908  1.00  0.00           H  
ATOM   3843 1HD  PRO B 244     -21.364  -5.753  16.970  1.00  0.00           H  
ATOM   3844 2HD  PRO B 244     -21.281  -6.390  18.674  1.00  0.00           H  
ATOM   3845  N   GLU B 245     -18.197  -5.600  15.208  1.00  0.00           N  
ATOM   3846  CA  GLU B 245     -17.538  -4.978  14.048  1.00  0.00           C  
ATOM   3847  C   GLU B 245     -16.001  -4.982  14.058  1.00  0.00           C  
ATOM   3848  O   GLU B 245     -15.370  -4.420  13.164  1.00  0.00           O  
ATOM   3849  CB  GLU B 245     -17.996  -3.530  13.935  1.00  0.00           C  
ATOM   3850  CG  GLU B 245     -19.523  -3.336  13.753  1.00  0.00           C  
ATOM   3851  CD  GLU B 245     -20.122  -3.977  12.532  1.00  0.00           C  
ATOM   3852  OE1 GLU B 245     -19.442  -4.211  11.547  1.00  0.00           O  
ATOM   3853  OE2 GLU B 245     -21.314  -4.218  12.561  1.00  0.00           O  
ATOM   3854  H   GLU B 245     -18.610  -4.974  15.896  1.00  0.00           H  
ATOM   3855  HA  GLU B 245     -17.860  -5.518  13.159  1.00  0.00           H  
ATOM   3856 1HB  GLU B 245     -17.697  -2.986  14.831  1.00  0.00           H  
ATOM   3857 2HB  GLU B 245     -17.502  -3.070  13.089  1.00  0.00           H  
ATOM   3858 1HG  GLU B 245     -20.022  -3.744  14.631  1.00  0.00           H  
ATOM   3859 2HG  GLU B 245     -19.732  -2.264  13.721  1.00  0.00           H  
ATOM   3860  N   GLY B 246     -15.400  -5.634  15.035  1.00  0.00           N  
ATOM   3861  CA  GLY B 246     -13.954  -5.776  15.084  1.00  0.00           C  
ATOM   3862  C   GLY B 246     -13.252  -4.608  15.717  1.00  0.00           C  
ATOM   3863  O   GLY B 246     -13.890  -3.723  16.305  1.00  0.00           O  
ATOM   3864  H   GLY B 246     -15.971  -6.064  15.752  1.00  0.00           H  
ATOM   3865 1HA  GLY B 246     -13.704  -6.683  15.628  1.00  0.00           H  
ATOM   3866 2HA  GLY B 246     -13.577  -5.900  14.075  1.00  0.00           H  
ATOM   3867  N   CYS B 247     -11.921  -4.619  15.603  1.00  0.00           N  
ATOM   3868  CA  CYS B 247     -11.082  -3.626  16.271  1.00  0.00           C  
ATOM   3869  C   CYS B 247      -9.724  -3.408  15.603  1.00  0.00           C  
ATOM   3870  O   CYS B 247      -9.299  -4.202  14.763  1.00  0.00           O  
ATOM   3871  CB  CYS B 247     -10.841  -4.088  17.692  1.00  0.00           C  
ATOM   3872  SG  CYS B 247      -9.974  -5.665  17.743  1.00  0.00           S  
ATOM   3873  H   CYS B 247     -11.486  -5.380  15.082  1.00  0.00           H  
ATOM   3874  HA  CYS B 247     -11.612  -2.674  16.287  1.00  0.00           H  
ATOM   3875 1HB  CYS B 247     -10.246  -3.351  18.237  1.00  0.00           H  
ATOM   3876 2HB  CYS B 247     -11.790  -4.196  18.212  1.00  0.00           H  
ATOM   3877  N   TRP B 248      -9.042  -2.339  16.033  1.00  0.00           N  
ATOM   3878  CA  TRP B 248      -7.722  -1.915  15.548  1.00  0.00           C  
ATOM   3879  C   TRP B 248      -6.595  -2.236  16.523  1.00  0.00           C  
ATOM   3880  O   TRP B 248      -5.459  -1.775  16.357  1.00  0.00           O  
ATOM   3881  CB  TRP B 248      -7.756  -0.396  15.301  1.00  0.00           C  
ATOM   3882  CG  TRP B 248      -8.794  -0.017  14.311  1.00  0.00           C  
ATOM   3883  CD1 TRP B 248      -9.994   0.563  14.614  1.00  0.00           C  
ATOM   3884  CD2 TRP B 248      -8.787  -0.181  12.868  1.00  0.00           C  
ATOM   3885  NE1 TRP B 248     -10.725   0.775  13.465  1.00  0.00           N  
ATOM   3886  CE2 TRP B 248     -10.009   0.328  12.389  1.00  0.00           C  
ATOM   3887  CE3 TRP B 248      -7.886  -0.702  11.968  1.00  0.00           C  
ATOM   3888  CZ2 TRP B 248     -10.324   0.333  11.047  1.00  0.00           C  
ATOM   3889  CZ3 TRP B 248      -8.207  -0.718  10.623  1.00  0.00           C  
ATOM   3890  CH2 TRP B 248      -9.383  -0.212  10.166  1.00  0.00           C  
ATOM   3891  H   TRP B 248      -9.497  -1.749  16.723  1.00  0.00           H  
ATOM   3892  HA  TRP B 248      -7.522  -2.429  14.609  1.00  0.00           H  
ATOM   3893 1HB  TRP B 248      -7.960   0.127  16.238  1.00  0.00           H  
ATOM   3894 2HB  TRP B 248      -6.801  -0.057  14.940  1.00  0.00           H  
ATOM   3895  HD1 TRP B 248     -10.328   0.822  15.617  1.00  0.00           H  
ATOM   3896  HE1 TRP B 248     -11.637   1.199  13.424  1.00  0.00           H  
ATOM   3897  HE3 TRP B 248      -6.949  -1.101  12.314  1.00  0.00           H  
ATOM   3898  HZ2 TRP B 248     -11.267   0.736  10.671  1.00  0.00           H  
ATOM   3899  HZ3 TRP B 248      -7.486  -1.144   9.935  1.00  0.00           H  
ATOM   3900  HH2 TRP B 248      -9.593  -0.238   9.095  1.00  0.00           H  
ATOM   3901  N   GLY B 249      -6.930  -2.985  17.560  1.00  0.00           N  
ATOM   3902  CA  GLY B 249      -6.010  -3.335  18.655  1.00  0.00           C  
ATOM   3903  C   GLY B 249      -6.857  -3.874  19.821  1.00  0.00           C  
ATOM   3904  O   GLY B 249      -8.078  -3.925  19.703  1.00  0.00           O  
ATOM   3905  H   GLY B 249      -7.881  -3.335  17.590  1.00  0.00           H  
ATOM   3906 1HA  GLY B 249      -5.302  -4.082  18.317  1.00  0.00           H  
ATOM   3907 2HA  GLY B 249      -5.453  -2.448  18.962  1.00  0.00           H  
ATOM   3908  N   PRO B 250      -6.244  -4.279  20.940  1.00  0.00           N  
ATOM   3909  CA  PRO B 250      -6.887  -4.898  22.110  1.00  0.00           C  
ATOM   3910  C   PRO B 250      -7.609  -3.974  23.103  1.00  0.00           C  
ATOM   3911  O   PRO B 250      -8.276  -4.466  24.019  1.00  0.00           O  
ATOM   3912  CB  PRO B 250      -5.687  -5.545  22.801  1.00  0.00           C  
ATOM   3913  CG  PRO B 250      -4.513  -4.649  22.425  1.00  0.00           C  
ATOM   3914  CD  PRO B 250      -4.787  -4.207  20.983  1.00  0.00           C  
ATOM   3915  HA  PRO B 250      -7.581  -5.678  21.755  1.00  0.00           H  
ATOM   3916 1HB  PRO B 250      -5.860  -5.579  23.883  1.00  0.00           H  
ATOM   3917 2HB  PRO B 250      -5.581  -6.581  22.464  1.00  0.00           H  
ATOM   3918 1HG  PRO B 250      -4.460  -3.796  23.127  1.00  0.00           H  
ATOM   3919 2HG  PRO B 250      -3.575  -5.204  22.532  1.00  0.00           H  
ATOM   3920 1HD  PRO B 250      -4.451  -3.164  20.852  1.00  0.00           H  
ATOM   3921 2HD  PRO B 250      -4.314  -4.885  20.277  1.00  0.00           H  
ATOM   3922  N   GLU B 251      -7.452  -2.655  22.986  1.00  0.00           N  
ATOM   3923  CA  GLU B 251      -7.993  -1.748  24.004  1.00  0.00           C  
ATOM   3924  C   GLU B 251      -9.452  -1.431  23.765  1.00  0.00           C  
ATOM   3925  O   GLU B 251      -9.927  -1.537  22.643  1.00  0.00           O  
ATOM   3926  CB  GLU B 251      -7.155  -0.457  24.044  1.00  0.00           C  
ATOM   3927  CG  GLU B 251      -5.736  -0.660  24.557  1.00  0.00           C  
ATOM   3928  CD  GLU B 251      -5.676  -0.956  26.049  1.00  0.00           C  
ATOM   3929  OE1 GLU B 251      -6.311  -0.248  26.810  1.00  0.00           O  
ATOM   3930  OE2 GLU B 251      -4.975  -1.881  26.426  1.00  0.00           O  
ATOM   3931  H   GLU B 251      -6.948  -2.230  22.195  1.00  0.00           H  
ATOM   3932  HA  GLU B 251      -7.901  -2.250  24.966  1.00  0.00           H  
ATOM   3933 1HB  GLU B 251      -7.080  -0.055  23.053  1.00  0.00           H  
ATOM   3934 2HB  GLU B 251      -7.618   0.317  24.618  1.00  0.00           H  
ATOM   3935 1HG  GLU B 251      -5.288  -1.487  24.008  1.00  0.00           H  
ATOM   3936 2HG  GLU B 251      -5.153   0.240  24.342  1.00  0.00           H  
ATOM   3937  N   PRO B 252     -10.210  -0.965  24.780  1.00  0.00           N  
ATOM   3938  CA  PRO B 252     -11.597  -0.526  24.650  1.00  0.00           C  
ATOM   3939  C   PRO B 252     -11.711   0.721  23.740  1.00  0.00           C  
ATOM   3940  O   PRO B 252     -12.795   1.067  23.275  1.00  0.00           O  
ATOM   3941  CB  PRO B 252     -12.014  -0.289  26.107  1.00  0.00           C  
ATOM   3942  CG  PRO B 252     -10.726  -0.030  26.851  1.00  0.00           C  
ATOM   3943  CD  PRO B 252      -9.694  -0.900  26.173  1.00  0.00           C  
ATOM   3944  HA  PRO B 252     -12.184  -1.355  24.224  1.00  0.00           H  
ATOM   3945 1HB  PRO B 252     -12.699   0.563  26.159  1.00  0.00           H  
ATOM   3946 2HB  PRO B 252     -12.566  -1.159  26.494  1.00  0.00           H  
ATOM   3947 1HG  PRO B 252     -10.469   1.039  26.818  1.00  0.00           H  
ATOM   3948 2HG  PRO B 252     -10.860  -0.278  27.912  1.00  0.00           H  
ATOM   3949 1HD  PRO B 252      -8.736  -0.421  26.287  1.00  0.00           H  
ATOM   3950 2HD  PRO B 252      -9.686  -1.896  26.614  1.00  0.00           H  
ATOM   3951  N   ARG B 253     -10.574   1.382  23.486  1.00  0.00           N  
ATOM   3952  CA  ARG B 253     -10.483   2.560  22.594  1.00  0.00           C  
ATOM   3953  C   ARG B 253     -10.214   2.163  21.128  1.00  0.00           C  
ATOM   3954  O   ARG B 253     -10.189   3.008  20.223  1.00  0.00           O  
ATOM   3955  CB  ARG B 253      -9.315   3.439  23.021  1.00  0.00           C  
ATOM   3956  CG  ARG B 253      -9.481   4.105  24.363  1.00  0.00           C  
ATOM   3957  CD  ARG B 253      -8.319   4.981  24.720  1.00  0.00           C  
ATOM   3958  NE  ARG B 253      -8.487   5.550  26.051  1.00  0.00           N  
ATOM   3959  CZ  ARG B 253      -9.187   6.673  26.333  1.00  0.00           C  
ATOM   3960  NH1 ARG B 253      -9.772   7.359  25.361  1.00  0.00           N  
ATOM   3961  NH2 ARG B 253      -9.292   7.085  27.590  1.00  0.00           N  
ATOM   3962  H   ARG B 253      -9.718   1.061  23.916  1.00  0.00           H  
ATOM   3963  HA  ARG B 253     -11.415   3.116  22.643  1.00  0.00           H  
ATOM   3964 1HB  ARG B 253      -8.400   2.842  23.046  1.00  0.00           H  
ATOM   3965 2HB  ARG B 253      -9.171   4.221  22.279  1.00  0.00           H  
ATOM   3966 1HG  ARG B 253     -10.372   4.725  24.333  1.00  0.00           H  
ATOM   3967 2HG  ARG B 253      -9.591   3.345  25.143  1.00  0.00           H  
ATOM   3968 1HD  ARG B 253      -7.400   4.394  24.709  1.00  0.00           H  
ATOM   3969 2HD  ARG B 253      -8.241   5.798  24.004  1.00  0.00           H  
ATOM   3970  HE  ARG B 253      -8.069   5.056  26.830  1.00  0.00           H  
ATOM   3971 1HH1 ARG B 253      -9.697   7.043  24.404  1.00  0.00           H  
ATOM   3972 2HH1 ARG B 253     -10.297   8.194  25.580  1.00  0.00           H  
ATOM   3973 1HH2 ARG B 253      -8.865   6.549  28.335  1.00  0.00           H  
ATOM   3974 2HH2 ARG B 253      -9.823   7.911  27.809  1.00  0.00           H  
ATOM   3975  N   ASP B 254      -9.943   0.879  20.900  1.00  0.00           N  
ATOM   3976  CA  ASP B 254      -9.566   0.388  19.591  1.00  0.00           C  
ATOM   3977  C   ASP B 254     -10.734  -0.235  18.861  1.00  0.00           C  
ATOM   3978  O   ASP B 254     -10.597  -0.728  17.743  1.00  0.00           O  
ATOM   3979  CB  ASP B 254      -8.453  -0.651  19.733  1.00  0.00           C  
ATOM   3980  CG  ASP B 254      -7.125  -0.066  20.266  1.00  0.00           C  
ATOM   3981  OD1 ASP B 254      -6.848   1.082  20.001  1.00  0.00           O  
ATOM   3982  OD2 ASP B 254      -6.414  -0.761  20.960  1.00  0.00           O  
ATOM   3983  H   ASP B 254      -9.997   0.194  21.650  1.00  0.00           H  
ATOM   3984  HA  ASP B 254      -9.201   1.218  18.997  1.00  0.00           H  
ATOM   3985 1HB  ASP B 254      -8.785  -1.451  20.395  1.00  0.00           H  
ATOM   3986 2HB  ASP B 254      -8.279  -1.089  18.776  1.00  0.00           H  
ATOM   3987  N   CYS B 255     -11.891  -0.247  19.497  1.00  0.00           N  
ATOM   3988  CA  CYS B 255     -13.047  -0.899  18.914  1.00  0.00           C  
ATOM   3989  C   CYS B 255     -13.549  -0.093  17.738  1.00  0.00           C  
ATOM   3990  O   CYS B 255     -13.547   1.130  17.822  1.00  0.00           O  
ATOM   3991  CB  CYS B 255     -14.182  -0.925  19.925  1.00  0.00           C  
ATOM   3992  SG  CYS B 255     -13.830  -1.834  21.401  1.00  0.00           S  
ATOM   3993  H   CYS B 255     -11.963   0.196  20.404  1.00  0.00           H  
ATOM   3994  HA  CYS B 255     -12.780  -1.901  18.587  1.00  0.00           H  
ATOM   3995 1HB  CYS B 255     -14.421   0.097  20.209  1.00  0.00           H  
ATOM   3996 2HB  CYS B 255     -15.067  -1.351  19.469  1.00  0.00           H  
ATOM   3997  N   VAL B 256     -14.052  -0.766  16.689  1.00  0.00           N  
ATOM   3998  CA  VAL B 256     -14.732  -0.079  15.592  1.00  0.00           C  
ATOM   3999  C   VAL B 256     -15.993   0.616  16.114  1.00  0.00           C  
ATOM   4000  O   VAL B 256     -16.248   1.785  15.798  1.00  0.00           O  
ATOM   4001  OXT VAL B 256     -16.748   0.026  16.836  1.00  0.00           O  
ATOM   4002  CB  VAL B 256     -15.078  -1.069  14.458  1.00  0.00           C  
ATOM   4003  CG1 VAL B 256     -15.952  -0.409  13.406  1.00  0.00           C  
ATOM   4004  CG2 VAL B 256     -13.796  -1.533  13.800  1.00  0.00           C  
ATOM   4005  H   VAL B 256     -13.969  -1.785  16.656  1.00  0.00           H  
ATOM   4006  HA  VAL B 256     -14.056   0.678  15.192  1.00  0.00           H  
ATOM   4007  HB  VAL B 256     -15.607  -1.922  14.870  1.00  0.00           H  
ATOM   4008 1HG1 VAL B 256     -16.167  -1.132  12.624  1.00  0.00           H  
ATOM   4009 2HG1 VAL B 256     -16.883  -0.080  13.860  1.00  0.00           H  
ATOM   4010 3HG1 VAL B 256     -15.431   0.440  12.980  1.00  0.00           H  
ATOM   4011 1HG2 VAL B 256     -14.039  -2.240  13.008  1.00  0.00           H  
ATOM   4012 2HG2 VAL B 256     -13.273  -0.681  13.379  1.00  0.00           H  
ATOM   4013 3HG2 VAL B 256     -13.166  -2.015  14.531  1.00  0.00           H  
TER                                                                             
REMARK PDBinfo-LABEL:    1 BOINC Motif0173_bcov_4helix_14531_0001_0002_0001__native

score -703.074
silent_score -703.074
time -1509.05
                             
