# Supplementary material for: Design of protein-binding proteins from the target structure alone
Source: Nature. 2022 Mar 24;605(7910):551–60. doi: 10.1038/s41586-022-04654-9 (PMC9117152; doi:10.1038/s41586-022-04654-9)
Supplement: Supplementary file 3 — Supplementary Code Design scripts and main pdb files. This compressed file is the main supplement and contains the following files: => cao_2021_protocol/ => design_models_final_combo_optimized/ => design_models_sequence/ => design_models_ssm_natives/ => ngs_analysis_scripts/ [file 41586_2022_4654_MOESM3_ESM.gz › supplemental_files/design_models_ssm_natives/EGFR_ssm/nside_mot_33a3a00fc629d06a96f91cefd1c5e1ea_0001_1_000000011_0001_43_48_H_._bcov_4helix_12241_0001_0001.pdb]

SSBOND     CYS B   67    CYS B   94                                       2.06  
ATOM      1  N   PRO A   1      16.593  -7.273  12.344  1.00  0.00           N  
ATOM      2  CA  PRO A   1      15.994  -6.948  13.635  1.00  0.00           C  
ATOM      3  C   PRO A   1      14.697  -6.151  13.492  1.00  0.00           C  
ATOM      4  O   PRO A   1      14.679  -4.938  13.710  1.00  0.00           O  
ATOM      5  CB  PRO A   1      17.089  -6.116  14.310  1.00  0.00           C  
ATOM      6  CG  PRO A   1      17.774  -5.419  13.181  1.00  0.00           C  
ATOM      7  CD  PRO A   1      17.753  -6.415  12.043  1.00  0.00           C  
ATOM      8  HA  PRO A   1      15.812  -7.877  14.196  1.00  0.00           H  
ATOM      9 1HB  PRO A   1      16.646  -5.427  15.031  1.00  0.00           H  
ATOM     10 2HB  PRO A   1      17.765  -6.772  14.876  1.00  0.00           H  
ATOM     11 1HG  PRO A   1      17.243  -4.483  12.922  1.00  0.00           H  
ATOM     12 2HG  PRO A   1      18.787  -5.133  13.474  1.00  0.00           H  
ATOM     13 1HD  PRO A   1      17.603  -5.909  11.076  1.00  0.00           H  
ATOM     14 2HD  PRO A   1      18.674  -7.016  12.031  1.00  0.00           H  
ATOM     15 1H   PRO A   1      16.111  -7.064  11.436  1.00  0.00           H  
ATOM     16 2H   PRO A   1      17.081  -8.160  12.164  1.00  0.00           H  
ATOM     17  N   LEU A   2      13.616  -6.844  13.153  1.00  0.00           N  
ATOM     18  CA  LEU A   2      12.324  -6.198  12.950  1.00  0.00           C  
ATOM     19  C   LEU A   2      11.692  -5.648  14.223  1.00  0.00           C  
ATOM     20  O   LEU A   2      10.920  -4.685  14.171  1.00  0.00           O  
ATOM     21  CB  LEU A   2      11.372  -7.155  12.258  1.00  0.00           C  
ATOM     22  CG  LEU A   2      11.672  -7.504  10.749  1.00  0.00           C  
ATOM     23  CD1 LEU A   2      10.683  -8.591  10.271  1.00  0.00           C  
ATOM     24  CD2 LEU A   2      11.525  -6.238   9.866  1.00  0.00           C  
ATOM     25  H   LEU A   2      13.683  -7.847  13.031  1.00  0.00           H  
ATOM     26  HA  LEU A   2      12.487  -5.347  12.299  1.00  0.00           H  
ATOM     27 1HB  LEU A   2      11.366  -8.092  12.821  1.00  0.00           H  
ATOM     28 2HB  LEU A   2      10.438  -6.739  12.337  1.00  0.00           H  
ATOM     29  HG  LEU A   2      12.682  -7.898  10.658  1.00  0.00           H  
ATOM     30 1HD1 LEU A   2      10.897  -8.843   9.236  1.00  0.00           H  
ATOM     31 2HD1 LEU A   2      10.795  -9.482  10.887  1.00  0.00           H  
ATOM     32 3HD1 LEU A   2       9.659  -8.232  10.341  1.00  0.00           H  
ATOM     33 1HD2 LEU A   2      11.721  -6.503   8.826  1.00  0.00           H  
ATOM     34 2HD2 LEU A   2      10.515  -5.867   9.958  1.00  0.00           H  
ATOM     35 3HD2 LEU A   2      12.222  -5.463  10.159  1.00  0.00           H  
ATOM     36  N   GLU A   3      11.986  -6.256  15.362  1.00  0.00           N  
ATOM     37  CA  GLU A   3      11.454  -5.775  16.623  1.00  0.00           C  
ATOM     38  C   GLU A   3      12.027  -4.386  16.928  1.00  0.00           C  
ATOM     39  O   GLU A   3      11.343  -3.529  17.499  1.00  0.00           O  
ATOM     40  CB  GLU A   3      11.768  -6.781  17.724  1.00  0.00           C  
ATOM     41  CG  GLU A   3      11.044  -8.131  17.538  1.00  0.00           C  
ATOM     42  CD  GLU A   3      11.720  -9.047  16.523  1.00  0.00           C  
ATOM     43  OE1 GLU A   3      12.769  -8.676  16.021  1.00  0.00           O  
ATOM     44  OE2 GLU A   3      11.185 -10.103  16.232  1.00  0.00           O  
ATOM     45  H   GLU A   3      12.580  -7.090  15.371  1.00  0.00           H  
ATOM     46  HA  GLU A   3      10.371  -5.686  16.534  1.00  0.00           H  
ATOM     47 1HB  GLU A   3      12.842  -6.961  17.757  1.00  0.00           H  
ATOM     48 2HB  GLU A   3      11.475  -6.366  18.689  1.00  0.00           H  
ATOM     49 1HG  GLU A   3      10.997  -8.642  18.500  1.00  0.00           H  
ATOM     50 2HG  GLU A   3      10.023  -7.933  17.213  1.00  0.00           H  
ATOM     51  N   GLU A   4      13.290  -4.164  16.543  1.00  0.00           N  
ATOM     52  CA  GLU A   4      13.938  -2.883  16.777  1.00  0.00           C  
ATOM     53  C   GLU A   4      13.325  -1.840  15.850  1.00  0.00           C  
ATOM     54  O   GLU A   4      13.174  -0.678  16.231  1.00  0.00           O  
ATOM     55  CB  GLU A   4      15.448  -2.987  16.584  1.00  0.00           C  
ATOM     56  CG  GLU A   4      16.135  -3.875  17.624  1.00  0.00           C  
ATOM     57  CD  GLU A   4      15.933  -3.370  19.037  1.00  0.00           C  
ATOM     58  OE1 GLU A   4      16.161  -2.212  19.274  1.00  0.00           O  
ATOM     59  OE2 GLU A   4      15.517  -4.146  19.876  1.00  0.00           O  
ATOM     60  H   GLU A   4      13.804  -4.911  16.096  1.00  0.00           H  
ATOM     61  HA  GLU A   4      13.748  -2.576  17.803  1.00  0.00           H  
ATOM     62 1HB  GLU A   4      15.666  -3.361  15.586  1.00  0.00           H  
ATOM     63 2HB  GLU A   4      15.890  -1.998  16.667  1.00  0.00           H  
ATOM     64 1HG  GLU A   4      15.726  -4.883  17.550  1.00  0.00           H  
ATOM     65 2HG  GLU A   4      17.199  -3.922  17.401  1.00  0.00           H  
ATOM     66  N   VAL A   5      12.921  -2.271  14.648  1.00  0.00           N  
ATOM     67  CA  VAL A   5      12.295  -1.354  13.701  1.00  0.00           C  
ATOM     68  C   VAL A   5      10.975  -0.884  14.314  1.00  0.00           C  
ATOM     69  O   VAL A   5      10.655   0.310  14.239  1.00  0.00           O  
ATOM     70  CB  VAL A   5      11.967  -2.045  12.361  1.00  0.00           C  
ATOM     71  CG1 VAL A   5      11.178  -1.095  11.437  1.00  0.00           C  
ATOM     72  CG2 VAL A   5      13.215  -2.490  11.702  1.00  0.00           C  
ATOM     73  H   VAL A   5      13.149  -3.235  14.393  1.00  0.00           H  
ATOM     74  HA  VAL A   5      12.949  -0.501  13.532  1.00  0.00           H  
ATOM     75  HB  VAL A   5      11.337  -2.899  12.569  1.00  0.00           H  
ATOM     76 1HG1 VAL A   5      10.933  -1.614  10.513  1.00  0.00           H  
ATOM     77 2HG1 VAL A   5      10.265  -0.752  11.905  1.00  0.00           H  
ATOM     78 3HG1 VAL A   5      11.800  -0.243  11.214  1.00  0.00           H  
ATOM     79 1HG2 VAL A   5      12.985  -3.004  10.801  1.00  0.00           H  
ATOM     80 2HG2 VAL A   5      13.803  -1.623  11.487  1.00  0.00           H  
ATOM     81 3HG2 VAL A   5      13.762  -3.154  12.345  1.00  0.00           H  
ATOM     82  N   LYS A   6      10.205  -1.820  14.916  1.00  0.00           N  
ATOM     83  CA  LYS A   6       8.938  -1.443  15.547  1.00  0.00           C  
ATOM     84  C   LYS A   6       9.155  -0.418  16.656  1.00  0.00           C  
ATOM     85  O   LYS A   6       8.413   0.564  16.747  1.00  0.00           O  
ATOM     86  CB  LYS A   6       8.223  -2.616  16.234  1.00  0.00           C  
ATOM     87  CG  LYS A   6       7.613  -3.689  15.375  1.00  0.00           C  
ATOM     88  CD  LYS A   6       6.903  -4.709  16.254  1.00  0.00           C  
ATOM     89  CE  LYS A   6       6.259  -5.823  15.449  1.00  0.00           C  
ATOM     90  NZ  LYS A   6       5.550  -6.790  16.329  1.00  0.00           N  
ATOM     91  H   LYS A   6      10.504  -2.800  14.881  1.00  0.00           H  
ATOM     92  HA  LYS A   6       8.287  -1.017  14.789  1.00  0.00           H  
ATOM     93 1HB  LYS A   6       8.926  -3.110  16.898  1.00  0.00           H  
ATOM     94 2HB  LYS A   6       7.428  -2.216  16.859  1.00  0.00           H  
ATOM     95 1HG  LYS A   6       6.919  -3.268  14.666  1.00  0.00           H  
ATOM     96 2HG  LYS A   6       8.406  -4.201  14.846  1.00  0.00           H  
ATOM     97 1HD  LYS A   6       7.625  -5.151  16.943  1.00  0.00           H  
ATOM     98 2HD  LYS A   6       6.130  -4.206  16.835  1.00  0.00           H  
ATOM     99 1HE  LYS A   6       5.547  -5.396  14.736  1.00  0.00           H  
ATOM    100 2HE  LYS A   6       7.028  -6.358  14.904  1.00  0.00           H  
ATOM    101 1HZ  LYS A   6       5.127  -7.539  15.757  1.00  0.00           H  
ATOM    102 2HZ  LYS A   6       6.195  -7.203  16.980  1.00  0.00           H  
ATOM    103 3HZ  LYS A   6       4.819  -6.319  16.835  1.00  0.00           H  
ATOM    104  N   LYS A   7      10.188  -0.622  17.486  1.00  0.00           N  
ATOM    105  CA  LYS A   7      10.454   0.300  18.588  1.00  0.00           C  
ATOM    106  C   LYS A   7      10.790   1.696  18.089  1.00  0.00           C  
ATOM    107  O   LYS A   7      10.338   2.701  18.651  1.00  0.00           O  
ATOM    108  CB  LYS A   7      11.638  -0.194  19.418  1.00  0.00           C  
ATOM    109  CG  LYS A   7      11.402  -1.435  20.251  1.00  0.00           C  
ATOM    110  CD  LYS A   7      12.710  -1.856  20.928  1.00  0.00           C  
ATOM    111  CE  LYS A   7      12.583  -3.151  21.706  1.00  0.00           C  
ATOM    112  NZ  LYS A   7      13.914  -3.594  22.231  1.00  0.00           N  
ATOM    113  H   LYS A   7      10.748  -1.478  17.382  1.00  0.00           H  
ATOM    114  HA  LYS A   7       9.559   0.365  19.213  1.00  0.00           H  
ATOM    115 1HB  LYS A   7      12.470  -0.410  18.747  1.00  0.00           H  
ATOM    116 2HB  LYS A   7      11.962   0.601  20.085  1.00  0.00           H  
ATOM    117 1HG  LYS A   7      10.646  -1.226  21.010  1.00  0.00           H  
ATOM    118 2HG  LYS A   7      11.042  -2.238  19.616  1.00  0.00           H  
ATOM    119 1HD  LYS A   7      13.482  -1.992  20.167  1.00  0.00           H  
ATOM    120 2HD  LYS A   7      13.038  -1.072  21.606  1.00  0.00           H  
ATOM    121 1HE  LYS A   7      11.900  -3.007  22.540  1.00  0.00           H  
ATOM    122 2HE  LYS A   7      12.187  -3.930  21.050  1.00  0.00           H  
ATOM    123 1HZ  LYS A   7      13.818  -4.458  22.738  1.00  0.00           H  
ATOM    124 2HZ  LYS A   7      14.555  -3.742  21.419  1.00  0.00           H  
ATOM    125 3HZ  LYS A   7      14.299  -2.891  22.838  1.00  0.00           H  
ATOM    126  N   VAL A   8      11.594   1.755  17.029  1.00  0.00           N  
ATOM    127  CA  VAL A   8      12.007   3.037  16.512  1.00  0.00           C  
ATOM    128  C   VAL A   8      10.864   3.780  15.837  1.00  0.00           C  
ATOM    129  O   VAL A   8      10.728   4.988  16.060  1.00  0.00           O  
ATOM    130  CB  VAL A   8      13.209   2.898  15.578  1.00  0.00           C  
ATOM    131  CG1 VAL A   8      13.509   4.214  14.953  1.00  0.00           C  
ATOM    132  CG2 VAL A   8      14.416   2.443  16.373  1.00  0.00           C  
ATOM    133  H   VAL A   8      11.972   0.886  16.639  1.00  0.00           H  
ATOM    134  HA  VAL A   8      12.337   3.641  17.353  1.00  0.00           H  
ATOM    135  HB  VAL A   8      12.983   2.175  14.790  1.00  0.00           H  
ATOM    136 1HG1 VAL A   8      14.357   4.095  14.306  1.00  0.00           H  
ATOM    137 2HG1 VAL A   8      12.666   4.561  14.379  1.00  0.00           H  
ATOM    138 3HG1 VAL A   8      13.739   4.950  15.724  1.00  0.00           H  
ATOM    139 1HG2 VAL A   8      15.269   2.360  15.712  1.00  0.00           H  
ATOM    140 2HG2 VAL A   8      14.635   3.176  17.148  1.00  0.00           H  
ATOM    141 3HG2 VAL A   8      14.224   1.485  16.834  1.00  0.00           H  
ATOM    142  N   VAL A   9      10.035   3.098  15.031  1.00  0.00           N  
ATOM    143  CA  VAL A   9       8.937   3.828  14.412  1.00  0.00           C  
ATOM    144  C   VAL A   9       7.927   4.259  15.465  1.00  0.00           C  
ATOM    145  O   VAL A   9       7.350   5.341  15.352  1.00  0.00           O  
ATOM    146  CB  VAL A   9       8.210   3.036  13.299  1.00  0.00           C  
ATOM    147  CG1 VAL A   9       7.366   1.873  13.869  1.00  0.00           C  
ATOM    148  CG2 VAL A   9       7.300   4.023  12.531  1.00  0.00           C  
ATOM    149  H   VAL A   9      10.193   2.100  14.849  1.00  0.00           H  
ATOM    150  HA  VAL A   9       9.353   4.714  13.943  1.00  0.00           H  
ATOM    151  HB  VAL A   9       8.956   2.601  12.631  1.00  0.00           H  
ATOM    152 1HG1 VAL A   9       6.889   1.338  13.094  1.00  0.00           H  
ATOM    153 2HG1 VAL A   9       8.016   1.211  14.396  1.00  0.00           H  
ATOM    154 3HG1 VAL A   9       6.605   2.231  14.527  1.00  0.00           H  
ATOM    155 1HG2 VAL A   9       6.796   3.515  11.750  1.00  0.00           H  
ATOM    156 2HG2 VAL A   9       6.559   4.448  13.196  1.00  0.00           H  
ATOM    157 3HG2 VAL A   9       7.898   4.822  12.113  1.00  0.00           H  
ATOM    158  N   GLU A  10       7.710   3.446  16.510  1.00  0.00           N  
ATOM    159  CA  GLU A  10       6.758   3.831  17.530  1.00  0.00           C  
ATOM    160  C   GLU A  10       7.152   5.171  18.110  1.00  0.00           C  
ATOM    161  O   GLU A  10       6.295   6.033  18.294  1.00  0.00           O  
ATOM    162  CB  GLU A  10       6.671   2.767  18.617  1.00  0.00           C  
ATOM    163  CG  GLU A  10       5.614   3.019  19.683  1.00  0.00           C  
ATOM    164  CD  GLU A  10       5.563   1.913  20.701  1.00  0.00           C  
ATOM    165  OE1 GLU A  10       6.540   1.702  21.369  1.00  0.00           O  
ATOM    166  OE2 GLU A  10       4.547   1.251  20.789  1.00  0.00           O  
ATOM    167  H   GLU A  10       8.176   2.535  16.577  1.00  0.00           H  
ATOM    168  HA  GLU A  10       5.788   3.953  17.078  1.00  0.00           H  
ATOM    169 1HB  GLU A  10       6.464   1.805  18.155  1.00  0.00           H  
ATOM    170 2HB  GLU A  10       7.639   2.680  19.114  1.00  0.00           H  
ATOM    171 1HG  GLU A  10       5.834   3.957  20.192  1.00  0.00           H  
ATOM    172 2HG  GLU A  10       4.642   3.117  19.202  1.00  0.00           H  
ATOM    173  N   GLU A  11       8.446   5.370  18.368  1.00  0.00           N  
ATOM    174  CA  GLU A  11       8.890   6.668  18.839  1.00  0.00           C  
ATOM    175  C   GLU A  11       8.823   7.742  17.738  1.00  0.00           C  
ATOM    176  O   GLU A  11       8.286   8.835  17.954  1.00  0.00           O  
ATOM    177  CB  GLU A  11      10.325   6.595  19.359  1.00  0.00           C  
ATOM    178  CG  GLU A  11      10.834   7.923  19.882  1.00  0.00           C  
ATOM    179  CD  GLU A  11      12.225   7.884  20.417  1.00  0.00           C  
ATOM    180  OE1 GLU A  11      12.706   6.827  20.735  1.00  0.00           O  
ATOM    181  OE2 GLU A  11      12.835   8.933  20.453  1.00  0.00           O  
ATOM    182  H   GLU A  11       9.106   4.587  18.277  1.00  0.00           H  
ATOM    183  HA  GLU A  11       8.239   6.973  19.655  1.00  0.00           H  
ATOM    184 1HB  GLU A  11      10.387   5.857  20.159  1.00  0.00           H  
ATOM    185 2HB  GLU A  11      10.988   6.265  18.554  1.00  0.00           H  
ATOM    186 1HG  GLU A  11      10.802   8.628  19.071  1.00  0.00           H  
ATOM    187 2HG  GLU A  11      10.157   8.279  20.657  1.00  0.00           H  
ATOM    188  N   ALA A  12       9.309   7.427  16.531  1.00  0.00           N  
ATOM    189  CA  ALA A  12       9.398   8.424  15.464  1.00  0.00           C  
ATOM    190  C   ALA A  12       8.063   9.053  15.118  1.00  0.00           C  
ATOM    191  O   ALA A  12       7.971  10.256  14.878  1.00  0.00           O  
ATOM    192  CB  ALA A  12       9.940   7.789  14.204  1.00  0.00           C  
ATOM    193  H   ALA A  12       9.704   6.494  16.375  1.00  0.00           H  
ATOM    194  HA  ALA A  12      10.073   9.209  15.804  1.00  0.00           H  
ATOM    195 1HB  ALA A  12      10.031   8.558  13.461  1.00  0.00           H  
ATOM    196 2HB  ALA A  12      10.895   7.336  14.389  1.00  0.00           H  
ATOM    197 3HB  ALA A  12       9.248   7.028  13.867  1.00  0.00           H  
ATOM    198  N   LEU A  13       7.019   8.241  15.115  1.00  0.00           N  
ATOM    199  CA  LEU A  13       5.695   8.708  14.783  1.00  0.00           C  
ATOM    200  C   LEU A  13       4.744   8.548  15.954  1.00  0.00           C  
ATOM    201  O   LEU A  13       3.550   8.312  15.780  1.00  0.00           O  
ATOM    202  CB  LEU A  13       5.210   8.006  13.507  1.00  0.00           C  
ATOM    203  CG  LEU A  13       6.053   8.301  12.251  1.00  0.00           C  
ATOM    204  CD1 LEU A  13       5.631   7.397  11.144  1.00  0.00           C  
ATOM    205  CD2 LEU A  13       5.893   9.734  11.795  1.00  0.00           C  
ATOM    206  H   LEU A  13       7.161   7.246  15.315  1.00  0.00           H  
ATOM    207  HA  LEU A  13       5.750   9.771  14.585  1.00  0.00           H  
ATOM    208 1HB  LEU A  13       5.276   6.945  13.662  1.00  0.00           H  
ATOM    209 2HB  LEU A  13       4.167   8.274  13.310  1.00  0.00           H  
ATOM    210  HG  LEU A  13       7.082   8.119  12.486  1.00  0.00           H  
ATOM    211 1HD1 LEU A  13       6.241   7.600  10.272  1.00  0.00           H  
ATOM    212 2HD1 LEU A  13       5.748   6.356  11.441  1.00  0.00           H  
ATOM    213 3HD1 LEU A  13       4.613   7.592  10.917  1.00  0.00           H  
ATOM    214 1HD2 LEU A  13       6.499   9.890  10.923  1.00  0.00           H  
ATOM    215 2HD2 LEU A  13       4.847   9.929  11.550  1.00  0.00           H  
ATOM    216 3HD2 LEU A  13       6.216  10.426  12.562  1.00  0.00           H  
ATOM    217  N   LYS A  14       5.238   8.744  17.177  1.00  0.00           N  
ATOM    218  CA  LYS A  14       4.379   8.614  18.360  1.00  0.00           C  
ATOM    219  C   LYS A  14       3.226   9.617  18.318  1.00  0.00           C  
ATOM    220  O   LYS A  14       2.167   9.402  18.906  1.00  0.00           O  
ATOM    221  CB  LYS A  14       5.182   8.838  19.651  1.00  0.00           C  
ATOM    222  CG  LYS A  14       5.632  10.291  19.890  1.00  0.00           C  
ATOM    223  CD  LYS A  14       6.443  10.443  21.168  1.00  0.00           C  
ATOM    224  CE  LYS A  14       6.937  11.898  21.366  1.00  0.00           C  
ATOM    225  NZ  LYS A  14       5.814  12.893  21.624  1.00  0.00           N  
ATOM    226  H   LYS A  14       6.244   8.916  17.306  1.00  0.00           H  
ATOM    227  HA  LYS A  14       3.963   7.604  18.374  1.00  0.00           H  
ATOM    228 1HB  LYS A  14       4.584   8.528  20.505  1.00  0.00           H  
ATOM    229 2HB  LYS A  14       6.072   8.216  19.632  1.00  0.00           H  
ATOM    230 1HG  LYS A  14       6.225  10.638  19.040  1.00  0.00           H  
ATOM    231 2HG  LYS A  14       4.759  10.921  19.985  1.00  0.00           H  
ATOM    232 1HD  LYS A  14       5.832  10.154  22.021  1.00  0.00           H  
ATOM    233 2HD  LYS A  14       7.310   9.780  21.117  1.00  0.00           H  
ATOM    234 1HE  LYS A  14       7.619  11.914  22.214  1.00  0.00           H  
ATOM    235 2HE  LYS A  14       7.478  12.210  20.472  1.00  0.00           H  
ATOM    236 1HZ  LYS A  14       6.208  13.810  21.747  1.00  0.00           H  
ATOM    237 2HZ  LYS A  14       5.138  12.942  20.829  1.00  0.00           H  
ATOM    238 3HZ  LYS A  14       5.312  12.634  22.453  1.00  0.00           H  
ATOM    239  N   ASP A  15       3.428  10.701  17.572  1.00  0.00           N  
ATOM    240  CA  ASP A  15       2.479  11.788  17.432  1.00  0.00           C  
ATOM    241  C   ASP A  15       1.521  11.538  16.261  1.00  0.00           C  
ATOM    242  O   ASP A  15       0.669  12.373  15.954  1.00  0.00           O  
ATOM    243  CB  ASP A  15       3.249  13.087  17.202  1.00  0.00           C  
ATOM    244  CG  ASP A  15       4.147  13.478  18.407  1.00  0.00           C  
ATOM    245  OD1 ASP A  15       3.846  13.141  19.541  1.00  0.00           O  
ATOM    246  OD2 ASP A  15       5.160  14.078  18.172  1.00  0.00           O  
ATOM    247  H   ASP A  15       4.329  10.784  17.124  1.00  0.00           H  
ATOM    248  HA  ASP A  15       1.896  11.866  18.349  1.00  0.00           H  
ATOM    249 1HB  ASP A  15       3.875  12.983  16.315  1.00  0.00           H  
ATOM    250 2HB  ASP A  15       2.544  13.898  17.011  1.00  0.00           H  
ATOM    251  N   ASP A  16       1.675  10.386  15.601  1.00  0.00           N  
ATOM    252  CA  ASP A  16       0.828   9.971  14.488  1.00  0.00           C  
ATOM    253  C   ASP A  16       0.737   8.426  14.449  1.00  0.00           C  
ATOM    254  O   ASP A  16       1.274   7.787  13.523  1.00  0.00           O  
ATOM    255  CB  ASP A  16       1.365  10.516  13.155  1.00  0.00           C  
ATOM    256  CG  ASP A  16       0.392  10.276  11.987  1.00  0.00           C  
ATOM    257  OD1 ASP A  16      -0.551   9.538  12.180  1.00  0.00           O  
ATOM    258  OD2 ASP A  16       0.574  10.858  10.935  1.00  0.00           O  
ATOM    259  H   ASP A  16       2.401   9.737  15.901  1.00  0.00           H  
ATOM    260  HA  ASP A  16      -0.168  10.388  14.629  1.00  0.00           H  
ATOM    261 1HB  ASP A  16       1.543  11.591  13.247  1.00  0.00           H  
ATOM    262 2HB  ASP A  16       2.321  10.044  12.925  1.00  0.00           H  
ATOM    263  N   PRO A  17      -0.023   7.820  15.398  1.00  0.00           N  
ATOM    264  CA  PRO A  17      -0.158   6.391  15.643  1.00  0.00           C  
ATOM    265  C   PRO A  17      -0.643   5.604  14.437  1.00  0.00           C  
ATOM    266  O   PRO A  17      -0.422   4.399  14.361  1.00  0.00           O  
ATOM    267  CB  PRO A  17      -1.215   6.332  16.755  1.00  0.00           C  
ATOM    268  CG  PRO A  17      -1.129   7.664  17.446  1.00  0.00           C  
ATOM    269  CD  PRO A  17      -0.838   8.646  16.349  1.00  0.00           C  
ATOM    270  HA  PRO A  17       0.804   6.004  16.006  1.00  0.00           H  
ATOM    271 1HB  PRO A  17      -2.208   6.144  16.317  1.00  0.00           H  
ATOM    272 2HB  PRO A  17      -1.000   5.492  17.432  1.00  0.00           H  
ATOM    273 1HG  PRO A  17      -2.065   7.884  17.979  1.00  0.00           H  
ATOM    274 2HG  PRO A  17      -0.325   7.651  18.207  1.00  0.00           H  
ATOM    275 1HD  PRO A  17      -1.764   8.998  15.872  1.00  0.00           H  
ATOM    276 2HD  PRO A  17      -0.290   9.450  16.815  1.00  0.00           H  
ATOM    277  N   GLU A  18      -1.312   6.270  13.502  1.00  0.00           N  
ATOM    278  CA  GLU A  18      -1.826   5.605  12.317  1.00  0.00           C  
ATOM    279  C   GLU A  18      -0.684   5.104  11.440  1.00  0.00           C  
ATOM    280  O   GLU A  18      -0.783   4.046  10.811  1.00  0.00           O  
ATOM    281  CB  GLU A  18      -2.723   6.574  11.553  1.00  0.00           C  
ATOM    282  CG  GLU A  18      -4.036   6.897  12.282  1.00  0.00           C  
ATOM    283  CD  GLU A  18      -4.826   7.993  11.637  1.00  0.00           C  
ATOM    284  OE1 GLU A  18      -4.288   8.653  10.774  1.00  0.00           O  
ATOM    285  OE2 GLU A  18      -5.955   8.186  12.005  1.00  0.00           O  
ATOM    286  H   GLU A  18      -1.472   7.269  13.595  1.00  0.00           H  
ATOM    287  HA  GLU A  18      -2.417   4.747  12.629  1.00  0.00           H  
ATOM    288 1HB  GLU A  18      -2.183   7.510  11.384  1.00  0.00           H  
ATOM    289 2HB  GLU A  18      -2.968   6.153  10.577  1.00  0.00           H  
ATOM    290 1HG  GLU A  18      -4.647   6.002  12.289  1.00  0.00           H  
ATOM    291 2HG  GLU A  18      -3.815   7.164  13.314  1.00  0.00           H  
ATOM    292  N   LEU A  19       0.408   5.860  11.389  1.00  0.00           N  
ATOM    293  CA  LEU A  19       1.516   5.468  10.547  1.00  0.00           C  
ATOM    294  C   LEU A  19       2.437   4.551  11.326  1.00  0.00           C  
ATOM    295  O   LEU A  19       3.125   3.711  10.735  1.00  0.00           O  
ATOM    296  CB  LEU A  19       2.160   6.710   9.974  1.00  0.00           C  
ATOM    297  CG  LEU A  19       1.215   7.545   9.029  1.00  0.00           C  
ATOM    298  CD1 LEU A  19       1.914   8.815   8.646  1.00  0.00           C  
ATOM    299  CD2 LEU A  19       0.817   6.722   7.744  1.00  0.00           C  
ATOM    300  H   LEU A  19       0.481   6.715  11.957  1.00  0.00           H  
ATOM    301  HA  LEU A  19       1.134   4.880   9.726  1.00  0.00           H  
ATOM    302 1HB  LEU A  19       2.413   7.361  10.811  1.00  0.00           H  
ATOM    303 2HB  LEU A  19       3.060   6.436   9.438  1.00  0.00           H  
ATOM    304  HG  LEU A  19       0.308   7.823   9.579  1.00  0.00           H  
ATOM    305 1HD1 LEU A  19       1.258   9.418   8.021  1.00  0.00           H  
ATOM    306 2HD1 LEU A  19       2.158   9.369   9.554  1.00  0.00           H  
ATOM    307 3HD1 LEU A  19       2.801   8.600   8.111  1.00  0.00           H  
ATOM    308 1HD2 LEU A  19       0.178   7.337   7.117  1.00  0.00           H  
ATOM    309 2HD2 LEU A  19       1.704   6.451   7.183  1.00  0.00           H  
ATOM    310 3HD2 LEU A  19       0.275   5.822   8.008  1.00  0.00           H  
ATOM    311  N   VAL A  20       2.380   4.653  12.657  1.00  0.00           N  
ATOM    312  CA  VAL A  20       3.127   3.710  13.482  1.00  0.00           C  
ATOM    313  C   VAL A  20       2.521   2.338  13.240  1.00  0.00           C  
ATOM    314  O   VAL A  20       3.244   1.356  13.044  1.00  0.00           O  
ATOM    315  CB  VAL A  20       3.019   4.015  14.985  1.00  0.00           C  
ATOM    316  CG1 VAL A  20       3.631   2.884  15.785  1.00  0.00           C  
ATOM    317  CG2 VAL A  20       3.720   5.294  15.291  1.00  0.00           C  
ATOM    318  H   VAL A  20       1.855   5.439  13.056  1.00  0.00           H  
ATOM    319  HA  VAL A  20       4.173   3.706  13.177  1.00  0.00           H  
ATOM    320  HB  VAL A  20       1.977   4.091  15.263  1.00  0.00           H  
ATOM    321 1HG1 VAL A  20       3.545   3.110  16.844  1.00  0.00           H  
ATOM    322 2HG1 VAL A  20       3.114   1.952  15.583  1.00  0.00           H  
ATOM    323 3HG1 VAL A  20       4.668   2.775  15.516  1.00  0.00           H  
ATOM    324 1HG2 VAL A  20       3.644   5.525  16.355  1.00  0.00           H  
ATOM    325 2HG2 VAL A  20       4.766   5.202  15.020  1.00  0.00           H  
ATOM    326 3HG2 VAL A  20       3.254   6.090  14.715  1.00  0.00           H  
ATOM    327  N   ARG A  21       1.180   2.270  13.252  1.00  0.00           N  
ATOM    328  CA  ARG A  21       0.515   1.013  13.002  1.00  0.00           C  
ATOM    329  C   ARG A  21       0.802   0.536  11.594  1.00  0.00           C  
ATOM    330  O   ARG A  21       1.132  -0.636  11.411  1.00  0.00           O  
ATOM    331  CB  ARG A  21      -0.985   1.106  13.231  1.00  0.00           C  
ATOM    332  CG  ARG A  21      -1.396   1.193  14.704  1.00  0.00           C  
ATOM    333  CD  ARG A  21      -2.859   0.969  14.902  1.00  0.00           C  
ATOM    334  NE  ARG A  21      -3.687   2.016  14.290  1.00  0.00           N  
ATOM    335  CZ  ARG A  21      -4.060   3.177  14.883  1.00  0.00           C  
ATOM    336  NH1 ARG A  21      -3.674   3.471  16.109  1.00  0.00           N  
ATOM    337  NH2 ARG A  21      -4.828   4.021  14.222  1.00  0.00           N  
ATOM    338  H   ARG A  21       0.630   3.104  13.470  1.00  0.00           H  
ATOM    339  HA  ARG A  21       0.906   0.279  13.702  1.00  0.00           H  
ATOM    340 1HB  ARG A  21      -1.366   1.997  12.730  1.00  0.00           H  
ATOM    341 2HB  ARG A  21      -1.478   0.242  12.788  1.00  0.00           H  
ATOM    342 1HG  ARG A  21      -0.857   0.432  15.268  1.00  0.00           H  
ATOM    343 2HG  ARG A  21      -1.141   2.169  15.097  1.00  0.00           H  
ATOM    344 1HD  ARG A  21      -3.132   0.018  14.443  1.00  0.00           H  
ATOM    345 2HD  ARG A  21      -3.083   0.922  15.964  1.00  0.00           H  
ATOM    346  HE  ARG A  21      -4.022   1.848  13.348  1.00  0.00           H  
ATOM    347 1HH1 ARG A  21      -3.087   2.835  16.625  1.00  0.00           H  
ATOM    348 2HH1 ARG A  21      -3.975   4.333  16.538  1.00  0.00           H  
ATOM    349 1HH2 ARG A  21      -5.132   3.800  13.283  1.00  0.00           H  
ATOM    350 2HH2 ARG A  21      -5.117   4.890  14.649  1.00  0.00           H  
ATOM    351  N   ALA A  22       0.821   1.426  10.591  1.00  0.00           N  
ATOM    352  CA  ALA A  22       1.104   0.941   9.247  1.00  0.00           C  
ATOM    353  C   ALA A  22       2.441   0.213   9.205  1.00  0.00           C  
ATOM    354  O   ALA A  22       2.565  -0.824   8.547  1.00  0.00           O  
ATOM    355  CB  ALA A  22       1.140   2.091   8.252  1.00  0.00           C  
ATOM    356  H   ALA A  22       0.520   2.395  10.737  1.00  0.00           H  
ATOM    357  HA  ALA A  22       0.319   0.240   8.973  1.00  0.00           H  
ATOM    358 1HB  ALA A  22       1.339   1.702   7.259  1.00  0.00           H  
ATOM    359 2HB  ALA A  22       0.190   2.615   8.260  1.00  0.00           H  
ATOM    360 3HB  ALA A  22       1.934   2.781   8.533  1.00  0.00           H  
ATOM    361  N   VAL A  23       3.441   0.741   9.916  1.00  0.00           N  
ATOM    362  CA  VAL A  23       4.740   0.091   9.926  1.00  0.00           C  
ATOM    363  C   VAL A  23       4.723  -1.197  10.731  1.00  0.00           C  
ATOM    364  O   VAL A  23       5.243  -2.206  10.256  1.00  0.00           O  
ATOM    365  CB  VAL A  23       5.821   1.054  10.412  1.00  0.00           C  
ATOM    366  CG1 VAL A  23       7.152   0.332  10.592  1.00  0.00           C  
ATOM    367  CG2 VAL A  23       5.991   2.128   9.372  1.00  0.00           C  
ATOM    368  H   VAL A  23       3.293   1.640  10.391  1.00  0.00           H  
ATOM    369  HA  VAL A  23       4.991  -0.175   8.910  1.00  0.00           H  
ATOM    370  HB  VAL A  23       5.506   1.489  11.355  1.00  0.00           H  
ATOM    371 1HG1 VAL A  23       7.907   1.023  10.923  1.00  0.00           H  
ATOM    372 2HG1 VAL A  23       7.060  -0.458  11.325  1.00  0.00           H  
ATOM    373 3HG1 VAL A  23       7.437  -0.075   9.651  1.00  0.00           H  
ATOM    374 1HG2 VAL A  23       6.741   2.833   9.672  1.00  0.00           H  
ATOM    375 2HG2 VAL A  23       6.300   1.663   8.450  1.00  0.00           H  
ATOM    376 3HG2 VAL A  23       5.045   2.645   9.229  1.00  0.00           H  
ATOM    377  N   LYS A  24       4.130  -1.197  11.926  1.00  0.00           N  
ATOM    378  CA  LYS A  24       4.097  -2.417  12.732  1.00  0.00           C  
ATOM    379  C   LYS A  24       3.345  -3.537  12.011  1.00  0.00           C  
ATOM    380  O   LYS A  24       3.719  -4.711  12.102  1.00  0.00           O  
ATOM    381  CB  LYS A  24       3.443  -2.165  14.091  1.00  0.00           C  
ATOM    382  CG  LYS A  24       4.254  -1.334  15.100  1.00  0.00           C  
ATOM    383  CD  LYS A  24       3.434  -1.165  16.380  1.00  0.00           C  
ATOM    384  CE  LYS A  24       4.173  -0.410  17.487  1.00  0.00           C  
ATOM    385  NZ  LYS A  24       3.277  -0.212  18.687  1.00  0.00           N  
ATOM    386  H   LYS A  24       3.709  -0.330  12.276  1.00  0.00           H  
ATOM    387  HA  LYS A  24       5.115  -2.750  12.897  1.00  0.00           H  
ATOM    388 1HB  LYS A  24       2.498  -1.645  13.929  1.00  0.00           H  
ATOM    389 2HB  LYS A  24       3.210  -3.121  14.556  1.00  0.00           H  
ATOM    390 1HG  LYS A  24       5.187  -1.830  15.331  1.00  0.00           H  
ATOM    391 2HG  LYS A  24       4.477  -0.354  14.673  1.00  0.00           H  
ATOM    392 1HD  LYS A  24       2.519  -0.619  16.140  1.00  0.00           H  
ATOM    393 2HD  LYS A  24       3.157  -2.148  16.757  1.00  0.00           H  
ATOM    394 1HE  LYS A  24       5.054  -0.977  17.791  1.00  0.00           H  
ATOM    395 2HE  LYS A  24       4.493   0.556  17.121  1.00  0.00           H  
ATOM    396 1HZ  LYS A  24       3.769   0.300  19.439  1.00  0.00           H  
ATOM    397 2HZ  LYS A  24       2.467   0.319  18.421  1.00  0.00           H  
ATOM    398 3HZ  LYS A  24       2.987  -1.105  19.045  1.00  0.00           H  
ATOM    399  N   THR A  25       2.293  -3.164  11.289  1.00  0.00           N  
ATOM    400  CA  THR A  25       1.445  -4.073  10.539  1.00  0.00           C  
ATOM    401  C   THR A  25       2.234  -4.761   9.430  1.00  0.00           C  
ATOM    402  O   THR A  25       2.171  -5.990   9.278  1.00  0.00           O  
ATOM    403  CB  THR A  25       0.266  -3.281   9.953  1.00  0.00           C  
ATOM    404  OG1 THR A  25      -0.502  -2.706  11.025  1.00  0.00           O  
ATOM    405  CG2 THR A  25      -0.612  -4.145   9.130  1.00  0.00           C  
ATOM    406  H   THR A  25       2.040  -2.179  11.283  1.00  0.00           H  
ATOM    407  HA  THR A  25       1.065  -4.835  11.218  1.00  0.00           H  
ATOM    408  HB  THR A  25       0.651  -2.476   9.330  1.00  0.00           H  
ATOM    409  HG1 THR A  25       0.016  -1.983  11.427  1.00  0.00           H  
ATOM    410 1HG2 THR A  25      -1.396  -3.523   8.766  1.00  0.00           H  
ATOM    411 2HG2 THR A  25      -0.063  -4.572   8.295  1.00  0.00           H  
ATOM    412 3HG2 THR A  25      -1.025  -4.944   9.739  1.00  0.00           H  
ATOM    413  N   ILE A  26       3.022  -3.978   8.687  1.00  0.00           N  
ATOM    414  CA  ILE A  26       3.860  -4.555   7.654  1.00  0.00           C  
ATOM    415  C   ILE A  26       4.924  -5.410   8.315  1.00  0.00           C  
ATOM    416  O   ILE A  26       5.195  -6.509   7.847  1.00  0.00           O  
ATOM    417  CB  ILE A  26       4.440  -3.511   6.690  1.00  0.00           C  
ATOM    418  CG1 ILE A  26       3.281  -2.803   5.926  1.00  0.00           C  
ATOM    419  CG2 ILE A  26       5.403  -4.187   5.703  1.00  0.00           C  
ATOM    420  CD1 ILE A  26       2.367  -3.694   5.099  1.00  0.00           C  
ATOM    421  H   ILE A  26       2.979  -2.962   8.821  1.00  0.00           H  
ATOM    422  HA  ILE A  26       3.264  -5.239   7.069  1.00  0.00           H  
ATOM    423  HB  ILE A  26       4.969  -2.741   7.259  1.00  0.00           H  
ATOM    424 1HG1 ILE A  26       2.659  -2.290   6.644  1.00  0.00           H  
ATOM    425 2HG1 ILE A  26       3.714  -2.064   5.250  1.00  0.00           H  
ATOM    426 1HG2 ILE A  26       5.798  -3.444   5.029  1.00  0.00           H  
ATOM    427 2HG2 ILE A  26       6.207  -4.643   6.252  1.00  0.00           H  
ATOM    428 3HG2 ILE A  26       4.893  -4.955   5.131  1.00  0.00           H  
ATOM    429 1HD1 ILE A  26       1.630  -3.078   4.643  1.00  0.00           H  
ATOM    430 2HD1 ILE A  26       2.924  -4.191   4.331  1.00  0.00           H  
ATOM    431 3HD1 ILE A  26       1.857  -4.427   5.705  1.00  0.00           H  
ATOM    432  N   ILE A  27       5.481  -4.983   9.443  1.00  0.00           N  
ATOM    433  CA  ILE A  27       6.485  -5.816  10.078  1.00  0.00           C  
ATOM    434  C   ILE A  27       5.930  -7.189  10.395  1.00  0.00           C  
ATOM    435  O   ILE A  27       6.622  -8.182  10.155  1.00  0.00           O  
ATOM    436  CB  ILE A  27       7.036  -5.180  11.361  1.00  0.00           C  
ATOM    437  CG1 ILE A  27       7.837  -4.000  10.963  1.00  0.00           C  
ATOM    438  CG2 ILE A  27       7.855  -6.183  12.083  1.00  0.00           C  
ATOM    439  CD1 ILE A  27       8.229  -3.062  12.018  1.00  0.00           C  
ATOM    440  H   ILE A  27       5.245  -4.061   9.823  1.00  0.00           H  
ATOM    441  HA  ILE A  27       7.313  -5.937   9.385  1.00  0.00           H  
ATOM    442  HB  ILE A  27       6.231  -4.832  11.996  1.00  0.00           H  
ATOM    443 1HG1 ILE A  27       8.724  -4.358  10.517  1.00  0.00           H  
ATOM    444 2HG1 ILE A  27       7.275  -3.460  10.240  1.00  0.00           H  
ATOM    445 1HG2 ILE A  27       8.295  -5.747  12.968  1.00  0.00           H  
ATOM    446 2HG2 ILE A  27       7.270  -7.046  12.383  1.00  0.00           H  
ATOM    447 3HG2 ILE A  27       8.606  -6.490  11.400  1.00  0.00           H  
ATOM    448 1HD1 ILE A  27       8.770  -2.285  11.558  1.00  0.00           H  
ATOM    449 2HD1 ILE A  27       7.354  -2.649  12.487  1.00  0.00           H  
ATOM    450 3HD1 ILE A  27       8.848  -3.548  12.747  1.00  0.00           H  
ATOM    451  N   GLU A  28       4.712  -7.280  10.921  1.00  0.00           N  
ATOM    452  CA  GLU A  28       4.158  -8.602  11.177  1.00  0.00           C  
ATOM    453  C   GLU A  28       3.983  -9.405   9.882  1.00  0.00           C  
ATOM    454  O   GLU A  28       4.269 -10.609   9.861  1.00  0.00           O  
ATOM    455  CB  GLU A  28       2.812  -8.472  11.894  1.00  0.00           C  
ATOM    456  CG  GLU A  28       2.906  -8.067  13.361  1.00  0.00           C  
ATOM    457  CD  GLU A  28       3.448  -9.194  14.199  1.00  0.00           C  
ATOM    458  OE1 GLU A  28       2.929 -10.281  14.065  1.00  0.00           O  
ATOM    459  OE2 GLU A  28       4.357  -8.992  14.974  1.00  0.00           O  
ATOM    460  H   GLU A  28       4.203  -6.424  11.171  1.00  0.00           H  
ATOM    461  HA  GLU A  28       4.849  -9.141  11.824  1.00  0.00           H  
ATOM    462 1HB  GLU A  28       2.215  -7.712  11.386  1.00  0.00           H  
ATOM    463 2HB  GLU A  28       2.271  -9.411  11.825  1.00  0.00           H  
ATOM    464 1HG  GLU A  28       3.566  -7.200  13.449  1.00  0.00           H  
ATOM    465 2HG  GLU A  28       1.918  -7.782  13.719  1.00  0.00           H  
ATOM    466  N   ALA A  29       3.548  -8.755   8.793  1.00  0.00           N  
ATOM    467  CA  ALA A  29       3.394  -9.452   7.519  1.00  0.00           C  
ATOM    468  C   ALA A  29       4.743  -9.948   6.977  1.00  0.00           C  
ATOM    469  O   ALA A  29       4.846 -11.056   6.424  1.00  0.00           O  
ATOM    470  CB  ALA A  29       2.737  -8.533   6.507  1.00  0.00           C  
ATOM    471  H   ALA A  29       3.259  -7.772   8.885  1.00  0.00           H  
ATOM    472  HA  ALA A  29       2.754 -10.318   7.687  1.00  0.00           H  
ATOM    473 1HB  ALA A  29       2.598  -9.073   5.594  1.00  0.00           H  
ATOM    474 2HB  ALA A  29       1.770  -8.200   6.884  1.00  0.00           H  
ATOM    475 3HB  ALA A  29       3.373  -7.667   6.334  1.00  0.00           H  
ATOM    476  N   VAL A  30       5.786  -9.141   7.147  1.00  0.00           N  
ATOM    477  CA  VAL A  30       7.123  -9.481   6.682  1.00  0.00           C  
ATOM    478  C   VAL A  30       7.731 -10.599   7.515  1.00  0.00           C  
ATOM    479  O   VAL A  30       8.312 -11.538   6.973  1.00  0.00           O  
ATOM    480  CB  VAL A  30       8.038  -8.234   6.674  1.00  0.00           C  
ATOM    481  CG1 VAL A  30       9.478  -8.623   6.378  1.00  0.00           C  
ATOM    482  CG2 VAL A  30       7.553  -7.261   5.572  1.00  0.00           C  
ATOM    483  H   VAL A  30       5.616  -8.232   7.578  1.00  0.00           H  
ATOM    484  HA  VAL A  30       7.042  -9.832   5.658  1.00  0.00           H  
ATOM    485  HB  VAL A  30       7.997  -7.751   7.652  1.00  0.00           H  
ATOM    486 1HG1 VAL A  30      10.101  -7.733   6.375  1.00  0.00           H  
ATOM    487 2HG1 VAL A  30       9.853  -9.308   7.128  1.00  0.00           H  
ATOM    488 3HG1 VAL A  30       9.508  -9.107   5.403  1.00  0.00           H  
ATOM    489 1HG2 VAL A  30       8.177  -6.379   5.559  1.00  0.00           H  
ATOM    490 2HG2 VAL A  30       7.604  -7.757   4.600  1.00  0.00           H  
ATOM    491 3HG2 VAL A  30       6.530  -6.978   5.770  1.00  0.00           H  
ATOM    492  N   LYS A  31       7.606 -10.498   8.838  1.00  0.00           N  
ATOM    493  CA  LYS A  31       8.139 -11.503   9.742  1.00  0.00           C  
ATOM    494  C   LYS A  31       7.504 -12.872   9.506  1.00  0.00           C  
ATOM    495  O   LYS A  31       8.196 -13.891   9.556  1.00  0.00           O  
ATOM    496  CB  LYS A  31       7.962 -11.074  11.201  1.00  0.00           C  
ATOM    497  CG  LYS A  31       8.558 -12.053  12.215  1.00  0.00           C  
ATOM    498  CD  LYS A  31       8.499 -11.507  13.642  1.00  0.00           C  
ATOM    499  CE  LYS A  31       9.002 -12.551  14.645  1.00  0.00           C  
ATOM    500  NZ  LYS A  31       9.039 -12.031  16.049  1.00  0.00           N  
ATOM    501  H   LYS A  31       7.141  -9.678   9.225  1.00  0.00           H  
ATOM    502  HA  LYS A  31       9.207 -11.598   9.548  1.00  0.00           H  
ATOM    503 1HB  LYS A  31       8.406 -10.097  11.355  1.00  0.00           H  
ATOM    504 2HB  LYS A  31       6.893 -10.974  11.414  1.00  0.00           H  
ATOM    505 1HG  LYS A  31       8.008 -12.996  12.175  1.00  0.00           H  
ATOM    506 2HG  LYS A  31       9.597 -12.251  11.951  1.00  0.00           H  
ATOM    507 1HD  LYS A  31       9.120 -10.609  13.721  1.00  0.00           H  
ATOM    508 2HD  LYS A  31       7.469 -11.239  13.886  1.00  0.00           H  
ATOM    509 1HE  LYS A  31       8.332 -13.408  14.609  1.00  0.00           H  
ATOM    510 2HE  LYS A  31      10.004 -12.873  14.362  1.00  0.00           H  
ATOM    511 1HZ  LYS A  31       9.364 -12.756  16.666  1.00  0.00           H  
ATOM    512 2HZ  LYS A  31       9.699 -11.229  16.111  1.00  0.00           H  
ATOM    513 3HZ  LYS A  31       8.119 -11.735  16.333  1.00  0.00           H  
ATOM    514  N   LYS A  32       6.188 -12.902   9.249  1.00  0.00           N  
ATOM    515  CA  LYS A  32       5.488 -14.157   9.000  1.00  0.00           C  
ATOM    516  C   LYS A  32       5.738 -14.698   7.593  1.00  0.00           C  
ATOM    517  O   LYS A  32       5.673 -15.910   7.376  1.00  0.00           O  
ATOM    518  CB  LYS A  32       3.993 -13.992   9.237  1.00  0.00           C  
ATOM    519  CG  LYS A  32       3.630 -13.811  10.693  1.00  0.00           C  
ATOM    520  CD  LYS A  32       2.126 -13.708  10.888  1.00  0.00           C  
ATOM    521  CE  LYS A  32       1.760 -13.641  12.372  1.00  0.00           C  
ATOM    522  NZ  LYS A  32       2.186 -12.356  12.989  1.00  0.00           N  
ATOM    523  H   LYS A  32       5.649 -12.031   9.268  1.00  0.00           H  
ATOM    524  HA  LYS A  32       5.866 -14.897   9.704  1.00  0.00           H  
ATOM    525 1HB  LYS A  32       3.639 -13.111   8.692  1.00  0.00           H  
ATOM    526 2HB  LYS A  32       3.461 -14.858   8.849  1.00  0.00           H  
ATOM    527 1HG  LYS A  32       4.012 -14.658  11.262  1.00  0.00           H  
ATOM    528 2HG  LYS A  32       4.111 -12.906  11.061  1.00  0.00           H  
ATOM    529 1HD  LYS A  32       1.766 -12.801  10.396  1.00  0.00           H  
ATOM    530 2HD  LYS A  32       1.635 -14.569  10.437  1.00  0.00           H  
ATOM    531 1HE  LYS A  32       0.683 -13.745  12.481  1.00  0.00           H  
ATOM    532 2HE  LYS A  32       2.251 -14.461  12.895  1.00  0.00           H  
ATOM    533 1HZ  LYS A  32       1.943 -12.323  13.971  1.00  0.00           H  
ATOM    534 2HZ  LYS A  32       3.188 -12.234  12.907  1.00  0.00           H  
ATOM    535 3HZ  LYS A  32       1.732 -11.584  12.524  1.00  0.00           H  
ATOM    536  N   GLY A  33       6.042 -13.813   6.638  1.00  0.00           N  
ATOM    537  CA  GLY A  33       6.303 -14.222   5.270  1.00  0.00           C  
ATOM    538  C   GLY A  33       5.193 -13.887   4.279  1.00  0.00           C  
ATOM    539  O   GLY A  33       5.215 -14.390   3.152  1.00  0.00           O  
ATOM    540  H   GLY A  33       6.044 -12.811   6.830  1.00  0.00           H  
ATOM    541 1HA  GLY A  33       7.225 -13.738   4.945  1.00  0.00           H  
ATOM    542 2HA  GLY A  33       6.494 -15.293   5.249  1.00  0.00           H  
ATOM    543  N   GLU A  34       4.195 -13.096   4.693  1.00  0.00           N  
ATOM    544  CA  GLU A  34       3.133 -12.689   3.786  1.00  0.00           C  
ATOM    545  C   GLU A  34       3.672 -11.624   2.853  1.00  0.00           C  
ATOM    546  O   GLU A  34       3.392 -11.607   1.653  1.00  0.00           O  
ATOM    547  CB  GLU A  34       1.936 -12.150   4.563  1.00  0.00           C  
ATOM    548  CG  GLU A  34       0.790 -11.618   3.713  1.00  0.00           C  
ATOM    549  CD  GLU A  34       0.098 -12.620   2.868  1.00  0.00           C  
ATOM    550  OE1 GLU A  34       0.257 -13.794   3.096  1.00  0.00           O  
ATOM    551  OE2 GLU A  34      -0.650 -12.198   1.997  1.00  0.00           O  
ATOM    552  H   GLU A  34       4.216 -12.670   5.616  1.00  0.00           H  
ATOM    553  HA  GLU A  34       2.818 -13.549   3.193  1.00  0.00           H  
ATOM    554 1HB  GLU A  34       1.538 -12.938   5.198  1.00  0.00           H  
ATOM    555 2HB  GLU A  34       2.267 -11.352   5.213  1.00  0.00           H  
ATOM    556 1HG  GLU A  34       0.080 -11.173   4.387  1.00  0.00           H  
ATOM    557 2HG  GLU A  34       1.160 -10.829   3.067  1.00  0.00           H  
ATOM    558  N   ASN A  35       4.466 -10.715   3.415  1.00  0.00           N  
ATOM    559  CA  ASN A  35       4.997  -9.648   2.601  1.00  0.00           C  
ATOM    560  C   ASN A  35       6.482  -9.760   2.382  1.00  0.00           C  
ATOM    561  O   ASN A  35       7.248 -10.091   3.279  1.00  0.00           O  
ATOM    562  CB  ASN A  35       4.723  -8.273   3.189  1.00  0.00           C  
ATOM    563  CG  ASN A  35       3.290  -7.830   3.174  1.00  0.00           C  
ATOM    564  OD1 ASN A  35       2.316  -8.591   3.178  1.00  0.00           O  
ATOM    565  ND2 ASN A  35       3.132  -6.555   3.114  1.00  0.00           N  
ATOM    566  H   ASN A  35       4.694 -10.794   4.407  1.00  0.00           H  
ATOM    567  HA  ASN A  35       4.534  -9.695   1.621  1.00  0.00           H  
ATOM    568 1HB  ASN A  35       5.054  -8.276   4.222  1.00  0.00           H  
ATOM    569 2HB  ASN A  35       5.325  -7.532   2.668  1.00  0.00           H  
ATOM    570 1HD2 ASN A  35       2.190  -6.174   3.062  1.00  0.00           H  
ATOM    571 2HD2 ASN A  35       3.922  -5.948   3.105  1.00  0.00           H  
ATOM    572  N   ASP A  36       6.884  -9.390   1.184  1.00  0.00           N  
ATOM    573  CA  ASP A  36       8.274  -9.218   0.836  1.00  0.00           C  
ATOM    574  C   ASP A  36       8.790  -8.060   1.703  1.00  0.00           C  
ATOM    575  O   ASP A  36       8.108  -7.033   1.778  1.00  0.00           O  
ATOM    576  CB  ASP A  36       8.434  -8.899  -0.656  1.00  0.00           C  
ATOM    577  CG  ASP A  36       9.918  -8.847  -1.136  1.00  0.00           C  
ATOM    578  OD1 ASP A  36      10.698  -8.059  -0.593  1.00  0.00           O  
ATOM    579  OD2 ASP A  36      10.251  -9.592  -2.033  1.00  0.00           O  
ATOM    580  H   ASP A  36       6.176  -9.236   0.479  1.00  0.00           H  
ATOM    581  HA  ASP A  36       8.795 -10.145   1.040  1.00  0.00           H  
ATOM    582 1HB  ASP A  36       7.928  -9.673  -1.234  1.00  0.00           H  
ATOM    583 2HB  ASP A  36       7.939  -7.966  -0.885  1.00  0.00           H  
ATOM    584  N   PRO A  37       9.962  -8.161   2.367  1.00  0.00           N  
ATOM    585  CA  PRO A  37      10.553  -7.126   3.213  1.00  0.00           C  
ATOM    586  C   PRO A  37      10.604  -5.759   2.536  1.00  0.00           C  
ATOM    587  O   PRO A  37      10.494  -4.733   3.224  1.00  0.00           O  
ATOM    588  CB  PRO A  37      11.974  -7.666   3.441  1.00  0.00           C  
ATOM    589  CG  PRO A  37      11.824  -9.172   3.377  1.00  0.00           C  
ATOM    590  CD  PRO A  37      10.753  -9.422   2.328  1.00  0.00           C  
ATOM    591  HA  PRO A  37      10.001  -7.061   4.144  1.00  0.00           H  
ATOM    592 1HB  PRO A  37      12.656  -7.271   2.671  1.00  0.00           H  
ATOM    593 2HB  PRO A  37      12.356  -7.315   4.413  1.00  0.00           H  
ATOM    594 1HG  PRO A  37      12.788  -9.629   3.101  1.00  0.00           H  
ATOM    595 2HG  PRO A  37      11.562  -9.577   4.360  1.00  0.00           H  
ATOM    596 1HD  PRO A  37      11.200  -9.590   1.335  1.00  0.00           H  
ATOM    597 2HD  PRO A  37      10.149 -10.275   2.681  1.00  0.00           H  
ATOM    598  N   ILE A  38      10.643  -5.722   1.204  1.00  0.00           N  
ATOM    599  CA  ILE A  38      10.692  -4.453   0.508  1.00  0.00           C  
ATOM    600  C   ILE A  38       9.510  -3.552   0.835  1.00  0.00           C  
ATOM    601  O   ILE A  38       9.652  -2.337   0.781  1.00  0.00           O  
ATOM    602  CB  ILE A  38      10.720  -4.665  -1.014  1.00  0.00           C  
ATOM    603  CG1 ILE A  38      11.099  -3.366  -1.761  1.00  0.00           C  
ATOM    604  CG2 ILE A  38       9.350  -5.154  -1.530  1.00  0.00           C  
ATOM    605  CD1 ILE A  38      12.506  -2.848  -1.566  1.00  0.00           C  
ATOM    606  H   ILE A  38      10.707  -6.587   0.635  1.00  0.00           H  
ATOM    607  HA  ILE A  38      11.603  -3.952   0.823  1.00  0.00           H  
ATOM    608  HB  ILE A  38      11.460  -5.428  -1.229  1.00  0.00           H  
ATOM    609 1HG1 ILE A  38      10.931  -3.523  -2.771  1.00  0.00           H  
ATOM    610 2HG1 ILE A  38      10.438  -2.616  -1.462  1.00  0.00           H  
ATOM    611 1HG2 ILE A  38       9.422  -5.350  -2.565  1.00  0.00           H  
ATOM    612 2HG2 ILE A  38       9.091  -6.058  -1.020  1.00  0.00           H  
ATOM    613 3HG2 ILE A  38       8.571  -4.414  -1.373  1.00  0.00           H  
ATOM    614 1HD1 ILE A  38      12.628  -1.936  -2.151  1.00  0.00           H  
ATOM    615 2HD1 ILE A  38      12.697  -2.619  -0.523  1.00  0.00           H  
ATOM    616 3HD1 ILE A  38      13.223  -3.594  -1.904  1.00  0.00           H  
ATOM    617  N   PHE A  39       8.343  -4.105   1.181  1.00  0.00           N  
ATOM    618  CA  PHE A  39       7.218  -3.232   1.437  1.00  0.00           C  
ATOM    619  C   PHE A  39       7.451  -2.430   2.687  1.00  0.00           C  
ATOM    620  O   PHE A  39       6.961  -1.304   2.801  1.00  0.00           O  
ATOM    621  CB  PHE A  39       5.924  -4.025   1.551  1.00  0.00           C  
ATOM    622  CG  PHE A  39       5.463  -4.526   0.227  1.00  0.00           C  
ATOM    623  CD1 PHE A  39       5.588  -5.865  -0.097  1.00  0.00           C  
ATOM    624  CD2 PHE A  39       4.925  -3.655  -0.720  1.00  0.00           C  
ATOM    625  CE1 PHE A  39       5.182  -6.333  -1.326  1.00  0.00           C  
ATOM    626  CE2 PHE A  39       4.523  -4.124  -1.949  1.00  0.00           C  
ATOM    627  CZ  PHE A  39       4.651  -5.469  -2.246  1.00  0.00           C  
ATOM    628  H   PHE A  39       8.237  -5.123   1.247  1.00  0.00           H  
ATOM    629  HA  PHE A  39       7.124  -2.543   0.600  1.00  0.00           H  
ATOM    630 1HB  PHE A  39       6.081  -4.879   2.210  1.00  0.00           H  
ATOM    631 2HB  PHE A  39       5.140  -3.405   1.986  1.00  0.00           H  
ATOM    632  HD1 PHE A  39       6.013  -6.552   0.630  1.00  0.00           H  
ATOM    633  HD2 PHE A  39       4.829  -2.592  -0.487  1.00  0.00           H  
ATOM    634  HE1 PHE A  39       5.279  -7.387  -1.575  1.00  0.00           H  
ATOM    635  HE2 PHE A  39       4.105  -3.433  -2.691  1.00  0.00           H  
ATOM    636  HZ  PHE A  39       4.333  -5.847  -3.211  1.00  0.00           H  
ATOM    637  N   LEU A  40       8.197  -2.993   3.632  1.00  0.00           N  
ATOM    638  CA  LEU A  40       8.487  -2.307   4.859  1.00  0.00           C  
ATOM    639  C   LEU A  40       9.493  -1.218   4.576  1.00  0.00           C  
ATOM    640  O   LEU A  40       9.375  -0.103   5.096  1.00  0.00           O  
ATOM    641  CB  LEU A  40       9.025  -3.290   5.882  1.00  0.00           C  
ATOM    642  CG  LEU A  40       9.333  -2.765   7.239  1.00  0.00           C  
ATOM    643  CD1 LEU A  40       8.131  -2.149   7.893  1.00  0.00           C  
ATOM    644  CD2 LEU A  40       9.822  -3.904   8.051  1.00  0.00           C  
ATOM    645  H   LEU A  40       8.618  -3.910   3.491  1.00  0.00           H  
ATOM    646  HA  LEU A  40       7.568  -1.853   5.216  1.00  0.00           H  
ATOM    647 1HB  LEU A  40       8.338  -4.096   5.985  1.00  0.00           H  
ATOM    648 2HB  LEU A  40       9.954  -3.702   5.485  1.00  0.00           H  
ATOM    649  HG  LEU A  40      10.080  -2.011   7.165  1.00  0.00           H  
ATOM    650 1HD1 LEU A  40       8.438  -1.818   8.870  1.00  0.00           H  
ATOM    651 2HD1 LEU A  40       7.765  -1.295   7.328  1.00  0.00           H  
ATOM    652 3HD1 LEU A  40       7.339  -2.888   7.986  1.00  0.00           H  
ATOM    653 1HD2 LEU A  40      10.087  -3.543   9.037  1.00  0.00           H  
ATOM    654 2HD2 LEU A  40       9.044  -4.663   8.124  1.00  0.00           H  
ATOM    655 3HD2 LEU A  40      10.690  -4.334   7.582  1.00  0.00           H  
ATOM    656  N   GLU A  41      10.481  -1.534   3.727  1.00  0.00           N  
ATOM    657  CA  GLU A  41      11.490  -0.538   3.411  1.00  0.00           C  
ATOM    658  C   GLU A  41      10.864   0.632   2.657  1.00  0.00           C  
ATOM    659  O   GLU A  41      11.227   1.789   2.883  1.00  0.00           O  
ATOM    660  CB  GLU A  41      12.604  -1.106   2.525  1.00  0.00           C  
ATOM    661  CG  GLU A  41      13.490  -2.141   3.165  1.00  0.00           C  
ATOM    662  CD  GLU A  41      14.616  -2.553   2.290  1.00  0.00           C  
ATOM    663  OE1 GLU A  41      14.948  -1.796   1.408  1.00  0.00           O  
ATOM    664  OE2 GLU A  41      15.167  -3.603   2.496  1.00  0.00           O  
ATOM    665  H   GLU A  41      10.533  -2.490   3.359  1.00  0.00           H  
ATOM    666  HA  GLU A  41      11.914  -0.176   4.343  1.00  0.00           H  
ATOM    667 1HB  GLU A  41      12.154  -1.560   1.644  1.00  0.00           H  
ATOM    668 2HB  GLU A  41      13.236  -0.293   2.177  1.00  0.00           H  
ATOM    669 1HG  GLU A  41      13.895  -1.730   4.086  1.00  0.00           H  
ATOM    670 2HG  GLU A  41      12.885  -3.015   3.406  1.00  0.00           H  
ATOM    671  N   LEU A  42       9.919   0.331   1.762  1.00  0.00           N  
ATOM    672  CA  LEU A  42       9.257   1.354   0.978  1.00  0.00           C  
ATOM    673  C   LEU A  42       8.364   2.209   1.844  1.00  0.00           C  
ATOM    674  O   LEU A  42       8.341   3.431   1.682  1.00  0.00           O  
ATOM    675  CB  LEU A  42       8.449   0.700  -0.127  1.00  0.00           C  
ATOM    676  CG  LEU A  42       9.254   0.021  -1.244  1.00  0.00           C  
ATOM    677  CD1 LEU A  42       8.323  -0.799  -2.109  1.00  0.00           C  
ATOM    678  CD2 LEU A  42       9.951   1.021  -2.093  1.00  0.00           C  
ATOM    679  H   LEU A  42       9.691  -0.653   1.596  1.00  0.00           H  
ATOM    680  HA  LEU A  42      10.016   2.001   0.554  1.00  0.00           H  
ATOM    681 1HB  LEU A  42       7.817  -0.062   0.325  1.00  0.00           H  
ATOM    682 2HB  LEU A  42       7.829   1.440  -0.552  1.00  0.00           H  
ATOM    683  HG  LEU A  42       9.991  -0.609  -0.805  1.00  0.00           H  
ATOM    684 1HD1 LEU A  42       8.901  -1.293  -2.895  1.00  0.00           H  
ATOM    685 2HD1 LEU A  42       7.827  -1.556  -1.509  1.00  0.00           H  
ATOM    686 3HD1 LEU A  42       7.571  -0.162  -2.574  1.00  0.00           H  
ATOM    687 1HD2 LEU A  42      10.507   0.487  -2.855  1.00  0.00           H  
ATOM    688 2HD2 LEU A  42       9.229   1.681  -2.564  1.00  0.00           H  
ATOM    689 3HD2 LEU A  42      10.638   1.600  -1.500  1.00  0.00           H  
ATOM    690  N   LEU A  43       7.669   1.595   2.798  1.00  0.00           N  
ATOM    691  CA  LEU A  43       6.826   2.350   3.695  1.00  0.00           C  
ATOM    692  C   LEU A  43       7.661   3.297   4.530  1.00  0.00           C  
ATOM    693  O   LEU A  43       7.334   4.480   4.652  1.00  0.00           O  
ATOM    694  CB  LEU A  43       6.034   1.375   4.563  1.00  0.00           C  
ATOM    695  CG  LEU A  43       5.181   1.936   5.681  1.00  0.00           C  
ATOM    696  CD1 LEU A  43       4.207   2.897   5.184  1.00  0.00           C  
ATOM    697  CD2 LEU A  43       4.445   0.780   6.302  1.00  0.00           C  
ATOM    698  H   LEU A  43       7.673   0.573   2.875  1.00  0.00           H  
ATOM    699  HA  LEU A  43       6.136   2.935   3.089  1.00  0.00           H  
ATOM    700 1HB  LEU A  43       5.384   0.793   3.906  1.00  0.00           H  
ATOM    701 2HB  LEU A  43       6.746   0.681   5.014  1.00  0.00           H  
ATOM    702  HG  LEU A  43       5.807   2.430   6.411  1.00  0.00           H  
ATOM    703 1HD1 LEU A  43       3.595   3.253   6.011  1.00  0.00           H  
ATOM    704 2HD1 LEU A  43       4.717   3.741   4.733  1.00  0.00           H  
ATOM    705 3HD1 LEU A  43       3.599   2.398   4.456  1.00  0.00           H  
ATOM    706 1HD2 LEU A  43       3.839   1.154   7.101  1.00  0.00           H  
ATOM    707 2HD2 LEU A  43       3.806   0.306   5.556  1.00  0.00           H  
ATOM    708 3HD2 LEU A  43       5.155   0.051   6.679  1.00  0.00           H  
ATOM    709  N   LEU A  44       8.758   2.804   5.089  1.00  0.00           N  
ATOM    710  CA  LEU A  44       9.584   3.685   5.872  1.00  0.00           C  
ATOM    711  C   LEU A  44      10.232   4.753   5.006  1.00  0.00           C  
ATOM    712  O   LEU A  44      10.244   5.916   5.404  1.00  0.00           O  
ATOM    713  CB  LEU A  44      10.583   2.859   6.661  1.00  0.00           C  
ATOM    714  CG  LEU A  44       9.971   2.052   7.829  1.00  0.00           C  
ATOM    715  CD1 LEU A  44      10.952   1.059   8.274  1.00  0.00           C  
ATOM    716  CD2 LEU A  44       9.647   3.006   9.015  1.00  0.00           C  
ATOM    717  H   LEU A  44       9.001   1.813   4.984  1.00  0.00           H  
ATOM    718  HA  LEU A  44       8.943   4.197   6.575  1.00  0.00           H  
ATOM    719 1HB  LEU A  44      11.040   2.146   5.977  1.00  0.00           H  
ATOM    720 2HB  LEU A  44      11.355   3.514   7.057  1.00  0.00           H  
ATOM    721  HG  LEU A  44       9.067   1.532   7.496  1.00  0.00           H  
ATOM    722 1HD1 LEU A  44      10.534   0.477   9.089  1.00  0.00           H  
ATOM    723 2HD1 LEU A  44      11.164   0.425   7.432  1.00  0.00           H  
ATOM    724 3HD1 LEU A  44      11.848   1.552   8.601  1.00  0.00           H  
ATOM    725 1HD2 LEU A  44       9.252   2.439   9.839  1.00  0.00           H  
ATOM    726 2HD2 LEU A  44      10.555   3.504   9.328  1.00  0.00           H  
ATOM    727 3HD2 LEU A  44       8.926   3.751   8.729  1.00  0.00           H  
ATOM    728  N   ARG A  45      10.672   4.429   3.784  1.00  0.00           N  
ATOM    729  CA  ARG A  45      11.257   5.478   2.968  1.00  0.00           C  
ATOM    730  C   ARG A  45      10.247   6.590   2.696  1.00  0.00           C  
ATOM    731  O   ARG A  45      10.615   7.769   2.736  1.00  0.00           O  
ATOM    732  CB  ARG A  45      11.805   4.947   1.663  1.00  0.00           C  
ATOM    733  CG  ARG A  45      12.510   6.019   0.827  1.00  0.00           C  
ATOM    734  CD  ARG A  45      13.256   5.447  -0.297  1.00  0.00           C  
ATOM    735  NE  ARG A  45      12.383   4.826  -1.254  1.00  0.00           N  
ATOM    736  CZ  ARG A  45      12.780   4.040  -2.270  1.00  0.00           C  
ATOM    737  NH1 ARG A  45      14.057   3.775  -2.459  1.00  0.00           N  
ATOM    738  NH2 ARG A  45      11.880   3.540  -3.074  1.00  0.00           N  
ATOM    739  H   ARG A  45      10.673   3.462   3.452  1.00  0.00           H  
ATOM    740  HA  ARG A  45      12.087   5.906   3.503  1.00  0.00           H  
ATOM    741 1HB  ARG A  45      12.510   4.142   1.863  1.00  0.00           H  
ATOM    742 2HB  ARG A  45      10.986   4.527   1.073  1.00  0.00           H  
ATOM    743 1HG  ARG A  45      11.769   6.714   0.414  1.00  0.00           H  
ATOM    744 2HG  ARG A  45      13.206   6.572   1.459  1.00  0.00           H  
ATOM    745 1HD  ARG A  45      13.809   6.241  -0.801  1.00  0.00           H  
ATOM    746 2HD  ARG A  45      13.946   4.696   0.083  1.00  0.00           H  
ATOM    747  HE  ARG A  45      11.391   4.994  -1.149  1.00  0.00           H  
ATOM    748 1HH1 ARG A  45      14.752   4.162  -1.843  1.00  0.00           H  
ATOM    749 2HH1 ARG A  45      14.344   3.187  -3.227  1.00  0.00           H  
ATOM    750 1HH2 ARG A  45      10.905   3.763  -2.937  1.00  0.00           H  
ATOM    751 2HH2 ARG A  45      12.152   2.944  -3.843  1.00  0.00           H  
ATOM    752  N   LEU A  46       8.974   6.242   2.452  1.00  0.00           N  
ATOM    753  CA  LEU A  46       7.978   7.278   2.221  1.00  0.00           C  
ATOM    754  C   LEU A  46       7.766   8.126   3.453  1.00  0.00           C  
ATOM    755  O   LEU A  46       7.626   9.346   3.342  1.00  0.00           O  
ATOM    756  CB  LEU A  46       6.618   6.675   1.859  1.00  0.00           C  
ATOM    757  CG  LEU A  46       6.489   5.987   0.525  1.00  0.00           C  
ATOM    758  CD1 LEU A  46       5.072   5.298   0.482  1.00  0.00           C  
ATOM    759  CD2 LEU A  46       6.729   7.027  -0.634  1.00  0.00           C  
ATOM    760  H   LEU A  46       8.722   5.249   2.362  1.00  0.00           H  
ATOM    761  HA  LEU A  46       8.338   7.934   1.435  1.00  0.00           H  
ATOM    762 1HB  LEU A  46       6.373   5.933   2.626  1.00  0.00           H  
ATOM    763 2HB  LEU A  46       5.868   7.464   1.901  1.00  0.00           H  
ATOM    764  HG  LEU A  46       7.228   5.212   0.440  1.00  0.00           H  
ATOM    765 1HD1 LEU A  46       4.934   4.779  -0.450  1.00  0.00           H  
ATOM    766 2HD1 LEU A  46       4.994   4.584   1.300  1.00  0.00           H  
ATOM    767 3HD1 LEU A  46       4.296   6.048   0.587  1.00  0.00           H  
ATOM    768 1HD2 LEU A  46       6.634   6.530  -1.598  1.00  0.00           H  
ATOM    769 2HD2 LEU A  46       6.002   7.825  -0.559  1.00  0.00           H  
ATOM    770 3HD2 LEU A  46       7.721   7.454  -0.574  1.00  0.00           H  
ATOM    771  N   LEU A  47       7.766   7.495   4.628  1.00  0.00           N  
ATOM    772  CA  LEU A  47       7.570   8.222   5.868  1.00  0.00           C  
ATOM    773  C   LEU A  47       8.751   9.166   6.093  1.00  0.00           C  
ATOM    774  O   LEU A  47       8.570  10.289   6.572  1.00  0.00           O  
ATOM    775  CB  LEU A  47       7.385   7.210   7.015  1.00  0.00           C  
ATOM    776  CG  LEU A  47       6.074   6.350   6.954  1.00  0.00           C  
ATOM    777  CD1 LEU A  47       6.126   5.239   7.981  1.00  0.00           C  
ATOM    778  CD2 LEU A  47       4.899   7.194   7.216  1.00  0.00           C  
ATOM    779  H   LEU A  47       7.833   6.470   4.642  1.00  0.00           H  
ATOM    780  HA  LEU A  47       6.680   8.833   5.772  1.00  0.00           H  
ATOM    781 1HB  LEU A  47       8.240   6.537   7.027  1.00  0.00           H  
ATOM    782 2HB  LEU A  47       7.355   7.750   7.949  1.00  0.00           H  
ATOM    783  HG  LEU A  47       5.972   5.908   5.974  1.00  0.00           H  
ATOM    784 1HD1 LEU A  47       5.209   4.656   7.914  1.00  0.00           H  
ATOM    785 2HD1 LEU A  47       6.969   4.602   7.770  1.00  0.00           H  
ATOM    786 3HD1 LEU A  47       6.222   5.644   8.972  1.00  0.00           H  
ATOM    787 1HD2 LEU A  47       4.017   6.570   7.165  1.00  0.00           H  
ATOM    788 2HD2 LEU A  47       4.985   7.631   8.203  1.00  0.00           H  
ATOM    789 3HD2 LEU A  47       4.810   7.981   6.479  1.00  0.00           H  
ATOM    790  N   ILE A  48       9.956   8.751   5.709  1.00  0.00           N  
ATOM    791  CA  ILE A  48      11.120   9.613   5.862  1.00  0.00           C  
ATOM    792  C   ILE A  48      10.947  10.830   4.973  1.00  0.00           C  
ATOM    793  O   ILE A  48      11.140  11.962   5.423  1.00  0.00           O  
ATOM    794  CB  ILE A  48      12.431   8.905   5.462  1.00  0.00           C  
ATOM    795  CG1 ILE A  48      12.713   7.793   6.444  1.00  0.00           C  
ATOM    796  CG2 ILE A  48      13.604   9.949   5.466  1.00  0.00           C  
ATOM    797  CD1 ILE A  48      13.735   6.807   6.012  1.00  0.00           C  
ATOM    798  H   ILE A  48      10.052   7.791   5.362  1.00  0.00           H  
ATOM    799  HA  ILE A  48      11.187   9.934   6.898  1.00  0.00           H  
ATOM    800  HB  ILE A  48      12.328   8.464   4.473  1.00  0.00           H  
ATOM    801 1HG1 ILE A  48      13.055   8.239   7.361  1.00  0.00           H  
ATOM    802 2HG1 ILE A  48      11.798   7.267   6.636  1.00  0.00           H  
ATOM    803 1HG2 ILE A  48      14.532   9.468   5.190  1.00  0.00           H  
ATOM    804 2HG2 ILE A  48      13.409  10.747   4.751  1.00  0.00           H  
ATOM    805 3HG2 ILE A  48      13.701  10.382   6.465  1.00  0.00           H  
ATOM    806 1HD1 ILE A  48      13.840   6.055   6.777  1.00  0.00           H  
ATOM    807 2HD1 ILE A  48      13.411   6.344   5.121  1.00  0.00           H  
ATOM    808 3HD1 ILE A  48      14.682   7.278   5.834  1.00  0.00           H  
ATOM    809  N   GLU A  49      10.536  10.630   3.720  1.00  0.00           N  
ATOM    810  CA  GLU A  49      10.352  11.762   2.821  1.00  0.00           C  
ATOM    811  C   GLU A  49       9.293  12.742   3.343  1.00  0.00           C  
ATOM    812  O   GLU A  49       9.479  13.958   3.267  1.00  0.00           O  
ATOM    813  CB  GLU A  49       9.932  11.275   1.430  1.00  0.00           C  
ATOM    814  CG  GLU A  49      10.997  10.529   0.649  1.00  0.00           C  
ATOM    815  CD  GLU A  49      10.498   9.941  -0.682  1.00  0.00           C  
ATOM    816  OE1 GLU A  49       9.319  10.098  -1.029  1.00  0.00           O  
ATOM    817  OE2 GLU A  49      11.304   9.310  -1.334  1.00  0.00           O  
ATOM    818  H   GLU A  49      10.394   9.670   3.379  1.00  0.00           H  
ATOM    819  HA  GLU A  49      11.304  12.294   2.745  1.00  0.00           H  
ATOM    820 1HB  GLU A  49       9.088  10.598   1.541  1.00  0.00           H  
ATOM    821 2HB  GLU A  49       9.595  12.121   0.833  1.00  0.00           H  
ATOM    822 1HG  GLU A  49      11.817  11.215   0.442  1.00  0.00           H  
ATOM    823 2HG  GLU A  49      11.388   9.726   1.269  1.00  0.00           H  
ATOM    824  N   THR A  50       8.197  12.204   3.903  1.00  0.00           N  
ATOM    825  CA  THR A  50       7.113  13.012   4.446  1.00  0.00           C  
ATOM    826  C   THR A  50       7.491  13.818   5.682  1.00  0.00           C  
ATOM    827  O   THR A  50       7.132  14.994   5.790  1.00  0.00           O  
ATOM    828  CB  THR A  50       5.894  12.133   4.824  1.00  0.00           C  
ATOM    829  OG1 THR A  50       5.387  11.469   3.647  1.00  0.00           O  
ATOM    830  CG2 THR A  50       4.781  13.002   5.453  1.00  0.00           C  
ATOM    831  H   THR A  50       8.081  11.188   3.893  1.00  0.00           H  
ATOM    832  HA  THR A  50       6.800  13.712   3.673  1.00  0.00           H  
ATOM    833  HB  THR A  50       6.208  11.378   5.540  1.00  0.00           H  
ATOM    834  HG1 THR A  50       4.614  10.901   3.891  1.00  0.00           H  
ATOM    835 1HG2 THR A  50       3.944  12.366   5.716  1.00  0.00           H  
ATOM    836 2HG2 THR A  50       5.131  13.495   6.354  1.00  0.00           H  
ATOM    837 3HG2 THR A  50       4.459  13.751   4.734  1.00  0.00           H  
ATOM    838  N   PHE A  51       8.195  13.196   6.631  1.00  0.00           N  
ATOM    839  CA  PHE A  51       8.474  13.888   7.881  1.00  0.00           C  
ATOM    840  C   PHE A  51       9.898  14.435   8.062  1.00  0.00           C  
ATOM    841  O   PHE A  51      10.083  15.415   8.783  1.00  0.00           O  
ATOM    842  CB  PHE A  51       8.141  12.931   9.029  1.00  0.00           C  
ATOM    843  CG  PHE A  51       6.674  12.549   9.063  1.00  0.00           C  
ATOM    844  CD1 PHE A  51       6.243  11.329   8.553  1.00  0.00           C  
ATOM    845  CD2 PHE A  51       5.726  13.404   9.592  1.00  0.00           C  
ATOM    846  CE1 PHE A  51       4.924  10.983   8.567  1.00  0.00           C  
ATOM    847  CE2 PHE A  51       4.394  13.050   9.610  1.00  0.00           C  
ATOM    848  CZ  PHE A  51       3.994  11.841   9.097  1.00  0.00           C  
ATOM    849  H   PHE A  51       8.452  12.214   6.509  1.00  0.00           H  
ATOM    850  HA  PHE A  51       7.793  14.733   7.944  1.00  0.00           H  
ATOM    851 1HB  PHE A  51       8.724  12.021   8.914  1.00  0.00           H  
ATOM    852 2HB  PHE A  51       8.404  13.383   9.982  1.00  0.00           H  
ATOM    853  HD1 PHE A  51       6.959  10.642   8.139  1.00  0.00           H  
ATOM    854  HD2 PHE A  51       6.039  14.367   9.998  1.00  0.00           H  
ATOM    855  HE1 PHE A  51       4.613  10.030   8.161  1.00  0.00           H  
ATOM    856  HE2 PHE A  51       3.652  13.729  10.030  1.00  0.00           H  
ATOM    857  HZ  PHE A  51       2.934  11.569   9.114  1.00  0.00           H  
ATOM    858  N   GLY A  52      10.919  13.787   7.491  1.00  0.00           N  
ATOM    859  CA  GLY A  52      12.312  14.223   7.632  1.00  0.00           C  
ATOM    860  C   GLY A  52      12.945  13.820   8.964  1.00  0.00           C  
ATOM    861  O   GLY A  52      14.090  14.180   9.257  1.00  0.00           O  
ATOM    862  H   GLY A  52      10.762  12.985   6.884  1.00  0.00           H  
ATOM    863 1HA  GLY A  52      12.888  13.792   6.812  1.00  0.00           H  
ATOM    864 2HA  GLY A  52      12.360  15.305   7.515  1.00  0.00           H  
ATOM    865  N   ASP A  53      12.197  13.069   9.756  1.00  0.00           N  
ATOM    866  CA  ASP A  53      12.569  12.630  11.090  1.00  0.00           C  
ATOM    867  C   ASP A  53      13.663  11.536  11.068  1.00  0.00           C  
ATOM    868  O   ASP A  53      13.440  10.464  10.485  1.00  0.00           O  
ATOM    869  CB  ASP A  53      11.315  12.160  11.835  1.00  0.00           C  
ATOM    870  CG  ASP A  53      11.520  11.891  13.337  1.00  0.00           C  
ATOM    871  OD1 ASP A  53      12.410  11.155  13.742  1.00  0.00           O  
ATOM    872  OD2 ASP A  53      10.775  12.472  14.090  1.00  0.00           O  
ATOM    873  H   ASP A  53      11.282  12.835   9.402  1.00  0.00           H  
ATOM    874  HA  ASP A  53      12.919  13.520  11.601  1.00  0.00           H  
ATOM    875 1HB  ASP A  53      10.533  12.918  11.729  1.00  0.00           H  
ATOM    876 2HB  ASP A  53      10.938  11.253  11.371  1.00  0.00           H  
ATOM    877  N   PRO A  54      14.837  11.753  11.706  1.00  0.00           N  
ATOM    878  CA  PRO A  54      15.994  10.870  11.713  1.00  0.00           C  
ATOM    879  C   PRO A  54      15.697   9.515  12.347  1.00  0.00           C  
ATOM    880  O   PRO A  54      16.450   8.561  12.142  1.00  0.00           O  
ATOM    881  CB  PRO A  54      17.032  11.662  12.524  1.00  0.00           C  
ATOM    882  CG  PRO A  54      16.221  12.586  13.399  1.00  0.00           C  
ATOM    883  CD  PRO A  54      15.010  12.954  12.571  1.00  0.00           C  
ATOM    884  HA  PRO A  54      16.342  10.735  10.683  1.00  0.00           H  
ATOM    885 1HB  PRO A  54      17.658  10.970  13.107  1.00  0.00           H  
ATOM    886 2HB  PRO A  54      17.705  12.206  11.844  1.00  0.00           H  
ATOM    887 1HG  PRO A  54      15.948  12.079  14.339  1.00  0.00           H  
ATOM    888 2HG  PRO A  54      16.822  13.464  13.678  1.00  0.00           H  
ATOM    889 1HD  PRO A  54      14.171  13.072  13.277  1.00  0.00           H  
ATOM    890 2HD  PRO A  54      15.194  13.858  11.961  1.00  0.00           H  
ATOM    891  N   ARG A  55      14.604   9.413  13.112  1.00  0.00           N  
ATOM    892  CA  ARG A  55      14.279   8.143  13.719  1.00  0.00           C  
ATOM    893  C   ARG A  55      13.610   7.253  12.671  1.00  0.00           C  
ATOM    894  O   ARG A  55      13.653   6.033  12.768  1.00  0.00           O  
ATOM    895  CB  ARG A  55      13.418   8.366  14.947  1.00  0.00           C  
ATOM    896  CG  ARG A  55      14.156   9.090  16.072  1.00  0.00           C  
ATOM    897  CD  ARG A  55      13.268   9.529  17.183  1.00  0.00           C  
ATOM    898  NE  ARG A  55      12.363  10.593  16.741  1.00  0.00           N  
ATOM    899  CZ  ARG A  55      11.552  11.347  17.533  1.00  0.00           C  
ATOM    900  NH1 ARG A  55      11.528  11.201  18.855  1.00  0.00           N  
ATOM    901  NH2 ARG A  55      10.778  12.256  16.959  1.00  0.00           N  
ATOM    902  H   ARG A  55      13.957  10.200  13.271  1.00  0.00           H  
ATOM    903  HA  ARG A  55      15.201   7.664  14.049  1.00  0.00           H  
ATOM    904 1HB  ARG A  55      12.554   8.952  14.684  1.00  0.00           H  
ATOM    905 2HB  ARG A  55      13.074   7.409  15.339  1.00  0.00           H  
ATOM    906 1HG  ARG A  55      14.919   8.430  16.482  1.00  0.00           H  
ATOM    907 2HG  ARG A  55      14.632   9.981  15.660  1.00  0.00           H  
ATOM    908 1HD  ARG A  55      12.668   8.681  17.510  1.00  0.00           H  
ATOM    909 2HD  ARG A  55      13.867   9.899  18.013  1.00  0.00           H  
ATOM    910  HE  ARG A  55      12.329  10.790  15.722  1.00  0.00           H  
ATOM    911 1HH1 ARG A  55      12.112  10.489  19.327  1.00  0.00           H  
ATOM    912 2HH1 ARG A  55      10.923  11.779  19.413  1.00  0.00           H  
ATOM    913 1HH2 ARG A  55      10.787  12.358  15.923  1.00  0.00           H  
ATOM    914 2HH2 ARG A  55      10.166  12.833  17.507  1.00  0.00           H  
ATOM    915  N   LEU A  56      13.056   7.839  11.609  1.00  0.00           N  
ATOM    916  CA  LEU A  56      12.493   7.004  10.573  1.00  0.00           C  
ATOM    917  C   LEU A  56      13.657   6.495   9.760  1.00  0.00           C  
ATOM    918  O   LEU A  56      13.623   5.375   9.246  1.00  0.00           O  
ATOM    919  CB  LEU A  56      11.495   7.783   9.729  1.00  0.00           C  
ATOM    920  CG  LEU A  56      10.228   8.188  10.424  1.00  0.00           C  
ATOM    921  CD1 LEU A  56       9.486   9.143   9.567  1.00  0.00           C  
ATOM    922  CD2 LEU A  56       9.367   6.931  10.666  1.00  0.00           C  
ATOM    923  H   LEU A  56      13.031   8.854  11.481  1.00  0.00           H  
ATOM    924  HA  LEU A  56      12.009   6.148  11.028  1.00  0.00           H  
ATOM    925 1HB  LEU A  56      11.975   8.688   9.367  1.00  0.00           H  
ATOM    926 2HB  LEU A  56      11.213   7.170   8.880  1.00  0.00           H  
ATOM    927  HG  LEU A  56      10.460   8.679  11.348  1.00  0.00           H  
ATOM    928 1HD1 LEU A  56       8.568   9.438  10.052  1.00  0.00           H  
ATOM    929 2HD1 LEU A  56      10.096  10.023   9.381  1.00  0.00           H  
ATOM    930 3HD1 LEU A  56       9.273   8.665   8.655  1.00  0.00           H  
ATOM    931 1HD2 LEU A  56       8.470   7.210  11.137  1.00  0.00           H  
ATOM    932 2HD2 LEU A  56       9.135   6.456   9.712  1.00  0.00           H  
ATOM    933 3HD2 LEU A  56       9.877   6.221  11.299  1.00  0.00           H  
ATOM    934  N   ARG A  57      14.713   7.313   9.681  1.00  0.00           N  
ATOM    935  CA  ARG A  57      15.906   6.881   8.964  1.00  0.00           C  
ATOM    936  C   ARG A  57      16.521   5.696   9.706  1.00  0.00           C  
ATOM    937  O   ARG A  57      16.901   4.707   9.070  1.00  0.00           O  
ATOM    938  CB  ARG A  57      16.905   8.011   8.805  1.00  0.00           C  
ATOM    939  CG  ARG A  57      16.442   9.097   7.856  1.00  0.00           C  
ATOM    940  CD  ARG A  57      17.463  10.139   7.638  1.00  0.00           C  
ATOM    941  NE  ARG A  57      16.992  11.160   6.704  1.00  0.00           N  
ATOM    942  CZ  ARG A  57      16.306  12.278   7.041  1.00  0.00           C  
ATOM    943  NH1 ARG A  57      16.007  12.515   8.294  1.00  0.00           N  
ATOM    944  NH2 ARG A  57      15.941  13.125   6.091  1.00  0.00           N  
ATOM    945  H   ARG A  57      14.615   8.249  10.089  1.00  0.00           H  
ATOM    946  HA  ARG A  57      15.633   6.545   7.977  1.00  0.00           H  
ATOM    947 1HB  ARG A  57      17.106   8.462   9.762  1.00  0.00           H  
ATOM    948 2HB  ARG A  57      17.847   7.611   8.428  1.00  0.00           H  
ATOM    949 1HG  ARG A  57      16.217   8.655   6.898  1.00  0.00           H  
ATOM    950 2HG  ARG A  57      15.540   9.566   8.259  1.00  0.00           H  
ATOM    951 1HD  ARG A  57      17.732  10.612   8.578  1.00  0.00           H  
ATOM    952 2HD  ARG A  57      18.351   9.676   7.208  1.00  0.00           H  
ATOM    953  HE  ARG A  57      17.202  11.019   5.722  1.00  0.00           H  
ATOM    954 1HH1 ARG A  57      16.281  11.873   9.009  1.00  0.00           H  
ATOM    955 2HH1 ARG A  57      15.474  13.349   8.558  1.00  0.00           H  
ATOM    956 1HH2 ARG A  57      16.174  12.933   5.126  1.00  0.00           H  
ATOM    957 2HH2 ARG A  57      15.436  13.970   6.322  1.00  0.00           H  
ATOM    958  N   GLU A  58      16.554   5.758  11.047  1.00  0.00           N  
ATOM    959  CA  GLU A  58      17.065   4.632  11.822  1.00  0.00           C  
ATOM    960  C   GLU A  58      16.205   3.388  11.608  1.00  0.00           C  
ATOM    961  O   GLU A  58      16.746   2.293  11.445  1.00  0.00           O  
ATOM    962  CB  GLU A  58      17.147   4.959  13.314  1.00  0.00           C  
ATOM    963  CG  GLU A  58      17.686   3.795  14.176  1.00  0.00           C  
ATOM    964  CD  GLU A  58      17.837   4.137  15.635  1.00  0.00           C  
ATOM    965  OE1 GLU A  58      17.579   5.257  15.987  1.00  0.00           O  
ATOM    966  OE2 GLU A  58      18.221   3.279  16.397  1.00  0.00           O  
ATOM    967  H   GLU A  58      16.280   6.627  11.517  1.00  0.00           H  
ATOM    968  HA  GLU A  58      18.075   4.411  11.470  1.00  0.00           H  
ATOM    969 1HB  GLU A  58      17.808   5.811  13.455  1.00  0.00           H  
ATOM    970 2HB  GLU A  58      16.173   5.249  13.679  1.00  0.00           H  
ATOM    971 1HG  GLU A  58      16.999   2.958  14.092  1.00  0.00           H  
ATOM    972 2HG  GLU A  58      18.646   3.474  13.774  1.00  0.00           H  
ATOM    973  N   ALA A  59      14.869   3.546  11.604  1.00  0.00           N  
ATOM    974  CA  ALA A  59      13.998   2.393  11.417  1.00  0.00           C  
ATOM    975  C   ALA A  59      14.257   1.743  10.058  1.00  0.00           C  
ATOM    976  O   ALA A  59      14.356   0.514   9.974  1.00  0.00           O  
ATOM    977  CB  ALA A  59      12.541   2.825  11.523  1.00  0.00           C  
ATOM    978  H   ALA A  59      14.464   4.467  11.794  1.00  0.00           H  
ATOM    979  HA  ALA A  59      14.209   1.668  12.191  1.00  0.00           H  
ATOM    980 1HB  ALA A  59      11.885   1.979  11.397  1.00  0.00           H  
ATOM    981 2HB  ALA A  59      12.357   3.272  12.486  1.00  0.00           H  
ATOM    982 3HB  ALA A  59      12.346   3.554  10.751  1.00  0.00           H  
ATOM    983  N   LEU A  60      14.487   2.544   9.016  1.00  0.00           N  
ATOM    984  CA  LEU A  60      14.764   1.988   7.697  1.00  0.00           C  
ATOM    985  C   LEU A  60      16.097   1.245   7.673  1.00  0.00           C  
ATOM    986  O   LEU A  60      16.210   0.178   7.050  1.00  0.00           O  
ATOM    987  CB  LEU A  60      14.728   3.086   6.626  1.00  0.00           C  
ATOM    988  CG  LEU A  60      15.010   2.651   5.142  1.00  0.00           C  
ATOM    989  CD1 LEU A  60      14.036   1.590   4.706  1.00  0.00           C  
ATOM    990  CD2 LEU A  60      14.845   3.859   4.236  1.00  0.00           C  
ATOM    991  H   LEU A  60      14.372   3.559   9.128  1.00  0.00           H  
ATOM    992  HA  LEU A  60      13.977   1.274   7.479  1.00  0.00           H  
ATOM    993 1HB  LEU A  60      13.750   3.554   6.656  1.00  0.00           H  
ATOM    994 2HB  LEU A  60      15.470   3.842   6.899  1.00  0.00           H  
ATOM    995  HG  LEU A  60      16.022   2.257   5.057  1.00  0.00           H  
ATOM    996 1HD1 LEU A  60      14.239   1.321   3.672  1.00  0.00           H  
ATOM    997 2HD1 LEU A  60      14.132   0.698   5.321  1.00  0.00           H  
ATOM    998 3HD1 LEU A  60      13.028   1.980   4.780  1.00  0.00           H  
ATOM    999 1HD2 LEU A  60      15.035   3.575   3.204  1.00  0.00           H  
ATOM   1000 2HD2 LEU A  60      13.828   4.228   4.324  1.00  0.00           H  
ATOM   1001 3HD2 LEU A  60      15.547   4.637   4.535  1.00  0.00           H  
ATOM   1002  N   GLU A  61      17.124   1.803   8.329  1.00  0.00           N  
ATOM   1003  CA  GLU A  61      18.419   1.138   8.357  1.00  0.00           C  
ATOM   1004  C   GLU A  61      18.299  -0.211   9.060  1.00  0.00           C  
ATOM   1005  O   GLU A  61      18.892  -1.190   8.603  1.00  0.00           O  
ATOM   1006  CB  GLU A  61      19.469   1.996   9.067  1.00  0.00           C  
ATOM   1007  CG  GLU A  61      19.905   3.247   8.304  1.00  0.00           C  
ATOM   1008  CD  GLU A  61      20.851   4.103   9.101  1.00  0.00           C  
ATOM   1009  OE1 GLU A  61      21.060   3.793  10.250  1.00  0.00           O  
ATOM   1010  OE2 GLU A  61      21.361   5.059   8.568  1.00  0.00           O  
ATOM   1011  H   GLU A  61      17.008   2.723   8.769  1.00  0.00           H  
ATOM   1012  HA  GLU A  61      18.743   0.966   7.331  1.00  0.00           H  
ATOM   1013 1HB  GLU A  61      19.072   2.317  10.032  1.00  0.00           H  
ATOM   1014 2HB  GLU A  61      20.356   1.396   9.262  1.00  0.00           H  
ATOM   1015 1HG  GLU A  61      20.396   2.944   7.381  1.00  0.00           H  
ATOM   1016 2HG  GLU A  61      19.028   3.828   8.039  1.00  0.00           H  
ATOM   1017  N   LEU A  62      17.492  -0.264  10.128  1.00  0.00           N  
ATOM   1018  CA  LEU A  62      17.241  -1.485  10.886  1.00  0.00           C  
ATOM   1019  C   LEU A  62      16.504  -2.540  10.062  1.00  0.00           C  
ATOM   1020  O   LEU A  62      16.720  -3.731  10.272  1.00  0.00           O  
ATOM   1021  CB  LEU A  62      16.456  -1.152  12.158  1.00  0.00           C  
ATOM   1022  CG  LEU A  62      17.186  -0.411  13.277  1.00  0.00           C  
ATOM   1023  CD1 LEU A  62      16.154   0.045  14.296  1.00  0.00           C  
ATOM   1024  CD2 LEU A  62      18.190  -1.356  13.944  1.00  0.00           C  
ATOM   1025  H   LEU A  62      17.084   0.619  10.463  1.00  0.00           H  
ATOM   1026  HA  LEU A  62      18.199  -1.907  11.159  1.00  0.00           H  
ATOM   1027 1HB  LEU A  62      15.648  -0.504  11.869  1.00  0.00           H  
ATOM   1028 2HB  LEU A  62      16.041  -2.069  12.574  1.00  0.00           H  
ATOM   1029  HG  LEU A  62      17.705   0.463  12.882  1.00  0.00           H  
ATOM   1030 1HD1 LEU A  62      16.655   0.565  15.113  1.00  0.00           H  
ATOM   1031 2HD1 LEU A  62      15.445   0.711  13.832  1.00  0.00           H  
ATOM   1032 3HD1 LEU A  62      15.637  -0.810  14.677  1.00  0.00           H  
ATOM   1033 1HD2 LEU A  62      18.691  -0.829  14.758  1.00  0.00           H  
ATOM   1034 2HD2 LEU A  62      17.663  -2.221  14.344  1.00  0.00           H  
ATOM   1035 3HD2 LEU A  62      18.934  -1.687  13.231  1.00  0.00           H  
ATOM   1036  N   VAL A  63      15.632  -2.124   9.136  1.00  0.00           N  
ATOM   1037  CA  VAL A  63      14.942  -3.088   8.280  1.00  0.00           C  
ATOM   1038  C   VAL A  63      15.942  -3.748   7.347  1.00  0.00           C  
ATOM   1039  O   VAL A  63      15.894  -4.962   7.137  1.00  0.00           O  
ATOM   1040  CB  VAL A  63      13.867  -2.417   7.401  1.00  0.00           C  
ATOM   1041  CG1 VAL A  63      13.286  -3.407   6.387  1.00  0.00           C  
ATOM   1042  CG2 VAL A  63      12.798  -1.937   8.220  1.00  0.00           C  
ATOM   1043  H   VAL A  63      15.443  -1.120   9.060  1.00  0.00           H  
ATOM   1044  HA  VAL A  63      14.480  -3.849   8.907  1.00  0.00           H  
ATOM   1045  HB  VAL A  63      14.313  -1.586   6.857  1.00  0.00           H  
ATOM   1046 1HG1 VAL A  63      12.519  -2.904   5.799  1.00  0.00           H  
ATOM   1047 2HG1 VAL A  63      14.058  -3.780   5.715  1.00  0.00           H  
ATOM   1048 3HG1 VAL A  63      12.844  -4.245   6.910  1.00  0.00           H  
ATOM   1049 1HG2 VAL A  63      12.103  -1.484   7.583  1.00  0.00           H  
ATOM   1050 2HG2 VAL A  63      12.349  -2.765   8.731  1.00  0.00           H  
ATOM   1051 3HG2 VAL A  63      13.158  -1.223   8.930  1.00  0.00           H  
ATOM   1052  N   ARG A  64      16.814  -2.925   6.764  1.00  0.00           N  
ATOM   1053  CA  ARG A  64      17.836  -3.382   5.832  1.00  0.00           C  
ATOM   1054  C   ARG A  64      18.986  -4.181   6.476  1.00  0.00           C  
ATOM   1055  O   ARG A  64      19.527  -5.095   5.846  1.00  0.00           O  
ATOM   1056  CB  ARG A  64      18.393  -2.173   5.105  1.00  0.00           C  
ATOM   1057  CG  ARG A  64      17.420  -1.558   4.123  1.00  0.00           C  
ATOM   1058  CD  ARG A  64      17.912  -0.311   3.541  1.00  0.00           C  
ATOM   1059  NE  ARG A  64      17.006   0.195   2.514  1.00  0.00           N  
ATOM   1060  CZ  ARG A  64      17.055   1.428   1.981  1.00  0.00           C  
ATOM   1061  NH1 ARG A  64      17.953   2.305   2.395  1.00  0.00           N  
ATOM   1062  NH2 ARG A  64      16.200   1.760   1.033  1.00  0.00           N  
ATOM   1063  H   ARG A  64      16.731  -1.922   6.965  1.00  0.00           H  
ATOM   1064  HA  ARG A  64      17.346  -4.022   5.097  1.00  0.00           H  
ATOM   1065 1HB  ARG A  64      18.660  -1.407   5.835  1.00  0.00           H  
ATOM   1066 2HB  ARG A  64      19.295  -2.449   4.565  1.00  0.00           H  
ATOM   1067 1HG  ARG A  64      17.247  -2.259   3.314  1.00  0.00           H  
ATOM   1068 2HG  ARG A  64      16.474  -1.346   4.629  1.00  0.00           H  
ATOM   1069 1HD  ARG A  64      17.987   0.435   4.334  1.00  0.00           H  
ATOM   1070 2HD  ARG A  64      18.888  -0.477   3.090  1.00  0.00           H  
ATOM   1071  HE  ARG A  64      16.288  -0.458   2.146  1.00  0.00           H  
ATOM   1072 1HH1 ARG A  64      18.609   2.056   3.117  1.00  0.00           H  
ATOM   1073 2HH1 ARG A  64      17.984   3.228   1.989  1.00  0.00           H  
ATOM   1074 1HH2 ARG A  64      15.518   1.079   0.708  1.00  0.00           H  
ATOM   1075 2HH2 ARG A  64      16.235   2.675   0.622  1.00  0.00           H  
ATOM   1076  N   LYS A  65      19.365  -3.807   7.699  1.00  0.00           N  
ATOM   1077  CA  LYS A  65      20.446  -4.416   8.471  1.00  0.00           C  
ATOM   1078  C   LYS A  65      20.399  -5.944   8.532  1.00  0.00           C  
ATOM   1079  O   LYS A  65      21.457  -6.566   8.635  1.00  0.00           O  
ATOM   1080  OXT LYS A  65      19.363  -6.487   8.917  1.00  0.00           O  
ATOM   1081  CB  LYS A  65      20.452  -3.837   9.887  1.00  0.00           C  
ATOM   1082  CG  LYS A  65      21.561  -4.350  10.792  1.00  0.00           C  
ATOM   1083  CD  LYS A  65      21.549  -3.630  12.145  1.00  0.00           C  
ATOM   1084  CE  LYS A  65      22.668  -4.136  13.050  1.00  0.00           C  
ATOM   1085  NZ  LYS A  65      22.689  -3.434  14.368  1.00  0.00           N  
ATOM   1086  H   LYS A  65      18.892  -3.005   8.117  1.00  0.00           H  
ATOM   1087  HA  LYS A  65      21.385  -4.142   7.993  1.00  0.00           H  
ATOM   1088 1HB  LYS A  65      20.542  -2.754   9.829  1.00  0.00           H  
ATOM   1089 2HB  LYS A  65      19.495  -4.055  10.365  1.00  0.00           H  
ATOM   1090 1HG  LYS A  65      21.418  -5.419  10.959  1.00  0.00           H  
ATOM   1091 2HG  LYS A  65      22.522  -4.203  10.303  1.00  0.00           H  
ATOM   1092 1HD  LYS A  65      21.673  -2.558  11.985  1.00  0.00           H  
ATOM   1093 2HD  LYS A  65      20.591  -3.795  12.628  1.00  0.00           H  
ATOM   1094 1HE  LYS A  65      22.528  -5.203  13.220  1.00  0.00           H  
ATOM   1095 2HE  LYS A  65      23.624  -3.980  12.552  1.00  0.00           H  
ATOM   1096 1HZ  LYS A  65      23.444  -3.801  14.932  1.00  0.00           H  
ATOM   1097 2HZ  LYS A  65      22.831  -2.443  14.224  1.00  0.00           H  
ATOM   1098 3HZ  LYS A  65      21.813  -3.581  14.848  1.00  0.00           H  
TER                                                                             
ATOM   1100  N   VAL B  66     -23.372   5.816  -4.561  1.00  0.00           N  
ATOM   1101  CA  VAL B  66     -22.462   6.513  -3.659  1.00  0.00           C  
ATOM   1102  C   VAL B  66     -21.940   5.561  -2.582  1.00  0.00           C  
ATOM   1103  O   VAL B  66     -22.711   4.780  -2.019  1.00  0.00           O  
ATOM   1104  CB  VAL B  66     -23.187   7.709  -3.002  1.00  0.00           C  
ATOM   1105  CG1 VAL B  66     -22.248   8.424  -2.078  1.00  0.00           C  
ATOM   1106  CG2 VAL B  66     -23.757   8.656  -4.075  1.00  0.00           C  
ATOM   1107 1H   VAL B  66     -23.704   6.451  -5.258  1.00  0.00           H  
ATOM   1108 2H   VAL B  66     -22.889   5.059  -5.003  1.00  0.00           H  
ATOM   1109 3H   VAL B  66     -24.148   5.457  -4.041  1.00  0.00           H  
ATOM   1110  HA  VAL B  66     -21.612   6.889  -4.227  1.00  0.00           H  
ATOM   1111  HB  VAL B  66     -24.007   7.333  -2.394  1.00  0.00           H  
ATOM   1112 1HG1 VAL B  66     -22.771   9.247  -1.605  1.00  0.00           H  
ATOM   1113 2HG1 VAL B  66     -21.886   7.740  -1.313  1.00  0.00           H  
ATOM   1114 3HG1 VAL B  66     -21.401   8.811  -2.644  1.00  0.00           H  
ATOM   1115 1HG2 VAL B  66     -24.277   9.479  -3.590  1.00  0.00           H  
ATOM   1116 2HG2 VAL B  66     -22.987   9.050  -4.692  1.00  0.00           H  
ATOM   1117 3HG2 VAL B  66     -24.460   8.115  -4.700  1.00  0.00           H  
ATOM   1118  N   CYS B  67     -20.634   5.600  -2.326  1.00  0.00           N  
ATOM   1119  CA  CYS B  67     -20.032   4.741  -1.311  1.00  0.00           C  
ATOM   1120  C   CYS B  67     -19.336   5.552  -0.224  1.00  0.00           C  
ATOM   1121  O   CYS B  67     -19.161   6.767  -0.341  1.00  0.00           O  
ATOM   1122  CB  CYS B  67     -19.041   3.763  -1.938  1.00  0.00           C  
ATOM   1123  SG  CYS B  67     -17.573   4.526  -2.679  1.00  0.00           S  
ATOM   1124  H   CYS B  67     -20.056   6.260  -2.834  1.00  0.00           H  
ATOM   1125  HA  CYS B  67     -20.824   4.156  -0.844  1.00  0.00           H  
ATOM   1126 1HB  CYS B  67     -18.700   3.053  -1.183  1.00  0.00           H  
ATOM   1127 2HB  CYS B  67     -19.551   3.190  -2.707  1.00  0.00           H  
ATOM   1128  N   GLN B  68     -18.926   4.869   0.842  1.00  0.00           N  
ATOM   1129  CA  GLN B  68     -18.365   5.558   1.996  1.00  0.00           C  
ATOM   1130  C   GLN B  68     -16.936   6.074   1.818  1.00  0.00           C  
ATOM   1131  O   GLN B  68     -16.669   7.242   2.095  1.00  0.00           O  
ATOM   1132  CB  GLN B  68     -18.372   4.588   3.186  1.00  0.00           C  
ATOM   1133  CG  GLN B  68     -19.773   4.189   3.685  1.00  0.00           C  
ATOM   1134  CD  GLN B  68     -20.624   5.353   4.139  1.00  0.00           C  
ATOM   1135  OE1 GLN B  68     -20.190   6.190   4.935  1.00  0.00           O  
ATOM   1136  NE2 GLN B  68     -21.856   5.416   3.631  1.00  0.00           N  
ATOM   1137  H   GLN B  68     -19.054   3.868   0.873  1.00  0.00           H  
ATOM   1138  HA  GLN B  68     -19.003   6.411   2.223  1.00  0.00           H  
ATOM   1139 1HB  GLN B  68     -17.837   3.676   2.917  1.00  0.00           H  
ATOM   1140 2HB  GLN B  68     -17.833   5.038   4.021  1.00  0.00           H  
ATOM   1141 1HG  GLN B  68     -20.297   3.682   2.878  1.00  0.00           H  
ATOM   1142 2HG  GLN B  68     -19.656   3.509   4.534  1.00  0.00           H  
ATOM   1143 1HE2 GLN B  68     -22.470   6.163   3.895  1.00  0.00           H  
ATOM   1144 2HE2 GLN B  68     -22.172   4.717   2.988  1.00  0.00           H  
ATOM   1145  N   GLY B  69     -16.033   5.244   1.311  1.00  0.00           N  
ATOM   1146  CA  GLY B  69     -14.622   5.632   1.230  1.00  0.00           C  
ATOM   1147  C   GLY B  69     -13.877   5.115   2.460  1.00  0.00           C  
ATOM   1148  O   GLY B  69     -14.503   4.573   3.377  1.00  0.00           O  
ATOM   1149  H   GLY B  69     -16.307   4.314   1.034  1.00  0.00           H  
ATOM   1150 1HA  GLY B  69     -14.175   5.219   0.333  1.00  0.00           H  
ATOM   1151 2HA  GLY B  69     -14.526   6.711   1.166  1.00  0.00           H  
ATOM   1152  N   THR B  70     -12.548   5.252   2.467  1.00  0.00           N  
ATOM   1153  CA  THR B  70     -11.726   4.706   3.565  1.00  0.00           C  
ATOM   1154  C   THR B  70     -10.706   5.696   4.177  1.00  0.00           C  
ATOM   1155  O   THR B  70     -10.518   6.803   3.662  1.00  0.00           O  
ATOM   1156  CB  THR B  70     -11.007   3.418   3.084  1.00  0.00           C  
ATOM   1157  OG1 THR B  70     -10.097   3.739   2.032  1.00  0.00           O  
ATOM   1158  CG2 THR B  70     -12.032   2.391   2.549  1.00  0.00           C  
ATOM   1159  H   THR B  70     -12.112   5.735   1.679  1.00  0.00           H  
ATOM   1160  HA  THR B  70     -12.402   4.418   4.370  1.00  0.00           H  
ATOM   1161  HB  THR B  70     -10.454   2.979   3.915  1.00  0.00           H  
ATOM   1162  HG1 THR B  70      -9.261   4.097   2.407  1.00  0.00           H  
ATOM   1163 1HG2 THR B  70     -11.504   1.495   2.222  1.00  0.00           H  
ATOM   1164 2HG2 THR B  70     -12.734   2.130   3.342  1.00  0.00           H  
ATOM   1165 3HG2 THR B  70     -12.577   2.800   1.709  1.00  0.00           H  
ATOM   1166  N   SER B  71     -10.116   5.294   5.324  1.00  0.00           N  
ATOM   1167  CA  SER B  71      -9.084   6.062   6.051  1.00  0.00           C  
ATOM   1168  C   SER B  71      -7.934   5.197   6.630  1.00  0.00           C  
ATOM   1169  O   SER B  71      -7.605   5.328   7.813  1.00  0.00           O  
ATOM   1170  CB  SER B  71      -9.740   6.841   7.173  1.00  0.00           C  
ATOM   1171  OG  SER B  71     -10.459   5.986   8.025  1.00  0.00           O  
ATOM   1172  H   SER B  71     -10.363   4.386   5.689  1.00  0.00           H  
ATOM   1173  HA  SER B  71      -8.638   6.768   5.346  1.00  0.00           H  
ATOM   1174 1HB  SER B  71      -8.977   7.372   7.743  1.00  0.00           H  
ATOM   1175 2HB  SER B  71     -10.410   7.588   6.750  1.00  0.00           H  
ATOM   1176  HG  SER B  71     -10.782   6.538   8.737  1.00  0.00           H  
ATOM   1177  N   ASN B  72      -7.376   4.280   5.835  1.00  0.00           N  
ATOM   1178  CA  ASN B  72      -6.324   3.367   6.308  1.00  0.00           C  
ATOM   1179  C   ASN B  72      -4.897   3.837   5.964  1.00  0.00           C  
ATOM   1180  O   ASN B  72      -3.926   3.243   6.432  1.00  0.00           O  
ATOM   1181  CB  ASN B  72      -6.544   1.979   5.729  1.00  0.00           C  
ATOM   1182  CG  ASN B  72      -7.763   1.294   6.275  1.00  0.00           C  
ATOM   1183  OD1 ASN B  72      -8.018   1.288   7.485  1.00  0.00           O  
ATOM   1184  ND2 ASN B  72      -8.540   0.718   5.394  1.00  0.00           N  
ATOM   1185  H   ASN B  72      -7.658   4.244   4.857  1.00  0.00           H  
ATOM   1186  HA  ASN B  72      -6.389   3.301   7.393  1.00  0.00           H  
ATOM   1187 1HB  ASN B  72      -6.646   2.063   4.644  1.00  0.00           H  
ATOM   1188 2HB  ASN B  72      -5.669   1.355   5.925  1.00  0.00           H  
ATOM   1189 1HD2 ASN B  72      -9.373   0.250   5.692  1.00  0.00           H  
ATOM   1190 2HD2 ASN B  72      -8.303   0.745   4.422  1.00  0.00           H  
ATOM   1191  N   LYS B  73      -4.759   4.914   5.188  1.00  0.00           N  
ATOM   1192  CA  LYS B  73      -3.449   5.435   4.792  1.00  0.00           C  
ATOM   1193  C   LYS B  73      -2.547   4.327   4.215  1.00  0.00           C  
ATOM   1194  O   LYS B  73      -2.889   3.691   3.220  1.00  0.00           O  
ATOM   1195  CB  LYS B  73      -2.785   6.179   5.952  1.00  0.00           C  
ATOM   1196  CG  LYS B  73      -3.604   7.369   6.414  1.00  0.00           C  
ATOM   1197  CD  LYS B  73      -2.919   8.170   7.508  1.00  0.00           C  
ATOM   1198  CE  LYS B  73      -3.776   9.376   7.899  1.00  0.00           C  
ATOM   1199  NZ  LYS B  73      -3.200  10.128   9.048  1.00  0.00           N  
ATOM   1200  H   LYS B  73      -5.582   5.387   4.807  1.00  0.00           H  
ATOM   1201  HA  LYS B  73      -3.605   6.180   4.010  1.00  0.00           H  
ATOM   1202 1HB  LYS B  73      -2.644   5.512   6.804  1.00  0.00           H  
ATOM   1203 2HB  LYS B  73      -1.807   6.550   5.639  1.00  0.00           H  
ATOM   1204 1HG  LYS B  73      -3.798   8.021   5.561  1.00  0.00           H  
ATOM   1205 2HG  LYS B  73      -4.563   7.012   6.793  1.00  0.00           H  
ATOM   1206 1HD  LYS B  73      -2.767   7.544   8.393  1.00  0.00           H  
ATOM   1207 2HD  LYS B  73      -1.951   8.523   7.162  1.00  0.00           H  
ATOM   1208 1HE  LYS B  73      -3.855  10.044   7.042  1.00  0.00           H  
ATOM   1209 2HE  LYS B  73      -4.774   9.031   8.174  1.00  0.00           H  
ATOM   1210 1HZ  LYS B  73      -3.792  10.902   9.283  1.00  0.00           H  
ATOM   1211 2HZ  LYS B  73      -3.152   9.494   9.864  1.00  0.00           H  
ATOM   1212 3HZ  LYS B  73      -2.277  10.464   8.827  1.00  0.00           H  
ATOM   1213  N   LEU B  74      -1.393   4.077   4.838  1.00  0.00           N  
ATOM   1214  CA  LEU B  74      -0.469   3.060   4.332  1.00  0.00           C  
ATOM   1215  C   LEU B  74      -0.567   1.731   5.090  1.00  0.00           C  
ATOM   1216  O   LEU B  74       0.307   0.875   4.948  1.00  0.00           O  
ATOM   1217  CB  LEU B  74       0.940   3.635   4.328  1.00  0.00           C  
ATOM   1218  CG  LEU B  74       1.139   4.945   3.440  1.00  0.00           C  
ATOM   1219  CD1 LEU B  74       2.556   5.465   3.597  1.00  0.00           C  
ATOM   1220  CD2 LEU B  74       0.872   4.655   1.941  1.00  0.00           C  
ATOM   1221  H   LEU B  74      -1.143   4.595   5.664  1.00  0.00           H  
ATOM   1222  HA  LEU B  74      -0.731   2.858   3.294  1.00  0.00           H  
ATOM   1223 1HB  LEU B  74       1.246   3.847   5.349  1.00  0.00           H  
ATOM   1224 2HB  LEU B  74       1.574   2.875   3.913  1.00  0.00           H  
ATOM   1225  HG  LEU B  74       0.452   5.715   3.789  1.00  0.00           H  
ATOM   1226 1HD1 LEU B  74       2.680   6.370   3.007  1.00  0.00           H  
ATOM   1227 2HD1 LEU B  74       2.758   5.691   4.646  1.00  0.00           H  
ATOM   1228 3HD1 LEU B  74       3.250   4.717   3.242  1.00  0.00           H  
ATOM   1229 1HD2 LEU B  74       1.018   5.571   1.370  1.00  0.00           H  
ATOM   1230 2HD2 LEU B  74       1.568   3.894   1.586  1.00  0.00           H  
ATOM   1231 3HD2 LEU B  74      -0.142   4.311   1.787  1.00  0.00           H  
ATOM   1232  N   THR B  75      -1.609   1.573   5.900  1.00  0.00           N  
ATOM   1233  CA  THR B  75      -1.861   0.347   6.659  1.00  0.00           C  
ATOM   1234  C   THR B  75      -2.540  -0.754   5.850  1.00  0.00           C  
ATOM   1235  O   THR B  75      -3.473  -0.516   5.079  1.00  0.00           O  
ATOM   1236  CB  THR B  75      -2.764   0.651   7.895  1.00  0.00           C  
ATOM   1237  OG1 THR B  75      -2.135   1.615   8.735  1.00  0.00           O  
ATOM   1238  CG2 THR B  75      -3.006  -0.603   8.727  1.00  0.00           C  
ATOM   1239  H   THR B  75      -2.298   2.323   5.985  1.00  0.00           H  
ATOM   1240  HA  THR B  75      -0.893  -0.048   6.963  1.00  0.00           H  
ATOM   1241  HB  THR B  75      -3.722   1.037   7.561  1.00  0.00           H  
ATOM   1242  HG1 THR B  75      -2.189   2.482   8.314  1.00  0.00           H  
ATOM   1243 1HG2 THR B  75      -3.630  -0.344   9.579  1.00  0.00           H  
ATOM   1244 2HG2 THR B  75      -3.516  -1.366   8.144  1.00  0.00           H  
ATOM   1245 3HG2 THR B  75      -2.054  -0.996   9.085  1.00  0.00           H  
ATOM   1246  N   GLN B  76      -1.994  -1.958   6.006  1.00  0.00           N  
ATOM   1247  CA  GLN B  76      -2.449  -3.172   5.339  1.00  0.00           C  
ATOM   1248  C   GLN B  76      -3.439  -3.906   6.233  1.00  0.00           C  
ATOM   1249  O   GLN B  76      -3.224  -3.983   7.441  1.00  0.00           O  
ATOM   1250  CB  GLN B  76      -1.273  -4.063   4.955  1.00  0.00           C  
ATOM   1251  CG  GLN B  76      -1.635  -5.311   4.145  1.00  0.00           C  
ATOM   1252  CD  GLN B  76      -0.392  -6.054   3.708  1.00  0.00           C  
ATOM   1253  OE1 GLN B  76       0.501  -5.449   3.103  1.00  0.00           O  
ATOM   1254  NE2 GLN B  76      -0.314  -7.345   4.004  1.00  0.00           N  
ATOM   1255  H   GLN B  76      -1.239  -2.033   6.687  1.00  0.00           H  
ATOM   1256  HA  GLN B  76      -2.949  -2.896   4.418  1.00  0.00           H  
ATOM   1257 1HB  GLN B  76      -0.586  -3.491   4.359  1.00  0.00           H  
ATOM   1258 2HB  GLN B  76      -0.748  -4.385   5.851  1.00  0.00           H  
ATOM   1259 1HG  GLN B  76      -2.240  -5.989   4.755  1.00  0.00           H  
ATOM   1260 2HG  GLN B  76      -2.189  -5.011   3.254  1.00  0.00           H  
ATOM   1261 1HE2 GLN B  76       0.519  -7.874   3.719  1.00  0.00           H  
ATOM   1262 2HE2 GLN B  76      -1.081  -7.802   4.527  1.00  0.00           H  
ATOM   1263  N   LEU B  77      -4.511  -4.430   5.664  1.00  0.00           N  
ATOM   1264  CA  LEU B  77      -5.484  -5.167   6.453  1.00  0.00           C  
ATOM   1265  C   LEU B  77      -5.346  -6.681   6.253  1.00  0.00           C  
ATOM   1266  O   LEU B  77      -5.744  -7.201   5.215  1.00  0.00           O  
ATOM   1267  CB  LEU B  77      -6.884  -4.735   6.030  1.00  0.00           C  
ATOM   1268  CG  LEU B  77      -7.183  -3.210   6.082  1.00  0.00           C  
ATOM   1269  CD1 LEU B  77      -8.573  -3.003   5.541  1.00  0.00           C  
ATOM   1270  CD2 LEU B  77      -7.041  -2.651   7.510  1.00  0.00           C  
ATOM   1271  H   LEU B  77      -4.671  -4.306   4.667  1.00  0.00           H  
ATOM   1272  HA  LEU B  77      -5.337  -4.935   7.501  1.00  0.00           H  
ATOM   1273 1HB  LEU B  77      -7.042  -5.062   5.006  1.00  0.00           H  
ATOM   1274 2HB  LEU B  77      -7.607  -5.243   6.664  1.00  0.00           H  
ATOM   1275  HG  LEU B  77      -6.486  -2.680   5.431  1.00  0.00           H  
ATOM   1276 1HD1 LEU B  77      -8.809  -1.954   5.535  1.00  0.00           H  
ATOM   1277 2HD1 LEU B  77      -8.616  -3.393   4.523  1.00  0.00           H  
ATOM   1278 3HD1 LEU B  77      -9.290  -3.531   6.168  1.00  0.00           H  
ATOM   1279 1HD2 LEU B  77      -7.264  -1.583   7.503  1.00  0.00           H  
ATOM   1280 2HD2 LEU B  77      -7.736  -3.160   8.177  1.00  0.00           H  
ATOM   1281 3HD2 LEU B  77      -6.023  -2.795   7.868  1.00  0.00           H  
ATOM   1282  N   GLY B  78      -4.789  -7.404   7.230  1.00  0.00           N  
ATOM   1283  CA  GLY B  78      -4.563  -8.840   7.047  1.00  0.00           C  
ATOM   1284  C   GLY B  78      -3.610  -9.140   5.885  1.00  0.00           C  
ATOM   1285  O   GLY B  78      -2.612  -8.433   5.694  1.00  0.00           O  
ATOM   1286  H   GLY B  78      -4.501  -6.997   8.121  1.00  0.00           H  
ATOM   1287 1HA  GLY B  78      -4.158  -9.255   7.972  1.00  0.00           H  
ATOM   1288 2HA  GLY B  78      -5.518  -9.339   6.870  1.00  0.00           H  
ATOM   1289  N   THR B  79      -3.911 -10.206   5.135  1.00  0.00           N  
ATOM   1290  CA  THR B  79      -3.083 -10.651   4.008  1.00  0.00           C  
ATOM   1291  C   THR B  79      -3.337  -9.821   2.763  1.00  0.00           C  
ATOM   1292  O   THR B  79      -4.273  -9.032   2.721  1.00  0.00           O  
ATOM   1293  CB  THR B  79      -3.360 -12.133   3.686  1.00  0.00           C  
ATOM   1294  OG1 THR B  79      -4.731 -12.286   3.320  1.00  0.00           O  
ATOM   1295  CG2 THR B  79      -3.018 -13.049   4.839  1.00  0.00           C  
ATOM   1296  H   THR B  79      -4.767 -10.745   5.347  1.00  0.00           H  
ATOM   1297  HA  THR B  79      -2.035 -10.537   4.285  1.00  0.00           H  
ATOM   1298  HB  THR B  79      -2.771 -12.418   2.843  1.00  0.00           H  
ATOM   1299  HG1 THR B  79      -5.273 -12.252   4.144  1.00  0.00           H  
ATOM   1300 1HG2 THR B  79      -3.220 -14.081   4.555  1.00  0.00           H  
ATOM   1301 2HG2 THR B  79      -1.964 -12.940   5.088  1.00  0.00           H  
ATOM   1302 3HG2 THR B  79      -3.625 -12.784   5.703  1.00  0.00           H  
ATOM   1303  N   PHE B  80      -2.529  -9.998   1.719  1.00  0.00           N  
ATOM   1304  CA  PHE B  80      -2.788  -9.232   0.502  1.00  0.00           C  
ATOM   1305  C   PHE B  80      -4.179  -9.541  -0.047  1.00  0.00           C  
ATOM   1306  O   PHE B  80      -4.894  -8.639  -0.487  1.00  0.00           O  
ATOM   1307  CB  PHE B  80      -1.758  -9.543  -0.579  1.00  0.00           C  
ATOM   1308  CG  PHE B  80      -0.411  -8.926  -0.360  1.00  0.00           C  
ATOM   1309  CD1 PHE B  80       0.705  -9.713  -0.177  1.00  0.00           C  
ATOM   1310  CD2 PHE B  80      -0.256  -7.554  -0.342  1.00  0.00           C  
ATOM   1311  CE1 PHE B  80       1.933  -9.139  -0.002  1.00  0.00           C  
ATOM   1312  CE2 PHE B  80       0.981  -6.987  -0.155  1.00  0.00           C  
ATOM   1313  CZ  PHE B  80       2.067  -7.777   0.008  1.00  0.00           C  
ATOM   1314  H   PHE B  80      -1.756 -10.646   1.767  1.00  0.00           H  
ATOM   1315  HA  PHE B  80      -2.736  -8.169   0.741  1.00  0.00           H  
ATOM   1316 1HB  PHE B  80      -1.625 -10.622  -0.646  1.00  0.00           H  
ATOM   1317 2HB  PHE B  80      -2.133  -9.202  -1.543  1.00  0.00           H  
ATOM   1318  HD1 PHE B  80       0.615 -10.807  -0.178  1.00  0.00           H  
ATOM   1319  HD2 PHE B  80      -1.131  -6.918  -0.489  1.00  0.00           H  
ATOM   1320  HE1 PHE B  80       2.799  -9.776   0.131  1.00  0.00           H  
ATOM   1321  HE2 PHE B  80       1.097  -5.914  -0.142  1.00  0.00           H  
ATOM   1322  HZ  PHE B  80       3.037  -7.328   0.153  1.00  0.00           H  
ATOM   1323  N   GLU B  81      -4.578 -10.813   0.003  1.00  0.00           N  
ATOM   1324  CA  GLU B  81      -5.899 -11.191  -0.475  1.00  0.00           C  
ATOM   1325  C   GLU B  81      -6.985 -10.570   0.397  1.00  0.00           C  
ATOM   1326  O   GLU B  81      -7.957 -10.023  -0.122  1.00  0.00           O  
ATOM   1327  CB  GLU B  81      -6.027 -12.723  -0.398  1.00  0.00           C  
ATOM   1328  CG  GLU B  81      -7.374 -13.352  -0.802  1.00  0.00           C  
ATOM   1329  CD  GLU B  81      -7.687 -13.286  -2.233  1.00  0.00           C  
ATOM   1330  OE1 GLU B  81      -6.785 -13.093  -3.000  1.00  0.00           O  
ATOM   1331  OE2 GLU B  81      -8.825 -13.471  -2.585  1.00  0.00           O  
ATOM   1332  H   GLU B  81      -3.960 -11.516   0.382  1.00  0.00           H  
ATOM   1333  HA  GLU B  81      -6.020 -10.804  -1.486  1.00  0.00           H  
ATOM   1334 1HB  GLU B  81      -5.255 -13.174  -1.019  1.00  0.00           H  
ATOM   1335 2HB  GLU B  81      -5.830 -13.036   0.630  1.00  0.00           H  
ATOM   1336 1HG  GLU B  81      -7.363 -14.398  -0.501  1.00  0.00           H  
ATOM   1337 2HG  GLU B  81      -8.169 -12.863  -0.243  1.00  0.00           H  
ATOM   1338  N   ASP B  82      -6.812 -10.610   1.725  1.00  0.00           N  
ATOM   1339  CA  ASP B  82      -7.831 -10.042   2.614  1.00  0.00           C  
ATOM   1340  C   ASP B  82      -7.988  -8.552   2.346  1.00  0.00           C  
ATOM   1341  O   ASP B  82      -9.108  -8.031   2.252  1.00  0.00           O  
ATOM   1342  CB  ASP B  82      -7.387 -10.153   4.066  1.00  0.00           C  
ATOM   1343  CG  ASP B  82      -7.368 -11.531   4.645  1.00  0.00           C  
ATOM   1344  OD1 ASP B  82      -8.145 -12.373   4.272  1.00  0.00           O  
ATOM   1345  OD2 ASP B  82      -6.428 -11.771   5.401  1.00  0.00           O  
ATOM   1346  H   ASP B  82      -5.986 -11.058   2.126  1.00  0.00           H  
ATOM   1347  HA  ASP B  82      -8.781 -10.546   2.446  1.00  0.00           H  
ATOM   1348 1HB  ASP B  82      -6.398  -9.716   4.152  1.00  0.00           H  
ATOM   1349 2HB  ASP B  82      -8.043  -9.535   4.680  1.00  0.00           H  
ATOM   1350  N   HIS B  83      -6.845  -7.888   2.172  1.00  0.00           N  
ATOM   1351  CA  HIS B  83      -6.763  -6.464   1.930  1.00  0.00           C  
ATOM   1352  C   HIS B  83      -7.507  -6.140   0.640  1.00  0.00           C  
ATOM   1353  O   HIS B  83      -8.348  -5.234   0.605  1.00  0.00           O  
ATOM   1354  CB  HIS B  83      -5.297  -6.021   1.834  1.00  0.00           C  
ATOM   1355  CG  HIS B  83      -5.110  -4.552   1.787  1.00  0.00           C  
ATOM   1356  ND1 HIS B  83      -5.152  -3.774   2.924  1.00  0.00           N  
ATOM   1357  CD2 HIS B  83      -4.896  -3.705   0.765  1.00  0.00           C  
ATOM   1358  CE1 HIS B  83      -4.975  -2.508   2.596  1.00  0.00           C  
ATOM   1359  NE2 HIS B  83      -4.809  -2.436   1.303  1.00  0.00           N  
ATOM   1360  H   HIS B  83      -5.968  -8.399   2.261  1.00  0.00           H  
ATOM   1361  HA  HIS B  83      -7.233  -5.922   2.747  1.00  0.00           H  
ATOM   1362 1HB  HIS B  83      -4.749  -6.414   2.698  1.00  0.00           H  
ATOM   1363 2HB  HIS B  83      -4.844  -6.451   0.944  1.00  0.00           H  
ATOM   1364  HD2 HIS B  83      -4.807  -3.980  -0.287  1.00  0.00           H  
ATOM   1365  HE1 HIS B  83      -4.957  -1.663   3.288  1.00  0.00           H  
ATOM   1366  HE2 HIS B  83      -4.638  -1.553   0.799  1.00  0.00           H  
ATOM   1367  N   PHE B  84      -7.204  -6.896  -0.419  1.00  0.00           N  
ATOM   1368  CA  PHE B  84      -7.860  -6.733  -1.703  1.00  0.00           C  
ATOM   1369  C   PHE B  84      -9.368  -6.867  -1.582  1.00  0.00           C  
ATOM   1370  O   PHE B  84     -10.112  -6.046  -2.126  1.00  0.00           O  
ATOM   1371  CB  PHE B  84      -7.374  -7.748  -2.724  1.00  0.00           C  
ATOM   1372  CG  PHE B  84      -8.126  -7.633  -3.988  1.00  0.00           C  
ATOM   1373  CD1 PHE B  84      -7.796  -6.663  -4.911  1.00  0.00           C  
ATOM   1374  CD2 PHE B  84      -9.198  -8.485  -4.254  1.00  0.00           C  
ATOM   1375  CE1 PHE B  84      -8.506  -6.550  -6.071  1.00  0.00           C  
ATOM   1376  CE2 PHE B  84      -9.907  -8.362  -5.410  1.00  0.00           C  
ATOM   1377  CZ  PHE B  84      -9.561  -7.396  -6.321  1.00  0.00           C  
ATOM   1378  H   PHE B  84      -6.488  -7.616  -0.331  1.00  0.00           H  
ATOM   1379  HA  PHE B  84      -7.633  -5.736  -2.078  1.00  0.00           H  
ATOM   1380 1HB  PHE B  84      -6.313  -7.597  -2.925  1.00  0.00           H  
ATOM   1381 2HB  PHE B  84      -7.497  -8.758  -2.334  1.00  0.00           H  
ATOM   1382  HD1 PHE B  84      -6.968  -5.992  -4.707  1.00  0.00           H  
ATOM   1383  HD2 PHE B  84      -9.472  -9.256  -3.527  1.00  0.00           H  
ATOM   1384  HE1 PHE B  84      -8.243  -5.798  -6.801  1.00  0.00           H  
ATOM   1385  HE2 PHE B  84     -10.748  -9.028  -5.611  1.00  0.00           H  
ATOM   1386  HZ  PHE B  84     -10.126  -7.302  -7.246  1.00  0.00           H  
ATOM   1387  N   LEU B  85      -9.829  -7.912  -0.896  1.00  0.00           N  
ATOM   1388  CA  LEU B  85     -11.256  -8.136  -0.759  1.00  0.00           C  
ATOM   1389  C   LEU B  85     -11.909  -6.970  -0.016  1.00  0.00           C  
ATOM   1390  O   LEU B  85     -13.033  -6.574  -0.338  1.00  0.00           O  
ATOM   1391  CB  LEU B  85     -11.493  -9.464  -0.044  1.00  0.00           C  
ATOM   1392  CG  LEU B  85     -11.069 -10.698  -0.864  1.00  0.00           C  
ATOM   1393  CD1 LEU B  85     -11.054 -11.920   0.033  1.00  0.00           C  
ATOM   1394  CD2 LEU B  85     -12.013 -10.871  -2.042  1.00  0.00           C  
ATOM   1395  H   LEU B  85      -9.171  -8.569  -0.473  1.00  0.00           H  
ATOM   1396  HA  LEU B  85     -11.691  -8.198  -1.756  1.00  0.00           H  
ATOM   1397 1HB  LEU B  85     -10.916  -9.465   0.883  1.00  0.00           H  
ATOM   1398 2HB  LEU B  85     -12.548  -9.554   0.196  1.00  0.00           H  
ATOM   1399  HG  LEU B  85     -10.066 -10.554  -1.244  1.00  0.00           H  
ATOM   1400 1HD1 LEU B  85     -10.736 -12.793  -0.543  1.00  0.00           H  
ATOM   1401 2HD1 LEU B  85     -10.352 -11.755   0.854  1.00  0.00           H  
ATOM   1402 3HD1 LEU B  85     -12.049 -12.093   0.435  1.00  0.00           H  
ATOM   1403 1HD2 LEU B  85     -11.705 -11.736  -2.628  1.00  0.00           H  
ATOM   1404 2HD2 LEU B  85     -13.028 -11.020  -1.678  1.00  0.00           H  
ATOM   1405 3HD2 LEU B  85     -11.984  -9.976  -2.670  1.00  0.00           H  
ATOM   1406  N   SER B  86     -11.209  -6.392   0.966  1.00  0.00           N  
ATOM   1407  CA  SER B  86     -11.743  -5.226   1.662  1.00  0.00           C  
ATOM   1408  C   SER B  86     -11.911  -4.064   0.669  1.00  0.00           C  
ATOM   1409  O   SER B  86     -12.967  -3.426   0.629  1.00  0.00           O  
ATOM   1410  CB  SER B  86     -10.864  -4.812   2.821  1.00  0.00           C  
ATOM   1411  OG  SER B  86     -11.408  -3.692   3.471  1.00  0.00           O  
ATOM   1412  H   SER B  86     -10.302  -6.774   1.239  1.00  0.00           H  
ATOM   1413  HA  SER B  86     -12.723  -5.474   2.054  1.00  0.00           H  
ATOM   1414 1HB  SER B  86     -10.771  -5.641   3.521  1.00  0.00           H  
ATOM   1415 2HB  SER B  86      -9.867  -4.577   2.464  1.00  0.00           H  
ATOM   1416  HG  SER B  86     -10.878  -3.564   4.259  1.00  0.00           H  
ATOM   1417  N   LEU B  87     -10.884  -3.817  -0.163  1.00  0.00           N  
ATOM   1418  CA  LEU B  87     -10.940  -2.739  -1.159  1.00  0.00           C  
ATOM   1419  C   LEU B  87     -12.132  -2.935  -2.089  1.00  0.00           C  
ATOM   1420  O   LEU B  87     -12.944  -2.023  -2.297  1.00  0.00           O  
ATOM   1421  CB  LEU B  87      -9.666  -2.732  -2.041  1.00  0.00           C  
ATOM   1422  CG  LEU B  87      -9.650  -1.696  -3.206  1.00  0.00           C  
ATOM   1423  CD1 LEU B  87      -9.635  -0.306  -2.634  1.00  0.00           C  
ATOM   1424  CD2 LEU B  87      -8.448  -1.939  -4.126  1.00  0.00           C  
ATOM   1425  H   LEU B  87     -10.038  -4.386  -0.079  1.00  0.00           H  
ATOM   1426  HA  LEU B  87     -11.042  -1.786  -0.644  1.00  0.00           H  
ATOM   1427 1HB  LEU B  87      -8.803  -2.541  -1.403  1.00  0.00           H  
ATOM   1428 2HB  LEU B  87      -9.542  -3.711  -2.486  1.00  0.00           H  
ATOM   1429  HG  LEU B  87     -10.568  -1.802  -3.776  1.00  0.00           H  
ATOM   1430 1HD1 LEU B  87      -9.658   0.434  -3.436  1.00  0.00           H  
ATOM   1431 2HD1 LEU B  87     -10.486  -0.179  -1.995  1.00  0.00           H  
ATOM   1432 3HD1 LEU B  87      -8.729  -0.170  -2.047  1.00  0.00           H  
ATOM   1433 1HD2 LEU B  87      -8.467  -1.215  -4.941  1.00  0.00           H  
ATOM   1434 2HD2 LEU B  87      -7.525  -1.825  -3.556  1.00  0.00           H  
ATOM   1435 3HD2 LEU B  87      -8.499  -2.951  -4.536  1.00  0.00           H  
ATOM   1436  N   GLN B  88     -12.236  -4.140  -2.638  1.00  0.00           N  
ATOM   1437  CA  GLN B  88     -13.292  -4.467  -3.573  1.00  0.00           C  
ATOM   1438  C   GLN B  88     -14.658  -4.279  -2.930  1.00  0.00           C  
ATOM   1439  O   GLN B  88     -15.536  -3.626  -3.496  1.00  0.00           O  
ATOM   1440  CB  GLN B  88     -13.092  -5.902  -4.074  1.00  0.00           C  
ATOM   1441  CG  GLN B  88     -14.061  -6.371  -5.141  1.00  0.00           C  
ATOM   1442  CD  GLN B  88     -13.662  -7.746  -5.685  1.00  0.00           C  
ATOM   1443  OE1 GLN B  88     -13.330  -8.656  -4.920  1.00  0.00           O  
ATOM   1444  NE2 GLN B  88     -13.693  -7.904  -7.003  1.00  0.00           N  
ATOM   1445  H   GLN B  88     -11.539  -4.850  -2.406  1.00  0.00           H  
ATOM   1446  HA  GLN B  88     -13.236  -3.791  -4.411  1.00  0.00           H  
ATOM   1447 1HB  GLN B  88     -12.078  -6.001  -4.471  1.00  0.00           H  
ATOM   1448 2HB  GLN B  88     -13.168  -6.586  -3.228  1.00  0.00           H  
ATOM   1449 1HG  GLN B  88     -15.058  -6.444  -4.703  1.00  0.00           H  
ATOM   1450 2HG  GLN B  88     -14.065  -5.655  -5.962  1.00  0.00           H  
ATOM   1451 1HE2 GLN B  88     -13.440  -8.783  -7.408  1.00  0.00           H  
ATOM   1452 2HE2 GLN B  88     -13.974  -7.150  -7.597  1.00  0.00           H  
ATOM   1453  N   ARG B  89     -14.822  -4.773  -1.707  1.00  0.00           N  
ATOM   1454  CA  ARG B  89     -16.091  -4.654  -1.010  1.00  0.00           C  
ATOM   1455  C   ARG B  89     -16.511  -3.189  -0.837  1.00  0.00           C  
ATOM   1456  O   ARG B  89     -17.683  -2.850  -1.018  1.00  0.00           O  
ATOM   1457  CB  ARG B  89     -16.004  -5.338   0.347  1.00  0.00           C  
ATOM   1458  CG  ARG B  89     -17.307  -5.439   1.107  1.00  0.00           C  
ATOM   1459  CD  ARG B  89     -17.152  -6.150   2.425  1.00  0.00           C  
ATOM   1460  NE  ARG B  89     -16.728  -7.552   2.260  1.00  0.00           N  
ATOM   1461  CZ  ARG B  89     -15.497  -8.031   2.573  1.00  0.00           C  
ATOM   1462  NH1 ARG B  89     -14.597  -7.238   3.101  1.00  0.00           N  
ATOM   1463  NH2 ARG B  89     -15.203  -9.304   2.357  1.00  0.00           N  
ATOM   1464  H   ARG B  89     -14.067  -5.287  -1.253  1.00  0.00           H  
ATOM   1465  HA  ARG B  89     -16.850  -5.162  -1.601  1.00  0.00           H  
ATOM   1466 1HB  ARG B  89     -15.614  -6.346   0.218  1.00  0.00           H  
ATOM   1467 2HB  ARG B  89     -15.292  -4.795   0.975  1.00  0.00           H  
ATOM   1468 1HG  ARG B  89     -17.685  -4.437   1.300  1.00  0.00           H  
ATOM   1469 2HG  ARG B  89     -18.031  -5.987   0.505  1.00  0.00           H  
ATOM   1470 1HD  ARG B  89     -16.397  -5.633   3.019  1.00  0.00           H  
ATOM   1471 2HD  ARG B  89     -18.102  -6.141   2.958  1.00  0.00           H  
ATOM   1472  HE  ARG B  89     -17.392  -8.197   1.856  1.00  0.00           H  
ATOM   1473 1HH1 ARG B  89     -14.817  -6.269   3.274  1.00  0.00           H  
ATOM   1474 2HH1 ARG B  89     -13.682  -7.599   3.336  1.00  0.00           H  
ATOM   1475 1HH2 ARG B  89     -15.896  -9.921   1.954  1.00  0.00           H  
ATOM   1476 2HH2 ARG B  89     -14.288  -9.657   2.595  1.00  0.00           H  
ATOM   1477  N   MET B  90     -15.557  -2.313  -0.503  1.00  0.00           N  
ATOM   1478  CA  MET B  90     -15.866  -0.898  -0.302  1.00  0.00           C  
ATOM   1479  C   MET B  90     -16.171  -0.106  -1.582  1.00  0.00           C  
ATOM   1480  O   MET B  90     -16.966   0.836  -1.540  1.00  0.00           O  
ATOM   1481  CB  MET B  90     -14.718  -0.224   0.455  1.00  0.00           C  
ATOM   1482  CG  MET B  90     -14.525  -0.706   1.897  1.00  0.00           C  
ATOM   1483  SD  MET B  90     -15.986  -0.412   2.944  1.00  0.00           S  
ATOM   1484  CE  MET B  90     -16.763  -2.027   3.004  1.00  0.00           C  
ATOM   1485  H   MET B  90     -14.601  -2.643  -0.354  1.00  0.00           H  
ATOM   1486  HA  MET B  90     -16.756  -0.845   0.322  1.00  0.00           H  
ATOM   1487 1HB  MET B  90     -13.784  -0.421  -0.080  1.00  0.00           H  
ATOM   1488 2HB  MET B  90     -14.865   0.857   0.465  1.00  0.00           H  
ATOM   1489 1HG  MET B  90     -14.319  -1.774   1.890  1.00  0.00           H  
ATOM   1490 2HG  MET B  90     -13.671  -0.201   2.340  1.00  0.00           H  
ATOM   1491 1HE  MET B  90     -17.662  -1.978   3.619  1.00  0.00           H  
ATOM   1492 2HE  MET B  90     -17.030  -2.335   1.995  1.00  0.00           H  
ATOM   1493 3HE  MET B  90     -16.068  -2.752   3.433  1.00  0.00           H  
ATOM   1494  N   PHE B  91     -15.559  -0.474  -2.714  1.00  0.00           N  
ATOM   1495  CA  PHE B  91     -15.759   0.299  -3.946  1.00  0.00           C  
ATOM   1496  C   PHE B  91     -16.374  -0.450  -5.143  1.00  0.00           C  
ATOM   1497  O   PHE B  91     -16.519   0.141  -6.217  1.00  0.00           O  
ATOM   1498  CB  PHE B  91     -14.420   0.893  -4.369  1.00  0.00           C  
ATOM   1499  CG  PHE B  91     -13.848   1.823  -3.347  1.00  0.00           C  
ATOM   1500  CD1 PHE B  91     -12.893   1.372  -2.470  1.00  0.00           C  
ATOM   1501  CD2 PHE B  91     -14.255   3.128  -3.253  1.00  0.00           C  
ATOM   1502  CE1 PHE B  91     -12.347   2.202  -1.505  1.00  0.00           C  
ATOM   1503  CE2 PHE B  91     -13.720   3.960  -2.299  1.00  0.00           C  
ATOM   1504  CZ  PHE B  91     -12.762   3.498  -1.420  1.00  0.00           C  
ATOM   1505  H   PHE B  91     -14.899  -1.256  -2.698  1.00  0.00           H  
ATOM   1506  HA  PHE B  91     -16.424   1.126  -3.705  1.00  0.00           H  
ATOM   1507 1HB  PHE B  91     -13.712   0.091  -4.519  1.00  0.00           H  
ATOM   1508 2HB  PHE B  91     -14.528   1.428  -5.310  1.00  0.00           H  
ATOM   1509  HD1 PHE B  91     -12.579   0.339  -2.548  1.00  0.00           H  
ATOM   1510  HD2 PHE B  91     -15.011   3.500  -3.944  1.00  0.00           H  
ATOM   1511  HE1 PHE B  91     -11.590   1.828  -0.812  1.00  0.00           H  
ATOM   1512  HE2 PHE B  91     -14.050   4.980  -2.242  1.00  0.00           H  
ATOM   1513  HZ  PHE B  91     -12.337   4.162  -0.664  1.00  0.00           H  
ATOM   1514  N   ASN B  92     -16.826  -1.695  -4.962  1.00  0.00           N  
ATOM   1515  CA  ASN B  92     -17.308  -2.539  -6.071  1.00  0.00           C  
ATOM   1516  C   ASN B  92     -18.233  -1.875  -7.090  1.00  0.00           C  
ATOM   1517  O   ASN B  92     -18.042  -2.053  -8.292  1.00  0.00           O  
ATOM   1518  CB  ASN B  92     -18.033  -3.760  -5.522  1.00  0.00           C  
ATOM   1519  CG  ASN B  92     -18.293  -4.812  -6.560  1.00  0.00           C  
ATOM   1520  OD1 ASN B  92     -17.381  -5.275  -7.255  1.00  0.00           O  
ATOM   1521  ND2 ASN B  92     -19.541  -5.210  -6.672  1.00  0.00           N  
ATOM   1522  H   ASN B  92     -16.708  -2.136  -4.053  1.00  0.00           H  
ATOM   1523  HA  ASN B  92     -16.431  -2.887  -6.612  1.00  0.00           H  
ATOM   1524 1HB  ASN B  92     -17.458  -4.212  -4.730  1.00  0.00           H  
ATOM   1525 2HB  ASN B  92     -18.984  -3.452  -5.093  1.00  0.00           H  
ATOM   1526 1HD2 ASN B  92     -19.782  -5.913  -7.343  1.00  0.00           H  
ATOM   1527 2HD2 ASN B  92     -20.245  -4.813  -6.085  1.00  0.00           H  
ATOM   1528  N   ASN B  93     -19.246  -1.143  -6.635  1.00  0.00           N  
ATOM   1529  CA  ASN B  93     -20.178  -0.502  -7.567  1.00  0.00           C  
ATOM   1530  C   ASN B  93     -20.296   0.981  -7.261  1.00  0.00           C  
ATOM   1531  O   ASN B  93     -21.365   1.563  -7.414  1.00  0.00           O  
ATOM   1532  CB  ASN B  93     -21.559  -1.144  -7.501  1.00  0.00           C  
ATOM   1533  CG  ASN B  93     -21.603  -2.568  -8.007  1.00  0.00           C  
ATOM   1534  OD1 ASN B  93     -21.231  -2.856  -9.151  1.00  0.00           O  
ATOM   1535  ND2 ASN B  93     -22.074  -3.464  -7.176  1.00  0.00           N  
ATOM   1536  H   ASN B  93     -19.360  -1.023  -5.639  1.00  0.00           H  
ATOM   1537  HA  ASN B  93     -19.784  -0.591  -8.581  1.00  0.00           H  
ATOM   1538 1HB  ASN B  93     -21.908  -1.132  -6.468  1.00  0.00           H  
ATOM   1539 2HB  ASN B  93     -22.259  -0.545  -8.085  1.00  0.00           H  
ATOM   1540 1HD2 ASN B  93     -22.137  -4.421  -7.459  1.00  0.00           H  
ATOM   1541 2HD2 ASN B  93     -22.374  -3.190  -6.263  1.00  0.00           H  
ATOM   1542  N   CYS B  94     -19.214   1.572  -6.779  1.00  0.00           N  
ATOM   1543  CA  CYS B  94     -19.202   2.981  -6.391  1.00  0.00           C  
ATOM   1544  C   CYS B  94     -18.964   3.964  -7.549  1.00  0.00           C  
ATOM   1545  O   CYS B  94     -18.069   3.752  -8.367  1.00  0.00           O  
ATOM   1546  CB  CYS B  94     -18.128   3.178  -5.328  1.00  0.00           C  
ATOM   1547  SG  CYS B  94     -18.038   4.830  -4.658  1.00  0.00           S  
ATOM   1548  H   CYS B  94     -18.351   1.028  -6.683  1.00  0.00           H  
ATOM   1549  HA  CYS B  94     -20.170   3.215  -5.945  1.00  0.00           H  
ATOM   1550 1HB  CYS B  94     -18.297   2.479  -4.519  1.00  0.00           H  
ATOM   1551 2HB  CYS B  94     -17.157   2.930  -5.752  1.00  0.00           H  
ATOM   1552  N   GLU B  95     -19.755   5.048  -7.620  1.00  0.00           N  
ATOM   1553  CA  GLU B  95     -19.507   6.110  -8.598  1.00  0.00           C  
ATOM   1554  C   GLU B  95     -18.941   7.342  -7.874  1.00  0.00           C  
ATOM   1555  O   GLU B  95     -18.032   8.023  -8.372  1.00  0.00           O  
ATOM   1556  CB  GLU B  95     -20.797   6.484  -9.367  1.00  0.00           C  
ATOM   1557  CG  GLU B  95     -21.418   5.334 -10.200  1.00  0.00           C  
ATOM   1558  CD  GLU B  95     -22.750   5.695 -10.926  1.00  0.00           C  
ATOM   1559  OE1 GLU B  95     -22.743   6.429 -11.894  1.00  0.00           O  
ATOM   1560  OE2 GLU B  95     -23.772   5.250 -10.469  1.00  0.00           O  
ATOM   1561  H   GLU B  95     -20.526   5.178  -6.977  1.00  0.00           H  
ATOM   1562  HA  GLU B  95     -18.769   5.766  -9.301  1.00  0.00           H  
ATOM   1563 1HB  GLU B  95     -21.550   6.831  -8.672  1.00  0.00           H  
ATOM   1564 2HB  GLU B  95     -20.583   7.311 -10.038  1.00  0.00           H  
ATOM   1565 1HG  GLU B  95     -20.685   5.022 -10.944  1.00  0.00           H  
ATOM   1566 2HG  GLU B  95     -21.587   4.486  -9.547  1.00  0.00           H  
ATOM   1567  N   VAL B  96     -19.452   7.593  -6.669  1.00  0.00           N  
ATOM   1568  CA  VAL B  96     -19.015   8.731  -5.870  1.00  0.00           C  
ATOM   1569  C   VAL B  96     -18.485   8.304  -4.509  1.00  0.00           C  
ATOM   1570  O   VAL B  96     -19.204   7.675  -3.731  1.00  0.00           O  
ATOM   1571  CB  VAL B  96     -20.186   9.686  -5.631  1.00  0.00           C  
ATOM   1572  CG1 VAL B  96     -19.733  10.854  -4.757  1.00  0.00           C  
ATOM   1573  CG2 VAL B  96     -20.760  10.157  -6.972  1.00  0.00           C  
ATOM   1574  H   VAL B  96     -20.212   7.007  -6.333  1.00  0.00           H  
ATOM   1575  HA  VAL B  96     -18.222   9.256  -6.404  1.00  0.00           H  
ATOM   1576  HB  VAL B  96     -20.933   9.166  -5.093  1.00  0.00           H  
ATOM   1577 1HG1 VAL B  96     -20.577  11.514  -4.568  1.00  0.00           H  
ATOM   1578 2HG1 VAL B  96     -19.353  10.478  -3.806  1.00  0.00           H  
ATOM   1579 3HG1 VAL B  96     -18.945  11.408  -5.267  1.00  0.00           H  
ATOM   1580 1HG2 VAL B  96     -21.605  10.820  -6.793  1.00  0.00           H  
ATOM   1581 2HG2 VAL B  96     -19.989  10.694  -7.531  1.00  0.00           H  
ATOM   1582 3HG2 VAL B  96     -21.097   9.297  -7.551  1.00  0.00           H  
ATOM   1583  N   VAL B  97     -17.256   8.699  -4.196  1.00  0.00           N  
ATOM   1584  CA  VAL B  97     -16.674   8.344  -2.909  1.00  0.00           C  
ATOM   1585  C   VAL B  97     -16.813   9.521  -1.944  1.00  0.00           C  
ATOM   1586  O   VAL B  97     -16.301  10.609  -2.212  1.00  0.00           O  
ATOM   1587  CB  VAL B  97     -15.171   8.018  -3.068  1.00  0.00           C  
ATOM   1588  CG1 VAL B  97     -14.606   7.643  -1.750  1.00  0.00           C  
ATOM   1589  CG2 VAL B  97     -14.959   6.945  -4.103  1.00  0.00           C  
ATOM   1590  H   VAL B  97     -16.707   9.215  -4.884  1.00  0.00           H  
ATOM   1591  HA  VAL B  97     -17.200   7.483  -2.497  1.00  0.00           H  
ATOM   1592  HB  VAL B  97     -14.660   8.891  -3.376  1.00  0.00           H  
ATOM   1593 1HG1 VAL B  97     -13.544   7.444  -1.848  1.00  0.00           H  
ATOM   1594 2HG1 VAL B  97     -14.761   8.454  -1.068  1.00  0.00           H  
ATOM   1595 3HG1 VAL B  97     -15.119   6.761  -1.390  1.00  0.00           H  
ATOM   1596 1HG2 VAL B  97     -13.895   6.746  -4.212  1.00  0.00           H  
ATOM   1597 2HG2 VAL B  97     -15.454   6.050  -3.807  1.00  0.00           H  
ATOM   1598 3HG2 VAL B  97     -15.366   7.290  -5.054  1.00  0.00           H  
ATOM   1599  N   LEU B  98     -17.504   9.323  -0.819  1.00  0.00           N  
ATOM   1600  CA  LEU B  98     -17.694  10.426   0.131  1.00  0.00           C  
ATOM   1601  C   LEU B  98     -16.449  10.689   0.983  1.00  0.00           C  
ATOM   1602  O   LEU B  98     -16.174  11.826   1.375  1.00  0.00           O  
ATOM   1603  CB  LEU B  98     -18.885  10.131   1.023  1.00  0.00           C  
ATOM   1604  CG  LEU B  98     -20.192  10.027   0.278  1.00  0.00           C  
ATOM   1605  CD1 LEU B  98     -21.248   9.453   1.209  1.00  0.00           C  
ATOM   1606  CD2 LEU B  98     -20.584  11.404  -0.269  1.00  0.00           C  
ATOM   1607  H   LEU B  98     -17.939   8.413  -0.632  1.00  0.00           H  
ATOM   1608  HA  LEU B  98     -17.911  11.326  -0.438  1.00  0.00           H  
ATOM   1609 1HB  LEU B  98     -18.710   9.176   1.530  1.00  0.00           H  
ATOM   1610 2HB  LEU B  98     -18.972  10.914   1.771  1.00  0.00           H  
ATOM   1611  HG  LEU B  98     -20.067   9.338  -0.552  1.00  0.00           H  
ATOM   1612 1HD1 LEU B  98     -22.191   9.352   0.680  1.00  0.00           H  
ATOM   1613 2HD1 LEU B  98     -20.920   8.470   1.557  1.00  0.00           H  
ATOM   1614 3HD1 LEU B  98     -21.381  10.117   2.060  1.00  0.00           H  
ATOM   1615 1HD2 LEU B  98     -21.521  11.322  -0.822  1.00  0.00           H  
ATOM   1616 2HD2 LEU B  98     -20.707  12.105   0.556  1.00  0.00           H  
ATOM   1617 3HD2 LEU B  98     -19.799  11.761  -0.939  1.00  0.00           H  
ATOM   1618  N   GLY B  99     -15.700   9.634   1.261  1.00  0.00           N  
ATOM   1619  CA  GLY B  99     -14.456   9.706   1.994  1.00  0.00           C  
ATOM   1620  C   GLY B  99     -13.320   9.723   0.985  1.00  0.00           C  
ATOM   1621  O   GLY B  99     -13.408  10.402  -0.051  1.00  0.00           O  
ATOM   1622  H   GLY B  99     -16.024   8.712   0.989  1.00  0.00           H  
ATOM   1623 1HA  GLY B  99     -14.432  10.604   2.608  1.00  0.00           H  
ATOM   1624 2HA  GLY B  99     -14.366   8.842   2.655  1.00  0.00           H  
ATOM   1625  N   ASN B 100     -12.235   9.028   1.312  1.00  0.00           N  
ATOM   1626  CA  ASN B 100     -11.068   9.017   0.447  1.00  0.00           C  
ATOM   1627  C   ASN B 100     -11.051   7.736  -0.389  1.00  0.00           C  
ATOM   1628  O   ASN B 100     -11.657   6.720  -0.012  1.00  0.00           O  
ATOM   1629  CB  ASN B 100      -9.831   9.072   1.291  1.00  0.00           C  
ATOM   1630  CG  ASN B 100      -9.827  10.214   2.224  1.00  0.00           C  
ATOM   1631  OD1 ASN B 100      -9.776  11.411   1.875  1.00  0.00           O  
ATOM   1632  ND2 ASN B 100      -9.906   9.842   3.483  1.00  0.00           N  
ATOM   1633  H   ASN B 100     -12.215   8.496   2.177  1.00  0.00           H  
ATOM   1634  HA  ASN B 100     -11.109   9.866  -0.240  1.00  0.00           H  
ATOM   1635 1HB  ASN B 100      -9.712   8.153   1.840  1.00  0.00           H  
ATOM   1636 2HB  ASN B 100      -8.965   9.158   0.638  1.00  0.00           H  
ATOM   1637 1HD2 ASN B 100      -9.908  10.519   4.222  1.00  0.00           H  
ATOM   1638 2HD2 ASN B 100      -9.970   8.835   3.692  1.00  0.00           H  
ATOM   1639  N   LEU B 101     -10.342   7.774  -1.507  1.00  0.00           N  
ATOM   1640  CA  LEU B 101     -10.136   6.580  -2.315  1.00  0.00           C  
ATOM   1641  C   LEU B 101      -8.722   6.097  -2.069  1.00  0.00           C  
ATOM   1642  O   LEU B 101      -7.765   6.774  -2.442  1.00  0.00           O  
ATOM   1643  CB  LEU B 101     -10.355   6.892  -3.795  1.00  0.00           C  
ATOM   1644  CG  LEU B 101     -10.075   5.766  -4.816  1.00  0.00           C  
ATOM   1645  CD1 LEU B 101     -11.017   4.589  -4.591  1.00  0.00           C  
ATOM   1646  CD2 LEU B 101     -10.257   6.329  -6.217  1.00  0.00           C  
ATOM   1647  H   LEU B 101      -9.873   8.645  -1.761  1.00  0.00           H  
ATOM   1648  HA  LEU B 101     -10.834   5.804  -2.003  1.00  0.00           H  
ATOM   1649 1HB  LEU B 101     -11.385   7.208  -3.925  1.00  0.00           H  
ATOM   1650 2HB  LEU B 101      -9.719   7.711  -4.045  1.00  0.00           H  
ATOM   1651  HG  LEU B 101      -9.050   5.413  -4.695  1.00  0.00           H  
ATOM   1652 1HD1 LEU B 101     -10.803   3.805  -5.316  1.00  0.00           H  
ATOM   1653 2HD1 LEU B 101     -10.866   4.198  -3.587  1.00  0.00           H  
ATOM   1654 3HD1 LEU B 101     -12.049   4.916  -4.706  1.00  0.00           H  
ATOM   1655 1HD2 LEU B 101     -10.054   5.556  -6.936  1.00  0.00           H  
ATOM   1656 2HD2 LEU B 101     -11.274   6.672  -6.329  1.00  0.00           H  
ATOM   1657 3HD2 LEU B 101      -9.574   7.161  -6.378  1.00  0.00           H  
ATOM   1658  N   GLU B 102      -8.591   4.945  -1.432  1.00  0.00           N  
ATOM   1659  CA  GLU B 102      -7.278   4.429  -1.086  1.00  0.00           C  
ATOM   1660  C   GLU B 102      -7.074   3.065  -1.724  1.00  0.00           C  
ATOM   1661  O   GLU B 102      -7.751   2.098  -1.374  1.00  0.00           O  
ATOM   1662  CB  GLU B 102      -7.135   4.348   0.434  1.00  0.00           C  
ATOM   1663  CG  GLU B 102      -7.257   5.715   1.179  1.00  0.00           C  
ATOM   1664  CD  GLU B 102      -7.129   5.557   2.667  1.00  0.00           C  
ATOM   1665  OE1 GLU B 102      -6.444   6.337   3.323  1.00  0.00           O  
ATOM   1666  OE2 GLU B 102      -7.745   4.640   3.171  1.00  0.00           O  
ATOM   1667  H   GLU B 102      -9.417   4.429  -1.160  1.00  0.00           H  
ATOM   1668  HA  GLU B 102      -6.516   5.101  -1.471  1.00  0.00           H  
ATOM   1669 1HB  GLU B 102      -7.880   3.669   0.828  1.00  0.00           H  
ATOM   1670 2HB  GLU B 102      -6.155   3.930   0.678  1.00  0.00           H  
ATOM   1671 1HG  GLU B 102      -6.496   6.386   0.826  1.00  0.00           H  
ATOM   1672 2HG  GLU B 102      -8.228   6.160   0.952  1.00  0.00           H  
ATOM   1673  N   ILE B 103      -6.167   3.008  -2.686  1.00  0.00           N  
ATOM   1674  CA  ILE B 103      -5.880   1.786  -3.417  1.00  0.00           C  
ATOM   1675  C   ILE B 103      -4.466   1.395  -3.064  1.00  0.00           C  
ATOM   1676  O   ILE B 103      -3.502   1.964  -3.596  1.00  0.00           O  
ATOM   1677  CB  ILE B 103      -5.991   2.044  -4.928  1.00  0.00           C  
ATOM   1678  CG1 ILE B 103      -7.398   2.551  -5.247  1.00  0.00           C  
ATOM   1679  CG2 ILE B 103      -5.683   0.751  -5.727  1.00  0.00           C  
ATOM   1680  CD1 ILE B 103      -7.501   3.152  -6.591  1.00  0.00           C  
ATOM   1681  H   ILE B 103      -5.639   3.853  -2.895  1.00  0.00           H  
ATOM   1682  HA  ILE B 103      -6.562   0.994  -3.112  1.00  0.00           H  
ATOM   1683  HB  ILE B 103      -5.286   2.818  -5.211  1.00  0.00           H  
ATOM   1684 1HG1 ILE B 103      -8.095   1.713  -5.189  1.00  0.00           H  
ATOM   1685 2HG1 ILE B 103      -7.694   3.298  -4.516  1.00  0.00           H  
ATOM   1686 1HG2 ILE B 103      -5.764   0.949  -6.792  1.00  0.00           H  
ATOM   1687 2HG2 ILE B 103      -4.672   0.410  -5.496  1.00  0.00           H  
ATOM   1688 3HG2 ILE B 103      -6.390  -0.023  -5.453  1.00  0.00           H  
ATOM   1689 1HD1 ILE B 103      -8.522   3.483  -6.771  1.00  0.00           H  
ATOM   1690 2HD1 ILE B 103      -6.825   4.003  -6.655  1.00  0.00           H  
ATOM   1691 3HD1 ILE B 103      -7.219   2.421  -7.320  1.00  0.00           H  
ATOM   1692  N   THR B 104      -4.337   0.441  -2.164  1.00  0.00           N  
ATOM   1693  CA  THR B 104      -3.015   0.094  -1.700  1.00  0.00           C  
ATOM   1694  C   THR B 104      -2.765  -1.396  -1.719  1.00  0.00           C  
ATOM   1695  O   THR B 104      -3.692  -2.195  -1.609  1.00  0.00           O  
ATOM   1696  CB  THR B 104      -2.777   0.651  -0.270  1.00  0.00           C  
ATOM   1697  OG1 THR B 104      -3.737   0.059   0.647  1.00  0.00           O  
ATOM   1698  CG2 THR B 104      -2.929   2.215  -0.239  1.00  0.00           C  
ATOM   1699  H   THR B 104      -5.156  -0.010  -1.783  1.00  0.00           H  
ATOM   1700  HA  THR B 104      -2.298   0.543  -2.373  1.00  0.00           H  
ATOM   1701  HB  THR B 104      -1.766   0.392   0.044  1.00  0.00           H  
ATOM   1702  HG1 THR B 104      -3.459   0.244   1.557  1.00  0.00           H  
ATOM   1703 1HG2 THR B 104      -2.744   2.581   0.772  1.00  0.00           H  
ATOM   1704 2HG2 THR B 104      -2.212   2.659  -0.921  1.00  0.00           H  
ATOM   1705 3HG2 THR B 104      -3.933   2.503  -0.538  1.00  0.00           H  
ATOM   1706  N   TYR B 105      -1.503  -1.759  -1.862  1.00  0.00           N  
ATOM   1707  CA  TYR B 105      -1.052  -3.150  -1.795  1.00  0.00           C  
ATOM   1708  C   TYR B 105      -1.760  -4.139  -2.741  1.00  0.00           C  
ATOM   1709  O   TYR B 105      -1.729  -5.347  -2.493  1.00  0.00           O  
ATOM   1710  CB  TYR B 105      -1.166  -3.667  -0.356  1.00  0.00           C  
ATOM   1711  CG  TYR B 105      -0.369  -2.886   0.670  1.00  0.00           C  
ATOM   1712  CD1 TYR B 105      -1.022  -2.018   1.533  1.00  0.00           C  
ATOM   1713  CD2 TYR B 105       1.011  -3.039   0.752  1.00  0.00           C  
ATOM   1714  CE1 TYR B 105      -0.316  -1.307   2.465  1.00  0.00           C  
ATOM   1715  CE2 TYR B 105       1.715  -2.332   1.689  1.00  0.00           C  
ATOM   1716  CZ  TYR B 105       1.055  -1.467   2.542  1.00  0.00           C  
ATOM   1717  OH  TYR B 105       1.777  -0.765   3.480  1.00  0.00           O  
ATOM   1718  H   TYR B 105      -0.819  -1.007  -1.989  1.00  0.00           H  
ATOM   1719  HA  TYR B 105      -0.003  -3.169  -2.062  1.00  0.00           H  
ATOM   1720 1HB  TYR B 105      -2.201  -3.658  -0.051  1.00  0.00           H  
ATOM   1721 2HB  TYR B 105      -0.843  -4.680  -0.316  1.00  0.00           H  
ATOM   1722  HD1 TYR B 105      -2.097  -1.902   1.469  1.00  0.00           H  
ATOM   1723  HD2 TYR B 105       1.535  -3.716   0.080  1.00  0.00           H  
ATOM   1724  HE1 TYR B 105      -0.832  -0.626   3.142  1.00  0.00           H  
ATOM   1725  HE2 TYR B 105       2.795  -2.449   1.762  1.00  0.00           H  
ATOM   1726  HH  TYR B 105       1.190  -0.179   3.989  1.00  0.00           H  
ATOM   1727  N   VAL B 106      -2.322  -3.680  -3.859  1.00  0.00           N  
ATOM   1728  CA  VAL B 106      -2.967  -4.607  -4.775  1.00  0.00           C  
ATOM   1729  C   VAL B 106      -1.848  -5.224  -5.579  1.00  0.00           C  
ATOM   1730  O   VAL B 106      -0.995  -4.489  -6.091  1.00  0.00           O  
ATOM   1731  CB  VAL B 106      -3.987  -3.911  -5.687  1.00  0.00           C  
ATOM   1732  CG1 VAL B 106      -4.603  -4.959  -6.645  1.00  0.00           C  
ATOM   1733  CG2 VAL B 106      -5.050  -3.211  -4.831  1.00  0.00           C  
ATOM   1734  H   VAL B 106      -2.330  -2.689  -4.061  1.00  0.00           H  
ATOM   1735  HA  VAL B 106      -3.482  -5.385  -4.210  1.00  0.00           H  
ATOM   1736  HB  VAL B 106      -3.473  -3.167  -6.297  1.00  0.00           H  
ATOM   1737 1HG1 VAL B 106      -5.304  -4.502  -7.303  1.00  0.00           H  
ATOM   1738 2HG1 VAL B 106      -3.842  -5.434  -7.241  1.00  0.00           H  
ATOM   1739 3HG1 VAL B 106      -5.109  -5.717  -6.065  1.00  0.00           H  
ATOM   1740 1HG2 VAL B 106      -5.757  -2.706  -5.472  1.00  0.00           H  
ATOM   1741 2HG2 VAL B 106      -5.568  -3.943  -4.216  1.00  0.00           H  
ATOM   1742 3HG2 VAL B 106      -4.573  -2.476  -4.182  1.00  0.00           H  
ATOM   1743  N   GLN B 107      -1.835  -6.546  -5.650  1.00  0.00           N  
ATOM   1744  CA  GLN B 107      -0.759  -7.275  -6.290  1.00  0.00           C  
ATOM   1745  C   GLN B 107      -1.030  -7.686  -7.726  1.00  0.00           C  
ATOM   1746  O   GLN B 107      -2.142  -7.541  -8.251  1.00  0.00           O  
ATOM   1747  CB  GLN B 107      -0.391  -8.509  -5.455  1.00  0.00           C  
ATOM   1748  CG  GLN B 107       0.025  -8.190  -4.015  1.00  0.00           C  
ATOM   1749  CD  GLN B 107       1.256  -7.304  -3.921  1.00  0.00           C  
ATOM   1750  OE1 GLN B 107       2.360  -7.651  -4.406  1.00  0.00           O  
ATOM   1751  NE2 GLN B 107       1.058  -6.146  -3.310  1.00  0.00           N  
ATOM   1752  H   GLN B 107      -2.583  -7.063  -5.209  1.00  0.00           H  
ATOM   1753  HA  GLN B 107       0.100  -6.626  -6.297  1.00  0.00           H  
ATOM   1754 1HB  GLN B 107      -1.234  -9.177  -5.408  1.00  0.00           H  
ATOM   1755 2HB  GLN B 107       0.424  -9.048  -5.930  1.00  0.00           H  
ATOM   1756 1HG  GLN B 107      -0.794  -7.669  -3.518  1.00  0.00           H  
ATOM   1757 2HG  GLN B 107       0.238  -9.121  -3.492  1.00  0.00           H  
ATOM   1758 1HE2 GLN B 107       1.802  -5.488  -3.184  1.00  0.00           H  
ATOM   1759 2HE2 GLN B 107       0.122  -5.923  -2.951  1.00  0.00           H  
ATOM   1760  N   ARG B 108       0.019  -8.184  -8.365  1.00  0.00           N  
ATOM   1761  CA  ARG B 108      -0.076  -8.696  -9.716  1.00  0.00           C  
ATOM   1762  C   ARG B 108      -1.188  -9.704  -9.865  1.00  0.00           C  
ATOM   1763  O   ARG B 108      -1.397 -10.561  -9.008  1.00  0.00           O  
ATOM   1764  CB  ARG B 108       1.230  -9.330 -10.140  1.00  0.00           C  
ATOM   1765  CG  ARG B 108       2.372  -8.349 -10.350  1.00  0.00           C  
ATOM   1766  CD  ARG B 108       3.624  -9.049 -10.694  1.00  0.00           C  
ATOM   1767  NE  ARG B 108       3.546  -9.708 -12.005  1.00  0.00           N  
ATOM   1768  CZ  ARG B 108       4.443 -10.600 -12.483  1.00  0.00           C  
ATOM   1769  NH1 ARG B 108       5.485 -10.948 -11.756  1.00  0.00           N  
ATOM   1770  NH2 ARG B 108       4.268 -11.125 -13.686  1.00  0.00           N  
ATOM   1771  H   ARG B 108       0.911  -8.220  -7.884  1.00  0.00           H  
ATOM   1772  HA  ARG B 108      -0.280  -7.864 -10.385  1.00  0.00           H  
ATOM   1773 1HB  ARG B 108       1.544 -10.048  -9.386  1.00  0.00           H  
ATOM   1774 2HB  ARG B 108       1.077  -9.881 -11.069  1.00  0.00           H  
ATOM   1775 1HG  ARG B 108       2.125  -7.663 -11.160  1.00  0.00           H  
ATOM   1776 2HG  ARG B 108       2.540  -7.775  -9.435  1.00  0.00           H  
ATOM   1777 1HD  ARG B 108       4.432  -8.327 -10.716  1.00  0.00           H  
ATOM   1778 2HD  ARG B 108       3.828  -9.802  -9.936  1.00  0.00           H  
ATOM   1779  HE  ARG B 108       2.765  -9.469 -12.602  1.00  0.00           H  
ATOM   1780 1HH1 ARG B 108       5.614 -10.542 -10.841  1.00  0.00           H  
ATOM   1781 2HH1 ARG B 108       6.155 -11.614 -12.112  1.00  0.00           H  
ATOM   1782 1HH2 ARG B 108       3.465 -10.858 -14.243  1.00  0.00           H  
ATOM   1783 2HH2 ARG B 108       4.933 -11.791 -14.052  1.00  0.00           H  
ATOM   1784  N   ASN B 109      -1.896  -9.563 -10.978  1.00  0.00           N  
ATOM   1785  CA  ASN B 109      -3.024 -10.384 -11.403  1.00  0.00           C  
ATOM   1786  C   ASN B 109      -4.314 -10.210 -10.586  1.00  0.00           C  
ATOM   1787  O   ASN B 109      -5.287 -10.931 -10.816  1.00  0.00           O  
ATOM   1788  CB  ASN B 109      -2.610 -11.842 -11.445  1.00  0.00           C  
ATOM   1789  CG  ASN B 109      -1.400 -12.048 -12.329  1.00  0.00           C  
ATOM   1790  OD1 ASN B 109      -1.261 -11.406 -13.378  1.00  0.00           O  
ATOM   1791  ND2 ASN B 109      -0.519 -12.921 -11.914  1.00  0.00           N  
ATOM   1792  H   ASN B 109      -1.632  -8.812 -11.595  1.00  0.00           H  
ATOM   1793  HA  ASN B 109      -3.271 -10.089 -12.423  1.00  0.00           H  
ATOM   1794 1HB  ASN B 109      -2.409 -12.226 -10.448  1.00  0.00           H  
ATOM   1795 2HB  ASN B 109      -3.433 -12.430 -11.849  1.00  0.00           H  
ATOM   1796 1HD2 ASN B 109       0.304 -13.099 -12.456  1.00  0.00           H  
ATOM   1797 2HD2 ASN B 109      -0.670 -13.414 -11.056  1.00  0.00           H  
ATOM   1798  N   TYR B 110      -4.379  -9.200  -9.718  1.00  0.00           N  
ATOM   1799  CA  TYR B 110      -5.649  -8.891  -9.069  1.00  0.00           C  
ATOM   1800  C   TYR B 110      -6.433  -7.890  -9.891  1.00  0.00           C  
ATOM   1801  O   TYR B 110      -5.980  -6.781 -10.166  1.00  0.00           O  
ATOM   1802  CB  TYR B 110      -5.450  -8.372  -7.653  1.00  0.00           C  
ATOM   1803  CG  TYR B 110      -5.135  -9.426  -6.640  1.00  0.00           C  
ATOM   1804  CD1 TYR B 110      -3.865  -9.907  -6.480  1.00  0.00           C  
ATOM   1805  CD2 TYR B 110      -6.160  -9.893  -5.837  1.00  0.00           C  
ATOM   1806  CE1 TYR B 110      -3.613 -10.868  -5.516  1.00  0.00           C  
ATOM   1807  CE2 TYR B 110      -5.921 -10.842  -4.870  1.00  0.00           C  
ATOM   1808  CZ  TYR B 110      -4.649 -11.334  -4.708  1.00  0.00           C  
ATOM   1809  OH  TYR B 110      -4.392 -12.289  -3.755  1.00  0.00           O  
ATOM   1810  H   TYR B 110      -3.554  -8.644  -9.485  1.00  0.00           H  
ATOM   1811  HA  TYR B 110      -6.242  -9.803  -9.009  1.00  0.00           H  
ATOM   1812 1HB  TYR B 110      -4.633  -7.664  -7.655  1.00  0.00           H  
ATOM   1813 2HB  TYR B 110      -6.337  -7.848  -7.337  1.00  0.00           H  
ATOM   1814  HD1 TYR B 110      -3.062  -9.544  -7.110  1.00  0.00           H  
ATOM   1815  HD2 TYR B 110      -7.161  -9.501  -5.976  1.00  0.00           H  
ATOM   1816  HE1 TYR B 110      -2.602 -11.258  -5.392  1.00  0.00           H  
ATOM   1817  HE2 TYR B 110      -6.736 -11.202  -4.240  1.00  0.00           H  
ATOM   1818  HH  TYR B 110      -5.195 -12.467  -3.249  1.00  0.00           H  
ATOM   1819  N   ASP B 111      -7.602  -8.311 -10.349  1.00  0.00           N  
ATOM   1820  CA  ASP B 111      -8.416  -7.447 -11.181  1.00  0.00           C  
ATOM   1821  C   ASP B 111      -8.987  -6.258 -10.429  1.00  0.00           C  
ATOM   1822  O   ASP B 111      -9.614  -6.410  -9.385  1.00  0.00           O  
ATOM   1823  CB  ASP B 111      -9.557  -8.210 -11.846  1.00  0.00           C  
ATOM   1824  CG  ASP B 111     -10.357  -7.285 -12.725  1.00  0.00           C  
ATOM   1825  OD1 ASP B 111     -10.082  -7.141 -13.885  1.00  0.00           O  
ATOM   1826  OD2 ASP B 111     -11.229  -6.648 -12.204  1.00  0.00           O  
ATOM   1827  H   ASP B 111      -7.924  -9.239 -10.113  1.00  0.00           H  
ATOM   1828  HA  ASP B 111      -7.780  -7.057 -11.975  1.00  0.00           H  
ATOM   1829 1HB  ASP B 111      -9.159  -9.027 -12.449  1.00  0.00           H  
ATOM   1830 2HB  ASP B 111     -10.211  -8.639 -11.087  1.00  0.00           H  
ATOM   1831  N   LEU B 112      -8.806  -5.081 -11.003  1.00  0.00           N  
ATOM   1832  CA  LEU B 112      -9.348  -3.850 -10.461  1.00  0.00           C  
ATOM   1833  C   LEU B 112     -10.358  -3.193 -11.396  1.00  0.00           C  
ATOM   1834  O   LEU B 112     -10.557  -1.983 -11.325  1.00  0.00           O  
ATOM   1835  CB  LEU B 112      -8.236  -2.853 -10.153  1.00  0.00           C  
ATOM   1836  CG  LEU B 112      -7.270  -3.209  -9.046  1.00  0.00           C  
ATOM   1837  CD1 LEU B 112      -6.119  -2.218  -9.051  1.00  0.00           C  
ATOM   1838  CD2 LEU B 112      -8.015  -3.163  -7.741  1.00  0.00           C  
ATOM   1839  H   LEU B 112      -8.267  -5.041 -11.858  1.00  0.00           H  
ATOM   1840  HA  LEU B 112      -9.857  -4.086  -9.532  1.00  0.00           H  
ATOM   1841 1HB  LEU B 112      -7.644  -2.717 -11.053  1.00  0.00           H  
ATOM   1842 2HB  LEU B 112      -8.698  -1.933  -9.902  1.00  0.00           H  
ATOM   1843  HG  LEU B 112      -6.866  -4.214  -9.208  1.00  0.00           H  
ATOM   1844 1HD1 LEU B 112      -5.418  -2.450  -8.260  1.00  0.00           H  
ATOM   1845 2HD1 LEU B 112      -5.607  -2.273 -10.012  1.00  0.00           H  
ATOM   1846 3HD1 LEU B 112      -6.504  -1.217  -8.898  1.00  0.00           H  
ATOM   1847 1HD2 LEU B 112      -7.356  -3.420  -6.928  1.00  0.00           H  
ATOM   1848 2HD2 LEU B 112      -8.420  -2.169  -7.577  1.00  0.00           H  
ATOM   1849 3HD2 LEU B 112      -8.817  -3.873  -7.789  1.00  0.00           H  
ATOM   1850  N   SER B 113     -11.004  -3.964 -12.280  1.00  0.00           N  
ATOM   1851  CA  SER B 113     -11.941  -3.393 -13.249  1.00  0.00           C  
ATOM   1852  C   SER B 113     -13.118  -2.702 -12.571  1.00  0.00           C  
ATOM   1853  O   SER B 113     -13.714  -1.778 -13.120  1.00  0.00           O  
ATOM   1854  CB  SER B 113     -12.443  -4.459 -14.213  1.00  0.00           C  
ATOM   1855  OG  SER B 113     -11.407  -4.929 -15.061  1.00  0.00           O  
ATOM   1856  H   SER B 113     -10.877  -4.979 -12.289  1.00  0.00           H  
ATOM   1857  HA  SER B 113     -11.406  -2.644 -13.833  1.00  0.00           H  
ATOM   1858 1HB  SER B 113     -12.862  -5.294 -13.652  1.00  0.00           H  
ATOM   1859 2HB  SER B 113     -13.242  -4.037 -14.817  1.00  0.00           H  
ATOM   1860  HG  SER B 113     -11.026  -5.744 -14.624  1.00  0.00           H  
ATOM   1861  N   PHE B 114     -13.429  -3.100 -11.342  1.00  0.00           N  
ATOM   1862  CA  PHE B 114     -14.500  -2.473 -10.580  1.00  0.00           C  
ATOM   1863  C   PHE B 114     -14.234  -0.981 -10.321  1.00  0.00           C  
ATOM   1864  O   PHE B 114     -15.166  -0.205 -10.110  1.00  0.00           O  
ATOM   1865  CB  PHE B 114     -14.731  -3.217  -9.262  1.00  0.00           C  
ATOM   1866  CG  PHE B 114     -13.593  -3.142  -8.268  1.00  0.00           C  
ATOM   1867  CD1 PHE B 114     -13.483  -2.103  -7.353  1.00  0.00           C  
ATOM   1868  CD2 PHE B 114     -12.643  -4.150  -8.231  1.00  0.00           C  
ATOM   1869  CE1 PHE B 114     -12.430  -2.077  -6.449  1.00  0.00           C  
ATOM   1870  CE2 PHE B 114     -11.617  -4.123  -7.324  1.00  0.00           C  
ATOM   1871  CZ  PHE B 114     -11.502  -3.091  -6.442  1.00  0.00           C  
ATOM   1872  H   PHE B 114     -12.906  -3.866 -10.940  1.00  0.00           H  
ATOM   1873  HA  PHE B 114     -15.420  -2.547 -11.163  1.00  0.00           H  
ATOM   1874 1HB  PHE B 114     -15.621  -2.812  -8.791  1.00  0.00           H  
ATOM   1875 2HB  PHE B 114     -14.931  -4.267  -9.470  1.00  0.00           H  
ATOM   1876  HD1 PHE B 114     -14.228  -1.301  -7.359  1.00  0.00           H  
ATOM   1877  HD2 PHE B 114     -12.717  -4.982  -8.935  1.00  0.00           H  
ATOM   1878  HE1 PHE B 114     -12.335  -1.264  -5.740  1.00  0.00           H  
ATOM   1879  HE2 PHE B 114     -10.887  -4.933  -7.315  1.00  0.00           H  
ATOM   1880  HZ  PHE B 114     -10.682  -3.082  -5.736  1.00  0.00           H  
ATOM   1881  N   LEU B 115     -12.968  -0.552 -10.399  1.00  0.00           N  
ATOM   1882  CA  LEU B 115     -12.628   0.840 -10.153  1.00  0.00           C  
ATOM   1883  C   LEU B 115     -13.004   1.736 -11.325  1.00  0.00           C  
ATOM   1884  O   LEU B 115     -13.012   2.964 -11.200  1.00  0.00           O  
ATOM   1885  CB  LEU B 115     -11.133   1.011  -9.888  1.00  0.00           C  
ATOM   1886  CG  LEU B 115     -10.551   0.408  -8.631  1.00  0.00           C  
ATOM   1887  CD1 LEU B 115      -9.075   0.631  -8.682  1.00  0.00           C  
ATOM   1888  CD2 LEU B 115     -11.159   1.086  -7.381  1.00  0.00           C  
ATOM   1889  H   LEU B 115     -12.215  -1.198 -10.631  1.00  0.00           H  
ATOM   1890  HA  LEU B 115     -13.178   1.172  -9.273  1.00  0.00           H  
ATOM   1891 1HB  LEU B 115     -10.593   0.584 -10.734  1.00  0.00           H  
ATOM   1892 2HB  LEU B 115     -10.921   2.041  -9.856  1.00  0.00           H  
ATOM   1893  HG  LEU B 115     -10.745  -0.670  -8.610  1.00  0.00           H  
ATOM   1894 1HD1 LEU B 115      -8.602   0.209  -7.797  1.00  0.00           H  
ATOM   1895 2HD1 LEU B 115      -8.667   0.179  -9.563  1.00  0.00           H  
ATOM   1896 3HD1 LEU B 115      -8.897   1.695  -8.725  1.00  0.00           H  
ATOM   1897 1HD2 LEU B 115     -10.716   0.656  -6.481  1.00  0.00           H  
ATOM   1898 2HD2 LEU B 115     -10.954   2.157  -7.411  1.00  0.00           H  
ATOM   1899 3HD2 LEU B 115     -12.239   0.925  -7.369  1.00  0.00           H  
ATOM   1900  N   LYS B 116     -13.367   1.137 -12.461  1.00  0.00           N  
ATOM   1901  CA  LYS B 116     -13.746   1.890 -13.646  1.00  0.00           C  
ATOM   1902  C   LYS B 116     -14.994   2.723 -13.412  1.00  0.00           C  
ATOM   1903  O   LYS B 116     -15.284   3.634 -14.189  1.00  0.00           O  
ATOM   1904  CB  LYS B 116     -13.981   0.978 -14.845  1.00  0.00           C  
ATOM   1905  CG  LYS B 116     -12.730   0.332 -15.401  1.00  0.00           C  
ATOM   1906  CD  LYS B 116     -13.060  -0.553 -16.585  1.00  0.00           C  
ATOM   1907  CE  LYS B 116     -11.826  -1.238 -17.128  1.00  0.00           C  
ATOM   1908  NZ  LYS B 116     -12.141  -2.065 -18.319  1.00  0.00           N  
ATOM   1909  H   LYS B 116     -13.385   0.118 -12.522  1.00  0.00           H  
ATOM   1910  HA  LYS B 116     -12.928   2.569 -13.892  1.00  0.00           H  
ATOM   1911 1HB  LYS B 116     -14.672   0.182 -14.562  1.00  0.00           H  
ATOM   1912 2HB  LYS B 116     -14.445   1.547 -15.648  1.00  0.00           H  
ATOM   1913 1HG  LYS B 116     -12.043   1.117 -15.730  1.00  0.00           H  
ATOM   1914 2HG  LYS B 116     -12.239  -0.255 -14.627  1.00  0.00           H  
ATOM   1915 1HD  LYS B 116     -13.787  -1.308 -16.281  1.00  0.00           H  
ATOM   1916 2HD  LYS B 116     -13.493   0.058 -17.377  1.00  0.00           H  
ATOM   1917 1HE  LYS B 116     -11.088  -0.491 -17.399  1.00  0.00           H  
ATOM   1918 2HE  LYS B 116     -11.407  -1.881 -16.351  1.00  0.00           H  
ATOM   1919 1HZ  LYS B 116     -11.302  -2.510 -18.656  1.00  0.00           H  
ATOM   1920 2HZ  LYS B 116     -12.820  -2.767 -18.070  1.00  0.00           H  
ATOM   1921 3HZ  LYS B 116     -12.519  -1.465 -19.042  1.00  0.00           H  
ATOM   1922  N   THR B 117     -15.781   2.392 -12.384  1.00  0.00           N  
ATOM   1923  CA  THR B 117     -16.995   3.150 -12.155  1.00  0.00           C  
ATOM   1924  C   THR B 117     -16.766   4.411 -11.320  1.00  0.00           C  
ATOM   1925  O   THR B 117     -17.663   5.247 -11.244  1.00  0.00           O  
ATOM   1926  CB  THR B 117     -18.089   2.282 -11.503  1.00  0.00           C  
ATOM   1927  OG1 THR B 117     -17.664   1.811 -10.230  1.00  0.00           O  
ATOM   1928  CG2 THR B 117     -18.376   1.087 -12.386  1.00  0.00           C  
ATOM   1929  H   THR B 117     -15.531   1.628 -11.748  1.00  0.00           H  
ATOM   1930  HA  THR B 117     -17.377   3.473 -13.122  1.00  0.00           H  
ATOM   1931  HB  THR B 117     -18.998   2.873 -11.376  1.00  0.00           H  
ATOM   1932  HG1 THR B 117     -17.817   2.503  -9.547  1.00  0.00           H  
ATOM   1933 1HG2 THR B 117     -19.152   0.474 -11.923  1.00  0.00           H  
ATOM   1934 2HG2 THR B 117     -18.713   1.427 -13.364  1.00  0.00           H  
ATOM   1935 3HG2 THR B 117     -17.464   0.496 -12.498  1.00  0.00           H  
ATOM   1936  N   ILE B 118     -15.575   4.596 -10.726  1.00  0.00           N  
ATOM   1937  CA  ILE B 118     -15.400   5.787  -9.892  1.00  0.00           C  
ATOM   1938  C   ILE B 118     -15.364   7.031 -10.781  1.00  0.00           C  
ATOM   1939  O   ILE B 118     -14.561   7.114 -11.707  1.00  0.00           O  
ATOM   1940  CB  ILE B 118     -14.068   5.760  -9.088  1.00  0.00           C  
ATOM   1941  CG1 ILE B 118     -13.958   4.531  -8.140  1.00  0.00           C  
ATOM   1942  CG2 ILE B 118     -13.971   7.051  -8.257  1.00  0.00           C  
ATOM   1943  CD1 ILE B 118     -15.001   4.481  -7.065  1.00  0.00           C  
ATOM   1944  H   ILE B 118     -14.816   3.925 -10.840  1.00  0.00           H  
ATOM   1945  HA  ILE B 118     -16.239   5.868  -9.201  1.00  0.00           H  
ATOM   1946  HB  ILE B 118     -13.228   5.710  -9.784  1.00  0.00           H  
ATOM   1947 1HG1 ILE B 118     -14.044   3.623  -8.741  1.00  0.00           H  
ATOM   1948 2HG1 ILE B 118     -12.974   4.539  -7.666  1.00  0.00           H  
ATOM   1949 1HG2 ILE B 118     -13.043   7.065  -7.712  1.00  0.00           H  
ATOM   1950 2HG2 ILE B 118     -14.011   7.907  -8.915  1.00  0.00           H  
ATOM   1951 3HG2 ILE B 118     -14.808   7.101  -7.555  1.00  0.00           H  
ATOM   1952 1HD1 ILE B 118     -14.857   3.594  -6.455  1.00  0.00           H  
ATOM   1953 2HD1 ILE B 118     -14.919   5.359  -6.448  1.00  0.00           H  
ATOM   1954 3HD1 ILE B 118     -15.975   4.454  -7.515  1.00  0.00           H  
ATOM   1955  N   GLN B 119     -16.212   8.010 -10.470  1.00  0.00           N  
ATOM   1956  CA  GLN B 119     -16.302   9.276 -11.197  1.00  0.00           C  
ATOM   1957  C   GLN B 119     -15.824  10.441 -10.343  1.00  0.00           C  
ATOM   1958  O   GLN B 119     -15.134  11.356 -10.831  1.00  0.00           O  
ATOM   1959  CB  GLN B 119     -17.751   9.498 -11.624  1.00  0.00           C  
ATOM   1960  CG  GLN B 119     -18.206   8.535 -12.688  1.00  0.00           C  
ATOM   1961  CD  GLN B 119     -19.706   8.484 -12.847  1.00  0.00           C  
ATOM   1962  OE1 GLN B 119     -20.428   9.472 -13.122  1.00  0.00           O  
ATOM   1963  NE2 GLN B 119     -20.189   7.282 -12.618  1.00  0.00           N  
ATOM   1964  H   GLN B 119     -16.856   7.860  -9.706  1.00  0.00           H  
ATOM   1965  HA  GLN B 119     -15.679   9.214 -12.074  1.00  0.00           H  
ATOM   1966 1HB  GLN B 119     -18.408   9.391 -10.758  1.00  0.00           H  
ATOM   1967 2HB  GLN B 119     -17.865  10.516 -12.006  1.00  0.00           H  
ATOM   1968 1HG  GLN B 119     -17.766   8.839 -13.639  1.00  0.00           H  
ATOM   1969 2HG  GLN B 119     -17.865   7.540 -12.427  1.00  0.00           H  
ATOM   1970 1HE2 GLN B 119     -21.184   7.099 -12.602  1.00  0.00           H  
ATOM   1971 2HE2 GLN B 119     -19.564   6.536 -12.371  1.00  0.00           H  
ATOM   1972  N   GLU B 120     -16.154  10.382  -9.048  1.00  0.00           N  
ATOM   1973  CA  GLU B 120     -15.764  11.472  -8.170  1.00  0.00           C  
ATOM   1974  C   GLU B 120     -15.226  10.966  -6.835  1.00  0.00           C  
ATOM   1975  O   GLU B 120     -15.752   9.994  -6.281  1.00  0.00           O  
ATOM   1976  CB  GLU B 120     -16.980  12.371  -7.857  1.00  0.00           C  
ATOM   1977  CG  GLU B 120     -17.766  12.908  -9.072  1.00  0.00           C  
ATOM   1978  CD  GLU B 120     -18.819  13.944  -8.700  1.00  0.00           C  
ATOM   1979  OE1 GLU B 120     -19.503  14.408  -9.579  1.00  0.00           O  
ATOM   1980  OE2 GLU B 120     -18.919  14.297  -7.545  1.00  0.00           O  
ATOM   1981  H   GLU B 120     -16.713   9.605  -8.698  1.00  0.00           H  
ATOM   1982  HA  GLU B 120     -14.982  12.057  -8.651  1.00  0.00           H  
ATOM   1983 1HB  GLU B 120     -17.678  11.812  -7.244  1.00  0.00           H  
ATOM   1984 2HB  GLU B 120     -16.648  13.228  -7.271  1.00  0.00           H  
ATOM   1985 1HG  GLU B 120     -17.117  13.297  -9.821  1.00  0.00           H  
ATOM   1986 2HG  GLU B 120     -18.283  12.058  -9.518  1.00  0.00           H  
ATOM   1987  N   VAL B 121     -14.226  11.674  -6.305  1.00  0.00           N  
ATOM   1988  CA  VAL B 121     -13.730  11.426  -4.951  1.00  0.00           C  
ATOM   1989  C   VAL B 121     -13.778  12.705  -4.134  1.00  0.00           C  
ATOM   1990  O   VAL B 121     -13.146  13.700  -4.486  1.00  0.00           O  
ATOM   1991  CB  VAL B 121     -12.289  10.861  -4.968  1.00  0.00           C  
ATOM   1992  CG1 VAL B 121     -11.785  10.658  -3.525  1.00  0.00           C  
ATOM   1993  CG2 VAL B 121     -12.276   9.528  -5.706  1.00  0.00           C  
ATOM   1994  H   VAL B 121     -13.811  12.420  -6.869  1.00  0.00           H  
ATOM   1995  HA  VAL B 121     -14.382  10.707  -4.472  1.00  0.00           H  
ATOM   1996  HB  VAL B 121     -11.625  11.570  -5.466  1.00  0.00           H  
ATOM   1997 1HG1 VAL B 121     -10.774  10.266  -3.535  1.00  0.00           H  
ATOM   1998 2HG1 VAL B 121     -11.791  11.610  -3.007  1.00  0.00           H  
ATOM   1999 3HG1 VAL B 121     -12.434   9.957  -2.998  1.00  0.00           H  
ATOM   2000 1HG2 VAL B 121     -11.277   9.132  -5.727  1.00  0.00           H  
ATOM   2001 2HG2 VAL B 121     -12.931   8.829  -5.200  1.00  0.00           H  
ATOM   2002 3HG2 VAL B 121     -12.623   9.667  -6.712  1.00  0.00           H  
ATOM   2003  N   ALA B 122     -14.571  12.698  -3.070  1.00  0.00           N  
ATOM   2004  CA  ALA B 122     -14.739  13.877  -2.234  1.00  0.00           C  
ATOM   2005  C   ALA B 122     -13.471  14.260  -1.470  1.00  0.00           C  
ATOM   2006  O   ALA B 122     -13.099  15.434  -1.428  1.00  0.00           O  
ATOM   2007  CB  ALA B 122     -15.858  13.636  -1.266  1.00  0.00           C  
ATOM   2008  H   ALA B 122     -15.087  11.852  -2.827  1.00  0.00           H  
ATOM   2009  HA  ALA B 122     -15.006  14.704  -2.880  1.00  0.00           H  
ATOM   2010 1HB  ALA B 122     -16.024  14.504  -0.657  1.00  0.00           H  
ATOM   2011 2HB  ALA B 122     -16.770  13.386  -1.805  1.00  0.00           H  
ATOM   2012 3HB  ALA B 122     -15.566  12.814  -0.656  1.00  0.00           H  
ATOM   2013  N   GLY B 123     -12.774  13.274  -0.925  1.00  0.00           N  
ATOM   2014  CA  GLY B 123     -11.552  13.517  -0.177  1.00  0.00           C  
ATOM   2015  C   GLY B 123     -10.350  13.425  -1.107  1.00  0.00           C  
ATOM   2016  O   GLY B 123     -10.327  14.051  -2.178  1.00  0.00           O  
ATOM   2017  H   GLY B 123     -13.115  12.310  -0.962  1.00  0.00           H  
ATOM   2018 1HA  GLY B 123     -11.589  14.495   0.297  1.00  0.00           H  
ATOM   2019 2HA  GLY B 123     -11.470  12.777   0.616  1.00  0.00           H  
ATOM   2020  N   TYR B 124      -9.328  12.699  -0.659  1.00  0.00           N  
ATOM   2021  CA  TYR B 124      -8.088  12.542  -1.415  1.00  0.00           C  
ATOM   2022  C   TYR B 124      -8.032  11.173  -2.071  1.00  0.00           C  
ATOM   2023  O   TYR B 124      -8.801  10.275  -1.712  1.00  0.00           O  
ATOM   2024  CB  TYR B 124      -6.825  12.706  -0.542  1.00  0.00           C  
ATOM   2025  CG  TYR B 124      -6.668  11.711   0.625  1.00  0.00           C  
ATOM   2026  CD1 TYR B 124      -6.179  10.425   0.390  1.00  0.00           C  
ATOM   2027  CD2 TYR B 124      -6.928  12.106   1.925  1.00  0.00           C  
ATOM   2028  CE1 TYR B 124      -5.998   9.536   1.436  1.00  0.00           C  
ATOM   2029  CE2 TYR B 124      -6.731  11.220   2.977  1.00  0.00           C  
ATOM   2030  CZ  TYR B 124      -6.278   9.927   2.728  1.00  0.00           C  
ATOM   2031  OH  TYR B 124      -6.083   9.029   3.772  1.00  0.00           O  
ATOM   2032  H   TYR B 124      -9.426  12.235   0.241  1.00  0.00           H  
ATOM   2033  HA  TYR B 124      -8.058  13.291  -2.208  1.00  0.00           H  
ATOM   2034 1HB  TYR B 124      -5.941  12.615  -1.173  1.00  0.00           H  
ATOM   2035 2HB  TYR B 124      -6.810  13.714  -0.125  1.00  0.00           H  
ATOM   2036  HD1 TYR B 124      -5.949  10.115  -0.622  1.00  0.00           H  
ATOM   2037  HD2 TYR B 124      -7.287  13.113   2.124  1.00  0.00           H  
ATOM   2038  HE1 TYR B 124      -5.632   8.532   1.247  1.00  0.00           H  
ATOM   2039  HE2 TYR B 124      -6.941  11.540   3.996  1.00  0.00           H  
ATOM   2040  HH  TYR B 124      -6.210   8.098   3.450  1.00  0.00           H  
ATOM   2041  N   VAL B 125      -7.121  11.029  -3.023  1.00  0.00           N  
ATOM   2042  CA  VAL B 125      -6.845   9.755  -3.656  1.00  0.00           C  
ATOM   2043  C   VAL B 125      -5.412   9.317  -3.345  1.00  0.00           C  
ATOM   2044  O   VAL B 125      -4.459  10.062  -3.599  1.00  0.00           O  
ATOM   2045  CB  VAL B 125      -7.036   9.844  -5.181  1.00  0.00           C  
ATOM   2046  CG1 VAL B 125      -6.710   8.498  -5.832  1.00  0.00           C  
ATOM   2047  CG2 VAL B 125      -8.450  10.240  -5.488  1.00  0.00           C  
ATOM   2048  H   VAL B 125      -6.581  11.841  -3.295  1.00  0.00           H  
ATOM   2049  HA  VAL B 125      -7.535   9.014  -3.263  1.00  0.00           H  
ATOM   2050  HB  VAL B 125      -6.360  10.589  -5.580  1.00  0.00           H  
ATOM   2051 1HG1 VAL B 125      -6.839   8.570  -6.912  1.00  0.00           H  
ATOM   2052 2HG1 VAL B 125      -5.679   8.234  -5.607  1.00  0.00           H  
ATOM   2053 3HG1 VAL B 125      -7.375   7.730  -5.433  1.00  0.00           H  
ATOM   2054 1HG2 VAL B 125      -8.578  10.304  -6.558  1.00  0.00           H  
ATOM   2055 2HG2 VAL B 125      -9.107   9.508  -5.097  1.00  0.00           H  
ATOM   2056 3HG2 VAL B 125      -8.669  11.202  -5.033  1.00  0.00           H  
ATOM   2057  N   LEU B 126      -5.283   8.137  -2.752  1.00  0.00           N  
ATOM   2058  CA  LEU B 126      -3.990   7.577  -2.382  1.00  0.00           C  
ATOM   2059  C   LEU B 126      -3.765   6.255  -3.060  1.00  0.00           C  
ATOM   2060  O   LEU B 126      -4.536   5.309  -2.882  1.00  0.00           O  
ATOM   2061  CB  LEU B 126      -3.901   7.346  -0.871  1.00  0.00           C  
ATOM   2062  CG  LEU B 126      -2.628   6.605  -0.321  1.00  0.00           C  
ATOM   2063  CD1 LEU B 126      -1.363   7.447  -0.559  1.00  0.00           C  
ATOM   2064  CD2 LEU B 126      -2.860   6.321   1.158  1.00  0.00           C  
ATOM   2065  H   LEU B 126      -6.129   7.599  -2.573  1.00  0.00           H  
ATOM   2066  HA  LEU B 126      -3.207   8.264  -2.694  1.00  0.00           H  
ATOM   2067 1HB  LEU B 126      -3.936   8.316  -0.387  1.00  0.00           H  
ATOM   2068 2HB  LEU B 126      -4.766   6.779  -0.568  1.00  0.00           H  
ATOM   2069  HG  LEU B 126      -2.489   5.652  -0.840  1.00  0.00           H  
ATOM   2070 1HD1 LEU B 126      -0.499   6.921  -0.161  1.00  0.00           H  
ATOM   2071 2HD1 LEU B 126      -1.210   7.618  -1.623  1.00  0.00           H  
ATOM   2072 3HD1 LEU B 126      -1.471   8.396  -0.061  1.00  0.00           H  
ATOM   2073 1HD2 LEU B 126      -2.003   5.799   1.574  1.00  0.00           H  
ATOM   2074 2HD2 LEU B 126      -3.009   7.247   1.683  1.00  0.00           H  
ATOM   2075 3HD2 LEU B 126      -3.752   5.699   1.277  1.00  0.00           H  
ATOM   2076  N   ILE B 127      -2.710   6.190  -3.830  1.00  0.00           N  
ATOM   2077  CA  ILE B 127      -2.352   4.972  -4.502  1.00  0.00           C  
ATOM   2078  C   ILE B 127      -0.973   4.615  -3.986  1.00  0.00           C  
ATOM   2079  O   ILE B 127      -0.053   5.420  -4.102  1.00  0.00           O  
ATOM   2080  CB  ILE B 127      -2.376   5.168  -6.032  1.00  0.00           C  
ATOM   2081  CG1 ILE B 127      -3.819   5.595  -6.466  1.00  0.00           C  
ATOM   2082  CG2 ILE B 127      -1.928   3.912  -6.737  1.00  0.00           C  
ATOM   2083  CD1 ILE B 127      -3.966   6.017  -7.895  1.00  0.00           C  
ATOM   2084  H   ILE B 127      -2.130   7.021  -3.945  1.00  0.00           H  
ATOM   2085  HA  ILE B 127      -3.046   4.187  -4.232  1.00  0.00           H  
ATOM   2086  HB  ILE B 127      -1.713   5.961  -6.284  1.00  0.00           H  
ATOM   2087 1HG1 ILE B 127      -4.492   4.768  -6.280  1.00  0.00           H  
ATOM   2088 2HG1 ILE B 127      -4.128   6.429  -5.853  1.00  0.00           H  
ATOM   2089 1HG2 ILE B 127      -1.926   4.059  -7.807  1.00  0.00           H  
ATOM   2090 2HG2 ILE B 127      -0.921   3.652  -6.422  1.00  0.00           H  
ATOM   2091 3HG2 ILE B 127      -2.609   3.108  -6.472  1.00  0.00           H  
ATOM   2092 1HD1 ILE B 127      -5.001   6.300  -8.082  1.00  0.00           H  
ATOM   2093 2HD1 ILE B 127      -3.321   6.868  -8.102  1.00  0.00           H  
ATOM   2094 3HD1 ILE B 127      -3.701   5.197  -8.538  1.00  0.00           H  
ATOM   2095  N   ALA B 128      -0.814   3.469  -3.347  1.00  0.00           N  
ATOM   2096  CA  ALA B 128       0.520   3.224  -2.811  1.00  0.00           C  
ATOM   2097  C   ALA B 128       0.854   1.767  -2.571  1.00  0.00           C  
ATOM   2098  O   ALA B 128      -0.011   0.950  -2.250  1.00  0.00           O  
ATOM   2099  CB  ALA B 128       0.688   3.982  -1.498  1.00  0.00           C  
ATOM   2100  H   ALA B 128      -1.594   2.814  -3.263  1.00  0.00           H  
ATOM   2101  HA  ALA B 128       1.224   3.598  -3.541  1.00  0.00           H  
ATOM   2102 1HB  ALA B 128       1.703   3.843  -1.135  1.00  0.00           H  
ATOM   2103 2HB  ALA B 128       0.506   5.041  -1.654  1.00  0.00           H  
ATOM   2104 3HB  ALA B 128      -0.015   3.601  -0.768  1.00  0.00           H  
ATOM   2105  N   LEU B 129       2.140   1.467  -2.696  1.00  0.00           N  
ATOM   2106  CA  LEU B 129       2.675   0.146  -2.396  1.00  0.00           C  
ATOM   2107  C   LEU B 129       1.999  -0.993  -3.174  1.00  0.00           C  
ATOM   2108  O   LEU B 129       1.992  -2.133  -2.713  1.00  0.00           O  
ATOM   2109  CB  LEU B 129       2.603  -0.019  -0.861  1.00  0.00           C  
ATOM   2110  CG  LEU B 129       3.433   1.107  -0.054  1.00  0.00           C  
ATOM   2111  CD1 LEU B 129       3.123   1.085   1.421  1.00  0.00           C  
ATOM   2112  CD2 LEU B 129       4.941   0.832  -0.194  1.00  0.00           C  
ATOM   2113  H   LEU B 129       2.775   2.217  -2.984  1.00  0.00           H  
ATOM   2114  HA  LEU B 129       3.727   0.144  -2.664  1.00  0.00           H  
ATOM   2115 1HB  LEU B 129       1.567   0.008  -0.533  1.00  0.00           H  
ATOM   2116 2HB  LEU B 129       3.018  -0.986  -0.603  1.00  0.00           H  
ATOM   2117  HG  LEU B 129       3.187   2.086  -0.452  1.00  0.00           H  
ATOM   2118 1HD1 LEU B 129       3.703   1.854   1.928  1.00  0.00           H  
ATOM   2119 2HD1 LEU B 129       2.060   1.273   1.580  1.00  0.00           H  
ATOM   2120 3HD1 LEU B 129       3.391   0.118   1.823  1.00  0.00           H  
ATOM   2121 1HD2 LEU B 129       5.492   1.599   0.348  1.00  0.00           H  
ATOM   2122 2HD2 LEU B 129       5.177  -0.148   0.229  1.00  0.00           H  
ATOM   2123 3HD2 LEU B 129       5.241   0.846  -1.232  1.00  0.00           H  
ATOM   2124  N   ASN B 130       1.458  -0.695  -4.367  1.00  0.00           N  
ATOM   2125  CA  ASN B 130       0.792  -1.688  -5.206  1.00  0.00           C  
ATOM   2126  C   ASN B 130       1.804  -2.307  -6.167  1.00  0.00           C  
ATOM   2127  O   ASN B 130       2.755  -1.638  -6.563  1.00  0.00           O  
ATOM   2128  CB  ASN B 130      -0.291  -1.018  -6.026  1.00  0.00           C  
ATOM   2129  CG  ASN B 130      -1.439  -0.399  -5.266  1.00  0.00           C  
ATOM   2130  OD1 ASN B 130      -2.336  -1.049  -4.725  1.00  0.00           O  
ATOM   2131  ND2 ASN B 130      -1.406   0.887  -5.200  1.00  0.00           N  
ATOM   2132  H   ASN B 130       1.483   0.265  -4.709  1.00  0.00           H  
ATOM   2133  HA  ASN B 130       0.378  -2.483  -4.586  1.00  0.00           H  
ATOM   2134 1HB  ASN B 130       0.152  -0.267  -6.679  1.00  0.00           H  
ATOM   2135 2HB  ASN B 130      -0.707  -1.774  -6.649  1.00  0.00           H  
ATOM   2136 1HD2 ASN B 130      -2.152   1.390  -4.707  1.00  0.00           H  
ATOM   2137 2HD2 ASN B 130      -0.609   1.372  -5.586  1.00  0.00           H  
ATOM   2138  N   THR B 131       1.584  -3.553  -6.581  1.00  0.00           N  
ATOM   2139  CA  THR B 131       2.459  -4.152  -7.583  1.00  0.00           C  
ATOM   2140  C   THR B 131       1.634  -4.510  -8.818  1.00  0.00           C  
ATOM   2141  O   THR B 131       2.166  -4.933  -9.844  1.00  0.00           O  
ATOM   2142  CB  THR B 131       3.263  -5.329  -7.013  1.00  0.00           C  
ATOM   2143  OG1 THR B 131       2.366  -6.299  -6.520  1.00  0.00           O  
ATOM   2144  CG2 THR B 131       4.140  -4.821  -5.895  1.00  0.00           C  
ATOM   2145  H   THR B 131       0.781  -4.067  -6.232  1.00  0.00           H  
ATOM   2146  HA  THR B 131       3.184  -3.409  -7.884  1.00  0.00           H  
ATOM   2147  HB  THR B 131       3.885  -5.771  -7.795  1.00  0.00           H  
ATOM   2148  HG1 THR B 131       2.828  -6.986  -5.997  1.00  0.00           H  
ATOM   2149 1HG2 THR B 131       4.709  -5.647  -5.490  1.00  0.00           H  
ATOM   2150 2HG2 THR B 131       4.816  -4.071  -6.286  1.00  0.00           H  
ATOM   2151 3HG2 THR B 131       3.527  -4.384  -5.113  1.00  0.00           H  
ATOM   2152  N   VAL B 132       0.322  -4.307  -8.713  1.00  0.00           N  
ATOM   2153  CA  VAL B 132      -0.595  -4.583  -9.807  1.00  0.00           C  
ATOM   2154  C   VAL B 132      -0.152  -3.762 -11.000  1.00  0.00           C  
ATOM   2155  O   VAL B 132       0.195  -2.593 -10.863  1.00  0.00           O  
ATOM   2156  CB  VAL B 132      -2.035  -4.187  -9.399  1.00  0.00           C  
ATOM   2157  CG1 VAL B 132      -2.176  -2.658  -9.260  1.00  0.00           C  
ATOM   2158  CG2 VAL B 132      -3.060  -4.737 -10.380  1.00  0.00           C  
ATOM   2159  H   VAL B 132      -0.058  -4.014  -7.819  1.00  0.00           H  
ATOM   2160  HA  VAL B 132      -0.563  -5.639 -10.050  1.00  0.00           H  
ATOM   2161  HB  VAL B 132      -2.209  -4.604  -8.430  1.00  0.00           H  
ATOM   2162 1HG1 VAL B 132      -3.168  -2.424  -8.913  1.00  0.00           H  
ATOM   2163 2HG1 VAL B 132      -1.463  -2.297  -8.564  1.00  0.00           H  
ATOM   2164 3HG1 VAL B 132      -2.024  -2.165 -10.213  1.00  0.00           H  
ATOM   2165 1HG2 VAL B 132      -4.064  -4.478 -10.039  1.00  0.00           H  
ATOM   2166 2HG2 VAL B 132      -2.906  -4.314 -11.364  1.00  0.00           H  
ATOM   2167 3HG2 VAL B 132      -2.971  -5.823 -10.426  1.00  0.00           H  
ATOM   2168  N   GLU B 133      -0.179  -4.358 -12.180  1.00  0.00           N  
ATOM   2169  CA  GLU B 133       0.268  -3.656 -13.371  1.00  0.00           C  
ATOM   2170  C   GLU B 133      -0.558  -2.412 -13.705  1.00  0.00           C  
ATOM   2171  O   GLU B 133      -0.004  -1.377 -14.097  1.00  0.00           O  
ATOM   2172  CB  GLU B 133       0.239  -4.617 -14.564  1.00  0.00           C  
ATOM   2173  CG  GLU B 133       0.824  -4.053 -15.847  1.00  0.00           C  
ATOM   2174  CD  GLU B 133       0.967  -5.072 -17.007  1.00  0.00           C  
ATOM   2175  OE1 GLU B 133       1.540  -6.130 -16.814  1.00  0.00           O  
ATOM   2176  OE2 GLU B 133       0.523  -4.762 -18.085  1.00  0.00           O  
ATOM   2177  H   GLU B 133      -0.486  -5.313 -12.243  1.00  0.00           H  
ATOM   2178  HA  GLU B 133       1.301  -3.338 -13.202  1.00  0.00           H  
ATOM   2179 1HB  GLU B 133       0.728  -5.516 -14.306  1.00  0.00           H  
ATOM   2180 2HB  GLU B 133      -0.797  -4.875 -14.779  1.00  0.00           H  
ATOM   2181 1HG  GLU B 133       0.191  -3.226 -16.178  1.00  0.00           H  
ATOM   2182 2HG  GLU B 133       1.807  -3.647 -15.613  1.00  0.00           H  
ATOM   2183  N   ARG B 134      -1.877  -2.521 -13.535  1.00  0.00           N  
ATOM   2184  CA  ARG B 134      -2.803  -1.460 -13.917  1.00  0.00           C  
ATOM   2185  C   ARG B 134      -3.865  -1.129 -12.880  1.00  0.00           C  
ATOM   2186  O   ARG B 134      -4.523  -2.020 -12.340  1.00  0.00           O  
ATOM   2187  CB  ARG B 134      -3.523  -1.868 -15.204  1.00  0.00           C  
ATOM   2188  CG  ARG B 134      -4.527  -0.847 -15.835  1.00  0.00           C  
ATOM   2189  CD  ARG B 134      -5.156  -1.450 -17.079  1.00  0.00           C  
ATOM   2190  NE  ARG B 134      -6.185  -0.603 -17.715  1.00  0.00           N  
ATOM   2191  CZ  ARG B 134      -5.960   0.255 -18.736  1.00  0.00           C  
ATOM   2192  NH1 ARG B 134      -4.762   0.392 -19.232  1.00  0.00           N  
ATOM   2193  NH2 ARG B 134      -6.944   0.972 -19.257  1.00  0.00           N  
ATOM   2194  H   ARG B 134      -2.245  -3.384 -13.166  1.00  0.00           H  
ATOM   2195  HA  ARG B 134      -2.222  -0.560 -14.108  1.00  0.00           H  
ATOM   2196 1HB  ARG B 134      -2.777  -2.093 -15.969  1.00  0.00           H  
ATOM   2197 2HB  ARG B 134      -4.077  -2.786 -15.021  1.00  0.00           H  
ATOM   2198 1HG  ARG B 134      -5.325  -0.648 -15.124  1.00  0.00           H  
ATOM   2199 2HG  ARG B 134      -4.037   0.090 -16.085  1.00  0.00           H  
ATOM   2200 1HD  ARG B 134      -4.372  -1.634 -17.813  1.00  0.00           H  
ATOM   2201 2HD  ARG B 134      -5.620  -2.396 -16.812  1.00  0.00           H  
ATOM   2202  HE  ARG B 134      -7.130  -0.678 -17.373  1.00  0.00           H  
ATOM   2203 1HH1 ARG B 134      -3.976  -0.149 -18.872  1.00  0.00           H  
ATOM   2204 2HH1 ARG B 134      -4.597   1.024 -19.993  1.00  0.00           H  
ATOM   2205 1HH2 ARG B 134      -7.908   0.911 -18.905  1.00  0.00           H  
ATOM   2206 2HH2 ARG B 134      -6.753   1.598 -20.016  1.00  0.00           H  
ATOM   2207  N   ILE B 135      -4.066   0.171 -12.667  1.00  0.00           N  
ATOM   2208  CA  ILE B 135      -5.161   0.659 -11.826  1.00  0.00           C  
ATOM   2209  C   ILE B 135      -6.112   1.513 -12.673  1.00  0.00           C  
ATOM   2210  O   ILE B 135      -5.953   2.734 -12.757  1.00  0.00           O  
ATOM   2211  CB  ILE B 135      -4.651   1.472 -10.635  1.00  0.00           C  
ATOM   2212  CG1 ILE B 135      -3.737   0.633  -9.797  1.00  0.00           C  
ATOM   2213  CG2 ILE B 135      -5.796   2.000  -9.833  1.00  0.00           C  
ATOM   2214  CD1 ILE B 135      -3.012   1.401  -8.774  1.00  0.00           C  
ATOM   2215  H   ILE B 135      -3.435   0.834 -13.135  1.00  0.00           H  
ATOM   2216  HA  ILE B 135      -5.674  -0.195 -11.406  1.00  0.00           H  
ATOM   2217  HB  ILE B 135      -4.064   2.297 -11.007  1.00  0.00           H  
ATOM   2218 1HG1 ILE B 135      -4.317  -0.115  -9.292  1.00  0.00           H  
ATOM   2219 2HG1 ILE B 135      -3.038   0.134 -10.437  1.00  0.00           H  
ATOM   2220 1HG2 ILE B 135      -5.419   2.596  -9.001  1.00  0.00           H  
ATOM   2221 2HG2 ILE B 135      -6.410   2.614 -10.469  1.00  0.00           H  
ATOM   2222 3HG2 ILE B 135      -6.376   1.172  -9.455  1.00  0.00           H  
ATOM   2223 1HD1 ILE B 135      -2.372   0.733  -8.197  1.00  0.00           H  
ATOM   2224 2HD1 ILE B 135      -2.405   2.156  -9.263  1.00  0.00           H  
ATOM   2225 3HD1 ILE B 135      -3.728   1.880  -8.114  1.00  0.00           H  
ATOM   2226  N   PRO B 136      -7.188   0.925 -13.213  1.00  0.00           N  
ATOM   2227  CA  PRO B 136      -8.043   1.491 -14.230  1.00  0.00           C  
ATOM   2228  C   PRO B 136      -9.051   2.524 -13.752  1.00  0.00           C  
ATOM   2229  O   PRO B 136     -10.245   2.390 -14.001  1.00  0.00           O  
ATOM   2230  CB  PRO B 136      -8.763   0.252 -14.757  1.00  0.00           C  
ATOM   2231  CG  PRO B 136      -8.716  -0.699 -13.616  1.00  0.00           C  
ATOM   2232  CD  PRO B 136      -7.350  -0.502 -12.992  1.00  0.00           C  
ATOM   2233  HA  PRO B 136      -7.412   1.921 -15.021  1.00  0.00           H  
ATOM   2234 1HB  PRO B 136      -9.781   0.514 -15.060  1.00  0.00           H  
ATOM   2235 2HB  PRO B 136      -8.254  -0.128 -15.649  1.00  0.00           H  
ATOM   2236 1HG  PRO B 136      -9.536  -0.465 -12.919  1.00  0.00           H  
ATOM   2237 2HG  PRO B 136      -8.879  -1.729 -13.962  1.00  0.00           H  
ATOM   2238 1HD  PRO B 136      -7.419  -0.730 -11.924  1.00  0.00           H  
ATOM   2239 2HD  PRO B 136      -6.610  -1.122 -13.516  1.00  0.00           H  
ATOM   2240  N   LEU B 137      -8.580   3.622 -13.170  1.00  0.00           N  
ATOM   2241  CA  LEU B 137      -9.478   4.731 -12.794  1.00  0.00           C  
ATOM   2242  C   LEU B 137      -9.756   5.602 -14.027  1.00  0.00           C  
ATOM   2243  O   LEU B 137      -9.582   6.822 -14.022  1.00  0.00           O  
ATOM   2244  CB  LEU B 137      -8.830   5.569 -11.679  1.00  0.00           C  
ATOM   2245  CG  LEU B 137      -8.642   4.893 -10.348  1.00  0.00           C  
ATOM   2246  CD1 LEU B 137      -7.763   5.773  -9.449  1.00  0.00           C  
ATOM   2247  CD2 LEU B 137     -10.015   4.714  -9.716  1.00  0.00           C  
ATOM   2248  H   LEU B 137      -7.580   3.677 -12.992  1.00  0.00           H  
ATOM   2249  HA  LEU B 137     -10.422   4.319 -12.433  1.00  0.00           H  
ATOM   2250 1HB  LEU B 137      -7.837   5.821 -12.004  1.00  0.00           H  
ATOM   2251 2HB  LEU B 137      -9.402   6.483 -11.530  1.00  0.00           H  
ATOM   2252  HG  LEU B 137      -8.177   3.931 -10.488  1.00  0.00           H  
ATOM   2253 1HD1 LEU B 137      -7.637   5.302  -8.486  1.00  0.00           H  
ATOM   2254 2HD1 LEU B 137      -6.787   5.905  -9.919  1.00  0.00           H  
ATOM   2255 3HD1 LEU B 137      -8.235   6.743  -9.314  1.00  0.00           H  
ATOM   2256 1HD2 LEU B 137      -9.919   4.214  -8.759  1.00  0.00           H  
ATOM   2257 2HD2 LEU B 137     -10.482   5.691  -9.575  1.00  0.00           H  
ATOM   2258 3HD2 LEU B 137     -10.637   4.123 -10.377  1.00  0.00           H  
ATOM   2259  N   GLU B 138     -10.285   4.942 -15.051  1.00  0.00           N  
ATOM   2260  CA  GLU B 138     -10.548   5.462 -16.381  1.00  0.00           C  
ATOM   2261  C   GLU B 138     -11.543   6.601 -16.399  1.00  0.00           C  
ATOM   2262  O   GLU B 138     -11.458   7.482 -17.254  1.00  0.00           O  
ATOM   2263  CB  GLU B 138     -11.058   4.325 -17.288  1.00  0.00           C  
ATOM   2264  CG  GLU B 138     -10.001   3.239 -17.648  1.00  0.00           C  
ATOM   2265  CD  GLU B 138     -10.555   2.094 -18.523  1.00  0.00           C  
ATOM   2266  OE1 GLU B 138     -11.733   2.090 -18.801  1.00  0.00           O  
ATOM   2267  OE2 GLU B 138      -9.791   1.223 -18.908  1.00  0.00           O  
ATOM   2268  H   GLU B 138     -10.459   3.958 -14.884  1.00  0.00           H  
ATOM   2269  HA  GLU B 138      -9.607   5.832 -16.790  1.00  0.00           H  
ATOM   2270 1HB  GLU B 138     -11.889   3.818 -16.790  1.00  0.00           H  
ATOM   2271 2HB  GLU B 138     -11.445   4.748 -18.209  1.00  0.00           H  
ATOM   2272 1HG  GLU B 138      -9.175   3.721 -18.179  1.00  0.00           H  
ATOM   2273 2HG  GLU B 138      -9.602   2.823 -16.728  1.00  0.00           H  
ATOM   2274  N   ASN B 139     -12.507   6.564 -15.485  1.00  0.00           N  
ATOM   2275  CA  ASN B 139     -13.551   7.567 -15.456  1.00  0.00           C  
ATOM   2276  C   ASN B 139     -13.463   8.524 -14.278  1.00  0.00           C  
ATOM   2277  O   ASN B 139     -14.417   9.255 -14.026  1.00  0.00           O  
ATOM   2278  CB  ASN B 139     -14.906   6.895 -15.486  1.00  0.00           C  
ATOM   2279  CG  ASN B 139     -15.127   6.205 -16.804  1.00  0.00           C  
ATOM   2280  OD1 ASN B 139     -15.290   6.855 -17.844  1.00  0.00           O  
ATOM   2281  ND2 ASN B 139     -15.137   4.897 -16.783  1.00  0.00           N  
ATOM   2282  H   ASN B 139     -12.516   5.816 -14.804  1.00  0.00           H  
ATOM   2283  HA  ASN B 139     -13.461   8.178 -16.351  1.00  0.00           H  
ATOM   2284 1HB  ASN B 139     -14.973   6.166 -14.672  1.00  0.00           H  
ATOM   2285 2HB  ASN B 139     -15.689   7.635 -15.329  1.00  0.00           H  
ATOM   2286 1HD2 ASN B 139     -15.280   4.382 -17.627  1.00  0.00           H  
ATOM   2287 2HD2 ASN B 139     -15.022   4.403 -15.901  1.00  0.00           H  
ATOM   2288  N   LEU B 140     -12.319   8.599 -13.589  1.00  0.00           N  
ATOM   2289  CA  LEU B 140     -12.265   9.555 -12.481  1.00  0.00           C  
ATOM   2290  C   LEU B 140     -12.148  10.957 -13.042  1.00  0.00           C  
ATOM   2291  O   LEU B 140     -11.157  11.281 -13.687  1.00  0.00           O  
ATOM   2292  CB  LEU B 140     -11.077   9.251 -11.549  1.00  0.00           C  
ATOM   2293  CG  LEU B 140     -10.848  10.251 -10.364  1.00  0.00           C  
ATOM   2294  CD1 LEU B 140     -12.008  10.232  -9.414  1.00  0.00           C  
ATOM   2295  CD2 LEU B 140      -9.555   9.868  -9.631  1.00  0.00           C  
ATOM   2296  H   LEU B 140     -11.511   8.014 -13.814  1.00  0.00           H  
ATOM   2297  HA  LEU B 140     -13.187   9.481 -11.908  1.00  0.00           H  
ATOM   2298 1HB  LEU B 140     -11.231   8.262 -11.118  1.00  0.00           H  
ATOM   2299 2HB  LEU B 140     -10.162   9.222 -12.147  1.00  0.00           H  
ATOM   2300  HG  LEU B 140     -10.768  11.261 -10.761  1.00  0.00           H  
ATOM   2301 1HD1 LEU B 140     -11.830  10.948  -8.607  1.00  0.00           H  
ATOM   2302 2HD1 LEU B 140     -12.911  10.505  -9.940  1.00  0.00           H  
ATOM   2303 3HD1 LEU B 140     -12.106   9.241  -9.007  1.00  0.00           H  
ATOM   2304 1HD2 LEU B 140      -9.384  10.565  -8.821  1.00  0.00           H  
ATOM   2305 2HD2 LEU B 140      -9.647   8.858  -9.230  1.00  0.00           H  
ATOM   2306 3HD2 LEU B 140      -8.722   9.909 -10.328  1.00  0.00           H  
ATOM   2307  N   GLN B 141     -13.172  11.782 -12.808  1.00  0.00           N  
ATOM   2308  CA  GLN B 141     -13.228  13.128 -13.357  1.00  0.00           C  
ATOM   2309  C   GLN B 141     -12.709  14.182 -12.408  1.00  0.00           C  
ATOM   2310  O   GLN B 141     -11.996  15.120 -12.818  1.00  0.00           O  
ATOM   2311  CB  GLN B 141     -14.664  13.468 -13.753  1.00  0.00           C  
ATOM   2312  CG  GLN B 141     -15.186  12.641 -14.902  1.00  0.00           C  
ATOM   2313  CD  GLN B 141     -16.664  12.822 -15.143  1.00  0.00           C  
ATOM   2314  OE1 GLN B 141     -17.431  13.009 -14.202  1.00  0.00           O  
ATOM   2315  NE2 GLN B 141     -17.081  12.771 -16.397  1.00  0.00           N  
ATOM   2316  H   GLN B 141     -13.953  11.455 -12.246  1.00  0.00           H  
ATOM   2317  HA  GLN B 141     -12.632  13.143 -14.240  1.00  0.00           H  
ATOM   2318 1HB  GLN B 141     -15.320  13.304 -12.895  1.00  0.00           H  
ATOM   2319 2HB  GLN B 141     -14.729  14.522 -14.025  1.00  0.00           H  
ATOM   2320 1HG  GLN B 141     -14.655  12.933 -15.806  1.00  0.00           H  
ATOM   2321 2HG  GLN B 141     -15.004  11.594 -14.685  1.00  0.00           H  
ATOM   2322 1HE2 GLN B 141     -18.061  12.870 -16.585  1.00  0.00           H  
ATOM   2323 2HE2 GLN B 141     -16.427  12.619 -17.140  1.00  0.00           H  
ATOM   2324  N   ILE B 142     -13.078  14.019 -11.138  1.00  0.00           N  
ATOM   2325  CA  ILE B 142     -12.748  15.021 -10.143  1.00  0.00           C  
ATOM   2326  C   ILE B 142     -12.364  14.485  -8.774  1.00  0.00           C  
ATOM   2327  O   ILE B 142     -12.997  13.565  -8.240  1.00  0.00           O  
ATOM   2328  CB  ILE B 142     -13.957  15.975  -9.991  1.00  0.00           C  
ATOM   2329  CG1 ILE B 142     -13.675  17.141  -9.038  1.00  0.00           C  
ATOM   2330  CG2 ILE B 142     -15.123  15.202  -9.525  1.00  0.00           C  
ATOM   2331  CD1 ILE B 142     -14.678  18.255  -9.179  1.00  0.00           C  
ATOM   2332  H   ILE B 142     -13.644  13.205 -10.890  1.00  0.00           H  
ATOM   2333  HA  ILE B 142     -11.908  15.588 -10.522  1.00  0.00           H  
ATOM   2334  HB  ILE B 142     -14.182  16.407 -10.963  1.00  0.00           H  
ATOM   2335 1HG1 ILE B 142     -13.702  16.780  -8.010  1.00  0.00           H  
ATOM   2336 2HG1 ILE B 142     -12.682  17.544  -9.238  1.00  0.00           H  
ATOM   2337 1HG2 ILE B 142     -16.000  15.848  -9.451  1.00  0.00           H  
ATOM   2338 2HG2 ILE B 142     -15.302  14.415 -10.246  1.00  0.00           H  
ATOM   2339 3HG2 ILE B 142     -14.910  14.770  -8.549  1.00  0.00           H  
ATOM   2340 1HD1 ILE B 142     -14.438  19.045  -8.491  1.00  0.00           H  
ATOM   2341 2HD1 ILE B 142     -14.645  18.637 -10.197  1.00  0.00           H  
ATOM   2342 3HD1 ILE B 142     -15.677  17.876  -8.963  1.00  0.00           H  
ATOM   2343  N   ILE B 143     -11.353  15.126  -8.200  1.00  0.00           N  
ATOM   2344  CA  ILE B 143     -10.946  14.894  -6.821  1.00  0.00           C  
ATOM   2345  C   ILE B 143     -11.219  16.213  -6.125  1.00  0.00           C  
ATOM   2346  O   ILE B 143     -10.701  17.249  -6.544  1.00  0.00           O  
ATOM   2347  CB  ILE B 143      -9.456  14.531  -6.694  1.00  0.00           C  
ATOM   2348  CG1 ILE B 143      -9.139  13.262  -7.496  1.00  0.00           C  
ATOM   2349  CG2 ILE B 143      -9.094  14.327  -5.220  1.00  0.00           C  
ATOM   2350  CD1 ILE B 143      -7.632  12.990  -7.644  1.00  0.00           C  
ATOM   2351  H   ILE B 143     -10.882  15.848  -8.751  1.00  0.00           H  
ATOM   2352  HA  ILE B 143     -11.557  14.114  -6.371  1.00  0.00           H  
ATOM   2353  HB  ILE B 143      -8.871  15.324  -7.080  1.00  0.00           H  
ATOM   2354 1HG1 ILE B 143      -9.607  12.420  -6.998  1.00  0.00           H  
ATOM   2355 2HG1 ILE B 143      -9.571  13.351  -8.485  1.00  0.00           H  
ATOM   2356 1HG2 ILE B 143      -8.038  14.081  -5.132  1.00  0.00           H  
ATOM   2357 2HG2 ILE B 143      -9.300  15.237  -4.663  1.00  0.00           H  
ATOM   2358 3HG2 ILE B 143      -9.691  13.510  -4.802  1.00  0.00           H  
ATOM   2359 1HD1 ILE B 143      -7.476  12.077  -8.218  1.00  0.00           H  
ATOM   2360 2HD1 ILE B 143      -7.159  13.815  -8.161  1.00  0.00           H  
ATOM   2361 3HD1 ILE B 143      -7.179  12.878  -6.658  1.00  0.00           H  
ATOM   2362  N   ARG B 144     -12.081  16.222  -5.136  1.00  0.00           N  
ATOM   2363  CA  ARG B 144     -12.422  17.505  -4.563  1.00  0.00           C  
ATOM   2364  C   ARG B 144     -11.363  17.961  -3.559  1.00  0.00           C  
ATOM   2365  O   ARG B 144     -11.043  19.151  -3.489  1.00  0.00           O  
ATOM   2366  CB  ARG B 144     -13.806  17.439  -3.954  1.00  0.00           C  
ATOM   2367  CG  ARG B 144     -14.898  17.225  -5.004  1.00  0.00           C  
ATOM   2368  CD  ARG B 144     -16.265  17.237  -4.447  1.00  0.00           C  
ATOM   2369  NE  ARG B 144     -17.240  16.870  -5.469  1.00  0.00           N  
ATOM   2370  CZ  ARG B 144     -17.766  17.721  -6.381  1.00  0.00           C  
ATOM   2371  NH1 ARG B 144     -17.442  18.987  -6.415  1.00  0.00           N  
ATOM   2372  NH2 ARG B 144     -18.627  17.298  -7.276  1.00  0.00           N  
ATOM   2373  H   ARG B 144     -12.497  15.356  -4.799  1.00  0.00           H  
ATOM   2374  HA  ARG B 144     -12.462  18.233  -5.369  1.00  0.00           H  
ATOM   2375 1HB  ARG B 144     -13.860  16.639  -3.276  1.00  0.00           H  
ATOM   2376 2HB  ARG B 144     -14.020  18.354  -3.403  1.00  0.00           H  
ATOM   2377 1HG  ARG B 144     -14.829  17.989  -5.771  1.00  0.00           H  
ATOM   2378 2HG  ARG B 144     -14.740  16.244  -5.467  1.00  0.00           H  
ATOM   2379 1HD  ARG B 144     -16.345  16.529  -3.628  1.00  0.00           H  
ATOM   2380 2HD  ARG B 144     -16.503  18.238  -4.088  1.00  0.00           H  
ATOM   2381  HE  ARG B 144     -17.538  15.898  -5.517  1.00  0.00           H  
ATOM   2382 1HH1 ARG B 144     -16.787  19.376  -5.753  1.00  0.00           H  
ATOM   2383 2HH1 ARG B 144     -17.883  19.576  -7.148  1.00  0.00           H  
ATOM   2384 1HH2 ARG B 144     -18.907  16.304  -7.304  1.00  0.00           H  
ATOM   2385 2HH2 ARG B 144     -18.993  17.985  -7.954  1.00  0.00           H  
ATOM   2386  N   GLY B 145     -10.755  17.020  -2.823  1.00  0.00           N  
ATOM   2387  CA  GLY B 145      -9.764  17.412  -1.833  1.00  0.00           C  
ATOM   2388  C   GLY B 145     -10.387  17.969  -0.554  1.00  0.00           C  
ATOM   2389  O   GLY B 145      -9.808  18.839   0.092  1.00  0.00           O  
ATOM   2390  H   GLY B 145     -10.990  16.028  -2.888  1.00  0.00           H  
ATOM   2391 1HA  GLY B 145      -9.149  16.543  -1.585  1.00  0.00           H  
ATOM   2392 2HA  GLY B 145      -9.096  18.152  -2.265  1.00  0.00           H  
ATOM   2393  N   ASN B 146     -11.576  17.481  -0.168  1.00  0.00           N  
ATOM   2394  CA  ASN B 146     -12.221  17.983   1.053  1.00  0.00           C  
ATOM   2395  C   ASN B 146     -11.322  17.743   2.271  1.00  0.00           C  
ATOM   2396  O   ASN B 146     -11.343  18.502   3.242  1.00  0.00           O  
ATOM   2397  CB  ASN B 146     -13.568  17.312   1.292  1.00  0.00           C  
ATOM   2398  CG  ASN B 146     -14.651  17.753   0.343  1.00  0.00           C  
ATOM   2399  OD1 ASN B 146     -14.537  18.765  -0.361  1.00  0.00           O  
ATOM   2400  ND2 ASN B 146     -15.726  17.016   0.330  1.00  0.00           N  
ATOM   2401  H   ASN B 146     -12.034  16.756  -0.719  1.00  0.00           H  
ATOM   2402  HA  ASN B 146     -12.367  19.060   0.956  1.00  0.00           H  
ATOM   2403 1HB  ASN B 146     -13.447  16.230   1.199  1.00  0.00           H  
ATOM   2404 2HB  ASN B 146     -13.893  17.511   2.313  1.00  0.00           H  
ATOM   2405 1HD2 ASN B 146     -16.493  17.258  -0.266  1.00  0.00           H  
ATOM   2406 2HD2 ASN B 146     -15.786  16.217   0.930  1.00  0.00           H  
ATOM   2407  N   MET B 147     -10.559  16.657   2.205  1.00  0.00           N  
ATOM   2408  CA  MET B 147      -9.623  16.225   3.228  1.00  0.00           C  
ATOM   2409  C   MET B 147      -8.319  15.912   2.497  1.00  0.00           C  
ATOM   2410  O   MET B 147      -8.371  15.433   1.365  1.00  0.00           O  
ATOM   2411  CB  MET B 147     -10.130  14.950   3.896  1.00  0.00           C  
ATOM   2412  CG  MET B 147     -11.494  15.064   4.558  1.00  0.00           C  
ATOM   2413  SD  MET B 147     -12.086  13.477   5.201  1.00  0.00           S  
ATOM   2414  CE  MET B 147     -12.616  12.589   3.718  1.00  0.00           C  
ATOM   2415  H   MET B 147     -10.624  16.110   1.364  1.00  0.00           H  
ATOM   2416  HA  MET B 147      -9.441  17.038   3.930  1.00  0.00           H  
ATOM   2417 1HB  MET B 147     -10.168  14.157   3.154  1.00  0.00           H  
ATOM   2418 2HB  MET B 147      -9.416  14.639   4.660  1.00  0.00           H  
ATOM   2419 1HG  MET B 147     -11.443  15.781   5.377  1.00  0.00           H  
ATOM   2420 2HG  MET B 147     -12.220  15.429   3.836  1.00  0.00           H  
ATOM   2421 1HE  MET B 147     -12.979  11.613   4.013  1.00  0.00           H  
ATOM   2422 2HE  MET B 147     -13.415  13.143   3.216  1.00  0.00           H  
ATOM   2423 3HE  MET B 147     -11.787  12.466   3.042  1.00  0.00           H  
ATOM   2424  N   TYR B 148      -7.169  16.165   3.127  1.00  0.00           N  
ATOM   2425  CA  TYR B 148      -5.872  15.922   2.470  1.00  0.00           C  
ATOM   2426  C   TYR B 148      -5.072  14.773   3.065  1.00  0.00           C  
ATOM   2427  O   TYR B 148      -5.237  14.412   4.234  1.00  0.00           O  
ATOM   2428  CB  TYR B 148      -5.013  17.170   2.560  1.00  0.00           C  
ATOM   2429  CG  TYR B 148      -5.722  18.339   2.044  1.00  0.00           C  
ATOM   2430  CD1 TYR B 148      -6.202  19.245   2.966  1.00  0.00           C  
ATOM   2431  CD2 TYR B 148      -5.982  18.501   0.701  1.00  0.00           C  
ATOM   2432  CE1 TYR B 148      -6.921  20.324   2.563  1.00  0.00           C  
ATOM   2433  CE2 TYR B 148      -6.722  19.594   0.302  1.00  0.00           C  
ATOM   2434  CZ  TYR B 148      -7.184  20.503   1.233  1.00  0.00           C  
ATOM   2435  OH  TYR B 148      -7.918  21.594   0.848  1.00  0.00           O  
ATOM   2436  H   TYR B 148      -7.190  16.550   4.059  1.00  0.00           H  
ATOM   2437  HA  TYR B 148      -6.052  15.685   1.420  1.00  0.00           H  
ATOM   2438 1HB  TYR B 148      -4.722  17.356   3.592  1.00  0.00           H  
ATOM   2439 2HB  TYR B 148      -4.106  17.032   1.980  1.00  0.00           H  
ATOM   2440  HD1 TYR B 148      -6.004  19.096   4.026  1.00  0.00           H  
ATOM   2441  HD2 TYR B 148      -5.627  17.771  -0.028  1.00  0.00           H  
ATOM   2442  HE1 TYR B 148      -7.294  21.035   3.297  1.00  0.00           H  
ATOM   2443  HE2 TYR B 148      -6.956  19.734  -0.732  1.00  0.00           H  
ATOM   2444  HH  TYR B 148      -8.213  22.069   1.630  1.00  0.00           H  
ATOM   2445  N   TYR B 149      -4.168  14.239   2.254  1.00  0.00           N  
ATOM   2446  CA  TYR B 149      -3.207  13.235   2.666  1.00  0.00           C  
ATOM   2447  C   TYR B 149      -1.920  13.926   3.122  1.00  0.00           C  
ATOM   2448  O   TYR B 149      -1.433  14.863   2.474  1.00  0.00           O  
ATOM   2449  CB  TYR B 149      -2.972  12.239   1.523  1.00  0.00           C  
ATOM   2450  CG  TYR B 149      -2.031  11.142   1.855  1.00  0.00           C  
ATOM   2451  CD1 TYR B 149      -2.434  10.128   2.715  1.00  0.00           C  
ATOM   2452  CD2 TYR B 149      -0.773  11.131   1.315  1.00  0.00           C  
ATOM   2453  CE1 TYR B 149      -1.564   9.121   3.048  1.00  0.00           C  
ATOM   2454  CE2 TYR B 149       0.087  10.119   1.645  1.00  0.00           C  
ATOM   2455  CZ  TYR B 149      -0.301   9.120   2.509  1.00  0.00           C  
ATOM   2456  OH  TYR B 149       0.577   8.135   2.851  1.00  0.00           O  
ATOM   2457  H   TYR B 149      -4.132  14.566   1.296  1.00  0.00           H  
ATOM   2458  HA  TYR B 149      -3.616  12.683   3.512  1.00  0.00           H  
ATOM   2459 1HB  TYR B 149      -3.901  11.799   1.241  1.00  0.00           H  
ATOM   2460 2HB  TYR B 149      -2.597  12.763   0.656  1.00  0.00           H  
ATOM   2461  HD1 TYR B 149      -3.434  10.138   3.140  1.00  0.00           H  
ATOM   2462  HD2 TYR B 149      -0.452  11.928   0.643  1.00  0.00           H  
ATOM   2463  HE1 TYR B 149      -1.872   8.333   3.732  1.00  0.00           H  
ATOM   2464  HE2 TYR B 149       1.081  10.118   1.242  1.00  0.00           H  
ATOM   2465  HH  TYR B 149       1.429   8.314   2.438  1.00  0.00           H  
ATOM   2466  N   GLU B 150      -1.411  13.531   4.282  1.00  0.00           N  
ATOM   2467  CA  GLU B 150      -0.178  14.103   4.829  1.00  0.00           C  
ATOM   2468  C   GLU B 150      -0.213  15.636   4.891  1.00  0.00           C  
ATOM   2469  O   GLU B 150       0.792  16.300   4.642  1.00  0.00           O  
ATOM   2470  CB  GLU B 150       1.027  13.578   4.062  1.00  0.00           C  
ATOM   2471  CG  GLU B 150       1.212  12.090   4.261  1.00  0.00           C  
ATOM   2472  CD  GLU B 150       2.374  11.522   3.528  1.00  0.00           C  
ATOM   2473  OE1 GLU B 150       2.829  12.138   2.601  1.00  0.00           O  
ATOM   2474  OE2 GLU B 150       2.847  10.473   3.911  1.00  0.00           O  
ATOM   2475  H   GLU B 150      -1.867  12.783   4.782  1.00  0.00           H  
ATOM   2476  HA  GLU B 150      -0.047  13.727   5.844  1.00  0.00           H  
ATOM   2477 1HB  GLU B 150       0.911  13.773   2.997  1.00  0.00           H  
ATOM   2478 2HB  GLU B 150       1.930  14.086   4.396  1.00  0.00           H  
ATOM   2479 1HG  GLU B 150       1.368  11.913   5.323  1.00  0.00           H  
ATOM   2480 2HG  GLU B 150       0.306  11.586   3.990  1.00  0.00           H  
ATOM   2481  N   ASN B 151      -1.384  16.182   5.226  1.00  0.00           N  
ATOM   2482  CA  ASN B 151      -1.664  17.619   5.357  1.00  0.00           C  
ATOM   2483  C   ASN B 151      -1.517  18.454   4.069  1.00  0.00           C  
ATOM   2484  O   ASN B 151      -1.709  19.671   4.118  1.00  0.00           O  
ATOM   2485  CB  ASN B 151      -0.797  18.215   6.450  1.00  0.00           C  
ATOM   2486  CG  ASN B 151      -1.035  17.564   7.778  1.00  0.00           C  
ATOM   2487  OD1 ASN B 151      -2.176  17.247   8.147  1.00  0.00           O  
ATOM   2488  ND2 ASN B 151       0.025  17.351   8.514  1.00  0.00           N  
ATOM   2489  H   ASN B 151      -2.144  15.544   5.403  1.00  0.00           H  
ATOM   2490  HA  ASN B 151      -2.703  17.720   5.676  1.00  0.00           H  
ATOM   2491 1HB  ASN B 151       0.255  18.136   6.192  1.00  0.00           H  
ATOM   2492 2HB  ASN B 151      -1.023  19.277   6.544  1.00  0.00           H  
ATOM   2493 1HD2 ASN B 151      -0.066  16.920   9.412  1.00  0.00           H  
ATOM   2494 2HD2 ASN B 151       0.929  17.620   8.179  1.00  0.00           H  
ATOM   2495  N   SER B 152      -1.196  17.833   2.930  1.00  0.00           N  
ATOM   2496  CA  SER B 152      -1.040  18.583   1.682  1.00  0.00           C  
ATOM   2497  C   SER B 152      -1.629  18.009   0.408  1.00  0.00           C  
ATOM   2498  O   SER B 152      -1.865  18.782  -0.529  1.00  0.00           O  
ATOM   2499  CB  SER B 152       0.420  18.904   1.444  1.00  0.00           C  
ATOM   2500  OG  SER B 152       1.169  17.765   1.263  1.00  0.00           O  
ATOM   2501  H   SER B 152      -1.062  16.823   2.925  1.00  0.00           H  
ATOM   2502  HA  SER B 152      -1.515  19.551   1.834  1.00  0.00           H  
ATOM   2503 1HB  SER B 152       0.512  19.541   0.563  1.00  0.00           H  
ATOM   2504 2HB  SER B 152       0.807  19.464   2.294  1.00  0.00           H  
ATOM   2505  HG  SER B 152       2.069  18.065   1.122  1.00  0.00           H  
ATOM   2506  N   TYR B 153      -1.847  16.696   0.318  1.00  0.00           N  
ATOM   2507  CA  TYR B 153      -2.122  16.188  -1.011  1.00  0.00           C  
ATOM   2508  C   TYR B 153      -3.539  15.709  -1.251  1.00  0.00           C  
ATOM   2509  O   TYR B 153      -4.165  15.049  -0.422  1.00  0.00           O  
ATOM   2510  CB  TYR B 153      -1.187  15.007  -1.316  1.00  0.00           C  
ATOM   2511  CG  TYR B 153       0.226  15.381  -1.227  1.00  0.00           C  
ATOM   2512  CD1 TYR B 153       0.979  14.930  -0.158  1.00  0.00           C  
ATOM   2513  CD2 TYR B 153       0.763  16.226  -2.146  1.00  0.00           C  
ATOM   2514  CE1 TYR B 153       2.281  15.331  -0.032  1.00  0.00           C  
ATOM   2515  CE2 TYR B 153       2.047  16.649  -2.026  1.00  0.00           C  
ATOM   2516  CZ  TYR B 153       2.813  16.207  -0.973  1.00  0.00           C  
ATOM   2517  OH  TYR B 153       4.103  16.640  -0.862  1.00  0.00           O  
ATOM   2518  H   TYR B 153      -1.726  16.067   1.108  1.00  0.00           H  
ATOM   2519  HA  TYR B 153      -1.935  16.982  -1.726  1.00  0.00           H  
ATOM   2520 1HB  TYR B 153      -1.369  14.203  -0.616  1.00  0.00           H  
ATOM   2521 2HB  TYR B 153      -1.385  14.632  -2.321  1.00  0.00           H  
ATOM   2522  HD1 TYR B 153       0.537  14.265   0.586  1.00  0.00           H  
ATOM   2523  HD2 TYR B 153       0.167  16.569  -2.955  1.00  0.00           H  
ATOM   2524  HE1 TYR B 153       2.881  14.983   0.810  1.00  0.00           H  
ATOM   2525  HE2 TYR B 153       2.468  17.339  -2.764  1.00  0.00           H  
ATOM   2526  HH  TYR B 153       4.295  17.196  -1.621  1.00  0.00           H  
ATOM   2527  N   ALA B 154      -4.022  16.016  -2.443  1.00  0.00           N  
ATOM   2528  CA  ALA B 154      -5.293  15.529  -2.944  1.00  0.00           C  
ATOM   2529  C   ALA B 154      -5.042  14.246  -3.694  1.00  0.00           C  
ATOM   2530  O   ALA B 154      -5.904  13.383  -3.791  1.00  0.00           O  
ATOM   2531  CB  ALA B 154      -5.931  16.533  -3.846  1.00  0.00           C  
ATOM   2532  H   ALA B 154      -3.448  16.589  -3.056  1.00  0.00           H  
ATOM   2533  HA  ALA B 154      -5.951  15.323  -2.102  1.00  0.00           H  
ATOM   2534 1HB  ALA B 154      -6.875  16.152  -4.218  1.00  0.00           H  
ATOM   2535 2HB  ALA B 154      -6.098  17.419  -3.300  1.00  0.00           H  
ATOM   2536 3HB  ALA B 154      -5.256  16.725  -4.669  1.00  0.00           H  
ATOM   2537  N   LEU B 155      -3.850  14.145  -4.258  1.00  0.00           N  
ATOM   2538  CA  LEU B 155      -3.463  12.969  -5.008  1.00  0.00           C  
ATOM   2539  C   LEU B 155      -2.034  12.587  -4.680  1.00  0.00           C  
ATOM   2540  O   LEU B 155      -1.122  13.403  -4.831  1.00  0.00           O  
ATOM   2541  CB  LEU B 155      -3.604  13.221  -6.515  1.00  0.00           C  
ATOM   2542  CG  LEU B 155      -3.114  12.098  -7.469  1.00  0.00           C  
ATOM   2543  CD1 LEU B 155      -3.951  10.825  -7.291  1.00  0.00           C  
ATOM   2544  CD2 LEU B 155      -3.204  12.608  -8.899  1.00  0.00           C  
ATOM   2545  H   LEU B 155      -3.192  14.918  -4.167  1.00  0.00           H  
ATOM   2546  HA  LEU B 155      -4.113  12.146  -4.732  1.00  0.00           H  
ATOM   2547 1HB  LEU B 155      -4.652  13.415  -6.735  1.00  0.00           H  
ATOM   2548 2HB  LEU B 155      -3.045  14.093  -6.747  1.00  0.00           H  
ATOM   2549  HG  LEU B 155      -2.075  11.854  -7.233  1.00  0.00           H  
ATOM   2550 1HD1 LEU B 155      -3.585  10.048  -7.962  1.00  0.00           H  
ATOM   2551 2HD1 LEU B 155      -3.870  10.476  -6.259  1.00  0.00           H  
ATOM   2552 3HD1 LEU B 155      -4.992  11.041  -7.522  1.00  0.00           H  
ATOM   2553 1HD2 LEU B 155      -2.843  11.843  -9.579  1.00  0.00           H  
ATOM   2554 2HD2 LEU B 155      -4.239  12.847  -9.134  1.00  0.00           H  
ATOM   2555 3HD2 LEU B 155      -2.601  13.497  -9.008  1.00  0.00           H  
ATOM   2556  N   ALA B 156      -1.846  11.356  -4.240  1.00  0.00           N  
ATOM   2557  CA  ALA B 156      -0.507  10.887  -3.936  1.00  0.00           C  
ATOM   2558  C   ALA B 156      -0.362   9.463  -4.416  1.00  0.00           C  
ATOM   2559  O   ALA B 156      -1.195   8.611  -4.099  1.00  0.00           O  
ATOM   2560  CB  ALA B 156      -0.210  10.988  -2.444  1.00  0.00           C  
ATOM   2561  H   ALA B 156      -2.659  10.752  -4.103  1.00  0.00           H  
ATOM   2562  HA  ALA B 156       0.197  11.504  -4.473  1.00  0.00           H  
ATOM   2563 1HB  ALA B 156       0.805  10.646  -2.255  1.00  0.00           H  
ATOM   2564 2HB  ALA B 156      -0.307  12.024  -2.128  1.00  0.00           H  
ATOM   2565 3HB  ALA B 156      -0.914  10.370  -1.890  1.00  0.00           H  
ATOM   2566  N   VAL B 157       0.676   9.236  -5.211  1.00  0.00           N  
ATOM   2567  CA  VAL B 157       0.967   7.931  -5.778  1.00  0.00           C  
ATOM   2568  C   VAL B 157       2.380   7.558  -5.320  1.00  0.00           C  
ATOM   2569  O   VAL B 157       3.370   8.113  -5.822  1.00  0.00           O  
ATOM   2570  CB  VAL B 157       0.824   7.998  -7.311  1.00  0.00           C  
ATOM   2571  CG1 VAL B 157       1.085   6.629  -7.964  1.00  0.00           C  
ATOM   2572  CG2 VAL B 157      -0.600   8.534  -7.662  1.00  0.00           C  
ATOM   2573  H   VAL B 157       1.292  10.018  -5.427  1.00  0.00           H  
ATOM   2574  HA  VAL B 157       0.250   7.222  -5.410  1.00  0.00           H  
ATOM   2575  HB  VAL B 157       1.562   8.668  -7.683  1.00  0.00           H  
ATOM   2576 1HG1 VAL B 157       0.997   6.719  -9.044  1.00  0.00           H  
ATOM   2577 2HG1 VAL B 157       2.084   6.294  -7.717  1.00  0.00           H  
ATOM   2578 3HG1 VAL B 157       0.359   5.906  -7.603  1.00  0.00           H  
ATOM   2579 1HG2 VAL B 157      -0.718   8.607  -8.729  1.00  0.00           H  
ATOM   2580 2HG2 VAL B 157      -1.344   7.875  -7.277  1.00  0.00           H  
ATOM   2581 3HG2 VAL B 157      -0.744   9.518  -7.226  1.00  0.00           H  
ATOM   2582  N   LEU B 158       2.457   6.657  -4.336  1.00  0.00           N  
ATOM   2583  CA  LEU B 158       3.725   6.401  -3.659  1.00  0.00           C  
ATOM   2584  C   LEU B 158       4.238   4.950  -3.675  1.00  0.00           C  
ATOM   2585  O   LEU B 158       3.506   4.012  -3.346  1.00  0.00           O  
ATOM   2586  CB  LEU B 158       3.475   6.830  -2.223  1.00  0.00           C  
ATOM   2587  CG  LEU B 158       2.917   8.275  -2.011  1.00  0.00           C  
ATOM   2588  CD1 LEU B 158       2.633   8.472  -0.555  1.00  0.00           C  
ATOM   2589  CD2 LEU B 158       3.881   9.338  -2.520  1.00  0.00           C  
ATOM   2590  H   LEU B 158       1.602   6.193  -4.037  1.00  0.00           H  
ATOM   2591  HA  LEU B 158       4.486   7.031  -4.115  1.00  0.00           H  
ATOM   2592 1HB  LEU B 158       2.781   6.133  -1.772  1.00  0.00           H  
ATOM   2593 2HB  LEU B 158       4.368   6.767  -1.724  1.00  0.00           H  
ATOM   2594  HG  LEU B 158       1.971   8.373  -2.543  1.00  0.00           H  
ATOM   2595 1HD1 LEU B 158       2.224   9.461  -0.429  1.00  0.00           H  
ATOM   2596 2HD1 LEU B 158       1.915   7.727  -0.213  1.00  0.00           H  
ATOM   2597 3HD1 LEU B 158       3.552   8.385   0.021  1.00  0.00           H  
ATOM   2598 1HD2 LEU B 158       3.435  10.305  -2.352  1.00  0.00           H  
ATOM   2599 2HD2 LEU B 158       4.818   9.272  -1.986  1.00  0.00           H  
ATOM   2600 3HD2 LEU B 158       4.064   9.218  -3.580  1.00  0.00           H  
ATOM   2601  N   SER B 159       5.527   4.784  -3.943  1.00  0.00           N  
ATOM   2602  CA  SER B 159       6.208   3.492  -3.822  1.00  0.00           C  
ATOM   2603  C   SER B 159       5.494   2.313  -4.471  1.00  0.00           C  
ATOM   2604  O   SER B 159       5.484   1.221  -3.903  1.00  0.00           O  
ATOM   2605  CB  SER B 159       6.507   3.175  -2.391  1.00  0.00           C  
ATOM   2606  OG  SER B 159       7.415   4.094  -1.847  1.00  0.00           O  
ATOM   2607  H   SER B 159       6.060   5.588  -4.278  1.00  0.00           H  
ATOM   2608  HA  SER B 159       7.190   3.582  -4.273  1.00  0.00           H  
ATOM   2609 1HB  SER B 159       5.591   3.169  -1.825  1.00  0.00           H  
ATOM   2610 2HB  SER B 159       6.918   2.192  -2.353  1.00  0.00           H  
ATOM   2611  HG  SER B 159       7.535   3.837  -0.922  1.00  0.00           H  
ATOM   2612  N   ASN B 160       4.915   2.469  -5.658  1.00  0.00           N  
ATOM   2613  CA  ASN B 160       4.152   1.351  -6.212  1.00  0.00           C  
ATOM   2614  C   ASN B 160       4.974   0.300  -6.937  1.00  0.00           C  
ATOM   2615  O   ASN B 160       4.863   0.130  -8.157  1.00  0.00           O  
ATOM   2616  CB  ASN B 160       3.051   1.886  -7.084  1.00  0.00           C  
ATOM   2617  CG  ASN B 160       2.018   2.605  -6.285  1.00  0.00           C  
ATOM   2618  OD1 ASN B 160       1.196   1.963  -5.612  1.00  0.00           O  
ATOM   2619  ND2 ASN B 160       2.075   3.906  -6.288  1.00  0.00           N  
ATOM   2620  H   ASN B 160       4.952   3.360  -6.158  1.00  0.00           H  
ATOM   2621  HA  ASN B 160       3.673   0.835  -5.382  1.00  0.00           H  
ATOM   2622 1HB  ASN B 160       3.456   2.544  -7.848  1.00  0.00           H  
ATOM   2623 2HB  ASN B 160       2.574   1.049  -7.578  1.00  0.00           H  
ATOM   2624 1HD2 ASN B 160       1.429   4.449  -5.732  1.00  0.00           H  
ATOM   2625 2HD2 ASN B 160       2.821   4.365  -6.798  1.00  0.00           H  
ATOM   2626  N   TYR B 161       5.803  -0.405  -6.172  1.00  0.00           N  
ATOM   2627  CA  TYR B 161       6.607  -1.487  -6.729  1.00  0.00           C  
ATOM   2628  C   TYR B 161       7.165  -2.401  -5.630  1.00  0.00           C  
ATOM   2629  O   TYR B 161       7.088  -2.079  -4.445  1.00  0.00           O  
ATOM   2630  CB  TYR B 161       7.723  -0.878  -7.603  1.00  0.00           C  
ATOM   2631  CG  TYR B 161       8.820  -0.146  -6.883  1.00  0.00           C  
ATOM   2632  CD1 TYR B 161      10.047  -0.725  -6.867  1.00  0.00           C  
ATOM   2633  CD2 TYR B 161       8.622   1.053  -6.229  1.00  0.00           C  
ATOM   2634  CE1 TYR B 161      11.094  -0.142  -6.238  1.00  0.00           C  
ATOM   2635  CE2 TYR B 161       9.682   1.650  -5.592  1.00  0.00           C  
ATOM   2636  CZ  TYR B 161      10.927   1.047  -5.607  1.00  0.00           C  
ATOM   2637  OH  TYR B 161      12.021   1.616  -4.992  1.00  0.00           O  
ATOM   2638  H   TYR B 161       5.830  -0.166  -5.183  1.00  0.00           H  
ATOM   2639  HA  TYR B 161       5.963  -2.105  -7.346  1.00  0.00           H  
ATOM   2640 1HB  TYR B 161       8.192  -1.676  -8.170  1.00  0.00           H  
ATOM   2641 2HB  TYR B 161       7.299  -0.195  -8.329  1.00  0.00           H  
ATOM   2642  HD1 TYR B 161      10.190  -1.675  -7.377  1.00  0.00           H  
ATOM   2643  HD2 TYR B 161       7.651   1.531  -6.220  1.00  0.00           H  
ATOM   2644  HE1 TYR B 161      12.062  -0.623  -6.243  1.00  0.00           H  
ATOM   2645  HE2 TYR B 161       9.536   2.581  -5.089  1.00  0.00           H  
ATOM   2646  HH  TYR B 161      12.789   1.045  -5.143  1.00  0.00           H  
ATOM   2647  N   ASP B 162       7.714  -3.538  -6.040  1.00  0.00           N  
ATOM   2648  CA  ASP B 162       8.421  -4.518  -5.190  1.00  0.00           C  
ATOM   2649  C   ASP B 162       9.928  -4.226  -5.197  1.00  0.00           C  
ATOM   2650  O   ASP B 162      10.327  -3.092  -5.400  1.00  0.00           O  
ATOM   2651  CB  ASP B 162       8.107  -5.952  -5.616  1.00  0.00           C  
ATOM   2652  CG  ASP B 162       8.619  -6.282  -6.989  1.00  0.00           C  
ATOM   2653  OD1 ASP B 162       9.322  -5.466  -7.560  1.00  0.00           O  
ATOM   2654  OD2 ASP B 162       8.281  -7.323  -7.509  1.00  0.00           O  
ATOM   2655  H   ASP B 162       7.662  -3.717  -7.045  1.00  0.00           H  
ATOM   2656  HA  ASP B 162       8.068  -4.399  -4.166  1.00  0.00           H  
ATOM   2657 1HB  ASP B 162       8.514  -6.657  -4.891  1.00  0.00           H  
ATOM   2658 2HB  ASP B 162       7.030  -6.091  -5.618  1.00  0.00           H  
ATOM   2659  N   ALA B 163      10.790  -5.202  -4.911  1.00  0.00           N  
ATOM   2660  CA  ALA B 163      12.233  -4.913  -4.853  1.00  0.00           C  
ATOM   2661  C   ALA B 163      12.864  -4.723  -6.251  1.00  0.00           C  
ATOM   2662  O   ALA B 163      13.659  -5.544  -6.709  1.00  0.00           O  
ATOM   2663  CB  ALA B 163      12.950  -6.040  -4.138  1.00  0.00           C  
ATOM   2664  H   ALA B 163      10.465  -6.141  -4.748  1.00  0.00           H  
ATOM   2665  HA  ALA B 163      12.368  -3.989  -4.291  1.00  0.00           H  
ATOM   2666 1HB  ALA B 163      14.011  -5.805  -4.068  1.00  0.00           H  
ATOM   2667 2HB  ALA B 163      12.540  -6.167  -3.141  1.00  0.00           H  
ATOM   2668 3HB  ALA B 163      12.816  -6.963  -4.700  1.00  0.00           H  
ATOM   2669  N   ASN B 164      12.477  -3.632  -6.914  1.00  0.00           N  
ATOM   2670  CA  ASN B 164      12.903  -3.229  -8.260  1.00  0.00           C  
ATOM   2671  C   ASN B 164      12.681  -4.287  -9.341  1.00  0.00           C  
ATOM   2672  O   ASN B 164      13.485  -4.386 -10.269  1.00  0.00           O  
ATOM   2673  CB  ASN B 164      14.376  -2.848  -8.246  1.00  0.00           C  
ATOM   2674  CG  ASN B 164      14.683  -1.648  -7.417  1.00  0.00           C  
ATOM   2675  OD1 ASN B 164      14.109  -0.566  -7.598  1.00  0.00           O  
ATOM   2676  ND2 ASN B 164      15.590  -1.814  -6.488  1.00  0.00           N  
ATOM   2677  H   ASN B 164      11.806  -3.051  -6.425  1.00  0.00           H  
ATOM   2678  HA  ASN B 164      12.307  -2.363  -8.549  1.00  0.00           H  
ATOM   2679 1HB  ASN B 164      14.970  -3.686  -7.884  1.00  0.00           H  
ATOM   2680 2HB  ASN B 164      14.703  -2.642  -9.266  1.00  0.00           H  
ATOM   2681 1HD2 ASN B 164      15.848  -1.052  -5.895  1.00  0.00           H  
ATOM   2682 2HD2 ASN B 164      16.029  -2.708  -6.374  1.00  0.00           H  
ATOM   2683  N   LYS B 165      11.593  -5.059  -9.263  1.00  0.00           N  
ATOM   2684  CA  LYS B 165      11.321  -6.062 -10.278  1.00  0.00           C  
ATOM   2685  C   LYS B 165      10.075  -5.671 -11.067  1.00  0.00           C  
ATOM   2686  O   LYS B 165      10.115  -5.509 -12.291  1.00  0.00           O  
ATOM   2687  CB  LYS B 165      11.149  -7.440  -9.640  1.00  0.00           C  
ATOM   2688  CG  LYS B 165      12.412  -8.005  -9.019  1.00  0.00           C  
ATOM   2689  CD  LYS B 165      12.142  -9.338  -8.343  1.00  0.00           C  
ATOM   2690  CE  LYS B 165      13.395  -9.885  -7.672  1.00  0.00           C  
ATOM   2691  NZ  LYS B 165      13.125 -11.163  -6.941  1.00  0.00           N  
ATOM   2692  H   LYS B 165      10.921  -4.988  -8.493  1.00  0.00           H  
ATOM   2693  HA  LYS B 165      12.160  -6.110 -10.970  1.00  0.00           H  
ATOM   2694 1HB  LYS B 165      10.398  -7.394  -8.870  1.00  0.00           H  
ATOM   2695 2HB  LYS B 165      10.797  -8.143 -10.392  1.00  0.00           H  
ATOM   2696 1HG  LYS B 165      13.171  -8.128  -9.790  1.00  0.00           H  
ATOM   2697 2HG  LYS B 165      12.786  -7.302  -8.281  1.00  0.00           H  
ATOM   2698 1HD  LYS B 165      11.364  -9.202  -7.586  1.00  0.00           H  
ATOM   2699 2HD  LYS B 165      11.788 -10.058  -9.079  1.00  0.00           H  
ATOM   2700 1HE  LYS B 165      14.153 -10.066  -8.431  1.00  0.00           H  
ATOM   2701 2HE  LYS B 165      13.772  -9.144  -6.964  1.00  0.00           H  
ATOM   2702 1HZ  LYS B 165      13.979 -11.493  -6.511  1.00  0.00           H  
ATOM   2703 2HZ  LYS B 165      12.428 -11.003  -6.222  1.00  0.00           H  
ATOM   2704 3HZ  LYS B 165      12.786 -11.860  -7.589  1.00  0.00           H  
ATOM   2705  N   THR B 166       8.965  -5.537 -10.342  1.00  0.00           N  
ATOM   2706  CA  THR B 166       7.662  -5.218 -10.919  1.00  0.00           C  
ATOM   2707  C   THR B 166       6.961  -4.088 -10.162  1.00  0.00           C  
ATOM   2708  O   THR B 166       7.259  -3.823  -8.999  1.00  0.00           O  
ATOM   2709  CB  THR B 166       6.760  -6.472 -10.922  1.00  0.00           C  
ATOM   2710  OG1 THR B 166       6.479  -6.890  -9.561  1.00  0.00           O  
ATOM   2711  CG2 THR B 166       7.406  -7.623 -11.677  1.00  0.00           C  
ATOM   2712  H   THR B 166       9.043  -5.664  -9.331  1.00  0.00           H  
ATOM   2713  HA  THR B 166       7.811  -4.889 -11.946  1.00  0.00           H  
ATOM   2714  HB  THR B 166       5.820  -6.221 -11.410  1.00  0.00           H  
ATOM   2715  HG1 THR B 166       7.314  -7.033  -9.034  1.00  0.00           H  
ATOM   2716 1HG2 THR B 166       6.742  -8.470 -11.673  1.00  0.00           H  
ATOM   2717 2HG2 THR B 166       7.603  -7.318 -12.703  1.00  0.00           H  
ATOM   2718 3HG2 THR B 166       8.338  -7.901 -11.197  1.00  0.00           H  
ATOM   2719  N   GLY B 167       5.974  -3.463 -10.799  1.00  0.00           N  
ATOM   2720  CA  GLY B 167       5.222  -2.408 -10.132  1.00  0.00           C  
ATOM   2721  C   GLY B 167       4.157  -1.796 -11.018  1.00  0.00           C  
ATOM   2722  O   GLY B 167       3.931  -2.257 -12.138  1.00  0.00           O  
ATOM   2723  H   GLY B 167       5.757  -3.704 -11.751  1.00  0.00           H  
ATOM   2724 1HA  GLY B 167       4.763  -2.804  -9.237  1.00  0.00           H  
ATOM   2725 2HA  GLY B 167       5.905  -1.624  -9.817  1.00  0.00           H  
ATOM   2726  N   LEU B 168       3.513  -0.751 -10.511  1.00  0.00           N  
ATOM   2727  CA  LEU B 168       2.451  -0.099 -11.262  1.00  0.00           C  
ATOM   2728  C   LEU B 168       3.018   0.456 -12.538  1.00  0.00           C  
ATOM   2729  O   LEU B 168       3.947   1.256 -12.507  1.00  0.00           O  
ATOM   2730  CB  LEU B 168       1.836   1.042 -10.441  1.00  0.00           C  
ATOM   2731  CG  LEU B 168       0.684   1.857 -11.094  1.00  0.00           C  
ATOM   2732  CD1 LEU B 168      -0.511   0.963 -11.303  1.00  0.00           C  
ATOM   2733  CD2 LEU B 168       0.333   3.062 -10.166  1.00  0.00           C  
ATOM   2734  H   LEU B 168       3.783  -0.413  -9.587  1.00  0.00           H  
ATOM   2735  HA  LEU B 168       1.688  -0.830 -11.513  1.00  0.00           H  
ATOM   2736 1HB  LEU B 168       1.432   0.603  -9.532  1.00  0.00           H  
ATOM   2737 2HB  LEU B 168       2.630   1.735 -10.169  1.00  0.00           H  
ATOM   2738  HG  LEU B 168       0.991   2.230 -12.068  1.00  0.00           H  
ATOM   2739 1HD1 LEU B 168      -1.323   1.538 -11.749  1.00  0.00           H  
ATOM   2740 2HD1 LEU B 168      -0.271   0.138 -11.961  1.00  0.00           H  
ATOM   2741 3HD1 LEU B 168      -0.815   0.568 -10.347  1.00  0.00           H  
ATOM   2742 1HD2 LEU B 168      -0.473   3.642 -10.611  1.00  0.00           H  
ATOM   2743 2HD2 LEU B 168       0.018   2.696  -9.189  1.00  0.00           H  
ATOM   2744 3HD2 LEU B 168       1.212   3.698 -10.045  1.00  0.00           H  
ATOM   2745  N   LYS B 169       2.436   0.070 -13.659  1.00  0.00           N  
ATOM   2746  CA  LYS B 169       2.928   0.499 -14.945  1.00  0.00           C  
ATOM   2747  C   LYS B 169       2.001   1.533 -15.534  1.00  0.00           C  
ATOM   2748  O   LYS B 169       2.433   2.544 -16.097  1.00  0.00           O  
ATOM   2749  CB  LYS B 169       3.080  -0.702 -15.873  1.00  0.00           C  
ATOM   2750  CG  LYS B 169       3.578  -0.379 -17.271  1.00  0.00           C  
ATOM   2751  CD  LYS B 169       3.852  -1.662 -18.051  1.00  0.00           C  
ATOM   2752  CE  LYS B 169       2.578  -2.217 -18.671  1.00  0.00           C  
ATOM   2753  NZ  LYS B 169       2.184  -1.513 -19.912  1.00  0.00           N  
ATOM   2754  H   LYS B 169       1.650  -0.575 -13.637  1.00  0.00           H  
ATOM   2755  HA  LYS B 169       3.892   0.952 -14.809  1.00  0.00           H  
ATOM   2756 1HB  LYS B 169       3.769  -1.418 -15.425  1.00  0.00           H  
ATOM   2757 2HB  LYS B 169       2.111  -1.196 -15.974  1.00  0.00           H  
ATOM   2758 1HG  LYS B 169       2.828   0.218 -17.796  1.00  0.00           H  
ATOM   2759 2HG  LYS B 169       4.497   0.203 -17.195  1.00  0.00           H  
ATOM   2760 1HD  LYS B 169       4.568  -1.452 -18.845  1.00  0.00           H  
ATOM   2761 2HD  LYS B 169       4.275  -2.412 -17.387  1.00  0.00           H  
ATOM   2762 1HE  LYS B 169       2.709  -3.275 -18.887  1.00  0.00           H  
ATOM   2763 2HE  LYS B 169       1.774  -2.095 -17.958  1.00  0.00           H  
ATOM   2764 1HZ  LYS B 169       1.310  -1.915 -20.255  1.00  0.00           H  
ATOM   2765 2HZ  LYS B 169       2.038  -0.525 -19.719  1.00  0.00           H  
ATOM   2766 3HZ  LYS B 169       2.901  -1.613 -20.607  1.00  0.00           H  
ATOM   2767  N   GLU B 170       0.707   1.309 -15.386  1.00  0.00           N  
ATOM   2768  CA  GLU B 170      -0.205   2.259 -15.975  1.00  0.00           C  
ATOM   2769  C   GLU B 170      -1.338   2.666 -15.040  1.00  0.00           C  
ATOM   2770  O   GLU B 170      -1.922   1.863 -14.302  1.00  0.00           O  
ATOM   2771  CB  GLU B 170      -0.628   1.677 -17.331  1.00  0.00           C  
ATOM   2772  CG  GLU B 170      -1.093   0.228 -17.276  1.00  0.00           C  
ATOM   2773  CD  GLU B 170      -1.254  -0.421 -18.651  1.00  0.00           C  
ATOM   2774  OE1 GLU B 170      -0.251  -0.543 -19.345  1.00  0.00           O  
ATOM   2775  OE2 GLU B 170      -2.343  -0.777 -19.019  1.00  0.00           O  
ATOM   2776  H   GLU B 170       0.373   0.474 -14.903  1.00  0.00           H  
ATOM   2777  HA  GLU B 170       0.345   3.173 -16.194  1.00  0.00           H  
ATOM   2778 1HB  GLU B 170      -1.443   2.275 -17.743  1.00  0.00           H  
ATOM   2779 2HB  GLU B 170       0.211   1.737 -18.026  1.00  0.00           H  
ATOM   2780 1HG  GLU B 170      -0.382  -0.358 -16.690  1.00  0.00           H  
ATOM   2781 2HG  GLU B 170      -2.026   0.212 -16.769  1.00  0.00           H  
ATOM   2782  N   LEU B 171      -1.625   3.957 -15.123  1.00  0.00           N  
ATOM   2783  CA  LEU B 171      -2.614   4.654 -14.328  1.00  0.00           C  
ATOM   2784  C   LEU B 171      -3.385   5.614 -15.233  1.00  0.00           C  
ATOM   2785  O   LEU B 171      -3.246   6.834 -15.123  1.00  0.00           O  
ATOM   2786  CB  LEU B 171      -1.863   5.419 -13.223  1.00  0.00           C  
ATOM   2787  CG  LEU B 171      -2.681   6.117 -12.175  1.00  0.00           C  
ATOM   2788  CD1 LEU B 171      -3.552   5.112 -11.450  1.00  0.00           C  
ATOM   2789  CD2 LEU B 171      -1.714   6.828 -11.195  1.00  0.00           C  
ATOM   2790  H   LEU B 171      -1.088   4.504 -15.785  1.00  0.00           H  
ATOM   2791  HA  LEU B 171      -3.280   3.933 -13.861  1.00  0.00           H  
ATOM   2792 1HB  LEU B 171      -1.210   4.716 -12.710  1.00  0.00           H  
ATOM   2793 2HB  LEU B 171      -1.241   6.177 -13.700  1.00  0.00           H  
ATOM   2794  HG  LEU B 171      -3.327   6.839 -12.650  1.00  0.00           H  
ATOM   2795 1HD1 LEU B 171      -4.150   5.627 -10.711  1.00  0.00           H  
ATOM   2796 2HD1 LEU B 171      -4.215   4.620 -12.166  1.00  0.00           H  
ATOM   2797 3HD1 LEU B 171      -2.923   4.370 -10.965  1.00  0.00           H  
ATOM   2798 1HD2 LEU B 171      -2.285   7.347 -10.427  1.00  0.00           H  
ATOM   2799 2HD2 LEU B 171      -1.063   6.093 -10.723  1.00  0.00           H  
ATOM   2800 3HD2 LEU B 171      -1.104   7.549 -11.742  1.00  0.00           H  
ATOM   2801  N   PRO B 172      -4.274   5.091 -16.086  1.00  0.00           N  
ATOM   2802  CA  PRO B 172      -4.908   5.782 -17.188  1.00  0.00           C  
ATOM   2803  C   PRO B 172      -6.031   6.699 -16.753  1.00  0.00           C  
ATOM   2804  O   PRO B 172      -7.157   6.565 -17.226  1.00  0.00           O  
ATOM   2805  CB  PRO B 172      -5.472   4.620 -17.997  1.00  0.00           C  
ATOM   2806  CG  PRO B 172      -5.614   3.524 -16.969  1.00  0.00           C  
ATOM   2807  CD  PRO B 172      -4.403   3.647 -16.094  1.00  0.00           C  
ATOM   2808  HA  PRO B 172      -4.150   6.317 -17.769  1.00  0.00           H  
ATOM   2809 1HB  PRO B 172      -6.429   4.910 -18.459  1.00  0.00           H  
ATOM   2810 2HB  PRO B 172      -4.781   4.366 -18.818  1.00  0.00           H  
ATOM   2811 1HG  PRO B 172      -6.555   3.658 -16.411  1.00  0.00           H  
ATOM   2812 2HG  PRO B 172      -5.666   2.568 -17.432  1.00  0.00           H  
ATOM   2813 1HD  PRO B 172      -4.643   3.253 -15.108  1.00  0.00           H  
ATOM   2814 2HD  PRO B 172      -3.561   3.130 -16.563  1.00  0.00           H  
ATOM   2815  N   MET B 173      -5.744   7.680 -15.894  1.00  0.00           N  
ATOM   2816  CA  MET B 173      -6.799   8.586 -15.424  1.00  0.00           C  
ATOM   2817  C   MET B 173      -7.026   9.682 -16.454  1.00  0.00           C  
ATOM   2818  O   MET B 173      -6.875  10.871 -16.190  1.00  0.00           O  
ATOM   2819  CB  MET B 173      -6.430   9.195 -14.069  1.00  0.00           C  
ATOM   2820  CG  MET B 173      -6.335   8.190 -12.956  1.00  0.00           C  
ATOM   2821  SD  MET B 173      -6.130   8.910 -11.284  1.00  0.00           S  
ATOM   2822  CE  MET B 173      -4.485   9.583 -11.296  1.00  0.00           C  
ATOM   2823  H   MET B 173      -4.791   7.762 -15.547  1.00  0.00           H  
ATOM   2824  HA  MET B 173      -7.728   8.024 -15.319  1.00  0.00           H  
ATOM   2825 1HB  MET B 173      -5.489   9.722 -14.145  1.00  0.00           H  
ATOM   2826 2HB  MET B 173      -7.187   9.909 -13.788  1.00  0.00           H  
ATOM   2827 1HG  MET B 173      -7.254   7.642 -12.976  1.00  0.00           H  
ATOM   2828 2HG  MET B 173      -5.519   7.496 -13.150  1.00  0.00           H  
ATOM   2829 1HE  MET B 173      -4.276  10.025 -10.331  1.00  0.00           H  
ATOM   2830 2HE  MET B 173      -3.770   8.807 -11.499  1.00  0.00           H  
ATOM   2831 3HE  MET B 173      -4.420  10.344 -12.062  1.00  0.00           H  
ATOM   2832  N   ARG B 174      -7.490   9.242 -17.609  1.00  0.00           N  
ATOM   2833  CA  ARG B 174      -7.709  10.006 -18.823  1.00  0.00           C  
ATOM   2834  C   ARG B 174      -8.804  11.041 -18.704  1.00  0.00           C  
ATOM   2835  O   ARG B 174      -8.918  11.940 -19.536  1.00  0.00           O  
ATOM   2836  CB  ARG B 174      -7.946   9.013 -19.926  1.00  0.00           C  
ATOM   2837  CG  ARG B 174      -9.208   8.229 -19.810  1.00  0.00           C  
ATOM   2838  CD  ARG B 174      -9.211   7.190 -20.814  1.00  0.00           C  
ATOM   2839  NE  ARG B 174     -10.318   6.320 -20.743  1.00  0.00           N  
ATOM   2840  CZ  ARG B 174     -10.457   5.265 -21.556  1.00  0.00           C  
ATOM   2841  NH1 ARG B 174      -9.508   4.992 -22.441  1.00  0.00           N  
ATOM   2842  NH2 ARG B 174     -11.525   4.493 -21.463  1.00  0.00           N  
ATOM   2843  H   ARG B 174      -7.636   8.239 -17.656  1.00  0.00           H  
ATOM   2844  HA  ARG B 174      -6.795  10.527 -19.059  1.00  0.00           H  
ATOM   2845 1HB  ARG B 174      -7.958   9.525 -20.889  1.00  0.00           H  
ATOM   2846 2HB  ARG B 174      -7.121   8.297 -19.947  1.00  0.00           H  
ATOM   2847 1HG  ARG B 174      -9.267   7.762 -18.823  1.00  0.00           H  
ATOM   2848 2HG  ARG B 174     -10.067   8.877 -19.965  1.00  0.00           H  
ATOM   2849 1HD  ARG B 174      -9.168   7.612 -21.799  1.00  0.00           H  
ATOM   2850 2HD  ARG B 174      -8.334   6.592 -20.633  1.00  0.00           H  
ATOM   2851  HE  ARG B 174     -11.040   6.509 -20.062  1.00  0.00           H  
ATOM   2852 1HH1 ARG B 174      -8.655   5.579 -22.497  1.00  0.00           H  
ATOM   2853 2HH1 ARG B 174      -9.607   4.190 -23.046  1.00  0.00           H  
ATOM   2854 1HH2 ARG B 174     -12.237   4.693 -20.776  1.00  0.00           H  
ATOM   2855 2HH2 ARG B 174     -11.617   3.681 -22.058  1.00  0.00           H  
ATOM   2856  N   ASN B 175      -9.628  10.910 -17.681  1.00  0.00           N  
ATOM   2857  CA  ASN B 175     -10.661  11.885 -17.448  1.00  0.00           C  
ATOM   2858  C   ASN B 175     -10.374  12.747 -16.224  1.00  0.00           C  
ATOM   2859  O   ASN B 175     -11.192  13.600 -15.876  1.00  0.00           O  
ATOM   2860  CB  ASN B 175     -11.999  11.196 -17.373  1.00  0.00           C  
ATOM   2861  CG  ASN B 175     -12.409  10.700 -18.750  1.00  0.00           C  
ATOM   2862  OD1 ASN B 175     -12.623  11.517 -19.672  1.00  0.00           O  
ATOM   2863  ND2 ASN B 175     -12.504   9.414 -18.918  1.00  0.00           N  
ATOM   2864  H   ASN B 175      -9.513  10.137 -17.042  1.00  0.00           H  
ATOM   2865  HA  ASN B 175     -10.694  12.566 -18.296  1.00  0.00           H  
ATOM   2866 1HB  ASN B 175     -11.941  10.349 -16.681  1.00  0.00           H  
ATOM   2867 2HB  ASN B 175     -12.748  11.885 -16.994  1.00  0.00           H  
ATOM   2868 1HD2 ASN B 175     -12.771   9.040 -19.802  1.00  0.00           H  
ATOM   2869 2HD2 ASN B 175     -12.263   8.784 -18.166  1.00  0.00           H  
ATOM   2870  N   LEU B 176      -9.181  12.633 -15.618  1.00  0.00           N  
ATOM   2871  CA  LEU B 176      -8.940  13.450 -14.431  1.00  0.00           C  
ATOM   2872  C   LEU B 176      -8.640  14.862 -14.841  1.00  0.00           C  
ATOM   2873  O   LEU B 176      -7.500  15.239 -15.112  1.00  0.00           O  
ATOM   2874  CB  LEU B 176      -7.801  12.904 -13.562  1.00  0.00           C  
ATOM   2875  CG  LEU B 176      -7.498  13.743 -12.286  1.00  0.00           C  
ATOM   2876  CD1 LEU B 176      -8.719  13.727 -11.358  1.00  0.00           C  
ATOM   2877  CD2 LEU B 176      -6.260  13.168 -11.577  1.00  0.00           C  
ATOM   2878  H   LEU B 176      -8.467  11.979 -15.935  1.00  0.00           H  
ATOM   2879  HA  LEU B 176      -9.845  13.460 -13.827  1.00  0.00           H  
ATOM   2880 1HB  LEU B 176      -8.090  11.914 -13.231  1.00  0.00           H  
ATOM   2881 2HB  LEU B 176      -6.894  12.822 -14.164  1.00  0.00           H  
ATOM   2882  HG  LEU B 176      -7.309  14.780 -12.573  1.00  0.00           H  
ATOM   2883 1HD1 LEU B 176      -8.513  14.330 -10.474  1.00  0.00           H  
ATOM   2884 2HD1 LEU B 176      -9.584  14.141 -11.880  1.00  0.00           H  
ATOM   2885 3HD1 LEU B 176      -8.931  12.709 -11.063  1.00  0.00           H  
ATOM   2886 1HD2 LEU B 176      -6.045  13.756 -10.691  1.00  0.00           H  
ATOM   2887 2HD2 LEU B 176      -6.455  12.135 -11.288  1.00  0.00           H  
ATOM   2888 3HD2 LEU B 176      -5.406  13.201 -12.250  1.00  0.00           H  
ATOM   2889  N   GLN B 177      -9.704  15.635 -14.919  1.00  0.00           N  
ATOM   2890  CA  GLN B 177      -9.625  16.998 -15.385  1.00  0.00           C  
ATOM   2891  C   GLN B 177      -9.503  17.985 -14.250  1.00  0.00           C  
ATOM   2892  O   GLN B 177      -8.974  19.068 -14.452  1.00  0.00           O  
ATOM   2893  CB  GLN B 177     -10.806  17.303 -16.294  1.00  0.00           C  
ATOM   2894  CG  GLN B 177     -10.765  16.529 -17.607  1.00  0.00           C  
ATOM   2895  CD  GLN B 177     -11.899  16.844 -18.542  1.00  0.00           C  
ATOM   2896  OE1 GLN B 177     -12.895  17.456 -18.157  1.00  0.00           O  
ATOM   2897  NE2 GLN B 177     -11.763  16.422 -19.779  1.00  0.00           N  
ATOM   2898  H   GLN B 177     -10.607  15.222 -14.665  1.00  0.00           H  
ATOM   2899  HA  GLN B 177      -8.723  17.097 -15.990  1.00  0.00           H  
ATOM   2900 1HB  GLN B 177     -11.700  17.017 -15.783  1.00  0.00           H  
ATOM   2901 2HB  GLN B 177     -10.853  18.373 -16.509  1.00  0.00           H  
ATOM   2902 1HG  GLN B 177      -9.830  16.778 -18.120  1.00  0.00           H  
ATOM   2903 2HG  GLN B 177     -10.788  15.470 -17.394  1.00  0.00           H  
ATOM   2904 1HE2 GLN B 177     -12.480  16.602 -20.452  1.00  0.00           H  
ATOM   2905 2HE2 GLN B 177     -10.925  15.948 -20.044  1.00  0.00           H  
ATOM   2906  N   GLU B 178      -9.973  17.655 -13.048  1.00  0.00           N  
ATOM   2907  CA  GLU B 178      -9.798  18.676 -12.027  1.00  0.00           C  
ATOM   2908  C   GLU B 178      -9.637  18.178 -10.597  1.00  0.00           C  
ATOM   2909  O   GLU B 178     -10.324  17.261 -10.140  1.00  0.00           O  
ATOM   2910  CB  GLU B 178     -10.940  19.708 -12.123  1.00  0.00           C  
ATOM   2911  CG  GLU B 178     -10.761  20.917 -11.213  1.00  0.00           C  
ATOM   2912  CD  GLU B 178     -11.796  21.994 -11.402  1.00  0.00           C  
ATOM   2913  OE1 GLU B 178     -11.623  23.052 -10.853  1.00  0.00           O  
ATOM   2914  OE2 GLU B 178     -12.755  21.791 -12.101  1.00  0.00           O  
ATOM   2915  H   GLU B 178     -10.449  16.767 -12.874  1.00  0.00           H  
ATOM   2916  HA  GLU B 178      -8.876  19.211 -12.257  1.00  0.00           H  
ATOM   2917 1HB  GLU B 178     -11.017  20.078 -13.143  1.00  0.00           H  
ATOM   2918 2HB  GLU B 178     -11.889  19.228 -11.873  1.00  0.00           H  
ATOM   2919 1HG  GLU B 178     -10.807  20.579 -10.178  1.00  0.00           H  
ATOM   2920 2HG  GLU B 178      -9.768  21.339 -11.383  1.00  0.00           H  
ATOM   2921  N   ILE B 179      -8.703  18.824  -9.911  1.00  0.00           N  
ATOM   2922  CA  ILE B 179      -8.472  18.675  -8.486  1.00  0.00           C  
ATOM   2923  C   ILE B 179      -8.790  20.037  -7.871  1.00  0.00           C  
ATOM   2924  O   ILE B 179      -8.099  21.013  -8.158  1.00  0.00           O  
ATOM   2925  CB  ILE B 179      -7.030  18.218  -8.182  1.00  0.00           C  
ATOM   2926  CG1 ILE B 179      -6.761  16.827  -8.843  1.00  0.00           C  
ATOM   2927  CG2 ILE B 179      -6.805  18.182  -6.698  1.00  0.00           C  
ATOM   2928  CD1 ILE B 179      -5.318  16.357  -8.800  1.00  0.00           C  
ATOM   2929  H   ILE B 179      -8.144  19.513 -10.416  1.00  0.00           H  
ATOM   2930  HA  ILE B 179      -9.151  17.937  -8.095  1.00  0.00           H  
ATOM   2931  HB  ILE B 179      -6.337  18.922  -8.626  1.00  0.00           H  
ATOM   2932 1HG1 ILE B 179      -7.345  16.107  -8.340  1.00  0.00           H  
ATOM   2933 2HG1 ILE B 179      -7.089  16.857  -9.868  1.00  0.00           H  
ATOM   2934 1HG2 ILE B 179      -5.783  17.885  -6.507  1.00  0.00           H  
ATOM   2935 2HG2 ILE B 179      -6.977  19.173  -6.271  1.00  0.00           H  
ATOM   2936 3HG2 ILE B 179      -7.497  17.470  -6.243  1.00  0.00           H  
ATOM   2937 1HD1 ILE B 179      -5.235  15.381  -9.265  1.00  0.00           H  
ATOM   2938 2HD1 ILE B 179      -4.690  17.057  -9.335  1.00  0.00           H  
ATOM   2939 3HD1 ILE B 179      -4.991  16.290  -7.762  1.00  0.00           H  
ATOM   2940  N   LEU B 180      -9.836  20.121  -7.047  1.00  0.00           N  
ATOM   2941  CA  LEU B 180     -10.260  21.463  -6.622  1.00  0.00           C  
ATOM   2942  C   LEU B 180      -9.295  22.043  -5.601  1.00  0.00           C  
ATOM   2943  O   LEU B 180      -8.778  23.157  -5.775  1.00  0.00           O  
ATOM   2944  CB  LEU B 180     -11.669  21.429  -6.008  1.00  0.00           C  
ATOM   2945  CG  LEU B 180     -12.819  21.012  -6.936  1.00  0.00           C  
ATOM   2946  CD1 LEU B 180     -14.092  20.861  -6.112  1.00  0.00           C  
ATOM   2947  CD2 LEU B 180     -13.012  22.039  -8.011  1.00  0.00           C  
ATOM   2948  H   LEU B 180     -10.335  19.267  -6.784  1.00  0.00           H  
ATOM   2949  HA  LEU B 180     -10.272  22.113  -7.497  1.00  0.00           H  
ATOM   2950 1HB  LEU B 180     -11.665  20.757  -5.172  1.00  0.00           H  
ATOM   2951 2HB  LEU B 180     -11.895  22.427  -5.631  1.00  0.00           H  
ATOM   2952  HG  LEU B 180     -12.578  20.048  -7.392  1.00  0.00           H  
ATOM   2953 1HD1 LEU B 180     -14.915  20.554  -6.752  1.00  0.00           H  
ATOM   2954 2HD1 LEU B 180     -13.936  20.121  -5.340  1.00  0.00           H  
ATOM   2955 3HD1 LEU B 180     -14.335  21.816  -5.647  1.00  0.00           H  
ATOM   2956 1HD2 LEU B 180     -13.824  21.739  -8.676  1.00  0.00           H  
ATOM   2957 2HD2 LEU B 180     -13.251  22.989  -7.553  1.00  0.00           H  
ATOM   2958 3HD2 LEU B 180     -12.094  22.135  -8.583  1.00  0.00           H  
ATOM   2959  N   HIS B 181      -8.981  21.247  -4.586  1.00  0.00           N  
ATOM   2960  CA  HIS B 181      -8.051  21.668  -3.557  1.00  0.00           C  
ATOM   2961  C   HIS B 181      -7.023  20.588  -3.281  1.00  0.00           C  
ATOM   2962  O   HIS B 181      -7.311  19.405  -3.418  1.00  0.00           O  
ATOM   2963  CB  HIS B 181      -8.795  22.011  -2.265  1.00  0.00           C  
ATOM   2964  CG  HIS B 181      -9.854  23.046  -2.422  1.00  0.00           C  
ATOM   2965  ND1 HIS B 181      -9.579  24.397  -2.436  1.00  0.00           N  
ATOM   2966  CD2 HIS B 181     -11.190  22.934  -2.566  1.00  0.00           C  
ATOM   2967  CE1 HIS B 181     -10.701  25.070  -2.587  1.00  0.00           C  
ATOM   2968  NE2 HIS B 181     -11.694  24.209  -2.667  1.00  0.00           N  
ATOM   2969  H   HIS B 181      -9.465  20.356  -4.475  1.00  0.00           H  
ATOM   2970  HA  HIS B 181      -7.519  22.550  -3.891  1.00  0.00           H  
ATOM   2971 1HB  HIS B 181      -9.252  21.103  -1.856  1.00  0.00           H  
ATOM   2972 2HB  HIS B 181      -8.094  22.372  -1.542  1.00  0.00           H  
ATOM   2973  HD1 HIS B 181      -8.678  24.823  -2.351  1.00  0.00           H  
ATOM   2974  HD2 HIS B 181     -11.860  22.072  -2.611  1.00  0.00           H  
ATOM   2975  HE1 HIS B 181     -10.690  26.158  -2.626  1.00  0.00           H  
ATOM   2976  N   GLY B 182      -5.833  21.003  -2.870  1.00  0.00           N  
ATOM   2977  CA  GLY B 182      -4.757  20.092  -2.497  1.00  0.00           C  
ATOM   2978  C   GLY B 182      -3.736  19.919  -3.612  1.00  0.00           C  
ATOM   2979  O   GLY B 182      -3.990  20.241  -4.776  1.00  0.00           O  
ATOM   2980  H   GLY B 182      -5.665  21.999  -2.800  1.00  0.00           H  
ATOM   2981 1HA  GLY B 182      -4.250  20.484  -1.614  1.00  0.00           H  
ATOM   2982 2HA  GLY B 182      -5.165  19.129  -2.209  1.00  0.00           H  
ATOM   2983  N   ALA B 183      -2.553  19.454  -3.227  1.00  0.00           N  
ATOM   2984  CA  ALA B 183      -1.418  19.249  -4.122  1.00  0.00           C  
ATOM   2985  C   ALA B 183      -1.366  17.818  -4.655  1.00  0.00           C  
ATOM   2986  O   ALA B 183      -2.148  16.943  -4.247  1.00  0.00           O  
ATOM   2987  CB  ALA B 183      -0.116  19.619  -3.410  1.00  0.00           C  
ATOM   2988  H   ALA B 183      -2.419  19.221  -2.243  1.00  0.00           H  
ATOM   2989  HA  ALA B 183      -1.534  19.914  -4.978  1.00  0.00           H  
ATOM   2990 1HB  ALA B 183       0.724  19.503  -4.082  1.00  0.00           H  
ATOM   2991 2HB  ALA B 183      -0.167  20.656  -3.082  1.00  0.00           H  
ATOM   2992 3HB  ALA B 183       0.026  18.983  -2.546  1.00  0.00           H  
ATOM   2993  N   VAL B 184      -0.444  17.606  -5.587  1.00  0.00           N  
ATOM   2994  CA  VAL B 184      -0.179  16.320  -6.214  1.00  0.00           C  
ATOM   2995  C   VAL B 184       1.264  15.846  -5.978  1.00  0.00           C  
ATOM   2996  O   VAL B 184       2.215  16.629  -6.117  1.00  0.00           O  
ATOM   2997  CB  VAL B 184      -0.452  16.412  -7.720  1.00  0.00           C  
ATOM   2998  CG1 VAL B 184      -0.148  15.123  -8.381  1.00  0.00           C  
ATOM   2999  CG2 VAL B 184      -1.884  16.785  -7.939  1.00  0.00           C  
ATOM   3000  H   VAL B 184       0.121  18.386  -5.871  1.00  0.00           H  
ATOM   3001  HA  VAL B 184      -0.860  15.589  -5.787  1.00  0.00           H  
ATOM   3002  HB  VAL B 184       0.189  17.157  -8.156  1.00  0.00           H  
ATOM   3003 1HG1 VAL B 184      -0.346  15.219  -9.440  1.00  0.00           H  
ATOM   3004 2HG1 VAL B 184       0.892  14.870  -8.234  1.00  0.00           H  
ATOM   3005 3HG1 VAL B 184      -0.772  14.343  -7.954  1.00  0.00           H  
ATOM   3006 1HG2 VAL B 184      -2.075  16.860  -9.004  1.00  0.00           H  
ATOM   3007 2HG2 VAL B 184      -2.522  16.046  -7.516  1.00  0.00           H  
ATOM   3008 3HG2 VAL B 184      -2.088  17.735  -7.464  1.00  0.00           H  
ATOM   3009  N   ARG B 185       1.404  14.568  -5.615  1.00  0.00           N  
ATOM   3010  CA  ARG B 185       2.712  13.948  -5.402  1.00  0.00           C  
ATOM   3011  C   ARG B 185       2.912  12.546  -5.968  1.00  0.00           C  
ATOM   3012  O   ARG B 185       2.143  11.625  -5.700  1.00  0.00           O  
ATOM   3013  CB  ARG B 185       2.986  13.823  -3.915  1.00  0.00           C  
ATOM   3014  CG  ARG B 185       4.290  13.114  -3.487  1.00  0.00           C  
ATOM   3015  CD  ARG B 185       4.366  13.059  -2.013  1.00  0.00           C  
ATOM   3016  NE  ARG B 185       5.484  12.249  -1.503  1.00  0.00           N  
ATOM   3017  CZ  ARG B 185       5.566  11.795  -0.219  1.00  0.00           C  
ATOM   3018  NH1 ARG B 185       4.588  12.080   0.622  1.00  0.00           N  
ATOM   3019  NH2 ARG B 185       6.607  11.071   0.192  1.00  0.00           N  
ATOM   3020  H   ARG B 185       0.557  14.018  -5.468  1.00  0.00           H  
ATOM   3021  HA  ARG B 185       3.455  14.595  -5.859  1.00  0.00           H  
ATOM   3022 1HB  ARG B 185       3.091  14.803  -3.544  1.00  0.00           H  
ATOM   3023 2HB  ARG B 185       2.139  13.356  -3.409  1.00  0.00           H  
ATOM   3024 1HG  ARG B 185       4.319  12.093  -3.862  1.00  0.00           H  
ATOM   3025 2HG  ARG B 185       5.153  13.663  -3.857  1.00  0.00           H  
ATOM   3026 1HD  ARG B 185       4.503  14.065  -1.647  1.00  0.00           H  
ATOM   3027 2HD  ARG B 185       3.431  12.654  -1.630  1.00  0.00           H  
ATOM   3028  HE  ARG B 185       6.243  12.032  -2.138  1.00  0.00           H  
ATOM   3029 1HH1 ARG B 185       3.794  12.623   0.328  1.00  0.00           H  
ATOM   3030 2HH1 ARG B 185       4.596  11.771   1.605  1.00  0.00           H  
ATOM   3031 1HH2 ARG B 185       7.386  10.837  -0.445  1.00  0.00           H  
ATOM   3032 2HH2 ARG B 185       6.641  10.735   1.158  1.00  0.00           H  
ATOM   3033  N   PHE B 186       3.992  12.405  -6.724  1.00  0.00           N  
ATOM   3034  CA  PHE B 186       4.455  11.137  -7.285  1.00  0.00           C  
ATOM   3035  C   PHE B 186       5.858  10.823  -6.806  1.00  0.00           C  
ATOM   3036  O   PHE B 186       6.799  11.578  -7.070  1.00  0.00           O  
ATOM   3037  CB  PHE B 186       4.386  11.148  -8.812  1.00  0.00           C  
ATOM   3038  CG  PHE B 186       2.987  11.128  -9.345  1.00  0.00           C  
ATOM   3039  CD1 PHE B 186       2.196  12.262  -9.410  1.00  0.00           C  
ATOM   3040  CD2 PHE B 186       2.468   9.938  -9.813  1.00  0.00           C  
ATOM   3041  CE1 PHE B 186       0.917  12.172  -9.904  1.00  0.00           C  
ATOM   3042  CE2 PHE B 186       1.198   9.864 -10.311  1.00  0.00           C  
ATOM   3043  CZ  PHE B 186       0.416  10.980 -10.348  1.00  0.00           C  
ATOM   3044  H   PHE B 186       4.544  13.235  -6.893  1.00  0.00           H  
ATOM   3045  HA  PHE B 186       3.795  10.341  -6.937  1.00  0.00           H  
ATOM   3046 1HB  PHE B 186       4.881  12.017  -9.196  1.00  0.00           H  
ATOM   3047 2HB  PHE B 186       4.917  10.283  -9.205  1.00  0.00           H  
ATOM   3048  HD1 PHE B 186       2.586  13.221  -9.060  1.00  0.00           H  
ATOM   3049  HD2 PHE B 186       3.086   9.042  -9.775  1.00  0.00           H  
ATOM   3050  HE1 PHE B 186       0.298  13.041  -9.946  1.00  0.00           H  
ATOM   3051  HE2 PHE B 186       0.809   8.914 -10.669  1.00  0.00           H  
ATOM   3052  HZ  PHE B 186      -0.600  10.924 -10.739  1.00  0.00           H  
ATOM   3053  N   SER B 187       6.005   9.713  -6.095  1.00  0.00           N  
ATOM   3054  CA  SER B 187       7.329   9.351  -5.604  1.00  0.00           C  
ATOM   3055  C   SER B 187       7.591   7.860  -5.701  1.00  0.00           C  
ATOM   3056  O   SER B 187       6.710   7.057  -5.391  1.00  0.00           O  
ATOM   3057  CB  SER B 187       7.510   9.783  -4.167  1.00  0.00           C  
ATOM   3058  OG  SER B 187       8.759   9.363  -3.703  1.00  0.00           O  
ATOM   3059  H   SER B 187       5.189   9.125  -5.908  1.00  0.00           H  
ATOM   3060  HA  SER B 187       8.078   9.866  -6.209  1.00  0.00           H  
ATOM   3061 1HB  SER B 187       7.431  10.867  -4.094  1.00  0.00           H  
ATOM   3062 2HB  SER B 187       6.728   9.350  -3.553  1.00  0.00           H  
ATOM   3063  HG  SER B 187       8.856   9.689  -2.772  1.00  0.00           H  
ATOM   3064  N   ASN B 188       8.829   7.490  -6.033  1.00  0.00           N  
ATOM   3065  CA  ASN B 188       9.224   6.086  -6.041  1.00  0.00           C  
ATOM   3066  C   ASN B 188       8.322   5.181  -6.892  1.00  0.00           C  
ATOM   3067  O   ASN B 188       7.880   4.130  -6.441  1.00  0.00           O  
ATOM   3068  CB  ASN B 188       9.328   5.647  -4.597  1.00  0.00           C  
ATOM   3069  CG  ASN B 188      10.393   6.443  -3.904  1.00  0.00           C  
ATOM   3070  OD1 ASN B 188      11.557   6.437  -4.333  1.00  0.00           O  
ATOM   3071  ND2 ASN B 188      10.013   7.150  -2.877  1.00  0.00           N  
ATOM   3072  H   ASN B 188       9.505   8.198  -6.285  1.00  0.00           H  
ATOM   3073  HA  ASN B 188      10.222   6.024  -6.479  1.00  0.00           H  
ATOM   3074 1HB  ASN B 188       8.391   5.787  -4.072  1.00  0.00           H  
ATOM   3075 2HB  ASN B 188       9.582   4.616  -4.539  1.00  0.00           H  
ATOM   3076 1HD2 ASN B 188      10.663   7.766  -2.384  1.00  0.00           H  
ATOM   3077 2HD2 ASN B 188       9.056   7.136  -2.592  1.00  0.00           H  
ATOM   3078  N   ASN B 189       8.064   5.568  -8.138  1.00  0.00           N  
ATOM   3079  CA  ASN B 189       7.240   4.735  -9.009  1.00  0.00           C  
ATOM   3080  C   ASN B 189       8.006   4.430 -10.309  1.00  0.00           C  
ATOM   3081  O   ASN B 189       7.588   4.868 -11.376  1.00  0.00           O  
ATOM   3082  CB  ASN B 189       5.922   5.417  -9.339  1.00  0.00           C  
ATOM   3083  CG  ASN B 189       5.062   5.738  -8.136  1.00  0.00           C  
ATOM   3084  OD1 ASN B 189       4.570   4.845  -7.413  1.00  0.00           O  
ATOM   3085  ND2 ASN B 189       4.859   7.009  -7.930  1.00  0.00           N  
ATOM   3086  H   ASN B 189       8.439   6.445  -8.477  1.00  0.00           H  
ATOM   3087  HA  ASN B 189       6.995   3.808  -8.502  1.00  0.00           H  
ATOM   3088 1HB  ASN B 189       6.114   6.342  -9.887  1.00  0.00           H  
ATOM   3089 2HB  ASN B 189       5.347   4.765  -9.989  1.00  0.00           H  
ATOM   3090 1HD2 ASN B 189       4.301   7.319  -7.133  1.00  0.00           H  
ATOM   3091 2HD2 ASN B 189       5.274   7.683  -8.537  1.00  0.00           H  
ATOM   3092  N   PRO B 190       9.091   3.620 -10.258  1.00  0.00           N  
ATOM   3093  CA  PRO B 190      10.030   3.335 -11.342  1.00  0.00           C  
ATOM   3094  C   PRO B 190       9.396   2.636 -12.532  1.00  0.00           C  
ATOM   3095  O   PRO B 190       9.964   2.596 -13.626  1.00  0.00           O  
ATOM   3096  CB  PRO B 190      11.051   2.415 -10.661  1.00  0.00           C  
ATOM   3097  CG  PRO B 190      10.334   1.811  -9.509  1.00  0.00           C  
ATOM   3098  CD  PRO B 190       9.394   2.862  -9.032  1.00  0.00           C  
ATOM   3099  HA  PRO B 190      10.510   4.271 -11.661  1.00  0.00           H  
ATOM   3100 1HB  PRO B 190      11.355   1.637 -11.354  1.00  0.00           H  
ATOM   3101 2HB  PRO B 190      11.957   2.984 -10.383  1.00  0.00           H  
ATOM   3102 1HG  PRO B 190       9.826   0.880  -9.803  1.00  0.00           H  
ATOM   3103 2HG  PRO B 190      11.068   1.535  -8.739  1.00  0.00           H  
ATOM   3104 1HD  PRO B 190       8.518   2.364  -8.636  1.00  0.00           H  
ATOM   3105 2HD  PRO B 190       9.910   3.478  -8.292  1.00  0.00           H  
ATOM   3106  N   ALA B 191       8.251   2.005 -12.293  1.00  0.00           N  
ATOM   3107  CA  ALA B 191       7.542   1.289 -13.334  1.00  0.00           C  
ATOM   3108  C   ALA B 191       6.489   2.147 -14.041  1.00  0.00           C  
ATOM   3109  O   ALA B 191       6.010   1.765 -15.104  1.00  0.00           O  
ATOM   3110  CB  ALA B 191       6.886   0.051 -12.731  1.00  0.00           C  
ATOM   3111  H   ALA B 191       7.840   2.046 -11.375  1.00  0.00           H  
ATOM   3112  HA  ALA B 191       8.262   0.988 -14.080  1.00  0.00           H  
ATOM   3113 1HB  ALA B 191       6.369  -0.514 -13.503  1.00  0.00           H  
ATOM   3114 2HB  ALA B 191       7.645  -0.576 -12.267  1.00  0.00           H  
ATOM   3115 3HB  ALA B 191       6.170   0.362 -11.979  1.00  0.00           H  
ATOM   3116  N   LEU B 192       6.112   3.290 -13.453  1.00  0.00           N  
ATOM   3117  CA  LEU B 192       4.957   4.040 -13.955  1.00  0.00           C  
ATOM   3118  C   LEU B 192       5.259   4.828 -15.219  1.00  0.00           C  
ATOM   3119  O   LEU B 192       6.125   5.705 -15.245  1.00  0.00           O  
ATOM   3120  CB  LEU B 192       4.420   4.962 -12.844  1.00  0.00           C  
ATOM   3121  CG  LEU B 192       3.179   5.839 -13.178  1.00  0.00           C  
ATOM   3122  CD1 LEU B 192       1.975   4.934 -13.439  1.00  0.00           C  
ATOM   3123  CD2 LEU B 192       2.895   6.784 -11.982  1.00  0.00           C  
ATOM   3124  H   LEU B 192       6.611   3.641 -12.638  1.00  0.00           H  
ATOM   3125  HA  LEU B 192       4.175   3.324 -14.192  1.00  0.00           H  
ATOM   3126 1HB  LEU B 192       4.146   4.327 -12.004  1.00  0.00           H  
ATOM   3127 2HB  LEU B 192       5.227   5.623 -12.526  1.00  0.00           H  
ATOM   3128  HG  LEU B 192       3.370   6.424 -14.083  1.00  0.00           H  
ATOM   3129 1HD1 LEU B 192       1.111   5.543 -13.676  1.00  0.00           H  
ATOM   3130 2HD1 LEU B 192       2.191   4.278 -14.272  1.00  0.00           H  
ATOM   3131 3HD1 LEU B 192       1.773   4.347 -12.559  1.00  0.00           H  
ATOM   3132 1HD2 LEU B 192       2.033   7.398 -12.196  1.00  0.00           H  
ATOM   3133 2HD2 LEU B 192       2.703   6.188 -11.087  1.00  0.00           H  
ATOM   3134 3HD2 LEU B 192       3.762   7.425 -11.812  1.00  0.00           H  
ATOM   3135  N   CYS B 193       4.497   4.521 -16.261  1.00  0.00           N  
ATOM   3136  CA  CYS B 193       4.669   5.116 -17.574  1.00  0.00           C  
ATOM   3137  C   CYS B 193       3.731   6.295 -17.819  1.00  0.00           C  
ATOM   3138  O   CYS B 193       2.665   6.407 -17.217  1.00  0.00           O  
ATOM   3139  CB  CYS B 193       4.417   4.061 -18.650  1.00  0.00           C  
ATOM   3140  SG  CYS B 193       5.567   2.658 -18.599  1.00  0.00           S  
ATOM   3141  H   CYS B 193       3.802   3.790 -16.146  1.00  0.00           H  
ATOM   3142  HA  CYS B 193       5.695   5.469 -17.657  1.00  0.00           H  
ATOM   3143 1HB  CYS B 193       3.405   3.668 -18.536  1.00  0.00           H  
ATOM   3144 2HB  CYS B 193       4.479   4.519 -19.637  1.00  0.00           H  
ATOM   3145  HG  CYS B 193       5.341   2.248 -19.843  1.00  0.00           H  
ATOM   3146  N   ASN B 194       4.168   7.210 -18.686  1.00  0.00           N  
ATOM   3147  CA  ASN B 194       3.413   8.339 -19.273  1.00  0.00           C  
ATOM   3148  C   ASN B 194       2.858   9.441 -18.361  1.00  0.00           C  
ATOM   3149  O   ASN B 194       2.759  10.588 -18.785  1.00  0.00           O  
ATOM   3150  CB  ASN B 194       2.262   7.791 -20.084  1.00  0.00           C  
ATOM   3151  CG  ASN B 194       2.738   6.907 -21.187  1.00  0.00           C  
ATOM   3152  OD1 ASN B 194       2.503   5.692 -21.157  1.00  0.00           O  
ATOM   3153  ND2 ASN B 194       3.431   7.478 -22.136  1.00  0.00           N  
ATOM   3154  H   ASN B 194       5.104   7.068 -19.043  1.00  0.00           H  
ATOM   3155  HA  ASN B 194       4.091   8.841 -19.967  1.00  0.00           H  
ATOM   3156 1HB  ASN B 194       1.580   7.233 -19.444  1.00  0.00           H  
ATOM   3157 2HB  ASN B 194       1.699   8.618 -20.500  1.00  0.00           H  
ATOM   3158 1HD2 ASN B 194       3.809   6.924 -22.902  1.00  0.00           H  
ATOM   3159 2HD2 ASN B 194       3.612   8.460 -22.095  1.00  0.00           H  
ATOM   3160  N   VAL B 195       2.664   9.177 -17.080  1.00  0.00           N  
ATOM   3161  CA  VAL B 195       2.108  10.197 -16.189  1.00  0.00           C  
ATOM   3162  C   VAL B 195       3.000  11.439 -16.138  1.00  0.00           C  
ATOM   3163  O   VAL B 195       2.528  12.558 -15.941  1.00  0.00           O  
ATOM   3164  CB  VAL B 195       1.865   9.686 -14.774  1.00  0.00           C  
ATOM   3165  CG1 VAL B 195       1.430  10.861 -13.933  1.00  0.00           C  
ATOM   3166  CG2 VAL B 195       0.800   8.593 -14.790  1.00  0.00           C  
ATOM   3167  H   VAL B 195       2.764   8.215 -16.774  1.00  0.00           H  
ATOM   3168  HA  VAL B 195       1.136  10.492 -16.591  1.00  0.00           H  
ATOM   3169  HB  VAL B 195       2.796   9.294 -14.358  1.00  0.00           H  
ATOM   3170 1HG1 VAL B 195       1.265  10.530 -12.942  1.00  0.00           H  
ATOM   3171 2HG1 VAL B 195       2.197  11.629 -13.942  1.00  0.00           H  
ATOM   3172 3HG1 VAL B 195       0.505  11.276 -14.337  1.00  0.00           H  
ATOM   3173 1HG2 VAL B 195       0.614   8.241 -13.783  1.00  0.00           H  
ATOM   3174 2HG2 VAL B 195      -0.120   8.993 -15.205  1.00  0.00           H  
ATOM   3175 3HG2 VAL B 195       1.144   7.758 -15.408  1.00  0.00           H  
ATOM   3176  N   GLU B 196       4.301  11.243 -16.288  1.00  0.00           N  
ATOM   3177  CA  GLU B 196       5.270  12.333 -16.276  1.00  0.00           C  
ATOM   3178  C   GLU B 196       4.983  13.405 -17.352  1.00  0.00           C  
ATOM   3179  O   GLU B 196       5.443  14.540 -17.232  1.00  0.00           O  
ATOM   3180  CB  GLU B 196       6.670  11.755 -16.515  1.00  0.00           C  
ATOM   3181  CG  GLU B 196       6.892  11.177 -17.927  1.00  0.00           C  
ATOM   3182  CD  GLU B 196       8.258  10.544 -18.123  1.00  0.00           C  
ATOM   3183  OE1 GLU B 196       9.113  10.735 -17.290  1.00  0.00           O  
ATOM   3184  OE2 GLU B 196       8.438   9.867 -19.111  1.00  0.00           O  
ATOM   3185  H   GLU B 196       4.626  10.298 -16.427  1.00  0.00           H  
ATOM   3186  HA  GLU B 196       5.235  12.811 -15.300  1.00  0.00           H  
ATOM   3187 1HB  GLU B 196       7.425  12.518 -16.323  1.00  0.00           H  
ATOM   3188 2HB  GLU B 196       6.837  10.943 -15.824  1.00  0.00           H  
ATOM   3189 1HG  GLU B 196       6.120  10.428 -18.124  1.00  0.00           H  
ATOM   3190 2HG  GLU B 196       6.775  11.975 -18.655  1.00  0.00           H  
ATOM   3191  N   SER B 197       4.241  13.038 -18.412  1.00  0.00           N  
ATOM   3192  CA  SER B 197       3.907  13.933 -19.514  1.00  0.00           C  
ATOM   3193  C   SER B 197       2.704  14.838 -19.207  1.00  0.00           C  
ATOM   3194  O   SER B 197       2.358  15.712 -20.008  1.00  0.00           O  
ATOM   3195  CB  SER B 197       3.625  13.128 -20.776  1.00  0.00           C  
ATOM   3196  OG  SER B 197       2.417  12.409 -20.674  1.00  0.00           O  
ATOM   3197  H   SER B 197       3.862  12.093 -18.450  1.00  0.00           H  
ATOM   3198  HA  SER B 197       4.770  14.573 -19.702  1.00  0.00           H  
ATOM   3199 1HB  SER B 197       3.596  13.789 -21.633  1.00  0.00           H  
ATOM   3200 2HB  SER B 197       4.441  12.427 -20.938  1.00  0.00           H  
ATOM   3201  HG  SER B 197       2.603  11.611 -20.135  1.00  0.00           H  
ATOM   3202  N   ILE B 198       2.031  14.602 -18.078  1.00  0.00           N  
ATOM   3203  CA  ILE B 198       0.815  15.337 -17.730  1.00  0.00           C  
ATOM   3204  C   ILE B 198       0.983  16.808 -17.358  1.00  0.00           C  
ATOM   3205  O   ILE B 198       1.819  17.205 -16.541  1.00  0.00           O  
ATOM   3206  CB  ILE B 198       0.049  14.589 -16.623  1.00  0.00           C  
ATOM   3207  CG1 ILE B 198      -0.310  13.215 -17.148  1.00  0.00           C  
ATOM   3208  CG2 ILE B 198      -1.189  15.340 -16.152  1.00  0.00           C  
ATOM   3209  CD1 ILE B 198      -1.358  13.276 -18.227  1.00  0.00           C  
ATOM   3210  H   ILE B 198       2.358  13.882 -17.430  1.00  0.00           H  
ATOM   3211  HA  ILE B 198       0.173  15.314 -18.609  1.00  0.00           H  
ATOM   3212  HB  ILE B 198       0.713  14.446 -15.772  1.00  0.00           H  
ATOM   3213 1HG1 ILE B 198       0.568  12.738 -17.569  1.00  0.00           H  
ATOM   3214 2HG1 ILE B 198      -0.680  12.606 -16.328  1.00  0.00           H  
ATOM   3215 1HG2 ILE B 198      -1.679  14.765 -15.370  1.00  0.00           H  
ATOM   3216 2HG2 ILE B 198      -0.903  16.306 -15.756  1.00  0.00           H  
ATOM   3217 3HG2 ILE B 198      -1.868  15.473 -16.979  1.00  0.00           H  
ATOM   3218 1HD1 ILE B 198      -1.581  12.281 -18.556  1.00  0.00           H  
ATOM   3219 2HD1 ILE B 198      -2.257  13.738 -17.833  1.00  0.00           H  
ATOM   3220 3HD1 ILE B 198      -0.989  13.861 -19.068  1.00  0.00           H  
ATOM   3221  N   GLN B 199       0.138  17.632 -17.966  1.00  0.00           N  
ATOM   3222  CA  GLN B 199       0.136  19.068 -17.754  1.00  0.00           C  
ATOM   3223  C   GLN B 199      -0.698  19.396 -16.536  1.00  0.00           C  
ATOM   3224  O   GLN B 199      -1.834  19.861 -16.661  1.00  0.00           O  
ATOM   3225  CB  GLN B 199      -0.432  19.800 -18.975  1.00  0.00           C  
ATOM   3226  CG  GLN B 199       0.404  19.637 -20.201  1.00  0.00           C  
ATOM   3227  CD  GLN B 199      -0.150  20.349 -21.424  1.00  0.00           C  
ATOM   3228  OE1 GLN B 199      -0.791  21.398 -21.348  1.00  0.00           O  
ATOM   3229  NE2 GLN B 199       0.089  19.756 -22.565  1.00  0.00           N  
ATOM   3230  H   GLN B 199      -0.537  17.242 -18.618  1.00  0.00           H  
ATOM   3231  HA  GLN B 199       1.158  19.399 -17.577  1.00  0.00           H  
ATOM   3232 1HB  GLN B 199      -1.430  19.423 -19.196  1.00  0.00           H  
ATOM   3233 2HB  GLN B 199      -0.522  20.864 -18.760  1.00  0.00           H  
ATOM   3234 1HG  GLN B 199       1.406  20.012 -20.005  1.00  0.00           H  
ATOM   3235 2HG  GLN B 199       0.444  18.574 -20.420  1.00  0.00           H  
ATOM   3236 1HE2 GLN B 199      -0.234  20.149 -23.423  1.00  0.00           H  
ATOM   3237 2HE2 GLN B 199       0.599  18.871 -22.562  1.00  0.00           H  
ATOM   3238  N   TRP B 200      -0.118  19.185 -15.355  1.00  0.00           N  
ATOM   3239  CA  TRP B 200      -0.839  19.346 -14.082  1.00  0.00           C  
ATOM   3240  C   TRP B 200      -1.382  20.757 -13.892  1.00  0.00           C  
ATOM   3241  O   TRP B 200      -2.359  20.957 -13.178  1.00  0.00           O  
ATOM   3242  CB  TRP B 200       0.059  18.963 -12.914  1.00  0.00           C  
ATOM   3243  CG  TRP B 200       0.288  17.507 -12.865  1.00  0.00           C  
ATOM   3244  CD1 TRP B 200       1.431  16.868 -13.197  1.00  0.00           C  
ATOM   3245  CD2 TRP B 200      -0.642  16.478 -12.462  1.00  0.00           C  
ATOM   3246  NE1 TRP B 200       1.278  15.519 -13.051  1.00  0.00           N  
ATOM   3247  CE2 TRP B 200       0.018  15.261 -12.608  1.00  0.00           C  
ATOM   3248  CE3 TRP B 200      -1.965  16.488 -12.002  1.00  0.00           C  
ATOM   3249  CZ2 TRP B 200      -0.588  14.072 -12.328  1.00  0.00           C  
ATOM   3250  CZ3 TRP B 200      -2.574  15.282 -11.709  1.00  0.00           C  
ATOM   3251  CH2 TRP B 200      -1.895  14.107 -11.870  1.00  0.00           C  
ATOM   3252  H   TRP B 200       0.830  18.798 -15.379  1.00  0.00           H  
ATOM   3253  HA  TRP B 200      -1.683  18.657 -14.089  1.00  0.00           H  
ATOM   3254 1HB  TRP B 200       1.022  19.459 -13.011  1.00  0.00           H  
ATOM   3255 2HB  TRP B 200      -0.397  19.282 -11.976  1.00  0.00           H  
ATOM   3256  HD1 TRP B 200       2.340  17.356 -13.547  1.00  0.00           H  
ATOM   3257  HE1 TRP B 200       1.990  14.828 -13.250  1.00  0.00           H  
ATOM   3258  HE3 TRP B 200      -2.499  17.424 -11.878  1.00  0.00           H  
ATOM   3259  HZ2 TRP B 200      -0.071  13.123 -12.451  1.00  0.00           H  
ATOM   3260  HZ3 TRP B 200      -3.603  15.292 -11.349  1.00  0.00           H  
ATOM   3261  HH2 TRP B 200      -2.394  13.173 -11.632  1.00  0.00           H  
ATOM   3262  N   ARG B 201      -0.819  21.735 -14.597  1.00  0.00           N  
ATOM   3263  CA  ARG B 201      -1.305  23.111 -14.529  1.00  0.00           C  
ATOM   3264  C   ARG B 201      -2.793  23.183 -14.914  1.00  0.00           C  
ATOM   3265  O   ARG B 201      -3.507  24.094 -14.478  1.00  0.00           O  
ATOM   3266  CB  ARG B 201      -0.493  24.060 -15.407  1.00  0.00           C  
ATOM   3267  CG  ARG B 201      -0.935  25.531 -15.273  1.00  0.00           C  
ATOM   3268  CD  ARG B 201      -0.028  26.532 -15.945  1.00  0.00           C  
ATOM   3269  NE  ARG B 201       0.012  26.402 -17.395  1.00  0.00           N  
ATOM   3270  CZ  ARG B 201       0.930  27.010 -18.186  1.00  0.00           C  
ATOM   3271  NH1 ARG B 201       1.856  27.766 -17.646  1.00  0.00           N  
ATOM   3272  NH2 ARG B 201       0.902  26.857 -19.500  1.00  0.00           N  
ATOM   3273  H   ARG B 201      -0.029  21.514 -15.187  1.00  0.00           H  
ATOM   3274  HA  ARG B 201      -1.210  23.451 -13.499  1.00  0.00           H  
ATOM   3275 1HB  ARG B 201       0.560  23.998 -15.137  1.00  0.00           H  
ATOM   3276 2HB  ARG B 201      -0.585  23.765 -16.447  1.00  0.00           H  
ATOM   3277 1HG  ARG B 201      -1.922  25.633 -15.723  1.00  0.00           H  
ATOM   3278 2HG  ARG B 201      -1.000  25.791 -14.219  1.00  0.00           H  
ATOM   3279 1HD  ARG B 201      -0.371  27.538 -15.707  1.00  0.00           H  
ATOM   3280 2HD  ARG B 201       0.985  26.401 -15.566  1.00  0.00           H  
ATOM   3281  HE  ARG B 201      -0.691  25.828 -17.839  1.00  0.00           H  
ATOM   3282 1HH1 ARG B 201       1.885  27.892 -16.643  1.00  0.00           H  
ATOM   3283 2HH1 ARG B 201       2.541  28.224 -18.231  1.00  0.00           H  
ATOM   3284 1HH2 ARG B 201       0.190  26.283 -19.931  1.00  0.00           H  
ATOM   3285 2HH2 ARG B 201       1.591  27.319 -20.076  1.00  0.00           H  
ATOM   3286  N   ASP B 202      -3.246  22.253 -15.779  1.00  0.00           N  
ATOM   3287  CA  ASP B 202      -4.629  22.197 -16.240  1.00  0.00           C  
ATOM   3288  C   ASP B 202      -5.525  21.371 -15.305  1.00  0.00           C  
ATOM   3289  O   ASP B 202      -6.725  21.258 -15.557  1.00  0.00           O  
ATOM   3290  CB  ASP B 202      -4.708  21.517 -17.615  1.00  0.00           C  
ATOM   3291  CG  ASP B 202      -5.921  21.953 -18.467  1.00  0.00           C  
ATOM   3292  OD1 ASP B 202      -6.174  23.120 -18.577  1.00  0.00           O  
ATOM   3293  OD2 ASP B 202      -6.645  21.125 -18.934  1.00  0.00           O  
ATOM   3294  H   ASP B 202      -2.617  21.514 -16.095  1.00  0.00           H  
ATOM   3295  HA  ASP B 202      -5.015  23.212 -16.304  1.00  0.00           H  
ATOM   3296 1HB  ASP B 202      -3.792  21.726 -18.172  1.00  0.00           H  
ATOM   3297 2HB  ASP B 202      -4.751  20.434 -17.472  1.00  0.00           H  
ATOM   3298  N   ILE B 203      -4.952  20.782 -14.254  1.00  0.00           N  
ATOM   3299  CA  ILE B 203      -5.702  19.921 -13.354  1.00  0.00           C  
ATOM   3300  C   ILE B 203      -5.784  20.516 -11.957  1.00  0.00           C  
ATOM   3301  O   ILE B 203      -6.855  20.543 -11.344  1.00  0.00           O  
ATOM   3302  CB  ILE B 203      -5.074  18.518 -13.281  1.00  0.00           C  
ATOM   3303  CG1 ILE B 203      -5.095  17.856 -14.662  1.00  0.00           C  
ATOM   3304  CG2 ILE B 203      -5.839  17.665 -12.289  1.00  0.00           C  
ATOM   3305  CD1 ILE B 203      -4.270  16.599 -14.743  1.00  0.00           C  
ATOM   3306  H   ILE B 203      -3.971  20.934 -14.057  1.00  0.00           H  
ATOM   3307  HA  ILE B 203      -6.713  19.817 -13.738  1.00  0.00           H  
ATOM   3308  HB  ILE B 203      -4.039  18.607 -12.968  1.00  0.00           H  
ATOM   3309 1HG1 ILE B 203      -6.131  17.615 -14.922  1.00  0.00           H  
ATOM   3310 2HG1 ILE B 203      -4.706  18.559 -15.397  1.00  0.00           H  
ATOM   3311 1HG2 ILE B 203      -5.390  16.677 -12.227  1.00  0.00           H  
ATOM   3312 2HG2 ILE B 203      -5.797  18.148 -11.319  1.00  0.00           H  
ATOM   3313 3HG2 ILE B 203      -6.876  17.571 -12.609  1.00  0.00           H  
ATOM   3314 1HD1 ILE B 203      -4.334  16.189 -15.748  1.00  0.00           H  
ATOM   3315 2HD1 ILE B 203      -3.236  16.826 -14.512  1.00  0.00           H  
ATOM   3316 3HD1 ILE B 203      -4.655  15.868 -14.029  1.00  0.00           H  
ATOM   3317  N   VAL B 204      -4.644  20.946 -11.424  1.00  0.00           N  
ATOM   3318  CA  VAL B 204      -4.630  21.434 -10.053  1.00  0.00           C  
ATOM   3319  C   VAL B 204      -4.849  22.934 -10.020  1.00  0.00           C  
ATOM   3320  O   VAL B 204      -4.373  23.663 -10.893  1.00  0.00           O  
ATOM   3321  CB  VAL B 204      -3.277  21.141  -9.374  1.00  0.00           C  
ATOM   3322  CG1 VAL B 204      -3.002  19.671  -9.449  1.00  0.00           C  
ATOM   3323  CG2 VAL B 204      -2.157  21.980  -9.986  1.00  0.00           C  
ATOM   3324  H   VAL B 204      -3.789  20.924 -11.976  1.00  0.00           H  
ATOM   3325  HA  VAL B 204      -5.430  20.951  -9.491  1.00  0.00           H  
ATOM   3326  HB  VAL B 204      -3.358  21.396  -8.314  1.00  0.00           H  
ATOM   3327 1HG1 VAL B 204      -2.070  19.468  -8.940  1.00  0.00           H  
ATOM   3328 2HG1 VAL B 204      -3.811  19.135  -8.969  1.00  0.00           H  
ATOM   3329 3HG1 VAL B 204      -2.922  19.367 -10.493  1.00  0.00           H  
ATOM   3330 1HG2 VAL B 204      -1.232  21.768  -9.473  1.00  0.00           H  
ATOM   3331 2HG2 VAL B 204      -2.045  21.753 -11.015  1.00  0.00           H  
ATOM   3332 3HG2 VAL B 204      -2.396  23.038  -9.874  1.00  0.00           H  
ATOM   3333  N   SER B 205      -5.515  23.411  -8.979  1.00  0.00           N  
ATOM   3334  CA  SER B 205      -5.680  24.849  -8.824  1.00  0.00           C  
ATOM   3335  C   SER B 205      -4.291  25.511  -8.694  1.00  0.00           C  
ATOM   3336  O   SER B 205      -3.358  24.942  -8.101  1.00  0.00           O  
ATOM   3337  CB  SER B 205      -6.610  25.141  -7.656  1.00  0.00           C  
ATOM   3338  OG  SER B 205      -7.912  24.664  -7.917  1.00  0.00           O  
ATOM   3339  H   SER B 205      -5.919  22.773  -8.299  1.00  0.00           H  
ATOM   3340  HA  SER B 205      -6.155  25.239  -9.725  1.00  0.00           H  
ATOM   3341 1HB  SER B 205      -6.251  24.647  -6.805  1.00  0.00           H  
ATOM   3342 2HB  SER B 205      -6.634  26.206  -7.434  1.00  0.00           H  
ATOM   3343  HG  SER B 205      -8.224  24.205  -7.086  1.00  0.00           H  
ATOM   3344  N   SER B 206      -4.171  26.735  -9.220  1.00  0.00           N  
ATOM   3345  CA  SER B 206      -2.902  27.474  -9.237  1.00  0.00           C  
ATOM   3346  C   SER B 206      -2.321  27.766  -7.853  1.00  0.00           C  
ATOM   3347  O   SER B 206      -1.124  28.015  -7.717  1.00  0.00           O  
ATOM   3348  CB  SER B 206      -3.087  28.767 -10.008  1.00  0.00           C  
ATOM   3349  OG  SER B 206      -3.963  29.634  -9.344  1.00  0.00           O  
ATOM   3350  H   SER B 206      -4.980  27.150  -9.658  1.00  0.00           H  
ATOM   3351  HA  SER B 206      -2.177  26.866  -9.779  1.00  0.00           H  
ATOM   3352 1HB  SER B 206      -2.121  29.254 -10.142  1.00  0.00           H  
ATOM   3353 2HB  SER B 206      -3.478  28.540 -10.997  1.00  0.00           H  
ATOM   3354  HG  SER B 206      -3.415  30.171  -8.764  1.00  0.00           H  
ATOM   3355  N   ASP B 207      -3.157  27.702  -6.822  1.00  0.00           N  
ATOM   3356  CA  ASP B 207      -2.712  27.932  -5.455  1.00  0.00           C  
ATOM   3357  C   ASP B 207      -2.201  26.667  -4.744  1.00  0.00           C  
ATOM   3358  O   ASP B 207      -1.801  26.724  -3.580  1.00  0.00           O  
ATOM   3359  CB  ASP B 207      -3.811  28.662  -4.664  1.00  0.00           C  
ATOM   3360  CG  ASP B 207      -5.156  27.939  -4.631  1.00  0.00           C  
ATOM   3361  OD1 ASP B 207      -5.398  27.159  -5.516  1.00  0.00           O  
ATOM   3362  OD2 ASP B 207      -5.932  28.181  -3.734  1.00  0.00           O  
ATOM   3363  H   ASP B 207      -4.127  27.490  -7.000  1.00  0.00           H  
ATOM   3364  HA  ASP B 207      -1.870  28.623  -5.501  1.00  0.00           H  
ATOM   3365 1HB  ASP B 207      -3.475  28.799  -3.636  1.00  0.00           H  
ATOM   3366 2HB  ASP B 207      -3.962  29.654  -5.089  1.00  0.00           H  
ATOM   3367  N   PHE B 208      -2.158  25.546  -5.471  1.00  0.00           N  
ATOM   3368  CA  PHE B 208      -1.591  24.296  -4.974  1.00  0.00           C  
ATOM   3369  C   PHE B 208      -0.462  23.844  -5.872  1.00  0.00           C  
ATOM   3370  O   PHE B 208       0.398  23.066  -5.464  1.00  0.00           O  
ATOM   3371  CB  PHE B 208      -2.652  23.233  -4.837  1.00  0.00           C  
ATOM   3372  CG  PHE B 208      -3.626  23.614  -3.814  1.00  0.00           C  
ATOM   3373  CD1 PHE B 208      -4.737  24.276  -4.156  1.00  0.00           C  
ATOM   3374  CD2 PHE B 208      -3.406  23.316  -2.485  1.00  0.00           C  
ATOM   3375  CE1 PHE B 208      -5.655  24.671  -3.221  1.00  0.00           C  
ATOM   3376  CE2 PHE B 208      -4.315  23.697  -1.527  1.00  0.00           C  
ATOM   3377  CZ  PHE B 208      -5.449  24.381  -1.899  1.00  0.00           C  
ATOM   3378  H   PHE B 208      -2.544  25.551  -6.412  1.00  0.00           H  
ATOM   3379  HA  PHE B 208      -1.177  24.476  -3.982  1.00  0.00           H  
ATOM   3380 1HB  PHE B 208      -3.174  23.095  -5.788  1.00  0.00           H  
ATOM   3381 2HB  PHE B 208      -2.199  22.291  -4.559  1.00  0.00           H  
ATOM   3382  HD1 PHE B 208      -4.869  24.503  -5.181  1.00  0.00           H  
ATOM   3383  HD2 PHE B 208      -2.499  22.779  -2.202  1.00  0.00           H  
ATOM   3384  HE1 PHE B 208      -6.545  25.226  -3.538  1.00  0.00           H  
ATOM   3385  HE2 PHE B 208      -4.132  23.464  -0.479  1.00  0.00           H  
ATOM   3386  HZ  PHE B 208      -6.172  24.696  -1.149  1.00  0.00           H  
ATOM   3387  N   LEU B 209      -0.423  24.402  -7.077  1.00  0.00           N  
ATOM   3388  CA  LEU B 209       0.598  24.066  -8.065  1.00  0.00           C  
ATOM   3389  C   LEU B 209       2.008  24.170  -7.457  1.00  0.00           C  
ATOM   3390  O   LEU B 209       2.835  23.267  -7.605  1.00  0.00           O  
ATOM   3391  CB  LEU B 209       0.459  25.007  -9.274  1.00  0.00           C  
ATOM   3392  CG  LEU B 209       1.322  24.723 -10.525  1.00  0.00           C  
ATOM   3393  CD1 LEU B 209       0.552  25.168 -11.749  1.00  0.00           C  
ATOM   3394  CD2 LEU B 209       2.660  25.441 -10.404  1.00  0.00           C  
ATOM   3395  H   LEU B 209      -1.190  25.019  -7.344  1.00  0.00           H  
ATOM   3396  HA  LEU B 209       0.426  23.048  -8.393  1.00  0.00           H  
ATOM   3397 1HB  LEU B 209      -0.583  24.985  -9.590  1.00  0.00           H  
ATOM   3398 2HB  LEU B 209       0.684  26.024  -8.943  1.00  0.00           H  
ATOM   3399  HG  LEU B 209       1.483  23.682 -10.628  1.00  0.00           H  
ATOM   3400 1HD1 LEU B 209       1.137  24.959 -12.645  1.00  0.00           H  
ATOM   3401 2HD1 LEU B 209      -0.391  24.626 -11.789  1.00  0.00           H  
ATOM   3402 3HD1 LEU B 209       0.355  26.238 -11.685  1.00  0.00           H  
ATOM   3403 1HD2 LEU B 209       3.262  25.242 -11.290  1.00  0.00           H  
ATOM   3404 2HD2 LEU B 209       2.489  26.514 -10.311  1.00  0.00           H  
ATOM   3405 3HD2 LEU B 209       3.188  25.081  -9.522  1.00  0.00           H  
ATOM   3406  N   SER B 210       2.274  25.258  -6.735  1.00  0.00           N  
ATOM   3407  CA  SER B 210       3.593  25.486  -6.141  1.00  0.00           C  
ATOM   3408  C   SER B 210       3.947  24.523  -4.999  1.00  0.00           C  
ATOM   3409  O   SER B 210       5.105  24.462  -4.583  1.00  0.00           O  
ATOM   3410  CB  SER B 210       3.698  26.904  -5.624  1.00  0.00           C  
ATOM   3411  OG  SER B 210       2.856  27.100  -4.525  1.00  0.00           O  
ATOM   3412  H   SER B 210       1.550  25.954  -6.619  1.00  0.00           H  
ATOM   3413  HA  SER B 210       4.337  25.353  -6.928  1.00  0.00           H  
ATOM   3414 1HB  SER B 210       4.729  27.107  -5.335  1.00  0.00           H  
ATOM   3415 2HB  SER B 210       3.434  27.602  -6.418  1.00  0.00           H  
ATOM   3416  HG  SER B 210       3.415  27.007  -3.748  1.00  0.00           H  
ATOM   3417  N   ASN B 211       2.954  23.813  -4.451  1.00  0.00           N  
ATOM   3418  CA  ASN B 211       3.197  22.882  -3.360  1.00  0.00           C  
ATOM   3419  C   ASN B 211       3.283  21.456  -3.897  1.00  0.00           C  
ATOM   3420  O   ASN B 211       3.353  20.495  -3.124  1.00  0.00           O  
ATOM   3421  CB  ASN B 211       2.105  23.015  -2.318  1.00  0.00           C  
ATOM   3422  CG  ASN B 211       2.164  24.347  -1.605  1.00  0.00           C  
ATOM   3423  OD1 ASN B 211       3.246  24.873  -1.315  1.00  0.00           O  
ATOM   3424  ND2 ASN B 211       1.017  24.907  -1.314  1.00  0.00           N  
ATOM   3425  H   ASN B 211       2.016  23.857  -4.834  1.00  0.00           H  
ATOM   3426  HA  ASN B 211       4.154  23.118  -2.896  1.00  0.00           H  
ATOM   3427 1HB  ASN B 211       1.131  22.920  -2.806  1.00  0.00           H  
ATOM   3428 2HB  ASN B 211       2.190  22.211  -1.588  1.00  0.00           H  
ATOM   3429 1HD2 ASN B 211       0.999  25.791  -0.844  1.00  0.00           H  
ATOM   3430 2HD2 ASN B 211       0.157  24.463  -1.555  1.00  0.00           H  
ATOM   3431  N   MET B 212       3.308  21.301  -5.226  1.00  0.00           N  
ATOM   3432  CA  MET B 212       3.418  19.961  -5.764  1.00  0.00           C  
ATOM   3433  C   MET B 212       4.851  19.518  -5.645  1.00  0.00           C  
ATOM   3434  O   MET B 212       5.779  20.325  -5.716  1.00  0.00           O  
ATOM   3435  CB  MET B 212       2.968  19.851  -7.214  1.00  0.00           C  
ATOM   3436  CG  MET B 212       1.509  20.152  -7.467  1.00  0.00           C  
ATOM   3437  SD  MET B 212       0.961  19.693  -9.132  1.00  0.00           S  
ATOM   3438  CE  MET B 212       1.906  20.808 -10.108  1.00  0.00           C  
ATOM   3439  H   MET B 212       3.240  22.094  -5.866  1.00  0.00           H  
ATOM   3440  HA  MET B 212       2.814  19.281  -5.166  1.00  0.00           H  
ATOM   3441 1HB  MET B 212       3.563  20.520  -7.833  1.00  0.00           H  
ATOM   3442 2HB  MET B 212       3.153  18.842  -7.537  1.00  0.00           H  
ATOM   3443 1HG  MET B 212       0.913  19.641  -6.761  1.00  0.00           H  
ATOM   3444 2HG  MET B 212       1.342  21.206  -7.326  1.00  0.00           H  
ATOM   3445 1HE  MET B 212       1.665  20.687 -11.156  1.00  0.00           H  
ATOM   3446 2HE  MET B 212       1.692  21.792  -9.797  1.00  0.00           H  
ATOM   3447 3HE  MET B 212       2.968  20.616  -9.951  1.00  0.00           H  
ATOM   3448  N   SER B 213       5.039  18.234  -5.476  1.00  0.00           N  
ATOM   3449  CA  SER B 213       6.386  17.705  -5.414  1.00  0.00           C  
ATOM   3450  C   SER B 213       6.361  16.354  -6.054  1.00  0.00           C  
ATOM   3451  O   SER B 213       5.740  15.429  -5.543  1.00  0.00           O  
ATOM   3452  CB  SER B 213       6.872  17.613  -3.984  1.00  0.00           C  
ATOM   3453  OG  SER B 213       8.161  17.063  -3.930  1.00  0.00           O  
ATOM   3454  H   SER B 213       4.226  17.613  -5.448  1.00  0.00           H  
ATOM   3455  HA  SER B 213       7.055  18.349  -5.986  1.00  0.00           H  
ATOM   3456 1HB  SER B 213       6.877  18.610  -3.541  1.00  0.00           H  
ATOM   3457 2HB  SER B 213       6.183  16.999  -3.404  1.00  0.00           H  
ATOM   3458  HG  SER B 213       8.415  17.079  -3.004  1.00  0.00           H  
ATOM   3459  N   MET B 214       7.026  16.225  -7.175  1.00  0.00           N  
ATOM   3460  CA  MET B 214       6.945  14.971  -7.885  1.00  0.00           C  
ATOM   3461  C   MET B 214       8.233  14.623  -8.578  1.00  0.00           C  
ATOM   3462  O   MET B 214       9.010  15.494  -8.971  1.00  0.00           O  
ATOM   3463  CB  MET B 214       5.737  14.970  -8.824  1.00  0.00           C  
ATOM   3464  CG  MET B 214       5.681  16.057  -9.884  1.00  0.00           C  
ATOM   3465  SD  MET B 214       4.092  16.015 -10.797  1.00  0.00           S  
ATOM   3466  CE  MET B 214       2.899  16.663  -9.649  1.00  0.00           C  
ATOM   3467  H   MET B 214       7.554  16.999  -7.551  1.00  0.00           H  
ATOM   3468  HA  MET B 214       6.766  14.177  -7.160  1.00  0.00           H  
ATOM   3469 1HB  MET B 214       5.740  14.041  -9.371  1.00  0.00           H  
ATOM   3470 2HB  MET B 214       4.828  15.003  -8.237  1.00  0.00           H  
ATOM   3471 1HG  MET B 214       5.781  17.032  -9.410  1.00  0.00           H  
ATOM   3472 2HG  MET B 214       6.501  15.933 -10.594  1.00  0.00           H  
ATOM   3473 1HE  MET B 214       1.913  16.672 -10.116  1.00  0.00           H  
ATOM   3474 2HE  MET B 214       2.867  16.061  -8.750  1.00  0.00           H  
ATOM   3475 3HE  MET B 214       3.180  17.667  -9.399  1.00  0.00           H  
ATOM   3476  N   ASP B 215       8.435  13.326  -8.705  1.00  0.00           N  
ATOM   3477  CA  ASP B 215       9.608  12.727  -9.308  1.00  0.00           C  
ATOM   3478  C   ASP B 215       9.235  11.436 -10.020  1.00  0.00           C  
ATOM   3479  O   ASP B 215       8.732  10.496  -9.403  1.00  0.00           O  
ATOM   3480  CB  ASP B 215      10.655  12.442  -8.223  1.00  0.00           C  
ATOM   3481  CG  ASP B 215      11.984  11.957  -8.771  1.00  0.00           C  
ATOM   3482  OD1 ASP B 215      12.468  12.572  -9.688  1.00  0.00           O  
ATOM   3483  OD2 ASP B 215      12.507  10.988  -8.264  1.00  0.00           O  
ATOM   3484  H   ASP B 215       7.733  12.700  -8.310  1.00  0.00           H  
ATOM   3485  HA  ASP B 215      10.023  13.421 -10.038  1.00  0.00           H  
ATOM   3486 1HB  ASP B 215      10.827  13.350  -7.645  1.00  0.00           H  
ATOM   3487 2HB  ASP B 215      10.262  11.688  -7.537  1.00  0.00           H  
ATOM   3488  N   PHE B 216       9.461  11.405 -11.326  1.00  0.00           N  
ATOM   3489  CA  PHE B 216       9.093  10.252 -12.133  1.00  0.00           C  
ATOM   3490  C   PHE B 216      10.344   9.583 -12.664  1.00  0.00           C  
ATOM   3491  O   PHE B 216      11.374  10.234 -12.843  1.00  0.00           O  
ATOM   3492  CB  PHE B 216       8.238  10.678 -13.312  1.00  0.00           C  
ATOM   3493  CG  PHE B 216       6.899  11.197 -12.928  1.00  0.00           C  
ATOM   3494  CD1 PHE B 216       6.745  12.548 -12.732  1.00  0.00           C  
ATOM   3495  CD2 PHE B 216       5.803  10.369 -12.771  1.00  0.00           C  
ATOM   3496  CE1 PHE B 216       5.542  13.070 -12.398  1.00  0.00           C  
ATOM   3497  CE2 PHE B 216       4.586  10.897 -12.427  1.00  0.00           C  
ATOM   3498  CZ  PHE B 216       4.449  12.254 -12.240  1.00  0.00           C  
ATOM   3499  H   PHE B 216       9.899  12.202 -11.765  1.00  0.00           H  
ATOM   3500  HA  PHE B 216       8.547   9.537 -11.516  1.00  0.00           H  
ATOM   3501 1HB  PHE B 216       8.755  11.451 -13.882  1.00  0.00           H  
ATOM   3502 2HB  PHE B 216       8.096   9.827 -13.982  1.00  0.00           H  
ATOM   3503  HD1 PHE B 216       7.604  13.207 -12.859  1.00  0.00           H  
ATOM   3504  HD2 PHE B 216       5.913   9.293 -12.925  1.00  0.00           H  
ATOM   3505  HE1 PHE B 216       5.457  14.131 -12.268  1.00  0.00           H  
ATOM   3506  HE2 PHE B 216       3.733  10.243 -12.303  1.00  0.00           H  
ATOM   3507  HZ  PHE B 216       3.481  12.672 -11.973  1.00  0.00           H  
ATOM   3508  N   GLN B 217      10.264   8.285 -12.921  1.00  0.00           N  
ATOM   3509  CA  GLN B 217      11.403   7.579 -13.481  1.00  0.00           C  
ATOM   3510  C   GLN B 217      10.985   6.427 -14.378  1.00  0.00           C  
ATOM   3511  O   GLN B 217      10.099   5.654 -14.037  1.00  0.00           O  
ATOM   3512  CB  GLN B 217      12.284   7.030 -12.355  1.00  0.00           C  
ATOM   3513  CG  GLN B 217      13.548   6.330 -12.826  1.00  0.00           C  
ATOM   3514  CD  GLN B 217      14.385   5.803 -11.683  1.00  0.00           C  
ATOM   3515  OE1 GLN B 217      13.853   5.354 -10.661  1.00  0.00           O  
ATOM   3516  NE2 GLN B 217      15.700   5.849 -11.841  1.00  0.00           N  
ATOM   3517  H   GLN B 217       9.400   7.790 -12.749  1.00  0.00           H  
ATOM   3518  HA  GLN B 217      11.983   8.279 -14.082  1.00  0.00           H  
ATOM   3519 1HB  GLN B 217      12.585   7.852 -11.700  1.00  0.00           H  
ATOM   3520 2HB  GLN B 217      11.714   6.328 -11.754  1.00  0.00           H  
ATOM   3521 1HG  GLN B 217      13.274   5.492 -13.447  1.00  0.00           H  
ATOM   3522 2HG  GLN B 217      14.149   7.035 -13.398  1.00  0.00           H  
ATOM   3523 1HE2 GLN B 217      16.305   5.515 -11.116  1.00  0.00           H  
ATOM   3524 2HE2 GLN B 217      16.091   6.223 -12.683  1.00  0.00           H  
ATOM   3525  N   ASN B 218      11.648   6.309 -15.522  1.00  0.00           N  
ATOM   3526  CA  ASN B 218      11.469   5.170 -16.415  1.00  0.00           C  
ATOM   3527  C   ASN B 218      12.518   4.079 -16.175  1.00  0.00           C  
ATOM   3528  O   ASN B 218      13.453   3.944 -16.964  1.00  0.00           O  
ATOM   3529  CB  ASN B 218      11.496   5.600 -17.865  1.00  0.00           C  
ATOM   3530  CG  ASN B 218      11.155   4.464 -18.772  1.00  0.00           C  
ATOM   3531  OD1 ASN B 218      10.604   3.448 -18.306  1.00  0.00           O  
ATOM   3532  ND2 ASN B 218      11.462   4.610 -20.040  1.00  0.00           N  
ATOM   3533  H   ASN B 218      12.326   7.018 -15.765  1.00  0.00           H  
ATOM   3534  HA  ASN B 218      10.493   4.723 -16.210  1.00  0.00           H  
ATOM   3535 1HB  ASN B 218      10.780   6.410 -18.024  1.00  0.00           H  
ATOM   3536 2HB  ASN B 218      12.487   5.976 -18.121  1.00  0.00           H  
ATOM   3537 1HD2 ASN B 218      11.253   3.892 -20.702  1.00  0.00           H  
ATOM   3538 2HD2 ASN B 218      11.904   5.453 -20.349  1.00  0.00           H  
ATOM   3539  N   HIS B 219      12.396   3.301 -15.096  1.00  0.00           N  
ATOM   3540  CA  HIS B 219      13.418   2.288 -14.812  1.00  0.00           C  
ATOM   3541  C   HIS B 219      12.940   0.927 -15.314  1.00  0.00           C  
ATOM   3542  O   HIS B 219      13.503  -0.115 -14.980  1.00  0.00           O  
ATOM   3543  CB  HIS B 219      13.721   2.200 -13.320  1.00  0.00           C  
ATOM   3544  CG  HIS B 219      14.964   1.430 -12.984  1.00  0.00           C  
ATOM   3545  ND1 HIS B 219      14.935   0.203 -12.356  1.00  0.00           N  
ATOM   3546  CD2 HIS B 219      16.273   1.725 -13.175  1.00  0.00           C  
ATOM   3547  CE1 HIS B 219      16.172  -0.230 -12.179  1.00  0.00           C  
ATOM   3548  NE2 HIS B 219      17.004   0.675 -12.667  1.00  0.00           N  
ATOM   3549  H   HIS B 219      11.589   3.385 -14.470  1.00  0.00           H  
ATOM   3550  HA  HIS B 219      14.342   2.532 -15.334  1.00  0.00           H  
ATOM   3551 1HB  HIS B 219      13.795   3.191 -12.893  1.00  0.00           H  
ATOM   3552 2HB  HIS B 219      12.905   1.706 -12.851  1.00  0.00           H  
ATOM   3553  HD2 HIS B 219      16.670   2.626 -13.644  1.00  0.00           H  
ATOM   3554  HE1 HIS B 219      16.456  -1.172 -11.706  1.00  0.00           H  
ATOM   3555  HE2 HIS B 219      18.012   0.612 -12.668  1.00  0.00           H  
ATOM   3556  N   LEU B 220      11.880   0.962 -16.106  1.00  0.00           N  
ATOM   3557  CA  LEU B 220      11.263  -0.209 -16.688  1.00  0.00           C  
ATOM   3558  C   LEU B 220      11.599  -0.325 -18.175  1.00  0.00           C  
ATOM   3559  O   LEU B 220      11.989  -1.390 -18.647  1.00  0.00           O  
ATOM   3560  CB  LEU B 220       9.761  -0.134 -16.436  1.00  0.00           C  
ATOM   3561  CG  LEU B 220       8.924  -1.276 -16.918  1.00  0.00           C  
ATOM   3562  CD1 LEU B 220       9.283  -2.517 -16.182  1.00  0.00           C  
ATOM   3563  CD2 LEU B 220       7.483  -0.939 -16.680  1.00  0.00           C  
ATOM   3564  H   LEU B 220      11.484   1.867 -16.309  1.00  0.00           H  
ATOM   3565  HA  LEU B 220      11.654  -1.090 -16.180  1.00  0.00           H  
ATOM   3566 1HB  LEU B 220       9.630  -0.084 -15.370  1.00  0.00           H  
ATOM   3567 2HB  LEU B 220       9.369   0.790 -16.874  1.00  0.00           H  
ATOM   3568  HG  LEU B 220       9.104  -1.443 -17.965  1.00  0.00           H  
ATOM   3569 1HD1 LEU B 220       8.666  -3.343 -16.538  1.00  0.00           H  
ATOM   3570 2HD1 LEU B 220      10.334  -2.751 -16.354  1.00  0.00           H  
ATOM   3571 3HD1 LEU B 220       9.113  -2.370 -15.115  1.00  0.00           H  
ATOM   3572 1HD2 LEU B 220       6.860  -1.758 -17.025  1.00  0.00           H  
ATOM   3573 2HD2 LEU B 220       7.315  -0.783 -15.626  1.00  0.00           H  
ATOM   3574 3HD2 LEU B 220       7.221  -0.025 -17.224  1.00  0.00           H  
ATOM   3575  N   GLY B 221      11.412   0.759 -18.934  1.00  0.00           N  
ATOM   3576  CA  GLY B 221      11.737   0.775 -20.358  1.00  0.00           C  
ATOM   3577  C   GLY B 221      10.653   0.218 -21.277  1.00  0.00           C  
ATOM   3578  O   GLY B 221      10.775   0.287 -22.496  1.00  0.00           O  
ATOM   3579  H   GLY B 221      11.072   1.626 -18.529  1.00  0.00           H  
ATOM   3580 1HA  GLY B 221      11.962   1.799 -20.652  1.00  0.00           H  
ATOM   3581 2HA  GLY B 221      12.656   0.209 -20.512  1.00  0.00           H  
ATOM   3582  N   SER B 222       9.569  -0.295 -20.703  1.00  0.00           N  
ATOM   3583  CA  SER B 222       8.480  -0.875 -21.492  1.00  0.00           C  
ATOM   3584  C   SER B 222       7.476   0.199 -21.879  1.00  0.00           C  
ATOM   3585  O   SER B 222       6.444  -0.080 -22.491  1.00  0.00           O  
ATOM   3586  OXT SER B 222       7.681   1.345 -21.589  1.00  0.00           O  
ATOM   3587  CB  SER B 222       7.766  -1.976 -20.735  1.00  0.00           C  
ATOM   3588  OG  SER B 222       7.020  -1.463 -19.678  1.00  0.00           O  
ATOM   3589  H   SER B 222       9.519  -0.313 -19.695  1.00  0.00           H  
ATOM   3590  HA  SER B 222       8.899  -1.297 -22.407  1.00  0.00           H  
ATOM   3591 1HB  SER B 222       7.118  -2.528 -21.412  1.00  0.00           H  
ATOM   3592 2HB  SER B 222       8.507  -2.675 -20.347  1.00  0.00           H  
ATOM   3593  HG  SER B 222       7.646  -1.233 -18.988  1.00  0.00           H  
TER                                                                             
REMARK PDBinfo-LABEL:    1 BOINC nside_mot_33a3a00fc629d06a96f91cefd1c5e1ea_0001_1_000000011_0001_43_48_H_._bcov_4helix_12241_0001_0001__native

score -657.505
silent_score -657.505
time -1378.2
                              
