# Supplementary material for: Design of protein-binding proteins from the target structure alone
Source: Nature. 2022 Mar 24;605(7910):551–60. doi: 10.1038/s41586-022-04654-9 (PMC9117152; doi:10.1038/s41586-022-04654-9)
Supplement: Supplementary file 3 — Supplementary Code Design scripts and main pdb files. This compressed file is the main supplement and contains the following files: => cao_2021_protocol/ => design_models_final_combo_optimized/ => design_models_sequence/ => design_models_ssm_natives/ => ngs_analysis_scripts/ [file 41586_2022_4654_MOESM3_ESM.gz › supplemental_files/design_models_ssm_natives/EGFR_ssm/cside_mot_bf5a27bd715de8d76fa148d2778c2cdd_0001_1_000000009_0001_37_42_H_._bcov_4helix_00412_0001_0001.pdb]

SSBOND     CYS B   69    CYS B   94                                       2.02  
SSBOND     CYS B  202    CYS B  231                                       2.03  
SSBOND     CYS B  238    CYS B  247                                       2.04  
SSBOND     CYS B  242    CYS B  255                                       2.02  
ATOM      1  N   SER A   1       9.220 -28.551  -7.922  1.00  0.00           N  
ATOM      2  CA  SER A   1       8.573 -27.319  -8.349  1.00  0.00           C  
ATOM      3  C   SER A   1       8.518 -26.289  -7.222  1.00  0.00           C  
ATOM      4  O   SER A   1       9.376 -25.401  -7.117  1.00  0.00           O  
ATOM      5  CB  SER A   1       7.173 -27.622  -8.842  1.00  0.00           C  
ATOM      6  OG  SER A   1       6.371 -28.084  -7.796  1.00  0.00           O  
ATOM      7 1H   SER A   1       9.338 -29.176  -8.705  1.00  0.00           H  
ATOM      8 2H   SER A   1      10.124 -28.335  -7.515  1.00  0.00           H  
ATOM      9 3H   SER A   1       8.647 -28.990  -7.216  1.00  0.00           H  
ATOM     10  HA  SER A   1       9.151 -26.893  -9.169  1.00  0.00           H  
ATOM     11 1HB  SER A   1       6.732 -26.731  -9.275  1.00  0.00           H  
ATOM     12 2HB  SER A   1       7.221 -28.374  -9.626  1.00  0.00           H  
ATOM     13  HG  SER A   1       5.511 -28.293  -8.196  1.00  0.00           H  
ATOM     14  N   LEU A   2       7.504 -26.406  -6.374  1.00  0.00           N  
ATOM     15  CA  LEU A   2       7.312 -25.434  -5.312  1.00  0.00           C  
ATOM     16  C   LEU A   2       8.378 -25.516  -4.217  1.00  0.00           C  
ATOM     17  O   LEU A   2       8.666 -24.504  -3.579  1.00  0.00           O  
ATOM     18  CB  LEU A   2       5.873 -25.537  -4.765  1.00  0.00           C  
ATOM     19  CG  LEU A   2       5.439 -26.773  -3.954  1.00  0.00           C  
ATOM     20  CD1 LEU A   2       5.730 -26.569  -2.458  1.00  0.00           C  
ATOM     21  CD2 LEU A   2       3.943 -26.988  -4.186  1.00  0.00           C  
ATOM     22  H   LEU A   2       6.840 -27.165  -6.497  1.00  0.00           H  
ATOM     23  HA  LEU A   2       7.390 -24.446  -5.758  1.00  0.00           H  
ATOM     24 1HB  LEU A   2       5.717 -24.706  -4.124  1.00  0.00           H  
ATOM     25 2HB  LEU A   2       5.186 -25.438  -5.607  1.00  0.00           H  
ATOM     26  HG  LEU A   2       5.997 -27.654  -4.288  1.00  0.00           H  
ATOM     27 1HD1 LEU A   2       5.406 -27.456  -1.912  1.00  0.00           H  
ATOM     28 2HD1 LEU A   2       6.779 -26.419  -2.271  1.00  0.00           H  
ATOM     29 3HD1 LEU A   2       5.174 -25.704  -2.114  1.00  0.00           H  
ATOM     30 1HD2 LEU A   2       3.613 -27.866  -3.627  1.00  0.00           H  
ATOM     31 2HD2 LEU A   2       3.386 -26.110  -3.848  1.00  0.00           H  
ATOM     32 3HD2 LEU A   2       3.760 -27.148  -5.247  1.00  0.00           H  
ATOM     33  N   GLU A   3       8.981 -26.682  -3.979  1.00  0.00           N  
ATOM     34  CA  GLU A   3       9.993 -26.752  -2.931  1.00  0.00           C  
ATOM     35  C   GLU A   3      11.233 -25.914  -3.280  1.00  0.00           C  
ATOM     36  O   GLU A   3      11.778 -25.227  -2.406  1.00  0.00           O  
ATOM     37  CB  GLU A   3      10.359 -28.208  -2.666  1.00  0.00           C  
ATOM     38  CG  GLU A   3       9.216 -29.011  -2.024  1.00  0.00           C  
ATOM     39  CD  GLU A   3       8.153 -29.430  -3.005  1.00  0.00           C  
ATOM     40  OE1 GLU A   3       8.365 -29.267  -4.193  1.00  0.00           O  
ATOM     41  OE2 GLU A   3       7.129 -29.897  -2.577  1.00  0.00           O  
ATOM     42  H   GLU A   3       8.711 -27.530  -4.485  1.00  0.00           H  
ATOM     43  HA  GLU A   3       9.563 -26.346  -2.017  1.00  0.00           H  
ATOM     44 1HB  GLU A   3      10.642 -28.691  -3.604  1.00  0.00           H  
ATOM     45 2HB  GLU A   3      11.221 -28.252  -2.001  1.00  0.00           H  
ATOM     46 1HG  GLU A   3       9.630 -29.900  -1.552  1.00  0.00           H  
ATOM     47 2HG  GLU A   3       8.758 -28.399  -1.246  1.00  0.00           H  
ATOM     48  N   GLU A   4      11.665 -25.932  -4.552  1.00  0.00           N  
ATOM     49  CA  GLU A   4      12.795 -25.115  -4.967  1.00  0.00           C  
ATOM     50  C   GLU A   4      12.423 -23.646  -4.850  1.00  0.00           C  
ATOM     51  O   GLU A   4      13.255 -22.821  -4.465  1.00  0.00           O  
ATOM     52  CB  GLU A   4      13.233 -25.451  -6.390  1.00  0.00           C  
ATOM     53  CG  GLU A   4      13.831 -26.861  -6.547  1.00  0.00           C  
ATOM     54  CD  GLU A   4      12.778 -27.930  -6.682  1.00  0.00           C  
ATOM     55  OE1 GLU A   4      11.616 -27.582  -6.673  1.00  0.00           O  
ATOM     56  OE2 GLU A   4      13.117 -29.079  -6.791  1.00  0.00           O  
ATOM     57  H   GLU A   4      11.237 -26.559  -5.238  1.00  0.00           H  
ATOM     58  HA  GLU A   4      13.632 -25.308  -4.294  1.00  0.00           H  
ATOM     59 1HB  GLU A   4      12.376 -25.363  -7.062  1.00  0.00           H  
ATOM     60 2HB  GLU A   4      13.979 -24.728  -6.720  1.00  0.00           H  
ATOM     61 1HG  GLU A   4      14.471 -26.880  -7.429  1.00  0.00           H  
ATOM     62 2HG  GLU A   4      14.450 -27.076  -5.676  1.00  0.00           H  
ATOM     63  N   VAL A   5      11.155 -23.320  -5.148  1.00  0.00           N  
ATOM     64  CA  VAL A   5      10.738 -21.936  -5.019  1.00  0.00           C  
ATOM     65  C   VAL A   5      10.800 -21.536  -3.550  1.00  0.00           C  
ATOM     66  O   VAL A   5      11.314 -20.464  -3.241  1.00  0.00           O  
ATOM     67  CB  VAL A   5       9.324 -21.706  -5.578  1.00  0.00           C  
ATOM     68  CG1 VAL A   5       8.846 -20.304  -5.254  1.00  0.00           C  
ATOM     69  CG2 VAL A   5       9.356 -21.905  -7.037  1.00  0.00           C  
ATOM     70  H   VAL A   5      10.531 -24.040  -5.523  1.00  0.00           H  
ATOM     71  HA  VAL A   5      11.419 -21.312  -5.583  1.00  0.00           H  
ATOM     72  HB  VAL A   5       8.631 -22.403  -5.131  1.00  0.00           H  
ATOM     73 1HG1 VAL A   5       7.854 -20.159  -5.666  1.00  0.00           H  
ATOM     74 2HG1 VAL A   5       8.810 -20.173  -4.192  1.00  0.00           H  
ATOM     75 3HG1 VAL A   5       9.521 -19.573  -5.676  1.00  0.00           H  
ATOM     76 1HG2 VAL A   5       8.364 -21.737  -7.419  1.00  0.00           H  
ATOM     77 2HG2 VAL A   5      10.045 -21.216  -7.491  1.00  0.00           H  
ATOM     78 3HG2 VAL A   5       9.670 -22.917  -7.268  1.00  0.00           H  
ATOM     79  N   LYS A   6      10.346 -22.382  -2.623  1.00  0.00           N  
ATOM     80  CA  LYS A   6      10.432 -21.983  -1.219  1.00  0.00           C  
ATOM     81  C   LYS A   6      11.871 -21.636  -0.833  1.00  0.00           C  
ATOM     82  O   LYS A   6      12.113 -20.606  -0.186  1.00  0.00           O  
ATOM     83  CB  LYS A   6       9.901 -23.079  -0.291  1.00  0.00           C  
ATOM     84  CG  LYS A   6       8.386 -23.273  -0.319  1.00  0.00           C  
ATOM     85  CD  LYS A   6       7.950 -24.386   0.619  1.00  0.00           C  
ATOM     86  CE  LYS A   6       6.432 -24.486   0.699  1.00  0.00           C  
ATOM     87  NZ  LYS A   6       5.991 -25.643   1.535  1.00  0.00           N  
ATOM     88  H   LYS A   6       9.895 -23.257  -2.907  1.00  0.00           H  
ATOM     89  HA  LYS A   6       9.833 -21.099  -1.072  1.00  0.00           H  
ATOM     90 1HB  LYS A   6      10.364 -24.028  -0.556  1.00  0.00           H  
ATOM     91 2HB  LYS A   6      10.189 -22.847   0.737  1.00  0.00           H  
ATOM     92 1HG  LYS A   6       7.878 -22.361  -0.056  1.00  0.00           H  
ATOM     93 2HG  LYS A   6       8.098 -23.546  -1.325  1.00  0.00           H  
ATOM     94 1HD  LYS A   6       8.350 -25.337   0.261  1.00  0.00           H  
ATOM     95 2HD  LYS A   6       8.347 -24.194   1.617  1.00  0.00           H  
ATOM     96 1HE  LYS A   6       6.043 -23.567   1.142  1.00  0.00           H  
ATOM     97 2HE  LYS A   6       6.025 -24.587  -0.297  1.00  0.00           H  
ATOM     98 1HZ  LYS A   6       4.953 -25.671   1.580  1.00  0.00           H  
ATOM     99 2HZ  LYS A   6       6.327 -26.505   1.134  1.00  0.00           H  
ATOM    100 3HZ  LYS A   6       6.350 -25.546   2.468  1.00  0.00           H  
ATOM    101  N   GLU A   7      12.853 -22.428  -1.284  1.00  0.00           N  
ATOM    102  CA  GLU A   7      14.228 -22.082  -0.937  1.00  0.00           C  
ATOM    103  C   GLU A   7      14.643 -20.750  -1.568  1.00  0.00           C  
ATOM    104  O   GLU A   7      15.285 -19.921  -0.913  1.00  0.00           O  
ATOM    105  CB  GLU A   7      15.215 -23.160  -1.382  1.00  0.00           C  
ATOM    106  CG  GLU A   7      15.131 -24.476  -0.626  1.00  0.00           C  
ATOM    107  CD  GLU A   7      16.175 -25.467  -1.091  1.00  0.00           C  
ATOM    108  OE1 GLU A   7      16.884 -25.150  -2.024  1.00  0.00           O  
ATOM    109  OE2 GLU A   7      16.271 -26.524  -0.515  1.00  0.00           O  
ATOM    110  H   GLU A   7      12.620 -23.288  -1.799  1.00  0.00           H  
ATOM    111  HA  GLU A   7      14.289 -21.979   0.145  1.00  0.00           H  
ATOM    112 1HB  GLU A   7      15.046 -23.378  -2.439  1.00  0.00           H  
ATOM    113 2HB  GLU A   7      16.231 -22.780  -1.286  1.00  0.00           H  
ATOM    114 1HG  GLU A   7      15.263 -24.286   0.439  1.00  0.00           H  
ATOM    115 2HG  GLU A   7      14.137 -24.901  -0.775  1.00  0.00           H  
ATOM    116  N   LEU A   8      14.232 -20.518  -2.818  1.00  0.00           N  
ATOM    117  CA  LEU A   8      14.575 -19.280  -3.499  1.00  0.00           C  
ATOM    118  C   LEU A   8      13.921 -18.068  -2.857  1.00  0.00           C  
ATOM    119  O   LEU A   8      14.566 -17.031  -2.750  1.00  0.00           O  
ATOM    120  CB  LEU A   8      14.202 -19.377  -4.978  1.00  0.00           C  
ATOM    121  CG  LEU A   8      15.062 -20.360  -5.834  1.00  0.00           C  
ATOM    122  CD1 LEU A   8      14.418 -20.559  -7.199  1.00  0.00           C  
ATOM    123  CD2 LEU A   8      16.478 -19.787  -6.018  1.00  0.00           C  
ATOM    124  H   LEU A   8      13.734 -21.260  -3.323  1.00  0.00           H  
ATOM    125  HA  LEU A   8      15.645 -19.141  -3.413  1.00  0.00           H  
ATOM    126 1HB  LEU A   8      13.168 -19.699  -5.035  1.00  0.00           H  
ATOM    127 2HB  LEU A   8      14.284 -18.387  -5.414  1.00  0.00           H  
ATOM    128  HG  LEU A   8      15.115 -21.325  -5.333  1.00  0.00           H  
ATOM    129 1HD1 LEU A   8      15.020 -21.255  -7.780  1.00  0.00           H  
ATOM    130 2HD1 LEU A   8      13.416 -20.972  -7.072  1.00  0.00           H  
ATOM    131 3HD1 LEU A   8      14.362 -19.617  -7.722  1.00  0.00           H  
ATOM    132 1HD2 LEU A   8      17.065 -20.480  -6.621  1.00  0.00           H  
ATOM    133 2HD2 LEU A   8      16.418 -18.824  -6.526  1.00  0.00           H  
ATOM    134 3HD2 LEU A   8      16.970 -19.656  -5.064  1.00  0.00           H  
ATOM    135  N   ILE A   9      12.693 -18.196  -2.364  1.00  0.00           N  
ATOM    136  CA  ILE A   9      12.019 -17.073  -1.725  1.00  0.00           C  
ATOM    137  C   ILE A   9      12.805 -16.686  -0.480  1.00  0.00           C  
ATOM    138  O   ILE A   9      13.065 -15.507  -0.237  1.00  0.00           O  
ATOM    139  CB  ILE A   9      10.596 -17.440  -1.256  1.00  0.00           C  
ATOM    140  CG1 ILE A   9       9.651 -17.727  -2.422  1.00  0.00           C  
ATOM    141  CG2 ILE A   9      10.039 -16.247  -0.445  1.00  0.00           C  
ATOM    142  CD1 ILE A   9       8.373 -18.452  -1.966  1.00  0.00           C  
ATOM    143  H   ILE A   9      12.207 -19.084  -2.507  1.00  0.00           H  
ATOM    144  HA  ILE A   9      11.991 -16.231  -2.413  1.00  0.00           H  
ATOM    145  HB  ILE A   9      10.633 -18.334  -0.625  1.00  0.00           H  
ATOM    146 1HG1 ILE A   9       9.366 -16.788  -2.885  1.00  0.00           H  
ATOM    147 2HG1 ILE A   9      10.157 -18.327  -3.164  1.00  0.00           H  
ATOM    148 1HG2 ILE A   9       9.048 -16.469  -0.076  1.00  0.00           H  
ATOM    149 2HG2 ILE A   9      10.664 -16.043   0.393  1.00  0.00           H  
ATOM    150 3HG2 ILE A   9      10.002 -15.365  -1.076  1.00  0.00           H  
ATOM    151 1HD1 ILE A   9       7.741 -18.627  -2.803  1.00  0.00           H  
ATOM    152 2HD1 ILE A   9       8.630 -19.389  -1.529  1.00  0.00           H  
ATOM    153 3HD1 ILE A   9       7.842 -17.888  -1.241  1.00  0.00           H  
ATOM    154  N   ARG A  10      13.190 -17.684   0.319  1.00  0.00           N  
ATOM    155  CA  ARG A  10      13.914 -17.429   1.558  1.00  0.00           C  
ATOM    156  C   ARG A  10      15.240 -16.712   1.298  1.00  0.00           C  
ATOM    157  O   ARG A  10      15.622 -15.813   2.051  1.00  0.00           O  
ATOM    158  CB  ARG A  10      14.183 -18.751   2.271  1.00  0.00           C  
ATOM    159  CG  ARG A  10      12.939 -19.425   2.851  1.00  0.00           C  
ATOM    160  CD  ARG A  10      13.200 -20.775   3.409  1.00  0.00           C  
ATOM    161  NE  ARG A  10      11.956 -21.411   3.862  1.00  0.00           N  
ATOM    162  CZ  ARG A  10      11.851 -22.654   4.386  1.00  0.00           C  
ATOM    163  NH1 ARG A  10      12.925 -23.406   4.550  1.00  0.00           N  
ATOM    164  NH2 ARG A  10      10.659 -23.119   4.738  1.00  0.00           N  
ATOM    165  H   ARG A  10      12.921 -18.644   0.065  1.00  0.00           H  
ATOM    166  HA  ARG A  10      13.294 -16.801   2.195  1.00  0.00           H  
ATOM    167 1HB  ARG A  10      14.634 -19.451   1.570  1.00  0.00           H  
ATOM    168 2HB  ARG A  10      14.891 -18.592   3.082  1.00  0.00           H  
ATOM    169 1HG  ARG A  10      12.577 -18.831   3.668  1.00  0.00           H  
ATOM    170 2HG  ARG A  10      12.159 -19.503   2.093  1.00  0.00           H  
ATOM    171 1HD  ARG A  10      13.642 -21.398   2.632  1.00  0.00           H  
ATOM    172 2HD  ARG A  10      13.878 -20.695   4.255  1.00  0.00           H  
ATOM    173  HE  ARG A  10      11.078 -20.875   3.731  1.00  0.00           H  
ATOM    174 1HH1 ARG A  10      13.834 -23.059   4.286  1.00  0.00           H  
ATOM    175 2HH1 ARG A  10      12.839 -24.333   4.944  1.00  0.00           H  
ATOM    176 1HH2 ARG A  10       9.826 -22.537   4.615  1.00  0.00           H  
ATOM    177 2HH2 ARG A  10      10.569 -24.042   5.131  1.00  0.00           H  
ATOM    178  N   LYS A  11      15.933 -17.107   0.226  1.00  0.00           N  
ATOM    179  CA  LYS A  11      17.199 -16.493  -0.166  1.00  0.00           C  
ATOM    180  C   LYS A  11      17.037 -15.091  -0.786  1.00  0.00           C  
ATOM    181  O   LYS A  11      17.828 -14.185  -0.516  1.00  0.00           O  
ATOM    182  CB  LYS A  11      17.902 -17.418  -1.156  1.00  0.00           C  
ATOM    183  CG  LYS A  11      18.410 -18.715  -0.533  1.00  0.00           C  
ATOM    184  CD  LYS A  11      19.009 -19.646  -1.578  1.00  0.00           C  
ATOM    185  CE  LYS A  11      19.482 -20.957  -0.946  1.00  0.00           C  
ATOM    186  NZ  LYS A  11      20.003 -21.919  -1.965  1.00  0.00           N  
ATOM    187  H   LYS A  11      15.580 -17.910  -0.307  1.00  0.00           H  
ATOM    188  HA  LYS A  11      17.816 -16.391   0.727  1.00  0.00           H  
ATOM    189 1HB  LYS A  11      17.206 -17.677  -1.957  1.00  0.00           H  
ATOM    190 2HB  LYS A  11      18.745 -16.897  -1.608  1.00  0.00           H  
ATOM    191 1HG  LYS A  11      19.165 -18.480   0.216  1.00  0.00           H  
ATOM    192 2HG  LYS A  11      17.583 -19.220  -0.036  1.00  0.00           H  
ATOM    193 1HD  LYS A  11      18.249 -19.873  -2.331  1.00  0.00           H  
ATOM    194 2HD  LYS A  11      19.850 -19.158  -2.067  1.00  0.00           H  
ATOM    195 1HE  LYS A  11      20.273 -20.738  -0.231  1.00  0.00           H  
ATOM    196 2HE  LYS A  11      18.645 -21.421  -0.419  1.00  0.00           H  
ATOM    197 1HZ  LYS A  11      20.302 -22.768  -1.506  1.00  0.00           H  
ATOM    198 2HZ  LYS A  11      19.263 -22.139  -2.623  1.00  0.00           H  
ATOM    199 3HZ  LYS A  11      20.784 -21.510  -2.457  1.00  0.00           H  
ATOM    200  N   LEU A  12      15.999 -14.919  -1.611  1.00  0.00           N  
ATOM    201  CA  LEU A  12      15.725 -13.675  -2.326  1.00  0.00           C  
ATOM    202  C   LEU A  12      15.035 -12.587  -1.521  1.00  0.00           C  
ATOM    203  O   LEU A  12      15.218 -11.406  -1.813  1.00  0.00           O  
ATOM    204  CB  LEU A  12      14.818 -13.983  -3.522  1.00  0.00           C  
ATOM    205  CG  LEU A  12      15.400 -14.805  -4.689  1.00  0.00           C  
ATOM    206  CD1 LEU A  12      14.252 -15.220  -5.599  1.00  0.00           C  
ATOM    207  CD2 LEU A  12      16.385 -13.957  -5.482  1.00  0.00           C  
ATOM    208  H   LEU A  12      15.404 -15.719  -1.811  1.00  0.00           H  
ATOM    209  HA  LEU A  12      16.669 -13.279  -2.674  1.00  0.00           H  
ATOM    210 1HB  LEU A  12      13.965 -14.534  -3.141  1.00  0.00           H  
ATOM    211 2HB  LEU A  12      14.457 -13.046  -3.921  1.00  0.00           H  
ATOM    212  HG  LEU A  12      15.900 -15.691  -4.310  1.00  0.00           H  
ATOM    213 1HD1 LEU A  12      14.633 -15.801  -6.429  1.00  0.00           H  
ATOM    214 2HD1 LEU A  12      13.542 -15.824  -5.035  1.00  0.00           H  
ATOM    215 3HD1 LEU A  12      13.758 -14.331  -5.972  1.00  0.00           H  
ATOM    216 1HD2 LEU A  12      16.775 -14.541  -6.308  1.00  0.00           H  
ATOM    217 2HD2 LEU A  12      15.873 -13.076  -5.869  1.00  0.00           H  
ATOM    218 3HD2 LEU A  12      17.211 -13.644  -4.850  1.00  0.00           H  
ATOM    219  N   VAL A  13      14.232 -12.941  -0.536  1.00  0.00           N  
ATOM    220  CA  VAL A  13      13.498 -11.941   0.207  1.00  0.00           C  
ATOM    221  C   VAL A  13      13.953 -11.842   1.671  1.00  0.00           C  
ATOM    222  O   VAL A  13      13.563 -12.680   2.477  1.00  0.00           O  
ATOM    223  CB  VAL A  13      12.004 -12.296   0.140  1.00  0.00           C  
ATOM    224  CG1 VAL A  13      11.176 -11.292   0.878  1.00  0.00           C  
ATOM    225  CG2 VAL A  13      11.587 -12.387  -1.295  1.00  0.00           C  
ATOM    226  H   VAL A  13      14.078 -13.936  -0.336  1.00  0.00           H  
ATOM    227  HA  VAL A  13      13.614 -10.988  -0.302  1.00  0.00           H  
ATOM    228  HB  VAL A  13      11.846 -13.254   0.604  1.00  0.00           H  
ATOM    229 1HG1 VAL A  13      10.155 -11.607   0.800  1.00  0.00           H  
ATOM    230 2HG1 VAL A  13      11.461 -11.265   1.919  1.00  0.00           H  
ATOM    231 3HG1 VAL A  13      11.300 -10.304   0.436  1.00  0.00           H  
ATOM    232 1HG2 VAL A  13      10.538 -12.653  -1.352  1.00  0.00           H  
ATOM    233 2HG2 VAL A  13      11.754 -11.432  -1.764  1.00  0.00           H  
ATOM    234 3HG2 VAL A  13      12.176 -13.146  -1.797  1.00  0.00           H  
ATOM    235  N   PRO A  14      14.731 -10.809   2.073  1.00  0.00           N  
ATOM    236  CA  PRO A  14      15.243 -10.585   3.426  1.00  0.00           C  
ATOM    237  C   PRO A  14      14.143 -10.370   4.468  1.00  0.00           C  
ATOM    238  O   PRO A  14      14.381 -10.477   5.667  1.00  0.00           O  
ATOM    239  CB  PRO A  14      16.060  -9.292   3.273  1.00  0.00           C  
ATOM    240  CG  PRO A  14      16.411  -9.219   1.814  1.00  0.00           C  
ATOM    241  CD  PRO A  14      15.230  -9.824   1.091  1.00  0.00           C  
ATOM    242  HA  PRO A  14      15.890 -11.430   3.710  1.00  0.00           H  
ATOM    243 1HB  PRO A  14      15.462  -8.429   3.612  1.00  0.00           H  
ATOM    244 2HB  PRO A  14      16.947  -9.333   3.923  1.00  0.00           H  
ATOM    245 1HG  PRO A  14      16.601  -8.175   1.518  1.00  0.00           H  
ATOM    246 2HG  PRO A  14      17.344  -9.776   1.624  1.00  0.00           H  
ATOM    247 1HD  PRO A  14      14.468  -9.064   0.846  1.00  0.00           H  
ATOM    248 2HD  PRO A  14      15.643 -10.306   0.211  1.00  0.00           H  
ATOM    249  N   ASP A  15      12.959 -10.007   3.991  1.00  0.00           N  
ATOM    250  CA  ASP A  15      11.791  -9.742   4.808  1.00  0.00           C  
ATOM    251  C   ASP A  15      11.036 -11.038   5.123  1.00  0.00           C  
ATOM    252  O   ASP A  15      10.429 -11.605   4.215  1.00  0.00           O  
ATOM    253  CB  ASP A  15      10.895  -8.763   4.056  1.00  0.00           C  
ATOM    254  CG  ASP A  15       9.619  -8.399   4.767  1.00  0.00           C  
ATOM    255  OD1 ASP A  15       9.073  -9.259   5.461  1.00  0.00           O  
ATOM    256  OD2 ASP A  15       9.171  -7.295   4.607  1.00  0.00           O  
ATOM    257  H   ASP A  15      12.856  -9.925   2.994  1.00  0.00           H  
ATOM    258  HA  ASP A  15      12.138  -9.248   5.707  1.00  0.00           H  
ATOM    259 1HB  ASP A  15      11.455  -7.845   3.862  1.00  0.00           H  
ATOM    260 2HB  ASP A  15      10.651  -9.188   3.096  1.00  0.00           H  
ATOM    261  N   PRO A  16      11.031 -11.530   6.380  1.00  0.00           N  
ATOM    262  CA  PRO A  16      10.455 -12.797   6.780  1.00  0.00           C  
ATOM    263  C   PRO A  16       8.933 -12.835   6.674  1.00  0.00           C  
ATOM    264  O   PRO A  16       8.339 -13.917   6.703  1.00  0.00           O  
ATOM    265  CB  PRO A  16      10.908 -12.930   8.242  1.00  0.00           C  
ATOM    266  CG  PRO A  16      11.100 -11.509   8.723  1.00  0.00           C  
ATOM    267  CD  PRO A  16      11.585 -10.739   7.509  1.00  0.00           C  
ATOM    268  HA  PRO A  16      10.909 -13.590   6.171  1.00  0.00           H  
ATOM    269 1HB  PRO A  16      10.148 -13.471   8.821  1.00  0.00           H  
ATOM    270 2HB  PRO A  16      11.833 -13.523   8.294  1.00  0.00           H  
ATOM    271 1HG  PRO A  16      10.153 -11.115   9.124  1.00  0.00           H  
ATOM    272 2HG  PRO A  16      11.827 -11.487   9.549  1.00  0.00           H  
ATOM    273 1HD  PRO A  16      11.129  -9.735   7.549  1.00  0.00           H  
ATOM    274 2HD  PRO A  16      12.686 -10.711   7.477  1.00  0.00           H  
ATOM    275  N   ARG A  17       8.283 -11.664   6.597  1.00  0.00           N  
ATOM    276  CA  ARG A  17       6.833 -11.659   6.513  1.00  0.00           C  
ATOM    277  C   ARG A  17       6.465 -11.889   5.072  1.00  0.00           C  
ATOM    278  O   ARG A  17       5.537 -12.648   4.776  1.00  0.00           O  
ATOM    279  CB  ARG A  17       6.247 -10.402   7.102  1.00  0.00           C  
ATOM    280  CG  ARG A  17       6.402 -10.390   8.607  1.00  0.00           C  
ATOM    281  CD  ARG A  17       5.598  -9.384   9.248  1.00  0.00           C  
ATOM    282  NE  ARG A  17       6.019  -8.018   8.969  1.00  0.00           N  
ATOM    283  CZ  ARG A  17       6.925  -7.301   9.669  1.00  0.00           C  
ATOM    284  NH1 ARG A  17       7.544  -7.816  10.717  1.00  0.00           N  
ATOM    285  NH2 ARG A  17       7.188  -6.062   9.296  1.00  0.00           N  
ATOM    286  H   ARG A  17       8.782 -10.770   6.512  1.00  0.00           H  
ATOM    287  HA  ARG A  17       6.447 -12.493   7.098  1.00  0.00           H  
ATOM    288 1HB  ARG A  17       6.750  -9.523   6.693  1.00  0.00           H  
ATOM    289 2HB  ARG A  17       5.187 -10.331   6.859  1.00  0.00           H  
ATOM    290 1HG  ARG A  17       6.103 -11.359   9.000  1.00  0.00           H  
ATOM    291 2HG  ARG A  17       7.448 -10.208   8.850  1.00  0.00           H  
ATOM    292 1HD  ARG A  17       4.583  -9.501   8.876  1.00  0.00           H  
ATOM    293 2HD  ARG A  17       5.603  -9.552  10.300  1.00  0.00           H  
ATOM    294  HE  ARG A  17       5.576  -7.559   8.167  1.00  0.00           H  
ATOM    295 1HH1 ARG A  17       7.354  -8.760  11.009  1.00  0.00           H  
ATOM    296 2HH1 ARG A  17       8.216  -7.261  11.229  1.00  0.00           H  
ATOM    297 1HH2 ARG A  17       6.721  -5.665   8.486  1.00  0.00           H  
ATOM    298 2HH2 ARG A  17       7.858  -5.509   9.809  1.00  0.00           H  
ATOM    299  N   LEU A  18       7.245 -11.283   4.175  1.00  0.00           N  
ATOM    300  CA  LEU A  18       7.074 -11.555   2.756  1.00  0.00           C  
ATOM    301  C   LEU A  18       7.496 -12.981   2.457  1.00  0.00           C  
ATOM    302  O   LEU A  18       6.845 -13.651   1.661  1.00  0.00           O  
ATOM    303  CB  LEU A  18       7.824 -10.563   1.871  1.00  0.00           C  
ATOM    304  CG  LEU A  18       7.230  -9.166   1.731  1.00  0.00           C  
ATOM    305  CD1 LEU A  18       8.241  -8.249   1.109  1.00  0.00           C  
ATOM    306  CD2 LEU A  18       5.998  -9.256   0.754  1.00  0.00           C  
ATOM    307  H   LEU A  18       7.959 -10.618   4.521  1.00  0.00           H  
ATOM    308  HA  LEU A  18       6.017 -11.474   2.526  1.00  0.00           H  
ATOM    309 1HB  LEU A  18       8.811 -10.444   2.298  1.00  0.00           H  
ATOM    310 2HB  LEU A  18       7.918 -10.987   0.875  1.00  0.00           H  
ATOM    311  HG  LEU A  18       6.938  -8.774   2.708  1.00  0.00           H  
ATOM    312 1HD1 LEU A  18       7.808  -7.259   0.983  1.00  0.00           H  
ATOM    313 2HD1 LEU A  18       9.108  -8.173   1.743  1.00  0.00           H  
ATOM    314 3HD1 LEU A  18       8.528  -8.639   0.159  1.00  0.00           H  
ATOM    315 1HD2 LEU A  18       5.567  -8.265   0.610  1.00  0.00           H  
ATOM    316 2HD2 LEU A  18       6.327  -9.641  -0.213  1.00  0.00           H  
ATOM    317 3HD2 LEU A  18       5.231  -9.917   1.149  1.00  0.00           H  
ATOM    318  N   VAL A  19       8.533 -13.498   3.127  1.00  0.00           N  
ATOM    319  CA  VAL A  19       8.902 -14.872   2.836  1.00  0.00           C  
ATOM    320  C   VAL A  19       7.759 -15.786   3.212  1.00  0.00           C  
ATOM    321  O   VAL A  19       7.341 -16.615   2.404  1.00  0.00           O  
ATOM    322  CB  VAL A  19      10.144 -15.331   3.637  1.00  0.00           C  
ATOM    323  CG1 VAL A  19      10.367 -16.842   3.491  1.00  0.00           C  
ATOM    324  CG2 VAL A  19      11.374 -14.621   3.142  1.00  0.00           C  
ATOM    325  H   VAL A  19       9.073 -12.917   3.776  1.00  0.00           H  
ATOM    326  HA  VAL A  19       9.097 -14.955   1.775  1.00  0.00           H  
ATOM    327  HB  VAL A  19       9.979 -15.115   4.682  1.00  0.00           H  
ATOM    328 1HG1 VAL A  19      11.229 -17.111   4.077  1.00  0.00           H  
ATOM    329 2HG1 VAL A  19       9.508 -17.407   3.858  1.00  0.00           H  
ATOM    330 3HG1 VAL A  19      10.536 -17.111   2.451  1.00  0.00           H  
ATOM    331 1HG2 VAL A  19      12.244 -14.929   3.717  1.00  0.00           H  
ATOM    332 2HG2 VAL A  19      11.542 -14.859   2.110  1.00  0.00           H  
ATOM    333 3HG2 VAL A  19      11.255 -13.564   3.237  1.00  0.00           H  
ATOM    334  N   TRP A  20       7.206 -15.600   4.409  1.00  0.00           N  
ATOM    335  CA  TRP A  20       6.108 -16.442   4.817  1.00  0.00           C  
ATOM    336  C   TRP A  20       4.910 -16.288   3.897  1.00  0.00           C  
ATOM    337  O   TRP A  20       4.301 -17.293   3.501  1.00  0.00           O  
ATOM    338  CB  TRP A  20       5.697 -16.132   6.253  1.00  0.00           C  
ATOM    339  CG  TRP A  20       4.538 -16.932   6.667  1.00  0.00           C  
ATOM    340  CD1 TRP A  20       4.558 -18.195   7.161  1.00  0.00           C  
ATOM    341  CD2 TRP A  20       3.154 -16.538   6.627  1.00  0.00           C  
ATOM    342  NE1 TRP A  20       3.287 -18.616   7.415  1.00  0.00           N  
ATOM    343  CE2 TRP A  20       2.416 -17.614   7.092  1.00  0.00           C  
ATOM    344  CE3 TRP A  20       2.490 -15.374   6.235  1.00  0.00           C  
ATOM    345  CZ2 TRP A  20       1.050 -17.571   7.171  1.00  0.00           C  
ATOM    346  CZ3 TRP A  20       1.138 -15.343   6.326  1.00  0.00           C  
ATOM    347  CH2 TRP A  20       0.432 -16.407   6.776  1.00  0.00           C  
ATOM    348  H   TRP A  20       7.579 -14.905   5.059  1.00  0.00           H  
ATOM    349  HA  TRP A  20       6.438 -17.477   4.776  1.00  0.00           H  
ATOM    350 1HB  TRP A  20       6.529 -16.332   6.926  1.00  0.00           H  
ATOM    351 2HB  TRP A  20       5.448 -15.072   6.344  1.00  0.00           H  
ATOM    352  HD1 TRP A  20       5.456 -18.788   7.319  1.00  0.00           H  
ATOM    353  HE1 TRP A  20       3.027 -19.522   7.777  1.00  0.00           H  
ATOM    354  HE3 TRP A  20       3.037 -14.504   5.872  1.00  0.00           H  
ATOM    355  HZ2 TRP A  20       0.461 -18.415   7.531  1.00  0.00           H  
ATOM    356  HZ3 TRP A  20       0.644 -14.442   6.037  1.00  0.00           H  
ATOM    357  HH2 TRP A  20      -0.644 -16.344   6.829  1.00  0.00           H  
ATOM    358  N   ALA A  21       4.553 -15.041   3.561  1.00  0.00           N  
ATOM    359  CA  ALA A  21       3.400 -14.814   2.726  1.00  0.00           C  
ATOM    360  C   ALA A  21       3.556 -15.442   1.367  1.00  0.00           C  
ATOM    361  O   ALA A  21       2.628 -16.097   0.904  1.00  0.00           O  
ATOM    362  CB  ALA A  21       3.194 -13.330   2.534  1.00  0.00           C  
ATOM    363  H   ALA A  21       5.065 -14.237   3.929  1.00  0.00           H  
ATOM    364  HA  ALA A  21       2.533 -15.248   3.217  1.00  0.00           H  
ATOM    365 1HB  ALA A  21       2.307 -13.156   1.928  1.00  0.00           H  
ATOM    366 2HB  ALA A  21       3.081 -12.867   3.507  1.00  0.00           H  
ATOM    367 3HB  ALA A  21       4.064 -12.905   2.038  1.00  0.00           H  
ATOM    368  N   LEU A  22       4.736 -15.351   0.758  1.00  0.00           N  
ATOM    369  CA  LEU A  22       4.906 -15.924  -0.560  1.00  0.00           C  
ATOM    370  C   LEU A  22       4.833 -17.441  -0.495  1.00  0.00           C  
ATOM    371  O   LEU A  22       4.229 -18.051  -1.375  1.00  0.00           O  
ATOM    372  CB  LEU A  22       6.226 -15.467  -1.182  1.00  0.00           C  
ATOM    373  CG  LEU A  22       6.236 -14.185  -2.059  1.00  0.00           C  
ATOM    374  CD1 LEU A  22       5.734 -12.963  -1.301  1.00  0.00           C  
ATOM    375  CD2 LEU A  22       7.657 -13.969  -2.498  1.00  0.00           C  
ATOM    376  H   LEU A  22       5.495 -14.809   1.179  1.00  0.00           H  
ATOM    377  HA  LEU A  22       4.094 -15.575  -1.192  1.00  0.00           H  
ATOM    378 1HB  LEU A  22       6.946 -15.330  -0.374  1.00  0.00           H  
ATOM    379 2HB  LEU A  22       6.571 -16.249  -1.814  1.00  0.00           H  
ATOM    380  HG  LEU A  22       5.591 -14.331  -2.924  1.00  0.00           H  
ATOM    381 1HD1 LEU A  22       5.769 -12.094  -1.954  1.00  0.00           H  
ATOM    382 2HD1 LEU A  22       4.717 -13.133  -0.978  1.00  0.00           H  
ATOM    383 3HD1 LEU A  22       6.353 -12.774  -0.449  1.00  0.00           H  
ATOM    384 1HD2 LEU A  22       7.726 -13.108  -3.114  1.00  0.00           H  
ATOM    385 2HD2 LEU A  22       8.284 -13.827  -1.620  1.00  0.00           H  
ATOM    386 3HD2 LEU A  22       7.994 -14.836  -3.055  1.00  0.00           H  
ATOM    387  N   GLU A  23       5.396 -18.058   0.555  1.00  0.00           N  
ATOM    388  CA  GLU A  23       5.351 -19.513   0.688  1.00  0.00           C  
ATOM    389  C   GLU A  23       3.914 -20.014   0.897  1.00  0.00           C  
ATOM    390  O   GLU A  23       3.504 -21.027   0.318  1.00  0.00           O  
ATOM    391  CB  GLU A  23       6.210 -19.964   1.868  1.00  0.00           C  
ATOM    392  CG  GLU A  23       7.700 -19.772   1.687  1.00  0.00           C  
ATOM    393  CD  GLU A  23       8.479 -20.136   2.914  1.00  0.00           C  
ATOM    394  OE1 GLU A  23       7.885 -20.513   3.896  1.00  0.00           O  
ATOM    395  OE2 GLU A  23       9.670 -20.002   2.873  1.00  0.00           O  
ATOM    396  H   GLU A  23       5.919 -17.509   1.252  1.00  0.00           H  
ATOM    397  HA  GLU A  23       5.744 -19.956  -0.227  1.00  0.00           H  
ATOM    398 1HB  GLU A  23       5.912 -19.408   2.759  1.00  0.00           H  
ATOM    399 2HB  GLU A  23       6.031 -21.020   2.064  1.00  0.00           H  
ATOM    400 1HG  GLU A  23       8.043 -20.374   0.867  1.00  0.00           H  
ATOM    401 2HG  GLU A  23       7.903 -18.744   1.424  1.00  0.00           H  
ATOM    402  N   ASP A  24       3.117 -19.269   1.674  1.00  0.00           N  
ATOM    403  CA  ASP A  24       1.740 -19.676   1.918  1.00  0.00           C  
ATOM    404  C   ASP A  24       0.934 -19.507   0.624  1.00  0.00           C  
ATOM    405  O   ASP A  24       0.175 -20.404   0.230  1.00  0.00           O  
ATOM    406  CB  ASP A  24       1.140 -18.819   3.046  1.00  0.00           C  
ATOM    407  CG  ASP A  24      -0.177 -19.349   3.621  1.00  0.00           C  
ATOM    408  OD1 ASP A  24      -0.153 -20.374   4.261  1.00  0.00           O  
ATOM    409  OD2 ASP A  24      -1.198 -18.722   3.414  1.00  0.00           O  
ATOM    410  H   ASP A  24       3.507 -18.459   2.172  1.00  0.00           H  
ATOM    411  HA  ASP A  24       1.726 -20.726   2.211  1.00  0.00           H  
ATOM    412 1HB  ASP A  24       1.871 -18.736   3.858  1.00  0.00           H  
ATOM    413 2HB  ASP A  24       0.977 -17.804   2.670  1.00  0.00           H  
ATOM    414  N   LEU A  25       1.184 -18.400  -0.087  1.00  0.00           N  
ATOM    415  CA  LEU A  25       0.509 -18.075  -1.330  1.00  0.00           C  
ATOM    416  C   LEU A  25       0.890 -19.082  -2.407  1.00  0.00           C  
ATOM    417  O   LEU A  25       0.076 -19.381  -3.275  1.00  0.00           O  
ATOM    418  CB  LEU A  25       0.841 -16.638  -1.699  1.00  0.00           C  
ATOM    419  CG  LEU A  25       0.236 -15.539  -0.740  1.00  0.00           C  
ATOM    420  CD1 LEU A  25       0.908 -14.211  -1.009  1.00  0.00           C  
ATOM    421  CD2 LEU A  25      -1.230 -15.387  -0.979  1.00  0.00           C  
ATOM    422  H   LEU A  25       1.831 -17.705   0.294  1.00  0.00           H  
ATOM    423  HA  LEU A  25      -0.554 -18.149  -1.175  1.00  0.00           H  
ATOM    424 1HB  LEU A  25       1.917 -16.528  -1.717  1.00  0.00           H  
ATOM    425 2HB  LEU A  25       0.448 -16.453  -2.678  1.00  0.00           H  
ATOM    426  HG  LEU A  25       0.394 -15.823   0.293  1.00  0.00           H  
ATOM    427 1HD1 LEU A  25       0.502 -13.473  -0.332  1.00  0.00           H  
ATOM    428 2HD1 LEU A  25       1.970 -14.304  -0.835  1.00  0.00           H  
ATOM    429 3HD1 LEU A  25       0.741 -13.899  -2.022  1.00  0.00           H  
ATOM    430 1HD2 LEU A  25      -1.631 -14.618  -0.318  1.00  0.00           H  
ATOM    431 2HD2 LEU A  25      -1.352 -15.094  -2.005  1.00  0.00           H  
ATOM    432 3HD2 LEU A  25      -1.756 -16.316  -0.788  1.00  0.00           H  
ATOM    433  N   LEU A  26       2.118 -19.606  -2.352  1.00  0.00           N  
ATOM    434  CA  LEU A  26       2.601 -20.632  -3.269  1.00  0.00           C  
ATOM    435  C   LEU A  26       1.816 -21.918  -3.132  1.00  0.00           C  
ATOM    436  O   LEU A  26       1.379 -22.484  -4.143  1.00  0.00           O  
ATOM    437  CB  LEU A  26       4.091 -20.893  -2.963  1.00  0.00           C  
ATOM    438  CG  LEU A  26       4.860 -22.006  -3.687  1.00  0.00           C  
ATOM    439  CD1 LEU A  26       4.906 -21.809  -5.186  1.00  0.00           C  
ATOM    440  CD2 LEU A  26       6.278 -21.999  -3.094  1.00  0.00           C  
ATOM    441  H   LEU A  26       2.771 -19.227  -1.664  1.00  0.00           H  
ATOM    442  HA  LEU A  26       2.459 -20.284  -4.282  1.00  0.00           H  
ATOM    443 1HB  LEU A  26       4.636 -19.969  -3.089  1.00  0.00           H  
ATOM    444 2HB  LEU A  26       4.153 -21.145  -1.933  1.00  0.00           H  
ATOM    445  HG  LEU A  26       4.376 -22.961  -3.489  1.00  0.00           H  
ATOM    446 1HD1 LEU A  26       5.471 -22.612  -5.652  1.00  0.00           H  
ATOM    447 2HD1 LEU A  26       3.893 -21.799  -5.604  1.00  0.00           H  
ATOM    448 3HD1 LEU A  26       5.384 -20.892  -5.389  1.00  0.00           H  
ATOM    449 1HD2 LEU A  26       6.878 -22.777  -3.535  1.00  0.00           H  
ATOM    450 2HD2 LEU A  26       6.746 -21.039  -3.279  1.00  0.00           H  
ATOM    451 3HD2 LEU A  26       6.206 -22.161  -2.021  1.00  0.00           H  
ATOM    452  N   GLU A  27       1.604 -22.397  -1.906  1.00  0.00           N  
ATOM    453  CA  GLU A  27       0.824 -23.621  -1.790  1.00  0.00           C  
ATOM    454  C   GLU A  27      -0.630 -23.370  -2.202  1.00  0.00           C  
ATOM    455  O   GLU A  27      -1.238 -24.192  -2.892  1.00  0.00           O  
ATOM    456  CB  GLU A  27       0.856 -24.183  -0.370  1.00  0.00           C  
ATOM    457  CG  GLU A  27       2.206 -24.731   0.079  1.00  0.00           C  
ATOM    458  CD  GLU A  27       2.136 -25.341   1.459  1.00  0.00           C  
ATOM    459  OE1 GLU A  27       1.062 -25.357   2.024  1.00  0.00           O  
ATOM    460  OE2 GLU A  27       3.157 -25.785   1.959  1.00  0.00           O  
ATOM    461  H   GLU A  27       2.026 -21.931  -1.090  1.00  0.00           H  
ATOM    462  HA  GLU A  27       1.247 -24.365  -2.463  1.00  0.00           H  
ATOM    463 1HB  GLU A  27       0.567 -23.394   0.331  1.00  0.00           H  
ATOM    464 2HB  GLU A  27       0.122 -24.983  -0.283  1.00  0.00           H  
ATOM    465 1HG  GLU A  27       2.537 -25.485  -0.634  1.00  0.00           H  
ATOM    466 2HG  GLU A  27       2.936 -23.918   0.076  1.00  0.00           H  
ATOM    467  N   LEU A  28      -1.170 -22.209  -1.827  1.00  0.00           N  
ATOM    468  CA  LEU A  28      -2.546 -21.869  -2.151  1.00  0.00           C  
ATOM    469  C   LEU A  28      -2.769 -21.711  -3.648  1.00  0.00           C  
ATOM    470  O   LEU A  28      -3.786 -22.183  -4.178  1.00  0.00           O  
ATOM    471  CB  LEU A  28      -2.888 -20.567  -1.446  1.00  0.00           C  
ATOM    472  CG  LEU A  28      -3.033 -20.599   0.062  1.00  0.00           C  
ATOM    473  CD1 LEU A  28      -3.011 -19.183   0.566  1.00  0.00           C  
ATOM    474  CD2 LEU A  28      -4.361 -21.246   0.422  1.00  0.00           C  
ATOM    475  H   LEU A  28      -0.620 -21.566  -1.245  1.00  0.00           H  
ATOM    476  HA  LEU A  28      -3.185 -22.670  -1.797  1.00  0.00           H  
ATOM    477 1HB  LEU A  28      -2.109 -19.858  -1.676  1.00  0.00           H  
ATOM    478 2HB  LEU A  28      -3.818 -20.201  -1.849  1.00  0.00           H  
ATOM    479  HG  LEU A  28      -2.216 -21.155   0.522  1.00  0.00           H  
ATOM    480 1HD1 LEU A  28      -3.131 -19.177   1.651  1.00  0.00           H  
ATOM    481 2HD1 LEU A  28      -2.069 -18.731   0.323  1.00  0.00           H  
ATOM    482 3HD1 LEU A  28      -3.792 -18.624   0.114  1.00  0.00           H  
ATOM    483 1HD2 LEU A  28      -4.474 -21.243   1.507  1.00  0.00           H  
ATOM    484 2HD2 LEU A  28      -5.184 -20.680  -0.030  1.00  0.00           H  
ATOM    485 3HD2 LEU A  28      -4.394 -22.269   0.065  1.00  0.00           H  
ATOM    486  N   LEU A  29      -1.793 -21.123  -4.340  1.00  0.00           N  
ATOM    487  CA  LEU A  29      -1.843 -20.943  -5.778  1.00  0.00           C  
ATOM    488  C   LEU A  29      -1.776 -22.298  -6.471  1.00  0.00           C  
ATOM    489  O   LEU A  29      -2.566 -22.573  -7.373  1.00  0.00           O  
ATOM    490  CB  LEU A  29      -0.721 -19.997  -6.226  1.00  0.00           C  
ATOM    491  CG  LEU A  29      -0.670 -19.619  -7.722  1.00  0.00           C  
ATOM    492  CD1 LEU A  29      -0.192 -18.223  -7.830  1.00  0.00           C  
ATOM    493  CD2 LEU A  29       0.325 -20.523  -8.483  1.00  0.00           C  
ATOM    494  H   LEU A  29      -0.998 -20.723  -3.844  1.00  0.00           H  
ATOM    495  HA  LEU A  29      -2.795 -20.476  -6.031  1.00  0.00           H  
ATOM    496 1HB  LEU A  29      -0.818 -19.073  -5.659  1.00  0.00           H  
ATOM    497 2HB  LEU A  29       0.236 -20.452  -5.958  1.00  0.00           H  
ATOM    498  HG  LEU A  29      -1.669 -19.695  -8.161  1.00  0.00           H  
ATOM    499 1HD1 LEU A  29      -0.159 -17.945  -8.881  1.00  0.00           H  
ATOM    500 2HD1 LEU A  29      -0.875 -17.581  -7.303  1.00  0.00           H  
ATOM    501 3HD1 LEU A  29       0.802 -18.147  -7.397  1.00  0.00           H  
ATOM    502 1HD2 LEU A  29       0.367 -20.215  -9.532  1.00  0.00           H  
ATOM    503 2HD2 LEU A  29       1.324 -20.424  -8.045  1.00  0.00           H  
ATOM    504 3HD2 LEU A  29       0.022 -21.560  -8.436  1.00  0.00           H  
ATOM    505  N   LYS A  30      -0.898 -23.196  -6.015  1.00  0.00           N  
ATOM    506  CA  LYS A  30      -0.785 -24.509  -6.646  1.00  0.00           C  
ATOM    507  C   LYS A  30      -2.091 -25.291  -6.499  1.00  0.00           C  
ATOM    508  O   LYS A  30      -2.482 -26.041  -7.394  1.00  0.00           O  
ATOM    509  CB  LYS A  30       0.414 -25.287  -6.089  1.00  0.00           C  
ATOM    510  CG  LYS A  30       0.660 -26.706  -6.714  1.00  0.00           C  
ATOM    511  CD  LYS A  30       0.820 -26.693  -8.262  1.00  0.00           C  
ATOM    512  CE  LYS A  30       2.018 -25.870  -8.762  1.00  0.00           C  
ATOM    513  NZ  LYS A  30       2.171 -25.981 -10.252  1.00  0.00           N  
ATOM    514  H   LYS A  30      -0.245 -22.945  -5.264  1.00  0.00           H  
ATOM    515  HA  LYS A  30      -0.618 -24.345  -7.707  1.00  0.00           H  
ATOM    516 1HB  LYS A  30       1.319 -24.687  -6.198  1.00  0.00           H  
ATOM    517 2HB  LYS A  30       0.264 -25.428  -5.014  1.00  0.00           H  
ATOM    518 1HG  LYS A  30       1.554 -27.136  -6.274  1.00  0.00           H  
ATOM    519 2HG  LYS A  30      -0.183 -27.351  -6.463  1.00  0.00           H  
ATOM    520 1HD  LYS A  30       0.965 -27.722  -8.593  1.00  0.00           H  
ATOM    521 2HD  LYS A  30      -0.088 -26.326  -8.733  1.00  0.00           H  
ATOM    522 1HE  LYS A  30       1.859 -24.821  -8.517  1.00  0.00           H  
ATOM    523 2HE  LYS A  30       2.938 -26.210  -8.283  1.00  0.00           H  
ATOM    524 1HZ  LYS A  30       2.962 -25.390 -10.562  1.00  0.00           H  
ATOM    525 2HZ  LYS A  30       2.340 -26.933 -10.519  1.00  0.00           H  
ATOM    526 3HZ  LYS A  30       1.335 -25.651 -10.698  1.00  0.00           H  
ATOM    527  N   LYS A  31      -2.797 -25.062  -5.393  1.00  0.00           N  
ATOM    528  CA  LYS A  31      -4.077 -25.699  -5.114  1.00  0.00           C  
ATOM    529  C   LYS A  31      -5.253 -25.019  -5.846  1.00  0.00           C  
ATOM    530  O   LYS A  31      -6.398 -25.462  -5.715  1.00  0.00           O  
ATOM    531  CB  LYS A  31      -4.336 -25.719  -3.608  1.00  0.00           C  
ATOM    532  CG  LYS A  31      -3.390 -26.627  -2.824  1.00  0.00           C  
ATOM    533  CD  LYS A  31      -3.639 -26.533  -1.320  1.00  0.00           C  
ATOM    534  CE  LYS A  31      -2.691 -27.445  -0.540  1.00  0.00           C  
ATOM    535  NZ  LYS A  31      -2.881 -27.326   0.938  1.00  0.00           N  
ATOM    536  H   LYS A  31      -2.375 -24.471  -4.669  1.00  0.00           H  
ATOM    537  HA  LYS A  31      -4.024 -26.728  -5.465  1.00  0.00           H  
ATOM    538 1HB  LYS A  31      -4.230 -24.706  -3.215  1.00  0.00           H  
ATOM    539 2HB  LYS A  31      -5.358 -26.041  -3.418  1.00  0.00           H  
ATOM    540 1HG  LYS A  31      -3.550 -27.656  -3.143  1.00  0.00           H  
ATOM    541 2HG  LYS A  31      -2.361 -26.366  -3.043  1.00  0.00           H  
ATOM    542 1HD  LYS A  31      -3.477 -25.499  -1.000  1.00  0.00           H  
ATOM    543 2HD  LYS A  31      -4.669 -26.809  -1.101  1.00  0.00           H  
ATOM    544 1HE  LYS A  31      -2.870 -28.477  -0.837  1.00  0.00           H  
ATOM    545 2HE  LYS A  31      -1.660 -27.180  -0.785  1.00  0.00           H  
ATOM    546 1HZ  LYS A  31      -2.237 -27.943   1.414  1.00  0.00           H  
ATOM    547 2HZ  LYS A  31      -2.697 -26.371   1.219  1.00  0.00           H  
ATOM    548 3HZ  LYS A  31      -3.829 -27.576   1.184  1.00  0.00           H  
ATOM    549  N   GLY A  32      -4.989 -23.936  -6.595  1.00  0.00           N  
ATOM    550  CA  GLY A  32      -6.013 -23.231  -7.357  1.00  0.00           C  
ATOM    551  C   GLY A  32      -6.804 -22.129  -6.648  1.00  0.00           C  
ATOM    552  O   GLY A  32      -7.898 -21.790  -7.101  1.00  0.00           O  
ATOM    553  H   GLY A  32      -4.029 -23.604  -6.687  1.00  0.00           H  
ATOM    554 1HA  GLY A  32      -5.527 -22.793  -8.230  1.00  0.00           H  
ATOM    555 2HA  GLY A  32      -6.715 -23.965  -7.748  1.00  0.00           H  
ATOM    556  N   ASP A  33      -6.306 -21.578  -5.537  1.00  0.00           N  
ATOM    557  CA  ASP A  33      -7.041 -20.523  -4.841  1.00  0.00           C  
ATOM    558  C   ASP A  33      -6.779 -19.137  -5.493  1.00  0.00           C  
ATOM    559  O   ASP A  33      -5.670 -18.599  -5.353  1.00  0.00           O  
ATOM    560  CB  ASP A  33      -6.669 -20.510  -3.354  1.00  0.00           C  
ATOM    561  CG  ASP A  33      -7.467 -19.511  -2.520  1.00  0.00           C  
ATOM    562  OD1 ASP A  33      -7.790 -18.442  -3.025  1.00  0.00           O  
ATOM    563  OD2 ASP A  33      -7.819 -19.846  -1.408  1.00  0.00           O  
ATOM    564  H   ASP A  33      -5.399 -21.877  -5.167  1.00  0.00           H  
ATOM    565  HA  ASP A  33      -8.088 -20.792  -4.892  1.00  0.00           H  
ATOM    566 1HB  ASP A  33      -6.807 -21.512  -2.941  1.00  0.00           H  
ATOM    567 2HB  ASP A  33      -5.614 -20.275  -3.263  1.00  0.00           H  
ATOM    568  N   PRO A  34      -7.791 -18.500  -6.139  1.00  0.00           N  
ATOM    569  CA  PRO A  34      -7.680 -17.273  -6.915  1.00  0.00           C  
ATOM    570  C   PRO A  34      -7.300 -16.073  -6.064  1.00  0.00           C  
ATOM    571  O   PRO A  34      -6.919 -15.030  -6.603  1.00  0.00           O  
ATOM    572  CB  PRO A  34      -9.085 -17.104  -7.507  1.00  0.00           C  
ATOM    573  CG  PRO A  34     -10.002 -17.820  -6.543  1.00  0.00           C  
ATOM    574  CD  PRO A  34      -9.194 -18.992  -6.018  1.00  0.00           C  
ATOM    575  HA  PRO A  34      -6.943 -17.427  -7.718  1.00  0.00           H  
ATOM    576 1HB  PRO A  34      -9.321 -16.035  -7.609  1.00  0.00           H  
ATOM    577 2HB  PRO A  34      -9.110 -17.535  -8.521  1.00  0.00           H  
ATOM    578 1HG  PRO A  34     -10.321 -17.132  -5.742  1.00  0.00           H  
ATOM    579 2HG  PRO A  34     -10.919 -18.143  -7.063  1.00  0.00           H  
ATOM    580 1HD  PRO A  34      -9.474 -19.142  -4.960  1.00  0.00           H  
ATOM    581 2HD  PRO A  34      -9.365 -19.884  -6.638  1.00  0.00           H  
ATOM    582  N   LEU A  35      -7.441 -16.179  -4.739  1.00  0.00           N  
ATOM    583  CA  LEU A  35      -7.083 -15.030  -3.947  1.00  0.00           C  
ATOM    584  C   LEU A  35      -5.587 -15.029  -3.802  1.00  0.00           C  
ATOM    585  O   LEU A  35      -4.987 -13.972  -3.626  1.00  0.00           O  
ATOM    586  CB  LEU A  35      -7.718 -15.037  -2.557  1.00  0.00           C  
ATOM    587  CG  LEU A  35      -9.250 -14.944  -2.436  1.00  0.00           C  
ATOM    588  CD1 LEU A  35      -9.605 -14.967  -0.942  1.00  0.00           C  
ATOM    589  CD2 LEU A  35      -9.762 -13.697  -3.097  1.00  0.00           C  
ATOM    590  H   LEU A  35      -7.738 -17.048  -4.267  1.00  0.00           H  
ATOM    591  HA  LEU A  35      -7.365 -14.123  -4.473  1.00  0.00           H  
ATOM    592 1HB  LEU A  35      -7.449 -15.973  -2.111  1.00  0.00           H  
ATOM    593 2HB  LEU A  35      -7.284 -14.232  -1.969  1.00  0.00           H  
ATOM    594  HG  LEU A  35      -9.709 -15.818  -2.904  1.00  0.00           H  
ATOM    595 1HD1 LEU A  35     -10.687 -14.920  -0.822  1.00  0.00           H  
ATOM    596 2HD1 LEU A  35      -9.234 -15.885  -0.493  1.00  0.00           H  
ATOM    597 3HD1 LEU A  35      -9.149 -14.109  -0.445  1.00  0.00           H  
ATOM    598 1HD2 LEU A  35     -10.846 -13.639  -2.983  1.00  0.00           H  
ATOM    599 2HD2 LEU A  35      -9.306 -12.859  -2.628  1.00  0.00           H  
ATOM    600 3HD2 LEU A  35      -9.519 -13.705  -4.152  1.00  0.00           H  
ATOM    601  N   ALA A  36      -4.961 -16.213  -3.835  1.00  0.00           N  
ATOM    602  CA  ALA A  36      -3.527 -16.243  -3.695  1.00  0.00           C  
ATOM    603  C   ALA A  36      -2.932 -15.634  -4.947  1.00  0.00           C  
ATOM    604  O   ALA A  36      -1.967 -14.867  -4.894  1.00  0.00           O  
ATOM    605  CB  ALA A  36      -3.030 -17.652  -3.468  1.00  0.00           C  
ATOM    606  H   ALA A  36      -5.467 -17.086  -4.007  1.00  0.00           H  
ATOM    607  HA  ALA A  36      -3.262 -15.624  -2.850  1.00  0.00           H  
ATOM    608 1HB  ALA A  36      -1.947 -17.651  -3.359  1.00  0.00           H  
ATOM    609 2HB  ALA A  36      -3.491 -18.022  -2.566  1.00  0.00           H  
ATOM    610 3HB  ALA A  36      -3.305 -18.286  -4.311  1.00  0.00           H  
ATOM    611  N   GLU A  37      -3.581 -15.915  -6.082  1.00  0.00           N  
ATOM    612  CA  GLU A  37      -3.099 -15.395  -7.356  1.00  0.00           C  
ATOM    613  C   GLU A  37      -3.169 -13.871  -7.383  1.00  0.00           C  
ATOM    614  O   GLU A  37      -2.230 -13.212  -7.851  1.00  0.00           O  
ATOM    615  CB  GLU A  37      -3.938 -15.950  -8.506  1.00  0.00           C  
ATOM    616  CG  GLU A  37      -3.776 -17.435  -8.790  1.00  0.00           C  
ATOM    617  CD  GLU A  37      -4.742 -17.915  -9.851  1.00  0.00           C  
ATOM    618  OE1 GLU A  37      -5.630 -17.169 -10.189  1.00  0.00           O  
ATOM    619  OE2 GLU A  37      -4.592 -19.015 -10.323  1.00  0.00           O  
ATOM    620  H   GLU A  37      -4.382 -16.556  -6.029  1.00  0.00           H  
ATOM    621  HA  GLU A  37      -2.061 -15.683  -7.490  1.00  0.00           H  
ATOM    622 1HB  GLU A  37      -4.990 -15.763  -8.298  1.00  0.00           H  
ATOM    623 2HB  GLU A  37      -3.691 -15.410  -9.419  1.00  0.00           H  
ATOM    624 1HG  GLU A  37      -2.766 -17.615  -9.136  1.00  0.00           H  
ATOM    625 2HG  GLU A  37      -3.929 -17.999  -7.866  1.00  0.00           H  
ATOM    626  N   GLU A  38      -4.258 -13.308  -6.843  1.00  0.00           N  
ATOM    627  CA  GLU A  38      -4.414 -11.859  -6.797  1.00  0.00           C  
ATOM    628  C   GLU A  38      -3.477 -11.200  -5.796  1.00  0.00           C  
ATOM    629  O   GLU A  38      -2.945 -10.114  -6.068  1.00  0.00           O  
ATOM    630  CB  GLU A  38      -5.876 -11.504  -6.550  1.00  0.00           C  
ATOM    631  CG  GLU A  38      -6.736 -11.776  -7.782  1.00  0.00           C  
ATOM    632  CD  GLU A  38      -6.375 -10.829  -8.888  1.00  0.00           C  
ATOM    633  OE1 GLU A  38      -6.583  -9.661  -8.704  1.00  0.00           O  
ATOM    634  OE2 GLU A  38      -5.839 -11.241  -9.891  1.00  0.00           O  
ATOM    635  H   GLU A  38      -5.028 -13.909  -6.531  1.00  0.00           H  
ATOM    636  HA  GLU A  38      -4.154 -11.472  -7.781  1.00  0.00           H  
ATOM    637 1HB  GLU A  38      -6.261 -12.102  -5.720  1.00  0.00           H  
ATOM    638 2HB  GLU A  38      -5.966 -10.453  -6.278  1.00  0.00           H  
ATOM    639 1HG  GLU A  38      -6.560 -12.801  -8.119  1.00  0.00           H  
ATOM    640 2HG  GLU A  38      -7.784 -11.680  -7.531  1.00  0.00           H  
ATOM    641  N   VAL A  39      -3.219 -11.840  -4.658  1.00  0.00           N  
ATOM    642  CA  VAL A  39      -2.293 -11.233  -3.730  1.00  0.00           C  
ATOM    643  C   VAL A  39      -0.901 -11.173  -4.307  1.00  0.00           C  
ATOM    644  O   VAL A  39      -0.218 -10.158  -4.179  1.00  0.00           O  
ATOM    645  CB  VAL A  39      -2.240 -11.951  -2.388  1.00  0.00           C  
ATOM    646  CG1 VAL A  39      -1.100 -11.374  -1.574  1.00  0.00           C  
ATOM    647  CG2 VAL A  39      -3.543 -11.778  -1.637  1.00  0.00           C  
ATOM    648  H   VAL A  39      -3.712 -12.712  -4.425  1.00  0.00           H  
ATOM    649  HA  VAL A  39      -2.618 -10.217  -3.570  1.00  0.00           H  
ATOM    650  HB  VAL A  39      -2.065 -13.006  -2.551  1.00  0.00           H  
ATOM    651 1HG1 VAL A  39      -1.061 -11.870  -0.615  1.00  0.00           H  
ATOM    652 2HG1 VAL A  39      -0.151 -11.522  -2.075  1.00  0.00           H  
ATOM    653 3HG1 VAL A  39      -1.252 -10.310  -1.437  1.00  0.00           H  
ATOM    654 1HG2 VAL A  39      -3.462 -12.301  -0.704  1.00  0.00           H  
ATOM    655 2HG2 VAL A  39      -3.741 -10.750  -1.443  1.00  0.00           H  
ATOM    656 3HG2 VAL A  39      -4.360 -12.182  -2.207  1.00  0.00           H  
ATOM    657  N   LEU A  40      -0.466 -12.261  -4.920  1.00  0.00           N  
ATOM    658  CA  LEU A  40       0.847 -12.286  -5.504  1.00  0.00           C  
ATOM    659  C   LEU A  40       0.963 -11.319  -6.672  1.00  0.00           C  
ATOM    660  O   LEU A  40       1.999 -10.677  -6.817  1.00  0.00           O  
ATOM    661  CB  LEU A  40       1.115 -13.690  -5.944  1.00  0.00           C  
ATOM    662  CG  LEU A  40       1.316 -14.700  -4.870  1.00  0.00           C  
ATOM    663  CD1 LEU A  40       1.197 -16.011  -5.504  1.00  0.00           C  
ATOM    664  CD2 LEU A  40       2.726 -14.537  -4.210  1.00  0.00           C  
ATOM    665  H   LEU A  40      -1.063 -13.092  -4.972  1.00  0.00           H  
ATOM    666  HA  LEU A  40       1.563 -11.991  -4.746  1.00  0.00           H  
ATOM    667 1HB  LEU A  40       0.246 -14.013  -6.502  1.00  0.00           H  
ATOM    668 2HB  LEU A  40       1.980 -13.690  -6.584  1.00  0.00           H  
ATOM    669  HG  LEU A  40       0.538 -14.604  -4.128  1.00  0.00           H  
ATOM    670 1HD1 LEU A  40       1.311 -16.799  -4.776  1.00  0.00           H  
ATOM    671 2HD1 LEU A  40       0.212 -16.080  -5.945  1.00  0.00           H  
ATOM    672 3HD1 LEU A  40       1.951 -16.095  -6.276  1.00  0.00           H  
ATOM    673 1HD2 LEU A  40       2.864 -15.298  -3.455  1.00  0.00           H  
ATOM    674 2HD2 LEU A  40       3.499 -14.649  -4.971  1.00  0.00           H  
ATOM    675 3HD2 LEU A  40       2.822 -13.564  -3.745  1.00  0.00           H  
ATOM    676  N   ARG A  41      -0.082 -11.179  -7.504  1.00  0.00           N  
ATOM    677  CA  ARG A  41      -0.008 -10.227  -8.606  1.00  0.00           C  
ATOM    678  C   ARG A  41       0.174  -8.810  -8.041  1.00  0.00           C  
ATOM    679  O   ARG A  41       0.979  -8.027  -8.562  1.00  0.00           O  
ATOM    680  CB  ARG A  41      -1.245 -10.305  -9.490  1.00  0.00           C  
ATOM    681  CG  ARG A  41      -1.210  -9.400 -10.730  1.00  0.00           C  
ATOM    682  CD  ARG A  41      -2.428  -9.575 -11.616  1.00  0.00           C  
ATOM    683  NE  ARG A  41      -3.677  -9.166 -10.960  1.00  0.00           N  
ATOM    684  CZ  ARG A  41      -4.105  -7.884 -10.807  1.00  0.00           C  
ATOM    685  NH1 ARG A  41      -3.393  -6.856 -11.256  1.00  0.00           N  
ATOM    686  NH2 ARG A  41      -5.248  -7.671 -10.195  1.00  0.00           N  
ATOM    687  H   ARG A  41      -0.917 -11.766  -7.406  1.00  0.00           H  
ATOM    688  HA  ARG A  41       0.859 -10.470  -9.218  1.00  0.00           H  
ATOM    689 1HB  ARG A  41      -1.384 -11.333  -9.822  1.00  0.00           H  
ATOM    690 2HB  ARG A  41      -2.126 -10.036  -8.900  1.00  0.00           H  
ATOM    691 1HG  ARG A  41      -1.158  -8.361 -10.412  1.00  0.00           H  
ATOM    692 2HG  ARG A  41      -0.322  -9.637 -11.318  1.00  0.00           H  
ATOM    693 1HD  ARG A  41      -2.309  -8.994 -12.529  1.00  0.00           H  
ATOM    694 2HD  ARG A  41      -2.521 -10.630 -11.878  1.00  0.00           H  
ATOM    695  HE  ARG A  41      -4.308  -9.917 -10.601  1.00  0.00           H  
ATOM    696 1HH1 ARG A  41      -2.516  -7.009 -11.724  1.00  0.00           H  
ATOM    697 2HH1 ARG A  41      -3.737  -5.910 -11.127  1.00  0.00           H  
ATOM    698 1HH2 ARG A  41      -5.792  -8.462  -9.826  1.00  0.00           H  
ATOM    699 2HH2 ARG A  41      -5.601  -6.732 -10.042  1.00  0.00           H  
ATOM    700  N   PHE A  42      -0.561  -8.498  -6.960  1.00  0.00           N  
ATOM    701  CA  PHE A  42      -0.459  -7.218  -6.267  1.00  0.00           C  
ATOM    702  C   PHE A  42       0.964  -7.012  -5.752  1.00  0.00           C  
ATOM    703  O   PHE A  42       1.585  -5.970  -6.006  1.00  0.00           O  
ATOM    704  CB  PHE A  42      -1.460  -7.179  -5.099  1.00  0.00           C  
ATOM    705  CG  PHE A  42      -1.384  -5.981  -4.225  1.00  0.00           C  
ATOM    706  CD1 PHE A  42      -1.948  -4.813  -4.613  1.00  0.00           C  
ATOM    707  CD2 PHE A  42      -0.754  -6.036  -2.993  1.00  0.00           C  
ATOM    708  CE1 PHE A  42      -1.898  -3.701  -3.822  1.00  0.00           C  
ATOM    709  CE2 PHE A  42      -0.696  -4.926  -2.196  1.00  0.00           C  
ATOM    710  CZ  PHE A  42      -1.270  -3.759  -2.621  1.00  0.00           C  
ATOM    711  H   PHE A  42      -1.248  -9.175  -6.615  1.00  0.00           H  
ATOM    712  HA  PHE A  42      -0.696  -6.419  -6.966  1.00  0.00           H  
ATOM    713 1HB  PHE A  42      -2.471  -7.246  -5.497  1.00  0.00           H  
ATOM    714 2HB  PHE A  42      -1.322  -8.045  -4.479  1.00  0.00           H  
ATOM    715  HD1 PHE A  42      -2.439  -4.776  -5.572  1.00  0.00           H  
ATOM    716  HD2 PHE A  42      -0.308  -6.971  -2.666  1.00  0.00           H  
ATOM    717  HE1 PHE A  42      -2.358  -2.774  -4.158  1.00  0.00           H  
ATOM    718  HE2 PHE A  42      -0.199  -4.969  -1.233  1.00  0.00           H  
ATOM    719  HZ  PHE A  42      -1.226  -2.887  -2.003  1.00  0.00           H  
ATOM    720  N   TYR A  43       1.513  -8.025  -5.067  1.00  0.00           N  
ATOM    721  CA  TYR A  43       2.856  -7.915  -4.528  1.00  0.00           C  
ATOM    722  C   TYR A  43       3.879  -7.725  -5.646  1.00  0.00           C  
ATOM    723  O   TYR A  43       4.836  -6.957  -5.491  1.00  0.00           O  
ATOM    724  CB  TYR A  43       3.294  -9.178  -3.766  1.00  0.00           C  
ATOM    725  CG  TYR A  43       2.676  -9.540  -2.444  1.00  0.00           C  
ATOM    726  CD1 TYR A  43       1.919  -8.667  -1.697  1.00  0.00           C  
ATOM    727  CD2 TYR A  43       2.959 -10.797  -1.947  1.00  0.00           C  
ATOM    728  CE1 TYR A  43       1.439  -9.067  -0.468  1.00  0.00           C  
ATOM    729  CE2 TYR A  43       2.495 -11.182  -0.715  1.00  0.00           C  
ATOM    730  CZ  TYR A  43       1.738 -10.328   0.028  1.00  0.00           C  
ATOM    731  OH  TYR A  43       1.289 -10.718   1.269  1.00  0.00           O  
ATOM    732  H   TYR A  43       0.961  -8.867  -4.879  1.00  0.00           H  
ATOM    733  HA  TYR A  43       2.906  -7.042  -3.880  1.00  0.00           H  
ATOM    734 1HB  TYR A  43       3.185 -10.039  -4.428  1.00  0.00           H  
ATOM    735 2HB  TYR A  43       4.338  -9.069  -3.562  1.00  0.00           H  
ATOM    736  HD1 TYR A  43       1.695  -7.673  -2.063  1.00  0.00           H  
ATOM    737  HD2 TYR A  43       3.567 -11.477  -2.535  1.00  0.00           H  
ATOM    738  HE1 TYR A  43       0.845  -8.395   0.099  1.00  0.00           H  
ATOM    739  HE2 TYR A  43       2.734 -12.162  -0.326  1.00  0.00           H  
ATOM    740  HH  TYR A  43       0.754 -10.008   1.661  1.00  0.00           H  
ATOM    741  N   LEU A  44       3.698  -8.432  -6.771  1.00  0.00           N  
ATOM    742  CA  LEU A  44       4.655  -8.361  -7.861  1.00  0.00           C  
ATOM    743  C   LEU A  44       4.702  -6.979  -8.435  1.00  0.00           C  
ATOM    744  O   LEU A  44       5.783  -6.424  -8.665  1.00  0.00           O  
ATOM    745  CB  LEU A  44       4.252  -9.309  -9.004  1.00  0.00           C  
ATOM    746  CG  LEU A  44       5.163  -9.344 -10.234  1.00  0.00           C  
ATOM    747  CD1 LEU A  44       6.551  -9.785  -9.838  1.00  0.00           C  
ATOM    748  CD2 LEU A  44       4.584 -10.308 -11.238  1.00  0.00           C  
ATOM    749  H   LEU A  44       2.913  -9.085  -6.832  1.00  0.00           H  
ATOM    750  HA  LEU A  44       5.632  -8.619  -7.471  1.00  0.00           H  
ATOM    751 1HB  LEU A  44       4.153 -10.302  -8.639  1.00  0.00           H  
ATOM    752 2HB  LEU A  44       3.269  -9.000  -9.352  1.00  0.00           H  
ATOM    753  HG  LEU A  44       5.229  -8.351 -10.676  1.00  0.00           H  
ATOM    754 1HD1 LEU A  44       7.169  -9.805 -10.727  1.00  0.00           H  
ATOM    755 2HD1 LEU A  44       6.987  -9.099  -9.126  1.00  0.00           H  
ATOM    756 3HD1 LEU A  44       6.510 -10.781  -9.403  1.00  0.00           H  
ATOM    757 1HD2 LEU A  44       5.209 -10.353 -12.113  1.00  0.00           H  
ATOM    758 2HD2 LEU A  44       4.534 -11.283 -10.798  1.00  0.00           H  
ATOM    759 3HD2 LEU A  44       3.584  -9.981 -11.522  1.00  0.00           H  
ATOM    760  N   ALA A  45       3.532  -6.407  -8.670  1.00  0.00           N  
ATOM    761  CA  ALA A  45       3.486  -5.092  -9.242  1.00  0.00           C  
ATOM    762  C   ALA A  45       4.147  -4.081  -8.300  1.00  0.00           C  
ATOM    763  O   ALA A  45       4.883  -3.198  -8.760  1.00  0.00           O  
ATOM    764  CB  ALA A  45       2.048  -4.752  -9.550  1.00  0.00           C  
ATOM    765  H   ALA A  45       2.661  -6.919  -8.484  1.00  0.00           H  
ATOM    766  HA  ALA A  45       4.052  -5.102 -10.170  1.00  0.00           H  
ATOM    767 1HB  ALA A  45       1.996  -3.782 -10.017  1.00  0.00           H  
ATOM    768 2HB  ALA A  45       1.641  -5.502 -10.226  1.00  0.00           H  
ATOM    769 3HB  ALA A  45       1.473  -4.760  -8.622  1.00  0.00           H  
ATOM    770  N   SER A  46       3.949  -4.248  -6.982  1.00  0.00           N  
ATOM    771  CA  SER A  46       4.559  -3.358  -5.999  1.00  0.00           C  
ATOM    772  C   SER A  46       6.078  -3.464  -6.011  1.00  0.00           C  
ATOM    773  O   SER A  46       6.776  -2.444  -5.945  1.00  0.00           O  
ATOM    774  CB  SER A  46       4.049  -3.659  -4.609  1.00  0.00           C  
ATOM    775  OG  SER A  46       4.658  -2.809  -3.665  1.00  0.00           O  
ATOM    776  H   SER A  46       3.293  -4.971  -6.661  1.00  0.00           H  
ATOM    777  HA  SER A  46       4.284  -2.332  -6.250  1.00  0.00           H  
ATOM    778 1HB  SER A  46       2.966  -3.518  -4.594  1.00  0.00           H  
ATOM    779 2HB  SER A  46       4.246  -4.697  -4.356  1.00  0.00           H  
ATOM    780  HG  SER A  46       5.523  -3.206  -3.479  1.00  0.00           H  
ATOM    781  N   ALA A  47       6.604  -4.700  -6.072  1.00  0.00           N  
ATOM    782  CA  ALA A  47       8.048  -4.908  -6.087  1.00  0.00           C  
ATOM    783  C   ALA A  47       8.658  -4.221  -7.303  1.00  0.00           C  
ATOM    784  O   ALA A  47       9.756  -3.638  -7.218  1.00  0.00           O  
ATOM    785  CB  ALA A  47       8.366  -6.400  -6.116  1.00  0.00           C  
ATOM    786  H   ALA A  47       5.972  -5.509  -6.060  1.00  0.00           H  
ATOM    787  HA  ALA A  47       8.469  -4.464  -5.188  1.00  0.00           H  
ATOM    788 1HB  ALA A  47       9.447  -6.547  -6.110  1.00  0.00           H  
ATOM    789 2HB  ALA A  47       7.927  -6.873  -5.245  1.00  0.00           H  
ATOM    790 3HB  ALA A  47       7.942  -6.844  -7.020  1.00  0.00           H  
ATOM    791  N   ARG A  48       7.942  -4.263  -8.433  1.00  0.00           N  
ATOM    792  CA  ARG A  48       8.436  -3.640  -9.643  1.00  0.00           C  
ATOM    793  C   ARG A  48       8.456  -2.113  -9.535  1.00  0.00           C  
ATOM    794  O   ARG A  48       9.442  -1.487  -9.930  1.00  0.00           O  
ATOM    795  CB  ARG A  48       7.609  -4.090 -10.829  1.00  0.00           C  
ATOM    796  CG  ARG A  48       7.836  -5.547 -11.228  1.00  0.00           C  
ATOM    797  CD  ARG A  48       6.921  -5.965 -12.297  1.00  0.00           C  
ATOM    798  NE  ARG A  48       7.181  -7.325 -12.750  1.00  0.00           N  
ATOM    799  CZ  ARG A  48       6.414  -7.995 -13.631  1.00  0.00           C  
ATOM    800  NH1 ARG A  48       5.330  -7.427 -14.132  1.00  0.00           N  
ATOM    801  NH2 ARG A  48       6.739  -9.221 -14.006  1.00  0.00           N  
ATOM    802  H   ARG A  48       7.068  -4.807  -8.448  1.00  0.00           H  
ATOM    803  HA  ARG A  48       9.458  -3.987  -9.801  1.00  0.00           H  
ATOM    804 1HB  ARG A  48       6.553  -3.978 -10.593  1.00  0.00           H  
ATOM    805 2HB  ARG A  48       7.825  -3.461 -11.689  1.00  0.00           H  
ATOM    806 1HG  ARG A  48       8.859  -5.672 -11.579  1.00  0.00           H  
ATOM    807 2HG  ARG A  48       7.672  -6.191 -10.365  1.00  0.00           H  
ATOM    808 1HD  ARG A  48       5.902  -5.924 -11.908  1.00  0.00           H  
ATOM    809 2HD  ARG A  48       7.022  -5.292 -13.145  1.00  0.00           H  
ATOM    810  HE  ARG A  48       8.005  -7.796 -12.390  1.00  0.00           H  
ATOM    811 1HH1 ARG A  48       5.072  -6.493 -13.857  1.00  0.00           H  
ATOM    812 2HH1 ARG A  48       4.757  -7.929 -14.795  1.00  0.00           H  
ATOM    813 1HH2 ARG A  48       7.580  -9.696 -13.636  1.00  0.00           H  
ATOM    814 2HH2 ARG A  48       6.165  -9.716 -14.666  1.00  0.00           H  
ATOM    815  N   GLU A  49       7.419  -1.512  -8.923  1.00  0.00           N  
ATOM    816  CA  GLU A  49       7.390  -0.053  -8.743  1.00  0.00           C  
ATOM    817  C   GLU A  49       8.509   0.421  -7.823  1.00  0.00           C  
ATOM    818  O   GLU A  49       9.107   1.477  -8.044  1.00  0.00           O  
ATOM    819  CB  GLU A  49       6.063   0.432  -8.141  1.00  0.00           C  
ATOM    820  CG  GLU A  49       4.855   0.379  -9.047  1.00  0.00           C  
ATOM    821  CD  GLU A  49       3.586   0.835  -8.339  1.00  0.00           C  
ATOM    822  OE1 GLU A  49       3.597   0.938  -7.122  1.00  0.00           O  
ATOM    823  OE2 GLU A  49       2.610   1.070  -9.013  1.00  0.00           O  
ATOM    824  H   GLU A  49       6.608  -2.079  -8.655  1.00  0.00           H  
ATOM    825  HA  GLU A  49       7.526   0.415  -9.716  1.00  0.00           H  
ATOM    826 1HB  GLU A  49       5.834  -0.176  -7.262  1.00  0.00           H  
ATOM    827 2HB  GLU A  49       6.179   1.460  -7.801  1.00  0.00           H  
ATOM    828 1HG  GLU A  49       5.030   1.018  -9.911  1.00  0.00           H  
ATOM    829 2HG  GLU A  49       4.725  -0.643  -9.402  1.00  0.00           H  
ATOM    830  N   GLN A  50       8.798  -0.373  -6.791  1.00  0.00           N  
ATOM    831  CA  GLN A  50       9.833  -0.030  -5.828  1.00  0.00           C  
ATOM    832  C   GLN A  50      11.243  -0.357  -6.322  1.00  0.00           C  
ATOM    833  O   GLN A  50      12.214   0.231  -5.838  1.00  0.00           O  
ATOM    834  CB  GLN A  50       9.540  -0.712  -4.497  1.00  0.00           C  
ATOM    835  CG  GLN A  50       8.289  -0.165  -3.831  1.00  0.00           C  
ATOM    836  CD  GLN A  50       7.920  -0.883  -2.572  1.00  0.00           C  
ATOM    837  OE1 GLN A  50       8.776  -1.344  -1.808  1.00  0.00           O  
ATOM    838  NE2 GLN A  50       6.628  -0.991  -2.353  1.00  0.00           N  
ATOM    839  H   GLN A  50       8.225  -1.213  -6.645  1.00  0.00           H  
ATOM    840  HA  GLN A  50       9.788   1.046  -5.663  1.00  0.00           H  
ATOM    841 1HB  GLN A  50       9.391  -1.782  -4.666  1.00  0.00           H  
ATOM    842 2HB  GLN A  50      10.386  -0.593  -3.823  1.00  0.00           H  
ATOM    843 1HG  GLN A  50       8.450   0.885  -3.591  1.00  0.00           H  
ATOM    844 2HG  GLN A  50       7.455  -0.263  -4.530  1.00  0.00           H  
ATOM    845 1HE2 GLN A  50       6.281  -1.469  -1.528  1.00  0.00           H  
ATOM    846 2HE2 GLN A  50       5.974  -0.604  -3.007  1.00  0.00           H  
ATOM    847  N   GLY A  51      11.373  -1.255  -7.307  1.00  0.00           N  
ATOM    848  CA  GLY A  51      12.680  -1.599  -7.838  1.00  0.00           C  
ATOM    849  C   GLY A  51      13.396  -2.696  -7.062  1.00  0.00           C  
ATOM    850  O   GLY A  51      14.629  -2.752  -7.061  1.00  0.00           O  
ATOM    851  H   GLY A  51      10.562  -1.767  -7.660  1.00  0.00           H  
ATOM    852 1HA  GLY A  51      12.554  -1.918  -8.873  1.00  0.00           H  
ATOM    853 2HA  GLY A  51      13.301  -0.705  -7.862  1.00  0.00           H  
ATOM    854  N   ASP A  52      12.640  -3.532  -6.348  1.00  0.00           N  
ATOM    855  CA  ASP A  52      13.235  -4.620  -5.583  1.00  0.00           C  
ATOM    856  C   ASP A  52      13.305  -5.850  -6.486  1.00  0.00           C  
ATOM    857  O   ASP A  52      12.296  -6.539  -6.689  1.00  0.00           O  
ATOM    858  CB  ASP A  52      12.434  -4.888  -4.303  1.00  0.00           C  
ATOM    859  CG  ASP A  52      13.058  -5.984  -3.411  1.00  0.00           C  
ATOM    860  OD1 ASP A  52      13.855  -6.778  -3.917  1.00  0.00           O  
ATOM    861  OD2 ASP A  52      12.729  -6.037  -2.250  1.00  0.00           O  
ATOM    862  H   ASP A  52      11.621  -3.456  -6.416  1.00  0.00           H  
ATOM    863  HA  ASP A  52      14.250  -4.339  -5.297  1.00  0.00           H  
ATOM    864 1HB  ASP A  52      12.364  -3.963  -3.724  1.00  0.00           H  
ATOM    865 2HB  ASP A  52      11.416  -5.179  -4.571  1.00  0.00           H  
ATOM    866  N   LYS A  53      14.483  -6.096  -7.076  1.00  0.00           N  
ATOM    867  CA  LYS A  53      14.626  -7.137  -8.090  1.00  0.00           C  
ATOM    868  C   LYS A  53      14.572  -8.549  -7.526  1.00  0.00           C  
ATOM    869  O   LYS A  53      14.146  -9.477  -8.221  1.00  0.00           O  
ATOM    870  CB  LYS A  53      15.955  -6.963  -8.850  1.00  0.00           C  
ATOM    871  CG  LYS A  53      17.231  -7.350  -8.045  1.00  0.00           C  
ATOM    872  CD  LYS A  53      18.520  -7.135  -8.841  1.00  0.00           C  
ATOM    873  CE  LYS A  53      19.790  -7.468  -8.000  1.00  0.00           C  
ATOM    874  NZ  LYS A  53      19.939  -8.950  -7.678  1.00  0.00           N  
ATOM    875  H   LYS A  53      15.278  -5.513  -6.837  1.00  0.00           H  
ATOM    876  HA  LYS A  53      13.805  -7.030  -8.798  1.00  0.00           H  
ATOM    877 1HB  LYS A  53      15.937  -7.573  -9.753  1.00  0.00           H  
ATOM    878 2HB  LYS A  53      16.058  -5.923  -9.159  1.00  0.00           H  
ATOM    879 1HG  LYS A  53      17.277  -6.792  -7.110  1.00  0.00           H  
ATOM    880 2HG  LYS A  53      17.189  -8.406  -7.814  1.00  0.00           H  
ATOM    881 1HD  LYS A  53      18.505  -7.776  -9.722  1.00  0.00           H  
ATOM    882 2HD  LYS A  53      18.577  -6.097  -9.169  1.00  0.00           H  
ATOM    883 1HE  LYS A  53      20.666  -7.145  -8.559  1.00  0.00           H  
ATOM    884 2HE  LYS A  53      19.746  -6.913  -7.063  1.00  0.00           H  
ATOM    885 1HZ  LYS A  53      20.777  -9.090  -7.140  1.00  0.00           H  
ATOM    886 2HZ  LYS A  53      19.139  -9.317  -7.119  1.00  0.00           H  
ATOM    887 3HZ  LYS A  53      19.999  -9.478  -8.529  1.00  0.00           H  
ATOM    888  N   ASP A  54      14.986  -8.723  -6.272  1.00  0.00           N  
ATOM    889  CA  ASP A  54      15.015 -10.060  -5.714  1.00  0.00           C  
ATOM    890  C   ASP A  54      13.612 -10.430  -5.278  1.00  0.00           C  
ATOM    891  O   ASP A  54      13.164 -11.559  -5.499  1.00  0.00           O  
ATOM    892  CB  ASP A  54      16.014 -10.119  -4.573  1.00  0.00           C  
ATOM    893  CG  ASP A  54      17.468  -9.889  -5.051  1.00  0.00           C  
ATOM    894  OD1 ASP A  54      17.783 -10.130  -6.209  1.00  0.00           O  
ATOM    895  OD2 ASP A  54      18.253  -9.450  -4.261  1.00  0.00           O  
ATOM    896  H   ASP A  54      15.321  -7.937  -5.720  1.00  0.00           H  
ATOM    897  HA  ASP A  54      15.332 -10.758  -6.486  1.00  0.00           H  
ATOM    898 1HB  ASP A  54      15.753  -9.380  -3.808  1.00  0.00           H  
ATOM    899 2HB  ASP A  54      15.966 -11.091  -4.114  1.00  0.00           H  
ATOM    900  N   LEU A  55      12.868  -9.442  -4.768  1.00  0.00           N  
ATOM    901  CA  LEU A  55      11.486  -9.690  -4.405  1.00  0.00           C  
ATOM    902  C   LEU A  55      10.676  -9.919  -5.662  1.00  0.00           C  
ATOM    903  O   LEU A  55       9.810 -10.795  -5.681  1.00  0.00           O  
ATOM    904  CB  LEU A  55      10.900  -8.545  -3.594  1.00  0.00           C  
ATOM    905  CG  LEU A  55       9.427  -8.672  -3.153  1.00  0.00           C  
ATOM    906  CD1 LEU A  55       9.181  -9.943  -2.302  1.00  0.00           C  
ATOM    907  CD2 LEU A  55       9.074  -7.424  -2.377  1.00  0.00           C  
ATOM    908  H   LEU A  55      13.284  -8.516  -4.577  1.00  0.00           H  
ATOM    909  HA  LEU A  55      11.458 -10.594  -3.813  1.00  0.00           H  
ATOM    910 1HB  LEU A  55      11.514  -8.403  -2.702  1.00  0.00           H  
ATOM    911 2HB  LEU A  55      10.970  -7.649  -4.201  1.00  0.00           H  
ATOM    912  HG  LEU A  55       8.811  -8.726  -4.020  1.00  0.00           H  
ATOM    913 1HD1 LEU A  55       8.134  -9.991  -2.007  1.00  0.00           H  
ATOM    914 2HD1 LEU A  55       9.417 -10.832  -2.877  1.00  0.00           H  
ATOM    915 3HD1 LEU A  55       9.798  -9.909  -1.419  1.00  0.00           H  
ATOM    916 1HD2 LEU A  55       8.026  -7.464  -2.074  1.00  0.00           H  
ATOM    917 2HD2 LEU A  55       9.712  -7.351  -1.494  1.00  0.00           H  
ATOM    918 3HD2 LEU A  55       9.238  -6.550  -3.006  1.00  0.00           H  
ATOM    919  N   THR A  56      10.952  -9.147  -6.723  1.00  0.00           N  
ATOM    920  CA  THR A  56      10.215  -9.313  -7.960  1.00  0.00           C  
ATOM    921  C   THR A  56      10.395 -10.745  -8.431  1.00  0.00           C  
ATOM    922  O   THR A  56       9.410 -11.412  -8.755  1.00  0.00           O  
ATOM    923  CB  THR A  56      10.730  -8.347  -9.060  1.00  0.00           C  
ATOM    924  OG1 THR A  56      10.538  -6.994  -8.650  1.00  0.00           O  
ATOM    925  CG2 THR A  56       9.989  -8.559 -10.371  1.00  0.00           C  
ATOM    926  H   THR A  56      11.660  -8.412  -6.665  1.00  0.00           H  
ATOM    927  HA  THR A  56       9.157  -9.131  -7.774  1.00  0.00           H  
ATOM    928  HB  THR A  56      11.791  -8.524  -9.215  1.00  0.00           H  
ATOM    929  HG1 THR A  56      11.107  -6.805  -7.879  1.00  0.00           H  
ATOM    930 1HG2 THR A  56      10.378  -7.868 -11.114  1.00  0.00           H  
ATOM    931 2HG2 THR A  56      10.118  -9.583 -10.729  1.00  0.00           H  
ATOM    932 3HG2 THR A  56       8.947  -8.360 -10.217  1.00  0.00           H  
ATOM    933  N   LYS A  57      11.639 -11.250  -8.424  1.00  0.00           N  
ATOM    934  CA  LYS A  57      11.858 -12.626  -8.832  1.00  0.00           C  
ATOM    935  C   LYS A  57      11.132 -13.612  -7.934  1.00  0.00           C  
ATOM    936  O   LYS A  57      10.508 -14.539  -8.441  1.00  0.00           O  
ATOM    937  CB  LYS A  57      13.344 -12.978  -8.864  1.00  0.00           C  
ATOM    938  CG  LYS A  57      13.621 -14.439  -9.300  1.00  0.00           C  
ATOM    939  CD  LYS A  57      15.113 -14.728  -9.423  1.00  0.00           C  
ATOM    940  CE  LYS A  57      15.364 -16.196  -9.777  1.00  0.00           C  
ATOM    941  NZ  LYS A  57      16.823 -16.493  -9.954  1.00  0.00           N  
ATOM    942  H   LYS A  57      12.439 -10.658  -8.174  1.00  0.00           H  
ATOM    943  HA  LYS A  57      11.460 -12.744  -9.842  1.00  0.00           H  
ATOM    944 1HB  LYS A  57      13.860 -12.306  -9.548  1.00  0.00           H  
ATOM    945 2HB  LYS A  57      13.773 -12.819  -7.872  1.00  0.00           H  
ATOM    946 1HG  LYS A  57      13.203 -15.120  -8.561  1.00  0.00           H  
ATOM    947 2HG  LYS A  57      13.130 -14.632 -10.256  1.00  0.00           H  
ATOM    948 1HD  LYS A  57      15.542 -14.094 -10.200  1.00  0.00           H  
ATOM    949 2HD  LYS A  57      15.602 -14.495  -8.481  1.00  0.00           H  
ATOM    950 1HE  LYS A  57      14.971 -16.825  -8.978  1.00  0.00           H  
ATOM    951 2HE  LYS A  57      14.840 -16.433 -10.702  1.00  0.00           H  
ATOM    952 1HZ  LYS A  57      16.944 -17.470 -10.186  1.00  0.00           H  
ATOM    953 2HZ  LYS A  57      17.196 -15.923 -10.702  1.00  0.00           H  
ATOM    954 3HZ  LYS A  57      17.322 -16.289  -9.099  1.00  0.00           H  
ATOM    955  N   ALA A  58      11.194 -13.427  -6.608  1.00  0.00           N  
ATOM    956  CA  ALA A  58      10.566 -14.380  -5.704  1.00  0.00           C  
ATOM    957  C   ALA A  58       9.069 -14.484  -5.950  1.00  0.00           C  
ATOM    958  O   ALA A  58       8.496 -15.582  -5.944  1.00  0.00           O  
ATOM    959  CB  ALA A  58      10.822 -13.968  -4.272  1.00  0.00           C  
ATOM    960  H   ALA A  58      11.739 -12.647  -6.226  1.00  0.00           H  
ATOM    961  HA  ALA A  58      11.010 -15.348  -5.879  1.00  0.00           H  
ATOM    962 1HB  ALA A  58      10.389 -14.689  -3.597  1.00  0.00           H  
ATOM    963 2HB  ALA A  58      11.887 -13.911  -4.108  1.00  0.00           H  
ATOM    964 3HB  ALA A  58      10.377 -12.989  -4.095  1.00  0.00           H  
ATOM    965  N   ILE A  59       8.443 -13.355  -6.242  1.00  0.00           N  
ATOM    966  CA  ILE A  59       7.018 -13.333  -6.476  1.00  0.00           C  
ATOM    967  C   ILE A  59       6.719 -13.991  -7.822  1.00  0.00           C  
ATOM    968  O   ILE A  59       5.749 -14.753  -7.929  1.00  0.00           O  
ATOM    969  CB  ILE A  59       6.479 -11.921  -6.427  1.00  0.00           C  
ATOM    970  CG1 ILE A  59       6.691 -11.368  -5.045  1.00  0.00           C  
ATOM    971  CG2 ILE A  59       4.937 -12.024  -6.663  1.00  0.00           C  
ATOM    972  CD1 ILE A  59       6.540  -9.937  -4.980  1.00  0.00           C  
ATOM    973  H   ILE A  59       8.974 -12.476  -6.215  1.00  0.00           H  
ATOM    974  HA  ILE A  59       6.530 -13.912  -5.695  1.00  0.00           H  
ATOM    975  HB  ILE A  59       6.974 -11.278  -7.153  1.00  0.00           H  
ATOM    976 1HG1 ILE A  59       5.969 -11.823  -4.378  1.00  0.00           H  
ATOM    977 2HG1 ILE A  59       7.682 -11.606  -4.705  1.00  0.00           H  
ATOM    978 1HG2 ILE A  59       4.478 -11.070  -6.589  1.00  0.00           H  
ATOM    979 2HG2 ILE A  59       4.727 -12.433  -7.642  1.00  0.00           H  
ATOM    980 3HG2 ILE A  59       4.500 -12.672  -5.911  1.00  0.00           H  
ATOM    981 1HD1 ILE A  59       6.684  -9.599  -3.963  1.00  0.00           H  
ATOM    982 2HD1 ILE A  59       7.273  -9.464  -5.634  1.00  0.00           H  
ATOM    983 3HD1 ILE A  59       5.598  -9.688  -5.293  1.00  0.00           H  
ATOM    984  N   GLU A  60       7.517 -13.680  -8.864  1.00  0.00           N  
ATOM    985  CA  GLU A  60       7.286 -14.312 -10.157  1.00  0.00           C  
ATOM    986  C   GLU A  60       7.466 -15.819 -10.046  1.00  0.00           C  
ATOM    987  O   GLU A  60       6.707 -16.568 -10.657  1.00  0.00           O  
ATOM    988  CB  GLU A  60       8.249 -13.837 -11.250  1.00  0.00           C  
ATOM    989  CG  GLU A  60       8.071 -12.436 -11.773  1.00  0.00           C  
ATOM    990  CD  GLU A  60       9.011 -12.147 -12.922  1.00  0.00           C  
ATOM    991  OE1 GLU A  60       9.788 -13.029 -13.255  1.00  0.00           O  
ATOM    992  OE2 GLU A  60       8.943 -11.083 -13.493  1.00  0.00           O  
ATOM    993  H   GLU A  60       8.276 -12.998  -8.757  1.00  0.00           H  
ATOM    994  HA  GLU A  60       6.268 -14.100 -10.472  1.00  0.00           H  
ATOM    995 1HB  GLU A  60       9.267 -13.894 -10.860  1.00  0.00           H  
ATOM    996 2HB  GLU A  60       8.196 -14.520 -12.082  1.00  0.00           H  
ATOM    997 1HG  GLU A  60       7.040 -12.281 -12.085  1.00  0.00           H  
ATOM    998 2HG  GLU A  60       8.294 -11.761 -10.970  1.00  0.00           H  
ATOM    999  N   LEU A  61       8.425 -16.289  -9.239  1.00  0.00           N  
ATOM   1000  CA  LEU A  61       8.617 -17.723  -9.116  1.00  0.00           C  
ATOM   1001  C   LEU A  61       7.370 -18.359  -8.553  1.00  0.00           C  
ATOM   1002  O   LEU A  61       6.935 -19.416  -9.029  1.00  0.00           O  
ATOM   1003  CB  LEU A  61       9.755 -18.048  -8.144  1.00  0.00           C  
ATOM   1004  CG  LEU A  61      11.185 -17.737  -8.545  1.00  0.00           C  
ATOM   1005  CD1 LEU A  61      12.057 -17.920  -7.325  1.00  0.00           C  
ATOM   1006  CD2 LEU A  61      11.639 -18.668  -9.646  1.00  0.00           C  
ATOM   1007  H   LEU A  61       9.061 -15.632  -8.778  1.00  0.00           H  
ATOM   1008  HA  LEU A  61       8.810 -18.140 -10.098  1.00  0.00           H  
ATOM   1009 1HB  LEU A  61       9.560 -17.521  -7.215  1.00  0.00           H  
ATOM   1010 2HB  LEU A  61       9.708 -19.090  -7.947  1.00  0.00           H  
ATOM   1011  HG  LEU A  61      11.259 -16.725  -8.885  1.00  0.00           H  
ATOM   1012 1HD1 LEU A  61      13.083 -17.691  -7.578  1.00  0.00           H  
ATOM   1013 2HD1 LEU A  61      11.739 -17.268  -6.538  1.00  0.00           H  
ATOM   1014 3HD1 LEU A  61      11.975 -18.944  -6.984  1.00  0.00           H  
ATOM   1015 1HD2 LEU A  61      12.669 -18.437  -9.908  1.00  0.00           H  
ATOM   1016 2HD2 LEU A  61      11.573 -19.702  -9.304  1.00  0.00           H  
ATOM   1017 3HD2 LEU A  61      11.013 -18.540 -10.525  1.00  0.00           H  
ATOM   1018  N   VAL A  62       6.733 -17.695  -7.592  1.00  0.00           N  
ATOM   1019  CA  VAL A  62       5.542 -18.282  -7.028  1.00  0.00           C  
ATOM   1020  C   VAL A  62       4.406 -18.341  -8.053  1.00  0.00           C  
ATOM   1021  O   VAL A  62       3.723 -19.357  -8.154  1.00  0.00           O  
ATOM   1022  CB  VAL A  62       5.074 -17.514  -5.784  1.00  0.00           C  
ATOM   1023  CG1 VAL A  62       3.797 -18.062  -5.336  1.00  0.00           C  
ATOM   1024  CG2 VAL A  62       6.056 -17.662  -4.687  1.00  0.00           C  
ATOM   1025  H   VAL A  62       7.152 -16.839  -7.204  1.00  0.00           H  
ATOM   1026  HA  VAL A  62       5.787 -19.294  -6.744  1.00  0.00           H  
ATOM   1027  HB  VAL A  62       4.942 -16.458  -6.030  1.00  0.00           H  
ATOM   1028 1HG1 VAL A  62       3.470 -17.545  -4.439  1.00  0.00           H  
ATOM   1029 2HG1 VAL A  62       3.039 -17.993  -6.091  1.00  0.00           H  
ATOM   1030 3HG1 VAL A  62       3.973 -19.068  -5.126  1.00  0.00           H  
ATOM   1031 1HG2 VAL A  62       5.697 -17.127  -3.815  1.00  0.00           H  
ATOM   1032 2HG2 VAL A  62       6.159 -18.712  -4.451  1.00  0.00           H  
ATOM   1033 3HG2 VAL A  62       7.016 -17.267  -4.985  1.00  0.00           H  
ATOM   1034  N   LEU A  63       4.202 -17.250  -8.789  1.00  0.00           N  
ATOM   1035  CA  LEU A  63       3.153 -17.166  -9.806  1.00  0.00           C  
ATOM   1036  C   LEU A  63       3.354 -18.088 -11.013  1.00  0.00           C  
ATOM   1037  O   LEU A  63       2.388 -18.614 -11.572  1.00  0.00           O  
ATOM   1038  CB  LEU A  63       3.068 -15.717 -10.302  1.00  0.00           C  
ATOM   1039  CG  LEU A  63       2.475 -14.678  -9.328  1.00  0.00           C  
ATOM   1040  CD1 LEU A  63       2.788 -13.291  -9.808  1.00  0.00           C  
ATOM   1041  CD2 LEU A  63       0.944 -14.836  -9.299  1.00  0.00           C  
ATOM   1042  H   LEU A  63       4.804 -16.435  -8.621  1.00  0.00           H  
ATOM   1043  HA  LEU A  63       2.221 -17.447  -9.334  1.00  0.00           H  
ATOM   1044 1HB  LEU A  63       4.079 -15.392 -10.551  1.00  0.00           H  
ATOM   1045 2HB  LEU A  63       2.474 -15.702 -11.215  1.00  0.00           H  
ATOM   1046  HG  LEU A  63       2.903 -14.812  -8.339  1.00  0.00           H  
ATOM   1047 1HD1 LEU A  63       2.365 -12.558  -9.118  1.00  0.00           H  
ATOM   1048 2HD1 LEU A  63       3.867 -13.182  -9.835  1.00  0.00           H  
ATOM   1049 3HD1 LEU A  63       2.375 -13.133 -10.802  1.00  0.00           H  
ATOM   1050 1HD2 LEU A  63       0.502 -14.098  -8.655  1.00  0.00           H  
ATOM   1051 2HD2 LEU A  63       0.546 -14.696 -10.304  1.00  0.00           H  
ATOM   1052 3HD2 LEU A  63       0.679 -15.808  -8.948  1.00  0.00           H  
ATOM   1053  N   LYS A  64       4.605 -18.256 -11.440  1.00  0.00           N  
ATOM   1054  CA  LYS A  64       4.934 -19.062 -12.613  1.00  0.00           C  
ATOM   1055  C   LYS A  64       5.030 -20.573 -12.355  1.00  0.00           C  
ATOM   1056  O   LYS A  64       4.797 -21.361 -13.276  1.00  0.00           O  
ATOM   1057  CB  LYS A  64       6.268 -18.579 -13.194  1.00  0.00           C  
ATOM   1058  CG  LYS A  64       6.233 -17.176 -13.827  1.00  0.00           C  
ATOM   1059  CD  LYS A  64       7.627 -16.757 -14.324  1.00  0.00           C  
ATOM   1060  CE  LYS A  64       7.623 -15.343 -14.930  1.00  0.00           C  
ATOM   1061  NZ  LYS A  64       8.999 -14.902 -15.362  1.00  0.00           N  
ATOM   1062  H   LYS A  64       5.355 -17.757 -10.962  1.00  0.00           H  
ATOM   1063  HA  LYS A  64       4.152 -18.903 -13.354  1.00  0.00           H  
ATOM   1064 1HB  LYS A  64       7.015 -18.563 -12.396  1.00  0.00           H  
ATOM   1065 2HB  LYS A  64       6.611 -19.287 -13.946  1.00  0.00           H  
ATOM   1066 1HG  LYS A  64       5.535 -17.172 -14.663  1.00  0.00           H  
ATOM   1067 2HG  LYS A  64       5.886 -16.456 -13.085  1.00  0.00           H  
ATOM   1068 1HD  LYS A  64       8.321 -16.771 -13.480  1.00  0.00           H  
ATOM   1069 2HD  LYS A  64       7.978 -17.464 -15.073  1.00  0.00           H  
ATOM   1070 1HE  LYS A  64       6.962 -15.327 -15.793  1.00  0.00           H  
ATOM   1071 2HE  LYS A  64       7.246 -14.643 -14.189  1.00  0.00           H  
ATOM   1072 1HZ  LYS A  64       8.948 -13.966 -15.742  1.00  0.00           H  
ATOM   1073 2HZ  LYS A  64       9.646 -14.894 -14.567  1.00  0.00           H  
ATOM   1074 3HZ  LYS A  64       9.352 -15.529 -16.062  1.00  0.00           H  
ATOM   1075  N   THR A  65       5.389 -20.965 -11.130  1.00  0.00           N  
ATOM   1076  CA  THR A  65       5.596 -22.361 -10.751  1.00  0.00           C  
ATOM   1077  C   THR A  65       4.303 -23.140 -10.514  1.00  0.00           C  
ATOM   1078  O   THR A  65       4.201 -24.288 -10.961  1.00  0.00           O  
ATOM   1079  OXT THR A  65       3.653 -22.844  -9.514  1.00  0.00           O  
ATOM   1080  CB  THR A  65       6.474 -22.419  -9.486  1.00  0.00           C  
ATOM   1081  OG1 THR A  65       7.737 -21.812  -9.781  1.00  0.00           O  
ATOM   1082  CG2 THR A  65       6.695 -23.840  -9.021  1.00  0.00           C  
ATOM   1083  H   THR A  65       5.590 -20.258 -10.421  1.00  0.00           H  
ATOM   1084  HA  THR A  65       6.136 -22.850 -11.562  1.00  0.00           H  
ATOM   1085  HB  THR A  65       5.989 -21.854  -8.684  1.00  0.00           H  
ATOM   1086  HG1 THR A  65       7.596 -20.848  -9.818  1.00  0.00           H  
ATOM   1087 1HG2 THR A  65       7.318 -23.826  -8.141  1.00  0.00           H  
ATOM   1088 2HG2 THR A  65       5.744 -24.309  -8.779  1.00  0.00           H  
ATOM   1089 3HG2 THR A  65       7.187 -24.398  -9.810  1.00  0.00           H  
TER                                                                             
ATOM   1091  N   ARG B  66     -11.781  22.508   7.157  1.00  0.00           N  
ATOM   1092  CA  ARG B  66     -10.885  21.603   7.851  1.00  0.00           C  
ATOM   1093  C   ARG B  66      -9.562  21.570   7.098  1.00  0.00           C  
ATOM   1094  O   ARG B  66      -9.516  21.900   5.912  1.00  0.00           O  
ATOM   1095  CB  ARG B  66     -11.480  20.217   7.916  1.00  0.00           C  
ATOM   1096  CG  ARG B  66     -12.748  20.097   8.727  1.00  0.00           C  
ATOM   1097  CD  ARG B  66     -13.225  18.688   8.772  1.00  0.00           C  
ATOM   1098  NE  ARG B  66     -14.452  18.550   9.544  1.00  0.00           N  
ATOM   1099  CZ  ARG B  66     -15.129  17.397   9.707  1.00  0.00           C  
ATOM   1100  NH1 ARG B  66     -14.689  16.289   9.147  1.00  0.00           N  
ATOM   1101  NH2 ARG B  66     -16.236  17.380  10.429  1.00  0.00           N  
ATOM   1102 1H   ARG B  66     -12.657  22.543   7.637  1.00  0.00           H  
ATOM   1103 2H   ARG B  66     -11.377  23.422   7.133  1.00  0.00           H  
ATOM   1104 3H   ARG B  66     -11.925  22.183   6.222  1.00  0.00           H  
ATOM   1105  HA  ARG B  66     -10.713  21.971   8.863  1.00  0.00           H  
ATOM   1106 1HB  ARG B  66     -11.647  19.820   6.917  1.00  0.00           H  
ATOM   1107 2HB  ARG B  66     -10.775  19.589   8.407  1.00  0.00           H  
ATOM   1108 1HG  ARG B  66     -12.560  20.433   9.747  1.00  0.00           H  
ATOM   1109 2HG  ARG B  66     -13.528  20.714   8.278  1.00  0.00           H  
ATOM   1110 1HD  ARG B  66     -13.417  18.337   7.759  1.00  0.00           H  
ATOM   1111 2HD  ARG B  66     -12.459  18.062   9.232  1.00  0.00           H  
ATOM   1112  HE  ARG B  66     -14.822  19.380   9.989  1.00  0.00           H  
ATOM   1113 1HH1 ARG B  66     -13.842  16.304   8.595  1.00  0.00           H  
ATOM   1114 2HH1 ARG B  66     -15.199  15.423   9.270  1.00  0.00           H  
ATOM   1115 1HH2 ARG B  66     -16.573  18.231  10.857  1.00  0.00           H  
ATOM   1116 2HH2 ARG B  66     -16.746  16.518  10.552  1.00  0.00           H  
ATOM   1117  N   LYS B  67      -8.479  21.177   7.759  1.00  0.00           N  
ATOM   1118  CA  LYS B  67      -7.212  21.123   7.045  1.00  0.00           C  
ATOM   1119  C   LYS B  67      -7.143  19.958   6.065  1.00  0.00           C  
ATOM   1120  O   LYS B  67      -7.356  18.785   6.439  1.00  0.00           O  
ATOM   1121  CB  LYS B  67      -6.047  21.031   8.030  1.00  0.00           C  
ATOM   1122  CG  LYS B  67      -5.935  22.216   8.989  1.00  0.00           C  
ATOM   1123  CD  LYS B  67      -5.500  23.490   8.258  1.00  0.00           C  
ATOM   1124  CE  LYS B  67      -5.242  24.639   9.232  1.00  0.00           C  
ATOM   1125  NZ  LYS B  67      -4.859  25.895   8.523  1.00  0.00           N  
ATOM   1126  H   LYS B  67      -8.531  20.925   8.736  1.00  0.00           H  
ATOM   1127  HA  LYS B  67      -7.105  22.045   6.470  1.00  0.00           H  
ATOM   1128 1HB  LYS B  67      -6.154  20.129   8.639  1.00  0.00           H  
ATOM   1129 2HB  LYS B  67      -5.107  20.944   7.479  1.00  0.00           H  
ATOM   1130 1HG  LYS B  67      -6.901  22.392   9.464  1.00  0.00           H  
ATOM   1131 2HG  LYS B  67      -5.205  21.979   9.766  1.00  0.00           H  
ATOM   1132 1HD  LYS B  67      -4.589  23.291   7.690  1.00  0.00           H  
ATOM   1133 2HD  LYS B  67      -6.284  23.789   7.559  1.00  0.00           H  
ATOM   1134 1HE  LYS B  67      -6.146  24.822   9.812  1.00  0.00           H  
ATOM   1135 2HE  LYS B  67      -4.437  24.356   9.910  1.00  0.00           H  
ATOM   1136 1HZ  LYS B  67      -4.697  26.628   9.199  1.00  0.00           H  
ATOM   1137 2HZ  LYS B  67      -4.015  25.737   7.990  1.00  0.00           H  
ATOM   1138 3HZ  LYS B  67      -5.605  26.170   7.899  1.00  0.00           H  
ATOM   1139  N   VAL B  68      -6.780  20.304   4.827  1.00  0.00           N  
ATOM   1140  CA  VAL B  68      -6.622  19.347   3.749  1.00  0.00           C  
ATOM   1141  C   VAL B  68      -5.171  19.368   3.318  1.00  0.00           C  
ATOM   1142  O   VAL B  68      -4.627  20.424   2.987  1.00  0.00           O  
ATOM   1143  CB  VAL B  68      -7.506  19.692   2.538  1.00  0.00           C  
ATOM   1144  CG1 VAL B  68      -7.281  18.644   1.452  1.00  0.00           C  
ATOM   1145  CG2 VAL B  68      -8.975  19.764   2.951  1.00  0.00           C  
ATOM   1146  H   VAL B  68      -6.630  21.283   4.626  1.00  0.00           H  
ATOM   1147  HA  VAL B  68      -6.878  18.355   4.109  1.00  0.00           H  
ATOM   1148  HB  VAL B  68      -7.199  20.654   2.134  1.00  0.00           H  
ATOM   1149 1HG1 VAL B  68      -7.886  18.885   0.579  1.00  0.00           H  
ATOM   1150 2HG1 VAL B  68      -6.228  18.630   1.171  1.00  0.00           H  
ATOM   1151 3HG1 VAL B  68      -7.569  17.658   1.836  1.00  0.00           H  
ATOM   1152 1HG2 VAL B  68      -9.585  20.017   2.082  1.00  0.00           H  
ATOM   1153 2HG2 VAL B  68      -9.295  18.819   3.343  1.00  0.00           H  
ATOM   1154 3HG2 VAL B  68      -9.103  20.532   3.715  1.00  0.00           H  
ATOM   1155  N   CYS B  69      -4.546  18.211   3.347  1.00  0.00           N  
ATOM   1156  CA  CYS B  69      -3.132  18.116   3.033  1.00  0.00           C  
ATOM   1157  C   CYS B  69      -2.903  17.226   1.826  1.00  0.00           C  
ATOM   1158  O   CYS B  69      -3.712  16.347   1.542  1.00  0.00           O  
ATOM   1159  CB  CYS B  69      -2.395  17.572   4.243  1.00  0.00           C  
ATOM   1160  SG  CYS B  69      -2.671  18.580   5.713  1.00  0.00           S  
ATOM   1161  H   CYS B  69      -5.066  17.379   3.608  1.00  0.00           H  
ATOM   1162  HA  CYS B  69      -2.753  19.113   2.810  1.00  0.00           H  
ATOM   1163 1HB  CYS B  69      -2.725  16.556   4.451  1.00  0.00           H  
ATOM   1164 2HB  CYS B  69      -1.323  17.539   4.044  1.00  0.00           H  
ATOM   1165  N   ASN B  70      -1.810  17.443   1.120  1.00  0.00           N  
ATOM   1166  CA  ASN B  70      -1.499  16.605  -0.032  1.00  0.00           C  
ATOM   1167  C   ASN B  70      -0.931  15.265   0.398  1.00  0.00           C  
ATOM   1168  O   ASN B  70      -0.208  15.186   1.389  1.00  0.00           O  
ATOM   1169  CB  ASN B  70      -0.542  17.328  -0.953  1.00  0.00           C  
ATOM   1170  CG  ASN B  70      -1.186  18.492  -1.645  1.00  0.00           C  
ATOM   1171  OD1 ASN B  70      -2.345  18.427  -2.073  1.00  0.00           O  
ATOM   1172  ND2 ASN B  70      -0.463  19.576  -1.750  1.00  0.00           N  
ATOM   1173  H   ASN B  70      -1.181  18.190   1.384  1.00  0.00           H  
ATOM   1174  HA  ASN B  70      -2.419  16.399  -0.579  1.00  0.00           H  
ATOM   1175 1HB  ASN B  70       0.299  17.701  -0.378  1.00  0.00           H  
ATOM   1176 2HB  ASN B  70      -0.149  16.639  -1.672  1.00  0.00           H  
ATOM   1177 1HD2 ASN B  70      -0.844  20.389  -2.194  1.00  0.00           H  
ATOM   1178 2HD2 ASN B  70       0.466  19.595  -1.383  1.00  0.00           H  
ATOM   1179  N   GLY B  71      -1.253  14.214  -0.343  1.00  0.00           N  
ATOM   1180  CA  GLY B  71      -0.705  12.898  -0.070  1.00  0.00           C  
ATOM   1181  C   GLY B  71       0.620  12.641  -0.777  1.00  0.00           C  
ATOM   1182  O   GLY B  71       1.185  13.510  -1.448  1.00  0.00           O  
ATOM   1183  H   GLY B  71      -1.920  14.318  -1.102  1.00  0.00           H  
ATOM   1184 1HA  GLY B  71      -0.574  12.770   1.004  1.00  0.00           H  
ATOM   1185 2HA  GLY B  71      -1.430  12.147  -0.383  1.00  0.00           H  
ATOM   1186  N   ILE B  72       1.092  11.418  -0.639  1.00  0.00           N  
ATOM   1187  CA  ILE B  72       2.365  10.997  -1.195  1.00  0.00           C  
ATOM   1188  C   ILE B  72       2.202  10.751  -2.681  1.00  0.00           C  
ATOM   1189  O   ILE B  72       1.225  10.129  -3.098  1.00  0.00           O  
ATOM   1190  CB  ILE B  72       2.920   9.791  -0.398  1.00  0.00           C  
ATOM   1191  CG1 ILE B  72       3.147  10.197   1.131  1.00  0.00           C  
ATOM   1192  CG2 ILE B  72       4.206   9.223  -1.022  1.00  0.00           C  
ATOM   1193  CD1 ILE B  72       4.149  11.361   1.385  1.00  0.00           C  
ATOM   1194  H   ILE B  72       0.518  10.749  -0.132  1.00  0.00           H  
ATOM   1195  HA  ILE B  72       3.084  11.799  -1.063  1.00  0.00           H  
ATOM   1196  HB  ILE B  72       2.177   9.034  -0.383  1.00  0.00           H  
ATOM   1197 1HG1 ILE B  72       2.185  10.474   1.566  1.00  0.00           H  
ATOM   1198 2HG1 ILE B  72       3.526   9.320   1.661  1.00  0.00           H  
ATOM   1199 1HG2 ILE B  72       4.545   8.368  -0.447  1.00  0.00           H  
ATOM   1200 2HG2 ILE B  72       4.019   8.898  -2.047  1.00  0.00           H  
ATOM   1201 3HG2 ILE B  72       4.986   9.970  -1.034  1.00  0.00           H  
ATOM   1202 1HD1 ILE B  72       4.245  11.550   2.438  1.00  0.00           H  
ATOM   1203 2HD1 ILE B  72       5.127  11.103   0.993  1.00  0.00           H  
ATOM   1204 3HD1 ILE B  72       3.801  12.266   0.920  1.00  0.00           H  
ATOM   1205  N   GLY B  73       3.123  11.274  -3.488  1.00  0.00           N  
ATOM   1206  CA  GLY B  73       3.029  11.142  -4.929  1.00  0.00           C  
ATOM   1207  C   GLY B  73       2.581  12.439  -5.605  1.00  0.00           C  
ATOM   1208  O   GLY B  73       2.705  12.565  -6.826  1.00  0.00           O  
ATOM   1209  H   GLY B  73       3.934  11.775  -3.126  1.00  0.00           H  
ATOM   1210 1HA  GLY B  73       4.008  10.856  -5.319  1.00  0.00           H  
ATOM   1211 2HA  GLY B  73       2.339  10.340  -5.179  1.00  0.00           H  
ATOM   1212  N   ILE B  74       2.073  13.415  -4.842  1.00  0.00           N  
ATOM   1213  CA  ILE B  74       1.702  14.677  -5.480  1.00  0.00           C  
ATOM   1214  C   ILE B  74       2.341  15.859  -4.758  1.00  0.00           C  
ATOM   1215  O   ILE B  74       2.804  15.738  -3.622  1.00  0.00           O  
ATOM   1216  CB  ILE B  74       0.176  14.902  -5.540  1.00  0.00           C  
ATOM   1217  CG1 ILE B  74      -0.381  14.989  -4.153  1.00  0.00           C  
ATOM   1218  CG2 ILE B  74      -0.506  13.778  -6.318  1.00  0.00           C  
ATOM   1219  CD1 ILE B  74      -1.798  15.513  -4.102  1.00  0.00           C  
ATOM   1220  H   ILE B  74       1.944  13.295  -3.833  1.00  0.00           H  
ATOM   1221  HA  ILE B  74       2.077  14.678  -6.502  1.00  0.00           H  
ATOM   1222  HB  ILE B  74      -0.027  15.848  -6.035  1.00  0.00           H  
ATOM   1223 1HG1 ILE B  74      -0.358  14.000  -3.692  1.00  0.00           H  
ATOM   1224 2HG1 ILE B  74       0.260  15.640  -3.584  1.00  0.00           H  
ATOM   1225 1HG2 ILE B  74      -1.577  13.964  -6.359  1.00  0.00           H  
ATOM   1226 2HG2 ILE B  74      -0.103  13.742  -7.330  1.00  0.00           H  
ATOM   1227 3HG2 ILE B  74      -0.324  12.825  -5.822  1.00  0.00           H  
ATOM   1228 1HD1 ILE B  74      -2.125  15.566  -3.073  1.00  0.00           H  
ATOM   1229 2HD1 ILE B  74      -1.830  16.510  -4.538  1.00  0.00           H  
ATOM   1230 3HD1 ILE B  74      -2.456  14.849  -4.658  1.00  0.00           H  
ATOM   1231  N   GLY B  75       2.345  17.009  -5.426  1.00  0.00           N  
ATOM   1232  CA  GLY B  75       2.820  18.261  -4.852  1.00  0.00           C  
ATOM   1233  C   GLY B  75       4.262  18.158  -4.394  1.00  0.00           C  
ATOM   1234  O   GLY B  75       5.127  17.636  -5.102  1.00  0.00           O  
ATOM   1235  H   GLY B  75       1.977  17.021  -6.365  1.00  0.00           H  
ATOM   1236 1HA  GLY B  75       2.726  19.058  -5.590  1.00  0.00           H  
ATOM   1237 2HA  GLY B  75       2.186  18.533  -4.008  1.00  0.00           H  
ATOM   1238  N   GLU B  76       4.502  18.609  -3.173  1.00  0.00           N  
ATOM   1239  CA  GLU B  76       5.818  18.590  -2.554  1.00  0.00           C  
ATOM   1240  C   GLU B  76       6.324  17.173  -2.268  1.00  0.00           C  
ATOM   1241  O   GLU B  76       7.489  16.989  -1.918  1.00  0.00           O  
ATOM   1242  CB  GLU B  76       5.815  19.496  -1.311  1.00  0.00           C  
ATOM   1243  CG  GLU B  76       4.957  19.046  -0.150  1.00  0.00           C  
ATOM   1244  CD  GLU B  76       4.837  20.125   0.921  1.00  0.00           C  
ATOM   1245  OE1 GLU B  76       3.964  20.032   1.757  1.00  0.00           O  
ATOM   1246  OE2 GLU B  76       5.628  21.042   0.893  1.00  0.00           O  
ATOM   1247  H   GLU B  76       3.735  19.001  -2.649  1.00  0.00           H  
ATOM   1248  HA  GLU B  76       6.518  19.037  -3.261  1.00  0.00           H  
ATOM   1249 1HB  GLU B  76       6.836  19.591  -0.939  1.00  0.00           H  
ATOM   1250 2HB  GLU B  76       5.484  20.493  -1.597  1.00  0.00           H  
ATOM   1251 1HG  GLU B  76       3.965  18.776  -0.512  1.00  0.00           H  
ATOM   1252 2HG  GLU B  76       5.414  18.164   0.278  1.00  0.00           H  
ATOM   1253  N   PHE B  77       5.447  16.174  -2.414  1.00  0.00           N  
ATOM   1254  CA  PHE B  77       5.806  14.793  -2.173  1.00  0.00           C  
ATOM   1255  C   PHE B  77       5.800  14.012  -3.495  1.00  0.00           C  
ATOM   1256  O   PHE B  77       5.698  12.780  -3.483  1.00  0.00           O  
ATOM   1257  CB  PHE B  77       4.782  14.143  -1.262  1.00  0.00           C  
ATOM   1258  CG  PHE B  77       4.457  14.933  -0.043  1.00  0.00           C  
ATOM   1259  CD1 PHE B  77       3.209  15.500   0.013  1.00  0.00           C  
ATOM   1260  CD2 PHE B  77       5.335  15.164   1.008  1.00  0.00           C  
ATOM   1261  CE1 PHE B  77       2.818  16.250   1.071  1.00  0.00           C  
ATOM   1262  CE2 PHE B  77       4.912  15.957   2.087  1.00  0.00           C  
ATOM   1263  CZ  PHE B  77       3.657  16.477   2.099  1.00  0.00           C  
ATOM   1264  H   PHE B  77       4.493  16.358  -2.724  1.00  0.00           H  
ATOM   1265  HA  PHE B  77       6.802  14.745  -1.729  1.00  0.00           H  
ATOM   1266 1HB  PHE B  77       3.853  13.999  -1.820  1.00  0.00           H  
ATOM   1267 2HB  PHE B  77       5.138  13.173  -0.953  1.00  0.00           H  
ATOM   1268  HD1 PHE B  77       2.517  15.334  -0.817  1.00  0.00           H  
ATOM   1269  HD2 PHE B  77       6.341  14.742   0.979  1.00  0.00           H  
ATOM   1270  HE1 PHE B  77       1.824  16.675   1.093  1.00  0.00           H  
ATOM   1271  HE2 PHE B  77       5.558  16.182   2.920  1.00  0.00           H  
ATOM   1272  HZ  PHE B  77       3.325  17.085   2.926  1.00  0.00           H  
ATOM   1273  N   LYS B  78       5.937  14.711  -4.634  1.00  0.00           N  
ATOM   1274  CA  LYS B  78       5.879  14.077  -5.961  1.00  0.00           C  
ATOM   1275  C   LYS B  78       6.757  12.830  -6.122  1.00  0.00           C  
ATOM   1276  O   LYS B  78       6.296  11.807  -6.626  1.00  0.00           O  
ATOM   1277  CB  LYS B  78       6.262  15.100  -7.034  1.00  0.00           C  
ATOM   1278  CG  LYS B  78       6.338  14.558  -8.463  1.00  0.00           C  
ATOM   1279  CD  LYS B  78       4.959  14.129  -8.947  1.00  0.00           C  
ATOM   1280  CE  LYS B  78       4.952  13.728 -10.410  1.00  0.00           C  
ATOM   1281  NZ  LYS B  78       3.608  13.238 -10.845  1.00  0.00           N  
ATOM   1282  H   LYS B  78       6.001  15.730  -4.593  1.00  0.00           H  
ATOM   1283  HA  LYS B  78       4.854  13.784  -6.143  1.00  0.00           H  
ATOM   1284 1HB  LYS B  78       5.533  15.910  -7.028  1.00  0.00           H  
ATOM   1285 2HB  LYS B  78       7.232  15.533  -6.792  1.00  0.00           H  
ATOM   1286 1HG  LYS B  78       6.730  15.329  -9.125  1.00  0.00           H  
ATOM   1287 2HG  LYS B  78       7.017  13.699  -8.489  1.00  0.00           H  
ATOM   1288 1HD  LYS B  78       4.651  13.269  -8.364  1.00  0.00           H  
ATOM   1289 2HD  LYS B  78       4.240  14.931  -8.781  1.00  0.00           H  
ATOM   1290 1HE  LYS B  78       5.223  14.593 -11.013  1.00  0.00           H  
ATOM   1291 2HE  LYS B  78       5.687  12.938 -10.572  1.00  0.00           H  
ATOM   1292 1HZ  LYS B  78       3.638  12.989 -11.819  1.00  0.00           H  
ATOM   1293 2HZ  LYS B  78       3.348  12.422 -10.301  1.00  0.00           H  
ATOM   1294 3HZ  LYS B  78       2.923  13.964 -10.706  1.00  0.00           H  
ATOM   1295  N   ASP B  79       8.012  12.905  -5.685  1.00  0.00           N  
ATOM   1296  CA  ASP B  79       8.928  11.768  -5.801  1.00  0.00           C  
ATOM   1297  C   ASP B  79       9.180  11.048  -4.475  1.00  0.00           C  
ATOM   1298  O   ASP B  79      10.186  10.348  -4.331  1.00  0.00           O  
ATOM   1299  CB  ASP B  79      10.216  12.265  -6.446  1.00  0.00           C  
ATOM   1300  CG  ASP B  79      10.805  13.411  -5.657  1.00  0.00           C  
ATOM   1301  OD1 ASP B  79      10.094  13.924  -4.802  1.00  0.00           O  
ATOM   1302  OD2 ASP B  79      11.922  13.798  -5.913  1.00  0.00           O  
ATOM   1303  H   ASP B  79       8.334  13.764  -5.264  1.00  0.00           H  
ATOM   1304  HA  ASP B  79       8.471  11.043  -6.473  1.00  0.00           H  
ATOM   1305 1HB  ASP B  79      10.942  11.453  -6.497  1.00  0.00           H  
ATOM   1306 2HB  ASP B  79      10.013  12.598  -7.464  1.00  0.00           H  
ATOM   1307  N   SER B  80       8.299  11.233  -3.494  1.00  0.00           N  
ATOM   1308  CA  SER B  80       8.472  10.541  -2.226  1.00  0.00           C  
ATOM   1309  C   SER B  80       7.809   9.177  -2.313  1.00  0.00           C  
ATOM   1310  O   SER B  80       6.718   9.043  -2.860  1.00  0.00           O  
ATOM   1311  CB  SER B  80       7.865  11.297  -1.081  1.00  0.00           C  
ATOM   1312  OG  SER B  80       7.986  10.536   0.086  1.00  0.00           O  
ATOM   1313  H   SER B  80       7.471  11.813  -3.635  1.00  0.00           H  
ATOM   1314  HA  SER B  80       9.536  10.396  -2.044  1.00  0.00           H  
ATOM   1315 1HB  SER B  80       8.360  12.260  -0.959  1.00  0.00           H  
ATOM   1316 2HB  SER B  80       6.819  11.489  -1.291  1.00  0.00           H  
ATOM   1317  HG  SER B  80       7.416  10.948   0.737  1.00  0.00           H  
ATOM   1318  N   LEU B  81       8.453   8.162  -1.746  1.00  0.00           N  
ATOM   1319  CA  LEU B  81       7.893   6.815  -1.791  1.00  0.00           C  
ATOM   1320  C   LEU B  81       6.992   6.502  -0.604  1.00  0.00           C  
ATOM   1321  O   LEU B  81       6.146   5.614  -0.676  1.00  0.00           O  
ATOM   1322  CB  LEU B  81       9.010   5.760  -1.788  1.00  0.00           C  
ATOM   1323  CG  LEU B  81      10.017   5.737  -2.947  1.00  0.00           C  
ATOM   1324  CD1 LEU B  81      11.075   4.674  -2.631  1.00  0.00           C  
ATOM   1325  CD2 LEU B  81       9.306   5.404  -4.264  1.00  0.00           C  
ATOM   1326  H   LEU B  81       9.351   8.322  -1.315  1.00  0.00           H  
ATOM   1327  HA  LEU B  81       7.304   6.717  -2.703  1.00  0.00           H  
ATOM   1328 1HB  LEU B  81       9.567   5.846  -0.855  1.00  0.00           H  
ATOM   1329 2HB  LEU B  81       8.532   4.800  -1.805  1.00  0.00           H  
ATOM   1330  HG  LEU B  81      10.509   6.707  -3.035  1.00  0.00           H  
ATOM   1331 1HD1 LEU B  81      11.811   4.639  -3.437  1.00  0.00           H  
ATOM   1332 2HD1 LEU B  81      11.580   4.921  -1.695  1.00  0.00           H  
ATOM   1333 3HD1 LEU B  81      10.596   3.698  -2.537  1.00  0.00           H  
ATOM   1334 1HD2 LEU B  81      10.037   5.377  -5.073  1.00  0.00           H  
ATOM   1335 2HD2 LEU B  81       8.819   4.431  -4.185  1.00  0.00           H  
ATOM   1336 3HD2 LEU B  81       8.561   6.164  -4.490  1.00  0.00           H  
ATOM   1337  N   SER B  82       7.190   7.230   0.484  1.00  0.00           N  
ATOM   1338  CA  SER B  82       6.528   6.925   1.743  1.00  0.00           C  
ATOM   1339  C   SER B  82       6.485   8.087   2.707  1.00  0.00           C  
ATOM   1340  O   SER B  82       7.293   9.017   2.607  1.00  0.00           O  
ATOM   1341  CB  SER B  82       7.262   5.793   2.429  1.00  0.00           C  
ATOM   1342  OG  SER B  82       6.654   5.435   3.654  1.00  0.00           O  
ATOM   1343  H   SER B  82       7.852   7.985   0.447  1.00  0.00           H  
ATOM   1344  HA  SER B  82       5.505   6.629   1.525  1.00  0.00           H  
ATOM   1345 1HB  SER B  82       7.271   4.949   1.771  1.00  0.00           H  
ATOM   1346 2HB  SER B  82       8.296   6.080   2.607  1.00  0.00           H  
ATOM   1347  HG  SER B  82       6.910   6.141   4.333  1.00  0.00           H  
ATOM   1348  N   ILE B  83       5.563   7.990   3.658  1.00  0.00           N  
ATOM   1349  CA  ILE B  83       5.574   8.860   4.819  1.00  0.00           C  
ATOM   1350  C   ILE B  83       6.896   8.548   5.484  1.00  0.00           C  
ATOM   1351  O   ILE B  83       7.264   7.374   5.584  1.00  0.00           O  
ATOM   1352  CB  ILE B  83       4.424   8.531   5.813  1.00  0.00           C  
ATOM   1353  CG1 ILE B  83       3.066   8.780   5.174  1.00  0.00           C  
ATOM   1354  CG2 ILE B  83       4.568   9.364   7.093  1.00  0.00           C  
ATOM   1355  CD1 ILE B  83       2.829  10.227   4.929  1.00  0.00           C  
ATOM   1356  H   ILE B  83       4.881   7.234   3.589  1.00  0.00           H  
ATOM   1357  HA  ILE B  83       5.543   9.905   4.516  1.00  0.00           H  
ATOM   1358  HB  ILE B  83       4.470   7.476   6.071  1.00  0.00           H  
ATOM   1359 1HG1 ILE B  83       3.028   8.255   4.221  1.00  0.00           H  
ATOM   1360 2HG1 ILE B  83       2.273   8.391   5.816  1.00  0.00           H  
ATOM   1361 1HG2 ILE B  83       3.765   9.110   7.783  1.00  0.00           H  
ATOM   1362 2HG2 ILE B  83       5.527   9.156   7.566  1.00  0.00           H  
ATOM   1363 3HG2 ILE B  83       4.513  10.425   6.843  1.00  0.00           H  
ATOM   1364 1HD1 ILE B  83       1.878  10.376   4.453  1.00  0.00           H  
ATOM   1365 2HD1 ILE B  83       2.850  10.768   5.877  1.00  0.00           H  
ATOM   1366 3HD1 ILE B  83       3.607  10.599   4.293  1.00  0.00           H  
ATOM   1367  N   ASN B  84       7.643   9.574   5.860  1.00  0.00           N  
ATOM   1368  CA  ASN B  84       8.945   9.360   6.473  1.00  0.00           C  
ATOM   1369  C   ASN B  84       9.346  10.496   7.400  1.00  0.00           C  
ATOM   1370  O   ASN B  84       8.642  11.494   7.546  1.00  0.00           O  
ATOM   1371  CB  ASN B  84      10.009   9.157   5.412  1.00  0.00           C  
ATOM   1372  CG  ASN B  84      10.202  10.357   4.499  1.00  0.00           C  
ATOM   1373  OD1 ASN B  84      10.296  11.521   4.931  1.00  0.00           O  
ATOM   1374  ND2 ASN B  84      10.292  10.089   3.221  1.00  0.00           N  
ATOM   1375  H   ASN B  84       7.295  10.509   5.704  1.00  0.00           H  
ATOM   1376  HA  ASN B  84       8.894   8.456   7.079  1.00  0.00           H  
ATOM   1377 1HB  ASN B  84      10.953   8.905   5.885  1.00  0.00           H  
ATOM   1378 2HB  ASN B  84       9.728   8.301   4.792  1.00  0.00           H  
ATOM   1379 1HD2 ASN B  84      10.430  10.831   2.565  1.00  0.00           H  
ATOM   1380 2HD2 ASN B  84      10.216   9.144   2.901  1.00  0.00           H  
ATOM   1381  N   ALA B  85      10.542  10.383   7.962  1.00  0.00           N  
ATOM   1382  CA  ALA B  85      11.073  11.335   8.928  1.00  0.00           C  
ATOM   1383  C   ALA B  85      11.150  12.776   8.420  1.00  0.00           C  
ATOM   1384  O   ALA B  85      11.138  13.709   9.223  1.00  0.00           O  
ATOM   1385  CB  ALA B  85      12.454  10.891   9.336  1.00  0.00           C  
ATOM   1386  H   ALA B  85      11.098   9.562   7.764  1.00  0.00           H  
ATOM   1387  HA  ALA B  85      10.420  11.325   9.798  1.00  0.00           H  
ATOM   1388 1HB  ALA B  85      12.850  11.562  10.092  1.00  0.00           H  
ATOM   1389 2HB  ALA B  85      12.418   9.894   9.728  1.00  0.00           H  
ATOM   1390 3HB  ALA B  85      13.094  10.906   8.459  1.00  0.00           H  
ATOM   1391  N   THR B  86      11.291  12.959   7.111  1.00  0.00           N  
ATOM   1392  CA  THR B  86      11.432  14.285   6.533  1.00  0.00           C  
ATOM   1393  C   THR B  86      10.079  14.935   6.250  1.00  0.00           C  
ATOM   1394  O   THR B  86       9.886  16.132   6.501  1.00  0.00           O  
ATOM   1395  CB  THR B  86      12.233  14.232   5.213  1.00  0.00           C  
ATOM   1396  OG1 THR B  86      13.533  13.675   5.452  1.00  0.00           O  
ATOM   1397  CG2 THR B  86      12.378  15.625   4.634  1.00  0.00           C  
ATOM   1398  H   THR B  86      11.237  12.165   6.484  1.00  0.00           H  
ATOM   1399  HA  THR B  86      11.971  14.914   7.242  1.00  0.00           H  
ATOM   1400  HB  THR B  86      11.709  13.610   4.494  1.00  0.00           H  
ATOM   1401  HG1 THR B  86      13.982  13.533   4.605  1.00  0.00           H  
ATOM   1402 1HG2 THR B  86      12.939  15.573   3.702  1.00  0.00           H  
ATOM   1403 2HG2 THR B  86      11.389  16.039   4.442  1.00  0.00           H  
ATOM   1404 3HG2 THR B  86      12.908  16.259   5.343  1.00  0.00           H  
ATOM   1405  N   ASN B  87       9.151  14.149   5.701  1.00  0.00           N  
ATOM   1406  CA  ASN B  87       7.880  14.705   5.247  1.00  0.00           C  
ATOM   1407  C   ASN B  87       6.683  14.531   6.178  1.00  0.00           C  
ATOM   1408  O   ASN B  87       5.679  15.226   6.013  1.00  0.00           O  
ATOM   1409  CB  ASN B  87       7.536  14.077   3.913  1.00  0.00           C  
ATOM   1410  CG  ASN B  87       7.282  12.610   4.001  1.00  0.00           C  
ATOM   1411  OD1 ASN B  87       6.969  12.107   5.080  1.00  0.00           O  
ATOM   1412  ND2 ASN B  87       7.422  11.927   2.898  1.00  0.00           N  
ATOM   1413  H   ASN B  87       9.384  13.168   5.543  1.00  0.00           H  
ATOM   1414  HA  ASN B  87       8.017  15.778   5.105  1.00  0.00           H  
ATOM   1415 1HB  ASN B  87       6.668  14.506   3.554  1.00  0.00           H  
ATOM   1416 2HB  ASN B  87       8.332  14.265   3.193  1.00  0.00           H  
ATOM   1417 1HD2 ASN B  87       7.287  10.918   2.879  1.00  0.00           H  
ATOM   1418 2HD2 ASN B  87       7.684  12.397   2.058  1.00  0.00           H  
ATOM   1419  N   ILE B  88       6.801  13.711   7.221  1.00  0.00           N  
ATOM   1420  CA  ILE B  88       5.677  13.507   8.125  1.00  0.00           C  
ATOM   1421  C   ILE B  88       5.254  14.805   8.821  1.00  0.00           C  
ATOM   1422  O   ILE B  88       4.100  14.965   9.216  1.00  0.00           O  
ATOM   1423  CB  ILE B  88       5.941  12.386   9.132  1.00  0.00           C  
ATOM   1424  CG1 ILE B  88       4.586  11.977   9.777  1.00  0.00           C  
ATOM   1425  CG2 ILE B  88       6.962  12.794  10.131  1.00  0.00           C  
ATOM   1426  CD1 ILE B  88       4.600  10.684  10.578  1.00  0.00           C  
ATOM   1427  H   ILE B  88       7.638  13.144   7.341  1.00  0.00           H  
ATOM   1428  HA  ILE B  88       4.845  13.151   7.530  1.00  0.00           H  
ATOM   1429  HB  ILE B  88       6.316  11.517   8.594  1.00  0.00           H  
ATOM   1430 1HG1 ILE B  88       4.267  12.780  10.419  1.00  0.00           H  
ATOM   1431 2HG1 ILE B  88       3.848  11.870   8.982  1.00  0.00           H  
ATOM   1432 1HG2 ILE B  88       7.125  11.971  10.774  1.00  0.00           H  
ATOM   1433 2HG2 ILE B  88       7.895  13.048   9.620  1.00  0.00           H  
ATOM   1434 3HG2 ILE B  88       6.615  13.650  10.707  1.00  0.00           H  
ATOM   1435 1HD1 ILE B  88       3.603  10.505  10.977  1.00  0.00           H  
ATOM   1436 2HD1 ILE B  88       4.892   9.856   9.942  1.00  0.00           H  
ATOM   1437 3HD1 ILE B  88       5.301  10.768  11.390  1.00  0.00           H  
ATOM   1438  N   LYS B  89       6.184  15.757   8.955  1.00  0.00           N  
ATOM   1439  CA  LYS B  89       5.891  17.040   9.588  1.00  0.00           C  
ATOM   1440  C   LYS B  89       4.818  17.841   8.836  1.00  0.00           C  
ATOM   1441  O   LYS B  89       4.162  18.702   9.422  1.00  0.00           O  
ATOM   1442  CB  LYS B  89       7.150  17.905   9.708  1.00  0.00           C  
ATOM   1443  CG  LYS B  89       7.731  18.426   8.378  1.00  0.00           C  
ATOM   1444  CD  LYS B  89       9.023  19.211   8.628  1.00  0.00           C  
ATOM   1445  CE  LYS B  89       9.617  19.777   7.336  1.00  0.00           C  
ATOM   1446  NZ  LYS B  89      10.059  18.719   6.416  1.00  0.00           N  
ATOM   1447  H   LYS B  89       7.114  15.571   8.606  1.00  0.00           H  
ATOM   1448  HA  LYS B  89       5.513  16.841  10.592  1.00  0.00           H  
ATOM   1449 1HB  LYS B  89       6.935  18.770  10.335  1.00  0.00           H  
ATOM   1450 2HB  LYS B  89       7.935  17.330  10.202  1.00  0.00           H  
ATOM   1451 1HG  LYS B  89       7.941  17.585   7.709  1.00  0.00           H  
ATOM   1452 2HG  LYS B  89       7.014  19.084   7.890  1.00  0.00           H  
ATOM   1453 1HD  LYS B  89       8.821  20.031   9.314  1.00  0.00           H  
ATOM   1454 2HD  LYS B  89       9.758  18.547   9.086  1.00  0.00           H  
ATOM   1455 1HE  LYS B  89       8.865  20.385   6.836  1.00  0.00           H  
ATOM   1456 2HE  LYS B  89      10.471  20.404   7.585  1.00  0.00           H  
ATOM   1457 1HZ  LYS B  89      10.442  19.134   5.580  1.00  0.00           H  
ATOM   1458 2HZ  LYS B  89      10.764  18.151   6.869  1.00  0.00           H  
ATOM   1459 3HZ  LYS B  89       9.261  18.142   6.170  1.00  0.00           H  
ATOM   1460  N   HIS B  90       4.608  17.552   7.542  1.00  0.00           N  
ATOM   1461  CA  HIS B  90       3.614  18.284   6.759  1.00  0.00           C  
ATOM   1462  C   HIS B  90       2.233  17.667   6.837  1.00  0.00           C  
ATOM   1463  O   HIS B  90       1.284  18.182   6.250  1.00  0.00           O  
ATOM   1464  CB  HIS B  90       4.014  18.421   5.295  1.00  0.00           C  
ATOM   1465  CG  HIS B  90       5.239  19.216   5.072  1.00  0.00           C  
ATOM   1466  ND1 HIS B  90       5.287  20.576   5.321  1.00  0.00           N  
ATOM   1467  CD2 HIS B  90       6.451  18.877   4.604  1.00  0.00           C  
ATOM   1468  CE1 HIS B  90       6.487  21.031   5.020  1.00  0.00           C  
ATOM   1469  NE2 HIS B  90       7.219  20.021   4.591  1.00  0.00           N  
ATOM   1470  H   HIS B  90       5.133  16.803   7.090  1.00  0.00           H  
ATOM   1471  HA  HIS B  90       3.530  19.294   7.158  1.00  0.00           H  
ATOM   1472 1HB  HIS B  90       4.181  17.424   4.887  1.00  0.00           H  
ATOM   1473 2HB  HIS B  90       3.202  18.878   4.732  1.00  0.00           H  
ATOM   1474  HD1 HIS B  90       4.536  21.144   5.652  1.00  0.00           H  
ATOM   1475  HD2 HIS B  90       6.871  17.926   4.272  1.00  0.00           H  
ATOM   1476  HE1 HIS B  90       6.728  22.085   5.147  1.00  0.00           H  
ATOM   1477  N   PHE B  91       2.107  16.597   7.615  1.00  0.00           N  
ATOM   1478  CA  PHE B  91       0.833  15.940   7.834  1.00  0.00           C  
ATOM   1479  C   PHE B  91       0.313  16.376   9.215  1.00  0.00           C  
ATOM   1480  O   PHE B  91      -0.636  15.819   9.778  1.00  0.00           O  
ATOM   1481  CB  PHE B  91       0.993  14.435   7.669  1.00  0.00           C  
ATOM   1482  CG  PHE B  91       1.277  14.077   6.206  1.00  0.00           C  
ATOM   1483  CD1 PHE B  91       2.574  14.006   5.733  1.00  0.00           C  
ATOM   1484  CD2 PHE B  91       0.244  13.814   5.318  1.00  0.00           C  
ATOM   1485  CE1 PHE B  91       2.850  13.692   4.415  1.00  0.00           C  
ATOM   1486  CE2 PHE B  91       0.511  13.495   3.994  1.00  0.00           C  
ATOM   1487  CZ  PHE B  91       1.815  13.436   3.542  1.00  0.00           C  
ATOM   1488  H   PHE B  91       2.922  16.203   8.088  1.00  0.00           H  
ATOM   1489  HA  PHE B  91       0.160  16.265   7.057  1.00  0.00           H  
ATOM   1490 1HB  PHE B  91       1.821  14.078   8.286  1.00  0.00           H  
ATOM   1491 2HB  PHE B  91       0.085  13.926   7.987  1.00  0.00           H  
ATOM   1492  HD1 PHE B  91       3.372  14.224   6.410  1.00  0.00           H  
ATOM   1493  HD2 PHE B  91      -0.783  13.868   5.671  1.00  0.00           H  
ATOM   1494  HE1 PHE B  91       3.884  13.654   4.068  1.00  0.00           H  
ATOM   1495  HE2 PHE B  91      -0.308  13.299   3.303  1.00  0.00           H  
ATOM   1496  HZ  PHE B  91       2.018  13.195   2.498  1.00  0.00           H  
ATOM   1497  N   LYS B  92       0.940  17.455   9.692  1.00  0.00           N  
ATOM   1498  CA  LYS B  92       0.828  18.114  10.989  1.00  0.00           C  
ATOM   1499  C   LYS B  92      -0.467  17.990  11.787  1.00  0.00           C  
ATOM   1500  O   LYS B  92      -0.416  17.679  12.976  1.00  0.00           O  
ATOM   1501  CB  LYS B  92       1.089  19.620  10.719  1.00  0.00           C  
ATOM   1502  CG  LYS B  92       0.053  20.303   9.710  1.00  0.00           C  
ATOM   1503  CD  LYS B  92       0.536  21.633   9.125  1.00  0.00           C  
ATOM   1504  CE  LYS B  92       0.250  22.824  10.044  1.00  0.00           C  
ATOM   1505  NZ  LYS B  92       1.139  22.841  11.228  1.00  0.00           N  
ATOM   1506  H   LYS B  92       1.649  17.838   9.087  1.00  0.00           H  
ATOM   1507  HA  LYS B  92       1.632  17.721  11.613  1.00  0.00           H  
ATOM   1508 1HB  LYS B  92       1.047  20.167  11.661  1.00  0.00           H  
ATOM   1509 2HB  LYS B  92       2.086  19.749  10.310  1.00  0.00           H  
ATOM   1510 1HG  LYS B  92      -0.174  19.616   8.886  1.00  0.00           H  
ATOM   1511 2HG  LYS B  92      -0.864  20.556  10.220  1.00  0.00           H  
ATOM   1512 1HD  LYS B  92       1.613  21.572   8.950  1.00  0.00           H  
ATOM   1513 2HD  LYS B  92       0.042  21.799   8.168  1.00  0.00           H  
ATOM   1514 1HE  LYS B  92       0.392  23.747   9.483  1.00  0.00           H  
ATOM   1515 2HE  LYS B  92      -0.786  22.771  10.382  1.00  0.00           H  
ATOM   1516 1HZ  LYS B  92       0.920  23.639  11.807  1.00  0.00           H  
ATOM   1517 2HZ  LYS B  92       1.007  21.990  11.761  1.00  0.00           H  
ATOM   1518 3HZ  LYS B  92       2.102  22.898  10.925  1.00  0.00           H  
ATOM   1519  N   ASN B  93      -1.599  18.290  11.183  1.00  0.00           N  
ATOM   1520  CA  ASN B  93      -2.876  18.259  11.876  1.00  0.00           C  
ATOM   1521  C   ASN B  93      -3.925  18.095  10.796  1.00  0.00           C  
ATOM   1522  O   ASN B  93      -4.965  18.756  10.811  1.00  0.00           O  
ATOM   1523  CB  ASN B  93      -3.084  19.552  12.664  1.00  0.00           C  
ATOM   1524  CG  ASN B  93      -4.250  19.526  13.638  1.00  0.00           C  
ATOM   1525  OD1 ASN B  93      -4.607  18.483  14.179  1.00  0.00           O  
ATOM   1526  ND2 ASN B  93      -4.849  20.667  13.864  1.00  0.00           N  
ATOM   1527  H   ASN B  93      -1.582  18.519  10.198  1.00  0.00           H  
ATOM   1528  HA  ASN B  93      -2.922  17.388  12.535  1.00  0.00           H  
ATOM   1529 1HB  ASN B  93      -2.176  19.780  13.224  1.00  0.00           H  
ATOM   1530 2HB  ASN B  93      -3.240  20.372  11.961  1.00  0.00           H  
ATOM   1531 1HD2 ASN B  93      -5.624  20.707  14.496  1.00  0.00           H  
ATOM   1532 2HD2 ASN B  93      -4.533  21.497  13.407  1.00  0.00           H  
ATOM   1533  N   CYS B  94      -3.627  17.250   9.826  1.00  0.00           N  
ATOM   1534  CA  CYS B  94      -4.513  17.110   8.677  1.00  0.00           C  
ATOM   1535  C   CYS B  94      -5.752  16.319   9.007  1.00  0.00           C  
ATOM   1536  O   CYS B  94      -5.682  15.358   9.767  1.00  0.00           O  
ATOM   1537  CB  CYS B  94      -3.752  16.406   7.589  1.00  0.00           C  
ATOM   1538  SG  CYS B  94      -2.286  17.294   7.219  1.00  0.00           S  
ATOM   1539  H   CYS B  94      -2.754  16.712   9.880  1.00  0.00           H  
ATOM   1540  HA  CYS B  94      -4.804  18.102   8.334  1.00  0.00           H  
ATOM   1541 1HB  CYS B  94      -3.476  15.401   7.912  1.00  0.00           H  
ATOM   1542 2HB  CYS B  94      -4.363  16.324   6.685  1.00  0.00           H  
ATOM   1543  N   THR B  95      -6.884  16.684   8.407  1.00  0.00           N  
ATOM   1544  CA  THR B  95      -8.102  15.921   8.627  1.00  0.00           C  
ATOM   1545  C   THR B  95      -8.460  15.139   7.378  1.00  0.00           C  
ATOM   1546  O   THR B  95      -9.126  14.095   7.439  1.00  0.00           O  
ATOM   1547  CB  THR B  95      -9.256  16.853   8.968  1.00  0.00           C  
ATOM   1548  OG1 THR B  95      -9.531  17.674   7.837  1.00  0.00           O  
ATOM   1549  CG2 THR B  95      -8.865  17.734  10.140  1.00  0.00           C  
ATOM   1550  H   THR B  95      -6.917  17.503   7.802  1.00  0.00           H  
ATOM   1551  HA  THR B  95      -7.950  15.235   9.442  1.00  0.00           H  
ATOM   1552  HB  THR B  95     -10.142  16.273   9.223  1.00  0.00           H  
ATOM   1553  HG1 THR B  95      -8.717  18.164   7.567  1.00  0.00           H  
ATOM   1554 1HG2 THR B  95      -9.684  18.407  10.380  1.00  0.00           H  
ATOM   1555 2HG2 THR B  95      -8.643  17.103  11.004  1.00  0.00           H  
ATOM   1556 3HG2 THR B  95      -7.979  18.316   9.878  1.00  0.00           H  
ATOM   1557  N   SER B  96      -7.943  15.613   6.257  1.00  0.00           N  
ATOM   1558  CA  SER B  96      -8.229  15.022   4.970  1.00  0.00           C  
ATOM   1559  C   SER B  96      -7.005  15.007   4.084  1.00  0.00           C  
ATOM   1560  O   SER B  96      -6.278  16.002   4.015  1.00  0.00           O  
ATOM   1561  CB  SER B  96      -9.323  15.820   4.297  1.00  0.00           C  
ATOM   1562  OG  SER B  96      -9.589  15.348   3.009  1.00  0.00           O  
ATOM   1563  H   SER B  96      -7.420  16.483   6.291  1.00  0.00           H  
ATOM   1564  HA  SER B  96      -8.568  14.005   5.123  1.00  0.00           H  
ATOM   1565 1HB  SER B  96     -10.230  15.769   4.898  1.00  0.00           H  
ATOM   1566 2HB  SER B  96      -9.019  16.846   4.260  1.00  0.00           H  
ATOM   1567  HG  SER B  96     -10.273  14.675   3.105  1.00  0.00           H  
ATOM   1568  N   ILE B  97      -6.787  13.876   3.417  1.00  0.00           N  
ATOM   1569  CA  ILE B  97      -5.677  13.755   2.487  1.00  0.00           C  
ATOM   1570  C   ILE B  97      -6.122  13.780   1.026  1.00  0.00           C  
ATOM   1571  O   ILE B  97      -6.955  12.975   0.576  1.00  0.00           O  
ATOM   1572  CB  ILE B  97      -4.886  12.457   2.745  1.00  0.00           C  
ATOM   1573  CG1 ILE B  97      -4.430  12.401   4.208  1.00  0.00           C  
ATOM   1574  CG2 ILE B  97      -3.696  12.362   1.783  1.00  0.00           C  
ATOM   1575  CD1 ILE B  97      -3.536  13.551   4.634  1.00  0.00           C  
ATOM   1576  H   ILE B  97      -7.412  13.087   3.589  1.00  0.00           H  
ATOM   1577  HA  ILE B  97      -5.005  14.593   2.647  1.00  0.00           H  
ATOM   1578  HB  ILE B  97      -5.526  11.609   2.581  1.00  0.00           H  
ATOM   1579 1HG1 ILE B  97      -5.313  12.395   4.843  1.00  0.00           H  
ATOM   1580 2HG1 ILE B  97      -3.904  11.483   4.358  1.00  0.00           H  
ATOM   1581 1HG2 ILE B  97      -3.151  11.441   1.956  1.00  0.00           H  
ATOM   1582 2HG2 ILE B  97      -4.052  12.372   0.758  1.00  0.00           H  
ATOM   1583 3HG2 ILE B  97      -3.034  13.215   1.944  1.00  0.00           H  
ATOM   1584 1HD1 ILE B  97      -3.259  13.432   5.682  1.00  0.00           H  
ATOM   1585 2HD1 ILE B  97      -2.638  13.561   4.018  1.00  0.00           H  
ATOM   1586 3HD1 ILE B  97      -4.066  14.492   4.506  1.00  0.00           H  
ATOM   1587  N   SER B  98      -5.531  14.688   0.261  1.00  0.00           N  
ATOM   1588  CA  SER B  98      -5.811  14.768  -1.158  1.00  0.00           C  
ATOM   1589  C   SER B  98      -4.807  13.839  -1.801  1.00  0.00           C  
ATOM   1590  O   SER B  98      -3.599  14.072  -1.777  1.00  0.00           O  
ATOM   1591  CB  SER B  98      -5.694  16.186  -1.681  1.00  0.00           C  
ATOM   1592  OG  SER B  98      -6.701  16.997  -1.148  1.00  0.00           O  
ATOM   1593  H   SER B  98      -4.864  15.322   0.682  1.00  0.00           H  
ATOM   1594  HA  SER B  98      -6.817  14.414  -1.355  1.00  0.00           H  
ATOM   1595 1HB  SER B  98      -4.718  16.596  -1.420  1.00  0.00           H  
ATOM   1596 2HB  SER B  98      -5.767  16.176  -2.767  1.00  0.00           H  
ATOM   1597  HG  SER B  98      -6.388  17.264  -0.282  1.00  0.00           H  
ATOM   1598  N   GLY B  99      -5.288  12.746  -2.339  1.00  0.00           N  
ATOM   1599  CA  GLY B  99      -4.381  11.733  -2.832  1.00  0.00           C  
ATOM   1600  C   GLY B  99      -4.209  10.604  -1.815  1.00  0.00           C  
ATOM   1601  O   GLY B  99      -5.131  10.271  -1.058  1.00  0.00           O  
ATOM   1602  H   GLY B  99      -6.287  12.599  -2.362  1.00  0.00           H  
ATOM   1603 1HA  GLY B  99      -4.771  11.322  -3.764  1.00  0.00           H  
ATOM   1604 2HA  GLY B  99      -3.411  12.174  -3.061  1.00  0.00           H  
ATOM   1605  N   ASP B 100      -3.040   9.974  -1.876  1.00  0.00           N  
ATOM   1606  CA  ASP B 100      -2.774   8.703  -1.211  1.00  0.00           C  
ATOM   1607  C   ASP B 100      -1.829   8.776  -0.007  1.00  0.00           C  
ATOM   1608  O   ASP B 100      -1.000   9.688   0.097  1.00  0.00           O  
ATOM   1609  CB  ASP B 100      -2.080   7.824  -2.242  1.00  0.00           C  
ATOM   1610  CG  ASP B 100      -2.845   7.750  -3.541  1.00  0.00           C  
ATOM   1611  OD1 ASP B 100      -2.228   7.886  -4.574  1.00  0.00           O  
ATOM   1612  OD2 ASP B 100      -4.036   7.544  -3.533  1.00  0.00           O  
ATOM   1613  H   ASP B 100      -2.321  10.363  -2.472  1.00  0.00           H  
ATOM   1614  HA  ASP B 100      -3.722   8.266  -0.890  1.00  0.00           H  
ATOM   1615 1HB  ASP B 100      -1.078   8.208  -2.438  1.00  0.00           H  
ATOM   1616 2HB  ASP B 100      -1.970   6.809  -1.838  1.00  0.00           H  
ATOM   1617  N   LEU B 101      -1.919   7.782   0.873  1.00  0.00           N  
ATOM   1618  CA  LEU B 101      -0.904   7.627   1.908  1.00  0.00           C  
ATOM   1619  C   LEU B 101      -0.181   6.304   1.703  1.00  0.00           C  
ATOM   1620  O   LEU B 101      -0.811   5.254   1.537  1.00  0.00           O  
ATOM   1621  CB  LEU B 101      -1.462   7.703   3.334  1.00  0.00           C  
ATOM   1622  CG  LEU B 101      -2.136   9.022   3.762  1.00  0.00           C  
ATOM   1623  CD1 LEU B 101      -2.688   8.838   5.171  1.00  0.00           C  
ATOM   1624  CD2 LEU B 101      -1.120  10.165   3.723  1.00  0.00           C  
ATOM   1625  H   LEU B 101      -2.662   7.087   0.760  1.00  0.00           H  
ATOM   1626  HA  LEU B 101      -0.169   8.423   1.802  1.00  0.00           H  
ATOM   1627 1HB  LEU B 101      -2.206   6.922   3.439  1.00  0.00           H  
ATOM   1628 2HB  LEU B 101      -0.650   7.498   4.036  1.00  0.00           H  
ATOM   1629  HG  LEU B 101      -2.970   9.242   3.090  1.00  0.00           H  
ATOM   1630 1HD1 LEU B 101      -3.183   9.739   5.511  1.00  0.00           H  
ATOM   1631 2HD1 LEU B 101      -3.388   8.025   5.167  1.00  0.00           H  
ATOM   1632 3HD1 LEU B 101      -1.868   8.605   5.852  1.00  0.00           H  
ATOM   1633 1HD2 LEU B 101      -1.592  11.093   4.035  1.00  0.00           H  
ATOM   1634 2HD2 LEU B 101      -0.318   9.929   4.400  1.00  0.00           H  
ATOM   1635 3HD2 LEU B 101      -0.728  10.285   2.713  1.00  0.00           H  
ATOM   1636  N   HIS B 102       1.140   6.381   1.705  1.00  0.00           N  
ATOM   1637  CA  HIS B 102       2.012   5.228   1.518  1.00  0.00           C  
ATOM   1638  C   HIS B 102       2.930   5.034   2.710  1.00  0.00           C  
ATOM   1639  O   HIS B 102       3.635   5.973   3.091  1.00  0.00           O  
ATOM   1640  CB  HIS B 102       2.903   5.430   0.283  1.00  0.00           C  
ATOM   1641  CG  HIS B 102       2.240   5.480  -1.078  1.00  0.00           C  
ATOM   1642  ND1 HIS B 102       2.331   4.437  -1.957  1.00  0.00           N  
ATOM   1643  CD2 HIS B 102       1.508   6.436  -1.717  1.00  0.00           C  
ATOM   1644  CE1 HIS B 102       1.717   4.741  -3.075  1.00  0.00           C  
ATOM   1645  NE2 HIS B 102       1.212   5.950  -2.961  1.00  0.00           N  
ATOM   1646  H   HIS B 102       1.562   7.288   1.841  1.00  0.00           H  
ATOM   1647  HA  HIS B 102       1.424   4.320   1.383  1.00  0.00           H  
ATOM   1648 1HB  HIS B 102       3.451   6.359   0.401  1.00  0.00           H  
ATOM   1649 2HB  HIS B 102       3.647   4.631   0.256  1.00  0.00           H  
ATOM   1650  HD2 HIS B 102       1.219   7.402  -1.348  1.00  0.00           H  
ATOM   1651  HE1 HIS B 102       1.646   4.094  -3.952  1.00  0.00           H  
ATOM   1652  HE2 HIS B 102       0.696   6.445  -3.686  1.00  0.00           H  
ATOM   1653  N   ILE B 103       2.909   3.846   3.305  1.00  0.00           N  
ATOM   1654  CA  ILE B 103       3.824   3.546   4.401  1.00  0.00           C  
ATOM   1655  C   ILE B 103       4.647   2.303   4.050  1.00  0.00           C  
ATOM   1656  O   ILE B 103       4.166   1.165   4.076  1.00  0.00           O  
ATOM   1657  CB  ILE B 103       3.090   3.417   5.757  1.00  0.00           C  
ATOM   1658  CG1 ILE B 103       2.331   4.779   6.031  1.00  0.00           C  
ATOM   1659  CG2 ILE B 103       4.114   3.069   6.895  1.00  0.00           C  
ATOM   1660  CD1 ILE B 103       1.458   4.815   7.226  1.00  0.00           C  
ATOM   1661  H   ILE B 103       2.252   3.139   2.977  1.00  0.00           H  
ATOM   1662  HA  ILE B 103       4.517   4.375   4.515  1.00  0.00           H  
ATOM   1663  HB  ILE B 103       2.345   2.633   5.692  1.00  0.00           H  
ATOM   1664 1HG1 ILE B 103       3.066   5.572   6.111  1.00  0.00           H  
ATOM   1665 2HG1 ILE B 103       1.693   4.987   5.181  1.00  0.00           H  
ATOM   1666 1HG2 ILE B 103       3.605   2.966   7.848  1.00  0.00           H  
ATOM   1667 2HG2 ILE B 103       4.605   2.124   6.664  1.00  0.00           H  
ATOM   1668 3HG2 ILE B 103       4.867   3.859   6.968  1.00  0.00           H  
ATOM   1669 1HD1 ILE B 103       0.981   5.792   7.296  1.00  0.00           H  
ATOM   1670 2HD1 ILE B 103       0.697   4.042   7.140  1.00  0.00           H  
ATOM   1671 3HD1 ILE B 103       2.061   4.654   8.106  1.00  0.00           H  
ATOM   1672  N   LEU B 104       5.901   2.537   3.706  1.00  0.00           N  
ATOM   1673  CA  LEU B 104       6.812   1.488   3.251  1.00  0.00           C  
ATOM   1674  C   LEU B 104       7.880   1.238   4.319  1.00  0.00           C  
ATOM   1675  O   LEU B 104       8.139   2.125   5.124  1.00  0.00           O  
ATOM   1676  CB  LEU B 104       7.441   1.888   1.924  1.00  0.00           C  
ATOM   1677  CG  LEU B 104       6.514   2.210   0.762  1.00  0.00           C  
ATOM   1678  CD1 LEU B 104       7.395   2.600  -0.393  1.00  0.00           C  
ATOM   1679  CD2 LEU B 104       5.623   1.035   0.421  1.00  0.00           C  
ATOM   1680  H   LEU B 104       6.221   3.507   3.725  1.00  0.00           H  
ATOM   1681  HA  LEU B 104       6.238   0.576   3.105  1.00  0.00           H  
ATOM   1682 1HB  LEU B 104       7.958   2.789   2.103  1.00  0.00           H  
ATOM   1683 2HB  LEU B 104       8.146   1.148   1.589  1.00  0.00           H  
ATOM   1684  HG  LEU B 104       5.888   3.070   1.010  1.00  0.00           H  
ATOM   1685 1HD1 LEU B 104       6.775   2.877  -1.250  1.00  0.00           H  
ATOM   1686 2HD1 LEU B 104       7.998   3.446  -0.093  1.00  0.00           H  
ATOM   1687 3HD1 LEU B 104       8.041   1.766  -0.666  1.00  0.00           H  
ATOM   1688 1HD2 LEU B 104       4.990   1.291  -0.431  1.00  0.00           H  
ATOM   1689 2HD2 LEU B 104       6.250   0.190   0.169  1.00  0.00           H  
ATOM   1690 3HD2 LEU B 104       4.988   0.782   1.261  1.00  0.00           H  
ATOM   1691  N   PRO B 105       8.568   0.075   4.348  1.00  0.00           N  
ATOM   1692  CA  PRO B 105       9.602  -0.237   5.338  1.00  0.00           C  
ATOM   1693  C   PRO B 105      10.763   0.742   5.315  1.00  0.00           C  
ATOM   1694  O   PRO B 105      11.425   0.967   6.337  1.00  0.00           O  
ATOM   1695  CB  PRO B 105      10.095  -1.620   4.880  1.00  0.00           C  
ATOM   1696  CG  PRO B 105       8.951  -2.222   4.076  1.00  0.00           C  
ATOM   1697  CD  PRO B 105       8.275  -1.047   3.394  1.00  0.00           C  
ATOM   1698  HA  PRO B 105       9.155  -0.248   6.338  1.00  0.00           H  
ATOM   1699 1HB  PRO B 105      11.019  -1.517   4.289  1.00  0.00           H  
ATOM   1700 2HB  PRO B 105      10.348  -2.233   5.757  1.00  0.00           H  
ATOM   1701 1HG  PRO B 105       9.356  -2.940   3.346  1.00  0.00           H  
ATOM   1702 2HG  PRO B 105       8.274  -2.807   4.721  1.00  0.00           H  
ATOM   1703 1HD  PRO B 105       8.716  -0.881   2.404  1.00  0.00           H  
ATOM   1704 2HD  PRO B 105       7.208  -1.292   3.343  1.00  0.00           H  
ATOM   1705  N   VAL B 106      10.961   1.399   4.178  1.00  0.00           N  
ATOM   1706  CA  VAL B 106      12.001   2.401   4.048  1.00  0.00           C  
ATOM   1707  C   VAL B 106      11.779   3.542   5.042  1.00  0.00           C  
ATOM   1708  O   VAL B 106      12.722   4.186   5.500  1.00  0.00           O  
ATOM   1709  CB  VAL B 106      12.056   2.935   2.596  1.00  0.00           C  
ATOM   1710  CG1 VAL B 106      10.850   3.830   2.270  1.00  0.00           C  
ATOM   1711  CG2 VAL B 106      13.333   3.687   2.399  1.00  0.00           C  
ATOM   1712  H   VAL B 106      10.393   1.188   3.372  1.00  0.00           H  
ATOM   1713  HA  VAL B 106      12.961   1.930   4.264  1.00  0.00           H  
ATOM   1714  HB  VAL B 106      12.021   2.086   1.918  1.00  0.00           H  
ATOM   1715 1HG1 VAL B 106      10.909   4.156   1.230  1.00  0.00           H  
ATOM   1716 2HG1 VAL B 106       9.972   3.272   2.417  1.00  0.00           H  
ATOM   1717 3HG1 VAL B 106      10.830   4.711   2.909  1.00  0.00           H  
ATOM   1718 1HG2 VAL B 106      13.398   4.042   1.370  1.00  0.00           H  
ATOM   1719 2HG2 VAL B 106      13.364   4.540   3.074  1.00  0.00           H  
ATOM   1720 3HG2 VAL B 106      14.187   3.036   2.609  1.00  0.00           H  
ATOM   1721  N   ALA B 107      10.521   3.772   5.415  1.00  0.00           N  
ATOM   1722  CA  ALA B 107      10.169   4.816   6.350  1.00  0.00           C  
ATOM   1723  C   ALA B 107      10.842   4.611   7.686  1.00  0.00           C  
ATOM   1724  O   ALA B 107      11.212   5.582   8.343  1.00  0.00           O  
ATOM   1725  CB  ALA B 107       8.670   4.842   6.575  1.00  0.00           C  
ATOM   1726  H   ALA B 107       9.769   3.190   5.060  1.00  0.00           H  
ATOM   1727  HA  ALA B 107      10.496   5.769   5.936  1.00  0.00           H  
ATOM   1728 1HB  ALA B 107       8.416   5.644   7.265  1.00  0.00           H  
ATOM   1729 2HB  ALA B 107       8.172   5.001   5.634  1.00  0.00           H  
ATOM   1730 3HB  ALA B 107       8.352   3.892   6.994  1.00  0.00           H  
ATOM   1731  N   PHE B 108      11.030   3.354   8.078  1.00  0.00           N  
ATOM   1732  CA  PHE B 108      11.542   3.066   9.398  1.00  0.00           C  
ATOM   1733  C   PHE B 108      13.031   2.757   9.346  1.00  0.00           C  
ATOM   1734  O   PHE B 108      13.743   2.934  10.332  1.00  0.00           O  
ATOM   1735  CB  PHE B 108      10.734   1.907   9.963  1.00  0.00           C  
ATOM   1736  CG  PHE B 108       9.256   2.266  10.012  1.00  0.00           C  
ATOM   1737  CD1 PHE B 108       8.374   1.689   9.096  1.00  0.00           C  
ATOM   1738  CD2 PHE B 108       8.752   3.204  10.915  1.00  0.00           C  
ATOM   1739  CE1 PHE B 108       7.045   2.029   9.084  1.00  0.00           C  
ATOM   1740  CE2 PHE B 108       7.417   3.539  10.893  1.00  0.00           C  
ATOM   1741  CZ  PHE B 108       6.566   2.947   9.970  1.00  0.00           C  
ATOM   1742  H   PHE B 108      10.804   2.580   7.457  1.00  0.00           H  
ATOM   1743  HA  PHE B 108      11.387   3.936  10.036  1.00  0.00           H  
ATOM   1744 1HB  PHE B 108      10.865   1.024   9.332  1.00  0.00           H  
ATOM   1745 2HB  PHE B 108      11.074   1.662  10.968  1.00  0.00           H  
ATOM   1746  HD1 PHE B 108       8.754   0.968   8.376  1.00  0.00           H  
ATOM   1747  HD2 PHE B 108       9.428   3.688  11.639  1.00  0.00           H  
ATOM   1748  HE1 PHE B 108       6.372   1.573   8.362  1.00  0.00           H  
ATOM   1749  HE2 PHE B 108       7.033   4.279  11.598  1.00  0.00           H  
ATOM   1750  HZ  PHE B 108       5.513   3.213   9.940  1.00  0.00           H  
ATOM   1751  N   ARG B 109      13.515   2.313   8.187  1.00  0.00           N  
ATOM   1752  CA  ARG B 109      14.944   2.053   8.032  1.00  0.00           C  
ATOM   1753  C   ARG B 109      15.757   3.298   7.677  1.00  0.00           C  
ATOM   1754  O   ARG B 109      16.934   3.405   8.031  1.00  0.00           O  
ATOM   1755  CB  ARG B 109      15.171   0.973   6.982  1.00  0.00           C  
ATOM   1756  CG  ARG B 109      14.568  -0.444   7.307  1.00  0.00           C  
ATOM   1757  CD  ARG B 109      15.345  -1.178   8.382  1.00  0.00           C  
ATOM   1758  NE  ARG B 109      14.961  -0.775   9.752  1.00  0.00           N  
ATOM   1759  CZ  ARG B 109      13.864  -1.204  10.436  1.00  0.00           C  
ATOM   1760  NH1 ARG B 109      13.027  -2.085   9.938  1.00  0.00           N  
ATOM   1761  NH2 ARG B 109      13.611  -0.752  11.646  1.00  0.00           N  
ATOM   1762  H   ARG B 109      12.879   2.129   7.410  1.00  0.00           H  
ATOM   1763  HA  ARG B 109      15.317   1.671   8.981  1.00  0.00           H  
ATOM   1764 1HB  ARG B 109      14.729   1.306   6.042  1.00  0.00           H  
ATOM   1765 2HB  ARG B 109      16.238   0.856   6.811  1.00  0.00           H  
ATOM   1766 1HG  ARG B 109      13.540  -0.316   7.648  1.00  0.00           H  
ATOM   1767 2HG  ARG B 109      14.572  -1.053   6.403  1.00  0.00           H  
ATOM   1768 1HD  ARG B 109      15.186  -2.249   8.280  1.00  0.00           H  
ATOM   1769 2HD  ARG B 109      16.407  -0.964   8.257  1.00  0.00           H  
ATOM   1770  HE  ARG B 109      15.556  -0.098  10.216  1.00  0.00           H  
ATOM   1771 1HH1 ARG B 109      13.163  -2.475   9.020  1.00  0.00           H  
ATOM   1772 2HH1 ARG B 109      12.233  -2.376  10.535  1.00  0.00           H  
ATOM   1773 1HH2 ARG B 109      14.217  -0.073  12.083  1.00  0.00           H  
ATOM   1774 2HH2 ARG B 109      12.774  -1.114  12.133  1.00  0.00           H  
ATOM   1775  N   GLY B 110      15.129   4.232   6.977  1.00  0.00           N  
ATOM   1776  CA  GLY B 110      15.808   5.409   6.480  1.00  0.00           C  
ATOM   1777  C   GLY B 110      16.328   5.061   5.096  1.00  0.00           C  
ATOM   1778  O   GLY B 110      16.283   3.897   4.688  1.00  0.00           O  
ATOM   1779  H   GLY B 110      14.158   4.112   6.709  1.00  0.00           H  
ATOM   1780 1HA  GLY B 110      15.115   6.250   6.426  1.00  0.00           H  
ATOM   1781 2HA  GLY B 110      16.628   5.690   7.138  1.00  0.00           H  
ATOM   1782  N   ASP B 111      16.792   6.062   4.364  1.00  0.00           N  
ATOM   1783  CA  ASP B 111      17.273   5.836   3.013  1.00  0.00           C  
ATOM   1784  C   ASP B 111      18.390   6.781   2.620  1.00  0.00           C  
ATOM   1785  O   ASP B 111      18.171   7.977   2.397  1.00  0.00           O  
ATOM   1786  CB  ASP B 111      16.181   5.965   1.961  1.00  0.00           C  
ATOM   1787  CG  ASP B 111      16.685   5.496   0.563  1.00  0.00           C  
ATOM   1788  OD1 ASP B 111      17.856   5.101   0.470  1.00  0.00           O  
ATOM   1789  OD2 ASP B 111      15.933   5.542  -0.385  1.00  0.00           O  
ATOM   1790  H   ASP B 111      16.804   6.989   4.767  1.00  0.00           H  
ATOM   1791  HA  ASP B 111      17.646   4.816   2.948  1.00  0.00           H  
ATOM   1792 1HB  ASP B 111      15.353   5.381   2.251  1.00  0.00           H  
ATOM   1793 2HB  ASP B 111      15.847   6.999   1.894  1.00  0.00           H  
ATOM   1794  N   SER B 112      19.596   6.248   2.468  1.00  0.00           N  
ATOM   1795  CA  SER B 112      20.724   7.102   2.159  1.00  0.00           C  
ATOM   1796  C   SER B 112      20.630   7.690   0.757  1.00  0.00           C  
ATOM   1797  O   SER B 112      21.071   8.810   0.519  1.00  0.00           O  
ATOM   1798  CB  SER B 112      22.013   6.318   2.336  1.00  0.00           C  
ATOM   1799  OG  SER B 112      22.119   5.292   1.393  1.00  0.00           O  
ATOM   1800  H   SER B 112      19.741   5.252   2.577  1.00  0.00           H  
ATOM   1801  HA  SER B 112      20.729   7.927   2.873  1.00  0.00           H  
ATOM   1802 1HB  SER B 112      22.862   6.994   2.237  1.00  0.00           H  
ATOM   1803 2HB  SER B 112      22.045   5.895   3.339  1.00  0.00           H  
ATOM   1804  HG  SER B 112      22.942   4.824   1.608  1.00  0.00           H  
ATOM   1805  N   PHE B 113      19.908   7.013  -0.126  1.00  0.00           N  
ATOM   1806  CA  PHE B 113      19.773   7.423  -1.516  1.00  0.00           C  
ATOM   1807  C   PHE B 113      18.943   8.696  -1.672  1.00  0.00           C  
ATOM   1808  O   PHE B 113      19.042   9.377  -2.695  1.00  0.00           O  
ATOM   1809  CB  PHE B 113      19.154   6.317  -2.369  1.00  0.00           C  
ATOM   1810  CG  PHE B 113      20.087   5.178  -2.641  1.00  0.00           C  
ATOM   1811  CD1 PHE B 113      19.984   3.994  -1.928  1.00  0.00           C  
ATOM   1812  CD2 PHE B 113      21.075   5.285  -3.614  1.00  0.00           C  
ATOM   1813  CE1 PHE B 113      20.844   2.944  -2.177  1.00  0.00           C  
ATOM   1814  CE2 PHE B 113      21.936   4.235  -3.863  1.00  0.00           C  
ATOM   1815  CZ  PHE B 113      21.820   3.065  -3.142  1.00  0.00           C  
ATOM   1816  H   PHE B 113      19.498   6.134   0.162  1.00  0.00           H  
ATOM   1817  HA  PHE B 113      20.771   7.630  -1.903  1.00  0.00           H  
ATOM   1818 1HB  PHE B 113      18.269   5.924  -1.864  1.00  0.00           H  
ATOM   1819 2HB  PHE B 113      18.827   6.730  -3.319  1.00  0.00           H  
ATOM   1820  HD1 PHE B 113      19.205   3.897  -1.159  1.00  0.00           H  
ATOM   1821  HD2 PHE B 113      21.167   6.213  -4.185  1.00  0.00           H  
ATOM   1822  HE1 PHE B 113      20.750   2.021  -1.607  1.00  0.00           H  
ATOM   1823  HE2 PHE B 113      22.708   4.329  -4.628  1.00  0.00           H  
ATOM   1824  HZ  PHE B 113      22.499   2.236  -3.337  1.00  0.00           H  
ATOM   1825  N   THR B 114      18.112   9.010  -0.671  1.00  0.00           N  
ATOM   1826  CA  THR B 114      17.298  10.218  -0.700  1.00  0.00           C  
ATOM   1827  C   THR B 114      17.598  11.096   0.505  1.00  0.00           C  
ATOM   1828  O   THR B 114      16.839  12.020   0.798  1.00  0.00           O  
ATOM   1829  CB  THR B 114      15.778   9.913  -0.743  1.00  0.00           C  
ATOM   1830  OG1 THR B 114      15.357   9.198   0.440  1.00  0.00           O  
ATOM   1831  CG2 THR B 114      15.498   9.029  -1.954  1.00  0.00           C  
ATOM   1832  H   THR B 114      18.062   8.418   0.158  1.00  0.00           H  
ATOM   1833  HA  THR B 114      17.552  10.786  -1.594  1.00  0.00           H  
ATOM   1834  HB  THR B 114      15.217  10.843  -0.826  1.00  0.00           H  
ATOM   1835  HG1 THR B 114      14.416   9.003   0.349  1.00  0.00           H  
ATOM   1836 1HG2 THR B 114      14.433   8.809  -2.004  1.00  0.00           H  
ATOM   1837 2HG2 THR B 114      15.807   9.547  -2.860  1.00  0.00           H  
ATOM   1838 3HG2 THR B 114      16.053   8.093  -1.863  1.00  0.00           H  
ATOM   1839  N   HIS B 115      18.668  10.774   1.238  1.00  0.00           N  
ATOM   1840  CA  HIS B 115      19.057  11.500   2.447  1.00  0.00           C  
ATOM   1841  C   HIS B 115      17.939  11.567   3.500  1.00  0.00           C  
ATOM   1842  O   HIS B 115      17.745  12.609   4.134  1.00  0.00           O  
ATOM   1843  CB  HIS B 115      19.490  12.925   2.088  1.00  0.00           C  
ATOM   1844  CG  HIS B 115      20.593  12.969   1.085  1.00  0.00           C  
ATOM   1845  ND1 HIS B 115      21.891  12.613   1.384  1.00  0.00           N  
ATOM   1846  CD2 HIS B 115      20.591  13.330  -0.219  1.00  0.00           C  
ATOM   1847  CE1 HIS B 115      22.641  12.753   0.306  1.00  0.00           C  
ATOM   1848  NE2 HIS B 115      21.877  13.192  -0.679  1.00  0.00           N  
ATOM   1849  H   HIS B 115      19.278  10.019   0.928  1.00  0.00           H  
ATOM   1850  HA  HIS B 115      19.906  10.992   2.904  1.00  0.00           H  
ATOM   1851 1HB  HIS B 115      18.644  13.491   1.702  1.00  0.00           H  
ATOM   1852 2HB  HIS B 115      19.832  13.432   2.989  1.00  0.00           H  
ATOM   1853  HD1 HIS B 115      22.233  12.293   2.269  1.00  0.00           H  
ATOM   1854  HD2 HIS B 115      19.804  13.680  -0.887  1.00  0.00           H  
ATOM   1855  HE1 HIS B 115      23.703  12.518   0.337  1.00  0.00           H  
ATOM   1856  N   THR B 116      17.218  10.461   3.699  1.00  0.00           N  
ATOM   1857  CA  THR B 116      16.115  10.427   4.658  1.00  0.00           C  
ATOM   1858  C   THR B 116      16.449   9.597   5.923  1.00  0.00           C  
ATOM   1859  O   THR B 116      16.755   8.412   5.812  1.00  0.00           O  
ATOM   1860  CB  THR B 116      14.861   9.811   3.996  1.00  0.00           C  
ATOM   1861  OG1 THR B 116      14.455  10.590   2.852  1.00  0.00           O  
ATOM   1862  CG2 THR B 116      13.718   9.766   4.989  1.00  0.00           C  
ATOM   1863  H   THR B 116      17.443   9.629   3.154  1.00  0.00           H  
ATOM   1864  HA  THR B 116      15.881  11.451   4.916  1.00  0.00           H  
ATOM   1865  HB  THR B 116      15.085   8.797   3.670  1.00  0.00           H  
ATOM   1866  HG1 THR B 116      14.917  10.253   2.042  1.00  0.00           H  
ATOM   1867 1HG2 THR B 116      12.866   9.322   4.504  1.00  0.00           H  
ATOM   1868 2HG2 THR B 116      14.000   9.166   5.835  1.00  0.00           H  
ATOM   1869 3HG2 THR B 116      13.470  10.776   5.322  1.00  0.00           H  
ATOM   1870  N   PRO B 117      16.433  10.165   7.140  1.00  0.00           N  
ATOM   1871  CA  PRO B 117      16.698   9.453   8.377  1.00  0.00           C  
ATOM   1872  C   PRO B 117      15.493   8.560   8.719  1.00  0.00           C  
ATOM   1873  O   PRO B 117      14.419   8.774   8.167  1.00  0.00           O  
ATOM   1874  CB  PRO B 117      16.937  10.592   9.373  1.00  0.00           C  
ATOM   1875  CG  PRO B 117      16.119  11.742   8.848  1.00  0.00           C  
ATOM   1876  CD  PRO B 117      16.149  11.607   7.323  1.00  0.00           C  
ATOM   1877  HA  PRO B 117      17.615   8.876   8.225  1.00  0.00           H  
ATOM   1878 1HB  PRO B 117      16.615  10.284  10.380  1.00  0.00           H  
ATOM   1879 2HB  PRO B 117      18.011  10.820   9.434  1.00  0.00           H  
ATOM   1880 1HG  PRO B 117      15.121  11.710   9.266  1.00  0.00           H  
ATOM   1881 2HG  PRO B 117      16.560  12.693   9.182  1.00  0.00           H  
ATOM   1882 1HD  PRO B 117      15.149  11.875   6.940  1.00  0.00           H  
ATOM   1883 2HD  PRO B 117      16.952  12.224   6.879  1.00  0.00           H  
ATOM   1884  N   PRO B 118      15.642   7.544   9.580  1.00  0.00           N  
ATOM   1885  CA  PRO B 118      14.574   6.685  10.083  1.00  0.00           C  
ATOM   1886  C   PRO B 118      13.437   7.454  10.752  1.00  0.00           C  
ATOM   1887  O   PRO B 118      13.678   8.399  11.506  1.00  0.00           O  
ATOM   1888  CB  PRO B 118      15.314   5.850  11.138  1.00  0.00           C  
ATOM   1889  CG  PRO B 118      16.751   5.870  10.713  1.00  0.00           C  
ATOM   1890  CD  PRO B 118      16.971   7.248  10.141  1.00  0.00           C  
ATOM   1891  HA  PRO B 118      14.191   6.049   9.269  1.00  0.00           H  
ATOM   1892 1HB  PRO B 118      15.154   6.287  12.133  1.00  0.00           H  
ATOM   1893 2HB  PRO B 118      14.900   4.844  11.173  1.00  0.00           H  
ATOM   1894 1HG  PRO B 118      17.399   5.656  11.573  1.00  0.00           H  
ATOM   1895 2HG  PRO B 118      16.931   5.075   9.982  1.00  0.00           H  
ATOM   1896 1HD  PRO B 118      17.247   7.968  10.922  1.00  0.00           H  
ATOM   1897 2HD  PRO B 118      17.737   7.147   9.366  1.00  0.00           H  
ATOM   1898  N   LEU B 119      12.203   7.003  10.529  1.00  0.00           N  
ATOM   1899  CA  LEU B 119      11.020   7.593  11.151  1.00  0.00           C  
ATOM   1900  C   LEU B 119      10.803   7.027  12.540  1.00  0.00           C  
ATOM   1901  O   LEU B 119      10.713   5.815  12.722  1.00  0.00           O  
ATOM   1902  CB  LEU B 119       9.770   7.304  10.297  1.00  0.00           C  
ATOM   1903  CG  LEU B 119       8.411   7.828  10.806  1.00  0.00           C  
ATOM   1904  CD1 LEU B 119       8.401   9.323  10.819  1.00  0.00           C  
ATOM   1905  CD2 LEU B 119       7.306   7.316   9.882  1.00  0.00           C  
ATOM   1906  H   LEU B 119      12.052   6.245   9.865  1.00  0.00           H  
ATOM   1907  HA  LEU B 119      11.161   8.667  11.237  1.00  0.00           H  
ATOM   1908 1HB  LEU B 119       9.933   7.706   9.303  1.00  0.00           H  
ATOM   1909 2HB  LEU B 119       9.668   6.223  10.210  1.00  0.00           H  
ATOM   1910  HG  LEU B 119       8.236   7.472  11.826  1.00  0.00           H  
ATOM   1911 1HD1 LEU B 119       7.441   9.657  11.165  1.00  0.00           H  
ATOM   1912 2HD1 LEU B 119       9.180   9.697  11.480  1.00  0.00           H  
ATOM   1913 3HD1 LEU B 119       8.556   9.688   9.838  1.00  0.00           H  
ATOM   1914 1HD2 LEU B 119       6.349   7.682  10.240  1.00  0.00           H  
ATOM   1915 2HD2 LEU B 119       7.473   7.677   8.870  1.00  0.00           H  
ATOM   1916 3HD2 LEU B 119       7.305   6.230   9.879  1.00  0.00           H  
ATOM   1917  N   ASP B 120      10.721   7.905  13.527  1.00  0.00           N  
ATOM   1918  CA  ASP B 120      10.462   7.489  14.897  1.00  0.00           C  
ATOM   1919  C   ASP B 120       9.020   7.013  14.949  1.00  0.00           C  
ATOM   1920  O   ASP B 120       8.137   7.805  14.659  1.00  0.00           O  
ATOM   1921  CB  ASP B 120      10.678   8.644  15.883  1.00  0.00           C  
ATOM   1922  CG  ASP B 120      10.561   8.268  17.419  1.00  0.00           C  
ATOM   1923  OD1 ASP B 120       9.631   7.576  17.859  1.00  0.00           O  
ATOM   1924  OD2 ASP B 120      11.436   8.685  18.138  1.00  0.00           O  
ATOM   1925  H   ASP B 120      10.831   8.888  13.319  1.00  0.00           H  
ATOM   1926  HA  ASP B 120      11.161   6.703  15.154  1.00  0.00           H  
ATOM   1927 1HB  ASP B 120      11.669   9.072  15.714  1.00  0.00           H  
ATOM   1928 2HB  ASP B 120       9.954   9.436  15.672  1.00  0.00           H  
ATOM   1929  N   PRO B 121       8.715   5.758  15.302  1.00  0.00           N  
ATOM   1930  CA  PRO B 121       7.370   5.209  15.343  1.00  0.00           C  
ATOM   1931  C   PRO B 121       6.351   6.109  16.036  1.00  0.00           C  
ATOM   1932  O   PRO B 121       5.188   6.154  15.636  1.00  0.00           O  
ATOM   1933  CB  PRO B 121       7.586   3.937  16.165  1.00  0.00           C  
ATOM   1934  CG  PRO B 121       8.969   3.474  15.778  1.00  0.00           C  
ATOM   1935  CD  PRO B 121       9.768   4.745  15.622  1.00  0.00           C  
ATOM   1936  HA  PRO B 121       7.046   4.974  14.318  1.00  0.00           H  
ATOM   1937 1HB  PRO B 121       7.525   4.184  17.236  1.00  0.00           H  
ATOM   1938 2HB  PRO B 121       6.801   3.234  15.980  1.00  0.00           H  
ATOM   1939 1HG  PRO B 121       9.378   2.809  16.552  1.00  0.00           H  
ATOM   1940 2HG  PRO B 121       8.924   2.887  14.845  1.00  0.00           H  
ATOM   1941 1HD  PRO B 121      10.277   5.023  16.562  1.00  0.00           H  
ATOM   1942 2HD  PRO B 121      10.462   4.597  14.784  1.00  0.00           H  
ATOM   1943  N   GLN B 122       6.778   6.883  17.042  1.00  0.00           N  
ATOM   1944  CA  GLN B 122       5.852   7.741  17.785  1.00  0.00           C  
ATOM   1945  C   GLN B 122       5.305   8.859  16.910  1.00  0.00           C  
ATOM   1946  O   GLN B 122       4.218   9.391  17.133  1.00  0.00           O  
ATOM   1947  CB  GLN B 122       6.584   8.348  18.978  1.00  0.00           C  
ATOM   1948  CG  GLN B 122       6.965   7.335  20.028  1.00  0.00           C  
ATOM   1949  CD  GLN B 122       7.811   7.927  21.123  1.00  0.00           C  
ATOM   1950  OE1 GLN B 122       7.339   8.295  22.208  1.00  0.00           O  
ATOM   1951  NE2 GLN B 122       9.094   8.028  20.823  1.00  0.00           N  
ATOM   1952  H   GLN B 122       7.772   6.904  17.315  1.00  0.00           H  
ATOM   1953  HA  GLN B 122       5.016   7.145  18.135  1.00  0.00           H  
ATOM   1954 1HB  GLN B 122       7.500   8.835  18.630  1.00  0.00           H  
ATOM   1955 2HB  GLN B 122       5.959   9.107  19.443  1.00  0.00           H  
ATOM   1956 1HG  GLN B 122       6.061   6.918  20.468  1.00  0.00           H  
ATOM   1957 2HG  GLN B 122       7.550   6.549  19.539  1.00  0.00           H  
ATOM   1958 1HE2 GLN B 122       9.744   8.415  21.471  1.00  0.00           H  
ATOM   1959 2HE2 GLN B 122       9.412   7.736  19.878  1.00  0.00           H  
ATOM   1960  N   GLU B 123       6.067   9.211  15.893  1.00  0.00           N  
ATOM   1961  CA  GLU B 123       5.752  10.292  14.989  1.00  0.00           C  
ATOM   1962  C   GLU B 123       4.481   9.951  14.181  1.00  0.00           C  
ATOM   1963  O   GLU B 123       3.764  10.837  13.721  1.00  0.00           O  
ATOM   1964  CB  GLU B 123       6.963  10.544  14.100  1.00  0.00           C  
ATOM   1965  CG  GLU B 123       7.066  11.916  13.502  1.00  0.00           C  
ATOM   1966  CD  GLU B 123       7.301  12.990  14.535  1.00  0.00           C  
ATOM   1967  OE1 GLU B 123       7.565  12.643  15.659  1.00  0.00           O  
ATOM   1968  OE2 GLU B 123       7.206  14.150  14.213  1.00  0.00           O  
ATOM   1969  H   GLU B 123       6.920   8.691  15.718  1.00  0.00           H  
ATOM   1970  HA  GLU B 123       5.554  11.191  15.573  1.00  0.00           H  
ATOM   1971 1HB  GLU B 123       7.868  10.381  14.679  1.00  0.00           H  
ATOM   1972 2HB  GLU B 123       6.958   9.817  13.310  1.00  0.00           H  
ATOM   1973 1HG  GLU B 123       7.921  11.916  12.841  1.00  0.00           H  
ATOM   1974 2HG  GLU B 123       6.184  12.141  12.938  1.00  0.00           H  
ATOM   1975  N   LEU B 124       4.175   8.652  14.022  1.00  0.00           N  
ATOM   1976  CA  LEU B 124       2.998   8.210  13.266  1.00  0.00           C  
ATOM   1977  C   LEU B 124       1.701   8.658  13.903  1.00  0.00           C  
ATOM   1978  O   LEU B 124       0.668   8.719  13.239  1.00  0.00           O  
ATOM   1979  CB  LEU B 124       2.947   6.692  13.132  1.00  0.00           C  
ATOM   1980  CG  LEU B 124       3.980   6.045  12.244  1.00  0.00           C  
ATOM   1981  CD1 LEU B 124       3.888   4.572  12.445  1.00  0.00           C  
ATOM   1982  CD2 LEU B 124       3.702   6.407  10.768  1.00  0.00           C  
ATOM   1983  H   LEU B 124       4.753   7.935  14.462  1.00  0.00           H  
ATOM   1984  HA  LEU B 124       3.053   8.639  12.269  1.00  0.00           H  
ATOM   1985 1HB  LEU B 124       3.055   6.262  14.131  1.00  0.00           H  
ATOM   1986 2HB  LEU B 124       1.964   6.413  12.752  1.00  0.00           H  
ATOM   1987  HG  LEU B 124       4.983   6.379  12.533  1.00  0.00           H  
ATOM   1988 1HD1 LEU B 124       4.615   4.091  11.833  1.00  0.00           H  
ATOM   1989 2HD1 LEU B 124       4.079   4.355  13.491  1.00  0.00           H  
ATOM   1990 3HD1 LEU B 124       2.899   4.224  12.177  1.00  0.00           H  
ATOM   1991 1HD2 LEU B 124       4.440   5.923  10.126  1.00  0.00           H  
ATOM   1992 2HD2 LEU B 124       2.704   6.064  10.491  1.00  0.00           H  
ATOM   1993 3HD2 LEU B 124       3.762   7.488  10.640  1.00  0.00           H  
ATOM   1994  N   ASP B 125       1.734   9.007  15.189  1.00  0.00           N  
ATOM   1995  CA  ASP B 125       0.534   9.412  15.898  1.00  0.00           C  
ATOM   1996  C   ASP B 125      -0.011  10.745  15.361  1.00  0.00           C  
ATOM   1997  O   ASP B 125      -1.168  11.090  15.594  1.00  0.00           O  
ATOM   1998  CB  ASP B 125       0.828   9.425  17.393  1.00  0.00           C  
ATOM   1999  CG  ASP B 125       0.983   7.956  17.906  1.00  0.00           C  
ATOM   2000  OD1 ASP B 125       0.464   7.067  17.249  1.00  0.00           O  
ATOM   2001  OD2 ASP B 125       1.634   7.726  18.895  1.00  0.00           O  
ATOM   2002  H   ASP B 125       2.617   8.998  15.705  1.00  0.00           H  
ATOM   2003  HA  ASP B 125      -0.228   8.652  15.727  1.00  0.00           H  
ATOM   2004 1HB  ASP B 125       1.755   9.973  17.580  1.00  0.00           H  
ATOM   2005 2HB  ASP B 125       0.027   9.926  17.929  1.00  0.00           H  
ATOM   2006  N   ILE B 126       0.782  11.446  14.545  1.00  0.00           N  
ATOM   2007  CA  ILE B 126       0.346  12.663  13.867  1.00  0.00           C  
ATOM   2008  C   ILE B 126      -0.883  12.365  13.004  1.00  0.00           C  
ATOM   2009  O   ILE B 126      -1.797  13.184  12.874  1.00  0.00           O  
ATOM   2010  CB  ILE B 126       1.470  13.238  12.976  1.00  0.00           C  
ATOM   2011  CG1 ILE B 126       2.603  13.789  13.840  1.00  0.00           C  
ATOM   2012  CG2 ILE B 126       0.936  14.291  12.028  1.00  0.00           C  
ATOM   2013  CD1 ILE B 126       3.855  14.079  13.051  1.00  0.00           C  
ATOM   2014  H   ILE B 126       1.736  11.126  14.369  1.00  0.00           H  
ATOM   2015  HA  ILE B 126       0.077  13.408  14.614  1.00  0.00           H  
ATOM   2016  HB  ILE B 126       1.897  12.422  12.384  1.00  0.00           H  
ATOM   2017 1HG1 ILE B 126       2.270  14.712  14.310  1.00  0.00           H  
ATOM   2018 2HG1 ILE B 126       2.847  13.066  14.622  1.00  0.00           H  
ATOM   2019 1HG2 ILE B 126       1.747  14.659  11.395  1.00  0.00           H  
ATOM   2020 2HG2 ILE B 126       0.159  13.858  11.399  1.00  0.00           H  
ATOM   2021 3HG2 ILE B 126       0.516  15.121  12.596  1.00  0.00           H  
ATOM   2022 1HD1 ILE B 126       4.628  14.467  13.715  1.00  0.00           H  
ATOM   2023 2HD1 ILE B 126       4.201  13.162  12.608  1.00  0.00           H  
ATOM   2024 3HD1 ILE B 126       3.647  14.809  12.269  1.00  0.00           H  
ATOM   2025  N   LEU B 127      -0.909  11.168  12.420  1.00  0.00           N  
ATOM   2026  CA  LEU B 127      -1.946  10.753  11.492  1.00  0.00           C  
ATOM   2027  C   LEU B 127      -3.295  10.492  12.187  1.00  0.00           C  
ATOM   2028  O   LEU B 127      -4.306  10.311  11.508  1.00  0.00           O  
ATOM   2029  CB  LEU B 127      -1.469   9.482  10.771  1.00  0.00           C  
ATOM   2030  CG  LEU B 127      -0.198   9.650   9.865  1.00  0.00           C  
ATOM   2031  CD1 LEU B 127       0.283   8.268   9.406  1.00  0.00           C  
ATOM   2032  CD2 LEU B 127      -0.525  10.555   8.651  1.00  0.00           C  
ATOM   2033  H   LEU B 127      -0.173  10.494  12.633  1.00  0.00           H  
ATOM   2034  HA  LEU B 127      -2.082  11.547  10.760  1.00  0.00           H  
ATOM   2035 1HB  LEU B 127      -1.243   8.735  11.513  1.00  0.00           H  
ATOM   2036 2HB  LEU B 127      -2.283   9.105  10.149  1.00  0.00           H  
ATOM   2037  HG  LEU B 127       0.605  10.107  10.455  1.00  0.00           H  
ATOM   2038 1HD1 LEU B 127       1.179   8.375   8.792  1.00  0.00           H  
ATOM   2039 2HD1 LEU B 127       0.513   7.656  10.284  1.00  0.00           H  
ATOM   2040 3HD1 LEU B 127      -0.493   7.798   8.830  1.00  0.00           H  
ATOM   2041 1HD2 LEU B 127       0.367  10.674   8.028  1.00  0.00           H  
ATOM   2042 2HD2 LEU B 127      -1.322  10.099   8.058  1.00  0.00           H  
ATOM   2043 3HD2 LEU B 127      -0.852  11.534   9.006  1.00  0.00           H  
ATOM   2044  N   LYS B 128      -3.343  10.548  13.533  1.00  0.00           N  
ATOM   2045  CA  LYS B 128      -4.591  10.359  14.283  1.00  0.00           C  
ATOM   2046  C   LYS B 128      -5.650  11.393  13.948  1.00  0.00           C  
ATOM   2047  O   LYS B 128      -6.827  11.207  14.264  1.00  0.00           O  
ATOM   2048  CB  LYS B 128      -4.375  10.400  15.792  1.00  0.00           C  
ATOM   2049  CG  LYS B 128      -3.668   9.217  16.398  1.00  0.00           C  
ATOM   2050  CD  LYS B 128      -3.478   9.452  17.885  1.00  0.00           C  
ATOM   2051  CE  LYS B 128      -2.793   8.300  18.558  1.00  0.00           C  
ATOM   2052  NZ  LYS B 128      -2.545   8.588  20.012  1.00  0.00           N  
ATOM   2053  H   LYS B 128      -2.496  10.729  14.072  1.00  0.00           H  
ATOM   2054  HA  LYS B 128      -5.000   9.384  14.025  1.00  0.00           H  
ATOM   2055 1HB  LYS B 128      -3.786  11.286  16.037  1.00  0.00           H  
ATOM   2056 2HB  LYS B 128      -5.334  10.504  16.290  1.00  0.00           H  
ATOM   2057 1HG  LYS B 128      -4.266   8.314  16.248  1.00  0.00           H  
ATOM   2058 2HG  LYS B 128      -2.705   9.074  15.919  1.00  0.00           H  
ATOM   2059 1HD  LYS B 128      -2.869  10.348  18.022  1.00  0.00           H  
ATOM   2060 2HD  LYS B 128      -4.446   9.613  18.356  1.00  0.00           H  
ATOM   2061 1HE  LYS B 128      -3.410   7.418  18.463  1.00  0.00           H  
ATOM   2062 2HE  LYS B 128      -1.847   8.117  18.064  1.00  0.00           H  
ATOM   2063 1HZ  LYS B 128      -2.062   7.819  20.463  1.00  0.00           H  
ATOM   2064 2HZ  LYS B 128      -1.969   9.412  20.080  1.00  0.00           H  
ATOM   2065 3HZ  LYS B 128      -3.426   8.750  20.477  1.00  0.00           H  
ATOM   2066  N   THR B 129      -5.246  12.521  13.378  1.00  0.00           N  
ATOM   2067  CA  THR B 129      -6.218  13.545  13.054  1.00  0.00           C  
ATOM   2068  C   THR B 129      -6.889  13.312  11.697  1.00  0.00           C  
ATOM   2069  O   THR B 129      -7.890  13.963  11.389  1.00  0.00           O  
ATOM   2070  CB  THR B 129      -5.556  14.925  13.108  1.00  0.00           C  
ATOM   2071  OG1 THR B 129      -4.517  15.003  12.139  1.00  0.00           O  
ATOM   2072  CG2 THR B 129      -4.952  15.104  14.469  1.00  0.00           C  
ATOM   2073  H   THR B 129      -4.256  12.660  13.152  1.00  0.00           H  
ATOM   2074  HA  THR B 129      -6.999  13.524  13.813  1.00  0.00           H  
ATOM   2075  HB  THR B 129      -6.290  15.708  12.911  1.00  0.00           H  
ATOM   2076  HG1 THR B 129      -4.910  15.176  11.262  1.00  0.00           H  
ATOM   2077 1HG2 THR B 129      -4.465  16.058  14.526  1.00  0.00           H  
ATOM   2078 2HG2 THR B 129      -5.732  15.046  15.226  1.00  0.00           H  
ATOM   2079 3HG2 THR B 129      -4.216  14.315  14.640  1.00  0.00           H  
ATOM   2080  N   VAL B 130      -6.378  12.360  10.899  1.00  0.00           N  
ATOM   2081  CA  VAL B 130      -6.940  12.149   9.570  1.00  0.00           C  
ATOM   2082  C   VAL B 130      -8.223  11.335   9.638  1.00  0.00           C  
ATOM   2083  O   VAL B 130      -8.236  10.205  10.125  1.00  0.00           O  
ATOM   2084  CB  VAL B 130      -5.925  11.427   8.645  1.00  0.00           C  
ATOM   2085  CG1 VAL B 130      -6.581  11.113   7.271  1.00  0.00           C  
ATOM   2086  CG2 VAL B 130      -4.680  12.310   8.453  1.00  0.00           C  
ATOM   2087  H   VAL B 130      -5.591  11.790  11.204  1.00  0.00           H  
ATOM   2088  HA  VAL B 130      -7.162  13.116   9.132  1.00  0.00           H  
ATOM   2089  HB  VAL B 130      -5.633  10.480   9.106  1.00  0.00           H  
ATOM   2090 1HG1 VAL B 130      -5.867  10.597   6.630  1.00  0.00           H  
ATOM   2091 2HG1 VAL B 130      -7.454  10.480   7.415  1.00  0.00           H  
ATOM   2092 3HG1 VAL B 130      -6.891  12.048   6.791  1.00  0.00           H  
ATOM   2093 1HG2 VAL B 130      -3.962  11.798   7.811  1.00  0.00           H  
ATOM   2094 2HG2 VAL B 130      -4.978  13.254   7.988  1.00  0.00           H  
ATOM   2095 3HG2 VAL B 130      -4.222  12.514   9.425  1.00  0.00           H  
ATOM   2096  N   LYS B 131      -9.302  11.914   9.111  1.00  0.00           N  
ATOM   2097  CA  LYS B 131     -10.605  11.279   9.069  1.00  0.00           C  
ATOM   2098  C   LYS B 131     -10.878  10.724   7.685  1.00  0.00           C  
ATOM   2099  O   LYS B 131     -11.595   9.727   7.548  1.00  0.00           O  
ATOM   2100  CB  LYS B 131     -11.705  12.234   9.520  1.00  0.00           C  
ATOM   2101  CG  LYS B 131     -11.604  12.617  10.988  1.00  0.00           C  
ATOM   2102  CD  LYS B 131     -12.684  13.617  11.384  1.00  0.00           C  
ATOM   2103  CE  LYS B 131     -12.546  14.010  12.843  1.00  0.00           C  
ATOM   2104  NZ  LYS B 131     -13.002  12.911  13.745  1.00  0.00           N  
ATOM   2105  H   LYS B 131      -9.211  12.844   8.719  1.00  0.00           H  
ATOM   2106  HA  LYS B 131     -10.603  10.442   9.766  1.00  0.00           H  
ATOM   2107 1HB  LYS B 131     -11.665  13.145   8.920  1.00  0.00           H  
ATOM   2108 2HB  LYS B 131     -12.683  11.766   9.360  1.00  0.00           H  
ATOM   2109 1HG  LYS B 131     -11.714  11.712  11.595  1.00  0.00           H  
ATOM   2110 2HG  LYS B 131     -10.620  13.049  11.185  1.00  0.00           H  
ATOM   2111 1HD  LYS B 131     -12.608  14.507  10.757  1.00  0.00           H  
ATOM   2112 2HD  LYS B 131     -13.668  13.160  11.231  1.00  0.00           H  
ATOM   2113 1HE  LYS B 131     -11.497  14.222  13.049  1.00  0.00           H  
ATOM   2114 2HE  LYS B 131     -13.135  14.905  13.043  1.00  0.00           H  
ATOM   2115 1HZ  LYS B 131     -12.889  13.189  14.707  1.00  0.00           H  
ATOM   2116 2HZ  LYS B 131     -13.983  12.722  13.565  1.00  0.00           H  
ATOM   2117 3HZ  LYS B 131     -12.462  12.076  13.566  1.00  0.00           H  
ATOM   2118  N   GLU B 132     -10.262  11.306   6.657  1.00  0.00           N  
ATOM   2119  CA  GLU B 132     -10.469  10.704   5.349  1.00  0.00           C  
ATOM   2120  C   GLU B 132      -9.277  10.823   4.418  1.00  0.00           C  
ATOM   2121  O   GLU B 132      -8.470  11.753   4.506  1.00  0.00           O  
ATOM   2122  CB  GLU B 132     -11.688  11.271   4.603  1.00  0.00           C  
ATOM   2123  CG  GLU B 132     -11.601  12.719   4.155  1.00  0.00           C  
ATOM   2124  CD  GLU B 132     -12.838  13.117   3.342  1.00  0.00           C  
ATOM   2125  OE1 GLU B 132     -13.927  13.155   3.861  1.00  0.00           O  
ATOM   2126  OE2 GLU B 132     -12.677  13.351   2.168  1.00  0.00           O  
ATOM   2127  H   GLU B 132      -9.704  12.148   6.793  1.00  0.00           H  
ATOM   2128  HA  GLU B 132     -10.638   9.646   5.506  1.00  0.00           H  
ATOM   2129 1HB  GLU B 132     -11.871  10.667   3.710  1.00  0.00           H  
ATOM   2130 2HB  GLU B 132     -12.567  11.180   5.239  1.00  0.00           H  
ATOM   2131 1HG  GLU B 132     -11.507  13.367   5.029  1.00  0.00           H  
ATOM   2132 2HG  GLU B 132     -10.709  12.832   3.542  1.00  0.00           H  
ATOM   2133  N   ILE B 133      -9.201   9.853   3.524  1.00  0.00           N  
ATOM   2134  CA  ILE B 133      -8.208   9.800   2.466  1.00  0.00           C  
ATOM   2135  C   ILE B 133      -8.970   9.749   1.152  1.00  0.00           C  
ATOM   2136  O   ILE B 133      -9.790   8.851   0.959  1.00  0.00           O  
ATOM   2137  CB  ILE B 133      -7.313   8.546   2.643  1.00  0.00           C  
ATOM   2138  CG1 ILE B 133      -6.619   8.591   4.021  1.00  0.00           C  
ATOM   2139  CG2 ILE B 133      -6.258   8.457   1.525  1.00  0.00           C  
ATOM   2140  CD1 ILE B 133      -6.006   7.280   4.424  1.00  0.00           C  
ATOM   2141  H   ILE B 133      -9.914   9.121   3.578  1.00  0.00           H  
ATOM   2142  HA  ILE B 133      -7.602  10.701   2.481  1.00  0.00           H  
ATOM   2143  HB  ILE B 133      -7.938   7.651   2.617  1.00  0.00           H  
ATOM   2144 1HG1 ILE B 133      -5.836   9.354   4.003  1.00  0.00           H  
ATOM   2145 2HG1 ILE B 133      -7.342   8.866   4.771  1.00  0.00           H  
ATOM   2146 1HG2 ILE B 133      -5.645   7.565   1.663  1.00  0.00           H  
ATOM   2147 2HG2 ILE B 133      -6.752   8.400   0.570  1.00  0.00           H  
ATOM   2148 3HG2 ILE B 133      -5.616   9.340   1.545  1.00  0.00           H  
ATOM   2149 1HD1 ILE B 133      -5.551   7.376   5.406  1.00  0.00           H  
ATOM   2150 2HD1 ILE B 133      -6.783   6.516   4.464  1.00  0.00           H  
ATOM   2151 3HD1 ILE B 133      -5.249   6.994   3.694  1.00  0.00           H  
ATOM   2152  N   THR B 134      -8.730  10.698   0.257  1.00  0.00           N  
ATOM   2153  CA  THR B 134      -9.490  10.708  -0.988  1.00  0.00           C  
ATOM   2154  C   THR B 134      -9.019   9.648  -1.976  1.00  0.00           C  
ATOM   2155  O   THR B 134      -9.803   9.173  -2.804  1.00  0.00           O  
ATOM   2156  CB  THR B 134      -9.421  12.081  -1.644  1.00  0.00           C  
ATOM   2157  OG1 THR B 134      -8.063  12.384  -1.876  1.00  0.00           O  
ATOM   2158  CG2 THR B 134     -10.044  13.137  -0.744  1.00  0.00           C  
ATOM   2159  H   THR B 134      -8.048  11.434   0.449  1.00  0.00           H  
ATOM   2160  HA  THR B 134     -10.526  10.521  -0.736  1.00  0.00           H  
ATOM   2161  HB  THR B 134      -9.948  12.056  -2.599  1.00  0.00           H  
ATOM   2162  HG1 THR B 134      -7.623  12.466  -0.987  1.00  0.00           H  
ATOM   2163 1HG2 THR B 134      -9.973  14.114  -1.226  1.00  0.00           H  
ATOM   2164 2HG2 THR B 134     -11.092  12.898  -0.564  1.00  0.00           H  
ATOM   2165 3HG2 THR B 134      -9.513  13.165   0.208  1.00  0.00           H  
ATOM   2166  N   GLY B 135      -7.762   9.253  -1.853  1.00  0.00           N  
ATOM   2167  CA  GLY B 135      -7.139   8.234  -2.677  1.00  0.00           C  
ATOM   2168  C   GLY B 135      -7.120   6.923  -1.912  1.00  0.00           C  
ATOM   2169  O   GLY B 135      -8.149   6.497  -1.363  1.00  0.00           O  
ATOM   2170  H   GLY B 135      -7.154   9.710  -1.177  1.00  0.00           H  
ATOM   2171 1HA  GLY B 135      -7.677   8.117  -3.614  1.00  0.00           H  
ATOM   2172 2HA  GLY B 135      -6.123   8.535  -2.918  1.00  0.00           H  
ATOM   2173  N   PHE B 136      -5.960   6.271  -1.901  1.00  0.00           N  
ATOM   2174  CA  PHE B 136      -5.835   4.964  -1.260  1.00  0.00           C  
ATOM   2175  C   PHE B 136      -4.879   4.960  -0.070  1.00  0.00           C  
ATOM   2176  O   PHE B 136      -4.037   5.855   0.076  1.00  0.00           O  
ATOM   2177  CB  PHE B 136      -5.374   3.891  -2.249  1.00  0.00           C  
ATOM   2178  CG  PHE B 136      -4.047   4.064  -2.866  1.00  0.00           C  
ATOM   2179  CD1 PHE B 136      -2.891   3.600  -2.255  1.00  0.00           C  
ATOM   2180  CD2 PHE B 136      -3.951   4.642  -4.085  1.00  0.00           C  
ATOM   2181  CE1 PHE B 136      -1.687   3.744  -2.878  1.00  0.00           C  
ATOM   2182  CE2 PHE B 136      -2.762   4.774  -4.714  1.00  0.00           C  
ATOM   2183  CZ  PHE B 136      -1.635   4.334  -4.118  1.00  0.00           C  
ATOM   2184  H   PHE B 136      -5.163   6.695  -2.390  1.00  0.00           H  
ATOM   2185  HA  PHE B 136      -6.820   4.667  -0.896  1.00  0.00           H  
ATOM   2186 1HB  PHE B 136      -5.358   2.934  -1.756  1.00  0.00           H  
ATOM   2187 2HB  PHE B 136      -6.100   3.821  -3.052  1.00  0.00           H  
ATOM   2188  HD1 PHE B 136      -2.948   3.122  -1.283  1.00  0.00           H  
ATOM   2189  HD2 PHE B 136      -4.844   5.006  -4.557  1.00  0.00           H  
ATOM   2190  HE1 PHE B 136      -0.771   3.386  -2.410  1.00  0.00           H  
ATOM   2191  HE2 PHE B 136      -2.717   5.249  -5.694  1.00  0.00           H  
ATOM   2192  HZ  PHE B 136      -0.691   4.445  -4.630  1.00  0.00           H  
ATOM   2193  N   LEU B 137      -5.038   3.948   0.780  1.00  0.00           N  
ATOM   2194  CA  LEU B 137      -4.141   3.721   1.913  1.00  0.00           C  
ATOM   2195  C   LEU B 137      -3.363   2.417   1.743  1.00  0.00           C  
ATOM   2196  O   LEU B 137      -3.947   1.332   1.826  1.00  0.00           O  
ATOM   2197  CB  LEU B 137      -4.941   3.700   3.232  1.00  0.00           C  
ATOM   2198  CG  LEU B 137      -4.131   3.381   4.527  1.00  0.00           C  
ATOM   2199  CD1 LEU B 137      -3.044   4.426   4.729  1.00  0.00           C  
ATOM   2200  CD2 LEU B 137      -5.081   3.394   5.743  1.00  0.00           C  
ATOM   2201  H   LEU B 137      -5.790   3.282   0.584  1.00  0.00           H  
ATOM   2202  HA  LEU B 137      -3.422   4.539   1.958  1.00  0.00           H  
ATOM   2203 1HB  LEU B 137      -5.407   4.662   3.359  1.00  0.00           H  
ATOM   2204 2HB  LEU B 137      -5.730   2.955   3.141  1.00  0.00           H  
ATOM   2205  HG  LEU B 137      -3.660   2.402   4.427  1.00  0.00           H  
ATOM   2206 1HD1 LEU B 137      -2.481   4.193   5.623  1.00  0.00           H  
ATOM   2207 2HD1 LEU B 137      -2.368   4.423   3.868  1.00  0.00           H  
ATOM   2208 3HD1 LEU B 137      -3.500   5.405   4.830  1.00  0.00           H  
ATOM   2209 1HD2 LEU B 137      -4.520   3.175   6.653  1.00  0.00           H  
ATOM   2210 2HD2 LEU B 137      -5.527   4.378   5.827  1.00  0.00           H  
ATOM   2211 3HD2 LEU B 137      -5.861   2.651   5.615  1.00  0.00           H  
ATOM   2212  N   LEU B 138      -2.050   2.547   1.517  1.00  0.00           N  
ATOM   2213  CA  LEU B 138      -1.152   1.410   1.304  1.00  0.00           C  
ATOM   2214  C   LEU B 138      -0.127   1.272   2.408  1.00  0.00           C  
ATOM   2215  O   LEU B 138       0.775   2.109   2.529  1.00  0.00           O  
ATOM   2216  CB  LEU B 138      -0.388   1.564  -0.020  1.00  0.00           C  
ATOM   2217  CG  LEU B 138       0.716   0.488  -0.328  1.00  0.00           C  
ATOM   2218  CD1 LEU B 138       0.092  -0.882  -0.452  1.00  0.00           C  
ATOM   2219  CD2 LEU B 138       1.421   0.876  -1.596  1.00  0.00           C  
ATOM   2220  H   LEU B 138      -1.653   3.489   1.485  1.00  0.00           H  
ATOM   2221  HA  LEU B 138      -1.746   0.498   1.277  1.00  0.00           H  
ATOM   2222 1HB  LEU B 138      -1.109   1.513  -0.827  1.00  0.00           H  
ATOM   2223 2HB  LEU B 138       0.081   2.554  -0.043  1.00  0.00           H  
ATOM   2224  HG  LEU B 138       1.445   0.458   0.482  1.00  0.00           H  
ATOM   2225 1HD1 LEU B 138       0.852  -1.610  -0.673  1.00  0.00           H  
ATOM   2226 2HD1 LEU B 138      -0.392  -1.160   0.479  1.00  0.00           H  
ATOM   2227 3HD1 LEU B 138      -0.633  -0.854  -1.257  1.00  0.00           H  
ATOM   2228 1HD2 LEU B 138       2.198   0.150  -1.830  1.00  0.00           H  
ATOM   2229 2HD2 LEU B 138       0.709   0.915  -2.397  1.00  0.00           H  
ATOM   2230 3HD2 LEU B 138       1.871   1.853  -1.468  1.00  0.00           H  
ATOM   2231  N   ILE B 139      -0.249   0.207   3.186  1.00  0.00           N  
ATOM   2232  CA  ILE B 139       0.659  -0.026   4.288  1.00  0.00           C  
ATOM   2233  C   ILE B 139       1.397  -1.348   4.075  1.00  0.00           C  
ATOM   2234  O   ILE B 139       0.781  -2.419   4.048  1.00  0.00           O  
ATOM   2235  CB  ILE B 139      -0.125  -0.040   5.632  1.00  0.00           C  
ATOM   2236  CG1 ILE B 139      -0.882   1.311   5.825  1.00  0.00           C  
ATOM   2237  CG2 ILE B 139       0.836  -0.246   6.780  1.00  0.00           C  
ATOM   2238  CD1 ILE B 139      -1.837   1.347   7.004  1.00  0.00           C  
ATOM   2239  H   ILE B 139      -1.016  -0.444   3.018  1.00  0.00           H  
ATOM   2240  HA  ILE B 139       1.397   0.775   4.322  1.00  0.00           H  
ATOM   2241  HB  ILE B 139      -0.859  -0.847   5.615  1.00  0.00           H  
ATOM   2242 1HG1 ILE B 139      -0.153   2.106   5.939  1.00  0.00           H  
ATOM   2243 2HG1 ILE B 139      -1.464   1.509   4.933  1.00  0.00           H  
ATOM   2244 1HG2 ILE B 139       0.324  -0.278   7.730  1.00  0.00           H  
ATOM   2245 2HG2 ILE B 139       1.357  -1.167   6.648  1.00  0.00           H  
ATOM   2246 3HG2 ILE B 139       1.550   0.572   6.789  1.00  0.00           H  
ATOM   2247 1HD1 ILE B 139      -2.321   2.310   7.045  1.00  0.00           H  
ATOM   2248 2HD1 ILE B 139      -2.591   0.570   6.877  1.00  0.00           H  
ATOM   2249 3HD1 ILE B 139      -1.310   1.191   7.930  1.00  0.00           H  
ATOM   2250  N   GLN B 140       2.716  -1.257   3.889  1.00  0.00           N  
ATOM   2251  CA  GLN B 140       3.573  -2.424   3.671  1.00  0.00           C  
ATOM   2252  C   GLN B 140       4.572  -2.540   4.817  1.00  0.00           C  
ATOM   2253  O   GLN B 140       5.490  -3.362   4.794  1.00  0.00           O  
ATOM   2254  CB  GLN B 140       4.311  -2.322   2.341  1.00  0.00           C  
ATOM   2255  CG  GLN B 140       3.403  -2.288   1.143  1.00  0.00           C  
ATOM   2256  CD  GLN B 140       4.156  -2.278  -0.134  1.00  0.00           C  
ATOM   2257  OE1 GLN B 140       5.379  -2.122  -0.130  1.00  0.00           O  
ATOM   2258  NE2 GLN B 140       3.450  -2.462  -1.233  1.00  0.00           N  
ATOM   2259  H   GLN B 140       3.151  -0.336   3.912  1.00  0.00           H  
ATOM   2260  HA  GLN B 140       2.957  -3.322   3.672  1.00  0.00           H  
ATOM   2261 1HB  GLN B 140       4.909  -1.418   2.336  1.00  0.00           H  
ATOM   2262 2HB  GLN B 140       4.989  -3.167   2.236  1.00  0.00           H  
ATOM   2263 1HG  GLN B 140       2.764  -3.141   1.153  1.00  0.00           H  
ATOM   2264 2HG  GLN B 140       2.809  -1.383   1.193  1.00  0.00           H  
ATOM   2265 1HE2 GLN B 140       3.889  -2.488  -2.141  1.00  0.00           H  
ATOM   2266 2HE2 GLN B 140       2.465  -2.593  -1.175  1.00  0.00           H  
ATOM   2267  N   ALA B 141       4.391  -1.677   5.806  1.00  0.00           N  
ATOM   2268  CA  ALA B 141       5.232  -1.619   6.988  1.00  0.00           C  
ATOM   2269  C   ALA B 141       4.509  -0.932   8.117  1.00  0.00           C  
ATOM   2270  O   ALA B 141       3.589  -0.155   7.893  1.00  0.00           O  
ATOM   2271  CB  ALA B 141       6.485  -0.876   6.706  1.00  0.00           C  
ATOM   2272  H   ALA B 141       3.615  -1.037   5.732  1.00  0.00           H  
ATOM   2273  HA  ALA B 141       5.457  -2.639   7.300  1.00  0.00           H  
ATOM   2274 1HB  ALA B 141       7.103  -0.853   7.597  1.00  0.00           H  
ATOM   2275 2HB  ALA B 141       6.981  -1.385   5.933  1.00  0.00           H  
ATOM   2276 3HB  ALA B 141       6.239   0.136   6.399  1.00  0.00           H  
ATOM   2277  N   TRP B 142       4.948  -1.200   9.326  1.00  0.00           N  
ATOM   2278  CA  TRP B 142       4.357  -0.594  10.499  1.00  0.00           C  
ATOM   2279  C   TRP B 142       5.382  -0.910  11.585  1.00  0.00           C  
ATOM   2280  O   TRP B 142       6.040  -1.942  11.466  1.00  0.00           O  
ATOM   2281  CB  TRP B 142       2.969  -1.226  10.755  1.00  0.00           C  
ATOM   2282  CG  TRP B 142       2.106  -0.478  11.687  1.00  0.00           C  
ATOM   2283  CD1 TRP B 142       1.698  -0.782  12.954  1.00  0.00           C  
ATOM   2284  CD2 TRP B 142       1.523   0.795  11.367  1.00  0.00           C  
ATOM   2285  NE1 TRP B 142       0.881   0.228  13.429  1.00  0.00           N  
ATOM   2286  CE2 TRP B 142       0.788   1.205  12.465  1.00  0.00           C  
ATOM   2287  CE3 TRP B 142       1.565   1.607  10.239  1.00  0.00           C  
ATOM   2288  CZ2 TRP B 142       0.099   2.409  12.467  1.00  0.00           C  
ATOM   2289  CZ3 TRP B 142       0.879   2.779  10.250  1.00  0.00           C  
ATOM   2290  CH2 TRP B 142       0.171   3.180  11.317  1.00  0.00           C  
ATOM   2291  H   TRP B 142       5.712  -1.851   9.441  1.00  0.00           H  
ATOM   2292  HA  TRP B 142       4.251   0.470  10.333  1.00  0.00           H  
ATOM   2293 1HB  TRP B 142       2.423  -1.312   9.818  1.00  0.00           H  
ATOM   2294 2HB  TRP B 142       3.095  -2.235  11.152  1.00  0.00           H  
ATOM   2295  HD1 TRP B 142       1.957  -1.692  13.500  1.00  0.00           H  
ATOM   2296  HE1 TRP B 142       0.389   0.235  14.351  1.00  0.00           H  
ATOM   2297  HE3 TRP B 142       2.129   1.306   9.356  1.00  0.00           H  
ATOM   2298  HZ2 TRP B 142      -0.482   2.740  13.323  1.00  0.00           H  
ATOM   2299  HZ3 TRP B 142       0.916   3.375   9.386  1.00  0.00           H  
ATOM   2300  HH2 TRP B 142      -0.349   4.122  11.263  1.00  0.00           H  
ATOM   2301  N   PRO B 143       5.584  -0.081  12.621  1.00  0.00           N  
ATOM   2302  CA  PRO B 143       6.567  -0.317  13.656  1.00  0.00           C  
ATOM   2303  C   PRO B 143       6.438  -1.710  14.238  1.00  0.00           C  
ATOM   2304  O   PRO B 143       5.337  -2.196  14.526  1.00  0.00           O  
ATOM   2305  CB  PRO B 143       6.235   0.756  14.672  1.00  0.00           C  
ATOM   2306  CG  PRO B 143       5.663   1.866  13.848  1.00  0.00           C  
ATOM   2307  CD  PRO B 143       4.845   1.174  12.788  1.00  0.00           C  
ATOM   2308  HA  PRO B 143       7.577  -0.169  13.238  1.00  0.00           H  
ATOM   2309 1HB  PRO B 143       5.535   0.361  15.395  1.00  0.00           H  
ATOM   2310 2HB  PRO B 143       7.143   1.026  15.223  1.00  0.00           H  
ATOM   2311 1HG  PRO B 143       5.068   2.529  14.484  1.00  0.00           H  
ATOM   2312 2HG  PRO B 143       6.474   2.472  13.429  1.00  0.00           H  
ATOM   2313 1HD  PRO B 143       3.851   1.004  13.179  1.00  0.00           H  
ATOM   2314 2HD  PRO B 143       4.844   1.772  11.895  1.00  0.00           H  
ATOM   2315  N   GLU B 144       7.596  -2.311  14.467  1.00  0.00           N  
ATOM   2316  CA  GLU B 144       7.748  -3.685  14.919  1.00  0.00           C  
ATOM   2317  C   GLU B 144       7.024  -4.042  16.211  1.00  0.00           C  
ATOM   2318  O   GLU B 144       6.591  -5.181  16.376  1.00  0.00           O  
ATOM   2319  CB  GLU B 144       9.238  -3.998  15.091  1.00  0.00           C  
ATOM   2320  CG  GLU B 144      10.047  -3.979  13.784  1.00  0.00           C  
ATOM   2321  CD  GLU B 144      10.532  -2.592  13.375  1.00  0.00           C  
ATOM   2322  OE1 GLU B 144      11.278  -2.502  12.420  1.00  0.00           O  
ATOM   2323  OE2 GLU B 144      10.159  -1.627  14.024  1.00  0.00           O  
ATOM   2324  H   GLU B 144       8.438  -1.803  14.240  1.00  0.00           H  
ATOM   2325  HA  GLU B 144       7.363  -4.334  14.132  1.00  0.00           H  
ATOM   2326 1HB  GLU B 144       9.683  -3.278  15.778  1.00  0.00           H  
ATOM   2327 2HB  GLU B 144       9.349  -4.985  15.540  1.00  0.00           H  
ATOM   2328 1HG  GLU B 144      10.912  -4.632  13.899  1.00  0.00           H  
ATOM   2329 2HG  GLU B 144       9.424  -4.386  12.987  1.00  0.00           H  
ATOM   2330  N   ASN B 145       6.895  -3.090  17.124  1.00  0.00           N  
ATOM   2331  CA  ASN B 145       6.237  -3.367  18.391  1.00  0.00           C  
ATOM   2332  C   ASN B 145       4.805  -2.851  18.478  1.00  0.00           C  
ATOM   2333  O   ASN B 145       4.252  -2.775  19.575  1.00  0.00           O  
ATOM   2334  CB  ASN B 145       7.072  -2.878  19.558  1.00  0.00           C  
ATOM   2335  CG  ASN B 145       8.362  -3.661  19.695  1.00  0.00           C  
ATOM   2336  OD1 ASN B 145       8.375  -4.887  19.517  1.00  0.00           O  
ATOM   2337  ND2 ASN B 145       9.435  -2.984  20.014  1.00  0.00           N  
ATOM   2338  H   ASN B 145       7.260  -2.169  16.930  1.00  0.00           H  
ATOM   2339  HA  ASN B 145       6.168  -4.450  18.497  1.00  0.00           H  
ATOM   2340 1HB  ASN B 145       7.309  -1.823  19.419  1.00  0.00           H  
ATOM   2341 2HB  ASN B 145       6.499  -2.970  20.481  1.00  0.00           H  
ATOM   2342 1HD2 ASN B 145      10.312  -3.457  20.121  1.00  0.00           H  
ATOM   2343 2HD2 ASN B 145       9.381  -1.995  20.155  1.00  0.00           H  
ATOM   2344  N   ARG B 146       4.195  -2.480  17.350  1.00  0.00           N  
ATOM   2345  CA  ARG B 146       2.804  -2.048  17.428  1.00  0.00           C  
ATOM   2346  C   ARG B 146       1.819  -3.159  17.066  1.00  0.00           C  
ATOM   2347  O   ARG B 146       1.912  -3.814  16.029  1.00  0.00           O  
ATOM   2348  CB  ARG B 146       2.557  -0.788  16.618  1.00  0.00           C  
ATOM   2349  CG  ARG B 146       3.168   0.448  17.269  1.00  0.00           C  
ATOM   2350  CD  ARG B 146       2.728   1.740  16.658  1.00  0.00           C  
ATOM   2351  NE  ARG B 146       3.253   2.862  17.441  1.00  0.00           N  
ATOM   2352  CZ  ARG B 146       2.699   4.099  17.514  1.00  0.00           C  
ATOM   2353  NH1 ARG B 146       1.618   4.394  16.834  1.00  0.00           N  
ATOM   2354  NH2 ARG B 146       3.229   5.007  18.307  1.00  0.00           N  
ATOM   2355  H   ARG B 146       4.667  -2.523  16.444  1.00  0.00           H  
ATOM   2356  HA  ARG B 146       2.600  -1.770  18.461  1.00  0.00           H  
ATOM   2357 1HB  ARG B 146       3.010  -0.897  15.632  1.00  0.00           H  
ATOM   2358 2HB  ARG B 146       1.485  -0.627  16.482  1.00  0.00           H  
ATOM   2359 1HG  ARG B 146       2.866   0.464  18.316  1.00  0.00           H  
ATOM   2360 2HG  ARG B 146       4.248   0.386  17.225  1.00  0.00           H  
ATOM   2361 1HD  ARG B 146       3.091   1.819  15.640  1.00  0.00           H  
ATOM   2362 2HD  ARG B 146       1.640   1.797  16.660  1.00  0.00           H  
ATOM   2363  HE  ARG B 146       4.077   2.691  18.001  1.00  0.00           H  
ATOM   2364 1HH1 ARG B 146       1.194   3.710  16.238  1.00  0.00           H  
ATOM   2365 2HH1 ARG B 146       1.189   5.337  16.939  1.00  0.00           H  
ATOM   2366 1HH2 ARG B 146       4.042   4.782  18.849  1.00  0.00           H  
ATOM   2367 2HH2 ARG B 146       2.768   5.943  18.402  1.00  0.00           H  
ATOM   2368  N   THR B 147       0.840  -3.333  17.951  1.00  0.00           N  
ATOM   2369  CA  THR B 147      -0.225  -4.333  17.852  1.00  0.00           C  
ATOM   2370  C   THR B 147      -1.159  -4.141  16.663  1.00  0.00           C  
ATOM   2371  O   THR B 147      -1.602  -5.117  16.036  1.00  0.00           O  
ATOM   2372  CB  THR B 147      -1.072  -4.326  19.138  1.00  0.00           C  
ATOM   2373  OG1 THR B 147      -0.243  -4.631  20.265  1.00  0.00           O  
ATOM   2374  CG2 THR B 147      -2.161  -5.328  19.048  1.00  0.00           C  
ATOM   2375  H   THR B 147       0.846  -2.740  18.769  1.00  0.00           H  
ATOM   2376  HA  THR B 147       0.245  -5.313  17.753  1.00  0.00           H  
ATOM   2377  HB  THR B 147      -1.514  -3.336  19.270  1.00  0.00           H  
ATOM   2378  HG1 THR B 147      -0.734  -4.466  21.076  1.00  0.00           H  
ATOM   2379 1HG2 THR B 147      -2.755  -5.309  19.961  1.00  0.00           H  
ATOM   2380 2HG2 THR B 147      -2.804  -5.110  18.192  1.00  0.00           H  
ATOM   2381 3HG2 THR B 147      -1.707  -6.291  18.934  1.00  0.00           H  
ATOM   2382  N   ASP B 148      -1.512  -2.888  16.400  1.00  0.00           N  
ATOM   2383  CA  ASP B 148      -2.454  -2.571  15.338  1.00  0.00           C  
ATOM   2384  C   ASP B 148      -2.177  -1.239  14.668  1.00  0.00           C  
ATOM   2385  O   ASP B 148      -1.228  -0.524  15.024  1.00  0.00           O  
ATOM   2386  CB  ASP B 148      -3.860  -2.555  15.915  1.00  0.00           C  
ATOM   2387  CG  ASP B 148      -4.055  -1.517  17.023  1.00  0.00           C  
ATOM   2388  OD1 ASP B 148      -5.074  -1.569  17.674  1.00  0.00           O  
ATOM   2389  OD2 ASP B 148      -3.162  -0.728  17.258  1.00  0.00           O  
ATOM   2390  H   ASP B 148      -1.111  -2.144  16.948  1.00  0.00           H  
ATOM   2391  HA  ASP B 148      -2.393  -3.345  14.576  1.00  0.00           H  
ATOM   2392 1HB  ASP B 148      -4.572  -2.381  15.135  1.00  0.00           H  
ATOM   2393 2HB  ASP B 148      -4.065  -3.528  16.322  1.00  0.00           H  
ATOM   2394  N   LEU B 149      -3.070  -0.825  13.761  1.00  0.00           N  
ATOM   2395  CA  LEU B 149      -2.886   0.422  13.050  1.00  0.00           C  
ATOM   2396  C   LEU B 149      -3.545   1.551  13.842  1.00  0.00           C  
ATOM   2397  O   LEU B 149      -4.407   2.266  13.336  1.00  0.00           O  
ATOM   2398  CB  LEU B 149      -3.530   0.294  11.665  1.00  0.00           C  
ATOM   2399  CG  LEU B 149      -3.044  -0.921  10.812  1.00  0.00           C  
ATOM   2400  CD1 LEU B 149      -3.837  -0.974   9.517  1.00  0.00           C  
ATOM   2401  CD2 LEU B 149      -1.554  -0.800  10.553  1.00  0.00           C  
ATOM   2402  H   LEU B 149      -3.883  -1.386  13.515  1.00  0.00           H  
ATOM   2403  HA  LEU B 149      -1.835   0.612  12.947  1.00  0.00           H  
ATOM   2404 1HB  LEU B 149      -4.609   0.219  11.783  1.00  0.00           H  
ATOM   2405 2HB  LEU B 149      -3.312   1.194  11.102  1.00  0.00           H  
ATOM   2406  HG  LEU B 149      -3.240  -1.851  11.357  1.00  0.00           H  
ATOM   2407 1HD1 LEU B 149      -3.513  -1.828   8.923  1.00  0.00           H  
ATOM   2408 2HD1 LEU B 149      -4.899  -1.077   9.753  1.00  0.00           H  
ATOM   2409 3HD1 LEU B 149      -3.678  -0.060   8.957  1.00  0.00           H  
ATOM   2410 1HD2 LEU B 149      -1.214  -1.645   9.966  1.00  0.00           H  
ATOM   2411 2HD2 LEU B 149      -1.343   0.119  10.019  1.00  0.00           H  
ATOM   2412 3HD2 LEU B 149      -1.038  -0.791  11.503  1.00  0.00           H  
ATOM   2413  N   HIS B 150      -3.073   1.741  15.074  1.00  0.00           N  
ATOM   2414  CA  HIS B 150      -3.638   2.686  16.044  1.00  0.00           C  
ATOM   2415  C   HIS B 150      -3.723   4.103  15.501  1.00  0.00           C  
ATOM   2416  O   HIS B 150      -4.711   4.805  15.707  1.00  0.00           O  
ATOM   2417  CB  HIS B 150      -2.837   2.663  17.350  1.00  0.00           C  
ATOM   2418  CG  HIS B 150      -3.374   3.567  18.430  1.00  0.00           C  
ATOM   2419  ND1 HIS B 150      -4.578   3.336  19.069  1.00  0.00           N  
ATOM   2420  CD2 HIS B 150      -2.857   4.673  18.991  1.00  0.00           C  
ATOM   2421  CE1 HIS B 150      -4.783   4.277  19.972  1.00  0.00           C  
ATOM   2422  NE2 HIS B 150      -3.749   5.105  19.958  1.00  0.00           N  
ATOM   2423  H   HIS B 150      -2.328   1.105  15.365  1.00  0.00           H  
ATOM   2424  HA  HIS B 150      -4.653   2.370  16.288  1.00  0.00           H  
ATOM   2425 1HB  HIS B 150      -2.815   1.647  17.743  1.00  0.00           H  
ATOM   2426 2HB  HIS B 150      -1.806   2.953  17.148  1.00  0.00           H  
ATOM   2427  HD1 HIS B 150      -5.215   2.578  18.888  1.00  0.00           H  
ATOM   2428  HD2 HIS B 150      -1.927   5.218  18.815  1.00  0.00           H  
ATOM   2429  HE1 HIS B 150      -5.694   4.270  20.576  1.00  0.00           H  
ATOM   2430  N   ALA B 151      -2.697   4.532  14.774  1.00  0.00           N  
ATOM   2431  CA  ALA B 151      -2.668   5.887  14.227  1.00  0.00           C  
ATOM   2432  C   ALA B 151      -3.866   6.153  13.304  1.00  0.00           C  
ATOM   2433  O   ALA B 151      -4.225   7.303  13.078  1.00  0.00           O  
ATOM   2434  CB  ALA B 151      -1.382   6.139  13.464  1.00  0.00           C  
ATOM   2435  H   ALA B 151      -1.920   3.910  14.616  1.00  0.00           H  
ATOM   2436  HA  ALA B 151      -2.719   6.582  15.064  1.00  0.00           H  
ATOM   2437 1HB  ALA B 151      -1.383   7.158  13.110  1.00  0.00           H  
ATOM   2438 2HB  ALA B 151      -0.523   5.984  14.119  1.00  0.00           H  
ATOM   2439 3HB  ALA B 151      -1.334   5.468  12.632  1.00  0.00           H  
ATOM   2440  N   PHE B 152      -4.459   5.103  12.729  1.00  0.00           N  
ATOM   2441  CA  PHE B 152      -5.591   5.261  11.835  1.00  0.00           C  
ATOM   2442  C   PHE B 152      -6.930   4.866  12.467  1.00  0.00           C  
ATOM   2443  O   PHE B 152      -7.928   4.758  11.752  1.00  0.00           O  
ATOM   2444  CB  PHE B 152      -5.395   4.453  10.555  1.00  0.00           C  
ATOM   2445  CG  PHE B 152      -4.313   4.942   9.665  1.00  0.00           C  
ATOM   2446  CD1 PHE B 152      -4.509   6.088   8.903  1.00  0.00           C  
ATOM   2447  CD2 PHE B 152      -3.112   4.263   9.555  1.00  0.00           C  
ATOM   2448  CE1 PHE B 152      -3.534   6.544   8.059  1.00  0.00           C  
ATOM   2449  CE2 PHE B 152      -2.133   4.722   8.704  1.00  0.00           C  
ATOM   2450  CZ  PHE B 152      -2.346   5.862   7.955  1.00  0.00           C  
ATOM   2451  H   PHE B 152      -4.168   4.154  12.954  1.00  0.00           H  
ATOM   2452  HA  PHE B 152      -5.655   6.313  11.555  1.00  0.00           H  
ATOM   2453 1HB  PHE B 152      -5.153   3.430  10.833  1.00  0.00           H  
ATOM   2454 2HB  PHE B 152      -6.323   4.433   9.988  1.00  0.00           H  
ATOM   2455  HD1 PHE B 152      -5.456   6.629   8.985  1.00  0.00           H  
ATOM   2456  HD2 PHE B 152      -2.948   3.361  10.144  1.00  0.00           H  
ATOM   2457  HE1 PHE B 152      -3.707   7.443   7.476  1.00  0.00           H  
ATOM   2458  HE2 PHE B 152      -1.197   4.184   8.618  1.00  0.00           H  
ATOM   2459  HZ  PHE B 152      -1.573   6.221   7.279  1.00  0.00           H  
ATOM   2460  N   GLU B 153      -7.002   4.695  13.796  1.00  0.00           N  
ATOM   2461  CA  GLU B 153      -8.289   4.303  14.393  1.00  0.00           C  
ATOM   2462  C   GLU B 153      -9.383   5.352  14.156  1.00  0.00           C  
ATOM   2463  O   GLU B 153     -10.574   5.039  14.212  1.00  0.00           O  
ATOM   2464  CB  GLU B 153      -8.202   3.992  15.904  1.00  0.00           C  
ATOM   2465  CG  GLU B 153      -8.023   5.167  16.870  1.00  0.00           C  
ATOM   2466  CD  GLU B 153      -7.969   4.692  18.340  1.00  0.00           C  
ATOM   2467  OE1 GLU B 153      -7.560   3.575  18.574  1.00  0.00           O  
ATOM   2468  OE2 GLU B 153      -8.369   5.433  19.213  1.00  0.00           O  
ATOM   2469  H   GLU B 153      -6.173   4.796  14.385  1.00  0.00           H  
ATOM   2470  HA  GLU B 153      -8.608   3.384  13.909  1.00  0.00           H  
ATOM   2471 1HB  GLU B 153      -9.100   3.456  16.206  1.00  0.00           H  
ATOM   2472 2HB  GLU B 153      -7.360   3.316  16.070  1.00  0.00           H  
ATOM   2473 1HG  GLU B 153      -7.098   5.694  16.629  1.00  0.00           H  
ATOM   2474 2HG  GLU B 153      -8.851   5.863  16.747  1.00  0.00           H  
ATOM   2475  N   ASN B 154      -8.983   6.598  13.870  1.00  0.00           N  
ATOM   2476  CA  ASN B 154      -9.918   7.689  13.617  1.00  0.00           C  
ATOM   2477  C   ASN B 154     -10.218   7.890  12.128  1.00  0.00           C  
ATOM   2478  O   ASN B 154     -10.954   8.807  11.761  1.00  0.00           O  
ATOM   2479  CB  ASN B 154      -9.383   8.974  14.194  1.00  0.00           C  
ATOM   2480  CG  ASN B 154      -9.289   8.937  15.678  1.00  0.00           C  
ATOM   2481  OD1 ASN B 154     -10.120   8.338  16.373  1.00  0.00           O  
ATOM   2482  ND2 ASN B 154      -8.280   9.582  16.183  1.00  0.00           N  
ATOM   2483  H   ASN B 154      -7.992   6.790  13.835  1.00  0.00           H  
ATOM   2484  HA  ASN B 154     -10.860   7.454  14.110  1.00  0.00           H  
ATOM   2485 1HB  ASN B 154      -8.388   9.164  13.781  1.00  0.00           H  
ATOM   2486 2HB  ASN B 154     -10.021   9.805  13.895  1.00  0.00           H  
ATOM   2487 1HD2 ASN B 154      -8.143   9.611  17.172  1.00  0.00           H  
ATOM   2488 2HD2 ASN B 154      -7.646  10.075  15.555  1.00  0.00           H  
ATOM   2489  N   LEU B 155      -9.694   7.011  11.274  1.00  0.00           N  
ATOM   2490  CA  LEU B 155      -9.949   7.101   9.842  1.00  0.00           C  
ATOM   2491  C   LEU B 155     -11.352   6.619   9.554  1.00  0.00           C  
ATOM   2492  O   LEU B 155     -11.679   5.477   9.860  1.00  0.00           O  
ATOM   2493  CB  LEU B 155      -8.944   6.225   9.079  1.00  0.00           C  
ATOM   2494  CG  LEU B 155      -9.101   6.145   7.558  1.00  0.00           C  
ATOM   2495  CD1 LEU B 155      -8.856   7.502   6.935  1.00  0.00           C  
ATOM   2496  CD2 LEU B 155      -8.113   5.108   7.033  1.00  0.00           C  
ATOM   2497  H   LEU B 155      -9.100   6.257  11.610  1.00  0.00           H  
ATOM   2498  HA  LEU B 155      -9.852   8.139   9.525  1.00  0.00           H  
ATOM   2499 1HB  LEU B 155      -7.941   6.591   9.296  1.00  0.00           H  
ATOM   2500 2HB  LEU B 155      -9.020   5.209   9.466  1.00  0.00           H  
ATOM   2501  HG  LEU B 155     -10.123   5.843   7.307  1.00  0.00           H  
ATOM   2502 1HD1 LEU B 155      -8.984   7.432   5.853  1.00  0.00           H  
ATOM   2503 2HD1 LEU B 155      -9.567   8.205   7.334  1.00  0.00           H  
ATOM   2504 3HD1 LEU B 155      -7.848   7.839   7.166  1.00  0.00           H  
ATOM   2505 1HD2 LEU B 155      -8.204   5.033   5.960  1.00  0.00           H  
ATOM   2506 2HD2 LEU B 155      -7.101   5.419   7.289  1.00  0.00           H  
ATOM   2507 3HD2 LEU B 155      -8.322   4.139   7.490  1.00  0.00           H  
ATOM   2508  N   GLU B 156     -12.184   7.476   8.970  1.00  0.00           N  
ATOM   2509  CA  GLU B 156     -13.559   7.120   8.687  1.00  0.00           C  
ATOM   2510  C   GLU B 156     -13.816   6.739   7.246  1.00  0.00           C  
ATOM   2511  O   GLU B 156     -14.548   5.772   6.976  1.00  0.00           O  
ATOM   2512  CB  GLU B 156     -14.506   8.275   9.058  1.00  0.00           C  
ATOM   2513  CG  GLU B 156     -14.658   8.536  10.548  1.00  0.00           C  
ATOM   2514  CD  GLU B 156     -15.616   9.672  10.887  1.00  0.00           C  
ATOM   2515  OE1 GLU B 156     -15.568  10.698  10.240  1.00  0.00           O  
ATOM   2516  OE2 GLU B 156     -16.436   9.488  11.784  1.00  0.00           O  
ATOM   2517  H   GLU B 156     -11.865   8.400   8.717  1.00  0.00           H  
ATOM   2518  HA  GLU B 156     -13.802   6.277   9.287  1.00  0.00           H  
ATOM   2519 1HB  GLU B 156     -14.149   9.196   8.593  1.00  0.00           H  
ATOM   2520 2HB  GLU B 156     -15.498   8.066   8.658  1.00  0.00           H  
ATOM   2521 1HG  GLU B 156     -15.043   7.627  10.996  1.00  0.00           H  
ATOM   2522 2HG  GLU B 156     -13.676   8.741  10.979  1.00  0.00           H  
ATOM   2523  N   ILE B 157     -13.226   7.499   6.324  1.00  0.00           N  
ATOM   2524  CA  ILE B 157     -13.515   7.275   4.919  1.00  0.00           C  
ATOM   2525  C   ILE B 157     -12.290   7.154   4.013  1.00  0.00           C  
ATOM   2526  O   ILE B 157     -11.394   7.997   4.041  1.00  0.00           O  
ATOM   2527  CB  ILE B 157     -14.396   8.425   4.378  1.00  0.00           C  
ATOM   2528  CG1 ILE B 157     -15.703   8.532   5.179  1.00  0.00           C  
ATOM   2529  CG2 ILE B 157     -14.707   8.194   2.898  1.00  0.00           C  
ATOM   2530  CD1 ILE B 157     -16.467   9.764   4.887  1.00  0.00           C  
ATOM   2531  H   ILE B 157     -12.618   8.263   6.618  1.00  0.00           H  
ATOM   2532  HA  ILE B 157     -14.078   6.352   4.836  1.00  0.00           H  
ATOM   2533  HB  ILE B 157     -13.874   9.364   4.489  1.00  0.00           H  
ATOM   2534 1HG1 ILE B 157     -16.325   7.679   4.969  1.00  0.00           H  
ATOM   2535 2HG1 ILE B 157     -15.484   8.552   6.229  1.00  0.00           H  
ATOM   2536 1HG2 ILE B 157     -15.319   9.008   2.525  1.00  0.00           H  
ATOM   2537 2HG2 ILE B 157     -13.786   8.156   2.338  1.00  0.00           H  
ATOM   2538 3HG2 ILE B 157     -15.246   7.249   2.777  1.00  0.00           H  
ATOM   2539 1HD1 ILE B 157     -17.373   9.781   5.493  1.00  0.00           H  
ATOM   2540 2HD1 ILE B 157     -15.851  10.638   5.123  1.00  0.00           H  
ATOM   2541 3HD1 ILE B 157     -16.735   9.779   3.831  1.00  0.00           H  
ATOM   2542  N   ILE B 158     -12.271   6.119   3.192  1.00  0.00           N  
ATOM   2543  CA  ILE B 158     -11.250   5.995   2.160  1.00  0.00           C  
ATOM   2544  C   ILE B 158     -12.041   6.113   0.864  1.00  0.00           C  
ATOM   2545  O   ILE B 158     -12.974   5.339   0.658  1.00  0.00           O  
ATOM   2546  CB  ILE B 158     -10.493   4.657   2.224  1.00  0.00           C  
ATOM   2547  CG1 ILE B 158      -9.814   4.492   3.589  1.00  0.00           C  
ATOM   2548  CG2 ILE B 158      -9.430   4.627   1.112  1.00  0.00           C  
ATOM   2549  CD1 ILE B 158      -9.311   3.090   3.834  1.00  0.00           C  
ATOM   2550  H   ILE B 158     -13.021   5.428   3.260  1.00  0.00           H  
ATOM   2551  HA  ILE B 158     -10.540   6.816   2.222  1.00  0.00           H  
ATOM   2552  HB  ILE B 158     -11.190   3.832   2.088  1.00  0.00           H  
ATOM   2553 1HG1 ILE B 158      -8.972   5.184   3.646  1.00  0.00           H  
ATOM   2554 2HG1 ILE B 158     -10.524   4.747   4.374  1.00  0.00           H  
ATOM   2555 1HG2 ILE B 158      -8.888   3.683   1.140  1.00  0.00           H  
ATOM   2556 2HG2 ILE B 158      -9.911   4.737   0.144  1.00  0.00           H  
ATOM   2557 3HG2 ILE B 158      -8.725   5.454   1.252  1.00  0.00           H  
ATOM   2558 1HD1 ILE B 158      -8.840   3.031   4.813  1.00  0.00           H  
ATOM   2559 2HD1 ILE B 158     -10.148   2.390   3.794  1.00  0.00           H  
ATOM   2560 3HD1 ILE B 158      -8.583   2.830   3.063  1.00  0.00           H  
ATOM   2561  N   ARG B 159     -11.766   7.103   0.027  1.00  0.00           N  
ATOM   2562  CA  ARG B 159     -12.643   7.238  -1.123  1.00  0.00           C  
ATOM   2563  C   ARG B 159     -12.178   6.439  -2.341  1.00  0.00           C  
ATOM   2564  O   ARG B 159     -13.001   6.041  -3.163  1.00  0.00           O  
ATOM   2565  CB  ARG B 159     -12.867   8.693  -1.474  1.00  0.00           C  
ATOM   2566  CG  ARG B 159     -13.590   9.458  -0.365  1.00  0.00           C  
ATOM   2567  CD  ARG B 159     -13.903  10.856  -0.707  1.00  0.00           C  
ATOM   2568  NE  ARG B 159     -14.468  11.573   0.442  1.00  0.00           N  
ATOM   2569  CZ  ARG B 159     -15.759  11.537   0.841  1.00  0.00           C  
ATOM   2570  NH1 ARG B 159     -16.648  10.816   0.186  1.00  0.00           N  
ATOM   2571  NH2 ARG B 159     -16.127  12.228   1.911  1.00  0.00           N  
ATOM   2572  H   ARG B 159     -10.999   7.746   0.209  1.00  0.00           H  
ATOM   2573  HA  ARG B 159     -13.615   6.866  -0.825  1.00  0.00           H  
ATOM   2574 1HB  ARG B 159     -11.950   9.165  -1.685  1.00  0.00           H  
ATOM   2575 2HB  ARG B 159     -13.480   8.757  -2.375  1.00  0.00           H  
ATOM   2576 1HG  ARG B 159     -14.523   8.942  -0.129  1.00  0.00           H  
ATOM   2577 2HG  ARG B 159     -12.948   9.476   0.521  1.00  0.00           H  
ATOM   2578 1HD  ARG B 159     -12.997  11.372  -1.021  1.00  0.00           H  
ATOM   2579 2HD  ARG B 159     -14.632  10.874  -1.511  1.00  0.00           H  
ATOM   2580  HE  ARG B 159     -13.826  12.164   0.996  1.00  0.00           H  
ATOM   2581 1HH1 ARG B 159     -16.369  10.280  -0.626  1.00  0.00           H  
ATOM   2582 2HH1 ARG B 159     -17.612  10.794   0.502  1.00  0.00           H  
ATOM   2583 1HH2 ARG B 159     -15.417  12.772   2.444  1.00  0.00           H  
ATOM   2584 2HH2 ARG B 159     -17.082  12.210   2.221  1.00  0.00           H  
ATOM   2585  N   GLY B 160     -10.877   6.178  -2.480  1.00  0.00           N  
ATOM   2586  CA  GLY B 160     -10.426   5.374  -3.613  1.00  0.00           C  
ATOM   2587  C   GLY B 160     -10.504   6.092  -4.957  1.00  0.00           C  
ATOM   2588  O   GLY B 160     -10.655   5.442  -5.993  1.00  0.00           O  
ATOM   2589  H   GLY B 160     -10.169   6.514  -1.826  1.00  0.00           H  
ATOM   2590 1HA  GLY B 160      -9.392   5.068  -3.433  1.00  0.00           H  
ATOM   2591 2HA  GLY B 160     -11.013   4.456  -3.655  1.00  0.00           H  
ATOM   2592  N   ARG B 161     -10.441   7.434  -4.968  1.00  0.00           N  
ATOM   2593  CA  ARG B 161     -10.537   8.145  -6.246  1.00  0.00           C  
ATOM   2594  C   ARG B 161      -9.349   7.767  -7.130  1.00  0.00           C  
ATOM   2595  O   ARG B 161      -9.451   7.731  -8.359  1.00  0.00           O  
ATOM   2596  CB  ARG B 161     -10.662   9.645  -6.072  1.00  0.00           C  
ATOM   2597  CG  ARG B 161     -11.998  10.057  -5.541  1.00  0.00           C  
ATOM   2598  CD  ARG B 161     -12.320  11.467  -5.807  1.00  0.00           C  
ATOM   2599  NE  ARG B 161     -13.569  11.789  -5.209  1.00  0.00           N  
ATOM   2600  CZ  ARG B 161     -13.772  12.500  -4.089  1.00  0.00           C  
ATOM   2601  NH1 ARG B 161     -12.778  13.110  -3.463  1.00  0.00           N  
ATOM   2602  NH2 ARG B 161     -15.007  12.607  -3.631  1.00  0.00           N  
ATOM   2603  H   ARG B 161     -10.299   7.953  -4.103  1.00  0.00           H  
ATOM   2604  HA  ARG B 161     -11.447   7.816  -6.748  1.00  0.00           H  
ATOM   2605 1HB  ARG B 161      -9.876  10.029  -5.419  1.00  0.00           H  
ATOM   2606 2HB  ARG B 161     -10.578  10.114  -7.030  1.00  0.00           H  
ATOM   2607 1HG  ARG B 161     -12.771   9.451  -6.006  1.00  0.00           H  
ATOM   2608 2HG  ARG B 161     -12.015   9.899  -4.462  1.00  0.00           H  
ATOM   2609 1HD  ARG B 161     -11.557  12.108  -5.384  1.00  0.00           H  
ATOM   2610 2HD  ARG B 161     -12.405  11.629  -6.877  1.00  0.00           H  
ATOM   2611  HE  ARG B 161     -14.379  11.376  -5.669  1.00  0.00           H  
ATOM   2612 1HH1 ARG B 161     -11.822  13.099  -3.852  1.00  0.00           H  
ATOM   2613 2HH1 ARG B 161     -12.993  13.688  -2.635  1.00  0.00           H  
ATOM   2614 1HH2 ARG B 161     -15.761  12.155  -4.115  1.00  0.00           H  
ATOM   2615 2HH2 ARG B 161     -15.206  13.171  -2.791  1.00  0.00           H  
ATOM   2616  N   THR B 162      -8.235   7.478  -6.471  1.00  0.00           N  
ATOM   2617  CA  THR B 162      -7.011   6.979  -7.065  1.00  0.00           C  
ATOM   2618  C   THR B 162      -6.800   5.622  -6.405  1.00  0.00           C  
ATOM   2619  O   THR B 162      -7.131   5.464  -5.229  1.00  0.00           O  
ATOM   2620  CB  THR B 162      -5.848   7.968  -6.847  1.00  0.00           C  
ATOM   2621  OG1 THR B 162      -5.702   8.238  -5.454  1.00  0.00           O  
ATOM   2622  CG2 THR B 162      -6.138   9.253  -7.561  1.00  0.00           C  
ATOM   2623  H   THR B 162      -8.266   7.575  -5.471  1.00  0.00           H  
ATOM   2624  HA  THR B 162      -7.150   6.827  -8.135  1.00  0.00           H  
ATOM   2625  HB  THR B 162      -4.920   7.541  -7.230  1.00  0.00           H  
ATOM   2626  HG1 THR B 162      -4.929   7.766  -5.055  1.00  0.00           H  
ATOM   2627 1HG2 THR B 162      -5.317   9.951  -7.403  1.00  0.00           H  
ATOM   2628 2HG2 THR B 162      -6.255   9.058  -8.626  1.00  0.00           H  
ATOM   2629 3HG2 THR B 162      -7.050   9.673  -7.162  1.00  0.00           H  
ATOM   2630  N   LYS B 163      -6.270   4.651  -7.145  1.00  0.00           N  
ATOM   2631  CA  LYS B 163      -6.116   3.299  -6.600  1.00  0.00           C  
ATOM   2632  C   LYS B 163      -4.741   2.682  -6.881  1.00  0.00           C  
ATOM   2633  O   LYS B 163      -4.123   2.951  -7.919  1.00  0.00           O  
ATOM   2634  CB  LYS B 163      -7.158   2.411  -7.235  1.00  0.00           C  
ATOM   2635  CG  LYS B 163      -8.587   2.785  -7.009  1.00  0.00           C  
ATOM   2636  CD  LYS B 163      -9.438   1.945  -7.917  1.00  0.00           C  
ATOM   2637  CE  LYS B 163     -10.890   2.307  -7.895  1.00  0.00           C  
ATOM   2638  NZ  LYS B 163     -11.145   3.716  -8.244  1.00  0.00           N  
ATOM   2639  H   LYS B 163      -6.001   4.846  -8.097  1.00  0.00           H  
ATOM   2640  HA  LYS B 163      -6.230   3.347  -5.518  1.00  0.00           H  
ATOM   2641 1HB  LYS B 163      -7.001   2.404  -8.299  1.00  0.00           H  
ATOM   2642 2HB  LYS B 163      -7.018   1.412  -6.878  1.00  0.00           H  
ATOM   2643 1HG  LYS B 163      -8.858   2.599  -5.966  1.00  0.00           H  
ATOM   2644 2HG  LYS B 163      -8.749   3.831  -7.229  1.00  0.00           H  
ATOM   2645 1HD  LYS B 163      -9.081   2.041  -8.941  1.00  0.00           H  
ATOM   2646 2HD  LYS B 163      -9.347   0.905  -7.625  1.00  0.00           H  
ATOM   2647 1HE  LYS B 163     -11.391   1.678  -8.627  1.00  0.00           H  
ATOM   2648 2HE  LYS B 163     -11.307   2.120  -6.926  1.00  0.00           H  
ATOM   2649 1HZ  LYS B 163     -12.143   3.844  -8.238  1.00  0.00           H  
ATOM   2650 2HZ  LYS B 163     -10.746   4.356  -7.523  1.00  0.00           H  
ATOM   2651 3HZ  LYS B 163     -10.789   3.938  -9.153  1.00  0.00           H  
ATOM   2652  N   GLN B 164      -4.262   1.836  -5.967  1.00  0.00           N  
ATOM   2653  CA  GLN B 164      -2.963   1.207  -6.156  1.00  0.00           C  
ATOM   2654  C   GLN B 164      -3.043   0.182  -7.261  1.00  0.00           C  
ATOM   2655  O   GLN B 164      -3.949  -0.661  -7.308  1.00  0.00           O  
ATOM   2656  CB  GLN B 164      -2.493   0.632  -4.802  1.00  0.00           C  
ATOM   2657  CG  GLN B 164      -1.167  -0.105  -4.762  1.00  0.00           C  
ATOM   2658  CD  GLN B 164       0.052   0.767  -5.061  1.00  0.00           C  
ATOM   2659  OE1 GLN B 164       0.098   1.945  -4.736  1.00  0.00           O  
ATOM   2660  NE2 GLN B 164       1.056   0.169  -5.671  1.00  0.00           N  
ATOM   2661  H   GLN B 164      -4.821   1.623  -5.147  1.00  0.00           H  
ATOM   2662  HA  GLN B 164      -2.257   1.975  -6.471  1.00  0.00           H  
ATOM   2663 1HB  GLN B 164      -2.432   1.425  -4.093  1.00  0.00           H  
ATOM   2664 2HB  GLN B 164      -3.248  -0.039  -4.429  1.00  0.00           H  
ATOM   2665 1HG  GLN B 164      -1.039  -0.527  -3.769  1.00  0.00           H  
ATOM   2666 2HG  GLN B 164      -1.208  -0.883  -5.471  1.00  0.00           H  
ATOM   2667 1HE2 GLN B 164       1.920   0.672  -5.941  1.00  0.00           H  
ATOM   2668 2HE2 GLN B 164       0.996  -0.816  -5.924  1.00  0.00           H  
ATOM   2669  N   HIS B 165      -2.149   0.343  -8.232  1.00  0.00           N  
ATOM   2670  CA  HIS B 165      -2.098  -0.454  -9.458  1.00  0.00           C  
ATOM   2671  C   HIS B 165      -3.411  -0.307 -10.249  1.00  0.00           C  
ATOM   2672  O   HIS B 165      -3.730  -1.142 -11.096  1.00  0.00           O  
ATOM   2673  CB  HIS B 165      -1.812  -1.931  -9.195  1.00  0.00           C  
ATOM   2674  CG  HIS B 165      -0.602  -2.101  -8.429  1.00  0.00           C  
ATOM   2675  ND1 HIS B 165       0.628  -1.667  -8.867  1.00  0.00           N  
ATOM   2676  CD2 HIS B 165      -0.404  -2.648  -7.236  1.00  0.00           C  
ATOM   2677  CE1 HIS B 165       1.518  -1.923  -7.948  1.00  0.00           C  
ATOM   2678  NE2 HIS B 165       0.909  -2.492  -6.934  1.00  0.00           N  
ATOM   2679  H   HIS B 165      -1.454   1.069  -8.105  1.00  0.00           H  
ATOM   2680  HA  HIS B 165      -1.297  -0.081 -10.095  1.00  0.00           H  
ATOM   2681 1HB  HIS B 165      -2.644  -2.391  -8.658  1.00  0.00           H  
ATOM   2682 2HB  HIS B 165      -1.700  -2.457 -10.143  1.00  0.00           H  
ATOM   2683  HD1 HIS B 165       0.843  -1.195  -9.726  1.00  0.00           H  
ATOM   2684  HD2 HIS B 165      -1.068  -3.102  -6.538  1.00  0.00           H  
ATOM   2685  HE1 HIS B 165       2.554  -1.653  -8.091  1.00  0.00           H  
ATOM   2686  N   GLY B 166      -4.184   0.747  -9.944  1.00  0.00           N  
ATOM   2687  CA  GLY B 166      -5.462   1.024 -10.583  1.00  0.00           C  
ATOM   2688  C   GLY B 166      -6.614   0.209  -9.977  1.00  0.00           C  
ATOM   2689  O   GLY B 166      -7.758   0.327 -10.422  1.00  0.00           O  
ATOM   2690  H   GLY B 166      -3.879   1.412  -9.233  1.00  0.00           H  
ATOM   2691 1HA  GLY B 166      -5.679   2.090 -10.491  1.00  0.00           H  
ATOM   2692 2HA  GLY B 166      -5.385   0.808 -11.646  1.00  0.00           H  
ATOM   2693  N   GLN B 167      -6.317  -0.625  -8.971  1.00  0.00           N  
ATOM   2694  CA  GLN B 167      -7.323  -1.497  -8.370  1.00  0.00           C  
ATOM   2695  C   GLN B 167      -7.600  -1.355  -6.870  1.00  0.00           C  
ATOM   2696  O   GLN B 167      -8.759  -1.472  -6.456  1.00  0.00           O  
ATOM   2697  CB  GLN B 167      -6.934  -2.938  -8.649  1.00  0.00           C  
ATOM   2698  CG  GLN B 167      -7.910  -3.965  -8.134  1.00  0.00           C  
ATOM   2699  CD  GLN B 167      -7.496  -5.319  -8.518  1.00  0.00           C  
ATOM   2700  OE1 GLN B 167      -6.501  -5.452  -9.257  1.00  0.00           O  
ATOM   2701  NE2 GLN B 167      -8.221  -6.328  -8.041  1.00  0.00           N  
ATOM   2702  H   GLN B 167      -5.368  -0.662  -8.613  1.00  0.00           H  
ATOM   2703  HA  GLN B 167      -8.265  -1.295  -8.876  1.00  0.00           H  
ATOM   2704 1HB  GLN B 167      -6.828  -3.074  -9.724  1.00  0.00           H  
ATOM   2705 2HB  GLN B 167      -5.962  -3.136  -8.201  1.00  0.00           H  
ATOM   2706 1HG  GLN B 167      -7.938  -3.934  -7.049  1.00  0.00           H  
ATOM   2707 2HG  GLN B 167      -8.906  -3.772  -8.535  1.00  0.00           H  
ATOM   2708 1HE2 GLN B 167      -7.993  -7.285  -8.261  1.00  0.00           H  
ATOM   2709 2HE2 GLN B 167      -9.037  -6.118  -7.437  1.00  0.00           H  
ATOM   2710  N   PHE B 168      -6.572  -1.138  -6.045  1.00  0.00           N  
ATOM   2711  CA  PHE B 168      -6.820  -1.224  -4.604  1.00  0.00           C  
ATOM   2712  C   PHE B 168      -6.953   0.121  -3.887  1.00  0.00           C  
ATOM   2713  O   PHE B 168      -6.177   1.058  -4.088  1.00  0.00           O  
ATOM   2714  CB  PHE B 168      -5.744  -2.083  -3.951  1.00  0.00           C  
ATOM   2715  CG  PHE B 168      -5.847  -3.496  -4.407  1.00  0.00           C  
ATOM   2716  CD1 PHE B 168      -5.092  -3.951  -5.467  1.00  0.00           C  
ATOM   2717  CD2 PHE B 168      -6.719  -4.364  -3.806  1.00  0.00           C  
ATOM   2718  CE1 PHE B 168      -5.202  -5.258  -5.899  1.00  0.00           C  
ATOM   2719  CE2 PHE B 168      -6.838  -5.660  -4.240  1.00  0.00           C  
ATOM   2720  CZ  PHE B 168      -6.076  -6.107  -5.280  1.00  0.00           C  
ATOM   2721  H   PHE B 168      -5.632  -0.981  -6.412  1.00  0.00           H  
ATOM   2722  HA  PHE B 168      -7.753  -1.765  -4.454  1.00  0.00           H  
ATOM   2723 1HB  PHE B 168      -4.766  -1.714  -4.202  1.00  0.00           H  
ATOM   2724 2HB  PHE B 168      -5.857  -2.056  -2.865  1.00  0.00           H  
ATOM   2725  HD1 PHE B 168      -4.402  -3.264  -5.968  1.00  0.00           H  
ATOM   2726  HD2 PHE B 168      -7.326  -4.011  -2.972  1.00  0.00           H  
ATOM   2727  HE1 PHE B 168      -4.602  -5.615  -6.740  1.00  0.00           H  
ATOM   2728  HE2 PHE B 168      -7.543  -6.335  -3.750  1.00  0.00           H  
ATOM   2729  HZ  PHE B 168      -6.170  -7.135  -5.624  1.00  0.00           H  
ATOM   2730  N   SER B 169      -7.946   0.184  -3.011  1.00  0.00           N  
ATOM   2731  CA  SER B 169      -8.244   1.347  -2.180  1.00  0.00           C  
ATOM   2732  C   SER B 169      -7.595   1.208  -0.815  1.00  0.00           C  
ATOM   2733  O   SER B 169      -7.093   2.179  -0.242  1.00  0.00           O  
ATOM   2734  CB  SER B 169      -9.709   1.481  -1.978  1.00  0.00           C  
ATOM   2735  OG  SER B 169     -10.186   0.382  -1.272  1.00  0.00           O  
ATOM   2736  H   SER B 169      -8.533  -0.640  -2.900  1.00  0.00           H  
ATOM   2737  HA  SER B 169      -7.842   2.231  -2.670  1.00  0.00           H  
ATOM   2738 1HB  SER B 169      -9.940   2.400  -1.440  1.00  0.00           H  
ATOM   2739 2HB  SER B 169     -10.166   1.537  -2.923  1.00  0.00           H  
ATOM   2740  HG  SER B 169     -11.147   0.465  -1.271  1.00  0.00           H  
ATOM   2741  N   LEU B 170      -7.659   0.005  -0.272  1.00  0.00           N  
ATOM   2742  CA  LEU B 170      -7.066  -0.268   1.025  1.00  0.00           C  
ATOM   2743  C   LEU B 170      -6.188  -1.492   0.910  1.00  0.00           C  
ATOM   2744  O   LEU B 170      -6.638  -2.540   0.440  1.00  0.00           O  
ATOM   2745  CB  LEU B 170      -8.149  -0.460   2.105  1.00  0.00           C  
ATOM   2746  CG  LEU B 170      -7.667  -0.908   3.545  1.00  0.00           C  
ATOM   2747  CD1 LEU B 170      -6.756   0.164   4.186  1.00  0.00           C  
ATOM   2748  CD2 LEU B 170      -8.906  -1.132   4.422  1.00  0.00           C  
ATOM   2749  H   LEU B 170      -8.112  -0.747  -0.792  1.00  0.00           H  
ATOM   2750  HA  LEU B 170      -6.437   0.573   1.315  1.00  0.00           H  
ATOM   2751 1HB  LEU B 170      -8.691   0.475   2.208  1.00  0.00           H  
ATOM   2752 2HB  LEU B 170      -8.840  -1.204   1.748  1.00  0.00           H  
ATOM   2753  HG  LEU B 170      -7.099  -1.840   3.468  1.00  0.00           H  
ATOM   2754 1HD1 LEU B 170      -6.444  -0.170   5.176  1.00  0.00           H  
ATOM   2755 2HD1 LEU B 170      -5.867   0.326   3.576  1.00  0.00           H  
ATOM   2756 3HD1 LEU B 170      -7.296   1.092   4.277  1.00  0.00           H  
ATOM   2757 1HD2 LEU B 170      -8.601  -1.455   5.420  1.00  0.00           H  
ATOM   2758 2HD2 LEU B 170      -9.467  -0.202   4.498  1.00  0.00           H  
ATOM   2759 3HD2 LEU B 170      -9.534  -1.893   3.975  1.00  0.00           H  
ATOM   2760  N   ALA B 171      -4.932  -1.348   1.300  1.00  0.00           N  
ATOM   2761  CA  ALA B 171      -4.027  -2.469   1.224  1.00  0.00           C  
ATOM   2762  C   ALA B 171      -3.145  -2.527   2.449  1.00  0.00           C  
ATOM   2763  O   ALA B 171      -2.400  -1.595   2.750  1.00  0.00           O  
ATOM   2764  CB  ALA B 171      -3.184  -2.371  -0.023  1.00  0.00           C  
ATOM   2765  H   ALA B 171      -4.603  -0.444   1.640  1.00  0.00           H  
ATOM   2766  HA  ALA B 171      -4.613  -3.365   1.190  1.00  0.00           H  
ATOM   2767 1HB  ALA B 171      -2.520  -3.230  -0.060  1.00  0.00           H  
ATOM   2768 2HB  ALA B 171      -3.829  -2.356  -0.899  1.00  0.00           H  
ATOM   2769 3HB  ALA B 171      -2.619  -1.464   0.018  1.00  0.00           H  
ATOM   2770  N   VAL B 172      -3.263  -3.632   3.170  1.00  0.00           N  
ATOM   2771  CA  VAL B 172      -2.506  -3.851   4.394  1.00  0.00           C  
ATOM   2772  C   VAL B 172      -1.779  -5.168   4.238  1.00  0.00           C  
ATOM   2773  O   VAL B 172      -2.392  -6.236   4.358  1.00  0.00           O  
ATOM   2774  CB  VAL B 172      -3.483  -3.893   5.603  1.00  0.00           C  
ATOM   2775  CG1 VAL B 172      -2.747  -4.107   6.889  1.00  0.00           C  
ATOM   2776  CG2 VAL B 172      -4.293  -2.579   5.665  1.00  0.00           C  
ATOM   2777  H   VAL B 172      -3.902  -4.355   2.832  1.00  0.00           H  
ATOM   2778  HA  VAL B 172      -1.774  -3.052   4.525  1.00  0.00           H  
ATOM   2779  HB  VAL B 172      -4.146  -4.723   5.479  1.00  0.00           H  
ATOM   2780 1HG1 VAL B 172      -3.457  -4.151   7.711  1.00  0.00           H  
ATOM   2781 2HG1 VAL B 172      -2.181  -5.042   6.852  1.00  0.00           H  
ATOM   2782 3HG1 VAL B 172      -2.073  -3.274   7.035  1.00  0.00           H  
ATOM   2783 1HG2 VAL B 172      -4.988  -2.617   6.503  1.00  0.00           H  
ATOM   2784 2HG2 VAL B 172      -3.608  -1.736   5.794  1.00  0.00           H  
ATOM   2785 3HG2 VAL B 172      -4.855  -2.447   4.744  1.00  0.00           H  
ATOM   2786  N   VAL B 173      -0.493  -5.104   3.946  1.00  0.00           N  
ATOM   2787  CA  VAL B 173       0.195  -6.346   3.656  1.00  0.00           C  
ATOM   2788  C   VAL B 173       1.533  -6.493   4.369  1.00  0.00           C  
ATOM   2789  O   VAL B 173       2.214  -5.515   4.668  1.00  0.00           O  
ATOM   2790  CB  VAL B 173       0.382  -6.493   2.127  1.00  0.00           C  
ATOM   2791  CG1 VAL B 173      -1.019  -6.565   1.382  1.00  0.00           C  
ATOM   2792  CG2 VAL B 173       1.193  -5.326   1.579  1.00  0.00           C  
ATOM   2793  H   VAL B 173      -0.015  -4.202   3.903  1.00  0.00           H  
ATOM   2794  HA  VAL B 173      -0.437  -7.158   3.995  1.00  0.00           H  
ATOM   2795  HB  VAL B 173       0.906  -7.418   1.956  1.00  0.00           H  
ATOM   2796 1HG1 VAL B 173      -0.868  -6.705   0.316  1.00  0.00           H  
ATOM   2797 2HG1 VAL B 173      -1.585  -7.405   1.770  1.00  0.00           H  
ATOM   2798 3HG1 VAL B 173      -1.583  -5.648   1.535  1.00  0.00           H  
ATOM   2799 1HG2 VAL B 173       1.345  -5.454   0.513  1.00  0.00           H  
ATOM   2800 2HG2 VAL B 173       0.660  -4.388   1.761  1.00  0.00           H  
ATOM   2801 3HG2 VAL B 173       2.163  -5.293   2.076  1.00  0.00           H  
ATOM   2802  N   SER B 174       1.908  -7.746   4.606  1.00  0.00           N  
ATOM   2803  CA  SER B 174       3.189  -8.116   5.224  1.00  0.00           C  
ATOM   2804  C   SER B 174       3.507  -7.429   6.567  1.00  0.00           C  
ATOM   2805  O   SER B 174       4.666  -7.088   6.818  1.00  0.00           O  
ATOM   2806  CB  SER B 174       4.315  -7.795   4.260  1.00  0.00           C  
ATOM   2807  OG  SER B 174       4.132  -8.449   3.045  1.00  0.00           O  
ATOM   2808  H   SER B 174       1.249  -8.481   4.332  1.00  0.00           H  
ATOM   2809  HA  SER B 174       3.174  -9.195   5.394  1.00  0.00           H  
ATOM   2810 1HB  SER B 174       4.379  -6.719   4.097  1.00  0.00           H  
ATOM   2811 2HB  SER B 174       5.264  -8.112   4.697  1.00  0.00           H  
ATOM   2812  HG  SER B 174       4.885  -8.197   2.509  1.00  0.00           H  
ATOM   2813  N   LEU B 175       2.516  -7.257   7.442  1.00  0.00           N  
ATOM   2814  CA  LEU B 175       2.734  -6.626   8.739  1.00  0.00           C  
ATOM   2815  C   LEU B 175       2.708  -7.655   9.855  1.00  0.00           C  
ATOM   2816  O   LEU B 175       2.151  -8.735   9.687  1.00  0.00           O  
ATOM   2817  CB  LEU B 175       1.648  -5.598   9.013  1.00  0.00           C  
ATOM   2818  CG  LEU B 175       1.427  -4.529   7.968  1.00  0.00           C  
ATOM   2819  CD1 LEU B 175       0.334  -3.645   8.444  1.00  0.00           C  
ATOM   2820  CD2 LEU B 175       2.653  -3.781   7.708  1.00  0.00           C  
ATOM   2821  H   LEU B 175       1.572  -7.531   7.201  1.00  0.00           H  
ATOM   2822  HA  LEU B 175       3.709  -6.138   8.734  1.00  0.00           H  
ATOM   2823 1HB  LEU B 175       0.721  -6.135   9.087  1.00  0.00           H  
ATOM   2824 2HB  LEU B 175       1.853  -5.111   9.959  1.00  0.00           H  
ATOM   2825  HG  LEU B 175       1.094  -4.993   7.035  1.00  0.00           H  
ATOM   2826 1HD1 LEU B 175       0.130  -2.890   7.699  1.00  0.00           H  
ATOM   2827 2HD1 LEU B 175      -0.545  -4.245   8.605  1.00  0.00           H  
ATOM   2828 3HD1 LEU B 175       0.625  -3.167   9.377  1.00  0.00           H  
ATOM   2829 1HD2 LEU B 175       2.435  -3.048   6.965  1.00  0.00           H  
ATOM   2830 2HD2 LEU B 175       2.989  -3.309   8.612  1.00  0.00           H  
ATOM   2831 3HD2 LEU B 175       3.428  -4.439   7.325  1.00  0.00           H  
ATOM   2832  N   ASN B 176       3.267  -7.314  11.016  1.00  0.00           N  
ATOM   2833  CA  ASN B 176       3.213  -8.223  12.163  1.00  0.00           C  
ATOM   2834  C   ASN B 176       2.087  -7.890  13.150  1.00  0.00           C  
ATOM   2835  O   ASN B 176       2.020  -8.486  14.228  1.00  0.00           O  
ATOM   2836  CB  ASN B 176       4.536  -8.281  12.889  1.00  0.00           C  
ATOM   2837  CG  ASN B 176       4.898  -7.032  13.500  1.00  0.00           C  
ATOM   2838  OD1 ASN B 176       4.471  -5.960  13.037  1.00  0.00           O  
ATOM   2839  ND2 ASN B 176       5.683  -7.138  14.543  1.00  0.00           N  
ATOM   2840  H   ASN B 176       3.734  -6.421  11.108  1.00  0.00           H  
ATOM   2841  HA  ASN B 176       3.016  -9.230  11.792  1.00  0.00           H  
ATOM   2842 1HB  ASN B 176       4.485  -9.037  13.668  1.00  0.00           H  
ATOM   2843 2HB  ASN B 176       5.315  -8.567  12.227  1.00  0.00           H  
ATOM   2844 1HD2 ASN B 176       5.989  -6.325  15.071  1.00  0.00           H  
ATOM   2845 2HD2 ASN B 176       5.973  -8.041  14.853  1.00  0.00           H  
ATOM   2846  N   ILE B 177       1.191  -6.978  12.754  1.00  0.00           N  
ATOM   2847  CA  ILE B 177       0.064  -6.550  13.585  1.00  0.00           C  
ATOM   2848  C   ILE B 177      -0.832  -7.738  13.908  1.00  0.00           C  
ATOM   2849  O   ILE B 177      -0.952  -8.667  13.109  1.00  0.00           O  
ATOM   2850  CB  ILE B 177      -0.778  -5.455  12.862  1.00  0.00           C  
ATOM   2851  CG1 ILE B 177      -1.356  -6.019  11.493  1.00  0.00           C  
ATOM   2852  CG2 ILE B 177       0.067  -4.158  12.676  1.00  0.00           C  
ATOM   2853  CD1 ILE B 177      -2.371  -5.124  10.794  1.00  0.00           C  
ATOM   2854  H   ILE B 177       1.308  -6.559  11.846  1.00  0.00           H  
ATOM   2855  HA  ILE B 177       0.447  -6.140  14.521  1.00  0.00           H  
ATOM   2856  HB  ILE B 177      -1.641  -5.226  13.481  1.00  0.00           H  
ATOM   2857 1HG1 ILE B 177      -0.550  -6.204  10.834  1.00  0.00           H  
ATOM   2858 2HG1 ILE B 177      -1.859  -6.956  11.681  1.00  0.00           H  
ATOM   2859 1HG2 ILE B 177      -0.530  -3.377  12.211  1.00  0.00           H  
ATOM   2860 2HG2 ILE B 177       0.400  -3.813  13.661  1.00  0.00           H  
ATOM   2861 3HG2 ILE B 177       0.934  -4.361  12.060  1.00  0.00           H  
ATOM   2862 1HD1 ILE B 177      -2.708  -5.608   9.881  1.00  0.00           H  
ATOM   2863 2HD1 ILE B 177      -3.219  -4.966  11.452  1.00  0.00           H  
ATOM   2864 3HD1 ILE B 177      -1.932  -4.169  10.546  1.00  0.00           H  
ATOM   2865  N   THR B 178      -1.475  -7.708  15.075  1.00  0.00           N  
ATOM   2866  CA  THR B 178      -2.358  -8.811  15.438  1.00  0.00           C  
ATOM   2867  C   THR B 178      -3.810  -8.441  15.164  1.00  0.00           C  
ATOM   2868  O   THR B 178      -4.687  -9.308  15.034  1.00  0.00           O  
ATOM   2869  CB  THR B 178      -2.214  -9.195  16.912  1.00  0.00           C  
ATOM   2870  OG1 THR B 178      -2.651  -8.119  17.724  1.00  0.00           O  
ATOM   2871  CG2 THR B 178      -0.749  -9.461  17.209  1.00  0.00           C  
ATOM   2872  H   THR B 178      -1.359  -6.905  15.687  1.00  0.00           H  
ATOM   2873  HA  THR B 178      -2.103  -9.663  14.831  1.00  0.00           H  
ATOM   2874  HB  THR B 178      -2.812 -10.085  17.125  1.00  0.00           H  
ATOM   2875  HG1 THR B 178      -2.742  -8.424  18.632  1.00  0.00           H  
ATOM   2876 1HG2 THR B 178      -0.635  -9.729  18.256  1.00  0.00           H  
ATOM   2877 2HG2 THR B 178      -0.407 -10.274  16.589  1.00  0.00           H  
ATOM   2878 3HG2 THR B 178      -0.157  -8.572  16.997  1.00  0.00           H  
ATOM   2879  N   SER B 179      -4.053  -7.147  15.015  1.00  0.00           N  
ATOM   2880  CA  SER B 179      -5.396  -6.662  14.744  1.00  0.00           C  
ATOM   2881  C   SER B 179      -5.316  -5.425  13.862  1.00  0.00           C  
ATOM   2882  O   SER B 179      -4.258  -4.816  13.744  1.00  0.00           O  
ATOM   2883  CB  SER B 179      -6.132  -6.413  16.045  1.00  0.00           C  
ATOM   2884  OG  SER B 179      -5.566  -5.398  16.791  1.00  0.00           O  
ATOM   2885  H   SER B 179      -3.284  -6.483  15.137  1.00  0.00           H  
ATOM   2886  HA  SER B 179      -5.944  -7.418  14.196  1.00  0.00           H  
ATOM   2887 1HB  SER B 179      -7.146  -6.180  15.834  1.00  0.00           H  
ATOM   2888 2HB  SER B 179      -6.123  -7.317  16.632  1.00  0.00           H  
ATOM   2889  HG  SER B 179      -6.166  -4.644  16.707  1.00  0.00           H  
ATOM   2890  N   LEU B 180      -6.414  -5.070  13.205  1.00  0.00           N  
ATOM   2891  CA  LEU B 180      -6.380  -3.903  12.331  1.00  0.00           C  
ATOM   2892  C   LEU B 180      -6.491  -2.618  13.114  1.00  0.00           C  
ATOM   2893  O   LEU B 180      -5.732  -1.686  12.875  1.00  0.00           O  
ATOM   2894  CB  LEU B 180      -7.500  -3.980  11.291  1.00  0.00           C  
ATOM   2895  CG  LEU B 180      -7.376  -5.100  10.242  1.00  0.00           C  
ATOM   2896  CD1 LEU B 180      -8.669  -5.204   9.469  1.00  0.00           C  
ATOM   2897  CD2 LEU B 180      -6.198  -4.779   9.294  1.00  0.00           C  
ATOM   2898  H   LEU B 180      -7.273  -5.591  13.335  1.00  0.00           H  
ATOM   2899  HA  LEU B 180      -5.428  -3.898  11.804  1.00  0.00           H  
ATOM   2900 1HB  LEU B 180      -8.432  -4.143  11.825  1.00  0.00           H  
ATOM   2901 2HB  LEU B 180      -7.561  -3.032  10.766  1.00  0.00           H  
ATOM   2902  HG  LEU B 180      -7.209  -6.043  10.734  1.00  0.00           H  
ATOM   2903 1HD1 LEU B 180      -8.588  -5.996   8.738  1.00  0.00           H  
ATOM   2904 2HD1 LEU B 180      -9.488  -5.430  10.155  1.00  0.00           H  
ATOM   2905 3HD1 LEU B 180      -8.866  -4.262   8.964  1.00  0.00           H  
ATOM   2906 1HD2 LEU B 180      -6.101  -5.559   8.545  1.00  0.00           H  
ATOM   2907 2HD2 LEU B 180      -6.378  -3.826   8.794  1.00  0.00           H  
ATOM   2908 3HD2 LEU B 180      -5.278  -4.716   9.869  1.00  0.00           H  
ATOM   2909  N   GLY B 181      -7.437  -2.549  14.044  1.00  0.00           N  
ATOM   2910  CA  GLY B 181      -7.596  -1.351  14.867  1.00  0.00           C  
ATOM   2911  C   GLY B 181      -8.331  -0.197  14.185  1.00  0.00           C  
ATOM   2912  O   GLY B 181      -8.521   0.860  14.782  1.00  0.00           O  
ATOM   2913  H   GLY B 181      -8.033  -3.357  14.225  1.00  0.00           H  
ATOM   2914 1HA  GLY B 181      -8.132  -1.628  15.779  1.00  0.00           H  
ATOM   2915 2HA  GLY B 181      -6.614  -1.007  15.190  1.00  0.00           H  
ATOM   2916  N   LEU B 182      -8.819  -0.388  12.963  1.00  0.00           N  
ATOM   2917  CA  LEU B 182      -9.459   0.710  12.231  1.00  0.00           C  
ATOM   2918  C   LEU B 182     -10.910   0.884  12.675  1.00  0.00           C  
ATOM   2919  O   LEU B 182     -11.842   0.753  11.886  1.00  0.00           O  
ATOM   2920  CB  LEU B 182      -9.388   0.404  10.731  1.00  0.00           C  
ATOM   2921  CG  LEU B 182      -7.965   0.174  10.172  1.00  0.00           C  
ATOM   2922  CD1 LEU B 182      -8.045  -0.283   8.705  1.00  0.00           C  
ATOM   2923  CD2 LEU B 182      -7.169   1.456  10.307  1.00  0.00           C  
ATOM   2924  H   LEU B 182      -8.689  -1.281  12.516  1.00  0.00           H  
ATOM   2925  HA  LEU B 182      -8.913   1.631  12.430  1.00  0.00           H  
ATOM   2926 1HB  LEU B 182      -9.967  -0.453  10.524  1.00  0.00           H  
ATOM   2927 2HB  LEU B 182      -9.820   1.244  10.190  1.00  0.00           H  
ATOM   2928  HG  LEU B 182      -7.471  -0.613  10.745  1.00  0.00           H  
ATOM   2929 1HD1 LEU B 182      -7.039  -0.455   8.321  1.00  0.00           H  
ATOM   2930 2HD1 LEU B 182      -8.619  -1.210   8.642  1.00  0.00           H  
ATOM   2931 3HD1 LEU B 182      -8.531   0.486   8.112  1.00  0.00           H  
ATOM   2932 1HD2 LEU B 182      -6.160   1.300   9.925  1.00  0.00           H  
ATOM   2933 2HD2 LEU B 182      -7.655   2.251   9.740  1.00  0.00           H  
ATOM   2934 3HD2 LEU B 182      -7.116   1.743  11.362  1.00  0.00           H  
ATOM   2935  N   ARG B 183     -11.070   1.287  13.935  1.00  0.00           N  
ATOM   2936  CA  ARG B 183     -12.353   1.386  14.626  1.00  0.00           C  
ATOM   2937  C   ARG B 183     -13.350   2.298  13.964  1.00  0.00           C  
ATOM   2938  O   ARG B 183     -14.550   2.014  13.941  1.00  0.00           O  
ATOM   2939  CB  ARG B 183     -12.143   1.917  16.032  1.00  0.00           C  
ATOM   2940  CG  ARG B 183     -11.484   0.971  16.967  1.00  0.00           C  
ATOM   2941  CD  ARG B 183     -11.254   1.578  18.308  1.00  0.00           C  
ATOM   2942  NE  ARG B 183     -10.652   0.628  19.206  1.00  0.00           N  
ATOM   2943  CZ  ARG B 183     -10.177   0.891  20.427  1.00  0.00           C  
ATOM   2944  NH1 ARG B 183     -10.228   2.107  20.933  1.00  0.00           N  
ATOM   2945  NH2 ARG B 183      -9.656  -0.108  21.098  1.00  0.00           N  
ATOM   2946  H   ARG B 183     -10.214   1.434  14.462  1.00  0.00           H  
ATOM   2947  HA  ARG B 183     -12.782   0.391  14.689  1.00  0.00           H  
ATOM   2948 1HB  ARG B 183     -11.530   2.819  15.988  1.00  0.00           H  
ATOM   2949 2HB  ARG B 183     -13.103   2.195  16.462  1.00  0.00           H  
ATOM   2950 1HG  ARG B 183     -12.116   0.110  17.081  1.00  0.00           H  
ATOM   2951 2HG  ARG B 183     -10.519   0.664  16.560  1.00  0.00           H  
ATOM   2952 1HD  ARG B 183     -10.583   2.435  18.216  1.00  0.00           H  
ATOM   2953 2HD  ARG B 183     -12.204   1.896  18.736  1.00  0.00           H  
ATOM   2954  HE  ARG B 183     -10.574  -0.351  18.897  1.00  0.00           H  
ATOM   2955 1HH1 ARG B 183     -10.622   2.864  20.387  1.00  0.00           H  
ATOM   2956 2HH1 ARG B 183      -9.855   2.284  21.851  1.00  0.00           H  
ATOM   2957 1HH2 ARG B 183      -9.632  -1.033  20.628  1.00  0.00           H  
ATOM   2958 2HH2 ARG B 183      -9.270   0.020  22.025  1.00  0.00           H  
ATOM   2959  N   SER B 184     -12.864   3.391  13.415  1.00  0.00           N  
ATOM   2960  CA  SER B 184     -13.738   4.346  12.787  1.00  0.00           C  
ATOM   2961  C   SER B 184     -13.975   4.089  11.310  1.00  0.00           C  
ATOM   2962  O   SER B 184     -14.718   4.843  10.702  1.00  0.00           O  
ATOM   2963  CB  SER B 184     -13.174   5.732  12.941  1.00  0.00           C  
ATOM   2964  OG  SER B 184     -13.060   6.076  14.293  1.00  0.00           O  
ATOM   2965  H   SER B 184     -11.871   3.607  13.488  1.00  0.00           H  
ATOM   2966  HA  SER B 184     -14.701   4.304  13.293  1.00  0.00           H  
ATOM   2967 1HB  SER B 184     -12.207   5.786  12.456  1.00  0.00           H  
ATOM   2968 2HB  SER B 184     -13.817   6.432  12.449  1.00  0.00           H  
ATOM   2969  HG  SER B 184     -12.212   5.672  14.584  1.00  0.00           H  
ATOM   2970  N   LEU B 185     -13.379   3.059  10.696  1.00  0.00           N  
ATOM   2971  CA  LEU B 185     -13.569   2.955   9.247  1.00  0.00           C  
ATOM   2972  C   LEU B 185     -15.008   2.539   8.933  1.00  0.00           C  
ATOM   2973  O   LEU B 185     -15.459   1.444   9.270  1.00  0.00           O  
ATOM   2974  CB  LEU B 185     -12.522   2.001   8.637  1.00  0.00           C  
ATOM   2975  CG  LEU B 185     -12.560   1.816   7.091  1.00  0.00           C  
ATOM   2976  CD1 LEU B 185     -12.271   3.162   6.407  1.00  0.00           C  
ATOM   2977  CD2 LEU B 185     -11.492   0.801   6.682  1.00  0.00           C  
ATOM   2978  H   LEU B 185     -12.809   2.381  11.202  1.00  0.00           H  
ATOM   2979  HA  LEU B 185     -13.403   3.935   8.806  1.00  0.00           H  
ATOM   2980 1HB  LEU B 185     -11.538   2.391   8.892  1.00  0.00           H  
ATOM   2981 2HB  LEU B 185     -12.629   1.026   9.107  1.00  0.00           H  
ATOM   2982  HG  LEU B 185     -13.551   1.472   6.781  1.00  0.00           H  
ATOM   2983 1HD1 LEU B 185     -12.299   3.041   5.324  1.00  0.00           H  
ATOM   2984 2HD1 LEU B 185     -13.020   3.878   6.701  1.00  0.00           H  
ATOM   2985 3HD1 LEU B 185     -11.288   3.524   6.708  1.00  0.00           H  
ATOM   2986 1HD2 LEU B 185     -11.505   0.686   5.610  1.00  0.00           H  
ATOM   2987 2HD2 LEU B 185     -10.518   1.168   6.990  1.00  0.00           H  
ATOM   2988 3HD2 LEU B 185     -11.682  -0.153   7.152  1.00  0.00           H  
ATOM   2989  N   LYS B 186     -15.727   3.464   8.292  1.00  0.00           N  
ATOM   2990  CA  LYS B 186     -17.151   3.364   7.985  1.00  0.00           C  
ATOM   2991  C   LYS B 186     -17.428   3.248   6.494  1.00  0.00           C  
ATOM   2992  O   LYS B 186     -18.447   2.684   6.098  1.00  0.00           O  
ATOM   2993  CB  LYS B 186     -17.845   4.589   8.580  1.00  0.00           C  
ATOM   2994  CG  LYS B 186     -17.834   4.598  10.113  1.00  0.00           C  
ATOM   2995  CD  LYS B 186     -18.228   5.948  10.695  1.00  0.00           C  
ATOM   2996  CE  LYS B 186     -18.046   5.960  12.215  1.00  0.00           C  
ATOM   2997  NZ  LYS B 186     -18.252   7.329  12.803  1.00  0.00           N  
ATOM   2998  H   LYS B 186     -15.256   4.328   8.031  1.00  0.00           H  
ATOM   2999  HA  LYS B 186     -17.543   2.469   8.467  1.00  0.00           H  
ATOM   3000 1HB  LYS B 186     -17.336   5.495   8.234  1.00  0.00           H  
ATOM   3001 2HB  LYS B 186     -18.876   4.634   8.237  1.00  0.00           H  
ATOM   3002 1HG  LYS B 186     -18.583   3.879  10.443  1.00  0.00           H  
ATOM   3003 2HG  LYS B 186     -16.915   4.270  10.495  1.00  0.00           H  
ATOM   3004 1HD  LYS B 186     -17.595   6.731  10.264  1.00  0.00           H  
ATOM   3005 2HD  LYS B 186     -19.266   6.168  10.456  1.00  0.00           H  
ATOM   3006 1HE  LYS B 186     -18.756   5.271  12.663  1.00  0.00           H  
ATOM   3007 2HE  LYS B 186     -17.031   5.626  12.448  1.00  0.00           H  
ATOM   3008 1HZ  LYS B 186     -18.117   7.286  13.799  1.00  0.00           H  
ATOM   3009 2HZ  LYS B 186     -17.570   8.016  12.401  1.00  0.00           H  
ATOM   3010 3HZ  LYS B 186     -19.186   7.647  12.605  1.00  0.00           H  
ATOM   3011  N   GLU B 187     -16.528   3.775   5.667  1.00  0.00           N  
ATOM   3012  CA  GLU B 187     -16.743   3.707   4.225  1.00  0.00           C  
ATOM   3013  C   GLU B 187     -15.479   3.607   3.380  1.00  0.00           C  
ATOM   3014  O   GLU B 187     -14.509   4.336   3.599  1.00  0.00           O  
ATOM   3015  CB  GLU B 187     -17.542   4.936   3.759  1.00  0.00           C  
ATOM   3016  CG  GLU B 187     -17.832   4.998   2.249  1.00  0.00           C  
ATOM   3017  CD  GLU B 187     -18.730   6.149   1.836  1.00  0.00           C  
ATOM   3018  OE1 GLU B 187     -19.301   6.783   2.692  1.00  0.00           O  
ATOM   3019  OE2 GLU B 187     -18.802   6.422   0.647  1.00  0.00           O  
ATOM   3020  H   GLU B 187     -15.719   4.265   6.047  1.00  0.00           H  
ATOM   3021  HA  GLU B 187     -17.337   2.814   4.017  1.00  0.00           H  
ATOM   3022 1HB  GLU B 187     -18.493   4.974   4.289  1.00  0.00           H  
ATOM   3023 2HB  GLU B 187     -16.994   5.822   4.013  1.00  0.00           H  
ATOM   3024 1HG  GLU B 187     -16.883   5.115   1.730  1.00  0.00           H  
ATOM   3025 2HG  GLU B 187     -18.274   4.051   1.928  1.00  0.00           H  
ATOM   3026  N   ILE B 188     -15.534   2.711   2.398  1.00  0.00           N  
ATOM   3027  CA  ILE B 188     -14.530   2.577   1.351  1.00  0.00           C  
ATOM   3028  C   ILE B 188     -15.331   2.806   0.058  1.00  0.00           C  
ATOM   3029  O   ILE B 188     -15.955   1.877  -0.460  1.00  0.00           O  
ATOM   3030  CB  ILE B 188     -13.865   1.185   1.389  1.00  0.00           C  
ATOM   3031  CG1 ILE B 188     -13.237   0.945   2.795  1.00  0.00           C  
ATOM   3032  CG2 ILE B 188     -12.787   1.087   0.296  1.00  0.00           C  
ATOM   3033  CD1 ILE B 188     -12.782  -0.465   3.016  1.00  0.00           C  
ATOM   3034  H   ILE B 188     -16.360   2.123   2.344  1.00  0.00           H  
ATOM   3035  HA  ILE B 188     -13.771   3.335   1.464  1.00  0.00           H  
ATOM   3036  HB  ILE B 188     -14.621   0.423   1.229  1.00  0.00           H  
ATOM   3037 1HG1 ILE B 188     -12.384   1.614   2.923  1.00  0.00           H  
ATOM   3038 2HG1 ILE B 188     -13.975   1.178   3.558  1.00  0.00           H  
ATOM   3039 1HG2 ILE B 188     -12.324   0.100   0.321  1.00  0.00           H  
ATOM   3040 2HG2 ILE B 188     -13.237   1.248  -0.683  1.00  0.00           H  
ATOM   3041 3HG2 ILE B 188     -12.026   1.850   0.468  1.00  0.00           H  
ATOM   3042 1HD1 ILE B 188     -12.367  -0.571   4.002  1.00  0.00           H  
ATOM   3043 2HD1 ILE B 188     -13.632  -1.144   2.913  1.00  0.00           H  
ATOM   3044 3HD1 ILE B 188     -12.027  -0.704   2.283  1.00  0.00           H  
ATOM   3045  N   SER B 189     -15.305   4.035  -0.469  1.00  0.00           N  
ATOM   3046  CA  SER B 189     -16.254   4.428  -1.533  1.00  0.00           C  
ATOM   3047  C   SER B 189     -16.092   3.638  -2.827  1.00  0.00           C  
ATOM   3048  O   SER B 189     -17.083   3.330  -3.498  1.00  0.00           O  
ATOM   3049  CB  SER B 189     -16.146   5.902  -1.864  1.00  0.00           C  
ATOM   3050  OG  SER B 189     -16.463   6.717  -0.762  1.00  0.00           O  
ATOM   3051  H   SER B 189     -14.662   4.714  -0.063  1.00  0.00           H  
ATOM   3052  HA  SER B 189     -17.262   4.249  -1.155  1.00  0.00           H  
ATOM   3053 1HB  SER B 189     -15.182   6.125  -2.225  1.00  0.00           H  
ATOM   3054 2HB  SER B 189     -16.836   6.121  -2.675  1.00  0.00           H  
ATOM   3055  HG  SER B 189     -17.392   6.522  -0.512  1.00  0.00           H  
ATOM   3056  N   ASP B 190     -14.842   3.352  -3.169  1.00  0.00           N  
ATOM   3057  CA  ASP B 190     -14.437   2.635  -4.371  1.00  0.00           C  
ATOM   3058  C   ASP B 190     -13.165   1.850  -4.127  1.00  0.00           C  
ATOM   3059  O   ASP B 190     -12.428   2.102  -3.175  1.00  0.00           O  
ATOM   3060  CB  ASP B 190     -14.181   3.583  -5.554  1.00  0.00           C  
ATOM   3061  CG  ASP B 190     -14.128   2.869  -6.966  1.00  0.00           C  
ATOM   3062  OD1 ASP B 190     -13.771   3.522  -7.935  1.00  0.00           O  
ATOM   3063  OD2 ASP B 190     -14.361   1.677  -7.038  1.00  0.00           O  
ATOM   3064  H   ASP B 190     -14.118   3.669  -2.541  1.00  0.00           H  
ATOM   3065  HA  ASP B 190     -15.227   1.939  -4.645  1.00  0.00           H  
ATOM   3066 1HB  ASP B 190     -14.979   4.323  -5.584  1.00  0.00           H  
ATOM   3067 2HB  ASP B 190     -13.242   4.121  -5.391  1.00  0.00           H  
ATOM   3068  N   GLY B 191     -12.927   0.900  -5.017  1.00  0.00           N  
ATOM   3069  CA  GLY B 191     -11.722   0.085  -5.058  1.00  0.00           C  
ATOM   3070  C   GLY B 191     -11.762  -1.149  -4.182  1.00  0.00           C  
ATOM   3071  O   GLY B 191     -12.624  -1.315  -3.311  1.00  0.00           O  
ATOM   3072  H   GLY B 191     -13.616   0.794  -5.762  1.00  0.00           H  
ATOM   3073 1HA  GLY B 191     -11.561  -0.235  -6.088  1.00  0.00           H  
ATOM   3074 2HA  GLY B 191     -10.861   0.687  -4.798  1.00  0.00           H  
ATOM   3075  N   ASP B 192     -10.810  -2.034  -4.431  1.00  0.00           N  
ATOM   3076  CA  ASP B 192     -10.725  -3.277  -3.688  1.00  0.00           C  
ATOM   3077  C   ASP B 192      -9.950  -3.152  -2.388  1.00  0.00           C  
ATOM   3078  O   ASP B 192      -9.168  -2.206  -2.178  1.00  0.00           O  
ATOM   3079  CB  ASP B 192     -10.151  -4.405  -4.560  1.00  0.00           C  
ATOM   3080  CG  ASP B 192     -11.119  -4.930  -5.645  1.00  0.00           C  
ATOM   3081  OD1 ASP B 192     -12.325  -4.759  -5.517  1.00  0.00           O  
ATOM   3082  OD2 ASP B 192     -10.648  -5.549  -6.587  1.00  0.00           O  
ATOM   3083  H   ASP B 192     -10.117  -1.836  -5.158  1.00  0.00           H  
ATOM   3084  HA  ASP B 192     -11.741  -3.573  -3.419  1.00  0.00           H  
ATOM   3085 1HB  ASP B 192      -9.260  -4.042  -5.058  1.00  0.00           H  
ATOM   3086 2HB  ASP B 192      -9.864  -5.241  -3.922  1.00  0.00           H  
ATOM   3087  N   VAL B 193     -10.181  -4.131  -1.523  1.00  0.00           N  
ATOM   3088  CA  VAL B 193      -9.478  -4.233  -0.257  1.00  0.00           C  
ATOM   3089  C   VAL B 193      -8.632  -5.485  -0.212  1.00  0.00           C  
ATOM   3090  O   VAL B 193      -9.152  -6.584  -0.401  1.00  0.00           O  
ATOM   3091  CB  VAL B 193     -10.500  -4.305   0.902  1.00  0.00           C  
ATOM   3092  CG1 VAL B 193      -9.793  -4.470   2.261  1.00  0.00           C  
ATOM   3093  CG2 VAL B 193     -11.365  -3.066   0.889  1.00  0.00           C  
ATOM   3094  H   VAL B 193     -10.876  -4.839  -1.777  1.00  0.00           H  
ATOM   3095  HA  VAL B 193      -8.839  -3.363  -0.137  1.00  0.00           H  
ATOM   3096  HB  VAL B 193     -11.113  -5.163   0.762  1.00  0.00           H  
ATOM   3097 1HG1 VAL B 193     -10.532  -4.535   3.053  1.00  0.00           H  
ATOM   3098 2HG1 VAL B 193      -9.200  -5.381   2.265  1.00  0.00           H  
ATOM   3099 3HG1 VAL B 193      -9.142  -3.620   2.439  1.00  0.00           H  
ATOM   3100 1HG2 VAL B 193     -12.092  -3.136   1.690  1.00  0.00           H  
ATOM   3101 2HG2 VAL B 193     -10.746  -2.196   1.028  1.00  0.00           H  
ATOM   3102 3HG2 VAL B 193     -11.884  -2.982  -0.067  1.00  0.00           H  
ATOM   3103  N   ILE B 194      -7.352  -5.333   0.075  1.00  0.00           N  
ATOM   3104  CA  ILE B 194      -6.499  -6.504   0.172  1.00  0.00           C  
ATOM   3105  C   ILE B 194      -5.719  -6.480   1.452  1.00  0.00           C  
ATOM   3106  O   ILE B 194      -5.009  -5.520   1.750  1.00  0.00           O  
ATOM   3107  CB  ILE B 194      -5.540  -6.537  -1.045  1.00  0.00           C  
ATOM   3108  CG1 ILE B 194      -4.594  -7.720  -0.988  1.00  0.00           C  
ATOM   3109  CG2 ILE B 194      -4.748  -5.208  -1.195  1.00  0.00           C  
ATOM   3110  CD1 ILE B 194      -3.885  -7.971  -2.290  1.00  0.00           C  
ATOM   3111  H   ILE B 194      -6.981  -4.393   0.220  1.00  0.00           H  
ATOM   3112  HA  ILE B 194      -7.116  -7.396   0.174  1.00  0.00           H  
ATOM   3113  HB  ILE B 194      -6.146  -6.682  -1.904  1.00  0.00           H  
ATOM   3114 1HG1 ILE B 194      -3.834  -7.517  -0.223  1.00  0.00           H  
ATOM   3115 2HG1 ILE B 194      -5.136  -8.618  -0.698  1.00  0.00           H  
ATOM   3116 1HG2 ILE B 194      -4.139  -5.211  -2.085  1.00  0.00           H  
ATOM   3117 2HG2 ILE B 194      -5.440  -4.379  -1.264  1.00  0.00           H  
ATOM   3118 3HG2 ILE B 194      -4.108  -5.066  -0.355  1.00  0.00           H  
ATOM   3119 1HD1 ILE B 194      -3.223  -8.773  -2.148  1.00  0.00           H  
ATOM   3120 2HD1 ILE B 194      -4.607  -8.207  -3.075  1.00  0.00           H  
ATOM   3121 3HD1 ILE B 194      -3.322  -7.124  -2.579  1.00  0.00           H  
ATOM   3122  N   ILE B 195      -5.886  -7.534   2.211  1.00  0.00           N  
ATOM   3123  CA  ILE B 195      -5.198  -7.660   3.466  1.00  0.00           C  
ATOM   3124  C   ILE B 195      -4.554  -9.022   3.435  1.00  0.00           C  
ATOM   3125  O   ILE B 195      -5.250 -10.033   3.488  1.00  0.00           O  
ATOM   3126  CB  ILE B 195      -6.161  -7.486   4.665  1.00  0.00           C  
ATOM   3127  CG1 ILE B 195      -6.863  -6.092   4.574  1.00  0.00           C  
ATOM   3128  CG2 ILE B 195      -5.428  -7.657   5.960  1.00  0.00           C  
ATOM   3129  CD1 ILE B 195      -7.931  -5.833   5.592  1.00  0.00           C  
ATOM   3130  H   ILE B 195      -6.467  -8.298   1.861  1.00  0.00           H  
ATOM   3131  HA  ILE B 195      -4.429  -6.908   3.525  1.00  0.00           H  
ATOM   3132  HB  ILE B 195      -6.909  -8.218   4.617  1.00  0.00           H  
ATOM   3133 1HG1 ILE B 195      -6.120  -5.316   4.641  1.00  0.00           H  
ATOM   3134 2HG1 ILE B 195      -7.339  -6.019   3.612  1.00  0.00           H  
ATOM   3135 1HG2 ILE B 195      -6.113  -7.561   6.778  1.00  0.00           H  
ATOM   3136 2HG2 ILE B 195      -4.982  -8.649   5.991  1.00  0.00           H  
ATOM   3137 3HG2 ILE B 195      -4.645  -6.909   6.049  1.00  0.00           H  
ATOM   3138 1HD1 ILE B 195      -8.355  -4.849   5.403  1.00  0.00           H  
ATOM   3139 2HD1 ILE B 195      -8.710  -6.585   5.505  1.00  0.00           H  
ATOM   3140 3HD1 ILE B 195      -7.522  -5.853   6.584  1.00  0.00           H  
ATOM   3141  N   SER B 196      -3.243  -9.070   3.326  1.00  0.00           N  
ATOM   3142  CA  SER B 196      -2.638 -10.385   3.167  1.00  0.00           C  
ATOM   3143  C   SER B 196      -1.208 -10.469   3.639  1.00  0.00           C  
ATOM   3144  O   SER B 196      -0.468  -9.482   3.634  1.00  0.00           O  
ATOM   3145  CB  SER B 196      -2.714 -10.786   1.727  1.00  0.00           C  
ATOM   3146  OG  SER B 196      -1.945  -9.931   0.956  1.00  0.00           O  
ATOM   3147  H   SER B 196      -2.705  -8.205   3.369  1.00  0.00           H  
ATOM   3148  HA  SER B 196      -3.213 -11.092   3.755  1.00  0.00           H  
ATOM   3149 1HB  SER B 196      -2.356 -11.810   1.618  1.00  0.00           H  
ATOM   3150 2HB  SER B 196      -3.750 -10.762   1.394  1.00  0.00           H  
ATOM   3151  HG  SER B 196      -2.147 -10.169   0.058  1.00  0.00           H  
ATOM   3152  N   GLY B 197      -0.807 -11.676   4.009  1.00  0.00           N  
ATOM   3153  CA  GLY B 197       0.570 -11.928   4.416  1.00  0.00           C  
ATOM   3154  C   GLY B 197       0.820 -11.490   5.860  1.00  0.00           C  
ATOM   3155  O   GLY B 197       1.947 -11.547   6.364  1.00  0.00           O  
ATOM   3156  H   GLY B 197      -1.485 -12.457   4.017  1.00  0.00           H  
ATOM   3157 1HA  GLY B 197       0.777 -12.995   4.320  1.00  0.00           H  
ATOM   3158 2HA  GLY B 197       1.252 -11.407   3.745  1.00  0.00           H  
ATOM   3159  N   ASN B 198      -0.227 -11.043   6.549  1.00  0.00           N  
ATOM   3160  CA  ASN B 198      -0.055 -10.539   7.887  1.00  0.00           C  
ATOM   3161  C   ASN B 198      -0.177 -11.752   8.786  1.00  0.00           C  
ATOM   3162  O   ASN B 198      -1.228 -12.032   9.362  1.00  0.00           O  
ATOM   3163  CB  ASN B 198      -1.122  -9.508   8.160  1.00  0.00           C  
ATOM   3164  CG  ASN B 198      -1.113  -8.337   7.172  1.00  0.00           C  
ATOM   3165  OD1 ASN B 198      -0.232  -7.478   7.084  1.00  0.00           O  
ATOM   3166  ND2 ASN B 198      -2.117  -8.352   6.349  1.00  0.00           N  
ATOM   3167  H   ASN B 198      -1.168 -11.050   6.158  1.00  0.00           H  
ATOM   3168  HA  ASN B 198       0.940 -10.110   8.005  1.00  0.00           H  
ATOM   3169 1HB  ASN B 198      -2.086  -9.969   8.146  1.00  0.00           H  
ATOM   3170 2HB  ASN B 198      -0.966  -9.104   9.162  1.00  0.00           H  
ATOM   3171 1HD2 ASN B 198      -2.198  -7.621   5.634  1.00  0.00           H  
ATOM   3172 2HD2 ASN B 198      -2.762  -9.141   6.393  1.00  0.00           H  
ATOM   3173  N   LYS B 199       0.929 -12.454   8.946  1.00  0.00           N  
ATOM   3174  CA  LYS B 199       0.940 -13.764   9.603  1.00  0.00           C  
ATOM   3175  C   LYS B 199       0.346 -13.804  11.010  1.00  0.00           C  
ATOM   3176  O   LYS B 199      -0.057 -14.870  11.469  1.00  0.00           O  
ATOM   3177  CB  LYS B 199       2.362 -14.335   9.686  1.00  0.00           C  
ATOM   3178  CG  LYS B 199       3.311 -13.644  10.655  1.00  0.00           C  
ATOM   3179  CD  LYS B 199       4.678 -14.319  10.649  1.00  0.00           C  
ATOM   3180  CE  LYS B 199       5.607 -13.704  11.696  1.00  0.00           C  
ATOM   3181  NZ  LYS B 199       6.930 -14.397  11.748  1.00  0.00           N  
ATOM   3182  H   LYS B 199       1.754 -12.113   8.449  1.00  0.00           H  
ATOM   3183  HA  LYS B 199       0.350 -14.444   8.985  1.00  0.00           H  
ATOM   3184 1HB  LYS B 199       2.315 -15.396   9.937  1.00  0.00           H  
ATOM   3185 2HB  LYS B 199       2.827 -14.253   8.717  1.00  0.00           H  
ATOM   3186 1HG  LYS B 199       3.417 -12.590  10.391  1.00  0.00           H  
ATOM   3187 2HG  LYS B 199       2.916 -13.713  11.661  1.00  0.00           H  
ATOM   3188 1HD  LYS B 199       4.556 -15.383  10.859  1.00  0.00           H  
ATOM   3189 2HD  LYS B 199       5.132 -14.211   9.660  1.00  0.00           H  
ATOM   3190 1HE  LYS B 199       5.767 -12.653  11.453  1.00  0.00           H  
ATOM   3191 2HE  LYS B 199       5.132 -13.770  12.677  1.00  0.00           H  
ATOM   3192 1HZ  LYS B 199       7.516 -13.964  12.449  1.00  0.00           H  
ATOM   3193 2HZ  LYS B 199       6.790 -15.371  11.985  1.00  0.00           H  
ATOM   3194 3HZ  LYS B 199       7.383 -14.334  10.848  1.00  0.00           H  
ATOM   3195  N   ASN B 200       0.304 -12.661  11.698  1.00  0.00           N  
ATOM   3196  CA  ASN B 200      -0.234 -12.592  13.054  1.00  0.00           C  
ATOM   3197  C   ASN B 200      -1.647 -11.988  13.142  1.00  0.00           C  
ATOM   3198  O   ASN B 200      -2.214 -11.921  14.231  1.00  0.00           O  
ATOM   3199  CB  ASN B 200       0.671 -11.752  13.939  1.00  0.00           C  
ATOM   3200  CG  ASN B 200       2.038 -12.302  14.171  1.00  0.00           C  
ATOM   3201  OD1 ASN B 200       2.289 -13.517  14.228  1.00  0.00           O  
ATOM   3202  ND2 ASN B 200       2.961 -11.395  14.349  1.00  0.00           N  
ATOM   3203  H   ASN B 200       0.645 -11.818  11.256  1.00  0.00           H  
ATOM   3204  HA  ASN B 200      -0.291 -13.602  13.447  1.00  0.00           H  
ATOM   3205 1HB  ASN B 200       0.766 -10.756  13.502  1.00  0.00           H  
ATOM   3206 2HB  ASN B 200       0.194 -11.631  14.897  1.00  0.00           H  
ATOM   3207 1HD2 ASN B 200       3.905 -11.668  14.530  1.00  0.00           H  
ATOM   3208 2HD2 ASN B 200       2.705 -10.401  14.324  1.00  0.00           H  
ATOM   3209  N   LEU B 201      -2.228 -11.581  12.011  1.00  0.00           N  
ATOM   3210  CA  LEU B 201      -3.515 -10.869  12.001  1.00  0.00           C  
ATOM   3211  C   LEU B 201      -4.751 -11.770  12.051  1.00  0.00           C  
ATOM   3212  O   LEU B 201      -4.954 -12.602  11.162  1.00  0.00           O  
ATOM   3213  CB  LEU B 201      -3.557  -9.967  10.761  1.00  0.00           C  
ATOM   3214  CG  LEU B 201      -4.827  -9.152  10.500  1.00  0.00           C  
ATOM   3215  CD1 LEU B 201      -5.060  -8.195  11.623  1.00  0.00           C  
ATOM   3216  CD2 LEU B 201      -4.644  -8.386   9.207  1.00  0.00           C  
ATOM   3217  H   LEU B 201      -1.747 -11.727  11.126  1.00  0.00           H  
ATOM   3218  HA  LEU B 201      -3.537 -10.225  12.874  1.00  0.00           H  
ATOM   3219 1HB  LEU B 201      -2.722  -9.268  10.836  1.00  0.00           H  
ATOM   3220 2HB  LEU B 201      -3.394 -10.596   9.898  1.00  0.00           H  
ATOM   3221  HG  LEU B 201      -5.687  -9.814  10.414  1.00  0.00           H  
ATOM   3222 1HD1 LEU B 201      -5.939  -7.632  11.426  1.00  0.00           H  
ATOM   3223 2HD1 LEU B 201      -5.194  -8.742  12.532  1.00  0.00           H  
ATOM   3224 3HD1 LEU B 201      -4.212  -7.522  11.723  1.00  0.00           H  
ATOM   3225 1HD2 LEU B 201      -5.530  -7.803   9.012  1.00  0.00           H  
ATOM   3226 2HD2 LEU B 201      -3.784  -7.724   9.289  1.00  0.00           H  
ATOM   3227 3HD2 LEU B 201      -4.480  -9.093   8.392  1.00  0.00           H  
ATOM   3228  N   CYS B 202      -5.571 -11.604  13.119  1.00  0.00           N  
ATOM   3229  CA  CYS B 202      -6.749 -12.452  13.366  1.00  0.00           C  
ATOM   3230  C   CYS B 202      -8.140 -11.854  13.150  1.00  0.00           C  
ATOM   3231  O   CYS B 202      -9.121 -12.596  13.191  1.00  0.00           O  
ATOM   3232  CB  CYS B 202      -6.743 -12.966  14.808  1.00  0.00           C  
ATOM   3233  SG  CYS B 202      -5.483 -14.152  15.174  1.00  0.00           S  
ATOM   3234  H   CYS B 202      -5.319 -10.890  13.800  1.00  0.00           H  
ATOM   3235  HA  CYS B 202      -6.661 -13.309  12.702  1.00  0.00           H  
ATOM   3236 1HB  CYS B 202      -6.603 -12.128  15.483  1.00  0.00           H  
ATOM   3237 2HB  CYS B 202      -7.712 -13.407  15.044  1.00  0.00           H  
ATOM   3238  N   TYR B 203      -8.303 -10.556  12.940  1.00  0.00           N  
ATOM   3239  CA  TYR B 203      -9.691 -10.053  12.960  1.00  0.00           C  
ATOM   3240  C   TYR B 203     -10.248  -9.543  11.621  1.00  0.00           C  
ATOM   3241  O   TYR B 203     -11.443  -9.264  11.499  1.00  0.00           O  
ATOM   3242  CB  TYR B 203      -9.757  -8.968  14.024  1.00  0.00           C  
ATOM   3243  CG  TYR B 203      -9.326  -9.497  15.395  1.00  0.00           C  
ATOM   3244  CD1 TYR B 203      -7.993  -9.432  15.703  1.00  0.00           C  
ATOM   3245  CD2 TYR B 203     -10.210 -10.015  16.331  1.00  0.00           C  
ATOM   3246  CE1 TYR B 203      -7.519  -9.868  16.905  1.00  0.00           C  
ATOM   3247  CE2 TYR B 203      -9.722 -10.442  17.556  1.00  0.00           C  
ATOM   3248  CZ  TYR B 203      -8.377 -10.368  17.829  1.00  0.00           C  
ATOM   3249  OH  TYR B 203      -7.878 -10.782  19.032  1.00  0.00           O  
ATOM   3250  H   TYR B 203      -7.509  -9.940  12.852  1.00  0.00           H  
ATOM   3251  HA  TYR B 203     -10.347 -10.859  13.283  1.00  0.00           H  
ATOM   3252 1HB  TYR B 203      -9.107  -8.132  13.753  1.00  0.00           H  
ATOM   3253 2HB  TYR B 203     -10.780  -8.584  14.106  1.00  0.00           H  
ATOM   3254  HD1 TYR B 203      -7.307  -9.035  14.972  1.00  0.00           H  
ATOM   3255  HD2 TYR B 203     -11.264 -10.081  16.114  1.00  0.00           H  
ATOM   3256  HE1 TYR B 203      -6.450  -9.811  17.124  1.00  0.00           H  
ATOM   3257  HE2 TYR B 203     -10.390 -10.836  18.299  1.00  0.00           H  
ATOM   3258  HH  TYR B 203      -6.912 -10.744  19.007  1.00  0.00           H  
ATOM   3259  N   ALA B 204      -9.411  -9.493  10.586  1.00  0.00           N  
ATOM   3260  CA  ALA B 204      -9.825  -8.927   9.297  1.00  0.00           C  
ATOM   3261  C   ALA B 204     -11.043  -9.645   8.694  1.00  0.00           C  
ATOM   3262  O   ALA B 204     -11.915  -9.009   8.101  1.00  0.00           O  
ATOM   3263  CB  ALA B 204      -8.656  -8.961   8.326  1.00  0.00           C  
ATOM   3264  H   ALA B 204      -8.457  -9.799  10.711  1.00  0.00           H  
ATOM   3265  HA  ALA B 204     -10.104  -7.888   9.466  1.00  0.00           H  
ATOM   3266 1HB  ALA B 204      -8.950  -8.495   7.387  1.00  0.00           H  
ATOM   3267 2HB  ALA B 204      -7.821  -8.415   8.752  1.00  0.00           H  
ATOM   3268 3HB  ALA B 204      -8.359  -9.993   8.147  1.00  0.00           H  
ATOM   3269  N   ASN B 205     -11.159 -10.955   8.903  1.00  0.00           N  
ATOM   3270  CA  ASN B 205     -12.255 -11.714   8.305  1.00  0.00           C  
ATOM   3271  C   ASN B 205     -13.512 -11.763   9.146  1.00  0.00           C  
ATOM   3272  O   ASN B 205     -14.463 -12.462   8.794  1.00  0.00           O  
ATOM   3273  CB  ASN B 205     -11.767 -13.124   8.025  1.00  0.00           C  
ATOM   3274  CG  ASN B 205     -10.675 -13.217   6.940  1.00  0.00           C  
ATOM   3275  OD1 ASN B 205      -9.499 -13.343   7.312  1.00  0.00           O  
ATOM   3276  ND2 ASN B 205     -11.032 -13.202   5.666  1.00  0.00           N  
ATOM   3277  H   ASN B 205     -10.456 -11.437   9.444  1.00  0.00           H  
ATOM   3278  HA  ASN B 205     -12.526 -11.224   7.368  1.00  0.00           H  
ATOM   3279 1HB  ASN B 205     -11.374 -13.554   8.949  1.00  0.00           H  
ATOM   3280 2HB  ASN B 205     -12.610 -13.742   7.717  1.00  0.00           H  
ATOM   3281 1HD2 ASN B 205     -10.319 -13.311   4.918  1.00  0.00           H  
ATOM   3282 2HD2 ASN B 205     -11.997 -13.117   5.419  1.00  0.00           H  
ATOM   3283  N   THR B 206     -13.550 -11.010  10.237  1.00  0.00           N  
ATOM   3284  CA  THR B 206     -14.765 -10.990  11.020  1.00  0.00           C  
ATOM   3285  C   THR B 206     -15.649  -9.864  10.505  1.00  0.00           C  
ATOM   3286  O   THR B 206     -16.841  -9.814  10.798  1.00  0.00           O  
ATOM   3287  CB  THR B 206     -14.476 -10.733  12.517  1.00  0.00           C  
ATOM   3288  OG1 THR B 206     -13.931  -9.410  12.691  1.00  0.00           O  
ATOM   3289  CG2 THR B 206     -13.467 -11.739  13.037  1.00  0.00           C  
ATOM   3290  H   THR B 206     -12.750 -10.444  10.531  1.00  0.00           H  
ATOM   3291  HA  THR B 206     -15.292 -11.938  10.905  1.00  0.00           H  
ATOM   3292  HB  THR B 206     -15.398 -10.815  13.085  1.00  0.00           H  
ATOM   3293  HG1 THR B 206     -12.999  -9.372  12.356  1.00  0.00           H  
ATOM   3294 1HG2 THR B 206     -13.263 -11.544  14.089  1.00  0.00           H  
ATOM   3295 2HG2 THR B 206     -13.862 -12.746  12.921  1.00  0.00           H  
ATOM   3296 3HG2 THR B 206     -12.543 -11.644  12.468  1.00  0.00           H  
ATOM   3297  N   ILE B 207     -15.054  -8.959   9.734  1.00  0.00           N  
ATOM   3298  CA  ILE B 207     -15.694  -7.723   9.321  1.00  0.00           C  
ATOM   3299  C   ILE B 207     -16.534  -7.832   8.062  1.00  0.00           C  
ATOM   3300  O   ILE B 207     -16.078  -8.307   7.018  1.00  0.00           O  
ATOM   3301  CB  ILE B 207     -14.594  -6.689   9.103  1.00  0.00           C  
ATOM   3302  CG1 ILE B 207     -13.903  -6.445  10.399  1.00  0.00           C  
ATOM   3303  CG2 ILE B 207     -15.141  -5.364   8.517  1.00  0.00           C  
ATOM   3304  CD1 ILE B 207     -12.631  -5.805  10.198  1.00  0.00           C  
ATOM   3305  H   ILE B 207     -14.083  -9.098   9.449  1.00  0.00           H  
ATOM   3306  HA  ILE B 207     -16.337  -7.389  10.135  1.00  0.00           H  
ATOM   3307  HB  ILE B 207     -13.863  -7.103   8.439  1.00  0.00           H  
ATOM   3308 1HG1 ILE B 207     -14.524  -5.809  11.033  1.00  0.00           H  
ATOM   3309 2HG1 ILE B 207     -13.731  -7.390  10.917  1.00  0.00           H  
ATOM   3310 1HG2 ILE B 207     -14.317  -4.664   8.375  1.00  0.00           H  
ATOM   3311 2HG2 ILE B 207     -15.613  -5.555   7.561  1.00  0.00           H  
ATOM   3312 3HG2 ILE B 207     -15.872  -4.933   9.203  1.00  0.00           H  
ATOM   3313 1HD1 ILE B 207     -12.151  -5.635  11.159  1.00  0.00           H  
ATOM   3314 2HD1 ILE B 207     -12.001  -6.443   9.581  1.00  0.00           H  
ATOM   3315 3HD1 ILE B 207     -12.812  -4.886   9.699  1.00  0.00           H  
ATOM   3316  N   ASN B 208     -17.766  -7.348   8.125  1.00  0.00           N  
ATOM   3317  CA  ASN B 208     -18.594  -7.380   6.916  1.00  0.00           C  
ATOM   3318  C   ASN B 208     -18.185  -6.245   5.986  1.00  0.00           C  
ATOM   3319  O   ASN B 208     -18.850  -5.216   5.909  1.00  0.00           O  
ATOM   3320  CB  ASN B 208     -20.073  -7.289   7.225  1.00  0.00           C  
ATOM   3321  CG  ASN B 208     -20.947  -7.532   6.006  1.00  0.00           C  
ATOM   3322  OD1 ASN B 208     -20.464  -7.917   4.932  1.00  0.00           O  
ATOM   3323  ND2 ASN B 208     -22.232  -7.316   6.155  1.00  0.00           N  
ATOM   3324  H   ASN B 208     -18.110  -6.982   9.019  1.00  0.00           H  
ATOM   3325  HA  ASN B 208     -18.410  -8.318   6.392  1.00  0.00           H  
ATOM   3326 1HB  ASN B 208     -20.333  -8.006   8.007  1.00  0.00           H  
ATOM   3327 2HB  ASN B 208     -20.291  -6.292   7.598  1.00  0.00           H  
ATOM   3328 1HD2 ASN B 208     -22.857  -7.465   5.388  1.00  0.00           H  
ATOM   3329 2HD2 ASN B 208     -22.594  -7.008   7.037  1.00  0.00           H  
ATOM   3330  N   TRP B 209     -17.102  -6.459   5.247  1.00  0.00           N  
ATOM   3331  CA  TRP B 209     -16.506  -5.425   4.397  1.00  0.00           C  
ATOM   3332  C   TRP B 209     -17.451  -4.942   3.310  1.00  0.00           C  
ATOM   3333  O   TRP B 209     -17.395  -3.785   2.915  1.00  0.00           O  
ATOM   3334  CB  TRP B 209     -15.246  -5.994   3.752  1.00  0.00           C  
ATOM   3335  CG  TRP B 209     -14.108  -6.191   4.722  1.00  0.00           C  
ATOM   3336  CD1 TRP B 209     -13.801  -7.349   5.351  1.00  0.00           C  
ATOM   3337  CD2 TRP B 209     -13.106  -5.242   5.148  1.00  0.00           C  
ATOM   3338  NE1 TRP B 209     -12.724  -7.178   6.162  1.00  0.00           N  
ATOM   3339  CE2 TRP B 209     -12.281  -5.906   6.050  1.00  0.00           C  
ATOM   3340  CE3 TRP B 209     -12.847  -3.913   4.848  1.00  0.00           C  
ATOM   3341  CZ2 TRP B 209     -11.230  -5.290   6.661  1.00  0.00           C  
ATOM   3342  CZ3 TRP B 209     -11.779  -3.296   5.467  1.00  0.00           C  
ATOM   3343  CH2 TRP B 209     -10.996  -3.966   6.345  1.00  0.00           C  
ATOM   3344  H   TRP B 209     -16.632  -7.352   5.386  1.00  0.00           H  
ATOM   3345  HA  TRP B 209     -16.231  -4.578   5.025  1.00  0.00           H  
ATOM   3346 1HB  TRP B 209     -15.492  -6.956   3.312  1.00  0.00           H  
ATOM   3347 2HB  TRP B 209     -14.914  -5.336   2.954  1.00  0.00           H  
ATOM   3348  HD1 TRP B 209     -14.351  -8.283   5.251  1.00  0.00           H  
ATOM   3349  HE1 TRP B 209     -12.328  -7.924   6.784  1.00  0.00           H  
ATOM   3350  HE3 TRP B 209     -13.468  -3.373   4.141  1.00  0.00           H  
ATOM   3351  HZ2 TRP B 209     -10.593  -5.817   7.366  1.00  0.00           H  
ATOM   3352  HZ3 TRP B 209     -11.575  -2.263   5.235  1.00  0.00           H  
ATOM   3353  HH2 TRP B 209     -10.160  -3.449   6.806  1.00  0.00           H  
ATOM   3354  N   LYS B 210     -18.390  -5.781   2.872  1.00  0.00           N  
ATOM   3355  CA  LYS B 210     -19.319  -5.328   1.839  1.00  0.00           C  
ATOM   3356  C   LYS B 210     -20.160  -4.165   2.338  1.00  0.00           C  
ATOM   3357  O   LYS B 210     -20.590  -3.312   1.565  1.00  0.00           O  
ATOM   3358  CB  LYS B 210     -20.236  -6.444   1.345  1.00  0.00           C  
ATOM   3359  CG  LYS B 210     -19.554  -7.517   0.507  1.00  0.00           C  
ATOM   3360  CD  LYS B 210     -20.568  -8.576   0.060  1.00  0.00           C  
ATOM   3361  CE  LYS B 210     -19.909  -9.712  -0.707  1.00  0.00           C  
ATOM   3362  NZ  LYS B 210     -19.442  -9.281  -2.045  1.00  0.00           N  
ATOM   3363  H   LYS B 210     -18.445  -6.721   3.242  1.00  0.00           H  
ATOM   3364  HA  LYS B 210     -18.744  -4.978   0.998  1.00  0.00           H  
ATOM   3365 1HB  LYS B 210     -20.698  -6.934   2.204  1.00  0.00           H  
ATOM   3366 2HB  LYS B 210     -21.037  -6.013   0.746  1.00  0.00           H  
ATOM   3367 1HG  LYS B 210     -19.096  -7.058  -0.372  1.00  0.00           H  
ATOM   3368 2HG  LYS B 210     -18.772  -7.994   1.097  1.00  0.00           H  
ATOM   3369 1HD  LYS B 210     -21.069  -8.987   0.939  1.00  0.00           H  
ATOM   3370 2HD  LYS B 210     -21.319  -8.111  -0.577  1.00  0.00           H  
ATOM   3371 1HE  LYS B 210     -19.056 -10.076  -0.136  1.00  0.00           H  
ATOM   3372 2HE  LYS B 210     -20.626 -10.524  -0.828  1.00  0.00           H  
ATOM   3373 1HZ  LYS B 210     -19.010 -10.058  -2.522  1.00  0.00           H  
ATOM   3374 2HZ  LYS B 210     -20.226  -8.949  -2.589  1.00  0.00           H  
ATOM   3375 3HZ  LYS B 210     -18.770  -8.536  -1.941  1.00  0.00           H  
ATOM   3376  N   LYS B 211     -20.389  -4.120   3.645  1.00  0.00           N  
ATOM   3377  CA  LYS B 211     -21.204  -3.100   4.274  1.00  0.00           C  
ATOM   3378  C   LYS B 211     -20.558  -1.720   4.095  1.00  0.00           C  
ATOM   3379  O   LYS B 211     -21.231  -0.694   4.191  1.00  0.00           O  
ATOM   3380  CB  LYS B 211     -21.419  -3.421   5.750  1.00  0.00           C  
ATOM   3381  CG  LYS B 211     -22.348  -2.463   6.469  1.00  0.00           C  
ATOM   3382  CD  LYS B 211     -23.786  -2.631   5.924  1.00  0.00           C  
ATOM   3383  CE  LYS B 211     -24.817  -1.857   6.740  1.00  0.00           C  
ATOM   3384  NZ  LYS B 211     -26.198  -1.994   6.169  1.00  0.00           N  
ATOM   3385  H   LYS B 211     -19.952  -4.805   4.258  1.00  0.00           H  
ATOM   3386  HA  LYS B 211     -22.175  -3.080   3.781  1.00  0.00           H  
ATOM   3387 1HB  LYS B 211     -21.814  -4.426   5.849  1.00  0.00           H  
ATOM   3388 2HB  LYS B 211     -20.454  -3.402   6.262  1.00  0.00           H  
ATOM   3389 1HG  LYS B 211     -22.336  -2.676   7.539  1.00  0.00           H  
ATOM   3390 2HG  LYS B 211     -22.013  -1.439   6.310  1.00  0.00           H  
ATOM   3391 1HD  LYS B 211     -23.821  -2.281   4.890  1.00  0.00           H  
ATOM   3392 2HD  LYS B 211     -24.050  -3.689   5.936  1.00  0.00           H  
ATOM   3393 1HE  LYS B 211     -24.818  -2.236   7.763  1.00  0.00           H  
ATOM   3394 2HE  LYS B 211     -24.544  -0.803   6.755  1.00  0.00           H  
ATOM   3395 1HZ  LYS B 211     -26.850  -1.469   6.735  1.00  0.00           H  
ATOM   3396 2HZ  LYS B 211     -26.208  -1.635   5.225  1.00  0.00           H  
ATOM   3397 3HZ  LYS B 211     -26.467  -2.966   6.162  1.00  0.00           H  
ATOM   3398  N   LEU B 212     -19.228  -1.704   3.921  1.00  0.00           N  
ATOM   3399  CA  LEU B 212     -18.441  -0.488   3.797  1.00  0.00           C  
ATOM   3400  C   LEU B 212     -18.326  -0.043   2.335  1.00  0.00           C  
ATOM   3401  O   LEU B 212     -17.728   0.995   2.050  1.00  0.00           O  
ATOM   3402  CB  LEU B 212     -17.002  -0.753   4.299  1.00  0.00           C  
ATOM   3403  CG  LEU B 212     -16.826  -1.214   5.774  1.00  0.00           C  
ATOM   3404  CD1 LEU B 212     -15.373  -1.593   6.010  1.00  0.00           C  
ATOM   3405  CD2 LEU B 212     -17.202  -0.126   6.697  1.00  0.00           C  
ATOM   3406  H   LEU B 212     -18.725  -2.582   3.813  1.00  0.00           H  
ATOM   3407  HA  LEU B 212     -18.913   0.304   4.381  1.00  0.00           H  
ATOM   3408 1HB  LEU B 212     -16.556  -1.516   3.659  1.00  0.00           H  
ATOM   3409 2HB  LEU B 212     -16.427   0.165   4.176  1.00  0.00           H  
ATOM   3410  HG  LEU B 212     -17.455  -2.091   5.955  1.00  0.00           H  
ATOM   3411 1HD1 LEU B 212     -15.245  -1.930   7.037  1.00  0.00           H  
ATOM   3412 2HD1 LEU B 212     -15.120  -2.386   5.333  1.00  0.00           H  
ATOM   3413 3HD1 LEU B 212     -14.731  -0.731   5.827  1.00  0.00           H  
ATOM   3414 1HD2 LEU B 212     -17.070  -0.451   7.730  1.00  0.00           H  
ATOM   3415 2HD2 LEU B 212     -16.549   0.707   6.502  1.00  0.00           H  
ATOM   3416 3HD2 LEU B 212     -18.243   0.160   6.534  1.00  0.00           H  
ATOM   3417  N   PHE B 213     -18.830  -0.849   1.393  1.00  0.00           N  
ATOM   3418  CA  PHE B 213     -18.627  -0.565  -0.030  1.00  0.00           C  
ATOM   3419  C   PHE B 213     -19.683   0.363  -0.616  1.00  0.00           C  
ATOM   3420  O   PHE B 213     -20.860   0.302  -0.255  1.00  0.00           O  
ATOM   3421  CB  PHE B 213     -18.555  -1.873  -0.822  1.00  0.00           C  
ATOM   3422  CG  PHE B 213     -17.312  -2.693  -0.506  1.00  0.00           C  
ATOM   3423  CD1 PHE B 213     -16.288  -2.157   0.266  1.00  0.00           C  
ATOM   3424  CD2 PHE B 213     -17.155  -3.981  -0.996  1.00  0.00           C  
ATOM   3425  CE1 PHE B 213     -15.156  -2.887   0.541  1.00  0.00           C  
ATOM   3426  CE2 PHE B 213     -16.022  -4.714  -0.718  1.00  0.00           C  
ATOM   3427  CZ  PHE B 213     -15.022  -4.163   0.050  1.00  0.00           C  
ATOM   3428  H   PHE B 213     -19.366  -1.679   1.643  1.00  0.00           H  
ATOM   3429  HA  PHE B 213     -17.662  -0.066  -0.138  1.00  0.00           H  
ATOM   3430 1HB  PHE B 213     -19.427  -2.480  -0.599  1.00  0.00           H  
ATOM   3431 2HB  PHE B 213     -18.572  -1.663  -1.887  1.00  0.00           H  
ATOM   3432  HD1 PHE B 213     -16.392  -1.140   0.649  1.00  0.00           H  
ATOM   3433  HD2 PHE B 213     -17.943  -4.414  -1.615  1.00  0.00           H  
ATOM   3434  HE1 PHE B 213     -14.367  -2.447   1.142  1.00  0.00           H  
ATOM   3435  HE2 PHE B 213     -15.916  -5.721  -1.113  1.00  0.00           H  
ATOM   3436  HZ  PHE B 213     -14.125  -4.730   0.264  1.00  0.00           H  
ATOM   3437  N   GLY B 214     -19.243   1.258  -1.498  1.00  0.00           N  
ATOM   3438  CA  GLY B 214     -20.136   2.218  -2.151  1.00  0.00           C  
ATOM   3439  C   GLY B 214     -20.304   2.016  -3.664  1.00  0.00           C  
ATOM   3440  O   GLY B 214     -21.176   2.637  -4.278  1.00  0.00           O  
ATOM   3441  H   GLY B 214     -18.258   1.224  -1.765  1.00  0.00           H  
ATOM   3442 1HA  GLY B 214     -21.113   2.179  -1.673  1.00  0.00           H  
ATOM   3443 2HA  GLY B 214     -19.745   3.219  -1.974  1.00  0.00           H  
ATOM   3444  N   THR B 215     -19.476   1.158  -4.256  1.00  0.00           N  
ATOM   3445  CA  THR B 215     -19.448   0.959  -5.697  1.00  0.00           C  
ATOM   3446  C   THR B 215     -19.607  -0.510  -6.099  1.00  0.00           C  
ATOM   3447  O   THR B 215     -18.989  -1.410  -5.515  1.00  0.00           O  
ATOM   3448  CB  THR B 215     -18.136   1.551  -6.270  1.00  0.00           C  
ATOM   3449  OG1 THR B 215     -18.077   2.950  -5.968  1.00  0.00           O  
ATOM   3450  CG2 THR B 215     -18.047   1.368  -7.760  1.00  0.00           C  
ATOM   3451  H   THR B 215     -18.785   0.672  -3.696  1.00  0.00           H  
ATOM   3452  HA  THR B 215     -20.281   1.509  -6.135  1.00  0.00           H  
ATOM   3453  HB  THR B 215     -17.287   1.063  -5.810  1.00  0.00           H  
ATOM   3454  HG1 THR B 215     -17.786   3.063  -5.037  1.00  0.00           H  
ATOM   3455 1HG2 THR B 215     -17.108   1.802  -8.114  1.00  0.00           H  
ATOM   3456 2HG2 THR B 215     -18.063   0.317  -8.000  1.00  0.00           H  
ATOM   3457 3HG2 THR B 215     -18.884   1.866  -8.242  1.00  0.00           H  
ATOM   3458  N   SER B 216     -20.440  -0.755  -7.105  1.00  0.00           N  
ATOM   3459  CA  SER B 216     -20.636  -2.116  -7.573  1.00  0.00           C  
ATOM   3460  C   SER B 216     -19.309  -2.697  -8.027  1.00  0.00           C  
ATOM   3461  O   SER B 216     -18.501  -2.009  -8.645  1.00  0.00           O  
ATOM   3462  CB  SER B 216     -21.615  -2.141  -8.728  1.00  0.00           C  
ATOM   3463  OG  SER B 216     -22.879  -1.692  -8.330  1.00  0.00           O  
ATOM   3464  H   SER B 216     -20.930   0.010  -7.546  1.00  0.00           H  
ATOM   3465  HA  SER B 216     -21.024  -2.720  -6.752  1.00  0.00           H  
ATOM   3466 1HB  SER B 216     -21.240  -1.514  -9.535  1.00  0.00           H  
ATOM   3467 2HB  SER B 216     -21.692  -3.157  -9.113  1.00  0.00           H  
ATOM   3468  HG  SER B 216     -23.441  -1.757  -9.108  1.00  0.00           H  
ATOM   3469  N   GLY B 217     -19.096  -3.969  -7.742  1.00  0.00           N  
ATOM   3470  CA  GLY B 217     -17.876  -4.645  -8.157  1.00  0.00           C  
ATOM   3471  C   GLY B 217     -16.768  -4.625  -7.103  1.00  0.00           C  
ATOM   3472  O   GLY B 217     -15.787  -5.354  -7.247  1.00  0.00           O  
ATOM   3473  H   GLY B 217     -19.792  -4.484  -7.221  1.00  0.00           H  
ATOM   3474 1HA  GLY B 217     -18.114  -5.678  -8.408  1.00  0.00           H  
ATOM   3475 2HA  GLY B 217     -17.509  -4.182  -9.072  1.00  0.00           H  
ATOM   3476  N   GLN B 218     -16.915  -3.835  -6.029  1.00  0.00           N  
ATOM   3477  CA  GLN B 218     -15.858  -3.835  -5.011  1.00  0.00           C  
ATOM   3478  C   GLN B 218     -15.790  -5.195  -4.328  1.00  0.00           C  
ATOM   3479  O   GLN B 218     -16.818  -5.770  -3.948  1.00  0.00           O  
ATOM   3480  CB  GLN B 218     -16.080  -2.754  -3.941  1.00  0.00           C  
ATOM   3481  CG  GLN B 218     -15.878  -1.314  -4.355  1.00  0.00           C  
ATOM   3482  CD  GLN B 218     -16.133  -0.337  -3.157  1.00  0.00           C  
ATOM   3483  OE1 GLN B 218     -17.255   0.175  -2.940  1.00  0.00           O  
ATOM   3484  NE2 GLN B 218     -15.105  -0.092  -2.378  1.00  0.00           N  
ATOM   3485  H   GLN B 218     -17.721  -3.213  -5.931  1.00  0.00           H  
ATOM   3486  HA  GLN B 218     -14.895  -3.654  -5.495  1.00  0.00           H  
ATOM   3487 1HB  GLN B 218     -17.096  -2.827  -3.578  1.00  0.00           H  
ATOM   3488 2HB  GLN B 218     -15.406  -2.939  -3.104  1.00  0.00           H  
ATOM   3489 1HG  GLN B 218     -14.854  -1.190  -4.683  1.00  0.00           H  
ATOM   3490 2HG  GLN B 218     -16.555  -1.077  -5.161  1.00  0.00           H  
ATOM   3491 1HE2 GLN B 218     -15.232   0.541  -1.583  1.00  0.00           H  
ATOM   3492 2HE2 GLN B 218     -14.191  -0.516  -2.582  1.00  0.00           H  
ATOM   3493  N   LYS B 219     -14.577  -5.690  -4.125  1.00  0.00           N  
ATOM   3494  CA  LYS B 219     -14.381  -6.980  -3.478  1.00  0.00           C  
ATOM   3495  C   LYS B 219     -13.194  -6.989  -2.535  1.00  0.00           C  
ATOM   3496  O   LYS B 219     -12.401  -6.040  -2.495  1.00  0.00           O  
ATOM   3497  CB  LYS B 219     -14.190  -8.078  -4.535  1.00  0.00           C  
ATOM   3498  CG  LYS B 219     -15.414  -8.328  -5.465  1.00  0.00           C  
ATOM   3499  CD  LYS B 219     -15.125  -9.343  -6.579  1.00  0.00           C  
ATOM   3500  CE  LYS B 219     -14.228  -8.770  -7.728  1.00  0.00           C  
ATOM   3501  NZ  LYS B 219     -14.932  -7.745  -8.590  1.00  0.00           N  
ATOM   3502  H   LYS B 219     -13.766  -5.180  -4.501  1.00  0.00           H  
ATOM   3503  HA  LYS B 219     -15.265  -7.198  -2.881  1.00  0.00           H  
ATOM   3504 1HB  LYS B 219     -13.338  -7.802  -5.146  1.00  0.00           H  
ATOM   3505 2HB  LYS B 219     -13.944  -9.018  -4.045  1.00  0.00           H  
ATOM   3506 1HG  LYS B 219     -16.248  -8.686  -4.865  1.00  0.00           H  
ATOM   3507 2HG  LYS B 219     -15.712  -7.411  -5.925  1.00  0.00           H  
ATOM   3508 1HD  LYS B 219     -14.633 -10.214  -6.150  1.00  0.00           H  
ATOM   3509 2HD  LYS B 219     -16.072  -9.666  -7.012  1.00  0.00           H  
ATOM   3510 1HE  LYS B 219     -13.341  -8.312  -7.308  1.00  0.00           H  
ATOM   3511 2HE  LYS B 219     -13.922  -9.601  -8.362  1.00  0.00           H  
ATOM   3512 1HZ  LYS B 219     -14.296  -7.438  -9.309  1.00  0.00           H  
ATOM   3513 2HZ  LYS B 219     -15.745  -8.160  -9.014  1.00  0.00           H  
ATOM   3514 3HZ  LYS B 219     -15.227  -6.906  -8.036  1.00  0.00           H  
ATOM   3515  N   THR B 220     -13.101  -8.049  -1.743  1.00  0.00           N  
ATOM   3516  CA  THR B 220     -11.991  -8.175  -0.830  1.00  0.00           C  
ATOM   3517  C   THR B 220     -11.114  -9.357  -1.193  1.00  0.00           C  
ATOM   3518  O   THR B 220     -11.581 -10.363  -1.731  1.00  0.00           O  
ATOM   3519  CB  THR B 220     -12.499  -8.424   0.597  1.00  0.00           C  
ATOM   3520  OG1 THR B 220     -13.256  -9.645   0.610  1.00  0.00           O  
ATOM   3521  CG2 THR B 220     -13.369  -7.322   1.080  1.00  0.00           C  
ATOM   3522  H   THR B 220     -13.790  -8.785  -1.797  1.00  0.00           H  
ATOM   3523  HA  THR B 220     -11.392  -7.272  -0.877  1.00  0.00           H  
ATOM   3524  HB  THR B 220     -11.664  -8.518   1.255  1.00  0.00           H  
ATOM   3525  HG1 THR B 220     -12.678 -10.396   0.427  1.00  0.00           H  
ATOM   3526 1HG2 THR B 220     -13.680  -7.575   2.073  1.00  0.00           H  
ATOM   3527 2HG2 THR B 220     -12.830  -6.407   1.097  1.00  0.00           H  
ATOM   3528 3HG2 THR B 220     -14.236  -7.224   0.433  1.00  0.00           H  
ATOM   3529  N   LYS B 221      -9.861  -9.250  -0.803  1.00  0.00           N  
ATOM   3530  CA  LYS B 221      -8.873 -10.299  -0.925  1.00  0.00           C  
ATOM   3531  C   LYS B 221      -8.185 -10.434   0.422  1.00  0.00           C  
ATOM   3532  O   LYS B 221      -7.120  -9.854   0.638  1.00  0.00           O  
ATOM   3533  CB  LYS B 221      -7.804  -9.920  -1.980  1.00  0.00           C  
ATOM   3534  CG  LYS B 221      -8.312  -9.416  -3.363  1.00  0.00           C  
ATOM   3535  CD  LYS B 221      -9.054 -10.447  -4.158  1.00  0.00           C  
ATOM   3536  CE  LYS B 221      -9.469  -9.920  -5.511  1.00  0.00           C  
ATOM   3537  NZ  LYS B 221     -10.415 -10.854  -6.195  1.00  0.00           N  
ATOM   3538  H   LYS B 221      -9.573  -8.357  -0.419  1.00  0.00           H  
ATOM   3539  HA  LYS B 221      -9.365 -11.242  -1.164  1.00  0.00           H  
ATOM   3540 1HB  LYS B 221      -7.199  -9.122  -1.591  1.00  0.00           H  
ATOM   3541 2HB  LYS B 221      -7.147 -10.775  -2.153  1.00  0.00           H  
ATOM   3542 1HG  LYS B 221      -8.964  -8.552  -3.205  1.00  0.00           H  
ATOM   3543 2HG  LYS B 221      -7.452  -9.086  -3.946  1.00  0.00           H  
ATOM   3544 1HD  LYS B 221      -8.413 -11.316  -4.308  1.00  0.00           H  
ATOM   3545 2HD  LYS B 221      -9.945 -10.753  -3.628  1.00  0.00           H  
ATOM   3546 1HE  LYS B 221      -9.948  -8.946  -5.397  1.00  0.00           H  
ATOM   3547 2HE  LYS B 221      -8.580  -9.804  -6.130  1.00  0.00           H  
ATOM   3548 1HZ  LYS B 221     -10.662 -10.471  -7.097  1.00  0.00           H  
ATOM   3549 2HZ  LYS B 221     -10.007 -11.771  -6.316  1.00  0.00           H  
ATOM   3550 3HZ  LYS B 221     -11.246 -10.949  -5.627  1.00  0.00           H  
ATOM   3551  N   ILE B 222      -8.823 -11.136   1.358  1.00  0.00           N  
ATOM   3552  CA  ILE B 222      -8.232 -11.229   2.685  1.00  0.00           C  
ATOM   3553  C   ILE B 222      -7.841 -12.657   3.007  1.00  0.00           C  
ATOM   3554  O   ILE B 222      -8.623 -13.444   3.551  1.00  0.00           O  
ATOM   3555  CB  ILE B 222      -9.200 -10.649   3.740  1.00  0.00           C  
ATOM   3556  CG1 ILE B 222      -9.533  -9.165   3.338  1.00  0.00           C  
ATOM   3557  CG2 ILE B 222      -8.586 -10.740   5.164  1.00  0.00           C  
ATOM   3558  CD1 ILE B 222     -10.595  -8.497   4.154  1.00  0.00           C  
ATOM   3559  H   ILE B 222      -9.697 -11.597   1.148  1.00  0.00           H  
ATOM   3560  HA  ILE B 222      -7.341 -10.625   2.707  1.00  0.00           H  
ATOM   3561  HB  ILE B 222     -10.131 -11.208   3.718  1.00  0.00           H  
ATOM   3562 1HG1 ILE B 222      -8.643  -8.580   3.392  1.00  0.00           H  
ATOM   3563 2HG1 ILE B 222      -9.858  -9.161   2.324  1.00  0.00           H  
ATOM   3564 1HG2 ILE B 222      -9.282 -10.347   5.881  1.00  0.00           H  
ATOM   3565 2HG2 ILE B 222      -8.381 -11.774   5.418  1.00  0.00           H  
ATOM   3566 3HG2 ILE B 222      -7.661 -10.189   5.210  1.00  0.00           H  
ATOM   3567 1HD1 ILE B 222     -10.754  -7.483   3.779  1.00  0.00           H  
ATOM   3568 2HD1 ILE B 222     -11.527  -9.058   4.077  1.00  0.00           H  
ATOM   3569 3HD1 ILE B 222     -10.301  -8.441   5.192  1.00  0.00           H  
ATOM   3570  N   ILE B 223      -6.626 -12.975   2.598  1.00  0.00           N  
ATOM   3571  CA  ILE B 223      -6.055 -14.305   2.685  1.00  0.00           C  
ATOM   3572  C   ILE B 223      -4.637 -14.364   3.270  1.00  0.00           C  
ATOM   3573  O   ILE B 223      -3.944 -13.346   3.380  1.00  0.00           O  
ATOM   3574  CB  ILE B 223      -6.129 -14.966   1.255  1.00  0.00           C  
ATOM   3575  CG1 ILE B 223      -5.786 -16.511   1.265  1.00  0.00           C  
ATOM   3576  CG2 ILE B 223      -5.179 -14.227   0.300  1.00  0.00           C  
ATOM   3577  CD1 ILE B 223      -6.212 -17.261   0.007  1.00  0.00           C  
ATOM   3578  H   ILE B 223      -6.070 -12.230   2.190  1.00  0.00           H  
ATOM   3579  HA  ILE B 223      -6.696 -14.891   3.343  1.00  0.00           H  
ATOM   3580  HB  ILE B 223      -7.143 -14.869   0.879  1.00  0.00           H  
ATOM   3581 1HG1 ILE B 223      -4.715 -16.664   1.338  1.00  0.00           H  
ATOM   3582 2HG1 ILE B 223      -6.292 -16.979   2.106  1.00  0.00           H  
ATOM   3583 1HG2 ILE B 223      -5.240 -14.636  -0.701  1.00  0.00           H  
ATOM   3584 2HG2 ILE B 223      -5.459 -13.179   0.270  1.00  0.00           H  
ATOM   3585 3HG2 ILE B 223      -4.150 -14.320   0.655  1.00  0.00           H  
ATOM   3586 1HD1 ILE B 223      -5.970 -18.312   0.102  1.00  0.00           H  
ATOM   3587 2HD1 ILE B 223      -7.288 -17.176  -0.123  1.00  0.00           H  
ATOM   3588 3HD1 ILE B 223      -5.712 -16.869  -0.868  1.00  0.00           H  
ATOM   3589  N   SER B 224      -4.193 -15.578   3.586  1.00  0.00           N  
ATOM   3590  CA  SER B 224      -2.825 -15.801   4.044  1.00  0.00           C  
ATOM   3591  C   SER B 224      -2.432 -14.874   5.184  1.00  0.00           C  
ATOM   3592  O   SER B 224      -1.431 -14.168   5.086  1.00  0.00           O  
ATOM   3593  CB  SER B 224      -1.836 -15.647   2.905  1.00  0.00           C  
ATOM   3594  OG  SER B 224      -2.076 -16.597   1.935  1.00  0.00           O  
ATOM   3595  H   SER B 224      -4.814 -16.367   3.492  1.00  0.00           H  
ATOM   3596  HA  SER B 224      -2.757 -16.825   4.414  1.00  0.00           H  
ATOM   3597 1HB  SER B 224      -1.912 -14.652   2.472  1.00  0.00           H  
ATOM   3598 2HB  SER B 224      -0.821 -15.766   3.284  1.00  0.00           H  
ATOM   3599  HG  SER B 224      -1.732 -17.431   2.336  1.00  0.00           H  
ATOM   3600  N   ASN B 225      -3.237 -14.867   6.239  1.00  0.00           N  
ATOM   3601  CA  ASN B 225      -3.005 -14.044   7.419  1.00  0.00           C  
ATOM   3602  C   ASN B 225      -2.944 -15.064   8.556  1.00  0.00           C  
ATOM   3603  O   ASN B 225      -2.552 -16.206   8.301  1.00  0.00           O  
ATOM   3604  CB  ASN B 225      -4.112 -13.014   7.585  1.00  0.00           C  
ATOM   3605  CG  ASN B 225      -4.107 -11.928   6.477  1.00  0.00           C  
ATOM   3606  OD1 ASN B 225      -3.161 -11.128   6.291  1.00  0.00           O  
ATOM   3607  ND2 ASN B 225      -5.173 -11.911   5.718  1.00  0.00           N  
ATOM   3608  H   ASN B 225      -4.046 -15.471   6.224  1.00  0.00           H  
ATOM   3609  HA  ASN B 225      -2.036 -13.549   7.355  1.00  0.00           H  
ATOM   3610 1HB  ASN B 225      -5.083 -13.516   7.588  1.00  0.00           H  
ATOM   3611 2HB  ASN B 225      -4.001 -12.516   8.546  1.00  0.00           H  
ATOM   3612 1HD2 ASN B 225      -5.233 -11.248   4.944  1.00  0.00           H  
ATOM   3613 2HD2 ASN B 225      -5.914 -12.562   5.872  1.00  0.00           H  
ATOM   3614  N   ARG B 226      -3.258 -14.714   9.798  1.00  0.00           N  
ATOM   3615  CA  ARG B 226      -3.160 -15.745  10.827  1.00  0.00           C  
ATOM   3616  C   ARG B 226      -4.325 -16.707  10.615  1.00  0.00           C  
ATOM   3617  O   ARG B 226      -5.464 -16.277  10.428  1.00  0.00           O  
ATOM   3618  CB  ARG B 226      -3.172 -15.223  12.255  1.00  0.00           C  
ATOM   3619  CG  ARG B 226      -3.066 -16.348  13.372  1.00  0.00           C  
ATOM   3620  CD  ARG B 226      -1.758 -17.048  13.444  1.00  0.00           C  
ATOM   3621  NE  ARG B 226      -0.699 -16.212  13.928  1.00  0.00           N  
ATOM   3622  CZ  ARG B 226      -0.359 -16.070  15.242  1.00  0.00           C  
ATOM   3623  NH1 ARG B 226      -1.018 -16.727  16.186  1.00  0.00           N  
ATOM   3624  NH2 ARG B 226       0.636 -15.284  15.602  1.00  0.00           N  
ATOM   3625  H   ARG B 226      -3.600 -13.785  10.051  1.00  0.00           H  
ATOM   3626  HA  ARG B 226      -2.222 -16.285  10.703  1.00  0.00           H  
ATOM   3627 1HB  ARG B 226      -2.362 -14.554  12.397  1.00  0.00           H  
ATOM   3628 2HB  ARG B 226      -4.079 -14.663  12.423  1.00  0.00           H  
ATOM   3629 1HG  ARG B 226      -3.211 -15.875  14.337  1.00  0.00           H  
ATOM   3630 2HG  ARG B 226      -3.837 -17.096  13.226  1.00  0.00           H  
ATOM   3631 1HD  ARG B 226      -1.846 -17.904  14.098  1.00  0.00           H  
ATOM   3632 2HD  ARG B 226      -1.470 -17.403  12.465  1.00  0.00           H  
ATOM   3633  HE  ARG B 226      -0.188 -15.674  13.208  1.00  0.00           H  
ATOM   3634 1HH1 ARG B 226      -1.783 -17.334  15.946  1.00  0.00           H  
ATOM   3635 2HH1 ARG B 226      -0.751 -16.619  17.154  1.00  0.00           H  
ATOM   3636 1HH2 ARG B 226       1.180 -14.765  14.910  1.00  0.00           H  
ATOM   3637 2HH2 ARG B 226       0.877 -15.190  16.574  1.00  0.00           H  
ATOM   3638  N   GLY B 227      -4.055 -18.007  10.597  1.00  0.00           N  
ATOM   3639  CA  GLY B 227      -5.127 -18.959  10.331  1.00  0.00           C  
ATOM   3640  C   GLY B 227      -6.231 -18.902  11.378  1.00  0.00           C  
ATOM   3641  O   GLY B 227      -5.961 -18.738  12.572  1.00  0.00           O  
ATOM   3642  H   GLY B 227      -3.107 -18.323  10.740  1.00  0.00           H  
ATOM   3643 1HA  GLY B 227      -5.548 -18.754   9.346  1.00  0.00           H  
ATOM   3644 2HA  GLY B 227      -4.712 -19.965  10.291  1.00  0.00           H  
ATOM   3645  N   GLU B 228      -7.467 -19.132  10.929  1.00  0.00           N  
ATOM   3646  CA  GLU B 228      -8.643 -19.111  11.795  1.00  0.00           C  
ATOM   3647  C   GLU B 228      -8.544 -20.037  12.989  1.00  0.00           C  
ATOM   3648  O   GLU B 228      -8.835 -19.636  14.115  1.00  0.00           O  
ATOM   3649  CB  GLU B 228      -9.885 -19.514  10.992  1.00  0.00           C  
ATOM   3650  CG  GLU B 228     -10.278 -18.547   9.874  1.00  0.00           C  
ATOM   3651  CD  GLU B 228      -9.506 -18.788   8.590  1.00  0.00           C  
ATOM   3652  OE1 GLU B 228      -8.617 -19.621   8.600  1.00  0.00           O  
ATOM   3653  OE2 GLU B 228      -9.809 -18.164   7.609  1.00  0.00           O  
ATOM   3654  H   GLU B 228      -7.597 -19.279   9.938  1.00  0.00           H  
ATOM   3655  HA  GLU B 228      -8.772 -18.092  12.163  1.00  0.00           H  
ATOM   3656 1HB  GLU B 228      -9.729 -20.498  10.548  1.00  0.00           H  
ATOM   3657 2HB  GLU B 228     -10.736 -19.599  11.668  1.00  0.00           H  
ATOM   3658 1HG  GLU B 228     -11.343 -18.651   9.673  1.00  0.00           H  
ATOM   3659 2HG  GLU B 228     -10.096 -17.527  10.213  1.00  0.00           H  
ATOM   3660  N   ASN B 229      -8.104 -21.269  12.756  1.00  0.00           N  
ATOM   3661  CA  ASN B 229      -8.027 -22.245  13.832  1.00  0.00           C  
ATOM   3662  C   ASN B 229      -7.049 -21.815  14.913  1.00  0.00           C  
ATOM   3663  O   ASN B 229      -7.255 -22.096  16.093  1.00  0.00           O  
ATOM   3664  CB  ASN B 229      -7.642 -23.596  13.271  1.00  0.00           C  
ATOM   3665  CG  ASN B 229      -8.762 -24.236  12.493  1.00  0.00           C  
ATOM   3666  OD1 ASN B 229      -9.935 -23.886  12.663  1.00  0.00           O  
ATOM   3667  ND2 ASN B 229      -8.420 -25.156  11.631  1.00  0.00           N  
ATOM   3668  H   ASN B 229      -7.857 -21.534  11.814  1.00  0.00           H  
ATOM   3669  HA  ASN B 229      -9.013 -22.323  14.295  1.00  0.00           H  
ATOM   3670 1HB  ASN B 229      -6.777 -23.484  12.617  1.00  0.00           H  
ATOM   3671 2HB  ASN B 229      -7.354 -24.260  14.085  1.00  0.00           H  
ATOM   3672 1HD2 ASN B 229      -9.121 -25.611  11.081  1.00  0.00           H  
ATOM   3673 2HD2 ASN B 229      -7.458 -25.405  11.521  1.00  0.00           H  
ATOM   3674  N   SER B 230      -5.979 -21.141  14.507  1.00  0.00           N  
ATOM   3675  CA  SER B 230      -4.960 -20.677  15.430  1.00  0.00           C  
ATOM   3676  C   SER B 230      -5.521 -19.520  16.250  1.00  0.00           C  
ATOM   3677  O   SER B 230      -5.360 -19.453  17.473  1.00  0.00           O  
ATOM   3678  CB  SER B 230      -3.708 -20.233  14.693  1.00  0.00           C  
ATOM   3679  OG  SER B 230      -3.074 -21.310  14.052  1.00  0.00           O  
ATOM   3680  H   SER B 230      -5.883 -20.923  13.524  1.00  0.00           H  
ATOM   3681  HA  SER B 230      -4.708 -21.491  16.111  1.00  0.00           H  
ATOM   3682 1HB  SER B 230      -3.970 -19.477  13.960  1.00  0.00           H  
ATOM   3683 2HB  SER B 230      -3.022 -19.774  15.402  1.00  0.00           H  
ATOM   3684  HG  SER B 230      -2.271 -20.953  13.663  1.00  0.00           H  
ATOM   3685  N   CYS B 231      -6.195 -18.594  15.573  1.00  0.00           N  
ATOM   3686  CA  CYS B 231      -6.758 -17.445  16.263  1.00  0.00           C  
ATOM   3687  C   CYS B 231      -7.802 -17.924  17.262  1.00  0.00           C  
ATOM   3688  O   CYS B 231      -7.861 -17.471  18.405  1.00  0.00           O  
ATOM   3689  CB  CYS B 231      -7.418 -16.526  15.259  1.00  0.00           C  
ATOM   3690  SG  CYS B 231      -6.248 -15.749  14.174  1.00  0.00           S  
ATOM   3691  H   CYS B 231      -6.297 -18.681  14.561  1.00  0.00           H  
ATOM   3692  HA  CYS B 231      -5.963 -16.914  16.784  1.00  0.00           H  
ATOM   3693 1HB  CYS B 231      -8.119 -17.094  14.645  1.00  0.00           H  
ATOM   3694 2HB  CYS B 231      -7.986 -15.754  15.782  1.00  0.00           H  
ATOM   3695  N   LYS B 232      -8.609 -18.894  16.848  1.00  0.00           N  
ATOM   3696  CA  LYS B 232      -9.626 -19.448  17.718  1.00  0.00           C  
ATOM   3697  C   LYS B 232      -8.970 -20.139  18.920  1.00  0.00           C  
ATOM   3698  O   LYS B 232      -9.314 -19.862  20.070  1.00  0.00           O  
ATOM   3699  CB  LYS B 232     -10.504 -20.390  16.904  1.00  0.00           C  
ATOM   3700  CG  LYS B 232     -11.656 -21.039  17.620  1.00  0.00           C  
ATOM   3701  CD  LYS B 232     -12.443 -21.892  16.626  1.00  0.00           C  
ATOM   3702  CE  LYS B 232     -13.680 -22.496  17.238  1.00  0.00           C  
ATOM   3703  NZ  LYS B 232     -13.348 -23.543  18.235  1.00  0.00           N  
ATOM   3704  H   LYS B 232      -8.538 -19.242  15.893  1.00  0.00           H  
ATOM   3705  HA  LYS B 232     -10.244 -18.634  18.093  1.00  0.00           H  
ATOM   3706 1HB  LYS B 232     -10.904 -19.851  16.043  1.00  0.00           H  
ATOM   3707 2HB  LYS B 232      -9.880 -21.192  16.506  1.00  0.00           H  
ATOM   3708 1HG  LYS B 232     -11.276 -21.671  18.424  1.00  0.00           H  
ATOM   3709 2HG  LYS B 232     -12.306 -20.276  18.048  1.00  0.00           H  
ATOM   3710 1HD  LYS B 232     -12.736 -21.275  15.773  1.00  0.00           H  
ATOM   3711 2HD  LYS B 232     -11.801 -22.695  16.260  1.00  0.00           H  
ATOM   3712 1HE  LYS B 232     -14.253 -21.711  17.727  1.00  0.00           H  
ATOM   3713 2HE  LYS B 232     -14.288 -22.940  16.449  1.00  0.00           H  
ATOM   3714 1HZ  LYS B 232     -14.201 -23.922  18.622  1.00  0.00           H  
ATOM   3715 2HZ  LYS B 232     -12.825 -24.282  17.787  1.00  0.00           H  
ATOM   3716 3HZ  LYS B 232     -12.793 -23.138  18.975  1.00  0.00           H  
ATOM   3717  N   ALA B 233      -7.970 -20.992  18.659  1.00  0.00           N  
ATOM   3718  CA  ALA B 233      -7.254 -21.733  19.698  1.00  0.00           C  
ATOM   3719  C   ALA B 233      -6.591 -20.820  20.721  1.00  0.00           C  
ATOM   3720  O   ALA B 233      -6.546 -21.137  21.911  1.00  0.00           O  
ATOM   3721  CB  ALA B 233      -6.187 -22.604  19.062  1.00  0.00           C  
ATOM   3722  H   ALA B 233      -7.709 -21.179  17.693  1.00  0.00           H  
ATOM   3723  HA  ALA B 233      -7.975 -22.360  20.218  1.00  0.00           H  
ATOM   3724 1HB  ALA B 233      -5.676 -23.176  19.834  1.00  0.00           H  
ATOM   3725 2HB  ALA B 233      -6.650 -23.283  18.349  1.00  0.00           H  
ATOM   3726 3HB  ALA B 233      -5.470 -21.968  18.545  1.00  0.00           H  
ATOM   3727  N   THR B 234      -6.103 -19.671  20.263  1.00  0.00           N  
ATOM   3728  CA  THR B 234      -5.434 -18.716  21.126  1.00  0.00           C  
ATOM   3729  C   THR B 234      -6.390 -17.668  21.711  1.00  0.00           C  
ATOM   3730  O   THR B 234      -5.952 -16.746  22.400  1.00  0.00           O  
ATOM   3731  CB  THR B 234      -4.250 -18.048  20.386  1.00  0.00           C  
ATOM   3732  OG1 THR B 234      -4.713 -17.390  19.199  1.00  0.00           O  
ATOM   3733  CG2 THR B 234      -3.221 -19.100  20.002  1.00  0.00           C  
ATOM   3734  H   THR B 234      -6.150 -19.477  19.262  1.00  0.00           H  
ATOM   3735  HA  THR B 234      -5.010 -19.267  21.964  1.00  0.00           H  
ATOM   3736  HB  THR B 234      -3.789 -17.311  21.040  1.00  0.00           H  
ATOM   3737  HG1 THR B 234      -5.066 -18.083  18.582  1.00  0.00           H  
ATOM   3738 1HG2 THR B 234      -2.391 -18.625  19.491  1.00  0.00           H  
ATOM   3739 2HG2 THR B 234      -2.859 -19.597  20.902  1.00  0.00           H  
ATOM   3740 3HG2 THR B 234      -3.680 -19.836  19.344  1.00  0.00           H  
ATOM   3741  N   GLY B 235      -7.694 -17.790  21.421  1.00  0.00           N  
ATOM   3742  CA  GLY B 235      -8.709 -16.884  21.948  1.00  0.00           C  
ATOM   3743  C   GLY B 235      -8.793 -15.527  21.252  1.00  0.00           C  
ATOM   3744  O   GLY B 235      -9.455 -14.609  21.746  1.00  0.00           O  
ATOM   3745  H   GLY B 235      -8.019 -18.566  20.847  1.00  0.00           H  
ATOM   3746 1HA  GLY B 235      -9.678 -17.379  21.872  1.00  0.00           H  
ATOM   3747 2HA  GLY B 235      -8.525 -16.730  23.009  1.00  0.00           H  
ATOM   3748  N   GLN B 236      -8.158 -15.374  20.098  1.00  0.00           N  
ATOM   3749  CA  GLN B 236      -8.145 -14.078  19.431  1.00  0.00           C  
ATOM   3750  C   GLN B 236      -9.333 -13.882  18.515  1.00  0.00           C  
ATOM   3751  O   GLN B 236      -9.226 -13.887  17.288  1.00  0.00           O  
ATOM   3752  CB  GLN B 236      -6.839 -13.878  18.687  1.00  0.00           C  
ATOM   3753  CG  GLN B 236      -5.658 -13.854  19.619  1.00  0.00           C  
ATOM   3754  CD  GLN B 236      -4.372 -13.675  18.912  1.00  0.00           C  
ATOM   3755  OE1 GLN B 236      -3.971 -12.538  18.635  1.00  0.00           O  
ATOM   3756  NE2 GLN B 236      -3.709 -14.769  18.603  1.00  0.00           N  
ATOM   3757  H   GLN B 236      -7.682 -16.163  19.670  1.00  0.00           H  
ATOM   3758  HA  GLN B 236      -8.201 -13.305  20.196  1.00  0.00           H  
ATOM   3759 1HB  GLN B 236      -6.694 -14.709  17.997  1.00  0.00           H  
ATOM   3760 2HB  GLN B 236      -6.864 -12.970  18.101  1.00  0.00           H  
ATOM   3761 1HG  GLN B 236      -5.786 -13.036  20.324  1.00  0.00           H  
ATOM   3762 2HG  GLN B 236      -5.623 -14.809  20.156  1.00  0.00           H  
ATOM   3763 1HE2 GLN B 236      -2.841 -14.693  18.123  1.00  0.00           H  
ATOM   3764 2HE2 GLN B 236      -4.097 -15.681  18.860  1.00  0.00           H  
ATOM   3765  N   VAL B 237     -10.471 -13.702  19.159  1.00  0.00           N  
ATOM   3766  CA  VAL B 237     -11.757 -13.539  18.506  1.00  0.00           C  
ATOM   3767  C   VAL B 237     -12.442 -12.282  19.034  1.00  0.00           C  
ATOM   3768  O   VAL B 237     -11.998 -11.692  20.018  1.00  0.00           O  
ATOM   3769  CB  VAL B 237     -12.626 -14.785  18.745  1.00  0.00           C  
ATOM   3770  CG1 VAL B 237     -11.917 -16.039  18.172  1.00  0.00           C  
ATOM   3771  CG2 VAL B 237     -12.877 -14.939  20.228  1.00  0.00           C  
ATOM   3772  H   VAL B 237     -10.409 -13.730  20.178  1.00  0.00           H  
ATOM   3773  HA  VAL B 237     -11.596 -13.423  17.433  1.00  0.00           H  
ATOM   3774  HB  VAL B 237     -13.573 -14.667  18.222  1.00  0.00           H  
ATOM   3775 1HG1 VAL B 237     -12.544 -16.916  18.331  1.00  0.00           H  
ATOM   3776 2HG1 VAL B 237     -11.747 -15.905  17.104  1.00  0.00           H  
ATOM   3777 3HG1 VAL B 237     -10.962 -16.191  18.675  1.00  0.00           H  
ATOM   3778 1HG2 VAL B 237     -13.501 -15.814  20.403  1.00  0.00           H  
ATOM   3779 2HG2 VAL B 237     -11.927 -15.059  20.749  1.00  0.00           H  
ATOM   3780 3HG2 VAL B 237     -13.389 -14.047  20.603  1.00  0.00           H  
ATOM   3781  N   CYS B 238     -13.509 -11.852  18.378  1.00  0.00           N  
ATOM   3782  CA  CYS B 238     -14.207 -10.651  18.825  1.00  0.00           C  
ATOM   3783  C   CYS B 238     -14.792 -10.843  20.217  1.00  0.00           C  
ATOM   3784  O   CYS B 238     -15.154 -11.955  20.603  1.00  0.00           O  
ATOM   3785  CB  CYS B 238     -15.329 -10.282  17.854  1.00  0.00           C  
ATOM   3786  SG  CYS B 238     -14.768  -9.922  16.169  1.00  0.00           S  
ATOM   3787  H   CYS B 238     -13.843 -12.352  17.568  1.00  0.00           H  
ATOM   3788  HA  CYS B 238     -13.494  -9.828  18.866  1.00  0.00           H  
ATOM   3789 1HB  CYS B 238     -16.054 -11.095  17.807  1.00  0.00           H  
ATOM   3790 2HB  CYS B 238     -15.853  -9.403  18.230  1.00  0.00           H  
ATOM   3791  N   HIS B 239     -14.868  -9.750  20.963  1.00  0.00           N  
ATOM   3792  CA  HIS B 239     -15.407  -9.722  22.317  1.00  0.00           C  
ATOM   3793  C   HIS B 239     -16.844 -10.235  22.365  1.00  0.00           C  
ATOM   3794  O   HIS B 239     -17.538 -10.277  21.355  1.00  0.00           O  
ATOM   3795  CB  HIS B 239     -15.266  -8.331  22.947  1.00  0.00           C  
ATOM   3796  CG  HIS B 239     -15.600  -8.321  24.381  1.00  0.00           C  
ATOM   3797  ND1 HIS B 239     -16.898  -8.223  24.867  1.00  0.00           N  
ATOM   3798  CD2 HIS B 239     -14.797  -8.457  25.458  1.00  0.00           C  
ATOM   3799  CE1 HIS B 239     -16.851  -8.279  26.201  1.00  0.00           C  
ATOM   3800  NE2 HIS B 239     -15.592  -8.423  26.569  1.00  0.00           N  
ATOM   3801  H   HIS B 239     -14.536  -8.878  20.568  1.00  0.00           H  
ATOM   3802  HA  HIS B 239     -14.817 -10.397  22.937  1.00  0.00           H  
ATOM   3803 1HB  HIS B 239     -14.244  -7.974  22.826  1.00  0.00           H  
ATOM   3804 2HB  HIS B 239     -15.904  -7.626  22.463  1.00  0.00           H  
ATOM   3805  HD2 HIS B 239     -13.712  -8.575  25.439  1.00  0.00           H  
ATOM   3806  HE1 HIS B 239     -17.682  -8.230  26.888  1.00  0.00           H  
ATOM   3807  HE2 HIS B 239     -15.261  -8.500  27.523  1.00  0.00           H  
ATOM   3808  N   ALA B 240     -17.274 -10.709  23.528  1.00  0.00           N  
ATOM   3809  CA  ALA B 240     -18.625 -11.239  23.655  1.00  0.00           C  
ATOM   3810  C   ALA B 240     -19.706 -10.233  23.242  1.00  0.00           C  
ATOM   3811  O   ALA B 240     -20.681 -10.610  22.591  1.00  0.00           O  
ATOM   3812  CB  ALA B 240     -18.874 -11.657  25.092  1.00  0.00           C  
ATOM   3813  H   ALA B 240     -16.672 -10.668  24.337  1.00  0.00           H  
ATOM   3814  HA  ALA B 240     -18.705 -12.109  23.002  1.00  0.00           H  
ATOM   3815 1HB  ALA B 240     -19.872 -12.083  25.179  1.00  0.00           H  
ATOM   3816 2HB  ALA B 240     -18.135 -12.398  25.390  1.00  0.00           H  
ATOM   3817 3HB  ALA B 240     -18.794 -10.785  25.739  1.00  0.00           H  
ATOM   3818  N   LEU B 241     -19.545  -8.940  23.548  1.00  0.00           N  
ATOM   3819  CA  LEU B 241     -20.605  -7.982  23.165  1.00  0.00           C  
ATOM   3820  C   LEU B 241     -20.459  -7.494  21.722  1.00  0.00           C  
ATOM   3821  O   LEU B 241     -20.492  -6.288  21.460  1.00  0.00           O  
ATOM   3822  CB  LEU B 241     -20.558  -6.760  24.092  1.00  0.00           C  
ATOM   3823  CG  LEU B 241     -21.361  -6.847  25.392  1.00  0.00           C  
ATOM   3824  CD1 LEU B 241     -20.860  -7.995  26.222  1.00  0.00           C  
ATOM   3825  CD2 LEU B 241     -21.204  -5.538  26.152  1.00  0.00           C  
ATOM   3826  H   LEU B 241     -18.699  -8.637  24.040  1.00  0.00           H  
ATOM   3827  HA  LEU B 241     -21.569  -8.475  23.269  1.00  0.00           H  
ATOM   3828 1HB  LEU B 241     -19.514  -6.583  24.361  1.00  0.00           H  
ATOM   3829 2HB  LEU B 241     -20.916  -5.895  23.537  1.00  0.00           H  
ATOM   3830  HG  LEU B 241     -22.414  -7.020  25.166  1.00  0.00           H  
ATOM   3831 1HD1 LEU B 241     -21.428  -8.055  27.150  1.00  0.00           H  
ATOM   3832 2HD1 LEU B 241     -20.972  -8.923  25.673  1.00  0.00           H  
ATOM   3833 3HD1 LEU B 241     -19.832  -7.825  26.441  1.00  0.00           H  
ATOM   3834 1HD2 LEU B 241     -21.773  -5.585  27.081  1.00  0.00           H  
ATOM   3835 2HD2 LEU B 241     -20.149  -5.374  26.378  1.00  0.00           H  
ATOM   3836 3HD2 LEU B 241     -21.576  -4.716  25.539  1.00  0.00           H  
ATOM   3837  N   CYS B 242     -20.314  -8.433  20.795  1.00  0.00           N  
ATOM   3838  CA  CYS B 242     -20.040  -8.113  19.401  1.00  0.00           C  
ATOM   3839  C   CYS B 242     -20.866  -8.943  18.425  1.00  0.00           C  
ATOM   3840  O   CYS B 242     -20.353  -9.416  17.414  1.00  0.00           O  
ATOM   3841  CB  CYS B 242     -18.554  -8.277  19.132  1.00  0.00           C  
ATOM   3842  SG  CYS B 242     -17.573  -7.295  20.291  1.00  0.00           S  
ATOM   3843  H   CYS B 242     -20.364  -9.400  21.097  1.00  0.00           H  
ATOM   3844  HA  CYS B 242     -20.286  -7.064  19.243  1.00  0.00           H  
ATOM   3845 1HB  CYS B 242     -18.268  -9.323  19.227  1.00  0.00           H  
ATOM   3846 2HB  CYS B 242     -18.319  -7.955  18.114  1.00  0.00           H  
ATOM   3847  N   SER B 243     -22.150  -9.109  18.713  1.00  0.00           N  
ATOM   3848  CA  SER B 243     -23.054  -9.847  17.821  1.00  0.00           C  
ATOM   3849  C   SER B 243     -23.109  -9.319  16.352  1.00  0.00           C  
ATOM   3850  O   SER B 243     -23.342 -10.132  15.456  1.00  0.00           O  
ATOM   3851  CB  SER B 243     -24.454  -9.949  18.407  1.00  0.00           C  
ATOM   3852  OG  SER B 243     -25.289 -10.686  17.554  1.00  0.00           O  
ATOM   3853  H   SER B 243     -22.507  -8.709  19.570  1.00  0.00           H  
ATOM   3854  HA  SER B 243     -22.678 -10.869  17.767  1.00  0.00           H  
ATOM   3855 1HB  SER B 243     -24.400 -10.441  19.377  1.00  0.00           H  
ATOM   3856 2HB  SER B 243     -24.879  -8.972  18.568  1.00  0.00           H  
ATOM   3857  HG  SER B 243     -25.492 -10.101  16.818  1.00  0.00           H  
ATOM   3858  N   PRO B 244     -23.038  -7.977  16.085  1.00  0.00           N  
ATOM   3859  CA  PRO B 244     -23.042  -7.346  14.765  1.00  0.00           C  
ATOM   3860  C   PRO B 244     -21.837  -7.735  13.907  1.00  0.00           C  
ATOM   3861  O   PRO B 244     -21.198  -8.766  14.113  1.00  0.00           O  
ATOM   3862  CB  PRO B 244     -22.998  -5.848  15.090  1.00  0.00           C  
ATOM   3863  CG  PRO B 244     -23.433  -5.742  16.510  1.00  0.00           C  
ATOM   3864  CD  PRO B 244     -22.899  -6.962  17.167  1.00  0.00           C  
ATOM   3865  HA  PRO B 244     -23.977  -7.601  14.243  1.00  0.00           H  
ATOM   3866 1HB  PRO B 244     -21.971  -5.456  14.938  1.00  0.00           H  
ATOM   3867 2HB  PRO B 244     -23.653  -5.295  14.394  1.00  0.00           H  
ATOM   3868 1HG  PRO B 244     -23.027  -4.813  16.947  1.00  0.00           H  
ATOM   3869 2HG  PRO B 244     -24.528  -5.670  16.565  1.00  0.00           H  
ATOM   3870 1HD  PRO B 244     -21.856  -6.743  17.396  1.00  0.00           H  
ATOM   3871 2HD  PRO B 244     -23.502  -7.164  18.043  1.00  0.00           H  
ATOM   3872  N   GLU B 245     -21.567  -6.935  12.883  1.00  0.00           N  
ATOM   3873  CA  GLU B 245     -20.636  -7.284  11.812  1.00  0.00           C  
ATOM   3874  C   GLU B 245     -19.135  -7.276  12.122  1.00  0.00           C  
ATOM   3875  O   GLU B 245     -18.346  -6.606  11.447  1.00  0.00           O  
ATOM   3876  CB  GLU B 245     -20.918  -6.327  10.668  1.00  0.00           C  
ATOM   3877  CG  GLU B 245     -22.301  -6.534  10.049  1.00  0.00           C  
ATOM   3878  CD  GLU B 245     -23.415  -5.850  10.807  1.00  0.00           C  
ATOM   3879  OE1 GLU B 245     -23.139  -5.117  11.723  1.00  0.00           O  
ATOM   3880  OE2 GLU B 245     -24.553  -6.088  10.471  1.00  0.00           O  
ATOM   3881  H   GLU B 245     -22.072  -6.066  12.801  1.00  0.00           H  
ATOM   3882  HA  GLU B 245     -20.888  -8.293  11.485  1.00  0.00           H  
ATOM   3883 1HB  GLU B 245     -20.875  -5.307  11.035  1.00  0.00           H  
ATOM   3884 2HB  GLU B 245     -20.154  -6.431   9.913  1.00  0.00           H  
ATOM   3885 1HG  GLU B 245     -22.291  -6.141   9.034  1.00  0.00           H  
ATOM   3886 2HG  GLU B 245     -22.505  -7.603   9.994  1.00  0.00           H  
ATOM   3887  N   GLY B 246     -18.759  -8.107  13.095  1.00  0.00           N  
ATOM   3888  CA  GLY B 246     -17.379  -8.332  13.512  1.00  0.00           C  
ATOM   3889  C   GLY B 246     -16.727  -7.224  14.289  1.00  0.00           C  
ATOM   3890  O   GLY B 246     -17.389  -6.407  14.942  1.00  0.00           O  
ATOM   3891  H   GLY B 246     -19.504  -8.609  13.569  1.00  0.00           H  
ATOM   3892 1HA  GLY B 246     -17.328  -9.254  14.090  1.00  0.00           H  
ATOM   3893 2HA  GLY B 246     -16.774  -8.489  12.640  1.00  0.00           H  
ATOM   3894  N   CYS B 247     -15.399  -7.239  14.231  1.00  0.00           N  
ATOM   3895  CA  CYS B 247     -14.581  -6.315  14.986  1.00  0.00           C  
ATOM   3896  C   CYS B 247     -13.239  -6.047  14.332  1.00  0.00           C  
ATOM   3897  O   CYS B 247     -12.784  -6.789  13.467  1.00  0.00           O  
ATOM   3898  CB  CYS B 247     -14.339  -6.903  16.365  1.00  0.00           C  
ATOM   3899  SG  CYS B 247     -13.403  -8.418  16.342  1.00  0.00           S  
ATOM   3900  H   CYS B 247     -14.938  -7.953  13.662  1.00  0.00           H  
ATOM   3901  HA  CYS B 247     -15.105  -5.371  15.068  1.00  0.00           H  
ATOM   3902 1HB  CYS B 247     -13.823  -6.185  17.007  1.00  0.00           H  
ATOM   3903 2HB  CYS B 247     -15.290  -7.124  16.808  1.00  0.00           H  
ATOM   3904  N   TRP B 248     -12.570  -5.012  14.807  1.00  0.00           N  
ATOM   3905  CA  TRP B 248     -11.259  -4.637  14.319  1.00  0.00           C  
ATOM   3906  C   TRP B 248     -10.151  -5.144  15.240  1.00  0.00           C  
ATOM   3907  O   TRP B 248      -8.969  -4.878  14.999  1.00  0.00           O  
ATOM   3908  CB  TRP B 248     -11.217  -3.117  14.215  1.00  0.00           C  
ATOM   3909  CG  TRP B 248     -12.267  -2.576  13.280  1.00  0.00           C  
ATOM   3910  CD1 TRP B 248     -13.469  -2.063  13.651  1.00  0.00           C  
ATOM   3911  CD2 TRP B 248     -12.218  -2.460  11.836  1.00  0.00           C  
ATOM   3912  NE1 TRP B 248     -14.167  -1.647  12.555  1.00  0.00           N  
ATOM   3913  CE2 TRP B 248     -13.426  -1.886  11.433  1.00  0.00           C  
ATOM   3914  CE3 TRP B 248     -11.269  -2.781  10.876  1.00  0.00           C  
ATOM   3915  CZ2 TRP B 248     -13.715  -1.633  10.098  1.00  0.00           C  
ATOM   3916  CZ3 TRP B 248     -11.552  -2.517   9.540  1.00  0.00           C  
ATOM   3917  CH2 TRP B 248     -12.744  -1.966   9.162  1.00  0.00           C  
ATOM   3918  H   TRP B 248     -13.009  -4.432  15.516  1.00  0.00           H  
ATOM   3919  HA  TRP B 248     -11.116  -5.071  13.331  1.00  0.00           H  
ATOM   3920 1HB  TRP B 248     -11.369  -2.674  15.206  1.00  0.00           H  
ATOM   3921 2HB  TRP B 248     -10.250  -2.801  13.856  1.00  0.00           H  
ATOM   3922  HD1 TRP B 248     -13.824  -1.982  14.675  1.00  0.00           H  
ATOM   3923  HE1 TRP B 248     -15.080  -1.211  12.569  1.00  0.00           H  
ATOM   3924  HE3 TRP B 248     -10.329  -3.216  11.162  1.00  0.00           H  
ATOM   3925  HZ2 TRP B 248     -14.658  -1.179   9.781  1.00  0.00           H  
ATOM   3926  HZ3 TRP B 248     -10.801  -2.762   8.811  1.00  0.00           H  
ATOM   3927  HH2 TRP B 248     -12.936  -1.778   8.109  1.00  0.00           H  
ATOM   3928  N   GLY B 249     -10.550  -5.832  16.314  1.00  0.00           N  
ATOM   3929  CA  GLY B 249      -9.643  -6.319  17.351  1.00  0.00           C  
ATOM   3930  C   GLY B 249     -10.419  -6.949  18.516  1.00  0.00           C  
ATOM   3931  O   GLY B 249     -11.644  -7.005  18.484  1.00  0.00           O  
ATOM   3932  H   GLY B 249     -11.538  -6.021  16.412  1.00  0.00           H  
ATOM   3933 1HA  GLY B 249      -8.973  -7.054  16.922  1.00  0.00           H  
ATOM   3934 2HA  GLY B 249      -9.037  -5.487  17.702  1.00  0.00           H  
ATOM   3935  N   PRO B 250      -9.734  -7.431  19.561  1.00  0.00           N  
ATOM   3936  CA  PRO B 250     -10.296  -8.122  20.718  1.00  0.00           C  
ATOM   3937  C   PRO B 250     -11.033  -7.250  21.748  1.00  0.00           C  
ATOM   3938  O   PRO B 250     -11.705  -7.783  22.637  1.00  0.00           O  
ATOM   3939  CB  PRO B 250      -9.043  -8.717  21.366  1.00  0.00           C  
ATOM   3940  CG  PRO B 250      -7.914  -7.793  20.932  1.00  0.00           C  
ATOM   3941  CD  PRO B 250      -8.270  -7.345  19.525  1.00  0.00           C  
ATOM   3942  HA  PRO B 250     -10.959  -8.926  20.359  1.00  0.00           H  
ATOM   3943 1HB  PRO B 250      -9.172  -8.736  22.456  1.00  0.00           H  
ATOM   3944 2HB  PRO B 250      -8.918  -9.757  21.047  1.00  0.00           H  
ATOM   3945 1HG  PRO B 250      -7.839  -6.943  21.630  1.00  0.00           H  
ATOM   3946 2HG  PRO B 250      -6.954  -8.326  20.973  1.00  0.00           H  
ATOM   3947 1HD  PRO B 250      -7.947  -6.297  19.403  1.00  0.00           H  
ATOM   3948 2HD  PRO B 250      -7.829  -8.000  18.779  1.00  0.00           H  
ATOM   3949  N   GLU B 251     -10.875  -5.926  21.698  1.00  0.00           N  
ATOM   3950  CA  GLU B 251     -11.472  -5.097  22.749  1.00  0.00           C  
ATOM   3951  C   GLU B 251     -12.950  -4.850  22.472  1.00  0.00           C  
ATOM   3952  O   GLU B 251     -13.346  -4.785  21.320  1.00  0.00           O  
ATOM   3953  CB  GLU B 251     -10.754  -3.742  22.871  1.00  0.00           C  
ATOM   3954  CG  GLU B 251      -9.312  -3.816  23.384  1.00  0.00           C  
ATOM   3955  CD  GLU B 251      -8.643  -2.442  23.527  1.00  0.00           C  
ATOM   3956  OE1 GLU B 251      -9.112  -1.625  24.296  1.00  0.00           O  
ATOM   3957  OE2 GLU B 251      -7.682  -2.206  22.840  1.00  0.00           O  
ATOM   3958  H   GLU B 251     -10.362  -5.460  20.936  1.00  0.00           H  
ATOM   3959  HA  GLU B 251     -11.344  -5.629  23.685  1.00  0.00           H  
ATOM   3960 1HB  GLU B 251     -10.738  -3.254  21.906  1.00  0.00           H  
ATOM   3961 2HB  GLU B 251     -11.310  -3.093  23.535  1.00  0.00           H  
ATOM   3962 1HG  GLU B 251      -9.309  -4.316  24.351  1.00  0.00           H  
ATOM   3963 2HG  GLU B 251      -8.734  -4.425  22.687  1.00  0.00           H  
ATOM   3964  N   PRO B 252     -13.807  -4.650  23.479  1.00  0.00           N  
ATOM   3965  CA  PRO B 252     -15.197  -4.241  23.304  1.00  0.00           C  
ATOM   3966  C   PRO B 252     -15.323  -3.005  22.402  1.00  0.00           C  
ATOM   3967  O   PRO B 252     -16.266  -2.869  21.625  1.00  0.00           O  
ATOM   3968  CB  PRO B 252     -15.607  -3.907  24.743  1.00  0.00           C  
ATOM   3969  CG  PRO B 252     -14.729  -4.779  25.595  1.00  0.00           C  
ATOM   3970  CD  PRO B 252     -13.386  -4.829  24.876  1.00  0.00           C  
ATOM   3971  HA  PRO B 252     -15.780  -5.084  22.900  1.00  0.00           H  
ATOM   3972 1HB  PRO B 252     -15.483  -2.849  24.939  1.00  0.00           H  
ATOM   3973 2HB  PRO B 252     -16.675  -4.133  24.881  1.00  0.00           H  
ATOM   3974 1HG  PRO B 252     -14.652  -4.364  26.607  1.00  0.00           H  
ATOM   3975 2HG  PRO B 252     -15.195  -5.743  25.700  1.00  0.00           H  
ATOM   3976 1HD  PRO B 252     -12.721  -4.035  25.201  1.00  0.00           H  
ATOM   3977 2HD  PRO B 252     -12.957  -5.827  25.038  1.00  0.00           H  
ATOM   3978  N   ARG B 253     -14.316  -2.127  22.459  1.00  0.00           N  
ATOM   3979  CA  ARG B 253     -14.295  -0.882  21.699  1.00  0.00           C  
ATOM   3980  C   ARG B 253     -13.858  -1.095  20.261  1.00  0.00           C  
ATOM   3981  O   ARG B 253     -13.889  -0.173  19.446  1.00  0.00           O  
ATOM   3982  CB  ARG B 253     -13.337   0.101  22.341  1.00  0.00           C  
ATOM   3983  CG  ARG B 253     -13.872   0.914  23.505  1.00  0.00           C  
ATOM   3984  CD  ARG B 253     -13.929   0.119  24.758  1.00  0.00           C  
ATOM   3985  NE  ARG B 253     -12.637  -0.465  25.115  1.00  0.00           N  
ATOM   3986  CZ  ARG B 253     -12.420  -1.233  26.202  1.00  0.00           C  
ATOM   3987  NH1 ARG B 253     -13.402  -1.473  27.049  1.00  0.00           N  
ATOM   3988  NH2 ARG B 253     -11.221  -1.748  26.424  1.00  0.00           N  
ATOM   3989  H   ARG B 253     -13.548  -2.304  23.089  1.00  0.00           H  
ATOM   3990  HA  ARG B 253     -15.300  -0.459  21.700  1.00  0.00           H  
ATOM   3991 1HB  ARG B 253     -12.456  -0.439  22.692  1.00  0.00           H  
ATOM   3992 2HB  ARG B 253     -13.006   0.807  21.584  1.00  0.00           H  
ATOM   3993 1HG  ARG B 253     -13.223   1.775  23.674  1.00  0.00           H  
ATOM   3994 2HG  ARG B 253     -14.880   1.259  23.272  1.00  0.00           H  
ATOM   3995 1HD  ARG B 253     -14.252   0.758  25.579  1.00  0.00           H  
ATOM   3996 2HD  ARG B 253     -14.639  -0.680  24.629  1.00  0.00           H  
ATOM   3997  HE  ARG B 253     -11.848  -0.306  24.493  1.00  0.00           H  
ATOM   3998 1HH1 ARG B 253     -14.317  -1.078  26.887  1.00  0.00           H  
ATOM   3999 2HH1 ARG B 253     -13.236  -2.046  27.863  1.00  0.00           H  
ATOM   4000 1HH2 ARG B 253     -10.448  -1.571  25.764  1.00  0.00           H  
ATOM   4001 2HH2 ARG B 253     -11.059  -2.320  27.235  1.00  0.00           H  
ATOM   4002  N   ASP B 254     -13.425  -2.306  19.947  1.00  0.00           N  
ATOM   4003  CA  ASP B 254     -12.999  -2.631  18.610  1.00  0.00           C  
ATOM   4004  C   ASP B 254     -14.150  -3.160  17.795  1.00  0.00           C  
ATOM   4005  O   ASP B 254     -13.998  -3.431  16.606  1.00  0.00           O  
ATOM   4006  CB  ASP B 254     -11.912  -3.692  18.610  1.00  0.00           C  
ATOM   4007  CG  ASP B 254     -10.559  -3.267  19.134  1.00  0.00           C  
ATOM   4008  OD1 ASP B 254      -9.862  -4.116  19.660  1.00  0.00           O  
ATOM   4009  OD2 ASP B 254     -10.196  -2.121  18.991  1.00  0.00           O  
ATOM   4010  H   ASP B 254     -13.424  -3.058  20.630  1.00  0.00           H  
ATOM   4011  HA  ASP B 254     -12.623  -1.736  18.135  1.00  0.00           H  
ATOM   4012 1HB  ASP B 254     -12.254  -4.557  19.171  1.00  0.00           H  
ATOM   4013 2HB  ASP B 254     -11.790  -4.006  17.607  1.00  0.00           H  
ATOM   4014  N   CYS B 255     -15.309  -3.351  18.410  1.00  0.00           N  
ATOM   4015  CA  CYS B 255     -16.375  -3.972  17.654  1.00  0.00           C  
ATOM   4016  C   CYS B 255     -17.147  -3.005  16.783  1.00  0.00           C  
ATOM   4017  O   CYS B 255     -17.260  -1.816  17.091  1.00  0.00           O  
ATOM   4018  CB  CYS B 255     -17.234  -4.787  18.586  1.00  0.00           C  
ATOM   4019  SG  CYS B 255     -16.257  -6.179  19.244  1.00  0.00           S  
ATOM   4020  H   CYS B 255     -15.462  -3.103  19.392  1.00  0.00           H  
ATOM   4021  HA  CYS B 255     -15.930  -4.696  16.996  1.00  0.00           H  
ATOM   4022 1HB  CYS B 255     -17.581  -4.173  19.420  1.00  0.00           H  
ATOM   4023 2HB  CYS B 255     -18.104  -5.178  18.053  1.00  0.00           H  
ATOM   4024  N   VAL B 256     -17.626  -3.535  15.661  1.00  0.00           N  
ATOM   4025  CA  VAL B 256     -18.386  -2.786  14.678  1.00  0.00           C  
ATOM   4026  C   VAL B 256     -19.784  -2.449  15.183  1.00  0.00           C  
ATOM   4027  O   VAL B 256     -20.369  -3.197  15.969  1.00  0.00           O  
ATOM   4028  OXT VAL B 256     -20.398  -1.522  14.657  1.00  0.00           O  
ATOM   4029  CB  VAL B 256     -18.470  -3.600  13.366  1.00  0.00           C  
ATOM   4030  CG1 VAL B 256     -19.364  -2.908  12.370  1.00  0.00           C  
ATOM   4031  CG2 VAL B 256     -17.064  -3.775  12.775  1.00  0.00           C  
ATOM   4032  H   VAL B 256     -17.468  -4.529  15.482  1.00  0.00           H  
ATOM   4033  HA  VAL B 256     -17.854  -1.856  14.474  1.00  0.00           H  
ATOM   4034  HB  VAL B 256     -18.900  -4.583  13.582  1.00  0.00           H  
ATOM   4035 1HG1 VAL B 256     -19.412  -3.508  11.461  1.00  0.00           H  
ATOM   4036 2HG1 VAL B 256     -20.365  -2.801  12.788  1.00  0.00           H  
ATOM   4037 3HG1 VAL B 256     -18.958  -1.925  12.136  1.00  0.00           H  
ATOM   4038 1HG2 VAL B 256     -17.122  -4.363  11.859  1.00  0.00           H  
ATOM   4039 2HG2 VAL B 256     -16.648  -2.804  12.554  1.00  0.00           H  
ATOM   4040 3HG2 VAL B 256     -16.430  -4.285  13.484  1.00  0.00           H  
TER                                                                             
REMARK PDBinfo-LABEL:    1 BOINC cside_mot_bf5a27bd715de8d76fa148d2778c2cdd_0001_1_000000009_0001_37_42_H_._bcov_4helix_00412_0001_0001__native

score -721.03
silent_score -721.03
time -1544.5
                                
