# Supplementary material for: Design of protein-binding proteins from the target structure alone
Source: Nature. 2022 Mar 24;605(7910):551–60. doi: 10.1038/s41586-022-04654-9 (PMC9117152; doi:10.1038/s41586-022-04654-9)
Supplement: Supplementary file 3 — Supplementary Code Design scripts and main pdb files. This compressed file is the main supplement and contains the following files: => cao_2021_protocol/ => design_models_final_combo_optimized/ => design_models_sequence/ => design_models_ssm_natives/ => ngs_analysis_scripts/ [file 41586_2022_4654_MOESM3_ESM.gz › supplemental_files/design_models_ssm_natives/EGFR_ssm/nside_mot_4a0b58da0a66d934d1bcaa80596e03bc_0001_1_000000014_0001_27_32_H_._ems_3hM_1087_0001_0001.pdb]

SSBOND     CYS B   64    CYS B   91                                       2.05  
ATOM      1  N   ASP A   1       7.837  11.144   2.760  1.00  0.00           N  
ATOM      2  CA  ASP A   1       7.733  10.021   1.839  1.00  0.00           C  
ATOM      3  C   ASP A   1       8.947   9.104   1.906  1.00  0.00           C  
ATOM      4  O   ASP A   1       9.329   8.435   0.936  1.00  0.00           O  
ATOM      5  CB  ASP A   1       7.465  10.549   0.438  1.00  0.00           C  
ATOM      6  CG  ASP A   1       8.504  11.519  -0.031  1.00  0.00           C  
ATOM      7  OD1 ASP A   1       9.276  11.918   0.821  1.00  0.00           O  
ATOM      8  OD2 ASP A   1       8.506  11.896  -1.193  1.00  0.00           O  
ATOM      9 1H   ASP A   1       6.966  11.648   2.799  1.00  0.00           H  
ATOM     10 2H   ASP A   1       8.077  10.794   3.688  1.00  0.00           H  
ATOM     11 3H   ASP A   1       8.576  11.759   2.420  1.00  0.00           H  
ATOM     12  HA  ASP A   1       6.862   9.432   2.127  1.00  0.00           H  
ATOM     13 1HB  ASP A   1       7.441   9.715  -0.253  1.00  0.00           H  
ATOM     14 2HB  ASP A   1       6.485  11.027   0.423  1.00  0.00           H  
ATOM     15  N   HIS A   2       9.548   9.042   3.085  1.00  0.00           N  
ATOM     16  CA  HIS A   2      10.712   8.198   3.267  1.00  0.00           C  
ATOM     17  C   HIS A   2      10.274   6.757   3.179  1.00  0.00           C  
ATOM     18  O   HIS A   2      10.955   5.926   2.592  1.00  0.00           O  
ATOM     19  CB  HIS A   2      11.406   8.464   4.600  1.00  0.00           C  
ATOM     20  CG  HIS A   2      12.720   7.795   4.731  1.00  0.00           C  
ATOM     21  ND1 HIS A   2      13.812   8.167   3.975  1.00  0.00           N  
ATOM     22  CD2 HIS A   2      13.137   6.793   5.526  1.00  0.00           C  
ATOM     23  CE1 HIS A   2      14.844   7.423   4.300  1.00  0.00           C  
ATOM     24  NE2 HIS A   2      14.474   6.580   5.244  1.00  0.00           N  
ATOM     25  H   HIS A   2       9.195   9.577   3.883  1.00  0.00           H  
ATOM     26  HA  HIS A   2      11.433   8.378   2.470  1.00  0.00           H  
ATOM     27 1HB  HIS A   2      11.547   9.535   4.733  1.00  0.00           H  
ATOM     28 2HB  HIS A   2      10.774   8.107   5.411  1.00  0.00           H  
ATOM     29  HD1 HIS A   2      13.837   8.892   3.284  1.00  0.00           H  
ATOM     30  HD2 HIS A   2      12.629   6.192   6.284  1.00  0.00           H  
ATOM     31  HE1 HIS A   2      15.806   7.567   3.807  1.00  0.00           H  
ATOM     32  N   TRP A   3       9.120   6.436   3.772  1.00  0.00           N  
ATOM     33  CA  TRP A   3       8.690   5.049   3.790  1.00  0.00           C  
ATOM     34  C   TRP A   3       8.500   4.522   2.366  1.00  0.00           C  
ATOM     35  O   TRP A   3       8.649   3.321   2.137  1.00  0.00           O  
ATOM     36  CB  TRP A   3       7.375   4.853   4.541  1.00  0.00           C  
ATOM     37  CG  TRP A   3       6.138   5.218   3.782  1.00  0.00           C  
ATOM     38  CD1 TRP A   3       5.472   6.401   3.741  1.00  0.00           C  
ATOM     39  CD2 TRP A   3       5.389   4.300   2.932  1.00  0.00           C  
ATOM     40  NE1 TRP A   3       4.376   6.291   2.917  1.00  0.00           N  
ATOM     41  CE2 TRP A   3       4.324   5.004   2.409  1.00  0.00           C  
ATOM     42  CE3 TRP A   3       5.556   2.950   2.583  1.00  0.00           C  
ATOM     43  CZ2 TRP A   3       3.412   4.413   1.531  1.00  0.00           C  
ATOM     44  CZ3 TRP A   3       4.665   2.364   1.725  1.00  0.00           C  
ATOM     45  CH2 TRP A   3       3.613   3.074   1.202  1.00  0.00           C  
ATOM     46  H   TRP A   3       8.571   7.158   4.220  1.00  0.00           H  
ATOM     47  HA  TRP A   3       9.460   4.461   4.286  1.00  0.00           H  
ATOM     48 1HB  TRP A   3       7.290   3.832   4.863  1.00  0.00           H  
ATOM     49 2HB  TRP A   3       7.405   5.472   5.429  1.00  0.00           H  
ATOM     50  HD1 TRP A   3       5.758   7.303   4.277  1.00  0.00           H  
ATOM     51  HE1 TRP A   3       3.711   7.040   2.712  1.00  0.00           H  
ATOM     52  HE3 TRP A   3       6.390   2.378   2.984  1.00  0.00           H  
ATOM     53  HZ2 TRP A   3       2.573   4.961   1.115  1.00  0.00           H  
ATOM     54  HZ3 TRP A   3       4.830   1.325   1.475  1.00  0.00           H  
ATOM     55  HH2 TRP A   3       2.918   2.582   0.523  1.00  0.00           H  
ATOM     56  N   GLU A   4       8.137   5.398   1.408  1.00  0.00           N  
ATOM     57  CA  GLU A   4       7.915   4.971   0.034  1.00  0.00           C  
ATOM     58  C   GLU A   4       9.254   4.550  -0.556  1.00  0.00           C  
ATOM     59  O   GLU A   4       9.350   3.513  -1.225  1.00  0.00           O  
ATOM     60  CB  GLU A   4       7.311   6.118  -0.788  1.00  0.00           C  
ATOM     61  CG  GLU A   4       5.882   6.525  -0.395  1.00  0.00           C  
ATOM     62  CD  GLU A   4       5.446   7.802  -1.060  1.00  0.00           C  
ATOM     63  OE1 GLU A   4       6.224   8.299  -1.838  1.00  0.00           O  
ATOM     64  OE2 GLU A   4       4.416   8.343  -0.731  1.00  0.00           O  
ATOM     65  H   GLU A   4       8.004   6.379   1.625  1.00  0.00           H  
ATOM     66  HA  GLU A   4       7.234   4.119   0.031  1.00  0.00           H  
ATOM     67 1HB  GLU A   4       7.946   6.997  -0.698  1.00  0.00           H  
ATOM     68 2HB  GLU A   4       7.295   5.836  -1.842  1.00  0.00           H  
ATOM     69 1HG  GLU A   4       5.188   5.722  -0.650  1.00  0.00           H  
ATOM     70 2HG  GLU A   4       5.865   6.671   0.669  1.00  0.00           H  
ATOM     71  N   GLU A   5      10.301   5.326  -0.235  1.00  0.00           N  
ATOM     72  CA  GLU A   5      11.660   5.027  -0.679  1.00  0.00           C  
ATOM     73  C   GLU A   5      12.213   3.778   0.022  1.00  0.00           C  
ATOM     74  O   GLU A   5      12.930   2.985  -0.595  1.00  0.00           O  
ATOM     75  CB  GLU A   5      12.566   6.239  -0.448  1.00  0.00           C  
ATOM     76  CG  GLU A   5      12.261   7.427  -1.378  1.00  0.00           C  
ATOM     77  CD  GLU A   5      12.569   7.109  -2.824  1.00  0.00           C  
ATOM     78  OE1 GLU A   5      13.684   6.728  -3.085  1.00  0.00           O  
ATOM     79  OE2 GLU A   5      11.703   7.216  -3.655  1.00  0.00           O  
ATOM     80  H   GLU A   5      10.113   6.200   0.275  1.00  0.00           H  
ATOM     81  HA  GLU A   5      11.631   4.827  -1.750  1.00  0.00           H  
ATOM     82 1HB  GLU A   5      12.461   6.581   0.581  1.00  0.00           H  
ATOM     83 2HB  GLU A   5      13.606   5.950  -0.594  1.00  0.00           H  
ATOM     84 1HG  GLU A   5      11.203   7.689  -1.285  1.00  0.00           H  
ATOM     85 2HG  GLU A   5      12.849   8.288  -1.061  1.00  0.00           H  
ATOM     86  N   VAL A   6      11.860   3.589   1.301  1.00  0.00           N  
ATOM     87  CA  VAL A   6      12.315   2.411   2.040  1.00  0.00           C  
ATOM     88  C   VAL A   6      11.658   1.180   1.475  1.00  0.00           C  
ATOM     89  O   VAL A   6      12.307   0.146   1.320  1.00  0.00           O  
ATOM     90  CB  VAL A   6      11.983   2.482   3.529  1.00  0.00           C  
ATOM     91  CG1 VAL A   6      12.320   1.126   4.198  1.00  0.00           C  
ATOM     92  CG2 VAL A   6      12.765   3.604   4.158  1.00  0.00           C  
ATOM     93  H   VAL A   6      11.308   4.320   1.753  1.00  0.00           H  
ATOM     94  HA  VAL A   6      13.391   2.323   1.932  1.00  0.00           H  
ATOM     95  HB  VAL A   6      10.929   2.664   3.652  1.00  0.00           H  
ATOM     96 1HG1 VAL A   6      12.081   1.191   5.237  1.00  0.00           H  
ATOM     97 2HG1 VAL A   6      11.743   0.311   3.766  1.00  0.00           H  
ATOM     98 3HG1 VAL A   6      13.379   0.911   4.079  1.00  0.00           H  
ATOM     99 1HG2 VAL A   6      12.516   3.673   5.207  1.00  0.00           H  
ATOM    100 2HG2 VAL A   6      13.832   3.426   4.036  1.00  0.00           H  
ATOM    101 3HG2 VAL A   6      12.516   4.529   3.682  1.00  0.00           H  
ATOM    102  N   PHE A   7      10.367   1.276   1.203  1.00  0.00           N  
ATOM    103  CA  PHE A   7       9.610   0.212   0.609  1.00  0.00           C  
ATOM    104  C   PHE A   7      10.224  -0.177  -0.731  1.00  0.00           C  
ATOM    105  O   PHE A   7      10.478  -1.361  -0.965  1.00  0.00           O  
ATOM    106  CB  PHE A   7       8.169   0.653   0.470  1.00  0.00           C  
ATOM    107  CG  PHE A   7       7.373  -0.230  -0.308  1.00  0.00           C  
ATOM    108  CD1 PHE A   7       6.888  -1.377   0.194  1.00  0.00           C  
ATOM    109  CD2 PHE A   7       7.122   0.097  -1.601  1.00  0.00           C  
ATOM    110  CE1 PHE A   7       6.158  -2.194  -0.589  1.00  0.00           C  
ATOM    111  CE2 PHE A   7       6.388  -0.707  -2.395  1.00  0.00           C  
ATOM    112  CZ  PHE A   7       5.898  -1.857  -1.893  1.00  0.00           C  
ATOM    113  H   PHE A   7       9.870   2.145   1.421  1.00  0.00           H  
ATOM    114  HA  PHE A   7       9.652  -0.653   1.273  1.00  0.00           H  
ATOM    115 1HB  PHE A   7       7.723   0.742   1.456  1.00  0.00           H  
ATOM    116 2HB  PHE A   7       8.134   1.638   0.018  1.00  0.00           H  
ATOM    117  HD1 PHE A   7       7.100  -1.648   1.224  1.00  0.00           H  
ATOM    118  HD2 PHE A   7       7.534   1.023  -1.977  1.00  0.00           H  
ATOM    119  HE1 PHE A   7       5.796  -3.109  -0.188  1.00  0.00           H  
ATOM    120  HE2 PHE A   7       6.188  -0.442  -3.436  1.00  0.00           H  
ATOM    121  HZ  PHE A   7       5.311  -2.509  -2.543  1.00  0.00           H  
ATOM    122  N   ARG A   8      10.484   0.808  -1.613  1.00  0.00           N  
ATOM    123  CA  ARG A   8      11.086   0.504  -2.907  1.00  0.00           C  
ATOM    124  C   ARG A   8      12.455  -0.149  -2.731  1.00  0.00           C  
ATOM    125  O   ARG A   8      12.765  -1.124  -3.420  1.00  0.00           O  
ATOM    126  CB  ARG A   8      11.220   1.746  -3.775  1.00  0.00           C  
ATOM    127  CG  ARG A   8      11.858   1.483  -5.158  1.00  0.00           C  
ATOM    128  CD  ARG A   8      11.904   2.707  -6.021  1.00  0.00           C  
ATOM    129  NE  ARG A   8      12.753   3.786  -5.472  1.00  0.00           N  
ATOM    130  CZ  ARG A   8      14.116   3.870  -5.560  1.00  0.00           C  
ATOM    131  NH1 ARG A   8      14.846   2.937  -6.160  1.00  0.00           N  
ATOM    132  NH2 ARG A   8      14.740   4.916  -5.034  1.00  0.00           N  
ATOM    133  H   ARG A   8      10.235   1.777  -1.388  1.00  0.00           H  
ATOM    134  HA  ARG A   8      10.435  -0.198  -3.425  1.00  0.00           H  
ATOM    135 1HB  ARG A   8      10.235   2.185  -3.932  1.00  0.00           H  
ATOM    136 2HB  ARG A   8      11.829   2.487  -3.252  1.00  0.00           H  
ATOM    137 1HG  ARG A   8      12.880   1.125  -5.026  1.00  0.00           H  
ATOM    138 2HG  ARG A   8      11.280   0.718  -5.683  1.00  0.00           H  
ATOM    139 1HD  ARG A   8      12.286   2.434  -7.005  1.00  0.00           H  
ATOM    140 2HD  ARG A   8      10.890   3.097  -6.126  1.00  0.00           H  
ATOM    141  HE  ARG A   8      12.271   4.554  -4.998  1.00  0.00           H  
ATOM    142 1HH1 ARG A   8      14.438   2.085  -6.565  1.00  0.00           H  
ATOM    143 2HH1 ARG A   8      15.848   3.032  -6.199  1.00  0.00           H  
ATOM    144 1HH2 ARG A   8      14.210   5.653  -4.535  1.00  0.00           H  
ATOM    145 2HH2 ARG A   8      15.740   4.990  -5.091  1.00  0.00           H  
ATOM    146  N   TRP A   9      13.265   0.373  -1.797  1.00  0.00           N  
ATOM    147  CA  TRP A   9      14.573  -0.197  -1.532  1.00  0.00           C  
ATOM    148  C   TRP A   9      14.451  -1.636  -1.113  1.00  0.00           C  
ATOM    149  O   TRP A   9      15.162  -2.504  -1.630  1.00  0.00           O  
ATOM    150  CB  TRP A   9      15.271   0.591  -0.412  1.00  0.00           C  
ATOM    151  CG  TRP A   9      16.494  -0.073   0.127  1.00  0.00           C  
ATOM    152  CD1 TRP A   9      17.755  -0.001  -0.363  1.00  0.00           C  
ATOM    153  CD2 TRP A   9      16.568  -0.931   1.312  1.00  0.00           C  
ATOM    154  NE1 TRP A   9      18.603  -0.758   0.409  1.00  0.00           N  
ATOM    155  CE2 TRP A   9      17.885  -1.339   1.430  1.00  0.00           C  
ATOM    156  CE3 TRP A   9      15.621  -1.380   2.263  1.00  0.00           C  
ATOM    157  CZ2 TRP A   9      18.300  -2.184   2.445  1.00  0.00           C  
ATOM    158  CZ3 TRP A   9      16.039  -2.230   3.275  1.00  0.00           C  
ATOM    159  CH2 TRP A   9      17.341  -2.622   3.358  1.00  0.00           C  
ATOM    160  H   TRP A   9      12.985   1.209  -1.280  1.00  0.00           H  
ATOM    161  HA  TRP A   9      15.170  -0.143  -2.441  1.00  0.00           H  
ATOM    162 1HB  TRP A   9      15.544   1.576  -0.784  1.00  0.00           H  
ATOM    163 2HB  TRP A   9      14.582   0.741   0.404  1.00  0.00           H  
ATOM    164  HD1 TRP A   9      18.048   0.566  -1.244  1.00  0.00           H  
ATOM    165  HE1 TRP A   9      19.592  -0.877   0.249  1.00  0.00           H  
ATOM    166  HE3 TRP A   9      14.580  -1.067   2.201  1.00  0.00           H  
ATOM    167  HZ2 TRP A   9      19.335  -2.509   2.535  1.00  0.00           H  
ATOM    168  HZ3 TRP A   9      15.308  -2.580   4.001  1.00  0.00           H  
ATOM    169  HH2 TRP A   9      17.643  -3.290   4.156  1.00  0.00           H  
ATOM    170  N   ALA A  10      13.550  -1.908  -0.175  1.00  0.00           N  
ATOM    171  CA  ALA A  10      13.403  -3.253   0.284  1.00  0.00           C  
ATOM    172  C   ALA A  10      12.931  -4.141  -0.832  1.00  0.00           C  
ATOM    173  O   ALA A  10      13.486  -5.212  -1.014  1.00  0.00           O  
ATOM    174  CB  ALA A  10      12.439  -3.306   1.424  1.00  0.00           C  
ATOM    175  H   ALA A  10      12.994  -1.158   0.240  1.00  0.00           H  
ATOM    176  HA  ALA A  10      14.375  -3.606   0.621  1.00  0.00           H  
ATOM    177 1HB  ALA A  10      12.363  -4.333   1.773  1.00  0.00           H  
ATOM    178 2HB  ALA A  10      12.794  -2.668   2.216  1.00  0.00           H  
ATOM    179 3HB  ALA A  10      11.471  -2.948   1.075  1.00  0.00           H  
ATOM    180  N   LEU A  11      12.028  -3.681  -1.694  1.00  0.00           N  
ATOM    181  CA  LEU A  11      11.598  -4.570  -2.753  1.00  0.00           C  
ATOM    182  C   LEU A  11      12.743  -4.951  -3.666  1.00  0.00           C  
ATOM    183  O   LEU A  11      12.837  -6.105  -4.073  1.00  0.00           O  
ATOM    184  CB  LEU A  11      10.546  -3.927  -3.641  1.00  0.00           C  
ATOM    185  CG  LEU A  11       9.143  -3.674  -3.093  1.00  0.00           C  
ATOM    186  CD1 LEU A  11       8.418  -2.913  -4.151  1.00  0.00           C  
ATOM    187  CD2 LEU A  11       8.426  -4.971  -2.760  1.00  0.00           C  
ATOM    188  H   LEU A  11      11.579  -2.769  -1.550  1.00  0.00           H  
ATOM    189  HA  LEU A  11      11.211  -5.479  -2.300  1.00  0.00           H  
ATOM    190 1HB  LEU A  11      10.932  -2.947  -3.920  1.00  0.00           H  
ATOM    191 2HB  LEU A  11      10.475  -4.501  -4.542  1.00  0.00           H  
ATOM    192  HG  LEU A  11       9.187  -3.067  -2.197  1.00  0.00           H  
ATOM    193 1HD1 LEU A  11       7.427  -2.712  -3.864  1.00  0.00           H  
ATOM    194 2HD1 LEU A  11       8.934  -1.978  -4.352  1.00  0.00           H  
ATOM    195 3HD1 LEU A  11       8.393  -3.492  -5.046  1.00  0.00           H  
ATOM    196 1HD2 LEU A  11       7.430  -4.730  -2.395  1.00  0.00           H  
ATOM    197 2HD2 LEU A  11       8.336  -5.584  -3.602  1.00  0.00           H  
ATOM    198 3HD2 LEU A  11       8.967  -5.512  -1.999  1.00  0.00           H  
ATOM    199  N   GLU A  12      13.619  -3.995  -3.987  1.00  0.00           N  
ATOM    200  CA  GLU A  12      14.737  -4.275  -4.886  1.00  0.00           C  
ATOM    201  C   GLU A  12      15.739  -5.251  -4.256  1.00  0.00           C  
ATOM    202  O   GLU A  12      16.268  -6.150  -4.935  1.00  0.00           O  
ATOM    203  CB  GLU A  12      15.420  -2.950  -5.242  1.00  0.00           C  
ATOM    204  CG  GLU A  12      14.555  -2.036  -6.135  1.00  0.00           C  
ATOM    205  CD  GLU A  12      15.114  -0.645  -6.294  1.00  0.00           C  
ATOM    206  OE1 GLU A  12      16.133  -0.373  -5.702  1.00  0.00           O  
ATOM    207  OE2 GLU A  12      14.502   0.156  -6.983  1.00  0.00           O  
ATOM    208  H   GLU A  12      13.457  -3.036  -3.652  1.00  0.00           H  
ATOM    209  HA  GLU A  12      14.344  -4.725  -5.795  1.00  0.00           H  
ATOM    210 1HB  GLU A  12      15.649  -2.404  -4.324  1.00  0.00           H  
ATOM    211 2HB  GLU A  12      16.361  -3.147  -5.755  1.00  0.00           H  
ATOM    212 1HG  GLU A  12      14.473  -2.495  -7.119  1.00  0.00           H  
ATOM    213 2HG  GLU A  12      13.553  -1.975  -5.715  1.00  0.00           H  
ATOM    214  N   LEU A  13      15.979  -5.093  -2.954  1.00  0.00           N  
ATOM    215  CA  LEU A  13      16.917  -5.948  -2.246  1.00  0.00           C  
ATOM    216  C   LEU A  13      16.322  -7.331  -1.984  1.00  0.00           C  
ATOM    217  O   LEU A  13      17.036  -8.345  -2.037  1.00  0.00           O  
ATOM    218  CB  LEU A  13      17.310  -5.265  -0.919  1.00  0.00           C  
ATOM    219  CG  LEU A  13      18.556  -4.343  -0.892  1.00  0.00           C  
ATOM    220  CD1 LEU A  13      19.813  -5.184  -1.038  1.00  0.00           C  
ATOM    221  CD2 LEU A  13      18.459  -3.285  -1.994  1.00  0.00           C  
ATOM    222  H   LEU A  13      15.549  -4.294  -2.467  1.00  0.00           H  
ATOM    223  HA  LEU A  13      17.792  -6.079  -2.872  1.00  0.00           H  
ATOM    224 1HB  LEU A  13      16.461  -4.663  -0.587  1.00  0.00           H  
ATOM    225 2HB  LEU A  13      17.484  -6.007  -0.193  1.00  0.00           H  
ATOM    226  HG  LEU A  13      18.601  -3.849   0.067  1.00  0.00           H  
ATOM    227 1HD1 LEU A  13      20.685  -4.534  -0.987  1.00  0.00           H  
ATOM    228 2HD1 LEU A  13      19.854  -5.913  -0.226  1.00  0.00           H  
ATOM    229 3HD1 LEU A  13      19.817  -5.708  -1.987  1.00  0.00           H  
ATOM    230 1HD2 LEU A  13      19.331  -2.635  -1.947  1.00  0.00           H  
ATOM    231 2HD2 LEU A  13      18.420  -3.753  -2.975  1.00  0.00           H  
ATOM    232 3HD2 LEU A  13      17.567  -2.688  -1.849  1.00  0.00           H  
ATOM    233  N   LEU A  14      15.020  -7.375  -1.715  1.00  0.00           N  
ATOM    234  CA  LEU A  14      14.318  -8.611  -1.459  1.00  0.00           C  
ATOM    235  C   LEU A  14      14.172  -9.360  -2.749  1.00  0.00           C  
ATOM    236  O   LEU A  14      14.244 -10.583  -2.756  1.00  0.00           O  
ATOM    237  CB  LEU A  14      12.935  -8.342  -0.870  1.00  0.00           C  
ATOM    238  CG  LEU A  14      12.900  -7.744   0.525  1.00  0.00           C  
ATOM    239  CD1 LEU A  14      11.504  -7.323   0.840  1.00  0.00           C  
ATOM    240  CD2 LEU A  14      13.416  -8.720   1.543  1.00  0.00           C  
ATOM    241  H   LEU A  14      14.502  -6.504  -1.656  1.00  0.00           H  
ATOM    242  HA  LEU A  14      14.909  -9.219  -0.784  1.00  0.00           H  
ATOM    243 1HB  LEU A  14      12.417  -7.653  -1.535  1.00  0.00           H  
ATOM    244 2HB  LEU A  14      12.389  -9.268  -0.857  1.00  0.00           H  
ATOM    245  HG  LEU A  14      13.516  -6.889   0.550  1.00  0.00           H  
ATOM    246 1HD1 LEU A  14      11.498  -6.864   1.817  1.00  0.00           H  
ATOM    247 2HD1 LEU A  14      11.180  -6.600   0.100  1.00  0.00           H  
ATOM    248 3HD1 LEU A  14      10.832  -8.183   0.828  1.00  0.00           H  
ATOM    249 1HD2 LEU A  14      13.397  -8.237   2.503  1.00  0.00           H  
ATOM    250 2HD2 LEU A  14      12.815  -9.609   1.575  1.00  0.00           H  
ATOM    251 3HD2 LEU A  14      14.424  -8.991   1.316  1.00  0.00           H  
ATOM    252  N   GLN A  15      13.986  -8.642  -3.859  1.00  0.00           N  
ATOM    253  CA  GLN A  15      13.829  -9.275  -5.149  1.00  0.00           C  
ATOM    254  C   GLN A  15      15.074 -10.072  -5.474  1.00  0.00           C  
ATOM    255  O   GLN A  15      14.954 -11.209  -5.932  1.00  0.00           O  
ATOM    256  CB  GLN A  15      13.567  -8.215  -6.212  1.00  0.00           C  
ATOM    257  CG  GLN A  15      13.273  -8.698  -7.596  1.00  0.00           C  
ATOM    258  CD  GLN A  15      12.892  -7.515  -8.480  1.00  0.00           C  
ATOM    259  OE1 GLN A  15      12.804  -6.375  -7.989  1.00  0.00           O  
ATOM    260  NE2 GLN A  15      12.667  -7.774  -9.761  1.00  0.00           N  
ATOM    261  H   GLN A  15      13.882  -7.627  -3.809  1.00  0.00           H  
ATOM    262  HA  GLN A  15      12.979  -9.955  -5.108  1.00  0.00           H  
ATOM    263 1HB  GLN A  15      12.752  -7.612  -5.912  1.00  0.00           H  
ATOM    264 2HB  GLN A  15      14.433  -7.558  -6.275  1.00  0.00           H  
ATOM    265 1HG  GLN A  15      14.157  -9.182  -8.013  1.00  0.00           H  
ATOM    266 2HG  GLN A  15      12.435  -9.395  -7.565  1.00  0.00           H  
ATOM    267 1HE2 GLN A  15      12.400  -7.036 -10.383  1.00  0.00           H  
ATOM    268 2HE2 GLN A  15      12.744  -8.709 -10.106  1.00  0.00           H  
ATOM    269  N   GLU A  16      16.260  -9.518  -5.184  1.00  0.00           N  
ATOM    270  CA  GLU A  16      17.482 -10.264  -5.444  1.00  0.00           C  
ATOM    271  C   GLU A  16      17.622 -11.443  -4.464  1.00  0.00           C  
ATOM    272  O   GLU A  16      17.973 -12.553  -4.873  1.00  0.00           O  
ATOM    273  CB  GLU A  16      18.693  -9.338  -5.342  1.00  0.00           C  
ATOM    274  CG  GLU A  16      20.029  -9.987  -5.682  1.00  0.00           C  
ATOM    275  CD  GLU A  16      20.140 -10.434  -7.138  1.00  0.00           C  
ATOM    276  OE1 GLU A  16      19.451  -9.875  -7.960  1.00  0.00           O  
ATOM    277  OE2 GLU A  16      20.906 -11.343  -7.416  1.00  0.00           O  
ATOM    278  H   GLU A  16      16.300  -8.541  -4.867  1.00  0.00           H  
ATOM    279  HA  GLU A  16      17.432 -10.662  -6.458  1.00  0.00           H  
ATOM    280 1HB  GLU A  16      18.550  -8.487  -6.007  1.00  0.00           H  
ATOM    281 2HB  GLU A  16      18.758  -8.946  -4.325  1.00  0.00           H  
ATOM    282 1HG  GLU A  16      20.823  -9.275  -5.475  1.00  0.00           H  
ATOM    283 2HG  GLU A  16      20.167 -10.840  -5.028  1.00  0.00           H  
ATOM    284  N   ALA A  17      17.304 -11.227  -3.172  1.00  0.00           N  
ATOM    285  CA  ALA A  17      17.392 -12.313  -2.190  1.00  0.00           C  
ATOM    286  C   ALA A  17      16.430 -13.446  -2.554  1.00  0.00           C  
ATOM    287  O   ALA A  17      16.720 -14.630  -2.339  1.00  0.00           O  
ATOM    288  CB  ALA A  17      17.066 -11.810  -0.790  1.00  0.00           C  
ATOM    289  H   ALA A  17      17.047 -10.283  -2.859  1.00  0.00           H  
ATOM    290  HA  ALA A  17      18.408 -12.706  -2.205  1.00  0.00           H  
ATOM    291 1HB  ALA A  17      17.150 -12.636  -0.084  1.00  0.00           H  
ATOM    292 2HB  ALA A  17      17.758 -11.020  -0.516  1.00  0.00           H  
ATOM    293 3HB  ALA A  17      16.050 -11.423  -0.773  1.00  0.00           H  
ATOM    294  N   THR A  18      15.275 -13.067  -3.106  1.00  0.00           N  
ATOM    295  CA  THR A  18      14.250 -14.006  -3.502  1.00  0.00           C  
ATOM    296  C   THR A  18      14.728 -14.837  -4.693  1.00  0.00           C  
ATOM    297  O   THR A  18      14.655 -16.065  -4.659  1.00  0.00           O  
ATOM    298  CB  THR A  18      12.946 -13.263  -3.863  1.00  0.00           C  
ATOM    299  OG1 THR A  18      12.471 -12.529  -2.725  1.00  0.00           O  
ATOM    300  CG2 THR A  18      11.888 -14.243  -4.240  1.00  0.00           C  
ATOM    301  H   THR A  18      15.086 -12.077  -3.203  1.00  0.00           H  
ATOM    302  HA  THR A  18      14.047 -14.661  -2.671  1.00  0.00           H  
ATOM    303  HB  THR A  18      13.128 -12.582  -4.687  1.00  0.00           H  
ATOM    304  HG1 THR A  18      13.095 -11.800  -2.539  1.00  0.00           H  
ATOM    305 1HG2 THR A  18      10.999 -13.678  -4.477  1.00  0.00           H  
ATOM    306 2HG2 THR A  18      12.192 -14.822  -5.111  1.00  0.00           H  
ATOM    307 3HG2 THR A  18      11.691 -14.916  -3.408  1.00  0.00           H  
ATOM    308  N   GLU A  19      15.333 -14.196  -5.701  1.00  0.00           N  
ATOM    309  CA  GLU A  19      15.822 -14.899  -6.897  1.00  0.00           C  
ATOM    310  C   GLU A  19      16.941 -15.872  -6.552  1.00  0.00           C  
ATOM    311  O   GLU A  19      17.056 -16.948  -7.140  1.00  0.00           O  
ATOM    312  CB  GLU A  19      16.310 -13.912  -7.963  1.00  0.00           C  
ATOM    313  CG  GLU A  19      15.205 -13.114  -8.646  1.00  0.00           C  
ATOM    314  CD  GLU A  19      14.288 -13.954  -9.480  1.00  0.00           C  
ATOM    315  OE1 GLU A  19      14.750 -14.629 -10.368  1.00  0.00           O  
ATOM    316  OE2 GLU A  19      13.122 -13.948  -9.191  1.00  0.00           O  
ATOM    317  H   GLU A  19      15.370 -13.171  -5.680  1.00  0.00           H  
ATOM    318  HA  GLU A  19      14.993 -15.471  -7.317  1.00  0.00           H  
ATOM    319 1HB  GLU A  19      16.993 -13.194  -7.497  1.00  0.00           H  
ATOM    320 2HB  GLU A  19      16.868 -14.447  -8.728  1.00  0.00           H  
ATOM    321 1HG  GLU A  19      14.607 -12.628  -7.888  1.00  0.00           H  
ATOM    322 2HG  GLU A  19      15.657 -12.339  -9.263  1.00  0.00           H  
ATOM    323  N   GLN A  20      17.735 -15.519  -5.545  1.00  0.00           N  
ATOM    324  CA  GLN A  20      18.837 -16.352  -5.087  1.00  0.00           C  
ATOM    325  C   GLN A  20      18.370 -17.444  -4.127  1.00  0.00           C  
ATOM    326  O   GLN A  20      19.189 -18.229  -3.643  1.00  0.00           O  
ATOM    327  CB  GLN A  20      19.909 -15.514  -4.386  1.00  0.00           C  
ATOM    328  CG  GLN A  20      20.649 -14.543  -5.280  1.00  0.00           C  
ATOM    329  CD  GLN A  20      21.673 -13.719  -4.507  1.00  0.00           C  
ATOM    330  OE1 GLN A  20      22.010 -14.039  -3.341  1.00  0.00           O  
ATOM    331  NE2 GLN A  20      22.177 -12.668  -5.139  1.00  0.00           N  
ATOM    332  H   GLN A  20      17.614 -14.583  -5.138  1.00  0.00           H  
ATOM    333  HA  GLN A  20      19.283 -16.835  -5.954  1.00  0.00           H  
ATOM    334 1HB  GLN A  20      19.433 -14.931  -3.592  1.00  0.00           H  
ATOM    335 2HB  GLN A  20      20.639 -16.171  -3.916  1.00  0.00           H  
ATOM    336 1HG  GLN A  20      21.174 -15.107  -6.046  1.00  0.00           H  
ATOM    337 2HG  GLN A  20      19.940 -13.859  -5.747  1.00  0.00           H  
ATOM    338 1HE2 GLN A  20      22.848 -12.081  -4.704  1.00  0.00           H  
ATOM    339 2HE2 GLN A  20      21.856 -12.427  -6.088  1.00  0.00           H  
ATOM    340  N   ASN A  21      17.066 -17.480  -3.828  1.00  0.00           N  
ATOM    341  CA  ASN A  21      16.466 -18.426  -2.911  1.00  0.00           C  
ATOM    342  C   ASN A  21      17.107 -18.398  -1.537  1.00  0.00           C  
ATOM    343  O   ASN A  21      17.358 -19.454  -0.949  1.00  0.00           O  
ATOM    344  CB  ASN A  21      16.512 -19.831  -3.486  1.00  0.00           C  
ATOM    345  CG  ASN A  21      15.711 -19.966  -4.745  1.00  0.00           C  
ATOM    346  OD1 ASN A  21      14.577 -19.477  -4.848  1.00  0.00           O  
ATOM    347  ND2 ASN A  21      16.283 -20.633  -5.720  1.00  0.00           N  
ATOM    348  H   ASN A  21      16.426 -16.822  -4.273  1.00  0.00           H  
ATOM    349  HA  ASN A  21      15.427 -18.145  -2.792  1.00  0.00           H  
ATOM    350 1HB  ASN A  21      17.539 -20.122  -3.688  1.00  0.00           H  
ATOM    351 2HB  ASN A  21      16.117 -20.530  -2.752  1.00  0.00           H  
ATOM    352 1HD2 ASN A  21      15.803 -20.758  -6.589  1.00  0.00           H  
ATOM    353 2HD2 ASN A  21      17.201 -21.010  -5.597  1.00  0.00           H  
ATOM    354  N   ASP A  22      17.371 -17.198  -1.004  1.00  0.00           N  
ATOM    355  CA  ASP A  22      17.994 -17.099   0.307  1.00  0.00           C  
ATOM    356  C   ASP A  22      17.139 -16.337   1.341  1.00  0.00           C  
ATOM    357  O   ASP A  22      17.130 -15.094   1.354  1.00  0.00           O  
ATOM    358  CB  ASP A  22      19.372 -16.451   0.165  1.00  0.00           C  
ATOM    359  CG  ASP A  22      20.167 -16.383   1.477  1.00  0.00           C  
ATOM    360  OD1 ASP A  22      19.566 -16.380   2.553  1.00  0.00           O  
ATOM    361  OD2 ASP A  22      21.373 -16.351   1.407  1.00  0.00           O  
ATOM    362  H   ASP A  22      17.150 -16.344  -1.530  1.00  0.00           H  
ATOM    363  HA  ASP A  22      18.191 -18.105   0.658  1.00  0.00           H  
ATOM    364 1HB  ASP A  22      19.955 -17.010  -0.575  1.00  0.00           H  
ATOM    365 2HB  ASP A  22      19.252 -15.436  -0.224  1.00  0.00           H  
ATOM    366  N   PRO A  23      16.382 -17.062   2.204  1.00  0.00           N  
ATOM    367  CA  PRO A  23      15.531 -16.543   3.254  1.00  0.00           C  
ATOM    368  C   PRO A  23      16.299 -15.773   4.328  1.00  0.00           C  
ATOM    369  O   PRO A  23      15.684 -15.017   5.078  1.00  0.00           O  
ATOM    370  CB  PRO A  23      14.931 -17.813   3.880  1.00  0.00           C  
ATOM    371  CG  PRO A  23      15.038 -18.872   2.824  1.00  0.00           C  
ATOM    372  CD  PRO A  23      16.294 -18.541   2.065  1.00  0.00           C  
ATOM    373  HA  PRO A  23      14.745 -15.918   2.806  1.00  0.00           H  
ATOM    374 1HB  PRO A  23      15.485 -18.074   4.797  1.00  0.00           H  
ATOM    375 2HB  PRO A  23      13.890 -17.625   4.182  1.00  0.00           H  
ATOM    376 1HG  PRO A  23      15.089 -19.865   3.298  1.00  0.00           H  
ATOM    377 2HG  PRO A  23      14.151 -18.887   2.193  1.00  0.00           H  
ATOM    378 1HD  PRO A  23      17.172 -19.040   2.506  1.00  0.00           H  
ATOM    379 2HD  PRO A  23      16.115 -18.836   1.035  1.00  0.00           H  
ATOM    380  N   THR A  24      17.625 -15.992   4.442  1.00  0.00           N  
ATOM    381  CA  THR A  24      18.399 -15.307   5.468  1.00  0.00           C  
ATOM    382  C   THR A  24      18.612 -13.899   5.004  1.00  0.00           C  
ATOM    383  O   THR A  24      18.447 -12.945   5.775  1.00  0.00           O  
ATOM    384  CB  THR A  24      19.758 -15.984   5.759  1.00  0.00           C  
ATOM    385  OG1 THR A  24      19.541 -17.322   6.228  1.00  0.00           O  
ATOM    386  CG2 THR A  24      20.508 -15.191   6.830  1.00  0.00           C  
ATOM    387  H   THR A  24      18.145 -16.561   3.767  1.00  0.00           H  
ATOM    388  HA  THR A  24      17.824 -15.283   6.393  1.00  0.00           H  
ATOM    389  HB  THR A  24      20.358 -16.018   4.849  1.00  0.00           H  
ATOM    390  HG1 THR A  24      19.220 -17.856   5.501  1.00  0.00           H  
ATOM    391 1HG2 THR A  24      21.460 -15.677   7.034  1.00  0.00           H  
ATOM    392 2HG2 THR A  24      20.691 -14.176   6.484  1.00  0.00           H  
ATOM    393 3HG2 THR A  24      19.912 -15.161   7.741  1.00  0.00           H  
ATOM    394  N   LYS A  25      18.972 -13.759   3.731  1.00  0.00           N  
ATOM    395  CA  LYS A  25      19.157 -12.416   3.227  1.00  0.00           C  
ATOM    396  C   LYS A  25      17.826 -11.702   3.258  1.00  0.00           C  
ATOM    397  O   LYS A  25      17.768 -10.540   3.664  1.00  0.00           O  
ATOM    398  CB  LYS A  25      19.721 -12.373   1.809  1.00  0.00           C  
ATOM    399  CG  LYS A  25      21.172 -12.772   1.682  1.00  0.00           C  
ATOM    400  CD  LYS A  25      21.657 -12.638   0.230  1.00  0.00           C  
ATOM    401  CE  LYS A  25      23.098 -13.109   0.082  1.00  0.00           C  
ATOM    402  NZ  LYS A  25      23.622 -12.887  -1.299  1.00  0.00           N  
ATOM    403  H   LYS A  25      19.135 -14.609   3.169  1.00  0.00           H  
ATOM    404  HA  LYS A  25      19.840 -11.883   3.887  1.00  0.00           H  
ATOM    405 1HB  LYS A  25      19.151 -13.062   1.186  1.00  0.00           H  
ATOM    406 2HB  LYS A  25      19.596 -11.374   1.395  1.00  0.00           H  
ATOM    407 1HG  LYS A  25      21.776 -12.130   2.322  1.00  0.00           H  
ATOM    408 2HG  LYS A  25      21.298 -13.799   2.014  1.00  0.00           H  
ATOM    409 1HD  LYS A  25      21.022 -13.246  -0.423  1.00  0.00           H  
ATOM    410 2HD  LYS A  25      21.586 -11.598  -0.089  1.00  0.00           H  
ATOM    411 1HE  LYS A  25      23.731 -12.582   0.793  1.00  0.00           H  
ATOM    412 2HE  LYS A  25      23.132 -14.179   0.303  1.00  0.00           H  
ATOM    413 1HZ  LYS A  25      24.568 -13.226  -1.358  1.00  0.00           H  
ATOM    414 2HZ  LYS A  25      23.041 -13.380  -1.999  1.00  0.00           H  
ATOM    415 3HZ  LYS A  25      23.606 -11.902  -1.504  1.00  0.00           H  
ATOM    416  N   ALA A  26      16.740 -12.393   2.877  1.00  0.00           N  
ATOM    417  CA  ALA A  26      15.455 -11.725   2.884  1.00  0.00           C  
ATOM    418  C   ALA A  26      15.072 -11.280   4.292  1.00  0.00           C  
ATOM    419  O   ALA A  26      14.584 -10.162   4.465  1.00  0.00           O  
ATOM    420  CB  ALA A  26      14.386 -12.630   2.321  1.00  0.00           C  
ATOM    421  H   ALA A  26      16.831 -13.356   2.533  1.00  0.00           H  
ATOM    422  HA  ALA A  26      15.531 -10.843   2.258  1.00  0.00           H  
ATOM    423 1HB  ALA A  26      13.445 -12.090   2.318  1.00  0.00           H  
ATOM    424 2HB  ALA A  26      14.649 -12.925   1.304  1.00  0.00           H  
ATOM    425 3HB  ALA A  26      14.297 -13.515   2.945  1.00  0.00           H  
ATOM    426  N   LYS A  27      15.342 -12.108   5.311  1.00  0.00           N  
ATOM    427  CA  LYS A  27      14.998 -11.733   6.672  1.00  0.00           C  
ATOM    428  C   LYS A  27      15.766 -10.501   7.116  1.00  0.00           C  
ATOM    429  O   LYS A  27      15.176  -9.597   7.710  1.00  0.00           O  
ATOM    430  CB  LYS A  27      15.255 -12.890   7.641  1.00  0.00           C  
ATOM    431  CG  LYS A  27      14.853 -12.615   9.113  1.00  0.00           C  
ATOM    432  CD  LYS A  27      15.072 -13.868   9.990  1.00  0.00           C  
ATOM    433  CE  LYS A  27      14.549 -13.694  11.429  1.00  0.00           C  
ATOM    434  NZ  LYS A  27      15.333 -12.690  12.214  1.00  0.00           N  
ATOM    435  H   LYS A  27      15.710 -13.048   5.141  1.00  0.00           H  
ATOM    436  HA  LYS A  27      13.939 -11.493   6.703  1.00  0.00           H  
ATOM    437 1HB  LYS A  27      14.711 -13.769   7.298  1.00  0.00           H  
ATOM    438 2HB  LYS A  27      16.319 -13.143   7.620  1.00  0.00           H  
ATOM    439 1HG  LYS A  27      15.452 -11.788   9.507  1.00  0.00           H  
ATOM    440 2HG  LYS A  27      13.803 -12.326   9.150  1.00  0.00           H  
ATOM    441 1HD  LYS A  27      14.564 -14.720   9.534  1.00  0.00           H  
ATOM    442 2HD  LYS A  27      16.138 -14.088  10.032  1.00  0.00           H  
ATOM    443 1HE  LYS A  27      13.509 -13.375  11.392  1.00  0.00           H  
ATOM    444 2HE  LYS A  27      14.605 -14.656  11.936  1.00  0.00           H  
ATOM    445 1HZ  LYS A  27      14.960 -12.608  13.143  1.00  0.00           H  
ATOM    446 2HZ  LYS A  27      16.298 -12.962  12.273  1.00  0.00           H  
ATOM    447 3HZ  LYS A  27      15.282 -11.764  11.768  1.00  0.00           H  
ATOM    448  N   LYS A  28      17.071 -10.450   6.826  1.00  0.00           N  
ATOM    449  CA  LYS A  28      17.876  -9.307   7.242  1.00  0.00           C  
ATOM    450  C   LYS A  28      17.410  -8.012   6.583  1.00  0.00           C  
ATOM    451  O   LYS A  28      17.387  -6.959   7.228  1.00  0.00           O  
ATOM    452  CB  LYS A  28      19.350  -9.556   6.929  1.00  0.00           C  
ATOM    453  CG  LYS A  28      20.012 -10.607   7.820  1.00  0.00           C  
ATOM    454  CD  LYS A  28      21.472 -10.828   7.434  1.00  0.00           C  
ATOM    455  CE  LYS A  28      22.151 -11.839   8.357  1.00  0.00           C  
ATOM    456  NZ  LYS A  28      23.572 -12.088   7.965  1.00  0.00           N  
ATOM    457  H   LYS A  28      17.512 -11.246   6.349  1.00  0.00           H  
ATOM    458  HA  LYS A  28      17.766  -9.189   8.321  1.00  0.00           H  
ATOM    459 1HB  LYS A  28      19.438  -9.896   5.891  1.00  0.00           H  
ATOM    460 2HB  LYS A  28      19.905  -8.624   7.018  1.00  0.00           H  
ATOM    461 1HG  LYS A  28      19.954 -10.283   8.860  1.00  0.00           H  
ATOM    462 2HG  LYS A  28      19.470 -11.548   7.724  1.00  0.00           H  
ATOM    463 1HD  LYS A  28      21.514 -11.203   6.408  1.00  0.00           H  
ATOM    464 2HD  LYS A  28      22.011  -9.883   7.482  1.00  0.00           H  
ATOM    465 1HE  LYS A  28      22.129 -11.458   9.377  1.00  0.00           H  
ATOM    466 2HE  LYS A  28      21.605 -12.778   8.322  1.00  0.00           H  
ATOM    467 1HZ  LYS A  28      23.984 -12.759   8.600  1.00  0.00           H  
ATOM    468 2HZ  LYS A  28      23.605 -12.454   7.024  1.00  0.00           H  
ATOM    469 3HZ  LYS A  28      24.092 -11.223   8.008  1.00  0.00           H  
ATOM    470  N   ILE A  29      17.019  -8.100   5.312  1.00  0.00           N  
ATOM    471  CA  ILE A  29      16.544  -6.959   4.548  1.00  0.00           C  
ATOM    472  C   ILE A  29      15.231  -6.475   5.142  1.00  0.00           C  
ATOM    473  O   ILE A  29      15.039  -5.268   5.297  1.00  0.00           O  
ATOM    474  CB  ILE A  29      16.354  -7.356   3.089  1.00  0.00           C  
ATOM    475  CG1 ILE A  29      17.716  -7.681   2.465  1.00  0.00           C  
ATOM    476  CG2 ILE A  29      15.679  -6.138   2.309  1.00  0.00           C  
ATOM    477  CD1 ILE A  29      17.608  -8.488   1.186  1.00  0.00           C  
ATOM    478  H   ILE A  29      17.113  -9.009   4.839  1.00  0.00           H  
ATOM    479  HA  ILE A  29      17.278  -6.157   4.615  1.00  0.00           H  
ATOM    480  HB  ILE A  29      15.754  -8.245   3.037  1.00  0.00           H  
ATOM    481 1HG1 ILE A  29      18.208  -6.738   2.230  1.00  0.00           H  
ATOM    482 2HG1 ILE A  29      18.334  -8.215   3.175  1.00  0.00           H  
ATOM    483 1HG2 ILE A  29      15.553  -6.390   1.272  1.00  0.00           H  
ATOM    484 2HG2 ILE A  29      14.704  -5.900   2.732  1.00  0.00           H  
ATOM    485 3HG2 ILE A  29      16.320  -5.262   2.380  1.00  0.00           H  
ATOM    486 1HD1 ILE A  29      18.598  -8.665   0.775  1.00  0.00           H  
ATOM    487 2HD1 ILE A  29      17.143  -9.436   1.401  1.00  0.00           H  
ATOM    488 3HD1 ILE A  29      17.024  -7.988   0.487  1.00  0.00           H  
ATOM    489  N   LEU A  30      14.322  -7.403   5.463  1.00  0.00           N  
ATOM    490  CA  LEU A  30      13.046  -7.062   6.069  1.00  0.00           C  
ATOM    491  C   LEU A  30      13.236  -6.404   7.433  1.00  0.00           C  
ATOM    492  O   LEU A  30      12.524  -5.456   7.762  1.00  0.00           O  
ATOM    493  CB  LEU A  30      12.189  -8.322   6.221  1.00  0.00           C  
ATOM    494  CG  LEU A  30      11.669  -8.962   4.919  1.00  0.00           C  
ATOM    495  CD1 LEU A  30      11.129 -10.329   5.210  1.00  0.00           C  
ATOM    496  CD2 LEU A  30      10.568  -8.090   4.306  1.00  0.00           C  
ATOM    497  H   LEU A  30      14.525  -8.391   5.260  1.00  0.00           H  
ATOM    498  HA  LEU A  30      12.545  -6.348   5.418  1.00  0.00           H  
ATOM    499 1HB  LEU A  30      12.793  -9.072   6.735  1.00  0.00           H  
ATOM    500 2HB  LEU A  30      11.332  -8.089   6.849  1.00  0.00           H  
ATOM    501  HG  LEU A  30      12.464  -9.064   4.238  1.00  0.00           H  
ATOM    502 1HD1 LEU A  30      10.782 -10.784   4.289  1.00  0.00           H  
ATOM    503 2HD1 LEU A  30      11.919 -10.942   5.631  1.00  0.00           H  
ATOM    504 3HD1 LEU A  30      10.319 -10.254   5.919  1.00  0.00           H  
ATOM    505 1HD2 LEU A  30      10.223  -8.562   3.390  1.00  0.00           H  
ATOM    506 2HD2 LEU A  30       9.734  -7.996   5.001  1.00  0.00           H  
ATOM    507 3HD2 LEU A  30      10.946  -7.106   4.074  1.00  0.00           H  
ATOM    508  N   GLU A  31      14.199  -6.881   8.237  1.00  0.00           N  
ATOM    509  CA  GLU A  31      14.423  -6.250   9.534  1.00  0.00           C  
ATOM    510  C   GLU A  31      14.886  -4.809   9.351  1.00  0.00           C  
ATOM    511  O   GLU A  31      14.403  -3.902  10.047  1.00  0.00           O  
ATOM    512  CB  GLU A  31      15.457  -7.020  10.355  1.00  0.00           C  
ATOM    513  CG  GLU A  31      14.987  -8.369  10.867  1.00  0.00           C  
ATOM    514  CD  GLU A  31      16.072  -9.141  11.565  1.00  0.00           C  
ATOM    515  OE1 GLU A  31      17.182  -8.667  11.613  1.00  0.00           O  
ATOM    516  OE2 GLU A  31      15.790 -10.229  12.039  1.00  0.00           O  
ATOM    517  H   GLU A  31      14.732  -7.715   7.964  1.00  0.00           H  
ATOM    518  HA  GLU A  31      13.480  -6.240  10.079  1.00  0.00           H  
ATOM    519 1HB  GLU A  31      16.343  -7.192   9.740  1.00  0.00           H  
ATOM    520 2HB  GLU A  31      15.765  -6.419  11.210  1.00  0.00           H  
ATOM    521 1HG  GLU A  31      14.168  -8.205  11.565  1.00  0.00           H  
ATOM    522 2HG  GLU A  31      14.603  -8.952  10.039  1.00  0.00           H  
ATOM    523  N   GLU A  32      15.763  -4.575   8.360  1.00  0.00           N  
ATOM    524  CA  GLU A  32      16.209  -3.216   8.124  1.00  0.00           C  
ATOM    525  C   GLU A  32      15.058  -2.397   7.575  1.00  0.00           C  
ATOM    526  O   GLU A  32      14.855  -1.261   8.002  1.00  0.00           O  
ATOM    527  CB  GLU A  32      17.372  -3.178   7.134  1.00  0.00           C  
ATOM    528  CG  GLU A  32      18.678  -3.775   7.645  1.00  0.00           C  
ATOM    529  CD  GLU A  32      19.264  -3.078   8.848  1.00  0.00           C  
ATOM    530  OE1 GLU A  32      19.440  -1.885   8.814  1.00  0.00           O  
ATOM    531  OE2 GLU A  32      19.498  -3.758   9.834  1.00  0.00           O  
ATOM    532  H   GLU A  32      16.170  -5.360   7.840  1.00  0.00           H  
ATOM    533  HA  GLU A  32      16.529  -2.779   9.064  1.00  0.00           H  
ATOM    534 1HB  GLU A  32      17.087  -3.753   6.261  1.00  0.00           H  
ATOM    535 2HB  GLU A  32      17.553  -2.151   6.813  1.00  0.00           H  
ATOM    536 1HG  GLU A  32      18.499  -4.811   7.911  1.00  0.00           H  
ATOM    537 2HG  GLU A  32      19.402  -3.762   6.833  1.00  0.00           H  
ATOM    538  N   ALA A  33      14.229  -2.991   6.705  1.00  0.00           N  
ATOM    539  CA  ALA A  33      13.120  -2.254   6.143  1.00  0.00           C  
ATOM    540  C   ALA A  33      12.196  -1.794   7.247  1.00  0.00           C  
ATOM    541  O   ALA A  33      11.764  -0.652   7.236  1.00  0.00           O  
ATOM    542  CB  ALA A  33      12.356  -3.103   5.153  1.00  0.00           C  
ATOM    543  H   ALA A  33      14.430  -3.936   6.376  1.00  0.00           H  
ATOM    544  HA  ALA A  33      13.514  -1.380   5.632  1.00  0.00           H  
ATOM    545 1HB  ALA A  33      11.538  -2.521   4.729  1.00  0.00           H  
ATOM    546 2HB  ALA A  33      13.029  -3.424   4.370  1.00  0.00           H  
ATOM    547 3HB  ALA A  33      11.960  -3.972   5.661  1.00  0.00           H  
ATOM    548  N   HIS A  34      11.957  -2.628   8.256  1.00  0.00           N  
ATOM    549  CA  HIS A  34      11.085  -2.203   9.336  1.00  0.00           C  
ATOM    550  C   HIS A  34      11.672  -1.007  10.070  1.00  0.00           C  
ATOM    551  O   HIS A  34      10.971  -0.016  10.311  1.00  0.00           O  
ATOM    552  CB  HIS A  34      10.830  -3.315  10.339  1.00  0.00           C  
ATOM    553  CG  HIS A  34       9.899  -2.868  11.413  1.00  0.00           C  
ATOM    554  ND1 HIS A  34       8.558  -2.669  11.190  1.00  0.00           N  
ATOM    555  CD2 HIS A  34      10.120  -2.548  12.707  1.00  0.00           C  
ATOM    556  CE1 HIS A  34       7.988  -2.254  12.302  1.00  0.00           C  
ATOM    557  NE2 HIS A  34       8.912  -2.163  13.243  1.00  0.00           N  
ATOM    558  H   HIS A  34      12.309  -3.591   8.212  1.00  0.00           H  
ATOM    559  HA  HIS A  34      10.126  -1.903   8.935  1.00  0.00           H  
ATOM    560 1HB  HIS A  34      10.413  -4.176   9.837  1.00  0.00           H  
ATOM    561 2HB  HIS A  34      11.774  -3.624  10.790  1.00  0.00           H  
ATOM    562  HD1 HIS A  34       8.081  -2.787  10.310  1.00  0.00           H  
ATOM    563  HD2 HIS A  34      11.022  -2.540  13.320  1.00  0.00           H  
ATOM    564  HE1 HIS A  34       6.933  -2.032  12.328  1.00  0.00           H  
ATOM    565  N   LYS A  35      12.952  -1.093  10.440  1.00  0.00           N  
ATOM    566  CA  LYS A  35      13.585  -0.010  11.185  1.00  0.00           C  
ATOM    567  C   LYS A  35      13.584   1.299  10.404  1.00  0.00           C  
ATOM    568  O   LYS A  35      13.434   2.376  10.986  1.00  0.00           O  
ATOM    569  CB  LYS A  35      15.015  -0.386  11.538  1.00  0.00           C  
ATOM    570  CG  LYS A  35      15.138  -1.473  12.606  1.00  0.00           C  
ATOM    571  CD  LYS A  35      16.593  -1.672  13.047  1.00  0.00           C  
ATOM    572  CE  LYS A  35      17.406  -2.365  11.953  1.00  0.00           C  
ATOM    573  NZ  LYS A  35      18.797  -2.697  12.382  1.00  0.00           N  
ATOM    574  H   LYS A  35      13.480  -1.947  10.213  1.00  0.00           H  
ATOM    575  HA  LYS A  35      13.020   0.147  12.103  1.00  0.00           H  
ATOM    576 1HB  LYS A  35      15.501  -0.739  10.628  1.00  0.00           H  
ATOM    577 2HB  LYS A  35      15.551   0.498  11.875  1.00  0.00           H  
ATOM    578 1HG  LYS A  35      14.537  -1.195  13.471  1.00  0.00           H  
ATOM    579 2HG  LYS A  35      14.750  -2.411  12.206  1.00  0.00           H  
ATOM    580 1HD  LYS A  35      17.045  -0.706  13.269  1.00  0.00           H  
ATOM    581 2HD  LYS A  35      16.619  -2.285  13.947  1.00  0.00           H  
ATOM    582 1HE  LYS A  35      16.898  -3.286  11.662  1.00  0.00           H  
ATOM    583 2HE  LYS A  35      17.478  -1.714  11.088  1.00  0.00           H  
ATOM    584 1HZ  LYS A  35      19.252  -3.156  11.570  1.00  0.00           H  
ATOM    585 2HZ  LYS A  35      19.298  -1.858  12.623  1.00  0.00           H  
ATOM    586 3HZ  LYS A  35      18.785  -3.323  13.166  1.00  0.00           H  
ATOM    587  N   LEU A  36      13.788   1.197   9.093  1.00  0.00           N  
ATOM    588  CA  LEU A  36      13.809   2.343   8.205  1.00  0.00           C  
ATOM    589  C   LEU A  36      12.390   2.918   7.991  1.00  0.00           C  
ATOM    590  O   LEU A  36      12.180   4.131   8.053  1.00  0.00           O  
ATOM    591  CB  LEU A  36      14.402   1.874   6.875  1.00  0.00           C  
ATOM    592  CG  LEU A  36      15.886   1.453   6.818  1.00  0.00           C  
ATOM    593  CD1 LEU A  36      16.135   0.770   5.462  1.00  0.00           C  
ATOM    594  CD2 LEU A  36      16.760   2.646   6.972  1.00  0.00           C  
ATOM    595  H   LEU A  36      13.971   0.266   8.706  1.00  0.00           H  
ATOM    596  HA  LEU A  36      14.426   3.117   8.650  1.00  0.00           H  
ATOM    597 1HB  LEU A  36      13.841   1.014   6.568  1.00  0.00           H  
ATOM    598 2HB  LEU A  36      14.286   2.652   6.172  1.00  0.00           H  
ATOM    599  HG  LEU A  36      16.112   0.749   7.612  1.00  0.00           H  
ATOM    600 1HD1 LEU A  36      17.176   0.455   5.396  1.00  0.00           H  
ATOM    601 2HD1 LEU A  36      15.495  -0.102   5.379  1.00  0.00           H  
ATOM    602 3HD1 LEU A  36      15.913   1.461   4.651  1.00  0.00           H  
ATOM    603 1HD2 LEU A  36      17.804   2.337   6.918  1.00  0.00           H  
ATOM    604 2HD2 LEU A  36      16.545   3.356   6.176  1.00  0.00           H  
ATOM    605 3HD2 LEU A  36      16.575   3.103   7.933  1.00  0.00           H  
ATOM    606  N   LEU A  37      11.379   2.051   7.862  1.00  0.00           N  
ATOM    607  CA  LEU A  37       9.991   2.478   7.664  1.00  0.00           C  
ATOM    608  C   LEU A  37       9.495   3.279   8.862  1.00  0.00           C  
ATOM    609  O   LEU A  37       8.859   4.335   8.684  1.00  0.00           O  
ATOM    610  CB  LEU A  37       9.090   1.239   7.479  1.00  0.00           C  
ATOM    611  CG  LEU A  37       9.170   0.428   6.130  1.00  0.00           C  
ATOM    612  CD1 LEU A  37       8.468  -0.903   6.330  1.00  0.00           C  
ATOM    613  CD2 LEU A  37       8.509   1.206   5.004  1.00  0.00           C  
ATOM    614  H   LEU A  37      11.587   1.054   7.812  1.00  0.00           H  
ATOM    615  HA  LEU A  37       9.944   3.108   6.781  1.00  0.00           H  
ATOM    616 1HB  LEU A  37       9.350   0.539   8.271  1.00  0.00           H  
ATOM    617 2HB  LEU A  37       8.078   1.534   7.634  1.00  0.00           H  
ATOM    618  HG  LEU A  37      10.168   0.248   5.860  1.00  0.00           H  
ATOM    619 1HD1 LEU A  37       8.507  -1.486   5.412  1.00  0.00           H  
ATOM    620 2HD1 LEU A  37       8.964  -1.443   7.108  1.00  0.00           H  
ATOM    621 3HD1 LEU A  37       7.452  -0.741   6.618  1.00  0.00           H  
ATOM    622 1HD2 LEU A  37       8.568   0.629   4.082  1.00  0.00           H  
ATOM    623 2HD2 LEU A  37       7.467   1.390   5.251  1.00  0.00           H  
ATOM    624 3HD2 LEU A  37       9.014   2.142   4.862  1.00  0.00           H  
ATOM    625  N   ARG A  38       9.925   2.856  10.062  1.00  0.00           N  
ATOM    626  CA  ARG A  38       9.556   3.464  11.344  1.00  0.00           C  
ATOM    627  C   ARG A  38      10.059   4.894  11.502  1.00  0.00           C  
ATOM    628  O   ARG A  38       9.665   5.580  12.444  1.00  0.00           O  
ATOM    629  CB  ARG A  38      10.090   2.642  12.516  1.00  0.00           C  
ATOM    630  CG  ARG A  38       9.448   1.279  12.733  1.00  0.00           C  
ATOM    631  CD  ARG A  38       8.114   1.343  13.388  1.00  0.00           C  
ATOM    632  NE  ARG A  38       8.162   1.815  14.748  1.00  0.00           N  
ATOM    633  CZ  ARG A  38       8.412   1.046  15.841  1.00  0.00           C  
ATOM    634  NH1 ARG A  38       8.666  -0.260  15.741  1.00  0.00           N  
ATOM    635  NH2 ARG A  38       8.397   1.614  17.038  1.00  0.00           N  
ATOM    636  H   ARG A  38      10.473   1.985  10.089  1.00  0.00           H  
ATOM    637  HA  ARG A  38       8.468   3.489  11.401  1.00  0.00           H  
ATOM    638 1HB  ARG A  38      11.154   2.468  12.364  1.00  0.00           H  
ATOM    639 2HB  ARG A  38       9.983   3.211  13.436  1.00  0.00           H  
ATOM    640 1HG  ARG A  38       9.282   0.813  11.779  1.00  0.00           H  
ATOM    641 2HG  ARG A  38      10.110   0.654  13.327  1.00  0.00           H  
ATOM    642 1HD  ARG A  38       7.459   2.016  12.835  1.00  0.00           H  
ATOM    643 2HD  ARG A  38       7.674   0.364  13.393  1.00  0.00           H  
ATOM    644  HE  ARG A  38       7.956   2.796  14.897  1.00  0.00           H  
ATOM    645 1HH1 ARG A  38       8.690  -0.753  14.833  1.00  0.00           H  
ATOM    646 2HH1 ARG A  38       8.839  -0.799  16.578  1.00  0.00           H  
ATOM    647 1HH2 ARG A  38       8.201   2.601  17.126  1.00  0.00           H  
ATOM    648 2HH2 ARG A  38       8.570   1.058  17.865  1.00  0.00           H  
ATOM    649  N   ARG A  39      10.934   5.363  10.611  1.00  0.00           N  
ATOM    650  CA  ARG A  39      11.374   6.742  10.702  1.00  0.00           C  
ATOM    651  C   ARG A  39      10.188   7.695  10.507  1.00  0.00           C  
ATOM    652  O   ARG A  39      10.157   8.775  11.102  1.00  0.00           O  
ATOM    653  CB  ARG A  39      12.446   7.025   9.665  1.00  0.00           C  
ATOM    654  CG  ARG A  39      13.801   6.396   9.961  1.00  0.00           C  
ATOM    655  CD  ARG A  39      14.746   6.559   8.832  1.00  0.00           C  
ATOM    656  NE  ARG A  39      16.083   6.118   9.181  1.00  0.00           N  
ATOM    657  CZ  ARG A  39      17.107   5.919   8.316  1.00  0.00           C  
ATOM    658  NH1 ARG A  39      16.961   6.079   7.009  1.00  0.00           N  
ATOM    659  NH2 ARG A  39      18.287   5.548   8.794  1.00  0.00           N  
ATOM    660  H   ARG A  39      11.268   4.775   9.841  1.00  0.00           H  
ATOM    661  HA  ARG A  39      11.796   6.905  11.694  1.00  0.00           H  
ATOM    662 1HB  ARG A  39      12.115   6.650   8.700  1.00  0.00           H  
ATOM    663 2HB  ARG A  39      12.585   8.100   9.566  1.00  0.00           H  
ATOM    664 1HG  ARG A  39      14.232   6.860  10.846  1.00  0.00           H  
ATOM    665 2HG  ARG A  39      13.666   5.325  10.140  1.00  0.00           H  
ATOM    666 1HD  ARG A  39      14.393   5.932   8.018  1.00  0.00           H  
ATOM    667 2HD  ARG A  39      14.787   7.600   8.511  1.00  0.00           H  
ATOM    668  HE  ARG A  39      16.272   5.970  10.163  1.00  0.00           H  
ATOM    669 1HH1 ARG A  39      16.058   6.335   6.585  1.00  0.00           H  
ATOM    670 2HH1 ARG A  39      17.746   5.920   6.396  1.00  0.00           H  
ATOM    671 1HH2 ARG A  39      18.412   5.420   9.789  1.00  0.00           H  
ATOM    672 2HH2 ARG A  39      19.063   5.392   8.167  1.00  0.00           H  
ATOM    673  N   GLU A  40       9.241   7.329   9.627  1.00  0.00           N  
ATOM    674  CA  GLU A  40       8.058   8.156   9.384  1.00  0.00           C  
ATOM    675  C   GLU A  40       6.738   7.468   9.748  1.00  0.00           C  
ATOM    676  O   GLU A  40       5.749   8.151  10.028  1.00  0.00           O  
ATOM    677  CB  GLU A  40       8.027   8.695   7.952  1.00  0.00           C  
ATOM    678  CG  GLU A  40       9.144   9.713   7.668  1.00  0.00           C  
ATOM    679  CD  GLU A  40       9.125  10.304   6.267  1.00  0.00           C  
ATOM    680  OE1 GLU A  40       8.355   9.864   5.434  1.00  0.00           O  
ATOM    681  OE2 GLU A  40       9.897  11.185   6.011  1.00  0.00           O  
ATOM    682  H   GLU A  40       9.316   6.429   9.153  1.00  0.00           H  
ATOM    683  HA  GLU A  40       8.134   9.030  10.030  1.00  0.00           H  
ATOM    684 1HB  GLU A  40       8.133   7.866   7.250  1.00  0.00           H  
ATOM    685 2HB  GLU A  40       7.067   9.173   7.760  1.00  0.00           H  
ATOM    686 1HG  GLU A  40       9.066  10.522   8.393  1.00  0.00           H  
ATOM    687 2HG  GLU A  40      10.103   9.219   7.827  1.00  0.00           H  
ATOM    688  N   LEU A  41       6.699   6.133   9.692  1.00  0.00           N  
ATOM    689  CA  LEU A  41       5.466   5.389   9.942  1.00  0.00           C  
ATOM    690  C   LEU A  41       5.288   5.014  11.404  1.00  0.00           C  
ATOM    691  O   LEU A  41       6.255   4.906  12.163  1.00  0.00           O  
ATOM    692  CB  LEU A  41       5.391   4.116   9.085  1.00  0.00           C  
ATOM    693  CG  LEU A  41       5.372   4.270   7.548  1.00  0.00           C  
ATOM    694  CD1 LEU A  41       5.282   2.869   6.903  1.00  0.00           C  
ATOM    695  CD2 LEU A  41       4.202   5.138   7.114  1.00  0.00           C  
ATOM    696  H   LEU A  41       7.540   5.604   9.461  1.00  0.00           H  
ATOM    697  HA  LEU A  41       4.620   6.024   9.693  1.00  0.00           H  
ATOM    698 1HB  LEU A  41       6.272   3.537   9.314  1.00  0.00           H  
ATOM    699 2HB  LEU A  41       4.540   3.549   9.385  1.00  0.00           H  
ATOM    700  HG  LEU A  41       6.294   4.725   7.230  1.00  0.00           H  
ATOM    701 1HD1 LEU A  41       5.283   2.961   5.820  1.00  0.00           H  
ATOM    702 2HD1 LEU A  41       6.112   2.283   7.207  1.00  0.00           H  
ATOM    703 3HD1 LEU A  41       4.364   2.378   7.215  1.00  0.00           H  
ATOM    704 1HD2 LEU A  41       4.198   5.229   6.036  1.00  0.00           H  
ATOM    705 2HD2 LEU A  41       3.273   4.683   7.442  1.00  0.00           H  
ATOM    706 3HD2 LEU A  41       4.281   6.130   7.543  1.00  0.00           H  
ATOM    707  N   SER A  42       4.031   4.826  11.798  1.00  0.00           N  
ATOM    708  CA  SER A  42       3.701   4.388  13.148  1.00  0.00           C  
ATOM    709  C   SER A  42       4.081   2.935  13.243  1.00  0.00           C  
ATOM    710  O   SER A  42       4.392   2.325  12.220  1.00  0.00           O  
ATOM    711  CB  SER A  42       2.220   4.524  13.433  1.00  0.00           C  
ATOM    712  OG  SER A  42       1.473   3.585  12.698  1.00  0.00           O  
ATOM    713  H   SER A  42       3.266   4.959  11.117  1.00  0.00           H  
ATOM    714  HA  SER A  42       4.279   4.964  13.871  1.00  0.00           H  
ATOM    715 1HB  SER A  42       2.037   4.380  14.498  1.00  0.00           H  
ATOM    716 2HB  SER A  42       1.892   5.529  13.176  1.00  0.00           H  
ATOM    717  HG  SER A  42       0.549   3.733  12.952  1.00  0.00           H  
ATOM    718  N   GLU A  43       4.103   2.367  14.444  1.00  0.00           N  
ATOM    719  CA  GLU A  43       4.452   0.962  14.535  1.00  0.00           C  
ATOM    720  C   GLU A  43       3.489   0.082  13.761  1.00  0.00           C  
ATOM    721  O   GLU A  43       3.921  -0.868  13.105  1.00  0.00           O  
ATOM    722  CB  GLU A  43       4.535   0.501  15.983  1.00  0.00           C  
ATOM    723  CG  GLU A  43       4.946  -0.959  16.130  1.00  0.00           C  
ATOM    724  CD  GLU A  43       5.185  -1.365  17.550  1.00  0.00           C  
ATOM    725  OE1 GLU A  43       5.127  -0.519  18.408  1.00  0.00           O  
ATOM    726  OE2 GLU A  43       5.426  -2.534  17.779  1.00  0.00           O  
ATOM    727  H   GLU A  43       3.853   2.892  15.271  1.00  0.00           H  
ATOM    728  HA  GLU A  43       5.432   0.831  14.094  1.00  0.00           H  
ATOM    729 1HB  GLU A  43       5.253   1.117  16.522  1.00  0.00           H  
ATOM    730 2HB  GLU A  43       3.561   0.628  16.461  1.00  0.00           H  
ATOM    731 1HG  GLU A  43       4.147  -1.583  15.730  1.00  0.00           H  
ATOM    732 2HG  GLU A  43       5.841  -1.144  15.535  1.00  0.00           H  
ATOM    733  N   GLU A  44       2.193   0.374  13.814  1.00  0.00           N  
ATOM    734  CA  GLU A  44       1.230  -0.461  13.118  1.00  0.00           C  
ATOM    735  C   GLU A  44       1.409  -0.358  11.605  1.00  0.00           C  
ATOM    736  O   GLU A  44       1.346  -1.377  10.900  1.00  0.00           O  
ATOM    737  CB  GLU A  44      -0.185  -0.049  13.515  1.00  0.00           C  
ATOM    738  CG  GLU A  44      -0.518  -0.294  14.993  1.00  0.00           C  
ATOM    739  CD  GLU A  44       0.050   0.778  15.904  1.00  0.00           C  
ATOM    740  OE1 GLU A  44       0.559   1.756  15.387  1.00  0.00           O  
ATOM    741  OE2 GLU A  44      -0.021   0.625  17.094  1.00  0.00           O  
ATOM    742  H   GLU A  44       1.862   1.161  14.379  1.00  0.00           H  
ATOM    743  HA  GLU A  44       1.395  -1.497  13.412  1.00  0.00           H  
ATOM    744 1HB  GLU A  44      -0.330   1.010  13.297  1.00  0.00           H  
ATOM    745 2HB  GLU A  44      -0.903  -0.601  12.916  1.00  0.00           H  
ATOM    746 1HG  GLU A  44      -1.600  -0.330  15.113  1.00  0.00           H  
ATOM    747 2HG  GLU A  44      -0.111  -1.262  15.285  1.00  0.00           H  
ATOM    748  N   GLU A  45       1.652   0.863  11.112  1.00  0.00           N  
ATOM    749  CA  GLU A  45       1.840   1.079   9.686  1.00  0.00           C  
ATOM    750  C   GLU A  45       3.143   0.465   9.191  1.00  0.00           C  
ATOM    751  O   GLU A  45       3.176  -0.156   8.128  1.00  0.00           O  
ATOM    752  CB  GLU A  45       1.869   2.572   9.393  1.00  0.00           C  
ATOM    753  CG  GLU A  45       0.566   3.325   9.531  1.00  0.00           C  
ATOM    754  CD  GLU A  45       0.813   4.816   9.471  1.00  0.00           C  
ATOM    755  OE1 GLU A  45       1.921   5.209   9.764  1.00  0.00           O  
ATOM    756  OE2 GLU A  45      -0.067   5.558   9.137  1.00  0.00           O  
ATOM    757  H   GLU A  45       1.667   1.661  11.748  1.00  0.00           H  
ATOM    758  HA  GLU A  45       1.008   0.618   9.152  1.00  0.00           H  
ATOM    759 1HB  GLU A  45       2.547   3.027  10.094  1.00  0.00           H  
ATOM    760 2HB  GLU A  45       2.251   2.737   8.393  1.00  0.00           H  
ATOM    761 1HG  GLU A  45      -0.105   3.034   8.726  1.00  0.00           H  
ATOM    762 2HG  GLU A  45       0.093   3.063  10.475  1.00  0.00           H  
ATOM    763  N   ALA A  46       4.227   0.608   9.964  1.00  0.00           N  
ATOM    764  CA  ALA A  46       5.496   0.043   9.557  1.00  0.00           C  
ATOM    765  C   ALA A  46       5.416  -1.467   9.587  1.00  0.00           C  
ATOM    766  O   ALA A  46       5.996  -2.133   8.722  1.00  0.00           O  
ATOM    767  CB  ALA A  46       6.608   0.529  10.445  1.00  0.00           C  
ATOM    768  H   ALA A  46       4.174   1.141  10.833  1.00  0.00           H  
ATOM    769  HA  ALA A  46       5.697   0.350   8.535  1.00  0.00           H  
ATOM    770 1HB  ALA A  46       7.558   0.106  10.123  1.00  0.00           H  
ATOM    771 2HB  ALA A  46       6.667   1.606  10.412  1.00  0.00           H  
ATOM    772 3HB  ALA A  46       6.379   0.212  11.451  1.00  0.00           H  
ATOM    773  N   ARG A  47       4.692  -2.036  10.572  1.00  0.00           N  
ATOM    774  CA  ARG A  47       4.572  -3.474  10.604  1.00  0.00           C  
ATOM    775  C   ARG A  47       3.797  -3.943   9.400  1.00  0.00           C  
ATOM    776  O   ARG A  47       4.165  -4.940   8.797  1.00  0.00           O  
ATOM    777  CB  ARG A  47       3.929  -4.000  11.876  1.00  0.00           C  
ATOM    778  CG  ARG A  47       4.827  -3.979  13.109  1.00  0.00           C  
ATOM    779  CD  ARG A  47       4.161  -4.552  14.304  1.00  0.00           C  
ATOM    780  NE  ARG A  47       5.039  -4.521  15.475  1.00  0.00           N  
ATOM    781  CZ  ARG A  47       5.978  -5.428  15.786  1.00  0.00           C  
ATOM    782  NH1 ARG A  47       6.207  -6.495  15.031  1.00  0.00           N  
ATOM    783  NH2 ARG A  47       6.668  -5.212  16.881  1.00  0.00           N  
ATOM    784  H   ARG A  47       4.260  -1.475  11.313  1.00  0.00           H  
ATOM    785  HA  ARG A  47       5.568  -3.894  10.579  1.00  0.00           H  
ATOM    786 1HB  ARG A  47       3.050  -3.394  12.102  1.00  0.00           H  
ATOM    787 2HB  ARG A  47       3.591  -5.023  11.718  1.00  0.00           H  
ATOM    788 1HG  ARG A  47       5.733  -4.546  12.904  1.00  0.00           H  
ATOM    789 2HG  ARG A  47       5.097  -2.966  13.354  1.00  0.00           H  
ATOM    790 1HD  ARG A  47       3.279  -3.948  14.532  1.00  0.00           H  
ATOM    791 2HD  ARG A  47       3.856  -5.577  14.117  1.00  0.00           H  
ATOM    792  HE  ARG A  47       4.954  -3.737  16.139  1.00  0.00           H  
ATOM    793 1HH1 ARG A  47       5.668  -6.652  14.194  1.00  0.00           H  
ATOM    794 2HH1 ARG A  47       6.923  -7.158  15.295  1.00  0.00           H  
ATOM    795 1HH2 ARG A  47       6.445  -4.364  17.427  1.00  0.00           H  
ATOM    796 2HH2 ARG A  47       7.389  -5.851  17.177  1.00  0.00           H  
ATOM    797  N   ALA A  48       2.738  -3.243   9.015  1.00  0.00           N  
ATOM    798  CA  ALA A  48       1.987  -3.666   7.848  1.00  0.00           C  
ATOM    799  C   ALA A  48       2.773  -3.587   6.563  1.00  0.00           C  
ATOM    800  O   ALA A  48       2.672  -4.486   5.726  1.00  0.00           O  
ATOM    801  CB  ALA A  48       0.791  -2.826   7.714  1.00  0.00           C  
ATOM    802  H   ALA A  48       2.417  -2.436   9.567  1.00  0.00           H  
ATOM    803  HA  ALA A  48       1.688  -4.697   7.991  1.00  0.00           H  
ATOM    804 1HB  ALA A  48       0.205  -3.152   6.861  1.00  0.00           H  
ATOM    805 2HB  ALA A  48       0.246  -2.928   8.632  1.00  0.00           H  
ATOM    806 3HB  ALA A  48       1.103  -1.790   7.572  1.00  0.00           H  
ATOM    807  N   VAL A  49       3.581  -2.539   6.403  1.00  0.00           N  
ATOM    808  CA  VAL A  49       4.323  -2.422   5.169  1.00  0.00           C  
ATOM    809  C   VAL A  49       5.397  -3.506   5.129  1.00  0.00           C  
ATOM    810  O   VAL A  49       5.585  -4.130   4.079  1.00  0.00           O  
ATOM    811  CB  VAL A  49       4.905  -1.006   4.960  1.00  0.00           C  
ATOM    812  CG1 VAL A  49       5.807  -0.994   3.686  1.00  0.00           C  
ATOM    813  CG2 VAL A  49       3.768  -0.005   4.816  1.00  0.00           C  
ATOM    814  H   VAL A  49       3.610  -1.796   7.110  1.00  0.00           H  
ATOM    815  HA  VAL A  49       3.630  -2.598   4.347  1.00  0.00           H  
ATOM    816  HB  VAL A  49       5.488  -0.734   5.811  1.00  0.00           H  
ATOM    817 1HG1 VAL A  49       6.210  -0.001   3.536  1.00  0.00           H  
ATOM    818 2HG1 VAL A  49       6.631  -1.700   3.790  1.00  0.00           H  
ATOM    819 3HG1 VAL A  49       5.201  -1.270   2.820  1.00  0.00           H  
ATOM    820 1HG2 VAL A  49       4.162   0.997   4.670  1.00  0.00           H  
ATOM    821 2HG2 VAL A  49       3.187  -0.285   3.984  1.00  0.00           H  
ATOM    822 3HG2 VAL A  49       3.142  -0.017   5.700  1.00  0.00           H  
ATOM    823  N   VAL A  50       6.103  -3.746   6.250  1.00  0.00           N  
ATOM    824  CA  VAL A  50       7.119  -4.786   6.213  1.00  0.00           C  
ATOM    825  C   VAL A  50       6.470  -6.170   6.133  1.00  0.00           C  
ATOM    826  O   VAL A  50       7.062  -7.069   5.539  1.00  0.00           O  
ATOM    827  CB  VAL A  50       8.127  -4.698   7.381  1.00  0.00           C  
ATOM    828  CG1 VAL A  50       7.535  -5.195   8.670  1.00  0.00           C  
ATOM    829  CG2 VAL A  50       9.389  -5.471   7.007  1.00  0.00           C  
ATOM    830  H   VAL A  50       5.943  -3.197   7.100  1.00  0.00           H  
ATOM    831  HA  VAL A  50       7.688  -4.649   5.315  1.00  0.00           H  
ATOM    832  HB  VAL A  50       8.377  -3.657   7.537  1.00  0.00           H  
ATOM    833 1HG1 VAL A  50       8.252  -5.086   9.472  1.00  0.00           H  
ATOM    834 2HG1 VAL A  50       6.678  -4.615   8.875  1.00  0.00           H  
ATOM    835 3HG1 VAL A  50       7.257  -6.241   8.594  1.00  0.00           H  
ATOM    836 1HG2 VAL A  50      10.104  -5.381   7.805  1.00  0.00           H  
ATOM    837 2HG2 VAL A  50       9.156  -6.519   6.855  1.00  0.00           H  
ATOM    838 3HG2 VAL A  50       9.818  -5.065   6.094  1.00  0.00           H  
ATOM    839  N   ARG A  51       5.284  -6.370   6.742  1.00  0.00           N  
ATOM    840  CA  ARG A  51       4.605  -7.649   6.621  1.00  0.00           C  
ATOM    841  C   ARG A  51       4.239  -7.867   5.171  1.00  0.00           C  
ATOM    842  O   ARG A  51       4.334  -8.990   4.683  1.00  0.00           O  
ATOM    843  CB  ARG A  51       3.344  -7.755   7.478  1.00  0.00           C  
ATOM    844  CG  ARG A  51       3.546  -8.007   8.984  1.00  0.00           C  
ATOM    845  CD  ARG A  51       2.227  -8.112   9.698  1.00  0.00           C  
ATOM    846  NE  ARG A  51       1.537  -6.815   9.795  1.00  0.00           N  
ATOM    847  CZ  ARG A  51       0.201  -6.642  10.019  1.00  0.00           C  
ATOM    848  NH1 ARG A  51      -0.594  -7.680  10.162  1.00  0.00           N  
ATOM    849  NH2 ARG A  51      -0.309  -5.422  10.095  1.00  0.00           N  
ATOM    850  H   ARG A  51       4.857  -5.628   7.289  1.00  0.00           H  
ATOM    851  HA  ARG A  51       5.288  -8.436   6.933  1.00  0.00           H  
ATOM    852 1HB  ARG A  51       2.775  -6.835   7.374  1.00  0.00           H  
ATOM    853 2HB  ARG A  51       2.722  -8.561   7.096  1.00  0.00           H  
ATOM    854 1HG  ARG A  51       4.067  -8.953   9.109  1.00  0.00           H  
ATOM    855 2HG  ARG A  51       4.133  -7.226   9.440  1.00  0.00           H  
ATOM    856 1HD  ARG A  51       1.590  -8.802   9.148  1.00  0.00           H  
ATOM    857 2HD  ARG A  51       2.393  -8.489  10.706  1.00  0.00           H  
ATOM    858  HE  ARG A  51       2.113  -5.982   9.702  1.00  0.00           H  
ATOM    859 1HH1 ARG A  51      -0.229  -8.616  10.107  1.00  0.00           H  
ATOM    860 2HH1 ARG A  51      -1.575  -7.539  10.362  1.00  0.00           H  
ATOM    861 1HH2 ARG A  51       0.293  -4.622   9.994  1.00  0.00           H  
ATOM    862 2HH2 ARG A  51      -1.327  -5.288  10.225  1.00  0.00           H  
ATOM    863  N   TYR A  52       3.810  -6.818   4.466  1.00  0.00           N  
ATOM    864  CA  TYR A  52       3.522  -6.921   3.047  1.00  0.00           C  
ATOM    865  C   TYR A  52       4.770  -7.361   2.308  1.00  0.00           C  
ATOM    866  O   TYR A  52       4.731  -8.346   1.570  1.00  0.00           O  
ATOM    867  CB  TYR A  52       2.938  -5.627   2.531  1.00  0.00           C  
ATOM    868  CG  TYR A  52       2.789  -5.545   1.052  1.00  0.00           C  
ATOM    869  CD1 TYR A  52       1.821  -6.246   0.394  1.00  0.00           C  
ATOM    870  CD2 TYR A  52       3.622  -4.734   0.367  1.00  0.00           C  
ATOM    871  CE1 TYR A  52       1.701  -6.151  -0.964  1.00  0.00           C  
ATOM    872  CE2 TYR A  52       3.501  -4.629  -0.995  1.00  0.00           C  
ATOM    873  CZ  TYR A  52       2.561  -5.330  -1.653  1.00  0.00           C  
ATOM    874  OH  TYR A  52       2.471  -5.225  -3.005  1.00  0.00           O  
ATOM    875  H   TYR A  52       3.639  -5.923   4.938  1.00  0.00           H  
ATOM    876  HA  TYR A  52       2.773  -7.687   2.892  1.00  0.00           H  
ATOM    877 1HB  TYR A  52       1.960  -5.529   2.978  1.00  0.00           H  
ATOM    878 2HB  TYR A  52       3.529  -4.785   2.866  1.00  0.00           H  
ATOM    879  HD1 TYR A  52       1.168  -6.872   0.946  1.00  0.00           H  
ATOM    880  HD2 TYR A  52       4.377  -4.177   0.914  1.00  0.00           H  
ATOM    881  HE1 TYR A  52       0.937  -6.717  -1.492  1.00  0.00           H  
ATOM    882  HE2 TYR A  52       4.151  -4.000  -1.557  1.00  0.00           H  
ATOM    883  HH  TYR A  52       3.119  -4.569  -3.337  1.00  0.00           H  
ATOM    884  N   LEU A  53       5.901  -6.706   2.581  1.00  0.00           N  
ATOM    885  CA  LEU A  53       7.135  -7.066   1.907  1.00  0.00           C  
ATOM    886  C   LEU A  53       7.501  -8.532   2.211  1.00  0.00           C  
ATOM    887  O   LEU A  53       7.931  -9.271   1.312  1.00  0.00           O  
ATOM    888  CB  LEU A  53       8.270  -6.155   2.425  1.00  0.00           C  
ATOM    889  CG  LEU A  53       8.268  -4.634   2.042  1.00  0.00           C  
ATOM    890  CD1 LEU A  53       9.324  -3.901   2.866  1.00  0.00           C  
ATOM    891  CD2 LEU A  53       8.601  -4.491   0.597  1.00  0.00           C  
ATOM    892  H   LEU A  53       5.871  -5.902   3.214  1.00  0.00           H  
ATOM    893  HA  LEU A  53       7.000  -6.954   0.842  1.00  0.00           H  
ATOM    894 1HB  LEU A  53       8.277  -6.212   3.502  1.00  0.00           H  
ATOM    895 2HB  LEU A  53       9.187  -6.563   2.077  1.00  0.00           H  
ATOM    896  HG  LEU A  53       7.295  -4.192   2.244  1.00  0.00           H  
ATOM    897 1HD1 LEU A  53       9.338  -2.847   2.591  1.00  0.00           H  
ATOM    898 2HD1 LEU A  53       9.120  -3.979   3.905  1.00  0.00           H  
ATOM    899 3HD1 LEU A  53      10.273  -4.344   2.673  1.00  0.00           H  
ATOM    900 1HD2 LEU A  53       8.634  -3.449   0.320  1.00  0.00           H  
ATOM    901 2HD2 LEU A  53       9.572  -4.927   0.400  1.00  0.00           H  
ATOM    902 3HD2 LEU A  53       7.846  -4.994   0.016  1.00  0.00           H  
ATOM    903  N   LYS A  54       7.292  -8.975   3.458  1.00  0.00           N  
ATOM    904  CA  LYS A  54       7.585 -10.351   3.836  1.00  0.00           C  
ATOM    905  C   LYS A  54       6.685 -11.340   3.121  1.00  0.00           C  
ATOM    906  O   LYS A  54       7.168 -12.362   2.636  1.00  0.00           O  
ATOM    907  CB  LYS A  54       7.445 -10.558   5.342  1.00  0.00           C  
ATOM    908  CG  LYS A  54       7.809 -11.981   5.808  1.00  0.00           C  
ATOM    909  CD  LYS A  54       7.794 -12.093   7.329  1.00  0.00           C  
ATOM    910  CE  LYS A  54       8.281 -13.478   7.816  1.00  0.00           C  
ATOM    911  NZ  LYS A  54       7.310 -14.605   7.516  1.00  0.00           N  
ATOM    912  H   LYS A  54       6.981  -8.314   4.174  1.00  0.00           H  
ATOM    913  HA  LYS A  54       8.607 -10.572   3.543  1.00  0.00           H  
ATOM    914 1HB  LYS A  54       8.042  -9.825   5.876  1.00  0.00           H  
ATOM    915 2HB  LYS A  54       6.407 -10.387   5.622  1.00  0.00           H  
ATOM    916 1HG  LYS A  54       7.081 -12.689   5.401  1.00  0.00           H  
ATOM    917 2HG  LYS A  54       8.791 -12.257   5.425  1.00  0.00           H  
ATOM    918 1HD  LYS A  54       8.443 -11.324   7.753  1.00  0.00           H  
ATOM    919 2HD  LYS A  54       6.780 -11.927   7.689  1.00  0.00           H  
ATOM    920 1HE  LYS A  54       9.233 -13.703   7.338  1.00  0.00           H  
ATOM    921 2HE  LYS A  54       8.431 -13.428   8.894  1.00  0.00           H  
ATOM    922 1HZ  LYS A  54       7.690 -15.467   7.866  1.00  0.00           H  
ATOM    923 2HZ  LYS A  54       6.431 -14.425   7.964  1.00  0.00           H  
ATOM    924 3HZ  LYS A  54       7.136 -14.730   6.498  1.00  0.00           H  
ATOM    925  N   GLN A  55       5.385 -11.035   3.040  1.00  0.00           N  
ATOM    926  CA  GLN A  55       4.408 -11.907   2.404  1.00  0.00           C  
ATOM    927  C   GLN A  55       4.699 -12.032   0.914  1.00  0.00           C  
ATOM    928  O   GLN A  55       4.483 -13.099   0.326  1.00  0.00           O  
ATOM    929  CB  GLN A  55       2.992 -11.371   2.640  1.00  0.00           C  
ATOM    930  CG  GLN A  55       2.474 -11.490   4.099  1.00  0.00           C  
ATOM    931  CD  GLN A  55       1.206 -10.617   4.365  1.00  0.00           C  
ATOM    932  OE1 GLN A  55       0.032 -11.002   4.447  1.00  0.00           O  
ATOM    933  NE2 GLN A  55       1.492  -9.350   4.475  1.00  0.00           N  
ATOM    934  H   GLN A  55       5.062 -10.184   3.501  1.00  0.00           H  
ATOM    935  HA  GLN A  55       4.486 -12.894   2.855  1.00  0.00           H  
ATOM    936 1HB  GLN A  55       2.949 -10.322   2.346  1.00  0.00           H  
ATOM    937 2HB  GLN A  55       2.320 -11.923   2.016  1.00  0.00           H  
ATOM    938 1HG  GLN A  55       2.208 -12.530   4.281  1.00  0.00           H  
ATOM    939 2HG  GLN A  55       3.258 -11.192   4.788  1.00  0.00           H  
ATOM    940 1HE2 GLN A  55       0.764  -8.636   4.609  1.00  0.00           H  
ATOM    941 2HE2 GLN A  55       2.459  -9.064   4.410  1.00  0.00           H  
ATOM    942  N   LEU A  56       5.196 -10.957   0.289  1.00  0.00           N  
ATOM    943  CA  LEU A  56       5.523 -11.041  -1.127  1.00  0.00           C  
ATOM    944  C   LEU A  56       6.661 -12.039  -1.321  1.00  0.00           C  
ATOM    945  O   LEU A  56       6.625 -12.854  -2.250  1.00  0.00           O  
ATOM    946  CB  LEU A  56       6.028  -9.687  -1.662  1.00  0.00           C  
ATOM    947  CG  LEU A  56       5.054  -8.490  -1.736  1.00  0.00           C  
ATOM    948  CD1 LEU A  56       5.859  -7.278  -2.168  1.00  0.00           C  
ATOM    949  CD2 LEU A  56       3.917  -8.797  -2.652  1.00  0.00           C  
ATOM    950  H   LEU A  56       5.291 -10.076   0.806  1.00  0.00           H  
ATOM    951  HA  LEU A  56       4.659 -11.393  -1.681  1.00  0.00           H  
ATOM    952 1HB  LEU A  56       6.853  -9.374  -1.023  1.00  0.00           H  
ATOM    953 2HB  LEU A  56       6.429  -9.851  -2.660  1.00  0.00           H  
ATOM    954  HG  LEU A  56       4.652  -8.274  -0.769  1.00  0.00           H  
ATOM    955 1HD1 LEU A  56       5.226  -6.414  -2.211  1.00  0.00           H  
ATOM    956 2HD1 LEU A  56       6.651  -7.102  -1.451  1.00  0.00           H  
ATOM    957 3HD1 LEU A  56       6.293  -7.458  -3.138  1.00  0.00           H  
ATOM    958 1HD2 LEU A  56       3.243  -7.947  -2.711  1.00  0.00           H  
ATOM    959 2HD2 LEU A  56       4.277  -9.035  -3.608  1.00  0.00           H  
ATOM    960 3HD2 LEU A  56       3.393  -9.632  -2.279  1.00  0.00           H  
ATOM    961  N   VAL A  57       7.645 -11.999  -0.415  1.00  0.00           N  
ATOM    962  CA  VAL A  57       8.790 -12.893  -0.488  1.00  0.00           C  
ATOM    963  C   VAL A  57       8.414 -14.327  -0.150  1.00  0.00           C  
ATOM    964  O   VAL A  57       8.820 -15.252  -0.857  1.00  0.00           O  
ATOM    965  CB  VAL A  57       9.918 -12.428   0.445  1.00  0.00           C  
ATOM    966  CG1 VAL A  57      11.035 -13.458   0.471  1.00  0.00           C  
ATOM    967  CG2 VAL A  57      10.449 -11.117  -0.029  1.00  0.00           C  
ATOM    968  H   VAL A  57       7.616 -11.260   0.299  1.00  0.00           H  
ATOM    969  HA  VAL A  57       9.170 -12.871  -1.511  1.00  0.00           H  
ATOM    970  HB  VAL A  57       9.527 -12.321   1.459  1.00  0.00           H  
ATOM    971 1HG1 VAL A  57      11.810 -13.125   1.127  1.00  0.00           H  
ATOM    972 2HG1 VAL A  57      10.656 -14.398   0.833  1.00  0.00           H  
ATOM    973 3HG1 VAL A  57      11.441 -13.590  -0.536  1.00  0.00           H  
ATOM    974 1HG2 VAL A  57      11.227 -10.803   0.635  1.00  0.00           H  
ATOM    975 2HG2 VAL A  57      10.846 -11.231  -1.038  1.00  0.00           H  
ATOM    976 3HG2 VAL A  57       9.660 -10.376  -0.038  1.00  0.00           H  
ATOM    977  N   ASP A  58       7.633 -14.529   0.914  1.00  0.00           N  
ATOM    978  CA  ASP A  58       7.260 -15.878   1.294  1.00  0.00           C  
ATOM    979  C   ASP A  58       6.486 -16.553   0.175  1.00  0.00           C  
ATOM    980  O   ASP A  58       6.704 -17.740  -0.096  1.00  0.00           O  
ATOM    981  CB  ASP A  58       6.404 -15.882   2.572  1.00  0.00           C  
ATOM    982  CG  ASP A  58       7.167 -15.587   3.910  1.00  0.00           C  
ATOM    983  OD1 ASP A  58       8.369 -15.653   3.941  1.00  0.00           O  
ATOM    984  OD2 ASP A  58       6.499 -15.323   4.900  1.00  0.00           O  
ATOM    985  H   ASP A  58       7.338 -13.737   1.483  1.00  0.00           H  
ATOM    986  HA  ASP A  58       8.170 -16.447   1.481  1.00  0.00           H  
ATOM    987 1HB  ASP A  58       5.624 -15.127   2.462  1.00  0.00           H  
ATOM    988 2HB  ASP A  58       5.904 -16.845   2.663  1.00  0.00           H  
ATOM    989  N   ARG A  59       5.614 -15.812  -0.523  1.00  0.00           N  
ATOM    990  CA  ARG A  59       4.876 -16.422  -1.615  1.00  0.00           C  
ATOM    991  C   ARG A  59       5.785 -16.799  -2.787  1.00  0.00           C  
ATOM    992  O   ARG A  59       5.597 -17.861  -3.383  1.00  0.00           O  
ATOM    993  CB  ARG A  59       3.743 -15.517  -2.073  1.00  0.00           C  
ATOM    994  CG  ARG A  59       2.539 -15.494  -1.118  1.00  0.00           C  
ATOM    995  CD  ARG A  59       1.431 -14.613  -1.592  1.00  0.00           C  
ATOM    996  NE  ARG A  59       1.705 -13.195  -1.372  1.00  0.00           N  
ATOM    997  CZ  ARG A  59       0.995 -12.167  -1.913  1.00  0.00           C  
ATOM    998  NH1 ARG A  59      -0.011 -12.363  -2.731  1.00  0.00           N  
ATOM    999  NH2 ARG A  59       1.293 -10.936  -1.616  1.00  0.00           N  
ATOM   1000  H   ARG A  59       5.425 -14.837  -0.263  1.00  0.00           H  
ATOM   1001  HA  ARG A  59       4.423 -17.339  -1.237  1.00  0.00           H  
ATOM   1002 1HB  ARG A  59       4.118 -14.494  -2.162  1.00  0.00           H  
ATOM   1003 2HB  ARG A  59       3.397 -15.830  -3.056  1.00  0.00           H  
ATOM   1004 1HG  ARG A  59       2.146 -16.504  -1.012  1.00  0.00           H  
ATOM   1005 2HG  ARG A  59       2.867 -15.132  -0.143  1.00  0.00           H  
ATOM   1006 1HD  ARG A  59       1.288 -14.775  -2.658  1.00  0.00           H  
ATOM   1007 2HD  ARG A  59       0.518 -14.871  -1.057  1.00  0.00           H  
ATOM   1008  HE  ARG A  59       2.480 -12.962  -0.742  1.00  0.00           H  
ATOM   1009 1HH1 ARG A  59      -0.295 -13.294  -2.997  1.00  0.00           H  
ATOM   1010 2HH1 ARG A  59      -0.507 -11.530  -3.086  1.00  0.00           H  
ATOM   1011 1HH2 ARG A  59       2.033 -10.745  -0.956  1.00  0.00           H  
ATOM   1012 2HH2 ARG A  59       0.731 -10.178  -2.030  1.00  0.00           H  
ATOM   1013  N   GLU A  60       6.790 -15.963  -3.091  1.00  0.00           N  
ATOM   1014  CA  GLU A  60       7.733 -16.258  -4.172  1.00  0.00           C  
ATOM   1015  C   GLU A  60       8.705 -17.403  -3.834  1.00  0.00           C  
ATOM   1016  O   GLU A  60       9.063 -18.187  -4.715  1.00  0.00           O  
ATOM   1017  CB  GLU A  60       8.553 -15.019  -4.503  1.00  0.00           C  
ATOM   1018  CG  GLU A  60       7.808 -13.869  -5.163  1.00  0.00           C  
ATOM   1019  CD  GLU A  60       7.348 -14.134  -6.551  1.00  0.00           C  
ATOM   1020  OE1 GLU A  60       8.141 -14.519  -7.391  1.00  0.00           O  
ATOM   1021  OE2 GLU A  60       6.184 -13.936  -6.810  1.00  0.00           O  
ATOM   1022  H   GLU A  60       6.850 -15.056  -2.615  1.00  0.00           H  
ATOM   1023  HA  GLU A  60       7.160 -16.547  -5.052  1.00  0.00           H  
ATOM   1024 1HB  GLU A  60       8.989 -14.636  -3.578  1.00  0.00           H  
ATOM   1025 2HB  GLU A  60       9.364 -15.306  -5.163  1.00  0.00           H  
ATOM   1026 1HG  GLU A  60       6.930 -13.654  -4.568  1.00  0.00           H  
ATOM   1027 2HG  GLU A  60       8.443 -12.983  -5.148  1.00  0.00           H  
ATOM   1028  N   LEU A  61       9.137 -17.497  -2.566  1.00  0.00           N  
ATOM   1029  CA  LEU A  61      10.064 -18.557  -2.155  1.00  0.00           C  
ATOM   1030  C   LEU A  61       9.404 -19.928  -1.951  1.00  0.00           C  
ATOM   1031  O   LEU A  61      10.063 -20.951  -2.154  1.00  0.00           O  
ATOM   1032  CB  LEU A  61      10.795 -18.192  -0.841  1.00  0.00           C  
ATOM   1033  CG  LEU A  61      11.840 -17.026  -0.852  1.00  0.00           C  
ATOM   1034  CD1 LEU A  61      12.311 -16.768   0.570  1.00  0.00           C  
ATOM   1035  CD2 LEU A  61      13.048 -17.401  -1.702  1.00  0.00           C  
ATOM   1036  H   LEU A  61       8.850 -16.781  -1.895  1.00  0.00           H  
ATOM   1037  HA  LEU A  61      10.798 -18.673  -2.946  1.00  0.00           H  
ATOM   1038 1HB  LEU A  61      10.027 -17.916  -0.112  1.00  0.00           H  
ATOM   1039 2HB  LEU A  61      11.298 -19.084  -0.475  1.00  0.00           H  
ATOM   1040  HG  LEU A  61      11.374 -16.118  -1.237  1.00  0.00           H  
ATOM   1041 1HD1 LEU A  61      13.038 -15.952   0.575  1.00  0.00           H  
ATOM   1042 2HD1 LEU A  61      11.464 -16.505   1.199  1.00  0.00           H  
ATOM   1043 3HD1 LEU A  61      12.770 -17.659   0.954  1.00  0.00           H  
ATOM   1044 1HD2 LEU A  61      13.770 -16.601  -1.673  1.00  0.00           H  
ATOM   1045 2HD2 LEU A  61      13.503 -18.305  -1.298  1.00  0.00           H  
ATOM   1046 3HD2 LEU A  61      12.756 -17.574  -2.738  1.00  0.00           H  
ATOM   1047  N   SER A  62       8.137 -19.952  -1.527  1.00  0.00           N  
ATOM   1048  CA  SER A  62       7.411 -21.194  -1.252  1.00  0.00           C  
ATOM   1049  C   SER A  62       7.323 -22.137  -2.454  1.00  0.00           C  
ATOM   1050  O   SER A  62       6.988 -21.720  -3.563  1.00  0.00           O  
ATOM   1051  OXT SER A  62       7.216 -23.341  -2.219  1.00  0.00           O  
ATOM   1052  CB  SER A  62       6.006 -20.884  -0.759  1.00  0.00           C  
ATOM   1053  OG  SER A  62       6.029 -20.238   0.489  1.00  0.00           O  
ATOM   1054  H   SER A  62       7.660 -19.070  -1.332  1.00  0.00           H  
ATOM   1055  HA  SER A  62       7.940 -21.716  -0.454  1.00  0.00           H  
ATOM   1056 1HB  SER A  62       5.502 -20.245  -1.489  1.00  0.00           H  
ATOM   1057 2HB  SER A  62       5.439 -21.808  -0.684  1.00  0.00           H  
ATOM   1058  HG  SER A  62       6.323 -19.329   0.305  1.00  0.00           H  
TER                                                                             
ATOM   1060  N   VAL B  63     -25.548   4.977   2.473  1.00  0.00           N  
ATOM   1061  CA  VAL B  63     -24.435   5.671   3.111  1.00  0.00           C  
ATOM   1062  C   VAL B  63     -23.686   4.729   4.054  1.00  0.00           C  
ATOM   1063  O   VAL B  63     -24.312   3.978   4.806  1.00  0.00           O  
ATOM   1064  CB  VAL B  63     -24.957   6.897   3.893  1.00  0.00           C  
ATOM   1065  CG1 VAL B  63     -23.809   7.607   4.546  1.00  0.00           C  
ATOM   1066  CG2 VAL B  63     -25.751   7.836   2.966  1.00  0.00           C  
ATOM   1067 1H   VAL B  63     -26.028   5.607   1.861  1.00  0.00           H  
ATOM   1068 2H   VAL B  63     -25.201   4.201   1.947  1.00  0.00           H  
ATOM   1069 3H   VAL B  63     -26.182   4.648   3.174  1.00  0.00           H  
ATOM   1070  HA  VAL B  63     -23.740   6.014   2.346  1.00  0.00           H  
ATOM   1071  HB  VAL B  63     -25.614   6.553   4.689  1.00  0.00           H  
ATOM   1072 1HG1 VAL B  63     -24.188   8.452   5.110  1.00  0.00           H  
ATOM   1073 2HG1 VAL B  63     -23.287   6.930   5.218  1.00  0.00           H  
ATOM   1074 3HG1 VAL B  63     -23.117   7.962   3.783  1.00  0.00           H  
ATOM   1075 1HG2 VAL B  63     -26.123   8.681   3.540  1.00  0.00           H  
ATOM   1076 2HG2 VAL B  63     -25.145   8.199   2.172  1.00  0.00           H  
ATOM   1077 3HG2 VAL B  63     -26.594   7.300   2.542  1.00  0.00           H  
ATOM   1078  N   CYS B  64     -22.356   4.741   3.987  1.00  0.00           N  
ATOM   1079  CA  CYS B  64     -21.542   3.888   4.848  1.00  0.00           C  
ATOM   1080  C   CYS B  64     -20.590   4.704   5.714  1.00  0.00           C  
ATOM   1081  O   CYS B  64     -20.425   5.912   5.527  1.00  0.00           O  
ATOM   1082  CB  CYS B  64     -20.750   2.874   4.025  1.00  0.00           C  
ATOM   1083  SG  CYS B  64     -19.491   3.587   2.932  1.00  0.00           S  
ATOM   1084  H   CYS B  64     -21.906   5.377   3.337  1.00  0.00           H  
ATOM   1085  HA  CYS B  64     -22.209   3.333   5.507  1.00  0.00           H  
ATOM   1086 1HB  CYS B  64     -20.250   2.172   4.693  1.00  0.00           H  
ATOM   1087 2HB  CYS B  64     -21.442   2.298   3.417  1.00  0.00           H  
ATOM   1088  N   GLN B  65     -19.946   4.034   6.667  1.00  0.00           N  
ATOM   1089  CA  GLN B  65     -19.110   4.732   7.633  1.00  0.00           C  
ATOM   1090  C   GLN B  65     -17.758   5.210   7.103  1.00  0.00           C  
ATOM   1091  O   GLN B  65     -17.410   6.377   7.277  1.00  0.00           O  
ATOM   1092  CB  GLN B  65     -18.847   3.787   8.814  1.00  0.00           C  
ATOM   1093  CG  GLN B  65     -20.093   3.432   9.646  1.00  0.00           C  
ATOM   1094  CD  GLN B  65     -20.788   4.625  10.262  1.00  0.00           C  
ATOM   1095  OE1 GLN B  65     -20.159   5.467  10.908  1.00  0.00           O  
ATOM   1096  NE2 GLN B  65     -22.104   4.708  10.065  1.00  0.00           N  
ATOM   1097  H   GLN B  65     -20.081   3.037   6.753  1.00  0.00           H  
ATOM   1098  HA  GLN B  65     -19.659   5.605   7.985  1.00  0.00           H  
ATOM   1099 1HB  GLN B  65     -18.410   2.857   8.447  1.00  0.00           H  
ATOM   1100 2HB  GLN B  65     -18.114   4.240   9.483  1.00  0.00           H  
ATOM   1101 1HG  GLN B  65     -20.806   2.921   9.002  1.00  0.00           H  
ATOM   1102 2HG  GLN B  65     -19.787   2.767  10.459  1.00  0.00           H  
ATOM   1103 1HE2 GLN B  65     -22.622   5.474  10.451  1.00  0.00           H  
ATOM   1104 2HE2 GLN B  65     -22.579   4.004   9.535  1.00  0.00           H  
ATOM   1105  N   GLY B  66     -17.019   4.349   6.414  1.00  0.00           N  
ATOM   1106  CA  GLY B  66     -15.663   4.700   5.985  1.00  0.00           C  
ATOM   1107  C   GLY B  66     -14.652   4.191   7.012  1.00  0.00           C  
ATOM   1108  O   GLY B  66     -15.047   3.682   8.066  1.00  0.00           O  
ATOM   1109  H   GLY B  66     -17.370   3.420   6.235  1.00  0.00           H  
ATOM   1110 1HA  GLY B  66     -15.453   4.259   5.018  1.00  0.00           H  
ATOM   1111 2HA  GLY B  66     -15.565   5.775   5.872  1.00  0.00           H  
ATOM   1112  N   THR B  67     -13.359   4.297   6.694  1.00  0.00           N  
ATOM   1113  CA  THR B  67     -12.306   3.753   7.576  1.00  0.00           C  
ATOM   1114  C   THR B  67     -11.150   4.730   7.898  1.00  0.00           C  
ATOM   1115  O   THR B  67     -11.072   5.822   7.325  1.00  0.00           O  
ATOM   1116  CB  THR B  67     -11.748   2.439   6.970  1.00  0.00           C  
ATOM   1117  OG1 THR B  67     -11.113   2.717   5.721  1.00  0.00           O  
ATOM   1118  CG2 THR B  67     -12.889   1.425   6.724  1.00  0.00           C  
ATOM   1119  H   THR B  67     -13.117   4.752   5.813  1.00  0.00           H  
ATOM   1120  HA  THR B  67     -12.772   3.498   8.527  1.00  0.00           H  
ATOM   1121  HB  THR B  67     -11.018   2.005   7.653  1.00  0.00           H  
ATOM   1122  HG1 THR B  67     -10.206   3.064   5.874  1.00  0.00           H  
ATOM   1123 1HG2 THR B  67     -12.472   0.511   6.302  1.00  0.00           H  
ATOM   1124 2HG2 THR B  67     -13.383   1.197   7.669  1.00  0.00           H  
ATOM   1125 3HG2 THR B  67     -13.614   1.830   6.030  1.00  0.00           H  
ATOM   1126  N   SER B  68     -10.307   4.338   8.879  1.00  0.00           N  
ATOM   1127  CA  SER B  68      -9.117   5.095   9.315  1.00  0.00           C  
ATOM   1128  C   SER B  68      -7.877   4.215   9.621  1.00  0.00           C  
ATOM   1129  O   SER B  68      -7.269   4.361  10.686  1.00  0.00           O  
ATOM   1130  CB  SER B  68      -9.468   5.912  10.542  1.00  0.00           C  
ATOM   1131  OG  SER B  68      -9.975   5.092  11.563  1.00  0.00           O  
ATOM   1132  H   SER B  68     -10.476   3.444   9.315  1.00  0.00           H  
ATOM   1133  HA  SER B  68      -8.841   5.776   8.506  1.00  0.00           H  
ATOM   1134 1HB  SER B  68      -8.581   6.436  10.896  1.00  0.00           H  
ATOM   1135 2HB  SER B  68     -10.207   6.666  10.274  1.00  0.00           H  
ATOM   1136  HG  SER B  68     -10.107   5.666  12.318  1.00  0.00           H  
ATOM   1137  N   ASN B  69      -7.544   3.269   8.739  1.00  0.00           N  
ATOM   1138  CA  ASN B  69      -6.426   2.341   8.967  1.00  0.00           C  
ATOM   1139  C   ASN B  69      -5.117   2.769   8.277  1.00  0.00           C  
ATOM   1140  O   ASN B  69      -4.073   2.161   8.512  1.00  0.00           O  
ATOM   1141  CB  ASN B  69      -6.804   0.947   8.494  1.00  0.00           C  
ATOM   1142  CG  ASN B  69      -7.868   0.303   9.334  1.00  0.00           C  
ATOM   1143  OD1 ASN B  69      -7.825   0.328  10.570  1.00  0.00           O  
ATOM   1144  ND2 ASN B  69      -8.846  -0.272   8.681  1.00  0.00           N  
ATOM   1145  H   ASN B  69      -8.056   3.220   7.859  1.00  0.00           H  
ATOM   1146  HA  ASN B  69      -6.229   2.298  10.037  1.00  0.00           H  
ATOM   1147 1HB  ASN B  69      -7.162   1.011   7.464  1.00  0.00           H  
ATOM   1148 2HB  ASN B  69      -5.918   0.306   8.491  1.00  0.00           H  
ATOM   1149 1HD2 ASN B  69      -9.591  -0.714   9.182  1.00  0.00           H  
ATOM   1150 2HD2 ASN B  69      -8.849  -0.269   7.680  1.00  0.00           H  
ATOM   1151  N   LYS B  70      -5.150   3.826   7.464  1.00  0.00           N  
ATOM   1152  CA  LYS B  70      -3.966   4.307   6.750  1.00  0.00           C  
ATOM   1153  C   LYS B  70      -3.251   3.167   6.001  1.00  0.00           C  
ATOM   1154  O   LYS B  70      -3.834   2.520   5.135  1.00  0.00           O  
ATOM   1155  CB  LYS B  70      -3.051   5.031   7.727  1.00  0.00           C  
ATOM   1156  CG  LYS B  70      -3.728   6.231   8.383  1.00  0.00           C  
ATOM   1157  CD  LYS B  70      -2.782   6.945   9.308  1.00  0.00           C  
ATOM   1158  CE  LYS B  70      -3.418   8.154   9.963  1.00  0.00           C  
ATOM   1159  NZ  LYS B  70      -2.475   8.793  10.910  1.00  0.00           N  
ATOM   1160  H   LYS B  70      -6.032   4.311   7.281  1.00  0.00           H  
ATOM   1161  HA  LYS B  70      -4.292   5.040   6.010  1.00  0.00           H  
ATOM   1162 1HB  LYS B  70      -2.719   4.358   8.517  1.00  0.00           H  
ATOM   1163 2HB  LYS B  70      -2.162   5.398   7.204  1.00  0.00           H  
ATOM   1164 1HG  LYS B  70      -4.075   6.919   7.610  1.00  0.00           H  
ATOM   1165 2HG  LYS B  70      -4.592   5.889   8.954  1.00  0.00           H  
ATOM   1166 1HD  LYS B  70      -2.445   6.253  10.082  1.00  0.00           H  
ATOM   1167 2HD  LYS B  70      -1.909   7.271   8.741  1.00  0.00           H  
ATOM   1168 1HE  LYS B  70      -3.685   8.873   9.190  1.00  0.00           H  
ATOM   1169 2HE  LYS B  70      -4.320   7.857  10.499  1.00  0.00           H  
ATOM   1170 1HZ  LYS B  70      -2.896   9.610  11.329  1.00  0.00           H  
ATOM   1171 2HZ  LYS B  70      -2.224   8.134  11.634  1.00  0.00           H  
ATOM   1172 3HZ  LYS B  70      -1.648   9.051  10.392  1.00  0.00           H  
ATOM   1173  N   LEU B  71      -1.985   2.902   6.333  1.00  0.00           N  
ATOM   1174  CA  LEU B  71      -1.230   1.853   5.645  1.00  0.00           C  
ATOM   1175  C   LEU B  71      -1.166   0.542   6.438  1.00  0.00           C  
ATOM   1176  O   LEU B  71      -0.368  -0.337   6.111  1.00  0.00           O  
ATOM   1177  CB  LEU B  71       0.201   2.313   5.386  1.00  0.00           C  
ATOM   1178  CG  LEU B  71       0.381   3.562   4.532  1.00  0.00           C  
ATOM   1179  CD1 LEU B  71       1.834   3.869   4.519  1.00  0.00           C  
ATOM   1180  CD2 LEU B  71      -0.156   3.359   3.084  1.00  0.00           C  
ATOM   1181  H   LEU B  71      -1.533   3.430   7.061  1.00  0.00           H  
ATOM   1182  HA  LEU B  71      -1.738   1.637   4.707  1.00  0.00           H  
ATOM   1183 1HB  LEU B  71       0.680   2.497   6.347  1.00  0.00           H  
ATOM   1184 2HB  LEU B  71       0.739   1.500   4.892  1.00  0.00           H  
ATOM   1185  HG  LEU B  71      -0.142   4.398   4.997  1.00  0.00           H  
ATOM   1186 1HD1 LEU B  71       1.996   4.779   3.959  1.00  0.00           H  
ATOM   1187 2HD1 LEU B  71       2.163   4.010   5.531  1.00  0.00           H  
ATOM   1188 3HD1 LEU B  71       2.388   3.046   4.070  1.00  0.00           H  
ATOM   1189 1HD2 LEU B  71       0.008   4.272   2.509  1.00  0.00           H  
ATOM   1190 2HD2 LEU B  71       0.372   2.533   2.607  1.00  0.00           H  
ATOM   1191 3HD2 LEU B  71      -1.221   3.143   3.103  1.00  0.00           H  
ATOM   1192  N   THR B  72      -1.984   0.426   7.480  1.00  0.00           N  
ATOM   1193  CA  THR B  72      -2.067  -0.778   8.308  1.00  0.00           C  
ATOM   1194  C   THR B  72      -2.942  -1.879   7.715  1.00  0.00           C  
ATOM   1195  O   THR B  72      -4.029  -1.634   7.186  1.00  0.00           O  
ATOM   1196  CB  THR B  72      -2.582  -0.414   9.721  1.00  0.00           C  
ATOM   1197  OG1 THR B  72      -1.685   0.522  10.315  1.00  0.00           O  
ATOM   1198  CG2 THR B  72      -2.651  -1.642  10.617  1.00  0.00           C  
ATOM   1199  H   THR B  72      -2.618   1.193   7.709  1.00  0.00           H  
ATOM   1200  HA  THR B  72      -1.062  -1.190   8.379  1.00  0.00           H  
ATOM   1201  HB  THR B  72      -3.571   0.026   9.651  1.00  0.00           H  
ATOM   1202  HG1 THR B  72      -1.756   1.360   9.846  1.00  0.00           H  
ATOM   1203 1HG2 THR B  72      -3.001  -1.339  11.601  1.00  0.00           H  
ATOM   1204 2HG2 THR B  72      -3.342  -2.378  10.212  1.00  0.00           H  
ATOM   1205 3HG2 THR B  72      -1.656  -2.082  10.705  1.00  0.00           H  
ATOM   1206  N   GLN B  73      -2.397  -3.092   7.764  1.00  0.00           N  
ATOM   1207  CA  GLN B  73      -3.022  -4.308   7.259  1.00  0.00           C  
ATOM   1208  C   GLN B  73      -3.779  -4.999   8.383  1.00  0.00           C  
ATOM   1209  O   GLN B  73      -3.280  -5.058   9.505  1.00  0.00           O  
ATOM   1210  CB  GLN B  73      -1.969  -5.276   6.656  1.00  0.00           C  
ATOM   1211  CG  GLN B  73      -2.558  -6.566   6.008  1.00  0.00           C  
ATOM   1212  CD  GLN B  73      -1.495  -7.547   5.375  1.00  0.00           C  
ATOM   1213  OE1 GLN B  73      -0.517  -7.178   4.713  1.00  0.00           O  
ATOM   1214  NE2 GLN B  73      -1.708  -8.841   5.605  1.00  0.00           N  
ATOM   1215  H   GLN B  73      -1.501  -3.172   8.245  1.00  0.00           H  
ATOM   1216  HA  GLN B  73      -3.724  -4.039   6.478  1.00  0.00           H  
ATOM   1217 1HB  GLN B  73      -1.393  -4.762   5.895  1.00  0.00           H  
ATOM   1218 2HB  GLN B  73      -1.276  -5.588   7.427  1.00  0.00           H  
ATOM   1219 1HG  GLN B  73      -3.099  -7.133   6.769  1.00  0.00           H  
ATOM   1220 2HG  GLN B  73      -3.250  -6.267   5.217  1.00  0.00           H  
ATOM   1221 1HE2 GLN B  73      -1.090  -9.564   5.219  1.00  0.00           H  
ATOM   1222 2HE2 GLN B  73      -2.470  -9.138   6.206  1.00  0.00           H  
ATOM   1223  N   LEU B  74      -4.966  -5.509   8.103  1.00  0.00           N  
ATOM   1224  CA  LEU B  74      -5.734  -6.207   9.122  1.00  0.00           C  
ATOM   1225  C   LEU B  74      -5.676  -7.728   8.934  1.00  0.00           C  
ATOM   1226  O   LEU B  74      -6.323  -8.258   8.035  1.00  0.00           O  
ATOM   1227  CB  LEU B  74      -7.187  -5.751   9.038  1.00  0.00           C  
ATOM   1228  CG  LEU B  74      -7.439  -4.218   9.123  1.00  0.00           C  
ATOM   1229  CD1 LEU B  74      -8.914  -3.991   8.925  1.00  0.00           C  
ATOM   1230  CD2 LEU B  74      -6.952  -3.637  10.462  1.00  0.00           C  
ATOM   1231  H   LEU B  74      -5.360  -5.402   7.171  1.00  0.00           H  
ATOM   1232  HA  LEU B  74      -5.333  -5.957  10.097  1.00  0.00           H  
ATOM   1233 1HB  LEU B  74      -7.593  -6.094   8.090  1.00  0.00           H  
ATOM   1234 2HB  LEU B  74      -7.744  -6.231   9.839  1.00  0.00           H  
ATOM   1235  HG  LEU B  74      -6.908  -3.716   8.313  1.00  0.00           H  
ATOM   1236 1HD1 LEU B  74      -9.127  -2.937   8.950  1.00  0.00           H  
ATOM   1237 2HD1 LEU B  74      -9.206  -4.398   7.955  1.00  0.00           H  
ATOM   1238 3HD1 LEU B  74      -9.470  -4.492   9.716  1.00  0.00           H  
ATOM   1239 1HD2 LEU B  74      -7.151  -2.564  10.484  1.00  0.00           H  
ATOM   1240 2HD2 LEU B  74      -7.477  -4.117  11.287  1.00  0.00           H  
ATOM   1241 3HD2 LEU B  74      -5.881  -3.796  10.571  1.00  0.00           H  
ATOM   1242  N   GLY B  75      -4.913  -8.443   9.765  1.00  0.00           N  
ATOM   1243  CA  GLY B  75      -4.764  -9.888   9.570  1.00  0.00           C  
ATOM   1244  C   GLY B  75      -4.126 -10.235   8.220  1.00  0.00           C  
ATOM   1245  O   GLY B  75      -3.191  -9.556   7.776  1.00  0.00           O  
ATOM   1246  H   GLY B  75      -4.411  -8.025  10.549  1.00  0.00           H  
ATOM   1247 1HA  GLY B  75      -4.155 -10.294  10.379  1.00  0.00           H  
ATOM   1248 2HA  GLY B  75      -5.742 -10.367   9.641  1.00  0.00           H  
ATOM   1249  N   THR B  76      -4.619 -11.308   7.591  1.00  0.00           N  
ATOM   1250  CA  THR B  76      -4.096 -11.795   6.311  1.00  0.00           C  
ATOM   1251  C   THR B  76      -4.629 -10.985   5.142  1.00  0.00           C  
ATOM   1252  O   THR B  76      -5.532 -10.175   5.307  1.00  0.00           O  
ATOM   1253  CB  THR B  76      -4.435 -13.277   6.081  1.00  0.00           C  
ATOM   1254  OG1 THR B  76      -5.855 -13.433   6.041  1.00  0.00           O  
ATOM   1255  CG2 THR B  76      -3.845 -14.173   7.145  1.00  0.00           C  
ATOM   1256  H   THR B  76      -5.408 -11.821   8.017  1.00  0.00           H  
ATOM   1257  HA  THR B  76      -3.011 -11.701   6.323  1.00  0.00           H  
ATOM   1258  HB  THR B  76      -4.029 -13.578   5.119  1.00  0.00           H  
ATOM   1259  HG1 THR B  76      -6.196 -13.382   6.971  1.00  0.00           H  
ATOM   1260 1HG2 THR B  76      -4.102 -15.211   6.934  1.00  0.00           H  
ATOM   1261 2HG2 THR B  76      -2.762 -14.061   7.155  1.00  0.00           H  
ATOM   1262 3HG2 THR B  76      -4.249 -13.893   8.119  1.00  0.00           H  
ATOM   1263  N   PHE B  77      -4.101 -11.202   3.939  1.00  0.00           N  
ATOM   1264  CA  PHE B  77      -4.632 -10.455   2.801  1.00  0.00           C  
ATOM   1265  C   PHE B  77      -6.119 -10.741   2.613  1.00  0.00           C  
ATOM   1266  O   PHE B  77      -6.903  -9.832   2.335  1.00  0.00           O  
ATOM   1267  CB  PHE B  77      -3.930 -10.810   1.503  1.00  0.00           C  
ATOM   1268  CG  PHE B  77      -2.559 -10.306   1.423  1.00  0.00           C  
ATOM   1269  CD1 PHE B  77      -1.536 -11.178   1.213  1.00  0.00           C  
ATOM   1270  CD2 PHE B  77      -2.275  -8.958   1.576  1.00  0.00           C  
ATOM   1271  CE1 PHE B  77      -0.264 -10.738   1.148  1.00  0.00           C  
ATOM   1272  CE2 PHE B  77      -0.995  -8.511   1.519  1.00  0.00           C  
ATOM   1273  CZ  PHE B  77       0.026  -9.410   1.299  1.00  0.00           C  
ATOM   1274  H   PHE B  77      -3.351 -11.867   3.816  1.00  0.00           H  
ATOM   1275  HA  PHE B  77      -4.504  -9.389   2.994  1.00  0.00           H  
ATOM   1276 1HB  PHE B  77      -3.909 -11.890   1.379  1.00  0.00           H  
ATOM   1277 2HB  PHE B  77      -4.493 -10.397   0.665  1.00  0.00           H  
ATOM   1278  HD1 PHE B  77      -1.747 -12.241   1.092  1.00  0.00           H  
ATOM   1279  HD2 PHE B  77      -3.084  -8.249   1.745  1.00  0.00           H  
ATOM   1280  HE1 PHE B  77       0.517 -11.452   0.978  1.00  0.00           H  
ATOM   1281  HE2 PHE B  77      -0.792  -7.454   1.651  1.00  0.00           H  
ATOM   1282  HZ  PHE B  77       1.057  -9.076   1.253  1.00  0.00           H  
ATOM   1283  N   GLU B  78      -6.518 -12.002   2.790  1.00  0.00           N  
ATOM   1284  CA  GLU B  78      -7.922 -12.358   2.655  1.00  0.00           C  
ATOM   1285  C   GLU B  78      -8.753 -11.693   3.746  1.00  0.00           C  
ATOM   1286  O   GLU B  78      -9.812 -11.134   3.463  1.00  0.00           O  
ATOM   1287  CB  GLU B  78      -8.056 -13.884   2.801  1.00  0.00           C  
ATOM   1288  CG  GLU B  78      -9.473 -14.489   2.753  1.00  0.00           C  
ATOM   1289  CD  GLU B  78     -10.124 -14.444   1.439  1.00  0.00           C  
ATOM   1290  OE1 GLU B  78      -9.433 -14.288   0.473  1.00  0.00           O  
ATOM   1291  OE2 GLU B  78     -11.317 -14.610   1.377  1.00  0.00           O  
ATOM   1292  H   GLU B  78      -5.840 -12.712   3.026  1.00  0.00           H  
ATOM   1293  HA  GLU B  78      -8.277 -11.989   1.692  1.00  0.00           H  
ATOM   1294 1HB  GLU B  78      -7.466 -14.367   2.024  1.00  0.00           H  
ATOM   1295 2HB  GLU B  78      -7.621 -14.180   3.759  1.00  0.00           H  
ATOM   1296 1HG  GLU B  78      -9.408 -15.529   3.071  1.00  0.00           H  
ATOM   1297 2HG  GLU B  78     -10.100 -13.969   3.476  1.00  0.00           H  
ATOM   1298  N   ASP B  79      -8.266 -11.710   4.994  1.00  0.00           N  
ATOM   1299  CA  ASP B  79      -9.028 -11.101   6.088  1.00  0.00           C  
ATOM   1300  C   ASP B  79      -9.218  -9.613   5.827  1.00  0.00           C  
ATOM   1301  O   ASP B  79     -10.318  -9.067   5.993  1.00  0.00           O  
ATOM   1302  CB  ASP B  79      -8.241 -11.200   7.387  1.00  0.00           C  
ATOM   1303  CG  ASP B  79      -8.099 -12.575   7.961  1.00  0.00           C  
ATOM   1304  OD1 ASP B  79      -8.955 -13.408   7.799  1.00  0.00           O  
ATOM   1305  OD2 ASP B  79      -7.007 -12.825   8.467  1.00  0.00           O  
ATOM   1306  H   ASP B  79      -7.376 -12.170   5.195  1.00  0.00           H  
ATOM   1307  HA  ASP B  79     -10.000 -11.585   6.167  1.00  0.00           H  
ATOM   1308 1HB  ASP B  79      -7.257 -10.778   7.220  1.00  0.00           H  
ATOM   1309 2HB  ASP B  79      -8.718 -10.566   8.135  1.00  0.00           H  
ATOM   1310  N   HIS B  80      -8.140  -8.981   5.366  1.00  0.00           N  
ATOM   1311  CA  HIS B  80      -8.092  -7.563   5.076  1.00  0.00           C  
ATOM   1312  C   HIS B  80      -9.120  -7.249   3.996  1.00  0.00           C  
ATOM   1313  O   HIS B  80      -9.927  -6.323   4.141  1.00  0.00           O  
ATOM   1314  CB  HIS B  80      -6.687  -7.154   4.619  1.00  0.00           C  
ATOM   1315  CG  HIS B  80      -6.499  -5.689   4.495  1.00  0.00           C  
ATOM   1316  ND1 HIS B  80      -6.254  -4.888   5.589  1.00  0.00           N  
ATOM   1317  CD2 HIS B  80      -6.533  -4.866   3.432  1.00  0.00           C  
ATOM   1318  CE1 HIS B  80      -6.150  -3.632   5.199  1.00  0.00           C  
ATOM   1319  NE2 HIS B  80      -6.305  -3.588   3.903  1.00  0.00           N  
ATOM   1320  H   HIS B  80      -7.276  -9.511   5.254  1.00  0.00           H  
ATOM   1321  HA  HIS B  80      -8.340  -6.994   5.968  1.00  0.00           H  
ATOM   1322 1HB  HIS B  80      -5.953  -7.540   5.336  1.00  0.00           H  
ATOM   1323 2HB  HIS B  80      -6.467  -7.611   3.657  1.00  0.00           H  
ATOM   1324  HD2 HIS B  80      -6.708  -5.163   2.397  1.00  0.00           H  
ATOM   1325  HE1 HIS B  80      -5.954  -2.773   5.845  1.00  0.00           H  
ATOM   1326  HE2 HIS B  80      -6.252  -2.720   3.351  1.00  0.00           H  
ATOM   1327  N   PHE B  81      -9.096  -8.032   2.914  1.00  0.00           N  
ATOM   1328  CA  PHE B  81     -10.040  -7.880   1.822  1.00  0.00           C  
ATOM   1329  C   PHE B  81     -11.476  -7.975   2.307  1.00  0.00           C  
ATOM   1330  O   PHE B  81     -12.313  -7.148   1.938  1.00  0.00           O  
ATOM   1331  CB  PHE B  81      -9.834  -8.927   0.741  1.00  0.00           C  
ATOM   1332  CG  PHE B  81     -10.867  -8.819  -0.304  1.00  0.00           C  
ATOM   1333  CD1 PHE B  81     -10.752  -7.876  -1.304  1.00  0.00           C  
ATOM   1334  CD2 PHE B  81     -11.988  -9.649  -0.281  1.00  0.00           C  
ATOM   1335  CE1 PHE B  81     -11.720  -7.767  -2.260  1.00  0.00           C  
ATOM   1336  CE2 PHE B  81     -12.954  -9.531  -1.234  1.00  0.00           C  
ATOM   1337  CZ  PHE B  81     -12.820  -8.592  -2.225  1.00  0.00           C  
ATOM   1338  H   PHE B  81      -8.393  -8.767   2.845  1.00  0.00           H  
ATOM   1339  HA  PHE B  81      -9.891  -6.896   1.378  1.00  0.00           H  
ATOM   1340 1HB  PHE B  81      -8.852  -8.806   0.285  1.00  0.00           H  
ATOM   1341 2HB  PHE B  81      -9.879  -9.926   1.175  1.00  0.00           H  
ATOM   1342  HD1 PHE B  81      -9.886  -7.223  -1.323  1.00  0.00           H  
ATOM   1343  HD2 PHE B  81     -12.093 -10.398   0.510  1.00  0.00           H  
ATOM   1344  HE1 PHE B  81     -11.627  -7.037  -3.051  1.00  0.00           H  
ATOM   1345  HE2 PHE B  81     -13.831 -10.179  -1.208  1.00  0.00           H  
ATOM   1346  HZ  PHE B  81     -13.590  -8.501  -2.988  1.00  0.00           H  
ATOM   1347  N   LEU B  82     -11.776  -8.994   3.110  1.00  0.00           N  
ATOM   1348  CA  LEU B  82     -13.132  -9.181   3.593  1.00  0.00           C  
ATOM   1349  C   LEU B  82     -13.564  -7.985   4.442  1.00  0.00           C  
ATOM   1350  O   LEU B  82     -14.725  -7.569   4.391  1.00  0.00           O  
ATOM   1351  CB  LEU B  82     -13.213 -10.488   4.378  1.00  0.00           C  
ATOM   1352  CG  LEU B  82     -13.025 -11.749   3.512  1.00  0.00           C  
ATOM   1353  CD1 LEU B  82     -12.819 -12.954   4.409  1.00  0.00           C  
ATOM   1354  CD2 LEU B  82     -14.230 -11.920   2.601  1.00  0.00           C  
ATOM   1355  H   LEU B  82     -11.048  -9.659   3.379  1.00  0.00           H  
ATOM   1356  HA  LEU B  82     -13.796  -9.254   2.733  1.00  0.00           H  
ATOM   1357 1HB  LEU B  82     -12.428 -10.485   5.136  1.00  0.00           H  
ATOM   1358 2HB  LEU B  82     -14.180 -10.548   4.869  1.00  0.00           H  
ATOM   1359  HG  LEU B  82     -12.141 -11.638   2.896  1.00  0.00           H  
ATOM   1360 1HD1 LEU B  82     -12.667 -13.845   3.795  1.00  0.00           H  
ATOM   1361 2HD1 LEU B  82     -11.935 -12.790   5.031  1.00  0.00           H  
ATOM   1362 3HD1 LEU B  82     -13.691 -13.092   5.043  1.00  0.00           H  
ATOM   1363 1HD2 LEU B  82     -14.091 -12.804   1.979  1.00  0.00           H  
ATOM   1364 2HD2 LEU B  82     -15.130 -12.036   3.203  1.00  0.00           H  
ATOM   1365 3HD2 LEU B  82     -14.335 -11.039   1.962  1.00  0.00           H  
ATOM   1366  N   SER B  83     -12.637  -7.405   5.211  1.00  0.00           N  
ATOM   1367  CA  SER B  83     -12.965  -6.212   5.986  1.00  0.00           C  
ATOM   1368  C   SER B  83     -13.347  -5.067   5.033  1.00  0.00           C  
ATOM   1369  O   SER B  83     -14.370  -4.404   5.233  1.00  0.00           O  
ATOM   1370  CB  SER B  83     -11.824  -5.796   6.888  1.00  0.00           C  
ATOM   1371  OG  SER B  83     -12.174  -4.650   7.620  1.00  0.00           O  
ATOM   1372  H   SER B  83     -11.698  -7.803   5.266  1.00  0.00           H  
ATOM   1373  HA  SER B  83     -13.826  -6.429   6.609  1.00  0.00           H  
ATOM   1374 1HB  SER B  83     -11.580  -6.613   7.565  1.00  0.00           H  
ATOM   1375 2HB  SER B  83     -10.939  -5.593   6.295  1.00  0.00           H  
ATOM   1376  HG  SER B  83     -11.467  -4.519   8.254  1.00  0.00           H  
ATOM   1377  N   LEU B  84     -12.547  -4.861   3.972  1.00  0.00           N  
ATOM   1378  CA  LEU B  84     -12.822  -3.803   2.992  1.00  0.00           C  
ATOM   1379  C   LEU B  84     -14.207  -3.988   2.382  1.00  0.00           C  
ATOM   1380  O   LEU B  84     -15.028  -3.062   2.354  1.00  0.00           O  
ATOM   1381  CB  LEU B  84     -11.799  -3.844   1.829  1.00  0.00           C  
ATOM   1382  CG  LEU B  84     -12.047  -2.833   0.668  1.00  0.00           C  
ATOM   1383  CD1 LEU B  84     -11.868  -1.433   1.183  1.00  0.00           C  
ATOM   1384  CD2 LEU B  84     -11.107  -3.124  -0.509  1.00  0.00           C  
ATOM   1385  H   LEU B  84     -11.717  -5.449   3.864  1.00  0.00           H  
ATOM   1386  HA  LEU B  84     -12.779  -2.837   3.492  1.00  0.00           H  
ATOM   1387 1HB  LEU B  84     -10.805  -3.661   2.234  1.00  0.00           H  
ATOM   1388 2HB  LEU B  84     -11.804  -4.834   1.393  1.00  0.00           H  
ATOM   1389  HG  LEU B  84     -13.077  -2.929   0.339  1.00  0.00           H  
ATOM   1390 1HD1 LEU B  84     -12.072  -0.709   0.392  1.00  0.00           H  
ATOM   1391 2HD1 LEU B  84     -12.537  -1.272   2.005  1.00  0.00           H  
ATOM   1392 3HD1 LEU B  84     -10.845  -1.307   1.530  1.00  0.00           H  
ATOM   1393 1HD2 LEU B  84     -11.310  -2.417  -1.313  1.00  0.00           H  
ATOM   1394 2HD2 LEU B  84     -10.072  -3.020  -0.181  1.00  0.00           H  
ATOM   1395 3HD2 LEU B  84     -11.275  -4.143  -0.867  1.00  0.00           H  
ATOM   1396  N   GLN B  85     -14.463  -5.202   1.906  1.00  0.00           N  
ATOM   1397  CA  GLN B  85     -15.720  -5.522   1.262  1.00  0.00           C  
ATOM   1398  C   GLN B  85     -16.885  -5.289   2.210  1.00  0.00           C  
ATOM   1399  O   GLN B  85     -17.862  -4.626   1.856  1.00  0.00           O  
ATOM   1400  CB  GLN B  85     -15.673  -6.971   0.763  1.00  0.00           C  
ATOM   1401  CG  GLN B  85     -16.881  -7.440  -0.023  1.00  0.00           C  
ATOM   1402  CD  GLN B  85     -16.648  -8.831  -0.618  1.00  0.00           C  
ATOM   1403  OE1 GLN B  85     -16.168  -9.739   0.067  1.00  0.00           O  
ATOM   1404  NE2 GLN B  85     -16.987  -9.007  -1.890  1.00  0.00           N  
ATOM   1405  H   GLN B  85     -13.744  -5.924   1.981  1.00  0.00           H  
ATOM   1406  HA  GLN B  85     -15.856  -4.865   0.417  1.00  0.00           H  
ATOM   1407 1HB  GLN B  85     -14.789  -7.102   0.135  1.00  0.00           H  
ATOM   1408 2HB  GLN B  85     -15.553  -7.636   1.620  1.00  0.00           H  
ATOM   1409 1HG  GLN B  85     -17.741  -7.485   0.646  1.00  0.00           H  
ATOM   1410 2HG  GLN B  85     -17.076  -6.738  -0.834  1.00  0.00           H  
ATOM   1411 1HE2 GLN B  85     -16.854  -9.897  -2.326  1.00  0.00           H  
ATOM   1412 2HE2 GLN B  85     -17.383  -8.254  -2.417  1.00  0.00           H  
ATOM   1413  N   ARG B  86     -16.759  -5.754   3.449  1.00  0.00           N  
ATOM   1414  CA  ARG B  86     -17.819  -5.590   4.428  1.00  0.00           C  
ATOM   1415  C   ARG B  86     -18.158  -4.112   4.660  1.00  0.00           C  
ATOM   1416  O   ARG B  86     -19.332  -3.749   4.758  1.00  0.00           O  
ATOM   1417  CB  ARG B  86     -17.419  -6.248   5.741  1.00  0.00           C  
ATOM   1418  CG  ARG B  86     -18.501  -6.302   6.795  1.00  0.00           C  
ATOM   1419  CD  ARG B  86     -18.045  -6.989   8.055  1.00  0.00           C  
ATOM   1420  NE  ARG B  86     -17.701  -8.404   7.830  1.00  0.00           N  
ATOM   1421  CZ  ARG B  86     -16.441  -8.908   7.848  1.00  0.00           C  
ATOM   1422  NH1 ARG B  86     -15.424  -8.127   8.121  1.00  0.00           N  
ATOM   1423  NH2 ARG B  86     -16.232 -10.192   7.600  1.00  0.00           N  
ATOM   1424  H   ARG B  86     -15.926  -6.276   3.720  1.00  0.00           H  
ATOM   1425  HA  ARG B  86     -18.708  -6.092   4.051  1.00  0.00           H  
ATOM   1426 1HB  ARG B  86     -17.091  -7.268   5.547  1.00  0.00           H  
ATOM   1427 2HB  ARG B  86     -16.566  -5.711   6.164  1.00  0.00           H  
ATOM   1428 1HG  ARG B  86     -18.802  -5.286   7.048  1.00  0.00           H  
ATOM   1429 2HG  ARG B  86     -19.360  -6.844   6.401  1.00  0.00           H  
ATOM   1430 1HD  ARG B  86     -17.159  -6.479   8.435  1.00  0.00           H  
ATOM   1431 2HD  ARG B  86     -18.837  -6.945   8.801  1.00  0.00           H  
ATOM   1432  HE  ARG B  86     -18.455  -9.041   7.615  1.00  0.00           H  
ATOM   1433 1HH1 ARG B  86     -15.577  -7.149   8.317  1.00  0.00           H  
ATOM   1434 2HH1 ARG B  86     -14.487  -8.506   8.137  1.00  0.00           H  
ATOM   1435 1HH2 ARG B  86     -17.014 -10.799   7.394  1.00  0.00           H  
ATOM   1436 2HH2 ARG B  86     -15.294 -10.563   7.619  1.00  0.00           H  
ATOM   1437  N   MET B  87     -17.135  -3.253   4.732  1.00  0.00           N  
ATOM   1438  CA  MET B  87     -17.361  -1.827   4.965  1.00  0.00           C  
ATOM   1439  C   MET B  87     -17.951  -1.054   3.776  1.00  0.00           C  
ATOM   1440  O   MET B  87     -18.695  -0.093   3.985  1.00  0.00           O  
ATOM   1441  CB  MET B  87     -16.051  -1.166   5.405  1.00  0.00           C  
ATOM   1442  CG  MET B  87     -15.524  -1.624   6.769  1.00  0.00           C  
ATOM   1443  SD  MET B  87     -16.682  -1.276   8.131  1.00  0.00           S  
ATOM   1444  CE  MET B  87     -17.450  -2.871   8.416  1.00  0.00           C  
ATOM   1445  H   MET B  87     -16.177  -3.603   4.654  1.00  0.00           H  
ATOM   1446  HA  MET B  87     -18.072  -1.740   5.784  1.00  0.00           H  
ATOM   1447 1HB  MET B  87     -15.278  -1.396   4.665  1.00  0.00           H  
ATOM   1448 2HB  MET B  87     -16.172  -0.082   5.424  1.00  0.00           H  
ATOM   1449 1HG  MET B  87     -15.344  -2.697   6.739  1.00  0.00           H  
ATOM   1450 2HG  MET B  87     -14.579  -1.130   6.980  1.00  0.00           H  
ATOM   1451 1HE  MET B  87     -18.173  -2.789   9.229  1.00  0.00           H  
ATOM   1452 2HE  MET B  87     -17.959  -3.192   7.509  1.00  0.00           H  
ATOM   1453 3HE  MET B  87     -16.685  -3.603   8.683  1.00  0.00           H  
ATOM   1454  N   PHE B  88     -17.638  -1.460   2.540  1.00  0.00           N  
ATOM   1455  CA  PHE B  88     -18.116  -0.707   1.374  1.00  0.00           C  
ATOM   1456  C   PHE B  88     -19.016  -1.465   0.379  1.00  0.00           C  
ATOM   1457  O   PHE B  88     -19.404  -0.893  -0.642  1.00  0.00           O  
ATOM   1458  CB  PHE B  88     -16.908  -0.154   0.625  1.00  0.00           C  
ATOM   1459  CG  PHE B  88     -16.087   0.781   1.456  1.00  0.00           C  
ATOM   1460  CD1 PHE B  88     -14.957   0.323   2.086  1.00  0.00           C  
ATOM   1461  CD2 PHE B  88     -16.435   2.097   1.613  1.00  0.00           C  
ATOM   1462  CE1 PHE B  88     -14.178   1.158   2.871  1.00  0.00           C  
ATOM   1463  CE2 PHE B  88     -15.669   2.934   2.389  1.00  0.00           C  
ATOM   1464  CZ  PHE B  88     -14.535   2.465   3.022  1.00  0.00           C  
ATOM   1465  H   PHE B  88     -17.008  -2.257   2.416  1.00  0.00           H  
ATOM   1466  HA  PHE B  88     -18.687   0.141   1.747  1.00  0.00           H  
ATOM   1467 1HB  PHE B  88     -16.273  -0.975   0.328  1.00  0.00           H  
ATOM   1468 2HB  PHE B  88     -17.231   0.366  -0.275  1.00  0.00           H  
ATOM   1469  HD1 PHE B  88     -14.692  -0.718   1.961  1.00  0.00           H  
ATOM   1470  HD2 PHE B  88     -17.328   2.475   1.116  1.00  0.00           H  
ATOM   1471  HE1 PHE B  88     -13.283   0.778   3.368  1.00  0.00           H  
ATOM   1472  HE2 PHE B  88     -15.955   3.962   2.499  1.00  0.00           H  
ATOM   1473  HZ  PHE B  88     -13.927   3.133   3.636  1.00  0.00           H  
ATOM   1474  N   ASN B  89     -19.433  -2.695   0.696  1.00  0.00           N  
ATOM   1475  CA  ASN B  89     -20.184  -3.550  -0.242  1.00  0.00           C  
ATOM   1476  C   ASN B  89     -21.316  -2.884  -1.025  1.00  0.00           C  
ATOM   1477  O   ASN B  89     -21.424  -3.090  -2.232  1.00  0.00           O  
ATOM   1478  CB  ASN B  89     -20.777  -4.742   0.496  1.00  0.00           C  
ATOM   1479  CG  ASN B  89     -21.312  -5.801  -0.421  1.00  0.00           C  
ATOM   1480  OD1 ASN B  89     -20.613  -6.301  -1.310  1.00  0.00           O  
ATOM   1481  ND2 ASN B  89     -22.558  -6.165  -0.212  1.00  0.00           N  
ATOM   1482  H   ASN B  89     -19.107  -3.120   1.561  1.00  0.00           H  
ATOM   1483  HA  ASN B  89     -19.471  -3.929  -0.969  1.00  0.00           H  
ATOM   1484 1HB  ASN B  89     -20.033  -5.197   1.131  1.00  0.00           H  
ATOM   1485 2HB  ASN B  89     -21.584  -4.400   1.142  1.00  0.00           H  
ATOM   1486 1HD2 ASN B  89     -22.975  -6.871  -0.786  1.00  0.00           H  
ATOM   1487 2HD2 ASN B  89     -23.084  -5.739   0.522  1.00  0.00           H  
ATOM   1488  N   ASN B  90     -22.175  -2.119  -0.357  1.00  0.00           N  
ATOM   1489  CA  ASN B  90     -23.293  -1.475  -1.053  1.00  0.00           C  
ATOM   1490  C   ASN B  90     -23.306   0.016  -0.765  1.00  0.00           C  
ATOM   1491  O   ASN B  90     -24.370   0.621  -0.671  1.00  0.00           O  
ATOM   1492  CB  ASN B  90     -24.628  -2.082  -0.639  1.00  0.00           C  
ATOM   1493  CG  ASN B  90     -24.819  -3.516  -1.081  1.00  0.00           C  
ATOM   1494  OD1 ASN B  90     -24.722  -3.841  -2.270  1.00  0.00           O  
ATOM   1495  ND2 ASN B  90     -25.109  -4.377  -0.138  1.00  0.00           N  
ATOM   1496  H   ASN B  90     -22.042  -1.976   0.633  1.00  0.00           H  
ATOM   1497  HA  ASN B  90     -23.158  -1.594  -2.130  1.00  0.00           H  
ATOM   1498 1HB  ASN B  90     -24.718  -2.038   0.447  1.00  0.00           H  
ATOM   1499 2HB  ASN B  90     -25.437  -1.480  -1.054  1.00  0.00           H  
ATOM   1500 1HD2 ASN B  90     -25.256  -5.339  -0.372  1.00  0.00           H  
ATOM   1501 2HD2 ASN B  90     -25.187  -4.075   0.811  1.00  0.00           H  
ATOM   1502  N   CYS B  91     -22.129   0.591  -0.574  1.00  0.00           N  
ATOM   1503  CA  CYS B  91     -21.997   2.007  -0.236  1.00  0.00           C  
ATOM   1504  C   CYS B  91     -22.028   2.961  -1.442  1.00  0.00           C  
ATOM   1505  O   CYS B  91     -21.362   2.711  -2.446  1.00  0.00           O  
ATOM   1506  CB  CYS B  91     -20.695   2.199   0.531  1.00  0.00           C  
ATOM   1507  SG  CYS B  91     -20.415   3.862   1.118  1.00  0.00           S  
ATOM   1508  H   CYS B  91     -21.278   0.029  -0.675  1.00  0.00           H  
ATOM   1509  HA  CYS B  91     -22.824   2.273   0.424  1.00  0.00           H  
ATOM   1510 1HB  CYS B  91     -20.676   1.521   1.375  1.00  0.00           H  
ATOM   1511 2HB  CYS B  91     -19.860   1.919  -0.108  1.00  0.00           H  
ATOM   1512  N   GLU B  92     -22.793   4.062  -1.348  1.00  0.00           N  
ATOM   1513  CA  GLU B  92     -22.769   5.097  -2.383  1.00  0.00           C  
ATOM   1514  C   GLU B  92     -22.022   6.330  -1.848  1.00  0.00           C  
ATOM   1515  O   GLU B  92     -21.248   6.979  -2.568  1.00  0.00           O  
ATOM   1516  CB  GLU B  92     -24.200   5.486  -2.827  1.00  0.00           C  
ATOM   1517  CG  GLU B  92     -25.024   4.335  -3.458  1.00  0.00           C  
ATOM   1518  CD  GLU B  92     -26.485   4.713  -3.849  1.00  0.00           C  
ATOM   1519  OE1 GLU B  92     -26.700   5.423  -4.813  1.00  0.00           O  
ATOM   1520  OE2 GLU B  92     -27.375   4.307  -3.144  1.00  0.00           O  
ATOM   1521  H   GLU B  92     -23.383   4.223  -0.541  1.00  0.00           H  
ATOM   1522  HA  GLU B  92     -22.229   4.722  -3.234  1.00  0.00           H  
ATOM   1523 1HB  GLU B  92     -24.756   5.865  -1.980  1.00  0.00           H  
ATOM   1524 2HB  GLU B  92     -24.139   6.295  -3.551  1.00  0.00           H  
ATOM   1525 1HG  GLU B  92     -24.499   3.992  -4.349  1.00  0.00           H  
ATOM   1526 2HG  GLU B  92     -25.046   3.504  -2.762  1.00  0.00           H  
ATOM   1527  N   VAL B  93     -22.222   6.617  -0.563  1.00  0.00           N  
ATOM   1528  CA  VAL B  93     -21.584   7.760   0.078  1.00  0.00           C  
ATOM   1529  C   VAL B  93     -20.749   7.348   1.281  1.00  0.00           C  
ATOM   1530  O   VAL B  93     -21.269   6.752   2.225  1.00  0.00           O  
ATOM   1531  CB  VAL B  93     -22.644   8.748   0.568  1.00  0.00           C  
ATOM   1532  CG1 VAL B  93     -21.972   9.921   1.278  1.00  0.00           C  
ATOM   1533  CG2 VAL B  93     -23.516   9.206  -0.606  1.00  0.00           C  
ATOM   1534  H   VAL B  93     -22.889   6.056  -0.039  1.00  0.00           H  
ATOM   1535  HA  VAL B  93     -20.935   8.255  -0.645  1.00  0.00           H  
ATOM   1536  HB  VAL B  93     -23.249   8.257   1.283  1.00  0.00           H  
ATOM   1537 1HG1 VAL B  93     -22.733  10.605   1.648  1.00  0.00           H  
ATOM   1538 2HG1 VAL B  93     -21.381   9.555   2.118  1.00  0.00           H  
ATOM   1539 3HG1 VAL B  93     -21.321  10.446   0.579  1.00  0.00           H  
ATOM   1540 1HG2 VAL B  93     -24.281   9.892  -0.245  1.00  0.00           H  
ATOM   1541 2HG2 VAL B  93     -22.894   9.713  -1.348  1.00  0.00           H  
ATOM   1542 3HG2 VAL B  93     -24.000   8.343  -1.065  1.00  0.00           H  
ATOM   1543  N   VAL B  94     -19.473   7.720   1.279  1.00  0.00           N  
ATOM   1544  CA  VAL B  94     -18.604   7.377   2.396  1.00  0.00           C  
ATOM   1545  C   VAL B  94     -18.485   8.576   3.335  1.00  0.00           C  
ATOM   1546  O   VAL B  94     -18.032   9.646   2.924  1.00  0.00           O  
ATOM   1547  CB  VAL B  94     -17.190   7.012   1.888  1.00  0.00           C  
ATOM   1548  CG1 VAL B  94     -16.331   6.651   3.039  1.00  0.00           C  
ATOM   1549  CG2 VAL B  94     -17.255   5.913   0.860  1.00  0.00           C  
ATOM   1550  H   VAL B  94     -19.098   8.209   0.466  1.00  0.00           H  
ATOM   1551  HA  VAL B  94     -19.031   6.537   2.945  1.00  0.00           H  
ATOM   1552  HB  VAL B  94     -16.753   7.866   1.443  1.00  0.00           H  
ATOM   1553 1HG1 VAL B  94     -15.328   6.424   2.693  1.00  0.00           H  
ATOM   1554 2HG1 VAL B  94     -16.301   7.479   3.718  1.00  0.00           H  
ATOM   1555 3HG1 VAL B  94     -16.758   5.789   3.535  1.00  0.00           H  
ATOM   1556 1HG2 VAL B  94     -16.253   5.686   0.502  1.00  0.00           H  
ATOM   1557 2HG2 VAL B  94     -17.680   5.037   1.289  1.00  0.00           H  
ATOM   1558 3HG2 VAL B  94     -17.873   6.249   0.026  1.00  0.00           H  
ATOM   1559  N   LEU B  95     -18.886   8.418   4.599  1.00  0.00           N  
ATOM   1560  CA  LEU B  95     -18.821   9.544   5.538  1.00  0.00           C  
ATOM   1561  C   LEU B  95     -17.402   9.794   6.057  1.00  0.00           C  
ATOM   1562  O   LEU B  95     -17.019  10.932   6.343  1.00  0.00           O  
ATOM   1563  CB  LEU B  95     -19.766   9.295   6.698  1.00  0.00           C  
ATOM   1564  CG  LEU B  95     -21.216   9.209   6.294  1.00  0.00           C  
ATOM   1565  CD1 LEU B  95     -22.026   8.681   7.466  1.00  0.00           C  
ATOM   1566  CD2 LEU B  95     -21.702  10.583   5.822  1.00  0.00           C  
ATOM   1567  H   LEU B  95     -19.280   7.523   4.908  1.00  0.00           H  
ATOM   1568  HA  LEU B  95     -19.152  10.437   5.016  1.00  0.00           H  
ATOM   1569 1HB  LEU B  95     -19.491   8.347   7.172  1.00  0.00           H  
ATOM   1570 2HB  LEU B  95     -19.654  10.096   7.425  1.00  0.00           H  
ATOM   1571  HG  LEU B  95     -21.308   8.500   5.476  1.00  0.00           H  
ATOM   1572 1HD1 LEU B  95     -23.071   8.592   7.184  1.00  0.00           H  
ATOM   1573 2HD1 LEU B  95     -21.642   7.697   7.750  1.00  0.00           H  
ATOM   1574 3HD1 LEU B  95     -21.937   9.364   8.307  1.00  0.00           H  
ATOM   1575 1HD2 LEU B  95     -22.746  10.514   5.514  1.00  0.00           H  
ATOM   1576 2HD2 LEU B  95     -21.609  11.304   6.634  1.00  0.00           H  
ATOM   1577 3HD2 LEU B  95     -21.096  10.908   4.974  1.00  0.00           H  
ATOM   1578  N   GLY B  96     -16.628   8.727   6.174  1.00  0.00           N  
ATOM   1579  CA  GLY B  96     -15.242   8.784   6.583  1.00  0.00           C  
ATOM   1580  C   GLY B  96     -14.383   8.754   5.329  1.00  0.00           C  
ATOM   1581  O   GLY B  96     -14.707   9.414   4.328  1.00  0.00           O  
ATOM   1582  H   GLY B  96     -17.024   7.808   6.011  1.00  0.00           H  
ATOM   1583 1HA  GLY B  96     -15.054   9.694   7.149  1.00  0.00           H  
ATOM   1584 2HA  GLY B  96     -15.011   7.932   7.224  1.00  0.00           H  
ATOM   1585  N   ASN B  97     -13.265   8.039   5.403  1.00  0.00           N  
ATOM   1586  CA  ASN B  97     -12.341   7.983   4.282  1.00  0.00           C  
ATOM   1587  C   ASN B  97     -12.551   6.686   3.499  1.00  0.00           C  
ATOM   1588  O   ASN B  97     -13.066   5.692   4.037  1.00  0.00           O  
ATOM   1589  CB  ASN B  97     -10.934   8.056   4.793  1.00  0.00           C  
ATOM   1590  CG  ASN B  97     -10.733   9.227   5.682  1.00  0.00           C  
ATOM   1591  OD1 ASN B  97     -10.751  10.412   5.312  1.00  0.00           O  
ATOM   1592  ND2 ASN B  97     -10.540   8.883   6.929  1.00  0.00           N  
ATOM   1593  H   ASN B  97     -13.046   7.524   6.250  1.00  0.00           H  
ATOM   1594  HA  ASN B  97     -12.532   8.818   3.604  1.00  0.00           H  
ATOM   1595 1HB  ASN B  97     -10.679   7.147   5.322  1.00  0.00           H  
ATOM   1596 2HB  ASN B  97     -10.251   8.133   3.951  1.00  0.00           H  
ATOM   1597 1HD2 ASN B  97     -10.380   9.572   7.636  1.00  0.00           H  
ATOM   1598 2HD2 ASN B  97     -10.558   7.883   7.158  1.00  0.00           H  
ATOM   1599  N   LEU B  98     -12.132   6.683   2.243  1.00  0.00           N  
ATOM   1600  CA  LEU B  98     -12.151   5.469   1.440  1.00  0.00           C  
ATOM   1601  C   LEU B  98     -10.728   4.957   1.349  1.00  0.00           C  
ATOM   1602  O   LEU B  98      -9.877   5.603   0.739  1.00  0.00           O  
ATOM   1603  CB  LEU B  98     -12.715   5.757   0.049  1.00  0.00           C  
ATOM   1604  CG  LEU B  98     -12.709   4.604  -0.982  1.00  0.00           C  
ATOM   1605  CD1 LEU B  98     -13.588   3.453  -0.507  1.00  0.00           C  
ATOM   1606  CD2 LEU B  98     -13.214   5.143  -2.311  1.00  0.00           C  
ATOM   1607  H   LEU B  98     -11.723   7.537   1.861  1.00  0.00           H  
ATOM   1608  HA  LEU B  98     -12.766   4.717   1.931  1.00  0.00           H  
ATOM   1609 1HB  LEU B  98     -13.741   6.092   0.163  1.00  0.00           H  
ATOM   1610 2HB  LEU B  98     -12.144   6.556  -0.367  1.00  0.00           H  
ATOM   1611  HG  LEU B  98     -11.691   4.230  -1.102  1.00  0.00           H  
ATOM   1612 1HD1 LEU B  98     -13.569   2.650  -1.243  1.00  0.00           H  
ATOM   1613 2HD1 LEU B  98     -13.207   3.079   0.440  1.00  0.00           H  
ATOM   1614 3HD1 LEU B  98     -14.612   3.802  -0.378  1.00  0.00           H  
ATOM   1615 1HD2 LEU B  98     -13.203   4.351  -3.038  1.00  0.00           H  
ATOM   1616 2HD2 LEU B  98     -14.221   5.507  -2.183  1.00  0.00           H  
ATOM   1617 3HD2 LEU B  98     -12.575   5.956  -2.652  1.00  0.00           H  
ATOM   1618  N   GLU B  99     -10.468   3.816   1.965  1.00  0.00           N  
ATOM   1619  CA  GLU B  99      -9.120   3.275   1.997  1.00  0.00           C  
ATOM   1620  C   GLU B  99      -9.101   1.894   1.364  1.00  0.00           C  
ATOM   1621  O   GLU B  99      -9.692   0.951   1.891  1.00  0.00           O  
ATOM   1622  CB  GLU B  99      -8.615   3.223   3.439  1.00  0.00           C  
ATOM   1623  CG  GLU B  99      -8.526   4.609   4.155  1.00  0.00           C  
ATOM   1624  CD  GLU B  99      -8.046   4.481   5.574  1.00  0.00           C  
ATOM   1625  OE1 GLU B  99      -7.210   5.257   6.026  1.00  0.00           O  
ATOM   1626  OE2 GLU B  99      -8.541   3.590   6.235  1.00  0.00           O  
ATOM   1627  H   GLU B  99     -11.213   3.325   2.441  1.00  0.00           H  
ATOM   1628  HA  GLU B  99      -8.462   3.920   1.423  1.00  0.00           H  
ATOM   1629 1HB  GLU B  99      -9.256   2.572   4.019  1.00  0.00           H  
ATOM   1630 2HB  GLU B  99      -7.614   2.784   3.451  1.00  0.00           H  
ATOM   1631 1HG  GLU B  99      -7.857   5.251   3.611  1.00  0.00           H  
ATOM   1632 2HG  GLU B  99      -9.514   5.075   4.154  1.00  0.00           H  
ATOM   1633  N   ILE B 100      -8.455   1.796   0.213  1.00  0.00           N  
ATOM   1634  CA  ILE B 100      -8.376   0.553  -0.535  1.00  0.00           C  
ATOM   1635  C   ILE B 100      -6.925   0.135  -0.523  1.00  0.00           C  
ATOM   1636  O   ILE B 100      -6.109   0.670  -1.286  1.00  0.00           O  
ATOM   1637  CB  ILE B 100      -8.844   0.783  -1.980  1.00  0.00           C  
ATOM   1638  CG1 ILE B 100     -10.277   1.318  -1.963  1.00  0.00           C  
ATOM   1639  CG2 ILE B 100      -8.763  -0.534  -2.796  1.00  0.00           C  
ATOM   1640  CD1 ILE B 100     -10.690   1.893  -3.258  1.00  0.00           C  
ATOM   1641  H   ILE B 100      -7.978   2.624  -0.139  1.00  0.00           H  
ATOM   1642  HA  ILE B 100      -8.979  -0.216  -0.054  1.00  0.00           H  
ATOM   1643  HB  ILE B 100      -8.214   1.533  -2.445  1.00  0.00           H  
ATOM   1644 1HG1 ILE B 100     -10.955   0.499  -1.716  1.00  0.00           H  
ATOM   1645 2HG1 ILE B 100     -10.372   2.088  -1.202  1.00  0.00           H  
ATOM   1646 1HG2 ILE B 100      -9.096  -0.355  -3.815  1.00  0.00           H  
ATOM   1647 2HG2 ILE B 100      -7.733  -0.894  -2.808  1.00  0.00           H  
ATOM   1648 3HG2 ILE B 100      -9.398  -1.284  -2.340  1.00  0.00           H  
ATOM   1649 1HD1 ILE B 100     -11.719   2.245  -3.194  1.00  0.00           H  
ATOM   1650 2HD1 ILE B 100     -10.034   2.724  -3.506  1.00  0.00           H  
ATOM   1651 3HD1 ILE B 100     -10.607   1.139  -4.013  1.00  0.00           H  
ATOM   1652  N   THR B 101      -6.600  -0.803   0.343  1.00  0.00           N  
ATOM   1653  CA  THR B 101      -5.212  -1.173   0.483  1.00  0.00           C  
ATOM   1654  C   THR B 101      -5.001  -2.668   0.442  1.00  0.00           C  
ATOM   1655  O   THR B 101      -5.889  -3.442   0.793  1.00  0.00           O  
ATOM   1656  CB  THR B 101      -4.626  -0.597   1.801  1.00  0.00           C  
ATOM   1657  OG1 THR B 101      -5.350  -1.149   2.935  1.00  0.00           O  
ATOM   1658  CG2 THR B 101      -4.735   0.970   1.832  1.00  0.00           C  
ATOM   1659  H   THR B 101      -7.312  -1.227   0.922  1.00  0.00           H  
ATOM   1660  HA  THR B 101      -4.671  -0.755  -0.354  1.00  0.00           H  
ATOM   1661  HB  THR B 101      -3.574  -0.879   1.871  1.00  0.00           H  
ATOM   1662  HG1 THR B 101      -4.862  -0.947   3.748  1.00  0.00           H  
ATOM   1663 1HG2 THR B 101      -4.306   1.349   2.761  1.00  0.00           H  
ATOM   1664 2HG2 THR B 101      -4.193   1.384   0.988  1.00  0.00           H  
ATOM   1665 3HG2 THR B 101      -5.775   1.277   1.774  1.00  0.00           H  
ATOM   1666  N   TYR B 102      -3.819  -3.065   0.009  1.00  0.00           N  
ATOM   1667  CA  TYR B 102      -3.390  -4.464  -0.000  1.00  0.00           C  
ATOM   1668  C   TYR B 102      -4.325  -5.454  -0.722  1.00  0.00           C  
ATOM   1669  O   TYR B 102      -4.256  -6.658  -0.458  1.00  0.00           O  
ATOM   1670  CB  TYR B 102      -3.174  -4.961   1.437  1.00  0.00           C  
ATOM   1671  CG  TYR B 102      -2.177  -4.160   2.247  1.00  0.00           C  
ATOM   1672  CD1 TYR B 102      -2.597  -3.326   3.285  1.00  0.00           C  
ATOM   1673  CD2 TYR B 102      -0.846  -4.249   1.950  1.00  0.00           C  
ATOM   1674  CE1 TYR B 102      -1.670  -2.602   4.007  1.00  0.00           C  
ATOM   1675  CE2 TYR B 102       0.062  -3.530   2.674  1.00  0.00           C  
ATOM   1676  CZ  TYR B 102      -0.330  -2.722   3.685  1.00  0.00           C  
ATOM   1677  OH  TYR B 102       0.630  -2.032   4.371  1.00  0.00           O  
ATOM   1678  H   TYR B 102      -3.172  -2.331  -0.299  1.00  0.00           H  
ATOM   1679  HA  TYR B 102      -2.438  -4.514  -0.512  1.00  0.00           H  
ATOM   1680 1HB  TYR B 102      -4.114  -4.965   1.966  1.00  0.00           H  
ATOM   1681 2HB  TYR B 102      -2.825  -5.980   1.407  1.00  0.00           H  
ATOM   1682  HD1 TYR B 102      -3.650  -3.246   3.522  1.00  0.00           H  
ATOM   1683  HD2 TYR B 102      -0.514  -4.886   1.136  1.00  0.00           H  
ATOM   1684  HE1 TYR B 102      -1.991  -1.948   4.819  1.00  0.00           H  
ATOM   1685  HE2 TYR B 102       1.110  -3.587   2.440  1.00  0.00           H  
ATOM   1686  HH  TYR B 102       0.218  -1.429   5.005  1.00  0.00           H  
ATOM   1687  N   VAL B 103      -5.131  -5.005  -1.683  1.00  0.00           N  
ATOM   1688  CA  VAL B 103      -5.996  -5.934  -2.392  1.00  0.00           C  
ATOM   1689  C   VAL B 103      -5.116  -6.594  -3.426  1.00  0.00           C  
ATOM   1690  O   VAL B 103      -4.399  -5.890  -4.148  1.00  0.00           O  
ATOM   1691  CB  VAL B 103      -7.193  -5.232  -3.048  1.00  0.00           C  
ATOM   1692  CG1 VAL B 103      -8.042  -6.284  -3.803  1.00  0.00           C  
ATOM   1693  CG2 VAL B 103      -8.004  -4.490  -1.980  1.00  0.00           C  
ATOM   1694  H   VAL B 103      -5.170  -4.018  -1.902  1.00  0.00           H  
ATOM   1695  HA  VAL B 103      -6.373  -6.688  -1.700  1.00  0.00           H  
ATOM   1696  HB  VAL B 103      -6.828  -4.513  -3.783  1.00  0.00           H  
ATOM   1697 1HG1 VAL B 103      -8.873  -5.823  -4.283  1.00  0.00           H  
ATOM   1698 2HG1 VAL B 103      -7.457  -6.789  -4.552  1.00  0.00           H  
ATOM   1699 3HG1 VAL B 103      -8.407  -7.018  -3.098  1.00  0.00           H  
ATOM   1700 1HG2 VAL B 103      -8.836  -3.980  -2.444  1.00  0.00           H  
ATOM   1701 2HG2 VAL B 103      -8.372  -5.196  -1.239  1.00  0.00           H  
ATOM   1702 3HG2 VAL B 103      -7.370  -3.753  -1.484  1.00  0.00           H  
ATOM   1703  N   GLN B 104      -5.145  -7.917  -3.464  1.00  0.00           N  
ATOM   1704  CA  GLN B 104      -4.270  -8.685  -4.327  1.00  0.00           C  
ATOM   1705  C   GLN B 104      -4.887  -9.118  -5.644  1.00  0.00           C  
ATOM   1706  O   GLN B 104      -6.090  -8.957  -5.888  1.00  0.00           O  
ATOM   1707  CB  GLN B 104      -3.801  -9.945  -3.574  1.00  0.00           C  
ATOM   1708  CG  GLN B 104      -3.118  -9.694  -2.220  1.00  0.00           C  
ATOM   1709  CD  GLN B 104      -1.824  -8.952  -2.322  1.00  0.00           C  
ATOM   1710  OE1 GLN B 104      -0.843  -9.444  -2.935  1.00  0.00           O  
ATOM   1711  NE2 GLN B 104      -1.799  -7.769  -1.729  1.00  0.00           N  
ATOM   1712  H   GLN B 104      -5.773  -8.407  -2.844  1.00  0.00           H  
ATOM   1713  HA  GLN B 104      -3.425  -8.057  -4.557  1.00  0.00           H  
ATOM   1714 1HB  GLN B 104      -4.640 -10.581  -3.390  1.00  0.00           H  
ATOM   1715 2HB  GLN B 104      -3.109 -10.506  -4.196  1.00  0.00           H  
ATOM   1716 1HG  GLN B 104      -3.783  -9.105  -1.587  1.00  0.00           H  
ATOM   1717 2HG  GLN B 104      -2.915 -10.653  -1.743  1.00  0.00           H  
ATOM   1718 1HE2 GLN B 104      -0.974  -7.211  -1.746  1.00  0.00           H  
ATOM   1719 2HE2 GLN B 104      -2.630  -7.430  -1.230  1.00  0.00           H  
ATOM   1720  N   ARG B 105      -4.032  -9.654  -6.504  1.00  0.00           N  
ATOM   1721  CA  ARG B 105      -4.461 -10.191  -7.779  1.00  0.00           C  
ATOM   1722  C   ARG B 105      -5.594 -11.175  -7.630  1.00  0.00           C  
ATOM   1723  O   ARG B 105      -5.606 -12.009  -6.726  1.00  0.00           O  
ATOM   1724  CB  ARG B 105      -3.311 -10.865  -8.493  1.00  0.00           C  
ATOM   1725  CG  ARG B 105      -2.241  -9.918  -9.008  1.00  0.00           C  
ATOM   1726  CD  ARG B 105      -1.129 -10.658  -9.636  1.00  0.00           C  
ATOM   1727  NE  ARG B 105      -1.550 -11.345 -10.865  1.00  0.00           N  
ATOM   1728  CZ  ARG B 105      -0.819 -12.268 -11.531  1.00  0.00           C  
ATOM   1729  NH1 ARG B 105       0.367 -12.625 -11.086  1.00  0.00           N  
ATOM   1730  NH2 ARG B 105      -1.305 -12.815 -12.635  1.00  0.00           N  
ATOM   1731  H   ARG B 105      -3.051  -9.701  -6.252  1.00  0.00           H  
ATOM   1732  HA  ARG B 105      -4.805  -9.368  -8.401  1.00  0.00           H  
ATOM   1733 1HB  ARG B 105      -2.831 -11.570  -7.818  1.00  0.00           H  
ATOM   1734 2HB  ARG B 105      -3.698 -11.436  -9.337  1.00  0.00           H  
ATOM   1735 1HG  ARG B 105      -2.670  -9.244  -9.750  1.00  0.00           H  
ATOM   1736 2HG  ARG B 105      -1.838  -9.328  -8.182  1.00  0.00           H  
ATOM   1737 1HD  ARG B 105      -0.340  -9.958  -9.884  1.00  0.00           H  
ATOM   1738 2HD  ARG B 105      -0.754 -11.398  -8.933  1.00  0.00           H  
ATOM   1739  HE  ARG B 105      -2.453 -11.102 -11.250  1.00  0.00           H  
ATOM   1740 1HH1 ARG B 105       0.734 -12.204 -10.245  1.00  0.00           H  
ATOM   1741 2HH1 ARG B 105       0.912 -13.315 -11.583  1.00  0.00           H  
ATOM   1742 1HH2 ARG B 105      -2.219 -12.542 -12.975  1.00  0.00           H  
ATOM   1743 2HH2 ARG B 105      -0.768 -13.506 -13.140  1.00  0.00           H  
ATOM   1744  N   ASN B 106      -6.547 -11.040  -8.542  1.00  0.00           N  
ATOM   1745  CA  ASN B 106      -7.759 -11.842  -8.661  1.00  0.00           C  
ATOM   1746  C   ASN B 106      -8.811 -11.620  -7.562  1.00  0.00           C  
ATOM   1747  O   ASN B 106      -9.823 -12.322  -7.532  1.00  0.00           O  
ATOM   1748  CB  ASN B 106      -7.403 -13.314  -8.743  1.00  0.00           C  
ATOM   1749  CG  ASN B 106      -6.460 -13.604  -9.876  1.00  0.00           C  
ATOM   1750  OD1 ASN B 106      -6.566 -13.035 -10.973  1.00  0.00           O  
ATOM   1751  ND2 ASN B 106      -5.523 -14.482  -9.631  1.00  0.00           N  
ATOM   1752  H   ASN B 106      -6.427 -10.308  -9.223  1.00  0.00           H  
ATOM   1753  HA  ASN B 106      -8.241 -11.561  -9.599  1.00  0.00           H  
ATOM   1754 1HB  ASN B 106      -6.978 -13.669  -7.810  1.00  0.00           H  
ATOM   1755 2HB  ASN B 106      -8.315 -13.885  -8.910  1.00  0.00           H  
ATOM   1756 1HD2 ASN B 106      -4.860 -14.722 -10.339  1.00  0.00           H  
ATOM   1757 2HD2 ASN B 106      -5.468 -14.915  -8.729  1.00  0.00           H  
ATOM   1758  N   TYR B 107      -8.646 -10.591  -6.730  1.00  0.00           N  
ATOM   1759  CA  TYR B 107      -9.715 -10.239  -5.801  1.00  0.00           C  
ATOM   1760  C   TYR B 107     -10.655  -9.236  -6.436  1.00  0.00           C  
ATOM   1761  O   TYR B 107     -10.262  -8.144  -6.840  1.00  0.00           O  
ATOM   1762  CB  TYR B 107      -9.170  -9.696  -4.489  1.00  0.00           C  
ATOM   1763  CG  TYR B 107      -8.641 -10.737  -3.554  1.00  0.00           C  
ATOM   1764  CD1 TYR B 107      -7.380 -11.246  -3.691  1.00  0.00           C  
ATOM   1765  CD2 TYR B 107      -9.453 -11.161  -2.518  1.00  0.00           C  
ATOM   1766  CE1 TYR B 107      -6.923 -12.194  -2.791  1.00  0.00           C  
ATOM   1767  CE2 TYR B 107      -9.008 -12.096  -1.612  1.00  0.00           C  
ATOM   1768  CZ  TYR B 107      -7.745 -12.617  -1.746  1.00  0.00           C  
ATOM   1769  OH  TYR B 107      -7.285 -13.559  -0.858  1.00  0.00           O  
ATOM   1770  H   TYR B 107      -7.778 -10.051  -6.717  1.00  0.00           H  
ATOM   1771  HA  TYR B 107     -10.292 -11.135  -5.577  1.00  0.00           H  
ATOM   1772 1HB  TYR B 107      -8.363  -9.010  -4.706  1.00  0.00           H  
ATOM   1773 2HB  TYR B 107      -9.943  -9.142  -3.984  1.00  0.00           H  
ATOM   1774  HD1 TYR B 107      -6.744 -10.917  -4.504  1.00  0.00           H  
ATOM   1775  HD2 TYR B 107     -10.450 -10.747  -2.423  1.00  0.00           H  
ATOM   1776  HE1 TYR B 107      -5.921 -12.607  -2.903  1.00  0.00           H  
ATOM   1777  HE2 TYR B 107      -9.654 -12.423  -0.796  1.00  0.00           H  
ATOM   1778  HH  TYR B 107      -7.943 -13.699  -0.165  1.00  0.00           H  
ATOM   1779  N   ASP B 108     -11.908  -9.638  -6.587  1.00  0.00           N  
ATOM   1780  CA  ASP B 108     -12.883  -8.772  -7.220  1.00  0.00           C  
ATOM   1781  C   ASP B 108     -13.233  -7.554  -6.383  1.00  0.00           C  
ATOM   1782  O   ASP B 108     -13.592  -7.670  -5.215  1.00  0.00           O  
ATOM   1783  CB  ASP B 108     -14.165  -9.520  -7.571  1.00  0.00           C  
ATOM   1784  CG  ASP B 108     -15.137  -8.594  -8.253  1.00  0.00           C  
ATOM   1785  OD1 ASP B 108     -15.147  -8.480  -9.449  1.00  0.00           O  
ATOM   1786  OD2 ASP B 108     -15.846  -7.927  -7.554  1.00  0.00           O  
ATOM   1787  H   ASP B 108     -12.181 -10.553  -6.257  1.00  0.00           H  
ATOM   1788  HA  ASP B 108     -12.451  -8.414  -8.154  1.00  0.00           H  
ATOM   1789 1HB  ASP B 108     -13.939 -10.359  -8.231  1.00  0.00           H  
ATOM   1790 2HB  ASP B 108     -14.624  -9.918  -6.666  1.00  0.00           H  
ATOM   1791  N   LEU B 109     -13.175  -6.394  -7.013  1.00  0.00           N  
ATOM   1792  CA  LEU B 109     -13.547  -5.140  -6.388  1.00  0.00           C  
ATOM   1793  C   LEU B 109     -14.741  -4.478  -7.068  1.00  0.00           C  
ATOM   1794  O   LEU B 109     -14.894  -3.262  -6.982  1.00  0.00           O  
ATOM   1795  CB  LEU B 109     -12.376  -4.163  -6.383  1.00  0.00           C  
ATOM   1796  CG  LEU B 109     -11.177  -4.520  -5.532  1.00  0.00           C  
ATOM   1797  CD1 LEU B 109     -10.044  -3.555  -5.838  1.00  0.00           C  
ATOM   1798  CD2 LEU B 109     -11.585  -4.432  -4.088  1.00  0.00           C  
ATOM   1799  H   LEU B 109     -12.858  -6.384  -7.973  1.00  0.00           H  
ATOM   1800  HA  LEU B 109     -13.820  -5.344  -5.359  1.00  0.00           H  
ATOM   1801 1HB  LEU B 109     -12.016  -4.060  -7.402  1.00  0.00           H  
ATOM   1802 2HB  LEU B 109     -12.746  -3.227  -6.051  1.00  0.00           H  
ATOM   1803  HG  LEU B 109     -10.842  -5.536  -5.763  1.00  0.00           H  
ATOM   1804 1HD1 LEU B 109      -9.177  -3.788  -5.234  1.00  0.00           H  
ATOM   1805 2HD1 LEU B 109      -9.780  -3.641  -6.893  1.00  0.00           H  
ATOM   1806 3HD1 LEU B 109     -10.364  -2.543  -5.622  1.00  0.00           H  
ATOM   1807 1HD2 LEU B 109     -10.754  -4.688  -3.451  1.00  0.00           H  
ATOM   1808 2HD2 LEU B 109     -11.921  -3.426  -3.856  1.00  0.00           H  
ATOM   1809 3HD2 LEU B 109     -12.387  -5.124  -3.925  1.00  0.00           H  
ATOM   1810  N   SER B 110     -15.596  -5.250  -7.751  1.00  0.00           N  
ATOM   1811  CA  SER B 110     -16.728  -4.677  -8.479  1.00  0.00           C  
ATOM   1812  C   SER B 110     -17.694  -3.945  -7.554  1.00  0.00           C  
ATOM   1813  O   SER B 110     -18.387  -3.018  -7.967  1.00  0.00           O  
ATOM   1814  CB  SER B 110     -17.467  -5.750  -9.265  1.00  0.00           C  
ATOM   1815  OG  SER B 110     -16.677  -6.261 -10.327  1.00  0.00           O  
ATOM   1816  H   SER B 110     -15.493  -6.268  -7.763  1.00  0.00           H  
ATOM   1817  HA  SER B 110     -16.337  -3.952  -9.193  1.00  0.00           H  
ATOM   1818 1HB  SER B 110     -17.754  -6.563  -8.599  1.00  0.00           H  
ATOM   1819 2HB  SER B 110     -18.381  -5.321  -9.669  1.00  0.00           H  
ATOM   1820  HG  SER B 110     -16.216  -7.077  -9.974  1.00  0.00           H  
ATOM   1821  N   PHE B 111     -17.705  -4.310  -6.278  1.00  0.00           N  
ATOM   1822  CA  PHE B 111     -18.549  -3.642  -5.295  1.00  0.00           C  
ATOM   1823  C   PHE B 111     -18.200  -2.152  -5.146  1.00  0.00           C  
ATOM   1824  O   PHE B 111     -19.039  -1.349  -4.737  1.00  0.00           O  
ATOM   1825  CB  PHE B 111     -18.469  -4.353  -3.943  1.00  0.00           C  
ATOM   1826  CG  PHE B 111     -17.123  -4.283  -3.253  1.00  0.00           C  
ATOM   1827  CD1 PHE B 111     -16.781  -3.230  -2.415  1.00  0.00           C  
ATOM   1828  CD2 PHE B 111     -16.207  -5.309  -3.423  1.00  0.00           C  
ATOM   1829  CE1 PHE B 111     -15.540  -3.209  -1.791  1.00  0.00           C  
ATOM   1830  CE2 PHE B 111     -14.992  -5.286  -2.789  1.00  0.00           C  
ATOM   1831  CZ  PHE B 111     -14.653  -4.240  -1.985  1.00  0.00           C  
ATOM   1832  H   PHE B 111     -17.115  -5.080  -5.994  1.00  0.00           H  
ATOM   1833  HA  PHE B 111     -19.583  -3.705  -5.637  1.00  0.00           H  
ATOM   1834 1HB  PHE B 111     -19.211  -3.919  -3.281  1.00  0.00           H  
ATOM   1835 2HB  PHE B 111     -18.729  -5.402  -4.070  1.00  0.00           H  
ATOM   1836  HD1 PHE B 111     -17.493  -2.414  -2.260  1.00  0.00           H  
ATOM   1837  HD2 PHE B 111     -16.462  -6.152  -4.070  1.00  0.00           H  
ATOM   1838  HE1 PHE B 111     -15.265  -2.385  -1.145  1.00  0.00           H  
ATOM   1839  HE2 PHE B 111     -14.295  -6.110  -2.938  1.00  0.00           H  
ATOM   1840  HZ  PHE B 111     -13.688  -4.235  -1.497  1.00  0.00           H  
ATOM   1841  N   LEU B 112     -16.983  -1.755  -5.539  1.00  0.00           N  
ATOM   1842  CA  LEU B 112     -16.568  -0.367  -5.417  1.00  0.00           C  
ATOM   1843  C   LEU B 112     -17.200   0.514  -6.486  1.00  0.00           C  
ATOM   1844  O   LEU B 112     -17.155   1.744  -6.394  1.00  0.00           O  
ATOM   1845  CB  LEU B 112     -15.050  -0.226  -5.525  1.00  0.00           C  
ATOM   1846  CG  LEU B 112     -14.194  -0.818  -4.431  1.00  0.00           C  
ATOM   1847  CD1 LEU B 112     -12.770  -0.631  -4.842  1.00  0.00           C  
ATOM   1848  CD2 LEU B 112     -14.469  -0.101  -3.089  1.00  0.00           C  
ATOM   1849  H   LEU B 112     -16.321  -2.423  -5.928  1.00  0.00           H  
ATOM   1850  HA  LEU B 112     -16.883  -0.004  -4.439  1.00  0.00           H  
ATOM   1851 1HB  LEU B 112     -14.739  -0.683  -6.465  1.00  0.00           H  
ATOM   1852 2HB  LEU B 112     -14.818   0.798  -5.571  1.00  0.00           H  
ATOM   1853  HG  LEU B 112     -14.396  -1.891  -4.336  1.00  0.00           H  
ATOM   1854 1HD1 LEU B 112     -12.104  -1.047  -4.087  1.00  0.00           H  
ATOM   1855 2HD1 LEU B 112     -12.595  -1.110  -5.784  1.00  0.00           H  
ATOM   1856 3HD1 LEU B 112     -12.588   0.427  -4.953  1.00  0.00           H  
ATOM   1857 1HD2 LEU B 112     -13.829  -0.524  -2.312  1.00  0.00           H  
ATOM   1858 2HD2 LEU B 112     -14.258   0.964  -3.194  1.00  0.00           H  
ATOM   1859 3HD2 LEU B 112     -15.517  -0.236  -2.812  1.00  0.00           H  
ATOM   1860  N   LYS B 113     -17.838  -0.099  -7.485  1.00  0.00           N  
ATOM   1861  CA  LYS B 113     -18.478   0.639  -8.563  1.00  0.00           C  
ATOM   1862  C   LYS B 113     -19.617   1.507  -8.056  1.00  0.00           C  
ATOM   1863  O   LYS B 113     -20.070   2.408  -8.763  1.00  0.00           O  
ATOM   1864  CB  LYS B 113     -19.013  -0.292  -9.646  1.00  0.00           C  
ATOM   1865  CG  LYS B 113     -17.945  -0.980 -10.470  1.00  0.00           C  
ATOM   1866  CD  LYS B 113     -18.568  -1.879 -11.517  1.00  0.00           C  
ATOM   1867  CE  LYS B 113     -17.515  -2.607 -12.322  1.00  0.00           C  
ATOM   1868  NZ  LYS B 113     -18.124  -3.448 -13.383  1.00  0.00           N  
ATOM   1869  H   LYS B 113     -17.888  -1.118  -7.514  1.00  0.00           H  
ATOM   1870  HA  LYS B 113     -17.732   1.293  -9.016  1.00  0.00           H  
ATOM   1871 1HB  LYS B 113     -19.630  -1.064  -9.185  1.00  0.00           H  
ATOM   1872 2HB  LYS B 113     -19.646   0.272 -10.328  1.00  0.00           H  
ATOM   1873 1HG  LYS B 113     -17.342  -0.219 -10.974  1.00  0.00           H  
ATOM   1874 2HG  LYS B 113     -17.294  -1.563  -9.821  1.00  0.00           H  
ATOM   1875 1HD  LYS B 113     -19.216  -2.609 -11.029  1.00  0.00           H  
ATOM   1876 2HD  LYS B 113     -19.166  -1.273 -12.198  1.00  0.00           H  
ATOM   1877 1HE  LYS B 113     -16.848  -1.885 -12.780  1.00  0.00           H  
ATOM   1878 2HE  LYS B 113     -16.936  -3.246 -11.652  1.00  0.00           H  
ATOM   1879 1HZ  LYS B 113     -17.399  -3.921 -13.899  1.00  0.00           H  
ATOM   1880 2HZ  LYS B 113     -18.737  -4.126 -12.961  1.00  0.00           H  
ATOM   1881 3HZ  LYS B 113     -18.651  -2.851 -14.009  1.00  0.00           H  
ATOM   1882  N   THR B 114     -20.138   1.215  -6.860  1.00  0.00           N  
ATOM   1883  CA  THR B 114     -21.246   2.007  -6.364  1.00  0.00           C  
ATOM   1884  C   THR B 114     -20.800   3.278  -5.642  1.00  0.00           C  
ATOM   1885  O   THR B 114     -21.635   4.137  -5.373  1.00  0.00           O  
ATOM   1886  CB  THR B 114     -22.166   1.178  -5.447  1.00  0.00           C  
ATOM   1887  OG1 THR B 114     -21.454   0.723  -4.302  1.00  0.00           O  
ATOM   1888  CG2 THR B 114     -22.680  -0.028  -6.203  1.00  0.00           C  
ATOM   1889  H   THR B 114     -19.755   0.459  -6.284  1.00  0.00           H  
ATOM   1890  HA  THR B 114     -21.845   2.319  -7.219  1.00  0.00           H  
ATOM   1891  HB  THR B 114     -23.006   1.793  -5.118  1.00  0.00           H  
ATOM   1892  HG1 THR B 114     -21.426   1.433  -3.620  1.00  0.00           H  
ATOM   1893 1HG2 THR B 114     -23.332  -0.612  -5.551  1.00  0.00           H  
ATOM   1894 2HG2 THR B 114     -23.237   0.301  -7.079  1.00  0.00           H  
ATOM   1895 3HG2 THR B 114     -21.833  -0.642  -6.516  1.00  0.00           H  
ATOM   1896  N   ILE B 115     -19.497   3.446  -5.357  1.00  0.00           N  
ATOM   1897  CA  ILE B 115     -19.104   4.650  -4.621  1.00  0.00           C  
ATOM   1898  C   ILE B 115     -19.261   5.874  -5.524  1.00  0.00           C  
ATOM   1899  O   ILE B 115     -18.703   5.919  -6.618  1.00  0.00           O  
ATOM   1900  CB  ILE B 115     -17.617   4.606  -4.161  1.00  0.00           C  
ATOM   1901  CG1 ILE B 115     -17.304   3.395  -3.236  1.00  0.00           C  
ATOM   1902  CG2 ILE B 115     -17.298   5.912  -3.412  1.00  0.00           C  
ATOM   1903  CD1 ILE B 115     -18.058   3.393  -1.941  1.00  0.00           C  
ATOM   1904  H   ILE B 115     -18.800   2.755  -5.635  1.00  0.00           H  
ATOM   1905  HA  ILE B 115     -19.749   4.765  -3.750  1.00  0.00           H  
ATOM   1906  HB  ILE B 115     -16.971   4.522  -5.039  1.00  0.00           H  
ATOM   1907 1HG1 ILE B 115     -17.549   2.477  -3.776  1.00  0.00           H  
ATOM   1908 2HG1 ILE B 115     -16.235   3.389  -3.013  1.00  0.00           H  
ATOM   1909 1HG2 ILE B 115     -16.266   5.914  -3.108  1.00  0.00           H  
ATOM   1910 2HG2 ILE B 115     -17.481   6.755  -4.064  1.00  0.00           H  
ATOM   1911 3HG2 ILE B 115     -17.939   5.996  -2.531  1.00  0.00           H  
ATOM   1912 1HD1 ILE B 115     -17.787   2.515  -1.361  1.00  0.00           H  
ATOM   1913 2HD1 ILE B 115     -17.813   4.281  -1.385  1.00  0.00           H  
ATOM   1914 3HD1 ILE B 115     -19.112   3.379  -2.143  1.00  0.00           H  
ATOM   1915  N   GLN B 116     -19.990   6.880  -5.042  1.00  0.00           N  
ATOM   1916  CA  GLN B 116     -20.229   8.132  -5.758  1.00  0.00           C  
ATOM   1917  C   GLN B 116     -19.538   9.302  -5.074  1.00  0.00           C  
ATOM   1918  O   GLN B 116     -18.970  10.191  -5.737  1.00  0.00           O  
ATOM   1919  CB  GLN B 116     -21.735   8.381  -5.829  1.00  0.00           C  
ATOM   1920  CG  GLN B 116     -22.451   7.407  -6.727  1.00  0.00           C  
ATOM   1921  CD  GLN B 116     -23.946   7.390  -6.519  1.00  0.00           C  
ATOM   1922  OE1 GLN B 116     -24.694   8.390  -6.636  1.00  0.00           O  
ATOM   1923  NE2 GLN B 116     -24.382   6.204  -6.151  1.00  0.00           N  
ATOM   1924  H   GLN B 116     -20.432   6.760  -4.142  1.00  0.00           H  
ATOM   1925  HA  GLN B 116     -19.838   8.038  -6.758  1.00  0.00           H  
ATOM   1926 1HB  GLN B 116     -22.165   8.306  -4.827  1.00  0.00           H  
ATOM   1927 2HB  GLN B 116     -21.919   9.393  -6.197  1.00  0.00           H  
ATOM   1928 1HG  GLN B 116     -22.248   7.682  -7.763  1.00  0.00           H  
ATOM   1929 2HG  GLN B 116     -22.076   6.410  -6.530  1.00  0.00           H  
ATOM   1930 1HE2 GLN B 116     -25.347   6.046  -5.891  1.00  0.00           H  
ATOM   1931 2HE2 GLN B 116     -23.730   5.448  -6.043  1.00  0.00           H  
ATOM   1932  N   GLU B 117     -19.546   9.278  -3.737  1.00  0.00           N  
ATOM   1933  CA  GLU B 117     -18.936  10.375  -3.007  1.00  0.00           C  
ATOM   1934  C   GLU B 117     -18.100   9.884  -1.829  1.00  0.00           C  
ATOM   1935  O   GLU B 117     -18.495   8.936  -1.140  1.00  0.00           O  
ATOM   1936  CB  GLU B 117     -20.023  11.309  -2.433  1.00  0.00           C  
ATOM   1937  CG  GLU B 117     -21.071  11.837  -3.435  1.00  0.00           C  
ATOM   1938  CD  GLU B 117     -21.983  12.909  -2.848  1.00  0.00           C  
ATOM   1939  OE1 GLU B 117     -22.850  13.370  -3.547  1.00  0.00           O  
ATOM   1940  OE2 GLU B 117     -21.792  13.289  -1.713  1.00  0.00           O  
ATOM   1941  H   GLU B 117     -20.018   8.521  -3.243  1.00  0.00           H  
ATOM   1942  HA  GLU B 117     -18.282  10.931  -3.678  1.00  0.00           H  
ATOM   1943 1HB  GLU B 117     -20.560  10.781  -1.654  1.00  0.00           H  
ATOM   1944 2HB  GLU B 117     -19.543  12.172  -1.969  1.00  0.00           H  
ATOM   1945 1HG  GLU B 117     -20.618  12.192  -4.330  1.00  0.00           H  
ATOM   1946 2HG  GLU B 117     -21.698  10.990  -3.716  1.00  0.00           H  
ATOM   1947  N   VAL B 118     -16.989  10.577  -1.574  1.00  0.00           N  
ATOM   1948  CA  VAL B 118     -16.185  10.345  -0.374  1.00  0.00           C  
ATOM   1949  C   VAL B 118     -16.011  11.642   0.398  1.00  0.00           C  
ATOM   1950  O   VAL B 118     -15.464  12.614  -0.122  1.00  0.00           O  
ATOM   1951  CB  VAL B 118     -14.801   9.746  -0.723  1.00  0.00           C  
ATOM   1952  CG1 VAL B 118     -13.967   9.559   0.560  1.00  0.00           C  
ATOM   1953  CG2 VAL B 118     -14.991   8.399  -1.410  1.00  0.00           C  
ATOM   1954  H   VAL B 118     -16.709  11.302  -2.240  1.00  0.00           H  
ATOM   1955  HA  VAL B 118     -16.715   9.653   0.266  1.00  0.00           H  
ATOM   1956  HB  VAL B 118     -14.264  10.429  -1.385  1.00  0.00           H  
ATOM   1957 1HG1 VAL B 118     -12.996   9.143   0.316  1.00  0.00           H  
ATOM   1958 2HG1 VAL B 118     -13.830  10.521   1.040  1.00  0.00           H  
ATOM   1959 3HG1 VAL B 118     -14.483   8.884   1.245  1.00  0.00           H  
ATOM   1960 1HG2 VAL B 118     -14.035   7.979  -1.661  1.00  0.00           H  
ATOM   1961 2HG2 VAL B 118     -15.518   7.726  -0.744  1.00  0.00           H  
ATOM   1962 3HG2 VAL B 118     -15.569   8.527  -2.306  1.00  0.00           H  
ATOM   1963  N   ALA B 119     -16.522  11.675   1.621  1.00  0.00           N  
ATOM   1964  CA  ALA B 119     -16.462  12.875   2.444  1.00  0.00           C  
ATOM   1965  C   ALA B 119     -15.040  13.243   2.869  1.00  0.00           C  
ATOM   1966  O   ALA B 119     -14.647  14.407   2.790  1.00  0.00           O  
ATOM   1967  CB  ALA B 119     -17.318  12.680   3.658  1.00  0.00           C  
ATOM   1968  H   ALA B 119     -16.980  10.847   2.003  1.00  0.00           H  
ATOM   1969  HA  ALA B 119     -16.862  13.694   1.860  1.00  0.00           H  
ATOM   1970 1HB  ALA B 119     -17.316  13.564   4.267  1.00  0.00           H  
ATOM   1971 2HB  ALA B 119     -18.337  12.442   3.361  1.00  0.00           H  
ATOM   1972 3HB  ALA B 119     -16.902  11.864   4.200  1.00  0.00           H  
ATOM   1973  N   GLY B 120     -14.250  12.251   3.255  1.00  0.00           N  
ATOM   1974  CA  GLY B 120     -12.879  12.479   3.679  1.00  0.00           C  
ATOM   1975  C   GLY B 120     -11.940  12.340   2.489  1.00  0.00           C  
ATOM   1976  O   GLY B 120     -12.165  12.944   1.428  1.00  0.00           O  
ATOM   1977  H   GLY B 120     -14.607  11.295   3.325  1.00  0.00           H  
ATOM   1978 1HA  GLY B 120     -12.783  13.468   4.123  1.00  0.00           H  
ATOM   1979 2HA  GLY B 120     -12.622  11.755   4.448  1.00  0.00           H  
ATOM   1980  N   TYR B 121     -10.853  11.599   2.695  1.00  0.00           N  
ATOM   1981  CA  TYR B 121      -9.836  11.397   1.667  1.00  0.00           C  
ATOM   1982  C   TYR B 121      -9.965  10.014   1.052  1.00  0.00           C  
ATOM   1983  O   TYR B 121     -10.642   9.142   1.609  1.00  0.00           O  
ATOM   1984  CB  TYR B 121      -8.397  11.548   2.205  1.00  0.00           C  
ATOM   1985  CG  TYR B 121      -7.983  10.578   3.329  1.00  0.00           C  
ATOM   1986  CD1 TYR B 121      -7.591   9.274   3.021  1.00  0.00           C  
ATOM   1987  CD2 TYR B 121      -7.912  11.011   4.641  1.00  0.00           C  
ATOM   1988  CE1 TYR B 121      -7.181   8.405   4.019  1.00  0.00           C  
ATOM   1989  CE2 TYR B 121      -7.485  10.144   5.641  1.00  0.00           C  
ATOM   1990  CZ  TYR B 121      -7.132   8.835   5.328  1.00  0.00           C  
ATOM   1991  OH  TYR B 121      -6.709   7.957   6.320  1.00  0.00           O  
ATOM   1992  H   TYR B 121     -10.740  11.155   3.604  1.00  0.00           H  
ATOM   1993  HA  TYR B 121      -9.985  12.129   0.871  1.00  0.00           H  
ATOM   1994 1HB  TYR B 121      -7.693  11.419   1.382  1.00  0.00           H  
ATOM   1995 2HB  TYR B 121      -8.261  12.565   2.576  1.00  0.00           H  
ATOM   1996  HD1 TYR B 121      -7.619   8.933   1.993  1.00  0.00           H  
ATOM   1997  HD2 TYR B 121      -8.192  12.031   4.891  1.00  0.00           H  
ATOM   1998  HE1 TYR B 121      -6.892   7.388   3.777  1.00  0.00           H  
ATOM   1999  HE2 TYR B 121      -7.436  10.495   6.670  1.00  0.00           H  
ATOM   2000  HH  TYR B 121      -6.931   7.023   6.067  1.00  0.00           H  
ATOM   2001  N   VAL B 122      -9.315   9.829  -0.087  1.00  0.00           N  
ATOM   2002  CA  VAL B 122      -9.223   8.536  -0.736  1.00  0.00           C  
ATOM   2003  C   VAL B 122      -7.766   8.071  -0.769  1.00  0.00           C  
ATOM   2004  O   VAL B 122      -6.889   8.786  -1.265  1.00  0.00           O  
ATOM   2005  CB  VAL B 122      -9.775   8.599  -2.171  1.00  0.00           C  
ATOM   2006  CG1 VAL B 122      -9.641   7.233  -2.848  1.00  0.00           C  
ATOM   2007  CG2 VAL B 122     -11.214   9.023  -2.139  1.00  0.00           C  
ATOM   2008  H   VAL B 122      -8.841  10.622  -0.503  1.00  0.00           H  
ATOM   2009  HA  VAL B 122      -9.811   7.820  -0.169  1.00  0.00           H  
ATOM   2010  HB  VAL B 122      -9.202   9.319  -2.741  1.00  0.00           H  
ATOM   2011 1HG1 VAL B 122     -10.026   7.286  -3.866  1.00  0.00           H  
ATOM   2012 2HG1 VAL B 122      -8.592   6.948  -2.872  1.00  0.00           H  
ATOM   2013 3HG1 VAL B 122     -10.205   6.489  -2.280  1.00  0.00           H  
ATOM   2014 1HG2 VAL B 122     -11.596   9.068  -3.147  1.00  0.00           H  
ATOM   2015 2HG2 VAL B 122     -11.771   8.315  -1.582  1.00  0.00           H  
ATOM   2016 3HG2 VAL B 122     -11.299   9.999  -1.669  1.00  0.00           H  
ATOM   2017  N   LEU B 123      -7.519   6.900  -0.195  1.00  0.00           N  
ATOM   2018  CA  LEU B 123      -6.186   6.317  -0.134  1.00  0.00           C  
ATOM   2019  C   LEU B 123      -6.156   4.976  -0.812  1.00  0.00           C  
ATOM   2020  O   LEU B 123      -6.877   4.053  -0.429  1.00  0.00           O  
ATOM   2021  CB  LEU B 123      -5.730   6.110   1.316  1.00  0.00           C  
ATOM   2022  CG  LEU B 123      -4.360   5.350   1.549  1.00  0.00           C  
ATOM   2023  CD1 LEU B 123      -3.180   6.171   0.993  1.00  0.00           C  
ATOM   2024  CD2 LEU B 123      -4.218   5.085   3.045  1.00  0.00           C  
ATOM   2025  H   LEU B 123      -8.306   6.386   0.197  1.00  0.00           H  
ATOM   2026  HA  LEU B 123      -5.489   6.978  -0.642  1.00  0.00           H  
ATOM   2027 1HB  LEU B 123      -5.632   7.088   1.776  1.00  0.00           H  
ATOM   2028 2HB  LEU B 123      -6.499   5.561   1.835  1.00  0.00           H  
ATOM   2029  HG  LEU B 123      -4.367   4.390   1.026  1.00  0.00           H  
ATOM   2030 1HD1 LEU B 123      -2.250   5.634   1.173  1.00  0.00           H  
ATOM   2031 2HD1 LEU B 123      -3.295   6.328  -0.076  1.00  0.00           H  
ATOM   2032 3HD1 LEU B 123      -3.149   7.127   1.490  1.00  0.00           H  
ATOM   2033 1HD2 LEU B 123      -3.287   4.552   3.241  1.00  0.00           H  
ATOM   2034 2HD2 LEU B 123      -4.219   6.019   3.577  1.00  0.00           H  
ATOM   2035 3HD2 LEU B 123      -5.059   4.478   3.392  1.00  0.00           H  
ATOM   2036  N   ILE B 124      -5.319   4.870  -1.812  1.00  0.00           N  
ATOM   2037  CA  ILE B 124      -5.157   3.630  -2.519  1.00  0.00           C  
ATOM   2038  C   ILE B 124      -3.700   3.251  -2.342  1.00  0.00           C  
ATOM   2039  O   ILE B 124      -2.821   4.031  -2.697  1.00  0.00           O  
ATOM   2040  CB  ILE B 124      -5.546   3.795  -4.003  1.00  0.00           C  
ATOM   2041  CG1 ILE B 124      -7.043   4.248  -4.086  1.00  0.00           C  
ATOM   2042  CG2 ILE B 124      -5.304   2.515  -4.764  1.00  0.00           C  
ATOM   2043  CD1 ILE B 124      -7.525   4.643  -5.448  1.00  0.00           C  
ATOM   2044  H   ILE B 124      -4.769   5.685  -2.084  1.00  0.00           H  
ATOM   2045  HA  ILE B 124      -5.779   2.868  -2.070  1.00  0.00           H  
ATOM   2046  HB  ILE B 124      -4.950   4.567  -4.428  1.00  0.00           H  
ATOM   2047 1HG1 ILE B 124      -7.665   3.442  -3.720  1.00  0.00           H  
ATOM   2048 2HG1 ILE B 124      -7.177   5.101  -3.439  1.00  0.00           H  
ATOM   2049 1HG2 ILE B 124      -5.558   2.640  -5.806  1.00  0.00           H  
ATOM   2050 2HG2 ILE B 124      -4.256   2.237  -4.695  1.00  0.00           H  
ATOM   2051 3HG2 ILE B 124      -5.914   1.732  -4.322  1.00  0.00           H  
ATOM   2052 1HD1 ILE B 124      -8.569   4.948  -5.385  1.00  0.00           H  
ATOM   2053 2HD1 ILE B 124      -6.935   5.474  -5.828  1.00  0.00           H  
ATOM   2054 3HD1 ILE B 124      -7.440   3.804  -6.113  1.00  0.00           H  
ATOM   2055  N   ALA B 125      -3.413   2.115  -1.731  1.00  0.00           N  
ATOM   2056  CA  ALA B 125      -1.994   1.849  -1.527  1.00  0.00           C  
ATOM   2057  C   ALA B 125      -1.638   0.390  -1.338  1.00  0.00           C  
ATOM   2058  O   ALA B 125      -2.416  -0.400  -0.797  1.00  0.00           O  
ATOM   2059  CB  ALA B 125      -1.497   2.628  -0.310  1.00  0.00           C  
ATOM   2060  H   ALA B 125      -4.162   1.480  -1.446  1.00  0.00           H  
ATOM   2061  HA  ALA B 125      -1.480   2.191  -2.414  1.00  0.00           H  
ATOM   2062 1HB  ALA B 125      -0.426   2.470  -0.201  1.00  0.00           H  
ATOM   2063 2HB  ALA B 125      -1.689   3.688  -0.445  1.00  0.00           H  
ATOM   2064 3HB  ALA B 125      -2.007   2.281   0.581  1.00  0.00           H  
ATOM   2065  N   LEU B 126      -0.426   0.056  -1.762  1.00  0.00           N  
ATOM   2066  CA  LEU B 126       0.140  -1.272  -1.566  1.00  0.00           C  
ATOM   2067  C   LEU B 126      -0.725  -2.409  -2.129  1.00  0.00           C  
ATOM   2068  O   LEU B 126      -0.640  -3.539  -1.651  1.00  0.00           O  
ATOM   2069  CB  LEU B 126       0.435  -1.417  -0.077  1.00  0.00           C  
ATOM   2070  CG  LEU B 126       1.451  -0.349   0.432  1.00  0.00           C  
ATOM   2071  CD1 LEU B 126       1.476  -0.304   1.888  1.00  0.00           C  
ATOM   2072  CD2 LEU B 126       2.875  -0.740  -0.039  1.00  0.00           C  
ATOM   2073  H   LEU B 126       0.134   0.784  -2.214  1.00  0.00           H  
ATOM   2074  HA  LEU B 126       1.096  -1.304  -2.080  1.00  0.00           H  
ATOM   2075 1HB  LEU B 126      -0.482  -1.339   0.498  1.00  0.00           H  
ATOM   2076 2HB  LEU B 126       0.870  -2.401   0.088  1.00  0.00           H  
ATOM   2077  HG  LEU B 126       1.172   0.628   0.053  1.00  0.00           H  
ATOM   2078 1HD1 LEU B 126       2.185   0.451   2.192  1.00  0.00           H  
ATOM   2079 2HD1 LEU B 126       0.487  -0.044   2.270  1.00  0.00           H  
ATOM   2080 3HD1 LEU B 126       1.777  -1.267   2.269  1.00  0.00           H  
ATOM   2081 1HD2 LEU B 126       3.585  -0.021   0.308  1.00  0.00           H  
ATOM   2082 2HD2 LEU B 126       3.131  -1.716   0.370  1.00  0.00           H  
ATOM   2083 3HD2 LEU B 126       2.938  -0.786  -1.116  1.00  0.00           H  
ATOM   2084  N   ASN B 127      -1.532  -2.123  -3.163  1.00  0.00           N  
ATOM   2085  CA  ASN B 127      -2.399  -3.116  -3.792  1.00  0.00           C  
ATOM   2086  C   ASN B 127      -1.662  -3.778  -4.952  1.00  0.00           C  
ATOM   2087  O   ASN B 127      -0.822  -3.140  -5.582  1.00  0.00           O  
ATOM   2088  CB  ASN B 127      -3.635  -2.437  -4.343  1.00  0.00           C  
ATOM   2089  CG  ASN B 127      -4.555  -1.775  -3.345  1.00  0.00           C  
ATOM   2090  OD1 ASN B 127      -5.306  -2.392  -2.587  1.00  0.00           O  
ATOM   2091  ND2 ASN B 127      -4.483  -0.489  -3.321  1.00  0.00           N  
ATOM   2092  H   ASN B 127      -1.572  -1.171  -3.525  1.00  0.00           H  
ATOM   2093  HA  ASN B 127      -2.666  -3.888  -3.070  1.00  0.00           H  
ATOM   2094 1HB  ASN B 127      -3.349  -1.708  -5.103  1.00  0.00           H  
ATOM   2095 2HB  ASN B 127      -4.203  -3.194  -4.830  1.00  0.00           H  
ATOM   2096 1HD2 ASN B 127      -5.078   0.041  -2.676  1.00  0.00           H  
ATOM   2097 2HD2 ASN B 127      -3.794  -0.032  -3.901  1.00  0.00           H  
ATOM   2098  N   THR B 128      -1.997  -5.026  -5.269  1.00  0.00           N  
ATOM   2099  CA  THR B 128      -1.402  -5.667  -6.437  1.00  0.00           C  
ATOM   2100  C   THR B 128      -2.507  -6.030  -7.426  1.00  0.00           C  
ATOM   2101  O   THR B 128      -2.247  -6.486  -8.540  1.00  0.00           O  
ATOM   2102  CB  THR B 128      -0.498  -6.868  -6.067  1.00  0.00           C  
ATOM   2103  OG1 THR B 128      -1.240  -7.867  -5.377  1.00  0.00           O  
ATOM   2104  CG2 THR B 128       0.621  -6.379  -5.162  1.00  0.00           C  
ATOM   2105  H   THR B 128      -2.702  -5.514  -4.724  1.00  0.00           H  
ATOM   2106  HA  THR B 128      -0.757  -4.948  -6.923  1.00  0.00           H  
ATOM   2107  HB  THR B 128      -0.070  -7.299  -6.975  1.00  0.00           H  
ATOM   2108  HG1 THR B 128      -0.672  -8.638  -5.238  1.00  0.00           H  
ATOM   2109 1HG2 THR B 128       1.270  -7.209  -4.898  1.00  0.00           H  
ATOM   2110 2HG2 THR B 128       1.195  -5.622  -5.682  1.00  0.00           H  
ATOM   2111 3HG2 THR B 128       0.202  -5.952  -4.252  1.00  0.00           H  
ATOM   2112  N   VAL B 129      -3.752  -5.793  -7.013  1.00  0.00           N  
ATOM   2113  CA  VAL B 129      -4.911  -6.069  -7.847  1.00  0.00           C  
ATOM   2114  C   VAL B 129      -4.754  -5.284  -9.131  1.00  0.00           C  
ATOM   2115  O   VAL B 129      -4.363  -4.121  -9.112  1.00  0.00           O  
ATOM   2116  CB  VAL B 129      -6.203  -5.629  -7.115  1.00  0.00           C  
ATOM   2117  CG1 VAL B 129      -6.278  -4.094  -6.986  1.00  0.00           C  
ATOM   2118  CG2 VAL B 129      -7.444  -6.175  -7.805  1.00  0.00           C  
ATOM   2119  H   VAL B 129      -3.899  -5.473  -6.062  1.00  0.00           H  
ATOM   2120  HA  VAL B 129      -4.958  -7.130  -8.063  1.00  0.00           H  
ATOM   2121  HB  VAL B 129      -6.146  -6.020  -6.122  1.00  0.00           H  
ATOM   2122 1HG1 VAL B 129      -7.153  -3.829  -6.417  1.00  0.00           H  
ATOM   2123 2HG1 VAL B 129      -5.411  -3.736  -6.492  1.00  0.00           H  
ATOM   2124 3HG1 VAL B 129      -6.353  -3.625  -7.961  1.00  0.00           H  
ATOM   2125 1HG2 VAL B 129      -8.331  -5.885  -7.239  1.00  0.00           H  
ATOM   2126 2HG2 VAL B 129      -7.524  -5.778  -8.808  1.00  0.00           H  
ATOM   2127 3HG2 VAL B 129      -7.388  -7.265  -7.841  1.00  0.00           H  
ATOM   2128  N   GLU B 130      -5.076  -5.902 -10.255  1.00  0.00           N  
ATOM   2129  CA  GLU B 130      -4.918  -5.235 -11.536  1.00  0.00           C  
ATOM   2130  C   GLU B 130      -5.777  -3.979 -11.692  1.00  0.00           C  
ATOM   2131  O   GLU B 130      -5.316  -2.965 -12.233  1.00  0.00           O  
ATOM   2132  CB  GLU B 130      -5.252  -6.220 -12.662  1.00  0.00           C  
ATOM   2133  CG  GLU B 130      -5.059  -5.668 -14.064  1.00  0.00           C  
ATOM   2134  CD  GLU B 130      -5.202  -6.709 -15.204  1.00  0.00           C  
ATOM   2135  OE1 GLU B 130      -4.644  -7.788 -15.110  1.00  0.00           O  
ATOM   2136  OE2 GLU B 130      -5.849  -6.396 -16.173  1.00  0.00           O  
ATOM   2137  H   GLU B 130      -5.407  -6.851 -10.218  1.00  0.00           H  
ATOM   2138  HA  GLU B 130      -3.869  -4.939 -11.629  1.00  0.00           H  
ATOM   2139 1HB  GLU B 130      -4.688  -7.104 -12.538  1.00  0.00           H  
ATOM   2140 2HB  GLU B 130      -6.300  -6.502 -12.578  1.00  0.00           H  
ATOM   2141 1HG  GLU B 130      -5.787  -4.869 -14.221  1.00  0.00           H  
ATOM   2142 2HG  GLU B 130      -4.065  -5.228 -14.113  1.00  0.00           H  
ATOM   2143  N   ARG B 131      -7.017  -4.053 -11.206  1.00  0.00           N  
ATOM   2144  CA  ARG B 131      -7.989  -2.977 -11.381  1.00  0.00           C  
ATOM   2145  C   ARG B 131      -8.762  -2.601 -10.127  1.00  0.00           C  
ATOM   2146  O   ARG B 131      -9.287  -3.464  -9.421  1.00  0.00           O  
ATOM   2147  CB  ARG B 131      -9.006  -3.395 -12.445  1.00  0.00           C  
ATOM   2148  CG  ARG B 131     -10.115  -2.363 -12.840  1.00  0.00           C  
ATOM   2149  CD  ARG B 131     -11.036  -2.975 -13.881  1.00  0.00           C  
ATOM   2150  NE  ARG B 131     -12.175  -2.119 -14.268  1.00  0.00           N  
ATOM   2151  CZ  ARG B 131     -12.192  -1.286 -15.333  1.00  0.00           C  
ATOM   2152  NH1 ARG B 131     -11.148  -1.186 -16.110  1.00  0.00           N  
ATOM   2153  NH2 ARG B 131     -13.261  -0.559 -15.617  1.00  0.00           N  
ATOM   2154  H   ARG B 131      -7.301  -4.899 -10.737  1.00  0.00           H  
ATOM   2155  HA  ARG B 131      -7.455  -2.096 -11.729  1.00  0.00           H  
ATOM   2156 1HB  ARG B 131      -8.472  -3.652 -13.362  1.00  0.00           H  
ATOM   2157 2HB  ARG B 131      -9.515  -4.295 -12.111  1.00  0.00           H  
ATOM   2158 1HG  ARG B 131     -10.713  -2.131 -11.963  1.00  0.00           H  
ATOM   2159 2HG  ARG B 131      -9.683  -1.443 -13.225  1.00  0.00           H  
ATOM   2160 1HD  ARG B 131     -10.457  -3.190 -14.778  1.00  0.00           H  
ATOM   2161 2HD  ARG B 131     -11.437  -3.906 -13.486  1.00  0.00           H  
ATOM   2162  HE  ARG B 131     -13.009  -2.166 -13.704  1.00  0.00           H  
ATOM   2163 1HH1 ARG B 131     -10.308  -1.737 -15.938  1.00  0.00           H  
ATOM   2164 2HH1 ARG B 131     -11.163  -0.574 -16.903  1.00  0.00           H  
ATOM   2165 1HH2 ARG B 131     -14.110  -0.591 -15.039  1.00  0.00           H  
ATOM   2166 2HH2 ARG B 131     -13.250   0.048 -16.415  1.00  0.00           H  
ATOM   2167  N   ILE B 132      -8.881  -1.292  -9.905  1.00  0.00           N  
ATOM   2168  CA  ILE B 132      -9.732  -0.761  -8.837  1.00  0.00           C  
ATOM   2169  C   ILE B 132     -10.843   0.099  -9.451  1.00  0.00           C  
ATOM   2170  O   ILE B 132     -10.687   1.313  -9.602  1.00  0.00           O  
ATOM   2171  CB  ILE B 132      -8.935   0.064  -7.825  1.00  0.00           C  
ATOM   2172  CG1 ILE B 132      -7.861  -0.780  -7.212  1.00  0.00           C  
ATOM   2173  CG2 ILE B 132      -9.841   0.635  -6.785  1.00  0.00           C  
ATOM   2174  CD1 ILE B 132      -6.896  -0.009  -6.414  1.00  0.00           C  
ATOM   2175  H   ILE B 132      -8.371  -0.654 -10.527  1.00  0.00           H  
ATOM   2176  HA  ILE B 132     -10.144  -1.594  -8.284  1.00  0.00           H  
ATOM   2177  HB  ILE B 132      -8.440   0.866  -8.349  1.00  0.00           H  
ATOM   2178 1HG1 ILE B 132      -8.314  -1.503  -6.563  1.00  0.00           H  
ATOM   2179 2HG1 ILE B 132      -7.346  -1.308  -7.989  1.00  0.00           H  
ATOM   2180 1HG2 ILE B 132      -9.263   1.238  -6.083  1.00  0.00           H  
ATOM   2181 2HG2 ILE B 132     -10.580   1.250  -7.268  1.00  0.00           H  
ATOM   2182 3HG2 ILE B 132     -10.327  -0.171  -6.256  1.00  0.00           H  
ATOM   2183 1HD1 ILE B 132      -6.147  -0.681  -5.992  1.00  0.00           H  
ATOM   2184 2HD1 ILE B 132      -6.411   0.721  -7.054  1.00  0.00           H  
ATOM   2185 3HD1 ILE B 132      -7.422   0.500  -5.612  1.00  0.00           H  
ATOM   2186  N   PRO B 133     -12.029  -0.474  -9.700  1.00  0.00           N  
ATOM   2187  CA  PRO B 133     -13.094   0.091 -10.495  1.00  0.00           C  
ATOM   2188  C   PRO B 133     -13.937   1.158  -9.814  1.00  0.00           C  
ATOM   2189  O   PRO B 133     -15.158   1.047  -9.764  1.00  0.00           O  
ATOM   2190  CB  PRO B 133     -13.942  -1.141 -10.801  1.00  0.00           C  
ATOM   2191  CG  PRO B 133     -13.639  -2.068  -9.681  1.00  0.00           C  
ATOM   2192  CD  PRO B 133     -12.159  -1.893  -9.409  1.00  0.00           C  
ATOM   2193  HA  PRO B 133     -12.665   0.490 -11.425  1.00  0.00           H  
ATOM   2194 1HB  PRO B 133     -14.999  -0.860 -10.857  1.00  0.00           H  
ATOM   2195 2HB  PRO B 133     -13.671  -1.551 -11.779  1.00  0.00           H  
ATOM   2196 1HG  PRO B 133     -14.262  -1.800  -8.813  1.00  0.00           H  
ATOM   2197 2HG  PRO B 133     -13.900  -3.101  -9.950  1.00  0.00           H  
ATOM   2198 1HD  PRO B 133     -11.973  -2.096  -8.351  1.00  0.00           H  
ATOM   2199 2HD  PRO B 133     -11.580  -2.542 -10.080  1.00  0.00           H  
ATOM   2200  N   LEU B 134     -13.319   2.256  -9.392  1.00  0.00           N  
ATOM   2201  CA  LEU B 134     -14.079   3.394  -8.838  1.00  0.00           C  
ATOM   2202  C   LEU B 134     -14.631   4.245  -9.989  1.00  0.00           C  
ATOM   2203  O   LEU B 134     -14.438   5.461 -10.057  1.00  0.00           O  
ATOM   2204  CB  LEU B 134     -13.165   4.238  -7.934  1.00  0.00           C  
ATOM   2205  CG  LEU B 134     -12.674   3.584  -6.671  1.00  0.00           C  
ATOM   2206  CD1 LEU B 134     -11.589   4.462  -6.032  1.00  0.00           C  
ATOM   2207  CD2 LEU B 134     -13.857   3.449  -5.723  1.00  0.00           C  
ATOM   2208  H   LEU B 134     -12.305   2.290  -9.461  1.00  0.00           H  
ATOM   2209  HA  LEU B 134     -14.915   3.012  -8.250  1.00  0.00           H  
ATOM   2210 1HB  LEU B 134     -12.276   4.460  -8.496  1.00  0.00           H  
ATOM   2211 2HB  LEU B 134     -13.668   5.168  -7.675  1.00  0.00           H  
ATOM   2212  HG  LEU B 134     -12.273   2.610  -6.895  1.00  0.00           H  
ATOM   2213 1HD1 LEU B 134     -11.242   4.007  -5.117  1.00  0.00           H  
ATOM   2214 2HD1 LEU B 134     -10.753   4.562  -6.727  1.00  0.00           H  
ATOM   2215 3HD1 LEU B 134     -11.997   5.445  -5.812  1.00  0.00           H  
ATOM   2216 1HD2 LEU B 134     -13.541   2.966  -4.805  1.00  0.00           H  
ATOM   2217 2HD2 LEU B 134     -14.259   4.439  -5.498  1.00  0.00           H  
ATOM   2218 3HD2 LEU B 134     -14.629   2.860  -6.200  1.00  0.00           H  
ATOM   2219  N   GLU B 135     -15.404   3.577 -10.838  1.00  0.00           N  
ATOM   2220  CA  GLU B 135     -15.971   4.077 -12.079  1.00  0.00           C  
ATOM   2221  C   GLU B 135     -16.920   5.239 -11.885  1.00  0.00           C  
ATOM   2222  O   GLU B 135     -17.027   6.100 -12.758  1.00  0.00           O  
ATOM   2223  CB  GLU B 135     -16.706   2.935 -12.806  1.00  0.00           C  
ATOM   2224  CG  GLU B 135     -15.787   1.816 -13.382  1.00  0.00           C  
ATOM   2225  CD  GLU B 135     -16.558   0.667 -14.068  1.00  0.00           C  
ATOM   2226  OE1 GLU B 135     -17.768   0.686 -14.055  1.00  0.00           O  
ATOM   2227  OE2 GLU B 135     -15.926  -0.231 -14.602  1.00  0.00           O  
ATOM   2228  H   GLU B 135     -15.550   2.602 -10.609  1.00  0.00           H  
ATOM   2229  HA  GLU B 135     -15.150   4.416 -12.712  1.00  0.00           H  
ATOM   2230 1HB  GLU B 135     -17.401   2.458 -12.110  1.00  0.00           H  
ATOM   2231 2HB  GLU B 135     -17.295   3.348 -13.617  1.00  0.00           H  
ATOM   2232 1HG  GLU B 135     -15.105   2.266 -14.108  1.00  0.00           H  
ATOM   2233 2HG  GLU B 135     -15.186   1.409 -12.574  1.00  0.00           H  
ATOM   2234  N   ASN B 136     -17.635   5.243 -10.765  1.00  0.00           N  
ATOM   2235  CA  ASN B 136     -18.622   6.272 -10.510  1.00  0.00           C  
ATOM   2236  C   ASN B 136     -18.234   7.250  -9.413  1.00  0.00           C  
ATOM   2237  O   ASN B 136     -19.085   8.009  -8.957  1.00  0.00           O  
ATOM   2238  CB  ASN B 136     -19.956   5.632 -10.195  1.00  0.00           C  
ATOM   2239  CG  ASN B 136     -20.501   4.921 -11.403  1.00  0.00           C  
ATOM   2240  OD1 ASN B 136     -20.899   5.554 -12.389  1.00  0.00           O  
ATOM   2241  ND2 ASN B 136     -20.530   3.615 -11.347  1.00  0.00           N  
ATOM   2242  H   ASN B 136     -17.493   4.510 -10.083  1.00  0.00           H  
ATOM   2243  HA  ASN B 136     -18.740   6.862 -11.416  1.00  0.00           H  
ATOM   2244 1HB  ASN B 136     -19.838   4.921  -9.371  1.00  0.00           H  
ATOM   2245 2HB  ASN B 136     -20.665   6.394  -9.873  1.00  0.00           H  
ATOM   2246 1HD2 ASN B 136     -20.883   3.086 -12.118  1.00  0.00           H  
ATOM   2247 2HD2 ASN B 136     -20.215   3.136 -10.506  1.00  0.00           H  
ATOM   2248  N   LEU B 137     -16.956   7.312  -9.023  1.00  0.00           N  
ATOM   2249  CA  LEU B 137     -16.618   8.288  -7.985  1.00  0.00           C  
ATOM   2250  C   LEU B 137     -16.615   9.675  -8.593  1.00  0.00           C  
ATOM   2251  O   LEU B 137     -15.804   9.962  -9.466  1.00  0.00           O  
ATOM   2252  CB  LEU B 137     -15.246   7.975  -7.359  1.00  0.00           C  
ATOM   2253  CG  LEU B 137     -14.719   8.993  -6.291  1.00  0.00           C  
ATOM   2254  CD1 LEU B 137     -15.615   9.021  -5.089  1.00  0.00           C  
ATOM   2255  CD2 LEU B 137     -13.295   8.594  -5.882  1.00  0.00           C  
ATOM   2256  H   LEU B 137     -16.237   6.703  -9.420  1.00  0.00           H  
ATOM   2257  HA  LEU B 137     -17.376   8.248  -7.204  1.00  0.00           H  
ATOM   2258 1HB  LEU B 137     -15.309   6.998  -6.880  1.00  0.00           H  
ATOM   2259 2HB  LEU B 137     -14.504   7.912  -8.159  1.00  0.00           H  
ATOM   2260  HG  LEU B 137     -14.719   9.992  -6.721  1.00  0.00           H  
ATOM   2261 1HD1 LEU B 137     -15.235   9.748  -4.367  1.00  0.00           H  
ATOM   2262 2HD1 LEU B 137     -16.614   9.304  -5.387  1.00  0.00           H  
ATOM   2263 3HD1 LEU B 137     -15.630   8.041  -4.645  1.00  0.00           H  
ATOM   2264 1HD2 LEU B 137     -12.920   9.302  -5.154  1.00  0.00           H  
ATOM   2265 2HD2 LEU B 137     -13.305   7.594  -5.445  1.00  0.00           H  
ATOM   2266 3HD2 LEU B 137     -12.654   8.600  -6.760  1.00  0.00           H  
ATOM   2267  N   GLN B 138     -17.537  10.529  -8.140  1.00  0.00           N  
ATOM   2268  CA  GLN B 138     -17.698  11.865  -8.694  1.00  0.00           C  
ATOM   2269  C   GLN B 138     -16.947  12.925  -7.925  1.00  0.00           C  
ATOM   2270  O   GLN B 138     -16.336  13.837  -8.518  1.00  0.00           O  
ATOM   2271  CB  GLN B 138     -19.181  12.231  -8.739  1.00  0.00           C  
ATOM   2272  CG  GLN B 138     -19.981  11.394  -9.707  1.00  0.00           C  
ATOM   2273  CD  GLN B 138     -21.470  11.604  -9.588  1.00  0.00           C  
ATOM   2274  OE1 GLN B 138     -21.982  11.832  -8.496  1.00  0.00           O  
ATOM   2275  NE2 GLN B 138     -22.179  11.534 -10.702  1.00  0.00           N  
ATOM   2276  H   GLN B 138     -18.164  10.233  -7.397  1.00  0.00           H  
ATOM   2277  HA  GLN B 138     -17.333  11.847  -9.694  1.00  0.00           H  
ATOM   2278 1HB  GLN B 138     -19.613  12.101  -7.745  1.00  0.00           H  
ATOM   2279 2HB  GLN B 138     -19.291  13.281  -9.014  1.00  0.00           H  
ATOM   2280 1HG  GLN B 138     -19.679  11.655 -10.719  1.00  0.00           H  
ATOM   2281 2HG  GLN B 138     -19.771  10.347  -9.514  1.00  0.00           H  
ATOM   2282 1HE2 GLN B 138     -23.173  11.652 -10.650  1.00  0.00           H  
ATOM   2283 2HE2 GLN B 138     -21.727  11.349 -11.577  1.00  0.00           H  
ATOM   2284  N   ILE B 139     -17.000  12.797  -6.599  1.00  0.00           N  
ATOM   2285  CA  ILE B 139     -16.422  13.810  -5.739  1.00  0.00           C  
ATOM   2286  C   ILE B 139     -15.728  13.293  -4.489  1.00  0.00           C  
ATOM   2287  O   ILE B 139     -16.230  12.400  -3.796  1.00  0.00           O  
ATOM   2288  CB  ILE B 139     -17.539  14.796  -5.325  1.00  0.00           C  
ATOM   2289  CG1 ILE B 139     -17.014  15.974  -4.498  1.00  0.00           C  
ATOM   2290  CG2 ILE B 139     -18.572  14.061  -4.570  1.00  0.00           C  
ATOM   2291  CD1 ILE B 139     -18.001  17.109  -4.422  1.00  0.00           C  
ATOM   2292  H   ILE B 139     -17.504  12.002  -6.201  1.00  0.00           H  
ATOM   2293  HA  ILE B 139     -15.688  14.349  -6.324  1.00  0.00           H  
ATOM   2294  HB  ILE B 139     -17.986  15.212  -6.224  1.00  0.00           H  
ATOM   2295 1HG1 ILE B 139     -16.799  15.636  -3.485  1.00  0.00           H  
ATOM   2296 2HG1 ILE B 139     -16.092  16.349  -4.942  1.00  0.00           H  
ATOM   2297 1HG2 ILE B 139     -19.393  14.729  -4.303  1.00  0.00           H  
ATOM   2298 2HG2 ILE B 139     -18.935  13.264  -5.206  1.00  0.00           H  
ATOM   2299 3HG2 ILE B 139     -18.137  13.644  -3.664  1.00  0.00           H  
ATOM   2300 1HD1 ILE B 139     -17.587  17.907  -3.833  1.00  0.00           H  
ATOM   2301 2HD1 ILE B 139     -18.208  17.469  -5.427  1.00  0.00           H  
ATOM   2302 3HD1 ILE B 139     -18.925  16.759  -3.961  1.00  0.00           H  
ATOM   2303  N   ILE B 140     -14.596  13.921  -4.194  1.00  0.00           N  
ATOM   2304  CA  ILE B 140     -13.872  13.707  -2.948  1.00  0.00           C  
ATOM   2305  C   ILE B 140     -13.944  15.046  -2.240  1.00  0.00           C  
ATOM   2306  O   ILE B 140     -13.524  16.061  -2.798  1.00  0.00           O  
ATOM   2307  CB  ILE B 140     -12.402  13.311  -3.175  1.00  0.00           C  
ATOM   2308  CG1 ILE B 140     -12.312  12.019  -3.997  1.00  0.00           C  
ATOM   2309  CG2 ILE B 140     -11.699  13.128  -1.827  1.00  0.00           C  
ATOM   2310  CD1 ILE B 140     -10.891  11.708  -4.498  1.00  0.00           C  
ATOM   2311  H   ILE B 140     -14.260  14.620  -4.860  1.00  0.00           H  
ATOM   2312  HA  ILE B 140     -14.370  12.952  -2.344  1.00  0.00           H  
ATOM   2313  HB  ILE B 140     -11.914  14.081  -3.711  1.00  0.00           H  
ATOM   2314 1HG1 ILE B 140     -12.661  11.199  -3.379  1.00  0.00           H  
ATOM   2315 2HG1 ILE B 140     -12.970  12.098  -4.854  1.00  0.00           H  
ATOM   2316 1HG2 ILE B 140     -10.658  12.859  -1.990  1.00  0.00           H  
ATOM   2317 2HG2 ILE B 140     -11.747  14.054  -1.260  1.00  0.00           H  
ATOM   2318 3HG2 ILE B 140     -12.193  12.334  -1.257  1.00  0.00           H  
ATOM   2319 1HD1 ILE B 140     -10.896  10.780  -5.070  1.00  0.00           H  
ATOM   2320 2HD1 ILE B 140     -10.542  12.512  -5.135  1.00  0.00           H  
ATOM   2321 3HD1 ILE B 140     -10.215  11.605  -3.649  1.00  0.00           H  
ATOM   2322  N   ARG B 141     -14.542  15.096  -1.073  1.00  0.00           N  
ATOM   2323  CA  ARG B 141     -14.710  16.398  -0.467  1.00  0.00           C  
ATOM   2324  C   ARG B 141     -13.432  16.848   0.240  1.00  0.00           C  
ATOM   2325  O   ARG B 141     -13.083  18.032   0.200  1.00  0.00           O  
ATOM   2326  CB  ARG B 141     -15.907  16.378   0.459  1.00  0.00           C  
ATOM   2327  CG  ARG B 141     -17.224  16.170  -0.291  1.00  0.00           C  
ATOM   2328  CD  ARG B 141     -18.416  16.227   0.578  1.00  0.00           C  
ATOM   2329  NE  ARG B 141     -19.616  15.864  -0.168  1.00  0.00           N  
ATOM   2330  CZ  ARG B 141     -20.331  16.710  -0.946  1.00  0.00           C  
ATOM   2331  NH1 ARG B 141     -20.001  17.967  -1.088  1.00  0.00           N  
ATOM   2332  NH2 ARG B 141     -21.391  16.291  -1.597  1.00  0.00           N  
ATOM   2333  H   ARG B 141     -14.880  14.247  -0.624  1.00  0.00           H  
ATOM   2334  HA  ARG B 141     -14.931  17.111  -1.258  1.00  0.00           H  
ATOM   2335 1HB  ARG B 141     -15.811  15.593   1.150  1.00  0.00           H  
ATOM   2336 2HB  ARG B 141     -15.964  17.308   1.022  1.00  0.00           H  
ATOM   2337 1HG  ARG B 141     -17.328  16.917  -1.071  1.00  0.00           H  
ATOM   2338 2HG  ARG B 141     -17.202  15.177  -0.753  1.00  0.00           H  
ATOM   2339 1HD  ARG B 141     -18.309  15.538   1.410  1.00  0.00           H  
ATOM   2340 2HD  ARG B 141     -18.540  17.241   0.959  1.00  0.00           H  
ATOM   2341  HE  ARG B 141     -19.935  14.899  -0.120  1.00  0.00           H  
ATOM   2342 1HH1 ARG B 141     -19.198  18.353  -0.614  1.00  0.00           H  
ATOM   2343 2HH1 ARG B 141     -20.595  18.553  -1.708  1.00  0.00           H  
ATOM   2344 1HH2 ARG B 141     -21.688  15.304  -1.532  1.00  0.00           H  
ATOM   2345 2HH2 ARG B 141     -21.896  16.973  -2.183  1.00  0.00           H  
ATOM   2346  N   GLY B 142     -12.682  15.909   0.831  1.00  0.00           N  
ATOM   2347  CA  GLY B 142     -11.473  16.296   1.542  1.00  0.00           C  
ATOM   2348  C   GLY B 142     -11.758  16.894   2.919  1.00  0.00           C  
ATOM   2349  O   GLY B 142     -11.024  17.763   3.384  1.00  0.00           O  
ATOM   2350  H   GLY B 142     -12.943  14.921   0.849  1.00  0.00           H  
ATOM   2351 1HA  GLY B 142     -10.833  15.418   1.656  1.00  0.00           H  
ATOM   2352 2HA  GLY B 142     -10.916  17.012   0.943  1.00  0.00           H  
ATOM   2353  N   ASN B 143     -12.827  16.443   3.593  1.00  0.00           N  
ATOM   2354  CA  ASN B 143     -13.149  16.985   4.920  1.00  0.00           C  
ATOM   2355  C   ASN B 143     -11.987  16.748   5.891  1.00  0.00           C  
ATOM   2356  O   ASN B 143     -11.758  17.527   6.819  1.00  0.00           O  
ATOM   2357  CB  ASN B 143     -14.410  16.351   5.494  1.00  0.00           C  
ATOM   2358  CG  ASN B 143     -15.682  16.797   4.822  1.00  0.00           C  
ATOM   2359  OD1 ASN B 143     -15.724  17.793   4.087  1.00  0.00           O  
ATOM   2360  ND2 ASN B 143     -16.741  16.083   5.085  1.00  0.00           N  
ATOM   2361  H   ASN B 143     -13.418  15.718   3.187  1.00  0.00           H  
ATOM   2362  HA  ASN B 143     -13.294  18.062   4.834  1.00  0.00           H  
ATOM   2363 1HB  ASN B 143     -14.334  15.265   5.403  1.00  0.00           H  
ATOM   2364 2HB  ASN B 143     -14.476  16.580   6.557  1.00  0.00           H  
ATOM   2365 1HD2 ASN B 143     -17.624  16.330   4.684  1.00  0.00           H  
ATOM   2366 2HD2 ASN B 143     -16.668  15.297   5.700  1.00  0.00           H  
ATOM   2367  N   MET B 144     -11.282  15.642   5.670  1.00  0.00           N  
ATOM   2368  CA  MET B 144     -10.135  15.209   6.447  1.00  0.00           C  
ATOM   2369  C   MET B 144      -9.052  14.850   5.432  1.00  0.00           C  
ATOM   2370  O   MET B 144      -9.385  14.349   4.358  1.00  0.00           O  
ATOM   2371  CB  MET B 144     -10.533  14.023   7.327  1.00  0.00           C  
ATOM   2372  CG  MET B 144     -11.724  14.330   8.265  1.00  0.00           C  
ATOM   2373  SD  MET B 144     -12.339  12.899   9.160  1.00  0.00           S  
ATOM   2374  CE  MET B 144     -13.223  12.013   7.866  1.00  0.00           C  
ATOM   2375  H   MET B 144     -11.559  15.080   4.884  1.00  0.00           H  
ATOM   2376  HA  MET B 144      -9.773  16.032   7.064  1.00  0.00           H  
ATOM   2377 1HB  MET B 144     -10.801  13.172   6.698  1.00  0.00           H  
ATOM   2378 2HB  MET B 144      -9.682  13.721   7.941  1.00  0.00           H  
ATOM   2379 1HG  MET B 144     -11.426  15.090   8.988  1.00  0.00           H  
ATOM   2380 2HG  MET B 144     -12.549  14.729   7.685  1.00  0.00           H  
ATOM   2381 1HE  MET B 144     -13.656  11.105   8.280  1.00  0.00           H  
ATOM   2382 2HE  MET B 144     -14.020  12.643   7.465  1.00  0.00           H  
ATOM   2383 3HE  MET B 144     -12.533  11.749   7.062  1.00  0.00           H  
ATOM   2384  N   TYR B 145      -7.779  15.088   5.759  1.00  0.00           N  
ATOM   2385  CA  TYR B 145      -6.685  14.800   4.815  1.00  0.00           C  
ATOM   2386  C   TYR B 145      -5.786  13.645   5.229  1.00  0.00           C  
ATOM   2387  O   TYR B 145      -5.670  13.312   6.412  1.00  0.00           O  
ATOM   2388  CB  TYR B 145      -5.751  16.001   4.652  1.00  0.00           C  
ATOM   2389  CG  TYR B 145      -6.315  17.261   4.054  1.00  0.00           C  
ATOM   2390  CD1 TYR B 145      -5.623  18.429   4.287  1.00  0.00           C  
ATOM   2391  CD2 TYR B 145      -7.489  17.290   3.303  1.00  0.00           C  
ATOM   2392  CE1 TYR B 145      -6.069  19.620   3.803  1.00  0.00           C  
ATOM   2393  CE2 TYR B 145      -7.945  18.507   2.817  1.00  0.00           C  
ATOM   2394  CZ  TYR B 145      -7.226  19.668   3.078  1.00  0.00           C  
ATOM   2395  OH  TYR B 145      -7.654  20.879   2.625  1.00  0.00           O  
ATOM   2396  H   TYR B 145      -7.567  15.492   6.659  1.00  0.00           H  
ATOM   2397  HA  TYR B 145      -7.117  14.547   3.847  1.00  0.00           H  
ATOM   2398 1HB  TYR B 145      -5.333  16.256   5.626  1.00  0.00           H  
ATOM   2399 2HB  TYR B 145      -4.913  15.695   4.033  1.00  0.00           H  
ATOM   2400  HD1 TYR B 145      -4.709  18.401   4.871  1.00  0.00           H  
ATOM   2401  HD2 TYR B 145      -8.049  16.378   3.101  1.00  0.00           H  
ATOM   2402  HE1 TYR B 145      -5.508  20.532   4.004  1.00  0.00           H  
ATOM   2403  HE2 TYR B 145      -8.864  18.551   2.232  1.00  0.00           H  
ATOM   2404  HH  TYR B 145      -7.064  21.564   2.950  1.00  0.00           H  
ATOM   2405  N   TYR B 146      -5.115  13.073   4.238  1.00  0.00           N  
ATOM   2406  CA  TYR B 146      -4.101  12.055   4.431  1.00  0.00           C  
ATOM   2407  C   TYR B 146      -2.729  12.724   4.545  1.00  0.00           C  
ATOM   2408  O   TYR B 146      -2.396  13.636   3.775  1.00  0.00           O  
ATOM   2409  CB  TYR B 146      -4.157  11.031   3.286  1.00  0.00           C  
ATOM   2410  CG  TYR B 146      -3.177   9.911   3.418  1.00  0.00           C  
ATOM   2411  CD1 TYR B 146      -3.389   8.914   4.366  1.00  0.00           C  
ATOM   2412  CD2 TYR B 146      -2.068   9.868   2.610  1.00  0.00           C  
ATOM   2413  CE1 TYR B 146      -2.476   7.894   4.516  1.00  0.00           C  
ATOM   2414  CE2 TYR B 146      -1.164   8.844   2.759  1.00  0.00           C  
ATOM   2415  CZ  TYR B 146      -1.360   7.862   3.708  1.00  0.00           C  
ATOM   2416  OH  TYR B 146      -0.426   6.870   3.869  1.00  0.00           O  
ATOM   2417  H   TYR B 146      -5.305  13.380   3.291  1.00  0.00           H  
ATOM   2418  HA  TYR B 146      -4.304  11.530   5.364  1.00  0.00           H  
ATOM   2419 1HB  TYR B 146      -5.136  10.607   3.235  1.00  0.00           H  
ATOM   2420 2HB  TYR B 146      -3.981  11.533   2.341  1.00  0.00           H  
ATOM   2421  HD1 TYR B 146      -4.267   8.948   5.006  1.00  0.00           H  
ATOM   2422  HD2 TYR B 146      -1.896  10.651   1.868  1.00  0.00           H  
ATOM   2423  HE1 TYR B 146      -2.631   7.123   5.270  1.00  0.00           H  
ATOM   2424  HE2 TYR B 146      -0.280   8.820   2.144  1.00  0.00           H  
ATOM   2425  HH  TYR B 146       0.347   7.078   3.325  1.00  0.00           H  
ATOM   2426  N   GLU B 147      -1.962  12.340   5.558  1.00  0.00           N  
ATOM   2427  CA  GLU B 147      -0.624  12.893   5.777  1.00  0.00           C  
ATOM   2428  C   GLU B 147      -0.615  14.428   5.806  1.00  0.00           C  
ATOM   2429  O   GLU B 147       0.312  15.062   5.305  1.00  0.00           O  
ATOM   2430  CB  GLU B 147       0.400  12.365   4.757  1.00  0.00           C  
ATOM   2431  CG  GLU B 147       0.693  10.871   4.888  1.00  0.00           C  
ATOM   2432  CD  GLU B 147       1.766  10.342   3.916  1.00  0.00           C  
ATOM   2433  OE1 GLU B 147       2.369  11.130   3.226  1.00  0.00           O  
ATOM   2434  OE2 GLU B 147       1.973   9.146   3.883  1.00  0.00           O  
ATOM   2435  H   GLU B 147      -2.298  11.613   6.172  1.00  0.00           H  
ATOM   2436  HA  GLU B 147      -0.258  12.535   6.739  1.00  0.00           H  
ATOM   2437 1HB  GLU B 147       0.039  12.549   3.744  1.00  0.00           H  
ATOM   2438 2HB  GLU B 147       1.340  12.903   4.871  1.00  0.00           H  
ATOM   2439 1HG  GLU B 147       1.053  10.696   5.899  1.00  0.00           H  
ATOM   2440 2HG  GLU B 147      -0.217  10.330   4.791  1.00  0.00           H  
ATOM   2441  N   ASN B 148      -1.659  15.009   6.400  1.00  0.00           N  
ATOM   2442  CA  ASN B 148      -1.873  16.454   6.558  1.00  0.00           C  
ATOM   2443  C   ASN B 148      -2.027  17.260   5.252  1.00  0.00           C  
ATOM   2444  O   ASN B 148      -2.179  18.481   5.314  1.00  0.00           O  
ATOM   2445  CB  ASN B 148      -0.757  17.050   7.396  1.00  0.00           C  
ATOM   2446  CG  ASN B 148      -0.678  16.427   8.757  1.00  0.00           C  
ATOM   2447  OD1 ASN B 148      -1.700  16.151   9.401  1.00  0.00           O  
ATOM   2448  ND2 ASN B 148       0.526  16.193   9.215  1.00  0.00           N  
ATOM   2449  H   ASN B 148      -2.365  14.392   6.770  1.00  0.00           H  
ATOM   2450  HA  ASN B 148      -2.802  16.586   7.115  1.00  0.00           H  
ATOM   2451 1HB  ASN B 148       0.200  16.942   6.892  1.00  0.00           H  
ATOM   2452 2HB  ASN B 148      -0.934  18.117   7.515  1.00  0.00           H  
ATOM   2453 1HD2 ASN B 148       0.647  15.779  10.117  1.00  0.00           H  
ATOM   2454 2HD2 ASN B 148       1.326  16.430   8.662  1.00  0.00           H  
ATOM   2455  N   SER B 149      -2.002  16.608   4.085  1.00  0.00           N  
ATOM   2456  CA  SER B 149      -2.138  17.328   2.817  1.00  0.00           C  
ATOM   2457  C   SER B 149      -3.028  16.743   1.739  1.00  0.00           C  
ATOM   2458  O   SER B 149      -3.469  17.502   0.867  1.00  0.00           O  
ATOM   2459  CB  SER B 149      -0.766  17.522   2.191  1.00  0.00           C  
ATOM   2460  OG  SER B 149       0.057  18.363   2.952  1.00  0.00           O  
ATOM   2461  H   SER B 149      -1.891  15.595   4.074  1.00  0.00           H  
ATOM   2462  HA  SER B 149      -2.544  18.310   3.055  1.00  0.00           H  
ATOM   2463 1HB  SER B 149      -0.295  16.556   2.119  1.00  0.00           H  
ATOM   2464 2HB  SER B 149      -0.870  17.912   1.180  1.00  0.00           H  
ATOM   2465  HG  SER B 149       0.885  18.415   2.475  1.00  0.00           H  
ATOM   2466  N   TYR B 150      -3.286  15.434   1.737  1.00  0.00           N  
ATOM   2467  CA  TYR B 150      -3.883  14.906   0.527  1.00  0.00           C  
ATOM   2468  C   TYR B 150      -5.324  14.457   0.648  1.00  0.00           C  
ATOM   2469  O   TYR B 150      -5.743  13.829   1.620  1.00  0.00           O  
ATOM   2470  CB  TYR B 150      -2.999  13.748   0.026  1.00  0.00           C  
ATOM   2471  CG  TYR B 150      -1.625  14.258  -0.315  1.00  0.00           C  
ATOM   2472  CD1 TYR B 150      -0.581  14.141   0.580  1.00  0.00           C  
ATOM   2473  CD2 TYR B 150      -1.442  14.910  -1.475  1.00  0.00           C  
ATOM   2474  CE1 TYR B 150       0.648  14.704   0.265  1.00  0.00           C  
ATOM   2475  CE2 TYR B 150      -0.249  15.489  -1.795  1.00  0.00           C  
ATOM   2476  CZ  TYR B 150       0.797  15.394  -0.937  1.00  0.00           C  
ATOM   2477  OH  TYR B 150       1.992  16.001  -1.253  1.00  0.00           O  
ATOM   2478  H   TYR B 150      -2.989  14.818   2.490  1.00  0.00           H  
ATOM   2479  HA  TYR B 150      -3.859  15.681  -0.232  1.00  0.00           H  
ATOM   2480 1HB  TYR B 150      -2.908  12.981   0.793  1.00  0.00           H  
ATOM   2481 2HB  TYR B 150      -3.441  13.298  -0.865  1.00  0.00           H  
ATOM   2482  HD1 TYR B 150      -0.724  13.623   1.535  1.00  0.00           H  
ATOM   2483  HD2 TYR B 150      -2.251  14.981  -2.137  1.00  0.00           H  
ATOM   2484  HE1 TYR B 150       1.479  14.628   0.967  1.00  0.00           H  
ATOM   2485  HE2 TYR B 150      -0.137  16.029  -2.741  1.00  0.00           H  
ATOM   2486  HH  TYR B 150       1.856  16.593  -2.016  1.00  0.00           H  
ATOM   2487  N   ALA B 151      -6.076  14.751  -0.400  1.00  0.00           N  
ATOM   2488  CA  ALA B 151      -7.439  14.284  -0.567  1.00  0.00           C  
ATOM   2489  C   ALA B 151      -7.400  12.981  -1.322  1.00  0.00           C  
ATOM   2490  O   ALA B 151      -8.275  12.137  -1.186  1.00  0.00           O  
ATOM   2491  CB  ALA B 151      -8.258  15.285  -1.313  1.00  0.00           C  
ATOM   2492  H   ALA B 151      -5.657  15.297  -1.148  1.00  0.00           H  
ATOM   2493  HA  ALA B 151      -7.878  14.111   0.414  1.00  0.00           H  
ATOM   2494 1HB  ALA B 151      -9.270  14.920  -1.436  1.00  0.00           H  
ATOM   2495 2HB  ALA B 151      -8.271  16.186  -0.765  1.00  0.00           H  
ATOM   2496 3HB  ALA B 151      -7.798  15.444  -2.280  1.00  0.00           H  
ATOM   2497  N   LEU B 152      -6.382  12.840  -2.154  1.00  0.00           N  
ATOM   2498  CA  LEU B 152      -6.210  11.640  -2.946  1.00  0.00           C  
ATOM   2499  C   LEU B 152      -4.751  11.231  -2.962  1.00  0.00           C  
ATOM   2500  O   LEU B 152      -3.887  12.022  -3.350  1.00  0.00           O  
ATOM   2501  CB  LEU B 152      -6.706  11.865  -4.380  1.00  0.00           C  
ATOM   2502  CG  LEU B 152      -6.481  10.712  -5.395  1.00  0.00           C  
ATOM   2503  CD1 LEU B 152      -7.273   9.463  -4.988  1.00  0.00           C  
ATOM   2504  CD2 LEU B 152      -6.905  11.195  -6.774  1.00  0.00           C  
ATOM   2505  H   LEU B 152      -5.708  13.599  -2.244  1.00  0.00           H  
ATOM   2506  HA  LEU B 152      -6.789  10.839  -2.500  1.00  0.00           H  
ATOM   2507 1HB  LEU B 152      -7.772  12.079  -4.346  1.00  0.00           H  
ATOM   2508 2HB  LEU B 152      -6.205  12.719  -4.762  1.00  0.00           H  
ATOM   2509  HG  LEU B 152      -5.420  10.448  -5.411  1.00  0.00           H  
ATOM   2510 1HD1 LEU B 152      -7.093   8.664  -5.708  1.00  0.00           H  
ATOM   2511 2HD1 LEU B 152      -6.950   9.133  -3.998  1.00  0.00           H  
ATOM   2512 3HD1 LEU B 152      -8.334   9.698  -4.967  1.00  0.00           H  
ATOM   2513 1HD2 LEU B 152      -6.733  10.408  -7.501  1.00  0.00           H  
ATOM   2514 2HD2 LEU B 152      -7.962  11.452  -6.758  1.00  0.00           H  
ATOM   2515 3HD2 LEU B 152      -6.331  12.068  -7.047  1.00  0.00           H  
ATOM   2516  N   ALA B 153      -4.485  10.004  -2.549  1.00  0.00           N  
ATOM   2517  CA  ALA B 153      -3.121   9.510  -2.566  1.00  0.00           C  
ATOM   2518  C   ALA B 153      -3.123   8.073  -3.030  1.00  0.00           C  
ATOM   2519  O   ALA B 153      -3.870   7.249  -2.499  1.00  0.00           O  
ATOM   2520  CB  ALA B 153      -2.473   9.630  -1.193  1.00  0.00           C  
ATOM   2521  H   ALA B 153      -5.252   9.423  -2.205  1.00  0.00           H  
ATOM   2522  HA  ALA B 153      -2.557  10.099  -3.272  1.00  0.00           H  
ATOM   2523 1HB  ALA B 153      -1.451   9.266  -1.245  1.00  0.00           H  
ATOM   2524 2HB  ALA B 153      -2.471  10.674  -0.885  1.00  0.00           H  
ATOM   2525 3HB  ALA B 153      -3.035   9.040  -0.471  1.00  0.00           H  
ATOM   2526  N   VAL B 154      -2.312   7.805  -4.046  1.00  0.00           N  
ATOM   2527  CA  VAL B 154      -2.191   6.482  -4.633  1.00  0.00           C  
ATOM   2528  C   VAL B 154      -0.716   6.085  -4.520  1.00  0.00           C  
ATOM   2529  O   VAL B 154       0.133   6.606  -5.260  1.00  0.00           O  
ATOM   2530  CB  VAL B 154      -2.700   6.521  -6.087  1.00  0.00           C  
ATOM   2531  CG1 VAL B 154      -2.630   5.132  -6.751  1.00  0.00           C  
ATOM   2532  CG2 VAL B 154      -4.157   7.085  -6.098  1.00  0.00           C  
ATOM   2533  H   VAL B 154      -1.752   8.568  -4.424  1.00  0.00           H  
ATOM   2534  HA  VAL B 154      -2.810   5.799  -4.085  1.00  0.00           H  
ATOM   2535  HB  VAL B 154      -2.061   7.165  -6.644  1.00  0.00           H  
ATOM   2536 1HG1 VAL B 154      -2.975   5.202  -7.779  1.00  0.00           H  
ATOM   2537 2HG1 VAL B 154      -1.607   4.778  -6.743  1.00  0.00           H  
ATOM   2538 3HG1 VAL B 154      -3.261   4.434  -6.206  1.00  0.00           H  
ATOM   2539 1HG2 VAL B 154      -4.528   7.141  -7.105  1.00  0.00           H  
ATOM   2540 2HG2 VAL B 154      -4.797   6.452  -5.527  1.00  0.00           H  
ATOM   2541 3HG2 VAL B 154      -4.171   8.081  -5.665  1.00  0.00           H  
ATOM   2542  N   LEU B 155      -0.419   5.203  -3.561  1.00  0.00           N  
ATOM   2543  CA  LEU B 155       0.969   4.930  -3.204  1.00  0.00           C  
ATOM   2544  C   LEU B 155       1.437   3.467  -3.306  1.00  0.00           C  
ATOM   2545  O   LEU B 155       0.788   2.554  -2.786  1.00  0.00           O  
ATOM   2546  CB  LEU B 155       1.128   5.385  -1.752  1.00  0.00           C  
ATOM   2547  CG  LEU B 155       0.617   6.843  -1.449  1.00  0.00           C  
ATOM   2548  CD1 LEU B 155       0.727   7.099   0.017  1.00  0.00           C  
ATOM   2549  CD2 LEU B 155       1.385   7.898  -2.248  1.00  0.00           C  
ATOM   2550  H   LEU B 155      -1.186   4.766  -3.053  1.00  0.00           H  
ATOM   2551  HA  LEU B 155       1.609   5.532  -3.846  1.00  0.00           H  
ATOM   2552 1HB  LEU B 155       0.584   4.699  -1.115  1.00  0.00           H  
ATOM   2553 2HB  LEU B 155       2.190   5.337  -1.488  1.00  0.00           H  
ATOM   2554  HG  LEU B 155      -0.439   6.906  -1.708  1.00  0.00           H  
ATOM   2555 1HD1 LEU B 155       0.344   8.087   0.216  1.00  0.00           H  
ATOM   2556 2HD1 LEU B 155       0.148   6.359   0.571  1.00  0.00           H  
ATOM   2557 3HD1 LEU B 155       1.776   7.049   0.321  1.00  0.00           H  
ATOM   2558 1HD2 LEU B 155       0.989   8.875  -2.007  1.00  0.00           H  
ATOM   2559 2HD2 LEU B 155       2.432   7.858  -1.984  1.00  0.00           H  
ATOM   2560 3HD2 LEU B 155       1.285   7.739  -3.310  1.00  0.00           H  
ATOM   2561  N   SER B 156       2.619   3.264  -3.873  1.00  0.00           N  
ATOM   2562  CA  SER B 156       3.285   1.959  -3.887  1.00  0.00           C  
ATOM   2563  C   SER B 156       2.414   0.785  -4.315  1.00  0.00           C  
ATOM   2564  O   SER B 156       2.522  -0.294  -3.733  1.00  0.00           O  
ATOM   2565  CB  SER B 156       3.818   1.718  -2.484  1.00  0.00           C  
ATOM   2566  OG  SER B 156       4.773   2.699  -2.109  1.00  0.00           O  
ATOM   2567  H   SER B 156       3.070   4.049  -4.347  1.00  0.00           H  
ATOM   2568  HA  SER B 156       4.130   2.016  -4.563  1.00  0.00           H  
ATOM   2569 1HB  SER B 156       2.993   1.739  -1.779  1.00  0.00           H  
ATOM   2570 2HB  SER B 156       4.239   0.756  -2.435  1.00  0.00           H  
ATOM   2571  HG  SER B 156       5.018   2.490  -1.198  1.00  0.00           H  
ATOM   2572  N   ASN B 157       1.568   0.931  -5.331  1.00  0.00           N  
ATOM   2573  CA  ASN B 157       0.673  -0.179  -5.656  1.00  0.00           C  
ATOM   2574  C   ASN B 157       1.276  -1.265  -6.530  1.00  0.00           C  
ATOM   2575  O   ASN B 157       0.870  -1.457  -7.683  1.00  0.00           O  
ATOM   2576  CB  ASN B 157      -0.596   0.364  -6.251  1.00  0.00           C  
ATOM   2577  CG  ASN B 157      -1.392   1.124  -5.243  1.00  0.00           C  
ATOM   2578  OD1 ASN B 157      -2.038   0.514  -4.376  1.00  0.00           O  
ATOM   2579  ND2 ASN B 157      -1.313   2.423  -5.291  1.00  0.00           N  
ATOM   2580  H   ASN B 157       1.499   1.811  -5.847  1.00  0.00           H  
ATOM   2581  HA  ASN B 157       0.399  -0.667  -4.722  1.00  0.00           H  
ATOM   2582 1HB  ASN B 157      -0.374   0.998  -7.107  1.00  0.00           H  
ATOM   2583 2HB  ASN B 157      -1.194  -0.470  -6.596  1.00  0.00           H  
ATOM   2584 1HD2 ASN B 157      -1.795   2.991  -4.610  1.00  0.00           H  
ATOM   2585 2HD2 ASN B 157      -0.704   2.854  -5.979  1.00  0.00           H  
ATOM   2586  N   TYR B 158       2.252  -1.974  -5.970  1.00  0.00           N  
ATOM   2587  CA  TYR B 158       2.878  -3.085  -6.677  1.00  0.00           C  
ATOM   2588  C   TYR B 158       3.668  -3.990  -5.722  1.00  0.00           C  
ATOM   2589  O   TYR B 158       3.885  -3.643  -4.562  1.00  0.00           O  
ATOM   2590  CB  TYR B 158       3.754  -2.552  -7.828  1.00  0.00           C  
ATOM   2591  CG  TYR B 158       4.977  -1.853  -7.433  1.00  0.00           C  
ATOM   2592  CD1 TYR B 158       6.178  -2.443  -7.686  1.00  0.00           C  
ATOM   2593  CD2 TYR B 158       4.928  -0.670  -6.802  1.00  0.00           C  
ATOM   2594  CE1 TYR B 158       7.339  -1.836  -7.321  1.00  0.00           C  
ATOM   2595  CE2 TYR B 158       6.050  -0.076  -6.445  1.00  0.00           C  
ATOM   2596  CZ  TYR B 158       7.279  -0.634  -6.695  1.00  0.00           C  
ATOM   2597  OH  TYR B 158       8.449   0.015  -6.342  1.00  0.00           O  
ATOM   2598  H   TYR B 158       2.522  -1.715  -5.023  1.00  0.00           H  
ATOM   2599  HA  TYR B 158       2.093  -3.700  -7.104  1.00  0.00           H  
ATOM   2600 1HB  TYR B 158       4.053  -3.378  -8.461  1.00  0.00           H  
ATOM   2601 2HB  TYR B 158       3.181  -1.877  -8.451  1.00  0.00           H  
ATOM   2602  HD1 TYR B 158       6.205  -3.405  -8.192  1.00  0.00           H  
ATOM   2603  HD2 TYR B 158       3.989  -0.179  -6.587  1.00  0.00           H  
ATOM   2604  HE1 TYR B 158       8.293  -2.305  -7.528  1.00  0.00           H  
ATOM   2605  HE2 TYR B 158       5.954   0.838  -5.969  1.00  0.00           H  
ATOM   2606  HH  TYR B 158       8.258   0.946  -6.151  1.00  0.00           H  
ATOM   2607  N   ASP B 159       4.080  -5.148  -6.223  1.00  0.00           N  
ATOM   2608  CA  ASP B 159       4.954  -6.127  -5.545  1.00  0.00           C  
ATOM   2609  C   ASP B 159       6.419  -5.872  -5.922  1.00  0.00           C  
ATOM   2610  O   ASP B 159       6.778  -4.753  -6.244  1.00  0.00           O  
ATOM   2611  CB  ASP B 159       4.542  -7.552  -5.894  1.00  0.00           C  
ATOM   2612  CG  ASP B 159       4.706  -7.903  -7.321  1.00  0.00           C  
ATOM   2613  OD1 ASP B 159       5.267  -7.121  -8.060  1.00  0.00           O  
ATOM   2614  OD2 ASP B 159       4.239  -8.951  -7.716  1.00  0.00           O  
ATOM   2615  H   ASP B 159       3.784  -5.346  -7.181  1.00  0.00           H  
ATOM   2616  HA  ASP B 159       4.860  -5.979  -4.469  1.00  0.00           H  
ATOM   2617 1HB  ASP B 159       5.152  -8.234  -5.347  1.00  0.00           H  
ATOM   2618 2HB  ASP B 159       3.508  -7.718  -5.604  1.00  0.00           H  
ATOM   2619  N   ALA B 160       7.307  -6.863  -5.828  1.00  0.00           N  
ATOM   2620  CA  ALA B 160       8.726  -6.607  -6.127  1.00  0.00           C  
ATOM   2621  C   ALA B 160       9.004  -6.460  -7.640  1.00  0.00           C  
ATOM   2622  O   ALA B 160       9.649  -7.309  -8.256  1.00  0.00           O  
ATOM   2623  CB  ALA B 160       9.578  -7.716  -5.559  1.00  0.00           C  
ATOM   2624  H   ALA B 160       7.014  -7.790  -5.567  1.00  0.00           H  
ATOM   2625  HA  ALA B 160       9.010  -5.675  -5.638  1.00  0.00           H  
ATOM   2626 1HB  ALA B 160      10.604  -7.481  -5.751  1.00  0.00           H  
ATOM   2627 2HB  ALA B 160       9.418  -7.791  -4.485  1.00  0.00           H  
ATOM   2628 3HB  ALA B 160       9.320  -8.658  -6.037  1.00  0.00           H  
ATOM   2629  N   ASN B 161       8.488  -5.374  -8.218  1.00  0.00           N  
ATOM   2630  CA  ASN B 161       8.584  -5.009  -9.637  1.00  0.00           C  
ATOM   2631  C   ASN B 161       8.087  -6.083 -10.605  1.00  0.00           C  
ATOM   2632  O   ASN B 161       8.642  -6.220 -11.697  1.00  0.00           O  
ATOM   2633  CB  ASN B 161      10.031  -4.684  -9.969  1.00  0.00           C  
ATOM   2634  CG  ASN B 161      10.566  -3.515  -9.225  1.00  0.00           C  
ATOM   2635  OD1 ASN B 161      10.020  -2.405  -9.290  1.00  0.00           O  
ATOM   2636  ND2 ASN B 161      11.630  -3.737  -8.493  1.00  0.00           N  
ATOM   2637  H   ASN B 161       7.966  -4.768  -7.597  1.00  0.00           H  
ATOM   2638  HA  ASN B 161       7.952  -4.134  -9.795  1.00  0.00           H  
ATOM   2639 1HB  ASN B 161      10.660  -5.544  -9.760  1.00  0.00           H  
ATOM   2640 2HB  ASN B 161      10.118  -4.475 -11.034  1.00  0.00           H  
ATOM   2641 1HD2 ASN B 161      12.039  -2.994  -7.960  1.00  0.00           H  
ATOM   2642 2HD2 ASN B 161      12.044  -4.673  -8.455  1.00  0.00           H  
ATOM   2643  N   LYS B 162       7.037  -6.827 -10.247  1.00  0.00           N  
ATOM   2644  CA  LYS B 162       6.509  -7.844 -11.141  1.00  0.00           C  
ATOM   2645  C   LYS B 162       5.117  -7.438 -11.616  1.00  0.00           C  
ATOM   2646  O   LYS B 162       4.862  -7.302 -12.816  1.00  0.00           O  
ATOM   2647  CB  LYS B 162       6.425  -9.219 -10.478  1.00  0.00           C  
ATOM   2648  CG  LYS B 162       7.751  -9.910 -10.171  1.00  0.00           C  
ATOM   2649  CD  LYS B 162       7.518 -11.229  -9.380  1.00  0.00           C  
ATOM   2650  CE  LYS B 162       6.883 -12.333 -10.252  1.00  0.00           C  
ATOM   2651  NZ  LYS B 162       6.715 -13.636  -9.502  1.00  0.00           N  
ATOM   2652  H   LYS B 162       6.572  -6.724  -9.340  1.00  0.00           H  
ATOM   2653  HA  LYS B 162       7.155  -7.925 -12.014  1.00  0.00           H  
ATOM   2654 1HB  LYS B 162       5.889  -9.142  -9.549  1.00  0.00           H  
ATOM   2655 2HB  LYS B 162       5.845  -9.856 -11.127  1.00  0.00           H  
ATOM   2656 1HG  LYS B 162       8.279 -10.121 -11.098  1.00  0.00           H  
ATOM   2657 2HG  LYS B 162       8.367  -9.240  -9.567  1.00  0.00           H  
ATOM   2658 1HD  LYS B 162       8.469 -11.593  -8.980  1.00  0.00           H  
ATOM   2659 2HD  LYS B 162       6.852 -11.029  -8.538  1.00  0.00           H  
ATOM   2660 1HE  LYS B 162       5.903 -12.021 -10.589  1.00  0.00           H  
ATOM   2661 2HE  LYS B 162       7.520 -12.503 -11.117  1.00  0.00           H  
ATOM   2662 1HZ  LYS B 162       6.305 -14.323 -10.103  1.00  0.00           H  
ATOM   2663 2HZ  LYS B 162       7.605 -13.999  -9.142  1.00  0.00           H  
ATOM   2664 3HZ  LYS B 162       6.118 -13.528  -8.668  1.00  0.00           H  
ATOM   2665  N   THR B 163       4.217  -7.263 -10.648  1.00  0.00           N  
ATOM   2666  CA  THR B 163       2.819  -6.924 -10.901  1.00  0.00           C  
ATOM   2667  C   THR B 163       2.344  -5.764 -10.027  1.00  0.00           C  
ATOM   2668  O   THR B 163       2.918  -5.481  -8.977  1.00  0.00           O  
ATOM   2669  CB  THR B 163       1.922  -8.157 -10.655  1.00  0.00           C  
ATOM   2670  OG1 THR B 163       1.979  -8.543  -9.257  1.00  0.00           O  
ATOM   2671  CG2 THR B 163       2.340  -9.339 -11.517  1.00  0.00           C  
ATOM   2672  H   THR B 163       4.535  -7.371  -9.683  1.00  0.00           H  
ATOM   2673  HA  THR B 163       2.722  -6.620 -11.942  1.00  0.00           H  
ATOM   2674  HB  THR B 163       0.896  -7.892 -10.902  1.00  0.00           H  
ATOM   2675  HG1 THR B 163       2.917  -8.689  -8.949  1.00  0.00           H  
ATOM   2676 1HG2 THR B 163       1.681 -10.169 -11.329  1.00  0.00           H  
ATOM   2677 2HG2 THR B 163       2.284  -9.059 -12.567  1.00  0.00           H  
ATOM   2678 3HG2 THR B 163       3.355  -9.630 -11.274  1.00  0.00           H  
ATOM   2679  N   GLY B 164       1.244  -5.128 -10.422  1.00  0.00           N  
ATOM   2680  CA  GLY B 164       0.694  -4.041  -9.620  1.00  0.00           C  
ATOM   2681  C   GLY B 164      -0.541  -3.422 -10.239  1.00  0.00           C  
ATOM   2682  O   GLY B 164      -1.041  -3.900 -11.259  1.00  0.00           O  
ATOM   2683  H   GLY B 164       0.798  -5.382 -11.287  1.00  0.00           H  
ATOM   2684 1HA  GLY B 164       0.458  -4.408  -8.631  1.00  0.00           H  
ATOM   2685 2HA  GLY B 164       1.448  -3.268  -9.500  1.00  0.00           H  
ATOM   2686  N   LEU B 165      -1.025  -2.352  -9.618  1.00  0.00           N  
ATOM   2687  CA  LEU B 165      -2.225  -1.690 -10.107  1.00  0.00           C  
ATOM   2688  C   LEU B 165      -1.973  -1.174 -11.496  1.00  0.00           C  
ATOM   2689  O   LEU B 165      -1.049  -0.397 -11.710  1.00  0.00           O  
ATOM   2690  CB  LEU B 165      -2.613  -0.527  -9.185  1.00  0.00           C  
ATOM   2691  CG  LEU B 165      -3.859   0.279  -9.585  1.00  0.00           C  
ATOM   2692  CD1 LEU B 165      -5.063  -0.606  -9.470  1.00  0.00           C  
ATOM   2693  CD2 LEU B 165      -3.977   1.528  -8.662  1.00  0.00           C  
ATOM   2694  H   LEU B 165      -0.534  -2.002  -8.796  1.00  0.00           H  
ATOM   2695  HA  LEU B 165      -3.039  -2.407 -10.148  1.00  0.00           H  
ATOM   2696 1HB  LEU B 165      -2.811  -0.942  -8.200  1.00  0.00           H  
ATOM   2697 2HB  LEU B 165      -1.770   0.159  -9.115  1.00  0.00           H  
ATOM   2698  HG  LEU B 165      -3.781   0.595 -10.623  1.00  0.00           H  
ATOM   2699 1HD1 LEU B 165      -5.957  -0.050  -9.753  1.00  0.00           H  
ATOM   2700 2HD1 LEU B 165      -4.952  -1.466 -10.126  1.00  0.00           H  
ATOM   2701 3HD1 LEU B 165      -5.144  -0.948  -8.448  1.00  0.00           H  
ATOM   2702 1HD2 LEU B 165      -4.860   2.098  -8.940  1.00  0.00           H  
ATOM   2703 2HD2 LEU B 165      -4.062   1.209  -7.624  1.00  0.00           H  
ATOM   2704 3HD2 LEU B 165      -3.090   2.154  -8.776  1.00  0.00           H  
ATOM   2705  N   LYS B 166      -2.815  -1.569 -12.433  1.00  0.00           N  
ATOM   2706  CA  LYS B 166      -2.642  -1.178 -13.811  1.00  0.00           C  
ATOM   2707  C   LYS B 166      -3.664  -0.135 -14.185  1.00  0.00           C  
ATOM   2708  O   LYS B 166      -3.362   0.854 -14.861  1.00  0.00           O  
ATOM   2709  CB  LYS B 166      -2.740  -2.401 -14.717  1.00  0.00           C  
ATOM   2710  CG  LYS B 166      -2.574  -2.120 -16.200  1.00  0.00           C  
ATOM   2711  CD  LYS B 166      -2.515  -3.426 -16.988  1.00  0.00           C  
ATOM   2712  CE  LYS B 166      -3.908  -3.968 -17.271  1.00  0.00           C  
ATOM   2713  NZ  LYS B 166      -4.575  -3.286 -18.403  1.00  0.00           N  
ATOM   2714  H   LYS B 166      -3.585  -2.194 -12.206  1.00  0.00           H  
ATOM   2715  HA  LYS B 166      -1.665  -0.745 -13.923  1.00  0.00           H  
ATOM   2716 1HB  LYS B 166      -1.983  -3.129 -14.423  1.00  0.00           H  
ATOM   2717 2HB  LYS B 166      -3.718  -2.868 -14.577  1.00  0.00           H  
ATOM   2718 1HG  LYS B 166      -3.414  -1.516 -16.552  1.00  0.00           H  
ATOM   2719 2HG  LYS B 166      -1.652  -1.561 -16.355  1.00  0.00           H  
ATOM   2720 1HD  LYS B 166      -2.006  -3.250 -17.936  1.00  0.00           H  
ATOM   2721 2HD  LYS B 166      -1.957  -4.170 -16.424  1.00  0.00           H  
ATOM   2722 1HE  LYS B 166      -3.849  -5.034 -17.482  1.00  0.00           H  
ATOM   2723 2HE  LYS B 166      -4.517  -3.810 -16.391  1.00  0.00           H  
ATOM   2724 1HZ  LYS B 166      -5.512  -3.677 -18.516  1.00  0.00           H  
ATOM   2725 2HZ  LYS B 166      -4.655  -2.290 -18.209  1.00  0.00           H  
ATOM   2726 3HZ  LYS B 166      -4.046  -3.419 -19.245  1.00  0.00           H  
ATOM   2727  N   GLU B 167      -4.888  -0.324 -13.723  1.00  0.00           N  
ATOM   2728  CA  GLU B 167      -5.898   0.635 -14.099  1.00  0.00           C  
ATOM   2729  C   GLU B 167      -6.763   1.088 -12.929  1.00  0.00           C  
ATOM   2730  O   GLU B 167      -7.166   0.315 -12.051  1.00  0.00           O  
ATOM   2731  CB  GLU B 167      -6.646   0.036 -15.297  1.00  0.00           C  
ATOM   2732  CG  GLU B 167      -7.113  -1.398 -15.094  1.00  0.00           C  
ATOM   2733  CD  GLU B 167      -7.618  -2.070 -16.371  1.00  0.00           C  
ATOM   2734  OE1 GLU B 167      -6.816  -2.238 -17.283  1.00  0.00           O  
ATOM   2735  OE2 GLU B 167      -8.772  -2.400 -16.456  1.00  0.00           O  
ATOM   2736  H   GLU B 167      -5.110  -1.141 -13.152  1.00  0.00           H  
ATOM   2737  HA  GLU B 167      -5.400   1.531 -14.466  1.00  0.00           H  
ATOM   2738 1HB  GLU B 167      -7.524   0.647 -15.517  1.00  0.00           H  
ATOM   2739 2HB  GLU B 167      -5.999   0.060 -16.174  1.00  0.00           H  
ATOM   2740 1HG  GLU B 167      -6.292  -1.991 -14.684  1.00  0.00           H  
ATOM   2741 2HG  GLU B 167      -7.894  -1.381 -14.374  1.00  0.00           H  
ATOM   2742  N   LEU B 168      -7.038   2.384 -12.973  1.00  0.00           N  
ATOM   2743  CA  LEU B 168      -7.792   3.120 -11.980  1.00  0.00           C  
ATOM   2744  C   LEU B 168      -8.741   4.080 -12.697  1.00  0.00           C  
ATOM   2745  O   LEU B 168      -8.557   5.299 -12.654  1.00  0.00           O  
ATOM   2746  CB  LEU B 168      -6.783   3.889 -11.109  1.00  0.00           C  
ATOM   2747  CG  LEU B 168      -7.310   4.628  -9.914  1.00  0.00           C  
ATOM   2748  CD1 LEU B 168      -7.995   3.660  -8.972  1.00  0.00           C  
ATOM   2749  CD2 LEU B 168      -6.122   5.339  -9.217  1.00  0.00           C  
ATOM   2750  H   LEU B 168      -6.667   2.904 -13.759  1.00  0.00           H  
ATOM   2751  HA  LEU B 168      -8.338   2.425 -11.348  1.00  0.00           H  
ATOM   2752 1HB  LEU B 168      -6.038   3.181 -10.751  1.00  0.00           H  
ATOM   2753 2HB  LEU B 168      -6.280   4.621 -11.741  1.00  0.00           H  
ATOM   2754  HG  LEU B 168      -8.040   5.355 -10.237  1.00  0.00           H  
ATOM   2755 1HD1 LEU B 168      -8.387   4.205  -8.124  1.00  0.00           H  
ATOM   2756 2HD1 LEU B 168      -8.820   3.168  -9.492  1.00  0.00           H  
ATOM   2757 3HD1 LEU B 168      -7.279   2.915  -8.634  1.00  0.00           H  
ATOM   2758 1HD2 LEU B 168      -6.482   5.888  -8.347  1.00  0.00           H  
ATOM   2759 2HD2 LEU B 168      -5.388   4.600  -8.896  1.00  0.00           H  
ATOM   2760 3HD2 LEU B 168      -5.652   6.034  -9.915  1.00  0.00           H  
ATOM   2761  N   PRO B 169      -9.820   3.561 -13.297  1.00  0.00           N  
ATOM   2762  CA  PRO B 169     -10.689   4.246 -14.230  1.00  0.00           C  
ATOM   2763  C   PRO B 169     -11.656   5.198 -13.560  1.00  0.00           C  
ATOM   2764  O   PRO B 169     -12.865   5.081 -13.744  1.00  0.00           O  
ATOM   2765  CB  PRO B 169     -11.452   3.081 -14.850  1.00  0.00           C  
ATOM   2766  CG  PRO B 169     -11.361   2.009 -13.791  1.00  0.00           C  
ATOM   2767  CD  PRO B 169      -9.971   2.121 -13.238  1.00  0.00           C  
ATOM   2768  HA  PRO B 169     -10.084   4.750 -14.990  1.00  0.00           H  
ATOM   2769 1HB  PRO B 169     -12.487   3.384 -15.073  1.00  0.00           H  
ATOM   2770 2HB  PRO B 169     -10.986   2.794 -15.807  1.00  0.00           H  
ATOM   2771 1HG  PRO B 169     -12.135   2.176 -13.025  1.00  0.00           H  
ATOM   2772 2HG  PRO B 169     -11.540   1.045 -14.203  1.00  0.00           H  
ATOM   2773 1HD  PRO B 169      -9.972   1.750 -12.215  1.00  0.00           H  
ATOM   2774 2HD  PRO B 169      -9.277   1.576 -13.885  1.00  0.00           H  
ATOM   2775  N   MET B 170     -11.151   6.188 -12.821  1.00  0.00           N  
ATOM   2776  CA  MET B 170     -12.044   7.128 -12.134  1.00  0.00           C  
ATOM   2777  C   MET B 170     -12.494   8.208 -13.106  1.00  0.00           C  
ATOM   2778  O   MET B 170     -12.261   9.399 -12.917  1.00  0.00           O  
ATOM   2779  CB  MET B 170     -11.348   7.756 -10.924  1.00  0.00           C  
ATOM   2780  CG  MET B 170     -11.008   6.772  -9.840  1.00  0.00           C  
ATOM   2781  SD  MET B 170     -10.390   7.521  -8.287  1.00  0.00           S  
ATOM   2782  CE  MET B 170      -8.786   8.154  -8.713  1.00  0.00           C  
ATOM   2783  H   MET B 170     -10.141   6.255 -12.716  1.00  0.00           H  
ATOM   2784  HA  MET B 170     -12.931   6.592 -11.793  1.00  0.00           H  
ATOM   2785 1HB  MET B 170     -10.443   8.256 -11.238  1.00  0.00           H  
ATOM   2786 2HB  MET B 170     -12.000   8.495 -10.488  1.00  0.00           H  
ATOM   2787 1HG  MET B 170     -11.916   6.249  -9.624  1.00  0.00           H  
ATOM   2788 2HG  MET B 170     -10.279   6.053 -10.206  1.00  0.00           H  
ATOM   2789 1HE  MET B 170      -8.340   8.610  -7.840  1.00  0.00           H  
ATOM   2790 2HE  MET B 170      -8.156   7.357  -9.063  1.00  0.00           H  
ATOM   2791 3HE  MET B 170      -8.894   8.897  -9.492  1.00  0.00           H  
ATOM   2792  N   ARG B 171     -13.232   7.757 -14.104  1.00  0.00           N  
ATOM   2793  CA  ARG B 171     -13.724   8.501 -15.248  1.00  0.00           C  
ATOM   2794  C   ARG B 171     -14.738   9.564 -14.894  1.00  0.00           C  
ATOM   2795  O   ARG B 171     -15.033  10.449 -15.697  1.00  0.00           O  
ATOM   2796  CB  ARG B 171     -14.238   7.492 -16.236  1.00  0.00           C  
ATOM   2797  CG  ARG B 171     -15.449   6.741 -15.798  1.00  0.00           C  
ATOM   2798  CD  ARG B 171     -15.714   5.683 -16.745  1.00  0.00           C  
ATOM   2799  NE  ARG B 171     -16.786   4.841 -16.388  1.00  0.00           N  
ATOM   2800  CZ  ARG B 171     -17.137   3.773 -17.116  1.00  0.00           C  
ATOM   2801  NH1 ARG B 171     -16.435   3.459 -18.196  1.00  0.00           N  
ATOM   2802  NH2 ARG B 171     -18.164   3.029 -16.748  1.00  0.00           N  
ATOM   2803  H   ARG B 171     -13.403   6.757 -14.089  1.00  0.00           H  
ATOM   2804  HA  ARG B 171     -12.884   8.995 -15.710  1.00  0.00           H  
ATOM   2805 1HB  ARG B 171     -14.473   7.984 -17.180  1.00  0.00           H  
ATOM   2806 2HB  ARG B 171     -13.456   6.756 -16.436  1.00  0.00           H  
ATOM   2807 1HG  ARG B 171     -15.276   6.296 -14.815  1.00  0.00           H  
ATOM   2808 2HG  ARG B 171     -16.308   7.406 -15.758  1.00  0.00           H  
ATOM   2809 1HD  ARG B 171     -15.903   6.083 -17.722  1.00  0.00           H  
ATOM   2810 2HD  ARG B 171     -14.830   5.067 -16.767  1.00  0.00           H  
ATOM   2811  HE  ARG B 171     -17.318   5.061 -15.557  1.00  0.00           H  
ATOM   2812 1HH1 ARG B 171     -15.611   4.024 -18.471  1.00  0.00           H  
ATOM   2813 2HH1 ARG B 171     -16.693   2.649 -18.739  1.00  0.00           H  
ATOM   2814 1HH2 ARG B 171     -18.686   3.259 -15.915  1.00  0.00           H  
ATOM   2815 2HH2 ARG B 171     -18.413   2.208 -17.282  1.00  0.00           H  
ATOM   2816  N   ASN B 172     -15.292   9.474 -13.700  1.00  0.00           N  
ATOM   2817  CA  ASN B 172     -16.220  10.478 -13.249  1.00  0.00           C  
ATOM   2818  C   ASN B 172     -15.630  11.358 -12.153  1.00  0.00           C  
ATOM   2819  O   ASN B 172     -16.323  12.237 -11.640  1.00  0.00           O  
ATOM   2820  CB  ASN B 172     -17.513   9.823 -12.837  1.00  0.00           C  
ATOM   2821  CG  ASN B 172     -18.253   9.311 -14.061  1.00  0.00           C  
ATOM   2822  OD1 ASN B 172     -18.669  10.114 -14.924  1.00  0.00           O  
ATOM   2823  ND2 ASN B 172     -18.410   8.024 -14.169  1.00  0.00           N  
ATOM   2824  H   ASN B 172     -15.040   8.711 -13.088  1.00  0.00           H  
ATOM   2825  HA  ASN B 172     -16.445  11.142 -14.082  1.00  0.00           H  
ATOM   2826 1HB  ASN B 172     -17.305   8.988 -12.158  1.00  0.00           H  
ATOM   2827 2HB  ASN B 172     -18.135  10.537 -12.304  1.00  0.00           H  
ATOM   2828 1HD2 ASN B 172     -18.890   7.639 -14.953  1.00  0.00           H  
ATOM   2829 2HD2 ASN B 172     -18.006   7.403 -13.482  1.00  0.00           H  
ATOM   2830  N   LEU B 173     -14.328  11.227 -11.850  1.00  0.00           N  
ATOM   2831  CA  LEU B 173     -13.792  12.062 -10.778  1.00  0.00           C  
ATOM   2832  C   LEU B 173     -13.574  13.458 -11.283  1.00  0.00           C  
ATOM   2833  O   LEU B 173     -12.527  13.801 -11.832  1.00  0.00           O  
ATOM   2834  CB  LEU B 173     -12.488  11.506 -10.195  1.00  0.00           C  
ATOM   2835  CG  LEU B 173     -11.868  12.365  -9.053  1.00  0.00           C  
ATOM   2836  CD1 LEU B 173     -12.828  12.397  -7.857  1.00  0.00           C  
ATOM   2837  CD2 LEU B 173     -10.506  11.775  -8.650  1.00  0.00           C  
ATOM   2838  H   LEU B 173     -13.724  10.549 -12.313  1.00  0.00           H  
ATOM   2839  HA  LEU B 173     -14.525  12.105  -9.974  1.00  0.00           H  
ATOM   2840 1HB  LEU B 173     -12.706  10.531  -9.779  1.00  0.00           H  
ATOM   2841 2HB  LEU B 173     -11.755  11.389 -10.996  1.00  0.00           H  
ATOM   2842  HG  LEU B 173     -11.735  13.390  -9.404  1.00  0.00           H  
ATOM   2843 1HD1 LEU B 173     -12.403  13.014  -7.066  1.00  0.00           H  
ATOM   2844 2HD1 LEU B 173     -13.786  12.821  -8.165  1.00  0.00           H  
ATOM   2845 3HD1 LEU B 173     -12.980  11.391  -7.493  1.00  0.00           H  
ATOM   2846 1HD2 LEU B 173     -10.073  12.375  -7.858  1.00  0.00           H  
ATOM   2847 2HD2 LEU B 173     -10.645  10.753  -8.296  1.00  0.00           H  
ATOM   2848 3HD2 LEU B 173      -9.840  11.773  -9.510  1.00  0.00           H  
ATOM   2849  N   GLN B 174     -14.611  14.255 -11.122  1.00  0.00           N  
ATOM   2850  CA  GLN B 174     -14.622  15.606 -11.628  1.00  0.00           C  
ATOM   2851  C   GLN B 174     -14.211  16.612 -10.581  1.00  0.00           C  
ATOM   2852  O   GLN B 174     -13.727  17.678 -10.933  1.00  0.00           O  
ATOM   2853  CB  GLN B 174     -15.982  15.920 -12.233  1.00  0.00           C  
ATOM   2854  CG  GLN B 174     -16.273  15.119 -13.497  1.00  0.00           C  
ATOM   2855  CD  GLN B 174     -17.594  15.442 -14.138  1.00  0.00           C  
ATOM   2856  OE1 GLN B 174     -18.455  16.089 -13.541  1.00  0.00           O  
ATOM   2857  NE2 GLN B 174     -17.771  14.989 -15.359  1.00  0.00           N  
ATOM   2858  H   GLN B 174     -15.433  13.868 -10.647  1.00  0.00           H  
ATOM   2859  HA  GLN B 174     -13.892  15.670 -12.435  1.00  0.00           H  
ATOM   2860 1HB  GLN B 174     -16.731  15.666 -11.514  1.00  0.00           H  
ATOM   2861 2HB  GLN B 174     -16.060  16.987 -12.457  1.00  0.00           H  
ATOM   2862 1HG  GLN B 174     -15.486  15.335 -14.226  1.00  0.00           H  
ATOM   2863 2HG  GLN B 174     -16.264  14.066 -13.257  1.00  0.00           H  
ATOM   2864 1HE2 GLN B 174     -18.626  15.172 -15.843  1.00  0.00           H  
ATOM   2865 2HE2 GLN B 174     -17.031  14.487 -15.806  1.00  0.00           H  
ATOM   2866  N   GLU B 175     -14.382  16.318  -9.293  1.00  0.00           N  
ATOM   2867  CA  GLU B 175     -13.947  17.354  -8.372  1.00  0.00           C  
ATOM   2868  C   GLU B 175     -13.454  16.882  -7.010  1.00  0.00           C  
ATOM   2869  O   GLU B 175     -14.028  15.991  -6.378  1.00  0.00           O  
ATOM   2870  CB  GLU B 175     -15.060  18.411  -8.215  1.00  0.00           C  
ATOM   2871  CG  GLU B 175     -14.645  19.633  -7.405  1.00  0.00           C  
ATOM   2872  CD  GLU B 175     -15.675  20.730  -7.364  1.00  0.00           C  
ATOM   2873  OE1 GLU B 175     -15.354  21.794  -6.901  1.00  0.00           O  
ATOM   2874  OE2 GLU B 175     -16.778  20.536  -7.805  1.00  0.00           O  
ATOM   2875  H   GLU B 175     -14.819  15.445  -8.987  1.00  0.00           H  
ATOM   2876  HA  GLU B 175     -13.099  17.863  -8.830  1.00  0.00           H  
ATOM   2877 1HB  GLU B 175     -15.373  18.764  -9.196  1.00  0.00           H  
ATOM   2878 2HB  GLU B 175     -15.929  17.960  -7.733  1.00  0.00           H  
ATOM   2879 1HG  GLU B 175     -14.445  19.316  -6.382  1.00  0.00           H  
ATOM   2880 2HG  GLU B 175     -13.714  20.028  -7.819  1.00  0.00           H  
ATOM   2881  N   ILE B 176     -12.371  17.519  -6.586  1.00  0.00           N  
ATOM   2882  CA  ILE B 176     -11.805  17.393  -5.256  1.00  0.00           C  
ATOM   2883  C   ILE B 176     -11.940  18.775  -4.617  1.00  0.00           C  
ATOM   2884  O   ILE B 176     -11.320  19.728  -5.087  1.00  0.00           O  
ATOM   2885  CB  ILE B 176     -10.341  16.908  -5.297  1.00  0.00           C  
ATOM   2886  CG1 ILE B 176     -10.265  15.498  -5.969  1.00  0.00           C  
ATOM   2887  CG2 ILE B 176      -9.765  16.896  -3.911  1.00  0.00           C  
ATOM   2888  CD1 ILE B 176      -8.864  14.995  -6.264  1.00  0.00           C  
ATOM   2889  H   ILE B 176     -11.937  18.184  -7.229  1.00  0.00           H  
ATOM   2890  HA  ILE B 176     -12.383  16.679  -4.694  1.00  0.00           H  
ATOM   2891  HB  ILE B 176      -9.763  17.587  -5.913  1.00  0.00           H  
ATOM   2892 1HG1 ILE B 176     -10.723  14.802  -5.323  1.00  0.00           H  
ATOM   2893 2HG1 ILE B 176     -10.831  15.515  -6.885  1.00  0.00           H  
ATOM   2894 1HG2 ILE B 176      -8.732  16.578  -3.965  1.00  0.00           H  
ATOM   2895 2HG2 ILE B 176      -9.810  17.898  -3.480  1.00  0.00           H  
ATOM   2896 3HG2 ILE B 176     -10.340  16.210  -3.285  1.00  0.00           H  
ATOM   2897 1HD1 ILE B 176      -8.913  14.008  -6.710  1.00  0.00           H  
ATOM   2898 2HD1 ILE B 176      -8.371  15.669  -6.952  1.00  0.00           H  
ATOM   2899 3HD1 ILE B 176      -8.297  14.940  -5.334  1.00  0.00           H  
ATOM   2900  N   LEU B 177     -12.753  18.900  -3.567  1.00  0.00           N  
ATOM   2901  CA  LEU B 177     -13.037  20.260  -3.087  1.00  0.00           C  
ATOM   2902  C   LEU B 177     -11.844  20.837  -2.344  1.00  0.00           C  
ATOM   2903  O   LEU B 177     -11.363  21.935  -2.666  1.00  0.00           O  
ATOM   2904  CB  LEU B 177     -14.256  20.273  -2.151  1.00  0.00           C  
ATOM   2905  CG  LEU B 177     -15.605  19.866  -2.763  1.00  0.00           C  
ATOM   2906  CD1 LEU B 177     -16.643  19.762  -1.653  1.00  0.00           C  
ATOM   2907  CD2 LEU B 177     -16.032  20.877  -3.785  1.00  0.00           C  
ATOM   2908  H   LEU B 177     -13.190  18.065  -3.170  1.00  0.00           H  
ATOM   2909  HA  LEU B 177     -13.248  20.893  -3.950  1.00  0.00           H  
ATOM   2910 1HB  LEU B 177     -14.063  19.617  -1.324  1.00  0.00           H  
ATOM   2911 2HB  LEU B 177     -14.365  21.283  -1.755  1.00  0.00           H  
ATOM   2912  HG  LEU B 177     -15.500  18.888  -3.240  1.00  0.00           H  
ATOM   2913 1HD1 LEU B 177     -17.602  19.463  -2.067  1.00  0.00           H  
ATOM   2914 2HD1 LEU B 177     -16.319  19.033  -0.923  1.00  0.00           H  
ATOM   2915 3HD1 LEU B 177     -16.749  20.731  -1.167  1.00  0.00           H  
ATOM   2916 1HD2 LEU B 177     -16.986  20.584  -4.226  1.00  0.00           H  
ATOM   2917 2HD2 LEU B 177     -16.136  21.841  -3.306  1.00  0.00           H  
ATOM   2918 3HD2 LEU B 177     -15.279  20.939  -4.563  1.00  0.00           H  
ATOM   2919  N   HIS B 178     -11.309  20.055  -1.415  1.00  0.00           N  
ATOM   2920  CA  HIS B 178     -10.149  20.475  -0.652  1.00  0.00           C  
ATOM   2921  C   HIS B 178      -9.105  19.376  -0.604  1.00  0.00           C  
ATOM   2922  O   HIS B 178      -9.440  18.197  -0.638  1.00  0.00           O  
ATOM   2923  CB  HIS B 178     -10.552  20.861   0.772  1.00  0.00           C  
ATOM   2924  CG  HIS B 178     -11.599  21.917   0.849  1.00  0.00           C  
ATOM   2925  ND1 HIS B 178     -11.312  23.261   0.735  1.00  0.00           N  
ATOM   2926  CD2 HIS B 178     -12.932  21.835   1.035  1.00  0.00           C  
ATOM   2927  CE1 HIS B 178     -12.424  23.957   0.842  1.00  0.00           C  
ATOM   2928  NE2 HIS B 178     -13.422  23.119   1.026  1.00  0.00           N  
ATOM   2929  H   HIS B 178     -11.768  19.178  -1.168  1.00  0.00           H  
ATOM   2930  HA  HIS B 178      -9.699  21.336  -1.127  1.00  0.00           H  
ATOM   2931 1HB  HIS B 178     -10.913  19.972   1.302  1.00  0.00           H  
ATOM   2932 2HB  HIS B 178      -9.691  21.220   1.295  1.00  0.00           H  
ATOM   2933  HD1 HIS B 178     -10.409  23.667   0.589  1.00  0.00           H  
ATOM   2934  HD2 HIS B 178     -13.609  20.988   1.175  1.00  0.00           H  
ATOM   2935  HE1 HIS B 178     -12.404  25.044   0.773  1.00  0.00           H  
ATOM   2936  N   GLY B 179      -7.844  19.770  -0.504  1.00  0.00           N  
ATOM   2937  CA  GLY B 179      -6.726  18.841  -0.378  1.00  0.00           C  
ATOM   2938  C   GLY B 179      -6.009  18.622  -1.702  1.00  0.00           C  
ATOM   2939  O   GLY B 179      -6.531  18.926  -2.777  1.00  0.00           O  
ATOM   2940  H   GLY B 179      -7.646  20.763  -0.502  1.00  0.00           H  
ATOM   2941 1HA  GLY B 179      -6.014  19.239   0.346  1.00  0.00           H  
ATOM   2942 2HA  GLY B 179      -7.070  17.895   0.024  1.00  0.00           H  
ATOM   2943  N   ALA B 180      -4.776  18.136  -1.602  1.00  0.00           N  
ATOM   2944  CA  ALA B 180      -3.896  17.886  -2.738  1.00  0.00           C  
ATOM   2945  C   ALA B 180      -4.001  16.443  -3.232  1.00  0.00           C  
ATOM   2946  O   ALA B 180      -4.677  15.596  -2.625  1.00  0.00           O  
ATOM   2947  CB  ALA B 180      -2.460  18.255  -2.367  1.00  0.00           C  
ATOM   2948  H   ALA B 180      -4.413  17.919  -0.674  1.00  0.00           H  
ATOM   2949  HA  ALA B 180      -4.203  18.536  -3.558  1.00  0.00           H  
ATOM   2950 1HB  ALA B 180      -1.804  18.109  -3.214  1.00  0.00           H  
ATOM   2951 2HB  ALA B 180      -2.426  19.301  -2.067  1.00  0.00           H  
ATOM   2952 3HB  ALA B 180      -2.128  17.645  -1.543  1.00  0.00           H  
ATOM   2953  N   VAL B 181      -3.335  16.191  -4.354  1.00  0.00           N  
ATOM   2954  CA  VAL B 181      -3.254  14.887  -4.992  1.00  0.00           C  
ATOM   2955  C   VAL B 181      -1.806  14.382  -5.100  1.00  0.00           C  
ATOM   2956  O   VAL B 181      -0.901  15.139  -5.484  1.00  0.00           O  
ATOM   2957  CB  VAL B 181      -3.881  14.954  -6.390  1.00  0.00           C  
ATOM   2958  CG1 VAL B 181      -3.770  13.645  -7.072  1.00  0.00           C  
ATOM   2959  CG2 VAL B 181      -5.316  15.357  -6.266  1.00  0.00           C  
ATOM   2960  H   VAL B 181      -2.841  16.951  -4.785  1.00  0.00           H  
ATOM   2961  HA  VAL B 181      -3.824  14.181  -4.396  1.00  0.00           H  
ATOM   2962  HB  VAL B 181      -3.350  15.674  -6.987  1.00  0.00           H  
ATOM   2963 1HG1 VAL B 181      -4.216  13.724  -8.054  1.00  0.00           H  
ATOM   2964 2HG1 VAL B 181      -2.730  13.370  -7.173  1.00  0.00           H  
ATOM   2965 3HG1 VAL B 181      -4.286  12.889  -6.487  1.00  0.00           H  
ATOM   2966 1HG2 VAL B 181      -5.757  15.415  -7.256  1.00  0.00           H  
ATOM   2967 2HG2 VAL B 181      -5.846  14.642  -5.683  1.00  0.00           H  
ATOM   2968 3HG2 VAL B 181      -5.382  16.321  -5.781  1.00  0.00           H  
ATOM   2969  N   ARG B 182      -1.605  13.109  -4.749  1.00  0.00           N  
ATOM   2970  CA  ARG B 182      -0.296  12.463  -4.842  1.00  0.00           C  
ATOM   2971  C   ARG B 182      -0.264  11.045  -5.404  1.00  0.00           C  
ATOM   2972  O   ARG B 182      -0.963  10.148  -4.935  1.00  0.00           O  
ATOM   2973  CB  ARG B 182       0.333  12.365  -3.457  1.00  0.00           C  
ATOM   2974  CG  ARG B 182       1.696  11.687  -3.390  1.00  0.00           C  
ATOM   2975  CD  ARG B 182       2.275  11.714  -2.028  1.00  0.00           C  
ATOM   2976  NE  ARG B 182       3.611  11.109  -2.025  1.00  0.00           N  
ATOM   2977  CZ  ARG B 182       4.764  11.791  -2.255  1.00  0.00           C  
ATOM   2978  NH1 ARG B 182       4.750  13.087  -2.480  1.00  0.00           N  
ATOM   2979  NH2 ARG B 182       5.911  11.146  -2.238  1.00  0.00           N  
ATOM   2980  H   ARG B 182      -2.402  12.583  -4.388  1.00  0.00           H  
ATOM   2981  HA  ARG B 182       0.327  13.082  -5.482  1.00  0.00           H  
ATOM   2982 1HB  ARG B 182       0.509  13.345  -3.112  1.00  0.00           H  
ATOM   2983 2HB  ARG B 182      -0.350  11.876  -2.761  1.00  0.00           H  
ATOM   2984 1HG  ARG B 182       1.609  10.640  -3.675  1.00  0.00           H  
ATOM   2985 2HG  ARG B 182       2.388  12.175  -4.055  1.00  0.00           H  
ATOM   2986 1HD  ARG B 182       2.342  12.734  -1.663  1.00  0.00           H  
ATOM   2987 2HD  ARG B 182       1.643  11.139  -1.354  1.00  0.00           H  
ATOM   2988  HE  ARG B 182       3.702  10.100  -1.794  1.00  0.00           H  
ATOM   2989 1HH1 ARG B 182       3.873  13.582  -2.485  1.00  0.00           H  
ATOM   2990 2HH1 ARG B 182       5.624  13.572  -2.629  1.00  0.00           H  
ATOM   2991 1HH2 ARG B 182       5.937  10.133  -2.049  1.00  0.00           H  
ATOM   2992 2HH2 ARG B 182       6.813  11.629  -2.341  1.00  0.00           H  
ATOM   2993  N   PHE B 183       0.598  10.863  -6.394  1.00  0.00           N  
ATOM   2994  CA  PHE B 183       0.888   9.572  -7.018  1.00  0.00           C  
ATOM   2995  C   PHE B 183       2.359   9.234  -6.883  1.00  0.00           C  
ATOM   2996  O   PHE B 183       3.223   9.961  -7.386  1.00  0.00           O  
ATOM   2997  CB  PHE B 183       0.454   9.553  -8.484  1.00  0.00           C  
ATOM   2998  CG  PHE B 183      -1.031   9.558  -8.665  1.00  0.00           C  
ATOM   2999  CD1 PHE B 183      -1.790  10.710  -8.570  1.00  0.00           C  
ATOM   3000  CD2 PHE B 183      -1.672   8.372  -8.960  1.00  0.00           C  
ATOM   3001  CE1 PHE B 183      -3.151  10.643  -8.738  1.00  0.00           C  
ATOM   3002  CE2 PHE B 183      -3.025   8.320  -9.135  1.00  0.00           C  
ATOM   3003  CZ  PHE B 183      -3.770   9.455  -9.015  1.00  0.00           C  
ATOM   3004  H   PHE B 183       1.107  11.676  -6.713  1.00  0.00           H  
ATOM   3005  HA  PHE B 183       0.317   8.800  -6.501  1.00  0.00           H  
ATOM   3006 1HB  PHE B 183       0.858  10.400  -8.999  1.00  0.00           H  
ATOM   3007 2HB  PHE B 183       0.856   8.666  -8.970  1.00  0.00           H  
ATOM   3008  HD1 PHE B 183      -1.308  11.666  -8.351  1.00  0.00           H  
ATOM   3009  HD2 PHE B 183      -1.081   7.459  -9.047  1.00  0.00           H  
ATOM   3010  HE1 PHE B 183      -3.744  11.526  -8.653  1.00  0.00           H  
ATOM   3011  HE2 PHE B 183      -3.508   7.374  -9.362  1.00  0.00           H  
ATOM   3012  HZ  PHE B 183      -4.851   9.419  -9.147  1.00  0.00           H  
ATOM   3013  N   SER B 184       2.653   8.136  -6.201  1.00  0.00           N  
ATOM   3014  CA  SER B 184       4.049   7.753  -6.035  1.00  0.00           C  
ATOM   3015  C   SER B 184       4.253   6.254  -6.154  1.00  0.00           C  
ATOM   3016  O   SER B 184       3.459   5.479  -5.621  1.00  0.00           O  
ATOM   3017  CB  SER B 184       4.563   8.183  -4.692  1.00  0.00           C  
ATOM   3018  OG  SER B 184       5.889   7.764  -4.519  1.00  0.00           O  
ATOM   3019  H   SER B 184       1.895   7.572  -5.808  1.00  0.00           H  
ATOM   3020  HA  SER B 184       4.640   8.237  -6.815  1.00  0.00           H  
ATOM   3021 1HB  SER B 184       4.501   9.267  -4.598  1.00  0.00           H  
ATOM   3022 2HB  SER B 184       3.943   7.751  -3.912  1.00  0.00           H  
ATOM   3023  HG  SER B 184       6.122   8.000  -3.592  1.00  0.00           H  
ATOM   3024  N   ASN B 185       5.367   5.848  -6.766  1.00  0.00           N  
ATOM   3025  CA  ASN B 185       5.722   4.435  -6.833  1.00  0.00           C  
ATOM   3026  C   ASN B 185       4.625   3.535  -7.418  1.00  0.00           C  
ATOM   3027  O   ASN B 185       4.285   2.504  -6.848  1.00  0.00           O  
ATOM   3028  CB  ASN B 185       6.199   4.116  -5.414  1.00  0.00           C  
ATOM   3029  CG  ASN B 185       7.040   2.964  -5.261  1.00  0.00           C  
ATOM   3030  OD1 ASN B 185       7.788   2.573  -6.170  1.00  0.00           O  
ATOM   3031  ND2 ASN B 185       6.984   2.381  -4.105  1.00  0.00           N  
ATOM   3032  H   ASN B 185       5.975   6.534  -7.191  1.00  0.00           H  
ATOM   3033  HA  ASN B 185       6.583   4.340  -7.497  1.00  0.00           H  
ATOM   3034 1HB  ASN B 185       6.743   4.982  -5.030  1.00  0.00           H  
ATOM   3035 2HB  ASN B 185       5.345   3.989  -4.767  1.00  0.00           H  
ATOM   3036 1HD2 ASN B 185       7.534   1.568  -3.917  1.00  0.00           H  
ATOM   3037 2HD2 ASN B 185       6.365   2.730  -3.387  1.00  0.00           H  
ATOM   3038  N   ASN B 186       4.080   3.903  -8.575  1.00  0.00           N  
ATOM   3039  CA  ASN B 186       3.055   3.073  -9.200  1.00  0.00           C  
ATOM   3040  C   ASN B 186       3.479   2.723 -10.638  1.00  0.00           C  
ATOM   3041  O   ASN B 186       2.823   3.149 -11.583  1.00  0.00           O  
ATOM   3042  CB  ASN B 186       1.710   3.780  -9.221  1.00  0.00           C  
ATOM   3043  CG  ASN B 186       1.171   4.146  -7.854  1.00  0.00           C  
ATOM   3044  OD1 ASN B 186       0.852   3.280  -7.011  1.00  0.00           O  
ATOM   3045  ND2 ASN B 186       1.047   5.426  -7.637  1.00  0.00           N  
ATOM   3046  H   ASN B 186       4.378   4.763  -9.016  1.00  0.00           H  
ATOM   3047  HA  ASN B 186       2.923   2.162  -8.625  1.00  0.00           H  
ATOM   3048 1HB  ASN B 186       1.780   4.689  -9.822  1.00  0.00           H  
ATOM   3049 2HB  ASN B 186       0.983   3.129  -9.696  1.00  0.00           H  
ATOM   3050 1HD2 ASN B 186       0.704   5.765  -6.737  1.00  0.00           H  
ATOM   3051 2HD2 ASN B 186       1.315   6.078  -8.343  1.00  0.00           H  
ATOM   3052  N   PRO B 187       4.528   1.888 -10.830  1.00  0.00           N  
ATOM   3053  CA  PRO B 187       5.172   1.559 -12.101  1.00  0.00           C  
ATOM   3054  C   PRO B 187       4.256   0.851 -13.084  1.00  0.00           C  
ATOM   3055  O   PRO B 187       4.542   0.775 -14.281  1.00  0.00           O  
ATOM   3056  CB  PRO B 187       6.303   0.623 -11.656  1.00  0.00           C  
ATOM   3057  CG  PRO B 187       5.871   0.063 -10.352  1.00  0.00           C  
ATOM   3058  CD  PRO B 187       5.099   1.144  -9.693  1.00  0.00           C  
ATOM   3059  HA  PRO B 187       5.578   2.477 -12.549  1.00  0.00           H  
ATOM   3060 1HB  PRO B 187       6.411  -0.183 -12.376  1.00  0.00           H  
ATOM   3061 2HB  PRO B 187       7.262   1.165 -11.619  1.00  0.00           H  
ATOM   3062 1HG  PRO B 187       5.287  -0.860 -10.489  1.00  0.00           H  
ATOM   3063 2HG  PRO B 187       6.765  -0.217  -9.772  1.00  0.00           H  
ATOM   3064 1HD  PRO B 187       4.330   0.676  -9.094  1.00  0.00           H  
ATOM   3065 2HD  PRO B 187       5.788   1.756  -9.105  1.00  0.00           H  
ATOM   3066  N   ALA B 188       3.192   0.253 -12.560  1.00  0.00           N  
ATOM   3067  CA  ALA B 188       2.239  -0.467 -13.381  1.00  0.00           C  
ATOM   3068  C   ALA B 188       1.063   0.402 -13.834  1.00  0.00           C  
ATOM   3069  O   ALA B 188       0.333   0.010 -14.741  1.00  0.00           O  
ATOM   3070  CB  ALA B 188       1.726  -1.677 -12.606  1.00  0.00           C  
ATOM   3071  H   ALA B 188       3.016   0.322 -11.571  1.00  0.00           H  
ATOM   3072  HA  ALA B 188       2.752  -0.800 -14.270  1.00  0.00           H  
ATOM   3073 1HB  ALA B 188       1.027  -2.244 -13.216  1.00  0.00           H  
ATOM   3074 2HB  ALA B 188       2.563  -2.312 -12.324  1.00  0.00           H  
ATOM   3075 3HB  ALA B 188       1.219  -1.333 -11.711  1.00  0.00           H  
ATOM   3076  N   LEU B 189       0.860   1.565 -13.202  1.00  0.00           N  
ATOM   3077  CA  LEU B 189      -0.368   2.333 -13.430  1.00  0.00           C  
ATOM   3078  C   LEU B 189      -0.366   3.087 -14.748  1.00  0.00           C  
ATOM   3079  O   LEU B 189       0.484   3.943 -15.005  1.00  0.00           O  
ATOM   3080  CB  LEU B 189      -0.604   3.289 -12.246  1.00  0.00           C  
ATOM   3081  CG  LEU B 189      -1.872   4.189 -12.292  1.00  0.00           C  
ATOM   3082  CD1 LEU B 189      -3.120   3.310 -12.234  1.00  0.00           C  
ATOM   3083  CD2 LEU B 189      -1.841   5.165 -11.088  1.00  0.00           C  
ATOM   3084  H   LEU B 189       1.547   1.921 -12.540  1.00  0.00           H  
ATOM   3085  HA  LEU B 189      -1.197   1.631 -13.452  1.00  0.00           H  
ATOM   3086 1HB  LEU B 189      -0.679   2.678 -11.348  1.00  0.00           H  
ATOM   3087 2HB  LEU B 189       0.268   3.936 -12.148  1.00  0.00           H  
ATOM   3088  HG  LEU B 189      -1.893   4.752 -13.231  1.00  0.00           H  
ATOM   3089 1HD1 LEU B 189      -4.004   3.935 -12.272  1.00  0.00           H  
ATOM   3090 2HD1 LEU B 189      -3.124   2.632 -13.078  1.00  0.00           H  
ATOM   3091 3HD1 LEU B 189      -3.115   2.745 -11.317  1.00  0.00           H  
ATOM   3092 1HD2 LEU B 189      -2.718   5.795 -11.103  1.00  0.00           H  
ATOM   3093 2HD2 LEU B 189      -1.823   4.591 -10.158  1.00  0.00           H  
ATOM   3094 3HD2 LEU B 189      -0.946   5.787 -11.148  1.00  0.00           H  
ATOM   3095  N   CYS B 190      -1.363   2.777 -15.568  1.00  0.00           N  
ATOM   3096  CA  CYS B 190      -1.503   3.341 -16.898  1.00  0.00           C  
ATOM   3097  C   CYS B 190      -2.450   4.538 -16.939  1.00  0.00           C  
ATOM   3098  O   CYS B 190      -3.337   4.688 -16.101  1.00  0.00           O  
ATOM   3099  CB  CYS B 190      -2.027   2.271 -17.854  1.00  0.00           C  
ATOM   3100  SG  CYS B 190      -0.924   0.843 -18.047  1.00  0.00           S  
ATOM   3101  H   CYS B 190      -2.023   2.065 -15.270  1.00  0.00           H  
ATOM   3102  HA  CYS B 190      -0.521   3.668 -17.236  1.00  0.00           H  
ATOM   3103 1HB  CYS B 190      -2.988   1.905 -17.490  1.00  0.00           H  
ATOM   3104 2HB  CYS B 190      -2.197   2.708 -18.838  1.00  0.00           H  
ATOM   3105  HG  CYS B 190      -1.467   0.401 -19.177  1.00  0.00           H  
ATOM   3106  N   ASN B 191      -2.219   5.424 -17.909  1.00  0.00           N  
ATOM   3107  CA  ASN B 191      -3.073   6.558 -18.326  1.00  0.00           C  
ATOM   3108  C   ASN B 191      -3.370   7.692 -17.334  1.00  0.00           C  
ATOM   3109  O   ASN B 191      -3.548   8.832 -17.752  1.00  0.00           O  
ATOM   3110  CB  ASN B 191      -4.395   6.022 -18.820  1.00  0.00           C  
ATOM   3111  CG  ASN B 191      -4.217   5.106 -19.983  1.00  0.00           C  
ATOM   3112  OD1 ASN B 191      -4.460   3.897 -19.867  1.00  0.00           O  
ATOM   3113  ND2 ASN B 191      -3.763   5.641 -21.085  1.00  0.00           N  
ATOM   3114  H   ASN B 191      -1.400   5.252 -18.478  1.00  0.00           H  
ATOM   3115  HA  ASN B 191      -2.574   7.030 -19.175  1.00  0.00           H  
ATOM   3116 1HB  ASN B 191      -4.913   5.493 -18.021  1.00  0.00           H  
ATOM   3117 2HB  ASN B 191      -5.027   6.854 -19.110  1.00  0.00           H  
ATOM   3118 1HD2 ASN B 191      -3.592   5.063 -21.906  1.00  0.00           H  
ATOM   3119 2HD2 ASN B 191      -3.559   6.618 -21.114  1.00  0.00           H  
ATOM   3120  N   VAL B 192      -3.254   7.459 -16.038  1.00  0.00           N  
ATOM   3121  CA  VAL B 192      -3.559   8.510 -15.066  1.00  0.00           C  
ATOM   3122  C   VAL B 192      -2.659   9.730 -15.263  1.00  0.00           C  
ATOM   3123  O   VAL B 192      -3.048  10.864 -14.987  1.00  0.00           O  
ATOM   3124  CB  VAL B 192      -3.462   8.034 -13.622  1.00  0.00           C  
ATOM   3125  CG1 VAL B 192      -3.659   9.235 -12.731  1.00  0.00           C  
ATOM   3126  CG2 VAL B 192      -4.519   6.967 -13.352  1.00  0.00           C  
ATOM   3127  H   VAL B 192      -3.100   6.501 -15.741  1.00  0.00           H  
ATOM   3128  HA  VAL B 192      -4.593   8.819 -15.229  1.00  0.00           H  
ATOM   3129  HB  VAL B 192      -2.465   7.627 -13.432  1.00  0.00           H  
ATOM   3130 1HG1 VAL B 192      -3.585   8.929 -11.721  1.00  0.00           H  
ATOM   3131 2HG1 VAL B 192      -2.903   9.984 -12.944  1.00  0.00           H  
ATOM   3132 3HG1 VAL B 192      -4.647   9.665 -12.910  1.00  0.00           H  
ATOM   3133 1HG2 VAL B 192      -4.463   6.639 -12.321  1.00  0.00           H  
ATOM   3134 2HG2 VAL B 192      -5.505   7.379 -13.543  1.00  0.00           H  
ATOM   3135 3HG2 VAL B 192      -4.351   6.111 -14.014  1.00  0.00           H  
ATOM   3136  N   GLU B 193      -1.435   9.500 -15.717  1.00  0.00           N  
ATOM   3137  CA  GLU B 193      -0.473  10.567 -15.968  1.00  0.00           C  
ATOM   3138  C   GLU B 193      -0.992  11.623 -16.969  1.00  0.00           C  
ATOM   3139  O   GLU B 193      -0.496  12.750 -16.993  1.00  0.00           O  
ATOM   3140  CB  GLU B 193       0.817   9.950 -16.522  1.00  0.00           C  
ATOM   3141  CG  GLU B 193       0.680   9.339 -17.931  1.00  0.00           C  
ATOM   3142  CD  GLU B 193       1.946   8.669 -18.434  1.00  0.00           C  
ATOM   3143  OE1 GLU B 193       2.981   8.857 -17.838  1.00  0.00           O  
ATOM   3144  OE2 GLU B 193       1.869   7.966 -19.417  1.00  0.00           O  
ATOM   3145  H   GLU B 193      -1.171   8.545 -15.907  1.00  0.00           H  
ATOM   3146  HA  GLU B 193      -0.262  11.065 -15.024  1.00  0.00           H  
ATOM   3147 1HB  GLU B 193       1.610  10.699 -16.538  1.00  0.00           H  
ATOM   3148 2HB  GLU B 193       1.131   9.149 -15.871  1.00  0.00           H  
ATOM   3149 1HG  GLU B 193      -0.130   8.605 -17.916  1.00  0.00           H  
ATOM   3150 2HG  GLU B 193       0.406  10.124 -18.630  1.00  0.00           H  
ATOM   3151  N   SER B 194      -1.975  11.253 -17.809  1.00  0.00           N  
ATOM   3152  CA  SER B 194      -2.548  12.134 -18.821  1.00  0.00           C  
ATOM   3153  C   SER B 194      -3.625  13.073 -18.256  1.00  0.00           C  
ATOM   3154  O   SER B 194      -4.138  13.939 -18.972  1.00  0.00           O  
ATOM   3155  CB  SER B 194      -3.142  11.310 -19.956  1.00  0.00           C  
ATOM   3156  OG  SER B 194      -4.303  10.622 -19.548  1.00  0.00           O  
ATOM   3157  H   SER B 194      -2.369  10.317 -17.730  1.00  0.00           H  
ATOM   3158  HA  SER B 194      -1.745  12.748 -19.227  1.00  0.00           H  
ATOM   3159 1HB  SER B 194      -3.365  11.954 -20.798  1.00  0.00           H  
ATOM   3160 2HB  SER B 194      -2.403  10.587 -20.292  1.00  0.00           H  
ATOM   3161  HG  SER B 194      -4.006   9.831 -19.049  1.00  0.00           H  
ATOM   3162  N   ILE B 195      -4.009  12.876 -16.991  1.00  0.00           N  
ATOM   3163  CA  ILE B 195      -5.091  13.647 -16.380  1.00  0.00           C  
ATOM   3164  C   ILE B 195      -4.812  15.121 -16.097  1.00  0.00           C  
ATOM   3165  O   ILE B 195      -3.795  15.514 -15.516  1.00  0.00           O  
ATOM   3166  CB  ILE B 195      -5.581  12.940 -15.101  1.00  0.00           C  
ATOM   3167  CG1 ILE B 195      -6.080  11.565 -15.489  1.00  0.00           C  
ATOM   3168  CG2 ILE B 195      -6.655  13.730 -14.365  1.00  0.00           C  
ATOM   3169  CD1 ILE B 195      -7.356  11.628 -16.287  1.00  0.00           C  
ATOM   3170  H   ILE B 195      -3.549  12.162 -16.424  1.00  0.00           H  
ATOM   3171  HA  ILE B 195      -5.927  13.622 -17.077  1.00  0.00           H  
ATOM   3172  HB  ILE B 195      -4.733  12.799 -14.433  1.00  0.00           H  
ATOM   3173 1HG1 ILE B 195      -5.337  11.058 -16.096  1.00  0.00           H  
ATOM   3174 2HG1 ILE B 195      -6.253  10.982 -14.589  1.00  0.00           H  
ATOM   3175 1HG2 ILE B 195      -6.951  13.183 -13.474  1.00  0.00           H  
ATOM   3176 2HG2 ILE B 195      -6.264  14.696 -14.076  1.00  0.00           H  
ATOM   3177 3HG2 ILE B 195      -7.511  13.862 -15.008  1.00  0.00           H  
ATOM   3178 1HD1 ILE B 195      -7.669  10.632 -16.528  1.00  0.00           H  
ATOM   3179 2HD1 ILE B 195      -8.125  12.120 -15.702  1.00  0.00           H  
ATOM   3180 3HD1 ILE B 195      -7.188  12.186 -17.207  1.00  0.00           H  
ATOM   3181  N   GLN B 196      -5.763  15.953 -16.503  1.00  0.00           N  
ATOM   3182  CA  GLN B 196      -5.687  17.392 -16.334  1.00  0.00           C  
ATOM   3183  C   GLN B 196      -6.196  17.765 -14.959  1.00  0.00           C  
ATOM   3184  O   GLN B 196      -7.320  18.253 -14.819  1.00  0.00           O  
ATOM   3185  CB  GLN B 196      -6.520  18.113 -17.400  1.00  0.00           C  
ATOM   3186  CG  GLN B 196      -6.008  17.905 -18.787  1.00  0.00           C  
ATOM   3187  CD  GLN B 196      -6.828  18.605 -19.858  1.00  0.00           C  
ATOM   3188  OE1 GLN B 196      -7.411  19.671 -19.657  1.00  0.00           O  
ATOM   3189  NE2 GLN B 196      -6.883  17.983 -21.007  1.00  0.00           N  
ATOM   3190  H   GLN B 196      -6.582  15.566 -16.963  1.00  0.00           H  
ATOM   3191  HA  GLN B 196      -4.646  17.702 -16.417  1.00  0.00           H  
ATOM   3192 1HB  GLN B 196      -7.548  17.755 -17.364  1.00  0.00           H  
ATOM   3193 2HB  GLN B 196      -6.535  19.183 -17.197  1.00  0.00           H  
ATOM   3194 1HG  GLN B 196      -4.981  18.260 -18.848  1.00  0.00           H  
ATOM   3195 2HG  GLN B 196      -6.042  16.837 -18.982  1.00  0.00           H  
ATOM   3196 1HE2 GLN B 196      -7.396  18.367 -21.772  1.00  0.00           H  
ATOM   3197 2HE2 GLN B 196      -6.404  17.087 -21.105  1.00  0.00           H  
ATOM   3198  N   TRP B 197      -5.351  17.564 -13.948  1.00  0.00           N  
ATOM   3199  CA  TRP B 197      -5.740  17.767 -12.544  1.00  0.00           C  
ATOM   3200  C   TRP B 197      -6.195  19.194 -12.264  1.00  0.00           C  
ATOM   3201  O   TRP B 197      -6.966  19.432 -11.341  1.00  0.00           O  
ATOM   3202  CB  TRP B 197      -4.593  17.386 -11.617  1.00  0.00           C  
ATOM   3203  CG  TRP B 197      -4.390  15.927 -11.584  1.00  0.00           C  
ATOM   3204  CD1 TRP B 197      -3.375  15.250 -12.167  1.00  0.00           C  
ATOM   3205  CD2 TRP B 197      -5.214  14.932 -10.938  1.00  0.00           C  
ATOM   3206  NE1 TRP B 197      -3.515  13.909 -11.950  1.00  0.00           N  
ATOM   3207  CE2 TRP B 197      -4.634  13.695 -11.206  1.00  0.00           C  
ATOM   3208  CE3 TRP B 197      -6.385  14.988 -10.171  1.00  0.00           C  
ATOM   3209  CZ2 TRP B 197      -5.178  12.529 -10.754  1.00  0.00           C  
ATOM   3210  CZ3 TRP B 197      -6.928  13.805  -9.705  1.00  0.00           C  
ATOM   3211  CH2 TRP B 197      -6.333  12.610  -9.993  1.00  0.00           C  
ATOM   3212  H   TRP B 197      -4.444  17.153 -14.190  1.00  0.00           H  
ATOM   3213  HA  TRP B 197      -6.573  17.099 -12.329  1.00  0.00           H  
ATOM   3214 1HB  TRP B 197      -3.673  17.855 -11.958  1.00  0.00           H  
ATOM   3215 2HB  TRP B 197      -4.802  17.738 -10.606  1.00  0.00           H  
ATOM   3216  HD1 TRP B 197      -2.569  15.705 -12.740  1.00  0.00           H  
ATOM   3217  HE1 TRP B 197      -2.888  13.195 -12.296  1.00  0.00           H  
ATOM   3218  HE3 TRP B 197      -6.853  15.940  -9.947  1.00  0.00           H  
ATOM   3219  HZ2 TRP B 197      -4.726  11.564 -10.971  1.00  0.00           H  
ATOM   3220  HZ3 TRP B 197      -7.838  13.851  -9.105  1.00  0.00           H  
ATOM   3221  HH2 TRP B 197      -6.778  11.694  -9.614  1.00  0.00           H  
ATOM   3222  N   ARG B 198      -5.801  20.144 -13.109  1.00  0.00           N  
ATOM   3223  CA  ARG B 198      -6.231  21.533 -12.960  1.00  0.00           C  
ATOM   3224  C   ARG B 198      -7.766  21.632 -12.977  1.00  0.00           C  
ATOM   3225  O   ARG B 198      -8.337  22.569 -12.404  1.00  0.00           O  
ATOM   3226  CB  ARG B 198      -5.638  22.444 -14.032  1.00  0.00           C  
ATOM   3227  CG  ARG B 198      -6.008  23.927 -13.833  1.00  0.00           C  
ATOM   3228  CD  ARG B 198      -5.272  24.892 -14.729  1.00  0.00           C  
ATOM   3229  NE  ARG B 198      -5.585  24.732 -16.143  1.00  0.00           N  
ATOM   3230  CZ  ARG B 198      -4.874  25.302 -17.147  1.00  0.00           C  
ATOM   3231  NH1 ARG B 198      -3.831  26.047 -16.864  1.00  0.00           N  
ATOM   3232  NH2 ARG B 198      -5.221  25.123 -18.411  1.00  0.00           N  
ATOM   3233  H   ARG B 198      -5.182  19.892 -13.866  1.00  0.00           H  
ATOM   3234  HA  ARG B 198      -5.884  21.891 -11.992  1.00  0.00           H  
ATOM   3235 1HB  ARG B 198      -4.553  22.363 -14.022  1.00  0.00           H  
ATOM   3236 2HB  ARG B 198      -5.984  22.130 -15.012  1.00  0.00           H  
ATOM   3237 1HG  ARG B 198      -7.072  24.043 -14.035  1.00  0.00           H  
ATOM   3238 2HG  ARG B 198      -5.811  24.210 -12.801  1.00  0.00           H  
ATOM   3239 1HD  ARG B 198      -5.529  25.911 -14.442  1.00  0.00           H  
ATOM   3240 2HD  ARG B 198      -4.200  24.746 -14.602  1.00  0.00           H  
ATOM   3241  HE  ARG B 198      -6.384  24.166 -16.389  1.00  0.00           H  
ATOM   3242 1HH1 ARG B 198      -3.559  26.193 -15.902  1.00  0.00           H  
ATOM   3243 2HH1 ARG B 198      -3.300  26.476 -17.609  1.00  0.00           H  
ATOM   3244 1HH2 ARG B 198      -6.027  24.557 -18.643  1.00  0.00           H  
ATOM   3245 2HH2 ARG B 198      -4.683  25.557 -19.147  1.00  0.00           H  
ATOM   3246  N   ASP B 199      -8.432  20.696 -13.682  1.00  0.00           N  
ATOM   3247  CA  ASP B 199      -9.886  20.665 -13.795  1.00  0.00           C  
ATOM   3248  C   ASP B 199     -10.544  19.879 -12.651  1.00  0.00           C  
ATOM   3249  O   ASP B 199     -11.771  19.790 -12.603  1.00  0.00           O  
ATOM   3250  CB  ASP B 199     -10.308  19.959 -15.092  1.00  0.00           C  
ATOM   3251  CG  ASP B 199     -11.683  20.406 -15.638  1.00  0.00           C  
ATOM   3252  OD1 ASP B 199     -11.934  21.577 -15.713  1.00  0.00           O  
ATOM   3253  OD2 ASP B 199     -12.514  19.587 -15.895  1.00  0.00           O  
ATOM   3254  H   ASP B 199      -7.912  19.936 -14.122  1.00  0.00           H  
ATOM   3255  HA  ASP B 199     -10.258  21.687 -13.790  1.00  0.00           H  
ATOM   3256 1HB  ASP B 199      -9.550  20.135 -15.860  1.00  0.00           H  
ATOM   3257 2HB  ASP B 199     -10.334  18.880 -14.916  1.00  0.00           H  
ATOM   3258  N   ILE B 200      -9.746  19.298 -11.755  1.00  0.00           N  
ATOM   3259  CA  ILE B 200     -10.271  18.473 -10.679  1.00  0.00           C  
ATOM   3260  C   ILE B 200     -10.002  19.099  -9.318  1.00  0.00           C  
ATOM   3261  O   ILE B 200     -10.892  19.164  -8.466  1.00  0.00           O  
ATOM   3262  CB  ILE B 200      -9.670  17.057 -10.723  1.00  0.00           C  
ATOM   3263  CG1 ILE B 200     -10.037  16.369 -12.041  1.00  0.00           C  
ATOM   3264  CG2 ILE B 200     -10.188  16.244  -9.554  1.00  0.00           C  
ATOM   3265  CD1 ILE B 200      -9.279  15.092 -12.287  1.00  0.00           C  
ATOM   3266  H   ILE B 200      -8.743  19.430 -11.804  1.00  0.00           H  
ATOM   3267  HA  ILE B 200     -11.347  18.386 -10.804  1.00  0.00           H  
ATOM   3268  HB  ILE B 200      -8.588  17.128 -10.673  1.00  0.00           H  
ATOM   3269 1HG1 ILE B 200     -11.109  16.146 -12.037  1.00  0.00           H  
ATOM   3270 2HG1 ILE B 200      -9.826  17.047 -12.866  1.00  0.00           H  
ATOM   3271 1HG2 ILE B 200      -9.756  15.246  -9.578  1.00  0.00           H  
ATOM   3272 2HG2 ILE B 200      -9.904  16.745  -8.636  1.00  0.00           H  
ATOM   3273 3HG2 ILE B 200     -11.273  16.168  -9.612  1.00  0.00           H  
ATOM   3274 1HD1 ILE B 200      -9.592  14.663 -13.236  1.00  0.00           H  
ATOM   3275 2HD1 ILE B 200      -8.215  15.299 -12.319  1.00  0.00           H  
ATOM   3276 3HD1 ILE B 200      -9.492  14.384 -11.483  1.00  0.00           H  
ATOM   3277  N   VAL B 201      -8.760  19.512  -9.088  1.00  0.00           N  
ATOM   3278  CA  VAL B 201      -8.405  20.026  -7.773  1.00  0.00           C  
ATOM   3279  C   VAL B 201      -8.582  21.532  -7.726  1.00  0.00           C  
ATOM   3280  O   VAL B 201      -8.318  22.232  -8.707  1.00  0.00           O  
ATOM   3281  CB  VAL B 201      -6.934  19.715  -7.433  1.00  0.00           C  
ATOM   3282  CG1 VAL B 201      -6.712  18.238  -7.540  1.00  0.00           C  
ATOM   3283  CG2 VAL B 201      -5.980  20.518  -8.315  1.00  0.00           C  
ATOM   3284  H   VAL B 201      -8.064  19.458  -9.829  1.00  0.00           H  
ATOM   3285  HA  VAL B 201      -9.055  19.575  -7.023  1.00  0.00           H  
ATOM   3286  HB  VAL B 201      -6.752  19.991  -6.391  1.00  0.00           H  
ATOM   3287 1HG1 VAL B 201      -5.688  18.023  -7.266  1.00  0.00           H  
ATOM   3288 2HG1 VAL B 201      -7.390  17.729  -6.867  1.00  0.00           H  
ATOM   3289 3HG1 VAL B 201      -6.891  17.914  -8.565  1.00  0.00           H  
ATOM   3290 1HG2 VAL B 201      -4.962  20.294  -8.036  1.00  0.00           H  
ATOM   3291 2HG2 VAL B 201      -6.124  20.270  -9.336  1.00  0.00           H  
ATOM   3292 3HG2 VAL B 201      -6.167  21.583  -8.173  1.00  0.00           H  
ATOM   3293  N   SER B 202      -8.968  22.046  -6.568  1.00  0.00           N  
ATOM   3294  CA  SER B 202      -9.064  23.490  -6.415  1.00  0.00           C  
ATOM   3295  C   SER B 202      -7.673  24.122  -6.640  1.00  0.00           C  
ATOM   3296  O   SER B 202      -6.635  23.542  -6.276  1.00  0.00           O  
ATOM   3297  CB  SER B 202      -9.679  23.828  -5.064  1.00  0.00           C  
ATOM   3298  OG  SER B 202     -11.014  23.377  -4.991  1.00  0.00           O  
ATOM   3299  H   SER B 202      -9.208  21.431  -5.795  1.00  0.00           H  
ATOM   3300  HA  SER B 202      -9.735  23.873  -7.184  1.00  0.00           H  
ATOM   3301 1HB  SER B 202      -9.134  23.343  -4.313  1.00  0.00           H  
ATOM   3302 2HB  SER B 202      -9.629  24.898  -4.870  1.00  0.00           H  
ATOM   3303  HG  SER B 202     -11.124  22.943  -4.098  1.00  0.00           H  
ATOM   3304  N   SER B 203      -7.661  25.331  -7.211  1.00  0.00           N  
ATOM   3305  CA  SER B 203      -6.421  26.039  -7.552  1.00  0.00           C  
ATOM   3306  C   SER B 203      -5.517  26.345  -6.357  1.00  0.00           C  
ATOM   3307  O   SER B 203      -4.318  26.568  -6.520  1.00  0.00           O  
ATOM   3308  CB  SER B 203      -6.762  27.321  -8.288  1.00  0.00           C  
ATOM   3309  OG  SER B 203      -7.436  28.221  -7.455  1.00  0.00           O  
ATOM   3310  H   SER B 203      -8.545  25.756  -7.451  1.00  0.00           H  
ATOM   3311  HA  SER B 203      -5.859  25.403  -8.237  1.00  0.00           H  
ATOM   3312 1HB  SER B 203      -5.849  27.781  -8.664  1.00  0.00           H  
ATOM   3313 2HB  SER B 203      -7.385  27.083  -9.148  1.00  0.00           H  
ATOM   3314  HG  SER B 203      -6.754  28.757  -7.039  1.00  0.00           H  
ATOM   3315  N   ASP B 204      -6.080  26.321  -5.153  1.00  0.00           N  
ATOM   3316  CA  ASP B 204      -5.313  26.569  -3.940  1.00  0.00           C  
ATOM   3317  C   ASP B 204      -4.669  25.306  -3.342  1.00  0.00           C  
ATOM   3318  O   ASP B 204      -3.999  25.377  -2.311  1.00  0.00           O  
ATOM   3319  CB  ASP B 204      -6.175  27.340  -2.927  1.00  0.00           C  
ATOM   3320  CG  ASP B 204      -7.485  26.651  -2.552  1.00  0.00           C  
ATOM   3321  OD1 ASP B 204      -7.949  25.861  -3.333  1.00  0.00           O  
ATOM   3322  OD2 ASP B 204      -8.017  26.930  -1.501  1.00  0.00           O  
ATOM   3323  H   ASP B 204      -7.068  26.129  -5.087  1.00  0.00           H  
ATOM   3324  HA  ASP B 204      -4.495  27.238  -4.206  1.00  0.00           H  
ATOM   3325 1HB  ASP B 204      -5.598  27.489  -2.013  1.00  0.00           H  
ATOM   3326 2HB  ASP B 204      -6.405  28.327  -3.328  1.00  0.00           H  
ATOM   3327  N   PHE B 205      -4.824  24.170  -4.029  1.00  0.00           N  
ATOM   3328  CA  PHE B 205      -4.177  22.917  -3.652  1.00  0.00           C  
ATOM   3329  C   PHE B 205      -3.306  22.420  -4.784  1.00  0.00           C  
ATOM   3330  O   PHE B 205      -2.388  21.630  -4.576  1.00  0.00           O  
ATOM   3331  CB  PHE B 205      -5.193  21.883  -3.236  1.00  0.00           C  
ATOM   3332  CG  PHE B 205      -5.883  22.308  -2.018  1.00  0.00           C  
ATOM   3333  CD1 PHE B 205      -7.030  22.992  -2.099  1.00  0.00           C  
ATOM   3334  CD2 PHE B 205      -5.355  22.029  -0.775  1.00  0.00           C  
ATOM   3335  CE1 PHE B 205      -7.687  23.427  -0.980  1.00  0.00           C  
ATOM   3336  CE2 PHE B 205      -5.998  22.451   0.365  1.00  0.00           C  
ATOM   3337  CZ  PHE B 205      -7.174  23.157   0.261  1.00  0.00           C  
ATOM   3338  H   PHE B 205      -5.426  24.165  -4.848  1.00  0.00           H  
ATOM   3339  HA  PHE B 205      -3.532  23.107  -2.794  1.00  0.00           H  
ATOM   3340 1HB  PHE B 205      -5.932  21.738  -4.029  1.00  0.00           H  
ATOM   3341 2HB  PHE B 205      -4.704  20.936  -3.052  1.00  0.00           H  
ATOM   3342  HD1 PHE B 205      -7.400  23.203  -3.066  1.00  0.00           H  
ATOM   3343  HD2 PHE B 205      -4.418  21.474  -0.705  1.00  0.00           H  
ATOM   3344  HE1 PHE B 205      -8.615  23.999  -1.086  1.00  0.00           H  
ATOM   3345  HE2 PHE B 205      -5.573  22.232   1.344  1.00  0.00           H  
ATOM   3346  HZ  PHE B 205      -7.688  23.504   1.155  1.00  0.00           H  
ATOM   3347  N   LEU B 206      -3.550  22.953  -5.977  1.00  0.00           N  
ATOM   3348  CA  LEU B 206      -2.805  22.572  -7.173  1.00  0.00           C  
ATOM   3349  C   LEU B 206      -1.288  22.654  -6.926  1.00  0.00           C  
ATOM   3350  O   LEU B 206      -0.538  21.730  -7.246  1.00  0.00           O  
ATOM   3351  CB  LEU B 206      -3.214  23.492  -8.336  1.00  0.00           C  
ATOM   3352  CG  LEU B 206      -2.688  23.159  -9.752  1.00  0.00           C  
ATOM   3353  CD1 LEU B 206      -3.722  23.604 -10.763  1.00  0.00           C  
ATOM   3354  CD2 LEU B 206      -1.344  23.839  -9.977  1.00  0.00           C  
ATOM   3355  H   LEU B 206      -4.347  23.582  -6.066  1.00  0.00           H  
ATOM   3356  HA  LEU B 206      -3.070  21.552  -7.423  1.00  0.00           H  
ATOM   3357 1HB  LEU B 206      -4.302  23.491  -8.388  1.00  0.00           H  
ATOM   3358 2HB  LEU B 206      -2.894  24.509  -8.097  1.00  0.00           H  
ATOM   3359  HG  LEU B 206      -2.584  22.111  -9.864  1.00  0.00           H  
ATOM   3360 1HD1 LEU B 206      -3.379  23.360 -11.769  1.00  0.00           H  
ATOM   3361 2HD1 LEU B 206      -4.660  23.090 -10.559  1.00  0.00           H  
ATOM   3362 3HD1 LEU B 206      -3.872  24.680 -10.680  1.00  0.00           H  
ATOM   3363 1HD2 LEU B 206      -0.982  23.605 -10.978  1.00  0.00           H  
ATOM   3364 2HD2 LEU B 206      -1.461  24.918  -9.873  1.00  0.00           H  
ATOM   3365 3HD2 LEU B 206      -0.627  23.480  -9.242  1.00  0.00           H  
ATOM   3366  N   SER B 207      -0.834  23.751  -6.317  1.00  0.00           N  
ATOM   3367  CA  SER B 207       0.592  23.958  -6.065  1.00  0.00           C  
ATOM   3368  C   SER B 207       1.194  23.011  -5.018  1.00  0.00           C  
ATOM   3369  O   SER B 207       2.417  22.930  -4.892  1.00  0.00           O  
ATOM   3370  CB  SER B 207       0.846  25.384  -5.625  1.00  0.00           C  
ATOM   3371  OG  SER B 207       0.285  25.626  -4.367  1.00  0.00           O  
ATOM   3372  H   SER B 207      -1.497  24.466  -6.047  1.00  0.00           H  
ATOM   3373  HA  SER B 207       1.121  23.792  -7.005  1.00  0.00           H  
ATOM   3374 1HB  SER B 207       1.920  25.564  -5.587  1.00  0.00           H  
ATOM   3375 2HB  SER B 207       0.421  26.071  -6.355  1.00  0.00           H  
ATOM   3376  HG  SER B 207       1.016  25.589  -3.743  1.00  0.00           H  
ATOM   3377  N   ASN B 208       0.351  22.336  -4.228  1.00  0.00           N  
ATOM   3378  CA  ASN B 208       0.832  21.422  -3.205  1.00  0.00           C  
ATOM   3379  C   ASN B 208       0.760  19.983  -3.711  1.00  0.00           C  
ATOM   3380  O   ASN B 208       0.997  19.037  -2.953  1.00  0.00           O  
ATOM   3381  CB  ASN B 208       0.029  21.599  -1.932  1.00  0.00           C  
ATOM   3382  CG  ASN B 208       0.287  22.940  -1.283  1.00  0.00           C  
ATOM   3383  OD1 ASN B 208       1.420  23.438  -1.268  1.00  0.00           O  
ATOM   3384  ND2 ASN B 208      -0.743  23.538  -0.741  1.00  0.00           N  
ATOM   3385  H   ASN B 208      -0.652  22.395  -4.375  1.00  0.00           H  
ATOM   3386  HA  ASN B 208       1.878  21.644  -2.992  1.00  0.00           H  
ATOM   3387 1HB  ASN B 208      -1.037  21.523  -2.168  1.00  0.00           H  
ATOM   3388 2HB  ASN B 208       0.270  20.804  -1.227  1.00  0.00           H  
ATOM   3389 1HD2 ASN B 208      -0.628  24.429  -0.299  1.00  0.00           H  
ATOM   3390 2HD2 ASN B 208      -1.647  23.116  -0.762  1.00  0.00           H  
ATOM   3391  N   MET B 209       0.460  19.800  -5.002  1.00  0.00           N  
ATOM   3392  CA  MET B 209       0.412  18.448  -5.517  1.00  0.00           C  
ATOM   3393  C   MET B 209       1.823  17.973  -5.736  1.00  0.00           C  
ATOM   3394  O   MET B 209       2.721  18.756  -6.048  1.00  0.00           O  
ATOM   3395  CB  MET B 209      -0.373  18.316  -6.808  1.00  0.00           C  
ATOM   3396  CG  MET B 209      -1.836  18.644  -6.702  1.00  0.00           C  
ATOM   3397  SD  MET B 209      -2.803  18.194  -8.172  1.00  0.00           S  
ATOM   3398  CE  MET B 209      -2.114  19.238  -9.397  1.00  0.00           C  
ATOM   3399  H   MET B 209       0.254  20.582  -5.627  1.00  0.00           H  
ATOM   3400  HA  MET B 209      -0.041  17.795  -4.773  1.00  0.00           H  
ATOM   3401 1HB  MET B 209       0.073  18.973  -7.548  1.00  0.00           H  
ATOM   3402 2HB  MET B 209      -0.279  17.298  -7.155  1.00  0.00           H  
ATOM   3403 1HG  MET B 209      -2.244  18.156  -5.862  1.00  0.00           H  
ATOM   3404 2HG  MET B 209      -1.936  19.701  -6.532  1.00  0.00           H  
ATOM   3405 1HE  MET B 209      -2.640  19.119 -10.328  1.00  0.00           H  
ATOM   3406 2HE  MET B 209      -2.192  20.230  -9.062  1.00  0.00           H  
ATOM   3407 3HE  MET B 209      -1.066  18.998  -9.546  1.00  0.00           H  
ATOM   3408  N   SER B 210       2.022  16.688  -5.584  1.00  0.00           N  
ATOM   3409  CA  SER B 210       3.334  16.129  -5.836  1.00  0.00           C  
ATOM   3410  C   SER B 210       3.131  14.766  -6.416  1.00  0.00           C  
ATOM   3411  O   SER B 210       2.635  13.867  -5.747  1.00  0.00           O  
ATOM   3412  CB  SER B 210       4.168  16.077  -4.579  1.00  0.00           C  
ATOM   3413  OG  SER B 210       5.421  15.504  -4.842  1.00  0.00           O  
ATOM   3414  H   SER B 210       1.230  16.089  -5.346  1.00  0.00           H  
ATOM   3415  HA  SER B 210       3.857  16.745  -6.568  1.00  0.00           H  
ATOM   3416 1HB  SER B 210       4.298  17.088  -4.191  1.00  0.00           H  
ATOM   3417 2HB  SER B 210       3.644  15.498  -3.820  1.00  0.00           H  
ATOM   3418  HG  SER B 210       5.917  15.568  -4.024  1.00  0.00           H  
ATOM   3419  N   MET B 211       3.502  14.598  -7.661  1.00  0.00           N  
ATOM   3420  CA  MET B 211       3.230  13.333  -8.298  1.00  0.00           C  
ATOM   3421  C   MET B 211       4.304  12.940  -9.272  1.00  0.00           C  
ATOM   3422  O   MET B 211       4.979  13.785  -9.863  1.00  0.00           O  
ATOM   3423  CB  MET B 211       1.833  13.337  -8.922  1.00  0.00           C  
ATOM   3424  CG  MET B 211       1.542  14.393  -9.973  1.00  0.00           C  
ATOM   3425  SD  MET B 211      -0.223  14.364 -10.472  1.00  0.00           S  
ATOM   3426  CE  MET B 211      -1.094  15.083  -9.091  1.00  0.00           C  
ATOM   3427  H   MET B 211       3.938  15.352  -8.173  1.00  0.00           H  
ATOM   3428  HA  MET B 211       3.216  12.559  -7.532  1.00  0.00           H  
ATOM   3429 1HB  MET B 211       1.689  12.394  -9.424  1.00  0.00           H  
ATOM   3430 2HB  MET B 211       1.090  13.408  -8.137  1.00  0.00           H  
ATOM   3431 1HG  MET B 211       1.773  15.379  -9.574  1.00  0.00           H  
ATOM   3432 2HG  MET B 211       2.161  14.224 -10.857  1.00  0.00           H  
ATOM   3433 1HE  MET B 211      -2.164  15.103  -9.305  1.00  0.00           H  
ATOM   3434 2HE  MET B 211      -0.918  14.512  -8.189  1.00  0.00           H  
ATOM   3435 3HE  MET B 211      -0.743  16.089  -8.954  1.00  0.00           H  
ATOM   3436  N   ASP B 212       4.446  11.636  -9.411  1.00  0.00           N  
ATOM   3437  CA  ASP B 212       5.427  10.998 -10.264  1.00  0.00           C  
ATOM   3438  C   ASP B 212       4.870   9.702 -10.832  1.00  0.00           C  
ATOM   3439  O   ASP B 212       4.514   8.787 -10.088  1.00  0.00           O  
ATOM   3440  CB  ASP B 212       6.716  10.723  -9.455  1.00  0.00           C  
ATOM   3441  CG  ASP B 212       7.945  10.203 -10.286  1.00  0.00           C  
ATOM   3442  OD1 ASP B 212       7.788   9.925 -11.451  1.00  0.00           O  
ATOM   3443  OD2 ASP B 212       9.015  10.093  -9.727  1.00  0.00           O  
ATOM   3444  H   ASP B 212       3.849  11.035  -8.842  1.00  0.00           H  
ATOM   3445  HA  ASP B 212       5.666  11.666 -11.090  1.00  0.00           H  
ATOM   3446 1HB  ASP B 212       7.013  11.641  -8.948  1.00  0.00           H  
ATOM   3447 2HB  ASP B 212       6.491   9.989  -8.677  1.00  0.00           H  
ATOM   3448  N   PHE B 213       4.773   9.639 -12.153  1.00  0.00           N  
ATOM   3449  CA  PHE B 213       4.200   8.479 -12.817  1.00  0.00           C  
ATOM   3450  C   PHE B 213       5.272   7.769 -13.618  1.00  0.00           C  
ATOM   3451  O   PHE B 213       6.240   8.391 -14.056  1.00  0.00           O  
ATOM   3452  CB  PHE B 213       3.076   8.865 -13.762  1.00  0.00           C  
ATOM   3453  CG  PHE B 213       1.890   9.423 -13.095  1.00  0.00           C  
ATOM   3454  CD1 PHE B 213       1.772  10.779 -12.921  1.00  0.00           C  
ATOM   3455  CD2 PHE B 213       0.874   8.596 -12.650  1.00  0.00           C  
ATOM   3456  CE1 PHE B 213       0.676  11.301 -12.326  1.00  0.00           C  
ATOM   3457  CE2 PHE B 213      -0.223   9.126 -12.052  1.00  0.00           C  
ATOM   3458  CZ  PHE B 213      -0.324  10.487 -11.891  1.00  0.00           C  
ATOM   3459  H   PHE B 213       5.106  10.416 -12.705  1.00  0.00           H  
ATOM   3460  HA  PHE B 213       3.805   7.790 -12.069  1.00  0.00           H  
ATOM   3461 1HB  PHE B 213       3.441   9.597 -14.482  1.00  0.00           H  
ATOM   3462 2HB  PHE B 213       2.766   7.987 -14.333  1.00  0.00           H  
ATOM   3463  HD1 PHE B 213       2.566  11.436 -13.273  1.00  0.00           H  
ATOM   3464  HD2 PHE B 213       0.957   7.513 -12.784  1.00  0.00           H  
ATOM   3465  HE1 PHE B 213       0.599  12.367 -12.211  1.00  0.00           H  
ATOM   3466  HE2 PHE B 213      -1.019   8.479 -11.706  1.00  0.00           H  
ATOM   3467  HZ  PHE B 213      -1.202  10.918 -11.416  1.00  0.00           H  
ATOM   3468  N   GLN B 214       5.108   6.469 -13.814  1.00  0.00           N  
ATOM   3469  CA  GLN B 214       6.065   5.724 -14.614  1.00  0.00           C  
ATOM   3470  C   GLN B 214       5.422   4.565 -15.355  1.00  0.00           C  
ATOM   3471  O   GLN B 214       4.631   3.820 -14.790  1.00  0.00           O  
ATOM   3472  CB  GLN B 214       7.146   5.134 -13.690  1.00  0.00           C  
ATOM   3473  CG  GLN B 214       8.069   6.111 -12.839  1.00  0.00           C  
ATOM   3474  CD  GLN B 214       9.203   6.844 -13.630  1.00  0.00           C  
ATOM   3475  OE1 GLN B 214       9.909   6.239 -14.477  1.00  0.00           O  
ATOM   3476  NE2 GLN B 214       9.396   8.143 -13.342  1.00  0.00           N  
ATOM   3477  H   GLN B 214       4.303   5.998 -13.426  1.00  0.00           H  
ATOM   3478  HA  GLN B 214       6.496   6.398 -15.356  1.00  0.00           H  
ATOM   3479 1HB  GLN B 214       6.682   4.452 -12.991  1.00  0.00           H  
ATOM   3480 2HB  GLN B 214       7.762   4.566 -14.298  1.00  0.00           H  
ATOM   3481 1HG  GLN B 214       7.473   6.866 -12.339  1.00  0.00           H  
ATOM   3482 2HG  GLN B 214       8.560   5.503 -12.084  1.00  0.00           H  
ATOM   3483 1HE2 GLN B 214      10.108   8.660 -13.808  1.00  0.00           H  
ATOM   3484 2HE2 GLN B 214       8.808   8.642 -12.638  1.00  0.00           H  
ATOM   3485  N   ASN B 215       5.786   4.408 -16.622  1.00  0.00           N  
ATOM   3486  CA  ASN B 215       5.376   3.255 -17.416  1.00  0.00           C  
ATOM   3487  C   ASN B 215       6.431   2.145 -17.409  1.00  0.00           C  
ATOM   3488  O   ASN B 215       7.145   1.972 -18.395  1.00  0.00           O  
ATOM   3489  CB  ASN B 215       5.059   3.656 -18.840  1.00  0.00           C  
ATOM   3490  CG  ASN B 215       4.488   2.510 -19.609  1.00  0.00           C  
ATOM   3491  OD1 ASN B 215       4.047   1.517 -18.998  1.00  0.00           O  
ATOM   3492  ND2 ASN B 215       4.482   2.623 -20.916  1.00  0.00           N  
ATOM   3493  H   ASN B 215       6.398   5.095 -17.039  1.00  0.00           H  
ATOM   3494  HA  ASN B 215       4.471   2.836 -16.970  1.00  0.00           H  
ATOM   3495 1HB  ASN B 215       4.342   4.480 -18.842  1.00  0.00           H  
ATOM   3496 2HB  ASN B 215       5.966   4.002 -19.337  1.00  0.00           H  
ATOM   3497 1HD2 ASN B 215       4.105   1.898 -21.490  1.00  0.00           H  
ATOM   3498 2HD2 ASN B 215       4.850   3.449 -21.345  1.00  0.00           H  
ATOM   3499  N   HIS B 216       6.559   1.392 -16.312  1.00  0.00           N  
ATOM   3500  CA  HIS B 216       7.601   0.361 -16.258  1.00  0.00           C  
ATOM   3501  C   HIS B 216       6.991  -0.998 -16.595  1.00  0.00           C  
ATOM   3502  O   HIS B 216       7.599  -2.047 -16.380  1.00  0.00           O  
ATOM   3503  CB  HIS B 216       8.278   0.287 -14.897  1.00  0.00           C  
ATOM   3504  CG  HIS B 216       9.043   1.503 -14.514  1.00  0.00           C  
ATOM   3505  ND1 HIS B 216       9.612   1.656 -13.266  1.00  0.00           N  
ATOM   3506  CD2 HIS B 216       9.327   2.632 -15.195  1.00  0.00           C  
ATOM   3507  CE1 HIS B 216      10.200   2.834 -13.199  1.00  0.00           C  
ATOM   3508  NE2 HIS B 216      10.034   3.443 -14.349  1.00  0.00           N  
ATOM   3509  H   HIS B 216       5.929   1.508 -15.512  1.00  0.00           H  
ATOM   3510  HA  HIS B 216       8.376   0.571 -16.993  1.00  0.00           H  
ATOM   3511 1HB  HIS B 216       7.532   0.120 -14.171  1.00  0.00           H  
ATOM   3512 2HB  HIS B 216       8.956  -0.565 -14.873  1.00  0.00           H  
ATOM   3513  HD2 HIS B 216       9.033   2.880 -16.213  1.00  0.00           H  
ATOM   3514  HE1 HIS B 216      10.716   3.245 -12.332  1.00  0.00           H  
ATOM   3515  HE2 HIS B 216      10.347   4.396 -14.575  1.00  0.00           H  
ATOM   3516  N   LEU B 217       5.771  -0.953 -17.108  1.00  0.00           N  
ATOM   3517  CA  LEU B 217       5.011  -2.122 -17.494  1.00  0.00           C  
ATOM   3518  C   LEU B 217       4.975  -2.275 -19.015  1.00  0.00           C  
ATOM   3519  O   LEU B 217       5.219  -3.359 -19.539  1.00  0.00           O  
ATOM   3520  CB  LEU B 217       3.616  -2.005 -16.889  1.00  0.00           C  
ATOM   3521  CG  LEU B 217       2.668  -3.138 -17.122  1.00  0.00           C  
ATOM   3522  CD1 LEU B 217       3.173  -4.370 -16.460  1.00  0.00           C  
ATOM   3523  CD2 LEU B 217       1.334  -2.763 -16.552  1.00  0.00           C  
ATOM   3524  H   LEU B 217       5.355  -0.044 -17.233  1.00  0.00           H  
ATOM   3525  HA  LEU B 217       5.496  -3.001 -17.073  1.00  0.00           H  
ATOM   3526 1HB  LEU B 217       3.748  -1.927 -15.825  1.00  0.00           H  
ATOM   3527 2HB  LEU B 217       3.145  -1.083 -17.246  1.00  0.00           H  
ATOM   3528  HG  LEU B 217       2.585  -3.334 -18.176  1.00  0.00           H  
ATOM   3529 1HD1 LEU B 217       2.475  -5.190 -16.632  1.00  0.00           H  
ATOM   3530 2HD1 LEU B 217       4.147  -4.632 -16.874  1.00  0.00           H  
ATOM   3531 3HD1 LEU B 217       3.270  -4.194 -15.387  1.00  0.00           H  
ATOM   3532 1HD2 LEU B 217       0.631  -3.574 -16.713  1.00  0.00           H  
ATOM   3533 2HD2 LEU B 217       1.428  -2.577 -15.494  1.00  0.00           H  
ATOM   3534 3HD2 LEU B 217       0.963  -1.855 -17.043  1.00  0.00           H  
ATOM   3535  N   GLY B 218       4.630  -1.202 -19.733  1.00  0.00           N  
ATOM   3536  CA  GLY B 218       4.602  -1.224 -21.194  1.00  0.00           C  
ATOM   3537  C   GLY B 218       3.317  -1.772 -21.809  1.00  0.00           C  
ATOM   3538  O   GLY B 218       3.143  -1.731 -23.023  1.00  0.00           O  
ATOM   3539  H   GLY B 218       4.414  -0.320 -19.281  1.00  0.00           H  
ATOM   3540 1HA  GLY B 218       4.767  -0.211 -21.560  1.00  0.00           H  
ATOM   3541 2HA  GLY B 218       5.445  -1.814 -21.551  1.00  0.00           H  
ATOM   3542  N   SER B 219       2.395  -2.248 -20.978  1.00  0.00           N  
ATOM   3543  CA  SER B 219       1.137  -2.817 -21.466  1.00  0.00           C  
ATOM   3544  C   SER B 219       0.089  -1.728 -21.627  1.00  0.00           C  
ATOM   3545  O   SER B 219      -1.065  -1.994 -21.964  1.00  0.00           O  
ATOM   3546  OXT SER B 219       0.380  -0.581 -21.424  1.00  0.00           O  
ATOM   3547  CB  SER B 219       0.608  -3.885 -20.531  1.00  0.00           C  
ATOM   3548  OG  SER B 219       0.151  -3.334 -19.338  1.00  0.00           O  
ATOM   3549  H   SER B 219       2.589  -2.244 -19.988  1.00  0.00           H  
ATOM   3550  HA  SER B 219       1.314  -3.268 -22.444  1.00  0.00           H  
ATOM   3551 1HB  SER B 219      -0.197  -4.433 -21.017  1.00  0.00           H  
ATOM   3552 2HB  SER B 219       1.406  -4.595 -20.318  1.00  0.00           H  
ATOM   3553  HG  SER B 219       0.931  -3.090 -18.834  1.00  0.00           H  
TER                                                                             
REMARK PDBinfo-LABEL:    1 BOINC nside_mot_4a0b58da0a66d934d1bcaa80596e03bc_0001_1_000000014_0001_27_32_H_._ems_3hM_1087_0001_0001__native

score -648.259
silent_score -648.259
time -1370.38
                             
