# Supplementary material for: Design of protein-binding proteins from the target structure alone
Source: Nature. 2022 Mar 24;605(7910):551–60. doi: 10.1038/s41586-022-04654-9 (PMC9117152; doi:10.1038/s41586-022-04654-9)
Supplement: Supplementary file 3 — Supplementary Code Design scripts and main pdb files. This compressed file is the main supplement and contains the following files: => cao_2021_protocol/ => design_models_final_combo_optimized/ => design_models_sequence/ => design_models_ssm_natives/ => ngs_analysis_scripts/ [file 41586_2022_4654_MOESM3_ESM.gz › supplemental_files/design_models_ssm_natives/EGFR_ssm/nside_mot_4baece34555bc5def11fd3c4c5db93f5_0001_000000012_0001_38_48_H_._bcov_4helix_12481_0001_0001.pdb]

SSBOND     CYS B   67    CYS B   94                                       2.06  
ATOM      1  N   ASP A   1      12.746 -14.019   1.754  1.00  0.00           N  
ATOM      2  CA  ASP A   1      12.809 -12.742   2.456  1.00  0.00           C  
ATOM      3  C   ASP A   1      14.010 -11.896   2.005  1.00  0.00           C  
ATOM      4  O   ASP A   1      14.659 -11.214   2.815  1.00  0.00           O  
ATOM      5  CB  ASP A   1      12.816 -12.979   3.971  1.00  0.00           C  
ATOM      6  CG  ASP A   1      13.954 -13.798   4.375  1.00  0.00           C  
ATOM      7  OD1 ASP A   1      14.554 -14.347   3.480  1.00  0.00           O  
ATOM      8  OD2 ASP A   1      14.217 -13.930   5.547  1.00  0.00           O  
ATOM      9 1H   ASP A   1      11.863 -14.477   1.971  1.00  0.00           H  
ATOM     10 2H   ASP A   1      12.820 -13.886   0.745  1.00  0.00           H  
ATOM     11 3H   ASP A   1      13.520 -14.591   2.082  1.00  0.00           H  
ATOM     12  HA  ASP A   1      11.895 -12.206   2.228  1.00  0.00           H  
ATOM     13 1HB  ASP A   1      12.846 -12.027   4.494  1.00  0.00           H  
ATOM     14 2HB  ASP A   1      11.910 -13.491   4.264  1.00  0.00           H  
ATOM     15  N   GLU A   2      14.308 -11.932   0.706  1.00  0.00           N  
ATOM     16  CA  GLU A   2      15.472 -11.247   0.165  1.00  0.00           C  
ATOM     17  C   GLU A   2      15.451  -9.719   0.289  1.00  0.00           C  
ATOM     18  O   GLU A   2      16.495  -9.131   0.595  1.00  0.00           O  
ATOM     19  CB  GLU A   2      15.623 -11.640  -1.303  1.00  0.00           C  
ATOM     20  CG  GLU A   2      15.974 -13.125  -1.530  1.00  0.00           C  
ATOM     21  CD  GLU A   2      14.768 -14.092  -1.393  1.00  0.00           C  
ATOM     22  OE1 GLU A   2      13.645 -13.636  -1.159  1.00  0.00           O  
ATOM     23  OE2 GLU A   2      14.977 -15.272  -1.524  1.00  0.00           O  
ATOM     24  H   GLU A   2      13.728 -12.466   0.056  1.00  0.00           H  
ATOM     25  HA  GLU A   2      16.346 -11.609   0.712  1.00  0.00           H  
ATOM     26 1HB  GLU A   2      14.691 -11.426  -1.831  1.00  0.00           H  
ATOM     27 2HB  GLU A   2      16.403 -11.034  -1.763  1.00  0.00           H  
ATOM     28 1HG  GLU A   2      16.399 -13.235  -2.527  1.00  0.00           H  
ATOM     29 2HG  GLU A   2      16.738 -13.412  -0.808  1.00  0.00           H  
ATOM     30  N   ALA A   3      14.300  -9.062   0.048  1.00  0.00           N  
ATOM     31  CA  ALA A   3      14.264  -7.610   0.192  1.00  0.00           C  
ATOM     32  C   ALA A   3      14.444  -7.265   1.651  1.00  0.00           C  
ATOM     33  O   ALA A   3      15.092  -6.275   1.968  1.00  0.00           O  
ATOM     34  CB  ALA A   3      12.973  -6.989  -0.329  1.00  0.00           C  
ATOM     35  H   ALA A   3      13.454  -9.574  -0.215  1.00  0.00           H  
ATOM     36  HA  ALA A   3      15.100  -7.192  -0.368  1.00  0.00           H  
ATOM     37 1HB  ALA A   3      13.011  -5.908  -0.204  1.00  0.00           H  
ATOM     38 2HB  ALA A   3      12.864  -7.227  -1.375  1.00  0.00           H  
ATOM     39 3HB  ALA A   3      12.133  -7.385   0.218  1.00  0.00           H  
ATOM     40  N   ALA A   4      13.875  -8.069   2.561  1.00  0.00           N  
ATOM     41  CA  ALA A   4      14.026  -7.753   3.974  1.00  0.00           C  
ATOM     42  C   ALA A   4      15.504  -7.810   4.390  1.00  0.00           C  
ATOM     43  O   ALA A   4      15.995  -6.914   5.082  1.00  0.00           O  
ATOM     44  CB  ALA A   4      13.197  -8.696   4.815  1.00  0.00           C  
ATOM     45  H   ALA A   4      13.286  -8.855   2.254  1.00  0.00           H  
ATOM     46  HA  ALA A   4      13.657  -6.747   4.137  1.00  0.00           H  
ATOM     47 1HB  ALA A   4      13.291  -8.426   5.863  1.00  0.00           H  
ATOM     48 2HB  ALA A   4      12.151  -8.625   4.509  1.00  0.00           H  
ATOM     49 3HB  ALA A   4      13.551  -9.714   4.662  1.00  0.00           H  
ATOM     50  N   GLU A   5      16.268  -8.795   3.910  1.00  0.00           N  
ATOM     51  CA  GLU A   5      17.669  -8.778   4.316  1.00  0.00           C  
ATOM     52  C   GLU A   5      18.463  -7.647   3.656  1.00  0.00           C  
ATOM     53  O   GLU A   5      19.317  -7.019   4.300  1.00  0.00           O  
ATOM     54  CB  GLU A   5      18.401 -10.073   4.006  1.00  0.00           C  
ATOM     55  CG  GLU A   5      18.029 -11.298   4.790  1.00  0.00           C  
ATOM     56  CD  GLU A   5      19.018 -12.423   4.493  1.00  0.00           C  
ATOM     57  OE1 GLU A   5      19.924 -12.201   3.699  1.00  0.00           O  
ATOM     58  OE2 GLU A   5      18.895 -13.482   5.069  1.00  0.00           O  
ATOM     59  H   GLU A   5      15.854  -9.557   3.356  1.00  0.00           H  
ATOM     60  HA  GLU A   5      17.703  -8.624   5.394  1.00  0.00           H  
ATOM     61 1HB  GLU A   5      18.281 -10.304   2.943  1.00  0.00           H  
ATOM     62 2HB  GLU A   5      19.433  -9.912   4.187  1.00  0.00           H  
ATOM     63 1HG  GLU A   5      18.040 -11.070   5.856  1.00  0.00           H  
ATOM     64 2HG  GLU A   5      17.015 -11.611   4.516  1.00  0.00           H  
ATOM     65  N   GLU A   6      18.168  -7.363   2.380  1.00  0.00           N  
ATOM     66  CA  GLU A   6      18.902  -6.338   1.654  1.00  0.00           C  
ATOM     67  C   GLU A   6      18.591  -4.964   2.211  1.00  0.00           C  
ATOM     68  O   GLU A   6      19.493  -4.127   2.336  1.00  0.00           O  
ATOM     69  CB  GLU A   6      18.576  -6.413   0.158  1.00  0.00           C  
ATOM     70  CG  GLU A   6      19.342  -5.424  -0.755  1.00  0.00           C  
ATOM     71  CD  GLU A   6      20.856  -5.624  -0.835  1.00  0.00           C  
ATOM     72  OE1 GLU A   6      21.357  -6.681  -0.489  1.00  0.00           O  
ATOM     73  OE2 GLU A   6      21.510  -4.700  -1.256  1.00  0.00           O  
ATOM     74  H   GLU A   6      17.460  -7.913   1.882  1.00  0.00           H  
ATOM     75  HA  GLU A   6      19.966  -6.517   1.780  1.00  0.00           H  
ATOM     76 1HB  GLU A   6      18.789  -7.420  -0.197  1.00  0.00           H  
ATOM     77 2HB  GLU A   6      17.511  -6.252   0.019  1.00  0.00           H  
ATOM     78 1HG  GLU A   6      18.927  -5.498  -1.760  1.00  0.00           H  
ATOM     79 2HG  GLU A   6      19.154  -4.421  -0.403  1.00  0.00           H  
ATOM     80  N   VAL A   7      17.340  -4.732   2.603  1.00  0.00           N  
ATOM     81  CA  VAL A   7      16.980  -3.443   3.132  1.00  0.00           C  
ATOM     82  C   VAL A   7      17.622  -3.243   4.488  1.00  0.00           C  
ATOM     83  O   VAL A   7      18.028  -2.127   4.783  1.00  0.00           O  
ATOM     84  CB  VAL A   7      15.465  -3.258   3.195  1.00  0.00           C  
ATOM     85  CG1 VAL A   7      14.882  -4.012   4.275  1.00  0.00           C  
ATOM     86  CG2 VAL A   7      15.156  -1.871   3.359  1.00  0.00           C  
ATOM     87  H   VAL A   7      16.620  -5.441   2.467  1.00  0.00           H  
ATOM     88  HA  VAL A   7      17.354  -2.678   2.479  1.00  0.00           H  
ATOM     89  HB  VAL A   7      15.032  -3.632   2.267  1.00  0.00           H  
ATOM     90 1HG1 VAL A   7      13.828  -3.884   4.261  1.00  0.00           H  
ATOM     91 2HG1 VAL A   7      15.111  -5.011   4.128  1.00  0.00           H  
ATOM     92 3HG1 VAL A   7      15.256  -3.681   5.232  1.00  0.00           H  
ATOM     93 1HG2 VAL A   7      14.087  -1.789   3.392  1.00  0.00           H  
ATOM     94 2HG2 VAL A   7      15.573  -1.522   4.270  1.00  0.00           H  
ATOM     95 3HG2 VAL A   7      15.560  -1.294   2.534  1.00  0.00           H  
ATOM     96  N   LEU A   8      17.749  -4.284   5.315  1.00  0.00           N  
ATOM     97  CA  LEU A   8      18.420  -4.066   6.579  1.00  0.00           C  
ATOM     98  C   LEU A   8      19.890  -3.746   6.386  1.00  0.00           C  
ATOM     99  O   LEU A   8      20.424  -2.873   7.077  1.00  0.00           O  
ATOM    100  CB  LEU A   8      18.251  -5.288   7.476  1.00  0.00           C  
ATOM    101  CG  LEU A   8      16.838  -5.510   8.007  1.00  0.00           C  
ATOM    102  CD1 LEU A   8      16.748  -6.864   8.693  1.00  0.00           C  
ATOM    103  CD2 LEU A   8      16.494  -4.400   8.986  1.00  0.00           C  
ATOM    104  H   LEU A   8      17.339  -5.199   5.087  1.00  0.00           H  
ATOM    105  HA  LEU A   8      17.979  -3.199   7.044  1.00  0.00           H  
ATOM    106 1HB  LEU A   8      18.527  -6.173   6.896  1.00  0.00           H  
ATOM    107 2HB  LEU A   8      18.926  -5.201   8.323  1.00  0.00           H  
ATOM    108  HG  LEU A   8      16.131  -5.505   7.182  1.00  0.00           H  
ATOM    109 1HD1 LEU A   8      15.742  -7.012   9.051  1.00  0.00           H  
ATOM    110 2HD1 LEU A   8      16.992  -7.647   7.975  1.00  0.00           H  
ATOM    111 3HD1 LEU A   8      17.443  -6.903   9.532  1.00  0.00           H  
ATOM    112 1HD2 LEU A   8      15.522  -4.563   9.357  1.00  0.00           H  
ATOM    113 2HD2 LEU A   8      17.197  -4.402   9.817  1.00  0.00           H  
ATOM    114 3HD2 LEU A   8      16.512  -3.443   8.516  1.00  0.00           H  
ATOM    115  N   ARG A   9      20.554  -4.404   5.430  1.00  0.00           N  
ATOM    116  CA  ARG A   9      21.957  -4.092   5.193  1.00  0.00           C  
ATOM    117  C   ARG A   9      22.089  -2.644   4.708  1.00  0.00           C  
ATOM    118  O   ARG A   9      22.958  -1.895   5.174  1.00  0.00           O  
ATOM    119  CB  ARG A   9      22.541  -5.068   4.176  1.00  0.00           C  
ATOM    120  CG  ARG A   9      22.782  -6.495   4.716  1.00  0.00           C  
ATOM    121  CD  ARG A   9      23.581  -7.351   3.764  1.00  0.00           C  
ATOM    122  NE  ARG A   9      22.800  -7.708   2.564  1.00  0.00           N  
ATOM    123  CZ  ARG A   9      21.994  -8.799   2.446  1.00  0.00           C  
ATOM    124  NH1 ARG A   9      21.879  -9.670   3.435  1.00  0.00           N  
ATOM    125  NH2 ARG A   9      21.315  -8.976   1.326  1.00  0.00           N  
ATOM    126  H   ARG A   9      20.089  -5.156   4.907  1.00  0.00           H  
ATOM    127  HA  ARG A   9      22.500  -4.197   6.132  1.00  0.00           H  
ATOM    128 1HB  ARG A   9      21.853  -5.153   3.329  1.00  0.00           H  
ATOM    129 2HB  ARG A   9      23.482  -4.681   3.796  1.00  0.00           H  
ATOM    130 1HG  ARG A   9      23.327  -6.432   5.656  1.00  0.00           H  
ATOM    131 2HG  ARG A   9      21.823  -6.979   4.890  1.00  0.00           H  
ATOM    132 1HD  ARG A   9      24.459  -6.795   3.439  1.00  0.00           H  
ATOM    133 2HD  ARG A   9      23.904  -8.262   4.262  1.00  0.00           H  
ATOM    134  HE  ARG A   9      22.842  -7.076   1.763  1.00  0.00           H  
ATOM    135 1HH1 ARG A   9      22.388  -9.539   4.291  1.00  0.00           H  
ATOM    136 2HH1 ARG A   9      21.245 -10.493   3.352  1.00  0.00           H  
ATOM    137 1HH2 ARG A   9      21.401  -8.281   0.566  1.00  0.00           H  
ATOM    138 2HH2 ARG A   9      20.694  -9.761   1.218  1.00  0.00           H  
ATOM    139  N   TYR A  10      21.176  -2.245   3.814  1.00  0.00           N  
ATOM    140  CA  TYR A  10      21.108  -0.908   3.256  1.00  0.00           C  
ATOM    141  C   TYR A  10      20.891   0.158   4.313  1.00  0.00           C  
ATOM    142  O   TYR A  10      21.662   1.113   4.390  1.00  0.00           O  
ATOM    143  CB  TYR A  10      19.977  -0.894   2.226  1.00  0.00           C  
ATOM    144  CG  TYR A  10      19.546   0.418   1.660  1.00  0.00           C  
ATOM    145  CD1 TYR A  10      20.308   1.068   0.719  1.00  0.00           C  
ATOM    146  CD2 TYR A  10      18.320   0.948   2.059  1.00  0.00           C  
ATOM    147  CE1 TYR A  10      19.859   2.253   0.181  1.00  0.00           C  
ATOM    148  CE2 TYR A  10      17.877   2.121   1.519  1.00  0.00           C  
ATOM    149  CZ  TYR A  10      18.638   2.773   0.583  1.00  0.00           C  
ATOM    150  OH  TYR A  10      18.188   3.950   0.038  1.00  0.00           O  
ATOM    151  H   TYR A  10      20.506  -2.934   3.458  1.00  0.00           H  
ATOM    152  HA  TYR A  10      22.051  -0.697   2.757  1.00  0.00           H  
ATOM    153 1HB  TYR A  10      20.253  -1.545   1.395  1.00  0.00           H  
ATOM    154 2HB  TYR A  10      19.119  -1.334   2.677  1.00  0.00           H  
ATOM    155  HD1 TYR A  10      21.260   0.648   0.399  1.00  0.00           H  
ATOM    156  HD2 TYR A  10      17.715   0.422   2.792  1.00  0.00           H  
ATOM    157  HE1 TYR A  10      20.457   2.775  -0.564  1.00  0.00           H  
ATOM    158  HE2 TYR A  10      16.924   2.544   1.817  1.00  0.00           H  
ATOM    159  HH  TYR A  10      17.325   4.168   0.408  1.00  0.00           H  
ATOM    160  N   LEU A  11      19.884  -0.030   5.159  1.00  0.00           N  
ATOM    161  CA  LEU A  11      19.529   0.932   6.183  1.00  0.00           C  
ATOM    162  C   LEU A  11      20.579   1.094   7.253  1.00  0.00           C  
ATOM    163  O   LEU A  11      20.794   2.207   7.766  1.00  0.00           O  
ATOM    164  CB  LEU A  11      18.229   0.489   6.817  1.00  0.00           C  
ATOM    165  CG  LEU A  11      17.010   0.603   5.959  1.00  0.00           C  
ATOM    166  CD1 LEU A  11      15.927  -0.129   6.608  1.00  0.00           C  
ATOM    167  CD2 LEU A  11      16.637   2.054   5.832  1.00  0.00           C  
ATOM    168  H   LEU A  11      19.304  -0.861   5.049  1.00  0.00           H  
ATOM    169  HA  LEU A  11      19.398   1.884   5.700  1.00  0.00           H  
ATOM    170 1HB  LEU A  11      18.334  -0.555   7.120  1.00  0.00           H  
ATOM    171 2HB  LEU A  11      18.063   1.099   7.703  1.00  0.00           H  
ATOM    172  HG  LEU A  11      17.184   0.181   4.984  1.00  0.00           H  
ATOM    173 1HD1 LEU A  11      15.034  -0.038   6.015  1.00  0.00           H  
ATOM    174 2HD1 LEU A  11      16.196  -1.181   6.712  1.00  0.00           H  
ATOM    175 3HD1 LEU A  11      15.772   0.292   7.552  1.00  0.00           H  
ATOM    176 1HD2 LEU A  11      15.755   2.162   5.259  1.00  0.00           H  
ATOM    177 2HD2 LEU A  11      16.468   2.447   6.823  1.00  0.00           H  
ATOM    178 3HD2 LEU A  11      17.414   2.614   5.357  1.00  0.00           H  
ATOM    179  N   LYS A  12      21.227  -0.004   7.641  1.00  0.00           N  
ATOM    180  CA  LYS A  12      22.244   0.115   8.662  1.00  0.00           C  
ATOM    181  C   LYS A  12      23.448   0.885   8.118  1.00  0.00           C  
ATOM    182  O   LYS A  12      24.011   1.726   8.826  1.00  0.00           O  
ATOM    183  CB  LYS A  12      22.593  -1.263   9.210  1.00  0.00           C  
ATOM    184  CG  LYS A  12      21.441  -1.847  10.053  1.00  0.00           C  
ATOM    185  CD  LYS A  12      21.736  -3.229  10.603  1.00  0.00           C  
ATOM    186  CE  LYS A  12      20.530  -3.751  11.400  1.00  0.00           C  
ATOM    187  NZ  LYS A  12      20.766  -5.100  11.986  1.00  0.00           N  
ATOM    188  H   LYS A  12      20.993  -0.926   7.254  1.00  0.00           H  
ATOM    189  HA  LYS A  12      21.832   0.696   9.486  1.00  0.00           H  
ATOM    190 1HB  LYS A  12      22.789  -1.947   8.377  1.00  0.00           H  
ATOM    191 2HB  LYS A  12      23.491  -1.207   9.820  1.00  0.00           H  
ATOM    192 1HG  LYS A  12      21.237  -1.174  10.885  1.00  0.00           H  
ATOM    193 2HG  LYS A  12      20.544  -1.900   9.436  1.00  0.00           H  
ATOM    194 1HD  LYS A  12      21.936  -3.910   9.770  1.00  0.00           H  
ATOM    195 2HD  LYS A  12      22.612  -3.196  11.248  1.00  0.00           H  
ATOM    196 1HE  LYS A  12      20.304  -3.053  12.204  1.00  0.00           H  
ATOM    197 2HE  LYS A  12      19.667  -3.811  10.732  1.00  0.00           H  
ATOM    198 1HZ  LYS A  12      19.905  -5.390  12.497  1.00  0.00           H  
ATOM    199 2HZ  LYS A  12      20.951  -5.766  11.255  1.00  0.00           H  
ATOM    200 3HZ  LYS A  12      21.542  -5.077  12.625  1.00  0.00           H  
ATOM    201  N   LYS A  13      23.813   0.647   6.848  1.00  0.00           N  
ATOM    202  CA  LYS A  13      24.908   1.379   6.219  1.00  0.00           C  
ATOM    203  C   LYS A  13      24.524   2.834   5.906  1.00  0.00           C  
ATOM    204  O   LYS A  13      25.363   3.735   5.988  1.00  0.00           O  
ATOM    205  CB  LYS A  13      25.358   0.667   4.946  1.00  0.00           C  
ATOM    206  CG  LYS A  13      26.079  -0.654   5.197  1.00  0.00           C  
ATOM    207  CD  LYS A  13      26.478  -1.327   3.892  1.00  0.00           C  
ATOM    208  CE  LYS A  13      27.195  -2.649   4.144  1.00  0.00           C  
ATOM    209  NZ  LYS A  13      27.588  -3.322   2.872  1.00  0.00           N  
ATOM    210  H   LYS A  13      23.349  -0.098   6.315  1.00  0.00           H  
ATOM    211  HA  LYS A  13      25.745   1.402   6.915  1.00  0.00           H  
ATOM    212 1HB  LYS A  13      24.480   0.457   4.326  1.00  0.00           H  
ATOM    213 2HB  LYS A  13      26.017   1.319   4.376  1.00  0.00           H  
ATOM    214 1HG  LYS A  13      26.969  -0.468   5.795  1.00  0.00           H  
ATOM    215 2HG  LYS A  13      25.421  -1.318   5.756  1.00  0.00           H  
ATOM    216 1HD  LYS A  13      25.577  -1.522   3.305  1.00  0.00           H  
ATOM    217 2HD  LYS A  13      27.130  -0.668   3.322  1.00  0.00           H  
ATOM    218 1HE  LYS A  13      28.089  -2.464   4.737  1.00  0.00           H  
ATOM    219 2HE  LYS A  13      26.531  -3.311   4.702  1.00  0.00           H  
ATOM    220 1HZ  LYS A  13      28.056  -4.194   3.080  1.00  0.00           H  
ATOM    221 2HZ  LYS A  13      26.762  -3.508   2.321  1.00  0.00           H  
ATOM    222 3HZ  LYS A  13      28.212  -2.723   2.350  1.00  0.00           H  
ATOM    223  N   LEU A  14      23.255   3.047   5.535  1.00  0.00           N  
ATOM    224  CA  LEU A  14      22.695   4.345   5.175  1.00  0.00           C  
ATOM    225  C   LEU A  14      22.586   5.287   6.363  1.00  0.00           C  
ATOM    226  O   LEU A  14      22.871   6.480   6.241  1.00  0.00           O  
ATOM    227  CB  LEU A  14      21.282   4.149   4.607  1.00  0.00           C  
ATOM    228  CG  LEU A  14      20.491   5.378   4.117  1.00  0.00           C  
ATOM    229  CD1 LEU A  14      21.224   6.068   2.966  1.00  0.00           C  
ATOM    230  CD2 LEU A  14      19.113   4.899   3.702  1.00  0.00           C  
ATOM    231  H   LEU A  14      22.639   2.242   5.451  1.00  0.00           H  
ATOM    232  HA  LEU A  14      23.347   4.792   4.430  1.00  0.00           H  
ATOM    233 1HB  LEU A  14      21.346   3.459   3.769  1.00  0.00           H  
ATOM    234 2HB  LEU A  14      20.691   3.689   5.377  1.00  0.00           H  
ATOM    235  HG  LEU A  14      20.390   6.102   4.930  1.00  0.00           H  
ATOM    236 1HD1 LEU A  14      20.644   6.928   2.632  1.00  0.00           H  
ATOM    237 2HD1 LEU A  14      22.203   6.409   3.295  1.00  0.00           H  
ATOM    238 3HD1 LEU A  14      21.339   5.364   2.140  1.00  0.00           H  
ATOM    239 1HD2 LEU A  14      18.513   5.742   3.358  1.00  0.00           H  
ATOM    240 2HD2 LEU A  14      19.224   4.184   2.907  1.00  0.00           H  
ATOM    241 3HD2 LEU A  14      18.626   4.432   4.549  1.00  0.00           H  
ATOM    242  N   GLY A  15      22.156   4.764   7.515  1.00  0.00           N  
ATOM    243  CA  GLY A  15      21.979   5.610   8.680  1.00  0.00           C  
ATOM    244  C   GLY A  15      20.515   5.879   9.033  1.00  0.00           C  
ATOM    245  O   GLY A  15      20.197   6.953   9.550  1.00  0.00           O  
ATOM    246  H   GLY A  15      21.908   3.776   7.567  1.00  0.00           H  
ATOM    247 1HA  GLY A  15      22.470   5.134   9.529  1.00  0.00           H  
ATOM    248 2HA  GLY A  15      22.491   6.556   8.519  1.00  0.00           H  
ATOM    249  N   ASP A  16      19.613   4.935   8.731  1.00  0.00           N  
ATOM    250  CA  ASP A  16      18.202   5.118   9.104  1.00  0.00           C  
ATOM    251  C   ASP A  16      17.720   3.980  10.035  1.00  0.00           C  
ATOM    252  O   ASP A  16      17.233   2.942   9.560  1.00  0.00           O  
ATOM    253  CB  ASP A  16      17.311   5.260   7.856  1.00  0.00           C  
ATOM    254  CG  ASP A  16      15.761   5.481   8.172  1.00  0.00           C  
ATOM    255  OD1 ASP A  16      15.273   4.948   9.167  1.00  0.00           O  
ATOM    256  OD2 ASP A  16      15.113   6.185   7.418  1.00  0.00           O  
ATOM    257  H   ASP A  16      19.930   4.069   8.284  1.00  0.00           H  
ATOM    258  HA  ASP A  16      18.113   6.072   9.600  1.00  0.00           H  
ATOM    259 1HB  ASP A  16      17.664   6.115   7.275  1.00  0.00           H  
ATOM    260 2HB  ASP A  16      17.437   4.399   7.233  1.00  0.00           H  
ATOM    261  N   PRO A  17      17.927   4.127  11.378  1.00  0.00           N  
ATOM    262  CA  PRO A  17      17.614   3.142  12.392  1.00  0.00           C  
ATOM    263  C   PRO A  17      16.128   2.940  12.641  1.00  0.00           C  
ATOM    264  O   PRO A  17      15.742   1.881  13.125  1.00  0.00           O  
ATOM    265  CB  PRO A  17      18.307   3.702  13.642  1.00  0.00           C  
ATOM    266  CG  PRO A  17      18.375   5.188  13.423  1.00  0.00           C  
ATOM    267  CD  PRO A  17      18.553   5.364  11.936  1.00  0.00           C  
ATOM    268  HA  PRO A  17      18.083   2.194  12.104  1.00  0.00           H  
ATOM    269 1HB  PRO A  17      17.730   3.434  14.541  1.00  0.00           H  
ATOM    270 2HB  PRO A  17      19.302   3.245  13.754  1.00  0.00           H  
ATOM    271 1HG  PRO A  17      17.461   5.669  13.802  1.00  0.00           H  
ATOM    272 2HG  PRO A  17      19.213   5.614  13.997  1.00  0.00           H  
ATOM    273 1HD  PRO A  17      18.005   6.275  11.665  1.00  0.00           H  
ATOM    274 2HD  PRO A  17      19.618   5.421  11.682  1.00  0.00           H  
ATOM    275  N   GLU A  18      15.272   3.909  12.279  1.00  0.00           N  
ATOM    276  CA  GLU A  18      13.856   3.692  12.540  1.00  0.00           C  
ATOM    277  C   GLU A  18      13.368   2.606  11.616  1.00  0.00           C  
ATOM    278  O   GLU A  18      12.734   1.638  12.048  1.00  0.00           O  
ATOM    279  CB  GLU A  18      13.067   4.982  12.285  1.00  0.00           C  
ATOM    280  CG  GLU A  18      11.539   4.922  12.530  1.00  0.00           C  
ATOM    281  CD  GLU A  18      11.139   4.708  13.964  1.00  0.00           C  
ATOM    282  OE1 GLU A  18      11.983   4.792  14.819  1.00  0.00           O  
ATOM    283  OE2 GLU A  18       9.961   4.532  14.211  1.00  0.00           O  
ATOM    284  H   GLU A  18      15.574   4.799  11.900  1.00  0.00           H  
ATOM    285  HA  GLU A  18      13.722   3.370  13.574  1.00  0.00           H  
ATOM    286 1HB  GLU A  18      13.469   5.775  12.913  1.00  0.00           H  
ATOM    287 2HB  GLU A  18      13.216   5.288  11.246  1.00  0.00           H  
ATOM    288 1HG  GLU A  18      11.110   5.858  12.194  1.00  0.00           H  
ATOM    289 2HG  GLU A  18      11.116   4.128  11.917  1.00  0.00           H  
ATOM    290  N   LEU A  19      13.742   2.700  10.342  1.00  0.00           N  
ATOM    291  CA  LEU A  19      13.301   1.663   9.451  1.00  0.00           C  
ATOM    292  C   LEU A  19      14.037   0.380   9.759  1.00  0.00           C  
ATOM    293  O   LEU A  19      13.435  -0.693   9.751  1.00  0.00           O  
ATOM    294  CB  LEU A  19      13.551   2.054   8.000  1.00  0.00           C  
ATOM    295  CG  LEU A  19      12.728   3.185   7.391  1.00  0.00           C  
ATOM    296  CD1 LEU A  19      13.272   3.511   6.083  1.00  0.00           C  
ATOM    297  CD2 LEU A  19      11.342   2.769   7.207  1.00  0.00           C  
ATOM    298  H   LEU A  19      14.286   3.510   9.996  1.00  0.00           H  
ATOM    299  HA  LEU A  19      12.243   1.487   9.614  1.00  0.00           H  
ATOM    300 1HB  LEU A  19      14.576   2.369   7.946  1.00  0.00           H  
ATOM    301 2HB  LEU A  19      13.417   1.179   7.378  1.00  0.00           H  
ATOM    302  HG  LEU A  19      12.778   4.076   8.021  1.00  0.00           H  
ATOM    303 1HD1 LEU A  19      12.680   4.294   5.671  1.00  0.00           H  
ATOM    304 2HD1 LEU A  19      14.299   3.846   6.186  1.00  0.00           H  
ATOM    305 3HD1 LEU A  19      13.232   2.647   5.455  1.00  0.00           H  
ATOM    306 1HD2 LEU A  19      10.802   3.567   6.739  1.00  0.00           H  
ATOM    307 2HD2 LEU A  19      11.302   1.889   6.567  1.00  0.00           H  
ATOM    308 3HD2 LEU A  19      10.915   2.554   8.170  1.00  0.00           H  
ATOM    309  N   ALA A  20      15.339   0.451  10.083  1.00  0.00           N  
ATOM    310  CA  ALA A  20      16.049  -0.799  10.294  1.00  0.00           C  
ATOM    311  C   ALA A  20      15.487  -1.584  11.467  1.00  0.00           C  
ATOM    312  O   ALA A  20      15.338  -2.804  11.378  1.00  0.00           O  
ATOM    313  CB  ALA A  20      17.525  -0.548  10.527  1.00  0.00           C  
ATOM    314  H   ALA A  20      15.841   1.347  10.116  1.00  0.00           H  
ATOM    315  HA  ALA A  20      15.929  -1.399   9.396  1.00  0.00           H  
ATOM    316 1HB  ALA A  20      18.037  -1.500  10.648  1.00  0.00           H  
ATOM    317 2HB  ALA A  20      17.950  -0.016   9.691  1.00  0.00           H  
ATOM    318 3HB  ALA A  20      17.644   0.042  11.424  1.00  0.00           H  
ATOM    319  N   GLU A  21      15.123  -0.896  12.552  1.00  0.00           N  
ATOM    320  CA  GLU A  21      14.620  -1.588  13.724  1.00  0.00           C  
ATOM    321  C   GLU A  21      13.221  -2.142  13.464  1.00  0.00           C  
ATOM    322  O   GLU A  21      12.910  -3.269  13.858  1.00  0.00           O  
ATOM    323  CB  GLU A  21      14.610  -0.633  14.922  1.00  0.00           C  
ATOM    324  CG  GLU A  21      14.272  -1.262  16.276  1.00  0.00           C  
ATOM    325  CD  GLU A  21      15.337  -2.258  16.787  1.00  0.00           C  
ATOM    326  OE1 GLU A  21      16.440  -2.202  16.306  1.00  0.00           O  
ATOM    327  OE2 GLU A  21      15.039  -3.048  17.675  1.00  0.00           O  
ATOM    328  H   GLU A  21      15.268   0.116  12.603  1.00  0.00           H  
ATOM    329  HA  GLU A  21      15.288  -2.422  13.945  1.00  0.00           H  
ATOM    330 1HB  GLU A  21      15.587  -0.158  15.006  1.00  0.00           H  
ATOM    331 2HB  GLU A  21      13.885   0.164  14.731  1.00  0.00           H  
ATOM    332 1HG  GLU A  21      14.150  -0.468  17.010  1.00  0.00           H  
ATOM    333 2HG  GLU A  21      13.321  -1.767  16.172  1.00  0.00           H  
ATOM    334  N   LEU A  22      12.367  -1.378  12.773  1.00  0.00           N  
ATOM    335  CA  LEU A  22      11.020  -1.866  12.518  1.00  0.00           C  
ATOM    336  C   LEU A  22      11.041  -3.085  11.593  1.00  0.00           C  
ATOM    337  O   LEU A  22      10.305  -4.056  11.820  1.00  0.00           O  
ATOM    338  CB  LEU A  22      10.204  -0.753  11.867  1.00  0.00           C  
ATOM    339  CG  LEU A  22       9.821   0.489  12.729  1.00  0.00           C  
ATOM    340  CD1 LEU A  22       9.300   1.609  11.810  1.00  0.00           C  
ATOM    341  CD2 LEU A  22       8.719   0.116  13.725  1.00  0.00           C  
ATOM    342  H   LEU A  22      12.634  -0.436  12.463  1.00  0.00           H  
ATOM    343  HA  LEU A  22      10.574  -2.158  13.463  1.00  0.00           H  
ATOM    344 1HB  LEU A  22      10.773  -0.388  11.023  1.00  0.00           H  
ATOM    345 2HB  LEU A  22       9.307  -1.205  11.529  1.00  0.00           H  
ATOM    346  HG  LEU A  22      10.702   0.852  13.262  1.00  0.00           H  
ATOM    347 1HD1 LEU A  22       9.052   2.477  12.419  1.00  0.00           H  
ATOM    348 2HD1 LEU A  22      10.078   1.882  11.097  1.00  0.00           H  
ATOM    349 3HD1 LEU A  22       8.426   1.281  11.286  1.00  0.00           H  
ATOM    350 1HD2 LEU A  22       8.455   0.995  14.314  1.00  0.00           H  
ATOM    351 2HD2 LEU A  22       7.838  -0.238  13.186  1.00  0.00           H  
ATOM    352 3HD2 LEU A  22       9.073  -0.661  14.388  1.00  0.00           H  
ATOM    353  N   ILE A  23      11.911  -3.060  10.576  1.00  0.00           N  
ATOM    354  CA  ILE A  23      12.010  -4.159   9.630  1.00  0.00           C  
ATOM    355  C   ILE A  23      12.592  -5.387  10.281  1.00  0.00           C  
ATOM    356  O   ILE A  23      12.079  -6.483  10.064  1.00  0.00           O  
ATOM    357  CB  ILE A  23      12.832  -3.761   8.386  1.00  0.00           C  
ATOM    358  CG1 ILE A  23      12.035  -2.718   7.615  1.00  0.00           C  
ATOM    359  CG2 ILE A  23      13.163  -5.037   7.505  1.00  0.00           C  
ATOM    360  CD1 ILE A  23      12.764  -1.959   6.580  1.00  0.00           C  
ATOM    361  H   ILE A  23      12.498  -2.231  10.434  1.00  0.00           H  
ATOM    362  HA  ILE A  23      11.005  -4.403   9.298  1.00  0.00           H  
ATOM    363  HB  ILE A  23      13.749  -3.277   8.709  1.00  0.00           H  
ATOM    364 1HG1 ILE A  23      11.224  -3.226   7.127  1.00  0.00           H  
ATOM    365 2HG1 ILE A  23      11.639  -2.017   8.327  1.00  0.00           H  
ATOM    366 1HG2 ILE A  23      13.733  -4.751   6.656  1.00  0.00           H  
ATOM    367 2HG2 ILE A  23      13.741  -5.755   8.078  1.00  0.00           H  
ATOM    368 3HG2 ILE A  23      12.263  -5.513   7.172  1.00  0.00           H  
ATOM    369 1HD1 ILE A  23      12.097  -1.251   6.104  1.00  0.00           H  
ATOM    370 2HD1 ILE A  23      13.566  -1.434   7.063  1.00  0.00           H  
ATOM    371 3HD1 ILE A  23      13.144  -2.607   5.857  1.00  0.00           H  
ATOM    372  N   GLU A  24      13.668  -5.233  11.054  1.00  0.00           N  
ATOM    373  CA  GLU A  24      14.276  -6.384  11.685  1.00  0.00           C  
ATOM    374  C   GLU A  24      13.330  -7.043  12.666  1.00  0.00           C  
ATOM    375  O   GLU A  24      13.310  -8.270  12.744  1.00  0.00           O  
ATOM    376  CB  GLU A  24      15.604  -6.034  12.339  1.00  0.00           C  
ATOM    377  CG  GLU A  24      16.369  -7.247  12.875  1.00  0.00           C  
ATOM    378  CD  GLU A  24      17.802  -6.924  13.227  1.00  0.00           C  
ATOM    379  OE1 GLU A  24      18.199  -5.792  13.070  1.00  0.00           O  
ATOM    380  OE2 GLU A  24      18.512  -7.803  13.637  1.00  0.00           O  
ATOM    381  H   GLU A  24      14.089  -4.308  11.183  1.00  0.00           H  
ATOM    382  HA  GLU A  24      14.489  -7.114  10.913  1.00  0.00           H  
ATOM    383 1HB  GLU A  24      16.234  -5.524  11.630  1.00  0.00           H  
ATOM    384 2HB  GLU A  24      15.427  -5.343  13.168  1.00  0.00           H  
ATOM    385 1HG  GLU A  24      15.862  -7.621  13.768  1.00  0.00           H  
ATOM    386 2HG  GLU A  24      16.346  -8.038  12.124  1.00  0.00           H  
ATOM    387  N   ARG A  25      12.543  -6.264  13.419  1.00  0.00           N  
ATOM    388  CA  ARG A  25      11.618  -6.887  14.351  1.00  0.00           C  
ATOM    389  C   ARG A  25      10.532  -7.661  13.599  1.00  0.00           C  
ATOM    390  O   ARG A  25      10.171  -8.777  14.002  1.00  0.00           O  
ATOM    391  CB  ARG A  25      10.988  -5.839  15.240  1.00  0.00           C  
ATOM    392  CG  ARG A  25      11.935  -5.221  16.247  1.00  0.00           C  
ATOM    393  CD  ARG A  25      11.279  -4.151  16.995  1.00  0.00           C  
ATOM    394  NE  ARG A  25      12.175  -3.499  17.901  1.00  0.00           N  
ATOM    395  CZ  ARG A  25      11.849  -2.555  18.787  1.00  0.00           C  
ATOM    396  NH1 ARG A  25      10.607  -2.138  18.931  1.00  0.00           N  
ATOM    397  NH2 ARG A  25      12.827  -2.054  19.505  1.00  0.00           N  
ATOM    398  H   ARG A  25      12.615  -5.241  13.374  1.00  0.00           H  
ATOM    399  HA  ARG A  25      12.176  -7.584  14.977  1.00  0.00           H  
ATOM    400 1HB  ARG A  25      10.607  -5.030  14.613  1.00  0.00           H  
ATOM    401 2HB  ARG A  25      10.143  -6.265  15.779  1.00  0.00           H  
ATOM    402 1HG  ARG A  25      12.250  -5.981  16.957  1.00  0.00           H  
ATOM    403 2HG  ARG A  25      12.812  -4.812  15.753  1.00  0.00           H  
ATOM    404 1HD  ARG A  25      10.924  -3.406  16.284  1.00  0.00           H  
ATOM    405 2HD  ARG A  25      10.447  -4.560  17.561  1.00  0.00           H  
ATOM    406  HE  ARG A  25      13.175  -3.727  17.843  1.00  0.00           H  
ATOM    407 1HH1 ARG A  25       9.856  -2.516  18.339  1.00  0.00           H  
ATOM    408 2HH1 ARG A  25      10.390  -1.420  19.604  1.00  0.00           H  
ATOM    409 1HH2 ARG A  25      13.775  -2.399  19.301  1.00  0.00           H  
ATOM    410 2HH2 ARG A  25      12.659  -1.336  20.190  1.00  0.00           H  
ATOM    411  N   LEU A  26      10.041  -7.111  12.479  1.00  0.00           N  
ATOM    412  CA  LEU A  26       9.050  -7.832  11.700  1.00  0.00           C  
ATOM    413  C   LEU A  26       9.690  -9.058  11.053  1.00  0.00           C  
ATOM    414  O   LEU A  26       9.036 -10.095  10.924  1.00  0.00           O  
ATOM    415  CB  LEU A  26       8.392  -6.912  10.660  1.00  0.00           C  
ATOM    416  CG  LEU A  26       7.454  -5.771  11.231  1.00  0.00           C  
ATOM    417  CD1 LEU A  26       7.048  -4.841  10.110  1.00  0.00           C  
ATOM    418  CD2 LEU A  26       6.216  -6.372  11.878  1.00  0.00           C  
ATOM    419  H   LEU A  26      10.320  -6.163  12.197  1.00  0.00           H  
ATOM    420  HA  LEU A  26       8.287  -8.197  12.376  1.00  0.00           H  
ATOM    421 1HB  LEU A  26       9.195  -6.422  10.105  1.00  0.00           H  
ATOM    422 2HB  LEU A  26       7.812  -7.522   9.966  1.00  0.00           H  
ATOM    423  HG  LEU A  26       8.003  -5.188  11.971  1.00  0.00           H  
ATOM    424 1HD1 LEU A  26       6.419  -4.035  10.504  1.00  0.00           H  
ATOM    425 2HD1 LEU A  26       7.948  -4.430   9.691  1.00  0.00           H  
ATOM    426 3HD1 LEU A  26       6.504  -5.391   9.350  1.00  0.00           H  
ATOM    427 1HD2 LEU A  26       5.597  -5.571  12.257  1.00  0.00           H  
ATOM    428 2HD2 LEU A  26       5.654  -6.953  11.147  1.00  0.00           H  
ATOM    429 3HD2 LEU A  26       6.502  -7.000  12.692  1.00  0.00           H  
ATOM    430  N   LEU A  27      10.970  -8.965  10.666  1.00  0.00           N  
ATOM    431  CA  LEU A  27      11.655 -10.103  10.076  1.00  0.00           C  
ATOM    432  C   LEU A  27      11.820 -11.201  11.123  1.00  0.00           C  
ATOM    433  O   LEU A  27      11.719 -12.388  10.793  1.00  0.00           O  
ATOM    434  CB  LEU A  27      13.007  -9.710   9.461  1.00  0.00           C  
ATOM    435  CG  LEU A  27      13.802 -10.846   8.719  1.00  0.00           C  
ATOM    436  CD1 LEU A  27      12.950 -11.455   7.594  1.00  0.00           C  
ATOM    437  CD2 LEU A  27      15.088 -10.243   8.117  1.00  0.00           C  
ATOM    438  H   LEU A  27      11.450  -8.066  10.731  1.00  0.00           H  
ATOM    439  HA  LEU A  27      11.017 -10.481   9.283  1.00  0.00           H  
ATOM    440 1HB  LEU A  27      12.859  -8.889   8.774  1.00  0.00           H  
ATOM    441 2HB  LEU A  27      13.642  -9.351  10.271  1.00  0.00           H  
ATOM    442  HG  LEU A  27      14.063 -11.640   9.421  1.00  0.00           H  
ATOM    443 1HD1 LEU A  27      13.531 -12.224   7.095  1.00  0.00           H  
ATOM    444 2HD1 LEU A  27      12.052 -11.909   7.991  1.00  0.00           H  
ATOM    445 3HD1 LEU A  27      12.681 -10.692   6.881  1.00  0.00           H  
ATOM    446 1HD2 LEU A  27      15.651 -11.026   7.598  1.00  0.00           H  
ATOM    447 2HD2 LEU A  27      14.836  -9.456   7.407  1.00  0.00           H  
ATOM    448 3HD2 LEU A  27      15.700  -9.825   8.916  1.00  0.00           H  
ATOM    449  N   GLU A  28      12.115 -10.839  12.384  1.00  0.00           N  
ATOM    450  CA  GLU A  28      12.197 -11.884  13.389  1.00  0.00           C  
ATOM    451  C   GLU A  28      10.837 -12.539  13.565  1.00  0.00           C  
ATOM    452  O   GLU A  28      10.762 -13.755  13.678  1.00  0.00           O  
ATOM    453  CB  GLU A  28      12.658 -11.404  14.761  1.00  0.00           C  
ATOM    454  CG  GLU A  28      14.109 -11.014  14.899  1.00  0.00           C  
ATOM    455  CD  GLU A  28      14.469 -10.809  16.366  1.00  0.00           C  
ATOM    456  OE1 GLU A  28      13.575 -10.883  17.198  1.00  0.00           O  
ATOM    457  OE2 GLU A  28      15.621 -10.652  16.665  1.00  0.00           O  
ATOM    458  H   GLU A  28      12.312  -9.860  12.613  1.00  0.00           H  
ATOM    459  HA  GLU A  28      12.899 -12.639  13.044  1.00  0.00           H  
ATOM    460 1HB  GLU A  28      12.068 -10.528  15.039  1.00  0.00           H  
ATOM    461 2HB  GLU A  28      12.448 -12.171  15.487  1.00  0.00           H  
ATOM    462 1HG  GLU A  28      14.735 -11.798  14.477  1.00  0.00           H  
ATOM    463 2HG  GLU A  28      14.290 -10.094  14.341  1.00  0.00           H  
ATOM    464  N   ARG A  29       9.733 -11.780  13.516  1.00  0.00           N  
ATOM    465  CA  ARG A  29       8.437 -12.444  13.662  1.00  0.00           C  
ATOM    466  C   ARG A  29       8.263 -13.457  12.527  1.00  0.00           C  
ATOM    467  O   ARG A  29       7.852 -14.599  12.736  1.00  0.00           O  
ATOM    468  CB  ARG A  29       7.277 -11.460  13.590  1.00  0.00           C  
ATOM    469  CG  ARG A  29       7.103 -10.496  14.753  1.00  0.00           C  
ATOM    470  CD  ARG A  29       5.949  -9.578  14.493  1.00  0.00           C  
ATOM    471  NE  ARG A  29       5.797  -8.551  15.522  1.00  0.00           N  
ATOM    472  CZ  ARG A  29       4.978  -7.465  15.427  1.00  0.00           C  
ATOM    473  NH1 ARG A  29       4.228  -7.284  14.354  1.00  0.00           N  
ATOM    474  NH2 ARG A  29       4.945  -6.585  16.409  1.00  0.00           N  
ATOM    475  H   ARG A  29       9.820 -10.757  13.467  1.00  0.00           H  
ATOM    476  HA  ARG A  29       8.412 -12.966  14.619  1.00  0.00           H  
ATOM    477 1HB  ARG A  29       7.391 -10.857  12.698  1.00  0.00           H  
ATOM    478 2HB  ARG A  29       6.349 -12.020  13.488  1.00  0.00           H  
ATOM    479 1HG  ARG A  29       6.912 -11.053  15.668  1.00  0.00           H  
ATOM    480 2HG  ARG A  29       8.003  -9.894  14.870  1.00  0.00           H  
ATOM    481 1HD  ARG A  29       6.102  -9.095  13.537  1.00  0.00           H  
ATOM    482 2HD  ARG A  29       5.030 -10.163  14.457  1.00  0.00           H  
ATOM    483  HE  ARG A  29       6.356  -8.644  16.361  1.00  0.00           H  
ATOM    484 1HH1 ARG A  29       4.248  -7.950  13.604  1.00  0.00           H  
ATOM    485 2HH1 ARG A  29       3.616  -6.446  14.249  1.00  0.00           H  
ATOM    486 1HH2 ARG A  29       5.517  -6.711  17.228  1.00  0.00           H  
ATOM    487 2HH2 ARG A  29       4.340  -5.747  16.335  1.00  0.00           H  
ATOM    488  N   VAL A  30       8.705 -13.090  11.322  1.00  0.00           N  
ATOM    489  CA  VAL A  30       8.577 -14.000  10.188  1.00  0.00           C  
ATOM    490  C   VAL A  30       9.360 -15.288  10.388  1.00  0.00           C  
ATOM    491  O   VAL A  30       8.827 -16.386  10.167  1.00  0.00           O  
ATOM    492  CB  VAL A  30       9.128 -13.326   8.902  1.00  0.00           C  
ATOM    493  CG1 VAL A  30       9.233 -14.324   7.752  1.00  0.00           C  
ATOM    494  CG2 VAL A  30       8.226 -12.253   8.509  1.00  0.00           C  
ATOM    495  H   VAL A  30       9.034 -12.129  11.193  1.00  0.00           H  
ATOM    496  HA  VAL A  30       7.525 -14.235  10.047  1.00  0.00           H  
ATOM    497  HB  VAL A  30      10.104 -12.929   9.098  1.00  0.00           H  
ATOM    498 1HG1 VAL A  30       9.611 -13.815   6.866  1.00  0.00           H  
ATOM    499 2HG1 VAL A  30       9.912 -15.136   7.995  1.00  0.00           H  
ATOM    500 3HG1 VAL A  30       8.243 -14.733   7.555  1.00  0.00           H  
ATOM    501 1HG2 VAL A  30       8.598 -11.758   7.624  1.00  0.00           H  
ATOM    502 2HG2 VAL A  30       7.291 -12.713   8.313  1.00  0.00           H  
ATOM    503 3HG2 VAL A  30       8.124 -11.535   9.294  1.00  0.00           H  
ATOM    504  N   ARG A  31      10.606 -15.164  10.843  1.00  0.00           N  
ATOM    505  CA  ARG A  31      11.470 -16.318  11.050  1.00  0.00           C  
ATOM    506  C   ARG A  31      11.194 -17.138  12.325  1.00  0.00           C  
ATOM    507  O   ARG A  31      11.421 -18.360  12.331  1.00  0.00           O  
ATOM    508  CB  ARG A  31      12.914 -15.860  11.033  1.00  0.00           C  
ATOM    509  CG  ARG A  31      13.392 -15.407   9.653  1.00  0.00           C  
ATOM    510  CD  ARG A  31      14.793 -14.960   9.660  1.00  0.00           C  
ATOM    511  NE  ARG A  31      15.250 -14.608   8.318  1.00  0.00           N  
ATOM    512  CZ  ARG A  31      16.504 -14.303   7.966  1.00  0.00           C  
ATOM    513  NH1 ARG A  31      17.496 -14.284   8.836  1.00  0.00           N  
ATOM    514  NH2 ARG A  31      16.705 -14.037   6.709  1.00  0.00           N  
ATOM    515  H   ARG A  31      10.977 -14.215  10.987  1.00  0.00           H  
ATOM    516  HA  ARG A  31      11.329 -16.980  10.197  1.00  0.00           H  
ATOM    517 1HB  ARG A  31      13.027 -15.015  11.717  1.00  0.00           H  
ATOM    518 2HB  ARG A  31      13.563 -16.661  11.381  1.00  0.00           H  
ATOM    519 1HG  ARG A  31      13.294 -16.226   8.944  1.00  0.00           H  
ATOM    520 2HG  ARG A  31      12.776 -14.565   9.320  1.00  0.00           H  
ATOM    521 1HD  ARG A  31      14.880 -14.076  10.294  1.00  0.00           H  
ATOM    522 2HD  ARG A  31      15.425 -15.757  10.044  1.00  0.00           H  
ATOM    523  HE  ARG A  31      14.566 -14.574   7.538  1.00  0.00           H  
ATOM    524 1HH1 ARG A  31      17.329 -14.496   9.805  1.00  0.00           H  
ATOM    525 2HH1 ARG A  31      18.430 -14.053   8.522  1.00  0.00           H  
ATOM    526 1HH2 ARG A  31      15.899 -14.069   6.073  1.00  0.00           H  
ATOM    527 2HH2 ARG A  31      17.622 -13.806   6.330  1.00  0.00           H  
ATOM    528  N   LYS A  32      10.740 -16.482  13.397  1.00  0.00           N  
ATOM    529  CA  LYS A  32      10.497 -17.137  14.678  1.00  0.00           C  
ATOM    530  C   LYS A  32       9.095 -17.731  14.805  1.00  0.00           C  
ATOM    531  O   LYS A  32       8.943 -18.819  15.361  1.00  0.00           O  
ATOM    532  CB  LYS A  32      10.732 -16.150  15.829  1.00  0.00           C  
ATOM    533  CG  LYS A  32      12.201 -15.734  16.018  1.00  0.00           C  
ATOM    534  CD  LYS A  32      12.386 -14.732  17.184  1.00  0.00           C  
ATOM    535  CE  LYS A  32      13.873 -14.350  17.353  1.00  0.00           C  
ATOM    536  NZ  LYS A  32      14.117 -13.338  18.456  1.00  0.00           N  
ATOM    537  H   LYS A  32      10.613 -15.476  13.332  1.00  0.00           H  
ATOM    538  HA  LYS A  32      11.211 -17.952  14.779  1.00  0.00           H  
ATOM    539 1HB  LYS A  32      10.141 -15.248  15.658  1.00  0.00           H  
ATOM    540 2HB  LYS A  32      10.383 -16.593  16.760  1.00  0.00           H  
ATOM    541 1HG  LYS A  32      12.804 -16.621  16.207  1.00  0.00           H  
ATOM    542 2HG  LYS A  32      12.552 -15.267  15.095  1.00  0.00           H  
ATOM    543 1HD  LYS A  32      11.804 -13.832  16.989  1.00  0.00           H  
ATOM    544 2HD  LYS A  32      12.027 -15.179  18.109  1.00  0.00           H  
ATOM    545 1HE  LYS A  32      14.430 -15.254  17.585  1.00  0.00           H  
ATOM    546 2HE  LYS A  32      14.244 -13.939  16.414  1.00  0.00           H  
ATOM    547 1HZ  LYS A  32      15.107 -13.148  18.506  1.00  0.00           H  
ATOM    548 2HZ  LYS A  32      13.640 -12.440  18.269  1.00  0.00           H  
ATOM    549 3HZ  LYS A  32      13.800 -13.703  19.335  1.00  0.00           H  
ATOM    550  N   LYS A  33       8.070 -17.064  14.258  1.00  0.00           N  
ATOM    551  CA  LYS A  33       6.700 -17.555  14.373  1.00  0.00           C  
ATOM    552  C   LYS A  33       6.280 -18.322  13.129  1.00  0.00           C  
ATOM    553  O   LYS A  33       5.139 -18.776  13.029  1.00  0.00           O  
ATOM    554  CB  LYS A  33       5.720 -16.415  14.653  1.00  0.00           C  
ATOM    555  CG  LYS A  33       5.938 -15.736  16.001  1.00  0.00           C  
ATOM    556  CD  LYS A  33       4.848 -14.705  16.300  1.00  0.00           C  
ATOM    557  CE  LYS A  33       5.042 -14.074  17.679  1.00  0.00           C  
ATOM    558  NZ  LYS A  33       3.949 -13.111  18.018  1.00  0.00           N  
ATOM    559  H   LYS A  33       8.203 -16.164  13.789  1.00  0.00           H  
ATOM    560  HA  LYS A  33       6.653 -18.247  15.213  1.00  0.00           H  
ATOM    561 1HB  LYS A  33       5.812 -15.659  13.872  1.00  0.00           H  
ATOM    562 2HB  LYS A  33       4.700 -16.796  14.620  1.00  0.00           H  
ATOM    563 1HG  LYS A  33       5.951 -16.490  16.787  1.00  0.00           H  
ATOM    564 2HG  LYS A  33       6.909 -15.235  15.987  1.00  0.00           H  
ATOM    565 1HD  LYS A  33       4.877 -13.920  15.541  1.00  0.00           H  
ATOM    566 2HD  LYS A  33       3.871 -15.187  16.263  1.00  0.00           H  
ATOM    567 1HE  LYS A  33       5.064 -14.860  18.431  1.00  0.00           H  
ATOM    568 2HE  LYS A  33       5.994 -13.543  17.693  1.00  0.00           H  
ATOM    569 1HZ  LYS A  33       4.118 -12.719  18.934  1.00  0.00           H  
ATOM    570 2HZ  LYS A  33       3.919 -12.368  17.336  1.00  0.00           H  
ATOM    571 3HZ  LYS A  33       3.062 -13.596  18.020  1.00  0.00           H  
ATOM    572  N   LYS A  34       7.214 -18.453  12.191  1.00  0.00           N  
ATOM    573  CA  LYS A  34       7.012 -19.152  10.925  1.00  0.00           C  
ATOM    574  C   LYS A  34       5.803 -18.602  10.185  1.00  0.00           C  
ATOM    575  O   LYS A  34       4.822 -19.312   9.951  1.00  0.00           O  
ATOM    576  CB  LYS A  34       6.878 -20.660  11.179  1.00  0.00           C  
ATOM    577  CG  LYS A  34       8.069 -21.265  11.965  1.00  0.00           C  
ATOM    578  CD  LYS A  34       9.369 -21.209  11.152  1.00  0.00           C  
ATOM    579  CE  LYS A  34      10.555 -21.867  11.861  1.00  0.00           C  
ATOM    580  NZ  LYS A  34      10.982 -21.094  13.075  1.00  0.00           N  
ATOM    581  H   LYS A  34       8.117 -18.044  12.397  1.00  0.00           H  
ATOM    582  HA  LYS A  34       7.878 -18.967  10.290  1.00  0.00           H  
ATOM    583 1HB  LYS A  34       5.966 -20.860  11.742  1.00  0.00           H  
ATOM    584 2HB  LYS A  34       6.795 -21.182  10.227  1.00  0.00           H  
ATOM    585 1HG  LYS A  34       8.200 -20.711  12.895  1.00  0.00           H  
ATOM    586 2HG  LYS A  34       7.845 -22.301  12.211  1.00  0.00           H  
ATOM    587 1HD  LYS A  34       9.220 -21.688  10.185  1.00  0.00           H  
ATOM    588 2HD  LYS A  34       9.650 -20.170  10.984  1.00  0.00           H  
ATOM    589 1HE  LYS A  34      10.295 -22.881  12.157  1.00  0.00           H  
ATOM    590 2HE  LYS A  34      11.390 -21.905  11.163  1.00  0.00           H  
ATOM    591 1HZ  LYS A  34      11.780 -21.539  13.500  1.00  0.00           H  
ATOM    592 2HZ  LYS A  34      11.233 -20.115  12.793  1.00  0.00           H  
ATOM    593 3HZ  LYS A  34      10.227 -21.057  13.743  1.00  0.00           H  
ATOM    594  N   ASP A  35       5.871 -17.310   9.854  1.00  0.00           N  
ATOM    595  CA  ASP A  35       4.749 -16.599   9.248  1.00  0.00           C  
ATOM    596  C   ASP A  35       5.005 -16.015   7.833  1.00  0.00           C  
ATOM    597  O   ASP A  35       5.573 -14.922   7.700  1.00  0.00           O  
ATOM    598  CB  ASP A  35       4.327 -15.480  10.206  1.00  0.00           C  
ATOM    599  CG  ASP A  35       3.101 -14.701   9.762  1.00  0.00           C  
ATOM    600  OD1 ASP A  35       2.749 -14.743   8.586  1.00  0.00           O  
ATOM    601  OD2 ASP A  35       2.510 -14.058  10.593  1.00  0.00           O  
ATOM    602  H   ASP A  35       6.757 -16.845  10.062  1.00  0.00           H  
ATOM    603  HA  ASP A  35       3.909 -17.287   9.214  1.00  0.00           H  
ATOM    604 1HB  ASP A  35       4.131 -15.913  11.193  1.00  0.00           H  
ATOM    605 2HB  ASP A  35       5.154 -14.780  10.326  1.00  0.00           H  
ATOM    606  N   PRO A  36       4.603 -16.736   6.757  1.00  0.00           N  
ATOM    607  CA  PRO A  36       4.710 -16.366   5.352  1.00  0.00           C  
ATOM    608  C   PRO A  36       3.877 -15.137   4.989  1.00  0.00           C  
ATOM    609  O   PRO A  36       4.065 -14.548   3.919  1.00  0.00           O  
ATOM    610  CB  PRO A  36       4.149 -17.597   4.620  1.00  0.00           C  
ATOM    611  CG  PRO A  36       4.293 -18.729   5.586  1.00  0.00           C  
ATOM    612  CD  PRO A  36       4.082 -18.112   6.943  1.00  0.00           C  
ATOM    613  HA  PRO A  36       5.770 -16.213   5.100  1.00  0.00           H  
ATOM    614 1HB  PRO A  36       3.100 -17.413   4.333  1.00  0.00           H  
ATOM    615 2HB  PRO A  36       4.710 -17.763   3.687  1.00  0.00           H  
ATOM    616 1HG  PRO A  36       3.560 -19.519   5.362  1.00  0.00           H  
ATOM    617 2HG  PRO A  36       5.291 -19.185   5.484  1.00  0.00           H  
ATOM    618 1HD  PRO A  36       3.015 -18.104   7.219  1.00  0.00           H  
ATOM    619 2HD  PRO A  36       4.689 -18.681   7.633  1.00  0.00           H  
ATOM    620  N   ASP A  37       2.907 -14.767   5.838  1.00  0.00           N  
ATOM    621  CA  ASP A  37       2.073 -13.628   5.514  1.00  0.00           C  
ATOM    622  C   ASP A  37       2.925 -12.411   5.768  1.00  0.00           C  
ATOM    623  O   ASP A  37       3.064 -11.527   4.914  1.00  0.00           O  
ATOM    624  CB  ASP A  37       0.843 -13.590   6.410  1.00  0.00           C  
ATOM    625  CG  ASP A  37      -0.176 -12.642   5.953  1.00  0.00           C  
ATOM    626  OD1 ASP A  37      -1.023 -13.051   5.163  1.00  0.00           O  
ATOM    627  OD2 ASP A  37      -0.112 -11.492   6.358  1.00  0.00           O  
ATOM    628  H   ASP A  37       2.774 -15.201   6.759  1.00  0.00           H  
ATOM    629  HA  ASP A  37       1.784 -13.660   4.464  1.00  0.00           H  
ATOM    630 1HB  ASP A  37       0.407 -14.586   6.468  1.00  0.00           H  
ATOM    631 2HB  ASP A  37       1.141 -13.313   7.425  1.00  0.00           H  
ATOM    632  N   LEU A  38       3.576 -12.415   6.931  1.00  0.00           N  
ATOM    633  CA  LEU A  38       4.458 -11.315   7.252  1.00  0.00           C  
ATOM    634  C   LEU A  38       5.646 -11.317   6.308  1.00  0.00           C  
ATOM    635  O   LEU A  38       6.133 -10.248   5.946  1.00  0.00           O  
ATOM    636  CB  LEU A  38       4.925 -11.331   8.711  1.00  0.00           C  
ATOM    637  CG  LEU A  38       3.922 -10.975   9.823  1.00  0.00           C  
ATOM    638  CD1 LEU A  38       4.595 -11.255  11.164  1.00  0.00           C  
ATOM    639  CD2 LEU A  38       3.534  -9.483   9.740  1.00  0.00           C  
ATOM    640  H   LEU A  38       3.388 -13.188   7.588  1.00  0.00           H  
ATOM    641  HA  LEU A  38       3.918 -10.391   7.080  1.00  0.00           H  
ATOM    642 1HB  LEU A  38       5.236 -12.346   8.931  1.00  0.00           H  
ATOM    643 2HB  LEU A  38       5.781 -10.670   8.809  1.00  0.00           H  
ATOM    644  HG  LEU A  38       3.028 -11.601   9.736  1.00  0.00           H  
ATOM    645 1HD1 LEU A  38       3.907 -11.020  11.973  1.00  0.00           H  
ATOM    646 2HD1 LEU A  38       4.868 -12.312  11.219  1.00  0.00           H  
ATOM    647 3HD1 LEU A  38       5.488 -10.642  11.250  1.00  0.00           H  
ATOM    648 1HD2 LEU A  38       2.843  -9.245  10.549  1.00  0.00           H  
ATOM    649 2HD2 LEU A  38       4.430  -8.867   9.837  1.00  0.00           H  
ATOM    650 3HD2 LEU A  38       3.049  -9.267   8.791  1.00  0.00           H  
ATOM    651  N   GLU A  39       6.123 -12.498   5.877  1.00  0.00           N  
ATOM    652  CA  GLU A  39       7.250 -12.487   4.951  1.00  0.00           C  
ATOM    653  C   GLU A  39       6.889 -11.725   3.696  1.00  0.00           C  
ATOM    654  O   GLU A  39       7.651 -10.863   3.254  1.00  0.00           O  
ATOM    655  CB  GLU A  39       7.656 -13.895   4.515  1.00  0.00           C  
ATOM    656  CG  GLU A  39       8.883 -13.916   3.598  1.00  0.00           C  
ATOM    657  CD  GLU A  39       9.350 -15.299   3.250  1.00  0.00           C  
ATOM    658  OE1 GLU A  39       8.812 -16.230   3.789  1.00  0.00           O  
ATOM    659  OE2 GLU A  39      10.253 -15.433   2.439  1.00  0.00           O  
ATOM    660  H   GLU A  39       5.734 -13.374   6.237  1.00  0.00           H  
ATOM    661  HA  GLU A  39       8.095 -11.993   5.418  1.00  0.00           H  
ATOM    662 1HB  GLU A  39       7.818 -14.530   5.360  1.00  0.00           H  
ATOM    663 2HB  GLU A  39       6.839 -14.332   3.948  1.00  0.00           H  
ATOM    664 1HG  GLU A  39       8.648 -13.391   2.670  1.00  0.00           H  
ATOM    665 2HG  GLU A  39       9.673 -13.371   4.091  1.00  0.00           H  
ATOM    666  N   ARG A  40       5.709 -11.998   3.147  1.00  0.00           N  
ATOM    667  CA  ARG A  40       5.287 -11.341   1.928  1.00  0.00           C  
ATOM    668  C   ARG A  40       5.035  -9.842   2.133  1.00  0.00           C  
ATOM    669  O   ARG A  40       5.478  -9.025   1.313  1.00  0.00           O  
ATOM    670  CB  ARG A  40       4.047 -12.052   1.406  1.00  0.00           C  
ATOM    671  CG  ARG A  40       3.370 -11.504   0.132  1.00  0.00           C  
ATOM    672  CD  ARG A  40       4.225 -11.663  -1.038  1.00  0.00           C  
ATOM    673  NE  ARG A  40       3.553 -11.297  -2.269  1.00  0.00           N  
ATOM    674  CZ  ARG A  40       4.172 -11.207  -3.457  1.00  0.00           C  
ATOM    675  NH1 ARG A  40       5.448 -11.461  -3.578  1.00  0.00           N  
ATOM    676  NH2 ARG A  40       3.529 -10.853  -4.538  1.00  0.00           N  
ATOM    677  H   ARG A  40       5.124 -12.743   3.552  1.00  0.00           H  
ATOM    678  HA  ARG A  40       6.088 -11.457   1.198  1.00  0.00           H  
ATOM    679 1HB  ARG A  40       4.342 -13.069   1.158  1.00  0.00           H  
ATOM    680 2HB  ARG A  40       3.347 -12.154   2.198  1.00  0.00           H  
ATOM    681 1HG  ARG A  40       2.436 -12.037  -0.048  1.00  0.00           H  
ATOM    682 2HG  ARG A  40       3.156 -10.441   0.250  1.00  0.00           H  
ATOM    683 1HD  ARG A  40       5.094 -11.013  -0.926  1.00  0.00           H  
ATOM    684 2HD  ARG A  40       4.547 -12.700  -1.116  1.00  0.00           H  
ATOM    685  HE  ARG A  40       2.553 -11.053  -2.236  1.00  0.00           H  
ATOM    686 1HH1 ARG A  40       6.003 -11.738  -2.785  1.00  0.00           H  
ATOM    687 2HH1 ARG A  40       5.871 -11.343  -4.516  1.00  0.00           H  
ATOM    688 1HH2 ARG A  40       2.536 -10.671  -4.516  1.00  0.00           H  
ATOM    689 2HH2 ARG A  40       4.085 -10.751  -5.401  1.00  0.00           H  
ATOM    690  N   THR A  41       4.387  -9.459   3.245  1.00  0.00           N  
ATOM    691  CA  THR A  41       4.122  -8.040   3.445  1.00  0.00           C  
ATOM    692  C   THR A  41       5.421  -7.294   3.660  1.00  0.00           C  
ATOM    693  O   THR A  41       5.579  -6.158   3.188  1.00  0.00           O  
ATOM    694  CB  THR A  41       3.163  -7.732   4.620  1.00  0.00           C  
ATOM    695  OG1 THR A  41       1.934  -8.373   4.409  1.00  0.00           O  
ATOM    696  CG2 THR A  41       2.878  -6.266   4.568  1.00  0.00           C  
ATOM    697  H   THR A  41       4.023 -10.149   3.909  1.00  0.00           H  
ATOM    698  HA  THR A  41       3.666  -7.646   2.551  1.00  0.00           H  
ATOM    699  HB  THR A  41       3.588  -8.034   5.576  1.00  0.00           H  
ATOM    700  HG1 THR A  41       1.263  -8.061   5.044  1.00  0.00           H  
ATOM    701 1HG2 THR A  41       2.160  -5.998   5.334  1.00  0.00           H  
ATOM    702 2HG2 THR A  41       3.766  -5.691   4.711  1.00  0.00           H  
ATOM    703 3HG2 THR A  41       2.463  -6.060   3.599  1.00  0.00           H  
ATOM    704  N   LEU A  42       6.347  -7.890   4.400  1.00  0.00           N  
ATOM    705  CA  LEU A  42       7.584  -7.219   4.688  1.00  0.00           C  
ATOM    706  C   LEU A  42       8.395  -7.006   3.415  1.00  0.00           C  
ATOM    707  O   LEU A  42       9.049  -5.976   3.307  1.00  0.00           O  
ATOM    708  CB  LEU A  42       8.389  -7.969   5.747  1.00  0.00           C  
ATOM    709  CG  LEU A  42       9.654  -7.244   6.315  1.00  0.00           C  
ATOM    710  CD1 LEU A  42       9.239  -5.891   6.976  1.00  0.00           C  
ATOM    711  CD2 LEU A  42      10.310  -8.155   7.344  1.00  0.00           C  
ATOM    712  H   LEU A  42       6.180  -8.815   4.804  1.00  0.00           H  
ATOM    713  HA  LEU A  42       7.319  -6.247   5.085  1.00  0.00           H  
ATOM    714 1HB  LEU A  42       7.728  -8.198   6.582  1.00  0.00           H  
ATOM    715 2HB  LEU A  42       8.711  -8.921   5.307  1.00  0.00           H  
ATOM    716  HG  LEU A  42      10.363  -7.031   5.512  1.00  0.00           H  
ATOM    717 1HD1 LEU A  42      10.095  -5.408   7.384  1.00  0.00           H  
ATOM    718 2HD1 LEU A  42       8.792  -5.221   6.253  1.00  0.00           H  
ATOM    719 3HD1 LEU A  42       8.532  -6.084   7.771  1.00  0.00           H  
ATOM    720 1HD2 LEU A  42      11.187  -7.661   7.754  1.00  0.00           H  
ATOM    721 2HD2 LEU A  42       9.605  -8.361   8.143  1.00  0.00           H  
ATOM    722 3HD2 LEU A  42      10.602  -9.091   6.871  1.00  0.00           H  
ATOM    723  N   GLU A  43       8.355  -7.948   2.444  1.00  0.00           N  
ATOM    724  CA  GLU A  43       9.087  -7.759   1.179  1.00  0.00           C  
ATOM    725  C   GLU A  43       8.525  -6.559   0.407  1.00  0.00           C  
ATOM    726  O   GLU A  43       9.273  -5.803  -0.220  1.00  0.00           O  
ATOM    727  CB  GLU A  43       8.984  -9.007   0.292  1.00  0.00           C  
ATOM    728  CG  GLU A  43       9.740 -10.193   0.817  1.00  0.00           C  
ATOM    729  CD  GLU A  43      11.178 -10.018   0.791  1.00  0.00           C  
ATOM    730  OE1 GLU A  43      11.751 -10.016  -0.274  1.00  0.00           O  
ATOM    731  OE2 GLU A  43      11.736  -9.850   1.862  1.00  0.00           O  
ATOM    732  H   GLU A  43       7.868  -8.835   2.621  1.00  0.00           H  
ATOM    733  HA  GLU A  43      10.131  -7.574   1.413  1.00  0.00           H  
ATOM    734 1HB  GLU A  43       7.934  -9.297   0.198  1.00  0.00           H  
ATOM    735 2HB  GLU A  43       9.350  -8.776  -0.705  1.00  0.00           H  
ATOM    736 1HG  GLU A  43       9.465 -10.350   1.841  1.00  0.00           H  
ATOM    737 2HG  GLU A  43       9.467 -11.085   0.256  1.00  0.00           H  
ATOM    738  N   ILE A  44       7.202  -6.362   0.483  1.00  0.00           N  
ATOM    739  CA  ILE A  44       6.541  -5.227  -0.178  1.00  0.00           C  
ATOM    740  C   ILE A  44       7.036  -3.909   0.460  1.00  0.00           C  
ATOM    741  O   ILE A  44       7.364  -2.926  -0.220  1.00  0.00           O  
ATOM    742  CB  ILE A  44       4.988  -5.349  -0.027  1.00  0.00           C  
ATOM    743  CG1 ILE A  44       4.448  -6.562  -0.864  1.00  0.00           C  
ATOM    744  CG2 ILE A  44       4.313  -4.056  -0.422  1.00  0.00           C  
ATOM    745  CD1 ILE A  44       2.991  -6.980  -0.565  1.00  0.00           C  
ATOM    746  H   ILE A  44       6.645  -7.072   0.973  1.00  0.00           H  
ATOM    747  HA  ILE A  44       6.798  -5.223  -1.233  1.00  0.00           H  
ATOM    748  HB  ILE A  44       4.746  -5.548   1.001  1.00  0.00           H  
ATOM    749 1HG1 ILE A  44       4.492  -6.302  -1.910  1.00  0.00           H  
ATOM    750 2HG1 ILE A  44       5.094  -7.420  -0.684  1.00  0.00           H  
ATOM    751 1HG2 ILE A  44       3.250  -4.143  -0.290  1.00  0.00           H  
ATOM    752 2HG2 ILE A  44       4.677  -3.266   0.194  1.00  0.00           H  
ATOM    753 3HG2 ILE A  44       4.519  -3.816  -1.449  1.00  0.00           H  
ATOM    754 1HD1 ILE A  44       2.730  -7.828  -1.198  1.00  0.00           H  
ATOM    755 2HD1 ILE A  44       2.901  -7.272   0.468  1.00  0.00           H  
ATOM    756 3HD1 ILE A  44       2.307  -6.160  -0.768  1.00  0.00           H  
ATOM    757  N   ILE A  45       7.094  -3.891   1.770  1.00  0.00           N  
ATOM    758  CA  ILE A  45       7.547  -2.712   2.477  1.00  0.00           C  
ATOM    759  C   ILE A  45       9.065  -2.456   2.299  1.00  0.00           C  
ATOM    760  O   ILE A  45       9.496  -1.312   2.090  1.00  0.00           O  
ATOM    761  CB  ILE A  45       7.175  -2.869   3.943  1.00  0.00           C  
ATOM    762  CG1 ILE A  45       5.620  -2.856   4.084  1.00  0.00           C  
ATOM    763  CG2 ILE A  45       7.762  -1.800   4.722  1.00  0.00           C  
ATOM    764  CD1 ILE A  45       5.097  -3.278   5.462  1.00  0.00           C  
ATOM    765  H   ILE A  45       6.768  -4.717   2.285  1.00  0.00           H  
ATOM    766  HA  ILE A  45       7.011  -1.854   2.081  1.00  0.00           H  
ATOM    767  HB  ILE A  45       7.533  -3.831   4.308  1.00  0.00           H  
ATOM    768 1HG1 ILE A  45       5.256  -1.863   3.856  1.00  0.00           H  
ATOM    769 2HG1 ILE A  45       5.201  -3.547   3.351  1.00  0.00           H  
ATOM    770 1HG2 ILE A  45       7.460  -1.969   5.689  1.00  0.00           H  
ATOM    771 2HG2 ILE A  45       8.848  -1.805   4.670  1.00  0.00           H  
ATOM    772 3HG2 ILE A  45       7.388  -0.852   4.378  1.00  0.00           H  
ATOM    773 1HD1 ILE A  45       4.004  -3.259   5.452  1.00  0.00           H  
ATOM    774 2HD1 ILE A  45       5.438  -4.289   5.677  1.00  0.00           H  
ATOM    775 3HD1 ILE A  45       5.446  -2.612   6.242  1.00  0.00           H  
ATOM    776  N   ALA A  46       9.868  -3.516   2.428  1.00  0.00           N  
ATOM    777  CA  ALA A  46      11.318  -3.470   2.306  1.00  0.00           C  
ATOM    778  C   ALA A  46      11.746  -2.971   0.937  1.00  0.00           C  
ATOM    779  O   ALA A  46      12.711  -2.202   0.824  1.00  0.00           O  
ATOM    780  CB  ALA A  46      11.877  -4.858   2.543  1.00  0.00           C  
ATOM    781  H   ALA A  46       9.448  -4.415   2.633  1.00  0.00           H  
ATOM    782  HA  ALA A  46      11.707  -2.780   3.054  1.00  0.00           H  
ATOM    783 1HB  ALA A  46      12.942  -4.847   2.451  1.00  0.00           H  
ATOM    784 2HB  ALA A  46      11.591  -5.206   3.535  1.00  0.00           H  
ATOM    785 3HB  ALA A  46      11.467  -5.529   1.798  1.00  0.00           H  
ATOM    786  N   VAL A  47      11.026  -3.360  -0.117  1.00  0.00           N  
ATOM    787  CA  VAL A  47      11.422  -2.887  -1.420  1.00  0.00           C  
ATOM    788  C   VAL A  47      11.138  -1.402  -1.540  1.00  0.00           C  
ATOM    789  O   VAL A  47      11.932  -0.687  -2.132  1.00  0.00           O  
ATOM    790  CB  VAL A  47      10.762  -3.665  -2.558  1.00  0.00           C  
ATOM    791  CG1 VAL A  47       9.319  -3.281  -2.712  1.00  0.00           C  
ATOM    792  CG2 VAL A  47      11.541  -3.427  -3.857  1.00  0.00           C  
ATOM    793  H   VAL A  47      10.263  -4.041  -0.016  1.00  0.00           H  
ATOM    794  HA  VAL A  47      12.496  -3.039  -1.515  1.00  0.00           H  
ATOM    795  HB  VAL A  47      10.781  -4.716  -2.301  1.00  0.00           H  
ATOM    796 1HG1 VAL A  47       8.878  -3.837  -3.464  1.00  0.00           H  
ATOM    797 2HG1 VAL A  47       8.837  -3.493  -1.816  1.00  0.00           H  
ATOM    798 3HG1 VAL A  47       9.203  -2.241  -2.970  1.00  0.00           H  
ATOM    799 1HG2 VAL A  47      11.092  -4.000  -4.655  1.00  0.00           H  
ATOM    800 2HG2 VAL A  47      11.518  -2.368  -4.121  1.00  0.00           H  
ATOM    801 3HG2 VAL A  47      12.573  -3.743  -3.723  1.00  0.00           H  
ATOM    802  N   ALA A  48      10.041  -0.891  -0.957  1.00  0.00           N  
ATOM    803  CA  ALA A  48       9.799   0.541  -1.077  1.00  0.00           C  
ATOM    804  C   ALA A  48      10.966   1.343  -0.505  1.00  0.00           C  
ATOM    805  O   ALA A  48      11.394   2.347  -1.102  1.00  0.00           O  
ATOM    806  CB  ALA A  48       8.498   0.910  -0.383  1.00  0.00           C  
ATOM    807  H   ALA A  48       9.350  -1.507  -0.508  1.00  0.00           H  
ATOM    808  HA  ALA A  48       9.743   0.774  -2.132  1.00  0.00           H  
ATOM    809 1HB  ALA A  48       8.311   1.982  -0.492  1.00  0.00           H  
ATOM    810 2HB  ALA A  48       7.682   0.343  -0.825  1.00  0.00           H  
ATOM    811 3HB  ALA A  48       8.575   0.658   0.660  1.00  0.00           H  
ATOM    812  N   VAL A  49      11.548   0.839   0.580  1.00  0.00           N  
ATOM    813  CA  VAL A  49      12.690   1.511   1.180  1.00  0.00           C  
ATOM    814  C   VAL A  49      13.898   1.479   0.229  1.00  0.00           C  
ATOM    815  O   VAL A  49      14.561   2.499   0.033  1.00  0.00           O  
ATOM    816  CB  VAL A  49      13.094   0.819   2.478  1.00  0.00           C  
ATOM    817  CG1 VAL A  49      14.352   1.402   3.009  1.00  0.00           C  
ATOM    818  CG2 VAL A  49      12.024   0.901   3.482  1.00  0.00           C  
ATOM    819  H   VAL A  49      11.110   0.016   1.017  1.00  0.00           H  
ATOM    820  HA  VAL A  49      12.417   2.548   1.379  1.00  0.00           H  
ATOM    821  HB  VAL A  49      13.269  -0.199   2.256  1.00  0.00           H  
ATOM    822 1HG1 VAL A  49      14.609   0.869   3.900  1.00  0.00           H  
ATOM    823 2HG1 VAL A  49      15.149   1.295   2.298  1.00  0.00           H  
ATOM    824 3HG1 VAL A  49      14.206   2.457   3.235  1.00  0.00           H  
ATOM    825 1HG2 VAL A  49      12.329   0.378   4.381  1.00  0.00           H  
ATOM    826 2HG2 VAL A  49      11.821   1.938   3.711  1.00  0.00           H  
ATOM    827 3HG2 VAL A  49      11.152   0.427   3.069  1.00  0.00           H  
ATOM    828  N   LEU A  50      14.175   0.304  -0.355  1.00  0.00           N  
ATOM    829  CA  LEU A  50      15.291   0.126  -1.294  1.00  0.00           C  
ATOM    830  C   LEU A  50      15.119   0.929  -2.583  1.00  0.00           C  
ATOM    831  O   LEU A  50      16.088   1.454  -3.134  1.00  0.00           O  
ATOM    832  CB  LEU A  50      15.423  -1.365  -1.639  1.00  0.00           C  
ATOM    833  CG  LEU A  50      15.939  -2.285  -0.514  1.00  0.00           C  
ATOM    834  CD1 LEU A  50      15.722  -3.762  -0.880  1.00  0.00           C  
ATOM    835  CD2 LEU A  50      17.447  -2.019  -0.323  1.00  0.00           C  
ATOM    836  H   LEU A  50      13.596  -0.508  -0.105  1.00  0.00           H  
ATOM    837  HA  LEU A  50      16.193   0.483  -0.807  1.00  0.00           H  
ATOM    838 1HB  LEU A  50      14.444  -1.724  -1.938  1.00  0.00           H  
ATOM    839 2HB  LEU A  50      16.093  -1.462  -2.490  1.00  0.00           H  
ATOM    840  HG  LEU A  50      15.398  -2.084   0.394  1.00  0.00           H  
ATOM    841 1HD1 LEU A  50      16.089  -4.389  -0.072  1.00  0.00           H  
ATOM    842 2HD1 LEU A  50      14.661  -3.950  -1.017  1.00  0.00           H  
ATOM    843 3HD1 LEU A  50      16.256  -3.999  -1.797  1.00  0.00           H  
ATOM    844 1HD2 LEU A  50      17.844  -2.654   0.432  1.00  0.00           H  
ATOM    845 2HD2 LEU A  50      17.971  -2.228  -1.255  1.00  0.00           H  
ATOM    846 3HD2 LEU A  50      17.619  -0.996  -0.046  1.00  0.00           H  
ATOM    847  N   TYR A  51      13.880   1.010  -3.065  1.00  0.00           N  
ATOM    848  CA  TYR A  51      13.512   1.761  -4.258  1.00  0.00           C  
ATOM    849  C   TYR A  51      13.872   3.213  -4.071  1.00  0.00           C  
ATOM    850  O   TYR A  51      14.495   3.838  -4.935  1.00  0.00           O  
ATOM    851  CB  TYR A  51      12.018   1.658  -4.528  1.00  0.00           C  
ATOM    852  CG  TYR A  51      11.539   2.498  -5.684  1.00  0.00           C  
ATOM    853  CD1 TYR A  51      11.597   2.006  -6.976  1.00  0.00           C  
ATOM    854  CD2 TYR A  51      11.035   3.781  -5.444  1.00  0.00           C  
ATOM    855  CE1 TYR A  51      11.147   2.779  -8.023  1.00  0.00           C  
ATOM    856  CE2 TYR A  51      10.592   4.552  -6.488  1.00  0.00           C  
ATOM    857  CZ  TYR A  51      10.646   4.055  -7.777  1.00  0.00           C  
ATOM    858  OH  TYR A  51      10.204   4.811  -8.834  1.00  0.00           O  
ATOM    859  H   TYR A  51      13.153   0.504  -2.573  1.00  0.00           H  
ATOM    860  HA  TYR A  51      14.070   1.374  -5.109  1.00  0.00           H  
ATOM    861 1HB  TYR A  51      11.766   0.620  -4.729  1.00  0.00           H  
ATOM    862 2HB  TYR A  51      11.465   1.955  -3.645  1.00  0.00           H  
ATOM    863  HD1 TYR A  51      11.990   1.006  -7.162  1.00  0.00           H  
ATOM    864  HD2 TYR A  51      10.989   4.170  -4.428  1.00  0.00           H  
ATOM    865  HE1 TYR A  51      11.187   2.392  -9.042  1.00  0.00           H  
ATOM    866  HE2 TYR A  51      10.200   5.551  -6.299  1.00  0.00           H  
ATOM    867  HH  TYR A  51       9.889   5.670  -8.519  1.00  0.00           H  
ATOM    868  N   GLY A  52      13.472   3.749  -2.919  1.00  0.00           N  
ATOM    869  CA  GLY A  52      13.734   5.132  -2.610  1.00  0.00           C  
ATOM    870  C   GLY A  52      12.545   5.899  -2.047  1.00  0.00           C  
ATOM    871  O   GLY A  52      12.532   7.130  -2.111  1.00  0.00           O  
ATOM    872  H   GLY A  52      12.934   3.170  -2.275  1.00  0.00           H  
ATOM    873 1HA  GLY A  52      14.552   5.169  -1.891  1.00  0.00           H  
ATOM    874 2HA  GLY A  52      14.088   5.635  -3.507  1.00  0.00           H  
ATOM    875  N   ASP A  53      11.544   5.211  -1.478  1.00  0.00           N  
ATOM    876  CA  ASP A  53      10.440   5.937  -0.863  1.00  0.00           C  
ATOM    877  C   ASP A  53      10.201   5.355   0.548  1.00  0.00           C  
ATOM    878  O   ASP A  53       9.302   4.522   0.765  1.00  0.00           O  
ATOM    879  CB  ASP A  53       9.171   5.945  -1.728  1.00  0.00           C  
ATOM    880  CG  ASP A  53       8.082   6.925  -1.131  1.00  0.00           C  
ATOM    881  OD1 ASP A  53       8.127   7.169   0.088  1.00  0.00           O  
ATOM    882  OD2 ASP A  53       7.251   7.459  -1.900  1.00  0.00           O  
ATOM    883  H   ASP A  53      11.549   4.192  -1.430  1.00  0.00           H  
ATOM    884  HA  ASP A  53      10.703   6.980  -0.795  1.00  0.00           H  
ATOM    885 1HB  ASP A  53       9.423   6.261  -2.745  1.00  0.00           H  
ATOM    886 2HB  ASP A  53       8.759   4.936  -1.791  1.00  0.00           H  
ATOM    887  N   PRO A  54      11.080   5.727   1.517  1.00  0.00           N  
ATOM    888  CA  PRO A  54      11.105   5.261   2.883  1.00  0.00           C  
ATOM    889  C   PRO A  54       9.917   5.746   3.685  1.00  0.00           C  
ATOM    890  O   PRO A  54       9.643   5.194   4.741  1.00  0.00           O  
ATOM    891  CB  PRO A  54      12.411   5.854   3.421  1.00  0.00           C  
ATOM    892  CG  PRO A  54      12.677   7.060   2.587  1.00  0.00           C  
ATOM    893  CD  PRO A  54      12.169   6.721   1.228  1.00  0.00           C  
ATOM    894  HA  PRO A  54      11.149   4.165   2.883  1.00  0.00           H  
ATOM    895 1HB  PRO A  54      12.283   6.126   4.471  1.00  0.00           H  
ATOM    896 2HB  PRO A  54      13.219   5.107   3.371  1.00  0.00           H  
ATOM    897 1HG  PRO A  54      12.172   7.937   3.016  1.00  0.00           H  
ATOM    898 2HG  PRO A  54      13.755   7.286   2.591  1.00  0.00           H  
ATOM    899 1HD  PRO A  54      11.804   7.661   0.802  1.00  0.00           H  
ATOM    900 2HD  PRO A  54      12.974   6.271   0.643  1.00  0.00           H  
ATOM    901  N   GLU A  55       9.237   6.794   3.207  1.00  0.00           N  
ATOM    902  CA  GLU A  55       8.088   7.334   3.915  1.00  0.00           C  
ATOM    903  C   GLU A  55       6.908   6.389   3.787  1.00  0.00           C  
ATOM    904  O   GLU A  55       6.205   6.115   4.768  1.00  0.00           O  
ATOM    905  CB  GLU A  55       7.723   8.712   3.364  1.00  0.00           C  
ATOM    906  CG  GLU A  55       6.547   9.387   4.060  1.00  0.00           C  
ATOM    907  CD  GLU A  55       6.801   9.735   5.498  1.00  0.00           C  
ATOM    908  OE1 GLU A  55       7.929  10.026   5.843  1.00  0.00           O  
ATOM    909  OE2 GLU A  55       5.864   9.677   6.267  1.00  0.00           O  
ATOM    910  H   GLU A  55       9.505   7.225   2.329  1.00  0.00           H  
ATOM    911  HA  GLU A  55       8.340   7.433   4.970  1.00  0.00           H  
ATOM    912 1HB  GLU A  55       8.586   9.373   3.441  1.00  0.00           H  
ATOM    913 2HB  GLU A  55       7.477   8.620   2.302  1.00  0.00           H  
ATOM    914 1HG  GLU A  55       6.313  10.303   3.520  1.00  0.00           H  
ATOM    915 2HG  GLU A  55       5.676   8.738   3.992  1.00  0.00           H  
ATOM    916  N   ILE A  56       6.717   5.824   2.586  1.00  0.00           N  
ATOM    917  CA  ILE A  56       5.593   4.912   2.429  1.00  0.00           C  
ATOM    918  C   ILE A  56       5.885   3.730   3.325  1.00  0.00           C  
ATOM    919  O   ILE A  56       5.010   3.232   4.045  1.00  0.00           O  
ATOM    920  CB  ILE A  56       5.435   4.381   0.984  1.00  0.00           C  
ATOM    921  CG1 ILE A  56       5.057   5.510   0.029  1.00  0.00           C  
ATOM    922  CG2 ILE A  56       4.292   3.293   0.978  1.00  0.00           C  
ATOM    923  CD1 ILE A  56       5.225   5.144  -1.469  1.00  0.00           C  
ATOM    924  H   ILE A  56       7.318   6.099   1.786  1.00  0.00           H  
ATOM    925  HA  ILE A  56       4.675   5.398   2.757  1.00  0.00           H  
ATOM    926  HB  ILE A  56       6.377   3.949   0.636  1.00  0.00           H  
ATOM    927 1HG1 ILE A  56       4.031   5.784   0.206  1.00  0.00           H  
ATOM    928 2HG1 ILE A  56       5.678   6.371   0.243  1.00  0.00           H  
ATOM    929 1HG2 ILE A  56       4.141   2.909  -0.004  1.00  0.00           H  
ATOM    930 2HG2 ILE A  56       4.541   2.466   1.637  1.00  0.00           H  
ATOM    931 3HG2 ILE A  56       3.365   3.747   1.315  1.00  0.00           H  
ATOM    932 1HD1 ILE A  56       4.952   5.994  -2.076  1.00  0.00           H  
ATOM    933 2HD1 ILE A  56       6.258   4.890  -1.665  1.00  0.00           H  
ATOM    934 3HD1 ILE A  56       4.629   4.313  -1.742  1.00  0.00           H  
ATOM    935  N   ALA A  57       7.129   3.252   3.246  1.00  0.00           N  
ATOM    936  CA  ALA A  57       7.506   2.114   4.047  1.00  0.00           C  
ATOM    937  C   ALA A  57       7.449   2.365   5.545  1.00  0.00           C  
ATOM    938  O   ALA A  57       6.975   1.502   6.278  1.00  0.00           O  
ATOM    939  CB  ALA A  57       8.908   1.724   3.715  1.00  0.00           C  
ATOM    940  H   ALA A  57       7.800   3.683   2.601  1.00  0.00           H  
ATOM    941  HA  ALA A  57       6.827   1.304   3.806  1.00  0.00           H  
ATOM    942 1HB  ALA A  57       9.178   0.845   4.294  1.00  0.00           H  
ATOM    943 2HB  ALA A  57       8.990   1.507   2.665  1.00  0.00           H  
ATOM    944 3HB  ALA A  57       9.562   2.548   3.968  1.00  0.00           H  
ATOM    945  N   ARG A  58       7.871   3.534   6.016  1.00  0.00           N  
ATOM    946  CA  ARG A  58       7.896   3.785   7.445  1.00  0.00           C  
ATOM    947  C   ARG A  58       6.512   3.735   8.034  1.00  0.00           C  
ATOM    948  O   ARG A  58       6.312   3.166   9.113  1.00  0.00           O  
ATOM    949  CB  ARG A  58       8.539   5.120   7.752  1.00  0.00           C  
ATOM    950  CG  ARG A  58       8.840   5.375   9.218  1.00  0.00           C  
ATOM    951  CD  ARG A  58       9.573   6.663   9.414  1.00  0.00           C  
ATOM    952  NE  ARG A  58      10.908   6.691   8.715  1.00  0.00           N  
ATOM    953  CZ  ARG A  58      11.215   7.415   7.600  1.00  0.00           C  
ATOM    954  NH1 ARG A  58      10.297   8.174   7.028  1.00  0.00           N  
ATOM    955  NH2 ARG A  58      12.442   7.373   7.083  1.00  0.00           N  
ATOM    956  H   ARG A  58       8.271   4.232   5.391  1.00  0.00           H  
ATOM    957  HA  ARG A  58       8.487   3.012   7.919  1.00  0.00           H  
ATOM    958 1HB  ARG A  58       9.444   5.219   7.203  1.00  0.00           H  
ATOM    959 2HB  ARG A  58       7.876   5.917   7.405  1.00  0.00           H  
ATOM    960 1HG  ARG A  58       7.908   5.420   9.786  1.00  0.00           H  
ATOM    961 2HG  ARG A  58       9.460   4.563   9.607  1.00  0.00           H  
ATOM    962 1HD  ARG A  58       8.959   7.479   9.056  1.00  0.00           H  
ATOM    963 2HD  ARG A  58       9.748   6.799  10.479  1.00  0.00           H  
ATOM    964  HE  ARG A  58      11.655   6.135   9.115  1.00  0.00           H  
ATOM    965 1HH1 ARG A  58       9.365   8.225   7.415  1.00  0.00           H  
ATOM    966 2HH1 ARG A  58      10.516   8.722   6.206  1.00  0.00           H  
ATOM    967 1HH2 ARG A  58      13.211   6.803   7.499  1.00  0.00           H  
ATOM    968 2HH2 ARG A  58      12.661   7.918   6.269  1.00  0.00           H  
ATOM    969  N   GLN A  59       5.540   4.317   7.329  1.00  0.00           N  
ATOM    970  CA  GLN A  59       4.189   4.295   7.844  1.00  0.00           C  
ATOM    971  C   GLN A  59       3.646   2.865   7.863  1.00  0.00           C  
ATOM    972  O   GLN A  59       3.024   2.449   8.851  1.00  0.00           O  
ATOM    973  CB  GLN A  59       3.305   5.168   6.965  1.00  0.00           C  
ATOM    974  CG  GLN A  59       3.530   6.670   7.037  1.00  0.00           C  
ATOM    975  CD  GLN A  59       2.672   7.388   5.983  1.00  0.00           C  
ATOM    976  OE1 GLN A  59       1.555   6.919   5.699  1.00  0.00           O  
ATOM    977  NE2 GLN A  59       3.185   8.485   5.414  1.00  0.00           N  
ATOM    978  H   GLN A  59       5.760   4.804   6.450  1.00  0.00           H  
ATOM    979  HA  GLN A  59       4.193   4.682   8.861  1.00  0.00           H  
ATOM    980 1HB  GLN A  59       3.548   4.918   5.943  1.00  0.00           H  
ATOM    981 2HB  GLN A  59       2.254   4.938   7.136  1.00  0.00           H  
ATOM    982 1HG  GLN A  59       3.250   7.031   8.024  1.00  0.00           H  
ATOM    983 2HG  GLN A  59       4.583   6.892   6.833  1.00  0.00           H  
ATOM    984 1HE2 GLN A  59       2.677   8.992   4.672  1.00  0.00           H  
ATOM    985 2HE2 GLN A  59       4.117   8.831   5.695  1.00  0.00           H  
ATOM    986  N   ALA A  60       3.928   2.087   6.805  1.00  0.00           N  
ATOM    987  CA  ALA A  60       3.460   0.708   6.742  1.00  0.00           C  
ATOM    988  C   ALA A  60       4.104  -0.155   7.838  1.00  0.00           C  
ATOM    989  O   ALA A  60       3.453  -1.018   8.432  1.00  0.00           O  
ATOM    990  CB  ALA A  60       3.754   0.145   5.372  1.00  0.00           C  
ATOM    991  H   ALA A  60       4.431   2.478   5.997  1.00  0.00           H  
ATOM    992  HA  ALA A  60       2.381   0.709   6.900  1.00  0.00           H  
ATOM    993 1HB  ALA A  60       3.371  -0.867   5.305  1.00  0.00           H  
ATOM    994 2HB  ALA A  60       3.279   0.767   4.627  1.00  0.00           H  
ATOM    995 3HB  ALA A  60       4.831   0.148   5.210  1.00  0.00           H  
ATOM    996  N   LEU A  61       5.384   0.088   8.124  1.00  0.00           N  
ATOM    997  CA  LEU A  61       6.086  -0.673   9.145  1.00  0.00           C  
ATOM    998  C   LEU A  61       5.577  -0.397  10.529  1.00  0.00           C  
ATOM    999  O   LEU A  61       5.409  -1.331  11.318  1.00  0.00           O  
ATOM   1000  CB  LEU A  61       7.551  -0.309   9.140  1.00  0.00           C  
ATOM   1001  CG  LEU A  61       8.344  -0.753   8.009  1.00  0.00           C  
ATOM   1002  CD1 LEU A  61       9.618  -0.056   8.015  1.00  0.00           C  
ATOM   1003  CD2 LEU A  61       8.581  -2.242   8.093  1.00  0.00           C  
ATOM   1004  H   LEU A  61       5.893   0.781   7.570  1.00  0.00           H  
ATOM   1005  HA  LEU A  61       5.940  -1.728   8.939  1.00  0.00           H  
ATOM   1006 1HB  LEU A  61       7.620   0.775   9.177  1.00  0.00           H  
ATOM   1007 2HB  LEU A  61       7.972  -0.709  10.007  1.00  0.00           H  
ATOM   1008  HG  LEU A  61       7.842  -0.500   7.130  1.00  0.00           H  
ATOM   1009 1HD1 LEU A  61      10.194  -0.359   7.154  1.00  0.00           H  
ATOM   1010 2HD1 LEU A  61       9.402   0.976   7.956  1.00  0.00           H  
ATOM   1011 3HD1 LEU A  61      10.165  -0.266   8.910  1.00  0.00           H  
ATOM   1012 1HD2 LEU A  61       9.162  -2.551   7.250  1.00  0.00           H  
ATOM   1013 2HD2 LEU A  61       9.117  -2.473   9.016  1.00  0.00           H  
ATOM   1014 3HD2 LEU A  61       7.645  -2.776   8.072  1.00  0.00           H  
ATOM   1015  N   ARG A  62       5.293   0.870  10.827  1.00  0.00           N  
ATOM   1016  CA  ARG A  62       4.781   1.201  12.138  1.00  0.00           C  
ATOM   1017  C   ARG A  62       3.408   0.593  12.315  1.00  0.00           C  
ATOM   1018  O   ARG A  62       3.044   0.176  13.411  1.00  0.00           O  
ATOM   1019  CB  ARG A  62       4.733   2.700  12.345  1.00  0.00           C  
ATOM   1020  CG  ARG A  62       6.089   3.356  12.535  1.00  0.00           C  
ATOM   1021  CD  ARG A  62       5.970   4.814  12.649  1.00  0.00           C  
ATOM   1022  NE  ARG A  62       7.233   5.452  13.020  1.00  0.00           N  
ATOM   1023  CZ  ARG A  62       7.461   6.776  13.035  1.00  0.00           C  
ATOM   1024  NH1 ARG A  62       6.536   7.643  12.657  1.00  0.00           N  
ATOM   1025  NH2 ARG A  62       8.636   7.176  13.451  1.00  0.00           N  
ATOM   1026  H   ARG A  62       5.489   1.616  10.146  1.00  0.00           H  
ATOM   1027  HA  ARG A  62       5.448   0.778  12.888  1.00  0.00           H  
ATOM   1028 1HB  ARG A  62       4.264   3.163  11.472  1.00  0.00           H  
ATOM   1029 2HB  ARG A  62       4.118   2.930  13.212  1.00  0.00           H  
ATOM   1030 1HG  ARG A  62       6.569   2.969  13.433  1.00  0.00           H  
ATOM   1031 2HG  ARG A  62       6.711   3.143  11.670  1.00  0.00           H  
ATOM   1032 1HD  ARG A  62       5.657   5.209  11.681  1.00  0.00           H  
ATOM   1033 2HD  ARG A  62       5.226   5.058  13.405  1.00  0.00           H  
ATOM   1034  HE  ARG A  62       8.024   4.861  13.343  1.00  0.00           H  
ATOM   1035 1HH1 ARG A  62       5.633   7.320  12.345  1.00  0.00           H  
ATOM   1036 2HH1 ARG A  62       6.730   8.635  12.684  1.00  0.00           H  
ATOM   1037 1HH2 ARG A  62       9.297   6.446  13.755  1.00  0.00           H  
ATOM   1038 2HH2 ARG A  62       8.874   8.152  13.496  1.00  0.00           H  
ATOM   1039  N   ALA A  63       2.636   0.553  11.231  1.00  0.00           N  
ATOM   1040  CA  ALA A  63       1.317  -0.034  11.265  1.00  0.00           C  
ATOM   1041  C   ALA A  63       1.335  -1.547  11.547  1.00  0.00           C  
ATOM   1042  O   ALA A  63       0.473  -2.051  12.271  1.00  0.00           O  
ATOM   1043  CB  ALA A  63       0.636   0.225   9.965  1.00  0.00           C  
ATOM   1044  H   ALA A  63       2.965   0.990  10.364  1.00  0.00           H  
ATOM   1045  HA  ALA A  63       0.756   0.450  12.063  1.00  0.00           H  
ATOM   1046 1HB  ALA A  63      -0.308  -0.180  10.082  1.00  0.00           H  
ATOM   1047 2HB  ALA A  63       0.576   1.297   9.778  1.00  0.00           H  
ATOM   1048 3HB  ALA A  63       1.165  -0.257   9.150  1.00  0.00           H  
ATOM   1049  N   LEU A  64       2.324  -2.270  10.993  1.00  0.00           N  
ATOM   1050  CA  LEU A  64       2.446  -3.715  11.229  1.00  0.00           C  
ATOM   1051  C   LEU A  64       3.066  -4.071  12.583  1.00  0.00           C  
ATOM   1052  O   LEU A  64       2.734  -5.116  13.161  1.00  0.00           O  
ATOM   1053  CB  LEU A  64       3.305  -4.399  10.155  1.00  0.00           C  
ATOM   1054  CG  LEU A  64       2.621  -5.002   8.911  1.00  0.00           C  
ATOM   1055  CD1 LEU A  64       1.940  -3.920   8.040  1.00  0.00           C  
ATOM   1056  CD2 LEU A  64       3.700  -5.770   8.141  1.00  0.00           C  
ATOM   1057  H   LEU A  64       2.959  -1.805  10.335  1.00  0.00           H  
ATOM   1058  HA  LEU A  64       1.446  -4.143  11.197  1.00  0.00           H  
ATOM   1059 1HB  LEU A  64       4.028  -3.660   9.798  1.00  0.00           H  
ATOM   1060 2HB  LEU A  64       3.852  -5.197  10.632  1.00  0.00           H  
ATOM   1061  HG  LEU A  64       1.844  -5.698   9.231  1.00  0.00           H  
ATOM   1062 1HD1 LEU A  64       1.467  -4.389   7.174  1.00  0.00           H  
ATOM   1063 2HD1 LEU A  64       1.182  -3.398   8.620  1.00  0.00           H  
ATOM   1064 3HD1 LEU A  64       2.677  -3.208   7.694  1.00  0.00           H  
ATOM   1065 1HD2 LEU A  64       3.264  -6.239   7.292  1.00  0.00           H  
ATOM   1066 2HD2 LEU A  64       4.478  -5.080   7.822  1.00  0.00           H  
ATOM   1067 3HD2 LEU A  64       4.136  -6.534   8.784  1.00  0.00           H  
ATOM   1068  N   HIS A  65       3.983  -3.227  13.048  1.00  0.00           N  
ATOM   1069  CA  HIS A  65       4.702  -3.394  14.302  1.00  0.00           C  
ATOM   1070  C   HIS A  65       3.807  -3.188  15.537  1.00  0.00           C  
ATOM   1071  O   HIS A  65       3.525  -4.155  16.252  1.00  0.00           O  
ATOM   1072  OXT HIS A  65       3.808  -2.070  16.058  1.00  0.00           O  
ATOM   1073  CB  HIS A  65       5.878  -2.419  14.335  1.00  0.00           C  
ATOM   1074  CG  HIS A  65       6.729  -2.545  15.528  1.00  0.00           C  
ATOM   1075  ND1 HIS A  65       6.290  -2.165  16.764  1.00  0.00           N  
ATOM   1076  CD2 HIS A  65       7.983  -3.000  15.696  1.00  0.00           C  
ATOM   1077  CE1 HIS A  65       7.226  -2.373  17.654  1.00  0.00           C  
ATOM   1078  NE2 HIS A  65       8.282  -2.873  17.042  1.00  0.00           N  
ATOM   1079  H   HIS A  65       4.228  -2.418  12.469  1.00  0.00           H  
ATOM   1080  HA  HIS A  65       5.109  -4.399  14.350  1.00  0.00           H  
ATOM   1081 1HB  HIS A  65       6.500  -2.575  13.451  1.00  0.00           H  
ATOM   1082 2HB  HIS A  65       5.500  -1.397  14.287  1.00  0.00           H  
ATOM   1083  HD1 HIS A  65       5.342  -1.812  16.940  1.00  0.00           H  
ATOM   1084  HD2 HIS A  65       8.719  -3.400  14.996  1.00  0.00           H  
ATOM   1085  HE1 HIS A  65       7.052  -2.125  18.701  1.00  0.00           H  
TER                                                                             
ATOM   1087  N   VAL B  66     -25.226   2.981  -0.667  1.00  0.00           N  
ATOM   1088  CA  VAL B  66     -24.229   3.804   0.007  1.00  0.00           C  
ATOM   1089  C   VAL B  66     -23.541   3.011   1.118  1.00  0.00           C  
ATOM   1090  O   VAL B  66     -24.206   2.300   1.875  1.00  0.00           O  
ATOM   1091  CB  VAL B  66     -24.898   5.067   0.594  1.00  0.00           C  
ATOM   1092  CG1 VAL B  66     -23.869   5.909   1.285  1.00  0.00           C  
ATOM   1093  CG2 VAL B  66     -25.632   5.856  -0.506  1.00  0.00           C  
ATOM   1094 1H   VAL B  66     -25.667   3.514  -1.390  1.00  0.00           H  
ATOM   1095 2H   VAL B  66     -24.782   2.179  -1.069  1.00  0.00           H  
ATOM   1096 3H   VAL B  66     -25.916   2.683  -0.006  1.00  0.00           H  
ATOM   1097  HA  VAL B  66     -23.472   4.113  -0.714  1.00  0.00           H  
ATOM   1098  HB  VAL B  66     -25.620   4.763   1.349  1.00  0.00           H  
ATOM   1099 1HG1 VAL B  66     -24.351   6.781   1.713  1.00  0.00           H  
ATOM   1100 2HG1 VAL B  66     -23.389   5.338   2.076  1.00  0.00           H  
ATOM   1101 3HG1 VAL B  66     -23.115   6.230   0.566  1.00  0.00           H  
ATOM   1102 1HG2 VAL B  66     -26.109   6.728  -0.067  1.00  0.00           H  
ATOM   1103 2HG2 VAL B  66     -24.961   6.176  -1.266  1.00  0.00           H  
ATOM   1104 3HG2 VAL B  66     -26.393   5.227  -0.957  1.00  0.00           H  
ATOM   1105  N   CYS B  67     -22.214   3.101   1.190  1.00  0.00           N  
ATOM   1106  CA  CYS B  67     -21.457   2.392   2.217  1.00  0.00           C  
ATOM   1107  C   CYS B  67     -20.651   3.350   3.087  1.00  0.00           C  
ATOM   1108  O   CYS B  67     -20.530   4.541   2.791  1.00  0.00           O  
ATOM   1109  CB  CYS B  67     -20.526   1.354   1.595  1.00  0.00           C  
ATOM   1110  SG  CYS B  67     -19.193   2.032   0.571  1.00  0.00           S  
ATOM   1111  H   CYS B  67     -21.728   3.696   0.527  1.00  0.00           H  
ATOM   1112  HA  CYS B  67     -22.163   1.864   2.858  1.00  0.00           H  
ATOM   1113 1HB  CYS B  67     -20.068   0.755   2.383  1.00  0.00           H  
ATOM   1114 2HB  CYS B  67     -21.115   0.677   0.983  1.00  0.00           H  
ATOM   1115  N   GLN B  68     -20.083   2.820   4.168  1.00  0.00           N  
ATOM   1116  CA  GLN B  68     -19.397   3.664   5.137  1.00  0.00           C  
ATOM   1117  C   GLN B  68     -18.021   4.172   4.703  1.00  0.00           C  
ATOM   1118  O   GLN B  68     -17.757   5.370   4.788  1.00  0.00           O  
ATOM   1119  CB  GLN B  68     -19.218   2.860   6.433  1.00  0.00           C  
ATOM   1120  CG  GLN B  68     -20.528   2.512   7.162  1.00  0.00           C  
ATOM   1121  CD  GLN B  68     -21.349   3.714   7.571  1.00  0.00           C  
ATOM   1122  OE1 GLN B  68     -20.840   4.655   8.187  1.00  0.00           O  
ATOM   1123  NE2 GLN B  68     -22.637   3.692   7.230  1.00  0.00           N  
ATOM   1124  H   GLN B  68     -20.174   1.831   4.345  1.00  0.00           H  
ATOM   1125  HA  GLN B  68     -20.027   4.531   5.334  1.00  0.00           H  
ATOM   1126 1HB  GLN B  68     -18.694   1.928   6.214  1.00  0.00           H  
ATOM   1127 2HB  GLN B  68     -18.588   3.424   7.122  1.00  0.00           H  
ATOM   1128 1HG  GLN B  68     -21.137   1.895   6.505  1.00  0.00           H  
ATOM   1129 2HG  GLN B  68     -20.279   1.952   8.069  1.00  0.00           H  
ATOM   1130 1HE2 GLN B  68     -23.234   4.459   7.475  1.00  0.00           H  
ATOM   1131 2HE2 GLN B  68     -23.013   2.910   6.731  1.00  0.00           H  
ATOM   1132  N   GLY B  69     -17.166   3.294   4.192  1.00  0.00           N  
ATOM   1133  CA  GLY B  69     -15.791   3.687   3.873  1.00  0.00           C  
ATOM   1134  C   GLY B  69     -14.876   3.348   5.049  1.00  0.00           C  
ATOM   1135  O   GLY B  69     -15.358   2.924   6.103  1.00  0.00           O  
ATOM   1136  H   GLY B  69     -17.446   2.332   4.077  1.00  0.00           H  
ATOM   1137 1HA  GLY B  69     -15.453   3.165   2.985  1.00  0.00           H  
ATOM   1138 2HA  GLY B  69     -15.738   4.749   3.657  1.00  0.00           H  
ATOM   1139  N   THR B  70     -13.562   3.504   4.859  1.00  0.00           N  
ATOM   1140  CA  THR B  70     -12.587   3.119   5.899  1.00  0.00           C  
ATOM   1141  C   THR B  70     -11.527   4.195   6.235  1.00  0.00           C  
ATOM   1142  O   THR B  70     -11.443   5.227   5.560  1.00  0.00           O  
ATOM   1143  CB  THR B  70     -11.898   1.789   5.497  1.00  0.00           C  
ATOM   1144  OG1 THR B  70     -11.145   1.980   4.300  1.00  0.00           O  
ATOM   1145  CG2 THR B  70     -12.951   0.686   5.243  1.00  0.00           C  
ATOM   1146  H   THR B  70     -13.248   3.883   3.964  1.00  0.00           H  
ATOM   1147  HA  THR B  70     -13.142   2.932   6.817  1.00  0.00           H  
ATOM   1148  HB  THR B  70     -11.227   1.472   6.295  1.00  0.00           H  
ATOM   1149  HG1 THR B  70     -10.279   2.398   4.509  1.00  0.00           H  
ATOM   1150 1HG2 THR B  70     -12.443  -0.238   4.967  1.00  0.00           H  
ATOM   1151 2HG2 THR B  70     -13.534   0.523   6.149  1.00  0.00           H  
ATOM   1152 3HG2 THR B  70     -13.615   0.973   4.438  1.00  0.00           H  
ATOM   1153  N   SER B  71     -10.779   3.958   7.335  1.00  0.00           N  
ATOM   1154  CA  SER B  71      -9.685   4.830   7.811  1.00  0.00           C  
ATOM   1155  C   SER B  71      -8.443   4.065   8.337  1.00  0.00           C  
ATOM   1156  O   SER B  71      -7.965   4.356   9.439  1.00  0.00           O  
ATOM   1157  CB  SER B  71     -10.212   5.742   8.900  1.00  0.00           C  
ATOM   1158  OG  SER B  71     -10.786   4.998   9.944  1.00  0.00           O  
ATOM   1159  H   SER B  71     -10.947   3.103   7.843  1.00  0.00           H  
ATOM   1160  HA  SER B  71      -9.358   5.442   6.967  1.00  0.00           H  
ATOM   1161 1HB  SER B  71      -9.399   6.354   9.288  1.00  0.00           H  
ATOM   1162 2HB  SER B  71     -10.955   6.416   8.477  1.00  0.00           H  
ATOM   1163  HG  SER B  71     -11.030   5.635  10.615  1.00  0.00           H  
ATOM   1164  N   ASN B  72      -7.965   3.058   7.600  1.00  0.00           N  
ATOM   1165  CA  ASN B  72      -6.832   2.231   8.043  1.00  0.00           C  
ATOM   1166  C   ASN B  72      -5.478   2.670   7.452  1.00  0.00           C  
ATOM   1167  O   ASN B  72      -4.436   2.157   7.858  1.00  0.00           O  
ATOM   1168  CB  ASN B  72      -7.084   0.776   7.682  1.00  0.00           C  
ATOM   1169  CG  ASN B  72      -8.200   0.152   8.467  1.00  0.00           C  
ATOM   1170  OD1 ASN B  72      -8.294   0.300   9.692  1.00  0.00           O  
ATOM   1171  ND2 ASN B  72      -9.067  -0.545   7.779  1.00  0.00           N  
ATOM   1172  H   ASN B  72      -8.372   2.889   6.682  1.00  0.00           H  
ATOM   1173  HA  ASN B  72      -6.753   2.308   9.125  1.00  0.00           H  
ATOM   1174 1HB  ASN B  72      -7.331   0.717   6.618  1.00  0.00           H  
ATOM   1175 2HB  ASN B  72      -6.173   0.194   7.835  1.00  0.00           H  
ATOM   1176 1HD2 ASN B  72      -9.839  -0.982   8.242  1.00  0.00           H  
ATOM   1177 2HD2 ASN B  72      -8.960  -0.642   6.789  1.00  0.00           H  
ATOM   1178  N   LYS B  73      -5.477   3.636   6.532  1.00  0.00           N  
ATOM   1179  CA  LYS B  73      -4.247   4.118   5.899  1.00  0.00           C  
ATOM   1180  C   LYS B  73      -3.394   2.956   5.355  1.00  0.00           C  
ATOM   1181  O   LYS B  73      -3.843   2.190   4.506  1.00  0.00           O  
ATOM   1182  CB  LYS B  73      -3.447   4.981   6.879  1.00  0.00           C  
ATOM   1183  CG  LYS B  73      -4.203   6.204   7.368  1.00  0.00           C  
ATOM   1184  CD  LYS B  73      -3.339   7.064   8.278  1.00  0.00           C  
ATOM   1185  CE  LYS B  73      -4.103   8.282   8.781  1.00  0.00           C  
ATOM   1186  NZ  LYS B  73      -3.289   9.098   9.733  1.00  0.00           N  
ATOM   1187  H   LYS B  73      -6.357   4.044   6.206  1.00  0.00           H  
ATOM   1188  HA  LYS B  73      -4.527   4.751   5.055  1.00  0.00           H  
ATOM   1189 1HB  LYS B  73      -3.164   4.396   7.753  1.00  0.00           H  
ATOM   1190 2HB  LYS B  73      -2.533   5.335   6.393  1.00  0.00           H  
ATOM   1191 1HG  LYS B  73      -4.534   6.793   6.512  1.00  0.00           H  
ATOM   1192 2HG  LYS B  73      -5.087   5.880   7.921  1.00  0.00           H  
ATOM   1193 1HD  LYS B  73      -3.014   6.471   9.134  1.00  0.00           H  
ATOM   1194 2HD  LYS B  73      -2.456   7.397   7.730  1.00  0.00           H  
ATOM   1195 1HE  LYS B  73      -4.380   8.903   7.929  1.00  0.00           H  
ATOM   1196 2HE  LYS B  73      -5.012   7.951   9.286  1.00  0.00           H  
ATOM   1197 1HZ  LYS B  73      -3.828   9.895  10.042  1.00  0.00           H  
ATOM   1198 2HZ  LYS B  73      -3.038   8.533  10.533  1.00  0.00           H  
ATOM   1199 3HZ  LYS B  73      -2.449   9.420   9.275  1.00  0.00           H  
ATOM   1200  N   LEU B  74      -2.162   2.807   5.844  1.00  0.00           N  
ATOM   1201  CA  LEU B  74      -1.281   1.745   5.355  1.00  0.00           C  
ATOM   1202  C   LEU B  74      -1.236   0.527   6.285  1.00  0.00           C  
ATOM   1203  O   LEU B  74      -0.362  -0.328   6.140  1.00  0.00           O  
ATOM   1204  CB  LEU B  74       0.127   2.259   5.053  1.00  0.00           C  
ATOM   1205  CG  LEU B  74       0.227   3.366   3.941  1.00  0.00           C  
ATOM   1206  CD1 LEU B  74       1.662   3.763   3.795  1.00  0.00           C  
ATOM   1207  CD2 LEU B  74      -0.324   2.888   2.577  1.00  0.00           C  
ATOM   1208  H   LEU B  74      -1.821   3.433   6.555  1.00  0.00           H  
ATOM   1209  HA  LEU B  74      -1.669   1.404   4.397  1.00  0.00           H  
ATOM   1210 1HB  LEU B  74       0.558   2.666   5.969  1.00  0.00           H  
ATOM   1211 2HB  LEU B  74       0.740   1.417   4.736  1.00  0.00           H  
ATOM   1212  HG  LEU B  74      -0.332   4.232   4.268  1.00  0.00           H  
ATOM   1213 1HD1 LEU B  74       1.756   4.562   3.063  1.00  0.00           H  
ATOM   1214 2HD1 LEU B  74       2.001   4.106   4.731  1.00  0.00           H  
ATOM   1215 3HD1 LEU B  74       2.263   2.909   3.482  1.00  0.00           H  
ATOM   1216 1HD2 LEU B  74      -0.223   3.696   1.855  1.00  0.00           H  
ATOM   1217 2HD2 LEU B  74       0.241   2.028   2.236  1.00  0.00           H  
ATOM   1218 3HD2 LEU B  74      -1.370   2.622   2.650  1.00  0.00           H  
ATOM   1219  N   THR B  75      -2.158   0.464   7.242  1.00  0.00           N  
ATOM   1220  CA  THR B  75      -2.269  -0.655   8.180  1.00  0.00           C  
ATOM   1221  C   THR B  75      -3.013  -1.862   7.619  1.00  0.00           C  
ATOM   1222  O   THR B  75      -4.047  -1.741   6.956  1.00  0.00           O  
ATOM   1223  CB  THR B  75      -3.073  -0.202   9.446  1.00  0.00           C  
ATOM   1224  OG1 THR B  75      -2.431   0.910  10.068  1.00  0.00           O  
ATOM   1225  CG2 THR B  75      -3.190  -1.324  10.473  1.00  0.00           C  
ATOM   1226  H   THR B  75      -2.853   1.208   7.321  1.00  0.00           H  
ATOM   1227  HA  THR B  75      -1.258  -0.992   8.400  1.00  0.00           H  
ATOM   1228  HB  THR B  75      -4.074   0.089   9.150  1.00  0.00           H  
ATOM   1229  HG1 THR B  75      -2.579   1.693   9.524  1.00  0.00           H  
ATOM   1230 1HG2 THR B  75      -3.755  -0.958  11.327  1.00  0.00           H  
ATOM   1231 2HG2 THR B  75      -3.711  -2.181  10.056  1.00  0.00           H  
ATOM   1232 3HG2 THR B  75      -2.197  -1.631  10.802  1.00  0.00           H  
ATOM   1233  N   GLN B  76      -2.415  -3.028   7.855  1.00  0.00           N  
ATOM   1234  CA  GLN B  76      -2.915  -4.325   7.418  1.00  0.00           C  
ATOM   1235  C   GLN B  76      -3.755  -4.947   8.524  1.00  0.00           C  
ATOM   1236  O   GLN B  76      -3.381  -4.861   9.692  1.00  0.00           O  
ATOM   1237  CB  GLN B  76      -1.764  -5.279   7.043  1.00  0.00           C  
ATOM   1238  CG  GLN B  76      -2.237  -6.621   6.458  1.00  0.00           C  
ATOM   1239  CD  GLN B  76      -1.106  -7.553   6.019  1.00  0.00           C  
ATOM   1240  OE1 GLN B  76      -0.167  -7.146   5.331  1.00  0.00           O  
ATOM   1241  NE2 GLN B  76      -1.211  -8.811   6.438  1.00  0.00           N  
ATOM   1242  H   GLN B  76      -1.575  -3.001   8.433  1.00  0.00           H  
ATOM   1243  HA  GLN B  76      -3.539  -4.181   6.544  1.00  0.00           H  
ATOM   1244 1HB  GLN B  76      -1.102  -4.809   6.331  1.00  0.00           H  
ATOM   1245 2HB  GLN B  76      -1.176  -5.501   7.932  1.00  0.00           H  
ATOM   1246 1HG  GLN B  76      -2.817  -7.161   7.211  1.00  0.00           H  
ATOM   1247 2HG  GLN B  76      -2.864  -6.418   5.587  1.00  0.00           H  
ATOM   1248 1HE2 GLN B  76      -0.544  -9.560   6.216  1.00  0.00           H  
ATOM   1249 2HE2 GLN B  76      -1.973  -9.085   7.044  1.00  0.00           H  
ATOM   1250  N   LEU B  77      -4.875  -5.557   8.177  1.00  0.00           N  
ATOM   1251  CA  LEU B  77      -5.713  -6.197   9.178  1.00  0.00           C  
ATOM   1252  C   LEU B  77      -5.555  -7.722   9.160  1.00  0.00           C  
ATOM   1253  O   LEU B  77      -6.070  -8.380   8.260  1.00  0.00           O  
ATOM   1254  CB  LEU B  77      -7.167  -5.842   8.893  1.00  0.00           C  
ATOM   1255  CG  LEU B  77      -7.500  -4.326   8.788  1.00  0.00           C  
ATOM   1256  CD1 LEU B  77      -8.949  -4.209   8.411  1.00  0.00           C  
ATOM   1257  CD2 LEU B  77      -7.194  -3.585  10.102  1.00  0.00           C  
ATOM   1258  H   LEU B  77      -5.169  -5.569   7.203  1.00  0.00           H  
ATOM   1259  HA  LEU B  77      -5.437  -5.826  10.158  1.00  0.00           H  
ATOM   1260 1HB  LEU B  77      -7.448  -6.302   7.949  1.00  0.00           H  
ATOM   1261 2HB  LEU B  77      -7.786  -6.271   9.678  1.00  0.00           H  
ATOM   1262  HG  LEU B  77      -6.906  -3.877   7.990  1.00  0.00           H  
ATOM   1263 1HD1 LEU B  77      -9.214  -3.172   8.301  1.00  0.00           H  
ATOM   1264 2HD1 LEU B  77      -9.107  -4.728   7.464  1.00  0.00           H  
ATOM   1265 3HD1 LEU B  77      -9.566  -4.659   9.186  1.00  0.00           H  
ATOM   1266 1HD2 LEU B  77      -7.445  -2.529   9.988  1.00  0.00           H  
ATOM   1267 2HD2 LEU B  77      -7.784  -4.010  10.913  1.00  0.00           H  
ATOM   1268 3HD2 LEU B  77      -6.135  -3.669  10.341  1.00  0.00           H  
ATOM   1269  N   GLY B  78      -4.853  -8.301  10.138  1.00  0.00           N  
ATOM   1270  CA  GLY B  78      -4.608  -9.745  10.115  1.00  0.00           C  
ATOM   1271  C   GLY B  78      -3.806 -10.184   8.884  1.00  0.00           C  
ATOM   1272  O   GLY B  78      -2.865  -9.495   8.471  1.00  0.00           O  
ATOM   1273  H   GLY B  78      -4.464  -7.775  10.922  1.00  0.00           H  
ATOM   1274 1HA  GLY B  78      -4.072 -10.028  11.022  1.00  0.00           H  
ATOM   1275 2HA  GLY B  78      -5.561 -10.276  10.133  1.00  0.00           H  
ATOM   1276  N   THR B  79      -4.169 -11.344   8.325  1.00  0.00           N  
ATOM   1277  CA  THR B  79      -3.483 -11.922   7.165  1.00  0.00           C  
ATOM   1278  C   THR B  79      -3.924 -11.269   5.868  1.00  0.00           C  
ATOM   1279  O   THR B  79      -4.882 -10.506   5.850  1.00  0.00           O  
ATOM   1280  CB  THR B  79      -3.726 -13.440   7.057  1.00  0.00           C  
ATOM   1281  OG1 THR B  79      -5.116 -13.690   6.791  1.00  0.00           O  
ATOM   1282  CG2 THR B  79      -3.337 -14.100   8.368  1.00  0.00           C  
ATOM   1283  H   THR B  79      -4.973 -11.861   8.718  1.00  0.00           H  
ATOM   1284  HA  THR B  79      -2.412 -11.759   7.281  1.00  0.00           H  
ATOM   1285  HB  THR B  79      -3.127 -13.854   6.250  1.00  0.00           H  
ATOM   1286  HG1 THR B  79      -5.256 -14.645   6.700  1.00  0.00           H  
ATOM   1287 1HG2 THR B  79      -3.506 -15.174   8.299  1.00  0.00           H  
ATOM   1288 2HG2 THR B  79      -2.280 -13.908   8.566  1.00  0.00           H  
ATOM   1289 3HG2 THR B  79      -3.940 -13.694   9.178  1.00  0.00           H  
ATOM   1290  N   PHE B  80      -3.255 -11.572   4.757  1.00  0.00           N  
ATOM   1291  CA  PHE B  80      -3.695 -10.978   3.497  1.00  0.00           C  
ATOM   1292  C   PHE B  80      -5.135 -11.376   3.184  1.00  0.00           C  
ATOM   1293  O   PHE B  80      -5.930 -10.550   2.730  1.00  0.00           O  
ATOM   1294  CB  PHE B  80      -2.820 -11.422   2.336  1.00  0.00           C  
ATOM   1295  CG  PHE B  80      -1.530 -10.724   2.253  1.00  0.00           C  
ATOM   1296  CD1 PHE B  80      -0.367 -11.339   2.598  1.00  0.00           C  
ATOM   1297  CD2 PHE B  80      -1.479  -9.431   1.822  1.00  0.00           C  
ATOM   1298  CE1 PHE B  80       0.795 -10.678   2.496  1.00  0.00           C  
ATOM   1299  CE2 PHE B  80      -0.289  -8.775   1.714  1.00  0.00           C  
ATOM   1300  CZ  PHE B  80       0.838  -9.406   2.039  1.00  0.00           C  
ATOM   1301  H   PHE B  80      -2.462 -12.196   4.785  1.00  0.00           H  
ATOM   1302  HA  PHE B  80      -3.646  -9.891   3.587  1.00  0.00           H  
ATOM   1303 1HB  PHE B  80      -2.619 -12.488   2.427  1.00  0.00           H  
ATOM   1304 2HB  PHE B  80      -3.353 -11.266   1.400  1.00  0.00           H  
ATOM   1305  HD1 PHE B  80      -0.376 -12.367   2.965  1.00  0.00           H  
ATOM   1306  HD2 PHE B  80      -2.403  -8.934   1.558  1.00  0.00           H  
ATOM   1307  HE1 PHE B  80       1.685 -11.159   2.796  1.00  0.00           H  
ATOM   1308  HE2 PHE B  80      -0.247  -7.751   1.365  1.00  0.00           H  
ATOM   1309  HZ  PHE B  80       1.782  -8.896   1.963  1.00  0.00           H  
ATOM   1310  N   GLU B  81      -5.485 -12.635   3.452  1.00  0.00           N  
ATOM   1311  CA  GLU B  81      -6.845 -13.091   3.209  1.00  0.00           C  
ATOM   1312  C   GLU B  81      -7.825 -12.375   4.130  1.00  0.00           C  
ATOM   1313  O   GLU B  81      -8.874 -11.916   3.680  1.00  0.00           O  
ATOM   1314  CB  GLU B  81      -6.983 -14.595   3.396  1.00  0.00           C  
ATOM   1315  CG  GLU B  81      -8.377 -15.119   3.058  1.00  0.00           C  
ATOM   1316  CD  GLU B  81      -8.485 -16.596   3.178  1.00  0.00           C  
ATOM   1317  OE1 GLU B  81      -7.527 -17.205   3.583  1.00  0.00           O  
ATOM   1318  OE2 GLU B  81      -9.520 -17.125   2.858  1.00  0.00           O  
ATOM   1319  H   GLU B  81      -4.801 -13.273   3.832  1.00  0.00           H  
ATOM   1320  HA  GLU B  81      -7.109 -12.844   2.181  1.00  0.00           H  
ATOM   1321 1HB  GLU B  81      -6.257 -15.112   2.770  1.00  0.00           H  
ATOM   1322 2HB  GLU B  81      -6.768 -14.852   4.435  1.00  0.00           H  
ATOM   1323 1HG  GLU B  81      -9.098 -14.668   3.738  1.00  0.00           H  
ATOM   1324 2HG  GLU B  81      -8.637 -14.814   2.045  1.00  0.00           H  
ATOM   1325  N   ASP B  82      -7.479 -12.236   5.416  1.00  0.00           N  
ATOM   1326  CA  ASP B  82      -8.389 -11.570   6.354  1.00  0.00           C  
ATOM   1327  C   ASP B  82      -8.627 -10.131   5.918  1.00  0.00           C  
ATOM   1328  O   ASP B  82      -9.765  -9.642   5.908  1.00  0.00           O  
ATOM   1329  CB  ASP B  82      -7.742 -11.476   7.736  1.00  0.00           C  
ATOM   1330  CG  ASP B  82      -7.576 -12.771   8.511  1.00  0.00           C  
ATOM   1331  OD1 ASP B  82      -8.293 -13.725   8.288  1.00  0.00           O  
ATOM   1332  OD2 ASP B  82      -6.625 -12.809   9.289  1.00  0.00           O  
ATOM   1333  H   ASP B  82      -6.594 -12.616   5.758  1.00  0.00           H  
ATOM   1334  HA  ASP B  82      -9.337 -12.104   6.381  1.00  0.00           H  
ATOM   1335 1HB  ASP B  82      -6.769 -11.015   7.619  1.00  0.00           H  
ATOM   1336 2HB  ASP B  82      -8.327 -10.790   8.348  1.00  0.00           H  
ATOM   1337  N   HIS B  83      -7.538  -9.480   5.507  1.00  0.00           N  
ATOM   1338  CA  HIS B  83      -7.533  -8.099   5.074  1.00  0.00           C  
ATOM   1339  C   HIS B  83      -8.450  -7.960   3.865  1.00  0.00           C  
ATOM   1340  O   HIS B  83      -9.316  -7.078   3.825  1.00  0.00           O  
ATOM   1341  CB  HIS B  83      -6.109  -7.651   4.725  1.00  0.00           C  
ATOM   1342  CG  HIS B  83      -5.982  -6.200   4.466  1.00  0.00           C  
ATOM   1343  ND1 HIS B  83      -5.899  -5.279   5.487  1.00  0.00           N  
ATOM   1344  CD2 HIS B  83      -5.939  -5.492   3.323  1.00  0.00           C  
ATOM   1345  CE1 HIS B  83      -5.814  -4.065   4.979  1.00  0.00           C  
ATOM   1346  NE2 HIS B  83      -5.827  -4.161   3.676  1.00  0.00           N  
ATOM   1347  H   HIS B  83      -6.642  -9.963   5.544  1.00  0.00           H  
ATOM   1348  HA  HIS B  83      -7.908  -7.460   5.870  1.00  0.00           H  
ATOM   1349 1HB  HIS B  83      -5.440  -7.916   5.552  1.00  0.00           H  
ATOM   1350 2HB  HIS B  83      -5.761  -8.187   3.846  1.00  0.00           H  
ATOM   1351  HD2 HIS B  83      -5.983  -5.902   2.313  1.00  0.00           H  
ATOM   1352  HE1 HIS B  83      -5.733  -3.135   5.546  1.00  0.00           H  
ATOM   1353  HE2 HIS B  83      -5.756  -3.351   3.043  1.00  0.00           H  
ATOM   1354  N   PHE B  84      -8.265  -8.845   2.882  1.00  0.00           N  
ATOM   1355  CA  PHE B  84      -9.088  -8.863   1.686  1.00  0.00           C  
ATOM   1356  C   PHE B  84     -10.563  -9.000   2.025  1.00  0.00           C  
ATOM   1357  O   PHE B  84     -11.396  -8.270   1.484  1.00  0.00           O  
ATOM   1358  CB  PHE B  84      -8.708  -9.998   0.752  1.00  0.00           C  
ATOM   1359  CG  PHE B  84      -9.618 -10.063  -0.405  1.00  0.00           C  
ATOM   1360  CD1 PHE B  84      -9.437  -9.224  -1.484  1.00  0.00           C  
ATOM   1361  CD2 PHE B  84     -10.691 -10.953  -0.412  1.00  0.00           C  
ATOM   1362  CE1 PHE B  84     -10.294  -9.275  -2.546  1.00  0.00           C  
ATOM   1363  CE2 PHE B  84     -11.547 -10.994  -1.470  1.00  0.00           C  
ATOM   1364  CZ  PHE B  84     -11.348 -10.158  -2.539  1.00  0.00           C  
ATOM   1365  H   PHE B  84      -7.521  -9.537   2.965  1.00  0.00           H  
ATOM   1366  HA  PHE B  84      -8.943  -7.921   1.158  1.00  0.00           H  
ATOM   1367 1HB  PHE B  84      -7.686  -9.862   0.395  1.00  0.00           H  
ATOM   1368 2HB  PHE B  84      -8.750 -10.946   1.284  1.00  0.00           H  
ATOM   1369  HD1 PHE B  84      -8.607  -8.524  -1.481  1.00  0.00           H  
ATOM   1370  HD2 PHE B  84     -10.850 -11.617   0.441  1.00  0.00           H  
ATOM   1371  HE1 PHE B  84     -10.148  -8.625  -3.398  1.00  0.00           H  
ATOM   1372  HE2 PHE B  84     -12.388 -11.689  -1.467  1.00  0.00           H  
ATOM   1373  HZ  PHE B  84     -12.030 -10.195  -3.385  1.00  0.00           H  
ATOM   1374  N   LEU B  85     -10.897  -9.951   2.896  1.00  0.00           N  
ATOM   1375  CA  LEU B  85     -12.285 -10.175   3.251  1.00  0.00           C  
ATOM   1376  C   LEU B  85     -12.871  -8.930   3.918  1.00  0.00           C  
ATOM   1377  O   LEU B  85     -14.039  -8.596   3.701  1.00  0.00           O  
ATOM   1378  CB  LEU B  85     -12.388 -11.406   4.149  1.00  0.00           C  
ATOM   1379  CG  LEU B  85     -12.056 -12.774   3.447  1.00  0.00           C  
ATOM   1380  CD1 LEU B  85     -11.979 -13.860   4.501  1.00  0.00           C  
ATOM   1381  CD2 LEU B  85     -13.124 -13.125   2.384  1.00  0.00           C  
ATOM   1382  H   LEU B  85     -10.169 -10.538   3.309  1.00  0.00           H  
ATOM   1383  HA  LEU B  85     -12.845 -10.375   2.339  1.00  0.00           H  
ATOM   1384 1HB  LEU B  85     -11.686 -11.281   4.976  1.00  0.00           H  
ATOM   1385 2HB  LEU B  85     -13.395 -11.462   4.553  1.00  0.00           H  
ATOM   1386  HG  LEU B  85     -11.089 -12.707   2.961  1.00  0.00           H  
ATOM   1387 1HD1 LEU B  85     -11.726 -14.812   4.025  1.00  0.00           H  
ATOM   1388 2HD1 LEU B  85     -11.204 -13.605   5.227  1.00  0.00           H  
ATOM   1389 3HD1 LEU B  85     -12.936 -13.952   5.008  1.00  0.00           H  
ATOM   1390 1HD2 LEU B  85     -12.863 -14.078   1.926  1.00  0.00           H  
ATOM   1391 2HD2 LEU B  85     -14.101 -13.207   2.860  1.00  0.00           H  
ATOM   1392 3HD2 LEU B  85     -13.172 -12.371   1.605  1.00  0.00           H  
ATOM   1393  N   SER B  86     -12.068  -8.217   4.714  1.00  0.00           N  
ATOM   1394  CA  SER B  86     -12.542  -6.977   5.318  1.00  0.00           C  
ATOM   1395  C   SER B  86     -12.875  -5.959   4.215  1.00  0.00           C  
ATOM   1396  O   SER B  86     -13.947  -5.346   4.234  1.00  0.00           O  
ATOM   1397  CB  SER B  86     -11.495  -6.414   6.259  1.00  0.00           C  
ATOM   1398  OG  SER B  86     -11.934  -5.218   6.842  1.00  0.00           O  
ATOM   1399  H   SER B  86     -11.121  -8.547   4.910  1.00  0.00           H  
ATOM   1400  HA  SER B  86     -13.454  -7.184   5.867  1.00  0.00           H  
ATOM   1401 1HB  SER B  86     -11.277  -7.143   7.039  1.00  0.00           H  
ATOM   1402 2HB  SER B  86     -10.571  -6.236   5.710  1.00  0.00           H  
ATOM   1403  HG  SER B  86     -11.223  -4.927   7.418  1.00  0.00           H  
ATOM   1404  N   LEU B  87     -11.974  -5.810   3.228  1.00  0.00           N  
ATOM   1405  CA  LEU B  87     -12.194  -4.875   2.117  1.00  0.00           C  
ATOM   1406  C   LEU B  87     -13.491  -5.209   1.388  1.00  0.00           C  
ATOM   1407  O   LEU B  87     -14.351  -4.344   1.175  1.00  0.00           O  
ATOM   1408  CB  LEU B  87     -11.047  -4.968   1.079  1.00  0.00           C  
ATOM   1409  CG  LEU B  87     -11.217  -4.096  -0.203  1.00  0.00           C  
ATOM   1410  CD1 LEU B  87     -11.171  -2.642   0.175  1.00  0.00           C  
ATOM   1411  CD2 LEU B  87     -10.139  -4.443  -1.237  1.00  0.00           C  
ATOM   1412  H   LEU B  87     -11.107  -6.352   3.270  1.00  0.00           H  
ATOM   1413  HA  LEU B  87     -12.257  -3.863   2.513  1.00  0.00           H  
ATOM   1414 1HB  LEU B  87     -10.115  -4.681   1.564  1.00  0.00           H  
ATOM   1415 2HB  LEU B  87     -10.951  -5.995   0.753  1.00  0.00           H  
ATOM   1416  HG  LEU B  87     -12.198  -4.290  -0.626  1.00  0.00           H  
ATOM   1417 1HD1 LEU B  87     -11.324  -2.016  -0.706  1.00  0.00           H  
ATOM   1418 2HD1 LEU B  87     -11.936  -2.443   0.901  1.00  0.00           H  
ATOM   1419 3HD1 LEU B  87     -10.201  -2.416   0.613  1.00  0.00           H  
ATOM   1420 1HD2 LEU B  87     -10.288  -3.834  -2.129  1.00  0.00           H  
ATOM   1421 2HD2 LEU B  87      -9.153  -4.240  -0.815  1.00  0.00           H  
ATOM   1422 3HD2 LEU B  87     -10.211  -5.501  -1.500  1.00  0.00           H  
ATOM   1423  N   GLN B  88     -13.628  -6.477   1.019  1.00  0.00           N  
ATOM   1424  CA  GLN B  88     -14.787  -6.940   0.285  1.00  0.00           C  
ATOM   1425  C   GLN B  88     -16.061  -6.688   1.075  1.00  0.00           C  
ATOM   1426  O   GLN B  88     -17.026  -6.128   0.552  1.00  0.00           O  
ATOM   1427  CB  GLN B  88     -14.609  -8.426  -0.049  1.00  0.00           C  
ATOM   1428  CG  GLN B  88     -15.698  -9.048  -0.901  1.00  0.00           C  
ATOM   1429  CD  GLN B  88     -15.323 -10.470  -1.326  1.00  0.00           C  
ATOM   1430  OE1 GLN B  88     -14.878 -11.279  -0.506  1.00  0.00           O  
ATOM   1431  NE2 GLN B  88     -15.501 -10.782  -2.605  1.00  0.00           N  
ATOM   1432  H   GLN B  88     -12.885  -7.141   1.246  1.00  0.00           H  
ATOM   1433  HA  GLN B  88     -14.863  -6.381  -0.634  1.00  0.00           H  
ATOM   1434 1HB  GLN B  88     -13.656  -8.562  -0.565  1.00  0.00           H  
ATOM   1435 2HB  GLN B  88     -14.548  -8.992   0.881  1.00  0.00           H  
ATOM   1436 1HG  GLN B  88     -16.620  -9.087  -0.319  1.00  0.00           H  
ATOM   1437 2HG  GLN B  88     -15.845  -8.440  -1.793  1.00  0.00           H  
ATOM   1438 1HE2 GLN B  88     -15.270 -11.699  -2.933  1.00  0.00           H  
ATOM   1439 2HE2 GLN B  88     -15.872 -10.108  -3.244  1.00  0.00           H  
ATOM   1440  N   ARG B  89     -16.049  -7.017   2.363  1.00  0.00           N  
ATOM   1441  CA  ARG B  89     -17.218  -6.824   3.202  1.00  0.00           C  
ATOM   1442  C   ARG B  89     -17.658  -5.355   3.238  1.00  0.00           C  
ATOM   1443  O   ARG B  89     -18.853  -5.059   3.174  1.00  0.00           O  
ATOM   1444  CB  ARG B  89     -16.932  -7.321   4.613  1.00  0.00           C  
ATOM   1445  CG  ARG B  89     -18.121  -7.337   5.547  1.00  0.00           C  
ATOM   1446  CD  ARG B  89     -17.772  -7.865   6.914  1.00  0.00           C  
ATOM   1447  NE  ARG B  89     -17.330  -9.271   6.876  1.00  0.00           N  
ATOM   1448  CZ  ARG B  89     -16.054  -9.687   7.080  1.00  0.00           C  
ATOM   1449  NH1 ARG B  89     -15.117  -8.819   7.375  1.00  0.00           N  
ATOM   1450  NH2 ARG B  89     -15.751 -10.974   6.993  1.00  0.00           N  
ATOM   1451  H   ARG B  89     -15.225  -7.456   2.774  1.00  0.00           H  
ATOM   1452  HA  ARG B  89     -18.032  -7.417   2.789  1.00  0.00           H  
ATOM   1453 1HB  ARG B  89     -16.532  -8.332   4.564  1.00  0.00           H  
ATOM   1454 2HB  ARG B  89     -16.162  -6.690   5.063  1.00  0.00           H  
ATOM   1455 1HG  ARG B  89     -18.501  -6.323   5.657  1.00  0.00           H  
ATOM   1456 2HG  ARG B  89     -18.901  -7.970   5.124  1.00  0.00           H  
ATOM   1457 1HD  ARG B  89     -16.963  -7.264   7.329  1.00  0.00           H  
ATOM   1458 2HD  ARG B  89     -18.643  -7.799   7.563  1.00  0.00           H  
ATOM   1459  HE  ARG B  89     -18.020  -9.973   6.653  1.00  0.00           H  
ATOM   1460 1HH1 ARG B  89     -15.344  -7.838   7.449  1.00  0.00           H  
ATOM   1461 2HH1 ARG B  89     -14.169  -9.133   7.529  1.00  0.00           H  
ATOM   1462 1HH2 ARG B  89     -16.472 -11.648   6.771  1.00  0.00           H  
ATOM   1463 2HH2 ARG B  89     -14.802 -11.279   7.150  1.00  0.00           H  
ATOM   1464  N   MET B  90     -16.696  -4.429   3.326  1.00  0.00           N  
ATOM   1465  CA  MET B  90     -17.020  -3.005   3.381  1.00  0.00           C  
ATOM   1466  C   MET B  90     -17.515  -2.394   2.061  1.00  0.00           C  
ATOM   1467  O   MET B  90     -18.327  -1.466   2.087  1.00  0.00           O  
ATOM   1468  CB  MET B  90     -15.804  -2.220   3.883  1.00  0.00           C  
ATOM   1469  CG  MET B  90     -15.409  -2.505   5.336  1.00  0.00           C  
ATOM   1470  SD  MET B  90     -16.728  -2.094   6.523  1.00  0.00           S  
ATOM   1471  CE  MET B  90     -17.440  -3.697   6.896  1.00  0.00           C  
ATOM   1472  H   MET B  90     -15.718  -4.724   3.386  1.00  0.00           H  
ATOM   1473  HA  MET B  90     -17.822  -2.882   4.106  1.00  0.00           H  
ATOM   1474 1HB  MET B  90     -14.943  -2.474   3.258  1.00  0.00           H  
ATOM   1475 2HB  MET B  90     -15.983  -1.150   3.773  1.00  0.00           H  
ATOM   1476 1HG  MET B  90     -15.173  -3.561   5.440  1.00  0.00           H  
ATOM   1477 2HG  MET B  90     -14.521  -1.934   5.591  1.00  0.00           H  
ATOM   1478 1HE  MET B  90     -18.252  -3.579   7.614  1.00  0.00           H  
ATOM   1479 2HE  MET B  90     -17.827  -4.140   5.980  1.00  0.00           H  
ATOM   1480 3HE  MET B  90     -16.672  -4.349   7.318  1.00  0.00           H  
ATOM   1481  N   PHE B  91     -17.046  -2.900   0.915  1.00  0.00           N  
ATOM   1482  CA  PHE B  91     -17.430  -2.300  -0.369  1.00  0.00           C  
ATOM   1483  C   PHE B  91     -18.173  -3.210  -1.366  1.00  0.00           C  
ATOM   1484  O   PHE B  91     -18.475  -2.768  -2.477  1.00  0.00           O  
ATOM   1485  CB  PHE B  91     -16.177  -1.749  -1.041  1.00  0.00           C  
ATOM   1486  CG  PHE B  91     -15.504  -0.685  -0.233  1.00  0.00           C  
ATOM   1487  CD1 PHE B  91     -14.428  -1.004   0.558  1.00  0.00           C  
ATOM   1488  CD2 PHE B  91     -15.935   0.616  -0.255  1.00  0.00           C  
ATOM   1489  CE1 PHE B  91     -13.787  -0.047   1.326  1.00  0.00           C  
ATOM   1490  CE2 PHE B  91     -15.305   1.573   0.503  1.00  0.00           C  
ATOM   1491  CZ  PHE B  91     -14.226   1.243   1.298  1.00  0.00           C  
ATOM   1492  H   PHE B  91     -16.365  -3.664   0.943  1.00  0.00           H  
ATOM   1493  HA  PHE B  91     -18.083  -1.457  -0.150  1.00  0.00           H  
ATOM   1494 1HB  PHE B  91     -15.470  -2.554  -1.180  1.00  0.00           H  
ATOM   1495 2HB  PHE B  91     -16.424  -1.344  -2.020  1.00  0.00           H  
ATOM   1496  HD1 PHE B  91     -14.097  -2.034   0.573  1.00  0.00           H  
ATOM   1497  HD2 PHE B  91     -16.786   0.883  -0.880  1.00  0.00           H  
ATOM   1498  HE1 PHE B  91     -12.934  -0.317   1.953  1.00  0.00           H  
ATOM   1499  HE2 PHE B  91     -15.656   2.587   0.472  1.00  0.00           H  
ATOM   1500  HZ  PHE B  91     -13.726   2.007   1.899  1.00  0.00           H  
ATOM   1501  N   ASN B  92     -18.558  -4.425  -0.965  1.00  0.00           N  
ATOM   1502  CA  ASN B  92     -19.154  -5.416  -1.881  1.00  0.00           C  
ATOM   1503  C   ASN B  92     -20.225  -4.906  -2.845  1.00  0.00           C  
ATOM   1504  O   ASN B  92     -20.188  -5.239  -4.027  1.00  0.00           O  
ATOM   1505  CB  ASN B  92     -19.762  -6.564  -1.086  1.00  0.00           C  
ATOM   1506  CG  ASN B  92     -20.148  -7.737  -1.938  1.00  0.00           C  
ATOM   1507  OD1 ASN B  92     -19.341  -8.269  -2.710  1.00  0.00           O  
ATOM   1508  ND2 ASN B  92     -21.384  -8.161  -1.804  1.00  0.00           N  
ATOM   1509  H   ASN B  92     -18.308  -4.740  -0.031  1.00  0.00           H  
ATOM   1510  HA  ASN B  92     -18.345  -5.820  -2.485  1.00  0.00           H  
ATOM   1511 1HB  ASN B  92     -19.067  -6.912  -0.339  1.00  0.00           H  
ATOM   1512 2HB  ASN B  92     -20.647  -6.209  -0.561  1.00  0.00           H  
ATOM   1513 1HD2 ASN B  92     -21.705  -8.943  -2.340  1.00  0.00           H  
ATOM   1514 2HD2 ASN B  92     -22.000  -7.705  -1.163  1.00  0.00           H  
ATOM   1515  N   ASN B  93     -21.192  -4.134  -2.356  1.00  0.00           N  
ATOM   1516  CA  ASN B  93     -22.258  -3.636  -3.230  1.00  0.00           C  
ATOM   1517  C   ASN B  93     -22.381  -2.127  -3.106  1.00  0.00           C  
ATOM   1518  O   ASN B  93     -23.479  -1.585  -3.188  1.00  0.00           O  
ATOM   1519  CB  ASN B  93     -23.597  -4.282  -2.897  1.00  0.00           C  
ATOM   1520  CG  ASN B  93     -23.663  -5.761  -3.204  1.00  0.00           C  
ATOM   1521  OD1 ASN B  93     -23.417  -6.194  -4.336  1.00  0.00           O  
ATOM   1522  ND2 ASN B  93     -24.014  -6.543  -2.213  1.00  0.00           N  
ATOM   1523  H   ASN B  93     -21.178  -3.884  -1.378  1.00  0.00           H  
ATOM   1524  HA  ASN B  93     -21.998  -3.853  -4.268  1.00  0.00           H  
ATOM   1525 1HB  ASN B  93     -23.808  -4.138  -1.836  1.00  0.00           H  
ATOM   1526 2HB  ASN B  93     -24.386  -3.775  -3.454  1.00  0.00           H  
ATOM   1527 1HD2 ASN B  93     -24.084  -7.530  -2.360  1.00  0.00           H  
ATOM   1528 2HD2 ASN B  93     -24.214  -6.154  -1.315  1.00  0.00           H  
ATOM   1529  N   CYS B  94     -21.264  -1.462  -2.854  1.00  0.00           N  
ATOM   1530  CA  CYS B  94     -21.245  -0.014  -2.657  1.00  0.00           C  
ATOM   1531  C   CYS B  94     -21.192   0.810  -3.954  1.00  0.00           C  
ATOM   1532  O   CYS B  94     -20.406   0.504  -4.851  1.00  0.00           O  
ATOM   1533  CB  CYS B  94     -20.048   0.337  -1.783  1.00  0.00           C  
ATOM   1534  SG  CYS B  94     -19.923   2.064  -1.350  1.00  0.00           S  
ATOM   1535  H   CYS B  94     -20.379  -1.976  -2.804  1.00  0.00           H  
ATOM   1536  HA  CYS B  94     -22.153   0.264  -2.119  1.00  0.00           H  
ATOM   1537 1HB  CYS B  94     -20.088  -0.251  -0.874  1.00  0.00           H  
ATOM   1538 2HB  CYS B  94     -19.134   0.048  -2.297  1.00  0.00           H  
ATOM   1539  N   GLU B  95     -22.020   1.864  -4.059  1.00  0.00           N  
ATOM   1540  CA  GLU B  95     -21.936   2.790  -5.190  1.00  0.00           C  
ATOM   1541  C   GLU B  95     -21.318   4.115  -4.714  1.00  0.00           C  
ATOM   1542  O   GLU B  95     -20.504   4.737  -5.413  1.00  0.00           O  
ATOM   1543  CB  GLU B  95     -23.326   3.041  -5.820  1.00  0.00           C  
ATOM   1544  CG  GLU B  95     -24.014   1.782  -6.408  1.00  0.00           C  
ATOM   1545  CD  GLU B  95     -25.441   2.025  -6.987  1.00  0.00           C  
ATOM   1546  OE1 GLU B  95     -25.586   2.617  -8.039  1.00  0.00           O  
ATOM   1547  OE2 GLU B  95     -26.380   1.638  -6.338  1.00  0.00           O  
ATOM   1548  H   GLU B  95     -22.704   2.067  -3.340  1.00  0.00           H  
ATOM   1549  HA  GLU B  95     -21.285   2.367  -5.935  1.00  0.00           H  
ATOM   1550 1HB  GLU B  95     -23.992   3.466  -5.081  1.00  0.00           H  
ATOM   1551 2HB  GLU B  95     -23.228   3.776  -6.616  1.00  0.00           H  
ATOM   1552 1HG  GLU B  95     -23.376   1.387  -7.198  1.00  0.00           H  
ATOM   1553 2HG  GLU B  95     -24.068   1.025  -5.634  1.00  0.00           H  
ATOM   1554  N   VAL B  96     -21.674   4.517  -3.495  1.00  0.00           N  
ATOM   1555  CA  VAL B  96     -21.172   5.757  -2.915  1.00  0.00           C  
ATOM   1556  C   VAL B  96     -20.455   5.521  -1.594  1.00  0.00           C  
ATOM   1557  O   VAL B  96     -21.045   4.991  -0.652  1.00  0.00           O  
ATOM   1558  CB  VAL B  96     -22.331   6.719  -2.647  1.00  0.00           C  
ATOM   1559  CG1 VAL B  96     -21.804   7.998  -2.000  1.00  0.00           C  
ATOM   1560  CG2 VAL B  96     -23.089   7.001  -3.949  1.00  0.00           C  
ATOM   1561  H   VAL B  96     -22.365   3.970  -2.987  1.00  0.00           H  
ATOM   1562  HA  VAL B  96     -20.473   6.217  -3.615  1.00  0.00           H  
ATOM   1563  HB  VAL B  96     -22.985   6.264  -1.952  1.00  0.00           H  
ATOM   1564 1HG1 VAL B  96     -22.636   8.665  -1.786  1.00  0.00           H  
ATOM   1565 2HG1 VAL B  96     -21.292   7.756  -1.068  1.00  0.00           H  
ATOM   1566 3HG1 VAL B  96     -21.107   8.491  -2.678  1.00  0.00           H  
ATOM   1567 1HG2 VAL B  96     -23.924   7.669  -3.745  1.00  0.00           H  
ATOM   1568 2HG2 VAL B  96     -22.416   7.470  -4.671  1.00  0.00           H  
ATOM   1569 3HG2 VAL B  96     -23.473   6.067  -4.361  1.00  0.00           H  
ATOM   1570  N   VAL B  97     -19.209   5.971  -1.502  1.00  0.00           N  
ATOM   1571  CA  VAL B  97     -18.452   5.798  -0.270  1.00  0.00           C  
ATOM   1572  C   VAL B  97     -18.501   7.090   0.544  1.00  0.00           C  
ATOM   1573  O   VAL B  97     -18.062   8.140   0.071  1.00  0.00           O  
ATOM   1574  CB  VAL B  97     -16.973   5.474  -0.585  1.00  0.00           C  
ATOM   1575  CG1 VAL B  97     -16.229   5.286   0.682  1.00  0.00           C  
ATOM   1576  CG2 VAL B  97     -16.866   4.277  -1.492  1.00  0.00           C  
ATOM   1577  H   VAL B  97     -18.772   6.399  -2.319  1.00  0.00           H  
ATOM   1578  HA  VAL B  97     -18.893   4.992   0.317  1.00  0.00           H  
ATOM   1579  HB  VAL B  97     -16.534   6.306  -1.070  1.00  0.00           H  
ATOM   1580 1HG1 VAL B  97     -15.184   5.089   0.469  1.00  0.00           H  
ATOM   1581 2HG1 VAL B  97     -16.318   6.177   1.268  1.00  0.00           H  
ATOM   1582 3HG1 VAL B  97     -16.663   4.452   1.219  1.00  0.00           H  
ATOM   1583 1HG2 VAL B  97     -15.819   4.080  -1.716  1.00  0.00           H  
ATOM   1584 2HG2 VAL B  97     -17.289   3.422  -1.019  1.00  0.00           H  
ATOM   1585 3HG2 VAL B  97     -17.404   4.488  -2.417  1.00  0.00           H  
ATOM   1586  N   LEU B  98     -19.031   7.034   1.768  1.00  0.00           N  
ATOM   1587  CA  LEU B  98     -19.130   8.250   2.584  1.00  0.00           C  
ATOM   1588  C   LEU B  98     -17.792   8.641   3.219  1.00  0.00           C  
ATOM   1589  O   LEU B  98     -17.504   9.824   3.421  1.00  0.00           O  
ATOM   1590  CB  LEU B  98     -20.183   8.059   3.657  1.00  0.00           C  
ATOM   1591  CG  LEU B  98     -21.573   7.840   3.114  1.00  0.00           C  
ATOM   1592  CD1 LEU B  98     -22.479   7.382   4.245  1.00  0.00           C  
ATOM   1593  CD2 LEU B  98     -22.075   9.126   2.449  1.00  0.00           C  
ATOM   1594  H   LEU B  98     -19.409   6.151   2.127  1.00  0.00           H  
ATOM   1595  HA  LEU B  98     -19.447   9.064   1.937  1.00  0.00           H  
ATOM   1596 1HB  LEU B  98     -19.914   7.183   4.256  1.00  0.00           H  
ATOM   1597 2HB  LEU B  98     -20.196   8.934   4.302  1.00  0.00           H  
ATOM   1598  HG  LEU B  98     -21.536   7.048   2.373  1.00  0.00           H  
ATOM   1599 1HD1 LEU B  98     -23.480   7.199   3.866  1.00  0.00           H  
ATOM   1600 2HD1 LEU B  98     -22.078   6.459   4.672  1.00  0.00           H  
ATOM   1601 3HD1 LEU B  98     -22.521   8.151   5.013  1.00  0.00           H  
ATOM   1602 1HD2 LEU B  98     -23.074   8.959   2.043  1.00  0.00           H  
ATOM   1603 2HD2 LEU B  98     -22.111   9.929   3.185  1.00  0.00           H  
ATOM   1604 3HD2 LEU B  98     -21.397   9.401   1.640  1.00  0.00           H  
ATOM   1605  N   GLY B  99     -16.981   7.642   3.529  1.00  0.00           N  
ATOM   1606  CA  GLY B  99     -15.654   7.828   4.073  1.00  0.00           C  
ATOM   1607  C   GLY B  99     -14.661   7.728   2.927  1.00  0.00           C  
ATOM   1608  O   GLY B  99     -14.906   8.262   1.833  1.00  0.00           O  
ATOM   1609  H   GLY B  99     -17.308   6.689   3.425  1.00  0.00           H  
ATOM   1610 1HA  GLY B  99     -15.578   8.800   4.556  1.00  0.00           H  
ATOM   1611 2HA  GLY B  99     -15.451   7.061   4.822  1.00  0.00           H  
ATOM   1612  N   ASN B 100     -13.522   7.097   3.193  1.00  0.00           N  
ATOM   1613  CA  ASN B 100     -12.478   6.988   2.188  1.00  0.00           C  
ATOM   1614  C   ASN B 100     -12.531   5.607   1.530  1.00  0.00           C  
ATOM   1615  O   ASN B 100     -13.050   4.642   2.113  1.00  0.00           O  
ATOM   1616  CB  ASN B 100     -11.142   7.201   2.833  1.00  0.00           C  
ATOM   1617  CG  ASN B 100     -11.104   8.463   3.614  1.00  0.00           C  
ATOM   1618  OD1 ASN B 100     -11.149   9.603   3.124  1.00  0.00           O  
ATOM   1619  ND2 ASN B 100     -11.028   8.253   4.902  1.00  0.00           N  
ATOM   1620  H   ASN B 100     -13.372   6.684   4.109  1.00  0.00           H  
ATOM   1621  HA  ASN B 100     -12.636   7.737   1.409  1.00  0.00           H  
ATOM   1622 1HB  ASN B 100     -10.898   6.366   3.477  1.00  0.00           H  
ATOM   1623 2HB  ASN B 100     -10.375   7.240   2.064  1.00  0.00           H  
ATOM   1624 1HD2 ASN B 100     -10.985   9.016   5.547  1.00  0.00           H  
ATOM   1625 2HD2 ASN B 100     -11.016   7.281   5.230  1.00  0.00           H  
ATOM   1626  N   LEU B 101     -11.976   5.506   0.332  1.00  0.00           N  
ATOM   1627  CA  LEU B 101     -11.841   4.218  -0.335  1.00  0.00           C  
ATOM   1628  C   LEU B 101     -10.392   3.792  -0.220  1.00  0.00           C  
ATOM   1629  O   LEU B 101      -9.514   4.427  -0.803  1.00  0.00           O  
ATOM   1630  CB  LEU B 101     -12.262   4.329  -1.800  1.00  0.00           C  
ATOM   1631  CG  LEU B 101     -12.082   3.082  -2.695  1.00  0.00           C  
ATOM   1632  CD1 LEU B 101     -12.947   1.931  -2.195  1.00  0.00           C  
ATOM   1633  CD2 LEU B 101     -12.464   3.451  -4.120  1.00  0.00           C  
ATOM   1634  H   LEU B 101     -11.572   6.342  -0.093  1.00  0.00           H  
ATOM   1635  HA  LEU B 101     -12.467   3.482   0.166  1.00  0.00           H  
ATOM   1636 1HB  LEU B 101     -13.310   4.609  -1.831  1.00  0.00           H  
ATOM   1637 2HB  LEU B 101     -11.690   5.117  -2.237  1.00  0.00           H  
ATOM   1638  HG  LEU B 101     -11.039   2.762  -2.668  1.00  0.00           H  
ATOM   1639 1HD1 LEU B 101     -12.805   1.060  -2.835  1.00  0.00           H  
ATOM   1640 2HD1 LEU B 101     -12.654   1.679  -1.179  1.00  0.00           H  
ATOM   1641 3HD1 LEU B 101     -13.996   2.225  -2.211  1.00  0.00           H  
ATOM   1642 1HD2 LEU B 101     -12.332   2.592  -4.753  1.00  0.00           H  
ATOM   1643 2HD2 LEU B 101     -13.497   3.761  -4.138  1.00  0.00           H  
ATOM   1644 3HD2 LEU B 101     -11.835   4.264  -4.477  1.00  0.00           H  
ATOM   1645  N   GLU B 102     -10.143   2.737   0.537  1.00  0.00           N  
ATOM   1646  CA  GLU B 102      -8.781   2.289   0.769  1.00  0.00           C  
ATOM   1647  C   GLU B 102      -8.619   0.856   0.291  1.00  0.00           C  
ATOM   1648  O   GLU B 102      -9.214  -0.065   0.851  1.00  0.00           O  
ATOM   1649  CB  GLU B 102      -8.438   2.413   2.255  1.00  0.00           C  
ATOM   1650  CG  GLU B 102      -8.502   3.868   2.824  1.00  0.00           C  
ATOM   1651  CD  GLU B 102      -8.181   3.914   4.293  1.00  0.00           C  
ATOM   1652  OE1 GLU B 102      -7.449   4.788   4.748  1.00  0.00           O  
ATOM   1653  OE2 GLU B 102      -8.697   3.063   4.988  1.00  0.00           O  
ATOM   1654  H   GLU B 102     -10.910   2.250   0.982  1.00  0.00           H  
ATOM   1655  HA  GLU B 102      -8.097   2.914   0.201  1.00  0.00           H  
ATOM   1656 1HB  GLU B 102      -9.106   1.785   2.829  1.00  0.00           H  
ATOM   1657 2HB  GLU B 102      -7.424   2.042   2.418  1.00  0.00           H  
ATOM   1658 1HG  GLU B 102      -7.810   4.493   2.291  1.00  0.00           H  
ATOM   1659 2HG  GLU B 102      -9.505   4.269   2.667  1.00  0.00           H  
ATOM   1660  N   ILE B 103      -7.844   0.684  -0.768  1.00  0.00           N  
ATOM   1661  CA  ILE B 103      -7.617  -0.620  -1.367  1.00  0.00           C  
ATOM   1662  C   ILE B 103      -6.158  -0.941  -1.159  1.00  0.00           C  
ATOM   1663  O   ILE B 103      -5.291  -0.435  -1.885  1.00  0.00           O  
ATOM   1664  CB  ILE B 103      -7.934  -0.566  -2.869  1.00  0.00           C  
ATOM   1665  CG1 ILE B 103      -9.386  -0.125  -3.060  1.00  0.00           C  
ATOM   1666  CG2 ILE B 103      -7.694  -1.950  -3.528  1.00  0.00           C  
ATOM   1667  CD1 ILE B 103      -9.683   0.290  -4.445  1.00  0.00           C  
ATOM   1668  H   ILE B 103      -7.376   1.501  -1.154  1.00  0.00           H  
ATOM   1669  HA  ILE B 103      -8.229  -1.374  -0.873  1.00  0.00           H  
ATOM   1670  HB  ILE B 103      -7.297   0.173  -3.343  1.00  0.00           H  
ATOM   1671 1HG1 ILE B 103     -10.043  -0.957  -2.801  1.00  0.00           H  
ATOM   1672 2HG1 ILE B 103      -9.606   0.708  -2.400  1.00  0.00           H  
ATOM   1673 1HG2 ILE B 103      -7.919  -1.896  -4.590  1.00  0.00           H  
ATOM   1674 2HG2 ILE B 103      -6.651  -2.243  -3.393  1.00  0.00           H  
ATOM   1675 3HG2 ILE B 103      -8.334  -2.690  -3.064  1.00  0.00           H  
ATOM   1676 1HD1 ILE B 103     -10.729   0.581  -4.528  1.00  0.00           H  
ATOM   1677 2HD1 ILE B 103      -9.048   1.134  -4.709  1.00  0.00           H  
ATOM   1678 3HD1 ILE B 103      -9.476  -0.528  -5.104  1.00  0.00           H  
ATOM   1679  N   THR B 104      -5.882  -1.765  -0.168  1.00  0.00           N  
ATOM   1680  CA  THR B 104      -4.500  -2.030   0.155  1.00  0.00           C  
ATOM   1681  C   THR B 104      -4.209  -3.505   0.296  1.00  0.00           C  
ATOM   1682  O   THR B 104      -5.088  -4.296   0.632  1.00  0.00           O  
ATOM   1683  CB  THR B 104      -4.091  -1.291   1.459  1.00  0.00           C  
ATOM   1684  OG1 THR B 104      -4.904  -1.773   2.563  1.00  0.00           O  
ATOM   1685  CG2 THR B 104      -4.282   0.261   1.313  1.00  0.00           C  
ATOM   1686  H   THR B 104      -6.630  -2.174   0.374  1.00  0.00           H  
ATOM   1687  HA  THR B 104      -3.892  -1.664  -0.660  1.00  0.00           H  
ATOM   1688  HB  THR B 104      -3.040  -1.500   1.666  1.00  0.00           H  
ATOM   1689  HG1 THR B 104      -4.516  -1.467   3.397  1.00  0.00           H  
ATOM   1690 1HG2 THR B 104      -3.976   0.756   2.236  1.00  0.00           H  
ATOM   1691 2HG2 THR B 104      -3.673   0.621   0.491  1.00  0.00           H  
ATOM   1692 3HG2 THR B 104      -5.324   0.497   1.117  1.00  0.00           H  
ATOM   1693  N   TYR B 105      -2.966  -3.867   0.034  1.00  0.00           N  
ATOM   1694  CA  TYR B 105      -2.466  -5.230   0.219  1.00  0.00           C  
ATOM   1695  C   TYR B 105      -3.261  -6.346  -0.487  1.00  0.00           C  
ATOM   1696  O   TYR B 105      -3.160  -7.510  -0.091  1.00  0.00           O  
ATOM   1697  CB  TYR B 105      -2.398  -5.557   1.722  1.00  0.00           C  
ATOM   1698  CG  TYR B 105      -1.504  -4.657   2.576  1.00  0.00           C  
ATOM   1699  CD1 TYR B 105      -2.075  -3.739   3.452  1.00  0.00           C  
ATOM   1700  CD2 TYR B 105      -0.125  -4.757   2.498  1.00  0.00           C  
ATOM   1701  CE1 TYR B 105      -1.277  -2.944   4.245  1.00  0.00           C  
ATOM   1702  CE2 TYR B 105       0.663  -3.957   3.297  1.00  0.00           C  
ATOM   1703  CZ  TYR B 105       0.101  -3.069   4.166  1.00  0.00           C  
ATOM   1704  OH  TYR B 105       0.923  -2.303   4.963  1.00  0.00           O  
ATOM   1705  H   TYR B 105      -2.329  -3.129  -0.280  1.00  0.00           H  
ATOM   1706  HA  TYR B 105      -1.462  -5.270  -0.181  1.00  0.00           H  
ATOM   1707 1HB  TYR B 105      -3.392  -5.510   2.134  1.00  0.00           H  
ATOM   1708 2HB  TYR B 105      -2.071  -6.560   1.857  1.00  0.00           H  
ATOM   1709  HD1 TYR B 105      -3.153  -3.654   3.518  1.00  0.00           H  
ATOM   1710  HD2 TYR B 105       0.340  -5.465   1.814  1.00  0.00           H  
ATOM   1711  HE1 TYR B 105      -1.728  -2.231   4.935  1.00  0.00           H  
ATOM   1712  HE2 TYR B 105       1.742  -4.023   3.242  1.00  0.00           H  
ATOM   1713  HH  TYR B 105       0.405  -1.619   5.413  1.00  0.00           H  
ATOM   1714  N   VAL B 106      -3.979  -6.047  -1.570  1.00  0.00           N  
ATOM   1715  CA  VAL B 106      -4.709  -7.096  -2.263  1.00  0.00           C  
ATOM   1716  C   VAL B 106      -3.687  -7.799  -3.122  1.00  0.00           C  
ATOM   1717  O   VAL B 106      -2.931  -7.126  -3.836  1.00  0.00           O  
ATOM   1718  CB  VAL B 106      -5.861  -6.542  -3.113  1.00  0.00           C  
ATOM   1719  CG1 VAL B 106      -6.564  -7.717  -3.837  1.00  0.00           C  
ATOM   1720  CG2 VAL B 106      -6.824  -5.749  -2.221  1.00  0.00           C  
ATOM   1721  H   VAL B 106      -4.044  -5.092  -1.896  1.00  0.00           H  
ATOM   1722  HA  VAL B 106      -5.121  -7.799  -1.538  1.00  0.00           H  
ATOM   1723  HB  VAL B 106      -5.455  -5.878  -3.878  1.00  0.00           H  
ATOM   1724 1HG1 VAL B 106      -7.360  -7.361  -4.449  1.00  0.00           H  
ATOM   1725 2HG1 VAL B 106      -5.874  -8.257  -4.463  1.00  0.00           H  
ATOM   1726 3HG1 VAL B 106      -6.966  -8.399  -3.102  1.00  0.00           H  
ATOM   1727 1HG2 VAL B 106      -7.625  -5.344  -2.822  1.00  0.00           H  
ATOM   1728 2HG2 VAL B 106      -7.235  -6.400  -1.452  1.00  0.00           H  
ATOM   1729 3HG2 VAL B 106      -6.289  -4.927  -1.742  1.00  0.00           H  
ATOM   1730  N   GLN B 107      -3.641  -9.118  -3.023  1.00  0.00           N  
ATOM   1731  CA  GLN B 107      -2.637  -9.911  -3.702  1.00  0.00           C  
ATOM   1732  C   GLN B 107      -3.081 -10.512  -5.022  1.00  0.00           C  
ATOM   1733  O   GLN B 107      -4.255 -10.453  -5.408  1.00  0.00           O  
ATOM   1734  CB  GLN B 107      -2.126 -11.033  -2.781  1.00  0.00           C  
ATOM   1735  CG  GLN B 107      -1.504 -10.539  -1.492  1.00  0.00           C  
ATOM   1736  CD  GLN B 107      -0.290  -9.698  -1.744  1.00  0.00           C  
ATOM   1737  OE1 GLN B 107       0.739 -10.175  -2.304  1.00  0.00           O  
ATOM   1738  NE2 GLN B 107      -0.405  -8.427  -1.384  1.00  0.00           N  
ATOM   1739  H   GLN B 107      -4.308  -9.582  -2.423  1.00  0.00           H  
ATOM   1740  HA  GLN B 107      -1.807  -9.256  -3.908  1.00  0.00           H  
ATOM   1741 1HB  GLN B 107      -2.940 -11.684  -2.518  1.00  0.00           H  
ATOM   1742 2HB  GLN B 107      -1.386 -11.634  -3.304  1.00  0.00           H  
ATOM   1743 1HG  GLN B 107      -2.234  -9.926  -0.967  1.00  0.00           H  
ATOM   1744 2HG  GLN B 107      -1.214 -11.388  -0.874  1.00  0.00           H  
ATOM   1745 1HE2 GLN B 107       0.351  -7.787  -1.531  1.00  0.00           H  
ATOM   1746 2HE2 GLN B 107      -1.283  -8.106  -0.936  1.00  0.00           H  
ATOM   1747  N   ARG B 108      -2.109 -11.076  -5.726  1.00  0.00           N  
ATOM   1748  CA  ARG B 108      -2.364 -11.764  -6.975  1.00  0.00           C  
ATOM   1749  C   ARG B 108      -3.454 -12.799  -6.842  1.00  0.00           C  
ATOM   1750  O   ARG B 108      -3.522 -13.537  -5.860  1.00  0.00           O  
ATOM   1751  CB  ARG B 108      -1.108 -12.431  -7.488  1.00  0.00           C  
ATOM   1752  CG  ARG B 108      -0.039 -11.474  -7.985  1.00  0.00           C  
ATOM   1753  CD  ARG B 108       1.170 -12.200  -8.412  1.00  0.00           C  
ATOM   1754  NE  ARG B 108       0.925 -13.030  -9.600  1.00  0.00           N  
ATOM   1755  CZ  ARG B 108       1.775 -13.964 -10.084  1.00  0.00           C  
ATOM   1756  NH1 ARG B 108       2.921 -14.192  -9.479  1.00  0.00           N  
ATOM   1757  NH2 ARG B 108       1.447 -14.650 -11.169  1.00  0.00           N  
ATOM   1758  H   ARG B 108      -1.161 -11.035  -5.369  1.00  0.00           H  
ATOM   1759  HA  ARG B 108      -2.680 -11.031  -7.713  1.00  0.00           H  
ATOM   1760 1HB  ARG B 108      -0.670 -13.032  -6.694  1.00  0.00           H  
ATOM   1761 2HB  ARG B 108      -1.367 -13.108  -8.302  1.00  0.00           H  
ATOM   1762 1HG  ARG B 108      -0.419 -10.903  -8.832  1.00  0.00           H  
ATOM   1763 2HG  ARG B 108       0.240 -10.782  -7.185  1.00  0.00           H  
ATOM   1764 1HD  ARG B 108       1.945 -11.478  -8.648  1.00  0.00           H  
ATOM   1765 2HD  ARG B 108       1.504 -12.841  -7.600  1.00  0.00           H  
ATOM   1766  HE  ARG B 108       0.058 -12.886 -10.100  1.00  0.00           H  
ATOM   1767 1HH1 ARG B 108       3.162 -13.662  -8.655  1.00  0.00           H  
ATOM   1768 2HH1 ARG B 108       3.557 -14.890  -9.837  1.00  0.00           H  
ATOM   1769 1HH2 ARG B 108       0.563 -14.475 -11.630  1.00  0.00           H  
ATOM   1770 2HH2 ARG B 108       2.076 -15.349 -11.537  1.00  0.00           H  
ATOM   1771  N   ASN B 109      -4.306 -12.816  -7.858  1.00  0.00           N  
ATOM   1772  CA  ASN B 109      -5.453 -13.701  -8.018  1.00  0.00           C  
ATOM   1773  C   ASN B 109      -6.630 -13.438  -7.065  1.00  0.00           C  
ATOM   1774  O   ASN B 109      -7.602 -14.197  -7.067  1.00  0.00           O  
ATOM   1775  CB  ASN B 109      -5.013 -15.148  -7.905  1.00  0.00           C  
ATOM   1776  CG  ASN B 109      -3.936 -15.489  -8.895  1.00  0.00           C  
ATOM   1777  OD1 ASN B 109      -3.951 -15.041 -10.050  1.00  0.00           O  
ATOM   1778  ND2 ASN B 109      -2.987 -16.276  -8.460  1.00  0.00           N  
ATOM   1779  H   ASN B 109      -4.149 -12.150  -8.597  1.00  0.00           H  
ATOM   1780  HA  ASN B 109      -5.842 -13.548  -9.026  1.00  0.00           H  
ATOM   1781 1HB  ASN B 109      -4.675 -15.380  -6.900  1.00  0.00           H  
ATOM   1782 2HB  ASN B 109      -5.869 -15.791  -8.104  1.00  0.00           H  
ATOM   1783 1HD2 ASN B 109      -2.239 -16.542  -9.067  1.00  0.00           H  
ATOM   1784 2HD2 ASN B 109      -3.010 -16.612  -7.517  1.00  0.00           H  
ATOM   1785  N   TYR B 110      -6.613 -12.323  -6.334  1.00  0.00           N  
ATOM   1786  CA  TYR B 110      -7.796 -11.948  -5.566  1.00  0.00           C  
ATOM   1787  C   TYR B 110      -8.711 -11.076  -6.399  1.00  0.00           C  
ATOM   1788  O   TYR B 110      -8.334 -10.007  -6.873  1.00  0.00           O  
ATOM   1789  CB  TYR B 110      -7.421 -11.250  -4.266  1.00  0.00           C  
ATOM   1790  CG  TYR B 110      -6.937 -12.165  -3.171  1.00  0.00           C  
ATOM   1791  CD1 TYR B 110      -5.636 -12.601  -3.120  1.00  0.00           C  
ATOM   1792  CD2 TYR B 110      -7.830 -12.539  -2.182  1.00  0.00           C  
ATOM   1793  CE1 TYR B 110      -5.226 -13.423  -2.084  1.00  0.00           C  
ATOM   1794  CE2 TYR B 110      -7.430 -13.348  -1.141  1.00  0.00           C  
ATOM   1795  CZ  TYR B 110      -6.130 -13.793  -1.091  1.00  0.00           C  
ATOM   1796  OH  TYR B 110      -5.713 -14.607  -0.064  1.00  0.00           O  
ATOM   1797  H   TYR B 110      -5.782 -11.730  -6.288  1.00  0.00           H  
ATOM   1798  HA  TYR B 110      -8.346 -12.852  -5.310  1.00  0.00           H  
ATOM   1799 1HB  TYR B 110      -6.634 -10.539  -4.473  1.00  0.00           H  
ATOM   1800 2HB  TYR B 110      -8.271 -10.697  -3.901  1.00  0.00           H  
ATOM   1801  HD1 TYR B 110      -4.935 -12.314  -3.892  1.00  0.00           H  
ATOM   1802  HD2 TYR B 110      -8.854 -12.188  -2.231  1.00  0.00           H  
ATOM   1803  HE1 TYR B 110      -4.195 -13.775  -2.049  1.00  0.00           H  
ATOM   1804  HE2 TYR B 110      -8.141 -13.636  -0.365  1.00  0.00           H  
ATOM   1805  HH  TYR B 110      -6.432 -14.728   0.566  1.00  0.00           H  
ATOM   1806  N   ASP B 111      -9.917 -11.570  -6.637  1.00  0.00           N  
ATOM   1807  CA  ASP B 111     -10.860 -10.835  -7.457  1.00  0.00           C  
ATOM   1808  C   ASP B 111     -11.363  -9.565  -6.796  1.00  0.00           C  
ATOM   1809  O   ASP B 111     -11.843  -9.586  -5.667  1.00  0.00           O  
ATOM   1810  CB  ASP B 111     -12.054 -11.695  -7.860  1.00  0.00           C  
ATOM   1811  CG  ASP B 111     -12.991 -10.906  -8.735  1.00  0.00           C  
ATOM   1812  OD1 ASP B 111     -12.875 -10.914  -9.930  1.00  0.00           O  
ATOM   1813  OD2 ASP B 111     -13.806 -10.217  -8.188  1.00  0.00           O  
ATOM   1814  H   ASP B 111     -10.176 -12.463  -6.243  1.00  0.00           H  
ATOM   1815  HA  ASP B 111     -10.345 -10.546  -8.374  1.00  0.00           H  
ATOM   1816 1HB  ASP B 111     -11.712 -12.579  -8.400  1.00  0.00           H  
ATOM   1817 2HB  ASP B 111     -12.589 -12.029  -6.971  1.00  0.00           H  
ATOM   1818  N   LEU B 112     -11.297  -8.472  -7.537  1.00  0.00           N  
ATOM   1819  CA  LEU B 112     -11.802  -7.188  -7.091  1.00  0.00           C  
ATOM   1820  C   LEU B 112     -12.945  -6.675  -7.960  1.00  0.00           C  
ATOM   1821  O   LEU B 112     -13.171  -5.469  -8.021  1.00  0.00           O  
ATOM   1822  CB  LEU B 112     -10.690  -6.143  -7.068  1.00  0.00           C  
ATOM   1823  CG  LEU B 112      -9.577  -6.336  -6.063  1.00  0.00           C  
ATOM   1824  CD1 LEU B 112      -8.468  -5.338  -6.351  1.00  0.00           C  
ATOM   1825  CD2 LEU B 112     -10.145  -6.128  -4.687  1.00  0.00           C  
ATOM   1826  H   LEU B 112     -10.876  -8.539  -8.454  1.00  0.00           H  
ATOM   1827  HA  LEU B 112     -12.176  -7.306  -6.081  1.00  0.00           H  
ATOM   1828 1HB  LEU B 112     -10.226  -6.120  -8.048  1.00  0.00           H  
ATOM   1829 2HB  LEU B 112     -11.144  -5.204  -6.877  1.00  0.00           H  
ATOM   1830  HG  LEU B 112      -9.166  -7.348  -6.147  1.00  0.00           H  
ATOM   1831 1HD1 LEU B 112      -7.662  -5.454  -5.638  1.00  0.00           H  
ATOM   1832 2HD1 LEU B 112      -8.085  -5.514  -7.357  1.00  0.00           H  
ATOM   1833 3HD1 LEU B 112      -8.861  -4.331  -6.279  1.00  0.00           H  
ATOM   1834 1HD2 LEU B 112      -9.377  -6.266  -3.943  1.00  0.00           H  
ATOM   1835 2HD2 LEU B 112     -10.556  -5.127  -4.600  1.00  0.00           H  
ATOM   1836 3HD2 LEU B 112     -10.924  -6.850  -4.535  1.00  0.00           H  
ATOM   1837  N   SER B 113     -13.677  -7.565  -8.642  1.00  0.00           N  
ATOM   1838  CA  SER B 113     -14.750  -7.140  -9.543  1.00  0.00           C  
ATOM   1839  C   SER B 113     -15.850  -6.382  -8.807  1.00  0.00           C  
ATOM   1840  O   SER B 113     -16.541  -5.547  -9.387  1.00  0.00           O  
ATOM   1841  CB  SER B 113     -15.340  -8.332 -10.283  1.00  0.00           C  
ATOM   1842  OG  SER B 113     -14.411  -8.895 -11.195  1.00  0.00           O  
ATOM   1843  H   SER B 113     -13.521  -8.570  -8.536  1.00  0.00           H  
ATOM   1844  HA  SER B 113     -14.321  -6.468 -10.284  1.00  0.00           H  
ATOM   1845 1HB  SER B 113     -15.656  -9.091  -9.568  1.00  0.00           H  
ATOM   1846 2HB  SER B 113     -16.225  -8.005 -10.824  1.00  0.00           H  
ATOM   1847  HG  SER B 113     -13.950  -9.640 -10.711  1.00  0.00           H  
ATOM   1848  N   PHE B 114     -15.984  -6.618  -7.507  1.00  0.00           N  
ATOM   1849  CA  PHE B 114     -16.965  -5.910  -6.696  1.00  0.00           C  
ATOM   1850  C   PHE B 114     -16.714  -4.393  -6.670  1.00  0.00           C  
ATOM   1851  O   PHE B 114     -17.634  -3.609  -6.439  1.00  0.00           O  
ATOM   1852  CB  PHE B 114     -16.998  -6.475  -5.274  1.00  0.00           C  
ATOM   1853  CG  PHE B 114     -15.742  -6.254  -4.459  1.00  0.00           C  
ATOM   1854  CD1 PHE B 114     -15.546  -5.101  -3.710  1.00  0.00           C  
ATOM   1855  CD2 PHE B 114     -14.764  -7.234  -4.420  1.00  0.00           C  
ATOM   1856  CE1 PHE B 114     -14.385  -4.941  -2.966  1.00  0.00           C  
ATOM   1857  CE2 PHE B 114     -13.629  -7.073  -3.670  1.00  0.00           C  
ATOM   1858  CZ  PHE B 114     -13.432  -5.932  -2.952  1.00  0.00           C  
ATOM   1859  H   PHE B 114     -15.389  -7.316  -7.083  1.00  0.00           H  
ATOM   1860  HA  PHE B 114     -17.950  -6.073  -7.136  1.00  0.00           H  
ATOM   1861 1HB  PHE B 114     -17.830  -6.024  -4.744  1.00  0.00           H  
ATOM   1862 2HB  PHE B 114     -17.190  -7.546  -5.316  1.00  0.00           H  
ATOM   1863  HD1 PHE B 114     -16.311  -4.318  -3.719  1.00  0.00           H  
ATOM   1864  HD2 PHE B 114     -14.904  -8.153  -4.995  1.00  0.00           H  
ATOM   1865  HE1 PHE B 114     -14.223  -4.040  -2.388  1.00  0.00           H  
ATOM   1866  HE2 PHE B 114     -12.879  -7.864  -3.654  1.00  0.00           H  
ATOM   1867  HZ  PHE B 114     -12.528  -5.818  -2.370  1.00  0.00           H  
ATOM   1868  N   LEU B 115     -15.483  -3.961  -6.973  1.00  0.00           N  
ATOM   1869  CA  LEU B 115     -15.157  -2.544  -6.957  1.00  0.00           C  
ATOM   1870  C   LEU B 115     -15.712  -1.817  -8.174  1.00  0.00           C  
ATOM   1871  O   LEU B 115     -15.742  -0.584  -8.209  1.00  0.00           O  
ATOM   1872  CB  LEU B 115     -13.647  -2.319  -6.919  1.00  0.00           C  
ATOM   1873  CG  LEU B 115     -12.887  -2.742  -5.684  1.00  0.00           C  
ATOM   1874  CD1 LEU B 115     -11.438  -2.509  -5.962  1.00  0.00           C  
ATOM   1875  CD2 LEU B 115     -13.346  -1.910  -4.464  1.00  0.00           C  
ATOM   1876  H   LEU B 115     -14.748  -4.621  -7.218  1.00  0.00           H  
ATOM   1877  HA  LEU B 115     -15.598  -2.106  -6.062  1.00  0.00           H  
ATOM   1878 1HB  LEU B 115     -13.209  -2.847  -7.767  1.00  0.00           H  
ATOM   1879 2HB  LEU B 115     -13.465  -1.291  -7.050  1.00  0.00           H  
ATOM   1880  HG  LEU B 115     -13.044  -3.809  -5.496  1.00  0.00           H  
ATOM   1881 1HD1 LEU B 115     -10.840  -2.803  -5.101  1.00  0.00           H  
ATOM   1882 2HD1 LEU B 115     -11.136  -3.069  -6.823  1.00  0.00           H  
ATOM   1883 3HD1 LEU B 115     -11.299  -1.458  -6.167  1.00  0.00           H  
ATOM   1884 1HD2 LEU B 115     -12.774  -2.210  -3.582  1.00  0.00           H  
ATOM   1885 2HD2 LEU B 115     -13.178  -0.850  -4.660  1.00  0.00           H  
ATOM   1886 3HD2 LEU B 115     -14.409  -2.081  -4.285  1.00  0.00           H  
ATOM   1887  N   LYS B 116     -16.202  -2.567  -9.164  1.00  0.00           N  
ATOM   1888  CA  LYS B 116     -16.757  -1.982 -10.375  1.00  0.00           C  
ATOM   1889  C   LYS B 116     -17.989  -1.142 -10.085  1.00  0.00           C  
ATOM   1890  O   LYS B 116     -18.407  -0.347 -10.928  1.00  0.00           O  
ATOM   1891  CB  LYS B 116     -17.118  -3.049 -11.403  1.00  0.00           C  
ATOM   1892  CG  LYS B 116     -15.931  -3.746 -12.033  1.00  0.00           C  
ATOM   1893  CD  LYS B 116     -16.386  -4.785 -13.037  1.00  0.00           C  
ATOM   1894  CE  LYS B 116     -15.213  -5.519 -13.646  1.00  0.00           C  
ATOM   1895  NZ  LYS B 116     -15.656  -6.501 -14.667  1.00  0.00           N  
ATOM   1896  H   LYS B 116     -16.196  -3.584  -9.089  1.00  0.00           H  
ATOM   1897  HA  LYS B 116     -16.000  -1.331 -10.814  1.00  0.00           H  
ATOM   1898 1HB  LYS B 116     -17.741  -3.809 -10.929  1.00  0.00           H  
ATOM   1899 2HB  LYS B 116     -17.701  -2.598 -12.204  1.00  0.00           H  
ATOM   1900 1HG  LYS B 116     -15.317  -3.002 -12.550  1.00  0.00           H  
ATOM   1901 2HG  LYS B 116     -15.325  -4.217 -11.261  1.00  0.00           H  
ATOM   1902 1HD  LYS B 116     -17.042  -5.502 -12.542  1.00  0.00           H  
ATOM   1903 2HD  LYS B 116     -16.938  -4.290 -13.836  1.00  0.00           H  
ATOM   1904 1HE  LYS B 116     -14.541  -4.805 -14.109  1.00  0.00           H  
ATOM   1905 2HE  LYS B 116     -14.675  -6.046 -12.856  1.00  0.00           H  
ATOM   1906 1HZ  LYS B 116     -14.854  -6.975 -15.053  1.00  0.00           H  
ATOM   1907 2HZ  LYS B 116     -16.273  -7.173 -14.240  1.00  0.00           H  
ATOM   1908 3HZ  LYS B 116     -16.143  -6.007 -15.405  1.00  0.00           H  
ATOM   1909  N   THR B 117     -18.623  -1.345  -8.927  1.00  0.00           N  
ATOM   1910  CA  THR B 117     -19.819  -0.580  -8.637  1.00  0.00           C  
ATOM   1911  C   THR B 117     -19.523   0.783  -8.012  1.00  0.00           C  
ATOM   1912  O   THR B 117     -20.428   1.609  -7.925  1.00  0.00           O  
ATOM   1913  CB  THR B 117     -20.791  -1.370  -7.738  1.00  0.00           C  
ATOM   1914  OG1 THR B 117     -20.188  -1.661  -6.483  1.00  0.00           O  
ATOM   1915  CG2 THR B 117     -21.154  -2.675  -8.412  1.00  0.00           C  
ATOM   1916  H   THR B 117     -18.268  -2.014  -8.237  1.00  0.00           H  
ATOM   1917  HA  THR B 117     -20.335  -0.394  -9.578  1.00  0.00           H  
ATOM   1918  HB  THR B 117     -21.693  -0.779  -7.567  1.00  0.00           H  
ATOM   1919  HG1 THR B 117     -20.272  -0.887  -5.881  1.00  0.00           H  
ATOM   1920 1HG2 THR B 117     -21.843  -3.232  -7.774  1.00  0.00           H  
ATOM   1921 2HG2 THR B 117     -21.627  -2.472  -9.372  1.00  0.00           H  
ATOM   1922 3HG2 THR B 117     -20.246  -3.263  -8.568  1.00  0.00           H  
ATOM   1923  N   ILE B 118     -18.271   1.062  -7.611  1.00  0.00           N  
ATOM   1924  CA  ILE B 118     -18.025   2.355  -6.970  1.00  0.00           C  
ATOM   1925  C   ILE B 118     -18.145   3.470  -8.010  1.00  0.00           C  
ATOM   1926  O   ILE B 118     -17.473   3.441  -9.038  1.00  0.00           O  
ATOM   1927  CB  ILE B 118     -16.599   2.453  -6.355  1.00  0.00           C  
ATOM   1928  CG1 ILE B 118     -16.327   1.362  -5.280  1.00  0.00           C  
ATOM   1929  CG2 ILE B 118     -16.435   3.844  -5.718  1.00  0.00           C  
ATOM   1930  CD1 ILE B 118     -17.217   1.441  -4.077  1.00  0.00           C  
ATOM   1931  H   ILE B 118     -17.512   0.392  -7.739  1.00  0.00           H  
ATOM   1932  HA  ILE B 118     -18.769   2.516  -6.189  1.00  0.00           H  
ATOM   1933  HB  ILE B 118     -15.856   2.324  -7.146  1.00  0.00           H  
ATOM   1934 1HG1 ILE B 118     -16.464   0.381  -5.742  1.00  0.00           H  
ATOM   1935 2HG1 ILE B 118     -15.290   1.445  -4.948  1.00  0.00           H  
ATOM   1936 1HG2 ILE B 118     -15.444   3.943  -5.309  1.00  0.00           H  
ATOM   1937 2HG2 ILE B 118     -16.588   4.605  -6.470  1.00  0.00           H  
ATOM   1938 3HG2 ILE B 118     -17.173   3.974  -4.922  1.00  0.00           H  
ATOM   1939 1HD1 ILE B 118     -16.966   0.644  -3.383  1.00  0.00           H  
ATOM   1940 2HD1 ILE B 118     -17.081   2.393  -3.595  1.00  0.00           H  
ATOM   1941 3HD1 ILE B 118     -18.241   1.341  -4.384  1.00  0.00           H  
ATOM   1942  N   GLN B 119     -18.976   4.471  -7.717  1.00  0.00           N  
ATOM   1943  CA  GLN B 119     -19.199   5.627  -8.583  1.00  0.00           C  
ATOM   1944  C   GLN B 119     -18.650   6.902  -7.959  1.00  0.00           C  
ATOM   1945  O   GLN B 119     -18.060   7.754  -8.650  1.00  0.00           O  
ATOM   1946  CB  GLN B 119     -20.698   5.771  -8.838  1.00  0.00           C  
ATOM   1947  CG  GLN B 119     -21.258   4.670  -9.698  1.00  0.00           C  
ATOM   1948  CD  GLN B 119     -22.763   4.577  -9.646  1.00  0.00           C  
ATOM   1949  OE1 GLN B 119     -23.547   5.510  -9.945  1.00  0.00           O  
ATOM   1950  NE2 GLN B 119     -23.174   3.408  -9.203  1.00  0.00           N  
ATOM   1951  H   GLN B 119     -19.508   4.414  -6.860  1.00  0.00           H  
ATOM   1952  HA  GLN B 119     -18.695   5.459  -9.521  1.00  0.00           H  
ATOM   1953 1HB  GLN B 119     -21.233   5.770  -7.884  1.00  0.00           H  
ATOM   1954 2HB  GLN B 119     -20.893   6.728  -9.329  1.00  0.00           H  
ATOM   1955 1HG  GLN B 119     -20.957   4.852 -10.730  1.00  0.00           H  
ATOM   1956 2HG  GLN B 119     -20.855   3.723  -9.359  1.00  0.00           H  
ATOM   1957 1HE2 GLN B 119     -24.152   3.215  -9.030  1.00  0.00           H  
ATOM   1958 2HE2 GLN B 119     -22.499   2.710  -8.949  1.00  0.00           H  
ATOM   1959  N   GLU B 120     -18.805   7.011  -6.635  1.00  0.00           N  
ATOM   1960  CA  GLU B 120     -18.339   8.213  -5.966  1.00  0.00           C  
ATOM   1961  C   GLU B 120     -17.614   7.896  -4.661  1.00  0.00           C  
ATOM   1962  O   GLU B 120     -18.033   6.999  -3.920  1.00  0.00           O  
ATOM   1963  CB  GLU B 120     -19.530   9.128  -5.613  1.00  0.00           C  
ATOM   1964  CG  GLU B 120     -20.485   9.488  -6.770  1.00  0.00           C  
ATOM   1965  CD  GLU B 120     -21.512  10.551  -6.398  1.00  0.00           C  
ATOM   1966  OE1 GLU B 120     -22.316  10.889  -7.232  1.00  0.00           O  
ATOM   1967  OE2 GLU B 120     -21.473  11.049  -5.294  1.00  0.00           O  
ATOM   1968  H   GLU B 120     -19.289   6.279  -6.116  1.00  0.00           H  
ATOM   1969  HA  GLU B 120     -17.645   8.739  -6.620  1.00  0.00           H  
ATOM   1970 1HB  GLU B 120     -20.123   8.646  -4.844  1.00  0.00           H  
ATOM   1971 2HB  GLU B 120     -19.151  10.061  -5.193  1.00  0.00           H  
ATOM   1972 1HG  GLU B 120     -19.954   9.782  -7.644  1.00  0.00           H  
ATOM   1973 2HG  GLU B 120     -21.031   8.579  -7.027  1.00  0.00           H  
ATOM   1974  N   VAL B 121     -16.576   8.681  -4.367  1.00  0.00           N  
ATOM   1975  CA  VAL B 121     -15.899   8.622  -3.070  1.00  0.00           C  
ATOM   1976  C   VAL B 121     -15.880   9.998  -2.427  1.00  0.00           C  
ATOM   1977  O   VAL B 121     -15.331  10.946  -2.987  1.00  0.00           O  
ATOM   1978  CB  VAL B 121     -14.456   8.080  -3.207  1.00  0.00           C  
ATOM   1979  CG1 VAL B 121     -13.761   8.077  -1.831  1.00  0.00           C  
ATOM   1980  CG2 VAL B 121     -14.498   6.661  -3.761  1.00  0.00           C  
ATOM   1981  H   VAL B 121     -16.262   9.351  -5.072  1.00  0.00           H  
ATOM   1982  HA  VAL B 121     -16.460   7.964  -2.420  1.00  0.00           H  
ATOM   1983  HB  VAL B 121     -13.886   8.725  -3.878  1.00  0.00           H  
ATOM   1984 1HG1 VAL B 121     -12.748   7.701  -1.926  1.00  0.00           H  
ATOM   1985 2HG1 VAL B 121     -13.728   9.089  -1.445  1.00  0.00           H  
ATOM   1986 3HG1 VAL B 121     -14.313   7.443  -1.135  1.00  0.00           H  
ATOM   1987 1HG2 VAL B 121     -13.498   6.280  -3.864  1.00  0.00           H  
ATOM   1988 2HG2 VAL B 121     -15.059   6.027  -3.086  1.00  0.00           H  
ATOM   1989 3HG2 VAL B 121     -14.978   6.661  -4.721  1.00  0.00           H  
ATOM   1990  N   ALA B 122     -16.525  10.121  -1.275  1.00  0.00           N  
ATOM   1991  CA  ALA B 122     -16.620  11.398  -0.583  1.00  0.00           C  
ATOM   1992  C   ALA B 122     -15.276  11.896  -0.053  1.00  0.00           C  
ATOM   1993  O   ALA B 122     -14.937  13.070  -0.213  1.00  0.00           O  
ATOM   1994  CB  ALA B 122     -17.594  11.272   0.548  1.00  0.00           C  
ATOM   1995  H   ALA B 122     -16.979   9.307  -0.858  1.00  0.00           H  
ATOM   1996  HA  ALA B 122     -16.995  12.128  -1.290  1.00  0.00           H  
ATOM   1997 1HB  ALA B 122     -17.706  12.211   1.057  1.00  0.00           H  
ATOM   1998 2HB  ALA B 122     -18.560  10.940   0.173  1.00  0.00           H  
ATOM   1999 3HB  ALA B 122     -17.199  10.542   1.215  1.00  0.00           H  
ATOM   2000  N   GLY B 123     -14.482  11.001   0.518  1.00  0.00           N  
ATOM   2001  CA  GLY B 123     -13.180  11.357   1.057  1.00  0.00           C  
ATOM   2002  C   GLY B 123     -12.109  11.159  -0.007  1.00  0.00           C  
ATOM   2003  O   GLY B 123     -12.246  11.638  -1.143  1.00  0.00           O  
ATOM   2004  H   GLY B 123     -14.794  10.035   0.651  1.00  0.00           H  
ATOM   2005 1HA  GLY B 123     -13.186  12.389   1.400  1.00  0.00           H  
ATOM   2006 2HA  GLY B 123     -12.973  10.731   1.921  1.00  0.00           H  
ATOM   2007  N   TYR B 124     -11.014  10.514   0.391  1.00  0.00           N  
ATOM   2008  CA  TYR B 124      -9.880  10.275  -0.498  1.00  0.00           C  
ATOM   2009  C   TYR B 124      -9.868   8.832  -0.973  1.00  0.00           C  
ATOM   2010  O   TYR B 124     -10.555   7.978  -0.400  1.00  0.00           O  
ATOM   2011  CB  TYR B 124      -8.520  10.570   0.169  1.00  0.00           C  
ATOM   2012  CG  TYR B 124      -8.183   9.747   1.428  1.00  0.00           C  
ATOM   2013  CD1 TYR B 124      -7.691   8.446   1.304  1.00  0.00           C  
ATOM   2014  CD2 TYR B 124      -8.283  10.313   2.686  1.00  0.00           C  
ATOM   2015  CE1 TYR B 124      -7.350   7.711   2.427  1.00  0.00           C  
ATOM   2016  CE2 TYR B 124      -7.925   9.581   3.812  1.00  0.00           C  
ATOM   2017  CZ  TYR B 124      -7.470   8.272   3.681  1.00  0.00           C  
ATOM   2018  OH  TYR B 124      -7.115   7.527   4.800  1.00  0.00           O  
ATOM   2019  H   TYR B 124     -10.980  10.171   1.348  1.00  0.00           H  
ATOM   2020  HA  TYR B 124      -9.978  10.912  -1.378  1.00  0.00           H  
ATOM   2021 1HB  TYR B 124      -7.723  10.404  -0.556  1.00  0.00           H  
ATOM   2022 2HB  TYR B 124      -8.479  11.626   0.441  1.00  0.00           H  
ATOM   2023  HD1 TYR B 124      -7.586   8.003   0.321  1.00  0.00           H  
ATOM   2024  HD2 TYR B 124      -8.643  11.333   2.794  1.00  0.00           H  
ATOM   2025  HE1 TYR B 124      -6.982   6.695   2.328  1.00  0.00           H  
ATOM   2026  HE2 TYR B 124      -8.010  10.035   4.798  1.00  0.00           H  
ATOM   2027  HH  TYR B 124      -7.258   6.560   4.626  1.00  0.00           H  
ATOM   2028  N   VAL B 125      -9.086   8.576  -2.011  1.00  0.00           N  
ATOM   2029  CA  VAL B 125      -8.855   7.232  -2.505  1.00  0.00           C  
ATOM   2030  C   VAL B 125      -7.381   6.860  -2.335  1.00  0.00           C  
ATOM   2031  O   VAL B 125      -6.493   7.577  -2.809  1.00  0.00           O  
ATOM   2032  CB  VAL B 125      -9.247   7.116  -3.989  1.00  0.00           C  
ATOM   2033  CG1 VAL B 125      -8.967   5.700  -4.498  1.00  0.00           C  
ATOM   2034  CG2 VAL B 125     -10.700   7.448  -4.153  1.00  0.00           C  
ATOM   2035  H   VAL B 125      -8.611   9.351  -2.457  1.00  0.00           H  
ATOM   2036  HA  VAL B 125      -9.463   6.541  -1.930  1.00  0.00           H  
ATOM   2037  HB  VAL B 125      -8.653   7.811  -4.569  1.00  0.00           H  
ATOM   2038 1HG1 VAL B 125      -9.239   5.627  -5.551  1.00  0.00           H  
ATOM   2039 2HG1 VAL B 125      -7.908   5.482  -4.381  1.00  0.00           H  
ATOM   2040 3HG1 VAL B 125      -9.550   4.983  -3.917  1.00  0.00           H  
ATOM   2041 1HG2 VAL B 125     -10.970   7.368  -5.195  1.00  0.00           H  
ATOM   2042 2HG2 VAL B 125     -11.278   6.766  -3.586  1.00  0.00           H  
ATOM   2043 3HG2 VAL B 125     -10.888   8.459  -3.801  1.00  0.00           H  
ATOM   2044  N   LEU B 126      -7.138   5.770  -1.617  1.00  0.00           N  
ATOM   2045  CA  LEU B 126      -5.791   5.283  -1.354  1.00  0.00           C  
ATOM   2046  C   LEU B 126      -5.616   3.885  -1.879  1.00  0.00           C  
ATOM   2047  O   LEU B 126      -6.326   2.961  -1.478  1.00  0.00           O  
ATOM   2048  CB  LEU B 126      -5.502   5.248   0.148  1.00  0.00           C  
ATOM   2049  CG  LEU B 126      -4.150   4.596   0.609  1.00  0.00           C  
ATOM   2050  CD1 LEU B 126      -2.955   5.413   0.103  1.00  0.00           C  
ATOM   2051  CD2 LEU B 126      -4.179   4.498   2.126  1.00  0.00           C  
ATOM   2052  H   LEU B 126      -7.936   5.250  -1.257  1.00  0.00           H  
ATOM   2053  HA  LEU B 126      -5.078   5.933  -1.854  1.00  0.00           H  
ATOM   2054 1HB  LEU B 126      -5.502   6.270   0.510  1.00  0.00           H  
ATOM   2055 2HB  LEU B 126      -6.303   4.712   0.630  1.00  0.00           H  
ATOM   2056  HG  LEU B 126      -4.054   3.587   0.199  1.00  0.00           H  
ATOM   2057 1HD1 LEU B 126      -2.033   4.950   0.446  1.00  0.00           H  
ATOM   2058 2HD1 LEU B 126      -2.948   5.450  -0.984  1.00  0.00           H  
ATOM   2059 3HD1 LEU B 126      -3.026   6.413   0.490  1.00  0.00           H  
ATOM   2060 1HD2 LEU B 126      -3.261   4.043   2.486  1.00  0.00           H  
ATOM   2061 2HD2 LEU B 126      -4.284   5.479   2.545  1.00  0.00           H  
ATOM   2062 3HD2 LEU B 126      -5.029   3.886   2.439  1.00  0.00           H  
ATOM   2063  N   ILE B 127      -4.669   3.734  -2.768  1.00  0.00           N  
ATOM   2064  CA  ILE B 127      -4.364   2.442  -3.319  1.00  0.00           C  
ATOM   2065  C   ILE B 127      -2.918   2.175  -2.950  1.00  0.00           C  
ATOM   2066  O   ILE B 127      -2.048   2.971  -3.292  1.00  0.00           O  
ATOM   2067  CB  ILE B 127      -4.594   2.433  -4.844  1.00  0.00           C  
ATOM   2068  CG1 ILE B 127      -6.094   2.779  -5.133  1.00  0.00           C  
ATOM   2069  CG2 ILE B 127      -4.203   1.101  -5.434  1.00  0.00           C  
ATOM   2070  CD1 ILE B 127      -6.440   3.006  -6.572  1.00  0.00           C  
ATOM   2071  H   ILE B 127      -4.135   4.550  -3.067  1.00  0.00           H  
ATOM   2072  HA  ILE B 127      -4.992   1.691  -2.859  1.00  0.00           H  
ATOM   2073  HB  ILE B 127      -3.995   3.194  -5.284  1.00  0.00           H  
ATOM   2074 1HG1 ILE B 127      -6.711   1.975  -4.753  1.00  0.00           H  
ATOM   2075 2HG1 ILE B 127      -6.345   3.682  -4.597  1.00  0.00           H  
ATOM   2076 1HG2 ILE B 127      -4.346   1.104  -6.505  1.00  0.00           H  
ATOM   2077 2HG2 ILE B 127      -3.156   0.898  -5.226  1.00  0.00           H  
ATOM   2078 3HG2 ILE B 127      -4.818   0.330  -4.978  1.00  0.00           H  
ATOM   2079 1HD1 ILE B 127      -7.499   3.247  -6.653  1.00  0.00           H  
ATOM   2080 2HD1 ILE B 127      -5.855   3.831  -6.972  1.00  0.00           H  
ATOM   2081 3HD1 ILE B 127      -6.237   2.111  -7.134  1.00  0.00           H  
ATOM   2082  N   ALA B 128      -2.642   1.127  -2.195  1.00  0.00           N  
ATOM   2083  CA  ALA B 128      -1.242   0.974  -1.816  1.00  0.00           C  
ATOM   2084  C   ALA B 128      -0.833  -0.433  -1.437  1.00  0.00           C  
ATOM   2085  O   ALA B 128      -1.624  -1.213  -0.899  1.00  0.00           O  
ATOM   2086  CB  ALA B 128      -0.939   1.909  -0.654  1.00  0.00           C  
ATOM   2087  H   ALA B 128      -3.383   0.478  -1.924  1.00  0.00           H  
ATOM   2088  HA  ALA B 128      -0.651   1.257  -2.676  1.00  0.00           H  
ATOM   2089 1HB  ALA B 128       0.113   1.849  -0.414  1.00  0.00           H  
ATOM   2090 2HB  ALA B 128      -1.181   2.931  -0.927  1.00  0.00           H  
ATOM   2091 3HB  ALA B 128      -1.529   1.619   0.204  1.00  0.00           H  
ATOM   2092  N   LEU B 129       0.434  -0.730  -1.693  1.00  0.00           N  
ATOM   2093  CA  LEU B 129       1.044  -1.993  -1.298  1.00  0.00           C  
ATOM   2094  C   LEU B 129       0.308  -3.234  -1.824  1.00  0.00           C  
ATOM   2095  O   LEU B 129       0.398  -4.302  -1.223  1.00  0.00           O  
ATOM   2096  CB  LEU B 129       1.084  -1.962   0.257  1.00  0.00           C  
ATOM   2097  CG  LEU B 129       1.810  -0.668   0.880  1.00  0.00           C  
ATOM   2098  CD1 LEU B 129       1.580  -0.581   2.343  1.00  0.00           C  
ATOM   2099  CD2 LEU B 129       3.297  -0.742   0.677  1.00  0.00           C  
ATOM   2100  H   LEU B 129       1.001  -0.016  -2.158  1.00  0.00           H  
ATOM   2101  HA  LEU B 129       2.052  -2.015  -1.702  1.00  0.00           H  
ATOM   2102 1HB  LEU B 129       0.076  -2.008   0.653  1.00  0.00           H  
ATOM   2103 2HB  LEU B 129       1.612  -2.836   0.608  1.00  0.00           H  
ATOM   2104  HG  LEU B 129       1.418   0.211   0.409  1.00  0.00           H  
ATOM   2105 1HD1 LEU B 129       2.069   0.304   2.726  1.00  0.00           H  
ATOM   2106 2HD1 LEU B 129       0.510  -0.520   2.549  1.00  0.00           H  
ATOM   2107 3HD1 LEU B 129       1.997  -1.454   2.817  1.00  0.00           H  
ATOM   2108 1HD2 LEU B 129       3.768   0.145   1.094  1.00  0.00           H  
ATOM   2109 2HD2 LEU B 129       3.673  -1.614   1.189  1.00  0.00           H  
ATOM   2110 3HD2 LEU B 129       3.524  -0.814  -0.375  1.00  0.00           H  
ATOM   2111  N   ASN B 130      -0.394  -3.104  -2.962  1.00  0.00           N  
ATOM   2112  CA  ASN B 130      -1.132  -4.208  -3.569  1.00  0.00           C  
ATOM   2113  C   ASN B 130      -0.237  -4.935  -4.568  1.00  0.00           C  
ATOM   2114  O   ASN B 130       0.634  -4.311  -5.171  1.00  0.00           O  
ATOM   2115  CB  ASN B 130      -2.334  -3.668  -4.316  1.00  0.00           C  
ATOM   2116  CG  ASN B 130      -3.391  -2.969  -3.495  1.00  0.00           C  
ATOM   2117  OD1 ASN B 130      -4.187  -3.555  -2.759  1.00  0.00           O  
ATOM   2118  ND2 ASN B 130      -3.391  -1.685  -3.600  1.00  0.00           N  
ATOM   2119  H   ASN B 130      -0.443  -2.197  -3.426  1.00  0.00           H  
ATOM   2120  HA  ASN B 130      -1.437  -4.920  -2.801  1.00  0.00           H  
ATOM   2121 1HB  ASN B 130      -2.004  -3.003  -5.114  1.00  0.00           H  
ATOM   2122 2HB  ASN B 130      -2.805  -4.504  -4.775  1.00  0.00           H  
ATOM   2123 1HD2 ASN B 130      -4.080  -1.133  -3.079  1.00  0.00           H  
ATOM   2124 2HD2 ASN B 130      -2.666  -1.245  -4.149  1.00  0.00           H  
ATOM   2125  N   THR B 131      -0.469  -6.228  -4.784  1.00  0.00           N  
ATOM   2126  CA  THR B 131       0.285  -6.943  -5.808  1.00  0.00           C  
ATOM   2127  C   THR B 131      -0.683  -7.473  -6.864  1.00  0.00           C  
ATOM   2128  O   THR B 131      -0.277  -8.021  -7.889  1.00  0.00           O  
ATOM   2129  CB  THR B 131       1.184  -8.019  -5.189  1.00  0.00           C  
ATOM   2130  OG1 THR B 131       0.371  -8.934  -4.498  1.00  0.00           O  
ATOM   2131  CG2 THR B 131       2.159  -7.342  -4.209  1.00  0.00           C  
ATOM   2132  H   THR B 131      -1.203  -6.702  -4.267  1.00  0.00           H  
ATOM   2133  HA  THR B 131       0.941  -6.236  -6.297  1.00  0.00           H  
ATOM   2134  HB  THR B 131       1.744  -8.540  -5.970  1.00  0.00           H  
ATOM   2135  HG1 THR B 131       0.885  -9.519  -3.915  1.00  0.00           H  
ATOM   2136 1HG2 THR B 131       2.796  -8.091  -3.754  1.00  0.00           H  
ATOM   2137 2HG2 THR B 131       2.769  -6.628  -4.749  1.00  0.00           H  
ATOM   2138 3HG2 THR B 131       1.607  -6.826  -3.430  1.00  0.00           H  
ATOM   2139  N   VAL B 132      -1.976  -7.276  -6.611  1.00  0.00           N  
ATOM   2140  CA  VAL B 132      -3.020  -7.707  -7.528  1.00  0.00           C  
ATOM   2141  C   VAL B 132      -2.763  -7.046  -8.865  1.00  0.00           C  
ATOM   2142  O   VAL B 132      -2.437  -5.864  -8.929  1.00  0.00           O  
ATOM   2143  CB  VAL B 132      -4.406  -7.280  -6.986  1.00  0.00           C  
ATOM   2144  CG1 VAL B 132      -4.575  -5.748  -7.029  1.00  0.00           C  
ATOM   2145  CG2 VAL B 132      -5.532  -7.970  -7.741  1.00  0.00           C  
ATOM   2146  H   VAL B 132      -2.245  -6.872  -5.721  1.00  0.00           H  
ATOM   2147  HA  VAL B 132      -2.987  -8.785  -7.634  1.00  0.00           H  
ATOM   2148  HB  VAL B 132      -4.438  -7.566  -5.957  1.00  0.00           H  
ATOM   2149 1HG1 VAL B 132      -5.520  -5.483  -6.586  1.00  0.00           H  
ATOM   2150 2HG1 VAL B 132      -3.789  -5.287  -6.488  1.00  0.00           H  
ATOM   2151 3HG1 VAL B 132      -4.566  -5.383  -8.050  1.00  0.00           H  
ATOM   2152 1HG2 VAL B 132      -6.491  -7.682  -7.305  1.00  0.00           H  
ATOM   2153 2HG2 VAL B 132      -5.522  -7.680  -8.783  1.00  0.00           H  
ATOM   2154 3HG2 VAL B 132      -5.416  -9.051  -7.656  1.00  0.00           H  
ATOM   2155  N   GLU B 133      -2.925  -7.793  -9.944  1.00  0.00           N  
ATOM   2156  CA  GLU B 133      -2.660  -7.249 -11.266  1.00  0.00           C  
ATOM   2157  C   GLU B 133      -3.562  -6.072 -11.643  1.00  0.00           C  
ATOM   2158  O   GLU B 133      -3.097  -5.090 -12.238  1.00  0.00           O  
ATOM   2159  CB  GLU B 133      -2.815  -8.360 -12.309  1.00  0.00           C  
ATOM   2160  CG  GLU B 133      -2.503  -7.939 -13.734  1.00  0.00           C  
ATOM   2161  CD  GLU B 133      -2.464  -9.095 -14.766  1.00  0.00           C  
ATOM   2162  OE1 GLU B 133      -1.867 -10.124 -14.500  1.00  0.00           O  
ATOM   2163  OE2 GLU B 133      -3.013  -8.921 -15.827  1.00  0.00           O  
ATOM   2164  H   GLU B 133      -3.208  -8.752  -9.842  1.00  0.00           H  
ATOM   2165  HA  GLU B 133      -1.625  -6.898 -11.279  1.00  0.00           H  
ATOM   2166 1HB  GLU B 133      -2.220  -9.188 -12.035  1.00  0.00           H  
ATOM   2167 2HB  GLU B 133      -3.849  -8.702 -12.303  1.00  0.00           H  
ATOM   2168 1HG  GLU B 133      -3.253  -7.209 -14.049  1.00  0.00           H  
ATOM   2169 2HG  GLU B 133      -1.535  -7.441 -13.728  1.00  0.00           H  
ATOM   2170  N   ARG B 134      -4.843  -6.176 -11.286  1.00  0.00           N  
ATOM   2171  CA  ARG B 134      -5.844  -5.187 -11.675  1.00  0.00           C  
ATOM   2172  C   ARG B 134      -6.771  -4.737 -10.556  1.00  0.00           C  
ATOM   2173  O   ARG B 134      -7.324  -5.557  -9.822  1.00  0.00           O  
ATOM   2174  CB  ARG B 134      -6.713  -5.773 -12.789  1.00  0.00           C  
ATOM   2175  CG  ARG B 134      -7.823  -4.858 -13.407  1.00  0.00           C  
ATOM   2176  CD  ARG B 134      -8.589  -5.628 -14.468  1.00  0.00           C  
ATOM   2177  NE  ARG B 134      -9.720  -4.889 -15.063  1.00  0.00           N  
ATOM   2178  CZ  ARG B 134      -9.660  -4.170 -16.207  1.00  0.00           C  
ATOM   2179  NH1 ARG B 134      -8.543  -4.082 -16.874  1.00  0.00           N  
ATOM   2180  NH2 ARG B 134     -10.727  -3.543 -16.678  1.00  0.00           N  
ATOM   2181  H   ARG B 134      -5.132  -6.987 -10.762  1.00  0.00           H  
ATOM   2182  HA  ARG B 134      -5.322  -4.313 -12.057  1.00  0.00           H  
ATOM   2183 1HB  ARG B 134      -6.068  -6.086 -13.612  1.00  0.00           H  
ATOM   2184 2HB  ARG B 134      -7.210  -6.665 -12.416  1.00  0.00           H  
ATOM   2185 1HG  ARG B 134      -8.527  -4.577 -12.628  1.00  0.00           H  
ATOM   2186 2HG  ARG B 134      -7.399  -3.956 -13.840  1.00  0.00           H  
ATOM   2187 1HD  ARG B 134      -7.903  -5.896 -15.271  1.00  0.00           H  
ATOM   2188 2HD  ARG B 134      -8.983  -6.539 -14.021  1.00  0.00           H  
ATOM   2189  HE  ARG B 134     -10.609  -4.932 -14.589  1.00  0.00           H  
ATOM   2190 1HH1 ARG B 134      -7.700  -4.559 -16.556  1.00  0.00           H  
ATOM   2191 2HH1 ARG B 134      -8.500  -3.553 -17.725  1.00  0.00           H  
ATOM   2192 1HH2 ARG B 134     -11.634  -3.571 -16.194  1.00  0.00           H  
ATOM   2193 2HH2 ARG B 134     -10.658  -3.020 -17.531  1.00  0.00           H  
ATOM   2194  N   ILE B 135      -6.982  -3.422 -10.488  1.00  0.00           N  
ATOM   2195  CA  ILE B 135      -7.973  -2.843  -9.578  1.00  0.00           C  
ATOM   2196  C   ILE B 135      -9.053  -2.121 -10.394  1.00  0.00           C  
ATOM   2197  O   ILE B 135      -8.945  -0.921 -10.656  1.00  0.00           O  
ATOM   2198  CB  ILE B 135      -7.337  -1.872  -8.582  1.00  0.00           C  
ATOM   2199  CG1 ILE B 135      -6.295  -2.580  -7.773  1.00  0.00           C  
ATOM   2200  CG2 ILE B 135      -8.382  -1.258  -7.709  1.00  0.00           C  
ATOM   2201  CD1 ILE B 135      -5.467  -1.672  -6.964  1.00  0.00           C  
ATOM   2202  H   ILE B 135      -6.440  -2.819 -11.118  1.00  0.00           H  
ATOM   2203  HA  ILE B 135      -8.399  -3.640  -8.986  1.00  0.00           H  
ATOM   2204  HB  ILE B 135      -6.830  -1.096  -9.134  1.00  0.00           H  
ATOM   2205 1HG1 ILE B 135      -6.779  -3.262  -7.102  1.00  0.00           H  
ATOM   2206 2HG1 ILE B 135      -5.670  -3.148  -8.431  1.00  0.00           H  
ATOM   2207 1HG2 ILE B 135      -7.918  -0.552  -7.020  1.00  0.00           H  
ATOM   2208 2HG2 ILE B 135      -9.094  -0.742  -8.331  1.00  0.00           H  
ATOM   2209 3HG2 ILE B 135      -8.881  -2.036  -7.152  1.00  0.00           H  
ATOM   2210 1HD1 ILE B 135      -4.736  -2.249  -6.397  1.00  0.00           H  
ATOM   2211 2HD1 ILE B 135      -4.953  -0.981  -7.624  1.00  0.00           H  
ATOM   2212 3HD1 ILE B 135      -6.105  -1.121  -6.281  1.00  0.00           H  
ATOM   2213  N   PRO B 136     -10.172  -2.791 -10.704  1.00  0.00           N  
ATOM   2214  CA  PRO B 136     -11.170  -2.377 -11.662  1.00  0.00           C  
ATOM   2215  C   PRO B 136     -12.138  -1.303 -11.191  1.00  0.00           C  
ATOM   2216  O   PRO B 136     -13.350  -1.486 -11.258  1.00  0.00           O  
ATOM   2217  CB  PRO B 136     -11.913  -3.684 -11.922  1.00  0.00           C  
ATOM   2218  CG  PRO B 136     -11.687  -4.474 -10.684  1.00  0.00           C  
ATOM   2219  CD  PRO B 136     -10.258  -4.178 -10.279  1.00  0.00           C  
ATOM   2220  HA  PRO B 136     -10.662  -2.046 -12.579  1.00  0.00           H  
ATOM   2221 1HB  PRO B 136     -12.970  -3.478 -12.118  1.00  0.00           H  
ATOM   2222 2HB  PRO B 136     -11.514  -4.172 -12.817  1.00  0.00           H  
ATOM   2223 1HG  PRO B 136     -12.416  -4.161  -9.920  1.00  0.00           H  
ATOM   2224 2HG  PRO B 136     -11.863  -5.543 -10.868  1.00  0.00           H  
ATOM   2225 1HD  PRO B 136     -10.180  -4.263  -9.192  1.00  0.00           H  
ATOM   2226 2HD  PRO B 136      -9.575  -4.852 -10.813  1.00  0.00           H  
ATOM   2227  N   LEU B 137     -11.629  -0.131 -10.825  1.00  0.00           N  
ATOM   2228  CA  LEU B 137     -12.504   1.006 -10.478  1.00  0.00           C  
ATOM   2229  C   LEU B 137     -12.969   1.701 -11.765  1.00  0.00           C  
ATOM   2230  O   LEU B 137     -12.834   2.913 -11.942  1.00  0.00           O  
ATOM   2231  CB  LEU B 137     -11.743   1.993  -9.578  1.00  0.00           C  
ATOM   2232  CG  LEU B 137     -11.361   1.502  -8.208  1.00  0.00           C  
ATOM   2233  CD1 LEU B 137     -10.402   2.507  -7.556  1.00  0.00           C  
ATOM   2234  CD2 LEU B 137     -12.633   1.386  -7.382  1.00  0.00           C  
ATOM   2235  H   LEU B 137     -10.617  -0.040 -10.790  1.00  0.00           H  
ATOM   2236  HA  LEU B 137     -13.380   0.632  -9.944  1.00  0.00           H  
ATOM   2237 1HB  LEU B 137     -10.810   2.213 -10.064  1.00  0.00           H  
ATOM   2238 2HB  LEU B 137     -12.319   2.910  -9.474  1.00  0.00           H  
ATOM   2239  HG  LEU B 137     -10.886   0.537  -8.284  1.00  0.00           H  
ATOM   2240 1HD1 LEU B 137     -10.136   2.170  -6.565  1.00  0.00           H  
ATOM   2241 2HD1 LEU B 137      -9.501   2.591  -8.165  1.00  0.00           H  
ATOM   2242 3HD1 LEU B 137     -10.885   3.479  -7.486  1.00  0.00           H  
ATOM   2243 1HD2 LEU B 137     -12.397   1.019  -6.389  1.00  0.00           H  
ATOM   2244 2HD2 LEU B 137     -13.110   2.365  -7.306  1.00  0.00           H  
ATOM   2245 3HD2 LEU B 137     -13.315   0.703  -7.872  1.00  0.00           H  
ATOM   2246  N   GLU B 138     -13.607   0.904 -12.615  1.00  0.00           N  
ATOM   2247  CA  GLU B 138     -14.058   1.239 -13.954  1.00  0.00           C  
ATOM   2248  C   GLU B 138     -15.083   2.352 -13.986  1.00  0.00           C  
ATOM   2249  O   GLU B 138     -15.137   3.113 -14.952  1.00  0.00           O  
ATOM   2250  CB  GLU B 138     -14.647  -0.015 -14.629  1.00  0.00           C  
ATOM   2251  CG  GLU B 138     -13.613  -1.125 -14.982  1.00  0.00           C  
ATOM   2252  CD  GLU B 138     -14.241  -2.383 -15.621  1.00  0.00           C  
ATOM   2253  OE1 GLU B 138     -15.444  -2.439 -15.740  1.00  0.00           O  
ATOM   2254  OE2 GLU B 138     -13.507  -3.287 -15.987  1.00  0.00           O  
ATOM   2255  H   GLU B 138     -13.727  -0.051 -12.300  1.00  0.00           H  
ATOM   2256  HA  GLU B 138     -13.191   1.565 -14.530  1.00  0.00           H  
ATOM   2257 1HB  GLU B 138     -15.390  -0.462 -13.963  1.00  0.00           H  
ATOM   2258 2HB  GLU B 138     -15.163   0.277 -15.537  1.00  0.00           H  
ATOM   2259 1HG  GLU B 138     -12.878  -0.707 -15.675  1.00  0.00           H  
ATOM   2260 2HG  GLU B 138     -13.086  -1.411 -14.076  1.00  0.00           H  
ATOM   2261  N   ASN B 139     -15.916   2.423 -12.954  1.00  0.00           N  
ATOM   2262  CA  ASN B 139     -16.978   3.407 -12.915  1.00  0.00           C  
ATOM   2263  C   ASN B 139     -16.767   4.512 -11.894  1.00  0.00           C  
ATOM   2264  O   ASN B 139     -17.702   5.257 -11.613  1.00  0.00           O  
ATOM   2265  CB  ASN B 139     -18.304   2.718 -12.676  1.00  0.00           C  
ATOM   2266  CG  ASN B 139     -18.674   1.856 -13.851  1.00  0.00           C  
ATOM   2267  OD1 ASN B 139     -18.993   2.361 -14.936  1.00  0.00           O  
ATOM   2268  ND2 ASN B 139     -18.640   0.563 -13.660  1.00  0.00           N  
ATOM   2269  H   ASN B 139     -15.813   1.772 -12.187  1.00  0.00           H  
ATOM   2270  HA  ASN B 139     -17.026   3.894 -13.886  1.00  0.00           H  
ATOM   2271 1HB  ASN B 139     -18.241   2.102 -11.773  1.00  0.00           H  
ATOM   2272 2HB  ASN B 139     -19.083   3.462 -12.513  1.00  0.00           H  
ATOM   2273 1HD2 ASN B 139     -18.877  -0.061 -14.404  1.00  0.00           H  
ATOM   2274 2HD2 ASN B 139     -18.396   0.192 -12.745  1.00  0.00           H  
ATOM   2275  N   LEU B 140     -15.545   4.695 -11.380  1.00  0.00           N  
ATOM   2276  CA  LEU B 140     -15.376   5.789 -10.422  1.00  0.00           C  
ATOM   2277  C   LEU B 140     -15.378   7.106 -11.171  1.00  0.00           C  
ATOM   2278  O   LEU B 140     -14.491   7.355 -11.980  1.00  0.00           O  
ATOM   2279  CB  LEU B 140     -14.068   5.628  -9.626  1.00  0.00           C  
ATOM   2280  CG  LEU B 140     -13.717   6.779  -8.622  1.00  0.00           C  
ATOM   2281  CD1 LEU B 140     -14.741   6.870  -7.532  1.00  0.00           C  
ATOM   2282  CD2 LEU B 140     -12.328   6.515  -8.025  1.00  0.00           C  
ATOM   2283  H   LEU B 140     -14.756   4.096 -11.633  1.00  0.00           H  
ATOM   2284  HA  LEU B 140     -16.213   5.779  -9.726  1.00  0.00           H  
ATOM   2285 1HB  LEU B 140     -14.132   4.702  -9.055  1.00  0.00           H  
ATOM   2286 2HB  LEU B 140     -13.239   5.534 -10.333  1.00  0.00           H  
ATOM   2287  HG  LEU B 140     -13.721   7.729  -9.153  1.00  0.00           H  
ATOM   2288 1HD1 LEU B 140     -14.483   7.688  -6.855  1.00  0.00           H  
ATOM   2289 2HD1 LEU B 140     -15.714   7.058  -7.962  1.00  0.00           H  
ATOM   2290 3HD1 LEU B 140     -14.754   5.940  -6.990  1.00  0.00           H  
ATOM   2291 1HD2 LEU B 140     -12.074   7.314  -7.342  1.00  0.00           H  
ATOM   2292 2HD2 LEU B 140     -12.335   5.565  -7.489  1.00  0.00           H  
ATOM   2293 3HD2 LEU B 140     -11.595   6.474  -8.827  1.00  0.00           H  
ATOM   2294  N   GLN B 141     -16.388   7.940 -10.911  1.00  0.00           N  
ATOM   2295  CA  GLN B 141     -16.557   9.201 -11.617  1.00  0.00           C  
ATOM   2296  C   GLN B 141     -15.952  10.379 -10.891  1.00  0.00           C  
ATOM   2297  O   GLN B 141     -15.329  11.264 -11.510  1.00  0.00           O  
ATOM   2298  CB  GLN B 141     -18.042   9.466 -11.857  1.00  0.00           C  
ATOM   2299  CG  GLN B 141     -18.685   8.487 -12.809  1.00  0.00           C  
ATOM   2300  CD  GLN B 141     -20.187   8.613 -12.871  1.00  0.00           C  
ATOM   2301  OE1 GLN B 141     -20.828   8.917 -11.869  1.00  0.00           O  
ATOM   2302  NE2 GLN B 141     -20.764   8.385 -14.039  1.00  0.00           N  
ATOM   2303  H   GLN B 141     -17.078   7.680 -10.211  1.00  0.00           H  
ATOM   2304  HA  GLN B 141     -16.083   9.107 -12.567  1.00  0.00           H  
ATOM   2305 1HB  GLN B 141     -18.575   9.408 -10.906  1.00  0.00           H  
ATOM   2306 2HB  GLN B 141     -18.177  10.474 -12.252  1.00  0.00           H  
ATOM   2307 1HG  GLN B 141     -18.286   8.664 -13.807  1.00  0.00           H  
ATOM   2308 2HG  GLN B 141     -18.443   7.480 -12.486  1.00  0.00           H  
ATOM   2309 1HE2 GLN B 141     -21.762   8.444 -14.105  1.00  0.00           H  
ATOM   2310 2HE2 GLN B 141     -20.208   8.141 -14.836  1.00  0.00           H  
ATOM   2311  N   ILE B 142     -16.145  10.381  -9.572  1.00  0.00           N  
ATOM   2312  CA  ILE B 142     -15.720  11.510  -8.769  1.00  0.00           C  
ATOM   2313  C   ILE B 142     -15.143  11.166  -7.406  1.00  0.00           C  
ATOM   2314  O   ILE B 142     -15.671  10.316  -6.678  1.00  0.00           O  
ATOM   2315  CB  ILE B 142     -16.927  12.459  -8.582  1.00  0.00           C  
ATOM   2316  CG1 ILE B 142     -16.559  13.745  -7.834  1.00  0.00           C  
ATOM   2317  CG2 ILE B 142     -17.997  11.739  -7.866  1.00  0.00           C  
ATOM   2318  CD1 ILE B 142     -17.607  14.816  -7.983  1.00  0.00           C  
ATOM   2319  H   ILE B 142     -16.649   9.599  -9.147  1.00  0.00           H  
ATOM   2320  HA  ILE B 142     -14.955  12.033  -9.328  1.00  0.00           H  
ATOM   2321  HB  ILE B 142     -17.292  12.754  -9.562  1.00  0.00           H  
ATOM   2322 1HG1 ILE B 142     -16.441  13.524  -6.774  1.00  0.00           H  
ATOM   2323 2HG1 ILE B 142     -15.615  14.131  -8.216  1.00  0.00           H  
ATOM   2324 1HG2 ILE B 142     -18.877  12.376  -7.760  1.00  0.00           H  
ATOM   2325 2HG2 ILE B 142     -18.245  10.861  -8.449  1.00  0.00           H  
ATOM   2326 3HG2 ILE B 142     -17.645  11.443  -6.880  1.00  0.00           H  
ATOM   2327 1HD1 ILE B 142     -17.303  15.694  -7.442  1.00  0.00           H  
ATOM   2328 2HD1 ILE B 142     -17.720  15.060  -9.037  1.00  0.00           H  
ATOM   2329 3HD1 ILE B 142     -18.557  14.456  -7.587  1.00  0.00           H  
ATOM   2330  N   ILE B 143     -14.086  11.891  -7.061  1.00  0.00           N  
ATOM   2331  CA  ILE B 143     -13.494  11.850  -5.731  1.00  0.00           C  
ATOM   2332  C   ILE B 143     -13.715  13.245  -5.181  1.00  0.00           C  
ATOM   2333  O   ILE B 143     -13.289  14.223  -5.797  1.00  0.00           O  
ATOM   2334  CB  ILE B 143     -11.990  11.527  -5.759  1.00  0.00           C  
ATOM   2335  CG1 ILE B 143     -11.741  10.167  -6.424  1.00  0.00           C  
ATOM   2336  CG2 ILE B 143     -11.431  11.525  -4.333  1.00  0.00           C  
ATOM   2337  CD1 ILE B 143     -10.259   9.899  -6.736  1.00  0.00           C  
ATOM   2338  H   ILE B 143     -13.715  12.540  -7.759  1.00  0.00           H  
ATOM   2339  HA  ILE B 143     -14.016  11.128  -5.106  1.00  0.00           H  
ATOM   2340  HB  ILE B 143     -11.486  12.269  -6.319  1.00  0.00           H  
ATOM   2341 1HG1 ILE B 143     -12.114   9.393  -5.763  1.00  0.00           H  
ATOM   2342 2HG1 ILE B 143     -12.302  10.118  -7.350  1.00  0.00           H  
ATOM   2343 1HG2 ILE B 143     -10.367  11.308  -4.356  1.00  0.00           H  
ATOM   2344 2HG2 ILE B 143     -11.591  12.498  -3.875  1.00  0.00           H  
ATOM   2345 3HG2 ILE B 143     -11.943  10.763  -3.736  1.00  0.00           H  
ATOM   2346 1HD1 ILE B 143     -10.151   8.920  -7.203  1.00  0.00           H  
ATOM   2347 2HD1 ILE B 143      -9.883  10.655  -7.414  1.00  0.00           H  
ATOM   2348 3HD1 ILE B 143      -9.677   9.924  -5.814  1.00  0.00           H  
ATOM   2349  N   ARG B 144     -14.440  13.374  -4.095  1.00  0.00           N  
ATOM   2350  CA  ARG B 144     -14.742  14.716  -3.652  1.00  0.00           C  
ATOM   2351  C   ARG B 144     -13.576  15.316  -2.867  1.00  0.00           C  
ATOM   2352  O   ARG B 144     -13.288  16.509  -2.996  1.00  0.00           O  
ATOM   2353  CB  ARG B 144     -16.032  14.713  -2.860  1.00  0.00           C  
ATOM   2354  CG  ARG B 144     -17.245  14.345  -3.718  1.00  0.00           C  
ATOM   2355  CD  ARG B 144     -18.527  14.412  -2.989  1.00  0.00           C  
ATOM   2356  NE  ARG B 144     -19.616  13.900  -3.814  1.00  0.00           N  
ATOM   2357  CZ  ARG B 144     -20.283  14.615  -4.749  1.00  0.00           C  
ATOM   2358  NH1 ARG B 144     -20.006  15.870  -4.990  1.00  0.00           N  
ATOM   2359  NH2 ARG B 144     -21.241  14.065  -5.459  1.00  0.00           N  
ATOM   2360  H   ARG B 144     -14.781  12.554  -3.596  1.00  0.00           H  
ATOM   2361  HA  ARG B 144     -14.911  15.331  -4.533  1.00  0.00           H  
ATOM   2362 1HB  ARG B 144     -15.972  14.010  -2.083  1.00  0.00           H  
ATOM   2363 2HB  ARG B 144     -16.201  15.690  -2.409  1.00  0.00           H  
ATOM   2364 1HG  ARG B 144     -17.302  15.002  -4.580  1.00  0.00           H  
ATOM   2365 2HG  ARG B 144     -17.118  13.314  -4.066  1.00  0.00           H  
ATOM   2366 1HD  ARG B 144     -18.477  13.817  -2.082  1.00  0.00           H  
ATOM   2367 2HD  ARG B 144     -18.747  15.448  -2.733  1.00  0.00           H  
ATOM   2368  HE  ARG B 144     -19.887  12.925  -3.696  1.00  0.00           H  
ATOM   2369 1HH1 ARG B 144     -19.283  16.352  -4.478  1.00  0.00           H  
ATOM   2370 2HH1 ARG B 144     -20.558  16.351  -5.728  1.00  0.00           H  
ATOM   2371 1HH2 ARG B 144     -21.490  13.073  -5.321  1.00  0.00           H  
ATOM   2372 2HH2 ARG B 144     -21.713  14.651  -6.165  1.00  0.00           H  
ATOM   2373  N   GLY B 145     -12.848  14.490  -2.104  1.00  0.00           N  
ATOM   2374  CA  GLY B 145     -11.748  15.023  -1.315  1.00  0.00           C  
ATOM   2375  C   GLY B 145     -12.216  15.736  -0.047  1.00  0.00           C  
ATOM   2376  O   GLY B 145     -11.584  16.692   0.398  1.00  0.00           O  
ATOM   2377  H   GLY B 145     -13.058  13.494  -2.008  1.00  0.00           H  
ATOM   2378 1HA  GLY B 145     -11.080  14.203  -1.041  1.00  0.00           H  
ATOM   2379 2HA  GLY B 145     -11.166  15.709  -1.925  1.00  0.00           H  
ATOM   2380  N   ASN B 146     -13.328  15.287   0.555  1.00  0.00           N  
ATOM   2381  CA  ASN B 146     -13.822  15.938   1.776  1.00  0.00           C  
ATOM   2382  C   ASN B 146     -12.765  15.874   2.883  1.00  0.00           C  
ATOM   2383  O   ASN B 146     -12.681  16.755   3.741  1.00  0.00           O  
ATOM   2384  CB  ASN B 146     -15.104  15.286   2.278  1.00  0.00           C  
ATOM   2385  CG  ASN B 146     -16.316  15.581   1.433  1.00  0.00           C  
ATOM   2386  OD1 ASN B 146     -16.326  16.489   0.592  1.00  0.00           O  
ATOM   2387  ND2 ASN B 146     -17.361  14.836   1.662  1.00  0.00           N  
ATOM   2388  H   ASN B 146     -13.831  14.489   0.169  1.00  0.00           H  
ATOM   2389  HA  ASN B 146     -14.014  16.990   1.561  1.00  0.00           H  
ATOM   2390 1HB  ASN B 146     -14.962  14.203   2.312  1.00  0.00           H  
ATOM   2391 2HB  ASN B 146     -15.300  15.615   3.298  1.00  0.00           H  
ATOM   2392 1HD2 ASN B 146     -18.205  14.985   1.148  1.00  0.00           H  
ATOM   2393 2HD2 ASN B 146     -17.317  14.124   2.366  1.00  0.00           H  
ATOM   2394  N   MET B 147     -11.983  14.799   2.856  1.00  0.00           N  
ATOM   2395  CA  MET B 147     -10.907  14.520   3.792  1.00  0.00           C  
ATOM   2396  C   MET B 147      -9.702  14.131   2.940  1.00  0.00           C  
ATOM   2397  O   MET B 147      -9.886  13.505   1.896  1.00  0.00           O  
ATOM   2398  CB  MET B 147     -11.338  13.405   4.746  1.00  0.00           C  
ATOM   2399  CG  MET B 147     -12.586  13.767   5.587  1.00  0.00           C  
ATOM   2400  SD  MET B 147     -13.438  12.346   6.279  1.00  0.00           S  
ATOM   2401  CE  MET B 147     -14.317  11.712   4.842  1.00  0.00           C  
ATOM   2402  H   MET B 147     -12.141  14.145   2.110  1.00  0.00           H  
ATOM   2403  HA  MET B 147     -10.660  15.421   4.352  1.00  0.00           H  
ATOM   2404 1HB  MET B 147     -11.557  12.498   4.177  1.00  0.00           H  
ATOM   2405 2HB  MET B 147     -10.520  13.173   5.430  1.00  0.00           H  
ATOM   2406 1HG  MET B 147     -12.290  14.427   6.402  1.00  0.00           H  
ATOM   2407 2HG  MET B 147     -13.297  14.302   4.967  1.00  0.00           H  
ATOM   2408 1HE  MET B 147     -14.888  10.831   5.127  1.00  0.00           H  
ATOM   2409 2HE  MET B 147     -14.997  12.475   4.458  1.00  0.00           H  
ATOM   2410 3HE  MET B 147     -13.601  11.441   4.063  1.00  0.00           H  
ATOM   2411  N   TYR B 148      -8.487  14.481   3.371  1.00  0.00           N  
ATOM   2412  CA  TYR B 148      -7.281  14.170   2.583  1.00  0.00           C  
ATOM   2413  C   TYR B 148      -6.375  13.122   3.210  1.00  0.00           C  
ATOM   2414  O   TYR B 148      -6.374  12.917   4.427  1.00  0.00           O  
ATOM   2415  CB  TYR B 148      -6.399  15.405   2.392  1.00  0.00           C  
ATOM   2416  CG  TYR B 148      -6.960  16.562   1.609  1.00  0.00           C  
ATOM   2417  CD1 TYR B 148      -6.360  17.789   1.790  1.00  0.00           C  
ATOM   2418  CD2 TYR B 148      -8.043  16.442   0.742  1.00  0.00           C  
ATOM   2419  CE1 TYR B 148      -6.812  18.895   1.139  1.00  0.00           C  
ATOM   2420  CE2 TYR B 148      -8.507  17.573   0.086  1.00  0.00           C  
ATOM   2421  CZ  TYR B 148      -7.884  18.798   0.297  1.00  0.00           C  
ATOM   2422  OH  TYR B 148      -8.322  19.928  -0.323  1.00  0.00           O  
ATOM   2423  H   TYR B 148      -8.398  14.985   4.240  1.00  0.00           H  
ATOM   2424  HA  TYR B 148      -7.590  13.794   1.607  1.00  0.00           H  
ATOM   2425 1HB  TYR B 148      -6.105  15.781   3.372  1.00  0.00           H  
ATOM   2426 2HB  TYR B 148      -5.483  15.093   1.899  1.00  0.00           H  
ATOM   2427  HD1 TYR B 148      -5.516  17.877   2.465  1.00  0.00           H  
ATOM   2428  HD2 TYR B 148      -8.529  15.480   0.580  1.00  0.00           H  
ATOM   2429  HE1 TYR B 148      -6.325  19.856   1.301  1.00  0.00           H  
ATOM   2430  HE2 TYR B 148      -9.357  17.501  -0.592  1.00  0.00           H  
ATOM   2431  HH  TYR B 148      -7.806  20.678  -0.014  1.00  0.00           H  
ATOM   2432  N   TYR B 149      -5.568  12.497   2.362  1.00  0.00           N  
ATOM   2433  CA  TYR B 149      -4.530  11.571   2.767  1.00  0.00           C  
ATOM   2434  C   TYR B 149      -3.217  12.333   2.953  1.00  0.00           C  
ATOM   2435  O   TYR B 149      -2.848  13.183   2.129  1.00  0.00           O  
ATOM   2436  CB  TYR B 149      -4.408  10.435   1.743  1.00  0.00           C  
ATOM   2437  CG  TYR B 149      -3.443   9.376   2.133  1.00  0.00           C  
ATOM   2438  CD1 TYR B 149      -3.774   8.535   3.177  1.00  0.00           C  
ATOM   2439  CD2 TYR B 149      -2.248   9.222   1.475  1.00  0.00           C  
ATOM   2440  CE1 TYR B 149      -2.913   7.562   3.580  1.00  0.00           C  
ATOM   2441  CE2 TYR B 149      -1.383   8.228   1.885  1.00  0.00           C  
ATOM   2442  CZ  TYR B 149      -1.719   7.406   2.935  1.00  0.00           C  
ATOM   2443  OH  TYR B 149      -0.861   6.443   3.357  1.00  0.00           O  
ATOM   2444  H   TYR B 149      -5.668  12.695   1.373  1.00  0.00           H  
ATOM   2445  HA  TYR B 149      -4.808  11.130   3.725  1.00  0.00           H  
ATOM   2446 1HB  TYR B 149      -5.362   9.979   1.601  1.00  0.00           H  
ATOM   2447 2HB  TYR B 149      -4.105  10.841   0.787  1.00  0.00           H  
ATOM   2448  HD1 TYR B 149      -4.717   8.657   3.694  1.00  0.00           H  
ATOM   2449  HD2 TYR B 149      -1.976   9.884   0.650  1.00  0.00           H  
ATOM   2450  HE1 TYR B 149      -3.174   6.913   4.411  1.00  0.00           H  
ATOM   2451  HE2 TYR B 149      -0.435   8.106   1.394  1.00  0.00           H  
ATOM   2452  HH  TYR B 149      -0.028   6.526   2.885  1.00  0.00           H  
ATOM   2453  N   GLU B 150      -2.548  12.103   4.076  1.00  0.00           N  
ATOM   2454  CA  GLU B 150      -1.273  12.759   4.374  1.00  0.00           C  
ATOM   2455  C   GLU B 150      -1.348  14.287   4.240  1.00  0.00           C  
ATOM   2456  O   GLU B 150      -0.405  14.925   3.775  1.00  0.00           O  
ATOM   2457  CB  GLU B 150      -0.167  12.253   3.446  1.00  0.00           C  
ATOM   2458  CG  GLU B 150       0.198  10.821   3.595  1.00  0.00           C  
ATOM   2459  CD  GLU B 150       1.195  10.412   2.542  1.00  0.00           C  
ATOM   2460  OE1 GLU B 150       0.946  10.728   1.389  1.00  0.00           O  
ATOM   2461  OE2 GLU B 150       2.206   9.805   2.848  1.00  0.00           O  
ATOM   2462  H   GLU B 150      -2.911  11.421   4.725  1.00  0.00           H  
ATOM   2463  HA  GLU B 150      -0.998  12.523   5.402  1.00  0.00           H  
ATOM   2464 1HB  GLU B 150      -0.454  12.410   2.412  1.00  0.00           H  
ATOM   2465 2HB  GLU B 150       0.739  12.833   3.616  1.00  0.00           H  
ATOM   2466 1HG  GLU B 150       0.652  10.681   4.574  1.00  0.00           H  
ATOM   2467 2HG  GLU B 150      -0.684  10.228   3.566  1.00  0.00           H  
ATOM   2468  N   ASN B 151      -2.480  14.856   4.656  1.00  0.00           N  
ATOM   2469  CA  ASN B 151      -2.786  16.293   4.636  1.00  0.00           C  
ATOM   2470  C   ASN B 151      -2.836  16.952   3.242  1.00  0.00           C  
ATOM   2471  O   ASN B 151      -3.057  18.162   3.158  1.00  0.00           O  
ATOM   2472  CB  ASN B 151      -1.802  17.040   5.517  1.00  0.00           C  
ATOM   2473  CG  ASN B 151      -1.842  16.563   6.937  1.00  0.00           C  
ATOM   2474  OD1 ASN B 151      -2.914  16.289   7.496  1.00  0.00           O  
ATOM   2475  ND2 ASN B 151      -0.686  16.453   7.541  1.00  0.00           N  
ATOM   2476  H   ASN B 151      -3.190  14.236   5.014  1.00  0.00           H  
ATOM   2477  HA  ASN B 151      -3.777  16.421   5.075  1.00  0.00           H  
ATOM   2478 1HB  ASN B 151      -0.791  16.942   5.132  1.00  0.00           H  
ATOM   2479 2HB  ASN B 151      -2.047  18.101   5.503  1.00  0.00           H  
ATOM   2480 1HD2 ASN B 151      -0.644  16.140   8.490  1.00  0.00           H  
ATOM   2481 2HD2 ASN B 151       0.157  16.684   7.053  1.00  0.00           H  
ATOM   2482  N   SER B 152      -2.647  16.190   2.161  1.00  0.00           N  
ATOM   2483  CA  SER B 152      -2.680  16.769   0.816  1.00  0.00           C  
ATOM   2484  C   SER B 152      -3.413  16.024  -0.281  1.00  0.00           C  
ATOM   2485  O   SER B 152      -3.793  16.662  -1.271  1.00  0.00           O  
ATOM   2486  CB  SER B 152      -1.254  16.986   0.325  1.00  0.00           C  
ATOM   2487  OG  SER B 152      -0.577  17.966   1.082  1.00  0.00           O  
ATOM   2488  H   SER B 152      -2.483  15.190   2.269  1.00  0.00           H  
ATOM   2489  HA  SER B 152      -3.161  17.743   0.904  1.00  0.00           H  
ATOM   2490 1HB  SER B 152      -0.720  16.048   0.413  1.00  0.00           H  
ATOM   2491 2HB  SER B 152      -1.264  17.254  -0.728  1.00  0.00           H  
ATOM   2492  HG  SER B 152       0.299  18.059   0.696  1.00  0.00           H  
ATOM   2493  N   TYR B 153      -3.599  14.708  -0.171  1.00  0.00           N  
ATOM   2494  CA  TYR B 153      -4.030  14.024  -1.373  1.00  0.00           C  
ATOM   2495  C   TYR B 153      -5.450  13.498  -1.357  1.00  0.00           C  
ATOM   2496  O   TYR B 153      -5.941  12.945  -0.374  1.00  0.00           O  
ATOM   2497  CB  TYR B 153      -3.071  12.858  -1.645  1.00  0.00           C  
ATOM   2498  CG  TYR B 153      -1.684  13.347  -1.811  1.00  0.00           C  
ATOM   2499  CD1 TYR B 153      -0.798  13.229  -0.762  1.00  0.00           C  
ATOM   2500  CD2 TYR B 153      -1.314  13.977  -2.954  1.00  0.00           C  
ATOM   2501  CE1 TYR B 153       0.466  13.744  -0.877  1.00  0.00           C  
ATOM   2502  CE2 TYR B 153      -0.063  14.512  -3.080  1.00  0.00           C  
ATOM   2503  CZ  TYR B 153       0.830  14.397  -2.044  1.00  0.00           C  
ATOM   2504  OH  TYR B 153       2.081  14.931  -2.169  1.00  0.00           O  
ATOM   2505  H   TYR B 153      -3.356  14.191   0.671  1.00  0.00           H  
ATOM   2506  HA  TYR B 153      -3.963  14.719  -2.204  1.00  0.00           H  
ATOM   2507 1HB  TYR B 153      -3.092  12.153  -0.819  1.00  0.00           H  
ATOM   2508 2HB  TYR B 153      -3.369  12.332  -2.553  1.00  0.00           H  
ATOM   2509  HD1 TYR B 153      -1.103  12.732   0.163  1.00  0.00           H  
ATOM   2510  HD2 TYR B 153      -2.011  14.064  -3.750  1.00  0.00           H  
ATOM   2511  HE1 TYR B 153       1.167  13.653  -0.046  1.00  0.00           H  
ATOM   2512  HE2 TYR B 153       0.224  15.028  -4.002  1.00  0.00           H  
ATOM   2513  HH  TYR B 153       2.168  15.303  -3.054  1.00  0.00           H  
ATOM   2514  N   ALA B 154      -6.095  13.637  -2.504  1.00  0.00           N  
ATOM   2515  CA  ALA B 154      -7.405  13.071  -2.762  1.00  0.00           C  
ATOM   2516  C   ALA B 154      -7.214  11.704  -3.367  1.00  0.00           C  
ATOM   2517  O   ALA B 154      -8.054  10.824  -3.234  1.00  0.00           O  
ATOM   2518  CB  ALA B 154      -8.187  13.937  -3.693  1.00  0.00           C  
ATOM   2519  H   ALA B 154      -5.625  14.132  -3.257  1.00  0.00           H  
ATOM   2520  HA  ALA B 154      -7.940  12.969  -1.820  1.00  0.00           H  
ATOM   2521 1HB  ALA B 154      -9.158  13.498  -3.882  1.00  0.00           H  
ATOM   2522 2HB  ALA B 154      -8.308  14.886  -3.249  1.00  0.00           H  
ATOM   2523 3HB  ALA B 154      -7.632  14.028  -4.617  1.00  0.00           H  
ATOM   2524  N   LEU B 155      -6.104  11.545  -4.067  1.00  0.00           N  
ATOM   2525  CA  LEU B 155      -5.782  10.285  -4.704  1.00  0.00           C  
ATOM   2526  C   LEU B 155      -4.311   9.970  -4.524  1.00  0.00           C  
ATOM   2527  O   LEU B 155      -3.452  10.772  -4.900  1.00  0.00           O  
ATOM   2528  CB  LEU B 155      -6.127  10.333  -6.198  1.00  0.00           C  
ATOM   2529  CG  LEU B 155      -5.731   9.101  -7.056  1.00  0.00           C  
ATOM   2530  CD1 LEU B 155      -6.497   7.851  -6.603  1.00  0.00           C  
ATOM   2531  CD2 LEU B 155      -6.024   9.415  -8.514  1.00  0.00           C  
ATOM   2532  H   LEU B 155      -5.465  12.332  -4.166  1.00  0.00           H  
ATOM   2533  HA  LEU B 155      -6.364   9.498  -4.239  1.00  0.00           H  
ATOM   2534 1HB  LEU B 155      -7.200  10.482  -6.299  1.00  0.00           H  
ATOM   2535 2HB  LEU B 155      -5.631  11.174  -6.614  1.00  0.00           H  
ATOM   2536  HG  LEU B 155      -4.663   8.904  -6.932  1.00  0.00           H  
ATOM   2537 1HD1 LEU B 155      -6.198   6.997  -7.210  1.00  0.00           H  
ATOM   2538 2HD1 LEU B 155      -6.270   7.643  -5.554  1.00  0.00           H  
ATOM   2539 3HD1 LEU B 155      -7.565   8.020  -6.719  1.00  0.00           H  
ATOM   2540 1HD2 LEU B 155      -5.732   8.572  -9.131  1.00  0.00           H  
ATOM   2541 2HD2 LEU B 155      -7.088   9.606  -8.637  1.00  0.00           H  
ATOM   2542 3HD2 LEU B 155      -5.469  10.291  -8.817  1.00  0.00           H  
ATOM   2543  N   ALA B 156      -4.029   8.811  -3.956  1.00  0.00           N  
ATOM   2544  CA  ALA B 156      -2.647   8.405  -3.777  1.00  0.00           C  
ATOM   2545  C   ALA B 156      -2.522   6.932  -4.083  1.00  0.00           C  
ATOM   2546  O   ALA B 156      -3.279   6.119  -3.549  1.00  0.00           O  
ATOM   2547  CB  ALA B 156      -2.161   8.705  -2.363  1.00  0.00           C  
ATOM   2548  H   ALA B 156      -4.797   8.220  -3.635  1.00  0.00           H  
ATOM   2549  HA  ALA B 156      -2.039   8.955  -4.479  1.00  0.00           H  
ATOM   2550 1HB  ALA B 156      -1.120   8.406  -2.268  1.00  0.00           H  
ATOM   2551 2HB  ALA B 156      -2.248   9.774  -2.170  1.00  0.00           H  
ATOM   2552 3HB  ALA B 156      -2.767   8.156  -1.645  1.00  0.00           H  
ATOM   2553  N   VAL B 157      -1.590   6.616  -4.974  1.00  0.00           N  
ATOM   2554  CA  VAL B 157      -1.335   5.251  -5.401  1.00  0.00           C  
ATOM   2555  C   VAL B 157       0.136   4.962  -5.093  1.00  0.00           C  
ATOM   2556  O   VAL B 157       1.034   5.459  -5.790  1.00  0.00           O  
ATOM   2557  CB  VAL B 157      -1.681   5.111  -6.896  1.00  0.00           C  
ATOM   2558  CG1 VAL B 157      -1.465   3.671  -7.396  1.00  0.00           C  
ATOM   2559  CG2 VAL B 157      -3.154   5.578  -7.120  1.00  0.00           C  
ATOM   2560  H   VAL B 157      -1.033   7.371  -5.371  1.00  0.00           H  
ATOM   2561  HA  VAL B 157      -1.975   4.588  -4.852  1.00  0.00           H  
ATOM   2562  HB  VAL B 157      -1.019   5.735  -7.448  1.00  0.00           H  
ATOM   2563 1HG1 VAL B 157      -1.697   3.615  -8.457  1.00  0.00           H  
ATOM   2564 2HG1 VAL B 157      -0.433   3.385  -7.243  1.00  0.00           H  
ATOM   2565 3HG1 VAL B 157      -2.115   2.993  -6.849  1.00  0.00           H  
ATOM   2566 1HG2 VAL B 157      -3.414   5.507  -8.161  1.00  0.00           H  
ATOM   2567 2HG2 VAL B 157      -3.820   4.966  -6.555  1.00  0.00           H  
ATOM   2568 3HG2 VAL B 157      -3.269   6.609  -6.800  1.00  0.00           H  
ATOM   2569  N   LEU B 158       0.370   4.201  -4.019  1.00  0.00           N  
ATOM   2570  CA  LEU B 158       1.723   4.054  -3.491  1.00  0.00           C  
ATOM   2571  C   LEU B 158       2.275   2.621  -3.387  1.00  0.00           C  
ATOM   2572  O   LEU B 158       1.622   1.725  -2.844  1.00  0.00           O  
ATOM   2573  CB  LEU B 158       1.623   4.653  -2.079  1.00  0.00           C  
ATOM   2574  CG  LEU B 158       1.038   6.104  -1.989  1.00  0.00           C  
ATOM   2575  CD1 LEU B 158       0.899   6.483  -0.543  1.00  0.00           C  
ATOM   2576  CD2 LEU B 158       1.903   7.107  -2.735  1.00  0.00           C  
ATOM   2577  H   LEU B 158      -0.424   3.769  -3.550  1.00  0.00           H  
ATOM   2578  HA  LEU B 158       2.398   4.628  -4.123  1.00  0.00           H  
ATOM   2579 1HB  LEU B 158       0.972   4.014  -1.500  1.00  0.00           H  
ATOM   2580 2HB  LEU B 158       2.556   4.650  -1.617  1.00  0.00           H  
ATOM   2581  HG  LEU B 158       0.038   6.112  -2.419  1.00  0.00           H  
ATOM   2582 1HD1 LEU B 158       0.466   7.476  -0.490  1.00  0.00           H  
ATOM   2583 2HD1 LEU B 158       0.249   5.770  -0.038  1.00  0.00           H  
ATOM   2584 3HD1 LEU B 158       1.866   6.490  -0.064  1.00  0.00           H  
ATOM   2585 1HD2 LEU B 158       1.448   8.080  -2.646  1.00  0.00           H  
ATOM   2586 2HD2 LEU B 158       2.892   7.125  -2.301  1.00  0.00           H  
ATOM   2587 3HD2 LEU B 158       1.977   6.851  -3.784  1.00  0.00           H  
ATOM   2588  N   SER B 159       3.523   2.438  -3.802  1.00  0.00           N  
ATOM   2589  CA  SER B 159       4.254   1.183  -3.607  1.00  0.00           C  
ATOM   2590  C   SER B 159       3.498  -0.081  -3.996  1.00  0.00           C  
ATOM   2591  O   SER B 159       3.597  -1.088  -3.295  1.00  0.00           O  
ATOM   2592  CB  SER B 159       4.717   1.050  -2.170  1.00  0.00           C  
ATOM   2593  OG  SER B 159       5.637   2.045  -1.819  1.00  0.00           O  
ATOM   2594  H   SER B 159       3.981   3.199  -4.307  1.00  0.00           H  
ATOM   2595  HA  SER B 159       5.164   1.226  -4.193  1.00  0.00           H  
ATOM   2596 1HB  SER B 159       3.855   1.118  -1.523  1.00  0.00           H  
ATOM   2597 2HB  SER B 159       5.171   0.069  -2.021  1.00  0.00           H  
ATOM   2598  HG  SER B 159       5.855   1.878  -0.896  1.00  0.00           H  
ATOM   2599  N   ASN B 160       2.763  -0.092  -5.105  1.00  0.00           N  
ATOM   2600  CA  ASN B 160       1.970  -1.283  -5.402  1.00  0.00           C  
ATOM   2601  C   ASN B 160       2.722  -2.410  -6.088  1.00  0.00           C  
ATOM   2602  O   ASN B 160       2.458  -2.742  -7.250  1.00  0.00           O  
ATOM   2603  CB  ASN B 160       0.748  -0.883  -6.181  1.00  0.00           C  
ATOM   2604  CG  ASN B 160      -0.194  -0.078  -5.349  1.00  0.00           C  
ATOM   2605  OD1 ASN B 160      -0.900  -0.639  -4.495  1.00  0.00           O  
ATOM   2606  ND2 ASN B 160      -0.178   1.211  -5.528  1.00  0.00           N  
ATOM   2607  H   ASN B 160       2.706   0.726  -5.716  1.00  0.00           H  
ATOM   2608  HA  ASN B 160       1.620  -1.691  -4.455  1.00  0.00           H  
ATOM   2609 1HB  ASN B 160       1.029  -0.325  -7.070  1.00  0.00           H  
ATOM   2610 2HB  ASN B 160       0.237  -1.783  -6.494  1.00  0.00           H  
ATOM   2611 1HD2 ASN B 160      -0.763   1.813  -4.965  1.00  0.00           H  
ATOM   2612 2HD2 ASN B 160       0.480   1.610  -6.188  1.00  0.00           H  
ATOM   2613  N   TYR B 161       3.666  -2.996  -5.356  1.00  0.00           N  
ATOM   2614  CA  TYR B 161       4.424  -4.131  -5.871  1.00  0.00           C  
ATOM   2615  C   TYR B 161       5.149  -4.883  -4.747  1.00  0.00           C  
ATOM   2616  O   TYR B 161       5.218  -4.409  -3.615  1.00  0.00           O  
ATOM   2617  CB  TYR B 161       5.383  -3.679  -6.987  1.00  0.00           C  
ATOM   2618  CG  TYR B 161       6.498  -2.886  -6.567  1.00  0.00           C  
ATOM   2619  CD1 TYR B 161       7.753  -3.412  -6.653  1.00  0.00           C  
ATOM   2620  CD2 TYR B 161       6.310  -1.667  -6.065  1.00  0.00           C  
ATOM   2621  CE1 TYR B 161       8.819  -2.688  -6.250  1.00  0.00           C  
ATOM   2622  CE2 TYR B 161       7.330  -0.974  -5.671  1.00  0.00           C  
ATOM   2623  CZ  TYR B 161       8.606  -1.451  -5.755  1.00  0.00           C  
ATOM   2624  OH  TYR B 161       9.660  -0.680  -5.362  1.00  0.00           O  
ATOM   2625  H   TYR B 161       3.815  -2.627  -4.419  1.00  0.00           H  
ATOM   2626  HA  TYR B 161       3.724  -4.834  -6.311  1.00  0.00           H  
ATOM   2627 1HB  TYR B 161       5.788  -4.548  -7.485  1.00  0.00           H  
ATOM   2628 2HB  TYR B 161       4.847  -3.113  -7.737  1.00  0.00           H  
ATOM   2629  HD1 TYR B 161       7.892  -4.413  -7.054  1.00  0.00           H  
ATOM   2630  HD2 TYR B 161       5.332  -1.224  -5.985  1.00  0.00           H  
ATOM   2631  HE1 TYR B 161       9.812  -3.090  -6.322  1.00  0.00           H  
ATOM   2632  HE2 TYR B 161       7.123  -0.035  -5.296  1.00  0.00           H  
ATOM   2633  HH  TYR B 161       9.345   0.226  -5.229  1.00  0.00           H  
ATOM   2634  N   ASP B 162       5.675  -6.057  -5.076  1.00  0.00           N  
ATOM   2635  CA  ASP B 162       6.518  -6.906  -4.210  1.00  0.00           C  
ATOM   2636  C   ASP B 162       8.001  -6.597  -4.456  1.00  0.00           C  
ATOM   2637  O   ASP B 162       8.334  -5.494  -4.856  1.00  0.00           O  
ATOM   2638  CB  ASP B 162       6.189  -8.373  -4.396  1.00  0.00           C  
ATOM   2639  CG  ASP B 162       6.525  -8.910  -5.774  1.00  0.00           C  
ATOM   2640  OD1 ASP B 162       6.119 -10.033  -6.098  1.00  0.00           O  
ATOM   2641  OD2 ASP B 162       7.118  -8.179  -6.547  1.00  0.00           O  
ATOM   2642  H   ASP B 162       5.497  -6.369  -6.033  1.00  0.00           H  
ATOM   2643  HA  ASP B 162       6.298  -6.657  -3.172  1.00  0.00           H  
ATOM   2644 1HB  ASP B 162       6.697  -8.956  -3.634  1.00  0.00           H  
ATOM   2645 2HB  ASP B 162       5.126  -8.498  -4.235  1.00  0.00           H  
ATOM   2646  N   ALA B 163       8.923  -7.514  -4.164  1.00  0.00           N  
ATOM   2647  CA  ALA B 163      10.351  -7.200  -4.338  1.00  0.00           C  
ATOM   2648  C   ALA B 163      10.788  -7.188  -5.821  1.00  0.00           C  
ATOM   2649  O   ALA B 163      11.540  -8.052  -6.271  1.00  0.00           O  
ATOM   2650  CB  ALA B 163      11.186  -8.201  -3.571  1.00  0.00           C  
ATOM   2651  H   ALA B 163       8.652  -8.428  -3.839  1.00  0.00           H  
ATOM   2652  HA  ALA B 163      10.530  -6.208  -3.924  1.00  0.00           H  
ATOM   2653 1HB  ALA B 163      12.238  -7.943  -3.670  1.00  0.00           H  
ATOM   2654 2HB  ALA B 163      10.904  -8.182  -2.516  1.00  0.00           H  
ATOM   2655 3HB  ALA B 163      11.017  -9.198  -3.972  1.00  0.00           H  
ATOM   2656  N   ASN B 164      10.283  -6.201  -6.562  1.00  0.00           N  
ATOM   2657  CA  ASN B 164      10.516  -5.974  -7.994  1.00  0.00           C  
ATOM   2658  C   ASN B 164      10.187  -7.169  -8.889  1.00  0.00           C  
ATOM   2659  O   ASN B 164      10.866  -7.379  -9.896  1.00  0.00           O  
ATOM   2660  CB  ASN B 164      11.965  -5.568  -8.214  1.00  0.00           C  
ATOM   2661  CG  ASN B 164      12.318  -4.258  -7.591  1.00  0.00           C  
ATOM   2662  OD1 ASN B 164      11.689  -3.229  -7.859  1.00  0.00           O  
ATOM   2663  ND2 ASN B 164      13.320  -4.272  -6.751  1.00  0.00           N  
ATOM   2664  H   ASN B 164       9.663  -5.570  -6.067  1.00  0.00           H  
ATOM   2665  HA  ASN B 164       9.860  -5.162  -8.310  1.00  0.00           H  
ATOM   2666 1HB  ASN B 164      12.629  -6.335  -7.818  1.00  0.00           H  
ATOM   2667 2HB  ASN B 164      12.161  -5.497  -9.283  1.00  0.00           H  
ATOM   2668 1HD2 ASN B 164      13.604  -3.426  -6.299  1.00  0.00           H  
ATOM   2669 2HD2 ASN B 164      13.802  -5.129  -6.562  1.00  0.00           H  
ATOM   2670  N   LYS B 165       9.144  -7.938  -8.566  1.00  0.00           N  
ATOM   2671  CA  LYS B 165       8.772  -9.071  -9.397  1.00  0.00           C  
ATOM   2672  C   LYS B 165       7.422  -8.805 -10.056  1.00  0.00           C  
ATOM   2673  O   LYS B 165       7.296  -8.806 -11.284  1.00  0.00           O  
ATOM   2674  CB  LYS B 165       8.744 -10.363  -8.578  1.00  0.00           C  
ATOM   2675  CG  LYS B 165      10.114 -10.818  -8.093  1.00  0.00           C  
ATOM   2676  CD  LYS B 165      10.020 -12.080  -7.247  1.00  0.00           C  
ATOM   2677  CE  LYS B 165      11.395 -12.508  -6.738  1.00  0.00           C  
ATOM   2678  NZ  LYS B 165      11.320 -13.720  -5.860  1.00  0.00           N  
ATOM   2679  H   LYS B 165       8.577  -7.775  -7.729  1.00  0.00           H  
ATOM   2680  HA  LYS B 165       9.515  -9.199 -10.184  1.00  0.00           H  
ATOM   2681 1HB  LYS B 165       8.115 -10.234  -7.711  1.00  0.00           H  
ATOM   2682 2HB  LYS B 165       8.311 -11.161  -9.177  1.00  0.00           H  
ATOM   2683 1HG  LYS B 165      10.760 -10.998  -8.951  1.00  0.00           H  
ATOM   2684 2HG  LYS B 165      10.555 -10.025  -7.495  1.00  0.00           H  
ATOM   2685 1HD  LYS B 165       9.367 -11.888  -6.393  1.00  0.00           H  
ATOM   2686 2HD  LYS B 165       9.590 -12.887  -7.839  1.00  0.00           H  
ATOM   2687 1HE  LYS B 165      12.035 -12.727  -7.590  1.00  0.00           H  
ATOM   2688 2HE  LYS B 165      11.833 -11.685  -6.169  1.00  0.00           H  
ATOM   2689 1HZ  LYS B 165      12.250 -13.969  -5.544  1.00  0.00           H  
ATOM   2690 2HZ  LYS B 165      10.738 -13.525  -5.057  1.00  0.00           H  
ATOM   2691 3HZ  LYS B 165      10.926 -14.491  -6.381  1.00  0.00           H  
ATOM   2692  N   THR B 166       6.413  -8.591  -9.212  1.00  0.00           N  
ATOM   2693  CA  THR B 166       5.036  -8.370  -9.645  1.00  0.00           C  
ATOM   2694  C   THR B 166       4.406  -7.160  -8.954  1.00  0.00           C  
ATOM   2695  O   THR B 166       4.845  -6.738  -7.886  1.00  0.00           O  
ATOM   2696  CB  THR B 166       4.180  -9.625  -9.368  1.00  0.00           C  
ATOM   2697  OG1 THR B 166       4.101  -9.871  -7.939  1.00  0.00           O  
ATOM   2698  CG2 THR B 166       4.748 -10.854 -10.061  1.00  0.00           C  
ATOM   2699  H   THR B 166       6.627  -8.582  -8.213  1.00  0.00           H  
ATOM   2700  HA  THR B 166       5.039  -8.178 -10.717  1.00  0.00           H  
ATOM   2701  HB  THR B 166       3.174  -9.448  -9.746  1.00  0.00           H  
ATOM   2702  HG1 THR B 166       5.004  -9.970  -7.533  1.00  0.00           H  
ATOM   2703 1HG2 THR B 166       4.116 -11.703  -9.860  1.00  0.00           H  
ATOM   2704 2HG2 THR B 166       4.791 -10.678 -11.134  1.00  0.00           H  
ATOM   2705 3HG2 THR B 166       5.745 -11.059  -9.688  1.00  0.00           H  
ATOM   2706  N   GLY B 167       3.325  -6.638  -9.528  1.00  0.00           N  
ATOM   2707  CA  GLY B 167       2.634  -5.514  -8.909  1.00  0.00           C  
ATOM   2708  C   GLY B 167       1.444  -5.040  -9.716  1.00  0.00           C  
ATOM   2709  O   GLY B 167       1.087  -5.648 -10.727  1.00  0.00           O  
ATOM   2710  H   GLY B 167       2.992  -7.006 -10.403  1.00  0.00           H  
ATOM   2711 1HA  GLY B 167       2.308  -5.795  -7.917  1.00  0.00           H  
ATOM   2712 2HA  GLY B 167       3.327  -4.686  -8.793  1.00  0.00           H  
ATOM   2713  N   LEU B 168       0.838  -3.946  -9.267  1.00  0.00           N  
ATOM   2714  CA  LEU B 168      -0.332  -3.414  -9.947  1.00  0.00           C  
ATOM   2715  C   LEU B 168       0.044  -3.025 -11.348  1.00  0.00           C  
ATOM   2716  O   LEU B 168       0.944  -2.216 -11.546  1.00  0.00           O  
ATOM   2717  CB  LEU B 168      -0.870  -2.185  -9.204  1.00  0.00           C  
ATOM   2718  CG  LEU B 168      -2.121  -1.477  -9.795  1.00  0.00           C  
ATOM   2719  CD1 LEU B 168      -3.305  -2.407  -9.729  1.00  0.00           C  
ATOM   2720  CD2 LEU B 168      -2.385  -0.168  -8.988  1.00  0.00           C  
ATOM   2721  H   LEU B 168       1.216  -3.484  -8.440  1.00  0.00           H  
ATOM   2722  HA  LEU B 168      -1.098  -4.182  -9.997  1.00  0.00           H  
ATOM   2723 1HB  LEU B 168      -1.139  -2.507  -8.201  1.00  0.00           H  
ATOM   2724 2HB  LEU B 168      -0.069  -1.451  -9.130  1.00  0.00           H  
ATOM   2725  HG  LEU B 168      -1.955  -1.228 -10.841  1.00  0.00           H  
ATOM   2726 1HD1 LEU B 168      -4.186  -1.906 -10.133  1.00  0.00           H  
ATOM   2727 2HD1 LEU B 168      -3.128  -3.307 -10.304  1.00  0.00           H  
ATOM   2728 3HD1 LEU B 168      -3.470  -2.680  -8.699  1.00  0.00           H  
ATOM   2729 1HD2 LEU B 168      -3.260   0.339  -9.390  1.00  0.00           H  
ATOM   2730 2HD2 LEU B 168      -2.559  -0.411  -7.939  1.00  0.00           H  
ATOM   2731 3HD2 LEU B 168      -1.518   0.490  -9.065  1.00  0.00           H  
ATOM   2732  N   LYS B 169      -0.667  -3.565 -12.322  1.00  0.00           N  
ATOM   2733  CA  LYS B 169      -0.362  -3.303 -13.707  1.00  0.00           C  
ATOM   2734  C   LYS B 169      -1.390  -2.370 -14.296  1.00  0.00           C  
ATOM   2735  O   LYS B 169      -1.067  -1.436 -15.038  1.00  0.00           O  
ATOM   2736  CB  LYS B 169      -0.295  -4.614 -14.483  1.00  0.00           C  
ATOM   2737  CG  LYS B 169       0.023  -4.474 -15.962  1.00  0.00           C  
ATOM   2738  CD  LYS B 169       0.240  -5.846 -16.595  1.00  0.00           C  
ATOM   2739  CE  LYS B 169      -1.083  -6.501 -16.965  1.00  0.00           C  
ATOM   2740  NZ  LYS B 169      -1.654  -5.978 -18.226  1.00  0.00           N  
ATOM   2741  H   LYS B 169      -1.423  -4.211 -12.111  1.00  0.00           H  
ATOM   2742  HA  LYS B 169       0.597  -2.823 -13.761  1.00  0.00           H  
ATOM   2743 1HB  LYS B 169       0.460  -5.261 -14.034  1.00  0.00           H  
ATOM   2744 2HB  LYS B 169      -1.257  -5.125 -14.400  1.00  0.00           H  
ATOM   2745 1HG  LYS B 169      -0.801  -3.962 -16.465  1.00  0.00           H  
ATOM   2746 2HG  LYS B 169       0.927  -3.875 -16.075  1.00  0.00           H  
ATOM   2747 1HD  LYS B 169       0.842  -5.733 -17.496  1.00  0.00           H  
ATOM   2748 2HD  LYS B 169       0.769  -6.492 -15.898  1.00  0.00           H  
ATOM   2749 1HE  LYS B 169      -0.944  -7.576 -17.054  1.00  0.00           H  
ATOM   2750 2HE  LYS B 169      -1.794  -6.296 -16.176  1.00  0.00           H  
ATOM   2751 1HZ  LYS B 169      -2.551  -6.438 -18.396  1.00  0.00           H  
ATOM   2752 2HZ  LYS B 169      -1.808  -4.976 -18.149  1.00  0.00           H  
ATOM   2753 3HZ  LYS B 169      -1.028  -6.160 -18.989  1.00  0.00           H  
ATOM   2754  N   GLU B 170      -2.646  -2.589 -13.947  1.00  0.00           N  
ATOM   2755  CA  GLU B 170      -3.656  -1.739 -14.527  1.00  0.00           C  
ATOM   2756  C   GLU B 170      -4.669  -1.227 -13.509  1.00  0.00           C  
ATOM   2757  O   GLU B 170      -5.126  -1.933 -12.602  1.00  0.00           O  
ATOM   2758  CB  GLU B 170      -4.235  -2.501 -15.727  1.00  0.00           C  
ATOM   2759  CG  GLU B 170      -4.638  -3.937 -15.424  1.00  0.00           C  
ATOM   2760  CD  GLU B 170      -4.962  -4.764 -16.669  1.00  0.00           C  
ATOM   2761  OE1 GLU B 170      -4.055  -4.969 -17.469  1.00  0.00           O  
ATOM   2762  OE2 GLU B 170      -6.080  -5.173 -16.840  1.00  0.00           O  
ATOM   2763  H   GLU B 170      -2.887  -3.357 -13.320  1.00  0.00           H  
ATOM   2764  HA  GLU B 170      -3.169  -0.854 -14.934  1.00  0.00           H  
ATOM   2765 1HB  GLU B 170      -5.117  -1.976 -16.098  1.00  0.00           H  
ATOM   2766 2HB  GLU B 170      -3.498  -2.519 -16.531  1.00  0.00           H  
ATOM   2767 1HG  GLU B 170      -3.835  -4.431 -14.872  1.00  0.00           H  
ATOM   2768 2HG  GLU B 170      -5.493  -3.903 -14.794  1.00  0.00           H  
ATOM   2769  N   LEU B 171      -5.005   0.038 -13.720  1.00  0.00           N  
ATOM   2770  CA  LEU B 171      -5.902   0.820 -12.896  1.00  0.00           C  
ATOM   2771  C   LEU B 171      -6.815   1.641 -13.806  1.00  0.00           C  
ATOM   2772  O   LEU B 171      -6.701   2.867 -13.875  1.00  0.00           O  
ATOM   2773  CB  LEU B 171      -5.037   1.735 -12.011  1.00  0.00           C  
ATOM   2774  CG  LEU B 171      -5.732   2.556 -10.964  1.00  0.00           C  
ATOM   2775  CD1 LEU B 171      -6.470   1.647 -10.004  1.00  0.00           C  
ATOM   2776  CD2 LEU B 171      -4.668   3.405 -10.223  1.00  0.00           C  
ATOM   2777  H   LEU B 171      -4.577   0.499 -14.513  1.00  0.00           H  
ATOM   2778  HA  LEU B 171      -6.478   0.158 -12.254  1.00  0.00           H  
ATOM   2779 1HB  LEU B 171      -4.302   1.115 -11.501  1.00  0.00           H  
ATOM   2780 2HB  LEU B 171      -4.505   2.430 -12.661  1.00  0.00           H  
ATOM   2781  HG  LEU B 171      -6.457   3.201 -11.438  1.00  0.00           H  
ATOM   2782 1HD1 LEU B 171      -6.983   2.249  -9.265  1.00  0.00           H  
ATOM   2783 2HD1 LEU B 171      -7.206   1.055 -10.554  1.00  0.00           H  
ATOM   2784 3HD1 LEU B 171      -5.762   0.985  -9.514  1.00  0.00           H  
ATOM   2785 1HD2 LEU B 171      -5.150   4.015  -9.460  1.00  0.00           H  
ATOM   2786 2HD2 LEU B 171      -3.939   2.748  -9.749  1.00  0.00           H  
ATOM   2787 3HD2 LEU B 171      -4.157   4.054 -10.936  1.00  0.00           H  
ATOM   2788  N   PRO B 172      -7.791   0.997 -14.457  1.00  0.00           N  
ATOM   2789  CA  PRO B 172      -8.586   1.528 -15.545  1.00  0.00           C  
ATOM   2790  C   PRO B 172      -9.670   2.478 -15.085  1.00  0.00           C  
ATOM   2791  O   PRO B 172     -10.844   2.267 -15.381  1.00  0.00           O  
ATOM   2792  CB  PRO B 172      -9.214   0.260 -16.113  1.00  0.00           C  
ATOM   2793  CG  PRO B 172      -9.185  -0.691 -14.943  1.00  0.00           C  
ATOM   2794  CD  PRO B 172      -7.874  -0.437 -14.261  1.00  0.00           C  
ATOM   2795  HA  PRO B 172      -7.928   1.991 -16.286  1.00  0.00           H  
ATOM   2796 1HB  PRO B 172     -10.232   0.473 -16.476  1.00  0.00           H  
ATOM   2797 2HB  PRO B 172      -8.629  -0.091 -16.980  1.00  0.00           H  
ATOM   2798 1HG  PRO B 172     -10.048  -0.498 -14.284  1.00  0.00           H  
ATOM   2799 2HG  PRO B 172      -9.267  -1.701 -15.266  1.00  0.00           H  
ATOM   2800 1HD  PRO B 172      -7.969  -0.701 -13.210  1.00  0.00           H  
ATOM   2801 2HD  PRO B 172      -7.084  -0.999 -14.769  1.00  0.00           H  
ATOM   2802  N   MET B 173      -9.304   3.568 -14.407  1.00  0.00           N  
ATOM   2803  CA  MET B 173     -10.315   4.514 -13.921  1.00  0.00           C  
ATOM   2804  C   MET B 173     -10.710   5.460 -15.044  1.00  0.00           C  
ATOM   2805  O   MET B 173     -10.563   6.676 -14.960  1.00  0.00           O  
ATOM   2806  CB  MET B 173      -9.792   5.302 -12.718  1.00  0.00           C  
ATOM   2807  CG  MET B 173      -9.523   4.455 -11.507  1.00  0.00           C  
ATOM   2808  SD  MET B 173      -9.124   5.395  -9.985  1.00  0.00           S  
ATOM   2809  CE  MET B 173      -7.517   6.082 -10.303  1.00  0.00           C  
ATOM   2810  H   MET B 173      -8.316   3.709 -14.204  1.00  0.00           H  
ATOM   2811  HA  MET B 173     -11.205   3.958 -13.620  1.00  0.00           H  
ATOM   2812 1HB  MET B 173      -8.885   5.826 -12.987  1.00  0.00           H  
ATOM   2813 2HB  MET B 173     -10.526   6.038 -12.434  1.00  0.00           H  
ATOM   2814 1HG  MET B 173     -10.420   3.899 -11.333  1.00  0.00           H  
ATOM   2815 2HG  MET B 173      -8.719   3.752 -11.715  1.00  0.00           H  
ATOM   2816 1HE  MET B 173      -7.197   6.651  -9.440  1.00  0.00           H  
ATOM   2817 2HE  MET B 173      -6.811   5.295 -10.496  1.00  0.00           H  
ATOM   2818 3HE  MET B 173      -7.575   6.735 -11.163  1.00  0.00           H  
ATOM   2819  N   ARG B 174     -11.308   4.865 -16.061  1.00  0.00           N  
ATOM   2820  CA  ARG B 174     -11.708   5.458 -17.323  1.00  0.00           C  
ATOM   2821  C   ARG B 174     -12.810   6.484 -17.193  1.00  0.00           C  
ATOM   2822  O   ARG B 174     -13.060   7.264 -18.112  1.00  0.00           O  
ATOM   2823  CB  ARG B 174     -12.056   4.325 -18.246  1.00  0.00           C  
ATOM   2824  CG  ARG B 174     -13.267   3.545 -17.861  1.00  0.00           C  
ATOM   2825  CD  ARG B 174     -13.370   2.383 -18.713  1.00  0.00           C  
ATOM   2826  NE  ARG B 174     -14.430   1.515 -18.382  1.00  0.00           N  
ATOM   2827  CZ  ARG B 174     -14.641   0.360 -19.026  1.00  0.00           C  
ATOM   2828  NH1 ARG B 174     -13.810  -0.014 -19.989  1.00  0.00           N  
ATOM   2829  NH2 ARG B 174     -15.663  -0.408 -18.692  1.00  0.00           N  
ATOM   2830  H   ARG B 174     -11.427   3.862 -15.957  1.00  0.00           H  
ATOM   2831  HA  ARG B 174     -10.850   5.956 -17.744  1.00  0.00           H  
ATOM   2832 1HB  ARG B 174     -12.210   4.704 -19.256  1.00  0.00           H  
ATOM   2833 2HB  ARG B 174     -11.219   3.623 -18.284  1.00  0.00           H  
ATOM   2834 1HG  ARG B 174     -13.181   3.211 -16.823  1.00  0.00           H  
ATOM   2835 2HG  ARG B 174     -14.158   4.155 -17.981  1.00  0.00           H  
ATOM   2836 1HD  ARG B 174     -13.471   2.672 -19.741  1.00  0.00           H  
ATOM   2837 2HD  ARG B 174     -12.458   1.826 -18.577  1.00  0.00           H  
ATOM   2838  HE  ARG B 174     -15.061   1.782 -17.640  1.00  0.00           H  
ATOM   2839 1HH1 ARG B 174     -12.990   0.572 -20.234  1.00  0.00           H  
ATOM   2840 2HH1 ARG B 174     -13.963  -0.889 -20.467  1.00  0.00           H  
ATOM   2841 1HH2 ARG B 174     -16.284  -0.129 -17.946  1.00  0.00           H  
ATOM   2842 2HH2 ARG B 174     -15.808  -1.292 -19.159  1.00  0.00           H  
ATOM   2843  N   ASN B 175     -13.488   6.479 -16.061  1.00  0.00           N  
ATOM   2844  CA  ASN B 175     -14.512   7.462 -15.819  1.00  0.00           C  
ATOM   2845  C   ASN B 175     -14.093   8.483 -14.767  1.00  0.00           C  
ATOM   2846  O   ASN B 175     -14.885   9.363 -14.426  1.00  0.00           O  
ATOM   2847  CB  ASN B 175     -15.806   6.771 -15.477  1.00  0.00           C  
ATOM   2848  CG  ASN B 175     -16.378   6.092 -16.711  1.00  0.00           C  
ATOM   2849  OD1 ASN B 175     -16.739   6.777 -17.692  1.00  0.00           O  
ATOM   2850  ND2 ASN B 175     -16.451   4.793 -16.698  1.00  0.00           N  
ATOM   2851  H   ASN B 175     -13.266   5.799 -15.348  1.00  0.00           H  
ATOM   2852  HA  ASN B 175     -14.677   8.023 -16.737  1.00  0.00           H  
ATOM   2853 1HB  ASN B 175     -15.631   6.023 -14.695  1.00  0.00           H  
ATOM   2854 2HB  ASN B 175     -16.520   7.493 -15.092  1.00  0.00           H  
ATOM   2855 1HD2 ASN B 175     -16.820   4.302 -17.483  1.00  0.00           H  
ATOM   2856 2HD2 ASN B 175     -16.092   4.272 -15.912  1.00  0.00           H  
ATOM   2857  N   LEU B 176     -12.828   8.466 -14.316  1.00  0.00           N  
ATOM   2858  CA  LEU B 176     -12.459   9.437 -13.289  1.00  0.00           C  
ATOM   2859  C   LEU B 176     -12.260  10.786 -13.915  1.00  0.00           C  
ATOM   2860  O   LEU B 176     -11.178  11.139 -14.383  1.00  0.00           O  
ATOM   2861  CB  LEU B 176     -11.200   9.026 -12.517  1.00  0.00           C  
ATOM   2862  CG  LEU B 176     -10.759  10.031 -11.412  1.00  0.00           C  
ATOM   2863  CD1 LEU B 176     -11.847  10.119 -10.334  1.00  0.00           C  
ATOM   2864  CD2 LEU B 176      -9.421   9.573 -10.808  1.00  0.00           C  
ATOM   2865  H   LEU B 176     -12.142   7.785 -14.639  1.00  0.00           H  
ATOM   2866  HA  LEU B 176     -13.278   9.514 -12.575  1.00  0.00           H  
ATOM   2867 1HB  LEU B 176     -11.412   8.085 -12.026  1.00  0.00           H  
ATOM   2868 2HB  LEU B 176     -10.377   8.879 -13.219  1.00  0.00           H  
ATOM   2869  HG  LEU B 176     -10.643  11.024 -11.853  1.00  0.00           H  
ATOM   2870 1HD1 LEU B 176     -11.546  10.837  -9.572  1.00  0.00           H  
ATOM   2871 2HD1 LEU B 176     -12.786  10.448 -10.784  1.00  0.00           H  
ATOM   2872 3HD1 LEU B 176     -11.984   9.147  -9.885  1.00  0.00           H  
ATOM   2873 1HD2 LEU B 176      -9.111  10.276 -10.043  1.00  0.00           H  
ATOM   2874 2HD2 LEU B 176      -9.543   8.584 -10.365  1.00  0.00           H  
ATOM   2875 3HD2 LEU B 176      -8.664   9.530 -11.588  1.00  0.00           H  
ATOM   2876  N   GLN B 177     -13.349  11.527 -13.949  1.00  0.00           N  
ATOM   2877  CA  GLN B 177     -13.374  12.817 -14.594  1.00  0.00           C  
ATOM   2878  C   GLN B 177     -13.136  13.947 -13.623  1.00  0.00           C  
ATOM   2879  O   GLN B 177     -12.672  15.001 -14.033  1.00  0.00           O  
ATOM   2880  CB  GLN B 177     -14.673  12.983 -15.368  1.00  0.00           C  
ATOM   2881  CG  GLN B 177     -14.779  12.044 -16.565  1.00  0.00           C  
ATOM   2882  CD  GLN B 177     -16.036  12.215 -17.371  1.00  0.00           C  
ATOM   2883  OE1 GLN B 177     -16.963  12.921 -16.972  1.00  0.00           O  
ATOM   2884  NE2 GLN B 177     -16.086  11.564 -18.511  1.00  0.00           N  
ATOM   2885  H   GLN B 177     -14.197  11.139 -13.524  1.00  0.00           H  
ATOM   2886  HA  GLN B 177     -12.563  12.847 -15.322  1.00  0.00           H  
ATOM   2887 1HB  GLN B 177     -15.483  12.753 -14.710  1.00  0.00           H  
ATOM   2888 2HB  GLN B 177     -14.782  14.014 -15.710  1.00  0.00           H  
ATOM   2889 1HG  GLN B 177     -13.929  12.238 -17.227  1.00  0.00           H  
ATOM   2890 2HG  GLN B 177     -14.739  11.022 -16.217  1.00  0.00           H  
ATOM   2891 1HE2 GLN B 177     -16.893  11.637 -19.096  1.00  0.00           H  
ATOM   2892 2HE2 GLN B 177     -15.298  11.020 -18.798  1.00  0.00           H  
ATOM   2893  N   GLU B 178     -13.433  13.774 -12.336  1.00  0.00           N  
ATOM   2894  CA  GLU B 178     -13.158  14.923 -11.490  1.00  0.00           C  
ATOM   2895  C   GLU B 178     -12.795  14.621 -10.041  1.00  0.00           C  
ATOM   2896  O   GLU B 178     -13.388  13.764  -9.381  1.00  0.00           O  
ATOM   2897  CB  GLU B 178     -14.335  15.917 -11.564  1.00  0.00           C  
ATOM   2898  CG  GLU B 178     -14.076  17.240 -10.853  1.00  0.00           C  
ATOM   2899  CD  GLU B 178     -15.159  18.268 -11.040  1.00  0.00           C  
ATOM   2900  OE1 GLU B 178     -14.946  19.392 -10.666  1.00  0.00           O  
ATOM   2901  OE2 GLU B 178     -16.196  17.960 -11.569  1.00  0.00           O  
ATOM   2902  H   GLU B 178     -13.855  12.910 -11.987  1.00  0.00           H  
ATOM   2903  HA  GLU B 178     -12.292  15.436 -11.908  1.00  0.00           H  
ATOM   2904 1HB  GLU B 178     -14.557  16.147 -12.605  1.00  0.00           H  
ATOM   2905 2HB  GLU B 178     -15.227  15.463 -11.128  1.00  0.00           H  
ATOM   2906 1HG  GLU B 178     -13.975  17.042  -9.786  1.00  0.00           H  
ATOM   2907 2HG  GLU B 178     -13.127  17.648 -11.208  1.00  0.00           H  
ATOM   2908  N   ILE B 179     -11.800  15.365  -9.576  1.00  0.00           N  
ATOM   2909  CA  ILE B 179     -11.380  15.410  -8.188  1.00  0.00           C  
ATOM   2910  C   ILE B 179     -11.657  16.837  -7.718  1.00  0.00           C  
ATOM   2911  O   ILE B 179     -11.040  17.776  -8.219  1.00  0.00           O  
ATOM   2912  CB  ILE B 179      -9.897  15.018  -8.024  1.00  0.00           C  
ATOM   2913  CG1 ILE B 179      -9.673  13.554  -8.529  1.00  0.00           C  
ATOM   2914  CG2 ILE B 179      -9.478  15.181  -6.592  1.00  0.00           C  
ATOM   2915  CD1 ILE B 179      -8.223  13.115  -8.619  1.00  0.00           C  
ATOM   2916  H   ILE B 179     -11.334  15.989 -10.237  1.00  0.00           H  
ATOM   2917  HA  ILE B 179     -11.979  14.721  -7.617  1.00  0.00           H  
ATOM   2918  HB  ILE B 179      -9.290  15.666  -8.644  1.00  0.00           H  
ATOM   2919 1HG1 ILE B 179     -10.164  12.899  -7.864  1.00  0.00           H  
ATOM   2920 2HG1 ILE B 179     -10.134  13.444  -9.496  1.00  0.00           H  
ATOM   2921 1HG2 ILE B 179      -8.431  14.926  -6.502  1.00  0.00           H  
ATOM   2922 2HG2 ILE B 179      -9.624  16.218  -6.278  1.00  0.00           H  
ATOM   2923 3HG2 ILE B 179     -10.082  14.527  -5.959  1.00  0.00           H  
ATOM   2924 1HD1 ILE B 179      -8.171  12.086  -8.960  1.00  0.00           H  
ATOM   2925 2HD1 ILE B 179      -7.693  13.746  -9.320  1.00  0.00           H  
ATOM   2926 3HD1 ILE B 179      -7.762  13.190  -7.634  1.00  0.00           H  
ATOM   2927  N   LEU B 180     -12.588  17.015  -6.779  1.00  0.00           N  
ATOM   2928  CA  LEU B 180     -12.994  18.395  -6.478  1.00  0.00           C  
ATOM   2929  C   LEU B 180     -11.922  19.119  -5.680  1.00  0.00           C  
ATOM   2930  O   LEU B 180     -11.468  20.207  -6.064  1.00  0.00           O  
ATOM   2931  CB  LEU B 180     -14.309  18.424  -5.682  1.00  0.00           C  
ATOM   2932  CG  LEU B 180     -15.558  17.875  -6.387  1.00  0.00           C  
ATOM   2933  CD1 LEU B 180     -16.707  17.817  -5.387  1.00  0.00           C  
ATOM   2934  CD2 LEU B 180     -15.920  18.750  -7.549  1.00  0.00           C  
ATOM   2935  H   LEU B 180     -13.022  16.197  -6.343  1.00  0.00           H  
ATOM   2936  HA  LEU B 180     -13.141  18.924  -7.421  1.00  0.00           H  
ATOM   2937 1HB  LEU B 180     -14.175  17.867  -4.775  1.00  0.00           H  
ATOM   2938 2HB  LEU B 180     -14.513  19.460  -5.408  1.00  0.00           H  
ATOM   2939  HG  LEU B 180     -15.351  16.863  -6.744  1.00  0.00           H  
ATOM   2940 1HD1 LEU B 180     -17.597  17.419  -5.866  1.00  0.00           H  
ATOM   2941 2HD1 LEU B 180     -16.429  17.186  -4.555  1.00  0.00           H  
ATOM   2942 3HD1 LEU B 180     -16.915  18.821  -5.020  1.00  0.00           H  
ATOM   2943 1HD2 LEU B 180     -16.804  18.356  -8.055  1.00  0.00           H  
ATOM   2944 2HD2 LEU B 180     -16.126  19.749  -7.188  1.00  0.00           H  
ATOM   2945 3HD2 LEU B 180     -15.089  18.782  -8.246  1.00  0.00           H  
ATOM   2946  N   HIS B 181     -11.454  18.469  -4.622  1.00  0.00           N  
ATOM   2947  CA  HIS B 181     -10.410  19.036  -3.790  1.00  0.00           C  
ATOM   2948  C   HIS B 181      -9.321  18.016  -3.516  1.00  0.00           C  
ATOM   2949  O   HIS B 181      -9.588  16.821  -3.459  1.00  0.00           O  
ATOM   2950  CB  HIS B 181     -10.988  19.537  -2.465  1.00  0.00           C  
ATOM   2951  CG  HIS B 181     -12.092  20.526  -2.612  1.00  0.00           C  
ATOM   2952  ND1 HIS B 181     -11.864  21.868  -2.838  1.00  0.00           N  
ATOM   2953  CD2 HIS B 181     -13.431  20.377  -2.560  1.00  0.00           C  
ATOM   2954  CE1 HIS B 181     -13.017  22.498  -2.923  1.00  0.00           C  
ATOM   2955  NE2 HIS B 181     -13.984  21.621  -2.756  1.00  0.00           N  
ATOM   2956  H   HIS B 181     -11.891  17.594  -4.333  1.00  0.00           H  
ATOM   2957  HA  HIS B 181      -9.955  19.873  -4.304  1.00  0.00           H  
ATOM   2958 1HB  HIS B 181     -11.359  18.684  -1.885  1.00  0.00           H  
ATOM   2959 2HB  HIS B 181     -10.211  20.001  -1.897  1.00  0.00           H  
ATOM   2960  HD1 HIS B 181     -10.974  22.314  -2.930  1.00  0.00           H  
ATOM   2961  HD2 HIS B 181     -14.073  19.507  -2.402  1.00  0.00           H  
ATOM   2962  HE1 HIS B 181     -13.047  23.572  -3.104  1.00  0.00           H  
ATOM   2963  N   GLY B 182      -8.102  18.498  -3.327  1.00  0.00           N  
ATOM   2964  CA  GLY B 182      -6.957  17.660  -2.986  1.00  0.00           C  
ATOM   2965  C   GLY B 182      -6.087  17.355  -4.196  1.00  0.00           C  
ATOM   2966  O   GLY B 182      -6.502  17.516  -5.347  1.00  0.00           O  
ATOM   2967  H   GLY B 182      -7.957  19.497  -3.409  1.00  0.00           H  
ATOM   2968 1HA  GLY B 182      -6.352  18.173  -2.238  1.00  0.00           H  
ATOM   2969 2HA  GLY B 182      -7.294  16.739  -2.523  1.00  0.00           H  
ATOM   2970  N   ALA B 183      -4.849  16.961  -3.916  1.00  0.00           N  
ATOM   2971  CA  ALA B 183      -3.837  16.655  -4.921  1.00  0.00           C  
ATOM   2972  C   ALA B 183      -3.810  15.166  -5.266  1.00  0.00           C  
ATOM   2973  O   ALA B 183      -4.504  14.343  -4.647  1.00  0.00           O  
ATOM   2974  CB  ALA B 183      -2.471  17.126  -4.437  1.00  0.00           C  
ATOM   2975  H   ALA B 183      -4.581  16.862  -2.938  1.00  0.00           H  
ATOM   2976  HA  ALA B 183      -4.085  17.198  -5.833  1.00  0.00           H  
ATOM   2977 1HB  ALA B 183      -1.721  16.932  -5.193  1.00  0.00           H  
ATOM   2978 2HB  ALA B 183      -2.513  18.190  -4.241  1.00  0.00           H  
ATOM   2979 3HB  ALA B 183      -2.206  16.609  -3.526  1.00  0.00           H  
ATOM   2980  N   VAL B 184      -3.011  14.846  -6.278  1.00  0.00           N  
ATOM   2981  CA  VAL B 184      -2.791  13.492  -6.763  1.00  0.00           C  
ATOM   2982  C   VAL B 184      -1.316  13.073  -6.663  1.00  0.00           C  
ATOM   2983  O   VAL B 184      -0.415  13.844  -7.029  1.00  0.00           O  
ATOM   2984  CB  VAL B 184      -3.262  13.379  -8.218  1.00  0.00           C  
ATOM   2985  CG1 VAL B 184      -3.007  12.018  -8.741  1.00  0.00           C  
ATOM   2986  CG2 VAL B 184      -4.721  13.701  -8.289  1.00  0.00           C  
ATOM   2987  H   VAL B 184      -2.513  15.589  -6.735  1.00  0.00           H  
ATOM   2988  HA  VAL B 184      -3.386  12.815  -6.158  1.00  0.00           H  
ATOM   2989  HB  VAL B 184      -2.707  14.068  -8.829  1.00  0.00           H  
ATOM   2990 1HG1 VAL B 184      -3.345  11.970  -9.768  1.00  0.00           H  
ATOM   2991 2HG1 VAL B 184      -1.950  11.801  -8.703  1.00  0.00           H  
ATOM   2992 3HG1 VAL B 184      -3.545  11.293  -8.137  1.00  0.00           H  
ATOM   2993 1HG2 VAL B 184      -5.053  13.631  -9.320  1.00  0.00           H  
ATOM   2994 2HG2 VAL B 184      -5.275  13.015  -7.692  1.00  0.00           H  
ATOM   2995 3HG2 VAL B 184      -4.891  14.702  -7.919  1.00  0.00           H  
ATOM   2996  N   ARG B 185      -1.089  11.857  -6.160  1.00  0.00           N  
ATOM   2997  CA  ARG B 185       0.254  11.289  -6.045  1.00  0.00           C  
ATOM   2998  C   ARG B 185       0.423   9.827  -6.447  1.00  0.00           C  
ATOM   2999  O   ARG B 185      -0.275   8.939  -5.961  1.00  0.00           O  
ATOM   3000  CB  ARG B 185       0.716  11.366  -4.589  1.00  0.00           C  
ATOM   3001  CG  ARG B 185       2.096  10.742  -4.234  1.00  0.00           C  
ATOM   3002  CD  ARG B 185       2.371  10.849  -2.756  1.00  0.00           C  
ATOM   3003  NE  ARG B 185       3.591  10.098  -2.337  1.00  0.00           N  
ATOM   3004  CZ  ARG B 185       3.873   9.718  -1.047  1.00  0.00           C  
ATOM   3005  NH1 ARG B 185       3.034  10.001  -0.062  1.00  0.00           N  
ATOM   3006  NH2 ARG B 185       4.977   9.052  -0.735  1.00  0.00           N  
ATOM   3007  H   ARG B 185      -1.892  11.320  -5.831  1.00  0.00           H  
ATOM   3008  HA  ARG B 185       0.911  11.880  -6.678  1.00  0.00           H  
ATOM   3009 1HB  ARG B 185       0.823  12.389  -4.350  1.00  0.00           H  
ATOM   3010 2HB  ARG B 185      -0.044  10.943  -3.929  1.00  0.00           H  
ATOM   3011 1HG  ARG B 185       2.118   9.685  -4.497  1.00  0.00           H  
ATOM   3012 2HG  ARG B 185       2.887  11.266  -4.768  1.00  0.00           H  
ATOM   3013 1HD  ARG B 185       2.519  11.899  -2.507  1.00  0.00           H  
ATOM   3014 2HD  ARG B 185       1.514  10.467  -2.204  1.00  0.00           H  
ATOM   3015  HE  ARG B 185       4.266   9.863  -3.056  1.00  0.00           H  
ATOM   3016 1HH1 ARG B 185       2.163  10.498  -0.200  1.00  0.00           H  
ATOM   3017 2HH1 ARG B 185       3.213   9.721   0.916  1.00  0.00           H  
ATOM   3018 1HH2 ARG B 185       5.697   8.761  -1.418  1.00  0.00           H  
ATOM   3019 2HH2 ARG B 185       5.122   8.803   0.225  1.00  0.00           H  
ATOM   3020  N   PHE B 186       1.398   9.601  -7.316  1.00  0.00           N  
ATOM   3021  CA  PHE B 186       1.822   8.277  -7.765  1.00  0.00           C  
ATOM   3022  C   PHE B 186       3.285   8.048  -7.441  1.00  0.00           C  
ATOM   3023  O   PHE B 186       4.160   8.774  -7.925  1.00  0.00           O  
ATOM   3024  CB  PHE B 186       1.556   8.084  -9.258  1.00  0.00           C  
ATOM   3025  CG  PHE B 186       0.102   7.981  -9.593  1.00  0.00           C  
ATOM   3026  CD1 PHE B 186      -0.716   9.089  -9.706  1.00  0.00           C  
ATOM   3027  CD2 PHE B 186      -0.445   6.735  -9.822  1.00  0.00           C  
ATOM   3028  CE1 PHE B 186      -2.045   8.924 -10.008  1.00  0.00           C  
ATOM   3029  CE2 PHE B 186      -1.766   6.586 -10.131  1.00  0.00           C  
ATOM   3030  CZ  PHE B 186      -2.572   7.681 -10.216  1.00  0.00           C  
ATOM   3031  H   PHE B 186       1.896  10.409  -7.664  1.00  0.00           H  
ATOM   3032  HA  PHE B 186       1.240   7.525  -7.231  1.00  0.00           H  
ATOM   3033 1HB  PHE B 186       1.974   8.897  -9.816  1.00  0.00           H  
ATOM   3034 2HB  PHE B 186       2.052   7.178  -9.601  1.00  0.00           H  
ATOM   3035  HD1 PHE B 186      -0.307  10.089  -9.544  1.00  0.00           H  
ATOM   3036  HD2 PHE B 186       0.194   5.856  -9.745  1.00  0.00           H  
ATOM   3037  HE1 PHE B 186      -2.684   9.774 -10.085  1.00  0.00           H  
ATOM   3038  HE2 PHE B 186      -2.177   5.594 -10.302  1.00  0.00           H  
ATOM   3039  HZ  PHE B 186      -3.628   7.567 -10.456  1.00  0.00           H  
ATOM   3040  N   SER B 187       3.559   7.045  -6.619  1.00  0.00           N  
ATOM   3041  CA  SER B 187       4.946   6.770  -6.268  1.00  0.00           C  
ATOM   3042  C   SER B 187       5.240   5.283  -6.204  1.00  0.00           C  
ATOM   3043  O   SER B 187       4.433   4.516  -5.678  1.00  0.00           O  
ATOM   3044  CB  SER B 187       5.320   7.358  -4.928  1.00  0.00           C  
ATOM   3045  OG  SER B 187       6.647   6.986  -4.599  1.00  0.00           O  
ATOM   3046  H   SER B 187       2.793   6.475  -6.250  1.00  0.00           H  
ATOM   3047  HA  SER B 187       5.593   7.210  -7.028  1.00  0.00           H  
ATOM   3048 1HB  SER B 187       5.235   8.444  -4.961  1.00  0.00           H  
ATOM   3049 2HB  SER B 187       4.637   6.997  -4.171  1.00  0.00           H  
ATOM   3050  HG  SER B 187       6.823   7.302  -3.671  1.00  0.00           H  
ATOM   3051  N   ASN B 188       6.435   4.889  -6.649  1.00  0.00           N  
ATOM   3052  CA  ASN B 188       6.870   3.502  -6.527  1.00  0.00           C  
ATOM   3053  C   ASN B 188       5.893   2.479  -7.125  1.00  0.00           C  
ATOM   3054  O   ASN B 188       5.546   1.492  -6.487  1.00  0.00           O  
ATOM   3055  CB  ASN B 188       7.163   3.339  -5.043  1.00  0.00           C  
ATOM   3056  CG  ASN B 188       7.928   2.249  -4.706  1.00  0.00           C  
ATOM   3057  OD1 ASN B 188       8.699   1.741  -5.511  1.00  0.00           O  
ATOM   3058  ND2 ASN B 188       7.773   1.805  -3.507  1.00  0.00           N  
ATOM   3059  H   ASN B 188       7.050   5.567  -7.078  1.00  0.00           H  
ATOM   3060  HA  ASN B 188       7.802   3.396  -7.083  1.00  0.00           H  
ATOM   3061 1HB  ASN B 188       7.685   4.234  -4.695  1.00  0.00           H  
ATOM   3062 2HB  ASN B 188       6.245   3.289  -4.484  1.00  0.00           H  
ATOM   3063 1HD2 ASN B 188       8.276   1.009  -3.190  1.00  0.00           H  
ATOM   3064 2HD2 ASN B 188       7.118   2.243  -2.881  1.00  0.00           H  
ATOM   3065  N   ASN B 189       5.461   2.695  -8.365  1.00  0.00           N  
ATOM   3066  CA  ASN B 189       4.556   1.742  -9.003  1.00  0.00           C  
ATOM   3067  C   ASN B 189       5.155   1.278 -10.343  1.00  0.00           C  
ATOM   3068  O   ASN B 189       4.587   1.565 -11.392  1.00  0.00           O  
ATOM   3069  CB  ASN B 189       3.186   2.355  -9.239  1.00  0.00           C  
ATOM   3070  CG  ASN B 189       2.481   2.823  -7.983  1.00  0.00           C  
ATOM   3071  OD1 ASN B 189       2.118   2.028  -7.089  1.00  0.00           O  
ATOM   3072  ND2 ASN B 189       2.265   4.107  -7.921  1.00  0.00           N  
ATOM   3073  H   ASN B 189       5.761   3.523  -8.862  1.00  0.00           H  
ATOM   3074  HA  ASN B 189       4.410   0.887  -8.351  1.00  0.00           H  
ATOM   3075 1HB  ASN B 189       3.274   3.201  -9.925  1.00  0.00           H  
ATOM   3076 2HB  ASN B 189       2.552   1.615  -9.714  1.00  0.00           H  
ATOM   3077 1HD2 ASN B 189       1.807   4.513  -7.105  1.00  0.00           H  
ATOM   3078 2HD2 ASN B 189       2.575   4.699  -8.663  1.00  0.00           H  
ATOM   3079  N   PRO B 190       6.262   0.496 -10.334  1.00  0.00           N  
ATOM   3080  CA  PRO B 190       7.059   0.084 -11.487  1.00  0.00           C  
ATOM   3081  C   PRO B 190       6.297  -0.776 -12.480  1.00  0.00           C  
ATOM   3082  O   PRO B 190       6.717  -0.953 -13.626  1.00  0.00           O  
ATOM   3083  CB  PRO B 190       8.168  -0.747 -10.822  1.00  0.00           C  
ATOM   3084  CG  PRO B 190       7.612  -1.199  -9.535  1.00  0.00           C  
ATOM   3085  CD  PRO B 190       6.734  -0.098  -9.075  1.00  0.00           C  
ATOM   3086  HA  PRO B 190       7.464   0.976 -11.986  1.00  0.00           H  
ATOM   3087 1HB  PRO B 190       8.409  -1.607 -11.447  1.00  0.00           H  
ATOM   3088 2HB  PRO B 190       9.073  -0.164 -10.694  1.00  0.00           H  
ATOM   3089 1HG  PRO B 190       7.080  -2.156  -9.645  1.00  0.00           H  
ATOM   3090 2HG  PRO B 190       8.439  -1.380  -8.835  1.00  0.00           H  
ATOM   3091 1HD  PRO B 190       5.926  -0.545  -8.515  1.00  0.00           H  
ATOM   3092 2HD  PRO B 190       7.331   0.606  -8.483  1.00  0.00           H  
ATOM   3093  N   ALA B 191       5.213  -1.385 -12.011  1.00  0.00           N  
ATOM   3094  CA  ALA B 191       4.397  -2.243 -12.845  1.00  0.00           C  
ATOM   3095  C   ALA B 191       3.234  -1.500 -13.510  1.00  0.00           C  
ATOM   3096  O   ALA B 191       2.631  -2.028 -14.441  1.00  0.00           O  
ATOM   3097  CB  ALA B 191       3.864  -3.399 -12.004  1.00  0.00           C  
ATOM   3098  H   ALA B 191       4.926  -1.229 -11.059  1.00  0.00           H  
ATOM   3099  HA  ALA B 191       5.022  -2.631 -13.635  1.00  0.00           H  
ATOM   3100 1HB  ALA B 191       3.268  -4.067 -12.620  1.00  0.00           H  
ATOM   3101 2HB  ALA B 191       4.696  -3.948 -11.568  1.00  0.00           H  
ATOM   3102 3HB  ALA B 191       3.244  -2.999 -11.209  1.00  0.00           H  
ATOM   3103  N   LEU B 192       2.902  -0.295 -13.030  1.00  0.00           N  
ATOM   3104  CA  LEU B 192       1.668   0.366 -13.466  1.00  0.00           C  
ATOM   3105  C   LEU B 192       1.776   0.983 -14.849  1.00  0.00           C  
ATOM   3106  O   LEU B 192       2.604   1.861 -15.105  1.00  0.00           O  
ATOM   3107  CB  LEU B 192       1.263   1.430 -12.420  1.00  0.00           C  
ATOM   3108  CG  LEU B 192      -0.048   2.260 -12.667  1.00  0.00           C  
ATOM   3109  CD1 LEU B 192      -1.283   1.330 -12.638  1.00  0.00           C  
ATOM   3110  CD2 LEU B 192      -0.163   3.351 -11.562  1.00  0.00           C  
ATOM   3111  H   LEU B 192       3.492   0.168 -12.341  1.00  0.00           H  
ATOM   3112  HA  LEU B 192       0.884  -0.386 -13.500  1.00  0.00           H  
ATOM   3113 1HB  LEU B 192       1.137   0.908 -11.474  1.00  0.00           H  
ATOM   3114 2HB  LEU B 192       2.092   2.130 -12.315  1.00  0.00           H  
ATOM   3115  HG  LEU B 192      -0.004   2.737 -13.652  1.00  0.00           H  
ATOM   3116 1HD1 LEU B 192      -2.173   1.918 -12.809  1.00  0.00           H  
ATOM   3117 2HD1 LEU B 192      -1.210   0.575 -13.410  1.00  0.00           H  
ATOM   3118 3HD1 LEU B 192      -1.346   0.853 -11.674  1.00  0.00           H  
ATOM   3119 1HD2 LEU B 192      -1.060   3.939 -11.719  1.00  0.00           H  
ATOM   3120 2HD2 LEU B 192      -0.210   2.874 -10.580  1.00  0.00           H  
ATOM   3121 3HD2 LEU B 192       0.710   4.005 -11.605  1.00  0.00           H  
ATOM   3122  N   CYS B 193       0.894   0.530 -15.731  1.00  0.00           N  
ATOM   3123  CA  CYS B 193       0.874   0.948 -17.122  1.00  0.00           C  
ATOM   3124  C   CYS B 193      -0.124   2.071 -17.389  1.00  0.00           C  
ATOM   3125  O   CYS B 193      -1.105   2.248 -16.670  1.00  0.00           O  
ATOM   3126  CB  CYS B 193       0.516  -0.244 -18.008  1.00  0.00           C  
ATOM   3127  SG  CYS B 193       1.705  -1.612 -17.928  1.00  0.00           S  
ATOM   3128  H   CYS B 193       0.244  -0.189 -15.431  1.00  0.00           H  
ATOM   3129  HA  CYS B 193       1.869   1.300 -17.387  1.00  0.00           H  
ATOM   3130 1HB  CYS B 193      -0.460  -0.631 -17.711  1.00  0.00           H  
ATOM   3131 2HB  CYS B 193       0.436   0.080 -19.046  1.00  0.00           H  
ATOM   3132  HG  CYS B 193       1.354  -2.169 -19.084  1.00  0.00           H  
ATOM   3133  N   ASN B 194       0.167   2.869 -18.418  1.00  0.00           N  
ATOM   3134  CA  ASN B 194      -0.694   3.899 -19.041  1.00  0.00           C  
ATOM   3135  C   ASN B 194      -1.159   5.105 -18.212  1.00  0.00           C  
ATOM   3136  O   ASN B 194      -1.349   6.184 -18.765  1.00  0.00           O  
ATOM   3137  CB  ASN B 194      -1.924   3.233 -19.611  1.00  0.00           C  
ATOM   3138  CG  ASN B 194      -1.569   2.217 -20.644  1.00  0.00           C  
ATOM   3139  OD1 ASN B 194      -1.759   1.014 -20.426  1.00  0.00           O  
ATOM   3140  ND2 ASN B 194      -1.025   2.667 -21.743  1.00  0.00           N  
ATOM   3141  H   ASN B 194       1.052   2.693 -18.876  1.00  0.00           H  
ATOM   3142  HA  ASN B 194      -0.129   4.314 -19.878  1.00  0.00           H  
ATOM   3143 1HB  ASN B 194      -2.498   2.755 -18.819  1.00  0.00           H  
ATOM   3144 2HB  ASN B 194      -2.562   3.990 -20.052  1.00  0.00           H  
ATOM   3145 1HD2 ASN B 194      -0.733   2.021 -22.475  1.00  0.00           H  
ATOM   3146 2HD2 ASN B 194      -0.871   3.648 -21.855  1.00  0.00           H  
ATOM   3147  N   VAL B 195      -1.175   5.011 -16.894  1.00  0.00           N  
ATOM   3148  CA  VAL B 195      -1.641   6.132 -16.076  1.00  0.00           C  
ATOM   3149  C   VAL B 195      -0.790   7.382 -16.306  1.00  0.00           C  
ATOM   3150  O   VAL B 195      -1.266   8.510 -16.195  1.00  0.00           O  
ATOM   3151  CB  VAL B 195      -1.680   5.810 -14.587  1.00  0.00           C  
ATOM   3152  CG1 VAL B 195      -2.035   7.081 -13.855  1.00  0.00           C  
ATOM   3153  CG2 VAL B 195      -2.705   4.712 -14.318  1.00  0.00           C  
ATOM   3154  H   VAL B 195      -1.005   4.099 -16.482  1.00  0.00           H  
ATOM   3155  HA  VAL B 195      -2.666   6.357 -16.379  1.00  0.00           H  
ATOM   3156  HB  VAL B 195      -0.692   5.487 -14.252  1.00  0.00           H  
ATOM   3157 1HG1 VAL B 195      -2.057   6.882 -12.816  1.00  0.00           H  
ATOM   3158 2HG1 VAL B 195      -1.298   7.849 -14.066  1.00  0.00           H  
ATOM   3159 3HG1 VAL B 195      -3.017   7.428 -14.181  1.00  0.00           H  
ATOM   3160 1HG2 VAL B 195      -2.747   4.494 -13.258  1.00  0.00           H  
ATOM   3161 2HG2 VAL B 195      -3.684   5.043 -14.653  1.00  0.00           H  
ATOM   3162 3HG2 VAL B 195      -2.422   3.806 -14.864  1.00  0.00           H  
ATOM   3163  N   GLU B 196       0.487   7.185 -16.603  1.00  0.00           N  
ATOM   3164  CA  GLU B 196       1.414   8.281 -16.863  1.00  0.00           C  
ATOM   3165  C   GLU B 196       0.955   9.197 -18.020  1.00  0.00           C  
ATOM   3166  O   GLU B 196       1.390  10.344 -18.111  1.00  0.00           O  
ATOM   3167  CB  GLU B 196       2.788   7.695 -17.210  1.00  0.00           C  
ATOM   3168  CG  GLU B 196       2.840   6.938 -18.551  1.00  0.00           C  
ATOM   3169  CD  GLU B 196       4.188   6.303 -18.845  1.00  0.00           C  
ATOM   3170  OE1 GLU B 196       5.139   6.618 -18.168  1.00  0.00           O  
ATOM   3171  OE2 GLU B 196       4.257   5.500 -19.749  1.00  0.00           O  
ATOM   3172  H   GLU B 196       0.820   6.235 -16.661  1.00  0.00           H  
ATOM   3173  HA  GLU B 196       1.492   8.883 -15.961  1.00  0.00           H  
ATOM   3174 1HB  GLU B 196       3.537   8.487 -17.222  1.00  0.00           H  
ATOM   3175 2HB  GLU B 196       3.070   6.986 -16.447  1.00  0.00           H  
ATOM   3176 1HG  GLU B 196       2.073   6.159 -18.544  1.00  0.00           H  
ATOM   3177 2HG  GLU B 196       2.604   7.630 -19.355  1.00  0.00           H  
ATOM   3178  N   SER B 197       0.092   8.682 -18.914  1.00  0.00           N  
ATOM   3179  CA  SER B 197      -0.411   9.419 -20.069  1.00  0.00           C  
ATOM   3180  C   SER B 197      -1.592  10.339 -19.723  1.00  0.00           C  
ATOM   3181  O   SER B 197      -2.066  11.095 -20.577  1.00  0.00           O  
ATOM   3182  CB  SER B 197      -0.831   8.450 -21.166  1.00  0.00           C  
ATOM   3183  OG  SER B 197      -1.993   7.733 -20.811  1.00  0.00           O  
ATOM   3184  H   SER B 197      -0.259   7.736 -18.778  1.00  0.00           H  
ATOM   3185  HA  SER B 197       0.399  10.039 -20.451  1.00  0.00           H  
ATOM   3186 1HB  SER B 197      -0.993   8.990 -22.090  1.00  0.00           H  
ATOM   3187 2HB  SER B 197      -0.022   7.744 -21.343  1.00  0.00           H  
ATOM   3188  HG  SER B 197      -1.712   7.017 -20.202  1.00  0.00           H  
ATOM   3189  N   ILE B 198      -2.102  10.246 -18.492  1.00  0.00           N  
ATOM   3190  CA  ILE B 198      -3.285  11.004 -18.083  1.00  0.00           C  
ATOM   3191  C   ILE B 198      -3.117  12.513 -17.931  1.00  0.00           C  
ATOM   3192  O   ILE B 198      -2.193  13.027 -17.291  1.00  0.00           O  
ATOM   3193  CB  ILE B 198      -3.876  10.398 -16.795  1.00  0.00           C  
ATOM   3194  CG1 ILE B 198      -4.255   8.962 -17.084  1.00  0.00           C  
ATOM   3195  CG2 ILE B 198      -5.066  11.187 -16.265  1.00  0.00           C  
ATOM   3196  CD1 ILE B 198      -5.435   8.862 -18.015  1.00  0.00           C  
ATOM   3197  H   ILE B 198      -1.672   9.623 -17.807  1.00  0.00           H  
ATOM   3198  HA  ILE B 198      -4.036  10.856 -18.857  1.00  0.00           H  
ATOM   3199  HB  ILE B 198      -3.102  10.381 -16.030  1.00  0.00           H  
ATOM   3200 1HG1 ILE B 198      -3.423   8.446 -17.551  1.00  0.00           H  
ATOM   3201 2HG1 ILE B 198      -4.497   8.463 -16.150  1.00  0.00           H  
ATOM   3202 1HG2 ILE B 198      -5.430  10.715 -15.356  1.00  0.00           H  
ATOM   3203 2HG2 ILE B 198      -4.762  12.201 -16.041  1.00  0.00           H  
ATOM   3204 3HG2 ILE B 198      -5.851  11.199 -17.005  1.00  0.00           H  
ATOM   3205 1HD1 ILE B 198      -5.665   7.829 -18.179  1.00  0.00           H  
ATOM   3206 2HD1 ILE B 198      -6.290   9.360 -17.571  1.00  0.00           H  
ATOM   3207 3HD1 ILE B 198      -5.195   9.335 -18.966  1.00  0.00           H  
ATOM   3208  N   GLN B 199      -4.059  13.238 -18.521  1.00  0.00           N  
ATOM   3209  CA  GLN B 199      -4.078  14.689 -18.499  1.00  0.00           C  
ATOM   3210  C   GLN B 199      -4.755  15.164 -17.233  1.00  0.00           C  
ATOM   3211  O   GLN B 199      -5.912  15.592 -17.264  1.00  0.00           O  
ATOM   3212  CB  GLN B 199      -4.824  15.245 -19.717  1.00  0.00           C  
ATOM   3213  CG  GLN B 199      -4.151  14.932 -21.013  1.00  0.00           C  
ATOM   3214  CD  GLN B 199      -4.882  15.468 -22.232  1.00  0.00           C  
ATOM   3215  OE1 GLN B 199      -5.541  16.509 -22.208  1.00  0.00           O  
ATOM   3216  NE2 GLN B 199      -4.777  14.732 -23.309  1.00  0.00           N  
ATOM   3217  H   GLN B 199      -4.801  12.756 -19.021  1.00  0.00           H  
ATOM   3218  HA  GLN B 199      -3.052  15.055 -18.505  1.00  0.00           H  
ATOM   3219 1HB  GLN B 199      -5.830  14.828 -19.752  1.00  0.00           H  
ATOM   3220 2HB  GLN B 199      -4.918  16.327 -19.632  1.00  0.00           H  
ATOM   3221 1HG  GLN B 199      -3.144  15.344 -21.003  1.00  0.00           H  
ATOM   3222 2HG  GLN B 199      -4.108  13.850 -21.096  1.00  0.00           H  
ATOM   3223 1HE2 GLN B 199      -5.221  15.004 -24.159  1.00  0.00           H  
ATOM   3224 2HE2 GLN B 199      -4.243  13.863 -23.260  1.00  0.00           H  
ATOM   3225  N   TRP B 200      -4.019  15.120 -16.123  1.00  0.00           N  
ATOM   3226  CA  TRP B 200      -4.571  15.438 -14.797  1.00  0.00           C  
ATOM   3227  C   TRP B 200      -5.129  16.854 -14.720  1.00  0.00           C  
ATOM   3228  O   TRP B 200      -6.009  17.133 -13.914  1.00  0.00           O  
ATOM   3229  CB  TRP B 200      -3.516  15.225 -13.720  1.00  0.00           C  
ATOM   3230  CG  TRP B 200      -3.240  13.792 -13.512  1.00  0.00           C  
ATOM   3231  CD1 TRP B 200      -2.131  13.128 -13.910  1.00  0.00           C  
ATOM   3232  CD2 TRP B 200      -4.076  12.815 -12.855  1.00  0.00           C  
ATOM   3233  NE1 TRP B 200      -2.223  11.810 -13.569  1.00  0.00           N  
ATOM   3234  CE2 TRP B 200      -3.405  11.598 -12.929  1.00  0.00           C  
ATOM   3235  CE3 TRP B 200      -5.327  12.871 -12.227  1.00  0.00           C  
ATOM   3236  CZ2 TRP B 200      -3.932  10.450 -12.417  1.00  0.00           C  
ATOM   3237  CZ3 TRP B 200      -5.855  11.707 -11.698  1.00  0.00           C  
ATOM   3238  CH2 TRP B 200      -5.168  10.530 -11.795  1.00  0.00           C  
ATOM   3239  H   TRP B 200      -3.070  14.746 -16.224  1.00  0.00           H  
ATOM   3240  HA  TRP B 200      -5.387  14.742 -14.601  1.00  0.00           H  
ATOM   3241 1HB  TRP B 200      -2.590  15.716 -14.009  1.00  0.00           H  
ATOM   3242 2HB  TRP B 200      -3.855  15.661 -12.779  1.00  0.00           H  
ATOM   3243  HD1 TRP B 200      -1.292  13.576 -14.440  1.00  0.00           H  
ATOM   3244  HE1 TRP B 200      -1.523  11.107 -13.770  1.00  0.00           H  
ATOM   3245  HE3 TRP B 200      -5.868  13.808 -12.155  1.00  0.00           H  
ATOM   3246  HZ2 TRP B 200      -3.408   9.499 -12.482  1.00  0.00           H  
ATOM   3247  HZ3 TRP B 200      -6.827  11.753 -11.207  1.00  0.00           H  
ATOM   3248  HH2 TRP B 200      -5.603   9.630 -11.371  1.00  0.00           H  
ATOM   3249  N   ARG B 201      -4.694  17.737 -15.615  1.00  0.00           N  
ATOM   3250  CA  ARG B 201      -5.210  19.104 -15.661  1.00  0.00           C  
ATOM   3251  C   ARG B 201      -6.736  19.103 -15.849  1.00  0.00           C  
ATOM   3252  O   ARG B 201      -7.416  20.055 -15.443  1.00  0.00           O  
ATOM   3253  CB  ARG B 201      -4.550  19.939 -16.755  1.00  0.00           C  
ATOM   3254  CG  ARG B 201      -5.017  21.408 -16.756  1.00  0.00           C  
ATOM   3255  CD  ARG B 201      -4.237  22.324 -17.667  1.00  0.00           C  
ATOM   3256  NE  ARG B 201      -4.382  22.003 -19.080  1.00  0.00           N  
ATOM   3257  CZ  ARG B 201      -3.595  22.514 -20.059  1.00  0.00           C  
ATOM   3258  NH1 ARG B 201      -2.630  23.348 -19.749  1.00  0.00           N  
ATOM   3259  NH2 ARG B 201      -3.790  22.188 -21.326  1.00  0.00           N  
ATOM   3260  H   ARG B 201      -3.982  17.451 -16.272  1.00  0.00           H  
ATOM   3261  HA  ARG B 201      -4.991  19.579 -14.706  1.00  0.00           H  
ATOM   3262 1HB  ARG B 201      -3.470  19.928 -16.624  1.00  0.00           H  
ATOM   3263 2HB  ARG B 201      -4.769  19.507 -17.727  1.00  0.00           H  
ATOM   3264 1HG  ARG B 201      -6.056  21.436 -17.080  1.00  0.00           H  
ATOM   3265 2HG  ARG B 201      -4.951  21.805 -15.745  1.00  0.00           H  
ATOM   3266 1HD  ARG B 201      -4.577  23.348 -17.517  1.00  0.00           H  
ATOM   3267 2HD  ARG B 201      -3.180  22.259 -17.413  1.00  0.00           H  
ATOM   3268  HE  ARG B 201      -5.119  21.366 -19.348  1.00  0.00           H  
ATOM   3269 1HH1 ARG B 201      -2.475  23.606 -18.784  1.00  0.00           H  
ATOM   3270 2HH1 ARG B 201      -2.043  23.734 -20.475  1.00  0.00           H  
ATOM   3271 1HH2 ARG B 201      -4.534  21.552 -21.580  1.00  0.00           H  
ATOM   3272 2HH2 ARG B 201      -3.197  22.579 -22.044  1.00  0.00           H  
ATOM   3273  N   ASP B 202      -7.270  18.060 -16.517  1.00  0.00           N  
ATOM   3274  CA  ASP B 202      -8.699  17.926 -16.778  1.00  0.00           C  
ATOM   3275  C   ASP B 202      -9.438  17.218 -15.632  1.00  0.00           C  
ATOM   3276  O   ASP B 202     -10.657  17.056 -15.704  1.00  0.00           O  
ATOM   3277  CB  ASP B 202      -8.936  17.068 -18.030  1.00  0.00           C  
ATOM   3278  CG  ASP B 202     -10.264  17.370 -18.761  1.00  0.00           C  
ATOM   3279  OD1 ASP B 202     -10.566  18.509 -18.987  1.00  0.00           O  
ATOM   3280  OD2 ASP B 202     -11.017  16.477 -19.016  1.00  0.00           O  
ATOM   3281  H   ASP B 202      -6.665  17.295 -16.816  1.00  0.00           H  
ATOM   3282  HA  ASP B 202      -9.122  18.917 -16.921  1.00  0.00           H  
ATOM   3283 1HB  ASP B 202      -8.108  17.214 -18.728  1.00  0.00           H  
ATOM   3284 2HB  ASP B 202      -8.926  16.012 -17.743  1.00  0.00           H  
ATOM   3285  N   ILE B 203      -8.715  16.782 -14.600  1.00  0.00           N  
ATOM   3286  CA  ILE B 203      -9.312  16.037 -13.504  1.00  0.00           C  
ATOM   3287  C   ILE B 203      -9.230  16.812 -12.197  1.00  0.00           C  
ATOM   3288  O   ILE B 203     -10.211  16.905 -11.455  1.00  0.00           O  
ATOM   3289  CB  ILE B 203      -8.637  14.665 -13.334  1.00  0.00           C  
ATOM   3290  CG1 ILE B 203      -8.817  13.826 -14.603  1.00  0.00           C  
ATOM   3291  CG2 ILE B 203      -9.239  13.940 -12.147  1.00  0.00           C  
ATOM   3292  CD1 ILE B 203      -7.971  12.582 -14.630  1.00  0.00           C  
ATOM   3293  H   ILE B 203      -7.721  16.972 -14.558  1.00  0.00           H  
ATOM   3294  HA  ILE B 203     -10.362  15.869 -13.732  1.00  0.00           H  
ATOM   3295  HB  ILE B 203      -7.573  14.809 -13.177  1.00  0.00           H  
ATOM   3296 1HG1 ILE B 203      -9.870  13.538 -14.689  1.00  0.00           H  
ATOM   3297 2HG1 ILE B 203      -8.550  14.431 -15.468  1.00  0.00           H  
ATOM   3298 1HG2 ILE B 203      -8.755  12.975 -12.019  1.00  0.00           H  
ATOM   3299 2HG2 ILE B 203      -9.086  14.548 -11.263  1.00  0.00           H  
ATOM   3300 3HG2 ILE B 203     -10.305  13.790 -12.312  1.00  0.00           H  
ATOM   3301 1HD1 ILE B 203      -8.152  12.041 -15.556  1.00  0.00           H  
ATOM   3302 2HD1 ILE B 203      -6.922  12.852 -14.571  1.00  0.00           H  
ATOM   3303 3HD1 ILE B 203      -8.235  11.945 -13.783  1.00  0.00           H  
ATOM   3304  N   VAL B 204      -8.044  17.324 -11.883  1.00  0.00           N  
ATOM   3305  CA  VAL B 204      -7.865  17.989 -10.600  1.00  0.00           C  
ATOM   3306  C   VAL B 204      -8.125  19.477 -10.733  1.00  0.00           C  
ATOM   3307  O   VAL B 204      -7.790  20.091 -11.749  1.00  0.00           O  
ATOM   3308  CB  VAL B 204      -6.426  17.808 -10.076  1.00  0.00           C  
ATOM   3309  CG1 VAL B 204      -6.118  16.344  -9.998  1.00  0.00           C  
ATOM   3310  CG2 VAL B 204      -5.423  18.575 -10.936  1.00  0.00           C  
ATOM   3311  H   VAL B 204      -7.267  17.241 -12.537  1.00  0.00           H  
ATOM   3312  HA  VAL B 204      -8.569  17.574  -9.879  1.00  0.00           H  
ATOM   3313  HB  VAL B 204      -6.375  18.200  -9.058  1.00  0.00           H  
ATOM   3314 1HG1 VAL B 204      -5.121  16.224  -9.597  1.00  0.00           H  
ATOM   3315 2HG1 VAL B 204      -6.839  15.866  -9.349  1.00  0.00           H  
ATOM   3316 3HG1 VAL B 204      -6.165  15.906 -10.995  1.00  0.00           H  
ATOM   3317 1HG2 VAL B 204      -4.432  18.445 -10.529  1.00  0.00           H  
ATOM   3318 2HG2 VAL B 204      -5.440  18.215 -11.934  1.00  0.00           H  
ATOM   3319 3HG2 VAL B 204      -5.679  19.634 -10.931  1.00  0.00           H  
ATOM   3320  N   SER B 205      -8.663  20.079  -9.683  1.00  0.00           N  
ATOM   3321  CA  SER B 205      -8.852  21.522  -9.695  1.00  0.00           C  
ATOM   3322  C   SER B 205      -7.478  22.215  -9.839  1.00  0.00           C  
ATOM   3323  O   SER B 205      -6.459  21.742  -9.308  1.00  0.00           O  
ATOM   3324  CB  SER B 205      -9.629  21.954  -8.460  1.00  0.00           C  
ATOM   3325  OG  SER B 205     -10.938  21.428  -8.480  1.00  0.00           O  
ATOM   3326  H   SER B 205      -8.955  19.531  -8.878  1.00  0.00           H  
ATOM   3327  HA  SER B 205      -9.452  21.783 -10.567  1.00  0.00           H  
ATOM   3328 1HB  SER B 205      -9.145  21.583  -7.609  1.00  0.00           H  
ATOM   3329 2HB  SER B 205      -9.657  23.039  -8.378  1.00  0.00           H  
ATOM   3330  HG  SER B 205     -11.124  21.079  -7.562  1.00  0.00           H  
ATOM   3331  N   SER B 206      -7.467  23.360 -10.531  1.00  0.00           N  
ATOM   3332  CA  SER B 206      -6.235  24.108 -10.813  1.00  0.00           C  
ATOM   3333  C   SER B 206      -5.488  24.589  -9.570  1.00  0.00           C  
ATOM   3334  O   SER B 206      -4.291  24.870  -9.629  1.00  0.00           O  
ATOM   3335  CB  SER B 206      -6.560  25.285 -11.713  1.00  0.00           C  
ATOM   3336  OG  SER B 206      -7.368  26.219 -11.056  1.00  0.00           O  
ATOM   3337  H   SER B 206      -8.339  23.702 -10.907  1.00  0.00           H  
ATOM   3338  HA  SER B 206      -5.569  23.443 -11.364  1.00  0.00           H  
ATOM   3339 1HB  SER B 206      -5.636  25.763 -12.038  1.00  0.00           H  
ATOM   3340 2HB  SER B 206      -7.070  24.923 -12.604  1.00  0.00           H  
ATOM   3341  HG  SER B 206      -6.766  26.836 -10.630  1.00  0.00           H  
ATOM   3342  N   ASP B 207      -6.179  24.650  -8.436  1.00  0.00           N  
ATOM   3343  CA  ASP B 207      -5.565  25.066  -7.183  1.00  0.00           C  
ATOM   3344  C   ASP B 207      -4.926  23.913  -6.388  1.00  0.00           C  
ATOM   3345  O   ASP B 207      -4.379  24.129  -5.306  1.00  0.00           O  
ATOM   3346  CB  ASP B 207      -6.573  25.879  -6.353  1.00  0.00           C  
ATOM   3347  CG  ASP B 207      -7.879  25.149  -6.046  1.00  0.00           C  
ATOM   3348  OD1 ASP B 207      -8.211  24.256  -6.783  1.00  0.00           O  
ATOM   3349  OD2 ASP B 207      -8.538  25.497  -5.093  1.00  0.00           O  
ATOM   3350  H   ASP B 207      -7.156  24.403  -8.454  1.00  0.00           H  
ATOM   3351  HA  ASP B 207      -4.758  25.756  -7.430  1.00  0.00           H  
ATOM   3352 1HB  ASP B 207      -6.110  26.155  -5.405  1.00  0.00           H  
ATOM   3353 2HB  ASP B 207      -6.809  26.803  -6.879  1.00  0.00           H  
ATOM   3354  N   PHE B 208      -4.944  22.706  -6.964  1.00  0.00           N  
ATOM   3355  CA  PHE B 208      -4.277  21.541  -6.389  1.00  0.00           C  
ATOM   3356  C   PHE B 208      -3.262  20.990  -7.365  1.00  0.00           C  
ATOM   3357  O   PHE B 208      -2.332  20.285  -6.978  1.00  0.00           O  
ATOM   3358  CB  PHE B 208      -5.278  20.491  -5.975  1.00  0.00           C  
ATOM   3359  CG  PHE B 208      -6.122  20.992  -4.889  1.00  0.00           C  
ATOM   3360  CD1 PHE B 208      -7.286  21.592  -5.165  1.00  0.00           C  
ATOM   3361  CD2 PHE B 208      -5.724  20.873  -3.574  1.00  0.00           C  
ATOM   3362  CE1 PHE B 208      -8.086  22.095  -4.175  1.00  0.00           C  
ATOM   3363  CE2 PHE B 208      -6.512  21.365  -2.562  1.00  0.00           C  
ATOM   3364  CZ  PHE B 208      -7.704  21.982  -2.865  1.00  0.00           C  
ATOM   3365  H   PHE B 208      -5.450  22.581  -7.836  1.00  0.00           H  
ATOM   3366  HA  PHE B 208      -3.743  21.857  -5.494  1.00  0.00           H  
ATOM   3367 1HB  PHE B 208      -5.914  20.220  -6.822  1.00  0.00           H  
ATOM   3368 2HB  PHE B 208      -4.763  19.601  -5.639  1.00  0.00           H  
ATOM   3369  HD1 PHE B 208      -7.555  21.682  -6.183  1.00  0.00           H  
ATOM   3370  HD2 PHE B 208      -4.774  20.387  -3.346  1.00  0.00           H  
ATOM   3371  HE1 PHE B 208      -9.024  22.595  -4.441  1.00  0.00           H  
ATOM   3372  HE2 PHE B 208      -6.190  21.273  -1.525  1.00  0.00           H  
ATOM   3373  HZ  PHE B 208      -8.332  22.385  -2.073  1.00  0.00           H  
ATOM   3374  N   LEU B 209      -3.400  21.384  -8.626  1.00  0.00           N  
ATOM   3375  CA  LEU B 209      -2.507  20.933  -9.690  1.00  0.00           C  
ATOM   3376  C   LEU B 209      -1.033  21.136  -9.295  1.00  0.00           C  
ATOM   3377  O   LEU B 209      -0.205  20.234  -9.434  1.00  0.00           O  
ATOM   3378  CB  LEU B 209      -2.832  21.705 -10.980  1.00  0.00           C  
ATOM   3379  CG  LEU B 209      -2.135  21.266 -12.290  1.00  0.00           C  
ATOM   3380  CD1 LEU B 209      -3.071  21.543 -13.446  1.00  0.00           C  
ATOM   3381  CD2 LEU B 209      -0.811  22.002 -12.442  1.00  0.00           C  
ATOM   3382  H   LEU B 209      -4.213  21.949  -8.865  1.00  0.00           H  
ATOM   3383  HA  LEU B 209      -2.688  19.879  -9.856  1.00  0.00           H  
ATOM   3384 1HB  LEU B 209      -3.906  21.629 -11.147  1.00  0.00           H  
ATOM   3385 2HB  LEU B 209      -2.595  22.759 -10.819  1.00  0.00           H  
ATOM   3386  HG  LEU B 209      -1.965  20.221 -12.280  1.00  0.00           H  
ATOM   3387 1HD1 LEU B 209      -2.605  21.223 -14.379  1.00  0.00           H  
ATOM   3388 2HD1 LEU B 209      -3.998  20.995 -13.290  1.00  0.00           H  
ATOM   3389 3HD1 LEU B 209      -3.283  22.611 -13.494  1.00  0.00           H  
ATOM   3390 1HD2 LEU B 209      -0.327  21.693 -13.369  1.00  0.00           H  
ATOM   3391 2HD2 LEU B 209      -0.993  23.077 -12.465  1.00  0.00           H  
ATOM   3392 3HD2 LEU B 209      -0.163  21.763 -11.601  1.00  0.00           H  
ATOM   3393  N   SER B 210      -0.708  22.315  -8.762  1.00  0.00           N  
ATOM   3394  CA  SER B 210       0.669  22.637  -8.385  1.00  0.00           C  
ATOM   3395  C   SER B 210       1.200  21.840  -7.185  1.00  0.00           C  
ATOM   3396  O   SER B 210       2.403  21.850  -6.924  1.00  0.00           O  
ATOM   3397  CB  SER B 210       0.797  24.113  -8.076  1.00  0.00           C  
ATOM   3398  OG  SER B 210       0.100  24.441  -6.908  1.00  0.00           O  
ATOM   3399  H   SER B 210      -1.433  23.010  -8.641  1.00  0.00           H  
ATOM   3400  HA  SER B 210       1.307  22.412  -9.241  1.00  0.00           H  
ATOM   3401 1HB  SER B 210       1.850  24.366  -7.956  1.00  0.00           H  
ATOM   3402 2HB  SER B 210       0.409  24.695  -8.911  1.00  0.00           H  
ATOM   3403  HG  SER B 210       0.759  24.461  -6.208  1.00  0.00           H  
ATOM   3404  N   ASN B 211       0.310  21.195  -6.422  1.00  0.00           N  
ATOM   3405  CA  ASN B 211       0.722  20.421  -5.262  1.00  0.00           C  
ATOM   3406  C   ASN B 211       0.782  18.937  -5.617  1.00  0.00           C  
ATOM   3407  O   ASN B 211       0.983  18.088  -4.742  1.00  0.00           O  
ATOM   3408  CB  ASN B 211      -0.246  20.662  -4.103  1.00  0.00           C  
ATOM   3409  CG  ASN B 211       0.251  20.182  -2.718  1.00  0.00           C  
ATOM   3410  OD1 ASN B 211       1.454  20.196  -2.429  1.00  0.00           O  
ATOM   3411  ND2 ASN B 211      -0.691  19.776  -1.881  1.00  0.00           N  
ATOM   3412  H   ASN B 211      -0.672  21.175  -6.679  1.00  0.00           H  
ATOM   3413  HA  ASN B 211       1.724  20.729  -4.965  1.00  0.00           H  
ATOM   3414 1HB  ASN B 211      -0.459  21.730  -4.040  1.00  0.00           H  
ATOM   3415 2HB  ASN B 211      -1.188  20.171  -4.328  1.00  0.00           H  
ATOM   3416 1HD2 ASN B 211      -0.486  19.431  -0.933  1.00  0.00           H  
ATOM   3417 2HD2 ASN B 211      -1.643  19.798  -2.178  1.00  0.00           H  
ATOM   3418  N   MET B 212       0.637  18.607  -6.905  1.00  0.00           N  
ATOM   3419  CA  MET B 212       0.718  17.210  -7.275  1.00  0.00           C  
ATOM   3420  C   MET B 212       2.167  16.806  -7.293  1.00  0.00           C  
ATOM   3421  O   MET B 212       3.052  17.609  -7.591  1.00  0.00           O  
ATOM   3422  CB  MET B 212       0.085  16.902  -8.625  1.00  0.00           C  
ATOM   3423  CG  MET B 212      -1.403  17.146  -8.717  1.00  0.00           C  
ATOM   3424  SD  MET B 212      -2.150  16.462 -10.220  1.00  0.00           S  
ATOM   3425  CE  MET B 212      -1.375  17.451 -11.449  1.00  0.00           C  
ATOM   3426  H   MET B 212       0.461  19.307  -7.628  1.00  0.00           H  
ATOM   3427  HA  MET B 212       0.220  16.606  -6.518  1.00  0.00           H  
ATOM   3428 1HB  MET B 212       0.573  17.492  -9.400  1.00  0.00           H  
ATOM   3429 2HB  MET B 212       0.259  15.862  -8.837  1.00  0.00           H  
ATOM   3430 1HG  MET B 212      -1.884  16.725  -7.878  1.00  0.00           H  
ATOM   3431 2HG  MET B 212      -1.584  18.207  -8.693  1.00  0.00           H  
ATOM   3432 1HE  MET B 212      -1.747  17.189 -12.432  1.00  0.00           H  
ATOM   3433 2HE  MET B 212      -1.577  18.464 -11.243  1.00  0.00           H  
ATOM   3434 3HE  MET B 212      -0.297  17.295 -11.412  1.00  0.00           H  
ATOM   3435  N   SER B 213       2.416  15.558  -6.986  1.00  0.00           N  
ATOM   3436  CA  SER B 213       3.775  15.061  -7.037  1.00  0.00           C  
ATOM   3437  C   SER B 213       3.710  13.636  -7.487  1.00  0.00           C  
ATOM   3438  O   SER B 213       3.190  12.780  -6.782  1.00  0.00           O  
ATOM   3439  CB  SER B 213       4.446  15.167  -5.686  1.00  0.00           C  
ATOM   3440  OG  SER B 213       5.748  14.648  -5.733  1.00  0.00           O  
ATOM   3441  H   SER B 213       1.634  14.936  -6.769  1.00  0.00           H  
ATOM   3442  HA  SER B 213       4.343  15.633  -7.772  1.00  0.00           H  
ATOM   3443 1HB  SER B 213       4.478  16.214  -5.380  1.00  0.00           H  
ATOM   3444 2HB  SER B 213       3.859  14.626  -4.943  1.00  0.00           H  
ATOM   3445  HG  SER B 213       6.121  14.790  -4.859  1.00  0.00           H  
ATOM   3446  N   MET B 214       4.225  13.369  -8.661  1.00  0.00           N  
ATOM   3447  CA  MET B 214       4.091  12.031  -9.185  1.00  0.00           C  
ATOM   3448  C   MET B 214       5.287  11.612  -9.994  1.00  0.00           C  
ATOM   3449  O   MET B 214       5.978  12.435 -10.597  1.00  0.00           O  
ATOM   3450  CB  MET B 214       2.773  11.883  -9.948  1.00  0.00           C  
ATOM   3451  CG  MET B 214       2.546  12.808 -11.128  1.00  0.00           C  
ATOM   3452  SD  MET B 214       0.854  12.616 -11.804  1.00  0.00           S  
ATOM   3453  CE  MET B 214      -0.198  13.409 -10.605  1.00  0.00           C  
ATOM   3454  H   MET B 214       4.675  14.094  -9.202  1.00  0.00           H  
ATOM   3455  HA  MET B 214       4.034  11.338  -8.346  1.00  0.00           H  
ATOM   3456 1HB  MET B 214       2.736  10.888 -10.360  1.00  0.00           H  
ATOM   3457 2HB  MET B 214       1.947  11.984  -9.257  1.00  0.00           H  
ATOM   3458 1HG  MET B 214       2.678  13.842 -10.813  1.00  0.00           H  
ATOM   3459 2HG  MET B 214       3.268  12.593 -11.919  1.00  0.00           H  
ATOM   3460 1HE  MET B 214      -1.238  13.340 -10.930  1.00  0.00           H  
ATOM   3461 2HE  MET B 214      -0.093  12.940  -9.634  1.00  0.00           H  
ATOM   3462 3HE  MET B 214       0.083  14.443 -10.535  1.00  0.00           H  
ATOM   3463  N   ASP B 215       5.511  10.313  -9.977  1.00  0.00           N  
ATOM   3464  CA  ASP B 215       6.613   9.656 -10.649  1.00  0.00           C  
ATOM   3465  C   ASP B 215       6.191   8.277 -11.132  1.00  0.00           C  
ATOM   3466  O   ASP B 215       5.803   7.420 -10.336  1.00  0.00           O  
ATOM   3467  CB  ASP B 215       7.785   9.497  -9.657  1.00  0.00           C  
ATOM   3468  CG  ASP B 215       9.079   8.875 -10.245  1.00  0.00           C  
ATOM   3469  OD1 ASP B 215       9.201   8.805 -11.444  1.00  0.00           O  
ATOM   3470  OD2 ASP B 215       9.915   8.449  -9.471  1.00  0.00           O  
ATOM   3471  H   ASP B 215       4.888   9.735  -9.414  1.00  0.00           H  
ATOM   3472  HA  ASP B 215       6.907  10.252 -11.512  1.00  0.00           H  
ATOM   3473 1HB  ASP B 215       8.033  10.478  -9.249  1.00  0.00           H  
ATOM   3474 2HB  ASP B 215       7.454   8.878  -8.820  1.00  0.00           H  
ATOM   3475  N   PHE B 216       6.245   8.075 -12.441  1.00  0.00           N  
ATOM   3476  CA  PHE B 216       5.811   6.821 -13.035  1.00  0.00           C  
ATOM   3477  C   PHE B 216       7.001   6.104 -13.638  1.00  0.00           C  
ATOM   3478  O   PHE B 216       7.978   6.740 -14.036  1.00  0.00           O  
ATOM   3479  CB  PHE B 216       4.781   7.038 -14.128  1.00  0.00           C  
ATOM   3480  CG  PHE B 216       3.499   7.583 -13.652  1.00  0.00           C  
ATOM   3481  CD1 PHE B 216       3.291   8.940 -13.638  1.00  0.00           C  
ATOM   3482  CD2 PHE B 216       2.486   6.742 -13.228  1.00  0.00           C  
ATOM   3483  CE1 PHE B 216       2.110   9.448 -13.219  1.00  0.00           C  
ATOM   3484  CE2 PHE B 216       1.303   7.259 -12.809  1.00  0.00           C  
ATOM   3485  CZ  PHE B 216       1.113   8.620 -12.806  1.00  0.00           C  
ATOM   3486  H   PHE B 216       6.597   8.814 -13.034  1.00  0.00           H  
ATOM   3487  HA  PHE B 216       5.372   6.186 -12.263  1.00  0.00           H  
ATOM   3488 1HB  PHE B 216       5.184   7.718 -14.880  1.00  0.00           H  
ATOM   3489 2HB  PHE B 216       4.583   6.090 -14.633  1.00  0.00           H  
ATOM   3490  HD1 PHE B 216       4.082   9.608 -13.974  1.00  0.00           H  
ATOM   3491  HD2 PHE B 216       2.640   5.659 -13.236  1.00  0.00           H  
ATOM   3492  HE1 PHE B 216       1.965  10.512 -13.228  1.00  0.00           H  
ATOM   3493  HE2 PHE B 216       0.509   6.600 -12.478  1.00  0.00           H  
ATOM   3494  HZ  PHE B 216       0.167   9.039 -12.473  1.00  0.00           H  
ATOM   3495  N   GLN B 217       6.929   4.783 -13.711  1.00  0.00           N  
ATOM   3496  CA  GLN B 217       8.006   4.024 -14.322  1.00  0.00           C  
ATOM   3497  C   GLN B 217       7.511   2.758 -14.999  1.00  0.00           C  
ATOM   3498  O   GLN B 217       6.702   2.025 -14.444  1.00  0.00           O  
ATOM   3499  CB  GLN B 217       9.065   3.643 -13.275  1.00  0.00           C  
ATOM   3500  CG  GLN B 217       9.778   4.819 -12.514  1.00  0.00           C  
ATOM   3501  CD  GLN B 217      10.743   5.645 -13.398  1.00  0.00           C  
ATOM   3502  OE1 GLN B 217      11.343   5.106 -14.342  1.00  0.00           O  
ATOM   3503  NE2 GLN B 217      10.886   6.953 -13.116  1.00  0.00           N  
ATOM   3504  H   GLN B 217       6.111   4.303 -13.362  1.00  0.00           H  
ATOM   3505  HA  GLN B 217       8.480   4.647 -15.082  1.00  0.00           H  
ATOM   3506 1HB  GLN B 217       8.619   2.994 -12.530  1.00  0.00           H  
ATOM   3507 2HB  GLN B 217       9.838   3.079 -13.780  1.00  0.00           H  
ATOM   3508 1HG  GLN B 217       9.068   5.489 -12.049  1.00  0.00           H  
ATOM   3509 2HG  GLN B 217      10.386   4.366 -11.730  1.00  0.00           H  
ATOM   3510 1HE2 GLN B 217      11.486   7.520 -13.670  1.00  0.00           H  
ATOM   3511 2HE2 GLN B 217      10.347   7.414 -12.357  1.00  0.00           H  
ATOM   3512  N   ASN B 218       8.021   2.499 -16.196  1.00  0.00           N  
ATOM   3513  CA  ASN B 218       7.762   1.249 -16.902  1.00  0.00           C  
ATOM   3514  C   ASN B 218       8.867   0.214 -16.666  1.00  0.00           C  
ATOM   3515  O   ASN B 218       9.694  -0.011 -17.548  1.00  0.00           O  
ATOM   3516  CB  ASN B 218       7.586   1.483 -18.386  1.00  0.00           C  
ATOM   3517  CG  ASN B 218       7.164   0.232 -19.084  1.00  0.00           C  
ATOM   3518  OD1 ASN B 218       6.712  -0.721 -18.420  1.00  0.00           O  
ATOM   3519  ND2 ASN B 218       7.297   0.214 -20.389  1.00  0.00           N  
ATOM   3520  H   ASN B 218       8.639   3.178 -16.618  1.00  0.00           H  
ATOM   3521  HA  ASN B 218       6.837   0.820 -16.512  1.00  0.00           H  
ATOM   3522 1HB  ASN B 218       6.830   2.256 -18.551  1.00  0.00           H  
ATOM   3523 2HB  ASN B 218       8.522   1.836 -18.819  1.00  0.00           H  
ATOM   3524 1HD2 ASN B 218       7.025  -0.588 -20.919  1.00  0.00           H  
ATOM   3525 2HD2 ASN B 218       7.666   1.014 -20.863  1.00  0.00           H  
ATOM   3526  N   HIS B 219       8.912  -0.415 -15.488  1.00  0.00           N  
ATOM   3527  CA  HIS B 219       9.994  -1.367 -15.215  1.00  0.00           C  
ATOM   3528  C   HIS B 219       9.497  -2.790 -15.468  1.00  0.00           C  
ATOM   3529  O   HIS B 219      10.132  -3.771 -15.080  1.00  0.00           O  
ATOM   3530  CB  HIS B 219      10.554  -1.273 -13.793  1.00  0.00           C  
ATOM   3531  CG  HIS B 219      11.352  -0.037 -13.461  1.00  0.00           C  
ATOM   3532  ND1 HIS B 219      12.575   0.224 -14.042  1.00  0.00           N  
ATOM   3533  CD2 HIS B 219      11.143   0.966 -12.574  1.00  0.00           C  
ATOM   3534  CE1 HIS B 219      13.072   1.337 -13.539  1.00  0.00           C  
ATOM   3535  NE2 HIS B 219      12.231   1.798 -12.637  1.00  0.00           N  
ATOM   3536  H   HIS B 219       8.192  -0.261 -14.775  1.00  0.00           H  
ATOM   3537  HA  HIS B 219      10.834  -1.183 -15.883  1.00  0.00           H  
ATOM   3538 1HB  HIS B 219       9.737  -1.318 -13.123  1.00  0.00           H  
ATOM   3539 2HB  HIS B 219      11.182  -2.140 -13.594  1.00  0.00           H  
ATOM   3540  HD1 HIS B 219      13.047  -0.342 -14.720  1.00  0.00           H  
ATOM   3541  HD2 HIS B 219      10.350   1.196 -11.878  1.00  0.00           H  
ATOM   3542  HE1 HIS B 219      14.036   1.714 -13.875  1.00  0.00           H  
ATOM   3543  N   LEU B 220       8.342  -2.874 -16.108  1.00  0.00           N  
ATOM   3544  CA  LEU B 220       7.691  -4.121 -16.445  1.00  0.00           C  
ATOM   3545  C   LEU B 220       7.833  -4.428 -17.937  1.00  0.00           C  
ATOM   3546  O   LEU B 220       8.190  -5.541 -18.314  1.00  0.00           O  
ATOM   3547  CB  LEU B 220       6.234  -4.034 -16.006  1.00  0.00           C  
ATOM   3548  CG  LEU B 220       5.378  -5.243 -16.215  1.00  0.00           C  
ATOM   3549  CD1 LEU B 220       5.868  -6.367 -15.374  1.00  0.00           C  
ATOM   3550  CD2 LEU B 220       3.970  -4.897 -15.835  1.00  0.00           C  
ATOM   3551  H   LEU B 220       7.895  -2.010 -16.372  1.00  0.00           H  
ATOM   3552  HA  LEU B 220       8.172  -4.922 -15.884  1.00  0.00           H  
ATOM   3553 1HB  LEU B 220       6.242  -3.842 -14.948  1.00  0.00           H  
ATOM   3554 2HB  LEU B 220       5.757  -3.184 -16.506  1.00  0.00           H  
ATOM   3555  HG  LEU B 220       5.425  -5.549 -17.245  1.00  0.00           H  
ATOM   3556 1HD1 LEU B 220       5.238  -7.242 -15.531  1.00  0.00           H  
ATOM   3557 2HD1 LEU B 220       6.895  -6.607 -15.651  1.00  0.00           H  
ATOM   3558 3HD1 LEU B 220       5.834  -6.077 -14.323  1.00  0.00           H  
ATOM   3559 1HD2 LEU B 220       3.333  -5.764 -15.981  1.00  0.00           H  
ATOM   3560 2HD2 LEU B 220       3.935  -4.600 -14.799  1.00  0.00           H  
ATOM   3561 3HD2 LEU B 220       3.611  -4.069 -16.457  1.00  0.00           H  
ATOM   3562  N   GLY B 221       7.514  -3.457 -18.797  1.00  0.00           N  
ATOM   3563  CA  GLY B 221       7.649  -3.627 -20.242  1.00  0.00           C  
ATOM   3564  C   GLY B 221       6.471  -4.315 -20.927  1.00  0.00           C  
ATOM   3565  O   GLY B 221       6.431  -4.407 -22.150  1.00  0.00           O  
ATOM   3566  H   GLY B 221       7.203  -2.550 -18.467  1.00  0.00           H  
ATOM   3567 1HA  GLY B 221       7.801  -2.647 -20.694  1.00  0.00           H  
ATOM   3568 2HA  GLY B 221       8.557  -4.195 -20.443  1.00  0.00           H  
ATOM   3569  N   SER B 222       5.489  -4.762 -20.151  1.00  0.00           N  
ATOM   3570  CA  SER B 222       4.325  -5.457 -20.705  1.00  0.00           C  
ATOM   3571  C   SER B 222       3.245  -4.458 -21.090  1.00  0.00           C  
ATOM   3572  O   SER B 222       2.152  -4.829 -21.517  1.00  0.00           O  
ATOM   3573  OXT SER B 222       3.451  -3.281 -20.981  1.00  0.00           O  
ATOM   3574  CB  SER B 222       3.751  -6.457 -19.723  1.00  0.00           C  
ATOM   3575  OG  SER B 222       3.132  -5.819 -18.653  1.00  0.00           O  
ATOM   3576  H   SER B 222       5.572  -4.647 -19.153  1.00  0.00           H  
ATOM   3577  HA  SER B 222       4.633  -5.991 -21.606  1.00  0.00           H  
ATOM   3578 1HB  SER B 222       3.038  -7.104 -20.230  1.00  0.00           H  
ATOM   3579 2HB  SER B 222       4.558  -7.087 -19.349  1.00  0.00           H  
ATOM   3580  HG  SER B 222       3.834  -5.510 -18.076  1.00  0.00           H  
TER                                                                             
REMARK PDBinfo-LABEL:    1 BOINC nside_mot_4baece34555bc5def11fd3c4c5db93f5_0001_000000012_0001_38_48_H_._bcov_4helix_12481_0001_0001__native

score -650.957
silent_score -650.957
time -1370.66
                             
