# Supplementary material for: Design of protein-binding proteins from the target structure alone
Source: Nature. 2022 Mar 24;605(7910):551–60. doi: 10.1038/s41586-022-04654-9 (PMC9117152; doi:10.1038/s41586-022-04654-9)
Supplement: Supplementary file 3 — Supplementary Code Design scripts and main pdb files. This compressed file is the main supplement and contains the following files: => cao_2021_protocol/ => design_models_final_combo_optimized/ => design_models_sequence/ => design_models_ssm_natives/ => ngs_analysis_scripts/ [file 41586_2022_4654_MOESM3_ESM.gz › supplemental_files/design_models_ssm_natives/TGFb_ssm/m_EHEE_hb1_612_000000005_0001_48_50_59_61_P_._ems_ferrM_6675_0001_0002_0001_73_crosslinked.pdb]

SSBOND     CYS A   18    CYS A   51                                       2.04  
SSBOND     CYS B   65    CYS B   94                                       2.03  
ATOM      1  N   LYS A   1      -6.012 -60.176 -50.515  1.00  0.00           N  
ATOM      2  CA  LYS A   1      -7.163 -60.301 -51.420  1.00  0.00           C  
ATOM      3  C   LYS A   1      -8.482 -60.307 -50.670  1.00  0.00           C  
ATOM      4  O   LYS A   1      -8.703 -61.149 -49.800  1.00  0.00           O  
ATOM      5  CB  LYS A   1      -7.077 -61.576 -52.267  1.00  0.00           C  
ATOM      6  CG  LYS A   1      -8.235 -61.736 -53.289  1.00  0.00           C  
ATOM      7  CD  LYS A   1      -8.068 -62.986 -54.159  1.00  0.00           C  
ATOM      8  CE  LYS A   1      -9.241 -63.165 -55.151  1.00  0.00           C  
ATOM      9  NZ  LYS A   1      -9.226 -62.136 -56.256  1.00  0.00           N  
ATOM     10 1H   LYS A   1      -5.165 -60.363 -51.031  1.00  0.00           H  
ATOM     11 2H   LYS A   1      -5.980 -59.230 -50.164  1.00  0.00           H  
ATOM     12 3H   LYS A   1      -6.053 -60.813 -49.714  1.00  0.00           H  
ATOM     13  HA  LYS A   1      -7.167 -59.438 -52.088  1.00  0.00           H  
ATOM     14 1HB  LYS A   1      -6.135 -61.589 -52.813  1.00  0.00           H  
ATOM     15 2HB  LYS A   1      -7.087 -62.447 -51.609  1.00  0.00           H  
ATOM     16 1HG  LYS A   1      -9.187 -61.823 -52.755  1.00  0.00           H  
ATOM     17 2HG  LYS A   1      -8.278 -60.854 -53.923  1.00  0.00           H  
ATOM     18 1HD  LYS A   1      -7.134 -62.923 -54.720  1.00  0.00           H  
ATOM     19 2HD  LYS A   1      -8.025 -63.865 -53.514  1.00  0.00           H  
ATOM     20 1HE  LYS A   1      -9.182 -64.158 -55.594  1.00  0.00           H  
ATOM     21 2HE  LYS A   1     -10.178 -63.076 -54.605  1.00  0.00           H  
ATOM     22 1HZ  LYS A   1     -10.024 -62.280 -56.920  1.00  0.00           H  
ATOM     23 2HZ  LYS A   1      -9.297 -61.213 -55.870  1.00  0.00           H  
ATOM     24 3HZ  LYS A   1      -8.367 -62.217 -56.774  1.00  0.00           H  
ATOM     25  N   VAL A   2      -9.393 -59.414 -51.027  1.00  0.00           N  
ATOM     26  CA  VAL A   2     -10.666 -59.434 -50.328  1.00  0.00           C  
ATOM     27  C   VAL A   2     -11.805 -59.708 -51.279  1.00  0.00           C  
ATOM     28  O   VAL A   2     -11.954 -59.022 -52.294  1.00  0.00           O  
ATOM     29  CB  VAL A   2     -10.918 -58.112 -49.601  1.00  0.00           C  
ATOM     30  CG1 VAL A   2     -12.319 -58.223 -48.825  1.00  0.00           C  
ATOM     31  CG2 VAL A   2      -9.653 -57.801 -48.711  1.00  0.00           C  
ATOM     32  H   VAL A   2      -9.216 -58.737 -51.761  1.00  0.00           H  
ATOM     33  HA  VAL A   2     -10.660 -60.234 -49.588  1.00  0.00           H  
ATOM     34  HB  VAL A   2     -11.040 -57.305 -50.324  1.00  0.00           H  
ATOM     35 1HG1 VAL A   2     -12.560 -57.331 -48.316  1.00  0.00           H  
ATOM     36 2HG1 VAL A   2     -13.123 -58.427 -49.526  1.00  0.00           H  
ATOM     37 3HG1 VAL A   2     -12.277 -59.014 -48.110  1.00  0.00           H  
ATOM     38 1HG2 VAL A   2      -9.748 -56.886 -48.168  1.00  0.00           H  
ATOM     39 2HG2 VAL A   2      -9.491 -58.576 -48.022  1.00  0.00           H  
ATOM     40 3HG2 VAL A   2      -8.775 -57.725 -49.341  1.00  0.00           H  
ATOM     41  N   ILE A   3     -12.605 -60.707 -50.941  1.00  0.00           N  
ATOM     42  CA  ILE A   3     -13.768 -61.046 -51.738  1.00  0.00           C  
ATOM     43  C   ILE A   3     -14.975 -60.312 -51.222  1.00  0.00           C  
ATOM     44  O   ILE A   3     -15.199 -60.234 -50.010  1.00  0.00           O  
ATOM     45  CB  ILE A   3     -14.033 -62.552 -51.781  1.00  0.00           C  
ATOM     46  CG1 ILE A   3     -12.837 -63.209 -52.444  1.00  0.00           C  
ATOM     47  CG2 ILE A   3     -15.383 -62.835 -52.522  1.00  0.00           C  
ATOM     48  CD1 ILE A   3     -12.807 -64.701 -52.349  1.00  0.00           C  
ATOM     49  H   ILE A   3     -12.394 -61.228 -50.078  1.00  0.00           H  
ATOM     50  HA  ILE A   3     -13.595 -60.714 -52.766  1.00  0.00           H  
ATOM     51  HB  ILE A   3     -14.085 -62.947 -50.786  1.00  0.00           H  
ATOM     52 1HG1 ILE A   3     -12.818 -62.904 -53.475  1.00  0.00           H  
ATOM     53 2HG1 ILE A   3     -11.932 -62.838 -51.965  1.00  0.00           H  
ATOM     54 1HG2 ILE A   3     -15.561 -63.870 -52.579  1.00  0.00           H  
ATOM     55 2HG2 ILE A   3     -16.216 -62.370 -52.001  1.00  0.00           H  
ATOM     56 3HG2 ILE A   3     -15.335 -62.437 -53.519  1.00  0.00           H  
ATOM     57 1HD1 ILE A   3     -11.910 -65.071 -52.830  1.00  0.00           H  
ATOM     58 2HD1 ILE A   3     -12.798 -65.006 -51.296  1.00  0.00           H  
ATOM     59 3HD1 ILE A   3     -13.672 -65.117 -52.840  1.00  0.00           H  
ATOM     60  N   ILE A   4     -15.719 -59.686 -52.114  1.00  0.00           N  
ATOM     61  CA  ILE A   4     -16.895 -58.971 -51.646  1.00  0.00           C  
ATOM     62  C   ILE A   4     -18.158 -59.565 -52.258  1.00  0.00           C  
ATOM     63  O   ILE A   4     -18.283 -59.690 -53.487  1.00  0.00           O  
ATOM     64  CB  ILE A   4     -16.788 -57.451 -51.904  1.00  0.00           C  
ATOM     65  CG1 ILE A   4     -15.492 -56.910 -51.209  1.00  0.00           C  
ATOM     66  CG2 ILE A   4     -18.037 -56.743 -51.302  1.00  0.00           C  
ATOM     67  CD1 ILE A   4     -15.136 -55.467 -51.511  1.00  0.00           C  
ATOM     68  H   ILE A   4     -15.471 -59.777 -53.113  1.00  0.00           H  
ATOM     69  HA  ILE A   4     -16.978 -59.101 -50.564  1.00  0.00           H  
ATOM     70  HB  ILE A   4     -16.726 -57.254 -52.978  1.00  0.00           H  
ATOM     71 1HG1 ILE A   4     -15.605 -57.041 -50.143  1.00  0.00           H  
ATOM     72 2HG1 ILE A   4     -14.647 -57.514 -51.538  1.00  0.00           H  
ATOM     73 1HG2 ILE A   4     -17.986 -55.677 -51.464  1.00  0.00           H  
ATOM     74 2HG2 ILE A   4     -18.942 -57.119 -51.768  1.00  0.00           H  
ATOM     75 3HG2 ILE A   4     -18.084 -56.941 -50.228  1.00  0.00           H  
ATOM     76 1HD1 ILE A   4     -14.215 -55.206 -50.985  1.00  0.00           H  
ATOM     77 2HD1 ILE A   4     -14.985 -55.338 -52.585  1.00  0.00           H  
ATOM     78 3HD1 ILE A   4     -15.921 -54.819 -51.180  1.00  0.00           H  
ATOM     79  N   ILE A   5     -19.099 -59.944 -51.403  1.00  0.00           N  
ATOM     80  CA  ILE A   5     -20.347 -60.518 -51.884  1.00  0.00           C  
ATOM     81  C   ILE A   5     -21.480 -59.508 -51.694  1.00  0.00           C  
ATOM     82  O   ILE A   5     -21.726 -58.991 -50.595  1.00  0.00           O  
ATOM     83  CB  ILE A   5     -20.679 -61.882 -51.232  1.00  0.00           C  
ATOM     84  CG1 ILE A   5     -19.550 -62.869 -51.485  1.00  0.00           C  
ATOM     85  CG2 ILE A   5     -21.980 -62.397 -51.772  1.00  0.00           C  
ATOM     86  CD1 ILE A   5     -19.685 -64.195 -50.763  1.00  0.00           C  
ATOM     87  H   ILE A   5     -18.918 -59.799 -50.400  1.00  0.00           H  
ATOM     88  HA  ILE A   5     -20.257 -60.694 -52.955  1.00  0.00           H  
ATOM     89  HB  ILE A   5     -20.770 -61.784 -50.221  1.00  0.00           H  
ATOM     90 1HG1 ILE A   5     -19.470 -63.032 -52.510  1.00  0.00           H  
ATOM     91 2HG1 ILE A   5     -18.630 -62.408 -51.153  1.00  0.00           H  
ATOM     92 1HG2 ILE A   5     -22.238 -63.340 -51.322  1.00  0.00           H  
ATOM     93 2HG2 ILE A   5     -22.761 -61.698 -51.559  1.00  0.00           H  
ATOM     94 3HG2 ILE A   5     -21.896 -62.520 -52.848  1.00  0.00           H  
ATOM     95 1HD1 ILE A   5     -18.827 -64.804 -50.984  1.00  0.00           H  
ATOM     96 2HD1 ILE A   5     -19.737 -64.022 -49.696  1.00  0.00           H  
ATOM     97 3HD1 ILE A   5     -20.572 -64.730 -51.082  1.00  0.00           H  
ATOM     98  N   HIS A   6     -22.149 -59.201 -52.795  1.00  0.00           N  
ATOM     99  CA  HIS A   6     -23.207 -58.200 -52.830  1.00  0.00           C  
ATOM    100  C   HIS A   6     -24.566 -58.844 -52.879  1.00  0.00           C  
ATOM    101  O   HIS A   6     -24.882 -59.582 -53.819  1.00  0.00           O  
ATOM    102  CB  HIS A   6     -23.022 -57.315 -54.045  1.00  0.00           C  
ATOM    103  CG  HIS A   6     -21.761 -56.604 -53.992  1.00  0.00           C  
ATOM    104  ND1 HIS A   6     -21.585 -55.472 -53.240  1.00  0.00           N  
ATOM    105  CD2 HIS A   6     -20.573 -56.871 -54.567  1.00  0.00           C  
ATOM    106  CE1 HIS A   6     -20.355 -55.065 -53.361  1.00  0.00           C  
ATOM    107  NE2 HIS A   6     -19.720 -55.901 -54.168  1.00  0.00           N  
ATOM    108  H   HIS A   6     -21.899 -59.699 -53.655  1.00  0.00           H  
ATOM    109  HA  HIS A   6     -23.162 -57.580 -51.933  1.00  0.00           H  
ATOM    110 1HB  HIS A   6     -23.039 -57.924 -54.951  1.00  0.00           H  
ATOM    111 2HB  HIS A   6     -23.835 -56.594 -54.106  1.00  0.00           H  
ATOM    112  HD1 HIS A   6     -22.274 -55.033 -52.661  1.00  0.00           H  
ATOM    113  HD2 HIS A   6     -20.228 -57.667 -55.231  1.00  0.00           H  
ATOM    114  HE1 HIS A   6     -20.016 -54.172 -52.836  1.00  0.00           H  
ATOM    115  N   VAL A   7     -25.369 -58.607 -51.845  1.00  0.00           N  
ATOM    116  CA  VAL A   7     -26.643 -59.277 -51.738  1.00  0.00           C  
ATOM    117  C   VAL A   7     -27.890 -58.389 -51.601  1.00  0.00           C  
ATOM    118  O   VAL A   7     -28.003 -57.573 -50.679  1.00  0.00           O  
ATOM    119  CB  VAL A   7     -26.549 -60.176 -50.498  1.00  0.00           C  
ATOM    120  CG1 VAL A   7     -27.798 -60.919 -50.276  1.00  0.00           C  
ATOM    121  CG2 VAL A   7     -25.408 -61.080 -50.621  1.00  0.00           C  
ATOM    122  H   VAL A   7     -25.075 -58.000 -51.070  1.00  0.00           H  
ATOM    123  HA  VAL A   7     -26.771 -59.897 -52.623  1.00  0.00           H  
ATOM    124  HB  VAL A   7     -26.388 -59.570 -49.672  1.00  0.00           H  
ATOM    125 1HG1 VAL A   7     -27.707 -61.519 -49.382  1.00  0.00           H  
ATOM    126 2HG1 VAL A   7     -28.617 -60.231 -50.154  1.00  0.00           H  
ATOM    127 3HG1 VAL A   7     -27.962 -61.548 -51.124  1.00  0.00           H  
ATOM    128 1HG2 VAL A   7     -25.346 -61.685 -49.726  1.00  0.00           H  
ATOM    129 2HG2 VAL A   7     -25.554 -61.700 -51.492  1.00  0.00           H  
ATOM    130 3HG2 VAL A   7     -24.494 -60.516 -50.720  1.00  0.00           H  
ATOM    131  N   HIS A   8     -28.880 -58.636 -52.459  1.00  0.00           N  
ATOM    132  CA  HIS A   8     -30.178 -57.961 -52.332  1.00  0.00           C  
ATOM    133  C   HIS A   8     -31.202 -59.073 -52.117  1.00  0.00           C  
ATOM    134  O   HIS A   8     -31.540 -59.835 -53.031  1.00  0.00           O  
ATOM    135  CB  HIS A   8     -30.514 -57.098 -53.547  1.00  0.00           C  
ATOM    136  CG  HIS A   8     -29.535 -56.019 -53.779  1.00  0.00           C  
ATOM    137  ND1 HIS A   8     -29.591 -54.810 -53.122  1.00  0.00           N  
ATOM    138  CD2 HIS A   8     -28.454 -55.962 -54.588  1.00  0.00           C  
ATOM    139  CE1 HIS A   8     -28.588 -54.050 -53.523  1.00  0.00           C  
ATOM    140  NE2 HIS A   8     -27.884 -54.725 -54.413  1.00  0.00           N  
ATOM    141  H   HIS A   8     -28.688 -59.285 -53.231  1.00  0.00           H  
ATOM    142  HA  HIS A   8     -30.195 -57.320 -51.452  1.00  0.00           H  
ATOM    143 1HB  HIS A   8     -30.590 -57.685 -54.428  1.00  0.00           H  
ATOM    144 2HB  HIS A   8     -31.486 -56.633 -53.390  1.00  0.00           H  
ATOM    145  HD2 HIS A   8     -28.105 -56.756 -55.253  1.00  0.00           H  
ATOM    146  HE1 HIS A   8     -28.375 -53.038 -53.176  1.00  0.00           H  
ATOM    147  HE2 HIS A   8     -27.057 -54.389 -54.887  1.00  0.00           H  
ATOM    148  N   VAL A   9     -31.592 -59.241 -50.860  1.00  0.00           N  
ATOM    149  CA  VAL A   9     -32.389 -60.392 -50.439  1.00  0.00           C  
ATOM    150  C   VAL A   9     -33.531 -59.965 -49.532  1.00  0.00           C  
ATOM    151  O   VAL A   9     -33.359 -59.048 -48.742  1.00  0.00           O  
ATOM    152  CB  VAL A   9     -31.412 -61.344 -49.714  1.00  0.00           C  
ATOM    153  CG1 VAL A   9     -30.928 -60.654 -48.438  1.00  0.00           C  
ATOM    154  CG2 VAL A   9     -32.001 -62.729 -49.427  1.00  0.00           C  
ATOM    155  H   VAL A   9     -31.309 -58.528 -50.174  1.00  0.00           H  
ATOM    156  HA  VAL A   9     -32.800 -60.882 -51.321  1.00  0.00           H  
ATOM    157  HB  VAL A   9     -30.561 -61.471 -50.350  1.00  0.00           H  
ATOM    158 1HG1 VAL A   9     -30.210 -61.255 -47.971  1.00  0.00           H  
ATOM    159 2HG1 VAL A   9     -30.478 -59.689 -48.669  1.00  0.00           H  
ATOM    160 3HG1 VAL A   9     -31.752 -60.505 -47.763  1.00  0.00           H  
ATOM    161 1HG2 VAL A   9     -31.245 -63.347 -48.939  1.00  0.00           H  
ATOM    162 2HG2 VAL A   9     -32.821 -62.648 -48.795  1.00  0.00           H  
ATOM    163 3HG2 VAL A   9     -32.312 -63.211 -50.353  1.00  0.00           H  
ATOM    164  N   ASP A  10     -34.664 -60.658 -49.553  1.00  0.00           N  
ATOM    165  CA  ASP A  10     -35.679 -60.262 -48.582  1.00  0.00           C  
ATOM    166  C   ASP A  10     -35.332 -60.914 -47.245  1.00  0.00           C  
ATOM    167  O   ASP A  10     -35.479 -60.329 -46.169  1.00  0.00           O  
ATOM    168  CB  ASP A  10     -37.055 -60.728 -49.045  1.00  0.00           C  
ATOM    169  CG  ASP A  10     -37.502 -60.046 -50.320  1.00  0.00           C  
ATOM    170  OD1 ASP A  10     -37.692 -58.852 -50.326  1.00  0.00           O  
ATOM    171  OD2 ASP A  10     -37.619 -60.741 -51.301  1.00  0.00           O  
ATOM    172  H   ASP A  10     -34.824 -61.394 -50.231  1.00  0.00           H  
ATOM    173  HA  ASP A  10     -35.675 -59.178 -48.466  1.00  0.00           H  
ATOM    174 1HB  ASP A  10     -37.044 -61.805 -49.205  1.00  0.00           H  
ATOM    175 2HB  ASP A  10     -37.788 -60.522 -48.264  1.00  0.00           H  
ATOM    176  N   ASP A  11     -34.787 -62.121 -47.302  1.00  0.00           N  
ATOM    177  CA  ASP A  11     -34.397 -62.808 -46.086  1.00  0.00           C  
ATOM    178  C   ASP A  11     -32.971 -62.416 -45.716  1.00  0.00           C  
ATOM    179  O   ASP A  11     -32.007 -63.163 -45.938  1.00  0.00           O  
ATOM    180  CB  ASP A  11     -34.511 -64.324 -46.227  1.00  0.00           C  
ATOM    181  CG  ASP A  11     -34.288 -65.042 -44.893  1.00  0.00           C  
ATOM    182  OD1 ASP A  11     -33.991 -64.360 -43.908  1.00  0.00           O  
ATOM    183  OD2 ASP A  11     -34.435 -66.255 -44.839  1.00  0.00           O  
ATOM    184  H   ASP A  11     -34.660 -62.563 -48.197  1.00  0.00           H  
ATOM    185  HA  ASP A  11     -35.056 -62.493 -45.277  1.00  0.00           H  
ATOM    186 1HB  ASP A  11     -35.495 -64.585 -46.613  1.00  0.00           H  
ATOM    187 2HB  ASP A  11     -33.768 -64.682 -46.946  1.00  0.00           H  
ATOM    188  N   TYR A  12     -32.853 -61.220 -45.169  1.00  0.00           N  
ATOM    189  CA  TYR A  12     -31.557 -60.667 -44.828  1.00  0.00           C  
ATOM    190  C   TYR A  12     -30.978 -61.279 -43.582  1.00  0.00           C  
ATOM    191  O   TYR A  12     -29.759 -61.268 -43.388  1.00  0.00           O  
ATOM    192  CB  TYR A  12     -31.637 -59.166 -44.725  1.00  0.00           C  
ATOM    193  CG  TYR A  12     -32.601 -58.643 -43.705  1.00  0.00           C  
ATOM    194  CD1 TYR A  12     -32.230 -58.483 -42.381  1.00  0.00           C  
ATOM    195  CD2 TYR A  12     -33.869 -58.293 -44.113  1.00  0.00           C  
ATOM    196  CE1 TYR A  12     -33.128 -57.974 -41.476  1.00  0.00           C  
ATOM    197  CE2 TYR A  12     -34.767 -57.788 -43.213  1.00  0.00           C  
ATOM    198  CZ  TYR A  12     -34.402 -57.627 -41.897  1.00  0.00           C  
ATOM    199  OH  TYR A  12     -35.304 -57.111 -40.995  1.00  0.00           O  
ATOM    200  H   TYR A  12     -33.720 -60.680 -45.070  1.00  0.00           H  
ATOM    201  HA  TYR A  12     -30.870 -60.896 -45.632  1.00  0.00           H  
ATOM    202 1HB  TYR A  12     -30.654 -58.771 -44.490  1.00  0.00           H  
ATOM    203 2HB  TYR A  12     -31.916 -58.768 -45.692  1.00  0.00           H  
ATOM    204  HD1 TYR A  12     -31.231 -58.754 -42.056  1.00  0.00           H  
ATOM    205  HD2 TYR A  12     -34.157 -58.413 -45.159  1.00  0.00           H  
ATOM    206  HE1 TYR A  12     -32.840 -57.845 -40.433  1.00  0.00           H  
ATOM    207  HE2 TYR A  12     -35.767 -57.510 -43.543  1.00  0.00           H  
ATOM    208  HH  TYR A  12     -36.128 -56.906 -41.447  1.00  0.00           H  
ATOM    209  N   LYS A  13     -31.830 -61.816 -42.714  1.00  0.00           N  
ATOM    210  CA  LYS A  13     -31.302 -62.420 -41.513  1.00  0.00           C  
ATOM    211  C   LYS A  13     -30.567 -63.697 -41.896  1.00  0.00           C  
ATOM    212  O   LYS A  13     -29.442 -63.931 -41.437  1.00  0.00           O  
ATOM    213  CB  LYS A  13     -32.427 -62.695 -40.520  1.00  0.00           C  
ATOM    214  CG  LYS A  13     -33.024 -61.424 -39.918  1.00  0.00           C  
ATOM    215  CD  LYS A  13     -34.156 -61.725 -38.948  1.00  0.00           C  
ATOM    216  CE  LYS A  13     -34.745 -60.435 -38.375  1.00  0.00           C  
ATOM    217  NZ  LYS A  13     -35.885 -60.702 -37.449  1.00  0.00           N  
ATOM    218  H   LYS A  13     -32.831 -61.791 -42.878  1.00  0.00           H  
ATOM    219  HA  LYS A  13     -30.584 -61.738 -41.057  1.00  0.00           H  
ATOM    220 1HB  LYS A  13     -33.228 -63.244 -41.024  1.00  0.00           H  
ATOM    221 2HB  LYS A  13     -32.055 -63.324 -39.712  1.00  0.00           H  
ATOM    222 1HG  LYS A  13     -32.244 -60.862 -39.403  1.00  0.00           H  
ATOM    223 2HG  LYS A  13     -33.414 -60.810 -40.723  1.00  0.00           H  
ATOM    224 1HD  LYS A  13     -34.942 -62.277 -39.465  1.00  0.00           H  
ATOM    225 2HD  LYS A  13     -33.782 -62.338 -38.128  1.00  0.00           H  
ATOM    226 1HE  LYS A  13     -33.967 -59.900 -37.833  1.00  0.00           H  
ATOM    227 2HE  LYS A  13     -35.096 -59.807 -39.198  1.00  0.00           H  
ATOM    228 1HZ  LYS A  13     -36.243 -59.825 -37.095  1.00  0.00           H  
ATOM    229 2HZ  LYS A  13     -36.619 -61.187 -37.948  1.00  0.00           H  
ATOM    230 3HZ  LYS A  13     -35.570 -61.272 -36.677  1.00  0.00           H  
ATOM    231  N   SER A  14     -31.151 -64.477 -42.819  1.00  0.00           N  
ATOM    232  CA  SER A  14     -30.492 -65.702 -43.226  1.00  0.00           C  
ATOM    233  C   SER A  14     -29.280 -65.375 -44.085  1.00  0.00           C  
ATOM    234  O   SER A  14     -28.301 -66.120 -44.068  1.00  0.00           O  
ATOM    235  CB  SER A  14     -31.442 -66.586 -43.974  1.00  0.00           C  
ATOM    236  OG  SER A  14     -32.498 -67.021 -43.148  1.00  0.00           O  
ATOM    237  H   SER A  14     -32.100 -64.277 -43.181  1.00  0.00           H  
ATOM    238  HA  SER A  14     -30.163 -66.234 -42.334  1.00  0.00           H  
ATOM    239 1HB  SER A  14     -31.822 -66.046 -44.821  1.00  0.00           H  
ATOM    240 2HB  SER A  14     -30.901 -67.440 -44.348  1.00  0.00           H  
ATOM    241  HG  SER A  14     -33.276 -67.114 -43.748  1.00  0.00           H  
ATOM    242  N   ALA A  15     -29.320 -64.281 -44.860  1.00  0.00           N  
ATOM    243  CA  ALA A  15     -28.155 -63.920 -45.659  1.00  0.00           C  
ATOM    244  C   ALA A  15     -26.958 -63.615 -44.761  1.00  0.00           C  
ATOM    245  O   ALA A  15     -25.821 -63.983 -45.078  1.00  0.00           O  
ATOM    246  CB  ALA A  15     -28.461 -62.754 -46.547  1.00  0.00           C  
ATOM    247  H   ALA A  15     -30.182 -63.723 -44.917  1.00  0.00           H  
ATOM    248  HA  ALA A  15     -27.893 -64.783 -46.273  1.00  0.00           H  
ATOM    249 1HB  ALA A  15     -27.602 -62.500 -47.152  1.00  0.00           H  
ATOM    250 2HB  ALA A  15     -29.293 -63.041 -47.176  1.00  0.00           H  
ATOM    251 3HB  ALA A  15     -28.727 -61.905 -45.930  1.00  0.00           H  
ATOM    252  N   GLU A  16     -27.209 -62.948 -43.620  1.00  0.00           N  
ATOM    253  CA  GLU A  16     -26.111 -62.710 -42.704  1.00  0.00           C  
ATOM    254  C   GLU A  16     -25.590 -64.045 -42.202  1.00  0.00           C  
ATOM    255  O   GLU A  16     -24.375 -64.223 -42.119  1.00  0.00           O  
ATOM    256  CB  GLU A  16     -26.496 -61.806 -41.531  1.00  0.00           C  
ATOM    257  CG  GLU A  16     -25.303 -61.536 -40.587  1.00  0.00           C  
ATOM    258  CD  GLU A  16     -25.555 -60.524 -39.520  1.00  0.00           C  
ATOM    259  OE1 GLU A  16     -26.640 -60.020 -39.431  1.00  0.00           O  
ATOM    260  OE2 GLU A  16     -24.631 -60.251 -38.769  1.00  0.00           O  
ATOM    261  H   GLU A  16     -28.142 -62.568 -43.431  1.00  0.00           H  
ATOM    262  HA  GLU A  16     -25.308 -62.223 -43.247  1.00  0.00           H  
ATOM    263 1HB  GLU A  16     -26.866 -60.852 -41.910  1.00  0.00           H  
ATOM    264 2HB  GLU A  16     -27.300 -62.271 -40.957  1.00  0.00           H  
ATOM    265 1HG  GLU A  16     -25.039 -62.473 -40.097  1.00  0.00           H  
ATOM    266 2HG  GLU A  16     -24.460 -61.240 -41.170  1.00  0.00           H  
ATOM    267  N   GLU A  17     -26.489 -65.002 -41.908  1.00  0.00           N  
ATOM    268  CA  GLU A  17     -26.069 -66.325 -41.444  1.00  0.00           C  
ATOM    269  C   GLU A  17     -25.228 -67.046 -42.507  1.00  0.00           C  
ATOM    270  O   GLU A  17     -24.205 -67.656 -42.184  1.00  0.00           O  
ATOM    271  CB  GLU A  17     -27.261 -67.208 -41.070  1.00  0.00           C  
ATOM    272  CG  GLU A  17     -28.016 -66.796 -39.815  1.00  0.00           C  
ATOM    273  CD  GLU A  17     -29.238 -67.647 -39.601  1.00  0.00           C  
ATOM    274  OE1 GLU A  17     -29.547 -68.401 -40.494  1.00  0.00           O  
ATOM    275  OE2 GLU A  17     -29.850 -67.552 -38.564  1.00  0.00           O  
ATOM    276  H   GLU A  17     -27.489 -64.766 -41.948  1.00  0.00           H  
ATOM    277  HA  GLU A  17     -25.472 -66.190 -40.550  1.00  0.00           H  
ATOM    278 1HB  GLU A  17     -27.963 -67.231 -41.888  1.00  0.00           H  
ATOM    279 2HB  GLU A  17     -26.913 -68.230 -40.921  1.00  0.00           H  
ATOM    280 1HG  GLU A  17     -27.355 -66.889 -38.956  1.00  0.00           H  
ATOM    281 2HG  GLU A  17     -28.310 -65.751 -39.907  1.00  0.00           H  
ATOM    282  N   CYS A  18     -25.579 -66.897 -43.791  1.00  0.00           N  
ATOM    283  CA  CYS A  18     -24.802 -67.542 -44.842  1.00  0.00           C  
ATOM    284  C   CYS A  18     -23.343 -67.128 -44.737  1.00  0.00           C  
ATOM    285  O   CYS A  18     -22.436 -67.942 -44.911  1.00  0.00           O  
ATOM    286  CB  CYS A  18     -25.312 -67.140 -46.230  1.00  0.00           C  
ATOM    287  SG  CYS A  18     -26.954 -67.768 -46.656  1.00  0.00           S  
ATOM    288  H   CYS A  18     -26.456 -66.427 -44.011  1.00  0.00           H  
ATOM    289  HA  CYS A  18     -24.872 -68.621 -44.724  1.00  0.00           H  
ATOM    290 1HB  CYS A  18     -25.349 -66.056 -46.296  1.00  0.00           H  
ATOM    291 2HB  CYS A  18     -24.607 -67.477 -46.986  1.00  0.00           H  
ATOM    292  N   ALA A  19     -23.130 -65.841 -44.489  1.00  0.00           N  
ATOM    293  CA  ALA A  19     -21.807 -65.273 -44.298  1.00  0.00           C  
ATOM    294  C   ALA A  19     -21.230 -65.540 -42.901  1.00  0.00           C  
ATOM    295  O   ALA A  19     -20.020 -65.703 -42.733  1.00  0.00           O  
ATOM    296  CB  ALA A  19     -21.890 -63.823 -44.516  1.00  0.00           C  
ATOM    297  H   ALA A  19     -23.955 -65.227 -44.449  1.00  0.00           H  
ATOM    298  HA  ALA A  19     -21.134 -65.713 -45.027  1.00  0.00           H  
ATOM    299 1HB  ALA A  19     -20.923 -63.389 -44.389  1.00  0.00           H  
ATOM    300 2HB  ALA A  19     -22.259 -63.644 -45.484  1.00  0.00           H  
ATOM    301 3HB  ALA A  19     -22.575 -63.451 -43.799  1.00  0.00           H  
ATOM    302  N   GLN A  20     -22.096 -65.681 -41.901  1.00  0.00           N  
ATOM    303  CA  GLN A  20     -21.640 -65.933 -40.539  1.00  0.00           C  
ATOM    304  C   GLN A  20     -20.887 -67.251 -40.510  1.00  0.00           C  
ATOM    305  O   GLN A  20     -19.863 -67.382 -39.838  1.00  0.00           O  
ATOM    306  CB  GLN A  20     -22.822 -66.017 -39.564  1.00  0.00           C  
ATOM    307  CG  GLN A  20     -22.433 -66.138 -38.115  1.00  0.00           C  
ATOM    308  CD  GLN A  20     -21.758 -64.916 -37.631  1.00  0.00           C  
ATOM    309  OE1 GLN A  20     -22.356 -63.842 -37.505  1.00  0.00           O  
ATOM    310  NE2 GLN A  20     -20.491 -65.045 -37.390  1.00  0.00           N  
ATOM    311  H   GLN A  20     -23.081 -65.496 -42.079  1.00  0.00           H  
ATOM    312  HA  GLN A  20     -20.972 -65.129 -40.239  1.00  0.00           H  
ATOM    313 1HB  GLN A  20     -23.455 -65.137 -39.686  1.00  0.00           H  
ATOM    314 2HB  GLN A  20     -23.415 -66.893 -39.805  1.00  0.00           H  
ATOM    315 1HG  GLN A  20     -23.335 -66.288 -37.526  1.00  0.00           H  
ATOM    316 2HG  GLN A  20     -21.755 -66.980 -37.982  1.00  0.00           H  
ATOM    317 1HE2 GLN A  20     -19.954 -64.265 -37.079  1.00  0.00           H  
ATOM    318 2HE2 GLN A  20     -20.046 -65.939 -37.539  1.00  0.00           H  
ATOM    319  N   LYS A  21     -21.348 -68.194 -41.316  1.00  0.00           N  
ATOM    320  CA  LYS A  21     -20.764 -69.523 -41.468  1.00  0.00           C  
ATOM    321  C   LYS A  21     -19.331 -69.476 -42.029  1.00  0.00           C  
ATOM    322  O   LYS A  21     -18.598 -70.462 -41.948  1.00  0.00           O  
ATOM    323  CB  LYS A  21     -21.656 -70.368 -42.371  1.00  0.00           C  
ATOM    324  CG  LYS A  21     -22.999 -70.749 -41.747  1.00  0.00           C  
ATOM    325  CD  LYS A  21     -23.891 -71.492 -42.739  1.00  0.00           C  
ATOM    326  CE  LYS A  21     -25.252 -71.808 -42.129  1.00  0.00           C  
ATOM    327  NZ  LYS A  21     -26.162 -72.481 -43.104  1.00  0.00           N  
ATOM    328  H   LYS A  21     -22.228 -67.979 -41.804  1.00  0.00           H  
ATOM    329  HA  LYS A  21     -20.720 -69.988 -40.483  1.00  0.00           H  
ATOM    330 1HB  LYS A  21     -21.861 -69.815 -43.287  1.00  0.00           H  
ATOM    331 2HB  LYS A  21     -21.135 -71.281 -42.648  1.00  0.00           H  
ATOM    332 1HG  LYS A  21     -22.814 -71.395 -40.890  1.00  0.00           H  
ATOM    333 2HG  LYS A  21     -23.507 -69.863 -41.395  1.00  0.00           H  
ATOM    334 1HD  LYS A  21     -24.038 -70.861 -43.621  1.00  0.00           H  
ATOM    335 2HD  LYS A  21     -23.409 -72.415 -43.048  1.00  0.00           H  
ATOM    336 1HE  LYS A  21     -25.113 -72.457 -41.267  1.00  0.00           H  
ATOM    337 2HE  LYS A  21     -25.717 -70.875 -41.800  1.00  0.00           H  
ATOM    338 1HZ  LYS A  21     -27.051 -72.668 -42.663  1.00  0.00           H  
ATOM    339 2HZ  LYS A  21     -26.305 -71.871 -43.905  1.00  0.00           H  
ATOM    340 3HZ  LYS A  21     -25.750 -73.350 -43.412  1.00  0.00           H  
ATOM    341  N   ALA A  22     -18.965 -68.364 -42.681  1.00  0.00           N  
ATOM    342  CA  ALA A  22     -17.650 -68.136 -43.266  1.00  0.00           C  
ATOM    343  C   ALA A  22     -16.749 -67.420 -42.275  1.00  0.00           C  
ATOM    344  O   ALA A  22     -15.580 -67.163 -42.570  1.00  0.00           O  
ATOM    345  CB  ALA A  22     -17.766 -67.308 -44.525  1.00  0.00           C  
ATOM    346  H   ALA A  22     -19.598 -67.567 -42.704  1.00  0.00           H  
ATOM    347  HA  ALA A  22     -17.202 -69.101 -43.498  1.00  0.00           H  
ATOM    348 1HB  ALA A  22     -16.785 -67.142 -44.947  1.00  0.00           H  
ATOM    349 2HB  ALA A  22     -18.384 -67.840 -45.222  1.00  0.00           H  
ATOM    350 3HB  ALA A  22     -18.212 -66.361 -44.297  1.00  0.00           H  
ATOM    351  N   ASN A  23     -17.300 -67.107 -41.102  1.00  0.00           N  
ATOM    352  CA  ASN A  23     -16.661 -66.358 -40.044  1.00  0.00           C  
ATOM    353  C   ASN A  23     -16.244 -64.966 -40.520  1.00  0.00           C  
ATOM    354  O   ASN A  23     -15.159 -64.490 -40.168  1.00  0.00           O  
ATOM    355  CB  ASN A  23     -15.449 -67.117 -39.548  1.00  0.00           C  
ATOM    356  CG  ASN A  23     -15.774 -68.549 -39.206  1.00  0.00           C  
ATOM    357  OD1 ASN A  23     -16.913 -68.921 -38.901  1.00  0.00           O  
ATOM    358  ND2 ASN A  23     -14.766 -69.381 -39.255  1.00  0.00           N  
ATOM    359  H   ASN A  23     -18.256 -67.396 -40.904  1.00  0.00           H  
ATOM    360  HA  ASN A  23     -17.381 -66.233 -39.234  1.00  0.00           H  
ATOM    361 1HB  ASN A  23     -14.649 -67.090 -40.283  1.00  0.00           H  
ATOM    362 2HB  ASN A  23     -15.075 -66.632 -38.649  1.00  0.00           H  
ATOM    363 1HD2 ASN A  23     -14.905 -70.348 -39.046  1.00  0.00           H  
ATOM    364 2HD2 ASN A  23     -13.857 -69.049 -39.509  1.00  0.00           H  
ATOM    365  N   VAL A  24     -17.106 -64.281 -41.288  1.00  0.00           N  
ATOM    366  CA  VAL A  24     -16.728 -62.953 -41.790  1.00  0.00           C  
ATOM    367  C   VAL A  24     -17.647 -61.816 -41.372  1.00  0.00           C  
ATOM    368  O   VAL A  24     -18.749 -62.029 -40.872  1.00  0.00           O  
ATOM    369  CB  VAL A  24     -16.649 -62.958 -43.319  1.00  0.00           C  
ATOM    370  CG1 VAL A  24     -15.604 -63.960 -43.772  1.00  0.00           C  
ATOM    371  CG2 VAL A  24     -18.022 -63.258 -43.905  1.00  0.00           C  
ATOM    372  H   VAL A  24     -18.006 -64.705 -41.555  1.00  0.00           H  
ATOM    373  HA  VAL A  24     -15.733 -62.722 -41.412  1.00  0.00           H  
ATOM    374  HB  VAL A  24     -16.331 -61.993 -43.652  1.00  0.00           H  
ATOM    375 1HG1 VAL A  24     -15.526 -63.949 -44.831  1.00  0.00           H  
ATOM    376 2HG1 VAL A  24     -14.642 -63.704 -43.334  1.00  0.00           H  
ATOM    377 3HG1 VAL A  24     -15.885 -64.938 -43.455  1.00  0.00           H  
ATOM    378 1HG2 VAL A  24     -17.981 -63.254 -44.971  1.00  0.00           H  
ATOM    379 2HG2 VAL A  24     -18.338 -64.217 -43.573  1.00  0.00           H  
ATOM    380 3HG2 VAL A  24     -18.741 -62.506 -43.575  1.00  0.00           H  
ATOM    381  N   TYR A  25     -17.153 -60.590 -41.556  1.00  0.00           N  
ATOM    382  CA  TYR A  25     -17.915 -59.388 -41.257  1.00  0.00           C  
ATOM    383  C   TYR A  25     -19.019 -59.117 -42.270  1.00  0.00           C  
ATOM    384  O   TYR A  25     -18.792 -59.119 -43.488  1.00  0.00           O  
ATOM    385  CB  TYR A  25     -16.990 -58.173 -41.202  1.00  0.00           C  
ATOM    386  CG  TYR A  25     -17.734 -56.905 -40.938  1.00  0.00           C  
ATOM    387  CD1 TYR A  25     -18.164 -56.611 -39.659  1.00  0.00           C  
ATOM    388  CD2 TYR A  25     -17.999 -56.038 -41.984  1.00  0.00           C  
ATOM    389  CE1 TYR A  25     -18.854 -55.457 -39.426  1.00  0.00           C  
ATOM    390  CE2 TYR A  25     -18.693 -54.887 -41.757  1.00  0.00           C  
ATOM    391  CZ  TYR A  25     -19.125 -54.586 -40.481  1.00  0.00           C  
ATOM    392  OH  TYR A  25     -19.817 -53.434 -40.239  1.00  0.00           O  
ATOM    393  H   TYR A  25     -16.223 -60.496 -41.937  1.00  0.00           H  
ATOM    394  HA  TYR A  25     -18.386 -59.518 -40.282  1.00  0.00           H  
ATOM    395 1HB  TYR A  25     -16.246 -58.308 -40.417  1.00  0.00           H  
ATOM    396 2HB  TYR A  25     -16.458 -58.070 -42.150  1.00  0.00           H  
ATOM    397  HD1 TYR A  25     -17.952 -57.294 -38.837  1.00  0.00           H  
ATOM    398  HD2 TYR A  25     -17.656 -56.281 -42.985  1.00  0.00           H  
ATOM    399  HE1 TYR A  25     -19.179 -55.234 -38.419  1.00  0.00           H  
ATOM    400  HE2 TYR A  25     -18.897 -54.219 -42.582  1.00  0.00           H  
ATOM    401  HH  TYR A  25     -19.913 -53.314 -39.289  1.00  0.00           H  
ATOM    402  N   VAL A  26     -20.216 -58.851 -41.753  1.00  0.00           N  
ATOM    403  CA  VAL A  26     -21.354 -58.552 -42.596  1.00  0.00           C  
ATOM    404  C   VAL A  26     -22.021 -57.253 -42.227  1.00  0.00           C  
ATOM    405  O   VAL A  26     -22.371 -57.020 -41.070  1.00  0.00           O  
ATOM    406  CB  VAL A  26     -22.417 -59.643 -42.485  1.00  0.00           C  
ATOM    407  CG1 VAL A  26     -23.630 -59.312 -43.389  1.00  0.00           C  
ATOM    408  CG2 VAL A  26     -21.835 -60.939 -42.847  1.00  0.00           C  
ATOM    409  H   VAL A  26     -20.336 -58.869 -40.749  1.00  0.00           H  
ATOM    410  HA  VAL A  26     -21.016 -58.480 -43.629  1.00  0.00           H  
ATOM    411  HB  VAL A  26     -22.774 -59.687 -41.459  1.00  0.00           H  
ATOM    412 1HG1 VAL A  26     -24.373 -60.086 -43.296  1.00  0.00           H  
ATOM    413 2HG1 VAL A  26     -24.087 -58.370 -43.102  1.00  0.00           H  
ATOM    414 3HG1 VAL A  26     -23.297 -59.253 -44.426  1.00  0.00           H  
ATOM    415 1HG2 VAL A  26     -22.611 -61.663 -42.727  1.00  0.00           H  
ATOM    416 2HG2 VAL A  26     -21.483 -60.908 -43.863  1.00  0.00           H  
ATOM    417 3HG2 VAL A  26     -21.005 -61.186 -42.186  1.00  0.00           H  
ATOM    418  N   ASN A  27     -22.237 -56.427 -43.226  1.00  0.00           N  
ATOM    419  CA  ASN A  27     -22.947 -55.191 -43.035  1.00  0.00           C  
ATOM    420  C   ASN A  27     -24.370 -55.294 -43.542  1.00  0.00           C  
ATOM    421  O   ASN A  27     -24.596 -55.341 -44.753  1.00  0.00           O  
ATOM    422  CB  ASN A  27     -22.302 -54.050 -43.725  1.00  0.00           C  
ATOM    423  CG  ASN A  27     -23.055 -52.813 -43.397  1.00  0.00           C  
ATOM    424  OD1 ASN A  27     -23.579 -52.646 -42.260  1.00  0.00           O  
ATOM    425  ND2 ASN A  27     -23.154 -51.945 -44.352  1.00  0.00           N  
ATOM    426  H   ASN A  27     -21.912 -56.681 -44.162  1.00  0.00           H  
ATOM    427  HA  ASN A  27     -22.993 -54.976 -41.967  1.00  0.00           H  
ATOM    428 1HB  ASN A  27     -21.278 -53.965 -43.398  1.00  0.00           H  
ATOM    429 2HB  ASN A  27     -22.299 -54.206 -44.807  1.00  0.00           H  
ATOM    430 1HD2 ASN A  27     -23.636 -51.069 -44.196  1.00  0.00           H  
ATOM    431 2HD2 ASN A  27     -22.709 -52.103 -45.250  1.00  0.00           H  
ATOM    432  N   VAL A  28     -25.328 -55.342 -42.640  1.00  0.00           N  
ATOM    433  CA  VAL A  28     -26.707 -55.487 -43.070  1.00  0.00           C  
ATOM    434  C   VAL A  28     -27.580 -54.291 -42.734  1.00  0.00           C  
ATOM    435  O   VAL A  28     -27.682 -53.867 -41.579  1.00  0.00           O  
ATOM    436  CB  VAL A  28     -27.296 -56.800 -42.493  1.00  0.00           C  
ATOM    437  CG1 VAL A  28     -27.035 -56.909 -40.994  1.00  0.00           C  
ATOM    438  CG2 VAL A  28     -28.830 -56.846 -42.728  1.00  0.00           C  
ATOM    439  H   VAL A  28     -25.088 -55.282 -41.661  1.00  0.00           H  
ATOM    440  HA  VAL A  28     -26.721 -55.590 -44.154  1.00  0.00           H  
ATOM    441  HB  VAL A  28     -26.821 -57.645 -42.992  1.00  0.00           H  
ATOM    442 1HG1 VAL A  28     -27.453 -57.851 -40.625  1.00  0.00           H  
ATOM    443 2HG1 VAL A  28     -25.965 -56.904 -40.798  1.00  0.00           H  
ATOM    444 3HG1 VAL A  28     -27.502 -56.082 -40.465  1.00  0.00           H  
ATOM    445 1HG2 VAL A  28     -29.208 -57.783 -42.339  1.00  0.00           H  
ATOM    446 2HG2 VAL A  28     -29.324 -56.029 -42.214  1.00  0.00           H  
ATOM    447 3HG2 VAL A  28     -29.065 -56.776 -43.779  1.00  0.00           H  
ATOM    448  N   ASN A  29     -28.266 -53.815 -43.773  1.00  0.00           N  
ATOM    449  CA  ASN A  29     -29.208 -52.718 -43.716  1.00  0.00           C  
ATOM    450  C   ASN A  29     -30.516 -53.194 -44.331  1.00  0.00           C  
ATOM    451  O   ASN A  29     -30.828 -52.922 -45.499  1.00  0.00           O  
ATOM    452  CB  ASN A  29     -28.697 -51.486 -44.447  1.00  0.00           C  
ATOM    453  CG  ASN A  29     -27.449 -50.883 -43.840  1.00  0.00           C  
ATOM    454  OD1 ASN A  29     -27.454 -50.504 -42.672  1.00  0.00           O  
ATOM    455  ND2 ASN A  29     -26.409 -50.730 -44.626  1.00  0.00           N  
ATOM    456  H   ASN A  29     -28.099 -54.248 -44.686  1.00  0.00           H  
ATOM    457  HA  ASN A  29     -29.400 -52.463 -42.674  1.00  0.00           H  
ATOM    458 1HB  ASN A  29     -28.479 -51.756 -45.483  1.00  0.00           H  
ATOM    459 2HB  ASN A  29     -29.478 -50.728 -44.466  1.00  0.00           H  
ATOM    460 1HD2 ASN A  29     -25.557 -50.277 -44.272  1.00  0.00           H  
ATOM    461 2HD2 ASN A  29     -26.451 -51.035 -45.575  1.00  0.00           H  
ATOM    462  N   GLY A  30     -31.273 -53.945 -43.547  1.00  0.00           N  
ATOM    463  CA  GLY A  30     -32.483 -54.557 -44.051  1.00  0.00           C  
ATOM    464  C   GLY A  30     -32.121 -55.503 -45.179  1.00  0.00           C  
ATOM    465  O   GLY A  30     -31.191 -56.291 -45.052  1.00  0.00           O  
ATOM    466  H   GLY A  30     -30.977 -54.117 -42.596  1.00  0.00           H  
ATOM    467 1HA  GLY A  30     -32.980 -55.105 -43.250  1.00  0.00           H  
ATOM    468 2HA  GLY A  30     -33.170 -53.791 -44.406  1.00  0.00           H  
ATOM    469  N   LYS A  31     -32.798 -55.355 -46.313  1.00  0.00           N  
ATOM    470  CA  LYS A  31     -32.604 -56.196 -47.497  1.00  0.00           C  
ATOM    471  C   LYS A  31     -31.226 -56.070 -48.158  1.00  0.00           C  
ATOM    472  O   LYS A  31     -30.859 -56.897 -49.004  1.00  0.00           O  
ATOM    473  CB  LYS A  31     -33.687 -55.892 -48.546  1.00  0.00           C  
ATOM    474  CG  LYS A  31     -33.588 -54.514 -49.214  1.00  0.00           C  
ATOM    475  CD  LYS A  31     -34.733 -54.299 -50.206  1.00  0.00           C  
ATOM    476  CE  LYS A  31     -34.613 -52.953 -50.923  1.00  0.00           C  
ATOM    477  NZ  LYS A  31     -35.738 -52.725 -51.875  1.00  0.00           N  
ATOM    478  H   LYS A  31     -33.517 -54.649 -46.337  1.00  0.00           H  
ATOM    479  HA  LYS A  31     -32.723 -57.233 -47.189  1.00  0.00           H  
ATOM    480 1HB  LYS A  31     -33.630 -56.634 -49.340  1.00  0.00           H  
ATOM    481 2HB  LYS A  31     -34.672 -55.990 -48.090  1.00  0.00           H  
ATOM    482 1HG  LYS A  31     -33.605 -53.730 -48.458  1.00  0.00           H  
ATOM    483 2HG  LYS A  31     -32.646 -54.447 -49.761  1.00  0.00           H  
ATOM    484 1HD  LYS A  31     -34.720 -55.101 -50.947  1.00  0.00           H  
ATOM    485 2HD  LYS A  31     -35.686 -54.335 -49.678  1.00  0.00           H  
ATOM    486 1HE  LYS A  31     -34.609 -52.156 -50.183  1.00  0.00           H  
ATOM    487 2HE  LYS A  31     -33.672 -52.928 -51.476  1.00  0.00           H  
ATOM    488 1HZ  LYS A  31     -35.620 -51.828 -52.327  1.00  0.00           H  
ATOM    489 2HZ  LYS A  31     -35.744 -53.454 -52.576  1.00  0.00           H  
ATOM    490 3HZ  LYS A  31     -36.614 -52.735 -51.373  1.00  0.00           H  
ATOM    491  N   HIS A  32     -30.482 -55.003 -47.854  1.00  0.00           N  
ATOM    492  CA  HIS A  32     -29.191 -54.832 -48.503  1.00  0.00           C  
ATOM    493  C   HIS A  32     -28.073 -55.342 -47.596  1.00  0.00           C  
ATOM    494  O   HIS A  32     -27.823 -54.813 -46.504  1.00  0.00           O  
ATOM    495  CB  HIS A  32     -28.960 -53.362 -48.866  1.00  0.00           C  
ATOM    496  CG  HIS A  32     -27.716 -53.113 -49.686  1.00  0.00           C  
ATOM    497  ND1 HIS A  32     -27.120 -51.867 -49.774  1.00  0.00           N  
ATOM    498  CD2 HIS A  32     -26.975 -53.939 -50.474  1.00  0.00           C  
ATOM    499  CE1 HIS A  32     -26.067 -51.940 -50.573  1.00  0.00           C  
ATOM    500  NE2 HIS A  32     -25.963 -53.180 -51.014  1.00  0.00           N  
ATOM    501  H   HIS A  32     -30.792 -54.335 -47.138  1.00  0.00           H  
ATOM    502  HA  HIS A  32     -29.161 -55.412 -49.425  1.00  0.00           H  
ATOM    503 1HB  HIS A  32     -29.816 -53.000 -49.436  1.00  0.00           H  
ATOM    504 2HB  HIS A  32     -28.902 -52.771 -47.951  1.00  0.00           H  
ATOM    505  HD1 HIS A  32     -27.428 -51.029 -49.319  1.00  0.00           H  
ATOM    506  HD2 HIS A  32     -27.054 -55.000 -50.729  1.00  0.00           H  
ATOM    507  HE1 HIS A  32     -25.458 -51.057 -50.772  1.00  0.00           H  
ATOM    508  N   VAL A  33     -27.419 -56.411 -48.044  1.00  0.00           N  
ATOM    509  CA  VAL A  33     -26.382 -57.052 -47.258  1.00  0.00           C  
ATOM    510  C   VAL A  33     -25.030 -57.073 -47.999  1.00  0.00           C  
ATOM    511  O   VAL A  33     -24.925 -57.607 -49.109  1.00  0.00           O  
ATOM    512  CB  VAL A  33     -26.857 -58.502 -46.911  1.00  0.00           C  
ATOM    513  CG1 VAL A  33     -25.816 -59.236 -46.117  1.00  0.00           C  
ATOM    514  CG2 VAL A  33     -28.169 -58.460 -46.146  1.00  0.00           C  
ATOM    515  H   VAL A  33     -27.659 -56.794 -48.968  1.00  0.00           H  
ATOM    516  HA  VAL A  33     -26.251 -56.495 -46.332  1.00  0.00           H  
ATOM    517  HB  VAL A  33     -27.023 -59.030 -47.795  1.00  0.00           H  
ATOM    518 1HG1 VAL A  33     -26.162 -60.248 -45.897  1.00  0.00           H  
ATOM    519 2HG1 VAL A  33     -24.898 -59.289 -46.679  1.00  0.00           H  
ATOM    520 3HG1 VAL A  33     -25.651 -58.697 -45.193  1.00  0.00           H  
ATOM    521 1HG2 VAL A  33     -28.500 -59.469 -45.922  1.00  0.00           H  
ATOM    522 2HG2 VAL A  33     -27.998 -57.933 -45.244  1.00  0.00           H  
ATOM    523 3HG2 VAL A  33     -28.944 -57.954 -46.728  1.00  0.00           H  
ATOM    524  N   THR A  34     -23.979 -56.523 -47.384  1.00  0.00           N  
ATOM    525  CA  THR A  34     -22.666 -56.591 -48.038  1.00  0.00           C  
ATOM    526  C   THR A  34     -21.749 -57.433 -47.149  1.00  0.00           C  
ATOM    527  O   THR A  34     -21.553 -57.163 -45.953  1.00  0.00           O  
ATOM    528  CB  THR A  34     -21.995 -55.218 -48.317  1.00  0.00           C  
ATOM    529  OG1 THR A  34     -22.840 -54.364 -49.123  1.00  0.00           O  
ATOM    530  CG2 THR A  34     -20.720 -55.500 -49.167  1.00  0.00           C  
ATOM    531  H   THR A  34     -24.119 -56.055 -46.481  1.00  0.00           H  
ATOM    532  HA  THR A  34     -22.761 -57.112 -48.994  1.00  0.00           H  
ATOM    533  HB  THR A  34     -21.739 -54.713 -47.384  1.00  0.00           H  
ATOM    534  HG1 THR A  34     -22.497 -53.427 -49.074  1.00  0.00           H  
ATOM    535 1HG2 THR A  34     -20.236 -54.566 -49.402  1.00  0.00           H  
ATOM    536 2HG2 THR A  34     -20.027 -56.136 -48.625  1.00  0.00           H  
ATOM    537 3HG2 THR A  34     -21.007 -55.996 -50.094  1.00  0.00           H  
ATOM    538  N   ILE A  35     -21.187 -58.465 -47.741  1.00  0.00           N  
ATOM    539  CA  ILE A  35     -20.352 -59.420 -47.030  1.00  0.00           C  
ATOM    540  C   ILE A  35     -18.886 -59.253 -47.420  1.00  0.00           C  
ATOM    541  O   ILE A  35     -18.531 -59.338 -48.599  1.00  0.00           O  
ATOM    542  CB  ILE A  35     -20.840 -60.812 -47.408  1.00  0.00           C  
ATOM    543  CG1 ILE A  35     -22.343 -60.956 -47.030  1.00  0.00           C  
ATOM    544  CG2 ILE A  35     -19.978 -61.870 -46.712  1.00  0.00           C  
ATOM    545  CD1 ILE A  35     -23.066 -62.089 -47.712  1.00  0.00           C  
ATOM    546  H   ILE A  35     -21.391 -58.608 -48.739  1.00  0.00           H  
ATOM    547  HA  ILE A  35     -20.451 -59.260 -45.956  1.00  0.00           H  
ATOM    548  HB  ILE A  35     -20.774 -60.901 -48.422  1.00  0.00           H  
ATOM    549 1HG1 ILE A  35     -22.414 -61.103 -45.964  1.00  0.00           H  
ATOM    550 2HG1 ILE A  35     -22.864 -60.053 -47.285  1.00  0.00           H  
ATOM    551 1HG2 ILE A  35     -20.300 -62.868 -46.986  1.00  0.00           H  
ATOM    552 2HG2 ILE A  35     -18.950 -61.747 -46.995  1.00  0.00           H  
ATOM    553 3HG2 ILE A  35     -20.058 -61.735 -45.643  1.00  0.00           H  
ATOM    554 1HD1 ILE A  35     -24.108 -62.105 -47.380  1.00  0.00           H  
ATOM    555 2HD1 ILE A  35     -23.031 -61.926 -48.789  1.00  0.00           H  
ATOM    556 3HD1 ILE A  35     -22.618 -63.026 -47.498  1.00  0.00           H  
ATOM    557  N   PHE A  36     -18.022 -59.028 -46.438  1.00  0.00           N  
ATOM    558  CA  PHE A  36     -16.612 -58.796 -46.745  1.00  0.00           C  
ATOM    559  C   PHE A  36     -15.748 -59.956 -46.254  1.00  0.00           C  
ATOM    560  O   PHE A  36     -15.688 -60.215 -45.053  1.00  0.00           O  
ATOM    561  CB  PHE A  36     -16.176 -57.502 -46.088  1.00  0.00           C  
ATOM    562  CG  PHE A  36     -16.923 -56.287 -46.592  1.00  0.00           C  
ATOM    563  CD1 PHE A  36     -18.074 -55.841 -45.933  1.00  0.00           C  
ATOM    564  CD2 PHE A  36     -16.486 -55.585 -47.696  1.00  0.00           C  
ATOM    565  CE1 PHE A  36     -18.739 -54.711 -46.361  1.00  0.00           C  
ATOM    566  CE2 PHE A  36     -17.155 -54.460 -48.127  1.00  0.00           C  
ATOM    567  CZ  PHE A  36     -18.276 -54.019 -47.454  1.00  0.00           C  
ATOM    568  H   PHE A  36     -18.346 -59.001 -45.463  1.00  0.00           H  
ATOM    569  HA  PHE A  36     -16.489 -58.708 -47.827  1.00  0.00           H  
ATOM    570 1HB  PHE A  36     -16.325 -57.571 -45.009  1.00  0.00           H  
ATOM    571 2HB  PHE A  36     -15.114 -57.349 -46.267  1.00  0.00           H  
ATOM    572  HD1 PHE A  36     -18.440 -56.389 -45.067  1.00  0.00           H  
ATOM    573  HD2 PHE A  36     -15.590 -55.918 -48.213  1.00  0.00           H  
ATOM    574  HE1 PHE A  36     -19.633 -54.364 -45.837  1.00  0.00           H  
ATOM    575  HE2 PHE A  36     -16.789 -53.915 -48.988  1.00  0.00           H  
ATOM    576  HZ  PHE A  36     -18.803 -53.125 -47.790  1.00  0.00           H  
ATOM    577  N   LEU A  37     -15.011 -60.609 -47.160  1.00  0.00           N  
ATOM    578  CA  LEU A  37     -14.250 -61.792 -46.776  1.00  0.00           C  
ATOM    579  C   LEU A  37     -12.732 -61.597 -47.017  1.00  0.00           C  
ATOM    580  O   LEU A  37     -12.173 -61.933 -48.078  1.00  0.00           O  
ATOM    581  CB  LEU A  37     -14.768 -62.984 -47.605  1.00  0.00           C  
ATOM    582  CG  LEU A  37     -16.279 -63.298 -47.567  1.00  0.00           C  
ATOM    583  CD1 LEU A  37     -16.967 -62.663 -48.774  1.00  0.00           C  
ATOM    584  CD2 LEU A  37     -16.496 -64.809 -47.560  1.00  0.00           C  
ATOM    585  H   LEU A  37     -15.064 -60.344 -48.148  1.00  0.00           H  
ATOM    586  HA  LEU A  37     -14.405 -61.985 -45.719  1.00  0.00           H  
ATOM    587 1HB  LEU A  37     -14.469 -62.854 -48.624  1.00  0.00           H  
ATOM    588 2HB  LEU A  37     -14.330 -63.843 -47.229  1.00  0.00           H  
ATOM    589  HG  LEU A  37     -16.708 -62.858 -46.690  1.00  0.00           H  
ATOM    590 1HD1 LEU A  37     -18.014 -62.879 -48.735  1.00  0.00           H  
ATOM    591 2HD1 LEU A  37     -16.840 -61.596 -48.783  1.00  0.00           H  
ATOM    592 3HD1 LEU A  37     -16.547 -63.082 -49.684  1.00  0.00           H  
ATOM    593 1HD2 LEU A  37     -17.561 -65.019 -47.536  1.00  0.00           H  
ATOM    594 2HD2 LEU A  37     -16.058 -65.232 -48.449  1.00  0.00           H  
ATOM    595 3HD2 LEU A  37     -16.028 -65.250 -46.690  1.00  0.00           H  
ATOM    596  N   ASP A  38     -12.063 -61.016 -46.009  1.00  0.00           N  
ATOM    597  CA  ASP A  38     -10.677 -60.550 -46.137  1.00  0.00           C  
ATOM    598  C   ASP A  38      -9.670 -61.689 -45.965  1.00  0.00           C  
ATOM    599  O   ASP A  38      -9.605 -62.315 -44.903  1.00  0.00           O  
ATOM    600  CB  ASP A  38     -10.441 -59.392 -45.146  1.00  0.00           C  
ATOM    601  CG  ASP A  38      -9.092 -58.631 -45.325  1.00  0.00           C  
ATOM    602  OD1 ASP A  38      -8.205 -59.178 -45.892  1.00  0.00           O  
ATOM    603  OD2 ASP A  38      -9.032 -57.456 -44.965  1.00  0.00           O  
ATOM    604  H   ASP A  38     -12.548 -60.833 -45.140  1.00  0.00           H  
ATOM    605  HA  ASP A  38     -10.548 -60.178 -47.138  1.00  0.00           H  
ATOM    606 1HB  ASP A  38     -11.259 -58.701 -45.220  1.00  0.00           H  
ATOM    607 2HB  ASP A  38     -10.457 -59.793 -44.134  1.00  0.00           H  
ATOM    608  N   ASP A  39      -8.964 -61.995 -47.071  1.00  0.00           N  
ATOM    609  CA  ASP A  39      -8.041 -63.112 -47.244  1.00  0.00           C  
ATOM    610  C   ASP A  39      -8.725 -64.437 -46.994  1.00  0.00           C  
ATOM    611  O   ASP A  39      -8.140 -65.372 -46.440  1.00  0.00           O  
ATOM    612  CB  ASP A  39      -6.787 -62.984 -46.369  1.00  0.00           C  
ATOM    613  CG  ASP A  39      -5.839 -61.799 -46.763  1.00  0.00           C  
ATOM    614  OD1 ASP A  39      -5.629 -61.528 -47.961  1.00  0.00           O  
ATOM    615  OD2 ASP A  39      -5.282 -61.207 -45.845  1.00  0.00           O  
ATOM    616  H   ASP A  39      -9.071 -61.410 -47.898  1.00  0.00           H  
ATOM    617  HA  ASP A  39      -7.713 -63.105 -48.284  1.00  0.00           H  
ATOM    618 1HB  ASP A  39      -7.090 -62.853 -45.329  1.00  0.00           H  
ATOM    619 2HB  ASP A  39      -6.217 -63.909 -46.423  1.00  0.00           H  
ATOM    620  N   ILE A  40      -9.960 -64.541 -47.459  1.00  0.00           N  
ATOM    621  CA  ILE A  40     -10.706 -65.767 -47.333  1.00  0.00           C  
ATOM    622  C   ILE A  40     -10.699 -66.508 -48.649  1.00  0.00           C  
ATOM    623  O   ILE A  40     -11.056 -65.967 -49.692  1.00  0.00           O  
ATOM    624  CB  ILE A  40     -12.128 -65.469 -46.888  1.00  0.00           C  
ATOM    625  CG1 ILE A  40     -12.129 -64.677 -45.533  1.00  0.00           C  
ATOM    626  CG2 ILE A  40     -12.984 -66.699 -46.830  1.00  0.00           C  
ATOM    627  CD1 ILE A  40     -11.473 -65.334 -44.346  1.00  0.00           C  
ATOM    628  H   ILE A  40     -10.413 -63.736 -47.910  1.00  0.00           H  
ATOM    629  HA  ILE A  40     -10.224 -66.405 -46.598  1.00  0.00           H  
ATOM    630  HB  ILE A  40     -12.528 -64.812 -47.627  1.00  0.00           H  
ATOM    631 1HG1 ILE A  40     -11.620 -63.755 -45.686  1.00  0.00           H  
ATOM    632 2HG1 ILE A  40     -13.151 -64.472 -45.264  1.00  0.00           H  
ATOM    633 1HG2 ILE A  40     -13.997 -66.430 -46.559  1.00  0.00           H  
ATOM    634 2HG2 ILE A  40     -12.986 -67.154 -47.810  1.00  0.00           H  
ATOM    635 3HG2 ILE A  40     -12.594 -67.403 -46.100  1.00  0.00           H  
ATOM    636 1HD1 ILE A  40     -11.548 -64.665 -43.488  1.00  0.00           H  
ATOM    637 2HD1 ILE A  40     -11.969 -66.272 -44.109  1.00  0.00           H  
ATOM    638 3HD1 ILE A  40     -10.422 -65.516 -44.552  1.00  0.00           H  
ATOM    639  N   ASP A  41     -10.327 -67.777 -48.593  1.00  0.00           N  
ATOM    640  CA  ASP A  41     -10.244 -68.615 -49.774  1.00  0.00           C  
ATOM    641  C   ASP A  41     -11.562 -68.554 -50.563  1.00  0.00           C  
ATOM    642  O   ASP A  41     -12.635 -68.682 -49.953  1.00  0.00           O  
ATOM    643  CB  ASP A  41      -9.964 -70.075 -49.390  1.00  0.00           C  
ATOM    644  CG  ASP A  41      -9.648 -70.981 -50.609  1.00  0.00           C  
ATOM    645  OD1 ASP A  41      -8.485 -71.151 -50.894  1.00  0.00           O  
ATOM    646  OD2 ASP A  41     -10.575 -71.450 -51.274  1.00  0.00           O  
ATOM    647  H   ASP A  41     -10.057 -68.155 -47.695  1.00  0.00           H  
ATOM    648  HA  ASP A  41      -9.403 -68.260 -50.356  1.00  0.00           H  
ATOM    649 1HB  ASP A  41      -9.113 -70.108 -48.708  1.00  0.00           H  
ATOM    650 2HB  ASP A  41     -10.823 -70.485 -48.856  1.00  0.00           H  
ATOM    651  N   PRO A  42     -11.526 -68.390 -51.904  1.00  0.00           N  
ATOM    652  CA  PRO A  42     -12.677 -68.344 -52.780  1.00  0.00           C  
ATOM    653  C   PRO A  42     -13.655 -69.486 -52.567  1.00  0.00           C  
ATOM    654  O   PRO A  42     -14.843 -69.283 -52.794  1.00  0.00           O  
ATOM    655  CB  PRO A  42     -12.040 -68.416 -54.173  1.00  0.00           C  
ATOM    656  CG  PRO A  42     -10.694 -67.760 -54.008  1.00  0.00           C  
ATOM    657  CD  PRO A  42     -10.232 -68.158 -52.620  1.00  0.00           C  
ATOM    658  HA  PRO A  42     -13.190 -67.390 -52.639  1.00  0.00           H  
ATOM    659 1HB  PRO A  42     -11.963 -69.466 -54.497  1.00  0.00           H  
ATOM    660 2HB  PRO A  42     -12.676 -67.901 -54.906  1.00  0.00           H  
ATOM    661 1HG  PRO A  42     -10.006 -68.114 -54.793  1.00  0.00           H  
ATOM    662 2HG  PRO A  42     -10.780 -66.674 -54.136  1.00  0.00           H  
ATOM    663 1HD  PRO A  42      -9.612 -69.070 -52.659  1.00  0.00           H  
ATOM    664 2HD  PRO A  42      -9.698 -67.287 -52.208  1.00  0.00           H  
ATOM    665  N   SER A  43     -13.206 -70.675 -52.126  1.00  0.00           N  
ATOM    666  CA  SER A  43     -14.159 -71.758 -51.934  1.00  0.00           C  
ATOM    667  C   SER A  43     -15.145 -71.466 -50.807  1.00  0.00           C  
ATOM    668  O   SER A  43     -16.286 -71.944 -50.834  1.00  0.00           O  
ATOM    669  CB  SER A  43     -13.414 -73.035 -51.622  1.00  0.00           C  
ATOM    670  OG  SER A  43     -12.744 -72.924 -50.398  1.00  0.00           O  
ATOM    671  H   SER A  43     -12.214 -70.884 -51.926  1.00  0.00           H  
ATOM    672  HA  SER A  43     -14.720 -71.890 -52.859  1.00  0.00           H  
ATOM    673 1HB  SER A  43     -14.119 -73.864 -51.581  1.00  0.00           H  
ATOM    674 2HB  SER A  43     -12.697 -73.246 -52.413  1.00  0.00           H  
ATOM    675  HG  SER A  43     -11.915 -72.434 -50.603  1.00  0.00           H  
ATOM    676  N   VAL A  44     -14.741 -70.631 -49.849  1.00  0.00           N  
ATOM    677  CA  VAL A  44     -15.585 -70.271 -48.733  1.00  0.00           C  
ATOM    678  C   VAL A  44     -16.532 -69.215 -49.222  1.00  0.00           C  
ATOM    679  O   VAL A  44     -17.713 -69.223 -48.875  1.00  0.00           O  
ATOM    680  CB  VAL A  44     -14.770 -69.768 -47.548  1.00  0.00           C  
ATOM    681  CG1 VAL A  44     -15.701 -69.271 -46.448  1.00  0.00           C  
ATOM    682  CG2 VAL A  44     -13.869 -70.876 -47.047  1.00  0.00           C  
ATOM    683  H   VAL A  44     -13.809 -70.218 -49.892  1.00  0.00           H  
ATOM    684  HA  VAL A  44     -16.153 -71.147 -48.419  1.00  0.00           H  
ATOM    685  HB  VAL A  44     -14.174 -68.956 -47.870  1.00  0.00           H  
ATOM    686 1HG1 VAL A  44     -15.108 -68.898 -45.612  1.00  0.00           H  
ATOM    687 2HG1 VAL A  44     -16.321 -68.466 -46.831  1.00  0.00           H  
ATOM    688 3HG1 VAL A  44     -16.338 -70.088 -46.105  1.00  0.00           H  
ATOM    689 1HG2 VAL A  44     -13.272 -70.510 -46.213  1.00  0.00           H  
ATOM    690 2HG2 VAL A  44     -14.477 -71.717 -46.720  1.00  0.00           H  
ATOM    691 3HG2 VAL A  44     -13.207 -71.198 -47.852  1.00  0.00           H  
ATOM    692  N   ALA A  45     -16.009 -68.264 -49.988  1.00  0.00           N  
ATOM    693  CA  ALA A  45     -16.871 -67.228 -50.523  1.00  0.00           C  
ATOM    694  C   ALA A  45     -17.958 -67.850 -51.403  1.00  0.00           C  
ATOM    695  O   ALA A  45     -19.103 -67.394 -51.395  1.00  0.00           O  
ATOM    696  CB  ALA A  45     -16.073 -66.233 -51.316  1.00  0.00           C  
ATOM    697  H   ALA A  45     -15.001 -68.297 -50.190  1.00  0.00           H  
ATOM    698  HA  ALA A  45     -17.363 -66.727 -49.690  1.00  0.00           H  
ATOM    699 1HB  ALA A  45     -16.746 -65.480 -51.686  1.00  0.00           H  
ATOM    700 2HB  ALA A  45     -15.313 -65.777 -50.684  1.00  0.00           H  
ATOM    701 3HB  ALA A  45     -15.595 -66.740 -52.151  1.00  0.00           H  
ATOM    702  N   ARG A  46     -17.605 -68.909 -52.150  1.00  0.00           N  
ATOM    703  CA  ARG A  46     -18.587 -69.580 -52.985  1.00  0.00           C  
ATOM    704  C   ARG A  46     -19.580 -70.342 -52.107  1.00  0.00           C  
ATOM    705  O   ARG A  46     -20.769 -70.352 -52.408  1.00  0.00           O  
ATOM    706  CB  ARG A  46     -17.929 -70.486 -54.014  1.00  0.00           C  
ATOM    707  CG  ARG A  46     -17.099 -69.745 -55.113  1.00  0.00           C  
ATOM    708  CD  ARG A  46     -17.912 -68.835 -56.010  1.00  0.00           C  
ATOM    709  NE  ARG A  46     -17.075 -68.273 -57.082  1.00  0.00           N  
ATOM    710  CZ  ARG A  46     -17.437 -67.298 -57.954  1.00  0.00           C  
ATOM    711  NH1 ARG A  46     -18.635 -66.752 -57.912  1.00  0.00           N  
ATOM    712  NH2 ARG A  46     -16.564 -66.887 -58.866  1.00  0.00           N  
ATOM    713  H   ARG A  46     -16.629 -69.215 -52.160  1.00  0.00           H  
ATOM    714  HA  ARG A  46     -19.145 -68.823 -53.527  1.00  0.00           H  
ATOM    715 1HB  ARG A  46     -17.253 -71.171 -53.502  1.00  0.00           H  
ATOM    716 2HB  ARG A  46     -18.690 -71.084 -54.513  1.00  0.00           H  
ATOM    717 1HG  ARG A  46     -16.365 -69.117 -54.639  1.00  0.00           H  
ATOM    718 2HG  ARG A  46     -16.593 -70.477 -55.738  1.00  0.00           H  
ATOM    719 1HD  ARG A  46     -18.735 -69.391 -56.462  1.00  0.00           H  
ATOM    720 2HD  ARG A  46     -18.308 -68.002 -55.432  1.00  0.00           H  
ATOM    721  HE  ARG A  46     -16.140 -68.649 -57.172  1.00  0.00           H  
ATOM    722 1HH1 ARG A  46     -19.338 -67.053 -57.219  1.00  0.00           H  
ATOM    723 2HH1 ARG A  46     -18.884 -66.027 -58.566  1.00  0.00           H  
ATOM    724 1HH2 ARG A  46     -15.640 -67.298 -58.906  1.00  0.00           H  
ATOM    725 2HH2 ARG A  46     -16.817 -66.157 -59.517  1.00  0.00           H  
ATOM    726  N   LYS A  47     -19.137 -70.930 -50.986  1.00  0.00           N  
ATOM    727  CA  LYS A  47     -20.085 -71.571 -50.074  1.00  0.00           C  
ATOM    728  C   LYS A  47     -21.135 -70.544 -49.617  1.00  0.00           C  
ATOM    729  O   LYS A  47     -22.335 -70.857 -49.547  1.00  0.00           O  
ATOM    730  CB  LYS A  47     -19.363 -72.169 -48.860  1.00  0.00           C  
ATOM    731  CG  LYS A  47     -20.267 -72.903 -47.863  1.00  0.00           C  
ATOM    732  CD  LYS A  47     -19.442 -73.537 -46.736  1.00  0.00           C  
ATOM    733  CE  LYS A  47     -20.332 -74.238 -45.716  1.00  0.00           C  
ATOM    734  NZ  LYS A  47     -19.533 -74.892 -44.635  1.00  0.00           N  
ATOM    735  H   LYS A  47     -18.131 -70.999 -50.803  1.00  0.00           H  
ATOM    736  HA  LYS A  47     -20.598 -72.370 -50.607  1.00  0.00           H  
ATOM    737 1HB  LYS A  47     -18.591 -72.858 -49.204  1.00  0.00           H  
ATOM    738 2HB  LYS A  47     -18.864 -71.375 -48.315  1.00  0.00           H  
ATOM    739 1HG  LYS A  47     -20.974 -72.194 -47.426  1.00  0.00           H  
ATOM    740 2HG  LYS A  47     -20.832 -73.677 -48.383  1.00  0.00           H  
ATOM    741 1HD  LYS A  47     -18.741 -74.259 -47.159  1.00  0.00           H  
ATOM    742 2HD  LYS A  47     -18.872 -72.757 -46.228  1.00  0.00           H  
ATOM    743 1HE  LYS A  47     -21.000 -73.504 -45.263  1.00  0.00           H  
ATOM    744 2HE  LYS A  47     -20.928 -74.996 -46.222  1.00  0.00           H  
ATOM    745 1HZ  LYS A  47     -20.156 -75.343 -43.980  1.00  0.00           H  
ATOM    746 2HZ  LYS A  47     -18.916 -75.582 -45.041  1.00  0.00           H  
ATOM    747 3HZ  LYS A  47     -18.982 -74.195 -44.150  1.00  0.00           H  
ATOM    748  N   VAL A  48     -20.685 -69.305 -49.344  1.00  0.00           N  
ATOM    749  CA  VAL A  48     -21.602 -68.248 -48.922  1.00  0.00           C  
ATOM    750  C   VAL A  48     -22.566 -67.959 -50.081  1.00  0.00           C  
ATOM    751  O   VAL A  48     -23.774 -67.856 -49.858  1.00  0.00           O  
ATOM    752  CB  VAL A  48     -20.838 -66.955 -48.516  1.00  0.00           C  
ATOM    753  CG1 VAL A  48     -21.807 -65.814 -48.245  1.00  0.00           C  
ATOM    754  CG2 VAL A  48     -20.003 -67.211 -47.306  1.00  0.00           C  
ATOM    755  H   VAL A  48     -19.671 -69.152 -49.374  1.00  0.00           H  
ATOM    756  HA  VAL A  48     -22.173 -68.596 -48.062  1.00  0.00           H  
ATOM    757  HB  VAL A  48     -20.198 -66.655 -49.327  1.00  0.00           H  
ATOM    758 1HG1 VAL A  48     -21.244 -64.929 -47.978  1.00  0.00           H  
ATOM    759 2HG1 VAL A  48     -22.377 -65.616 -49.126  1.00  0.00           H  
ATOM    760 3HG1 VAL A  48     -22.477 -66.077 -47.430  1.00  0.00           H  
ATOM    761 1HG2 VAL A  48     -19.465 -66.311 -47.037  1.00  0.00           H  
ATOM    762 2HG2 VAL A  48     -20.634 -67.513 -46.488  1.00  0.00           H  
ATOM    763 3HG2 VAL A  48     -19.300 -68.001 -47.513  1.00  0.00           H  
ATOM    764  N   GLU A  49     -22.051 -67.855 -51.316  1.00  0.00           N  
ATOM    765  CA  GLU A  49     -22.898 -67.629 -52.488  1.00  0.00           C  
ATOM    766  C   GLU A  49     -23.941 -68.729 -52.665  1.00  0.00           C  
ATOM    767  O   GLU A  49     -25.095 -68.433 -52.977  1.00  0.00           O  
ATOM    768  CB  GLU A  49     -22.067 -67.559 -53.761  1.00  0.00           C  
ATOM    769  CG  GLU A  49     -22.871 -67.323 -55.047  1.00  0.00           C  
ATOM    770  CD  GLU A  49     -21.987 -67.298 -56.261  1.00  0.00           C  
ATOM    771  OE1 GLU A  49     -20.798 -67.308 -56.082  1.00  0.00           O  
ATOM    772  OE2 GLU A  49     -22.486 -67.310 -57.366  1.00  0.00           O  
ATOM    773  H   GLU A  49     -21.032 -67.902 -51.429  1.00  0.00           H  
ATOM    774  HA  GLU A  49     -23.413 -66.684 -52.362  1.00  0.00           H  
ATOM    775 1HB  GLU A  49     -21.329 -66.777 -53.652  1.00  0.00           H  
ATOM    776 2HB  GLU A  49     -21.534 -68.488 -53.895  1.00  0.00           H  
ATOM    777 1HG  GLU A  49     -23.602 -68.117 -55.169  1.00  0.00           H  
ATOM    778 2HG  GLU A  49     -23.409 -66.379 -54.967  1.00  0.00           H  
ATOM    779  N   LYS A  50     -23.550 -69.996 -52.482  1.00  0.00           N  
ATOM    780  CA  LYS A  50     -24.479 -71.110 -52.638  1.00  0.00           C  
ATOM    781  C   LYS A  50     -25.650 -70.959 -51.687  1.00  0.00           C  
ATOM    782  O   LYS A  50     -26.806 -71.101 -52.095  1.00  0.00           O  
ATOM    783  CB  LYS A  50     -23.786 -72.451 -52.380  1.00  0.00           C  
ATOM    784  CG  LYS A  50     -24.695 -73.692 -52.546  1.00  0.00           C  
ATOM    785  CD  LYS A  50     -23.918 -74.992 -52.287  1.00  0.00           C  
ATOM    786  CE  LYS A  50     -24.776 -76.246 -52.531  1.00  0.00           C  
ATOM    787  NZ  LYS A  50     -25.892 -76.390 -51.527  1.00  0.00           N  
ATOM    788  H   LYS A  50     -22.565 -70.173 -52.277  1.00  0.00           H  
ATOM    789  HA  LYS A  50     -24.863 -71.100 -53.657  1.00  0.00           H  
ATOM    790 1HB  LYS A  50     -22.936 -72.550 -53.055  1.00  0.00           H  
ATOM    791 2HB  LYS A  50     -23.389 -72.459 -51.363  1.00  0.00           H  
ATOM    792 1HG  LYS A  50     -25.531 -73.627 -51.843  1.00  0.00           H  
ATOM    793 2HG  LYS A  50     -25.100 -73.708 -53.558  1.00  0.00           H  
ATOM    794 1HD  LYS A  50     -23.044 -75.029 -52.939  1.00  0.00           H  
ATOM    795 2HD  LYS A  50     -23.575 -75.001 -51.252  1.00  0.00           H  
ATOM    796 1HE  LYS A  50     -25.207 -76.194 -53.529  1.00  0.00           H  
ATOM    797 2HE  LYS A  50     -24.135 -77.125 -52.469  1.00  0.00           H  
ATOM    798 1HZ  LYS A  50     -26.427 -77.219 -51.718  1.00  0.00           H  
ATOM    799 2HZ  LYS A  50     -25.520 -76.450 -50.595  1.00  0.00           H  
ATOM    800 3HZ  LYS A  50     -26.531 -75.582 -51.572  1.00  0.00           H  
ATOM    801  N   CYS A  51     -25.347 -70.643 -50.428  1.00  0.00           N  
ATOM    802  CA  CYS A  51     -26.366 -70.437 -49.410  1.00  0.00           C  
ATOM    803  C   CYS A  51     -27.305 -69.308 -49.828  1.00  0.00           C  
ATOM    804  O   CYS A  51     -28.532 -69.428 -49.736  1.00  0.00           O  
ATOM    805  CB  CYS A  51     -25.682 -70.127 -48.083  1.00  0.00           C  
ATOM    806  SG  CYS A  51     -26.772 -69.797 -46.670  1.00  0.00           S  
ATOM    807  H   CYS A  51     -24.355 -70.576 -50.164  1.00  0.00           H  
ATOM    808  HA  CYS A  51     -26.942 -71.356 -49.303  1.00  0.00           H  
ATOM    809 1HB  CYS A  51     -25.042 -70.966 -47.820  1.00  0.00           H  
ATOM    810 2HB  CYS A  51     -25.031 -69.284 -48.227  1.00  0.00           H  
ATOM    811  N   LEU A  52     -26.724 -68.207 -50.288  1.00  0.00           N  
ATOM    812  CA  LEU A  52     -27.502 -67.057 -50.687  1.00  0.00           C  
ATOM    813  C   LEU A  52     -28.386 -67.374 -51.891  1.00  0.00           C  
ATOM    814  O   LEU A  52     -29.527 -66.895 -51.959  1.00  0.00           O  
ATOM    815  CB  LEU A  52     -26.525 -65.931 -50.988  1.00  0.00           C  
ATOM    816  CG  LEU A  52     -25.779 -65.373 -49.769  1.00  0.00           C  
ATOM    817  CD1 LEU A  52     -24.691 -64.529 -50.240  1.00  0.00           C  
ATOM    818  CD2 LEU A  52     -26.691 -64.572 -48.928  1.00  0.00           C  
ATOM    819  H   LEU A  52     -25.702 -68.157 -50.307  1.00  0.00           H  
ATOM    820  HA  LEU A  52     -28.148 -66.787 -49.866  1.00  0.00           H  
ATOM    821 1HB  LEU A  52     -25.788 -66.300 -51.684  1.00  0.00           H  
ATOM    822 2HB  LEU A  52     -27.062 -65.119 -51.451  1.00  0.00           H  
ATOM    823  HG  LEU A  52     -25.370 -66.177 -49.174  1.00  0.00           H  
ATOM    824 1HD1 LEU A  52     -24.165 -64.120 -49.395  1.00  0.00           H  
ATOM    825 2HD1 LEU A  52     -24.014 -65.117 -50.832  1.00  0.00           H  
ATOM    826 3HD1 LEU A  52     -25.093 -63.754 -50.827  1.00  0.00           H  
ATOM    827 1HD2 LEU A  52     -26.124 -64.177 -48.083  1.00  0.00           H  
ATOM    828 2HD2 LEU A  52     -27.099 -63.760 -49.512  1.00  0.00           H  
ATOM    829 3HD2 LEU A  52     -27.486 -65.181 -48.562  1.00  0.00           H  
ATOM    830  N   ARG A  53     -27.901 -68.198 -52.826  1.00  0.00           N  
ATOM    831  CA  ARG A  53     -28.729 -68.602 -53.957  1.00  0.00           C  
ATOM    832  C   ARG A  53     -29.913 -69.456 -53.482  1.00  0.00           C  
ATOM    833  O   ARG A  53     -31.034 -69.274 -53.953  1.00  0.00           O  
ATOM    834  CB  ARG A  53     -27.921 -69.337 -55.012  1.00  0.00           C  
ATOM    835  CG  ARG A  53     -27.005 -68.438 -55.818  1.00  0.00           C  
ATOM    836  CD  ARG A  53     -26.243 -69.167 -56.849  1.00  0.00           C  
ATOM    837  NE  ARG A  53     -25.394 -68.258 -57.618  1.00  0.00           N  
ATOM    838  CZ  ARG A  53     -25.777 -67.528 -58.679  1.00  0.00           C  
ATOM    839  NH1 ARG A  53     -27.013 -67.577 -59.157  1.00  0.00           N  
ATOM    840  NH2 ARG A  53     -24.870 -66.758 -59.228  1.00  0.00           N  
ATOM    841  H   ARG A  53     -26.924 -68.505 -52.761  1.00  0.00           H  
ATOM    842  HA  ARG A  53     -29.124 -67.700 -54.425  1.00  0.00           H  
ATOM    843 1HB  ARG A  53     -27.300 -70.090 -54.527  1.00  0.00           H  
ATOM    844 2HB  ARG A  53     -28.589 -69.850 -55.700  1.00  0.00           H  
ATOM    845 1HG  ARG A  53     -27.592 -67.656 -56.295  1.00  0.00           H  
ATOM    846 2HG  ARG A  53     -26.286 -67.979 -55.150  1.00  0.00           H  
ATOM    847 1HD  ARG A  53     -25.596 -69.894 -56.355  1.00  0.00           H  
ATOM    848 2HD  ARG A  53     -26.915 -69.685 -57.527  1.00  0.00           H  
ATOM    849  HE  ARG A  53     -24.409 -68.133 -57.335  1.00  0.00           H  
ATOM    850 1HH1 ARG A  53     -27.702 -68.173 -58.728  1.00  0.00           H  
ATOM    851 2HH1 ARG A  53     -27.266 -67.012 -59.956  1.00  0.00           H  
ATOM    852 1HH2 ARG A  53     -23.927 -66.758 -58.810  1.00  0.00           H  
ATOM    853 2HH2 ARG A  53     -25.088 -66.181 -60.024  1.00  0.00           H  
ATOM    854  N   GLU A  54     -29.696 -70.317 -52.478  1.00  0.00           N  
ATOM    855  CA  GLU A  54     -30.764 -71.159 -51.914  1.00  0.00           C  
ATOM    856  C   GLU A  54     -31.861 -70.295 -51.266  1.00  0.00           C  
ATOM    857  O   GLU A  54     -33.040 -70.655 -51.281  1.00  0.00           O  
ATOM    858  CB  GLU A  54     -30.199 -72.167 -50.905  1.00  0.00           C  
ATOM    859  CG  GLU A  54     -29.342 -73.276 -51.532  1.00  0.00           C  
ATOM    860  CD  GLU A  54     -28.696 -74.176 -50.510  1.00  0.00           C  
ATOM    861  OE1 GLU A  54     -28.882 -73.938 -49.343  1.00  0.00           O  
ATOM    862  OE2 GLU A  54     -27.988 -75.095 -50.903  1.00  0.00           O  
ATOM    863  H   GLU A  54     -28.727 -70.458 -52.163  1.00  0.00           H  
ATOM    864  HA  GLU A  54     -31.218 -71.722 -52.728  1.00  0.00           H  
ATOM    865 1HB  GLU A  54     -29.589 -71.648 -50.173  1.00  0.00           H  
ATOM    866 2HB  GLU A  54     -31.019 -72.639 -50.368  1.00  0.00           H  
ATOM    867 1HG  GLU A  54     -29.980 -73.880 -52.173  1.00  0.00           H  
ATOM    868 2HG  GLU A  54     -28.579 -72.830 -52.156  1.00  0.00           H  
ATOM    869  N   LEU A  55     -31.475 -69.112 -50.772  1.00  0.00           N  
ATOM    870  CA  LEU A  55     -32.390 -68.141 -50.161  1.00  0.00           C  
ATOM    871  C   LEU A  55     -33.065 -67.265 -51.222  1.00  0.00           C  
ATOM    872  O   LEU A  55     -33.832 -66.358 -50.877  1.00  0.00           O  
ATOM    873  CB  LEU A  55     -31.654 -67.149 -49.241  1.00  0.00           C  
ATOM    874  CG  LEU A  55     -30.916 -67.671 -48.012  1.00  0.00           C  
ATOM    875  CD1 LEU A  55     -30.217 -66.478 -47.357  1.00  0.00           C  
ATOM    876  CD2 LEU A  55     -31.861 -68.359 -47.058  1.00  0.00           C  
ATOM    877  H   LEU A  55     -30.465 -68.928 -50.728  1.00  0.00           H  
ATOM    878  HA  LEU A  55     -33.164 -68.679 -49.620  1.00  0.00           H  
ATOM    879 1HB  LEU A  55     -30.921 -66.624 -49.848  1.00  0.00           H  
ATOM    880 2HB  LEU A  55     -32.378 -66.414 -48.892  1.00  0.00           H  
ATOM    881  HG  LEU A  55     -30.157 -68.376 -48.315  1.00  0.00           H  
ATOM    882 1HD1 LEU A  55     -29.666 -66.824 -46.498  1.00  0.00           H  
ATOM    883 2HD1 LEU A  55     -29.542 -66.029 -48.061  1.00  0.00           H  
ATOM    884 3HD1 LEU A  55     -30.956 -65.736 -47.046  1.00  0.00           H  
ATOM    885 1HD2 LEU A  55     -31.298 -68.718 -46.204  1.00  0.00           H  
ATOM    886 2HD2 LEU A  55     -32.636 -67.656 -46.724  1.00  0.00           H  
ATOM    887 3HD2 LEU A  55     -32.329 -69.206 -47.549  1.00  0.00           H  
ATOM    888  N   ASN A  56     -32.753 -67.521 -52.499  1.00  0.00           N  
ATOM    889  CA  ASN A  56     -33.213 -66.779 -53.660  1.00  0.00           C  
ATOM    890  C   ASN A  56     -32.789 -65.319 -53.611  1.00  0.00           C  
ATOM    891  O   ASN A  56     -33.546 -64.425 -54.002  1.00  0.00           O  
ATOM    892  CB  ASN A  56     -34.719 -66.901 -53.799  1.00  0.00           C  
ATOM    893  CG  ASN A  56     -35.157 -68.323 -54.004  1.00  0.00           C  
ATOM    894  OD1 ASN A  56     -34.581 -69.071 -54.806  1.00  0.00           O  
ATOM    895  ND2 ASN A  56     -36.179 -68.717 -53.284  1.00  0.00           N  
ATOM    896  H   ASN A  56     -32.126 -68.297 -52.714  1.00  0.00           H  
ATOM    897  HA  ASN A  56     -32.745 -67.220 -54.543  1.00  0.00           H  
ATOM    898 1HB  ASN A  56     -35.217 -66.499 -52.923  1.00  0.00           H  
ATOM    899 2HB  ASN A  56     -35.047 -66.314 -54.654  1.00  0.00           H  
ATOM    900 1HD2 ASN A  56     -36.521 -69.653 -53.370  1.00  0.00           H  
ATOM    901 2HD2 ASN A  56     -36.613 -68.081 -52.645  1.00  0.00           H  
ATOM    902  N   ALA A  57     -31.569 -65.084 -53.132  1.00  0.00           N  
ATOM    903  CA  ALA A  57     -30.989 -63.763 -53.062  1.00  0.00           C  
ATOM    904  C   ALA A  57     -30.464 -63.306 -54.400  1.00  0.00           C  
ATOM    905  O   ALA A  57     -29.929 -64.099 -55.188  1.00  0.00           O  
ATOM    906  CB  ALA A  57     -29.823 -63.745 -52.095  1.00  0.00           C  
ATOM    907  H   ALA A  57     -30.985 -65.863 -52.812  1.00  0.00           H  
ATOM    908  HA  ALA A  57     -31.762 -63.067 -52.735  1.00  0.00           H  
ATOM    909 1HB  ALA A  57     -29.441 -62.753 -52.075  1.00  0.00           H  
ATOM    910 2HB  ALA A  57     -30.137 -64.052 -51.107  1.00  0.00           H  
ATOM    911 3HB  ALA A  57     -29.062 -64.421 -52.456  1.00  0.00           H  
ATOM    912  N   ASP A  58     -30.479 -62.007 -54.628  1.00  0.00           N  
ATOM    913  CA  ASP A  58     -29.785 -61.514 -55.787  1.00  0.00           C  
ATOM    914  C   ASP A  58     -28.354 -61.382 -55.333  1.00  0.00           C  
ATOM    915  O   ASP A  58     -27.978 -60.378 -54.720  1.00  0.00           O  
ATOM    916  CB  ASP A  58     -30.291 -60.146 -56.237  1.00  0.00           C  
ATOM    917  CG  ASP A  58     -29.612 -59.633 -57.527  1.00  0.00           C  
ATOM    918  OD1 ASP A  58     -28.866 -60.379 -58.135  1.00  0.00           O  
ATOM    919  OD2 ASP A  58     -29.804 -58.490 -57.888  1.00  0.00           O  
ATOM    920  H   ASP A  58     -30.951 -61.347 -54.005  1.00  0.00           H  
ATOM    921  HA  ASP A  58     -29.847 -62.232 -56.605  1.00  0.00           H  
ATOM    922 1HB  ASP A  58     -31.371 -60.180 -56.381  1.00  0.00           H  
ATOM    923 2HB  ASP A  58     -30.095 -59.455 -55.460  1.00  0.00           H  
ATOM    924  N   VAL A  59     -27.582 -62.437 -55.541  1.00  0.00           N  
ATOM    925  CA  VAL A  59     -26.217 -62.454 -55.053  1.00  0.00           C  
ATOM    926  C   VAL A  59     -25.190 -62.457 -56.169  1.00  0.00           C  
ATOM    927  O   VAL A  59     -25.225 -63.288 -57.076  1.00  0.00           O  
ATOM    928  CB  VAL A  59     -25.986 -63.658 -54.100  1.00  0.00           C  
ATOM    929  CG1 VAL A  59     -26.373 -65.002 -54.735  1.00  0.00           C  
ATOM    930  CG2 VAL A  59     -24.522 -63.696 -53.714  1.00  0.00           C  
ATOM    931  H   VAL A  59     -28.011 -63.231 -56.015  1.00  0.00           H  
ATOM    932  HA  VAL A  59     -26.060 -61.556 -54.465  1.00  0.00           H  
ATOM    933  HB  VAL A  59     -26.599 -63.517 -53.212  1.00  0.00           H  
ATOM    934 1HG1 VAL A  59     -26.192 -65.803 -54.021  1.00  0.00           H  
ATOM    935 2HG1 VAL A  59     -27.428 -64.995 -55.002  1.00  0.00           H  
ATOM    936 3HG1 VAL A  59     -25.777 -65.189 -55.627  1.00  0.00           H  
ATOM    937 1HG2 VAL A  59     -24.353 -64.502 -53.034  1.00  0.00           H  
ATOM    938 2HG2 VAL A  59     -23.887 -63.849 -54.584  1.00  0.00           H  
ATOM    939 3HG2 VAL A  59     -24.274 -62.754 -53.246  1.00  0.00           H  
ATOM    940  N   LYS A  60     -24.238 -61.538 -56.043  1.00  0.00           N  
ATOM    941  CA  LYS A  60     -23.143 -61.397 -56.985  1.00  0.00           C  
ATOM    942  C   LYS A  60     -21.817 -61.409 -56.221  1.00  0.00           C  
ATOM    943  O   LYS A  60     -21.708 -60.831 -55.136  1.00  0.00           O  
ATOM    944  CB  LYS A  60     -23.327 -60.097 -57.776  1.00  0.00           C  
ATOM    945  CG  LYS A  60     -24.608 -60.068 -58.660  1.00  0.00           C  
ATOM    946  CD  LYS A  60     -24.769 -58.722 -59.376  1.00  0.00           C  
ATOM    947  CE  LYS A  60     -25.986 -58.681 -60.367  1.00  0.00           C  
ATOM    948  NZ  LYS A  60     -27.361 -58.708 -59.694  1.00  0.00           N  
ATOM    949  H   LYS A  60     -24.329 -60.879 -55.261  1.00  0.00           H  
ATOM    950  HA  LYS A  60     -23.150 -62.245 -57.671  1.00  0.00           H  
ATOM    951 1HB  LYS A  60     -23.380 -59.259 -57.082  1.00  0.00           H  
ATOM    952 2HB  LYS A  60     -22.462 -59.937 -58.421  1.00  0.00           H  
ATOM    953 1HG  LYS A  60     -24.561 -60.873 -59.393  1.00  0.00           H  
ATOM    954 2HG  LYS A  60     -25.483 -60.232 -58.028  1.00  0.00           H  
ATOM    955 1HD  LYS A  60     -24.910 -57.940 -58.628  1.00  0.00           H  
ATOM    956 2HD  LYS A  60     -23.860 -58.501 -59.934  1.00  0.00           H  
ATOM    957 1HE  LYS A  60     -25.907 -57.762 -60.943  1.00  0.00           H  
ATOM    958 2HE  LYS A  60     -25.915 -59.529 -61.048  1.00  0.00           H  
ATOM    959 1HZ  LYS A  60     -28.082 -58.657 -60.392  1.00  0.00           H  
ATOM    960 2HZ  LYS A  60     -27.542 -59.561 -59.151  1.00  0.00           H  
ATOM    961 3HZ  LYS A  60     -27.474 -57.924 -59.069  1.00  0.00           H  
ATOM    962  N   VAL A  61     -20.793 -62.056 -56.780  1.00  0.00           N  
ATOM    963  CA  VAL A  61     -19.523 -62.140 -56.059  1.00  0.00           C  
ATOM    964  C   VAL A  61     -18.361 -61.531 -56.816  1.00  0.00           C  
ATOM    965  O   VAL A  61     -18.084 -61.921 -57.953  1.00  0.00           O  
ATOM    966  CB  VAL A  61     -19.170 -63.622 -55.787  1.00  0.00           C  
ATOM    967  CG1 VAL A  61     -17.831 -63.725 -55.000  1.00  0.00           C  
ATOM    968  CG2 VAL A  61     -20.322 -64.304 -55.069  1.00  0.00           C  
ATOM    969  H   VAL A  61     -20.901 -62.499 -57.684  1.00  0.00           H  
ATOM    970  HA  VAL A  61     -19.617 -61.617 -55.109  1.00  0.00           H  
ATOM    971  HB  VAL A  61     -19.007 -64.128 -56.735  1.00  0.00           H  
ATOM    972 1HG1 VAL A  61     -17.584 -64.773 -54.838  1.00  0.00           H  
ATOM    973 2HG1 VAL A  61     -17.030 -63.261 -55.549  1.00  0.00           H  
ATOM    974 3HG1 VAL A  61     -17.923 -63.231 -54.051  1.00  0.00           H  
ATOM    975 1HG2 VAL A  61     -20.054 -65.337 -54.904  1.00  0.00           H  
ATOM    976 2HG2 VAL A  61     -20.518 -63.845 -54.144  1.00  0.00           H  
ATOM    977 3HG2 VAL A  61     -21.223 -64.261 -55.676  1.00  0.00           H  
ATOM    978  N   PHE A  62     -17.653 -60.613 -56.162  1.00  0.00           N  
ATOM    979  CA  PHE A  62     -16.468 -60.023 -56.757  1.00  0.00           C  
ATOM    980  C   PHE A  62     -15.216 -60.733 -56.251  1.00  0.00           C  
ATOM    981  O   PHE A  62     -14.820 -60.617 -55.083  1.00  0.00           O  
ATOM    982  CB  PHE A  62     -16.379 -58.535 -56.462  1.00  0.00           C  
ATOM    983  CG  PHE A  62     -15.192 -57.912 -57.118  1.00  0.00           C  
ATOM    984  CD1 PHE A  62     -15.204 -57.633 -58.473  1.00  0.00           C  
ATOM    985  CD2 PHE A  62     -14.058 -57.617 -56.387  1.00  0.00           C  
ATOM    986  CE1 PHE A  62     -14.106 -57.085 -59.082  1.00  0.00           C  
ATOM    987  CE2 PHE A  62     -12.960 -57.070 -56.990  1.00  0.00           C  
ATOM    988  CZ  PHE A  62     -12.979 -56.807 -58.339  1.00  0.00           C  
ATOM    989  H   PHE A  62     -17.956 -60.324 -55.227  1.00  0.00           H  
ATOM    990  HA  PHE A  62     -16.518 -60.155 -57.837  1.00  0.00           H  
ATOM    991 1HB  PHE A  62     -17.279 -58.039 -56.821  1.00  0.00           H  
ATOM    992 2HB  PHE A  62     -16.318 -58.368 -55.384  1.00  0.00           H  
ATOM    993  HD1 PHE A  62     -16.095 -57.861 -59.060  1.00  0.00           H  
ATOM    994  HD2 PHE A  62     -14.040 -57.836 -55.313  1.00  0.00           H  
ATOM    995  HE1 PHE A  62     -14.124 -56.876 -60.153  1.00  0.00           H  
ATOM    996  HE2 PHE A  62     -12.068 -56.852 -56.397  1.00  0.00           H  
ATOM    997  HZ  PHE A  62     -12.101 -56.382 -58.820  1.00  0.00           H  
ATOM    998  N   VAL A  63     -14.580 -61.465 -57.156  1.00  0.00           N  
ATOM    999  CA  VAL A  63     -13.442 -62.318 -56.843  1.00  0.00           C  
ATOM   1000  C   VAL A  63     -12.615 -62.605 -58.090  1.00  0.00           C  
ATOM   1001  O   VAL A  63     -13.167 -62.682 -59.186  1.00  0.00           O  
ATOM   1002  OXT VAL A  63     -11.382 -62.633 -58.023  1.00  0.00           O  
ATOM   1003  CB  VAL A  63     -13.962 -63.650 -56.236  1.00  0.00           C  
ATOM   1004  CG1 VAL A  63     -14.899 -64.339 -57.209  1.00  0.00           C  
ATOM   1005  CG2 VAL A  63     -12.808 -64.596 -55.922  1.00  0.00           C  
ATOM   1006  H   VAL A  63     -14.939 -61.461 -58.103  1.00  0.00           H  
ATOM   1007  HA  VAL A  63     -12.820 -61.808 -56.106  1.00  0.00           H  
ATOM   1008  HB  VAL A  63     -14.511 -63.432 -55.341  1.00  0.00           H  
ATOM   1009 1HG1 VAL A  63     -15.267 -65.253 -56.757  1.00  0.00           H  
ATOM   1010 2HG1 VAL A  63     -15.737 -63.687 -57.442  1.00  0.00           H  
ATOM   1011 3HG1 VAL A  63     -14.368 -64.577 -58.128  1.00  0.00           H  
ATOM   1012 1HG2 VAL A  63     -13.202 -65.511 -55.491  1.00  0.00           H  
ATOM   1013 2HG2 VAL A  63     -12.263 -64.832 -56.837  1.00  0.00           H  
ATOM   1014 3HG2 VAL A  63     -12.139 -64.138 -55.230  1.00  0.00           H  
TER                                                                             
ATOM   1016  N   PRO B  64     -16.980 -65.806 -21.523  1.00  0.00           N  
ATOM   1017  CA  PRO B  64     -16.309 -65.053 -22.551  1.00  0.00           C  
ATOM   1018  C   PRO B  64     -17.090 -64.939 -23.819  1.00  0.00           C  
ATOM   1019  O   PRO B  64     -17.988 -65.741 -24.081  1.00  0.00           O  
ATOM   1020  CB  PRO B  64     -15.044 -65.859 -22.797  1.00  0.00           C  
ATOM   1021  CG  PRO B  64     -14.822 -66.573 -21.562  1.00  0.00           C  
ATOM   1022  CD  PRO B  64     -16.164 -66.885 -21.022  1.00  0.00           C  
ATOM   1023  HA  PRO B  64     -16.062 -64.051 -22.163  1.00  0.00           H  
ATOM   1024 1HB  PRO B  64     -15.198 -66.541 -23.645  1.00  0.00           H  
ATOM   1025 2HB  PRO B  64     -14.215 -65.195 -23.053  1.00  0.00           H  
ATOM   1026 1HG  PRO B  64     -14.238 -67.487 -21.758  1.00  0.00           H  
ATOM   1027 2HG  PRO B  64     -14.230 -65.951 -20.874  1.00  0.00           H  
ATOM   1028 1HD  PRO B  64     -16.488 -67.811 -21.401  1.00  0.00           H  
ATOM   1029 2HD  PRO B  64     -16.039 -66.862 -19.944  1.00  0.00           H  
ATOM   1030 1H   PRO B  64     -17.827 -66.158 -21.954  1.00  0.00           H  
ATOM   1031 2H   PRO B  64     -17.229 -65.158 -20.811  1.00  0.00           H  
ATOM   1032  N   CYS B  65     -16.709 -63.933 -24.610  1.00  0.00           N  
ATOM   1033  CA  CYS B  65     -17.288 -63.632 -25.912  1.00  0.00           C  
ATOM   1034  C   CYS B  65     -16.267 -63.581 -27.073  1.00  0.00           C  
ATOM   1035  O   CYS B  65     -15.880 -62.492 -27.522  1.00  0.00           O  
ATOM   1036  CB  CYS B  65     -18.046 -62.328 -25.826  1.00  0.00           C  
ATOM   1037  SG  CYS B  65     -19.477 -62.401 -24.778  1.00  0.00           S  
ATOM   1038  H   CYS B  65     -15.974 -63.325 -24.272  1.00  0.00           H  
ATOM   1039  HA  CYS B  65     -18.017 -64.417 -26.137  1.00  0.00           H  
ATOM   1040 1HB  CYS B  65     -17.384 -61.546 -25.433  1.00  0.00           H  
ATOM   1041 2HB  CYS B  65     -18.354 -62.032 -26.820  1.00  0.00           H  
ATOM   1042  N   PRO B  66     -15.760 -64.734 -27.536  1.00  0.00           N  
ATOM   1043  CA  PRO B  66     -14.851 -64.961 -28.644  1.00  0.00           C  
ATOM   1044  C   PRO B  66     -15.402 -64.482 -29.975  1.00  0.00           C  
ATOM   1045  O   PRO B  66     -16.616 -64.312 -30.134  1.00  0.00           O  
ATOM   1046  CB  PRO B  66     -14.728 -66.489 -28.705  1.00  0.00           C  
ATOM   1047  CG  PRO B  66     -15.064 -66.964 -27.352  1.00  0.00           C  
ATOM   1048  CD  PRO B  66     -16.076 -66.010 -26.831  1.00  0.00           C  
ATOM   1049  HA  PRO B  66     -13.882 -64.497 -28.424  1.00  0.00           H  
ATOM   1050 1HB  PRO B  66     -15.400 -66.884 -29.486  1.00  0.00           H  
ATOM   1051 2HB  PRO B  66     -13.706 -66.767 -29.005  1.00  0.00           H  
ATOM   1052 1HG  PRO B  66     -15.460 -67.993 -27.403  1.00  0.00           H  
ATOM   1053 2HG  PRO B  66     -14.163 -67.004 -26.728  1.00  0.00           H  
ATOM   1054 1HD  PRO B  66     -17.088 -66.352 -26.991  1.00  0.00           H  
ATOM   1055 2HD  PRO B  66     -15.827 -65.962 -25.819  1.00  0.00           H  
ATOM   1056  N   TYR B  67     -14.514 -64.269 -30.943  1.00  0.00           N  
ATOM   1057  CA  TYR B  67     -15.016 -63.890 -32.242  1.00  0.00           C  
ATOM   1058  C   TYR B  67     -16.018 -64.947 -32.715  1.00  0.00           C  
ATOM   1059  O   TYR B  67     -15.752 -66.147 -32.644  1.00  0.00           O  
ATOM   1060  CB  TYR B  67     -13.869 -63.633 -33.222  1.00  0.00           C  
ATOM   1061  CG  TYR B  67     -14.334 -63.278 -34.609  1.00  0.00           C  
ATOM   1062  CD1 TYR B  67     -15.056 -62.099 -34.847  1.00  0.00           C  
ATOM   1063  CD2 TYR B  67     -14.022 -64.129 -35.659  1.00  0.00           C  
ATOM   1064  CE1 TYR B  67     -15.477 -61.810 -36.137  1.00  0.00           C  
ATOM   1065  CE2 TYR B  67     -14.434 -63.832 -36.937  1.00  0.00           C  
ATOM   1066  CZ  TYR B  67     -15.159 -62.691 -37.184  1.00  0.00           C  
ATOM   1067  OH  TYR B  67     -15.579 -62.425 -38.463  1.00  0.00           O  
ATOM   1068  H   TYR B  67     -13.524 -64.385 -30.787  1.00  0.00           H  
ATOM   1069  HA  TYR B  67     -15.557 -62.955 -32.142  1.00  0.00           H  
ATOM   1070 1HB  TYR B  67     -13.245 -62.813 -32.852  1.00  0.00           H  
ATOM   1071 2HB  TYR B  67     -13.239 -64.518 -33.288  1.00  0.00           H  
ATOM   1072  HD1 TYR B  67     -15.298 -61.416 -34.030  1.00  0.00           H  
ATOM   1073  HD2 TYR B  67     -13.455 -65.040 -35.471  1.00  0.00           H  
ATOM   1074  HE1 TYR B  67     -16.049 -60.904 -36.332  1.00  0.00           H  
ATOM   1075  HE2 TYR B  67     -14.192 -64.506 -37.759  1.00  0.00           H  
ATOM   1076  HH  TYR B  67     -15.295 -63.160 -39.059  1.00  0.00           H  
ATOM   1077  N   ILE B  68     -17.174 -64.436 -33.161  1.00  0.00           N  
ATOM   1078  CA  ILE B  68     -18.410 -65.083 -33.642  1.00  0.00           C  
ATOM   1079  C   ILE B  68     -19.199 -65.915 -32.611  1.00  0.00           C  
ATOM   1080  O   ILE B  68     -20.179 -66.585 -32.965  1.00  0.00           O  
ATOM   1081  CB  ILE B  68     -18.227 -65.890 -34.954  1.00  0.00           C  
ATOM   1082  CG1 ILE B  68     -17.277 -67.091 -34.838  1.00  0.00           C  
ATOM   1083  CG2 ILE B  68     -17.670 -64.899 -35.960  1.00  0.00           C  
ATOM   1084  CD1 ILE B  68     -17.341 -68.025 -35.986  1.00  0.00           C  
ATOM   1085  H   ILE B  68     -17.200 -63.430 -33.157  1.00  0.00           H  
ATOM   1086  HA  ILE B  68     -19.082 -64.277 -33.944  1.00  0.00           H  
ATOM   1087  HB  ILE B  68     -19.189 -66.265 -35.287  1.00  0.00           H  
ATOM   1088 1HG1 ILE B  68     -16.257 -66.744 -34.824  1.00  0.00           H  
ATOM   1089 2HG1 ILE B  68     -17.494 -67.636 -33.921  1.00  0.00           H  
ATOM   1090 1HG2 ILE B  68     -17.532 -65.346 -36.930  1.00  0.00           H  
ATOM   1091 2HG2 ILE B  68     -18.333 -64.051 -36.053  1.00  0.00           H  
ATOM   1092 3HG2 ILE B  68     -16.741 -64.565 -35.595  1.00  0.00           H  
ATOM   1093 1HD1 ILE B  68     -16.630 -68.836 -35.838  1.00  0.00           H  
ATOM   1094 2HD1 ILE B  68     -18.347 -68.437 -36.069  1.00  0.00           H  
ATOM   1095 3HD1 ILE B  68     -17.096 -67.504 -36.880  1.00  0.00           H  
ATOM   1096  N   TRP B  69     -18.877 -65.802 -31.328  1.00  0.00           N  
ATOM   1097  CA  TRP B  69     -19.705 -66.497 -30.345  1.00  0.00           C  
ATOM   1098  C   TRP B  69     -20.959 -65.684 -29.980  1.00  0.00           C  
ATOM   1099  O   TRP B  69     -20.972 -64.927 -29.012  1.00  0.00           O  
ATOM   1100  CB  TRP B  69     -18.868 -66.738 -29.101  1.00  0.00           C  
ATOM   1101  CG  TRP B  69     -19.513 -67.568 -28.072  1.00  0.00           C  
ATOM   1102  CD1 TRP B  69     -20.100 -67.133 -26.928  1.00  0.00           C  
ATOM   1103  CD2 TRP B  69     -19.641 -69.000 -28.071  1.00  0.00           C  
ATOM   1104  NE1 TRP B  69     -20.585 -68.195 -26.216  1.00  0.00           N  
ATOM   1105  CE2 TRP B  69     -20.314 -69.346 -26.900  1.00  0.00           C  
ATOM   1106  CE3 TRP B  69     -19.245 -70.006 -28.958  1.00  0.00           C  
ATOM   1107  CZ2 TRP B  69     -20.604 -70.659 -26.583  1.00  0.00           C  
ATOM   1108  CZ3 TRP B  69     -19.535 -71.324 -28.641  1.00  0.00           C  
ATOM   1109  CH2 TRP B  69     -20.198 -71.642 -27.484  1.00  0.00           C  
ATOM   1110  H   TRP B  69     -18.071 -65.250 -31.030  1.00  0.00           H  
ATOM   1111  HA  TRP B  69     -20.026 -67.444 -30.781  1.00  0.00           H  
ATOM   1112 1HB  TRP B  69     -17.929 -67.207 -29.388  1.00  0.00           H  
ATOM   1113 2HB  TRP B  69     -18.621 -65.769 -28.660  1.00  0.00           H  
ATOM   1114  HD1 TRP B  69     -20.171 -66.092 -26.625  1.00  0.00           H  
ATOM   1115  HE1 TRP B  69     -21.062 -68.129 -25.329  1.00  0.00           H  
ATOM   1116  HE3 TRP B  69     -18.718 -69.761 -29.878  1.00  0.00           H  
ATOM   1117  HZ2 TRP B  69     -21.129 -70.932 -25.669  1.00  0.00           H  
ATOM   1118  HZ3 TRP B  69     -19.223 -72.102 -29.336  1.00  0.00           H  
ATOM   1119  HH2 TRP B  69     -20.410 -72.687 -27.264  1.00  0.00           H  
ATOM   1120  N   SER B  70     -21.999 -65.825 -30.788  1.00  0.00           N  
ATOM   1121  CA  SER B  70     -23.271 -65.099 -30.591  1.00  0.00           C  
ATOM   1122  C   SER B  70     -23.124 -63.607 -30.369  1.00  0.00           C  
ATOM   1123  O   SER B  70     -23.660 -63.045 -29.404  1.00  0.00           O  
ATOM   1124  CB  SER B  70     -24.047 -65.717 -29.439  1.00  0.00           C  
ATOM   1125  OG  SER B  70     -24.378 -67.060 -29.708  1.00  0.00           O  
ATOM   1126  H   SER B  70     -21.861 -66.441 -31.589  1.00  0.00           H  
ATOM   1127  HA  SER B  70     -23.855 -65.223 -31.504  1.00  0.00           H  
ATOM   1128 1HB  SER B  70     -23.451 -65.661 -28.525  1.00  0.00           H  
ATOM   1129 2HB  SER B  70     -24.957 -65.146 -29.268  1.00  0.00           H  
ATOM   1130  HG  SER B  70     -24.842 -67.377 -28.930  1.00  0.00           H  
ATOM   1131  N   LEU B  71     -22.419 -62.970 -31.284  1.00  0.00           N  
ATOM   1132  CA  LEU B  71     -22.172 -61.560 -31.188  1.00  0.00           C  
ATOM   1133  C   LEU B  71     -23.358 -60.871 -31.849  1.00  0.00           C  
ATOM   1134  O   LEU B  71     -23.681 -61.077 -33.033  1.00  0.00           O  
ATOM   1135  CB  LEU B  71     -20.826 -61.233 -31.857  1.00  0.00           C  
ATOM   1136  CG  LEU B  71     -19.568 -61.998 -31.274  1.00  0.00           C  
ATOM   1137  CD1 LEU B  71     -18.381 -61.613 -31.995  1.00  0.00           C  
ATOM   1138  CD2 LEU B  71     -19.349 -61.685 -29.837  1.00  0.00           C  
ATOM   1139  H   LEU B  71     -22.029 -63.500 -32.051  1.00  0.00           H  
ATOM   1140  HA  LEU B  71     -22.130 -61.260 -30.141  1.00  0.00           H  
ATOM   1141 1HB  LEU B  71     -20.903 -61.489 -32.909  1.00  0.00           H  
ATOM   1142 2HB  LEU B  71     -20.639 -60.180 -31.786  1.00  0.00           H  
ATOM   1143  HG  LEU B  71     -19.718 -63.067 -31.394  1.00  0.00           H  
ATOM   1144 1HD1 LEU B  71     -17.550 -62.152 -31.576  1.00  0.00           H  
ATOM   1145 2HD1 LEU B  71     -18.484 -61.829 -33.049  1.00  0.00           H  
ATOM   1146 3HD1 LEU B  71     -18.242 -60.566 -31.826  1.00  0.00           H  
ATOM   1147 1HD2 LEU B  71     -18.472 -62.233 -29.468  1.00  0.00           H  
ATOM   1148 2HD2 LEU B  71     -19.195 -60.616 -29.703  1.00  0.00           H  
ATOM   1149 3HD2 LEU B  71     -20.185 -61.995 -29.317  1.00  0.00           H  
ATOM   1150  N   ASP B  72     -24.035 -60.098 -31.019  1.00  0.00           N  
ATOM   1151  CA  ASP B  72     -25.301 -59.453 -31.326  1.00  0.00           C  
ATOM   1152  C   ASP B  72     -25.242 -58.458 -32.488  1.00  0.00           C  
ATOM   1153  O   ASP B  72     -25.991 -58.596 -33.456  1.00  0.00           O  
ATOM   1154  CB  ASP B  72     -25.815 -58.786 -30.035  1.00  0.00           C  
ATOM   1155  CG  ASP B  72     -27.244 -58.242 -30.081  1.00  0.00           C  
ATOM   1156  OD1 ASP B  72     -28.152 -59.016 -30.260  1.00  0.00           O  
ATOM   1157  OD2 ASP B  72     -27.407 -57.065 -29.893  1.00  0.00           O  
ATOM   1158  H   ASP B  72     -23.658 -59.985 -30.074  1.00  0.00           H  
ATOM   1159  HA  ASP B  72     -26.020 -60.232 -31.584  1.00  0.00           H  
ATOM   1160 1HB  ASP B  72     -25.749 -59.510 -29.219  1.00  0.00           H  
ATOM   1161 2HB  ASP B  72     -25.146 -57.967 -29.773  1.00  0.00           H  
ATOM   1162  N   THR B  73     -24.354 -57.464 -32.393  1.00  0.00           N  
ATOM   1163  CA  THR B  73     -24.298 -56.384 -33.377  1.00  0.00           C  
ATOM   1164  C   THR B  73     -23.037 -56.364 -34.199  1.00  0.00           C  
ATOM   1165  O   THR B  73     -22.037 -56.959 -33.808  1.00  0.00           O  
ATOM   1166  CB  THR B  73     -24.398 -55.029 -32.660  1.00  0.00           C  
ATOM   1167  OG1 THR B  73     -23.249 -54.866 -31.773  1.00  0.00           O  
ATOM   1168  CG2 THR B  73     -25.668 -54.954 -31.860  1.00  0.00           C  
ATOM   1169  H   THR B  73     -23.743 -57.432 -31.583  1.00  0.00           H  
ATOM   1170  HA  THR B  73     -25.143 -56.494 -34.054  1.00  0.00           H  
ATOM   1171  HB  THR B  73     -24.392 -54.234 -33.398  1.00  0.00           H  
ATOM   1172  HG1 THR B  73     -23.262 -53.960 -31.419  1.00  0.00           H  
ATOM   1173 1HG2 THR B  73     -25.732 -53.991 -31.361  1.00  0.00           H  
ATOM   1174 2HG2 THR B  73     -26.524 -55.077 -32.523  1.00  0.00           H  
ATOM   1175 3HG2 THR B  73     -25.679 -55.740 -31.114  1.00  0.00           H  
ATOM   1176  N   GLN B  74     -23.027 -55.599 -35.298  1.00  0.00           N  
ATOM   1177  CA  GLN B  74     -21.796 -55.517 -36.076  1.00  0.00           C  
ATOM   1178  C   GLN B  74     -20.669 -54.974 -35.163  1.00  0.00           C  
ATOM   1179  O   GLN B  74     -19.562 -55.525 -35.154  1.00  0.00           O  
ATOM   1180  CB  GLN B  74     -21.964 -54.547 -37.258  1.00  0.00           C  
ATOM   1181  CG  GLN B  74     -22.936 -54.957 -38.377  1.00  0.00           C  
ATOM   1182  CD  GLN B  74     -24.395 -54.545 -38.090  1.00  0.00           C  
ATOM   1183  OE1 GLN B  74     -24.880 -54.693 -36.945  1.00  0.00           O  
ATOM   1184  NE2 GLN B  74     -25.085 -54.027 -39.092  1.00  0.00           N  
ATOM   1185  H   GLN B  74     -23.857 -55.107 -35.601  1.00  0.00           H  
ATOM   1186  HA  GLN B  74     -21.512 -56.523 -36.383  1.00  0.00           H  
ATOM   1187 1HB  GLN B  74     -22.321 -53.585 -36.876  1.00  0.00           H  
ATOM   1188 2HB  GLN B  74     -21.013 -54.349 -37.701  1.00  0.00           H  
ATOM   1189 1HG  GLN B  74     -22.623 -54.464 -39.301  1.00  0.00           H  
ATOM   1190 2HG  GLN B  74     -22.899 -56.041 -38.509  1.00  0.00           H  
ATOM   1191 1HE2 GLN B  74     -26.039 -53.740 -38.959  1.00  0.00           H  
ATOM   1192 2HE2 GLN B  74     -24.666 -53.873 -39.983  1.00  0.00           H  
ATOM   1193  N   TYR B  75     -20.991 -53.982 -34.302  1.00  0.00           N  
ATOM   1194  CA  TYR B  75     -20.069 -53.472 -33.274  1.00  0.00           C  
ATOM   1195  C   TYR B  75     -19.503 -54.625 -32.433  1.00  0.00           C  
ATOM   1196  O   TYR B  75     -18.303 -54.651 -32.162  1.00  0.00           O  
ATOM   1197  CB  TYR B  75     -20.714 -52.437 -32.339  1.00  0.00           C  
ATOM   1198  CG  TYR B  75     -19.815 -52.035 -31.217  1.00  0.00           C  
ATOM   1199  CD1 TYR B  75     -18.789 -51.128 -31.435  1.00  0.00           C  
ATOM   1200  CD2 TYR B  75     -20.007 -52.576 -29.965  1.00  0.00           C  
ATOM   1201  CE1 TYR B  75     -17.954 -50.778 -30.401  1.00  0.00           C  
ATOM   1202  CE2 TYR B  75     -19.180 -52.224 -28.945  1.00  0.00           C  
ATOM   1203  CZ  TYR B  75     -18.150 -51.329 -29.158  1.00  0.00           C  
ATOM   1204  OH  TYR B  75     -17.315 -50.995 -28.121  1.00  0.00           O  
ATOM   1205  H   TYR B  75     -21.889 -53.512 -34.396  1.00  0.00           H  
ATOM   1206  HA  TYR B  75     -19.239 -52.983 -33.777  1.00  0.00           H  
ATOM   1207 1HB  TYR B  75     -20.946 -51.538 -32.875  1.00  0.00           H  
ATOM   1208 2HB  TYR B  75     -21.630 -52.823 -31.927  1.00  0.00           H  
ATOM   1209  HD1 TYR B  75     -18.640 -50.703 -32.421  1.00  0.00           H  
ATOM   1210  HD2 TYR B  75     -20.814 -53.288 -29.790  1.00  0.00           H  
ATOM   1211  HE1 TYR B  75     -17.146 -50.077 -30.552  1.00  0.00           H  
ATOM   1212  HE2 TYR B  75     -19.329 -52.656 -27.957  1.00  0.00           H  
ATOM   1213  HH  TYR B  75     -16.756 -50.218 -28.367  1.00  0.00           H  
ATOM   1214  N   SER B  76     -20.373 -55.561 -31.991  1.00  0.00           N  
ATOM   1215  CA  SER B  76     -19.970 -56.708 -31.155  1.00  0.00           C  
ATOM   1216  C   SER B  76     -18.885 -57.545 -31.865  1.00  0.00           C  
ATOM   1217  O   SER B  76     -17.916 -57.970 -31.236  1.00  0.00           O  
ATOM   1218  CB  SER B  76     -21.178 -57.555 -30.819  1.00  0.00           C  
ATOM   1219  OG  SER B  76     -22.093 -56.816 -30.046  1.00  0.00           O  
ATOM   1220  H   SER B  76     -21.356 -55.457 -32.229  1.00  0.00           H  
ATOM   1221  HA  SER B  76     -19.576 -56.342 -30.206  1.00  0.00           H  
ATOM   1222 1HB  SER B  76     -21.646 -57.932 -31.706  1.00  0.00           H  
ATOM   1223 2HB  SER B  76     -20.850 -58.417 -30.241  1.00  0.00           H  
ATOM   1224  HG  SER B  76     -22.435 -56.105 -30.622  1.00  0.00           H  
ATOM   1225  N   LYS B  77     -19.045 -57.750 -33.187  1.00  0.00           N  
ATOM   1226  CA  LYS B  77     -18.050 -58.496 -33.996  1.00  0.00           C  
ATOM   1227  C   LYS B  77     -16.737 -57.710 -34.107  1.00  0.00           C  
ATOM   1228  O   LYS B  77     -15.642 -58.265 -33.961  1.00  0.00           O  
ATOM   1229  CB  LYS B  77     -18.663 -58.782 -35.363  1.00  0.00           C  
ATOM   1230  CG  LYS B  77     -19.816 -59.776 -35.260  1.00  0.00           C  
ATOM   1231  CD  LYS B  77     -20.556 -59.981 -36.559  1.00  0.00           C  
ATOM   1232  CE  LYS B  77     -21.788 -60.860 -36.311  1.00  0.00           C  
ATOM   1233  NZ  LYS B  77     -22.668 -60.964 -37.510  1.00  0.00           N  
ATOM   1234  H   LYS B  77     -19.891 -57.376 -33.626  1.00  0.00           H  
ATOM   1235  HA  LYS B  77     -17.822 -59.427 -33.516  1.00  0.00           H  
ATOM   1236 1HB  LYS B  77     -19.035 -57.863 -35.804  1.00  0.00           H  
ATOM   1237 2HB  LYS B  77     -17.905 -59.189 -36.030  1.00  0.00           H  
ATOM   1238 1HG  LYS B  77     -19.425 -60.734 -34.936  1.00  0.00           H  
ATOM   1239 2HG  LYS B  77     -20.525 -59.421 -34.507  1.00  0.00           H  
ATOM   1240 1HD  LYS B  77     -20.879 -59.019 -36.964  1.00  0.00           H  
ATOM   1241 2HD  LYS B  77     -19.907 -60.472 -37.288  1.00  0.00           H  
ATOM   1242 1HE  LYS B  77     -21.461 -61.856 -36.021  1.00  0.00           H  
ATOM   1243 2HE  LYS B  77     -22.369 -60.427 -35.490  1.00  0.00           H  
ATOM   1244 1HZ  LYS B  77     -23.480 -61.539 -37.297  1.00  0.00           H  
ATOM   1245 2HZ  LYS B  77     -22.995 -60.027 -37.771  1.00  0.00           H  
ATOM   1246 3HZ  LYS B  77     -22.180 -61.371 -38.295  1.00  0.00           H  
ATOM   1247  N   VAL B  78     -16.845 -56.406 -34.308  1.00  0.00           N  
ATOM   1248  CA  VAL B  78     -15.663 -55.559 -34.412  1.00  0.00           C  
ATOM   1249  C   VAL B  78     -14.893 -55.526 -33.093  1.00  0.00           C  
ATOM   1250  O   VAL B  78     -13.665 -55.638 -33.060  1.00  0.00           O  
ATOM   1251  CB  VAL B  78     -16.093 -54.151 -34.841  1.00  0.00           C  
ATOM   1252  CG1 VAL B  78     -14.950 -53.171 -34.759  1.00  0.00           C  
ATOM   1253  CG2 VAL B  78     -16.592 -54.242 -36.259  1.00  0.00           C  
ATOM   1254  H   VAL B  78     -17.777 -55.996 -34.423  1.00  0.00           H  
ATOM   1255  HA  VAL B  78     -15.014 -55.973 -35.186  1.00  0.00           H  
ATOM   1256  HB  VAL B  78     -16.889 -53.800 -34.188  1.00  0.00           H  
ATOM   1257 1HG1 VAL B  78     -15.281 -52.186 -35.087  1.00  0.00           H  
ATOM   1258 2HG1 VAL B  78     -14.580 -53.097 -33.740  1.00  0.00           H  
ATOM   1259 3HG1 VAL B  78     -14.182 -53.524 -35.390  1.00  0.00           H  
ATOM   1260 1HG2 VAL B  78     -16.919 -53.277 -36.564  1.00  0.00           H  
ATOM   1261 2HG2 VAL B  78     -15.786 -54.585 -36.900  1.00  0.00           H  
ATOM   1262 3HG2 VAL B  78     -17.422 -54.937 -36.323  1.00  0.00           H  
ATOM   1263  N   LEU B  79     -15.620 -55.375 -32.009  1.00  0.00           N  
ATOM   1264  CA  LEU B  79     -15.019 -55.311 -30.710  1.00  0.00           C  
ATOM   1265  C   LEU B  79     -14.345 -56.636 -30.372  1.00  0.00           C  
ATOM   1266  O   LEU B  79     -13.236 -56.647 -29.849  1.00  0.00           O  
ATOM   1267  CB  LEU B  79     -16.064 -54.910 -29.670  1.00  0.00           C  
ATOM   1268  CG  LEU B  79     -15.557 -54.750 -28.243  1.00  0.00           C  
ATOM   1269  CD1 LEU B  79     -14.488 -53.656 -28.143  1.00  0.00           C  
ATOM   1270  CD2 LEU B  79     -16.712 -54.427 -27.332  1.00  0.00           C  
ATOM   1271  H   LEU B  79     -16.627 -55.282 -32.092  1.00  0.00           H  
ATOM   1272  HA  LEU B  79     -14.254 -54.536 -30.729  1.00  0.00           H  
ATOM   1273 1HB  LEU B  79     -16.516 -53.967 -29.983  1.00  0.00           H  
ATOM   1274 2HB  LEU B  79     -16.848 -55.669 -29.668  1.00  0.00           H  
ATOM   1275  HG  LEU B  79     -15.120 -55.649 -27.954  1.00  0.00           H  
ATOM   1276 1HD1 LEU B  79     -14.170 -53.597 -27.126  1.00  0.00           H  
ATOM   1277 2HD1 LEU B  79     -13.625 -53.884 -28.761  1.00  0.00           H  
ATOM   1278 3HD1 LEU B  79     -14.913 -52.698 -28.447  1.00  0.00           H  
ATOM   1279 1HD2 LEU B  79     -16.364 -54.333 -26.310  1.00  0.00           H  
ATOM   1280 2HD2 LEU B  79     -17.148 -53.507 -27.628  1.00  0.00           H  
ATOM   1281 3HD2 LEU B  79     -17.459 -55.217 -27.393  1.00  0.00           H  
ATOM   1282  N   ALA B  80     -14.997 -57.772 -30.670  1.00  0.00           N  
ATOM   1283  CA  ALA B  80     -14.315 -59.037 -30.446  1.00  0.00           C  
ATOM   1284  C   ALA B  80     -13.048 -59.119 -31.280  1.00  0.00           C  
ATOM   1285  O   ALA B  80     -12.021 -59.545 -30.747  1.00  0.00           O  
ATOM   1286  CB  ALA B  80     -15.229 -60.205 -30.786  1.00  0.00           C  
ATOM   1287  H   ALA B  80     -15.940 -57.759 -31.051  1.00  0.00           H  
ATOM   1288  HA  ALA B  80     -14.031 -59.086 -29.398  1.00  0.00           H  
ATOM   1289 1HB  ALA B  80     -14.713 -61.142 -30.593  1.00  0.00           H  
ATOM   1290 2HB  ALA B  80     -16.126 -60.156 -30.176  1.00  0.00           H  
ATOM   1291 3HB  ALA B  80     -15.506 -60.146 -31.837  1.00  0.00           H  
ATOM   1292  N   LEU B  81     -13.081 -58.659 -32.569  1.00  0.00           N  
ATOM   1293  CA  LEU B  81     -11.877 -58.684 -33.422  1.00  0.00           C  
ATOM   1294  C   LEU B  81     -10.783 -57.782 -32.854  1.00  0.00           C  
ATOM   1295  O   LEU B  81      -9.598 -58.144 -32.856  1.00  0.00           O  
ATOM   1296  CB  LEU B  81     -12.191 -58.221 -34.846  1.00  0.00           C  
ATOM   1297  CG  LEU B  81     -13.001 -59.130 -35.754  1.00  0.00           C  
ATOM   1298  CD1 LEU B  81     -13.377 -58.336 -37.016  1.00  0.00           C  
ATOM   1299  CD2 LEU B  81     -12.168 -60.370 -36.132  1.00  0.00           C  
ATOM   1300  H   LEU B  81     -13.956 -58.317 -32.972  1.00  0.00           H  
ATOM   1301  HA  LEU B  81     -11.503 -59.705 -33.448  1.00  0.00           H  
ATOM   1302 1HB  LEU B  81     -12.773 -57.325 -34.744  1.00  0.00           H  
ATOM   1303 2HB  LEU B  81     -11.255 -57.974 -35.353  1.00  0.00           H  
ATOM   1304  HG  LEU B  81     -13.906 -59.440 -35.256  1.00  0.00           H  
ATOM   1305 1HD1 LEU B  81     -13.964 -58.970 -37.682  1.00  0.00           H  
ATOM   1306 2HD1 LEU B  81     -13.966 -57.465 -36.738  1.00  0.00           H  
ATOM   1307 3HD1 LEU B  81     -12.470 -58.012 -37.522  1.00  0.00           H  
ATOM   1308 1HD2 LEU B  81     -12.744 -61.004 -36.796  1.00  0.00           H  
ATOM   1309 2HD2 LEU B  81     -11.258 -60.058 -36.640  1.00  0.00           H  
ATOM   1310 3HD2 LEU B  81     -11.909 -60.939 -35.248  1.00  0.00           H  
ATOM   1311  N   TYR B  82     -11.175 -56.622 -32.324  1.00  0.00           N  
ATOM   1312  CA  TYR B  82     -10.207 -55.744 -31.709  1.00  0.00           C  
ATOM   1313  C   TYR B  82      -9.493 -56.480 -30.588  1.00  0.00           C  
ATOM   1314  O   TYR B  82      -8.267 -56.517 -30.524  1.00  0.00           O  
ATOM   1315  CB  TYR B  82     -10.904 -54.488 -31.147  1.00  0.00           C  
ATOM   1316  CG  TYR B  82      -9.958 -53.574 -30.462  1.00  0.00           C  
ATOM   1317  CD1 TYR B  82      -9.253 -52.696 -31.214  1.00  0.00           C  
ATOM   1318  CD2 TYR B  82      -9.763 -53.633 -29.089  1.00  0.00           C  
ATOM   1319  CE1 TYR B  82      -8.329 -51.878 -30.638  1.00  0.00           C  
ATOM   1320  CE2 TYR B  82      -8.835 -52.802 -28.515  1.00  0.00           C  
ATOM   1321  CZ  TYR B  82      -8.114 -51.945 -29.282  1.00  0.00           C  
ATOM   1322  OH  TYR B  82      -7.176 -51.121 -28.698  1.00  0.00           O  
ATOM   1323  H   TYR B  82     -12.152 -56.348 -32.370  1.00  0.00           H  
ATOM   1324  HA  TYR B  82      -9.465 -55.459 -32.451  1.00  0.00           H  
ATOM   1325 1HB  TYR B  82     -11.393 -53.945 -31.960  1.00  0.00           H  
ATOM   1326 2HB  TYR B  82     -11.672 -54.774 -30.439  1.00  0.00           H  
ATOM   1327  HD1 TYR B  82      -9.430 -52.652 -32.273  1.00  0.00           H  
ATOM   1328  HD2 TYR B  82     -10.333 -54.334 -28.470  1.00  0.00           H  
ATOM   1329  HE1 TYR B  82      -7.764 -51.172 -31.246  1.00  0.00           H  
ATOM   1330  HE2 TYR B  82      -8.661 -52.818 -27.461  1.00  0.00           H  
ATOM   1331  HH  TYR B  82      -6.712 -50.629 -29.388  1.00  0.00           H  
ATOM   1332  N   ASN B  83     -10.270 -57.087 -29.680  1.00  0.00           N  
ATOM   1333  CA  ASN B  83      -9.664 -57.810 -28.585  1.00  0.00           C  
ATOM   1334  C   ASN B  83      -8.828 -58.963 -29.104  1.00  0.00           C  
ATOM   1335  O   ASN B  83      -7.721 -59.197 -28.641  1.00  0.00           O  
ATOM   1336  CB  ASN B  83     -10.704 -58.318 -27.606  1.00  0.00           C  
ATOM   1337  CG  ASN B  83     -10.064 -58.921 -26.379  1.00  0.00           C  
ATOM   1338  OD1 ASN B  83      -9.370 -58.245 -25.592  1.00  0.00           O  
ATOM   1339  ND2 ASN B  83     -10.249 -60.219 -26.214  1.00  0.00           N  
ATOM   1340  H   ASN B  83     -11.289 -57.037 -29.768  1.00  0.00           H  
ATOM   1341  HA  ASN B  83      -8.992 -57.129 -28.057  1.00  0.00           H  
ATOM   1342 1HB  ASN B  83     -11.345 -57.489 -27.296  1.00  0.00           H  
ATOM   1343 2HB  ASN B  83     -11.337 -59.063 -28.092  1.00  0.00           H  
ATOM   1344 1HD2 ASN B  83      -9.841 -60.688 -25.434  1.00  0.00           H  
ATOM   1345 2HD2 ASN B  83     -10.793 -60.732 -26.879  1.00  0.00           H  
ATOM   1346  N   GLN B  84      -9.302 -59.653 -30.137  1.00  0.00           N  
ATOM   1347  CA  GLN B  84      -8.570 -60.809 -30.667  1.00  0.00           C  
ATOM   1348  C   GLN B  84      -7.144 -60.403 -31.065  1.00  0.00           C  
ATOM   1349  O   GLN B  84      -6.194 -61.138 -30.808  1.00  0.00           O  
ATOM   1350  CB  GLN B  84      -9.280 -61.405 -31.886  1.00  0.00           C  
ATOM   1351  CG  GLN B  84      -8.615 -62.639 -32.462  1.00  0.00           C  
ATOM   1352  CD  GLN B  84      -9.363 -63.182 -33.647  1.00  0.00           C  
ATOM   1353  OE1 GLN B  84     -10.409 -62.667 -34.036  1.00  0.00           O  
ATOM   1354  NE2 GLN B  84      -8.832 -64.238 -34.239  1.00  0.00           N  
ATOM   1355  H   GLN B  84     -10.211 -59.431 -30.524  1.00  0.00           H  
ATOM   1356  HA  GLN B  84      -8.493 -61.551 -29.873  1.00  0.00           H  
ATOM   1357 1HB  GLN B  84     -10.313 -61.642 -31.629  1.00  0.00           H  
ATOM   1358 2HB  GLN B  84      -9.306 -60.662 -32.677  1.00  0.00           H  
ATOM   1359 1HG  GLN B  84      -7.609 -62.378 -32.796  1.00  0.00           H  
ATOM   1360 2HG  GLN B  84      -8.566 -63.410 -31.695  1.00  0.00           H  
ATOM   1361 1HE2 GLN B  84      -9.283 -64.648 -35.034  1.00  0.00           H  
ATOM   1362 2HE2 GLN B  84      -7.978 -64.632 -33.895  1.00  0.00           H  
ATOM   1363  N   HIS B  85      -7.004 -59.197 -31.636  1.00  0.00           N  
ATOM   1364  CA  HIS B  85      -5.714 -58.637 -32.087  1.00  0.00           C  
ATOM   1365  C   HIS B  85      -4.966 -57.846 -31.001  1.00  0.00           C  
ATOM   1366  O   HIS B  85      -3.892 -57.316 -31.236  1.00  0.00           O  
ATOM   1367  CB  HIS B  85      -5.945 -57.721 -33.291  1.00  0.00           C  
ATOM   1368  CG  HIS B  85      -6.409 -58.440 -34.540  1.00  0.00           C  
ATOM   1369  ND1 HIS B  85      -7.730 -58.750 -34.770  1.00  0.00           N  
ATOM   1370  CD2 HIS B  85      -5.726 -58.877 -35.621  1.00  0.00           C  
ATOM   1371  CE1 HIS B  85      -7.843 -59.354 -35.938  1.00  0.00           C  
ATOM   1372  NE2 HIS B  85      -6.636 -59.450 -36.477  1.00  0.00           N  
ATOM   1373  H   HIS B  85      -7.850 -58.652 -31.813  1.00  0.00           H  
ATOM   1374  HA  HIS B  85      -5.074 -59.445 -32.419  1.00  0.00           H  
ATOM   1375 1HB  HIS B  85      -6.711 -56.986 -33.022  1.00  0.00           H  
ATOM   1376 2HB  HIS B  85      -5.037 -57.168 -33.525  1.00  0.00           H  
ATOM   1377  HD1 HIS B  85      -8.510 -58.525 -34.153  1.00  0.00           H  
ATOM   1378  HD2 HIS B  85      -4.670 -58.846 -35.887  1.00  0.00           H  
ATOM   1379  HE1 HIS B  85      -8.816 -59.675 -36.301  1.00  0.00           H  
ATOM   1380  N   ASN B  86      -5.558 -57.793 -29.821  1.00  0.00           N  
ATOM   1381  CA  ASN B  86      -5.020 -57.074 -28.669  1.00  0.00           C  
ATOM   1382  C   ASN B  86      -5.403 -57.861 -27.384  1.00  0.00           C  
ATOM   1383  O   ASN B  86      -6.162 -57.331 -26.611  1.00  0.00           O  
ATOM   1384  CB  ASN B  86      -5.526 -55.652 -28.571  1.00  0.00           C  
ATOM   1385  CG  ASN B  86      -5.136 -54.701 -29.670  1.00  0.00           C  
ATOM   1386  OD1 ASN B  86      -4.066 -54.091 -29.573  1.00  0.00           O  
ATOM   1387  ND2 ASN B  86      -5.950 -54.593 -30.687  1.00  0.00           N  
ATOM   1388  H   ASN B  86      -6.443 -58.237 -29.690  1.00  0.00           H  
ATOM   1389  HA  ASN B  86      -3.918 -57.069 -28.736  1.00  0.00           H  
ATOM   1390 1HB  ASN B  86      -6.629 -55.666 -28.538  1.00  0.00           H  
ATOM   1391 2HB  ASN B  86      -5.204 -55.216 -27.626  1.00  0.00           H  
ATOM   1392 1HD2 ASN B  86      -5.741 -53.951 -31.473  1.00  0.00           H  
ATOM   1393 2HD2 ASN B  86      -6.777 -55.187 -30.700  1.00  0.00           H  
ATOM   1394  N   PRO B  87      -4.935 -59.106 -27.134  1.00  0.00           N  
ATOM   1395  CA  PRO B  87      -5.392 -59.910 -26.036  1.00  0.00           C  
ATOM   1396  C   PRO B  87      -5.287 -59.149 -24.686  1.00  0.00           C  
ATOM   1397  O   PRO B  87      -4.260 -58.519 -24.401  1.00  0.00           O  
ATOM   1398  CB  PRO B  87      -4.440 -61.116 -26.080  1.00  0.00           C  
ATOM   1399  CG  PRO B  87      -4.133 -61.266 -27.579  1.00  0.00           C  
ATOM   1400  CD  PRO B  87      -4.043 -59.818 -28.079  1.00  0.00           C  
ATOM   1401  HA  PRO B  87      -6.456 -60.186 -26.239  1.00  0.00           H  
ATOM   1402 1HB  PRO B  87      -3.583 -60.917 -25.471  1.00  0.00           H  
ATOM   1403 2HB  PRO B  87      -4.950 -62.017 -25.655  1.00  0.00           H  
ATOM   1404 1HG  PRO B  87      -3.182 -61.809 -27.739  1.00  0.00           H  
ATOM   1405 2HG  PRO B  87      -4.909 -61.832 -28.083  1.00  0.00           H  
ATOM   1406 1HD  PRO B  87      -3.042 -59.428 -27.999  1.00  0.00           H  
ATOM   1407 2HD  PRO B  87      -4.426 -59.829 -29.083  1.00  0.00           H  
ATOM   1408  N   GLY B  88      -6.359 -59.205 -23.907  1.00  0.00           N  
ATOM   1409  CA  GLY B  88      -6.374 -58.435 -22.674  1.00  0.00           C  
ATOM   1410  C   GLY B  88      -6.538 -56.946 -23.026  1.00  0.00           C  
ATOM   1411  O   GLY B  88      -5.838 -56.087 -22.513  1.00  0.00           O  
ATOM   1412  H   GLY B  88      -7.162 -59.752 -24.169  1.00  0.00           H  
ATOM   1413 1HA  GLY B  88      -7.196 -58.780 -22.030  1.00  0.00           H  
ATOM   1414 2HA  GLY B  88      -5.434 -58.600 -22.128  1.00  0.00           H  
ATOM   1415  N   ALA B  89      -7.473 -56.637 -23.921  1.00  0.00           N  
ATOM   1416  CA  ALA B  89      -7.631 -55.259 -24.390  1.00  0.00           C  
ATOM   1417  C   ALA B  89      -8.353 -54.288 -23.449  1.00  0.00           C  
ATOM   1418  O   ALA B  89      -8.431 -53.090 -23.734  1.00  0.00           O  
ATOM   1419  CB  ALA B  89      -8.405 -55.247 -25.683  1.00  0.00           C  
ATOM   1420  H   ALA B  89      -8.070 -57.350 -24.347  1.00  0.00           H  
ATOM   1421  HA  ALA B  89      -6.630 -54.868 -24.556  1.00  0.00           H  
ATOM   1422 1HB  ALA B  89      -8.452 -54.262 -26.003  1.00  0.00           H  
ATOM   1423 2HB  ALA B  89      -7.927 -55.846 -26.422  1.00  0.00           H  
ATOM   1424 3HB  ALA B  89      -9.420 -55.626 -25.535  1.00  0.00           H  
ATOM   1425  N   SER B  90      -8.971 -54.797 -22.378  1.00  0.00           N  
ATOM   1426  CA  SER B  90      -9.813 -53.965 -21.511  1.00  0.00           C  
ATOM   1427  C   SER B  90     -10.972 -53.368 -22.319  1.00  0.00           C  
ATOM   1428  O   SER B  90     -11.487 -52.307 -22.006  1.00  0.00           O  
ATOM   1429  CB  SER B  90      -9.035 -52.833 -20.843  1.00  0.00           C  
ATOM   1430  OG  SER B  90      -7.972 -53.325 -20.076  1.00  0.00           O  
ATOM   1431  H   SER B  90      -8.841 -55.773 -22.172  1.00  0.00           H  
ATOM   1432  HA  SER B  90     -10.241 -54.598 -20.726  1.00  0.00           H  
ATOM   1433 1HB  SER B  90      -8.665 -52.127 -21.584  1.00  0.00           H  
ATOM   1434 2HB  SER B  90      -9.715 -52.275 -20.194  1.00  0.00           H  
ATOM   1435  HG  SER B  90      -7.219 -53.390 -20.669  1.00  0.00           H  
ATOM   1436  N   ALA B  91     -11.372 -54.104 -23.367  1.00  0.00           N  
ATOM   1437  CA  ALA B  91     -12.452 -53.749 -24.276  1.00  0.00           C  
ATOM   1438  C   ALA B  91     -12.890 -55.003 -25.039  1.00  0.00           C  
ATOM   1439  O   ALA B  91     -12.182 -55.522 -25.909  1.00  0.00           O  
ATOM   1440  CB  ALA B  91     -11.975 -52.651 -25.220  1.00  0.00           C  
ATOM   1441  H   ALA B  91     -10.879 -54.965 -23.535  1.00  0.00           H  
ATOM   1442  HA  ALA B  91     -13.303 -53.384 -23.693  1.00  0.00           H  
ATOM   1443 1HB  ALA B  91     -12.773 -52.364 -25.889  1.00  0.00           H  
ATOM   1444 2HB  ALA B  91     -11.668 -51.780 -24.637  1.00  0.00           H  
ATOM   1445 3HB  ALA B  91     -11.123 -53.007 -25.791  1.00  0.00           H  
ATOM   1446  N   ALA B  92     -14.052 -55.512 -24.697  1.00  0.00           N  
ATOM   1447  CA  ALA B  92     -14.512 -56.747 -25.302  1.00  0.00           C  
ATOM   1448  C   ALA B  92     -16.018 -56.841 -25.072  1.00  0.00           C  
ATOM   1449  O   ALA B  92     -16.536 -56.127 -24.215  1.00  0.00           O  
ATOM   1450  CB  ALA B  92     -13.769 -57.921 -24.749  1.00  0.00           C  
ATOM   1451  H   ALA B  92     -14.605 -55.047 -23.990  1.00  0.00           H  
ATOM   1452  HA  ALA B  92     -14.311 -56.693 -26.357  1.00  0.00           H  
ATOM   1453 1HB  ALA B  92     -14.093 -58.841 -25.214  1.00  0.00           H  
ATOM   1454 2HB  ALA B  92     -12.702 -57.792 -24.936  1.00  0.00           H  
ATOM   1455 3HB  ALA B  92     -13.943 -57.978 -23.680  1.00  0.00           H  
ATOM   1456  N   PRO B  93     -16.784 -57.645 -25.838  1.00  0.00           N  
ATOM   1457  CA  PRO B  93     -18.192 -57.787 -25.616  1.00  0.00           C  
ATOM   1458  C   PRO B  93     -18.415 -58.447 -24.248  1.00  0.00           C  
ATOM   1459  O   PRO B  93     -17.681 -59.343 -23.827  1.00  0.00           O  
ATOM   1460  CB  PRO B  93     -18.626 -58.719 -26.746  1.00  0.00           C  
ATOM   1461  CG  PRO B  93     -17.538 -58.635 -27.757  1.00  0.00           C  
ATOM   1462  CD  PRO B  93     -16.267 -58.440 -26.946  1.00  0.00           C  
ATOM   1463  HA  PRO B  93     -18.682 -56.803 -25.681  1.00  0.00           H  
ATOM   1464 1HB  PRO B  93     -18.808 -59.716 -26.367  1.00  0.00           H  
ATOM   1465 2HB  PRO B  93     -19.597 -58.361 -27.142  1.00  0.00           H  
ATOM   1466 1HG  PRO B  93     -17.515 -59.571 -28.335  1.00  0.00           H  
ATOM   1467 2HG  PRO B  93     -17.733 -57.816 -28.474  1.00  0.00           H  
ATOM   1468 1HD  PRO B  93     -15.890 -59.420 -26.606  1.00  0.00           H  
ATOM   1469 2HD  PRO B  93     -15.546 -57.917 -27.561  1.00  0.00           H  
ATOM   1470  N   CYS B  94     -23.732 -62.060 -26.479  1.00  0.00           N  
ATOM   1471  CA  CYS B  94     -22.522 -61.270 -26.353  1.00  0.00           C  
ATOM   1472  C   CYS B  94     -22.665 -59.866 -26.957  1.00  0.00           C  
ATOM   1473  O   CYS B  94     -22.962 -59.681 -28.142  1.00  0.00           O  
ATOM   1474  CB  CYS B  94     -21.355 -61.993 -26.934  1.00  0.00           C  
ATOM   1475  SG  CYS B  94     -20.820 -63.343 -25.980  1.00  0.00           S  
ATOM   1476  H   CYS B  94     -23.865 -62.610 -27.333  1.00  0.00           H  
ATOM   1477  HA  CYS B  94     -22.304 -61.156 -25.290  1.00  0.00           H  
ATOM   1478 1HB  CYS B  94     -21.680 -62.404 -27.879  1.00  0.00           H  
ATOM   1479 2HB  CYS B  94     -20.542 -61.309 -27.112  1.00  0.00           H  
ATOM   1480  N   SER B  95     -22.454 -58.867 -26.112  1.00  0.00           N  
ATOM   1481  CA  SER B  95     -22.724 -57.510 -26.505  1.00  0.00           C  
ATOM   1482  C   SER B  95     -22.029 -56.505 -25.588  1.00  0.00           C  
ATOM   1483  O   SER B  95     -21.044 -55.869 -25.970  1.00  0.00           O  
ATOM   1484  CB  SER B  95     -24.241 -57.322 -26.451  1.00  0.00           C  
ATOM   1485  OG  SER B  95     -24.637 -56.025 -26.752  1.00  0.00           O  
ATOM   1486  H   SER B  95     -22.179 -59.065 -25.149  1.00  0.00           H  
ATOM   1487  HA  SER B  95     -22.364 -57.367 -27.525  1.00  0.00           H  
ATOM   1488 1HB  SER B  95     -24.722 -58.016 -27.150  1.00  0.00           H  
ATOM   1489 2HB  SER B  95     -24.589 -57.588 -25.455  1.00  0.00           H  
ATOM   1490  HG  SER B  95     -24.845 -56.019 -27.694  1.00  0.00           H  
ATOM   1491  N   GLN B  96     -13.194 -43.770 -24.515  1.00  0.00           N  
ATOM   1492  CA  GLN B  96     -12.804 -43.537 -25.883  1.00  0.00           C  
ATOM   1493  C   GLN B  96     -11.876 -44.618 -26.419  1.00  0.00           C  
ATOM   1494  O   GLN B  96     -10.903 -44.992 -25.762  1.00  0.00           O  
ATOM   1495  CB  GLN B  96     -12.205 -42.118 -25.975  1.00  0.00           C  
ATOM   1496  CG  GLN B  96     -11.848 -41.641 -27.381  1.00  0.00           C  
ATOM   1497  CD  GLN B  96     -11.342 -40.149 -27.368  1.00  0.00           C  
ATOM   1498  OE1 GLN B  96     -11.051 -39.592 -26.294  1.00  0.00           O  
ATOM   1499  NE2 GLN B  96     -11.259 -39.521 -28.553  1.00  0.00           N  
ATOM   1500  H   GLN B  96     -12.867 -43.141 -23.796  1.00  0.00           H  
ATOM   1501  HA  GLN B  96     -13.709 -43.544 -26.492  1.00  0.00           H  
ATOM   1502 1HB  GLN B  96     -12.872 -41.400 -25.543  1.00  0.00           H  
ATOM   1503 2HB  GLN B  96     -11.289 -42.099 -25.389  1.00  0.00           H  
ATOM   1504 1HG  GLN B  96     -11.067 -42.283 -27.804  1.00  0.00           H  
ATOM   1505 2HG  GLN B  96     -12.745 -41.696 -28.001  1.00  0.00           H  
ATOM   1506 1HE2 GLN B  96     -10.951 -38.571 -28.596  1.00  0.00           H  
ATOM   1507 2HE2 GLN B  96     -11.512 -40.000 -29.399  1.00  0.00           H  
ATOM   1508  N   LEU B  97     -12.191 -45.109 -27.622  1.00  0.00           N  
ATOM   1509  CA  LEU B  97     -11.372 -46.107 -28.327  1.00  0.00           C  
ATOM   1510  C   LEU B  97     -11.362 -45.942 -29.799  1.00  0.00           C  
ATOM   1511  O   LEU B  97     -12.417 -45.963 -30.453  1.00  0.00           O  
ATOM   1512  CB  LEU B  97     -11.805 -47.535 -28.060  1.00  0.00           C  
ATOM   1513  CG  LEU B  97     -11.080 -48.689 -28.867  1.00  0.00           C  
ATOM   1514  CD1 LEU B  97      -9.658 -48.807 -28.492  1.00  0.00           C  
ATOM   1515  CD2 LEU B  97     -11.767 -50.032 -28.580  1.00  0.00           C  
ATOM   1516  H   LEU B  97     -13.041 -44.736 -28.063  1.00  0.00           H  
ATOM   1517  HA  LEU B  97     -10.347 -46.003 -27.972  1.00  0.00           H  
ATOM   1518 1HB  LEU B  97     -11.585 -47.707 -27.053  1.00  0.00           H  
ATOM   1519 2HB  LEU B  97     -12.855 -47.632 -28.231  1.00  0.00           H  
ATOM   1520  HG  LEU B  97     -11.136 -48.470 -29.932  1.00  0.00           H  
ATOM   1521 1HD1 LEU B  97      -9.209 -49.597 -29.076  1.00  0.00           H  
ATOM   1522 2HD1 LEU B  97      -9.138 -47.882 -28.696  1.00  0.00           H  
ATOM   1523 3HD1 LEU B  97      -9.577 -49.038 -27.434  1.00  0.00           H  
ATOM   1524 1HD2 LEU B  97     -11.272 -50.816 -29.151  1.00  0.00           H  
ATOM   1525 2HD2 LEU B  97     -11.697 -50.260 -27.519  1.00  0.00           H  
ATOM   1526 3HD2 LEU B  97     -12.820 -49.976 -28.867  1.00  0.00           H  
ATOM   1527  N   TYR B  98     -10.150 -45.856 -30.304  1.00  0.00           N  
ATOM   1528  CA  TYR B  98      -9.868 -45.736 -31.699  1.00  0.00           C  
ATOM   1529  C   TYR B  98      -9.504 -47.093 -32.253  1.00  0.00           C  
ATOM   1530  O   TYR B  98      -8.679 -47.801 -31.671  1.00  0.00           O  
ATOM   1531  CB  TYR B  98      -8.724 -44.759 -31.917  1.00  0.00           C  
ATOM   1532  CG  TYR B  98      -8.271 -44.688 -33.323  1.00  0.00           C  
ATOM   1533  CD1 TYR B  98      -9.023 -43.987 -34.234  1.00  0.00           C  
ATOM   1534  CD2 TYR B  98      -7.122 -45.317 -33.710  1.00  0.00           C  
ATOM   1535  CE1 TYR B  98      -8.617 -43.908 -35.519  1.00  0.00           C  
ATOM   1536  CE2 TYR B  98      -6.709 -45.240 -35.000  1.00  0.00           C  
ATOM   1537  CZ  TYR B  98      -7.441 -44.536 -35.907  1.00  0.00           C  
ATOM   1538  OH  TYR B  98      -7.005 -44.453 -37.217  1.00  0.00           O  
ATOM   1539  H   TYR B  98      -9.366 -45.858 -29.659  1.00  0.00           H  
ATOM   1540  HA  TYR B  98     -10.759 -45.377 -32.218  1.00  0.00           H  
ATOM   1541 1HB  TYR B  98      -9.043 -43.763 -31.616  1.00  0.00           H  
ATOM   1542 2HB  TYR B  98      -7.875 -45.040 -31.295  1.00  0.00           H  
ATOM   1543  HD1 TYR B  98      -9.935 -43.505 -33.919  1.00  0.00           H  
ATOM   1544  HD2 TYR B  98      -6.540 -45.876 -32.983  1.00  0.00           H  
ATOM   1545  HE1 TYR B  98      -9.216 -43.351 -36.232  1.00  0.00           H  
ATOM   1546  HE2 TYR B  98      -5.790 -45.737 -35.308  1.00  0.00           H  
ATOM   1547  HH  TYR B  98      -6.123 -44.840 -37.279  1.00  0.00           H  
ATOM   1548  N   ILE B  99     -10.105 -47.448 -33.367  1.00  0.00           N  
ATOM   1549  CA  ILE B  99      -9.804 -48.693 -34.023  1.00  0.00           C  
ATOM   1550  C   ILE B  99      -9.203 -48.459 -35.390  1.00  0.00           C  
ATOM   1551  O   ILE B  99      -9.784 -47.775 -36.234  1.00  0.00           O  
ATOM   1552  CB  ILE B  99     -11.049 -49.614 -34.108  1.00  0.00           C  
ATOM   1553  CG1 ILE B  99     -11.544 -49.933 -32.654  1.00  0.00           C  
ATOM   1554  CG2 ILE B  99     -10.735 -50.884 -34.883  1.00  0.00           C  
ATOM   1555  CD1 ILE B  99     -12.807 -50.779 -32.553  1.00  0.00           C  
ATOM   1556  H   ILE B  99     -10.792 -46.818 -33.775  1.00  0.00           H  
ATOM   1557  HA  ILE B  99      -9.070 -49.237 -33.428  1.00  0.00           H  
ATOM   1558  HB  ILE B  99     -11.856 -49.076 -34.613  1.00  0.00           H  
ATOM   1559 1HG1 ILE B  99     -10.745 -50.413 -32.104  1.00  0.00           H  
ATOM   1560 2HG1 ILE B  99     -11.764 -48.984 -32.172  1.00  0.00           H  
ATOM   1561 1HG2 ILE B  99     -11.613 -51.499 -34.937  1.00  0.00           H  
ATOM   1562 2HG2 ILE B  99     -10.415 -50.644 -35.900  1.00  0.00           H  
ATOM   1563 3HG2 ILE B  99      -9.951 -51.424 -34.377  1.00  0.00           H  
ATOM   1564 1HD1 ILE B  99     -13.071 -50.901 -31.501  1.00  0.00           H  
ATOM   1565 2HD1 ILE B  99     -13.620 -50.291 -33.078  1.00  0.00           H  
ATOM   1566 3HD1 ILE B  99     -12.644 -51.757 -32.986  1.00  0.00           H  
ATOM   1567  N   ASP B 100      -8.026 -49.022 -35.610  1.00  0.00           N  
ATOM   1568  CA  ASP B 100      -7.326 -48.996 -36.899  1.00  0.00           C  
ATOM   1569  C   ASP B 100      -7.748 -50.191 -37.737  1.00  0.00           C  
ATOM   1570  O   ASP B 100      -7.537 -51.342 -37.336  1.00  0.00           O  
ATOM   1571  CB  ASP B 100      -5.816 -48.938 -36.720  1.00  0.00           C  
ATOM   1572  CG  ASP B 100      -5.020 -48.893 -38.039  1.00  0.00           C  
ATOM   1573  OD1 ASP B 100      -5.387 -49.570 -39.004  1.00  0.00           O  
ATOM   1574  OD2 ASP B 100      -4.049 -48.184 -38.076  1.00  0.00           O  
ATOM   1575  H   ASP B 100      -7.585 -49.533 -34.835  1.00  0.00           H  
ATOM   1576  HA  ASP B 100      -7.627 -48.100 -37.440  1.00  0.00           H  
ATOM   1577 1HB  ASP B 100      -5.562 -48.058 -36.128  1.00  0.00           H  
ATOM   1578 2HB  ASP B 100      -5.499 -49.810 -36.142  1.00  0.00           H  
ATOM   1579  N   PHE B 101      -8.348 -49.964 -38.887  1.00  0.00           N  
ATOM   1580  CA  PHE B 101      -8.870 -51.076 -39.674  1.00  0.00           C  
ATOM   1581  C   PHE B 101      -7.816 -52.113 -40.034  1.00  0.00           C  
ATOM   1582  O   PHE B 101      -8.097 -53.320 -40.010  1.00  0.00           O  
ATOM   1583  CB  PHE B 101      -9.582 -50.542 -40.940  1.00  0.00           C  
ATOM   1584  CG  PHE B 101     -11.002 -50.033 -40.644  1.00  0.00           C  
ATOM   1585  CD1 PHE B 101     -11.423 -48.734 -40.872  1.00  0.00           C  
ATOM   1586  CD2 PHE B 101     -11.903 -50.889 -40.103  1.00  0.00           C  
ATOM   1587  CE1 PHE B 101     -12.714 -48.359 -40.546  1.00  0.00           C  
ATOM   1588  CE2 PHE B 101     -13.179 -50.508 -39.769  1.00  0.00           C  
ATOM   1589  CZ  PHE B 101     -13.579 -49.255 -39.993  1.00  0.00           C  
ATOM   1590  H   PHE B 101      -8.437 -49.009 -39.239  1.00  0.00           H  
ATOM   1591  HA  PHE B 101      -9.648 -51.571 -39.094  1.00  0.00           H  
ATOM   1592 1HB  PHE B 101      -9.006 -49.711 -41.349  1.00  0.00           H  
ATOM   1593 2HB  PHE B 101      -9.625 -51.302 -41.710  1.00  0.00           H  
ATOM   1594  HD1 PHE B 101     -10.746 -48.011 -41.315  1.00  0.00           H  
ATOM   1595  HD2 PHE B 101     -11.590 -51.902 -39.952  1.00  0.00           H  
ATOM   1596  HE1 PHE B 101     -13.043 -47.366 -40.719  1.00  0.00           H  
ATOM   1597  HE2 PHE B 101     -13.869 -51.220 -39.327  1.00  0.00           H  
ATOM   1598  HZ  PHE B 101     -14.587 -48.968 -39.734  1.00  0.00           H  
ATOM   1599  N   ARG B 102      -6.620 -51.685 -40.358  1.00  0.00           N  
ATOM   1600  CA  ARG B 102      -5.661 -52.659 -40.799  1.00  0.00           C  
ATOM   1601  C   ARG B 102      -4.920 -53.269 -39.644  1.00  0.00           C  
ATOM   1602  O   ARG B 102      -4.676 -54.472 -39.630  1.00  0.00           O  
ATOM   1603  CB  ARG B 102      -4.687 -52.045 -41.783  1.00  0.00           C  
ATOM   1604  CG  ARG B 102      -5.319 -51.686 -43.126  1.00  0.00           C  
ATOM   1605  CD  ARG B 102      -4.336 -51.110 -44.079  1.00  0.00           C  
ATOM   1606  NE  ARG B 102      -3.855 -49.807 -43.625  1.00  0.00           N  
ATOM   1607  CZ  ARG B 102      -2.864 -49.087 -44.195  1.00  0.00           C  
ATOM   1608  NH1 ARG B 102      -2.239 -49.531 -45.269  1.00  0.00           N  
ATOM   1609  NH2 ARG B 102      -2.520 -47.923 -43.663  1.00  0.00           N  
ATOM   1610  H   ARG B 102      -6.355 -50.700 -40.241  1.00  0.00           H  
ATOM   1611  HA  ARG B 102      -6.191 -53.446 -41.334  1.00  0.00           H  
ATOM   1612 1HB  ARG B 102      -4.265 -51.139 -41.347  1.00  0.00           H  
ATOM   1613 2HB  ARG B 102      -3.867 -52.736 -41.967  1.00  0.00           H  
ATOM   1614 1HG  ARG B 102      -5.742 -52.586 -43.566  1.00  0.00           H  
ATOM   1615 2HG  ARG B 102      -6.117 -50.959 -42.966  1.00  0.00           H  
ATOM   1616 1HD  ARG B 102      -3.486 -51.784 -44.170  1.00  0.00           H  
ATOM   1617 2HD  ARG B 102      -4.814 -50.985 -45.052  1.00  0.00           H  
ATOM   1618  HE  ARG B 102      -4.292 -49.422 -42.799  1.00  0.00           H  
ATOM   1619 1HH1 ARG B 102      -2.496 -50.417 -45.677  1.00  0.00           H  
ATOM   1620 2HH1 ARG B 102      -1.497 -48.986 -45.685  1.00  0.00           H  
ATOM   1621 1HH2 ARG B 102      -2.999 -47.584 -42.836  1.00  0.00           H  
ATOM   1622 2HH2 ARG B 102      -1.778 -47.375 -44.076  1.00  0.00           H  
ATOM   1623  N   LYS B 103      -4.569 -52.451 -38.655  1.00  0.00           N  
ATOM   1624  CA  LYS B 103      -3.727 -52.969 -37.565  1.00  0.00           C  
ATOM   1625  C   LYS B 103      -4.515 -53.655 -36.438  1.00  0.00           C  
ATOM   1626  O   LYS B 103      -4.015 -54.602 -35.824  1.00  0.00           O  
ATOM   1627  CB  LYS B 103      -2.844 -51.874 -36.969  1.00  0.00           C  
ATOM   1628  CG  LYS B 103      -1.795 -51.321 -37.942  1.00  0.00           C  
ATOM   1629  CD  LYS B 103      -0.706 -50.479 -37.230  1.00  0.00           C  
ATOM   1630  CE  LYS B 103      -1.206 -49.128 -36.697  1.00  0.00           C  
ATOM   1631  NZ  LYS B 103      -1.591 -48.172 -37.781  1.00  0.00           N  
ATOM   1632  H   LYS B 103      -4.847 -51.460 -38.699  1.00  0.00           H  
ATOM   1633  HA  LYS B 103      -3.055 -53.718 -37.988  1.00  0.00           H  
ATOM   1634 1HB  LYS B 103      -3.477 -51.058 -36.642  1.00  0.00           H  
ATOM   1635 2HB  LYS B 103      -2.332 -52.262 -36.091  1.00  0.00           H  
ATOM   1636 1HG  LYS B 103      -1.318 -52.154 -38.459  1.00  0.00           H  
ATOM   1637 2HG  LYS B 103      -2.303 -50.706 -38.687  1.00  0.00           H  
ATOM   1638 1HD  LYS B 103      -0.304 -51.051 -36.394  1.00  0.00           H  
ATOM   1639 2HD  LYS B 103       0.106 -50.289 -37.931  1.00  0.00           H  
ATOM   1640 1HE  LYS B 103      -2.069 -49.289 -36.057  1.00  0.00           H  
ATOM   1641 2HE  LYS B 103      -0.410 -48.678 -36.104  1.00  0.00           H  
ATOM   1642 1HZ  LYS B 103      -1.913 -47.312 -37.372  1.00  0.00           H  
ATOM   1643 2HZ  LYS B 103      -0.809 -47.985 -38.380  1.00  0.00           H  
ATOM   1644 3HZ  LYS B 103      -2.365 -48.557 -38.339  1.00  0.00           H  
ATOM   1645  N   ASP B 104      -5.744 -53.192 -36.176  1.00  0.00           N  
ATOM   1646  CA  ASP B 104      -6.554 -53.748 -35.103  1.00  0.00           C  
ATOM   1647  C   ASP B 104      -7.548 -54.775 -35.597  1.00  0.00           C  
ATOM   1648  O   ASP B 104      -7.848 -55.715 -34.879  1.00  0.00           O  
ATOM   1649  CB  ASP B 104      -7.289 -52.678 -34.334  1.00  0.00           C  
ATOM   1650  CG  ASP B 104      -6.381 -51.748 -33.557  1.00  0.00           C  
ATOM   1651  OD1 ASP B 104      -5.646 -52.225 -32.702  1.00  0.00           O  
ATOM   1652  OD2 ASP B 104      -6.454 -50.544 -33.790  1.00  0.00           O  
ATOM   1653  H   ASP B 104      -6.142 -52.424 -36.713  1.00  0.00           H  
ATOM   1654  HA  ASP B 104      -5.890 -54.246 -34.397  1.00  0.00           H  
ATOM   1655 1HB  ASP B 104      -7.885 -52.100 -35.020  1.00  0.00           H  
ATOM   1656 2HB  ASP B 104      -7.952 -53.176 -33.667  1.00  0.00           H  
ATOM   1657  N   LEU B 105      -8.099 -54.592 -36.795  1.00  0.00           N  
ATOM   1658  CA  LEU B 105      -9.078 -55.581 -37.277  1.00  0.00           C  
ATOM   1659  C   LEU B 105      -8.511 -56.492 -38.390  1.00  0.00           C  
ATOM   1660  O   LEU B 105      -8.979 -57.617 -38.574  1.00  0.00           O  
ATOM   1661  CB  LEU B 105     -10.340 -54.861 -37.746  1.00  0.00           C  
ATOM   1662  CG  LEU B 105     -11.034 -53.966 -36.684  1.00  0.00           C  
ATOM   1663  CD1 LEU B 105     -12.193 -53.287 -37.334  1.00  0.00           C  
ATOM   1664  CD2 LEU B 105     -11.507 -54.769 -35.479  1.00  0.00           C  
ATOM   1665  H   LEU B 105      -7.856 -53.757 -37.329  1.00  0.00           H  
ATOM   1666  HA  LEU B 105      -9.367 -56.217 -36.441  1.00  0.00           H  
ATOM   1667 1HB  LEU B 105     -10.098 -54.247 -38.613  1.00  0.00           H  
ATOM   1668 2HB  LEU B 105     -11.057 -55.613 -38.045  1.00  0.00           H  
ATOM   1669  HG  LEU B 105     -10.329 -53.213 -36.361  1.00  0.00           H  
ATOM   1670 1HD1 LEU B 105     -12.673 -52.612 -36.651  1.00  0.00           H  
ATOM   1671 2HD1 LEU B 105     -11.829 -52.749 -38.130  1.00  0.00           H  
ATOM   1672 3HD1 LEU B 105     -12.911 -54.025 -37.683  1.00  0.00           H  
ATOM   1673 1HD2 LEU B 105     -11.984 -54.111 -34.757  1.00  0.00           H  
ATOM   1674 2HD2 LEU B 105     -12.220 -55.499 -35.819  1.00  0.00           H  
ATOM   1675 3HD2 LEU B 105     -10.676 -55.260 -34.987  1.00  0.00           H  
ATOM   1676  N   GLY B 106      -7.525 -56.004 -39.157  1.00  0.00           N  
ATOM   1677  CA  GLY B 106      -6.995 -56.780 -40.273  1.00  0.00           C  
ATOM   1678  C   GLY B 106      -7.780 -56.566 -41.579  1.00  0.00           C  
ATOM   1679  O   GLY B 106      -7.746 -57.415 -42.473  1.00  0.00           O  
ATOM   1680  H   GLY B 106      -7.171 -55.067 -39.005  1.00  0.00           H  
ATOM   1681 1HA  GLY B 106      -5.953 -56.507 -40.427  1.00  0.00           H  
ATOM   1682 2HA  GLY B 106      -7.007 -57.836 -40.007  1.00  0.00           H  
ATOM   1683  N   TRP B 107      -8.499 -55.439 -41.652  1.00  0.00           N  
ATOM   1684  CA  TRP B 107      -9.358 -54.991 -42.756  1.00  0.00           C  
ATOM   1685  C   TRP B 107      -8.695 -54.133 -43.866  1.00  0.00           C  
ATOM   1686  O   TRP B 107      -8.753 -52.894 -43.888  1.00  0.00           O  
ATOM   1687  CB  TRP B 107     -10.579 -54.237 -42.198  1.00  0.00           C  
ATOM   1688  CG  TRP B 107     -11.555 -55.074 -41.364  1.00  0.00           C  
ATOM   1689  CD1 TRP B 107     -11.380 -56.331 -40.852  1.00  0.00           C  
ATOM   1690  CD2 TRP B 107     -12.875 -54.668 -40.942  1.00  0.00           C  
ATOM   1691  NE1 TRP B 107     -12.487 -56.706 -40.147  1.00  0.00           N  
ATOM   1692  CE2 TRP B 107     -13.403 -55.701 -40.186  1.00  0.00           C  
ATOM   1693  CE3 TRP B 107     -13.628 -53.538 -41.142  1.00  0.00           C  
ATOM   1694  CZ2 TRP B 107     -14.652 -55.611 -39.613  1.00  0.00           C  
ATOM   1695  CZ3 TRP B 107     -14.883 -53.444 -40.579  1.00  0.00           C  
ATOM   1696  CH2 TRP B 107     -15.372 -54.443 -39.833  1.00  0.00           C  
ATOM   1697  H   TRP B 107      -8.420 -54.812 -40.869  1.00  0.00           H  
ATOM   1698  HA  TRP B 107      -9.736 -55.893 -43.238  1.00  0.00           H  
ATOM   1699 1HB  TRP B 107     -10.235 -53.444 -41.564  1.00  0.00           H  
ATOM   1700 2HB  TRP B 107     -11.136 -53.789 -43.022  1.00  0.00           H  
ATOM   1701  HD1 TRP B 107     -10.500 -56.955 -40.968  1.00  0.00           H  
ATOM   1702  HE1 TRP B 107     -12.595 -57.589 -39.669  1.00  0.00           H  
ATOM   1703  HE3 TRP B 107     -13.231 -52.744 -41.734  1.00  0.00           H  
ATOM   1704  HZ2 TRP B 107     -15.073 -56.414 -39.009  1.00  0.00           H  
ATOM   1705  HZ3 TRP B 107     -15.464 -52.539 -40.750  1.00  0.00           H  
ATOM   1706  HH2 TRP B 107     -16.352 -54.329 -39.400  1.00  0.00           H  
ATOM   1707  N   LYS B 108      -8.109 -54.821 -44.832  1.00  0.00           N  
ATOM   1708  CA  LYS B 108      -7.376 -54.207 -45.933  1.00  0.00           C  
ATOM   1709  C   LYS B 108      -8.331 -53.726 -47.054  1.00  0.00           C  
ATOM   1710  O   LYS B 108      -7.904 -53.165 -48.048  1.00  0.00           O  
ATOM   1711  CB  LYS B 108      -6.333 -55.164 -46.495  1.00  0.00           C  
ATOM   1712  CG  LYS B 108      -5.196 -55.496 -45.503  1.00  0.00           C  
ATOM   1713  CD  LYS B 108      -4.049 -56.300 -46.170  1.00  0.00           C  
ATOM   1714  CE  LYS B 108      -4.434 -57.764 -46.486  1.00  0.00           C  
ATOM   1715  NZ  LYS B 108      -4.574 -58.594 -45.267  1.00  0.00           N  
ATOM   1716  H   LYS B 108      -8.120 -55.834 -44.762  1.00  0.00           H  
ATOM   1717  HA  LYS B 108      -6.830 -53.342 -45.557  1.00  0.00           H  
ATOM   1718 1HB  LYS B 108      -6.840 -56.091 -46.767  1.00  0.00           H  
ATOM   1719 2HB  LYS B 108      -5.897 -54.745 -47.400  1.00  0.00           H  
ATOM   1720 1HG  LYS B 108      -4.790 -54.566 -45.104  1.00  0.00           H  
ATOM   1721 2HG  LYS B 108      -5.611 -56.068 -44.672  1.00  0.00           H  
ATOM   1722 1HD  LYS B 108      -3.760 -55.807 -47.099  1.00  0.00           H  
ATOM   1723 2HD  LYS B 108      -3.185 -56.306 -45.505  1.00  0.00           H  
ATOM   1724 1HE  LYS B 108      -5.377 -57.786 -47.023  1.00  0.00           H  
ATOM   1725 2HE  LYS B 108      -3.665 -58.204 -47.118  1.00  0.00           H  
ATOM   1726 1HZ  LYS B 108      -4.831 -59.551 -45.545  1.00  0.00           H  
ATOM   1727 2HZ  LYS B 108      -3.712 -58.624 -44.764  1.00  0.00           H  
ATOM   1728 3HZ  LYS B 108      -5.298 -58.229 -44.666  1.00  0.00           H  
ATOM   1729  N   TRP B 109      -9.621 -54.008 -46.926  1.00  0.00           N  
ATOM   1730  CA  TRP B 109     -10.593 -53.668 -47.970  1.00  0.00           C  
ATOM   1731  C   TRP B 109     -11.259 -52.286 -47.813  1.00  0.00           C  
ATOM   1732  O   TRP B 109     -11.995 -51.882 -48.704  1.00  0.00           O  
ATOM   1733  CB  TRP B 109     -11.711 -54.688 -48.023  1.00  0.00           C  
ATOM   1734  CG  TRP B 109     -12.350 -55.019 -46.676  1.00  0.00           C  
ATOM   1735  CD1 TRP B 109     -11.933 -56.003 -45.853  1.00  0.00           C  
ATOM   1736  CD2 TRP B 109     -13.530 -54.450 -46.038  1.00  0.00           C  
ATOM   1737  NE1 TRP B 109     -12.735 -56.086 -44.752  1.00  0.00           N  
ATOM   1738  CE2 TRP B 109     -13.718 -55.149 -44.843  1.00  0.00           C  
ATOM   1739  CE3 TRP B 109     -14.427 -53.437 -46.376  1.00  0.00           C  
ATOM   1740  CZ2 TRP B 109     -14.764 -54.872 -43.982  1.00  0.00           C  
ATOM   1741  CZ3 TRP B 109     -15.480 -53.163 -45.494  1.00  0.00           C  
ATOM   1742  CH2 TRP B 109     -15.637 -53.859 -44.331  1.00  0.00           C  
ATOM   1743  H   TRP B 109      -9.927 -54.470 -46.083  1.00  0.00           H  
ATOM   1744  HA  TRP B 109     -10.072 -53.673 -48.924  1.00  0.00           H  
ATOM   1745 1HB  TRP B 109     -12.503 -54.302 -48.665  1.00  0.00           H  
ATOM   1746 2HB  TRP B 109     -11.359 -55.541 -48.484  1.00  0.00           H  
ATOM   1747  HD1 TRP B 109     -11.075 -56.634 -46.050  1.00  0.00           H  
ATOM   1748  HE1 TRP B 109     -12.618 -56.755 -43.995  1.00  0.00           H  
ATOM   1749  HE3 TRP B 109     -14.318 -52.876 -47.305  1.00  0.00           H  
ATOM   1750  HZ2 TRP B 109     -14.910 -55.427 -43.055  1.00  0.00           H  
ATOM   1751  HZ3 TRP B 109     -16.174 -52.386 -45.763  1.00  0.00           H  
ATOM   1752  HH2 TRP B 109     -16.472 -53.620 -43.674  1.00  0.00           H  
ATOM   1753  N   ILE B 110     -11.053 -51.549 -46.710  1.00  0.00           N  
ATOM   1754  CA  ILE B 110     -11.702 -50.231 -46.631  1.00  0.00           C  
ATOM   1755  C   ILE B 110     -10.776 -49.130 -47.125  1.00  0.00           C  
ATOM   1756  O   ILE B 110      -9.669 -48.935 -46.613  1.00  0.00           O  
ATOM   1757  CB  ILE B 110     -12.210 -49.837 -45.212  1.00  0.00           C  
ATOM   1758  CG1 ILE B 110     -13.264 -50.799 -44.779  1.00  0.00           C  
ATOM   1759  CG2 ILE B 110     -12.731 -48.371 -45.192  1.00  0.00           C  
ATOM   1760  CD1 ILE B 110     -13.739 -50.650 -43.384  1.00  0.00           C  
ATOM   1761  H   ILE B 110     -10.449 -51.882 -45.967  1.00  0.00           H  
ATOM   1762  HA  ILE B 110     -12.565 -50.238 -47.293  1.00  0.00           H  
ATOM   1763  HB  ILE B 110     -11.385 -49.924 -44.500  1.00  0.00           H  
ATOM   1764 1HG1 ILE B 110     -14.110 -50.696 -45.446  1.00  0.00           H  
ATOM   1765 2HG1 ILE B 110     -12.853 -51.794 -44.867  1.00  0.00           H  
ATOM   1766 1HG2 ILE B 110     -13.061 -48.088 -44.204  1.00  0.00           H  
ATOM   1767 2HG2 ILE B 110     -11.933 -47.693 -45.470  1.00  0.00           H  
ATOM   1768 3HG2 ILE B 110     -13.557 -48.259 -45.894  1.00  0.00           H  
ATOM   1769 1HD1 ILE B 110     -14.483 -51.408 -43.172  1.00  0.00           H  
ATOM   1770 2HD1 ILE B 110     -12.894 -50.773 -42.735  1.00  0.00           H  
ATOM   1771 3HD1 ILE B 110     -14.182 -49.681 -43.219  1.00  0.00           H  
ATOM   1772  N   HIS B 111     -11.249 -48.423 -48.174  1.00  0.00           N  
ATOM   1773  CA  HIS B 111     -10.468 -47.374 -48.816  1.00  0.00           C  
ATOM   1774  C   HIS B 111     -10.317 -46.198 -47.898  1.00  0.00           C  
ATOM   1775  O   HIS B 111      -9.193 -45.742 -47.615  1.00  0.00           O  
ATOM   1776  CB  HIS B 111     -11.133 -46.905 -50.125  1.00  0.00           C  
ATOM   1777  CG  HIS B 111     -10.388 -45.888 -50.884  1.00  0.00           C  
ATOM   1778  ND1 HIS B 111      -9.263 -46.182 -51.622  1.00  0.00           N  
ATOM   1779  CD2 HIS B 111     -10.607 -44.563 -51.036  1.00  0.00           C  
ATOM   1780  CE1 HIS B 111      -8.820 -45.078 -52.199  1.00  0.00           C  
ATOM   1781  NE2 HIS B 111      -9.617 -44.082 -51.858  1.00  0.00           N  
ATOM   1782  H   HIS B 111     -12.190 -48.593 -48.525  1.00  0.00           H  
ATOM   1783  HA  HIS B 111      -9.482 -47.747 -49.078  1.00  0.00           H  
ATOM   1784 1HB  HIS B 111     -11.309 -47.757 -50.772  1.00  0.00           H  
ATOM   1785 2HB  HIS B 111     -12.073 -46.454 -49.915  1.00  0.00           H  
ATOM   1786  HD2 HIS B 111     -11.420 -43.988 -50.589  1.00  0.00           H  
ATOM   1787  HE1 HIS B 111      -7.947 -45.002 -52.846  1.00  0.00           H  
ATOM   1788  HE2 HIS B 111      -9.519 -43.120 -52.153  1.00  0.00           H  
ATOM   1789  N   GLU B 112     -11.460 -45.735 -47.415  1.00  0.00           N  
ATOM   1790  CA  GLU B 112     -11.456 -44.617 -46.501  1.00  0.00           C  
ATOM   1791  C   GLU B 112     -12.683 -44.792 -45.566  1.00  0.00           C  
ATOM   1792  O   GLU B 112     -13.740 -45.240 -45.990  1.00  0.00           O  
ATOM   1793  CB  GLU B 112     -11.472 -43.335 -47.322  1.00  0.00           C  
ATOM   1794  CG  GLU B 112     -11.464 -42.074 -46.543  1.00  0.00           C  
ATOM   1795  CD  GLU B 112     -10.075 -41.752 -45.906  1.00  0.00           C  
ATOM   1796  OE1 GLU B 112      -9.051 -41.948 -46.557  1.00  0.00           O  
ATOM   1797  OE2 GLU B 112     -10.055 -41.238 -44.801  1.00  0.00           O  
ATOM   1798  H   GLU B 112     -12.323 -46.173 -47.720  1.00  0.00           H  
ATOM   1799  HA  GLU B 112     -10.543 -44.650 -45.919  1.00  0.00           H  
ATOM   1800 1HB  GLU B 112     -10.593 -43.310 -47.955  1.00  0.00           H  
ATOM   1801 2HB  GLU B 112     -12.347 -43.328 -47.977  1.00  0.00           H  
ATOM   1802 1HG  GLU B 112     -11.719 -41.254 -47.210  1.00  0.00           H  
ATOM   1803 2HG  GLU B 112     -12.230 -42.131 -45.775  1.00  0.00           H  
ATOM   1804  N   PRO B 113     -12.547 -44.535 -44.253  1.00  0.00           N  
ATOM   1805  CA  PRO B 113     -11.431 -44.094 -43.429  1.00  0.00           C  
ATOM   1806  C   PRO B 113     -10.418 -45.167 -43.184  1.00  0.00           C  
ATOM   1807  O   PRO B 113     -10.657 -46.332 -43.498  1.00  0.00           O  
ATOM   1808  CB  PRO B 113     -12.105 -43.689 -42.143  1.00  0.00           C  
ATOM   1809  CG  PRO B 113     -13.302 -44.571 -42.047  1.00  0.00           C  
ATOM   1810  CD  PRO B 113     -13.763 -44.763 -43.489  1.00  0.00           C  
ATOM   1811  HA  PRO B 113     -10.946 -43.218 -43.885  1.00  0.00           H  
ATOM   1812 1HB  PRO B 113     -11.418 -43.826 -41.309  1.00  0.00           H  
ATOM   1813 2HB  PRO B 113     -12.354 -42.626 -42.180  1.00  0.00           H  
ATOM   1814 1HG  PRO B 113     -13.049 -45.486 -41.520  1.00  0.00           H  
ATOM   1815 2HG  PRO B 113     -14.079 -44.079 -41.439  1.00  0.00           H  
ATOM   1816 1HD  PRO B 113     -14.109 -45.793 -43.650  1.00  0.00           H  
ATOM   1817 2HD  PRO B 113     -14.526 -44.023 -43.768  1.00  0.00           H  
ATOM   1818  N   LYS B 114      -9.293 -44.781 -42.610  1.00  0.00           N  
ATOM   1819  CA  LYS B 114      -8.298 -45.777 -42.253  1.00  0.00           C  
ATOM   1820  C   LYS B 114      -8.605 -46.393 -40.865  1.00  0.00           C  
ATOM   1821  O   LYS B 114      -8.068 -47.445 -40.510  1.00  0.00           O  
ATOM   1822  CB  LYS B 114      -6.896 -45.166 -42.286  1.00  0.00           C  
ATOM   1823  CG  LYS B 114      -6.517 -44.538 -43.635  1.00  0.00           C  
ATOM   1824  CD  LYS B 114      -6.624 -45.535 -44.802  1.00  0.00           C  
ATOM   1825  CE  LYS B 114      -6.079 -44.931 -46.118  1.00  0.00           C  
ATOM   1826  NZ  LYS B 114      -6.367 -45.830 -47.325  1.00  0.00           N  
ATOM   1827  H   LYS B 114      -9.121 -43.804 -42.416  1.00  0.00           H  
ATOM   1828  HA  LYS B 114      -8.336 -46.584 -42.990  1.00  0.00           H  
ATOM   1829 1HB  LYS B 114      -6.827 -44.385 -41.531  1.00  0.00           H  
ATOM   1830 2HB  LYS B 114      -6.152 -45.923 -42.040  1.00  0.00           H  
ATOM   1831 1HG  LYS B 114      -7.187 -43.695 -43.845  1.00  0.00           H  
ATOM   1832 2HG  LYS B 114      -5.495 -44.165 -43.583  1.00  0.00           H  
ATOM   1833 1HD  LYS B 114      -6.072 -46.447 -44.566  1.00  0.00           H  
ATOM   1834 2HD  LYS B 114      -7.677 -45.798 -44.957  1.00  0.00           H  
ATOM   1835 1HE  LYS B 114      -6.531 -43.948 -46.288  1.00  0.00           H  
ATOM   1836 2HE  LYS B 114      -5.000 -44.811 -46.024  1.00  0.00           H  
ATOM   1837 1HZ  LYS B 114      -5.992 -45.407 -48.155  1.00  0.00           H  
ATOM   1838 2HZ  LYS B 114      -5.962 -46.740 -47.200  1.00  0.00           H  
ATOM   1839 3HZ  LYS B 114      -7.408 -45.917 -47.439  1.00  0.00           H  
ATOM   1840  N   GLY B 115      -9.488 -45.727 -40.116  1.00  0.00           N  
ATOM   1841  CA  GLY B 115      -9.898 -46.135 -38.774  1.00  0.00           C  
ATOM   1842  C   GLY B 115     -10.985 -45.216 -38.197  1.00  0.00           C  
ATOM   1843  O   GLY B 115     -11.352 -44.214 -38.813  1.00  0.00           O  
ATOM   1844  H   GLY B 115      -9.887 -44.889 -40.506  1.00  0.00           H  
ATOM   1845 1HA  GLY B 115     -10.267 -47.163 -38.804  1.00  0.00           H  
ATOM   1846 2HA  GLY B 115      -9.030 -46.125 -38.114  1.00  0.00           H  
ATOM   1847  N   TYR B 116     -11.512 -45.547 -37.020  1.00  0.00           N  
ATOM   1848  CA  TYR B 116     -12.589 -44.701 -36.500  1.00  0.00           C  
ATOM   1849  C   TYR B 116     -12.709 -44.733 -34.979  1.00  0.00           C  
ATOM   1850  O   TYR B 116     -12.112 -45.579 -34.316  1.00  0.00           O  
ATOM   1851  CB  TYR B 116     -13.918 -45.130 -37.133  1.00  0.00           C  
ATOM   1852  CG  TYR B 116     -14.489 -46.400 -36.595  1.00  0.00           C  
ATOM   1853  CD1 TYR B 116     -14.012 -47.673 -36.956  1.00  0.00           C  
ATOM   1854  CD2 TYR B 116     -15.577 -46.288 -35.793  1.00  0.00           C  
ATOM   1855  CE1 TYR B 116     -14.638 -48.809 -36.457  1.00  0.00           C  
ATOM   1856  CE2 TYR B 116     -16.199 -47.395 -35.322  1.00  0.00           C  
ATOM   1857  CZ  TYR B 116     -15.750 -48.649 -35.632  1.00  0.00           C  
ATOM   1858  OH  TYR B 116     -16.421 -49.758 -35.118  1.00  0.00           O  
ATOM   1859  H   TYR B 116     -11.157 -46.369 -36.533  1.00  0.00           H  
ATOM   1860  HA  TYR B 116     -12.377 -43.672 -36.783  1.00  0.00           H  
ATOM   1861 1HB  TYR B 116     -14.655 -44.345 -36.972  1.00  0.00           H  
ATOM   1862 2HB  TYR B 116     -13.796 -45.241 -38.214  1.00  0.00           H  
ATOM   1863  HD1 TYR B 116     -13.149 -47.766 -37.616  1.00  0.00           H  
ATOM   1864  HD2 TYR B 116     -15.955 -45.298 -35.534  1.00  0.00           H  
ATOM   1865  HE1 TYR B 116     -14.273 -49.803 -36.714  1.00  0.00           H  
ATOM   1866  HE2 TYR B 116     -17.059 -47.284 -34.691  1.00  0.00           H  
ATOM   1867  HH  TYR B 116     -17.208 -49.459 -34.608  1.00  0.00           H  
ATOM   1868  N   HIS B 117     -13.501 -43.808 -34.423  1.00  0.00           N  
ATOM   1869  CA  HIS B 117     -13.728 -43.786 -32.978  1.00  0.00           C  
ATOM   1870  C   HIS B 117     -14.993 -44.592 -32.683  1.00  0.00           C  
ATOM   1871  O   HIS B 117     -16.113 -44.196 -33.007  1.00  0.00           O  
ATOM   1872  CB  HIS B 117     -13.799 -42.329 -32.433  1.00  0.00           C  
ATOM   1873  CG  HIS B 117     -12.432 -41.565 -32.581  1.00  0.00           C  
ATOM   1874  ND1 HIS B 117     -11.456 -41.595 -31.607  1.00  0.00           N  
ATOM   1875  CD2 HIS B 117     -11.923 -40.808 -33.586  1.00  0.00           C  
ATOM   1876  CE1 HIS B 117     -10.399 -40.895 -32.012  1.00  0.00           C  
ATOM   1877  NE2 HIS B 117     -10.648 -40.415 -33.203  1.00  0.00           N  
ATOM   1878  H   HIS B 117     -13.959 -43.126 -35.010  1.00  0.00           H  
ATOM   1879  HA  HIS B 117     -12.906 -44.277 -32.463  1.00  0.00           H  
ATOM   1880 1HB  HIS B 117     -14.574 -41.773 -32.947  1.00  0.00           H  
ATOM   1881 2HB  HIS B 117     -14.066 -42.352 -31.373  1.00  0.00           H  
ATOM   1882  HD2 HIS B 117     -12.412 -40.572 -34.529  1.00  0.00           H  
ATOM   1883  HE1 HIS B 117      -9.470 -40.759 -31.451  1.00  0.00           H  
ATOM   1884  HE2 HIS B 117      -9.963 -39.853 -33.758  1.00  0.00           H  
ATOM   1885  N   ALA B 118     -14.754 -45.776 -32.135  1.00  0.00           N  
ATOM   1886  CA  ALA B 118     -15.759 -46.791 -31.869  1.00  0.00           C  
ATOM   1887  C   ALA B 118     -16.249 -46.681 -30.478  1.00  0.00           C  
ATOM   1888  O   ALA B 118     -17.432 -46.841 -30.169  1.00  0.00           O  
ATOM   1889  CB  ALA B 118     -15.155 -48.158 -32.080  1.00  0.00           C  
ATOM   1890  H   ALA B 118     -13.793 -45.973 -31.858  1.00  0.00           H  
ATOM   1891  HA  ALA B 118     -16.588 -46.648 -32.553  1.00  0.00           H  
ATOM   1892 1HB  ALA B 118     -15.900 -48.915 -31.910  1.00  0.00           H  
ATOM   1893 2HB  ALA B 118     -14.783 -48.237 -33.081  1.00  0.00           H  
ATOM   1894 3HB  ALA B 118     -14.329 -48.292 -31.383  1.00  0.00           H  
ATOM   1895  N   ASN B 119     -15.287 -46.401 -29.636  1.00  0.00           N  
ATOM   1896  CA  ASN B 119     -15.405 -46.347 -28.203  1.00  0.00           C  
ATOM   1897  C   ASN B 119     -15.806 -47.704 -27.650  1.00  0.00           C  
ATOM   1898  O   ASN B 119     -15.888 -48.712 -28.368  1.00  0.00           O  
ATOM   1899  CB  ASN B 119     -16.450 -45.310 -27.879  1.00  0.00           C  
ATOM   1900  CG  ASN B 119     -16.090 -44.039 -28.465  1.00  0.00           C  
ATOM   1901  OD1 ASN B 119     -14.880 -43.702 -28.561  1.00  0.00           O  
ATOM   1902  ND2 ASN B 119     -17.108 -43.298 -28.903  1.00  0.00           N  
ATOM   1903  H   ASN B 119     -14.355 -46.243 -30.016  1.00  0.00           H  
ATOM   1904  HA  ASN B 119     -14.470 -46.080 -27.753  1.00  0.00           H  
ATOM   1905 1HB  ASN B 119     -17.412 -45.586 -28.214  1.00  0.00           H  
ATOM   1906 2HB  ASN B 119     -16.513 -45.182 -26.822  1.00  0.00           H  
ATOM   1907 1HD2 ASN B 119     -16.938 -42.411 -29.335  1.00  0.00           H  
ATOM   1908 2HD2 ASN B 119     -18.078 -43.644 -28.830  1.00  0.00           H  
ATOM   1909  N   PHE B 120     -16.091 -47.731 -26.383  1.00  0.00           N  
ATOM   1910  CA  PHE B 120     -16.558 -48.954 -25.767  1.00  0.00           C  
ATOM   1911  C   PHE B 120     -17.162 -48.644 -24.451  1.00  0.00           C  
ATOM   1912  O   PHE B 120     -16.951 -47.567 -23.897  1.00  0.00           O  
ATOM   1913  CB  PHE B 120     -15.451 -50.018 -25.632  1.00  0.00           C  
ATOM   1914  CG  PHE B 120     -14.323 -49.687 -24.716  1.00  0.00           C  
ATOM   1915  CD1 PHE B 120     -14.294 -50.096 -23.428  1.00  0.00           C  
ATOM   1916  CD2 PHE B 120     -13.292 -48.957 -25.165  1.00  0.00           C  
ATOM   1917  CE1 PHE B 120     -13.219 -49.790 -22.634  1.00  0.00           C  
ATOM   1918  CE2 PHE B 120     -12.204 -48.629 -24.355  1.00  0.00           C  
ATOM   1919  CZ  PHE B 120     -12.177 -49.056 -23.096  1.00  0.00           C  
ATOM   1920  H   PHE B 120     -15.942 -46.887 -25.832  1.00  0.00           H  
ATOM   1921  HA  PHE B 120     -17.348 -49.371 -26.380  1.00  0.00           H  
ATOM   1922 1HB  PHE B 120     -15.901 -50.949 -25.284  1.00  0.00           H  
ATOM   1923 2HB  PHE B 120     -15.025 -50.236 -26.615  1.00  0.00           H  
ATOM   1924  HD1 PHE B 120     -15.114 -50.694 -23.030  1.00  0.00           H  
ATOM   1925  HD2 PHE B 120     -13.345 -48.643 -26.173  1.00  0.00           H  
ATOM   1926  HE1 PHE B 120     -13.197 -50.139 -21.651  1.00  0.00           H  
ATOM   1927  HE2 PHE B 120     -11.375 -48.039 -24.726  1.00  0.00           H  
ATOM   1928  HZ  PHE B 120     -11.334 -48.828 -22.449  1.00  0.00           H  
ATOM   1929  N   ALA B 121     -26.980 -47.611 -27.282  1.00  0.00           N  
ATOM   1930  CA  ALA B 121     -27.275 -47.094 -28.604  1.00  0.00           C  
ATOM   1931  C   ALA B 121     -26.020 -46.917 -29.431  1.00  0.00           C  
ATOM   1932  O   ALA B 121     -24.998 -46.340 -29.002  1.00  0.00           O  
ATOM   1933  CB  ALA B 121     -27.995 -45.773 -28.499  1.00  0.00           C  
ATOM   1934  H   ALA B 121     -26.224 -47.206 -26.728  1.00  0.00           H  
ATOM   1935  HA  ALA B 121     -27.921 -47.806 -29.111  1.00  0.00           H  
ATOM   1936 1HB  ALA B 121     -28.232 -45.418 -29.501  1.00  0.00           H  
ATOM   1937 2HB  ALA B 121     -28.918 -45.909 -27.929  1.00  0.00           H  
ATOM   1938 3HB  ALA B 121     -27.350 -45.054 -27.998  1.00  0.00           H  
ATOM   1939  N   LEU B 122     -26.145 -47.419 -30.640  1.00  0.00           N  
ATOM   1940  CA  LEU B 122     -25.083 -47.391 -31.612  1.00  0.00           C  
ATOM   1941  C   LEU B 122     -25.373 -46.503 -32.831  1.00  0.00           C  
ATOM   1942  O   LEU B 122     -26.517 -46.334 -33.265  1.00  0.00           O  
ATOM   1943  CB  LEU B 122     -24.785 -48.818 -32.110  1.00  0.00           C  
ATOM   1944  CG  LEU B 122     -24.389 -49.901 -31.057  1.00  0.00           C  
ATOM   1945  CD1 LEU B 122     -24.271 -51.224 -31.737  1.00  0.00           C  
ATOM   1946  CD2 LEU B 122     -23.068 -49.558 -30.428  1.00  0.00           C  
ATOM   1947  H   LEU B 122     -27.018 -47.862 -30.893  1.00  0.00           H  
ATOM   1948  HA  LEU B 122     -24.211 -47.020 -31.103  1.00  0.00           H  
ATOM   1949 1HB  LEU B 122     -25.646 -49.184 -32.668  1.00  0.00           H  
ATOM   1950 2HB  LEU B 122     -23.942 -48.737 -32.792  1.00  0.00           H  
ATOM   1951  HG  LEU B 122     -25.159 -49.971 -30.291  1.00  0.00           H  
ATOM   1952 1HD1 LEU B 122     -23.999 -51.981 -31.007  1.00  0.00           H  
ATOM   1953 2HD1 LEU B 122     -25.226 -51.484 -32.194  1.00  0.00           H  
ATOM   1954 3HD1 LEU B 122     -23.502 -51.161 -32.497  1.00  0.00           H  
ATOM   1955 1HD2 LEU B 122     -22.796 -50.325 -29.706  1.00  0.00           H  
ATOM   1956 2HD2 LEU B 122     -22.288 -49.484 -31.191  1.00  0.00           H  
ATOM   1957 3HD2 LEU B 122     -23.174 -48.629 -29.926  1.00  0.00           H  
ATOM   1958  N   GLU B 123     -24.324 -45.981 -33.409  1.00  0.00           N  
ATOM   1959  CA  GLU B 123     -24.444 -45.191 -34.618  1.00  0.00           C  
ATOM   1960  C   GLU B 123     -23.675 -45.808 -35.818  1.00  0.00           C  
ATOM   1961  O   GLU B 123     -22.763 -46.634 -35.639  1.00  0.00           O  
ATOM   1962  CB  GLU B 123     -23.965 -43.752 -34.363  1.00  0.00           C  
ATOM   1963  CG  GLU B 123     -24.827 -42.964 -33.367  1.00  0.00           C  
ATOM   1964  CD  GLU B 123     -24.370 -41.530 -33.178  1.00  0.00           C  
ATOM   1965  OE1 GLU B 123     -23.360 -41.173 -33.734  1.00  0.00           O  
ATOM   1966  OE2 GLU B 123     -25.037 -40.798 -32.482  1.00  0.00           O  
ATOM   1967  H   GLU B 123     -23.421 -46.129 -32.969  1.00  0.00           H  
ATOM   1968  HA  GLU B 123     -25.499 -45.128 -34.826  1.00  0.00           H  
ATOM   1969 1HB  GLU B 123     -22.962 -43.772 -33.958  1.00  0.00           H  
ATOM   1970 2HB  GLU B 123     -23.922 -43.200 -35.300  1.00  0.00           H  
ATOM   1971 1HG  GLU B 123     -25.859 -42.967 -33.718  1.00  0.00           H  
ATOM   1972 2HG  GLU B 123     -24.801 -43.476 -32.404  1.00  0.00           H  
ATOM   1973  N   PRO B 124     -24.127 -45.551 -37.050  1.00  0.00           N  
ATOM   1974  CA  PRO B 124     -23.460 -45.835 -38.301  1.00  0.00           C  
ATOM   1975  C   PRO B 124     -22.119 -45.157 -38.496  1.00  0.00           C  
ATOM   1976  O   PRO B 124     -21.850 -44.093 -37.929  1.00  0.00           O  
ATOM   1977  CB  PRO B 124     -24.443 -45.298 -39.353  1.00  0.00           C  
ATOM   1978  CG  PRO B 124     -25.781 -45.294 -38.693  1.00  0.00           C  
ATOM   1979  CD  PRO B 124     -25.506 -44.989 -37.244  1.00  0.00           C  
ATOM   1980  HA  PRO B 124     -23.337 -46.924 -38.365  1.00  0.00           H  
ATOM   1981 1HB  PRO B 124     -24.127 -44.300 -39.692  1.00  0.00           H  
ATOM   1982 2HB  PRO B 124     -24.419 -45.950 -40.235  1.00  0.00           H  
ATOM   1983 1HG  PRO B 124     -26.424 -44.537 -39.177  1.00  0.00           H  
ATOM   1984 2HG  PRO B 124     -26.275 -46.264 -38.843  1.00  0.00           H  
ATOM   1985 1HD  PRO B 124     -25.535 -43.905 -37.048  1.00  0.00           H  
ATOM   1986 2HD  PRO B 124     -26.269 -45.551 -36.688  1.00  0.00           H  
ATOM   1987  N   LEU B 125     -21.301 -45.797 -39.327  1.00  0.00           N  
ATOM   1988  CA  LEU B 125     -19.997 -45.312 -39.805  1.00  0.00           C  
ATOM   1989  C   LEU B 125     -19.970 -45.385 -41.331  1.00  0.00           C  
ATOM   1990  O   LEU B 125     -19.920 -46.504 -41.846  1.00  0.00           O  
ATOM   1991  CB  LEU B 125     -18.889 -46.247 -39.316  1.00  0.00           C  
ATOM   1992  CG  LEU B 125     -17.446 -45.958 -39.791  1.00  0.00           C  
ATOM   1993  CD1 LEU B 125     -16.945 -44.640 -39.247  1.00  0.00           C  
ATOM   1994  CD2 LEU B 125     -16.593 -47.102 -39.370  1.00  0.00           C  
ATOM   1995  H   LEU B 125     -21.645 -46.691 -39.686  1.00  0.00           H  
ATOM   1996  HA  LEU B 125     -19.826 -44.300 -39.443  1.00  0.00           H  
ATOM   1997 1HB  LEU B 125     -18.885 -46.234 -38.226  1.00  0.00           H  
ATOM   1998 2HB  LEU B 125     -19.135 -47.245 -39.641  1.00  0.00           H  
ATOM   1999  HG  LEU B 125     -17.421 -45.883 -40.884  1.00  0.00           H  
ATOM   2000 1HD1 LEU B 125     -15.930 -44.470 -39.603  1.00  0.00           H  
ATOM   2001 2HD1 LEU B 125     -17.578 -43.826 -39.587  1.00  0.00           H  
ATOM   2002 3HD1 LEU B 125     -16.946 -44.674 -38.166  1.00  0.00           H  
ATOM   2003 1HD2 LEU B 125     -15.573 -46.925 -39.705  1.00  0.00           H  
ATOM   2004 2HD2 LEU B 125     -16.622 -47.188 -38.301  1.00  0.00           H  
ATOM   2005 3HD2 LEU B 125     -16.971 -48.016 -39.808  1.00  0.00           H  
ATOM   2006  N   PRO B 126     -20.123 -44.283 -42.084  1.00  0.00           N  
ATOM   2007  CA  PRO B 126     -20.028 -44.237 -43.543  1.00  0.00           C  
ATOM   2008  C   PRO B 126     -18.659 -44.701 -44.033  1.00  0.00           C  
ATOM   2009  O   PRO B 126     -17.652 -44.193 -43.541  1.00  0.00           O  
ATOM   2010  CB  PRO B 126     -20.233 -42.743 -43.829  1.00  0.00           C  
ATOM   2011  CG  PRO B 126     -21.022 -42.227 -42.633  1.00  0.00           C  
ATOM   2012  CD  PRO B 126     -20.482 -43.006 -41.454  1.00  0.00           C  
ATOM   2013  HA  PRO B 126     -20.837 -44.802 -44.015  1.00  0.00           H  
ATOM   2014 1HB  PRO B 126     -19.258 -42.245 -43.945  1.00  0.00           H  
ATOM   2015 2HB  PRO B 126     -20.769 -42.620 -44.782  1.00  0.00           H  
ATOM   2016 1HG  PRO B 126     -20.875 -41.140 -42.525  1.00  0.00           H  
ATOM   2017 2HG  PRO B 126     -22.100 -42.387 -42.786  1.00  0.00           H  
ATOM   2018 1HD  PRO B 126     -19.586 -42.516 -41.040  1.00  0.00           H  
ATOM   2019 2HD  PRO B 126     -21.282 -43.133 -40.703  1.00  0.00           H  
ATOM   2020  N   ILE B 127     -18.609 -45.558 -45.051  1.00  0.00           N  
ATOM   2021  CA  ILE B 127     -17.308 -45.961 -45.613  1.00  0.00           C  
ATOM   2022  C   ILE B 127     -17.255 -45.875 -47.158  1.00  0.00           C  
ATOM   2023  O   ILE B 127     -18.285 -45.942 -47.848  1.00  0.00           O  
ATOM   2024  CB  ILE B 127     -16.860 -47.402 -45.250  1.00  0.00           C  
ATOM   2025  CG1 ILE B 127     -17.836 -48.470 -45.869  1.00  0.00           C  
ATOM   2026  CG2 ILE B 127     -16.768 -47.540 -43.687  1.00  0.00           C  
ATOM   2027  CD1 ILE B 127     -17.308 -49.891 -45.815  1.00  0.00           C  
ATOM   2028  H   ILE B 127     -19.472 -45.967 -45.413  1.00  0.00           H  
ATOM   2029  HA  ILE B 127     -16.541 -45.297 -45.218  1.00  0.00           H  
ATOM   2030  HB  ILE B 127     -15.874 -47.578 -45.678  1.00  0.00           H  
ATOM   2031 1HG1 ILE B 127     -18.790 -48.424 -45.341  1.00  0.00           H  
ATOM   2032 2HG1 ILE B 127     -18.017 -48.241 -46.913  1.00  0.00           H  
ATOM   2033 1HG2 ILE B 127     -16.419 -48.522 -43.414  1.00  0.00           H  
ATOM   2034 2HG2 ILE B 127     -16.085 -46.806 -43.295  1.00  0.00           H  
ATOM   2035 3HG2 ILE B 127     -17.753 -47.370 -43.249  1.00  0.00           H  
ATOM   2036 1HD1 ILE B 127     -18.042 -50.562 -46.270  1.00  0.00           H  
ATOM   2037 2HD1 ILE B 127     -16.372 -49.947 -46.372  1.00  0.00           H  
ATOM   2038 3HD1 ILE B 127     -17.132 -50.192 -44.805  1.00  0.00           H  
ATOM   2039  N   VAL B 128     -16.024 -45.834 -47.687  1.00  0.00           N  
ATOM   2040  CA  VAL B 128     -15.770 -45.927 -49.126  1.00  0.00           C  
ATOM   2041  C   VAL B 128     -14.915 -47.161 -49.401  1.00  0.00           C  
ATOM   2042  O   VAL B 128     -13.868 -47.352 -48.761  1.00  0.00           O  
ATOM   2043  CB  VAL B 128     -14.947 -44.706 -49.615  1.00  0.00           C  
ATOM   2044  CG1 VAL B 128     -14.702 -44.806 -51.160  1.00  0.00           C  
ATOM   2045  CG2 VAL B 128     -15.626 -43.405 -49.202  1.00  0.00           C  
ATOM   2046  H   VAL B 128     -15.229 -45.732 -47.061  1.00  0.00           H  
ATOM   2047  HA  VAL B 128     -16.714 -46.013 -49.666  1.00  0.00           H  
ATOM   2048  HB  VAL B 128     -13.968 -44.740 -49.143  1.00  0.00           H  
ATOM   2049 1HG1 VAL B 128     -14.096 -43.960 -51.483  1.00  0.00           H  
ATOM   2050 2HG1 VAL B 128     -14.176 -45.724 -51.414  1.00  0.00           H  
ATOM   2051 3HG1 VAL B 128     -15.665 -44.785 -51.679  1.00  0.00           H  
ATOM   2052 1HG2 VAL B 128     -15.016 -42.565 -49.524  1.00  0.00           H  
ATOM   2053 2HG2 VAL B 128     -16.587 -43.333 -49.648  1.00  0.00           H  
ATOM   2054 3HG2 VAL B 128     -15.730 -43.378 -48.117  1.00  0.00           H  
ATOM   2055  N   TYR B 129     -15.316 -47.975 -50.371  1.00  0.00           N  
ATOM   2056  CA  TYR B 129     -14.472 -49.109 -50.781  1.00  0.00           C  
ATOM   2057  C   TYR B 129     -14.741 -49.397 -52.250  1.00  0.00           C  
ATOM   2058  O   TYR B 129     -15.762 -48.965 -52.794  1.00  0.00           O  
ATOM   2059  CB  TYR B 129     -14.769 -50.353 -49.939  1.00  0.00           C  
ATOM   2060  CG  TYR B 129     -16.145 -50.918 -50.173  1.00  0.00           C  
ATOM   2061  CD1 TYR B 129     -16.337 -51.943 -51.092  1.00  0.00           C  
ATOM   2062  CD2 TYR B 129     -17.216 -50.406 -49.489  1.00  0.00           C  
ATOM   2063  CE1 TYR B 129     -17.600 -52.446 -51.298  1.00  0.00           C  
ATOM   2064  CE2 TYR B 129     -18.459 -50.914 -49.709  1.00  0.00           C  
ATOM   2065  CZ  TYR B 129     -18.657 -51.924 -50.600  1.00  0.00           C  
ATOM   2066  OH  TYR B 129     -19.915 -52.432 -50.791  1.00  0.00           O  
ATOM   2067  H   TYR B 129     -16.205 -47.775 -50.843  1.00  0.00           H  
ATOM   2068  HA  TYR B 129     -13.423 -48.834 -50.692  1.00  0.00           H  
ATOM   2069 1HB  TYR B 129     -14.038 -51.132 -50.165  1.00  0.00           H  
ATOM   2070 2HB  TYR B 129     -14.672 -50.114 -48.880  1.00  0.00           H  
ATOM   2071  HD1 TYR B 129     -15.489 -52.353 -51.645  1.00  0.00           H  
ATOM   2072  HD2 TYR B 129     -17.076 -49.597 -48.774  1.00  0.00           H  
ATOM   2073  HE1 TYR B 129     -17.759 -53.250 -52.003  1.00  0.00           H  
ATOM   2074  HE2 TYR B 129     -19.291 -50.521 -49.180  1.00  0.00           H  
ATOM   2075  HH  TYR B 129     -20.552 -52.009 -50.164  1.00  0.00           H  
ATOM   2076  N   TYR B 130     -13.838 -50.106 -52.903  1.00  0.00           N  
ATOM   2077  CA  TYR B 130     -14.055 -50.344 -54.329  1.00  0.00           C  
ATOM   2078  C   TYR B 130     -14.322 -51.778 -54.725  1.00  0.00           C  
ATOM   2079  O   TYR B 130     -13.687 -52.700 -54.224  1.00  0.00           O  
ATOM   2080  CB  TYR B 130     -12.827 -49.887 -55.115  1.00  0.00           C  
ATOM   2081  CG  TYR B 130     -12.614 -48.410 -55.226  1.00  0.00           C  
ATOM   2082  CD1 TYR B 130     -12.174 -47.644 -54.150  1.00  0.00           C  
ATOM   2083  CD2 TYR B 130     -12.806 -47.825 -56.456  1.00  0.00           C  
ATOM   2084  CE1 TYR B 130     -11.962 -46.298 -54.325  1.00  0.00           C  
ATOM   2085  CE2 TYR B 130     -12.585 -46.492 -56.629  1.00  0.00           C  
ATOM   2086  CZ  TYR B 130     -12.166 -45.725 -55.569  1.00  0.00           C  
ATOM   2087  OH  TYR B 130     -11.949 -44.380 -55.748  1.00  0.00           O  
ATOM   2088  H   TYR B 130     -13.008 -50.455 -52.433  1.00  0.00           H  
ATOM   2089  HA  TYR B 130     -14.917 -49.763 -54.647  1.00  0.00           H  
ATOM   2090 1HB  TYR B 130     -11.935 -50.322 -54.667  1.00  0.00           H  
ATOM   2091 2HB  TYR B 130     -12.899 -50.289 -56.131  1.00  0.00           H  
ATOM   2092  HD1 TYR B 130     -12.000 -48.096 -53.177  1.00  0.00           H  
ATOM   2093  HD2 TYR B 130     -13.132 -48.434 -57.295  1.00  0.00           H  
ATOM   2094  HE1 TYR B 130     -11.628 -45.689 -53.496  1.00  0.00           H  
ATOM   2095  HE2 TYR B 130     -12.741 -46.041 -57.609  1.00  0.00           H  
ATOM   2096  HH  TYR B 130     -12.156 -44.143 -56.656  1.00  0.00           H  
ATOM   2097  N   VAL B 131     -15.208 -51.941 -55.685  1.00  0.00           N  
ATOM   2098  CA  VAL B 131     -15.398 -53.240 -56.305  1.00  0.00           C  
ATOM   2099  C   VAL B 131     -15.019 -53.021 -57.777  1.00  0.00           C  
ATOM   2100  O   VAL B 131     -15.650 -52.241 -58.520  1.00  0.00           O  
ATOM   2101  CB  VAL B 131     -16.850 -53.654 -56.134  1.00  0.00           C  
ATOM   2102  CG1 VAL B 131     -17.113 -54.983 -56.739  1.00  0.00           C  
ATOM   2103  CG2 VAL B 131     -17.158 -53.650 -54.672  1.00  0.00           C  
ATOM   2104  H   VAL B 131     -15.698 -51.115 -56.037  1.00  0.00           H  
ATOM   2105  HA  VAL B 131     -14.717 -53.951 -55.861  1.00  0.00           H  
ATOM   2106  HB  VAL B 131     -17.475 -52.941 -56.644  1.00  0.00           H  
ATOM   2107 1HG1 VAL B 131     -18.161 -55.247 -56.601  1.00  0.00           H  
ATOM   2108 2HG1 VAL B 131     -16.880 -54.970 -57.802  1.00  0.00           H  
ATOM   2109 3HG1 VAL B 131     -16.493 -55.696 -56.233  1.00  0.00           H  
ATOM   2110 1HG2 VAL B 131     -18.170 -53.899 -54.539  1.00  0.00           H  
ATOM   2111 2HG2 VAL B 131     -16.529 -54.373 -54.164  1.00  0.00           H  
ATOM   2112 3HG2 VAL B 131     -16.985 -52.666 -54.255  1.00  0.00           H  
ATOM   2113  N   GLY B 132     -13.953 -53.679 -58.174  1.00  0.00           N  
ATOM   2114  CA  GLY B 132     -13.348 -53.423 -59.461  1.00  0.00           C  
ATOM   2115  C   GLY B 132     -12.903 -51.961 -59.471  1.00  0.00           C  
ATOM   2116  O   GLY B 132     -12.268 -51.482 -58.530  1.00  0.00           O  
ATOM   2117  H   GLY B 132     -13.543 -54.354 -57.531  1.00  0.00           H  
ATOM   2118 1HA  GLY B 132     -12.492 -54.084 -59.602  1.00  0.00           H  
ATOM   2119 2HA  GLY B 132     -14.062 -53.612 -60.263  1.00  0.00           H  
ATOM   2120  N   ARG B 133     -13.283 -51.229 -60.497  1.00  0.00           N  
ATOM   2121  CA  ARG B 133     -12.885 -49.836 -60.574  1.00  0.00           C  
ATOM   2122  C   ARG B 133     -13.919 -48.879 -59.997  1.00  0.00           C  
ATOM   2123  O   ARG B 133     -13.723 -47.662 -60.078  1.00  0.00           O  
ATOM   2124  CB  ARG B 133     -12.615 -49.446 -62.018  1.00  0.00           C  
ATOM   2125  CG  ARG B 133     -11.394 -50.110 -62.642  1.00  0.00           C  
ATOM   2126  CD  ARG B 133     -11.278 -49.797 -64.097  1.00  0.00           C  
ATOM   2127  NE  ARG B 133     -10.046 -50.336 -64.683  1.00  0.00           N  
ATOM   2128  CZ  ARG B 133      -9.853 -51.613 -65.099  1.00  0.00           C  
ATOM   2129  NH1 ARG B 133     -10.817 -52.509 -65.010  1.00  0.00           N  
ATOM   2130  NH2 ARG B 133      -8.680 -51.961 -65.605  1.00  0.00           N  
ATOM   2131  H   ARG B 133     -13.832 -51.642 -61.238  1.00  0.00           H  
ATOM   2132  HA  ARG B 133     -11.948 -49.712 -60.029  1.00  0.00           H  
ATOM   2133 1HB  ARG B 133     -13.481 -49.696 -62.627  1.00  0.00           H  
ATOM   2134 2HB  ARG B 133     -12.470 -48.369 -62.083  1.00  0.00           H  
ATOM   2135 1HG  ARG B 133     -10.496 -49.749 -62.143  1.00  0.00           H  
ATOM   2136 2HG  ARG B 133     -11.465 -51.188 -62.515  1.00  0.00           H  
ATOM   2137 1HD  ARG B 133     -12.130 -50.205 -64.637  1.00  0.00           H  
ATOM   2138 2HD  ARG B 133     -11.263 -48.713 -64.223  1.00  0.00           H  
ATOM   2139  HE  ARG B 133      -9.267 -49.695 -64.780  1.00  0.00           H  
ATOM   2140 1HH1 ARG B 133     -11.714 -52.255 -64.631  1.00  0.00           H  
ATOM   2141 2HH1 ARG B 133     -10.659 -53.457 -65.326  1.00  0.00           H  
ATOM   2142 1HH2 ARG B 133      -7.937 -51.279 -65.677  1.00  0.00           H  
ATOM   2143 2HH2 ARG B 133      -8.523 -52.908 -65.919  1.00  0.00           H  
ATOM   2144  N   LYS B 134     -15.047 -49.406 -59.486  1.00  0.00           N  
ATOM   2145  CA  LYS B 134     -16.114 -48.512 -59.069  1.00  0.00           C  
ATOM   2146  C   LYS B 134     -16.074 -48.143 -57.571  1.00  0.00           C  
ATOM   2147  O   LYS B 134     -16.062 -49.034 -56.718  1.00  0.00           O  
ATOM   2148  CB  LYS B 134     -17.473 -49.137 -59.386  1.00  0.00           C  
ATOM   2149  CG  LYS B 134     -17.721 -49.467 -60.875  1.00  0.00           C  
ATOM   2150  CD  LYS B 134     -17.773 -48.213 -61.762  1.00  0.00           C  
ATOM   2151  CE  LYS B 134     -18.169 -48.564 -63.196  1.00  0.00           C  
ATOM   2152  NZ  LYS B 134     -18.182 -47.363 -64.084  1.00  0.00           N  
ATOM   2153  H   LYS B 134     -15.166 -50.416 -59.383  1.00  0.00           H  
ATOM   2154  HA  LYS B 134     -16.026 -47.629 -59.676  1.00  0.00           H  
ATOM   2155 1HB  LYS B 134     -17.571 -50.070 -58.825  1.00  0.00           H  
ATOM   2156 2HB  LYS B 134     -18.265 -48.468 -59.045  1.00  0.00           H  
ATOM   2157 1HG  LYS B 134     -16.920 -50.115 -61.231  1.00  0.00           H  
ATOM   2158 2HG  LYS B 134     -18.663 -50.007 -60.968  1.00  0.00           H  
ATOM   2159 1HD  LYS B 134     -18.488 -47.498 -61.353  1.00  0.00           H  
ATOM   2160 2HD  LYS B 134     -16.791 -47.744 -61.800  1.00  0.00           H  
ATOM   2161 1HE  LYS B 134     -17.459 -49.288 -63.592  1.00  0.00           H  
ATOM   2162 2HE  LYS B 134     -19.163 -49.010 -63.192  1.00  0.00           H  
ATOM   2163 1HZ  LYS B 134     -18.447 -47.639 -65.020  1.00  0.00           H  
ATOM   2164 2HZ  LYS B 134     -18.848 -46.687 -63.733  1.00  0.00           H  
ATOM   2165 3HZ  LYS B 134     -17.262 -46.946 -64.106  1.00  0.00           H  
ATOM   2166  N   PRO B 135     -16.014 -46.846 -57.193  1.00  0.00           N  
ATOM   2167  CA  PRO B 135     -16.090 -46.421 -55.829  1.00  0.00           C  
ATOM   2168  C   PRO B 135     -17.503 -46.647 -55.403  1.00  0.00           C  
ATOM   2169  O   PRO B 135     -18.431 -46.250 -56.116  1.00  0.00           O  
ATOM   2170  CB  PRO B 135     -15.764 -44.927 -55.897  1.00  0.00           C  
ATOM   2171  CG  PRO B 135     -16.173 -44.513 -57.301  1.00  0.00           C  
ATOM   2172  CD  PRO B 135     -15.950 -45.749 -58.175  1.00  0.00           C  
ATOM   2173  HA  PRO B 135     -15.384 -46.984 -55.198  1.00  0.00           H  
ATOM   2174 1HB  PRO B 135     -16.341 -44.400 -55.123  1.00  0.00           H  
ATOM   2175 2HB  PRO B 135     -14.721 -44.745 -55.676  1.00  0.00           H  
ATOM   2176 1HG  PRO B 135     -17.227 -44.187 -57.303  1.00  0.00           H  
ATOM   2177 2HG  PRO B 135     -15.574 -43.652 -57.630  1.00  0.00           H  
ATOM   2178 1HD  PRO B 135     -16.798 -45.797 -58.874  1.00  0.00           H  
ATOM   2179 2HD  PRO B 135     -14.972 -45.723 -58.686  1.00  0.00           H  
ATOM   2180  N   LYS B 136     -17.672 -47.164 -54.208  1.00  0.00           N  
ATOM   2181  CA  LYS B 136     -18.974 -47.422 -53.674  1.00  0.00           C  
ATOM   2182  C   LYS B 136     -19.033 -46.914 -52.258  1.00  0.00           C  
ATOM   2183  O   LYS B 136     -18.058 -47.057 -51.503  1.00  0.00           O  
ATOM   2184  CB  LYS B 136     -19.310 -48.914 -53.707  1.00  0.00           C  
ATOM   2185  CG  LYS B 136     -19.474 -49.491 -55.102  1.00  0.00           C  
ATOM   2186  CD  LYS B 136     -19.916 -50.951 -55.044  1.00  0.00           C  
ATOM   2187  CE  LYS B 136     -20.072 -51.554 -56.440  1.00  0.00           C  
ATOM   2188  NZ  LYS B 136     -21.245 -50.977 -57.180  1.00  0.00           N  
ATOM   2189  H   LYS B 136     -16.869 -47.496 -53.679  1.00  0.00           H  
ATOM   2190  HA  LYS B 136     -19.723 -46.883 -54.261  1.00  0.00           H  
ATOM   2191 1HB  LYS B 136     -18.506 -49.472 -53.211  1.00  0.00           H  
ATOM   2192 2HB  LYS B 136     -20.226 -49.096 -53.145  1.00  0.00           H  
ATOM   2193 1HG  LYS B 136     -20.196 -48.892 -55.651  1.00  0.00           H  
ATOM   2194 2HG  LYS B 136     -18.514 -49.437 -55.622  1.00  0.00           H  
ATOM   2195 1HD  LYS B 136     -19.179 -51.524 -54.488  1.00  0.00           H  
ATOM   2196 2HD  LYS B 136     -20.868 -51.025 -54.521  1.00  0.00           H  
ATOM   2197 1HE  LYS B 136     -19.168 -51.354 -57.013  1.00  0.00           H  
ATOM   2198 2HE  LYS B 136     -20.202 -52.634 -56.347  1.00  0.00           H  
ATOM   2199 1HZ  LYS B 136     -21.307 -51.403 -58.096  1.00  0.00           H  
ATOM   2200 2HZ  LYS B 136     -22.097 -51.162 -56.667  1.00  0.00           H  
ATOM   2201 3HZ  LYS B 136     -21.126 -49.980 -57.285  1.00  0.00           H  
ATOM   2202  N   VAL B 137     -20.144 -46.273 -51.923  1.00  0.00           N  
ATOM   2203  CA  VAL B 137     -20.386 -45.768 -50.576  1.00  0.00           C  
ATOM   2204  C   VAL B 137     -21.593 -46.355 -49.914  1.00  0.00           C  
ATOM   2205  O   VAL B 137     -22.682 -46.373 -50.504  1.00  0.00           O  
ATOM   2206  CB  VAL B 137     -20.492 -44.228 -50.619  1.00  0.00           C  
ATOM   2207  CG1 VAL B 137     -20.760 -43.650 -49.209  1.00  0.00           C  
ATOM   2208  CG2 VAL B 137     -19.200 -43.682 -51.196  1.00  0.00           C  
ATOM   2209  H   VAL B 137     -20.867 -46.167 -52.617  1.00  0.00           H  
ATOM   2210  HA  VAL B 137     -19.525 -46.037 -49.967  1.00  0.00           H  
ATOM   2211  HB  VAL B 137     -21.329 -43.936 -51.250  1.00  0.00           H  
ATOM   2212 1HG1 VAL B 137     -20.828 -42.565 -49.273  1.00  0.00           H  
ATOM   2213 2HG1 VAL B 137     -21.695 -44.037 -48.807  1.00  0.00           H  
ATOM   2214 3HG1 VAL B 137     -19.936 -43.924 -48.545  1.00  0.00           H  
ATOM   2215 1HG2 VAL B 137     -19.244 -42.598 -51.239  1.00  0.00           H  
ATOM   2216 2HG2 VAL B 137     -18.401 -43.996 -50.559  1.00  0.00           H  
ATOM   2217 3HG2 VAL B 137     -19.035 -44.070 -52.196  1.00  0.00           H  
ATOM   2218  N   GLU B 138     -21.393 -46.812 -48.673  1.00  0.00           N  
ATOM   2219  CA  GLU B 138     -22.480 -47.374 -47.888  1.00  0.00           C  
ATOM   2220  C   GLU B 138     -22.260 -47.129 -46.414  1.00  0.00           C  
ATOM   2221  O   GLU B 138     -21.128 -46.924 -45.960  1.00  0.00           O  
ATOM   2222  CB  GLU B 138     -22.634 -48.890 -48.102  1.00  0.00           C  
ATOM   2223  CG  GLU B 138     -21.488 -49.751 -47.541  1.00  0.00           C  
ATOM   2224  CD  GLU B 138     -21.677 -51.258 -47.815  1.00  0.00           C  
ATOM   2225  OE1 GLU B 138     -21.773 -51.659 -48.962  1.00  0.00           O  
ATOM   2226  OE2 GLU B 138     -21.767 -51.994 -46.866  1.00  0.00           O  
ATOM   2227  H   GLU B 138     -20.446 -46.728 -48.284  1.00  0.00           H  
ATOM   2228  HA  GLU B 138     -23.405 -46.866 -48.170  1.00  0.00           H  
ATOM   2229 1HB  GLU B 138     -23.557 -49.229 -47.632  1.00  0.00           H  
ATOM   2230 2HB  GLU B 138     -22.715 -49.098 -49.170  1.00  0.00           H  
ATOM   2231 1HG  GLU B 138     -20.558 -49.390 -47.947  1.00  0.00           H  
ATOM   2232 2HG  GLU B 138     -21.440 -49.610 -46.458  1.00  0.00           H  
ATOM   2233  N   GLN B 139     -23.343 -47.134 -45.655  1.00  0.00           N  
ATOM   2234  CA  GLN B 139     -23.236 -46.972 -44.213  1.00  0.00           C  
ATOM   2235  C   GLN B 139     -23.009 -48.308 -43.512  1.00  0.00           C  
ATOM   2236  O   GLN B 139     -23.805 -49.239 -43.685  1.00  0.00           O  
ATOM   2237  CB  GLN B 139     -24.474 -46.300 -43.629  1.00  0.00           C  
ATOM   2238  CG  GLN B 139     -24.662 -44.859 -44.055  1.00  0.00           C  
ATOM   2239  CD  GLN B 139     -25.860 -44.222 -43.377  1.00  0.00           C  
ATOM   2240  OE1 GLN B 139     -26.484 -44.838 -42.506  1.00  0.00           O  
ATOM   2241  NE2 GLN B 139     -26.188 -42.998 -43.767  1.00  0.00           N  
ATOM   2242  H   GLN B 139     -24.256 -47.275 -46.078  1.00  0.00           H  
ATOM   2243  HA  GLN B 139     -22.404 -46.315 -43.982  1.00  0.00           H  
ATOM   2244 1HB  GLN B 139     -25.363 -46.861 -43.915  1.00  0.00           H  
ATOM   2245 2HB  GLN B 139     -24.409 -46.327 -42.548  1.00  0.00           H  
ATOM   2246 1HG  GLN B 139     -23.771 -44.295 -43.779  1.00  0.00           H  
ATOM   2247 2HG  GLN B 139     -24.810 -44.821 -45.132  1.00  0.00           H  
ATOM   2248 1HE2 GLN B 139     -26.973 -42.532 -43.354  1.00  0.00           H  
ATOM   2249 2HE2 GLN B 139     -25.655 -42.536 -44.478  1.00  0.00           H  
ATOM   2250  N   LEU B 140     -22.015 -48.410 -42.656  1.00  0.00           N  
ATOM   2251  CA  LEU B 140     -21.946 -49.641 -41.925  1.00  0.00           C  
ATOM   2252  C   LEU B 140     -22.814 -49.395 -40.730  1.00  0.00           C  
ATOM   2253  O   LEU B 140     -22.641 -48.387 -40.054  1.00  0.00           O  
ATOM   2254  CB  LEU B 140     -20.506 -49.989 -41.491  1.00  0.00           C  
ATOM   2255  CG  LEU B 140     -19.391 -50.242 -42.581  1.00  0.00           C  
ATOM   2256  CD1 LEU B 140     -18.060 -50.536 -41.861  1.00  0.00           C  
ATOM   2257  CD2 LEU B 140     -19.767 -51.388 -43.462  1.00  0.00           C  
ATOM   2258  H   LEU B 140     -21.328 -47.669 -42.506  1.00  0.00           H  
ATOM   2259  HA  LEU B 140     -22.367 -50.457 -42.513  1.00  0.00           H  
ATOM   2260 1HB  LEU B 140     -20.154 -49.146 -40.923  1.00  0.00           H  
ATOM   2261 2HB  LEU B 140     -20.543 -50.860 -40.837  1.00  0.00           H  
ATOM   2262  HG  LEU B 140     -19.260 -49.351 -43.184  1.00  0.00           H  
ATOM   2263 1HD1 LEU B 140     -17.268 -50.706 -42.578  1.00  0.00           H  
ATOM   2264 2HD1 LEU B 140     -17.806 -49.685 -41.245  1.00  0.00           H  
ATOM   2265 3HD1 LEU B 140     -18.173 -51.425 -41.241  1.00  0.00           H  
ATOM   2266 1HD2 LEU B 140     -18.995 -51.574 -44.194  1.00  0.00           H  
ATOM   2267 2HD2 LEU B 140     -19.898 -52.259 -42.850  1.00  0.00           H  
ATOM   2268 3HD2 LEU B 140     -20.680 -51.150 -43.977  1.00  0.00           H  
ATOM   2269  N   SER B 141     -23.807 -50.225 -40.491  1.00  0.00           N  
ATOM   2270  CA  SER B 141     -24.662 -49.924 -39.352  1.00  0.00           C  
ATOM   2271  C   SER B 141     -24.041 -50.405 -38.044  1.00  0.00           C  
ATOM   2272  O   SER B 141     -23.217 -51.318 -38.047  1.00  0.00           O  
ATOM   2273  CB  SER B 141     -26.043 -50.500 -39.578  1.00  0.00           C  
ATOM   2274  OG  SER B 141     -26.024 -51.895 -39.639  1.00  0.00           O  
ATOM   2275  H   SER B 141     -23.952 -51.047 -41.065  1.00  0.00           H  
ATOM   2276  HA  SER B 141     -24.787 -48.845 -39.291  1.00  0.00           H  
ATOM   2277 1HB  SER B 141     -26.704 -50.183 -38.773  1.00  0.00           H  
ATOM   2278 2HB  SER B 141     -26.438 -50.100 -40.492  1.00  0.00           H  
ATOM   2279  HG  SER B 141     -26.908 -52.158 -39.953  1.00  0.00           H  
ATOM   2280  N   ASN B 142     -24.480 -49.834 -36.916  1.00  0.00           N  
ATOM   2281  CA  ASN B 142     -24.061 -50.312 -35.587  1.00  0.00           C  
ATOM   2282  C   ASN B 142     -22.541 -50.432 -35.349  1.00  0.00           C  
ATOM   2283  O   ASN B 142     -22.075 -51.478 -34.896  1.00  0.00           O  
ATOM   2284  CB  ASN B 142     -24.695 -51.666 -35.321  1.00  0.00           C  
ATOM   2285  CG  ASN B 142     -26.177 -51.639 -35.254  1.00  0.00           C  
ATOM   2286  OD1 ASN B 142     -26.787 -50.702 -34.717  1.00  0.00           O  
ATOM   2287  ND2 ASN B 142     -26.790 -52.667 -35.794  1.00  0.00           N  
ATOM   2288  H   ASN B 142     -25.142 -49.073 -36.975  1.00  0.00           H  
ATOM   2289  HA  ASN B 142     -24.427 -49.588 -34.862  1.00  0.00           H  
ATOM   2290 1HB  ASN B 142     -24.411 -52.344 -36.105  1.00  0.00           H  
ATOM   2291 2HB  ASN B 142     -24.314 -52.082 -34.415  1.00  0.00           H  
ATOM   2292 1HD2 ASN B 142     -27.789 -52.718 -35.786  1.00  0.00           H  
ATOM   2293 2HD2 ASN B 142     -26.243 -53.413 -36.227  1.00  0.00           H  
ATOM   2294  N   MET B 143     -21.772 -49.410 -35.707  1.00  0.00           N  
ATOM   2295  CA  MET B 143     -20.323 -49.442 -35.536  1.00  0.00           C  
ATOM   2296  C   MET B 143     -19.798 -48.594 -34.379  1.00  0.00           C  
ATOM   2297  O   MET B 143     -18.668 -48.789 -33.918  1.00  0.00           O  
ATOM   2298  CB  MET B 143     -19.669 -48.950 -36.827  1.00  0.00           C  
ATOM   2299  CG  MET B 143     -19.823 -49.867 -38.021  1.00  0.00           C  
ATOM   2300  SD  MET B 143     -18.966 -51.460 -37.886  1.00  0.00           S  
ATOM   2301  CE  MET B 143     -17.245 -50.972 -38.216  1.00  0.00           C  
ATOM   2302  H   MET B 143     -22.199 -48.559 -36.064  1.00  0.00           H  
ATOM   2303  HA  MET B 143     -20.018 -50.473 -35.361  1.00  0.00           H  
ATOM   2304 1HB  MET B 143     -20.130 -48.000 -37.101  1.00  0.00           H  
ATOM   2305 2HB  MET B 143     -18.619 -48.755 -36.660  1.00  0.00           H  
ATOM   2306 1HG  MET B 143     -20.884 -50.054 -38.206  1.00  0.00           H  
ATOM   2307 2HG  MET B 143     -19.417 -49.362 -38.863  1.00  0.00           H  
ATOM   2308 1HE  MET B 143     -16.593 -51.833 -38.190  1.00  0.00           H  
ATOM   2309 2HE  MET B 143     -17.176 -50.519 -39.185  1.00  0.00           H  
ATOM   2310 3HE  MET B 143     -16.931 -50.268 -37.490  1.00  0.00           H  
ATOM   2311  N   ILE B 144     -20.587 -47.599 -33.960  1.00  0.00           N  
ATOM   2312  CA  ILE B 144     -20.117 -46.638 -32.976  1.00  0.00           C  
ATOM   2313  C   ILE B 144     -20.934 -46.574 -31.691  1.00  0.00           C  
ATOM   2314  O   ILE B 144     -22.148 -46.424 -31.728  1.00  0.00           O  
ATOM   2315  CB  ILE B 144     -20.076 -45.227 -33.618  1.00  0.00           C  
ATOM   2316  CG1 ILE B 144     -19.119 -45.241 -34.836  1.00  0.00           C  
ATOM   2317  CG2 ILE B 144     -19.616 -44.175 -32.564  1.00  0.00           C  
ATOM   2318  CD1 ILE B 144     -19.202 -44.043 -35.726  1.00  0.00           C  
ATOM   2319  H   ILE B 144     -21.501 -47.463 -34.383  1.00  0.00           H  
ATOM   2320  HA  ILE B 144     -19.092 -46.894 -32.705  1.00  0.00           H  
ATOM   2321  HB  ILE B 144     -21.055 -44.974 -33.988  1.00  0.00           H  
ATOM   2322 1HG1 ILE B 144     -18.107 -45.311 -34.469  1.00  0.00           H  
ATOM   2323 2HG1 ILE B 144     -19.334 -46.097 -35.454  1.00  0.00           H  
ATOM   2324 1HG2 ILE B 144     -19.589 -43.189 -33.004  1.00  0.00           H  
ATOM   2325 2HG2 ILE B 144     -20.309 -44.147 -31.722  1.00  0.00           H  
ATOM   2326 3HG2 ILE B 144     -18.615 -44.433 -32.197  1.00  0.00           H  
ATOM   2327 1HD1 ILE B 144     -18.504 -44.154 -36.539  1.00  0.00           H  
ATOM   2328 2HD1 ILE B 144     -20.209 -43.962 -36.123  1.00  0.00           H  
ATOM   2329 3HD1 ILE B 144     -18.963 -43.142 -35.177  1.00  0.00           H  
ATOM   2330  N   VAL B 145     -20.275 -46.637 -30.542  1.00  0.00           N  
ATOM   2331  CA  VAL B 145     -21.004 -46.528 -29.294  1.00  0.00           C  
ATOM   2332  C   VAL B 145     -21.249 -45.072 -28.956  1.00  0.00           C  
ATOM   2333  O   VAL B 145     -20.306 -44.266 -28.878  1.00  0.00           O  
ATOM   2334  OXT VAL B 145     -22.367 -44.681 -28.758  1.00  0.00           O  
ATOM   2335  CB  VAL B 145     -20.214 -47.167 -28.153  1.00  0.00           C  
ATOM   2336  CG1 VAL B 145     -20.926 -46.982 -26.824  1.00  0.00           C  
ATOM   2337  CG2 VAL B 145     -19.981 -48.576 -28.478  1.00  0.00           C  
ATOM   2338  H   VAL B 145     -19.261 -46.756 -30.529  1.00  0.00           H  
ATOM   2339  HA  VAL B 145     -21.961 -47.004 -29.380  1.00  0.00           H  
ATOM   2340  HB  VAL B 145     -19.277 -46.672 -28.069  1.00  0.00           H  
ATOM   2341 1HG1 VAL B 145     -20.317 -47.414 -26.061  1.00  0.00           H  
ATOM   2342 2HG1 VAL B 145     -21.057 -45.928 -26.615  1.00  0.00           H  
ATOM   2343 3HG1 VAL B 145     -21.900 -47.469 -26.843  1.00  0.00           H  
ATOM   2344 1HG2 VAL B 145     -19.385 -49.030 -27.696  1.00  0.00           H  
ATOM   2345 2HG2 VAL B 145     -20.920 -49.102 -28.572  1.00  0.00           H  
ATOM   2346 3HG2 VAL B 145     -19.446 -48.617 -29.417  1.00  0.00           H  
TER                                                                             
REMARK PDBinfo-LABEL:    1 BOINC m_EHEE_hb1_612_000000005_0001_48_50_59_61_P_._ems_ferrM_6675_0001_0002_0001_73_crosslinked__native

score 28763.6
silent_score 28763.6
time -842.478
                               
