# Supplementary material for: Design of protein-binding proteins from the target structure alone
Source: Nature. 2022 Mar 24;605(7910):551–60. doi: 10.1038/s41586-022-04654-9 (PMC9117152; doi:10.1038/s41586-022-04654-9)
Supplement: Supplementary file 3 — Supplementary Code Design scripts and main pdb files. This compressed file is the main supplement and contains the following files: => cao_2021_protocol/ => design_models_final_combo_optimized/ => design_models_sequence/ => design_models_ssm_natives/ => ngs_analysis_scripts/ [file 41586_2022_4654_MOESM3_ESM.gz › supplemental_files/design_models_ssm_natives/TGFb_ssm/m_d61877853fc72d3a9b094762e15ccc8a_0001_000000027_0001_25_32_H_._ems_ferrM_4527_0001_0001_0001_113_crosslinked.pdb]

SSBOND     CYS A    6    CYS A   57                                       2.03  
SSBOND     CYS B   63    CYS B   92                                       2.04  
ATOM      1  N   THR A   1      -6.396 -72.625 -49.257  1.00  0.00           N  
ATOM      2  CA  THR A   1      -6.155 -72.983 -47.872  1.00  0.00           C  
ATOM      3  C   THR A   1      -7.448 -72.805 -47.099  1.00  0.00           C  
ATOM      4  O   THR A   1      -7.875 -73.705 -46.373  1.00  0.00           O  
ATOM      5  CB  THR A   1      -5.070 -72.088 -47.234  1.00  0.00           C  
ATOM      6  OG1 THR A   1      -3.865 -72.168 -48.013  1.00  0.00           O  
ATOM      7  CG2 THR A   1      -4.735 -72.587 -45.821  1.00  0.00           C  
ATOM      8 1H   THR A   1      -5.568 -72.830 -49.798  1.00  0.00           H  
ATOM      9 2H   THR A   1      -7.179 -73.150 -49.617  1.00  0.00           H  
ATOM     10 3H   THR A   1      -6.599 -71.632 -49.308  1.00  0.00           H  
ATOM     11  HA  THR A   1      -5.850 -74.027 -47.816  1.00  0.00           H  
ATOM     12  HB  THR A   1      -5.421 -71.059 -47.182  1.00  0.00           H  
ATOM     13  HG1 THR A   1      -3.286 -71.373 -47.813  1.00  0.00           H  
ATOM     14 1HG2 THR A   1      -3.963 -71.962 -45.392  1.00  0.00           H  
ATOM     15 2HG2 THR A   1      -5.599 -72.566 -45.184  1.00  0.00           H  
ATOM     16 3HG2 THR A   1      -4.372 -73.610 -45.880  1.00  0.00           H  
ATOM     17  N   VAL A   2      -8.054 -71.617 -47.222  1.00  0.00           N  
ATOM     18  CA  VAL A   2      -9.299 -71.293 -46.515  1.00  0.00           C  
ATOM     19  C   VAL A   2     -10.388 -70.667 -47.388  1.00  0.00           C  
ATOM     20  O   VAL A   2     -10.097 -70.123 -48.463  1.00  0.00           O  
ATOM     21  CB  VAL A   2      -9.025 -70.341 -45.358  1.00  0.00           C  
ATOM     22  CG1 VAL A   2      -8.132 -70.948 -44.365  1.00  0.00           C  
ATOM     23  CG2 VAL A   2      -8.392 -69.080 -45.902  1.00  0.00           C  
ATOM     24  H   VAL A   2      -7.663 -70.912 -47.857  1.00  0.00           H  
ATOM     25  HA  VAL A   2      -9.701 -72.218 -46.096  1.00  0.00           H  
ATOM     26  HB  VAL A   2      -9.960 -70.142 -44.860  1.00  0.00           H  
ATOM     27 1HG1 VAL A   2      -7.983 -70.275 -43.531  1.00  0.00           H  
ATOM     28 2HG1 VAL A   2      -8.591 -71.857 -44.012  1.00  0.00           H  
ATOM     29 3HG1 VAL A   2      -7.200 -71.165 -44.813  1.00  0.00           H  
ATOM     30 1HG2 VAL A   2      -8.222 -68.423 -45.104  1.00  0.00           H  
ATOM     31 2HG2 VAL A   2      -7.445 -69.304 -46.394  1.00  0.00           H  
ATOM     32 3HG2 VAL A   2      -9.058 -68.618 -46.610  1.00  0.00           H  
ATOM     33  N   THR A   3     -11.634 -70.699 -46.892  1.00  0.00           N  
ATOM     34  CA  THR A   3     -12.743 -70.043 -47.592  1.00  0.00           C  
ATOM     35  C   THR A   3     -13.496 -69.043 -46.713  1.00  0.00           C  
ATOM     36  O   THR A   3     -13.885 -69.352 -45.578  1.00  0.00           O  
ATOM     37  CB  THR A   3     -13.763 -71.068 -48.155  1.00  0.00           C  
ATOM     38  OG1 THR A   3     -13.096 -71.950 -49.055  1.00  0.00           O  
ATOM     39  CG2 THR A   3     -14.902 -70.333 -48.942  1.00  0.00           C  
ATOM     40  H   THR A   3     -11.800 -71.184 -45.998  1.00  0.00           H  
ATOM     41  HA  THR A   3     -12.328 -69.494 -48.434  1.00  0.00           H  
ATOM     42  HB  THR A   3     -14.198 -71.645 -47.339  1.00  0.00           H  
ATOM     43  HG1 THR A   3     -12.506 -72.516 -48.558  1.00  0.00           H  
ATOM     44 1HG2 THR A   3     -15.596 -71.070 -49.346  1.00  0.00           H  
ATOM     45 2HG2 THR A   3     -15.455 -69.662 -48.295  1.00  0.00           H  
ATOM     46 3HG2 THR A   3     -14.464 -69.763 -49.764  1.00  0.00           H  
ATOM     47  N   ILE A   4     -13.751 -67.860 -47.254  1.00  0.00           N  
ATOM     48  CA  ILE A   4     -14.545 -66.866 -46.533  1.00  0.00           C  
ATOM     49  C   ILE A   4     -15.972 -66.991 -47.022  1.00  0.00           C  
ATOM     50  O   ILE A   4     -16.213 -66.913 -48.227  1.00  0.00           O  
ATOM     51  CB  ILE A   4     -14.085 -65.427 -46.796  1.00  0.00           C  
ATOM     52  CG1 ILE A   4     -12.630 -65.271 -46.390  1.00  0.00           C  
ATOM     53  CG2 ILE A   4     -14.987 -64.457 -45.971  1.00  0.00           C  
ATOM     54  CD1 ILE A   4     -11.982 -64.054 -46.905  1.00  0.00           C  
ATOM     55  H   ILE A   4     -13.376 -67.676 -48.194  1.00  0.00           H  
ATOM     56  HA  ILE A   4     -14.521 -67.074 -45.462  1.00  0.00           H  
ATOM     57  HB  ILE A   4     -14.184 -65.193 -47.832  1.00  0.00           H  
ATOM     58 1HG1 ILE A   4     -12.575 -65.229 -45.305  1.00  0.00           H  
ATOM     59 2HG1 ILE A   4     -12.074 -66.132 -46.738  1.00  0.00           H  
ATOM     60 1HG2 ILE A   4     -14.690 -63.441 -46.132  1.00  0.00           H  
ATOM     61 2HG2 ILE A   4     -16.026 -64.561 -46.271  1.00  0.00           H  
ATOM     62 3HG2 ILE A   4     -14.897 -64.696 -44.911  1.00  0.00           H  
ATOM     63 1HD1 ILE A   4     -10.969 -64.047 -46.567  1.00  0.00           H  
ATOM     64 2HD1 ILE A   4     -11.984 -64.053 -47.976  1.00  0.00           H  
ATOM     65 3HD1 ILE A   4     -12.500 -63.180 -46.545  1.00  0.00           H  
ATOM     66  N   GLU A   5     -16.906 -67.209 -46.105  1.00  0.00           N  
ATOM     67  CA  GLU A   5     -18.317 -67.386 -46.444  1.00  0.00           C  
ATOM     68  C   GLU A   5     -19.214 -66.248 -45.954  1.00  0.00           C  
ATOM     69  O   GLU A   5     -19.405 -66.057 -44.746  1.00  0.00           O  
ATOM     70  CB  GLU A   5     -18.867 -68.692 -45.869  1.00  0.00           C  
ATOM     71  CG  GLU A   5     -18.275 -69.978 -46.414  1.00  0.00           C  
ATOM     72  CD  GLU A   5     -19.007 -71.185 -45.856  1.00  0.00           C  
ATOM     73  OE1 GLU A   5     -19.623 -71.062 -44.815  1.00  0.00           O  
ATOM     74  OE2 GLU A   5     -19.028 -72.205 -46.514  1.00  0.00           O  
ATOM     75  H   GLU A   5     -16.607 -67.245 -45.128  1.00  0.00           H  
ATOM     76  HA  GLU A   5     -18.405 -67.423 -47.532  1.00  0.00           H  
ATOM     77 1HB  GLU A   5     -18.695 -68.700 -44.803  1.00  0.00           H  
ATOM     78 2HB  GLU A   5     -19.944 -68.724 -46.023  1.00  0.00           H  
ATOM     79 1HG  GLU A   5     -18.342 -69.976 -47.504  1.00  0.00           H  
ATOM     80 2HG  GLU A   5     -17.219 -70.029 -46.139  1.00  0.00           H  
ATOM     81  N   CYS A   6     -19.779 -65.499 -46.897  1.00  0.00           N  
ATOM     82  CA  CYS A   6     -20.621 -64.348 -46.568  1.00  0.00           C  
ATOM     83  C   CYS A   6     -22.027 -64.507 -47.146  1.00  0.00           C  
ATOM     84  O   CYS A   6     -22.193 -64.852 -48.316  1.00  0.00           O  
ATOM     85  CB  CYS A   6     -19.987 -63.073 -47.113  1.00  0.00           C  
ATOM     86  SG  CYS A   6     -18.386 -62.667 -46.427  1.00  0.00           S  
ATOM     87  H   CYS A   6     -19.601 -65.735 -47.872  1.00  0.00           H  
ATOM     88  HA  CYS A   6     -20.701 -64.265 -45.487  1.00  0.00           H  
ATOM     89 1HB  CYS A   6     -19.862 -63.176 -48.188  1.00  0.00           H  
ATOM     90 2HB  CYS A   6     -20.647 -62.241 -46.920  1.00  0.00           H  
ATOM     91  N   VAL A   7     -23.070 -64.254 -46.341  1.00  0.00           N  
ATOM     92  CA  VAL A   7     -24.432 -64.470 -46.890  1.00  0.00           C  
ATOM     93  C   VAL A   7     -25.366 -63.262 -46.836  1.00  0.00           C  
ATOM     94  O   VAL A   7     -25.642 -62.726 -45.768  1.00  0.00           O  
ATOM     95  CB  VAL A   7     -25.101 -65.670 -46.179  1.00  0.00           C  
ATOM     96  CG1 VAL A   7     -26.525 -65.892 -46.725  1.00  0.00           C  
ATOM     97  CG2 VAL A   7     -24.251 -66.921 -46.405  1.00  0.00           C  
ATOM     98  H   VAL A   7     -22.898 -63.936 -45.373  1.00  0.00           H  
ATOM     99  HA  VAL A   7     -24.334 -64.742 -47.940  1.00  0.00           H  
ATOM    100  HB  VAL A   7     -25.179 -65.463 -45.112  1.00  0.00           H  
ATOM    101 1HG1 VAL A   7     -26.976 -66.740 -46.214  1.00  0.00           H  
ATOM    102 2HG1 VAL A   7     -27.144 -65.013 -46.553  1.00  0.00           H  
ATOM    103 3HG1 VAL A   7     -26.477 -66.099 -47.798  1.00  0.00           H  
ATOM    104 1HG2 VAL A   7     -24.714 -67.771 -45.907  1.00  0.00           H  
ATOM    105 2HG2 VAL A   7     -24.192 -67.110 -47.467  1.00  0.00           H  
ATOM    106 3HG2 VAL A   7     -23.251 -66.776 -46.003  1.00  0.00           H  
ATOM    107  N   GLY A   8     -25.907 -62.873 -48.005  1.00  0.00           N  
ATOM    108  CA  GLY A   8     -26.802 -61.704 -48.101  1.00  0.00           C  
ATOM    109  C   GLY A   8     -25.987 -60.423 -48.270  1.00  0.00           C  
ATOM    110  O   GLY A   8     -26.500 -59.304 -48.211  1.00  0.00           O  
ATOM    111  H   GLY A   8     -25.700 -63.419 -48.853  1.00  0.00           H  
ATOM    112 1HA  GLY A   8     -27.474 -61.830 -48.950  1.00  0.00           H  
ATOM    113 2HA  GLY A   8     -27.415 -61.638 -47.205  1.00  0.00           H  
ATOM    114  N   VAL A   9     -24.711 -60.644 -48.467  1.00  0.00           N  
ATOM    115  CA  VAL A   9     -23.640 -59.694 -48.630  1.00  0.00           C  
ATOM    116  C   VAL A   9     -23.628 -59.089 -50.011  1.00  0.00           C  
ATOM    117  O   VAL A   9     -23.943 -59.757 -50.988  1.00  0.00           O  
ATOM    118  CB  VAL A   9     -22.326 -60.438 -48.376  1.00  0.00           C  
ATOM    119  CG1 VAL A   9     -22.058 -61.357 -49.482  1.00  0.00           C  
ATOM    120  CG2 VAL A   9     -21.205 -59.526 -48.175  1.00  0.00           C  
ATOM    121  H   VAL A   9     -24.469 -61.619 -48.480  1.00  0.00           H  
ATOM    122  HA  VAL A   9     -23.748 -58.896 -47.912  1.00  0.00           H  
ATOM    123  HB  VAL A   9     -22.445 -61.043 -47.495  1.00  0.00           H  
ATOM    124 1HG1 VAL A   9     -21.185 -61.882 -49.274  1.00  0.00           H  
ATOM    125 2HG1 VAL A   9     -22.877 -62.052 -49.590  1.00  0.00           H  
ATOM    126 3HG1 VAL A   9     -21.912 -60.815 -50.407  1.00  0.00           H  
ATOM    127 1HG2 VAL A   9     -20.341 -60.122 -47.988  1.00  0.00           H  
ATOM    128 2HG2 VAL A   9     -21.029 -58.905 -49.048  1.00  0.00           H  
ATOM    129 3HG2 VAL A   9     -21.403 -58.920 -47.328  1.00  0.00           H  
ATOM    130  N   ASP A  10     -23.249 -57.824 -50.088  1.00  0.00           N  
ATOM    131  CA  ASP A  10     -23.086 -57.149 -51.360  1.00  0.00           C  
ATOM    132  C   ASP A  10     -21.942 -57.832 -52.128  1.00  0.00           C  
ATOM    133  O   ASP A  10     -20.806 -57.801 -51.644  1.00  0.00           O  
ATOM    134  CB  ASP A  10     -22.714 -55.670 -51.143  1.00  0.00           C  
ATOM    135  CG  ASP A  10     -22.592 -54.880 -52.465  1.00  0.00           C  
ATOM    136  OD1 ASP A  10     -22.681 -55.524 -53.499  1.00  0.00           O  
ATOM    137  OD2 ASP A  10     -22.363 -53.670 -52.440  1.00  0.00           O  
ATOM    138  H   ASP A  10     -23.053 -57.325 -49.234  1.00  0.00           H  
ATOM    139  HA  ASP A  10     -24.021 -57.194 -51.903  1.00  0.00           H  
ATOM    140 1HB  ASP A  10     -23.477 -55.196 -50.525  1.00  0.00           H  
ATOM    141 2HB  ASP A  10     -21.778 -55.604 -50.599  1.00  0.00           H  
ATOM    142  N   PRO A  11     -22.166 -58.453 -53.312  1.00  0.00           N  
ATOM    143  CA  PRO A  11     -21.147 -59.119 -54.109  1.00  0.00           C  
ATOM    144  C   PRO A  11     -19.969 -58.190 -54.395  1.00  0.00           C  
ATOM    145  O   PRO A  11     -18.847 -58.662 -54.613  1.00  0.00           O  
ATOM    146  CB  PRO A  11     -21.894 -59.437 -55.412  1.00  0.00           C  
ATOM    147  CG  PRO A  11     -23.337 -59.560 -55.003  1.00  0.00           C  
ATOM    148  CD  PRO A  11     -23.527 -58.522 -53.908  1.00  0.00           C  
ATOM    149  HA  PRO A  11     -20.813 -60.024 -53.596  1.00  0.00           H  
ATOM    150 1HB  PRO A  11     -21.727 -58.636 -56.147  1.00  0.00           H  
ATOM    151 2HB  PRO A  11     -21.509 -60.368 -55.863  1.00  0.00           H  
ATOM    152 1HG  PRO A  11     -23.986 -59.384 -55.875  1.00  0.00           H  
ATOM    153 2HG  PRO A  11     -23.550 -60.581 -54.673  1.00  0.00           H  
ATOM    154 1HD  PRO A  11     -23.819 -57.545 -54.327  1.00  0.00           H  
ATOM    155 2HD  PRO A  11     -24.266 -58.915 -53.205  1.00  0.00           H  
ATOM    156  N   GLU A  12     -20.229 -56.870 -54.423  1.00  0.00           N  
ATOM    157  CA  GLU A  12     -19.171 -55.916 -54.687  1.00  0.00           C  
ATOM    158  C   GLU A  12     -18.263 -55.784 -53.468  1.00  0.00           C  
ATOM    159  O   GLU A  12     -17.071 -55.516 -53.612  1.00  0.00           O  
ATOM    160  CB  GLU A  12     -19.759 -54.573 -55.146  1.00  0.00           C  
ATOM    161  CG  GLU A  12     -20.403 -54.645 -56.556  1.00  0.00           C  
ATOM    162  CD  GLU A  12     -20.901 -53.305 -57.146  1.00  0.00           C  
ATOM    163  OE1 GLU A  12     -21.242 -52.387 -56.425  1.00  0.00           O  
ATOM    164  OE2 GLU A  12     -20.920 -53.210 -58.358  1.00  0.00           O  
ATOM    165  H   GLU A  12     -21.177 -56.499 -54.242  1.00  0.00           H  
ATOM    166  HA  GLU A  12     -18.566 -56.297 -55.508  1.00  0.00           H  
ATOM    167 1HB  GLU A  12     -20.541 -54.283 -54.455  1.00  0.00           H  
ATOM    168 2HB  GLU A  12     -19.025 -53.793 -55.130  1.00  0.00           H  
ATOM    169 1HG  GLU A  12     -19.692 -55.084 -57.244  1.00  0.00           H  
ATOM    170 2HG  GLU A  12     -21.251 -55.328 -56.488  1.00  0.00           H  
ATOM    171  N   ALA A  13     -18.814 -55.946 -52.257  1.00  0.00           N  
ATOM    172  CA  ALA A  13     -17.996 -55.863 -51.059  1.00  0.00           C  
ATOM    173  C   ALA A  13     -17.097 -57.075 -51.030  1.00  0.00           C  
ATOM    174  O   ALA A  13     -15.916 -57.002 -50.696  1.00  0.00           O  
ATOM    175  CB  ALA A  13     -18.856 -55.823 -49.796  1.00  0.00           C  
ATOM    176  H   ALA A  13     -19.794 -56.198 -52.165  1.00  0.00           H  
ATOM    177  HA  ALA A  13     -17.379 -54.969 -51.120  1.00  0.00           H  
ATOM    178 1HB  ALA A  13     -18.224 -55.777 -48.910  1.00  0.00           H  
ATOM    179 2HB  ALA A  13     -19.502 -54.950 -49.825  1.00  0.00           H  
ATOM    180 3HB  ALA A  13     -19.465 -56.723 -49.749  1.00  0.00           H  
ATOM    181  N   VAL A  14     -17.647 -58.198 -51.473  1.00  0.00           N  
ATOM    182  CA  VAL A  14     -16.865 -59.409 -51.411  1.00  0.00           C  
ATOM    183  C   VAL A  14     -15.723 -59.332 -52.415  1.00  0.00           C  
ATOM    184  O   VAL A  14     -14.586 -59.657 -52.062  1.00  0.00           O  
ATOM    185  CB  VAL A  14     -17.741 -60.634 -51.672  1.00  0.00           C  
ATOM    186  CG1 VAL A  14     -16.891 -61.874 -51.716  1.00  0.00           C  
ATOM    187  CG2 VAL A  14     -18.747 -60.725 -50.591  1.00  0.00           C  
ATOM    188  H   VAL A  14     -18.632 -58.179 -51.757  1.00  0.00           H  
ATOM    189  HA  VAL A  14     -16.445 -59.502 -50.415  1.00  0.00           H  
ATOM    190  HB  VAL A  14     -18.230 -60.528 -52.643  1.00  0.00           H  
ATOM    191 1HG1 VAL A  14     -17.487 -62.740 -51.912  1.00  0.00           H  
ATOM    192 2HG1 VAL A  14     -16.142 -61.790 -52.482  1.00  0.00           H  
ATOM    193 3HG1 VAL A  14     -16.413 -61.982 -50.757  1.00  0.00           H  
ATOM    194 1HG2 VAL A  14     -19.360 -61.553 -50.737  1.00  0.00           H  
ATOM    195 2HG2 VAL A  14     -18.244 -60.830 -49.657  1.00  0.00           H  
ATOM    196 3HG2 VAL A  14     -19.356 -59.827 -50.580  1.00  0.00           H  
ATOM    197  N   GLU A  15     -15.997 -58.895 -53.650  1.00  0.00           N  
ATOM    198  CA  GLU A  15     -14.927 -58.759 -54.630  1.00  0.00           C  
ATOM    199  C   GLU A  15     -13.889 -57.733 -54.183  1.00  0.00           C  
ATOM    200  O   GLU A  15     -12.686 -57.947 -54.369  1.00  0.00           O  
ATOM    201  CB  GLU A  15     -15.439 -58.395 -56.015  1.00  0.00           C  
ATOM    202  CG  GLU A  15     -14.291 -58.282 -57.058  1.00  0.00           C  
ATOM    203  CD  GLU A  15     -14.750 -58.066 -58.468  1.00  0.00           C  
ATOM    204  OE1 GLU A  15     -15.922 -58.167 -58.717  1.00  0.00           O  
ATOM    205  OE2 GLU A  15     -13.923 -57.759 -59.294  1.00  0.00           O  
ATOM    206  H   GLU A  15     -16.964 -58.671 -53.915  1.00  0.00           H  
ATOM    207  HA  GLU A  15     -14.430 -59.723 -54.715  1.00  0.00           H  
ATOM    208 1HB  GLU A  15     -16.143 -59.155 -56.355  1.00  0.00           H  
ATOM    209 2HB  GLU A  15     -15.978 -57.453 -55.960  1.00  0.00           H  
ATOM    210 1HG  GLU A  15     -13.655 -57.438 -56.787  1.00  0.00           H  
ATOM    211 2HG  GLU A  15     -13.679 -59.183 -57.011  1.00  0.00           H  
ATOM    212  N   ALA A  16     -14.339 -56.628 -53.559  1.00  0.00           N  
ATOM    213  CA  ALA A  16     -13.424 -55.585 -53.112  1.00  0.00           C  
ATOM    214  C   ALA A  16     -12.388 -56.156 -52.170  1.00  0.00           C  
ATOM    215  O   ALA A  16     -11.219 -55.781 -52.242  1.00  0.00           O  
ATOM    216  CB  ALA A  16     -14.181 -54.484 -52.390  1.00  0.00           C  
ATOM    217  H   ALA A  16     -15.343 -56.468 -53.447  1.00  0.00           H  
ATOM    218  HA  ALA A  16     -12.918 -55.171 -53.984  1.00  0.00           H  
ATOM    219 1HB  ALA A  16     -13.479 -53.716 -52.075  1.00  0.00           H  
ATOM    220 2HB  ALA A  16     -14.918 -54.065 -53.060  1.00  0.00           H  
ATOM    221 3HB  ALA A  16     -14.682 -54.896 -51.522  1.00  0.00           H  
ATOM    222  N   ILE A  17     -12.792 -57.129 -51.356  1.00  0.00           N  
ATOM    223  CA  ILE A  17     -11.906 -57.739 -50.390  1.00  0.00           C  
ATOM    224  C   ILE A  17     -11.126 -58.874 -51.024  1.00  0.00           C  
ATOM    225  O   ILE A  17      -9.936 -59.020 -50.772  1.00  0.00           O  
ATOM    226  CB  ILE A  17     -12.654 -58.248 -49.149  1.00  0.00           C  
ATOM    227  CG1 ILE A  17     -12.930 -57.095 -48.135  1.00  0.00           C  
ATOM    228  CG2 ILE A  17     -11.842 -59.318 -48.436  1.00  0.00           C  
ATOM    229  CD1 ILE A  17     -13.945 -56.045 -48.511  1.00  0.00           C  
ATOM    230  H   ILE A  17     -13.788 -57.381 -51.354  1.00  0.00           H  
ATOM    231  HA  ILE A  17     -11.198 -56.991 -50.057  1.00  0.00           H  
ATOM    232  HB  ILE A  17     -13.610 -58.658 -49.465  1.00  0.00           H  
ATOM    233 1HG1 ILE A  17     -13.248 -57.528 -47.226  1.00  0.00           H  
ATOM    234 2HG1 ILE A  17     -12.010 -56.605 -47.962  1.00  0.00           H  
ATOM    235 1HG2 ILE A  17     -12.413 -59.639 -47.577  1.00  0.00           H  
ATOM    236 2HG2 ILE A  17     -11.653 -60.177 -49.071  1.00  0.00           H  
ATOM    237 3HG2 ILE A  17     -10.890 -58.894 -48.108  1.00  0.00           H  
ATOM    238 1HD1 ILE A  17     -14.025 -55.323 -47.706  1.00  0.00           H  
ATOM    239 2HD1 ILE A  17     -13.649 -55.536 -49.411  1.00  0.00           H  
ATOM    240 3HD1 ILE A  17     -14.897 -56.502 -48.651  1.00  0.00           H  
ATOM    241  N   ALA A  18     -11.749 -59.693 -51.870  1.00  0.00           N  
ATOM    242  CA  ALA A  18     -11.027 -60.800 -52.494  1.00  0.00           C  
ATOM    243  C   ALA A  18      -9.801 -60.269 -53.223  1.00  0.00           C  
ATOM    244  O   ALA A  18      -8.714 -60.868 -53.207  1.00  0.00           O  
ATOM    245  CB  ALA A  18     -11.920 -61.520 -53.491  1.00  0.00           C  
ATOM    246  H   ALA A  18     -12.747 -59.567 -52.057  1.00  0.00           H  
ATOM    247  HA  ALA A  18     -10.699 -61.482 -51.712  1.00  0.00           H  
ATOM    248 1HB  ALA A  18     -11.383 -62.348 -53.952  1.00  0.00           H  
ATOM    249 2HB  ALA A  18     -12.785 -61.885 -52.990  1.00  0.00           H  
ATOM    250 3HB  ALA A  18     -12.228 -60.816 -54.261  1.00  0.00           H  
ATOM    251  N   ALA A  19      -9.954 -59.075 -53.804  1.00  0.00           N  
ATOM    252  CA  ALA A  19      -8.898 -58.434 -54.558  1.00  0.00           C  
ATOM    253  C   ALA A  19      -7.635 -58.238 -53.719  1.00  0.00           C  
ATOM    254  O   ALA A  19      -6.525 -58.328 -54.247  1.00  0.00           O  
ATOM    255  CB  ALA A  19      -9.391 -57.083 -55.044  1.00  0.00           C  
ATOM    256  H   ALA A  19     -10.883 -58.635 -53.800  1.00  0.00           H  
ATOM    257  HA  ALA A  19      -8.658 -59.061 -55.410  1.00  0.00           H  
ATOM    258 1HB  ALA A  19      -8.615 -56.602 -55.636  1.00  0.00           H  
ATOM    259 2HB  ALA A  19     -10.285 -57.225 -55.654  1.00  0.00           H  
ATOM    260 3HB  ALA A  19      -9.638 -56.457 -54.186  1.00  0.00           H  
ATOM    261  N   ALA A  20      -7.780 -58.056 -52.409  1.00  0.00           N  
ATOM    262  CA  ALA A  20      -6.687 -57.786 -51.482  1.00  0.00           C  
ATOM    263  C   ALA A  20      -5.623 -58.867 -51.479  1.00  0.00           C  
ATOM    264  O   ALA A  20      -4.459 -58.589 -51.181  1.00  0.00           O  
ATOM    265  CB  ALA A  20      -7.240 -57.688 -50.070  1.00  0.00           C  
ATOM    266  H   ALA A  20      -8.711 -58.109 -51.995  1.00  0.00           H  
ATOM    267  HA  ALA A  20      -6.223 -56.844 -51.770  1.00  0.00           H  
ATOM    268 1HB  ALA A  20      -6.467 -57.484 -49.365  1.00  0.00           H  
ATOM    269 2HB  ALA A  20      -7.963 -56.931 -50.025  1.00  0.00           H  
ATOM    270 3HB  ALA A  20      -7.696 -58.625 -49.814  1.00  0.00           H  
ATOM    271  N   PHE A  21      -6.017 -60.108 -51.741  1.00  0.00           N  
ATOM    272  CA  PHE A  21      -5.085 -61.213 -51.677  1.00  0.00           C  
ATOM    273  C   PHE A  21      -4.846 -61.811 -53.047  1.00  0.00           C  
ATOM    274  O   PHE A  21      -4.160 -62.829 -53.168  1.00  0.00           O  
ATOM    275  CB  PHE A  21      -5.697 -62.291 -50.805  1.00  0.00           C  
ATOM    276  CG  PHE A  21      -6.135 -61.743 -49.531  1.00  0.00           C  
ATOM    277  CD1 PHE A  21      -7.484 -61.476 -49.364  1.00  0.00           C  
ATOM    278  CD2 PHE A  21      -5.258 -61.443 -48.519  1.00  0.00           C  
ATOM    279  CE1 PHE A  21      -7.940 -60.932 -48.223  1.00  0.00           C  
ATOM    280  CE2 PHE A  21      -5.721 -60.888 -47.361  1.00  0.00           C  
ATOM    281  CZ  PHE A  21      -7.059 -60.632 -47.210  1.00  0.00           C  
ATOM    282  H   PHE A  21      -6.985 -60.306 -52.008  1.00  0.00           H  
ATOM    283  HA  PHE A  21      -4.139 -60.865 -51.265  1.00  0.00           H  
ATOM    284 1HB  PHE A  21      -6.544 -62.717 -51.305  1.00  0.00           H  
ATOM    285 2HB  PHE A  21      -4.974 -63.083 -50.618  1.00  0.00           H  
ATOM    286  HD1 PHE A  21      -8.184 -61.699 -50.176  1.00  0.00           H  
ATOM    287  HD2 PHE A  21      -4.191 -61.639 -48.648  1.00  0.00           H  
ATOM    288  HE1 PHE A  21      -8.996 -60.723 -48.128  1.00  0.00           H  
ATOM    289  HE2 PHE A  21      -5.027 -60.636 -46.560  1.00  0.00           H  
ATOM    290  HZ  PHE A  21      -7.415 -60.181 -46.285  1.00  0.00           H  
ATOM    291  N   GLY A  22      -5.505 -61.259 -54.070  1.00  0.00           N  
ATOM    292  CA  GLY A  22      -5.473 -61.880 -55.385  1.00  0.00           C  
ATOM    293  C   GLY A  22      -6.324 -63.162 -55.347  1.00  0.00           C  
ATOM    294  O   GLY A  22      -6.030 -64.136 -56.044  1.00  0.00           O  
ATOM    295  H   GLY A  22      -5.977 -60.358 -53.951  1.00  0.00           H  
ATOM    296 1HA  GLY A  22      -5.872 -61.187 -56.127  1.00  0.00           H  
ATOM    297 2HA  GLY A  22      -4.447 -62.115 -55.663  1.00  0.00           H  
ATOM    298  N   ALA A  23      -7.332 -63.176 -54.465  1.00  0.00           N  
ATOM    299  CA  ALA A  23      -8.201 -64.318 -54.228  1.00  0.00           C  
ATOM    300  C   ALA A  23      -9.282 -64.451 -55.278  1.00  0.00           C  
ATOM    301  O   ALA A  23      -9.618 -63.490 -55.977  1.00  0.00           O  
ATOM    302  CB  ALA A  23      -8.830 -64.217 -52.863  1.00  0.00           C  
ATOM    303  H   ALA A  23      -7.558 -62.320 -53.959  1.00  0.00           H  
ATOM    304  HA  ALA A  23      -7.590 -65.220 -54.262  1.00  0.00           H  
ATOM    305 1HB  ALA A  23      -9.429 -65.103 -52.712  1.00  0.00           H  
ATOM    306 2HB  ALA A  23      -8.060 -64.163 -52.120  1.00  0.00           H  
ATOM    307 3HB  ALA A  23      -9.441 -63.338 -52.809  1.00  0.00           H  
ATOM    308  N   GLU A  24      -9.814 -65.661 -55.402  1.00  0.00           N  
ATOM    309  CA  GLU A  24     -10.917 -65.906 -56.315  1.00  0.00           C  
ATOM    310  C   GLU A  24     -12.260 -65.658 -55.641  1.00  0.00           C  
ATOM    311  O   GLU A  24     -12.514 -66.149 -54.539  1.00  0.00           O  
ATOM    312  CB  GLU A  24     -10.892 -67.344 -56.829  1.00  0.00           C  
ATOM    313  CG  GLU A  24     -11.987 -67.647 -57.841  1.00  0.00           C  
ATOM    314  CD  GLU A  24     -12.053 -69.060 -58.256  1.00  0.00           C  
ATOM    315  OE1 GLU A  24     -11.240 -69.852 -57.867  1.00  0.00           O  
ATOM    316  OE2 GLU A  24     -12.986 -69.384 -58.930  1.00  0.00           O  
ATOM    317  H   GLU A  24      -9.474 -66.419 -54.800  1.00  0.00           H  
ATOM    318  HA  GLU A  24     -10.825 -65.224 -57.160  1.00  0.00           H  
ATOM    319 1HB  GLU A  24      -9.931 -67.548 -57.298  1.00  0.00           H  
ATOM    320 2HB  GLU A  24     -11.000 -68.027 -56.001  1.00  0.00           H  
ATOM    321 1HG  GLU A  24     -12.955 -67.399 -57.415  1.00  0.00           H  
ATOM    322 2HG  GLU A  24     -11.838 -67.021 -58.718  1.00  0.00           H  
ATOM    323  N   VAL A  25     -13.151 -64.935 -56.312  1.00  0.00           N  
ATOM    324  CA  VAL A  25     -14.477 -64.703 -55.748  1.00  0.00           C  
ATOM    325  C   VAL A  25     -15.554 -65.384 -56.588  1.00  0.00           C  
ATOM    326  O   VAL A  25     -15.588 -65.252 -57.813  1.00  0.00           O  
ATOM    327  CB  VAL A  25     -14.762 -63.188 -55.571  1.00  0.00           C  
ATOM    328  CG1 VAL A  25     -14.622 -62.426 -56.881  1.00  0.00           C  
ATOM    329  CG2 VAL A  25     -16.174 -62.999 -55.002  1.00  0.00           C  
ATOM    330  H   VAL A  25     -12.899 -64.559 -57.215  1.00  0.00           H  
ATOM    331  HA  VAL A  25     -14.507 -65.142 -54.753  1.00  0.00           H  
ATOM    332  HB  VAL A  25     -14.043 -62.785 -54.877  1.00  0.00           H  
ATOM    333 1HG1 VAL A  25     -14.814 -61.372 -56.706  1.00  0.00           H  
ATOM    334 2HG1 VAL A  25     -13.615 -62.544 -57.269  1.00  0.00           H  
ATOM    335 3HG1 VAL A  25     -15.336 -62.796 -57.614  1.00  0.00           H  
ATOM    336 1HG2 VAL A  25     -16.360 -61.937 -54.845  1.00  0.00           H  
ATOM    337 2HG2 VAL A  25     -16.924 -63.387 -55.689  1.00  0.00           H  
ATOM    338 3HG2 VAL A  25     -16.247 -63.535 -54.053  1.00  0.00           H  
ATOM    339  N   ARG A  26     -16.439 -66.098 -55.894  1.00  0.00           N  
ATOM    340  CA  ARG A  26     -17.534 -66.849 -56.499  1.00  0.00           C  
ATOM    341  C   ARG A  26     -18.881 -66.426 -55.901  1.00  0.00           C  
ATOM    342  O   ARG A  26     -18.939 -65.958 -54.760  1.00  0.00           O  
ATOM    343  CB  ARG A  26     -17.325 -68.342 -56.252  1.00  0.00           C  
ATOM    344  CG  ARG A  26     -16.020 -68.924 -56.828  1.00  0.00           C  
ATOM    345  CD  ARG A  26     -15.858 -70.383 -56.524  1.00  0.00           C  
ATOM    346  NE  ARG A  26     -14.553 -70.878 -56.970  1.00  0.00           N  
ATOM    347  CZ  ARG A  26     -14.015 -72.089 -56.688  1.00  0.00           C  
ATOM    348  NH1 ARG A  26     -14.679 -72.975 -55.963  1.00  0.00           N  
ATOM    349  NH2 ARG A  26     -12.798 -72.379 -57.141  1.00  0.00           N  
ATOM    350  H   ARG A  26     -16.296 -66.132 -54.880  1.00  0.00           H  
ATOM    351  HA  ARG A  26     -17.546 -66.655 -57.571  1.00  0.00           H  
ATOM    352 1HB  ARG A  26     -17.316 -68.528 -55.179  1.00  0.00           H  
ATOM    353 2HB  ARG A  26     -18.159 -68.903 -56.673  1.00  0.00           H  
ATOM    354 1HG  ARG A  26     -15.997 -68.789 -57.909  1.00  0.00           H  
ATOM    355 2HG  ARG A  26     -15.166 -68.404 -56.387  1.00  0.00           H  
ATOM    356 1HD  ARG A  26     -15.938 -70.534 -55.449  1.00  0.00           H  
ATOM    357 2HD  ARG A  26     -16.634 -70.949 -57.035  1.00  0.00           H  
ATOM    358  HE  ARG A  26     -13.995 -70.255 -57.568  1.00  0.00           H  
ATOM    359 1HH1 ARG A  26     -15.599 -72.756 -55.610  1.00  0.00           H  
ATOM    360 2HH1 ARG A  26     -14.263 -73.871 -55.755  1.00  0.00           H  
ATOM    361 1HH2 ARG A  26     -12.264 -71.660 -57.668  1.00  0.00           H  
ATOM    362 2HH2 ARG A  26     -12.376 -73.269 -56.939  1.00  0.00           H  
ATOM    363  N   GLU A  27     -19.969 -66.609 -56.665  1.00  0.00           N  
ATOM    364  CA  GLU A  27     -21.318 -66.288 -56.179  1.00  0.00           C  
ATOM    365  C   GLU A  27     -22.371 -67.321 -56.576  1.00  0.00           C  
ATOM    366  O   GLU A  27     -22.450 -67.709 -57.745  1.00  0.00           O  
ATOM    367  CB  GLU A  27     -21.758 -64.934 -56.753  1.00  0.00           C  
ATOM    368  CG  GLU A  27     -23.125 -64.455 -56.277  1.00  0.00           C  
ATOM    369  CD  GLU A  27     -23.485 -63.087 -56.774  1.00  0.00           C  
ATOM    370  OE1 GLU A  27     -22.681 -62.473 -57.435  1.00  0.00           O  
ATOM    371  OE2 GLU A  27     -24.576 -62.653 -56.489  1.00  0.00           O  
ATOM    372  H   GLU A  27     -19.863 -66.983 -57.599  1.00  0.00           H  
ATOM    373  HA  GLU A  27     -21.297 -66.238 -55.091  1.00  0.00           H  
ATOM    374 1HB  GLU A  27     -21.017 -64.176 -56.532  1.00  0.00           H  
ATOM    375 2HB  GLU A  27     -21.812 -65.013 -57.837  1.00  0.00           H  
ATOM    376 1HG  GLU A  27     -23.886 -65.146 -56.633  1.00  0.00           H  
ATOM    377 2HG  GLU A  27     -23.150 -64.472 -55.201  1.00  0.00           H  
ATOM    378  N   LYS A  28     -23.213 -67.725 -55.610  1.00  0.00           N  
ATOM    379  CA  LYS A  28     -24.330 -68.627 -55.893  1.00  0.00           C  
ATOM    380  C   LYS A  28     -25.505 -68.513 -54.906  1.00  0.00           C  
ATOM    381  O   LYS A  28     -25.361 -68.755 -53.710  1.00  0.00           O  
ATOM    382  CB  LYS A  28     -23.836 -70.078 -55.897  1.00  0.00           C  
ATOM    383  CG  LYS A  28     -24.901 -71.115 -56.278  1.00  0.00           C  
ATOM    384  CD  LYS A  28     -24.315 -72.519 -56.341  1.00  0.00           C  
ATOM    385  CE  LYS A  28     -25.329 -73.550 -56.864  1.00  0.00           C  
ATOM    386  NZ  LYS A  28     -26.510 -73.750 -55.939  1.00  0.00           N  
ATOM    387  H   LYS A  28     -23.059 -67.384 -54.657  1.00  0.00           H  
ATOM    388  HA  LYS A  28     -24.712 -68.387 -56.885  1.00  0.00           H  
ATOM    389 1HB  LYS A  28     -23.006 -70.175 -56.597  1.00  0.00           H  
ATOM    390 2HB  LYS A  28     -23.461 -70.332 -54.906  1.00  0.00           H  
ATOM    391 1HG  LYS A  28     -25.693 -71.106 -55.532  1.00  0.00           H  
ATOM    392 2HG  LYS A  28     -25.336 -70.858 -57.243  1.00  0.00           H  
ATOM    393 1HD  LYS A  28     -23.445 -72.517 -56.997  1.00  0.00           H  
ATOM    394 2HD  LYS A  28     -23.994 -72.818 -55.343  1.00  0.00           H  
ATOM    395 1HE  LYS A  28     -25.697 -73.224 -57.835  1.00  0.00           H  
ATOM    396 2HE  LYS A  28     -24.816 -74.503 -56.982  1.00  0.00           H  
ATOM    397 1HZ  LYS A  28     -27.126 -74.439 -56.334  1.00  0.00           H  
ATOM    398 2HZ  LYS A  28     -26.191 -74.065 -55.039  1.00  0.00           H  
ATOM    399 3HZ  LYS A  28     -27.055 -72.873 -55.814  1.00  0.00           H  
ATOM    400  N   ASP A  29     -26.692 -68.203 -55.430  1.00  0.00           N  
ATOM    401  CA  ASP A  29     -27.938 -68.162 -54.654  1.00  0.00           C  
ATOM    402  C   ASP A  29     -27.905 -67.323 -53.366  1.00  0.00           C  
ATOM    403  O   ASP A  29     -28.463 -67.726 -52.342  1.00  0.00           O  
ATOM    404  CB  ASP A  29     -28.367 -69.590 -54.337  1.00  0.00           C  
ATOM    405  CG  ASP A  29     -28.649 -70.401 -55.613  1.00  0.00           C  
ATOM    406  OD1 ASP A  29     -29.156 -69.830 -56.557  1.00  0.00           O  
ATOM    407  OD2 ASP A  29     -28.325 -71.584 -55.653  1.00  0.00           O  
ATOM    408  H   ASP A  29     -26.747 -68.021 -56.422  1.00  0.00           H  
ATOM    409  HA  ASP A  29     -28.703 -67.723 -55.301  1.00  0.00           H  
ATOM    410 1HB  ASP A  29     -27.592 -70.088 -53.752  1.00  0.00           H  
ATOM    411 2HB  ASP A  29     -29.272 -69.571 -53.729  1.00  0.00           H  
ATOM    412  N   GLY A  30     -27.264 -66.163 -53.404  1.00  0.00           N  
ATOM    413  CA  GLY A  30     -27.196 -65.269 -52.245  1.00  0.00           C  
ATOM    414  C   GLY A  30     -25.942 -65.459 -51.387  1.00  0.00           C  
ATOM    415  O   GLY A  30     -25.658 -64.635 -50.502  1.00  0.00           O  
ATOM    416  H   GLY A  30     -26.824 -65.883 -54.269  1.00  0.00           H  
ATOM    417 1HA  GLY A  30     -27.236 -64.237 -52.593  1.00  0.00           H  
ATOM    418 2HA  GLY A  30     -28.079 -65.422 -51.626  1.00  0.00           H  
ATOM    419  N   LYS A  31     -25.203 -66.542 -51.632  1.00  0.00           N  
ATOM    420  CA  LYS A  31     -23.988 -66.832 -50.892  1.00  0.00           C  
ATOM    421  C   LYS A  31     -22.764 -66.454 -51.702  1.00  0.00           C  
ATOM    422  O   LYS A  31     -22.624 -66.802 -52.882  1.00  0.00           O  
ATOM    423  CB  LYS A  31     -23.917 -68.313 -50.507  1.00  0.00           C  
ATOM    424  CG  LYS A  31     -22.669 -68.705 -49.681  1.00  0.00           C  
ATOM    425  CD  LYS A  31     -22.685 -70.189 -49.305  1.00  0.00           C  
ATOM    426  CE  LYS A  31     -21.429 -70.567 -48.523  1.00  0.00           C  
ATOM    427  NZ  LYS A  31     -21.362 -72.032 -48.208  1.00  0.00           N  
ATOM    428  H   LYS A  31     -25.482 -67.206 -52.363  1.00  0.00           H  
ATOM    429  HA  LYS A  31     -23.976 -66.234 -49.980  1.00  0.00           H  
ATOM    430 1HB  LYS A  31     -24.801 -68.572 -49.924  1.00  0.00           H  
ATOM    431 2HB  LYS A  31     -23.934 -68.922 -51.414  1.00  0.00           H  
ATOM    432 1HG  LYS A  31     -21.769 -68.521 -50.274  1.00  0.00           H  
ATOM    433 2HG  LYS A  31     -22.603 -68.099 -48.784  1.00  0.00           H  
ATOM    434 1HD  LYS A  31     -23.566 -70.410 -48.702  1.00  0.00           H  
ATOM    435 2HD  LYS A  31     -22.723 -70.788 -50.216  1.00  0.00           H  
ATOM    436 1HE  LYS A  31     -20.559 -70.297 -49.106  1.00  0.00           H  
ATOM    437 2HE  LYS A  31     -21.412 -70.007 -47.590  1.00  0.00           H  
ATOM    438 1HZ  LYS A  31     -20.486 -72.214 -47.683  1.00  0.00           H  
ATOM    439 2HZ  LYS A  31     -22.147 -72.301 -47.645  1.00  0.00           H  
ATOM    440 3HZ  LYS A  31     -21.354 -72.570 -49.063  1.00  0.00           H  
ATOM    441  N   LEU A  32     -21.869 -65.731 -51.068  1.00  0.00           N  
ATOM    442  CA  LEU A  32     -20.631 -65.344 -51.702  1.00  0.00           C  
ATOM    443  C   LEU A  32     -19.471 -66.060 -51.054  1.00  0.00           C  
ATOM    444  O   LEU A  32     -19.460 -66.289 -49.836  1.00  0.00           O  
ATOM    445  CB  LEU A  32     -20.439 -63.849 -51.566  1.00  0.00           C  
ATOM    446  CG  LEU A  32     -21.142 -62.859 -52.575  1.00  0.00           C  
ATOM    447  CD1 LEU A  32     -20.527 -63.038 -53.927  1.00  0.00           C  
ATOM    448  CD2 LEU A  32     -22.664 -63.093 -52.641  1.00  0.00           C  
ATOM    449  H   LEU A  32     -22.050 -65.446 -50.103  1.00  0.00           H  
ATOM    450  HA  LEU A  32     -20.656 -65.637 -52.746  1.00  0.00           H  
ATOM    451 1HB  LEU A  32     -20.759 -63.598 -50.578  1.00  0.00           H  
ATOM    452 2HB  LEU A  32     -19.393 -63.679 -51.623  1.00  0.00           H  
ATOM    453  HG  LEU A  32     -20.969 -61.850 -52.260  1.00  0.00           H  
ATOM    454 1HD1 LEU A  32     -20.983 -62.352 -54.632  1.00  0.00           H  
ATOM    455 2HD1 LEU A  32     -19.455 -62.846 -53.877  1.00  0.00           H  
ATOM    456 3HD1 LEU A  32     -20.684 -64.036 -54.264  1.00  0.00           H  
ATOM    457 1HD2 LEU A  32     -23.103 -62.391 -53.338  1.00  0.00           H  
ATOM    458 2HD2 LEU A  32     -22.873 -64.084 -52.983  1.00  0.00           H  
ATOM    459 3HD2 LEU A  32     -23.115 -62.953 -51.671  1.00  0.00           H  
ATOM    460  N   GLU A  33     -18.465 -66.389 -51.860  1.00  0.00           N  
ATOM    461  CA  GLU A  33     -17.295 -67.060 -51.316  1.00  0.00           C  
ATOM    462  C   GLU A  33     -15.972 -66.519 -51.827  1.00  0.00           C  
ATOM    463  O   GLU A  33     -15.811 -66.233 -53.020  1.00  0.00           O  
ATOM    464  CB  GLU A  33     -17.337 -68.562 -51.648  1.00  0.00           C  
ATOM    465  CG  GLU A  33     -18.499 -69.348 -51.053  1.00  0.00           C  
ATOM    466  CD  GLU A  33     -18.478 -70.833 -51.421  1.00  0.00           C  
ATOM    467  OE1 GLU A  33     -17.568 -71.258 -52.108  1.00  0.00           O  
ATOM    468  OE2 GLU A  33     -19.377 -71.538 -51.012  1.00  0.00           O  
ATOM    469  H   GLU A  33     -18.535 -66.179 -52.860  1.00  0.00           H  
ATOM    470  HA  GLU A  33     -17.315 -66.942 -50.243  1.00  0.00           H  
ATOM    471 1HB  GLU A  33     -17.367 -68.690 -52.728  1.00  0.00           H  
ATOM    472 2HB  GLU A  33     -16.419 -69.021 -51.292  1.00  0.00           H  
ATOM    473 1HG  GLU A  33     -18.465 -69.243 -49.968  1.00  0.00           H  
ATOM    474 2HG  GLU A  33     -19.434 -68.916 -51.402  1.00  0.00           H  
ATOM    475  N   ILE A  34     -14.990 -66.448 -50.932  1.00  0.00           N  
ATOM    476  CA  ILE A  34     -13.639 -66.093 -51.356  1.00  0.00           C  
ATOM    477  C   ILE A  34     -12.687 -67.231 -51.096  1.00  0.00           C  
ATOM    478  O   ILE A  34     -12.533 -67.692 -49.963  1.00  0.00           O  
ATOM    479  CB  ILE A  34     -13.075 -64.848 -50.676  1.00  0.00           C  
ATOM    480  CG1 ILE A  34     -13.947 -63.672 -50.964  1.00  0.00           C  
ATOM    481  CG2 ILE A  34     -11.647 -64.598 -51.170  1.00  0.00           C  
ATOM    482  CD1 ILE A  34     -13.562 -62.442 -50.205  1.00  0.00           C  
ATOM    483  H   ILE A  34     -15.217 -66.656 -49.952  1.00  0.00           H  
ATOM    484  HA  ILE A  34     -13.649 -65.906 -52.426  1.00  0.00           H  
ATOM    485  HB  ILE A  34     -13.055 -65.004 -49.640  1.00  0.00           H  
ATOM    486 1HG1 ILE A  34     -13.929 -63.482 -52.027  1.00  0.00           H  
ATOM    487 2HG1 ILE A  34     -14.964 -63.927 -50.687  1.00  0.00           H  
ATOM    488 1HG2 ILE A  34     -11.207 -63.742 -50.692  1.00  0.00           H  
ATOM    489 2HG2 ILE A  34     -11.019 -65.447 -50.954  1.00  0.00           H  
ATOM    490 3HG2 ILE A  34     -11.679 -64.440 -52.249  1.00  0.00           H  
ATOM    491 1HD1 ILE A  34     -14.235 -61.635 -50.453  1.00  0.00           H  
ATOM    492 2HD1 ILE A  34     -13.620 -62.666 -49.147  1.00  0.00           H  
ATOM    493 3HD1 ILE A  34     -12.576 -62.122 -50.437  1.00  0.00           H  
ATOM    494  N   HIS A  35     -12.003 -67.646 -52.148  1.00  0.00           N  
ATOM    495  CA  HIS A  35     -11.059 -68.741 -52.061  1.00  0.00           C  
ATOM    496  C   HIS A  35      -9.627 -68.226 -52.105  1.00  0.00           C  
ATOM    497  O   HIS A  35      -9.146 -67.691 -53.120  1.00  0.00           O  
ATOM    498  CB  HIS A  35     -11.366 -69.740 -53.177  1.00  0.00           C  
ATOM    499  CG  HIS A  35     -12.702 -70.385 -52.978  1.00  0.00           C  
ATOM    500  ND1 HIS A  35     -12.828 -71.670 -52.512  1.00  0.00           N  
ATOM    501  CD2 HIS A  35     -13.973 -69.907 -53.114  1.00  0.00           C  
ATOM    502  CE1 HIS A  35     -14.109 -71.964 -52.372  1.00  0.00           C  
ATOM    503  NE2 HIS A  35     -14.823 -70.917 -52.723  1.00  0.00           N  
ATOM    504  H   HIS A  35     -12.184 -67.187 -53.046  1.00  0.00           H  
ATOM    505  HA  HIS A  35     -11.187 -69.261 -51.110  1.00  0.00           H  
ATOM    506 1HB  HIS A  35     -11.369 -69.237 -54.135  1.00  0.00           H  
ATOM    507 2HB  HIS A  35     -10.601 -70.512 -53.203  1.00  0.00           H  
ATOM    508  HD2 HIS A  35     -14.268 -68.907 -53.445  1.00  0.00           H  
ATOM    509  HE1 HIS A  35     -14.514 -72.907 -52.008  1.00  0.00           H  
ATOM    510  HE2 HIS A  35     -15.862 -70.880 -52.677  1.00  0.00           H  
ATOM    511  N   LEU A  36      -8.951 -68.343 -50.961  1.00  0.00           N  
ATOM    512  CA  LEU A  36      -7.609 -67.791 -50.802  1.00  0.00           C  
ATOM    513  C   LEU A  36      -6.674 -68.763 -50.083  1.00  0.00           C  
ATOM    514  O   LEU A  36      -7.123 -69.677 -49.375  1.00  0.00           O  
ATOM    515  CB  LEU A  36      -7.675 -66.413 -50.111  1.00  0.00           C  
ATOM    516  CG  LEU A  36      -8.021 -66.298 -48.609  1.00  0.00           C  
ATOM    517  CD1 LEU A  36      -7.581 -64.891 -48.166  1.00  0.00           C  
ATOM    518  CD2 LEU A  36      -9.551 -66.485 -48.365  1.00  0.00           C  
ATOM    519  H   LEU A  36      -9.391 -68.835 -50.169  1.00  0.00           H  
ATOM    520  HA  LEU A  36      -7.194 -67.622 -51.795  1.00  0.00           H  
ATOM    521 1HB  LEU A  36      -6.724 -65.905 -50.273  1.00  0.00           H  
ATOM    522 2HB  LEU A  36      -8.437 -65.854 -50.615  1.00  0.00           H  
ATOM    523  HG  LEU A  36      -7.460 -67.038 -48.031  1.00  0.00           H  
ATOM    524 1HD1 LEU A  36      -7.774 -64.736 -47.135  1.00  0.00           H  
ATOM    525 2HD1 LEU A  36      -6.514 -64.766 -48.341  1.00  0.00           H  
ATOM    526 3HD1 LEU A  36      -8.130 -64.157 -48.739  1.00  0.00           H  
ATOM    527 1HD2 LEU A  36      -9.763 -66.366 -47.317  1.00  0.00           H  
ATOM    528 2HD2 LEU A  36     -10.100 -65.743 -48.915  1.00  0.00           H  
ATOM    529 3HD2 LEU A  36      -9.882 -67.469 -48.670  1.00  0.00           H  
ATOM    530  N   ASP A  37      -5.368 -68.607 -50.297  1.00  0.00           N  
ATOM    531  CA  ASP A  37      -4.394 -69.464 -49.656  1.00  0.00           C  
ATOM    532  C   ASP A  37      -3.794 -68.942 -48.349  1.00  0.00           C  
ATOM    533  O   ASP A  37      -2.974 -69.637 -47.735  1.00  0.00           O  
ATOM    534  CB  ASP A  37      -3.287 -69.754 -50.658  1.00  0.00           C  
ATOM    535  CG  ASP A  37      -2.671 -68.475 -51.132  1.00  0.00           C  
ATOM    536  OD1 ASP A  37      -3.279 -67.444 -50.867  1.00  0.00           O  
ATOM    537  OD2 ASP A  37      -1.641 -68.500 -51.752  1.00  0.00           O  
ATOM    538  H   ASP A  37      -4.999 -67.857 -50.893  1.00  0.00           H  
ATOM    539  HA  ASP A  37      -4.886 -70.396 -49.452  1.00  0.00           H  
ATOM    540 1HB  ASP A  37      -2.520 -70.374 -50.192  1.00  0.00           H  
ATOM    541 2HB  ASP A  37      -3.688 -70.301 -51.510  1.00  0.00           H  
ATOM    542  N   ASP A  38      -4.278 -67.796 -47.876  1.00  0.00           N  
ATOM    543  CA  ASP A  38      -3.777 -67.161 -46.662  1.00  0.00           C  
ATOM    544  C   ASP A  38      -4.784 -67.198 -45.497  1.00  0.00           C  
ATOM    545  O   ASP A  38      -5.678 -66.347 -45.447  1.00  0.00           O  
ATOM    546  CB  ASP A  38      -3.408 -65.704 -46.971  1.00  0.00           C  
ATOM    547  CG  ASP A  38      -2.823 -64.914 -45.777  1.00  0.00           C  
ATOM    548  OD1 ASP A  38      -2.908 -65.362 -44.626  1.00  0.00           O  
ATOM    549  OD2 ASP A  38      -2.345 -63.834 -46.005  1.00  0.00           O  
ATOM    550  H   ASP A  38      -4.966 -67.324 -48.443  1.00  0.00           H  
ATOM    551  HA  ASP A  38      -2.854 -67.661 -46.407  1.00  0.00           H  
ATOM    552 1HB  ASP A  38      -2.680 -65.692 -47.790  1.00  0.00           H  
ATOM    553 2HB  ASP A  38      -4.294 -65.179 -47.327  1.00  0.00           H  
ATOM    554  N   PRO A  39      -4.626 -68.123 -44.517  1.00  0.00           N  
ATOM    555  CA  PRO A  39      -5.536 -68.362 -43.412  1.00  0.00           C  
ATOM    556  C   PRO A  39      -5.579 -67.204 -42.426  1.00  0.00           C  
ATOM    557  O   PRO A  39      -6.488 -67.126 -41.608  1.00  0.00           O  
ATOM    558  CB  PRO A  39      -4.967 -69.631 -42.763  1.00  0.00           C  
ATOM    559  CG  PRO A  39      -3.506 -69.617 -43.093  1.00  0.00           C  
ATOM    560  CD  PRO A  39      -3.403 -68.957 -44.459  1.00  0.00           C  
ATOM    561  HA  PRO A  39      -6.530 -68.549 -43.802  1.00  0.00           H  
ATOM    562 1HB  PRO A  39      -5.163 -69.621 -41.676  1.00  0.00           H  
ATOM    563 2HB  PRO A  39      -5.474 -70.524 -43.152  1.00  0.00           H  
ATOM    564 1HG  PRO A  39      -2.953 -69.074 -42.313  1.00  0.00           H  
ATOM    565 2HG  PRO A  39      -3.118 -70.649 -43.092  1.00  0.00           H  
ATOM    566 1HD  PRO A  39      -2.496 -68.330 -44.435  1.00  0.00           H  
ATOM    567 2HD  PRO A  39      -3.386 -69.698 -45.265  1.00  0.00           H  
ATOM    568  N   HIS A  40      -4.574 -66.319 -42.468  1.00  0.00           N  
ATOM    569  CA  HIS A  40      -4.531 -65.187 -41.548  1.00  0.00           C  
ATOM    570  C   HIS A  40      -5.242 -64.006 -42.172  1.00  0.00           C  
ATOM    571  O   HIS A  40      -6.158 -63.405 -41.592  1.00  0.00           O  
ATOM    572  CB  HIS A  40      -3.094 -64.773 -41.230  1.00  0.00           C  
ATOM    573  CG  HIS A  40      -3.058 -63.602 -40.331  1.00  0.00           C  
ATOM    574  ND1 HIS A  40      -3.307 -63.683 -38.978  1.00  0.00           N  
ATOM    575  CD2 HIS A  40      -2.875 -62.294 -40.606  1.00  0.00           C  
ATOM    576  CE1 HIS A  40      -3.269 -62.468 -38.461  1.00  0.00           C  
ATOM    577  NE2 HIS A  40      -3.013 -61.616 -39.434  1.00  0.00           N  
ATOM    578  H   HIS A  40      -3.846 -66.363 -43.191  1.00  0.00           H  
ATOM    579  HA  HIS A  40      -5.037 -65.441 -40.617  1.00  0.00           H  
ATOM    580 1HB  HIS A  40      -2.569 -65.599 -40.754  1.00  0.00           H  
ATOM    581 2HB  HIS A  40      -2.566 -64.529 -42.154  1.00  0.00           H  
ATOM    582  HD2 HIS A  40      -2.679 -61.860 -41.587  1.00  0.00           H  
ATOM    583  HE1 HIS A  40      -3.438 -62.207 -37.417  1.00  0.00           H  
ATOM    584  HE2 HIS A  40      -2.954 -60.597 -39.332  1.00  0.00           H  
ATOM    585  N   GLY A  41      -4.851 -63.716 -43.411  1.00  0.00           N  
ATOM    586  CA  GLY A  41      -5.395 -62.602 -44.165  1.00  0.00           C  
ATOM    587  C   GLY A  41      -6.895 -62.771 -44.281  1.00  0.00           C  
ATOM    588  O   GLY A  41      -7.645 -61.792 -44.218  1.00  0.00           O  
ATOM    589  H   GLY A  41      -4.091 -64.270 -43.818  1.00  0.00           H  
ATOM    590 1HA  GLY A  41      -5.153 -61.661 -43.674  1.00  0.00           H  
ATOM    591 2HA  GLY A  41      -4.939 -62.594 -45.155  1.00  0.00           H  
ATOM    592  N   ALA A  42      -7.325 -64.030 -44.378  1.00  0.00           N  
ATOM    593  CA  ALA A  42      -8.710 -64.400 -44.472  1.00  0.00           C  
ATOM    594  C   ALA A  42      -9.533 -64.017 -43.254  1.00  0.00           C  
ATOM    595  O   ALA A  42     -10.750 -63.817 -43.372  1.00  0.00           O  
ATOM    596  CB  ALA A  42      -8.809 -65.866 -44.645  1.00  0.00           C  
ATOM    597  H   ALA A  42      -6.644 -64.792 -44.468  1.00  0.00           H  
ATOM    598  HA  ALA A  42      -9.111 -63.908 -45.343  1.00  0.00           H  
ATOM    599 1HB  ALA A  42      -9.833 -66.085 -44.780  1.00  0.00           H  
ATOM    600 2HB  ALA A  42      -8.253 -66.166 -45.510  1.00  0.00           H  
ATOM    601 3HB  ALA A  42      -8.413 -66.371 -43.766  1.00  0.00           H  
ATOM    602  N   GLU A  43      -8.937 -64.008 -42.059  1.00  0.00           N  
ATOM    603  CA  GLU A  43      -9.717 -63.663 -40.898  1.00  0.00           C  
ATOM    604  C   GLU A  43     -10.027 -62.187 -40.955  1.00  0.00           C  
ATOM    605  O   GLU A  43     -11.183 -61.777 -40.771  1.00  0.00           O  
ATOM    606  CB  GLU A  43      -8.972 -63.992 -39.605  1.00  0.00           C  
ATOM    607  CG  GLU A  43      -8.831 -65.459 -39.252  1.00  0.00           C  
ATOM    608  CD  GLU A  43      -8.194 -65.614 -37.878  1.00  0.00           C  
ATOM    609  OE1 GLU A  43      -7.850 -64.598 -37.316  1.00  0.00           O  
ATOM    610  OE2 GLU A  43      -8.080 -66.710 -37.390  1.00  0.00           O  
ATOM    611  H   GLU A  43      -7.929 -64.148 -41.941  1.00  0.00           H  
ATOM    612  HA  GLU A  43     -10.654 -64.221 -40.922  1.00  0.00           H  
ATOM    613 1HB  GLU A  43      -7.948 -63.624 -39.708  1.00  0.00           H  
ATOM    614 2HB  GLU A  43      -9.381 -63.472 -38.786  1.00  0.00           H  
ATOM    615 1HG  GLU A  43      -9.813 -65.931 -39.256  1.00  0.00           H  
ATOM    616 2HG  GLU A  43      -8.213 -65.951 -40.004  1.00  0.00           H  
ATOM    617  N   SER A  44      -9.016 -61.401 -41.352  1.00  0.00           N  
ATOM    618  CA  SER A  44      -9.207 -59.966 -41.445  1.00  0.00           C  
ATOM    619  C   SER A  44     -10.211 -59.657 -42.526  1.00  0.00           C  
ATOM    620  O   SER A  44     -11.071 -58.791 -42.351  1.00  0.00           O  
ATOM    621  CB  SER A  44      -7.911 -59.244 -41.771  1.00  0.00           C  
ATOM    622  OG  SER A  44      -6.979 -59.327 -40.742  1.00  0.00           O  
ATOM    623  H   SER A  44      -8.092 -61.826 -41.503  1.00  0.00           H  
ATOM    624  HA  SER A  44      -9.595 -59.602 -40.501  1.00  0.00           H  
ATOM    625 1HB  SER A  44      -7.482 -59.650 -42.687  1.00  0.00           H  
ATOM    626 2HB  SER A  44      -8.131 -58.217 -41.958  1.00  0.00           H  
ATOM    627  HG  SER A  44      -6.350 -58.583 -40.912  1.00  0.00           H  
ATOM    628  N   ALA A  45     -10.128 -60.418 -43.616  1.00  0.00           N  
ATOM    629  CA  ALA A  45     -11.012 -60.279 -44.746  1.00  0.00           C  
ATOM    630  C   ALA A  45     -12.459 -60.561 -44.380  1.00  0.00           C  
ATOM    631  O   ALA A  45     -13.350 -59.782 -44.728  1.00  0.00           O  
ATOM    632  CB  ALA A  45     -10.563 -61.257 -45.773  1.00  0.00           C  
ATOM    633  H   ALA A  45      -9.361 -61.093 -43.678  1.00  0.00           H  
ATOM    634  HA  ALA A  45     -10.932 -59.268 -45.130  1.00  0.00           H  
ATOM    635 1HB  ALA A  45     -11.158 -61.214 -46.649  1.00  0.00           H  
ATOM    636 2HB  ALA A  45      -9.552 -61.051 -46.004  1.00  0.00           H  
ATOM    637 3HB  ALA A  45     -10.640 -62.213 -45.336  1.00  0.00           H  
ATOM    638  N   ALA A  46     -12.723 -61.585 -43.565  1.00  0.00           N  
ATOM    639  CA  ALA A  46     -14.110 -61.819 -43.203  1.00  0.00           C  
ATOM    640  C   ALA A  46     -14.674 -60.588 -42.488  1.00  0.00           C  
ATOM    641  O   ALA A  46     -15.805 -60.173 -42.769  1.00  0.00           O  
ATOM    642  CB  ALA A  46     -14.225 -63.054 -42.320  1.00  0.00           C  
ATOM    643  H   ALA A  46     -11.988 -62.254 -43.303  1.00  0.00           H  
ATOM    644  HA  ALA A  46     -14.683 -61.974 -44.116  1.00  0.00           H  
ATOM    645 1HB  ALA A  46     -15.271 -63.230 -42.067  1.00  0.00           H  
ATOM    646 2HB  ALA A  46     -13.827 -63.916 -42.852  1.00  0.00           H  
ATOM    647 3HB  ALA A  46     -13.650 -62.895 -41.409  1.00  0.00           H  
ATOM    648  N   ALA A  47     -13.886 -59.954 -41.596  1.00  0.00           N  
ATOM    649  CA  ALA A  47     -14.418 -58.742 -40.975  1.00  0.00           C  
ATOM    650  C   ALA A  47     -14.528 -57.646 -41.982  1.00  0.00           C  
ATOM    651  O   ALA A  47     -15.549 -57.000 -42.075  1.00  0.00           O  
ATOM    652  CB  ALA A  47     -13.563 -58.181 -39.861  1.00  0.00           C  
ATOM    653  H   ALA A  47     -12.964 -60.345 -41.360  1.00  0.00           H  
ATOM    654  HA  ALA A  47     -15.407 -58.967 -40.588  1.00  0.00           H  
ATOM    655 1HB  ALA A  47     -14.027 -57.275 -39.476  1.00  0.00           H  
ATOM    656 2HB  ALA A  47     -13.475 -58.863 -39.079  1.00  0.00           H  
ATOM    657 3HB  ALA A  47     -12.586 -57.945 -40.262  1.00  0.00           H  
ATOM    658  N   ALA A  48     -13.544 -57.502 -42.845  1.00  0.00           N  
ATOM    659  CA  ALA A  48     -13.569 -56.400 -43.776  1.00  0.00           C  
ATOM    660  C   ALA A  48     -14.807 -56.403 -44.652  1.00  0.00           C  
ATOM    661  O   ALA A  48     -15.413 -55.346 -44.884  1.00  0.00           O  
ATOM    662  CB  ALA A  48     -12.355 -56.492 -44.630  1.00  0.00           C  
ATOM    663  H   ALA A  48     -12.718 -58.100 -42.780  1.00  0.00           H  
ATOM    664  HA  ALA A  48     -13.560 -55.470 -43.217  1.00  0.00           H  
ATOM    665 1HB  ALA A  48     -12.398 -55.700 -45.277  1.00  0.00           H  
ATOM    666 2HB  ALA A  48     -11.463 -56.455 -44.018  1.00  0.00           H  
ATOM    667 3HB  ALA A  48     -12.370 -57.414 -45.174  1.00  0.00           H  
ATOM    668  N   ILE A  49     -15.237 -57.586 -45.074  1.00  0.00           N  
ATOM    669  CA  ILE A  49     -16.418 -57.678 -45.908  1.00  0.00           C  
ATOM    670  C   ILE A  49     -17.621 -57.357 -45.077  1.00  0.00           C  
ATOM    671  O   ILE A  49     -18.485 -56.602 -45.519  1.00  0.00           O  
ATOM    672  CB  ILE A  49     -16.631 -59.067 -46.474  1.00  0.00           C  
ATOM    673  CG1 ILE A  49     -15.548 -59.382 -47.375  1.00  0.00           C  
ATOM    674  CG2 ILE A  49     -17.955 -59.067 -47.230  1.00  0.00           C  
ATOM    675  CD1 ILE A  49     -15.460 -60.768 -47.764  1.00  0.00           C  
ATOM    676  H   ILE A  49     -14.670 -58.414 -44.857  1.00  0.00           H  
ATOM    677  HA  ILE A  49     -16.345 -56.958 -46.716  1.00  0.00           H  
ATOM    678  HB  ILE A  49     -16.630 -59.804 -45.673  1.00  0.00           H  
ATOM    679 1HG1 ILE A  49     -15.633 -58.767 -48.262  1.00  0.00           H  
ATOM    680 2HG1 ILE A  49     -14.638 -59.155 -46.875  1.00  0.00           H  
ATOM    681 1HG2 ILE A  49     -18.120 -60.021 -47.638  1.00  0.00           H  
ATOM    682 2HG2 ILE A  49     -18.782 -58.843 -46.564  1.00  0.00           H  
ATOM    683 3HG2 ILE A  49     -17.928 -58.327 -48.029  1.00  0.00           H  
ATOM    684 1HD1 ILE A  49     -14.611 -60.843 -48.372  1.00  0.00           H  
ATOM    685 2HD1 ILE A  49     -15.336 -61.374 -46.875  1.00  0.00           H  
ATOM    686 3HD1 ILE A  49     -16.326 -61.098 -48.304  1.00  0.00           H  
ATOM    687  N   SER A  50     -17.686 -57.935 -43.880  1.00  0.00           N  
ATOM    688  CA  SER A  50     -18.797 -57.740 -42.979  1.00  0.00           C  
ATOM    689  C   SER A  50     -18.964 -56.279 -42.601  1.00  0.00           C  
ATOM    690  O   SER A  50     -20.086 -55.764 -42.597  1.00  0.00           O  
ATOM    691  CB  SER A  50     -18.583 -58.567 -41.728  1.00  0.00           C  
ATOM    692  OG  SER A  50     -19.651 -58.419 -40.829  1.00  0.00           O  
ATOM    693  H   SER A  50     -16.945 -58.582 -43.592  1.00  0.00           H  
ATOM    694  HA  SER A  50     -19.697 -58.077 -43.486  1.00  0.00           H  
ATOM    695 1HB  SER A  50     -18.482 -59.614 -42.007  1.00  0.00           H  
ATOM    696 2HB  SER A  50     -17.658 -58.267 -41.251  1.00  0.00           H  
ATOM    697  HG  SER A  50     -20.390 -58.879 -41.285  1.00  0.00           H  
ATOM    698  N   VAL A  51     -17.842 -55.597 -42.350  1.00  0.00           N  
ATOM    699  CA  VAL A  51     -17.803 -54.200 -41.958  1.00  0.00           C  
ATOM    700  C   VAL A  51     -18.346 -53.321 -43.086  1.00  0.00           C  
ATOM    701  O   VAL A  51     -19.106 -52.389 -42.819  1.00  0.00           O  
ATOM    702  CB  VAL A  51     -16.345 -53.800 -41.563  1.00  0.00           C  
ATOM    703  CG1 VAL A  51     -16.227 -52.313 -41.376  1.00  0.00           C  
ATOM    704  CG2 VAL A  51     -15.940 -54.500 -40.220  1.00  0.00           C  
ATOM    705  H   VAL A  51     -16.977 -56.112 -42.400  1.00  0.00           H  
ATOM    706  HA  VAL A  51     -18.429 -54.079 -41.092  1.00  0.00           H  
ATOM    707  HB  VAL A  51     -15.664 -54.103 -42.360  1.00  0.00           H  
ATOM    708 1HG1 VAL A  51     -15.208 -52.077 -41.111  1.00  0.00           H  
ATOM    709 2HG1 VAL A  51     -16.477 -51.814 -42.275  1.00  0.00           H  
ATOM    710 3HG1 VAL A  51     -16.890 -51.978 -40.600  1.00  0.00           H  
ATOM    711 1HG2 VAL A  51     -14.925 -54.227 -39.950  1.00  0.00           H  
ATOM    712 2HG2 VAL A  51     -16.599 -54.203 -39.444  1.00  0.00           H  
ATOM    713 3HG2 VAL A  51     -16.003 -55.564 -40.314  1.00  0.00           H  
ATOM    714  N   LEU A  52     -17.960 -53.605 -44.324  1.00  0.00           N  
ATOM    715  CA  LEU A  52     -18.472 -52.897 -45.492  1.00  0.00           C  
ATOM    716  C   LEU A  52     -19.928 -53.231 -45.851  1.00  0.00           C  
ATOM    717  O   LEU A  52     -20.709 -52.347 -46.205  1.00  0.00           O  
ATOM    718  CB  LEU A  52     -17.531 -53.182 -46.669  1.00  0.00           C  
ATOM    719  CG  LEU A  52     -17.872 -52.590 -48.043  1.00  0.00           C  
ATOM    720  CD1 LEU A  52     -17.996 -51.065 -47.989  1.00  0.00           C  
ATOM    721  CD2 LEU A  52     -16.742 -52.995 -48.990  1.00  0.00           C  
ATOM    722  H   LEU A  52     -17.248 -54.332 -44.454  1.00  0.00           H  
ATOM    723  HA  LEU A  52     -18.452 -51.845 -45.268  1.00  0.00           H  
ATOM    724 1HB  LEU A  52     -16.539 -52.830 -46.396  1.00  0.00           H  
ATOM    725 2HB  LEU A  52     -17.470 -54.268 -46.787  1.00  0.00           H  
ATOM    726  HG  LEU A  52     -18.819 -53.000 -48.391  1.00  0.00           H  
ATOM    727 1HD1 LEU A  52     -18.228 -50.692 -48.972  1.00  0.00           H  
ATOM    728 2HD1 LEU A  52     -18.798 -50.771 -47.312  1.00  0.00           H  
ATOM    729 3HD1 LEU A  52     -17.078 -50.638 -47.656  1.00  0.00           H  
ATOM    730 1HD2 LEU A  52     -16.939 -52.633 -49.974  1.00  0.00           H  
ATOM    731 2HD2 LEU A  52     -15.834 -52.579 -48.633  1.00  0.00           H  
ATOM    732 3HD2 LEU A  52     -16.645 -54.069 -49.018  1.00  0.00           H  
ATOM    733  N   ALA A  53     -20.290 -54.506 -45.795  1.00  0.00           N  
ATOM    734  CA  ALA A  53     -21.623 -54.960 -46.157  1.00  0.00           C  
ATOM    735  C   ALA A  53     -22.680 -54.884 -45.048  1.00  0.00           C  
ATOM    736  O   ALA A  53     -23.870 -54.870 -45.367  1.00  0.00           O  
ATOM    737  CB  ALA A  53     -21.538 -56.389 -46.620  1.00  0.00           C  
ATOM    738  H   ALA A  53     -19.602 -55.204 -45.526  1.00  0.00           H  
ATOM    739  HA  ALA A  53     -21.964 -54.336 -46.981  1.00  0.00           H  
ATOM    740 1HB  ALA A  53     -22.518 -56.725 -46.945  1.00  0.00           H  
ATOM    741 2HB  ALA A  53     -20.830 -56.456 -47.442  1.00  0.00           H  
ATOM    742 3HB  ALA A  53     -21.187 -57.001 -45.789  1.00  0.00           H  
ATOM    743  N   ASN A  54     -22.267 -54.828 -43.769  1.00  0.00           N  
ATOM    744  CA  ASN A  54     -23.144 -54.919 -42.592  1.00  0.00           C  
ATOM    745  C   ASN A  54     -23.857 -56.275 -42.627  1.00  0.00           C  
ATOM    746  O   ASN A  54     -25.053 -56.400 -42.347  1.00  0.00           O  
ATOM    747  CB  ASN A  54     -24.124 -53.764 -42.565  1.00  0.00           C  
ATOM    748  CG  ASN A  54     -23.403 -52.450 -42.571  1.00  0.00           C  
ATOM    749  OD1 ASN A  54     -22.451 -52.190 -41.809  1.00  0.00           O  
ATOM    750  ND2 ASN A  54     -23.844 -51.577 -43.445  1.00  0.00           N  
ATOM    751  H   ASN A  54     -21.272 -54.821 -43.560  1.00  0.00           H  
ATOM    752  HA  ASN A  54     -22.527 -54.893 -41.692  1.00  0.00           H  
ATOM    753 1HB  ASN A  54     -24.809 -53.808 -43.404  1.00  0.00           H  
ATOM    754 2HB  ASN A  54     -24.723 -53.825 -41.658  1.00  0.00           H  
ATOM    755 1HD2 ASN A  54     -23.408 -50.676 -43.518  1.00  0.00           H  
ATOM    756 2HD2 ASN A  54     -24.606 -51.817 -44.049  1.00  0.00           H  
ATOM    757  N   VAL A  55     -23.071 -57.275 -43.026  1.00  0.00           N  
ATOM    758  CA  VAL A  55     -23.459 -58.679 -43.196  1.00  0.00           C  
ATOM    759  C   VAL A  55     -22.531 -59.684 -42.517  1.00  0.00           C  
ATOM    760  O   VAL A  55     -21.316 -59.554 -42.558  1.00  0.00           O  
ATOM    761  CB  VAL A  55     -23.605 -58.995 -44.698  1.00  0.00           C  
ATOM    762  CG1 VAL A  55     -23.855 -60.453 -44.924  1.00  0.00           C  
ATOM    763  CG2 VAL A  55     -24.806 -58.202 -45.226  1.00  0.00           C  
ATOM    764  H   VAL A  55     -22.098 -56.994 -43.159  1.00  0.00           H  
ATOM    765  HA  VAL A  55     -24.446 -58.797 -42.750  1.00  0.00           H  
ATOM    766  HB  VAL A  55     -22.706 -58.725 -45.226  1.00  0.00           H  
ATOM    767 1HG1 VAL A  55     -23.988 -60.634 -45.947  1.00  0.00           H  
ATOM    768 2HG1 VAL A  55     -23.020 -61.056 -44.578  1.00  0.00           H  
ATOM    769 3HG1 VAL A  55     -24.760 -60.754 -44.402  1.00  0.00           H  
ATOM    770 1HG2 VAL A  55     -24.974 -58.385 -46.258  1.00  0.00           H  
ATOM    771 2HG2 VAL A  55     -25.697 -58.496 -44.673  1.00  0.00           H  
ATOM    772 3HG2 VAL A  55     -24.647 -57.154 -45.093  1.00  0.00           H  
ATOM    773  N   ARG A  56     -23.089 -60.711 -41.893  1.00  0.00           N  
ATOM    774  CA  ARG A  56     -22.226 -61.707 -41.274  1.00  0.00           C  
ATOM    775  C   ARG A  56     -21.426 -62.527 -42.290  1.00  0.00           C  
ATOM    776  O   ARG A  56     -21.995 -63.132 -43.216  1.00  0.00           O  
ATOM    777  CB  ARG A  56     -23.045 -62.674 -40.433  1.00  0.00           C  
ATOM    778  CG  ARG A  56     -22.223 -63.709 -39.661  1.00  0.00           C  
ATOM    779  CD  ARG A  56     -23.069 -64.575 -38.822  1.00  0.00           C  
ATOM    780  NE  ARG A  56     -22.272 -65.570 -38.115  1.00  0.00           N  
ATOM    781  CZ  ARG A  56     -22.765 -66.539 -37.314  1.00  0.00           C  
ATOM    782  NH1 ARG A  56     -24.064 -66.647 -37.118  1.00  0.00           N  
ATOM    783  NH2 ARG A  56     -21.934 -67.385 -36.724  1.00  0.00           N  
ATOM    784  H   ARG A  56     -24.096 -60.801 -41.864  1.00  0.00           H  
ATOM    785  HA  ARG A  56     -21.523 -61.188 -40.623  1.00  0.00           H  
ATOM    786 1HB  ARG A  56     -23.639 -62.118 -39.710  1.00  0.00           H  
ATOM    787 2HB  ARG A  56     -23.737 -63.215 -41.078  1.00  0.00           H  
ATOM    788 1HG  ARG A  56     -21.693 -64.359 -40.359  1.00  0.00           H  
ATOM    789 2HG  ARG A  56     -21.504 -63.205 -39.018  1.00  0.00           H  
ATOM    790 1HD  ARG A  56     -23.595 -63.966 -38.085  1.00  0.00           H  
ATOM    791 2HD  ARG A  56     -23.789 -65.093 -39.455  1.00  0.00           H  
ATOM    792  HE  ARG A  56     -21.266 -65.529 -38.233  1.00  0.00           H  
ATOM    793 1HH1 ARG A  56     -24.701 -66.006 -37.565  1.00  0.00           H  
ATOM    794 2HH1 ARG A  56     -24.427 -67.375 -36.518  1.00  0.00           H  
ATOM    795 1HH2 ARG A  56     -20.937 -67.302 -36.872  1.00  0.00           H  
ATOM    796 2HH2 ARG A  56     -22.292 -68.114 -36.123  1.00  0.00           H  
ATOM    797  N   CYS A  57     -20.123 -62.625 -41.997  1.00  0.00           N  
ATOM    798  CA  CYS A  57     -19.133 -63.408 -42.726  1.00  0.00           C  
ATOM    799  C   CYS A  57     -18.333 -64.261 -41.760  1.00  0.00           C  
ATOM    800  O   CYS A  57     -17.899 -63.783 -40.707  1.00  0.00           O  
ATOM    801  CB  CYS A  57     -18.147 -62.521 -43.473  1.00  0.00           C  
ATOM    802  SG  CYS A  57     -18.838 -61.550 -44.789  1.00  0.00           S  
ATOM    803  H   CYS A  57     -19.792 -62.100 -41.205  1.00  0.00           H  
ATOM    804  HA  CYS A  57     -19.646 -64.056 -43.428  1.00  0.00           H  
ATOM    805 1HB  CYS A  57     -17.685 -61.839 -42.768  1.00  0.00           H  
ATOM    806 2HB  CYS A  57     -17.346 -63.138 -43.883  1.00  0.00           H  
ATOM    807  N   ARG A  58     -18.094 -65.505 -42.140  1.00  0.00           N  
ATOM    808  CA  ARG A  58     -17.285 -66.417 -41.338  1.00  0.00           C  
ATOM    809  C   ARG A  58     -16.099 -66.961 -42.123  1.00  0.00           C  
ATOM    810  O   ARG A  58     -16.147 -67.068 -43.350  1.00  0.00           O  
ATOM    811  CB  ARG A  58     -18.136 -67.570 -40.823  1.00  0.00           C  
ATOM    812  CG  ARG A  58     -18.713 -68.485 -41.905  1.00  0.00           C  
ATOM    813  CD  ARG A  58     -19.637 -69.502 -41.342  1.00  0.00           C  
ATOM    814  NE  ARG A  58     -18.938 -70.475 -40.500  1.00  0.00           N  
ATOM    815  CZ  ARG A  58     -18.352 -71.627 -40.920  1.00  0.00           C  
ATOM    816  NH1 ARG A  58     -18.367 -72.026 -42.178  1.00  0.00           N  
ATOM    817  NH2 ARG A  58     -17.741 -72.401 -40.045  1.00  0.00           N  
ATOM    818  H   ARG A  58     -18.512 -65.814 -43.023  1.00  0.00           H  
ATOM    819  HA  ARG A  58     -16.899 -65.871 -40.477  1.00  0.00           H  
ATOM    820 1HB  ARG A  58     -17.535 -68.187 -40.158  1.00  0.00           H  
ATOM    821 2HB  ARG A  58     -18.969 -67.172 -40.244  1.00  0.00           H  
ATOM    822 1HG  ARG A  58     -19.268 -67.885 -42.625  1.00  0.00           H  
ATOM    823 2HG  ARG A  58     -17.902 -69.009 -42.416  1.00  0.00           H  
ATOM    824 1HD  ARG A  58     -20.394 -69.007 -40.733  1.00  0.00           H  
ATOM    825 2HD  ARG A  58     -20.125 -70.032 -42.160  1.00  0.00           H  
ATOM    826  HE  ARG A  58     -18.877 -70.266 -39.513  1.00  0.00           H  
ATOM    827 1HH1 ARG A  58     -18.832 -71.495 -42.932  1.00  0.00           H  
ATOM    828 2HH1 ARG A  58     -17.909 -72.920 -42.396  1.00  0.00           H  
ATOM    829 1HH2 ARG A  58     -17.697 -72.146 -39.071  1.00  0.00           H  
ATOM    830 2HH2 ARG A  58     -17.303 -73.264 -40.387  1.00  0.00           H  
ATOM    831  N   LEU A  59     -15.037 -67.332 -41.420  1.00  0.00           N  
ATOM    832  CA  LEU A  59     -13.890 -67.942 -42.079  1.00  0.00           C  
ATOM    833  C   LEU A  59     -13.811 -69.423 -41.748  1.00  0.00           C  
ATOM    834  O   LEU A  59     -13.694 -69.805 -40.578  1.00  0.00           O  
ATOM    835  CB  LEU A  59     -12.598 -67.201 -41.667  1.00  0.00           C  
ATOM    836  CG  LEU A  59     -11.226 -67.545 -42.396  1.00  0.00           C  
ATOM    837  CD1 LEU A  59     -10.481 -68.699 -41.714  1.00  0.00           C  
ATOM    838  CD2 LEU A  59     -11.479 -67.921 -43.841  1.00  0.00           C  
ATOM    839  H   LEU A  59     -15.031 -67.214 -40.416  1.00  0.00           H  
ATOM    840  HA  LEU A  59     -14.025 -67.844 -43.155  1.00  0.00           H  
ATOM    841 1HB  LEU A  59     -12.763 -66.134 -41.816  1.00  0.00           H  
ATOM    842 2HB  LEU A  59     -12.440 -67.366 -40.600  1.00  0.00           H  
ATOM    843  HG  LEU A  59     -10.599 -66.664 -42.352  1.00  0.00           H  
ATOM    844 1HD1 LEU A  59      -9.538 -68.876 -42.230  1.00  0.00           H  
ATOM    845 2HD1 LEU A  59     -10.273 -68.435 -40.677  1.00  0.00           H  
ATOM    846 3HD1 LEU A  59     -11.069 -69.607 -41.740  1.00  0.00           H  
ATOM    847 1HD2 LEU A  59     -10.553 -68.105 -44.314  1.00  0.00           H  
ATOM    848 2HD2 LEU A  59     -12.068 -68.803 -43.919  1.00  0.00           H  
ATOM    849 3HD2 LEU A  59     -11.979 -67.122 -44.333  1.00  0.00           H  
ATOM    850  N   GLN A  60     -13.900 -70.254 -42.782  1.00  0.00           N  
ATOM    851  CA  GLN A  60     -13.838 -71.692 -42.628  1.00  0.00           C  
ATOM    852  C   GLN A  60     -12.444 -72.230 -42.926  1.00  0.00           C  
ATOM    853  O   GLN A  60     -11.928 -72.087 -44.043  1.00  0.00           O  
ATOM    854  CB  GLN A  60     -14.836 -72.385 -43.557  1.00  0.00           C  
ATOM    855  CG  GLN A  60     -14.821 -73.937 -43.461  1.00  0.00           C  
ATOM    856  CD  GLN A  60     -15.384 -74.472 -42.127  1.00  0.00           C  
ATOM    857  OE1 GLN A  60     -16.575 -74.265 -41.819  1.00  0.00           O  
ATOM    858  NE2 GLN A  60     -14.547 -75.138 -41.320  1.00  0.00           N  
ATOM    859  H   GLN A  60     -14.004 -69.873 -43.729  1.00  0.00           H  
ATOM    860  HA  GLN A  60     -14.084 -71.939 -41.596  1.00  0.00           H  
ATOM    861 1HB  GLN A  60     -15.837 -72.034 -43.338  1.00  0.00           H  
ATOM    862 2HB  GLN A  60     -14.617 -72.106 -44.591  1.00  0.00           H  
ATOM    863 1HG  GLN A  60     -15.443 -74.330 -44.264  1.00  0.00           H  
ATOM    864 2HG  GLN A  60     -13.802 -74.310 -43.575  1.00  0.00           H  
ATOM    865 1HE2 GLN A  60     -14.874 -75.502 -40.446  1.00  0.00           H  
ATOM    866 2HE2 GLN A  60     -13.549 -75.277 -41.559  1.00  0.00           H  
ATOM    867  N   GLU A  61     -11.852 -72.883 -41.930  1.00  0.00           N  
ATOM    868  CA  GLU A  61     -10.526 -73.472 -42.051  1.00  0.00           C  
ATOM    869  C   GLU A  61     -10.539 -74.911 -41.524  1.00  0.00           C  
ATOM    870  O   GLU A  61     -11.610 -75.483 -41.294  1.00  0.00           O  
ATOM    871  OXT GLU A  61      -9.527 -75.594 -41.668  1.00  0.00           O  
ATOM    872  CB  GLU A  61      -9.493 -72.601 -41.309  1.00  0.00           C  
ATOM    873  CG  GLU A  61      -8.028 -73.086 -41.382  1.00  0.00           C  
ATOM    874  CD  GLU A  61      -7.040 -72.099 -40.798  1.00  0.00           C  
ATOM    875  OE1 GLU A  61      -7.454 -71.064 -40.345  1.00  0.00           O  
ATOM    876  OE2 GLU A  61      -5.863 -72.380 -40.825  1.00  0.00           O  
ATOM    877  H   GLU A  61     -12.328 -72.938 -41.038  1.00  0.00           H  
ATOM    878  HA  GLU A  61     -10.252 -73.504 -43.106  1.00  0.00           H  
ATOM    879 1HB  GLU A  61      -9.526 -71.591 -41.707  1.00  0.00           H  
ATOM    880 2HB  GLU A  61      -9.766 -72.539 -40.256  1.00  0.00           H  
ATOM    881 1HG  GLU A  61      -7.940 -74.004 -40.809  1.00  0.00           H  
ATOM    882 2HG  GLU A  61      -7.762 -73.315 -42.410  1.00  0.00           H  
TER                                                                             
ATOM    884  N   PRO B  62     -11.582 -63.104 -22.216  1.00  0.00           N  
ATOM    885  CA  PRO B  62     -11.024 -62.493 -23.395  1.00  0.00           C  
ATOM    886  C   PRO B  62     -11.985 -62.400 -24.534  1.00  0.00           C  
ATOM    887  O   PRO B  62     -12.975 -63.132 -24.586  1.00  0.00           O  
ATOM    888  CB  PRO B  62      -9.884 -63.430 -23.761  1.00  0.00           C  
ATOM    889  CG  PRO B  62      -9.526 -64.070 -22.517  1.00  0.00           C  
ATOM    890  CD  PRO B  62     -10.786 -64.215 -21.754  1.00  0.00           C  
ATOM    891  HA  PRO B  62     -10.638 -61.494 -23.137  1.00  0.00           H  
ATOM    892 1HB  PRO B  62     -10.226 -64.155 -24.513  1.00  0.00           H  
ATOM    893 2HB  PRO B  62      -9.055 -62.867 -24.196  1.00  0.00           H  
ATOM    894 1HG  PRO B  62      -9.057 -65.046 -22.720  1.00  0.00           H  
ATOM    895 2HG  PRO B  62      -8.784 -63.458 -21.984  1.00  0.00           H  
ATOM    896 1HD  PRO B  62     -11.240 -65.132 -21.997  1.00  0.00           H  
ATOM    897 2HD  PRO B  62     -10.489 -64.126 -20.713  1.00  0.00           H  
ATOM    898 1H   PRO B  62     -12.512 -63.406 -22.480  1.00  0.00           H  
ATOM    899 2H   PRO B  62     -11.660 -62.385 -21.532  1.00  0.00           H  
ATOM    900  N   CYS B  63     -11.656 -61.493 -25.458  1.00  0.00           N  
ATOM    901  CA  CYS B  63     -12.409 -61.236 -26.677  1.00  0.00           C  
ATOM    902  C   CYS B  63     -11.585 -61.365 -27.981  1.00  0.00           C  
ATOM    903  O   CYS B  63     -11.188 -60.352 -28.576  1.00  0.00           O  
ATOM    904  CB  CYS B  63     -13.030 -59.852 -26.624  1.00  0.00           C  
ATOM    905  SG  CYS B  63     -14.260 -59.675 -25.333  1.00  0.00           S  
ATOM    906  H   CYS B  63     -10.830 -60.934 -25.290  1.00  0.00           H  
ATOM    907  HA  CYS B  63     -13.225 -61.963 -26.720  1.00  0.00           H  
ATOM    908 1HB  CYS B  63     -12.251 -59.107 -26.453  1.00  0.00           H  
ATOM    909 2HB  CYS B  63     -13.494 -59.628 -27.580  1.00  0.00           H  
ATOM    910  N   PRO B  64     -11.254 -62.591 -28.414  1.00  0.00           N  
ATOM    911  CA  PRO B  64     -10.554 -62.981 -29.624  1.00  0.00           C  
ATOM    912  C   PRO B  64     -11.269 -62.551 -30.892  1.00  0.00           C  
ATOM    913  O   PRO B  64     -12.476 -62.280 -30.878  1.00  0.00           O  
ATOM    914  CB  PRO B  64     -10.566 -64.514 -29.571  1.00  0.00           C  
ATOM    915  CG  PRO B  64     -10.718 -64.856 -28.145  1.00  0.00           C  
ATOM    916  CD  PRO B  64     -11.550 -63.775 -27.558  1.00  0.00           C  
ATOM    917  HA  PRO B  64      -9.528 -62.595 -29.596  1.00  0.00           H  
ATOM    918 1HB  PRO B  64     -11.384 -64.900 -30.203  1.00  0.00           H  
ATOM    919 2HB  PRO B  64      -9.631 -64.907 -29.998  1.00  0.00           H  
ATOM    920 1HG  PRO B  64     -11.199 -65.844 -28.045  1.00  0.00           H  
ATOM    921 2HG  PRO B  64      -9.733 -64.936 -27.667  1.00  0.00           H  
ATOM    922 1HD  PRO B  64     -12.598 -64.031 -27.523  1.00  0.00           H  
ATOM    923 2HD  PRO B  64     -11.134 -63.674 -26.607  1.00  0.00           H  
ATOM    924  N   TYR B  65     -10.533 -62.493 -31.999  1.00  0.00           N  
ATOM    925  CA  TYR B  65     -11.204 -62.164 -33.233  1.00  0.00           C  
ATOM    926  C   TYR B  65     -12.350 -63.155 -33.456  1.00  0.00           C  
ATOM    927  O   TYR B  65     -12.174 -64.366 -33.323  1.00  0.00           O  
ATOM    928  CB  TYR B  65     -10.211 -62.099 -34.368  1.00  0.00           C  
ATOM    929  CG  TYR B  65     -10.866 -61.785 -35.583  1.00  0.00           C  
ATOM    930  CD1 TYR B  65     -11.420 -60.527 -35.765  1.00  0.00           C  
ATOM    931  CD2 TYR B  65     -10.938 -62.733 -36.546  1.00  0.00           C  
ATOM    932  CE1 TYR B  65     -12.052 -60.259 -36.924  1.00  0.00           C  
ATOM    933  CE2 TYR B  65     -11.559 -62.451 -37.695  1.00  0.00           C  
ATOM    934  CZ  TYR B  65     -12.113 -61.241 -37.889  1.00  0.00           C  
ATOM    935  OH  TYR B  65     -12.701 -61.003 -39.056  1.00  0.00           O  
ATOM    936  H   TYR B  65      -9.544 -62.689 -31.986  1.00  0.00           H  
ATOM    937  HA  TYR B  65     -11.644 -61.178 -33.133  1.00  0.00           H  
ATOM    938 1HB  TYR B  65      -9.458 -61.331 -34.169  1.00  0.00           H  
ATOM    939 2HB  TYR B  65      -9.698 -63.055 -34.480  1.00  0.00           H  
ATOM    940  HD1 TYR B  65     -11.352 -59.763 -34.990  1.00  0.00           H  
ATOM    941  HD2 TYR B  65     -10.494 -63.720 -36.388  1.00  0.00           H  
ATOM    942  HE1 TYR B  65     -12.491 -59.276 -37.085  1.00  0.00           H  
ATOM    943  HE2 TYR B  65     -11.625 -63.202 -38.477  1.00  0.00           H  
ATOM    944  HH  TYR B  65     -12.437 -61.696 -39.682  1.00  0.00           H  
ATOM    945  N   ILE B  66     -13.518 -62.571 -33.762  1.00  0.00           N  
ATOM    946  CA  ILE B  66     -14.862 -63.133 -33.991  1.00  0.00           C  
ATOM    947  C   ILE B  66     -15.568 -63.752 -32.768  1.00  0.00           C  
ATOM    948  O   ILE B  66     -16.673 -64.301 -32.894  1.00  0.00           O  
ATOM    949  CB  ILE B  66     -15.007 -64.065 -35.234  1.00  0.00           C  
ATOM    950  CG1 ILE B  66     -14.103 -65.321 -35.198  1.00  0.00           C  
ATOM    951  CG2 ILE B  66     -14.759 -63.218 -36.434  1.00  0.00           C  
ATOM    952  CD1 ILE B  66     -14.431 -66.370 -36.244  1.00  0.00           C  
ATOM    953  H   ILE B  66     -13.461 -61.570 -33.842  1.00  0.00           H  
ATOM    954  HA  ILE B  66     -15.495 -62.300 -34.305  1.00  0.00           H  
ATOM    955  HB  ILE B  66     -16.030 -64.435 -35.283  1.00  0.00           H  
ATOM    956 1HG1 ILE B  66     -13.080 -65.033 -35.387  1.00  0.00           H  
ATOM    957 2HG1 ILE B  66     -14.174 -65.778 -34.210  1.00  0.00           H  
ATOM    958 1HG2 ILE B  66     -14.885 -63.779 -37.349  1.00  0.00           H  
ATOM    959 2HG2 ILE B  66     -15.448 -62.379 -36.441  1.00  0.00           H  
ATOM    960 3HG2 ILE B  66     -13.781 -62.862 -36.364  1.00  0.00           H  
ATOM    961 1HD1 ILE B  66     -13.740 -67.207 -36.136  1.00  0.00           H  
ATOM    962 2HD1 ILE B  66     -15.452 -66.720 -36.092  1.00  0.00           H  
ATOM    963 3HD1 ILE B  66     -14.332 -65.960 -37.239  1.00  0.00           H  
ATOM    964  N   TRP B  67     -15.025 -63.580 -31.569  1.00  0.00           N  
ATOM    965  CA  TRP B  67     -15.730 -64.117 -30.408  1.00  0.00           C  
ATOM    966  C   TRP B  67     -16.829 -63.159 -29.917  1.00  0.00           C  
ATOM    967  O   TRP B  67     -16.613 -62.336 -29.029  1.00  0.00           O  
ATOM    968  CB  TRP B  67     -14.719 -64.350 -29.299  1.00  0.00           C  
ATOM    969  CG  TRP B  67     -15.251 -65.034 -28.110  1.00  0.00           C  
ATOM    970  CD1 TRP B  67     -15.603 -64.461 -26.931  1.00  0.00           C  
ATOM    971  CD2 TRP B  67     -15.493 -66.444 -27.961  1.00  0.00           C  
ATOM    972  NE1 TRP B  67     -16.048 -65.416 -26.060  1.00  0.00           N  
ATOM    973  CE2 TRP B  67     -15.989 -66.636 -26.672  1.00  0.00           C  
ATOM    974  CE3 TRP B  67     -15.333 -67.546 -28.806  1.00  0.00           C  
ATOM    975  CZ2 TRP B  67     -16.327 -67.889 -26.198  1.00  0.00           C  
ATOM    976  CZ3 TRP B  67     -15.673 -68.802 -28.332  1.00  0.00           C  
ATOM    977  CH2 TRP B  67     -16.157 -68.970 -27.060  1.00  0.00           C  
ATOM    978  H   TRP B  67     -14.136 -63.091 -31.456  1.00  0.00           H  
ATOM    979  HA  TRP B  67     -16.201 -65.056 -30.702  1.00  0.00           H  
ATOM    980 1HB  TRP B  67     -13.885 -64.929 -29.691  1.00  0.00           H  
ATOM    981 2HB  TRP B  67     -14.319 -63.381 -28.990  1.00  0.00           H  
ATOM    982  HD1 TRP B  67     -15.538 -63.397 -26.714  1.00  0.00           H  
ATOM    983  HE1 TRP B  67     -16.364 -65.239 -25.117  1.00  0.00           H  
ATOM    984  HE3 TRP B  67     -14.948 -67.421 -29.817  1.00  0.00           H  
ATOM    985  HZ2 TRP B  67     -16.713 -68.041 -25.190  1.00  0.00           H  
ATOM    986  HZ3 TRP B  67     -15.543 -69.657 -28.995  1.00  0.00           H  
ATOM    987  HH2 TRP B  67     -16.413 -69.971 -26.718  1.00  0.00           H  
ATOM    988  N   SER B  68     -18.000 -63.254 -30.530  1.00  0.00           N  
ATOM    989  CA  SER B  68     -19.153 -62.394 -30.192  1.00  0.00           C  
ATOM    990  C   SER B  68     -18.843 -60.911 -30.129  1.00  0.00           C  
ATOM    991  O   SER B  68     -19.157 -60.231 -29.143  1.00  0.00           O  
ATOM    992  CB  SER B  68     -19.771 -62.848 -28.879  1.00  0.00           C  
ATOM    993  OG  SER B  68     -20.258 -64.167 -28.972  1.00  0.00           O  
ATOM    994  H   SER B  68     -18.053 -63.938 -31.285  1.00  0.00           H  
ATOM    995  HA  SER B  68     -19.892 -62.525 -30.984  1.00  0.00           H  
ATOM    996 1HB  SER B  68     -19.026 -62.786 -28.083  1.00  0.00           H  
ATOM    997 2HB  SER B  68     -20.587 -62.178 -28.612  1.00  0.00           H  
ATOM    998  HG  SER B  68     -20.606 -64.380 -28.103  1.00  0.00           H  
ATOM    999  N   LEU B  69     -18.253 -60.416 -31.199  1.00  0.00           N  
ATOM   1000  CA  LEU B  69     -17.873 -59.033 -31.269  1.00  0.00           C  
ATOM   1001  C   LEU B  69     -19.091 -58.280 -31.786  1.00  0.00           C  
ATOM   1002  O   LEU B  69     -19.626 -58.538 -32.879  1.00  0.00           O  
ATOM   1003  CB  LEU B  69     -16.637 -58.896 -32.178  1.00  0.00           C  
ATOM   1004  CG  LEU B  69     -15.373 -59.747 -31.742  1.00  0.00           C  
ATOM   1005  CD1 LEU B  69     -14.296 -59.556 -32.688  1.00  0.00           C  
ATOM   1006  CD2 LEU B  69     -14.877 -59.345 -30.394  1.00  0.00           C  
ATOM   1007  H   LEU B  69     -18.045 -61.035 -31.970  1.00  0.00           H  
ATOM   1008  HA  LEU B  69     -17.628 -58.665 -30.273  1.00  0.00           H  
ATOM   1009 1HB  LEU B  69     -16.916 -59.211 -33.179  1.00  0.00           H  
ATOM   1010 2HB  LEU B  69     -16.345 -57.866 -32.225  1.00  0.00           H  
ATOM   1011  HG  LEU B  69     -15.641 -60.799 -31.730  1.00  0.00           H  
ATOM   1012 1HD1 LEU B  69     -13.459 -60.147 -32.363  1.00  0.00           H  
ATOM   1013 2HD1 LEU B  69     -14.603 -59.845 -33.686  1.00  0.00           H  
ATOM   1014 3HD1 LEU B  69     -14.030 -58.522 -32.651  1.00  0.00           H  
ATOM   1015 1HD2 LEU B  69     -14.005 -59.952 -30.122  1.00  0.00           H  
ATOM   1016 2HD2 LEU B  69     -14.605 -58.292 -30.394  1.00  0.00           H  
ATOM   1017 3HD2 LEU B  69     -15.635 -59.517 -29.713  1.00  0.00           H  
ATOM   1018  N   ASP B  70     -19.548 -57.386 -30.928  1.00  0.00           N  
ATOM   1019  CA  ASP B  70     -20.788 -56.642 -31.081  1.00  0.00           C  
ATOM   1020  C   ASP B  70     -20.843 -55.745 -32.319  1.00  0.00           C  
ATOM   1021  O   ASP B  70     -21.754 -55.878 -33.137  1.00  0.00           O  
ATOM   1022  CB  ASP B  70     -21.008 -55.828 -29.788  1.00  0.00           C  
ATOM   1023  CG  ASP B  70     -22.352 -55.103 -29.661  1.00  0.00           C  
ATOM   1024  OD1 ASP B  70     -23.356 -55.745 -29.819  1.00  0.00           O  
ATOM   1025  OD2 ASP B  70     -22.360 -53.936 -29.322  1.00  0.00           O  
ATOM   1026  H   ASP B  70     -19.007 -57.243 -30.071  1.00  0.00           H  
ATOM   1027  HA  ASP B  70     -21.604 -57.363 -31.149  1.00  0.00           H  
ATOM   1028 1HB  ASP B  70     -20.898 -56.499 -28.933  1.00  0.00           H  
ATOM   1029 2HB  ASP B  70     -20.213 -55.089 -29.702  1.00  0.00           H  
ATOM   1030  N   THR B  71     -19.869 -54.840 -32.458  1.00  0.00           N  
ATOM   1031  CA  THR B  71     -19.890 -53.844 -33.528  1.00  0.00           C  
ATOM   1032  C   THR B  71     -18.790 -54.008 -34.543  1.00  0.00           C  
ATOM   1033  O   THR B  71     -17.792 -54.670 -34.270  1.00  0.00           O  
ATOM   1034  CB  THR B  71     -19.763 -52.439 -32.925  1.00  0.00           C  
ATOM   1035  OG1 THR B  71     -18.477 -52.322 -32.239  1.00  0.00           O  
ATOM   1036  CG2 THR B  71     -20.888 -52.190 -31.952  1.00  0.00           C  
ATOM   1037  H   THR B  71     -19.129 -54.810 -31.764  1.00  0.00           H  
ATOM   1038  HA  THR B  71     -20.843 -53.918 -34.047  1.00  0.00           H  
ATOM   1039  HB  THR B  71     -19.807 -51.702 -33.722  1.00  0.00           H  
ATOM   1040  HG1 THR B  71     -18.359 -51.395 -31.968  1.00  0.00           H  
ATOM   1041 1HG2 THR B  71     -20.796 -51.191 -31.533  1.00  0.00           H  
ATOM   1042 2HG2 THR B  71     -21.842 -52.279 -32.471  1.00  0.00           H  
ATOM   1043 3HG2 THR B  71     -20.850 -52.916 -31.148  1.00  0.00           H  
ATOM   1044  N   GLN B  72     -18.901 -53.329 -35.692  1.00  0.00           N  
ATOM   1045  CA  GLN B  72     -17.818 -53.426 -36.664  1.00  0.00           C  
ATOM   1046  C   GLN B  72     -16.510 -52.933 -35.997  1.00  0.00           C  
ATOM   1047  O   GLN B  72     -15.469 -53.589 -36.121  1.00  0.00           O  
ATOM   1048  CB  GLN B  72     -18.188 -52.525 -37.857  1.00  0.00           C  
ATOM   1049  CG  GLN B  72     -19.441 -52.980 -38.716  1.00  0.00           C  
ATOM   1050  CD  GLN B  72     -20.822 -52.507 -38.141  1.00  0.00           C  
ATOM   1051  OE1 GLN B  72     -20.941 -52.300 -36.923  1.00  0.00           O  
ATOM   1052  NE2 GLN B  72     -21.853 -52.352 -38.979  1.00  0.00           N  
ATOM   1053  H   GLN B  72     -19.726 -52.781 -35.898  1.00  0.00           H  
ATOM   1054  HA  GLN B  72     -17.677 -54.475 -36.923  1.00  0.00           H  
ATOM   1055 1HB  GLN B  72     -18.430 -51.531 -37.475  1.00  0.00           H  
ATOM   1056 2HB  GLN B  72     -17.336 -52.384 -38.480  1.00  0.00           H  
ATOM   1057 1HG  GLN B  72     -19.346 -52.522 -39.702  1.00  0.00           H  
ATOM   1058 2HG  GLN B  72     -19.448 -54.066 -38.799  1.00  0.00           H  
ATOM   1059 1HE2 GLN B  72     -22.740 -52.060 -38.625  1.00  0.00           H  
ATOM   1060 2HE2 GLN B  72     -21.774 -52.510 -39.984  1.00  0.00           H  
ATOM   1061  N   TYR B  73     -16.594 -51.854 -35.186  1.00  0.00           N  
ATOM   1062  CA  TYR B  73     -15.471 -51.366 -34.370  1.00  0.00           C  
ATOM   1063  C   TYR B  73     -14.871 -52.505 -33.534  1.00  0.00           C  
ATOM   1064  O   TYR B  73     -13.649 -52.630 -33.461  1.00  0.00           O  
ATOM   1065  CB  TYR B  73     -15.875 -50.205 -33.454  1.00  0.00           C  
ATOM   1066  CG  TYR B  73     -14.785 -49.803 -32.531  1.00  0.00           C  
ATOM   1067  CD1 TYR B  73     -13.733 -49.023 -32.988  1.00  0.00           C  
ATOM   1068  CD2 TYR B  73     -14.824 -50.220 -31.222  1.00  0.00           C  
ATOM   1069  CE1 TYR B  73     -12.720 -48.680 -32.130  1.00  0.00           C  
ATOM   1070  CE2 TYR B  73     -13.821 -49.874 -30.378  1.00  0.00           C  
ATOM   1071  CZ  TYR B  73     -12.767 -49.109 -30.828  1.00  0.00           C  
ATOM   1072  OH  TYR B  73     -11.758 -48.782 -29.969  1.00  0.00           O  
ATOM   1073  H   TYR B  73     -17.452 -51.306 -35.174  1.00  0.00           H  
ATOM   1074  HA  TYR B  73     -14.700 -50.998 -35.042  1.00  0.00           H  
ATOM   1075 1HB  TYR B  73     -16.125 -49.336 -34.041  1.00  0.00           H  
ATOM   1076 2HB  TYR B  73     -16.742 -50.472 -32.873  1.00  0.00           H  
ATOM   1077  HD1 TYR B  73     -13.706 -48.695 -34.023  1.00  0.00           H  
ATOM   1078  HD2 TYR B  73     -15.650 -50.831 -30.861  1.00  0.00           H  
ATOM   1079  HE1 TYR B  73     -11.887 -48.079 -32.463  1.00  0.00           H  
ATOM   1080  HE2 TYR B  73     -13.848 -50.208 -29.341  1.00  0.00           H  
ATOM   1081  HH  TYR B  73     -11.180 -48.091 -30.373  1.00  0.00           H  
ATOM   1082  N   SER B  74     -15.730 -53.316 -32.877  1.00  0.00           N  
ATOM   1083  CA  SER B  74     -15.290 -54.434 -32.020  1.00  0.00           C  
ATOM   1084  C   SER B  74     -14.418 -55.423 -32.820  1.00  0.00           C  
ATOM   1085  O   SER B  74     -13.395 -55.896 -32.322  1.00  0.00           O  
ATOM   1086  CB  SER B  74     -16.493 -55.133 -31.425  1.00  0.00           C  
ATOM   1087  OG  SER B  74     -17.204 -54.258 -30.585  1.00  0.00           O  
ATOM   1088  H   SER B  74     -16.726 -53.132 -32.960  1.00  0.00           H  
ATOM   1089  HA  SER B  74     -14.710 -54.040 -31.183  1.00  0.00           H  
ATOM   1090 1HB  SER B  74     -17.131 -55.525 -32.190  1.00  0.00           H  
ATOM   1091 2HB  SER B  74     -16.148 -55.980 -30.834  1.00  0.00           H  
ATOM   1092  HG  SER B  74     -17.577 -53.559 -31.156  1.00  0.00           H  
ATOM   1093  N   LYS B  75     -14.817 -55.706 -34.076  1.00  0.00           N  
ATOM   1094  CA  LYS B  75     -14.042 -56.603 -34.967  1.00  0.00           C  
ATOM   1095  C   LYS B  75     -12.705 -55.961 -35.360  1.00  0.00           C  
ATOM   1096  O   LYS B  75     -11.651 -56.608 -35.342  1.00  0.00           O  
ATOM   1097  CB  LYS B  75     -14.826 -56.964 -36.232  1.00  0.00           C  
ATOM   1098  CG  LYS B  75     -16.014 -57.874 -35.983  1.00  0.00           C  
ATOM   1099  CD  LYS B  75     -16.747 -58.243 -37.273  1.00  0.00           C  
ATOM   1100  CE  LYS B  75     -17.977 -59.095 -36.959  1.00  0.00           C  
ATOM   1101  NZ  LYS B  75     -18.694 -59.558 -38.189  1.00  0.00           N  
ATOM   1102  H   LYS B  75     -15.690 -55.282 -34.403  1.00  0.00           H  
ATOM   1103  HA  LYS B  75     -13.815 -57.515 -34.450  1.00  0.00           H  
ATOM   1104 1HB  LYS B  75     -15.193 -56.054 -36.705  1.00  0.00           H  
ATOM   1105 2HB  LYS B  75     -14.164 -57.454 -36.936  1.00  0.00           H  
ATOM   1106 1HG  LYS B  75     -15.668 -58.785 -35.508  1.00  0.00           H  
ATOM   1107 2HG  LYS B  75     -16.710 -57.372 -35.302  1.00  0.00           H  
ATOM   1108 1HD  LYS B  75     -17.062 -57.333 -37.791  1.00  0.00           H  
ATOM   1109 2HD  LYS B  75     -16.082 -58.806 -37.929  1.00  0.00           H  
ATOM   1110 1HE  LYS B  75     -17.669 -59.966 -36.381  1.00  0.00           H  
ATOM   1111 2HE  LYS B  75     -18.666 -58.499 -36.355  1.00  0.00           H  
ATOM   1112 1HZ  LYS B  75     -19.492 -60.111 -37.916  1.00  0.00           H  
ATOM   1113 2HZ  LYS B  75     -19.022 -58.779 -38.774  1.00  0.00           H  
ATOM   1114 3HZ  LYS B  75     -18.073 -60.128 -38.743  1.00  0.00           H  
ATOM   1115  N   VAL B  76     -12.736 -54.672 -35.660  1.00  0.00           N  
ATOM   1116  CA  VAL B  76     -11.519 -53.951 -36.016  1.00  0.00           C  
ATOM   1117  C   VAL B  76     -10.552 -53.890 -34.836  1.00  0.00           C  
ATOM   1118  O   VAL B  76      -9.347 -54.116 -34.977  1.00  0.00           O  
ATOM   1119  CB  VAL B  76     -11.902 -52.550 -36.508  1.00  0.00           C  
ATOM   1120  CG1 VAL B  76     -10.688 -51.672 -36.693  1.00  0.00           C  
ATOM   1121  CG2 VAL B  76     -12.636 -52.716 -37.827  1.00  0.00           C  
ATOM   1122  H   VAL B  76     -13.637 -54.184 -35.671  1.00  0.00           H  
ATOM   1123  HA  VAL B  76     -11.036 -54.483 -36.838  1.00  0.00           H  
ATOM   1124  HB  VAL B  76     -12.554 -52.077 -35.779  1.00  0.00           H  
ATOM   1125 1HG1 VAL B  76     -10.992 -50.692 -37.058  1.00  0.00           H  
ATOM   1126 2HG1 VAL B  76     -10.158 -51.551 -35.753  1.00  0.00           H  
ATOM   1127 3HG1 VAL B  76     -10.056 -52.140 -37.400  1.00  0.00           H  
ATOM   1128 1HG2 VAL B  76     -12.937 -51.756 -38.171  1.00  0.00           H  
ATOM   1129 2HG2 VAL B  76     -11.975 -53.183 -38.554  1.00  0.00           H  
ATOM   1130 3HG2 VAL B  76     -13.516 -53.337 -37.691  1.00  0.00           H  
ATOM   1131  N   LEU B  77     -11.084 -53.588 -33.673  1.00  0.00           N  
ATOM   1132  CA  LEU B  77     -10.284 -53.482 -32.489  1.00  0.00           C  
ATOM   1133  C   LEU B  77      -9.676 -54.836 -32.138  1.00  0.00           C  
ATOM   1134  O   LEU B  77      -8.503 -54.912 -31.788  1.00  0.00           O  
ATOM   1135  CB  LEU B  77     -11.110 -52.902 -31.344  1.00  0.00           C  
ATOM   1136  CG  LEU B  77     -10.363 -52.673 -30.034  1.00  0.00           C  
ATOM   1137  CD1 LEU B  77      -9.215 -51.674 -30.206  1.00  0.00           C  
ATOM   1138  CD2 LEU B  77     -11.323 -52.181 -28.985  1.00  0.00           C  
ATOM   1139  H   LEU B  77     -12.080 -53.407 -33.612  1.00  0.00           H  
ATOM   1140  HA  LEU B  77      -9.470 -52.788 -32.693  1.00  0.00           H  
ATOM   1141 1HB  LEU B  77     -11.528 -51.949 -31.671  1.00  0.00           H  
ATOM   1142 2HB  LEU B  77     -11.942 -53.579 -31.149  1.00  0.00           H  
ATOM   1143  HG  LEU B  77      -9.948 -53.578 -29.737  1.00  0.00           H  
ATOM   1144 1HD1 LEU B  77      -8.731 -51.565 -29.263  1.00  0.00           H  
ATOM   1145 2HD1 LEU B  77      -8.486 -52.025 -30.929  1.00  0.00           H  
ATOM   1146 3HD1 LEU B  77      -9.613 -50.710 -30.525  1.00  0.00           H  
ATOM   1147 1HD2 LEU B  77     -10.803 -52.037 -28.045  1.00  0.00           H  
ATOM   1148 2HD2 LEU B  77     -11.733 -51.255 -29.291  1.00  0.00           H  
ATOM   1149 3HD2 LEU B  77     -12.125 -52.905 -28.852  1.00  0.00           H  
ATOM   1150  N   ALA B  78     -10.458 -55.924 -32.231  1.00  0.00           N  
ATOM   1151  CA  ALA B  78      -9.856 -57.228 -31.998  1.00  0.00           C  
ATOM   1152  C   ALA B  78      -8.746 -57.493 -33.001  1.00  0.00           C  
ATOM   1153  O   ALA B  78      -7.687 -57.973 -32.591  1.00  0.00           O  
ATOM   1154  CB  ALA B  78     -10.904 -58.328 -32.095  1.00  0.00           C  
ATOM   1155  H   ALA B  78     -11.444 -55.850 -32.466  1.00  0.00           H  
ATOM   1156  HA  ALA B  78      -9.415 -57.223 -31.004  1.00  0.00           H  
ATOM   1157 1HB  ALA B  78     -10.443 -59.293 -31.900  1.00  0.00           H  
ATOM   1158 2HB  ALA B  78     -11.687 -58.152 -31.367  1.00  0.00           H  
ATOM   1159 3HB  ALA B  78     -11.334 -58.319 -33.093  1.00  0.00           H  
ATOM   1160  N   LEU B  79      -8.943 -57.133 -34.308  1.00  0.00           N  
ATOM   1161  CA  LEU B  79      -7.894 -57.337 -35.324  1.00  0.00           C  
ATOM   1162  C   LEU B  79      -6.654 -56.503 -35.011  1.00  0.00           C  
ATOM   1163  O   LEU B  79      -5.518 -56.975 -35.157  1.00  0.00           O  
ATOM   1164  CB  LEU B  79      -8.381 -56.980 -36.730  1.00  0.00           C  
ATOM   1165  CG  LEU B  79      -9.401 -57.896 -37.406  1.00  0.00           C  
ATOM   1166  CD1 LEU B  79      -9.865 -57.223 -38.701  1.00  0.00           C  
ATOM   1167  CD2 LEU B  79      -8.774 -59.278 -37.707  1.00  0.00           C  
ATOM   1168  H   LEU B  79      -9.840 -56.741 -34.604  1.00  0.00           H  
ATOM   1169  HA  LEU B  79      -7.615 -58.388 -35.314  1.00  0.00           H  
ATOM   1170 1HB  LEU B  79      -8.861 -56.023 -36.646  1.00  0.00           H  
ATOM   1171 2HB  LEU B  79      -7.516 -56.881 -37.392  1.00  0.00           H  
ATOM   1172  HG  LEU B  79     -10.254 -58.022 -36.763  1.00  0.00           H  
ATOM   1173 1HD1 LEU B  79     -10.596 -57.856 -39.183  1.00  0.00           H  
ATOM   1174 2HD1 LEU B  79     -10.314 -56.256 -38.476  1.00  0.00           H  
ATOM   1175 3HD1 LEU B  79      -9.009 -57.085 -39.357  1.00  0.00           H  
ATOM   1176 1HD2 LEU B  79      -9.500 -59.913 -38.195  1.00  0.00           H  
ATOM   1177 2HD2 LEU B  79      -7.915 -59.159 -38.357  1.00  0.00           H  
ATOM   1178 3HD2 LEU B  79      -8.463 -59.762 -36.794  1.00  0.00           H  
ATOM   1179  N   TYR B  80      -6.862 -55.274 -34.535  1.00  0.00           N  
ATOM   1180  CA  TYR B  80      -5.740 -54.447 -34.153  1.00  0.00           C  
ATOM   1181  C   TYR B  80      -4.922 -55.159 -33.090  1.00  0.00           C  
ATOM   1182  O   TYR B  80      -3.708 -55.307 -33.208  1.00  0.00           O  
ATOM   1183  CB  TYR B  80      -6.234 -53.092 -33.610  1.00  0.00           C  
ATOM   1184  CG  TYR B  80      -5.121 -52.220 -33.161  1.00  0.00           C  
ATOM   1185  CD1 TYR B  80      -4.476 -51.472 -34.086  1.00  0.00           C  
ATOM   1186  CD2 TYR B  80      -4.716 -52.194 -31.833  1.00  0.00           C  
ATOM   1187  CE1 TYR B  80      -3.410 -50.704 -33.730  1.00  0.00           C  
ATOM   1188  CE2 TYR B  80      -3.645 -51.414 -31.482  1.00  0.00           C  
ATOM   1189  CZ  TYR B  80      -2.987 -50.690 -32.421  1.00  0.00           C  
ATOM   1190  OH  TYR B  80      -1.905 -49.916 -32.062  1.00  0.00           O  
ATOM   1191  H   TYR B  80      -7.808 -54.912 -34.459  1.00  0.00           H  
ATOM   1192  HA  TYR B  80      -5.103 -54.291 -35.021  1.00  0.00           H  
ATOM   1193 1HB  TYR B  80      -6.798 -52.569 -34.386  1.00  0.00           H  
ATOM   1194 2HB  TYR B  80      -6.902 -53.249 -32.771  1.00  0.00           H  
ATOM   1195  HD1 TYR B  80      -4.815 -51.493 -35.105  1.00  0.00           H  
ATOM   1196  HD2 TYR B  80      -5.236 -52.789 -31.076  1.00  0.00           H  
ATOM   1197  HE1 TYR B  80      -2.891 -50.103 -34.476  1.00  0.00           H  
ATOM   1198  HE2 TYR B  80      -3.307 -51.366 -30.469  1.00  0.00           H  
ATOM   1199  HH  TYR B  80      -1.516 -49.526 -32.857  1.00  0.00           H  
ATOM   1200  N   ASN B  81      -5.594 -55.618 -32.025  1.00  0.00           N  
ATOM   1201  CA  ASN B  81      -4.885 -56.309 -30.972  1.00  0.00           C  
ATOM   1202  C   ASN B  81      -4.238 -57.573 -31.505  1.00  0.00           C  
ATOM   1203  O   ASN B  81      -3.096 -57.876 -31.193  1.00  0.00           O  
ATOM   1204  CB  ASN B  81      -5.797 -56.617 -29.800  1.00  0.00           C  
ATOM   1205  CG  ASN B  81      -5.051 -57.202 -28.588  1.00  0.00           C  
ATOM   1206  OD1 ASN B  81      -4.166 -56.579 -27.955  1.00  0.00           O  
ATOM   1207  ND2 ASN B  81      -5.401 -58.421 -28.264  1.00  0.00           N  
ATOM   1208  H   ASN B  81      -6.606 -55.478 -31.964  1.00  0.00           H  
ATOM   1209  HA  ASN B  81      -4.085 -55.657 -30.615  1.00  0.00           H  
ATOM   1210 1HB  ASN B  81      -6.305 -55.702 -29.498  1.00  0.00           H  
ATOM   1211 2HB  ASN B  81      -6.568 -57.320 -30.121  1.00  0.00           H  
ATOM   1212 1HD2 ASN B  81      -4.949 -58.876 -27.504  1.00  0.00           H  
ATOM   1213 2HD2 ASN B  81      -6.105 -58.891 -28.797  1.00  0.00           H  
ATOM   1214  N   GLN B  82      -4.924 -58.293 -32.388  1.00  0.00           N  
ATOM   1215  CA  GLN B  82      -4.382 -59.550 -32.915  1.00  0.00           C  
ATOM   1216  C   GLN B  82      -3.008 -59.313 -33.557  1.00  0.00           C  
ATOM   1217  O   GLN B  82      -2.093 -60.113 -33.379  1.00  0.00           O  
ATOM   1218  CB  GLN B  82      -5.337 -60.183 -33.923  1.00  0.00           C  
ATOM   1219  CG  GLN B  82      -4.908 -61.540 -34.426  1.00  0.00           C  
ATOM   1220  CD  GLN B  82      -5.942 -62.132 -35.336  1.00  0.00           C  
ATOM   1221  OE1 GLN B  82      -6.690 -61.391 -35.968  1.00  0.00           O  
ATOM   1222  NE2 GLN B  82      -6.000 -63.455 -35.407  1.00  0.00           N  
ATOM   1223  H   GLN B  82      -5.861 -58.015 -32.653  1.00  0.00           H  
ATOM   1224  HA  GLN B  82      -4.242 -60.232 -32.077  1.00  0.00           H  
ATOM   1225 1HB  GLN B  82      -6.333 -60.265 -33.484  1.00  0.00           H  
ATOM   1226 2HB  GLN B  82      -5.418 -59.530 -34.788  1.00  0.00           H  
ATOM   1227 1HG  GLN B  82      -3.978 -61.434 -34.987  1.00  0.00           H  
ATOM   1228 2HG  GLN B  82      -4.761 -62.208 -33.578  1.00  0.00           H  
ATOM   1229 1HE2 GLN B  82      -6.692 -63.916 -36.026  1.00  0.00           H  
ATOM   1230 2HE2 GLN B  82      -5.372 -64.021 -34.879  1.00  0.00           H  
ATOM   1231  N   HIS B  83      -2.860 -58.173 -34.249  1.00  0.00           N  
ATOM   1232  CA  HIS B  83      -1.615 -57.775 -34.936  1.00  0.00           C  
ATOM   1233  C   HIS B  83      -0.644 -56.977 -34.051  1.00  0.00           C  
ATOM   1234  O   HIS B  83       0.420 -56.571 -34.490  1.00  0.00           O  
ATOM   1235  CB  HIS B  83      -1.946 -56.922 -36.159  1.00  0.00           C  
ATOM   1236  CG  HIS B  83      -2.630 -57.671 -37.238  1.00  0.00           C  
ATOM   1237  ND1 HIS B  83      -3.993 -57.854 -37.270  1.00  0.00           N  
ATOM   1238  CD2 HIS B  83      -2.138 -58.276 -38.334  1.00  0.00           C  
ATOM   1239  CE1 HIS B  83      -4.315 -58.546 -38.337  1.00  0.00           C  
ATOM   1240  NE2 HIS B  83      -3.195 -58.834 -38.998  1.00  0.00           N  
ATOM   1241  H   HIS B  83      -3.676 -57.565 -34.346  1.00  0.00           H  
ATOM   1242  HA  HIS B  83      -1.104 -58.663 -35.287  1.00  0.00           H  
ATOM   1243 1HB  HIS B  83      -2.604 -56.106 -35.845  1.00  0.00           H  
ATOM   1244 2HB  HIS B  83      -1.042 -56.471 -36.564  1.00  0.00           H  
ATOM   1245  HD1 HIS B  83      -4.662 -57.495 -36.587  1.00  0.00           H  
ATOM   1246  HD2 HIS B  83      -1.127 -58.389 -38.722  1.00  0.00           H  
ATOM   1247  HE1 HIS B  83      -5.356 -58.796 -38.541  1.00  0.00           H  
ATOM   1248  N   ASN B  84      -1.036 -56.778 -32.805  1.00  0.00           N  
ATOM   1249  CA  ASN B  84      -0.267 -56.027 -31.816  1.00  0.00           C  
ATOM   1250  C   ASN B  84      -0.507 -56.674 -30.423  1.00  0.00           C  
ATOM   1251  O   ASN B  84      -1.089 -56.015 -29.596  1.00  0.00           O  
ATOM   1252  CB  ASN B  84      -0.710 -54.562 -31.782  1.00  0.00           C  
ATOM   1253  CG  ASN B  84      -0.421 -53.732 -33.035  1.00  0.00           C  
ATOM   1254  OD1 ASN B  84       0.681 -53.175 -33.156  1.00  0.00           O  
ATOM   1255  ND2 ASN B  84      -1.372 -53.635 -33.940  1.00  0.00           N  
ATOM   1256  H   ASN B  84      -1.923 -57.124 -32.504  1.00  0.00           H  
ATOM   1257  HA  ASN B  84       0.808 -56.132 -32.047  1.00  0.00           H  
ATOM   1258 1HB  ASN B  84      -1.788 -54.531 -31.610  1.00  0.00           H  
ATOM   1259 2HB  ASN B  84      -0.241 -54.068 -30.932  1.00  0.00           H  
ATOM   1260 1HD2 ASN B  84      -1.232 -53.056 -34.786  1.00  0.00           H  
ATOM   1261 2HD2 ASN B  84      -2.245 -54.140 -33.791  1.00  0.00           H  
ATOM   1262  N   PRO B  85      -0.110 -57.934 -30.134  1.00  0.00           N  
ATOM   1263  CA  PRO B  85      -0.452 -58.605 -28.912  1.00  0.00           C  
ATOM   1264  C   PRO B  85      -0.075 -57.756 -27.667  1.00  0.00           C  
ATOM   1265  O   PRO B  85       1.033 -57.206 -27.597  1.00  0.00           O  
ATOM   1266  CB  PRO B  85       0.399 -59.881 -28.992  1.00  0.00           C  
ATOM   1267  CG  PRO B  85       0.566 -60.119 -30.481  1.00  0.00           C  
ATOM   1268  CD  PRO B  85       0.724 -58.730 -31.064  1.00  0.00           C  
ATOM   1269  HA  PRO B  85      -1.555 -58.793 -28.928  1.00  0.00           H  
ATOM   1270 1HB  PRO B  85       1.355 -59.729 -28.466  1.00  0.00           H  
ATOM   1271 2HB  PRO B  85      -0.119 -60.706 -28.485  1.00  0.00           H  
ATOM   1272 1HG  PRO B  85       1.434 -60.765 -30.677  1.00  0.00           H  
ATOM   1273 2HG  PRO B  85      -0.319 -60.638 -30.892  1.00  0.00           H  
ATOM   1274 1HD  PRO B  85       1.766 -58.391 -31.032  1.00  0.00           H  
ATOM   1275 2HD  PRO B  85       0.330 -58.762 -32.071  1.00  0.00           H  
ATOM   1276  N   GLY B  86      -1.012 -57.650 -26.735  1.00  0.00           N  
ATOM   1277  CA  GLY B  86      -0.770 -56.790 -25.588  1.00  0.00           C  
ATOM   1278  C   GLY B  86      -0.864 -55.323 -26.045  1.00  0.00           C  
ATOM   1279  O   GLY B  86      -0.024 -54.498 -25.722  1.00  0.00           O  
ATOM   1280  H   GLY B  86      -1.888 -58.136 -26.823  1.00  0.00           H  
ATOM   1281 1HA  GLY B  86      -1.506 -57.004 -24.800  1.00  0.00           H  
ATOM   1282 2HA  GLY B  86       0.227 -57.001 -25.176  1.00  0.00           H  
ATOM   1283  N   ALA B  87      -1.900 -54.996 -26.814  1.00  0.00           N  
ATOM   1284  CA  ALA B  87      -2.015 -53.649 -27.377  1.00  0.00           C  
ATOM   1285  C   ALA B  87      -2.498 -52.545 -26.430  1.00  0.00           C  
ATOM   1286  O   ALA B  87      -2.522 -51.370 -26.807  1.00  0.00           O  
ATOM   1287  CB  ALA B  87      -2.980 -53.663 -28.535  1.00  0.00           C  
ATOM   1288  H   ALA B  87      -2.613 -55.679 -27.080  1.00  0.00           H  
ATOM   1289  HA  ALA B  87      -1.024 -53.369 -27.725  1.00  0.00           H  
ATOM   1290 1HB  ALA B  87      -2.994 -52.705 -28.932  1.00  0.00           H  
ATOM   1291 2HB  ALA B  87      -2.674 -54.359 -29.280  1.00  0.00           H  
ATOM   1292 3HB  ALA B  87      -3.987 -53.931 -28.203  1.00  0.00           H  
ATOM   1293  N   SER B  88      -2.980 -52.909 -25.237  1.00  0.00           N  
ATOM   1294  CA  SER B  88      -3.605 -51.937 -24.333  1.00  0.00           C  
ATOM   1295  C   SER B  88      -4.822 -51.296 -25.009  1.00  0.00           C  
ATOM   1296  O   SER B  88      -5.193 -50.170 -24.719  1.00  0.00           O  
ATOM   1297  CB  SER B  88      -2.640 -50.836 -23.893  1.00  0.00           C  
ATOM   1298  OG  SER B  88      -1.516 -51.366 -23.251  1.00  0.00           O  
ATOM   1299  H   SER B  88      -2.900 -53.875 -24.966  1.00  0.00           H  
ATOM   1300  HA  SER B  88      -3.954 -52.464 -23.438  1.00  0.00           H  
ATOM   1301 1HB  SER B  88      -2.334 -50.229 -24.743  1.00  0.00           H  
ATOM   1302 2HB  SER B  88      -3.163 -50.166 -23.205  1.00  0.00           H  
ATOM   1303  HG  SER B  88      -0.871 -51.546 -23.940  1.00  0.00           H  
ATOM   1304  N   ALA B  89      -5.442 -52.069 -25.914  1.00  0.00           N  
ATOM   1305  CA  ALA B  89      -6.618 -51.683 -26.680  1.00  0.00           C  
ATOM   1306  C   ALA B  89      -7.272 -52.945 -27.253  1.00  0.00           C  
ATOM   1307  O   ALA B  89      -6.755 -53.594 -28.168  1.00  0.00           O  
ATOM   1308  CB  ALA B  89      -6.207 -50.711 -27.780  1.00  0.00           C  
ATOM   1309  H   ALA B  89      -5.054 -52.983 -26.076  1.00  0.00           H  
ATOM   1310  HA  ALA B  89      -7.334 -51.195 -26.012  1.00  0.00           H  
ATOM   1311 1HB  ALA B  89      -7.073 -50.402 -28.345  1.00  0.00           H  
ATOM   1312 2HB  ALA B  89      -5.742 -49.831 -27.330  1.00  0.00           H  
ATOM   1313 3HB  ALA B  89      -5.487 -51.189 -28.438  1.00  0.00           H  
ATOM   1314  N   ALA B  90      -8.404 -53.313 -26.696  1.00  0.00           N  
ATOM   1315  CA  ALA B  90      -9.053 -54.541 -27.111  1.00  0.00           C  
ATOM   1316  C   ALA B  90     -10.507 -54.474 -26.651  1.00  0.00           C  
ATOM   1317  O   ALA B  90     -10.824 -53.650 -25.794  1.00  0.00           O  
ATOM   1318  CB  ALA B  90      -8.332 -55.735 -26.571  1.00  0.00           C  
ATOM   1319  H   ALA B  90      -8.799 -52.744 -25.958  1.00  0.00           H  
ATOM   1320  HA  ALA B  90      -9.016 -54.588 -28.185  1.00  0.00           H  
ATOM   1321 1HB  ALA B  90      -8.799 -56.652 -26.898  1.00  0.00           H  
ATOM   1322 2HB  ALA B  90      -7.300 -55.723 -26.926  1.00  0.00           H  
ATOM   1323 3HB  ALA B  90      -8.340 -55.693 -25.488  1.00  0.00           H  
ATOM   1324  N   PRO B  91     -11.447 -55.258 -27.218  1.00  0.00           N  
ATOM   1325  CA  PRO B  91     -12.810 -55.248 -26.775  1.00  0.00           C  
ATOM   1326  C   PRO B  91     -12.869 -55.777 -25.336  1.00  0.00           C  
ATOM   1327  O   PRO B  91     -12.154 -56.703 -24.950  1.00  0.00           O  
ATOM   1328  CB  PRO B  91     -13.493 -56.215 -27.752  1.00  0.00           C  
ATOM   1329  CG  PRO B  91     -12.587 -56.246 -28.964  1.00  0.00           C  
ATOM   1330  CD  PRO B  91     -11.191 -56.135 -28.387  1.00  0.00           C  
ATOM   1331  HA  PRO B  91     -13.221 -54.230 -26.855  1.00  0.00           H  
ATOM   1332 1HB  PRO B  91     -13.630 -57.183 -27.284  1.00  0.00           H  
ATOM   1333 2HB  PRO B  91     -14.498 -55.837 -27.996  1.00  0.00           H  
ATOM   1334 1HG  PRO B  91     -12.732 -57.185 -29.508  1.00  0.00           H  
ATOM   1335 2HG  PRO B  91     -12.837 -55.433 -29.668  1.00  0.00           H  
ATOM   1336 1HD  PRO B  91     -10.840 -57.128 -28.062  1.00  0.00           H  
ATOM   1337 2HD  PRO B  91     -10.549 -55.699 -29.139  1.00  0.00           H  
ATOM   1338  N   CYS B  92     -18.749 -59.028 -26.410  1.00  0.00           N  
ATOM   1339  CA  CYS B  92     -17.473 -58.349 -26.538  1.00  0.00           C  
ATOM   1340  C   CYS B  92     -17.593 -56.988 -27.238  1.00  0.00           C  
ATOM   1341  O   CYS B  92     -18.056 -56.867 -28.378  1.00  0.00           O  
ATOM   1342  CB  CYS B  92     -16.457 -59.222 -27.201  1.00  0.00           C  
ATOM   1343  SG  CYS B  92     -15.888 -60.541 -26.199  1.00  0.00           S  
ATOM   1344  H   CYS B  92     -19.059 -59.627 -27.182  1.00  0.00           H  
ATOM   1345  HA  CYS B  92     -17.082 -58.175 -25.535  1.00  0.00           H  
ATOM   1346 1HB  CYS B  92     -16.938 -59.677 -28.048  1.00  0.00           H  
ATOM   1347 2HB  CYS B  92     -15.626 -58.629 -27.549  1.00  0.00           H  
ATOM   1348  N   SER B  93     -17.171 -55.952 -26.528  1.00  0.00           N  
ATOM   1349  CA  SER B  93     -17.387 -54.609 -26.998  1.00  0.00           C  
ATOM   1350  C   SER B  93     -16.476 -53.608 -26.290  1.00  0.00           C  
ATOM   1351  O   SER B  93     -15.514 -53.100 -26.870  1.00  0.00           O  
ATOM   1352  CB  SER B  93     -18.856 -54.275 -26.734  1.00  0.00           C  
ATOM   1353  OG  SER B  93     -19.190 -52.976 -27.102  1.00  0.00           O  
ATOM   1354  H   SER B  93     -16.765 -56.101 -25.603  1.00  0.00           H  
ATOM   1355  HA  SER B  93     -17.181 -54.580 -28.068  1.00  0.00           H  
ATOM   1356 1HB  SER B  93     -19.496 -54.977 -27.280  1.00  0.00           H  
ATOM   1357 2HB  SER B  93     -19.061 -54.418 -25.676  1.00  0.00           H  
ATOM   1358  HG  SER B  93     -20.056 -53.031 -27.522  1.00  0.00           H  
ATOM   1359  N   GLN B  94      -6.565 -41.727 -27.706  1.00  0.00           N  
ATOM   1360  CA  GLN B  94      -6.377 -41.637 -29.132  1.00  0.00           C  
ATOM   1361  C   GLN B  94      -5.637 -42.840 -29.702  1.00  0.00           C  
ATOM   1362  O   GLN B  94      -4.607 -43.253 -29.167  1.00  0.00           O  
ATOM   1363  CB  GLN B  94      -5.686 -40.293 -29.442  1.00  0.00           C  
ATOM   1364  CG  GLN B  94      -5.515 -39.962 -30.923  1.00  0.00           C  
ATOM   1365  CD  GLN B  94      -4.893 -38.528 -31.120  1.00  0.00           C  
ATOM   1366  OE1 GLN B  94      -4.378 -37.927 -30.159  1.00  0.00           O  
ATOM   1367  NE2 GLN B  94      -4.961 -37.996 -32.352  1.00  0.00           N  
ATOM   1368  H   GLN B  94      -6.079 -41.078 -27.104  1.00  0.00           H  
ATOM   1369  HA  GLN B  94      -7.364 -41.605 -29.597  1.00  0.00           H  
ATOM   1370 1HB  GLN B  94      -6.215 -39.484 -28.981  1.00  0.00           H  
ATOM   1371 2HB  GLN B  94      -4.691 -40.316 -29.003  1.00  0.00           H  
ATOM   1372 1HG  GLN B  94      -4.865 -40.705 -31.397  1.00  0.00           H  
ATOM   1373 2HG  GLN B  94      -6.499 -39.979 -31.394  1.00  0.00           H  
ATOM   1374 1HE2 GLN B  94      -4.587 -37.086 -32.527  1.00  0.00           H  
ATOM   1375 2HE2 GLN B  94      -5.393 -38.507 -33.101  1.00  0.00           H  
ATOM   1376  N   LEU B  95      -6.176 -43.389 -30.794  1.00  0.00           N  
ATOM   1377  CA  LEU B  95      -5.563 -44.512 -31.521  1.00  0.00           C  
ATOM   1378  C   LEU B  95      -5.771 -44.462 -32.986  1.00  0.00           C  
ATOM   1379  O   LEU B  95      -6.913 -44.433 -33.471  1.00  0.00           O  
ATOM   1380  CB  LEU B  95      -6.065 -45.868 -31.064  1.00  0.00           C  
ATOM   1381  CG  LEU B  95      -5.574 -47.143 -31.863  1.00  0.00           C  
ATOM   1382  CD1 LEU B  95      -4.125 -47.367 -31.696  1.00  0.00           C  
ATOM   1383  CD2 LEU B  95      -6.315 -48.389 -31.356  1.00  0.00           C  
ATOM   1384  H   LEU B  95      -7.052 -42.972 -31.135  1.00  0.00           H  
ATOM   1385  HA  LEU B  95      -4.490 -44.478 -31.334  1.00  0.00           H  
ATOM   1386 1HB  LEU B  95      -5.703 -45.982 -30.090  1.00  0.00           H  
ATOM   1387 2HB  LEU B  95      -7.133 -45.877 -31.066  1.00  0.00           H  
ATOM   1388  HG  LEU B  95      -5.778 -47.003 -32.923  1.00  0.00           H  
ATOM   1389 1HD1 LEU B  95      -3.840 -48.239 -32.268  1.00  0.00           H  
ATOM   1390 2HD1 LEU B  95      -3.569 -46.514 -32.059  1.00  0.00           H  
ATOM   1391 3HD1 LEU B  95      -3.897 -47.523 -30.646  1.00  0.00           H  
ATOM   1392 1HD2 LEU B  95      -5.982 -49.259 -31.923  1.00  0.00           H  
ATOM   1393 2HD2 LEU B  95      -6.098 -48.541 -30.301  1.00  0.00           H  
ATOM   1394 3HD2 LEU B  95      -7.391 -48.255 -31.487  1.00  0.00           H  
ATOM   1395  N   TYR B  96      -4.650 -44.531 -33.673  1.00  0.00           N  
ATOM   1396  CA  TYR B  96      -4.582 -44.545 -35.100  1.00  0.00           C  
ATOM   1397  C   TYR B  96      -4.422 -45.969 -35.577  1.00  0.00           C  
ATOM   1398  O   TYR B  96      -3.577 -46.706 -35.063  1.00  0.00           O  
ATOM   1399  CB  TYR B  96      -3.411 -43.701 -35.574  1.00  0.00           C  
ATOM   1400  CG  TYR B  96      -3.181 -43.780 -37.032  1.00  0.00           C  
ATOM   1401  CD1 TYR B  96      -4.007 -43.081 -37.879  1.00  0.00           C  
ATOM   1402  CD2 TYR B  96      -2.163 -44.542 -37.531  1.00  0.00           C  
ATOM   1403  CE1 TYR B  96      -3.804 -43.138 -39.212  1.00  0.00           C  
ATOM   1404  CE2 TYR B  96      -1.955 -44.603 -38.870  1.00  0.00           C  
ATOM   1405  CZ  TYR B  96      -2.760 -43.903 -39.715  1.00  0.00           C  
ATOM   1406  OH  TYR B  96      -2.531 -43.961 -41.078  1.00  0.00           O  
ATOM   1407  H   TYR B  96      -3.778 -44.557 -33.155  1.00  0.00           H  
ATOM   1408  HA  TYR B  96      -5.511 -44.144 -35.510  1.00  0.00           H  
ATOM   1409 1HB  TYR B  96      -3.594 -42.659 -35.318  1.00  0.00           H  
ATOM   1410 2HB  TYR B  96      -2.499 -44.014 -35.064  1.00  0.00           H  
ATOM   1411  HD1 TYR B  96      -4.815 -42.492 -37.475  1.00  0.00           H  
ATOM   1412  HD2 TYR B  96      -1.522 -45.098 -36.852  1.00  0.00           H  
ATOM   1413  HE1 TYR B  96      -4.460 -42.582 -39.874  1.00  0.00           H  
ATOM   1414  HE2 TYR B  96      -1.139 -45.207 -39.267  1.00  0.00           H  
ATOM   1415  HH  TYR B  96      -1.704 -44.432 -41.238  1.00  0.00           H  
ATOM   1416  N   ILE B  97      -5.218 -46.350 -36.551  1.00  0.00           N  
ATOM   1417  CA  ILE B  97      -5.128 -47.664 -37.130  1.00  0.00           C  
ATOM   1418  C   ILE B  97      -4.732 -47.594 -38.587  1.00  0.00           C  
ATOM   1419  O   ILE B  97      -5.379 -46.925 -39.393  1.00  0.00           O  
ATOM   1420  CB  ILE B  97      -6.444 -48.465 -36.945  1.00  0.00           C  
ATOM   1421  CG1 ILE B  97      -6.729 -48.624 -35.410  1.00  0.00           C  
ATOM   1422  CG2 ILE B  97      -6.365 -49.816 -37.646  1.00  0.00           C  
ATOM   1423  CD1 ILE B  97      -8.026 -49.337 -35.047  1.00  0.00           C  
ATOM   1424  H   ILE B  97      -5.907 -45.691 -36.907  1.00  0.00           H  
ATOM   1425  HA  ILE B  97      -4.356 -48.229 -36.604  1.00  0.00           H  
ATOM   1426  HB  ILE B  97      -7.271 -47.889 -37.369  1.00  0.00           H  
ATOM   1427 1HG1 ILE B  97      -5.896 -49.133 -34.943  1.00  0.00           H  
ATOM   1428 2HG1 ILE B  97      -6.794 -47.624 -34.988  1.00  0.00           H  
ATOM   1429 1HG2 ILE B  97      -7.291 -50.345 -37.515  1.00  0.00           H  
ATOM   1430 2HG2 ILE B  97      -6.190 -49.683 -38.715  1.00  0.00           H  
ATOM   1431 3HG2 ILE B  97      -5.560 -50.392 -37.217  1.00  0.00           H  
ATOM   1432 1HD1 ILE B  97      -8.133 -49.353 -33.960  1.00  0.00           H  
ATOM   1433 2HD1 ILE B  97      -8.869 -48.817 -35.487  1.00  0.00           H  
ATOM   1434 3HD1 ILE B  97      -8.011 -50.357 -35.409  1.00  0.00           H  
ATOM   1435  N   ASP B  98      -3.653 -48.282 -38.928  1.00  0.00           N  
ATOM   1436  CA  ASP B  98      -3.165 -48.421 -40.305  1.00  0.00           C  
ATOM   1437  C   ASP B  98      -3.810 -49.632 -40.959  1.00  0.00           C  
ATOM   1438  O   ASP B  98      -3.634 -50.763 -40.492  1.00  0.00           O  
ATOM   1439  CB  ASP B  98      -1.632 -48.515 -40.318  1.00  0.00           C  
ATOM   1440  CG  ASP B  98      -0.969 -48.619 -41.727  1.00  0.00           C  
ATOM   1441  OD1 ASP B  98      -1.498 -49.322 -42.594  1.00  0.00           O  
ATOM   1442  OD2 ASP B  98       0.064 -47.975 -41.935  1.00  0.00           O  
ATOM   1443  H   ASP B  98      -3.140 -48.772 -38.186  1.00  0.00           H  
ATOM   1444  HA  ASP B  98      -3.473 -47.545 -40.874  1.00  0.00           H  
ATOM   1445 1HB  ASP B  98      -1.237 -47.641 -39.827  1.00  0.00           H  
ATOM   1446 2HB  ASP B  98      -1.323 -49.373 -39.709  1.00  0.00           H  
ATOM   1447  N   PHE B  99      -4.563 -49.437 -42.022  1.00  0.00           N  
ATOM   1448  CA  PHE B  99      -5.291 -50.551 -42.618  1.00  0.00           C  
ATOM   1449  C   PHE B  99      -4.396 -51.709 -43.036  1.00  0.00           C  
ATOM   1450  O   PHE B  99      -4.768 -52.878 -42.862  1.00  0.00           O  
ATOM   1451  CB  PHE B  99      -6.156 -50.061 -43.804  1.00  0.00           C  
ATOM   1452  CG  PHE B  99      -7.486 -49.430 -43.347  1.00  0.00           C  
ATOM   1453  CD1 PHE B  99      -7.814 -48.098 -43.553  1.00  0.00           C  
ATOM   1454  CD2 PHE B  99      -8.394 -50.203 -42.679  1.00  0.00           C  
ATOM   1455  CE1 PHE B  99      -9.017 -47.590 -43.081  1.00  0.00           C  
ATOM   1456  CE2 PHE B  99      -9.583 -49.695 -42.202  1.00  0.00           C  
ATOM   1457  CZ  PHE B  99      -9.890 -48.398 -42.404  1.00  0.00           C  
ATOM   1458  H   PHE B  99      -4.627 -48.508 -42.441  1.00  0.00           H  
ATOM   1459  HA  PHE B  99      -6.007 -50.924 -41.886  1.00  0.00           H  
ATOM   1460 1HB  PHE B  99      -5.601 -49.307 -44.361  1.00  0.00           H  
ATOM   1461 2HB  PHE B  99      -6.361 -50.871 -44.494  1.00  0.00           H  
ATOM   1462  HD1 PHE B  99      -7.132 -47.449 -44.091  1.00  0.00           H  
ATOM   1463  HD2 PHE B  99      -8.158 -51.247 -42.533  1.00  0.00           H  
ATOM   1464  HE1 PHE B  99      -9.267 -46.561 -43.238  1.00  0.00           H  
ATOM   1465  HE2 PHE B  99     -10.278 -50.335 -41.666  1.00  0.00           H  
ATOM   1466  HZ  PHE B  99     -10.824 -48.010 -42.028  1.00  0.00           H  
ATOM   1467  N   ARG B 100      -3.235 -51.423 -43.573  1.00  0.00           N  
ATOM   1468  CA  ARG B 100      -2.440 -52.514 -44.063  1.00  0.00           C  
ATOM   1469  C   ARG B 100      -1.580 -53.101 -42.981  1.00  0.00           C  
ATOM   1470  O   ARG B 100      -1.436 -54.318 -42.895  1.00  0.00           O  
ATOM   1471  CB  ARG B 100      -1.582 -52.072 -45.230  1.00  0.00           C  
ATOM   1472  CG  ARG B 100      -2.375 -51.757 -46.495  1.00  0.00           C  
ATOM   1473  CD  ARG B 100      -1.500 -51.334 -47.616  1.00  0.00           C  
ATOM   1474  NE  ARG B 100      -0.863 -50.046 -47.337  1.00  0.00           N  
ATOM   1475  CZ  ARG B 100       0.090 -49.454 -48.089  1.00  0.00           C  
ATOM   1476  NH1 ARG B 100       0.528 -50.024 -49.193  1.00  0.00           N  
ATOM   1477  NH2 ARG B 100       0.588 -48.289 -47.702  1.00  0.00           N  
ATOM   1478  H   ARG B 100      -2.875 -50.462 -43.587  1.00  0.00           H  
ATOM   1479  HA  ARG B 100      -3.111 -53.286 -44.439  1.00  0.00           H  
ATOM   1480 1HB  ARG B 100      -1.025 -51.180 -44.945  1.00  0.00           H  
ATOM   1481 2HB  ARG B 100      -0.859 -52.851 -45.467  1.00  0.00           H  
ATOM   1482 1HG  ARG B 100      -2.920 -52.648 -46.800  1.00  0.00           H  
ATOM   1483 2HG  ARG B 100      -3.087 -50.957 -46.286  1.00  0.00           H  
ATOM   1484 1HD  ARG B 100      -0.723 -52.083 -47.770  1.00  0.00           H  
ATOM   1485 2HD  ARG B 100      -2.103 -51.237 -48.519  1.00  0.00           H  
ATOM   1486  HE  ARG B 100      -1.146 -49.570 -46.491  1.00  0.00           H  
ATOM   1487 1HH1 ARG B 100       0.154 -50.911 -49.490  1.00  0.00           H  
ATOM   1488 2HH1 ARG B 100       1.245 -49.574 -49.744  1.00  0.00           H  
ATOM   1489 1HH2 ARG B 100       0.251 -47.852 -46.851  1.00  0.00           H  
ATOM   1490 2HH2 ARG B 100       1.305 -47.834 -48.250  1.00  0.00           H  
ATOM   1491  N   LYS B 101      -1.012 -52.248 -42.134  1.00  0.00           N  
ATOM   1492  CA  LYS B 101      -0.055 -52.758 -41.140  1.00  0.00           C  
ATOM   1493  C   LYS B 101      -0.710 -53.277 -39.851  1.00  0.00           C  
ATOM   1494  O   LYS B 101      -0.198 -54.218 -39.236  1.00  0.00           O  
ATOM   1495  CB  LYS B 101       1.007 -51.719 -40.786  1.00  0.00           C  
ATOM   1496  CG  LYS B 101       1.941 -51.362 -41.951  1.00  0.00           C  
ATOM   1497  CD  LYS B 101       3.207 -50.606 -41.490  1.00  0.00           C  
ATOM   1498  CE  LYS B 101       2.948 -49.175 -41.002  1.00  0.00           C  
ATOM   1499  NZ  LYS B 101       2.490 -48.259 -42.093  1.00  0.00           N  
ATOM   1500  H   LYS B 101      -1.211 -51.241 -42.226  1.00  0.00           H  
ATOM   1501  HA  LYS B 101       0.479 -53.598 -41.589  1.00  0.00           H  
ATOM   1502 1HB  LYS B 101       0.514 -50.817 -40.453  1.00  0.00           H  
ATOM   1503 2HB  LYS B 101       1.608 -52.086 -39.959  1.00  0.00           H  
ATOM   1504 1HG  LYS B 101       2.248 -52.277 -42.455  1.00  0.00           H  
ATOM   1505 2HG  LYS B 101       1.392 -50.749 -42.666  1.00  0.00           H  
ATOM   1506 1HD  LYS B 101       3.683 -51.170 -40.686  1.00  0.00           H  
ATOM   1507 2HD  LYS B 101       3.901 -50.556 -42.324  1.00  0.00           H  
ATOM   1508 1HE  LYS B 101       2.191 -49.188 -40.223  1.00  0.00           H  
ATOM   1509 2HE  LYS B 101       3.875 -48.784 -40.584  1.00  0.00           H  
ATOM   1510 1HZ  LYS B 101       2.331 -47.341 -41.714  1.00  0.00           H  
ATOM   1511 2HZ  LYS B 101       3.170 -48.206 -42.823  1.00  0.00           H  
ATOM   1512 3HZ  LYS B 101       1.597 -48.588 -42.481  1.00  0.00           H  
ATOM   1513  N   ASP B 102      -1.840 -52.681 -39.450  1.00  0.00           N  
ATOM   1514  CA  ASP B 102      -2.514 -53.073 -38.223  1.00  0.00           C  
ATOM   1515  C   ASP B 102      -3.654 -54.037 -38.468  1.00  0.00           C  
ATOM   1516  O   ASP B 102      -3.914 -54.886 -37.630  1.00  0.00           O  
ATOM   1517  CB  ASP B 102      -3.031 -51.884 -37.451  1.00  0.00           C  
ATOM   1518  CG  ASP B 102      -1.945 -50.983 -36.902  1.00  0.00           C  
ATOM   1519  OD1 ASP B 102      -1.129 -51.455 -36.124  1.00  0.00           O  
ATOM   1520  OD2 ASP B 102      -1.956 -49.799 -37.229  1.00  0.00           O  
ATOM   1521  H   ASP B 102      -2.252 -51.922 -39.989  1.00  0.00           H  
ATOM   1522  HA  ASP B 102      -1.791 -53.577 -37.582  1.00  0.00           H  
ATOM   1523 1HB  ASP B 102      -3.678 -51.307 -38.090  1.00  0.00           H  
ATOM   1524 2HB  ASP B 102      -3.622 -52.267 -36.653  1.00  0.00           H  
ATOM   1525  N   LEU B 103      -4.370 -53.894 -39.581  1.00  0.00           N  
ATOM   1526  CA  LEU B 103      -5.490 -54.820 -39.820  1.00  0.00           C  
ATOM   1527  C   LEU B 103      -5.182 -55.862 -40.918  1.00  0.00           C  
ATOM   1528  O   LEU B 103      -5.764 -56.949 -40.928  1.00  0.00           O  
ATOM   1529  CB  LEU B 103      -6.744 -54.022 -40.163  1.00  0.00           C  
ATOM   1530  CG  LEU B 103      -7.194 -52.981 -39.111  1.00  0.00           C  
ATOM   1531  CD1 LEU B 103      -8.385 -52.255 -39.659  1.00  0.00           C  
ATOM   1532  CD2 LEU B 103      -7.538 -53.631 -37.774  1.00  0.00           C  
ATOM   1533  H   LEU B 103      -4.146 -53.129 -40.219  1.00  0.00           H  
ATOM   1534  HA  LEU B 103      -5.695 -55.359 -38.896  1.00  0.00           H  
ATOM   1535 1HB  LEU B 103      -6.597 -53.514 -41.116  1.00  0.00           H  
ATOM   1536 2HB  LEU B 103      -7.554 -54.722 -40.262  1.00  0.00           H  
ATOM   1537  HG  LEU B 103      -6.390 -52.271 -38.968  1.00  0.00           H  
ATOM   1538 1HD1 LEU B 103      -8.704 -51.482 -38.983  1.00  0.00           H  
ATOM   1539 2HD1 LEU B 103      -8.100 -51.819 -40.555  1.00  0.00           H  
ATOM   1540 3HD1 LEU B 103      -9.203 -52.951 -39.830  1.00  0.00           H  
ATOM   1541 1HD2 LEU B 103      -7.848 -52.872 -37.061  1.00  0.00           H  
ATOM   1542 2HD2 LEU B 103      -8.350 -54.322 -37.931  1.00  0.00           H  
ATOM   1543 3HD2 LEU B 103      -6.683 -54.153 -37.360  1.00  0.00           H  
ATOM   1544  N   GLY B 104      -4.291 -55.532 -41.864  1.00  0.00           N  
ATOM   1545  CA  GLY B 104      -4.010 -56.437 -42.973  1.00  0.00           C  
ATOM   1546  C   GLY B 104      -4.969 -56.250 -44.161  1.00  0.00           C  
ATOM   1547  O   GLY B 104      -5.147 -57.164 -44.969  1.00  0.00           O  
ATOM   1548  H   GLY B 104      -3.842 -54.624 -41.853  1.00  0.00           H  
ATOM   1549 1HA  GLY B 104      -2.985 -56.278 -43.305  1.00  0.00           H  
ATOM   1550 2HA  GLY B 104      -4.066 -57.464 -42.614  1.00  0.00           H  
ATOM   1551  N   TRP B 105      -5.596 -55.069 -44.227  1.00  0.00           N  
ATOM   1552  CA  TRP B 105      -6.578 -54.627 -45.226  1.00  0.00           C  
ATOM   1553  C   TRP B 105      -6.030 -53.924 -46.495  1.00  0.00           C  
ATOM   1554  O   TRP B 105      -5.988 -52.690 -46.621  1.00  0.00           O  
ATOM   1555  CB  TRP B 105      -7.644 -53.710 -44.571  1.00  0.00           C  
ATOM   1556  CG  TRP B 105      -8.573 -54.368 -43.499  1.00  0.00           C  
ATOM   1557  CD1 TRP B 105      -8.372 -55.527 -42.829  1.00  0.00           C  
ATOM   1558  CD2 TRP B 105      -9.847 -53.855 -42.994  1.00  0.00           C  
ATOM   1559  NE1 TRP B 105      -9.397 -55.748 -41.943  1.00  0.00           N  
ATOM   1560  CE2 TRP B 105     -10.296 -54.749 -42.031  1.00  0.00           C  
ATOM   1561  CE3 TRP B 105     -10.608 -52.740 -43.271  1.00  0.00           C  
ATOM   1562  CZ2 TRP B 105     -11.480 -54.551 -41.333  1.00  0.00           C  
ATOM   1563  CZ3 TRP B 105     -11.802 -52.535 -42.581  1.00  0.00           C  
ATOM   1564  CH2 TRP B 105     -12.218 -53.418 -41.638  1.00  0.00           C  
ATOM   1565  H   TRP B 105      -5.343 -54.394 -43.524  1.00  0.00           H  
ATOM   1566  HA  TRP B 105      -7.100 -55.523 -45.562  1.00  0.00           H  
ATOM   1567 1HB  TRP B 105      -7.137 -52.910 -44.072  1.00  0.00           H  
ATOM   1568 2HB  TRP B 105      -8.271 -53.266 -45.344  1.00  0.00           H  
ATOM   1569  HD1 TRP B 105      -7.525 -56.186 -42.942  1.00  0.00           H  
ATOM   1570  HE1 TRP B 105      -9.463 -56.534 -41.306  1.00  0.00           H  
ATOM   1571  HE3 TRP B 105     -10.271 -52.050 -44.010  1.00  0.00           H  
ATOM   1572  HZ2 TRP B 105     -11.832 -55.253 -40.575  1.00  0.00           H  
ATOM   1573  HZ3 TRP B 105     -12.391 -51.648 -42.815  1.00  0.00           H  
ATOM   1574  HH2 TRP B 105     -13.147 -53.233 -41.116  1.00  0.00           H  
ATOM   1575  N   LYS B 106      -5.661 -54.737 -47.472  1.00  0.00           N  
ATOM   1576  CA  LYS B 106      -5.062 -54.281 -48.722  1.00  0.00           C  
ATOM   1577  C   LYS B 106      -6.138 -53.800 -49.726  1.00  0.00           C  
ATOM   1578  O   LYS B 106      -5.828 -53.359 -50.819  1.00  0.00           O  
ATOM   1579  CB  LYS B 106      -4.184 -55.355 -49.352  1.00  0.00           C  
ATOM   1580  CG  LYS B 106      -2.953 -55.717 -48.544  1.00  0.00           C  
ATOM   1581  CD  LYS B 106      -2.125 -56.753 -49.290  1.00  0.00           C  
ATOM   1582  CE  LYS B 106      -0.904 -57.201 -48.508  1.00  0.00           C  
ATOM   1583  NZ  LYS B 106      -0.103 -58.187 -49.285  1.00  0.00           N  
ATOM   1584  H   LYS B 106      -5.744 -55.735 -47.310  1.00  0.00           H  
ATOM   1585  HA  LYS B 106      -4.394 -53.445 -48.511  1.00  0.00           H  
ATOM   1586 1HB  LYS B 106      -4.733 -56.249 -49.502  1.00  0.00           H  
ATOM   1587 2HB  LYS B 106      -3.850 -55.016 -50.333  1.00  0.00           H  
ATOM   1588 1HG  LYS B 106      -2.354 -54.824 -48.371  1.00  0.00           H  
ATOM   1589 2HG  LYS B 106      -3.258 -56.123 -47.577  1.00  0.00           H  
ATOM   1590 1HD  LYS B 106      -2.749 -57.628 -49.492  1.00  0.00           H  
ATOM   1591 2HD  LYS B 106      -1.801 -56.338 -50.243  1.00  0.00           H  
ATOM   1592 1HE  LYS B 106      -0.281 -56.340 -48.269  1.00  0.00           H  
ATOM   1593 2HE  LYS B 106      -1.234 -57.668 -47.580  1.00  0.00           H  
ATOM   1594 1HZ  LYS B 106       0.698 -58.483 -48.743  1.00  0.00           H  
ATOM   1595 2HZ  LYS B 106      -0.680 -58.987 -49.512  1.00  0.00           H  
ATOM   1596 3HZ  LYS B 106       0.211 -57.756 -50.142  1.00  0.00           H  
ATOM   1597  N   TRP B 107      -7.411 -53.946 -49.381  1.00  0.00           N  
ATOM   1598  CA  TRP B 107      -8.504 -53.596 -50.295  1.00  0.00           C  
ATOM   1599  C   TRP B 107      -9.021 -52.149 -50.165  1.00  0.00           C  
ATOM   1600  O   TRP B 107      -9.852 -51.747 -50.969  1.00  0.00           O  
ATOM   1601  CB  TRP B 107      -9.681 -54.502 -50.063  1.00  0.00           C  
ATOM   1602  CG  TRP B 107     -10.186 -54.402 -48.735  1.00  0.00           C  
ATOM   1603  CD1 TRP B 107      -9.775 -55.077 -47.640  1.00  0.00           C  
ATOM   1604  CD2 TRP B 107     -11.314 -53.611 -48.333  1.00  0.00           C  
ATOM   1605  NE1 TRP B 107     -10.518 -54.727 -46.585  1.00  0.00           N  
ATOM   1606  CE2 TRP B 107     -11.488 -53.823 -46.996  1.00  0.00           C  
ATOM   1607  CE3 TRP B 107     -12.189 -52.749 -49.019  1.00  0.00           C  
ATOM   1608  CZ2 TRP B 107     -12.511 -53.201 -46.281  1.00  0.00           C  
ATOM   1609  CZ3 TRP B 107     -13.192 -52.144 -48.329  1.00  0.00           C  
ATOM   1610  CH2 TRP B 107     -13.358 -52.359 -46.984  1.00  0.00           C  
ATOM   1611  H   TRP B 107      -7.617 -54.311 -48.464  1.00  0.00           H  
ATOM   1612  HA  TRP B 107      -8.141 -53.724 -51.312  1.00  0.00           H  
ATOM   1613 1HB  TRP B 107     -10.471 -54.169 -50.710  1.00  0.00           H  
ATOM   1614 2HB  TRP B 107      -9.467 -55.503 -50.323  1.00  0.00           H  
ATOM   1615  HD1 TRP B 107      -8.956 -55.793 -47.613  1.00  0.00           H  
ATOM   1616  HE1 TRP B 107     -10.407 -55.102 -45.642  1.00  0.00           H  
ATOM   1617  HE3 TRP B 107     -12.074 -52.572 -50.085  1.00  0.00           H  
ATOM   1618  HZ2 TRP B 107     -12.666 -53.367 -45.219  1.00  0.00           H  
ATOM   1619  HZ3 TRP B 107     -13.853 -51.488 -48.885  1.00  0.00           H  
ATOM   1620  HH2 TRP B 107     -14.173 -51.863 -46.461  1.00  0.00           H  
ATOM   1621  N   ILE B 108      -8.584 -51.353 -49.177  1.00  0.00           N  
ATOM   1622  CA  ILE B 108      -9.102 -49.977 -49.121  1.00  0.00           C  
ATOM   1623  C   ILE B 108      -8.178 -49.010 -49.845  1.00  0.00           C  
ATOM   1624  O   ILE B 108      -6.992 -48.883 -49.525  1.00  0.00           O  
ATOM   1625  CB  ILE B 108      -9.379 -49.439 -47.691  1.00  0.00           C  
ATOM   1626  CG1 ILE B 108     -10.458 -50.266 -47.056  1.00  0.00           C  
ATOM   1627  CG2 ILE B 108      -9.758 -47.926 -47.728  1.00  0.00           C  
ATOM   1628  CD1 ILE B 108     -10.728 -49.967 -45.633  1.00  0.00           C  
ATOM   1629  H   ILE B 108      -7.900 -51.684 -48.505  1.00  0.00           H  
ATOM   1630  HA  ILE B 108     -10.056 -49.953 -49.643  1.00  0.00           H  
ATOM   1631  HB  ILE B 108      -8.480 -49.561 -47.081  1.00  0.00           H  
ATOM   1632 1HG1 ILE B 108     -11.365 -50.126 -47.616  1.00  0.00           H  
ATOM   1633 2HG1 ILE B 108     -10.162 -51.301 -47.121  1.00  0.00           H  
ATOM   1634 1HG2 ILE B 108      -9.931 -47.539 -46.734  1.00  0.00           H  
ATOM   1635 2HG2 ILE B 108      -8.942 -47.353 -48.159  1.00  0.00           H  
ATOM   1636 3HG2 ILE B 108     -10.654 -47.783 -48.331  1.00  0.00           H  
ATOM   1637 1HD1 ILE B 108     -11.509 -50.621 -45.268  1.00  0.00           H  
ATOM   1638 2HD1 ILE B 108      -9.821 -50.131 -45.083  1.00  0.00           H  
ATOM   1639 3HD1 ILE B 108     -11.049 -48.948 -45.500  1.00  0.00           H  
ATOM   1640  N   HIS B 109      -8.750 -48.344 -50.872  1.00  0.00           N  
ATOM   1641  CA  HIS B 109      -7.996 -47.426 -51.716  1.00  0.00           C  
ATOM   1642  C   HIS B 109      -7.606 -46.203 -50.940  1.00  0.00           C  
ATOM   1643  O   HIS B 109      -6.419 -45.836 -50.871  1.00  0.00           O  
ATOM   1644  CB  HIS B 109      -8.816 -46.997 -52.948  1.00  0.00           C  
ATOM   1645  CG  HIS B 109      -8.111 -46.119 -53.897  1.00  0.00           C  
ATOM   1646  ND1 HIS B 109      -7.147 -46.580 -54.767  1.00  0.00           N  
ATOM   1647  CD2 HIS B 109      -8.228 -44.793 -54.128  1.00  0.00           C  
ATOM   1648  CE1 HIS B 109      -6.702 -45.572 -55.497  1.00  0.00           C  
ATOM   1649  NE2 HIS B 109      -7.340 -44.477 -55.127  1.00  0.00           N  
ATOM   1650  H   HIS B 109      -9.745 -48.450 -51.061  1.00  0.00           H  
ATOM   1651  HA  HIS B 109      -7.098 -47.911 -52.087  1.00  0.00           H  
ATOM   1652 1HB  HIS B 109      -9.161 -47.876 -53.482  1.00  0.00           H  
ATOM   1653 2HB  HIS B 109      -9.671 -46.443 -52.642  1.00  0.00           H  
ATOM   1654  HD2 HIS B 109      -8.903 -44.103 -53.614  1.00  0.00           H  
ATOM   1655  HE1 HIS B 109      -5.938 -45.633 -56.271  1.00  0.00           H  
ATOM   1656  HE2 HIS B 109      -7.203 -43.552 -55.512  1.00  0.00           H  
ATOM   1657  N   GLU B 110      -8.617 -45.598 -50.336  1.00  0.00           N  
ATOM   1658  CA  GLU B 110      -8.378 -44.418 -49.537  1.00  0.00           C  
ATOM   1659  C   GLU B 110      -9.453 -44.403 -48.417  1.00  0.00           C  
ATOM   1660  O   GLU B 110     -10.597 -44.781 -48.636  1.00  0.00           O  
ATOM   1661  CB  GLU B 110      -8.489 -43.158 -50.404  1.00  0.00           C  
ATOM   1662  CG  GLU B 110      -8.175 -41.865 -49.691  1.00  0.00           C  
ATOM   1663  CD  GLU B 110      -8.261 -40.673 -50.571  1.00  0.00           C  
ATOM   1664  OE1 GLU B 110      -8.573 -40.822 -51.726  1.00  0.00           O  
ATOM   1665  OE2 GLU B 110      -8.016 -39.598 -50.086  1.00  0.00           O  
ATOM   1666  H   GLU B 110      -9.551 -45.974 -50.467  1.00  0.00           H  
ATOM   1667  HA  GLU B 110      -7.391 -44.494 -49.098  1.00  0.00           H  
ATOM   1668 1HB  GLU B 110      -7.810 -43.245 -51.253  1.00  0.00           H  
ATOM   1669 2HB  GLU B 110      -9.499 -43.081 -50.802  1.00  0.00           H  
ATOM   1670 1HG  GLU B 110      -8.868 -41.731 -48.863  1.00  0.00           H  
ATOM   1671 2HG  GLU B 110      -7.168 -41.929 -49.289  1.00  0.00           H  
ATOM   1672  N   PRO B 111      -9.092 -44.061 -47.168  1.00  0.00           N  
ATOM   1673  CA  PRO B 111      -7.828 -43.667 -46.563  1.00  0.00           C  
ATOM   1674  C   PRO B 111      -6.881 -44.809 -46.377  1.00  0.00           C  
ATOM   1675  O   PRO B 111      -7.261 -45.967 -46.545  1.00  0.00           O  
ATOM   1676  CB  PRO B 111      -8.263 -43.091 -45.212  1.00  0.00           C  
ATOM   1677  CG  PRO B 111      -9.501 -43.849 -44.873  1.00  0.00           C  
ATOM   1678  CD  PRO B 111     -10.187 -44.057 -46.197  1.00  0.00           C  
ATOM   1679  HA  PRO B 111      -7.350 -42.878 -47.165  1.00  0.00           H  
ATOM   1680 1HB  PRO B 111      -7.463 -43.228 -44.469  1.00  0.00           H  
ATOM   1681 2HB  PRO B 111      -8.436 -42.009 -45.302  1.00  0.00           H  
ATOM   1682 1HG  PRO B 111      -9.243 -44.795 -44.376  1.00  0.00           H  
ATOM   1683 2HG  PRO B 111     -10.115 -43.274 -44.164  1.00  0.00           H  
ATOM   1684 1HD  PRO B 111     -10.712 -45.023 -46.190  1.00  0.00           H  
ATOM   1685 2HD  PRO B 111     -10.892 -43.233 -46.379  1.00  0.00           H  
ATOM   1686  N   LYS B 112      -5.651 -44.489 -46.015  1.00  0.00           N  
ATOM   1687  CA  LYS B 112      -4.699 -45.545 -45.722  1.00  0.00           C  
ATOM   1688  C   LYS B 112      -4.833 -46.020 -44.254  1.00  0.00           C  
ATOM   1689  O   LYS B 112      -4.335 -47.088 -43.890  1.00  0.00           O  
ATOM   1690  CB  LYS B 112      -3.274 -45.076 -46.010  1.00  0.00           C  
ATOM   1691  CG  LYS B 112      -3.034 -44.597 -47.473  1.00  0.00           C  
ATOM   1692  CD  LYS B 112      -3.417 -45.649 -48.536  1.00  0.00           C  
ATOM   1693  CE  LYS B 112      -3.034 -45.185 -49.947  1.00  0.00           C  
ATOM   1694  NZ  LYS B 112      -3.574 -46.102 -51.005  1.00  0.00           N  
ATOM   1695  H   LYS B 112      -5.372 -43.520 -45.938  1.00  0.00           H  
ATOM   1696  HA  LYS B 112      -4.918 -46.399 -46.369  1.00  0.00           H  
ATOM   1697 1HB  LYS B 112      -3.022 -44.253 -45.340  1.00  0.00           H  
ATOM   1698 2HB  LYS B 112      -2.577 -45.889 -45.804  1.00  0.00           H  
ATOM   1699 1HG  LYS B 112      -3.622 -43.698 -47.654  1.00  0.00           H  
ATOM   1700 2HG  LYS B 112      -1.981 -44.345 -47.595  1.00  0.00           H  
ATOM   1701 1HD  LYS B 112      -2.926 -46.599 -48.319  1.00  0.00           H  
ATOM   1702 2HD  LYS B 112      -4.499 -45.807 -48.536  1.00  0.00           H  
ATOM   1703 1HE  LYS B 112      -3.423 -44.183 -50.117  1.00  0.00           H  
ATOM   1704 2HE  LYS B 112      -1.948 -45.164 -50.024  1.00  0.00           H  
ATOM   1705 1HZ  LYS B 112      -3.299 -45.769 -51.915  1.00  0.00           H  
ATOM   1706 2HZ  LYS B 112      -3.224 -47.036 -50.868  1.00  0.00           H  
ATOM   1707 3HZ  LYS B 112      -4.624 -46.107 -50.949  1.00  0.00           H  
ATOM   1708  N   GLY B 113      -5.530 -45.218 -43.445  1.00  0.00           N  
ATOM   1709  CA  GLY B 113      -5.755 -45.481 -42.025  1.00  0.00           C  
ATOM   1710  C   GLY B 113      -6.660 -44.422 -41.377  1.00  0.00           C  
ATOM   1711  O   GLY B 113      -7.035 -43.439 -42.019  1.00  0.00           O  
ATOM   1712  H   GLY B 113      -5.915 -44.378 -43.845  1.00  0.00           H  
ATOM   1713 1HA  GLY B 113      -6.208 -46.468 -41.907  1.00  0.00           H  
ATOM   1714 2HA  GLY B 113      -4.797 -45.503 -41.507  1.00  0.00           H  
ATOM   1715  N   TYR B 114      -7.021 -44.609 -40.110  1.00  0.00           N  
ATOM   1716  CA  TYR B 114      -7.929 -43.628 -39.513  1.00  0.00           C  
ATOM   1717  C   TYR B 114      -7.811 -43.531 -37.994  1.00  0.00           C  
ATOM   1718  O   TYR B 114      -7.189 -44.377 -37.355  1.00  0.00           O  
ATOM   1719  CB  TYR B 114      -9.360 -43.980 -39.897  1.00  0.00           C  
ATOM   1720  CG  TYR B 114      -9.935 -45.156 -39.167  1.00  0.00           C  
ATOM   1721  CD1 TYR B 114      -9.579 -46.478 -39.446  1.00  0.00           C  
ATOM   1722  CD2 TYR B 114     -10.901 -44.890 -38.239  1.00  0.00           C  
ATOM   1723  CE1 TYR B 114     -10.200 -47.507 -38.749  1.00  0.00           C  
ATOM   1724  CE2 TYR B 114     -11.508 -45.884 -37.582  1.00  0.00           C  
ATOM   1725  CZ  TYR B 114     -11.181 -47.184 -37.807  1.00  0.00           C  
ATOM   1726  OH  TYR B 114     -11.846 -48.174 -37.097  1.00  0.00           O  
ATOM   1727  H   TYR B 114      -6.663 -45.422 -39.610  1.00  0.00           H  
ATOM   1728  HA  TYR B 114      -7.680 -42.648 -39.917  1.00  0.00           H  
ATOM   1729 1HB  TYR B 114     -10.002 -43.121 -39.713  1.00  0.00           H  
ATOM   1730 2HB  TYR B 114      -9.408 -44.192 -40.966  1.00  0.00           H  
ATOM   1731  HD1 TYR B 114      -8.821 -46.703 -40.194  1.00  0.00           H  
ATOM   1732  HD2 TYR B 114     -11.189 -43.861 -38.035  1.00  0.00           H  
ATOM   1733  HE1 TYR B 114      -9.933 -48.545 -38.943  1.00  0.00           H  
ATOM   1734  HE2 TYR B 114     -12.266 -45.648 -36.866  1.00  0.00           H  
ATOM   1735  HH  TYR B 114     -12.527 -47.752 -36.505  1.00  0.00           H  
ATOM   1736  N   HIS B 115      -8.427 -42.495 -37.412  1.00  0.00           N  
ATOM   1737  CA  HIS B 115      -8.422 -42.340 -35.958  1.00  0.00           C  
ATOM   1738  C   HIS B 115      -9.686 -42.998 -35.405  1.00  0.00           C  
ATOM   1739  O   HIS B 115     -10.807 -42.523 -35.593  1.00  0.00           O  
ATOM   1740  CB  HIS B 115      -8.286 -40.846 -35.543  1.00  0.00           C  
ATOM   1741  CG  HIS B 115      -6.901 -40.229 -35.961  1.00  0.00           C  
ATOM   1742  ND1 HIS B 115      -5.790 -40.277 -35.144  1.00  0.00           N  
ATOM   1743  CD2 HIS B 115      -6.494 -39.604 -37.095  1.00  0.00           C  
ATOM   1744  CE1 HIS B 115      -4.755 -39.714 -35.764  1.00  0.00           C  
ATOM   1745  NE2 HIS B 115      -5.147 -39.306 -36.943  1.00  0.00           N  
ATOM   1746  H   HIS B 115      -8.914 -41.819 -37.983  1.00  0.00           H  
ATOM   1747  HA  HIS B 115      -7.572 -42.867 -35.529  1.00  0.00           H  
ATOM   1748 1HB  HIS B 115      -9.083 -40.260 -35.983  1.00  0.00           H  
ATOM   1749 2HB  HIS B 115      -8.385 -40.762 -34.457  1.00  0.00           H  
ATOM   1750  HD2 HIS B 115      -7.104 -39.397 -37.972  1.00  0.00           H  
ATOM   1751  HE1 HIS B 115      -3.743 -39.625 -35.362  1.00  0.00           H  
ATOM   1752  HE2 HIS B 115      -4.514 -38.857 -37.642  1.00  0.00           H  
ATOM   1753  N   ALA B 116      -9.462 -44.154 -34.794  1.00  0.00           N  
ATOM   1754  CA  ALA B 116     -10.493 -45.045 -34.290  1.00  0.00           C  
ATOM   1755  C   ALA B 116     -10.748 -44.783 -32.857  1.00  0.00           C  
ATOM   1756  O   ALA B 116     -11.877 -44.805 -32.361  1.00  0.00           O  
ATOM   1757  CB  ALA B 116     -10.042 -46.475 -34.461  1.00  0.00           C  
ATOM   1758  H   ALA B 116      -8.489 -44.419 -34.648  1.00  0.00           H  
ATOM   1759  HA  ALA B 116     -11.405 -44.877 -34.853  1.00  0.00           H  
ATOM   1760 1HB  ALA B 116     -10.810 -47.142 -34.113  1.00  0.00           H  
ATOM   1761 2HB  ALA B 116      -9.837 -46.666 -35.492  1.00  0.00           H  
ATOM   1762 3HB  ALA B 116      -9.131 -46.630 -33.884  1.00  0.00           H  
ATOM   1763  N   ASN B 117      -9.646 -44.531 -32.198  1.00  0.00           N  
ATOM   1764  CA  ASN B 117      -9.533 -44.357 -30.774  1.00  0.00           C  
ATOM   1765  C   ASN B 117      -9.952 -45.624 -30.047  1.00  0.00           C  
ATOM   1766  O   ASN B 117     -10.228 -46.671 -30.651  1.00  0.00           O  
ATOM   1767  CB  ASN B 117     -10.425 -43.204 -30.392  1.00  0.00           C  
ATOM   1768  CG  ASN B 117     -10.056 -42.020 -31.136  1.00  0.00           C  
ATOM   1769  OD1 ASN B 117      -8.851 -41.808 -31.437  1.00  0.00           O  
ATOM   1770  ND2 ASN B 117     -11.065 -41.221 -31.483  1.00  0.00           N  
ATOM   1771  H   ASN B 117      -8.775 -44.493 -32.725  1.00  0.00           H  
ATOM   1772  HA  ASN B 117      -8.520 -44.146 -30.494  1.00  0.00           H  
ATOM   1773 1HB  ASN B 117     -11.447 -43.411 -30.556  1.00  0.00           H  
ATOM   1774 2HB  ASN B 117     -10.312 -42.991 -29.353  1.00  0.00           H  
ATOM   1775 1HD2 ASN B 117     -10.890 -40.390 -32.013  1.00  0.00           H  
ATOM   1776 2HD2 ASN B 117     -12.037 -41.467 -31.239  1.00  0.00           H  
ATOM   1777  N   PHE B 118     -10.036 -45.525 -28.754  1.00  0.00           N  
ATOM   1778  CA  PHE B 118     -10.499 -46.648 -27.968  1.00  0.00           C  
ATOM   1779  C   PHE B 118     -10.861 -46.182 -26.609  1.00  0.00           C  
ATOM   1780  O   PHE B 118     -10.478 -45.090 -26.192  1.00  0.00           O  
ATOM   1781  CB  PHE B 118      -9.475 -47.798 -27.904  1.00  0.00           C  
ATOM   1782  CG  PHE B 118      -8.193 -47.506 -27.204  1.00  0.00           C  
ATOM   1783  CD1 PHE B 118      -7.993 -47.814 -25.903  1.00  0.00           C  
ATOM   1784  CD2 PHE B 118      -7.190 -46.916 -27.870  1.00  0.00           C  
ATOM   1785  CE1 PHE B 118      -6.784 -47.550 -25.313  1.00  0.00           C  
ATOM   1786  CE2 PHE B 118      -5.964 -46.630 -27.267  1.00  0.00           C  
ATOM   1787  CZ  PHE B 118      -5.772 -46.958 -25.993  1.00  0.00           C  
ATOM   1788  H   PHE B 118      -9.733 -44.660 -28.310  1.00  0.00           H  
ATOM   1789  HA  PHE B 118     -11.407 -47.034 -28.415  1.00  0.00           H  
ATOM   1790 1HB  PHE B 118      -9.940 -48.653 -27.407  1.00  0.00           H  
ATOM   1791 2HB  PHE B 118      -9.231 -48.133 -28.915  1.00  0.00           H  
ATOM   1792  HD1 PHE B 118      -8.785 -48.298 -25.332  1.00  0.00           H  
ATOM   1793  HD2 PHE B 118      -7.378 -46.678 -28.883  1.00  0.00           H  
ATOM   1794  HE1 PHE B 118      -6.634 -47.821 -24.317  1.00  0.00           H  
ATOM   1795  HE2 PHE B 118      -5.159 -46.153 -27.813  1.00  0.00           H  
ATOM   1796  HZ  PHE B 118      -4.821 -46.761 -25.506  1.00  0.00           H  
ATOM   1797  N   ALA B 119     -20.884 -44.439 -28.021  1.00  0.00           N  
ATOM   1798  CA  ALA B 119     -21.339 -43.999 -29.325  1.00  0.00           C  
ATOM   1799  C   ALA B 119     -20.220 -44.007 -30.344  1.00  0.00           C  
ATOM   1800  O   ALA B 119     -19.099 -43.499 -30.126  1.00  0.00           O  
ATOM   1801  CB  ALA B 119     -21.923 -42.612 -29.234  1.00  0.00           C  
ATOM   1802  H   ALA B 119     -20.019 -44.067 -27.625  1.00  0.00           H  
ATOM   1803  HA  ALA B 119     -22.113 -44.684 -29.663  1.00  0.00           H  
ATOM   1804 1HB  ALA B 119     -22.283 -42.313 -30.217  1.00  0.00           H  
ATOM   1805 2HB  ALA B 119     -22.752 -42.616 -28.522  1.00  0.00           H  
ATOM   1806 3HB  ALA B 119     -21.150 -41.922 -28.902  1.00  0.00           H  
ATOM   1807  N   LEU B 120     -20.573 -44.586 -31.470  1.00  0.00           N  
ATOM   1808  CA  LEU B 120     -19.679 -44.733 -32.588  1.00  0.00           C  
ATOM   1809  C   LEU B 120     -20.083 -43.918 -33.825  1.00  0.00           C  
ATOM   1810  O   LEU B 120     -21.263 -43.675 -34.097  1.00  0.00           O  
ATOM   1811  CB  LEU B 120     -19.583 -46.216 -32.992  1.00  0.00           C  
ATOM   1812  CG  LEU B 120     -19.120 -47.245 -31.915  1.00  0.00           C  
ATOM   1813  CD1 LEU B 120     -19.222 -48.623 -32.479  1.00  0.00           C  
ATOM   1814  CD2 LEU B 120     -17.691 -46.982 -31.522  1.00  0.00           C  
ATOM   1815  H   LEU B 120     -21.508 -44.962 -31.548  1.00  0.00           H  
ATOM   1816  HA  LEU B 120     -18.710 -44.409 -32.251  1.00  0.00           H  
ATOM   1817 1HB  LEU B 120     -20.548 -46.538 -33.379  1.00  0.00           H  
ATOM   1818 2HB  LEU B 120     -18.854 -46.270 -33.797  1.00  0.00           H  
ATOM   1819  HG  LEU B 120     -19.764 -47.179 -31.041  1.00  0.00           H  
ATOM   1820 1HD1 LEU B 120     -18.905 -49.342 -31.730  1.00  0.00           H  
ATOM   1821 2HD1 LEU B 120     -20.255 -48.824 -32.763  1.00  0.00           H  
ATOM   1822 3HD1 LEU B 120     -18.579 -48.698 -33.348  1.00  0.00           H  
ATOM   1823 1HD2 LEU B 120     -17.374 -47.712 -30.780  1.00  0.00           H  
ATOM   1824 2HD2 LEU B 120     -17.035 -47.043 -32.394  1.00  0.00           H  
ATOM   1825 3HD2 LEU B 120     -17.641 -46.010 -31.097  1.00  0.00           H  
ATOM   1826  N   GLU B 121     -19.098 -43.544 -34.598  1.00  0.00           N  
ATOM   1827  CA  GLU B 121     -19.341 -42.841 -35.843  1.00  0.00           C  
ATOM   1828  C   GLU B 121     -18.823 -43.619 -37.083  1.00  0.00           C  
ATOM   1829  O   GLU B 121     -17.966 -44.512 -36.969  1.00  0.00           O  
ATOM   1830  CB  GLU B 121     -18.688 -41.458 -35.781  1.00  0.00           C  
ATOM   1831  CG  GLU B 121     -19.264 -40.538 -34.714  1.00  0.00           C  
ATOM   1832  CD  GLU B 121     -18.606 -39.187 -34.690  1.00  0.00           C  
ATOM   1833  OE1 GLU B 121     -17.653 -38.998 -35.407  1.00  0.00           O  
ATOM   1834  OE2 GLU B 121     -19.057 -38.342 -33.953  1.00  0.00           O  
ATOM   1835  H   GLU B 121     -18.152 -43.744 -34.287  1.00  0.00           H  
ATOM   1836  HA  GLU B 121     -20.407 -42.694 -35.896  1.00  0.00           H  
ATOM   1837 1HB  GLU B 121     -17.621 -41.568 -35.588  1.00  0.00           H  
ATOM   1838 2HB  GLU B 121     -18.796 -40.962 -36.746  1.00  0.00           H  
ATOM   1839 1HG  GLU B 121     -20.330 -40.407 -34.899  1.00  0.00           H  
ATOM   1840 2HG  GLU B 121     -19.148 -41.011 -33.740  1.00  0.00           H  
ATOM   1841  N   PRO B 122     -19.441 -43.415 -38.252  1.00  0.00           N  
ATOM   1842  CA  PRO B 122     -19.004 -43.856 -39.558  1.00  0.00           C  
ATOM   1843  C   PRO B 122     -17.659 -43.326 -40.012  1.00  0.00           C  
ATOM   1844  O   PRO B 122     -17.218 -42.252 -39.589  1.00  0.00           O  
ATOM   1845  CB  PRO B 122     -20.092 -43.309 -40.495  1.00  0.00           C  
ATOM   1846  CG  PRO B 122     -21.304 -43.124 -39.645  1.00  0.00           C  
ATOM   1847  CD  PRO B 122     -20.780 -42.740 -38.286  1.00  0.00           C  
ATOM   1848  HA  PRO B 122     -18.982 -44.954 -39.540  1.00  0.00           H  
ATOM   1849 1HB  PRO B 122     -19.749 -42.377 -40.969  1.00  0.00           H  
ATOM   1850 2HB  PRO B 122     -20.265 -44.029 -41.307  1.00  0.00           H  
ATOM   1851 1HG  PRO B 122     -21.950 -42.348 -40.093  1.00  0.00           H  
ATOM   1852 2HG  PRO B 122     -21.894 -44.052 -39.633  1.00  0.00           H  
ATOM   1853 1HD  PRO B 122     -20.686 -41.647 -38.183  1.00  0.00           H  
ATOM   1854 2HD  PRO B 122     -21.491 -43.183 -37.575  1.00  0.00           H  
ATOM   1855  N   LEU B 123     -17.037 -44.103 -40.894  1.00  0.00           N  
ATOM   1856  CA  LEU B 123     -15.790 -43.782 -41.604  1.00  0.00           C  
ATOM   1857  C   LEU B 123     -16.008 -43.975 -43.104  1.00  0.00           C  
ATOM   1858  O   LEU B 123     -16.132 -45.130 -43.517  1.00  0.00           O  
ATOM   1859  CB  LEU B 123     -14.697 -44.777 -41.204  1.00  0.00           C  
ATOM   1860  CG  LEU B 123     -13.325 -44.663 -41.916  1.00  0.00           C  
ATOM   1861  CD1 LEU B 123     -12.640 -43.360 -41.581  1.00  0.00           C  
ATOM   1862  CD2 LEU B 123     -12.508 -45.847 -41.521  1.00  0.00           C  
ATOM   1863  H   LEU B 123     -17.505 -44.985 -41.116  1.00  0.00           H  
ATOM   1864  HA  LEU B 123     -15.480 -42.767 -41.365  1.00  0.00           H  
ATOM   1865 1HB  LEU B 123     -14.521 -44.681 -40.133  1.00  0.00           H  
ATOM   1866 2HB  LEU B 123     -15.071 -45.769 -41.397  1.00  0.00           H  
ATOM   1867  HG  LEU B 123     -13.467 -44.680 -43.002  1.00  0.00           H  
ATOM   1868 1HD1 LEU B 123     -11.683 -43.315 -42.099  1.00  0.00           H  
ATOM   1869 2HD1 LEU B 123     -13.250 -42.519 -41.897  1.00  0.00           H  
ATOM   1870 3HD1 LEU B 123     -12.472 -43.306 -40.514  1.00  0.00           H  
ATOM   1871 1HD2 LEU B 123     -11.542 -45.797 -42.020  1.00  0.00           H  
ATOM   1872 2HD2 LEU B 123     -12.374 -45.845 -40.457  1.00  0.00           H  
ATOM   1873 3HD2 LEU B 123     -13.022 -46.751 -41.808  1.00  0.00           H  
ATOM   1874  N   PRO B 124     -16.187 -42.924 -43.922  1.00  0.00           N  
ATOM   1875  CA  PRO B 124     -16.318 -42.999 -45.377  1.00  0.00           C  
ATOM   1876  C   PRO B 124     -15.086 -43.628 -46.023  1.00  0.00           C  
ATOM   1877  O   PRO B 124     -13.976 -43.181 -45.734  1.00  0.00           O  
ATOM   1878  CB  PRO B 124     -16.441 -41.519 -45.762  1.00  0.00           C  
ATOM   1879  CG  PRO B 124     -16.989 -40.840 -44.514  1.00  0.00           C  
ATOM   1880  CD  PRO B 124     -16.337 -41.575 -43.363  1.00  0.00           C  
ATOM   1881  HA  PRO B 124     -17.235 -43.519 -45.670  1.00  0.00           H  
ATOM   1882 1HB  PRO B 124     -15.458 -41.127 -46.067  1.00  0.00           H  
ATOM   1883 2HB  PRO B 124     -17.107 -41.418 -46.632  1.00  0.00           H  
ATOM   1884 1HG  PRO B 124     -16.739 -39.767 -44.527  1.00  0.00           H  
ATOM   1885 2HG  PRO B 124     -18.087 -40.909 -44.491  1.00  0.00           H  
ATOM   1886 1HD  PRO B 124     -15.351 -41.142 -43.131  1.00  0.00           H  
ATOM   1887 2HD  PRO B 124     -17.018 -41.570 -42.493  1.00  0.00           H  
ATOM   1888  N   ILE B 125     -15.267 -44.561 -46.955  1.00  0.00           N  
ATOM   1889  CA  ILE B 125     -14.108 -45.127 -47.666  1.00  0.00           C  
ATOM   1890  C   ILE B 125     -14.292 -45.166 -49.203  1.00  0.00           C  
ATOM   1891  O   ILE B 125     -15.420 -45.187 -49.722  1.00  0.00           O  
ATOM   1892  CB  ILE B 125     -13.695 -46.550 -47.236  1.00  0.00           C  
ATOM   1893  CG1 ILE B 125     -14.789 -47.574 -47.577  1.00  0.00           C  
ATOM   1894  CG2 ILE B 125     -13.377 -46.545 -45.691  1.00  0.00           C  
ATOM   1895  CD1 ILE B 125     -14.300 -48.986 -47.490  1.00  0.00           C  
ATOM   1896  H   ILE B 125     -16.207 -44.912 -47.145  1.00  0.00           H  
ATOM   1897  HA  ILE B 125     -13.237 -44.511 -47.452  1.00  0.00           H  
ATOM   1898  HB  ILE B 125     -12.797 -46.833 -47.783  1.00  0.00           H  
ATOM   1899 1HG1 ILE B 125     -15.631 -47.441 -46.900  1.00  0.00           H  
ATOM   1900 2HG1 ILE B 125     -15.141 -47.411 -48.583  1.00  0.00           H  
ATOM   1901 1HG2 ILE B 125     -13.045 -47.513 -45.365  1.00  0.00           H  
ATOM   1902 2HG2 ILE B 125     -12.610 -45.828 -45.476  1.00  0.00           H  
ATOM   1903 3HG2 ILE B 125     -14.274 -46.266 -45.138  1.00  0.00           H  
ATOM   1904 1HD1 ILE B 125     -15.097 -49.652 -47.756  1.00  0.00           H  
ATOM   1905 2HD1 ILE B 125     -13.477 -49.112 -48.191  1.00  0.00           H  
ATOM   1906 3HD1 ILE B 125     -13.958 -49.219 -46.508  1.00  0.00           H  
ATOM   1907  N   VAL B 126     -13.160 -45.283 -49.911  1.00  0.00           N  
ATOM   1908  CA  VAL B 126     -13.144 -45.510 -51.358  1.00  0.00           C  
ATOM   1909  C   VAL B 126     -12.447 -46.836 -51.645  1.00  0.00           C  
ATOM   1910  O   VAL B 126     -11.332 -47.076 -51.155  1.00  0.00           O  
ATOM   1911  CB  VAL B 126     -12.307 -44.414 -52.070  1.00  0.00           C  
ATOM   1912  CG1 VAL B 126     -12.313 -44.649 -53.618  1.00  0.00           C  
ATOM   1913  CG2 VAL B 126     -12.799 -43.026 -51.676  1.00  0.00           C  
ATOM   1914  H   VAL B 126     -12.270 -45.209 -49.423  1.00  0.00           H  
ATOM   1915  HA  VAL B 126     -14.165 -45.547 -51.741  1.00  0.00           H  
ATOM   1916  HB  VAL B 126     -11.272 -44.509 -51.747  1.00  0.00           H  
ATOM   1917 1HG1 VAL B 126     -11.693 -43.891 -54.097  1.00  0.00           H  
ATOM   1918 2HG1 VAL B 126     -11.913 -45.631 -53.866  1.00  0.00           H  
ATOM   1919 3HG1 VAL B 126     -13.339 -44.572 -53.990  1.00  0.00           H  
ATOM   1920 1HG2 VAL B 126     -12.173 -42.274 -52.157  1.00  0.00           H  
ATOM   1921 2HG2 VAL B 126     -13.808 -42.892 -51.978  1.00  0.00           H  
ATOM   1922 3HG2 VAL B 126     -12.729 -42.909 -50.594  1.00  0.00           H  
ATOM   1923  N   TYR B 127     -13.061 -47.681 -52.466  1.00  0.00           N  
ATOM   1924  CA  TYR B 127     -12.388 -48.918 -52.895  1.00  0.00           C  
ATOM   1925  C   TYR B 127     -12.907 -49.291 -54.274  1.00  0.00           C  
ATOM   1926  O   TYR B 127     -13.961 -48.807 -54.696  1.00  0.00           O  
ATOM   1927  CB  TYR B 127     -12.705 -50.006 -51.879  1.00  0.00           C  
ATOM   1928  CG  TYR B 127     -14.202 -50.216 -51.793  1.00  0.00           C  
ATOM   1929  CD1 TYR B 127     -14.832 -51.160 -52.556  1.00  0.00           C  
ATOM   1930  CD2 TYR B 127     -14.941 -49.402 -50.952  1.00  0.00           C  
ATOM   1931  CE1 TYR B 127     -16.191 -51.309 -52.467  1.00  0.00           C  
ATOM   1932  CE2 TYR B 127     -16.287 -49.535 -50.865  1.00  0.00           C  
ATOM   1933  CZ  TYR B 127     -16.915 -50.488 -51.610  1.00  0.00           C  
ATOM   1934  OH  TYR B 127     -18.266 -50.649 -51.513  1.00  0.00           O  
ATOM   1935  H   TYR B 127     -13.993 -47.434 -52.816  1.00  0.00           H  
ATOM   1936  HA  TYR B 127     -11.319 -48.738 -52.988  1.00  0.00           H  
ATOM   1937 1HB  TYR B 127     -12.232 -50.948 -52.169  1.00  0.00           H  
ATOM   1938 2HB  TYR B 127     -12.329 -49.730 -50.892  1.00  0.00           H  
ATOM   1939  HD1 TYR B 127     -14.255 -51.786 -53.231  1.00  0.00           H  
ATOM   1940  HD2 TYR B 127     -14.440 -48.649 -50.361  1.00  0.00           H  
ATOM   1941  HE1 TYR B 127     -16.698 -52.064 -53.069  1.00  0.00           H  
ATOM   1942  HE2 TYR B 127     -16.861 -48.889 -50.200  1.00  0.00           H  
ATOM   1943  HH  TYR B 127     -18.514 -51.444 -51.985  1.00  0.00           H  
ATOM   1944  N   TYR B 128     -12.180 -50.131 -54.989  1.00  0.00           N  
ATOM   1945  CA  TYR B 128     -12.637 -50.456 -56.338  1.00  0.00           C  
ATOM   1946  C   TYR B 128     -13.079 -51.884 -56.558  1.00  0.00           C  
ATOM   1947  O   TYR B 128     -12.452 -52.821 -56.077  1.00  0.00           O  
ATOM   1948  CB  TYR B 128     -11.514 -50.180 -57.337  1.00  0.00           C  
ATOM   1949  CG  TYR B 128     -11.197 -48.742 -57.610  1.00  0.00           C  
ATOM   1950  CD1 TYR B 128     -10.532 -47.943 -56.684  1.00  0.00           C  
ATOM   1951  CD2 TYR B 128     -11.529 -48.237 -58.845  1.00  0.00           C  
ATOM   1952  CE1 TYR B 128     -10.237 -46.641 -57.008  1.00  0.00           C  
ATOM   1953  CE2 TYR B 128     -11.226 -46.949 -59.168  1.00  0.00           C  
ATOM   1954  CZ  TYR B 128     -10.584 -46.147 -58.254  1.00  0.00           C  
ATOM   1955  OH  TYR B 128     -10.286 -44.846 -58.582  1.00  0.00           O  
ATOM   1956  H   TYR B 128     -11.317 -50.520 -54.618  1.00  0.00           H  
ATOM   1957  HA  TYR B 128     -13.487 -49.822 -56.575  1.00  0.00           H  
ATOM   1958 1HB  TYR B 128     -10.602 -50.665 -56.991  1.00  0.00           H  
ATOM   1959 2HB  TYR B 128     -11.779 -50.648 -58.291  1.00  0.00           H  
ATOM   1960  HD1 TYR B 128     -10.245 -48.335 -55.711  1.00  0.00           H  
ATOM   1961  HD2 TYR B 128     -12.031 -48.873 -59.569  1.00  0.00           H  
ATOM   1962  HE1 TYR B 128      -9.728 -46.005 -56.296  1.00  0.00           H  
ATOM   1963  HE2 TYR B 128     -11.493 -46.559 -60.150  1.00  0.00           H  
ATOM   1964  HH  TYR B 128     -10.612 -44.660 -59.467  1.00  0.00           H  
ATOM   1965  N   VAL B 129     -14.115 -52.035 -57.356  1.00  0.00           N  
ATOM   1966  CA  VAL B 129     -14.507 -53.353 -57.821  1.00  0.00           C  
ATOM   1967  C   VAL B 129     -14.347 -53.285 -59.347  1.00  0.00           C  
ATOM   1968  O   VAL B 129     -15.020 -52.508 -60.054  1.00  0.00           O  
ATOM   1969  CB  VAL B 129     -15.935 -53.652 -57.352  1.00  0.00           C  
ATOM   1970  CG1 VAL B 129     -16.382 -54.989 -57.823  1.00  0.00           C  
ATOM   1971  CG2 VAL B 129     -15.942 -53.604 -55.832  1.00  0.00           C  
ATOM   1972  H   VAL B 129     -14.585 -51.196 -57.705  1.00  0.00           H  
ATOM   1973  HA  VAL B 129     -13.824 -54.090 -57.421  1.00  0.00           H  
ATOM   1974  HB  VAL B 129     -16.621 -52.907 -57.756  1.00  0.00           H  
ATOM   1975 1HG1 VAL B 129     -17.382 -55.189 -57.471  1.00  0.00           H  
ATOM   1976 2HG1 VAL B 129     -16.371 -55.034 -58.910  1.00  0.00           H  
ATOM   1977 3HG1 VAL B 129     -15.712 -55.723 -57.429  1.00  0.00           H  
ATOM   1978 1HG2 VAL B 129     -16.914 -53.804 -55.474  1.00  0.00           H  
ATOM   1979 2HG2 VAL B 129     -15.255 -54.357 -55.450  1.00  0.00           H  
ATOM   1980 3HG2 VAL B 129     -15.633 -52.623 -55.484  1.00  0.00           H  
ATOM   1981  N   GLY B 130     -13.415 -54.070 -59.838  1.00  0.00           N  
ATOM   1982  CA  GLY B 130     -13.000 -53.973 -61.219  1.00  0.00           C  
ATOM   1983  C   GLY B 130     -12.443 -52.565 -61.427  1.00  0.00           C  
ATOM   1984  O   GLY B 130     -11.631 -52.078 -60.639  1.00  0.00           O  
ATOM   1985  H   GLY B 130     -12.965 -54.730 -59.205  1.00  0.00           H  
ATOM   1986 1HA  GLY B 130     -12.234 -54.720 -61.426  1.00  0.00           H  
ATOM   1987 2HA  GLY B 130     -13.844 -54.153 -61.885  1.00  0.00           H  
ATOM   1988  N   ARG B 131     -12.918 -51.880 -62.447  1.00  0.00           N  
ATOM   1989  CA  ARG B 131     -12.424 -50.541 -62.708  1.00  0.00           C  
ATOM   1990  C   ARG B 131     -13.273 -49.449 -62.072  1.00  0.00           C  
ATOM   1991  O   ARG B 131     -12.992 -48.266 -62.291  1.00  0.00           O  
ATOM   1992  CB  ARG B 131     -12.350 -50.291 -64.206  1.00  0.00           C  
ATOM   1993  CG  ARG B 131     -11.299 -51.114 -64.940  1.00  0.00           C  
ATOM   1994  CD  ARG B 131     -11.384 -50.925 -66.419  1.00  0.00           C  
ATOM   1995  NE  ARG B 131     -10.306 -51.622 -67.129  1.00  0.00           N  
ATOM   1996  CZ  ARG B 131     -10.286 -52.940 -67.451  1.00  0.00           C  
ATOM   1997  NH1 ARG B 131     -11.294 -53.732 -67.140  1.00  0.00           N  
ATOM   1998  NH2 ARG B 131      -9.237 -53.436 -68.091  1.00  0.00           N  
ATOM   1999  H   ARG B 131     -13.609 -52.295 -63.057  1.00  0.00           H  
ATOM   2000  HA  ARG B 131     -11.406 -50.466 -62.322  1.00  0.00           H  
ATOM   2001 1HB  ARG B 131     -13.317 -50.504 -64.656  1.00  0.00           H  
ATOM   2002 2HB  ARG B 131     -12.129 -49.240 -64.388  1.00  0.00           H  
ATOM   2003 1HG  ARG B 131     -10.308 -50.801 -64.614  1.00  0.00           H  
ATOM   2004 2HG  ARG B 131     -11.437 -52.167 -64.707  1.00  0.00           H  
ATOM   2005 1HD  ARG B 131     -12.340 -51.292 -66.788  1.00  0.00           H  
ATOM   2006 2HD  ARG B 131     -11.301 -49.861 -66.644  1.00  0.00           H  
ATOM   2007  HE  ARG B 131      -9.502 -51.067 -67.397  1.00  0.00           H  
ATOM   2008 1HH1 ARG B 131     -12.097 -53.365 -66.657  1.00  0.00           H  
ATOM   2009 2HH1 ARG B 131     -11.264 -54.711 -67.388  1.00  0.00           H  
ATOM   2010 1HH2 ARG B 131      -8.461 -52.834 -68.333  1.00  0.00           H  
ATOM   2011 2HH2 ARG B 131      -9.209 -54.414 -68.338  1.00  0.00           H  
ATOM   2012  N   LYS B 132     -14.346 -49.825 -61.352  1.00  0.00           N  
ATOM   2013  CA  LYS B 132     -15.257 -48.805 -60.863  1.00  0.00           C  
ATOM   2014  C   LYS B 132     -14.952 -48.328 -59.427  1.00  0.00           C  
ATOM   2015  O   LYS B 132     -14.879 -49.148 -58.509  1.00  0.00           O  
ATOM   2016  CB  LYS B 132     -16.680 -49.368 -60.893  1.00  0.00           C  
ATOM   2017  CG  LYS B 132     -17.798 -48.413 -60.426  1.00  0.00           C  
ATOM   2018  CD  LYS B 132     -19.207 -49.009 -60.684  1.00  0.00           C  
ATOM   2019  CE  LYS B 132     -19.485 -50.237 -59.775  1.00  0.00           C  
ATOM   2020  NZ  LYS B 132     -20.883 -50.746 -59.900  1.00  0.00           N  
ATOM   2021  H   LYS B 132     -14.529 -50.809 -61.142  1.00  0.00           H  
ATOM   2022  HA  LYS B 132     -15.192 -47.984 -61.553  1.00  0.00           H  
ATOM   2023 1HB  LYS B 132     -16.916 -49.689 -61.907  1.00  0.00           H  
ATOM   2024 2HB  LYS B 132     -16.700 -50.254 -60.261  1.00  0.00           H  
ATOM   2025 1HG  LYS B 132     -17.689 -48.216 -59.355  1.00  0.00           H  
ATOM   2026 2HG  LYS B 132     -17.713 -47.466 -60.954  1.00  0.00           H  
ATOM   2027 1HD  LYS B 132     -19.961 -48.246 -60.486  1.00  0.00           H  
ATOM   2028 2HD  LYS B 132     -19.290 -49.315 -61.727  1.00  0.00           H  
ATOM   2029 1HE  LYS B 132     -18.815 -51.045 -60.054  1.00  0.00           H  
ATOM   2030 2HE  LYS B 132     -19.299 -49.966 -58.733  1.00  0.00           H  
ATOM   2031 1HZ  LYS B 132     -20.987 -51.577 -59.278  1.00  0.00           H  
ATOM   2032 2HZ  LYS B 132     -21.541 -50.036 -59.625  1.00  0.00           H  
ATOM   2033 3HZ  LYS B 132     -21.065 -51.023 -60.848  1.00  0.00           H  
ATOM   2034  N   PRO B 133     -14.727 -47.018 -59.182  1.00  0.00           N  
ATOM   2035  CA  PRO B 133     -14.552 -46.484 -57.865  1.00  0.00           C  
ATOM   2036  C   PRO B 133     -15.895 -46.540 -57.214  1.00  0.00           C  
ATOM   2037  O   PRO B 133     -16.887 -46.113 -57.814  1.00  0.00           O  
ATOM   2038  CB  PRO B 133     -14.117 -45.038 -58.116  1.00  0.00           C  
ATOM   2039  CG  PRO B 133     -14.700 -44.696 -59.475  1.00  0.00           C  
ATOM   2040  CD  PRO B 133     -14.715 -46.010 -60.257  1.00  0.00           C  
ATOM   2041  HA  PRO B 133     -13.804 -47.061 -57.299  1.00  0.00           H  
ATOM   2042 1HB  PRO B 133     -14.523 -44.400 -57.317  1.00  0.00           H  
ATOM   2043 2HB  PRO B 133     -13.040 -44.942 -58.064  1.00  0.00           H  
ATOM   2044 1HG  PRO B 133     -15.713 -44.275 -59.352  1.00  0.00           H  
ATOM   2045 2HG  PRO B 133     -14.093 -43.922 -59.963  1.00  0.00           H  
ATOM   2046 1HD  PRO B 133     -15.655 -46.027 -60.824  1.00  0.00           H  
ATOM   2047 2HD  PRO B 133     -13.825 -46.121 -60.900  1.00  0.00           H  
ATOM   2048  N   LYS B 134     -15.916 -46.946 -55.966  1.00  0.00           N  
ATOM   2049  CA  LYS B 134     -17.135 -47.037 -55.222  1.00  0.00           C  
ATOM   2050  C   LYS B 134     -16.928 -46.419 -53.864  1.00  0.00           C  
ATOM   2051  O   LYS B 134     -15.862 -46.596 -53.254  1.00  0.00           O  
ATOM   2052  CB  LYS B 134     -17.625 -48.488 -55.114  1.00  0.00           C  
ATOM   2053  CG  LYS B 134     -18.985 -48.628 -54.380  1.00  0.00           C  
ATOM   2054  CD  LYS B 134     -19.549 -50.056 -54.421  1.00  0.00           C  
ATOM   2055  CE  LYS B 134     -20.930 -50.130 -53.702  1.00  0.00           C  
ATOM   2056  NZ  LYS B 134     -21.491 -51.533 -53.673  1.00  0.00           N  
ATOM   2057  H   LYS B 134     -15.070 -47.311 -55.534  1.00  0.00           H  
ATOM   2058  HA  LYS B 134     -17.919 -46.476 -55.736  1.00  0.00           H  
ATOM   2059 1HB  LYS B 134     -17.726 -48.913 -56.116  1.00  0.00           H  
ATOM   2060 2HB  LYS B 134     -16.878 -49.082 -54.579  1.00  0.00           H  
ATOM   2061 1HG  LYS B 134     -18.856 -48.352 -53.329  1.00  0.00           H  
ATOM   2062 2HG  LYS B 134     -19.711 -47.951 -54.827  1.00  0.00           H  
ATOM   2063 1HD  LYS B 134     -19.694 -50.358 -55.463  1.00  0.00           H  
ATOM   2064 2HD  LYS B 134     -18.860 -50.753 -53.971  1.00  0.00           H  
ATOM   2065 1HE  LYS B 134     -20.833 -49.764 -52.679  1.00  0.00           H  
ATOM   2066 2HE  LYS B 134     -21.628 -49.491 -54.241  1.00  0.00           H  
ATOM   2067 1HZ  LYS B 134     -22.401 -51.557 -53.221  1.00  0.00           H  
ATOM   2068 2HZ  LYS B 134     -21.581 -51.875 -54.644  1.00  0.00           H  
ATOM   2069 3HZ  LYS B 134     -20.863 -52.136 -53.163  1.00  0.00           H  
ATOM   2070  N   VAL B 135     -17.917 -45.652 -53.426  1.00  0.00           N  
ATOM   2071  CA  VAL B 135     -17.901 -45.024 -52.110  1.00  0.00           C  
ATOM   2072  C   VAL B 135     -19.034 -45.441 -51.224  1.00  0.00           C  
ATOM   2073  O   VAL B 135     -20.200 -45.400 -51.640  1.00  0.00           O  
ATOM   2074  CB  VAL B 135     -17.884 -43.488 -52.276  1.00  0.00           C  
ATOM   2075  CG1 VAL B 135     -17.878 -42.780 -50.900  1.00  0.00           C  
ATOM   2076  CG2 VAL B 135     -16.656 -43.115 -53.085  1.00  0.00           C  
ATOM   2077  H   VAL B 135     -18.728 -45.531 -54.012  1.00  0.00           H  
ATOM   2078  HA  VAL B 135     -16.981 -45.326 -51.615  1.00  0.00           H  
ATOM   2079  HB  VAL B 135     -18.782 -43.167 -52.800  1.00  0.00           H  
ATOM   2080 1HG1 VAL B 135     -17.864 -41.702 -51.051  1.00  0.00           H  
ATOM   2081 2HG1 VAL B 135     -18.767 -43.044 -50.330  1.00  0.00           H  
ATOM   2082 3HG1 VAL B 135     -16.986 -43.081 -50.344  1.00  0.00           H  
ATOM   2083 1HG2 VAL B 135     -16.615 -42.038 -53.219  1.00  0.00           H  
ATOM   2084 2HG2 VAL B 135     -15.795 -43.454 -52.548  1.00  0.00           H  
ATOM   2085 3HG2 VAL B 135     -16.682 -43.593 -54.059  1.00  0.00           H  
ATOM   2086  N   GLU B 136     -18.679 -45.818 -49.991  1.00  0.00           N  
ATOM   2087  CA  GLU B 136     -19.672 -46.213 -49.004  1.00  0.00           C  
ATOM   2088  C   GLU B 136     -19.203 -45.877 -47.608  1.00  0.00           C  
ATOM   2089  O   GLU B 136     -18.002 -45.747 -47.349  1.00  0.00           O  
ATOM   2090  CB  GLU B 136     -19.975 -47.717 -49.157  1.00  0.00           C  
ATOM   2091  CG  GLU B 136     -21.068 -48.301 -48.235  1.00  0.00           C  
ATOM   2092  CD  GLU B 136     -22.423 -47.621 -48.367  1.00  0.00           C  
ATOM   2093  OE1 GLU B 136     -22.557 -46.514 -47.863  1.00  0.00           O  
ATOM   2094  OE2 GLU B 136     -23.313 -48.199 -48.948  1.00  0.00           O  
ATOM   2095  H   GLU B 136     -17.679 -45.795 -49.757  1.00  0.00           H  
ATOM   2096  HA  GLU B 136     -20.585 -45.642 -49.190  1.00  0.00           H  
ATOM   2097 1HB  GLU B 136     -20.277 -47.919 -50.187  1.00  0.00           H  
ATOM   2098 2HB  GLU B 136     -19.062 -48.282 -48.976  1.00  0.00           H  
ATOM   2099 1HG  GLU B 136     -21.193 -49.349 -48.505  1.00  0.00           H  
ATOM   2100 2HG  GLU B 136     -20.738 -48.284 -47.198  1.00  0.00           H  
ATOM   2101  N   GLN B 137     -20.151 -45.721 -46.699  1.00  0.00           N  
ATOM   2102  CA  GLN B 137     -19.806 -45.459 -45.309  1.00  0.00           C  
ATOM   2103  C   GLN B 137     -19.582 -46.754 -44.532  1.00  0.00           C  
ATOM   2104  O   GLN B 137     -20.469 -47.615 -44.499  1.00  0.00           O  
ATOM   2105  CB  GLN B 137     -20.877 -44.631 -44.609  1.00  0.00           C  
ATOM   2106  CG  GLN B 137     -21.007 -43.213 -45.124  1.00  0.00           C  
ATOM   2107  CD  GLN B 137     -22.029 -42.417 -44.337  1.00  0.00           C  
ATOM   2108  OE1 GLN B 137     -22.558 -42.901 -43.332  1.00  0.00           O  
ATOM   2109  NE2 GLN B 137     -22.312 -41.201 -44.784  1.00  0.00           N  
ATOM   2110  H   GLN B 137     -21.127 -45.807 -46.966  1.00  0.00           H  
ATOM   2111  HA  GLN B 137     -18.896 -44.869 -45.266  1.00  0.00           H  
ATOM   2112 1HB  GLN B 137     -21.843 -45.124 -44.722  1.00  0.00           H  
ATOM   2113 2HB  GLN B 137     -20.655 -44.593 -43.549  1.00  0.00           H  
ATOM   2114 1HG  GLN B 137     -20.040 -42.718 -45.035  1.00  0.00           H  
ATOM   2115 2HG  GLN B 137     -21.318 -43.244 -46.168  1.00  0.00           H  
ATOM   2116 1HE2 GLN B 137     -22.983 -40.632 -44.303  1.00  0.00           H  
ATOM   2117 2HE2 GLN B 137     -21.861 -40.848 -45.604  1.00  0.00           H  
ATOM   2118  N   LEU B 138     -18.478 -46.884 -43.829  1.00  0.00           N  
ATOM   2119  CA  LEU B 138     -18.397 -48.056 -43.009  1.00  0.00           C  
ATOM   2120  C   LEU B 138     -19.043 -47.638 -41.724  1.00  0.00           C  
ATOM   2121  O   LEU B 138     -18.683 -46.602 -41.175  1.00  0.00           O  
ATOM   2122  CB  LEU B 138     -16.944 -48.481 -42.758  1.00  0.00           C  
ATOM   2123  CG  LEU B 138     -16.049 -48.833 -43.972  1.00  0.00           C  
ATOM   2124  CD1 LEU B 138     -14.656 -49.209 -43.455  1.00  0.00           C  
ATOM   2125  CD2 LEU B 138     -16.648 -49.940 -44.762  1.00  0.00           C  
ATOM   2126  H   LEU B 138     -17.717 -46.202 -43.851  1.00  0.00           H  
ATOM   2127  HA  LEU B 138     -18.970 -48.871 -43.450  1.00  0.00           H  
ATOM   2128 1HB  LEU B 138     -16.465 -47.640 -42.289  1.00  0.00           H  
ATOM   2129 2HB  LEU B 138     -16.939 -49.320 -42.064  1.00  0.00           H  
ATOM   2130  HG  LEU B 138     -15.947 -47.960 -44.608  1.00  0.00           H  
ATOM   2131 1HD1 LEU B 138     -13.998 -49.445 -44.272  1.00  0.00           H  
ATOM   2132 2HD1 LEU B 138     -14.256 -48.368 -42.909  1.00  0.00           H  
ATOM   2133 3HD1 LEU B 138     -14.731 -50.071 -42.802  1.00  0.00           H  
ATOM   2134 1HD2 LEU B 138     -16.014 -50.175 -45.592  1.00  0.00           H  
ATOM   2135 2HD2 LEU B 138     -16.753 -50.807 -44.151  1.00  0.00           H  
ATOM   2136 3HD2 LEU B 138     -17.623 -49.628 -45.134  1.00  0.00           H  
ATOM   2137  N   SER B 139     -20.050 -48.349 -41.265  1.00  0.00           N  
ATOM   2138  CA  SER B 139     -20.689 -47.881 -40.042  1.00  0.00           C  
ATOM   2139  C   SER B 139     -19.911 -48.317 -38.804  1.00  0.00           C  
ATOM   2140  O   SER B 139     -19.176 -49.302 -38.848  1.00  0.00           O  
ATOM   2141  CB  SER B 139     -22.106 -48.416 -39.945  1.00  0.00           C  
ATOM   2142  OG  SER B 139     -22.916 -47.916 -40.975  1.00  0.00           O  
ATOM   2143  H   SER B 139     -20.350 -49.195 -41.734  1.00  0.00           H  
ATOM   2144  HA  SER B 139     -20.712 -46.793 -40.062  1.00  0.00           H  
ATOM   2145 1HB  SER B 139     -22.081 -49.505 -39.996  1.00  0.00           H  
ATOM   2146 2HB  SER B 139     -22.531 -48.147 -38.978  1.00  0.00           H  
ATOM   2147  HG  SER B 139     -23.790 -48.284 -40.826  1.00  0.00           H  
ATOM   2148  N   ASN B 140     -20.119 -47.623 -37.680  1.00  0.00           N  
ATOM   2149  CA  ASN B 140     -19.537 -48.034 -36.391  1.00  0.00           C  
ATOM   2150  C   ASN B 140     -18.014 -48.280 -36.373  1.00  0.00           C  
ATOM   2151  O   ASN B 140     -17.570 -49.328 -35.902  1.00  0.00           O  
ATOM   2152  CB  ASN B 140     -20.251 -49.272 -35.897  1.00  0.00           C  
ATOM   2153  CG  ASN B 140     -21.695 -49.049 -35.584  1.00  0.00           C  
ATOM   2154  OD1 ASN B 140     -22.094 -47.983 -35.094  1.00  0.00           O  
ATOM   2155  ND2 ASN B 140     -22.498 -50.047 -35.852  1.00  0.00           N  
ATOM   2156  H   ASN B 140     -20.717 -46.808 -37.708  1.00  0.00           H  
ATOM   2157  HA  ASN B 140     -19.724 -47.226 -35.688  1.00  0.00           H  
ATOM   2158 1HB  ASN B 140     -20.192 -50.010 -36.662  1.00  0.00           H  
ATOM   2159 2HB  ASN B 140     -19.759 -49.681 -35.041  1.00  0.00           H  
ATOM   2160 1HD2 ASN B 140     -23.479 -49.971 -35.663  1.00  0.00           H  
ATOM   2161 2HD2 ASN B 140     -22.115 -50.901 -36.247  1.00  0.00           H  
ATOM   2162  N   MET B 141     -17.230 -47.366 -36.933  1.00  0.00           N  
ATOM   2163  CA  MET B 141     -15.779 -47.523 -36.978  1.00  0.00           C  
ATOM   2164  C   MET B 141     -15.011 -46.642 -35.994  1.00  0.00           C  
ATOM   2165  O   MET B 141     -13.842 -46.908 -35.692  1.00  0.00           O  
ATOM   2166  CB  MET B 141     -15.295 -47.191 -38.390  1.00  0.00           C  
ATOM   2167  CG  MET B 141     -15.708 -48.174 -39.455  1.00  0.00           C  
ATOM   2168  SD  MET B 141     -14.975 -49.809 -39.291  1.00  0.00           S  
ATOM   2169  CE  MET B 141     -13.294 -49.516 -39.927  1.00  0.00           C  
ATOM   2170  H   MET B 141     -17.636 -46.509 -37.298  1.00  0.00           H  
ATOM   2171  HA  MET B 141     -15.537 -48.562 -36.759  1.00  0.00           H  
ATOM   2172 1HB  MET B 141     -15.714 -46.224 -38.673  1.00  0.00           H  
ATOM   2173 2HB  MET B 141     -14.219 -47.084 -38.398  1.00  0.00           H  
ATOM   2174 1HG  MET B 141     -16.795 -48.274 -39.472  1.00  0.00           H  
ATOM   2175 2HG  MET B 141     -15.388 -47.781 -40.390  1.00  0.00           H  
ATOM   2176 1HE  MET B 141     -12.714 -50.429 -39.906  1.00  0.00           H  
ATOM   2177 2HE  MET B 141     -13.345 -49.166 -40.939  1.00  0.00           H  
ATOM   2178 3HE  MET B 141     -12.811 -48.777 -39.334  1.00  0.00           H  
ATOM   2179  N   ILE B 142     -15.640 -45.548 -35.554  1.00  0.00           N  
ATOM   2180  CA  ILE B 142     -14.944 -44.563 -34.742  1.00  0.00           C  
ATOM   2181  C   ILE B 142     -15.540 -44.324 -33.360  1.00  0.00           C  
ATOM   2182  O   ILE B 142     -16.729 -44.062 -33.229  1.00  0.00           O  
ATOM   2183  CB  ILE B 142     -14.883 -43.220 -35.511  1.00  0.00           C  
ATOM   2184  CG1 ILE B 142     -14.125 -43.425 -36.847  1.00  0.00           C  
ATOM   2185  CG2 ILE B 142     -14.187 -42.133 -34.639  1.00  0.00           C  
ATOM   2186  CD1 ILE B 142     -14.238 -42.300 -37.825  1.00  0.00           C  
ATOM   2187  H   ILE B 142     -16.594 -45.358 -35.846  1.00  0.00           H  
ATOM   2188  HA  ILE B 142     -13.914 -44.895 -34.606  1.00  0.00           H  
ATOM   2189  HB  ILE B 142     -15.880 -42.910 -35.762  1.00  0.00           H  
ATOM   2190 1HG1 ILE B 142     -13.080 -43.567 -36.621  1.00  0.00           H  
ATOM   2191 2HG1 ILE B 142     -14.504 -44.301 -37.344  1.00  0.00           H  
ATOM   2192 1HG2 ILE B 142     -14.147 -41.193 -35.170  1.00  0.00           H  
ATOM   2193 2HG2 ILE B 142     -14.742 -41.972 -33.713  1.00  0.00           H  
ATOM   2194 3HG2 ILE B 142     -13.166 -42.452 -34.395  1.00  0.00           H  
ATOM   2195 1HD1 ILE B 142     -13.683 -42.544 -38.714  1.00  0.00           H  
ATOM   2196 2HD1 ILE B 142     -15.283 -42.151 -38.082  1.00  0.00           H  
ATOM   2197 3HD1 ILE B 142     -13.842 -41.387 -37.403  1.00  0.00           H  
ATOM   2198  N   VAL B 143     -14.716 -44.360 -32.322  1.00  0.00           N  
ATOM   2199  CA  VAL B 143     -15.229 -44.087 -30.994  1.00  0.00           C  
ATOM   2200  C   VAL B 143     -15.298 -42.593 -30.756  1.00  0.00           C  
ATOM   2201  O   VAL B 143     -14.291 -41.877 -30.893  1.00  0.00           O  
ATOM   2202  OXT VAL B 143     -16.334 -42.084 -30.429  1.00  0.00           O  
ATOM   2203  CB  VAL B 143     -14.325 -44.709 -29.931  1.00  0.00           C  
ATOM   2204  CG1 VAL B 143     -14.801 -44.356 -28.532  1.00  0.00           C  
ATOM   2205  CG2 VAL B 143     -14.262 -46.154 -30.159  1.00  0.00           C  
ATOM   2206  H   VAL B 143     -13.726 -44.575 -32.450  1.00  0.00           H  
ATOM   2207  HA  VAL B 143     -16.223 -44.476 -30.892  1.00  0.00           H  
ATOM   2208  HB  VAL B 143     -13.348 -44.301 -30.033  1.00  0.00           H  
ATOM   2209 1HG1 VAL B 143     -14.118 -44.784 -27.834  1.00  0.00           H  
ATOM   2210 2HG1 VAL B 143     -14.811 -43.281 -28.403  1.00  0.00           H  
ATOM   2211 3HG1 VAL B 143     -15.804 -44.748 -28.362  1.00  0.00           H  
ATOM   2212 1HG2 VAL B 143     -13.591 -46.602 -29.437  1.00  0.00           H  
ATOM   2213 2HG2 VAL B 143     -15.245 -46.594 -30.063  1.00  0.00           H  
ATOM   2214 3HG2 VAL B 143     -13.887 -46.318 -31.159  1.00  0.00           H  
TER                                                                             
REMARK PDBinfo-LABEL:    1 BOINC m_d61877853fc72d3a9b094762e15ccc8a_0001_000000027_0001_25_32_H_._ems_ferrM_4527_0001_0001_0001_113_crosslinked__native

score 28776.3
silent_score 28776.3
time -812.207
                               
