# Supplementary material for: Design of protein-binding proteins from the target structure alone
Source: Nature. 2022 Mar 24;605(7910):551–60. doi: 10.1038/s41586-022-04654-9 (PMC9117152; doi:10.1038/s41586-022-04654-9)
Supplement: Supplementary file 3 — Supplementary Code Design scripts and main pdb files. This compressed file is the main supplement and contains the following files: => cao_2021_protocol/ => design_models_final_combo_optimized/ => design_models_sequence/ => design_models_ssm_natives/ => ngs_analysis_scripts/ [file 41586_2022_4654_MOESM3_ESM.gz › supplemental_files/design_models_ssm_natives/TGFb_ssm/m_ems_p1-15H-GBL-16H-GBL-16H_0039_0001_0001_0001_000000005_0001_37_46_H_._p1-14H-GBL-16H-GABBL-16H_0097_0001_0001_0001_0001_0001_0001.pdb]

SSBOND     CYS B   56    CYS B   85                                       2.04  
ATOM      1  N   THR A   1     -11.245 -72.009 -46.544  1.00  0.00           N  
ATOM      2  CA  THR A   1     -10.825 -72.031 -47.930  1.00  0.00           C  
ATOM      3  C   THR A   1     -10.683 -70.609 -48.449  1.00  0.00           C  
ATOM      4  O   THR A   1     -11.671 -69.998 -48.861  1.00  0.00           O  
ATOM      5  CB  THR A   1     -11.861 -72.781 -48.785  1.00  0.00           C  
ATOM      6  OG1 THR A   1     -12.029 -74.108 -48.271  1.00  0.00           O  
ATOM      7  CG2 THR A   1     -11.357 -72.873 -50.235  1.00  0.00           C  
ATOM      8 1H   THR A   1     -11.139 -72.945 -46.187  1.00  0.00           H  
ATOM      9 2H   THR A   1     -10.671 -71.374 -46.014  1.00  0.00           H  
ATOM     10 3H   THR A   1     -12.220 -71.738 -46.458  1.00  0.00           H  
ATOM     11  HA  THR A   1      -9.858 -72.529 -48.002  1.00  0.00           H  
ATOM     12  HB  THR A   1     -12.822 -72.259 -48.755  1.00  0.00           H  
ATOM     13  HG1 THR A   1     -12.748 -74.094 -47.561  1.00  0.00           H  
ATOM     14 1HG2 THR A   1     -12.090 -73.411 -50.835  1.00  0.00           H  
ATOM     15 2HG2 THR A   1     -11.218 -71.891 -50.646  1.00  0.00           H  
ATOM     16 3HG2 THR A   1     -10.406 -73.405 -50.260  1.00  0.00           H  
ATOM     17  N   ASP A   2      -9.464 -70.077 -48.500  1.00  0.00           N  
ATOM     18  CA  ASP A   2      -9.333 -68.693 -48.947  1.00  0.00           C  
ATOM     19  C   ASP A   2      -9.769 -68.448 -50.377  1.00  0.00           C  
ATOM     20  O   ASP A   2     -10.358 -67.412 -50.668  1.00  0.00           O  
ATOM     21  CB  ASP A   2      -7.906 -68.180 -48.832  1.00  0.00           C  
ATOM     22  CG  ASP A   2      -7.443 -67.886 -47.428  1.00  0.00           C  
ATOM     23  OD1 ASP A   2      -8.223 -67.877 -46.517  1.00  0.00           O  
ATOM     24  OD2 ASP A   2      -6.289 -67.554 -47.303  1.00  0.00           O  
ATOM     25  H   ASP A   2      -8.648 -70.596 -48.197  1.00  0.00           H  
ATOM     26  HA  ASP A   2      -9.956 -68.074 -48.301  1.00  0.00           H  
ATOM     27 1HB  ASP A   2      -7.229 -68.914 -49.279  1.00  0.00           H  
ATOM     28 2HB  ASP A   2      -7.814 -67.264 -49.427  1.00  0.00           H  
ATOM     29  N   GLU A   3      -9.549 -69.380 -51.289  1.00  0.00           N  
ATOM     30  CA  GLU A   3      -9.914 -69.073 -52.664  1.00  0.00           C  
ATOM     31  C   GLU A   3     -11.416 -68.845 -52.791  1.00  0.00           C  
ATOM     32  O   GLU A   3     -11.857 -67.904 -53.460  1.00  0.00           O  
ATOM     33  CB  GLU A   3      -9.451 -70.205 -53.576  1.00  0.00           C  
ATOM     34  CG  GLU A   3      -7.922 -70.341 -53.663  1.00  0.00           C  
ATOM     35  CD  GLU A   3      -7.318 -71.043 -52.457  1.00  0.00           C  
ATOM     36  OE1 GLU A   3      -8.076 -71.527 -51.639  1.00  0.00           O  
ATOM     37  OE2 GLU A   3      -6.120 -71.083 -52.349  1.00  0.00           O  
ATOM     38  H   GLU A   3      -9.068 -70.253 -51.058  1.00  0.00           H  
ATOM     39  HA  GLU A   3      -9.405 -68.151 -52.955  1.00  0.00           H  
ATOM     40 1HB  GLU A   3      -9.860 -71.151 -53.218  1.00  0.00           H  
ATOM     41 2HB  GLU A   3      -9.835 -70.040 -54.581  1.00  0.00           H  
ATOM     42 1HG  GLU A   3      -7.669 -70.903 -54.562  1.00  0.00           H  
ATOM     43 2HG  GLU A   3      -7.487 -69.347 -53.752  1.00  0.00           H  
ATOM     44  N   GLU A   4     -12.201 -69.668 -52.105  1.00  0.00           N  
ATOM     45  CA  GLU A   4     -13.636 -69.513 -52.152  1.00  0.00           C  
ATOM     46  C   GLU A   4     -14.068 -68.291 -51.367  1.00  0.00           C  
ATOM     47  O   GLU A   4     -14.965 -67.572 -51.807  1.00  0.00           O  
ATOM     48  CB  GLU A   4     -14.366 -70.744 -51.630  1.00  0.00           C  
ATOM     49  CG  GLU A   4     -15.886 -70.626 -51.768  1.00  0.00           C  
ATOM     50  CD  GLU A   4     -16.624 -71.857 -51.392  1.00  0.00           C  
ATOM     51  OE1 GLU A   4     -15.996 -72.829 -51.069  1.00  0.00           O  
ATOM     52  OE2 GLU A   4     -17.829 -71.847 -51.423  1.00  0.00           O  
ATOM     53  H   GLU A   4     -11.780 -70.418 -51.580  1.00  0.00           H  
ATOM     54  HA  GLU A   4     -13.930 -69.367 -53.190  1.00  0.00           H  
ATOM     55 1HB  GLU A   4     -14.032 -71.628 -52.171  1.00  0.00           H  
ATOM     56 2HB  GLU A   4     -14.125 -70.890 -50.573  1.00  0.00           H  
ATOM     57 1HG  GLU A   4     -16.215 -69.831 -51.117  1.00  0.00           H  
ATOM     58 2HG  GLU A   4     -16.134 -70.344 -52.789  1.00  0.00           H  
ATOM     59  N   LEU A   5     -13.455 -68.039 -50.205  1.00  0.00           N  
ATOM     60  CA  LEU A   5     -13.885 -66.908 -49.409  1.00  0.00           C  
ATOM     61  C   LEU A   5     -13.603 -65.599 -50.134  1.00  0.00           C  
ATOM     62  O   LEU A   5     -14.419 -64.679 -50.066  1.00  0.00           O  
ATOM     63  CB  LEU A   5     -13.149 -66.865 -48.076  1.00  0.00           C  
ATOM     64  CG  LEU A   5     -13.397 -67.976 -47.031  1.00  0.00           C  
ATOM     65  CD1 LEU A   5     -12.389 -67.809 -45.897  1.00  0.00           C  
ATOM     66  CD2 LEU A   5     -14.765 -67.900 -46.504  1.00  0.00           C  
ATOM     67  H   LEU A   5     -12.718 -68.655 -49.855  1.00  0.00           H  
ATOM     68  HA  LEU A   5     -14.953 -66.980 -49.248  1.00  0.00           H  
ATOM     69 1HB  LEU A   5     -12.082 -66.826 -48.283  1.00  0.00           H  
ATOM     70 2HB  LEU A   5     -13.450 -65.951 -47.605  1.00  0.00           H  
ATOM     71  HG  LEU A   5     -13.256 -68.944 -47.482  1.00  0.00           H  
ATOM     72 1HD1 LEU A   5     -12.540 -68.592 -45.169  1.00  0.00           H  
ATOM     73 2HD1 LEU A   5     -11.371 -67.878 -46.288  1.00  0.00           H  
ATOM     74 3HD1 LEU A   5     -12.533 -66.847 -45.425  1.00  0.00           H  
ATOM     75 1HD2 LEU A   5     -14.894 -68.684 -45.780  1.00  0.00           H  
ATOM     76 2HD2 LEU A   5     -14.926 -66.933 -46.031  1.00  0.00           H  
ATOM     77 3HD2 LEU A   5     -15.464 -68.042 -47.312  1.00  0.00           H  
ATOM     78  N   GLU A   6     -12.460 -65.493 -50.828  1.00  0.00           N  
ATOM     79  CA  GLU A   6     -12.156 -64.264 -51.545  1.00  0.00           C  
ATOM     80  C   GLU A   6     -13.148 -64.066 -52.686  1.00  0.00           C  
ATOM     81  O   GLU A   6     -13.597 -62.938 -52.918  1.00  0.00           O  
ATOM     82  CB  GLU A   6     -10.711 -64.247 -52.060  1.00  0.00           C  
ATOM     83  CG  GLU A   6      -9.623 -64.094 -50.960  1.00  0.00           C  
ATOM     84  CD  GLU A   6      -8.204 -64.101 -51.530  1.00  0.00           C  
ATOM     85  OE1 GLU A   6      -8.076 -64.361 -52.703  1.00  0.00           O  
ATOM     86  OE2 GLU A   6      -7.254 -63.850 -50.801  1.00  0.00           O  
ATOM     87  H   GLU A   6     -11.782 -66.261 -50.833  1.00  0.00           H  
ATOM     88  HA  GLU A   6     -12.267 -63.427 -50.858  1.00  0.00           H  
ATOM     89 1HB  GLU A   6     -10.514 -65.185 -52.589  1.00  0.00           H  
ATOM     90 2HB  GLU A   6     -10.587 -63.436 -52.774  1.00  0.00           H  
ATOM     91 1HG  GLU A   6      -9.788 -63.153 -50.438  1.00  0.00           H  
ATOM     92 2HG  GLU A   6      -9.731 -64.902 -50.236  1.00  0.00           H  
ATOM     93  N   LYS A   7     -13.530 -65.154 -53.378  1.00  0.00           N  
ATOM     94  CA  LYS A   7     -14.525 -65.041 -54.438  1.00  0.00           C  
ATOM     95  C   LYS A   7     -15.884 -64.630 -53.864  1.00  0.00           C  
ATOM     96  O   LYS A   7     -16.591 -63.821 -54.471  1.00  0.00           O  
ATOM     97  CB  LYS A   7     -14.647 -66.344 -55.229  1.00  0.00           C  
ATOM     98  CG  LYS A   7     -13.450 -66.652 -56.133  1.00  0.00           C  
ATOM     99  CD  LYS A   7     -13.630 -67.985 -56.867  1.00  0.00           C  
ATOM    100  CE  LYS A   7     -12.438 -68.299 -57.764  1.00  0.00           C  
ATOM    101  NZ  LYS A   7     -12.597 -69.609 -58.465  1.00  0.00           N  
ATOM    102  H   LYS A   7     -13.071 -66.054 -53.198  1.00  0.00           H  
ATOM    103  HA  LYS A   7     -14.207 -64.257 -55.124  1.00  0.00           H  
ATOM    104 1HB  LYS A   7     -14.760 -67.176 -54.528  1.00  0.00           H  
ATOM    105 2HB  LYS A   7     -15.542 -66.313 -55.847  1.00  0.00           H  
ATOM    106 1HG  LYS A   7     -13.340 -65.853 -56.865  1.00  0.00           H  
ATOM    107 2HG  LYS A   7     -12.543 -66.691 -55.534  1.00  0.00           H  
ATOM    108 1HD  LYS A   7     -13.735 -68.783 -56.127  1.00  0.00           H  
ATOM    109 2HD  LYS A   7     -14.533 -67.951 -57.472  1.00  0.00           H  
ATOM    110 1HE  LYS A   7     -12.335 -67.510 -58.507  1.00  0.00           H  
ATOM    111 2HE  LYS A   7     -11.533 -68.332 -57.155  1.00  0.00           H  
ATOM    112 1HZ  LYS A   7     -11.790 -69.781 -59.048  1.00  0.00           H  
ATOM    113 2HZ  LYS A   7     -12.682 -70.348 -57.781  1.00  0.00           H  
ATOM    114 3HZ  LYS A   7     -13.428 -69.587 -59.040  1.00  0.00           H  
ATOM    115  N   LEU A   8     -16.243 -65.163 -52.687  1.00  0.00           N  
ATOM    116  CA  LEU A   8     -17.499 -64.792 -52.051  1.00  0.00           C  
ATOM    117  C   LEU A   8     -17.464 -63.325 -51.626  1.00  0.00           C  
ATOM    118  O   LEU A   8     -18.482 -62.626 -51.736  1.00  0.00           O  
ATOM    119  CB  LEU A   8     -17.765 -65.713 -50.841  1.00  0.00           C  
ATOM    120  CG  LEU A   8     -18.112 -67.193 -51.159  1.00  0.00           C  
ATOM    121  CD1 LEU A   8     -18.054 -68.007 -49.900  1.00  0.00           C  
ATOM    122  CD2 LEU A   8     -19.517 -67.277 -51.701  1.00  0.00           C  
ATOM    123  H   LEU A   8     -15.648 -65.877 -52.260  1.00  0.00           H  
ATOM    124  HA  LEU A   8     -18.296 -64.910 -52.775  1.00  0.00           H  
ATOM    125 1HB  LEU A   8     -16.891 -65.703 -50.201  1.00  0.00           H  
ATOM    126 2HB  LEU A   8     -18.604 -65.319 -50.287  1.00  0.00           H  
ATOM    127  HG  LEU A   8     -17.408 -67.593 -51.882  1.00  0.00           H  
ATOM    128 1HD1 LEU A   8     -18.307 -69.046 -50.122  1.00  0.00           H  
ATOM    129 2HD1 LEU A   8     -17.057 -67.968 -49.477  1.00  0.00           H  
ATOM    130 3HD1 LEU A   8     -18.761 -67.614 -49.211  1.00  0.00           H  
ATOM    131 1HD2 LEU A   8     -19.764 -68.319 -51.907  1.00  0.00           H  
ATOM    132 2HD2 LEU A   8     -20.202 -66.883 -50.956  1.00  0.00           H  
ATOM    133 3HD2 LEU A   8     -19.602 -66.705 -52.614  1.00  0.00           H  
ATOM    134  N   ALA A   9     -16.313 -62.840 -51.136  1.00  0.00           N  
ATOM    135  CA  ALA A   9     -16.209 -61.442 -50.760  1.00  0.00           C  
ATOM    136  C   ALA A   9     -16.389 -60.570 -51.997  1.00  0.00           C  
ATOM    137  O   ALA A   9     -17.107 -59.574 -51.951  1.00  0.00           O  
ATOM    138  CB  ALA A   9     -14.876 -61.144 -50.096  1.00  0.00           C  
ATOM    139  H   ALA A   9     -15.520 -63.473 -50.981  1.00  0.00           H  
ATOM    140  HA  ALA A   9     -17.013 -61.211 -50.063  1.00  0.00           H  
ATOM    141 1HB  ALA A   9     -14.842 -60.101 -49.822  1.00  0.00           H  
ATOM    142 2HB  ALA A   9     -14.752 -61.745 -49.213  1.00  0.00           H  
ATOM    143 3HB  ALA A   9     -14.068 -61.365 -50.792  1.00  0.00           H  
ATOM    144  N   GLU A  10     -15.822 -60.986 -53.136  1.00  0.00           N  
ATOM    145  CA  GLU A  10     -15.983 -60.178 -54.332  1.00  0.00           C  
ATOM    146  C   GLU A  10     -17.441 -60.225 -54.764  1.00  0.00           C  
ATOM    147  O   GLU A  10     -17.997 -59.218 -55.197  1.00  0.00           O  
ATOM    148  CB  GLU A  10     -15.062 -60.637 -55.461  1.00  0.00           C  
ATOM    149  CG  GLU A  10     -15.061 -59.708 -56.709  1.00  0.00           C  
ATOM    150  CD  GLU A  10     -14.514 -58.307 -56.415  1.00  0.00           C  
ATOM    151  OE1 GLU A  10     -13.905 -58.134 -55.387  1.00  0.00           O  
ATOM    152  OE2 GLU A  10     -14.677 -57.431 -57.228  1.00  0.00           O  
ATOM    153  H   GLU A  10     -15.201 -61.803 -53.137  1.00  0.00           H  
ATOM    154  HA  GLU A  10     -15.726 -59.152 -54.087  1.00  0.00           H  
ATOM    155 1HB  GLU A  10     -14.040 -60.705 -55.085  1.00  0.00           H  
ATOM    156 2HB  GLU A  10     -15.354 -61.640 -55.781  1.00  0.00           H  
ATOM    157 1HG  GLU A  10     -14.452 -60.169 -57.486  1.00  0.00           H  
ATOM    158 2HG  GLU A  10     -16.079 -59.623 -57.093  1.00  0.00           H  
ATOM    159  N   TYR A  11     -18.098 -61.372 -54.611  1.00  0.00           N  
ATOM    160  CA  TYR A  11     -19.499 -61.461 -54.973  1.00  0.00           C  
ATOM    161  C   TYR A  11     -20.288 -60.407 -54.191  1.00  0.00           C  
ATOM    162  O   TYR A  11     -21.136 -59.722 -54.762  1.00  0.00           O  
ATOM    163  CB  TYR A  11     -20.065 -62.846 -54.704  1.00  0.00           C  
ATOM    164  CG  TYR A  11     -21.461 -62.990 -55.185  1.00  0.00           C  
ATOM    165  CD1 TYR A  11     -21.655 -63.242 -56.524  1.00  0.00           C  
ATOM    166  CD2 TYR A  11     -22.539 -62.875 -54.326  1.00  0.00           C  
ATOM    167  CE1 TYR A  11     -22.912 -63.389 -57.021  1.00  0.00           C  
ATOM    168  CE2 TYR A  11     -23.823 -63.026 -54.827  1.00  0.00           C  
ATOM    169  CZ  TYR A  11     -23.998 -63.286 -56.181  1.00  0.00           C  
ATOM    170  OH  TYR A  11     -25.243 -63.476 -56.717  1.00  0.00           O  
ATOM    171  H   TYR A  11     -17.594 -62.209 -54.302  1.00  0.00           H  
ATOM    172  HA  TYR A  11     -19.600 -61.235 -56.036  1.00  0.00           H  
ATOM    173 1HB  TYR A  11     -19.444 -63.601 -55.186  1.00  0.00           H  
ATOM    174 2HB  TYR A  11     -20.054 -63.045 -53.638  1.00  0.00           H  
ATOM    175  HD1 TYR A  11     -20.797 -63.327 -57.191  1.00  0.00           H  
ATOM    176  HD2 TYR A  11     -22.374 -62.678 -53.273  1.00  0.00           H  
ATOM    177  HE1 TYR A  11     -23.059 -63.596 -58.081  1.00  0.00           H  
ATOM    178  HE2 TYR A  11     -24.693 -62.951 -54.168  1.00  0.00           H  
ATOM    179  HH  TYR A  11     -25.908 -63.600 -56.000  1.00  0.00           H  
ATOM    180  N   ALA A  12     -20.033 -60.299 -52.868  1.00  0.00           N  
ATOM    181  CA  ALA A  12     -20.718 -59.290 -52.056  1.00  0.00           C  
ATOM    182  C   ALA A  12     -20.407 -57.890 -52.568  1.00  0.00           C  
ATOM    183  O   ALA A  12     -21.291 -57.011 -52.579  1.00  0.00           O  
ATOM    184  CB  ALA A  12     -20.291 -59.398 -50.603  1.00  0.00           C  
ATOM    185  H   ALA A  12     -19.375 -60.960 -52.443  1.00  0.00           H  
ATOM    186  HA  ALA A  12     -21.778 -59.444 -52.136  1.00  0.00           H  
ATOM    187 1HB  ALA A  12     -20.814 -58.648 -50.019  1.00  0.00           H  
ATOM    188 2HB  ALA A  12     -20.531 -60.386 -50.229  1.00  0.00           H  
ATOM    189 3HB  ALA A  12     -19.222 -59.237 -50.529  1.00  0.00           H  
ATOM    190  N   ALA A  13     -19.163 -57.674 -53.010  1.00  0.00           N  
ATOM    191  CA  ALA A  13     -18.759 -56.385 -53.536  1.00  0.00           C  
ATOM    192  C   ALA A  13     -19.568 -56.038 -54.787  1.00  0.00           C  
ATOM    193  O   ALA A  13     -20.102 -54.931 -54.903  1.00  0.00           O  
ATOM    194  CB  ALA A  13     -17.270 -56.422 -53.855  1.00  0.00           C  
ATOM    195  H   ALA A  13     -18.469 -58.428 -52.904  1.00  0.00           H  
ATOM    196  HA  ALA A  13     -18.956 -55.627 -52.778  1.00  0.00           H  
ATOM    197 1HB  ALA A  13     -16.946 -55.520 -54.215  1.00  0.00           H  
ATOM    198 2HB  ALA A  13     -16.706 -56.662 -52.978  1.00  0.00           H  
ATOM    199 3HB  ALA A  13     -17.068 -57.160 -54.604  1.00  0.00           H  
ATOM    200  N   GLU A  14     -19.765 -57.034 -55.662  1.00  0.00           N  
ATOM    201  CA  GLU A  14     -20.548 -56.872 -56.887  1.00  0.00           C  
ATOM    202  C   GLU A  14     -22.032 -56.700 -56.587  1.00  0.00           C  
ATOM    203  O   GLU A  14     -22.719 -55.920 -57.249  1.00  0.00           O  
ATOM    204  CB  GLU A  14     -20.342 -58.052 -57.835  1.00  0.00           C  
ATOM    205  CG  GLU A  14     -18.954 -58.132 -58.467  1.00  0.00           C  
ATOM    206  CD  GLU A  14     -18.824 -59.307 -59.399  1.00  0.00           C  
ATOM    207  OE1 GLU A  14     -19.734 -60.100 -59.436  1.00  0.00           O  
ATOM    208  OE2 GLU A  14     -17.834 -59.399 -60.083  1.00  0.00           O  
ATOM    209  H   GLU A  14     -19.268 -57.916 -55.496  1.00  0.00           H  
ATOM    210  HA  GLU A  14     -20.213 -55.972 -57.395  1.00  0.00           H  
ATOM    211 1HB  GLU A  14     -20.503 -58.980 -57.282  1.00  0.00           H  
ATOM    212 2HB  GLU A  14     -21.080 -58.013 -58.633  1.00  0.00           H  
ATOM    213 1HG  GLU A  14     -18.761 -57.215 -59.020  1.00  0.00           H  
ATOM    214 2HG  GLU A  14     -18.205 -58.209 -57.675  1.00  0.00           H  
ATOM    215  N   ALA A  15     -22.521 -57.427 -55.568  1.00  0.00           N  
ATOM    216  CA  ALA A  15     -23.904 -57.345 -55.118  1.00  0.00           C  
ATOM    217  C   ALA A  15     -24.172 -55.931 -54.614  1.00  0.00           C  
ATOM    218  O   ALA A  15     -25.273 -55.397 -54.765  1.00  0.00           O  
ATOM    219  CB  ALA A  15     -24.187 -58.364 -54.021  1.00  0.00           C  
ATOM    220  H   ALA A  15     -21.896 -58.096 -55.113  1.00  0.00           H  
ATOM    221  HA  ALA A  15     -24.555 -57.537 -55.969  1.00  0.00           H  
ATOM    222 1HB  ALA A  15     -25.229 -58.283 -53.711  1.00  0.00           H  
ATOM    223 2HB  ALA A  15     -23.992 -59.370 -54.399  1.00  0.00           H  
ATOM    224 3HB  ALA A  15     -23.543 -58.166 -53.175  1.00  0.00           H  
ATOM    225  N   GLY A  16     -23.138 -55.324 -54.021  1.00  0.00           N  
ATOM    226  CA  GLY A  16     -23.204 -53.976 -53.508  1.00  0.00           C  
ATOM    227  C   GLY A  16     -23.583 -53.910 -52.041  1.00  0.00           C  
ATOM    228  O   GLY A  16     -24.041 -52.864 -51.568  1.00  0.00           O  
ATOM    229  H   GLY A  16     -22.270 -55.845 -53.874  1.00  0.00           H  
ATOM    230 1HA  GLY A  16     -22.225 -53.515 -53.651  1.00  0.00           H  
ATOM    231 2HA  GLY A  16     -23.916 -53.405 -54.099  1.00  0.00           H  
ATOM    232  N   ASP A  17     -23.480 -55.035 -51.335  1.00  0.00           N  
ATOM    233  CA  ASP A  17     -23.825 -55.070 -49.926  1.00  0.00           C  
ATOM    234  C   ASP A  17     -22.549 -54.938 -49.106  1.00  0.00           C  
ATOM    235  O   ASP A  17     -21.761 -55.884 -48.973  1.00  0.00           O  
ATOM    236  CB  ASP A  17     -24.628 -56.315 -49.601  1.00  0.00           C  
ATOM    237  CG  ASP A  17     -25.079 -56.385 -48.138  1.00  0.00           C  
ATOM    238  OD1 ASP A  17     -24.371 -55.829 -47.310  1.00  0.00           O  
ATOM    239  OD2 ASP A  17     -26.120 -56.943 -47.854  1.00  0.00           O  
ATOM    240  H   ASP A  17     -23.042 -55.855 -51.762  1.00  0.00           H  
ATOM    241  HA  ASP A  17     -24.457 -54.211 -49.700  1.00  0.00           H  
ATOM    242 1HB  ASP A  17     -25.502 -56.365 -50.251  1.00  0.00           H  
ATOM    243 2HB  ASP A  17     -24.008 -57.148 -49.828  1.00  0.00           H  
ATOM    244  N   THR A  18     -22.334 -53.737 -48.593  1.00  0.00           N  
ATOM    245  CA  THR A  18     -21.100 -53.379 -47.923  1.00  0.00           C  
ATOM    246  C   THR A  18     -20.860 -54.177 -46.650  1.00  0.00           C  
ATOM    247  O   THR A  18     -19.720 -54.554 -46.355  1.00  0.00           O  
ATOM    248  CB  THR A  18     -21.102 -51.888 -47.599  1.00  0.00           C  
ATOM    249  OG1 THR A  18     -21.238 -51.152 -48.823  1.00  0.00           O  
ATOM    250  CG2 THR A  18     -19.801 -51.535 -46.961  1.00  0.00           C  
ATOM    251  H   THR A  18     -23.055 -53.041 -48.715  1.00  0.00           H  
ATOM    252  HA  THR A  18     -20.275 -53.579 -48.605  1.00  0.00           H  
ATOM    253  HB  THR A  18     -21.921 -51.643 -46.927  1.00  0.00           H  
ATOM    254  HG1 THR A  18     -22.172 -51.170 -49.086  1.00  0.00           H  
ATOM    255 1HG2 THR A  18     -19.782 -50.466 -46.743  1.00  0.00           H  
ATOM    256 2HG2 THR A  18     -19.686 -52.083 -46.056  1.00  0.00           H  
ATOM    257 3HG2 THR A  18     -18.989 -51.789 -47.626  1.00  0.00           H  
ATOM    258  N   GLU A  19     -21.901 -54.398 -45.860  1.00  0.00           N  
ATOM    259  CA  GLU A  19     -21.702 -55.146 -44.637  1.00  0.00           C  
ATOM    260  C   GLU A  19     -21.473 -56.617 -44.975  1.00  0.00           C  
ATOM    261  O   GLU A  19     -20.667 -57.285 -44.334  1.00  0.00           O  
ATOM    262  CB  GLU A  19     -22.842 -54.933 -43.665  1.00  0.00           C  
ATOM    263  CG  GLU A  19     -22.885 -53.504 -43.120  1.00  0.00           C  
ATOM    264  CD  GLU A  19     -23.928 -53.329 -42.105  1.00  0.00           C  
ATOM    265  OE1 GLU A  19     -24.581 -54.297 -41.801  1.00  0.00           O  
ATOM    266  OE2 GLU A  19     -24.094 -52.236 -41.602  1.00  0.00           O  
ATOM    267  H   GLU A  19     -22.827 -54.078 -46.132  1.00  0.00           H  
ATOM    268  HA  GLU A  19     -20.802 -54.773 -44.151  1.00  0.00           H  
ATOM    269 1HB  GLU A  19     -23.790 -55.142 -44.166  1.00  0.00           H  
ATOM    270 2HB  GLU A  19     -22.748 -55.626 -42.827  1.00  0.00           H  
ATOM    271 1HG  GLU A  19     -21.918 -53.260 -42.678  1.00  0.00           H  
ATOM    272 2HG  GLU A  19     -23.060 -52.812 -43.944  1.00  0.00           H  
ATOM    273  N   ALA A  20     -22.131 -57.129 -46.023  1.00  0.00           N  
ATOM    274  CA  ALA A  20     -21.881 -58.513 -46.423  1.00  0.00           C  
ATOM    275  C   ALA A  20     -20.416 -58.675 -46.809  1.00  0.00           C  
ATOM    276  O   ALA A  20     -19.783 -59.699 -46.519  1.00  0.00           O  
ATOM    277  CB  ALA A  20     -22.746 -58.869 -47.600  1.00  0.00           C  
ATOM    278  H   ALA A  20     -22.844 -56.565 -46.512  1.00  0.00           H  
ATOM    279  HA  ALA A  20     -22.094 -59.170 -45.581  1.00  0.00           H  
ATOM    280 1HB  ALA A  20     -22.563 -59.858 -47.921  1.00  0.00           H  
ATOM    281 2HB  ALA A  20     -23.787 -58.761 -47.319  1.00  0.00           H  
ATOM    282 3HB  ALA A  20     -22.513 -58.197 -48.406  1.00  0.00           H  
ATOM    283  N   LEU A  21     -19.860 -57.641 -47.430  1.00  0.00           N  
ATOM    284  CA  LEU A  21     -18.478 -57.656 -47.846  1.00  0.00           C  
ATOM    285  C   LEU A  21     -17.582 -57.688 -46.610  1.00  0.00           C  
ATOM    286  O   LEU A  21     -16.659 -58.504 -46.525  1.00  0.00           O  
ATOM    287  CB  LEU A  21     -18.216 -56.404 -48.687  1.00  0.00           C  
ATOM    288  CG  LEU A  21     -16.875 -56.210 -49.313  1.00  0.00           C  
ATOM    289  CD1 LEU A  21     -16.627 -57.340 -50.240  1.00  0.00           C  
ATOM    290  CD2 LEU A  21     -16.892 -54.903 -50.050  1.00  0.00           C  
ATOM    291  H   LEU A  21     -20.461 -56.841 -47.677  1.00  0.00           H  
ATOM    292  HA  LEU A  21     -18.313 -58.562 -48.422  1.00  0.00           H  
ATOM    293 1HB  LEU A  21     -18.963 -56.376 -49.486  1.00  0.00           H  
ATOM    294 2HB  LEU A  21     -18.378 -55.543 -48.064  1.00  0.00           H  
ATOM    295  HG  LEU A  21     -16.093 -56.178 -48.559  1.00  0.00           H  
ATOM    296 1HD1 LEU A  21     -15.698 -57.220 -50.764  1.00  0.00           H  
ATOM    297 2HD1 LEU A  21     -16.602 -58.281 -49.709  1.00  0.00           H  
ATOM    298 3HD1 LEU A  21     -17.424 -57.357 -50.952  1.00  0.00           H  
ATOM    299 1HD2 LEU A  21     -15.926 -54.734 -50.529  1.00  0.00           H  
ATOM    300 2HD2 LEU A  21     -17.674 -54.924 -50.805  1.00  0.00           H  
ATOM    301 3HD2 LEU A  21     -17.095 -54.098 -49.346  1.00  0.00           H  
ATOM    302  N   LEU A  22     -17.926 -56.859 -45.611  1.00  0.00           N  
ATOM    303  CA  LEU A  22     -17.200 -56.790 -44.349  1.00  0.00           C  
ATOM    304  C   LEU A  22     -17.198 -58.134 -43.652  1.00  0.00           C  
ATOM    305  O   LEU A  22     -16.146 -58.582 -43.181  1.00  0.00           O  
ATOM    306  CB  LEU A  22     -17.863 -55.731 -43.435  1.00  0.00           C  
ATOM    307  CG  LEU A  22     -17.204 -55.370 -42.063  1.00  0.00           C  
ATOM    308  CD1 LEU A  22     -17.596 -53.943 -41.735  1.00  0.00           C  
ATOM    309  CD2 LEU A  22     -17.706 -56.304 -40.924  1.00  0.00           C  
ATOM    310  H   LEU A  22     -18.690 -56.198 -45.774  1.00  0.00           H  
ATOM    311  HA  LEU A  22     -16.171 -56.519 -44.557  1.00  0.00           H  
ATOM    312 1HB  LEU A  22     -17.978 -54.813 -44.008  1.00  0.00           H  
ATOM    313 2HB  LEU A  22     -18.854 -56.085 -43.197  1.00  0.00           H  
ATOM    314  HG  LEU A  22     -16.124 -55.438 -42.143  1.00  0.00           H  
ATOM    315 1HD1 LEU A  22     -17.172 -53.628 -40.796  1.00  0.00           H  
ATOM    316 2HD1 LEU A  22     -17.240 -53.288 -42.527  1.00  0.00           H  
ATOM    317 3HD1 LEU A  22     -18.679 -53.885 -41.666  1.00  0.00           H  
ATOM    318 1HD2 LEU A  22     -17.254 -56.001 -39.981  1.00  0.00           H  
ATOM    319 2HD2 LEU A  22     -18.791 -56.226 -40.842  1.00  0.00           H  
ATOM    320 3HD2 LEU A  22     -17.441 -57.334 -41.116  1.00  0.00           H  
ATOM    321  N   GLU A  23     -18.366 -58.772 -43.559  1.00  0.00           N  
ATOM    322  CA  GLU A  23     -18.467 -60.050 -42.879  1.00  0.00           C  
ATOM    323  C   GLU A  23     -17.677 -61.145 -43.590  1.00  0.00           C  
ATOM    324  O   GLU A  23     -17.004 -61.939 -42.935  1.00  0.00           O  
ATOM    325  CB  GLU A  23     -19.935 -60.440 -42.683  1.00  0.00           C  
ATOM    326  CG  GLU A  23     -20.665 -59.584 -41.615  1.00  0.00           C  
ATOM    327  CD  GLU A  23     -22.146 -59.895 -41.476  1.00  0.00           C  
ATOM    328  OE1 GLU A  23     -22.815 -59.975 -42.475  1.00  0.00           O  
ATOM    329  OE2 GLU A  23     -22.598 -60.079 -40.355  1.00  0.00           O  
ATOM    330  H   GLU A  23     -19.205 -58.334 -43.952  1.00  0.00           H  
ATOM    331  HA  GLU A  23     -18.033 -59.928 -41.888  1.00  0.00           H  
ATOM    332 1HB  GLU A  23     -20.467 -60.322 -43.635  1.00  0.00           H  
ATOM    333 2HB  GLU A  23     -20.002 -61.488 -42.397  1.00  0.00           H  
ATOM    334 1HG  GLU A  23     -20.180 -59.743 -40.653  1.00  0.00           H  
ATOM    335 2HG  GLU A  23     -20.544 -58.529 -41.877  1.00  0.00           H  
ATOM    336  N   ILE A  24     -17.674 -61.176 -44.916  1.00  0.00           N  
ATOM    337  CA  ILE A  24     -16.892 -62.227 -45.545  1.00  0.00           C  
ATOM    338  C   ILE A  24     -15.405 -61.969 -45.285  1.00  0.00           C  
ATOM    339  O   ILE A  24     -14.645 -62.909 -45.023  1.00  0.00           O  
ATOM    340  CB  ILE A  24     -17.194 -62.399 -47.026  1.00  0.00           C  
ATOM    341  CG1 ILE A  24     -18.658 -62.879 -47.163  1.00  0.00           C  
ATOM    342  CG2 ILE A  24     -16.220 -63.524 -47.577  1.00  0.00           C  
ATOM    343  CD1 ILE A  24     -19.205 -62.807 -48.539  1.00  0.00           C  
ATOM    344  H   ILE A  24     -18.266 -60.535 -45.461  1.00  0.00           H  
ATOM    345  HA  ILE A  24     -17.149 -63.166 -45.067  1.00  0.00           H  
ATOM    346  HB  ILE A  24     -17.072 -61.456 -47.564  1.00  0.00           H  
ATOM    347 1HG1 ILE A  24     -18.718 -63.902 -46.829  1.00  0.00           H  
ATOM    348 2HG1 ILE A  24     -19.285 -62.270 -46.520  1.00  0.00           H  
ATOM    349 1HG2 ILE A  24     -16.414 -63.720 -48.611  1.00  0.00           H  
ATOM    350 2HG2 ILE A  24     -15.181 -63.225 -47.475  1.00  0.00           H  
ATOM    351 3HG2 ILE A  24     -16.371 -64.440 -47.014  1.00  0.00           H  
ATOM    352 1HD1 ILE A  24     -20.228 -63.162 -48.559  1.00  0.00           H  
ATOM    353 2HD1 ILE A  24     -19.174 -61.776 -48.882  1.00  0.00           H  
ATOM    354 3HD1 ILE A  24     -18.625 -63.406 -49.174  1.00  0.00           H  
ATOM    355  N   TYR A  25     -14.958 -60.711 -45.395  1.00  0.00           N  
ATOM    356  CA  TYR A  25     -13.547 -60.447 -45.167  1.00  0.00           C  
ATOM    357  C   TYR A  25     -13.124 -60.695 -43.729  1.00  0.00           C  
ATOM    358  O   TYR A  25     -11.964 -61.065 -43.493  1.00  0.00           O  
ATOM    359  CB  TYR A  25     -13.157 -59.033 -45.563  1.00  0.00           C  
ATOM    360  CG  TYR A  25     -12.946 -58.816 -47.041  1.00  0.00           C  
ATOM    361  CD1 TYR A  25     -11.924 -59.488 -47.699  1.00  0.00           C  
ATOM    362  CD2 TYR A  25     -13.710 -57.910 -47.719  1.00  0.00           C  
ATOM    363  CE1 TYR A  25     -11.696 -59.255 -49.034  1.00  0.00           C  
ATOM    364  CE2 TYR A  25     -13.462 -57.669 -49.036  1.00  0.00           C  
ATOM    365  CZ  TYR A  25     -12.477 -58.332 -49.699  1.00  0.00           C  
ATOM    366  OH  TYR A  25     -12.246 -58.059 -51.027  1.00  0.00           O  
ATOM    367  H   TYR A  25     -15.593 -59.946 -45.649  1.00  0.00           H  
ATOM    368  HA  TYR A  25     -12.984 -61.131 -45.779  1.00  0.00           H  
ATOM    369 1HB  TYR A  25     -13.950 -58.351 -45.235  1.00  0.00           H  
ATOM    370 2HB  TYR A  25     -12.248 -58.743 -45.037  1.00  0.00           H  
ATOM    371  HD1 TYR A  25     -11.295 -60.197 -47.158  1.00  0.00           H  
ATOM    372  HD2 TYR A  25     -14.494 -57.358 -47.202  1.00  0.00           H  
ATOM    373  HE1 TYR A  25     -10.894 -59.779 -49.555  1.00  0.00           H  
ATOM    374  HE2 TYR A  25     -14.031 -56.934 -49.552  1.00  0.00           H  
ATOM    375  HH  TYR A  25     -12.847 -57.372 -51.331  1.00  0.00           H  
ATOM    376  N   SER A  26     -14.029 -60.504 -42.762  1.00  0.00           N  
ATOM    377  CA  SER A  26     -13.672 -60.762 -41.380  1.00  0.00           C  
ATOM    378  C   SER A  26     -13.456 -62.254 -41.159  1.00  0.00           C  
ATOM    379  O   SER A  26     -12.616 -62.630 -40.339  1.00  0.00           O  
ATOM    380  CB  SER A  26     -14.775 -60.349 -40.459  1.00  0.00           C  
ATOM    381  OG  SER A  26     -15.843 -61.232 -40.564  1.00  0.00           O  
ATOM    382  H   SER A  26     -14.955 -60.123 -42.986  1.00  0.00           H  
ATOM    383  HA  SER A  26     -12.756 -60.226 -41.140  1.00  0.00           H  
ATOM    384 1HB  SER A  26     -14.418 -60.373 -39.459  1.00  0.00           H  
ATOM    385 2HB  SER A  26     -15.101 -59.332 -40.688  1.00  0.00           H  
ATOM    386  HG  SER A  26     -16.518 -60.911 -39.949  1.00  0.00           H  
ATOM    387  N   LEU A  27     -14.155 -63.100 -41.938  1.00  0.00           N  
ATOM    388  CA  LEU A  27     -14.001 -64.551 -41.854  1.00  0.00           C  
ATOM    389  C   LEU A  27     -12.664 -64.947 -42.455  1.00  0.00           C  
ATOM    390  O   LEU A  27     -12.009 -65.867 -41.967  1.00  0.00           O  
ATOM    391  CB  LEU A  27     -15.143 -65.251 -42.594  1.00  0.00           C  
ATOM    392  CG  LEU A  27     -16.546 -65.062 -41.990  1.00  0.00           C  
ATOM    393  CD1 LEU A  27     -17.546 -65.588 -42.965  1.00  0.00           C  
ATOM    394  CD2 LEU A  27     -16.687 -65.776 -40.649  1.00  0.00           C  
ATOM    395  H   LEU A  27     -14.878 -62.700 -42.551  1.00  0.00           H  
ATOM    396  HA  LEU A  27     -14.003 -64.840 -40.810  1.00  0.00           H  
ATOM    397 1HB  LEU A  27     -15.172 -64.871 -43.610  1.00  0.00           H  
ATOM    398 2HB  LEU A  27     -14.935 -66.317 -42.638  1.00  0.00           H  
ATOM    399  HG  LEU A  27     -16.724 -64.011 -41.838  1.00  0.00           H  
ATOM    400 1HD1 LEU A  27     -18.543 -65.430 -42.577  1.00  0.00           H  
ATOM    401 2HD1 LEU A  27     -17.448 -65.063 -43.899  1.00  0.00           H  
ATOM    402 3HD1 LEU A  27     -17.370 -66.643 -43.123  1.00  0.00           H  
ATOM    403 1HD2 LEU A  27     -17.686 -65.594 -40.278  1.00  0.00           H  
ATOM    404 2HD2 LEU A  27     -16.534 -66.834 -40.768  1.00  0.00           H  
ATOM    405 3HD2 LEU A  27     -15.984 -65.395 -39.942  1.00  0.00           H  
ATOM    406  N   ILE A  28     -12.241 -64.232 -43.505  1.00  0.00           N  
ATOM    407  CA  ILE A  28     -10.950 -64.516 -44.136  1.00  0.00           C  
ATOM    408  C   ILE A  28      -9.837 -64.174 -43.152  1.00  0.00           C  
ATOM    409  O   ILE A  28      -8.914 -64.969 -42.941  1.00  0.00           O  
ATOM    410  CB  ILE A  28     -10.745 -63.692 -45.438  1.00  0.00           C  
ATOM    411  CG1 ILE A  28     -11.740 -64.157 -46.491  1.00  0.00           C  
ATOM    412  CG2 ILE A  28      -9.301 -63.894 -45.948  1.00  0.00           C  
ATOM    413  CD1 ILE A  28     -11.905 -63.278 -47.737  1.00  0.00           C  
ATOM    414  H   ILE A  28     -12.883 -63.531 -43.890  1.00  0.00           H  
ATOM    415  HA  ILE A  28     -10.887 -65.576 -44.365  1.00  0.00           H  
ATOM    416  HB  ILE A  28     -10.923 -62.639 -45.244  1.00  0.00           H  
ATOM    417 1HG1 ILE A  28     -11.411 -65.124 -46.812  1.00  0.00           H  
ATOM    418 2HG1 ILE A  28     -12.715 -64.254 -46.018  1.00  0.00           H  
ATOM    419 1HG2 ILE A  28      -9.144 -63.329 -46.857  1.00  0.00           H  
ATOM    420 2HG2 ILE A  28      -8.587 -63.553 -45.206  1.00  0.00           H  
ATOM    421 3HG2 ILE A  28      -9.125 -64.960 -46.150  1.00  0.00           H  
ATOM    422 1HD1 ILE A  28     -12.629 -63.724 -48.388  1.00  0.00           H  
ATOM    423 2HD1 ILE A  28     -12.252 -62.312 -47.460  1.00  0.00           H  
ATOM    424 3HD1 ILE A  28     -10.966 -63.184 -48.260  1.00  0.00           H  
ATOM    425  N   SER A  29      -9.931 -62.997 -42.535  1.00  0.00           N  
ATOM    426  CA  SER A  29      -8.928 -62.582 -41.571  1.00  0.00           C  
ATOM    427  C   SER A  29      -8.904 -63.500 -40.354  1.00  0.00           C  
ATOM    428  O   SER A  29      -7.834 -63.952 -39.936  1.00  0.00           O  
ATOM    429  CB  SER A  29      -9.188 -61.164 -41.132  1.00  0.00           C  
ATOM    430  OG  SER A  29      -8.250 -60.764 -40.182  1.00  0.00           O  
ATOM    431  H   SER A  29     -10.703 -62.366 -42.770  1.00  0.00           H  
ATOM    432  HA  SER A  29      -7.954 -62.623 -42.055  1.00  0.00           H  
ATOM    433 1HB  SER A  29      -9.144 -60.497 -41.997  1.00  0.00           H  
ATOM    434 2HB  SER A  29     -10.193 -61.088 -40.715  1.00  0.00           H  
ATOM    435  HG  SER A  29      -8.474 -59.843 -39.982  1.00  0.00           H  
ATOM    436  N   ALA A  30     -10.091 -63.815 -39.814  1.00  0.00           N  
ATOM    437  CA  ALA A  30     -10.225 -64.677 -38.652  1.00  0.00           C  
ATOM    438  C   ALA A  30      -9.704 -66.084 -38.945  1.00  0.00           C  
ATOM    439  O   ALA A  30      -9.124 -66.745 -38.055  1.00  0.00           O  
ATOM    440  CB  ALA A  30     -11.683 -64.726 -38.266  1.00  0.00           C  
ATOM    441  H   ALA A  30     -10.940 -63.391 -40.187  1.00  0.00           H  
ATOM    442  HA  ALA A  30      -9.651 -64.255 -37.841  1.00  0.00           H  
ATOM    443 1HB  ALA A  30     -11.824 -65.335 -37.403  1.00  0.00           H  
ATOM    444 2HB  ALA A  30     -12.018 -63.714 -38.055  1.00  0.00           H  
ATOM    445 3HB  ALA A  30     -12.257 -65.131 -39.090  1.00  0.00           H  
ATOM    446  N   LEU A  31      -9.887 -66.570 -40.172  1.00  0.00           N  
ATOM    447  CA  LEU A  31      -9.399 -67.891 -40.504  1.00  0.00           C  
ATOM    448  C   LEU A  31      -7.876 -67.924 -40.560  1.00  0.00           C  
ATOM    449  O   LEU A  31      -7.245 -68.838 -40.029  1.00  0.00           O  
ATOM    450  CB  LEU A  31      -9.960 -68.355 -41.850  1.00  0.00           C  
ATOM    451  CG  LEU A  31      -9.547 -69.778 -42.303  1.00  0.00           C  
ATOM    452  CD1 LEU A  31     -10.019 -70.787 -41.280  1.00  0.00           C  
ATOM    453  CD2 LEU A  31     -10.147 -70.075 -43.676  1.00  0.00           C  
ATOM    454  H   LEU A  31     -10.432 -66.048 -40.870  1.00  0.00           H  
ATOM    455  HA  LEU A  31      -9.737 -68.560 -39.715  1.00  0.00           H  
ATOM    456 1HB  LEU A  31     -11.043 -68.318 -41.795  1.00  0.00           H  
ATOM    457 2HB  LEU A  31      -9.640 -67.643 -42.620  1.00  0.00           H  
ATOM    458  HG  LEU A  31      -8.460 -69.844 -42.373  1.00  0.00           H  
ATOM    459 1HD1 LEU A  31      -9.724 -71.763 -41.608  1.00  0.00           H  
ATOM    460 2HD1 LEU A  31      -9.577 -70.612 -40.307  1.00  0.00           H  
ATOM    461 3HD1 LEU A  31     -11.100 -70.729 -41.194  1.00  0.00           H  
ATOM    462 1HD2 LEU A  31      -9.849 -71.074 -43.987  1.00  0.00           H  
ATOM    463 2HD2 LEU A  31     -11.224 -70.020 -43.625  1.00  0.00           H  
ATOM    464 3HD2 LEU A  31      -9.777 -69.336 -44.402  1.00  0.00           H  
ATOM    465  N   ARG A  32      -7.274 -66.898 -41.180  1.00  0.00           N  
ATOM    466  CA  ARG A  32      -5.818 -66.815 -41.298  1.00  0.00           C  
ATOM    467  C   ARG A  32      -5.159 -66.623 -39.936  1.00  0.00           C  
ATOM    468  O   ARG A  32      -4.068 -67.135 -39.679  1.00  0.00           O  
ATOM    469  CB  ARG A  32      -5.444 -65.671 -42.220  1.00  0.00           C  
ATOM    470  CG  ARG A  32      -5.762 -65.937 -43.669  1.00  0.00           C  
ATOM    471  CD  ARG A  32      -5.535 -64.769 -44.526  1.00  0.00           C  
ATOM    472  NE  ARG A  32      -5.790 -65.108 -45.908  1.00  0.00           N  
ATOM    473  CZ  ARG A  32      -5.945 -64.254 -46.936  1.00  0.00           C  
ATOM    474  NH1 ARG A  32      -5.883 -62.946 -46.772  1.00  0.00           N  
ATOM    475  NH2 ARG A  32      -6.171 -64.787 -48.116  1.00  0.00           N  
ATOM    476  H   ARG A  32      -7.855 -66.183 -41.631  1.00  0.00           H  
ATOM    477  HA  ARG A  32      -5.456 -67.745 -41.731  1.00  0.00           H  
ATOM    478 1HB  ARG A  32      -5.984 -64.770 -41.918  1.00  0.00           H  
ATOM    479 2HB  ARG A  32      -4.378 -65.465 -42.137  1.00  0.00           H  
ATOM    480 1HG  ARG A  32      -5.134 -66.747 -44.037  1.00  0.00           H  
ATOM    481 2HG  ARG A  32      -6.809 -66.227 -43.770  1.00  0.00           H  
ATOM    482 1HD  ARG A  32      -6.224 -63.979 -44.230  1.00  0.00           H  
ATOM    483 2HD  ARG A  32      -4.507 -64.427 -44.433  1.00  0.00           H  
ATOM    484  HE  ARG A  32      -5.876 -66.117 -46.149  1.00  0.00           H  
ATOM    485 1HH1 ARG A  32      -5.713 -62.559 -45.858  1.00  0.00           H  
ATOM    486 2HH1 ARG A  32      -6.007 -62.335 -47.566  1.00  0.00           H  
ATOM    487 1HH2 ARG A  32      -6.190 -65.813 -48.168  1.00  0.00           H  
ATOM    488 2HH2 ARG A  32      -6.334 -64.223 -48.961  1.00  0.00           H  
ATOM    489  N   LEU A  33      -5.851 -65.892 -39.071  1.00  0.00           N  
ATOM    490  CA  LEU A  33      -5.454 -65.594 -37.711  1.00  0.00           C  
ATOM    491  C   LEU A  33      -5.515 -66.833 -36.828  1.00  0.00           C  
ATOM    492  O   LEU A  33      -4.675 -67.022 -35.944  1.00  0.00           O  
ATOM    493  CB  LEU A  33      -6.396 -64.522 -37.187  1.00  0.00           C  
ATOM    494  CG  LEU A  33      -6.207 -63.948 -35.806  1.00  0.00           C  
ATOM    495  CD1 LEU A  33      -4.836 -63.321 -35.645  1.00  0.00           C  
ATOM    496  CD2 LEU A  33      -7.269 -62.929 -35.656  1.00  0.00           C  
ATOM    497  H   LEU A  33      -6.720 -65.461 -39.399  1.00  0.00           H  
ATOM    498  HA  LEU A  33      -4.433 -65.226 -37.733  1.00  0.00           H  
ATOM    499 1HB  LEU A  33      -6.360 -63.688 -37.884  1.00  0.00           H  
ATOM    500 2HB  LEU A  33      -7.395 -64.930 -37.221  1.00  0.00           H  
ATOM    501  HG  LEU A  33      -6.315 -64.719 -35.037  1.00  0.00           H  
ATOM    502 1HD1 LEU A  33      -4.754 -62.884 -34.646  1.00  0.00           H  
ATOM    503 2HD1 LEU A  33      -4.066 -64.078 -35.765  1.00  0.00           H  
ATOM    504 3HD1 LEU A  33      -4.700 -62.549 -36.386  1.00  0.00           H  
ATOM    505 1HD2 LEU A  33      -7.163 -62.459 -34.709  1.00  0.00           H  
ATOM    506 2HD2 LEU A  33      -7.153 -62.205 -36.419  1.00  0.00           H  
ATOM    507 3HD2 LEU A  33      -8.248 -63.388 -35.752  1.00  0.00           H  
ATOM    508  N   GLY A  34      -6.533 -67.668 -37.054  1.00  0.00           N  
ATOM    509  CA  GLY A  34      -6.749 -68.863 -36.267  1.00  0.00           C  
ATOM    510  C   GLY A  34      -7.875 -68.676 -35.261  1.00  0.00           C  
ATOM    511  O   GLY A  34      -8.018 -69.480 -34.338  1.00  0.00           O  
ATOM    512  H   GLY A  34      -7.221 -67.459 -37.777  1.00  0.00           H  
ATOM    513 1HA  GLY A  34      -6.990 -69.687 -36.939  1.00  0.00           H  
ATOM    514 2HA  GLY A  34      -5.829 -69.128 -35.748  1.00  0.00           H  
ATOM    515  N   ALA A  35      -8.634 -67.578 -35.397  1.00  0.00           N  
ATOM    516  CA  ALA A  35      -9.749 -67.303 -34.512  1.00  0.00           C  
ATOM    517  C   ALA A  35     -10.881 -68.292 -34.752  1.00  0.00           C  
ATOM    518  O   ALA A  35     -11.577 -68.683 -33.813  1.00  0.00           O  
ATOM    519  CB  ALA A  35     -10.245 -65.892 -34.730  1.00  0.00           C  
ATOM    520  H   ALA A  35      -8.502 -66.966 -36.197  1.00  0.00           H  
ATOM    521  HA  ALA A  35      -9.409 -67.412 -33.482  1.00  0.00           H  
ATOM    522 1HB  ALA A  35     -11.068 -65.696 -34.055  1.00  0.00           H  
ATOM    523 2HB  ALA A  35      -9.434 -65.197 -34.538  1.00  0.00           H  
ATOM    524 3HB  ALA A  35     -10.566 -65.796 -35.733  1.00  0.00           H  
ATOM    525  N   ILE A  36     -11.076 -68.678 -36.022  1.00  0.00           N  
ATOM    526  CA  ILE A  36     -12.166 -69.598 -36.371  1.00  0.00           C  
ATOM    527  C   ILE A  36     -11.679 -70.775 -37.216  1.00  0.00           C  
ATOM    528  O   ILE A  36     -10.630 -70.702 -37.860  1.00  0.00           O  
ATOM    529  CB  ILE A  36     -13.309 -68.848 -37.085  1.00  0.00           C  
ATOM    530  CG1 ILE A  36     -12.836 -68.267 -38.431  1.00  0.00           C  
ATOM    531  CG2 ILE A  36     -13.816 -67.747 -36.171  1.00  0.00           C  
ATOM    532  CD1 ILE A  36     -13.941 -67.639 -39.269  1.00  0.00           C  
ATOM    533  H   ILE A  36     -10.453 -68.302 -36.744  1.00  0.00           H  
ATOM    534  HA  ILE A  36     -12.578 -70.013 -35.452  1.00  0.00           H  
ATOM    535  HB  ILE A  36     -14.120 -69.543 -37.294  1.00  0.00           H  
ATOM    536 1HG1 ILE A  36     -12.076 -67.544 -38.246  1.00  0.00           H  
ATOM    537 2HG1 ILE A  36     -12.401 -69.078 -39.028  1.00  0.00           H  
ATOM    538 1HG2 ILE A  36     -14.621 -67.237 -36.635  1.00  0.00           H  
ATOM    539 2HG2 ILE A  36     -14.165 -68.183 -35.231  1.00  0.00           H  
ATOM    540 3HG2 ILE A  36     -13.027 -67.045 -35.962  1.00  0.00           H  
ATOM    541 1HD1 ILE A  36     -13.508 -67.275 -40.200  1.00  0.00           H  
ATOM    542 2HD1 ILE A  36     -14.700 -68.390 -39.479  1.00  0.00           H  
ATOM    543 3HD1 ILE A  36     -14.394 -66.809 -38.753  1.00  0.00           H  
ATOM    544  N   SER A  37     -12.455 -71.859 -37.238  1.00  0.00           N  
ATOM    545  CA  SER A  37     -12.102 -73.022 -38.050  1.00  0.00           C  
ATOM    546  C   SER A  37     -12.425 -72.778 -39.534  1.00  0.00           C  
ATOM    547  O   SER A  37     -13.208 -71.867 -39.842  1.00  0.00           O  
ATOM    548  CB  SER A  37     -12.878 -74.234 -37.559  1.00  0.00           C  
ATOM    549  OG  SER A  37     -14.243 -74.127 -37.859  1.00  0.00           O  
ATOM    550  H   SER A  37     -13.317 -71.873 -36.679  1.00  0.00           H  
ATOM    551  HA  SER A  37     -11.041 -73.201 -37.910  1.00  0.00           H  
ATOM    552 1HB  SER A  37     -12.486 -75.147 -37.988  1.00  0.00           H  
ATOM    553 2HB  SER A  37     -12.760 -74.313 -36.481  1.00  0.00           H  
ATOM    554  HG  SER A  37     -14.649 -74.914 -37.467  1.00  0.00           H  
ATOM    555  N   PRO A  38     -11.805 -73.533 -40.484  1.00  0.00           N  
ATOM    556  CA  PRO A  38     -12.134 -73.569 -41.908  1.00  0.00           C  
ATOM    557  C   PRO A  38     -13.601 -73.854 -42.175  1.00  0.00           C  
ATOM    558  O   PRO A  38     -14.200 -73.287 -43.091  1.00  0.00           O  
ATOM    559  CB  PRO A  38     -11.260 -74.725 -42.410  1.00  0.00           C  
ATOM    560  CG  PRO A  38     -10.065 -74.733 -41.491  1.00  0.00           C  
ATOM    561  CD  PRO A  38     -10.622 -74.375 -40.130  1.00  0.00           C  
ATOM    562  HA  PRO A  38     -11.846 -72.627 -42.386  1.00  0.00           H  
ATOM    563 1HB  PRO A  38     -11.832 -75.672 -42.375  1.00  0.00           H  
ATOM    564 2HB  PRO A  38     -10.989 -74.558 -43.463  1.00  0.00           H  
ATOM    565 1HG  PRO A  38      -9.600 -75.731 -41.502  1.00  0.00           H  
ATOM    566 2HG  PRO A  38      -9.298 -74.031 -41.849  1.00  0.00           H  
ATOM    567 1HD  PRO A  38     -10.917 -75.293 -39.603  1.00  0.00           H  
ATOM    568 2HD  PRO A  38      -9.855 -73.798 -39.595  1.00  0.00           H  
ATOM    569  N   GLU A  39     -14.211 -74.699 -41.342  1.00  0.00           N  
ATOM    570  CA  GLU A  39     -15.607 -75.020 -41.550  1.00  0.00           C  
ATOM    571  C   GLU A  39     -16.459 -73.816 -41.235  1.00  0.00           C  
ATOM    572  O   GLU A  39     -17.388 -73.494 -41.985  1.00  0.00           O  
ATOM    573  CB  GLU A  39     -15.994 -76.215 -40.680  1.00  0.00           C  
ATOM    574  CG  GLU A  39     -15.295 -77.526 -41.081  1.00  0.00           C  
ATOM    575  CD  GLU A  39     -13.865 -77.590 -40.601  1.00  0.00           C  
ATOM    576  OE1 GLU A  39     -13.500 -76.750 -39.804  1.00  0.00           O  
ATOM    577  OE2 GLU A  39     -13.144 -78.455 -41.027  1.00  0.00           O  
ATOM    578  H   GLU A  39     -13.702 -75.188 -40.602  1.00  0.00           H  
ATOM    579  HA  GLU A  39     -15.753 -75.283 -42.598  1.00  0.00           H  
ATOM    580 1HB  GLU A  39     -15.753 -76.000 -39.639  1.00  0.00           H  
ATOM    581 2HB  GLU A  39     -17.071 -76.374 -40.740  1.00  0.00           H  
ATOM    582 1HG  GLU A  39     -15.847 -78.367 -40.664  1.00  0.00           H  
ATOM    583 2HG  GLU A  39     -15.312 -77.615 -42.167  1.00  0.00           H  
ATOM    584  N   GLN A  40     -16.138 -73.123 -40.147  1.00  0.00           N  
ATOM    585  CA  GLN A  40     -16.895 -71.950 -39.769  1.00  0.00           C  
ATOM    586  C   GLN A  40     -16.755 -70.827 -40.769  1.00  0.00           C  
ATOM    587  O   GLN A  40     -17.740 -70.192 -41.139  1.00  0.00           O  
ATOM    588  CB  GLN A  40     -16.455 -71.446 -38.410  1.00  0.00           C  
ATOM    589  CG  GLN A  40     -16.833 -72.322 -37.235  1.00  0.00           C  
ATOM    590  CD  GLN A  40     -16.190 -71.865 -35.916  1.00  0.00           C  
ATOM    591  OE1 GLN A  40     -14.961 -71.663 -35.786  1.00  0.00           O  
ATOM    592  NE2 GLN A  40     -17.040 -71.684 -34.909  1.00  0.00           N  
ATOM    593  H   GLN A  40     -15.369 -73.457 -39.558  1.00  0.00           H  
ATOM    594  HA  GLN A  40     -17.956 -72.232 -39.725  1.00  0.00           H  
ATOM    595 1HB  GLN A  40     -15.368 -71.345 -38.409  1.00  0.00           H  
ATOM    596 2HB  GLN A  40     -16.865 -70.473 -38.262  1.00  0.00           H  
ATOM    597 1HG  GLN A  40     -17.914 -72.261 -37.113  1.00  0.00           H  
ATOM    598 2HG  GLN A  40     -16.551 -73.346 -37.435  1.00  0.00           H  
ATOM    599 1HE2 GLN A  40     -16.701 -71.377 -34.015  1.00  0.00           H  
ATOM    600 2HE2 GLN A  40     -18.019 -71.851 -35.037  1.00  0.00           H  
ATOM    601  N   ALA A  41     -15.521 -70.608 -41.250  1.00  0.00           N  
ATOM    602  CA  ALA A  41     -15.315 -69.531 -42.194  1.00  0.00           C  
ATOM    603  C   ALA A  41     -16.044 -69.783 -43.500  1.00  0.00           C  
ATOM    604  O   ALA A  41     -16.708 -68.880 -44.029  1.00  0.00           O  
ATOM    605  CB  ALA A  41     -13.835 -69.372 -42.465  1.00  0.00           C  
ATOM    606  H   ALA A  41     -14.728 -71.157 -40.903  1.00  0.00           H  
ATOM    607  HA  ALA A  41     -15.703 -68.623 -41.758  1.00  0.00           H  
ATOM    608 1HB  ALA A  41     -13.678 -68.543 -43.145  1.00  0.00           H  
ATOM    609 2HB  ALA A  41     -13.308 -69.187 -41.543  1.00  0.00           H  
ATOM    610 3HB  ALA A  41     -13.462 -70.293 -42.909  1.00  0.00           H  
ATOM    611  N   ASP A  42     -16.025 -71.033 -43.981  1.00  0.00           N  
ATOM    612  CA  ASP A  42     -16.649 -71.317 -45.255  1.00  0.00           C  
ATOM    613  C   ASP A  42     -18.157 -71.320 -45.123  1.00  0.00           C  
ATOM    614  O   ASP A  42     -18.853 -70.819 -46.013  1.00  0.00           O  
ATOM    615  CB  ASP A  42     -16.196 -72.678 -45.800  1.00  0.00           C  
ATOM    616  CG  ASP A  42     -14.680 -72.775 -46.230  1.00  0.00           C  
ATOM    617  OD1 ASP A  42     -13.978 -71.775 -46.290  1.00  0.00           O  
ATOM    618  OD2 ASP A  42     -14.256 -73.887 -46.535  1.00  0.00           O  
ATOM    619  H   ASP A  42     -15.485 -71.774 -43.519  1.00  0.00           H  
ATOM    620  HA  ASP A  42     -16.367 -70.542 -45.964  1.00  0.00           H  
ATOM    621 1HB  ASP A  42     -16.372 -73.433 -45.027  1.00  0.00           H  
ATOM    622 2HB  ASP A  42     -16.816 -72.943 -46.655  1.00  0.00           H  
ATOM    623  N   GLU A  43     -18.690 -71.845 -44.018  1.00  0.00           N  
ATOM    624  CA  GLU A  43     -20.130 -71.905 -43.873  1.00  0.00           C  
ATOM    625  C   GLU A  43     -20.720 -70.524 -43.727  1.00  0.00           C  
ATOM    626  O   GLU A  43     -21.729 -70.209 -44.357  1.00  0.00           O  
ATOM    627  CB  GLU A  43     -20.516 -72.768 -42.672  1.00  0.00           C  
ATOM    628  CG  GLU A  43     -22.034 -72.879 -42.370  1.00  0.00           C  
ATOM    629  CD  GLU A  43     -22.863 -73.552 -43.444  1.00  0.00           C  
ATOM    630  OE1 GLU A  43     -22.304 -74.228 -44.278  1.00  0.00           O  
ATOM    631  OE2 GLU A  43     -24.074 -73.404 -43.405  1.00  0.00           O  
ATOM    632  H   GLU A  43     -18.102 -72.263 -43.285  1.00  0.00           H  
ATOM    633  HA  GLU A  43     -20.545 -72.358 -44.777  1.00  0.00           H  
ATOM    634 1HB  GLU A  43     -20.129 -73.777 -42.816  1.00  0.00           H  
ATOM    635 2HB  GLU A  43     -20.026 -72.365 -41.780  1.00  0.00           H  
ATOM    636 1HG  GLU A  43     -22.154 -73.435 -41.442  1.00  0.00           H  
ATOM    637 2HG  GLU A  43     -22.416 -71.877 -42.200  1.00  0.00           H  
ATOM    638  N   LEU A  44     -20.091 -69.662 -42.933  1.00  0.00           N  
ATOM    639  CA  LEU A  44     -20.699 -68.369 -42.788  1.00  0.00           C  
ATOM    640  C   LEU A  44     -20.607 -67.554 -44.063  1.00  0.00           C  
ATOM    641  O   LEU A  44     -21.561 -66.856 -44.394  1.00  0.00           O  
ATOM    642  CB  LEU A  44     -20.106 -67.628 -41.601  1.00  0.00           C  
ATOM    643  CG  LEU A  44     -20.437 -68.190 -40.198  1.00  0.00           C  
ATOM    644  CD1 LEU A  44     -19.643 -67.448 -39.220  1.00  0.00           C  
ATOM    645  CD2 LEU A  44     -21.918 -68.043 -39.867  1.00  0.00           C  
ATOM    646  H   LEU A  44     -19.241 -69.907 -42.415  1.00  0.00           H  
ATOM    647  HA  LEU A  44     -21.754 -68.521 -42.597  1.00  0.00           H  
ATOM    648 1HB  LEU A  44     -19.026 -67.678 -41.697  1.00  0.00           H  
ATOM    649 2HB  LEU A  44     -20.417 -66.587 -41.639  1.00  0.00           H  
ATOM    650  HG  LEU A  44     -20.156 -69.243 -40.147  1.00  0.00           H  
ATOM    651 1HD1 LEU A  44     -19.860 -67.830 -38.239  1.00  0.00           H  
ATOM    652 2HD1 LEU A  44     -18.597 -67.589 -39.455  1.00  0.00           H  
ATOM    653 3HD1 LEU A  44     -19.897 -66.392 -39.260  1.00  0.00           H  
ATOM    654 1HD2 LEU A  44     -22.099 -68.435 -38.867  1.00  0.00           H  
ATOM    655 2HD2 LEU A  44     -22.205 -66.992 -39.905  1.00  0.00           H  
ATOM    656 3HD2 LEU A  44     -22.504 -68.597 -40.560  1.00  0.00           H  
ATOM    657  N   ALA A  45     -19.491 -67.629 -44.802  1.00  0.00           N  
ATOM    658  CA  ALA A  45     -19.402 -66.853 -46.031  1.00  0.00           C  
ATOM    659  C   ALA A  45     -20.441 -67.334 -47.054  1.00  0.00           C  
ATOM    660  O   ALA A  45     -21.014 -66.528 -47.803  1.00  0.00           O  
ATOM    661  CB  ALA A  45     -18.010 -66.937 -46.588  1.00  0.00           C  
ATOM    662  H   ALA A  45     -18.686 -68.194 -44.504  1.00  0.00           H  
ATOM    663  HA  ALA A  45     -19.624 -65.814 -45.789  1.00  0.00           H  
ATOM    664 1HB  ALA A  45     -17.931 -66.332 -47.482  1.00  0.00           H  
ATOM    665 2HB  ALA A  45     -17.310 -66.576 -45.845  1.00  0.00           H  
ATOM    666 3HB  ALA A  45     -17.794 -67.981 -46.818  1.00  0.00           H  
ATOM    667  N   ARG A  46     -20.702 -68.650 -47.078  1.00  0.00           N  
ATOM    668  CA  ARG A  46     -21.699 -69.206 -47.980  1.00  0.00           C  
ATOM    669  C   ARG A  46     -23.103 -68.733 -47.583  1.00  0.00           C  
ATOM    670  O   ARG A  46     -23.925 -68.448 -48.465  1.00  0.00           O  
ATOM    671  CB  ARG A  46     -21.608 -70.722 -47.983  1.00  0.00           C  
ATOM    672  CG  ARG A  46     -20.362 -71.287 -48.691  1.00  0.00           C  
ATOM    673  CD  ARG A  46     -20.222 -72.762 -48.469  1.00  0.00           C  
ATOM    674  NE  ARG A  46     -19.014 -73.311 -49.106  1.00  0.00           N  
ATOM    675  CZ  ARG A  46     -18.442 -74.509 -48.810  1.00  0.00           C  
ATOM    676  NH1 ARG A  46     -18.963 -75.300 -47.885  1.00  0.00           N  
ATOM    677  NH2 ARG A  46     -17.345 -74.881 -49.453  1.00  0.00           N  
ATOM    678  H   ARG A  46     -20.155 -69.291 -46.491  1.00  0.00           H  
ATOM    679  HA  ARG A  46     -21.484 -68.853 -48.988  1.00  0.00           H  
ATOM    680 1HB  ARG A  46     -21.587 -71.078 -46.950  1.00  0.00           H  
ATOM    681 2HB  ARG A  46     -22.491 -71.144 -48.457  1.00  0.00           H  
ATOM    682 1HG  ARG A  46     -20.457 -71.122 -49.765  1.00  0.00           H  
ATOM    683 2HG  ARG A  46     -19.462 -70.788 -48.348  1.00  0.00           H  
ATOM    684 1HD  ARG A  46     -20.156 -72.941 -47.396  1.00  0.00           H  
ATOM    685 2HD  ARG A  46     -21.090 -73.276 -48.877  1.00  0.00           H  
ATOM    686  HE  ARG A  46     -18.574 -72.751 -49.860  1.00  0.00           H  
ATOM    687 1HH1 ARG A  46     -19.798 -75.024 -47.388  1.00  0.00           H  
ATOM    688 2HH1 ARG A  46     -18.523 -76.184 -47.673  1.00  0.00           H  
ATOM    689 1HH2 ARG A  46     -16.928 -74.247 -50.161  1.00  0.00           H  
ATOM    690 2HH2 ARG A  46     -16.902 -75.760 -49.247  1.00  0.00           H  
ATOM    691  N   ARG A  47     -23.365 -68.607 -46.268  1.00  0.00           N  
ATOM    692  CA  ARG A  47     -24.650 -68.104 -45.787  1.00  0.00           C  
ATOM    693  C   ARG A  47     -24.820 -66.635 -46.176  1.00  0.00           C  
ATOM    694  O   ARG A  47     -25.939 -66.200 -46.470  1.00  0.00           O  
ATOM    695  CB  ARG A  47     -24.792 -68.230 -44.280  1.00  0.00           C  
ATOM    696  CG  ARG A  47     -24.946 -69.643 -43.748  1.00  0.00           C  
ATOM    697  CD  ARG A  47     -25.027 -69.634 -42.282  1.00  0.00           C  
ATOM    698  NE  ARG A  47     -25.040 -70.969 -41.704  1.00  0.00           N  
ATOM    699  CZ  ARG A  47     -25.115 -71.229 -40.380  1.00  0.00           C  
ATOM    700  NH1 ARG A  47     -25.212 -70.241 -39.501  1.00  0.00           N  
ATOM    701  NH2 ARG A  47     -25.092 -72.483 -39.963  1.00  0.00           N  
ATOM    702  H   ARG A  47     -22.664 -68.939 -45.593  1.00  0.00           H  
ATOM    703  HA  ARG A  47     -25.447 -68.684 -46.256  1.00  0.00           H  
ATOM    704 1HB  ARG A  47     -23.917 -67.794 -43.804  1.00  0.00           H  
ATOM    705 2HB  ARG A  47     -25.658 -67.659 -43.951  1.00  0.00           H  
ATOM    706 1HG  ARG A  47     -25.866 -70.076 -44.136  1.00  0.00           H  
ATOM    707 2HG  ARG A  47     -24.112 -70.262 -44.043  1.00  0.00           H  
ATOM    708 1HD  ARG A  47     -24.171 -69.110 -41.907  1.00  0.00           H  
ATOM    709 2HD  ARG A  47     -25.935 -69.118 -41.978  1.00  0.00           H  
ATOM    710  HE  ARG A  47     -24.935 -71.781 -42.344  1.00  0.00           H  
ATOM    711 1HH1 ARG A  47     -25.232 -69.282 -39.812  1.00  0.00           H  
ATOM    712 2HH1 ARG A  47     -25.269 -70.445 -38.512  1.00  0.00           H  
ATOM    713 1HH2 ARG A  47     -25.022 -73.239 -40.642  1.00  0.00           H  
ATOM    714 2HH2 ARG A  47     -25.148 -72.694 -38.978  1.00  0.00           H  
ATOM    715  N   ILE A  48     -23.717 -65.873 -46.199  1.00  0.00           N  
ATOM    716  CA  ILE A  48     -23.812 -64.480 -46.605  1.00  0.00           C  
ATOM    717  C   ILE A  48     -24.265 -64.450 -48.058  1.00  0.00           C  
ATOM    718  O   ILE A  48     -25.132 -63.647 -48.413  1.00  0.00           O  
ATOM    719  CB  ILE A  48     -22.473 -63.709 -46.473  1.00  0.00           C  
ATOM    720  CG1 ILE A  48     -21.977 -63.594 -44.976  1.00  0.00           C  
ATOM    721  CG2 ILE A  48     -22.624 -62.333 -47.095  1.00  0.00           C  
ATOM    722  CD1 ILE A  48     -22.853 -62.835 -44.027  1.00  0.00           C  
ATOM    723  H   ILE A  48     -22.836 -66.278 -45.867  1.00  0.00           H  
ATOM    724  HA  ILE A  48     -24.574 -63.987 -46.007  1.00  0.00           H  
ATOM    725  HB  ILE A  48     -21.701 -64.250 -47.002  1.00  0.00           H  
ATOM    726 1HG1 ILE A  48     -21.877 -64.572 -44.585  1.00  0.00           H  
ATOM    727 2HG1 ILE A  48     -20.995 -63.120 -44.972  1.00  0.00           H  
ATOM    728 1HG2 ILE A  48     -21.674 -61.809 -47.013  1.00  0.00           H  
ATOM    729 2HG2 ILE A  48     -22.893 -62.409 -48.144  1.00  0.00           H  
ATOM    730 3HG2 ILE A  48     -23.394 -61.771 -46.575  1.00  0.00           H  
ATOM    731 1HD1 ILE A  48     -22.397 -62.839 -43.036  1.00  0.00           H  
ATOM    732 2HD1 ILE A  48     -22.948 -61.810 -44.354  1.00  0.00           H  
ATOM    733 3HD1 ILE A  48     -23.834 -63.293 -43.962  1.00  0.00           H  
ATOM    734  N   LYS A  49     -23.682 -65.303 -48.916  1.00  0.00           N  
ATOM    735  CA  LYS A  49     -24.123 -65.307 -50.304  1.00  0.00           C  
ATOM    736  C   LYS A  49     -25.598 -65.666 -50.409  1.00  0.00           C  
ATOM    737  O   LYS A  49     -26.346 -65.012 -51.141  1.00  0.00           O  
ATOM    738  CB  LYS A  49     -23.305 -66.252 -51.181  1.00  0.00           C  
ATOM    739  CG  LYS A  49     -23.733 -66.222 -52.673  1.00  0.00           C  
ATOM    740  CD  LYS A  49     -22.846 -67.104 -53.557  1.00  0.00           C  
ATOM    741  CE  LYS A  49     -23.112 -66.906 -55.073  1.00  0.00           C  
ATOM    742  NZ  LYS A  49     -24.474 -67.366 -55.537  1.00  0.00           N  
ATOM    743  H   LYS A  49     -22.913 -65.901 -48.589  1.00  0.00           H  
ATOM    744  HA  LYS A  49     -24.004 -64.311 -50.699  1.00  0.00           H  
ATOM    745 1HB  LYS A  49     -22.265 -65.956 -51.128  1.00  0.00           H  
ATOM    746 2HB  LYS A  49     -23.383 -67.273 -50.806  1.00  0.00           H  
ATOM    747 1HG  LYS A  49     -24.766 -66.566 -52.763  1.00  0.00           H  
ATOM    748 2HG  LYS A  49     -23.693 -65.204 -53.024  1.00  0.00           H  
ATOM    749 1HD  LYS A  49     -21.812 -66.852 -53.375  1.00  0.00           H  
ATOM    750 2HD  LYS A  49     -22.997 -68.150 -53.299  1.00  0.00           H  
ATOM    751 1HE  LYS A  49     -23.004 -65.861 -55.301  1.00  0.00           H  
ATOM    752 2HE  LYS A  49     -22.355 -67.461 -55.623  1.00  0.00           H  
ATOM    753 1HZ  LYS A  49     -24.554 -67.198 -56.526  1.00  0.00           H  
ATOM    754 2HZ  LYS A  49     -24.588 -68.345 -55.353  1.00  0.00           H  
ATOM    755 3HZ  LYS A  49     -25.248 -66.855 -55.079  1.00  0.00           H  
ATOM    756  N   GLU A  50     -26.054 -66.669 -49.655  1.00  0.00           N  
ATOM    757  CA  GLU A  50     -27.459 -67.036 -49.754  1.00  0.00           C  
ATOM    758  C   GLU A  50     -28.350 -65.841 -49.423  1.00  0.00           C  
ATOM    759  O   GLU A  50     -29.333 -65.596 -50.134  1.00  0.00           O  
ATOM    760  CB  GLU A  50     -27.796 -68.210 -48.832  1.00  0.00           C  
ATOM    761  CG  GLU A  50     -29.246 -68.701 -48.956  1.00  0.00           C  
ATOM    762  CD  GLU A  50     -29.551 -69.907 -48.101  1.00  0.00           C  
ATOM    763  OE1 GLU A  50     -28.692 -70.320 -47.370  1.00  0.00           O  
ATOM    764  OE2 GLU A  50     -30.643 -70.439 -48.209  1.00  0.00           O  
ATOM    765  H   GLU A  50     -25.403 -67.208 -49.071  1.00  0.00           H  
ATOM    766  HA  GLU A  50     -27.661 -67.338 -50.781  1.00  0.00           H  
ATOM    767 1HB  GLU A  50     -27.126 -69.043 -49.045  1.00  0.00           H  
ATOM    768 2HB  GLU A  50     -27.626 -67.913 -47.796  1.00  0.00           H  
ATOM    769 1HG  GLU A  50     -29.910 -67.892 -48.656  1.00  0.00           H  
ATOM    770 2HG  GLU A  50     -29.450 -68.932 -49.999  1.00  0.00           H  
ATOM    771  N   ARG A  51     -27.987 -65.084 -48.379  1.00  0.00           N  
ATOM    772  CA  ARG A  51     -28.726 -63.893 -47.978  1.00  0.00           C  
ATOM    773  C   ARG A  51     -28.713 -62.815 -49.069  1.00  0.00           C  
ATOM    774  O   ARG A  51     -29.686 -62.077 -49.218  1.00  0.00           O  
ATOM    775  CB  ARG A  51     -28.181 -63.309 -46.685  1.00  0.00           C  
ATOM    776  CG  ARG A  51     -29.004 -62.139 -46.117  1.00  0.00           C  
ATOM    777  CD  ARG A  51     -28.528 -61.718 -44.780  1.00  0.00           C  
ATOM    778  NE  ARG A  51     -27.207 -61.116 -44.852  1.00  0.00           N  
ATOM    779  CZ  ARG A  51     -26.378 -60.903 -43.806  1.00  0.00           C  
ATOM    780  NH1 ARG A  51     -26.733 -61.256 -42.585  1.00  0.00           N  
ATOM    781  NH2 ARG A  51     -25.210 -60.335 -44.024  1.00  0.00           N  
ATOM    782  H   ARG A  51     -27.183 -65.389 -47.813  1.00  0.00           H  
ATOM    783  HA  ARG A  51     -29.762 -64.185 -47.805  1.00  0.00           H  
ATOM    784 1HB  ARG A  51     -28.126 -64.091 -45.929  1.00  0.00           H  
ATOM    785 2HB  ARG A  51     -27.162 -62.955 -46.856  1.00  0.00           H  
ATOM    786 1HG  ARG A  51     -28.918 -61.279 -46.784  1.00  0.00           H  
ATOM    787 2HG  ARG A  51     -30.052 -62.432 -46.041  1.00  0.00           H  
ATOM    788 1HD  ARG A  51     -29.219 -60.983 -44.362  1.00  0.00           H  
ATOM    789 2HD  ARG A  51     -28.479 -62.590 -44.131  1.00  0.00           H  
ATOM    790  HE  ARG A  51     -26.885 -60.838 -45.770  1.00  0.00           H  
ATOM    791 1HH1 ARG A  51     -27.628 -61.688 -42.423  1.00  0.00           H  
ATOM    792 2HH1 ARG A  51     -26.113 -61.090 -41.800  1.00  0.00           H  
ATOM    793 1HH2 ARG A  51     -24.955 -60.058 -44.958  1.00  0.00           H  
ATOM    794 2HH2 ARG A  51     -24.537 -60.173 -43.254  1.00  0.00           H  
ATOM    795  N   LEU A  52     -27.595 -62.681 -49.794  1.00  0.00           N  
ATOM    796  CA  LEU A  52     -27.501 -61.693 -50.867  1.00  0.00           C  
ATOM    797  C   LEU A  52     -28.420 -62.052 -52.028  1.00  0.00           C  
ATOM    798  O   LEU A  52     -29.037 -61.173 -52.635  1.00  0.00           O  
ATOM    799  CB  LEU A  52     -26.062 -61.618 -51.414  1.00  0.00           C  
ATOM    800  CG  LEU A  52     -24.988 -61.049 -50.484  1.00  0.00           C  
ATOM    801  CD1 LEU A  52     -23.623 -61.259 -51.097  1.00  0.00           C  
ATOM    802  CD2 LEU A  52     -25.212 -59.618 -50.277  1.00  0.00           C  
ATOM    803  H   LEU A  52     -26.793 -63.280 -49.575  1.00  0.00           H  
ATOM    804  HA  LEU A  52     -27.817 -60.730 -50.479  1.00  0.00           H  
ATOM    805 1HB  LEU A  52     -25.757 -62.621 -51.695  1.00  0.00           H  
ATOM    806 2HB  LEU A  52     -26.076 -61.011 -52.318  1.00  0.00           H  
ATOM    807  HG  LEU A  52     -25.023 -61.551 -49.533  1.00  0.00           H  
ATOM    808 1HD1 LEU A  52     -22.871 -60.856 -50.432  1.00  0.00           H  
ATOM    809 2HD1 LEU A  52     -23.438 -62.298 -51.242  1.00  0.00           H  
ATOM    810 3HD1 LEU A  52     -23.587 -60.754 -52.055  1.00  0.00           H  
ATOM    811 1HD2 LEU A  52     -24.452 -59.266 -49.637  1.00  0.00           H  
ATOM    812 2HD2 LEU A  52     -25.167 -59.091 -51.225  1.00  0.00           H  
ATOM    813 3HD2 LEU A  52     -26.174 -59.430 -49.809  1.00  0.00           H  
ATOM    814  N   ASP A  53     -28.514 -63.348 -52.325  1.00  0.00           N  
ATOM    815  CA  ASP A  53     -29.342 -63.844 -53.420  1.00  0.00           C  
ATOM    816  C   ASP A  53     -30.849 -63.901 -53.134  1.00  0.00           C  
ATOM    817  O   ASP A  53     -31.654 -63.703 -54.048  1.00  0.00           O  
ATOM    818  CB  ASP A  53     -28.868 -65.234 -53.842  1.00  0.00           C  
ATOM    819  CG  ASP A  53     -27.519 -65.225 -54.573  1.00  0.00           C  
ATOM    820  OD1 ASP A  53     -27.124 -64.189 -55.063  1.00  0.00           O  
ATOM    821  OD2 ASP A  53     -26.900 -66.275 -54.654  1.00  0.00           O  
ATOM    822  H   ASP A  53     -27.917 -63.998 -51.801  1.00  0.00           H  
ATOM    823  HA  ASP A  53     -29.197 -63.174 -54.265  1.00  0.00           H  
ATOM    824 1HB  ASP A  53     -28.770 -65.856 -52.945  1.00  0.00           H  
ATOM    825 2HB  ASP A  53     -29.620 -65.696 -54.479  1.00  0.00           H  
ATOM    826  N   LYS A  54     -31.232 -64.185 -51.889  1.00  0.00           N  
ATOM    827  CA  LYS A  54     -32.644 -64.312 -51.529  1.00  0.00           C  
ATOM    828  C   LYS A  54     -33.207 -63.087 -50.810  1.00  0.00           C  
ATOM    829  O   LYS A  54     -33.320 -63.107 -49.583  1.00  0.00           O  
ATOM    830  OXT LYS A  54     -33.955 -62.354 -51.457  1.00  0.00           O  
ATOM    831  CB  LYS A  54     -32.847 -65.545 -50.659  1.00  0.00           C  
ATOM    832  CG  LYS A  54     -32.563 -66.844 -51.371  1.00  0.00           C  
ATOM    833  CD  LYS A  54     -32.792 -68.033 -50.459  1.00  0.00           C  
ATOM    834  CE  LYS A  54     -32.509 -69.343 -51.174  1.00  0.00           C  
ATOM    835  NZ  LYS A  54     -32.644 -70.510 -50.264  1.00  0.00           N  
ATOM    836  H   LYS A  54     -30.517 -64.381 -51.183  1.00  0.00           H  
ATOM    837  HA  LYS A  54     -33.216 -64.442 -52.447  1.00  0.00           H  
ATOM    838 1HB  LYS A  54     -32.180 -65.486 -49.794  1.00  0.00           H  
ATOM    839 2HB  LYS A  54     -33.870 -65.568 -50.290  1.00  0.00           H  
ATOM    840 1HG  LYS A  54     -33.199 -66.921 -52.251  1.00  0.00           H  
ATOM    841 2HG  LYS A  54     -31.520 -66.842 -51.694  1.00  0.00           H  
ATOM    842 1HD  LYS A  54     -32.142 -67.953 -49.588  1.00  0.00           H  
ATOM    843 2HD  LYS A  54     -33.825 -68.031 -50.117  1.00  0.00           H  
ATOM    844 1HE  LYS A  54     -33.210 -69.455 -51.997  1.00  0.00           H  
ATOM    845 2HE  LYS A  54     -31.494 -69.323 -51.573  1.00  0.00           H  
ATOM    846 1HZ  LYS A  54     -32.449 -71.359 -50.767  1.00  0.00           H  
ATOM    847 2HZ  LYS A  54     -31.961 -70.415 -49.489  1.00  0.00           H  
ATOM    848 3HZ  LYS A  54     -33.576 -70.551 -49.887  1.00  0.00           H  
TER                                                                             
ATOM    850  N   PRO B  55     -16.592 -66.582 -22.332  1.00  0.00           N  
ATOM    851  CA  PRO B  55     -15.913 -65.837 -23.360  1.00  0.00           C  
ATOM    852  C   PRO B  55     -16.735 -65.622 -24.588  1.00  0.00           C  
ATOM    853  O   PRO B  55     -17.696 -66.351 -24.840  1.00  0.00           O  
ATOM    854  CB  PRO B  55     -14.708 -66.728 -23.657  1.00  0.00           C  
ATOM    855  CG  PRO B  55     -15.236 -68.117 -23.492  1.00  0.00           C  
ATOM    856  CD  PRO B  55     -16.254 -68.017 -22.375  1.00  0.00           C  
ATOM    857  HA  PRO B  55     -15.582 -64.870 -22.949  1.00  0.00           H  
ATOM    858 1HB  PRO B  55     -14.327 -66.529 -24.669  1.00  0.00           H  
ATOM    859 2HB  PRO B  55     -13.889 -66.499 -22.958  1.00  0.00           H  
ATOM    860 1HG  PRO B  55     -15.685 -68.464 -24.438  1.00  0.00           H  
ATOM    861 2HG  PRO B  55     -14.416 -68.811 -23.258  1.00  0.00           H  
ATOM    862 1HD  PRO B  55     -17.154 -68.600 -22.622  1.00  0.00           H  
ATOM    863 2HD  PRO B  55     -15.817 -68.330 -21.415  1.00  0.00           H  
ATOM    864 1H   PRO B  55     -17.685 -66.702 -22.657  1.00  0.00           H  
ATOM    865 2H   PRO B  55     -16.661 -66.340 -21.428  1.00  0.00           H  
ATOM    866  N   CYS B  56     -16.318 -64.614 -25.359  1.00  0.00           N  
ATOM    867  CA  CYS B  56     -16.928 -64.225 -26.623  1.00  0.00           C  
ATOM    868  C   CYS B  56     -15.954 -64.198 -27.825  1.00  0.00           C  
ATOM    869  O   CYS B  56     -15.512 -63.120 -28.251  1.00  0.00           O  
ATOM    870  CB  CYS B  56     -17.582 -62.867 -26.483  1.00  0.00           C  
ATOM    871  SG  CYS B  56     -18.955 -62.865 -25.337  1.00  0.00           S  
ATOM    872  H   CYS B  56     -15.530 -64.070 -25.032  1.00  0.00           H  
ATOM    873  HA  CYS B  56     -17.718 -64.949 -26.844  1.00  0.00           H  
ATOM    874 1HB  CYS B  56     -16.845 -62.141 -26.131  1.00  0.00           H  
ATOM    875 2HB  CYS B  56     -17.935 -62.535 -27.455  1.00  0.00           H  
ATOM    876  N   PRO B  57     -15.548 -65.364 -28.350  1.00  0.00           N  
ATOM    877  CA  PRO B  57     -14.702 -65.608 -29.504  1.00  0.00           C  
ATOM    878  C   PRO B  57     -15.273 -65.042 -30.792  1.00  0.00           C  
ATOM    879  O   PRO B  57     -16.478 -64.785 -30.892  1.00  0.00           O  
ATOM    880  CB  PRO B  57     -14.687 -67.138 -29.626  1.00  0.00           C  
ATOM    881  CG  PRO B  57     -15.001 -67.643 -28.276  1.00  0.00           C  
ATOM    882  CD  PRO B  57     -15.922 -66.644 -27.676  1.00  0.00           C  
ATOM    883  HA  PRO B  57     -13.696 -65.219 -29.311  1.00  0.00           H  
ATOM    884 1HB  PRO B  57     -15.417 -67.456 -30.393  1.00  0.00           H  
ATOM    885 2HB  PRO B  57     -13.700 -67.474 -29.984  1.00  0.00           H  
ATOM    886 1HG  PRO B  57     -15.469 -68.639 -28.350  1.00  0.00           H  
ATOM    887 2HG  PRO B  57     -14.081 -67.770 -27.694  1.00  0.00           H  
ATOM    888 1HD  PRO B  57     -16.962 -66.911 -27.807  1.00  0.00           H  
ATOM    889 2HD  PRO B  57     -15.628 -66.659 -26.670  1.00  0.00           H  
ATOM    890  N   TYR B  58     -14.412 -64.853 -31.790  1.00  0.00           N  
ATOM    891  CA  TYR B  58     -14.940 -64.391 -33.051  1.00  0.00           C  
ATOM    892  C   TYR B  58     -16.031 -65.359 -33.518  1.00  0.00           C  
ATOM    893  O   TYR B  58     -15.846 -66.576 -33.502  1.00  0.00           O  
ATOM    894  CB  TYR B  58     -13.853 -64.146 -34.108  1.00  0.00           C  
ATOM    895  CG  TYR B  58     -14.459 -63.498 -35.328  1.00  0.00           C  
ATOM    896  CD1 TYR B  58     -15.016 -62.260 -35.165  1.00  0.00           C  
ATOM    897  CD2 TYR B  58     -14.483 -64.088 -36.571  1.00  0.00           C  
ATOM    898  CE1 TYR B  58     -15.631 -61.645 -36.166  1.00  0.00           C  
ATOM    899  CE2 TYR B  58     -15.105 -63.428 -37.620  1.00  0.00           C  
ATOM    900  CZ  TYR B  58     -15.704 -62.210 -37.382  1.00  0.00           C  
ATOM    901  OH  TYR B  58     -16.387 -61.548 -38.358  1.00  0.00           O  
ATOM    902  H   TYR B  58     -13.428 -65.042 -31.680  1.00  0.00           H  
ATOM    903  HA  TYR B  58     -15.411 -63.426 -32.894  1.00  0.00           H  
ATOM    904 1HB  TYR B  58     -13.093 -63.487 -33.713  1.00  0.00           H  
ATOM    905 2HB  TYR B  58     -13.392 -65.085 -34.398  1.00  0.00           H  
ATOM    906  HD1 TYR B  58     -14.988 -61.772 -34.216  1.00  0.00           H  
ATOM    907  HD2 TYR B  58     -14.042 -65.049 -36.729  1.00  0.00           H  
ATOM    908  HE1 TYR B  58     -16.072 -60.694 -35.990  1.00  0.00           H  
ATOM    909  HE2 TYR B  58     -15.150 -63.876 -38.604  1.00  0.00           H  
ATOM    910  HH  TYR B  58     -16.262 -61.996 -39.208  1.00  0.00           H  
ATOM    911  N   ILE B  59     -17.167 -64.753 -33.894  1.00  0.00           N  
ATOM    912  CA  ILE B  59     -18.463 -65.296 -34.344  1.00  0.00           C  
ATOM    913  C   ILE B  59     -19.264 -66.113 -33.310  1.00  0.00           C  
ATOM    914  O   ILE B  59     -20.302 -66.701 -33.645  1.00  0.00           O  
ATOM    915  CB  ILE B  59     -18.418 -66.106 -35.686  1.00  0.00           C  
ATOM    916  CG1 ILE B  59     -17.503 -67.339 -35.589  1.00  0.00           C  
ATOM    917  CG2 ILE B  59     -17.973 -65.187 -36.755  1.00  0.00           C  
ATOM    918  CD1 ILE B  59     -17.546 -68.347 -36.668  1.00  0.00           C  
ATOM    919  H   ILE B  59     -17.122 -63.749 -33.854  1.00  0.00           H  
ATOM    920  HA  ILE B  59     -19.089 -64.436 -34.588  1.00  0.00           H  
ATOM    921  HB  ILE B  59     -19.416 -66.469 -35.922  1.00  0.00           H  
ATOM    922 1HG1 ILE B  59     -16.520 -66.994 -35.613  1.00  0.00           H  
ATOM    923 2HG1 ILE B  59     -17.700 -67.844 -34.643  1.00  0.00           H  
ATOM    924 1HG2 ILE B  59     -17.943 -65.690 -37.705  1.00  0.00           H  
ATOM    925 2HG2 ILE B  59     -18.651 -64.337 -36.820  1.00  0.00           H  
ATOM    926 3HG2 ILE B  59     -17.022 -64.861 -36.496  1.00  0.00           H  
ATOM    927 1HD1 ILE B  59     -16.816 -69.104 -36.429  1.00  0.00           H  
ATOM    928 2HD1 ILE B  59     -18.533 -68.795 -36.711  1.00  0.00           H  
ATOM    929 3HD1 ILE B  59     -17.291 -67.900 -37.613  1.00  0.00           H  
ATOM    930  N   TRP B  60     -18.883 -66.072 -32.039  1.00  0.00           N  
ATOM    931  CA  TRP B  60     -19.716 -66.747 -31.047  1.00  0.00           C  
ATOM    932  C   TRP B  60     -20.895 -65.865 -30.598  1.00  0.00           C  
ATOM    933  O   TRP B  60     -20.817 -65.147 -29.604  1.00  0.00           O  
ATOM    934  CB  TRP B  60     -18.848 -67.093 -29.850  1.00  0.00           C  
ATOM    935  CG  TRP B  60     -19.510 -67.913 -28.823  1.00  0.00           C  
ATOM    936  CD1 TRP B  60     -20.020 -67.478 -27.642  1.00  0.00           C  
ATOM    937  CD2 TRP B  60     -19.739 -69.333 -28.861  1.00  0.00           C  
ATOM    938  NE1 TRP B  60     -20.551 -68.527 -26.946  1.00  0.00           N  
ATOM    939  CE2 TRP B  60     -20.388 -69.671 -27.675  1.00  0.00           C  
ATOM    940  CE3 TRP B  60     -19.450 -70.333 -29.795  1.00  0.00           C  
ATOM    941  CZ2 TRP B  60     -20.758 -70.970 -27.388  1.00  0.00           C  
ATOM    942  CZ3 TRP B  60     -19.820 -71.637 -29.507  1.00  0.00           C  
ATOM    943  CH2 TRP B  60     -20.457 -71.948 -28.334  1.00  0.00           C  
ATOM    944  H   TRP B  60     -18.030 -65.588 -31.756  1.00  0.00           H  
ATOM    945  HA  TRP B  60     -20.120 -67.652 -31.502  1.00  0.00           H  
ATOM    946 1HB  TRP B  60     -17.958 -67.616 -30.193  1.00  0.00           H  
ATOM    947 2HB  TRP B  60     -18.513 -66.161 -29.387  1.00  0.00           H  
ATOM    948  HD1 TRP B  60     -20.005 -66.445 -27.304  1.00  0.00           H  
ATOM    949  HE1 TRP B  60     -20.987 -68.459 -26.038  1.00  0.00           H  
ATOM    950  HE3 TRP B  60     -18.943 -70.095 -30.729  1.00  0.00           H  
ATOM    951  HZ2 TRP B  60     -21.265 -71.236 -26.460  1.00  0.00           H  
ATOM    952  HZ3 TRP B  60     -19.594 -72.412 -30.238  1.00  0.00           H  
ATOM    953  HH2 TRP B  60     -20.734 -72.983 -28.138  1.00  0.00           H  
ATOM    954  N   SER B  61     -21.975 -65.904 -31.365  1.00  0.00           N  
ATOM    955  CA  SER B  61     -23.185 -65.102 -31.087  1.00  0.00           C  
ATOM    956  C   SER B  61     -22.926 -63.633 -30.818  1.00  0.00           C  
ATOM    957  O   SER B  61     -23.382 -63.074 -29.812  1.00  0.00           O  
ATOM    958  CB  SER B  61     -23.955 -65.711 -29.926  1.00  0.00           C  
ATOM    959  OG  SER B  61     -24.389 -67.016 -30.230  1.00  0.00           O  
ATOM    960  H   SER B  61     -21.912 -66.497 -32.193  1.00  0.00           H  
ATOM    961  HA  SER B  61     -23.812 -65.151 -31.978  1.00  0.00           H  
ATOM    962 1HB  SER B  61     -23.322 -65.732 -29.037  1.00  0.00           H  
ATOM    963 2HB  SER B  61     -24.817 -65.086 -29.696  1.00  0.00           H  
ATOM    964  HG  SER B  61     -24.843 -67.331 -29.446  1.00  0.00           H  
ATOM    965  N   LEU B  62     -22.217 -63.011 -31.740  1.00  0.00           N  
ATOM    966  CA  LEU B  62     -21.869 -61.625 -31.604  1.00  0.00           C  
ATOM    967  C   LEU B  62     -23.031 -60.832 -32.188  1.00  0.00           C  
ATOM    968  O   LEU B  62     -23.415 -60.971 -33.364  1.00  0.00           O  
ATOM    969  CB  LEU B  62     -20.530 -61.365 -32.318  1.00  0.00           C  
ATOM    970  CG  LEU B  62     -19.306 -62.234 -31.811  1.00  0.00           C  
ATOM    971  CD1 LEU B  62     -18.121 -61.909 -32.571  1.00  0.00           C  
ATOM    972  CD2 LEU B  62     -19.012 -61.982 -30.375  1.00  0.00           C  
ATOM    973  H   LEU B  62     -21.896 -63.535 -32.542  1.00  0.00           H  
ATOM    974  HA  LEU B  62     -21.764 -61.370 -30.551  1.00  0.00           H  
ATOM    975 1HB  LEU B  62     -20.665 -61.579 -33.373  1.00  0.00           H  
ATOM    976 2HB  LEU B  62     -20.269 -60.330 -32.219  1.00  0.00           H  
ATOM    977  HG  LEU B  62     -19.534 -63.285 -31.956  1.00  0.00           H  
ATOM    978 1HD1 LEU B  62     -17.316 -62.517 -32.201  1.00  0.00           H  
ATOM    979 2HD1 LEU B  62     -18.276 -62.084 -33.627  1.00  0.00           H  
ATOM    980 3HD1 LEU B  62     -17.901 -60.880 -32.380  1.00  0.00           H  
ATOM    981 1HD2 LEU B  62     -18.161 -62.599 -30.058  1.00  0.00           H  
ATOM    982 2HD2 LEU B  62     -18.780 -60.931 -30.218  1.00  0.00           H  
ATOM    983 3HD2 LEU B  62     -19.849 -62.251 -29.831  1.00  0.00           H  
ATOM    984  N   ASP B  63     -23.618 -60.048 -31.303  1.00  0.00           N  
ATOM    985  CA  ASP B  63     -24.847 -59.308 -31.531  1.00  0.00           C  
ATOM    986  C   ASP B  63     -24.768 -58.275 -32.658  1.00  0.00           C  
ATOM    987  O   ASP B  63     -25.563 -58.325 -33.598  1.00  0.00           O  
ATOM    988  CB  ASP B  63     -25.261 -58.660 -30.196  1.00  0.00           C  
ATOM    989  CG  ASP B  63     -26.651 -58.020 -30.159  1.00  0.00           C  
ATOM    990  OD1 ASP B  63     -27.617 -58.723 -30.323  1.00  0.00           O  
ATOM    991  OD2 ASP B  63     -26.723 -56.841 -29.924  1.00  0.00           O  
ATOM    992  H   ASP B  63     -23.195 -59.998 -30.372  1.00  0.00           H  
ATOM    993  HA  ASP B  63     -25.628 -60.026 -31.785  1.00  0.00           H  
ATOM    994 1HB  ASP B  63     -25.212 -59.419 -29.410  1.00  0.00           H  
ATOM    995 2HB  ASP B  63     -24.528 -57.898 -29.933  1.00  0.00           H  
ATOM    996  N   THR B  64     -23.810 -57.348 -32.567  1.00  0.00           N  
ATOM    997  CA  THR B  64     -23.720 -56.237 -33.513  1.00  0.00           C  
ATOM    998  C   THR B  64     -22.495 -56.270 -34.388  1.00  0.00           C  
ATOM    999  O   THR B  64     -21.523 -56.946 -34.062  1.00  0.00           O  
ATOM   1000  CB  THR B  64     -23.697 -54.908 -32.741  1.00  0.00           C  
ATOM   1001  OG1 THR B  64     -22.504 -54.859 -31.896  1.00  0.00           O  
ATOM   1002  CG2 THR B  64     -24.926 -54.780 -31.886  1.00  0.00           C  
ATOM   1003  H   THR B  64     -23.166 -57.389 -31.783  1.00  0.00           H  
ATOM   1004  HA  THR B  64     -24.597 -56.263 -34.156  1.00  0.00           H  
ATOM   1005  HB  THR B  64     -23.665 -54.086 -33.449  1.00  0.00           H  
ATOM   1006  HG1 THR B  64     -22.441 -53.970 -31.507  1.00  0.00           H  
ATOM   1007 1HG2 THR B  64     -24.903 -53.835 -31.349  1.00  0.00           H  
ATOM   1008 2HG2 THR B  64     -25.814 -54.817 -32.518  1.00  0.00           H  
ATOM   1009 3HG2 THR B  64     -24.963 -55.592 -31.171  1.00  0.00           H  
ATOM   1010  N   GLN B  65     -22.477 -55.465 -35.458  1.00  0.00           N  
ATOM   1011  CA  GLN B  65     -21.276 -55.437 -36.285  1.00  0.00           C  
ATOM   1012  C   GLN B  65     -20.079 -55.007 -35.403  1.00  0.00           C  
ATOM   1013  O   GLN B  65     -19.013 -55.632 -35.463  1.00  0.00           O  
ATOM   1014  CB  GLN B  65     -21.495 -54.475 -37.464  1.00  0.00           C  
ATOM   1015  CG  GLN B  65     -22.633 -54.921 -38.466  1.00  0.00           C  
ATOM   1016  CD  GLN B  65     -24.087 -54.462 -38.015  1.00  0.00           C  
ATOM   1017  OE1 GLN B  65     -24.348 -54.307 -36.805  1.00  0.00           O  
ATOM   1018  NE2 GLN B  65     -25.009 -54.279 -38.956  1.00  0.00           N  
ATOM   1019  H   GLN B  65     -23.283 -54.907 -35.707  1.00  0.00           H  
ATOM   1020  HA  GLN B  65     -21.075 -56.447 -36.640  1.00  0.00           H  
ATOM   1021 1HB  GLN B  65     -21.746 -53.477 -37.087  1.00  0.00           H  
ATOM   1022 2HB  GLN B  65     -20.568 -54.376 -38.030  1.00  0.00           H  
ATOM   1023 1HG  GLN B  65     -22.436 -54.467 -39.443  1.00  0.00           H  
ATOM   1024 2HG  GLN B  65     -22.626 -56.006 -38.552  1.00  0.00           H  
ATOM   1025 1HE2 GLN B  65     -25.930 -53.987 -38.709  1.00  0.00           H  
ATOM   1026 2HE2 GLN B  65     -24.794 -54.408 -39.949  1.00  0.00           H  
ATOM   1027  N   TYR B  66     -20.295 -54.030 -34.495  1.00  0.00           N  
ATOM   1028  CA  TYR B  66     -19.299 -53.624 -33.489  1.00  0.00           C  
ATOM   1029  C   TYR B  66     -18.780 -54.844 -32.716  1.00  0.00           C  
ATOM   1030  O   TYR B  66     -17.575 -54.961 -32.498  1.00  0.00           O  
ATOM   1031  CB  TYR B  66     -19.835 -52.586 -32.489  1.00  0.00           C  
ATOM   1032  CG  TYR B  66     -18.866 -52.289 -31.395  1.00  0.00           C  
ATOM   1033  CD1 TYR B  66     -17.792 -51.444 -31.628  1.00  0.00           C  
ATOM   1034  CD2 TYR B  66     -19.042 -52.863 -30.157  1.00  0.00           C  
ATOM   1035  CE1 TYR B  66     -16.892 -51.192 -30.623  1.00  0.00           C  
ATOM   1036  CE2 TYR B  66     -18.150 -52.607 -29.164  1.00  0.00           C  
ATOM   1037  CZ  TYR B  66     -17.072 -51.774 -29.393  1.00  0.00           C  
ATOM   1038  OH  TYR B  66     -16.173 -51.537 -28.382  1.00  0.00           O  
ATOM   1039  H   TYR B  66     -21.161 -53.497 -34.532  1.00  0.00           H  
ATOM   1040  HA  TYR B  66     -18.459 -53.172 -34.010  1.00  0.00           H  
ATOM   1041 1HB  TYR B  66     -20.029 -51.654 -32.983  1.00  0.00           H  
ATOM   1042 2HB  TYR B  66     -20.757 -52.929 -32.052  1.00  0.00           H  
ATOM   1043  HD1 TYR B  66     -17.658 -50.993 -32.606  1.00  0.00           H  
ATOM   1044  HD2 TYR B  66     -19.887 -53.526 -29.971  1.00  0.00           H  
ATOM   1045  HE1 TYR B  66     -16.047 -50.540 -30.785  1.00  0.00           H  
ATOM   1046  HE2 TYR B  66     -18.286 -53.063 -28.186  1.00  0.00           H  
ATOM   1047  HH  TYR B  66     -15.573 -50.790 -28.625  1.00  0.00           H  
ATOM   1048  N   SER B  67     -19.694 -55.735 -32.270  1.00  0.00           N  
ATOM   1049  CA  SER B  67     -19.337 -56.938 -31.494  1.00  0.00           C  
ATOM   1050  C   SER B  67     -18.343 -57.818 -32.280  1.00  0.00           C  
ATOM   1051  O   SER B  67     -17.380 -58.332 -31.709  1.00  0.00           O  
ATOM   1052  CB  SER B  67     -20.587 -57.713 -31.138  1.00  0.00           C  
ATOM   1053  OG  SER B  67     -21.417 -56.947 -30.298  1.00  0.00           O  
ATOM   1054  H   SER B  67     -20.676 -55.556 -32.461  1.00  0.00           H  
ATOM   1055  HA  SER B  67     -18.880 -56.636 -30.550  1.00  0.00           H  
ATOM   1056 1HB  SER B  67     -21.116 -58.019 -32.017  1.00  0.00           H  
ATOM   1057 2HB  SER B  67     -20.298 -58.620 -30.609  1.00  0.00           H  
ATOM   1058  HG  SER B  67     -21.733 -56.192 -30.831  1.00  0.00           H  
ATOM   1059  N   LYS B  68     -18.570 -57.960 -33.601  1.00  0.00           N  
ATOM   1060  CA  LYS B  68     -17.664 -58.740 -34.477  1.00  0.00           C  
ATOM   1061  C   LYS B  68     -16.305 -58.042 -34.617  1.00  0.00           C  
ATOM   1062  O   LYS B  68     -15.245 -58.675 -34.539  1.00  0.00           O  
ATOM   1063  CB  LYS B  68     -18.341 -58.948 -35.834  1.00  0.00           C  
ATOM   1064  CG  LYS B  68     -19.531 -59.897 -35.750  1.00  0.00           C  
ATOM   1065  CD  LYS B  68     -20.228 -60.109 -37.085  1.00  0.00           C  
ATOM   1066  CE  LYS B  68     -21.472 -60.988 -36.897  1.00  0.00           C  
ATOM   1067  NZ  LYS B  68     -22.211 -61.234 -38.181  1.00  0.00           N  
ATOM   1068  H   LYS B  68     -19.405 -57.513 -33.988  1.00  0.00           H  
ATOM   1069  HA  LYS B  68     -17.481 -59.702 -34.042  1.00  0.00           H  
ATOM   1070 1HB  LYS B  68     -18.711 -57.994 -36.199  1.00  0.00           H  
ATOM   1071 2HB  LYS B  68     -17.638 -59.316 -36.569  1.00  0.00           H  
ATOM   1072 1HG  LYS B  68     -19.186 -60.857 -35.388  1.00  0.00           H  
ATOM   1073 2HG  LYS B  68     -20.255 -59.497 -35.031  1.00  0.00           H  
ATOM   1074 1HD  LYS B  68     -20.528 -59.145 -37.503  1.00  0.00           H  
ATOM   1075 2HD  LYS B  68     -19.545 -60.597 -37.783  1.00  0.00           H  
ATOM   1076 1HE  LYS B  68     -21.171 -61.946 -36.474  1.00  0.00           H  
ATOM   1077 2HE  LYS B  68     -22.146 -60.489 -36.193  1.00  0.00           H  
ATOM   1078 1HZ  LYS B  68     -23.017 -61.804 -37.999  1.00  0.00           H  
ATOM   1079 2HZ  LYS B  68     -22.527 -60.351 -38.612  1.00  0.00           H  
ATOM   1080 3HZ  LYS B  68     -21.618 -61.709 -38.840  1.00  0.00           H  
ATOM   1081  N   VAL B  69     -16.330 -56.727 -34.767  1.00  0.00           N  
ATOM   1082  CA  VAL B  69     -15.098 -55.957 -34.892  1.00  0.00           C  
ATOM   1083  C   VAL B  69     -14.275 -56.027 -33.608  1.00  0.00           C  
ATOM   1084  O   VAL B  69     -13.057 -56.223 -33.632  1.00  0.00           O  
ATOM   1085  CB  VAL B  69     -15.432 -54.502 -35.240  1.00  0.00           C  
ATOM   1086  CG1 VAL B  69     -14.197 -53.616 -35.184  1.00  0.00           C  
ATOM   1087  CG2 VAL B  69     -16.006 -54.491 -36.607  1.00  0.00           C  
ATOM   1088  H   VAL B  69     -17.236 -56.250 -34.826  1.00  0.00           H  
ATOM   1089  HA  VAL B  69     -14.511 -56.384 -35.708  1.00  0.00           H  
ATOM   1090  HB  VAL B  69     -16.158 -54.115 -34.527  1.00  0.00           H  
ATOM   1091 1HG1 VAL B  69     -14.465 -52.592 -35.450  1.00  0.00           H  
ATOM   1092 2HG1 VAL B  69     -13.770 -53.620 -34.185  1.00  0.00           H  
ATOM   1093 3HG1 VAL B  69     -13.481 -53.993 -35.880  1.00  0.00           H  
ATOM   1094 1HG2 VAL B  69     -16.264 -53.486 -36.862  1.00  0.00           H  
ATOM   1095 2HG2 VAL B  69     -15.266 -54.877 -37.285  1.00  0.00           H  
ATOM   1096 3HG2 VAL B  69     -16.895 -55.109 -36.654  1.00  0.00           H  
ATOM   1097  N   LEU B  70     -14.944 -55.870 -32.488  1.00  0.00           N  
ATOM   1098  CA  LEU B  70     -14.288 -55.897 -31.214  1.00  0.00           C  
ATOM   1099  C   LEU B  70     -13.693 -57.277 -30.955  1.00  0.00           C  
ATOM   1100  O   LEU B  70     -12.567 -57.382 -30.481  1.00  0.00           O  
ATOM   1101  CB  LEU B  70     -15.257 -55.464 -30.116  1.00  0.00           C  
ATOM   1102  CG  LEU B  70     -14.677 -55.385 -28.708  1.00  0.00           C  
ATOM   1103  CD1 LEU B  70     -13.539 -54.363 -28.625  1.00  0.00           C  
ATOM   1104  CD2 LEU B  70     -15.767 -55.028 -27.733  1.00  0.00           C  
ATOM   1105  H   LEU B  70     -15.944 -55.706 -32.524  1.00  0.00           H  
ATOM   1106  HA  LEU B  70     -13.473 -55.175 -31.239  1.00  0.00           H  
ATOM   1107 1HB  LEU B  70     -15.657 -54.483 -30.379  1.00  0.00           H  
ATOM   1108 2HB  LEU B  70     -16.090 -56.168 -30.103  1.00  0.00           H  
ATOM   1109  HG  LEU B  70     -14.279 -56.316 -28.471  1.00  0.00           H  
ATOM   1110 1HD1 LEU B  70     -13.172 -54.361 -27.623  1.00  0.00           H  
ATOM   1111 2HD1 LEU B  70     -12.722 -54.620 -29.291  1.00  0.00           H  
ATOM   1112 3HD1 LEU B  70     -13.919 -53.370 -28.875  1.00  0.00           H  
ATOM   1113 1HD2 LEU B  70     -15.366 -54.992 -26.726  1.00  0.00           H  
ATOM   1114 2HD2 LEU B  70     -16.161 -54.073 -27.977  1.00  0.00           H  
ATOM   1115 3HD2 LEU B  70     -16.561 -55.771 -27.784  1.00  0.00           H  
ATOM   1116  N   ALA B  71     -14.434 -58.353 -31.264  1.00  0.00           N  
ATOM   1117  CA  ALA B  71     -13.833 -59.669 -31.115  1.00  0.00           C  
ATOM   1118  C   ALA B  71     -12.610 -59.804 -32.006  1.00  0.00           C  
ATOM   1119  O   ALA B  71     -11.594 -60.319 -31.533  1.00  0.00           O  
ATOM   1120  CB  ALA B  71     -14.847 -60.748 -31.438  1.00  0.00           C  
ATOM   1121  H   ALA B  71     -15.388 -58.262 -31.603  1.00  0.00           H  
ATOM   1122  HA  ALA B  71     -13.510 -59.778 -30.082  1.00  0.00           H  
ATOM   1123 1HB  ALA B  71     -14.399 -61.729 -31.308  1.00  0.00           H  
ATOM   1124 2HB  ALA B  71     -15.701 -60.653 -30.781  1.00  0.00           H  
ATOM   1125 3HB  ALA B  71     -15.172 -60.617 -32.454  1.00  0.00           H  
ATOM   1126  N   LEU B  72     -12.663 -59.294 -33.275  1.00  0.00           N  
ATOM   1127  CA  LEU B  72     -11.500 -59.367 -34.179  1.00  0.00           C  
ATOM   1128  C   LEU B  72     -10.323 -58.564 -33.628  1.00  0.00           C  
ATOM   1129  O   LEU B  72      -9.168 -59.005 -33.694  1.00  0.00           O  
ATOM   1130  CB  LEU B  72     -11.756 -58.767 -35.561  1.00  0.00           C  
ATOM   1131  CG  LEU B  72     -12.655 -59.429 -36.562  1.00  0.00           C  
ATOM   1132  CD1 LEU B  72     -12.799 -58.426 -37.724  1.00  0.00           C  
ATOM   1133  CD2 LEU B  72     -12.053 -60.776 -37.050  1.00  0.00           C  
ATOM   1134  H   LEU B  72     -13.528 -58.878 -33.627  1.00  0.00           H  
ATOM   1135  HA  LEU B  72     -11.199 -60.409 -34.258  1.00  0.00           H  
ATOM   1136 1HB  LEU B  72     -12.206 -57.814 -35.377  1.00  0.00           H  
ATOM   1137 2HB  LEU B  72     -10.792 -58.595 -36.042  1.00  0.00           H  
ATOM   1138  HG  LEU B  72     -13.625 -59.603 -36.131  1.00  0.00           H  
ATOM   1139 1HD1 LEU B  72     -13.434 -58.802 -38.465  1.00  0.00           H  
ATOM   1140 2HD1 LEU B  72     -13.217 -57.496 -37.353  1.00  0.00           H  
ATOM   1141 3HD1 LEU B  72     -11.814 -58.233 -38.156  1.00  0.00           H  
ATOM   1142 1HD2 LEU B  72     -12.714 -61.221 -37.797  1.00  0.00           H  
ATOM   1143 2HD2 LEU B  72     -11.070 -60.606 -37.496  1.00  0.00           H  
ATOM   1144 3HD2 LEU B  72     -11.955 -61.462 -36.212  1.00  0.00           H  
ATOM   1145  N   TYR B  73     -10.613 -57.401 -33.040  1.00  0.00           N  
ATOM   1146  CA  TYR B  73      -9.562 -56.615 -32.437  1.00  0.00           C  
ATOM   1147  C   TYR B  73      -8.855 -57.440 -31.375  1.00  0.00           C  
ATOM   1148  O   TYR B  73      -7.633 -57.562 -31.366  1.00  0.00           O  
ATOM   1149  CB  TYR B  73     -10.144 -55.338 -31.799  1.00  0.00           C  
ATOM   1150  CG  TYR B  73      -9.104 -54.514 -31.137  1.00  0.00           C  
ATOM   1151  CD1 TYR B  73      -8.390 -53.646 -31.893  1.00  0.00           C  
ATOM   1152  CD2 TYR B  73      -8.829 -54.647 -29.781  1.00  0.00           C  
ATOM   1153  CE1 TYR B  73      -7.386 -52.911 -31.340  1.00  0.00           C  
ATOM   1154  CE2 TYR B  73      -7.817 -53.900 -29.233  1.00  0.00           C  
ATOM   1155  CZ  TYR B  73      -7.093 -53.054 -30.006  1.00  0.00           C  
ATOM   1156  OH  TYR B  73      -6.073 -52.315 -29.448  1.00  0.00           O  
ATOM   1157  H   TYR B  73     -11.569 -57.061 -33.034  1.00  0.00           H  
ATOM   1158  HA  TYR B  73      -8.833 -56.352 -33.200  1.00  0.00           H  
ATOM   1159 1HB  TYR B  73     -10.634 -54.734 -32.566  1.00  0.00           H  
ATOM   1160 2HB  TYR B  73     -10.892 -55.598 -31.061  1.00  0.00           H  
ATOM   1161  HD1 TYR B  73      -8.627 -53.543 -32.938  1.00  0.00           H  
ATOM   1162  HD2 TYR B  73      -9.402 -55.339 -29.158  1.00  0.00           H  
ATOM   1163  HE1 TYR B  73      -6.815 -52.214 -31.950  1.00  0.00           H  
ATOM   1164  HE2 TYR B  73      -7.578 -53.974 -28.193  1.00  0.00           H  
ATOM   1165  HH  TYR B  73      -5.614 -51.832 -30.146  1.00  0.00           H  
ATOM   1166  N   ASN B  74      -9.635 -58.028 -30.456  1.00  0.00           N  
ATOM   1167  CA  ASN B  74      -9.036 -58.832 -29.415  1.00  0.00           C  
ATOM   1168  C   ASN B  74      -8.303 -60.018 -30.011  1.00  0.00           C  
ATOM   1169  O   ASN B  74      -7.197 -60.344 -29.605  1.00  0.00           O  
ATOM   1170  CB  ASN B  74     -10.076 -59.274 -28.402  1.00  0.00           C  
ATOM   1171  CG  ASN B  74      -9.483 -60.002 -27.187  1.00  0.00           C  
ATOM   1172  OD1 ASN B  74      -8.655 -59.487 -26.395  1.00  0.00           O  
ATOM   1173  ND2 ASN B  74      -9.910 -61.230 -27.035  1.00  0.00           N  
ATOM   1174  H   ASN B  74     -10.650 -57.906 -30.498  1.00  0.00           H  
ATOM   1175  HA  ASN B  74      -8.297 -58.219 -28.893  1.00  0.00           H  
ATOM   1176 1HB  ASN B  74     -10.628 -58.401 -28.059  1.00  0.00           H  
ATOM   1177 2HB  ASN B  74     -10.795 -59.932 -28.895  1.00  0.00           H  
ATOM   1178 1HD2 ASN B  74      -9.559 -61.781 -26.283  1.00  0.00           H  
ATOM   1179 2HD2 ASN B  74     -10.571 -61.607 -27.687  1.00  0.00           H  
ATOM   1180  N   GLN B  75      -8.865 -60.634 -31.046  1.00  0.00           N  
ATOM   1181  CA  GLN B  75      -8.238 -61.815 -31.648  1.00  0.00           C  
ATOM   1182  C   GLN B  75      -6.805 -61.492 -32.093  1.00  0.00           C  
ATOM   1183  O   GLN B  75      -5.898 -62.299 -31.904  1.00  0.00           O  
ATOM   1184  CB  GLN B  75      -9.076 -62.441 -32.749  1.00  0.00           C  
ATOM   1185  CG  GLN B  75     -10.311 -63.154 -32.268  1.00  0.00           C  
ATOM   1186  CD  GLN B  75      -9.976 -64.414 -31.485  1.00  0.00           C  
ATOM   1187  OE1 GLN B  75      -9.062 -65.161 -31.843  1.00  0.00           O  
ATOM   1188  NE2 GLN B  75     -10.696 -64.644 -30.393  1.00  0.00           N  
ATOM   1189  H   GLN B  75      -9.772 -60.336 -31.385  1.00  0.00           H  
ATOM   1190  HA  GLN B  75      -8.179 -62.591 -30.885  1.00  0.00           H  
ATOM   1191 1HB  GLN B  75      -9.333 -61.708 -33.505  1.00  0.00           H  
ATOM   1192 2HB  GLN B  75      -8.498 -63.217 -33.204  1.00  0.00           H  
ATOM   1193 1HG  GLN B  75     -10.849 -62.522 -31.599  1.00  0.00           H  
ATOM   1194 2HG  GLN B  75     -10.916 -63.408 -33.119  1.00  0.00           H  
ATOM   1195 1HE2 GLN B  75     -10.505 -65.454 -29.831  1.00  0.00           H  
ATOM   1196 2HE2 GLN B  75     -11.403 -63.994 -30.106  1.00  0.00           H  
ATOM   1197  N   HIS B  76      -6.605 -60.277 -32.627  1.00  0.00           N  
ATOM   1198  CA  HIS B  76      -5.298 -59.788 -33.113  1.00  0.00           C  
ATOM   1199  C   HIS B  76      -4.454 -59.092 -32.033  1.00  0.00           C  
ATOM   1200  O   HIS B  76      -3.357 -58.627 -32.295  1.00  0.00           O  
ATOM   1201  CB  HIS B  76      -5.484 -58.777 -34.267  1.00  0.00           C  
ATOM   1202  CG  HIS B  76      -5.880 -59.310 -35.668  1.00  0.00           C  
ATOM   1203  ND1 HIS B  76      -4.940 -59.787 -36.570  1.00  0.00           N  
ATOM   1204  CD2 HIS B  76      -7.078 -59.402 -36.307  1.00  0.00           C  
ATOM   1205  CE1 HIS B  76      -5.550 -60.128 -37.699  1.00  0.00           C  
ATOM   1206  NE2 HIS B  76      -6.836 -59.905 -37.561  1.00  0.00           N  
ATOM   1207  H   HIS B  76      -7.418 -59.669 -32.747  1.00  0.00           H  
ATOM   1208  HA  HIS B  76      -4.730 -60.624 -33.502  1.00  0.00           H  
ATOM   1209 1HB  HIS B  76      -6.266 -58.074 -33.960  1.00  0.00           H  
ATOM   1210 2HB  HIS B  76      -4.575 -58.189 -34.383  1.00  0.00           H  
ATOM   1211  HD2 HIS B  76      -8.048 -59.113 -35.913  1.00  0.00           H  
ATOM   1212  HE1 HIS B  76      -5.070 -60.529 -38.591  1.00  0.00           H  
ATOM   1213  HE2 HIS B  76      -7.549 -60.079 -38.268  1.00  0.00           H  
ATOM   1214  N   ASN B  77      -4.992 -59.045 -30.827  1.00  0.00           N  
ATOM   1215  CA  ASN B  77      -4.359 -58.408 -29.675  1.00  0.00           C  
ATOM   1216  C   ASN B  77      -4.743 -59.217 -28.404  1.00  0.00           C  
ATOM   1217  O   ASN B  77      -5.431 -58.667 -27.579  1.00  0.00           O  
ATOM   1218  CB  ASN B  77      -4.837 -56.961 -29.525  1.00  0.00           C  
ATOM   1219  CG  ASN B  77      -4.424 -55.987 -30.632  1.00  0.00           C  
ATOM   1220  OD1 ASN B  77      -3.330 -55.407 -30.556  1.00  0.00           O  
ATOM   1221  ND2 ASN B  77      -5.265 -55.796 -31.628  1.00  0.00           N  
ATOM   1222  H   ASN B  77      -5.899 -59.432 -30.674  1.00  0.00           H  
ATOM   1223  HA  ASN B  77      -3.263 -58.475 -29.789  1.00  0.00           H  
ATOM   1224 1HB  ASN B  77      -5.928 -56.961 -29.477  1.00  0.00           H  
ATOM   1225 2HB  ASN B  77      -4.480 -56.566 -28.574  1.00  0.00           H  
ATOM   1226 1HD2 ASN B  77      -5.041 -55.120 -32.378  1.00  0.00           H  
ATOM   1227 2HD2 ASN B  77      -6.137 -56.324 -31.642  1.00  0.00           H  
ATOM   1228  N   PRO B  78      -4.352 -60.500 -28.218  1.00  0.00           N  
ATOM   1229  CA  PRO B  78      -4.818 -61.313 -27.131  1.00  0.00           C  
ATOM   1230  C   PRO B  78      -4.606 -60.613 -25.761  1.00  0.00           C  
ATOM   1231  O   PRO B  78      -3.527 -60.065 -25.498  1.00  0.00           O  
ATOM   1232  CB  PRO B  78      -3.935 -62.563 -27.257  1.00  0.00           C  
ATOM   1233  CG  PRO B  78      -3.590 -62.621 -28.734  1.00  0.00           C  
ATOM   1234  CD  PRO B  78      -3.397 -61.172 -29.127  1.00  0.00           C  
ATOM   1235  HA  PRO B  78      -5.906 -61.508 -27.297  1.00  0.00           H  
ATOM   1236 1HB  PRO B  78      -3.050 -62.467 -26.607  1.00  0.00           H  
ATOM   1237 2HB  PRO B  78      -4.491 -63.446 -26.915  1.00  0.00           H  
ATOM   1238 1HG  PRO B  78      -2.690 -63.231 -28.896  1.00  0.00           H  
ATOM   1239 2HG  PRO B  78      -4.408 -63.096 -29.304  1.00  0.00           H  
ATOM   1240 1HD  PRO B  78      -2.374 -60.831 -28.930  1.00  0.00           H  
ATOM   1241 2HD  PRO B  78      -3.667 -61.089 -30.173  1.00  0.00           H  
ATOM   1242  N   GLY B  79      -5.646 -60.627 -24.939  1.00  0.00           N  
ATOM   1243  CA  GLY B  79      -5.557 -59.905 -23.679  1.00  0.00           C  
ATOM   1244  C   GLY B  79      -5.633 -58.396 -23.970  1.00  0.00           C  
ATOM   1245  O   GLY B  79      -4.854 -57.607 -23.458  1.00  0.00           O  
ATOM   1246  H   GLY B  79      -6.495 -61.107 -25.185  1.00  0.00           H  
ATOM   1247 1HA  GLY B  79      -6.374 -60.218 -23.012  1.00  0.00           H  
ATOM   1248 2HA  GLY B  79      -4.610 -60.154 -23.181  1.00  0.00           H  
ATOM   1249  N   ALA B  80      -6.580 -57.991 -24.812  1.00  0.00           N  
ATOM   1250  CA  ALA B  80      -6.661 -56.587 -25.224  1.00  0.00           C  
ATOM   1251  C   ALA B  80      -7.275 -55.608 -24.218  1.00  0.00           C  
ATOM   1252  O   ALA B  80      -7.282 -54.397 -24.457  1.00  0.00           O  
ATOM   1253  CB  ALA B  80      -7.504 -56.474 -26.479  1.00  0.00           C  
ATOM   1254  H   ALA B  80      -7.242 -58.644 -25.237  1.00  0.00           H  
ATOM   1255  HA  ALA B  80      -5.643 -56.260 -25.419  1.00  0.00           H  
ATOM   1256 1HB  ALA B  80      -7.508 -55.464 -26.776  1.00  0.00           H  
ATOM   1257 2HB  ALA B  80      -7.100 -57.075 -27.259  1.00  0.00           H  
ATOM   1258 3HB  ALA B  80      -8.525 -56.797 -26.271  1.00  0.00           H  
ATOM   1259  N   SER B  81      -7.883 -56.115 -23.141  1.00  0.00           N  
ATOM   1260  CA  SER B  81      -8.629 -55.262 -22.209  1.00  0.00           C  
ATOM   1261  C   SER B  81      -9.775 -54.557 -22.944  1.00  0.00           C  
ATOM   1262  O   SER B  81     -10.203 -53.477 -22.571  1.00  0.00           O  
ATOM   1263  CB  SER B  81      -7.748 -54.212 -21.535  1.00  0.00           C  
ATOM   1264  OG  SER B  81      -6.692 -54.803 -20.832  1.00  0.00           O  
ATOM   1265  H   SER B  81      -7.812 -57.105 -22.976  1.00  0.00           H  
ATOM   1266  HA  SER B  81      -9.067 -55.894 -21.429  1.00  0.00           H  
ATOM   1267 1HB  SER B  81      -7.360 -53.505 -22.266  1.00  0.00           H  
ATOM   1268 2HB  SER B  81      -8.361 -53.633 -20.839  1.00  0.00           H  
ATOM   1269  HG  SER B  81      -5.971 -54.901 -21.459  1.00  0.00           H  
ATOM   1270  N   ALA B  82     -10.269 -55.223 -23.999  1.00  0.00           N  
ATOM   1271  CA  ALA B  82     -11.358 -54.761 -24.847  1.00  0.00           C  
ATOM   1272  C   ALA B  82     -11.912 -55.952 -25.635  1.00  0.00           C  
ATOM   1273  O   ALA B  82     -11.278 -56.484 -26.552  1.00  0.00           O  
ATOM   1274  CB  ALA B  82     -10.845 -53.662 -25.771  1.00  0.00           C  
ATOM   1275  H   ALA B  82      -9.843 -56.108 -24.219  1.00  0.00           H  
ATOM   1276  HA  ALA B  82     -12.157 -54.362 -24.215  1.00  0.00           H  
ATOM   1277 1HB  ALA B  82     -11.648 -53.296 -26.394  1.00  0.00           H  
ATOM   1278 2HB  ALA B  82     -10.455 -52.837 -25.171  1.00  0.00           H  
ATOM   1279 3HB  ALA B  82     -10.044 -54.053 -26.391  1.00  0.00           H  
ATOM   1280  N   ALA B  83     -13.091 -56.395 -25.261  1.00  0.00           N  
ATOM   1281  CA  ALA B  83     -13.660 -57.571 -25.889  1.00  0.00           C  
ATOM   1282  C   ALA B  83     -15.158 -57.572 -25.598  1.00  0.00           C  
ATOM   1283  O   ALA B  83     -15.591 -56.859 -24.693  1.00  0.00           O  
ATOM   1284  CB  ALA B  83     -12.982 -58.831 -25.372  1.00  0.00           C  
ATOM   1285  H   ALA B  83     -13.582 -55.921 -24.514  1.00  0.00           H  
ATOM   1286  HA  ALA B  83     -13.499 -57.491 -26.949  1.00  0.00           H  
ATOM   1287 1HB  ALA B  83     -13.401 -59.711 -25.847  1.00  0.00           H  
ATOM   1288 2HB  ALA B  83     -11.915 -58.788 -25.589  1.00  0.00           H  
ATOM   1289 3HB  ALA B  83     -13.128 -58.903 -24.296  1.00  0.00           H  
ATOM   1290  N   PRO B  84     -16.008 -58.293 -26.358  1.00  0.00           N  
ATOM   1291  CA  PRO B  84     -17.413 -58.348 -26.079  1.00  0.00           C  
ATOM   1292  C   PRO B  84     -17.625 -59.043 -24.728  1.00  0.00           C  
ATOM   1293  O   PRO B  84     -16.938 -60.002 -24.372  1.00  0.00           O  
ATOM   1294  CB  PRO B  84     -17.960 -59.194 -27.235  1.00  0.00           C  
ATOM   1295  CG  PRO B  84     -16.921 -59.080 -28.328  1.00  0.00           C  
ATOM   1296  CD  PRO B  84     -15.601 -59.028 -27.582  1.00  0.00           C  
ATOM   1297  HA  PRO B  84     -17.836 -57.331 -26.088  1.00  0.00           H  
ATOM   1298 1HB  PRO B  84     -18.142 -60.203 -26.904  1.00  0.00           H  
ATOM   1299 2HB  PRO B  84     -18.934 -58.788 -27.551  1.00  0.00           H  
ATOM   1300 1HG  PRO B  84     -16.989 -59.955 -28.983  1.00  0.00           H  
ATOM   1301 2HG  PRO B  84     -17.106 -58.196 -28.962  1.00  0.00           H  
ATOM   1302 1HD  PRO B  84     -15.271 -60.050 -27.333  1.00  0.00           H  
ATOM   1303 2HD  PRO B  84     -14.885 -58.502 -28.201  1.00  0.00           H  
ATOM   1304  N   CYS B  85     -23.266 -62.200 -26.853  1.00  0.00           N  
ATOM   1305  CA  CYS B  85     -22.000 -61.499 -26.751  1.00  0.00           C  
ATOM   1306  C   CYS B  85     -22.070 -60.066 -27.298  1.00  0.00           C  
ATOM   1307  O   CYS B  85     -22.401 -59.816 -28.462  1.00  0.00           O  
ATOM   1308  CB  CYS B  85     -20.906 -62.278 -27.394  1.00  0.00           C  
ATOM   1309  SG  CYS B  85     -20.424 -63.684 -26.485  1.00  0.00           S  
ATOM   1310  H   CYS B  85     -23.471 -62.707 -27.720  1.00  0.00           H  
ATOM   1311  HA  CYS B  85     -21.731 -61.441 -25.696  1.00  0.00           H  
ATOM   1312 1HB  CYS B  85     -21.291 -62.648 -28.333  1.00  0.00           H  
ATOM   1313 2HB  CYS B  85     -20.059 -61.642 -27.589  1.00  0.00           H  
ATOM   1314  N   SER B  86     -21.756 -59.117 -26.428  1.00  0.00           N  
ATOM   1315  CA  SER B  86     -21.948 -57.730 -26.761  1.00  0.00           C  
ATOM   1316  C   SER B  86     -21.148 -56.812 -25.839  1.00  0.00           C  
ATOM   1317  O   SER B  86     -20.137 -56.229 -26.240  1.00  0.00           O  
ATOM   1318  CB  SER B  86     -23.445 -57.443 -26.634  1.00  0.00           C  
ATOM   1319  OG  SER B  86     -23.761 -56.109 -26.861  1.00  0.00           O  
ATOM   1320  H   SER B  86     -21.457 -59.370 -25.486  1.00  0.00           H  
ATOM   1321  HA  SER B  86     -21.621 -57.574 -27.789  1.00  0.00           H  
ATOM   1322 1HB  SER B  86     -24.000 -58.069 -27.341  1.00  0.00           H  
ATOM   1323 2HB  SER B  86     -23.771 -57.731 -25.636  1.00  0.00           H  
ATOM   1324  HG  SER B  86     -23.962 -56.037 -27.801  1.00  0.00           H  
ATOM   1325  N   GLN B  87     -11.417 -44.753 -24.697  1.00  0.00           N  
ATOM   1326  CA  GLN B  87     -11.068 -44.494 -26.071  1.00  0.00           C  
ATOM   1327  C   GLN B  87     -10.240 -45.614 -26.686  1.00  0.00           C  
ATOM   1328  O   GLN B  87      -9.269 -46.078 -26.086  1.00  0.00           O  
ATOM   1329  CB  GLN B  87     -10.377 -43.116 -26.139  1.00  0.00           C  
ATOM   1330  CG  GLN B  87     -10.046 -42.610 -27.541  1.00  0.00           C  
ATOM   1331  CD  GLN B  87      -9.437 -41.158 -27.497  1.00  0.00           C  
ATOM   1332  OE1 GLN B  87      -9.070 -40.662 -26.416  1.00  0.00           O  
ATOM   1333  NE2 GLN B  87      -9.353 -40.495 -28.662  1.00  0.00           N  
ATOM   1334  H   GLN B  87     -11.018 -44.176 -23.970  1.00  0.00           H  
ATOM   1335  HA  GLN B  87     -11.996 -44.417 -26.641  1.00  0.00           H  
ATOM   1336 1HB  GLN B  87     -10.974 -42.373 -25.652  1.00  0.00           H  
ATOM   1337 2HB  GLN B  87      -9.439 -43.182 -25.593  1.00  0.00           H  
ATOM   1338 1HG  GLN B  87      -9.329 -43.287 -28.021  1.00  0.00           H  
ATOM   1339 2HG  GLN B  87     -10.969 -42.581 -28.123  1.00  0.00           H  
ATOM   1340 1HE2 GLN B  87      -8.981 -39.567 -28.685  1.00  0.00           H  
ATOM   1341 2HE2 GLN B  87      -9.669 -40.924 -29.513  1.00  0.00           H  
ATOM   1342  N   LEU B  88     -10.637 -46.036 -27.890  1.00  0.00           N  
ATOM   1343  CA  LEU B  88      -9.919 -47.059 -28.666  1.00  0.00           C  
ATOM   1344  C   LEU B  88      -9.958 -46.838 -30.129  1.00  0.00           C  
ATOM   1345  O   LEU B  88     -11.037 -46.763 -30.737  1.00  0.00           O  
ATOM   1346  CB  LEU B  88     -10.438 -48.464 -28.431  1.00  0.00           C  
ATOM   1347  CG  LEU B  88      -9.828 -49.632 -29.309  1.00  0.00           C  
ATOM   1348  CD1 LEU B  88      -8.403 -49.860 -29.000  1.00  0.00           C  
ATOM   1349  CD2 LEU B  88     -10.594 -50.935 -29.041  1.00  0.00           C  
ATOM   1350  H   LEU B  88     -11.477 -45.590 -28.280  1.00  0.00           H  
ATOM   1351  HA  LEU B  88      -8.875 -47.038 -28.352  1.00  0.00           H  
ATOM   1352 1HB  LEU B  88     -10.189 -48.689 -27.441  1.00  0.00           H  
ATOM   1353 2HB  LEU B  88     -11.498 -48.483 -28.560  1.00  0.00           H  
ATOM   1354  HG  LEU B  88      -9.912 -49.369 -30.363  1.00  0.00           H  
ATOM   1355 1HD1 LEU B  88      -8.034 -50.655 -29.631  1.00  0.00           H  
ATOM   1356 2HD1 LEU B  88      -7.829 -48.965 -29.194  1.00  0.00           H  
ATOM   1357 3HD1 LEU B  88      -8.295 -50.136 -27.956  1.00  0.00           H  
ATOM   1358 1HD2 LEU B  88     -10.177 -51.729 -29.661  1.00  0.00           H  
ATOM   1359 2HD2 LEU B  88     -10.496 -51.208 -27.992  1.00  0.00           H  
ATOM   1360 3HD2 LEU B  88     -11.651 -50.798 -29.280  1.00  0.00           H  
ATOM   1361  N   TYR B  89      -8.764 -46.815 -30.683  1.00  0.00           N  
ATOM   1362  CA  TYR B  89      -8.531 -46.660 -32.085  1.00  0.00           C  
ATOM   1363  C   TYR B  89      -8.285 -48.017 -32.702  1.00  0.00           C  
ATOM   1364  O   TYR B  89      -7.488 -48.801 -32.182  1.00  0.00           O  
ATOM   1365  CB  TYR B  89      -7.333 -45.755 -32.317  1.00  0.00           C  
ATOM   1366  CG  TYR B  89      -6.934 -45.661 -33.737  1.00  0.00           C  
ATOM   1367  CD1 TYR B  89      -7.672 -44.876 -34.590  1.00  0.00           C  
ATOM   1368  CD2 TYR B  89      -5.848 -46.351 -34.196  1.00  0.00           C  
ATOM   1369  CE1 TYR B  89      -7.314 -44.775 -35.887  1.00  0.00           C  
ATOM   1370  CE2 TYR B  89      -5.484 -46.252 -35.499  1.00  0.00           C  
ATOM   1371  CZ  TYR B  89      -6.202 -45.466 -36.348  1.00  0.00           C  
ATOM   1372  OH  TYR B  89      -5.814 -45.363 -37.672  1.00  0.00           O  
ATOM   1373  H   TYR B  89      -7.957 -46.894 -30.073  1.00  0.00           H  
ATOM   1374  HA  TYR B  89      -9.416 -46.223 -32.551  1.00  0.00           H  
ATOM   1375 1HB  TYR B  89      -7.570 -44.752 -31.967  1.00  0.00           H  
ATOM   1376 2HB  TYR B  89      -6.480 -46.117 -31.742  1.00  0.00           H  
ATOM   1377  HD1 TYR B  89      -8.535 -44.346 -34.219  1.00  0.00           H  
ATOM   1378  HD2 TYR B  89      -5.277 -46.976 -33.515  1.00  0.00           H  
ATOM   1379  HE1 TYR B  89      -7.902 -44.152 -36.554  1.00  0.00           H  
ATOM   1380  HE2 TYR B  89      -4.614 -46.798 -35.865  1.00  0.00           H  
ATOM   1381  HH  TYR B  89      -4.964 -45.806 -37.786  1.00  0.00           H  
ATOM   1382  N   ILE B  90      -8.955 -48.287 -33.800  1.00  0.00           N  
ATOM   1383  CA  ILE B  90      -8.768 -49.523 -34.513  1.00  0.00           C  
ATOM   1384  C   ILE B  90      -8.208 -49.278 -35.896  1.00  0.00           C  
ATOM   1385  O   ILE B  90      -8.774 -48.524 -36.689  1.00  0.00           O  
ATOM   1386  CB  ILE B  90     -10.077 -50.349 -34.576  1.00  0.00           C  
ATOM   1387  CG1 ILE B  90     -10.535 -50.685 -33.114  1.00  0.00           C  
ATOM   1388  CG2 ILE B  90      -9.885 -51.603 -35.406  1.00  0.00           C  
ATOM   1389  CD1 ILE B  90     -11.849 -51.445 -32.988  1.00  0.00           C  
ATOM   1390  H   ILE B  90      -9.613 -47.597 -34.155  1.00  0.00           H  
ATOM   1391  HA  ILE B  90      -8.049 -50.138 -33.970  1.00  0.00           H  
ATOM   1392  HB  ILE B  90     -10.861 -49.736 -35.028  1.00  0.00           H  
ATOM   1393 1HG1 ILE B  90      -9.751 -51.237 -32.612  1.00  0.00           H  
ATOM   1394 2HG1 ILE B  90     -10.671 -49.741 -32.593  1.00  0.00           H  
ATOM   1395 1HG2 ILE B  90     -10.807 -52.148 -35.444  1.00  0.00           H  
ATOM   1396 2HG2 ILE B  90      -9.589 -51.347 -36.425  1.00  0.00           H  
ATOM   1397 3HG2 ILE B  90      -9.122 -52.216 -34.952  1.00  0.00           H  
ATOM   1398 1HD1 ILE B  90     -12.080 -51.586 -31.930  1.00  0.00           H  
ATOM   1399 2HD1 ILE B  90     -12.646 -50.886 -33.463  1.00  0.00           H  
ATOM   1400 3HD1 ILE B  90     -11.770 -52.416 -33.457  1.00  0.00           H  
ATOM   1401  N   ASP B  91      -7.083 -49.910 -36.186  1.00  0.00           N  
ATOM   1402  CA  ASP B  91      -6.436 -49.881 -37.503  1.00  0.00           C  
ATOM   1403  C   ASP B  91      -6.973 -51.013 -38.364  1.00  0.00           C  
ATOM   1404  O   ASP B  91      -6.826 -52.189 -38.014  1.00  0.00           O  
ATOM   1405  CB  ASP B  91      -4.913 -49.958 -37.344  1.00  0.00           C  
ATOM   1406  CG  ASP B  91      -4.088 -49.911 -38.659  1.00  0.00           C  
ATOM   1407  OD1 ASP B  91      -4.497 -50.508 -39.668  1.00  0.00           O  
ATOM   1408  OD2 ASP B  91      -3.036 -49.264 -38.649  1.00  0.00           O  
ATOM   1409  H   ASP B  91      -6.647 -50.479 -35.450  1.00  0.00           H  
ATOM   1410  HA  ASP B  91      -6.696 -48.947 -37.998  1.00  0.00           H  
ATOM   1411 1HB  ASP B  91      -4.586 -49.138 -36.705  1.00  0.00           H  
ATOM   1412 2HB  ASP B  91      -4.658 -50.879 -36.814  1.00  0.00           H  
ATOM   1413  N   PHE B  92      -7.603 -50.701 -39.477  1.00  0.00           N  
ATOM   1414  CA  PHE B  92      -8.232 -51.744 -40.280  1.00  0.00           C  
ATOM   1415  C   PHE B  92      -7.268 -52.835 -40.723  1.00  0.00           C  
ATOM   1416  O   PHE B  92      -7.631 -54.020 -40.730  1.00  0.00           O  
ATOM   1417  CB  PHE B  92      -8.871 -51.104 -41.511  1.00  0.00           C  
ATOM   1418  CG  PHE B  92     -10.153 -50.294 -41.274  1.00  0.00           C  
ATOM   1419  CD1 PHE B  92     -10.415 -49.255 -42.103  1.00  0.00           C  
ATOM   1420  CD2 PHE B  92     -11.093 -50.562 -40.266  1.00  0.00           C  
ATOM   1421  CE1 PHE B  92     -11.536 -48.512 -41.968  1.00  0.00           C  
ATOM   1422  CE2 PHE B  92     -12.232 -49.807 -40.147  1.00  0.00           C  
ATOM   1423  CZ  PHE B  92     -12.443 -48.779 -41.009  1.00  0.00           C  
ATOM   1424  H   PHE B  92      -7.640 -49.729 -39.791  1.00  0.00           H  
ATOM   1425  HA  PHE B  92      -9.019 -52.207 -39.685  1.00  0.00           H  
ATOM   1426 1HB  PHE B  92      -8.143 -50.424 -41.955  1.00  0.00           H  
ATOM   1427 2HB  PHE B  92      -9.075 -51.856 -42.261  1.00  0.00           H  
ATOM   1428  HD1 PHE B  92      -9.709 -49.015 -42.899  1.00  0.00           H  
ATOM   1429  HD2 PHE B  92     -10.947 -51.356 -39.583  1.00  0.00           H  
ATOM   1430  HE1 PHE B  92     -11.702 -47.701 -42.658  1.00  0.00           H  
ATOM   1431  HE2 PHE B  92     -12.962 -50.030 -39.370  1.00  0.00           H  
ATOM   1432  HZ  PHE B  92     -13.324 -48.178 -40.944  1.00  0.00           H  
ATOM   1433  N   ARG B  93      -6.059 -52.477 -41.083  1.00  0.00           N  
ATOM   1434  CA  ARG B  93      -5.189 -53.495 -41.600  1.00  0.00           C  
ATOM   1435  C   ARG B  93      -4.446 -54.198 -40.501  1.00  0.00           C  
ATOM   1436  O   ARG B  93      -4.285 -55.415 -40.540  1.00  0.00           O  
ATOM   1437  CB  ARG B  93      -4.215 -52.911 -42.602  1.00  0.00           C  
ATOM   1438  CG  ARG B  93      -4.874 -52.456 -43.902  1.00  0.00           C  
ATOM   1439  CD  ARG B  93      -3.892 -51.912 -44.875  1.00  0.00           C  
ATOM   1440  NE  ARG B  93      -3.296 -50.665 -44.395  1.00  0.00           N  
ATOM   1441  CZ  ARG B  93      -2.284 -49.993 -44.986  1.00  0.00           C  
ATOM   1442  NH1 ARG B  93      -1.744 -50.435 -46.104  1.00  0.00           N  
ATOM   1443  NH2 ARG B  93      -1.833 -48.881 -44.426  1.00  0.00           N  
ATOM   1444  H   ARG B  93      -5.723 -51.517 -40.943  1.00  0.00           H  
ATOM   1445  HA  ARG B  93      -5.794 -54.223 -42.139  1.00  0.00           H  
ATOM   1446 1HB  ARG B  93      -3.713 -52.054 -42.152  1.00  0.00           H  
ATOM   1447 2HB  ARG B  93      -3.454 -53.649 -42.846  1.00  0.00           H  
ATOM   1448 1HG  ARG B  93      -5.377 -53.307 -44.356  1.00  0.00           H  
ATOM   1449 2HG  ARG B  93      -5.611 -51.682 -43.682  1.00  0.00           H  
ATOM   1450 1HD  ARG B  93      -3.097 -52.642 -45.029  1.00  0.00           H  
ATOM   1451 2HD  ARG B  93      -4.399 -51.715 -45.821  1.00  0.00           H  
ATOM   1452  HE  ARG B  93      -3.661 -50.285 -43.532  1.00  0.00           H  
ATOM   1453 1HH1 ARG B  93      -2.082 -51.282 -46.533  1.00  0.00           H  
ATOM   1454 2HH1 ARG B  93      -0.984 -49.926 -46.535  1.00  0.00           H  
ATOM   1455 1HH2 ARG B  93      -2.249 -48.545 -43.565  1.00  0.00           H  
ATOM   1456 2HH2 ARG B  93      -1.074 -48.369 -44.852  1.00  0.00           H  
ATOM   1457  N   LYS B  94      -3.999 -53.445 -39.500  1.00  0.00           N  
ATOM   1458  CA  LYS B  94      -3.151 -54.060 -38.466  1.00  0.00           C  
ATOM   1459  C   LYS B  94      -3.938 -54.734 -37.331  1.00  0.00           C  
ATOM   1460  O   LYS B  94      -3.479 -55.736 -36.774  1.00  0.00           O  
ATOM   1461  CB  LYS B  94      -2.158 -53.063 -37.868  1.00  0.00           C  
ATOM   1462  CG  LYS B  94      -1.099 -52.573 -38.864  1.00  0.00           C  
ATOM   1463  CD  LYS B  94       0.102 -51.884 -38.167  1.00  0.00           C  
ATOM   1464  CE  LYS B  94      -0.242 -50.529 -37.527  1.00  0.00           C  
ATOM   1465  NZ  LYS B  94      -0.588 -49.480 -38.533  1.00  0.00           N  
ATOM   1466  H   LYS B  94      -4.209 -52.436 -39.496  1.00  0.00           H  
ATOM   1467  HA  LYS B  94      -2.550 -54.836 -38.944  1.00  0.00           H  
ATOM   1468 1HB  LYS B  94      -2.709 -52.208 -37.493  1.00  0.00           H  
ATOM   1469 2HB  LYS B  94      -1.652 -53.519 -37.020  1.00  0.00           H  
ATOM   1470 1HG  LYS B  94      -0.732 -53.424 -39.431  1.00  0.00           H  
ATOM   1471 2HG  LYS B  94      -1.566 -51.874 -39.561  1.00  0.00           H  
ATOM   1472 1HD  LYS B  94       0.487 -52.548 -37.392  1.00  0.00           H  
ATOM   1473 2HD  LYS B  94       0.894 -51.733 -38.903  1.00  0.00           H  
ATOM   1474 1HE  LYS B  94      -1.081 -50.653 -36.846  1.00  0.00           H  
ATOM   1475 2HE  LYS B  94       0.620 -50.186 -36.959  1.00  0.00           H  
ATOM   1476 1HZ  LYS B  94      -0.805 -48.618 -38.060  1.00  0.00           H  
ATOM   1477 2HZ  LYS B  94       0.181 -49.335 -39.162  1.00  0.00           H  
ATOM   1478 3HZ  LYS B  94      -1.425 -49.762 -39.064  1.00  0.00           H  
ATOM   1479  N   ASP B  95      -5.120 -54.200 -37.000  1.00  0.00           N  
ATOM   1480  CA  ASP B  95      -5.921 -54.740 -35.913  1.00  0.00           C  
ATOM   1481  C   ASP B  95      -7.003 -55.679 -36.400  1.00  0.00           C  
ATOM   1482  O   ASP B  95      -7.338 -56.623 -35.703  1.00  0.00           O  
ATOM   1483  CB  ASP B  95      -6.548 -53.655 -35.073  1.00  0.00           C  
ATOM   1484  CG  ASP B  95      -5.553 -52.817 -34.301  1.00  0.00           C  
ATOM   1485  OD1 ASP B  95      -4.821 -53.369 -33.493  1.00  0.00           O  
ATOM   1486  OD2 ASP B  95      -5.554 -51.603 -34.489  1.00  0.00           O  
ATOM   1487  H   ASP B  95      -5.485 -53.386 -37.491  1.00  0.00           H  
ATOM   1488  HA  ASP B  95      -5.265 -55.309 -35.255  1.00  0.00           H  
ATOM   1489 1HB  ASP B  95      -7.132 -53.012 -35.711  1.00  0.00           H  
ATOM   1490 2HB  ASP B  95      -7.215 -54.135 -34.395  1.00  0.00           H  
ATOM   1491  N   LEU B  96      -7.589 -55.412 -37.565  1.00  0.00           N  
ATOM   1492  CA  LEU B  96      -8.653 -56.314 -38.039  1.00  0.00           C  
ATOM   1493  C   LEU B  96      -8.197 -57.217 -39.207  1.00  0.00           C  
ATOM   1494  O   LEU B  96      -8.748 -58.300 -39.411  1.00  0.00           O  
ATOM   1495  CB  LEU B  96      -9.861 -55.482 -38.451  1.00  0.00           C  
ATOM   1496  CG  LEU B  96     -10.409 -54.520 -37.361  1.00  0.00           C  
ATOM   1497  CD1 LEU B  96     -11.546 -53.770 -37.950  1.00  0.00           C  
ATOM   1498  CD2 LEU B  96     -10.844 -55.255 -36.088  1.00  0.00           C  
ATOM   1499  H   LEU B  96      -7.311 -54.575 -38.080  1.00  0.00           H  
ATOM   1500  HA  LEU B  96      -8.951 -56.960 -37.215  1.00  0.00           H  
ATOM   1501 1HB  LEU B  96      -9.600 -54.891 -39.325  1.00  0.00           H  
ATOM   1502 2HB  LEU B  96     -10.663 -56.157 -38.726  1.00  0.00           H  
ATOM   1503  HG  LEU B  96      -9.626 -53.812 -37.119  1.00  0.00           H  
ATOM   1504 1HD1 LEU B  96     -11.931 -53.040 -37.253  1.00  0.00           H  
ATOM   1505 2HD1 LEU B  96     -11.210 -53.278 -38.831  1.00  0.00           H  
ATOM   1506 3HD1 LEU B  96     -12.322 -54.469 -38.201  1.00  0.00           H  
ATOM   1507 1HD2 LEU B  96     -11.216 -54.545 -35.355  1.00  0.00           H  
ATOM   1508 2HD2 LEU B  96     -11.630 -55.938 -36.341  1.00  0.00           H  
ATOM   1509 3HD2 LEU B  96     -10.013 -55.795 -35.646  1.00  0.00           H  
ATOM   1510  N   GLY B  97      -7.211 -56.768 -39.999  1.00  0.00           N  
ATOM   1511  CA  GLY B  97      -6.782 -57.534 -41.164  1.00  0.00           C  
ATOM   1512  C   GLY B  97      -7.603 -57.217 -42.426  1.00  0.00           C  
ATOM   1513  O   GLY B  97      -7.665 -58.031 -43.350  1.00  0.00           O  
ATOM   1514  H   GLY B  97      -6.787 -55.864 -39.829  1.00  0.00           H  
ATOM   1515 1HA  GLY B  97      -5.731 -57.327 -41.353  1.00  0.00           H  
ATOM   1516 2HA  GLY B  97      -6.856 -58.596 -40.935  1.00  0.00           H  
ATOM   1517  N   TRP B  98      -8.245 -56.043 -42.428  1.00  0.00           N  
ATOM   1518  CA  TRP B  98      -9.115 -55.495 -43.476  1.00  0.00           C  
ATOM   1519  C   TRP B  98      -8.441 -54.642 -44.582  1.00  0.00           C  
ATOM   1520  O   TRP B  98      -8.413 -53.401 -44.558  1.00  0.00           O  
ATOM   1521  CB  TRP B  98     -10.214 -54.664 -42.827  1.00  0.00           C  
ATOM   1522  CG  TRP B  98     -11.206 -55.432 -42.031  1.00  0.00           C  
ATOM   1523  CD1 TRP B  98     -11.235 -56.770 -41.737  1.00  0.00           C  
ATOM   1524  CD2 TRP B  98     -12.339 -54.860 -41.381  1.00  0.00           C  
ATOM   1525  NE1 TRP B  98     -12.320 -57.047 -40.963  1.00  0.00           N  
ATOM   1526  CE2 TRP B  98     -13.008 -55.892 -40.738  1.00  0.00           C  
ATOM   1527  CE3 TRP B  98     -12.836 -53.569 -41.300  1.00  0.00           C  
ATOM   1528  CZ2 TRP B  98     -14.146 -55.667 -40.014  1.00  0.00           C  
ATOM   1529  CZ3 TRP B  98     -13.974 -53.335 -40.581  1.00  0.00           C  
ATOM   1530  CH2 TRP B  98     -14.610 -54.356 -39.957  1.00  0.00           C  
ATOM   1531  H   TRP B  98      -8.091 -55.453 -41.627  1.00  0.00           H  
ATOM   1532  HA  TRP B  98      -9.575 -56.350 -43.973  1.00  0.00           H  
ATOM   1533 1HB  TRP B  98      -9.768 -53.961 -42.155  1.00  0.00           H  
ATOM   1534 2HB  TRP B  98     -10.749 -54.098 -43.592  1.00  0.00           H  
ATOM   1535  HD1 TRP B  98     -10.509 -57.513 -42.063  1.00  0.00           H  
ATOM   1536  HE1 TRP B  98     -12.574 -57.951 -40.608  1.00  0.00           H  
ATOM   1537  HE3 TRP B  98     -12.317 -52.771 -41.787  1.00  0.00           H  
ATOM   1538  HZ2 TRP B  98     -14.679 -56.468 -39.503  1.00  0.00           H  
ATOM   1539  HZ3 TRP B  98     -14.349 -52.315 -40.524  1.00  0.00           H  
ATOM   1540  HH2 TRP B  98     -15.505 -54.142 -39.400  1.00  0.00           H  
ATOM   1541  N   LYS B  99      -7.944 -55.330 -45.597  1.00  0.00           N  
ATOM   1542  CA  LYS B  99      -7.216 -54.725 -46.707  1.00  0.00           C  
ATOM   1543  C   LYS B  99      -8.180 -54.138 -47.767  1.00  0.00           C  
ATOM   1544  O   LYS B  99      -7.756 -53.568 -48.758  1.00  0.00           O  
ATOM   1545  CB  LYS B  99      -6.275 -55.745 -47.339  1.00  0.00           C  
ATOM   1546  CG  LYS B  99      -5.135 -56.178 -46.415  1.00  0.00           C  
ATOM   1547  CD  LYS B  99      -4.207 -57.179 -47.097  1.00  0.00           C  
ATOM   1548  CE  LYS B  99      -3.060 -57.593 -46.176  1.00  0.00           C  
ATOM   1549  NZ  LYS B  99      -2.153 -58.587 -46.824  1.00  0.00           N  
ATOM   1550  H   LYS B  99      -8.022 -56.341 -45.563  1.00  0.00           H  
ATOM   1551  HA  LYS B  99      -6.596 -53.913 -46.324  1.00  0.00           H  
ATOM   1552 1HB  LYS B  99      -6.839 -56.632 -47.626  1.00  0.00           H  
ATOM   1553 2HB  LYS B  99      -5.839 -55.325 -48.245  1.00  0.00           H  
ATOM   1554 1HG  LYS B  99      -4.562 -55.300 -46.118  1.00  0.00           H  
ATOM   1555 2HG  LYS B  99      -5.554 -56.633 -45.514  1.00  0.00           H  
ATOM   1556 1HD  LYS B  99      -4.776 -58.067 -47.375  1.00  0.00           H  
ATOM   1557 2HD  LYS B  99      -3.794 -56.734 -48.002  1.00  0.00           H  
ATOM   1558 1HE  LYS B  99      -2.482 -56.709 -45.909  1.00  0.00           H  
ATOM   1559 2HE  LYS B  99      -3.474 -58.032 -45.268  1.00  0.00           H  
ATOM   1560 1HZ  LYS B  99      -1.411 -58.833 -46.184  1.00  0.00           H  
ATOM   1561 2HZ  LYS B  99      -2.676 -59.417 -47.066  1.00  0.00           H  
ATOM   1562 3HZ  LYS B  99      -1.754 -58.186 -47.661  1.00  0.00           H  
ATOM   1563  N   TRP B 100      -9.480 -54.336 -47.593  1.00  0.00           N  
ATOM   1564  CA  TRP B 100     -10.469 -53.891 -48.581  1.00  0.00           C  
ATOM   1565  C   TRP B 100     -11.030 -52.474 -48.346  1.00  0.00           C  
ATOM   1566  O   TRP B 100     -11.772 -51.987 -49.189  1.00  0.00           O  
ATOM   1567  CB  TRP B 100     -11.616 -54.885 -48.555  1.00  0.00           C  
ATOM   1568  CG  TRP B 100     -12.361 -54.897 -47.242  1.00  0.00           C  
ATOM   1569  CD1 TRP B 100     -12.069 -55.615 -46.119  1.00  0.00           C  
ATOM   1570  CD2 TRP B 100     -13.611 -54.217 -46.962  1.00  0.00           C  
ATOM   1571  NE1 TRP B 100     -13.013 -55.396 -45.162  1.00  0.00           N  
ATOM   1572  CE2 TRP B 100     -13.966 -54.544 -45.659  1.00  0.00           C  
ATOM   1573  CE3 TRP B 100     -14.450 -53.374 -47.712  1.00  0.00           C  
ATOM   1574  CZ2 TRP B 100     -15.112 -54.051 -45.074  1.00  0.00           C  
ATOM   1575  CZ3 TRP B 100     -15.607 -52.895 -47.129  1.00  0.00           C  
ATOM   1576  CH2 TRP B 100     -15.931 -53.223 -45.841  1.00  0.00           C  
ATOM   1577  H   TRP B 100      -9.782 -54.809 -46.755  1.00  0.00           H  
ATOM   1578  HA  TRP B 100      -9.988 -53.894 -49.557  1.00  0.00           H  
ATOM   1579 1HB  TRP B 100     -12.317 -54.666 -49.356  1.00  0.00           H  
ATOM   1580 2HB  TRP B 100     -11.214 -55.877 -48.727  1.00  0.00           H  
ATOM   1581  HD1 TRP B 100     -11.212 -56.272 -46.000  1.00  0.00           H  
ATOM   1582  HE1 TRP B 100     -13.024 -55.825 -44.239  1.00  0.00           H  
ATOM   1583  HE3 TRP B 100     -14.197 -53.108 -48.737  1.00  0.00           H  
ATOM   1584  HZ2 TRP B 100     -15.383 -54.299 -44.058  1.00  0.00           H  
ATOM   1585  HZ3 TRP B 100     -16.250 -52.251 -47.722  1.00  0.00           H  
ATOM   1586  HH2 TRP B 100     -16.848 -52.829 -45.407  1.00  0.00           H  
ATOM   1587  N   ILE B 101     -10.729 -51.797 -47.228  1.00  0.00           N  
ATOM   1588  CA  ILE B 101     -11.282 -50.441 -47.074  1.00  0.00           C  
ATOM   1589  C   ILE B 101     -10.303 -49.387 -47.568  1.00  0.00           C  
ATOM   1590  O   ILE B 101      -9.164 -49.288 -47.098  1.00  0.00           O  
ATOM   1591  CB  ILE B 101     -11.761 -50.112 -45.641  1.00  0.00           C  
ATOM   1592  CG1 ILE B 101     -12.868 -51.095 -45.252  1.00  0.00           C  
ATOM   1593  CG2 ILE B 101     -12.289 -48.650 -45.599  1.00  0.00           C  
ATOM   1594  CD1 ILE B 101     -13.321 -51.018 -43.828  1.00  0.00           C  
ATOM   1595  H   ILE B 101     -10.119 -52.198 -46.524  1.00  0.00           H  
ATOM   1596  HA  ILE B 101     -12.169 -50.365 -47.697  1.00  0.00           H  
ATOM   1597  HB  ILE B 101     -10.941 -50.232 -44.934  1.00  0.00           H  
ATOM   1598 1HG1 ILE B 101     -13.718 -50.944 -45.901  1.00  0.00           H  
ATOM   1599 2HG1 ILE B 101     -12.486 -52.093 -45.410  1.00  0.00           H  
ATOM   1600 1HG2 ILE B 101     -12.643 -48.392 -44.623  1.00  0.00           H  
ATOM   1601 2HG2 ILE B 101     -11.491 -47.960 -45.857  1.00  0.00           H  
ATOM   1602 3HG2 ILE B 101     -13.105 -48.539 -46.312  1.00  0.00           H  
ATOM   1603 1HD1 ILE B 101     -14.079 -51.770 -43.641  1.00  0.00           H  
ATOM   1604 2HD1 ILE B 101     -12.469 -51.190 -43.195  1.00  0.00           H  
ATOM   1605 3HD1 ILE B 101     -13.737 -50.047 -43.610  1.00  0.00           H  
ATOM   1606  N   HIS B 102     -10.768 -48.610 -48.569  1.00  0.00           N  
ATOM   1607  CA  HIS B 102      -9.943 -47.592 -49.207  1.00  0.00           C  
ATOM   1608  C   HIS B 102      -9.674 -46.465 -48.254  1.00  0.00           C  
ATOM   1609  O   HIS B 102      -8.511 -46.098 -48.005  1.00  0.00           O  
ATOM   1610  CB  HIS B 102     -10.626 -47.028 -50.468  1.00  0.00           C  
ATOM   1611  CG  HIS B 102      -9.836 -46.040 -51.223  1.00  0.00           C  
ATOM   1612  ND1 HIS B 102      -8.768 -46.391 -52.023  1.00  0.00           N  
ATOM   1613  CD2 HIS B 102      -9.952 -44.697 -51.312  1.00  0.00           C  
ATOM   1614  CE1 HIS B 102      -8.264 -45.302 -52.577  1.00  0.00           C  
ATOM   1615  NE2 HIS B 102      -8.963 -44.261 -52.160  1.00  0.00           N  
ATOM   1616  H   HIS B 102     -11.732 -48.703 -48.885  1.00  0.00           H  
ATOM   1617  HA  HIS B 102      -8.997 -48.021 -49.524  1.00  0.00           H  
ATOM   1618 1HB  HIS B 102     -10.889 -47.840 -51.137  1.00  0.00           H  
ATOM   1619 2HB  HIS B 102     -11.522 -46.520 -50.202  1.00  0.00           H  
ATOM   1620  HD2 HIS B 102     -10.696 -44.078 -50.805  1.00  0.00           H  
ATOM   1621  HE1 HIS B 102      -7.415 -45.266 -53.260  1.00  0.00           H  
ATOM   1622  HE2 HIS B 102      -8.802 -43.297 -52.417  1.00  0.00           H  
ATOM   1623  N   GLU B 103     -10.761 -45.945 -47.706  1.00  0.00           N  
ATOM   1624  CA  GLU B 103     -10.643 -44.866 -46.754  1.00  0.00           C  
ATOM   1625  C   GLU B 103     -11.840 -44.993 -45.773  1.00  0.00           C  
ATOM   1626  O   GLU B 103     -12.941 -45.353 -46.166  1.00  0.00           O  
ATOM   1627  CB  GLU B 103     -10.682 -43.513 -47.475  1.00  0.00           C  
ATOM   1628  CG  GLU B 103     -10.483 -42.311 -46.584  1.00  0.00           C  
ATOM   1629  CD  GLU B 103     -10.494 -41.024 -47.321  1.00  0.00           C  
ATOM   1630  OE1 GLU B 103     -10.663 -41.037 -48.515  1.00  0.00           O  
ATOM   1631  OE2 GLU B 103     -10.335 -40.013 -46.687  1.00  0.00           O  
ATOM   1632  H   GLU B 103     -11.664 -46.312 -47.988  1.00  0.00           H  
ATOM   1633  HA  GLU B 103      -9.711 -44.984 -46.214  1.00  0.00           H  
ATOM   1634 1HB  GLU B 103      -9.908 -43.492 -48.243  1.00  0.00           H  
ATOM   1635 2HB  GLU B 103     -11.641 -43.398 -47.977  1.00  0.00           H  
ATOM   1636 1HG  GLU B 103     -11.270 -42.283 -45.833  1.00  0.00           H  
ATOM   1637 2HG  GLU B 103      -9.528 -42.413 -46.078  1.00  0.00           H  
ATOM   1638  N   PRO B 104     -11.633 -44.798 -44.459  1.00  0.00           N  
ATOM   1639  CA  PRO B 104     -10.456 -44.465 -43.669  1.00  0.00           C  
ATOM   1640  C   PRO B 104      -9.510 -45.612 -43.507  1.00  0.00           C  
ATOM   1641  O   PRO B 104      -9.842 -46.746 -43.852  1.00  0.00           O  
ATOM   1642  CB  PRO B 104     -11.089 -44.025 -42.341  1.00  0.00           C  
ATOM   1643  CG  PRO B 104     -12.361 -44.818 -42.234  1.00  0.00           C  
ATOM   1644  CD  PRO B 104     -12.844 -44.966 -43.652  1.00  0.00           C  
ATOM   1645  HA  PRO B 104      -9.931 -43.607 -44.115  1.00  0.00           H  
ATOM   1646 1HB  PRO B 104     -10.407 -44.220 -41.508  1.00  0.00           H  
ATOM   1647 2HB  PRO B 104     -11.268 -42.939 -42.353  1.00  0.00           H  
ATOM   1648 1HG  PRO B 104     -12.180 -45.752 -41.711  1.00  0.00           H  
ATOM   1649 2HG  PRO B 104     -13.085 -44.265 -41.617  1.00  0.00           H  
ATOM   1650 1HD  PRO B 104     -13.228 -45.972 -43.813  1.00  0.00           H  
ATOM   1651 2HD  PRO B 104     -13.593 -44.193 -43.902  1.00  0.00           H  
ATOM   1652  N   LYS B 105      -8.339 -45.326 -42.969  1.00  0.00           N  
ATOM   1653  CA  LYS B 105      -7.402 -46.400 -42.691  1.00  0.00           C  
ATOM   1654  C   LYS B 105      -7.694 -47.047 -41.314  1.00  0.00           C  
ATOM   1655  O   LYS B 105      -7.216 -48.146 -41.020  1.00  0.00           O  
ATOM   1656  CB  LYS B 105      -5.963 -45.884 -42.764  1.00  0.00           C  
ATOM   1657  CG  LYS B 105      -5.597 -45.234 -44.105  1.00  0.00           C  
ATOM   1658  CD  LYS B 105      -5.821 -46.176 -45.300  1.00  0.00           C  
ATOM   1659  CE  LYS B 105      -5.290 -45.563 -46.617  1.00  0.00           C  
ATOM   1660  NZ  LYS B 105      -5.691 -46.393 -47.841  1.00  0.00           N  
ATOM   1661  H   LYS B 105      -8.092 -44.371 -42.748  1.00  0.00           H  
ATOM   1662  HA  LYS B 105      -7.526 -47.174 -43.455  1.00  0.00           H  
ATOM   1663 1HB  LYS B 105      -5.810 -45.138 -41.986  1.00  0.00           H  
ATOM   1664 2HB  LYS B 105      -5.263 -46.698 -42.576  1.00  0.00           H  
ATOM   1665 1HG  LYS B 105      -6.213 -44.339 -44.256  1.00  0.00           H  
ATOM   1666 2HG  LYS B 105      -4.550 -44.934 -44.085  1.00  0.00           H  
ATOM   1667 1HD  LYS B 105      -5.326 -47.132 -45.120  1.00  0.00           H  
ATOM   1668 2HD  LYS B 105      -6.895 -46.360 -45.418  1.00  0.00           H  
ATOM   1669 1HE  LYS B 105      -5.678 -44.545 -46.732  1.00  0.00           H  
ATOM   1670 2HE  LYS B 105      -4.202 -45.522 -46.566  1.00  0.00           H  
ATOM   1671 1HZ  LYS B 105      -5.321 -45.966 -48.671  1.00  0.00           H  
ATOM   1672 2HZ  LYS B 105      -5.346 -47.333 -47.765  1.00  0.00           H  
ATOM   1673 3HZ  LYS B 105      -6.739 -46.403 -47.912  1.00  0.00           H  
ATOM   1674  N   GLY B 106      -8.497 -46.352 -40.504  1.00  0.00           N  
ATOM   1675  CA  GLY B 106      -8.878 -46.783 -39.161  1.00  0.00           C  
ATOM   1676  C   GLY B 106      -9.875 -45.816 -38.505  1.00  0.00           C  
ATOM   1677  O   GLY B 106     -10.197 -44.768 -39.068  1.00  0.00           O  
ATOM   1678  H   GLY B 106      -8.853 -45.475 -40.846  1.00  0.00           H  
ATOM   1679 1HA  GLY B 106      -9.319 -47.782 -39.212  1.00  0.00           H  
ATOM   1680 2HA  GLY B 106      -7.986 -46.857 -38.540  1.00  0.00           H  
ATOM   1681  N   TYR B 107     -10.375 -46.155 -37.319  1.00  0.00           N  
ATOM   1682  CA  TYR B 107     -11.369 -45.260 -36.722  1.00  0.00           C  
ATOM   1683  C   TYR B 107     -11.429 -45.342 -35.199  1.00  0.00           C  
ATOM   1684  O   TYR B 107     -10.865 -46.252 -34.594  1.00  0.00           O  
ATOM   1685  CB  TYR B 107     -12.742 -45.575 -37.295  1.00  0.00           C  
ATOM   1686  CG  TYR B 107     -13.372 -46.821 -36.757  1.00  0.00           C  
ATOM   1687  CD1 TYR B 107     -12.950 -48.096 -37.120  1.00  0.00           C  
ATOM   1688  CD2 TYR B 107     -14.454 -46.665 -35.931  1.00  0.00           C  
ATOM   1689  CE1 TYR B 107     -13.620 -49.201 -36.618  1.00  0.00           C  
ATOM   1690  CE2 TYR B 107     -15.111 -47.731 -35.462  1.00  0.00           C  
ATOM   1691  CZ  TYR B 107     -14.716 -49.002 -35.783  1.00  0.00           C  
ATOM   1692  OH  TYR B 107     -15.426 -50.081 -35.281  1.00  0.00           O  
ATOM   1693  H   TYR B 107     -10.059 -47.018 -36.878  1.00  0.00           H  
ATOM   1694  HA  TYR B 107     -11.098 -44.237 -36.978  1.00  0.00           H  
ATOM   1695 1HB  TYR B 107     -13.414 -44.742 -37.096  1.00  0.00           H  
ATOM   1696 2HB  TYR B 107     -12.667 -45.677 -38.378  1.00  0.00           H  
ATOM   1697  HD1 TYR B 107     -12.101 -48.224 -37.785  1.00  0.00           H  
ATOM   1698  HD2 TYR B 107     -14.795 -45.666 -35.662  1.00  0.00           H  
ATOM   1699  HE1 TYR B 107     -13.303 -50.208 -36.883  1.00  0.00           H  
ATOM   1700  HE2 TYR B 107     -15.960 -47.577 -34.826  1.00  0.00           H  
ATOM   1701  HH  TYR B 107     -16.182 -49.748 -34.734  1.00  0.00           H  
ATOM   1702  N   HIS B 108     -12.131 -44.388 -34.577  1.00  0.00           N  
ATOM   1703  CA  HIS B 108     -12.297 -44.406 -33.124  1.00  0.00           C  
ATOM   1704  C   HIS B 108     -13.601 -45.136 -32.803  1.00  0.00           C  
ATOM   1705  O   HIS B 108     -14.703 -44.653 -33.064  1.00  0.00           O  
ATOM   1706  CB  HIS B 108     -12.245 -42.970 -32.525  1.00  0.00           C  
ATOM   1707  CG  HIS B 108     -10.835 -42.295 -32.704  1.00  0.00           C  
ATOM   1708  ND1 HIS B 108      -9.824 -42.429 -31.775  1.00  0.00           N  
ATOM   1709  CD2 HIS B 108     -10.316 -41.536 -33.702  1.00  0.00           C  
ATOM   1710  CE1 HIS B 108      -8.739 -41.786 -32.200  1.00  0.00           C  
ATOM   1711  NE2 HIS B 108      -9.002 -41.246 -33.361  1.00  0.00           N  
ATOM   1712  H   HIS B 108     -12.565 -43.654 -35.119  1.00  0.00           H  
ATOM   1713  HA  HIS B 108     -11.491 -44.971 -32.663  1.00  0.00           H  
ATOM   1714 1HB  HIS B 108     -12.999 -42.343 -32.984  1.00  0.00           H  
ATOM   1715 2HB  HIS B 108     -12.470 -43.015 -31.456  1.00  0.00           H  
ATOM   1716  HD2 HIS B 108     -10.826 -41.231 -34.614  1.00  0.00           H  
ATOM   1717  HE1 HIS B 108      -7.781 -41.736 -31.676  1.00  0.00           H  
ATOM   1718  HE2 HIS B 108      -8.304 -40.710 -33.925  1.00  0.00           H  
ATOM   1719  N   ALA B 109     -13.422 -46.354 -32.308  1.00  0.00           N  
ATOM   1720  CA  ALA B 109     -14.483 -47.308 -32.035  1.00  0.00           C  
ATOM   1721  C   ALA B 109     -14.908 -47.219 -30.622  1.00  0.00           C  
ATOM   1722  O   ALA B 109     -16.085 -47.311 -30.267  1.00  0.00           O  
ATOM   1723  CB  ALA B 109     -13.957 -48.691 -32.283  1.00  0.00           C  
ATOM   1724  H   ALA B 109     -12.467 -46.626 -32.081  1.00  0.00           H  
ATOM   1725  HA  ALA B 109     -15.328 -47.083 -32.677  1.00  0.00           H  
ATOM   1726 1HB  ALA B 109     -14.730 -49.415 -32.101  1.00  0.00           H  
ATOM   1727 2HB  ALA B 109     -13.631 -48.763 -33.296  1.00  0.00           H  
ATOM   1728 3HB  ALA B 109     -13.109 -48.871 -31.618  1.00  0.00           H  
ATOM   1729  N   ASN B 110     -13.895 -47.037 -29.813  1.00  0.00           N  
ATOM   1730  CA  ASN B 110     -13.950 -47.031 -28.375  1.00  0.00           C  
ATOM   1731  C   ASN B 110     -14.421 -48.378 -27.854  1.00  0.00           C  
ATOM   1732  O   ASN B 110     -14.602 -49.350 -28.604  1.00  0.00           O  
ATOM   1733  CB  ASN B 110     -14.907 -45.939 -27.969  1.00  0.00           C  
ATOM   1734  CG  ASN B 110     -14.483 -44.673 -28.523  1.00  0.00           C  
ATOM   1735  OD1 ASN B 110     -13.257 -44.416 -28.658  1.00  0.00           O  
ATOM   1736  ND2 ASN B 110     -15.464 -43.848 -28.889  1.00  0.00           N  
ATOM   1737  H   ASN B 110     -12.970 -46.928 -30.227  1.00  0.00           H  
ATOM   1738  HA  ASN B 110     -12.981 -46.845 -27.956  1.00  0.00           H  
ATOM   1739 1HB  ASN B 110     -15.898 -46.136 -28.273  1.00  0.00           H  
ATOM   1740 2HB  ASN B 110     -14.918 -45.849 -26.907  1.00  0.00           H  
ATOM   1741 1HD2 ASN B 110     -15.250 -42.958 -29.295  1.00  0.00           H  
ATOM   1742 2HD2 ASN B 110     -16.451 -44.129 -28.788  1.00  0.00           H  
ATOM   1743  N   PHE B 111     -14.655 -48.434 -26.577  1.00  0.00           N  
ATOM   1744  CA  PHE B 111     -15.180 -49.646 -25.986  1.00  0.00           C  
ATOM   1745  C   PHE B 111     -15.707 -49.347 -24.635  1.00  0.00           C  
ATOM   1746  O   PHE B 111     -15.399 -48.309 -24.052  1.00  0.00           O  
ATOM   1747  CB  PHE B 111     -14.144 -50.786 -25.937  1.00  0.00           C  
ATOM   1748  CG  PHE B 111     -12.956 -50.565 -25.066  1.00  0.00           C  
ATOM   1749  CD1 PHE B 111     -12.897 -51.019 -23.794  1.00  0.00           C  
ATOM   1750  CD2 PHE B 111     -11.898 -49.892 -25.541  1.00  0.00           C  
ATOM   1751  CE1 PHE B 111     -11.768 -50.814 -23.044  1.00  0.00           C  
ATOM   1752  CE2 PHE B 111     -10.755 -49.666 -24.774  1.00  0.00           C  
ATOM   1753  CZ  PHE B 111     -10.700 -50.138 -23.531  1.00  0.00           C  
ATOM   1754  H   PHE B 111     -14.425 -47.624 -26.004  1.00  0.00           H  
ATOM   1755  HA  PHE B 111     -16.022 -49.985 -26.579  1.00  0.00           H  
ATOM   1756 1HB  PHE B 111     -14.642 -51.697 -25.597  1.00  0.00           H  
ATOM   1757 2HB  PHE B 111     -13.780 -50.999 -26.946  1.00  0.00           H  
ATOM   1758  HD1 PHE B 111     -13.737 -51.573 -23.377  1.00  0.00           H  
ATOM   1759  HD2 PHE B 111     -11.975 -49.541 -26.535  1.00  0.00           H  
ATOM   1760  HE1 PHE B 111     -11.726 -51.197 -22.074  1.00  0.00           H  
ATOM   1761  HE2 PHE B 111      -9.904 -49.122 -25.166  1.00  0.00           H  
ATOM   1762  HZ  PHE B 111      -9.814 -49.989 -22.919  1.00  0.00           H  
ATOM   1763  N   ALA B 112     -25.538 -47.544 -26.997  1.00  0.00           N  
ATOM   1764  CA  ALA B 112     -25.850 -46.958 -28.286  1.00  0.00           C  
ATOM   1765  C   ALA B 112     -24.621 -46.835 -29.160  1.00  0.00           C  
ATOM   1766  O   ALA B 112     -23.545 -46.345 -28.756  1.00  0.00           O  
ATOM   1767  CB  ALA B 112     -26.472 -45.597 -28.103  1.00  0.00           C  
ATOM   1768  H   ALA B 112     -24.733 -47.213 -26.463  1.00  0.00           H  
ATOM   1769  HA  ALA B 112     -26.564 -47.605 -28.789  1.00  0.00           H  
ATOM   1770 1HB  ALA B 112     -26.724 -45.188 -29.080  1.00  0.00           H  
ATOM   1771 2HB  ALA B 112     -27.378 -45.692 -27.499  1.00  0.00           H  
ATOM   1772 3HB  ALA B 112     -25.759 -44.943 -27.605  1.00  0.00           H  
ATOM   1773  N   LEU B 113     -24.829 -47.280 -30.380  1.00  0.00           N  
ATOM   1774  CA  LEU B 113     -23.809 -47.286 -31.395  1.00  0.00           C  
ATOM   1775  C   LEU B 113     -24.086 -46.334 -32.568  1.00  0.00           C  
ATOM   1776  O   LEU B 113     -25.232 -46.071 -32.945  1.00  0.00           O  
ATOM   1777  CB  LEU B 113     -23.630 -48.710 -31.956  1.00  0.00           C  
ATOM   1778  CG  LEU B 113     -23.267 -49.858 -30.961  1.00  0.00           C  
ATOM   1779  CD1 LEU B 113     -23.269 -51.159 -31.695  1.00  0.00           C  
ATOM   1780  CD2 LEU B 113     -21.900 -49.627 -30.377  1.00  0.00           C  
ATOM   1781  H   LEU B 113     -25.740 -47.653 -30.610  1.00  0.00           H  
ATOM   1782  HA  LEU B 113     -22.893 -46.995 -30.911  1.00  0.00           H  
ATOM   1783 1HB  LEU B 113     -24.535 -48.995 -32.489  1.00  0.00           H  
ATOM   1784 2HB  LEU B 113     -22.811 -48.659 -32.669  1.00  0.00           H  
ATOM   1785  HG  LEU B 113     -24.008 -49.906 -30.166  1.00  0.00           H  
ATOM   1786 1HD1 LEU B 113     -23.021 -51.961 -31.008  1.00  0.00           H  
ATOM   1787 2HD1 LEU B 113     -24.258 -51.335 -32.119  1.00  0.00           H  
ATOM   1788 3HD1 LEU B 113     -22.530 -51.118 -32.486  1.00  0.00           H  
ATOM   1789 1HD2 LEU B 113     -21.652 -50.438 -29.696  1.00  0.00           H  
ATOM   1790 2HD2 LEU B 113     -21.148 -49.573 -31.169  1.00  0.00           H  
ATOM   1791 3HD2 LEU B 113     -21.925 -48.712 -29.836  1.00  0.00           H  
ATOM   1792  N   GLU B 114     -23.028 -45.862 -33.172  1.00  0.00           N  
ATOM   1793  CA  GLU B 114     -23.142 -45.020 -34.346  1.00  0.00           C  
ATOM   1794  C   GLU B 114     -22.468 -45.641 -35.599  1.00  0.00           C  
ATOM   1795  O   GLU B 114     -21.608 -46.533 -35.490  1.00  0.00           O  
ATOM   1796  CB  GLU B 114     -22.563 -43.644 -34.047  1.00  0.00           C  
ATOM   1797  CG  GLU B 114     -23.349 -42.848 -33.009  1.00  0.00           C  
ATOM   1798  CD  GLU B 114     -22.778 -41.418 -32.774  1.00  0.00           C  
ATOM   1799  OE1 GLU B 114     -21.756 -41.096 -33.345  1.00  0.00           O  
ATOM   1800  OE2 GLU B 114     -23.341 -40.690 -31.988  1.00  0.00           O  
ATOM   1801  H   GLU B 114     -22.120 -46.088 -32.778  1.00  0.00           H  
ATOM   1802  HA  GLU B 114     -24.198 -44.878 -34.506  1.00  0.00           H  
ATOM   1803 1HB  GLU B 114     -21.552 -43.749 -33.668  1.00  0.00           H  
ATOM   1804 2HB  GLU B 114     -22.509 -43.063 -34.966  1.00  0.00           H  
ATOM   1805 1HG  GLU B 114     -24.386 -42.778 -33.339  1.00  0.00           H  
ATOM   1806 2HG  GLU B 114     -23.335 -43.398 -32.071  1.00  0.00           H  
ATOM   1807  N   PRO B 115     -22.951 -45.306 -36.800  1.00  0.00           N  
ATOM   1808  CA  PRO B 115     -22.357 -45.586 -38.089  1.00  0.00           C  
ATOM   1809  C   PRO B 115     -20.981 -44.993 -38.317  1.00  0.00           C  
ATOM   1810  O   PRO B 115     -20.616 -43.973 -37.725  1.00  0.00           O  
ATOM   1811  CB  PRO B 115     -23.342 -44.942 -39.077  1.00  0.00           C  
ATOM   1812  CG  PRO B 115     -24.648 -44.872 -38.359  1.00  0.00           C  
ATOM   1813  CD  PRO B 115     -24.294 -44.645 -36.913  1.00  0.00           C  
ATOM   1814  HA  PRO B 115     -22.312 -46.678 -38.197  1.00  0.00           H  
ATOM   1815 1HB  PRO B 115     -22.969 -43.955 -39.393  1.00  0.00           H  
ATOM   1816 2HB  PRO B 115     -23.400 -45.559 -39.983  1.00  0.00           H  
ATOM   1817 1HG  PRO B 115     -25.254 -44.053 -38.786  1.00  0.00           H  
ATOM   1818 2HG  PRO B 115     -25.214 -45.798 -38.524  1.00  0.00           H  
ATOM   1819 1HD  PRO B 115     -24.241 -43.570 -36.674  1.00  0.00           H  
ATOM   1820 2HD  PRO B 115     -25.071 -45.177 -36.346  1.00  0.00           H  
ATOM   1821  N   LEU B 116     -20.244 -45.655 -39.205  1.00  0.00           N  
ATOM   1822  CA  LEU B 116     -18.931 -45.240 -39.722  1.00  0.00           C  
ATOM   1823  C   LEU B 116     -18.971 -45.257 -41.249  1.00  0.00           C  
ATOM   1824  O   LEU B 116     -19.019 -46.356 -41.806  1.00  0.00           O  
ATOM   1825  CB  LEU B 116     -17.886 -46.262 -39.287  1.00  0.00           C  
ATOM   1826  CG  LEU B 116     -16.447 -46.068 -39.750  1.00  0.00           C  
ATOM   1827  CD1 LEU B 116     -15.858 -44.804 -39.156  1.00  0.00           C  
ATOM   1828  CD2 LEU B 116     -15.689 -47.286 -39.347  1.00  0.00           C  
ATOM   1829  H   LEU B 116     -20.663 -46.509 -39.581  1.00  0.00           H  
ATOM   1830  HA  LEU B 116     -18.675 -44.258 -39.332  1.00  0.00           H  
ATOM   1831 1HB  LEU B 116     -17.877 -46.295 -38.199  1.00  0.00           H  
ATOM   1832 2HB  LEU B 116     -18.204 -47.224 -39.652  1.00  0.00           H  
ATOM   1833  HG  LEU B 116     -16.406 -45.962 -40.840  1.00  0.00           H  
ATOM   1834 1HD1 LEU B 116     -14.828 -44.696 -39.497  1.00  0.00           H  
ATOM   1835 2HD1 LEU B 116     -16.425 -43.936 -39.475  1.00  0.00           H  
ATOM   1836 3HD1 LEU B 116     -15.876 -44.873 -38.073  1.00  0.00           H  
ATOM   1837 1HD2 LEU B 116     -14.666 -47.180 -39.649  1.00  0.00           H  
ATOM   1838 2HD2 LEU B 116     -15.743 -47.396 -38.285  1.00  0.00           H  
ATOM   1839 3HD2 LEU B 116     -16.124 -48.157 -39.813  1.00  0.00           H  
ATOM   1840  N   PRO B 117     -19.078 -44.118 -41.956  1.00  0.00           N  
ATOM   1841  CA  PRO B 117     -19.040 -44.022 -43.415  1.00  0.00           C  
ATOM   1842  C   PRO B 117     -17.728 -44.559 -43.980  1.00  0.00           C  
ATOM   1843  O   PRO B 117     -16.668 -44.139 -43.514  1.00  0.00           O  
ATOM   1844  CB  PRO B 117     -19.152 -42.508 -43.638  1.00  0.00           C  
ATOM   1845  CG  PRO B 117     -19.854 -41.986 -42.392  1.00  0.00           C  
ATOM   1846  CD  PRO B 117     -19.322 -42.845 -41.265  1.00  0.00           C  
ATOM   1847  HA  PRO B 117     -19.905 -44.513 -43.871  1.00  0.00           H  
ATOM   1848 1HB  PRO B 117     -18.150 -42.074 -43.779  1.00  0.00           H  
ATOM   1849 2HB  PRO B 117     -19.716 -42.311 -44.562  1.00  0.00           H  
ATOM   1850 1HG  PRO B 117     -19.627 -40.917 -42.251  1.00  0.00           H  
ATOM   1851 2HG  PRO B 117     -20.945 -42.066 -42.504  1.00  0.00           H  
ATOM   1852 1HD  PRO B 117     -18.378 -42.434 -40.872  1.00  0.00           H  
ATOM   1853 2HD  PRO B 117     -20.098 -42.948 -40.487  1.00  0.00           H  
ATOM   1854  N   ILE B 118     -17.778 -45.377 -45.029  1.00  0.00           N  
ATOM   1855  CA  ILE B 118     -16.532 -45.845 -45.661  1.00  0.00           C  
ATOM   1856  C   ILE B 118     -16.537 -45.703 -47.203  1.00  0.00           C  
ATOM   1857  O   ILE B 118     -17.597 -45.674 -47.849  1.00  0.00           O  
ATOM   1858  CB  ILE B 118     -16.132 -47.307 -45.352  1.00  0.00           C  
ATOM   1859  CG1 ILE B 118     -17.151 -48.318 -45.934  1.00  0.00           C  
ATOM   1860  CG2 ILE B 118     -15.985 -47.476 -43.794  1.00  0.00           C  
ATOM   1861  CD1 ILE B 118     -16.634 -49.738 -45.925  1.00  0.00           C  
ATOM   1862  H   ILE B 118     -18.682 -45.712 -45.368  1.00  0.00           H  
ATOM   1863  HA  ILE B 118     -15.706 -45.250 -45.276  1.00  0.00           H  
ATOM   1864  HB  ILE B 118     -15.173 -47.507 -45.821  1.00  0.00           H  
ATOM   1865 1HG1 ILE B 118     -18.075 -48.265 -45.360  1.00  0.00           H  
ATOM   1866 2HG1 ILE B 118     -17.377 -48.062 -46.965  1.00  0.00           H  
ATOM   1867 1HG2 ILE B 118     -15.659 -48.470 -43.546  1.00  0.00           H  
ATOM   1868 2HG2 ILE B 118     -15.265 -46.773 -43.416  1.00  0.00           H  
ATOM   1869 3HG2 ILE B 118     -16.947 -47.281 -43.314  1.00  0.00           H  
ATOM   1870 1HD1 ILE B 118     -17.372 -50.385 -46.350  1.00  0.00           H  
ATOM   1871 2HD1 ILE B 118     -15.727 -49.785 -46.528  1.00  0.00           H  
ATOM   1872 3HD1 ILE B 118     -16.413 -50.066 -44.933  1.00  0.00           H  
ATOM   1873  N   VAL B 119     -15.329 -45.726 -47.783  1.00  0.00           N  
ATOM   1874  CA  VAL B 119     -15.141 -45.780 -49.234  1.00  0.00           C  
ATOM   1875  C   VAL B 119     -14.385 -47.056 -49.590  1.00  0.00           C  
ATOM   1876  O   VAL B 119     -13.328 -47.342 -49.003  1.00  0.00           O  
ATOM   1877  CB  VAL B 119     -14.252 -44.601 -49.710  1.00  0.00           C  
ATOM   1878  CG1 VAL B 119     -14.073 -44.650 -51.265  1.00  0.00           C  
ATOM   1879  CG2 VAL B 119     -14.815 -43.273 -49.216  1.00  0.00           C  
ATOM   1880  H   VAL B 119     -14.503 -45.701 -47.189  1.00  0.00           H  
ATOM   1881  HA  VAL B 119     -16.110 -45.781 -49.735  1.00  0.00           H  
ATOM   1882  HB  VAL B 119     -13.258 -44.724 -49.282  1.00  0.00           H  
ATOM   1883 1HG1 VAL B 119     -13.419 -43.835 -51.576  1.00  0.00           H  
ATOM   1884 2HG1 VAL B 119     -13.627 -45.592 -51.579  1.00  0.00           H  
ATOM   1885 3HG1 VAL B 119     -15.051 -44.536 -51.744  1.00  0.00           H  
ATOM   1886 1HG2 VAL B 119     -14.153 -42.465 -49.530  1.00  0.00           H  
ATOM   1887 2HG2 VAL B 119     -15.786 -43.111 -49.618  1.00  0.00           H  
ATOM   1888 3HG2 VAL B 119     -14.872 -43.285 -48.127  1.00  0.00           H  
ATOM   1889  N   TYR B 120     -14.881 -47.804 -50.570  1.00  0.00           N  
ATOM   1890  CA  TYR B 120     -14.135 -48.976 -51.057  1.00  0.00           C  
ATOM   1891  C   TYR B 120     -14.483 -49.188 -52.521  1.00  0.00           C  
ATOM   1892  O   TYR B 120     -15.492 -48.667 -53.005  1.00  0.00           O  
ATOM   1893  CB  TYR B 120     -14.486 -50.209 -50.230  1.00  0.00           C  
ATOM   1894  CG  TYR B 120     -15.902 -50.639 -50.414  1.00  0.00           C  
ATOM   1895  CD1 TYR B 120     -16.208 -51.629 -51.332  1.00  0.00           C  
ATOM   1896  CD2 TYR B 120     -16.903 -50.028 -49.691  1.00  0.00           C  
ATOM   1897  CE1 TYR B 120     -17.505 -52.016 -51.502  1.00  0.00           C  
ATOM   1898  CE2 TYR B 120     -18.193 -50.414 -49.872  1.00  0.00           C  
ATOM   1899  CZ  TYR B 120     -18.493 -51.414 -50.767  1.00  0.00           C  
ATOM   1900  OH  TYR B 120     -19.783 -51.830 -50.920  1.00  0.00           O  
ATOM   1901  H   TYR B 120     -15.772 -47.526 -50.995  1.00  0.00           H  
ATOM   1902  HA  TYR B 120     -13.067 -48.776 -51.003  1.00  0.00           H  
ATOM   1903 1HB  TYR B 120     -13.836 -51.040 -50.510  1.00  0.00           H  
ATOM   1904 2HB  TYR B 120     -14.320 -50.009 -49.170  1.00  0.00           H  
ATOM   1905  HD1 TYR B 120     -15.415 -52.110 -51.910  1.00  0.00           H  
ATOM   1906  HD2 TYR B 120     -16.666 -49.241 -48.979  1.00  0.00           H  
ATOM   1907  HE1 TYR B 120     -17.753 -52.801 -52.208  1.00  0.00           H  
ATOM   1908  HE2 TYR B 120     -18.986 -49.935 -49.299  1.00  0.00           H  
ATOM   1909  HH  TYR B 120     -20.337 -51.386 -50.261  1.00  0.00           H  
ATOM   1910  N   TYR B 121     -13.659 -49.930 -53.239  1.00  0.00           N  
ATOM   1911  CA  TYR B 121     -13.950 -50.098 -54.661  1.00  0.00           C  
ATOM   1912  C   TYR B 121     -14.331 -51.495 -55.096  1.00  0.00           C  
ATOM   1913  O   TYR B 121     -13.742 -52.476 -54.656  1.00  0.00           O  
ATOM   1914  CB  TYR B 121     -12.726 -49.697 -55.483  1.00  0.00           C  
ATOM   1915  CG  TYR B 121     -12.412 -48.236 -55.549  1.00  0.00           C  
ATOM   1916  CD1 TYR B 121     -11.876 -47.547 -54.464  1.00  0.00           C  
ATOM   1917  CD2 TYR B 121     -12.609 -47.591 -56.747  1.00  0.00           C  
ATOM   1918  CE1 TYR B 121     -11.575 -46.213 -54.597  1.00  0.00           C  
ATOM   1919  CE2 TYR B 121     -12.298 -46.270 -56.879  1.00  0.00           C  
ATOM   1920  CZ  TYR B 121     -11.785 -45.577 -55.809  1.00  0.00           C  
ATOM   1921  OH  TYR B 121     -11.479 -44.245 -55.946  1.00  0.00           O  
ATOM   1922  H   TYR B 121     -12.836 -50.353 -52.818  1.00  0.00           H  
ATOM   1923  HA  TYR B 121     -14.782 -49.449 -54.920  1.00  0.00           H  
ATOM   1924 1HB  TYR B 121     -11.850 -50.211 -55.091  1.00  0.00           H  
ATOM   1925 2HB  TYR B 121     -12.869 -50.052 -56.509  1.00  0.00           H  
ATOM   1926  HD1 TYR B 121     -11.697 -48.048 -53.516  1.00  0.00           H  
ATOM   1927  HD2 TYR B 121     -13.010 -48.141 -57.594  1.00  0.00           H  
ATOM   1928  HE1 TYR B 121     -11.165 -45.662 -53.760  1.00  0.00           H  
ATOM   1929  HE2 TYR B 121     -12.458 -45.770 -57.833  1.00  0.00           H  
ATOM   1930  HH  TYR B 121     -11.705 -43.957 -56.835  1.00  0.00           H  
ATOM   1931  N   VAL B 122     -15.264 -51.560 -56.022  1.00  0.00           N  
ATOM   1932  CA  VAL B 122     -15.569 -52.818 -56.679  1.00  0.00           C  
ATOM   1933  C   VAL B 122     -15.237 -52.569 -58.157  1.00  0.00           C  
ATOM   1934  O   VAL B 122     -15.842 -51.719 -58.844  1.00  0.00           O  
ATOM   1935  CB  VAL B 122     -17.065 -53.096 -56.528  1.00  0.00           C  
ATOM   1936  CG1 VAL B 122     -17.405 -54.456 -57.135  1.00  0.00           C  
ATOM   1937  CG2 VAL B 122     -17.459 -52.869 -55.056  1.00  0.00           C  
ATOM   1938  H   VAL B 122     -15.711 -50.690 -56.323  1.00  0.00           H  
ATOM   1939  HA  VAL B 122     -14.921 -53.590 -56.290  1.00  0.00           H  
ATOM   1940  HB  VAL B 122     -17.625 -52.379 -57.127  1.00  0.00           H  
ATOM   1941 1HG1 VAL B 122     -18.464 -54.608 -57.055  1.00  0.00           H  
ATOM   1942 2HG1 VAL B 122     -17.118 -54.477 -58.184  1.00  0.00           H  
ATOM   1943 3HG1 VAL B 122     -16.878 -55.250 -56.606  1.00  0.00           H  
ATOM   1944 1HG2 VAL B 122     -18.525 -53.033 -54.931  1.00  0.00           H  
ATOM   1945 2HG2 VAL B 122     -16.919 -53.505 -54.421  1.00  0.00           H  
ATOM   1946 3HG2 VAL B 122     -17.237 -51.845 -54.762  1.00  0.00           H  
ATOM   1947  N   GLY B 123     -14.236 -53.281 -58.624  1.00  0.00           N  
ATOM   1948  CA  GLY B 123     -13.668 -53.018 -59.926  1.00  0.00           C  
ATOM   1949  C   GLY B 123     -13.123 -51.590 -59.903  1.00  0.00           C  
ATOM   1950  O   GLY B 123     -12.419 -51.192 -58.973  1.00  0.00           O  
ATOM   1951  H   GLY B 123     -13.847 -54.007 -58.024  1.00  0.00           H  
ATOM   1952 1HA  GLY B 123     -12.866 -53.729 -60.127  1.00  0.00           H  
ATOM   1953 2HA  GLY B 123     -14.425 -53.126 -60.703  1.00  0.00           H  
ATOM   1954  N   ARG B 124     -13.494 -50.794 -60.884  1.00  0.00           N  
ATOM   1955  CA  ARG B 124     -13.004 -49.429 -60.929  1.00  0.00           C  
ATOM   1956  C   ARG B 124     -13.945 -48.428 -60.274  1.00  0.00           C  
ATOM   1957  O   ARG B 124     -13.669 -47.225 -60.320  1.00  0.00           O  
ATOM   1958  CB  ARG B 124     -12.765 -49.004 -62.369  1.00  0.00           C  
ATOM   1959  CG  ARG B 124     -11.618 -49.724 -63.066  1.00  0.00           C  
ATOM   1960  CD  ARG B 124     -11.538 -49.364 -64.513  1.00  0.00           C  
ATOM   1961  NE  ARG B 124     -10.370 -49.962 -65.169  1.00  0.00           N  
ATOM   1962  CZ  ARG B 124     -10.282 -51.233 -65.638  1.00  0.00           C  
ATOM   1963  NH1 ARG B 124     -11.302 -52.065 -65.540  1.00  0.00           N  
ATOM   1964  NH2 ARG B 124      -9.157 -51.640 -66.203  1.00  0.00           N  
ATOM   1965  H   ARG B 124     -14.100 -51.141 -61.615  1.00  0.00           H  
ATOM   1966  HA  ARG B 124     -12.039 -49.390 -60.421  1.00  0.00           H  
ATOM   1967 1HB  ARG B 124     -13.669 -49.171 -62.950  1.00  0.00           H  
ATOM   1968 2HB  ARG B 124     -12.549 -47.936 -62.401  1.00  0.00           H  
ATOM   1969 1HG  ARG B 124     -10.678 -49.444 -62.593  1.00  0.00           H  
ATOM   1970 2HG  ARG B 124     -11.758 -50.799 -62.975  1.00  0.00           H  
ATOM   1971 1HD  ARG B 124     -12.437 -49.693 -65.031  1.00  0.00           H  
ATOM   1972 2HD  ARG B 124     -11.454 -48.280 -64.602  1.00  0.00           H  
ATOM   1973  HE  ARG B 124      -9.554 -49.372 -65.276  1.00  0.00           H  
ATOM   1974 1HH1 ARG B 124     -12.163 -51.766 -65.114  1.00  0.00           H  
ATOM   1975 2HH1 ARG B 124     -11.221 -53.008 -65.894  1.00  0.00           H  
ATOM   1976 1HH2 ARG B 124      -8.372 -51.006 -66.283  1.00  0.00           H  
ATOM   1977 2HH2 ARG B 124      -9.078 -52.582 -66.557  1.00  0.00           H  
ATOM   1978  N   LYS B 125     -15.085 -48.896 -59.733  1.00  0.00           N  
ATOM   1979  CA  LYS B 125     -16.070 -47.950 -59.239  1.00  0.00           C  
ATOM   1980  C   LYS B 125     -15.943 -47.642 -57.732  1.00  0.00           C  
ATOM   1981  O   LYS B 125     -15.958 -48.564 -56.912  1.00  0.00           O  
ATOM   1982  CB  LYS B 125     -17.480 -48.473 -59.527  1.00  0.00           C  
ATOM   1983  CG  LYS B 125     -18.608 -47.525 -59.108  1.00  0.00           C  
ATOM   1984  CD  LYS B 125     -19.975 -48.074 -59.481  1.00  0.00           C  
ATOM   1985  CE  LYS B 125     -21.085 -47.129 -59.033  1.00  0.00           C  
ATOM   1986  NZ  LYS B 125     -22.437 -47.634 -59.416  1.00  0.00           N  
ATOM   1987  H   LYS B 125     -15.268 -49.900 -59.661  1.00  0.00           H  
ATOM   1988  HA  LYS B 125     -15.945 -47.052 -59.817  1.00  0.00           H  
ATOM   1989 1HB  LYS B 125     -17.581 -48.667 -60.594  1.00  0.00           H  
ATOM   1990 2HB  LYS B 125     -17.623 -49.425 -59.007  1.00  0.00           H  
ATOM   1991 1HG  LYS B 125     -18.582 -47.379 -58.026  1.00  0.00           H  
ATOM   1992 2HG  LYS B 125     -18.471 -46.558 -59.586  1.00  0.00           H  
ATOM   1993 1HD  LYS B 125     -20.035 -48.211 -60.562  1.00  0.00           H  
ATOM   1994 2HD  LYS B 125     -20.116 -49.041 -58.999  1.00  0.00           H  
ATOM   1995 1HE  LYS B 125     -21.040 -47.019 -57.949  1.00  0.00           H  
ATOM   1996 2HE  LYS B 125     -20.929 -46.153 -59.492  1.00  0.00           H  
ATOM   1997 1HZ  LYS B 125     -23.142 -46.981 -59.101  1.00  0.00           H  
ATOM   1998 2HZ  LYS B 125     -22.492 -47.727 -60.421  1.00  0.00           H  
ATOM   1999 3HZ  LYS B 125     -22.598 -48.533 -58.988  1.00  0.00           H  
ATOM   2000  N   PRO B 126     -15.778 -46.368 -57.311  1.00  0.00           N  
ATOM   2001  CA  PRO B 126     -15.768 -45.992 -55.930  1.00  0.00           C  
ATOM   2002  C   PRO B 126     -17.175 -46.138 -55.452  1.00  0.00           C  
ATOM   2003  O   PRO B 126     -18.101 -45.652 -56.109  1.00  0.00           O  
ATOM   2004  CB  PRO B 126     -15.340 -44.523 -55.957  1.00  0.00           C  
ATOM   2005  CG  PRO B 126     -15.769 -44.028 -57.326  1.00  0.00           C  
ATOM   2006  CD  PRO B 126     -15.659 -45.238 -58.253  1.00  0.00           C  
ATOM   2007  HA  PRO B 126     -15.077 -46.625 -55.351  1.00  0.00           H  
ATOM   2008 1HB  PRO B 126     -15.851 -43.988 -55.142  1.00  0.00           H  
ATOM   2009 2HB  PRO B 126     -14.278 -44.424 -55.769  1.00  0.00           H  
ATOM   2010 1HG  PRO B 126     -16.800 -43.636 -57.275  1.00  0.00           H  
ATOM   2011 2HG  PRO B 126     -15.129 -43.194 -57.644  1.00  0.00           H  
ATOM   2012 1HD  PRO B 126     -16.521 -45.190 -58.929  1.00  0.00           H  
ATOM   2013 2HD  PRO B 126     -14.696 -45.264 -58.789  1.00  0.00           H  
ATOM   2014  N   LYS B 127     -17.331 -46.688 -54.270  1.00  0.00           N  
ATOM   2015  CA  LYS B 127     -18.624 -46.878 -53.689  1.00  0.00           C  
ATOM   2016  C   LYS B 127     -18.589 -46.423 -52.254  1.00  0.00           C  
ATOM   2017  O   LYS B 127     -17.597 -46.660 -51.549  1.00  0.00           O  
ATOM   2018  CB  LYS B 127     -19.077 -48.334 -53.788  1.00  0.00           C  
ATOM   2019  CG  LYS B 127     -20.487 -48.559 -53.246  1.00  0.00           C  
ATOM   2020  CD  LYS B 127     -21.017 -49.932 -53.570  1.00  0.00           C  
ATOM   2021  CE  LYS B 127     -22.363 -50.179 -52.880  1.00  0.00           C  
ATOM   2022  NZ  LYS B 127     -23.474 -49.317 -53.411  1.00  0.00           N  
ATOM   2023  H   LYS B 127     -16.531 -47.094 -53.788  1.00  0.00           H  
ATOM   2024  HA  LYS B 127     -19.357 -46.267 -54.223  1.00  0.00           H  
ATOM   2025 1HB  LYS B 127     -19.047 -48.656 -54.832  1.00  0.00           H  
ATOM   2026 2HB  LYS B 127     -18.383 -48.971 -53.226  1.00  0.00           H  
ATOM   2027 1HG  LYS B 127     -20.473 -48.452 -52.157  1.00  0.00           H  
ATOM   2028 2HG  LYS B 127     -21.151 -47.806 -53.661  1.00  0.00           H  
ATOM   2029 1HD  LYS B 127     -21.147 -50.030 -54.648  1.00  0.00           H  
ATOM   2030 2HD  LYS B 127     -20.301 -50.687 -53.243  1.00  0.00           H  
ATOM   2031 1HE  LYS B 127     -22.630 -51.207 -53.022  1.00  0.00           H  
ATOM   2032 2HE  LYS B 127     -22.250 -49.990 -51.808  1.00  0.00           H  
ATOM   2033 1HZ  LYS B 127     -24.325 -49.543 -52.911  1.00  0.00           H  
ATOM   2034 2HZ  LYS B 127     -23.260 -48.343 -53.273  1.00  0.00           H  
ATOM   2035 3HZ  LYS B 127     -23.605 -49.495 -54.394  1.00  0.00           H  
ATOM   2036  N   VAL B 128     -19.639 -45.721 -51.849  1.00  0.00           N  
ATOM   2037  CA  VAL B 128     -19.790 -45.253 -50.476  1.00  0.00           C  
ATOM   2038  C   VAL B 128     -21.007 -45.782 -49.783  1.00  0.00           C  
ATOM   2039  O   VAL B 128     -22.118 -45.704 -50.325  1.00  0.00           O  
ATOM   2040  CB  VAL B 128     -19.790 -43.708 -50.460  1.00  0.00           C  
ATOM   2041  CG1 VAL B 128     -19.961 -43.167 -49.020  1.00  0.00           C  
ATOM   2042  CG2 VAL B 128     -18.485 -43.229 -51.070  1.00  0.00           C  
ATOM   2043  H   VAL B 128     -20.381 -45.540 -52.507  1.00  0.00           H  
ATOM   2044  HA  VAL B 128     -18.926 -45.603 -49.915  1.00  0.00           H  
ATOM   2045  HB  VAL B 128     -20.629 -43.336 -51.044  1.00  0.00           H  
ATOM   2046 1HG1 VAL B 128     -19.955 -42.079 -49.042  1.00  0.00           H  
ATOM   2047 2HG1 VAL B 128     -20.904 -43.505 -48.593  1.00  0.00           H  
ATOM   2048 3HG1 VAL B 128     -19.133 -43.523 -48.400  1.00  0.00           H  
ATOM   2049 1HG2 VAL B 128     -18.455 -42.142 -51.072  1.00  0.00           H  
ATOM   2050 2HG2 VAL B 128     -17.683 -43.619 -50.477  1.00  0.00           H  
ATOM   2051 3HG2 VAL B 128     -18.385 -43.588 -52.089  1.00  0.00           H  
ATOM   2052  N   GLU B 129     -20.788 -46.299 -48.569  1.00  0.00           N  
ATOM   2053  CA  GLU B 129     -21.878 -46.817 -47.758  1.00  0.00           C  
ATOM   2054  C   GLU B 129     -21.582 -46.644 -46.287  1.00  0.00           C  
ATOM   2055  O   GLU B 129     -20.421 -46.534 -45.876  1.00  0.00           O  
ATOM   2056  CB  GLU B 129     -22.136 -48.284 -48.104  1.00  0.00           C  
ATOM   2057  CG  GLU B 129     -23.331 -48.960 -47.389  1.00  0.00           C  
ATOM   2058  CD  GLU B 129     -24.649 -48.284 -47.620  1.00  0.00           C  
ATOM   2059  OE1 GLU B 129     -24.886 -47.253 -47.010  1.00  0.00           O  
ATOM   2060  OE2 GLU B 129     -25.414 -48.802 -48.396  1.00  0.00           O  
ATOM   2061  H   GLU B 129     -19.822 -46.294 -48.219  1.00  0.00           H  
ATOM   2062  HA  GLU B 129     -22.777 -46.237 -47.982  1.00  0.00           H  
ATOM   2063 1HB  GLU B 129     -22.291 -48.381 -49.180  1.00  0.00           H  
ATOM   2064 2HB  GLU B 129     -21.244 -48.844 -47.857  1.00  0.00           H  
ATOM   2065 1HG  GLU B 129     -23.425 -49.958 -47.796  1.00  0.00           H  
ATOM   2066 2HG  GLU B 129     -23.136 -49.072 -46.326  1.00  0.00           H  
ATOM   2067  N   GLN B 130     -22.631 -46.605 -45.483  1.00  0.00           N  
ATOM   2068  CA  GLN B 130     -22.454 -46.506 -44.041  1.00  0.00           C  
ATOM   2069  C   GLN B 130     -22.292 -47.881 -43.399  1.00  0.00           C  
ATOM   2070  O   GLN B 130     -23.156 -48.749 -43.571  1.00  0.00           O  
ATOM   2071  CB  GLN B 130     -23.616 -45.776 -43.379  1.00  0.00           C  
ATOM   2072  CG  GLN B 130     -23.719 -44.308 -43.738  1.00  0.00           C  
ATOM   2073  CD  GLN B 130     -24.843 -43.621 -42.987  1.00  0.00           C  
ATOM   2074  OE1 GLN B 130     -25.472 -44.228 -42.114  1.00  0.00           O  
ATOM   2075  NE2 GLN B 130     -25.102 -42.363 -43.319  1.00  0.00           N  
ATOM   2076  H   GLN B 130     -23.568 -46.668 -45.870  1.00  0.00           H  
ATOM   2077  HA  GLN B 130     -21.569 -45.917 -43.824  1.00  0.00           H  
ATOM   2078 1HB  GLN B 130     -24.552 -46.259 -43.662  1.00  0.00           H  
ATOM   2079 2HB  GLN B 130     -23.518 -45.860 -42.304  1.00  0.00           H  
ATOM   2080 1HG  GLN B 130     -22.781 -43.818 -43.478  1.00  0.00           H  
ATOM   2081 2HG  GLN B 130     -23.906 -44.218 -44.807  1.00  0.00           H  
ATOM   2082 1HE2 GLN B 130     -25.837 -41.863 -42.856  1.00  0.00           H  
ATOM   2083 2HE2 GLN B 130     -24.568 -41.910 -44.033  1.00  0.00           H  
ATOM   2084  N   LEU B 131     -21.273 -48.083 -42.592  1.00  0.00           N  
ATOM   2085  CA  LEU B 131     -21.259 -49.343 -41.909  1.00  0.00           C  
ATOM   2086  C   LEU B 131     -22.058 -49.085 -40.669  1.00  0.00           C  
ATOM   2087  O   LEU B 131     -21.789 -48.118 -39.965  1.00  0.00           O  
ATOM   2088  CB  LEU B 131     -19.837 -49.760 -41.538  1.00  0.00           C  
ATOM   2089  CG  LEU B 131     -18.832 -50.022 -42.652  1.00  0.00           C  
ATOM   2090  CD1 LEU B 131     -17.483 -50.309 -42.004  1.00  0.00           C  
ATOM   2091  CD2 LEU B 131     -19.289 -51.177 -43.493  1.00  0.00           C  
ATOM   2092  H   LEU B 131     -20.531 -47.397 -42.445  1.00  0.00           H  
ATOM   2093  HA  LEU B 131     -21.759 -50.106 -42.506  1.00  0.00           H  
ATOM   2094 1HB  LEU B 131     -19.424 -48.948 -40.964  1.00  0.00           H  
ATOM   2095 2HB  LEU B 131     -19.888 -50.647 -40.907  1.00  0.00           H  
ATOM   2096  HG  LEU B 131     -18.725 -49.140 -43.277  1.00  0.00           H  
ATOM   2097 1HD1 LEU B 131     -16.733 -50.504 -42.753  1.00  0.00           H  
ATOM   2098 2HD1 LEU B 131     -17.191 -49.447 -41.417  1.00  0.00           H  
ATOM   2099 3HD1 LEU B 131     -17.576 -51.168 -41.363  1.00  0.00           H  
ATOM   2100 1HD2 LEU B 131     -18.549 -51.359 -44.257  1.00  0.00           H  
ATOM   2101 2HD2 LEU B 131     -19.402 -52.056 -42.883  1.00  0.00           H  
ATOM   2102 3HD2 LEU B 131     -20.244 -50.939 -43.958  1.00  0.00           H  
ATOM   2103  N   SER B 132     -23.095 -49.855 -40.417  1.00  0.00           N  
ATOM   2104  CA  SER B 132     -23.881 -49.541 -39.231  1.00  0.00           C  
ATOM   2105  C   SER B 132     -23.241 -50.113 -37.970  1.00  0.00           C  
ATOM   2106  O   SER B 132     -22.483 -51.078 -38.041  1.00  0.00           O  
ATOM   2107  CB  SER B 132     -25.292 -50.080 -39.345  1.00  0.00           C  
ATOM   2108  OG  SER B 132     -25.291 -51.470 -39.277  1.00  0.00           O  
ATOM   2109  H   SER B 132     -23.320 -50.643 -41.013  1.00  0.00           H  
ATOM   2110  HA  SER B 132     -23.928 -48.459 -39.127  1.00  0.00           H  
ATOM   2111 1HB  SER B 132     -25.897 -49.677 -38.534  1.00  0.00           H  
ATOM   2112 2HB  SER B 132     -25.735 -49.758 -40.284  1.00  0.00           H  
ATOM   2113  HG  SER B 132     -24.984 -51.785 -40.152  1.00  0.00           H  
ATOM   2114  N   ASN B 133     -23.593 -49.558 -36.804  1.00  0.00           N  
ATOM   2115  CA  ASN B 133     -23.154 -50.114 -35.513  1.00  0.00           C  
ATOM   2116  C   ASN B 133     -21.638 -50.345 -35.345  1.00  0.00           C  
ATOM   2117  O   ASN B 133     -21.227 -51.437 -34.951  1.00  0.00           O  
ATOM   2118  CB  ASN B 133     -23.885 -51.414 -35.259  1.00  0.00           C  
ATOM   2119  CG  ASN B 133     -25.365 -51.260 -35.098  1.00  0.00           C  
ATOM   2120  OD1 ASN B 133     -25.860 -50.290 -34.503  1.00  0.00           O  
ATOM   2121  ND2 ASN B 133     -26.094 -52.215 -35.622  1.00  0.00           N  
ATOM   2122  H   ASN B 133     -24.202 -48.752 -36.807  1.00  0.00           H  
ATOM   2123  HA  ASN B 133     -23.439 -49.395 -34.748  1.00  0.00           H  
ATOM   2124 1HB  ASN B 133     -23.711 -52.064 -36.093  1.00  0.00           H  
ATOM   2125 2HB  ASN B 133     -23.486 -51.910 -34.401  1.00  0.00           H  
ATOM   2126 1HD2 ASN B 133     -27.092 -52.184 -35.557  1.00  0.00           H  
ATOM   2127 2HD2 ASN B 133     -25.634 -52.989 -36.100  1.00  0.00           H  
ATOM   2128  N   MET B 134     -20.816 -49.364 -35.700  1.00  0.00           N  
ATOM   2129  CA  MET B 134     -19.367 -49.501 -35.593  1.00  0.00           C  
ATOM   2130  C   MET B 134     -18.737 -48.735 -34.430  1.00  0.00           C  
ATOM   2131  O   MET B 134     -17.605 -49.024 -34.027  1.00  0.00           O  
ATOM   2132  CB  MET B 134     -18.737 -49.002 -36.891  1.00  0.00           C  
ATOM   2133  CG  MET B 134     -19.007 -49.850 -38.130  1.00  0.00           C  
ATOM   2134  SD  MET B 134     -18.279 -51.511 -38.120  1.00  0.00           S  
ATOM   2135  CE  MET B 134     -16.538 -51.094 -38.427  1.00  0.00           C  
ATOM   2136  H   MET B 134     -21.197 -48.474 -36.008  1.00  0.00           H  
ATOM   2137  HA  MET B 134     -19.127 -50.556 -35.469  1.00  0.00           H  
ATOM   2138 1HB  MET B 134     -19.145 -48.013 -37.101  1.00  0.00           H  
ATOM   2139 2HB  MET B 134     -17.670 -48.881 -36.764  1.00  0.00           H  
ATOM   2140 1HG  MET B 134     -20.085 -49.941 -38.283  1.00  0.00           H  
ATOM   2141 2HG  MET B 134     -18.592 -49.334 -38.961  1.00  0.00           H  
ATOM   2142 1HE  MET B 134     -15.940 -51.988 -38.469  1.00  0.00           H  
ATOM   2143 2HE  MET B 134     -16.448 -50.570 -39.363  1.00  0.00           H  
ATOM   2144 3HE  MET B 134     -16.177 -50.467 -37.644  1.00  0.00           H  
ATOM   2145  N   ILE B 135     -19.437 -47.707 -33.943  1.00  0.00           N  
ATOM   2146  CA  ILE B 135     -18.862 -46.818 -32.946  1.00  0.00           C  
ATOM   2147  C   ILE B 135     -19.619 -46.749 -31.625  1.00  0.00           C  
ATOM   2148  O   ILE B 135     -20.821 -46.516 -31.604  1.00  0.00           O  
ATOM   2149  CB  ILE B 135     -18.798 -45.399 -33.512  1.00  0.00           C  
ATOM   2150  CG1 ILE B 135     -17.949 -45.363 -34.765  1.00  0.00           C  
ATOM   2151  CG2 ILE B 135     -18.233 -44.463 -32.464  1.00  0.00           C  
ATOM   2152  CD1 ILE B 135     -18.102 -44.109 -35.546  1.00  0.00           C  
ATOM   2153  H   ILE B 135     -20.356 -47.493 -34.320  1.00  0.00           H  
ATOM   2154  HA  ILE B 135     -17.847 -47.153 -32.729  1.00  0.00           H  
ATOM   2155  HB  ILE B 135     -19.785 -45.084 -33.796  1.00  0.00           H  
ATOM   2156 1HG1 ILE B 135     -16.908 -45.466 -34.483  1.00  0.00           H  
ATOM   2157 2HG1 ILE B 135     -18.225 -46.185 -35.412  1.00  0.00           H  
ATOM   2158 1HG2 ILE B 135     -18.191 -43.457 -32.873  1.00  0.00           H  
ATOM   2159 2HG2 ILE B 135     -18.863 -44.461 -31.582  1.00  0.00           H  
ATOM   2160 3HG2 ILE B 135     -17.220 -44.790 -32.188  1.00  0.00           H  
ATOM   2161 1HD1 ILE B 135     -17.476 -44.145 -36.428  1.00  0.00           H  
ATOM   2162 2HD1 ILE B 135     -19.143 -44.004 -35.845  1.00  0.00           H  
ATOM   2163 3HD1 ILE B 135     -17.813 -43.261 -34.932  1.00  0.00           H  
ATOM   2164  N   VAL B 136     -18.920 -46.900 -30.509  1.00  0.00           N  
ATOM   2165  CA  VAL B 136     -19.588 -46.790 -29.227  1.00  0.00           C  
ATOM   2166  C   VAL B 136     -19.718 -45.336 -28.827  1.00  0.00           C  
ATOM   2167  O   VAL B 136     -18.719 -44.599 -28.761  1.00  0.00           O  
ATOM   2168  OXT VAL B 136     -20.797 -44.878 -28.567  1.00  0.00           O  
ATOM   2169  CB  VAL B 136     -18.799 -47.525 -28.145  1.00  0.00           C  
ATOM   2170  CG1 VAL B 136     -19.440 -47.343 -26.780  1.00  0.00           C  
ATOM   2171  CG2 VAL B 136     -18.677 -48.933 -28.530  1.00  0.00           C  
ATOM   2172  H   VAL B 136     -17.917 -47.089 -30.544  1.00  0.00           H  
ATOM   2173  HA  VAL B 136     -20.578 -47.198 -29.288  1.00  0.00           H  
ATOM   2174  HB  VAL B 136     -17.826 -47.099 -28.085  1.00  0.00           H  
ATOM   2175 1HG1 VAL B 136     -18.832 -47.845 -26.061  1.00  0.00           H  
ATOM   2176 2HG1 VAL B 136     -19.489 -46.292 -26.529  1.00  0.00           H  
ATOM   2177 3HG1 VAL B 136     -20.446 -47.762 -26.775  1.00  0.00           H  
ATOM   2178 1HG2 VAL B 136     -18.083 -49.456 -27.792  1.00  0.00           H  
ATOM   2179 2HG2 VAL B 136     -19.654 -49.390 -28.601  1.00  0.00           H  
ATOM   2180 3HG2 VAL B 136     -18.186 -48.974 -29.492  1.00  0.00           H  
TER                                                                             
REMARK PDBinfo-LABEL:    1 BOINC m_ems_p1-15H-GBL-16H-GBL-16H_0039_0001_0001_0001_000000005_0001_37_46_H_._p1-14H-GBL-16H-GABBL-16H_0097_0001_0001_0001_0001_0001_0001__native

score 28794.3
silent_score 28794.3
time -798.431
                               
