# Supplementary material for: Design of protein-binding proteins from the target structure alone
Source: Nature. 2022 Mar 24;605(7910):551–60. doi: 10.1038/s41586-022-04654-9 (PMC9117152; doi:10.1038/s41586-022-04654-9)
Supplement: Supplementary file 3 — Supplementary Code Design scripts and main pdb files. This compressed file is the main supplement and contains the following files: => cao_2021_protocol/ => design_models_final_combo_optimized/ => design_models_sequence/ => design_models_ssm_natives/ => ngs_analysis_scripts/ [file 41586_2022_4654_MOESM3_ESM.gz › supplemental_files/design_models_ssm_natives/TGFb_ssm/ems_ferrM_6339_000000020_0001_84_crosslinked.pdb]

SSBOND     CYS A   22    CYS A   48                                       2.05  
SSBOND     CYS B   66    CYS B   95                                       2.05  
ATOM      1  N   ASP A   1      11.763  -8.344  -6.673  1.00  0.00           N  
ATOM      2  CA  ASP A   1      10.855  -8.380  -7.808  1.00  0.00           C  
ATOM      3  C   ASP A   1       9.406  -8.409  -7.372  1.00  0.00           C  
ATOM      4  O   ASP A   1       9.093  -8.840  -6.266  1.00  0.00           O  
ATOM      5  CB  ASP A   1      11.159  -9.591  -8.674  1.00  0.00           C  
ATOM      6  CG  ASP A   1      12.522  -9.472  -9.239  1.00  0.00           C  
ATOM      7  OD1 ASP A   1      13.073  -8.402  -9.097  1.00  0.00           O  
ATOM      8  OD2 ASP A   1      13.019 -10.411  -9.782  1.00  0.00           O  
ATOM      9 1H   ASP A   1      12.703  -8.213  -7.032  1.00  0.00           H  
ATOM     10 2H   ASP A   1      11.526  -7.584  -6.053  1.00  0.00           H  
ATOM     11 3H   ASP A   1      11.711  -9.217  -6.171  1.00  0.00           H  
ATOM     12  HA  ASP A   1      11.007  -7.476  -8.401  1.00  0.00           H  
ATOM     13 1HB  ASP A   1      11.093 -10.502  -8.079  1.00  0.00           H  
ATOM     14 2HB  ASP A   1      10.430  -9.668  -9.485  1.00  0.00           H  
ATOM     15  N   GLN A   2       8.530  -7.954  -8.257  1.00  0.00           N  
ATOM     16  CA  GLN A   2       7.093  -7.900  -7.995  1.00  0.00           C  
ATOM     17  C   GLN A   2       6.403  -9.190  -8.379  1.00  0.00           C  
ATOM     18  O   GLN A   2       6.831  -9.892  -9.297  1.00  0.00           O  
ATOM     19  CB  GLN A   2       6.437  -6.759  -8.780  1.00  0.00           C  
ATOM     20  CG  GLN A   2       6.861  -5.381  -8.357  1.00  0.00           C  
ATOM     21  CD  GLN A   2       6.307  -4.275  -9.250  1.00  0.00           C  
ATOM     22  OE1 GLN A   2       5.690  -4.554 -10.318  1.00  0.00           O  
ATOM     23  NE2 GLN A   2       6.518  -3.047  -8.817  1.00  0.00           N  
ATOM     24  H   GLN A   2       8.870  -7.645  -9.155  1.00  0.00           H  
ATOM     25  HA  GLN A   2       6.934  -7.735  -6.927  1.00  0.00           H  
ATOM     26 1HB  GLN A   2       6.644  -6.883  -9.836  1.00  0.00           H  
ATOM     27 2HB  GLN A   2       5.354  -6.822  -8.651  1.00  0.00           H  
ATOM     28 1HG  GLN A   2       6.453  -5.217  -7.381  1.00  0.00           H  
ATOM     29 2HG  GLN A   2       7.936  -5.307  -8.300  1.00  0.00           H  
ATOM     30 1HE2 GLN A   2       6.175  -2.265  -9.356  1.00  0.00           H  
ATOM     31 2HE2 GLN A   2       7.014  -2.889  -7.957  1.00  0.00           H  
ATOM     32  N   ILE A   3       5.287  -9.447  -7.719  1.00  0.00           N  
ATOM     33  CA  ILE A   3       4.415 -10.562  -8.016  1.00  0.00           C  
ATOM     34  C   ILE A   3       3.257 -10.040  -8.858  1.00  0.00           C  
ATOM     35  O   ILE A   3       2.634  -9.017  -8.521  1.00  0.00           O  
ATOM     36  CB  ILE A   3       3.895 -11.241  -6.724  1.00  0.00           C  
ATOM     37  CG1 ILE A   3       5.066 -11.850  -5.927  1.00  0.00           C  
ATOM     38  CG2 ILE A   3       2.853 -12.339  -7.074  1.00  0.00           C  
ATOM     39  CD1 ILE A   3       5.691 -10.957  -4.841  1.00  0.00           C  
ATOM     40  H   ILE A   3       5.026  -8.821  -6.955  1.00  0.00           H  
ATOM     41  HA  ILE A   3       4.961 -11.300  -8.605  1.00  0.00           H  
ATOM     42  HB  ILE A   3       3.443 -10.497  -6.091  1.00  0.00           H  
ATOM     43 1HG1 ILE A   3       4.718 -12.760  -5.466  1.00  0.00           H  
ATOM     44 2HG1 ILE A   3       5.846 -12.085  -6.623  1.00  0.00           H  
ATOM     45 1HG2 ILE A   3       2.493 -12.806  -6.170  1.00  0.00           H  
ATOM     46 2HG2 ILE A   3       2.017 -11.909  -7.601  1.00  0.00           H  
ATOM     47 3HG2 ILE A   3       3.311 -13.094  -7.705  1.00  0.00           H  
ATOM     48 1HD1 ILE A   3       6.508 -11.495  -4.350  1.00  0.00           H  
ATOM     49 2HD1 ILE A   3       6.089 -10.044  -5.274  1.00  0.00           H  
ATOM     50 3HD1 ILE A   3       4.957 -10.689  -4.109  1.00  0.00           H  
ATOM     51  N   THR A   4       2.996 -10.701  -9.990  1.00  0.00           N  
ATOM     52  CA  THR A   4       1.906 -10.260 -10.847  1.00  0.00           C  
ATOM     53  C   THR A   4       0.648 -10.983 -10.447  1.00  0.00           C  
ATOM     54  O   THR A   4       0.586 -12.220 -10.478  1.00  0.00           O  
ATOM     55  CB  THR A   4       2.177 -10.540 -12.344  1.00  0.00           C  
ATOM     56  OG1 THR A   4       3.331  -9.827 -12.778  1.00  0.00           O  
ATOM     57  CG2 THR A   4       0.969 -10.114 -13.197  1.00  0.00           C  
ATOM     58  H   THR A   4       3.521 -11.552 -10.227  1.00  0.00           H  
ATOM     59  HA  THR A   4       1.746  -9.188 -10.707  1.00  0.00           H  
ATOM     60  HB  THR A   4       2.354 -11.607 -12.485  1.00  0.00           H  
ATOM     61  HG1 THR A   4       4.114 -10.199 -12.361  1.00  0.00           H  
ATOM     62 1HG2 THR A   4       1.177 -10.321 -14.248  1.00  0.00           H  
ATOM     63 2HG2 THR A   4       0.087 -10.670 -12.895  1.00  0.00           H  
ATOM     64 3HG2 THR A   4       0.782  -9.049 -13.067  1.00  0.00           H  
ATOM     65  N   VAL A   5      -0.377 -10.225 -10.089  1.00  0.00           N  
ATOM     66  CA  VAL A   5      -1.608 -10.835  -9.661  1.00  0.00           C  
ATOM     67  C   VAL A   5      -2.767 -10.443 -10.576  1.00  0.00           C  
ATOM     68  O   VAL A   5      -3.087  -9.262 -10.745  1.00  0.00           O  
ATOM     69  CB  VAL A   5      -1.848 -10.417  -8.208  1.00  0.00           C  
ATOM     70  CG1 VAL A   5      -3.101 -10.988  -7.713  1.00  0.00           C  
ATOM     71  CG2 VAL A   5      -0.693 -10.843  -7.374  1.00  0.00           C  
ATOM     72  H   VAL A   5      -0.297  -9.200 -10.058  1.00  0.00           H  
ATOM     73  HA  VAL A   5      -1.499 -11.920  -9.698  1.00  0.00           H  
ATOM     74  HB  VAL A   5      -1.904  -9.382  -8.152  1.00  0.00           H  
ATOM     75 1HG1 VAL A   5      -3.255 -10.678  -6.688  1.00  0.00           H  
ATOM     76 2HG1 VAL A   5      -3.934 -10.649  -8.318  1.00  0.00           H  
ATOM     77 3HG1 VAL A   5      -3.021 -12.055  -7.767  1.00  0.00           H  
ATOM     78 1HG2 VAL A   5      -0.855 -10.558  -6.359  1.00  0.00           H  
ATOM     79 2HG2 VAL A   5      -0.605 -11.891  -7.445  1.00  0.00           H  
ATOM     80 3HG2 VAL A   5       0.220 -10.376  -7.729  1.00  0.00           H  
ATOM     81  N   ILE A   6      -3.401 -11.441 -11.183  1.00  0.00           N  
ATOM     82  CA  ILE A   6      -4.493 -11.144 -12.098  1.00  0.00           C  
ATOM     83  C   ILE A   6      -5.815 -11.617 -11.515  1.00  0.00           C  
ATOM     84  O   ILE A   6      -6.065 -12.821 -11.373  1.00  0.00           O  
ATOM     85  CB  ILE A   6      -4.261 -11.803 -13.465  1.00  0.00           C  
ATOM     86  CG1 ILE A   6      -2.838 -11.455 -14.030  1.00  0.00           C  
ATOM     87  CG2 ILE A   6      -5.346 -11.320 -14.432  1.00  0.00           C  
ATOM     88  CD1 ILE A   6      -2.541  -9.991 -14.281  1.00  0.00           C  
ATOM     89  H   ILE A   6      -3.103 -12.402 -10.988  1.00  0.00           H  
ATOM     90  HA  ILE A   6      -4.572 -10.066 -12.233  1.00  0.00           H  
ATOM     91  HB  ILE A   6      -4.321 -12.881 -13.370  1.00  0.00           H  
ATOM     92 1HG1 ILE A   6      -2.098 -11.833 -13.330  1.00  0.00           H  
ATOM     93 2HG1 ILE A   6      -2.722 -11.984 -14.956  1.00  0.00           H  
ATOM     94 1HG2 ILE A   6      -5.208 -11.787 -15.408  1.00  0.00           H  
ATOM     95 2HG2 ILE A   6      -6.323 -11.591 -14.045  1.00  0.00           H  
ATOM     96 3HG2 ILE A   6      -5.304 -10.243 -14.538  1.00  0.00           H  
ATOM     97 1HD1 ILE A   6      -1.535  -9.890 -14.680  1.00  0.00           H  
ATOM     98 2HD1 ILE A   6      -3.236  -9.612 -15.001  1.00  0.00           H  
ATOM     99 3HD1 ILE A   6      -2.618  -9.419 -13.361  1.00  0.00           H  
ATOM    100  N   VAL A   7      -6.676 -10.664 -11.219  1.00  0.00           N  
ATOM    101  CA  VAL A   7      -7.938 -10.927 -10.568  1.00  0.00           C  
ATOM    102  C   VAL A   7      -9.116 -10.956 -11.527  1.00  0.00           C  
ATOM    103  O   VAL A   7      -9.338  -9.997 -12.262  1.00  0.00           O  
ATOM    104  CB  VAL A   7      -8.139  -9.839  -9.500  1.00  0.00           C  
ATOM    105  CG1 VAL A   7      -9.432  -9.985  -8.844  1.00  0.00           C  
ATOM    106  CG2 VAL A   7      -7.023  -9.918  -8.480  1.00  0.00           C  
ATOM    107  H   VAL A   7      -6.423  -9.689 -11.409  1.00  0.00           H  
ATOM    108  HA  VAL A   7      -7.876 -11.899 -10.084  1.00  0.00           H  
ATOM    109  HB  VAL A   7      -8.095  -8.894  -9.963  1.00  0.00           H  
ATOM    110 1HG1 VAL A   7      -9.530  -9.231  -8.092  1.00  0.00           H  
ATOM    111 2HG1 VAL A   7     -10.255  -9.900  -9.558  1.00  0.00           H  
ATOM    112 3HG1 VAL A   7      -9.437 -10.922  -8.409  1.00  0.00           H  
ATOM    113 1HG2 VAL A   7      -7.161  -9.135  -7.741  1.00  0.00           H  
ATOM    114 2HG2 VAL A   7      -7.025 -10.857  -7.988  1.00  0.00           H  
ATOM    115 3HG2 VAL A   7      -6.067  -9.782  -8.980  1.00  0.00           H  
ATOM    116  N   HIS A   8      -9.907 -12.030 -11.487  1.00  0.00           N  
ATOM    117  CA  HIS A   8     -11.056 -12.171 -12.373  1.00  0.00           C  
ATOM    118  C   HIS A   8     -12.387 -12.259 -11.618  1.00  0.00           C  
ATOM    119  O   HIS A   8     -12.703 -13.265 -10.951  1.00  0.00           O  
ATOM    120  CB  HIS A   8     -10.889 -13.427 -13.226  1.00  0.00           C  
ATOM    121  CG  HIS A   8      -9.692 -13.391 -14.114  1.00  0.00           C  
ATOM    122  ND1 HIS A   8      -9.668 -12.677 -15.292  1.00  0.00           N  
ATOM    123  CD2 HIS A   8      -8.478 -13.985 -14.004  1.00  0.00           C  
ATOM    124  CE1 HIS A   8      -8.495 -12.833 -15.873  1.00  0.00           C  
ATOM    125  NE2 HIS A   8      -7.760 -13.631 -15.117  1.00  0.00           N  
ATOM    126  H   HIS A   8      -9.675 -12.809 -10.864  1.00  0.00           H  
ATOM    127  HA  HIS A   8     -11.112 -11.310 -13.037  1.00  0.00           H  
ATOM    128 1HB  HIS A   8     -10.797 -14.297 -12.571  1.00  0.00           H  
ATOM    129 2HB  HIS A   8     -11.773 -13.570 -13.843  1.00  0.00           H  
ATOM    130  HD1 HIS A   8     -10.421 -12.132 -15.668  1.00  0.00           H  
ATOM    131  HD2 HIS A   8      -8.035 -14.641 -13.249  1.00  0.00           H  
ATOM    132  HE1 HIS A   8      -8.278 -12.339 -16.821  1.00  0.00           H  
ATOM    133  N   VAL A   9     -13.158 -11.170 -11.687  1.00  0.00           N  
ATOM    134  CA  VAL A   9     -14.411 -11.130 -10.944  1.00  0.00           C  
ATOM    135  C   VAL A   9     -15.487 -10.322 -11.665  1.00  0.00           C  
ATOM    136  O   VAL A   9     -15.209  -9.273 -12.231  1.00  0.00           O  
ATOM    137  CB  VAL A   9     -14.140 -10.561  -9.538  1.00  0.00           C  
ATOM    138  CG1 VAL A   9     -13.723  -9.127  -9.611  1.00  0.00           C  
ATOM    139  CG2 VAL A   9     -15.329 -10.750  -8.632  1.00  0.00           C  
ATOM    140  H   VAL A   9     -12.851 -10.387 -12.285  1.00  0.00           H  
ATOM    141  HA  VAL A   9     -14.774 -12.153 -10.833  1.00  0.00           H  
ATOM    142  HB  VAL A   9     -13.307 -11.087  -9.131  1.00  0.00           H  
ATOM    143 1HG1 VAL A   9     -13.511  -8.791  -8.607  1.00  0.00           H  
ATOM    144 2HG1 VAL A   9     -12.836  -9.035 -10.237  1.00  0.00           H  
ATOM    145 3HG1 VAL A   9     -14.511  -8.523 -10.022  1.00  0.00           H  
ATOM    146 1HG2 VAL A   9     -15.077 -10.384  -7.652  1.00  0.00           H  
ATOM    147 2HG2 VAL A   9     -16.164 -10.224  -8.981  1.00  0.00           H  
ATOM    148 3HG2 VAL A   9     -15.575 -11.811  -8.563  1.00  0.00           H  
ATOM    149  N   ASP A  10     -16.748 -10.730 -11.543  1.00  0.00           N  
ATOM    150  CA  ASP A  10     -17.817  -9.954 -12.166  1.00  0.00           C  
ATOM    151  C   ASP A  10     -17.949  -8.552 -11.565  1.00  0.00           C  
ATOM    152  O   ASP A  10     -18.317  -7.601 -12.254  1.00  0.00           O  
ATOM    153  CB  ASP A  10     -19.160 -10.674 -12.037  1.00  0.00           C  
ATOM    154  CG  ASP A  10     -19.303 -11.934 -12.925  1.00  0.00           C  
ATOM    155  OD1 ASP A  10     -18.498 -12.155 -13.823  1.00  0.00           O  
ATOM    156  OD2 ASP A  10     -20.230 -12.655 -12.700  1.00  0.00           O  
ATOM    157  H   ASP A  10     -16.955 -11.600 -11.071  1.00  0.00           H  
ATOM    158  HA  ASP A  10     -17.583  -9.844 -13.219  1.00  0.00           H  
ATOM    159 1HB  ASP A  10     -19.312 -10.965 -10.998  1.00  0.00           H  
ATOM    160 2HB  ASP A  10     -19.961  -9.979 -12.293  1.00  0.00           H  
ATOM    161  N   ASP A  11     -17.669  -8.429 -10.268  1.00  0.00           N  
ATOM    162  CA  ASP A  11     -17.756  -7.160  -9.559  1.00  0.00           C  
ATOM    163  C   ASP A  11     -16.373  -6.716  -9.023  1.00  0.00           C  
ATOM    164  O   ASP A  11     -15.921  -7.213  -7.976  1.00  0.00           O  
ATOM    165  CB  ASP A  11     -18.765  -7.243  -8.410  1.00  0.00           C  
ATOM    166  CG  ASP A  11     -19.000  -5.878  -7.674  1.00  0.00           C  
ATOM    167  OD1 ASP A  11     -18.191  -4.946  -7.825  1.00  0.00           O  
ATOM    168  OD2 ASP A  11     -19.983  -5.780  -6.975  1.00  0.00           O  
ATOM    169  H   ASP A  11     -17.407  -9.254  -9.757  1.00  0.00           H  
ATOM    170  HA  ASP A  11     -18.163  -6.424 -10.240  1.00  0.00           H  
ATOM    171 1HB  ASP A  11     -19.724  -7.596  -8.800  1.00  0.00           H  
ATOM    172 2HB  ASP A  11     -18.427  -7.976  -7.681  1.00  0.00           H  
ATOM    173  N   PRO A  12     -15.711  -5.728  -9.669  1.00  0.00           N  
ATOM    174  CA  PRO A  12     -14.400  -5.193  -9.344  1.00  0.00           C  
ATOM    175  C   PRO A  12     -14.314  -4.680  -7.912  1.00  0.00           C  
ATOM    176  O   PRO A  12     -13.214  -4.424  -7.434  1.00  0.00           O  
ATOM    177  CB  PRO A  12     -14.223  -4.050 -10.341  1.00  0.00           C  
ATOM    178  CG  PRO A  12     -15.076  -4.431 -11.513  1.00  0.00           C  
ATOM    179  CD  PRO A  12     -16.275  -5.140 -10.913  1.00  0.00           C  
ATOM    180  HA  PRO A  12     -13.649  -5.973  -9.525  1.00  0.00           H  
ATOM    181 1HB  PRO A  12     -14.529  -3.097  -9.881  1.00  0.00           H  
ATOM    182 2HB  PRO A  12     -13.163  -3.953 -10.594  1.00  0.00           H  
ATOM    183 1HG  PRO A  12     -15.354  -3.538 -12.092  1.00  0.00           H  
ATOM    184 2HG  PRO A  12     -14.502  -5.084 -12.203  1.00  0.00           H  
ATOM    185 1HD  PRO A  12     -17.091  -4.431 -10.683  1.00  0.00           H  
ATOM    186 2HD  PRO A  12     -16.569  -5.922 -11.631  1.00  0.00           H  
ATOM    187  N   SER A  13     -15.456  -4.461  -7.242  1.00  0.00           N  
ATOM    188  CA  SER A  13     -15.442  -3.979  -5.868  1.00  0.00           C  
ATOM    189  C   SER A  13     -14.791  -5.048  -4.994  1.00  0.00           C  
ATOM    190  O   SER A  13     -14.119  -4.741  -4.003  1.00  0.00           O  
ATOM    191  CB  SER A  13     -16.863  -3.789  -5.366  1.00  0.00           C  
ATOM    192  OG  SER A  13     -17.553  -2.839  -6.119  1.00  0.00           O  
ATOM    193  H   SER A  13     -16.381  -4.652  -7.652  1.00  0.00           H  
ATOM    194  HA  SER A  13     -14.873  -3.051  -5.807  1.00  0.00           H  
ATOM    195 1HB  SER A  13     -17.395  -4.740  -5.393  1.00  0.00           H  
ATOM    196 2HB  SER A  13     -16.826  -3.468  -4.328  1.00  0.00           H  
ATOM    197  HG  SER A  13     -17.935  -3.369  -6.865  1.00  0.00           H  
ATOM    198  N   LEU A  14     -15.035  -6.319  -5.344  1.00  0.00           N  
ATOM    199  CA  LEU A  14     -14.497  -7.448  -4.619  1.00  0.00           C  
ATOM    200  C   LEU A  14     -13.025  -7.533  -4.942  1.00  0.00           C  
ATOM    201  O   LEU A  14     -12.192  -7.832  -4.082  1.00  0.00           O  
ATOM    202  CB  LEU A  14     -15.240  -8.702  -5.060  1.00  0.00           C  
ATOM    203  CG  LEU A  14     -16.719  -8.798  -4.673  1.00  0.00           C  
ATOM    204  CD1 LEU A  14     -17.347  -9.942  -5.447  1.00  0.00           C  
ATOM    205  CD2 LEU A  14     -16.841  -9.062  -3.161  1.00  0.00           C  
ATOM    206  H   LEU A  14     -15.594  -6.521  -6.180  1.00  0.00           H  
ATOM    207  HA  LEU A  14     -14.610  -7.282  -3.551  1.00  0.00           H  
ATOM    208 1HB  LEU A  14     -15.179  -8.758  -6.132  1.00  0.00           H  
ATOM    209 2HB  LEU A  14     -14.757  -9.563  -4.641  1.00  0.00           H  
ATOM    210  HG  LEU A  14     -17.236  -7.873  -4.934  1.00  0.00           H  
ATOM    211 1HD1 LEU A  14     -18.399 -10.023  -5.185  1.00  0.00           H  
ATOM    212 2HD1 LEU A  14     -17.256  -9.745  -6.510  1.00  0.00           H  
ATOM    213 3HD1 LEU A  14     -16.850 -10.869  -5.215  1.00  0.00           H  
ATOM    214 1HD2 LEU A  14     -17.893  -9.146  -2.894  1.00  0.00           H  
ATOM    215 2HD2 LEU A  14     -16.330  -9.994  -2.917  1.00  0.00           H  
ATOM    216 3HD2 LEU A  14     -16.398  -8.249  -2.596  1.00  0.00           H  
ATOM    217  N   ALA A  15     -12.704  -7.216  -6.199  1.00  0.00           N  
ATOM    218  CA  ALA A  15     -11.294  -7.232  -6.592  1.00  0.00           C  
ATOM    219  C   ALA A  15     -10.509  -6.173  -5.841  1.00  0.00           C  
ATOM    220  O   ALA A  15      -9.388  -6.458  -5.398  1.00  0.00           O  
ATOM    221  CB  ALA A  15     -11.116  -6.957  -8.053  1.00  0.00           C  
ATOM    222  H   ALA A  15     -13.482  -6.997  -6.830  1.00  0.00           H  
ATOM    223  HA  ALA A  15     -10.881  -8.202  -6.349  1.00  0.00           H  
ATOM    224 1HB  ALA A  15     -10.060  -6.979  -8.273  1.00  0.00           H  
ATOM    225 2HB  ALA A  15     -11.611  -7.683  -8.640  1.00  0.00           H  
ATOM    226 3HB  ALA A  15     -11.507  -5.982  -8.267  1.00  0.00           H  
ATOM    227  N   GLU A  16     -11.099  -4.985  -5.648  1.00  0.00           N  
ATOM    228  CA  GLU A  16     -10.447  -3.917  -4.911  1.00  0.00           C  
ATOM    229  C   GLU A  16     -10.331  -4.275  -3.444  1.00  0.00           C  
ATOM    230  O   GLU A  16      -9.320  -4.001  -2.809  1.00  0.00           O  
ATOM    231  CB  GLU A  16     -11.135  -2.569  -5.057  1.00  0.00           C  
ATOM    232  CG  GLU A  16     -11.012  -1.914  -6.419  1.00  0.00           C  
ATOM    233  CD  GLU A  16     -11.547  -0.494  -6.406  1.00  0.00           C  
ATOM    234  OE1 GLU A  16     -12.140  -0.116  -5.411  1.00  0.00           O  
ATOM    235  OE2 GLU A  16     -11.357   0.210  -7.374  1.00  0.00           O  
ATOM    236  H   GLU A  16     -12.010  -4.809  -6.085  1.00  0.00           H  
ATOM    237  HA  GLU A  16      -9.446  -3.801  -5.316  1.00  0.00           H  
ATOM    238 1HB  GLU A  16     -12.202  -2.698  -4.856  1.00  0.00           H  
ATOM    239 2HB  GLU A  16     -10.749  -1.892  -4.313  1.00  0.00           H  
ATOM    240 1HG  GLU A  16      -9.974  -1.917  -6.716  1.00  0.00           H  
ATOM    241 2HG  GLU A  16     -11.564  -2.499  -7.148  1.00  0.00           H  
ATOM    242  N   TRP A  17     -11.331  -4.961  -2.896  1.00  0.00           N  
ATOM    243  CA  TRP A  17     -11.242  -5.363  -1.504  1.00  0.00           C  
ATOM    244  C   TRP A  17      -9.961  -6.192  -1.335  1.00  0.00           C  
ATOM    245  O   TRP A  17      -9.166  -5.939  -0.427  1.00  0.00           O  
ATOM    246  CB  TRP A  17     -12.507  -6.136  -1.118  1.00  0.00           C  
ATOM    247  CG  TRP A  17     -12.589  -6.605   0.291  1.00  0.00           C  
ATOM    248  CD1 TRP A  17     -13.044  -5.896   1.359  1.00  0.00           C  
ATOM    249  CD2 TRP A  17     -12.261  -7.914   0.791  1.00  0.00           C  
ATOM    250  NE1 TRP A  17     -13.014  -6.672   2.485  1.00  0.00           N  
ATOM    251  CE2 TRP A  17     -12.545  -7.913   2.154  1.00  0.00           C  
ATOM    252  CE3 TRP A  17     -11.772  -9.061   0.204  1.00  0.00           C  
ATOM    253  CZ2 TRP A  17     -12.350  -9.032   2.939  1.00  0.00           C  
ATOM    254  CZ3 TRP A  17     -11.586 -10.180   0.981  1.00  0.00           C  
ATOM    255  CH2 TRP A  17     -11.868 -10.169   2.312  1.00  0.00           C  
ATOM    256  H   TRP A  17     -12.191  -5.125  -3.426  1.00  0.00           H  
ATOM    257  HA  TRP A  17     -11.170  -4.473  -0.881  1.00  0.00           H  
ATOM    258 1HB  TRP A  17     -13.377  -5.512  -1.322  1.00  0.00           H  
ATOM    259 2HB  TRP A  17     -12.595  -7.005  -1.755  1.00  0.00           H  
ATOM    260  HD1 TRP A  17     -13.387  -4.865   1.322  1.00  0.00           H  
ATOM    261  HE1 TRP A  17     -13.304  -6.380   3.410  1.00  0.00           H  
ATOM    262  HE3 TRP A  17     -11.545  -9.073  -0.849  1.00  0.00           H  
ATOM    263  HZ2 TRP A  17     -12.571  -9.040   4.007  1.00  0.00           H  
ATOM    264  HZ3 TRP A  17     -11.210 -11.073   0.506  1.00  0.00           H  
ATOM    265  HH2 TRP A  17     -11.706 -11.068   2.895  1.00  0.00           H  
ATOM    266  N   VAL A  18      -9.713  -7.135  -2.256  1.00  0.00           N  
ATOM    267  CA  VAL A  18      -8.486  -7.929  -2.174  1.00  0.00           C  
ATOM    268  C   VAL A  18      -7.243  -7.046  -2.461  1.00  0.00           C  
ATOM    269  O   VAL A  18      -6.241  -7.087  -1.733  1.00  0.00           O  
ATOM    270  CB  VAL A  18      -8.509  -9.093  -3.218  1.00  0.00           C  
ATOM    271  CG1 VAL A  18      -7.134  -9.861  -3.237  1.00  0.00           C  
ATOM    272  CG2 VAL A  18      -9.674 -10.047  -2.921  1.00  0.00           C  
ATOM    273  H   VAL A  18     -10.423  -7.314  -2.975  1.00  0.00           H  
ATOM    274  HA  VAL A  18      -8.409  -8.345  -1.174  1.00  0.00           H  
ATOM    275  HB  VAL A  18      -8.651  -8.667  -4.215  1.00  0.00           H  
ATOM    276 1HG1 VAL A  18      -7.174 -10.650  -3.987  1.00  0.00           H  
ATOM    277 2HG1 VAL A  18      -6.318  -9.183  -3.481  1.00  0.00           H  
ATOM    278 3HG1 VAL A  18      -6.943 -10.302  -2.264  1.00  0.00           H  
ATOM    279 1HG2 VAL A  18      -9.693 -10.829  -3.658  1.00  0.00           H  
ATOM    280 2HG2 VAL A  18      -9.566 -10.478  -1.963  1.00  0.00           H  
ATOM    281 3HG2 VAL A  18     -10.608  -9.497  -2.960  1.00  0.00           H  
ATOM    282  N   ALA A  19      -7.298  -6.220  -3.510  1.00  0.00           N  
ATOM    283  CA  ALA A  19      -6.150  -5.406  -3.904  1.00  0.00           C  
ATOM    284  C   ALA A  19      -5.670  -4.472  -2.830  1.00  0.00           C  
ATOM    285  O   ALA A  19      -4.478  -4.374  -2.573  1.00  0.00           O  
ATOM    286  CB  ALA A  19      -6.496  -4.545  -5.098  1.00  0.00           C  
ATOM    287  H   ALA A  19      -8.141  -6.201  -4.089  1.00  0.00           H  
ATOM    288  HA  ALA A  19      -5.341  -6.085  -4.149  1.00  0.00           H  
ATOM    289 1HB  ALA A  19      -5.622  -3.985  -5.394  1.00  0.00           H  
ATOM    290 2HB  ALA A  19      -6.831  -5.157  -5.905  1.00  0.00           H  
ATOM    291 3HB  ALA A  19      -7.281  -3.861  -4.820  1.00  0.00           H  
ATOM    292  N   LYS A  20      -6.587  -3.880  -2.101  1.00  0.00           N  
ATOM    293  CA  LYS A  20      -6.249  -2.919  -1.070  1.00  0.00           C  
ATOM    294  C   LYS A  20      -5.579  -3.547   0.149  1.00  0.00           C  
ATOM    295  O   LYS A  20      -5.094  -2.829   1.025  1.00  0.00           O  
ATOM    296  CB  LYS A  20      -7.500  -2.125  -0.701  1.00  0.00           C  
ATOM    297  CG  LYS A  20      -7.955  -1.172  -1.837  1.00  0.00           C  
ATOM    298  CD  LYS A  20      -9.256  -0.445  -1.512  1.00  0.00           C  
ATOM    299  CE  LYS A  20      -9.648   0.512  -2.648  1.00  0.00           C  
ATOM    300  NZ  LYS A  20     -10.978   1.154  -2.429  1.00  0.00           N  
ATOM    301  H   LYS A  20      -7.571  -4.026  -2.333  1.00  0.00           H  
ATOM    302  HA  LYS A  20      -5.533  -2.219  -1.498  1.00  0.00           H  
ATOM    303 1HB  LYS A  20      -8.318  -2.824  -0.491  1.00  0.00           H  
ATOM    304 2HB  LYS A  20      -7.317  -1.542   0.198  1.00  0.00           H  
ATOM    305 1HG  LYS A  20      -7.174  -0.433  -2.010  1.00  0.00           H  
ATOM    306 2HG  LYS A  20      -8.090  -1.743  -2.757  1.00  0.00           H  
ATOM    307 1HD  LYS A  20     -10.051  -1.185  -1.382  1.00  0.00           H  
ATOM    308 2HD  LYS A  20      -9.144   0.116  -0.586  1.00  0.00           H  
ATOM    309 1HE  LYS A  20      -8.892   1.287  -2.726  1.00  0.00           H  
ATOM    310 2HE  LYS A  20      -9.677  -0.039  -3.581  1.00  0.00           H  
ATOM    311 1HZ  LYS A  20     -11.185   1.766  -3.211  1.00  0.00           H  
ATOM    312 2HZ  LYS A  20     -11.691   0.435  -2.378  1.00  0.00           H  
ATOM    313 3HZ  LYS A  20     -10.972   1.687  -1.572  1.00  0.00           H  
ATOM    314  N   GLN A  21      -5.618  -4.877   0.258  1.00  0.00           N  
ATOM    315  CA  GLN A  21      -5.008  -5.566   1.377  1.00  0.00           C  
ATOM    316  C   GLN A  21      -3.649  -6.181   1.008  1.00  0.00           C  
ATOM    317  O   GLN A  21      -2.798  -6.354   1.885  1.00  0.00           O  
ATOM    318  CB  GLN A  21      -5.968  -6.627   1.887  1.00  0.00           C  
ATOM    319  CG  GLN A  21      -7.246  -6.038   2.454  1.00  0.00           C  
ATOM    320  CD  GLN A  21      -8.265  -7.064   2.915  1.00  0.00           C  
ATOM    321  OE1 GLN A  21      -8.148  -7.668   3.992  1.00  0.00           O  
ATOM    322  NE2 GLN A  21      -9.261  -7.256   2.088  1.00  0.00           N  
ATOM    323  H   GLN A  21      -6.021  -5.438  -0.496  1.00  0.00           H  
ATOM    324  HA  GLN A  21      -4.842  -4.845   2.174  1.00  0.00           H  
ATOM    325 1HB  GLN A  21      -6.242  -7.248   1.047  1.00  0.00           H  
ATOM    326 2HB  GLN A  21      -5.483  -7.252   2.633  1.00  0.00           H  
ATOM    327 1HG  GLN A  21      -6.990  -5.407   3.300  1.00  0.00           H  
ATOM    328 2HG  GLN A  21      -7.717  -5.435   1.675  1.00  0.00           H  
ATOM    329 1HE2 GLN A  21      -9.987  -7.912   2.302  1.00  0.00           H  
ATOM    330 2HE2 GLN A  21      -9.287  -6.731   1.207  1.00  0.00           H  
ATOM    331  N   CYS A  22      -3.427  -6.477  -0.283  1.00  0.00           N  
ATOM    332  CA  CYS A  22      -2.184  -7.138  -0.685  1.00  0.00           C  
ATOM    333  C   CYS A  22      -1.311  -6.298  -1.615  1.00  0.00           C  
ATOM    334  O   CYS A  22      -0.087  -6.411  -1.584  1.00  0.00           O  
ATOM    335  CB  CYS A  22      -2.485  -8.442  -1.420  1.00  0.00           C  
ATOM    336  SG  CYS A  22      -3.529  -9.581  -0.525  1.00  0.00           S  
ATOM    337  H   CYS A  22      -4.174  -6.329  -0.956  1.00  0.00           H  
ATOM    338  HA  CYS A  22      -1.609  -7.360   0.213  1.00  0.00           H  
ATOM    339 1HB  CYS A  22      -2.976  -8.216  -2.368  1.00  0.00           H  
ATOM    340 2HB  CYS A  22      -1.548  -8.952  -1.652  1.00  0.00           H  
ATOM    341  N   ALA A  23      -1.934  -5.531  -2.504  1.00  0.00           N  
ATOM    342  CA  ALA A  23      -1.241  -4.807  -3.552  1.00  0.00           C  
ATOM    343  C   ALA A  23      -0.820  -3.417  -3.119  1.00  0.00           C  
ATOM    344  O   ALA A  23      -1.461  -2.780  -2.285  1.00  0.00           O  
ATOM    345  CB  ALA A  23      -2.140  -4.737  -4.786  1.00  0.00           C  
ATOM    346  H   ALA A  23      -2.937  -5.408  -2.461  1.00  0.00           H  
ATOM    347  HA  ALA A  23      -0.337  -5.347  -3.799  1.00  0.00           H  
ATOM    348 1HB  ALA A  23      -1.610  -4.233  -5.586  1.00  0.00           H  
ATOM    349 2HB  ALA A  23      -2.391  -5.741  -5.095  1.00  0.00           H  
ATOM    350 3HB  ALA A  23      -3.043  -4.189  -4.558  1.00  0.00           H  
ATOM    351  N   ASP A  24       0.247  -2.921  -3.730  1.00  0.00           N  
ATOM    352  CA  ASP A  24       0.637  -1.540  -3.512  1.00  0.00           C  
ATOM    353  C   ASP A  24      -0.132  -0.702  -4.506  1.00  0.00           C  
ATOM    354  O   ASP A  24      -0.510   0.438  -4.238  1.00  0.00           O  
ATOM    355  CB  ASP A  24       2.133  -1.330  -3.748  1.00  0.00           C  
ATOM    356  CG  ASP A  24       3.020  -2.035  -2.762  1.00  0.00           C  
ATOM    357  OD1 ASP A  24       2.905  -1.782  -1.586  1.00  0.00           O  
ATOM    358  OD2 ASP A  24       3.825  -2.820  -3.193  1.00  0.00           O  
ATOM    359  H   ASP A  24       0.754  -3.521  -4.378  1.00  0.00           H  
ATOM    360  HA  ASP A  24       0.370  -1.238  -2.498  1.00  0.00           H  
ATOM    361 1HB  ASP A  24       2.387  -1.683  -4.751  1.00  0.00           H  
ATOM    362 2HB  ASP A  24       2.354  -0.265  -3.716  1.00  0.00           H  
ATOM    363  N   GLN A  25      -0.352  -1.286  -5.680  1.00  0.00           N  
ATOM    364  CA  GLN A  25      -1.068  -0.608  -6.759  1.00  0.00           C  
ATOM    365  C   GLN A  25      -2.035  -1.513  -7.498  1.00  0.00           C  
ATOM    366  O   GLN A  25      -1.793  -2.717  -7.645  1.00  0.00           O  
ATOM    367  CB  GLN A  25      -0.120  -0.065  -7.792  1.00  0.00           C  
ATOM    368  CG  GLN A  25       0.834   0.972  -7.357  1.00  0.00           C  
ATOM    369  CD  GLN A  25       1.626   1.347  -8.537  1.00  0.00           C  
ATOM    370  OE1 GLN A  25       1.066   1.235  -9.642  1.00  0.00           O  
ATOM    371  NE2 GLN A  25       2.867   1.746  -8.364  1.00  0.00           N  
ATOM    372  H   GLN A  25       0.032  -2.227  -5.816  1.00  0.00           H  
ATOM    373  HA  GLN A  25      -1.644   0.216  -6.332  1.00  0.00           H  
ATOM    374 1HB  GLN A  25       0.464  -0.871  -8.168  1.00  0.00           H  
ATOM    375 2HB  GLN A  25      -0.709   0.333  -8.621  1.00  0.00           H  
ATOM    376 1HG  GLN A  25       0.297   1.843  -6.981  1.00  0.00           H  
ATOM    377 2HG  GLN A  25       1.501   0.570  -6.599  1.00  0.00           H  
ATOM    378 1HE2 GLN A  25       3.416   1.986  -9.181  1.00  0.00           H  
ATOM    379 2HE2 GLN A  25       3.267   1.810  -7.449  1.00  0.00           H  
ATOM    380  N   PHE A  26      -3.077  -0.916  -8.060  1.00  0.00           N  
ATOM    381  CA  PHE A  26      -3.969  -1.668  -8.924  1.00  0.00           C  
ATOM    382  C   PHE A  26      -4.681  -0.846 -10.020  1.00  0.00           C  
ATOM    383  O   PHE A  26      -4.831   0.388  -9.938  1.00  0.00           O  
ATOM    384  CB  PHE A  26      -4.995  -2.414  -8.066  1.00  0.00           C  
ATOM    385  CG  PHE A  26      -5.832  -1.514  -7.227  1.00  0.00           C  
ATOM    386  CD1 PHE A  26      -7.040  -1.028  -7.692  1.00  0.00           C  
ATOM    387  CD2 PHE A  26      -5.399  -1.137  -5.952  1.00  0.00           C  
ATOM    388  CE1 PHE A  26      -7.792  -0.185  -6.908  1.00  0.00           C  
ATOM    389  CE2 PHE A  26      -6.154  -0.301  -5.176  1.00  0.00           C  
ATOM    390  CZ  PHE A  26      -7.351   0.174  -5.656  1.00  0.00           C  
ATOM    391  H   PHE A  26      -3.250   0.066  -7.890  1.00  0.00           H  
ATOM    392  HA  PHE A  26      -3.355  -2.408  -9.425  1.00  0.00           H  
ATOM    393 1HB  PHE A  26      -5.652  -2.992  -8.716  1.00  0.00           H  
ATOM    394 2HB  PHE A  26      -4.480  -3.118  -7.419  1.00  0.00           H  
ATOM    395  HD1 PHE A  26      -7.389  -1.313  -8.686  1.00  0.00           H  
ATOM    396  HD2 PHE A  26      -4.444  -1.513  -5.572  1.00  0.00           H  
ATOM    397  HE1 PHE A  26      -8.747   0.202  -7.280  1.00  0.00           H  
ATOM    398  HE2 PHE A  26      -5.805  -0.012  -4.185  1.00  0.00           H  
ATOM    399  HZ  PHE A  26      -7.951   0.841  -5.054  1.00  0.00           H  
ATOM    400  N   LEU A  27      -5.128  -1.586 -11.053  1.00  0.00           N  
ATOM    401  CA  LEU A  27      -5.935  -1.083 -12.181  1.00  0.00           C  
ATOM    402  C   LEU A  27      -7.112  -1.998 -12.522  1.00  0.00           C  
ATOM    403  O   LEU A  27      -6.960  -3.213 -12.656  1.00  0.00           O  
ATOM    404  CB  LEU A  27      -5.057  -0.897 -13.453  1.00  0.00           C  
ATOM    405  CG  LEU A  27      -5.785  -0.346 -14.787  1.00  0.00           C  
ATOM    406  CD1 LEU A  27      -4.825   0.479 -15.592  1.00  0.00           C  
ATOM    407  CD2 LEU A  27      -6.227  -1.516 -15.688  1.00  0.00           C  
ATOM    408  H   LEU A  27      -4.870  -2.579 -11.025  1.00  0.00           H  
ATOM    409  HA  LEU A  27      -6.341  -0.111 -11.898  1.00  0.00           H  
ATOM    410 1HB  LEU A  27      -4.254  -0.202 -13.210  1.00  0.00           H  
ATOM    411 2HB  LEU A  27      -4.607  -1.854 -13.698  1.00  0.00           H  
ATOM    412  HG  LEU A  27      -6.641   0.268 -14.512  1.00  0.00           H  
ATOM    413 1HD1 LEU A  27      -5.307   0.839 -16.491  1.00  0.00           H  
ATOM    414 2HD1 LEU A  27      -4.486   1.329 -14.997  1.00  0.00           H  
ATOM    415 3HD1 LEU A  27      -3.986  -0.148 -15.872  1.00  0.00           H  
ATOM    416 1HD2 LEU A  27      -6.699  -1.118 -16.589  1.00  0.00           H  
ATOM    417 2HD2 LEU A  27      -5.352  -2.103 -15.968  1.00  0.00           H  
ATOM    418 3HD2 LEU A  27      -6.925  -2.156 -15.185  1.00  0.00           H  
ATOM    419  N   VAL A  28      -8.287  -1.408 -12.714  1.00  0.00           N  
ATOM    420  CA  VAL A  28      -9.478  -2.170 -13.091  1.00  0.00           C  
ATOM    421  C   VAL A  28      -9.765  -2.055 -14.575  1.00  0.00           C  
ATOM    422  O   VAL A  28      -9.999  -0.954 -15.065  1.00  0.00           O  
ATOM    423  CB  VAL A  28     -10.706  -1.653 -12.306  1.00  0.00           C  
ATOM    424  CG1 VAL A  28     -11.990  -2.399 -12.751  1.00  0.00           C  
ATOM    425  CG2 VAL A  28     -10.464  -1.838 -10.791  1.00  0.00           C  
ATOM    426  H   VAL A  28      -8.354  -0.406 -12.607  1.00  0.00           H  
ATOM    427  HA  VAL A  28      -9.311  -3.218 -12.858  1.00  0.00           H  
ATOM    428  HB  VAL A  28     -10.848  -0.596 -12.522  1.00  0.00           H  
ATOM    429 1HG1 VAL A  28     -12.837  -2.006 -12.196  1.00  0.00           H  
ATOM    430 2HG1 VAL A  28     -12.169  -2.249 -13.813  1.00  0.00           H  
ATOM    431 3HG1 VAL A  28     -11.902  -3.455 -12.565  1.00  0.00           H  
ATOM    432 1HG2 VAL A  28     -11.319  -1.458 -10.228  1.00  0.00           H  
ATOM    433 2HG2 VAL A  28     -10.334  -2.885 -10.569  1.00  0.00           H  
ATOM    434 3HG2 VAL A  28      -9.571  -1.294 -10.488  1.00  0.00           H  
ATOM    435  N   ASN A  29      -9.807  -3.182 -15.277  1.00  0.00           N  
ATOM    436  CA  ASN A  29     -10.029  -3.201 -16.709  1.00  0.00           C  
ATOM    437  C   ASN A  29     -11.222  -4.122 -16.999  1.00  0.00           C  
ATOM    438  O   ASN A  29     -11.044  -5.298 -17.355  1.00  0.00           O  
ATOM    439  CB  ASN A  29      -8.788  -3.730 -17.421  1.00  0.00           C  
ATOM    440  CG  ASN A  29      -8.804  -3.484 -18.880  1.00  0.00           C  
ATOM    441  OD1 ASN A  29      -9.276  -2.395 -19.269  1.00  0.00           O  
ATOM    442  ND2 ASN A  29      -8.326  -4.401 -19.701  1.00  0.00           N  
ATOM    443  H   ASN A  29      -9.620  -4.077 -14.824  1.00  0.00           H  
ATOM    444  HA  ASN A  29     -10.273  -2.197 -17.058  1.00  0.00           H  
ATOM    445 1HB  ASN A  29      -7.909  -3.279 -17.010  1.00  0.00           H  
ATOM    446 2HB  ASN A  29      -8.704  -4.806 -17.246  1.00  0.00           H  
ATOM    447 1HD2 ASN A  29      -8.322  -4.218 -20.700  1.00  0.00           H  
ATOM    448 2HD2 ASN A  29      -7.945  -5.294 -19.378  1.00  0.00           H  
ATOM    449  N   GLY A  30     -12.433  -3.603 -16.846  1.00  0.00           N  
ATOM    450  CA  GLY A  30     -13.609  -4.444 -16.963  1.00  0.00           C  
ATOM    451  C   GLY A  30     -13.597  -5.463 -15.837  1.00  0.00           C  
ATOM    452  O   GLY A  30     -13.516  -5.103 -14.665  1.00  0.00           O  
ATOM    453  H   GLY A  30     -12.529  -2.631 -16.592  1.00  0.00           H  
ATOM    454 1HA  GLY A  30     -14.510  -3.834 -16.906  1.00  0.00           H  
ATOM    455 2HA  GLY A  30     -13.610  -4.949 -17.928  1.00  0.00           H  
ATOM    456  N   LYS A  31     -13.664  -6.745 -16.175  1.00  0.00           N  
ATOM    457  CA  LYS A  31     -13.680  -7.784 -15.143  1.00  0.00           C  
ATOM    458  C   LYS A  31     -12.280  -8.229 -14.715  1.00  0.00           C  
ATOM    459  O   LYS A  31     -12.135  -9.077 -13.824  1.00  0.00           O  
ATOM    460  CB  LYS A  31     -14.480  -9.001 -15.600  1.00  0.00           C  
ATOM    461  CG  LYS A  31     -15.968  -8.744 -15.786  1.00  0.00           C  
ATOM    462  CD  LYS A  31     -16.700 -10.046 -16.101  1.00  0.00           C  
ATOM    463  CE  LYS A  31     -18.200  -9.840 -16.281  1.00  0.00           C  
ATOM    464  NZ  LYS A  31     -18.912 -11.139 -16.455  1.00  0.00           N  
ATOM    465  H   LYS A  31     -13.709  -6.997 -17.152  1.00  0.00           H  
ATOM    466  HA  LYS A  31     -14.173  -7.379 -14.256  1.00  0.00           H  
ATOM    467 1HB  LYS A  31     -14.075  -9.373 -16.539  1.00  0.00           H  
ATOM    468 2HB  LYS A  31     -14.379  -9.795 -14.858  1.00  0.00           H  
ATOM    469 1HG  LYS A  31     -16.372  -8.318 -14.861  1.00  0.00           H  
ATOM    470 2HG  LYS A  31     -16.122  -8.030 -16.591  1.00  0.00           H  
ATOM    471 1HD  LYS A  31     -16.291 -10.483 -17.011  1.00  0.00           H  
ATOM    472 2HD  LYS A  31     -16.547 -10.754 -15.280  1.00  0.00           H  
ATOM    473 1HE  LYS A  31     -18.604  -9.331 -15.405  1.00  0.00           H  
ATOM    474 2HE  LYS A  31     -18.373  -9.222 -17.160  1.00  0.00           H  
ATOM    475 1HZ  LYS A  31     -19.900 -10.984 -16.562  1.00  0.00           H  
ATOM    476 2HZ  LYS A  31     -18.560 -11.633 -17.255  1.00  0.00           H  
ATOM    477 3HZ  LYS A  31     -18.746 -11.702 -15.593  1.00  0.00           H  
ATOM    478  N   THR A  32     -11.237  -7.706 -15.370  1.00  0.00           N  
ATOM    479  CA  THR A  32      -9.886  -8.106 -15.000  1.00  0.00           C  
ATOM    480  C   THR A  32      -9.249  -6.990 -14.200  1.00  0.00           C  
ATOM    481  O   THR A  32      -9.184  -5.840 -14.641  1.00  0.00           O  
ATOM    482  CB  THR A  32      -8.994  -8.436 -16.217  1.00  0.00           C  
ATOM    483  OG1 THR A  32      -9.574  -9.520 -16.952  1.00  0.00           O  
ATOM    484  CG2 THR A  32      -7.594  -8.867 -15.723  1.00  0.00           C  
ATOM    485  H   THR A  32     -11.372  -6.995 -16.094  1.00  0.00           H  
ATOM    486  HA  THR A  32      -9.933  -8.991 -14.373  1.00  0.00           H  
ATOM    487  HB  THR A  32      -8.903  -7.562 -16.870  1.00  0.00           H  
ATOM    488  HG1 THR A  32     -10.327  -9.171 -17.436  1.00  0.00           H  
ATOM    489 1HG2 THR A  32      -6.969  -9.120 -16.582  1.00  0.00           H  
ATOM    490 2HG2 THR A  32      -7.116  -8.063 -15.164  1.00  0.00           H  
ATOM    491 3HG2 THR A  32      -7.705  -9.738 -15.081  1.00  0.00           H  
ATOM    492  N   VAL A  33      -8.764  -7.325 -13.020  1.00  0.00           N  
ATOM    493  CA  VAL A  33      -8.146  -6.319 -12.190  1.00  0.00           C  
ATOM    494  C   VAL A  33      -6.681  -6.704 -11.986  1.00  0.00           C  
ATOM    495  O   VAL A  33      -6.343  -7.839 -11.635  1.00  0.00           O  
ATOM    496  CB  VAL A  33      -8.955  -6.125 -10.887  1.00  0.00           C  
ATOM    497  CG1 VAL A  33      -8.316  -5.027 -10.012  1.00  0.00           C  
ATOM    498  CG2 VAL A  33     -10.413  -5.803 -11.276  1.00  0.00           C  
ATOM    499  H   VAL A  33      -8.853  -8.297 -12.711  1.00  0.00           H  
ATOM    500  HA  VAL A  33      -8.162  -5.369 -12.716  1.00  0.00           H  
ATOM    501  HB  VAL A  33      -8.939  -7.010 -10.322  1.00  0.00           H  
ATOM    502 1HG1 VAL A  33      -8.885  -4.903  -9.091  1.00  0.00           H  
ATOM    503 2HG1 VAL A  33      -7.318  -5.295  -9.776  1.00  0.00           H  
ATOM    504 3HG1 VAL A  33      -8.306  -4.089 -10.556  1.00  0.00           H  
ATOM    505 1HG2 VAL A  33     -11.019  -5.653 -10.418  1.00  0.00           H  
ATOM    506 2HG2 VAL A  33     -10.416  -4.918 -11.858  1.00  0.00           H  
ATOM    507 3HG2 VAL A  33     -10.838  -6.617 -11.863  1.00  0.00           H  
ATOM    508  N   PHE A  34      -5.815  -5.759 -12.290  1.00  0.00           N  
ATOM    509  CA  PHE A  34      -4.381  -5.963 -12.233  1.00  0.00           C  
ATOM    510  C   PHE A  34      -3.794  -5.483 -10.933  1.00  0.00           C  
ATOM    511  O   PHE A  34      -3.879  -4.301 -10.602  1.00  0.00           O  
ATOM    512  CB  PHE A  34      -3.722  -5.204 -13.370  1.00  0.00           C  
ATOM    513  CG  PHE A  34      -4.083  -5.740 -14.675  1.00  0.00           C  
ATOM    514  CD1 PHE A  34      -5.162  -5.241 -15.377  1.00  0.00           C  
ATOM    515  CD2 PHE A  34      -3.357  -6.756 -15.212  1.00  0.00           C  
ATOM    516  CE1 PHE A  34      -5.476  -5.762 -16.595  1.00  0.00           C  
ATOM    517  CE2 PHE A  34      -3.674  -7.270 -16.425  1.00  0.00           C  
ATOM    518  CZ  PHE A  34      -4.719  -6.779 -17.110  1.00  0.00           C  
ATOM    519  H   PHE A  34      -6.193  -4.854 -12.565  1.00  0.00           H  
ATOM    520  HA  PHE A  34      -4.174  -7.030 -12.334  1.00  0.00           H  
ATOM    521 1HB  PHE A  34      -4.019  -4.161 -13.335  1.00  0.00           H  
ATOM    522 2HB  PHE A  34      -2.638  -5.249 -13.261  1.00  0.00           H  
ATOM    523  HD1 PHE A  34      -5.758  -4.431 -14.949  1.00  0.00           H  
ATOM    524  HD2 PHE A  34      -2.504  -7.148 -14.658  1.00  0.00           H  
ATOM    525  HE1 PHE A  34      -6.325  -5.383 -17.160  1.00  0.00           H  
ATOM    526  HE2 PHE A  34      -3.084  -8.075 -16.842  1.00  0.00           H  
ATOM    527  HZ  PHE A  34      -4.957  -7.196 -18.064  1.00  0.00           H  
ATOM    528  N   LEU A  35      -3.225  -6.409 -10.170  1.00  0.00           N  
ATOM    529  CA  LEU A  35      -2.646  -6.100  -8.872  1.00  0.00           C  
ATOM    530  C   LEU A  35      -1.129  -6.211  -8.867  1.00  0.00           C  
ATOM    531  O   LEU A  35      -0.537  -7.207  -9.314  1.00  0.00           O  
ATOM    532  CB  LEU A  35      -3.198  -7.065  -7.824  1.00  0.00           C  
ATOM    533  CG  LEU A  35      -4.492  -6.770  -7.121  1.00  0.00           C  
ATOM    534  CD1 LEU A  35      -5.604  -6.610  -8.134  1.00  0.00           C  
ATOM    535  CD2 LEU A  35      -4.765  -7.953  -6.176  1.00  0.00           C  
ATOM    536  H   LEU A  35      -3.201  -7.384 -10.485  1.00  0.00           H  
ATOM    537  HA  LEU A  35      -2.909  -5.079  -8.600  1.00  0.00           H  
ATOM    538 1HB  LEU A  35      -3.422  -7.964  -8.364  1.00  0.00           H  
ATOM    539 2HB  LEU A  35      -2.428  -7.270  -7.083  1.00  0.00           H  
ATOM    540  HG  LEU A  35      -4.416  -5.856  -6.549  1.00  0.00           H  
ATOM    541 1HD1 LEU A  35      -6.550  -6.439  -7.645  1.00  0.00           H  
ATOM    542 2HD1 LEU A  35      -5.382  -5.769  -8.757  1.00  0.00           H  
ATOM    543 3HD1 LEU A  35      -5.681  -7.494  -8.743  1.00  0.00           H  
ATOM    544 1HD2 LEU A  35      -5.702  -7.798  -5.648  1.00  0.00           H  
ATOM    545 2HD2 LEU A  35      -4.840  -8.860  -6.756  1.00  0.00           H  
ATOM    546 3HD2 LEU A  35      -3.951  -8.049  -5.455  1.00  0.00           H  
ATOM    547  N   ILE A  36      -0.496  -5.196  -8.305  1.00  0.00           N  
ATOM    548  CA  ILE A  36       0.940  -5.212  -8.135  1.00  0.00           C  
ATOM    549  C   ILE A  36       1.275  -5.442  -6.680  1.00  0.00           C  
ATOM    550  O   ILE A  36       1.039  -4.576  -5.822  1.00  0.00           O  
ATOM    551  CB  ILE A  36       1.555  -3.894  -8.613  1.00  0.00           C  
ATOM    552  CG1 ILE A  36       1.209  -3.720 -10.080  1.00  0.00           C  
ATOM    553  CG2 ILE A  36       3.063  -3.890  -8.371  1.00  0.00           C  
ATOM    554  CD1 ILE A  36       1.564  -2.402 -10.662  1.00  0.00           C  
ATOM    555  H   ILE A  36      -1.035  -4.369  -8.032  1.00  0.00           H  
ATOM    556  HA  ILE A  36       1.363  -6.033  -8.717  1.00  0.00           H  
ATOM    557  HB  ILE A  36       1.102  -3.075  -8.072  1.00  0.00           H  
ATOM    558 1HG1 ILE A  36       1.705  -4.500 -10.628  1.00  0.00           H  
ATOM    559 2HG1 ILE A  36       0.134  -3.841 -10.205  1.00  0.00           H  
ATOM    560 1HG2 ILE A  36       3.504  -2.957  -8.705  1.00  0.00           H  
ATOM    561 2HG2 ILE A  36       3.277  -4.008  -7.308  1.00  0.00           H  
ATOM    562 3HG2 ILE A  36       3.505  -4.718  -8.920  1.00  0.00           H  
ATOM    563 1HD1 ILE A  36       1.263  -2.393 -11.690  1.00  0.00           H  
ATOM    564 2HD1 ILE A  36       1.046  -1.611 -10.148  1.00  0.00           H  
ATOM    565 3HD1 ILE A  36       2.629  -2.224 -10.602  1.00  0.00           H  
ATOM    566  N   VAL A  37       1.870  -6.602  -6.410  1.00  0.00           N  
ATOM    567  CA  VAL A  37       2.198  -7.008  -5.053  1.00  0.00           C  
ATOM    568  C   VAL A  37       3.713  -7.069  -4.858  1.00  0.00           C  
ATOM    569  O   VAL A  37       4.434  -7.717  -5.613  1.00  0.00           O  
ATOM    570  CB  VAL A  37       1.520  -8.374  -4.751  1.00  0.00           C  
ATOM    571  CG1 VAL A  37       1.899  -8.874  -3.367  1.00  0.00           C  
ATOM    572  CG2 VAL A  37      -0.017  -8.225  -4.838  1.00  0.00           C  
ATOM    573  H   VAL A  37       2.067  -7.263  -7.177  1.00  0.00           H  
ATOM    574  HA  VAL A  37       1.798  -6.270  -4.358  1.00  0.00           H  
ATOM    575  HB  VAL A  37       1.844  -9.099  -5.481  1.00  0.00           H  
ATOM    576 1HG1 VAL A  37       1.412  -9.824  -3.184  1.00  0.00           H  
ATOM    577 2HG1 VAL A  37       2.977  -9.005  -3.304  1.00  0.00           H  
ATOM    578 3HG1 VAL A  37       1.575  -8.154  -2.612  1.00  0.00           H  
ATOM    579 1HG2 VAL A  37      -0.483  -9.177  -4.633  1.00  0.00           H  
ATOM    580 2HG2 VAL A  37      -0.347  -7.519  -4.112  1.00  0.00           H  
ATOM    581 3HG2 VAL A  37      -0.301  -7.887  -5.836  1.00  0.00           H  
ATOM    582  N   ASP A  38       4.211  -6.372  -3.845  1.00  0.00           N  
ATOM    583  CA  ASP A  38       5.651  -6.355  -3.597  1.00  0.00           C  
ATOM    584  C   ASP A  38       5.951  -6.213  -2.113  1.00  0.00           C  
ATOM    585  O   ASP A  38       5.046  -6.074  -1.295  1.00  0.00           O  
ATOM    586  CB  ASP A  38       6.255  -5.146  -4.358  1.00  0.00           C  
ATOM    587  CG  ASP A  38       7.773  -5.228  -4.686  1.00  0.00           C  
ATOM    588  OD1 ASP A  38       8.422  -6.070  -4.110  1.00  0.00           O  
ATOM    589  OD2 ASP A  38       8.259  -4.434  -5.471  1.00  0.00           O  
ATOM    590  H   ASP A  38       3.581  -5.850  -3.246  1.00  0.00           H  
ATOM    591  HA  ASP A  38       6.088  -7.285  -3.960  1.00  0.00           H  
ATOM    592 1HB  ASP A  38       5.706  -5.013  -5.280  1.00  0.00           H  
ATOM    593 2HB  ASP A  38       6.079  -4.239  -3.764  1.00  0.00           H  
ATOM    594  N   GLY A  39       7.233  -6.247  -1.764  1.00  0.00           N  
ATOM    595  CA  GLY A  39       7.677  -6.079  -0.380  1.00  0.00           C  
ATOM    596  C   GLY A  39       7.481  -7.351   0.445  1.00  0.00           C  
ATOM    597  O   GLY A  39       7.651  -7.344   1.665  1.00  0.00           O  
ATOM    598  H   GLY A  39       7.919  -6.369  -2.515  1.00  0.00           H  
ATOM    599 1HA  GLY A  39       8.729  -5.797  -0.375  1.00  0.00           H  
ATOM    600 2HA  GLY A  39       7.124  -5.259   0.076  1.00  0.00           H  
ATOM    601  N   VAL A  40       7.080  -8.424  -0.228  1.00  0.00           N  
ATOM    602  CA  VAL A  40       6.769  -9.699   0.394  1.00  0.00           C  
ATOM    603  C   VAL A  40       7.438 -10.868  -0.299  1.00  0.00           C  
ATOM    604  O   VAL A  40       7.819 -10.781  -1.468  1.00  0.00           O  
ATOM    605  CB  VAL A  40       5.239  -9.945   0.361  1.00  0.00           C  
ATOM    606  CG1 VAL A  40       4.506  -8.867   1.107  1.00  0.00           C  
ATOM    607  CG2 VAL A  40       4.741 -10.019  -1.091  1.00  0.00           C  
ATOM    608  H   VAL A  40       7.014  -8.331  -1.227  1.00  0.00           H  
ATOM    609  HA  VAL A  40       7.104  -9.678   1.434  1.00  0.00           H  
ATOM    610  HB  VAL A  40       5.034 -10.861   0.859  1.00  0.00           H  
ATOM    611 1HG1 VAL A  40       3.438  -9.079   1.096  1.00  0.00           H  
ATOM    612 2HG1 VAL A  40       4.863  -8.840   2.137  1.00  0.00           H  
ATOM    613 3HG1 VAL A  40       4.684  -7.901   0.636  1.00  0.00           H  
ATOM    614 1HG2 VAL A  40       3.672 -10.210  -1.087  1.00  0.00           H  
ATOM    615 2HG2 VAL A  40       4.939  -9.078  -1.598  1.00  0.00           H  
ATOM    616 3HG2 VAL A  40       5.246 -10.828  -1.616  1.00  0.00           H  
ATOM    617  N   ASP A  41       7.531 -11.982   0.412  1.00  0.00           N  
ATOM    618  CA  ASP A  41       7.994 -13.236  -0.160  1.00  0.00           C  
ATOM    619  C   ASP A  41       6.932 -13.673  -1.168  1.00  0.00           C  
ATOM    620  O   ASP A  41       5.750 -13.489  -0.887  1.00  0.00           O  
ATOM    621  CB  ASP A  41       8.136 -14.329   0.921  1.00  0.00           C  
ATOM    622  CG  ASP A  41       8.857 -15.634   0.447  1.00  0.00           C  
ATOM    623  OD1 ASP A  41       8.244 -16.460  -0.253  1.00  0.00           O  
ATOM    624  OD2 ASP A  41      10.003 -15.786   0.776  1.00  0.00           O  
ATOM    625  H   ASP A  41       7.228 -11.964   1.400  1.00  0.00           H  
ATOM    626  HA  ASP A  41       8.955 -13.067  -0.634  1.00  0.00           H  
ATOM    627 1HB  ASP A  41       8.680 -13.919   1.774  1.00  0.00           H  
ATOM    628 2HB  ASP A  41       7.153 -14.595   1.286  1.00  0.00           H  
ATOM    629  N   PRO A  42       7.268 -14.274  -2.316  1.00  0.00           N  
ATOM    630  CA  PRO A  42       6.299 -14.826  -3.253  1.00  0.00           C  
ATOM    631  C   PRO A  42       5.264 -15.718  -2.533  1.00  0.00           C  
ATOM    632  O   PRO A  42       4.084 -15.729  -2.910  1.00  0.00           O  
ATOM    633  CB  PRO A  42       7.215 -15.638  -4.174  1.00  0.00           C  
ATOM    634  CG  PRO A  42       8.531 -14.865  -4.169  1.00  0.00           C  
ATOM    635  CD  PRO A  42       8.681 -14.361  -2.761  1.00  0.00           C  
ATOM    636  HA  PRO A  42       5.807 -14.008  -3.789  1.00  0.00           H  
ATOM    637 1HB  PRO A  42       7.329 -16.658  -3.779  1.00  0.00           H  
ATOM    638 2HB  PRO A  42       6.776 -15.737  -5.153  1.00  0.00           H  
ATOM    639 1HG  PRO A  42       9.359 -15.526  -4.477  1.00  0.00           H  
ATOM    640 2HG  PRO A  42       8.502 -14.042  -4.889  1.00  0.00           H  
ATOM    641 1HD  PRO A  42       9.260 -15.076  -2.166  1.00  0.00           H  
ATOM    642 2HD  PRO A  42       9.145 -13.362  -2.796  1.00  0.00           H  
ATOM    643  N   THR A  43       5.693 -16.405  -1.457  1.00  0.00           N  
ATOM    644  CA  THR A  43       4.833 -17.269  -0.665  1.00  0.00           C  
ATOM    645  C   THR A  43       3.736 -16.444  -0.011  1.00  0.00           C  
ATOM    646  O   THR A  43       2.592 -16.897   0.109  1.00  0.00           O  
ATOM    647  CB  THR A  43       5.641 -17.951   0.466  1.00  0.00           C  
ATOM    648  OG1 THR A  43       6.704 -18.721  -0.093  1.00  0.00           O  
ATOM    649  CG2 THR A  43       4.735 -18.868   1.274  1.00  0.00           C  
ATOM    650  H   THR A  43       6.677 -16.393  -1.161  1.00  0.00           H  
ATOM    651  HA  THR A  43       4.379 -18.017  -1.314  1.00  0.00           H  
ATOM    652  HB  THR A  43       6.063 -17.192   1.124  1.00  0.00           H  
ATOM    653  HG1 THR A  43       7.434 -18.091  -0.321  1.00  0.00           H  
ATOM    654 1HG2 THR A  43       5.318 -19.341   2.061  1.00  0.00           H  
ATOM    655 2HG2 THR A  43       3.932 -18.298   1.724  1.00  0.00           H  
ATOM    656 3HG2 THR A  43       4.316 -19.632   0.624  1.00  0.00           H  
ATOM    657  N   GLU A  44       4.119 -15.276   0.502  1.00  0.00           N  
ATOM    658  CA  GLU A  44       3.238 -14.373   1.207  1.00  0.00           C  
ATOM    659  C   GLU A  44       2.295 -13.726   0.217  1.00  0.00           C  
ATOM    660  O   GLU A  44       1.118 -13.513   0.511  1.00  0.00           O  
ATOM    661  CB  GLU A  44       4.069 -13.345   1.968  1.00  0.00           C  
ATOM    662  CG  GLU A  44       4.844 -13.919   3.157  1.00  0.00           C  
ATOM    663  CD  GLU A  44       5.820 -12.937   3.815  1.00  0.00           C  
ATOM    664  OE1 GLU A  44       6.428 -12.118   3.130  1.00  0.00           O  
ATOM    665  OE2 GLU A  44       5.950 -13.009   5.012  1.00  0.00           O  
ATOM    666  H   GLU A  44       5.061 -14.942   0.326  1.00  0.00           H  
ATOM    667  HA  GLU A  44       2.653 -14.945   1.926  1.00  0.00           H  
ATOM    668 1HB  GLU A  44       4.800 -12.948   1.304  1.00  0.00           H  
ATOM    669 2HB  GLU A  44       3.438 -12.525   2.308  1.00  0.00           H  
ATOM    670 1HG  GLU A  44       4.121 -14.238   3.906  1.00  0.00           H  
ATOM    671 2HG  GLU A  44       5.384 -14.804   2.830  1.00  0.00           H  
ATOM    672  N   ALA A  45       2.792 -13.422  -0.986  1.00  0.00           N  
ATOM    673  CA  ALA A  45       1.916 -12.817  -1.978  1.00  0.00           C  
ATOM    674  C   ALA A  45       0.763 -13.752  -2.289  1.00  0.00           C  
ATOM    675  O   ALA A  45      -0.388 -13.317  -2.385  1.00  0.00           O  
ATOM    676  CB  ALA A  45       2.664 -12.515  -3.246  1.00  0.00           C  
ATOM    677  H   ALA A  45       3.794 -13.576  -1.159  1.00  0.00           H  
ATOM    678  HA  ALA A  45       1.513 -11.893  -1.558  1.00  0.00           H  
ATOM    679 1HB  ALA A  45       1.995 -12.053  -3.963  1.00  0.00           H  
ATOM    680 2HB  ALA A  45       3.466 -11.854  -3.013  1.00  0.00           H  
ATOM    681 3HB  ALA A  45       3.061 -13.439  -3.659  1.00  0.00           H  
ATOM    682  N   LYS A  46       1.072 -15.054  -2.396  1.00  0.00           N  
ATOM    683  CA  LYS A  46       0.040 -16.040  -2.650  1.00  0.00           C  
ATOM    684  C   LYS A  46      -0.838 -16.243  -1.435  1.00  0.00           C  
ATOM    685  O   LYS A  46      -2.056 -16.239  -1.551  1.00  0.00           O  
ATOM    686  CB  LYS A  46       0.666 -17.358  -3.111  1.00  0.00           C  
ATOM    687  CG  LYS A  46       1.259 -17.301  -4.525  1.00  0.00           C  
ATOM    688  CD  LYS A  46       1.911 -18.604  -4.946  1.00  0.00           C  
ATOM    689  CE  LYS A  46       2.449 -18.495  -6.373  1.00  0.00           C  
ATOM    690  NZ  LYS A  46       3.123 -19.745  -6.826  1.00  0.00           N  
ATOM    691  H   LYS A  46       2.056 -15.338  -2.353  1.00  0.00           H  
ATOM    692  HA  LYS A  46      -0.609 -15.678  -3.432  1.00  0.00           H  
ATOM    693 1HB  LYS A  46       1.462 -17.641  -2.418  1.00  0.00           H  
ATOM    694 2HB  LYS A  46      -0.092 -18.146  -3.090  1.00  0.00           H  
ATOM    695 1HG  LYS A  46       0.453 -17.114  -5.225  1.00  0.00           H  
ATOM    696 2HG  LYS A  46       1.981 -16.484  -4.590  1.00  0.00           H  
ATOM    697 1HD  LYS A  46       2.734 -18.834  -4.265  1.00  0.00           H  
ATOM    698 2HD  LYS A  46       1.177 -19.410  -4.896  1.00  0.00           H  
ATOM    699 1HE  LYS A  46       1.618 -18.278  -7.047  1.00  0.00           H  
ATOM    700 2HE  LYS A  46       3.162 -17.675  -6.420  1.00  0.00           H  
ATOM    701 1HZ  LYS A  46       3.450 -19.611  -7.777  1.00  0.00           H  
ATOM    702 2HZ  LYS A  46       3.908 -19.952  -6.223  1.00  0.00           H  
ATOM    703 3HZ  LYS A  46       2.468 -20.512  -6.802  1.00  0.00           H  
ATOM    704  N   ARG A  47      -0.280 -16.311  -0.229  1.00  0.00           N  
ATOM    705  CA  ARG A  47      -1.177 -16.529   0.897  1.00  0.00           C  
ATOM    706  C   ARG A  47      -2.142 -15.359   1.088  1.00  0.00           C  
ATOM    707  O   ARG A  47      -3.347 -15.561   1.268  1.00  0.00           O  
ATOM    708  CB  ARG A  47      -0.376 -16.744   2.171  1.00  0.00           C  
ATOM    709  CG  ARG A  47       0.358 -18.080   2.252  1.00  0.00           C  
ATOM    710  CD  ARG A  47       1.245 -18.149   3.434  1.00  0.00           C  
ATOM    711  NE  ARG A  47       1.944 -19.424   3.512  1.00  0.00           N  
ATOM    712  CZ  ARG A  47       2.971 -19.698   4.345  1.00  0.00           C  
ATOM    713  NH1 ARG A  47       3.424 -18.776   5.173  1.00  0.00           N  
ATOM    714  NH2 ARG A  47       3.527 -20.899   4.327  1.00  0.00           N  
ATOM    715  H   ARG A  47       0.737 -16.305  -0.108  1.00  0.00           H  
ATOM    716  HA  ARG A  47      -1.759 -17.428   0.699  1.00  0.00           H  
ATOM    717 1HB  ARG A  47       0.371 -15.956   2.256  1.00  0.00           H  
ATOM    718 2HB  ARG A  47      -1.035 -16.667   3.034  1.00  0.00           H  
ATOM    719 1HG  ARG A  47      -0.372 -18.882   2.335  1.00  0.00           H  
ATOM    720 2HG  ARG A  47       0.954 -18.235   1.360  1.00  0.00           H  
ATOM    721 1HD  ARG A  47       1.988 -17.354   3.354  1.00  0.00           H  
ATOM    722 2HD  ARG A  47       0.659 -18.019   4.341  1.00  0.00           H  
ATOM    723  HE  ARG A  47       1.632 -20.164   2.894  1.00  0.00           H  
ATOM    724 1HH1 ARG A  47       3.006 -17.858   5.190  1.00  0.00           H  
ATOM    725 2HH1 ARG A  47       4.193 -18.986   5.793  1.00  0.00           H  
ATOM    726 1HH2 ARG A  47       3.182 -21.607   3.693  1.00  0.00           H  
ATOM    727 2HH2 ARG A  47       4.297 -21.112   4.946  1.00  0.00           H  
ATOM    728  N   CYS A  48      -1.644 -14.124   0.962  1.00  0.00           N  
ATOM    729  CA  CYS A  48      -2.486 -12.949   1.142  1.00  0.00           C  
ATOM    730  C   CYS A  48      -3.610 -12.943   0.133  1.00  0.00           C  
ATOM    731  O   CYS A  48      -4.795 -12.911   0.496  1.00  0.00           O  
ATOM    732  CB  CYS A  48      -1.664 -11.656   0.968  1.00  0.00           C  
ATOM    733  SG  CYS A  48      -2.595 -10.064   1.234  1.00  0.00           S  
ATOM    734  H   CYS A  48      -0.645 -13.996   0.783  1.00  0.00           H  
ATOM    735  HA  CYS A  48      -2.911 -12.972   2.145  1.00  0.00           H  
ATOM    736 1HB  CYS A  48      -0.827 -11.678   1.667  1.00  0.00           H  
ATOM    737 2HB  CYS A  48      -1.230 -11.636  -0.034  1.00  0.00           H  
ATOM    738  N   VAL A  49      -3.235 -12.997  -1.137  1.00  0.00           N  
ATOM    739  CA  VAL A  49      -4.187 -12.894  -2.203  1.00  0.00           C  
ATOM    740  C   VAL A  49      -5.139 -14.068  -2.275  1.00  0.00           C  
ATOM    741  O   VAL A  49      -6.323 -13.857  -2.519  1.00  0.00           O  
ATOM    742  CB  VAL A  49      -3.450 -12.741  -3.532  1.00  0.00           C  
ATOM    743  CG1 VAL A  49      -4.398 -12.806  -4.666  1.00  0.00           C  
ATOM    744  CG2 VAL A  49      -2.698 -11.399  -3.569  1.00  0.00           C  
ATOM    745  H   VAL A  49      -2.240 -13.056  -1.370  1.00  0.00           H  
ATOM    746  HA  VAL A  49      -4.774 -11.991  -2.033  1.00  0.00           H  
ATOM    747  HB  VAL A  49      -2.744 -13.563  -3.630  1.00  0.00           H  
ATOM    748 1HG1 VAL A  49      -3.807 -12.707  -5.548  1.00  0.00           H  
ATOM    749 2HG1 VAL A  49      -4.928 -13.757  -4.692  1.00  0.00           H  
ATOM    750 3HG1 VAL A  49      -5.117 -11.993  -4.599  1.00  0.00           H  
ATOM    751 1HG2 VAL A  49      -2.165 -11.310  -4.506  1.00  0.00           H  
ATOM    752 2HG2 VAL A  49      -3.412 -10.585  -3.477  1.00  0.00           H  
ATOM    753 3HG2 VAL A  49      -1.987 -11.356  -2.747  1.00  0.00           H  
ATOM    754  N   GLU A  50      -4.650 -15.304  -2.142  1.00  0.00           N  
ATOM    755  CA  GLU A  50      -5.537 -16.447  -2.261  1.00  0.00           C  
ATOM    756  C   GLU A  50      -6.550 -16.515  -1.119  1.00  0.00           C  
ATOM    757  O   GLU A  50      -7.722 -16.817  -1.363  1.00  0.00           O  
ATOM    758  CB  GLU A  50      -4.725 -17.741  -2.339  1.00  0.00           C  
ATOM    759  CG  GLU A  50      -3.904 -17.883  -3.644  1.00  0.00           C  
ATOM    760  CD  GLU A  50      -3.032 -19.117  -3.672  1.00  0.00           C  
ATOM    761  OE1 GLU A  50      -3.032 -19.843  -2.707  1.00  0.00           O  
ATOM    762  OE2 GLU A  50      -2.356 -19.324  -4.654  1.00  0.00           O  
ATOM    763  H   GLU A  50      -3.661 -15.471  -1.953  1.00  0.00           H  
ATOM    764  HA  GLU A  50      -6.086 -16.348  -3.195  1.00  0.00           H  
ATOM    765 1HB  GLU A  50      -4.042 -17.794  -1.492  1.00  0.00           H  
ATOM    766 2HB  GLU A  50      -5.396 -18.595  -2.269  1.00  0.00           H  
ATOM    767 1HG  GLU A  50      -4.591 -17.914  -4.490  1.00  0.00           H  
ATOM    768 2HG  GLU A  50      -3.275 -16.999  -3.760  1.00  0.00           H  
ATOM    769  N   GLU A  51      -6.149 -16.205   0.124  1.00  0.00           N  
ATOM    770  CA  GLU A  51      -7.122 -16.260   1.206  1.00  0.00           C  
ATOM    771  C   GLU A  51      -8.226 -15.244   0.984  1.00  0.00           C  
ATOM    772  O   GLU A  51      -9.416 -15.552   1.144  1.00  0.00           O  
ATOM    773  CB  GLU A  51      -6.473 -15.994   2.562  1.00  0.00           C  
ATOM    774  CG  GLU A  51      -7.458 -16.051   3.738  1.00  0.00           C  
ATOM    775  CD  GLU A  51      -6.819 -15.832   5.071  1.00  0.00           C  
ATOM    776  OE1 GLU A  51      -5.627 -15.687   5.126  1.00  0.00           O  
ATOM    777  OE2 GLU A  51      -7.538 -15.791   6.047  1.00  0.00           O  
ATOM    778  H   GLU A  51      -5.172 -15.967   0.338  1.00  0.00           H  
ATOM    779  HA  GLU A  51      -7.568 -17.254   1.220  1.00  0.00           H  
ATOM    780 1HB  GLU A  51      -5.684 -16.725   2.737  1.00  0.00           H  
ATOM    781 2HB  GLU A  51      -6.004 -15.006   2.550  1.00  0.00           H  
ATOM    782 1HG  GLU A  51      -8.209 -15.277   3.595  1.00  0.00           H  
ATOM    783 2HG  GLU A  51      -7.965 -17.015   3.731  1.00  0.00           H  
ATOM    784  N   LEU A  52      -7.835 -14.034   0.591  1.00  0.00           N  
ATOM    785  CA  LEU A  52      -8.808 -12.994   0.374  1.00  0.00           C  
ATOM    786  C   LEU A  52      -9.630 -13.277  -0.869  1.00  0.00           C  
ATOM    787  O   LEU A  52     -10.832 -13.031  -0.877  1.00  0.00           O  
ATOM    788  CB  LEU A  52      -8.096 -11.668   0.262  1.00  0.00           C  
ATOM    789  CG  LEU A  52      -7.402 -11.163   1.507  1.00  0.00           C  
ATOM    790  CD1 LEU A  52      -6.640 -10.001   1.109  1.00  0.00           C  
ATOM    791  CD2 LEU A  52      -8.384 -10.793   2.586  1.00  0.00           C  
ATOM    792  H   LEU A  52      -6.835 -13.822   0.493  1.00  0.00           H  
ATOM    793  HA  LEU A  52      -9.483 -12.977   1.219  1.00  0.00           H  
ATOM    794 1HB  LEU A  52      -7.346 -11.759  -0.523  1.00  0.00           H  
ATOM    795 2HB  LEU A  52      -8.804 -10.917  -0.010  1.00  0.00           H  
ATOM    796  HG  LEU A  52      -6.712 -11.925   1.879  1.00  0.00           H  
ATOM    797 1HD1 LEU A  52      -6.083  -9.608   1.957  1.00  0.00           H  
ATOM    798 2HD1 LEU A  52      -5.971 -10.315   0.348  1.00  0.00           H  
ATOM    799 3HD1 LEU A  52      -7.306  -9.243   0.721  1.00  0.00           H  
ATOM    800 1HD2 LEU A  52      -7.838 -10.408   3.448  1.00  0.00           H  
ATOM    801 2HD2 LEU A  52      -9.039 -10.029   2.214  1.00  0.00           H  
ATOM    802 3HD2 LEU A  52      -8.960 -11.651   2.893  1.00  0.00           H  
ATOM    803  N   ALA A  53      -9.026 -13.866  -1.903  1.00  0.00           N  
ATOM    804  CA  ALA A  53      -9.768 -14.190  -3.104  1.00  0.00           C  
ATOM    805  C   ALA A  53     -10.907 -15.141  -2.773  1.00  0.00           C  
ATOM    806  O   ALA A  53     -12.011 -15.031  -3.325  1.00  0.00           O  
ATOM    807  CB  ALA A  53      -8.846 -14.842  -4.116  1.00  0.00           C  
ATOM    808  H   ALA A  53      -8.022 -14.039  -1.890  1.00  0.00           H  
ATOM    809  HA  ALA A  53     -10.189 -13.279  -3.506  1.00  0.00           H  
ATOM    810 1HB  ALA A  53      -9.396 -15.098  -5.008  1.00  0.00           H  
ATOM    811 2HB  ALA A  53      -8.040 -14.159  -4.357  1.00  0.00           H  
ATOM    812 3HB  ALA A  53      -8.435 -15.748  -3.686  1.00  0.00           H  
ATOM    813  N   LYS A  54     -10.672 -16.077  -1.850  1.00  0.00           N  
ATOM    814  CA  LYS A  54     -11.741 -16.987  -1.483  1.00  0.00           C  
ATOM    815  C   LYS A  54     -12.843 -16.233  -0.737  1.00  0.00           C  
ATOM    816  O   LYS A  54     -14.025 -16.376  -1.048  1.00  0.00           O  
ATOM    817  CB  LYS A  54     -11.189 -18.133  -0.637  1.00  0.00           C  
ATOM    818  CG  LYS A  54     -10.312 -19.112  -1.421  1.00  0.00           C  
ATOM    819  CD  LYS A  54      -9.741 -20.210  -0.526  1.00  0.00           C  
ATOM    820  CE  LYS A  54      -8.845 -21.160  -1.313  1.00  0.00           C  
ATOM    821  NZ  LYS A  54      -8.252 -22.215  -0.442  1.00  0.00           N  
ATOM    822  H   LYS A  54      -9.726 -16.178  -1.459  1.00  0.00           H  
ATOM    823  HA  LYS A  54     -12.169 -17.401  -2.395  1.00  0.00           H  
ATOM    824 1HB  LYS A  54     -10.581 -17.718   0.172  1.00  0.00           H  
ATOM    825 2HB  LYS A  54     -12.010 -18.684  -0.185  1.00  0.00           H  
ATOM    826 1HG  LYS A  54     -10.909 -19.567  -2.210  1.00  0.00           H  
ATOM    827 2HG  LYS A  54      -9.493 -18.566  -1.885  1.00  0.00           H  
ATOM    828 1HD  LYS A  54      -9.151 -19.749   0.271  1.00  0.00           H  
ATOM    829 2HD  LYS A  54     -10.554 -20.776  -0.074  1.00  0.00           H  
ATOM    830 1HE  LYS A  54      -9.431 -21.636  -2.097  1.00  0.00           H  
ATOM    831 2HE  LYS A  54      -8.036 -20.587  -1.772  1.00  0.00           H  
ATOM    832 1HZ  LYS A  54      -7.666 -22.822  -0.998  1.00  0.00           H  
ATOM    833 2HZ  LYS A  54      -7.696 -21.782   0.282  1.00  0.00           H  
ATOM    834 3HZ  LYS A  54      -8.991 -22.759  -0.018  1.00  0.00           H  
ATOM    835  N   LYS A  55     -12.458 -15.344   0.182  1.00  0.00           N  
ATOM    836  CA  LYS A  55     -13.427 -14.563   0.961  1.00  0.00           C  
ATOM    837  C   LYS A  55     -14.244 -13.625   0.069  1.00  0.00           C  
ATOM    838  O   LYS A  55     -15.430 -13.383   0.301  1.00  0.00           O  
ATOM    839  CB  LYS A  55     -12.710 -13.776   2.058  1.00  0.00           C  
ATOM    840  CG  LYS A  55     -12.162 -14.651   3.182  1.00  0.00           C  
ATOM    841  CD  LYS A  55     -11.412 -13.845   4.246  1.00  0.00           C  
ATOM    842  CE  LYS A  55     -10.886 -14.774   5.356  1.00  0.00           C  
ATOM    843  NZ  LYS A  55     -10.109 -14.043   6.407  1.00  0.00           N  
ATOM    844  H   LYS A  55     -11.456 -15.268   0.394  1.00  0.00           H  
ATOM    845  HA  LYS A  55     -14.122 -15.257   1.433  1.00  0.00           H  
ATOM    846 1HB  LYS A  55     -11.877 -13.239   1.618  1.00  0.00           H  
ATOM    847 2HB  LYS A  55     -13.390 -13.042   2.486  1.00  0.00           H  
ATOM    848 1HG  LYS A  55     -12.989 -15.181   3.655  1.00  0.00           H  
ATOM    849 2HG  LYS A  55     -11.481 -15.389   2.757  1.00  0.00           H  
ATOM    850 1HD  LYS A  55     -10.565 -13.341   3.780  1.00  0.00           H  
ATOM    851 2HD  LYS A  55     -12.072 -13.095   4.680  1.00  0.00           H  
ATOM    852 1HE  LYS A  55     -11.730 -15.271   5.828  1.00  0.00           H  
ATOM    853 2HE  LYS A  55     -10.242 -15.527   4.907  1.00  0.00           H  
ATOM    854 1HZ  LYS A  55      -9.786 -14.708   7.106  1.00  0.00           H  
ATOM    855 2HZ  LYS A  55      -9.305 -13.584   5.994  1.00  0.00           H  
ATOM    856 3HZ  LYS A  55     -10.696 -13.353   6.848  1.00  0.00           H  
ATOM    857  N   ALA A  56     -13.593 -13.122  -0.970  1.00  0.00           N  
ATOM    858  CA  ALA A  56     -14.136 -12.208  -1.954  1.00  0.00           C  
ATOM    859  C   ALA A  56     -14.884 -12.914  -3.088  1.00  0.00           C  
ATOM    860  O   ALA A  56     -15.346 -12.250  -4.009  1.00  0.00           O  
ATOM    861  CB  ALA A  56     -13.013 -11.380  -2.525  1.00  0.00           C  
ATOM    862  H   ALA A  56     -12.599 -13.341  -1.044  1.00  0.00           H  
ATOM    863  HA  ALA A  56     -14.842 -11.552  -1.447  1.00  0.00           H  
ATOM    864 1HB  ALA A  56     -13.388 -10.660  -3.232  1.00  0.00           H  
ATOM    865 2HB  ALA A  56     -12.524 -10.875  -1.731  1.00  0.00           H  
ATOM    866 3HB  ALA A  56     -12.310 -12.033  -3.001  1.00  0.00           H  
ATOM    867  N   ASN A  57     -14.960 -14.250  -3.071  1.00  0.00           N  
ATOM    868  CA  ASN A  57     -15.628 -15.032  -4.112  1.00  0.00           C  
ATOM    869  C   ASN A  57     -15.095 -14.780  -5.528  1.00  0.00           C  
ATOM    870  O   ASN A  57     -15.869 -14.724  -6.488  1.00  0.00           O  
ATOM    871  CB  ASN A  57     -17.125 -14.762  -4.088  1.00  0.00           C  
ATOM    872  CG  ASN A  57     -17.766 -15.170  -2.806  1.00  0.00           C  
ATOM    873  OD1 ASN A  57     -17.512 -16.257  -2.269  1.00  0.00           O  
ATOM    874  ND2 ASN A  57     -18.611 -14.310  -2.292  1.00  0.00           N  
ATOM    875  H   ASN A  57     -14.563 -14.776  -2.287  1.00  0.00           H  
ATOM    876  HA  ASN A  57     -15.457 -16.086  -3.889  1.00  0.00           H  
ATOM    877 1HB  ASN A  57     -17.327 -13.708  -4.263  1.00  0.00           H  
ATOM    878 2HB  ASN A  57     -17.602 -15.316  -4.895  1.00  0.00           H  
ATOM    879 1HD2 ASN A  57     -19.076 -14.519  -1.431  1.00  0.00           H  
ATOM    880 2HD2 ASN A  57     -18.787 -13.443  -2.758  1.00  0.00           H  
ATOM    881  N   LEU A  58     -13.787 -14.625  -5.664  1.00  0.00           N  
ATOM    882  CA  LEU A  58     -13.172 -14.393  -6.965  1.00  0.00           C  
ATOM    883  C   LEU A  58     -12.026 -15.338  -7.333  1.00  0.00           C  
ATOM    884  O   LEU A  58     -11.476 -16.034  -6.477  1.00  0.00           O  
ATOM    885  CB  LEU A  58     -12.826 -12.918  -7.074  1.00  0.00           C  
ATOM    886  CG  LEU A  58     -11.971 -12.284  -6.027  1.00  0.00           C  
ATOM    887  CD1 LEU A  58     -10.613 -12.578  -6.249  1.00  0.00           C  
ATOM    888  CD2 LEU A  58     -12.201 -10.800  -6.083  1.00  0.00           C  
ATOM    889  H   LEU A  58     -13.193 -14.686  -4.828  1.00  0.00           H  
ATOM    890  HA  LEU A  58     -13.944 -14.557  -7.715  1.00  0.00           H  
ATOM    891 1HB  LEU A  58     -12.337 -12.772  -8.032  1.00  0.00           H  
ATOM    892 2HB  LEU A  58     -13.757 -12.386  -7.067  1.00  0.00           H  
ATOM    893  HG  LEU A  58     -12.244 -12.658  -5.063  1.00  0.00           H  
ATOM    894 1HD1 LEU A  58      -9.993 -12.098  -5.514  1.00  0.00           H  
ATOM    895 2HD1 LEU A  58     -10.473 -13.613  -6.191  1.00  0.00           H  
ATOM    896 3HD1 LEU A  58     -10.357 -12.254  -7.196  1.00  0.00           H  
ATOM    897 1HD2 LEU A  58     -11.603 -10.307  -5.319  1.00  0.00           H  
ATOM    898 2HD2 LEU A  58     -11.927 -10.416  -7.061  1.00  0.00           H  
ATOM    899 3HD2 LEU A  58     -13.243 -10.607  -5.904  1.00  0.00           H  
ATOM    900  N   GLU A  59     -11.702 -15.420  -8.629  1.00  0.00           N  
ATOM    901  CA  GLU A  59     -10.591 -16.264  -9.061  1.00  0.00           C  
ATOM    902  C   GLU A  59      -9.339 -15.434  -9.298  1.00  0.00           C  
ATOM    903  O   GLU A  59      -9.397 -14.405  -9.972  1.00  0.00           O  
ATOM    904  CB  GLU A  59     -10.969 -17.025 -10.332  1.00  0.00           C  
ATOM    905  CG  GLU A  59      -9.899 -17.975 -10.845  1.00  0.00           C  
ATOM    906  CD  GLU A  59     -10.341 -18.738 -12.051  1.00  0.00           C  
ATOM    907  OE1 GLU A  59     -11.415 -18.481 -12.537  1.00  0.00           O  
ATOM    908  OE2 GLU A  59      -9.613 -19.596 -12.477  1.00  0.00           O  
ATOM    909  H   GLU A  59     -12.182 -14.839  -9.328  1.00  0.00           H  
ATOM    910  HA  GLU A  59     -10.375 -16.988  -8.277  1.00  0.00           H  
ATOM    911 1HB  GLU A  59     -11.873 -17.604 -10.149  1.00  0.00           H  
ATOM    912 2HB  GLU A  59     -11.193 -16.311 -11.124  1.00  0.00           H  
ATOM    913 1HG  GLU A  59      -9.007 -17.404 -11.110  1.00  0.00           H  
ATOM    914 2HG  GLU A  59      -9.630 -18.672 -10.053  1.00  0.00           H  
ATOM    915  N   VAL A  60      -8.202 -15.842  -8.731  1.00  0.00           N  
ATOM    916  CA  VAL A  60      -7.002 -15.051  -8.979  1.00  0.00           C  
ATOM    917  C   VAL A  60      -5.836 -15.900  -9.451  1.00  0.00           C  
ATOM    918  O   VAL A  60      -5.512 -16.922  -8.841  1.00  0.00           O  
ATOM    919  CB  VAL A  60      -6.562 -14.279  -7.731  1.00  0.00           C  
ATOM    920  CG1 VAL A  60      -5.391 -13.425  -8.073  1.00  0.00           C  
ATOM    921  CG2 VAL A  60      -7.669 -13.494  -7.224  1.00  0.00           C  
ATOM    922  H   VAL A  60      -8.176 -16.683  -8.166  1.00  0.00           H  
ATOM    923  HA  VAL A  60      -7.218 -14.329  -9.765  1.00  0.00           H  
ATOM    924  HB  VAL A  60      -6.237 -14.972  -6.955  1.00  0.00           H  
ATOM    925 1HG1 VAL A  60      -5.125 -12.898  -7.221  1.00  0.00           H  
ATOM    926 2HG1 VAL A  60      -4.549 -14.005  -8.412  1.00  0.00           H  
ATOM    927 3HG1 VAL A  60      -5.670 -12.724  -8.844  1.00  0.00           H  
ATOM    928 1HG2 VAL A  60      -7.363 -12.940  -6.341  1.00  0.00           H  
ATOM    929 2HG2 VAL A  60      -8.007 -12.822  -7.980  1.00  0.00           H  
ATOM    930 3HG2 VAL A  60      -8.456 -14.166  -6.972  1.00  0.00           H  
ATOM    931  N   GLU A  61      -5.189 -15.457 -10.521  1.00  0.00           N  
ATOM    932  CA  GLU A  61      -4.012 -16.136 -11.026  1.00  0.00           C  
ATOM    933  C   GLU A  61      -2.768 -15.395 -10.511  1.00  0.00           C  
ATOM    934  O   GLU A  61      -2.725 -14.161 -10.515  1.00  0.00           O  
ATOM    935  CB  GLU A  61      -4.036 -16.148 -12.559  1.00  0.00           C  
ATOM    936  CG  GLU A  61      -5.216 -16.931 -13.194  1.00  0.00           C  
ATOM    937  CD  GLU A  61      -5.279 -16.885 -14.760  1.00  0.00           C  
ATOM    938  OE1 GLU A  61      -4.754 -15.971 -15.373  1.00  0.00           O  
ATOM    939  OE2 GLU A  61      -5.838 -17.789 -15.329  1.00  0.00           O  
ATOM    940  H   GLU A  61      -5.514 -14.596 -10.971  1.00  0.00           H  
ATOM    941  HA  GLU A  61      -3.994 -17.159 -10.651  1.00  0.00           H  
ATOM    942 1HB  GLU A  61      -4.051 -15.133 -12.938  1.00  0.00           H  
ATOM    943 2HB  GLU A  61      -3.125 -16.610 -12.890  1.00  0.00           H  
ATOM    944 1HG  GLU A  61      -5.150 -17.971 -12.877  1.00  0.00           H  
ATOM    945 2HG  GLU A  61      -6.146 -16.525 -12.795  1.00  0.00           H  
ATOM    946  N   LEU A  62      -1.741 -16.117 -10.074  1.00  0.00           N  
ATOM    947  CA  LEU A  62      -0.533 -15.429  -9.605  1.00  0.00           C  
ATOM    948  C   LEU A  62       0.730 -15.959 -10.260  1.00  0.00           C  
ATOM    949  O   LEU A  62       0.964 -17.172 -10.287  1.00  0.00           O  
ATOM    950  CB  LEU A  62      -0.370 -15.545  -8.080  1.00  0.00           C  
ATOM    951  CG  LEU A  62      -1.368 -14.745  -7.209  1.00  0.00           C  
ATOM    952  CD1 LEU A  62      -2.566 -15.621  -6.790  1.00  0.00           C  
ATOM    953  CD2 LEU A  62      -0.628 -14.210  -5.993  1.00  0.00           C  
ATOM    954  H   LEU A  62      -1.790 -17.128 -10.066  1.00  0.00           H  
ATOM    955  HA  LEU A  62      -0.610 -14.373  -9.861  1.00  0.00           H  
ATOM    956 1HB  LEU A  62      -0.463 -16.594  -7.805  1.00  0.00           H  
ATOM    957 2HB  LEU A  62       0.638 -15.214  -7.822  1.00  0.00           H  
ATOM    958  HG  LEU A  62      -1.754 -13.925  -7.792  1.00  0.00           H  
ATOM    959 1HD1 LEU A  62      -3.254 -15.037  -6.191  1.00  0.00           H  
ATOM    960 2HD1 LEU A  62      -3.094 -15.992  -7.662  1.00  0.00           H  
ATOM    961 3HD1 LEU A  62      -2.212 -16.469  -6.199  1.00  0.00           H  
ATOM    962 1HD2 LEU A  62      -1.296 -13.627  -5.382  1.00  0.00           H  
ATOM    963 2HD2 LEU A  62      -0.252 -15.016  -5.438  1.00  0.00           H  
ATOM    964 3HD2 LEU A  62       0.197 -13.595  -6.303  1.00  0.00           H  
ATOM    965  N   THR A  63       1.565 -15.049 -10.757  1.00  0.00           N  
ATOM    966  CA  THR A  63       2.824 -15.454 -11.374  1.00  0.00           C  
ATOM    967  C   THR A  63       4.031 -14.831 -10.692  1.00  0.00           C  
ATOM    968  O   THR A  63       4.132 -13.603 -10.536  1.00  0.00           O  
ATOM    969  CB  THR A  63       2.833 -15.135 -12.886  1.00  0.00           C  
ATOM    970  OG1 THR A  63       1.763 -15.838 -13.497  1.00  0.00           O  
ATOM    971  CG2 THR A  63       4.140 -15.583 -13.549  1.00  0.00           C  
ATOM    972  H   THR A  63       1.307 -14.057 -10.700  1.00  0.00           H  
ATOM    973  HA  THR A  63       2.921 -16.535 -11.275  1.00  0.00           H  
ATOM    974  HB  THR A  63       2.696 -14.064 -13.035  1.00  0.00           H  
ATOM    975  HG1 THR A  63       0.940 -15.449 -13.170  1.00  0.00           H  
ATOM    976 1HG2 THR A  63       4.093 -15.355 -14.618  1.00  0.00           H  
ATOM    977 2HG2 THR A  63       4.986 -15.058 -13.112  1.00  0.00           H  
ATOM    978 3HG2 THR A  63       4.270 -16.654 -13.414  1.00  0.00           H  
ATOM    979  N   VAL A  64       4.949 -15.718 -10.320  1.00  0.00           N  
ATOM    980  CA  VAL A  64       6.197 -15.426  -9.639  1.00  0.00           C  
ATOM    981  C   VAL A  64       6.941 -16.722  -9.376  1.00  0.00           C  
ATOM    982  O   VAL A  64       6.325 -17.786  -9.313  1.00  0.00           O  
ATOM    983  OXT VAL A  64       8.168 -16.718  -9.302  1.00  0.00           O  
ATOM    984  CB  VAL A  64       5.950 -14.681  -8.312  1.00  0.00           C  
ATOM    985  CG1 VAL A  64       5.073 -15.526  -7.381  1.00  0.00           C  
ATOM    986  CG2 VAL A  64       7.290 -14.384  -7.654  1.00  0.00           C  
ATOM    987  H   VAL A  64       4.739 -16.688 -10.525  1.00  0.00           H  
ATOM    988  HA  VAL A  64       6.810 -14.792 -10.286  1.00  0.00           H  
ATOM    989  HB  VAL A  64       5.443 -13.754  -8.507  1.00  0.00           H  
ATOM    990 1HG1 VAL A  64       4.900 -14.991  -6.453  1.00  0.00           H  
ATOM    991 2HG1 VAL A  64       4.119 -15.723  -7.861  1.00  0.00           H  
ATOM    992 3HG1 VAL A  64       5.569 -16.470  -7.169  1.00  0.00           H  
ATOM    993 1HG2 VAL A  64       7.132 -13.855  -6.742  1.00  0.00           H  
ATOM    994 2HG2 VAL A  64       7.821 -15.305  -7.436  1.00  0.00           H  
ATOM    995 3HG2 VAL A  64       7.890 -13.773  -8.327  1.00  0.00           H  
TER                                                                             
ATOM    997  N   PRO B  65      -7.351  18.452  -4.652  1.00  0.00           N  
ATOM    998  CA  PRO B  65      -6.426  17.508  -5.224  1.00  0.00           C  
ATOM    999  C   PRO B  65      -7.035  16.178  -5.524  1.00  0.00           C  
ATOM   1000  O   PRO B  65      -8.070  15.816  -4.961  1.00  0.00           O  
ATOM   1001  CB  PRO B  65      -5.373  17.357  -4.139  1.00  0.00           C  
ATOM   1002  CG  PRO B  65      -5.444  18.589  -3.389  1.00  0.00           C  
ATOM   1003  CD  PRO B  65      -6.866  18.998  -3.407  1.00  0.00           C  
ATOM   1004  HA  PRO B  65      -5.985  17.941  -6.136  1.00  0.00           H  
ATOM   1005 1HB  PRO B  65      -5.605  16.482  -3.515  1.00  0.00           H  
ATOM   1006 2HB  PRO B  65      -4.389  17.194  -4.585  1.00  0.00           H  
ATOM   1007 1HG  PRO B  65      -5.079  18.425  -2.363  1.00  0.00           H  
ATOM   1008 2HG  PRO B  65      -4.788  19.343  -3.850  1.00  0.00           H  
ATOM   1009 1HD  PRO B  65      -7.365  18.570  -2.586  1.00  0.00           H  
ATOM   1010 2HD  PRO B  65      -6.840  20.084  -3.397  1.00  0.00           H  
ATOM   1011 1H   PRO B  65      -8.213  17.938  -4.514  1.00  0.00           H  
ATOM   1012 2H   PRO B  65      -7.503  19.155  -5.339  1.00  0.00           H  
ATOM   1013  N   CYS B  66      -6.354  15.449  -6.411  1.00  0.00           N  
ATOM   1014  CA  CYS B  66      -6.721  14.108  -6.845  1.00  0.00           C  
ATOM   1015  C   CYS B  66      -5.613  13.045  -6.652  1.00  0.00           C  
ATOM   1016  O   CYS B  66      -4.937  12.659  -7.618  1.00  0.00           O  
ATOM   1017  CB  CYS B  66      -7.150  14.157  -8.292  1.00  0.00           C  
ATOM   1018  SG  CYS B  66      -8.649  15.069  -8.562  1.00  0.00           S  
ATOM   1019  H   CYS B  66      -5.530  15.866  -6.825  1.00  0.00           H  
ATOM   1020  HA  CYS B  66      -7.591  13.799  -6.258  1.00  0.00           H  
ATOM   1021 1HB  CYS B  66      -6.360  14.628  -8.892  1.00  0.00           H  
ATOM   1022 2HB  CYS B  66      -7.284  13.147  -8.655  1.00  0.00           H  
ATOM   1023  N   PRO B  67      -5.354  12.602  -5.412  1.00  0.00           N  
ATOM   1024  CA  PRO B  67      -4.426  11.575  -4.976  1.00  0.00           C  
ATOM   1025  C   PRO B  67      -4.720  10.212  -5.576  1.00  0.00           C  
ATOM   1026  O   PRO B  67      -5.838   9.948  -6.032  1.00  0.00           O  
ATOM   1027  CB  PRO B  67      -4.666  11.487  -3.463  1.00  0.00           C  
ATOM   1028  CG  PRO B  67      -5.231  12.794  -3.079  1.00  0.00           C  
ATOM   1029  CD  PRO B  67      -6.029  13.246  -4.249  1.00  0.00           C  
ATOM   1030  HA  PRO B  67      -3.399  11.892  -5.194  1.00  0.00           H  
ATOM   1031 1HB  PRO B  67      -5.338  10.639  -3.242  1.00  0.00           H  
ATOM   1032 2HB  PRO B  67      -3.717  11.274  -2.948  1.00  0.00           H  
ATOM   1033 1HG  PRO B  67      -5.853  12.685  -2.176  1.00  0.00           H  
ATOM   1034 2HG  PRO B  67      -4.426  13.496  -2.824  1.00  0.00           H  
ATOM   1035 1HD  PRO B  67      -7.075  12.988  -4.162  1.00  0.00           H  
ATOM   1036 2HD  PRO B  67      -5.872  14.276  -4.234  1.00  0.00           H  
ATOM   1037  N   TYR B  68      -3.720   9.333  -5.571  1.00  0.00           N  
ATOM   1038  CA  TYR B  68      -3.994   8.005  -6.062  1.00  0.00           C  
ATOM   1039  C   TYR B  68      -5.170   7.417  -5.277  1.00  0.00           C  
ATOM   1040  O   TYR B  68      -5.206   7.482  -4.048  1.00  0.00           O  
ATOM   1041  CB  TYR B  68      -2.760   7.090  -6.065  1.00  0.00           C  
ATOM   1042  CG  TYR B  68      -3.058   5.647  -6.602  1.00  0.00           C  
ATOM   1043  CD1 TYR B  68      -3.476   5.437  -7.941  1.00  0.00           C  
ATOM   1044  CD2 TYR B  68      -2.889   4.549  -5.767  1.00  0.00           C  
ATOM   1045  CE1 TYR B  68      -3.738   4.135  -8.400  1.00  0.00           C  
ATOM   1046  CE2 TYR B  68      -3.138   3.259  -6.232  1.00  0.00           C  
ATOM   1047  CZ  TYR B  68      -3.571   3.043  -7.535  1.00  0.00           C  
ATOM   1048  OH  TYR B  68      -3.820   1.728  -7.944  1.00  0.00           O  
ATOM   1049  H   TYR B  68      -2.806   9.576  -5.221  1.00  0.00           H  
ATOM   1050  HA  TYR B  68      -4.304   8.078  -7.100  1.00  0.00           H  
ATOM   1051 1HB  TYR B  68      -1.977   7.529  -6.692  1.00  0.00           H  
ATOM   1052 2HB  TYR B  68      -2.360   7.005  -5.054  1.00  0.00           H  
ATOM   1053  HD1 TYR B  68      -3.601   6.280  -8.619  1.00  0.00           H  
ATOM   1054  HD2 TYR B  68      -2.558   4.697  -4.741  1.00  0.00           H  
ATOM   1055  HE1 TYR B  68      -4.064   3.977  -9.423  1.00  0.00           H  
ATOM   1056  HE2 TYR B  68      -3.004   2.407  -5.565  1.00  0.00           H  
ATOM   1057  HH  TYR B  68      -4.236   1.671  -8.843  1.00  0.00           H  
ATOM   1058  N   ILE B  69      -6.125   6.882  -6.052  1.00  0.00           N  
ATOM   1059  CA  ILE B  69      -7.428   6.275  -5.721  1.00  0.00           C  
ATOM   1060  C   ILE B  69      -8.486   7.210  -5.100  1.00  0.00           C  
ATOM   1061  O   ILE B  69      -9.560   6.753  -4.685  1.00  0.00           O  
ATOM   1062  CB  ILE B  69      -7.331   4.900  -4.990  1.00  0.00           C  
ATOM   1063  CG1 ILE B  69      -6.584   4.943  -3.643  1.00  0.00           C  
ATOM   1064  CG2 ILE B  69      -6.688   3.927  -5.962  1.00  0.00           C  
ATOM   1065  CD1 ILE B  69      -6.710   3.662  -2.814  1.00  0.00           C  
ATOM   1066  H   ILE B  69      -5.910   6.907  -7.034  1.00  0.00           H  
ATOM   1067  HA  ILE B  69      -7.858   5.933  -6.664  1.00  0.00           H  
ATOM   1068  HB  ILE B  69      -8.335   4.547  -4.766  1.00  0.00           H  
ATOM   1069 1HG1 ILE B  69      -5.527   5.088  -3.822  1.00  0.00           H  
ATOM   1070 2HG1 ILE B  69      -6.965   5.781  -3.058  1.00  0.00           H  
ATOM   1071 1HG2 ILE B  69      -6.626   2.941  -5.545  1.00  0.00           H  
ATOM   1072 2HG2 ILE B  69      -7.266   3.880  -6.879  1.00  0.00           H  
ATOM   1073 3HG2 ILE B  69      -5.718   4.282  -6.177  1.00  0.00           H  
ATOM   1074 1HD1 ILE B  69      -6.154   3.786  -1.885  1.00  0.00           H  
ATOM   1075 2HD1 ILE B  69      -7.757   3.487  -2.589  1.00  0.00           H  
ATOM   1076 3HD1 ILE B  69      -6.307   2.813  -3.353  1.00  0.00           H  
ATOM   1077  N   TRP B  70      -8.268   8.520  -5.129  1.00  0.00           N  
ATOM   1078  CA  TRP B  70      -9.325   9.406  -4.651  1.00  0.00           C  
ATOM   1079  C   TRP B  70     -10.378   9.677  -5.740  1.00  0.00           C  
ATOM   1080  O   TRP B  70     -10.301  10.658  -6.477  1.00  0.00           O  
ATOM   1081  CB  TRP B  70      -8.689  10.713  -4.211  1.00  0.00           C  
ATOM   1082  CG  TRP B  70      -9.605  11.658  -3.553  1.00  0.00           C  
ATOM   1083  CD1 TRP B  70     -10.176  12.756  -4.107  1.00  0.00           C  
ATOM   1084  CD2 TRP B  70     -10.071  11.606  -2.192  1.00  0.00           C  
ATOM   1085  NE1 TRP B  70     -10.963  13.391  -3.189  1.00  0.00           N  
ATOM   1086  CE2 TRP B  70     -10.912  12.703  -2.010  1.00  0.00           C  
ATOM   1087  CE3 TRP B  70      -9.842  10.732  -1.126  1.00  0.00           C  
ATOM   1088  CZ2 TRP B  70     -11.534  12.955  -0.803  1.00  0.00           C  
ATOM   1089  CZ3 TRP B  70     -10.466  10.983   0.085  1.00  0.00           C  
ATOM   1090  CH2 TRP B  70     -11.290  12.068   0.243  1.00  0.00           C  
ATOM   1091  H   TRP B  70      -7.385   8.903  -5.471  1.00  0.00           H  
ATOM   1092  HA  TRP B  70      -9.821   8.920  -3.810  1.00  0.00           H  
ATOM   1093 1HB  TRP B  70      -7.865  10.500  -3.534  1.00  0.00           H  
ATOM   1094 2HB  TRP B  70      -8.263  11.201  -5.091  1.00  0.00           H  
ATOM   1095  HD1 TRP B  70     -10.025  13.081  -5.132  1.00  0.00           H  
ATOM   1096  HE1 TRP B  70     -11.491  14.234  -3.362  1.00  0.00           H  
ATOM   1097  HE3 TRP B  70      -9.189   9.869  -1.244  1.00  0.00           H  
ATOM   1098  HZ2 TRP B  70     -12.191  13.812  -0.659  1.00  0.00           H  
ATOM   1099  HZ3 TRP B  70     -10.284  10.298   0.911  1.00  0.00           H  
ATOM   1100  HH2 TRP B  70     -11.765  12.237   1.208  1.00  0.00           H  
ATOM   1101  N   SER B  71     -11.341   8.775  -5.854  1.00  0.00           N  
ATOM   1102  CA  SER B  71     -12.417   8.874  -6.863  1.00  0.00           C  
ATOM   1103  C   SER B  71     -11.940   9.145  -8.276  1.00  0.00           C  
ATOM   1104  O   SER B  71     -12.414  10.071  -8.948  1.00  0.00           O  
ATOM   1105  CB  SER B  71     -13.422   9.936  -6.446  1.00  0.00           C  
ATOM   1106  OG  SER B  71     -14.036   9.606  -5.222  1.00  0.00           O  
ATOM   1107  H   SER B  71     -11.280   7.975  -5.224  1.00  0.00           H  
ATOM   1108  HA  SER B  71     -12.925   7.910  -6.884  1.00  0.00           H  
ATOM   1109 1HB  SER B  71     -12.918  10.901  -6.356  1.00  0.00           H  
ATOM   1110 2HB  SER B  71     -14.182  10.038  -7.218  1.00  0.00           H  
ATOM   1111  HG  SER B  71     -14.633  10.331  -5.023  1.00  0.00           H  
ATOM   1112  N   LEU B  72     -11.021   8.313  -8.727  1.00  0.00           N  
ATOM   1113  CA  LEU B  72     -10.455   8.465 -10.037  1.00  0.00           C  
ATOM   1114  C   LEU B  72     -11.376   7.717 -10.992  1.00  0.00           C  
ATOM   1115  O   LEU B  72     -11.626   6.503 -10.871  1.00  0.00           O  
ATOM   1116  CB  LEU B  72      -9.010   7.932 -10.032  1.00  0.00           C  
ATOM   1117  CG  LEU B  72      -8.035   8.609  -8.986  1.00  0.00           C  
ATOM   1118  CD1 LEU B  72      -6.723   8.011  -9.076  1.00  0.00           C  
ATOM   1119  CD2 LEU B  72      -7.895  10.066  -9.229  1.00  0.00           C  
ATOM   1120  H   LEU B  72     -10.698   7.571  -8.121  1.00  0.00           H  
ATOM   1121  HA  LEU B  72     -10.441   9.518 -10.316  1.00  0.00           H  
ATOM   1122 1HB  LEU B  72      -9.042   6.873  -9.804  1.00  0.00           H  
ATOM   1123 2HB  LEU B  72      -8.585   8.047 -11.010  1.00  0.00           H  
ATOM   1124  HG  LEU B  72      -8.421   8.448  -7.984  1.00  0.00           H  
ATOM   1125 1HD1 LEU B  72      -6.090   8.492  -8.353  1.00  0.00           H  
ATOM   1126 2HD1 LEU B  72      -6.772   6.949  -8.891  1.00  0.00           H  
ATOM   1127 3HD1 LEU B  72      -6.353   8.215 -10.059  1.00  0.00           H  
ATOM   1128 1HD2 LEU B  72      -7.215  10.502  -8.487  1.00  0.00           H  
ATOM   1129 2HD2 LEU B  72      -7.508  10.245 -10.230  1.00  0.00           H  
ATOM   1130 3HD2 LEU B  72      -8.832  10.492  -9.122  1.00  0.00           H  
ATOM   1131  N   ASP B  73     -11.923   8.500 -11.902  1.00  0.00           N  
ATOM   1132  CA  ASP B  73     -12.964   8.096 -12.833  1.00  0.00           C  
ATOM   1133  C   ASP B  73     -12.562   6.969 -13.787  1.00  0.00           C  
ATOM   1134  O   ASP B  73     -13.228   5.934 -13.834  1.00  0.00           O  
ATOM   1135  CB  ASP B  73     -13.415   9.357 -13.602  1.00  0.00           C  
ATOM   1136  CG  ASP B  73     -14.634   9.193 -14.512  1.00  0.00           C  
ATOM   1137  OD1 ASP B  73     -15.632   8.716 -14.040  1.00  0.00           O  
ATOM   1138  OD2 ASP B  73     -14.579   9.625 -15.644  1.00  0.00           O  
ATOM   1139  H   ASP B  73     -11.620   9.478 -11.920  1.00  0.00           H  
ATOM   1140  HA  ASP B  73     -13.821   7.756 -12.249  1.00  0.00           H  
ATOM   1141 1HB  ASP B  73     -13.631  10.147 -12.878  1.00  0.00           H  
ATOM   1142 2HB  ASP B  73     -12.582   9.715 -14.207  1.00  0.00           H  
ATOM   1143  N   THR B  74     -11.475   7.168 -14.538  1.00  0.00           N  
ATOM   1144  CA  THR B  74     -11.072   6.219 -15.576  1.00  0.00           C  
ATOM   1145  C   THR B  74      -9.771   5.515 -15.295  1.00  0.00           C  
ATOM   1146  O   THR B  74      -8.982   5.980 -14.477  1.00  0.00           O  
ATOM   1147  CB  THR B  74     -10.922   6.958 -16.913  1.00  0.00           C  
ATOM   1148  OG1 THR B  74      -9.862   7.958 -16.795  1.00  0.00           O  
ATOM   1149  CG2 THR B  74     -12.219   7.631 -17.282  1.00  0.00           C  
ATOM   1150  H   THR B  74     -10.953   8.030 -14.422  1.00  0.00           H  
ATOM   1151  HA  THR B  74     -11.851   5.467 -15.673  1.00  0.00           H  
ATOM   1152  HB  THR B  74     -10.653   6.246 -17.687  1.00  0.00           H  
ATOM   1153  HG1 THR B  74      -9.694   8.333 -17.677  1.00  0.00           H  
ATOM   1154 1HG2 THR B  74     -12.107   8.147 -18.232  1.00  0.00           H  
ATOM   1155 2HG2 THR B  74     -13.005   6.880 -17.368  1.00  0.00           H  
ATOM   1156 3HG2 THR B  74     -12.495   8.350 -16.519  1.00  0.00           H  
ATOM   1157  N   GLN B  75      -9.477   4.441 -16.038  1.00  0.00           N  
ATOM   1158  CA  GLN B  75      -8.195   3.779 -15.824  1.00  0.00           C  
ATOM   1159  C   GLN B  75      -7.061   4.803 -16.079  1.00  0.00           C  
ATOM   1160  O   GLN B  75      -6.123   4.898 -15.279  1.00  0.00           O  
ATOM   1161  CB  GLN B  75      -8.060   2.587 -16.752  1.00  0.00           C  
ATOM   1162  CG  GLN B  75      -9.011   1.496 -16.426  1.00  0.00           C  
ATOM   1163  CD  GLN B  75     -10.393   1.667 -17.054  1.00  0.00           C  
ATOM   1164  OE1 GLN B  75     -10.772   2.734 -17.572  1.00  0.00           O  
ATOM   1165  NE2 GLN B  75     -11.156   0.614 -16.968  1.00  0.00           N  
ATOM   1166  H   GLN B  75     -10.134   4.076 -16.715  1.00  0.00           H  
ATOM   1167  HA  GLN B  75      -8.131   3.475 -14.780  1.00  0.00           H  
ATOM   1168 1HB  GLN B  75      -8.225   2.898 -17.788  1.00  0.00           H  
ATOM   1169 2HB  GLN B  75      -7.060   2.203 -16.697  1.00  0.00           H  
ATOM   1170 1HG  GLN B  75      -8.595   0.555 -16.787  1.00  0.00           H  
ATOM   1171 2HG  GLN B  75      -9.134   1.453 -15.345  1.00  0.00           H  
ATOM   1172 1HE2 GLN B  75     -12.084   0.621 -17.325  1.00  0.00           H  
ATOM   1173 2HE2 GLN B  75     -10.785  -0.186 -16.469  1.00  0.00           H  
ATOM   1174  N   TYR B  76      -7.216   5.655 -17.118  1.00  0.00           N  
ATOM   1175  CA  TYR B  76      -6.299   6.775 -17.389  1.00  0.00           C  
ATOM   1176  C   TYR B  76      -6.105   7.635 -16.133  1.00  0.00           C  
ATOM   1177  O   TYR B  76      -4.977   8.012 -15.820  1.00  0.00           O  
ATOM   1178  CB  TYR B  76      -6.765   7.673 -18.545  1.00  0.00           C  
ATOM   1179  CG  TYR B  76      -5.906   8.882 -18.719  1.00  0.00           C  
ATOM   1180  CD1 TYR B  76      -4.675   8.779 -19.353  1.00  0.00           C  
ATOM   1181  CD2 TYR B  76      -6.338  10.098 -18.239  1.00  0.00           C  
ATOM   1182  CE1 TYR B  76      -3.881   9.892 -19.490  1.00  0.00           C  
ATOM   1183  CE2 TYR B  76      -5.549  11.197 -18.381  1.00  0.00           C  
ATOM   1184  CZ  TYR B  76      -4.319  11.098 -19.003  1.00  0.00           C  
ATOM   1185  OH  TYR B  76      -3.528  12.212 -19.124  1.00  0.00           O  
ATOM   1186  H   TYR B  76      -7.963   5.492 -17.789  1.00  0.00           H  
ATOM   1187  HA  TYR B  76      -5.334   6.360 -17.667  1.00  0.00           H  
ATOM   1188 1HB  TYR B  76      -6.726   7.139 -19.474  1.00  0.00           H  
ATOM   1189 2HB  TYR B  76      -7.782   7.989 -18.386  1.00  0.00           H  
ATOM   1190  HD1 TYR B  76      -4.336   7.820 -19.730  1.00  0.00           H  
ATOM   1191  HD2 TYR B  76      -7.305  10.183 -17.742  1.00  0.00           H  
ATOM   1192  HE1 TYR B  76      -2.918   9.832 -19.975  1.00  0.00           H  
ATOM   1193  HE2 TYR B  76      -5.888  12.158 -17.998  1.00  0.00           H  
ATOM   1194  HH  TYR B  76      -2.779  12.034 -19.745  1.00  0.00           H  
ATOM   1195  N   SER B  77      -7.211   7.973 -15.432  1.00  0.00           N  
ATOM   1196  CA  SER B  77      -7.173   8.815 -14.220  1.00  0.00           C  
ATOM   1197  C   SER B  77      -6.257   8.185 -13.149  1.00  0.00           C  
ATOM   1198  O   SER B  77      -5.480   8.889 -12.502  1.00  0.00           O  
ATOM   1199  CB  SER B  77      -8.574   9.019 -13.686  1.00  0.00           C  
ATOM   1200  OG  SER B  77      -9.354   9.726 -14.617  1.00  0.00           O  
ATOM   1201  H   SER B  77      -8.114   7.651 -15.769  1.00  0.00           H  
ATOM   1202  HA  SER B  77      -6.793   9.804 -14.479  1.00  0.00           H  
ATOM   1203 1HB  SER B  77      -9.034   8.085 -13.438  1.00  0.00           H  
ATOM   1204 2HB  SER B  77      -8.517   9.601 -12.768  1.00  0.00           H  
ATOM   1205  HG  SER B  77      -9.464   9.143 -15.393  1.00  0.00           H  
ATOM   1206  N   LYS B  78      -6.337   6.849 -12.991  1.00  0.00           N  
ATOM   1207  CA  LYS B  78      -5.478   6.116 -12.030  1.00  0.00           C  
ATOM   1208  C   LYS B  78      -4.011   6.142 -12.478  1.00  0.00           C  
ATOM   1209  O   LYS B  78      -3.098   6.373 -11.677  1.00  0.00           O  
ATOM   1210  CB  LYS B  78      -5.969   4.674 -11.852  1.00  0.00           C  
ATOM   1211  CG  LYS B  78      -7.292   4.546 -11.066  1.00  0.00           C  
ATOM   1212  CD  LYS B  78      -7.674   3.073 -10.820  1.00  0.00           C  
ATOM   1213  CE  LYS B  78      -8.908   2.930  -9.893  1.00  0.00           C  
ATOM   1214  NZ  LYS B  78     -10.204   3.341 -10.563  1.00  0.00           N  
ATOM   1215  H   LYS B  78      -7.024   6.345 -13.558  1.00  0.00           H  
ATOM   1216  HA  LYS B  78      -5.524   6.591 -11.071  1.00  0.00           H  
ATOM   1217 1HB  LYS B  78      -6.128   4.228 -12.833  1.00  0.00           H  
ATOM   1218 2HB  LYS B  78      -5.209   4.087 -11.356  1.00  0.00           H  
ATOM   1219 1HG  LYS B  78      -7.184   5.037 -10.108  1.00  0.00           H  
ATOM   1220 2HG  LYS B  78      -8.084   5.047 -11.628  1.00  0.00           H  
ATOM   1221 1HD  LYS B  78      -7.894   2.596 -11.778  1.00  0.00           H  
ATOM   1222 2HD  LYS B  78      -6.829   2.548 -10.360  1.00  0.00           H  
ATOM   1223 1HE  LYS B  78      -8.989   1.887  -9.579  1.00  0.00           H  
ATOM   1224 2HE  LYS B  78      -8.759   3.552  -9.010  1.00  0.00           H  
ATOM   1225 1HZ  LYS B  78     -10.970   3.223  -9.910  1.00  0.00           H  
ATOM   1226 2HZ  LYS B  78     -10.173   4.323 -10.854  1.00  0.00           H  
ATOM   1227 3HZ  LYS B  78     -10.370   2.763 -11.374  1.00  0.00           H  
ATOM   1228  N   VAL B  79      -3.785   5.964 -13.770  1.00  0.00           N  
ATOM   1229  CA  VAL B  79      -2.431   5.987 -14.311  1.00  0.00           C  
ATOM   1230  C   VAL B  79      -1.802   7.371 -14.156  1.00  0.00           C  
ATOM   1231  O   VAL B  79      -0.645   7.512 -13.752  1.00  0.00           O  
ATOM   1232  CB  VAL B  79      -2.465   5.579 -15.792  1.00  0.00           C  
ATOM   1233  CG1 VAL B  79      -1.125   5.791 -16.458  1.00  0.00           C  
ATOM   1234  CG2 VAL B  79      -2.838   4.135 -15.861  1.00  0.00           C  
ATOM   1235  H   VAL B  79      -4.578   5.776 -14.393  1.00  0.00           H  
ATOM   1236  HA  VAL B  79      -1.830   5.266 -13.755  1.00  0.00           H  
ATOM   1237  HB  VAL B  79      -3.204   6.179 -16.316  1.00  0.00           H  
ATOM   1238 1HG1 VAL B  79      -1.175   5.479 -17.500  1.00  0.00           H  
ATOM   1239 2HG1 VAL B  79      -0.837   6.838 -16.418  1.00  0.00           H  
ATOM   1240 3HG1 VAL B  79      -0.412   5.208 -15.939  1.00  0.00           H  
ATOM   1241 1HG2 VAL B  79      -2.887   3.847 -16.889  1.00  0.00           H  
ATOM   1242 2HG2 VAL B  79      -2.088   3.552 -15.344  1.00  0.00           H  
ATOM   1243 3HG2 VAL B  79      -3.805   3.973 -15.398  1.00  0.00           H  
ATOM   1244  N   LEU B  80      -2.570   8.389 -14.474  1.00  0.00           N  
ATOM   1245  CA  LEU B  80      -2.096   9.738 -14.390  1.00  0.00           C  
ATOM   1246  C   LEU B  80      -1.791  10.102 -12.940  1.00  0.00           C  
ATOM   1247  O   LEU B  80      -0.770  10.723 -12.663  1.00  0.00           O  
ATOM   1248  CB  LEU B  80      -3.107  10.689 -15.026  1.00  0.00           C  
ATOM   1249  CG  LEU B  80      -2.712  12.159 -15.058  1.00  0.00           C  
ATOM   1250  CD1 LEU B  80      -1.426  12.381 -15.865  1.00  0.00           C  
ATOM   1251  CD2 LEU B  80      -3.836  12.970 -15.645  1.00  0.00           C  
ATOM   1252  H   LEU B  80      -3.513   8.218 -14.806  1.00  0.00           H  
ATOM   1253  HA  LEU B  80      -1.170   9.807 -14.959  1.00  0.00           H  
ATOM   1254 1HB  LEU B  80      -3.290  10.360 -16.051  1.00  0.00           H  
ATOM   1255 2HB  LEU B  80      -4.047  10.600 -14.477  1.00  0.00           H  
ATOM   1256  HG  LEU B  80      -2.530  12.465 -14.079  1.00  0.00           H  
ATOM   1257 1HD1 LEU B  80      -1.199  13.424 -15.844  1.00  0.00           H  
ATOM   1258 2HD1 LEU B  80      -0.588  11.837 -15.439  1.00  0.00           H  
ATOM   1259 3HD1 LEU B  80      -1.581  12.064 -16.897  1.00  0.00           H  
ATOM   1260 1HD2 LEU B  80      -3.571  14.022 -15.651  1.00  0.00           H  
ATOM   1261 2HD2 LEU B  80      -4.010  12.658 -16.645  1.00  0.00           H  
ATOM   1262 3HD2 LEU B  80      -4.740  12.825 -15.058  1.00  0.00           H  
ATOM   1263  N   ALA B  81      -2.664   9.720 -11.995  1.00  0.00           N  
ATOM   1264  CA  ALA B  81      -2.328   9.973 -10.602  1.00  0.00           C  
ATOM   1265  C   ALA B  81      -1.045   9.256 -10.221  1.00  0.00           C  
ATOM   1266  O   ALA B  81      -0.203   9.869  -9.560  1.00  0.00           O  
ATOM   1267  CB  ALA B  81      -3.459   9.523  -9.689  1.00  0.00           C  
ATOM   1268  H   ALA B  81      -3.537   9.256 -12.234  1.00  0.00           H  
ATOM   1269  HA  ALA B  81      -2.162  11.042 -10.485  1.00  0.00           H  
ATOM   1270 1HB  ALA B  81      -3.203   9.739  -8.656  1.00  0.00           H  
ATOM   1271 2HB  ALA B  81      -4.371  10.051  -9.951  1.00  0.00           H  
ATOM   1272 3HB  ALA B  81      -3.614   8.453  -9.816  1.00  0.00           H  
ATOM   1273  N   LEU B  82      -0.846   7.980 -10.678  1.00  0.00           N  
ATOM   1274  CA  LEU B  82       0.391   7.239 -10.368  1.00  0.00           C  
ATOM   1275  C   LEU B  82       1.611   7.925 -10.979  1.00  0.00           C  
ATOM   1276  O   LEU B  82       2.670   8.021 -10.344  1.00  0.00           O  
ATOM   1277  CB  LEU B  82       0.309   5.808 -10.887  1.00  0.00           C  
ATOM   1278  CG  LEU B  82      -0.627   4.846 -10.185  1.00  0.00           C  
ATOM   1279  CD1 LEU B  82      -0.717   3.588 -11.023  1.00  0.00           C  
ATOM   1280  CD2 LEU B  82      -0.091   4.518  -8.786  1.00  0.00           C  
ATOM   1281  H   LEU B  82      -1.573   7.509 -11.221  1.00  0.00           H  
ATOM   1282  HA  LEU B  82       0.512   7.222  -9.287  1.00  0.00           H  
ATOM   1283 1HB  LEU B  82      -0.043   5.871 -11.900  1.00  0.00           H  
ATOM   1284 2HB  LEU B  82       1.311   5.372 -10.890  1.00  0.00           H  
ATOM   1285  HG  LEU B  82      -1.606   5.277 -10.102  1.00  0.00           H  
ATOM   1286 1HD1 LEU B  82      -1.385   2.873 -10.539  1.00  0.00           H  
ATOM   1287 2HD1 LEU B  82      -1.102   3.834 -12.008  1.00  0.00           H  
ATOM   1288 3HD1 LEU B  82       0.271   3.154 -11.122  1.00  0.00           H  
ATOM   1289 1HD2 LEU B  82      -0.755   3.810  -8.303  1.00  0.00           H  
ATOM   1290 2HD2 LEU B  82       0.895   4.083  -8.874  1.00  0.00           H  
ATOM   1291 3HD2 LEU B  82      -0.035   5.409  -8.178  1.00  0.00           H  
ATOM   1292  N   TYR B  83       1.458   8.445 -12.198  1.00  0.00           N  
ATOM   1293  CA  TYR B  83       2.546   9.167 -12.818  1.00  0.00           C  
ATOM   1294  C   TYR B  83       2.957  10.330 -11.930  1.00  0.00           C  
ATOM   1295  O   TYR B  83       4.127  10.502 -11.601  1.00  0.00           O  
ATOM   1296  CB  TYR B  83       2.119   9.693 -14.203  1.00  0.00           C  
ATOM   1297  CG  TYR B  83       3.183  10.485 -14.863  1.00  0.00           C  
ATOM   1298  CD1 TYR B  83       4.150   9.826 -15.541  1.00  0.00           C  
ATOM   1299  CD2 TYR B  83       3.220  11.870 -14.762  1.00  0.00           C  
ATOM   1300  CE1 TYR B  83       5.181  10.506 -16.113  1.00  0.00           C  
ATOM   1301  CE2 TYR B  83       4.258  12.549 -15.344  1.00  0.00           C  
ATOM   1302  CZ  TYR B  83       5.238  11.875 -15.998  1.00  0.00           C  
ATOM   1303  OH  TYR B  83       6.285  12.564 -16.572  1.00  0.00           O  
ATOM   1304  H   TYR B  83       0.584   8.318 -12.699  1.00  0.00           H  
ATOM   1305  HA  TYR B  83       3.400   8.502 -12.919  1.00  0.00           H  
ATOM   1306 1HB  TYR B  83       1.855   8.852 -14.849  1.00  0.00           H  
ATOM   1307 2HB  TYR B  83       1.240  10.319 -14.107  1.00  0.00           H  
ATOM   1308  HD1 TYR B  83       4.094   8.756 -15.623  1.00  0.00           H  
ATOM   1309  HD2 TYR B  83       2.439  12.414 -14.221  1.00  0.00           H  
ATOM   1310  HE1 TYR B  83       5.959   9.972 -16.657  1.00  0.00           H  
ATOM   1311  HE2 TYR B  83       4.317  13.614 -15.290  1.00  0.00           H  
ATOM   1312  HH  TYR B  83       6.920  11.932 -16.935  1.00  0.00           H  
ATOM   1313  N   ASN B  84       1.976  11.149 -11.525  1.00  0.00           N  
ATOM   1314  CA  ASN B  84       2.287  12.276 -10.676  1.00  0.00           C  
ATOM   1315  C   ASN B  84       2.869  11.806  -9.357  1.00  0.00           C  
ATOM   1316  O   ASN B  84       3.840  12.361  -8.863  1.00  0.00           O  
ATOM   1317  CB  ASN B  84       1.070  13.153 -10.452  1.00  0.00           C  
ATOM   1318  CG  ASN B  84       1.391  14.453  -9.693  1.00  0.00           C  
ATOM   1319  OD1 ASN B  84       2.159  15.339 -10.136  1.00  0.00           O  
ATOM   1320  ND2 ASN B  84       0.806  14.567  -8.528  1.00  0.00           N  
ATOM   1321  H   ASN B  84       1.011  10.970 -11.818  1.00  0.00           H  
ATOM   1322  HA  ASN B  84       3.050  12.878 -11.175  1.00  0.00           H  
ATOM   1323 1HB  ASN B  84       0.632  13.403 -11.417  1.00  0.00           H  
ATOM   1324 2HB  ASN B  84       0.319  12.589  -9.896  1.00  0.00           H  
ATOM   1325 1HD2 ASN B  84       0.980  15.371  -7.968  1.00  0.00           H  
ATOM   1326 2HD2 ASN B  84       0.206  13.835  -8.203  1.00  0.00           H  
ATOM   1327  N   GLN B  85       2.343  10.719  -8.802  1.00  0.00           N  
ATOM   1328  CA  GLN B  85       2.824  10.229  -7.506  1.00  0.00           C  
ATOM   1329  C   GLN B  85       4.336   9.971  -7.560  1.00  0.00           C  
ATOM   1330  O   GLN B  85       5.056  10.295  -6.618  1.00  0.00           O  
ATOM   1331  CB  GLN B  85       2.111   8.935  -7.102  1.00  0.00           C  
ATOM   1332  CG  GLN B  85       2.516   8.386  -5.749  1.00  0.00           C  
ATOM   1333  CD  GLN B  85       1.781   7.119  -5.413  1.00  0.00           C  
ATOM   1334  OE1 GLN B  85       0.903   6.673  -6.151  1.00  0.00           O  
ATOM   1335  NE2 GLN B  85       2.131   6.521  -4.287  1.00  0.00           N  
ATOM   1336  H   GLN B  85       1.553  10.256  -9.237  1.00  0.00           H  
ATOM   1337  HA  GLN B  85       2.648  11.008  -6.766  1.00  0.00           H  
ATOM   1338 1HB  GLN B  85       1.032   9.093  -7.115  1.00  0.00           H  
ATOM   1339 2HB  GLN B  85       2.333   8.167  -7.834  1.00  0.00           H  
ATOM   1340 1HG  GLN B  85       3.583   8.157  -5.762  1.00  0.00           H  
ATOM   1341 2HG  GLN B  85       2.302   9.129  -4.982  1.00  0.00           H  
ATOM   1342 1HE2 GLN B  85       1.676   5.674  -4.005  1.00  0.00           H  
ATOM   1343 2HE2 GLN B  85       2.850   6.914  -3.710  1.00  0.00           H  
ATOM   1344  N   HIS B  86       4.813   9.444  -8.698  1.00  0.00           N  
ATOM   1345  CA  HIS B  86       6.236   9.125  -8.933  1.00  0.00           C  
ATOM   1346  C   HIS B  86       7.046  10.293  -9.520  1.00  0.00           C  
ATOM   1347  O   HIS B  86       8.232  10.169  -9.778  1.00  0.00           O  
ATOM   1348  CB  HIS B  86       6.332   7.920  -9.874  1.00  0.00           C  
ATOM   1349  CG  HIS B  86       5.800   6.625  -9.275  1.00  0.00           C  
ATOM   1350  ND1 HIS B  86       4.461   6.314  -9.265  1.00  0.00           N  
ATOM   1351  CD2 HIS B  86       6.432   5.576  -8.701  1.00  0.00           C  
ATOM   1352  CE1 HIS B  86       4.281   5.136  -8.704  1.00  0.00           C  
ATOM   1353  NE2 HIS B  86       5.464   4.659  -8.344  1.00  0.00           N  
ATOM   1354  H   HIS B  86       4.141   9.205  -9.430  1.00  0.00           H  
ATOM   1355  HA  HIS B  86       6.693   8.832  -7.997  1.00  0.00           H  
ATOM   1356 1HB  HIS B  86       5.751   8.139 -10.776  1.00  0.00           H  
ATOM   1357 2HB  HIS B  86       7.364   7.764 -10.185  1.00  0.00           H  
ATOM   1358  HD1 HIS B  86       3.722   6.892  -9.654  1.00  0.00           H  
ATOM   1359  HD2 HIS B  86       7.482   5.369  -8.498  1.00  0.00           H  
ATOM   1360  HE1 HIS B  86       3.281   4.722  -8.608  1.00  0.00           H  
ATOM   1361  N   ASN B  87       6.376  11.416  -9.711  1.00  0.00           N  
ATOM   1362  CA  ASN B  87       6.960  12.629 -10.278  1.00  0.00           C  
ATOM   1363  C   ASN B  87       6.282  13.854  -9.603  1.00  0.00           C  
ATOM   1364  O   ASN B  87       5.603  14.569 -10.298  1.00  0.00           O  
ATOM   1365  CB  ASN B  87       6.800  12.715 -11.780  1.00  0.00           C  
ATOM   1366  CG  ASN B  87       7.507  11.679 -12.612  1.00  0.00           C  
ATOM   1367  OD1 ASN B  87       8.678  11.886 -12.946  1.00  0.00           O  
ATOM   1368  ND2 ASN B  87       6.840  10.597 -12.915  1.00  0.00           N  
ATOM   1369  H   ASN B  87       5.403  11.455  -9.492  1.00  0.00           H  
ATOM   1370  HA  ASN B  87       8.033  12.662 -10.019  1.00  0.00           H  
ATOM   1371 1HB  ASN B  87       5.727  12.649 -12.030  1.00  0.00           H  
ATOM   1372 2HB  ASN B  87       7.127  13.695 -12.124  1.00  0.00           H  
ATOM   1373 1HD2 ASN B  87       7.269   9.849 -13.490  1.00  0.00           H  
ATOM   1374 2HD2 ASN B  87       5.900  10.495 -12.538  1.00  0.00           H  
ATOM   1375  N   PRO B  88       6.414  14.115  -8.282  1.00  0.00           N  
ATOM   1376  CA  PRO B  88       5.679  15.148  -7.608  1.00  0.00           C  
ATOM   1377  C   PRO B  88       5.835  16.520  -8.319  1.00  0.00           C  
ATOM   1378  O   PRO B  88       6.951  16.912  -8.684  1.00  0.00           O  
ATOM   1379  CB  PRO B  88       6.316  15.160  -6.209  1.00  0.00           C  
ATOM   1380  CG  PRO B  88       6.716  13.692  -5.994  1.00  0.00           C  
ATOM   1381  CD  PRO B  88       7.195  13.237  -7.378  1.00  0.00           C  
ATOM   1382  HA  PRO B  88       4.603  14.843  -7.596  1.00  0.00           H  
ATOM   1383 1HB  PRO B  88       7.134  15.849  -6.196  1.00  0.00           H  
ATOM   1384 2HB  PRO B  88       5.567  15.516  -5.456  1.00  0.00           H  
ATOM   1385 1HG  PRO B  88       7.521  13.605  -5.239  1.00  0.00           H  
ATOM   1386 2HG  PRO B  88       5.878  13.106  -5.631  1.00  0.00           H  
ATOM   1387 1HD  PRO B  88       8.248  13.417  -7.518  1.00  0.00           H  
ATOM   1388 2HD  PRO B  88       6.916  12.203  -7.462  1.00  0.00           H  
ATOM   1389  N   GLY B  89       4.713  17.197  -8.520  1.00  0.00           N  
ATOM   1390  CA  GLY B  89       4.767  18.442  -9.269  1.00  0.00           C  
ATOM   1391  C   GLY B  89       4.996  18.113 -10.755  1.00  0.00           C  
ATOM   1392  O   GLY B  89       5.829  18.708 -11.419  1.00  0.00           O  
ATOM   1393  H   GLY B  89       3.831  16.851  -8.182  1.00  0.00           H  
ATOM   1394 1HA  GLY B  89       3.830  19.001  -9.130  1.00  0.00           H  
ATOM   1395 2HA  GLY B  89       5.585  19.067  -8.883  1.00  0.00           H  
ATOM   1396  N   ALA B  90       4.249  17.146 -11.280  1.00  0.00           N  
ATOM   1397  CA  ALA B  90       4.469  16.698 -12.657  1.00  0.00           C  
ATOM   1398  C   ALA B  90       3.914  17.593 -13.771  1.00  0.00           C  
ATOM   1399  O   ALA B  90       4.150  17.332 -14.953  1.00  0.00           O  
ATOM   1400  CB  ALA B  90       3.844  15.341 -12.857  1.00  0.00           C  
ATOM   1401  H   ALA B  90       3.542  16.650 -10.732  1.00  0.00           H  
ATOM   1402  HA  ALA B  90       5.545  16.633 -12.797  1.00  0.00           H  
ATOM   1403 1HB  ALA B  90       4.064  15.042 -13.825  1.00  0.00           H  
ATOM   1404 2HB  ALA B  90       4.232  14.634 -12.162  1.00  0.00           H  
ATOM   1405 3HB  ALA B  90       2.758  15.388 -12.732  1.00  0.00           H  
ATOM   1406  N   SER B  91       3.095  18.591 -13.422  1.00  0.00           N  
ATOM   1407  CA  SER B  91       2.399  19.399 -14.430  1.00  0.00           C  
ATOM   1408  C   SER B  91       1.497  18.504 -15.289  1.00  0.00           C  
ATOM   1409  O   SER B  91       1.222  18.795 -16.442  1.00  0.00           O  
ATOM   1410  CB  SER B  91       3.359  20.162 -15.341  1.00  0.00           C  
ATOM   1411  OG  SER B  91       4.196  21.010 -14.608  1.00  0.00           O  
ATOM   1412  H   SER B  91       2.969  18.784 -12.443  1.00  0.00           H  
ATOM   1413  HA  SER B  91       1.761  20.127 -13.917  1.00  0.00           H  
ATOM   1414 1HB  SER B  91       3.954  19.474 -15.939  1.00  0.00           H  
ATOM   1415 2HB  SER B  91       2.773  20.759 -16.046  1.00  0.00           H  
ATOM   1416  HG  SER B  91       4.966  20.487 -14.367  1.00  0.00           H  
ATOM   1417  N   ALA B  92       1.032  17.407 -14.673  1.00  0.00           N  
ATOM   1418  CA  ALA B  92       0.157  16.413 -15.278  1.00  0.00           C  
ATOM   1419  C   ALA B  92      -0.493  15.583 -14.167  1.00  0.00           C  
ATOM   1420  O   ALA B  92       0.149  14.768 -13.495  1.00  0.00           O  
ATOM   1421  CB  ALA B  92       0.969  15.542 -16.232  1.00  0.00           C  
ATOM   1422  H   ALA B  92       1.319  17.263 -13.719  1.00  0.00           H  
ATOM   1423  HA  ALA B  92      -0.633  16.925 -15.835  1.00  0.00           H  
ATOM   1424 1HB  ALA B  92       0.328  14.812 -16.703  1.00  0.00           H  
ATOM   1425 2HB  ALA B  92       1.418  16.172 -17.003  1.00  0.00           H  
ATOM   1426 3HB  ALA B  92       1.760  15.042 -15.683  1.00  0.00           H  
ATOM   1427  N   ALA B  93      -1.770  15.807 -13.950  1.00  0.00           N  
ATOM   1428  CA  ALA B  93      -2.453  15.132 -12.863  1.00  0.00           C  
ATOM   1429  C   ALA B  93      -3.952  15.223 -13.132  1.00  0.00           C  
ATOM   1430  O   ALA B  93      -4.363  16.048 -13.947  1.00  0.00           O  
ATOM   1431  CB  ALA B  93      -2.066  15.722 -11.544  1.00  0.00           C  
ATOM   1432  H   ALA B  93      -2.260  16.473 -14.533  1.00  0.00           H  
ATOM   1433  HA  ALA B  93      -2.147  14.102 -12.869  1.00  0.00           H  
ATOM   1434 1HB  ALA B  93      -2.555  15.207 -10.730  1.00  0.00           H  
ATOM   1435 2HB  ALA B  93      -0.986  15.635 -11.414  1.00  0.00           H  
ATOM   1436 3HB  ALA B  93      -2.348  16.769 -11.528  1.00  0.00           H  
ATOM   1437  N   PRO B  94      -4.812  14.372 -12.536  1.00  0.00           N  
ATOM   1438  CA  PRO B  94      -6.229  14.463 -12.735  1.00  0.00           C  
ATOM   1439  C   PRO B  94      -6.729  15.789 -12.145  1.00  0.00           C  
ATOM   1440  O   PRO B  94      -6.273  16.252 -11.099  1.00  0.00           O  
ATOM   1441  CB  PRO B  94      -6.765  13.276 -11.937  1.00  0.00           C  
ATOM   1442  CG  PRO B  94      -5.599  12.370 -11.760  1.00  0.00           C  
ATOM   1443  CD  PRO B  94      -4.399  13.297 -11.643  1.00  0.00           C  
ATOM   1444  HA  PRO B  94      -6.461  14.378 -13.808  1.00  0.00           H  
ATOM   1445 1HB  PRO B  94      -7.213  13.613 -11.011  1.00  0.00           H  
ATOM   1446 2HB  PRO B  94      -7.581  12.803 -12.518  1.00  0.00           H  
ATOM   1447 1HG  PRO B  94      -5.746  11.773 -10.846  1.00  0.00           H  
ATOM   1448 2HG  PRO B  94      -5.525  11.658 -12.603  1.00  0.00           H  
ATOM   1449 1HD  PRO B  94      -4.299  13.645 -10.601  1.00  0.00           H  
ATOM   1450 2HD  PRO B  94      -3.520  12.762 -11.980  1.00  0.00           H  
ATOM   1451  N   CYS B  95     -12.522  13.001  -9.916  1.00  0.00           N  
ATOM   1452  CA  CYS B  95     -11.176  13.255 -10.393  1.00  0.00           C  
ATOM   1453  C   CYS B  95     -10.923  12.674 -11.791  1.00  0.00           C  
ATOM   1454  O   CYS B  95     -11.055  11.472 -12.044  1.00  0.00           O  
ATOM   1455  CB  CYS B  95     -10.192  12.742  -9.396  1.00  0.00           C  
ATOM   1456  SG  CYS B  95     -10.052  13.708  -7.940  1.00  0.00           S  
ATOM   1457  H   CYS B  95     -12.702  12.124  -9.415  1.00  0.00           H  
ATOM   1458  HA  CYS B  95     -11.037  14.335 -10.449  1.00  0.00           H  
ATOM   1459 1HB  CYS B  95     -10.546  11.780  -9.074  1.00  0.00           H  
ATOM   1460 2HB  CYS B  95      -9.231  12.621  -9.864  1.00  0.00           H  
ATOM   1461  N   SER B  96     -10.560  13.559 -12.709  1.00  0.00           N  
ATOM   1462  CA  SER B  96     -10.460  13.176 -14.092  1.00  0.00           C  
ATOM   1463  C   SER B  96      -9.635  14.176 -14.899  1.00  0.00           C  
ATOM   1464  O   SER B  96      -8.495  13.901 -15.281  1.00  0.00           O  
ATOM   1465  CB  SER B  96     -11.888  13.098 -14.637  1.00  0.00           C  
ATOM   1466  OG  SER B  96     -11.933  12.778 -15.989  1.00  0.00           O  
ATOM   1467  H   SER B  96     -10.431  14.538 -12.449  1.00  0.00           H  
ATOM   1468  HA  SER B  96      -9.983  12.197 -14.146  1.00  0.00           H  
ATOM   1469 1HB  SER B  96     -12.456  12.351 -14.073  1.00  0.00           H  
ATOM   1470 2HB  SER B  96     -12.376  14.056 -14.473  1.00  0.00           H  
ATOM   1471  HG  SER B  96     -12.656  12.147 -16.091  1.00  0.00           H  
ATOM   1472  N   GLN B  97       1.841  16.351 -25.144  1.00  0.00           N  
ATOM   1473  CA  GLN B  97       2.402  15.030 -25.280  1.00  0.00           C  
ATOM   1474  C   GLN B  97       3.091  14.553 -24.009  1.00  0.00           C  
ATOM   1475  O   GLN B  97       3.881  15.286 -23.411  1.00  0.00           O  
ATOM   1476  CB  GLN B  97       3.327  15.026 -26.514  1.00  0.00           C  
ATOM   1477  CG  GLN B  97       3.918  13.670 -26.895  1.00  0.00           C  
ATOM   1478  CD  GLN B  97       4.762  13.765 -28.221  1.00  0.00           C  
ATOM   1479  OE1 GLN B  97       5.088  14.875 -28.682  1.00  0.00           O  
ATOM   1480  NE2 GLN B  97       5.088  12.609 -28.823  1.00  0.00           N  
ATOM   1481  H   GLN B  97       2.240  17.112 -25.675  1.00  0.00           H  
ATOM   1482  HA  GLN B  97       1.582  14.341 -25.491  1.00  0.00           H  
ATOM   1483 1HB  GLN B  97       2.813  15.414 -27.370  1.00  0.00           H  
ATOM   1484 2HB  GLN B  97       4.162  15.693 -26.312  1.00  0.00           H  
ATOM   1485 1HG  GLN B  97       4.560  13.304 -26.085  1.00  0.00           H  
ATOM   1486 2HG  GLN B  97       3.096  12.971 -27.057  1.00  0.00           H  
ATOM   1487 1HE2 GLN B  97       5.616  12.617 -29.672  1.00  0.00           H  
ATOM   1488 2HE2 GLN B  97       4.797  11.733 -28.427  1.00  0.00           H  
ATOM   1489  N   LEU B  98       2.782  13.316 -23.611  1.00  0.00           N  
ATOM   1490  CA  LEU B  98       3.402  12.663 -22.446  1.00  0.00           C  
ATOM   1491  C   LEU B  98       3.588  11.203 -22.608  1.00  0.00           C  
ATOM   1492  O   LEU B  98       2.624  10.456 -22.841  1.00  0.00           O  
ATOM   1493  CB  LEU B  98       2.618  12.855 -21.163  1.00  0.00           C  
ATOM   1494  CG  LEU B  98       3.118  12.089 -19.871  1.00  0.00           C  
ATOM   1495  CD1 LEU B  98       4.430  12.587 -19.415  1.00  0.00           C  
ATOM   1496  CD2 LEU B  98       2.107  12.280 -18.732  1.00  0.00           C  
ATOM   1497  H   LEU B  98       2.090  12.809 -24.177  1.00  0.00           H  
ATOM   1498  HA  LEU B  98       4.384  13.112 -22.302  1.00  0.00           H  
ATOM   1499 1HB  LEU B  98       2.696  13.873 -20.941  1.00  0.00           H  
ATOM   1500 2HB  LEU B  98       1.596  12.588 -21.321  1.00  0.00           H  
ATOM   1501  HG  LEU B  98       3.216  11.028 -20.099  1.00  0.00           H  
ATOM   1502 1HD1 LEU B  98       4.730  12.027 -18.542  1.00  0.00           H  
ATOM   1503 2HD1 LEU B  98       5.172  12.453 -20.189  1.00  0.00           H  
ATOM   1504 3HD1 LEU B  98       4.355  13.642 -19.169  1.00  0.00           H  
ATOM   1505 1HD2 LEU B  98       2.452  11.736 -17.852  1.00  0.00           H  
ATOM   1506 2HD2 LEU B  98       2.022  13.337 -18.491  1.00  0.00           H  
ATOM   1507 3HD2 LEU B  98       1.130  11.900 -19.039  1.00  0.00           H  
ATOM   1508  N   TYR B  99       4.827  10.811 -22.401  1.00  0.00           N  
ATOM   1509  CA  TYR B  99       5.259   9.450 -22.454  1.00  0.00           C  
ATOM   1510  C   TYR B  99       5.339   8.899 -21.050  1.00  0.00           C  
ATOM   1511  O   TYR B  99       5.913   9.535 -20.163  1.00  0.00           O  
ATOM   1512  CB  TYR B  99       6.617   9.360 -23.128  1.00  0.00           C  
ATOM   1513  CG  TYR B  99       7.203   8.003 -23.093  1.00  0.00           C  
ATOM   1514  CD1 TYR B  99       6.728   7.046 -23.956  1.00  0.00           C  
ATOM   1515  CD2 TYR B  99       8.200   7.704 -22.208  1.00  0.00           C  
ATOM   1516  CE1 TYR B  99       7.259   5.805 -23.940  1.00  0.00           C  
ATOM   1517  CE2 TYR B  99       8.737   6.458 -22.188  1.00  0.00           C  
ATOM   1518  CZ  TYR B  99       8.282   5.508 -23.049  1.00  0.00           C  
ATOM   1519  OH  TYR B  99       8.845   4.245 -23.029  1.00  0.00           O  
ATOM   1520  H   TYR B  99       5.524  11.524 -22.211  1.00  0.00           H  
ATOM   1521  HA  TYR B  99       4.532   8.862 -23.016  1.00  0.00           H  
ATOM   1522 1HB  TYR B  99       6.519   9.656 -24.171  1.00  0.00           H  
ATOM   1523 2HB  TYR B  99       7.314  10.049 -22.650  1.00  0.00           H  
ATOM   1524  HD1 TYR B  99       5.932   7.290 -24.642  1.00  0.00           H  
ATOM   1525  HD2 TYR B  99       8.561   8.466 -21.523  1.00  0.00           H  
ATOM   1526  HE1 TYR B  99       6.879   5.055 -24.626  1.00  0.00           H  
ATOM   1527  HE2 TYR B  99       9.536   6.222 -21.485  1.00  0.00           H  
ATOM   1528  HH  TYR B  99       9.612   4.253 -22.443  1.00  0.00           H  
ATOM   1529  N   ILE B 100       4.777   7.727 -20.851  1.00  0.00           N  
ATOM   1530  CA  ILE B 100       4.832   7.070 -19.572  1.00  0.00           C  
ATOM   1531  C   ILE B 100       5.597   5.769 -19.658  1.00  0.00           C  
ATOM   1532  O   ILE B 100       5.278   4.893 -20.462  1.00  0.00           O  
ATOM   1533  CB  ILE B 100       3.418   6.857 -18.975  1.00  0.00           C  
ATOM   1534  CG1 ILE B 100       2.733   8.256 -18.785  1.00  0.00           C  
ATOM   1535  CG2 ILE B 100       3.495   6.097 -17.666  1.00  0.00           C  
ATOM   1536  CD1 ILE B 100       1.302   8.230 -18.264  1.00  0.00           C  
ATOM   1537  H   ILE B 100       4.301   7.274 -21.628  1.00  0.00           H  
ATOM   1538  HA  ILE B 100       5.357   7.716 -18.866  1.00  0.00           H  
ATOM   1539  HB  ILE B 100       2.811   6.291 -19.687  1.00  0.00           H  
ATOM   1540 1HG1 ILE B 100       3.343   8.866 -18.130  1.00  0.00           H  
ATOM   1541 2HG1 ILE B 100       2.700   8.735 -19.760  1.00  0.00           H  
ATOM   1542 1HG2 ILE B 100       2.507   5.956 -17.277  1.00  0.00           H  
ATOM   1543 2HG2 ILE B 100       3.954   5.117 -17.817  1.00  0.00           H  
ATOM   1544 3HG2 ILE B 100       4.081   6.664 -16.960  1.00  0.00           H  
ATOM   1545 1HD1 ILE B 100       0.923   9.253 -18.210  1.00  0.00           H  
ATOM   1546 2HD1 ILE B 100       0.677   7.646 -18.929  1.00  0.00           H  
ATOM   1547 3HD1 ILE B 100       1.267   7.796 -17.273  1.00  0.00           H  
ATOM   1548  N   ASP B 101       6.622   5.643 -18.830  1.00  0.00           N  
ATOM   1549  CA  ASP B 101       7.425   4.423 -18.690  1.00  0.00           C  
ATOM   1550  C   ASP B 101       6.810   3.521 -17.632  1.00  0.00           C  
ATOM   1551  O   ASP B 101       6.702   3.911 -16.464  1.00  0.00           O  
ATOM   1552  CB  ASP B 101       8.881   4.739 -18.384  1.00  0.00           C  
ATOM   1553  CG  ASP B 101       9.781   3.498 -18.221  1.00  0.00           C  
ATOM   1554  OD1 ASP B 101       9.350   2.496 -17.642  1.00  0.00           O  
ATOM   1555  OD2 ASP B 101      10.894   3.558 -18.674  1.00  0.00           O  
ATOM   1556  H   ASP B 101       6.854   6.442 -18.226  1.00  0.00           H  
ATOM   1557  HA  ASP B 101       7.398   3.879 -19.633  1.00  0.00           H  
ATOM   1558 1HB  ASP B 101       9.285   5.361 -19.183  1.00  0.00           H  
ATOM   1559 2HB  ASP B 101       8.925   5.334 -17.468  1.00  0.00           H  
ATOM   1560  N   PHE B 102       6.391   2.329 -17.999  1.00  0.00           N  
ATOM   1561  CA  PHE B 102       5.696   1.471 -17.046  1.00  0.00           C  
ATOM   1562  C   PHE B 102       6.501   1.182 -15.787  1.00  0.00           C  
ATOM   1563  O   PHE B 102       5.939   1.151 -14.683  1.00  0.00           O  
ATOM   1564  CB  PHE B 102       5.252   0.159 -17.735  1.00  0.00           C  
ATOM   1565  CG  PHE B 102       3.963   0.332 -18.557  1.00  0.00           C  
ATOM   1566  CD1 PHE B 102       3.884   0.118 -19.924  1.00  0.00           C  
ATOM   1567  CD2 PHE B 102       2.831   0.744 -17.926  1.00  0.00           C  
ATOM   1568  CE1 PHE B 102       2.690   0.330 -20.593  1.00  0.00           C  
ATOM   1569  CE2 PHE B 102       1.653   0.964 -18.597  1.00  0.00           C  
ATOM   1570  CZ  PHE B 102       1.585   0.756 -19.917  1.00  0.00           C  
ATOM   1571  H   PHE B 102       6.566   1.993 -18.948  1.00  0.00           H  
ATOM   1572  HA  PHE B 102       4.771   1.966 -16.751  1.00  0.00           H  
ATOM   1573 1HB  PHE B 102       6.040  -0.171 -18.412  1.00  0.00           H  
ATOM   1574 2HB  PHE B 102       5.112  -0.632 -17.010  1.00  0.00           H  
ATOM   1575  HD1 PHE B 102       4.756  -0.224 -20.474  1.00  0.00           H  
ATOM   1576  HD2 PHE B 102       2.875   0.888 -16.860  1.00  0.00           H  
ATOM   1577  HE1 PHE B 102       2.626   0.168 -21.642  1.00  0.00           H  
ATOM   1578  HE2 PHE B 102       0.772   1.305 -18.064  1.00  0.00           H  
ATOM   1579  HZ  PHE B 102       0.652   0.928 -20.430  1.00  0.00           H  
ATOM   1580  N   ARG B 103       7.789   0.978 -15.916  1.00  0.00           N  
ATOM   1581  CA  ARG B 103       8.525   0.601 -14.742  1.00  0.00           C  
ATOM   1582  C   ARG B 103       8.988   1.803 -13.971  1.00  0.00           C  
ATOM   1583  O   ARG B 103       8.936   1.810 -12.743  1.00  0.00           O  
ATOM   1584  CB  ARG B 103       9.691  -0.301 -15.086  1.00  0.00           C  
ATOM   1585  CG  ARG B 103       9.264  -1.700 -15.501  1.00  0.00           C  
ATOM   1586  CD  ARG B 103      10.416  -2.581 -15.792  1.00  0.00           C  
ATOM   1587  NE  ARG B 103       9.983  -3.949 -16.044  1.00  0.00           N  
ATOM   1588  CZ  ARG B 103      10.796  -5.015 -16.187  1.00  0.00           C  
ATOM   1589  NH1 ARG B 103      12.107  -4.877 -16.123  1.00  0.00           N  
ATOM   1590  NH2 ARG B 103      10.265  -6.211 -16.386  1.00  0.00           N  
ATOM   1591  H   ARG B 103       8.269   1.142 -16.809  1.00  0.00           H  
ATOM   1592  HA  ARG B 103       7.875   0.002 -14.107  1.00  0.00           H  
ATOM   1593 1HB  ARG B 103      10.255   0.141 -15.910  1.00  0.00           H  
ATOM   1594 2HB  ARG B 103      10.358  -0.382 -14.231  1.00  0.00           H  
ATOM   1595 1HG  ARG B 103       8.691  -2.143 -14.691  1.00  0.00           H  
ATOM   1596 2HG  ARG B 103       8.635  -1.638 -16.391  1.00  0.00           H  
ATOM   1597 1HD  ARG B 103      10.938  -2.214 -16.677  1.00  0.00           H  
ATOM   1598 2HD  ARG B 103      11.090  -2.583 -14.938  1.00  0.00           H  
ATOM   1599  HE  ARG B 103       8.984  -4.114 -16.116  1.00  0.00           H  
ATOM   1600 1HH1 ARG B 103      12.518  -3.968 -15.974  1.00  0.00           H  
ATOM   1601 2HH1 ARG B 103      12.707  -5.683 -16.228  1.00  0.00           H  
ATOM   1602 1HH2 ARG B 103       9.250  -6.319 -16.423  1.00  0.00           H  
ATOM   1603 2HH2 ARG B 103      10.858  -7.021 -16.490  1.00  0.00           H  
ATOM   1604  N   LYS B 104       9.430   2.839 -14.678  1.00  0.00           N  
ATOM   1605  CA  LYS B 104      10.018   3.988 -13.971  1.00  0.00           C  
ATOM   1606  C   LYS B 104       8.988   5.022 -13.492  1.00  0.00           C  
ATOM   1607  O   LYS B 104       9.189   5.655 -12.451  1.00  0.00           O  
ATOM   1608  CB  LYS B 104      11.082   4.679 -14.822  1.00  0.00           C  
ATOM   1609  CG  LYS B 104      12.313   3.803 -15.097  1.00  0.00           C  
ATOM   1610  CD  LYS B 104      13.512   4.607 -15.659  1.00  0.00           C  
ATOM   1611  CE  LYS B 104      13.316   5.102 -17.098  1.00  0.00           C  
ATOM   1612  NZ  LYS B 104      13.256   3.991 -18.101  1.00  0.00           N  
ATOM   1613  H   LYS B 104       9.401   2.794 -15.707  1.00  0.00           H  
ATOM   1614  HA  LYS B 104      10.529   3.609 -13.084  1.00  0.00           H  
ATOM   1615 1HB  LYS B 104      10.641   4.966 -15.768  1.00  0.00           H  
ATOM   1616 2HB  LYS B 104      11.408   5.590 -14.324  1.00  0.00           H  
ATOM   1617 1HG  LYS B 104      12.616   3.318 -14.169  1.00  0.00           H  
ATOM   1618 2HG  LYS B 104      12.032   3.025 -15.807  1.00  0.00           H  
ATOM   1619 1HD  LYS B 104      13.690   5.472 -15.020  1.00  0.00           H  
ATOM   1620 2HD  LYS B 104      14.402   3.979 -15.632  1.00  0.00           H  
ATOM   1621 1HE  LYS B 104      12.394   5.674 -17.161  1.00  0.00           H  
ATOM   1622 2HE  LYS B 104      14.151   5.753 -17.352  1.00  0.00           H  
ATOM   1623 1HZ  LYS B 104      13.123   4.378 -19.020  1.00  0.00           H  
ATOM   1624 2HZ  LYS B 104      14.100   3.452 -18.084  1.00  0.00           H  
ATOM   1625 3HZ  LYS B 104      12.452   3.377 -17.907  1.00  0.00           H  
ATOM   1626  N   ASP B 105       7.886   5.184 -14.236  1.00  0.00           N  
ATOM   1627  CA  ASP B 105       6.871   6.165 -13.888  1.00  0.00           C  
ATOM   1628  C   ASP B 105       5.711   5.559 -13.129  1.00  0.00           C  
ATOM   1629  O   ASP B 105       5.130   6.224 -12.287  1.00  0.00           O  
ATOM   1630  CB  ASP B 105       6.343   6.891 -15.101  1.00  0.00           C  
ATOM   1631  CG  ASP B 105       7.368   7.770 -15.785  1.00  0.00           C  
ATOM   1632  OD1 ASP B 105       7.885   8.677 -15.144  1.00  0.00           O  
ATOM   1633  OD2 ASP B 105       7.605   7.561 -16.972  1.00  0.00           O  
ATOM   1634  H   ASP B 105       7.735   4.632 -15.077  1.00  0.00           H  
ATOM   1635  HA  ASP B 105       7.328   6.916 -13.244  1.00  0.00           H  
ATOM   1636 1HB  ASP B 105       5.970   6.167 -15.806  1.00  0.00           H  
ATOM   1637 2HB  ASP B 105       5.521   7.480 -14.774  1.00  0.00           H  
ATOM   1638  N   LEU B 106       5.334   4.321 -13.442  1.00  0.00           N  
ATOM   1639  CA  LEU B 106       4.196   3.729 -12.717  1.00  0.00           C  
ATOM   1640  C   LEU B 106       4.631   2.650 -11.699  1.00  0.00           C  
ATOM   1641  O   LEU B 106       3.928   2.397 -10.719  1.00  0.00           O  
ATOM   1642  CB  LEU B 106       3.201   3.183 -13.731  1.00  0.00           C  
ATOM   1643  CG  LEU B 106       2.655   4.209 -14.758  1.00  0.00           C  
ATOM   1644  CD1 LEU B 106       1.774   3.480 -15.721  1.00  0.00           C  
ATOM   1645  CD2 LEU B 106       1.874   5.330 -14.080  1.00  0.00           C  
ATOM   1646  H   LEU B 106       5.818   3.831 -14.196  1.00  0.00           H  
ATOM   1647  HA  LEU B 106       3.688   4.519 -12.167  1.00  0.00           H  
ATOM   1648 1HB  LEU B 106       3.649   2.349 -14.268  1.00  0.00           H  
ATOM   1649 2HB  LEU B 106       2.350   2.831 -13.183  1.00  0.00           H  
ATOM   1650  HG  LEU B 106       3.489   4.629 -15.301  1.00  0.00           H  
ATOM   1651 1HD1 LEU B 106       1.409   4.140 -16.483  1.00  0.00           H  
ATOM   1652 2HD1 LEU B 106       2.345   2.741 -16.168  1.00  0.00           H  
ATOM   1653 3HD1 LEU B 106       0.937   3.035 -15.195  1.00  0.00           H  
ATOM   1654 1HD2 LEU B 106       1.505   6.031 -14.826  1.00  0.00           H  
ATOM   1655 2HD2 LEU B 106       1.037   4.894 -13.557  1.00  0.00           H  
ATOM   1656 3HD2 LEU B 106       2.500   5.877 -13.385  1.00  0.00           H  
ATOM   1657  N   GLY B 107       5.773   1.987 -11.937  1.00  0.00           N  
ATOM   1658  CA  GLY B 107       6.204   0.904 -11.060  1.00  0.00           C  
ATOM   1659  C   GLY B 107       5.619  -0.462 -11.459  1.00  0.00           C  
ATOM   1660  O   GLY B 107       5.532  -1.369 -10.628  1.00  0.00           O  
ATOM   1661  H   GLY B 107       6.324   2.193 -12.762  1.00  0.00           H  
ATOM   1662 1HA  GLY B 107       7.291   0.852 -11.075  1.00  0.00           H  
ATOM   1663 2HA  GLY B 107       5.916   1.143 -10.037  1.00  0.00           H  
ATOM   1664  N   TRP B 108       5.199  -0.572 -12.725  1.00  0.00           N  
ATOM   1665  CA  TRP B 108       4.578  -1.737 -13.368  1.00  0.00           C  
ATOM   1666  C   TRP B 108       5.527  -2.761 -14.044  1.00  0.00           C  
ATOM   1667  O   TRP B 108       5.769  -2.759 -15.261  1.00  0.00           O  
ATOM   1668  CB  TRP B 108       3.535  -1.263 -14.391  1.00  0.00           C  
ATOM   1669  CG  TRP B 108       2.354  -0.495 -13.810  1.00  0.00           C  
ATOM   1670  CD1 TRP B 108       2.237   0.061 -12.573  1.00  0.00           C  
ATOM   1671  CD2 TRP B 108       1.124  -0.189 -14.477  1.00  0.00           C  
ATOM   1672  NE1 TRP B 108       1.055   0.675 -12.444  1.00  0.00           N  
ATOM   1673  CE2 TRP B 108       0.359   0.555 -13.593  1.00  0.00           C  
ATOM   1674  CE3 TRP B 108       0.625  -0.470 -15.724  1.00  0.00           C  
ATOM   1675  CZ2 TRP B 108      -0.874   1.039 -13.935  1.00  0.00           C  
ATOM   1676  CZ3 TRP B 108      -0.611   0.013 -16.076  1.00  0.00           C  
ATOM   1677  CH2 TRP B 108      -1.326   0.755 -15.207  1.00  0.00           C  
ATOM   1678  H   TRP B 108       5.352   0.231 -13.313  1.00  0.00           H  
ATOM   1679  HA  TRP B 108       4.043  -2.273 -12.584  1.00  0.00           H  
ATOM   1680 1HB  TRP B 108       4.011  -0.606 -15.087  1.00  0.00           H  
ATOM   1681 2HB  TRP B 108       3.150  -2.117 -14.948  1.00  0.00           H  
ATOM   1682  HD1 TRP B 108       2.958   0.042 -11.777  1.00  0.00           H  
ATOM   1683  HE1 TRP B 108       0.790   1.153 -11.570  1.00  0.00           H  
ATOM   1684  HE3 TRP B 108       1.205  -1.050 -16.406  1.00  0.00           H  
ATOM   1685  HZ2 TRP B 108      -1.478   1.634 -13.250  1.00  0.00           H  
ATOM   1686  HZ3 TRP B 108      -0.991  -0.207 -17.074  1.00  0.00           H  
ATOM   1687  HH2 TRP B 108      -2.269   1.135 -15.514  1.00  0.00           H  
ATOM   1688  N   LYS B 109       6.019  -3.688 -13.238  1.00  0.00           N  
ATOM   1689  CA  LYS B 109       6.978  -4.703 -13.661  1.00  0.00           C  
ATOM   1690  C   LYS B 109       6.274  -5.893 -14.358  1.00  0.00           C  
ATOM   1691  O   LYS B 109       6.913  -6.831 -14.803  1.00  0.00           O  
ATOM   1692  CB  LYS B 109       7.847  -5.242 -12.531  1.00  0.00           C  
ATOM   1693  CG  LYS B 109       8.796  -4.228 -11.869  1.00  0.00           C  
ATOM   1694  CD  LYS B 109       9.676  -4.955 -10.829  1.00  0.00           C  
ATOM   1695  CE  LYS B 109      10.487  -4.011  -9.919  1.00  0.00           C  
ATOM   1696  NZ  LYS B 109      11.589  -3.311 -10.634  1.00  0.00           N  
ATOM   1697  H   LYS B 109       5.761  -3.643 -12.257  1.00  0.00           H  
ATOM   1698  HA  LYS B 109       7.677  -4.258 -14.369  1.00  0.00           H  
ATOM   1699 1HB  LYS B 109       7.231  -5.703 -11.786  1.00  0.00           H  
ATOM   1700 2HB  LYS B 109       8.481  -6.029 -12.935  1.00  0.00           H  
ATOM   1701 1HG  LYS B 109       9.425  -3.777 -12.635  1.00  0.00           H  
ATOM   1702 2HG  LYS B 109       8.216  -3.441 -11.388  1.00  0.00           H  
ATOM   1703 1HD  LYS B 109       9.065  -5.602 -10.229  1.00  0.00           H  
ATOM   1704 2HD  LYS B 109      10.385  -5.583 -11.368  1.00  0.00           H  
ATOM   1705 1HE  LYS B 109       9.811  -3.269  -9.493  1.00  0.00           H  
ATOM   1706 2HE  LYS B 109      10.916  -4.601  -9.108  1.00  0.00           H  
ATOM   1707 1HZ  LYS B 109      12.085  -2.716  -9.982  1.00  0.00           H  
ATOM   1708 2HZ  LYS B 109      12.230  -3.995 -11.019  1.00  0.00           H  
ATOM   1709 3HZ  LYS B 109      11.211  -2.745 -11.375  1.00  0.00           H  
ATOM   1710  N   TRP B 110       4.948  -5.889 -14.394  1.00  0.00           N  
ATOM   1711  CA  TRP B 110       4.186  -7.008 -14.959  1.00  0.00           C  
ATOM   1712  C   TRP B 110       3.857  -6.877 -16.460  1.00  0.00           C  
ATOM   1713  O   TRP B 110       3.326  -7.821 -17.030  1.00  0.00           O  
ATOM   1714  CB  TRP B 110       2.871  -7.151 -14.199  1.00  0.00           C  
ATOM   1715  CG  TRP B 110       1.965  -5.968 -14.301  1.00  0.00           C  
ATOM   1716  CD1 TRP B 110       1.932  -4.897 -13.487  1.00  0.00           C  
ATOM   1717  CD2 TRP B 110       0.892  -5.775 -15.255  1.00  0.00           C  
ATOM   1718  NE1 TRP B 110       0.943  -4.035 -13.879  1.00  0.00           N  
ATOM   1719  CE2 TRP B 110       0.300  -4.551 -14.954  1.00  0.00           C  
ATOM   1720  CE3 TRP B 110       0.393  -6.536 -16.319  1.00  0.00           C  
ATOM   1721  CZ2 TRP B 110      -0.762  -4.047 -15.686  1.00  0.00           C  
ATOM   1722  CZ3 TRP B 110      -0.656  -6.040 -17.043  1.00  0.00           C  
ATOM   1723  CH2 TRP B 110      -1.224  -4.818 -16.742  1.00  0.00           C  
ATOM   1724  H   TRP B 110       4.463  -5.089 -14.017  1.00  0.00           H  
ATOM   1725  HA  TRP B 110       4.778  -7.911 -14.831  1.00  0.00           H  
ATOM   1726 1HB  TRP B 110       2.344  -8.012 -14.581  1.00  0.00           H  
ATOM   1727 2HB  TRP B 110       3.078  -7.326 -13.146  1.00  0.00           H  
ATOM   1728  HD1 TRP B 110       2.600  -4.738 -12.645  1.00  0.00           H  
ATOM   1729  HE1 TRP B 110       0.717  -3.156 -13.427  1.00  0.00           H  
ATOM   1730  HE3 TRP B 110       0.833  -7.499 -16.568  1.00  0.00           H  
ATOM   1731  HZ2 TRP B 110      -1.228  -3.089 -15.453  1.00  0.00           H  
ATOM   1732  HZ3 TRP B 110      -1.030  -6.642 -17.858  1.00  0.00           H  
ATOM   1733  HH2 TRP B 110      -2.059  -4.460 -17.339  1.00  0.00           H  
ATOM   1734  N   ILE B 111       4.129  -5.743 -17.123  1.00  0.00           N  
ATOM   1735  CA  ILE B 111       3.809  -5.692 -18.559  1.00  0.00           C  
ATOM   1736  C   ILE B 111       5.012  -6.073 -19.407  1.00  0.00           C  
ATOM   1737  O   ILE B 111       6.082  -5.458 -19.329  1.00  0.00           O  
ATOM   1738  CB  ILE B 111       3.251  -4.324 -19.040  1.00  0.00           C  
ATOM   1739  CG1 ILE B 111       1.938  -4.051 -18.341  1.00  0.00           C  
ATOM   1740  CG2 ILE B 111       3.089  -4.303 -20.590  1.00  0.00           C  
ATOM   1741  CD1 ILE B 111       1.368  -2.700 -18.564  1.00  0.00           C  
ATOM   1742  H   ILE B 111       4.564  -4.957 -16.654  1.00  0.00           H  
ATOM   1743  HA  ILE B 111       3.035  -6.428 -18.760  1.00  0.00           H  
ATOM   1744  HB  ILE B 111       3.944  -3.531 -18.748  1.00  0.00           H  
ATOM   1745 1HG1 ILE B 111       1.219  -4.784 -18.672  1.00  0.00           H  
ATOM   1746 2HG1 ILE B 111       2.096  -4.168 -17.278  1.00  0.00           H  
ATOM   1747 1HG2 ILE B 111       2.720  -3.346 -20.930  1.00  0.00           H  
ATOM   1748 2HG2 ILE B 111       4.053  -4.466 -21.064  1.00  0.00           H  
ATOM   1749 3HG2 ILE B 111       2.398  -5.087 -20.901  1.00  0.00           H  
ATOM   1750 1HD1 ILE B 111       0.441  -2.602 -18.011  1.00  0.00           H  
ATOM   1751 2HD1 ILE B 111       2.083  -1.976 -18.214  1.00  0.00           H  
ATOM   1752 3HD1 ILE B 111       1.164  -2.527 -19.610  1.00  0.00           H  
ATOM   1753  N   HIS B 112       4.821  -7.143 -20.209  1.00  0.00           N  
ATOM   1754  CA  HIS B 112       5.887  -7.686 -21.041  1.00  0.00           C  
ATOM   1755  C   HIS B 112       6.228  -6.729 -22.145  1.00  0.00           C  
ATOM   1756  O   HIS B 112       7.396  -6.336 -22.318  1.00  0.00           O  
ATOM   1757  CB  HIS B 112       5.478  -9.038 -21.658  1.00  0.00           C  
ATOM   1758  CG  HIS B 112       6.512  -9.701 -22.470  1.00  0.00           C  
ATOM   1759  ND1 HIS B 112       7.601 -10.338 -21.918  1.00  0.00           N  
ATOM   1760  CD2 HIS B 112       6.629  -9.839 -23.810  1.00  0.00           C  
ATOM   1761  CE1 HIS B 112       8.346 -10.845 -22.886  1.00  0.00           C  
ATOM   1762  NE2 HIS B 112       7.778 -10.554 -24.043  1.00  0.00           N  
ATOM   1763  H   HIS B 112       3.904  -7.581 -20.270  1.00  0.00           H  
ATOM   1764  HA  HIS B 112       6.775  -7.866 -20.443  1.00  0.00           H  
ATOM   1765 1HB  HIS B 112       5.168  -9.719 -20.873  1.00  0.00           H  
ATOM   1766 2HB  HIS B 112       4.655  -8.903 -22.317  1.00  0.00           H  
ATOM   1767  HD2 HIS B 112       5.937  -9.454 -24.561  1.00  0.00           H  
ATOM   1768  HE1 HIS B 112       9.270 -11.406 -22.754  1.00  0.00           H  
ATOM   1769  HE2 HIS B 112       8.129 -10.814 -24.954  1.00  0.00           H  
ATOM   1770  N   GLU B 113       5.188  -6.340 -22.867  1.00  0.00           N  
ATOM   1771  CA  GLU B 113       5.373  -5.403 -23.950  1.00  0.00           C  
ATOM   1772  C   GLU B 113       4.057  -4.587 -24.073  1.00  0.00           C  
ATOM   1773  O   GLU B 113       2.968  -5.115 -23.891  1.00  0.00           O  
ATOM   1774  CB  GLU B 113       5.740  -6.190 -25.200  1.00  0.00           C  
ATOM   1775  CG  GLU B 113       5.975  -5.383 -26.420  1.00  0.00           C  
ATOM   1776  CD  GLU B 113       7.337  -4.619 -26.400  1.00  0.00           C  
ATOM   1777  OE1 GLU B 113       8.340  -5.182 -25.969  1.00  0.00           O  
ATOM   1778  OE2 GLU B 113       7.376  -3.504 -26.891  1.00  0.00           O  
ATOM   1779  H   GLU B 113       4.277  -6.732 -22.649  1.00  0.00           H  
ATOM   1780  HA  GLU B 113       6.193  -4.742 -23.697  1.00  0.00           H  
ATOM   1781 1HB  GLU B 113       6.654  -6.741 -25.015  1.00  0.00           H  
ATOM   1782 2HB  GLU B 113       4.956  -6.921 -25.418  1.00  0.00           H  
ATOM   1783 1HG  GLU B 113       5.984  -6.050 -27.279  1.00  0.00           H  
ATOM   1784 2HG  GLU B 113       5.151  -4.688 -26.547  1.00  0.00           H  
ATOM   1785  N   PRO B 114       4.127  -3.261 -24.286  1.00  0.00           N  
ATOM   1786  CA  PRO B 114       5.235  -2.329 -24.445  1.00  0.00           C  
ATOM   1787  C   PRO B 114       5.935  -2.020 -23.161  1.00  0.00           C  
ATOM   1788  O   PRO B 114       5.456  -2.383 -22.087  1.00  0.00           O  
ATOM   1789  CB  PRO B 114       4.560  -1.100 -24.997  1.00  0.00           C  
ATOM   1790  CG  PRO B 114       3.184  -1.132 -24.425  1.00  0.00           C  
ATOM   1791  CD  PRO B 114       2.825  -2.614 -24.351  1.00  0.00           C  
ATOM   1792  HA  PRO B 114       5.955  -2.719 -25.181  1.00  0.00           H  
ATOM   1793 1HB  PRO B 114       5.114  -0.211 -24.700  1.00  0.00           H  
ATOM   1794 2HB  PRO B 114       4.573  -1.134 -26.089  1.00  0.00           H  
ATOM   1795 1HG  PRO B 114       3.165  -0.607 -23.475  1.00  0.00           H  
ATOM   1796 2HG  PRO B 114       2.493  -0.584 -25.085  1.00  0.00           H  
ATOM   1797 1HD  PRO B 114       2.263  -2.829 -23.433  1.00  0.00           H  
ATOM   1798 2HD  PRO B 114       2.287  -2.940 -25.252  1.00  0.00           H  
ATOM   1799  N   LYS B 115       7.061  -1.337 -23.264  1.00  0.00           N  
ATOM   1800  CA  LYS B 115       7.752  -0.917 -22.058  1.00  0.00           C  
ATOM   1801  C   LYS B 115       7.179   0.422 -21.531  1.00  0.00           C  
ATOM   1802  O   LYS B 115       7.414   0.799 -20.381  1.00  0.00           O  
ATOM   1803  CB  LYS B 115       9.257  -0.809 -22.316  1.00  0.00           C  
ATOM   1804  CG  LYS B 115       9.899  -2.104 -22.832  1.00  0.00           C  
ATOM   1805  CD  LYS B 115       9.665  -3.296 -21.890  1.00  0.00           C  
ATOM   1806  CE  LYS B 115      10.460  -4.544 -22.342  1.00  0.00           C  
ATOM   1807  NZ  LYS B 115      10.076  -5.792 -21.539  1.00  0.00           N  
ATOM   1808  H   LYS B 115       7.442  -1.106 -24.172  1.00  0.00           H  
ATOM   1809  HA  LYS B 115       7.592  -1.674 -21.285  1.00  0.00           H  
ATOM   1810 1HB  LYS B 115       9.438  -0.034 -23.060  1.00  0.00           H  
ATOM   1811 2HB  LYS B 115       9.772  -0.511 -21.403  1.00  0.00           H  
ATOM   1812 1HG  LYS B 115       9.474  -2.355 -23.812  1.00  0.00           H  
ATOM   1813 2HG  LYS B 115      10.971  -1.951 -22.948  1.00  0.00           H  
ATOM   1814 1HD  LYS B 115       9.957  -3.031 -20.871  1.00  0.00           H  
ATOM   1815 2HD  LYS B 115       8.599  -3.552 -21.888  1.00  0.00           H  
ATOM   1816 1HE  LYS B 115      10.277  -4.733 -23.405  1.00  0.00           H  
ATOM   1817 2HE  LYS B 115      11.522  -4.350 -22.196  1.00  0.00           H  
ATOM   1818 1HZ  LYS B 115      10.618  -6.575 -21.858  1.00  0.00           H  
ATOM   1819 2HZ  LYS B 115      10.236  -5.651 -20.559  1.00  0.00           H  
ATOM   1820 3HZ  LYS B 115       9.060  -6.001 -21.708  1.00  0.00           H  
ATOM   1821  N   GLY B 116       6.414   1.104 -22.388  1.00  0.00           N  
ATOM   1822  CA  GLY B 116       5.796   2.394 -22.087  1.00  0.00           C  
ATOM   1823  C   GLY B 116       4.909   2.893 -23.239  1.00  0.00           C  
ATOM   1824  O   GLY B 116       4.851   2.271 -24.301  1.00  0.00           O  
ATOM   1825  H   GLY B 116       6.264   0.701 -23.298  1.00  0.00           H  
ATOM   1826 1HA  GLY B 116       5.196   2.306 -21.178  1.00  0.00           H  
ATOM   1827 2HA  GLY B 116       6.575   3.129 -21.888  1.00  0.00           H  
ATOM   1828  N   TYR B 117       4.211   4.009 -23.042  1.00  0.00           N  
ATOM   1829  CA  TYR B 117       3.323   4.450 -24.119  1.00  0.00           C  
ATOM   1830  C   TYR B 117       3.057   5.953 -24.114  1.00  0.00           C  
ATOM   1831  O   TYR B 117       3.371   6.646 -23.148  1.00  0.00           O  
ATOM   1832  CB  TYR B 117       2.005   3.692 -24.018  1.00  0.00           C  
ATOM   1833  CG  TYR B 117       1.101   4.143 -22.908  1.00  0.00           C  
ATOM   1834  CD1 TYR B 117       1.330   3.838 -21.564  1.00  0.00           C  
ATOM   1835  CD2 TYR B 117      -0.028   4.822 -23.270  1.00  0.00           C  
ATOM   1836  CE1 TYR B 117       0.413   4.258 -20.608  1.00  0.00           C  
ATOM   1837  CE2 TYR B 117      -0.917   5.210 -22.349  1.00  0.00           C  
ATOM   1838  CZ  TYR B 117      -0.725   4.953 -21.026  1.00  0.00           C  
ATOM   1839  OH  TYR B 117      -1.681   5.379 -20.115  1.00  0.00           O  
ATOM   1840  H   TYR B 117       4.313   4.505 -22.157  1.00  0.00           H  
ATOM   1841  HA  TYR B 117       3.800   4.212 -25.069  1.00  0.00           H  
ATOM   1842 1HB  TYR B 117       1.462   3.789 -24.956  1.00  0.00           H  
ATOM   1843 2HB  TYR B 117       2.207   2.630 -23.873  1.00  0.00           H  
ATOM   1844  HD1 TYR B 117       2.218   3.285 -21.265  1.00  0.00           H  
ATOM   1845  HD2 TYR B 117      -0.213   5.044 -24.319  1.00  0.00           H  
ATOM   1846  HE1 TYR B 117       0.576   4.039 -19.553  1.00  0.00           H  
ATOM   1847  HE2 TYR B 117      -1.793   5.736 -22.663  1.00  0.00           H  
ATOM   1848  HH  TYR B 117      -2.426   5.823 -20.604  1.00  0.00           H  
ATOM   1849  N   HIS B 118       2.461   6.458 -25.201  1.00  0.00           N  
ATOM   1850  CA  HIS B 118       2.111   7.876 -25.274  1.00  0.00           C  
ATOM   1851  C   HIS B 118       0.669   8.036 -24.794  1.00  0.00           C  
ATOM   1852  O   HIS B 118      -0.289   7.622 -25.447  1.00  0.00           O  
ATOM   1853  CB  HIS B 118       2.339   8.448 -26.704  1.00  0.00           C  
ATOM   1854  CG  HIS B 118       3.857   8.443 -27.119  1.00  0.00           C  
ATOM   1855  ND1 HIS B 118       4.702   9.500 -26.854  1.00  0.00           N  
ATOM   1856  CD2 HIS B 118       4.624   7.507 -27.733  1.00  0.00           C  
ATOM   1857  CE1 HIS B 118       5.928   9.210 -27.281  1.00  0.00           C  
ATOM   1858  NE2 HIS B 118       5.914   8.014 -27.808  1.00  0.00           N  
ATOM   1859  H   HIS B 118       2.235   5.849 -25.974  1.00  0.00           H  
ATOM   1860  HA  HIS B 118       2.741   8.452 -24.599  1.00  0.00           H  
ATOM   1861 1HB  HIS B 118       1.771   7.880 -27.431  1.00  0.00           H  
ATOM   1862 2HB  HIS B 118       1.976   9.478 -26.744  1.00  0.00           H  
ATOM   1863  HD2 HIS B 118       4.295   6.530 -28.081  1.00  0.00           H  
ATOM   1864  HE1 HIS B 118       6.806   9.856 -27.189  1.00  0.00           H  
ATOM   1865  HE2 HIS B 118       6.761   7.536 -28.191  1.00  0.00           H  
ATOM   1866  N   ALA B 119       0.567   8.575 -23.586  1.00  0.00           N  
ATOM   1867  CA  ALA B 119      -0.671   8.725 -22.840  1.00  0.00           C  
ATOM   1868  C   ALA B 119      -1.249  10.068 -23.062  1.00  0.00           C  
ATOM   1869  O   ALA B 119      -2.460  10.265 -23.189  1.00  0.00           O  
ATOM   1870  CB  ALA B 119      -0.393   8.537 -21.369  1.00  0.00           C  
ATOM   1871  H   ALA B 119       1.423   8.932 -23.164  1.00  0.00           H  
ATOM   1872  HA  ALA B 119      -1.375   7.972 -23.179  1.00  0.00           H  
ATOM   1873 1HB  ALA B 119      -1.309   8.621 -20.812  1.00  0.00           H  
ATOM   1874 2HB  ALA B 119       0.042   7.573 -21.206  1.00  0.00           H  
ATOM   1875 3HB  ALA B 119       0.308   9.303 -21.039  1.00  0.00           H  
ATOM   1876  N   ASN B 120      -0.331  11.000 -23.102  1.00  0.00           N  
ATOM   1877  CA  ASN B 120      -0.566  12.417 -23.180  1.00  0.00           C  
ATOM   1878  C   ASN B 120      -1.329  12.898 -21.957  1.00  0.00           C  
ATOM   1879  O   ASN B 120      -1.581  12.151 -20.999  1.00  0.00           O  
ATOM   1880  CB  ASN B 120      -1.360  12.670 -24.436  1.00  0.00           C  
ATOM   1881  CG  ASN B 120      -0.653  12.151 -25.585  1.00  0.00           C  
ATOM   1882  OD1 ASN B 120       0.606  12.174 -25.622  1.00  0.00           O  
ATOM   1883  ND2 ASN B 120      -1.420  11.642 -26.550  1.00  0.00           N  
ATOM   1884  H   ASN B 120       0.643  10.709 -23.032  1.00  0.00           H  
ATOM   1885  HA  ASN B 120       0.359  12.956 -23.214  1.00  0.00           H  
ATOM   1886 1HB  ASN B 120      -2.323  12.243 -24.399  1.00  0.00           H  
ATOM   1887 2HB  ASN B 120      -1.489  13.720 -24.573  1.00  0.00           H  
ATOM   1888 1HD2 ASN B 120      -1.002  11.249 -27.371  1.00  0.00           H  
ATOM   1889 2HD2 ASN B 120      -2.446  11.617 -26.446  1.00  0.00           H  
ATOM   1890  N   PHE B 121      -1.729  14.134 -21.997  1.00  0.00           N  
ATOM   1891  CA  PHE B 121      -2.529  14.675 -20.920  1.00  0.00           C  
ATOM   1892  C   PHE B 121      -3.162  15.938 -21.363  1.00  0.00           C  
ATOM   1893  O   PHE B 121      -2.754  16.535 -22.357  1.00  0.00           O  
ATOM   1894  CB  PHE B 121      -1.725  14.883 -19.622  1.00  0.00           C  
ATOM   1895  CG  PHE B 121      -0.636  15.899 -19.673  1.00  0.00           C  
ATOM   1896  CD1 PHE B 121      -0.819  17.177 -19.271  1.00  0.00           C  
ATOM   1897  CD2 PHE B 121       0.575  15.554 -20.133  1.00  0.00           C  
ATOM   1898  CE1 PHE B 121       0.223  18.065 -19.312  1.00  0.00           C  
ATOM   1899  CE2 PHE B 121       1.634  16.461 -20.192  1.00  0.00           C  
ATOM   1900  CZ  PHE B 121       1.447  17.709 -19.772  1.00  0.00           C  
ATOM   1901  H   PHE B 121      -1.435  14.716 -22.779  1.00  0.00           H  
ATOM   1902  HA  PHE B 121      -3.336  13.983 -20.706  1.00  0.00           H  
ATOM   1903 1HB  PHE B 121      -2.414  15.173 -18.826  1.00  0.00           H  
ATOM   1904 2HB  PHE B 121      -1.280  13.936 -19.306  1.00  0.00           H  
ATOM   1905  HD1 PHE B 121      -1.791  17.491 -18.888  1.00  0.00           H  
ATOM   1906  HD2 PHE B 121       0.687  14.552 -20.449  1.00  0.00           H  
ATOM   1907  HE1 PHE B 121       0.075  19.040 -18.969  1.00  0.00           H  
ATOM   1908  HE2 PHE B 121       2.610  16.174 -20.564  1.00  0.00           H  
ATOM   1909  HZ  PHE B 121       2.260  18.430 -19.793  1.00  0.00           H  
ATOM   1910  N   ALA B 122     -12.143  12.260 -24.724  1.00  0.00           N  
ATOM   1911  CA  ALA B 122     -12.181  10.929 -25.299  1.00  0.00           C  
ATOM   1912  C   ALA B 122     -10.849  10.223 -25.171  1.00  0.00           C  
ATOM   1913  O   ALA B 122      -9.763  10.756 -25.486  1.00  0.00           O  
ATOM   1914  CB  ALA B 122     -12.572  11.001 -26.754  1.00  0.00           C  
ATOM   1915  H   ALA B 122     -11.367  12.889 -24.935  1.00  0.00           H  
ATOM   1916  HA  ALA B 122     -12.928  10.349 -24.763  1.00  0.00           H  
ATOM   1917 1HB  ALA B 122     -12.622   9.991 -27.158  1.00  0.00           H  
ATOM   1918 2HB  ALA B 122     -13.550  11.482 -26.842  1.00  0.00           H  
ATOM   1919 3HB  ALA B 122     -11.824  11.575 -27.296  1.00  0.00           H  
ATOM   1920  N   LEU B 123     -10.976   8.996 -24.717  1.00  0.00           N  
ATOM   1921  CA  LEU B 123      -9.852   8.125 -24.492  1.00  0.00           C  
ATOM   1922  C   LEU B 123      -9.807   6.907 -25.426  1.00  0.00           C  
ATOM   1923  O   LEU B 123     -10.832   6.376 -25.865  1.00  0.00           O  
ATOM   1924  CB  LEU B 123      -9.860   7.622 -23.036  1.00  0.00           C  
ATOM   1925  CG  LEU B 123      -9.835   8.681 -21.887  1.00  0.00           C  
ATOM   1926  CD1 LEU B 123      -9.980   7.984 -20.574  1.00  0.00           C  
ATOM   1927  CD2 LEU B 123      -8.531   9.432 -21.900  1.00  0.00           C  
ATOM   1928  H   LEU B 123     -11.902   8.655 -24.497  1.00  0.00           H  
ATOM   1929  HA  LEU B 123      -8.968   8.719 -24.642  1.00  0.00           H  
ATOM   1930 1HB  LEU B 123     -10.728   6.981 -22.889  1.00  0.00           H  
ATOM   1931 2HB  LEU B 123      -8.963   7.021 -22.912  1.00  0.00           H  
ATOM   1932  HG  LEU B 123     -10.665   9.375 -22.007  1.00  0.00           H  
ATOM   1933 1HD1 LEU B 123      -9.966   8.717 -19.773  1.00  0.00           H  
ATOM   1934 2HD1 LEU B 123     -10.924   7.439 -20.554  1.00  0.00           H  
ATOM   1935 3HD1 LEU B 123      -9.153   7.296 -20.449  1.00  0.00           H  
ATOM   1936 1HD2 LEU B 123      -8.518  10.157 -21.090  1.00  0.00           H  
ATOM   1937 2HD2 LEU B 123      -7.691   8.742 -21.783  1.00  0.00           H  
ATOM   1938 3HD2 LEU B 123      -8.456   9.942 -22.828  1.00  0.00           H  
ATOM   1939  N   GLU B 124      -8.615   6.438 -25.682  1.00  0.00           N  
ATOM   1940  CA  GLU B 124      -8.429   5.243 -26.480  1.00  0.00           C  
ATOM   1941  C   GLU B 124      -7.721   4.102 -25.699  1.00  0.00           C  
ATOM   1942  O   GLU B 124      -7.053   4.343 -24.679  1.00  0.00           O  
ATOM   1943  CB  GLU B 124      -7.645   5.576 -27.761  1.00  0.00           C  
ATOM   1944  CG  GLU B 124      -8.384   6.509 -28.731  1.00  0.00           C  
ATOM   1945  CD  GLU B 124      -7.617   6.774 -30.013  1.00  0.00           C  
ATOM   1946  OE1 GLU B 124      -6.503   6.320 -30.117  1.00  0.00           O  
ATOM   1947  OE2 GLU B 124      -8.150   7.425 -30.882  1.00  0.00           O  
ATOM   1948  H   GLU B 124      -7.818   6.954 -25.321  1.00  0.00           H  
ATOM   1949  HA  GLU B 124      -9.414   4.942 -26.795  1.00  0.00           H  
ATOM   1950 1HB  GLU B 124      -6.719   6.069 -27.499  1.00  0.00           H  
ATOM   1951 2HB  GLU B 124      -7.385   4.661 -28.289  1.00  0.00           H  
ATOM   1952 1HG  GLU B 124      -9.348   6.066 -28.977  1.00  0.00           H  
ATOM   1953 2HG  GLU B 124      -8.571   7.457 -28.225  1.00  0.00           H  
ATOM   1954  N   PRO B 125      -7.982   2.842 -26.060  1.00  0.00           N  
ATOM   1955  CA  PRO B 125      -7.287   1.649 -25.627  1.00  0.00           C  
ATOM   1956  C   PRO B 125      -5.811   1.593 -25.964  1.00  0.00           C  
ATOM   1957  O   PRO B 125      -5.350   2.208 -26.931  1.00  0.00           O  
ATOM   1958  CB  PRO B 125      -8.009   0.526 -26.388  1.00  0.00           C  
ATOM   1959  CG  PRO B 125      -9.363   1.063 -26.715  1.00  0.00           C  
ATOM   1960  CD  PRO B 125      -9.160   2.540 -26.939  1.00  0.00           C  
ATOM   1961  HA  PRO B 125      -7.422   1.570 -24.540  1.00  0.00           H  
ATOM   1962 1HB  PRO B 125      -7.431   0.239 -27.280  1.00  0.00           H  
ATOM   1963 2HB  PRO B 125      -8.064  -0.366 -25.749  1.00  0.00           H  
ATOM   1964 1HG  PRO B 125      -9.758   0.543 -27.606  1.00  0.00           H  
ATOM   1965 2HG  PRO B 125     -10.059   0.844 -25.892  1.00  0.00           H  
ATOM   1966 1HD  PRO B 125      -8.945   2.762 -27.998  1.00  0.00           H  
ATOM   1967 2HD  PRO B 125     -10.085   3.010 -26.577  1.00  0.00           H  
ATOM   1968  N   LEU B 126      -5.095   0.824 -25.149  1.00  0.00           N  
ATOM   1969  CA  LEU B 126      -3.675   0.477 -25.308  1.00  0.00           C  
ATOM   1970  C   LEU B 126      -3.523  -1.042 -25.234  1.00  0.00           C  
ATOM   1971  O   LEU B 126      -3.694  -1.578 -24.136  1.00  0.00           O  
ATOM   1972  CB  LEU B 126      -2.873   1.036 -24.130  1.00  0.00           C  
ATOM   1973  CG  LEU B 126      -1.365   0.700 -24.064  1.00  0.00           C  
ATOM   1974  CD1 LEU B 126      -0.615   1.328 -25.217  1.00  0.00           C  
ATOM   1975  CD2 LEU B 126      -0.855   1.155 -22.736  1.00  0.00           C  
ATOM   1976  H   LEU B 126      -5.607   0.413 -24.363  1.00  0.00           H  
ATOM   1977  HA  LEU B 126      -3.302   0.877 -26.248  1.00  0.00           H  
ATOM   1978 1HB  LEU B 126      -2.969   2.121 -24.135  1.00  0.00           H  
ATOM   1979 2HB  LEU B 126      -3.319   0.660 -23.225  1.00  0.00           H  
ATOM   1980  HG  LEU B 126      -1.220  -0.383 -24.142  1.00  0.00           H  
ATOM   1981 1HD1 LEU B 126       0.441   1.068 -25.140  1.00  0.00           H  
ATOM   1982 2HD1 LEU B 126      -1.000   0.959 -26.162  1.00  0.00           H  
ATOM   1983 3HD1 LEU B 126      -0.725   2.402 -25.174  1.00  0.00           H  
ATOM   1984 1HD2 LEU B 126       0.203   0.916 -22.664  1.00  0.00           H  
ATOM   1985 2HD2 LEU B 126      -1.000   2.216 -22.642  1.00  0.00           H  
ATOM   1986 3HD2 LEU B 126      -1.403   0.649 -21.947  1.00  0.00           H  
ATOM   1987  N   PRO B 127      -3.339  -1.779 -26.342  1.00  0.00           N  
ATOM   1988  CA  PRO B 127      -3.099  -3.222 -26.367  1.00  0.00           C  
ATOM   1989  C   PRO B 127      -1.841  -3.598 -25.589  1.00  0.00           C  
ATOM   1990  O   PRO B 127      -0.792  -3.004 -25.840  1.00  0.00           O  
ATOM   1991  CB  PRO B 127      -2.914  -3.488 -27.867  1.00  0.00           C  
ATOM   1992  CG  PRO B 127      -3.667  -2.358 -28.555  1.00  0.00           C  
ATOM   1993  CD  PRO B 127      -3.441  -1.153 -27.666  1.00  0.00           C  
ATOM   1994  HA  PRO B 127      -3.972  -3.778 -26.013  1.00  0.00           H  
ATOM   1995 1HB  PRO B 127      -1.842  -3.503 -28.117  1.00  0.00           H  
ATOM   1996 2HB  PRO B 127      -3.312  -4.483 -28.117  1.00  0.00           H  
ATOM   1997 1HG  PRO B 127      -3.278  -2.210 -29.576  1.00  0.00           H  
ATOM   1998 2HG  PRO B 127      -4.733  -2.613 -28.657  1.00  0.00           H  
ATOM   1999 1HD  PRO B 127      -2.498  -0.646 -27.926  1.00  0.00           H  
ATOM   2000 2HD  PRO B 127      -4.316  -0.482 -27.732  1.00  0.00           H  
ATOM   2001  N   ILE B 128      -1.902  -4.627 -24.747  1.00  0.00           N  
ATOM   2002  CA  ILE B 128      -0.688  -5.079 -24.046  1.00  0.00           C  
ATOM   2003  C   ILE B 128      -0.472  -6.611 -24.120  1.00  0.00           C  
ATOM   2004  O   ILE B 128      -1.419  -7.392 -24.302  1.00  0.00           O  
ATOM   2005  CB  ILE B 128      -0.666  -4.698 -22.541  1.00  0.00           C  
ATOM   2006  CG1 ILE B 128      -1.833  -5.424 -21.777  1.00  0.00           C  
ATOM   2007  CG2 ILE B 128      -0.754  -3.131 -22.379  1.00  0.00           C  
ATOM   2008  CD1 ILE B 128      -1.735  -5.338 -20.283  1.00  0.00           C  
ATOM   2009  H   ILE B 128      -2.800  -5.076 -24.558  1.00  0.00           H  
ATOM   2010  HA  ILE B 128       0.175  -4.601 -24.506  1.00  0.00           H  
ATOM   2011  HB  ILE B 128       0.272  -5.045 -22.109  1.00  0.00           H  
ATOM   2012 1HG1 ILE B 128      -2.785  -4.994 -22.096  1.00  0.00           H  
ATOM   2013 2HG1 ILE B 128      -1.835  -6.478 -22.029  1.00  0.00           H  
ATOM   2014 1HG2 ILE B 128      -0.704  -2.852 -21.337  1.00  0.00           H  
ATOM   2015 2HG2 ILE B 128       0.064  -2.663 -22.905  1.00  0.00           H  
ATOM   2016 3HG2 ILE B 128      -1.696  -2.774 -22.802  1.00  0.00           H  
ATOM   2017 1HD1 ILE B 128      -2.576  -5.874 -19.834  1.00  0.00           H  
ATOM   2018 2HD1 ILE B 128      -0.799  -5.794 -19.975  1.00  0.00           H  
ATOM   2019 3HD1 ILE B 128      -1.755  -4.324 -19.960  1.00  0.00           H  
ATOM   2020  N   VAL B 129       0.777  -7.025 -23.865  1.00  0.00           N  
ATOM   2021  CA  VAL B 129       1.135  -8.437 -23.717  1.00  0.00           C  
ATOM   2022  C   VAL B 129       1.694  -8.664 -22.315  1.00  0.00           C  
ATOM   2023  O   VAL B 129       2.600  -7.937 -21.877  1.00  0.00           O  
ATOM   2024  CB  VAL B 129       2.266  -8.820 -24.707  1.00  0.00           C  
ATOM   2025  CG1 VAL B 129       2.624 -10.338 -24.555  1.00  0.00           C  
ATOM   2026  CG2 VAL B 129       1.880  -8.437 -26.131  1.00  0.00           C  
ATOM   2027  H   VAL B 129       1.512  -6.328 -23.773  1.00  0.00           H  
ATOM   2028  HA  VAL B 129       0.252  -9.062 -23.860  1.00  0.00           H  
ATOM   2029  HB  VAL B 129       3.161  -8.262 -24.439  1.00  0.00           H  
ATOM   2030 1HG1 VAL B 129       3.441 -10.584 -25.233  1.00  0.00           H  
ATOM   2031 2HG1 VAL B 129       2.938 -10.566 -23.538  1.00  0.00           H  
ATOM   2032 3HG1 VAL B 129       1.747 -10.941 -24.807  1.00  0.00           H  
ATOM   2033 1HG2 VAL B 129       2.700  -8.682 -26.803  1.00  0.00           H  
ATOM   2034 2HG2 VAL B 129       1.010  -8.965 -26.432  1.00  0.00           H  
ATOM   2035 3HG2 VAL B 129       1.685  -7.366 -26.180  1.00  0.00           H  
ATOM   2036  N   TYR B 130       1.202  -9.685 -21.623  1.00  0.00           N  
ATOM   2037  CA  TYR B 130       1.786 -10.046 -20.320  1.00  0.00           C  
ATOM   2038  C   TYR B 130       1.595 -11.539 -20.107  1.00  0.00           C  
ATOM   2039  O   TYR B 130       0.762 -12.162 -20.773  1.00  0.00           O  
ATOM   2040  CB  TYR B 130       1.128  -9.250 -19.182  1.00  0.00           C  
ATOM   2041  CG  TYR B 130      -0.334  -9.589 -18.958  1.00  0.00           C  
ATOM   2042  CD1 TYR B 130      -0.698 -10.537 -18.007  1.00  0.00           C  
ATOM   2043  CD2 TYR B 130      -1.305  -8.971 -19.714  1.00  0.00           C  
ATOM   2044  CE1 TYR B 130      -2.026 -10.847 -17.828  1.00  0.00           C  
ATOM   2045  CE2 TYR B 130      -2.623  -9.289 -19.524  1.00  0.00           C  
ATOM   2046  CZ  TYR B 130      -2.991 -10.220 -18.589  1.00  0.00           C  
ATOM   2047  OH  TYR B 130      -4.328 -10.539 -18.405  1.00  0.00           O  
ATOM   2048  H   TYR B 130       0.435 -10.231 -22.031  1.00  0.00           H  
ATOM   2049  HA  TYR B 130       2.857  -9.855 -20.335  1.00  0.00           H  
ATOM   2050 1HB  TYR B 130       1.666  -9.437 -18.252  1.00  0.00           H  
ATOM   2051 2HB  TYR B 130       1.203  -8.181 -19.389  1.00  0.00           H  
ATOM   2052  HD1 TYR B 130       0.066 -11.038 -17.407  1.00  0.00           H  
ATOM   2053  HD2 TYR B 130      -1.025  -8.236 -20.465  1.00  0.00           H  
ATOM   2054  HE1 TYR B 130      -2.314 -11.583 -17.098  1.00  0.00           H  
ATOM   2055  HE2 TYR B 130      -3.373  -8.811 -20.111  1.00  0.00           H  
ATOM   2056  HH  TYR B 130      -4.906  -9.985 -18.990  1.00  0.00           H  
ATOM   2057  N   TYR B 131       2.359 -12.126 -19.205  1.00  0.00           N  
ATOM   2058  CA  TYR B 131       2.226 -13.570 -19.028  1.00  0.00           C  
ATOM   2059  C   TYR B 131       1.663 -14.023 -17.700  1.00  0.00           C  
ATOM   2060  O   TYR B 131       2.010 -13.490 -16.652  1.00  0.00           O  
ATOM   2061  CB  TYR B 131       3.595 -14.230 -19.178  1.00  0.00           C  
ATOM   2062  CG  TYR B 131       4.165 -14.285 -20.562  1.00  0.00           C  
ATOM   2063  CD1 TYR B 131       4.671 -13.155 -21.198  1.00  0.00           C  
ATOM   2064  CD2 TYR B 131       4.237 -15.513 -21.177  1.00  0.00           C  
ATOM   2065  CE1 TYR B 131       5.214 -13.277 -22.454  1.00  0.00           C  
ATOM   2066  CE2 TYR B 131       4.787 -15.632 -22.418  1.00  0.00           C  
ATOM   2067  CZ  TYR B 131       5.274 -14.520 -23.061  1.00  0.00           C  
ATOM   2068  OH  TYR B 131       5.822 -14.645 -24.315  1.00  0.00           O  
ATOM   2069  H   TYR B 131       3.035 -11.591 -18.666  1.00  0.00           H  
ATOM   2070  HA  TYR B 131       1.560 -13.950 -19.799  1.00  0.00           H  
ATOM   2071 1HB  TYR B 131       4.312 -13.715 -18.540  1.00  0.00           H  
ATOM   2072 2HB  TYR B 131       3.525 -15.258 -18.808  1.00  0.00           H  
ATOM   2073  HD1 TYR B 131       4.639 -12.181 -20.717  1.00  0.00           H  
ATOM   2074  HD2 TYR B 131       3.857 -16.394 -20.666  1.00  0.00           H  
ATOM   2075  HE1 TYR B 131       5.604 -12.407 -22.964  1.00  0.00           H  
ATOM   2076  HE2 TYR B 131       4.840 -16.611 -22.895  1.00  0.00           H  
ATOM   2077  HH  TYR B 131       5.766 -15.563 -24.595  1.00  0.00           H  
ATOM   2078  N   VAL B 132       0.858 -15.063 -17.756  1.00  0.00           N  
ATOM   2079  CA  VAL B 132       0.422 -15.729 -16.543  1.00  0.00           C  
ATOM   2080  C   VAL B 132       0.978 -17.155 -16.667  1.00  0.00           C  
ATOM   2081  O   VAL B 132       0.623 -17.933 -17.577  1.00  0.00           O  
ATOM   2082  CB  VAL B 132      -1.084 -15.736 -16.397  1.00  0.00           C  
ATOM   2083  CG1 VAL B 132      -1.447 -16.459 -15.132  1.00  0.00           C  
ATOM   2084  CG2 VAL B 132      -1.586 -14.297 -16.388  1.00  0.00           C  
ATOM   2085  H   VAL B 132       0.613 -15.438 -18.676  1.00  0.00           H  
ATOM   2086  HA  VAL B 132       0.870 -15.243 -15.688  1.00  0.00           H  
ATOM   2087  HB  VAL B 132      -1.526 -16.278 -17.219  1.00  0.00           H  
ATOM   2088 1HG1 VAL B 132      -2.502 -16.469 -15.048  1.00  0.00           H  
ATOM   2089 2HG1 VAL B 132      -1.087 -17.485 -15.158  1.00  0.00           H  
ATOM   2090 3HG1 VAL B 132      -1.016 -15.947 -14.276  1.00  0.00           H  
ATOM   2091 1HG2 VAL B 132      -2.675 -14.290 -16.277  1.00  0.00           H  
ATOM   2092 2HG2 VAL B 132      -1.129 -13.765 -15.555  1.00  0.00           H  
ATOM   2093 3HG2 VAL B 132      -1.312 -13.813 -17.322  1.00  0.00           H  
ATOM   2094  N   GLY B 133       1.888 -17.471 -15.774  1.00  0.00           N  
ATOM   2095  CA  GLY B 133       2.655 -18.691 -15.879  1.00  0.00           C  
ATOM   2096  C   GLY B 133       3.435 -18.625 -17.192  1.00  0.00           C  
ATOM   2097  O   GLY B 133       4.074 -17.619 -17.503  1.00  0.00           O  
ATOM   2098  H   GLY B 133       2.064 -16.810 -15.019  1.00  0.00           H  
ATOM   2099 1HA  GLY B 133       3.338 -18.770 -15.033  1.00  0.00           H  
ATOM   2100 2HA  GLY B 133       1.995 -19.559 -15.869  1.00  0.00           H  
ATOM   2101  N   ARG B 134       3.337 -19.663 -17.997  1.00  0.00           N  
ATOM   2102  CA  ARG B 134       4.061 -19.670 -19.254  1.00  0.00           C  
ATOM   2103  C   ARG B 134       3.236 -19.166 -20.429  1.00  0.00           C  
ATOM   2104  O   ARG B 134       3.723 -19.199 -21.564  1.00  0.00           O  
ATOM   2105  CB  ARG B 134       4.552 -21.074 -19.570  1.00  0.00           C  
ATOM   2106  CG  ARG B 134       5.632 -21.599 -18.633  1.00  0.00           C  
ATOM   2107  CD  ARG B 134       5.957 -23.030 -18.911  1.00  0.00           C  
ATOM   2108  NE  ARG B 134       7.074 -23.514 -18.092  1.00  0.00           N  
ATOM   2109  CZ  ARG B 134       6.994 -23.940 -16.806  1.00  0.00           C  
ATOM   2110  NH1 ARG B 134       5.840 -23.961 -16.168  1.00  0.00           N  
ATOM   2111  NH2 ARG B 134       8.092 -24.344 -16.187  1.00  0.00           N  
ATOM   2112  H   ARG B 134       2.777 -20.460 -17.728  1.00  0.00           H  
ATOM   2113  HA  ARG B 134       4.946 -19.040 -19.148  1.00  0.00           H  
ATOM   2114 1HB  ARG B 134       3.713 -21.766 -19.535  1.00  0.00           H  
ATOM   2115 2HB  ARG B 134       4.955 -21.099 -20.581  1.00  0.00           H  
ATOM   2116 1HG  ARG B 134       6.539 -21.012 -18.768  1.00  0.00           H  
ATOM   2117 2HG  ARG B 134       5.295 -21.505 -17.603  1.00  0.00           H  
ATOM   2118 1HD  ARG B 134       5.086 -23.655 -18.719  1.00  0.00           H  
ATOM   2119 2HD  ARG B 134       6.241 -23.129 -19.959  1.00  0.00           H  
ATOM   2120  HE  ARG B 134       7.988 -23.524 -18.528  1.00  0.00           H  
ATOM   2121 1HH1 ARG B 134       4.998 -23.659 -16.629  1.00  0.00           H  
ATOM   2122 2HH1 ARG B 134       5.796 -24.282 -15.210  1.00  0.00           H  
ATOM   2123 1HH2 ARG B 134       8.980 -24.332 -16.672  1.00  0.00           H  
ATOM   2124 2HH2 ARG B 134       8.048 -24.665 -15.231  1.00  0.00           H  
ATOM   2125  N   LYS B 135       1.972 -18.771 -20.187  1.00  0.00           N  
ATOM   2126  CA  LYS B 135       1.114 -18.431 -21.309  1.00  0.00           C  
ATOM   2127  C   LYS B 135       1.101 -16.927 -21.655  1.00  0.00           C  
ATOM   2128  O   LYS B 135       0.821 -16.098 -20.786  1.00  0.00           O  
ATOM   2129  CB  LYS B 135      -0.316 -18.918 -21.048  1.00  0.00           C  
ATOM   2130  CG  LYS B 135      -1.278 -18.685 -22.220  1.00  0.00           C  
ATOM   2131  CD  LYS B 135      -2.653 -19.282 -21.976  1.00  0.00           C  
ATOM   2132  CE  LYS B 135      -3.577 -19.012 -23.167  1.00  0.00           C  
ATOM   2133  NZ  LYS B 135      -4.929 -19.628 -22.988  1.00  0.00           N  
ATOM   2134  H   LYS B 135       1.607 -18.704 -19.235  1.00  0.00           H  
ATOM   2135  HA  LYS B 135       1.467 -19.005 -22.147  1.00  0.00           H  
ATOM   2136 1HB  LYS B 135      -0.301 -19.984 -20.825  1.00  0.00           H  
ATOM   2137 2HB  LYS B 135      -0.716 -18.404 -20.169  1.00  0.00           H  
ATOM   2138 1HG  LYS B 135      -1.395 -17.612 -22.386  1.00  0.00           H  
ATOM   2139 2HG  LYS B 135      -0.863 -19.125 -23.122  1.00  0.00           H  
ATOM   2140 1HD  LYS B 135      -2.563 -20.361 -21.832  1.00  0.00           H  
ATOM   2141 2HD  LYS B 135      -3.081 -18.848 -21.080  1.00  0.00           H  
ATOM   2142 1HE  LYS B 135      -3.692 -17.933 -23.284  1.00  0.00           H  
ATOM   2143 2HE  LYS B 135      -3.121 -19.418 -24.069  1.00  0.00           H  
ATOM   2144 1HZ  LYS B 135      -5.502 -19.423 -23.796  1.00  0.00           H  
ATOM   2145 2HZ  LYS B 135      -4.834 -20.630 -22.891  1.00  0.00           H  
ATOM   2146 3HZ  LYS B 135      -5.370 -19.253 -22.164  1.00  0.00           H  
ATOM   2147  N   PRO B 136       1.433 -16.514 -22.899  1.00  0.00           N  
ATOM   2148  CA  PRO B 136       1.334 -15.152 -23.327  1.00  0.00           C  
ATOM   2149  C   PRO B 136      -0.126 -14.861 -23.446  1.00  0.00           C  
ATOM   2150  O   PRO B 136      -0.861 -15.645 -24.055  1.00  0.00           O  
ATOM   2151  CB  PRO B 136       2.017 -15.151 -24.697  1.00  0.00           C  
ATOM   2152  CG  PRO B 136       1.865 -16.573 -25.200  1.00  0.00           C  
ATOM   2153  CD  PRO B 136       1.878 -17.453 -23.949  1.00  0.00           C  
ATOM   2154  HA  PRO B 136       1.824 -14.474 -22.611  1.00  0.00           H  
ATOM   2155 1HB  PRO B 136       1.510 -14.422 -25.348  1.00  0.00           H  
ATOM   2156 2HB  PRO B 136       3.045 -14.822 -24.619  1.00  0.00           H  
ATOM   2157 1HG  PRO B 136       0.923 -16.671 -25.768  1.00  0.00           H  
ATOM   2158 2HG  PRO B 136       2.681 -16.818 -25.895  1.00  0.00           H  
ATOM   2159 1HD  PRO B 136       1.139 -18.242 -24.119  1.00  0.00           H  
ATOM   2160 2HD  PRO B 136       2.883 -17.849 -23.730  1.00  0.00           H  
ATOM   2161  N   LYS B 137      -0.524 -13.699 -22.982  1.00  0.00           N  
ATOM   2162  CA  LYS B 137      -1.894 -13.291 -23.043  1.00  0.00           C  
ATOM   2163  C   LYS B 137      -1.962 -11.874 -23.546  1.00  0.00           C  
ATOM   2164  O   LYS B 137      -1.124 -11.038 -23.172  1.00  0.00           O  
ATOM   2165  CB  LYS B 137      -2.601 -13.385 -21.671  1.00  0.00           C  
ATOM   2166  CG  LYS B 137      -2.771 -14.814 -21.103  1.00  0.00           C  
ATOM   2167  CD  LYS B 137      -3.697 -14.845 -19.825  1.00  0.00           C  
ATOM   2168  CE  LYS B 137      -3.908 -16.303 -19.338  1.00  0.00           C  
ATOM   2169  NZ  LYS B 137      -4.975 -16.474 -18.227  1.00  0.00           N  
ATOM   2170  H   LYS B 137       0.124 -13.107 -22.466  1.00  0.00           H  
ATOM   2171  HA  LYS B 137      -2.434 -13.929 -23.746  1.00  0.00           H  
ATOM   2172 1HB  LYS B 137      -2.024 -12.810 -20.936  1.00  0.00           H  
ATOM   2173 2HB  LYS B 137      -3.587 -12.924 -21.739  1.00  0.00           H  
ATOM   2174 1HG  LYS B 137      -3.188 -15.460 -21.877  1.00  0.00           H  
ATOM   2175 2HG  LYS B 137      -1.785 -15.203 -20.833  1.00  0.00           H  
ATOM   2176 1HD  LYS B 137      -3.228 -14.266 -19.027  1.00  0.00           H  
ATOM   2177 2HD  LYS B 137      -4.663 -14.398 -20.054  1.00  0.00           H  
ATOM   2178 1HE  LYS B 137      -4.219 -16.888 -20.197  1.00  0.00           H  
ATOM   2179 2HE  LYS B 137      -2.960 -16.693 -18.979  1.00  0.00           H  
ATOM   2180 1HZ  LYS B 137      -5.043 -17.463 -18.019  1.00  0.00           H  
ATOM   2181 2HZ  LYS B 137      -4.800 -15.992 -17.320  1.00  0.00           H  
ATOM   2182 3HZ  LYS B 137      -5.863 -16.150 -18.567  1.00  0.00           H  
ATOM   2183  N   VAL B 138      -2.915 -11.625 -24.434  1.00  0.00           N  
ATOM   2184  CA  VAL B 138      -3.153 -10.294 -24.980  1.00  0.00           C  
ATOM   2185  C   VAL B 138      -4.523  -9.757 -24.698  1.00  0.00           C  
ATOM   2186  O   VAL B 138      -5.525 -10.443 -24.943  1.00  0.00           O  
ATOM   2187  CB  VAL B 138      -2.884 -10.310 -26.501  1.00  0.00           C  
ATOM   2188  CG1 VAL B 138      -3.135  -8.916 -27.123  1.00  0.00           C  
ATOM   2189  CG2 VAL B 138      -1.451 -10.756 -26.721  1.00  0.00           C  
ATOM   2190  H   VAL B 138      -3.523 -12.379 -24.712  1.00  0.00           H  
ATOM   2191  HA  VAL B 138      -2.443  -9.616 -24.511  1.00  0.00           H  
ATOM   2192  HB  VAL B 138      -3.565 -11.006 -26.986  1.00  0.00           H  
ATOM   2193 1HG1 VAL B 138      -2.936  -8.959 -28.193  1.00  0.00           H  
ATOM   2194 2HG1 VAL B 138      -4.168  -8.608 -26.970  1.00  0.00           H  
ATOM   2195 3HG1 VAL B 138      -2.466  -8.187 -26.658  1.00  0.00           H  
ATOM   2196 1HG2 VAL B 138      -1.230 -10.777 -27.785  1.00  0.00           H  
ATOM   2197 2HG2 VAL B 138      -0.813 -10.058 -26.224  1.00  0.00           H  
ATOM   2198 3HG2 VAL B 138      -1.291 -11.747 -26.307  1.00  0.00           H  
ATOM   2199  N   GLU B 139      -4.554  -8.515 -24.204  1.00  0.00           N  
ATOM   2200  CA  GLU B 139      -5.811  -7.845 -23.917  1.00  0.00           C  
ATOM   2201  C   GLU B 139      -5.678  -6.351 -24.099  1.00  0.00           C  
ATOM   2202  O   GLU B 139      -4.578  -5.793 -24.026  1.00  0.00           O  
ATOM   2203  CB  GLU B 139      -6.359  -8.123 -22.528  1.00  0.00           C  
ATOM   2204  CG  GLU B 139      -5.654  -7.488 -21.392  1.00  0.00           C  
ATOM   2205  CD  GLU B 139      -6.283  -7.946 -20.136  1.00  0.00           C  
ATOM   2206  OE1 GLU B 139      -6.150  -9.116 -19.857  1.00  0.00           O  
ATOM   2207  OE2 GLU B 139      -6.959  -7.179 -19.468  1.00  0.00           O  
ATOM   2208  H   GLU B 139      -3.654  -8.040 -24.058  1.00  0.00           H  
ATOM   2209  HA  GLU B 139      -6.558  -8.197 -24.632  1.00  0.00           H  
ATOM   2210 1HB  GLU B 139      -7.398  -7.798 -22.484  1.00  0.00           H  
ATOM   2211 2HB  GLU B 139      -6.353  -9.200 -22.355  1.00  0.00           H  
ATOM   2212 1HG  GLU B 139      -4.610  -7.736 -21.434  1.00  0.00           H  
ATOM   2213 2HG  GLU B 139      -5.745  -6.400 -21.458  1.00  0.00           H  
ATOM   2214  N   GLN B 140      -6.797  -5.694 -24.352  1.00  0.00           N  
ATOM   2215  CA  GLN B 140      -6.790  -4.244 -24.482  1.00  0.00           C  
ATOM   2216  C   GLN B 140      -6.955  -3.558 -23.128  1.00  0.00           C  
ATOM   2217  O   GLN B 140      -7.930  -3.825 -22.415  1.00  0.00           O  
ATOM   2218  CB  GLN B 140      -7.881  -3.759 -25.429  1.00  0.00           C  
ATOM   2219  CG  GLN B 140      -7.679  -4.167 -26.874  1.00  0.00           C  
ATOM   2220  CD  GLN B 140      -8.748  -3.587 -27.780  1.00  0.00           C  
ATOM   2221  OE1 GLN B 140      -9.580  -2.791 -27.334  1.00  0.00           O  
ATOM   2222  NE2 GLN B 140      -8.735  -3.979 -29.047  1.00  0.00           N  
ATOM   2223  H   GLN B 140      -7.674  -6.201 -24.435  1.00  0.00           H  
ATOM   2224  HA  GLN B 140      -5.850  -3.924 -24.919  1.00  0.00           H  
ATOM   2225 1HB  GLN B 140      -8.847  -4.136 -25.097  1.00  0.00           H  
ATOM   2226 2HB  GLN B 140      -7.926  -2.677 -25.386  1.00  0.00           H  
ATOM   2227 1HG  GLN B 140      -6.709  -3.799 -27.207  1.00  0.00           H  
ATOM   2228 2HG  GLN B 140      -7.713  -5.252 -26.946  1.00  0.00           H  
ATOM   2229 1HE2 GLN B 140      -9.421  -3.628 -29.689  1.00  0.00           H  
ATOM   2230 2HE2 GLN B 140      -8.043  -4.627 -29.367  1.00  0.00           H  
ATOM   2231  N   LEU B 141      -6.098  -2.619 -22.790  1.00  0.00           N  
ATOM   2232  CA  LEU B 141      -6.393  -1.915 -21.577  1.00  0.00           C  
ATOM   2233  C   LEU B 141      -7.285  -0.797 -22.021  1.00  0.00           C  
ATOM   2234  O   LEU B 141      -6.941  -0.084 -22.956  1.00  0.00           O  
ATOM   2235  CB  LEU B 141      -5.147  -1.381 -20.843  1.00  0.00           C  
ATOM   2236  CG  LEU B 141      -4.108  -2.396 -20.237  1.00  0.00           C  
ATOM   2237  CD1 LEU B 141      -2.946  -1.584 -19.604  1.00  0.00           C  
ATOM   2238  CD2 LEU B 141      -4.769  -3.295 -19.180  1.00  0.00           C  
ATOM   2239  H   LEU B 141      -5.271  -2.390 -23.344  1.00  0.00           H  
ATOM   2240  HA  LEU B 141      -6.939  -2.558 -20.886  1.00  0.00           H  
ATOM   2241 1HB  LEU B 141      -4.592  -0.804 -21.567  1.00  0.00           H  
ATOM   2242 2HB  LEU B 141      -5.477  -0.717 -20.044  1.00  0.00           H  
ATOM   2243  HG  LEU B 141      -3.701  -3.014 -21.031  1.00  0.00           H  
ATOM   2244 1HD1 LEU B 141      -2.200  -2.248 -19.185  1.00  0.00           H  
ATOM   2245 2HD1 LEU B 141      -2.487  -0.972 -20.376  1.00  0.00           H  
ATOM   2246 3HD1 LEU B 141      -3.338  -0.947 -18.811  1.00  0.00           H  
ATOM   2247 1HD2 LEU B 141      -4.031  -3.979 -18.769  1.00  0.00           H  
ATOM   2248 2HD2 LEU B 141      -5.177  -2.685 -18.379  1.00  0.00           H  
ATOM   2249 3HD2 LEU B 141      -5.565  -3.875 -19.635  1.00  0.00           H  
ATOM   2250  N   SER B 142      -8.465  -0.669 -21.452  1.00  0.00           N  
ATOM   2251  CA  SER B 142      -9.327   0.395 -21.947  1.00  0.00           C  
ATOM   2252  C   SER B 142      -8.962   1.742 -21.329  1.00  0.00           C  
ATOM   2253  O   SER B 142      -8.383   1.791 -20.245  1.00  0.00           O  
ATOM   2254  CB  SER B 142     -10.782   0.079 -21.657  1.00  0.00           C  
ATOM   2255  OG  SER B 142     -11.218  -1.040 -22.387  1.00  0.00           O  
ATOM   2256  H   SER B 142      -8.747  -1.274 -20.690  1.00  0.00           H  
ATOM   2257  HA  SER B 142      -9.195   0.471 -23.025  1.00  0.00           H  
ATOM   2258 1HB  SER B 142     -10.895  -0.115 -20.589  1.00  0.00           H  
ATOM   2259 2HB  SER B 142     -11.400   0.943 -21.897  1.00  0.00           H  
ATOM   2260  HG  SER B 142     -12.110  -1.224 -22.085  1.00  0.00           H  
ATOM   2261  N   ASN B 143      -9.356   2.839 -21.986  1.00  0.00           N  
ATOM   2262  CA  ASN B 143      -9.189   4.188 -21.419  1.00  0.00           C  
ATOM   2263  C   ASN B 143      -7.771   4.559 -20.938  1.00  0.00           C  
ATOM   2264  O   ASN B 143      -7.612   5.027 -19.810  1.00  0.00           O  
ATOM   2265  CB  ASN B 143     -10.159   4.365 -20.283  1.00  0.00           C  
ATOM   2266  CG  ASN B 143     -11.589   4.285 -20.696  1.00  0.00           C  
ATOM   2267  OD1 ASN B 143     -11.997   4.793 -21.750  1.00  0.00           O  
ATOM   2268  ND2 ASN B 143     -12.376   3.639 -19.871  1.00  0.00           N  
ATOM   2269  H   ASN B 143      -9.809   2.739 -22.884  1.00  0.00           H  
ATOM   2270  HA  ASN B 143      -9.438   4.894 -22.208  1.00  0.00           H  
ATOM   2271 1HB  ASN B 143      -9.968   3.597 -19.585  1.00  0.00           H  
ATOM   2272 2HB  ASN B 143      -9.986   5.287 -19.776  1.00  0.00           H  
ATOM   2273 1HD2 ASN B 143     -13.351   3.539 -20.074  1.00  0.00           H  
ATOM   2274 2HD2 ASN B 143     -11.982   3.238 -19.021  1.00  0.00           H  
ATOM   2275  N   MET B 144      -6.751   4.297 -21.747  1.00  0.00           N  
ATOM   2276  CA  MET B 144      -5.374   4.597 -21.368  1.00  0.00           C  
ATOM   2277  C   MET B 144      -4.772   5.818 -22.063  1.00  0.00           C  
ATOM   2278  O   MET B 144      -3.768   6.373 -21.602  1.00  0.00           O  
ATOM   2279  CB  MET B 144      -4.503   3.381 -21.693  1.00  0.00           C  
ATOM   2280  CG  MET B 144      -4.768   2.129 -20.859  1.00  0.00           C  
ATOM   2281  SD  MET B 144      -4.361   2.249 -19.091  1.00  0.00           S  
ATOM   2282  CE  MET B 144      -2.542   2.139 -19.137  1.00  0.00           C  
ATOM   2283  H   MET B 144      -6.927   3.923 -22.675  1.00  0.00           H  
ATOM   2284  HA  MET B 144      -5.341   4.774 -20.293  1.00  0.00           H  
ATOM   2285 1HB  MET B 144      -4.686   3.106 -22.732  1.00  0.00           H  
ATOM   2286 2HB  MET B 144      -3.457   3.644 -21.616  1.00  0.00           H  
ATOM   2287 1HG  MET B 144      -5.817   1.845 -20.956  1.00  0.00           H  
ATOM   2288 2HG  MET B 144      -4.172   1.346 -21.264  1.00  0.00           H  
ATOM   2289 1HE  MET B 144      -2.137   2.171 -18.134  1.00  0.00           H  
ATOM   2290 2HE  MET B 144      -2.244   1.214 -19.600  1.00  0.00           H  
ATOM   2291 3HE  MET B 144      -2.149   2.951 -19.706  1.00  0.00           H  
ATOM   2292  N   ILE B 145      -5.336   6.187 -23.217  1.00  0.00           N  
ATOM   2293  CA  ILE B 145      -4.745   7.233 -24.036  1.00  0.00           C  
ATOM   2294  C   ILE B 145      -5.639   8.440 -24.291  1.00  0.00           C  
ATOM   2295  O   ILE B 145      -6.774   8.297 -24.728  1.00  0.00           O  
ATOM   2296  CB  ILE B 145      -4.307   6.631 -25.395  1.00  0.00           C  
ATOM   2297  CG1 ILE B 145      -3.270   5.507 -25.151  1.00  0.00           C  
ATOM   2298  CG2 ILE B 145      -3.711   7.747 -26.307  1.00  0.00           C  
ATOM   2299  CD1 ILE B 145      -2.975   4.642 -26.335  1.00  0.00           C  
ATOM   2300  H   ILE B 145      -6.148   5.687 -23.569  1.00  0.00           H  
ATOM   2301  HA  ILE B 145      -3.840   7.589 -23.541  1.00  0.00           H  
ATOM   2302  HB  ILE B 145      -5.157   6.178 -25.877  1.00  0.00           H  
ATOM   2303 1HG1 ILE B 145      -2.346   5.965 -24.835  1.00  0.00           H  
ATOM   2304 2HG1 ILE B 145      -3.626   4.852 -24.374  1.00  0.00           H  
ATOM   2305 1HG2 ILE B 145      -3.407   7.334 -27.257  1.00  0.00           H  
ATOM   2306 2HG2 ILE B 145      -4.455   8.522 -26.499  1.00  0.00           H  
ATOM   2307 3HG2 ILE B 145      -2.841   8.198 -25.815  1.00  0.00           H  
ATOM   2308 1HD1 ILE B 145      -2.249   3.894 -26.058  1.00  0.00           H  
ATOM   2309 2HD1 ILE B 145      -3.889   4.154 -26.659  1.00  0.00           H  
ATOM   2310 3HD1 ILE B 145      -2.578   5.231 -27.149  1.00  0.00           H  
ATOM   2311  N   VAL B 146      -5.124   9.642 -24.070  1.00  0.00           N  
ATOM   2312  CA  VAL B 146      -5.920  10.822 -24.348  1.00  0.00           C  
ATOM   2313  C   VAL B 146      -5.842  11.171 -25.819  1.00  0.00           C  
ATOM   2314  O   VAL B 146      -4.745  11.354 -26.375  1.00  0.00           O  
ATOM   2315  OXT VAL B 146      -6.847  11.277 -26.466  1.00  0.00           O  
ATOM   2316  CB  VAL B 146      -5.415  12.013 -23.536  1.00  0.00           C  
ATOM   2317  CG1 VAL B 146      -6.182  13.277 -23.884  1.00  0.00           C  
ATOM   2318  CG2 VAL B 146      -5.495  11.677 -22.113  1.00  0.00           C  
ATOM   2319  H   VAL B 146      -4.174   9.744 -23.711  1.00  0.00           H  
ATOM   2320  HA  VAL B 146      -6.950  10.638 -24.115  1.00  0.00           H  
ATOM   2321  HB  VAL B 146      -4.398  12.193 -23.791  1.00  0.00           H  
ATOM   2322 1HG1 VAL B 146      -5.768  14.080 -23.316  1.00  0.00           H  
ATOM   2323 2HG1 VAL B 146      -6.077  13.498 -24.938  1.00  0.00           H  
ATOM   2324 3HG1 VAL B 146      -7.239  13.158 -23.645  1.00  0.00           H  
ATOM   2325 1HG2 VAL B 146      -5.101  12.497 -21.528  1.00  0.00           H  
ATOM   2326 2HG2 VAL B 146      -6.521  11.486 -21.828  1.00  0.00           H  
ATOM   2327 3HG2 VAL B 146      -4.901  10.789 -21.946  1.00  0.00           H  
TER                                                                             
REMARK PDBinfo-LABEL:    1 BOINC ems_ferrM_6339_000000020_0001_84_crosslinked__native

score 28754.7
silent_score 28754.7
time -834.765
                               
