# Supplementary material for: Design of protein-binding proteins from the target structure alone
Source: Nature. 2022 Mar 24;605(7910):551–60. doi: 10.1038/s41586-022-04654-9 (PMC9117152; doi:10.1038/s41586-022-04654-9)
Supplement: Supplementary file 3 — Supplementary Code Design scripts and main pdb files. This compressed file is the main supplement and contains the following files: => cao_2021_protocol/ => design_models_final_combo_optimized/ => design_models_sequence/ => design_models_ssm_natives/ => ngs_analysis_scripts/ [file 41586_2022_4654_MOESM3_ESM.gz › supplemental_files/design_models_ssm_natives/TGFb_ssm/m_d61877853fc72d3a9b094762e15ccc8a_0001_000000027_0001_25_32_H_._ems_ferrM_4527_0001_0001_0001_114_crosslinked.pdb]

SSBOND     CYS A    2    CYS A   61                                       2.04  
SSBOND     CYS B   63    CYS B   92                                       2.04  
ATOM      1  N   THR A   1      -6.843 -72.593 -49.460  1.00  0.00           N  
ATOM      2  CA  THR A   1      -6.769 -73.099 -48.098  1.00  0.00           C  
ATOM      3  C   THR A   1      -7.997 -72.711 -47.293  1.00  0.00           C  
ATOM      4  O   THR A   1      -8.651 -73.569 -46.703  1.00  0.00           O  
ATOM      5  CB  THR A   1      -5.511 -72.578 -47.389  1.00  0.00           C  
ATOM      6  OG1 THR A   1      -4.361 -73.010 -48.131  1.00  0.00           O  
ATOM      7  CG2 THR A   1      -5.420 -73.113 -45.949  1.00  0.00           C  
ATOM      8 1H   THR A   1      -6.016 -72.870 -49.981  1.00  0.00           H  
ATOM      9 2H   THR A   1      -7.667 -72.945 -49.921  1.00  0.00           H  
ATOM     10 3H   THR A   1      -6.879 -71.580 -49.429  1.00  0.00           H  
ATOM     11  HA  THR A   1      -6.718 -74.186 -48.136  1.00  0.00           H  
ATOM     12  HB  THR A   1      -5.536 -71.497 -47.345  1.00  0.00           H  
ATOM     13  HG1 THR A   1      -4.352 -72.578 -49.029  1.00  0.00           H  
ATOM     14 1HG2 THR A   1      -4.514 -72.732 -45.484  1.00  0.00           H  
ATOM     15 2HG2 THR A   1      -6.283 -72.790 -45.367  1.00  0.00           H  
ATOM     16 3HG2 THR A   1      -5.388 -74.201 -45.969  1.00  0.00           H  
ATOM     17  N   CYS A   2      -8.295 -71.411 -47.255  1.00  0.00           N  
ATOM     18  CA  CYS A   2      -9.430 -70.910 -46.486  1.00  0.00           C  
ATOM     19  C   CYS A   2     -10.516 -70.327 -47.381  1.00  0.00           C  
ATOM     20  O   CYS A   2     -10.226 -69.779 -48.450  1.00  0.00           O  
ATOM     21  CB  CYS A   2      -8.986 -69.828 -45.513  1.00  0.00           C  
ATOM     22  SG  CYS A   2      -7.855 -70.397 -44.234  1.00  0.00           S  
ATOM     23  H   CYS A   2      -7.743 -70.751 -47.784  1.00  0.00           H  
ATOM     24  HA  CYS A   2      -9.861 -71.733 -45.921  1.00  0.00           H  
ATOM     25 1HB  CYS A   2      -8.494 -69.028 -46.066  1.00  0.00           H  
ATOM     26 2HB  CYS A   2      -9.861 -69.403 -45.031  1.00  0.00           H  
ATOM     27  N   THR A   3     -11.755 -70.437 -46.912  1.00  0.00           N  
ATOM     28  CA  THR A   3     -12.892 -69.828 -47.590  1.00  0.00           C  
ATOM     29  C   THR A   3     -13.689 -68.936 -46.643  1.00  0.00           C  
ATOM     30  O   THR A   3     -14.031 -69.329 -45.524  1.00  0.00           O  
ATOM     31  CB  THR A   3     -13.851 -70.888 -48.191  1.00  0.00           C  
ATOM     32  OG1 THR A   3     -13.140 -71.696 -49.127  1.00  0.00           O  
ATOM     33  CG2 THR A   3     -15.016 -70.186 -48.945  1.00  0.00           C  
ATOM     34  H   THR A   3     -11.895 -70.955 -46.040  1.00  0.00           H  
ATOM     35  HA  THR A   3     -12.516 -69.222 -48.400  1.00  0.00           H  
ATOM     36  HB  THR A   3     -14.254 -71.519 -47.401  1.00  0.00           H  
ATOM     37  HG1 THR A   3     -12.519 -72.248 -48.652  1.00  0.00           H  
ATOM     38 1HG2 THR A   3     -15.670 -70.939 -49.382  1.00  0.00           H  
ATOM     39 2HG2 THR A   3     -15.605 -69.570 -48.274  1.00  0.00           H  
ATOM     40 3HG2 THR A   3     -14.601 -69.564 -49.738  1.00  0.00           H  
ATOM     41  N   ILE A   4     -14.022 -67.740 -47.106  1.00  0.00           N  
ATOM     42  CA  ILE A   4     -14.878 -66.887 -46.288  1.00  0.00           C  
ATOM     43  C   ILE A   4     -16.277 -66.999 -46.871  1.00  0.00           C  
ATOM     44  O   ILE A   4     -16.466 -66.770 -48.058  1.00  0.00           O  
ATOM     45  CB  ILE A   4     -14.402 -65.420 -46.257  1.00  0.00           C  
ATOM     46  CG1 ILE A   4     -13.035 -65.332 -45.634  1.00  0.00           C  
ATOM     47  CG2 ILE A   4     -15.317 -64.629 -45.432  1.00  0.00           C  
ATOM     48  CD1 ILE A   4     -11.903 -65.304 -46.579  1.00  0.00           C  
ATOM     49  H   ILE A   4     -13.665 -67.461 -48.023  1.00  0.00           H  
ATOM     50  HA  ILE A   4     -14.908 -67.258 -45.268  1.00  0.00           H  
ATOM     51  HB  ILE A   4     -14.366 -65.012 -47.254  1.00  0.00           H  
ATOM     52 1HG1 ILE A   4     -12.977 -64.443 -45.012  1.00  0.00           H  
ATOM     53 2HG1 ILE A   4     -12.924 -66.191 -45.016  1.00  0.00           H  
ATOM     54 1HG2 ILE A   4     -14.964 -63.619 -45.403  1.00  0.00           H  
ATOM     55 2HG2 ILE A   4     -16.313 -64.651 -45.850  1.00  0.00           H  
ATOM     56 3HG2 ILE A   4     -15.332 -65.046 -44.422  1.00  0.00           H  
ATOM     57 1HD1 ILE A   4     -10.998 -65.263 -46.007  1.00  0.00           H  
ATOM     58 2HD1 ILE A   4     -11.894 -66.191 -47.205  1.00  0.00           H  
ATOM     59 3HD1 ILE A   4     -11.972 -64.428 -47.204  1.00  0.00           H  
ATOM     60  N   GLU A   5     -17.235 -67.398 -46.022  1.00  0.00           N  
ATOM     61  CA  GLU A   5     -18.631 -67.674 -46.401  1.00  0.00           C  
ATOM     62  C   GLU A   5     -19.632 -66.618 -45.930  1.00  0.00           C  
ATOM     63  O   GLU A   5     -19.883 -66.474 -44.725  1.00  0.00           O  
ATOM     64  CB  GLU A   5     -19.062 -69.009 -45.792  1.00  0.00           C  
ATOM     65  CG  GLU A   5     -18.339 -70.240 -46.299  1.00  0.00           C  
ATOM     66  CD  GLU A   5     -18.834 -71.496 -45.601  1.00  0.00           C  
ATOM     67  OE1 GLU A   5     -19.627 -72.213 -46.184  1.00  0.00           O  
ATOM     68  OE2 GLU A   5     -18.443 -71.713 -44.471  1.00  0.00           O  
ATOM     69  H   GLU A   5     -16.973 -67.528 -45.043  1.00  0.00           H  
ATOM     70  HA  GLU A   5     -18.685 -67.732 -47.490  1.00  0.00           H  
ATOM     71 1HB  GLU A   5     -18.902 -68.970 -44.715  1.00  0.00           H  
ATOM     72 2HB  GLU A   5     -20.125 -69.150 -45.953  1.00  0.00           H  
ATOM     73 1HG  GLU A   5     -18.488 -70.330 -47.377  1.00  0.00           H  
ATOM     74 2HG  GLU A   5     -17.266 -70.122 -46.117  1.00  0.00           H  
ATOM     75  N   VAL A   6     -20.206 -65.856 -46.875  1.00  0.00           N  
ATOM     76  CA  VAL A   6     -21.122 -64.794 -46.465  1.00  0.00           C  
ATOM     77  C   VAL A   6     -22.446 -64.813 -47.250  1.00  0.00           C  
ATOM     78  O   VAL A   6     -22.451 -64.900 -48.474  1.00  0.00           O  
ATOM     79  CB  VAL A   6     -20.438 -63.452 -46.656  1.00  0.00           C  
ATOM     80  CG1 VAL A   6     -21.318 -62.355 -46.127  1.00  0.00           C  
ATOM     81  CG2 VAL A   6     -19.159 -63.478 -46.004  1.00  0.00           C  
ATOM     82  H   VAL A   6     -19.974 -65.997 -47.866  1.00  0.00           H  
ATOM     83  HA  VAL A   6     -21.353 -64.918 -45.406  1.00  0.00           H  
ATOM     84  HB  VAL A   6     -20.287 -63.274 -47.709  1.00  0.00           H  
ATOM     85 1HG1 VAL A   6     -20.809 -61.435 -46.286  1.00  0.00           H  
ATOM     86 2HG1 VAL A   6     -22.272 -62.338 -46.627  1.00  0.00           H  
ATOM     87 3HG1 VAL A   6     -21.486 -62.502 -45.054  1.00  0.00           H  
ATOM     88 1HG2 VAL A   6     -18.671 -62.546 -46.106  1.00  0.00           H  
ATOM     89 2HG2 VAL A   6     -19.355 -63.688 -44.982  1.00  0.00           H  
ATOM     90 3HG2 VAL A   6     -18.527 -64.241 -46.422  1.00  0.00           H  
ATOM     91  N   VAL A   7     -23.582 -64.694 -46.566  1.00  0.00           N  
ATOM     92  CA  VAL A   7     -24.862 -64.705 -47.275  1.00  0.00           C  
ATOM     93  C   VAL A   7     -25.593 -63.374 -47.138  1.00  0.00           C  
ATOM     94  O   VAL A   7     -25.716 -62.842 -46.036  1.00  0.00           O  
ATOM     95  CB  VAL A   7     -25.743 -65.863 -46.765  1.00  0.00           C  
ATOM     96  CG1 VAL A   7     -27.106 -65.865 -47.480  1.00  0.00           C  
ATOM     97  CG2 VAL A   7     -25.017 -67.177 -47.011  1.00  0.00           C  
ATOM     98  H   VAL A   7     -23.568 -64.588 -45.559  1.00  0.00           H  
ATOM     99  HA  VAL A   7     -24.677 -64.870 -48.334  1.00  0.00           H  
ATOM    100  HB  VAL A   7     -25.927 -65.735 -45.699  1.00  0.00           H  
ATOM    101 1HG1 VAL A   7     -27.708 -66.690 -47.105  1.00  0.00           H  
ATOM    102 2HG1 VAL A   7     -27.636 -64.933 -47.294  1.00  0.00           H  
ATOM    103 3HG1 VAL A   7     -26.955 -65.988 -48.558  1.00  0.00           H  
ATOM    104 1HG2 VAL A   7     -25.624 -68.003 -46.649  1.00  0.00           H  
ATOM    105 2HG2 VAL A   7     -24.853 -67.286 -48.070  1.00  0.00           H  
ATOM    106 3HG2 VAL A   7     -24.060 -67.181 -46.491  1.00  0.00           H  
ATOM    107  N   GLY A   8     -26.079 -62.834 -48.267  1.00  0.00           N  
ATOM    108  CA  GLY A   8     -26.798 -61.556 -48.216  1.00  0.00           C  
ATOM    109  C   GLY A   8     -25.873 -60.344 -48.303  1.00  0.00           C  
ATOM    110  O   GLY A   8     -26.198 -59.248 -47.845  1.00  0.00           O  
ATOM    111  H   GLY A   8     -25.947 -63.329 -49.159  1.00  0.00           H  
ATOM    112 1HA  GLY A   8     -27.515 -61.520 -49.035  1.00  0.00           H  
ATOM    113 2HA  GLY A   8     -27.373 -61.506 -47.293  1.00  0.00           H  
ATOM    114  N   VAL A   9     -24.710 -60.551 -48.886  1.00  0.00           N  
ATOM    115  CA  VAL A   9     -23.711 -59.518 -49.037  1.00  0.00           C  
ATOM    116  C   VAL A   9     -23.574 -59.036 -50.460  1.00  0.00           C  
ATOM    117  O   VAL A   9     -23.526 -59.817 -51.400  1.00  0.00           O  
ATOM    118  CB  VAL A   9     -22.355 -60.031 -48.536  1.00  0.00           C  
ATOM    119  CG1 VAL A   9     -21.950 -61.265 -49.243  1.00  0.00           C  
ATOM    120  CG2 VAL A   9     -21.302 -59.039 -48.778  1.00  0.00           C  
ATOM    121  H   VAL A   9     -24.524 -61.474 -49.245  1.00  0.00           H  
ATOM    122  HA  VAL A   9     -24.003 -58.668 -48.418  1.00  0.00           H  
ATOM    123  HB  VAL A   9     -22.438 -60.225 -47.489  1.00  0.00           H  
ATOM    124 1HG1 VAL A   9     -21.000 -61.575 -48.871  1.00  0.00           H  
ATOM    125 2HG1 VAL A   9     -22.675 -62.057 -49.092  1.00  0.00           H  
ATOM    126 3HG1 VAL A   9     -21.853 -61.060 -50.285  1.00  0.00           H  
ATOM    127 1HG2 VAL A   9     -20.382 -59.420 -48.400  1.00  0.00           H  
ATOM    128 2HG2 VAL A   9     -21.187 -58.839 -49.834  1.00  0.00           H  
ATOM    129 3HG2 VAL A   9     -21.550 -58.169 -48.291  1.00  0.00           H  
ATOM    130  N   ASP A  10     -23.476 -57.730 -50.611  1.00  0.00           N  
ATOM    131  CA  ASP A  10     -23.267 -57.125 -51.910  1.00  0.00           C  
ATOM    132  C   ASP A  10     -22.038 -57.755 -52.581  1.00  0.00           C  
ATOM    133  O   ASP A  10     -20.925 -57.558 -52.079  1.00  0.00           O  
ATOM    134  CB  ASP A  10     -23.000 -55.618 -51.751  1.00  0.00           C  
ATOM    135  CG  ASP A  10     -22.851 -54.877 -53.089  1.00  0.00           C  
ATOM    136  OD1 ASP A  10     -22.837 -55.558 -54.104  1.00  0.00           O  
ATOM    137  OD2 ASP A  10     -22.704 -53.655 -53.089  1.00  0.00           O  
ATOM    138  H   ASP A  10     -23.565 -57.151 -49.787  1.00  0.00           H  
ATOM    139  HA  ASP A  10     -24.167 -57.255 -52.500  1.00  0.00           H  
ATOM    140 1HB  ASP A  10     -23.824 -55.166 -51.200  1.00  0.00           H  
ATOM    141 2HB  ASP A  10     -22.098 -55.466 -51.159  1.00  0.00           H  
ATOM    142  N   PRO A  11     -22.164 -58.443 -53.742  1.00  0.00           N  
ATOM    143  CA  PRO A  11     -21.078 -59.086 -54.458  1.00  0.00           C  
ATOM    144  C   PRO A  11     -19.923 -58.129 -54.703  1.00  0.00           C  
ATOM    145  O   PRO A  11     -18.771 -58.562 -54.816  1.00  0.00           O  
ATOM    146  CB  PRO A  11     -21.736 -59.466 -55.797  1.00  0.00           C  
ATOM    147  CG  PRO A  11     -23.193 -59.664 -55.463  1.00  0.00           C  
ATOM    148  CD  PRO A  11     -23.495 -58.625 -54.389  1.00  0.00           C  
ATOM    149  HA  PRO A  11     -20.740 -59.952 -53.892  1.00  0.00           H  
ATOM    150 1HB  PRO A  11     -21.573 -58.665 -56.535  1.00  0.00           H  
ATOM    151 2HB  PRO A  11     -21.268 -60.372 -56.206  1.00  0.00           H  
ATOM    152 1HG  PRO A  11     -23.803 -59.511 -56.366  1.00  0.00           H  
ATOM    153 2HG  PRO A  11     -23.378 -60.689 -55.142  1.00  0.00           H  
ATOM    154 1HD  PRO A  11     -23.849 -57.680 -54.835  1.00  0.00           H  
ATOM    155 2HD  PRO A  11     -24.221 -59.066 -53.689  1.00  0.00           H  
ATOM    156  N   GLU A  12     -20.224 -56.828 -54.806  1.00  0.00           N  
ATOM    157  CA  GLU A  12     -19.177 -55.859 -55.040  1.00  0.00           C  
ATOM    158  C   GLU A  12     -18.297 -55.727 -53.798  1.00  0.00           C  
ATOM    159  O   GLU A  12     -17.091 -55.489 -53.896  1.00  0.00           O  
ATOM    160  CB  GLU A  12     -19.790 -54.519 -55.471  1.00  0.00           C  
ATOM    161  CG  GLU A  12     -20.430 -54.561 -56.880  1.00  0.00           C  
ATOM    162  CD  GLU A  12     -20.941 -53.210 -57.416  1.00  0.00           C  
ATOM    163  OE1 GLU A  12     -21.172 -52.285 -56.657  1.00  0.00           O  
ATOM    164  OE2 GLU A  12     -21.082 -53.104 -58.618  1.00  0.00           O  
ATOM    165  H   GLU A  12     -21.195 -56.482 -54.707  1.00  0.00           H  
ATOM    166  HA  GLU A  12     -18.554 -56.222 -55.853  1.00  0.00           H  
ATOM    167 1HB  GLU A  12     -20.583 -54.267 -54.777  1.00  0.00           H  
ATOM    168 2HB  GLU A  12     -19.087 -53.720 -55.432  1.00  0.00           H  
ATOM    169 1HG  GLU A  12     -19.717 -54.968 -57.586  1.00  0.00           H  
ATOM    170 2HG  GLU A  12     -21.271 -55.255 -56.833  1.00  0.00           H  
ATOM    171  N   ALA A  13     -18.888 -55.857 -52.609  1.00  0.00           N  
ATOM    172  CA  ALA A  13     -18.119 -55.731 -51.392  1.00  0.00           C  
ATOM    173  C   ALA A  13     -17.150 -56.886 -51.303  1.00  0.00           C  
ATOM    174  O   ALA A  13     -15.964 -56.715 -51.008  1.00  0.00           O  
ATOM    175  CB  ALA A  13     -19.045 -55.734 -50.174  1.00  0.00           C  
ATOM    176  H   ALA A  13     -19.876 -56.099 -52.549  1.00  0.00           H  
ATOM    177  HA  ALA A  13     -17.551 -54.804 -51.435  1.00  0.00           H  
ATOM    178 1HB  ALA A  13     -18.480 -55.653 -49.261  1.00  0.00           H  
ATOM    179 2HB  ALA A  13     -19.739 -54.898 -50.249  1.00  0.00           H  
ATOM    180 3HB  ALA A  13     -19.606 -56.664 -50.153  1.00  0.00           H  
ATOM    181  N   VAL A  14     -17.642 -58.060 -51.683  1.00  0.00           N  
ATOM    182  CA  VAL A  14     -16.808 -59.237 -51.555  1.00  0.00           C  
ATOM    183  C   VAL A  14     -15.666 -59.202 -52.559  1.00  0.00           C  
ATOM    184  O   VAL A  14     -14.540 -59.553 -52.199  1.00  0.00           O  
ATOM    185  CB  VAL A  14     -17.630 -60.521 -51.667  1.00  0.00           C  
ATOM    186  CG1 VAL A  14     -16.706 -61.727 -51.646  1.00  0.00           C  
ATOM    187  CG2 VAL A  14     -18.585 -60.542 -50.510  1.00  0.00           C  
ATOM    188  H   VAL A  14     -18.628 -58.095 -51.966  1.00  0.00           H  
ATOM    189  HA  VAL A  14     -16.371 -59.231 -50.558  1.00  0.00           H  
ATOM    190  HB  VAL A  14     -18.177 -60.533 -52.613  1.00  0.00           H  
ATOM    191 1HG1 VAL A  14     -17.262 -62.647 -51.716  1.00  0.00           H  
ATOM    192 2HG1 VAL A  14     -16.007 -61.681 -52.458  1.00  0.00           H  
ATOM    193 3HG1 VAL A  14     -16.170 -61.704 -50.717  1.00  0.00           H  
ATOM    194 1HG2 VAL A  14     -19.182 -61.409 -50.519  1.00  0.00           H  
ATOM    195 2HG2 VAL A  14     -18.032 -60.511 -49.586  1.00  0.00           H  
ATOM    196 3HG2 VAL A  14     -19.214 -59.674 -50.582  1.00  0.00           H  
ATOM    197  N   GLU A  15     -15.935 -58.815 -53.812  1.00  0.00           N  
ATOM    198  CA  GLU A  15     -14.855 -58.722 -54.786  1.00  0.00           C  
ATOM    199  C   GLU A  15     -13.790 -57.714 -54.368  1.00  0.00           C  
ATOM    200  O   GLU A  15     -12.591 -57.985 -54.514  1.00  0.00           O  
ATOM    201  CB  GLU A  15     -15.366 -58.350 -56.170  1.00  0.00           C  
ATOM    202  CG  GLU A  15     -14.224 -58.202 -57.220  1.00  0.00           C  
ATOM    203  CD  GLU A  15     -14.697 -57.942 -58.618  1.00  0.00           C  
ATOM    204  OE1 GLU A  15     -15.875 -58.001 -58.850  1.00  0.00           O  
ATOM    205  OE2 GLU A  15     -13.875 -57.644 -59.452  1.00  0.00           O  
ATOM    206  H   GLU A  15     -16.896 -58.584 -54.090  1.00  0.00           H  
ATOM    207  HA  GLU A  15     -14.382 -59.700 -54.855  1.00  0.00           H  
ATOM    208 1HB  GLU A  15     -16.060 -59.112 -56.520  1.00  0.00           H  
ATOM    209 2HB  GLU A  15     -15.921 -57.424 -56.097  1.00  0.00           H  
ATOM    210 1HG  GLU A  15     -13.597 -57.357 -56.930  1.00  0.00           H  
ATOM    211 2HG  GLU A  15     -13.598 -59.090 -57.206  1.00  0.00           H  
ATOM    212  N   ALA A  16     -14.210 -56.556 -53.818  1.00  0.00           N  
ATOM    213  CA  ALA A  16     -13.247 -55.534 -53.420  1.00  0.00           C  
ATOM    214  C   ALA A  16     -12.258 -56.081 -52.419  1.00  0.00           C  
ATOM    215  O   ALA A  16     -11.068 -55.768 -52.475  1.00  0.00           O  
ATOM    216  CB  ALA A  16     -13.958 -54.372 -52.755  1.00  0.00           C  
ATOM    217  H   ALA A  16     -15.212 -56.350 -53.744  1.00  0.00           H  
ATOM    218  HA  ALA A  16     -12.715 -55.195 -54.307  1.00  0.00           H  
ATOM    219 1HB  ALA A  16     -13.220 -53.624 -52.473  1.00  0.00           H  
ATOM    220 2HB  ALA A  16     -14.666 -53.951 -53.431  1.00  0.00           H  
ATOM    221 3HB  ALA A  16     -14.481 -54.723 -51.867  1.00  0.00           H  
ATOM    222  N   ILE A  17     -12.769 -56.915 -51.526  1.00  0.00           N  
ATOM    223  CA  ILE A  17     -12.010 -57.532 -50.468  1.00  0.00           C  
ATOM    224  C   ILE A  17     -11.179 -58.702 -50.956  1.00  0.00           C  
ATOM    225  O   ILE A  17     -10.006 -58.811 -50.618  1.00  0.00           O  
ATOM    226  CB  ILE A  17     -12.957 -57.928 -49.355  1.00  0.00           C  
ATOM    227  CG1 ILE A  17     -13.530 -56.616 -48.793  1.00  0.00           C  
ATOM    228  CG2 ILE A  17     -12.180 -58.728 -48.257  1.00  0.00           C  
ATOM    229  CD1 ILE A  17     -14.680 -56.775 -47.958  1.00  0.00           C  
ATOM    230  H   ILE A  17     -13.785 -57.067 -51.555  1.00  0.00           H  
ATOM    231  HA  ILE A  17     -11.338 -56.794 -50.063  1.00  0.00           H  
ATOM    232  HB  ILE A  17     -13.782 -58.523 -49.754  1.00  0.00           H  
ATOM    233 1HG1 ILE A  17     -12.765 -56.157 -48.205  1.00  0.00           H  
ATOM    234 2HG1 ILE A  17     -13.794 -55.941 -49.601  1.00  0.00           H  
ATOM    235 1HG2 ILE A  17     -12.843 -59.002 -47.449  1.00  0.00           H  
ATOM    236 2HG2 ILE A  17     -11.763 -59.635 -48.675  1.00  0.00           H  
ATOM    237 3HG2 ILE A  17     -11.369 -58.108 -47.868  1.00  0.00           H  
ATOM    238 1HD1 ILE A  17     -14.990 -55.808 -47.573  1.00  0.00           H  
ATOM    239 2HD1 ILE A  17     -15.490 -57.220 -48.529  1.00  0.00           H  
ATOM    240 3HD1 ILE A  17     -14.419 -57.405 -47.170  1.00  0.00           H  
ATOM    241  N   ALA A  18     -11.745 -59.574 -51.788  1.00  0.00           N  
ATOM    242  CA  ALA A  18     -11.010 -60.731 -52.285  1.00  0.00           C  
ATOM    243  C   ALA A  18      -9.736 -60.289 -52.984  1.00  0.00           C  
ATOM    244  O   ALA A  18      -8.658 -60.873 -52.801  1.00  0.00           O  
ATOM    245  CB  ALA A  18     -11.864 -61.503 -53.284  1.00  0.00           C  
ATOM    246  H   ALA A  18     -12.726 -59.457 -52.048  1.00  0.00           H  
ATOM    247  HA  ALA A  18     -10.744 -61.359 -51.440  1.00  0.00           H  
ATOM    248 1HB  ALA A  18     -11.325 -62.370 -53.659  1.00  0.00           H  
ATOM    249 2HB  ALA A  18     -12.769 -61.818 -52.819  1.00  0.00           H  
ATOM    250 3HB  ALA A  18     -12.108 -60.846 -54.118  1.00  0.00           H  
ATOM    251  N   ALA A  19      -9.829 -59.161 -53.688  1.00  0.00           N  
ATOM    252  CA  ALA A  19      -8.708 -58.637 -54.444  1.00  0.00           C  
ATOM    253  C   ALA A  19      -7.483 -58.397 -53.562  1.00  0.00           C  
ATOM    254  O   ALA A  19      -6.349 -58.591 -54.010  1.00  0.00           O  
ATOM    255  CB  ALA A  19      -9.125 -57.332 -55.095  1.00  0.00           C  
ATOM    256  H   ALA A  19     -10.746 -58.710 -53.790  1.00  0.00           H  
ATOM    257  HA  ALA A  19      -8.448 -59.359 -55.211  1.00  0.00           H  
ATOM    258 1HB  ALA A  19      -8.303 -56.940 -55.691  1.00  0.00           H  
ATOM    259 2HB  ALA A  19      -9.991 -57.512 -55.735  1.00  0.00           H  
ATOM    260 3HB  ALA A  19      -9.394 -56.611 -54.322  1.00  0.00           H  
ATOM    261  N   ALA A  20      -7.692 -58.041 -52.301  1.00  0.00           N  
ATOM    262  CA  ALA A  20      -6.639 -57.719 -51.349  1.00  0.00           C  
ATOM    263  C   ALA A  20      -5.674 -58.853 -51.102  1.00  0.00           C  
ATOM    264  O   ALA A  20      -4.517 -58.620 -50.751  1.00  0.00           O  
ATOM    265  CB  ALA A  20      -7.269 -57.360 -50.030  1.00  0.00           C  
ATOM    266  H   ALA A  20      -8.648 -57.993 -51.939  1.00  0.00           H  
ATOM    267  HA  ALA A  20      -6.076 -56.871 -51.738  1.00  0.00           H  
ATOM    268 1HB  ALA A  20      -6.550 -57.108 -49.294  1.00  0.00           H  
ATOM    269 2HB  ALA A  20      -7.887 -56.573 -50.185  1.00  0.00           H  
ATOM    270 3HB  ALA A  20      -7.831 -58.190 -49.682  1.00  0.00           H  
ATOM    271  N   PHE A  21      -6.150 -60.082 -51.213  1.00  0.00           N  
ATOM    272  CA  PHE A  21      -5.323 -61.213 -50.886  1.00  0.00           C  
ATOM    273  C   PHE A  21      -4.948 -61.986 -52.138  1.00  0.00           C  
ATOM    274  O   PHE A  21      -4.380 -63.078 -52.049  1.00  0.00           O  
ATOM    275  CB  PHE A  21      -6.122 -62.087 -49.933  1.00  0.00           C  
ATOM    276  CG  PHE A  21      -6.607 -61.271 -48.769  1.00  0.00           C  
ATOM    277  CD1 PHE A  21      -7.921 -60.825 -48.757  1.00  0.00           C  
ATOM    278  CD2 PHE A  21      -5.777 -60.896 -47.730  1.00  0.00           C  
ATOM    279  CE1 PHE A  21      -8.381 -60.021 -47.744  1.00  0.00           C  
ATOM    280  CE2 PHE A  21      -6.251 -60.088 -46.708  1.00  0.00           C  
ATOM    281  CZ  PHE A  21      -7.552 -59.652 -46.719  1.00  0.00           C  
ATOM    282  H   PHE A  21      -7.101 -60.255 -51.548  1.00  0.00           H  
ATOM    283  HA  PHE A  21      -4.413 -60.863 -50.400  1.00  0.00           H  
ATOM    284 1HB  PHE A  21      -6.981 -62.506 -50.447  1.00  0.00           H  
ATOM    285 2HB  PHE A  21      -5.504 -62.899 -49.568  1.00  0.00           H  
ATOM    286  HD1 PHE A  21      -8.591 -61.095 -49.579  1.00  0.00           H  
ATOM    287  HD2 PHE A  21      -4.737 -61.226 -47.723  1.00  0.00           H  
ATOM    288  HE1 PHE A  21      -9.407 -59.671 -47.765  1.00  0.00           H  
ATOM    289  HE2 PHE A  21      -5.588 -59.787 -45.892  1.00  0.00           H  
ATOM    290  HZ  PHE A  21      -7.918 -59.009 -45.919  1.00  0.00           H  
ATOM    291  N   GLY A  22      -5.343 -61.453 -53.308  1.00  0.00           N  
ATOM    292  CA  GLY A  22      -5.131 -62.143 -54.574  1.00  0.00           C  
ATOM    293  C   GLY A  22      -6.086 -63.332 -54.661  1.00  0.00           C  
ATOM    294  O   GLY A  22      -5.780 -64.343 -55.299  1.00  0.00           O  
ATOM    295  H   GLY A  22      -5.763 -60.519 -53.335  1.00  0.00           H  
ATOM    296 1HA  GLY A  22      -5.315 -61.454 -55.398  1.00  0.00           H  
ATOM    297 2HA  GLY A  22      -4.098 -62.481 -54.644  1.00  0.00           H  
ATOM    298  N   ALA A  23      -7.210 -63.231 -53.951  1.00  0.00           N  
ATOM    299  CA  ALA A  23      -8.194 -64.282 -53.831  1.00  0.00           C  
ATOM    300  C   ALA A  23      -9.203 -64.297 -54.953  1.00  0.00           C  
ATOM    301  O   ALA A  23      -9.426 -63.300 -55.646  1.00  0.00           O  
ATOM    302  CB  ALA A  23      -8.902 -64.141 -52.516  1.00  0.00           C  
ATOM    303  H   ALA A  23      -7.447 -62.352 -53.493  1.00  0.00           H  
ATOM    304  HA  ALA A  23      -7.667 -65.236 -53.843  1.00  0.00           H  
ATOM    305 1HB  ALA A  23      -9.597 -64.959 -52.408  1.00  0.00           H  
ATOM    306 2HB  ALA A  23      -8.173 -64.157 -51.737  1.00  0.00           H  
ATOM    307 3HB  ALA A  23      -9.419 -63.218 -52.490  1.00  0.00           H  
ATOM    308  N   GLU A  24      -9.804 -65.458 -55.140  1.00  0.00           N  
ATOM    309  CA  GLU A  24     -10.868 -65.616 -56.109  1.00  0.00           C  
ATOM    310  C   GLU A  24     -12.213 -65.318 -55.462  1.00  0.00           C  
ATOM    311  O   GLU A  24     -12.468 -65.704 -54.317  1.00  0.00           O  
ATOM    312  CB  GLU A  24     -10.880 -67.027 -56.697  1.00  0.00           C  
ATOM    313  CG  GLU A  24     -11.920 -67.237 -57.784  1.00  0.00           C  
ATOM    314  CD  GLU A  24     -11.983 -68.623 -58.274  1.00  0.00           C  
ATOM    315  OE1 GLU A  24     -11.170 -69.431 -57.914  1.00  0.00           O  
ATOM    316  OE2 GLU A  24     -12.910 -68.919 -58.967  1.00  0.00           O  
ATOM    317  H   GLU A  24      -9.536 -66.241 -54.535  1.00  0.00           H  
ATOM    318  HA  GLU A  24     -10.713 -64.902 -56.918  1.00  0.00           H  
ATOM    319 1HB  GLU A  24      -9.902 -67.250 -57.120  1.00  0.00           H  
ATOM    320 2HB  GLU A  24     -11.068 -67.744 -55.921  1.00  0.00           H  
ATOM    321 1HG  GLU A  24     -12.906 -66.992 -57.405  1.00  0.00           H  
ATOM    322 2HG  GLU A  24     -11.705 -66.568 -58.617  1.00  0.00           H  
ATOM    323  N   VAL A  25     -13.085 -64.629 -56.186  1.00  0.00           N  
ATOM    324  CA  VAL A  25     -14.423 -64.364 -55.671  1.00  0.00           C  
ATOM    325  C   VAL A  25     -15.475 -65.085 -56.499  1.00  0.00           C  
ATOM    326  O   VAL A  25     -15.477 -65.016 -57.729  1.00  0.00           O  
ATOM    327  CB  VAL A  25     -14.713 -62.846 -55.600  1.00  0.00           C  
ATOM    328  CG1 VAL A  25     -14.508 -62.178 -56.949  1.00  0.00           C  
ATOM    329  CG2 VAL A  25     -16.159 -62.625 -55.121  1.00  0.00           C  
ATOM    330  H   VAL A  25     -12.821 -64.327 -57.114  1.00  0.00           H  
ATOM    331  HA  VAL A  25     -14.480 -64.744 -54.654  1.00  0.00           H  
ATOM    332  HB  VAL A  25     -14.031 -62.399 -54.895  1.00  0.00           H  
ATOM    333 1HG1 VAL A  25     -14.710 -61.127 -56.859  1.00  0.00           H  
ATOM    334 2HG1 VAL A  25     -13.482 -62.316 -57.276  1.00  0.00           H  
ATOM    335 3HG1 VAL A  25     -15.183 -62.597 -57.688  1.00  0.00           H  
ATOM    336 1HG2 VAL A  25     -16.356 -61.559 -55.033  1.00  0.00           H  
ATOM    337 2HG2 VAL A  25     -16.870 -63.054 -55.826  1.00  0.00           H  
ATOM    338 3HG2 VAL A  25     -16.288 -63.105 -54.156  1.00  0.00           H  
ATOM    339  N   ARG A  26     -16.375 -65.767 -55.796  1.00  0.00           N  
ATOM    340  CA  ARG A  26     -17.449 -66.527 -56.426  1.00  0.00           C  
ATOM    341  C   ARG A  26     -18.811 -66.171 -55.831  1.00  0.00           C  
ATOM    342  O   ARG A  26     -18.897 -65.765 -54.669  1.00  0.00           O  
ATOM    343  CB  ARG A  26     -17.208 -68.021 -56.228  1.00  0.00           C  
ATOM    344  CG  ARG A  26     -15.901 -68.562 -56.822  1.00  0.00           C  
ATOM    345  CD  ARG A  26     -15.730 -70.024 -56.567  1.00  0.00           C  
ATOM    346  NE  ARG A  26     -14.436 -70.500 -57.041  1.00  0.00           N  
ATOM    347  CZ  ARG A  26     -13.890 -71.711 -56.785  1.00  0.00           C  
ATOM    348  NH1 ARG A  26     -14.540 -72.605 -56.057  1.00  0.00           N  
ATOM    349  NH2 ARG A  26     -12.683 -71.992 -57.265  1.00  0.00           N  
ATOM    350  H   ARG A  26     -16.261 -65.760 -54.777  1.00  0.00           H  
ATOM    351  HA  ARG A  26     -17.461 -66.299 -57.492  1.00  0.00           H  
ATOM    352 1HB  ARG A  26     -17.195 -68.242 -55.159  1.00  0.00           H  
ATOM    353 2HB  ARG A  26     -18.033 -68.583 -56.666  1.00  0.00           H  
ATOM    354 1HG  ARG A  26     -15.878 -68.387 -57.898  1.00  0.00           H  
ATOM    355 2HG  ARG A  26     -15.054 -68.050 -56.360  1.00  0.00           H  
ATOM    356 1HD  ARG A  26     -15.793 -70.206 -55.496  1.00  0.00           H  
ATOM    357 2HD  ARG A  26     -16.511 -70.577 -57.083  1.00  0.00           H  
ATOM    358  HE  ARG A  26     -13.894 -69.864 -57.642  1.00  0.00           H  
ATOM    359 1HH1 ARG A  26     -15.454 -72.391 -55.685  1.00  0.00           H  
ATOM    360 2HH1 ARG A  26     -14.119 -73.503 -55.868  1.00  0.00           H  
ATOM    361 1HH2 ARG A  26     -12.161 -71.264 -57.793  1.00  0.00           H  
ATOM    362 2HH2 ARG A  26     -12.254 -72.882 -57.082  1.00  0.00           H  
ATOM    363  N   GLU A  27     -19.878 -66.329 -56.630  1.00  0.00           N  
ATOM    364  CA  GLU A  27     -21.251 -66.131 -56.148  1.00  0.00           C  
ATOM    365  C   GLU A  27     -22.178 -67.247 -56.598  1.00  0.00           C  
ATOM    366  O   GLU A  27     -22.108 -67.690 -57.750  1.00  0.00           O  
ATOM    367  CB  GLU A  27     -21.836 -64.790 -56.634  1.00  0.00           C  
ATOM    368  CG  GLU A  27     -23.262 -64.413 -56.038  1.00  0.00           C  
ATOM    369  CD  GLU A  27     -24.478 -64.867 -56.890  1.00  0.00           C  
ATOM    370  OE1 GLU A  27     -24.322 -64.916 -58.083  1.00  0.00           O  
ATOM    371  OE2 GLU A  27     -25.549 -65.165 -56.354  1.00  0.00           O  
ATOM    372  H   GLU A  27     -19.741 -66.628 -57.586  1.00  0.00           H  
ATOM    373  HA  GLU A  27     -21.236 -66.128 -55.062  1.00  0.00           H  
ATOM    374 1HB  GLU A  27     -21.146 -63.985 -56.433  1.00  0.00           H  
ATOM    375 2HB  GLU A  27     -21.951 -64.835 -57.715  1.00  0.00           H  
ATOM    376 1HG  GLU A  27     -23.352 -64.861 -55.049  1.00  0.00           H  
ATOM    377 2HG  GLU A  27     -23.301 -63.332 -55.911  1.00  0.00           H  
ATOM    378  N   LYS A  28     -23.048 -67.689 -55.687  1.00  0.00           N  
ATOM    379  CA  LYS A  28     -24.101 -68.626 -56.043  1.00  0.00           C  
ATOM    380  C   LYS A  28     -25.319 -68.483 -55.127  1.00  0.00           C  
ATOM    381  O   LYS A  28     -25.237 -68.673 -53.914  1.00  0.00           O  
ATOM    382  CB  LYS A  28     -23.560 -70.066 -56.021  1.00  0.00           C  
ATOM    383  CG  LYS A  28     -24.572 -71.189 -56.407  1.00  0.00           C  
ATOM    384  CD  LYS A  28     -25.004 -71.066 -57.887  1.00  0.00           C  
ATOM    385  CE  LYS A  28     -25.842 -72.261 -58.408  1.00  0.00           C  
ATOM    386  NZ  LYS A  28     -27.251 -72.334 -57.825  1.00  0.00           N  
ATOM    387  H   LYS A  28     -22.989 -67.310 -54.738  1.00  0.00           H  
ATOM    388  HA  LYS A  28     -24.424 -68.389 -57.055  1.00  0.00           H  
ATOM    389 1HB  LYS A  28     -22.716 -70.139 -56.706  1.00  0.00           H  
ATOM    390 2HB  LYS A  28     -23.185 -70.290 -55.022  1.00  0.00           H  
ATOM    391 1HG  LYS A  28     -24.099 -72.157 -56.260  1.00  0.00           H  
ATOM    392 2HG  LYS A  28     -25.446 -71.137 -55.762  1.00  0.00           H  
ATOM    393 1HD  LYS A  28     -25.626 -70.179 -57.998  1.00  0.00           H  
ATOM    394 2HD  LYS A  28     -24.122 -70.948 -58.514  1.00  0.00           H  
ATOM    395 1HE  LYS A  28     -25.921 -72.155 -59.488  1.00  0.00           H  
ATOM    396 2HE  LYS A  28     -25.323 -73.189 -58.183  1.00  0.00           H  
ATOM    397 1HZ  LYS A  28     -27.744 -73.108 -58.218  1.00  0.00           H  
ATOM    398 2HZ  LYS A  28     -27.245 -72.443 -56.812  1.00  0.00           H  
ATOM    399 3HZ  LYS A  28     -27.794 -71.471 -57.993  1.00  0.00           H  
ATOM    400  N   ASP A  29     -26.465 -68.193 -55.727  1.00  0.00           N  
ATOM    401  CA  ASP A  29     -27.757 -68.073 -55.051  1.00  0.00           C  
ATOM    402  C   ASP A  29     -27.756 -67.107 -53.858  1.00  0.00           C  
ATOM    403  O   ASP A  29     -28.395 -67.380 -52.839  1.00  0.00           O  
ATOM    404  CB  ASP A  29     -28.208 -69.446 -54.557  1.00  0.00           C  
ATOM    405  CG  ASP A  29     -28.300 -70.487 -55.670  1.00  0.00           C  
ATOM    406  OD1 ASP A  29     -28.580 -70.163 -56.821  1.00  0.00           O  
ATOM    407  OD2 ASP A  29     -28.022 -71.640 -55.390  1.00  0.00           O  
ATOM    408  H   ASP A  29     -26.444 -68.036 -56.725  1.00  0.00           H  
ATOM    409  HA  ASP A  29     -28.481 -67.704 -55.779  1.00  0.00           H  
ATOM    410 1HB  ASP A  29     -27.521 -69.805 -53.788  1.00  0.00           H  
ATOM    411 2HB  ASP A  29     -29.190 -69.352 -54.090  1.00  0.00           H  
ATOM    412  N   GLY A  30     -27.057 -65.979 -53.962  1.00  0.00           N  
ATOM    413  CA  GLY A  30     -27.041 -65.009 -52.868  1.00  0.00           C  
ATOM    414  C   GLY A  30     -25.872 -65.190 -51.897  1.00  0.00           C  
ATOM    415  O   GLY A  30     -25.662 -64.342 -51.013  1.00  0.00           O  
ATOM    416  H   GLY A  30     -26.526 -65.769 -54.819  1.00  0.00           H  
ATOM    417 1HA  GLY A  30     -26.998 -64.007 -53.295  1.00  0.00           H  
ATOM    418 2HA  GLY A  30     -27.979 -65.074 -52.320  1.00  0.00           H  
ATOM    419  N   LYS A  31     -25.138 -66.300 -52.032  1.00  0.00           N  
ATOM    420  CA  LYS A  31     -23.989 -66.585 -51.191  1.00  0.00           C  
ATOM    421  C   LYS A  31     -22.707 -66.192 -51.890  1.00  0.00           C  
ATOM    422  O   LYS A  31     -22.473 -66.544 -53.050  1.00  0.00           O  
ATOM    423  CB  LYS A  31     -23.917 -68.066 -50.818  1.00  0.00           C  
ATOM    424  CG  LYS A  31     -22.742 -68.423 -49.881  1.00  0.00           C  
ATOM    425  CD  LYS A  31     -22.759 -69.893 -49.508  1.00  0.00           C  
ATOM    426  CE  LYS A  31     -21.611 -70.238 -48.572  1.00  0.00           C  
ATOM    427  NZ  LYS A  31     -21.566 -71.696 -48.262  1.00  0.00           N  
ATOM    428  H   LYS A  31     -25.383 -66.988 -52.750  1.00  0.00           H  
ATOM    429  HA  LYS A  31     -24.061 -65.998 -50.280  1.00  0.00           H  
ATOM    430 1HB  LYS A  31     -24.847 -68.365 -50.337  1.00  0.00           H  
ATOM    431 2HB  LYS A  31     -23.815 -68.659 -51.727  1.00  0.00           H  
ATOM    432 1HG  LYS A  31     -21.798 -68.226 -50.395  1.00  0.00           H  
ATOM    433 2HG  LYS A  31     -22.768 -67.808 -48.983  1.00  0.00           H  
ATOM    434 1HD  LYS A  31     -23.703 -70.135 -49.020  1.00  0.00           H  
ATOM    435 2HD  LYS A  31     -22.669 -70.495 -50.414  1.00  0.00           H  
ATOM    436 1HE  LYS A  31     -20.665 -69.944 -49.028  1.00  0.00           H  
ATOM    437 2HE  LYS A  31     -21.739 -69.685 -47.644  1.00  0.00           H  
ATOM    438 1HZ  LYS A  31     -20.783 -71.901 -47.610  1.00  0.00           H  
ATOM    439 2HZ  LYS A  31     -22.424 -71.979 -47.828  1.00  0.00           H  
ATOM    440 3HZ  LYS A  31     -21.428 -72.217 -49.117  1.00  0.00           H  
ATOM    441  N   LEU A  32     -21.866 -65.466 -51.186  1.00  0.00           N  
ATOM    442  CA  LEU A  32     -20.584 -65.072 -51.728  1.00  0.00           C  
ATOM    443  C   LEU A  32     -19.452 -65.778 -51.029  1.00  0.00           C  
ATOM    444  O   LEU A  32     -19.499 -66.026 -49.814  1.00  0.00           O  
ATOM    445  CB  LEU A  32     -20.374 -63.578 -51.563  1.00  0.00           C  
ATOM    446  CG  LEU A  32     -20.990 -62.574 -52.595  1.00  0.00           C  
ATOM    447  CD1 LEU A  32     -20.334 -62.795 -53.935  1.00  0.00           C  
ATOM    448  CD2 LEU A  32     -22.510 -62.738 -52.701  1.00  0.00           C  
ATOM    449  H   LEU A  32     -22.119 -65.196 -50.236  1.00  0.00           H  
ATOM    450  HA  LEU A  32     -20.544 -65.355 -52.773  1.00  0.00           H  
ATOM    451 1HB  LEU A  32     -20.743 -63.321 -50.585  1.00  0.00           H  
ATOM    452 2HB  LEU A  32     -19.318 -63.427 -51.564  1.00  0.00           H  
ATOM    453  HG  LEU A  32     -20.777 -61.566 -52.273  1.00  0.00           H  
ATOM    454 1HD1 LEU A  32     -20.729 -62.105 -54.658  1.00  0.00           H  
ATOM    455 2HD1 LEU A  32     -19.257 -62.654 -53.850  1.00  0.00           H  
ATOM    456 3HD1 LEU A  32     -20.527 -63.787 -54.269  1.00  0.00           H  
ATOM    457 1HD2 LEU A  32     -22.897 -62.019 -53.399  1.00  0.00           H  
ATOM    458 2HD2 LEU A  32     -22.758 -63.721 -53.047  1.00  0.00           H  
ATOM    459 3HD2 LEU A  32     -22.977 -62.569 -51.734  1.00  0.00           H  
ATOM    460  N   GLU A  33     -18.396 -66.057 -51.785  1.00  0.00           N  
ATOM    461  CA  GLU A  33     -17.226 -66.674 -51.194  1.00  0.00           C  
ATOM    462  C   GLU A  33     -15.894 -66.073 -51.636  1.00  0.00           C  
ATOM    463  O   GLU A  33     -15.688 -65.761 -52.816  1.00  0.00           O  
ATOM    464  CB  GLU A  33     -17.211 -68.179 -51.509  1.00  0.00           C  
ATOM    465  CG  GLU A  33     -18.349 -69.015 -50.896  1.00  0.00           C  
ATOM    466  CD  GLU A  33     -18.281 -70.489 -51.278  1.00  0.00           C  
ATOM    467  OE1 GLU A  33     -17.465 -70.834 -52.107  1.00  0.00           O  
ATOM    468  OE2 GLU A  33     -19.020 -71.278 -50.721  1.00  0.00           O  
ATOM    469  H   GLU A  33     -18.430 -65.861 -52.789  1.00  0.00           H  
ATOM    470  HA  GLU A  33     -17.307 -66.549 -50.131  1.00  0.00           H  
ATOM    471 1HB  GLU A  33     -17.235 -68.320 -52.590  1.00  0.00           H  
ATOM    472 2HB  GLU A  33     -16.279 -68.591 -51.148  1.00  0.00           H  
ATOM    473 1HG  GLU A  33     -18.302 -68.921 -49.809  1.00  0.00           H  
ATOM    474 2HG  GLU A  33     -19.303 -68.614 -51.225  1.00  0.00           H  
ATOM    475  N   ILE A  34     -14.955 -65.996 -50.686  1.00  0.00           N  
ATOM    476  CA  ILE A  34     -13.575 -65.599 -51.003  1.00  0.00           C  
ATOM    477  C   ILE A  34     -12.651 -66.783 -50.816  1.00  0.00           C  
ATOM    478  O   ILE A  34     -12.572 -67.338 -49.720  1.00  0.00           O  
ATOM    479  CB  ILE A  34     -13.008 -64.442 -50.143  1.00  0.00           C  
ATOM    480  CG1 ILE A  34     -13.831 -63.199 -50.314  1.00  0.00           C  
ATOM    481  CG2 ILE A  34     -11.544 -64.189 -50.501  1.00  0.00           C  
ATOM    482  CD1 ILE A  34     -13.373 -61.995 -49.468  1.00  0.00           C  
ATOM    483  H   ILE A  34     -15.243 -66.244 -49.732  1.00  0.00           H  
ATOM    484  HA  ILE A  34     -13.527 -65.298 -52.050  1.00  0.00           H  
ATOM    485  HB  ILE A  34     -13.074 -64.724 -49.124  1.00  0.00           H  
ATOM    486 1HG1 ILE A  34     -13.848 -62.940 -51.350  1.00  0.00           H  
ATOM    487 2HG1 ILE A  34     -14.845 -63.447 -50.015  1.00  0.00           H  
ATOM    488 1HG2 ILE A  34     -11.113 -63.413 -49.890  1.00  0.00           H  
ATOM    489 2HG2 ILE A  34     -10.958 -65.083 -50.354  1.00  0.00           H  
ATOM    490 3HG2 ILE A  34     -11.511 -63.902 -51.542  1.00  0.00           H  
ATOM    491 1HD1 ILE A  34     -14.040 -61.148 -49.649  1.00  0.00           H  
ATOM    492 2HD1 ILE A  34     -13.393 -62.261 -48.412  1.00  0.00           H  
ATOM    493 3HD1 ILE A  34     -12.383 -61.689 -49.735  1.00  0.00           H  
ATOM    494  N   HIS A  35     -11.924 -67.142 -51.873  1.00  0.00           N  
ATOM    495  CA  HIS A  35     -11.019 -68.293 -51.848  1.00  0.00           C  
ATOM    496  C   HIS A  35      -9.544 -67.896 -51.888  1.00  0.00           C  
ATOM    497  O   HIS A  35      -9.045 -67.349 -52.883  1.00  0.00           O  
ATOM    498  CB  HIS A  35     -11.355 -69.216 -53.019  1.00  0.00           C  
ATOM    499  CG  HIS A  35     -12.697 -69.840 -52.892  1.00  0.00           C  
ATOM    500  ND1 HIS A  35     -12.857 -71.147 -52.504  1.00  0.00           N  
ATOM    501  CD2 HIS A  35     -13.952 -69.337 -53.047  1.00  0.00           C  
ATOM    502  CE1 HIS A  35     -14.141 -71.427 -52.424  1.00  0.00           C  
ATOM    503  NE2 HIS A  35     -14.824 -70.355 -52.741  1.00  0.00           N  
ATOM    504  H   HIS A  35     -12.055 -66.614 -52.743  1.00  0.00           H  
ATOM    505  HA  HIS A  35     -11.177 -68.855 -50.926  1.00  0.00           H  
ATOM    506 1HB  HIS A  35     -11.337 -68.652 -53.935  1.00  0.00           H  
ATOM    507 2HB  HIS A  35     -10.609 -70.003 -53.097  1.00  0.00           H  
ATOM    508  HD2 HIS A  35     -14.219 -68.315 -53.334  1.00  0.00           H  
ATOM    509  HE1 HIS A  35     -14.574 -72.381 -52.127  1.00  0.00           H  
ATOM    510  HE2 HIS A  35     -15.858 -70.315 -52.726  1.00  0.00           H  
ATOM    511  N   LEU A  36      -8.844 -68.153 -50.776  1.00  0.00           N  
ATOM    512  CA  LEU A  36      -7.445 -67.733 -50.625  1.00  0.00           C  
ATOM    513  C   LEU A  36      -6.551 -68.754 -49.904  1.00  0.00           C  
ATOM    514  O   LEU A  36      -7.034 -69.617 -49.161  1.00  0.00           O  
ATOM    515  CB  LEU A  36      -7.382 -66.374 -49.915  1.00  0.00           C  
ATOM    516  CG  LEU A  36      -7.640 -66.282 -48.406  1.00  0.00           C  
ATOM    517  CD1 LEU A  36      -7.168 -64.908 -47.960  1.00  0.00           C  
ATOM    518  CD2 LEU A  36      -9.118 -66.456 -48.092  1.00  0.00           C  
ATOM    519  H   LEU A  36      -9.320 -68.639 -50.005  1.00  0.00           H  
ATOM    520  HA  LEU A  36      -7.033 -67.594 -51.625  1.00  0.00           H  
ATOM    521 1HB  LEU A  36      -6.424 -65.903 -50.131  1.00  0.00           H  
ATOM    522 2HB  LEU A  36      -8.151 -65.784 -50.346  1.00  0.00           H  
ATOM    523  HG  LEU A  36      -7.064 -67.040 -47.872  1.00  0.00           H  
ATOM    524 1HD1 LEU A  36      -7.310 -64.804 -46.933  1.00  0.00           H  
ATOM    525 2HD1 LEU A  36      -6.116 -64.795 -48.178  1.00  0.00           H  
ATOM    526 3HD1 LEU A  36      -7.734 -64.140 -48.478  1.00  0.00           H  
ATOM    527 1HD2 LEU A  36      -9.266 -66.362 -47.048  1.00  0.00           H  
ATOM    528 2HD2 LEU A  36      -9.686 -65.696 -48.601  1.00  0.00           H  
ATOM    529 3HD2 LEU A  36      -9.469 -67.419 -48.392  1.00  0.00           H  
ATOM    530  N   ASP A  37      -5.231 -68.627 -50.103  1.00  0.00           N  
ATOM    531  CA  ASP A  37      -4.234 -69.492 -49.456  1.00  0.00           C  
ATOM    532  C   ASP A  37      -3.455 -68.851 -48.307  1.00  0.00           C  
ATOM    533  O   ASP A  37      -2.359 -69.290 -47.960  1.00  0.00           O  
ATOM    534  CB  ASP A  37      -3.292 -70.092 -50.494  1.00  0.00           C  
ATOM    535  CG  ASP A  37      -4.011 -71.136 -51.334  1.00  0.00           C  
ATOM    536  OD1 ASP A  37      -4.678 -71.999 -50.734  1.00  0.00           O  
ATOM    537  OD2 ASP A  37      -3.926 -71.079 -52.537  1.00  0.00           O  
ATOM    538  H   ASP A  37      -4.904 -67.907 -50.739  1.00  0.00           H  
ATOM    539  HA  ASP A  37      -4.767 -70.326 -49.038  1.00  0.00           H  
ATOM    540 1HB  ASP A  37      -2.907 -69.307 -51.146  1.00  0.00           H  
ATOM    541 2HB  ASP A  37      -2.441 -70.560 -49.998  1.00  0.00           H  
ATOM    542  N   ASP A  38      -4.024 -67.804 -47.727  1.00  0.00           N  
ATOM    543  CA  ASP A  38      -3.428 -67.105 -46.599  1.00  0.00           C  
ATOM    544  C   ASP A  38      -4.403 -67.028 -45.416  1.00  0.00           C  
ATOM    545  O   ASP A  38      -5.235 -66.127 -45.408  1.00  0.00           O  
ATOM    546  CB  ASP A  38      -3.047 -65.683 -47.051  1.00  0.00           C  
ATOM    547  CG  ASP A  38      -2.420 -64.816 -45.978  1.00  0.00           C  
ATOM    548  OD1 ASP A  38      -2.469 -65.199 -44.819  1.00  0.00           O  
ATOM    549  OD2 ASP A  38      -1.967 -63.746 -46.291  1.00  0.00           O  
ATOM    550  H   ASP A  38      -4.913 -67.484 -48.080  1.00  0.00           H  
ATOM    551  HA  ASP A  38      -2.517 -67.618 -46.305  1.00  0.00           H  
ATOM    552 1HB  ASP A  38      -2.341 -65.756 -47.882  1.00  0.00           H  
ATOM    553 2HB  ASP A  38      -3.927 -65.174 -47.427  1.00  0.00           H  
ATOM    554  N   PRO A  39      -4.376 -67.990 -44.451  1.00  0.00           N  
ATOM    555  CA  PRO A  39      -5.225 -68.057 -43.258  1.00  0.00           C  
ATOM    556  C   PRO A  39      -5.190 -66.794 -42.395  1.00  0.00           C  
ATOM    557  O   PRO A  39      -6.174 -66.443 -41.737  1.00  0.00           O  
ATOM    558  CB  PRO A  39      -4.632 -69.252 -42.499  1.00  0.00           C  
ATOM    559  CG  PRO A  39      -4.040 -70.127 -43.574  1.00  0.00           C  
ATOM    560  CD  PRO A  39      -3.475 -69.156 -44.597  1.00  0.00           C  
ATOM    561  HA  PRO A  39      -6.247 -68.264 -43.566  1.00  0.00           H  
ATOM    562 1HB  PRO A  39      -3.893 -68.907 -41.760  1.00  0.00           H  
ATOM    563 2HB  PRO A  39      -5.433 -69.764 -41.938  1.00  0.00           H  
ATOM    564 1HG  PRO A  39      -3.274 -70.792 -43.147  1.00  0.00           H  
ATOM    565 2HG  PRO A  39      -4.821 -70.774 -43.993  1.00  0.00           H  
ATOM    566 1HD  PRO A  39      -2.436 -68.889 -44.349  1.00  0.00           H  
ATOM    567 2HD  PRO A  39      -3.564 -69.610 -45.591  1.00  0.00           H  
ATOM    568  N   HIS A  40      -4.049 -66.101 -42.363  1.00  0.00           N  
ATOM    569  CA  HIS A  40      -3.993 -64.884 -41.572  1.00  0.00           C  
ATOM    570  C   HIS A  40      -4.832 -63.852 -42.301  1.00  0.00           C  
ATOM    571  O   HIS A  40      -5.679 -63.152 -41.722  1.00  0.00           O  
ATOM    572  CB  HIS A  40      -2.569 -64.365 -41.408  1.00  0.00           C  
ATOM    573  CG  HIS A  40      -2.551 -63.201 -40.536  1.00  0.00           C  
ATOM    574  ND1 HIS A  40      -2.620 -63.297 -39.158  1.00  0.00           N  
ATOM    575  CD2 HIS A  40      -2.563 -61.892 -40.825  1.00  0.00           C  
ATOM    576  CE1 HIS A  40      -2.663 -62.086 -38.649  1.00  0.00           C  
ATOM    577  NE2 HIS A  40      -2.635 -61.227 -39.644  1.00  0.00           N  
ATOM    578  H   HIS A  40      -3.210 -66.387 -42.863  1.00  0.00           H  
ATOM    579  HA  HIS A  40      -4.424 -65.046 -40.585  1.00  0.00           H  
ATOM    580 1HB  HIS A  40      -1.936 -65.140 -40.981  1.00  0.00           H  
ATOM    581 2HB  HIS A  40      -2.157 -64.090 -42.383  1.00  0.00           H  
ATOM    582  HD2 HIS A  40      -2.549 -61.447 -41.821  1.00  0.00           H  
ATOM    583  HE1 HIS A  40      -2.734 -61.830 -37.590  1.00  0.00           H  
ATOM    584  HE2 HIS A  40      -2.692 -60.220 -39.547  1.00  0.00           H  
ATOM    585  N   GLY A  41      -4.565 -63.760 -43.600  1.00  0.00           N  
ATOM    586  CA  GLY A  41      -5.256 -62.847 -44.477  1.00  0.00           C  
ATOM    587  C   GLY A  41      -6.737 -63.179 -44.499  1.00  0.00           C  
ATOM    588  O   GLY A  41      -7.571 -62.284 -44.548  1.00  0.00           O  
ATOM    589  H   GLY A  41      -3.829 -64.368 -43.986  1.00  0.00           H  
ATOM    590 1HA  GLY A  41      -5.101 -61.821 -44.142  1.00  0.00           H  
ATOM    591 2HA  GLY A  41      -4.840 -62.933 -45.481  1.00  0.00           H  
ATOM    592  N   ALA A  42      -7.070 -64.466 -44.386  1.00  0.00           N  
ATOM    593  CA  ALA A  42      -8.449 -64.909 -44.402  1.00  0.00           C  
ATOM    594  C   ALA A  42      -9.238 -64.338 -43.233  1.00  0.00           C  
ATOM    595  O   ALA A  42     -10.407 -63.971 -43.407  1.00  0.00           O  
ATOM    596  CB  ALA A  42      -8.484 -66.415 -44.386  1.00  0.00           C  
ATOM    597  H   ALA A  42      -6.326 -65.155 -44.388  1.00  0.00           H  
ATOM    598  HA  ALA A  42      -8.896 -64.553 -45.322  1.00  0.00           H  
ATOM    599 1HB  ALA A  42      -9.490 -66.723 -44.467  1.00  0.00           H  
ATOM    600 2HB  ALA A  42      -7.914 -66.801 -45.227  1.00  0.00           H  
ATOM    601 3HB  ALA A  42      -8.054 -66.780 -43.465  1.00  0.00           H  
ATOM    602  N   GLU A  43      -8.621 -64.220 -42.054  1.00  0.00           N  
ATOM    603  CA  GLU A  43      -9.307 -63.600 -40.927  1.00  0.00           C  
ATOM    604  C   GLU A  43      -9.542 -62.118 -41.189  1.00  0.00           C  
ATOM    605  O   GLU A  43     -10.627 -61.597 -40.889  1.00  0.00           O  
ATOM    606  CB  GLU A  43      -8.557 -63.823 -39.622  1.00  0.00           C  
ATOM    607  CG  GLU A  43      -8.651 -65.247 -39.084  1.00  0.00           C  
ATOM    608  CD  GLU A  43      -7.932 -65.409 -37.811  1.00  0.00           C  
ATOM    609  OE1 GLU A  43      -7.142 -64.559 -37.535  1.00  0.00           O  
ATOM    610  OE2 GLU A  43      -8.172 -66.353 -37.098  1.00  0.00           O  
ATOM    611  H   GLU A  43      -7.667 -64.596 -41.938  1.00  0.00           H  
ATOM    612  HA  GLU A  43     -10.284 -64.065 -40.826  1.00  0.00           H  
ATOM    613 1HB  GLU A  43      -7.496 -63.625 -39.797  1.00  0.00           H  
ATOM    614 2HB  GLU A  43      -8.883 -63.122 -38.870  1.00  0.00           H  
ATOM    615 1HG  GLU A  43      -9.697 -65.480 -38.915  1.00  0.00           H  
ATOM    616 2HG  GLU A  43      -8.253 -65.940 -39.826  1.00  0.00           H  
ATOM    617  N   SER A  44      -8.550 -61.459 -41.808  1.00  0.00           N  
ATOM    618  CA  SER A  44      -8.683 -60.050 -42.157  1.00  0.00           C  
ATOM    619  C   SER A  44      -9.792 -59.892 -43.214  1.00  0.00           C  
ATOM    620  O   SER A  44     -10.602 -58.959 -43.140  1.00  0.00           O  
ATOM    621  CB  SER A  44      -7.357 -59.509 -42.703  1.00  0.00           C  
ATOM    622  OG  SER A  44      -6.338 -59.478 -41.720  1.00  0.00           O  
ATOM    623  H   SER A  44      -7.658 -61.950 -41.966  1.00  0.00           H  
ATOM    624  HA  SER A  44      -8.959 -59.489 -41.264  1.00  0.00           H  
ATOM    625 1HB  SER A  44      -7.035 -60.138 -43.515  1.00  0.00           H  
ATOM    626 2HB  SER A  44      -7.495 -58.529 -43.112  1.00  0.00           H  
ATOM    627  HG  SER A  44      -6.315 -58.562 -41.353  1.00  0.00           H  
ATOM    628  N   ALA A  45      -9.866 -60.834 -44.168  1.00  0.00           N  
ATOM    629  CA  ALA A  45     -10.883 -60.811 -45.214  1.00  0.00           C  
ATOM    630  C   ALA A  45     -12.266 -60.933 -44.622  1.00  0.00           C  
ATOM    631  O   ALA A  45     -13.198 -60.233 -45.031  1.00  0.00           O  
ATOM    632  CB  ALA A  45     -10.694 -61.971 -46.173  1.00  0.00           C  
ATOM    633  H   ALA A  45      -9.147 -61.555 -44.188  1.00  0.00           H  
ATOM    634  HA  ALA A  45     -10.800 -59.862 -45.742  1.00  0.00           H  
ATOM    635 1HB  ALA A  45     -11.451 -61.930 -46.947  1.00  0.00           H  
ATOM    636 2HB  ALA A  45      -9.725 -61.958 -46.616  1.00  0.00           H  
ATOM    637 3HB  ALA A  45     -10.796 -62.879 -45.615  1.00  0.00           H  
ATOM    638  N   ALA A  46     -12.398 -61.810 -43.629  1.00  0.00           N  
ATOM    639  CA  ALA A  46     -13.678 -62.000 -42.999  1.00  0.00           C  
ATOM    640  C   ALA A  46     -14.138 -60.739 -42.272  1.00  0.00           C  
ATOM    641  O   ALA A  46     -15.309 -60.348 -42.374  1.00  0.00           O  
ATOM    642  CB  ALA A  46     -13.601 -63.181 -42.043  1.00  0.00           C  
ATOM    643  H   ALA A  46     -11.603 -62.407 -43.375  1.00  0.00           H  
ATOM    644  HA  ALA A  46     -14.392 -62.202 -43.783  1.00  0.00           H  
ATOM    645 1HB  ALA A  46     -14.567 -63.351 -41.582  1.00  0.00           H  
ATOM    646 2HB  ALA A  46     -13.295 -64.069 -42.593  1.00  0.00           H  
ATOM    647 3HB  ALA A  46     -12.871 -62.973 -41.276  1.00  0.00           H  
ATOM    648  N   ALA A  47     -13.210 -60.057 -41.581  1.00  0.00           N  
ATOM    649  CA  ALA A  47     -13.605 -58.838 -40.896  1.00  0.00           C  
ATOM    650  C   ALA A  47     -14.004 -57.797 -41.884  1.00  0.00           C  
ATOM    651  O   ALA A  47     -14.980 -57.079 -41.688  1.00  0.00           O  
ATOM    652  CB  ALA A  47     -12.474 -58.259 -40.112  1.00  0.00           C  
ATOM    653  H   ALA A  47     -12.259 -60.430 -41.488  1.00  0.00           H  
ATOM    654  HA  ALA A  47     -14.442 -59.068 -40.241  1.00  0.00           H  
ATOM    655 1HB  ALA A  47     -12.799 -57.348 -39.616  1.00  0.00           H  
ATOM    656 2HB  ALA A  47     -12.117 -58.935 -39.395  1.00  0.00           H  
ATOM    657 3HB  ALA A  47     -11.686 -58.040 -40.824  1.00  0.00           H  
ATOM    658  N   ALA A  48     -13.257 -57.723 -42.972  1.00  0.00           N  
ATOM    659  CA  ALA A  48     -13.496 -56.728 -43.968  1.00  0.00           C  
ATOM    660  C   ALA A  48     -14.867 -56.861 -44.576  1.00  0.00           C  
ATOM    661  O   ALA A  48     -15.537 -55.851 -44.800  1.00  0.00           O  
ATOM    662  CB  ALA A  48     -12.454 -56.857 -45.023  1.00  0.00           C  
ATOM    663  H   ALA A  48     -12.448 -58.344 -43.079  1.00  0.00           H  
ATOM    664  HA  ALA A  48     -13.429 -55.745 -43.504  1.00  0.00           H  
ATOM    665 1HB  ALA A  48     -12.640 -56.127 -45.755  1.00  0.00           H  
ATOM    666 2HB  ALA A  48     -11.470 -56.730 -44.577  1.00  0.00           H  
ATOM    667 3HB  ALA A  48     -12.520 -57.832 -45.466  1.00  0.00           H  
ATOM    668  N   ILE A  49     -15.336 -58.090 -44.811  1.00  0.00           N  
ATOM    669  CA  ILE A  49     -16.653 -58.208 -45.410  1.00  0.00           C  
ATOM    670  C   ILE A  49     -17.696 -57.795 -44.409  1.00  0.00           C  
ATOM    671  O   ILE A  49     -18.644 -57.086 -44.752  1.00  0.00           O  
ATOM    672  CB  ILE A  49     -17.011 -59.610 -45.929  1.00  0.00           C  
ATOM    673  CG1 ILE A  49     -16.129 -60.021 -47.079  1.00  0.00           C  
ATOM    674  CG2 ILE A  49     -18.464 -59.535 -46.439  1.00  0.00           C  
ATOM    675  CD1 ILE A  49     -16.279 -61.477 -47.411  1.00  0.00           C  
ATOM    676  H   ILE A  49     -14.732 -58.907 -44.653  1.00  0.00           H  
ATOM    677  HA  ILE A  49     -16.719 -57.521 -46.247  1.00  0.00           H  
ATOM    678  HB  ILE A  49     -16.903 -60.351 -45.145  1.00  0.00           H  
ATOM    679 1HG1 ILE A  49     -16.370 -59.432 -47.956  1.00  0.00           H  
ATOM    680 2HG1 ILE A  49     -15.090 -59.837 -46.813  1.00  0.00           H  
ATOM    681 1HG2 ILE A  49     -18.789 -60.460 -46.836  1.00  0.00           H  
ATOM    682 2HG2 ILE A  49     -19.127 -59.274 -45.650  1.00  0.00           H  
ATOM    683 3HG2 ILE A  49     -18.516 -58.777 -47.220  1.00  0.00           H  
ATOM    684 1HD1 ILE A  49     -15.649 -61.736 -48.202  1.00  0.00           H  
ATOM    685 2HD1 ILE A  49     -16.019 -62.048 -46.543  1.00  0.00           H  
ATOM    686 3HD1 ILE A  49     -17.280 -61.719 -47.706  1.00  0.00           H  
ATOM    687  N   SER A  50     -17.566 -58.249 -43.162  1.00  0.00           N  
ATOM    688  CA  SER A  50     -18.592 -57.921 -42.191  1.00  0.00           C  
ATOM    689  C   SER A  50     -18.705 -56.421 -42.036  1.00  0.00           C  
ATOM    690  O   SER A  50     -19.819 -55.873 -42.045  1.00  0.00           O  
ATOM    691  CB  SER A  50     -18.287 -58.533 -40.842  1.00  0.00           C  
ATOM    692  OG  SER A  50     -19.304 -58.214 -39.929  1.00  0.00           O  
ATOM    693  H   SER A  50     -16.770 -58.842 -42.897  1.00  0.00           H  
ATOM    694  HA  SER A  50     -19.541 -58.309 -42.542  1.00  0.00           H  
ATOM    695 1HB  SER A  50     -18.192 -59.605 -40.925  1.00  0.00           H  
ATOM    696 2HB  SER A  50     -17.331 -58.151 -40.481  1.00  0.00           H  
ATOM    697  HG  SER A  50     -20.107 -58.687 -40.261  1.00  0.00           H  
ATOM    698  N   VAL A  51     -17.544 -55.759 -41.955  1.00  0.00           N  
ATOM    699  CA  VAL A  51     -17.469 -54.329 -41.767  1.00  0.00           C  
ATOM    700  C   VAL A  51     -17.955 -53.553 -42.997  1.00  0.00           C  
ATOM    701  O   VAL A  51     -18.678 -52.566 -42.842  1.00  0.00           O  
ATOM    702  CB  VAL A  51     -16.016 -53.944 -41.388  1.00  0.00           C  
ATOM    703  CG1 VAL A  51     -15.858 -52.440 -41.358  1.00  0.00           C  
ATOM    704  CG2 VAL A  51     -15.671 -54.559 -39.998  1.00  0.00           C  
ATOM    705  H   VAL A  51     -16.674 -56.295 -41.971  1.00  0.00           H  
ATOM    706  HA  VAL A  51     -18.099 -54.075 -40.934  1.00  0.00           H  
ATOM    707  HB  VAL A  51     -15.330 -54.342 -42.140  1.00  0.00           H  
ATOM    708 1HG1 VAL A  51     -14.849 -52.182 -41.094  1.00  0.00           H  
ATOM    709 2HG1 VAL A  51     -16.075 -52.038 -42.317  1.00  0.00           H  
ATOM    710 3HG1 VAL A  51     -16.538 -52.016 -40.632  1.00  0.00           H  
ATOM    711 1HG2 VAL A  51     -14.656 -54.313 -39.723  1.00  0.00           H  
ATOM    712 2HG2 VAL A  51     -16.325 -54.187 -39.260  1.00  0.00           H  
ATOM    713 3HG2 VAL A  51     -15.778 -55.630 -40.023  1.00  0.00           H  
ATOM    714  N   LEU A  52     -17.563 -53.969 -44.201  1.00  0.00           N  
ATOM    715  CA  LEU A  52     -17.980 -53.288 -45.413  1.00  0.00           C  
ATOM    716  C   LEU A  52     -19.453 -53.468 -45.745  1.00  0.00           C  
ATOM    717  O   LEU A  52     -20.108 -52.526 -46.193  1.00  0.00           O  
ATOM    718  CB  LEU A  52     -17.111 -53.745 -46.604  1.00  0.00           C  
ATOM    719  CG  LEU A  52     -17.406 -53.092 -48.003  1.00  0.00           C  
ATOM    720  CD1 LEU A  52     -17.277 -51.618 -47.919  1.00  0.00           C  
ATOM    721  CD2 LEU A  52     -16.384 -53.613 -49.033  1.00  0.00           C  
ATOM    722  H   LEU A  52     -16.934 -54.768 -44.292  1.00  0.00           H  
ATOM    723  HA  LEU A  52     -17.824 -52.242 -45.258  1.00  0.00           H  
ATOM    724 1HB  LEU A  52     -16.072 -53.563 -46.355  1.00  0.00           H  
ATOM    725 2HB  LEU A  52     -17.242 -54.825 -46.712  1.00  0.00           H  
ATOM    726  HG  LEU A  52     -18.419 -53.334 -48.321  1.00  0.00           H  
ATOM    727 1HD1 LEU A  52     -17.475 -51.201 -48.877  1.00  0.00           H  
ATOM    728 2HD1 LEU A  52     -17.989 -51.200 -47.211  1.00  0.00           H  
ATOM    729 3HD1 LEU A  52     -16.282 -51.392 -47.613  1.00  0.00           H  
ATOM    730 1HD2 LEU A  52     -16.575 -53.159 -50.001  1.00  0.00           H  
ATOM    731 2HD2 LEU A  52     -15.406 -53.371 -48.725  1.00  0.00           H  
ATOM    732 3HD2 LEU A  52     -16.452 -54.682 -49.121  1.00  0.00           H  
ATOM    733  N   ALA A  53     -19.979 -54.676 -45.581  1.00  0.00           N  
ATOM    734  CA  ALA A  53     -21.359 -54.909 -45.956  1.00  0.00           C  
ATOM    735  C   ALA A  53     -22.377 -54.995 -44.811  1.00  0.00           C  
ATOM    736  O   ALA A  53     -23.567 -55.111 -45.106  1.00  0.00           O  
ATOM    737  CB  ALA A  53     -21.423 -56.155 -46.775  1.00  0.00           C  
ATOM    738  H   ALA A  53     -19.417 -55.449 -45.219  1.00  0.00           H  
ATOM    739  HA  ALA A  53     -21.667 -54.077 -46.585  1.00  0.00           H  
ATOM    740 1HB  ALA A  53     -22.444 -56.306 -47.125  1.00  0.00           H  
ATOM    741 2HB  ALA A  53     -20.754 -56.044 -47.624  1.00  0.00           H  
ATOM    742 3HB  ALA A  53     -21.111 -56.989 -46.185  1.00  0.00           H  
ATOM    743  N   ASN A  54     -21.972 -54.884 -43.532  1.00  0.00           N  
ATOM    744  CA  ASN A  54     -22.901 -54.986 -42.396  1.00  0.00           C  
ATOM    745  C   ASN A  54     -23.612 -56.346 -42.379  1.00  0.00           C  
ATOM    746  O   ASN A  54     -24.837 -56.447 -42.251  1.00  0.00           O  
ATOM    747  CB  ASN A  54     -23.906 -53.849 -42.448  1.00  0.00           C  
ATOM    748  CG  ASN A  54     -23.218 -52.514 -42.509  1.00  0.00           C  
ATOM    749  OD1 ASN A  54     -22.280 -52.188 -41.759  1.00  0.00           O  
ATOM    750  ND2 ASN A  54     -23.680 -51.698 -43.425  1.00  0.00           N  
ATOM    751  H   ASN A  54     -20.983 -54.807 -43.285  1.00  0.00           H  
ATOM    752  HA  ASN A  54     -22.322 -54.912 -41.473  1.00  0.00           H  
ATOM    753 1HB  ASN A  54     -24.585 -53.949 -43.287  1.00  0.00           H  
ATOM    754 2HB  ASN A  54     -24.513 -53.878 -41.546  1.00  0.00           H  
ATOM    755 1HD2 ASN A  54     -23.274 -50.786 -43.535  1.00  0.00           H  
ATOM    756 2HD2 ASN A  54     -24.431 -51.989 -44.021  1.00  0.00           H  
ATOM    757  N   VAL A  55     -22.797 -57.383 -42.542  1.00  0.00           N  
ATOM    758  CA  VAL A  55     -23.225 -58.790 -42.602  1.00  0.00           C  
ATOM    759  C   VAL A  55     -22.493 -59.726 -41.634  1.00  0.00           C  
ATOM    760  O   VAL A  55     -21.427 -59.396 -41.106  1.00  0.00           O  
ATOM    761  CB  VAL A  55     -23.041 -59.330 -44.036  1.00  0.00           C  
ATOM    762  CG1 VAL A  55     -23.889 -58.552 -45.016  1.00  0.00           C  
ATOM    763  CG2 VAL A  55     -21.594 -59.205 -44.409  1.00  0.00           C  
ATOM    764  H   VAL A  55     -21.815 -57.108 -42.592  1.00  0.00           H  
ATOM    765  HA  VAL A  55     -24.289 -58.822 -42.361  1.00  0.00           H  
ATOM    766  HB  VAL A  55     -23.357 -60.374 -44.086  1.00  0.00           H  
ATOM    767 1HG1 VAL A  55     -23.755 -58.941 -46.010  1.00  0.00           H  
ATOM    768 2HG1 VAL A  55     -24.938 -58.638 -44.739  1.00  0.00           H  
ATOM    769 3HG1 VAL A  55     -23.609 -57.529 -45.001  1.00  0.00           H  
ATOM    770 1HG2 VAL A  55     -21.462 -59.553 -45.404  1.00  0.00           H  
ATOM    771 2HG2 VAL A  55     -21.286 -58.172 -44.351  1.00  0.00           H  
ATOM    772 3HG2 VAL A  55     -20.988 -59.790 -43.739  1.00  0.00           H  
ATOM    773  N   ARG A  56     -23.071 -60.912 -41.417  1.00  0.00           N  
ATOM    774  CA  ARG A  56     -22.438 -61.939 -40.594  1.00  0.00           C  
ATOM    775  C   ARG A  56     -21.526 -62.812 -41.443  1.00  0.00           C  
ATOM    776  O   ARG A  56     -21.954 -63.397 -42.438  1.00  0.00           O  
ATOM    777  CB  ARG A  56     -23.471 -62.816 -39.908  1.00  0.00           C  
ATOM    778  CG  ARG A  56     -22.876 -63.899 -39.009  1.00  0.00           C  
ATOM    779  CD  ARG A  56     -23.914 -64.692 -38.330  1.00  0.00           C  
ATOM    780  NE  ARG A  56     -23.325 -65.728 -37.487  1.00  0.00           N  
ATOM    781  CZ  ARG A  56     -24.018 -66.664 -36.801  1.00  0.00           C  
ATOM    782  NH1 ARG A  56     -25.335 -66.697 -36.858  1.00  0.00           N  
ATOM    783  NH2 ARG A  56     -23.366 -67.553 -36.067  1.00  0.00           N  
ATOM    784  H   ARG A  56     -23.959 -61.109 -41.860  1.00  0.00           H  
ATOM    785  HA  ARG A  56     -21.835 -61.451 -39.829  1.00  0.00           H  
ATOM    786 1HB  ARG A  56     -24.125 -62.198 -39.297  1.00  0.00           H  
ATOM    787 2HB  ARG A  56     -24.088 -63.309 -40.660  1.00  0.00           H  
ATOM    788 1HG  ARG A  56     -22.276 -64.588 -39.607  1.00  0.00           H  
ATOM    789 2HG  ARG A  56     -22.246 -63.436 -38.250  1.00  0.00           H  
ATOM    790 1HD  ARG A  56     -24.518 -64.036 -37.702  1.00  0.00           H  
ATOM    791 2HD  ARG A  56     -24.543 -65.171 -39.079  1.00  0.00           H  
ATOM    792  HE  ARG A  56     -22.315 -65.746 -37.408  1.00  0.00           H  
ATOM    793 1HH1 ARG A  56     -25.837 -66.022 -37.416  1.00  0.00           H  
ATOM    794 2HH1 ARG A  56     -25.847 -67.400 -36.344  1.00  0.00           H  
ATOM    795 1HH2 ARG A  56     -22.355 -67.528 -36.022  1.00  0.00           H  
ATOM    796 2HH2 ARG A  56     -23.873 -68.256 -35.551  1.00  0.00           H  
ATOM    797  N   VAL A  57     -20.274 -62.931 -41.032  1.00  0.00           N  
ATOM    798  CA  VAL A  57     -19.292 -63.651 -41.825  1.00  0.00           C  
ATOM    799  C   VAL A  57     -18.653 -64.852 -41.143  1.00  0.00           C  
ATOM    800  O   VAL A  57     -18.114 -64.733 -40.043  1.00  0.00           O  
ATOM    801  CB  VAL A  57     -18.184 -62.663 -42.203  1.00  0.00           C  
ATOM    802  CG1 VAL A  57     -17.133 -63.337 -42.989  1.00  0.00           C  
ATOM    803  CG2 VAL A  57     -18.780 -61.500 -42.957  1.00  0.00           C  
ATOM    804  H   VAL A  57     -19.989 -62.469 -40.179  1.00  0.00           H  
ATOM    805  HA  VAL A  57     -19.783 -64.007 -42.731  1.00  0.00           H  
ATOM    806  HB  VAL A  57     -17.709 -62.281 -41.300  1.00  0.00           H  
ATOM    807 1HG1 VAL A  57     -16.411 -62.605 -43.223  1.00  0.00           H  
ATOM    808 2HG1 VAL A  57     -16.671 -64.139 -42.420  1.00  0.00           H  
ATOM    809 3HG1 VAL A  57     -17.526 -63.738 -43.879  1.00  0.00           H  
ATOM    810 1HG2 VAL A  57     -17.992 -60.828 -43.194  1.00  0.00           H  
ATOM    811 2HG2 VAL A  57     -19.254 -61.814 -43.848  1.00  0.00           H  
ATOM    812 3HG2 VAL A  57     -19.511 -60.997 -42.340  1.00  0.00           H  
ATOM    813  N   ARG A  58     -18.672 -66.009 -41.815  1.00  0.00           N  
ATOM    814  CA  ARG A  58     -18.031 -67.193 -41.260  1.00  0.00           C  
ATOM    815  C   ARG A  58     -16.721 -67.541 -41.980  1.00  0.00           C  
ATOM    816  O   ARG A  58     -16.650 -67.559 -43.210  1.00  0.00           O  
ATOM    817  CB  ARG A  58     -18.959 -68.400 -41.314  1.00  0.00           C  
ATOM    818  CG  ARG A  58     -18.340 -69.674 -40.727  1.00  0.00           C  
ATOM    819  CD  ARG A  58     -19.273 -70.825 -40.662  1.00  0.00           C  
ATOM    820  NE  ARG A  58     -18.620 -71.941 -39.983  1.00  0.00           N  
ATOM    821  CZ  ARG A  58     -17.919 -72.950 -40.565  1.00  0.00           C  
ATOM    822  NH1 ARG A  58     -17.774 -73.082 -41.864  1.00  0.00           N  
ATOM    823  NH2 ARG A  58     -17.330 -73.856 -39.809  1.00  0.00           N  
ATOM    824  H   ARG A  58     -19.147 -66.067 -42.726  1.00  0.00           H  
ATOM    825  HA  ARG A  58     -17.799 -66.998 -40.213  1.00  0.00           H  
ATOM    826 1HB  ARG A  58     -19.873 -68.183 -40.767  1.00  0.00           H  
ATOM    827 2HB  ARG A  58     -19.232 -68.603 -42.349  1.00  0.00           H  
ATOM    828 1HG  ARG A  58     -17.505 -69.993 -41.358  1.00  0.00           H  
ATOM    829 2HG  ARG A  58     -17.973 -69.475 -39.722  1.00  0.00           H  
ATOM    830 1HD  ARG A  58     -20.163 -70.550 -40.097  1.00  0.00           H  
ATOM    831 2HD  ARG A  58     -19.556 -71.134 -41.670  1.00  0.00           H  
ATOM    832  HE  ARG A  58     -18.659 -71.939 -38.972  1.00  0.00           H  
ATOM    833 1HH1 ARG A  58     -18.182 -72.436 -42.555  1.00  0.00           H  
ATOM    834 2HH1 ARG A  58     -17.211 -73.876 -42.191  1.00  0.00           H  
ATOM    835 1HH2 ARG A  58     -17.394 -73.813 -38.803  1.00  0.00           H  
ATOM    836 2HH2 ARG A  58     -16.769 -74.579 -40.280  1.00  0.00           H  
ATOM    837  N   LEU A  59     -15.673 -67.815 -41.208  1.00  0.00           N  
ATOM    838  CA  LEU A  59     -14.400 -68.234 -41.797  1.00  0.00           C  
ATOM    839  C   LEU A  59     -14.122 -69.725 -41.647  1.00  0.00           C  
ATOM    840  O   LEU A  59     -14.067 -70.244 -40.530  1.00  0.00           O  
ATOM    841  CB  LEU A  59     -13.219 -67.475 -41.183  1.00  0.00           C  
ATOM    842  CG  LEU A  59     -11.809 -67.980 -41.641  1.00  0.00           C  
ATOM    843  CD1 LEU A  59     -11.612 -67.772 -43.103  1.00  0.00           C  
ATOM    844  CD2 LEU A  59     -10.759 -67.237 -40.911  1.00  0.00           C  
ATOM    845  H   LEU A  59     -15.772 -67.750 -40.203  1.00  0.00           H  
ATOM    846  HA  LEU A  59     -14.438 -68.008 -42.860  1.00  0.00           H  
ATOM    847 1HB  LEU A  59     -13.304 -66.425 -41.453  1.00  0.00           H  
ATOM    848 2HB  LEU A  59     -13.271 -67.564 -40.098  1.00  0.00           H  
ATOM    849  HG  LEU A  59     -11.711 -69.046 -41.428  1.00  0.00           H  
ATOM    850 1HD1 LEU A  59     -10.643 -68.139 -43.341  1.00  0.00           H  
ATOM    851 2HD1 LEU A  59     -12.341 -68.308 -43.694  1.00  0.00           H  
ATOM    852 3HD1 LEU A  59     -11.672 -66.712 -43.309  1.00  0.00           H  
ATOM    853 1HD2 LEU A  59      -9.772 -67.589 -41.223  1.00  0.00           H  
ATOM    854 2HD2 LEU A  59     -10.856 -66.192 -41.138  1.00  0.00           H  
ATOM    855 3HD2 LEU A  59     -10.878 -67.397 -39.840  1.00  0.00           H  
ATOM    856  N   GLN A  60     -13.909 -70.405 -42.774  1.00  0.00           N  
ATOM    857  CA  GLN A  60     -13.602 -71.827 -42.757  1.00  0.00           C  
ATOM    858  C   GLN A  60     -12.206 -72.146 -43.265  1.00  0.00           C  
ATOM    859  O   GLN A  60     -11.899 -71.934 -44.443  1.00  0.00           O  
ATOM    860  CB  GLN A  60     -14.593 -72.614 -43.617  1.00  0.00           C  
ATOM    861  CG  GLN A  60     -14.297 -74.160 -43.733  1.00  0.00           C  
ATOM    862  CD  GLN A  60     -14.478 -74.950 -42.413  1.00  0.00           C  
ATOM    863  OE1 GLN A  60     -15.595 -74.988 -41.845  1.00  0.00           O  
ATOM    864  NE2 GLN A  60     -13.395 -75.586 -41.929  1.00  0.00           N  
ATOM    865  H   GLN A  60     -13.980 -69.927 -43.677  1.00  0.00           H  
ATOM    866  HA  GLN A  60     -13.668 -72.180 -41.729  1.00  0.00           H  
ATOM    867 1HB  GLN A  60     -15.588 -72.472 -43.234  1.00  0.00           H  
ATOM    868 2HB  GLN A  60     -14.587 -72.201 -44.630  1.00  0.00           H  
ATOM    869 1HG  GLN A  60     -14.987 -74.577 -44.463  1.00  0.00           H  
ATOM    870 2HG  GLN A  60     -13.271 -74.315 -44.077  1.00  0.00           H  
ATOM    871 1HE2 GLN A  60     -13.456 -76.117 -41.083  1.00  0.00           H  
ATOM    872 2HE2 GLN A  60     -12.477 -75.550 -42.419  1.00  0.00           H  
ATOM    873  N   CYS A  61     -11.380 -72.678 -42.380  1.00  0.00           N  
ATOM    874  CA  CYS A  61     -10.028 -73.091 -42.724  1.00  0.00           C  
ATOM    875  C   CYS A  61      -9.869 -74.550 -42.319  1.00  0.00           C  
ATOM    876  O   CYS A  61     -10.545 -75.415 -42.884  1.00  0.00           O  
ATOM    877  OXT CYS A  61      -9.420 -74.783 -41.198  1.00  0.00           O  
ATOM    878  CB  CYS A  61      -8.967 -72.224 -42.044  1.00  0.00           C  
ATOM    879  SG  CYS A  61      -8.979 -70.470 -42.533  1.00  0.00           S  
ATOM    880  H   CYS A  61     -11.712 -72.802 -41.431  1.00  0.00           H  
ATOM    881  HA  CYS A  61      -9.889 -73.018 -43.803  1.00  0.00           H  
ATOM    882 1HB  CYS A  61      -9.099 -72.271 -40.964  1.00  0.00           H  
ATOM    883 2HB  CYS A  61      -7.979 -72.628 -42.268  1.00  0.00           H  
TER                                                                             
ATOM    885  N   PRO B  62     -11.582 -63.104 -22.216  1.00  0.00           N  
ATOM    886  CA  PRO B  62     -11.024 -62.493 -23.395  1.00  0.00           C  
ATOM    887  C   PRO B  62     -11.985 -62.400 -24.534  1.00  0.00           C  
ATOM    888  O   PRO B  62     -12.975 -63.132 -24.586  1.00  0.00           O  
ATOM    889  CB  PRO B  62      -9.884 -63.430 -23.761  1.00  0.00           C  
ATOM    890  CG  PRO B  62      -9.526 -64.070 -22.517  1.00  0.00           C  
ATOM    891  CD  PRO B  62     -10.786 -64.215 -21.754  1.00  0.00           C  
ATOM    892  HA  PRO B  62     -10.638 -61.494 -23.137  1.00  0.00           H  
ATOM    893 1HB  PRO B  62     -10.226 -64.155 -24.513  1.00  0.00           H  
ATOM    894 2HB  PRO B  62      -9.055 -62.867 -24.196  1.00  0.00           H  
ATOM    895 1HG  PRO B  62      -9.057 -65.046 -22.720  1.00  0.00           H  
ATOM    896 2HG  PRO B  62      -8.784 -63.458 -21.984  1.00  0.00           H  
ATOM    897 1HD  PRO B  62     -11.240 -65.132 -21.997  1.00  0.00           H  
ATOM    898 2HD  PRO B  62     -10.489 -64.126 -20.713  1.00  0.00           H  
ATOM    899 1H   PRO B  62     -12.512 -63.406 -22.480  1.00  0.00           H  
ATOM    900 2H   PRO B  62     -11.660 -62.385 -21.532  1.00  0.00           H  
ATOM    901  N   CYS B  63     -11.656 -61.493 -25.458  1.00  0.00           N  
ATOM    902  CA  CYS B  63     -12.409 -61.236 -26.677  1.00  0.00           C  
ATOM    903  C   CYS B  63     -11.585 -61.365 -27.981  1.00  0.00           C  
ATOM    904  O   CYS B  63     -11.188 -60.352 -28.576  1.00  0.00           O  
ATOM    905  CB  CYS B  63     -13.030 -59.858 -26.618  1.00  0.00           C  
ATOM    906  SG  CYS B  63     -14.257 -59.698 -25.325  1.00  0.00           S  
ATOM    907  H   CYS B  63     -10.830 -60.934 -25.290  1.00  0.00           H  
ATOM    908  HA  CYS B  63     -13.225 -61.963 -26.720  1.00  0.00           H  
ATOM    909 1HB  CYS B  63     -12.253 -59.112 -26.440  1.00  0.00           H  
ATOM    910 2HB  CYS B  63     -13.494 -59.629 -27.573  1.00  0.00           H  
ATOM    911  N   PRO B  64     -11.254 -62.591 -28.414  1.00  0.00           N  
ATOM    912  CA  PRO B  64     -10.554 -62.981 -29.624  1.00  0.00           C  
ATOM    913  C   PRO B  64     -11.269 -62.551 -30.892  1.00  0.00           C  
ATOM    914  O   PRO B  64     -12.476 -62.280 -30.878  1.00  0.00           O  
ATOM    915  CB  PRO B  64     -10.567 -64.514 -29.571  1.00  0.00           C  
ATOM    916  CG  PRO B  64     -10.721 -64.857 -28.145  1.00  0.00           C  
ATOM    917  CD  PRO B  64     -11.554 -63.775 -27.559  1.00  0.00           C  
ATOM    918  HA  PRO B  64      -9.528 -62.595 -29.596  1.00  0.00           H  
ATOM    919 1HB  PRO B  64     -11.383 -64.899 -30.203  1.00  0.00           H  
ATOM    920 2HB  PRO B  64      -9.630 -64.908 -29.998  1.00  0.00           H  
ATOM    921 1HG  PRO B  64     -11.202 -65.846 -28.046  1.00  0.00           H  
ATOM    922 2HG  PRO B  64      -9.737 -64.936 -27.667  1.00  0.00           H  
ATOM    923 1HD  PRO B  64     -12.602 -64.030 -27.529  1.00  0.00           H  
ATOM    924 2HD  PRO B  64     -11.140 -63.676 -26.607  1.00  0.00           H  
ATOM    925  N   TYR B  65     -10.533 -62.493 -31.999  1.00  0.00           N  
ATOM    926  CA  TYR B  65     -11.204 -62.164 -33.233  1.00  0.00           C  
ATOM    927  C   TYR B  65     -12.350 -63.155 -33.456  1.00  0.00           C  
ATOM    928  O   TYR B  65     -12.174 -64.366 -33.323  1.00  0.00           O  
ATOM    929  CB  TYR B  65     -10.204 -62.110 -34.371  1.00  0.00           C  
ATOM    930  CG  TYR B  65     -10.839 -61.855 -35.638  1.00  0.00           C  
ATOM    931  CD1 TYR B  65     -11.456 -60.634 -35.879  1.00  0.00           C  
ATOM    932  CD2 TYR B  65     -10.810 -62.840 -36.593  1.00  0.00           C  
ATOM    933  CE1 TYR B  65     -12.054 -60.433 -37.076  1.00  0.00           C  
ATOM    934  CE2 TYR B  65     -11.394 -62.628 -37.787  1.00  0.00           C  
ATOM    935  CZ  TYR B  65     -12.013 -61.452 -38.037  1.00  0.00           C  
ATOM    936  OH  TYR B  65     -12.566 -61.280 -39.242  1.00  0.00           O  
ATOM    937  H   TYR B  65      -9.544 -62.689 -31.986  1.00  0.00           H  
ATOM    938  HA  TYR B  65     -11.644 -61.178 -33.133  1.00  0.00           H  
ATOM    939 1HB  TYR B  65      -9.472 -61.318 -34.189  1.00  0.00           H  
ATOM    940 2HB  TYR B  65      -9.663 -63.055 -34.437  1.00  0.00           H  
ATOM    941  HD1 TYR B  65     -11.471 -59.849 -35.121  1.00  0.00           H  
ATOM    942  HD2 TYR B  65     -10.314 -63.791 -36.389  1.00  0.00           H  
ATOM    943  HE1 TYR B  65     -12.546 -59.486 -37.278  1.00  0.00           H  
ATOM    944  HE2 TYR B  65     -11.372 -63.404 -38.550  1.00  0.00           H  
ATOM    945  HH  TYR B  65     -12.122 -61.880 -39.866  1.00  0.00           H  
ATOM    946  N   ILE B  66     -13.518 -62.571 -33.762  1.00  0.00           N  
ATOM    947  CA  ILE B  66     -14.862 -63.133 -33.991  1.00  0.00           C  
ATOM    948  C   ILE B  66     -15.541 -63.811 -32.784  1.00  0.00           C  
ATOM    949  O   ILE B  66     -16.617 -64.410 -32.926  1.00  0.00           O  
ATOM    950  CB  ILE B  66     -14.986 -63.986 -35.293  1.00  0.00           C  
ATOM    951  CG1 ILE B  66     -14.043 -65.222 -35.345  1.00  0.00           C  
ATOM    952  CG2 ILE B  66     -14.750 -63.053 -36.440  1.00  0.00           C  
ATOM    953  CD1 ILE B  66     -14.326 -66.195 -36.486  1.00  0.00           C  
ATOM    954  H   ILE B  66     -13.461 -61.570 -33.842  1.00  0.00           H  
ATOM    955  HA  ILE B  66     -15.507 -62.292 -34.256  1.00  0.00           H  
ATOM    956  HB  ILE B  66     -16.000 -64.376 -35.370  1.00  0.00           H  
ATOM    957 1HG1 ILE B  66     -13.025 -64.894 -35.487  1.00  0.00           H  
ATOM    958 2HG1 ILE B  66     -14.120 -65.759 -34.398  1.00  0.00           H  
ATOM    959 1HG2 ILE B  66     -14.866 -63.558 -37.390  1.00  0.00           H  
ATOM    960 2HG2 ILE B  66     -15.457 -62.229 -36.396  1.00  0.00           H  
ATOM    961 3HG2 ILE B  66     -13.768 -62.680 -36.348  1.00  0.00           H  
ATOM    962 1HD1 ILE B  66     -13.615 -67.021 -36.434  1.00  0.00           H  
ATOM    963 2HD1 ILE B  66     -15.338 -66.582 -36.387  1.00  0.00           H  
ATOM    964 3HD1 ILE B  66     -14.220 -65.701 -37.444  1.00  0.00           H  
ATOM    965  N   TRP B  67     -15.011 -63.636 -31.579  1.00  0.00           N  
ATOM    966  CA  TRP B  67     -15.725 -64.178 -30.426  1.00  0.00           C  
ATOM    967  C   TRP B  67     -16.835 -63.226 -29.945  1.00  0.00           C  
ATOM    968  O   TRP B  67     -16.633 -62.402 -29.055  1.00  0.00           O  
ATOM    969  CB  TRP B  67     -14.722 -64.406 -29.308  1.00  0.00           C  
ATOM    970  CG  TRP B  67     -15.262 -65.091 -28.123  1.00  0.00           C  
ATOM    971  CD1 TRP B  67     -15.622 -64.517 -26.946  1.00  0.00           C  
ATOM    972  CD2 TRP B  67     -15.502 -66.501 -27.973  1.00  0.00           C  
ATOM    973  NE1 TRP B  67     -16.071 -65.472 -26.077  1.00  0.00           N  
ATOM    974  CE2 TRP B  67     -16.009 -66.692 -26.688  1.00  0.00           C  
ATOM    975  CE3 TRP B  67     -15.336 -67.604 -28.816  1.00  0.00           C  
ATOM    976  CZ2 TRP B  67     -16.348 -67.945 -26.214  1.00  0.00           C  
ATOM    977  CZ3 TRP B  67     -15.677 -68.860 -28.343  1.00  0.00           C  
ATOM    978  CH2 TRP B  67     -16.172 -69.026 -27.075  1.00  0.00           C  
ATOM    979  H   TRP B  67     -14.126 -63.142 -31.457  1.00  0.00           H  
ATOM    980  HA  TRP B  67     -16.187 -65.119 -30.725  1.00  0.00           H  
ATOM    981 1HB  TRP B  67     -13.883 -64.982 -29.692  1.00  0.00           H  
ATOM    982 2HB  TRP B  67     -14.328 -63.435 -28.997  1.00  0.00           H  
ATOM    983  HD1 TRP B  67     -15.558 -63.454 -26.730  1.00  0.00           H  
ATOM    984  HE1 TRP B  67     -16.395 -65.294 -25.137  1.00  0.00           H  
ATOM    985  HE3 TRP B  67     -14.942 -67.480 -29.824  1.00  0.00           H  
ATOM    986  HZ2 TRP B  67     -16.741 -68.096 -25.209  1.00  0.00           H  
ATOM    987  HZ3 TRP B  67     -15.544 -69.715 -29.004  1.00  0.00           H  
ATOM    988  HH2 TRP B  67     -16.431 -70.028 -26.733  1.00  0.00           H  
ATOM    989  N   SER B  68     -17.998 -63.328 -30.570  1.00  0.00           N  
ATOM    990  CA  SER B  68     -19.160 -62.474 -30.245  1.00  0.00           C  
ATOM    991  C   SER B  68     -18.859 -60.990 -30.177  1.00  0.00           C  
ATOM    992  O   SER B  68     -19.188 -60.311 -29.194  1.00  0.00           O  
ATOM    993  CB  SER B  68     -19.791 -62.932 -28.940  1.00  0.00           C  
ATOM    994  OG  SER B  68     -20.268 -64.254 -29.039  1.00  0.00           O  
ATOM    995  H   SER B  68     -18.040 -64.011 -31.327  1.00  0.00           H  
ATOM    996  HA  SER B  68     -19.890 -62.609 -31.044  1.00  0.00           H  
ATOM    997 1HB  SER B  68     -19.055 -62.867 -28.135  1.00  0.00           H  
ATOM    998 2HB  SER B  68     -20.613 -62.268 -28.682  1.00  0.00           H  
ATOM    999  HG  SER B  68     -20.627 -64.469 -28.175  1.00  0.00           H  
ATOM   1000  N   LEU B  69     -18.260 -60.490 -31.241  1.00  0.00           N  
ATOM   1001  CA  LEU B  69     -17.888 -59.105 -31.306  1.00  0.00           C  
ATOM   1002  C   LEU B  69     -19.105 -58.359 -31.835  1.00  0.00           C  
ATOM   1003  O   LEU B  69     -19.627 -58.620 -32.934  1.00  0.00           O  
ATOM   1004  CB  LEU B  69     -16.640 -58.955 -32.195  1.00  0.00           C  
ATOM   1005  CG  LEU B  69     -15.373 -59.786 -31.740  1.00  0.00           C  
ATOM   1006  CD1 LEU B  69     -14.288 -59.576 -32.668  1.00  0.00           C  
ATOM   1007  CD2 LEU B  69     -14.906 -59.379 -30.388  1.00  0.00           C  
ATOM   1008  H   LEU B  69     -18.042 -61.108 -32.010  1.00  0.00           H  
ATOM   1009  HA  LEU B  69     -17.656 -58.736 -30.308  1.00  0.00           H  
ATOM   1010 1HB  LEU B  69     -16.898 -59.282 -33.196  1.00  0.00           H  
ATOM   1011 2HB  LEU B  69     -16.361 -57.922 -32.244  1.00  0.00           H  
ATOM   1012  HG  LEU B  69     -15.626 -60.843 -31.734  1.00  0.00           H  
ATOM   1013 1HD1 LEU B  69     -13.447 -60.156 -32.330  1.00  0.00           H  
ATOM   1014 2HD1 LEU B  69     -14.576 -59.868 -33.670  1.00  0.00           H  
ATOM   1015 3HD1 LEU B  69     -14.038 -58.537 -32.624  1.00  0.00           H  
ATOM   1016 1HD2 LEU B  69     -14.029 -59.974 -30.103  1.00  0.00           H  
ATOM   1017 2HD2 LEU B  69     -14.649 -58.319 -30.381  1.00  0.00           H  
ATOM   1018 3HD2 LEU B  69     -15.674 -59.565 -29.722  1.00  0.00           H  
ATOM   1019  N   ASP B  70     -19.576 -57.468 -30.982  1.00  0.00           N  
ATOM   1020  CA  ASP B  70     -20.818 -56.731 -31.147  1.00  0.00           C  
ATOM   1021  C   ASP B  70     -20.865 -55.833 -32.385  1.00  0.00           C  
ATOM   1022  O   ASP B  70     -21.767 -55.971 -33.213  1.00  0.00           O  
ATOM   1023  CB  ASP B  70     -21.058 -55.926 -29.852  1.00  0.00           C  
ATOM   1024  CG  ASP B  70     -22.410 -55.218 -29.738  1.00  0.00           C  
ATOM   1025  OD1 ASP B  70     -23.405 -55.868 -29.919  1.00  0.00           O  
ATOM   1026  OD2 ASP B  70     -22.433 -54.057 -29.388  1.00  0.00           O  
ATOM   1027  H   ASP B  70     -19.045 -57.322 -30.119  1.00  0.00           H  
ATOM   1028  HA  ASP B  70     -21.629 -57.456 -31.224  1.00  0.00           H  
ATOM   1029 1HB  ASP B  70     -20.951 -56.601 -28.998  1.00  0.00           H  
ATOM   1030 2HB  ASP B  70     -20.270 -55.178 -29.752  1.00  0.00           H  
ATOM   1031  N   THR B  71     -19.896 -54.923 -32.514  1.00  0.00           N  
ATOM   1032  CA  THR B  71     -19.911 -53.927 -33.584  1.00  0.00           C  
ATOM   1033  C   THR B  71     -18.799 -54.084 -34.588  1.00  0.00           C  
ATOM   1034  O   THR B  71     -17.801 -54.740 -34.304  1.00  0.00           O  
ATOM   1035  CB  THR B  71     -19.793 -52.523 -32.972  1.00  0.00           C  
ATOM   1036  OG1 THR B  71     -18.511 -52.405 -32.277  1.00  0.00           O  
ATOM   1037  CG2 THR B  71     -20.924 -52.282 -32.000  1.00  0.00           C  
ATOM   1038  H   THR B  71     -19.163 -54.889 -31.812  1.00  0.00           H  
ATOM   1039  HA  THR B  71     -20.858 -54.006 -34.112  1.00  0.00           H  
ATOM   1040  HB  THR B  71     -19.837 -51.783 -33.765  1.00  0.00           H  
ATOM   1041  HG1 THR B  71     -18.396 -51.479 -32.002  1.00  0.00           H  
ATOM   1042 1HG2 THR B  71     -20.836 -51.285 -31.576  1.00  0.00           H  
ATOM   1043 2HG2 THR B  71     -21.877 -52.372 -32.522  1.00  0.00           H  
ATOM   1044 3HG2 THR B  71     -20.887 -53.012 -31.198  1.00  0.00           H  
ATOM   1045  N   GLN B  72     -18.903 -53.405 -35.737  1.00  0.00           N  
ATOM   1046  CA  GLN B  72     -17.809 -53.496 -36.698  1.00  0.00           C  
ATOM   1047  C   GLN B  72     -16.511 -52.995 -36.018  1.00  0.00           C  
ATOM   1048  O   GLN B  72     -15.465 -53.645 -36.131  1.00  0.00           O  
ATOM   1049  CB  GLN B  72     -18.185 -52.585 -37.887  1.00  0.00           C  
ATOM   1050  CG  GLN B  72     -19.443 -53.035 -38.727  1.00  0.00           C  
ATOM   1051  CD  GLN B  72     -20.815 -52.543 -38.136  1.00  0.00           C  
ATOM   1052  OE1 GLN B  72     -20.937 -52.340 -36.919  1.00  0.00           O  
ATOM   1053  NE2 GLN B  72     -21.829 -52.366 -38.970  1.00  0.00           N  
ATOM   1054  H   GLN B  72     -19.728 -52.862 -35.952  1.00  0.00           H  
ATOM   1055  HA  GLN B  72     -17.660 -54.543 -36.956  1.00  0.00           H  
ATOM   1056 1HB  GLN B  72     -18.422 -51.593 -37.496  1.00  0.00           H  
ATOM   1057 2HB  GLN B  72     -17.347 -52.438 -38.531  1.00  0.00           H  
ATOM   1058 1HG  GLN B  72     -19.357 -52.592 -39.722  1.00  0.00           H  
ATOM   1059 2HG  GLN B  72     -19.460 -54.122 -38.798  1.00  0.00           H  
ATOM   1060 1HE2 GLN B  72     -22.715 -52.061 -38.625  1.00  0.00           H  
ATOM   1061 2HE2 GLN B  72     -21.731 -52.518 -39.969  1.00  0.00           H  
ATOM   1062  N   TYR B  73     -16.610 -51.918 -35.207  1.00  0.00           N  
ATOM   1063  CA  TYR B  73     -15.497 -51.423 -34.379  1.00  0.00           C  
ATOM   1064  C   TYR B  73     -14.899 -52.560 -33.538  1.00  0.00           C  
ATOM   1065  O   TYR B  73     -13.678 -52.677 -33.452  1.00  0.00           O  
ATOM   1066  CB  TYR B  73     -15.902 -50.269 -33.448  1.00  0.00           C  
ATOM   1067  CG  TYR B  73     -14.807 -49.872 -32.515  1.00  0.00           C  
ATOM   1068  CD1 TYR B  73     -13.758 -49.084 -32.966  1.00  0.00           C  
ATOM   1069  CD2 TYR B  73     -14.841 -50.298 -31.206  1.00  0.00           C  
ATOM   1070  CE1 TYR B  73     -12.743 -48.739 -32.107  1.00  0.00           C  
ATOM   1071  CE2 TYR B  73     -13.834 -49.951 -30.359  1.00  0.00           C  
ATOM   1072  CZ  TYR B  73     -12.782 -49.174 -30.806  1.00  0.00           C  
ATOM   1073  OH  TYR B  73     -11.768 -48.845 -29.943  1.00  0.00           O  
ATOM   1074  H   TYR B  73     -17.470 -51.374 -35.203  1.00  0.00           H  
ATOM   1075  HA  TYR B  73     -14.722 -51.051 -35.043  1.00  0.00           H  
ATOM   1076 1HB  TYR B  73     -16.145 -49.395 -34.018  1.00  0.00           H  
ATOM   1077 2HB  TYR B  73     -16.769 -50.543 -32.870  1.00  0.00           H  
ATOM   1078  HD1 TYR B  73     -13.734 -48.749 -33.997  1.00  0.00           H  
ATOM   1079  HD2 TYR B  73     -15.664 -50.915 -30.847  1.00  0.00           H  
ATOM   1080  HE1 TYR B  73     -11.915 -48.131 -32.440  1.00  0.00           H  
ATOM   1081  HE2 TYR B  73     -13.857 -50.291 -29.324  1.00  0.00           H  
ATOM   1082  HH  TYR B  73     -11.194 -48.144 -30.340  1.00  0.00           H  
ATOM   1083  N   SER B  74     -15.761 -53.375 -32.890  1.00  0.00           N  
ATOM   1084  CA  SER B  74     -15.324 -54.491 -32.028  1.00  0.00           C  
ATOM   1085  C   SER B  74     -14.438 -55.475 -32.821  1.00  0.00           C  
ATOM   1086  O   SER B  74     -13.418 -55.942 -32.312  1.00  0.00           O  
ATOM   1087  CB  SER B  74     -16.528 -55.195 -31.441  1.00  0.00           C  
ATOM   1088  OG  SER B  74     -17.245 -54.324 -30.602  1.00  0.00           O  
ATOM   1089  H   SER B  74     -16.758 -53.197 -32.983  1.00  0.00           H  
ATOM   1090  HA  SER B  74     -14.755 -54.095 -31.186  1.00  0.00           H  
ATOM   1091 1HB  SER B  74     -17.161 -55.587 -32.210  1.00  0.00           H  
ATOM   1092 2HB  SER B  74     -16.183 -56.043 -30.850  1.00  0.00           H  
ATOM   1093  HG  SER B  74     -17.618 -53.626 -31.175  1.00  0.00           H  
ATOM   1094  N   LYS B  75     -14.822 -55.759 -34.081  1.00  0.00           N  
ATOM   1095  CA  LYS B  75     -14.033 -56.652 -34.963  1.00  0.00           C  
ATOM   1096  C   LYS B  75     -12.695 -56.003 -35.341  1.00  0.00           C  
ATOM   1097  O   LYS B  75     -11.639 -56.646 -35.316  1.00  0.00           O  
ATOM   1098  CB  LYS B  75     -14.824 -57.005 -36.226  1.00  0.00           C  
ATOM   1099  CG  LYS B  75     -16.015 -57.916 -35.963  1.00  0.00           C  
ATOM   1100  CD  LYS B  75     -16.745 -58.297 -37.250  1.00  0.00           C  
ATOM   1101  CE  LYS B  75     -17.902 -59.279 -36.975  1.00  0.00           C  
ATOM   1102  NZ  LYS B  75     -19.059 -58.628 -36.247  1.00  0.00           N  
ATOM   1103  H   LYS B  75     -15.694 -55.341 -34.416  1.00  0.00           H  
ATOM   1104  HA  LYS B  75     -13.807 -57.563 -34.446  1.00  0.00           H  
ATOM   1105 1HB  LYS B  75     -15.193 -56.093 -36.694  1.00  0.00           H  
ATOM   1106 2HB  LYS B  75     -14.167 -57.497 -36.943  1.00  0.00           H  
ATOM   1107 1HG  LYS B  75     -15.668 -58.821 -35.478  1.00  0.00           H  
ATOM   1108 2HG  LYS B  75     -16.704 -57.402 -35.287  1.00  0.00           H  
ATOM   1109 1HD  LYS B  75     -17.151 -57.396 -37.720  1.00  0.00           H  
ATOM   1110 2HD  LYS B  75     -16.044 -58.763 -37.947  1.00  0.00           H  
ATOM   1111 1HE  LYS B  75     -18.260 -59.674 -37.923  1.00  0.00           H  
ATOM   1112 2HE  LYS B  75     -17.527 -60.105 -36.368  1.00  0.00           H  
ATOM   1113 1HZ  LYS B  75     -19.789 -59.306 -36.088  1.00  0.00           H  
ATOM   1114 2HZ  LYS B  75     -18.755 -58.265 -35.344  1.00  0.00           H  
ATOM   1115 3HZ  LYS B  75     -19.435 -57.864 -36.795  1.00  0.00           H  
ATOM   1116  N   VAL B  76     -12.728 -54.713 -35.636  1.00  0.00           N  
ATOM   1117  CA  VAL B  76     -11.513 -53.989 -35.992  1.00  0.00           C  
ATOM   1118  C   VAL B  76     -10.543 -53.932 -34.813  1.00  0.00           C  
ATOM   1119  O   VAL B  76      -9.338 -54.156 -34.959  1.00  0.00           O  
ATOM   1120  CB  VAL B  76     -11.890 -52.583 -36.478  1.00  0.00           C  
ATOM   1121  CG1 VAL B  76     -10.670 -51.709 -36.657  1.00  0.00           C  
ATOM   1122  CG2 VAL B  76     -12.618 -52.737 -37.798  1.00  0.00           C  
ATOM   1123  H   VAL B  76     -13.630 -54.226 -35.642  1.00  0.00           H  
ATOM   1124  HA  VAL B  76     -11.031 -54.517 -36.817  1.00  0.00           H  
ATOM   1125  HB  VAL B  76     -12.542 -52.110 -35.747  1.00  0.00           H  
ATOM   1126 1HG1 VAL B  76     -10.970 -50.725 -37.018  1.00  0.00           H  
ATOM   1127 2HG1 VAL B  76     -10.142 -51.594 -35.714  1.00  0.00           H  
ATOM   1128 3HG1 VAL B  76     -10.036 -52.176 -37.365  1.00  0.00           H  
ATOM   1129 1HG2 VAL B  76     -12.913 -51.773 -38.138  1.00  0.00           H  
ATOM   1130 2HG2 VAL B  76     -11.958 -53.204 -38.528  1.00  0.00           H  
ATOM   1131 3HG2 VAL B  76     -13.501 -53.353 -37.666  1.00  0.00           H  
ATOM   1132  N   LEU B  77     -11.072 -53.635 -33.648  1.00  0.00           N  
ATOM   1133  CA  LEU B  77     -10.269 -53.533 -32.466  1.00  0.00           C  
ATOM   1134  C   LEU B  77      -9.659 -54.888 -32.122  1.00  0.00           C  
ATOM   1135  O   LEU B  77      -8.485 -54.964 -31.776  1.00  0.00           O  
ATOM   1136  CB  LEU B  77     -11.095 -52.959 -31.318  1.00  0.00           C  
ATOM   1137  CG  LEU B  77     -10.349 -52.735 -30.006  1.00  0.00           C  
ATOM   1138  CD1 LEU B  77      -9.200 -51.734 -30.175  1.00  0.00           C  
ATOM   1139  CD2 LEU B  77     -11.310 -52.247 -28.956  1.00  0.00           C  
ATOM   1140  H   LEU B  77     -12.069 -53.455 -33.584  1.00  0.00           H  
ATOM   1141  HA  LEU B  77      -9.457 -52.837 -32.669  1.00  0.00           H  
ATOM   1142 1HB  LEU B  77     -11.516 -52.005 -31.641  1.00  0.00           H  
ATOM   1143 2HB  LEU B  77     -11.926 -53.638 -31.126  1.00  0.00           H  
ATOM   1144  HG  LEU B  77      -9.933 -53.642 -29.713  1.00  0.00           H  
ATOM   1145 1HD1 LEU B  77      -8.716 -51.628 -29.229  1.00  0.00           H  
ATOM   1146 2HD1 LEU B  77      -8.471 -52.083 -30.899  1.00  0.00           H  
ATOM   1147 3HD1 LEU B  77      -9.599 -50.769 -30.491  1.00  0.00           H  
ATOM   1148 1HD2 LEU B  77     -10.790 -52.106 -28.015  1.00  0.00           H  
ATOM   1149 2HD2 LEU B  77     -11.723 -51.318 -29.260  1.00  0.00           H  
ATOM   1150 3HD2 LEU B  77     -12.111 -52.973 -28.827  1.00  0.00           H  
ATOM   1151  N   ALA B  78     -10.440 -55.977 -32.218  1.00  0.00           N  
ATOM   1152  CA  ALA B  78      -9.835 -57.280 -31.992  1.00  0.00           C  
ATOM   1153  C   ALA B  78      -8.728 -57.540 -32.999  1.00  0.00           C  
ATOM   1154  O   ALA B  78      -7.667 -58.021 -32.594  1.00  0.00           O  
ATOM   1155  CB  ALA B  78     -10.881 -58.382 -32.090  1.00  0.00           C  
ATOM   1156  H   ALA B  78     -11.427 -55.903 -32.450  1.00  0.00           H  
ATOM   1157  HA  ALA B  78      -9.392 -57.279 -30.999  1.00  0.00           H  
ATOM   1158 1HB  ALA B  78     -10.415 -59.345 -31.899  1.00  0.00           H  
ATOM   1159 2HB  ALA B  78     -11.663 -58.210 -31.359  1.00  0.00           H  
ATOM   1160 3HB  ALA B  78     -11.314 -58.373 -33.089  1.00  0.00           H  
ATOM   1161  N   LEU B  79      -8.929 -57.174 -34.303  1.00  0.00           N  
ATOM   1162  CA  LEU B  79      -7.882 -57.373 -35.324  1.00  0.00           C  
ATOM   1163  C   LEU B  79      -6.642 -56.539 -35.009  1.00  0.00           C  
ATOM   1164  O   LEU B  79      -5.506 -57.009 -35.161  1.00  0.00           O  
ATOM   1165  CB  LEU B  79      -8.270 -56.999 -36.746  1.00  0.00           C  
ATOM   1166  CG  LEU B  79      -9.226 -57.833 -37.555  1.00  0.00           C  
ATOM   1167  CD1 LEU B  79      -9.415 -57.069 -38.854  1.00  0.00           C  
ATOM   1168  CD2 LEU B  79      -8.663 -59.258 -37.833  1.00  0.00           C  
ATOM   1169  H   LEU B  79      -9.827 -56.782 -34.595  1.00  0.00           H  
ATOM   1170  HA  LEU B  79      -7.602 -58.424 -35.318  1.00  0.00           H  
ATOM   1171 1HB  LEU B  79      -8.747 -56.042 -36.658  1.00  0.00           H  
ATOM   1172 2HB  LEU B  79      -7.356 -56.872 -37.331  1.00  0.00           H  
ATOM   1173  HG  LEU B  79     -10.185 -57.921 -37.047  1.00  0.00           H  
ATOM   1174 1HD1 LEU B  79     -10.057 -57.598 -39.468  1.00  0.00           H  
ATOM   1175 2HD1 LEU B  79      -9.826 -56.079 -38.652  1.00  0.00           H  
ATOM   1176 3HD1 LEU B  79      -8.448 -56.966 -39.357  1.00  0.00           H  
ATOM   1177 1HD2 LEU B  79      -9.370 -59.813 -38.455  1.00  0.00           H  
ATOM   1178 2HD2 LEU B  79      -7.711 -59.187 -38.354  1.00  0.00           H  
ATOM   1179 3HD2 LEU B  79      -8.519 -59.800 -36.899  1.00  0.00           H  
ATOM   1180  N   TYR B  80      -6.851 -55.312 -34.528  1.00  0.00           N  
ATOM   1181  CA  TYR B  80      -5.729 -54.485 -34.146  1.00  0.00           C  
ATOM   1182  C   TYR B  80      -4.907 -55.201 -33.087  1.00  0.00           C  
ATOM   1183  O   TYR B  80      -3.693 -55.348 -33.209  1.00  0.00           O  
ATOM   1184  CB  TYR B  80      -6.224 -53.132 -33.597  1.00  0.00           C  
ATOM   1185  CG  TYR B  80      -5.111 -52.261 -33.146  1.00  0.00           C  
ATOM   1186  CD1 TYR B  80      -4.468 -51.508 -34.070  1.00  0.00           C  
ATOM   1187  CD2 TYR B  80      -4.703 -52.240 -31.819  1.00  0.00           C  
ATOM   1188  CE1 TYR B  80      -3.402 -50.741 -33.713  1.00  0.00           C  
ATOM   1189  CE2 TYR B  80      -3.632 -51.461 -31.467  1.00  0.00           C  
ATOM   1190  CZ  TYR B  80      -2.977 -50.733 -32.405  1.00  0.00           C  
ATOM   1191  OH  TYR B  80      -1.894 -49.960 -32.045  1.00  0.00           O  
ATOM   1192  H   TYR B  80      -7.797 -54.952 -34.449  1.00  0.00           H  
ATOM   1193  HA  TYR B  80      -5.094 -54.325 -35.014  1.00  0.00           H  
ATOM   1194 1HB  TYR B  80      -6.790 -52.607 -34.369  1.00  0.00           H  
ATOM   1195 2HB  TYR B  80      -6.890 -53.293 -32.756  1.00  0.00           H  
ATOM   1196  HD1 TYR B  80      -4.809 -51.525 -35.089  1.00  0.00           H  
ATOM   1197  HD2 TYR B  80      -5.220 -52.840 -31.063  1.00  0.00           H  
ATOM   1198  HE1 TYR B  80      -2.886 -50.136 -34.457  1.00  0.00           H  
ATOM   1199  HE2 TYR B  80      -3.291 -51.419 -30.456  1.00  0.00           H  
ATOM   1200  HH  TYR B  80      -1.506 -49.568 -32.839  1.00  0.00           H  
ATOM   1201  N   ASN B  81      -5.576 -55.665 -32.023  1.00  0.00           N  
ATOM   1202  CA  ASN B  81      -4.863 -56.360 -30.975  1.00  0.00           C  
ATOM   1203  C   ASN B  81      -4.216 -57.621 -31.514  1.00  0.00           C  
ATOM   1204  O   ASN B  81      -3.073 -57.924 -31.207  1.00  0.00           O  
ATOM   1205  CB  ASN B  81      -5.772 -56.674 -29.802  1.00  0.00           C  
ATOM   1206  CG  ASN B  81      -5.022 -57.264 -28.594  1.00  0.00           C  
ATOM   1207  OD1 ASN B  81      -4.136 -56.643 -27.961  1.00  0.00           O  
ATOM   1208  ND2 ASN B  81      -5.370 -58.485 -28.275  1.00  0.00           N  
ATOM   1209  H   ASN B  81      -6.588 -55.527 -31.959  1.00  0.00           H  
ATOM   1210  HA  ASN B  81      -4.063 -55.708 -30.616  1.00  0.00           H  
ATOM   1211 1HB  ASN B  81      -6.281 -55.761 -29.495  1.00  0.00           H  
ATOM   1212 2HB  ASN B  81      -6.542 -57.377 -30.124  1.00  0.00           H  
ATOM   1213 1HD2 ASN B  81      -4.915 -58.942 -27.518  1.00  0.00           H  
ATOM   1214 2HD2 ASN B  81      -6.074 -58.953 -28.809  1.00  0.00           H  
ATOM   1215  N   GLN B  82      -4.903 -58.338 -32.398  1.00  0.00           N  
ATOM   1216  CA  GLN B  82      -4.361 -59.592 -32.932  1.00  0.00           C  
ATOM   1217  C   GLN B  82      -2.989 -59.351 -33.576  1.00  0.00           C  
ATOM   1218  O   GLN B  82      -2.073 -60.151 -33.405  1.00  0.00           O  
ATOM   1219  CB  GLN B  82      -5.292 -60.222 -33.956  1.00  0.00           C  
ATOM   1220  CG  GLN B  82      -4.798 -61.541 -34.460  1.00  0.00           C  
ATOM   1221  CD  GLN B  82      -5.737 -62.161 -35.397  1.00  0.00           C  
ATOM   1222  OE1 GLN B  82      -6.528 -61.474 -36.050  1.00  0.00           O  
ATOM   1223  NE2 GLN B  82      -5.670 -63.474 -35.481  1.00  0.00           N  
ATOM   1224  H   GLN B  82      -5.842 -58.060 -32.660  1.00  0.00           H  
ATOM   1225  HA  GLN B  82      -4.218 -60.278 -32.098  1.00  0.00           H  
ATOM   1226 1HB  GLN B  82      -6.287 -60.346 -33.527  1.00  0.00           H  
ATOM   1227 2HB  GLN B  82      -5.384 -59.556 -34.811  1.00  0.00           H  
ATOM   1228 1HG  GLN B  82      -3.856 -61.395 -34.989  1.00  0.00           H  
ATOM   1229 2HG  GLN B  82      -4.652 -62.215 -33.616  1.00  0.00           H  
ATOM   1230 1HE2 GLN B  82      -6.281 -63.977 -36.126  1.00  0.00           H  
ATOM   1231 2HE2 GLN B  82      -5.011 -63.985 -34.936  1.00  0.00           H  
ATOM   1232  N   HIS B  83      -2.845 -58.208 -34.264  1.00  0.00           N  
ATOM   1233  CA  HIS B  83      -1.602 -57.805 -34.953  1.00  0.00           C  
ATOM   1234  C   HIS B  83      -0.629 -57.010 -34.067  1.00  0.00           C  
ATOM   1235  O   HIS B  83       0.433 -56.601 -34.507  1.00  0.00           O  
ATOM   1236  CB  HIS B  83      -1.930 -56.916 -36.154  1.00  0.00           C  
ATOM   1237  CG  HIS B  83      -2.614 -57.596 -37.275  1.00  0.00           C  
ATOM   1238  ND1 HIS B  83      -3.973 -57.813 -37.303  1.00  0.00           N  
ATOM   1239  CD2 HIS B  83      -2.129 -58.069 -38.435  1.00  0.00           C  
ATOM   1240  CE1 HIS B  83      -4.295 -58.404 -38.430  1.00  0.00           C  
ATOM   1241  NE2 HIS B  83      -3.181 -58.586 -39.135  1.00  0.00           N  
ATOM   1242  H   HIS B  83      -3.661 -57.600 -34.357  1.00  0.00           H  
ATOM   1243  HA  HIS B  83      -1.091 -58.691 -35.309  1.00  0.00           H  
ATOM   1244 1HB  HIS B  83      -2.582 -56.106 -35.812  1.00  0.00           H  
ATOM   1245 2HB  HIS B  83      -1.022 -56.453 -36.536  1.00  0.00           H  
ATOM   1246  HD1 HIS B  83      -4.644 -57.524 -36.588  1.00  0.00           H  
ATOM   1247  HD2 HIS B  83      -1.124 -58.104 -38.854  1.00  0.00           H  
ATOM   1248  HE1 HIS B  83      -5.328 -58.663 -38.647  1.00  0.00           H  
ATOM   1249  N   ASN B  84      -1.019 -56.817 -32.819  1.00  0.00           N  
ATOM   1250  CA  ASN B  84      -0.248 -56.069 -31.829  1.00  0.00           C  
ATOM   1251  C   ASN B  84      -0.483 -56.722 -30.438  1.00  0.00           C  
ATOM   1252  O   ASN B  84      -1.064 -56.068 -29.607  1.00  0.00           O  
ATOM   1253  CB  ASN B  84      -0.692 -54.604 -31.788  1.00  0.00           C  
ATOM   1254  CG  ASN B  84      -0.406 -53.769 -33.038  1.00  0.00           C  
ATOM   1255  OD1 ASN B  84       0.695 -53.212 -33.159  1.00  0.00           O  
ATOM   1256  ND2 ASN B  84      -1.360 -53.669 -33.939  1.00  0.00           N  
ATOM   1257  H   ASN B  84      -1.904 -57.165 -32.518  1.00  0.00           H  
ATOM   1258  HA  ASN B  84       0.826 -56.172 -32.063  1.00  0.00           H  
ATOM   1259 1HB  ASN B  84      -1.770 -54.576 -31.614  1.00  0.00           H  
ATOM   1260 2HB  ASN B  84      -0.222 -54.114 -30.937  1.00  0.00           H  
ATOM   1261 1HD2 ASN B  84      -1.223 -53.087 -34.783  1.00  0.00           H  
ATOM   1262 2HD2 ASN B  84      -2.232 -54.176 -33.790  1.00  0.00           H  
ATOM   1263  N   PRO B  85      -0.084 -57.983 -30.155  1.00  0.00           N  
ATOM   1264  CA  PRO B  85      -0.423 -58.659 -28.935  1.00  0.00           C  
ATOM   1265  C   PRO B  85      -0.043 -57.815 -27.688  1.00  0.00           C  
ATOM   1266  O   PRO B  85       1.064 -57.265 -27.618  1.00  0.00           O  
ATOM   1267  CB  PRO B  85       0.429 -59.934 -29.022  1.00  0.00           C  
ATOM   1268  CG  PRO B  85       0.594 -60.165 -30.513  1.00  0.00           C  
ATOM   1269  CD  PRO B  85       0.749 -58.774 -31.089  1.00  0.00           C  
ATOM   1270  HA  PRO B  85      -1.525 -58.849 -28.949  1.00  0.00           H  
ATOM   1271 1HB  PRO B  85       1.386 -59.784 -28.497  1.00  0.00           H  
ATOM   1272 2HB  PRO B  85      -0.088 -60.762 -28.518  1.00  0.00           H  
ATOM   1273 1HG  PRO B  85       1.462 -60.809 -30.712  1.00  0.00           H  
ATOM   1274 2HG  PRO B  85      -0.292 -60.683 -30.924  1.00  0.00           H  
ATOM   1275 1HD  PRO B  85       1.791 -58.434 -31.057  1.00  0.00           H  
ATOM   1276 2HD  PRO B  85       0.354 -58.802 -32.098  1.00  0.00           H  
ATOM   1277  N   GLY B  86      -0.978 -57.714 -26.753  1.00  0.00           N  
ATOM   1278  CA  GLY B  86      -0.734 -56.859 -25.603  1.00  0.00           C  
ATOM   1279  C   GLY B  86      -0.831 -55.390 -26.053  1.00  0.00           C  
ATOM   1280  O   GLY B  86       0.009 -54.566 -25.729  1.00  0.00           O  
ATOM   1281  H   GLY B  86      -1.854 -58.201 -26.841  1.00  0.00           H  
ATOM   1282 1HA  GLY B  86      -1.467 -57.077 -24.814  1.00  0.00           H  
ATOM   1283 2HA  GLY B  86       0.264 -57.070 -25.195  1.00  0.00           H  
ATOM   1284  N   ALA B  87      -1.869 -55.061 -26.818  1.00  0.00           N  
ATOM   1285  CA  ALA B  87      -1.987 -53.712 -27.375  1.00  0.00           C  
ATOM   1286  C   ALA B  87      -2.470 -52.612 -26.423  1.00  0.00           C  
ATOM   1287  O   ALA B  87      -2.495 -51.436 -26.794  1.00  0.00           O  
ATOM   1288  CB  ALA B  87      -2.955 -53.722 -28.531  1.00  0.00           C  
ATOM   1289  H   ALA B  87      -2.582 -55.744 -27.086  1.00  0.00           H  
ATOM   1290  HA  ALA B  87      -0.998 -53.430 -27.725  1.00  0.00           H  
ATOM   1291 1HB  ALA B  87      -2.972 -52.762 -28.924  1.00  0.00           H  
ATOM   1292 2HB  ALA B  87      -2.650 -54.415 -29.280  1.00  0.00           H  
ATOM   1293 3HB  ALA B  87      -3.961 -53.992 -28.198  1.00  0.00           H  
ATOM   1294  N   SER B  88      -2.948 -52.982 -25.230  1.00  0.00           N  
ATOM   1295  CA  SER B  88      -3.571 -52.014 -24.320  1.00  0.00           C  
ATOM   1296  C   SER B  88      -4.791 -51.372 -24.990  1.00  0.00           C  
ATOM   1297  O   SER B  88      -5.163 -50.248 -24.695  1.00  0.00           O  
ATOM   1298  CB  SER B  88      -2.607 -50.915 -23.878  1.00  0.00           C  
ATOM   1299  OG  SER B  88      -1.480 -51.446 -23.241  1.00  0.00           O  
ATOM   1300  H   SER B  88      -2.866 -53.949 -24.963  1.00  0.00           H  
ATOM   1301  HA  SER B  88      -3.918 -52.546 -23.427  1.00  0.00           H  
ATOM   1302 1HB  SER B  88      -2.304 -50.303 -24.726  1.00  0.00           H  
ATOM   1303 2HB  SER B  88      -3.128 -50.248 -23.185  1.00  0.00           H  
ATOM   1304  HG  SER B  88      -0.837 -51.622 -23.933  1.00  0.00           H  
ATOM   1305  N   ALA B  89      -5.412 -52.142 -25.897  1.00  0.00           N  
ATOM   1306  CA  ALA B  89      -6.591 -51.755 -26.658  1.00  0.00           C  
ATOM   1307  C   ALA B  89      -7.244 -53.014 -27.235  1.00  0.00           C  
ATOM   1308  O   ALA B  89      -6.729 -53.659 -28.154  1.00  0.00           O  
ATOM   1309  CB  ALA B  89      -6.183 -50.777 -27.756  1.00  0.00           C  
ATOM   1310  H   ALA B  89      -5.023 -53.055 -26.064  1.00  0.00           H  
ATOM   1311  HA  ALA B  89      -7.306 -51.270 -25.986  1.00  0.00           H  
ATOM   1312 1HB  ALA B  89      -7.052 -50.466 -28.317  1.00  0.00           H  
ATOM   1313 2HB  ALA B  89      -5.718 -49.899 -27.303  1.00  0.00           H  
ATOM   1314 3HB  ALA B  89      -5.465 -51.252 -28.417  1.00  0.00           H  
ATOM   1315  N   ALA B  90      -8.375 -53.387 -26.676  1.00  0.00           N  
ATOM   1316  CA  ALA B  90      -9.024 -54.614 -27.096  1.00  0.00           C  
ATOM   1317  C   ALA B  90     -10.476 -54.550 -26.631  1.00  0.00           C  
ATOM   1318  O   ALA B  90     -10.792 -53.730 -25.770  1.00  0.00           O  
ATOM   1319  CB  ALA B  90      -8.300 -55.809 -26.563  1.00  0.00           C  
ATOM   1320  H   ALA B  90      -8.768 -52.821 -25.936  1.00  0.00           H  
ATOM   1321  HA  ALA B  90      -8.990 -54.656 -28.169  1.00  0.00           H  
ATOM   1322 1HB  ALA B  90      -8.766 -56.725 -26.892  1.00  0.00           H  
ATOM   1323 2HB  ALA B  90      -7.269 -55.794 -26.920  1.00  0.00           H  
ATOM   1324 3HB  ALA B  90      -8.305 -55.771 -25.479  1.00  0.00           H  
ATOM   1325  N   PRO B  91     -11.417 -55.333 -27.199  1.00  0.00           N  
ATOM   1326  CA  PRO B  91     -12.779 -55.326 -26.753  1.00  0.00           C  
ATOM   1327  C   PRO B  91     -12.833 -55.861 -25.316  1.00  0.00           C  
ATOM   1328  O   PRO B  91     -12.116 -56.788 -24.936  1.00  0.00           O  
ATOM   1329  CB  PRO B  91     -13.467 -56.284 -27.734  1.00  0.00           C  
ATOM   1330  CG  PRO B  91     -12.564 -56.313 -28.949  1.00  0.00           C  
ATOM   1331  CD  PRO B  91     -11.164 -56.208 -28.373  1.00  0.00           C  
ATOM   1332  HA  PRO B  91     -13.191 -54.308 -26.828  1.00  0.00           H  
ATOM   1333 1HB  PRO B  91     -13.615 -57.247 -27.273  1.00  0.00           H  
ATOM   1334 2HB  PRO B  91     -14.468 -55.896 -27.977  1.00  0.00           H  
ATOM   1335 1HG  PRO B  91     -12.713 -57.253 -29.494  1.00  0.00           H  
ATOM   1336 2HG  PRO B  91     -12.814 -55.499 -29.651  1.00  0.00           H  
ATOM   1337 1HD  PRO B  91     -10.815 -57.203 -28.051  1.00  0.00           H  
ATOM   1338 2HD  PRO B  91     -10.522 -55.770 -29.124  1.00  0.00           H  
ATOM   1339  N   CYS B  92     -18.712 -59.115 -26.389  1.00  0.00           N  
ATOM   1340  CA  CYS B  92     -17.438 -58.433 -26.517  1.00  0.00           C  
ATOM   1341  C   CYS B  92     -17.561 -57.070 -27.211  1.00  0.00           C  
ATOM   1342  O   CYS B  92     -18.027 -56.945 -28.349  1.00  0.00           O  
ATOM   1343  CB  CYS B  92     -16.435 -59.302 -27.191  1.00  0.00           C  
ATOM   1344  SG  CYS B  92     -15.860 -60.608 -26.191  1.00  0.00           S  
ATOM   1345  H   CYS B  92     -19.024 -59.711 -27.162  1.00  0.00           H  
ATOM   1346  HA  CYS B  92     -17.044 -58.263 -25.514  1.00  0.00           H  
ATOM   1347 1HB  CYS B  92     -16.932 -59.765 -28.028  1.00  0.00           H  
ATOM   1348 2HB  CYS B  92     -15.611 -58.709 -27.553  1.00  0.00           H  
ATOM   1349  N   SER B  93     -17.138 -56.036 -26.498  1.00  0.00           N  
ATOM   1350  CA  SER B  93     -17.357 -54.692 -26.962  1.00  0.00           C  
ATOM   1351  C   SER B  93     -16.446 -53.693 -26.251  1.00  0.00           C  
ATOM   1352  O   SER B  93     -15.485 -53.181 -26.832  1.00  0.00           O  
ATOM   1353  CB  SER B  93     -18.826 -54.360 -26.693  1.00  0.00           C  
ATOM   1354  OG  SER B  93     -19.162 -53.061 -27.054  1.00  0.00           O  
ATOM   1355  H   SER B  93     -16.730 -56.189 -25.575  1.00  0.00           H  
ATOM   1356  HA  SER B  93     -17.154 -54.658 -28.032  1.00  0.00           H  
ATOM   1357 1HB  SER B  93     -19.467 -55.061 -27.239  1.00  0.00           H  
ATOM   1358 2HB  SER B  93     -19.028 -54.509 -25.634  1.00  0.00           H  
ATOM   1359  HG  SER B  93     -20.029 -53.114 -27.472  1.00  0.00           H  
ATOM   1360  N   GLN B  94      -6.552 -41.794 -27.643  1.00  0.00           N  
ATOM   1361  CA  GLN B  94      -6.368 -41.698 -29.069  1.00  0.00           C  
ATOM   1362  C   GLN B  94      -5.628 -42.897 -29.645  1.00  0.00           C  
ATOM   1363  O   GLN B  94      -4.596 -43.312 -29.115  1.00  0.00           O  
ATOM   1364  CB  GLN B  94      -5.679 -40.352 -29.374  1.00  0.00           C  
ATOM   1365  CG  GLN B  94      -5.512 -40.014 -30.854  1.00  0.00           C  
ATOM   1366  CD  GLN B  94      -4.892 -38.579 -31.047  1.00  0.00           C  
ATOM   1367  OE1 GLN B  94      -4.376 -37.981 -30.085  1.00  0.00           O  
ATOM   1368  NE2 GLN B  94      -4.964 -38.042 -32.277  1.00  0.00           N  
ATOM   1369  H   GLN B  94      -6.065 -41.147 -27.039  1.00  0.00           H  
ATOM   1370  HA  GLN B  94      -7.356 -41.665 -29.531  1.00  0.00           H  
ATOM   1371 1HB  GLN B  94      -6.208 -39.545 -28.909  1.00  0.00           H  
ATOM   1372 2HB  GLN B  94      -4.683 -40.376 -28.938  1.00  0.00           H  
ATOM   1373 1HG  GLN B  94      -4.863 -40.755 -31.334  1.00  0.00           H  
ATOM   1374 2HG  GLN B  94      -6.498 -40.031 -31.323  1.00  0.00           H  
ATOM   1375 1HE2 GLN B  94      -4.592 -37.130 -32.448  1.00  0.00           H  
ATOM   1376 2HE2 GLN B  94      -5.398 -38.550 -33.027  1.00  0.00           H  
ATOM   1377  N   LEU B  95      -6.169 -43.443 -30.739  1.00  0.00           N  
ATOM   1378  CA  LEU B  95      -5.557 -44.562 -31.472  1.00  0.00           C  
ATOM   1379  C   LEU B  95      -5.768 -44.505 -32.937  1.00  0.00           C  
ATOM   1380  O   LEU B  95      -6.912 -44.476 -33.418  1.00  0.00           O  
ATOM   1381  CB  LEU B  95      -6.055 -45.920 -31.020  1.00  0.00           C  
ATOM   1382  CG  LEU B  95      -5.565 -47.192 -31.825  1.00  0.00           C  
ATOM   1383  CD1 LEU B  95      -4.115 -47.414 -31.663  1.00  0.00           C  
ATOM   1384  CD2 LEU B  95      -6.304 -48.440 -31.322  1.00  0.00           C  
ATOM   1385  H   LEU B  95      -7.046 -43.025 -31.076  1.00  0.00           H  
ATOM   1386  HA  LEU B  95      -4.483 -44.528 -31.288  1.00  0.00           H  
ATOM   1387 1HB  LEU B  95      -5.692 -46.038 -30.047  1.00  0.00           H  
ATOM   1388 2HB  LEU B  95      -7.123 -45.931 -31.019  1.00  0.00           H  
ATOM   1389  HG  LEU B  95      -5.772 -47.047 -32.884  1.00  0.00           H  
ATOM   1390 1HD1 LEU B  95      -3.831 -48.283 -32.238  1.00  0.00           H  
ATOM   1391 2HD1 LEU B  95      -3.562 -46.559 -32.024  1.00  0.00           H  
ATOM   1392 3HD1 LEU B  95      -3.885 -47.575 -30.614  1.00  0.00           H  
ATOM   1393 1HD2 LEU B  95      -5.971 -49.307 -31.892  1.00  0.00           H  
ATOM   1394 2HD2 LEU B  95      -6.084 -48.596 -30.268  1.00  0.00           H  
ATOM   1395 3HD2 LEU B  95      -7.380 -48.307 -31.449  1.00  0.00           H  
ATOM   1396  N   TYR B  96      -4.649 -44.570 -33.626  1.00  0.00           N  
ATOM   1397  CA  TYR B  96      -4.584 -44.578 -35.053  1.00  0.00           C  
ATOM   1398  C   TYR B  96      -4.424 -46.001 -35.537  1.00  0.00           C  
ATOM   1399  O   TYR B  96      -3.577 -46.738 -35.028  1.00  0.00           O  
ATOM   1400  CB  TYR B  96      -3.415 -43.731 -35.527  1.00  0.00           C  
ATOM   1401  CG  TYR B  96      -3.189 -43.804 -36.986  1.00  0.00           C  
ATOM   1402  CD1 TYR B  96      -4.019 -43.102 -37.828  1.00  0.00           C  
ATOM   1403  CD2 TYR B  96      -2.172 -44.563 -37.490  1.00  0.00           C  
ATOM   1404  CE1 TYR B  96      -3.818 -43.153 -39.162  1.00  0.00           C  
ATOM   1405  CE2 TYR B  96      -1.967 -44.617 -38.830  1.00  0.00           C  
ATOM   1406  CZ  TYR B  96      -2.775 -43.914 -39.670  1.00  0.00           C  
ATOM   1407  OH  TYR B  96      -2.549 -43.967 -41.034  1.00  0.00           O  
ATOM   1408  H   TYR B  96      -3.775 -44.598 -33.110  1.00  0.00           H  
ATOM   1409  HA  TYR B  96      -5.515 -44.177 -35.460  1.00  0.00           H  
ATOM   1410 1HB  TYR B  96      -3.600 -42.690 -35.266  1.00  0.00           H  
ATOM   1411 2HB  TYR B  96      -2.503 -44.045 -35.020  1.00  0.00           H  
ATOM   1412  HD1 TYR B  96      -4.826 -42.516 -37.419  1.00  0.00           H  
ATOM   1413  HD2 TYR B  96      -1.528 -45.120 -36.816  1.00  0.00           H  
ATOM   1414  HE1 TYR B  96      -4.477 -42.595 -39.819  1.00  0.00           H  
ATOM   1415  HE2 TYR B  96      -1.152 -45.219 -39.232  1.00  0.00           H  
ATOM   1416  HH  TYR B  96      -1.722 -44.436 -41.198  1.00  0.00           H  
ATOM   1417  N   ILE B  97      -5.222 -46.378 -36.511  1.00  0.00           N  
ATOM   1418  CA  ILE B  97      -5.132 -47.689 -37.095  1.00  0.00           C  
ATOM   1419  C   ILE B  97      -4.739 -47.613 -38.553  1.00  0.00           C  
ATOM   1420  O   ILE B  97      -5.390 -46.941 -39.354  1.00  0.00           O  
ATOM   1421  CB  ILE B  97      -6.448 -48.492 -36.913  1.00  0.00           C  
ATOM   1422  CG1 ILE B  97      -6.731 -48.659 -35.379  1.00  0.00           C  
ATOM   1423  CG2 ILE B  97      -6.375 -49.838 -37.626  1.00  0.00           C  
ATOM   1424  CD1 ILE B  97      -8.025 -49.376 -35.018  1.00  0.00           C  
ATOM   1425  H   ILE B  97      -5.913 -45.718 -36.862  1.00  0.00           H  
ATOM   1426  HA  ILE B  97      -4.358 -48.255 -36.574  1.00  0.00           H  
ATOM   1427  HB  ILE B  97      -7.275 -47.911 -37.330  1.00  0.00           H  
ATOM   1428 1HG1 ILE B  97      -5.896 -49.169 -34.916  1.00  0.00           H  
ATOM   1429 2HG1 ILE B  97      -6.798 -47.661 -34.952  1.00  0.00           H  
ATOM   1430 1HG2 ILE B  97      -7.303 -50.366 -37.499  1.00  0.00           H  
ATOM   1431 2HG2 ILE B  97      -6.202 -49.695 -38.696  1.00  0.00           H  
ATOM   1432 3HG2 ILE B  97      -5.570 -50.421 -37.205  1.00  0.00           H  
ATOM   1433 1HD1 ILE B  97      -8.131 -49.399 -33.932  1.00  0.00           H  
ATOM   1434 2HD1 ILE B  97      -8.870 -48.856 -35.455  1.00  0.00           H  
ATOM   1435 3HD1 ILE B  97      -8.008 -50.394 -35.387  1.00  0.00           H  
ATOM   1436  N   ASP B  98      -3.661 -48.298 -38.900  1.00  0.00           N  
ATOM   1437  CA  ASP B  98      -3.176 -48.431 -40.278  1.00  0.00           C  
ATOM   1438  C   ASP B  98      -3.822 -49.640 -40.936  1.00  0.00           C  
ATOM   1439  O   ASP B  98      -3.643 -50.773 -40.474  1.00  0.00           O  
ATOM   1440  CB  ASP B  98      -1.645 -48.525 -40.294  1.00  0.00           C  
ATOM   1441  CG  ASP B  98      -0.972 -48.646 -41.692  1.00  0.00           C  
ATOM   1442  OD1 ASP B  98      -1.493 -49.351 -42.569  1.00  0.00           O  
ATOM   1443  OD2 ASP B  98       0.066 -48.010 -41.879  1.00  0.00           O  
ATOM   1444  H   ASP B  98      -3.145 -48.790 -38.161  1.00  0.00           H  
ATOM   1445  HA  ASP B  98      -3.487 -47.552 -40.843  1.00  0.00           H  
ATOM   1446 1HB  ASP B  98      -1.245 -47.643 -39.808  1.00  0.00           H  
ATOM   1447 2HB  ASP B  98      -1.342 -49.374 -39.688  1.00  0.00           H  
ATOM   1448  N   PHE B  99      -4.578 -49.441 -41.996  1.00  0.00           N  
ATOM   1449  CA  PHE B  99      -5.306 -50.554 -42.595  1.00  0.00           C  
ATOM   1450  C   PHE B  99      -4.411 -51.709 -43.020  1.00  0.00           C  
ATOM   1451  O   PHE B  99      -4.781 -52.879 -42.850  1.00  0.00           O  
ATOM   1452  CB  PHE B  99      -6.175 -50.062 -43.777  1.00  0.00           C  
ATOM   1453  CG  PHE B  99      -7.500 -49.427 -43.314  1.00  0.00           C  
ATOM   1454  CD1 PHE B  99      -7.827 -48.094 -43.515  1.00  0.00           C  
ATOM   1455  CD2 PHE B  99      -8.403 -50.198 -42.647  1.00  0.00           C  
ATOM   1456  CE1 PHE B  99      -9.027 -47.587 -43.036  1.00  0.00           C  
ATOM   1457  CE2 PHE B  99      -9.591 -49.693 -42.164  1.00  0.00           C  
ATOM   1458  CZ  PHE B  99      -9.898 -48.396 -42.359  1.00  0.00           C  
ATOM   1459  H   PHE B  99      -4.644 -48.510 -42.411  1.00  0.00           H  
ATOM   1460  HA  PHE B  99      -6.020 -50.930 -41.862  1.00  0.00           H  
ATOM   1461 1HB  PHE B  99      -5.620 -49.312 -44.341  1.00  0.00           H  
ATOM   1462 2HB  PHE B  99      -6.390 -50.879 -44.461  1.00  0.00           H  
ATOM   1463  HD1 PHE B  99      -7.147 -47.445 -44.053  1.00  0.00           H  
ATOM   1464  HD2 PHE B  99      -8.163 -51.239 -42.511  1.00  0.00           H  
ATOM   1465  HE1 PHE B  99      -9.276 -46.557 -43.188  1.00  0.00           H  
ATOM   1466  HE2 PHE B  99     -10.283 -50.336 -41.627  1.00  0.00           H  
ATOM   1467  HZ  PHE B  99     -10.830 -48.009 -41.978  1.00  0.00           H  
ATOM   1468  N   ARG B 100      -3.251 -51.419 -43.559  1.00  0.00           N  
ATOM   1469  CA  ARG B 100      -2.456 -52.507 -44.055  1.00  0.00           C  
ATOM   1470  C   ARG B 100      -1.593 -53.098 -42.978  1.00  0.00           C  
ATOM   1471  O   ARG B 100      -1.447 -54.315 -42.898  1.00  0.00           O  
ATOM   1472  CB  ARG B 100      -1.621 -52.078 -45.241  1.00  0.00           C  
ATOM   1473  CG  ARG B 100      -2.457 -51.797 -46.480  1.00  0.00           C  
ATOM   1474  CD  ARG B 100      -1.640 -51.439 -47.653  1.00  0.00           C  
ATOM   1475  NE  ARG B 100      -2.475 -51.168 -48.816  1.00  0.00           N  
ATOM   1476  CZ  ARG B 100      -2.025 -50.983 -50.074  1.00  0.00           C  
ATOM   1477  NH1 ARG B 100      -0.736 -51.052 -50.345  1.00  0.00           N  
ATOM   1478  NH2 ARG B 100      -2.892 -50.734 -51.042  1.00  0.00           N  
ATOM   1479  H   ARG B 100      -2.892 -50.457 -43.570  1.00  0.00           H  
ATOM   1480  HA  ARG B 100      -3.127 -53.278 -44.433  1.00  0.00           H  
ATOM   1481 1HB  ARG B 100      -1.071 -51.170 -44.986  1.00  0.00           H  
ATOM   1482 2HB  ARG B 100      -0.895 -52.852 -45.483  1.00  0.00           H  
ATOM   1483 1HG  ARG B 100      -3.031 -52.688 -46.722  1.00  0.00           H  
ATOM   1484 2HG  ARG B 100      -3.146 -50.977 -46.272  1.00  0.00           H  
ATOM   1485 1HD  ARG B 100      -1.054 -50.547 -47.430  1.00  0.00           H  
ATOM   1486 2HD  ARG B 100      -0.978 -52.271 -47.889  1.00  0.00           H  
ATOM   1487  HE  ARG B 100      -3.477 -51.086 -48.662  1.00  0.00           H  
ATOM   1488 1HH1 ARG B 100      -0.070 -51.241 -49.612  1.00  0.00           H  
ATOM   1489 2HH1 ARG B 100      -0.410 -50.913 -51.292  1.00  0.00           H  
ATOM   1490 1HH2 ARG B 100      -3.885 -50.680 -50.833  1.00  0.00           H  
ATOM   1491 2HH2 ARG B 100      -2.572 -50.597 -51.989  1.00  0.00           H  
ATOM   1492  N   LYS B 101      -1.024 -52.247 -42.129  1.00  0.00           N  
ATOM   1493  CA  LYS B 101      -0.063 -52.761 -41.139  1.00  0.00           C  
ATOM   1494  C   LYS B 101      -0.714 -53.286 -39.851  1.00  0.00           C  
ATOM   1495  O   LYS B 101      -0.200 -54.229 -39.241  1.00  0.00           O  
ATOM   1496  CB  LYS B 101       1.003 -51.722 -40.790  1.00  0.00           C  
ATOM   1497  CG  LYS B 101       1.928 -51.372 -41.966  1.00  0.00           C  
ATOM   1498  CD  LYS B 101       3.205 -50.619 -41.524  1.00  0.00           C  
ATOM   1499  CE  LYS B 101       2.954 -49.179 -41.046  1.00  0.00           C  
ATOM   1500  NZ  LYS B 101       2.478 -48.274 -42.137  1.00  0.00           N  
ATOM   1501  H   LYS B 101      -1.224 -51.240 -42.216  1.00  0.00           H  
ATOM   1502  HA  LYS B 101       0.470 -53.598 -41.594  1.00  0.00           H  
ATOM   1503 1HB  LYS B 101       0.513 -50.818 -40.452  1.00  0.00           H  
ATOM   1504 2HB  LYS B 101       1.613 -52.091 -39.967  1.00  0.00           H  
ATOM   1505 1HG  LYS B 101       2.221 -52.292 -42.469  1.00  0.00           H  
ATOM   1506 2HG  LYS B 101       1.370 -50.760 -42.677  1.00  0.00           H  
ATOM   1507 1HD  LYS B 101       3.681 -51.176 -40.717  1.00  0.00           H  
ATOM   1508 2HD  LYS B 101       3.899 -50.586 -42.365  1.00  0.00           H  
ATOM   1509 1HE  LYS B 101       2.211 -49.186 -40.250  1.00  0.00           H  
ATOM   1510 2HE  LYS B 101       3.888 -48.781 -40.650  1.00  0.00           H  
ATOM   1511 1HZ  LYS B 101       2.326 -47.352 -41.766  1.00  0.00           H  
ATOM   1512 2HZ  LYS B 101       3.146 -48.231 -42.881  1.00  0.00           H  
ATOM   1513 3HZ  LYS B 101       1.577 -48.610 -42.506  1.00  0.00           H  
ATOM   1514  N   ASP B 102      -1.844 -52.693 -39.445  1.00  0.00           N  
ATOM   1515  CA  ASP B 102      -2.514 -53.091 -38.217  1.00  0.00           C  
ATOM   1516  C   ASP B 102      -3.654 -54.054 -38.463  1.00  0.00           C  
ATOM   1517  O   ASP B 102      -3.911 -54.907 -37.629  1.00  0.00           O  
ATOM   1518  CB  ASP B 102      -3.031 -51.905 -37.438  1.00  0.00           C  
ATOM   1519  CG  ASP B 102      -1.946 -51.004 -36.888  1.00  0.00           C  
ATOM   1520  OD1 ASP B 102      -1.128 -51.477 -36.112  1.00  0.00           O  
ATOM   1521  OD2 ASP B 102      -1.960 -49.820 -37.210  1.00  0.00           O  
ATOM   1522  H   ASP B 102      -2.259 -51.932 -39.980  1.00  0.00           H  
ATOM   1523  HA  ASP B 102      -1.789 -53.596 -37.581  1.00  0.00           H  
ATOM   1524 1HB  ASP B 102      -3.681 -51.327 -38.073  1.00  0.00           H  
ATOM   1525 2HB  ASP B 102      -3.617 -52.293 -36.640  1.00  0.00           H  
ATOM   1526  N   LEU B 103      -4.373 -53.908 -39.574  1.00  0.00           N  
ATOM   1527  CA  LEU B 103      -5.493 -54.834 -39.814  1.00  0.00           C  
ATOM   1528  C   LEU B 103      -5.186 -55.872 -40.917  1.00  0.00           C  
ATOM   1529  O   LEU B 103      -5.766 -56.959 -40.930  1.00  0.00           O  
ATOM   1530  CB  LEU B 103      -6.754 -54.046 -40.166  1.00  0.00           C  
ATOM   1531  CG  LEU B 103      -7.203 -52.988 -39.122  1.00  0.00           C  
ATOM   1532  CD1 LEU B 103      -8.419 -52.296 -39.660  1.00  0.00           C  
ATOM   1533  CD2 LEU B 103      -7.490 -53.601 -37.755  1.00  0.00           C  
ATOM   1534  H   LEU B 103      -4.151 -53.140 -40.210  1.00  0.00           H  
ATOM   1535  HA  LEU B 103      -5.695 -55.377 -38.892  1.00  0.00           H  
ATOM   1536 1HB  LEU B 103      -6.596 -53.538 -41.117  1.00  0.00           H  
ATOM   1537 2HB  LEU B 103      -7.571 -54.748 -40.287  1.00  0.00           H  
ATOM   1538  HG  LEU B 103      -6.410 -52.256 -39.024  1.00  0.00           H  
ATOM   1539 1HD1 LEU B 103      -8.733 -51.506 -38.997  1.00  0.00           H  
ATOM   1540 2HD1 LEU B 103      -8.165 -51.886 -40.572  1.00  0.00           H  
ATOM   1541 3HD1 LEU B 103      -9.231 -53.012 -39.791  1.00  0.00           H  
ATOM   1542 1HD2 LEU B 103      -7.793 -52.827 -37.056  1.00  0.00           H  
ATOM   1543 2HD2 LEU B 103      -8.288 -54.307 -37.864  1.00  0.00           H  
ATOM   1544 3HD2 LEU B 103      -6.611 -54.094 -37.354  1.00  0.00           H  
ATOM   1545  N   GLY B 104      -4.298 -55.536 -41.865  1.00  0.00           N  
ATOM   1546  CA  GLY B 104      -4.018 -56.437 -42.978  1.00  0.00           C  
ATOM   1547  C   GLY B 104      -4.981 -56.245 -44.163  1.00  0.00           C  
ATOM   1548  O   GLY B 104      -5.159 -57.157 -44.974  1.00  0.00           O  
ATOM   1549  H   GLY B 104      -3.850 -54.627 -41.851  1.00  0.00           H  
ATOM   1550 1HA  GLY B 104      -2.995 -56.274 -43.312  1.00  0.00           H  
ATOM   1551 2HA  GLY B 104      -4.073 -57.464 -42.623  1.00  0.00           H  
ATOM   1552  N   TRP B 105      -5.609 -55.065 -44.222  1.00  0.00           N  
ATOM   1553  CA  TRP B 105      -6.594 -54.620 -45.217  1.00  0.00           C  
ATOM   1554  C   TRP B 105      -6.050 -53.911 -46.484  1.00  0.00           C  
ATOM   1555  O   TRP B 105      -6.010 -52.676 -46.605  1.00  0.00           O  
ATOM   1556  CB  TRP B 105      -7.667 -53.740 -44.544  1.00  0.00           C  
ATOM   1557  CG  TRP B 105      -8.588 -54.473 -43.535  1.00  0.00           C  
ATOM   1558  CD1 TRP B 105      -8.407 -55.699 -42.973  1.00  0.00           C  
ATOM   1559  CD2 TRP B 105      -9.834 -53.981 -42.983  1.00  0.00           C  
ATOM   1560  NE1 TRP B 105      -9.438 -55.983 -42.113  1.00  0.00           N  
ATOM   1561  CE2 TRP B 105     -10.306 -54.949 -42.105  1.00  0.00           C  
ATOM   1562  CE3 TRP B 105     -10.563 -52.824 -43.155  1.00  0.00           C  
ATOM   1563  CZ2 TRP B 105     -11.470 -54.777 -41.396  1.00  0.00           C  
ATOM   1564  CZ3 TRP B 105     -11.736 -52.653 -42.444  1.00  0.00           C  
ATOM   1565  CH2 TRP B 105     -12.163 -53.609 -41.589  1.00  0.00           C  
ATOM   1566  H   TRP B 105      -5.356 -54.393 -43.517  1.00  0.00           H  
ATOM   1567  HA  TRP B 105      -7.116 -55.515 -45.556  1.00  0.00           H  
ATOM   1568 1HB  TRP B 105      -7.176 -52.956 -43.997  1.00  0.00           H  
ATOM   1569 2HB  TRP B 105      -8.292 -53.272 -45.306  1.00  0.00           H  
ATOM   1570  HD1 TRP B 105      -7.578 -56.353 -43.154  1.00  0.00           H  
ATOM   1571  HE1 TRP B 105      -9.536 -56.826 -41.555  1.00  0.00           H  
ATOM   1572  HE3 TRP B 105     -10.212 -52.073 -43.831  1.00  0.00           H  
ATOM   1573  HZ2 TRP B 105     -11.840 -55.522 -40.705  1.00  0.00           H  
ATOM   1574  HZ3 TRP B 105     -12.303 -51.731 -42.585  1.00  0.00           H  
ATOM   1575  HH2 TRP B 105     -13.067 -53.453 -41.045  1.00  0.00           H  
ATOM   1576  N   LYS B 106      -5.683 -54.719 -47.466  1.00  0.00           N  
ATOM   1577  CA  LYS B 106      -5.088 -54.258 -48.715  1.00  0.00           C  
ATOM   1578  C   LYS B 106      -6.167 -53.773 -49.714  1.00  0.00           C  
ATOM   1579  O   LYS B 106      -5.860 -53.327 -50.806  1.00  0.00           O  
ATOM   1580  CB  LYS B 106      -4.168 -55.309 -49.329  1.00  0.00           C  
ATOM   1581  CG  LYS B 106      -2.926 -55.593 -48.508  1.00  0.00           C  
ATOM   1582  CD  LYS B 106      -2.069 -56.643 -49.192  1.00  0.00           C  
ATOM   1583  CE  LYS B 106      -0.824 -56.985 -48.394  1.00  0.00           C  
ATOM   1584  NZ  LYS B 106      -0.021 -58.036 -49.076  1.00  0.00           N  
ATOM   1585  H   LYS B 106      -5.764 -55.718 -47.308  1.00  0.00           H  
ATOM   1586  HA  LYS B 106      -4.421 -53.422 -48.502  1.00  0.00           H  
ATOM   1587 1HB  LYS B 106      -4.658 -56.233 -49.451  1.00  0.00           H  
ATOM   1588 2HB  LYS B 106      -3.849 -54.977 -50.318  1.00  0.00           H  
ATOM   1589 1HG  LYS B 106      -2.352 -54.675 -48.394  1.00  0.00           H  
ATOM   1590 2HG  LYS B 106      -3.216 -55.947 -47.517  1.00  0.00           H  
ATOM   1591 1HD  LYS B 106      -2.659 -57.553 -49.324  1.00  0.00           H  
ATOM   1592 2HD  LYS B 106      -1.770 -56.281 -50.175  1.00  0.00           H  
ATOM   1593 1HE  LYS B 106      -0.213 -56.093 -48.270  1.00  0.00           H  
ATOM   1594 2HE  LYS B 106      -1.121 -57.350 -47.410  1.00  0.00           H  
ATOM   1595 1HZ  LYS B 106       0.798 -58.255 -48.525  1.00  0.00           H  
ATOM   1596 2HZ  LYS B 106      -0.589 -58.867 -49.187  1.00  0.00           H  
ATOM   1597 3HZ  LYS B 106       0.263 -57.704 -49.985  1.00  0.00           H  
ATOM   1598  N   TRP B 107      -7.439 -53.922 -49.367  1.00  0.00           N  
ATOM   1599  CA  TRP B 107      -8.535 -53.570 -50.276  1.00  0.00           C  
ATOM   1600  C   TRP B 107      -9.053 -52.124 -50.139  1.00  0.00           C  
ATOM   1601  O   TRP B 107      -9.886 -51.719 -50.939  1.00  0.00           O  
ATOM   1602  CB  TRP B 107      -9.736 -54.475 -50.065  1.00  0.00           C  
ATOM   1603  CG  TRP B 107     -10.223 -54.448 -48.713  1.00  0.00           C  
ATOM   1604  CD1 TRP B 107      -9.798 -55.200 -47.672  1.00  0.00           C  
ATOM   1605  CD2 TRP B 107     -11.326 -53.670 -48.231  1.00  0.00           C  
ATOM   1606  NE1 TRP B 107     -10.506 -54.903 -46.577  1.00  0.00           N  
ATOM   1607  CE2 TRP B 107     -11.468 -53.968 -46.900  1.00  0.00           C  
ATOM   1608  CE3 TRP B 107     -12.205 -52.755 -48.831  1.00  0.00           C  
ATOM   1609  CZ2 TRP B 107     -12.453 -53.385 -46.119  1.00  0.00           C  
ATOM   1610  CZ3 TRP B 107     -13.177 -52.180 -48.065  1.00  0.00           C  
ATOM   1611  CH2 TRP B 107     -13.305 -52.483 -46.733  1.00  0.00           C  
ATOM   1612  H   TRP B 107      -7.643 -54.291 -48.451  1.00  0.00           H  
ATOM   1613  HA  TRP B 107      -8.174 -53.693 -51.295  1.00  0.00           H  
ATOM   1614 1HB  TRP B 107     -10.540 -54.102 -50.687  1.00  0.00           H  
ATOM   1615 2HB  TRP B 107      -9.567 -55.454 -50.388  1.00  0.00           H  
ATOM   1616  HD1 TRP B 107      -8.988 -55.927 -47.710  1.00  0.00           H  
ATOM   1617  HE1 TRP B 107     -10.372 -55.318 -45.658  1.00  0.00           H  
ATOM   1618  HE3 TRP B 107     -12.116 -52.506 -49.887  1.00  0.00           H  
ATOM   1619  HZ2 TRP B 107     -12.572 -53.625 -45.065  1.00  0.00           H  
ATOM   1620  HZ3 TRP B 107     -13.847 -51.481 -48.550  1.00  0.00           H  
ATOM   1621  HH2 TRP B 107     -14.093 -52.010 -46.153  1.00  0.00           H  
ATOM   1622  N   ILE B 108      -8.614 -51.332 -49.149  1.00  0.00           N  
ATOM   1623  CA  ILE B 108      -9.134 -49.956 -49.086  1.00  0.00           C  
ATOM   1624  C   ILE B 108      -8.213 -48.985 -49.808  1.00  0.00           C  
ATOM   1625  O   ILE B 108      -7.026 -48.858 -49.490  1.00  0.00           O  
ATOM   1626  CB  ILE B 108      -9.393 -49.438 -47.645  1.00  0.00           C  
ATOM   1627  CG1 ILE B 108     -10.462 -50.283 -47.004  1.00  0.00           C  
ATOM   1628  CG2 ILE B 108      -9.786 -47.928 -47.659  1.00  0.00           C  
ATOM   1629  CD1 ILE B 108     -10.699 -50.026 -45.569  1.00  0.00           C  
ATOM   1630  H   ILE B 108      -7.929 -51.665 -48.480  1.00  0.00           H  
ATOM   1631  HA  ILE B 108     -10.089 -49.931 -49.605  1.00  0.00           H  
ATOM   1632  HB  ILE B 108      -8.485 -49.560 -47.049  1.00  0.00           H  
ATOM   1633 1HG1 ILE B 108     -11.380 -50.122 -47.537  1.00  0.00           H  
ATOM   1634 2HG1 ILE B 108     -10.173 -51.319 -47.105  1.00  0.00           H  
ATOM   1635 1HG2 ILE B 108      -9.948 -47.556 -46.657  1.00  0.00           H  
ATOM   1636 2HG2 ILE B 108      -8.981 -47.342 -48.095  1.00  0.00           H  
ATOM   1637 3HG2 ILE B 108     -10.692 -47.786 -48.248  1.00  0.00           H  
ATOM   1638 1HD1 ILE B 108     -11.474 -50.690 -45.203  1.00  0.00           H  
ATOM   1639 2HD1 ILE B 108      -9.780 -50.211 -45.049  1.00  0.00           H  
ATOM   1640 3HD1 ILE B 108     -11.013 -49.007 -45.398  1.00  0.00           H  
ATOM   1641  N   HIS B 109      -8.789 -48.315 -50.830  1.00  0.00           N  
ATOM   1642  CA  HIS B 109      -8.038 -47.393 -51.672  1.00  0.00           C  
ATOM   1643  C   HIS B 109      -7.647 -46.173 -50.893  1.00  0.00           C  
ATOM   1644  O   HIS B 109      -6.460 -45.805 -50.825  1.00  0.00           O  
ATOM   1645  CB  HIS B 109      -8.858 -46.958 -52.900  1.00  0.00           C  
ATOM   1646  CG  HIS B 109      -8.152 -46.071 -53.840  1.00  0.00           C  
ATOM   1647  ND1 HIS B 109      -7.178 -46.521 -54.704  1.00  0.00           N  
ATOM   1648  CD2 HIS B 109      -8.276 -44.744 -54.065  1.00  0.00           C  
ATOM   1649  CE1 HIS B 109      -6.734 -45.506 -55.425  1.00  0.00           C  
ATOM   1650  NE2 HIS B 109      -7.382 -44.417 -55.054  1.00  0.00           N  
ATOM   1651  H   HIS B 109      -9.784 -48.422 -51.018  1.00  0.00           H  
ATOM   1652  HA  HIS B 109      -7.140 -47.875 -52.048  1.00  0.00           H  
ATOM   1653 1HB  HIS B 109      -9.198 -47.835 -53.443  1.00  0.00           H  
ATOM   1654 2HB  HIS B 109      -9.715 -46.408 -52.592  1.00  0.00           H  
ATOM   1655  HD2 HIS B 109      -8.961 -44.062 -53.553  1.00  0.00           H  
ATOM   1656  HE1 HIS B 109      -5.963 -45.559 -56.193  1.00  0.00           H  
ATOM   1657  HE2 HIS B 109      -7.248 -43.489 -55.433  1.00  0.00           H  
ATOM   1658  N   GLU B 110      -8.657 -45.572 -50.283  1.00  0.00           N  
ATOM   1659  CA  GLU B 110      -8.417 -44.395 -49.480  1.00  0.00           C  
ATOM   1660  C   GLU B 110      -9.490 -44.386 -48.357  1.00  0.00           C  
ATOM   1661  O   GLU B 110     -10.633 -44.764 -48.575  1.00  0.00           O  
ATOM   1662  CB  GLU B 110      -8.533 -43.131 -50.341  1.00  0.00           C  
ATOM   1663  CG  GLU B 110      -8.214 -41.842 -49.625  1.00  0.00           C  
ATOM   1664  CD  GLU B 110      -8.304 -40.646 -50.499  1.00  0.00           C  
ATOM   1665  OE1 GLU B 110      -8.626 -40.790 -51.652  1.00  0.00           O  
ATOM   1666  OE2 GLU B 110      -8.052 -39.573 -50.012  1.00  0.00           O  
ATOM   1667  H   GLU B 110      -9.591 -45.948 -50.413  1.00  0.00           H  
ATOM   1668  HA  GLU B 110      -7.429 -44.472 -49.044  1.00  0.00           H  
ATOM   1669 1HB  GLU B 110      -7.862 -43.215 -51.196  1.00  0.00           H  
ATOM   1670 2HB  GLU B 110      -9.546 -43.051 -50.731  1.00  0.00           H  
ATOM   1671 1HG  GLU B 110      -8.902 -41.710 -48.793  1.00  0.00           H  
ATOM   1672 2HG  GLU B 110      -7.205 -41.908 -49.229  1.00  0.00           H  
ATOM   1673  N   PRO B 111      -9.126 -44.049 -47.108  1.00  0.00           N  
ATOM   1674  CA  PRO B 111      -7.860 -43.655 -46.505  1.00  0.00           C  
ATOM   1675  C   PRO B 111      -6.911 -44.797 -46.326  1.00  0.00           C  
ATOM   1676  O   PRO B 111      -7.291 -45.955 -46.498  1.00  0.00           O  
ATOM   1677  CB  PRO B 111      -8.291 -43.085 -45.150  1.00  0.00           C  
ATOM   1678  CG  PRO B 111      -9.527 -43.846 -44.810  1.00  0.00           C  
ATOM   1679  CD  PRO B 111     -10.217 -44.051 -46.132  1.00  0.00           C  
ATOM   1680  HA  PRO B 111      -7.385 -42.864 -47.104  1.00  0.00           H  
ATOM   1681 1HB  PRO B 111      -7.488 -43.222 -44.411  1.00  0.00           H  
ATOM   1682 2HB  PRO B 111      -8.467 -42.002 -45.237  1.00  0.00           H  
ATOM   1683 1HG  PRO B 111      -9.265 -44.794 -44.317  1.00  0.00           H  
ATOM   1684 2HG  PRO B 111     -10.140 -43.275 -44.096  1.00  0.00           H  
ATOM   1685 1HD  PRO B 111     -10.740 -45.018 -46.127  1.00  0.00           H  
ATOM   1686 2HD  PRO B 111     -10.925 -43.227 -46.308  1.00  0.00           H  
ATOM   1687  N   LYS B 112      -5.682 -44.477 -45.965  1.00  0.00           N  
ATOM   1688  CA  LYS B 112      -4.727 -45.533 -45.679  1.00  0.00           C  
ATOM   1689  C   LYS B 112      -4.858 -46.015 -44.213  1.00  0.00           C  
ATOM   1690  O   LYS B 112      -4.357 -47.084 -43.854  1.00  0.00           O  
ATOM   1691  CB  LYS B 112      -3.306 -45.076 -46.003  1.00  0.00           C  
ATOM   1692  CG  LYS B 112      -3.064 -44.744 -47.512  1.00  0.00           C  
ATOM   1693  CD  LYS B 112      -3.272 -45.992 -48.429  1.00  0.00           C  
ATOM   1694  CE  LYS B 112      -2.830 -45.755 -49.888  1.00  0.00           C  
ATOM   1695  NZ  LYS B 112      -3.769 -44.853 -50.652  1.00  0.00           N  
ATOM   1696  H   LYS B 112      -5.403 -43.509 -45.885  1.00  0.00           H  
ATOM   1697  HA  LYS B 112      -4.947 -46.385 -46.330  1.00  0.00           H  
ATOM   1698 1HB  LYS B 112      -3.070 -44.186 -45.419  1.00  0.00           H  
ATOM   1699 2HB  LYS B 112      -2.599 -45.853 -45.711  1.00  0.00           H  
ATOM   1700 1HG  LYS B 112      -3.757 -43.963 -47.819  1.00  0.00           H  
ATOM   1701 2HG  LYS B 112      -2.046 -44.375 -47.640  1.00  0.00           H  
ATOM   1702 1HD  LYS B 112      -2.732 -46.849 -48.025  1.00  0.00           H  
ATOM   1703 2HD  LYS B 112      -4.336 -46.243 -48.472  1.00  0.00           H  
ATOM   1704 1HE  LYS B 112      -1.838 -45.308 -49.887  1.00  0.00           H  
ATOM   1705 2HE  LYS B 112      -2.783 -46.718 -50.397  1.00  0.00           H  
ATOM   1706 1HZ  LYS B 112      -3.432 -44.742 -51.595  1.00  0.00           H  
ATOM   1707 2HZ  LYS B 112      -4.736 -45.266 -50.687  1.00  0.00           H  
ATOM   1708 3HZ  LYS B 112      -3.820 -43.953 -50.212  1.00  0.00           H  
ATOM   1709  N   GLY B 113      -5.553 -45.217 -43.399  1.00  0.00           N  
ATOM   1710  CA  GLY B 113      -5.775 -45.486 -41.979  1.00  0.00           C  
ATOM   1711  C   GLY B 113      -6.678 -44.431 -41.325  1.00  0.00           C  
ATOM   1712  O   GLY B 113      -7.057 -43.446 -41.962  1.00  0.00           O  
ATOM   1713  H   GLY B 113      -5.940 -44.376 -43.794  1.00  0.00           H  
ATOM   1714 1HA  GLY B 113      -6.226 -46.475 -41.864  1.00  0.00           H  
ATOM   1715 2HA  GLY B 113      -4.815 -45.509 -41.463  1.00  0.00           H  
ATOM   1716  N   TYR B 114      -7.036 -44.624 -40.057  1.00  0.00           N  
ATOM   1717  CA  TYR B 114      -7.944 -43.646 -39.454  1.00  0.00           C  
ATOM   1718  C   TYR B 114      -7.823 -43.556 -37.935  1.00  0.00           C  
ATOM   1719  O   TYR B 114      -7.198 -44.404 -37.301  1.00  0.00           O  
ATOM   1720  CB  TYR B 114      -9.375 -43.999 -39.836  1.00  0.00           C  
ATOM   1721  CG  TYR B 114      -9.944 -45.178 -39.106  1.00  0.00           C  
ATOM   1722  CD1 TYR B 114      -9.585 -46.499 -39.390  1.00  0.00           C  
ATOM   1723  CD2 TYR B 114     -10.910 -44.918 -38.176  1.00  0.00           C  
ATOM   1724  CE1 TYR B 114     -10.201 -47.531 -38.694  1.00  0.00           C  
ATOM   1725  CE2 TYR B 114     -11.513 -45.915 -37.521  1.00  0.00           C  
ATOM   1726  CZ  TYR B 114     -11.183 -47.214 -37.749  1.00  0.00           C  
ATOM   1727  OH  TYR B 114     -11.844 -48.208 -37.041  1.00  0.00           O  
ATOM   1728  H   TYR B 114      -6.676 -45.438 -39.561  1.00  0.00           H  
ATOM   1729  HA  TYR B 114      -7.697 -42.665 -39.854  1.00  0.00           H  
ATOM   1730 1HB  TYR B 114     -10.019 -43.142 -39.647  1.00  0.00           H  
ATOM   1731 2HB  TYR B 114      -9.426 -44.209 -40.904  1.00  0.00           H  
ATOM   1732  HD1 TYR B 114      -8.828 -46.720 -40.139  1.00  0.00           H  
ATOM   1733  HD2 TYR B 114     -11.200 -43.890 -37.969  1.00  0.00           H  
ATOM   1734  HE1 TYR B 114      -9.932 -48.569 -38.892  1.00  0.00           H  
ATOM   1735  HE2 TYR B 114     -12.270 -45.683 -36.803  1.00  0.00           H  
ATOM   1736  HH  TYR B 114     -12.525 -47.789 -36.446  1.00  0.00           H  
ATOM   1737  N   HIS B 115      -8.438 -42.523 -37.347  1.00  0.00           N  
ATOM   1738  CA  HIS B 115      -8.429 -42.375 -35.893  1.00  0.00           C  
ATOM   1739  C   HIS B 115      -9.691 -43.036 -35.339  1.00  0.00           C  
ATOM   1740  O   HIS B 115     -10.813 -42.562 -35.522  1.00  0.00           O  
ATOM   1741  CB  HIS B 115      -8.294 -40.882 -35.471  1.00  0.00           C  
ATOM   1742  CG  HIS B 115      -6.911 -40.262 -35.890  1.00  0.00           C  
ATOM   1743  ND1 HIS B 115      -5.798 -40.311 -35.077  1.00  0.00           N  
ATOM   1744  CD2 HIS B 115      -6.508 -39.631 -37.023  1.00  0.00           C  
ATOM   1745  CE1 HIS B 115      -4.765 -39.745 -35.696  1.00  0.00           C  
ATOM   1746  NE2 HIS B 115      -5.160 -39.333 -36.872  1.00  0.00           N  
ATOM   1747  H   HIS B 115      -8.927 -41.846 -37.914  1.00  0.00           H  
ATOM   1748  HA  HIS B 115      -7.578 -42.902 -35.468  1.00  0.00           H  
ATOM   1749 1HB  HIS B 115      -9.093 -40.295 -35.907  1.00  0.00           H  
ATOM   1750 2HB  HIS B 115      -8.391 -40.802 -34.384  1.00  0.00           H  
ATOM   1751  HD2 HIS B 115      -7.120 -39.421 -37.897  1.00  0.00           H  
ATOM   1752  HE1 HIS B 115      -3.752 -39.656 -35.297  1.00  0.00           H  
ATOM   1753  HE2 HIS B 115      -4.530 -38.879 -37.572  1.00  0.00           H  
ATOM   1754  N   ALA B 116      -9.464 -44.194 -34.733  1.00  0.00           N  
ATOM   1755  CA  ALA B 116     -10.493 -45.089 -34.230  1.00  0.00           C  
ATOM   1756  C   ALA B 116     -10.745 -44.833 -32.796  1.00  0.00           C  
ATOM   1757  O   ALA B 116     -11.872 -44.859 -32.297  1.00  0.00           O  
ATOM   1758  CB  ALA B 116     -10.039 -46.517 -34.407  1.00  0.00           C  
ATOM   1759  H   ALA B 116      -8.491 -44.459 -34.591  1.00  0.00           H  
ATOM   1760  HA  ALA B 116     -11.407 -44.919 -34.790  1.00  0.00           H  
ATOM   1761 1HB  ALA B 116     -10.805 -47.188 -34.059  1.00  0.00           H  
ATOM   1762 2HB  ALA B 116      -9.836 -46.704 -35.439  1.00  0.00           H  
ATOM   1763 3HB  ALA B 116      -9.127 -46.673 -33.832  1.00  0.00           H  
ATOM   1764  N   ASN B 117      -9.641 -44.583 -32.138  1.00  0.00           N  
ATOM   1765  CA  ASN B 117      -9.525 -44.414 -30.714  1.00  0.00           C  
ATOM   1766  C   ASN B 117      -9.940 -45.685 -29.991  1.00  0.00           C  
ATOM   1767  O   ASN B 117     -10.217 -46.730 -30.599  1.00  0.00           O  
ATOM   1768  CB  ASN B 117     -10.417 -43.264 -30.325  1.00  0.00           C  
ATOM   1769  CG  ASN B 117     -10.051 -42.077 -31.065  1.00  0.00           C  
ATOM   1770  OD1 ASN B 117      -8.848 -41.862 -31.369  1.00  0.00           O  
ATOM   1771  ND2 ASN B 117     -11.062 -41.278 -31.406  1.00  0.00           N  
ATOM   1772  H   ASN B 117      -8.772 -44.541 -32.668  1.00  0.00           H  
ATOM   1773  HA  ASN B 117      -8.511 -44.204 -30.436  1.00  0.00           H  
ATOM   1774 1HB  ASN B 117     -11.439 -43.471 -30.487  1.00  0.00           H  
ATOM   1775 2HB  ASN B 117     -10.302 -43.056 -29.286  1.00  0.00           H  
ATOM   1776 1HD2 ASN B 117     -10.890 -40.444 -31.933  1.00  0.00           H  
ATOM   1777 2HD2 ASN B 117     -12.033 -41.525 -31.161  1.00  0.00           H  
ATOM   1778  N   PHE B 118     -10.021 -45.592 -28.698  1.00  0.00           N  
ATOM   1779  CA  PHE B 118     -10.481 -46.719 -27.915  1.00  0.00           C  
ATOM   1780  C   PHE B 118     -10.840 -46.258 -26.554  1.00  0.00           C  
ATOM   1781  O   PHE B 118     -10.457 -45.168 -26.133  1.00  0.00           O  
ATOM   1782  CB  PHE B 118      -9.456 -47.868 -27.859  1.00  0.00           C  
ATOM   1783  CG  PHE B 118      -8.172 -47.577 -27.160  1.00  0.00           C  
ATOM   1784  CD1 PHE B 118      -7.968 -47.890 -25.861  1.00  0.00           C  
ATOM   1785  CD2 PHE B 118      -7.172 -46.983 -27.827  1.00  0.00           C  
ATOM   1786  CE1 PHE B 118      -6.758 -47.627 -25.274  1.00  0.00           C  
ATOM   1787  CE2 PHE B 118      -5.944 -46.698 -27.226  1.00  0.00           C  
ATOM   1788  CZ  PHE B 118      -5.749 -47.031 -25.954  1.00  0.00           C  
ATOM   1789  H   PHE B 118      -9.718 -44.728 -28.251  1.00  0.00           H  
ATOM   1790  HA  PHE B 118     -11.390 -47.103 -28.362  1.00  0.00           H  
ATOM   1791 1HB  PHE B 118      -9.918 -48.725 -27.364  1.00  0.00           H  
ATOM   1792 2HB  PHE B 118      -9.214 -48.198 -28.872  1.00  0.00           H  
ATOM   1793  HD1 PHE B 118      -8.759 -48.377 -25.290  1.00  0.00           H  
ATOM   1794  HD2 PHE B 118      -7.362 -46.741 -28.838  1.00  0.00           H  
ATOM   1795  HE1 PHE B 118      -6.605 -47.903 -24.279  1.00  0.00           H  
ATOM   1796  HE2 PHE B 118      -5.141 -46.218 -27.772  1.00  0.00           H  
ATOM   1797  HZ  PHE B 118      -4.796 -46.835 -25.468  1.00  0.00           H  
ATOM   1798  N   ALA B 119     -20.868 -44.522 -27.933  1.00  0.00           N  
ATOM   1799  CA  ALA B 119     -21.327 -44.077 -29.234  1.00  0.00           C  
ATOM   1800  C   ALA B 119     -20.211 -44.079 -30.255  1.00  0.00           C  
ATOM   1801  O   ALA B 119     -19.090 -43.570 -30.039  1.00  0.00           O  
ATOM   1802  CB  ALA B 119     -21.913 -42.691 -29.135  1.00  0.00           C  
ATOM   1803  H   ALA B 119     -20.003 -44.150 -27.537  1.00  0.00           H  
ATOM   1804  HA  ALA B 119     -22.101 -44.761 -29.573  1.00  0.00           H  
ATOM   1805 1HB  ALA B 119     -22.276 -42.388 -30.116  1.00  0.00           H  
ATOM   1806 2HB  ALA B 119     -22.740 -42.698 -28.421  1.00  0.00           H  
ATOM   1807 3HB  ALA B 119     -21.140 -42.001 -28.802  1.00  0.00           H  
ATOM   1808  N   LEU B 120     -20.566 -44.653 -31.383  1.00  0.00           N  
ATOM   1809  CA  LEU B 120     -19.675 -44.795 -32.504  1.00  0.00           C  
ATOM   1810  C   LEU B 120     -20.083 -43.975 -33.737  1.00  0.00           C  
ATOM   1811  O   LEU B 120     -21.263 -43.732 -34.004  1.00  0.00           O  
ATOM   1812  CB  LEU B 120     -19.579 -46.276 -32.915  1.00  0.00           C  
ATOM   1813  CG  LEU B 120     -19.109 -47.312 -31.845  1.00  0.00           C  
ATOM   1814  CD1 LEU B 120     -19.215 -48.689 -32.416  1.00  0.00           C  
ATOM   1815  CD2 LEU B 120     -17.678 -47.051 -31.460  1.00  0.00           C  
ATOM   1816  H   LEU B 120     -21.501 -45.030 -31.460  1.00  0.00           H  
ATOM   1817  HA  LEU B 120     -18.705 -44.471 -32.168  1.00  0.00           H  
ATOM   1818 1HB  LEU B 120     -20.545 -46.598 -33.301  1.00  0.00           H  
ATOM   1819 2HB  LEU B 120     -18.853 -46.326 -33.722  1.00  0.00           H  
ATOM   1820  HG  LEU B 120     -19.748 -47.250 -30.966  1.00  0.00           H  
ATOM   1821 1HD1 LEU B 120     -18.893 -49.413 -31.672  1.00  0.00           H  
ATOM   1822 2HD1 LEU B 120     -20.250 -48.889 -32.695  1.00  0.00           H  
ATOM   1823 3HD1 LEU B 120     -18.577 -48.758 -33.289  1.00  0.00           H  
ATOM   1824 1HD2 LEU B 120     -17.357 -47.786 -30.724  1.00  0.00           H  
ATOM   1825 2HD2 LEU B 120     -17.028 -47.110 -32.339  1.00  0.00           H  
ATOM   1826 3HD2 LEU B 120     -17.625 -46.081 -31.032  1.00  0.00           H  
ATOM   1827  N   GLU B 121     -19.101 -43.597 -34.511  1.00  0.00           N  
ATOM   1828  CA  GLU B 121     -19.347 -42.889 -35.751  1.00  0.00           C  
ATOM   1829  C   GLU B 121     -18.832 -43.661 -36.997  1.00  0.00           C  
ATOM   1830  O   GLU B 121     -17.973 -44.553 -36.888  1.00  0.00           O  
ATOM   1831  CB  GLU B 121     -18.694 -41.507 -35.683  1.00  0.00           C  
ATOM   1832  CG  GLU B 121     -19.268 -40.592 -34.611  1.00  0.00           C  
ATOM   1833  CD  GLU B 121     -18.610 -39.241 -34.580  1.00  0.00           C  
ATOM   1834  OE1 GLU B 121     -17.659 -39.048 -35.298  1.00  0.00           O  
ATOM   1835  OE2 GLU B 121     -19.060 -38.399 -33.838  1.00  0.00           O  
ATOM   1836  H   GLU B 121     -18.154 -43.796 -34.203  1.00  0.00           H  
ATOM   1837  HA  GLU B 121     -20.413 -42.743 -35.801  1.00  0.00           H  
ATOM   1838 1HB  GLU B 121     -17.627 -41.617 -35.493  1.00  0.00           H  
ATOM   1839 2HB  GLU B 121     -18.805 -41.005 -36.645  1.00  0.00           H  
ATOM   1840 1HG  GLU B 121     -20.335 -40.460 -34.793  1.00  0.00           H  
ATOM   1841 2HG  GLU B 121     -19.150 -41.070 -33.639  1.00  0.00           H  
ATOM   1842  N   PRO B 122     -19.453 -43.453 -38.163  1.00  0.00           N  
ATOM   1843  CA  PRO B 122     -19.019 -43.888 -39.472  1.00  0.00           C  
ATOM   1844  C   PRO B 122     -17.675 -43.354 -39.927  1.00  0.00           C  
ATOM   1845  O   PRO B 122     -17.234 -42.282 -39.501  1.00  0.00           O  
ATOM   1846  CB  PRO B 122     -20.110 -43.338 -40.404  1.00  0.00           C  
ATOM   1847  CG  PRO B 122     -21.320 -43.158 -39.550  1.00  0.00           C  
ATOM   1848  CD  PRO B 122     -20.793 -42.779 -38.191  1.00  0.00           C  
ATOM   1849  HA  PRO B 122     -18.995 -44.986 -39.459  1.00  0.00           H  
ATOM   1850 1HB  PRO B 122     -19.770 -42.403 -40.875  1.00  0.00           H  
ATOM   1851 2HB  PRO B 122     -20.284 -44.055 -41.218  1.00  0.00           H  
ATOM   1852 1HG  PRO B 122     -21.968 -42.380 -39.993  1.00  0.00           H  
ATOM   1853 2HG  PRO B 122     -21.910 -44.087 -39.540  1.00  0.00           H  
ATOM   1854 1HD  PRO B 122     -20.700 -41.686 -38.083  1.00  0.00           H  
ATOM   1855 2HD  PRO B 122     -21.501 -43.226 -37.480  1.00  0.00           H  
ATOM   1856  N   LEU B 123     -17.055 -44.126 -40.814  1.00  0.00           N  
ATOM   1857  CA  LEU B 123     -15.810 -43.801 -41.525  1.00  0.00           C  
ATOM   1858  C   LEU B 123     -16.032 -43.988 -43.026  1.00  0.00           C  
ATOM   1859  O   LEU B 123     -16.155 -45.141 -43.444  1.00  0.00           O  
ATOM   1860  CB  LEU B 123     -14.713 -44.794 -41.130  1.00  0.00           C  
ATOM   1861  CG  LEU B 123     -13.343 -44.672 -41.846  1.00  0.00           C  
ATOM   1862  CD1 LEU B 123     -12.663 -43.367 -41.510  1.00  0.00           C  
ATOM   1863  CD2 LEU B 123     -12.519 -45.852 -41.454  1.00  0.00           C  
ATOM   1864  H   LEU B 123     -17.523 -45.008 -41.038  1.00  0.00           H  
ATOM   1865  HA  LEU B 123     -15.501 -42.787 -41.283  1.00  0.00           H  
ATOM   1866 1HB  LEU B 123     -14.535 -44.701 -40.060  1.00  0.00           H  
ATOM   1867 2HB  LEU B 123     -15.084 -45.786 -41.327  1.00  0.00           H  
ATOM   1868  HG  LEU B 123     -13.488 -44.688 -42.931  1.00  0.00           H  
ATOM   1869 1HD1 LEU B 123     -11.708 -43.317 -42.030  1.00  0.00           H  
ATOM   1870 2HD1 LEU B 123     -13.278 -42.528 -41.822  1.00  0.00           H  
ATOM   1871 3HD1 LEU B 123     -12.493 -43.315 -40.444  1.00  0.00           H  
ATOM   1872 1HD2 LEU B 123     -11.554 -45.796 -41.955  1.00  0.00           H  
ATOM   1873 2HD2 LEU B 123     -12.383 -45.849 -40.391  1.00  0.00           H  
ATOM   1874 3HD2 LEU B 123     -13.028 -46.758 -41.741  1.00  0.00           H  
ATOM   1875  N   PRO B 124     -16.214 -42.933 -43.839  1.00  0.00           N  
ATOM   1876  CA  PRO B 124     -16.349 -43.003 -45.294  1.00  0.00           C  
ATOM   1877  C   PRO B 124     -15.118 -43.627 -45.945  1.00  0.00           C  
ATOM   1878  O   PRO B 124     -14.007 -43.181 -45.658  1.00  0.00           O  
ATOM   1879  CB  PRO B 124     -16.475 -41.521 -45.673  1.00  0.00           C  
ATOM   1880  CG  PRO B 124     -17.020 -40.848 -44.421  1.00  0.00           C  
ATOM   1881  CD  PRO B 124     -16.364 -41.586 -43.274  1.00  0.00           C  
ATOM   1882  HA  PRO B 124     -17.266 -43.523 -45.586  1.00  0.00           H  
ATOM   1883 1HB  PRO B 124     -15.494 -41.127 -45.980  1.00  0.00           H  
ATOM   1884 2HB  PRO B 124     -17.144 -41.418 -46.541  1.00  0.00           H  
ATOM   1885 1HG  PRO B 124     -16.771 -39.774 -44.431  1.00  0.00           H  
ATOM   1886 2HG  PRO B 124     -18.118 -40.918 -44.394  1.00  0.00           H  
ATOM   1887 1HD  PRO B 124     -15.378 -41.154 -43.043  1.00  0.00           H  
ATOM   1888 2HD  PRO B 124     -17.043 -41.585 -42.403  1.00  0.00           H  
ATOM   1889  N   ILE B 125     -15.300 -44.557 -46.881  1.00  0.00           N  
ATOM   1890  CA  ILE B 125     -14.142 -45.119 -47.597  1.00  0.00           C  
ATOM   1891  C   ILE B 125     -14.330 -45.151 -49.134  1.00  0.00           C  
ATOM   1892  O   ILE B 125     -15.459 -45.171 -49.651  1.00  0.00           O  
ATOM   1893  CB  ILE B 125     -13.720 -46.533 -47.162  1.00  0.00           C  
ATOM   1894  CG1 ILE B 125     -14.798 -47.547 -47.487  1.00  0.00           C  
ATOM   1895  CG2 ILE B 125     -13.396 -46.521 -45.616  1.00  0.00           C  
ATOM   1896  CD1 ILE B 125     -14.311 -48.944 -47.387  1.00  0.00           C  
ATOM   1897  H   ILE B 125     -16.240 -44.908 -47.071  1.00  0.00           H  
ATOM   1898  HA  ILE B 125     -13.271 -44.502 -47.383  1.00  0.00           H  
ATOM   1899  HB  ILE B 125     -12.824 -46.814 -47.711  1.00  0.00           H  
ATOM   1900 1HG1 ILE B 125     -15.641 -47.408 -46.810  1.00  0.00           H  
ATOM   1901 2HG1 ILE B 125     -15.151 -47.396 -48.496  1.00  0.00           H  
ATOM   1902 1HG2 ILE B 125     -13.056 -47.485 -45.286  1.00  0.00           H  
ATOM   1903 2HG2 ILE B 125     -12.633 -45.801 -45.406  1.00  0.00           H  
ATOM   1904 3HG2 ILE B 125     -14.294 -46.246 -45.061  1.00  0.00           H  
ATOM   1905 1HD1 ILE B 125     -15.113 -49.587 -47.646  1.00  0.00           H  
ATOM   1906 2HD1 ILE B 125     -13.491 -49.081 -48.089  1.00  0.00           H  
ATOM   1907 3HD1 ILE B 125     -13.971 -49.175 -46.406  1.00  0.00           H  
ATOM   1908  N   VAL B 126     -13.200 -45.264 -49.846  1.00  0.00           N  
ATOM   1909  CA  VAL B 126     -13.187 -45.484 -51.294  1.00  0.00           C  
ATOM   1910  C   VAL B 126     -12.489 -46.809 -51.588  1.00  0.00           C  
ATOM   1911  O   VAL B 126     -11.372 -47.050 -51.102  1.00  0.00           O  
ATOM   1912  CB  VAL B 126     -12.353 -44.385 -52.003  1.00  0.00           C  
ATOM   1913  CG1 VAL B 126     -12.361 -44.612 -53.551  1.00  0.00           C  
ATOM   1914  CG2 VAL B 126     -12.844 -42.998 -51.600  1.00  0.00           C  
ATOM   1915  H   VAL B 126     -12.309 -45.191 -49.360  1.00  0.00           H  
ATOM   1916  HA  VAL B 126     -14.208 -45.521 -51.674  1.00  0.00           H  
ATOM   1917  HB  VAL B 126     -11.316 -44.480 -51.683  1.00  0.00           H  
ATOM   1918 1HG1 VAL B 126     -11.743 -43.851 -54.028  1.00  0.00           H  
ATOM   1919 2HG1 VAL B 126     -11.962 -45.593 -53.805  1.00  0.00           H  
ATOM   1920 3HG1 VAL B 126     -13.389 -44.534 -53.921  1.00  0.00           H  
ATOM   1921 1HG2 VAL B 126     -12.220 -42.244 -52.079  1.00  0.00           H  
ATOM   1922 2HG2 VAL B 126     -13.854 -42.863 -51.900  1.00  0.00           H  
ATOM   1923 3HG2 VAL B 126     -12.772 -42.887 -50.518  1.00  0.00           H  
ATOM   1924  N   TYR B 127     -13.104 -47.650 -52.411  1.00  0.00           N  
ATOM   1925  CA  TYR B 127     -12.431 -48.885 -52.846  1.00  0.00           C  
ATOM   1926  C   TYR B 127     -12.953 -49.253 -54.226  1.00  0.00           C  
ATOM   1927  O   TYR B 127     -14.009 -48.768 -54.643  1.00  0.00           O  
ATOM   1928  CB  TYR B 127     -12.748 -49.989 -51.839  1.00  0.00           C  
ATOM   1929  CG  TYR B 127     -14.254 -50.208 -51.744  1.00  0.00           C  
ATOM   1930  CD1 TYR B 127     -14.899 -51.127 -52.536  1.00  0.00           C  
ATOM   1931  CD2 TYR B 127     -14.980 -49.434 -50.866  1.00  0.00           C  
ATOM   1932  CE1 TYR B 127     -16.264 -51.287 -52.440  1.00  0.00           C  
ATOM   1933  CE2 TYR B 127     -16.329 -49.574 -50.768  1.00  0.00           C  
ATOM   1934  CZ  TYR B 127     -16.979 -50.498 -51.547  1.00  0.00           C  
ATOM   1935  OH  TYR B 127     -18.343 -50.642 -51.436  1.00  0.00           O  
ATOM   1936  H   TYR B 127     -14.038 -47.403 -52.758  1.00  0.00           H  
ATOM   1937  HA  TYR B 127     -11.362 -48.704 -52.942  1.00  0.00           H  
ATOM   1938 1HB  TYR B 127     -12.272 -50.925 -52.143  1.00  0.00           H  
ATOM   1939 2HB  TYR B 127     -12.368 -49.725 -50.852  1.00  0.00           H  
ATOM   1940  HD1 TYR B 127     -14.331 -51.719 -53.240  1.00  0.00           H  
ATOM   1941  HD2 TYR B 127     -14.470 -48.701 -50.256  1.00  0.00           H  
ATOM   1942  HE1 TYR B 127     -16.776 -52.017 -53.068  1.00  0.00           H  
ATOM   1943  HE2 TYR B 127     -16.891 -48.951 -50.072  1.00  0.00           H  
ATOM   1944  HH  TYR B 127     -18.663 -50.101 -50.706  1.00  0.00           H  
ATOM   1945  N   TYR B 128     -12.226 -50.089 -54.946  1.00  0.00           N  
ATOM   1946  CA  TYR B 128     -12.686 -50.409 -56.296  1.00  0.00           C  
ATOM   1947  C   TYR B 128     -13.128 -51.837 -56.521  1.00  0.00           C  
ATOM   1948  O   TYR B 128     -12.498 -52.775 -56.045  1.00  0.00           O  
ATOM   1949  CB  TYR B 128     -11.566 -50.127 -57.296  1.00  0.00           C  
ATOM   1950  CG  TYR B 128     -11.250 -48.687 -57.560  1.00  0.00           C  
ATOM   1951  CD1 TYR B 128     -10.581 -47.895 -56.630  1.00  0.00           C  
ATOM   1952  CD2 TYR B 128     -11.584 -48.173 -58.792  1.00  0.00           C  
ATOM   1953  CE1 TYR B 128     -10.287 -46.591 -56.944  1.00  0.00           C  
ATOM   1954  CE2 TYR B 128     -11.280 -46.882 -59.105  1.00  0.00           C  
ATOM   1955  CZ  TYR B 128     -10.636 -46.087 -58.186  1.00  0.00           C  
ATOM   1956  OH  TYR B 128     -10.337 -44.784 -58.505  1.00  0.00           O  
ATOM   1957  H   TYR B 128     -11.362 -50.479 -54.579  1.00  0.00           H  
ATOM   1958  HA  TYR B 128     -13.538 -49.775 -56.528  1.00  0.00           H  
ATOM   1959 1HB  TYR B 128     -10.653 -50.615 -56.956  1.00  0.00           H  
ATOM   1960 2HB  TYR B 128     -11.833 -50.589 -58.252  1.00  0.00           H  
ATOM   1961  HD1 TYR B 128     -10.293 -48.294 -55.661  1.00  0.00           H  
ATOM   1962  HD2 TYR B 128     -12.088 -48.803 -59.519  1.00  0.00           H  
ATOM   1963  HE1 TYR B 128      -9.775 -45.961 -56.229  1.00  0.00           H  
ATOM   1964  HE2 TYR B 128     -11.549 -46.485 -60.084  1.00  0.00           H  
ATOM   1965  HH  TYR B 128     -10.663 -44.592 -59.389  1.00  0.00           H  
ATOM   1966  N   VAL B 129     -14.165 -51.986 -57.317  1.00  0.00           N  
ATOM   1967  CA  VAL B 129     -14.557 -53.302 -57.786  1.00  0.00           C  
ATOM   1968  C   VAL B 129     -14.401 -53.227 -59.312  1.00  0.00           C  
ATOM   1969  O   VAL B 129     -15.077 -52.448 -60.015  1.00  0.00           O  
ATOM   1970  CB  VAL B 129     -15.988 -53.581 -57.364  1.00  0.00           C  
ATOM   1971  CG1 VAL B 129     -16.427 -54.914 -57.844  1.00  0.00           C  
ATOM   1972  CG2 VAL B 129     -16.028 -53.512 -55.885  1.00  0.00           C  
ATOM   1973  H   VAL B 129     -14.637 -51.145 -57.660  1.00  0.00           H  
ATOM   1974  HA  VAL B 129     -13.873 -54.040 -57.391  1.00  0.00           H  
ATOM   1975  HB  VAL B 129     -16.654 -52.833 -57.795  1.00  0.00           H  
ATOM   1976 1HG1 VAL B 129     -17.431 -55.102 -57.528  1.00  0.00           H  
ATOM   1977 2HG1 VAL B 129     -16.385 -54.965 -58.931  1.00  0.00           H  
ATOM   1978 3HG1 VAL B 129     -15.777 -55.652 -57.430  1.00  0.00           H  
ATOM   1979 1HG2 VAL B 129     -16.996 -53.692 -55.549  1.00  0.00           H  
ATOM   1980 2HG2 VAL B 129     -15.360 -54.271 -55.501  1.00  0.00           H  
ATOM   1981 3HG2 VAL B 129     -15.715 -52.533 -55.533  1.00  0.00           H  
ATOM   1982  N   GLY B 130     -13.469 -54.009 -59.809  1.00  0.00           N  
ATOM   1983  CA  GLY B 130     -13.058 -53.905 -61.191  1.00  0.00           C  
ATOM   1984  C   GLY B 130     -12.503 -52.496 -61.394  1.00  0.00           C  
ATOM   1985  O   GLY B 130     -11.690 -52.011 -60.606  1.00  0.00           O  
ATOM   1986  H   GLY B 130     -13.017 -54.671 -59.180  1.00  0.00           H  
ATOM   1987 1HA  GLY B 130     -12.291 -54.651 -61.402  1.00  0.00           H  
ATOM   1988 2HA  GLY B 130     -13.903 -54.084 -61.855  1.00  0.00           H  
ATOM   1989  N   ARG B 131     -12.982 -51.808 -62.410  1.00  0.00           N  
ATOM   1990  CA  ARG B 131     -12.490 -50.467 -62.667  1.00  0.00           C  
ATOM   1991  C   ARG B 131     -13.338 -49.379 -62.024  1.00  0.00           C  
ATOM   1992  O   ARG B 131     -13.060 -48.195 -62.239  1.00  0.00           O  
ATOM   1993  CB  ARG B 131     -12.421 -50.211 -64.164  1.00  0.00           C  
ATOM   1994  CG  ARG B 131     -11.371 -51.029 -64.905  1.00  0.00           C  
ATOM   1995  CD  ARG B 131     -11.460 -50.835 -66.383  1.00  0.00           C  
ATOM   1996  NE  ARG B 131     -10.383 -51.527 -67.098  1.00  0.00           N  
ATOM   1997  CZ  ARG B 131     -10.362 -52.844 -67.427  1.00  0.00           C  
ATOM   1998  NH1 ARG B 131     -11.369 -53.638 -67.116  1.00  0.00           N  
ATOM   1999  NH2 ARG B 131      -9.315 -53.336 -68.071  1.00  0.00           N  
ATOM   2000  H   ARG B 131     -13.673 -52.221 -63.020  1.00  0.00           H  
ATOM   2001  HA  ARG B 131     -11.471 -50.392 -62.283  1.00  0.00           H  
ATOM   2002 1HB  ARG B 131     -13.389 -50.423 -64.612  1.00  0.00           H  
ATOM   2003 2HB  ARG B 131     -12.201 -49.159 -64.343  1.00  0.00           H  
ATOM   2004 1HG  ARG B 131     -10.379 -50.717 -64.580  1.00  0.00           H  
ATOM   2005 2HG  ARG B 131     -11.507 -52.083 -64.676  1.00  0.00           H  
ATOM   2006 1HD  ARG B 131     -12.417 -51.200 -66.750  1.00  0.00           H  
ATOM   2007 2HD  ARG B 131     -11.379 -49.770 -66.603  1.00  0.00           H  
ATOM   2008  HE  ARG B 131      -9.581 -50.970 -67.366  1.00  0.00           H  
ATOM   2009 1HH1 ARG B 131     -12.172 -53.274 -66.629  1.00  0.00           H  
ATOM   2010 2HH1 ARG B 131     -11.339 -54.616 -67.368  1.00  0.00           H  
ATOM   2011 1HH2 ARG B 131      -8.541 -52.732 -68.313  1.00  0.00           H  
ATOM   2012 2HH2 ARG B 131      -9.286 -54.313 -68.322  1.00  0.00           H  
ATOM   2013  N   LYS B 132     -14.409 -49.759 -61.303  1.00  0.00           N  
ATOM   2014  CA  LYS B 132     -15.320 -48.742 -60.807  1.00  0.00           C  
ATOM   2015  C   LYS B 132     -15.012 -48.270 -59.370  1.00  0.00           C  
ATOM   2016  O   LYS B 132     -14.936 -49.094 -58.455  1.00  0.00           O  
ATOM   2017  CB  LYS B 132     -16.748 -49.293 -60.853  1.00  0.00           C  
ATOM   2018  CG  LYS B 132     -17.858 -48.327 -60.386  1.00  0.00           C  
ATOM   2019  CD  LYS B 132     -19.270 -48.884 -60.694  1.00  0.00           C  
ATOM   2020  CE  LYS B 132     -19.595 -50.133 -59.848  1.00  0.00           C  
ATOM   2021  NZ  LYS B 132     -20.998 -50.599 -60.031  1.00  0.00           N  
ATOM   2022  H   LYS B 132     -14.591 -50.744 -61.096  1.00  0.00           H  
ATOM   2023  HA  LYS B 132     -15.258 -47.918 -61.494  1.00  0.00           H  
ATOM   2024 1HB  LYS B 132     -16.978 -49.604 -61.872  1.00  0.00           H  
ATOM   2025 2HB  LYS B 132     -16.782 -50.185 -60.227  1.00  0.00           H  
ATOM   2026 1HG  LYS B 132     -17.769 -48.160 -59.308  1.00  0.00           H  
ATOM   2027 2HG  LYS B 132     -17.741 -47.369 -60.887  1.00  0.00           H  
ATOM   2028 1HD  LYS B 132     -20.012 -48.112 -60.482  1.00  0.00           H  
ATOM   2029 2HD  LYS B 132     -19.338 -49.145 -61.751  1.00  0.00           H  
ATOM   2030 1HE  LYS B 132     -18.936 -50.945 -60.144  1.00  0.00           H  
ATOM   2031 2HE  LYS B 132     -19.431 -49.911 -58.791  1.00  0.00           H  
ATOM   2032 1HZ  LYS B 132     -21.134 -51.451 -59.449  1.00  0.00           H  
ATOM   2033 2HZ  LYS B 132     -21.646 -49.885 -59.743  1.00  0.00           H  
ATOM   2034 3HZ  LYS B 132     -21.160 -50.832 -60.994  1.00  0.00           H  
ATOM   2035  N   PRO B 133     -14.788 -46.961 -59.119  1.00  0.00           N  
ATOM   2036  CA  PRO B 133     -14.610 -46.433 -57.801  1.00  0.00           C  
ATOM   2037  C   PRO B 133     -15.951 -46.493 -57.147  1.00  0.00           C  
ATOM   2038  O   PRO B 133     -16.946 -46.065 -57.742  1.00  0.00           O  
ATOM   2039  CB  PRO B 133     -14.176 -44.986 -58.046  1.00  0.00           C  
ATOM   2040  CG  PRO B 133     -14.762 -44.638 -59.402  1.00  0.00           C  
ATOM   2041  CD  PRO B 133     -14.776 -45.948 -60.190  1.00  0.00           C  
ATOM   2042  HA  PRO B 133     -13.860 -47.011 -57.240  1.00  0.00           H  
ATOM   2043 1HB  PRO B 133     -14.580 -44.351 -57.243  1.00  0.00           H  
ATOM   2044 2HB  PRO B 133     -13.099 -44.889 -57.997  1.00  0.00           H  
ATOM   2045 1HG  PRO B 133     -15.775 -44.219 -59.275  1.00  0.00           H  
ATOM   2046 2HG  PRO B 133     -14.156 -43.860 -59.888  1.00  0.00           H  
ATOM   2047 1HD  PRO B 133     -15.714 -45.961 -60.758  1.00  0.00           H  
ATOM   2048 2HD  PRO B 133     -13.885 -46.056 -60.833  1.00  0.00           H  
ATOM   2049  N   LYS B 134     -15.969 -46.904 -55.900  1.00  0.00           N  
ATOM   2050  CA  LYS B 134     -17.186 -47.000 -55.153  1.00  0.00           C  
ATOM   2051  C   LYS B 134     -16.976 -46.388 -53.794  1.00  0.00           C  
ATOM   2052  O   LYS B 134     -15.909 -46.566 -53.188  1.00  0.00           O  
ATOM   2053  CB  LYS B 134     -17.665 -48.455 -55.058  1.00  0.00           C  
ATOM   2054  CG  LYS B 134     -19.025 -48.616 -54.350  1.00  0.00           C  
ATOM   2055  CD  LYS B 134     -19.576 -50.049 -54.429  1.00  0.00           C  
ATOM   2056  CE  LYS B 134     -20.986 -50.125 -53.803  1.00  0.00           C  
ATOM   2057  NZ  LYS B 134     -21.574 -51.509 -53.871  1.00  0.00           N  
ATOM   2058  H   LYS B 134     -15.121 -47.271 -55.473  1.00  0.00           H  
ATOM   2059  HA  LYS B 134     -17.972 -46.438 -55.663  1.00  0.00           H  
ATOM   2060 1HB  LYS B 134     -17.747 -48.877 -56.063  1.00  0.00           H  
ATOM   2061 2HB  LYS B 134     -16.920 -49.045 -54.516  1.00  0.00           H  
ATOM   2062 1HG  LYS B 134     -18.914 -48.355 -53.294  1.00  0.00           H  
ATOM   2063 2HG  LYS B 134     -19.749 -47.937 -54.798  1.00  0.00           H  
ATOM   2064 1HD  LYS B 134     -19.647 -50.360 -55.476  1.00  0.00           H  
ATOM   2065 2HD  LYS B 134     -18.916 -50.741 -53.920  1.00  0.00           H  
ATOM   2066 1HE  LYS B 134     -20.944 -49.808 -52.760  1.00  0.00           H  
ATOM   2067 2HE  LYS B 134     -21.636 -49.449 -54.353  1.00  0.00           H  
ATOM   2068 1HZ  LYS B 134     -22.514 -51.515 -53.478  1.00  0.00           H  
ATOM   2069 2HZ  LYS B 134     -21.614 -51.803 -54.863  1.00  0.00           H  
ATOM   2070 3HZ  LYS B 134     -21.006 -52.164 -53.355  1.00  0.00           H  
ATOM   2071  N   VAL B 135     -17.965 -45.623 -53.350  1.00  0.00           N  
ATOM   2072  CA  VAL B 135     -17.946 -45.001 -52.031  1.00  0.00           C  
ATOM   2073  C   VAL B 135     -19.076 -45.423 -51.144  1.00  0.00           C  
ATOM   2074  O   VAL B 135     -20.243 -45.382 -51.557  1.00  0.00           O  
ATOM   2075  CB  VAL B 135     -17.931 -43.465 -52.191  1.00  0.00           C  
ATOM   2076  CG1 VAL B 135     -17.923 -42.762 -50.812  1.00  0.00           C  
ATOM   2077  CG2 VAL B 135     -16.706 -43.086 -53.002  1.00  0.00           C  
ATOM   2078  H   VAL B 135     -18.777 -45.501 -53.933  1.00  0.00           H  
ATOM   2079  HA  VAL B 135     -17.024 -45.304 -51.540  1.00  0.00           H  
ATOM   2080  HB  VAL B 135     -18.831 -43.143 -52.710  1.00  0.00           H  
ATOM   2081 1HG1 VAL B 135     -17.911 -41.684 -50.959  1.00  0.00           H  
ATOM   2082 2HG1 VAL B 135     -18.810 -43.030 -50.240  1.00  0.00           H  
ATOM   2083 3HG1 VAL B 135     -17.029 -43.065 -50.259  1.00  0.00           H  
ATOM   2084 1HG2 VAL B 135     -16.668 -42.008 -53.131  1.00  0.00           H  
ATOM   2085 2HG2 VAL B 135     -15.843 -43.426 -52.469  1.00  0.00           H  
ATOM   2086 3HG2 VAL B 135     -16.734 -43.560 -53.978  1.00  0.00           H  
ATOM   2087  N   GLU B 136     -18.718 -45.805 -49.914  1.00  0.00           N  
ATOM   2088  CA  GLU B 136     -19.707 -46.205 -48.926  1.00  0.00           C  
ATOM   2089  C   GLU B 136     -19.236 -45.875 -47.530  1.00  0.00           C  
ATOM   2090  O   GLU B 136     -18.034 -45.744 -47.274  1.00  0.00           O  
ATOM   2091  CB  GLU B 136     -20.007 -47.711 -49.085  1.00  0.00           C  
ATOM   2092  CG  GLU B 136     -21.097 -48.299 -48.163  1.00  0.00           C  
ATOM   2093  CD  GLU B 136     -22.454 -47.620 -48.290  1.00  0.00           C  
ATOM   2094  OE1 GLU B 136     -22.589 -46.516 -47.779  1.00  0.00           O  
ATOM   2095  OE2 GLU B 136     -23.343 -48.197 -48.873  1.00  0.00           O  
ATOM   2096  H   GLU B 136     -17.717 -45.782 -49.682  1.00  0.00           H  
ATOM   2097  HA  GLU B 136     -20.622 -45.635 -49.107  1.00  0.00           H  
ATOM   2098 1HB  GLU B 136     -20.312 -47.908 -50.114  1.00  0.00           H  
ATOM   2099 2HB  GLU B 136     -19.093 -48.278 -48.906  1.00  0.00           H  
ATOM   2100 1HG  GLU B 136     -21.224 -49.346 -48.438  1.00  0.00           H  
ATOM   2101 2HG  GLU B 136     -20.766 -48.286 -47.126  1.00  0.00           H  
ATOM   2102  N   GLN B 137     -20.182 -45.724 -46.617  1.00  0.00           N  
ATOM   2103  CA  GLN B 137     -19.833 -45.467 -45.228  1.00  0.00           C  
ATOM   2104  C   GLN B 137     -19.606 -46.765 -44.456  1.00  0.00           C  
ATOM   2105  O   GLN B 137     -20.492 -47.628 -44.425  1.00  0.00           O  
ATOM   2106  CB  GLN B 137     -20.903 -44.643 -44.522  1.00  0.00           C  
ATOM   2107  CG  GLN B 137     -21.036 -43.223 -45.032  1.00  0.00           C  
ATOM   2108  CD  GLN B 137     -22.057 -42.431 -44.239  1.00  0.00           C  
ATOM   2109  OE1 GLN B 137     -22.583 -42.919 -43.234  1.00  0.00           O  
ATOM   2110  NE2 GLN B 137     -22.342 -41.213 -44.681  1.00  0.00           N  
ATOM   2111  H   GLN B 137     -21.159 -45.810 -46.882  1.00  0.00           H  
ATOM   2112  HA  GLN B 137     -18.924 -44.876 -45.184  1.00  0.00           H  
ATOM   2113 1HB  GLN B 137     -21.869 -45.137 -44.634  1.00  0.00           H  
ATOM   2114 2HB  GLN B 137     -20.677 -44.608 -43.462  1.00  0.00           H  
ATOM   2115 1HG  GLN B 137     -20.070 -42.727 -44.943  1.00  0.00           H  
ATOM   2116 2HG  GLN B 137     -21.350 -43.250 -46.074  1.00  0.00           H  
ATOM   2117 1HE2 GLN B 137     -23.013 -40.647 -44.196  1.00  0.00           H  
ATOM   2118 2HE2 GLN B 137     -21.893 -40.857 -45.501  1.00  0.00           H  
ATOM   2119  N   LEU B 138     -18.500 -46.896 -43.757  1.00  0.00           N  
ATOM   2120  CA  LEU B 138     -18.415 -48.072 -42.942  1.00  0.00           C  
ATOM   2121  C   LEU B 138     -19.058 -47.660 -41.653  1.00  0.00           C  
ATOM   2122  O   LEU B 138     -18.699 -46.626 -41.101  1.00  0.00           O  
ATOM   2123  CB  LEU B 138     -16.960 -48.486 -42.691  1.00  0.00           C  
ATOM   2124  CG  LEU B 138     -16.067 -48.834 -43.898  1.00  0.00           C  
ATOM   2125  CD1 LEU B 138     -14.662 -49.172 -43.381  1.00  0.00           C  
ATOM   2126  CD2 LEU B 138     -16.644 -49.968 -44.647  1.00  0.00           C  
ATOM   2127  H   LEU B 138     -17.740 -46.214 -43.778  1.00  0.00           H  
ATOM   2128  HA  LEU B 138     -18.989 -48.886 -43.385  1.00  0.00           H  
ATOM   2129 1HB  LEU B 138     -16.486 -47.643 -42.221  1.00  0.00           H  
ATOM   2130 2HB  LEU B 138     -16.948 -49.328 -41.997  1.00  0.00           H  
ATOM   2131  HG  LEU B 138     -15.986 -47.973 -44.553  1.00  0.00           H  
ATOM   2132 1HD1 LEU B 138     -14.003 -49.414 -44.195  1.00  0.00           H  
ATOM   2133 2HD1 LEU B 138     -14.277 -48.313 -42.855  1.00  0.00           H  
ATOM   2134 3HD1 LEU B 138     -14.719 -50.020 -42.712  1.00  0.00           H  
ATOM   2135 1HD2 LEU B 138     -16.010 -50.217 -45.478  1.00  0.00           H  
ATOM   2136 2HD2 LEU B 138     -16.721 -50.810 -43.995  1.00  0.00           H  
ATOM   2137 3HD2 LEU B 138     -17.632 -49.701 -45.019  1.00  0.00           H  
ATOM   2138  N   SER B 139     -20.064 -48.375 -41.195  1.00  0.00           N  
ATOM   2139  CA  SER B 139     -20.700 -47.913 -39.969  1.00  0.00           C  
ATOM   2140  C   SER B 139     -19.919 -48.353 -38.735  1.00  0.00           C  
ATOM   2141  O   SER B 139     -19.182 -49.336 -38.784  1.00  0.00           O  
ATOM   2142  CB  SER B 139     -22.117 -48.447 -39.873  1.00  0.00           C  
ATOM   2143  OG  SER B 139     -22.927 -47.942 -40.901  1.00  0.00           O  
ATOM   2144  H   SER B 139     -20.364 -49.219 -41.667  1.00  0.00           H  
ATOM   2145  HA  SER B 139     -20.725 -46.825 -39.983  1.00  0.00           H  
ATOM   2146 1HB  SER B 139     -22.094 -49.536 -39.929  1.00  0.00           H  
ATOM   2147 2HB  SER B 139     -22.541 -48.182 -38.905  1.00  0.00           H  
ATOM   2148  HG  SER B 139     -23.801 -48.309 -40.753  1.00  0.00           H  
ATOM   2149  N   ASN B 140     -20.124 -47.663 -37.607  1.00  0.00           N  
ATOM   2150  CA  ASN B 140     -19.539 -48.080 -36.321  1.00  0.00           C  
ATOM   2151  C   ASN B 140     -18.015 -48.324 -36.308  1.00  0.00           C  
ATOM   2152  O   ASN B 140     -17.569 -49.373 -35.843  1.00  0.00           O  
ATOM   2153  CB  ASN B 140     -20.249 -49.322 -35.834  1.00  0.00           C  
ATOM   2154  CG  ASN B 140     -21.695 -49.105 -35.527  1.00  0.00           C  
ATOM   2155  OD1 ASN B 140     -22.099 -48.049 -35.023  1.00  0.00           O  
ATOM   2156  ND2 ASN B 140     -22.496 -50.100 -35.818  1.00  0.00           N  
ATOM   2157  H   ASN B 140     -20.723 -46.850 -37.630  1.00  0.00           H  
ATOM   2158  HA  ASN B 140     -19.725 -47.274 -35.614  1.00  0.00           H  
ATOM   2159 1HB  ASN B 140     -20.182 -50.060 -36.600  1.00  0.00           H  
ATOM   2160 2HB  ASN B 140     -19.760 -49.729 -34.977  1.00  0.00           H  
ATOM   2161 1HD2 ASN B 140     -23.478 -50.026 -35.635  1.00  0.00           H  
ATOM   2162 2HD2 ASN B 140     -22.111 -50.948 -36.227  1.00  0.00           H  
ATOM   2163  N   MET B 141     -17.234 -47.407 -36.866  1.00  0.00           N  
ATOM   2164  CA  MET B 141     -15.783 -47.562 -36.916  1.00  0.00           C  
ATOM   2165  C   MET B 141     -15.013 -46.684 -35.930  1.00  0.00           C  
ATOM   2166  O   MET B 141     -13.843 -46.950 -35.632  1.00  0.00           O  
ATOM   2167  CB  MET B 141     -15.302 -47.220 -38.326  1.00  0.00           C  
ATOM   2168  CG  MET B 141     -15.711 -48.198 -39.394  1.00  0.00           C  
ATOM   2169  SD  MET B 141     -14.968 -49.828 -39.240  1.00  0.00           S  
ATOM   2170  CE  MET B 141     -13.288 -49.519 -39.876  1.00  0.00           C  
ATOM   2171  H   MET B 141     -17.642 -46.548 -37.226  1.00  0.00           H  
ATOM   2172  HA  MET B 141     -15.539 -48.601 -36.701  1.00  0.00           H  
ATOM   2173 1HB  MET B 141     -15.727 -46.255 -38.604  1.00  0.00           H  
ATOM   2174 2HB  MET B 141     -14.226 -47.108 -38.334  1.00  0.00           H  
ATOM   2175 1HG  MET B 141     -16.799 -48.304 -39.407  1.00  0.00           H  
ATOM   2176 2HG  MET B 141     -15.396 -47.798 -40.328  1.00  0.00           H  
ATOM   2177 1HE  MET B 141     -12.702 -50.428 -39.863  1.00  0.00           H  
ATOM   2178 2HE  MET B 141     -13.342 -49.161 -40.886  1.00  0.00           H  
ATOM   2179 3HE  MET B 141     -12.811 -48.782 -39.280  1.00  0.00           H  
ATOM   2180  N   ILE B 142     -15.642 -45.593 -35.484  1.00  0.00           N  
ATOM   2181  CA  ILE B 142     -14.945 -44.610 -34.669  1.00  0.00           C  
ATOM   2182  C   ILE B 142     -15.539 -44.377 -33.285  1.00  0.00           C  
ATOM   2183  O   ILE B 142     -16.728 -44.118 -33.150  1.00  0.00           O  
ATOM   2184  CB  ILE B 142     -14.887 -43.264 -35.432  1.00  0.00           C  
ATOM   2185  CG1 ILE B 142     -14.133 -43.461 -36.771  1.00  0.00           C  
ATOM   2186  CG2 ILE B 142     -14.192 -42.179 -34.555  1.00  0.00           C  
ATOM   2187  CD1 ILE B 142     -14.249 -42.330 -37.742  1.00  0.00           C  
ATOM   2188  H   ILE B 142     -16.598 -45.403 -35.772  1.00  0.00           H  
ATOM   2189  HA  ILE B 142     -13.914 -44.941 -34.537  1.00  0.00           H  
ATOM   2190  HB  ILE B 142     -15.885 -42.954 -35.680  1.00  0.00           H  
ATOM   2191 1HG1 ILE B 142     -13.087 -43.603 -36.548  1.00  0.00           H  
ATOM   2192 2HG1 ILE B 142     -14.512 -44.335 -37.271  1.00  0.00           H  
ATOM   2193 1HG2 ILE B 142     -14.155 -41.237 -35.082  1.00  0.00           H  
ATOM   2194 2HG2 ILE B 142     -14.745 -42.024 -33.628  1.00  0.00           H  
ATOM   2195 3HG2 ILE B 142     -13.170 -42.498 -34.315  1.00  0.00           H  
ATOM   2196 1HD1 ILE B 142     -13.696 -42.570 -38.635  1.00  0.00           H  
ATOM   2197 2HD1 ILE B 142     -15.296 -42.182 -37.995  1.00  0.00           H  
ATOM   2198 3HD1 ILE B 142     -13.854 -41.419 -37.316  1.00  0.00           H  
ATOM   2199  N   VAL B 143     -14.712 -44.418 -32.249  1.00  0.00           N  
ATOM   2200  CA  VAL B 143     -15.222 -44.150 -30.918  1.00  0.00           C  
ATOM   2201  C   VAL B 143     -15.292 -42.658 -30.674  1.00  0.00           C  
ATOM   2202  O   VAL B 143     -14.286 -41.940 -30.811  1.00  0.00           O  
ATOM   2203  OXT VAL B 143     -16.328 -42.151 -30.343  1.00  0.00           O  
ATOM   2204  CB  VAL B 143     -14.314 -44.776 -29.860  1.00  0.00           C  
ATOM   2205  CG1 VAL B 143     -14.787 -44.429 -28.459  1.00  0.00           C  
ATOM   2206  CG2 VAL B 143     -14.250 -46.220 -30.094  1.00  0.00           C  
ATOM   2207  H   VAL B 143     -13.722 -44.630 -32.380  1.00  0.00           H  
ATOM   2208  HA  VAL B 143     -16.215 -44.540 -30.816  1.00  0.00           H  
ATOM   2209  HB  VAL B 143     -13.338 -44.366 -29.964  1.00  0.00           H  
ATOM   2210 1HG1 VAL B 143     -14.101 -44.860 -27.764  1.00  0.00           H  
ATOM   2211 2HG1 VAL B 143     -14.798 -43.355 -28.325  1.00  0.00           H  
ATOM   2212 3HG1 VAL B 143     -15.789 -44.823 -28.288  1.00  0.00           H  
ATOM   2213 1HG2 VAL B 143     -13.576 -46.670 -29.376  1.00  0.00           H  
ATOM   2214 2HG2 VAL B 143     -15.232 -46.661 -29.998  1.00  0.00           H  
ATOM   2215 3HG2 VAL B 143     -13.878 -46.379 -31.096  1.00  0.00           H  
TER                                                                             
REMARK PDBinfo-LABEL:    1 BOINC m_d61877853fc72d3a9b094762e15ccc8a_0001_000000027_0001_25_32_H_._ems_ferrM_4527_0001_0001_0001_114_crosslinked__native

score 28776.1
silent_score 28776.1
time -813.389
                               
