# Supplementary material for: Design of protein-binding proteins from the target structure alone
Source: Nature. 2022 Mar 24;605(7910):551–60. doi: 10.1038/s41586-022-04654-9 (PMC9117152; doi:10.1038/s41586-022-04654-9)
Supplement: Supplementary file 3 — Supplementary Code Design scripts and main pdb files. This compressed file is the main supplement and contains the following files: => cao_2021_protocol/ => design_models_final_combo_optimized/ => design_models_sequence/ => design_models_ssm_natives/ => ngs_analysis_scripts/ [file 41586_2022_4654_MOESM3_ESM.gz › supplemental_files/design_models_ssm_natives/PDGFR_ssm/mot_2b600050e251f2a604d3ce6a8573eea7_0001_000000019_0001_19_24_H_._bcov_4helix_03558_0001_0002_0001.pdb]

SSBOND     CYS B   89    CYS B  130                                       2.07  
SSBOND     CYS B  175    CYS B  231                                       2.06  
ATOM      1  N   SER A   1     -12.344 -16.383   3.014  1.00  0.00           N  
ATOM      2  CA  SER A   1     -11.435 -15.402   2.435  1.00  0.00           C  
ATOM      3  C   SER A   1     -11.301 -14.183   3.337  1.00  0.00           C  
ATOM      4  O   SER A   1     -10.344 -14.066   4.114  1.00  0.00           O  
ATOM      5  CB  SER A   1     -11.921 -14.981   1.064  1.00  0.00           C  
ATOM      6  OG  SER A   1     -13.144 -14.310   1.161  1.00  0.00           O  
ATOM      7 1H   SER A   1     -12.347 -17.228   2.465  1.00  0.00           H  
ATOM      8 2H   SER A   1     -12.063 -16.589   3.970  1.00  0.00           H  
ATOM      9 3H   SER A   1     -13.271 -15.982   3.036  1.00  0.00           H  
ATOM     10  HA  SER A   1     -10.450 -15.861   2.332  1.00  0.00           H  
ATOM     11 1HB  SER A   1     -11.179 -14.331   0.598  1.00  0.00           H  
ATOM     12 2HB  SER A   1     -12.032 -15.860   0.430  1.00  0.00           H  
ATOM     13  HG  SER A   1     -13.412 -14.113   0.247  1.00  0.00           H  
ATOM     14  N   VAL A   2     -12.243 -13.259   3.206  1.00  0.00           N  
ATOM     15  CA  VAL A   2     -12.174 -12.031   3.975  1.00  0.00           C  
ATOM     16  C   VAL A   2     -12.392 -12.223   5.466  1.00  0.00           C  
ATOM     17  O   VAL A   2     -11.702 -11.588   6.260  1.00  0.00           O  
ATOM     18  CB  VAL A   2     -13.141 -10.970   3.398  1.00  0.00           C  
ATOM     19  CG1 VAL A   2     -14.598 -11.331   3.605  1.00  0.00           C  
ATOM     20  CG2 VAL A   2     -12.863  -9.651   4.069  1.00  0.00           C  
ATOM     21  H   VAL A   2     -12.999 -13.418   2.547  1.00  0.00           H  
ATOM     22  HA  VAL A   2     -11.173 -11.627   3.845  1.00  0.00           H  
ATOM     23  HB  VAL A   2     -12.963 -10.892   2.325  1.00  0.00           H  
ATOM     24 1HG1 VAL A   2     -15.202 -10.553   3.166  1.00  0.00           H  
ATOM     25 2HG1 VAL A   2     -14.825 -12.282   3.123  1.00  0.00           H  
ATOM     26 3HG1 VAL A   2     -14.837 -11.401   4.661  1.00  0.00           H  
ATOM     27 1HG2 VAL A   2     -13.497  -8.876   3.665  1.00  0.00           H  
ATOM     28 2HG2 VAL A   2     -13.054  -9.731   5.125  1.00  0.00           H  
ATOM     29 3HG2 VAL A   2     -11.830  -9.401   3.907  1.00  0.00           H  
ATOM     30  N   GLU A   3     -13.266 -13.130   5.893  1.00  0.00           N  
ATOM     31  CA  GLU A   3     -13.479 -13.232   7.325  1.00  0.00           C  
ATOM     32  C   GLU A   3     -12.194 -13.589   8.076  1.00  0.00           C  
ATOM     33  O   GLU A   3     -11.915 -13.001   9.129  1.00  0.00           O  
ATOM     34  CB  GLU A   3     -14.575 -14.259   7.616  1.00  0.00           C  
ATOM     35  CG  GLU A   3     -15.989 -13.845   7.134  1.00  0.00           C  
ATOM     36  CD  GLU A   3     -16.229 -14.097   5.658  1.00  0.00           C  
ATOM     37  OE1 GLU A   3     -15.320 -14.556   5.001  1.00  0.00           O  
ATOM     38  OE2 GLU A   3     -17.328 -13.868   5.197  1.00  0.00           O  
ATOM     39  H   GLU A   3     -13.818 -13.693   5.239  1.00  0.00           H  
ATOM     40  HA  GLU A   3     -13.817 -12.260   7.685  1.00  0.00           H  
ATOM     41 1HB  GLU A   3     -14.314 -15.208   7.140  1.00  0.00           H  
ATOM     42 2HB  GLU A   3     -14.623 -14.440   8.690  1.00  0.00           H  
ATOM     43 1HG  GLU A   3     -16.732 -14.395   7.710  1.00  0.00           H  
ATOM     44 2HG  GLU A   3     -16.126 -12.782   7.337  1.00  0.00           H  
ATOM     45  N   GLU A   4     -11.371 -14.485   7.519  1.00  0.00           N  
ATOM     46  CA  GLU A   4     -10.132 -14.827   8.185  1.00  0.00           C  
ATOM     47  C   GLU A   4      -9.161 -13.654   8.162  1.00  0.00           C  
ATOM     48  O   GLU A   4      -8.509 -13.385   9.171  1.00  0.00           O  
ATOM     49  CB  GLU A   4      -9.484 -16.045   7.534  1.00  0.00           C  
ATOM     50  CG  GLU A   4     -10.280 -17.344   7.682  1.00  0.00           C  
ATOM     51  CD  GLU A   4     -11.402 -17.458   6.670  1.00  0.00           C  
ATOM     52  OE1 GLU A   4     -11.478 -16.605   5.801  1.00  0.00           O  
ATOM     53  OE2 GLU A   4     -12.174 -18.377   6.758  1.00  0.00           O  
ATOM     54  H   GLU A   4     -11.632 -14.981   6.663  1.00  0.00           H  
ATOM     55  HA  GLU A   4     -10.353 -15.065   9.223  1.00  0.00           H  
ATOM     56 1HB  GLU A   4      -9.333 -15.849   6.470  1.00  0.00           H  
ATOM     57 2HB  GLU A   4      -8.505 -16.205   7.976  1.00  0.00           H  
ATOM     58 1HG  GLU A   4      -9.603 -18.189   7.558  1.00  0.00           H  
ATOM     59 2HG  GLU A   4     -10.697 -17.389   8.686  1.00  0.00           H  
ATOM     60  N   LEU A   5      -9.086 -12.923   7.044  1.00  0.00           N  
ATOM     61  CA  LEU A   5      -8.136 -11.819   6.966  1.00  0.00           C  
ATOM     62  C   LEU A   5      -8.480 -10.720   7.968  1.00  0.00           C  
ATOM     63  O   LEU A   5      -7.585 -10.158   8.616  1.00  0.00           O  
ATOM     64  CB  LEU A   5      -8.149 -11.235   5.558  1.00  0.00           C  
ATOM     65  CG  LEU A   5      -7.637 -12.159   4.415  1.00  0.00           C  
ATOM     66  CD1 LEU A   5      -7.908 -11.455   3.089  1.00  0.00           C  
ATOM     67  CD2 LEU A   5      -6.154 -12.508   4.586  1.00  0.00           C  
ATOM     68  H   LEU A   5      -9.629 -13.201   6.216  1.00  0.00           H  
ATOM     69  HA  LEU A   5      -7.151 -12.188   7.211  1.00  0.00           H  
ATOM     70 1HB  LEU A   5      -9.174 -10.951   5.321  1.00  0.00           H  
ATOM     71 2HB  LEU A   5      -7.542 -10.344   5.568  1.00  0.00           H  
ATOM     72  HG  LEU A   5      -8.196 -13.081   4.423  1.00  0.00           H  
ATOM     73 1HD1 LEU A   5      -7.585 -12.098   2.275  1.00  0.00           H  
ATOM     74 2HD1 LEU A   5      -8.971 -11.258   2.996  1.00  0.00           H  
ATOM     75 3HD1 LEU A   5      -7.373 -10.522   3.044  1.00  0.00           H  
ATOM     76 1HD2 LEU A   5      -5.844 -13.155   3.765  1.00  0.00           H  
ATOM     77 2HD2 LEU A   5      -5.569 -11.627   4.574  1.00  0.00           H  
ATOM     78 3HD2 LEU A   5      -5.996 -13.028   5.519  1.00  0.00           H  
ATOM     79  N   VAL A   6      -9.775 -10.461   8.154  1.00  0.00           N  
ATOM     80  CA  VAL A   6     -10.202  -9.429   9.088  1.00  0.00           C  
ATOM     81  C   VAL A   6      -9.833  -9.823  10.502  1.00  0.00           C  
ATOM     82  O   VAL A   6      -9.287  -9.016  11.260  1.00  0.00           O  
ATOM     83  CB  VAL A   6     -11.729  -9.226   9.019  1.00  0.00           C  
ATOM     84  CG1 VAL A   6     -12.214  -8.266  10.126  1.00  0.00           C  
ATOM     85  CG2 VAL A   6     -12.109  -8.685   7.697  1.00  0.00           C  
ATOM     86  H   VAL A   6     -10.461 -10.962   7.577  1.00  0.00           H  
ATOM     87  HA  VAL A   6      -9.695  -8.504   8.835  1.00  0.00           H  
ATOM     88  HB  VAL A   6     -12.211 -10.198   9.159  1.00  0.00           H  
ATOM     89 1HG1 VAL A   6     -13.293  -8.156  10.045  1.00  0.00           H  
ATOM     90 2HG1 VAL A   6     -11.967  -8.664  11.103  1.00  0.00           H  
ATOM     91 3HG1 VAL A   6     -11.747  -7.300  10.010  1.00  0.00           H  
ATOM     92 1HG2 VAL A   6     -13.182  -8.596   7.657  1.00  0.00           H  
ATOM     93 2HG2 VAL A   6     -11.671  -7.746   7.562  1.00  0.00           H  
ATOM     94 3HG2 VAL A   6     -11.774  -9.338   6.930  1.00  0.00           H  
ATOM     95  N   LYS A   7     -10.119 -11.073  10.864  1.00  0.00           N  
ATOM     96  CA  LYS A   7      -9.811 -11.527  12.204  1.00  0.00           C  
ATOM     97  C   LYS A   7      -8.314 -11.498  12.484  1.00  0.00           C  
ATOM     98  O   LYS A   7      -7.913 -11.119  13.587  1.00  0.00           O  
ATOM     99  CB  LYS A   7     -10.383 -12.920  12.425  1.00  0.00           C  
ATOM    100  CG  LYS A   7     -11.908 -12.938  12.524  1.00  0.00           C  
ATOM    101  CD  LYS A   7     -12.447 -14.351  12.699  1.00  0.00           C  
ATOM    102  CE  LYS A   7     -13.972 -14.357  12.789  1.00  0.00           C  
ATOM    103  NZ  LYS A   7     -14.517 -15.738  12.942  1.00  0.00           N  
ATOM    104  H   LYS A   7     -10.588 -11.699  10.200  1.00  0.00           H  
ATOM    105  HA  LYS A   7     -10.289 -10.850  12.907  1.00  0.00           H  
ATOM    106 1HB  LYS A   7     -10.092 -13.562  11.589  1.00  0.00           H  
ATOM    107 2HB  LYS A   7      -9.967 -13.348  13.335  1.00  0.00           H  
ATOM    108 1HG  LYS A   7     -12.219 -12.327  13.372  1.00  0.00           H  
ATOM    109 2HG  LYS A   7     -12.330 -12.503  11.619  1.00  0.00           H  
ATOM    110 1HD  LYS A   7     -12.142 -14.955  11.841  1.00  0.00           H  
ATOM    111 2HD  LYS A   7     -12.032 -14.794  13.603  1.00  0.00           H  
ATOM    112 1HE  LYS A   7     -14.280 -13.758  13.643  1.00  0.00           H  
ATOM    113 2HE  LYS A   7     -14.382 -13.915  11.879  1.00  0.00           H  
ATOM    114 1HZ  LYS A   7     -15.526 -15.699  12.996  1.00  0.00           H  
ATOM    115 2HZ  LYS A   7     -14.246 -16.298  12.147  1.00  0.00           H  
ATOM    116 3HZ  LYS A   7     -14.153 -16.155  13.787  1.00  0.00           H  
ATOM    117  N   ARG A   8      -7.491 -11.859  11.490  1.00  0.00           N  
ATOM    118  CA  ARG A   8      -6.046 -11.869  11.663  1.00  0.00           C  
ATOM    119  C   ARG A   8      -5.506 -10.462  11.913  1.00  0.00           C  
ATOM    120  O   ARG A   8      -4.676 -10.272  12.805  1.00  0.00           O  
ATOM    121  CB  ARG A   8      -5.405 -12.470  10.427  1.00  0.00           C  
ATOM    122  CG  ARG A   8      -5.636 -13.977  10.263  1.00  0.00           C  
ATOM    123  CD  ARG A   8      -5.227 -14.454   8.921  1.00  0.00           C  
ATOM    124  NE  ARG A   8      -5.543 -15.860   8.720  1.00  0.00           N  
ATOM    125  CZ  ARG A   8      -5.482 -16.504   7.532  1.00  0.00           C  
ATOM    126  NH1 ARG A   8      -5.107 -15.865   6.444  1.00  0.00           N  
ATOM    127  NH2 ARG A   8      -5.800 -17.786   7.462  1.00  0.00           N  
ATOM    128  H   ARG A   8      -7.895 -12.196  10.609  1.00  0.00           H  
ATOM    129  HA  ARG A   8      -5.808 -12.494  12.523  1.00  0.00           H  
ATOM    130 1HB  ARG A   8      -5.802 -11.976   9.540  1.00  0.00           H  
ATOM    131 2HB  ARG A   8      -4.334 -12.290  10.454  1.00  0.00           H  
ATOM    132 1HG  ARG A   8      -5.023 -14.500  10.994  1.00  0.00           H  
ATOM    133 2HG  ARG A   8      -6.671 -14.230  10.439  1.00  0.00           H  
ATOM    134 1HD  ARG A   8      -5.761 -13.875   8.172  1.00  0.00           H  
ATOM    135 2HD  ARG A   8      -4.157 -14.322   8.796  1.00  0.00           H  
ATOM    136  HE  ARG A   8      -5.839 -16.393   9.530  1.00  0.00           H  
ATOM    137 1HH1 ARG A   8      -4.864 -14.890   6.487  1.00  0.00           H  
ATOM    138 2HH1 ARG A   8      -5.057 -16.357   5.558  1.00  0.00           H  
ATOM    139 1HH2 ARG A   8      -6.090 -18.282   8.295  1.00  0.00           H  
ATOM    140 2HH2 ARG A   8      -5.757 -18.272   6.576  1.00  0.00           H  
ATOM    141  N   ILE A   9      -6.029  -9.461  11.195  1.00  0.00           N  
ATOM    142  CA  ILE A   9      -5.577  -8.091  11.410  1.00  0.00           C  
ATOM    143  C   ILE A   9      -5.961  -7.629  12.800  1.00  0.00           C  
ATOM    144  O   ILE A   9      -5.142  -7.008  13.481  1.00  0.00           O  
ATOM    145  CB  ILE A   9      -6.129  -7.131  10.348  1.00  0.00           C  
ATOM    146  CG1 ILE A   9      -5.487  -7.477   9.005  1.00  0.00           C  
ATOM    147  CG2 ILE A   9      -5.817  -5.622  10.762  1.00  0.00           C  
ATOM    148  CD1 ILE A   9      -6.145  -6.863   7.830  1.00  0.00           C  
ATOM    149  H   ILE A   9      -6.698  -9.678  10.444  1.00  0.00           H  
ATOM    150  HA  ILE A   9      -4.493  -8.073  11.338  1.00  0.00           H  
ATOM    151  HB  ILE A   9      -7.198  -7.295  10.248  1.00  0.00           H  
ATOM    152 1HG1 ILE A   9      -4.460  -7.130   9.028  1.00  0.00           H  
ATOM    153 2HG1 ILE A   9      -5.488  -8.558   8.874  1.00  0.00           H  
ATOM    154 1HG2 ILE A   9      -6.202  -4.936  10.016  1.00  0.00           H  
ATOM    155 2HG2 ILE A   9      -6.285  -5.389  11.714  1.00  0.00           H  
ATOM    156 3HG2 ILE A   9      -4.735  -5.485  10.851  1.00  0.00           H  
ATOM    157 1HD1 ILE A   9      -5.619  -7.145   6.952  1.00  0.00           H  
ATOM    158 2HD1 ILE A   9      -7.165  -7.220   7.771  1.00  0.00           H  
ATOM    159 3HD1 ILE A   9      -6.137  -5.810   7.919  1.00  0.00           H  
ATOM    160  N   LEU A  10      -7.193  -7.912  13.222  1.00  0.00           N  
ATOM    161  CA  LEU A  10      -7.643  -7.486  14.534  1.00  0.00           C  
ATOM    162  C   LEU A  10      -6.812  -8.124  15.638  1.00  0.00           C  
ATOM    163  O   LEU A  10      -6.483  -7.464  16.618  1.00  0.00           O  
ATOM    164  CB  LEU A  10      -9.115  -7.833  14.693  1.00  0.00           C  
ATOM    165  CG  LEU A  10     -10.088  -7.051  13.782  1.00  0.00           C  
ATOM    166  CD1 LEU A  10     -11.421  -7.695  13.861  1.00  0.00           C  
ATOM    167  CD2 LEU A  10     -10.203  -5.563  14.204  1.00  0.00           C  
ATOM    168  H   LEU A  10      -7.839  -8.420  12.603  1.00  0.00           H  
ATOM    169  HA  LEU A  10      -7.511  -6.415  14.608  1.00  0.00           H  
ATOM    170 1HB  LEU A  10      -9.233  -8.897  14.472  1.00  0.00           H  
ATOM    171 2HB  LEU A  10      -9.403  -7.666  15.727  1.00  0.00           H  
ATOM    172  HG  LEU A  10      -9.736  -7.106  12.759  1.00  0.00           H  
ATOM    173 1HD1 LEU A  10     -12.071  -7.177  13.210  1.00  0.00           H  
ATOM    174 2HD1 LEU A  10     -11.343  -8.733  13.545  1.00  0.00           H  
ATOM    175 3HD1 LEU A  10     -11.798  -7.649  14.881  1.00  0.00           H  
ATOM    176 1HD2 LEU A  10     -10.890  -5.059  13.550  1.00  0.00           H  
ATOM    177 2HD2 LEU A  10     -10.581  -5.499  15.217  1.00  0.00           H  
ATOM    178 3HD2 LEU A  10      -9.247  -5.075  14.139  1.00  0.00           H  
ATOM    179  N   GLU A  11      -6.425  -9.397  15.481  1.00  0.00           N  
ATOM    180  CA  GLU A  11      -5.576 -10.002  16.503  1.00  0.00           C  
ATOM    181  C   GLU A  11      -4.172  -9.386  16.481  1.00  0.00           C  
ATOM    182  O   GLU A  11      -3.593  -9.111  17.530  1.00  0.00           O  
ATOM    183  CB  GLU A  11      -5.499 -11.523  16.334  1.00  0.00           C  
ATOM    184  CG  GLU A  11      -6.802 -12.245  16.668  1.00  0.00           C  
ATOM    185  CD  GLU A  11      -7.209 -12.055  18.108  1.00  0.00           C  
ATOM    186  OE1 GLU A  11      -6.460 -12.400  18.983  1.00  0.00           O  
ATOM    187  OE2 GLU A  11      -8.261 -11.499  18.327  1.00  0.00           O  
ATOM    188  H   GLU A  11      -6.771  -9.951  14.693  1.00  0.00           H  
ATOM    189  HA  GLU A  11      -6.016  -9.794  17.476  1.00  0.00           H  
ATOM    190 1HB  GLU A  11      -5.243 -11.755  15.298  1.00  0.00           H  
ATOM    191 2HB  GLU A  11      -4.711 -11.923  16.970  1.00  0.00           H  
ATOM    192 1HG  GLU A  11      -7.594 -11.859  16.029  1.00  0.00           H  
ATOM    193 2HG  GLU A  11      -6.687 -13.306  16.457  1.00  0.00           H  
ATOM    194  N   LEU A  12      -3.634  -9.065  15.299  1.00  0.00           N  
ATOM    195  CA  LEU A  12      -2.309  -8.444  15.244  1.00  0.00           C  
ATOM    196  C   LEU A  12      -2.353  -7.072  15.932  1.00  0.00           C  
ATOM    197  O   LEU A  12      -1.460  -6.712  16.701  1.00  0.00           O  
ATOM    198  CB  LEU A  12      -1.825  -8.302  13.784  1.00  0.00           C  
ATOM    199  CG  LEU A  12      -1.430  -9.592  12.996  1.00  0.00           C  
ATOM    200  CD1 LEU A  12      -1.229  -9.239  11.502  1.00  0.00           C  
ATOM    201  CD2 LEU A  12      -0.130 -10.146  13.553  1.00  0.00           C  
ATOM    202  H   LEU A  12      -4.114  -9.330  14.434  1.00  0.00           H  
ATOM    203  HA  LEU A  12      -1.614  -9.070  15.793  1.00  0.00           H  
ATOM    204 1HB  LEU A  12      -2.617  -7.814  13.219  1.00  0.00           H  
ATOM    205 2HB  LEU A  12      -0.946  -7.658  13.788  1.00  0.00           H  
ATOM    206  HG  LEU A  12      -2.215 -10.337  13.080  1.00  0.00           H  
ATOM    207 1HD1 LEU A  12      -0.950 -10.134  10.951  1.00  0.00           H  
ATOM    208 2HD1 LEU A  12      -2.158  -8.843  11.094  1.00  0.00           H  
ATOM    209 3HD1 LEU A  12      -0.445  -8.499  11.401  1.00  0.00           H  
ATOM    210 1HD2 LEU A  12       0.155 -11.036  12.992  1.00  0.00           H  
ATOM    211 2HD2 LEU A  12       0.640  -9.391  13.457  1.00  0.00           H  
ATOM    212 3HD2 LEU A  12      -0.246 -10.410  14.598  1.00  0.00           H  
ATOM    213  N   LEU A  13      -3.466  -6.353  15.808  1.00  0.00           N  
ATOM    214  CA  LEU A  13      -3.602  -5.027  16.421  1.00  0.00           C  
ATOM    215  C   LEU A  13      -3.593  -5.067  17.961  1.00  0.00           C  
ATOM    216  O   LEU A  13      -3.546  -4.017  18.606  1.00  0.00           O  
ATOM    217  CB  LEU A  13      -4.900  -4.336  15.951  1.00  0.00           C  
ATOM    218  CG  LEU A  13      -4.996  -3.895  14.480  1.00  0.00           C  
ATOM    219  CD1 LEU A  13      -6.402  -3.478  14.148  1.00  0.00           C  
ATOM    220  CD2 LEU A  13      -4.106  -2.708  14.250  1.00  0.00           C  
ATOM    221  H   LEU A  13      -4.192  -6.689  15.165  1.00  0.00           H  
ATOM    222  HA  LEU A  13      -2.749  -4.432  16.111  1.00  0.00           H  
ATOM    223 1HB  LEU A  13      -5.729  -5.012  16.143  1.00  0.00           H  
ATOM    224 2HB  LEU A  13      -5.030  -3.451  16.547  1.00  0.00           H  
ATOM    225  HG  LEU A  13      -4.722  -4.707  13.856  1.00  0.00           H  
ATOM    226 1HD1 LEU A  13      -6.436  -3.196  13.119  1.00  0.00           H  
ATOM    227 2HD1 LEU A  13      -7.070  -4.290  14.310  1.00  0.00           H  
ATOM    228 3HD1 LEU A  13      -6.688  -2.646  14.763  1.00  0.00           H  
ATOM    229 1HD2 LEU A  13      -4.178  -2.390  13.209  1.00  0.00           H  
ATOM    230 2HD2 LEU A  13      -4.440  -1.911  14.898  1.00  0.00           H  
ATOM    231 3HD2 LEU A  13      -3.083  -2.940  14.479  1.00  0.00           H  
ATOM    232  N   LYS A  14      -3.694  -6.261  18.566  1.00  0.00           N  
ATOM    233  CA  LYS A  14      -3.663  -6.403  20.017  1.00  0.00           C  
ATOM    234  C   LYS A  14      -2.237  -6.602  20.547  1.00  0.00           C  
ATOM    235  O   LYS A  14      -2.013  -6.530  21.758  1.00  0.00           O  
ATOM    236  CB  LYS A  14      -4.494  -7.613  20.452  1.00  0.00           C  
ATOM    237  CG  LYS A  14      -5.957  -7.488  20.188  1.00  0.00           C  
ATOM    238  CD  LYS A  14      -6.722  -8.752  20.572  1.00  0.00           C  
ATOM    239  CE  LYS A  14      -8.226  -8.586  20.345  1.00  0.00           C  
ATOM    240  NZ  LYS A  14      -8.974  -9.866  20.565  1.00  0.00           N  
ATOM    241  H   LYS A  14      -3.741  -7.117  18.006  1.00  0.00           H  
ATOM    242  HA  LYS A  14      -4.070  -5.498  20.464  1.00  0.00           H  
ATOM    243 1HB  LYS A  14      -4.134  -8.501  19.932  1.00  0.00           H  
ATOM    244 2HB  LYS A  14      -4.354  -7.782  21.517  1.00  0.00           H  
ATOM    245 1HG  LYS A  14      -6.359  -6.624  20.714  1.00  0.00           H  
ATOM    246 2HG  LYS A  14      -6.068  -7.341  19.122  1.00  0.00           H  
ATOM    247 1HD  LYS A  14      -6.368  -9.592  19.964  1.00  0.00           H  
ATOM    248 2HD  LYS A  14      -6.542  -8.985  21.619  1.00  0.00           H  
ATOM    249 1HE  LYS A  14      -8.599  -7.837  21.040  1.00  0.00           H  
ATOM    250 2HE  LYS A  14      -8.406  -8.245  19.323  1.00  0.00           H  
ATOM    251 1HZ  LYS A  14      -9.958  -9.719  20.413  1.00  0.00           H  
ATOM    252 2HZ  LYS A  14      -8.632 -10.568  19.875  1.00  0.00           H  
ATOM    253 3HZ  LYS A  14      -8.826 -10.207  21.500  1.00  0.00           H  
ATOM    254  N   GLU A  15      -1.293  -6.935  19.655  1.00  0.00           N  
ATOM    255  CA  GLU A  15       0.085  -7.238  20.057  1.00  0.00           C  
ATOM    256  C   GLU A  15       1.151  -6.459  19.277  1.00  0.00           C  
ATOM    257  O   GLU A  15       2.164  -6.039  19.840  1.00  0.00           O  
ATOM    258  CB  GLU A  15       0.370  -8.738  19.904  1.00  0.00           C  
ATOM    259  CG  GLU A  15      -0.459  -9.657  20.809  1.00  0.00           C  
ATOM    260  CD  GLU A  15      -0.125 -11.118  20.616  1.00  0.00           C  
ATOM    261  OE1 GLU A  15       0.681 -11.411  19.763  1.00  0.00           O  
ATOM    262  OE2 GLU A  15      -0.670 -11.936  21.322  1.00  0.00           O  
ATOM    263  H   GLU A  15      -1.530  -6.933  18.662  1.00  0.00           H  
ATOM    264  HA  GLU A  15       0.194  -6.976  21.109  1.00  0.00           H  
ATOM    265 1HB  GLU A  15       0.177  -9.031  18.871  1.00  0.00           H  
ATOM    266 2HB  GLU A  15       1.424  -8.928  20.105  1.00  0.00           H  
ATOM    267 1HG  GLU A  15      -0.286  -9.380  21.848  1.00  0.00           H  
ATOM    268 2HG  GLU A  15      -1.516  -9.502  20.592  1.00  0.00           H  
ATOM    269  N   ASP A  16       0.945  -6.312  17.968  1.00  0.00           N  
ATOM    270  CA  ASP A  16       1.906  -5.698  17.072  1.00  0.00           C  
ATOM    271  C   ASP A  16       1.183  -4.834  16.033  1.00  0.00           C  
ATOM    272  O   ASP A  16       0.658  -5.330  15.028  1.00  0.00           O  
ATOM    273  CB  ASP A  16       2.748  -6.798  16.411  1.00  0.00           C  
ATOM    274  CG  ASP A  16       3.865  -6.294  15.513  1.00  0.00           C  
ATOM    275  OD1 ASP A  16       3.873  -5.120  15.174  1.00  0.00           O  
ATOM    276  OD2 ASP A  16       4.687  -7.092  15.127  1.00  0.00           O  
ATOM    277  H   ASP A  16       0.090  -6.658  17.560  1.00  0.00           H  
ATOM    278  HA  ASP A  16       2.565  -5.055  17.654  1.00  0.00           H  
ATOM    279 1HB  ASP A  16       3.189  -7.421  17.192  1.00  0.00           H  
ATOM    280 2HB  ASP A  16       2.092  -7.439  15.822  1.00  0.00           H  
ATOM    281  N   GLU A  17       1.150  -3.530  16.312  1.00  0.00           N  
ATOM    282  CA  GLU A  17       0.436  -2.550  15.504  1.00  0.00           C  
ATOM    283  C   GLU A  17       1.064  -2.396  14.129  1.00  0.00           C  
ATOM    284  O   GLU A  17       0.376  -2.139  13.134  1.00  0.00           O  
ATOM    285  CB  GLU A  17       0.481  -1.187  16.186  1.00  0.00           C  
ATOM    286  CG  GLU A  17      -0.268  -1.083  17.513  1.00  0.00           C  
ATOM    287  CD  GLU A  17      -0.194   0.328  18.083  1.00  0.00           C  
ATOM    288  OE1 GLU A  17       0.349   1.172  17.404  1.00  0.00           O  
ATOM    289  OE2 GLU A  17      -0.641   0.557  19.180  1.00  0.00           O  
ATOM    290  H   GLU A  17       1.622  -3.220  17.151  1.00  0.00           H  
ATOM    291  HA  GLU A  17      -0.597  -2.876  15.387  1.00  0.00           H  
ATOM    292 1HB  GLU A  17       1.522  -0.922  16.377  1.00  0.00           H  
ATOM    293 2HB  GLU A  17       0.086  -0.436  15.508  1.00  0.00           H  
ATOM    294 1HG  GLU A  17      -1.312  -1.362  17.360  1.00  0.00           H  
ATOM    295 2HG  GLU A  17       0.164  -1.785  18.224  1.00  0.00           H  
ATOM    296  N   HIS A  18       2.392  -2.506  14.088  1.00  0.00           N  
ATOM    297  CA  HIS A  18       3.146  -2.312  12.868  1.00  0.00           C  
ATOM    298  C   HIS A  18       2.949  -3.506  11.932  1.00  0.00           C  
ATOM    299  O   HIS A  18       2.781  -3.325  10.718  1.00  0.00           O  
ATOM    300  CB  HIS A  18       4.621  -2.126  13.235  1.00  0.00           C  
ATOM    301  CG  HIS A  18       4.888  -0.868  14.077  1.00  0.00           C  
ATOM    302  ND1 HIS A  18       5.999  -0.751  14.887  1.00  0.00           N  
ATOM    303  CD2 HIS A  18       4.183   0.295  14.236  1.00  0.00           C  
ATOM    304  CE1 HIS A  18       5.974   0.418  15.517  1.00  0.00           C  
ATOM    305  NE2 HIS A  18       4.883   1.078  15.143  1.00  0.00           N  
ATOM    306  H   HIS A  18       2.902  -2.712  14.942  1.00  0.00           H  
ATOM    307  HA  HIS A  18       2.798  -1.419  12.353  1.00  0.00           H  
ATOM    308 1HB  HIS A  18       4.966  -2.999  13.799  1.00  0.00           H  
ATOM    309 2HB  HIS A  18       5.223  -2.064  12.327  1.00  0.00           H  
ATOM    310  HD1 HIS A  18       6.716  -1.443  15.010  1.00  0.00           H  
ATOM    311  HD2 HIS A  18       3.245   0.661  13.811  1.00  0.00           H  
ATOM    312  HE1 HIS A  18       6.781   0.691  16.208  1.00  0.00           H  
ATOM    313  N   ARG A  19       2.903  -4.722  12.495  1.00  0.00           N  
ATOM    314  CA  ARG A  19       2.670  -5.895  11.660  1.00  0.00           C  
ATOM    315  C   ARG A  19       1.220  -5.903  11.199  1.00  0.00           C  
ATOM    316  O   ARG A  19       0.935  -6.355  10.084  1.00  0.00           O  
ATOM    317  CB  ARG A  19       3.005  -7.196  12.358  1.00  0.00           C  
ATOM    318  CG  ARG A  19       2.944  -8.442  11.458  1.00  0.00           C  
ATOM    319  CD  ARG A  19       3.468  -9.636  12.155  1.00  0.00           C  
ATOM    320  NE  ARG A  19       3.433 -10.840  11.313  1.00  0.00           N  
ATOM    321  CZ  ARG A  19       3.674 -12.093  11.748  1.00  0.00           C  
ATOM    322  NH1 ARG A  19       3.945 -12.318  13.025  1.00  0.00           N  
ATOM    323  NH2 ARG A  19       3.642 -13.100  10.884  1.00  0.00           N  
ATOM    324  H   ARG A  19       3.110  -4.822  13.500  1.00  0.00           H  
ATOM    325  HA  ARG A  19       3.312  -5.825  10.785  1.00  0.00           H  
ATOM    326 1HB  ARG A  19       4.013  -7.136  12.753  1.00  0.00           H  
ATOM    327 2HB  ARG A  19       2.324  -7.347  13.196  1.00  0.00           H  
ATOM    328 1HG  ARG A  19       1.917  -8.644  11.170  1.00  0.00           H  
ATOM    329 2HG  ARG A  19       3.543  -8.275  10.563  1.00  0.00           H  
ATOM    330 1HD  ARG A  19       4.504  -9.448  12.441  1.00  0.00           H  
ATOM    331 2HD  ARG A  19       2.881  -9.816  13.046  1.00  0.00           H  
ATOM    332  HE  ARG A  19       3.231 -10.735  10.318  1.00  0.00           H  
ATOM    333 1HH1 ARG A  19       3.973 -11.550  13.682  1.00  0.00           H  
ATOM    334 2HH1 ARG A  19       4.126 -13.258  13.346  1.00  0.00           H  
ATOM    335 1HH2 ARG A  19       3.450 -12.920   9.875  1.00  0.00           H  
ATOM    336 2HH2 ARG A  19       3.823 -14.042  11.186  1.00  0.00           H  
ATOM    337  N   ALA A  20       0.291  -5.455  12.057  1.00  0.00           N  
ATOM    338  CA  ALA A  20      -1.109  -5.400  11.677  1.00  0.00           C  
ATOM    339  C   ALA A  20      -1.303  -4.466  10.501  1.00  0.00           C  
ATOM    340  O   ALA A  20      -2.024  -4.795   9.553  1.00  0.00           O  
ATOM    341  CB  ALA A  20      -1.945  -4.921  12.812  1.00  0.00           C  
ATOM    342  H   ALA A  20       0.562  -5.155  13.003  1.00  0.00           H  
ATOM    343  HA  ALA A  20      -1.423  -6.396  11.380  1.00  0.00           H  
ATOM    344 1HB  ALA A  20      -2.973  -4.907  12.500  1.00  0.00           H  
ATOM    345 2HB  ALA A  20      -1.830  -5.545  13.654  1.00  0.00           H  
ATOM    346 3HB  ALA A  20      -1.618  -3.925  13.071  1.00  0.00           H  
ATOM    347  N   LEU A  21      -0.584  -3.328  10.521  1.00  0.00           N  
ATOM    348  CA  LEU A  21      -0.636  -2.395   9.416  1.00  0.00           C  
ATOM    349  C   LEU A  21      -0.085  -3.088   8.189  1.00  0.00           C  
ATOM    350  O   LEU A  21      -0.743  -3.102   7.157  1.00  0.00           O  
ATOM    351  CB  LEU A  21       0.126  -1.096   9.767  1.00  0.00           C  
ATOM    352  CG  LEU A  21       0.156   0.063   8.691  1.00  0.00           C  
ATOM    353  CD1 LEU A  21       0.166   1.443   9.409  1.00  0.00           C  
ATOM    354  CD2 LEU A  21       1.462  -0.076   7.839  1.00  0.00           C  
ATOM    355  H   LEU A  21      -0.045  -3.076  11.354  1.00  0.00           H  
ATOM    356  HA  LEU A  21      -1.675  -2.135   9.228  1.00  0.00           H  
ATOM    357 1HB  LEU A  21      -0.306  -0.691  10.683  1.00  0.00           H  
ATOM    358 2HB  LEU A  21       1.159  -1.367   9.986  1.00  0.00           H  
ATOM    359  HG  LEU A  21      -0.723   0.005   8.049  1.00  0.00           H  
ATOM    360 1HD1 LEU A  21       0.200   2.245   8.673  1.00  0.00           H  
ATOM    361 2HD1 LEU A  21      -0.737   1.553  10.016  1.00  0.00           H  
ATOM    362 3HD1 LEU A  21       1.041   1.507  10.052  1.00  0.00           H  
ATOM    363 1HD2 LEU A  21       1.528   0.713   7.108  1.00  0.00           H  
ATOM    364 2HD2 LEU A  21       2.329  -0.011   8.496  1.00  0.00           H  
ATOM    365 3HD2 LEU A  21       1.483  -1.027   7.322  1.00  0.00           H  
ATOM    366  N   ARG A  22       1.055  -3.777   8.289  1.00  0.00           N  
ATOM    367  CA  ARG A  22       1.554  -4.454   7.098  1.00  0.00           C  
ATOM    368  C   ARG A  22       0.548  -5.414   6.511  1.00  0.00           C  
ATOM    369  O   ARG A  22       0.350  -5.451   5.296  1.00  0.00           O  
ATOM    370  CB  ARG A  22       2.825  -5.240   7.383  1.00  0.00           C  
ATOM    371  CG  ARG A  22       3.410  -6.000   6.146  1.00  0.00           C  
ATOM    372  CD  ARG A  22       4.704  -6.652   6.439  1.00  0.00           C  
ATOM    373  NE  ARG A  22       5.654  -5.665   6.906  1.00  0.00           N  
ATOM    374  CZ  ARG A  22       6.391  -4.811   6.146  1.00  0.00           C  
ATOM    375  NH1 ARG A  22       6.350  -4.819   4.806  1.00  0.00           N  
ATOM    376  NH2 ARG A  22       7.150  -3.944   6.796  1.00  0.00           N  
ATOM    377  H   ARG A  22       1.594  -3.771   9.162  1.00  0.00           H  
ATOM    378  HA  ARG A  22       1.755  -3.698   6.350  1.00  0.00           H  
ATOM    379 1HB  ARG A  22       3.576  -4.561   7.776  1.00  0.00           H  
ATOM    380 2HB  ARG A  22       2.624  -5.981   8.152  1.00  0.00           H  
ATOM    381 1HG  ARG A  22       2.721  -6.793   5.858  1.00  0.00           H  
ATOM    382 2HG  ARG A  22       3.534  -5.352   5.313  1.00  0.00           H  
ATOM    383 1HD  ARG A  22       4.570  -7.401   7.218  1.00  0.00           H  
ATOM    384 2HD  ARG A  22       5.096  -7.125   5.535  1.00  0.00           H  
ATOM    385  HE  ARG A  22       5.752  -5.578   7.909  1.00  0.00           H  
ATOM    386 1HH1 ARG A  22       5.765  -5.508   4.294  1.00  0.00           H  
ATOM    387 2HH1 ARG A  22       6.911  -4.120   4.256  1.00  0.00           H  
ATOM    388 1HH2 ARG A  22       7.164  -3.945   7.803  1.00  0.00           H  
ATOM    389 2HH2 ARG A  22       7.710  -3.242   6.302  1.00  0.00           H  
ATOM    390  N   ARG A  23      -0.132  -6.182   7.351  1.00  0.00           N  
ATOM    391  CA  ARG A  23      -1.070  -7.130   6.795  1.00  0.00           C  
ATOM    392  C   ARG A  23      -2.197  -6.397   6.073  1.00  0.00           C  
ATOM    393  O   ARG A  23      -2.550  -6.751   4.946  1.00  0.00           O  
ATOM    394  CB  ARG A  23      -1.629  -8.001   7.909  1.00  0.00           C  
ATOM    395  CG  ARG A  23      -2.628  -9.078   7.505  1.00  0.00           C  
ATOM    396  CD  ARG A  23      -2.038 -10.124   6.605  1.00  0.00           C  
ATOM    397  NE  ARG A  23      -0.880 -10.796   7.225  1.00  0.00           N  
ATOM    398  CZ  ARG A  23      -0.955 -11.795   8.136  1.00  0.00           C  
ATOM    399  NH1 ARG A  23      -2.124 -12.222   8.547  1.00  0.00           N  
ATOM    400  NH2 ARG A  23       0.142 -12.356   8.630  1.00  0.00           N  
ATOM    401  H   ARG A  23       0.073  -6.152   8.357  1.00  0.00           H  
ATOM    402  HA  ARG A  23      -0.538  -7.752   6.079  1.00  0.00           H  
ATOM    403 1HB  ARG A  23      -0.803  -8.487   8.422  1.00  0.00           H  
ATOM    404 2HB  ARG A  23      -2.114  -7.360   8.644  1.00  0.00           H  
ATOM    405 1HG  ARG A  23      -3.010  -9.556   8.406  1.00  0.00           H  
ATOM    406 2HG  ARG A  23      -3.453  -8.613   6.981  1.00  0.00           H  
ATOM    407 1HD  ARG A  23      -2.794 -10.873   6.378  1.00  0.00           H  
ATOM    408 2HD  ARG A  23      -1.715  -9.670   5.668  1.00  0.00           H  
ATOM    409  HE  ARG A  23       0.044 -10.496   6.934  1.00  0.00           H  
ATOM    410 1HH1 ARG A  23      -2.968 -11.810   8.179  1.00  0.00           H  
ATOM    411 2HH1 ARG A  23      -2.163 -12.965   9.230  1.00  0.00           H  
ATOM    412 1HH2 ARG A  23       1.092 -12.074   8.332  1.00  0.00           H  
ATOM    413 2HH2 ARG A  23       0.068 -13.099   9.303  1.00  0.00           H  
ATOM    414  N   LEU A  24      -2.698  -5.315   6.659  1.00  0.00           N  
ATOM    415  CA  LEU A  24      -3.774  -4.564   6.037  1.00  0.00           C  
ATOM    416  C   LEU A  24      -3.327  -3.879   4.744  1.00  0.00           C  
ATOM    417  O   LEU A  24      -4.059  -3.909   3.754  1.00  0.00           O  
ATOM    418  CB  LEU A  24      -4.321  -3.549   7.052  1.00  0.00           C  
ATOM    419  CG  LEU A  24      -5.498  -2.616   6.633  1.00  0.00           C  
ATOM    420  CD1 LEU A  24      -6.746  -3.403   6.176  1.00  0.00           C  
ATOM    421  CD2 LEU A  24      -5.856  -1.796   7.839  1.00  0.00           C  
ATOM    422  H   LEU A  24      -2.371  -5.055   7.600  1.00  0.00           H  
ATOM    423  HA  LEU A  24      -4.563  -5.266   5.785  1.00  0.00           H  
ATOM    424 1HB  LEU A  24      -4.607  -4.083   7.950  1.00  0.00           H  
ATOM    425 2HB  LEU A  24      -3.487  -2.898   7.324  1.00  0.00           H  
ATOM    426  HG  LEU A  24      -5.169  -1.969   5.828  1.00  0.00           H  
ATOM    427 1HD1 LEU A  24      -7.544  -2.707   5.914  1.00  0.00           H  
ATOM    428 2HD1 LEU A  24      -6.511  -4.014   5.304  1.00  0.00           H  
ATOM    429 3HD1 LEU A  24      -7.075  -4.027   6.976  1.00  0.00           H  
ATOM    430 1HD2 LEU A  24      -6.653  -1.106   7.591  1.00  0.00           H  
ATOM    431 2HD2 LEU A  24      -6.180  -2.456   8.639  1.00  0.00           H  
ATOM    432 3HD2 LEU A  24      -4.979  -1.249   8.165  1.00  0.00           H  
ATOM    433  N   VAL A  25      -2.128  -3.297   4.730  1.00  0.00           N  
ATOM    434  CA  VAL A  25      -1.623  -2.580   3.565  1.00  0.00           C  
ATOM    435  C   VAL A  25      -1.422  -3.507   2.380  1.00  0.00           C  
ATOM    436  O   VAL A  25      -1.809  -3.179   1.259  1.00  0.00           O  
ATOM    437  CB  VAL A  25      -0.285  -1.878   3.897  1.00  0.00           C  
ATOM    438  CG1 VAL A  25       0.363  -1.271   2.627  1.00  0.00           C  
ATOM    439  CG2 VAL A  25      -0.523  -0.795   4.926  1.00  0.00           C  
ATOM    440  H   VAL A  25      -1.570  -3.330   5.585  1.00  0.00           H  
ATOM    441  HA  VAL A  25      -2.361  -1.822   3.290  1.00  0.00           H  
ATOM    442  HB  VAL A  25       0.410  -2.617   4.309  1.00  0.00           H  
ATOM    443 1HG1 VAL A  25       1.294  -0.798   2.902  1.00  0.00           H  
ATOM    444 2HG1 VAL A  25       0.566  -2.053   1.904  1.00  0.00           H  
ATOM    445 3HG1 VAL A  25      -0.291  -0.537   2.180  1.00  0.00           H  
ATOM    446 1HG2 VAL A  25       0.424  -0.336   5.163  1.00  0.00           H  
ATOM    447 2HG2 VAL A  25      -1.197  -0.065   4.541  1.00  0.00           H  
ATOM    448 3HG2 VAL A  25      -0.951  -1.207   5.815  1.00  0.00           H  
ATOM    449  N   VAL A  26      -0.813  -4.665   2.616  1.00  0.00           N  
ATOM    450  CA  VAL A  26      -0.555  -5.596   1.532  1.00  0.00           C  
ATOM    451  C   VAL A  26      -1.840  -6.143   0.956  1.00  0.00           C  
ATOM    452  O   VAL A  26      -1.997  -6.228  -0.268  1.00  0.00           O  
ATOM    453  CB  VAL A  26       0.337  -6.742   2.019  1.00  0.00           C  
ATOM    454  CG1 VAL A  26       0.475  -7.844   0.943  1.00  0.00           C  
ATOM    455  CG2 VAL A  26       1.665  -6.158   2.353  1.00  0.00           C  
ATOM    456  H   VAL A  26      -0.511  -4.884   3.571  1.00  0.00           H  
ATOM    457  HA  VAL A  26      -0.023  -5.062   0.743  1.00  0.00           H  
ATOM    458  HB  VAL A  26      -0.096  -7.193   2.916  1.00  0.00           H  
ATOM    459 1HG1 VAL A  26       1.133  -8.631   1.307  1.00  0.00           H  
ATOM    460 2HG1 VAL A  26      -0.494  -8.278   0.705  1.00  0.00           H  
ATOM    461 3HG1 VAL A  26       0.894  -7.406   0.056  1.00  0.00           H  
ATOM    462 1HG2 VAL A  26       2.319  -6.940   2.722  1.00  0.00           H  
ATOM    463 2HG2 VAL A  26       2.096  -5.703   1.468  1.00  0.00           H  
ATOM    464 3HG2 VAL A  26       1.553  -5.401   3.118  1.00  0.00           H  
ATOM    465  N   LEU A  27      -2.766  -6.522   1.822  1.00  0.00           N  
ATOM    466  CA  LEU A  27      -4.001  -7.070   1.330  1.00  0.00           C  
ATOM    467  C   LEU A  27      -4.791  -6.024   0.548  1.00  0.00           C  
ATOM    468  O   LEU A  27      -5.359  -6.349  -0.489  1.00  0.00           O  
ATOM    469  CB  LEU A  27      -4.809  -7.565   2.509  1.00  0.00           C  
ATOM    470  CG  LEU A  27      -4.245  -8.745   3.291  1.00  0.00           C  
ATOM    471  CD1 LEU A  27      -5.073  -8.877   4.522  1.00  0.00           C  
ATOM    472  CD2 LEU A  27      -4.253  -9.994   2.466  1.00  0.00           C  
ATOM    473  H   LEU A  27      -2.597  -6.464   2.831  1.00  0.00           H  
ATOM    474  HA  LEU A  27      -3.773  -7.886   0.654  1.00  0.00           H  
ATOM    475 1HB  LEU A  27      -4.948  -6.733   3.204  1.00  0.00           H  
ATOM    476 2HB  LEU A  27      -5.764  -7.876   2.134  1.00  0.00           H  
ATOM    477  HG  LEU A  27      -3.224  -8.547   3.580  1.00  0.00           H  
ATOM    478 1HD1 LEU A  27      -4.701  -9.676   5.137  1.00  0.00           H  
ATOM    479 2HD1 LEU A  27      -5.004  -7.953   5.055  1.00  0.00           H  
ATOM    480 3HD1 LEU A  27      -6.095  -9.062   4.256  1.00  0.00           H  
ATOM    481 1HD2 LEU A  27      -3.851 -10.819   3.052  1.00  0.00           H  
ATOM    482 2HD2 LEU A  27      -5.258 -10.231   2.152  1.00  0.00           H  
ATOM    483 3HD2 LEU A  27      -3.634  -9.849   1.606  1.00  0.00           H  
ATOM    484  N   LEU A  28      -4.792  -4.759   0.993  1.00  0.00           N  
ATOM    485  CA  LEU A  28      -5.502  -3.714   0.261  1.00  0.00           C  
ATOM    486  C   LEU A  28      -4.864  -3.424  -1.095  1.00  0.00           C  
ATOM    487  O   LEU A  28      -5.564  -3.311  -2.108  1.00  0.00           O  
ATOM    488  CB  LEU A  28      -5.532  -2.443   1.101  1.00  0.00           C  
ATOM    489  CG  LEU A  28      -6.407  -2.459   2.326  1.00  0.00           C  
ATOM    490  CD1 LEU A  28      -6.090  -1.259   3.190  1.00  0.00           C  
ATOM    491  CD2 LEU A  28      -7.837  -2.381   1.918  1.00  0.00           C  
ATOM    492  H   LEU A  28      -4.337  -4.518   1.880  1.00  0.00           H  
ATOM    493  HA  LEU A  28      -6.514  -4.061   0.082  1.00  0.00           H  
ATOM    494 1HB  LEU A  28      -4.510  -2.242   1.432  1.00  0.00           H  
ATOM    495 2HB  LEU A  28      -5.856  -1.635   0.488  1.00  0.00           H  
ATOM    496  HG  LEU A  28      -6.232  -3.364   2.891  1.00  0.00           H  
ATOM    497 1HD1 LEU A  28      -6.707  -1.280   4.062  1.00  0.00           H  
ATOM    498 2HD1 LEU A  28      -5.044  -1.304   3.490  1.00  0.00           H  
ATOM    499 3HD1 LEU A  28      -6.281  -0.347   2.649  1.00  0.00           H  
ATOM    500 1HD2 LEU A  28      -8.396  -2.379   2.799  1.00  0.00           H  
ATOM    501 2HD2 LEU A  28      -8.010  -1.464   1.370  1.00  0.00           H  
ATOM    502 3HD2 LEU A  28      -8.131  -3.224   1.306  1.00  0.00           H  
ATOM    503  N   LEU A  29      -3.538  -3.427  -1.171  1.00  0.00           N  
ATOM    504  CA  LEU A  29      -2.881  -3.171  -2.445  1.00  0.00           C  
ATOM    505  C   LEU A  29      -3.252  -4.282  -3.446  1.00  0.00           C  
ATOM    506  O   LEU A  29      -3.497  -4.017  -4.631  1.00  0.00           O  
ATOM    507  CB  LEU A  29      -1.374  -3.058  -2.225  1.00  0.00           C  
ATOM    508  CG  LEU A  29      -0.845  -1.802  -1.469  1.00  0.00           C  
ATOM    509  CD1 LEU A  29       0.580  -1.937  -1.069  1.00  0.00           C  
ATOM    510  CD2 LEU A  29      -0.932  -0.560  -2.371  1.00  0.00           C  
ATOM    511  H   LEU A  29      -2.971  -3.526  -0.322  1.00  0.00           H  
ATOM    512  HA  LEU A  29      -3.252  -2.229  -2.838  1.00  0.00           H  
ATOM    513 1HB  LEU A  29      -1.081  -3.923  -1.647  1.00  0.00           H  
ATOM    514 2HB  LEU A  29      -0.918  -3.067  -3.167  1.00  0.00           H  
ATOM    515  HG  LEU A  29      -1.404  -1.696  -0.599  1.00  0.00           H  
ATOM    516 1HD1 LEU A  29       0.841  -1.055  -0.533  1.00  0.00           H  
ATOM    517 2HD1 LEU A  29       0.704  -2.808  -0.422  1.00  0.00           H  
ATOM    518 3HD1 LEU A  29       1.210  -2.023  -1.940  1.00  0.00           H  
ATOM    519 1HD2 LEU A  29      -0.568   0.304  -1.822  1.00  0.00           H  
ATOM    520 2HD2 LEU A  29      -0.320  -0.708  -3.260  1.00  0.00           H  
ATOM    521 3HD2 LEU A  29      -1.953  -0.381  -2.672  1.00  0.00           H  
ATOM    522  N   ASN A  30      -3.465  -5.507  -2.947  1.00  0.00           N  
ATOM    523  CA  ASN A  30      -3.826  -6.645  -3.795  1.00  0.00           C  
ATOM    524  C   ASN A  30      -5.337  -6.736  -4.049  1.00  0.00           C  
ATOM    525  O   ASN A  30      -5.821  -7.701  -4.650  1.00  0.00           O  
ATOM    526  CB  ASN A  30      -3.347  -7.947  -3.185  1.00  0.00           C  
ATOM    527  CG  ASN A  30      -1.889  -8.147  -3.305  1.00  0.00           C  
ATOM    528  OD1 ASN A  30      -1.381  -8.464  -4.405  1.00  0.00           O  
ATOM    529  ND2 ASN A  30      -1.212  -7.977  -2.219  1.00  0.00           N  
ATOM    530  H   ASN A  30      -3.249  -5.669  -1.956  1.00  0.00           H  
ATOM    531  HA  ASN A  30      -3.339  -6.518  -4.763  1.00  0.00           H  
ATOM    532 1HB  ASN A  30      -3.610  -7.956  -2.122  1.00  0.00           H  
ATOM    533 2HB  ASN A  30      -3.858  -8.786  -3.656  1.00  0.00           H  
ATOM    534 1HD2 ASN A  30      -0.208  -8.108  -2.215  1.00  0.00           H  
ATOM    535 2HD2 ASN A  30      -1.698  -7.686  -1.372  1.00  0.00           H  
ATOM    536  N   ARG A  31      -6.079  -5.716  -3.612  1.00  0.00           N  
ATOM    537  CA  ARG A  31      -7.502  -5.581  -3.864  1.00  0.00           C  
ATOM    538  C   ARG A  31      -7.710  -4.396  -4.800  1.00  0.00           C  
ATOM    539  O   ARG A  31      -8.846  -4.012  -5.083  1.00  0.00           O  
ATOM    540  CB  ARG A  31      -8.304  -5.363  -2.580  1.00  0.00           C  
ATOM    541  CG  ARG A  31      -8.362  -6.517  -1.585  1.00  0.00           C  
ATOM    542  CD  ARG A  31      -9.218  -7.608  -2.060  1.00  0.00           C  
ATOM    543  NE  ARG A  31      -9.365  -8.659  -1.068  1.00  0.00           N  
ATOM    544  CZ  ARG A  31      -8.569  -9.751  -0.950  1.00  0.00           C  
ATOM    545  NH1 ARG A  31      -7.537  -9.927  -1.754  1.00  0.00           N  
ATOM    546  NH2 ARG A  31      -8.825 -10.663  -0.034  1.00  0.00           N  
ATOM    547  H   ARG A  31      -5.645  -4.964  -3.076  1.00  0.00           H  
ATOM    548  HA  ARG A  31      -7.862  -6.477  -4.364  1.00  0.00           H  
ATOM    549 1HB  ARG A  31      -7.870  -4.534  -2.040  1.00  0.00           H  
ATOM    550 2HB  ARG A  31      -9.327  -5.085  -2.828  1.00  0.00           H  
ATOM    551 1HG  ARG A  31      -7.386  -6.936  -1.481  1.00  0.00           H  
ATOM    552 2HG  ARG A  31      -8.721  -6.168  -0.617  1.00  0.00           H  
ATOM    553 1HD  ARG A  31     -10.211  -7.205  -2.263  1.00  0.00           H  
ATOM    554 2HD  ARG A  31      -8.817  -8.041  -2.969  1.00  0.00           H  
ATOM    555  HE  ARG A  31     -10.169  -8.552  -0.421  1.00  0.00           H  
ATOM    556 1HH1 ARG A  31      -7.321  -9.243  -2.471  1.00  0.00           H  
ATOM    557 2HH1 ARG A  31      -6.955 -10.742  -1.652  1.00  0.00           H  
ATOM    558 1HH2 ARG A  31      -9.618 -10.555   0.589  1.00  0.00           H  
ATOM    559 2HH2 ARG A  31      -8.242 -11.492   0.017  1.00  0.00           H  
ATOM    560  N   GLY A  32      -6.603  -3.814  -5.289  1.00  0.00           N  
ATOM    561  CA  GLY A  32      -6.689  -2.671  -6.182  1.00  0.00           C  
ATOM    562  C   GLY A  32      -6.890  -1.341  -5.462  1.00  0.00           C  
ATOM    563  O   GLY A  32      -7.384  -0.390  -6.071  1.00  0.00           O  
ATOM    564  H   GLY A  32      -5.670  -4.153  -5.038  1.00  0.00           H  
ATOM    565 1HA  GLY A  32      -5.772  -2.621  -6.770  1.00  0.00           H  
ATOM    566 2HA  GLY A  32      -7.504  -2.828  -6.885  1.00  0.00           H  
ATOM    567  N   ILE A  33      -6.529  -1.269  -4.179  1.00  0.00           N  
ATOM    568  CA  ILE A  33      -6.686  -0.057  -3.398  1.00  0.00           C  
ATOM    569  C   ILE A  33      -5.348   0.672  -3.436  1.00  0.00           C  
ATOM    570  O   ILE A  33      -4.313   0.089  -3.118  1.00  0.00           O  
ATOM    571  CB  ILE A  33      -7.069  -0.435  -1.958  1.00  0.00           C  
ATOM    572  CG1 ILE A  33      -8.321  -1.368  -1.953  1.00  0.00           C  
ATOM    573  CG2 ILE A  33      -7.313   0.753  -1.121  1.00  0.00           C  
ATOM    574  CD1 ILE A  33      -9.583  -0.816  -2.599  1.00  0.00           C  
ATOM    575  H   ILE A  33      -6.114  -2.066  -3.693  1.00  0.00           H  
ATOM    576  HA  ILE A  33      -7.441   0.590  -3.844  1.00  0.00           H  
ATOM    577  HB  ILE A  33      -6.257  -0.977  -1.545  1.00  0.00           H  
ATOM    578 1HG1 ILE A  33      -8.061  -2.276  -2.478  1.00  0.00           H  
ATOM    579 2HG1 ILE A  33      -8.556  -1.623  -0.929  1.00  0.00           H  
ATOM    580 1HG2 ILE A  33      -7.540   0.446  -0.114  1.00  0.00           H  
ATOM    581 2HG2 ILE A  33      -6.444   1.363  -1.121  1.00  0.00           H  
ATOM    582 3HG2 ILE A  33      -8.137   1.319  -1.527  1.00  0.00           H  
ATOM    583 1HD1 ILE A  33     -10.364  -1.574  -2.535  1.00  0.00           H  
ATOM    584 2HD1 ILE A  33      -9.920   0.081  -2.092  1.00  0.00           H  
ATOM    585 3HD1 ILE A  33      -9.397  -0.589  -3.648  1.00  0.00           H  
ATOM    586  N   SER A  34      -5.358   1.929  -3.867  1.00  0.00           N  
ATOM    587  CA  SER A  34      -4.114   2.678  -4.021  1.00  0.00           C  
ATOM    588  C   SER A  34      -3.524   3.023  -2.655  1.00  0.00           C  
ATOM    589  O   SER A  34      -4.268   3.054  -1.680  1.00  0.00           O  
ATOM    590  CB  SER A  34      -4.397   3.972  -4.769  1.00  0.00           C  
ATOM    591  OG  SER A  34      -5.150   4.863  -3.976  1.00  0.00           O  
ATOM    592  H   SER A  34      -6.264   2.371  -4.094  1.00  0.00           H  
ATOM    593  HA  SER A  34      -3.429   2.064  -4.596  1.00  0.00           H  
ATOM    594 1HB  SER A  34      -3.482   4.455  -5.080  1.00  0.00           H  
ATOM    595 2HB  SER A  34      -4.959   3.738  -5.671  1.00  0.00           H  
ATOM    596  HG  SER A  34      -5.291   5.643  -4.531  1.00  0.00           H  
ATOM    597  N   PRO A  35      -2.210   3.342  -2.543  1.00  0.00           N  
ATOM    598  CA  PRO A  35      -1.556   3.808  -1.324  1.00  0.00           C  
ATOM    599  C   PRO A  35      -2.287   4.977  -0.657  1.00  0.00           C  
ATOM    600  O   PRO A  35      -2.294   5.065   0.571  1.00  0.00           O  
ATOM    601  CB  PRO A  35      -0.180   4.228  -1.843  1.00  0.00           C  
ATOM    602  CG  PRO A  35       0.073   3.304  -3.008  1.00  0.00           C  
ATOM    603  CD  PRO A  35      -1.273   3.158  -3.684  1.00  0.00           C  
ATOM    604  HA  PRO A  35      -1.449   2.970  -0.629  1.00  0.00           H  
ATOM    605 1HB  PRO A  35      -0.194   5.294  -2.139  1.00  0.00           H  
ATOM    606 2HB  PRO A  35       0.562   4.127  -1.046  1.00  0.00           H  
ATOM    607 1HG  PRO A  35       0.839   3.739  -3.672  1.00  0.00           H  
ATOM    608 2HG  PRO A  35       0.478   2.348  -2.647  1.00  0.00           H  
ATOM    609 1HD  PRO A  35      -1.392   3.947  -4.437  1.00  0.00           H  
ATOM    610 2HD  PRO A  35      -1.333   2.147  -4.105  1.00  0.00           H  
ATOM    611  N   GLU A  36      -2.909   5.865  -1.441  1.00  0.00           N  
ATOM    612  CA  GLU A  36      -3.650   6.981  -0.863  1.00  0.00           C  
ATOM    613  C   GLU A  36      -4.931   6.486  -0.188  1.00  0.00           C  
ATOM    614  O   GLU A  36      -5.249   6.862   0.950  1.00  0.00           O  
ATOM    615  CB  GLU A  36      -3.967   7.983  -1.966  1.00  0.00           C  
ATOM    616  CG  GLU A  36      -2.719   8.677  -2.534  1.00  0.00           C  
ATOM    617  CD  GLU A  36      -1.954   7.797  -3.493  1.00  0.00           C  
ATOM    618  OE1 GLU A  36      -2.513   6.808  -3.922  1.00  0.00           O  
ATOM    619  OE2 GLU A  36      -0.825   8.098  -3.785  1.00  0.00           O  
ATOM    620  H   GLU A  36      -2.835   5.819  -2.464  1.00  0.00           H  
ATOM    621  HA  GLU A  36      -3.021   7.458  -0.115  1.00  0.00           H  
ATOM    622 1HB  GLU A  36      -4.469   7.469  -2.785  1.00  0.00           H  
ATOM    623 2HB  GLU A  36      -4.655   8.737  -1.594  1.00  0.00           H  
ATOM    624 1HG  GLU A  36      -3.018   9.590  -3.045  1.00  0.00           H  
ATOM    625 2HG  GLU A  36      -2.066   8.951  -1.706  1.00  0.00           H  
ATOM    626  N   GLU A  37      -5.631   5.576  -0.863  1.00  0.00           N  
ATOM    627  CA  GLU A  37      -6.847   5.007  -0.307  1.00  0.00           C  
ATOM    628  C   GLU A  37      -6.489   4.208   0.942  1.00  0.00           C  
ATOM    629  O   GLU A  37      -7.201   4.264   1.954  1.00  0.00           O  
ATOM    630  CB  GLU A  37      -7.546   4.137  -1.351  1.00  0.00           C  
ATOM    631  CG  GLU A  37      -8.182   4.895  -2.501  1.00  0.00           C  
ATOM    632  CD  GLU A  37      -8.719   4.019  -3.631  1.00  0.00           C  
ATOM    633  OE1 GLU A  37      -8.040   3.113  -4.100  1.00  0.00           O  
ATOM    634  OE2 GLU A  37      -9.836   4.265  -4.023  1.00  0.00           O  
ATOM    635  H   GLU A  37      -5.326   5.315  -1.805  1.00  0.00           H  
ATOM    636  HA  GLU A  37      -7.515   5.813  -0.017  1.00  0.00           H  
ATOM    637 1HB  GLU A  37      -6.819   3.476  -1.793  1.00  0.00           H  
ATOM    638 2HB  GLU A  37      -8.313   3.540  -0.868  1.00  0.00           H  
ATOM    639 1HG  GLU A  37      -9.012   5.462  -2.103  1.00  0.00           H  
ATOM    640 2HG  GLU A  37      -7.459   5.601  -2.901  1.00  0.00           H  
ATOM    641  N   ILE A  38      -5.346   3.521   0.888  1.00  0.00           N  
ATOM    642  CA  ILE A  38      -4.859   2.738   2.000  1.00  0.00           C  
ATOM    643  C   ILE A  38      -4.514   3.626   3.136  1.00  0.00           C  
ATOM    644  O   ILE A  38      -4.870   3.346   4.263  1.00  0.00           O  
ATOM    645  CB  ILE A  38      -3.643   1.903   1.650  1.00  0.00           C  
ATOM    646  CG1 ILE A  38      -4.090   0.885   0.714  1.00  0.00           C  
ATOM    647  CG2 ILE A  38      -2.997   1.316   2.911  1.00  0.00           C  
ATOM    648  CD1 ILE A  38      -3.088   0.163   0.080  1.00  0.00           C  
ATOM    649  H   ILE A  38      -4.825   3.529   0.008  1.00  0.00           H  
ATOM    650  HA  ILE A  38      -5.650   2.066   2.318  1.00  0.00           H  
ATOM    651  HB  ILE A  38      -2.923   2.525   1.137  1.00  0.00           H  
ATOM    652 1HG1 ILE A  38      -4.720   0.222   1.216  1.00  0.00           H  
ATOM    653 2HG1 ILE A  38      -4.634   1.358  -0.041  1.00  0.00           H  
ATOM    654 1HG2 ILE A  38      -2.145   0.741   2.638  1.00  0.00           H  
ATOM    655 2HG2 ILE A  38      -2.669   2.106   3.582  1.00  0.00           H  
ATOM    656 3HG2 ILE A  38      -3.711   0.687   3.430  1.00  0.00           H  
ATOM    657 1HD1 ILE A  38      -3.555  -0.536  -0.614  1.00  0.00           H  
ATOM    658 2HD1 ILE A  38      -2.463   0.850  -0.466  1.00  0.00           H  
ATOM    659 3HD1 ILE A  38      -2.501  -0.385   0.800  1.00  0.00           H  
ATOM    660  N   ALA A  39      -3.849   4.733   2.889  1.00  0.00           N  
ATOM    661  CA  ALA A  39      -3.517   5.569   4.007  1.00  0.00           C  
ATOM    662  C   ALA A  39      -4.733   5.938   4.816  1.00  0.00           C  
ATOM    663  O   ALA A  39      -4.747   5.785   6.040  1.00  0.00           O  
ATOM    664  CB  ALA A  39      -2.934   6.846   3.495  1.00  0.00           C  
ATOM    665  H   ALA A  39      -3.505   4.951   1.955  1.00  0.00           H  
ATOM    666  HA  ALA A  39      -2.818   5.032   4.641  1.00  0.00           H  
ATOM    667 1HB  ALA A  39      -2.697   7.442   4.329  1.00  0.00           H  
ATOM    668 2HB  ALA A  39      -2.049   6.642   2.904  1.00  0.00           H  
ATOM    669 3HB  ALA A  39      -3.660   7.360   2.875  1.00  0.00           H  
ATOM    670  N   ARG A  40      -5.824   6.273   4.137  1.00  0.00           N  
ATOM    671  CA  ARG A  40      -7.008   6.635   4.880  1.00  0.00           C  
ATOM    672  C   ARG A  40      -7.532   5.429   5.672  1.00  0.00           C  
ATOM    673  O   ARG A  40      -7.850   5.548   6.864  1.00  0.00           O  
ATOM    674  CB  ARG A  40      -8.067   7.157   3.914  1.00  0.00           C  
ATOM    675  CG  ARG A  40      -7.689   8.496   3.280  1.00  0.00           C  
ATOM    676  CD  ARG A  40      -8.801   9.189   2.576  1.00  0.00           C  
ATOM    677  NE  ARG A  40      -9.342   8.457   1.414  1.00  0.00           N  
ATOM    678  CZ  ARG A  40      -8.871   8.505   0.133  1.00  0.00           C  
ATOM    679  NH1 ARG A  40      -7.792   9.192  -0.201  1.00  0.00           N  
ATOM    680  NH2 ARG A  40      -9.521   7.851  -0.815  1.00  0.00           N  
ATOM    681  H   ARG A  40      -5.771   6.367   3.114  1.00  0.00           H  
ATOM    682  HA  ARG A  40      -6.752   7.425   5.581  1.00  0.00           H  
ATOM    683 1HB  ARG A  40      -8.211   6.437   3.108  1.00  0.00           H  
ATOM    684 2HB  ARG A  40      -9.016   7.274   4.435  1.00  0.00           H  
ATOM    685 1HG  ARG A  40      -7.358   9.158   4.061  1.00  0.00           H  
ATOM    686 2HG  ARG A  40      -6.871   8.345   2.568  1.00  0.00           H  
ATOM    687 1HD  ARG A  40      -9.616   9.349   3.282  1.00  0.00           H  
ATOM    688 2HD  ARG A  40      -8.439  10.159   2.232  1.00  0.00           H  
ATOM    689  HE  ARG A  40     -10.178   7.912   1.574  1.00  0.00           H  
ATOM    690 1HH1 ARG A  40      -7.236   9.710   0.494  1.00  0.00           H  
ATOM    691 2HH1 ARG A  40      -7.488   9.208  -1.160  1.00  0.00           H  
ATOM    692 1HH2 ARG A  40     -10.349   7.317  -0.590  1.00  0.00           H  
ATOM    693 2HH2 ARG A  40      -9.200   7.904  -1.773  1.00  0.00           H  
ATOM    694  N   ILE A  41      -7.538   4.252   5.053  1.00  0.00           N  
ATOM    695  CA  ILE A  41      -8.047   3.042   5.690  1.00  0.00           C  
ATOM    696  C   ILE A  41      -7.173   2.528   6.822  1.00  0.00           C  
ATOM    697  O   ILE A  41      -7.670   2.172   7.886  1.00  0.00           O  
ATOM    698  CB  ILE A  41      -8.140   1.918   4.656  1.00  0.00           C  
ATOM    699  CG1 ILE A  41      -9.178   2.273   3.585  1.00  0.00           C  
ATOM    700  CG2 ILE A  41      -8.518   0.593   5.371  1.00  0.00           C  
ATOM    701  CD1 ILE A  41      -9.085   1.410   2.331  1.00  0.00           C  
ATOM    702  H   ILE A  41      -7.246   4.220   4.064  1.00  0.00           H  
ATOM    703  HA  ILE A  41      -9.036   3.257   6.093  1.00  0.00           H  
ATOM    704  HB  ILE A  41      -7.181   1.803   4.157  1.00  0.00           H  
ATOM    705 1HG1 ILE A  41     -10.166   2.165   4.017  1.00  0.00           H  
ATOM    706 2HG1 ILE A  41      -9.053   3.308   3.290  1.00  0.00           H  
ATOM    707 1HG2 ILE A  41      -8.575  -0.176   4.650  1.00  0.00           H  
ATOM    708 2HG2 ILE A  41      -7.781   0.310   6.108  1.00  0.00           H  
ATOM    709 3HG2 ILE A  41      -9.481   0.703   5.860  1.00  0.00           H  
ATOM    710 1HD1 ILE A  41      -9.847   1.720   1.618  1.00  0.00           H  
ATOM    711 2HD1 ILE A  41      -8.102   1.549   1.888  1.00  0.00           H  
ATOM    712 3HD1 ILE A  41      -9.221   0.374   2.562  1.00  0.00           H  
ATOM    713  N   ALA A  42      -5.878   2.407   6.564  1.00  0.00           N  
ATOM    714  CA  ALA A  42      -4.932   1.856   7.512  1.00  0.00           C  
ATOM    715  C   ALA A  42      -4.814   2.705   8.752  1.00  0.00           C  
ATOM    716  O   ALA A  42      -4.740   2.169   9.866  1.00  0.00           O  
ATOM    717  CB  ALA A  42      -3.560   1.693   6.858  1.00  0.00           C  
ATOM    718  H   ALA A  42      -5.548   2.728   5.671  1.00  0.00           H  
ATOM    719  HA  ALA A  42      -5.303   0.893   7.817  1.00  0.00           H  
ATOM    720 1HB  ALA A  42      -2.866   1.249   7.566  1.00  0.00           H  
ATOM    721 2HB  ALA A  42      -3.651   1.051   5.985  1.00  0.00           H  
ATOM    722 3HB  ALA A  42      -3.189   2.676   6.547  1.00  0.00           H  
ATOM    723  N   LEU A  43      -4.843   4.030   8.591  1.00  0.00           N  
ATOM    724  CA  LEU A  43      -4.712   4.873   9.751  1.00  0.00           C  
ATOM    725  C   LEU A  43      -5.992   4.810  10.566  1.00  0.00           C  
ATOM    726  O   LEU A  43      -5.934   4.799  11.800  1.00  0.00           O  
ATOM    727  CB  LEU A  43      -4.408   6.307   9.311  1.00  0.00           C  
ATOM    728  CG  LEU A  43      -3.034   6.526   8.575  1.00  0.00           C  
ATOM    729  CD1 LEU A  43      -2.989   7.934   8.087  1.00  0.00           C  
ATOM    730  CD2 LEU A  43      -1.858   6.244   9.463  1.00  0.00           C  
ATOM    731  H   LEU A  43      -4.900   4.464   7.665  1.00  0.00           H  
ATOM    732  HA  LEU A  43      -3.905   4.496  10.372  1.00  0.00           H  
ATOM    733 1HB  LEU A  43      -5.200   6.621   8.623  1.00  0.00           H  
ATOM    734 2HB  LEU A  43      -4.436   6.952  10.185  1.00  0.00           H  
ATOM    735  HG  LEU A  43      -2.984   5.867   7.713  1.00  0.00           H  
ATOM    736 1HD1 LEU A  43      -2.075   8.095   7.536  1.00  0.00           H  
ATOM    737 2HD1 LEU A  43      -3.823   8.087   7.442  1.00  0.00           H  
ATOM    738 3HD1 LEU A  43      -3.041   8.622   8.925  1.00  0.00           H  
ATOM    739 1HD2 LEU A  43      -0.944   6.420   8.896  1.00  0.00           H  
ATOM    740 2HD2 LEU A  43      -1.886   6.910  10.325  1.00  0.00           H  
ATOM    741 3HD2 LEU A  43      -1.870   5.212   9.800  1.00  0.00           H  
ATOM    742  N   ARG A  44      -7.157   4.731   9.899  1.00  0.00           N  
ATOM    743  CA  ARG A  44      -8.398   4.653  10.643  1.00  0.00           C  
ATOM    744  C   ARG A  44      -8.562   3.300  11.320  1.00  0.00           C  
ATOM    745  O   ARG A  44      -8.955   3.249  12.475  1.00  0.00           O  
ATOM    746  CB  ARG A  44      -9.583   4.913   9.750  1.00  0.00           C  
ATOM    747  CG  ARG A  44      -9.778   6.341   9.309  1.00  0.00           C  
ATOM    748  CD  ARG A  44     -10.949   6.453   8.409  1.00  0.00           C  
ATOM    749  NE  ARG A  44     -10.712   5.769   7.132  1.00  0.00           N  
ATOM    750  CZ  ARG A  44     -11.681   5.458   6.230  1.00  0.00           C  
ATOM    751  NH1 ARG A  44     -12.938   5.777   6.471  1.00  0.00           N  
ATOM    752  NH2 ARG A  44     -11.382   4.828   5.105  1.00  0.00           N  
ATOM    753  H   ARG A  44      -7.193   4.785   8.875  1.00  0.00           H  
ATOM    754  HA  ARG A  44      -8.382   5.424  11.412  1.00  0.00           H  
ATOM    755 1HB  ARG A  44      -9.443   4.334   8.851  1.00  0.00           H  
ATOM    756 2HB  ARG A  44     -10.495   4.572  10.236  1.00  0.00           H  
ATOM    757 1HG  ARG A  44      -9.957   6.965  10.183  1.00  0.00           H  
ATOM    758 2HG  ARG A  44      -8.894   6.696   8.789  1.00  0.00           H  
ATOM    759 1HD  ARG A  44     -11.810   5.997   8.894  1.00  0.00           H  
ATOM    760 2HD  ARG A  44     -11.149   7.504   8.206  1.00  0.00           H  
ATOM    761  HE  ARG A  44      -9.734   5.512   6.914  1.00  0.00           H  
ATOM    762 1HH1 ARG A  44     -13.187   6.256   7.322  1.00  0.00           H  
ATOM    763 2HH1 ARG A  44     -13.658   5.544   5.802  1.00  0.00           H  
ATOM    764 1HH2 ARG A  44     -10.430   4.552   4.902  1.00  0.00           H  
ATOM    765 2HH2 ARG A  44     -12.113   4.601   4.447  1.00  0.00           H  
ATOM    766  N   VAL A  45      -8.169   2.194  10.686  1.00  0.00           N  
ATOM    767  CA  VAL A  45      -8.346   0.917  11.369  1.00  0.00           C  
ATOM    768  C   VAL A  45      -7.516   0.877  12.642  1.00  0.00           C  
ATOM    769  O   VAL A  45      -8.002   0.430  13.693  1.00  0.00           O  
ATOM    770  CB  VAL A  45      -7.955  -0.275  10.464  1.00  0.00           C  
ATOM    771  CG1 VAL A  45      -7.906  -1.545  11.267  1.00  0.00           C  
ATOM    772  CG2 VAL A  45      -9.001  -0.458   9.360  1.00  0.00           C  
ATOM    773  H   VAL A  45      -7.827   2.234   9.723  1.00  0.00           H  
ATOM    774  HA  VAL A  45      -9.395   0.810  11.634  1.00  0.00           H  
ATOM    775  HB  VAL A  45      -6.969  -0.088  10.033  1.00  0.00           H  
ATOM    776 1HG1 VAL A  45      -7.619  -2.357  10.621  1.00  0.00           H  
ATOM    777 2HG1 VAL A  45      -7.177  -1.448  12.049  1.00  0.00           H  
ATOM    778 3HG1 VAL A  45      -8.880  -1.741  11.693  1.00  0.00           H  
ATOM    779 1HG2 VAL A  45      -8.737  -1.291   8.723  1.00  0.00           H  
ATOM    780 2HG2 VAL A  45      -9.972  -0.648   9.815  1.00  0.00           H  
ATOM    781 3HG2 VAL A  45      -9.050   0.424   8.765  1.00  0.00           H  
ATOM    782  N   LEU A  46      -6.268   1.337  12.566  1.00  0.00           N  
ATOM    783  CA  LEU A  46      -5.416   1.324  13.735  1.00  0.00           C  
ATOM    784  C   LEU A  46      -5.929   2.262  14.831  1.00  0.00           C  
ATOM    785  O   LEU A  46      -5.871   1.906  16.012  1.00  0.00           O  
ATOM    786  CB  LEU A  46      -3.981   1.660  13.321  1.00  0.00           C  
ATOM    787  CG  LEU A  46      -2.905   1.723  14.434  1.00  0.00           C  
ATOM    788  CD1 LEU A  46      -2.803   0.428  15.193  1.00  0.00           C  
ATOM    789  CD2 LEU A  46      -1.578   2.007  13.781  1.00  0.00           C  
ATOM    790  H   LEU A  46      -5.892   1.686  11.674  1.00  0.00           H  
ATOM    791  HA  LEU A  46      -5.429   0.311  14.129  1.00  0.00           H  
ATOM    792 1HB  LEU A  46      -3.658   0.922  12.587  1.00  0.00           H  
ATOM    793 2HB  LEU A  46      -4.000   2.637  12.824  1.00  0.00           H  
ATOM    794  HG  LEU A  46      -3.156   2.519  15.138  1.00  0.00           H  
ATOM    795 1HD1 LEU A  46      -2.039   0.540  15.941  1.00  0.00           H  
ATOM    796 2HD1 LEU A  46      -3.742   0.197  15.688  1.00  0.00           H  
ATOM    797 3HD1 LEU A  46      -2.531  -0.373  14.514  1.00  0.00           H  
ATOM    798 1HD2 LEU A  46      -0.807   2.071  14.551  1.00  0.00           H  
ATOM    799 2HD2 LEU A  46      -1.326   1.205  13.081  1.00  0.00           H  
ATOM    800 3HD2 LEU A  46      -1.646   2.948  13.243  1.00  0.00           H  
ATOM    801  N   LYS A  47      -6.397   3.470  14.469  1.00  0.00           N  
ATOM    802  CA  LYS A  47      -6.931   4.382  15.476  1.00  0.00           C  
ATOM    803  C   LYS A  47      -8.265   3.928  16.066  1.00  0.00           C  
ATOM    804  O   LYS A  47      -8.473   4.028  17.273  1.00  0.00           O  
ATOM    805  CB  LYS A  47      -7.133   5.785  14.912  1.00  0.00           C  
ATOM    806  CG  LYS A  47      -5.879   6.584  14.648  1.00  0.00           C  
ATOM    807  CD  LYS A  47      -6.259   7.951  14.093  1.00  0.00           C  
ATOM    808  CE  LYS A  47      -5.052   8.868  13.938  1.00  0.00           C  
ATOM    809  NZ  LYS A  47      -5.444  10.212  13.427  1.00  0.00           N  
ATOM    810  H   LYS A  47      -6.373   3.767  13.489  1.00  0.00           H  
ATOM    811  HA  LYS A  47      -6.213   4.437  16.292  1.00  0.00           H  
ATOM    812 1HB  LYS A  47      -7.673   5.705  13.964  1.00  0.00           H  
ATOM    813 2HB  LYS A  47      -7.758   6.358  15.592  1.00  0.00           H  
ATOM    814 1HG  LYS A  47      -5.320   6.706  15.575  1.00  0.00           H  
ATOM    815 2HG  LYS A  47      -5.253   6.057  13.929  1.00  0.00           H  
ATOM    816 1HD  LYS A  47      -6.722   7.816  13.112  1.00  0.00           H  
ATOM    817 2HD  LYS A  47      -6.982   8.426  14.754  1.00  0.00           H  
ATOM    818 1HE  LYS A  47      -4.578   8.992  14.911  1.00  0.00           H  
ATOM    819 2HE  LYS A  47      -4.333   8.423  13.249  1.00  0.00           H  
ATOM    820 1HZ  LYS A  47      -4.606  10.813  13.366  1.00  0.00           H  
ATOM    821 2HZ  LYS A  47      -5.867  10.135  12.521  1.00  0.00           H  
ATOM    822 3HZ  LYS A  47      -6.090  10.640  14.064  1.00  0.00           H  
ATOM    823  N   LEU A  48      -9.164   3.381  15.250  1.00  0.00           N  
ATOM    824  CA  LEU A  48     -10.478   2.989  15.739  1.00  0.00           C  
ATOM    825  C   LEU A  48     -10.351   1.925  16.791  1.00  0.00           C  
ATOM    826  O   LEU A  48     -10.937   2.062  17.874  1.00  0.00           O  
ATOM    827  CB  LEU A  48     -11.328   2.435  14.582  1.00  0.00           C  
ATOM    828  CG  LEU A  48     -11.842   3.426  13.501  1.00  0.00           C  
ATOM    829  CD1 LEU A  48     -12.378   2.611  12.308  1.00  0.00           C  
ATOM    830  CD2 LEU A  48     -12.940   4.298  14.085  1.00  0.00           C  
ATOM    831  H   LEU A  48      -8.959   3.291  14.258  1.00  0.00           H  
ATOM    832  HA  LEU A  48     -10.958   3.855  16.185  1.00  0.00           H  
ATOM    833 1HB  LEU A  48     -10.719   1.698  14.057  1.00  0.00           H  
ATOM    834 2HB  LEU A  48     -12.190   1.917  15.005  1.00  0.00           H  
ATOM    835  HG  LEU A  48     -11.043   4.062  13.162  1.00  0.00           H  
ATOM    836 1HD1 LEU A  48     -12.740   3.288  11.539  1.00  0.00           H  
ATOM    837 2HD1 LEU A  48     -11.577   2.000  11.897  1.00  0.00           H  
ATOM    838 3HD1 LEU A  48     -13.183   1.975  12.625  1.00  0.00           H  
ATOM    839 1HD2 LEU A  48     -13.301   4.980  13.317  1.00  0.00           H  
ATOM    840 2HD2 LEU A  48     -13.754   3.681  14.429  1.00  0.00           H  
ATOM    841 3HD2 LEU A  48     -12.555   4.875  14.918  1.00  0.00           H  
ATOM    842  N   PHE A  49      -9.436   0.986  16.544  1.00  0.00           N  
ATOM    843  CA  PHE A  49      -9.163  -0.164  17.383  1.00  0.00           C  
ATOM    844  C   PHE A  49      -8.707   0.232  18.781  1.00  0.00           C  
ATOM    845  O   PHE A  49      -8.778  -0.564  19.715  1.00  0.00           O  
ATOM    846  CB  PHE A  49      -8.078  -1.014  16.737  1.00  0.00           C  
ATOM    847  CG  PHE A  49      -7.931  -2.375  17.310  1.00  0.00           C  
ATOM    848  CD1 PHE A  49      -8.746  -3.395  16.868  1.00  0.00           C  
ATOM    849  CD2 PHE A  49      -7.003  -2.652  18.287  1.00  0.00           C  
ATOM    850  CE1 PHE A  49      -8.632  -4.650  17.374  1.00  0.00           C  
ATOM    851  CE2 PHE A  49      -6.900  -3.919  18.796  1.00  0.00           C  
ATOM    852  CZ  PHE A  49      -7.723  -4.908  18.326  1.00  0.00           C  
ATOM    853  H   PHE A  49      -8.971   1.003  15.628  1.00  0.00           H  
ATOM    854  HA  PHE A  49     -10.076  -0.745  17.471  1.00  0.00           H  
ATOM    855 1HB  PHE A  49      -8.288  -1.110  15.679  1.00  0.00           H  
ATOM    856 2HB  PHE A  49      -7.117  -0.496  16.821  1.00  0.00           H  
ATOM    857  HD1 PHE A  49      -9.475  -3.196  16.103  1.00  0.00           H  
ATOM    858  HD2 PHE A  49      -6.348  -1.860  18.655  1.00  0.00           H  
ATOM    859  HE1 PHE A  49      -9.267  -5.452  17.019  1.00  0.00           H  
ATOM    860  HE2 PHE A  49      -6.161  -4.140  19.566  1.00  0.00           H  
ATOM    861  HZ  PHE A  49      -7.650  -5.902  18.706  1.00  0.00           H  
ATOM    862  N   LYS A  50      -8.161   1.440  18.926  1.00  0.00           N  
ATOM    863  CA  LYS A  50      -7.657   1.901  20.203  1.00  0.00           C  
ATOM    864  C   LYS A  50      -8.759   1.909  21.251  1.00  0.00           C  
ATOM    865  O   LYS A  50      -8.500   1.668  22.431  1.00  0.00           O  
ATOM    866  CB  LYS A  50      -7.066   3.307  20.068  1.00  0.00           C  
ATOM    867  CG  LYS A  50      -6.424   3.871  21.341  1.00  0.00           C  
ATOM    868  CD  LYS A  50      -5.802   5.244  21.080  1.00  0.00           C  
ATOM    869  CE  LYS A  50      -5.186   5.834  22.343  1.00  0.00           C  
ATOM    870  NZ  LYS A  50      -4.579   7.176  22.093  1.00  0.00           N  
ATOM    871  H   LYS A  50      -8.171   2.107  18.150  1.00  0.00           H  
ATOM    872  HA  LYS A  50      -6.877   1.217  20.534  1.00  0.00           H  
ATOM    873 1HB  LYS A  50      -6.324   3.312  19.268  1.00  0.00           H  
ATOM    874 2HB  LYS A  50      -7.859   3.993  19.772  1.00  0.00           H  
ATOM    875 1HG  LYS A  50      -7.180   3.970  22.121  1.00  0.00           H  
ATOM    876 2HG  LYS A  50      -5.656   3.184  21.693  1.00  0.00           H  
ATOM    877 1HD  LYS A  50      -5.032   5.155  20.313  1.00  0.00           H  
ATOM    878 2HD  LYS A  50      -6.575   5.922  20.716  1.00  0.00           H  
ATOM    879 1HE  LYS A  50      -5.961   5.933  23.103  1.00  0.00           H  
ATOM    880 2HE  LYS A  50      -4.413   5.161  22.712  1.00  0.00           H  
ATOM    881 1HZ  LYS A  50      -4.184   7.534  22.952  1.00  0.00           H  
ATOM    882 2HZ  LYS A  50      -3.851   7.095  21.397  1.00  0.00           H  
ATOM    883 3HZ  LYS A  50      -5.290   7.814  21.761  1.00  0.00           H  
ATOM    884  N   ARG A  51      -9.977   2.278  20.837  1.00  0.00           N  
ATOM    885  CA  ARG A  51     -11.096   2.362  21.758  1.00  0.00           C  
ATOM    886  C   ARG A  51     -12.261   1.460  21.356  1.00  0.00           C  
ATOM    887  O   ARG A  51     -13.090   1.101  22.196  1.00  0.00           O  
ATOM    888  CB  ARG A  51     -11.574   3.799  21.858  1.00  0.00           C  
ATOM    889  CG  ARG A  51     -10.567   4.754  22.497  1.00  0.00           C  
ATOM    890  CD  ARG A  51     -11.058   6.153  22.521  1.00  0.00           C  
ATOM    891  NE  ARG A  51     -11.123   6.727  21.174  1.00  0.00           N  
ATOM    892  CZ  ARG A  51     -11.804   7.843  20.827  1.00  0.00           C  
ATOM    893  NH1 ARG A  51     -12.494   8.520  21.725  1.00  0.00           N  
ATOM    894  NH2 ARG A  51     -11.774   8.255  19.568  1.00  0.00           N  
ATOM    895  H   ARG A  51     -10.151   2.462  19.847  1.00  0.00           H  
ATOM    896  HA  ARG A  51     -10.753   2.047  22.742  1.00  0.00           H  
ATOM    897 1HB  ARG A  51     -11.806   4.167  20.861  1.00  0.00           H  
ATOM    898 2HB  ARG A  51     -12.491   3.837  22.444  1.00  0.00           H  
ATOM    899 1HG  ARG A  51     -10.361   4.436  23.518  1.00  0.00           H  
ATOM    900 2HG  ARG A  51      -9.643   4.735  21.920  1.00  0.00           H  
ATOM    901 1HD  ARG A  51     -12.056   6.169  22.956  1.00  0.00           H  
ATOM    902 2HD  ARG A  51     -10.383   6.762  23.123  1.00  0.00           H  
ATOM    903  HE  ARG A  51     -10.605   6.254  20.442  1.00  0.00           H  
ATOM    904 1HH1 ARG A  51     -12.520   8.213  22.686  1.00  0.00           H  
ATOM    905 2HH1 ARG A  51     -12.999   9.352  21.454  1.00  0.00           H  
ATOM    906 1HH2 ARG A  51     -11.244   7.737  18.879  1.00  0.00           H  
ATOM    907 2HH2 ARG A  51     -12.278   9.086  19.294  1.00  0.00           H  
ATOM    908  N   ASP A  52     -12.358   1.134  20.065  1.00  0.00           N  
ATOM    909  CA  ASP A  52     -13.492   0.398  19.548  1.00  0.00           C  
ATOM    910  C   ASP A  52     -13.101  -0.558  18.407  1.00  0.00           C  
ATOM    911  O   ASP A  52     -13.057  -0.157  17.231  1.00  0.00           O  
ATOM    912  CB  ASP A  52     -14.551   1.381  19.074  1.00  0.00           C  
ATOM    913  CG  ASP A  52     -15.834   0.727  18.616  1.00  0.00           C  
ATOM    914  OD1 ASP A  52     -15.822  -0.453  18.240  1.00  0.00           O  
ATOM    915  OD2 ASP A  52     -16.873   1.408  18.662  1.00  0.00           O  
ATOM    916  H   ASP A  52     -11.649   1.429  19.403  1.00  0.00           H  
ATOM    917  HA  ASP A  52     -13.932  -0.132  20.377  1.00  0.00           H  
ATOM    918 1HB  ASP A  52     -14.780   2.078  19.882  1.00  0.00           H  
ATOM    919 2HB  ASP A  52     -14.143   1.967  18.244  1.00  0.00           H  
ATOM    920  N   PRO A  53     -12.824  -1.838  18.719  1.00  0.00           N  
ATOM    921  CA  PRO A  53     -12.388  -2.848  17.788  1.00  0.00           C  
ATOM    922  C   PRO A  53     -13.491  -3.239  16.814  1.00  0.00           C  
ATOM    923  O   PRO A  53     -13.199  -3.884  15.808  1.00  0.00           O  
ATOM    924  CB  PRO A  53     -11.984  -4.011  18.703  1.00  0.00           C  
ATOM    925  CG  PRO A  53     -12.808  -3.839  19.946  1.00  0.00           C  
ATOM    926  CD  PRO A  53     -12.971  -2.338  20.116  1.00  0.00           C  
ATOM    927  HA  PRO A  53     -11.519  -2.474  17.244  1.00  0.00           H  
ATOM    928 1HB  PRO A  53     -12.166  -4.972  18.195  1.00  0.00           H  
ATOM    929 2HB  PRO A  53     -10.910  -3.959  18.921  1.00  0.00           H  
ATOM    930 1HG  PRO A  53     -13.775  -4.361  19.830  1.00  0.00           H  
ATOM    931 2HG  PRO A  53     -12.296  -4.308  20.802  1.00  0.00           H  
ATOM    932 1HD  PRO A  53     -13.995  -2.199  20.497  1.00  0.00           H  
ATOM    933 2HD  PRO A  53     -12.198  -1.905  20.779  1.00  0.00           H  
ATOM    934  N   GLU A  54     -14.760  -2.892  17.117  1.00  0.00           N  
ATOM    935  CA  GLU A  54     -15.853  -3.275  16.239  1.00  0.00           C  
ATOM    936  C   GLU A  54     -15.873  -2.340  15.064  1.00  0.00           C  
ATOM    937  O   GLU A  54     -16.139  -2.755  13.935  1.00  0.00           O  
ATOM    938  CB  GLU A  54     -17.196  -3.268  16.970  1.00  0.00           C  
ATOM    939  CG  GLU A  54     -17.342  -4.365  18.014  1.00  0.00           C  
ATOM    940  CD  GLU A  54     -17.311  -5.731  17.389  1.00  0.00           C  
ATOM    941  OE1 GLU A  54     -17.977  -5.922  16.392  1.00  0.00           O  
ATOM    942  OE2 GLU A  54     -16.619  -6.579  17.888  1.00  0.00           O  
ATOM    943  H   GLU A  54     -14.989  -2.286  17.913  1.00  0.00           H  
ATOM    944  HA  GLU A  54     -15.673  -4.285  15.873  1.00  0.00           H  
ATOM    945 1HB  GLU A  54     -17.330  -2.309  17.470  1.00  0.00           H  
ATOM    946 2HB  GLU A  54     -18.003  -3.377  16.246  1.00  0.00           H  
ATOM    947 1HG  GLU A  54     -16.522  -4.282  18.728  1.00  0.00           H  
ATOM    948 2HG  GLU A  54     -18.278  -4.228  18.552  1.00  0.00           H  
ATOM    949  N   LYS A  55     -15.559  -1.074  15.319  1.00  0.00           N  
ATOM    950  CA  LYS A  55     -15.500  -0.129  14.222  1.00  0.00           C  
ATOM    951  C   LYS A  55     -14.293  -0.475  13.369  1.00  0.00           C  
ATOM    952  O   LYS A  55     -14.357  -0.412  12.137  1.00  0.00           O  
ATOM    953  CB  LYS A  55     -15.468   1.305  14.713  1.00  0.00           C  
ATOM    954  CG  LYS A  55     -16.788   1.755  15.280  1.00  0.00           C  
ATOM    955  CD  LYS A  55     -16.755   3.204  15.740  1.00  0.00           C  
ATOM    956  CE  LYS A  55     -18.126   3.637  16.260  1.00  0.00           C  
ATOM    957  NZ  LYS A  55     -18.476   2.964  17.573  1.00  0.00           N  
ATOM    958  H   LYS A  55     -15.395  -0.795  16.301  1.00  0.00           H  
ATOM    959  HA  LYS A  55     -16.391  -0.254  13.602  1.00  0.00           H  
ATOM    960 1HB  LYS A  55     -14.702   1.411  15.486  1.00  0.00           H  
ATOM    961 2HB  LYS A  55     -15.217   1.960  13.892  1.00  0.00           H  
ATOM    962 1HG  LYS A  55     -17.548   1.653  14.506  1.00  0.00           H  
ATOM    963 2HG  LYS A  55     -17.059   1.104  16.102  1.00  0.00           H  
ATOM    964 1HD  LYS A  55     -16.024   3.307  16.545  1.00  0.00           H  
ATOM    965 2HD  LYS A  55     -16.461   3.853  14.915  1.00  0.00           H  
ATOM    966 1HE  LYS A  55     -18.132   4.715  16.402  1.00  0.00           H  
ATOM    967 2HE  LYS A  55     -18.879   3.373  15.519  1.00  0.00           H  
ATOM    968 1HZ  LYS A  55     -19.382   3.263  17.878  1.00  0.00           H  
ATOM    969 2HZ  LYS A  55     -18.482   1.946  17.467  1.00  0.00           H  
ATOM    970 3HZ  LYS A  55     -17.793   3.206  18.291  1.00  0.00           H  
ATOM    971  N   ALA A  56     -13.187  -0.872  14.022  1.00  0.00           N  
ATOM    972  CA  ALA A  56     -12.012  -1.263  13.260  1.00  0.00           C  
ATOM    973  C   ALA A  56     -12.345  -2.485  12.404  1.00  0.00           C  
ATOM    974  O   ALA A  56     -11.998  -2.523  11.220  1.00  0.00           O  
ATOM    975  CB  ALA A  56     -10.867  -1.576  14.195  1.00  0.00           C  
ATOM    976  H   ALA A  56     -13.179  -0.862  15.048  1.00  0.00           H  
ATOM    977  HA  ALA A  56     -11.732  -0.443  12.604  1.00  0.00           H  
ATOM    978 1HB  ALA A  56      -9.988  -1.859  13.637  1.00  0.00           H  
ATOM    979 2HB  ALA A  56     -10.651  -0.705  14.785  1.00  0.00           H  
ATOM    980 3HB  ALA A  56     -11.162  -2.391  14.837  1.00  0.00           H  
ATOM    981  N   ARG A  57     -13.117  -3.435  12.967  1.00  0.00           N  
ATOM    982  CA  ARG A  57     -13.531  -4.630  12.250  1.00  0.00           C  
ATOM    983  C   ARG A  57     -14.354  -4.302  11.031  1.00  0.00           C  
ATOM    984  O   ARG A  57     -14.084  -4.834   9.950  1.00  0.00           O  
ATOM    985  CB  ARG A  57     -14.367  -5.550  13.136  1.00  0.00           C  
ATOM    986  CG  ARG A  57     -14.869  -6.834  12.449  1.00  0.00           C  
ATOM    987  CD  ARG A  57     -15.733  -7.679  13.327  1.00  0.00           C  
ATOM    988  NE  ARG A  57     -16.957  -6.989  13.758  1.00  0.00           N  
ATOM    989  CZ  ARG A  57     -18.055  -6.757  13.006  1.00  0.00           C  
ATOM    990  NH1 ARG A  57     -18.124  -7.131  11.733  1.00  0.00           N  
ATOM    991  NH2 ARG A  57     -19.062  -6.139  13.591  1.00  0.00           N  
ATOM    992  H   ARG A  57     -13.357  -3.372  13.958  1.00  0.00           H  
ATOM    993  HA  ARG A  57     -12.640  -5.165  11.926  1.00  0.00           H  
ATOM    994 1HB  ARG A  57     -13.811  -5.816  14.028  1.00  0.00           H  
ATOM    995 2HB  ARG A  57     -15.246  -5.016  13.465  1.00  0.00           H  
ATOM    996 1HG  ARG A  57     -15.432  -6.577  11.555  1.00  0.00           H  
ATOM    997 2HG  ARG A  57     -14.033  -7.436  12.164  1.00  0.00           H  
ATOM    998 1HD  ARG A  57     -16.015  -8.589  12.799  1.00  0.00           H  
ATOM    999 2HD  ARG A  57     -15.167  -7.946  14.222  1.00  0.00           H  
ATOM   1000  HE  ARG A  57     -17.026  -6.685  14.748  1.00  0.00           H  
ATOM   1001 1HH1 ARG A  57     -17.341  -7.606  11.296  1.00  0.00           H  
ATOM   1002 2HH1 ARG A  57     -18.954  -6.944  11.187  1.00  0.00           H  
ATOM   1003 1HH2 ARG A  57     -18.951  -5.879  14.586  1.00  0.00           H  
ATOM   1004 2HH2 ARG A  57     -19.909  -5.925  13.089  1.00  0.00           H  
ATOM   1005  N   GLU A  58     -15.359  -3.425  11.176  1.00  0.00           N  
ATOM   1006  CA  GLU A  58     -16.184  -3.114  10.023  1.00  0.00           C  
ATOM   1007  C   GLU A  58     -15.386  -2.427   8.947  1.00  0.00           C  
ATOM   1008  O   GLU A  58     -15.581  -2.710   7.764  1.00  0.00           O  
ATOM   1009  CB  GLU A  58     -17.384  -2.233  10.363  1.00  0.00           C  
ATOM   1010  CG  GLU A  58     -18.498  -2.897  11.147  1.00  0.00           C  
ATOM   1011  CD  GLU A  58     -19.699  -1.982  11.277  1.00  0.00           C  
ATOM   1012  OE1 GLU A  58     -19.600  -0.844  10.849  1.00  0.00           O  
ATOM   1013  OE2 GLU A  58     -20.718  -2.419  11.758  1.00  0.00           O  
ATOM   1014  H   GLU A  58     -15.564  -3.019  12.096  1.00  0.00           H  
ATOM   1015  HA  GLU A  58     -16.561  -4.051   9.617  1.00  0.00           H  
ATOM   1016 1HB  GLU A  58     -17.034  -1.388  10.964  1.00  0.00           H  
ATOM   1017 2HB  GLU A  58     -17.798  -1.827   9.454  1.00  0.00           H  
ATOM   1018 1HG  GLU A  58     -18.796  -3.815  10.641  1.00  0.00           H  
ATOM   1019 2HG  GLU A  58     -18.128  -3.162  12.140  1.00  0.00           H  
ATOM   1020  N   LEU A  59     -14.466  -1.541   9.317  1.00  0.00           N  
ATOM   1021  CA  LEU A  59     -13.709  -0.894   8.276  1.00  0.00           C  
ATOM   1022  C   LEU A  59     -12.837  -1.893   7.536  1.00  0.00           C  
ATOM   1023  O   LEU A  59     -12.815  -1.860   6.309  1.00  0.00           O  
ATOM   1024  CB  LEU A  59     -12.890   0.277   8.830  1.00  0.00           C  
ATOM   1025  CG  LEU A  59     -11.966   1.041   7.808  1.00  0.00           C  
ATOM   1026  CD1 LEU A  59     -12.751   1.599   6.626  1.00  0.00           C  
ATOM   1027  CD2 LEU A  59     -11.307   2.192   8.527  1.00  0.00           C  
ATOM   1028  H   LEU A  59     -14.345  -1.282  10.305  1.00  0.00           H  
ATOM   1029  HA  LEU A  59     -14.423  -0.487   7.565  1.00  0.00           H  
ATOM   1030 1HB  LEU A  59     -13.579   0.998   9.263  1.00  0.00           H  
ATOM   1031 2HB  LEU A  59     -12.264  -0.107   9.638  1.00  0.00           H  
ATOM   1032  HG  LEU A  59     -11.213   0.355   7.430  1.00  0.00           H  
ATOM   1033 1HD1 LEU A  59     -12.065   2.117   5.959  1.00  0.00           H  
ATOM   1034 2HD1 LEU A  59     -13.232   0.795   6.077  1.00  0.00           H  
ATOM   1035 3HD1 LEU A  59     -13.508   2.296   6.983  1.00  0.00           H  
ATOM   1036 1HD2 LEU A  59     -10.651   2.705   7.834  1.00  0.00           H  
ATOM   1037 2HD2 LEU A  59     -12.067   2.881   8.891  1.00  0.00           H  
ATOM   1038 3HD2 LEU A  59     -10.735   1.830   9.366  1.00  0.00           H  
ATOM   1039  N   ILE A  60     -12.181  -2.822   8.247  1.00  0.00           N  
ATOM   1040  CA  ILE A  60     -11.293  -3.779   7.590  1.00  0.00           C  
ATOM   1041  C   ILE A  60     -12.113  -4.682   6.658  1.00  0.00           C  
ATOM   1042  O   ILE A  60     -11.698  -4.964   5.530  1.00  0.00           O  
ATOM   1043  CB  ILE A  60     -10.613  -4.724   8.598  1.00  0.00           C  
ATOM   1044  CG1 ILE A  60      -9.676  -4.018   9.525  1.00  0.00           C  
ATOM   1045  CG2 ILE A  60      -9.736  -5.683   7.775  1.00  0.00           C  
ATOM   1046  CD1 ILE A  60      -9.309  -4.874  10.744  1.00  0.00           C  
ATOM   1047  H   ILE A  60     -12.252  -2.804   9.270  1.00  0.00           H  
ATOM   1048  HA  ILE A  60     -10.543  -3.239   7.019  1.00  0.00           H  
ATOM   1049  HB  ILE A  60     -11.360  -5.250   9.179  1.00  0.00           H  
ATOM   1050 1HG1 ILE A  60      -8.762  -3.770   8.989  1.00  0.00           H  
ATOM   1051 2HG1 ILE A  60     -10.130  -3.110   9.862  1.00  0.00           H  
ATOM   1052 1HG2 ILE A  60      -9.230  -6.367   8.414  1.00  0.00           H  
ATOM   1053 2HG2 ILE A  60     -10.306  -6.230   7.086  1.00  0.00           H  
ATOM   1054 3HG2 ILE A  60      -9.011  -5.113   7.223  1.00  0.00           H  
ATOM   1055 1HD1 ILE A  60      -8.639  -4.337  11.399  1.00  0.00           H  
ATOM   1056 2HD1 ILE A  60     -10.223  -5.099  11.277  1.00  0.00           H  
ATOM   1057 3HD1 ILE A  60      -8.843  -5.790  10.460  1.00  0.00           H  
ATOM   1058  N   GLU A  61     -13.250  -5.186   7.137  1.00  0.00           N  
ATOM   1059  CA  GLU A  61     -14.065  -6.073   6.326  1.00  0.00           C  
ATOM   1060  C   GLU A  61     -14.618  -5.385   5.089  1.00  0.00           C  
ATOM   1061  O   GLU A  61     -14.569  -5.939   3.989  1.00  0.00           O  
ATOM   1062  CB  GLU A  61     -15.228  -6.614   7.152  1.00  0.00           C  
ATOM   1063  CG  GLU A  61     -16.076  -7.671   6.452  1.00  0.00           C  
ATOM   1064  CD  GLU A  61     -17.181  -8.174   7.329  1.00  0.00           C  
ATOM   1065  OE1 GLU A  61     -17.380  -7.624   8.384  1.00  0.00           O  
ATOM   1066  OE2 GLU A  61     -17.829  -9.117   6.953  1.00  0.00           O  
ATOM   1067  H   GLU A  61     -13.554  -4.954   8.090  1.00  0.00           H  
ATOM   1068  HA  GLU A  61     -13.447  -6.901   5.990  1.00  0.00           H  
ATOM   1069 1HB  GLU A  61     -14.853  -7.026   8.087  1.00  0.00           H  
ATOM   1070 2HB  GLU A  61     -15.886  -5.782   7.418  1.00  0.00           H  
ATOM   1071 1HG  GLU A  61     -16.509  -7.246   5.546  1.00  0.00           H  
ATOM   1072 2HG  GLU A  61     -15.434  -8.505   6.158  1.00  0.00           H  
ATOM   1073  N   LYS A  62     -15.114  -4.158   5.234  1.00  0.00           N  
ATOM   1074  CA  LYS A  62     -15.694  -3.455   4.101  1.00  0.00           C  
ATOM   1075  C   LYS A  62     -14.679  -3.213   2.993  1.00  0.00           C  
ATOM   1076  O   LYS A  62     -15.012  -3.323   1.812  1.00  0.00           O  
ATOM   1077  CB  LYS A  62     -16.317  -2.145   4.581  1.00  0.00           C  
ATOM   1078  CG  LYS A  62     -17.606  -2.352   5.402  1.00  0.00           C  
ATOM   1079  CD  LYS A  62     -18.147  -1.046   5.989  1.00  0.00           C  
ATOM   1080  CE  LYS A  62     -19.399  -1.308   6.846  1.00  0.00           C  
ATOM   1081  NZ  LYS A  62     -19.891  -0.073   7.544  1.00  0.00           N  
ATOM   1082  H   LYS A  62     -15.136  -3.713   6.157  1.00  0.00           H  
ATOM   1083  HA  LYS A  62     -16.486  -4.079   3.688  1.00  0.00           H  
ATOM   1084 1HB  LYS A  62     -15.594  -1.612   5.208  1.00  0.00           H  
ATOM   1085 2HB  LYS A  62     -16.544  -1.511   3.725  1.00  0.00           H  
ATOM   1086 1HG  LYS A  62     -18.366  -2.776   4.747  1.00  0.00           H  
ATOM   1087 2HG  LYS A  62     -17.423  -3.065   6.201  1.00  0.00           H  
ATOM   1088 1HD  LYS A  62     -17.377  -0.594   6.621  1.00  0.00           H  
ATOM   1089 2HD  LYS A  62     -18.394  -0.352   5.187  1.00  0.00           H  
ATOM   1090 1HE  LYS A  62     -20.191  -1.688   6.206  1.00  0.00           H  
ATOM   1091 2HE  LYS A  62     -19.161  -2.062   7.593  1.00  0.00           H  
ATOM   1092 1HZ  LYS A  62     -20.708  -0.306   8.100  1.00  0.00           H  
ATOM   1093 2HZ  LYS A  62     -19.169   0.285   8.161  1.00  0.00           H  
ATOM   1094 3HZ  LYS A  62     -20.133   0.633   6.866  1.00  0.00           H  
ATOM   1095  N   VAL A  63     -13.437  -2.918   3.367  1.00  0.00           N  
ATOM   1096  CA  VAL A  63     -12.398  -2.673   2.378  1.00  0.00           C  
ATOM   1097  C   VAL A  63     -11.802  -3.955   1.768  1.00  0.00           C  
ATOM   1098  O   VAL A  63     -11.466  -3.963   0.583  1.00  0.00           O  
ATOM   1099  CB  VAL A  63     -11.307  -1.779   2.983  1.00  0.00           C  
ATOM   1100  CG1 VAL A  63     -11.954  -0.481   3.447  1.00  0.00           C  
ATOM   1101  CG2 VAL A  63     -10.619  -2.482   4.140  1.00  0.00           C  
ATOM   1102  H   VAL A  63     -13.245  -2.795   4.366  1.00  0.00           H  
ATOM   1103  HA  VAL A  63     -12.852  -2.106   1.567  1.00  0.00           H  
ATOM   1104  HB  VAL A  63     -10.583  -1.529   2.223  1.00  0.00           H  
ATOM   1105 1HG1 VAL A  63     -11.214   0.162   3.871  1.00  0.00           H  
ATOM   1106 2HG1 VAL A  63     -12.425   0.009   2.599  1.00  0.00           H  
ATOM   1107 3HG1 VAL A  63     -12.702  -0.687   4.194  1.00  0.00           H  
ATOM   1108 1HG2 VAL A  63      -9.887  -1.856   4.575  1.00  0.00           H  
ATOM   1109 2HG2 VAL A  63     -11.321  -2.706   4.845  1.00  0.00           H  
ATOM   1110 3HG2 VAL A  63     -10.145  -3.392   3.827  1.00  0.00           H  
ATOM   1111  N   LEU A  64     -11.658  -5.037   2.550  1.00  0.00           N  
ATOM   1112  CA  LEU A  64     -11.083  -6.261   2.004  1.00  0.00           C  
ATOM   1113  C   LEU A  64     -12.086  -7.162   1.264  1.00  0.00           C  
ATOM   1114  O   LEU A  64     -11.677  -7.977   0.429  1.00  0.00           O  
ATOM   1115  CB  LEU A  64     -10.430  -7.097   3.109  1.00  0.00           C  
ATOM   1116  CG  LEU A  64      -9.215  -6.530   3.872  1.00  0.00           C  
ATOM   1117  CD1 LEU A  64      -8.807  -7.576   4.903  1.00  0.00           C  
ATOM   1118  CD2 LEU A  64      -8.069  -6.201   2.922  1.00  0.00           C  
ATOM   1119  H   LEU A  64     -11.897  -4.997   3.547  1.00  0.00           H  
ATOM   1120  HA  LEU A  64     -10.327  -5.976   1.281  1.00  0.00           H  
ATOM   1121 1HB  LEU A  64     -11.194  -7.238   3.868  1.00  0.00           H  
ATOM   1122 2HB  LEU A  64     -10.157  -8.066   2.701  1.00  0.00           H  
ATOM   1123  HG  LEU A  64      -9.504  -5.630   4.409  1.00  0.00           H  
ATOM   1124 1HD1 LEU A  64      -7.964  -7.208   5.478  1.00  0.00           H  
ATOM   1125 2HD1 LEU A  64      -9.637  -7.790   5.569  1.00  0.00           H  
ATOM   1126 3HD1 LEU A  64      -8.524  -8.485   4.387  1.00  0.00           H  
ATOM   1127 1HD2 LEU A  64      -7.220  -5.821   3.493  1.00  0.00           H  
ATOM   1128 2HD2 LEU A  64      -7.788  -7.095   2.390  1.00  0.00           H  
ATOM   1129 3HD2 LEU A  64      -8.375  -5.446   2.212  1.00  0.00           H  
ATOM   1130  N   ARG A  65     -13.380  -7.058   1.586  1.00  0.00           N  
ATOM   1131  CA  ARG A  65     -14.404  -7.885   0.949  1.00  0.00           C  
ATOM   1132  C   ARG A  65     -14.636  -7.524  -0.518  1.00  0.00           C  
ATOM   1133  O   ARG A  65     -14.419  -8.372  -1.382  1.00  0.00           O  
ATOM   1134  OXT ARG A  65     -15.445  -6.630  -0.771  1.00  0.00           O  
ATOM   1135  CB  ARG A  65     -15.727  -7.792   1.694  1.00  0.00           C  
ATOM   1136  CG  ARG A  65     -16.823  -8.682   1.114  1.00  0.00           C  
ATOM   1137  CD  ARG A  65     -18.098  -8.623   1.887  1.00  0.00           C  
ATOM   1138  NE  ARG A  65     -17.966  -9.226   3.212  1.00  0.00           N  
ATOM   1139  CZ  ARG A  65     -18.027 -10.556   3.473  1.00  0.00           C  
ATOM   1140  NH1 ARG A  65     -18.211 -11.431   2.500  1.00  0.00           N  
ATOM   1141  NH2 ARG A  65     -17.884 -10.976   4.713  1.00  0.00           N  
ATOM   1142  H   ARG A  65     -13.675  -6.414   2.324  1.00  0.00           H  
ATOM   1143  HA  ARG A  65     -14.070  -8.921   0.993  1.00  0.00           H  
ATOM   1144 1HB  ARG A  65     -15.582  -8.066   2.736  1.00  0.00           H  
ATOM   1145 2HB  ARG A  65     -16.077  -6.758   1.680  1.00  0.00           H  
ATOM   1146 1HG  ARG A  65     -17.046  -8.365   0.097  1.00  0.00           H  
ATOM   1147 2HG  ARG A  65     -16.463  -9.706   1.092  1.00  0.00           H  
ATOM   1148 1HD  ARG A  65     -18.370  -7.575   2.022  1.00  0.00           H  
ATOM   1149 2HD  ARG A  65     -18.891  -9.129   1.344  1.00  0.00           H  
ATOM   1150  HE  ARG A  65     -17.823  -8.603   4.005  1.00  0.00           H  
ATOM   1151 1HH1 ARG A  65     -18.317 -11.123   1.548  1.00  0.00           H  
ATOM   1152 2HH1 ARG A  65     -18.248 -12.424   2.714  1.00  0.00           H  
ATOM   1153 1HH2 ARG A  65     -17.746 -10.297   5.477  1.00  0.00           H  
ATOM   1154 2HH2 ARG A  65     -17.896 -11.984   4.928  1.00  0.00           H  
TER                                                                             
ATOM   1156  N   GLY B  66      -0.458  24.235  17.085  1.00  0.00           N  
ATOM   1157  CA  GLY B  66       0.528  23.171  17.274  1.00  0.00           C  
ATOM   1158  C   GLY B  66       1.087  22.704  15.949  1.00  0.00           C  
ATOM   1159  O   GLY B  66       1.315  23.501  15.041  1.00  0.00           O  
ATOM   1160 1H   GLY B  66      -0.811  24.525  17.974  1.00  0.00           H  
ATOM   1161 2H   GLY B  66      -0.026  25.013  16.629  1.00  0.00           H  
ATOM   1162 3H   GLY B  66      -1.212  23.897  16.522  1.00  0.00           H  
ATOM   1163 1HA  GLY B  66       1.333  23.525  17.898  1.00  0.00           H  
ATOM   1164 2HA  GLY B  66       0.064  22.330  17.791  1.00  0.00           H  
ATOM   1165  N   PHE B  67       1.344  21.418  15.831  1.00  0.00           N  
ATOM   1166  CA  PHE B  67       1.904  20.957  14.579  1.00  0.00           C  
ATOM   1167  C   PHE B  67       0.865  21.201  13.512  1.00  0.00           C  
ATOM   1168  O   PHE B  67      -0.333  21.048  13.751  1.00  0.00           O  
ATOM   1169  CB  PHE B  67       2.303  19.485  14.643  1.00  0.00           C  
ATOM   1170  CG  PHE B  67       3.562  19.266  15.420  1.00  0.00           C  
ATOM   1171  CD1 PHE B  67       3.536  18.876  16.754  1.00  0.00           C  
ATOM   1172  CD2 PHE B  67       4.782  19.457  14.812  1.00  0.00           C  
ATOM   1173  CE1 PHE B  67       4.702  18.680  17.446  1.00  0.00           C  
ATOM   1174  CE2 PHE B  67       5.945  19.264  15.506  1.00  0.00           C  
ATOM   1175  CZ  PHE B  67       5.901  18.875  16.830  1.00  0.00           C  
ATOM   1176  H   PHE B  67       1.155  20.773  16.583  1.00  0.00           H  
ATOM   1177  HA  PHE B  67       2.788  21.547  14.345  1.00  0.00           H  
ATOM   1178 1HB  PHE B  67       1.506  18.905  15.100  1.00  0.00           H  
ATOM   1179 2HB  PHE B  67       2.449  19.107  13.629  1.00  0.00           H  
ATOM   1180  HD1 PHE B  67       2.579  18.718  17.250  1.00  0.00           H  
ATOM   1181  HD2 PHE B  67       4.813  19.766  13.768  1.00  0.00           H  
ATOM   1182  HE1 PHE B  67       4.670  18.368  18.487  1.00  0.00           H  
ATOM   1183  HE2 PHE B  67       6.900  19.420  15.009  1.00  0.00           H  
ATOM   1184  HZ  PHE B  67       6.819  18.719  17.380  1.00  0.00           H  
ATOM   1185  N   LEU B  68       1.318  21.597  12.347  1.00  0.00           N  
ATOM   1186  CA  LEU B  68       0.391  21.880  11.287  1.00  0.00           C  
ATOM   1187  C   LEU B  68      -0.333  20.599  10.880  1.00  0.00           C  
ATOM   1188  O   LEU B  68       0.337  19.602  10.581  1.00  0.00           O  
ATOM   1189  CB  LEU B  68       1.176  22.470  10.122  1.00  0.00           C  
ATOM   1190  CG  LEU B  68       1.711  23.875  10.443  1.00  0.00           C  
ATOM   1191  CD1 LEU B  68       2.833  24.271   9.468  1.00  0.00           C  
ATOM   1192  CD2 LEU B  68       0.536  24.856  10.403  1.00  0.00           C  
ATOM   1193  H   LEU B  68       2.323  21.713  12.225  1.00  0.00           H  
ATOM   1194  HA  LEU B  68      -0.281  22.644  11.639  1.00  0.00           H  
ATOM   1195 1HB  LEU B  68       2.028  21.824   9.898  1.00  0.00           H  
ATOM   1196 2HB  LEU B  68       0.532  22.524   9.244  1.00  0.00           H  
ATOM   1197  HG  LEU B  68       2.145  23.875  11.450  1.00  0.00           H  
ATOM   1198 1HD1 LEU B  68       3.195  25.253   9.743  1.00  0.00           H  
ATOM   1199 2HD1 LEU B  68       3.643  23.567   9.529  1.00  0.00           H  
ATOM   1200 3HD1 LEU B  68       2.453  24.295   8.447  1.00  0.00           H  
ATOM   1201 1HD2 LEU B  68       0.885  25.835  10.638  1.00  0.00           H  
ATOM   1202 2HD2 LEU B  68       0.096  24.865   9.405  1.00  0.00           H  
ATOM   1203 3HD2 LEU B  68      -0.222  24.553  11.133  1.00  0.00           H  
ATOM   1204  N   PRO B  69      -1.681  20.591  10.844  1.00  0.00           N  
ATOM   1205  CA  PRO B  69      -2.501  19.466  10.438  1.00  0.00           C  
ATOM   1206  C   PRO B  69      -2.140  19.036   9.041  1.00  0.00           C  
ATOM   1207  O   PRO B  69      -1.860  19.871   8.184  1.00  0.00           O  
ATOM   1208  CB  PRO B  69      -3.923  20.043  10.476  1.00  0.00           C  
ATOM   1209  CG  PRO B  69      -3.852  21.164  11.477  1.00  0.00           C  
ATOM   1210  CD  PRO B  69      -2.473  21.762  11.304  1.00  0.00           C  
ATOM   1211  HA  PRO B  69      -2.359  18.635  11.143  1.00  0.00           H  
ATOM   1212 1HB  PRO B  69      -4.216  20.385   9.470  1.00  0.00           H  
ATOM   1213 2HB  PRO B  69      -4.636  19.257  10.764  1.00  0.00           H  
ATOM   1214 1HG  PRO B  69      -4.655  21.892  11.286  1.00  0.00           H  
ATOM   1215 2HG  PRO B  69      -4.012  20.775  12.493  1.00  0.00           H  
ATOM   1216 1HD  PRO B  69      -2.466  22.571  10.556  1.00  0.00           H  
ATOM   1217 2HD  PRO B  69      -2.168  22.091  12.311  1.00  0.00           H  
ATOM   1218  N   ASN B  70      -2.158  17.731   8.811  1.00  0.00           N  
ATOM   1219  CA  ASN B  70      -1.844  17.217   7.494  1.00  0.00           C  
ATOM   1220  C   ASN B  70      -2.654  15.955   7.169  1.00  0.00           C  
ATOM   1221  O   ASN B  70      -3.115  15.236   8.056  1.00  0.00           O  
ATOM   1222  CB  ASN B  70      -0.343  17.031   7.428  1.00  0.00           C  
ATOM   1223  CG  ASN B  70       0.180  16.080   8.491  1.00  0.00           C  
ATOM   1224  OD1 ASN B  70       0.307  14.875   8.271  1.00  0.00           O  
ATOM   1225  ND2 ASN B  70       0.476  16.618   9.669  1.00  0.00           N  
ATOM   1226  H   ASN B  70      -2.392  17.092   9.555  1.00  0.00           H  
ATOM   1227  HA  ASN B  70      -2.159  17.962   6.762  1.00  0.00           H  
ATOM   1228 1HB  ASN B  70      -0.075  16.638   6.455  1.00  0.00           H  
ATOM   1229 2HB  ASN B  70       0.153  17.997   7.542  1.00  0.00           H  
ATOM   1230 1HD2 ASN B  70       0.822  16.044  10.411  1.00  0.00           H  
ATOM   1231 2HD2 ASN B  70       0.354  17.628   9.842  1.00  0.00           H  
ATOM   1232  N   ASP B  71      -2.858  15.733   5.876  1.00  0.00           N  
ATOM   1233  CA  ASP B  71      -3.650  14.623   5.350  1.00  0.00           C  
ATOM   1234  C   ASP B  71      -3.147  13.220   5.697  1.00  0.00           C  
ATOM   1235  O   ASP B  71      -1.960  12.976   5.904  1.00  0.00           O  
ATOM   1236  CB  ASP B  71      -3.752  14.802   3.845  1.00  0.00           C  
ATOM   1237  CG  ASP B  71      -4.605  16.019   3.442  1.00  0.00           C  
ATOM   1238  OD1 ASP B  71      -5.308  16.563   4.267  1.00  0.00           O  
ATOM   1239  OD2 ASP B  71      -4.519  16.398   2.309  1.00  0.00           O  
ATOM   1240  H   ASP B  71      -2.445  16.375   5.217  1.00  0.00           H  
ATOM   1241  HA  ASP B  71      -4.652  14.717   5.767  1.00  0.00           H  
ATOM   1242 1HB  ASP B  71      -2.752  14.910   3.417  1.00  0.00           H  
ATOM   1243 2HB  ASP B  71      -4.197  13.927   3.413  1.00  0.00           H  
ATOM   1244  N   ALA B  72      -4.077  12.275   5.645  1.00  0.00           N  
ATOM   1245  CA  ALA B  72      -3.802  10.862   5.854  1.00  0.00           C  
ATOM   1246  C   ALA B  72      -2.755  10.318   4.870  1.00  0.00           C  
ATOM   1247  O   ALA B  72      -1.962   9.441   5.229  1.00  0.00           O  
ATOM   1248  CB  ALA B  72      -5.074  10.061   5.658  1.00  0.00           C  
ATOM   1249  H   ALA B  72      -5.030  12.551   5.440  1.00  0.00           H  
ATOM   1250  HA  ALA B  72      -3.420  10.736   6.863  1.00  0.00           H  
ATOM   1251 1HB  ALA B  72      -4.889   9.012   5.805  1.00  0.00           H  
ATOM   1252 2HB  ALA B  72      -5.836  10.398   6.356  1.00  0.00           H  
ATOM   1253 3HB  ALA B  72      -5.413  10.218   4.636  1.00  0.00           H  
ATOM   1254  N   GLU B  73      -2.688  10.859   3.651  1.00  0.00           N  
ATOM   1255  CA  GLU B  73      -1.722  10.339   2.677  1.00  0.00           C  
ATOM   1256  C   GLU B  73      -0.290  10.830   2.971  1.00  0.00           C  
ATOM   1257  O   GLU B  73       0.664  10.397   2.320  1.00  0.00           O  
ATOM   1258  CB  GLU B  73      -2.182  10.768   1.281  1.00  0.00           C  
ATOM   1259  CG  GLU B  73      -3.609  10.259   0.891  1.00  0.00           C  
ATOM   1260  CD  GLU B  73      -4.736  11.076   1.491  1.00  0.00           C  
ATOM   1261  OE1 GLU B  73      -4.420  12.022   2.144  1.00  0.00           O  
ATOM   1262  OE2 GLU B  73      -5.894  10.776   1.302  1.00  0.00           O  
ATOM   1263  H   GLU B  73      -3.344  11.605   3.379  1.00  0.00           H  
ATOM   1264  HA  GLU B  73      -1.722   9.250   2.744  1.00  0.00           H  
ATOM   1265 1HB  GLU B  73      -2.174  11.856   1.214  1.00  0.00           H  
ATOM   1266 2HB  GLU B  73      -1.480  10.387   0.537  1.00  0.00           H  
ATOM   1267 1HG  GLU B  73      -3.698  10.296  -0.183  1.00  0.00           H  
ATOM   1268 2HG  GLU B  73      -3.718   9.231   1.215  1.00  0.00           H  
ATOM   1269  N   GLU B  74      -0.153  11.753   3.941  1.00  0.00           N  
ATOM   1270  CA  GLU B  74       1.131  12.279   4.397  1.00  0.00           C  
ATOM   1271  C   GLU B  74       1.510  11.531   5.689  1.00  0.00           C  
ATOM   1272  O   GLU B  74       2.676  11.195   5.912  1.00  0.00           O  
ATOM   1273  CB  GLU B  74       1.087  13.805   4.559  1.00  0.00           C  
ATOM   1274  CG  GLU B  74       0.878  14.529   3.201  1.00  0.00           C  
ATOM   1275  CD  GLU B  74       0.920  16.044   3.252  1.00  0.00           C  
ATOM   1276  OE1 GLU B  74       1.022  16.592   4.317  1.00  0.00           O  
ATOM   1277  OE2 GLU B  74       0.861  16.647   2.206  1.00  0.00           O  
ATOM   1278  H   GLU B  74      -0.978  12.081   4.430  1.00  0.00           H  
ATOM   1279  HA  GLU B  74       1.891  12.081   3.642  1.00  0.00           H  
ATOM   1280 1HB  GLU B  74       0.273  14.085   5.233  1.00  0.00           H  
ATOM   1281 2HB  GLU B  74       2.016  14.157   5.002  1.00  0.00           H  
ATOM   1282 1HG  GLU B  74       1.644  14.183   2.509  1.00  0.00           H  
ATOM   1283 2HG  GLU B  74      -0.089  14.220   2.803  1.00  0.00           H  
ATOM   1284  N   LEU B  75       0.498  11.261   6.536  1.00  0.00           N  
ATOM   1285  CA  LEU B  75       0.729  10.531   7.779  1.00  0.00           C  
ATOM   1286  C   LEU B  75       1.185   9.099   7.466  1.00  0.00           C  
ATOM   1287  O   LEU B  75       2.011   8.532   8.176  1.00  0.00           O  
ATOM   1288  CB  LEU B  75      -0.536  10.501   8.636  1.00  0.00           C  
ATOM   1289  CG  LEU B  75      -1.006  11.834   9.265  1.00  0.00           C  
ATOM   1290  CD1 LEU B  75      -2.365  11.616   9.896  1.00  0.00           C  
ATOM   1291  CD2 LEU B  75      -0.006  12.313  10.324  1.00  0.00           C  
ATOM   1292  H   LEU B  75      -0.434  11.603   6.313  1.00  0.00           H  
ATOM   1293  HA  LEU B  75       1.513  11.032   8.331  1.00  0.00           H  
ATOM   1294 1HB  LEU B  75      -1.331  10.181   8.001  1.00  0.00           H  
ATOM   1295 2HB  LEU B  75      -0.403   9.767   9.438  1.00  0.00           H  
ATOM   1296  HG  LEU B  75      -1.105  12.596   8.483  1.00  0.00           H  
ATOM   1297 1HD1 LEU B  75      -2.713  12.552  10.336  1.00  0.00           H  
ATOM   1298 2HD1 LEU B  75      -3.073  11.290   9.145  1.00  0.00           H  
ATOM   1299 3HD1 LEU B  75      -2.287  10.859  10.679  1.00  0.00           H  
ATOM   1300 1HD2 LEU B  75      -0.364  13.246  10.749  1.00  0.00           H  
ATOM   1301 2HD2 LEU B  75       0.091  11.564  11.111  1.00  0.00           H  
ATOM   1302 3HD2 LEU B  75       0.943  12.483   9.880  1.00  0.00           H  
ATOM   1303  N   PHE B  76       0.654   8.517   6.399  1.00  0.00           N  
ATOM   1304  CA  PHE B  76       1.068   7.187   5.985  1.00  0.00           C  
ATOM   1305  C   PHE B  76       2.088   7.336   4.863  1.00  0.00           C  
ATOM   1306  O   PHE B  76       1.765   7.778   3.759  1.00  0.00           O  
ATOM   1307  CB  PHE B  76      -0.159   6.457   5.487  1.00  0.00           C  
ATOM   1308  CG  PHE B  76      -0.016   5.071   5.027  1.00  0.00           C  
ATOM   1309  CD1 PHE B  76      -0.047   4.020   5.907  1.00  0.00           C  
ATOM   1310  CD2 PHE B  76       0.102   4.809   3.668  1.00  0.00           C  
ATOM   1311  CE1 PHE B  76       0.052   2.744   5.432  1.00  0.00           C  
ATOM   1312  CE2 PHE B  76       0.192   3.538   3.208  1.00  0.00           C  
ATOM   1313  CZ  PHE B  76       0.178   2.513   4.078  1.00  0.00           C  
ATOM   1314  H   PHE B  76      -0.069   9.002   5.865  1.00  0.00           H  
ATOM   1315  HA  PHE B  76       1.557   6.686   6.821  1.00  0.00           H  
ATOM   1316 1HB  PHE B  76      -0.927   6.481   6.247  1.00  0.00           H  
ATOM   1317 2HB  PHE B  76      -0.517   7.032   4.663  1.00  0.00           H  
ATOM   1318  HD1 PHE B  76      -0.155   4.211   6.977  1.00  0.00           H  
ATOM   1319  HD2 PHE B  76       0.114   5.647   2.960  1.00  0.00           H  
ATOM   1320  HE1 PHE B  76       0.020   1.914   6.119  1.00  0.00           H  
ATOM   1321  HE2 PHE B  76       0.271   3.342   2.140  1.00  0.00           H  
ATOM   1322  HZ  PHE B  76       0.255   1.513   3.694  1.00  0.00           H  
ATOM   1323  N   ILE B  77       3.329   6.968   5.153  1.00  0.00           N  
ATOM   1324  CA  ILE B  77       4.429   7.150   4.227  1.00  0.00           C  
ATOM   1325  C   ILE B  77       4.742   5.868   3.482  1.00  0.00           C  
ATOM   1326  O   ILE B  77       5.499   5.012   3.958  1.00  0.00           O  
ATOM   1327  CB  ILE B  77       5.668   7.614   5.040  1.00  0.00           C  
ATOM   1328  CG1 ILE B  77       5.316   8.955   5.799  1.00  0.00           C  
ATOM   1329  CG2 ILE B  77       6.919   7.745   4.149  1.00  0.00           C  
ATOM   1330  CD1 ILE B  77       6.344   9.410   6.846  1.00  0.00           C  
ATOM   1331  H   ILE B  77       3.528   6.567   6.063  1.00  0.00           H  
ATOM   1332  HA  ILE B  77       4.156   7.917   3.507  1.00  0.00           H  
ATOM   1333  HB  ILE B  77       5.865   6.883   5.804  1.00  0.00           H  
ATOM   1334 1HG1 ILE B  77       5.193   9.750   5.064  1.00  0.00           H  
ATOM   1335 2HG1 ILE B  77       4.363   8.824   6.319  1.00  0.00           H  
ATOM   1336 1HG2 ILE B  77       7.757   8.037   4.751  1.00  0.00           H  
ATOM   1337 2HG2 ILE B  77       7.148   6.800   3.682  1.00  0.00           H  
ATOM   1338 3HG2 ILE B  77       6.744   8.494   3.376  1.00  0.00           H  
ATOM   1339 1HD1 ILE B  77       5.994  10.332   7.309  1.00  0.00           H  
ATOM   1340 2HD1 ILE B  77       6.449   8.638   7.609  1.00  0.00           H  
ATOM   1341 3HD1 ILE B  77       7.307   9.595   6.380  1.00  0.00           H  
ATOM   1342  N   PHE B  78       4.178   5.745   2.295  1.00  0.00           N  
ATOM   1343  CA  PHE B  78       4.309   4.498   1.558  1.00  0.00           C  
ATOM   1344  C   PHE B  78       5.437   4.556   0.539  1.00  0.00           C  
ATOM   1345  O   PHE B  78       5.465   5.450  -0.307  1.00  0.00           O  
ATOM   1346  CB  PHE B  78       3.021   4.203   0.814  1.00  0.00           C  
ATOM   1347  CG  PHE B  78       3.065   2.947   0.059  1.00  0.00           C  
ATOM   1348  CD1 PHE B  78       2.857   1.757   0.692  1.00  0.00           C  
ATOM   1349  CD2 PHE B  78       3.335   2.948  -1.298  1.00  0.00           C  
ATOM   1350  CE1 PHE B  78       2.918   0.596  -0.007  1.00  0.00           C  
ATOM   1351  CE2 PHE B  78       3.388   1.781  -1.991  1.00  0.00           C  
ATOM   1352  CZ  PHE B  78       3.178   0.609  -1.344  1.00  0.00           C  
ATOM   1353  H   PHE B  78       3.599   6.497   1.941  1.00  0.00           H  
ATOM   1354  HA  PHE B  78       4.548   3.703   2.268  1.00  0.00           H  
ATOM   1355 1HB  PHE B  78       2.224   4.161   1.509  1.00  0.00           H  
ATOM   1356 2HB  PHE B  78       2.808   5.013   0.121  1.00  0.00           H  
ATOM   1357  HD1 PHE B  78       2.647   1.747   1.763  1.00  0.00           H  
ATOM   1358  HD2 PHE B  78       3.511   3.898  -1.812  1.00  0.00           H  
ATOM   1359  HE1 PHE B  78       2.757  -0.347   0.500  1.00  0.00           H  
ATOM   1360  HE2 PHE B  78       3.598   1.787  -3.058  1.00  0.00           H  
ATOM   1361  HZ  PHE B  78       3.215  -0.313  -1.888  1.00  0.00           H  
ATOM   1362  N   LEU B  79       6.372   3.609   0.651  1.00  0.00           N  
ATOM   1363  CA  LEU B  79       7.568   3.558  -0.179  1.00  0.00           C  
ATOM   1364  C   LEU B  79       7.700   2.242  -0.946  1.00  0.00           C  
ATOM   1365  O   LEU B  79       7.320   1.184  -0.445  1.00  0.00           O  
ATOM   1366  CB  LEU B  79       8.725   3.708   0.803  1.00  0.00           C  
ATOM   1367  CG  LEU B  79       8.613   4.950   1.736  1.00  0.00           C  
ATOM   1368  CD1 LEU B  79       9.599   4.835   2.799  1.00  0.00           C  
ATOM   1369  CD2 LEU B  79       8.827   6.251   0.960  1.00  0.00           C  
ATOM   1370  H   LEU B  79       6.272   2.918   1.395  1.00  0.00           H  
ATOM   1371  HA  LEU B  79       7.540   4.381  -0.890  1.00  0.00           H  
ATOM   1372 1HB  LEU B  79       8.743   2.833   1.430  1.00  0.00           H  
ATOM   1373 2HB  LEU B  79       9.665   3.767   0.251  1.00  0.00           H  
ATOM   1374  HG  LEU B  79       7.638   4.958   2.207  1.00  0.00           H  
ATOM   1375 1HD1 LEU B  79       9.473   5.674   3.455  1.00  0.00           H  
ATOM   1376 2HD1 LEU B  79       9.425   3.921   3.359  1.00  0.00           H  
ATOM   1377 3HD1 LEU B  79      10.598   4.827   2.379  1.00  0.00           H  
ATOM   1378 1HD2 LEU B  79       8.745   7.095   1.643  1.00  0.00           H  
ATOM   1379 2HD2 LEU B  79       9.816   6.251   0.506  1.00  0.00           H  
ATOM   1380 3HD2 LEU B  79       8.071   6.352   0.183  1.00  0.00           H  
ATOM   1381  N   THR B  80       8.317   2.294  -2.121  1.00  0.00           N  
ATOM   1382  CA  THR B  80       8.554   1.095  -2.933  1.00  0.00           C  
ATOM   1383  C   THR B  80      10.043   0.762  -3.102  1.00  0.00           C  
ATOM   1384  O   THR B  80      10.418  -0.148  -3.847  1.00  0.00           O  
ATOM   1385  CB  THR B  80       7.899   1.239  -4.305  1.00  0.00           C  
ATOM   1386  OG1 THR B  80       8.447   2.380  -4.986  1.00  0.00           O  
ATOM   1387  CG2 THR B  80       6.392   1.417  -4.122  1.00  0.00           C  
ATOM   1388  H   THR B  80       8.599   3.193  -2.487  1.00  0.00           H  
ATOM   1389  HA  THR B  80       8.086   0.249  -2.439  1.00  0.00           H  
ATOM   1390  HB  THR B  80       8.097   0.350  -4.885  1.00  0.00           H  
ATOM   1391  HG1 THR B  80       9.329   2.159  -5.323  1.00  0.00           H  
ATOM   1392 1HG2 THR B  80       5.914   1.513  -5.093  1.00  0.00           H  
ATOM   1393 2HG2 THR B  80       5.991   0.552  -3.601  1.00  0.00           H  
ATOM   1394 3HG2 THR B  80       6.195   2.311  -3.537  1.00  0.00           H  
ATOM   1395  N   GLU B  81      10.879   1.539  -2.430  1.00  0.00           N  
ATOM   1396  CA  GLU B  81      12.330   1.423  -2.523  1.00  0.00           C  
ATOM   1397  C   GLU B  81      13.034   1.946  -1.267  1.00  0.00           C  
ATOM   1398  O   GLU B  81      12.430   2.652  -0.449  1.00  0.00           O  
ATOM   1399  CB  GLU B  81      12.847   2.174  -3.755  1.00  0.00           C  
ATOM   1400  CG  GLU B  81      12.605   3.685  -3.741  1.00  0.00           C  
ATOM   1401  CD  GLU B  81      13.075   4.354  -5.012  1.00  0.00           C  
ATOM   1402  OE1 GLU B  81      13.489   3.653  -5.904  1.00  0.00           O  
ATOM   1403  OE2 GLU B  81      13.027   5.560  -5.090  1.00  0.00           O  
ATOM   1404  H   GLU B  81      10.488   2.247  -1.830  1.00  0.00           H  
ATOM   1405  HA  GLU B  81      12.583   0.368  -2.637  1.00  0.00           H  
ATOM   1406 1HB  GLU B  81      13.921   2.017  -3.850  1.00  0.00           H  
ATOM   1407 2HB  GLU B  81      12.376   1.768  -4.650  1.00  0.00           H  
ATOM   1408 1HG  GLU B  81      11.541   3.875  -3.613  1.00  0.00           H  
ATOM   1409 2HG  GLU B  81      13.131   4.122  -2.892  1.00  0.00           H  
ATOM   1410  N   ILE B  82      14.326   1.628  -1.137  1.00  0.00           N  
ATOM   1411  CA  ILE B  82      15.114   2.150  -0.022  1.00  0.00           C  
ATOM   1412  C   ILE B  82      15.592   3.550  -0.350  1.00  0.00           C  
ATOM   1413  O   ILE B  82      16.271   3.789  -1.345  1.00  0.00           O  
ATOM   1414  CB  ILE B  82      16.293   1.252   0.318  1.00  0.00           C  
ATOM   1415  CG1 ILE B  82      15.789  -0.180   0.551  1.00  0.00           C  
ATOM   1416  CG2 ILE B  82      16.986   1.796   1.529  1.00  0.00           C  
ATOM   1417  CD1 ILE B  82      14.755  -0.269   1.650  1.00  0.00           C  
ATOM   1418  H   ILE B  82      14.765   1.036  -1.825  1.00  0.00           H  
ATOM   1419  HA  ILE B  82      14.481   2.204   0.857  1.00  0.00           H  
ATOM   1420  HB  ILE B  82      16.991   1.226  -0.516  1.00  0.00           H  
ATOM   1421 1HG1 ILE B  82      15.351  -0.559  -0.372  1.00  0.00           H  
ATOM   1422 2HG1 ILE B  82      16.636  -0.816   0.819  1.00  0.00           H  
ATOM   1423 1HG2 ILE B  82      17.833   1.160   1.773  1.00  0.00           H  
ATOM   1424 2HG2 ILE B  82      17.339   2.804   1.322  1.00  0.00           H  
ATOM   1425 3HG2 ILE B  82      16.290   1.822   2.365  1.00  0.00           H  
ATOM   1426 1HD1 ILE B  82      14.429  -1.300   1.775  1.00  0.00           H  
ATOM   1427 2HD1 ILE B  82      15.180   0.095   2.584  1.00  0.00           H  
ATOM   1428 3HD1 ILE B  82      13.905   0.349   1.373  1.00  0.00           H  
ATOM   1429  N   THR B  83      15.177   4.465   0.487  1.00  0.00           N  
ATOM   1430  CA  THR B  83      15.345   5.881   0.288  1.00  0.00           C  
ATOM   1431  C   THR B  83      15.322   6.705   1.545  1.00  0.00           C  
ATOM   1432  O   THR B  83      14.748   6.310   2.571  1.00  0.00           O  
ATOM   1433  CB  THR B  83      14.219   6.435  -0.603  1.00  0.00           C  
ATOM   1434  OG1 THR B  83      14.433   7.834  -0.818  1.00  0.00           O  
ATOM   1435  CG2 THR B  83      12.851   6.228   0.045  1.00  0.00           C  
ATOM   1436  H   THR B  83      14.661   4.151   1.292  1.00  0.00           H  
ATOM   1437  HA  THR B  83      16.290   6.044  -0.216  1.00  0.00           H  
ATOM   1438  HB  THR B  83      14.243   5.921  -1.568  1.00  0.00           H  
ATOM   1439  HG1 THR B  83      14.124   8.351  -0.018  1.00  0.00           H  
ATOM   1440 1HG2 THR B  83      12.080   6.633  -0.609  1.00  0.00           H  
ATOM   1441 2HG2 THR B  83      12.672   5.164   0.200  1.00  0.00           H  
ATOM   1442 3HG2 THR B  83      12.820   6.749   1.005  1.00  0.00           H  
ATOM   1443  N   GLU B  84      15.911   7.882   1.410  1.00  0.00           N  
ATOM   1444  CA  GLU B  84      15.770   8.965   2.373  1.00  0.00           C  
ATOM   1445  C   GLU B  84      14.274   9.303   2.413  1.00  0.00           C  
ATOM   1446  O   GLU B  84      13.615   9.320   1.369  1.00  0.00           O  
ATOM   1447  CB  GLU B  84      16.589  10.183   1.943  1.00  0.00           C  
ATOM   1448  CG  GLU B  84      16.532  11.354   2.905  1.00  0.00           C  
ATOM   1449  CD  GLU B  84      17.405  12.534   2.470  1.00  0.00           C  
ATOM   1450  OE1 GLU B  84      18.136  12.399   1.523  1.00  0.00           O  
ATOM   1451  OE2 GLU B  84      17.309  13.573   3.087  1.00  0.00           O  
ATOM   1452  H   GLU B  84      16.407   8.065   0.548  1.00  0.00           H  
ATOM   1453  HA  GLU B  84      16.088   8.629   3.358  1.00  0.00           H  
ATOM   1454 1HB  GLU B  84      17.634   9.897   1.836  1.00  0.00           H  
ATOM   1455 2HB  GLU B  84      16.242  10.529   0.971  1.00  0.00           H  
ATOM   1456 1HG  GLU B  84      15.498  11.693   2.998  1.00  0.00           H  
ATOM   1457 2HG  GLU B  84      16.855  11.007   3.889  1.00  0.00           H  
ATOM   1458  N   ILE B  85      13.766   9.495   3.607  1.00  0.00           N  
ATOM   1459  CA  ILE B  85      12.377   9.782   3.947  1.00  0.00           C  
ATOM   1460  C   ILE B  85      12.199  11.078   4.693  1.00  0.00           C  
ATOM   1461  O   ILE B  85      12.998  11.410   5.579  1.00  0.00           O  
ATOM   1462  CB  ILE B  85      11.820   8.692   4.886  1.00  0.00           C  
ATOM   1463  CG1 ILE B  85      11.713   7.396   4.220  1.00  0.00           C  
ATOM   1464  CG2 ILE B  85      10.491   9.070   5.541  1.00  0.00           C  
ATOM   1465  CD1 ILE B  85      11.558   6.290   5.246  1.00  0.00           C  
ATOM   1466  H   ILE B  85      14.415   9.440   4.377  1.00  0.00           H  
ATOM   1467  HA  ILE B  85      11.796   9.819   3.030  1.00  0.00           H  
ATOM   1468  HB  ILE B  85      12.549   8.560   5.650  1.00  0.00           H  
ATOM   1469 1HG1 ILE B  85      10.859   7.418   3.555  1.00  0.00           H  
ATOM   1470 2HG1 ILE B  85      12.601   7.199   3.626  1.00  0.00           H  
ATOM   1471 1HG2 ILE B  85      10.184   8.277   6.224  1.00  0.00           H  
ATOM   1472 2HG2 ILE B  85      10.596   9.986   6.108  1.00  0.00           H  
ATOM   1473 3HG2 ILE B  85       9.739   9.203   4.773  1.00  0.00           H  
ATOM   1474 1HD1 ILE B  85      11.464   5.341   4.766  1.00  0.00           H  
ATOM   1475 2HD1 ILE B  85      12.424   6.272   5.888  1.00  0.00           H  
ATOM   1476 3HD1 ILE B  85      10.669   6.472   5.843  1.00  0.00           H  
ATOM   1477  N   THR B  86      11.160  11.828   4.332  1.00  0.00           N  
ATOM   1478  CA  THR B  86      10.849  13.021   5.101  1.00  0.00           C  
ATOM   1479  C   THR B  86       9.554  12.806   5.890  1.00  0.00           C  
ATOM   1480  O   THR B  86       8.563  12.322   5.343  1.00  0.00           O  
ATOM   1481  CB  THR B  86      10.748  14.284   4.215  1.00  0.00           C  
ATOM   1482  OG1 THR B  86      12.018  14.515   3.567  1.00  0.00           O  
ATOM   1483  CG2 THR B  86      10.387  15.510   5.074  1.00  0.00           C  
ATOM   1484  H   THR B  86      10.567  11.542   3.569  1.00  0.00           H  
ATOM   1485  HA  THR B  86      11.644  13.189   5.809  1.00  0.00           H  
ATOM   1486  HB  THR B  86       9.984  14.132   3.458  1.00  0.00           H  
ATOM   1487  HG1 THR B  86      12.706  14.602   4.229  1.00  0.00           H  
ATOM   1488 1HG2 THR B  86      10.323  16.395   4.444  1.00  0.00           H  
ATOM   1489 2HG2 THR B  86       9.427  15.357   5.563  1.00  0.00           H  
ATOM   1490 3HG2 THR B  86      11.153  15.667   5.832  1.00  0.00           H  
ATOM   1491  N   ILE B  87       9.597  13.145   7.174  1.00  0.00           N  
ATOM   1492  CA  ILE B  87       8.451  13.077   8.051  1.00  0.00           C  
ATOM   1493  C   ILE B  87       7.973  14.507   8.285  1.00  0.00           C  
ATOM   1494  O   ILE B  87       8.532  15.226   9.128  1.00  0.00           O  
ATOM   1495  CB  ILE B  87       8.787  12.369   9.390  1.00  0.00           C  
ATOM   1496  CG1 ILE B  87       9.258  10.901   9.097  1.00  0.00           C  
ATOM   1497  CG2 ILE B  87       7.620  12.433  10.356  1.00  0.00           C  
ATOM   1498  CD1 ILE B  87       9.744  10.151  10.322  1.00  0.00           C  
ATOM   1499  H   ILE B  87      10.475  13.508   7.531  1.00  0.00           H  
ATOM   1500  HA  ILE B  87       7.692  12.469   7.578  1.00  0.00           H  
ATOM   1501  HB  ILE B  87       9.626  12.878   9.847  1.00  0.00           H  
ATOM   1502 1HG1 ILE B  87       8.439  10.348   8.653  1.00  0.00           H  
ATOM   1503 2HG1 ILE B  87      10.078  10.936   8.376  1.00  0.00           H  
ATOM   1504 1HG2 ILE B  87       7.888  11.949  11.297  1.00  0.00           H  
ATOM   1505 2HG2 ILE B  87       7.353  13.476  10.550  1.00  0.00           H  
ATOM   1506 3HG2 ILE B  87       6.781  11.922   9.911  1.00  0.00           H  
ATOM   1507 1HD1 ILE B  87      10.060   9.143  10.032  1.00  0.00           H  
ATOM   1508 2HD1 ILE B  87      10.581  10.681  10.763  1.00  0.00           H  
ATOM   1509 3HD1 ILE B  87       8.939  10.080  11.046  1.00  0.00           H  
ATOM   1510  N   PRO B  88       6.893  14.941   7.593  1.00  0.00           N  
ATOM   1511  CA  PRO B  88       6.460  16.319   7.490  1.00  0.00           C  
ATOM   1512  C   PRO B  88       5.716  16.875   8.683  1.00  0.00           C  
ATOM   1513  O   PRO B  88       4.582  17.334   8.572  1.00  0.00           O  
ATOM   1514  CB  PRO B  88       5.557  16.270   6.250  1.00  0.00           C  
ATOM   1515  CG  PRO B  88       4.934  14.902   6.288  1.00  0.00           C  
ATOM   1516  CD  PRO B  88       6.031  13.991   6.829  1.00  0.00           C  
ATOM   1517  HA  PRO B  88       7.331  16.941   7.279  1.00  0.00           H  
ATOM   1518 1HB  PRO B  88       4.814  17.082   6.282  1.00  0.00           H  
ATOM   1519 2HB  PRO B  88       6.165  16.435   5.347  1.00  0.00           H  
ATOM   1520 1HG  PRO B  88       4.029  14.937   6.900  1.00  0.00           H  
ATOM   1521 2HG  PRO B  88       4.608  14.612   5.276  1.00  0.00           H  
ATOM   1522 1HD  PRO B  88       5.602  13.226   7.481  1.00  0.00           H  
ATOM   1523 2HD  PRO B  88       6.566  13.562   5.977  1.00  0.00           H  
ATOM   1524  N   CYS B  89       6.374  16.862   9.813  1.00  0.00           N  
ATOM   1525  CA  CYS B  89       5.810  17.506  10.999  1.00  0.00           C  
ATOM   1526  C   CYS B  89       6.428  18.884  11.143  1.00  0.00           C  
ATOM   1527  O   CYS B  89       7.642  19.016  11.381  1.00  0.00           O  
ATOM   1528  CB  CYS B  89       6.020  16.654  12.238  1.00  0.00           C  
ATOM   1529  SG  CYS B  89       7.731  16.451  12.719  1.00  0.00           S  
ATOM   1530  H   CYS B  89       7.288  16.442   9.864  1.00  0.00           H  
ATOM   1531  HA  CYS B  89       4.729  17.626  10.843  1.00  0.00           H  
ATOM   1532 1HB  CYS B  89       5.486  17.100  13.077  1.00  0.00           H  
ATOM   1533 2HB  CYS B  89       5.602  15.666  12.078  1.00  0.00           H  
ATOM   1534  N   ARG B  90       5.607  19.906  10.972  1.00  0.00           N  
ATOM   1535  CA  ARG B  90       6.051  21.289  10.930  1.00  0.00           C  
ATOM   1536  C   ARG B  90       5.355  22.140  11.951  1.00  0.00           C  
ATOM   1537  O   ARG B  90       4.247  21.823  12.381  1.00  0.00           O  
ATOM   1538  CB  ARG B  90       5.804  21.849   9.553  1.00  0.00           C  
ATOM   1539  CG  ARG B  90       6.547  21.134   8.482  1.00  0.00           C  
ATOM   1540  CD  ARG B  90       6.414  21.786   7.196  1.00  0.00           C  
ATOM   1541  NE  ARG B  90       5.061  21.828   6.748  1.00  0.00           N  
ATOM   1542  CZ  ARG B  90       4.657  22.492   5.668  1.00  0.00           C  
ATOM   1543  NH1 ARG B  90       5.537  23.153   4.927  1.00  0.00           N  
ATOM   1544  NH2 ARG B  90       3.378  22.474   5.339  1.00  0.00           N  
ATOM   1545  H   ARG B  90       4.631  19.699  10.804  1.00  0.00           H  
ATOM   1546  HA  ARG B  90       7.121  21.325  11.129  1.00  0.00           H  
ATOM   1547 1HB  ARG B  90       4.749  21.773   9.319  1.00  0.00           H  
ATOM   1548 2HB  ARG B  90       6.085  22.908   9.519  1.00  0.00           H  
ATOM   1549 1HG  ARG B  90       7.611  21.110   8.738  1.00  0.00           H  
ATOM   1550 2HG  ARG B  90       6.175  20.115   8.384  1.00  0.00           H  
ATOM   1551 1HD  ARG B  90       6.793  22.808   7.259  1.00  0.00           H  
ATOM   1552 2HD  ARG B  90       6.986  21.228   6.463  1.00  0.00           H  
ATOM   1553  HE  ARG B  90       4.366  21.333   7.286  1.00  0.00           H  
ATOM   1554 1HH1 ARG B  90       6.550  23.159   5.181  1.00  0.00           H  
ATOM   1555 2HH1 ARG B  90       5.230  23.645   4.102  1.00  0.00           H  
ATOM   1556 1HH2 ARG B  90       2.717  21.961   5.912  1.00  0.00           H  
ATOM   1557 2HH2 ARG B  90       3.063  22.965   4.519  1.00  0.00           H  
ATOM   1558  N   VAL B  91       6.000  23.227  12.314  1.00  0.00           N  
ATOM   1559  CA  VAL B  91       5.483  24.153  13.293  1.00  0.00           C  
ATOM   1560  C   VAL B  91       5.347  25.554  12.711  1.00  0.00           C  
ATOM   1561  O   VAL B  91       5.740  25.815  11.574  1.00  0.00           O  
ATOM   1562  CB  VAL B  91       6.391  24.179  14.529  1.00  0.00           C  
ATOM   1563  CG1 VAL B  91       6.451  22.804  15.195  1.00  0.00           C  
ATOM   1564  CG2 VAL B  91       7.792  24.621  14.105  1.00  0.00           C  
ATOM   1565  H   VAL B  91       6.906  23.414  11.901  1.00  0.00           H  
ATOM   1566  HA  VAL B  91       4.493  23.813  13.603  1.00  0.00           H  
ATOM   1567  HB  VAL B  91       5.974  24.860  15.244  1.00  0.00           H  
ATOM   1568 1HG1 VAL B  91       7.085  22.861  16.079  1.00  0.00           H  
ATOM   1569 2HG1 VAL B  91       5.447  22.496  15.491  1.00  0.00           H  
ATOM   1570 3HG1 VAL B  91       6.864  22.073  14.502  1.00  0.00           H  
ATOM   1571 1HG2 VAL B  91       8.438  24.654  14.972  1.00  0.00           H  
ATOM   1572 2HG2 VAL B  91       8.194  23.908  13.384  1.00  0.00           H  
ATOM   1573 3HG2 VAL B  91       7.751  25.610  13.648  1.00  0.00           H  
ATOM   1574  N   THR B  92       4.757  26.446  13.497  1.00  0.00           N  
ATOM   1575  CA  THR B  92       4.482  27.817  13.085  1.00  0.00           C  
ATOM   1576  C   THR B  92       5.570  28.821  13.449  1.00  0.00           C  
ATOM   1577  O   THR B  92       5.487  29.994  13.098  1.00  0.00           O  
ATOM   1578  CB  THR B  92       3.175  28.271  13.731  1.00  0.00           C  
ATOM   1579  OG1 THR B  92       3.286  28.231  15.165  1.00  0.00           O  
ATOM   1580  CG2 THR B  92       2.093  27.357  13.317  1.00  0.00           C  
ATOM   1581  H   THR B  92       4.460  26.155  14.420  1.00  0.00           H  
ATOM   1582  HA  THR B  92       4.360  27.825  12.002  1.00  0.00           H  
ATOM   1583  HB  THR B  92       2.950  29.255  13.412  1.00  0.00           H  
ATOM   1584  HG1 THR B  92       3.266  27.319  15.471  1.00  0.00           H  
ATOM   1585 1HG2 THR B  92       1.180  27.671  13.767  1.00  0.00           H  
ATOM   1586 2HG2 THR B  92       2.016  27.405  12.246  1.00  0.00           H  
ATOM   1587 3HG2 THR B  92       2.314  26.333  13.631  1.00  0.00           H  
ATOM   1588  N   ASP B  93       6.572  28.375  14.176  1.00  0.00           N  
ATOM   1589  CA  ASP B  93       7.602  29.267  14.685  1.00  0.00           C  
ATOM   1590  C   ASP B  93       9.010  28.667  14.543  1.00  0.00           C  
ATOM   1591  O   ASP B  93       9.310  27.675  15.208  1.00  0.00           O  
ATOM   1592  CB  ASP B  93       7.304  29.621  16.142  1.00  0.00           C  
ATOM   1593  CG  ASP B  93       8.278  30.629  16.777  1.00  0.00           C  
ATOM   1594  OD1 ASP B  93       9.362  30.816  16.263  1.00  0.00           O  
ATOM   1595  OD2 ASP B  93       7.915  31.214  17.771  1.00  0.00           O  
ATOM   1596  H   ASP B  93       6.595  27.392  14.406  1.00  0.00           H  
ATOM   1597  HA  ASP B  93       7.515  30.201  14.150  1.00  0.00           H  
ATOM   1598 1HB  ASP B  93       6.308  30.035  16.206  1.00  0.00           H  
ATOM   1599 2HB  ASP B  93       7.287  28.736  16.716  1.00  0.00           H  
ATOM   1600  N   PRO B  94       9.904  29.246  13.707  1.00  0.00           N  
ATOM   1601  CA  PRO B  94      11.264  28.803  13.438  1.00  0.00           C  
ATOM   1602  C   PRO B  94      12.127  28.668  14.696  1.00  0.00           C  
ATOM   1603  O   PRO B  94      13.178  28.033  14.659  1.00  0.00           O  
ATOM   1604  CB  PRO B  94      11.831  29.927  12.561  1.00  0.00           C  
ATOM   1605  CG  PRO B  94      10.671  30.492  11.864  1.00  0.00           C  
ATOM   1606  CD  PRO B  94       9.517  30.406  12.847  1.00  0.00           C  
ATOM   1607  HA  PRO B  94      11.230  27.853  12.882  1.00  0.00           H  
ATOM   1608 1HB  PRO B  94      12.347  30.665  13.195  1.00  0.00           H  
ATOM   1609 2HB  PRO B  94      12.580  29.520  11.867  1.00  0.00           H  
ATOM   1610 1HG  PRO B  94      10.889  31.511  11.537  1.00  0.00           H  
ATOM   1611 2HG  PRO B  94      10.509  29.916  10.978  1.00  0.00           H  
ATOM   1612 1HD  PRO B  94       9.436  31.322  13.459  1.00  0.00           H  
ATOM   1613 2HD  PRO B  94       8.626  30.207  12.272  1.00  0.00           H  
ATOM   1614  N   GLN B  95      11.732  29.322  15.797  1.00  0.00           N  
ATOM   1615  CA  GLN B  95      12.524  29.249  17.022  1.00  0.00           C  
ATOM   1616  C   GLN B  95      12.206  28.010  17.869  1.00  0.00           C  
ATOM   1617  O   GLN B  95      12.900  27.738  18.854  1.00  0.00           O  
ATOM   1618  CB  GLN B  95      12.306  30.497  17.903  1.00  0.00           C  
ATOM   1619  CG  GLN B  95      12.811  31.824  17.315  1.00  0.00           C  
ATOM   1620  CD  GLN B  95      12.620  33.031  18.287  1.00  0.00           C  
ATOM   1621  OE1 GLN B  95      12.656  32.885  19.517  1.00  0.00           O  
ATOM   1622  NE2 GLN B  95      12.423  34.223  17.720  1.00  0.00           N  
ATOM   1623  H   GLN B  95      10.860  29.862  15.820  1.00  0.00           H  
ATOM   1624  HA  GLN B  95      13.576  29.199  16.744  1.00  0.00           H  
ATOM   1625 1HB  GLN B  95      11.231  30.614  18.087  1.00  0.00           H  
ATOM   1626 2HB  GLN B  95      12.786  30.348  18.867  1.00  0.00           H  
ATOM   1627 1HG  GLN B  95      13.869  31.730  17.080  1.00  0.00           H  
ATOM   1628 2HG  GLN B  95      12.237  32.026  16.405  1.00  0.00           H  
ATOM   1629 1HE2 GLN B  95      12.296  35.036  18.291  1.00  0.00           H  
ATOM   1630 2HE2 GLN B  95      12.397  34.301  16.724  1.00  0.00           H  
ATOM   1631  N   LEU B  96      11.147  27.273  17.522  1.00  0.00           N  
ATOM   1632  CA  LEU B  96      10.768  26.097  18.303  1.00  0.00           C  
ATOM   1633  C   LEU B  96      11.717  24.921  18.184  1.00  0.00           C  
ATOM   1634  O   LEU B  96      12.165  24.545  17.099  1.00  0.00           O  
ATOM   1635  CB  LEU B  96       9.360  25.630  17.919  1.00  0.00           C  
ATOM   1636  CG  LEU B  96       8.210  26.524  18.348  1.00  0.00           C  
ATOM   1637  CD1 LEU B  96       6.951  26.087  17.635  1.00  0.00           C  
ATOM   1638  CD2 LEU B  96       8.009  26.389  19.837  1.00  0.00           C  
ATOM   1639  H   LEU B  96      10.597  27.522  16.697  1.00  0.00           H  
ATOM   1640  HA  LEU B  96      10.743  26.396  19.350  1.00  0.00           H  
ATOM   1641 1HB  LEU B  96       9.321  25.555  16.842  1.00  0.00           H  
ATOM   1642 2HB  LEU B  96       9.193  24.635  18.340  1.00  0.00           H  
ATOM   1643  HG  LEU B  96       8.435  27.550  18.109  1.00  0.00           H  
ATOM   1644 1HD1 LEU B  96       6.111  26.710  17.941  1.00  0.00           H  
ATOM   1645 2HD1 LEU B  96       7.125  26.199  16.579  1.00  0.00           H  
ATOM   1646 3HD1 LEU B  96       6.737  25.042  17.877  1.00  0.00           H  
ATOM   1647 1HD2 LEU B  96       7.180  27.016  20.164  1.00  0.00           H  
ATOM   1648 2HD2 LEU B  96       7.789  25.347  20.069  1.00  0.00           H  
ATOM   1649 3HD2 LEU B  96       8.916  26.690  20.359  1.00  0.00           H  
ATOM   1650  N   VAL B  97      11.973  24.282  19.315  1.00  0.00           N  
ATOM   1651  CA  VAL B  97      12.747  23.058  19.294  1.00  0.00           C  
ATOM   1652  C   VAL B  97      11.786  21.921  19.014  1.00  0.00           C  
ATOM   1653  O   VAL B  97      10.761  21.792  19.693  1.00  0.00           O  
ATOM   1654  CB  VAL B  97      13.490  22.822  20.628  1.00  0.00           C  
ATOM   1655  CG1 VAL B  97      14.227  21.475  20.588  1.00  0.00           C  
ATOM   1656  CG2 VAL B  97      14.497  23.962  20.863  1.00  0.00           C  
ATOM   1657  H   VAL B  97      11.613  24.640  20.188  1.00  0.00           H  
ATOM   1658  HA  VAL B  97      13.481  23.113  18.488  1.00  0.00           H  
ATOM   1659  HB  VAL B  97      12.765  22.789  21.443  1.00  0.00           H  
ATOM   1660 1HG1 VAL B  97      14.745  21.310  21.533  1.00  0.00           H  
ATOM   1661 2HG1 VAL B  97      13.509  20.669  20.427  1.00  0.00           H  
ATOM   1662 3HG1 VAL B  97      14.953  21.481  19.775  1.00  0.00           H  
ATOM   1663 1HG2 VAL B  97      15.025  23.802  21.804  1.00  0.00           H  
ATOM   1664 2HG2 VAL B  97      15.217  23.980  20.043  1.00  0.00           H  
ATOM   1665 3HG2 VAL B  97      13.968  24.915  20.901  1.00  0.00           H  
ATOM   1666  N   VAL B  98      12.090  21.140  17.989  1.00  0.00           N  
ATOM   1667  CA  VAL B  98      11.244  20.027  17.605  1.00  0.00           C  
ATOM   1668  C   VAL B  98      12.093  18.762  17.586  1.00  0.00           C  
ATOM   1669  O   VAL B  98      13.179  18.747  16.997  1.00  0.00           O  
ATOM   1670  CB  VAL B  98      10.622  20.254  16.217  1.00  0.00           C  
ATOM   1671  CG1 VAL B  98       9.737  19.071  15.863  1.00  0.00           C  
ATOM   1672  CG2 VAL B  98       9.841  21.578  16.194  1.00  0.00           C  
ATOM   1673  H   VAL B  98      12.938  21.319  17.473  1.00  0.00           H  
ATOM   1674  HA  VAL B  98      10.449  19.916  18.334  1.00  0.00           H  
ATOM   1675  HB  VAL B  98      11.412  20.291  15.483  1.00  0.00           H  
ATOM   1676 1HG1 VAL B  98       9.310  19.206  14.873  1.00  0.00           H  
ATOM   1677 2HG1 VAL B  98      10.321  18.171  15.879  1.00  0.00           H  
ATOM   1678 3HG1 VAL B  98       8.944  18.995  16.597  1.00  0.00           H  
ATOM   1679 1HG2 VAL B  98       9.416  21.730  15.202  1.00  0.00           H  
ATOM   1680 2HG2 VAL B  98       9.048  21.543  16.922  1.00  0.00           H  
ATOM   1681 3HG2 VAL B  98      10.508  22.407  16.424  1.00  0.00           H  
ATOM   1682  N   THR B  99      11.608  17.709  18.231  1.00  0.00           N  
ATOM   1683  CA  THR B  99      12.334  16.445  18.268  1.00  0.00           C  
ATOM   1684  C   THR B  99      11.512  15.284  17.689  1.00  0.00           C  
ATOM   1685  O   THR B  99      10.282  15.312  17.687  1.00  0.00           O  
ATOM   1686  CB  THR B  99      12.796  16.164  19.700  1.00  0.00           C  
ATOM   1687  OG1 THR B  99      11.658  16.077  20.571  1.00  0.00           O  
ATOM   1688  CG2 THR B  99      13.745  17.293  20.193  1.00  0.00           C  
ATOM   1689  H   THR B  99      10.710  17.803  18.705  1.00  0.00           H  
ATOM   1690  HA  THR B  99      13.228  16.542  17.655  1.00  0.00           H  
ATOM   1691  HB  THR B  99      13.315  15.221  19.720  1.00  0.00           H  
ATOM   1692  HG1 THR B  99      11.449  15.148  20.746  1.00  0.00           H  
ATOM   1693 1HG2 THR B  99      14.073  17.076  21.207  1.00  0.00           H  
ATOM   1694 2HG2 THR B  99      14.613  17.353  19.536  1.00  0.00           H  
ATOM   1695 3HG2 THR B  99      13.216  18.241  20.181  1.00  0.00           H  
ATOM   1696  N   LEU B 100      12.206  14.264  17.187  1.00  0.00           N  
ATOM   1697  CA  LEU B 100      11.557  13.093  16.594  1.00  0.00           C  
ATOM   1698  C   LEU B 100      11.696  11.874  17.484  1.00  0.00           C  
ATOM   1699  O   LEU B 100      12.784  11.570  17.968  1.00  0.00           O  
ATOM   1700  CB  LEU B 100      12.163  12.783  15.247  1.00  0.00           C  
ATOM   1701  CG  LEU B 100      11.534  11.652  14.484  1.00  0.00           C  
ATOM   1702  CD1 LEU B 100      10.143  12.045  14.023  1.00  0.00           C  
ATOM   1703  CD2 LEU B 100      12.379  11.341  13.335  1.00  0.00           C  
ATOM   1704  H   LEU B 100      13.214  14.307  17.209  1.00  0.00           H  
ATOM   1705  HA  LEU B 100      10.496  13.306  16.463  1.00  0.00           H  
ATOM   1706 1HB  LEU B 100      12.072  13.624  14.641  1.00  0.00           H  
ATOM   1707 2HB  LEU B 100      13.222  12.573  15.377  1.00  0.00           H  
ATOM   1708  HG  LEU B 100      11.435  10.781  15.122  1.00  0.00           H  
ATOM   1709 1HD1 LEU B 100       9.700  11.228  13.469  1.00  0.00           H  
ATOM   1710 2HD1 LEU B 100       9.523  12.276  14.886  1.00  0.00           H  
ATOM   1711 3HD1 LEU B 100      10.203  12.917  13.382  1.00  0.00           H  
ATOM   1712 1HD2 LEU B 100      11.899  10.537  12.807  1.00  0.00           H  
ATOM   1713 2HD2 LEU B 100      12.469  12.203  12.688  1.00  0.00           H  
ATOM   1714 3HD2 LEU B 100      13.362  11.041  13.681  1.00  0.00           H  
ATOM   1715  N   HIS B 101      10.604  11.174  17.710  1.00  0.00           N  
ATOM   1716  CA  HIS B 101      10.624  10.018  18.580  1.00  0.00           C  
ATOM   1717  C   HIS B 101       9.916   8.819  17.974  1.00  0.00           C  
ATOM   1718  O   HIS B 101       8.957   8.978  17.216  1.00  0.00           O  
ATOM   1719  CB  HIS B 101       9.864  10.387  19.840  1.00  0.00           C  
ATOM   1720  CG  HIS B 101      10.429  11.526  20.556  1.00  0.00           C  
ATOM   1721  ND1 HIS B 101      11.324  11.388  21.559  1.00  0.00           N  
ATOM   1722  CD2 HIS B 101      10.257  12.845  20.374  1.00  0.00           C  
ATOM   1723  CE1 HIS B 101      11.683  12.577  21.994  1.00  0.00           C  
ATOM   1724  NE2 HIS B 101      11.050  13.484  21.282  1.00  0.00           N  
ATOM   1725  H   HIS B 101       9.719  11.473  17.299  1.00  0.00           H  
ATOM   1726  HA  HIS B 101      11.647   9.739  18.825  1.00  0.00           H  
ATOM   1727 1HB  HIS B 101       8.843  10.616  19.585  1.00  0.00           H  
ATOM   1728 2HB  HIS B 101       9.846   9.528  20.520  1.00  0.00           H  
ATOM   1729  HD1 HIS B 101      11.798  10.527  21.783  1.00  0.00           H  
ATOM   1730  HD2 HIS B 101       9.644  13.424  19.674  1.00  0.00           H  
ATOM   1731  HE1 HIS B 101      12.400  12.674  22.808  1.00  0.00           H  
ATOM   1732  N   GLU B 102      10.330   7.597  18.338  1.00  0.00           N  
ATOM   1733  CA  GLU B 102       9.478   6.459  17.979  1.00  0.00           C  
ATOM   1734  C   GLU B 102       8.212   6.719  18.788  1.00  0.00           C  
ATOM   1735  O   GLU B 102       8.316   7.208  19.913  1.00  0.00           O  
ATOM   1736  CB  GLU B 102      10.121   5.116  18.316  1.00  0.00           C  
ATOM   1737  CG  GLU B 102       9.294   3.918  17.862  1.00  0.00           C  
ATOM   1738  CD  GLU B 102       9.990   2.606  18.026  1.00  0.00           C  
ATOM   1739  OE1 GLU B 102      11.090   2.593  18.513  1.00  0.00           O  
ATOM   1740  OE2 GLU B 102       9.425   1.602  17.630  1.00  0.00           O  
ATOM   1741  H   GLU B 102      11.157   7.473  18.909  1.00  0.00           H  
ATOM   1742  HA  GLU B 102       9.232   6.492  16.916  1.00  0.00           H  
ATOM   1743 1HB  GLU B 102      11.103   5.053  17.846  1.00  0.00           H  
ATOM   1744 2HB  GLU B 102      10.259   5.037  19.395  1.00  0.00           H  
ATOM   1745 1HG  GLU B 102       8.377   3.889  18.445  1.00  0.00           H  
ATOM   1746 2HG  GLU B 102       9.020   4.056  16.812  1.00  0.00           H  
ATOM   1747  N   LYS B 103       7.036   6.391  18.248  1.00  0.00           N  
ATOM   1748  CA  LYS B 103       5.771   6.704  18.944  1.00  0.00           C  
ATOM   1749  C   LYS B 103       5.830   6.341  20.431  1.00  0.00           C  
ATOM   1750  O   LYS B 103       5.442   7.137  21.294  1.00  0.00           O  
ATOM   1751  CB  LYS B 103       4.577   6.040  18.251  1.00  0.00           C  
ATOM   1752  CG  LYS B 103       3.219   6.388  18.899  1.00  0.00           C  
ATOM   1753  CD  LYS B 103       2.004   5.943  18.051  1.00  0.00           C  
ATOM   1754  CE  LYS B 103       1.783   4.436  18.072  1.00  0.00           C  
ATOM   1755  NZ  LYS B 103       0.472   4.050  17.461  1.00  0.00           N  
ATOM   1756  H   LYS B 103       7.020   5.982  17.314  1.00  0.00           H  
ATOM   1757  HA  LYS B 103       5.595   7.772  18.873  1.00  0.00           H  
ATOM   1758 1HB  LYS B 103       4.550   6.352  17.204  1.00  0.00           H  
ATOM   1759 2HB  LYS B 103       4.706   4.959  18.266  1.00  0.00           H  
ATOM   1760 1HG  LYS B 103       3.156   5.907  19.877  1.00  0.00           H  
ATOM   1761 2HG  LYS B 103       3.166   7.465  19.052  1.00  0.00           H  
ATOM   1762 1HD  LYS B 103       1.104   6.444  18.407  1.00  0.00           H  
ATOM   1763 2HD  LYS B 103       2.175   6.236  17.018  1.00  0.00           H  
ATOM   1764 1HE  LYS B 103       2.575   3.955  17.511  1.00  0.00           H  
ATOM   1765 2HE  LYS B 103       1.812   4.078  19.100  1.00  0.00           H  
ATOM   1766 1HZ  LYS B 103       0.384   3.015  17.495  1.00  0.00           H  
ATOM   1767 2HZ  LYS B 103      -0.281   4.463  17.980  1.00  0.00           H  
ATOM   1768 3HZ  LYS B 103       0.411   4.357  16.483  1.00  0.00           H  
ATOM   1769  N   LYS B 104       6.297   5.129  20.727  1.00  0.00           N  
ATOM   1770  CA  LYS B 104       6.445   4.719  22.106  1.00  0.00           C  
ATOM   1771  C   LYS B 104       7.926   4.711  22.472  1.00  0.00           C  
ATOM   1772  O   LYS B 104       8.603   3.679  22.386  1.00  0.00           O  
ATOM   1773  CB  LYS B 104       5.801   3.348  22.311  1.00  0.00           C  
ATOM   1774  CG  LYS B 104       4.281   3.360  22.100  1.00  0.00           C  
ATOM   1775  CD  LYS B 104       3.655   1.974  22.275  1.00  0.00           C  
ATOM   1776  CE  LYS B 104       2.131   2.034  22.095  1.00  0.00           C  
ATOM   1777  NZ  LYS B 104       1.484   0.688  22.199  1.00  0.00           N  
ATOM   1778  H   LYS B 104       6.595   4.520  19.980  1.00  0.00           H  
ATOM   1779  HA  LYS B 104       5.949   5.446  22.749  1.00  0.00           H  
ATOM   1780 1HB  LYS B 104       6.238   2.633  21.614  1.00  0.00           H  
ATOM   1781 2HB  LYS B 104       6.006   2.995  23.321  1.00  0.00           H  
ATOM   1782 1HG  LYS B 104       3.829   4.051  22.811  1.00  0.00           H  
ATOM   1783 2HG  LYS B 104       4.066   3.719  21.094  1.00  0.00           H  
ATOM   1784 1HD  LYS B 104       4.075   1.289  21.538  1.00  0.00           H  
ATOM   1785 2HD  LYS B 104       3.882   1.594  23.271  1.00  0.00           H  
ATOM   1786 1HE  LYS B 104       1.716   2.681  22.865  1.00  0.00           H  
ATOM   1787 2HE  LYS B 104       1.902   2.457  21.117  1.00  0.00           H  
ATOM   1788 1HZ  LYS B 104       0.479   0.788  22.081  1.00  0.00           H  
ATOM   1789 2HZ  LYS B 104       1.844   0.080  21.475  1.00  0.00           H  
ATOM   1790 3HZ  LYS B 104       1.674   0.286  23.103  1.00  0.00           H  
ATOM   1791  N   GLY B 105       8.412   5.858  22.910  1.00  0.00           N  
ATOM   1792  CA  GLY B 105       9.814   6.033  23.254  1.00  0.00           C  
ATOM   1793  C   GLY B 105      10.024   7.452  23.729  1.00  0.00           C  
ATOM   1794  O   GLY B 105       9.359   8.381  23.271  1.00  0.00           O  
ATOM   1795  H   GLY B 105       7.789   6.654  22.956  1.00  0.00           H  
ATOM   1796 1HA  GLY B 105      10.100   5.331  24.035  1.00  0.00           H  
ATOM   1797 2HA  GLY B 105      10.436   5.836  22.381  1.00  0.00           H  
ATOM   1798  N   ASP B 106      10.968   7.611  24.643  1.00  0.00           N  
ATOM   1799  CA  ASP B 106      11.247   8.916  25.226  1.00  0.00           C  
ATOM   1800  C   ASP B 106      12.418   9.638  24.600  1.00  0.00           C  
ATOM   1801  O   ASP B 106      12.486  10.867  24.613  1.00  0.00           O  
ATOM   1802  CB  ASP B 106      11.516   8.754  26.719  1.00  0.00           C  
ATOM   1803  CG  ASP B 106      10.315   8.173  27.454  1.00  0.00           C  
ATOM   1804  OD1 ASP B 106       9.264   8.775  27.419  1.00  0.00           O  
ATOM   1805  OD2 ASP B 106      10.456   7.119  28.034  1.00  0.00           O  
ATOM   1806  H   ASP B 106      11.478   6.802  24.963  1.00  0.00           H  
ATOM   1807  HA  ASP B 106      10.364   9.541  25.097  1.00  0.00           H  
ATOM   1808 1HB  ASP B 106      12.373   8.097  26.866  1.00  0.00           H  
ATOM   1809 2HB  ASP B 106      11.765   9.722  27.155  1.00  0.00           H  
ATOM   1810  N   VAL B 107      13.370   8.880  24.105  1.00  0.00           N  
ATOM   1811  CA  VAL B 107      14.595   9.479  23.617  1.00  0.00           C  
ATOM   1812  C   VAL B 107      14.477   9.961  22.184  1.00  0.00           C  
ATOM   1813  O   VAL B 107      13.958   9.255  21.319  1.00  0.00           O  
ATOM   1814  CB  VAL B 107      15.756   8.494  23.798  1.00  0.00           C  
ATOM   1815  CG1 VAL B 107      16.995   9.046  23.235  1.00  0.00           C  
ATOM   1816  CG2 VAL B 107      15.962   8.237  25.301  1.00  0.00           C  
ATOM   1817  H   VAL B 107      13.255   7.881  24.086  1.00  0.00           H  
ATOM   1818  HA  VAL B 107      14.815  10.347  24.238  1.00  0.00           H  
ATOM   1819  HB  VAL B 107      15.531   7.561  23.281  1.00  0.00           H  
ATOM   1820 1HG1 VAL B 107      17.773   8.329  23.390  1.00  0.00           H  
ATOM   1821 2HG1 VAL B 107      16.872   9.226  22.170  1.00  0.00           H  
ATOM   1822 3HG1 VAL B 107      17.252   9.978  23.734  1.00  0.00           H  
ATOM   1823 1HG2 VAL B 107      16.786   7.534  25.439  1.00  0.00           H  
ATOM   1824 2HG2 VAL B 107      16.199   9.175  25.802  1.00  0.00           H  
ATOM   1825 3HG2 VAL B 107      15.052   7.817  25.729  1.00  0.00           H  
ATOM   1826  N   ALA B 108      14.890  11.212  21.969  1.00  0.00           N  
ATOM   1827  CA  ALA B 108      14.878  11.844  20.655  1.00  0.00           C  
ATOM   1828  C   ALA B 108      15.882  11.173  19.717  1.00  0.00           C  
ATOM   1829  O   ALA B 108      16.981  10.787  20.136  1.00  0.00           O  
ATOM   1830  CB  ALA B 108      15.190  13.317  20.773  1.00  0.00           C  
ATOM   1831  H   ALA B 108      15.261  11.732  22.751  1.00  0.00           H  
ATOM   1832  HA  ALA B 108      13.883  11.724  20.229  1.00  0.00           H  
ATOM   1833 1HB  ALA B 108      15.157  13.764  19.781  1.00  0.00           H  
ATOM   1834 2HB  ALA B 108      14.456  13.794  21.421  1.00  0.00           H  
ATOM   1835 3HB  ALA B 108      16.182  13.443  21.195  1.00  0.00           H  
ATOM   1836  N   LEU B 109      15.520  11.102  18.449  1.00  0.00           N  
ATOM   1837  CA  LEU B 109      16.345  10.520  17.424  1.00  0.00           C  
ATOM   1838  C   LEU B 109      17.234  11.575  16.740  1.00  0.00           C  
ATOM   1839  O   LEU B 109      16.775  12.681  16.445  1.00  0.00           O  
ATOM   1840  CB  LEU B 109      15.425   9.856  16.396  1.00  0.00           C  
ATOM   1841  CG  LEU B 109      14.515   8.755  16.966  1.00  0.00           C  
ATOM   1842  CD1 LEU B 109      13.502   8.332  15.902  1.00  0.00           C  
ATOM   1843  CD2 LEU B 109      15.369   7.574  17.401  1.00  0.00           C  
ATOM   1844  H   LEU B 109      14.587  11.426  18.202  1.00  0.00           H  
ATOM   1845  HA  LEU B 109      16.947   9.756  17.904  1.00  0.00           H  
ATOM   1846 1HB  LEU B 109      14.788  10.619  15.955  1.00  0.00           H  
ATOM   1847 2HB  LEU B 109      16.022   9.413  15.608  1.00  0.00           H  
ATOM   1848  HG  LEU B 109      13.965   9.144  17.830  1.00  0.00           H  
ATOM   1849 1HD1 LEU B 109      12.852   7.560  16.310  1.00  0.00           H  
ATOM   1850 2HD1 LEU B 109      12.905   9.186  15.613  1.00  0.00           H  
ATOM   1851 3HD1 LEU B 109      14.028   7.943  15.029  1.00  0.00           H  
ATOM   1852 1HD2 LEU B 109      14.727   6.794  17.809  1.00  0.00           H  
ATOM   1853 2HD2 LEU B 109      15.916   7.181  16.544  1.00  0.00           H  
ATOM   1854 3HD2 LEU B 109      16.081   7.897  18.167  1.00  0.00           H  
ATOM   1855  N   PRO B 110      18.484  11.237  16.366  1.00  0.00           N  
ATOM   1856  CA  PRO B 110      19.440  12.117  15.712  1.00  0.00           C  
ATOM   1857  C   PRO B 110      19.166  12.310  14.224  1.00  0.00           C  
ATOM   1858  O   PRO B 110      19.983  11.970  13.383  1.00  0.00           O  
ATOM   1859  CB  PRO B 110      20.753  11.378  15.918  1.00  0.00           C  
ATOM   1860  CG  PRO B 110      20.367   9.955  15.983  1.00  0.00           C  
ATOM   1861  CD  PRO B 110      19.020   9.938  16.744  1.00  0.00           C  
ATOM   1862  HA  PRO B 110      19.448  13.087  16.233  1.00  0.00           H  
ATOM   1863 1HB  PRO B 110      21.422  11.587  15.083  1.00  0.00           H  
ATOM   1864 2HB  PRO B 110      21.251  11.735  16.829  1.00  0.00           H  
ATOM   1865 1HG  PRO B 110      20.297   9.537  14.965  1.00  0.00           H  
ATOM   1866 2HG  PRO B 110      21.152   9.394  16.494  1.00  0.00           H  
ATOM   1867 1HD  PRO B 110      18.395   9.110  16.374  1.00  0.00           H  
ATOM   1868 2HD  PRO B 110      19.207   9.874  17.830  1.00  0.00           H  
ATOM   1869  N   VAL B 111      18.027  12.883  13.908  1.00  0.00           N  
ATOM   1870  CA  VAL B 111      17.639  13.113  12.527  1.00  0.00           C  
ATOM   1871  C   VAL B 111      17.611  14.631  12.313  1.00  0.00           C  
ATOM   1872  O   VAL B 111      17.101  15.343  13.178  1.00  0.00           O  
ATOM   1873  CB  VAL B 111      16.252  12.499  12.283  1.00  0.00           C  
ATOM   1874  CG1 VAL B 111      15.805  12.746  10.873  1.00  0.00           C  
ATOM   1875  CG2 VAL B 111      16.278  11.008  12.590  1.00  0.00           C  
ATOM   1876  H   VAL B 111      17.403  13.145  14.672  1.00  0.00           H  
ATOM   1877  HA  VAL B 111      18.367  12.642  11.879  1.00  0.00           H  
ATOM   1878  HB  VAL B 111      15.540  12.987  12.950  1.00  0.00           H  
ATOM   1879 1HG1 VAL B 111      14.840  12.335  10.735  1.00  0.00           H  
ATOM   1880 2HG1 VAL B 111      15.776  13.816  10.669  1.00  0.00           H  
ATOM   1881 3HG1 VAL B 111      16.495  12.266  10.198  1.00  0.00           H  
ATOM   1882 1HG2 VAL B 111      15.293  10.600  12.446  1.00  0.00           H  
ATOM   1883 2HG2 VAL B 111      16.937  10.505  11.938  1.00  0.00           H  
ATOM   1884 3HG2 VAL B 111      16.585  10.856  13.620  1.00  0.00           H  
ATOM   1885  N   PRO B 112      18.194  15.189  11.243  1.00  0.00           N  
ATOM   1886  CA  PRO B 112      18.210  16.621  11.017  1.00  0.00           C  
ATOM   1887  C   PRO B 112      16.788  17.135  10.790  1.00  0.00           C  
ATOM   1888  O   PRO B 112      15.936  16.456  10.199  1.00  0.00           O  
ATOM   1889  CB  PRO B 112      19.097  16.758   9.768  1.00  0.00           C  
ATOM   1890  CG  PRO B 112      19.052  15.406   9.077  1.00  0.00           C  
ATOM   1891  CD  PRO B 112      18.897  14.397  10.207  1.00  0.00           C  
ATOM   1892  HA  PRO B 112      18.670  17.120  11.875  1.00  0.00           H  
ATOM   1893 1HB  PRO B 112      18.722  17.566   9.135  1.00  0.00           H  
ATOM   1894 2HB  PRO B 112      20.119  17.037  10.079  1.00  0.00           H  
ATOM   1895 1HG  PRO B 112      18.217  15.379   8.364  1.00  0.00           H  
ATOM   1896 2HG  PRO B 112      19.966  15.241   8.490  1.00  0.00           H  
ATOM   1897 1HD  PRO B 112      18.309  13.563   9.851  1.00  0.00           H  
ATOM   1898 2HD  PRO B 112      19.884  14.091  10.577  1.00  0.00           H  
ATOM   1899  N   TYR B 113      16.559  18.375  11.235  1.00  0.00           N  
ATOM   1900  CA  TYR B 113      15.240  18.974  11.119  1.00  0.00           C  
ATOM   1901  C   TYR B 113      15.255  20.301  10.383  1.00  0.00           C  
ATOM   1902  O   TYR B 113      16.049  21.200  10.668  1.00  0.00           O  
ATOM   1903  CB  TYR B 113      14.627  19.182  12.508  1.00  0.00           C  
ATOM   1904  CG  TYR B 113      13.176  19.710  12.491  1.00  0.00           C  
ATOM   1905  CD1 TYR B 113      12.173  18.867  12.116  1.00  0.00           C  
ATOM   1906  CD2 TYR B 113      12.856  20.994  12.870  1.00  0.00           C  
ATOM   1907  CE1 TYR B 113      10.872  19.264  12.114  1.00  0.00           C  
ATOM   1908  CE2 TYR B 113      11.534  21.391  12.856  1.00  0.00           C  
ATOM   1909  CZ  TYR B 113      10.549  20.526  12.475  1.00  0.00           C  
ATOM   1910  OH  TYR B 113       9.239  20.925  12.458  1.00  0.00           O  
ATOM   1911  H   TYR B 113      17.299  18.889  11.690  1.00  0.00           H  
ATOM   1912  HA  TYR B 113      14.600  18.298  10.554  1.00  0.00           H  
ATOM   1913 1HB  TYR B 113      14.650  18.260  13.046  1.00  0.00           H  
ATOM   1914 2HB  TYR B 113      15.232  19.891  13.067  1.00  0.00           H  
ATOM   1915  HD1 TYR B 113      12.420  17.867  11.822  1.00  0.00           H  
ATOM   1916  HD2 TYR B 113      13.633  21.690  13.183  1.00  0.00           H  
ATOM   1917  HE1 TYR B 113      10.098  18.565  11.824  1.00  0.00           H  
ATOM   1918  HE2 TYR B 113      11.269  22.384  13.152  1.00  0.00           H  
ATOM   1919  HH  TYR B 113       8.680  20.211  12.072  1.00  0.00           H  
ATOM   1920  N   ASP B 114      14.371  20.379   9.410  1.00  0.00           N  
ATOM   1921  CA  ASP B 114      14.103  21.553   8.604  1.00  0.00           C  
ATOM   1922  C   ASP B 114      12.741  22.121   9.002  1.00  0.00           C  
ATOM   1923  O   ASP B 114      11.716  21.510   8.714  1.00  0.00           O  
ATOM   1924  CB  ASP B 114      14.121  21.190   7.126  1.00  0.00           C  
ATOM   1925  CG  ASP B 114      13.886  22.383   6.171  1.00  0.00           C  
ATOM   1926  OD1 ASP B 114      13.345  23.396   6.587  1.00  0.00           O  
ATOM   1927  OD2 ASP B 114      14.216  22.242   5.010  1.00  0.00           O  
ATOM   1928  H   ASP B 114      13.789  19.557   9.229  1.00  0.00           H  
ATOM   1929  HA  ASP B 114      14.869  22.304   8.800  1.00  0.00           H  
ATOM   1930 1HB  ASP B 114      15.089  20.749   6.886  1.00  0.00           H  
ATOM   1931 2HB  ASP B 114      13.376  20.419   6.947  1.00  0.00           H  
ATOM   1932  N   HIS B 115      12.677  23.283   9.644  1.00  0.00           N  
ATOM   1933  CA  HIS B 115      11.366  23.767  10.113  1.00  0.00           C  
ATOM   1934  C   HIS B 115      10.324  23.947   8.990  1.00  0.00           C  
ATOM   1935  O   HIS B 115       9.122  24.008   9.272  1.00  0.00           O  
ATOM   1936  CB  HIS B 115      11.503  25.087  10.869  1.00  0.00           C  
ATOM   1937  CG  HIS B 115      12.138  24.971  12.183  1.00  0.00           C  
ATOM   1938  ND1 HIS B 115      13.491  24.784  12.338  1.00  0.00           N  
ATOM   1939  CD2 HIS B 115      11.613  25.041  13.433  1.00  0.00           C  
ATOM   1940  CE1 HIS B 115      13.773  24.732  13.639  1.00  0.00           C  
ATOM   1941  NE2 HIS B 115      12.645  24.884  14.315  1.00  0.00           N  
ATOM   1942  H   HIS B 115      13.522  23.801   9.840  1.00  0.00           H  
ATOM   1943  HA  HIS B 115      10.943  23.042  10.798  1.00  0.00           H  
ATOM   1944 1HB  HIS B 115      12.078  25.794  10.271  1.00  0.00           H  
ATOM   1945 2HB  HIS B 115      10.513  25.514  11.022  1.00  0.00           H  
ATOM   1946  HD2 HIS B 115      10.574  25.193  13.690  1.00  0.00           H  
ATOM   1947  HE1 HIS B 115      14.760  24.590  14.073  1.00  0.00           H  
ATOM   1948  HE2 HIS B 115      12.548  24.885  15.334  1.00  0.00           H  
ATOM   1949  N   GLN B 116      10.776  24.057   7.731  1.00  0.00           N  
ATOM   1950  CA  GLN B 116       9.882  24.220   6.602  1.00  0.00           C  
ATOM   1951  C   GLN B 116       9.434  22.885   5.982  1.00  0.00           C  
ATOM   1952  O   GLN B 116       8.486  22.856   5.178  1.00  0.00           O  
ATOM   1953  CB  GLN B 116      10.564  25.018   5.485  1.00  0.00           C  
ATOM   1954  CG  GLN B 116      10.902  26.461   5.796  1.00  0.00           C  
ATOM   1955  CD  GLN B 116      11.577  27.122   4.599  1.00  0.00           C  
ATOM   1956  OE1 GLN B 116      11.419  26.629   3.448  1.00  0.00           O  
ATOM   1957  NE2 GLN B 116      12.295  28.230   4.828  1.00  0.00           N  
ATOM   1958  H   GLN B 116      11.781  23.968   7.534  1.00  0.00           H  
ATOM   1959  HA  GLN B 116       8.996  24.753   6.942  1.00  0.00           H  
ATOM   1960 1HB  GLN B 116      11.500  24.514   5.221  1.00  0.00           H  
ATOM   1961 2HB  GLN B 116       9.936  25.005   4.602  1.00  0.00           H  
ATOM   1962 1HG  GLN B 116      10.015  26.998   6.053  1.00  0.00           H  
ATOM   1963 2HG  GLN B 116      11.602  26.479   6.633  1.00  0.00           H  
ATOM   1964 1HE2 GLN B 116      12.746  28.707   4.077  1.00  0.00           H  
ATOM   1965 2HE2 GLN B 116      12.405  28.626   5.766  1.00  0.00           H  
ATOM   1966  N   ARG B 117      10.146  21.784   6.295  1.00  0.00           N  
ATOM   1967  CA  ARG B 117       9.881  20.484   5.649  1.00  0.00           C  
ATOM   1968  C   ARG B 117       9.649  19.293   6.596  1.00  0.00           C  
ATOM   1969  O   ARG B 117       9.011  18.315   6.204  1.00  0.00           O  
ATOM   1970  CB  ARG B 117      11.011  20.132   4.694  1.00  0.00           C  
ATOM   1971  CG  ARG B 117      11.113  21.058   3.505  1.00  0.00           C  
ATOM   1972  CD  ARG B 117      12.274  20.770   2.650  1.00  0.00           C  
ATOM   1973  NE  ARG B 117      12.289  21.646   1.478  1.00  0.00           N  
ATOM   1974  CZ  ARG B 117      12.800  22.913   1.437  1.00  0.00           C  
ATOM   1975  NH1 ARG B 117      13.365  23.487   2.495  1.00  0.00           N  
ATOM   1976  NH2 ARG B 117      12.735  23.583   0.304  1.00  0.00           N  
ATOM   1977  H   ARG B 117      10.880  21.852   6.996  1.00  0.00           H  
ATOM   1978  HA  ARG B 117       8.981  20.596   5.048  1.00  0.00           H  
ATOM   1979 1HB  ARG B 117      11.955  20.161   5.211  1.00  0.00           H  
ATOM   1980 2HB  ARG B 117      10.874  19.119   4.319  1.00  0.00           H  
ATOM   1981 1HG  ARG B 117      10.208  20.991   2.905  1.00  0.00           H  
ATOM   1982 2HG  ARG B 117      11.237  22.082   3.863  1.00  0.00           H  
ATOM   1983 1HD  ARG B 117      13.193  20.922   3.205  1.00  0.00           H  
ATOM   1984 2HD  ARG B 117      12.223  19.736   2.305  1.00  0.00           H  
ATOM   1985  HE  ARG B 117      11.882  21.283   0.629  1.00  0.00           H  
ATOM   1986 1HH1 ARG B 117      13.464  22.988   3.400  1.00  0.00           H  
ATOM   1987 2HH1 ARG B 117      13.728  24.421   2.430  1.00  0.00           H  
ATOM   1988 1HH2 ARG B 117      12.309  23.160  -0.511  1.00  0.00           H  
ATOM   1989 2HH2 ARG B 117      13.123  24.509   0.253  1.00  0.00           H  
ATOM   1990  N   GLY B 118      10.181  19.353   7.817  1.00  0.00           N  
ATOM   1991  CA  GLY B 118      10.096  18.230   8.750  1.00  0.00           C  
ATOM   1992  C   GLY B 118      11.440  17.509   8.945  1.00  0.00           C  
ATOM   1993  O   GLY B 118      12.518  18.079   8.717  1.00  0.00           O  
ATOM   1994  H   GLY B 118      10.690  20.179   8.102  1.00  0.00           H  
ATOM   1995 1HA  GLY B 118       9.713  18.588   9.695  1.00  0.00           H  
ATOM   1996 2HA  GLY B 118       9.364  17.516   8.383  1.00  0.00           H  
ATOM   1997  N   PHE B 119      11.384  16.277   9.456  1.00  0.00           N  
ATOM   1998  CA  PHE B 119      12.603  15.518   9.713  1.00  0.00           C  
ATOM   1999  C   PHE B 119      12.998  14.762   8.483  1.00  0.00           C  
ATOM   2000  O   PHE B 119      12.149  14.144   7.855  1.00  0.00           O  
ATOM   2001  CB  PHE B 119      12.414  14.541  10.849  1.00  0.00           C  
ATOM   2002  CG  PHE B 119      12.380  15.169  12.147  1.00  0.00           C  
ATOM   2003  CD1 PHE B 119      11.206  15.517  12.719  1.00  0.00           C  
ATOM   2004  CD2 PHE B 119      13.548  15.425  12.814  1.00  0.00           C  
ATOM   2005  CE1 PHE B 119      11.176  16.125  13.936  1.00  0.00           C  
ATOM   2006  CE2 PHE B 119      13.529  16.029  14.037  1.00  0.00           C  
ATOM   2007  CZ  PHE B 119      12.342  16.387  14.591  1.00  0.00           C  
ATOM   2008  H   PHE B 119      10.467  15.853   9.617  1.00  0.00           H  
ATOM   2009  HA  PHE B 119      13.406  16.208   9.972  1.00  0.00           H  
ATOM   2010 1HB  PHE B 119      11.489  14.002  10.714  1.00  0.00           H  
ATOM   2011 2HB  PHE B 119      13.204  13.828  10.839  1.00  0.00           H  
ATOM   2012  HD1 PHE B 119      10.286  15.304  12.181  1.00  0.00           H  
ATOM   2013  HD2 PHE B 119      14.500  15.151  12.354  1.00  0.00           H  
ATOM   2014  HE1 PHE B 119      10.230  16.403  14.380  1.00  0.00           H  
ATOM   2015  HE2 PHE B 119      14.465  16.237  14.557  1.00  0.00           H  
ATOM   2016  HZ  PHE B 119      12.322  16.872  15.534  1.00  0.00           H  
ATOM   2017  N   SER B 120      14.282  14.761   8.141  1.00  0.00           N  
ATOM   2018  CA  SER B 120      14.703  14.003   6.957  1.00  0.00           C  
ATOM   2019  C   SER B 120      15.814  13.023   7.302  1.00  0.00           C  
ATOM   2020  O   SER B 120      16.808  13.399   7.906  1.00  0.00           O  
ATOM   2021  CB  SER B 120      15.156  14.934   5.845  1.00  0.00           C  
ATOM   2022  OG  SER B 120      14.082  15.713   5.367  1.00  0.00           O  
ATOM   2023  H   SER B 120      14.955  15.289   8.709  1.00  0.00           H  
ATOM   2024  HA  SER B 120      13.858  13.430   6.592  1.00  0.00           H  
ATOM   2025 1HB  SER B 120      15.939  15.586   6.223  1.00  0.00           H  
ATOM   2026 2HB  SER B 120      15.583  14.346   5.024  1.00  0.00           H  
ATOM   2027  HG  SER B 120      13.713  15.230   4.633  1.00  0.00           H  
ATOM   2028  N   GLY B 121      15.646  11.773   6.884  1.00  0.00           N  
ATOM   2029  CA  GLY B 121      16.625  10.747   7.202  1.00  0.00           C  
ATOM   2030  C   GLY B 121      16.196   9.371   6.740  1.00  0.00           C  
ATOM   2031  O   GLY B 121      15.469   9.224   5.772  1.00  0.00           O  
ATOM   2032  H   GLY B 121      14.795  11.538   6.373  1.00  0.00           H  
ATOM   2033 1HA  GLY B 121      17.583  11.013   6.761  1.00  0.00           H  
ATOM   2034 2HA  GLY B 121      16.741  10.717   8.275  1.00  0.00           H  
ATOM   2035  N   ILE B 122      16.679   8.344   7.395  1.00  0.00           N  
ATOM   2036  CA  ILE B 122      16.316   6.985   7.000  1.00  0.00           C  
ATOM   2037  C   ILE B 122      15.643   6.312   8.179  1.00  0.00           C  
ATOM   2038  O   ILE B 122      16.042   6.515   9.317  1.00  0.00           O  
ATOM   2039  CB  ILE B 122      17.546   6.207   6.655  1.00  0.00           C  
ATOM   2040  CG1 ILE B 122      18.472   6.568   7.689  1.00  0.00           C  
ATOM   2041  CG2 ILE B 122      18.060   6.527   5.263  1.00  0.00           C  
ATOM   2042  CD1 ILE B 122      19.573   5.803   7.715  1.00  0.00           C  
ATOM   2043  H   ILE B 122      17.274   8.493   8.194  1.00  0.00           H  
ATOM   2044  HA  ILE B 122      15.627   7.008   6.154  1.00  0.00           H  
ATOM   2045  HB  ILE B 122      17.348   5.128   6.732  1.00  0.00           H  
ATOM   2046 1HG1 ILE B 122      18.719   7.584   7.536  1.00  0.00           H  
ATOM   2047 2HG1 ILE B 122      17.990   6.479   8.657  1.00  0.00           H  
ATOM   2048 1HG2 ILE B 122      18.967   5.960   5.080  1.00  0.00           H  
ATOM   2049 2HG2 ILE B 122      17.306   6.249   4.525  1.00  0.00           H  
ATOM   2050 3HG2 ILE B 122      18.269   7.588   5.177  1.00  0.00           H  
ATOM   2051 1HD1 ILE B 122      20.241   6.105   8.497  1.00  0.00           H  
ATOM   2052 2HD1 ILE B 122      19.233   4.794   7.915  1.00  0.00           H  
ATOM   2053 3HD1 ILE B 122      20.063   5.865   6.782  1.00  0.00           H  
ATOM   2054  N   PHE B 123      14.641   5.504   7.912  1.00  0.00           N  
ATOM   2055  CA  PHE B 123      13.894   4.893   8.982  1.00  0.00           C  
ATOM   2056  C   PHE B 123      13.515   3.464   8.735  1.00  0.00           C  
ATOM   2057  O   PHE B 123      13.433   3.016   7.583  1.00  0.00           O  
ATOM   2058  CB  PHE B 123      12.590   5.676   9.207  1.00  0.00           C  
ATOM   2059  CG  PHE B 123      12.797   7.111   9.546  1.00  0.00           C  
ATOM   2060  CD1 PHE B 123      12.751   8.062   8.561  1.00  0.00           C  
ATOM   2061  CD2 PHE B 123      13.072   7.504  10.823  1.00  0.00           C  
ATOM   2062  CE1 PHE B 123      12.973   9.383   8.825  1.00  0.00           C  
ATOM   2063  CE2 PHE B 123      13.298   8.806  11.107  1.00  0.00           C  
ATOM   2064  CZ  PHE B 123      13.249   9.758  10.102  1.00  0.00           C  
ATOM   2065  H   PHE B 123      14.374   5.358   6.953  1.00  0.00           H  
ATOM   2066  HA  PHE B 123      14.504   4.923   9.888  1.00  0.00           H  
ATOM   2067 1HB  PHE B 123      11.981   5.622   8.312  1.00  0.00           H  
ATOM   2068 2HB  PHE B 123      12.024   5.216   9.991  1.00  0.00           H  
ATOM   2069  HD1 PHE B 123      12.542   7.745   7.576  1.00  0.00           H  
ATOM   2070  HD2 PHE B 123      13.123   6.757  11.615  1.00  0.00           H  
ATOM   2071  HE1 PHE B 123      12.933  10.125   8.017  1.00  0.00           H  
ATOM   2072  HE2 PHE B 123      13.523   9.086  12.126  1.00  0.00           H  
ATOM   2073  HZ  PHE B 123      13.423  10.789  10.325  1.00  0.00           H  
ATOM   2074  N   GLU B 124      13.237   2.759   9.829  1.00  0.00           N  
ATOM   2075  CA  GLU B 124      12.667   1.420   9.756  1.00  0.00           C  
ATOM   2076  C   GLU B 124      11.140   1.508   9.731  1.00  0.00           C  
ATOM   2077  O   GLU B 124      10.579   2.546  10.109  1.00  0.00           O  
ATOM   2078  CB  GLU B 124      13.115   0.565  10.943  1.00  0.00           C  
ATOM   2079  CG  GLU B 124      14.609   0.279  11.001  1.00  0.00           C  
ATOM   2080  CD  GLU B 124      14.979  -0.615  12.167  1.00  0.00           C  
ATOM   2081  OE1 GLU B 124      14.132  -0.831  13.016  1.00  0.00           O  
ATOM   2082  OE2 GLU B 124      16.093  -1.077  12.211  1.00  0.00           O  
ATOM   2083  H   GLU B 124      13.387   3.174  10.739  1.00  0.00           H  
ATOM   2084  HA  GLU B 124      12.985   0.950   8.828  1.00  0.00           H  
ATOM   2085 1HB  GLU B 124      12.835   1.067  11.868  1.00  0.00           H  
ATOM   2086 2HB  GLU B 124      12.590  -0.390  10.921  1.00  0.00           H  
ATOM   2087 1HG  GLU B 124      14.912  -0.204  10.071  1.00  0.00           H  
ATOM   2088 2HG  GLU B 124      15.149   1.221  11.080  1.00  0.00           H  
ATOM   2089  N   ASP B 125      10.467   0.413   9.351  1.00  0.00           N  
ATOM   2090  CA  ASP B 125       9.004   0.415   9.298  1.00  0.00           C  
ATOM   2091  C   ASP B 125       8.351   0.339  10.681  1.00  0.00           C  
ATOM   2092  O   ASP B 125       7.991  -0.729  11.173  1.00  0.00           O  
ATOM   2093  CB  ASP B 125       8.476  -0.731   8.454  1.00  0.00           C  
ATOM   2094  CG  ASP B 125       8.789  -0.554   7.009  1.00  0.00           C  
ATOM   2095  OD1 ASP B 125       9.343   0.450   6.666  1.00  0.00           O  
ATOM   2096  OD2 ASP B 125       8.407  -1.393   6.218  1.00  0.00           O  
ATOM   2097  H   ASP B 125      10.977  -0.418   9.076  1.00  0.00           H  
ATOM   2098  HA  ASP B 125       8.679   1.339   8.827  1.00  0.00           H  
ATOM   2099 1HB  ASP B 125       8.894  -1.671   8.805  1.00  0.00           H  
ATOM   2100 2HB  ASP B 125       7.389  -0.781   8.569  1.00  0.00           H  
ATOM   2101  N   ARG B 126       8.253   1.509  11.286  1.00  0.00           N  
ATOM   2102  CA  ARG B 126       7.694   1.794  12.608  1.00  0.00           C  
ATOM   2103  C   ARG B 126       6.842   3.062  12.575  1.00  0.00           C  
ATOM   2104  O   ARG B 126       6.604   3.636  11.506  1.00  0.00           O  
ATOM   2105  CB  ARG B 126       8.848   2.011  13.580  1.00  0.00           C  
ATOM   2106  CG  ARG B 126       9.776   0.820  13.783  1.00  0.00           C  
ATOM   2107  CD  ARG B 126      10.966   1.199  14.589  1.00  0.00           C  
ATOM   2108  NE  ARG B 126      11.923   0.105  14.706  1.00  0.00           N  
ATOM   2109  CZ  ARG B 126      12.004  -0.800  15.710  1.00  0.00           C  
ATOM   2110  NH1 ARG B 126      11.201  -0.768  16.774  1.00  0.00           N  
ATOM   2111  NH2 ARG B 126      12.936  -1.734  15.602  1.00  0.00           N  
ATOM   2112  H   ARG B 126       8.661   2.284  10.765  1.00  0.00           H  
ATOM   2113  HA  ARG B 126       7.044   0.960  12.882  1.00  0.00           H  
ATOM   2114 1HB  ARG B 126       9.456   2.836  13.228  1.00  0.00           H  
ATOM   2115 2HB  ARG B 126       8.465   2.292  14.561  1.00  0.00           H  
ATOM   2116 1HG  ARG B 126       9.243   0.018  14.290  1.00  0.00           H  
ATOM   2117 2HG  ARG B 126      10.145   0.463  12.826  1.00  0.00           H  
ATOM   2118 1HD  ARG B 126      11.469   2.034  14.101  1.00  0.00           H  
ATOM   2119 2HD  ARG B 126      10.665   1.500  15.567  1.00  0.00           H  
ATOM   2120  HE  ARG B 126      12.600  -0.022  13.935  1.00  0.00           H  
ATOM   2121 1HH1 ARG B 126      10.495  -0.022  16.894  1.00  0.00           H  
ATOM   2122 2HH1 ARG B 126      11.303  -1.456  17.501  1.00  0.00           H  
ATOM   2123 1HH2 ARG B 126      13.551  -1.714  14.764  1.00  0.00           H  
ATOM   2124 2HH2 ARG B 126      13.053  -2.435  16.314  1.00  0.00           H  
ATOM   2125  N   SER B 127       6.312   3.459  13.731  1.00  0.00           N  
ATOM   2126  CA  SER B 127       5.553   4.699  13.764  1.00  0.00           C  
ATOM   2127  C   SER B 127       6.323   5.753  14.545  1.00  0.00           C  
ATOM   2128  O   SER B 127       7.017   5.427  15.517  1.00  0.00           O  
ATOM   2129  CB  SER B 127       4.223   4.422  14.400  1.00  0.00           C  
ATOM   2130  OG  SER B 127       4.391   3.954  15.699  1.00  0.00           O  
ATOM   2131  H   SER B 127       6.475   2.941  14.579  1.00  0.00           H  
ATOM   2132  HA  SER B 127       5.411   5.043  12.751  1.00  0.00           H  
ATOM   2133 1HB  SER B 127       3.607   5.322  14.391  1.00  0.00           H  
ATOM   2134 2HB  SER B 127       3.737   3.670  13.831  1.00  0.00           H  
ATOM   2135  HG  SER B 127       4.532   2.983  15.600  1.00  0.00           H  
ATOM   2136  N   TYR B 128       6.140   7.017  14.151  1.00  0.00           N  
ATOM   2137  CA  TYR B 128       6.853   8.128  14.762  1.00  0.00           C  
ATOM   2138  C   TYR B 128       5.988   9.314  15.104  1.00  0.00           C  
ATOM   2139  O   TYR B 128       4.978   9.578  14.458  1.00  0.00           O  
ATOM   2140  CB  TYR B 128       7.954   8.610  13.802  1.00  0.00           C  
ATOM   2141  CG  TYR B 128       8.929   7.530  13.401  1.00  0.00           C  
ATOM   2142  CD1 TYR B 128       8.639   6.732  12.293  1.00  0.00           C  
ATOM   2143  CD2 TYR B 128      10.089   7.319  14.125  1.00  0.00           C  
ATOM   2144  CE1 TYR B 128       9.490   5.727  11.929  1.00  0.00           C  
ATOM   2145  CE2 TYR B 128      10.947   6.304  13.751  1.00  0.00           C  
ATOM   2146  CZ  TYR B 128      10.640   5.505  12.657  1.00  0.00           C  
ATOM   2147  OH  TYR B 128      11.474   4.481  12.273  1.00  0.00           O  
ATOM   2148  H   TYR B 128       5.509   7.180  13.369  1.00  0.00           H  
ATOM   2149  HA  TYR B 128       7.300   7.779  15.689  1.00  0.00           H  
ATOM   2150 1HB  TYR B 128       7.502   9.025  12.900  1.00  0.00           H  
ATOM   2151 2HB  TYR B 128       8.513   9.404  14.289  1.00  0.00           H  
ATOM   2152  HD1 TYR B 128       7.723   6.899  11.723  1.00  0.00           H  
ATOM   2153  HD2 TYR B 128      10.317   7.945  14.990  1.00  0.00           H  
ATOM   2154  HE1 TYR B 128       9.255   5.096  11.070  1.00  0.00           H  
ATOM   2155  HE2 TYR B 128      11.857   6.124  14.320  1.00  0.00           H  
ATOM   2156  HH  TYR B 128      11.027   3.979  11.554  1.00  0.00           H  
ATOM   2157  N   ILE B 129       6.417  10.051  16.109  1.00  0.00           N  
ATOM   2158  CA  ILE B 129       5.759  11.291  16.486  1.00  0.00           C  
ATOM   2159  C   ILE B 129       6.786  12.388  16.641  1.00  0.00           C  
ATOM   2160  O   ILE B 129       7.950  12.124  16.942  1.00  0.00           O  
ATOM   2161  CB  ILE B 129       4.901  11.124  17.772  1.00  0.00           C  
ATOM   2162  CG1 ILE B 129       5.748  10.671  18.967  1.00  0.00           C  
ATOM   2163  CG2 ILE B 129       3.744  10.170  17.539  1.00  0.00           C  
ATOM   2164  CD1 ILE B 129       6.276  11.783  19.813  1.00  0.00           C  
ATOM   2165  H   ILE B 129       7.261   9.752  16.602  1.00  0.00           H  
ATOM   2166  HA  ILE B 129       5.054  11.582  15.706  1.00  0.00           H  
ATOM   2167  HB  ILE B 129       4.485  12.103  18.036  1.00  0.00           H  
ATOM   2168 1HG1 ILE B 129       5.137  10.032  19.604  1.00  0.00           H  
ATOM   2169 2HG1 ILE B 129       6.597  10.088  18.608  1.00  0.00           H  
ATOM   2170 1HG2 ILE B 129       3.135  10.100  18.439  1.00  0.00           H  
ATOM   2171 2HG2 ILE B 129       3.146  10.563  16.737  1.00  0.00           H  
ATOM   2172 3HG2 ILE B 129       4.115   9.184  17.278  1.00  0.00           H  
ATOM   2173 1HD1 ILE B 129       6.837  11.337  20.611  1.00  0.00           H  
ATOM   2174 2HD1 ILE B 129       6.922  12.437  19.260  1.00  0.00           H  
ATOM   2175 3HD1 ILE B 129       5.442  12.366  20.221  1.00  0.00           H  
ATOM   2176  N   CYS B 130       6.351  13.621  16.490  1.00  0.00           N  
ATOM   2177  CA  CYS B 130       7.231  14.725  16.749  1.00  0.00           C  
ATOM   2178  C   CYS B 130       6.771  15.398  18.023  1.00  0.00           C  
ATOM   2179  O   CYS B 130       5.575  15.387  18.333  1.00  0.00           O  
ATOM   2180  CB  CYS B 130       7.197  15.684  15.585  1.00  0.00           C  
ATOM   2181  SG  CYS B 130       7.701  14.906  14.100  1.00  0.00           S  
ATOM   2182  H   CYS B 130       5.398  13.798  16.194  1.00  0.00           H  
ATOM   2183  HA  CYS B 130       8.243  14.359  16.878  1.00  0.00           H  
ATOM   2184 1HB  CYS B 130       6.206  16.075  15.451  1.00  0.00           H  
ATOM   2185 2HB  CYS B 130       7.866  16.521  15.781  1.00  0.00           H  
ATOM   2186  N   LYS B 131       7.707  15.995  18.745  1.00  0.00           N  
ATOM   2187  CA  LYS B 131       7.370  16.746  19.944  1.00  0.00           C  
ATOM   2188  C   LYS B 131       7.923  18.132  19.922  1.00  0.00           C  
ATOM   2189  O   LYS B 131       9.027  18.365  19.434  1.00  0.00           O  
ATOM   2190  CB  LYS B 131       7.910  16.090  21.214  1.00  0.00           C  
ATOM   2191  CG  LYS B 131       7.294  14.788  21.595  1.00  0.00           C  
ATOM   2192  CD  LYS B 131       7.871  14.282  22.901  1.00  0.00           C  
ATOM   2193  CE  LYS B 131       7.229  12.977  23.355  1.00  0.00           C  
ATOM   2194  NZ  LYS B 131       5.836  13.207  23.869  1.00  0.00           N  
ATOM   2195  H   LYS B 131       8.674  15.918  18.439  1.00  0.00           H  
ATOM   2196  HA  LYS B 131       6.290  16.814  20.014  1.00  0.00           H  
ATOM   2197 1HB  LYS B 131       8.982  15.932  21.105  1.00  0.00           H  
ATOM   2198 2HB  LYS B 131       7.768  16.771  22.055  1.00  0.00           H  
ATOM   2199 1HG  LYS B 131       6.239  14.959  21.729  1.00  0.00           H  
ATOM   2200 2HG  LYS B 131       7.432  14.046  20.812  1.00  0.00           H  
ATOM   2201 1HD  LYS B 131       8.935  14.141  22.814  1.00  0.00           H  
ATOM   2202 2HD  LYS B 131       7.694  15.033  23.666  1.00  0.00           H  
ATOM   2203 1HE  LYS B 131       7.191  12.280  22.522  1.00  0.00           H  
ATOM   2204 2HE  LYS B 131       7.831  12.543  24.152  1.00  0.00           H  
ATOM   2205 1HZ  LYS B 131       5.417  12.352  24.177  1.00  0.00           H  
ATOM   2206 2HZ  LYS B 131       5.889  13.873  24.654  1.00  0.00           H  
ATOM   2207 3HZ  LYS B 131       5.247  13.608  23.138  1.00  0.00           H  
ATOM   2208  N   THR B 132       7.175  19.051  20.502  1.00  0.00           N  
ATOM   2209  CA  THR B 132       7.688  20.396  20.690  1.00  0.00           C  
ATOM   2210  C   THR B 132       7.155  20.981  21.993  1.00  0.00           C  
ATOM   2211  O   THR B 132       6.491  20.284  22.763  1.00  0.00           O  
ATOM   2212  CB  THR B 132       7.375  21.308  19.485  1.00  0.00           C  
ATOM   2213  OG1 THR B 132       8.134  22.516  19.631  1.00  0.00           O  
ATOM   2214  CG2 THR B 132       5.899  21.641  19.387  1.00  0.00           C  
ATOM   2215  H   THR B 132       6.238  18.795  20.820  1.00  0.00           H  
ATOM   2216  HA  THR B 132       8.776  20.342  20.774  1.00  0.00           H  
ATOM   2217  HB  THR B 132       7.679  20.801  18.576  1.00  0.00           H  
ATOM   2218  HG1 THR B 132       9.100  22.289  19.541  1.00  0.00           H  
ATOM   2219 1HG2 THR B 132       5.725  22.282  18.525  1.00  0.00           H  
ATOM   2220 2HG2 THR B 132       5.332  20.731  19.282  1.00  0.00           H  
ATOM   2221 3HG2 THR B 132       5.585  22.150  20.283  1.00  0.00           H  
ATOM   2222  N   THR B 133       7.487  22.238  22.251  1.00  0.00           N  
ATOM   2223  CA  THR B 133       7.006  22.927  23.443  1.00  0.00           C  
ATOM   2224  C   THR B 133       6.390  24.254  23.051  1.00  0.00           C  
ATOM   2225  O   THR B 133       7.067  25.090  22.453  1.00  0.00           O  
ATOM   2226  CB  THR B 133       8.121  23.184  24.478  1.00  0.00           C  
ATOM   2227  OG1 THR B 133       8.718  21.942  24.871  1.00  0.00           O  
ATOM   2228  CG2 THR B 133       7.530  23.880  25.727  1.00  0.00           C  
ATOM   2229  H   THR B 133       8.022  22.718  21.538  1.00  0.00           H  
ATOM   2230  HA  THR B 133       6.242  22.319  23.906  1.00  0.00           H  
ATOM   2231  HB  THR B 133       8.883  23.826  24.043  1.00  0.00           H  
ATOM   2232  HG1 THR B 133       8.026  21.322  25.125  1.00  0.00           H  
ATOM   2233 1HG2 THR B 133       8.320  24.061  26.452  1.00  0.00           H  
ATOM   2234 2HG2 THR B 133       7.080  24.830  25.440  1.00  0.00           H  
ATOM   2235 3HG2 THR B 133       6.769  23.240  26.170  1.00  0.00           H  
ATOM   2236  N   ILE B 134       5.125  24.460  23.393  1.00  0.00           N  
ATOM   2237  CA  ILE B 134       4.485  25.717  23.040  1.00  0.00           C  
ATOM   2238  C   ILE B 134       4.015  26.420  24.299  1.00  0.00           C  
ATOM   2239  O   ILE B 134       3.196  25.916  25.080  1.00  0.00           O  
ATOM   2240  CB  ILE B 134       3.380  25.523  21.986  1.00  0.00           C  
ATOM   2241  CG1 ILE B 134       4.025  24.919  20.720  1.00  0.00           C  
ATOM   2242  CG2 ILE B 134       2.720  26.842  21.652  1.00  0.00           C  
ATOM   2243  CD1 ILE B 134       3.066  24.515  19.669  1.00  0.00           C  
ATOM   2244  H   ILE B 134       4.636  23.734  23.916  1.00  0.00           H  
ATOM   2245  HA  ILE B 134       5.229  26.363  22.575  1.00  0.00           H  
ATOM   2246  HB  ILE B 134       2.633  24.824  22.360  1.00  0.00           H  
ATOM   2247 1HG1 ILE B 134       4.721  25.645  20.297  1.00  0.00           H  
ATOM   2248 2HG1 ILE B 134       4.575  24.042  21.003  1.00  0.00           H  
ATOM   2249 1HG2 ILE B 134       1.947  26.684  20.896  1.00  0.00           H  
ATOM   2250 2HG2 ILE B 134       2.264  27.264  22.547  1.00  0.00           H  
ATOM   2251 3HG2 ILE B 134       3.464  27.536  21.266  1.00  0.00           H  
ATOM   2252 1HD1 ILE B 134       3.610  24.097  18.823  1.00  0.00           H  
ATOM   2253 2HD1 ILE B 134       2.382  23.775  20.057  1.00  0.00           H  
ATOM   2254 3HD1 ILE B 134       2.503  25.389  19.338  1.00  0.00           H  
ATOM   2255  N   GLY B 135       4.624  27.567  24.537  1.00  0.00           N  
ATOM   2256  CA  GLY B 135       4.416  28.371  25.731  1.00  0.00           C  
ATOM   2257  C   GLY B 135       5.159  27.735  26.906  1.00  0.00           C  
ATOM   2258  O   GLY B 135       6.186  28.238  27.359  1.00  0.00           O  
ATOM   2259  H   GLY B 135       5.283  27.900  23.847  1.00  0.00           H  
ATOM   2260 1HA  GLY B 135       4.781  29.386  25.564  1.00  0.00           H  
ATOM   2261 2HA  GLY B 135       3.351  28.435  25.952  1.00  0.00           H  
ATOM   2262  N   ASP B 136       4.633  26.605  27.368  1.00  0.00           N  
ATOM   2263  CA  ASP B 136       5.235  25.828  28.437  1.00  0.00           C  
ATOM   2264  C   ASP B 136       4.690  24.409  28.415  1.00  0.00           C  
ATOM   2265  O   ASP B 136       4.992  23.599  29.295  1.00  0.00           O  
ATOM   2266  CB  ASP B 136       5.036  26.515  29.809  1.00  0.00           C  
ATOM   2267  CG  ASP B 136       3.533  26.706  30.307  1.00  0.00           C  
ATOM   2268  OD1 ASP B 136       2.617  26.223  29.681  1.00  0.00           O  
ATOM   2269  OD2 ASP B 136       3.358  27.360  31.314  1.00  0.00           O  
ATOM   2270  H   ASP B 136       3.797  26.249  26.904  1.00  0.00           H  
ATOM   2271  HA  ASP B 136       6.308  25.769  28.256  1.00  0.00           H  
ATOM   2272 1HB  ASP B 136       5.562  25.933  30.566  1.00  0.00           H  
ATOM   2273 2HB  ASP B 136       5.513  27.497  29.789  1.00  0.00           H  
ATOM   2274  N   ARG B 137       3.894  24.105  27.389  1.00  0.00           N  
ATOM   2275  CA  ARG B 137       3.256  22.794  27.300  1.00  0.00           C  
ATOM   2276  C   ARG B 137       3.938  21.864  26.312  1.00  0.00           C  
ATOM   2277  O   ARG B 137       4.354  22.295  25.237  1.00  0.00           O  
ATOM   2278  CB  ARG B 137       1.801  22.961  26.886  1.00  0.00           C  
ATOM   2279  CG  ARG B 137       0.943  23.670  27.911  1.00  0.00           C  
ATOM   2280  CD  ARG B 137      -0.472  23.773  27.492  1.00  0.00           C  
ATOM   2281  NE  ARG B 137      -1.260  24.501  28.473  1.00  0.00           N  
ATOM   2282  CZ  ARG B 137      -2.592  24.686  28.410  1.00  0.00           C  
ATOM   2283  NH1 ARG B 137      -3.283  24.188  27.407  1.00  0.00           N  
ATOM   2284  NH2 ARG B 137      -3.204  25.369  29.363  1.00  0.00           N  
ATOM   2285  H   ARG B 137       3.693  24.820  26.687  1.00  0.00           H  
ATOM   2286  HA  ARG B 137       3.286  22.329  28.285  1.00  0.00           H  
ATOM   2287 1HB  ARG B 137       1.757  23.540  25.962  1.00  0.00           H  
ATOM   2288 2HB  ARG B 137       1.361  21.984  26.684  1.00  0.00           H  
ATOM   2289 1HG  ARG B 137       0.988  23.133  28.858  1.00  0.00           H  
ATOM   2290 2HG  ARG B 137       1.325  24.683  28.056  1.00  0.00           H  
ATOM   2291 1HD  ARG B 137      -0.532  24.304  26.541  1.00  0.00           H  
ATOM   2292 2HD  ARG B 137      -0.898  22.776  27.381  1.00  0.00           H  
ATOM   2293  HE  ARG B 137      -0.763  24.904  29.263  1.00  0.00           H  
ATOM   2294 1HH1 ARG B 137      -2.814  23.667  26.682  1.00  0.00           H  
ATOM   2295 2HH1 ARG B 137      -4.282  24.329  27.363  1.00  0.00           H  
ATOM   2296 1HH2 ARG B 137      -2.668  25.751  30.132  1.00  0.00           H  
ATOM   2297 2HH2 ARG B 137      -4.202  25.510  29.323  1.00  0.00           H  
ATOM   2298  N   GLU B 138       3.999  20.571  26.633  1.00  0.00           N  
ATOM   2299  CA  GLU B 138       4.561  19.632  25.666  1.00  0.00           C  
ATOM   2300  C   GLU B 138       3.464  19.233  24.698  1.00  0.00           C  
ATOM   2301  O   GLU B 138       2.352  18.894  25.108  1.00  0.00           O  
ATOM   2302  CB  GLU B 138       5.200  18.424  26.346  1.00  0.00           C  
ATOM   2303  CG  GLU B 138       5.887  17.450  25.371  1.00  0.00           C  
ATOM   2304  CD  GLU B 138       6.646  16.335  26.078  1.00  0.00           C  
ATOM   2305  OE1 GLU B 138       7.617  16.649  26.731  1.00  0.00           O  
ATOM   2306  OE2 GLU B 138       6.273  15.175  25.957  1.00  0.00           O  
ATOM   2307  H   GLU B 138       3.659  20.245  27.529  1.00  0.00           H  
ATOM   2308  HA  GLU B 138       5.342  20.135  25.096  1.00  0.00           H  
ATOM   2309 1HB  GLU B 138       5.941  18.762  27.065  1.00  0.00           H  
ATOM   2310 2HB  GLU B 138       4.436  17.867  26.889  1.00  0.00           H  
ATOM   2311 1HG  GLU B 138       5.131  17.003  24.723  1.00  0.00           H  
ATOM   2312 2HG  GLU B 138       6.576  18.013  24.738  1.00  0.00           H  
ATOM   2313  N   VAL B 139       3.786  19.331  23.417  1.00  0.00           N  
ATOM   2314  CA  VAL B 139       2.854  19.087  22.329  1.00  0.00           C  
ATOM   2315  C   VAL B 139       3.276  17.947  21.409  1.00  0.00           C  
ATOM   2316  O   VAL B 139       4.398  17.940  20.910  1.00  0.00           O  
ATOM   2317  CB  VAL B 139       2.761  20.380  21.490  1.00  0.00           C  
ATOM   2318  CG1 VAL B 139       1.844  20.189  20.295  1.00  0.00           C  
ATOM   2319  CG2 VAL B 139       2.301  21.521  22.379  1.00  0.00           C  
ATOM   2320  H   VAL B 139       4.736  19.621  23.194  1.00  0.00           H  
ATOM   2321  HA  VAL B 139       1.878  18.856  22.758  1.00  0.00           H  
ATOM   2322  HB  VAL B 139       3.744  20.613  21.104  1.00  0.00           H  
ATOM   2323 1HG1 VAL B 139       1.815  21.108  19.709  1.00  0.00           H  
ATOM   2324 2HG1 VAL B 139       2.221  19.376  19.675  1.00  0.00           H  
ATOM   2325 3HG1 VAL B 139       0.841  19.946  20.641  1.00  0.00           H  
ATOM   2326 1HG2 VAL B 139       2.260  22.430  21.810  1.00  0.00           H  
ATOM   2327 2HG2 VAL B 139       1.315  21.298  22.777  1.00  0.00           H  
ATOM   2328 3HG2 VAL B 139       2.999  21.651  23.196  1.00  0.00           H  
ATOM   2329  N   ASP B 140       2.370  16.993  21.171  1.00  0.00           N  
ATOM   2330  CA  ASP B 140       2.649  15.898  20.231  1.00  0.00           C  
ATOM   2331  C   ASP B 140       1.985  16.111  18.882  1.00  0.00           C  
ATOM   2332  O   ASP B 140       0.882  16.653  18.798  1.00  0.00           O  
ATOM   2333  CB  ASP B 140       2.157  14.541  20.743  1.00  0.00           C  
ATOM   2334  CG  ASP B 140       2.908  14.012  21.936  1.00  0.00           C  
ATOM   2335  OD1 ASP B 140       4.091  14.118  21.944  1.00  0.00           O  
ATOM   2336  OD2 ASP B 140       2.306  13.499  22.840  1.00  0.00           O  
ATOM   2337  H   ASP B 140       1.472  17.039  21.630  1.00  0.00           H  
ATOM   2338  HA  ASP B 140       3.724  15.840  20.074  1.00  0.00           H  
ATOM   2339 1HB  ASP B 140       1.100  14.611  20.988  1.00  0.00           H  
ATOM   2340 2HB  ASP B 140       2.247  13.813  19.926  1.00  0.00           H  
ATOM   2341  N   SER B 141       2.644  15.630  17.844  1.00  0.00           N  
ATOM   2342  CA  SER B 141       2.089  15.575  16.502  1.00  0.00           C  
ATOM   2343  C   SER B 141       1.275  14.308  16.430  1.00  0.00           C  
ATOM   2344  O   SER B 141       1.277  13.517  17.376  1.00  0.00           O  
ATOM   2345  CB  SER B 141       3.171  15.465  15.454  1.00  0.00           C  
ATOM   2346  OG  SER B 141       3.773  14.194  15.537  1.00  0.00           O  
ATOM   2347  H   SER B 141       3.591  15.288  18.000  1.00  0.00           H  
ATOM   2348  HA  SER B 141       1.445  16.437  16.329  1.00  0.00           H  
ATOM   2349 1HB  SER B 141       2.760  15.619  14.460  1.00  0.00           H  
ATOM   2350 2HB  SER B 141       3.914  16.229  15.624  1.00  0.00           H  
ATOM   2351  HG  SER B 141       3.145  13.534  15.116  1.00  0.00           H  
ATOM   2352  N   ASP B 142       0.586  14.101  15.319  1.00  0.00           N  
ATOM   2353  CA  ASP B 142      -0.117  12.847  15.130  1.00  0.00           C  
ATOM   2354  C   ASP B 142       0.954  11.825  14.769  1.00  0.00           C  
ATOM   2355  O   ASP B 142       2.125  12.194  14.625  1.00  0.00           O  
ATOM   2356  CB  ASP B 142      -1.187  12.968  14.034  1.00  0.00           C  
ATOM   2357  CG  ASP B 142      -2.276  11.853  14.071  1.00  0.00           C  
ATOM   2358  OD1 ASP B 142      -2.044  10.824  14.683  1.00  0.00           O  
ATOM   2359  OD2 ASP B 142      -3.324  12.040  13.480  1.00  0.00           O  
ATOM   2360  H   ASP B 142       0.578  14.798  14.589  1.00  0.00           H  
ATOM   2361  HA  ASP B 142      -0.592  12.546  16.065  1.00  0.00           H  
ATOM   2362 1HB  ASP B 142      -1.681  13.935  14.115  1.00  0.00           H  
ATOM   2363 2HB  ASP B 142      -0.700  12.935  13.069  1.00  0.00           H  
ATOM   2364  N   ALA B 143       0.586  10.555  14.681  1.00  0.00           N  
ATOM   2365  CA  ALA B 143       1.591   9.547  14.354  1.00  0.00           C  
ATOM   2366  C   ALA B 143       1.766   9.373  12.870  1.00  0.00           C  
ATOM   2367  O   ALA B 143       0.798   9.341  12.112  1.00  0.00           O  
ATOM   2368  CB  ALA B 143       1.246   8.220  14.986  1.00  0.00           C  
ATOM   2369  H   ALA B 143      -0.404  10.329  14.811  1.00  0.00           H  
ATOM   2370  HA  ALA B 143       2.543   9.883  14.758  1.00  0.00           H  
ATOM   2371 1HB  ALA B 143       2.030   7.497  14.753  1.00  0.00           H  
ATOM   2372 2HB  ALA B 143       1.168   8.347  16.063  1.00  0.00           H  
ATOM   2373 3HB  ALA B 143       0.302   7.878  14.594  1.00  0.00           H  
ATOM   2374  N   TYR B 144       3.013   9.174  12.473  1.00  0.00           N  
ATOM   2375  CA  TYR B 144       3.353   8.917  11.092  1.00  0.00           C  
ATOM   2376  C   TYR B 144       3.746   7.460  11.002  1.00  0.00           C  
ATOM   2377  O   TYR B 144       4.313   6.923  11.948  1.00  0.00           O  
ATOM   2378  CB  TYR B 144       4.520   9.816  10.662  1.00  0.00           C  
ATOM   2379  CG  TYR B 144       4.184  11.296  10.647  1.00  0.00           C  
ATOM   2380  CD1 TYR B 144       4.242  12.025  11.827  1.00  0.00           C  
ATOM   2381  CD2 TYR B 144       3.844  11.932   9.467  1.00  0.00           C  
ATOM   2382  CE1 TYR B 144       3.939  13.361  11.827  1.00  0.00           C  
ATOM   2383  CE2 TYR B 144       3.540  13.282   9.476  1.00  0.00           C  
ATOM   2384  CZ  TYR B 144       3.582  13.991  10.652  1.00  0.00           C  
ATOM   2385  OH  TYR B 144       3.267  15.334  10.678  1.00  0.00           O  
ATOM   2386  H   TYR B 144       3.757   9.235  13.161  1.00  0.00           H  
ATOM   2387  HA  TYR B 144       2.482   9.091  10.466  1.00  0.00           H  
ATOM   2388 1HB  TYR B 144       5.364   9.665  11.339  1.00  0.00           H  
ATOM   2389 2HB  TYR B 144       4.845   9.529   9.662  1.00  0.00           H  
ATOM   2390  HD1 TYR B 144       4.518  11.537  12.764  1.00  0.00           H  
ATOM   2391  HD2 TYR B 144       3.803  11.366   8.531  1.00  0.00           H  
ATOM   2392  HE1 TYR B 144       3.975  13.917  12.762  1.00  0.00           H  
ATOM   2393  HE2 TYR B 144       3.255  13.777   8.561  1.00  0.00           H  
ATOM   2394  HH  TYR B 144       3.095  15.654   9.776  1.00  0.00           H  
ATOM   2395  N   TYR B 145       3.468   6.820   9.884  1.00  0.00           N  
ATOM   2396  CA  TYR B 145       3.828   5.426   9.735  1.00  0.00           C  
ATOM   2397  C   TYR B 145       4.649   5.208   8.492  1.00  0.00           C  
ATOM   2398  O   TYR B 145       4.249   5.595   7.404  1.00  0.00           O  
ATOM   2399  CB  TYR B 145       2.534   4.603   9.689  1.00  0.00           C  
ATOM   2400  CG  TYR B 145       1.737   4.738  10.970  1.00  0.00           C  
ATOM   2401  CD1 TYR B 145       0.920   5.841  11.174  1.00  0.00           C  
ATOM   2402  CD2 TYR B 145       1.826   3.784  11.932  1.00  0.00           C  
ATOM   2403  CE1 TYR B 145       0.222   5.983  12.340  1.00  0.00           C  
ATOM   2404  CE2 TYR B 145       1.125   3.926  13.106  1.00  0.00           C  
ATOM   2405  CZ  TYR B 145       0.329   5.023  13.316  1.00  0.00           C  
ATOM   2406  OH  TYR B 145      -0.366   5.158  14.510  1.00  0.00           O  
ATOM   2407  H   TYR B 145       2.982   7.321   9.142  1.00  0.00           H  
ATOM   2408  HA  TYR B 145       4.436   5.123  10.586  1.00  0.00           H  
ATOM   2409 1HB  TYR B 145       1.910   4.934   8.855  1.00  0.00           H  
ATOM   2410 2HB  TYR B 145       2.771   3.550   9.533  1.00  0.00           H  
ATOM   2411  HD1 TYR B 145       0.840   6.614  10.411  1.00  0.00           H  
ATOM   2412  HD2 TYR B 145       2.465   2.913  11.780  1.00  0.00           H  
ATOM   2413  HE1 TYR B 145      -0.407   6.862  12.488  1.00  0.00           H  
ATOM   2414  HE2 TYR B 145       1.211   3.161  13.877  1.00  0.00           H  
ATOM   2415  HH  TYR B 145      -0.899   5.967  14.478  1.00  0.00           H  
ATOM   2416  N   VAL B 146       5.801   4.558   8.660  1.00  0.00           N  
ATOM   2417  CA  VAL B 146       6.661   4.240   7.537  1.00  0.00           C  
ATOM   2418  C   VAL B 146       6.330   2.831   7.100  1.00  0.00           C  
ATOM   2419  O   VAL B 146       6.134   1.972   7.948  1.00  0.00           O  
ATOM   2420  CB  VAL B 146       8.166   4.428   7.915  1.00  0.00           C  
ATOM   2421  CG1 VAL B 146       9.103   3.961   6.769  1.00  0.00           C  
ATOM   2422  CG2 VAL B 146       8.439   5.947   8.198  1.00  0.00           C  
ATOM   2423  H   VAL B 146       6.081   4.266   9.599  1.00  0.00           H  
ATOM   2424  HA  VAL B 146       6.452   4.916   6.717  1.00  0.00           H  
ATOM   2425  HB  VAL B 146       8.391   3.833   8.803  1.00  0.00           H  
ATOM   2426 1HG1 VAL B 146      10.143   4.103   7.071  1.00  0.00           H  
ATOM   2427 2HG1 VAL B 146       8.940   2.900   6.560  1.00  0.00           H  
ATOM   2428 3HG1 VAL B 146       8.902   4.540   5.871  1.00  0.00           H  
ATOM   2429 1HG2 VAL B 146       9.483   6.092   8.476  1.00  0.00           H  
ATOM   2430 2HG2 VAL B 146       8.217   6.529   7.302  1.00  0.00           H  
ATOM   2431 3HG2 VAL B 146       7.800   6.285   9.014  1.00  0.00           H  
ATOM   2432  N   TYR B 147       6.194   2.620   5.792  1.00  0.00           N  
ATOM   2433  CA  TYR B 147       5.918   1.283   5.278  1.00  0.00           C  
ATOM   2434  C   TYR B 147       6.712   1.074   3.989  1.00  0.00           C  
ATOM   2435  O   TYR B 147       6.500   1.800   3.023  1.00  0.00           O  
ATOM   2436  CB  TYR B 147       4.436   1.121   4.952  1.00  0.00           C  
ATOM   2437  CG  TYR B 147       4.185  -0.225   4.462  1.00  0.00           C  
ATOM   2438  CD1 TYR B 147       4.011  -1.202   5.356  1.00  0.00           C  
ATOM   2439  CD2 TYR B 147       4.208  -0.509   3.107  1.00  0.00           C  
ATOM   2440  CE1 TYR B 147       3.846  -2.446   4.939  1.00  0.00           C  
ATOM   2441  CE2 TYR B 147       4.038  -1.794   2.677  1.00  0.00           C  
ATOM   2442  CZ  TYR B 147       3.852  -2.760   3.601  1.00  0.00           C  
ATOM   2443  OH  TYR B 147       3.711  -4.059   3.256  1.00  0.00           O  
ATOM   2444  H   TYR B 147       6.275   3.406   5.149  1.00  0.00           H  
ATOM   2445  HA  TYR B 147       6.220   0.535   6.000  1.00  0.00           H  
ATOM   2446 1HB  TYR B 147       3.832   1.291   5.846  1.00  0.00           H  
ATOM   2447 2HB  TYR B 147       4.132   1.841   4.192  1.00  0.00           H  
ATOM   2448  HD1 TYR B 147       4.022  -0.980   6.423  1.00  0.00           H  
ATOM   2449  HD2 TYR B 147       4.383   0.282   2.395  1.00  0.00           H  
ATOM   2450  HE1 TYR B 147       3.731  -3.203   5.666  1.00  0.00           H  
ATOM   2451  HE2 TYR B 147       4.064  -2.035   1.618  1.00  0.00           H  
ATOM   2452  HH  TYR B 147       4.082  -4.251   2.371  1.00  0.00           H  
ATOM   2453  N   ARG B 148       7.595   0.073   3.961  1.00  0.00           N  
ATOM   2454  CA  ARG B 148       8.353  -0.169   2.760  1.00  0.00           C  
ATOM   2455  C   ARG B 148       7.840  -1.484   2.173  1.00  0.00           C  
ATOM   2456  O   ARG B 148       7.755  -2.518   2.835  1.00  0.00           O  
ATOM   2457  CB  ARG B 148       9.846  -0.230   3.031  1.00  0.00           C  
ATOM   2458  CG  ARG B 148      10.484   1.083   3.550  1.00  0.00           C  
ATOM   2459  CD  ARG B 148      11.924   0.911   3.711  1.00  0.00           C  
ATOM   2460  NE  ARG B 148      12.613   2.011   4.401  1.00  0.00           N  
ATOM   2461  CZ  ARG B 148      13.132   3.153   3.861  1.00  0.00           C  
ATOM   2462  NH1 ARG B 148      13.058   3.508   2.590  1.00  0.00           N  
ATOM   2463  NH2 ARG B 148      13.764   3.977   4.654  1.00  0.00           N  
ATOM   2464  H   ARG B 148       7.795  -0.498   4.785  1.00  0.00           H  
ATOM   2465  HA  ARG B 148       8.174   0.622   2.041  1.00  0.00           H  
ATOM   2466 1HB  ARG B 148      10.036  -0.999   3.782  1.00  0.00           H  
ATOM   2467 2HB  ARG B 148      10.367  -0.519   2.120  1.00  0.00           H  
ATOM   2468 1HG  ARG B 148      10.324   1.862   2.827  1.00  0.00           H  
ATOM   2469 2HG  ARG B 148      10.049   1.370   4.507  1.00  0.00           H  
ATOM   2470 1HD  ARG B 148      12.114  -0.008   4.266  1.00  0.00           H  
ATOM   2471 2HD  ARG B 148      12.330   0.827   2.737  1.00  0.00           H  
ATOM   2472  HE  ARG B 148      12.753   1.889   5.411  1.00  0.00           H  
ATOM   2473 1HH1 ARG B 148      12.590   2.947   1.852  1.00  0.00           H  
ATOM   2474 2HH1 ARG B 148      13.505   4.414   2.335  1.00  0.00           H  
ATOM   2475 1HH2 ARG B 148      13.835   3.741   5.663  1.00  0.00           H  
ATOM   2476 2HH2 ARG B 148      14.166   4.845   4.236  1.00  0.00           H  
ATOM   2477  N   LEU B 149       7.406  -1.396   0.929  1.00  0.00           N  
ATOM   2478  CA  LEU B 149       6.829  -2.510   0.217  1.00  0.00           C  
ATOM   2479  C   LEU B 149       7.840  -3.587  -0.022  1.00  0.00           C  
ATOM   2480  O   LEU B 149       8.963  -3.298  -0.435  1.00  0.00           O  
ATOM   2481  CB  LEU B 149       6.266  -2.002  -1.116  1.00  0.00           C  
ATOM   2482  CG  LEU B 149       5.449  -2.982  -1.966  1.00  0.00           C  
ATOM   2483  CD1 LEU B 149       4.163  -3.333  -1.285  1.00  0.00           C  
ATOM   2484  CD2 LEU B 149       5.163  -2.350  -3.274  1.00  0.00           C  
ATOM   2485  H   LEU B 149       7.470  -0.498   0.446  1.00  0.00           H  
ATOM   2486  HA  LEU B 149       6.014  -2.925   0.815  1.00  0.00           H  
ATOM   2487 1HB  LEU B 149       5.655  -1.121  -0.916  1.00  0.00           H  
ATOM   2488 2HB  LEU B 149       7.107  -1.694  -1.722  1.00  0.00           H  
ATOM   2489  HG  LEU B 149       6.018  -3.904  -2.120  1.00  0.00           H  
ATOM   2490 1HD1 LEU B 149       3.641  -4.006  -1.917  1.00  0.00           H  
ATOM   2491 2HD1 LEU B 149       4.339  -3.803  -0.348  1.00  0.00           H  
ATOM   2492 3HD1 LEU B 149       3.572  -2.447  -1.125  1.00  0.00           H  
ATOM   2493 1HD2 LEU B 149       4.590  -3.050  -3.886  1.00  0.00           H  
ATOM   2494 2HD2 LEU B 149       4.597  -1.445  -3.141  1.00  0.00           H  
ATOM   2495 3HD2 LEU B 149       6.106  -2.111  -3.758  1.00  0.00           H  
ATOM   2496  N   GLN B 150       7.474  -4.844   0.232  1.00  0.00           N  
ATOM   2497  CA  GLN B 150       8.450  -5.870  -0.073  1.00  0.00           C  
ATOM   2498  C   GLN B 150       8.418  -6.152  -1.576  1.00  0.00           C  
ATOM   2499  O   GLN B 150       7.411  -6.632  -2.130  1.00  0.00           O  
ATOM   2500  CB  GLN B 150       8.283  -7.141   0.761  1.00  0.00           C  
ATOM   2501  CG  GLN B 150       9.337  -8.243   0.526  1.00  0.00           C  
ATOM   2502  CD  GLN B 150      10.728  -7.817   0.969  1.00  0.00           C  
ATOM   2503  OE1 GLN B 150      10.879  -7.237   2.047  1.00  0.00           O  
ATOM   2504  NE2 GLN B 150      11.745  -8.112   0.169  1.00  0.00           N  
ATOM   2505  H   GLN B 150       6.545  -5.076   0.606  1.00  0.00           H  
ATOM   2506  HA  GLN B 150       9.442  -5.502   0.179  1.00  0.00           H  
ATOM   2507 1HB  GLN B 150       8.254  -6.891   1.823  1.00  0.00           H  
ATOM   2508 2HB  GLN B 150       7.403  -7.586   0.522  1.00  0.00           H  
ATOM   2509 1HG  GLN B 150       9.051  -9.128   1.100  1.00  0.00           H  
ATOM   2510 2HG  GLN B 150       9.371  -8.491  -0.542  1.00  0.00           H  
ATOM   2511 1HE2 GLN B 150      12.682  -7.859   0.429  1.00  0.00           H  
ATOM   2512 2HE2 GLN B 150      11.587  -8.612  -0.688  1.00  0.00           H  
ATOM   2513  N   VAL B 151       9.534  -5.854  -2.236  1.00  0.00           N  
ATOM   2514  CA  VAL B 151       9.630  -6.034  -3.676  1.00  0.00           C  
ATOM   2515  C   VAL B 151      10.811  -6.933  -4.040  1.00  0.00           C  
ATOM   2516  O   VAL B 151      11.861  -6.900  -3.381  1.00  0.00           O  
ATOM   2517  CB  VAL B 151       9.763  -4.646  -4.354  1.00  0.00           C  
ATOM   2518  CG1 VAL B 151       8.497  -3.805  -4.096  1.00  0.00           C  
ATOM   2519  CG2 VAL B 151      10.986  -3.893  -3.793  1.00  0.00           C  
ATOM   2520  H   VAL B 151      10.317  -5.465  -1.725  1.00  0.00           H  
ATOM   2521  HA  VAL B 151       8.718  -6.512  -4.030  1.00  0.00           H  
ATOM   2522  HB  VAL B 151       9.860  -4.785  -5.434  1.00  0.00           H  
ATOM   2523 1HG1 VAL B 151       8.594  -2.838  -4.588  1.00  0.00           H  
ATOM   2524 2HG1 VAL B 151       7.630  -4.332  -4.496  1.00  0.00           H  
ATOM   2525 3HG1 VAL B 151       8.372  -3.652  -3.033  1.00  0.00           H  
ATOM   2526 1HG2 VAL B 151      11.064  -2.918  -4.280  1.00  0.00           H  
ATOM   2527 2HG2 VAL B 151      10.867  -3.743  -2.720  1.00  0.00           H  
ATOM   2528 3HG2 VAL B 151      11.896  -4.457  -3.980  1.00  0.00           H  
ATOM   2529  N   SER B 152      10.618  -7.701  -5.106  1.00  0.00           N  
ATOM   2530  CA  SER B 152      11.573  -8.630  -5.697  1.00  0.00           C  
ATOM   2531  C   SER B 152      11.245  -8.844  -7.189  1.00  0.00           C  
ATOM   2532  O   SER B 152      10.479  -8.087  -7.787  1.00  0.00           O  
ATOM   2533  CB  SER B 152      11.543  -9.973  -5.010  1.00  0.00           C  
ATOM   2534  OG  SER B 152      12.637 -10.759  -5.427  1.00  0.00           O  
ATOM   2535  H   SER B 152       9.696  -7.671  -5.540  1.00  0.00           H  
ATOM   2536  HA  SER B 152      12.575  -8.204  -5.618  1.00  0.00           H  
ATOM   2537 1HB  SER B 152      11.561  -9.842  -3.928  1.00  0.00           H  
ATOM   2538 2HB  SER B 152      10.611 -10.478  -5.268  1.00  0.00           H  
ATOM   2539  HG  SER B 152      12.524 -11.616  -4.996  1.00  0.00           H  
ATOM   2540  N   SER B 153      11.887  -9.831  -7.803  1.00  0.00           N  
ATOM   2541  CA  SER B 153      11.615 -10.154  -9.207  1.00  0.00           C  
ATOM   2542  C   SER B 153      10.336 -10.989  -9.240  1.00  0.00           C  
ATOM   2543  O   SER B 153       9.884 -11.442  -8.189  1.00  0.00           O  
ATOM   2544  CB  SER B 153      12.783 -10.899  -9.838  1.00  0.00           C  
ATOM   2545  OG  SER B 153      12.940 -12.176  -9.277  1.00  0.00           O  
ATOM   2546  H   SER B 153      12.512 -10.393  -7.232  1.00  0.00           H  
ATOM   2547  HA  SER B 153      11.444  -9.230  -9.763  1.00  0.00           H  
ATOM   2548 1HB  SER B 153      12.611 -10.993 -10.907  1.00  0.00           H  
ATOM   2549 2HB  SER B 153      13.699 -10.326  -9.703  1.00  0.00           H  
ATOM   2550  HG  SER B 153      12.439 -12.773  -9.845  1.00  0.00           H  
ATOM   2551  N   ILE B 154       9.742 -11.213 -10.408  1.00  0.00           N  
ATOM   2552  CA  ILE B 154       8.552 -12.067 -10.413  1.00  0.00           C  
ATOM   2553  C   ILE B 154       8.913 -13.513 -10.721  1.00  0.00           C  
ATOM   2554  O   ILE B 154       9.610 -13.796 -11.692  1.00  0.00           O  
ATOM   2555  CB  ILE B 154       7.459 -11.580 -11.373  1.00  0.00           C  
ATOM   2556  CG1 ILE B 154       6.981 -10.259 -10.960  1.00  0.00           C  
ATOM   2557  CG2 ILE B 154       6.285 -12.528 -11.379  1.00  0.00           C  
ATOM   2558  CD1 ILE B 154       6.223  -9.656 -11.983  1.00  0.00           C  
ATOM   2559  H   ILE B 154      10.104 -10.821 -11.265  1.00  0.00           H  
ATOM   2560  HA  ILE B 154       8.112 -12.047  -9.416  1.00  0.00           H  
ATOM   2561  HB  ILE B 154       7.871 -11.497 -12.381  1.00  0.00           H  
ATOM   2562 1HG1 ILE B 154       6.366 -10.342 -10.071  1.00  0.00           H  
ATOM   2563 2HG1 ILE B 154       7.835  -9.620 -10.734  1.00  0.00           H  
ATOM   2564 1HG2 ILE B 154       5.521 -12.170 -12.075  1.00  0.00           H  
ATOM   2565 2HG2 ILE B 154       6.633 -13.493 -11.682  1.00  0.00           H  
ATOM   2566 3HG2 ILE B 154       5.864 -12.591 -10.385  1.00  0.00           H  
ATOM   2567 1HD1 ILE B 154       5.916  -8.696 -11.659  1.00  0.00           H  
ATOM   2568 2HD1 ILE B 154       6.840  -9.582 -12.837  1.00  0.00           H  
ATOM   2569 3HD1 ILE B 154       5.356 -10.263 -12.217  1.00  0.00           H  
ATOM   2570  N   ASN B 155       8.450 -14.410  -9.852  1.00  0.00           N  
ATOM   2571  CA  ASN B 155       8.693 -15.847  -9.931  1.00  0.00           C  
ATOM   2572  C   ASN B 155       7.386 -16.637  -9.929  1.00  0.00           C  
ATOM   2573  O   ASN B 155       6.837 -16.929  -8.862  1.00  0.00           O  
ATOM   2574  CB  ASN B 155       9.573 -16.242  -8.738  1.00  0.00           C  
ATOM   2575  CG  ASN B 155      10.013 -17.706  -8.654  1.00  0.00           C  
ATOM   2576  OD1 ASN B 155       9.643 -18.553  -9.469  1.00  0.00           O  
ATOM   2577  ND2 ASN B 155      10.821 -17.999  -7.652  1.00  0.00           N  
ATOM   2578  H   ASN B 155       7.908 -14.064  -9.073  1.00  0.00           H  
ATOM   2579  HA  ASN B 155       9.209 -16.068 -10.869  1.00  0.00           H  
ATOM   2580 1HB  ASN B 155      10.465 -15.616  -8.742  1.00  0.00           H  
ATOM   2581 2HB  ASN B 155       9.036 -15.995  -7.842  1.00  0.00           H  
ATOM   2582 1HD2 ASN B 155      11.151 -18.936  -7.526  1.00  0.00           H  
ATOM   2583 2HD2 ASN B 155      11.118 -17.277  -7.026  1.00  0.00           H  
ATOM   2584  N   VAL B 156       6.877 -16.967 -11.132  1.00  0.00           N  
ATOM   2585  CA  VAL B 156       5.591 -17.676 -11.273  1.00  0.00           C  
ATOM   2586  C   VAL B 156       5.721 -19.201 -11.394  1.00  0.00           C  
ATOM   2587  O   VAL B 156       6.486 -19.729 -12.220  1.00  0.00           O  
ATOM   2588  CB  VAL B 156       4.815 -17.155 -12.500  1.00  0.00           C  
ATOM   2589  CG1 VAL B 156       3.538 -17.924 -12.704  1.00  0.00           C  
ATOM   2590  CG2 VAL B 156       4.480 -15.777 -12.291  1.00  0.00           C  
ATOM   2591  H   VAL B 156       7.368 -16.670 -11.988  1.00  0.00           H  
ATOM   2592  HA  VAL B 156       4.993 -17.463 -10.386  1.00  0.00           H  
ATOM   2593  HB  VAL B 156       5.439 -17.251 -13.383  1.00  0.00           H  
ATOM   2594 1HG1 VAL B 156       2.998 -17.533 -13.572  1.00  0.00           H  
ATOM   2595 2HG1 VAL B 156       3.773 -18.958 -12.860  1.00  0.00           H  
ATOM   2596 3HG1 VAL B 156       2.924 -17.822 -11.818  1.00  0.00           H  
ATOM   2597 1HG2 VAL B 156       3.951 -15.404 -13.167  1.00  0.00           H  
ATOM   2598 2HG2 VAL B 156       3.865 -15.694 -11.430  1.00  0.00           H  
ATOM   2599 3HG2 VAL B 156       5.379 -15.240 -12.137  1.00  0.00           H  
ATOM   2600  N   SER B 157       4.927 -19.901 -10.583  1.00  0.00           N  
ATOM   2601  CA  SER B 157       4.860 -21.353 -10.562  1.00  0.00           C  
ATOM   2602  C   SER B 157       3.416 -21.815 -10.797  1.00  0.00           C  
ATOM   2603  O   SER B 157       2.525 -21.497 -10.008  1.00  0.00           O  
ATOM   2604  CB  SER B 157       5.371 -21.851  -9.218  1.00  0.00           C  
ATOM   2605  OG  SER B 157       5.265 -23.244  -9.108  1.00  0.00           O  
ATOM   2606  H   SER B 157       4.367 -19.387  -9.904  1.00  0.00           H  
ATOM   2607  HA  SER B 157       5.488 -21.748 -11.361  1.00  0.00           H  
ATOM   2608 1HB  SER B 157       6.414 -21.552  -9.098  1.00  0.00           H  
ATOM   2609 2HB  SER B 157       4.805 -21.372  -8.416  1.00  0.00           H  
ATOM   2610  HG  SER B 157       6.095 -23.598  -9.438  1.00  0.00           H  
ATOM   2611  N   VAL B 158       3.178 -22.528 -11.904  1.00  0.00           N  
ATOM   2612  CA  VAL B 158       1.828 -22.978 -12.269  1.00  0.00           C  
ATOM   2613  C   VAL B 158       1.693 -24.483 -12.385  1.00  0.00           C  
ATOM   2614  O   VAL B 158       2.527 -25.149 -13.002  1.00  0.00           O  
ATOM   2615  CB  VAL B 158       1.356 -22.328 -13.578  1.00  0.00           C  
ATOM   2616  CG1 VAL B 158       0.004 -22.877 -14.003  1.00  0.00           C  
ATOM   2617  CG2 VAL B 158       1.205 -20.881 -13.354  1.00  0.00           C  
ATOM   2618  H   VAL B 158       3.951 -22.762 -12.511  1.00  0.00           H  
ATOM   2619  HA  VAL B 158       1.149 -22.647 -11.488  1.00  0.00           H  
ATOM   2620  HB  VAL B 158       2.081 -22.525 -14.366  1.00  0.00           H  
ATOM   2621 1HG1 VAL B 158      -0.312 -22.388 -14.925  1.00  0.00           H  
ATOM   2622 2HG1 VAL B 158       0.075 -23.945 -14.176  1.00  0.00           H  
ATOM   2623 3HG1 VAL B 158      -0.727 -22.681 -13.215  1.00  0.00           H  
ATOM   2624 1HG2 VAL B 158       0.877 -20.423 -14.278  1.00  0.00           H  
ATOM   2625 2HG2 VAL B 158       0.467 -20.720 -12.582  1.00  0.00           H  
ATOM   2626 3HG2 VAL B 158       2.135 -20.460 -13.049  1.00  0.00           H  
ATOM   2627  N   ASN B 159       0.621 -25.001 -11.798  1.00  0.00           N  
ATOM   2628  CA  ASN B 159       0.333 -26.428 -11.817  1.00  0.00           C  
ATOM   2629  C   ASN B 159      -1.172 -26.667 -11.637  1.00  0.00           C  
ATOM   2630  O   ASN B 159      -1.965 -25.724 -11.617  1.00  0.00           O  
ATOM   2631  CB  ASN B 159       1.160 -27.115 -10.736  1.00  0.00           C  
ATOM   2632  CG  ASN B 159       1.553 -28.556 -11.062  1.00  0.00           C  
ATOM   2633  OD1 ASN B 159       0.776 -29.292 -11.680  1.00  0.00           O  
ATOM   2634  ND2 ASN B 159       2.741 -28.951 -10.660  1.00  0.00           N  
ATOM   2635  H   ASN B 159      -0.000 -24.365 -11.296  1.00  0.00           H  
ATOM   2636  HA  ASN B 159       0.622 -26.831 -12.787  1.00  0.00           H  
ATOM   2637 1HB  ASN B 159       2.073 -26.541 -10.560  1.00  0.00           H  
ATOM   2638 2HB  ASN B 159       0.595 -27.111  -9.804  1.00  0.00           H  
ATOM   2639 1HD2 ASN B 159       3.048 -29.881 -10.852  1.00  0.00           H  
ATOM   2640 2HD2 ASN B 159       3.337 -28.320 -10.166  1.00  0.00           H  
ATOM   2641  N   ALA B 160      -1.574 -27.924 -11.516  1.00  0.00           N  
ATOM   2642  CA  ALA B 160      -2.992 -28.258 -11.366  1.00  0.00           C  
ATOM   2643  C   ALA B 160      -3.164 -29.484 -10.511  1.00  0.00           C  
ATOM   2644  O   ALA B 160      -2.254 -30.305 -10.389  1.00  0.00           O  
ATOM   2645  CB  ALA B 160      -3.653 -28.514 -12.714  1.00  0.00           C  
ATOM   2646  H   ALA B 160      -0.879 -28.660 -11.557  1.00  0.00           H  
ATOM   2647  HA  ALA B 160      -3.490 -27.427 -10.869  1.00  0.00           H  
ATOM   2648 1HB  ALA B 160      -4.707 -28.746 -12.563  1.00  0.00           H  
ATOM   2649 2HB  ALA B 160      -3.568 -27.643 -13.321  1.00  0.00           H  
ATOM   2650 3HB  ALA B 160      -3.168 -29.351 -13.207  1.00  0.00           H  
ATOM   2651  N   VAL B 161      -4.368 -29.652  -9.969  1.00  0.00           N  
ATOM   2652  CA  VAL B 161      -4.654 -30.851  -9.184  1.00  0.00           C  
ATOM   2653  C   VAL B 161      -4.578 -32.094 -10.066  1.00  0.00           C  
ATOM   2654  O   VAL B 161      -4.272 -33.189  -9.595  1.00  0.00           O  
ATOM   2655  CB  VAL B 161      -6.031 -30.719  -8.511  1.00  0.00           C  
ATOM   2656  CG1 VAL B 161      -5.973 -29.536  -7.528  1.00  0.00           C  
ATOM   2657  CG2 VAL B 161      -7.140 -30.496  -9.601  1.00  0.00           C  
ATOM   2658  H   VAL B 161      -5.072 -28.917 -10.085  1.00  0.00           H  
ATOM   2659  HA  VAL B 161      -3.900 -30.940  -8.399  1.00  0.00           H  
ATOM   2660  HB  VAL B 161      -6.253 -31.619  -7.941  1.00  0.00           H  
ATOM   2661 1HG1 VAL B 161      -6.934 -29.426  -7.025  1.00  0.00           H  
ATOM   2662 2HG1 VAL B 161      -5.198 -29.719  -6.784  1.00  0.00           H  
ATOM   2663 3HG1 VAL B 161      -5.735 -28.621  -8.074  1.00  0.00           H  
ATOM   2664 1HG2 VAL B 161      -8.113 -30.389  -9.120  1.00  0.00           H  
ATOM   2665 2HG2 VAL B 161      -6.908 -29.599 -10.166  1.00  0.00           H  
ATOM   2666 3HG2 VAL B 161      -7.183 -31.347 -10.280  1.00  0.00           H  
ATOM   2667  N   GLN B 162      -4.849 -31.898 -11.349  1.00  0.00           N  
ATOM   2668  CA  GLN B 162      -4.675 -32.900 -12.371  1.00  0.00           C  
ATOM   2669  C   GLN B 162      -4.745 -32.175 -13.714  1.00  0.00           C  
ATOM   2670  O   GLN B 162      -5.477 -31.195 -13.849  1.00  0.00           O  
ATOM   2671  CB  GLN B 162      -5.666 -34.055 -12.202  1.00  0.00           C  
ATOM   2672  CG  GLN B 162      -5.553 -35.096 -13.263  1.00  0.00           C  
ATOM   2673  CD  GLN B 162      -4.140 -35.767 -13.310  1.00  0.00           C  
ATOM   2674  OE1 GLN B 162      -3.198 -35.160 -13.867  1.00  0.00           O  
ATOM   2675  NE2 GLN B 162      -3.995 -36.961 -12.722  1.00  0.00           N  
ATOM   2676  H   GLN B 162      -5.134 -30.973 -11.625  1.00  0.00           H  
ATOM   2677  HA  GLN B 162      -3.675 -33.323 -12.279  1.00  0.00           H  
ATOM   2678 1HB  GLN B 162      -5.512 -34.549 -11.251  1.00  0.00           H  
ATOM   2679 2HB  GLN B 162      -6.675 -33.661 -12.203  1.00  0.00           H  
ATOM   2680 1HG  GLN B 162      -6.297 -35.869 -13.079  1.00  0.00           H  
ATOM   2681 2HG  GLN B 162      -5.748 -34.632 -14.187  1.00  0.00           H  
ATOM   2682 1HE2 GLN B 162      -3.097 -37.408 -12.707  1.00  0.00           H  
ATOM   2683 2HE2 GLN B 162      -4.777 -37.391 -12.268  1.00  0.00           H  
ATOM   2684  N   THR B 163      -3.992 -32.662 -14.702  1.00  0.00           N  
ATOM   2685  CA  THR B 163      -3.989 -32.047 -16.029  1.00  0.00           C  
ATOM   2686  C   THR B 163      -4.853 -32.791 -17.032  1.00  0.00           C  
ATOM   2687  O   THR B 163      -5.092 -32.306 -18.138  1.00  0.00           O  
ATOM   2688  CB  THR B 163      -2.555 -31.882 -16.546  1.00  0.00           C  
ATOM   2689  OG1 THR B 163      -1.921 -33.176 -16.609  1.00  0.00           O  
ATOM   2690  CG2 THR B 163      -1.767 -30.931 -15.643  1.00  0.00           C  
ATOM   2691  H   THR B 163      -3.426 -33.488 -14.511  1.00  0.00           H  
ATOM   2692  HA  THR B 163      -4.406 -31.049 -15.926  1.00  0.00           H  
ATOM   2693  HB  THR B 163      -2.582 -31.457 -17.553  1.00  0.00           H  
ATOM   2694  HG1 THR B 163      -1.787 -33.519 -15.712  1.00  0.00           H  
ATOM   2695 1HG2 THR B 163      -0.758 -30.812 -16.029  1.00  0.00           H  
ATOM   2696 2HG2 THR B 163      -2.266 -29.963 -15.630  1.00  0.00           H  
ATOM   2697 3HG2 THR B 163      -1.722 -31.329 -14.628  1.00  0.00           H  
ATOM   2698  N   VAL B 164      -5.262 -33.983 -16.663  1.00  0.00           N  
ATOM   2699  CA  VAL B 164      -6.147 -34.793 -17.475  1.00  0.00           C  
ATOM   2700  C   VAL B 164      -7.290 -35.211 -16.573  1.00  0.00           C  
ATOM   2701  O   VAL B 164      -7.089 -36.028 -15.671  1.00  0.00           O  
ATOM   2702  CB  VAL B 164      -5.426 -36.047 -18.015  1.00  0.00           C  
ATOM   2703  CG1 VAL B 164      -6.375 -36.873 -18.863  1.00  0.00           C  
ATOM   2704  CG2 VAL B 164      -4.169 -35.653 -18.846  1.00  0.00           C  
ATOM   2705  H   VAL B 164      -4.982 -34.317 -15.757  1.00  0.00           H  
ATOM   2706  HA  VAL B 164      -6.542 -34.203 -18.303  1.00  0.00           H  
ATOM   2707  HB  VAL B 164      -5.144 -36.638 -17.185  1.00  0.00           H  
ATOM   2708 1HG1 VAL B 164      -5.859 -37.770 -19.208  1.00  0.00           H  
ATOM   2709 2HG1 VAL B 164      -7.245 -37.156 -18.269  1.00  0.00           H  
ATOM   2710 3HG1 VAL B 164      -6.702 -36.284 -19.724  1.00  0.00           H  
ATOM   2711 1HG2 VAL B 164      -3.664 -36.552 -19.206  1.00  0.00           H  
ATOM   2712 2HG2 VAL B 164      -4.474 -35.049 -19.693  1.00  0.00           H  
ATOM   2713 3HG2 VAL B 164      -3.476 -35.083 -18.225  1.00  0.00           H  
ATOM   2714  N   VAL B 165      -8.480 -34.684 -16.819  1.00  0.00           N  
ATOM   2715  CA  VAL B 165      -9.618 -34.971 -15.943  1.00  0.00           C  
ATOM   2716  C   VAL B 165     -10.791 -35.476 -16.762  1.00  0.00           C  
ATOM   2717  O   VAL B 165     -10.837 -35.273 -17.973  1.00  0.00           O  
ATOM   2718  CB  VAL B 165     -10.046 -33.703 -15.161  1.00  0.00           C  
ATOM   2719  CG1 VAL B 165      -8.875 -33.176 -14.304  1.00  0.00           C  
ATOM   2720  CG2 VAL B 165     -10.553 -32.639 -16.135  1.00  0.00           C  
ATOM   2721  H   VAL B 165      -8.582 -34.040 -17.608  1.00  0.00           H  
ATOM   2722  HA  VAL B 165      -9.334 -35.743 -15.226  1.00  0.00           H  
ATOM   2723  HB  VAL B 165     -10.846 -33.972 -14.476  1.00  0.00           H  
ATOM   2724 1HG1 VAL B 165      -9.200 -32.303 -13.734  1.00  0.00           H  
ATOM   2725 2HG1 VAL B 165      -8.567 -33.961 -13.620  1.00  0.00           H  
ATOM   2726 3HG1 VAL B 165      -8.037 -32.893 -14.938  1.00  0.00           H  
ATOM   2727 1HG2 VAL B 165     -10.878 -31.766 -15.578  1.00  0.00           H  
ATOM   2728 2HG2 VAL B 165      -9.754 -32.359 -16.827  1.00  0.00           H  
ATOM   2729 3HG2 VAL B 165     -11.397 -33.045 -16.695  1.00  0.00           H  
ATOM   2730  N   ARG B 166     -11.739 -36.136 -16.123  1.00  0.00           N  
ATOM   2731  CA  ARG B 166     -12.918 -36.569 -16.863  1.00  0.00           C  
ATOM   2732  C   ARG B 166     -14.002 -35.511 -16.849  1.00  0.00           C  
ATOM   2733  O   ARG B 166     -14.085 -34.683 -15.944  1.00  0.00           O  
ATOM   2734  CB  ARG B 166     -13.492 -37.877 -16.338  1.00  0.00           C  
ATOM   2735  CG  ARG B 166     -12.559 -39.092 -16.409  1.00  0.00           C  
ATOM   2736  CD  ARG B 166     -13.229 -40.324 -15.905  1.00  0.00           C  
ATOM   2737  NE  ARG B 166     -13.544 -40.215 -14.498  1.00  0.00           N  
ATOM   2738  CZ  ARG B 166     -14.336 -41.039 -13.796  1.00  0.00           C  
ATOM   2739  NH1 ARG B 166     -14.923 -42.083 -14.357  1.00  0.00           N  
ATOM   2740  NH2 ARG B 166     -14.510 -40.759 -12.521  1.00  0.00           N  
ATOM   2741  H   ARG B 166     -11.662 -36.314 -15.113  1.00  0.00           H  
ATOM   2742  HA  ARG B 166     -12.644 -36.731 -17.898  1.00  0.00           H  
ATOM   2743 1HB  ARG B 166     -13.803 -37.750 -15.311  1.00  0.00           H  
ATOM   2744 2HB  ARG B 166     -14.385 -38.122 -16.911  1.00  0.00           H  
ATOM   2745 1HG  ARG B 166     -12.262 -39.272 -17.428  1.00  0.00           H  
ATOM   2746 2HG  ARG B 166     -11.676 -38.905 -15.794  1.00  0.00           H  
ATOM   2747 1HD  ARG B 166     -14.158 -40.482 -16.455  1.00  0.00           H  
ATOM   2748 2HD  ARG B 166     -12.572 -41.181 -16.047  1.00  0.00           H  
ATOM   2749  HE  ARG B 166     -13.136 -39.431 -13.968  1.00  0.00           H  
ATOM   2750 1HH1 ARG B 166     -14.776 -42.276 -15.336  1.00  0.00           H  
ATOM   2751 2HH1 ARG B 166     -15.515 -42.685 -13.804  1.00  0.00           H  
ATOM   2752 1HH2 ARG B 166     -14.033 -39.918 -12.153  1.00  0.00           H  
ATOM   2753 2HH2 ARG B 166     -15.094 -41.334 -11.936  1.00  0.00           H  
ATOM   2754  N   GLN B 167     -14.850 -35.551 -17.851  1.00  0.00           N  
ATOM   2755  CA  GLN B 167     -16.015 -34.701 -17.880  1.00  0.00           C  
ATOM   2756  C   GLN B 167     -16.770 -34.910 -16.562  1.00  0.00           C  
ATOM   2757  O   GLN B 167     -17.026 -36.049 -16.159  1.00  0.00           O  
ATOM   2758  CB  GLN B 167     -16.872 -35.077 -19.090  1.00  0.00           C  
ATOM   2759  CG  GLN B 167     -18.088 -34.248 -19.314  1.00  0.00           C  
ATOM   2760  CD  GLN B 167     -18.872 -34.740 -20.515  1.00  0.00           C  
ATOM   2761  OE1 GLN B 167     -18.695 -35.874 -20.977  1.00  0.00           O  
ATOM   2762  NE2 GLN B 167     -19.748 -33.896 -21.037  1.00  0.00           N  
ATOM   2763  H   GLN B 167     -14.684 -36.191 -18.622  1.00  0.00           H  
ATOM   2764  HA  GLN B 167     -15.706 -33.659 -17.950  1.00  0.00           H  
ATOM   2765 1HB  GLN B 167     -16.259 -35.008 -19.989  1.00  0.00           H  
ATOM   2766 2HB  GLN B 167     -17.185 -36.116 -19.000  1.00  0.00           H  
ATOM   2767 1HG  GLN B 167     -18.728 -34.289 -18.434  1.00  0.00           H  
ATOM   2768 2HG  GLN B 167     -17.785 -33.223 -19.501  1.00  0.00           H  
ATOM   2769 1HE2 GLN B 167     -20.291 -34.166 -21.828  1.00  0.00           H  
ATOM   2770 2HE2 GLN B 167     -19.870 -32.957 -20.636  1.00  0.00           H  
ATOM   2771  N   GLY B 168     -17.114 -33.812 -15.895  1.00  0.00           N  
ATOM   2772  CA  GLY B 168     -17.817 -33.825 -14.610  1.00  0.00           C  
ATOM   2773  C   GLY B 168     -16.896 -33.661 -13.379  1.00  0.00           C  
ATOM   2774  O   GLY B 168     -17.377 -33.367 -12.282  1.00  0.00           O  
ATOM   2775  H   GLY B 168     -16.878 -32.911 -16.304  1.00  0.00           H  
ATOM   2776 1HA  GLY B 168     -18.561 -33.027 -14.613  1.00  0.00           H  
ATOM   2777 2HA  GLY B 168     -18.366 -34.760 -14.521  1.00  0.00           H  
ATOM   2778  N   GLU B 169     -15.585 -33.819 -13.566  1.00  0.00           N  
ATOM   2779  CA  GLU B 169     -14.593 -33.673 -12.495  1.00  0.00           C  
ATOM   2780  C   GLU B 169     -14.128 -32.219 -12.387  1.00  0.00           C  
ATOM   2781  O   GLU B 169     -14.509 -31.376 -13.200  1.00  0.00           O  
ATOM   2782  CB  GLU B 169     -13.409 -34.636 -12.698  1.00  0.00           C  
ATOM   2783  CG  GLU B 169     -13.786 -36.141 -12.575  1.00  0.00           C  
ATOM   2784  CD  GLU B 169     -12.610 -37.108 -12.793  1.00  0.00           C  
ATOM   2785  OE1 GLU B 169     -11.576 -36.659 -13.239  1.00  0.00           O  
ATOM   2786  OE2 GLU B 169     -12.758 -38.293 -12.523  1.00  0.00           O  
ATOM   2787  H   GLU B 169     -15.242 -34.073 -14.493  1.00  0.00           H  
ATOM   2788  HA  GLU B 169     -15.071 -33.937 -11.550  1.00  0.00           H  
ATOM   2789 1HB  GLU B 169     -12.989 -34.481 -13.685  1.00  0.00           H  
ATOM   2790 2HB  GLU B 169     -12.626 -34.419 -11.974  1.00  0.00           H  
ATOM   2791 1HG  GLU B 169     -14.210 -36.316 -11.588  1.00  0.00           H  
ATOM   2792 2HG  GLU B 169     -14.563 -36.354 -13.313  1.00  0.00           H  
ATOM   2793  N   ASN B 170     -13.392 -31.898 -11.329  1.00  0.00           N  
ATOM   2794  CA  ASN B 170     -12.931 -30.523 -11.122  1.00  0.00           C  
ATOM   2795  C   ASN B 170     -11.592 -30.176 -11.810  1.00  0.00           C  
ATOM   2796  O   ASN B 170     -10.634 -30.958 -11.773  1.00  0.00           O  
ATOM   2797  CB  ASN B 170     -12.790 -30.270  -9.615  1.00  0.00           C  
ATOM   2798  CG  ASN B 170     -14.118 -30.251  -8.833  1.00  0.00           C  
ATOM   2799  OD1 ASN B 170     -14.894 -29.294  -8.922  1.00  0.00           O  
ATOM   2800  ND2 ASN B 170     -14.368 -31.285  -8.063  1.00  0.00           N  
ATOM   2801  H   ASN B 170     -13.123 -32.617 -10.670  1.00  0.00           H  
ATOM   2802  HA  ASN B 170     -13.683 -29.843 -11.530  1.00  0.00           H  
ATOM   2803 1HB  ASN B 170     -12.150 -31.041  -9.183  1.00  0.00           H  
ATOM   2804 2HB  ASN B 170     -12.283 -29.313  -9.460  1.00  0.00           H  
ATOM   2805 1HD2 ASN B 170     -15.210 -31.318  -7.523  1.00  0.00           H  
ATOM   2806 2HD2 ASN B 170     -13.709 -32.035  -8.004  1.00  0.00           H  
ATOM   2807  N   ILE B 171     -11.509 -28.953 -12.360  1.00  0.00           N  
ATOM   2808  CA  ILE B 171     -10.234 -28.416 -12.852  1.00  0.00           C  
ATOM   2809  C   ILE B 171      -9.796 -27.316 -11.916  1.00  0.00           C  
ATOM   2810  O   ILE B 171     -10.370 -26.220 -11.925  1.00  0.00           O  
ATOM   2811  CB  ILE B 171     -10.316 -27.794 -14.271  1.00  0.00           C  
ATOM   2812  CG1 ILE B 171     -10.724 -28.790 -15.292  1.00  0.00           C  
ATOM   2813  CG2 ILE B 171      -8.991 -27.161 -14.648  1.00  0.00           C  
ATOM   2814  CD1 ILE B 171     -11.136 -28.141 -16.610  1.00  0.00           C  
ATOM   2815  H   ILE B 171     -12.350 -28.371 -12.410  1.00  0.00           H  
ATOM   2816  HA  ILE B 171      -9.481 -29.203 -12.845  1.00  0.00           H  
ATOM   2817  HB  ILE B 171     -11.061 -27.026 -14.268  1.00  0.00           H  
ATOM   2818 1HG1 ILE B 171      -9.882 -29.456 -15.486  1.00  0.00           H  
ATOM   2819 2HG1 ILE B 171     -11.528 -29.375 -14.903  1.00  0.00           H  
ATOM   2820 1HG2 ILE B 171      -9.065 -26.697 -15.634  1.00  0.00           H  
ATOM   2821 2HG2 ILE B 171      -8.738 -26.402 -13.911  1.00  0.00           H  
ATOM   2822 3HG2 ILE B 171      -8.218 -27.926 -14.661  1.00  0.00           H  
ATOM   2823 1HD1 ILE B 171     -11.412 -28.904 -17.324  1.00  0.00           H  
ATOM   2824 2HD1 ILE B 171     -11.987 -27.478 -16.443  1.00  0.00           H  
ATOM   2825 3HD1 ILE B 171     -10.302 -27.563 -17.007  1.00  0.00           H  
ATOM   2826  N   THR B 172      -8.780 -27.593 -11.116  1.00  0.00           N  
ATOM   2827  CA  THR B 172      -8.312 -26.604 -10.155  1.00  0.00           C  
ATOM   2828  C   THR B 172      -6.881 -26.269 -10.471  1.00  0.00           C  
ATOM   2829  O   THR B 172      -5.985 -27.121 -10.389  1.00  0.00           O  
ATOM   2830  CB  THR B 172      -8.434 -27.097  -8.708  1.00  0.00           C  
ATOM   2831  OG1 THR B 172      -9.801 -27.405  -8.404  1.00  0.00           O  
ATOM   2832  CG2 THR B 172      -7.929 -26.043  -7.762  1.00  0.00           C  
ATOM   2833  H   THR B 172      -8.348 -28.504 -11.167  1.00  0.00           H  
ATOM   2834  HA  THR B 172      -8.898 -25.690 -10.260  1.00  0.00           H  
ATOM   2835  HB  THR B 172      -7.867 -27.965  -8.594  1.00  0.00           H  
ATOM   2836  HG1 THR B 172      -9.837 -27.963  -7.622  1.00  0.00           H  
ATOM   2837 1HG2 THR B 172      -8.009 -26.398  -6.737  1.00  0.00           H  
ATOM   2838 2HG2 THR B 172      -6.885 -25.813  -7.989  1.00  0.00           H  
ATOM   2839 3HG2 THR B 172      -8.536 -25.157  -7.891  1.00  0.00           H  
ATOM   2840  N   LEU B 173      -6.669 -25.022 -10.848  1.00  0.00           N  
ATOM   2841  CA  LEU B 173      -5.361 -24.573 -11.271  1.00  0.00           C  
ATOM   2842  C   LEU B 173      -4.788 -23.724 -10.213  1.00  0.00           C  
ATOM   2843  O   LEU B 173      -5.493 -22.887  -9.659  1.00  0.00           O  
ATOM   2844  CB  LEU B 173      -5.508 -23.746 -12.510  1.00  0.00           C  
ATOM   2845  CG  LEU B 173      -6.343 -24.404 -13.452  1.00  0.00           C  
ATOM   2846  CD1 LEU B 173      -6.594 -23.568 -14.577  1.00  0.00           C  
ATOM   2847  CD2 LEU B 173      -5.723 -25.613 -13.831  1.00  0.00           C  
ATOM   2848  H   LEU B 173      -7.452 -24.369 -10.885  1.00  0.00           H  
ATOM   2849  HA  LEU B 173      -4.709 -25.426 -11.446  1.00  0.00           H  
ATOM   2850 1HB  LEU B 173      -5.943 -22.792 -12.254  1.00  0.00           H  
ATOM   2851 2HB  LEU B 173      -4.526 -23.590 -12.956  1.00  0.00           H  
ATOM   2852  HG  LEU B 173      -7.304 -24.619 -12.977  1.00  0.00           H  
ATOM   2853 1HD1 LEU B 173      -7.245 -24.117 -15.243  1.00  0.00           H  
ATOM   2854 2HD1 LEU B 173      -7.073 -22.663 -14.251  1.00  0.00           H  
ATOM   2855 3HD1 LEU B 173      -5.658 -23.335 -15.069  1.00  0.00           H  
ATOM   2856 1HD2 LEU B 173      -6.384 -26.094 -14.490  1.00  0.00           H  
ATOM   2857 2HD2 LEU B 173      -4.786 -25.391 -14.304  1.00  0.00           H  
ATOM   2858 3HD2 LEU B 173      -5.551 -26.240 -12.979  1.00  0.00           H  
ATOM   2859  N   MET B 174      -3.509 -23.853  -9.981  1.00  0.00           N  
ATOM   2860  CA  MET B 174      -2.933 -23.015  -8.976  1.00  0.00           C  
ATOM   2861  C   MET B 174      -1.752 -22.265  -9.545  1.00  0.00           C  
ATOM   2862  O   MET B 174      -0.889 -22.829 -10.223  1.00  0.00           O  
ATOM   2863  CB  MET B 174      -2.552 -23.885  -7.778  1.00  0.00           C  
ATOM   2864  CG  MET B 174      -3.771 -24.644  -7.176  1.00  0.00           C  
ATOM   2865  SD  MET B 174      -3.441 -25.478  -5.624  1.00  0.00           S  
ATOM   2866  CE  MET B 174      -5.079 -26.094  -5.238  1.00  0.00           C  
ATOM   2867  H   MET B 174      -2.956 -24.539 -10.494  1.00  0.00           H  
ATOM   2868  HA  MET B 174      -3.661 -22.272  -8.653  1.00  0.00           H  
ATOM   2869 1HB  MET B 174      -1.805 -24.620  -8.083  1.00  0.00           H  
ATOM   2870 2HB  MET B 174      -2.111 -23.262  -6.997  1.00  0.00           H  
ATOM   2871 1HG  MET B 174      -4.598 -23.993  -7.048  1.00  0.00           H  
ATOM   2872 2HG  MET B 174      -4.079 -25.409  -7.891  1.00  0.00           H  
ATOM   2873 1HE  MET B 174      -5.051 -26.640  -4.295  1.00  0.00           H  
ATOM   2874 2HE  MET B 174      -5.769 -25.258  -5.153  1.00  0.00           H  
ATOM   2875 3HE  MET B 174      -5.411 -26.759  -6.033  1.00  0.00           H  
ATOM   2876  N   CYS B 175      -1.700 -20.991  -9.227  1.00  0.00           N  
ATOM   2877  CA  CYS B 175      -0.614 -20.124  -9.652  1.00  0.00           C  
ATOM   2878  C   CYS B 175      -0.025 -19.424  -8.448  1.00  0.00           C  
ATOM   2879  O   CYS B 175      -0.717 -18.703  -7.732  1.00  0.00           O  
ATOM   2880  CB  CYS B 175      -1.135 -19.096 -10.660  1.00  0.00           C  
ATOM   2881  SG  CYS B 175       0.091 -17.950 -11.315  1.00  0.00           S  
ATOM   2882  H   CYS B 175      -2.472 -20.581  -8.709  1.00  0.00           H  
ATOM   2883  HA  CYS B 175       0.156 -20.730 -10.125  1.00  0.00           H  
ATOM   2884 1HB  CYS B 175      -1.570 -19.624 -11.501  1.00  0.00           H  
ATOM   2885 2HB  CYS B 175      -1.929 -18.510 -10.198  1.00  0.00           H  
ATOM   2886  N   ILE B 176       1.249 -19.687  -8.185  1.00  0.00           N  
ATOM   2887  CA  ILE B 176       1.902 -19.105  -7.028  1.00  0.00           C  
ATOM   2888  C   ILE B 176       3.021 -18.195  -7.443  1.00  0.00           C  
ATOM   2889  O   ILE B 176       3.824 -18.519  -8.322  1.00  0.00           O  
ATOM   2890  CB  ILE B 176       2.405 -20.182  -6.029  1.00  0.00           C  
ATOM   2891  CG1 ILE B 176       1.178 -20.989  -5.526  1.00  0.00           C  
ATOM   2892  CG2 ILE B 176       3.168 -19.498  -4.811  1.00  0.00           C  
ATOM   2893  CD1 ILE B 176       1.495 -22.233  -4.746  1.00  0.00           C  
ATOM   2894  H   ILE B 176       1.770 -20.309  -8.806  1.00  0.00           H  
ATOM   2895  HA  ILE B 176       1.175 -18.498  -6.507  1.00  0.00           H  
ATOM   2896  HB  ILE B 176       3.073 -20.872  -6.542  1.00  0.00           H  
ATOM   2897 1HG1 ILE B 176       0.590 -20.340  -4.910  1.00  0.00           H  
ATOM   2898 2HG1 ILE B 176       0.581 -21.285  -6.384  1.00  0.00           H  
ATOM   2899 1HG2 ILE B 176       3.515 -20.250  -4.113  1.00  0.00           H  
ATOM   2900 2HG2 ILE B 176       4.033 -18.945  -5.169  1.00  0.00           H  
ATOM   2901 3HG2 ILE B 176       2.490 -18.811  -4.294  1.00  0.00           H  
ATOM   2902 1HD1 ILE B 176       0.567 -22.717  -4.449  1.00  0.00           H  
ATOM   2903 2HD1 ILE B 176       2.074 -22.914  -5.374  1.00  0.00           H  
ATOM   2904 3HD1 ILE B 176       2.065 -21.990  -3.859  1.00  0.00           H  
ATOM   2905  N   VAL B 177       3.029 -17.019  -6.844  1.00  0.00           N  
ATOM   2906  CA  VAL B 177       4.028 -16.027  -7.144  1.00  0.00           C  
ATOM   2907  C   VAL B 177       4.903 -15.835  -5.922  1.00  0.00           C  
ATOM   2908  O   VAL B 177       4.397 -15.660  -4.804  1.00  0.00           O  
ATOM   2909  CB  VAL B 177       3.344 -14.723  -7.514  1.00  0.00           C  
ATOM   2910  CG1 VAL B 177       4.379 -13.657  -7.862  1.00  0.00           C  
ATOM   2911  CG2 VAL B 177       2.411 -15.013  -8.620  1.00  0.00           C  
ATOM   2912  H   VAL B 177       2.311 -16.820  -6.151  1.00  0.00           H  
ATOM   2913  HA  VAL B 177       4.643 -16.375  -7.970  1.00  0.00           H  
ATOM   2914  HB  VAL B 177       2.772 -14.357  -6.657  1.00  0.00           H  
ATOM   2915 1HG1 VAL B 177       3.877 -12.748  -8.127  1.00  0.00           H  
ATOM   2916 2HG1 VAL B 177       5.038 -13.467  -7.016  1.00  0.00           H  
ATOM   2917 3HG1 VAL B 177       4.965 -14.008  -8.710  1.00  0.00           H  
ATOM   2918 1HG2 VAL B 177       1.871 -14.121  -8.884  1.00  0.00           H  
ATOM   2919 2HG2 VAL B 177       2.969 -15.380  -9.452  1.00  0.00           H  
ATOM   2920 3HG2 VAL B 177       1.706 -15.763  -8.315  1.00  0.00           H  
ATOM   2921  N   ILE B 178       6.216 -15.896  -6.138  1.00  0.00           N  
ATOM   2922  CA  ILE B 178       7.167 -15.807  -5.047  1.00  0.00           C  
ATOM   2923  C   ILE B 178       8.038 -14.531  -5.046  1.00  0.00           C  
ATOM   2924  O   ILE B 178       8.608 -14.150  -6.072  1.00  0.00           O  
ATOM   2925  CB  ILE B 178       8.058 -17.053  -5.081  1.00  0.00           C  
ATOM   2926  CG1 ILE B 178       7.179 -18.274  -4.945  1.00  0.00           C  
ATOM   2927  CG2 ILE B 178       9.056 -17.002  -3.939  1.00  0.00           C  
ATOM   2928  CD1 ILE B 178       7.873 -19.565  -5.230  1.00  0.00           C  
ATOM   2929  H   ILE B 178       6.546 -16.081  -7.084  1.00  0.00           H  
ATOM   2930  HA  ILE B 178       6.606 -15.834  -4.127  1.00  0.00           H  
ATOM   2931  HB  ILE B 178       8.567 -17.120  -6.011  1.00  0.00           H  
ATOM   2932 1HG1 ILE B 178       6.779 -18.280  -3.962  1.00  0.00           H  
ATOM   2933 2HG1 ILE B 178       6.359 -18.197  -5.648  1.00  0.00           H  
ATOM   2934 1HG2 ILE B 178       9.669 -17.899  -3.950  1.00  0.00           H  
ATOM   2935 2HG2 ILE B 178       9.692 -16.131  -4.042  1.00  0.00           H  
ATOM   2936 3HG2 ILE B 178       8.511 -16.944  -2.993  1.00  0.00           H  
ATOM   2937 1HD1 ILE B 178       7.167 -20.386  -5.116  1.00  0.00           H  
ATOM   2938 2HD1 ILE B 178       8.255 -19.549  -6.253  1.00  0.00           H  
ATOM   2939 3HD1 ILE B 178       8.698 -19.694  -4.532  1.00  0.00           H  
ATOM   2940  N   GLY B 179       8.116 -13.892  -3.868  1.00  0.00           N  
ATOM   2941  CA  GLY B 179       8.933 -12.710  -3.565  1.00  0.00           C  
ATOM   2942  C   GLY B 179       8.263 -11.323  -3.502  1.00  0.00           C  
ATOM   2943  O   GLY B 179       8.833 -10.420  -2.889  1.00  0.00           O  
ATOM   2944  H   GLY B 179       7.584 -14.293  -3.101  1.00  0.00           H  
ATOM   2945 1HA  GLY B 179       9.421 -12.890  -2.606  1.00  0.00           H  
ATOM   2946 2HA  GLY B 179       9.741 -12.667  -4.295  1.00  0.00           H  
ATOM   2947  N   ASN B 180       7.075 -11.140  -4.083  1.00  0.00           N  
ATOM   2948  CA  ASN B 180       6.401  -9.823  -4.029  1.00  0.00           C  
ATOM   2949  C   ASN B 180       5.196  -9.768  -3.112  1.00  0.00           C  
ATOM   2950  O   ASN B 180       4.404 -10.704  -3.050  1.00  0.00           O  
ATOM   2951  CB  ASN B 180       6.059  -9.365  -5.440  1.00  0.00           C  
ATOM   2952  CG  ASN B 180       7.296  -8.898  -6.150  1.00  0.00           C  
ATOM   2953  OD1 ASN B 180       8.002  -8.150  -5.505  1.00  0.00           O  
ATOM   2954  ND2 ASN B 180       7.574  -9.258  -7.360  1.00  0.00           N  
ATOM   2955  H   ASN B 180       6.646 -11.910  -4.576  1.00  0.00           H  
ATOM   2956  HA  ASN B 180       7.116  -9.095  -3.638  1.00  0.00           H  
ATOM   2957 1HB  ASN B 180       5.628 -10.194  -5.996  1.00  0.00           H  
ATOM   2958 2HB  ASN B 180       5.327  -8.553  -5.410  1.00  0.00           H  
ATOM   2959 1HD2 ASN B 180       8.434  -8.879  -7.788  1.00  0.00           H  
ATOM   2960 2HD2 ASN B 180       6.966  -9.861  -7.858  1.00  0.00           H  
ATOM   2961  N   GLU B 181       5.020  -8.612  -2.473  1.00  0.00           N  
ATOM   2962  CA  GLU B 181       3.861  -8.364  -1.623  1.00  0.00           C  
ATOM   2963  C   GLU B 181       2.595  -8.026  -2.413  1.00  0.00           C  
ATOM   2964  O   GLU B 181       1.492  -8.431  -2.044  1.00  0.00           O  
ATOM   2965  CB  GLU B 181       4.008  -7.191  -0.646  1.00  0.00           C  
ATOM   2966  CG  GLU B 181       4.659  -7.524   0.457  1.00  0.00           C  
ATOM   2967  CD  GLU B 181       4.879  -6.505   1.542  1.00  0.00           C  
ATOM   2968  OE1 GLU B 181       4.943  -5.356   1.235  1.00  0.00           O  
ATOM   2969  OE2 GLU B 181       4.903  -6.878   2.709  1.00  0.00           O  
ATOM   2970  H   GLU B 181       5.746  -7.893  -2.536  1.00  0.00           H  
ATOM   2971  HA  GLU B 181       3.660  -9.272  -1.057  1.00  0.00           H  
ATOM   2972 1HB  GLU B 181       4.572  -6.394  -1.126  1.00  0.00           H  
ATOM   2973 2HB  GLU B 181       3.045  -6.801  -0.385  1.00  0.00           H  
ATOM   2974 1HG  GLU B 181       3.922  -8.136   0.841  1.00  0.00           H  
ATOM   2975 2HG  GLU B 181       5.485  -8.110   0.195  1.00  0.00           H  
ATOM   2976  N   VAL B 182       2.755  -7.223  -3.453  1.00  0.00           N  
ATOM   2977  CA  VAL B 182       1.632  -6.775  -4.263  1.00  0.00           C  
ATOM   2978  C   VAL B 182       1.817  -7.105  -5.728  1.00  0.00           C  
ATOM   2979  O   VAL B 182       2.780  -6.661  -6.356  1.00  0.00           O  
ATOM   2980  CB  VAL B 182       1.459  -5.296  -4.103  1.00  0.00           C  
ATOM   2981  CG1 VAL B 182       0.311  -4.782  -4.979  1.00  0.00           C  
ATOM   2982  CG2 VAL B 182       1.199  -5.061  -2.680  1.00  0.00           C  
ATOM   2983  H   VAL B 182       3.688  -6.930  -3.700  1.00  0.00           H  
ATOM   2984  HA  VAL B 182       0.733  -7.283  -3.917  1.00  0.00           H  
ATOM   2985  HB  VAL B 182       2.371  -4.786  -4.412  1.00  0.00           H  
ATOM   2986 1HG1 VAL B 182       0.210  -3.716  -4.857  1.00  0.00           H  
ATOM   2987 2HG1 VAL B 182       0.514  -4.983  -6.030  1.00  0.00           H  
ATOM   2988 3HG1 VAL B 182      -0.617  -5.279  -4.692  1.00  0.00           H  
ATOM   2989 1HG2 VAL B 182       1.105  -4.055  -2.554  1.00  0.00           H  
ATOM   2990 2HG2 VAL B 182       0.287  -5.577  -2.386  1.00  0.00           H  
ATOM   2991 3HG2 VAL B 182       1.996  -5.411  -2.073  1.00  0.00           H  
ATOM   2992  N   VAL B 183       0.912  -7.937  -6.242  1.00  0.00           N  
ATOM   2993  CA  VAL B 183       0.968  -8.415  -7.615  1.00  0.00           C  
ATOM   2994  C   VAL B 183      -0.405  -8.437  -8.261  1.00  0.00           C  
ATOM   2995  O   VAL B 183      -1.408  -8.633  -7.583  1.00  0.00           O  
ATOM   2996  CB  VAL B 183       1.592  -9.835  -7.678  1.00  0.00           C  
ATOM   2997  CG1 VAL B 183       3.032  -9.799  -7.172  1.00  0.00           C  
ATOM   2998  CG2 VAL B 183       0.767 -10.828  -6.841  1.00  0.00           C  
ATOM   2999  H   VAL B 183       0.127  -8.197  -5.646  1.00  0.00           H  
ATOM   3000  HA  VAL B 183       1.615  -7.753  -8.192  1.00  0.00           H  
ATOM   3001  HB  VAL B 183       1.612 -10.158  -8.719  1.00  0.00           H  
ATOM   3002 1HG1 VAL B 183       3.465 -10.773  -7.242  1.00  0.00           H  
ATOM   3003 2HG1 VAL B 183       3.612  -9.097  -7.778  1.00  0.00           H  
ATOM   3004 3HG1 VAL B 183       3.053  -9.486  -6.135  1.00  0.00           H  
ATOM   3005 1HG2 VAL B 183       1.211 -11.823  -6.906  1.00  0.00           H  
ATOM   3006 2HG2 VAL B 183       0.750 -10.508  -5.797  1.00  0.00           H  
ATOM   3007 3HG2 VAL B 183      -0.249 -10.866  -7.221  1.00  0.00           H  
ATOM   3008  N   ASN B 184      -0.443  -8.327  -9.580  1.00  0.00           N  
ATOM   3009  CA  ASN B 184      -1.695  -8.516 -10.289  1.00  0.00           C  
ATOM   3010  C   ASN B 184      -1.714  -9.912 -10.851  1.00  0.00           C  
ATOM   3011  O   ASN B 184      -0.721 -10.367 -11.427  1.00  0.00           O  
ATOM   3012  CB  ASN B 184      -1.908  -7.481 -11.373  1.00  0.00           C  
ATOM   3013  CG  ASN B 184      -2.182  -6.095 -10.832  1.00  0.00           C  
ATOM   3014  OD1 ASN B 184      -2.805  -5.926  -9.774  1.00  0.00           O  
ATOM   3015  ND2 ASN B 184      -1.766  -5.092 -11.556  1.00  0.00           N  
ATOM   3016  H   ASN B 184       0.411  -8.147 -10.093  1.00  0.00           H  
ATOM   3017  HA  ASN B 184      -2.527  -8.407  -9.601  1.00  0.00           H  
ATOM   3018 1HB  ASN B 184      -1.019  -7.439 -11.993  1.00  0.00           H  
ATOM   3019 2HB  ASN B 184      -2.736  -7.789 -12.011  1.00  0.00           H  
ATOM   3020 1HD2 ASN B 184      -1.953  -4.157 -11.258  1.00  0.00           H  
ATOM   3021 2HD2 ASN B 184      -1.283  -5.257 -12.414  1.00  0.00           H  
ATOM   3022  N   PHE B 185      -2.860 -10.553 -10.791  1.00  0.00           N  
ATOM   3023  CA  PHE B 185      -3.020 -11.811 -11.494  1.00  0.00           C  
ATOM   3024  C   PHE B 185      -4.014 -11.647 -12.629  1.00  0.00           C  
ATOM   3025  O   PHE B 185      -5.083 -11.060 -12.448  1.00  0.00           O  
ATOM   3026  CB  PHE B 185      -3.528 -12.926 -10.573  1.00  0.00           C  
ATOM   3027  CG  PHE B 185      -2.572 -13.450  -9.517  1.00  0.00           C  
ATOM   3028  CD1 PHE B 185      -2.454 -12.859  -8.269  1.00  0.00           C  
ATOM   3029  CD2 PHE B 185      -1.833 -14.593  -9.771  1.00  0.00           C  
ATOM   3030  CE1 PHE B 185      -1.617 -13.407  -7.311  1.00  0.00           C  
ATOM   3031  CE2 PHE B 185      -1.007 -15.140  -8.819  1.00  0.00           C  
ATOM   3032  CZ  PHE B 185      -0.897 -14.549  -7.584  1.00  0.00           C  
ATOM   3033  H   PHE B 185      -3.611 -10.159 -10.232  1.00  0.00           H  
ATOM   3034  HA  PHE B 185      -2.060 -12.117 -11.918  1.00  0.00           H  
ATOM   3035 1HB  PHE B 185      -4.428 -12.584 -10.067  1.00  0.00           H  
ATOM   3036 2HB  PHE B 185      -3.824 -13.773 -11.197  1.00  0.00           H  
ATOM   3037  HD1 PHE B 185      -3.031 -11.961  -8.040  1.00  0.00           H  
ATOM   3038  HD2 PHE B 185      -1.926 -15.075 -10.740  1.00  0.00           H  
ATOM   3039  HE1 PHE B 185      -1.536 -12.937  -6.336  1.00  0.00           H  
ATOM   3040  HE2 PHE B 185      -0.450 -16.051  -9.047  1.00  0.00           H  
ATOM   3041  HZ  PHE B 185      -0.244 -14.985  -6.821  1.00  0.00           H  
ATOM   3042  N   GLU B 186      -3.693 -12.238 -13.770  1.00  0.00           N  
ATOM   3043  CA  GLU B 186      -4.586 -12.260 -14.920  1.00  0.00           C  
ATOM   3044  C   GLU B 186      -4.595 -13.654 -15.527  1.00  0.00           C  
ATOM   3045  O   GLU B 186      -3.546 -14.235 -15.801  1.00  0.00           O  
ATOM   3046  CB  GLU B 186      -4.157 -11.217 -15.948  1.00  0.00           C  
ATOM   3047  CG  GLU B 186      -5.067 -11.113 -17.151  1.00  0.00           C  
ATOM   3048  CD  GLU B 186      -4.654 -10.035 -18.089  1.00  0.00           C  
ATOM   3049  OE1 GLU B 186      -3.635  -9.432 -17.865  1.00  0.00           O  
ATOM   3050  OE2 GLU B 186      -5.391  -9.777 -19.005  1.00  0.00           O  
ATOM   3051  H   GLU B 186      -2.762 -12.646 -13.871  1.00  0.00           H  
ATOM   3052  HA  GLU B 186      -5.598 -12.021 -14.591  1.00  0.00           H  
ATOM   3053 1HB  GLU B 186      -4.125 -10.238 -15.469  1.00  0.00           H  
ATOM   3054 2HB  GLU B 186      -3.154 -11.437 -16.291  1.00  0.00           H  
ATOM   3055 1HG  GLU B 186      -5.058 -12.062 -17.690  1.00  0.00           H  
ATOM   3056 2HG  GLU B 186      -6.084 -10.927 -16.811  1.00  0.00           H  
ATOM   3057  N   TRP B 187      -5.781 -14.188 -15.748  1.00  0.00           N  
ATOM   3058  CA  TRP B 187      -5.851 -15.505 -16.346  1.00  0.00           C  
ATOM   3059  C   TRP B 187      -6.430 -15.483 -17.748  1.00  0.00           C  
ATOM   3060  O   TRP B 187      -7.383 -14.734 -18.033  1.00  0.00           O  
ATOM   3061  CB  TRP B 187      -6.697 -16.450 -15.493  1.00  0.00           C  
ATOM   3062  CG  TRP B 187      -6.107 -16.885 -14.164  1.00  0.00           C  
ATOM   3063  CD1 TRP B 187      -6.180 -16.234 -12.968  1.00  0.00           C  
ATOM   3064  CD2 TRP B 187      -5.396 -18.121 -13.899  1.00  0.00           C  
ATOM   3065  NE1 TRP B 187      -5.570 -16.980 -11.982  1.00  0.00           N  
ATOM   3066  CE2 TRP B 187      -5.096 -18.137 -12.532  1.00  0.00           C  
ATOM   3067  CE3 TRP B 187      -5.016 -19.203 -14.690  1.00  0.00           C  
ATOM   3068  CZ2 TRP B 187      -4.439 -19.205 -11.936  1.00  0.00           C  
ATOM   3069  CZ3 TRP B 187      -4.358 -20.271 -14.091  1.00  0.00           C  
ATOM   3070  CH2 TRP B 187      -4.079 -20.272 -12.748  1.00  0.00           C  
ATOM   3071  H   TRP B 187      -6.623 -13.686 -15.504  1.00  0.00           H  
ATOM   3072  HA  TRP B 187      -4.845 -15.907 -16.406  1.00  0.00           H  
ATOM   3073 1HB  TRP B 187      -7.660 -15.984 -15.295  1.00  0.00           H  
ATOM   3074 2HB  TRP B 187      -6.895 -17.350 -16.075  1.00  0.00           H  
ATOM   3075  HD1 TRP B 187      -6.664 -15.271 -12.811  1.00  0.00           H  
ATOM   3076  HE1 TRP B 187      -5.484 -16.732 -10.985  1.00  0.00           H  
ATOM   3077  HE3 TRP B 187      -5.240 -19.210 -15.758  1.00  0.00           H  
ATOM   3078  HZ2 TRP B 187      -4.213 -19.222 -10.871  1.00  0.00           H  
ATOM   3079  HZ3 TRP B 187      -4.072 -21.114 -14.722  1.00  0.00           H  
ATOM   3080  HH2 TRP B 187      -3.564 -21.129 -12.304  1.00  0.00           H  
ATOM   3081  N   THR B 188      -5.905 -16.369 -18.587  1.00  0.00           N  
ATOM   3082  CA  THR B 188      -6.443 -16.653 -19.907  1.00  0.00           C  
ATOM   3083  C   THR B 188      -6.806 -18.120 -19.944  1.00  0.00           C  
ATOM   3084  O   THR B 188      -6.020 -18.980 -19.536  1.00  0.00           O  
ATOM   3085  CB  THR B 188      -5.470 -16.319 -21.033  1.00  0.00           C  
ATOM   3086  OG1 THR B 188      -5.160 -14.922 -20.998  1.00  0.00           O  
ATOM   3087  CG2 THR B 188      -6.097 -16.663 -22.372  1.00  0.00           C  
ATOM   3088  H   THR B 188      -5.083 -16.886 -18.260  1.00  0.00           H  
ATOM   3089  HA  THR B 188      -7.355 -16.077 -20.054  1.00  0.00           H  
ATOM   3090  HB  THR B 188      -4.565 -16.881 -20.911  1.00  0.00           H  
ATOM   3091  HG1 THR B 188      -4.391 -14.751 -21.546  1.00  0.00           H  
ATOM   3092 1HG2 THR B 188      -5.399 -16.420 -23.171  1.00  0.00           H  
ATOM   3093 2HG2 THR B 188      -6.322 -17.728 -22.406  1.00  0.00           H  
ATOM   3094 3HG2 THR B 188      -7.015 -16.092 -22.503  1.00  0.00           H  
ATOM   3095  N   TYR B 189      -8.007 -18.417 -20.406  1.00  0.00           N  
ATOM   3096  CA  TYR B 189      -8.447 -19.795 -20.402  1.00  0.00           C  
ATOM   3097  C   TYR B 189      -9.490 -20.058 -21.502  1.00  0.00           C  
ATOM   3098  O   TYR B 189     -10.067 -19.102 -22.035  1.00  0.00           O  
ATOM   3099  CB  TYR B 189      -8.893 -20.093 -18.953  1.00  0.00           C  
ATOM   3100  CG  TYR B 189     -10.087 -19.315 -18.431  1.00  0.00           C  
ATOM   3101  CD1 TYR B 189     -11.343 -19.867 -18.445  1.00  0.00           C  
ATOM   3102  CD2 TYR B 189      -9.906 -18.013 -17.923  1.00  0.00           C  
ATOM   3103  CE1 TYR B 189     -12.421 -19.142 -17.970  1.00  0.00           C  
ATOM   3104  CE2 TYR B 189     -10.985 -17.295 -17.453  1.00  0.00           C  
ATOM   3105  CZ  TYR B 189     -12.246 -17.856 -17.484  1.00  0.00           C  
ATOM   3106  OH  TYR B 189     -13.344 -17.147 -17.060  1.00  0.00           O  
ATOM   3107  H   TYR B 189      -8.613 -17.689 -20.745  1.00  0.00           H  
ATOM   3108  HA  TYR B 189      -7.562 -20.396 -20.607  1.00  0.00           H  
ATOM   3109 1HB  TYR B 189      -9.150 -21.113 -18.861  1.00  0.00           H  
ATOM   3110 2HB  TYR B 189      -8.057 -19.920 -18.272  1.00  0.00           H  
ATOM   3111  HD1 TYR B 189     -11.492 -20.877 -18.829  1.00  0.00           H  
ATOM   3112  HD2 TYR B 189      -8.918 -17.570 -17.900  1.00  0.00           H  
ATOM   3113  HE1 TYR B 189     -13.415 -19.578 -17.988  1.00  0.00           H  
ATOM   3114  HE2 TYR B 189     -10.837 -16.282 -17.069  1.00  0.00           H  
ATOM   3115  HH  TYR B 189     -14.092 -17.422 -17.606  1.00  0.00           H  
ATOM   3116  N   PRO B 190      -9.774 -21.329 -21.875  1.00  0.00           N  
ATOM   3117  CA  PRO B 190     -10.750 -21.787 -22.858  1.00  0.00           C  
ATOM   3118  C   PRO B 190     -12.190 -21.262 -22.735  1.00  0.00           C  
ATOM   3119  O   PRO B 190     -12.882 -21.158 -23.743  1.00  0.00           O  
ATOM   3120  CB  PRO B 190     -10.687 -23.302 -22.694  1.00  0.00           C  
ATOM   3121  CG  PRO B 190      -9.292 -23.562 -22.214  1.00  0.00           C  
ATOM   3122  CD  PRO B 190      -8.997 -22.453 -21.286  1.00  0.00           C  
ATOM   3123  HA  PRO B 190     -10.361 -21.518 -23.858  1.00  0.00           H  
ATOM   3124 1HB  PRO B 190     -11.449 -23.636 -21.970  1.00  0.00           H  
ATOM   3125 2HB  PRO B 190     -10.910 -23.818 -23.646  1.00  0.00           H  
ATOM   3126 1HG  PRO B 190      -9.226 -24.550 -21.750  1.00  0.00           H  
ATOM   3127 2HG  PRO B 190      -8.605 -23.569 -23.068  1.00  0.00           H  
ATOM   3128 1HD  PRO B 190      -9.381 -22.703 -20.326  1.00  0.00           H  
ATOM   3129 2HD  PRO B 190      -7.929 -22.312 -21.292  1.00  0.00           H  
ATOM   3130  N   ARG B 191     -12.653 -20.928 -21.524  1.00  0.00           N  
ATOM   3131  CA  ARG B 191     -14.039 -20.438 -21.391  1.00  0.00           C  
ATOM   3132  C   ARG B 191     -14.067 -19.039 -20.829  1.00  0.00           C  
ATOM   3133  O   ARG B 191     -14.727 -18.772 -19.824  1.00  0.00           O  
ATOM   3134  CB  ARG B 191     -14.871 -21.314 -20.447  1.00  0.00           C  
ATOM   3135  CG  ARG B 191     -15.090 -22.752 -20.869  1.00  0.00           C  
ATOM   3136  CD  ARG B 191     -15.875 -22.831 -22.148  1.00  0.00           C  
ATOM   3137  NE  ARG B 191     -16.249 -24.201 -22.486  1.00  0.00           N  
ATOM   3138  CZ  ARG B 191     -16.812 -24.592 -23.655  1.00  0.00           C  
ATOM   3139  NH1 ARG B 191     -17.056 -23.706 -24.602  1.00  0.00           N  
ATOM   3140  NH2 ARG B 191     -17.111 -25.854 -23.859  1.00  0.00           N  
ATOM   3141  H   ARG B 191     -12.070 -20.999 -20.718  1.00  0.00           H  
ATOM   3142  HA  ARG B 191     -14.513 -20.424 -22.369  1.00  0.00           H  
ATOM   3143 1HB  ARG B 191     -14.393 -21.339 -19.467  1.00  0.00           H  
ATOM   3144 2HB  ARG B 191     -15.856 -20.864 -20.310  1.00  0.00           H  
ATOM   3145 1HG  ARG B 191     -14.135 -23.251 -21.022  1.00  0.00           H  
ATOM   3146 2HG  ARG B 191     -15.650 -23.281 -20.090  1.00  0.00           H  
ATOM   3147 1HD  ARG B 191     -16.785 -22.243 -22.059  1.00  0.00           H  
ATOM   3148 2HD  ARG B 191     -15.265 -22.438 -22.965  1.00  0.00           H  
ATOM   3149  HE  ARG B 191     -16.045 -24.926 -21.774  1.00  0.00           H  
ATOM   3150 1HH1 ARG B 191     -16.819 -22.735 -24.457  1.00  0.00           H  
ATOM   3151 2HH1 ARG B 191     -17.465 -24.002 -25.478  1.00  0.00           H  
ATOM   3152 1HH2 ARG B 191     -16.927 -26.558 -23.141  1.00  0.00           H  
ATOM   3153 2HH2 ARG B 191     -17.488 -26.155 -24.771  1.00  0.00           H  
ATOM   3154  N   LYS B 192     -13.380 -18.138 -21.501  1.00  0.00           N  
ATOM   3155  CA  LYS B 192     -13.317 -16.756 -21.068  1.00  0.00           C  
ATOM   3156  C   LYS B 192     -14.108 -15.865 -22.014  1.00  0.00           C  
ATOM   3157  O   LYS B 192     -15.097 -15.242 -21.640  1.00  0.00           O  
ATOM   3158  CB  LYS B 192     -11.855 -16.307 -20.989  1.00  0.00           C  
ATOM   3159  CG  LYS B 192     -11.642 -14.906 -20.483  1.00  0.00           C  
ATOM   3160  CD  LYS B 192     -10.160 -14.594 -20.386  1.00  0.00           C  
ATOM   3161  CE  LYS B 192      -9.918 -13.183 -19.884  1.00  0.00           C  
ATOM   3162  NZ  LYS B 192      -8.477 -12.881 -19.805  1.00  0.00           N  
ATOM   3163  H   LYS B 192     -12.863 -18.432 -22.323  1.00  0.00           H  
ATOM   3164  HA  LYS B 192     -13.760 -16.681 -20.076  1.00  0.00           H  
ATOM   3165 1HB  LYS B 192     -11.309 -16.983 -20.335  1.00  0.00           H  
ATOM   3166 2HB  LYS B 192     -11.396 -16.388 -21.976  1.00  0.00           H  
ATOM   3167 1HG  LYS B 192     -12.122 -14.193 -21.159  1.00  0.00           H  
ATOM   3168 2HG  LYS B 192     -12.093 -14.805 -19.496  1.00  0.00           H  
ATOM   3169 1HD  LYS B 192      -9.685 -15.296 -19.695  1.00  0.00           H  
ATOM   3170 2HD  LYS B 192      -9.693 -14.709 -21.364  1.00  0.00           H  
ATOM   3171 1HE  LYS B 192     -10.397 -12.470 -20.553  1.00  0.00           H  
ATOM   3172 2HE  LYS B 192     -10.352 -13.085 -18.889  1.00  0.00           H  
ATOM   3173 1HZ  LYS B 192      -8.327 -11.951 -19.450  1.00  0.00           H  
ATOM   3174 2HZ  LYS B 192      -8.046 -13.558 -19.169  1.00  0.00           H  
ATOM   3175 3HZ  LYS B 192      -8.049 -12.965 -20.712  1.00  0.00           H  
ATOM   3176  N   GLU B 193     -13.677 -15.832 -23.263  1.00  0.00           N  
ATOM   3177  CA  GLU B 193     -14.344 -15.020 -24.258  1.00  0.00           C  
ATOM   3178  C   GLU B 193     -15.633 -15.721 -24.655  1.00  0.00           C  
ATOM   3179  O   GLU B 193     -15.647 -16.942 -24.787  1.00  0.00           O  
ATOM   3180  CB  GLU B 193     -13.423 -14.785 -25.450  1.00  0.00           C  
ATOM   3181  CG  GLU B 193     -13.974 -13.833 -26.493  1.00  0.00           C  
ATOM   3182  CD  GLU B 193     -13.001 -13.567 -27.603  1.00  0.00           C  
ATOM   3183  OE1 GLU B 193     -11.938 -14.140 -27.586  1.00  0.00           O  
ATOM   3184  OE2 GLU B 193     -13.312 -12.773 -28.461  1.00  0.00           O  
ATOM   3185  H   GLU B 193     -12.869 -16.371 -23.526  1.00  0.00           H  
ATOM   3186  HA  GLU B 193     -14.598 -14.056 -23.817  1.00  0.00           H  
ATOM   3187 1HB  GLU B 193     -12.470 -14.385 -25.102  1.00  0.00           H  
ATOM   3188 2HB  GLU B 193     -13.219 -15.736 -25.941  1.00  0.00           H  
ATOM   3189 1HG  GLU B 193     -14.878 -14.268 -26.921  1.00  0.00           H  
ATOM   3190 2HG  GLU B 193     -14.245 -12.896 -26.012  1.00  0.00           H  
ATOM   3191  N   SER B 194     -16.712 -14.957 -24.830  1.00  0.00           N  
ATOM   3192  CA  SER B 194     -18.002 -15.519 -25.236  1.00  0.00           C  
ATOM   3193  C   SER B 194     -18.480 -16.669 -24.335  1.00  0.00           C  
ATOM   3194  O   SER B 194     -18.865 -17.735 -24.816  1.00  0.00           O  
ATOM   3195  CB  SER B 194     -17.956 -15.985 -26.686  1.00  0.00           C  
ATOM   3196  OG  SER B 194     -17.691 -14.913 -27.554  1.00  0.00           O  
ATOM   3197  H   SER B 194     -16.630 -13.961 -24.684  1.00  0.00           H  
ATOM   3198  HA  SER B 194     -18.749 -14.727 -25.170  1.00  0.00           H  
ATOM   3199 1HB  SER B 194     -17.193 -16.751 -26.806  1.00  0.00           H  
ATOM   3200 2HB  SER B 194     -18.911 -16.436 -26.948  1.00  0.00           H  
ATOM   3201  HG  SER B 194     -18.550 -14.604 -27.855  1.00  0.00           H  
ATOM   3202  N   GLY B 195     -18.483 -16.440 -23.030  1.00  0.00           N  
ATOM   3203  CA  GLY B 195     -18.944 -17.466 -22.112  1.00  0.00           C  
ATOM   3204  C   GLY B 195     -19.012 -16.974 -20.677  1.00  0.00           C  
ATOM   3205  O   GLY B 195     -18.677 -15.827 -20.379  1.00  0.00           O  
ATOM   3206  H   GLY B 195     -18.148 -15.555 -22.672  1.00  0.00           H  
ATOM   3207 1HA  GLY B 195     -19.926 -17.816 -22.427  1.00  0.00           H  
ATOM   3208 2HA  GLY B 195     -18.266 -18.319 -22.170  1.00  0.00           H  
ATOM   3209  N   ARG B 196     -19.503 -17.849 -19.798  1.00  0.00           N  
ATOM   3210  CA  ARG B 196     -19.673 -17.546 -18.379  1.00  0.00           C  
ATOM   3211  C   ARG B 196     -18.292 -17.657 -17.723  1.00  0.00           C  
ATOM   3212  O   ARG B 196     -17.575 -18.634 -17.946  1.00  0.00           O  
ATOM   3213  CB  ARG B 196     -20.751 -18.487 -17.805  1.00  0.00           C  
ATOM   3214  CG  ARG B 196     -21.151 -18.334 -16.324  1.00  0.00           C  
ATOM   3215  CD  ARG B 196     -22.305 -19.310 -15.977  1.00  0.00           C  
ATOM   3216  NE  ARG B 196     -22.711 -19.240 -14.562  1.00  0.00           N  
ATOM   3217  CZ  ARG B 196     -23.705 -19.989 -13.966  1.00  0.00           C  
ATOM   3218  NH1 ARG B 196     -24.435 -20.867 -14.623  1.00  0.00           N  
ATOM   3219  NH2 ARG B 196     -23.950 -19.845 -12.688  1.00  0.00           N  
ATOM   3220  H   ARG B 196     -19.764 -18.765 -20.132  1.00  0.00           H  
ATOM   3221  HA  ARG B 196     -20.024 -16.520 -18.270  1.00  0.00           H  
ATOM   3222 1HB  ARG B 196     -21.661 -18.375 -18.390  1.00  0.00           H  
ATOM   3223 2HB  ARG B 196     -20.417 -19.517 -17.929  1.00  0.00           H  
ATOM   3224 1HG  ARG B 196     -20.294 -18.560 -15.687  1.00  0.00           H  
ATOM   3225 2HG  ARG B 196     -21.485 -17.314 -16.135  1.00  0.00           H  
ATOM   3226 1HD  ARG B 196     -23.175 -19.069 -16.589  1.00  0.00           H  
ATOM   3227 2HD  ARG B 196     -21.988 -20.330 -16.189  1.00  0.00           H  
ATOM   3228  HE  ARG B 196     -22.204 -18.596 -13.969  1.00  0.00           H  
ATOM   3229 1HH1 ARG B 196     -24.299 -21.023 -15.607  1.00  0.00           H  
ATOM   3230 2HH1 ARG B 196     -25.183 -21.399 -14.082  1.00  0.00           H  
ATOM   3231 1HH2 ARG B 196     -23.426 -19.197 -12.131  1.00  0.00           H  
ATOM   3232 2HH2 ARG B 196     -24.674 -20.454 -12.264  1.00  0.00           H  
ATOM   3233  N   LEU B 197     -17.905 -16.630 -16.965  1.00  0.00           N  
ATOM   3234  CA  LEU B 197     -16.555 -16.526 -16.398  1.00  0.00           C  
ATOM   3235  C   LEU B 197     -16.312 -17.272 -15.102  1.00  0.00           C  
ATOM   3236  O   LEU B 197     -17.238 -17.546 -14.335  1.00  0.00           O  
ATOM   3237  CB  LEU B 197     -16.192 -15.055 -16.179  1.00  0.00           C  
ATOM   3238  CG  LEU B 197     -16.234 -14.189 -17.439  1.00  0.00           C  
ATOM   3239  CD1 LEU B 197     -15.999 -12.739 -17.058  1.00  0.00           C  
ATOM   3240  CD2 LEU B 197     -15.189 -14.692 -18.423  1.00  0.00           C  
ATOM   3241  H   LEU B 197     -18.557 -15.873 -16.809  1.00  0.00           H  
ATOM   3242  HA  LEU B 197     -15.866 -16.934 -17.142  1.00  0.00           H  
ATOM   3243 1HB  LEU B 197     -16.882 -14.630 -15.452  1.00  0.00           H  
ATOM   3244 2HB  LEU B 197     -15.182 -15.003 -15.764  1.00  0.00           H  
ATOM   3245  HG  LEU B 197     -17.220 -14.260 -17.904  1.00  0.00           H  
ATOM   3246 1HD1 LEU B 197     -16.038 -12.121 -17.954  1.00  0.00           H  
ATOM   3247 2HD1 LEU B 197     -16.772 -12.418 -16.360  1.00  0.00           H  
ATOM   3248 3HD1 LEU B 197     -15.022 -12.642 -16.588  1.00  0.00           H  
ATOM   3249 1HD2 LEU B 197     -15.219 -14.082 -19.327  1.00  0.00           H  
ATOM   3250 2HD2 LEU B 197     -14.201 -14.625 -17.977  1.00  0.00           H  
ATOM   3251 3HD2 LEU B 197     -15.407 -15.731 -18.683  1.00  0.00           H  
ATOM   3252  N   VAL B 198     -15.031 -17.568 -14.866  1.00  0.00           N  
ATOM   3253  CA  VAL B 198     -14.567 -18.208 -13.653  1.00  0.00           C  
ATOM   3254  C   VAL B 198     -13.896 -17.166 -12.770  1.00  0.00           C  
ATOM   3255  O   VAL B 198     -13.044 -16.405 -13.231  1.00  0.00           O  
ATOM   3256  CB  VAL B 198     -13.549 -19.308 -13.985  1.00  0.00           C  
ATOM   3257  CG1 VAL B 198     -13.049 -19.950 -12.711  1.00  0.00           C  
ATOM   3258  CG2 VAL B 198     -14.160 -20.330 -14.885  1.00  0.00           C  
ATOM   3259  H   VAL B 198     -14.333 -17.320 -15.556  1.00  0.00           H  
ATOM   3260  HA  VAL B 198     -15.419 -18.640 -13.124  1.00  0.00           H  
ATOM   3261  HB  VAL B 198     -12.709 -18.858 -14.495  1.00  0.00           H  
ATOM   3262 1HG1 VAL B 198     -12.323 -20.718 -12.952  1.00  0.00           H  
ATOM   3263 2HG1 VAL B 198     -12.593 -19.204 -12.069  1.00  0.00           H  
ATOM   3264 3HG1 VAL B 198     -13.891 -20.397 -12.193  1.00  0.00           H  
ATOM   3265 1HG2 VAL B 198     -13.403 -21.058 -15.117  1.00  0.00           H  
ATOM   3266 2HG2 VAL B 198     -15.004 -20.808 -14.386  1.00  0.00           H  
ATOM   3267 3HG2 VAL B 198     -14.500 -19.856 -15.805  1.00  0.00           H  
ATOM   3268  N   GLU B 199     -14.310 -17.105 -11.516  1.00  0.00           N  
ATOM   3269  CA  GLU B 199     -13.758 -16.152 -10.571  1.00  0.00           C  
ATOM   3270  C   GLU B 199     -12.491 -16.692  -9.911  1.00  0.00           C  
ATOM   3271  O   GLU B 199     -12.582 -17.697  -9.205  1.00  0.00           O  
ATOM   3272  CB  GLU B 199     -14.791 -15.849  -9.484  1.00  0.00           C  
ATOM   3273  CG  GLU B 199     -14.348 -14.827  -8.448  1.00  0.00           C  
ATOM   3274  CD  GLU B 199     -15.398 -14.554  -7.412  1.00  0.00           C  
ATOM   3275  OE1 GLU B 199     -16.446 -15.150  -7.485  1.00  0.00           O  
ATOM   3276  OE2 GLU B 199     -15.162 -13.743  -6.550  1.00  0.00           O  
ATOM   3277  H   GLU B 199     -15.027 -17.751 -11.210  1.00  0.00           H  
ATOM   3278  HA  GLU B 199     -13.561 -15.231 -11.105  1.00  0.00           H  
ATOM   3279 1HB  GLU B 199     -15.706 -15.480  -9.948  1.00  0.00           H  
ATOM   3280 2HB  GLU B 199     -15.041 -16.768  -8.955  1.00  0.00           H  
ATOM   3281 1HG  GLU B 199     -13.452 -15.195  -7.942  1.00  0.00           H  
ATOM   3282 2HG  GLU B 199     -14.087 -13.900  -8.954  1.00  0.00           H  
ATOM   3283  N   PRO B 200     -11.299 -16.116 -10.143  1.00  0.00           N  
ATOM   3284  CA  PRO B 200     -10.089 -16.578  -9.532  1.00  0.00           C  
ATOM   3285  C   PRO B 200     -10.170 -16.151  -8.098  1.00  0.00           C  
ATOM   3286  O   PRO B 200     -10.694 -15.069  -7.837  1.00  0.00           O  
ATOM   3287  CB  PRO B 200      -9.000 -15.842 -10.313  1.00  0.00           C  
ATOM   3288  CG  PRO B 200      -9.676 -14.556 -10.771  1.00  0.00           C  
ATOM   3289  CD  PRO B 200     -11.143 -14.929 -10.998  1.00  0.00           C  
ATOM   3290  HA  PRO B 200     -10.018 -17.667  -9.632  1.00  0.00           H  
ATOM   3291 1HB  PRO B 200      -8.134 -15.666  -9.660  1.00  0.00           H  
ATOM   3292 2HB  PRO B 200      -8.650 -16.473 -11.143  1.00  0.00           H  
ATOM   3293 1HG  PRO B 200      -9.562 -13.774 -10.001  1.00  0.00           H  
ATOM   3294 2HG  PRO B 200      -9.192 -14.178 -11.683  1.00  0.00           H  
ATOM   3295 1HD  PRO B 200     -11.764 -14.098 -10.631  1.00  0.00           H  
ATOM   3296 2HD  PRO B 200     -11.325 -15.167 -12.053  1.00  0.00           H  
ATOM   3297  N   VAL B 201      -9.621 -16.929  -7.190  1.00  0.00           N  
ATOM   3298  CA  VAL B 201      -9.582 -16.513  -5.794  1.00  0.00           C  
ATOM   3299  C   VAL B 201      -8.178 -16.619  -5.218  1.00  0.00           C  
ATOM   3300  O   VAL B 201      -7.475 -17.606  -5.445  1.00  0.00           O  
ATOM   3301  CB  VAL B 201     -10.595 -17.333  -4.953  1.00  0.00           C  
ATOM   3302  CG1 VAL B 201     -10.524 -16.933  -3.464  1.00  0.00           C  
ATOM   3303  CG2 VAL B 201     -12.032 -17.088  -5.497  1.00  0.00           C  
ATOM   3304  H   VAL B 201      -9.233 -17.827  -7.485  1.00  0.00           H  
ATOM   3305  HA  VAL B 201      -9.877 -15.467  -5.747  1.00  0.00           H  
ATOM   3306  HB  VAL B 201     -10.349 -18.393  -5.025  1.00  0.00           H  
ATOM   3307 1HG1 VAL B 201     -11.242 -17.526  -2.900  1.00  0.00           H  
ATOM   3308 2HG1 VAL B 201      -9.524 -17.116  -3.060  1.00  0.00           H  
ATOM   3309 3HG1 VAL B 201     -10.766 -15.876  -3.358  1.00  0.00           H  
ATOM   3310 1HG2 VAL B 201     -12.748 -17.664  -4.916  1.00  0.00           H  
ATOM   3311 2HG2 VAL B 201     -12.278 -16.026  -5.424  1.00  0.00           H  
ATOM   3312 3HG2 VAL B 201     -12.099 -17.395  -6.541  1.00  0.00           H  
ATOM   3313  N   THR B 202      -7.747 -15.581  -4.516  1.00  0.00           N  
ATOM   3314  CA  THR B 202      -6.406 -15.559  -3.969  1.00  0.00           C  
ATOM   3315  C   THR B 202      -6.275 -16.004  -2.525  1.00  0.00           C  
ATOM   3316  O   THR B 202      -7.244 -16.010  -1.759  1.00  0.00           O  
ATOM   3317  CB  THR B 202      -5.760 -14.167  -4.164  1.00  0.00           C  
ATOM   3318  OG1 THR B 202      -6.538 -13.149  -3.499  1.00  0.00           O  
ATOM   3319  CG2 THR B 202      -5.662 -13.855  -5.660  1.00  0.00           C  
ATOM   3320  H   THR B 202      -8.369 -14.792  -4.367  1.00  0.00           H  
ATOM   3321  HA  THR B 202      -5.819 -16.234  -4.564  1.00  0.00           H  
ATOM   3322  HB  THR B 202      -4.753 -14.176  -3.738  1.00  0.00           H  
ATOM   3323  HG1 THR B 202      -6.059 -12.316  -3.549  1.00  0.00           H  
ATOM   3324 1HG2 THR B 202      -5.191 -12.883  -5.801  1.00  0.00           H  
ATOM   3325 2HG2 THR B 202      -5.062 -14.618  -6.137  1.00  0.00           H  
ATOM   3326 3HG2 THR B 202      -6.655 -13.843  -6.101  1.00  0.00           H  
ATOM   3327  N   ASP B 203      -5.030 -16.291  -2.148  1.00  0.00           N  
ATOM   3328  CA  ASP B 203      -4.679 -16.672  -0.794  1.00  0.00           C  
ATOM   3329  C   ASP B 203      -3.217 -16.345  -0.475  1.00  0.00           C  
ATOM   3330  O   ASP B 203      -2.398 -16.095  -1.366  1.00  0.00           O  
ATOM   3331  CB  ASP B 203      -4.907 -18.184  -0.621  1.00  0.00           C  
ATOM   3332  CG  ASP B 203      -5.070 -18.638   0.816  1.00  0.00           C  
ATOM   3333  OD1 ASP B 203      -5.002 -17.794   1.700  1.00  0.00           O  
ATOM   3334  OD2 ASP B 203      -5.226 -19.829   1.029  1.00  0.00           O  
ATOM   3335  H   ASP B 203      -4.316 -16.278  -2.873  1.00  0.00           H  
ATOM   3336  HA  ASP B 203      -5.317 -16.119  -0.102  1.00  0.00           H  
ATOM   3337 1HB  ASP B 203      -5.799 -18.478  -1.180  1.00  0.00           H  
ATOM   3338 2HB  ASP B 203      -4.063 -18.716  -1.047  1.00  0.00           H  
ATOM   3339  N   PHE B 204      -2.888 -16.384   0.809  1.00  0.00           N  
ATOM   3340  CA  PHE B 204      -1.538 -16.039   1.265  1.00  0.00           C  
ATOM   3341  C   PHE B 204      -0.891 -17.162   2.059  1.00  0.00           C  
ATOM   3342  O   PHE B 204      -1.426 -17.613   3.074  1.00  0.00           O  
ATOM   3343  CB  PHE B 204      -1.577 -14.714   2.043  1.00  0.00           C  
ATOM   3344  CG  PHE B 204      -1.938 -13.512   1.142  1.00  0.00           C  
ATOM   3345  CD1 PHE B 204      -3.259 -13.235   0.783  1.00  0.00           C  
ATOM   3346  CD2 PHE B 204      -0.943 -12.662   0.663  1.00  0.00           C  
ATOM   3347  CE1 PHE B 204      -3.559 -12.170  -0.045  1.00  0.00           C  
ATOM   3348  CE2 PHE B 204      -1.250 -11.584  -0.155  1.00  0.00           C  
ATOM   3349  CZ  PHE B 204      -2.552 -11.344  -0.515  1.00  0.00           C  
ATOM   3350  H   PHE B 204      -3.622 -16.661   1.468  1.00  0.00           H  
ATOM   3351  HA  PHE B 204      -0.909 -15.864   0.390  1.00  0.00           H  
ATOM   3352 1HB  PHE B 204      -2.310 -14.780   2.846  1.00  0.00           H  
ATOM   3353 2HB  PHE B 204      -0.601 -14.530   2.495  1.00  0.00           H  
ATOM   3354  HD1 PHE B 204      -4.058 -13.877   1.150  1.00  0.00           H  
ATOM   3355  HD2 PHE B 204       0.095 -12.854   0.936  1.00  0.00           H  
ATOM   3356  HE1 PHE B 204      -4.593 -11.980  -0.322  1.00  0.00           H  
ATOM   3357  HE2 PHE B 204      -0.458 -10.927  -0.523  1.00  0.00           H  
ATOM   3358  HZ  PHE B 204      -2.786 -10.502  -1.163  1.00  0.00           H  
ATOM   3359  N   LEU B 205       0.277 -17.608   1.587  1.00  0.00           N  
ATOM   3360  CA  LEU B 205       0.971 -18.752   2.181  1.00  0.00           C  
ATOM   3361  C   LEU B 205       2.015 -18.277   3.184  1.00  0.00           C  
ATOM   3362  O   LEU B 205       2.003 -18.665   4.359  1.00  0.00           O  
ATOM   3363  CB  LEU B 205       1.652 -19.539   1.052  1.00  0.00           C  
ATOM   3364  CG  LEU B 205       0.797 -20.558   0.231  1.00  0.00           C  
ATOM   3365  CD1 LEU B 205      -0.413 -19.845  -0.453  1.00  0.00           C  
ATOM   3366  CD2 LEU B 205       1.684 -21.163  -0.858  1.00  0.00           C  
ATOM   3367  H   LEU B 205       0.689 -17.171   0.764  1.00  0.00           H  
ATOM   3368  HA  LEU B 205       0.248 -19.392   2.681  1.00  0.00           H  
ATOM   3369 1HB  LEU B 205       2.021 -18.838   0.355  1.00  0.00           H  
ATOM   3370 2HB  LEU B 205       2.500 -20.078   1.473  1.00  0.00           H  
ATOM   3371  HG  LEU B 205       0.421 -21.342   0.887  1.00  0.00           H  
ATOM   3372 1HD1 LEU B 205      -0.968 -20.574  -1.030  1.00  0.00           H  
ATOM   3373 2HD1 LEU B 205      -1.078 -19.418   0.286  1.00  0.00           H  
ATOM   3374 3HD1 LEU B 205      -0.045 -19.057  -1.115  1.00  0.00           H  
ATOM   3375 1HD2 LEU B 205       1.104 -21.880  -1.439  1.00  0.00           H  
ATOM   3376 2HD2 LEU B 205       2.040 -20.377  -1.517  1.00  0.00           H  
ATOM   3377 3HD2 LEU B 205       2.534 -21.670  -0.402  1.00  0.00           H  
ATOM   3378  N   LEU B 206       2.920 -17.429   2.698  1.00  0.00           N  
ATOM   3379  CA  LEU B 206       3.977 -16.864   3.561  1.00  0.00           C  
ATOM   3380  C   LEU B 206       3.977 -15.354   3.463  1.00  0.00           C  
ATOM   3381  O   LEU B 206       3.808 -14.815   2.364  1.00  0.00           O  
ATOM   3382  CB  LEU B 206       5.342 -17.461   3.179  1.00  0.00           C  
ATOM   3383  CG  LEU B 206       5.463 -19.027   3.333  1.00  0.00           C  
ATOM   3384  CD1 LEU B 206       6.768 -19.497   2.753  1.00  0.00           C  
ATOM   3385  CD2 LEU B 206       5.389 -19.431   4.807  1.00  0.00           C  
ATOM   3386  H   LEU B 206       2.827 -17.166   1.713  1.00  0.00           H  
ATOM   3387  HA  LEU B 206       3.759 -17.113   4.601  1.00  0.00           H  
ATOM   3388 1HB  LEU B 206       5.566 -17.202   2.142  1.00  0.00           H  
ATOM   3389 2HB  LEU B 206       6.099 -17.006   3.808  1.00  0.00           H  
ATOM   3390  HG  LEU B 206       4.659 -19.503   2.780  1.00  0.00           H  
ATOM   3391 1HD1 LEU B 206       6.835 -20.578   2.844  1.00  0.00           H  
ATOM   3392 2HD1 LEU B 206       6.819 -19.231   1.724  1.00  0.00           H  
ATOM   3393 3HD1 LEU B 206       7.591 -19.047   3.282  1.00  0.00           H  
ATOM   3394 1HD2 LEU B 206       5.476 -20.514   4.884  1.00  0.00           H  
ATOM   3395 2HD2 LEU B 206       6.205 -18.964   5.358  1.00  0.00           H  
ATOM   3396 3HD2 LEU B 206       4.442 -19.128   5.240  1.00  0.00           H  
ATOM   3397  N   ASP B 207       4.159 -14.665   4.606  1.00  0.00           N  
ATOM   3398  CA  ASP B 207       4.122 -13.207   4.563  1.00  0.00           C  
ATOM   3399  C   ASP B 207       5.433 -12.407   4.625  1.00  0.00           C  
ATOM   3400  O   ASP B 207       5.385 -11.180   4.522  1.00  0.00           O  
ATOM   3401  CB  ASP B 207       3.171 -12.703   5.646  1.00  0.00           C  
ATOM   3402  CG  ASP B 207       3.594 -13.133   7.046  1.00  0.00           C  
ATOM   3403  OD1 ASP B 207       4.529 -13.915   7.147  1.00  0.00           O  
ATOM   3404  OD2 ASP B 207       2.978 -12.694   8.020  1.00  0.00           O  
ATOM   3405  H   ASP B 207       4.292 -15.138   5.488  1.00  0.00           H  
ATOM   3406  HA  ASP B 207       3.686 -12.947   3.611  1.00  0.00           H  
ATOM   3407 1HB  ASP B 207       3.129 -11.612   5.604  1.00  0.00           H  
ATOM   3408 2HB  ASP B 207       2.166 -13.076   5.447  1.00  0.00           H  
ATOM   3409  N   MET B 208       6.592 -13.072   4.751  1.00  0.00           N  
ATOM   3410  CA  MET B 208       7.886 -12.373   4.601  1.00  0.00           C  
ATOM   3411  C   MET B 208       8.548 -12.815   3.282  1.00  0.00           C  
ATOM   3412  O   MET B 208       8.704 -12.002   2.368  1.00  0.00           O  
ATOM   3413  CB  MET B 208       8.736 -12.480   5.873  1.00  0.00           C  
ATOM   3414  CG  MET B 208       8.166 -11.686   7.037  1.00  0.00           C  
ATOM   3415  SD  MET B 208       9.091 -11.901   8.583  1.00  0.00           S  
ATOM   3416  CE  MET B 208      10.618 -11.006   8.272  1.00  0.00           C  
ATOM   3417  H   MET B 208       6.547 -14.068   4.891  1.00  0.00           H  
ATOM   3418  HA  MET B 208       7.674 -11.309   4.482  1.00  0.00           H  
ATOM   3419 1HB  MET B 208       8.747 -13.478   6.258  1.00  0.00           H  
ATOM   3420 2HB  MET B 208       9.757 -12.169   5.669  1.00  0.00           H  
ATOM   3421 1HG  MET B 208       8.156 -10.628   6.781  1.00  0.00           H  
ATOM   3422 2HG  MET B 208       7.130 -12.000   7.208  1.00  0.00           H  
ATOM   3423 1HE  MET B 208      11.256 -11.063   9.155  1.00  0.00           H  
ATOM   3424 2HE  MET B 208      11.142 -11.443   7.427  1.00  0.00           H  
ATOM   3425 3HE  MET B 208      10.392  -9.960   8.059  1.00  0.00           H  
ATOM   3426  N   PRO B 209       8.898 -14.118   3.096  1.00  0.00           N  
ATOM   3427  CA  PRO B 209       9.390 -14.666   1.853  1.00  0.00           C  
ATOM   3428  C   PRO B 209       8.138 -14.907   1.042  1.00  0.00           C  
ATOM   3429  O   PRO B 209       7.681 -16.041   0.945  1.00  0.00           O  
ATOM   3430  CB  PRO B 209      10.094 -15.955   2.276  1.00  0.00           C  
ATOM   3431  CG  PRO B 209       9.325 -16.406   3.478  1.00  0.00           C  
ATOM   3432  CD  PRO B 209       8.934 -15.122   4.201  1.00  0.00           C  
ATOM   3433  HA  PRO B 209      10.079 -13.957   1.370  1.00  0.00           H  
ATOM   3434 1HB  PRO B 209      10.068 -16.686   1.452  1.00  0.00           H  
ATOM   3435 2HB  PRO B 209      11.155 -15.754   2.494  1.00  0.00           H  
ATOM   3436 1HG  PRO B 209       8.458 -16.976   3.161  1.00  0.00           H  
ATOM   3437 2HG  PRO B 209       9.938 -17.080   4.096  1.00  0.00           H  
ATOM   3438 1HD  PRO B 209       7.976 -15.275   4.682  1.00  0.00           H  
ATOM   3439 2HD  PRO B 209       9.743 -14.895   4.906  1.00  0.00           H  
ATOM   3440  N   TYR B 210       7.536 -13.822   0.552  1.00  0.00           N  
ATOM   3441  CA  TYR B 210       6.187 -13.939   0.028  1.00  0.00           C  
ATOM   3442  C   TYR B 210       5.924 -15.023  -0.968  1.00  0.00           C  
ATOM   3443  O   TYR B 210       6.646 -15.241  -1.920  1.00  0.00           O  
ATOM   3444  CB  TYR B 210       5.724 -12.644  -0.592  1.00  0.00           C  
ATOM   3445  CG  TYR B 210       5.153 -11.793   0.378  1.00  0.00           C  
ATOM   3446  CD1 TYR B 210       5.914 -10.922   1.036  1.00  0.00           C  
ATOM   3447  CD2 TYR B 210       3.782 -11.892   0.612  1.00  0.00           C  
ATOM   3448  CE1 TYR B 210       5.345 -10.136   1.946  1.00  0.00           C  
ATOM   3449  CE2 TYR B 210       3.189 -11.097   1.525  1.00  0.00           C  
ATOM   3450  CZ  TYR B 210       3.960 -10.212   2.200  1.00  0.00           C  
ATOM   3451  OH  TYR B 210       3.402  -9.341   3.117  1.00  0.00           O  
ATOM   3452  H   TYR B 210       7.980 -12.913   0.662  1.00  0.00           H  
ATOM   3453  HA  TYR B 210       5.537 -14.124   0.873  1.00  0.00           H  
ATOM   3454 1HB  TYR B 210       6.563 -12.127  -1.055  1.00  0.00           H  
ATOM   3455 2HB  TYR B 210       4.981 -12.842  -1.369  1.00  0.00           H  
ATOM   3456  HD1 TYR B 210       6.981 -10.849   0.839  1.00  0.00           H  
ATOM   3457  HD2 TYR B 210       3.187 -12.610   0.054  1.00  0.00           H  
ATOM   3458  HE1 TYR B 210       5.954  -9.415   2.492  1.00  0.00           H  
ATOM   3459  HE2 TYR B 210       2.117 -11.157   1.707  1.00  0.00           H  
ATOM   3460  HH  TYR B 210       4.055  -8.619   3.304  1.00  0.00           H  
ATOM   3461  N   HIS B 211       4.781 -15.660  -0.700  1.00  0.00           N  
ATOM   3462  CA  HIS B 211       4.147 -16.704  -1.486  1.00  0.00           C  
ATOM   3463  C   HIS B 211       2.661 -16.420  -1.583  1.00  0.00           C  
ATOM   3464  O   HIS B 211       1.925 -16.630  -0.599  1.00  0.00           O  
ATOM   3465  CB  HIS B 211       4.404 -18.115  -0.935  1.00  0.00           C  
ATOM   3466  CG  HIS B 211       5.778 -18.685  -1.142  1.00  0.00           C  
ATOM   3467  ND1 HIS B 211       6.915 -18.131  -0.631  1.00  0.00           N  
ATOM   3468  CD2 HIS B 211       6.163 -19.820  -1.777  1.00  0.00           C  
ATOM   3469  CE1 HIS B 211       7.953 -18.879  -0.953  1.00  0.00           C  
ATOM   3470  NE2 HIS B 211       7.523 -19.918  -1.648  1.00  0.00           N  
ATOM   3471  H   HIS B 211       4.332 -15.387   0.171  1.00  0.00           H  
ATOM   3472  HA  HIS B 211       4.538 -16.685  -2.504  1.00  0.00           H  
ATOM   3473 1HB  HIS B 211       4.219 -18.118   0.133  1.00  0.00           H  
ATOM   3474 2HB  HIS B 211       3.705 -18.794  -1.394  1.00  0.00           H  
ATOM   3475  HD1 HIS B 211       7.000 -17.278  -0.081  1.00  0.00           H  
ATOM   3476  HD2 HIS B 211       5.610 -20.590  -2.315  1.00  0.00           H  
ATOM   3477  HE1 HIS B 211       8.951 -18.587  -0.634  1.00  0.00           H  
ATOM   3478  N   ILE B 212       2.244 -15.877  -2.726  1.00  0.00           N  
ATOM   3479  CA  ILE B 212       0.860 -15.478  -2.943  1.00  0.00           C  
ATOM   3480  C   ILE B 212       0.259 -16.397  -3.982  1.00  0.00           C  
ATOM   3481  O   ILE B 212       0.859 -16.653  -5.027  1.00  0.00           O  
ATOM   3482  CB  ILE B 212       0.729 -14.006  -3.403  1.00  0.00           C  
ATOM   3483  CG1 ILE B 212       1.366 -13.077  -2.338  1.00  0.00           C  
ATOM   3484  CG2 ILE B 212      -0.789 -13.655  -3.584  1.00  0.00           C  
ATOM   3485  CD1 ILE B 212       1.488 -11.611  -2.742  1.00  0.00           C  
ATOM   3486  H   ILE B 212       2.922 -15.744  -3.483  1.00  0.00           H  
ATOM   3487  HA  ILE B 212       0.301 -15.600  -2.016  1.00  0.00           H  
ATOM   3488  HB  ILE B 212       1.262 -13.861  -4.344  1.00  0.00           H  
ATOM   3489 1HG1 ILE B 212       0.798 -13.152  -1.438  1.00  0.00           H  
ATOM   3490 2HG1 ILE B 212       2.375 -13.435  -2.133  1.00  0.00           H  
ATOM   3491 1HG2 ILE B 212      -0.904 -12.628  -3.902  1.00  0.00           H  
ATOM   3492 2HG2 ILE B 212      -1.243 -14.300  -4.331  1.00  0.00           H  
ATOM   3493 3HG2 ILE B 212      -1.311 -13.798  -2.627  1.00  0.00           H  
ATOM   3494 1HD1 ILE B 212       1.967 -11.059  -1.934  1.00  0.00           H  
ATOM   3495 2HD1 ILE B 212       2.101 -11.531  -3.641  1.00  0.00           H  
ATOM   3496 3HD1 ILE B 212       0.518 -11.170  -2.935  1.00  0.00           H  
ATOM   3497  N   ARG B 213      -0.881 -16.965  -3.660  1.00  0.00           N  
ATOM   3498  CA  ARG B 213      -1.548 -17.911  -4.530  1.00  0.00           C  
ATOM   3499  C   ARG B 213      -2.817 -17.379  -5.176  1.00  0.00           C  
ATOM   3500  O   ARG B 213      -3.569 -16.635  -4.554  1.00  0.00           O  
ATOM   3501  CB  ARG B 213      -1.832 -19.191  -3.750  1.00  0.00           C  
ATOM   3502  CG  ARG B 213      -2.489 -20.314  -4.526  1.00  0.00           C  
ATOM   3503  CD  ARG B 213      -2.543 -21.575  -3.743  1.00  0.00           C  
ATOM   3504  NE  ARG B 213      -3.349 -21.461  -2.518  1.00  0.00           N  
ATOM   3505  CZ  ARG B 213      -3.617 -22.494  -1.682  1.00  0.00           C  
ATOM   3506  NH1 ARG B 213      -3.163 -23.701  -1.969  1.00  0.00           N  
ATOM   3507  NH2 ARG B 213      -4.337 -22.311  -0.571  1.00  0.00           N  
ATOM   3508  H   ARG B 213      -1.324 -16.699  -2.780  1.00  0.00           H  
ATOM   3509  HA  ARG B 213      -0.863 -18.169  -5.327  1.00  0.00           H  
ATOM   3510 1HB  ARG B 213      -0.904 -19.573  -3.351  1.00  0.00           H  
ATOM   3511 2HB  ARG B 213      -2.470 -18.951  -2.904  1.00  0.00           H  
ATOM   3512 1HG  ARG B 213      -3.508 -20.033  -4.754  1.00  0.00           H  
ATOM   3513 2HG  ARG B 213      -1.945 -20.501  -5.455  1.00  0.00           H  
ATOM   3514 1HD  ARG B 213      -2.980 -22.353  -4.373  1.00  0.00           H  
ATOM   3515 2HD  ARG B 213      -1.532 -21.859  -3.460  1.00  0.00           H  
ATOM   3516  HE  ARG B 213      -3.717 -20.551  -2.271  1.00  0.00           H  
ATOM   3517 1HH1 ARG B 213      -2.620 -23.857  -2.807  1.00  0.00           H  
ATOM   3518 2HH1 ARG B 213      -3.361 -24.478  -1.353  1.00  0.00           H  
ATOM   3519 1HH2 ARG B 213      -4.698 -21.377  -0.292  1.00  0.00           H  
ATOM   3520 2HH2 ARG B 213      -4.526 -23.091   0.039  1.00  0.00           H  
ATOM   3521  N   SER B 214      -3.070 -17.813  -6.413  1.00  0.00           N  
ATOM   3522  CA  SER B 214      -4.321 -17.547  -7.117  1.00  0.00           C  
ATOM   3523  C   SER B 214      -4.845 -18.856  -7.675  1.00  0.00           C  
ATOM   3524  O   SER B 214      -4.112 -19.596  -8.334  1.00  0.00           O  
ATOM   3525  CB  SER B 214      -4.122 -16.571  -8.254  1.00  0.00           C  
ATOM   3526  OG  SER B 214      -5.314 -16.367  -8.983  1.00  0.00           O  
ATOM   3527  H   SER B 214      -2.345 -18.342  -6.892  1.00  0.00           H  
ATOM   3528  HA  SER B 214      -5.055 -17.156  -6.421  1.00  0.00           H  
ATOM   3529 1HB  SER B 214      -3.774 -15.632  -7.857  1.00  0.00           H  
ATOM   3530 2HB  SER B 214      -3.354 -16.960  -8.917  1.00  0.00           H  
ATOM   3531  HG  SER B 214      -5.842 -15.759  -8.452  1.00  0.00           H  
ATOM   3532  N   ILE B 215      -6.099 -19.169  -7.375  1.00  0.00           N  
ATOM   3533  CA  ILE B 215      -6.697 -20.400  -7.851  1.00  0.00           C  
ATOM   3534  C   ILE B 215      -7.809 -20.160  -8.837  1.00  0.00           C  
ATOM   3535  O   ILE B 215      -8.721 -19.369  -8.581  1.00  0.00           O  
ATOM   3536  CB  ILE B 215      -7.240 -21.249  -6.681  1.00  0.00           C  
ATOM   3537  CG1 ILE B 215      -6.074 -21.590  -5.733  1.00  0.00           C  
ATOM   3538  CG2 ILE B 215      -7.926 -22.534  -7.227  1.00  0.00           C  
ATOM   3539  CD1 ILE B 215      -6.463 -22.280  -4.446  1.00  0.00           C  
ATOM   3540  H   ILE B 215      -6.645 -18.545  -6.786  1.00  0.00           H  
ATOM   3541  HA  ILE B 215      -5.928 -20.971  -8.356  1.00  0.00           H  
ATOM   3542  HB  ILE B 215      -7.962 -20.661  -6.112  1.00  0.00           H  
ATOM   3543 1HG1 ILE B 215      -5.376 -22.185  -6.263  1.00  0.00           H  
ATOM   3544 2HG1 ILE B 215      -5.588 -20.667  -5.461  1.00  0.00           H  
ATOM   3545 1HG2 ILE B 215      -8.312 -23.129  -6.413  1.00  0.00           H  
ATOM   3546 2HG2 ILE B 215      -8.758 -22.280  -7.879  1.00  0.00           H  
ATOM   3547 3HG2 ILE B 215      -7.195 -23.117  -7.789  1.00  0.00           H  
ATOM   3548 1HD1 ILE B 215      -5.579 -22.458  -3.856  1.00  0.00           H  
ATOM   3549 2HD1 ILE B 215      -7.150 -21.646  -3.886  1.00  0.00           H  
ATOM   3550 3HD1 ILE B 215      -6.937 -23.227  -4.650  1.00  0.00           H  
ATOM   3551  N   LEU B 216      -7.726 -20.822  -9.986  1.00  0.00           N  
ATOM   3552  CA  LEU B 216      -8.769 -20.692 -10.988  1.00  0.00           C  
ATOM   3553  C   LEU B 216      -9.486 -22.047 -10.949  1.00  0.00           C  
ATOM   3554  O   LEU B 216      -8.840 -23.092 -11.051  1.00  0.00           O  
ATOM   3555  CB  LEU B 216      -8.197 -20.395 -12.381  1.00  0.00           C  
ATOM   3556  CG  LEU B 216      -9.228 -20.105 -13.462  1.00  0.00           C  
ATOM   3557  CD1 LEU B 216      -9.831 -18.745 -13.134  1.00  0.00           C  
ATOM   3558  CD2 LEU B 216      -8.612 -20.092 -14.847  1.00  0.00           C  
ATOM   3559  H   LEU B 216      -6.942 -21.462 -10.115  1.00  0.00           H  
ATOM   3560  HA  LEU B 216      -9.470 -19.908 -10.709  1.00  0.00           H  
ATOM   3561 1HB  LEU B 216      -7.558 -19.528 -12.301  1.00  0.00           H  
ATOM   3562 2HB  LEU B 216      -7.600 -21.231 -12.704  1.00  0.00           H  
ATOM   3563  HG  LEU B 216     -10.012 -20.857 -13.427  1.00  0.00           H  
ATOM   3564 1HD1 LEU B 216     -10.585 -18.487 -13.863  1.00  0.00           H  
ATOM   3565 2HD1 LEU B 216     -10.276 -18.768 -12.142  1.00  0.00           H  
ATOM   3566 3HD1 LEU B 216      -9.046 -17.992 -13.157  1.00  0.00           H  
ATOM   3567 1HD2 LEU B 216      -9.387 -19.867 -15.571  1.00  0.00           H  
ATOM   3568 2HD2 LEU B 216      -7.852 -19.340 -14.896  1.00  0.00           H  
ATOM   3569 3HD2 LEU B 216      -8.185 -21.053 -15.071  1.00  0.00           H  
ATOM   3570  N   HIS B 217     -10.802 -22.042 -10.735  1.00  0.00           N  
ATOM   3571  CA  HIS B 217     -11.562 -23.291 -10.568  1.00  0.00           C  
ATOM   3572  C   HIS B 217     -12.818 -23.453 -11.401  1.00  0.00           C  
ATOM   3573  O   HIS B 217     -13.768 -22.671 -11.275  1.00  0.00           O  
ATOM   3574  CB  HIS B 217     -11.970 -23.476  -9.103  1.00  0.00           C  
ATOM   3575  CG  HIS B 217     -12.855 -24.703  -8.853  1.00  0.00           C  
ATOM   3576  ND1 HIS B 217     -13.963 -24.645  -8.032  1.00  0.00           N  
ATOM   3577  CD2 HIS B 217     -12.805 -25.988  -9.312  1.00  0.00           C  
ATOM   3578  CE1 HIS B 217     -14.557 -25.823  -8.007  1.00  0.00           C  
ATOM   3579  NE2 HIS B 217     -13.884 -26.648  -8.771  1.00  0.00           N  
ATOM   3580  H   HIS B 217     -11.286 -21.157 -10.664  1.00  0.00           H  
ATOM   3581  HA  HIS B 217     -10.911 -24.124 -10.827  1.00  0.00           H  
ATOM   3582 1HB  HIS B 217     -11.071 -23.579  -8.493  1.00  0.00           H  
ATOM   3583 2HB  HIS B 217     -12.501 -22.590  -8.759  1.00  0.00           H  
ATOM   3584  HD2 HIS B 217     -12.066 -26.414  -9.988  1.00  0.00           H  
ATOM   3585  HE1 HIS B 217     -15.456 -26.071  -7.449  1.00  0.00           H  
ATOM   3586  HE2 HIS B 217     -14.142 -27.630  -8.929  1.00  0.00           H  
ATOM   3587  N   ILE B 218     -12.846 -24.526 -12.192  1.00  0.00           N  
ATOM   3588  CA  ILE B 218     -14.023 -24.878 -12.966  1.00  0.00           C  
ATOM   3589  C   ILE B 218     -14.695 -26.143 -12.394  1.00  0.00           C  
ATOM   3590  O   ILE B 218     -14.129 -27.245 -12.495  1.00  0.00           O  
ATOM   3591  CB  ILE B 218     -13.675 -25.147 -14.442  1.00  0.00           C  
ATOM   3592  CG1 ILE B 218     -13.077 -23.921 -15.066  1.00  0.00           C  
ATOM   3593  CG2 ILE B 218     -14.904 -25.622 -15.202  1.00  0.00           C  
ATOM   3594  CD1 ILE B 218     -12.427 -24.161 -16.400  1.00  0.00           C  
ATOM   3595  H   ILE B 218     -12.011 -25.121 -12.233  1.00  0.00           H  
ATOM   3596  HA  ILE B 218     -14.693 -24.030 -12.944  1.00  0.00           H  
ATOM   3597  HB  ILE B 218     -12.934 -25.920 -14.494  1.00  0.00           H  
ATOM   3598 1HG1 ILE B 218     -13.875 -23.214 -15.204  1.00  0.00           H  
ATOM   3599 2HG1 ILE B 218     -12.337 -23.494 -14.392  1.00  0.00           H  
ATOM   3600 1HG2 ILE B 218     -14.642 -25.832 -16.244  1.00  0.00           H  
ATOM   3601 2HG2 ILE B 218     -15.293 -26.531 -14.737  1.00  0.00           H  
ATOM   3602 3HG2 ILE B 218     -15.675 -24.850 -15.171  1.00  0.00           H  
ATOM   3603 1HD1 ILE B 218     -12.039 -23.224 -16.794  1.00  0.00           H  
ATOM   3604 2HD1 ILE B 218     -11.610 -24.874 -16.280  1.00  0.00           H  
ATOM   3605 3HD1 ILE B 218     -13.162 -24.570 -17.100  1.00  0.00           H  
ATOM   3606  N   PRO B 219     -15.863 -26.036 -11.725  1.00  0.00           N  
ATOM   3607  CA  PRO B 219     -16.593 -27.163 -11.184  1.00  0.00           C  
ATOM   3608  C   PRO B 219     -17.225 -27.873 -12.361  1.00  0.00           C  
ATOM   3609  O   PRO B 219     -17.594 -27.204 -13.328  1.00  0.00           O  
ATOM   3610  CB  PRO B 219     -17.614 -26.506 -10.247  1.00  0.00           C  
ATOM   3611  CG  PRO B 219     -17.870 -25.146 -10.858  1.00  0.00           C  
ATOM   3612  CD  PRO B 219     -16.543 -24.728 -11.502  1.00  0.00           C  
ATOM   3613  HA  PRO B 219     -15.907 -27.826 -10.650  1.00  0.00           H  
ATOM   3614 1HB  PRO B 219     -18.522 -27.124 -10.200  1.00  0.00           H  
ATOM   3615 2HB  PRO B 219     -17.216 -26.456  -9.230  1.00  0.00           H  
ATOM   3616 1HG  PRO B 219     -18.691 -25.217 -11.589  1.00  0.00           H  
ATOM   3617 2HG  PRO B 219     -18.199 -24.440 -10.081  1.00  0.00           H  
ATOM   3618 1HD  PRO B 219     -16.786 -24.229 -12.446  1.00  0.00           H  
ATOM   3619 2HD  PRO B 219     -15.945 -24.093 -10.821  1.00  0.00           H  
ATOM   3620  N   SER B 220     -17.439 -29.184 -12.252  1.00  0.00           N  
ATOM   3621  CA  SER B 220     -18.124 -29.932 -13.314  1.00  0.00           C  
ATOM   3622  C   SER B 220     -17.547 -29.636 -14.711  1.00  0.00           C  
ATOM   3623  O   SER B 220     -18.241 -29.098 -15.572  1.00  0.00           O  
ATOM   3624  CB  SER B 220     -19.618 -29.633 -13.288  1.00  0.00           C  
ATOM   3625  OG  SER B 220     -20.194 -30.023 -12.062  1.00  0.00           O  
ATOM   3626  H   SER B 220     -17.112 -29.680 -11.434  1.00  0.00           H  
ATOM   3627  HA  SER B 220     -17.985 -30.991 -13.112  1.00  0.00           H  
ATOM   3628 1HB  SER B 220     -19.787 -28.567 -13.451  1.00  0.00           H  
ATOM   3629 2HB  SER B 220     -20.104 -30.165 -14.105  1.00  0.00           H  
ATOM   3630  HG  SER B 220     -20.331 -30.973 -12.122  1.00  0.00           H  
ATOM   3631  N   ALA B 221     -16.267 -29.964 -14.920  1.00  0.00           N  
ATOM   3632  CA  ALA B 221     -15.573 -29.654 -16.169  1.00  0.00           C  
ATOM   3633  C   ALA B 221     -16.252 -30.280 -17.372  1.00  0.00           C  
ATOM   3634  O   ALA B 221     -16.707 -31.429 -17.328  1.00  0.00           O  
ATOM   3635  CB  ALA B 221     -14.143 -30.143 -16.093  1.00  0.00           C  
ATOM   3636  H   ALA B 221     -15.737 -30.434 -14.188  1.00  0.00           H  
ATOM   3637  HA  ALA B 221     -15.580 -28.570 -16.304  1.00  0.00           H  
ATOM   3638 1HB  ALA B 221     -13.623 -29.881 -17.007  1.00  0.00           H  
ATOM   3639 2HB  ALA B 221     -13.682 -29.667 -15.245  1.00  0.00           H  
ATOM   3640 3HB  ALA B 221     -14.126 -31.227 -15.957  1.00  0.00           H  
ATOM   3641  N   GLU B 222     -16.283 -29.537 -18.467  1.00  0.00           N  
ATOM   3642  CA  GLU B 222     -16.896 -30.028 -19.681  1.00  0.00           C  
ATOM   3643  C   GLU B 222     -15.918 -30.281 -20.806  1.00  0.00           C  
ATOM   3644  O   GLU B 222     -14.771 -29.822 -20.809  1.00  0.00           O  
ATOM   3645  CB  GLU B 222     -18.013 -29.088 -20.152  1.00  0.00           C  
ATOM   3646  CG  GLU B 222     -19.242 -29.055 -19.228  1.00  0.00           C  
ATOM   3647  CD  GLU B 222     -20.017 -30.380 -19.286  1.00  0.00           C  
ATOM   3648  OE1 GLU B 222     -19.849 -31.090 -20.259  1.00  0.00           O  
ATOM   3649  OE2 GLU B 222     -20.767 -30.666 -18.390  1.00  0.00           O  
ATOM   3650  H   GLU B 222     -15.887 -28.589 -18.463  1.00  0.00           H  
ATOM   3651  HA  GLU B 222     -17.370 -30.976 -19.450  1.00  0.00           H  
ATOM   3652 1HB  GLU B 222     -17.617 -28.070 -20.223  1.00  0.00           H  
ATOM   3653 2HB  GLU B 222     -18.343 -29.378 -21.148  1.00  0.00           H  
ATOM   3654 1HG  GLU B 222     -18.911 -28.872 -18.201  1.00  0.00           H  
ATOM   3655 2HG  GLU B 222     -19.893 -28.233 -19.523  1.00  0.00           H  
ATOM   3656  N   LEU B 223     -16.386 -31.027 -21.778  1.00  0.00           N  
ATOM   3657  CA  LEU B 223     -15.598 -31.274 -22.955  1.00  0.00           C  
ATOM   3658  C   LEU B 223     -15.434 -29.892 -23.563  1.00  0.00           C  
ATOM   3659  O   LEU B 223     -16.284 -29.032 -23.334  1.00  0.00           O  
ATOM   3660  CB  LEU B 223     -16.324 -32.255 -23.873  1.00  0.00           C  
ATOM   3661  CG  LEU B 223     -16.569 -33.632 -23.227  1.00  0.00           C  
ATOM   3662  CD1 LEU B 223     -17.471 -34.478 -24.120  1.00  0.00           C  
ATOM   3663  CD2 LEU B 223     -15.245 -34.326 -22.969  1.00  0.00           C  
ATOM   3664  H   LEU B 223     -17.328 -31.399 -21.706  1.00  0.00           H  
ATOM   3665  HA  LEU B 223     -14.619 -31.672 -22.678  1.00  0.00           H  
ATOM   3666 1HB  LEU B 223     -17.287 -31.831 -24.151  1.00  0.00           H  
ATOM   3667 2HB  LEU B 223     -15.730 -32.403 -24.775  1.00  0.00           H  
ATOM   3668  HG  LEU B 223     -17.073 -33.485 -22.284  1.00  0.00           H  
ATOM   3669 1HD1 LEU B 223     -17.661 -35.442 -23.641  1.00  0.00           H  
ATOM   3670 2HD1 LEU B 223     -18.418 -33.963 -24.270  1.00  0.00           H  
ATOM   3671 3HD1 LEU B 223     -16.992 -34.643 -25.082  1.00  0.00           H  
ATOM   3672 1HD2 LEU B 223     -15.446 -35.274 -22.494  1.00  0.00           H  
ATOM   3673 2HD2 LEU B 223     -14.720 -34.491 -23.909  1.00  0.00           H  
ATOM   3674 3HD2 LEU B 223     -14.628 -33.716 -22.318  1.00  0.00           H  
ATOM   3675  N   GLU B 224     -14.327 -29.664 -24.247  1.00  0.00           N  
ATOM   3676  CA  GLU B 224     -13.956 -28.361 -24.818  1.00  0.00           C  
ATOM   3677  C   GLU B 224     -13.567 -27.304 -23.762  1.00  0.00           C  
ATOM   3678  O   GLU B 224     -13.278 -26.166 -24.122  1.00  0.00           O  
ATOM   3679  CB  GLU B 224     -15.071 -27.764 -25.688  1.00  0.00           C  
ATOM   3680  CG  GLU B 224     -15.508 -28.524 -26.890  1.00  0.00           C  
ATOM   3681  CD  GLU B 224     -16.631 -27.774 -27.586  1.00  0.00           C  
ATOM   3682  OE1 GLU B 224     -17.246 -26.913 -26.954  1.00  0.00           O  
ATOM   3683  OE2 GLU B 224     -16.877 -28.051 -28.736  1.00  0.00           O  
ATOM   3684  H   GLU B 224     -13.695 -30.439 -24.386  1.00  0.00           H  
ATOM   3685  HA  GLU B 224     -13.086 -28.517 -25.458  1.00  0.00           H  
ATOM   3686 1HB  GLU B 224     -15.937 -27.633 -25.130  1.00  0.00           H  
ATOM   3687 2HB  GLU B 224     -14.766 -26.774 -26.024  1.00  0.00           H  
ATOM   3688 1HG  GLU B 224     -14.670 -28.639 -27.575  1.00  0.00           H  
ATOM   3689 2HG  GLU B 224     -15.856 -29.514 -26.596  1.00  0.00           H  
ATOM   3690  N   ASP B 225     -13.393 -27.711 -22.482  1.00  0.00           N  
ATOM   3691  CA  ASP B 225     -12.742 -26.824 -21.507  1.00  0.00           C  
ATOM   3692  C   ASP B 225     -11.250 -27.132 -21.601  1.00  0.00           C  
ATOM   3693  O   ASP B 225     -10.422 -26.576 -20.872  1.00  0.00           O  
ATOM   3694  CB  ASP B 225     -13.197 -27.016 -20.045  1.00  0.00           C  
ATOM   3695  CG  ASP B 225     -14.605 -26.599 -19.769  1.00  0.00           C  
ATOM   3696  OD1 ASP B 225     -15.125 -25.846 -20.557  1.00  0.00           O  
ATOM   3697  OD2 ASP B 225     -15.144 -26.986 -18.744  1.00  0.00           O  
ATOM   3698  H   ASP B 225     -13.722 -28.627 -22.168  1.00  0.00           H  
ATOM   3699  HA  ASP B 225     -12.905 -25.784 -21.793  1.00  0.00           H  
ATOM   3700 1HB  ASP B 225     -13.100 -28.060 -19.783  1.00  0.00           H  
ATOM   3701 2HB  ASP B 225     -12.541 -26.454 -19.383  1.00  0.00           H  
ATOM   3702  N   SER B 226     -10.938 -28.081 -22.482  1.00  0.00           N  
ATOM   3703  CA  SER B 226      -9.596 -28.520 -22.766  1.00  0.00           C  
ATOM   3704  C   SER B 226      -8.858 -27.350 -23.404  1.00  0.00           C  
ATOM   3705  O   SER B 226      -9.453 -26.589 -24.172  1.00  0.00           O  
ATOM   3706  CB  SER B 226      -9.616 -29.676 -23.765  1.00  0.00           C  
ATOM   3707  OG  SER B 226     -10.289 -30.825 -23.267  1.00  0.00           O  
ATOM   3708  H   SER B 226     -11.687 -28.493 -23.007  1.00  0.00           H  
ATOM   3709  HA  SER B 226      -9.111 -28.806 -21.837  1.00  0.00           H  
ATOM   3710 1HB  SER B 226     -10.099 -29.340 -24.680  1.00  0.00           H  
ATOM   3711 2HB  SER B 226      -8.589 -29.938 -24.018  1.00  0.00           H  
ATOM   3712  HG  SER B 226     -10.305 -31.457 -24.001  1.00  0.00           H  
ATOM   3713  N   GLY B 227      -7.573 -27.231 -23.147  1.00  0.00           N  
ATOM   3714  CA  GLY B 227      -6.813 -26.184 -23.802  1.00  0.00           C  
ATOM   3715  C   GLY B 227      -5.730 -25.609 -22.933  1.00  0.00           C  
ATOM   3716  O   GLY B 227      -5.322 -26.193 -21.923  1.00  0.00           O  
ATOM   3717  H   GLY B 227      -7.138 -27.877 -22.497  1.00  0.00           H  
ATOM   3718 1HA  GLY B 227      -6.368 -26.584 -24.712  1.00  0.00           H  
ATOM   3719 2HA  GLY B 227      -7.485 -25.387 -24.110  1.00  0.00           H  
ATOM   3720  N   THR B 228      -5.224 -24.468 -23.361  1.00  0.00           N  
ATOM   3721  CA  THR B 228      -4.143 -23.847 -22.638  1.00  0.00           C  
ATOM   3722  C   THR B 228      -4.698 -22.884 -21.598  1.00  0.00           C  
ATOM   3723  O   THR B 228      -5.543 -22.037 -21.907  1.00  0.00           O  
ATOM   3724  CB  THR B 228      -3.204 -23.075 -23.583  1.00  0.00           C  
ATOM   3725  OG1 THR B 228      -2.641 -23.969 -24.565  1.00  0.00           O  
ATOM   3726  CG2 THR B 228      -2.063 -22.480 -22.749  1.00  0.00           C  
ATOM   3727  H   THR B 228      -5.589 -24.034 -24.197  1.00  0.00           H  
ATOM   3728  HA  THR B 228      -3.568 -24.614 -22.116  1.00  0.00           H  
ATOM   3729  HB  THR B 228      -3.750 -22.281 -24.089  1.00  0.00           H  
ATOM   3730  HG1 THR B 228      -2.197 -24.711 -24.115  1.00  0.00           H  
ATOM   3731 1HG2 THR B 228      -1.382 -21.937 -23.397  1.00  0.00           H  
ATOM   3732 2HG2 THR B 228      -2.464 -21.794 -22.002  1.00  0.00           H  
ATOM   3733 3HG2 THR B 228      -1.526 -23.287 -22.248  1.00  0.00           H  
ATOM   3734  N   TYR B 229      -4.223 -23.037 -20.373  1.00  0.00           N  
ATOM   3735  CA  TYR B 229      -4.566 -22.161 -19.267  1.00  0.00           C  
ATOM   3736  C   TYR B 229      -3.322 -21.377 -18.872  1.00  0.00           C  
ATOM   3737  O   TYR B 229      -2.297 -21.974 -18.516  1.00  0.00           O  
ATOM   3738  CB  TYR B 229      -5.092 -22.978 -18.094  1.00  0.00           C  
ATOM   3739  CG  TYR B 229      -6.466 -23.608 -18.297  1.00  0.00           C  
ATOM   3740  CD1 TYR B 229      -6.640 -24.769 -19.037  1.00  0.00           C  
ATOM   3741  CD2 TYR B 229      -7.545 -23.032 -17.670  1.00  0.00           C  
ATOM   3742  CE1 TYR B 229      -7.909 -25.323 -19.145  1.00  0.00           C  
ATOM   3743  CE2 TYR B 229      -8.792 -23.587 -17.760  1.00  0.00           C  
ATOM   3744  CZ  TYR B 229      -8.984 -24.719 -18.495  1.00  0.00           C  
ATOM   3745  OH  TYR B 229     -10.242 -25.245 -18.593  1.00  0.00           O  
ATOM   3746  H   TYR B 229      -3.557 -23.791 -20.201  1.00  0.00           H  
ATOM   3747  HA  TYR B 229      -5.328 -21.452 -19.589  1.00  0.00           H  
ATOM   3748 1HB  TYR B 229      -4.384 -23.783 -17.874  1.00  0.00           H  
ATOM   3749 2HB  TYR B 229      -5.140 -22.338 -17.217  1.00  0.00           H  
ATOM   3750  HD1 TYR B 229      -5.790 -25.241 -19.535  1.00  0.00           H  
ATOM   3751  HD2 TYR B 229      -7.397 -22.127 -17.082  1.00  0.00           H  
ATOM   3752  HE1 TYR B 229      -8.060 -26.232 -19.736  1.00  0.00           H  
ATOM   3753  HE2 TYR B 229      -9.632 -23.118 -17.252  1.00  0.00           H  
ATOM   3754  HH  TYR B 229     -10.280 -25.851 -19.360  1.00  0.00           H  
ATOM   3755  N   THR B 230      -3.409 -20.045 -18.936  1.00  0.00           N  
ATOM   3756  CA  THR B 230      -2.245 -19.203 -18.661  1.00  0.00           C  
ATOM   3757  C   THR B 230      -2.427 -18.219 -17.507  1.00  0.00           C  
ATOM   3758  O   THR B 230      -3.439 -17.516 -17.423  1.00  0.00           O  
ATOM   3759  CB  THR B 230      -1.853 -18.410 -19.921  1.00  0.00           C  
ATOM   3760  OG1 THR B 230      -1.542 -19.316 -20.985  1.00  0.00           O  
ATOM   3761  CG2 THR B 230      -0.657 -17.525 -19.650  1.00  0.00           C  
ATOM   3762  H   THR B 230      -4.294 -19.617 -19.207  1.00  0.00           H  
ATOM   3763  HA  THR B 230      -1.412 -19.849 -18.395  1.00  0.00           H  
ATOM   3764  HB  THR B 230      -2.675 -17.791 -20.223  1.00  0.00           H  
ATOM   3765  HG1 THR B 230      -1.539 -18.835 -21.816  1.00  0.00           H  
ATOM   3766 1HG2 THR B 230      -0.406 -16.983 -20.558  1.00  0.00           H  
ATOM   3767 2HG2 THR B 230      -0.885 -16.811 -18.864  1.00  0.00           H  
ATOM   3768 3HG2 THR B 230       0.193 -18.133 -19.347  1.00  0.00           H  
ATOM   3769  N   CYS B 231      -1.418 -18.170 -16.626  1.00  0.00           N  
ATOM   3770  CA  CYS B 231      -1.378 -17.246 -15.493  1.00  0.00           C  
ATOM   3771  C   CYS B 231      -0.336 -16.152 -15.719  1.00  0.00           C  
ATOM   3772  O   CYS B 231       0.876 -16.409 -15.695  1.00  0.00           O  
ATOM   3773  CB  CYS B 231      -1.013 -17.970 -14.198  1.00  0.00           C  
ATOM   3774  SG  CYS B 231      -0.984 -16.907 -12.725  1.00  0.00           S  
ATOM   3775  H   CYS B 231      -0.616 -18.785 -16.774  1.00  0.00           H  
ATOM   3776  HA  CYS B 231      -2.357 -16.779 -15.379  1.00  0.00           H  
ATOM   3777 1HB  CYS B 231      -1.711 -18.784 -14.021  1.00  0.00           H  
ATOM   3778 2HB  CYS B 231      -0.030 -18.392 -14.313  1.00  0.00           H  
ATOM   3779  N   ASN B 232      -0.814 -14.944 -16.000  1.00  0.00           N  
ATOM   3780  CA  ASN B 232       0.036 -13.785 -16.249  1.00  0.00           C  
ATOM   3781  C   ASN B 232       0.160 -12.983 -14.971  1.00  0.00           C  
ATOM   3782  O   ASN B 232      -0.843 -12.617 -14.351  1.00  0.00           O  
ATOM   3783  CB  ASN B 232      -0.453 -12.957 -17.432  1.00  0.00           C  
ATOM   3784  CG  ASN B 232       0.443 -11.727 -17.735  1.00  0.00           C  
ATOM   3785  OD1 ASN B 232       0.330 -10.723 -17.031  1.00  0.00           O  
ATOM   3786  ND2 ASN B 232       1.303 -11.797 -18.724  1.00  0.00           N  
ATOM   3787  H   ASN B 232      -1.822 -14.803 -16.007  1.00  0.00           H  
ATOM   3788  HA  ASN B 232       1.039 -14.133 -16.496  1.00  0.00           H  
ATOM   3789 1HB  ASN B 232      -0.471 -13.592 -18.320  1.00  0.00           H  
ATOM   3790 2HB  ASN B 232      -1.469 -12.630 -17.253  1.00  0.00           H  
ATOM   3791 1HD2 ASN B 232       1.898 -11.016 -18.931  1.00  0.00           H  
ATOM   3792 2HD2 ASN B 232       1.377 -12.640 -19.282  1.00  0.00           H  
ATOM   3793  N   VAL B 233       1.386 -12.783 -14.523  1.00  0.00           N  
ATOM   3794  CA  VAL B 233       1.596 -12.064 -13.287  1.00  0.00           C  
ATOM   3795  C   VAL B 233       2.454 -10.841 -13.472  1.00  0.00           C  
ATOM   3796  O   VAL B 233       3.540 -10.893 -14.062  1.00  0.00           O  
ATOM   3797  CB  VAL B 233       2.221 -12.971 -12.236  1.00  0.00           C  
ATOM   3798  CG1 VAL B 233       2.477 -12.179 -10.940  1.00  0.00           C  
ATOM   3799  CG2 VAL B 233       1.268 -14.168 -12.007  1.00  0.00           C  
ATOM   3800  H   VAL B 233       2.191 -13.104 -15.061  1.00  0.00           H  
ATOM   3801  HA  VAL B 233       0.629 -11.742 -12.909  1.00  0.00           H  
ATOM   3802  HB  VAL B 233       3.177 -13.313 -12.592  1.00  0.00           H  
ATOM   3803 1HG1 VAL B 233       2.934 -12.814 -10.236  1.00  0.00           H  
ATOM   3804 2HG1 VAL B 233       3.148 -11.344 -11.119  1.00  0.00           H  
ATOM   3805 3HG1 VAL B 233       1.526 -11.805 -10.548  1.00  0.00           H  
ATOM   3806 1HG2 VAL B 233       1.662 -14.846 -11.286  1.00  0.00           H  
ATOM   3807 2HG2 VAL B 233       0.306 -13.795 -11.659  1.00  0.00           H  
ATOM   3808 3HG2 VAL B 233       1.128 -14.706 -12.939  1.00  0.00           H  
ATOM   3809  N   THR B 234       1.958  -9.720 -12.979  1.00  0.00           N  
ATOM   3810  CA  THR B 234       2.721  -8.500 -13.112  1.00  0.00           C  
ATOM   3811  C   THR B 234       2.873  -7.796 -11.779  1.00  0.00           C  
ATOM   3812  O   THR B 234       2.017  -7.911 -10.897  1.00  0.00           O  
ATOM   3813  CB  THR B 234       2.086  -7.540 -14.134  1.00  0.00           C  
ATOM   3814  OG1 THR B 234       0.817  -7.104 -13.653  1.00  0.00           O  
ATOM   3815  CG2 THR B 234       1.874  -8.274 -15.452  1.00  0.00           C  
ATOM   3816  H   THR B 234       1.055  -9.749 -12.501  1.00  0.00           H  
ATOM   3817  HA  THR B 234       3.716  -8.751 -13.465  1.00  0.00           H  
ATOM   3818  HB  THR B 234       2.748  -6.682 -14.279  1.00  0.00           H  
ATOM   3819  HG1 THR B 234       0.553  -6.319 -14.134  1.00  0.00           H  
ATOM   3820 1HG2 THR B 234       1.431  -7.602 -16.182  1.00  0.00           H  
ATOM   3821 2HG2 THR B 234       2.816  -8.642 -15.824  1.00  0.00           H  
ATOM   3822 3HG2 THR B 234       1.209  -9.111 -15.294  1.00  0.00           H  
ATOM   3823  N   GLU B 235       3.938  -7.019 -11.639  1.00  0.00           N  
ATOM   3824  CA  GLU B 235       4.071  -6.201 -10.448  1.00  0.00           C  
ATOM   3825  C   GLU B 235       3.855  -4.765 -10.881  1.00  0.00           C  
ATOM   3826  O   GLU B 235       4.649  -4.208 -11.643  1.00  0.00           O  
ATOM   3827  CB  GLU B 235       5.424  -6.364  -9.785  1.00  0.00           C  
ATOM   3828  CG  GLU B 235       5.562  -5.607  -8.510  1.00  0.00           C  
ATOM   3829  CD  GLU B 235       6.890  -5.728  -7.955  1.00  0.00           C  
ATOM   3830  OE1 GLU B 235       7.647  -6.457  -8.516  1.00  0.00           O  
ATOM   3831  OE2 GLU B 235       7.171  -5.100  -6.977  1.00  0.00           O  
ATOM   3832  H   GLU B 235       4.625  -6.989 -12.397  1.00  0.00           H  
ATOM   3833  HA  GLU B 235       3.291  -6.464  -9.734  1.00  0.00           H  
ATOM   3834 1HB  GLU B 235       5.631  -7.419  -9.594  1.00  0.00           H  
ATOM   3835 2HB  GLU B 235       6.180  -5.980 -10.443  1.00  0.00           H  
ATOM   3836 1HG  GLU B 235       5.353  -4.582  -8.696  1.00  0.00           H  
ATOM   3837 2HG  GLU B 235       4.833  -5.979  -7.790  1.00  0.00           H  
ATOM   3838  N   SER B 236       2.795  -4.155 -10.360  1.00  0.00           N  
ATOM   3839  CA  SER B 236       2.378  -2.802 -10.722  1.00  0.00           C  
ATOM   3840  C   SER B 236       3.289  -1.706 -10.189  1.00  0.00           C  
ATOM   3841  O   SER B 236       3.175  -0.544 -10.602  1.00  0.00           O  
ATOM   3842  CB  SER B 236       0.973  -2.566 -10.221  1.00  0.00           C  
ATOM   3843  OG  SER B 236       0.941  -2.574  -8.822  1.00  0.00           O  
ATOM   3844  H   SER B 236       2.217  -4.677  -9.714  1.00  0.00           H  
ATOM   3845  HA  SER B 236       2.390  -2.735 -11.810  1.00  0.00           H  
ATOM   3846 1HB  SER B 236       0.609  -1.608 -10.593  1.00  0.00           H  
ATOM   3847 2HB  SER B 236       0.317  -3.341 -10.607  1.00  0.00           H  
ATOM   3848  HG  SER B 236       0.023  -2.409  -8.576  1.00  0.00           H  
ATOM   3849  N   VAL B 237       4.205  -2.082  -9.296  1.00  0.00           N  
ATOM   3850  CA  VAL B 237       5.146  -1.138  -8.723  1.00  0.00           C  
ATOM   3851  C   VAL B 237       5.972  -0.537  -9.832  1.00  0.00           C  
ATOM   3852  O   VAL B 237       6.025   0.684  -9.965  1.00  0.00           O  
ATOM   3853  CB  VAL B 237       6.086  -1.850  -7.742  1.00  0.00           C  
ATOM   3854  CG1 VAL B 237       7.201  -0.928  -7.279  1.00  0.00           C  
ATOM   3855  CG2 VAL B 237       5.292  -2.336  -6.596  1.00  0.00           C  
ATOM   3856  H   VAL B 237       4.226  -3.050  -9.006  1.00  0.00           H  
ATOM   3857  HA  VAL B 237       4.606  -0.354  -8.197  1.00  0.00           H  
ATOM   3858  HB  VAL B 237       6.557  -2.688  -8.239  1.00  0.00           H  
ATOM   3859 1HG1 VAL B 237       7.848  -1.469  -6.589  1.00  0.00           H  
ATOM   3860 2HG1 VAL B 237       7.797  -0.582  -8.115  1.00  0.00           H  
ATOM   3861 3HG1 VAL B 237       6.764  -0.074  -6.782  1.00  0.00           H  
ATOM   3862 1HG2 VAL B 237       5.961  -2.867  -5.929  1.00  0.00           H  
ATOM   3863 2HG2 VAL B 237       4.833  -1.491  -6.088  1.00  0.00           H  
ATOM   3864 3HG2 VAL B 237       4.516  -3.017  -6.934  1.00  0.00           H  
ATOM   3865  N   ASN B 238       6.582  -1.391 -10.662  1.00  0.00           N  
ATOM   3866  CA  ASN B 238       7.369  -0.896 -11.775  1.00  0.00           C  
ATOM   3867  C   ASN B 238       6.767  -1.285 -13.129  1.00  0.00           C  
ATOM   3868  O   ASN B 238       6.019  -0.521 -13.744  1.00  0.00           O  
ATOM   3869  CB  ASN B 238       8.769  -1.473 -11.661  1.00  0.00           C  
ATOM   3870  CG  ASN B 238       9.561  -0.923 -10.531  1.00  0.00           C  
ATOM   3871  OD1 ASN B 238       9.397   0.227 -10.110  1.00  0.00           O  
ATOM   3872  ND2 ASN B 238      10.431  -1.752  -9.994  1.00  0.00           N  
ATOM   3873  H   ASN B 238       6.484  -2.387 -10.513  1.00  0.00           H  
ATOM   3874  HA  ASN B 238       7.411   0.193 -11.727  1.00  0.00           H  
ATOM   3875 1HB  ASN B 238       8.697  -2.542 -11.514  1.00  0.00           H  
ATOM   3876 2HB  ASN B 238       9.312  -1.307 -12.594  1.00  0.00           H  
ATOM   3877 1HD2 ASN B 238      10.998  -1.457  -9.224  1.00  0.00           H  
ATOM   3878 2HD2 ASN B 238      10.526  -2.708 -10.348  1.00  0.00           H  
ATOM   3879  N   ASP B 239       7.076  -2.507 -13.567  1.00  0.00           N  
ATOM   3880  CA  ASP B 239       6.580  -3.081 -14.809  1.00  0.00           C  
ATOM   3881  C   ASP B 239       6.926  -4.567 -14.905  1.00  0.00           C  
ATOM   3882  O   ASP B 239       6.976  -5.124 -16.004  1.00  0.00           O  
ATOM   3883  CB  ASP B 239       7.132  -2.308 -16.024  1.00  0.00           C  
ATOM   3884  CG  ASP B 239       8.687  -2.317 -16.137  1.00  0.00           C  
ATOM   3885  OD1 ASP B 239       9.333  -2.939 -15.317  1.00  0.00           O  
ATOM   3886  OD2 ASP B 239       9.196  -1.692 -17.047  1.00  0.00           O  
ATOM   3887  H   ASP B 239       7.696  -3.073 -13.016  1.00  0.00           H  
ATOM   3888  HA  ASP B 239       5.493  -2.993 -14.815  1.00  0.00           H  
ATOM   3889 1HB  ASP B 239       6.726  -2.750 -16.934  1.00  0.00           H  
ATOM   3890 2HB  ASP B 239       6.790  -1.274 -15.997  1.00  0.00           H  
ATOM   3891  N   HIS B 240       7.276  -5.188 -13.781  1.00  0.00           N  
ATOM   3892  CA  HIS B 240       7.846  -6.523 -13.867  1.00  0.00           C  
ATOM   3893  C   HIS B 240       6.808  -7.483 -14.374  1.00  0.00           C  
ATOM   3894  O   HIS B 240       5.639  -7.373 -14.004  1.00  0.00           O  
ATOM   3895  CB  HIS B 240       8.344  -6.979 -12.499  1.00  0.00           C  
ATOM   3896  CG  HIS B 240       9.423  -6.119 -11.988  1.00  0.00           C  
ATOM   3897  ND1 HIS B 240      10.640  -6.000 -12.620  1.00  0.00           N  
ATOM   3898  CD2 HIS B 240       9.466  -5.293 -10.915  1.00  0.00           C  
ATOM   3899  CE1 HIS B 240      11.391  -5.138 -11.955  1.00  0.00           C  
ATOM   3900  NE2 HIS B 240      10.699  -4.686 -10.919  1.00  0.00           N  
ATOM   3901  H   HIS B 240       7.161  -4.730 -12.889  1.00  0.00           H  
ATOM   3902  HA  HIS B 240       8.683  -6.527 -14.563  1.00  0.00           H  
ATOM   3903 1HB  HIS B 240       7.540  -6.982 -11.792  1.00  0.00           H  
ATOM   3904 2HB  HIS B 240       8.723  -7.998 -12.569  1.00  0.00           H  
ATOM   3905  HD1 HIS B 240      10.808  -6.233 -13.579  1.00  0.00           H  
ATOM   3906  HD2 HIS B 240       8.745  -5.045 -10.147  1.00  0.00           H  
ATOM   3907  HE1 HIS B 240      12.397  -4.902 -12.300  1.00  0.00           H  
ATOM   3908  N   GLN B 241       7.227  -8.454 -15.187  1.00  0.00           N  
ATOM   3909  CA  GLN B 241       6.287  -9.453 -15.683  1.00  0.00           C  
ATOM   3910  C   GLN B 241       6.856 -10.865 -15.635  1.00  0.00           C  
ATOM   3911  O   GLN B 241       8.060 -11.064 -15.783  1.00  0.00           O  
ATOM   3912  CB  GLN B 241       5.879  -9.184 -17.143  1.00  0.00           C  
ATOM   3913  CG  GLN B 241       5.269  -7.816 -17.428  1.00  0.00           C  
ATOM   3914  CD  GLN B 241       4.701  -7.743 -18.814  1.00  0.00           C  
ATOM   3915  OE1 GLN B 241       4.034  -8.690 -19.254  1.00  0.00           O  
ATOM   3916  NE2 GLN B 241       4.951  -6.644 -19.524  1.00  0.00           N  
ATOM   3917  H   GLN B 241       8.196  -8.491 -15.471  1.00  0.00           H  
ATOM   3918  HA  GLN B 241       5.397  -9.435 -15.060  1.00  0.00           H  
ATOM   3919 1HB  GLN B 241       6.752  -9.293 -17.782  1.00  0.00           H  
ATOM   3920 2HB  GLN B 241       5.156  -9.938 -17.451  1.00  0.00           H  
ATOM   3921 1HG  GLN B 241       4.516  -7.566 -16.712  1.00  0.00           H  
ATOM   3922 2HG  GLN B 241       6.068  -7.080 -17.375  1.00  0.00           H  
ATOM   3923 1HE2 GLN B 241       4.592  -6.556 -20.454  1.00  0.00           H  
ATOM   3924 2HE2 GLN B 241       5.500  -5.903 -19.131  1.00  0.00           H  
ATOM   3925  N   ASP B 242       5.958 -11.831 -15.526  1.00  0.00           N  
ATOM   3926  CA  ASP B 242       6.238 -13.258 -15.699  1.00  0.00           C  
ATOM   3927  C   ASP B 242       4.956 -13.938 -16.156  1.00  0.00           C  
ATOM   3928  O   ASP B 242       3.856 -13.419 -15.961  1.00  0.00           O  
ATOM   3929  CB  ASP B 242       6.760 -13.934 -14.431  1.00  0.00           C  
ATOM   3930  CG  ASP B 242       7.425 -15.376 -14.661  1.00  0.00           C  
ATOM   3931  OD1 ASP B 242       7.534 -15.776 -15.809  1.00  0.00           O  
ATOM   3932  OD2 ASP B 242       7.752 -16.075 -13.692  1.00  0.00           O  
ATOM   3933  H   ASP B 242       5.002 -11.556 -15.297  1.00  0.00           H  
ATOM   3934  HA  ASP B 242       6.987 -13.377 -16.483  1.00  0.00           H  
ATOM   3935 1HB  ASP B 242       7.506 -13.293 -13.968  1.00  0.00           H  
ATOM   3936 2HB  ASP B 242       5.948 -14.013 -13.776  1.00  0.00           H  
ATOM   3937  N   GLU B 243       5.103 -15.072 -16.809  1.00  0.00           N  
ATOM   3938  CA  GLU B 243       3.932 -15.796 -17.288  1.00  0.00           C  
ATOM   3939  C   GLU B 243       4.198 -17.287 -17.456  1.00  0.00           C  
ATOM   3940  O   GLU B 243       5.173 -17.675 -18.104  1.00  0.00           O  
ATOM   3941  CB  GLU B 243       3.488 -15.184 -18.626  1.00  0.00           C  
ATOM   3942  CG  GLU B 243       2.260 -15.781 -19.231  1.00  0.00           C  
ATOM   3943  CD  GLU B 243       1.889 -15.145 -20.561  1.00  0.00           C  
ATOM   3944  OE1 GLU B 243       1.605 -13.967 -20.609  1.00  0.00           O  
ATOM   3945  OE2 GLU B 243       1.891 -15.857 -21.539  1.00  0.00           O  
ATOM   3946  H   GLU B 243       6.049 -15.454 -16.890  1.00  0.00           H  
ATOM   3947  HA  GLU B 243       3.133 -15.681 -16.558  1.00  0.00           H  
ATOM   3948 1HB  GLU B 243       3.291 -14.120 -18.487  1.00  0.00           H  
ATOM   3949 2HB  GLU B 243       4.294 -15.272 -19.350  1.00  0.00           H  
ATOM   3950 1HG  GLU B 243       2.426 -16.847 -19.382  1.00  0.00           H  
ATOM   3951 2HG  GLU B 243       1.437 -15.666 -18.530  1.00  0.00           H  
ATOM   3952  N   LYS B 244       3.309 -18.111 -16.903  1.00  0.00           N  
ATOM   3953  CA  LYS B 244       3.425 -19.567 -17.027  1.00  0.00           C  
ATOM   3954  C   LYS B 244       2.097 -20.182 -17.429  1.00  0.00           C  
ATOM   3955  O   LYS B 244       1.032 -19.625 -17.152  1.00  0.00           O  
ATOM   3956  CB  LYS B 244       3.936 -20.211 -15.743  1.00  0.00           C  
ATOM   3957  CG  LYS B 244       5.294 -19.738 -15.305  1.00  0.00           C  
ATOM   3958  CD  LYS B 244       6.424 -20.239 -16.185  1.00  0.00           C  
ATOM   3959  CE  LYS B 244       7.754 -19.607 -15.743  1.00  0.00           C  
ATOM   3960  NZ  LYS B 244       8.249 -20.143 -14.438  1.00  0.00           N  
ATOM   3961  H   LYS B 244       2.525 -17.697 -16.392  1.00  0.00           H  
ATOM   3962  HA  LYS B 244       4.138 -19.790 -17.821  1.00  0.00           H  
ATOM   3963 1HB  LYS B 244       3.261 -19.980 -14.958  1.00  0.00           H  
ATOM   3964 2HB  LYS B 244       3.962 -21.295 -15.852  1.00  0.00           H  
ATOM   3965 1HG  LYS B 244       5.329 -18.656 -15.278  1.00  0.00           H  
ATOM   3966 2HG  LYS B 244       5.463 -20.108 -14.316  1.00  0.00           H  
ATOM   3967 1HD  LYS B 244       6.497 -21.322 -16.113  1.00  0.00           H  
ATOM   3968 2HD  LYS B 244       6.234 -19.971 -17.222  1.00  0.00           H  
ATOM   3969 1HE  LYS B 244       8.507 -19.778 -16.507  1.00  0.00           H  
ATOM   3970 2HE  LYS B 244       7.598 -18.534 -15.636  1.00  0.00           H  
ATOM   3971 1HZ  LYS B 244       9.108 -19.671 -14.197  1.00  0.00           H  
ATOM   3972 2HZ  LYS B 244       7.554 -19.982 -13.677  1.00  0.00           H  
ATOM   3973 3HZ  LYS B 244       8.414 -21.125 -14.520  1.00  0.00           H  
ATOM   3974  N   ALA B 245       2.153 -21.342 -18.064  1.00  0.00           N  
ATOM   3975  CA  ALA B 245       0.923 -21.984 -18.500  1.00  0.00           C  
ATOM   3976  C   ALA B 245       1.032 -23.486 -18.512  1.00  0.00           C  
ATOM   3977  O   ALA B 245       2.126 -24.049 -18.578  1.00  0.00           O  
ATOM   3978  CB  ALA B 245       0.562 -21.509 -19.900  1.00  0.00           C  
ATOM   3979  H   ALA B 245       3.044 -21.773 -18.266  1.00  0.00           H  
ATOM   3980  HA  ALA B 245       0.132 -21.711 -17.802  1.00  0.00           H  
ATOM   3981 1HB  ALA B 245      -0.375 -21.968 -20.213  1.00  0.00           H  
ATOM   3982 2HB  ALA B 245       0.456 -20.439 -19.901  1.00  0.00           H  
ATOM   3983 3HB  ALA B 245       1.348 -21.792 -20.594  1.00  0.00           H  
ATOM   3984  N   ILE B 246      -0.121 -24.123 -18.430  1.00  0.00           N  
ATOM   3985  CA  ILE B 246      -0.214 -25.563 -18.556  1.00  0.00           C  
ATOM   3986  C   ILE B 246      -1.351 -25.948 -19.491  1.00  0.00           C  
ATOM   3987  O   ILE B 246      -2.320 -25.202 -19.665  1.00  0.00           O  
ATOM   3988  CB  ILE B 246      -0.331 -26.255 -17.180  1.00  0.00           C  
ATOM   3989  CG1 ILE B 246      -1.539 -25.762 -16.447  1.00  0.00           C  
ATOM   3990  CG2 ILE B 246       0.939 -26.069 -16.333  1.00  0.00           C  
ATOM   3991  CD1 ILE B 246      -1.808 -26.558 -15.222  1.00  0.00           C  
ATOM   3992  H   ILE B 246      -0.968 -23.557 -18.345  1.00  0.00           H  
ATOM   3993  HA  ILE B 246       0.711 -25.924 -19.006  1.00  0.00           H  
ATOM   3994  HB  ILE B 246      -0.480 -27.324 -17.347  1.00  0.00           H  
ATOM   3995 1HG1 ILE B 246      -1.380 -24.723 -16.163  1.00  0.00           H  
ATOM   3996 2HG1 ILE B 246      -2.409 -25.814 -17.102  1.00  0.00           H  
ATOM   3997 1HG2 ILE B 246       0.830 -26.595 -15.385  1.00  0.00           H  
ATOM   3998 2HG2 ILE B 246       1.797 -26.470 -16.872  1.00  0.00           H  
ATOM   3999 3HG2 ILE B 246       1.107 -25.016 -16.133  1.00  0.00           H  
ATOM   4000 1HD1 ILE B 246      -2.667 -26.156 -14.722  1.00  0.00           H  
ATOM   4001 2HD1 ILE B 246      -1.986 -27.598 -15.488  1.00  0.00           H  
ATOM   4002 3HD1 ILE B 246      -0.955 -26.495 -14.570  1.00  0.00           H  
ATOM   4003  N   ASN B 247      -1.207 -27.115 -20.104  1.00  0.00           N  
ATOM   4004  CA  ASN B 247      -2.230 -27.680 -20.974  1.00  0.00           C  
ATOM   4005  C   ASN B 247      -3.052 -28.713 -20.221  1.00  0.00           C  
ATOM   4006  O   ASN B 247      -2.506 -29.617 -19.576  1.00  0.00           O  
ATOM   4007  CB  ASN B 247      -1.605 -28.239 -22.233  1.00  0.00           C  
ATOM   4008  CG  ASN B 247      -1.030 -27.138 -23.115  1.00  0.00           C  
ATOM   4009  OD1 ASN B 247      -1.657 -26.085 -23.290  1.00  0.00           O  
ATOM   4010  ND2 ASN B 247       0.140 -27.354 -23.643  1.00  0.00           N  
ATOM   4011  H   ASN B 247      -0.368 -27.650 -19.938  1.00  0.00           H  
ATOM   4012  HA  ASN B 247      -2.919 -26.887 -21.267  1.00  0.00           H  
ATOM   4013 1HB  ASN B 247      -0.808 -28.945 -21.978  1.00  0.00           H  
ATOM   4014 2HB  ASN B 247      -2.359 -28.787 -22.800  1.00  0.00           H  
ATOM   4015 1HD2 ASN B 247       0.568 -26.667 -24.230  1.00  0.00           H  
ATOM   4016 2HD2 ASN B 247       0.619 -28.238 -23.469  1.00  0.00           H  
ATOM   4017  N   ILE B 248      -4.361 -28.526 -20.269  1.00  0.00           N  
ATOM   4018  CA  ILE B 248      -5.308 -29.378 -19.570  1.00  0.00           C  
ATOM   4019  C   ILE B 248      -6.338 -29.972 -20.490  1.00  0.00           C  
ATOM   4020  O   ILE B 248      -6.855 -29.298 -21.382  1.00  0.00           O  
ATOM   4021  CB  ILE B 248      -5.982 -28.611 -18.431  1.00  0.00           C  
ATOM   4022  CG1 ILE B 248      -4.901 -28.219 -17.474  1.00  0.00           C  
ATOM   4023  CG2 ILE B 248      -7.126 -29.418 -17.737  1.00  0.00           C  
ATOM   4024  CD1 ILE B 248      -5.324 -27.341 -16.502  1.00  0.00           C  
ATOM   4025  H   ILE B 248      -4.718 -27.747 -20.824  1.00  0.00           H  
ATOM   4026  HA  ILE B 248      -4.749 -30.193 -19.126  1.00  0.00           H  
ATOM   4027  HB  ILE B 248      -6.395 -27.704 -18.830  1.00  0.00           H  
ATOM   4028 1HG1 ILE B 248      -4.503 -29.107 -17.006  1.00  0.00           H  
ATOM   4029 2HG1 ILE B 248      -4.105 -27.720 -18.007  1.00  0.00           H  
ATOM   4030 1HG2 ILE B 248      -7.559 -28.816 -16.945  1.00  0.00           H  
ATOM   4031 2HG2 ILE B 248      -7.900 -29.662 -18.462  1.00  0.00           H  
ATOM   4032 3HG2 ILE B 248      -6.726 -30.338 -17.314  1.00  0.00           H  
ATOM   4033 1HD1 ILE B 248      -4.483 -27.115 -15.866  1.00  0.00           H  
ATOM   4034 2HD1 ILE B 248      -5.699 -26.428 -16.957  1.00  0.00           H  
ATOM   4035 3HD1 ILE B 248      -6.108 -27.817 -15.924  1.00  0.00           H  
ATOM   4036  N   THR B 249      -6.609 -31.251 -20.321  1.00  0.00           N  
ATOM   4037  CA  THR B 249      -7.620 -31.853 -21.160  1.00  0.00           C  
ATOM   4038  C   THR B 249      -8.745 -32.425 -20.333  1.00  0.00           C  
ATOM   4039  O   THR B 249      -8.538 -32.851 -19.192  1.00  0.00           O  
ATOM   4040  CB  THR B 249      -7.023 -32.969 -22.039  1.00  0.00           C  
ATOM   4041  OG1 THR B 249      -6.516 -34.005 -21.205  1.00  0.00           O  
ATOM   4042  CG2 THR B 249      -5.890 -32.425 -22.897  1.00  0.00           C  
ATOM   4043  H   THR B 249      -6.127 -31.776 -19.590  1.00  0.00           H  
ATOM   4044  HA  THR B 249      -8.044 -31.097 -21.810  1.00  0.00           H  
ATOM   4045  HB  THR B 249      -7.806 -33.376 -22.680  1.00  0.00           H  
ATOM   4046  HG1 THR B 249      -5.803 -33.649 -20.662  1.00  0.00           H  
ATOM   4047 1HG2 THR B 249      -5.482 -33.228 -23.511  1.00  0.00           H  
ATOM   4048 2HG2 THR B 249      -6.273 -31.631 -23.540  1.00  0.00           H  
ATOM   4049 3HG2 THR B 249      -5.102 -32.026 -22.259  1.00  0.00           H  
ATOM   4050  N   VAL B 250      -9.918 -32.466 -20.944  1.00  0.00           N  
ATOM   4051  CA  VAL B 250     -11.085 -33.079 -20.352  1.00  0.00           C  
ATOM   4052  C   VAL B 250     -11.502 -34.213 -21.280  1.00  0.00           C  
ATOM   4053  O   VAL B 250     -11.617 -34.002 -22.494  1.00  0.00           O  
ATOM   4054  CB  VAL B 250     -12.240 -32.076 -20.189  1.00  0.00           C  
ATOM   4055  CG1 VAL B 250     -13.443 -32.770 -19.541  1.00  0.00           C  
ATOM   4056  CG2 VAL B 250     -11.788 -30.905 -19.376  1.00  0.00           C  
ATOM   4057  H   VAL B 250      -9.994 -32.035 -21.853  1.00  0.00           H  
ATOM   4058  HA  VAL B 250     -10.826 -33.467 -19.380  1.00  0.00           H  
ATOM   4059  HB  VAL B 250     -12.558 -31.725 -21.171  1.00  0.00           H  
ATOM   4060 1HG1 VAL B 250     -14.259 -32.071 -19.432  1.00  0.00           H  
ATOM   4061 2HG1 VAL B 250     -13.767 -33.607 -20.150  1.00  0.00           H  
ATOM   4062 3HG1 VAL B 250     -13.153 -33.134 -18.557  1.00  0.00           H  
ATOM   4063 1HG2 VAL B 250     -12.613 -30.214 -19.278  1.00  0.00           H  
ATOM   4064 2HG2 VAL B 250     -11.478 -31.243 -18.399  1.00  0.00           H  
ATOM   4065 3HG2 VAL B 250     -10.955 -30.412 -19.874  1.00  0.00           H  
ATOM   4066  N   VAL B 251     -11.732 -35.402 -20.723  1.00  0.00           N  
ATOM   4067  CA  VAL B 251     -12.079 -36.561 -21.553  1.00  0.00           C  
ATOM   4068  C   VAL B 251     -13.496 -37.049 -21.280  1.00  0.00           C  
ATOM   4069  O   VAL B 251     -14.074 -36.762 -20.233  1.00  0.00           O  
ATOM   4070  CB  VAL B 251     -11.100 -37.726 -21.287  1.00  0.00           C  
ATOM   4071  CG1 VAL B 251      -9.694 -37.297 -21.617  1.00  0.00           C  
ATOM   4072  CG2 VAL B 251     -11.189 -38.186 -19.869  1.00  0.00           C  
ATOM   4073  H   VAL B 251     -11.604 -35.490 -19.714  1.00  0.00           H  
ATOM   4074  HA  VAL B 251     -12.010 -36.273 -22.602  1.00  0.00           H  
ATOM   4075  HB  VAL B 251     -11.359 -38.556 -21.941  1.00  0.00           H  
ATOM   4076 1HG1 VAL B 251      -9.036 -38.130 -21.435  1.00  0.00           H  
ATOM   4077 2HG1 VAL B 251      -9.633 -36.990 -22.660  1.00  0.00           H  
ATOM   4078 3HG1 VAL B 251      -9.404 -36.463 -20.973  1.00  0.00           H  
ATOM   4079 1HG2 VAL B 251     -10.506 -39.018 -19.713  1.00  0.00           H  
ATOM   4080 2HG2 VAL B 251     -10.915 -37.376 -19.218  1.00  0.00           H  
ATOM   4081 3HG2 VAL B 251     -12.212 -38.508 -19.668  1.00  0.00           H  
ATOM   4082  N   GLU B 252     -14.062 -37.791 -22.226  1.00  0.00           N  
ATOM   4083  CA  GLU B 252     -15.425 -38.282 -22.072  1.00  0.00           C  
ATOM   4084  C   GLU B 252     -15.469 -39.641 -21.378  1.00  0.00           C  
ATOM   4085  O   GLU B 252     -14.604 -39.957 -20.557  1.00  0.00           O  
ATOM   4086  OXT GLU B 252     -16.351 -40.415 -21.629  1.00  0.00           O  
ATOM   4087  CB  GLU B 252     -16.108 -38.346 -23.435  1.00  0.00           C  
ATOM   4088  CG  GLU B 252     -17.609 -38.534 -23.365  1.00  0.00           C  
ATOM   4089  CD  GLU B 252     -18.279 -38.427 -24.702  1.00  0.00           C  
ATOM   4090  OE1 GLU B 252     -17.597 -38.174 -25.666  1.00  0.00           O  
ATOM   4091  OE2 GLU B 252     -19.472 -38.615 -24.765  1.00  0.00           O  
ATOM   4092  H   GLU B 252     -13.550 -38.002 -23.072  1.00  0.00           H  
ATOM   4093  HA  GLU B 252     -15.979 -37.573 -21.453  1.00  0.00           H  
ATOM   4094 1HB  GLU B 252     -15.902 -37.435 -23.996  1.00  0.00           H  
ATOM   4095 2HB  GLU B 252     -15.700 -39.178 -24.005  1.00  0.00           H  
ATOM   4096 1HG  GLU B 252     -17.822 -39.514 -22.942  1.00  0.00           H  
ATOM   4097 2HG  GLU B 252     -18.026 -37.778 -22.692  1.00  0.00           H  
TER                                                                             
REMARK PDBinfo-LABEL:    1 BOINC mot_2b600050e251f2a604d3ce6a8573eea7_0001_000000019_0001_19_24_H_._bcov_4helix_03558_0001_0002_0001__native

score -695.588
silent_score -695.588
time -1416.85
                             
