# Supplementary material for: Design of protein-binding proteins from the target structure alone
Source: Nature. 2022 Mar 24;605(7910):551–60. doi: 10.1038/s41586-022-04654-9 (PMC9117152; doi:10.1038/s41586-022-04654-9)
Supplement: Supplementary file 3 — Supplementary Code Design scripts and main pdb files. This compressed file is the main supplement and contains the following files: => cao_2021_protocol/ => design_models_final_combo_optimized/ => design_models_sequence/ => design_models_ssm_natives/ => ngs_analysis_scripts/ [file 41586_2022_4654_MOESM3_ESM.gz › supplemental_files/design_models_ssm_natives/PDGFR_ssm/mot_1135017daf8806428a8a9fbb7d65b56a_0001_1_000000003_0001_54_58_H_._bcov_4helix_12259_0001_0001.pdb]

SSBOND     CYS B   89    CYS B  130                                       2.07  
SSBOND     CYS B  175    CYS B  231                                       2.07  
ATOM      1  N   ASP A   1      -7.233 -10.820  19.368  1.00  0.00           N  
ATOM      2  CA  ASP A   1      -8.534 -10.240  19.664  1.00  0.00           C  
ATOM      3  C   ASP A   1      -8.717  -8.843  19.058  1.00  0.00           C  
ATOM      4  O   ASP A   1      -9.602  -8.640  18.225  1.00  0.00           O  
ATOM      5  CB  ASP A   1      -8.770 -10.256  21.182  1.00  0.00           C  
ATOM      6  CG  ASP A   1      -7.624  -9.633  21.941  1.00  0.00           C  
ATOM      7  OD1 ASP A   1      -6.669  -9.264  21.266  1.00  0.00           O  
ATOM      8  OD2 ASP A   1      -7.681  -9.524  23.127  1.00  0.00           O  
ATOM      9 1H   ASP A   1      -7.193 -11.773  19.698  1.00  0.00           H  
ATOM     10 2H   ASP A   1      -7.114 -10.800  18.358  1.00  0.00           H  
ATOM     11 3H   ASP A   1      -6.514 -10.268  19.827  1.00  0.00           H  
ATOM     12  HA  ASP A   1      -9.291 -10.883  19.213  1.00  0.00           H  
ATOM     13 1HB  ASP A   1      -9.687  -9.703  21.412  1.00  0.00           H  
ATOM     14 2HB  ASP A   1      -8.907 -11.281  21.523  1.00  0.00           H  
ATOM     15  N   GLU A   2      -7.884  -7.883  19.450  1.00  0.00           N  
ATOM     16  CA  GLU A   2      -8.054  -6.506  18.990  1.00  0.00           C  
ATOM     17  C   GLU A   2      -7.988  -6.369  17.478  1.00  0.00           C  
ATOM     18  O   GLU A   2      -8.752  -5.599  16.896  1.00  0.00           O  
ATOM     19  CB  GLU A   2      -7.005  -5.591  19.620  1.00  0.00           C  
ATOM     20  CG  GLU A   2      -7.183  -4.109  19.287  1.00  0.00           C  
ATOM     21  CD  GLU A   2      -6.188  -3.237  19.983  1.00  0.00           C  
ATOM     22  OE1 GLU A   2      -5.325  -3.769  20.636  1.00  0.00           O  
ATOM     23  OE2 GLU A   2      -6.296  -2.038  19.882  1.00  0.00           O  
ATOM     24  H   GLU A   2      -7.153  -8.118  20.120  1.00  0.00           H  
ATOM     25  HA  GLU A   2      -9.041  -6.165  19.315  1.00  0.00           H  
ATOM     26 1HB  GLU A   2      -7.031  -5.703  20.704  1.00  0.00           H  
ATOM     27 2HB  GLU A   2      -6.011  -5.889  19.283  1.00  0.00           H  
ATOM     28 1HG  GLU A   2      -7.080  -3.968  18.219  1.00  0.00           H  
ATOM     29 2HG  GLU A   2      -8.191  -3.804  19.564  1.00  0.00           H  
ATOM     30  N   ARG A   3      -7.069  -7.095  16.841  1.00  0.00           N  
ATOM     31  CA  ARG A   3      -6.896  -6.997  15.401  1.00  0.00           C  
ATOM     32  C   ARG A   3      -8.155  -7.450  14.696  1.00  0.00           C  
ATOM     33  O   ARG A   3      -8.671  -6.758  13.813  1.00  0.00           O  
ATOM     34  CB  ARG A   3      -5.738  -7.884  14.966  1.00  0.00           C  
ATOM     35  CG  ARG A   3      -5.313  -7.799  13.524  1.00  0.00           C  
ATOM     36  CD  ARG A   3      -4.310  -8.852  13.234  1.00  0.00           C  
ATOM     37  NE  ARG A   3      -4.939 -10.164  13.278  1.00  0.00           N  
ATOM     38  CZ  ARG A   3      -5.625 -10.724  12.257  1.00  0.00           C  
ATOM     39  NH1 ARG A   3      -5.700 -10.118  11.098  1.00  0.00           N  
ATOM     40  NH2 ARG A   3      -6.217 -11.884  12.443  1.00  0.00           N  
ATOM     41  H   ARG A   3      -6.478  -7.711  17.378  1.00  0.00           H  
ATOM     42  HA  ARG A   3      -6.705  -5.961  15.134  1.00  0.00           H  
ATOM     43 1HB  ARG A   3      -4.867  -7.686  15.568  1.00  0.00           H  
ATOM     44 2HB  ARG A   3      -6.017  -8.918  15.156  1.00  0.00           H  
ATOM     45 1HG  ARG A   3      -6.170  -7.939  12.885  1.00  0.00           H  
ATOM     46 2HG  ARG A   3      -4.871  -6.832  13.336  1.00  0.00           H  
ATOM     47 1HD  ARG A   3      -3.863  -8.702  12.253  1.00  0.00           H  
ATOM     48 2HD  ARG A   3      -3.525  -8.825  13.992  1.00  0.00           H  
ATOM     49  HE  ARG A   3      -4.911 -10.681  14.160  1.00  0.00           H  
ATOM     50 1HH1 ARG A   3      -5.249  -9.235  10.958  1.00  0.00           H  
ATOM     51 2HH1 ARG A   3      -6.198 -10.559  10.312  1.00  0.00           H  
ATOM     52 1HH2 ARG A   3      -6.175 -12.323  13.370  1.00  0.00           H  
ATOM     53 2HH2 ARG A   3      -6.789 -12.318  11.695  1.00  0.00           H  
ATOM     54  N   GLU A   4      -8.692  -8.585  15.120  1.00  0.00           N  
ATOM     55  CA  GLU A   4      -9.871  -9.133  14.495  1.00  0.00           C  
ATOM     56  C   GLU A   4     -11.084  -8.239  14.725  1.00  0.00           C  
ATOM     57  O   GLU A   4     -11.887  -8.039  13.806  1.00  0.00           O  
ATOM     58  CB  GLU A   4     -10.113 -10.543  15.023  1.00  0.00           C  
ATOM     59  CG  GLU A   4      -9.001 -11.554  14.647  1.00  0.00           C  
ATOM     60  CD  GLU A   4      -7.745 -11.462  15.567  1.00  0.00           C  
ATOM     61  OE1 GLU A   4      -7.803 -10.715  16.525  1.00  0.00           O  
ATOM     62  OE2 GLU A   4      -6.748 -12.105  15.299  1.00  0.00           O  
ATOM     63  H   GLU A   4      -8.236  -9.121  15.865  1.00  0.00           H  
ATOM     64  HA  GLU A   4      -9.689  -9.188  13.421  1.00  0.00           H  
ATOM     65 1HB  GLU A   4     -10.197 -10.511  16.113  1.00  0.00           H  
ATOM     66 2HB  GLU A   4     -11.057 -10.920  14.632  1.00  0.00           H  
ATOM     67 1HG  GLU A   4      -9.407 -12.563  14.702  1.00  0.00           H  
ATOM     68 2HG  GLU A   4      -8.711 -11.367  13.613  1.00  0.00           H  
ATOM     69  N   GLU A   5     -11.212  -7.673  15.938  1.00  0.00           N  
ATOM     70  CA  GLU A   5     -12.342  -6.801  16.223  1.00  0.00           C  
ATOM     71  C   GLU A   5     -12.283  -5.545  15.367  1.00  0.00           C  
ATOM     72  O   GLU A   5     -13.305  -5.137  14.816  1.00  0.00           O  
ATOM     73  CB  GLU A   5     -12.375  -6.407  17.702  1.00  0.00           C  
ATOM     74  CG  GLU A   5     -12.753  -7.529  18.676  1.00  0.00           C  
ATOM     75  CD  GLU A   5     -12.628  -7.095  20.110  1.00  0.00           C  
ATOM     76  OE1 GLU A   5     -12.133  -6.014  20.332  1.00  0.00           O  
ATOM     77  OE2 GLU A   5     -13.023  -7.837  20.978  1.00  0.00           O  
ATOM     78  H   GLU A   5     -10.538  -7.892  16.678  1.00  0.00           H  
ATOM     79  HA  GLU A   5     -13.259  -7.335  15.984  1.00  0.00           H  
ATOM     80 1HB  GLU A   5     -11.386  -6.043  17.990  1.00  0.00           H  
ATOM     81 2HB  GLU A   5     -13.078  -5.586  17.842  1.00  0.00           H  
ATOM     82 1HG  GLU A   5     -13.782  -7.826  18.484  1.00  0.00           H  
ATOM     83 2HG  GLU A   5     -12.116  -8.391  18.496  1.00  0.00           H  
ATOM     84  N   LEU A   6     -11.092  -4.966  15.185  1.00  0.00           N  
ATOM     85  CA  LEU A   6     -10.983  -3.778  14.356  1.00  0.00           C  
ATOM     86  C   LEU A   6     -11.325  -4.090  12.913  1.00  0.00           C  
ATOM     87  O   LEU A   6     -12.042  -3.324  12.276  1.00  0.00           O  
ATOM     88  CB  LEU A   6      -9.574  -3.206  14.466  1.00  0.00           C  
ATOM     89  CG  LEU A   6      -9.191  -2.519  15.798  1.00  0.00           C  
ATOM     90  CD1 LEU A   6      -7.696  -2.290  15.823  1.00  0.00           C  
ATOM     91  CD2 LEU A   6      -9.898  -1.162  15.901  1.00  0.00           C  
ATOM     92  H   LEU A   6     -10.269  -5.321  15.685  1.00  0.00           H  
ATOM     93  HA  LEU A   6     -11.698  -3.046  14.711  1.00  0.00           H  
ATOM     94 1HB  LEU A   6      -8.906  -4.045  14.370  1.00  0.00           H  
ATOM     95 2HB  LEU A   6      -9.397  -2.512  13.643  1.00  0.00           H  
ATOM     96  HG  LEU A   6      -9.465  -3.156  16.640  1.00  0.00           H  
ATOM     97 1HD1 LEU A   6      -7.408  -1.803  16.756  1.00  0.00           H  
ATOM     98 2HD1 LEU A   6      -7.178  -3.246  15.741  1.00  0.00           H  
ATOM     99 3HD1 LEU A   6      -7.443  -1.667  15.002  1.00  0.00           H  
ATOM    100 1HD2 LEU A   6      -9.600  -0.692  16.826  1.00  0.00           H  
ATOM    101 2HD2 LEU A   6      -9.605  -0.529  15.055  1.00  0.00           H  
ATOM    102 3HD2 LEU A   6     -10.973  -1.291  15.897  1.00  0.00           H  
ATOM    103  N   ILE A   7     -10.900  -5.239  12.406  1.00  0.00           N  
ATOM    104  CA  ILE A   7     -11.183  -5.573  11.019  1.00  0.00           C  
ATOM    105  C   ILE A   7     -12.686  -5.731  10.818  1.00  0.00           C  
ATOM    106  O   ILE A   7     -13.245  -5.207   9.846  1.00  0.00           O  
ATOM    107  CB  ILE A   7     -10.413  -6.830  10.618  1.00  0.00           C  
ATOM    108  CG1 ILE A   7      -8.935  -6.491  10.636  1.00  0.00           C  
ATOM    109  CG2 ILE A   7     -10.819  -7.239   9.199  1.00  0.00           C  
ATOM    110  CD1 ILE A   7      -8.020  -7.660  10.619  1.00  0.00           C  
ATOM    111  H   ILE A   7     -10.299  -5.849  12.971  1.00  0.00           H  
ATOM    112  HA  ILE A   7     -10.842  -4.757  10.390  1.00  0.00           H  
ATOM    113  HB  ILE A   7     -10.599  -7.642  11.326  1.00  0.00           H  
ATOM    114 1HG1 ILE A   7      -8.730  -5.896   9.760  1.00  0.00           H  
ATOM    115 2HG1 ILE A   7      -8.716  -5.899  11.511  1.00  0.00           H  
ATOM    116 1HG2 ILE A   7     -10.252  -8.082   8.888  1.00  0.00           H  
ATOM    117 2HG2 ILE A   7     -11.879  -7.486   9.148  1.00  0.00           H  
ATOM    118 3HG2 ILE A   7     -10.618  -6.440   8.530  1.00  0.00           H  
ATOM    119 1HD1 ILE A   7      -6.993  -7.299  10.626  1.00  0.00           H  
ATOM    120 2HD1 ILE A   7      -8.196  -8.267  11.506  1.00  0.00           H  
ATOM    121 3HD1 ILE A   7      -8.191  -8.254   9.746  1.00  0.00           H  
ATOM    122  N   GLU A   8     -13.346  -6.426  11.747  1.00  0.00           N  
ATOM    123  CA  GLU A   8     -14.781  -6.630  11.651  1.00  0.00           C  
ATOM    124  C   GLU A   8     -15.528  -5.295  11.748  1.00  0.00           C  
ATOM    125  O   GLU A   8     -16.480  -5.059  10.995  1.00  0.00           O  
ATOM    126  CB  GLU A   8     -15.228  -7.571  12.775  1.00  0.00           C  
ATOM    127  CG  GLU A   8     -16.709  -7.925  12.812  1.00  0.00           C  
ATOM    128  CD  GLU A   8     -17.204  -8.767  11.636  1.00  0.00           C  
ATOM    129  OE1 GLU A   8     -16.385  -9.373  10.957  1.00  0.00           O  
ATOM    130  OE2 GLU A   8     -18.410  -8.840  11.447  1.00  0.00           O  
ATOM    131  H   GLU A   8     -12.829  -6.854  12.522  1.00  0.00           H  
ATOM    132  HA  GLU A   8     -15.006  -7.088  10.689  1.00  0.00           H  
ATOM    133 1HB  GLU A   8     -14.659  -8.498  12.708  1.00  0.00           H  
ATOM    134 2HB  GLU A   8     -14.975  -7.114  13.735  1.00  0.00           H  
ATOM    135 1HG  GLU A   8     -16.909  -8.465  13.736  1.00  0.00           H  
ATOM    136 2HG  GLU A   8     -17.267  -6.998  12.847  1.00  0.00           H  
ATOM    137  N   LEU A   9     -15.076  -4.391  12.624  1.00  0.00           N  
ATOM    138  CA  LEU A   9     -15.719  -3.094  12.753  1.00  0.00           C  
ATOM    139  C   LEU A   9     -15.567  -2.263  11.487  1.00  0.00           C  
ATOM    140  O   LEU A   9     -16.524  -1.593  11.084  1.00  0.00           O  
ATOM    141  CB  LEU A   9     -15.124  -2.329  13.940  1.00  0.00           C  
ATOM    142  CG  LEU A   9     -15.450  -2.857  15.355  1.00  0.00           C  
ATOM    143  CD1 LEU A   9     -14.550  -2.144  16.364  1.00  0.00           C  
ATOM    144  CD2 LEU A   9     -16.917  -2.594  15.683  1.00  0.00           C  
ATOM    145  H   LEU A   9     -14.307  -4.638  13.256  1.00  0.00           H  
ATOM    146  HA  LEU A   9     -16.777  -3.259  12.913  1.00  0.00           H  
ATOM    147 1HB  LEU A   9     -14.041  -2.339  13.831  1.00  0.00           H  
ATOM    148 2HB  LEU A   9     -15.462  -1.299  13.890  1.00  0.00           H  
ATOM    149  HG  LEU A   9     -15.264  -3.920  15.407  1.00  0.00           H  
ATOM    150 1HD1 LEU A   9     -14.766  -2.515  17.365  1.00  0.00           H  
ATOM    151 2HD1 LEU A   9     -13.509  -2.346  16.126  1.00  0.00           H  
ATOM    152 3HD1 LEU A   9     -14.732  -1.076  16.327  1.00  0.00           H  
ATOM    153 1HD2 LEU A   9     -17.129  -2.963  16.686  1.00  0.00           H  
ATOM    154 2HD2 LEU A   9     -17.114  -1.522  15.641  1.00  0.00           H  
ATOM    155 3HD2 LEU A   9     -17.563  -3.105  14.979  1.00  0.00           H  
ATOM    156  N   ILE A  10     -14.400  -2.338  10.833  1.00  0.00           N  
ATOM    157  CA  ILE A  10     -14.156  -1.571   9.615  1.00  0.00           C  
ATOM    158  C   ILE A  10     -15.104  -2.072   8.548  1.00  0.00           C  
ATOM    159  O   ILE A  10     -15.699  -1.272   7.843  1.00  0.00           O  
ATOM    160  CB  ILE A  10     -12.702  -1.704   9.130  1.00  0.00           C  
ATOM    161  CG1 ILE A  10     -11.800  -1.072  10.129  1.00  0.00           C  
ATOM    162  CG2 ILE A  10     -12.557  -0.892   7.799  1.00  0.00           C  
ATOM    163  CD1 ILE A  10     -10.361  -1.436  10.023  1.00  0.00           C  
ATOM    164  H   ILE A  10     -13.638  -2.884  11.253  1.00  0.00           H  
ATOM    165  HA  ILE A  10     -14.371  -0.521   9.804  1.00  0.00           H  
ATOM    166  HB  ILE A  10     -12.435  -2.753   8.999  1.00  0.00           H  
ATOM    167 1HG1 ILE A  10     -11.869  -0.006   9.984  1.00  0.00           H  
ATOM    168 2HG1 ILE A  10     -12.153  -1.307  11.106  1.00  0.00           H  
ATOM    169 1HG2 ILE A  10     -11.542  -0.936   7.433  1.00  0.00           H  
ATOM    170 2HG2 ILE A  10     -13.216  -1.294   7.053  1.00  0.00           H  
ATOM    171 3HG2 ILE A  10     -12.822   0.144   7.979  1.00  0.00           H  
ATOM    172 1HD1 ILE A  10      -9.787  -0.907  10.780  1.00  0.00           H  
ATOM    173 2HD1 ILE A  10     -10.261  -2.499  10.177  1.00  0.00           H  
ATOM    174 3HD1 ILE A  10     -10.004  -1.190   9.073  1.00  0.00           H  
ATOM    175  N   LEU A  11     -15.259  -3.390   8.416  1.00  0.00           N  
ATOM    176  CA  LEU A  11     -16.191  -3.919   7.425  1.00  0.00           C  
ATOM    177  C   LEU A  11     -17.639  -3.509   7.689  1.00  0.00           C  
ATOM    178  O   LEU A  11     -18.340  -3.049   6.784  1.00  0.00           O  
ATOM    179  CB  LEU A  11     -16.122  -5.452   7.416  1.00  0.00           C  
ATOM    180  CG  LEU A  11     -14.883  -6.083   6.808  1.00  0.00           C  
ATOM    181  CD1 LEU A  11     -14.804  -7.562   7.166  1.00  0.00           C  
ATOM    182  CD2 LEU A  11     -14.988  -5.962   5.281  1.00  0.00           C  
ATOM    183  H   LEU A  11     -14.705  -4.028   9.003  1.00  0.00           H  
ATOM    184  HA  LEU A  11     -15.898  -3.527   6.456  1.00  0.00           H  
ATOM    185 1HB  LEU A  11     -16.185  -5.796   8.453  1.00  0.00           H  
ATOM    186 2HB  LEU A  11     -16.990  -5.836   6.883  1.00  0.00           H  
ATOM    187  HG  LEU A  11     -13.998  -5.589   7.185  1.00  0.00           H  
ATOM    188 1HD1 LEU A  11     -13.914  -7.991   6.711  1.00  0.00           H  
ATOM    189 2HD1 LEU A  11     -14.742  -7.671   8.250  1.00  0.00           H  
ATOM    190 3HD1 LEU A  11     -15.688  -8.077   6.800  1.00  0.00           H  
ATOM    191 1HD2 LEU A  11     -14.148  -6.425   4.812  1.00  0.00           H  
ATOM    192 2HD2 LEU A  11     -15.891  -6.473   4.948  1.00  0.00           H  
ATOM    193 3HD2 LEU A  11     -15.032  -4.926   4.977  1.00  0.00           H  
ATOM    194  N   ARG A  12     -18.071  -3.551   8.952  1.00  0.00           N  
ATOM    195  CA  ARG A  12     -19.452  -3.193   9.268  1.00  0.00           C  
ATOM    196  C   ARG A  12     -19.730  -1.730   8.955  1.00  0.00           C  
ATOM    197  O   ARG A  12     -20.826  -1.362   8.527  1.00  0.00           O  
ATOM    198  CB  ARG A  12     -19.748  -3.465  10.732  1.00  0.00           C  
ATOM    199  CG  ARG A  12     -19.806  -4.936  11.088  1.00  0.00           C  
ATOM    200  CD  ARG A  12     -20.018  -5.160  12.528  1.00  0.00           C  
ATOM    201  NE  ARG A  12     -19.961  -6.576  12.840  1.00  0.00           N  
ATOM    202  CZ  ARG A  12     -20.217  -7.145  14.024  1.00  0.00           C  
ATOM    203  NH1 ARG A  12     -20.600  -6.436  15.074  1.00  0.00           N  
ATOM    204  NH2 ARG A  12     -20.067  -8.447  14.096  1.00  0.00           N  
ATOM    205  H   ARG A  12     -17.457  -3.917   9.687  1.00  0.00           H  
ATOM    206  HA  ARG A  12     -20.113  -3.809   8.660  1.00  0.00           H  
ATOM    207 1HB  ARG A  12     -18.968  -3.007  11.343  1.00  0.00           H  
ATOM    208 2HB  ARG A  12     -20.696  -3.005  11.006  1.00  0.00           H  
ATOM    209 1HG  ARG A  12     -20.635  -5.395  10.556  1.00  0.00           H  
ATOM    210 2HG  ARG A  12     -18.886  -5.432  10.796  1.00  0.00           H  
ATOM    211 1HD  ARG A  12     -19.230  -4.653  13.090  1.00  0.00           H  
ATOM    212 2HD  ARG A  12     -20.992  -4.776  12.819  1.00  0.00           H  
ATOM    213  HE  ARG A  12     -19.644  -7.224  12.097  1.00  0.00           H  
ATOM    214 1HH1 ARG A  12     -20.710  -5.437  15.001  1.00  0.00           H  
ATOM    215 2HH1 ARG A  12     -20.784  -6.897  15.955  1.00  0.00           H  
ATOM    216 1HH2 ARG A  12     -19.746  -8.937  13.243  1.00  0.00           H  
ATOM    217 2HH2 ARG A  12     -20.238  -8.945  14.955  1.00  0.00           H  
ATOM    218  N   ASN A  13     -18.710  -0.906   9.142  1.00  0.00           N  
ATOM    219  CA  ASN A  13     -18.758   0.522   8.930  1.00  0.00           C  
ATOM    220  C   ASN A  13     -17.930   0.934   7.710  1.00  0.00           C  
ATOM    221  O   ASN A  13     -17.513   2.082   7.605  1.00  0.00           O  
ATOM    222  CB  ASN A  13     -18.258   1.205  10.178  1.00  0.00           C  
ATOM    223  CG  ASN A  13     -19.170   0.948  11.349  1.00  0.00           C  
ATOM    224  OD1 ASN A  13     -20.227   1.577  11.539  1.00  0.00           O  
ATOM    225  ND2 ASN A  13     -18.779   0.000  12.159  1.00  0.00           N  
ATOM    226  H   ASN A  13     -17.847  -1.292   9.543  1.00  0.00           H  
ATOM    227  HA  ASN A  13     -19.792   0.814   8.746  1.00  0.00           H  
ATOM    228 1HB  ASN A  13     -17.255   0.842  10.419  1.00  0.00           H  
ATOM    229 2HB  ASN A  13     -18.184   2.269  10.009  1.00  0.00           H  
ATOM    230 1HD2 ASN A  13     -19.332  -0.236  12.957  1.00  0.00           H  
ATOM    231 2HD2 ASN A  13     -17.920  -0.509  11.963  1.00  0.00           H  
ATOM    232  N   LEU A  14     -17.743   0.038   6.734  1.00  0.00           N  
ATOM    233  CA  LEU A  14     -16.866   0.339   5.598  1.00  0.00           C  
ATOM    234  C   LEU A  14     -17.306   1.570   4.807  1.00  0.00           C  
ATOM    235  O   LEU A  14     -16.479   2.285   4.243  1.00  0.00           O  
ATOM    236  CB  LEU A  14     -16.773  -0.869   4.648  1.00  0.00           C  
ATOM    237  CG  LEU A  14     -15.599  -0.878   3.599  1.00  0.00           C  
ATOM    238  CD1 LEU A  14     -14.247  -0.885   4.322  1.00  0.00           C  
ATOM    239  CD2 LEU A  14     -15.687  -2.102   2.738  1.00  0.00           C  
ATOM    240  H   LEU A  14     -18.116  -0.913   6.821  1.00  0.00           H  
ATOM    241  HA  LEU A  14     -15.890   0.523   6.009  1.00  0.00           H  
ATOM    242 1HB  LEU A  14     -16.686  -1.756   5.248  1.00  0.00           H  
ATOM    243 2HB  LEU A  14     -17.710  -0.931   4.090  1.00  0.00           H  
ATOM    244  HG  LEU A  14     -15.666   0.001   2.976  1.00  0.00           H  
ATOM    245 1HD1 LEU A  14     -13.442  -0.911   3.592  1.00  0.00           H  
ATOM    246 2HD1 LEU A  14     -14.128  -0.007   4.935  1.00  0.00           H  
ATOM    247 3HD1 LEU A  14     -14.203  -1.766   4.941  1.00  0.00           H  
ATOM    248 1HD2 LEU A  14     -14.868  -2.086   2.013  1.00  0.00           H  
ATOM    249 2HD2 LEU A  14     -15.613  -2.997   3.356  1.00  0.00           H  
ATOM    250 3HD2 LEU A  14     -16.641  -2.109   2.206  1.00  0.00           H  
ATOM    251  N   ASP A  15     -18.606   1.846   4.784  1.00  0.00           N  
ATOM    252  CA  ASP A  15     -19.153   2.966   4.032  1.00  0.00           C  
ATOM    253  C   ASP A  15     -19.222   4.269   4.847  1.00  0.00           C  
ATOM    254  O   ASP A  15     -19.811   5.251   4.393  1.00  0.00           O  
ATOM    255  CB  ASP A  15     -20.548   2.605   3.532  1.00  0.00           C  
ATOM    256  CG  ASP A  15     -20.537   1.477   2.502  1.00  0.00           C  
ATOM    257  OD1 ASP A  15     -19.585   1.345   1.766  1.00  0.00           O  
ATOM    258  OD2 ASP A  15     -21.484   0.734   2.487  1.00  0.00           O  
ATOM    259  H   ASP A  15     -19.248   1.219   5.252  1.00  0.00           H  
ATOM    260  HA  ASP A  15     -18.509   3.140   3.170  1.00  0.00           H  
ATOM    261 1HB  ASP A  15     -21.167   2.305   4.376  1.00  0.00           H  
ATOM    262 2HB  ASP A  15     -21.011   3.484   3.083  1.00  0.00           H  
ATOM    263  N   ASP A  16     -18.656   4.272   6.062  1.00  0.00           N  
ATOM    264  CA  ASP A  16     -18.621   5.445   6.938  1.00  0.00           C  
ATOM    265  C   ASP A  16     -17.183   6.002   7.062  1.00  0.00           C  
ATOM    266  O   ASP A  16     -16.403   5.506   7.880  1.00  0.00           O  
ATOM    267  CB  ASP A  16     -19.183   5.060   8.314  1.00  0.00           C  
ATOM    268  CG  ASP A  16     -19.200   6.194   9.367  1.00  0.00           C  
ATOM    269  OD1 ASP A  16     -18.336   7.068   9.317  1.00  0.00           O  
ATOM    270  OD2 ASP A  16     -20.084   6.172  10.234  1.00  0.00           O  
ATOM    271  H   ASP A  16     -18.208   3.415   6.400  1.00  0.00           H  
ATOM    272  HA  ASP A  16     -19.292   6.194   6.532  1.00  0.00           H  
ATOM    273 1HB  ASP A  16     -20.204   4.699   8.185  1.00  0.00           H  
ATOM    274 2HB  ASP A  16     -18.604   4.226   8.706  1.00  0.00           H  
ATOM    275  N   PRO A  17     -16.814   7.071   6.303  1.00  0.00           N  
ATOM    276  CA  PRO A  17     -15.488   7.684   6.235  1.00  0.00           C  
ATOM    277  C   PRO A  17     -14.852   8.073   7.577  1.00  0.00           C  
ATOM    278  O   PRO A  17     -13.621   8.035   7.713  1.00  0.00           O  
ATOM    279  CB  PRO A  17     -15.763   8.957   5.422  1.00  0.00           C  
ATOM    280  CG  PRO A  17     -16.920   8.601   4.543  1.00  0.00           C  
ATOM    281  CD  PRO A  17     -17.796   7.721   5.401  1.00  0.00           C  
ATOM    282  HA  PRO A  17     -14.821   7.030   5.665  1.00  0.00           H  
ATOM    283 1HB  PRO A  17     -15.981   9.796   6.103  1.00  0.00           H  
ATOM    284 2HB  PRO A  17     -14.865   9.235   4.853  1.00  0.00           H  
ATOM    285 1HG  PRO A  17     -17.439   9.511   4.206  1.00  0.00           H  
ATOM    286 2HG  PRO A  17     -16.566   8.085   3.637  1.00  0.00           H  
ATOM    287 1HD  PRO A  17     -18.531   8.313   5.970  1.00  0.00           H  
ATOM    288 2HD  PRO A  17     -18.259   7.000   4.736  1.00  0.00           H  
ATOM    289  N   GLU A  18     -15.656   8.474   8.573  1.00  0.00           N  
ATOM    290  CA  GLU A  18     -15.028   8.858   9.826  1.00  0.00           C  
ATOM    291  C   GLU A  18     -14.681   7.625  10.624  1.00  0.00           C  
ATOM    292  O   GLU A  18     -13.582   7.526  11.191  1.00  0.00           O  
ATOM    293  CB  GLU A  18     -15.933   9.785  10.641  1.00  0.00           C  
ATOM    294  CG  GLU A  18     -16.135  11.171  10.019  1.00  0.00           C  
ATOM    295  CD  GLU A  18     -17.016  12.074  10.850  1.00  0.00           C  
ATOM    296  OE1 GLU A  18     -17.531  11.619  11.844  1.00  0.00           O  
ATOM    297  OE2 GLU A  18     -17.172  13.216  10.489  1.00  0.00           O  
ATOM    298  H   GLU A  18     -16.674   8.506   8.499  1.00  0.00           H  
ATOM    299  HA  GLU A  18     -14.106   9.392   9.607  1.00  0.00           H  
ATOM    300 1HB  GLU A  18     -16.915   9.319  10.752  1.00  0.00           H  
ATOM    301 2HB  GLU A  18     -15.516   9.914  11.640  1.00  0.00           H  
ATOM    302 1HG  GLU A  18     -15.161  11.645   9.895  1.00  0.00           H  
ATOM    303 2HG  GLU A  18     -16.576  11.047   9.031  1.00  0.00           H  
ATOM    304  N   LYS A  19     -15.587   6.646  10.623  1.00  0.00           N  
ATOM    305  CA  LYS A  19     -15.314   5.447  11.387  1.00  0.00           C  
ATOM    306  C   LYS A  19     -14.184   4.651  10.772  1.00  0.00           C  
ATOM    307  O   LYS A  19     -13.327   4.152  11.499  1.00  0.00           O  
ATOM    308  CB  LYS A  19     -16.547   4.573  11.520  1.00  0.00           C  
ATOM    309  CG  LYS A  19     -17.617   5.154  12.419  1.00  0.00           C  
ATOM    310  CD  LYS A  19     -18.761   4.184  12.571  1.00  0.00           C  
ATOM    311  CE  LYS A  19     -19.894   4.741  13.401  1.00  0.00           C  
ATOM    312  NZ  LYS A  19     -20.672   5.781  12.639  1.00  0.00           N  
ATOM    313  H   LYS A  19     -16.486   6.778  10.121  1.00  0.00           H  
ATOM    314  HA  LYS A  19     -14.998   5.744  12.388  1.00  0.00           H  
ATOM    315 1HB  LYS A  19     -16.980   4.425  10.531  1.00  0.00           H  
ATOM    316 2HB  LYS A  19     -16.266   3.593  11.901  1.00  0.00           H  
ATOM    317 1HG  LYS A  19     -17.190   5.367  13.398  1.00  0.00           H  
ATOM    318 2HG  LYS A  19     -17.974   6.086  11.989  1.00  0.00           H  
ATOM    319 1HD  LYS A  19     -19.154   3.962  11.581  1.00  0.00           H  
ATOM    320 2HD  LYS A  19     -18.405   3.263  13.026  1.00  0.00           H  
ATOM    321 1HE  LYS A  19     -20.565   3.930  13.679  1.00  0.00           H  
ATOM    322 2HE  LYS A  19     -19.489   5.193  14.303  1.00  0.00           H  
ATOM    323 1HZ  LYS A  19     -21.418   6.132  13.206  1.00  0.00           H  
ATOM    324 2HZ  LYS A  19     -20.072   6.555  12.368  1.00  0.00           H  
ATOM    325 3HZ  LYS A  19     -21.069   5.361  11.789  1.00  0.00           H  
ATOM    326  N   VAL A  20     -14.117   4.574   9.440  1.00  0.00           N  
ATOM    327  CA  VAL A  20     -13.041   3.783   8.859  1.00  0.00           C  
ATOM    328  C   VAL A  20     -11.719   4.491   9.053  1.00  0.00           C  
ATOM    329  O   VAL A  20     -10.717   3.836   9.307  1.00  0.00           O  
ATOM    330  CB  VAL A  20     -13.282   3.447   7.376  1.00  0.00           C  
ATOM    331  CG1 VAL A  20     -14.545   2.666   7.265  1.00  0.00           C  
ATOM    332  CG2 VAL A  20     -13.376   4.698   6.548  1.00  0.00           C  
ATOM    333  H   VAL A  20     -14.847   5.010   8.868  1.00  0.00           H  
ATOM    334  HA  VAL A  20     -12.998   2.833   9.387  1.00  0.00           H  
ATOM    335  HB  VAL A  20     -12.474   2.818   7.012  1.00  0.00           H  
ATOM    336 1HG1 VAL A  20     -14.722   2.420   6.238  1.00  0.00           H  
ATOM    337 2HG1 VAL A  20     -14.491   1.753   7.853  1.00  0.00           H  
ATOM    338 3HG1 VAL A  20     -15.365   3.264   7.627  1.00  0.00           H  
ATOM    339 1HG2 VAL A  20     -13.574   4.453   5.517  1.00  0.00           H  
ATOM    340 2HG2 VAL A  20     -14.177   5.277   6.927  1.00  0.00           H  
ATOM    341 3HG2 VAL A  20     -12.462   5.272   6.591  1.00  0.00           H  
ATOM    342  N   HIS A  21     -11.681   5.824   9.017  1.00  0.00           N  
ATOM    343  CA  HIS A  21     -10.419   6.487   9.275  1.00  0.00           C  
ATOM    344  C   HIS A  21      -9.897   6.116  10.654  1.00  0.00           C  
ATOM    345  O   HIS A  21      -8.740   5.696  10.791  1.00  0.00           O  
ATOM    346  CB  HIS A  21     -10.561   8.007   9.187  1.00  0.00           C  
ATOM    347  CG  HIS A  21      -9.311   8.751   9.581  1.00  0.00           C  
ATOM    348  ND1 HIS A  21      -8.191   8.821   8.780  1.00  0.00           N  
ATOM    349  CD2 HIS A  21      -9.014   9.447  10.704  1.00  0.00           C  
ATOM    350  CE1 HIS A  21      -7.258   9.529   9.397  1.00  0.00           C  
ATOM    351  NE2 HIS A  21      -7.734   9.923  10.561  1.00  0.00           N  
ATOM    352  H   HIS A  21     -12.500   6.389   8.768  1.00  0.00           H  
ATOM    353  HA  HIS A  21      -9.683   6.167   8.540  1.00  0.00           H  
ATOM    354 1HB  HIS A  21     -10.829   8.289   8.168  1.00  0.00           H  
ATOM    355 2HB  HIS A  21     -11.376   8.331   9.836  1.00  0.00           H  
ATOM    356  HD2 HIS A  21      -9.674   9.598  11.561  1.00  0.00           H  
ATOM    357  HE1 HIS A  21      -6.268   9.754   9.010  1.00  0.00           H  
ATOM    358  HE2 HIS A  21      -7.241  10.482  11.243  1.00  0.00           H  
ATOM    359  N   GLU A  22     -10.734   6.247  11.694  1.00  0.00           N  
ATOM    360  CA  GLU A  22     -10.230   5.936  13.023  1.00  0.00           C  
ATOM    361  C   GLU A  22      -9.913   4.457  13.203  1.00  0.00           C  
ATOM    362  O   GLU A  22      -8.903   4.106  13.819  1.00  0.00           O  
ATOM    363  CB  GLU A  22     -11.217   6.361  14.109  1.00  0.00           C  
ATOM    364  CG  GLU A  22     -11.373   7.864  14.287  1.00  0.00           C  
ATOM    365  CD  GLU A  22     -12.325   8.212  15.408  1.00  0.00           C  
ATOM    366  OE1 GLU A  22     -12.933   7.309  15.944  1.00  0.00           O  
ATOM    367  OE2 GLU A  22     -12.434   9.371  15.737  1.00  0.00           O  
ATOM    368  H   GLU A  22     -11.697   6.580  11.550  1.00  0.00           H  
ATOM    369  HA  GLU A  22      -9.305   6.496  13.168  1.00  0.00           H  
ATOM    370 1HB  GLU A  22     -12.205   5.955  13.863  1.00  0.00           H  
ATOM    371 2HB  GLU A  22     -10.916   5.932  15.063  1.00  0.00           H  
ATOM    372 1HG  GLU A  22     -10.397   8.301  14.495  1.00  0.00           H  
ATOM    373 2HG  GLU A  22     -11.742   8.290  13.352  1.00  0.00           H  
ATOM    374  N   LEU A  23     -10.756   3.575  12.671  1.00  0.00           N  
ATOM    375  CA  LEU A  23     -10.541   2.155  12.850  1.00  0.00           C  
ATOM    376  C   LEU A  23      -9.320   1.651  12.088  1.00  0.00           C  
ATOM    377  O   LEU A  23      -8.553   0.848  12.625  1.00  0.00           O  
ATOM    378  CB  LEU A  23     -11.788   1.420  12.403  1.00  0.00           C  
ATOM    379  CG  LEU A  23     -13.062   1.571  13.250  1.00  0.00           C  
ATOM    380  CD1 LEU A  23     -14.247   1.038  12.444  1.00  0.00           C  
ATOM    381  CD2 LEU A  23     -12.913   0.755  14.533  1.00  0.00           C  
ATOM    382  H   LEU A  23     -11.588   3.896  12.169  1.00  0.00           H  
ATOM    383  HA  LEU A  23     -10.370   1.968  13.903  1.00  0.00           H  
ATOM    384 1HB  LEU A  23     -12.021   1.741  11.394  1.00  0.00           H  
ATOM    385 2HB  LEU A  23     -11.544   0.379  12.409  1.00  0.00           H  
ATOM    386  HG  LEU A  23     -13.233   2.622  13.492  1.00  0.00           H  
ATOM    387 1HD1 LEU A  23     -15.163   1.126  13.026  1.00  0.00           H  
ATOM    388 2HD1 LEU A  23     -14.352   1.609  11.520  1.00  0.00           H  
ATOM    389 3HD1 LEU A  23     -14.066   0.011  12.212  1.00  0.00           H  
ATOM    390 1HD2 LEU A  23     -13.821   0.848  15.123  1.00  0.00           H  
ATOM    391 2HD2 LEU A  23     -12.748  -0.292  14.276  1.00  0.00           H  
ATOM    392 3HD2 LEU A  23     -12.075   1.117  15.111  1.00  0.00           H  
ATOM    393  N   LEU A  24      -9.101   2.148  10.865  1.00  0.00           N  
ATOM    394  CA  LEU A  24      -7.928   1.768  10.098  1.00  0.00           C  
ATOM    395  C   LEU A  24      -6.688   2.319  10.748  1.00  0.00           C  
ATOM    396  O   LEU A  24      -5.670   1.634  10.783  1.00  0.00           O  
ATOM    397  CB  LEU A  24      -8.056   2.241   8.648  1.00  0.00           C  
ATOM    398  CG  LEU A  24      -9.062   1.449   7.798  1.00  0.00           C  
ATOM    399  CD1 LEU A  24      -9.393   2.195   6.555  1.00  0.00           C  
ATOM    400  CD2 LEU A  24      -8.392   0.113   7.360  1.00  0.00           C  
ATOM    401  H   LEU A  24      -9.762   2.799  10.445  1.00  0.00           H  
ATOM    402  HA  LEU A  24      -7.852   0.686  10.110  1.00  0.00           H  
ATOM    403 1HB  LEU A  24      -8.362   3.288   8.657  1.00  0.00           H  
ATOM    404 2HB  LEU A  24      -7.080   2.177   8.171  1.00  0.00           H  
ATOM    405  HG  LEU A  24      -9.970   1.268   8.377  1.00  0.00           H  
ATOM    406 1HD1 LEU A  24     -10.085   1.613   5.950  1.00  0.00           H  
ATOM    407 2HD1 LEU A  24      -9.848   3.155   6.806  1.00  0.00           H  
ATOM    408 3HD1 LEU A  24      -8.488   2.352   6.025  1.00  0.00           H  
ATOM    409 1HD2 LEU A  24      -9.095  -0.437   6.775  1.00  0.00           H  
ATOM    410 2HD2 LEU A  24      -7.501   0.326   6.761  1.00  0.00           H  
ATOM    411 3HD2 LEU A  24      -8.100  -0.480   8.211  1.00  0.00           H  
ATOM    412  N   LYS A  25      -6.743   3.542  11.281  1.00  0.00           N  
ATOM    413  CA  LYS A  25      -5.570   4.071  11.936  1.00  0.00           C  
ATOM    414  C   LYS A  25      -5.241   3.220  13.159  1.00  0.00           C  
ATOM    415  O   LYS A  25      -4.070   2.941  13.410  1.00  0.00           O  
ATOM    416  CB  LYS A  25      -5.761   5.523  12.323  1.00  0.00           C  
ATOM    417  CG  LYS A  25      -4.526   6.154  12.920  1.00  0.00           C  
ATOM    418  CD  LYS A  25      -4.753   7.604  13.199  1.00  0.00           C  
ATOM    419  CE  LYS A  25      -3.519   8.231  13.793  1.00  0.00           C  
ATOM    420  NZ  LYS A  25      -3.725   9.654  14.079  1.00  0.00           N  
ATOM    421  H   LYS A  25      -7.580   4.131  11.212  1.00  0.00           H  
ATOM    422  HA  LYS A  25      -4.730   4.010  11.245  1.00  0.00           H  
ATOM    423 1HB  LYS A  25      -6.058   6.098  11.443  1.00  0.00           H  
ATOM    424 2HB  LYS A  25      -6.575   5.598  13.048  1.00  0.00           H  
ATOM    425 1HG  LYS A  25      -4.267   5.649  13.858  1.00  0.00           H  
ATOM    426 2HG  LYS A  25      -3.686   6.043  12.228  1.00  0.00           H  
ATOM    427 1HD  LYS A  25      -5.006   8.122  12.271  1.00  0.00           H  
ATOM    428 2HD  LYS A  25      -5.584   7.712  13.896  1.00  0.00           H  
ATOM    429 1HE  LYS A  25      -3.248   7.716  14.716  1.00  0.00           H  
ATOM    430 2HE  LYS A  25      -2.696   8.136  13.081  1.00  0.00           H  
ATOM    431 1HZ  LYS A  25      -2.862  10.053  14.449  1.00  0.00           H  
ATOM    432 2HZ  LYS A  25      -3.953  10.139  13.220  1.00  0.00           H  
ATOM    433 3HZ  LYS A  25      -4.462   9.790  14.743  1.00  0.00           H  
ATOM    434  N   ARG A  26      -6.263   2.800  13.922  1.00  0.00           N  
ATOM    435  CA  ARG A  26      -6.035   1.969  15.098  1.00  0.00           C  
ATOM    436  C   ARG A  26      -5.444   0.618  14.706  1.00  0.00           C  
ATOM    437  O   ARG A  26      -4.534   0.125  15.376  1.00  0.00           O  
ATOM    438  CB  ARG A  26      -7.339   1.782  15.867  1.00  0.00           C  
ATOM    439  CG  ARG A  26      -7.816   3.036  16.617  1.00  0.00           C  
ATOM    440  CD  ARG A  26      -9.255   2.962  17.038  1.00  0.00           C  
ATOM    441  NE  ARG A  26      -9.518   1.914  18.020  1.00  0.00           N  
ATOM    442  CZ  ARG A  26     -10.755   1.500  18.391  1.00  0.00           C  
ATOM    443  NH1 ARG A  26     -11.831   2.055  17.866  1.00  0.00           N  
ATOM    444  NH2 ARG A  26     -10.884   0.532  19.286  1.00  0.00           N  
ATOM    445  H   ARG A  26      -7.216   3.108  13.705  1.00  0.00           H  
ATOM    446  HA  ARG A  26      -5.326   2.484  15.747  1.00  0.00           H  
ATOM    447 1HB  ARG A  26      -8.125   1.500  15.172  1.00  0.00           H  
ATOM    448 2HB  ARG A  26      -7.230   0.972  16.586  1.00  0.00           H  
ATOM    449 1HG  ARG A  26      -7.212   3.159  17.514  1.00  0.00           H  
ATOM    450 2HG  ARG A  26      -7.686   3.910  15.983  1.00  0.00           H  
ATOM    451 1HD  ARG A  26      -9.550   3.920  17.466  1.00  0.00           H  
ATOM    452 2HD  ARG A  26      -9.858   2.764  16.154  1.00  0.00           H  
ATOM    453  HE  ARG A  26      -8.720   1.462  18.455  1.00  0.00           H  
ATOM    454 1HH1 ARG A  26     -11.743   2.799  17.186  1.00  0.00           H  
ATOM    455 2HH1 ARG A  26     -12.750   1.743  18.148  1.00  0.00           H  
ATOM    456 1HH2 ARG A  26     -10.060   0.103  19.691  1.00  0.00           H  
ATOM    457 2HH2 ARG A  26     -11.802   0.219  19.567  1.00  0.00           H  
ATOM    458  N   LEU A  27      -5.912   0.047  13.596  1.00  0.00           N  
ATOM    459  CA  LEU A  27      -5.419  -1.230  13.106  1.00  0.00           C  
ATOM    460  C   LEU A  27      -3.966  -1.063  12.622  1.00  0.00           C  
ATOM    461  O   LEU A  27      -3.130  -1.954  12.810  1.00  0.00           O  
ATOM    462  CB  LEU A  27      -6.365  -1.741  12.003  1.00  0.00           C  
ATOM    463  CG  LEU A  27      -6.164  -3.172  11.450  1.00  0.00           C  
ATOM    464  CD1 LEU A  27      -6.311  -4.228  12.549  1.00  0.00           C  
ATOM    465  CD2 LEU A  27      -7.198  -3.418  10.353  1.00  0.00           C  
ATOM    466  H   LEU A  27      -6.706   0.484  13.114  1.00  0.00           H  
ATOM    467  HA  LEU A  27      -5.415  -1.930  13.933  1.00  0.00           H  
ATOM    468 1HB  LEU A  27      -7.387  -1.664  12.370  1.00  0.00           H  
ATOM    469 2HB  LEU A  27      -6.272  -1.057  11.157  1.00  0.00           H  
ATOM    470  HG  LEU A  27      -5.180  -3.255  11.060  1.00  0.00           H  
ATOM    471 1HD1 LEU A  27      -6.172  -5.216  12.129  1.00  0.00           H  
ATOM    472 2HD1 LEU A  27      -5.579  -4.069  13.327  1.00  0.00           H  
ATOM    473 3HD1 LEU A  27      -7.289  -4.171  12.961  1.00  0.00           H  
ATOM    474 1HD2 LEU A  27      -7.039  -4.404   9.938  1.00  0.00           H  
ATOM    475 2HD2 LEU A  27      -8.191  -3.354  10.785  1.00  0.00           H  
ATOM    476 3HD2 LEU A  27      -7.106  -2.679   9.570  1.00  0.00           H  
ATOM    477  N   LEU A  28      -3.662   0.093  12.020  1.00  0.00           N  
ATOM    478  CA  LEU A  28      -2.323   0.389  11.530  1.00  0.00           C  
ATOM    479  C   LEU A  28      -1.372   0.556  12.726  1.00  0.00           C  
ATOM    480  O   LEU A  28      -0.249   0.041  12.696  1.00  0.00           O  
ATOM    481  CB  LEU A  28      -2.366   1.689  10.707  1.00  0.00           C  
ATOM    482  CG  LEU A  28      -1.152   2.149   9.932  1.00  0.00           C  
ATOM    483  CD1 LEU A  28      -0.693   1.085   8.925  1.00  0.00           C  
ATOM    484  CD2 LEU A  28      -1.588   3.368   9.163  1.00  0.00           C  
ATOM    485  H   LEU A  28      -4.412   0.762  11.834  1.00  0.00           H  
ATOM    486  HA  LEU A  28      -1.990  -0.443  10.915  1.00  0.00           H  
ATOM    487 1HB  LEU A  28      -3.197   1.701  10.060  1.00  0.00           H  
ATOM    488 2HB  LEU A  28      -2.543   2.485  11.427  1.00  0.00           H  
ATOM    489  HG  LEU A  28      -0.326   2.384  10.610  1.00  0.00           H  
ATOM    490 1HD1 LEU A  28       0.146   1.479   8.368  1.00  0.00           H  
ATOM    491 2HD1 LEU A  28      -0.386   0.182   9.439  1.00  0.00           H  
ATOM    492 3HD1 LEU A  28      -1.500   0.858   8.238  1.00  0.00           H  
ATOM    493 1HD2 LEU A  28      -0.776   3.736   8.576  1.00  0.00           H  
ATOM    494 2HD2 LEU A  28      -2.403   3.085   8.508  1.00  0.00           H  
ATOM    495 3HD2 LEU A  28      -1.927   4.142   9.850  1.00  0.00           H  
ATOM    496  N   GLU A  29      -1.834   1.231  13.797  1.00  0.00           N  
ATOM    497  CA  GLU A  29      -1.019   1.385  14.998  1.00  0.00           C  
ATOM    498  C   GLU A  29      -0.834   0.032  15.668  1.00  0.00           C  
ATOM    499  O   GLU A  29       0.195  -0.224  16.293  1.00  0.00           O  
ATOM    500  CB  GLU A  29      -1.588   2.407  15.985  1.00  0.00           C  
ATOM    501  CG  GLU A  29      -1.485   3.864  15.516  1.00  0.00           C  
ATOM    502  CD  GLU A  29      -1.901   4.855  16.578  1.00  0.00           C  
ATOM    503  OE1 GLU A  29      -2.484   4.444  17.546  1.00  0.00           O  
ATOM    504  OE2 GLU A  29      -1.586   6.024  16.441  1.00  0.00           O  
ATOM    505  H   GLU A  29      -2.751   1.685  13.750  1.00  0.00           H  
ATOM    506  HA  GLU A  29      -0.035   1.747  14.698  1.00  0.00           H  
ATOM    507 1HB  GLU A  29      -2.644   2.187  16.159  1.00  0.00           H  
ATOM    508 2HB  GLU A  29      -1.071   2.319  16.940  1.00  0.00           H  
ATOM    509 1HG  GLU A  29      -0.454   4.060  15.223  1.00  0.00           H  
ATOM    510 2HG  GLU A  29      -2.109   3.999  14.636  1.00  0.00           H  
ATOM    511  N   LEU A  30      -1.833  -0.841  15.565  1.00  0.00           N  
ATOM    512  CA  LEU A  30      -1.691  -2.163  16.132  1.00  0.00           C  
ATOM    513  C   LEU A  30      -0.580  -2.884  15.380  1.00  0.00           C  
ATOM    514  O   LEU A  30       0.280  -3.512  15.998  1.00  0.00           O  
ATOM    515  CB  LEU A  30      -3.007  -2.935  16.050  1.00  0.00           C  
ATOM    516  CG  LEU A  30      -3.028  -4.340  16.636  1.00  0.00           C  
ATOM    517  CD1 LEU A  30      -2.679  -4.335  18.130  1.00  0.00           C  
ATOM    518  CD2 LEU A  30      -4.389  -4.895  16.434  1.00  0.00           C  
ATOM    519  H   LEU A  30      -2.714  -0.550  15.136  1.00  0.00           H  
ATOM    520  HA  LEU A  30      -1.403  -2.051  17.172  1.00  0.00           H  
ATOM    521 1HB  LEU A  30      -3.785  -2.345  16.538  1.00  0.00           H  
ATOM    522 2HB  LEU A  30      -3.270  -3.033  15.006  1.00  0.00           H  
ATOM    523  HG  LEU A  30      -2.311  -4.949  16.124  1.00  0.00           H  
ATOM    524 1HD1 LEU A  30      -2.721  -5.355  18.511  1.00  0.00           H  
ATOM    525 2HD1 LEU A  30      -1.679  -3.945  18.291  1.00  0.00           H  
ATOM    526 3HD1 LEU A  30      -3.403  -3.720  18.674  1.00  0.00           H  
ATOM    527 1HD2 LEU A  30      -4.418  -5.893  16.842  1.00  0.00           H  
ATOM    528 2HD2 LEU A  30      -5.116  -4.273  16.951  1.00  0.00           H  
ATOM    529 3HD2 LEU A  30      -4.608  -4.910  15.373  1.00  0.00           H  
ATOM    530  N   ALA A  31      -0.518  -2.739  14.050  1.00  0.00           N  
ATOM    531  CA  ALA A  31       0.561  -3.377  13.302  1.00  0.00           C  
ATOM    532  C   ALA A  31       1.916  -2.911  13.828  1.00  0.00           C  
ATOM    533  O   ALA A  31       2.862  -3.707  13.923  1.00  0.00           O  
ATOM    534  CB  ALA A  31       0.463  -3.045  11.821  1.00  0.00           C  
ATOM    535  H   ALA A  31      -1.286  -2.258  13.566  1.00  0.00           H  
ATOM    536  HA  ALA A  31       0.484  -4.452  13.447  1.00  0.00           H  
ATOM    537 1HB  ALA A  31       1.263  -3.543  11.290  1.00  0.00           H  
ATOM    538 2HB  ALA A  31      -0.478  -3.360  11.437  1.00  0.00           H  
ATOM    539 3HB  ALA A  31       0.555  -1.980  11.678  1.00  0.00           H  
ATOM    540  N   GLU A  32       2.011  -1.618  14.182  1.00  0.00           N  
ATOM    541  CA  GLU A  32       3.256  -1.063  14.714  1.00  0.00           C  
ATOM    542  C   GLU A  32       3.607  -1.658  16.082  1.00  0.00           C  
ATOM    543  O   GLU A  32       4.769  -1.996  16.328  1.00  0.00           O  
ATOM    544  CB  GLU A  32       3.146   0.458  14.869  1.00  0.00           C  
ATOM    545  CG  GLU A  32       3.063   1.243  13.579  1.00  0.00           C  
ATOM    546  CD  GLU A  32       2.781   2.697  13.828  1.00  0.00           C  
ATOM    547  OE1 GLU A  32       2.467   3.048  14.943  1.00  0.00           O  
ATOM    548  OE2 GLU A  32       2.869   3.452  12.903  1.00  0.00           O  
ATOM    549  H   GLU A  32       1.202  -1.012  14.001  1.00  0.00           H  
ATOM    550  HA  GLU A  32       4.061  -1.294  14.020  1.00  0.00           H  
ATOM    551 1HB  GLU A  32       2.280   0.702  15.461  1.00  0.00           H  
ATOM    552 2HB  GLU A  32       4.015   0.821  15.418  1.00  0.00           H  
ATOM    553 1HG  GLU A  32       4.006   1.147  13.043  1.00  0.00           H  
ATOM    554 2HG  GLU A  32       2.274   0.822  12.955  1.00  0.00           H  
ATOM    555  N   GLU A  33       2.592  -1.853  16.938  1.00  0.00           N  
ATOM    556  CA  GLU A  33       2.796  -2.428  18.273  1.00  0.00           C  
ATOM    557  C   GLU A  33       3.151  -3.914  18.189  1.00  0.00           C  
ATOM    558  O   GLU A  33       3.953  -4.424  18.974  1.00  0.00           O  
ATOM    559  CB  GLU A  33       1.537  -2.284  19.144  1.00  0.00           C  
ATOM    560  CG  GLU A  33       1.144  -0.849  19.550  1.00  0.00           C  
ATOM    561  CD  GLU A  33       2.183  -0.126  20.349  1.00  0.00           C  
ATOM    562  OE1 GLU A  33       2.921  -0.759  21.062  1.00  0.00           O  
ATOM    563  OE2 GLU A  33       2.241   1.088  20.248  1.00  0.00           O  
ATOM    564  H   GLU A  33       1.669  -1.489  16.672  1.00  0.00           H  
ATOM    565  HA  GLU A  33       3.622  -1.905  18.754  1.00  0.00           H  
ATOM    566 1HB  GLU A  33       0.689  -2.712  18.606  1.00  0.00           H  
ATOM    567 2HB  GLU A  33       1.664  -2.864  20.056  1.00  0.00           H  
ATOM    568 1HG  GLU A  33       0.952  -0.276  18.651  1.00  0.00           H  
ATOM    569 2HG  GLU A  33       0.217  -0.890  20.119  1.00  0.00           H  
ATOM    570  N   LEU A  34       2.558  -4.605  17.216  1.00  0.00           N  
ATOM    571  CA  LEU A  34       2.784  -6.027  17.017  1.00  0.00           C  
ATOM    572  C   LEU A  34       4.073  -6.303  16.249  1.00  0.00           C  
ATOM    573  O   LEU A  34       4.688  -7.356  16.428  1.00  0.00           O  
ATOM    574  CB  LEU A  34       1.638  -6.647  16.193  1.00  0.00           C  
ATOM    575  CG  LEU A  34       0.201  -6.671  16.777  1.00  0.00           C  
ATOM    576  CD1 LEU A  34      -0.739  -7.188  15.669  1.00  0.00           C  
ATOM    577  CD2 LEU A  34       0.127  -7.546  18.008  1.00  0.00           C  
ATOM    578  H   LEU A  34       1.876  -4.115  16.637  1.00  0.00           H  
ATOM    579  HA  LEU A  34       2.858  -6.506  17.989  1.00  0.00           H  
ATOM    580 1HB  LEU A  34       1.581  -6.089  15.261  1.00  0.00           H  
ATOM    581 2HB  LEU A  34       1.914  -7.672  15.954  1.00  0.00           H  
ATOM    582  HG  LEU A  34      -0.101  -5.670  17.049  1.00  0.00           H  
ATOM    583 1HD1 LEU A  34      -1.763  -7.210  16.033  1.00  0.00           H  
ATOM    584 2HD1 LEU A  34      -0.677  -6.528  14.803  1.00  0.00           H  
ATOM    585 3HD1 LEU A  34      -0.444  -8.195  15.375  1.00  0.00           H  
ATOM    586 1HD2 LEU A  34      -0.896  -7.545  18.383  1.00  0.00           H  
ATOM    587 2HD2 LEU A  34       0.421  -8.565  17.754  1.00  0.00           H  
ATOM    588 3HD2 LEU A  34       0.790  -7.159  18.777  1.00  0.00           H  
ATOM    589  N   GLY A  35       4.486  -5.371  15.376  1.00  0.00           N  
ATOM    590  CA  GLY A  35       5.643  -5.596  14.520  1.00  0.00           C  
ATOM    591  C   GLY A  35       5.204  -6.498  13.373  1.00  0.00           C  
ATOM    592  O   GLY A  35       5.966  -7.335  12.879  1.00  0.00           O  
ATOM    593  H   GLY A  35       3.952  -4.513  15.248  1.00  0.00           H  
ATOM    594 1HA  GLY A  35       6.001  -4.641  14.134  1.00  0.00           H  
ATOM    595 2HA  GLY A  35       6.448  -6.058  15.088  1.00  0.00           H  
ATOM    596  N   ASP A  36       3.923  -6.374  13.031  1.00  0.00           N  
ATOM    597  CA  ASP A  36       3.272  -7.169  12.012  1.00  0.00           C  
ATOM    598  C   ASP A  36       3.315  -6.449  10.667  1.00  0.00           C  
ATOM    599  O   ASP A  36       2.570  -5.487  10.439  1.00  0.00           O  
ATOM    600  CB  ASP A  36       1.839  -7.491  12.467  1.00  0.00           C  
ATOM    601  CG  ASP A  36       1.069  -8.410  11.543  1.00  0.00           C  
ATOM    602  OD1 ASP A  36       1.454  -8.546  10.394  1.00  0.00           O  
ATOM    603  OD2 ASP A  36       0.097  -8.976  11.982  1.00  0.00           O  
ATOM    604  H   ASP A  36       3.412  -5.598  13.456  1.00  0.00           H  
ATOM    605  HA  ASP A  36       3.813  -8.110  11.912  1.00  0.00           H  
ATOM    606 1HB  ASP A  36       1.881  -7.962  13.447  1.00  0.00           H  
ATOM    607 2HB  ASP A  36       1.285  -6.566  12.582  1.00  0.00           H  
ATOM    608  N   ARG A  37       4.247  -6.863   9.806  1.00  0.00           N  
ATOM    609  CA  ARG A  37       4.453  -6.191   8.532  1.00  0.00           C  
ATOM    610  C   ARG A  37       3.335  -6.503   7.556  1.00  0.00           C  
ATOM    611  O   ARG A  37       2.996  -5.667   6.715  1.00  0.00           O  
ATOM    612  CB  ARG A  37       5.797  -6.554   7.935  1.00  0.00           C  
ATOM    613  CG  ARG A  37       7.030  -6.101   8.751  1.00  0.00           C  
ATOM    614  CD  ARG A  37       7.112  -4.607   8.933  1.00  0.00           C  
ATOM    615  NE  ARG A  37       7.259  -3.897   7.654  1.00  0.00           N  
ATOM    616  CZ  ARG A  37       7.072  -2.562   7.467  1.00  0.00           C  
ATOM    617  NH1 ARG A  37       6.709  -1.785   8.463  1.00  0.00           N  
ATOM    618  NH2 ARG A  37       7.267  -2.029   6.270  1.00  0.00           N  
ATOM    619  H   ARG A  37       4.824  -7.654  10.067  1.00  0.00           H  
ATOM    620  HA  ARG A  37       4.426  -5.119   8.704  1.00  0.00           H  
ATOM    621 1HB  ARG A  37       5.858  -7.635   7.820  1.00  0.00           H  
ATOM    622 2HB  ARG A  37       5.876  -6.117   6.943  1.00  0.00           H  
ATOM    623 1HG  ARG A  37       6.987  -6.553   9.744  1.00  0.00           H  
ATOM    624 2HG  ARG A  37       7.937  -6.428   8.245  1.00  0.00           H  
ATOM    625 1HD  ARG A  37       6.246  -4.227   9.457  1.00  0.00           H  
ATOM    626 2HD  ARG A  37       7.997  -4.396   9.531  1.00  0.00           H  
ATOM    627  HE  ARG A  37       7.548  -4.441   6.853  1.00  0.00           H  
ATOM    628 1HH1 ARG A  37       6.558  -2.165   9.382  1.00  0.00           H  
ATOM    629 2HH1 ARG A  37       6.588  -0.790   8.297  1.00  0.00           H  
ATOM    630 1HH2 ARG A  37       7.553  -2.609   5.497  1.00  0.00           H  
ATOM    631 2HH2 ARG A  37       7.155  -1.005   6.139  1.00  0.00           H  
ATOM    632  N   ARG A  38       2.759  -7.705   7.651  1.00  0.00           N  
ATOM    633  CA  ARG A  38       1.661  -8.036   6.763  1.00  0.00           C  
ATOM    634  C   ARG A  38       0.492  -7.132   7.097  1.00  0.00           C  
ATOM    635  O   ARG A  38      -0.153  -6.594   6.194  1.00  0.00           O  
ATOM    636  CB  ARG A  38       1.251  -9.500   6.883  1.00  0.00           C  
ATOM    637  CG  ARG A  38       0.060  -9.910   5.998  1.00  0.00           C  
ATOM    638  CD  ARG A  38      -0.205 -11.383   6.030  1.00  0.00           C  
ATOM    639  NE  ARG A  38       0.787 -12.138   5.246  1.00  0.00           N  
ATOM    640  CZ  ARG A  38       1.126 -13.443   5.399  1.00  0.00           C  
ATOM    641  NH1 ARG A  38       0.578 -14.186   6.352  1.00  0.00           N  
ATOM    642  NH2 ARG A  38       2.021 -13.976   4.566  1.00  0.00           N  
ATOM    643  H   ARG A  38       3.071  -8.365   8.355  1.00  0.00           H  
ATOM    644  HA  ARG A  38       1.964  -7.846   5.735  1.00  0.00           H  
ATOM    645 1HB  ARG A  38       2.094 -10.134   6.616  1.00  0.00           H  
ATOM    646 2HB  ARG A  38       0.989  -9.718   7.921  1.00  0.00           H  
ATOM    647 1HG  ARG A  38      -0.843  -9.397   6.331  1.00  0.00           H  
ATOM    648 2HG  ARG A  38       0.277  -9.633   4.963  1.00  0.00           H  
ATOM    649 1HD  ARG A  38      -0.169 -11.722   7.061  1.00  0.00           H  
ATOM    650 2HD  ARG A  38      -1.193 -11.576   5.610  1.00  0.00           H  
ATOM    651  HE  ARG A  38       1.258 -11.630   4.482  1.00  0.00           H  
ATOM    652 1HH1 ARG A  38      -0.101 -13.787   6.981  1.00  0.00           H  
ATOM    653 2HH1 ARG A  38       0.840 -15.157   6.451  1.00  0.00           H  
ATOM    654 1HH2 ARG A  38       2.422 -13.396   3.793  1.00  0.00           H  
ATOM    655 2HH2 ARG A  38       2.289 -14.941   4.655  1.00  0.00           H  
ATOM    656  N   LEU A  39       0.242  -6.908   8.391  1.00  0.00           N  
ATOM    657  CA  LEU A  39      -0.869  -6.053   8.749  1.00  0.00           C  
ATOM    658  C   LEU A  39      -0.566  -4.619   8.305  1.00  0.00           C  
ATOM    659  O   LEU A  39      -1.439  -3.956   7.754  1.00  0.00           O  
ATOM    660  CB  LEU A  39      -1.159  -6.118  10.260  1.00  0.00           C  
ATOM    661  CG  LEU A  39      -2.420  -5.333  10.812  1.00  0.00           C  
ATOM    662  CD1 LEU A  39      -3.674  -5.877  10.162  1.00  0.00           C  
ATOM    663  CD2 LEU A  39      -2.487  -5.479  12.340  1.00  0.00           C  
ATOM    664  H   LEU A  39       0.786  -7.401   9.117  1.00  0.00           H  
ATOM    665  HA  LEU A  39      -1.739  -6.406   8.206  1.00  0.00           H  
ATOM    666 1HB  LEU A  39      -1.293  -7.167  10.525  1.00  0.00           H  
ATOM    667 2HB  LEU A  39      -0.279  -5.756  10.785  1.00  0.00           H  
ATOM    668  HG  LEU A  39      -2.349  -4.276  10.553  1.00  0.00           H  
ATOM    669 1HD1 LEU A  39      -4.530  -5.358  10.519  1.00  0.00           H  
ATOM    670 2HD1 LEU A  39      -3.609  -5.739   9.097  1.00  0.00           H  
ATOM    671 3HD1 LEU A  39      -3.781  -6.932  10.391  1.00  0.00           H  
ATOM    672 1HD2 LEU A  39      -3.347  -4.934  12.722  1.00  0.00           H  
ATOM    673 2HD2 LEU A  39      -2.566  -6.526  12.600  1.00  0.00           H  
ATOM    674 3HD2 LEU A  39      -1.605  -5.083  12.783  1.00  0.00           H  
ATOM    675  N   TYR A  40       0.675  -4.126   8.478  1.00  0.00           N  
ATOM    676  CA  TYR A  40       0.971  -2.756   8.039  1.00  0.00           C  
ATOM    677  C   TYR A  40       0.628  -2.604   6.558  1.00  0.00           C  
ATOM    678  O   TYR A  40      -0.038  -1.636   6.164  1.00  0.00           O  
ATOM    679  CB  TYR A  40       2.456  -2.383   8.231  1.00  0.00           C  
ATOM    680  CG  TYR A  40       2.832  -0.909   7.778  1.00  0.00           C  
ATOM    681  CD1 TYR A  40       2.714   0.146   8.680  1.00  0.00           C  
ATOM    682  CD2 TYR A  40       3.267  -0.628   6.464  1.00  0.00           C  
ATOM    683  CE1 TYR A  40       3.030   1.452   8.297  1.00  0.00           C  
ATOM    684  CE2 TYR A  40       3.577   0.694   6.084  1.00  0.00           C  
ATOM    685  CZ  TYR A  40       3.461   1.728   7.002  1.00  0.00           C  
ATOM    686  OH  TYR A  40       3.760   3.047   6.669  1.00  0.00           O  
ATOM    687  H   TYR A  40       1.391  -4.677   8.963  1.00  0.00           H  
ATOM    688  HA  TYR A  40       0.350  -2.066   8.604  1.00  0.00           H  
ATOM    689 1HB  TYR A  40       2.718  -2.495   9.283  1.00  0.00           H  
ATOM    690 2HB  TYR A  40       3.078  -3.081   7.668  1.00  0.00           H  
ATOM    691  HD1 TYR A  40       2.373  -0.050   9.698  1.00  0.00           H  
ATOM    692  HD2 TYR A  40       3.361  -1.437   5.739  1.00  0.00           H  
ATOM    693  HE1 TYR A  40       2.935   2.264   9.020  1.00  0.00           H  
ATOM    694  HE2 TYR A  40       3.907   0.907   5.071  1.00  0.00           H  
ATOM    695  HH  TYR A  40       3.973   3.149   5.704  1.00  0.00           H  
ATOM    696  N   ARG A  41       1.089  -3.559   5.728  1.00  0.00           N  
ATOM    697  CA  ARG A  41       0.845  -3.476   4.295  1.00  0.00           C  
ATOM    698  C   ARG A  41      -0.631  -3.541   3.951  1.00  0.00           C  
ATOM    699  O   ARG A  41      -1.103  -2.780   3.097  1.00  0.00           O  
ATOM    700  CB  ARG A  41       1.550  -4.604   3.553  1.00  0.00           C  
ATOM    701  CG  ARG A  41       3.062  -4.492   3.462  1.00  0.00           C  
ATOM    702  CD  ARG A  41       3.634  -5.467   2.468  1.00  0.00           C  
ATOM    703  NE  ARG A  41       3.455  -6.884   2.869  1.00  0.00           N  
ATOM    704  CZ  ARG A  41       4.311  -7.591   3.653  1.00  0.00           C  
ATOM    705  NH1 ARG A  41       5.399  -7.027   4.144  1.00  0.00           N  
ATOM    706  NH2 ARG A  41       4.070  -8.863   3.923  1.00  0.00           N  
ATOM    707  H   ARG A  41       1.638  -4.337   6.111  1.00  0.00           H  
ATOM    708  HA  ARG A  41       1.234  -2.529   3.948  1.00  0.00           H  
ATOM    709 1HB  ARG A  41       1.325  -5.549   4.054  1.00  0.00           H  
ATOM    710 2HB  ARG A  41       1.157  -4.669   2.538  1.00  0.00           H  
ATOM    711 1HG  ARG A  41       3.327  -3.486   3.144  1.00  0.00           H  
ATOM    712 2HG  ARG A  41       3.500  -4.688   4.436  1.00  0.00           H  
ATOM    713 1HD  ARG A  41       3.127  -5.327   1.511  1.00  0.00           H  
ATOM    714 2HD  ARG A  41       4.694  -5.274   2.330  1.00  0.00           H  
ATOM    715  HE  ARG A  41       2.646  -7.375   2.501  1.00  0.00           H  
ATOM    716 1HH1 ARG A  41       5.604  -6.062   3.945  1.00  0.00           H  
ATOM    717 2HH1 ARG A  41       6.038  -7.575   4.699  1.00  0.00           H  
ATOM    718 1HH2 ARG A  41       3.233  -9.344   3.549  1.00  0.00           H  
ATOM    719 2HH2 ARG A  41       4.706  -9.389   4.496  1.00  0.00           H  
ATOM    720  N   TYR A  42      -1.375  -4.434   4.603  1.00  0.00           N  
ATOM    721  CA  TYR A  42      -2.787  -4.514   4.316  1.00  0.00           C  
ATOM    722  C   TYR A  42      -3.523  -3.283   4.737  1.00  0.00           C  
ATOM    723  O   TYR A  42      -4.346  -2.791   3.982  1.00  0.00           O  
ATOM    724  CB  TYR A  42      -3.431  -5.708   4.993  1.00  0.00           C  
ATOM    725  CG  TYR A  42      -3.473  -6.998   4.215  1.00  0.00           C  
ATOM    726  CD1 TYR A  42      -2.366  -7.803   4.049  1.00  0.00           C  
ATOM    727  CD2 TYR A  42      -4.703  -7.408   3.728  1.00  0.00           C  
ATOM    728  CE1 TYR A  42      -2.486  -9.001   3.374  1.00  0.00           C  
ATOM    729  CE2 TYR A  42      -4.831  -8.602   3.065  1.00  0.00           C  
ATOM    730  CZ  TYR A  42      -3.726  -9.398   2.883  1.00  0.00           C  
ATOM    731  OH  TYR A  42      -3.837 -10.591   2.218  1.00  0.00           O  
ATOM    732  H   TYR A  42      -0.946  -5.078   5.276  1.00  0.00           H  
ATOM    733  HA  TYR A  42      -2.910  -4.619   3.239  1.00  0.00           H  
ATOM    734 1HB  TYR A  42      -2.914  -5.899   5.937  1.00  0.00           H  
ATOM    735 2HB  TYR A  42      -4.438  -5.437   5.234  1.00  0.00           H  
ATOM    736  HD1 TYR A  42      -1.406  -7.501   4.435  1.00  0.00           H  
ATOM    737  HD2 TYR A  42      -5.575  -6.784   3.882  1.00  0.00           H  
ATOM    738  HE1 TYR A  42      -1.612  -9.638   3.232  1.00  0.00           H  
ATOM    739  HE2 TYR A  42      -5.809  -8.917   2.690  1.00  0.00           H  
ATOM    740  HH  TYR A  42      -4.747 -10.713   1.937  1.00  0.00           H  
ATOM    741  N   VAL A  43      -3.216  -2.734   5.899  1.00  0.00           N  
ATOM    742  CA  VAL A  43      -3.985  -1.601   6.351  1.00  0.00           C  
ATOM    743  C   VAL A  43      -3.730  -0.394   5.480  1.00  0.00           C  
ATOM    744  O   VAL A  43      -4.671   0.342   5.167  1.00  0.00           O  
ATOM    745  CB  VAL A  43      -3.714  -1.291   7.810  1.00  0.00           C  
ATOM    746  CG1 VAL A  43      -4.451  -0.025   8.210  1.00  0.00           C  
ATOM    747  CG2 VAL A  43      -4.161  -2.419   8.627  1.00  0.00           C  
ATOM    748  H   VAL A  43      -2.499  -3.155   6.495  1.00  0.00           H  
ATOM    749  HA  VAL A  43      -5.039  -1.855   6.273  1.00  0.00           H  
ATOM    750  HB  VAL A  43      -2.646  -1.147   7.965  1.00  0.00           H  
ATOM    751 1HG1 VAL A  43      -4.281   0.137   9.238  1.00  0.00           H  
ATOM    752 2HG1 VAL A  43      -4.113   0.838   7.637  1.00  0.00           H  
ATOM    753 3HG1 VAL A  43      -5.514  -0.161   8.055  1.00  0.00           H  
ATOM    754 1HG2 VAL A  43      -3.945  -2.179   9.658  1.00  0.00           H  
ATOM    755 2HG2 VAL A  43      -5.208  -2.559   8.473  1.00  0.00           H  
ATOM    756 3HG2 VAL A  43      -3.648  -3.319   8.355  1.00  0.00           H  
ATOM    757  N   MET A  44      -2.471  -0.143   5.112  1.00  0.00           N  
ATOM    758  CA  MET A  44      -2.221   0.991   4.246  1.00  0.00           C  
ATOM    759  C   MET A  44      -2.937   0.812   2.912  1.00  0.00           C  
ATOM    760  O   MET A  44      -3.595   1.750   2.445  1.00  0.00           O  
ATOM    761  CB  MET A  44      -0.729   1.187   4.025  1.00  0.00           C  
ATOM    762  CG  MET A  44       0.030   1.722   5.213  1.00  0.00           C  
ATOM    763  SD  MET A  44      -0.541   3.357   5.717  1.00  0.00           S  
ATOM    764  CE  MET A  44       0.106   4.490   4.470  1.00  0.00           C  
ATOM    765  H   MET A  44      -1.709  -0.749   5.433  1.00  0.00           H  
ATOM    766  HA  MET A  44      -2.629   1.881   4.721  1.00  0.00           H  
ATOM    767 1HB  MET A  44      -0.294   0.213   3.790  1.00  0.00           H  
ATOM    768 2HB  MET A  44      -0.569   1.825   3.182  1.00  0.00           H  
ATOM    769 1HG  MET A  44      -0.081   1.033   6.043  1.00  0.00           H  
ATOM    770 2HG  MET A  44       1.085   1.792   4.967  1.00  0.00           H  
ATOM    771 1HE  MET A  44      -0.217   5.502   4.667  1.00  0.00           H  
ATOM    772 2HE  MET A  44       1.195   4.464   4.487  1.00  0.00           H  
ATOM    773 3HE  MET A  44      -0.243   4.206   3.513  1.00  0.00           H  
ATOM    774  N   LEU A  45      -2.934  -0.407   2.345  1.00  0.00           N  
ATOM    775  CA  LEU A  45      -3.640  -0.600   1.094  1.00  0.00           C  
ATOM    776  C   LEU A  45      -5.154  -0.481   1.250  1.00  0.00           C  
ATOM    777  O   LEU A  45      -5.811   0.050   0.360  1.00  0.00           O  
ATOM    778  CB  LEU A  45      -3.327  -1.945   0.448  1.00  0.00           C  
ATOM    779  CG  LEU A  45      -4.022  -2.178  -0.936  1.00  0.00           C  
ATOM    780  CD1 LEU A  45      -3.596  -1.096  -1.947  1.00  0.00           C  
ATOM    781  CD2 LEU A  45      -3.667  -3.552  -1.439  1.00  0.00           C  
ATOM    782  H   LEU A  45      -2.382  -1.188   2.725  1.00  0.00           H  
ATOM    783  HA  LEU A  45      -3.299   0.186   0.432  1.00  0.00           H  
ATOM    784 1HB  LEU A  45      -2.244  -2.023   0.306  1.00  0.00           H  
ATOM    785 2HB  LEU A  45      -3.639  -2.737   1.135  1.00  0.00           H  
ATOM    786  HG  LEU A  45      -5.099  -2.110  -0.819  1.00  0.00           H  
ATOM    787 1HD1 LEU A  45      -4.106  -1.286  -2.857  1.00  0.00           H  
ATOM    788 2HD1 LEU A  45      -3.871  -0.107  -1.614  1.00  0.00           H  
ATOM    789 3HD1 LEU A  45      -2.512  -1.142  -2.105  1.00  0.00           H  
ATOM    790 1HD2 LEU A  45      -4.150  -3.719  -2.396  1.00  0.00           H  
ATOM    791 2HD2 LEU A  45      -2.611  -3.615  -1.553  1.00  0.00           H  
ATOM    792 3HD2 LEU A  45      -3.984  -4.304  -0.727  1.00  0.00           H  
ATOM    793  N   ILE A  46      -5.719  -0.987   2.348  1.00  0.00           N  
ATOM    794  CA  ILE A  46      -7.157  -0.922   2.585  1.00  0.00           C  
ATOM    795  C   ILE A  46      -7.575   0.528   2.681  1.00  0.00           C  
ATOM    796  O   ILE A  46      -8.607   0.910   2.133  1.00  0.00           O  
ATOM    797  CB  ILE A  46      -7.534  -1.655   3.883  1.00  0.00           C  
ATOM    798  CG1 ILE A  46      -7.307  -3.147   3.695  1.00  0.00           C  
ATOM    799  CG2 ILE A  46      -9.028  -1.403   4.196  1.00  0.00           C  
ATOM    800  CD1 ILE A  46      -7.236  -3.962   4.954  1.00  0.00           C  
ATOM    801  H   ILE A  46      -5.125  -1.462   3.029  1.00  0.00           H  
ATOM    802  HA  ILE A  46      -7.674  -1.385   1.747  1.00  0.00           H  
ATOM    803  HB  ILE A  46      -6.906  -1.305   4.703  1.00  0.00           H  
ATOM    804 1HG1 ILE A  46      -8.148  -3.511   3.127  1.00  0.00           H  
ATOM    805 2HG1 ILE A  46      -6.428  -3.304   3.122  1.00  0.00           H  
ATOM    806 1HG2 ILE A  46      -9.303  -1.921   5.089  1.00  0.00           H  
ATOM    807 2HG2 ILE A  46      -9.230  -0.343   4.331  1.00  0.00           H  
ATOM    808 3HG2 ILE A  46      -9.610  -1.780   3.384  1.00  0.00           H  
ATOM    809 1HD1 ILE A  46      -7.115  -5.008   4.697  1.00  0.00           H  
ATOM    810 2HD1 ILE A  46      -6.393  -3.639   5.551  1.00  0.00           H  
ATOM    811 3HD1 ILE A  46      -8.104  -3.843   5.507  1.00  0.00           H  
ATOM    812  N   PHE A  47      -6.809   1.331   3.420  1.00  0.00           N  
ATOM    813  CA  PHE A  47      -7.115   2.740   3.554  1.00  0.00           C  
ATOM    814  C   PHE A  47      -7.118   3.395   2.180  1.00  0.00           C  
ATOM    815  O   PHE A  47      -8.026   4.155   1.854  1.00  0.00           O  
ATOM    816  CB  PHE A  47      -6.087   3.436   4.453  1.00  0.00           C  
ATOM    817  CG  PHE A  47      -6.378   4.889   4.685  1.00  0.00           C  
ATOM    818  CD1 PHE A  47      -7.140   5.300   5.762  1.00  0.00           C  
ATOM    819  CD2 PHE A  47      -5.928   5.838   3.807  1.00  0.00           C  
ATOM    820  CE1 PHE A  47      -7.419   6.631   5.943  1.00  0.00           C  
ATOM    821  CE2 PHE A  47      -6.204   7.165   3.979  1.00  0.00           C  
ATOM    822  CZ  PHE A  47      -6.947   7.558   5.046  1.00  0.00           C  
ATOM    823  H   PHE A  47      -5.992   0.947   3.908  1.00  0.00           H  
ATOM    824  HA  PHE A  47      -8.110   2.854   3.966  1.00  0.00           H  
ATOM    825 1HB  PHE A  47      -6.046   2.929   5.417  1.00  0.00           H  
ATOM    826 2HB  PHE A  47      -5.096   3.347   4.008  1.00  0.00           H  
ATOM    827  HD1 PHE A  47      -7.515   4.567   6.469  1.00  0.00           H  
ATOM    828  HD2 PHE A  47      -5.359   5.515   2.965  1.00  0.00           H  
ATOM    829  HE1 PHE A  47      -8.013   6.955   6.795  1.00  0.00           H  
ATOM    830  HE2 PHE A  47      -5.838   7.905   3.270  1.00  0.00           H  
ATOM    831  HZ  PHE A  47      -7.169   8.597   5.180  1.00  0.00           H  
ATOM    832  N   TRP A  48      -6.080   3.124   1.380  1.00  0.00           N  
ATOM    833  CA  TRP A  48      -5.942   3.694   0.048  1.00  0.00           C  
ATOM    834  C   TRP A  48      -7.094   3.271  -0.854  1.00  0.00           C  
ATOM    835  O   TRP A  48      -7.745   4.090  -1.503  1.00  0.00           O  
ATOM    836  CB  TRP A  48      -4.645   3.189  -0.575  1.00  0.00           C  
ATOM    837  CG  TRP A  48      -4.194   3.843  -1.839  1.00  0.00           C  
ATOM    838  CD1 TRP A  48      -4.801   4.822  -2.575  1.00  0.00           C  
ATOM    839  CD2 TRP A  48      -2.933   3.590  -2.479  1.00  0.00           C  
ATOM    840  NE1 TRP A  48      -4.003   5.175  -3.632  1.00  0.00           N  
ATOM    841  CE2 TRP A  48      -2.852   4.441  -3.580  1.00  0.00           C  
ATOM    842  CE3 TRP A  48      -1.870   2.739  -2.194  1.00  0.00           C  
ATOM    843  CZ2 TRP A  48      -1.737   4.467  -4.401  1.00  0.00           C  
ATOM    844  CZ3 TRP A  48      -0.758   2.780  -2.999  1.00  0.00           C  
ATOM    845  CH2 TRP A  48      -0.691   3.622  -4.074  1.00  0.00           C  
ATOM    846  H   TRP A  48      -5.332   2.511   1.721  1.00  0.00           H  
ATOM    847  HA  TRP A  48      -5.925   4.780   0.132  1.00  0.00           H  
ATOM    848 1HB  TRP A  48      -3.875   3.217   0.134  1.00  0.00           H  
ATOM    849 2HB  TRP A  48      -4.778   2.140  -0.813  1.00  0.00           H  
ATOM    850  HD1 TRP A  48      -5.767   5.273  -2.363  1.00  0.00           H  
ATOM    851  HE1 TRP A  48      -4.222   5.878  -4.324  1.00  0.00           H  
ATOM    852  HE3 TRP A  48      -1.913   2.072  -1.335  1.00  0.00           H  
ATOM    853  HZ2 TRP A  48      -1.659   5.133  -5.259  1.00  0.00           H  
ATOM    854  HZ3 TRP A  48       0.070   2.125  -2.751  1.00  0.00           H  
ATOM    855  HH2 TRP A  48       0.207   3.634  -4.682  1.00  0.00           H  
ATOM    856  N   ALA A  49      -7.351   1.963  -0.899  1.00  0.00           N  
ATOM    857  CA  ALA A  49      -8.372   1.384  -1.749  1.00  0.00           C  
ATOM    858  C   ALA A  49      -9.732   1.922  -1.384  1.00  0.00           C  
ATOM    859  O   ALA A  49     -10.524   2.293  -2.243  1.00  0.00           O  
ATOM    860  CB  ALA A  49      -8.363  -0.132  -1.609  1.00  0.00           C  
ATOM    861  H   ALA A  49      -6.794   1.336  -0.333  1.00  0.00           H  
ATOM    862  HA  ALA A  49      -8.158   1.654  -2.779  1.00  0.00           H  
ATOM    863 1HB  ALA A  49      -9.124  -0.547  -2.256  1.00  0.00           H  
ATOM    864 2HB  ALA A  49      -7.383  -0.518  -1.891  1.00  0.00           H  
ATOM    865 3HB  ALA A  49      -8.570  -0.402  -0.577  1.00  0.00           H  
ATOM    866  N   LEU A  50      -9.965   2.163  -0.123  1.00  0.00           N  
ATOM    867  CA  LEU A  50     -11.250   2.642   0.316  1.00  0.00           C  
ATOM    868  C   LEU A  50     -11.579   4.066  -0.153  1.00  0.00           C  
ATOM    869  O   LEU A  50     -12.726   4.505  -0.037  1.00  0.00           O  
ATOM    870  CB  LEU A  50     -11.322   2.468   1.829  1.00  0.00           C  
ATOM    871  CG  LEU A  50     -12.637   2.705   2.535  1.00  0.00           C  
ATOM    872  CD1 LEU A  50     -13.752   1.858   1.931  1.00  0.00           C  
ATOM    873  CD2 LEU A  50     -12.426   2.285   3.968  1.00  0.00           C  
ATOM    874  H   LEU A  50      -9.284   1.878   0.590  1.00  0.00           H  
ATOM    875  HA  LEU A  50     -11.982   1.985  -0.126  1.00  0.00           H  
ATOM    876 1HB  LEU A  50     -11.016   1.462   2.063  1.00  0.00           H  
ATOM    877 2HB  LEU A  50     -10.581   3.142   2.272  1.00  0.00           H  
ATOM    878  HG  LEU A  50     -12.926   3.755   2.483  1.00  0.00           H  
ATOM    879 1HD1 LEU A  50     -14.666   2.032   2.492  1.00  0.00           H  
ATOM    880 2HD1 LEU A  50     -13.920   2.146   0.904  1.00  0.00           H  
ATOM    881 3HD1 LEU A  50     -13.489   0.812   1.974  1.00  0.00           H  
ATOM    882 1HD2 LEU A  50     -13.346   2.422   4.496  1.00  0.00           H  
ATOM    883 2HD2 LEU A  50     -12.136   1.238   4.008  1.00  0.00           H  
ATOM    884 3HD2 LEU A  50     -11.640   2.894   4.414  1.00  0.00           H  
ATOM    885  N   ARG A  51     -10.585   4.822  -0.644  1.00  0.00           N  
ATOM    886  CA  ARG A  51     -10.839   6.174  -1.120  1.00  0.00           C  
ATOM    887  C   ARG A  51     -11.125   6.201  -2.640  1.00  0.00           C  
ATOM    888  O   ARG A  51     -11.409   7.270  -3.195  1.00  0.00           O  
ATOM    889  CB  ARG A  51      -9.640   7.081  -0.832  1.00  0.00           C  
ATOM    890  CG  ARG A  51      -9.207   7.214   0.657  1.00  0.00           C  
ATOM    891  CD  ARG A  51     -10.199   7.923   1.516  1.00  0.00           C  
ATOM    892  NE  ARG A  51     -10.346   9.336   1.150  1.00  0.00           N  
ATOM    893  CZ  ARG A  51     -11.372  10.138   1.507  1.00  0.00           C  
ATOM    894  NH1 ARG A  51     -12.379   9.688   2.238  1.00  0.00           N  
ATOM    895  NH2 ARG A  51     -11.337  11.392   1.101  1.00  0.00           N  
ATOM    896  H   ARG A  51      -9.641   4.435  -0.754  1.00  0.00           H  
ATOM    897  HA  ARG A  51     -11.713   6.566  -0.606  1.00  0.00           H  
ATOM    898 1HB  ARG A  51      -8.775   6.704  -1.381  1.00  0.00           H  
ATOM    899 2HB  ARG A  51      -9.847   8.082  -1.203  1.00  0.00           H  
ATOM    900 1HG  ARG A  51      -9.060   6.226   1.069  1.00  0.00           H  
ATOM    901 2HG  ARG A  51      -8.268   7.768   0.706  1.00  0.00           H  
ATOM    902 1HD  ARG A  51     -11.163   7.436   1.445  1.00  0.00           H  
ATOM    903 2HD  ARG A  51      -9.851   7.878   2.551  1.00  0.00           H  
ATOM    904  HE  ARG A  51      -9.603   9.785   0.587  1.00  0.00           H  
ATOM    905 1HH1 ARG A  51     -12.397   8.726   2.544  1.00  0.00           H  
ATOM    906 2HH1 ARG A  51     -13.132  10.309   2.492  1.00  0.00           H  
ATOM    907 1HH2 ARG A  51     -10.525  11.689   0.536  1.00  0.00           H  
ATOM    908 2HH2 ARG A  51     -12.069  12.037   1.338  1.00  0.00           H  
ATOM    909  N   ARG A  52     -11.011   5.042  -3.322  1.00  0.00           N  
ATOM    910  CA  ARG A  52     -11.221   4.962  -4.783  1.00  0.00           C  
ATOM    911  C   ARG A  52     -11.926   3.669  -5.244  1.00  0.00           C  
ATOM    912  O   ARG A  52     -12.744   3.687  -6.165  1.00  0.00           O  
ATOM    913  CB  ARG A  52      -9.889   5.065  -5.533  1.00  0.00           C  
ATOM    914  CG  ARG A  52      -9.109   6.405  -5.415  1.00  0.00           C  
ATOM    915  CD  ARG A  52      -9.811   7.537  -6.107  1.00  0.00           C  
ATOM    916  NE  ARG A  52      -9.051   8.787  -6.046  1.00  0.00           N  
ATOM    917  CZ  ARG A  52      -9.116   9.719  -5.058  1.00  0.00           C  
ATOM    918  NH1 ARG A  52      -9.897   9.564  -3.997  1.00  0.00           N  
ATOM    919  NH2 ARG A  52      -8.374  10.815  -5.163  1.00  0.00           N  
ATOM    920  H   ARG A  52     -10.794   4.189  -2.802  1.00  0.00           H  
ATOM    921  HA  ARG A  52     -11.857   5.794  -5.074  1.00  0.00           H  
ATOM    922 1HB  ARG A  52      -9.226   4.279  -5.175  1.00  0.00           H  
ATOM    923 2HB  ARG A  52     -10.063   4.882  -6.593  1.00  0.00           H  
ATOM    924 1HG  ARG A  52      -8.964   6.666  -4.372  1.00  0.00           H  
ATOM    925 2HG  ARG A  52      -8.133   6.288  -5.885  1.00  0.00           H  
ATOM    926 1HD  ARG A  52      -9.946   7.277  -7.156  1.00  0.00           H  
ATOM    927 2HD  ARG A  52     -10.782   7.713  -5.663  1.00  0.00           H  
ATOM    928  HE  ARG A  52      -8.432   8.980  -6.823  1.00  0.00           H  
ATOM    929 1HH1 ARG A  52     -10.482   8.719  -3.870  1.00  0.00           H  
ATOM    930 2HH1 ARG A  52      -9.924  10.278  -3.281  1.00  0.00           H  
ATOM    931 1HH2 ARG A  52      -7.775  10.947  -5.968  1.00  0.00           H  
ATOM    932 2HH2 ARG A  52      -8.407  11.521  -4.439  1.00  0.00           H  
ATOM    933  N   ASN A  53     -11.590   2.556  -4.601  1.00  0.00           N  
ATOM    934  CA  ASN A  53     -12.061   1.210  -4.896  1.00  0.00           C  
ATOM    935  C   ASN A  53     -12.415   0.423  -3.608  1.00  0.00           C  
ATOM    936  O   ASN A  53     -11.706  -0.537  -3.265  1.00  0.00           O  
ATOM    937  CB  ASN A  53     -10.972   0.482  -5.672  1.00  0.00           C  
ATOM    938  CG  ASN A  53     -11.359  -0.883  -6.192  1.00  0.00           C  
ATOM    939  OD1 ASN A  53     -12.393  -1.457  -5.836  1.00  0.00           O  
ATOM    940  ND2 ASN A  53     -10.517  -1.415  -7.049  1.00  0.00           N  
ATOM    941  H   ASN A  53     -10.921   2.631  -3.861  1.00  0.00           H  
ATOM    942  HA  ASN A  53     -12.955   1.280  -5.516  1.00  0.00           H  
ATOM    943 1HB  ASN A  53     -10.671   1.100  -6.519  1.00  0.00           H  
ATOM    944 2HB  ASN A  53     -10.097   0.371  -5.027  1.00  0.00           H  
ATOM    945 1HD2 ASN A  53     -10.692  -2.315  -7.453  1.00  0.00           H  
ATOM    946 2HD2 ASN A  53      -9.693  -0.914  -7.312  1.00  0.00           H  
ATOM    947  N   PRO A  54     -13.544   0.748  -2.926  1.00  0.00           N  
ATOM    948  CA  PRO A  54     -14.012   0.140  -1.684  1.00  0.00           C  
ATOM    949  C   PRO A  54     -14.169  -1.365  -1.785  1.00  0.00           C  
ATOM    950  O   PRO A  54     -14.098  -2.049  -0.767  1.00  0.00           O  
ATOM    951  CB  PRO A  54     -15.382   0.800  -1.472  1.00  0.00           C  
ATOM    952  CG  PRO A  54     -15.277   2.121  -2.175  1.00  0.00           C  
ATOM    953  CD  PRO A  54     -14.431   1.844  -3.401  1.00  0.00           C  
ATOM    954  HA  PRO A  54     -13.327   0.397  -0.874  1.00  0.00           H  
ATOM    955 1HB  PRO A  54     -16.179   0.160  -1.886  1.00  0.00           H  
ATOM    956 2HB  PRO A  54     -15.595   0.902  -0.392  1.00  0.00           H  
ATOM    957 1HG  PRO A  54     -16.277   2.506  -2.420  1.00  0.00           H  
ATOM    958 2HG  PRO A  54     -14.804   2.868  -1.505  1.00  0.00           H  
ATOM    959 1HD  PRO A  54     -15.047   1.521  -4.253  1.00  0.00           H  
ATOM    960 2HD  PRO A  54     -13.901   2.759  -3.600  1.00  0.00           H  
ATOM    961  N   GLU A  55     -14.384  -1.885  -2.995  1.00  0.00           N  
ATOM    962  CA  GLU A  55     -14.539  -3.316  -3.184  1.00  0.00           C  
ATOM    963  C   GLU A  55     -13.237  -4.041  -2.857  1.00  0.00           C  
ATOM    964  O   GLU A  55     -13.254  -5.175  -2.366  1.00  0.00           O  
ATOM    965  CB  GLU A  55     -15.001  -3.621  -4.606  1.00  0.00           C  
ATOM    966  CG  GLU A  55     -16.426  -3.161  -4.911  1.00  0.00           C  
ATOM    967  CD  GLU A  55     -16.856  -3.458  -6.324  1.00  0.00           C  
ATOM    968  OE1 GLU A  55     -16.030  -3.867  -7.104  1.00  0.00           O  
ATOM    969  OE2 GLU A  55     -18.011  -3.273  -6.621  1.00  0.00           O  
ATOM    970  H   GLU A  55     -14.474  -1.288  -3.807  1.00  0.00           H  
ATOM    971  HA  GLU A  55     -15.306  -3.675  -2.494  1.00  0.00           H  
ATOM    972 1HB  GLU A  55     -14.327  -3.151  -5.319  1.00  0.00           H  
ATOM    973 2HB  GLU A  55     -14.966  -4.687  -4.776  1.00  0.00           H  
ATOM    974 1HG  GLU A  55     -17.108  -3.659  -4.221  1.00  0.00           H  
ATOM    975 2HG  GLU A  55     -16.494  -2.089  -4.732  1.00  0.00           H  
ATOM    976  N   ARG A  56     -12.095  -3.414  -3.170  1.00  0.00           N  
ATOM    977  CA  ARG A  56     -10.834  -4.047  -2.854  1.00  0.00           C  
ATOM    978  C   ARG A  56     -10.628  -3.947  -1.366  1.00  0.00           C  
ATOM    979  O   ARG A  56     -10.132  -4.888  -0.738  1.00  0.00           O  
ATOM    980  CB  ARG A  56      -9.665  -3.435  -3.613  1.00  0.00           C  
ATOM    981  CG  ARG A  56      -8.264  -3.999  -3.229  1.00  0.00           C  
ATOM    982  CD  ARG A  56      -8.100  -5.479  -3.492  1.00  0.00           C  
ATOM    983  NE  ARG A  56      -6.806  -5.968  -3.004  1.00  0.00           N  
ATOM    984  CZ  ARG A  56      -5.645  -5.953  -3.675  1.00  0.00           C  
ATOM    985  NH1 ARG A  56      -5.579  -5.499  -4.857  1.00  0.00           N  
ATOM    986  NH2 ARG A  56      -4.521  -6.398  -3.140  1.00  0.00           N  
ATOM    987  H   ARG A  56     -12.103  -2.469  -3.565  1.00  0.00           H  
ATOM    988  HA  ARG A  56     -10.906  -5.096  -3.129  1.00  0.00           H  
ATOM    989 1HB  ARG A  56      -9.808  -3.607  -4.677  1.00  0.00           H  
ATOM    990 2HB  ARG A  56      -9.661  -2.366  -3.466  1.00  0.00           H  
ATOM    991 1HG  ARG A  56      -7.504  -3.468  -3.801  1.00  0.00           H  
ATOM    992 2HG  ARG A  56      -8.092  -3.820  -2.178  1.00  0.00           H  
ATOM    993 1HD  ARG A  56      -8.867  -6.032  -2.956  1.00  0.00           H  
ATOM    994 2HD  ARG A  56      -8.185  -5.690  -4.555  1.00  0.00           H  
ATOM    995  HE  ARG A  56      -6.785  -6.325  -2.058  1.00  0.00           H  
ATOM    996 1HH1 ARG A  56      -6.390  -5.139  -5.327  1.00  0.00           H  
ATOM    997 2HH1 ARG A  56      -4.648  -5.507  -5.290  1.00  0.00           H  
ATOM    998 1HH2 ARG A  56      -4.497  -6.777  -2.207  1.00  0.00           H  
ATOM    999 2HH2 ARG A  56      -3.651  -6.324  -3.699  1.00  0.00           H  
ATOM   1000  N   ALA A  57     -11.015  -2.807  -0.789  1.00  0.00           N  
ATOM   1001  CA  ALA A  57     -10.842  -2.626   0.644  1.00  0.00           C  
ATOM   1002  C   ALA A  57     -11.614  -3.706   1.406  1.00  0.00           C  
ATOM   1003  O   ALA A  57     -11.081  -4.348   2.316  1.00  0.00           O  
ATOM   1004  CB  ALA A  57     -11.322  -1.244   1.052  1.00  0.00           C  
ATOM   1005  H   ALA A  57     -11.408  -2.071  -1.389  1.00  0.00           H  
ATOM   1006  HA  ALA A  57      -9.782  -2.733   0.882  1.00  0.00           H  
ATOM   1007 1HB  ALA A  57     -11.201  -1.084   2.105  1.00  0.00           H  
ATOM   1008 2HB  ALA A  57     -10.758  -0.499   0.510  1.00  0.00           H  
ATOM   1009 3HB  ALA A  57     -12.369  -1.146   0.811  1.00  0.00           H  
ATOM   1010  N   GLU A  58     -12.838  -3.997   0.939  1.00  0.00           N  
ATOM   1011  CA  GLU A  58     -13.660  -5.000   1.591  1.00  0.00           C  
ATOM   1012  C   GLU A  58     -13.049  -6.382   1.510  1.00  0.00           C  
ATOM   1013  O   GLU A  58     -12.997  -7.102   2.513  1.00  0.00           O  
ATOM   1014  CB  GLU A  58     -15.050  -5.075   0.951  1.00  0.00           C  
ATOM   1015  CG  GLU A  58     -15.994  -6.042   1.661  1.00  0.00           C  
ATOM   1016  CD  GLU A  58     -17.377  -6.086   1.107  1.00  0.00           C  
ATOM   1017  OE1 GLU A  58     -17.680  -5.352   0.201  1.00  0.00           O  
ATOM   1018  OE2 GLU A  58     -18.143  -6.884   1.598  1.00  0.00           O  
ATOM   1019  H   GLU A  58     -13.233  -3.440   0.178  1.00  0.00           H  
ATOM   1020  HA  GLU A  58     -13.764  -4.730   2.638  1.00  0.00           H  
ATOM   1021 1HB  GLU A  58     -15.503  -4.101   0.898  1.00  0.00           H  
ATOM   1022 2HB  GLU A  58     -14.943  -5.423  -0.077  1.00  0.00           H  
ATOM   1023 1HG  GLU A  58     -15.574  -7.045   1.623  1.00  0.00           H  
ATOM   1024 2HG  GLU A  58     -16.055  -5.746   2.693  1.00  0.00           H  
ATOM   1025  N   ARG A  59     -12.563  -6.769   0.330  1.00  0.00           N  
ATOM   1026  CA  ARG A  59     -12.014  -8.106   0.197  1.00  0.00           C  
ATOM   1027  C   ARG A  59     -10.748  -8.278   1.034  1.00  0.00           C  
ATOM   1028  O   ARG A  59     -10.552  -9.338   1.640  1.00  0.00           O  
ATOM   1029  CB  ARG A  59     -11.767  -8.442  -1.258  1.00  0.00           C  
ATOM   1030  CG  ARG A  59     -13.075  -8.595  -2.050  1.00  0.00           C  
ATOM   1031  CD  ARG A  59     -12.906  -9.233  -3.371  1.00  0.00           C  
ATOM   1032  NE  ARG A  59     -11.949  -8.523  -4.234  1.00  0.00           N  
ATOM   1033  CZ  ARG A  59     -12.222  -7.459  -5.027  1.00  0.00           C  
ATOM   1034  NH1 ARG A  59     -13.424  -6.937  -5.061  1.00  0.00           N  
ATOM   1035  NH2 ARG A  59     -11.262  -6.938  -5.775  1.00  0.00           N  
ATOM   1036  H   ARG A  59     -12.637  -6.151  -0.488  1.00  0.00           H  
ATOM   1037  HA  ARG A  59     -12.758  -8.808   0.568  1.00  0.00           H  
ATOM   1038 1HB  ARG A  59     -11.188  -7.637  -1.720  1.00  0.00           H  
ATOM   1039 2HB  ARG A  59     -11.194  -9.362  -1.343  1.00  0.00           H  
ATOM   1040 1HG  ARG A  59     -13.762  -9.209  -1.470  1.00  0.00           H  
ATOM   1041 2HG  ARG A  59     -13.519  -7.620  -2.194  1.00  0.00           H  
ATOM   1042 1HD  ARG A  59     -12.549 -10.245  -3.215  1.00  0.00           H  
ATOM   1043 2HD  ARG A  59     -13.864  -9.276  -3.881  1.00  0.00           H  
ATOM   1044  HE  ARG A  59     -11.005  -8.904  -4.267  1.00  0.00           H  
ATOM   1045 1HH1 ARG A  59     -14.159  -7.317  -4.488  1.00  0.00           H  
ATOM   1046 2HH1 ARG A  59     -13.612  -6.138  -5.656  1.00  0.00           H  
ATOM   1047 1HH2 ARG A  59     -10.340  -7.342  -5.750  1.00  0.00           H  
ATOM   1048 2HH2 ARG A  59     -11.456  -6.146  -6.371  1.00  0.00           H  
ATOM   1049  N   LEU A  60      -9.908  -7.236   1.103  1.00  0.00           N  
ATOM   1050  CA  LEU A  60      -8.694  -7.323   1.898  1.00  0.00           C  
ATOM   1051  C   LEU A  60      -9.008  -7.493   3.370  1.00  0.00           C  
ATOM   1052  O   LEU A  60      -8.406  -8.344   4.023  1.00  0.00           O  
ATOM   1053  CB  LEU A  60      -7.892  -6.042   1.717  1.00  0.00           C  
ATOM   1054  CG  LEU A  60      -7.219  -5.831   0.398  1.00  0.00           C  
ATOM   1055  CD1 LEU A  60      -6.756  -4.383   0.304  1.00  0.00           C  
ATOM   1056  CD2 LEU A  60      -6.002  -6.758   0.292  1.00  0.00           C  
ATOM   1057  H   LEU A  60     -10.101  -6.389   0.557  1.00  0.00           H  
ATOM   1058  HA  LEU A  60      -8.127  -8.185   1.568  1.00  0.00           H  
ATOM   1059 1HB  LEU A  60      -8.595  -5.226   1.825  1.00  0.00           H  
ATOM   1060 2HB  LEU A  60      -7.156  -5.970   2.495  1.00  0.00           H  
ATOM   1061  HG  LEU A  60      -7.922  -6.030  -0.399  1.00  0.00           H  
ATOM   1062 1HD1 LEU A  60      -6.290  -4.228  -0.648  1.00  0.00           H  
ATOM   1063 2HD1 LEU A  60      -7.613  -3.719   0.391  1.00  0.00           H  
ATOM   1064 3HD1 LEU A  60      -6.046  -4.169   1.091  1.00  0.00           H  
ATOM   1065 1HD2 LEU A  60      -5.505  -6.603  -0.628  1.00  0.00           H  
ATOM   1066 2HD2 LEU A  60      -5.314  -6.529   1.095  1.00  0.00           H  
ATOM   1067 3HD2 LEU A  60      -6.302  -7.799   0.355  1.00  0.00           H  
ATOM   1068  N   LEU A  61     -10.000  -6.765   3.881  1.00  0.00           N  
ATOM   1069  CA  LEU A  61     -10.395  -6.892   5.277  1.00  0.00           C  
ATOM   1070  C   LEU A  61     -10.980  -8.272   5.574  1.00  0.00           C  
ATOM   1071  O   LEU A  61     -10.709  -8.867   6.624  1.00  0.00           O  
ATOM   1072  CB  LEU A  61     -11.421  -5.816   5.574  1.00  0.00           C  
ATOM   1073  CG  LEU A  61     -10.938  -4.387   5.656  1.00  0.00           C  
ATOM   1074  CD1 LEU A  61     -12.104  -3.476   5.551  1.00  0.00           C  
ATOM   1075  CD2 LEU A  61     -10.264  -4.134   7.040  1.00  0.00           C  
ATOM   1076  H   LEU A  61     -10.459  -6.057   3.291  1.00  0.00           H  
ATOM   1077  HA  LEU A  61      -9.514  -6.745   5.896  1.00  0.00           H  
ATOM   1078 1HB  LEU A  61     -12.111  -5.834   4.756  1.00  0.00           H  
ATOM   1079 2HB  LEU A  61     -11.932  -6.067   6.486  1.00  0.00           H  
ATOM   1080  HG  LEU A  61     -10.259  -4.190   4.836  1.00  0.00           H  
ATOM   1081 1HD1 LEU A  61     -11.752  -2.458   5.592  1.00  0.00           H  
ATOM   1082 2HD1 LEU A  61     -12.603  -3.642   4.596  1.00  0.00           H  
ATOM   1083 3HD1 LEU A  61     -12.802  -3.663   6.363  1.00  0.00           H  
ATOM   1084 1HD2 LEU A  61      -9.934  -3.099   7.104  1.00  0.00           H  
ATOM   1085 2HD2 LEU A  61     -10.987  -4.323   7.832  1.00  0.00           H  
ATOM   1086 3HD2 LEU A  61      -9.410  -4.788   7.171  1.00  0.00           H  
ATOM   1087  N   ARG A  62     -11.777  -8.815   4.653  1.00  0.00           N  
ATOM   1088  CA  ARG A  62     -12.347 -10.129   4.908  1.00  0.00           C  
ATOM   1089  C   ARG A  62     -11.273 -11.216   4.943  1.00  0.00           C  
ATOM   1090  O   ARG A  62     -11.332 -12.119   5.780  1.00  0.00           O  
ATOM   1091  CB  ARG A  62     -13.419 -10.468   3.889  1.00  0.00           C  
ATOM   1092  CG  ARG A  62     -14.691  -9.659   4.065  1.00  0.00           C  
ATOM   1093  CD  ARG A  62     -15.761 -10.042   3.125  1.00  0.00           C  
ATOM   1094  NE  ARG A  62     -16.936  -9.179   3.272  1.00  0.00           N  
ATOM   1095  CZ  ARG A  62     -17.887  -9.277   4.213  1.00  0.00           C  
ATOM   1096  NH1 ARG A  62     -17.850 -10.201   5.162  1.00  0.00           N  
ATOM   1097  NH2 ARG A  62     -18.865  -8.406   4.150  1.00  0.00           N  
ATOM   1098  H   ARG A  62     -12.029  -8.289   3.808  1.00  0.00           H  
ATOM   1099  HA  ARG A  62     -12.826 -10.101   5.885  1.00  0.00           H  
ATOM   1100 1HB  ARG A  62     -13.034 -10.271   2.886  1.00  0.00           H  
ATOM   1101 2HB  ARG A  62     -13.667 -11.525   3.951  1.00  0.00           H  
ATOM   1102 1HG  ARG A  62     -15.051  -9.794   5.077  1.00  0.00           H  
ATOM   1103 2HG  ARG A  62     -14.472  -8.613   3.902  1.00  0.00           H  
ATOM   1104 1HD  ARG A  62     -15.388  -9.928   2.105  1.00  0.00           H  
ATOM   1105 2HD  ARG A  62     -16.060 -11.074   3.288  1.00  0.00           H  
ATOM   1106  HE  ARG A  62     -17.089  -8.427   2.580  1.00  0.00           H  
ATOM   1107 1HH1 ARG A  62     -17.094 -10.866   5.195  1.00  0.00           H  
ATOM   1108 2HH1 ARG A  62     -18.586 -10.246   5.854  1.00  0.00           H  
ATOM   1109 1HH2 ARG A  62     -18.836  -7.716   3.379  1.00  0.00           H  
ATOM   1110 2HH2 ARG A  62     -19.618  -8.415   4.820  1.00  0.00           H  
ATOM   1111  N   LYS A  63     -10.268 -11.112   4.068  1.00  0.00           N  
ATOM   1112  CA  LYS A  63      -9.181 -12.083   4.048  1.00  0.00           C  
ATOM   1113  C   LYS A  63      -8.150 -11.843   5.152  1.00  0.00           C  
ATOM   1114  O   LYS A  63      -7.503 -12.786   5.606  1.00  0.00           O  
ATOM   1115  CB  LYS A  63      -8.509 -12.106   2.673  1.00  0.00           C  
ATOM   1116  CG  LYS A  63      -9.383 -12.672   1.529  1.00  0.00           C  
ATOM   1117  CD  LYS A  63      -9.663 -14.179   1.729  1.00  0.00           C  
ATOM   1118  CE  LYS A  63     -10.359 -14.802   0.536  1.00  0.00           C  
ATOM   1119  NZ  LYS A  63     -10.617 -16.264   0.754  1.00  0.00           N  
ATOM   1120  H   LYS A  63     -10.298 -10.370   3.360  1.00  0.00           H  
ATOM   1121  HA  LYS A  63      -9.607 -13.061   4.244  1.00  0.00           H  
ATOM   1122 1HB  LYS A  63      -8.231 -11.081   2.398  1.00  0.00           H  
ATOM   1123 2HB  LYS A  63      -7.591 -12.690   2.723  1.00  0.00           H  
ATOM   1124 1HG  LYS A  63     -10.332 -12.132   1.513  1.00  0.00           H  
ATOM   1125 2HG  LYS A  63      -8.893 -12.526   0.573  1.00  0.00           H  
ATOM   1126 1HD  LYS A  63      -8.721 -14.707   1.894  1.00  0.00           H  
ATOM   1127 2HD  LYS A  63     -10.306 -14.334   2.587  1.00  0.00           H  
ATOM   1128 1HE  LYS A  63     -11.305 -14.295   0.355  1.00  0.00           H  
ATOM   1129 2HE  LYS A  63      -9.730 -14.682  -0.336  1.00  0.00           H  
ATOM   1130 1HZ  LYS A  63     -11.064 -16.650  -0.065  1.00  0.00           H  
ATOM   1131 2HZ  LYS A  63      -9.738 -16.757   0.921  1.00  0.00           H  
ATOM   1132 3HZ  LYS A  63     -11.214 -16.386   1.553  1.00  0.00           H  
ATOM   1133  N   LEU A  64      -7.995 -10.587   5.571  1.00  0.00           N  
ATOM   1134  CA  LEU A  64      -7.057 -10.211   6.615  1.00  0.00           C  
ATOM   1135  C   LEU A  64      -7.468 -10.736   7.992  1.00  0.00           C  
ATOM   1136  O   LEU A  64      -6.595 -11.158   8.753  1.00  0.00           O  
ATOM   1137  CB  LEU A  64      -6.960  -8.681   6.663  1.00  0.00           C  
ATOM   1138  CG  LEU A  64      -6.015  -8.017   7.663  1.00  0.00           C  
ATOM   1139  CD1 LEU A  64      -4.562  -8.448   7.422  1.00  0.00           C  
ATOM   1140  CD2 LEU A  64      -6.254  -6.492   7.521  1.00  0.00           C  
ATOM   1141  H   LEU A  64      -8.506  -9.845   5.097  1.00  0.00           H  
ATOM   1142  HA  LEU A  64      -6.090 -10.626   6.356  1.00  0.00           H  
ATOM   1143 1HB  LEU A  64      -6.656  -8.345   5.687  1.00  0.00           H  
ATOM   1144 2HB  LEU A  64      -7.957  -8.296   6.856  1.00  0.00           H  
ATOM   1145  HG  LEU A  64      -6.247  -8.326   8.650  1.00  0.00           H  
ATOM   1146 1HD1 LEU A  64      -3.909  -7.964   8.133  1.00  0.00           H  
ATOM   1147 2HD1 LEU A  64      -4.470  -9.525   7.542  1.00  0.00           H  
ATOM   1148 3HD1 LEU A  64      -4.266  -8.186   6.447  1.00  0.00           H  
ATOM   1149 1HD2 LEU A  64      -5.646  -5.939   8.204  1.00  0.00           H  
ATOM   1150 2HD2 LEU A  64      -6.027  -6.195   6.521  1.00  0.00           H  
ATOM   1151 3HD2 LEU A  64      -7.301  -6.275   7.726  1.00  0.00           H  
ATOM   1152  N   LYS A  65      -8.764 -10.681   8.326  1.00  0.00           N  
ATOM   1153  CA  LYS A  65      -9.276 -11.153   9.620  1.00  0.00           C  
ATOM   1154  C   LYS A  65      -8.980 -12.639   9.848  1.00  0.00           C  
ATOM   1155  O   LYS A  65      -8.128 -12.998  10.667  1.00  0.00           O  
ATOM   1156  OXT LYS A  65      -9.861 -13.437   9.528  1.00  0.00           O  
ATOM   1157  CB  LYS A  65     -10.792 -10.954   9.718  1.00  0.00           C  
ATOM   1158  CG  LYS A  65     -11.385 -11.266  11.099  1.00  0.00           C  
ATOM   1159  CD  LYS A  65     -12.884 -10.896  11.191  1.00  0.00           C  
ATOM   1160  CE  LYS A  65     -13.777 -11.894  10.434  1.00  0.00           C  
ATOM   1161  NZ  LYS A  65     -15.238 -11.626  10.657  1.00  0.00           N  
ATOM   1162  H   LYS A  65      -9.422 -10.256   7.661  1.00  0.00           H  
ATOM   1163  HA  LYS A  65      -8.791 -10.586  10.415  1.00  0.00           H  
ATOM   1164 1HB  LYS A  65     -11.063  -9.968   9.463  1.00  0.00           H  
ATOM   1165 2HB  LYS A  65     -11.267 -11.605   8.983  1.00  0.00           H  
ATOM   1166 1HG  LYS A  65     -11.262 -12.328  11.323  1.00  0.00           H  
ATOM   1167 2HG  LYS A  65     -10.842 -10.698  11.848  1.00  0.00           H  
ATOM   1168 1HD  LYS A  65     -13.186 -10.867  12.240  1.00  0.00           H  
ATOM   1169 2HD  LYS A  65     -13.036  -9.898  10.768  1.00  0.00           H  
ATOM   1170 1HE  LYS A  65     -13.573 -11.826   9.368  1.00  0.00           H  
ATOM   1171 2HE  LYS A  65     -13.547 -12.902  10.777  1.00  0.00           H  
ATOM   1172 1HZ  LYS A  65     -15.790 -12.297  10.153  1.00  0.00           H  
ATOM   1173 2HZ  LYS A  65     -15.459 -11.687  11.636  1.00  0.00           H  
ATOM   1174 3HZ  LYS A  65     -15.496 -10.681  10.333  1.00  0.00           H  
TER                                                                             
ATOM   1176  N   GLY B  66       0.310  24.419  17.555  1.00  0.00           N  
ATOM   1177  CA  GLY B  66       1.334  23.406  17.300  1.00  0.00           C  
ATOM   1178  C   GLY B  66       1.469  23.127  15.820  1.00  0.00           C  
ATOM   1179  O   GLY B  66       1.383  24.034  14.994  1.00  0.00           O  
ATOM   1180 1H   GLY B  66       0.241  24.584  18.539  1.00  0.00           H  
ATOM   1181 2H   GLY B  66       0.558  25.269  17.092  1.00  0.00           H  
ATOM   1182 3H   GLY B  66      -0.571  24.097  17.210  1.00  0.00           H  
ATOM   1183 1HA  GLY B  66       2.283  23.740  17.690  1.00  0.00           H  
ATOM   1184 2HA  GLY B  66       1.077  22.485  17.823  1.00  0.00           H  
ATOM   1185  N   PHE B  67       1.713  21.882  15.468  1.00  0.00           N  
ATOM   1186  CA  PHE B  67       1.870  21.602  14.058  1.00  0.00           C  
ATOM   1187  C   PHE B  67       0.546  21.895  13.396  1.00  0.00           C  
ATOM   1188  O   PHE B  67      -0.515  21.639  13.966  1.00  0.00           O  
ATOM   1189  CB  PHE B  67       2.309  20.160  13.811  1.00  0.00           C  
ATOM   1190  CG  PHE B  67       3.752  19.939  14.136  1.00  0.00           C  
ATOM   1191  CD1 PHE B  67       4.151  19.403  15.355  1.00  0.00           C  
ATOM   1192  CD2 PHE B  67       4.719  20.272  13.214  1.00  0.00           C  
ATOM   1193  CE1 PHE B  67       5.479  19.206  15.630  1.00  0.00           C  
ATOM   1194  CE2 PHE B  67       6.045  20.080  13.493  1.00  0.00           C  
ATOM   1195  CZ  PHE B  67       6.423  19.545  14.708  1.00  0.00           C  
ATOM   1196  H   PHE B  67       1.782  21.146  16.154  1.00  0.00           H  
ATOM   1197  HA  PHE B  67       2.622  22.270  13.643  1.00  0.00           H  
ATOM   1198 1HB  PHE B  67       1.709  19.483  14.412  1.00  0.00           H  
ATOM   1199 2HB  PHE B  67       2.146  19.908  12.761  1.00  0.00           H  
ATOM   1200  HD1 PHE B  67       3.400  19.130  16.094  1.00  0.00           H  
ATOM   1201  HD2 PHE B  67       4.418  20.696  12.258  1.00  0.00           H  
ATOM   1202  HE1 PHE B  67       5.779  18.780  16.583  1.00  0.00           H  
ATOM   1203  HE2 PHE B  67       6.795  20.350  12.753  1.00  0.00           H  
ATOM   1204  HZ  PHE B  67       7.469  19.388  14.929  1.00  0.00           H  
ATOM   1205  N   LEU B  68       0.606  22.447  12.208  1.00  0.00           N  
ATOM   1206  CA  LEU B  68      -0.611  22.786  11.525  1.00  0.00           C  
ATOM   1207  C   LEU B  68      -1.390  21.514  11.198  1.00  0.00           C  
ATOM   1208  O   LEU B  68      -0.818  20.603  10.587  1.00  0.00           O  
ATOM   1209  CB  LEU B  68      -0.241  23.552  10.261  1.00  0.00           C  
ATOM   1210  CG  LEU B  68       0.330  24.944  10.579  1.00  0.00           C  
ATOM   1211  CD1 LEU B  68       1.084  25.518   9.368  1.00  0.00           C  
ATOM   1212  CD2 LEU B  68      -0.826  25.846  11.022  1.00  0.00           C  
ATOM   1213  H   LEU B  68       1.520  22.641  11.803  1.00  0.00           H  
ATOM   1214  HA  LEU B  68      -1.162  23.460  12.157  1.00  0.00           H  
ATOM   1215 1HB  LEU B  68       0.517  22.991   9.708  1.00  0.00           H  
ATOM   1216 2HB  LEU B  68      -1.126  23.663   9.634  1.00  0.00           H  
ATOM   1217  HG  LEU B  68       1.053  24.859  11.398  1.00  0.00           H  
ATOM   1218 1HD1 LEU B  68       1.486  26.484   9.641  1.00  0.00           H  
ATOM   1219 2HD1 LEU B  68       1.892  24.865   9.090  1.00  0.00           H  
ATOM   1220 3HD1 LEU B  68       0.406  25.632   8.521  1.00  0.00           H  
ATOM   1221 1HD2 LEU B  68      -0.448  26.813  11.262  1.00  0.00           H  
ATOM   1222 2HD2 LEU B  68      -1.554  25.939  10.214  1.00  0.00           H  
ATOM   1223 3HD2 LEU B  68      -1.313  25.415  11.903  1.00  0.00           H  
ATOM   1224  N   PRO B  69      -2.682  21.423  11.572  1.00  0.00           N  
ATOM   1225  CA  PRO B  69      -3.556  20.300  11.296  1.00  0.00           C  
ATOM   1226  C   PRO B  69      -3.633  20.053   9.812  1.00  0.00           C  
ATOM   1227  O   PRO B  69      -3.655  20.994   9.023  1.00  0.00           O  
ATOM   1228  CB  PRO B  69      -4.901  20.769  11.868  1.00  0.00           C  
ATOM   1229  CG  PRO B  69      -4.523  21.780  12.929  1.00  0.00           C  
ATOM   1230  CD  PRO B  69      -3.310  22.486  12.389  1.00  0.00           C  
ATOM   1231  HA  PRO B  69      -3.181  19.406  11.814  1.00  0.00           H  
ATOM   1232 1HB  PRO B  69      -5.518  21.196  11.065  1.00  0.00           H  
ATOM   1233 2HB  PRO B  69      -5.453  19.910  12.275  1.00  0.00           H  
ATOM   1234 1HG  PRO B  69      -5.361  22.462  13.130  1.00  0.00           H  
ATOM   1235 2HG  PRO B  69      -4.305  21.260  13.873  1.00  0.00           H  
ATOM   1236 1HD  PRO B  69      -3.575  23.355  11.773  1.00  0.00           H  
ATOM   1237 2HD  PRO B  69      -2.713  22.751  13.275  1.00  0.00           H  
ATOM   1238  N   ASN B  70      -3.686  18.783   9.435  1.00  0.00           N  
ATOM   1239  CA  ASN B  70      -3.780  18.441   8.032  1.00  0.00           C  
ATOM   1240  C   ASN B  70      -4.616  17.174   7.811  1.00  0.00           C  
ATOM   1241  O   ASN B  70      -4.760  16.331   8.698  1.00  0.00           O  
ATOM   1242  CB  ASN B  70      -2.364  18.347   7.508  1.00  0.00           C  
ATOM   1243  CG  ASN B  70      -1.547  17.313   8.263  1.00  0.00           C  
ATOM   1244  OD1 ASN B  70      -1.482  16.144   7.882  1.00  0.00           O  
ATOM   1245  ND2 ASN B  70      -0.931  17.736   9.363  1.00  0.00           N  
ATOM   1246  H   ASN B  70      -3.661  18.051  10.128  1.00  0.00           H  
ATOM   1247  HA  ASN B  70      -4.326  19.241   7.530  1.00  0.00           H  
ATOM   1248 1HB  ASN B  70      -2.386  18.072   6.460  1.00  0.00           H  
ATOM   1249 2HB  ASN B  70      -1.873  19.318   7.587  1.00  0.00           H  
ATOM   1250 1HD2 ASN B  70      -0.388  17.102   9.915  1.00  0.00           H  
ATOM   1251 2HD2 ASN B  70      -1.005  18.717   9.673  1.00  0.00           H  
ATOM   1252  N   ASP B  71      -5.204  17.084   6.623  1.00  0.00           N  
ATOM   1253  CA  ASP B  71      -6.088  15.991   6.227  1.00  0.00           C  
ATOM   1254  C   ASP B  71      -5.465  14.594   6.224  1.00  0.00           C  
ATOM   1255  O   ASP B  71      -4.265  14.406   6.029  1.00  0.00           O  
ATOM   1256  CB  ASP B  71      -6.678  16.267   4.839  1.00  0.00           C  
ATOM   1257  CG  ASP B  71      -7.906  15.405   4.546  1.00  0.00           C  
ATOM   1258  OD1 ASP B  71      -8.980  15.800   4.922  1.00  0.00           O  
ATOM   1259  OD2 ASP B  71      -7.749  14.330   4.010  1.00  0.00           O  
ATOM   1260  H   ASP B  71      -5.033  17.822   5.957  1.00  0.00           H  
ATOM   1261  HA  ASP B  71      -6.915  15.973   6.936  1.00  0.00           H  
ATOM   1262 1HB  ASP B  71      -6.961  17.316   4.765  1.00  0.00           H  
ATOM   1263 2HB  ASP B  71      -5.919  16.078   4.075  1.00  0.00           H  
ATOM   1264  N   ALA B  72      -6.339  13.602   6.338  1.00  0.00           N  
ATOM   1265  CA  ALA B  72      -5.974  12.195   6.274  1.00  0.00           C  
ATOM   1266  C   ALA B  72      -5.268  11.834   4.958  1.00  0.00           C  
ATOM   1267  O   ALA B  72      -4.379  10.976   4.946  1.00  0.00           O  
ATOM   1268  CB  ALA B  72      -7.208  11.344   6.434  1.00  0.00           C  
ATOM   1269  H   ALA B  72      -7.315  13.837   6.469  1.00  0.00           H  
ATOM   1270  HA  ALA B  72      -5.295  11.983   7.094  1.00  0.00           H  
ATOM   1271 1HB  ALA B  72      -6.926  10.309   6.431  1.00  0.00           H  
ATOM   1272 2HB  ALA B  72      -7.695  11.584   7.376  1.00  0.00           H  
ATOM   1273 3HB  ALA B  72      -7.894  11.547   5.609  1.00  0.00           H  
ATOM   1274  N   GLU B  73      -5.597  12.511   3.854  1.00  0.00           N  
ATOM   1275  CA  GLU B  73      -4.965  12.167   2.576  1.00  0.00           C  
ATOM   1276  C   GLU B  73      -3.526  12.714   2.481  1.00  0.00           C  
ATOM   1277  O   GLU B  73      -2.809  12.420   1.523  1.00  0.00           O  
ATOM   1278  CB  GLU B  73      -5.808  12.618   1.383  1.00  0.00           C  
ATOM   1279  CG  GLU B  73      -7.106  11.822   1.228  1.00  0.00           C  
ATOM   1280  CD  GLU B  73      -7.923  12.202   0.017  1.00  0.00           C  
ATOM   1281  OE1 GLU B  73      -7.669  13.225  -0.570  1.00  0.00           O  
ATOM   1282  OE2 GLU B  73      -8.782  11.422  -0.354  1.00  0.00           O  
ATOM   1283  H   GLU B  73      -6.324  13.238   3.891  1.00  0.00           H  
ATOM   1284  HA  GLU B  73      -4.914  11.080   2.502  1.00  0.00           H  
ATOM   1285 1HB  GLU B  73      -6.072  13.672   1.508  1.00  0.00           H  
ATOM   1286 2HB  GLU B  73      -5.230  12.525   0.466  1.00  0.00           H  
ATOM   1287 1HG  GLU B  73      -6.864  10.762   1.172  1.00  0.00           H  
ATOM   1288 2HG  GLU B  73      -7.708  11.978   2.126  1.00  0.00           H  
ATOM   1289  N   GLU B  74      -3.121  13.530   3.472  1.00  0.00           N  
ATOM   1290  CA  GLU B  74      -1.774  14.084   3.579  1.00  0.00           C  
ATOM   1291  C   GLU B  74      -0.994  13.223   4.590  1.00  0.00           C  
ATOM   1292  O   GLU B  74       0.193  12.940   4.405  1.00  0.00           O  
ATOM   1293  CB  GLU B  74      -1.818  15.576   3.944  1.00  0.00           C  
ATOM   1294  CG  GLU B  74      -2.480  16.428   2.824  1.00  0.00           C  
ATOM   1295  CD  GLU B  74      -2.503  17.925   3.065  1.00  0.00           C  
ATOM   1296  OE1 GLU B  74      -2.060  18.359   4.094  1.00  0.00           O  
ATOM   1297  OE2 GLU B  74      -2.971  18.631   2.201  1.00  0.00           O  
ATOM   1298  H   GLU B  74      -3.763  13.747   4.226  1.00  0.00           H  
ATOM   1299  HA  GLU B  74      -1.279  14.021   2.611  1.00  0.00           H  
ATOM   1300 1HB  GLU B  74      -2.380  15.718   4.870  1.00  0.00           H  
ATOM   1301 2HB  GLU B  74      -0.808  15.946   4.111  1.00  0.00           H  
ATOM   1302 1HG  GLU B  74      -1.952  16.234   1.890  1.00  0.00           H  
ATOM   1303 2HG  GLU B  74      -3.505  16.079   2.698  1.00  0.00           H  
ATOM   1304  N   LEU B  75      -1.686  12.794   5.664  1.00  0.00           N  
ATOM   1305  CA  LEU B  75      -1.062  11.946   6.675  1.00  0.00           C  
ATOM   1306  C   LEU B  75      -0.687  10.591   6.060  1.00  0.00           C  
ATOM   1307  O   LEU B  75       0.334  10.004   6.408  1.00  0.00           O  
ATOM   1308  CB  LEU B  75      -2.006  11.709   7.858  1.00  0.00           C  
ATOM   1309  CG  LEU B  75      -2.325  12.931   8.753  1.00  0.00           C  
ATOM   1310  CD1 LEU B  75      -3.419  12.550   9.726  1.00  0.00           C  
ATOM   1311  CD2 LEU B  75      -1.063  13.377   9.523  1.00  0.00           C  
ATOM   1312  H   LEU B  75      -2.651  13.098   5.779  1.00  0.00           H  
ATOM   1313  HA  LEU B  75      -0.160  12.432   7.022  1.00  0.00           H  
ATOM   1314 1HB  LEU B  75      -2.943  11.331   7.470  1.00  0.00           H  
ATOM   1315 2HB  LEU B  75      -1.563  10.939   8.497  1.00  0.00           H  
ATOM   1316  HG  LEU B  75      -2.687  13.758   8.133  1.00  0.00           H  
ATOM   1317 1HD1 LEU B  75      -3.656  13.410  10.355  1.00  0.00           H  
ATOM   1318 2HD1 LEU B  75      -4.307  12.248   9.188  1.00  0.00           H  
ATOM   1319 3HD1 LEU B  75      -3.076  11.728  10.355  1.00  0.00           H  
ATOM   1320 1HD2 LEU B  75      -1.313  14.232  10.145  1.00  0.00           H  
ATOM   1321 2HD2 LEU B  75      -0.702  12.560  10.149  1.00  0.00           H  
ATOM   1322 3HD2 LEU B  75      -0.294  13.664   8.840  1.00  0.00           H  
ATOM   1323  N   PHE B  76      -1.505  10.099   5.140  1.00  0.00           N  
ATOM   1324  CA  PHE B  76      -1.203   8.853   4.455  1.00  0.00           C  
ATOM   1325  C   PHE B  76      -0.584   9.192   3.105  1.00  0.00           C  
ATOM   1326  O   PHE B  76      -1.245   9.733   2.216  1.00  0.00           O  
ATOM   1327  CB  PHE B  76      -2.468   8.023   4.317  1.00  0.00           C  
ATOM   1328  CG  PHE B  76      -3.005   7.419   5.603  1.00  0.00           C  
ATOM   1329  CD1 PHE B  76      -3.635   8.169   6.591  1.00  0.00           C  
ATOM   1330  CD2 PHE B  76      -2.927   6.061   5.781  1.00  0.00           C  
ATOM   1331  CE1 PHE B  76      -4.131   7.556   7.727  1.00  0.00           C  
ATOM   1332  CE2 PHE B  76      -3.423   5.451   6.894  1.00  0.00           C  
ATOM   1333  CZ  PHE B  76      -4.023   6.195   7.877  1.00  0.00           C  
ATOM   1334  H   PHE B  76      -2.371  10.593   4.916  1.00  0.00           H  
ATOM   1335  HA  PHE B  76      -0.466   8.294   5.033  1.00  0.00           H  
ATOM   1336 1HB  PHE B  76      -3.256   8.620   3.854  1.00  0.00           H  
ATOM   1337 2HB  PHE B  76      -2.232   7.220   3.677  1.00  0.00           H  
ATOM   1338  HD1 PHE B  76      -3.735   9.240   6.472  1.00  0.00           H  
ATOM   1339  HD2 PHE B  76      -2.473   5.464   5.009  1.00  0.00           H  
ATOM   1340  HE1 PHE B  76      -4.616   8.145   8.496  1.00  0.00           H  
ATOM   1341  HE2 PHE B  76      -3.349   4.375   6.988  1.00  0.00           H  
ATOM   1342  HZ  PHE B  76      -4.423   5.708   8.766  1.00  0.00           H  
ATOM   1343  N   ILE B  77       0.695   8.876   2.956  1.00  0.00           N  
ATOM   1344  CA  ILE B  77       1.449   9.231   1.771  1.00  0.00           C  
ATOM   1345  C   ILE B  77       1.552   8.063   0.809  1.00  0.00           C  
ATOM   1346  O   ILE B  77       2.442   7.211   0.921  1.00  0.00           O  
ATOM   1347  CB  ILE B  77       2.865   9.682   2.221  1.00  0.00           C  
ATOM   1348  CG1 ILE B  77       2.727  10.904   3.213  1.00  0.00           C  
ATOM   1349  CG2 ILE B  77       3.774   9.992   1.016  1.00  0.00           C  
ATOM   1350  CD1 ILE B  77       4.017  11.306   3.946  1.00  0.00           C  
ATOM   1351  H   ILE B  77       1.176   8.390   3.704  1.00  0.00           H  
ATOM   1352  HA  ILE B  77       0.946  10.054   1.270  1.00  0.00           H  
ATOM   1353  HB  ILE B  77       3.309   8.885   2.791  1.00  0.00           H  
ATOM   1354 1HG1 ILE B  77       2.360  11.766   2.657  1.00  0.00           H  
ATOM   1355 2HG1 ILE B  77       1.987  10.654   3.978  1.00  0.00           H  
ATOM   1356 1HG2 ILE B  77       4.749  10.269   1.366  1.00  0.00           H  
ATOM   1357 2HG2 ILE B  77       3.875   9.122   0.386  1.00  0.00           H  
ATOM   1358 3HG2 ILE B  77       3.348  10.809   0.433  1.00  0.00           H  
ATOM   1359 1HD1 ILE B  77       3.802  12.145   4.606  1.00  0.00           H  
ATOM   1360 2HD1 ILE B  77       4.375  10.463   4.537  1.00  0.00           H  
ATOM   1361 3HD1 ILE B  77       4.782  11.605   3.236  1.00  0.00           H  
ATOM   1362  N   PHE B  78       0.652   8.037  -0.156  1.00  0.00           N  
ATOM   1363  CA  PHE B  78       0.583   6.892  -1.049  1.00  0.00           C  
ATOM   1364  C   PHE B  78       1.339   7.136  -2.347  1.00  0.00           C  
ATOM   1365  O   PHE B  78       1.079   8.119  -3.041  1.00  0.00           O  
ATOM   1366  CB  PHE B  78      -0.842   6.524  -1.364  1.00  0.00           C  
ATOM   1367  CG  PHE B  78      -1.541   6.000  -0.213  1.00  0.00           C  
ATOM   1368  CD1 PHE B  78      -2.520   6.710   0.407  1.00  0.00           C  
ATOM   1369  CD2 PHE B  78      -1.190   4.780   0.275  1.00  0.00           C  
ATOM   1370  CE1 PHE B  78      -3.147   6.189   1.480  1.00  0.00           C  
ATOM   1371  CE2 PHE B  78      -1.794   4.255   1.345  1.00  0.00           C  
ATOM   1372  CZ  PHE B  78      -2.785   4.949   1.965  1.00  0.00           C  
ATOM   1373  H   PHE B  78      -0.028   8.786  -0.219  1.00  0.00           H  
ATOM   1374  HA  PHE B  78       1.052   6.040  -0.551  1.00  0.00           H  
ATOM   1375 1HB  PHE B  78      -1.385   7.383  -1.747  1.00  0.00           H  
ATOM   1376 2HB  PHE B  78      -0.834   5.777  -2.118  1.00  0.00           H  
ATOM   1377  HD1 PHE B  78      -2.801   7.696   0.030  1.00  0.00           H  
ATOM   1378  HD2 PHE B  78      -0.404   4.231  -0.227  1.00  0.00           H  
ATOM   1379  HE1 PHE B  78      -3.926   6.765   1.955  1.00  0.00           H  
ATOM   1380  HE2 PHE B  78      -1.505   3.278   1.709  1.00  0.00           H  
ATOM   1381  HZ  PHE B  78      -3.279   4.511   2.833  1.00  0.00           H  
ATOM   1382  N   LEU B  79       2.288   6.246  -2.644  1.00  0.00           N  
ATOM   1383  CA  LEU B  79       3.170   6.365  -3.797  1.00  0.00           C  
ATOM   1384  C   LEU B  79       3.094   5.155  -4.728  1.00  0.00           C  
ATOM   1385  O   LEU B  79       2.917   4.025  -4.273  1.00  0.00           O  
ATOM   1386  CB  LEU B  79       4.569   6.479  -3.202  1.00  0.00           C  
ATOM   1387  CG  LEU B  79       4.717   7.599  -2.130  1.00  0.00           C  
ATOM   1388  CD1 LEU B  79       5.987   7.430  -1.440  1.00  0.00           C  
ATOM   1389  CD2 LEU B  79       4.644   8.989  -2.763  1.00  0.00           C  
ATOM   1390  H   LEU B  79       2.442   5.471  -1.998  1.00  0.00           H  
ATOM   1391  HA  LEU B  79       2.901   7.260  -4.356  1.00  0.00           H  
ATOM   1392 1HB  LEU B  79       4.805   5.543  -2.725  1.00  0.00           H  
ATOM   1393 2HB  LEU B  79       5.291   6.660  -4.001  1.00  0.00           H  
ATOM   1394  HG  LEU B  79       3.936   7.490  -1.388  1.00  0.00           H  
ATOM   1395 1HD1 LEU B  79       6.046   8.181  -0.677  1.00  0.00           H  
ATOM   1396 2HD1 LEU B  79       6.019   6.451  -0.974  1.00  0.00           H  
ATOM   1397 3HD1 LEU B  79       6.807   7.535  -2.141  1.00  0.00           H  
ATOM   1398 1HD2 LEU B  79       4.755   9.743  -1.987  1.00  0.00           H  
ATOM   1399 2HD2 LEU B  79       5.445   9.104  -3.492  1.00  0.00           H  
ATOM   1400 3HD2 LEU B  79       3.683   9.126  -3.255  1.00  0.00           H  
ATOM   1401  N   THR B  80       3.316   5.378  -6.018  1.00  0.00           N  
ATOM   1402  CA  THR B  80       3.324   4.295  -7.008  1.00  0.00           C  
ATOM   1403  C   THR B  80       4.695   4.081  -7.662  1.00  0.00           C  
ATOM   1404  O   THR B  80       4.847   3.286  -8.594  1.00  0.00           O  
ATOM   1405  CB  THR B  80       2.285   4.554  -8.100  1.00  0.00           C  
ATOM   1406  OG1 THR B  80       2.579   5.796  -8.758  1.00  0.00           O  
ATOM   1407  CG2 THR B  80       0.897   4.614  -7.478  1.00  0.00           C  
ATOM   1408  H   THR B  80       3.447   6.328  -6.337  1.00  0.00           H  
ATOM   1409  HA  THR B  80       3.055   3.371  -6.507  1.00  0.00           H  
ATOM   1410  HB  THR B  80       2.327   3.753  -8.823  1.00  0.00           H  
ATOM   1411  HG1 THR B  80       3.324   5.668  -9.366  1.00  0.00           H  
ATOM   1412 1HG2 THR B  80       0.155   4.793  -8.252  1.00  0.00           H  
ATOM   1413 2HG2 THR B  80       0.688   3.670  -6.988  1.00  0.00           H  
ATOM   1414 3HG2 THR B  80       0.852   5.418  -6.748  1.00  0.00           H  
ATOM   1415  N   GLU B  81       5.677   4.830  -7.183  1.00  0.00           N  
ATOM   1416  CA  GLU B  81       7.031   4.820  -7.726  1.00  0.00           C  
ATOM   1417  C   GLU B  81       8.074   5.244  -6.687  1.00  0.00           C  
ATOM   1418  O   GLU B  81       7.733   5.813  -5.642  1.00  0.00           O  
ATOM   1419  CB  GLU B  81       7.095   5.742  -8.942  1.00  0.00           C  
ATOM   1420  CG  GLU B  81       6.790   7.196  -8.624  1.00  0.00           C  
ATOM   1421  CD  GLU B  81       6.803   8.065  -9.843  1.00  0.00           C  
ATOM   1422  OE1 GLU B  81       7.048   7.545 -10.903  1.00  0.00           O  
ATOM   1423  OE2 GLU B  81       6.547   9.243  -9.726  1.00  0.00           O  
ATOM   1424  H   GLU B  81       5.471   5.440  -6.408  1.00  0.00           H  
ATOM   1425  HA  GLU B  81       7.265   3.803  -8.043  1.00  0.00           H  
ATOM   1426 1HB  GLU B  81       8.092   5.700  -9.381  1.00  0.00           H  
ATOM   1427 2HB  GLU B  81       6.387   5.407  -9.700  1.00  0.00           H  
ATOM   1428 1HG  GLU B  81       5.811   7.259  -8.152  1.00  0.00           H  
ATOM   1429 2HG  GLU B  81       7.531   7.559  -7.911  1.00  0.00           H  
ATOM   1430  N   ILE B  82       9.351   4.998  -6.996  1.00  0.00           N  
ATOM   1431  CA  ILE B  82      10.430   5.442  -6.116  1.00  0.00           C  
ATOM   1432  C   ILE B  82      10.745   6.898  -6.394  1.00  0.00           C  
ATOM   1433  O   ILE B  82      11.076   7.291  -7.510  1.00  0.00           O  
ATOM   1434  CB  ILE B  82      11.681   4.590  -6.267  1.00  0.00           C  
ATOM   1435  CG1 ILE B  82      11.313   3.112  -6.076  1.00  0.00           C  
ATOM   1436  CG2 ILE B  82      12.699   5.039  -5.264  1.00  0.00           C  
ATOM   1437  CD1 ILE B  82      10.672   2.833  -4.735  1.00  0.00           C  
ATOM   1438  H   ILE B  82       9.572   4.516  -7.854  1.00  0.00           H  
ATOM   1439  HA  ILE B  82      10.099   5.357  -5.088  1.00  0.00           H  
ATOM   1440  HB  ILE B  82      12.088   4.704  -7.270  1.00  0.00           H  
ATOM   1441 1HG1 ILE B  82      10.622   2.811  -6.863  1.00  0.00           H  
ATOM   1442 2HG1 ILE B  82      12.218   2.506  -6.160  1.00  0.00           H  
ATOM   1443 1HG2 ILE B  82      13.597   4.436  -5.371  1.00  0.00           H  
ATOM   1444 2HG2 ILE B  82      12.943   6.085  -5.439  1.00  0.00           H  
ATOM   1445 3HG2 ILE B  82      12.295   4.926  -4.260  1.00  0.00           H  
ATOM   1446 1HD1 ILE B  82      10.429   1.775  -4.649  1.00  0.00           H  
ATOM   1447 2HD1 ILE B  82      11.354   3.117  -3.936  1.00  0.00           H  
ATOM   1448 3HD1 ILE B  82       9.762   3.422  -4.661  1.00  0.00           H  
ATOM   1449  N   THR B  83      10.584   7.685  -5.363  1.00  0.00           N  
ATOM   1450  CA  THR B  83      10.643   9.122  -5.422  1.00  0.00           C  
ATOM   1451  C   THR B  83      10.987   9.797  -4.125  1.00  0.00           C  
ATOM   1452  O   THR B  83      10.770   9.254  -3.031  1.00  0.00           O  
ATOM   1453  CB  THR B  83       9.283   9.698  -5.853  1.00  0.00           C  
ATOM   1454  OG1 THR B  83       9.381  11.123  -5.944  1.00  0.00           O  
ATOM   1455  CG2 THR B  83       8.188   9.332  -4.851  1.00  0.00           C  
ATOM   1456  H   THR B  83      10.351   7.251  -4.486  1.00  0.00           H  
ATOM   1457  HA  THR B  83      11.382   9.401  -6.166  1.00  0.00           H  
ATOM   1458  HB  THR B  83       9.021   9.298  -6.836  1.00  0.00           H  
ATOM   1459  HG1 THR B  83       9.318  11.527  -5.029  1.00  0.00           H  
ATOM   1460 1HG2 THR B  83       7.242   9.756  -5.184  1.00  0.00           H  
ATOM   1461 2HG2 THR B  83       8.095   8.247  -4.785  1.00  0.00           H  
ATOM   1462 3HG2 THR B  83       8.441   9.740  -3.869  1.00  0.00           H  
ATOM   1463  N   GLU B  84      11.474  11.018  -4.282  1.00  0.00           N  
ATOM   1464  CA  GLU B  84      11.608  11.975  -3.194  1.00  0.00           C  
ATOM   1465  C   GLU B  84      10.188  12.208  -2.659  1.00  0.00           C  
ATOM   1466  O   GLU B  84       9.238  12.300  -3.443  1.00  0.00           O  
ATOM   1467  CB  GLU B  84      12.220  13.284  -3.694  1.00  0.00           C  
ATOM   1468  CG  GLU B  84      12.430  14.334  -2.620  1.00  0.00           C  
ATOM   1469  CD  GLU B  84      13.093  15.609  -3.146  1.00  0.00           C  
ATOM   1470  OE1 GLU B  84      13.500  15.628  -4.279  1.00  0.00           O  
ATOM   1471  OE2 GLU B  84      13.163  16.565  -2.404  1.00  0.00           O  
ATOM   1472  H   GLU B  84      11.674  11.328  -5.224  1.00  0.00           H  
ATOM   1473  HA  GLU B  84      12.224  11.553  -2.402  1.00  0.00           H  
ATOM   1474 1HB  GLU B  84      13.188  13.081  -4.148  1.00  0.00           H  
ATOM   1475 2HB  GLU B  84      11.580  13.713  -4.463  1.00  0.00           H  
ATOM   1476 1HG  GLU B  84      11.466  14.593  -2.176  1.00  0.00           H  
ATOM   1477 2HG  GLU B  84      13.050  13.902  -1.833  1.00  0.00           H  
ATOM   1478  N   ILE B  85      10.070  12.233  -1.352  1.00  0.00           N  
ATOM   1479  CA  ILE B  85       8.846  12.388  -0.573  1.00  0.00           C  
ATOM   1480  C   ILE B  85       8.872  13.579   0.349  1.00  0.00           C  
ATOM   1481  O   ILE B  85       9.896  13.861   0.985  1.00  0.00           O  
ATOM   1482  CB  ILE B  85       8.637  11.167   0.345  1.00  0.00           C  
ATOM   1483  CG1 ILE B  85       8.366   9.949  -0.416  1.00  0.00           C  
ATOM   1484  CG2 ILE B  85       7.564  11.381   1.413  1.00  0.00           C  
ATOM   1485  CD1 ILE B  85       8.567   8.728   0.461  1.00  0.00           C  
ATOM   1486  H   ILE B  85      10.926  12.134  -0.829  1.00  0.00           H  
ATOM   1487  HA  ILE B  85       8.009  12.490  -1.259  1.00  0.00           H  
ATOM   1488  HB  ILE B  85       9.569  10.999   0.830  1.00  0.00           H  
ATOM   1489 1HG1 ILE B  85       7.348   9.988  -0.783  1.00  0.00           H  
ATOM   1490 2HG1 ILE B  85       9.034   9.877  -1.270  1.00  0.00           H  
ATOM   1491 1HG2 ILE B  85       7.505  10.498   2.052  1.00  0.00           H  
ATOM   1492 2HG2 ILE B  85       7.813  12.233   2.033  1.00  0.00           H  
ATOM   1493 3HG2 ILE B  85       6.609  11.549   0.932  1.00  0.00           H  
ATOM   1494 1HD1 ILE B  85       8.357   7.833  -0.083  1.00  0.00           H  
ATOM   1495 2HD1 ILE B  85       9.589   8.695   0.804  1.00  0.00           H  
ATOM   1496 3HD1 ILE B  85       7.900   8.784   1.317  1.00  0.00           H  
ATOM   1497  N   THR B  86       7.752  14.295   0.418  1.00  0.00           N  
ATOM   1498  CA  THR B  86       7.662  15.373   1.390  1.00  0.00           C  
ATOM   1499  C   THR B  86       6.681  14.987   2.500  1.00  0.00           C  
ATOM   1500  O   THR B  86       5.583  14.504   2.223  1.00  0.00           O  
ATOM   1501  CB  THR B  86       7.256  16.717   0.743  1.00  0.00           C  
ATOM   1502  OG1 THR B  86       8.260  17.104  -0.222  1.00  0.00           O  
ATOM   1503  CG2 THR B  86       7.140  17.813   1.819  1.00  0.00           C  
ATOM   1504  H   THR B  86       6.961  14.058  -0.159  1.00  0.00           H  
ATOM   1505  HA  THR B  86       8.631  15.512   1.838  1.00  0.00           H  
ATOM   1506  HB  THR B  86       6.303  16.601   0.237  1.00  0.00           H  
ATOM   1507  HG1 THR B  86       9.111  17.183   0.213  1.00  0.00           H  
ATOM   1508 1HG2 THR B  86       6.860  18.756   1.355  1.00  0.00           H  
ATOM   1509 2HG2 THR B  86       6.382  17.542   2.550  1.00  0.00           H  
ATOM   1510 3HG2 THR B  86       8.097  17.934   2.326  1.00  0.00           H  
ATOM   1511  N   ILE B  87       7.108  15.183   3.743  1.00  0.00           N  
ATOM   1512  CA  ILE B  87       6.292  14.942   4.910  1.00  0.00           C  
ATOM   1513  C   ILE B  87       5.871  16.303   5.457  1.00  0.00           C  
ATOM   1514  O   ILE B  87       6.643  16.959   6.174  1.00  0.00           O  
ATOM   1515  CB  ILE B  87       7.045  14.113   5.984  1.00  0.00           C  
ATOM   1516  CG1 ILE B  87       7.441  12.720   5.379  1.00  0.00           C  
ATOM   1517  CG2 ILE B  87       6.233  13.993   7.258  1.00  0.00           C  
ATOM   1518  CD1 ILE B  87       8.303  11.870   6.293  1.00  0.00           C  
ATOM   1519  H   ILE B  87       8.044  15.560   3.859  1.00  0.00           H  
ATOM   1520  HA  ILE B  87       5.442  14.343   4.617  1.00  0.00           H  
ATOM   1521  HB  ILE B  87       7.971  14.620   6.224  1.00  0.00           H  
ATOM   1522 1HG1 ILE B  87       6.540  12.168   5.139  1.00  0.00           H  
ATOM   1523 2HG1 ILE B  87       7.997  12.887   4.452  1.00  0.00           H  
ATOM   1524 1HG2 ILE B  87       6.792  13.425   8.004  1.00  0.00           H  
ATOM   1525 2HG2 ILE B  87       6.012  14.989   7.654  1.00  0.00           H  
ATOM   1526 3HG2 ILE B  87       5.311  13.483   7.029  1.00  0.00           H  
ATOM   1527 1HD1 ILE B  87       8.541  10.924   5.796  1.00  0.00           H  
ATOM   1528 2HD1 ILE B  87       9.221  12.401   6.522  1.00  0.00           H  
ATOM   1529 3HD1 ILE B  87       7.764  11.667   7.213  1.00  0.00           H  
ATOM   1530  N   PRO B  88       4.619  16.741   5.186  1.00  0.00           N  
ATOM   1531  CA  PRO B  88       4.137  18.090   5.394  1.00  0.00           C  
ATOM   1532  C   PRO B  88       3.783  18.460   6.817  1.00  0.00           C  
ATOM   1533  O   PRO B  88       2.659  18.854   7.114  1.00  0.00           O  
ATOM   1534  CB  PRO B  88       2.903  18.113   4.487  1.00  0.00           C  
ATOM   1535  CG  PRO B  88       2.464  16.682   4.399  1.00  0.00           C  
ATOM   1536  CD  PRO B  88       3.745  15.881   4.361  1.00  0.00           C  
ATOM   1537  HA  PRO B  88       4.883  18.788   5.009  1.00  0.00           H  
ATOM   1538 1HB  PRO B  88       2.135  18.770   4.915  1.00  0.00           H  
ATOM   1539 2HB  PRO B  88       3.172  18.534   3.506  1.00  0.00           H  
ATOM   1540 1HG  PRO B  88       1.824  16.439   5.251  1.00  0.00           H  
ATOM   1541 2HG  PRO B  88       1.840  16.536   3.496  1.00  0.00           H  
ATOM   1542 1HD  PRO B  88       3.586  14.896   4.807  1.00  0.00           H  
ATOM   1543 2HD  PRO B  88       4.070  15.824   3.316  1.00  0.00           H  
ATOM   1544  N   CYS B  89       4.758  18.364   7.682  1.00  0.00           N  
ATOM   1545  CA  CYS B  89       4.571  18.833   9.055  1.00  0.00           C  
ATOM   1546  C   CYS B  89       5.166  20.224   9.177  1.00  0.00           C  
ATOM   1547  O   CYS B  89       6.390  20.406   9.051  1.00  0.00           O  
ATOM   1548  CB  CYS B  89       5.178  17.863  10.054  1.00  0.00           C  
ATOM   1549  SG  CYS B  89       6.958  17.718   9.962  1.00  0.00           S  
ATOM   1550  H   CYS B  89       5.655  18.001   7.400  1.00  0.00           H  
ATOM   1551  HA  CYS B  89       3.493  18.899   9.251  1.00  0.00           H  
ATOM   1552 1HB  CYS B  89       4.918  18.178  11.065  1.00  0.00           H  
ATOM   1553 2HB  CYS B  89       4.757  16.874   9.905  1.00  0.00           H  
ATOM   1554  N   ARG B  90       4.305  21.202   9.395  1.00  0.00           N  
ATOM   1555  CA  ARG B  90       4.675  22.608   9.395  1.00  0.00           C  
ATOM   1556  C   ARG B  90       4.306  23.292  10.677  1.00  0.00           C  
ATOM   1557  O   ARG B  90       3.394  22.858  11.381  1.00  0.00           O  
ATOM   1558  CB  ARG B  90       3.999  23.301   8.240  1.00  0.00           C  
ATOM   1559  CG  ARG B  90       4.392  22.758   6.913  1.00  0.00           C  
ATOM   1560  CD  ARG B  90       3.849  23.539   5.821  1.00  0.00           C  
ATOM   1561  NE  ARG B  90       2.424  23.544   5.816  1.00  0.00           N  
ATOM   1562  CZ  ARG B  90       1.687  24.298   5.004  1.00  0.00           C  
ATOM   1563  NH1 ARG B  90       2.276  25.093   4.120  1.00  0.00           N  
ATOM   1564  NH2 ARG B  90       0.369  24.235   5.081  1.00  0.00           N  
ATOM   1565  H   ARG B  90       3.331  20.953   9.506  1.00  0.00           H  
ATOM   1566  HA  ARG B  90       5.753  22.690   9.262  1.00  0.00           H  
ATOM   1567 1HB  ARG B  90       2.926  23.185   8.331  1.00  0.00           H  
ATOM   1568 2HB  ARG B  90       4.229  24.373   8.255  1.00  0.00           H  
ATOM   1569 1HG  ARG B  90       5.483  22.773   6.827  1.00  0.00           H  
ATOM   1570 2HG  ARG B  90       4.035  21.735   6.806  1.00  0.00           H  
ATOM   1571 1HD  ARG B  90       4.202  24.569   5.892  1.00  0.00           H  
ATOM   1572 2HD  ARG B  90       4.179  23.102   4.885  1.00  0.00           H  
ATOM   1573  HE  ARG B  90       1.943  22.948   6.473  1.00  0.00           H  
ATOM   1574 1HH1 ARG B  90       3.316  25.135   4.052  1.00  0.00           H  
ATOM   1575 2HH1 ARG B  90       1.714  25.655   3.498  1.00  0.00           H  
ATOM   1576 1HH2 ARG B  90      -0.067  23.619   5.759  1.00  0.00           H  
ATOM   1577 2HH2 ARG B  90      -0.197  24.794   4.466  1.00  0.00           H  
ATOM   1578  N   VAL B  91       5.001  24.371  10.962  1.00  0.00           N  
ATOM   1579  CA  VAL B  91       4.788  25.147  12.160  1.00  0.00           C  
ATOM   1580  C   VAL B  91       4.440  26.592  11.829  1.00  0.00           C  
ATOM   1581  O   VAL B  91       4.454  27.003  10.670  1.00  0.00           O  
ATOM   1582  CB  VAL B  91       6.032  25.094  13.055  1.00  0.00           C  
ATOM   1583  CG1 VAL B  91       6.333  23.659  13.493  1.00  0.00           C  
ATOM   1584  CG2 VAL B  91       7.221  25.670  12.286  1.00  0.00           C  
ATOM   1585  H   VAL B  91       5.730  24.661  10.321  1.00  0.00           H  
ATOM   1586  HA  VAL B  91       3.951  24.711  12.711  1.00  0.00           H  
ATOM   1587  HB  VAL B  91       5.838  25.662  13.944  1.00  0.00           H  
ATOM   1588 1HG1 VAL B  91       7.207  23.658  14.143  1.00  0.00           H  
ATOM   1589 2HG1 VAL B  91       5.478  23.256  14.038  1.00  0.00           H  
ATOM   1590 3HG1 VAL B  91       6.531  23.038  12.621  1.00  0.00           H  
ATOM   1591 1HG2 VAL B  91       8.102  25.648  12.912  1.00  0.00           H  
ATOM   1592 2HG2 VAL B  91       7.400  25.069  11.392  1.00  0.00           H  
ATOM   1593 3HG2 VAL B  91       7.013  26.699  11.992  1.00  0.00           H  
ATOM   1594  N   THR B  92       4.097  27.351  12.864  1.00  0.00           N  
ATOM   1595  CA  THR B  92       3.671  28.738  12.731  1.00  0.00           C  
ATOM   1596  C   THR B  92       4.790  29.764  12.871  1.00  0.00           C  
ATOM   1597  O   THR B  92       4.570  30.961  12.713  1.00  0.00           O  
ATOM   1598  CB  THR B  92       2.616  29.032  13.795  1.00  0.00           C  
ATOM   1599  OG1 THR B  92       3.166  28.839  15.111  1.00  0.00           O  
ATOM   1600  CG2 THR B  92       1.485  28.101  13.617  1.00  0.00           C  
ATOM   1601  H   THR B  92       4.109  26.939  13.789  1.00  0.00           H  
ATOM   1602  HA  THR B  92       3.220  28.859  11.746  1.00  0.00           H  
ATOM   1603  HB  THR B  92       2.276  30.027  13.687  1.00  0.00           H  
ATOM   1604  HG1 THR B  92       3.267  27.899  15.290  1.00  0.00           H  
ATOM   1605 1HG2 THR B  92       0.747  28.303  14.359  1.00  0.00           H  
ATOM   1606 2HG2 THR B  92       1.079  28.263  12.635  1.00  0.00           H  
ATOM   1607 3HG2 THR B  92       1.820  27.064  13.717  1.00  0.00           H  
ATOM   1608  N   ASP B  93       5.980  29.306  13.198  1.00  0.00           N  
ATOM   1609  CA  ASP B  93       7.092  30.200  13.479  1.00  0.00           C  
ATOM   1610  C   ASP B  93       8.403  29.713  12.841  1.00  0.00           C  
ATOM   1611  O   ASP B  93       8.921  28.674  13.253  1.00  0.00           O  
ATOM   1612  CB  ASP B  93       7.249  30.369  14.989  1.00  0.00           C  
ATOM   1613  CG  ASP B  93       8.344  31.360  15.421  1.00  0.00           C  
ATOM   1614  OD1 ASP B  93       9.210  31.675  14.630  1.00  0.00           O  
ATOM   1615  OD2 ASP B  93       8.291  31.805  16.545  1.00  0.00           O  
ATOM   1616  H   ASP B  93       6.099  28.306  13.283  1.00  0.00           H  
ATOM   1617  HA  ASP B  93       6.818  31.180  13.118  1.00  0.00           H  
ATOM   1618 1HB  ASP B  93       6.311  30.707  15.404  1.00  0.00           H  
ATOM   1619 2HB  ASP B  93       7.435  29.425  15.425  1.00  0.00           H  
ATOM   1620  N   PRO B  94       8.978  30.438  11.854  1.00  0.00           N  
ATOM   1621  CA  PRO B  94      10.200  30.118  11.131  1.00  0.00           C  
ATOM   1622  C   PRO B  94      11.413  29.899  12.040  1.00  0.00           C  
ATOM   1623  O   PRO B  94      12.418  29.341  11.606  1.00  0.00           O  
ATOM   1624  CB  PRO B  94      10.437  31.366  10.272  1.00  0.00           C  
ATOM   1625  CG  PRO B  94       9.103  31.930  10.038  1.00  0.00           C  
ATOM   1626  CD  PRO B  94       8.313  31.659  11.306  1.00  0.00           C  
ATOM   1627  HA  PRO B  94      10.022  29.235  10.496  1.00  0.00           H  
ATOM   1628 1HB  PRO B  94      11.104  32.061  10.808  1.00  0.00           H  
ATOM   1629 2HB  PRO B  94      10.945  31.089   9.338  1.00  0.00           H  
ATOM   1630 1HG  PRO B  94       9.181  32.991   9.792  1.00  0.00           H  
ATOM   1631 2HG  PRO B  94       8.691  31.447   9.177  1.00  0.00           H  
ATOM   1632 1HD  PRO B  94       8.399  32.494  12.024  1.00  0.00           H  
ATOM   1633 2HD  PRO B  94       7.293  31.468  11.008  1.00  0.00           H  
ATOM   1634  N   GLN B  95      11.360  30.398  13.282  1.00  0.00           N  
ATOM   1635  CA  GLN B  95      12.493  30.241  14.189  1.00  0.00           C  
ATOM   1636  C   GLN B  95      12.487  28.896  14.929  1.00  0.00           C  
ATOM   1637  O   GLN B  95      13.459  28.562  15.615  1.00  0.00           O  
ATOM   1638  CB  GLN B  95      12.525  31.365  15.245  1.00  0.00           C  
ATOM   1639  CG  GLN B  95      12.786  32.779  14.705  1.00  0.00           C  
ATOM   1640  CD  GLN B  95      12.872  33.855  15.833  1.00  0.00           C  
ATOM   1641  OE1 GLN B  95      13.291  33.576  16.966  1.00  0.00           O  
ATOM   1642  NE2 GLN B  95      12.477  35.088  15.508  1.00  0.00           N  
ATOM   1643  H   GLN B  95      10.523  30.875  13.636  1.00  0.00           H  
ATOM   1644  HA  GLN B  95      13.409  30.290  13.602  1.00  0.00           H  
ATOM   1645 1HB  GLN B  95      11.556  31.391  15.760  1.00  0.00           H  
ATOM   1646 2HB  GLN B  95      13.283  31.142  15.992  1.00  0.00           H  
ATOM   1647 1HG  GLN B  95      13.722  32.781  14.150  1.00  0.00           H  
ATOM   1648 2HG  GLN B  95      11.954  33.045  14.045  1.00  0.00           H  
ATOM   1649 1HE2 GLN B  95      12.510  35.822  16.188  1.00  0.00           H  
ATOM   1650 2HE2 GLN B  95      12.142  35.276  14.586  1.00  0.00           H  
ATOM   1651  N   LEU B  96      11.393  28.136  14.830  1.00  0.00           N  
ATOM   1652  CA  LEU B  96      11.306  26.858  15.534  1.00  0.00           C  
ATOM   1653  C   LEU B  96      12.204  25.767  14.986  1.00  0.00           C  
ATOM   1654  O   LEU B  96      12.305  25.544  13.777  1.00  0.00           O  
ATOM   1655  CB  LEU B  96       9.862  26.346  15.540  1.00  0.00           C  
ATOM   1656  CG  LEU B  96       8.878  27.106  16.412  1.00  0.00           C  
ATOM   1657  CD1 LEU B  96       7.472  26.674  16.064  1.00  0.00           C  
ATOM   1658  CD2 LEU B  96       9.152  26.785  17.860  1.00  0.00           C  
ATOM   1659  H   LEU B  96      10.609  28.439  14.249  1.00  0.00           H  
ATOM   1660  HA  LEU B  96      11.599  27.036  16.568  1.00  0.00           H  
ATOM   1661 1HB  LEU B  96       9.492  26.394  14.526  1.00  0.00           H  
ATOM   1662 2HB  LEU B  96       9.862  25.300  15.858  1.00  0.00           H  
ATOM   1663  HG  LEU B  96       8.991  28.166  16.253  1.00  0.00           H  
ATOM   1664 1HD1 LEU B  96       6.752  27.201  16.690  1.00  0.00           H  
ATOM   1665 2HD1 LEU B  96       7.308  26.921  15.030  1.00  0.00           H  
ATOM   1666 3HD1 LEU B  96       7.372  25.596  16.219  1.00  0.00           H  
ATOM   1667 1HD2 LEU B  96       8.449  27.313  18.503  1.00  0.00           H  
ATOM   1668 2HD2 LEU B  96       9.042  25.710  18.008  1.00  0.00           H  
ATOM   1669 3HD2 LEU B  96      10.168  27.080  18.117  1.00  0.00           H  
ATOM   1670  N   VAL B  97      12.815  25.023  15.895  1.00  0.00           N  
ATOM   1671  CA  VAL B  97      13.577  23.862  15.485  1.00  0.00           C  
ATOM   1672  C   VAL B  97      12.609  22.703  15.369  1.00  0.00           C  
ATOM   1673  O   VAL B  97      11.848  22.433  16.305  1.00  0.00           O  
ATOM   1674  CB  VAL B  97      14.703  23.527  16.490  1.00  0.00           C  
ATOM   1675  CG1 VAL B  97      15.429  22.244  16.058  1.00  0.00           C  
ATOM   1676  CG2 VAL B  97      15.702  24.697  16.551  1.00  0.00           C  
ATOM   1677  H   VAL B  97      12.733  25.257  16.874  1.00  0.00           H  
ATOM   1678  HA  VAL B  97      14.025  24.054  14.509  1.00  0.00           H  
ATOM   1679  HB  VAL B  97      14.267  23.356  17.475  1.00  0.00           H  
ATOM   1680 1HG1 VAL B  97      16.217  22.009  16.773  1.00  0.00           H  
ATOM   1681 2HG1 VAL B  97      14.718  21.416  16.023  1.00  0.00           H  
ATOM   1682 3HG1 VAL B  97      15.867  22.388  15.071  1.00  0.00           H  
ATOM   1683 1HG2 VAL B  97      16.499  24.468  17.258  1.00  0.00           H  
ATOM   1684 2HG2 VAL B  97      16.132  24.854  15.560  1.00  0.00           H  
ATOM   1685 3HG2 VAL B  97      15.184  25.603  16.867  1.00  0.00           H  
ATOM   1686  N   VAL B  98      12.602  22.063  14.211  1.00  0.00           N  
ATOM   1687  CA  VAL B  98      11.710  20.948  13.963  1.00  0.00           C  
ATOM   1688  C   VAL B  98      12.546  19.750  13.528  1.00  0.00           C  
ATOM   1689  O   VAL B  98      13.397  19.872  12.640  1.00  0.00           O  
ATOM   1690  CB  VAL B  98      10.683  21.288  12.871  1.00  0.00           C  
ATOM   1691  CG1 VAL B  98       9.765  20.097  12.655  1.00  0.00           C  
ATOM   1692  CG2 VAL B  98       9.898  22.552  13.253  1.00  0.00           C  
ATOM   1693  H   VAL B  98      13.244  22.354  13.488  1.00  0.00           H  
ATOM   1694  HA  VAL B  98      11.182  20.704  14.879  1.00  0.00           H  
ATOM   1695  HB  VAL B  98      11.206  21.457  11.942  1.00  0.00           H  
ATOM   1696 1HG1 VAL B  98       9.049  20.314  11.866  1.00  0.00           H  
ATOM   1697 2HG1 VAL B  98      10.350  19.241  12.380  1.00  0.00           H  
ATOM   1698 3HG1 VAL B  98       9.240  19.888  13.579  1.00  0.00           H  
ATOM   1699 1HG2 VAL B  98       9.183  22.786  12.464  1.00  0.00           H  
ATOM   1700 2HG2 VAL B  98       9.370  22.386  14.177  1.00  0.00           H  
ATOM   1701 3HG2 VAL B  98      10.580  23.392  13.372  1.00  0.00           H  
ATOM   1702  N   THR B  99      12.313  18.603  14.151  1.00  0.00           N  
ATOM   1703  CA  THR B  99      13.049  17.393  13.806  1.00  0.00           C  
ATOM   1704  C   THR B  99      12.121  16.252  13.362  1.00  0.00           C  
ATOM   1705  O   THR B  99      10.950  16.201  13.737  1.00  0.00           O  
ATOM   1706  CB  THR B  99      13.939  16.984  14.983  1.00  0.00           C  
ATOM   1707  OG1 THR B  99      13.129  16.727  16.140  1.00  0.00           O  
ATOM   1708  CG2 THR B  99      14.963  18.110  15.303  1.00  0.00           C  
ATOM   1709  H   THR B  99      11.604  18.585  14.883  1.00  0.00           H  
ATOM   1710  HA  THR B  99      13.708  17.616  12.969  1.00  0.00           H  
ATOM   1711  HB  THR B  99      14.465  16.080  14.725  1.00  0.00           H  
ATOM   1712  HG1 THR B  99      13.008  15.772  16.250  1.00  0.00           H  
ATOM   1713 1HG2 THR B  99      15.594  17.803  16.135  1.00  0.00           H  
ATOM   1714 2HG2 THR B  99      15.583  18.300  14.427  1.00  0.00           H  
ATOM   1715 3HG2 THR B  99      14.430  19.017  15.573  1.00  0.00           H  
ATOM   1716  N   LEU B 100      12.653  15.342  12.549  1.00  0.00           N  
ATOM   1717  CA  LEU B 100      11.886  14.206  12.038  1.00  0.00           C  
ATOM   1718  C   LEU B 100      12.326  12.906  12.682  1.00  0.00           C  
ATOM   1719  O   LEU B 100      13.518  12.621  12.771  1.00  0.00           O  
ATOM   1720  CB  LEU B 100      12.054  14.088  10.542  1.00  0.00           C  
ATOM   1721  CG  LEU B 100      11.252  13.010   9.870  1.00  0.00           C  
ATOM   1722  CD1 LEU B 100       9.775  13.357   9.909  1.00  0.00           C  
ATOM   1723  CD2 LEU B 100      11.707  12.887   8.489  1.00  0.00           C  
ATOM   1724  H   LEU B 100      13.617  15.448  12.269  1.00  0.00           H  
ATOM   1725  HA  LEU B 100      10.830  14.362  12.263  1.00  0.00           H  
ATOM   1726 1HB  LEU B 100      11.755  14.983  10.104  1.00  0.00           H  
ATOM   1727 2HB  LEU B 100      13.106  13.936  10.317  1.00  0.00           H  
ATOM   1728  HG  LEU B 100      11.382  12.068  10.392  1.00  0.00           H  
ATOM   1729 1HD1 LEU B 100       9.207  12.579   9.417  1.00  0.00           H  
ATOM   1730 2HD1 LEU B 100       9.448  13.448  10.942  1.00  0.00           H  
ATOM   1731 3HD1 LEU B 100       9.608  14.297   9.397  1.00  0.00           H  
ATOM   1732 1HD2 LEU B 100      11.111  12.116   8.034  1.00  0.00           H  
ATOM   1733 2HD2 LEU B 100      11.566  13.819   7.960  1.00  0.00           H  
ATOM   1734 3HD2 LEU B 100      12.757  12.616   8.477  1.00  0.00           H  
ATOM   1735  N   HIS B 101      11.377  12.115  13.138  1.00  0.00           N  
ATOM   1736  CA  HIS B 101      11.697  10.874  13.808  1.00  0.00           C  
ATOM   1737  C   HIS B 101      10.869   9.706  13.299  1.00  0.00           C  
ATOM   1738  O   HIS B 101       9.719   9.886  12.894  1.00  0.00           O  
ATOM   1739  CB  HIS B 101      11.371  11.028  15.284  1.00  0.00           C  
ATOM   1740  CG  HIS B 101      12.086  12.119  15.924  1.00  0.00           C  
ATOM   1741  ND1 HIS B 101      13.282  11.953  16.535  1.00  0.00           N  
ATOM   1742  CD2 HIS B 101      11.792  13.429  16.007  1.00  0.00           C  
ATOM   1743  CE1 HIS B 101      13.698  13.109  16.996  1.00  0.00           C  
ATOM   1744  NE2 HIS B 101      12.814  14.028  16.680  1.00  0.00           N  
ATOM   1745  H   HIS B 101      10.400  12.401  13.057  1.00  0.00           H  
ATOM   1746  HA  HIS B 101      12.752  10.636  13.694  1.00  0.00           H  
ATOM   1747 1HB  HIS B 101      10.314  11.203  15.388  1.00  0.00           H  
ATOM   1748 2HB  HIS B 101      11.602  10.098  15.815  1.00  0.00           H  
ATOM   1749  HD1 HIS B 101      13.809  11.094  16.589  1.00  0.00           H  
ATOM   1750  HD2 HIS B 101      10.949  14.025  15.641  1.00  0.00           H  
ATOM   1751  HE1 HIS B 101      14.643  13.178  17.533  1.00  0.00           H  
ATOM   1752  N   GLU B 102      11.409   8.481  13.363  1.00  0.00           N  
ATOM   1753  CA  GLU B 102      10.519   7.337  13.139  1.00  0.00           C  
ATOM   1754  C   GLU B 102       9.558   7.422  14.320  1.00  0.00           C  
ATOM   1755  O   GLU B 102       9.991   7.788  15.412  1.00  0.00           O  
ATOM   1756  CB  GLU B 102      11.269   6.009  13.092  1.00  0.00           C  
ATOM   1757  CG  GLU B 102      10.375   4.820  12.757  1.00  0.00           C  
ATOM   1758  CD  GLU B 102      11.127   3.554  12.531  1.00  0.00           C  
ATOM   1759  OE1 GLU B 102      12.325   3.565  12.646  1.00  0.00           O  
ATOM   1760  OE2 GLU B 102      10.497   2.563  12.206  1.00  0.00           O  
ATOM   1761  H   GLU B 102      12.375   8.348  13.635  1.00  0.00           H  
ATOM   1762  HA  GLU B 102       9.955   7.473  12.213  1.00  0.00           H  
ATOM   1763 1HB  GLU B 102      12.061   6.063  12.345  1.00  0.00           H  
ATOM   1764 2HB  GLU B 102      11.734   5.817  14.061  1.00  0.00           H  
ATOM   1765 1HG  GLU B 102       9.680   4.661  13.579  1.00  0.00           H  
ATOM   1766 2HG  GLU B 102       9.791   5.059  11.865  1.00  0.00           H  
ATOM   1767  N   LYS B 103       8.282   7.081  14.126  1.00  0.00           N  
ATOM   1768  CA  LYS B 103       7.287   7.232  15.206  1.00  0.00           C  
ATOM   1769  C   LYS B 103       7.813   6.709  16.547  1.00  0.00           C  
ATOM   1770  O   LYS B 103       7.688   7.377  17.580  1.00  0.00           O  
ATOM   1771  CB  LYS B 103       5.954   6.561  14.901  1.00  0.00           C  
ATOM   1772  CG  LYS B 103       4.923   6.832  16.026  1.00  0.00           C  
ATOM   1773  CD  LYS B 103       3.570   6.213  15.783  1.00  0.00           C  
ATOM   1774  CE  LYS B 103       2.623   6.551  16.947  1.00  0.00           C  
ATOM   1775  NZ  LYS B 103       1.301   5.889  16.814  1.00  0.00           N  
ATOM   1776  H   LYS B 103       7.990   6.778  13.196  1.00  0.00           H  
ATOM   1777  HA  LYS B 103       7.068   8.286  15.327  1.00  0.00           H  
ATOM   1778 1HB  LYS B 103       5.556   6.946  13.958  1.00  0.00           H  
ATOM   1779 2HB  LYS B 103       6.088   5.485  14.792  1.00  0.00           H  
ATOM   1780 1HG  LYS B 103       5.299   6.423  16.964  1.00  0.00           H  
ATOM   1781 2HG  LYS B 103       4.805   7.904  16.152  1.00  0.00           H  
ATOM   1782 1HD  LYS B 103       3.148   6.578  14.845  1.00  0.00           H  
ATOM   1783 2HD  LYS B 103       3.677   5.129  15.714  1.00  0.00           H  
ATOM   1784 1HE  LYS B 103       3.080   6.240  17.885  1.00  0.00           H  
ATOM   1785 2HE  LYS B 103       2.472   7.630  16.967  1.00  0.00           H  
ATOM   1786 1HZ  LYS B 103       0.702   6.147  17.595  1.00  0.00           H  
ATOM   1787 2HZ  LYS B 103       0.865   6.180  15.944  1.00  0.00           H  
ATOM   1788 3HZ  LYS B 103       1.426   4.879  16.810  1.00  0.00           H  
ATOM   1789  N   LYS B 104       8.381   5.504  16.532  1.00  0.00           N  
ATOM   1790  CA  LYS B 104       8.959   4.953  17.737  1.00  0.00           C  
ATOM   1791  C   LYS B 104      10.481   5.001  17.632  1.00  0.00           C  
ATOM   1792  O   LYS B 104      11.126   4.031  17.215  1.00  0.00           O  
ATOM   1793  CB  LYS B 104       8.505   3.510  17.946  1.00  0.00           C  
ATOM   1794  CG  LYS B 104       7.025   3.333  18.204  1.00  0.00           C  
ATOM   1795  CD  LYS B 104       6.693   1.848  18.394  1.00  0.00           C  
ATOM   1796  CE  LYS B 104       5.217   1.613  18.689  1.00  0.00           C  
ATOM   1797  NZ  LYS B 104       4.833   2.095  20.061  1.00  0.00           N  
ATOM   1798  H   LYS B 104       8.451   5.003  15.659  1.00  0.00           H  
ATOM   1799  HA  LYS B 104       8.667   5.570  18.586  1.00  0.00           H  
ATOM   1800 1HB  LYS B 104       8.761   2.925  17.062  1.00  0.00           H  
ATOM   1801 2HB  LYS B 104       9.048   3.082  18.788  1.00  0.00           H  
ATOM   1802 1HG  LYS B 104       6.749   3.898  19.091  1.00  0.00           H  
ATOM   1803 2HG  LYS B 104       6.461   3.724  17.355  1.00  0.00           H  
ATOM   1804 1HD  LYS B 104       6.956   1.301  17.487  1.00  0.00           H  
ATOM   1805 2HD  LYS B 104       7.280   1.447  19.218  1.00  0.00           H  
ATOM   1806 1HE  LYS B 104       4.614   2.139  17.948  1.00  0.00           H  
ATOM   1807 2HE  LYS B 104       5.002   0.543  18.620  1.00  0.00           H  
ATOM   1808 1HZ  LYS B 104       3.834   1.899  20.197  1.00  0.00           H  
ATOM   1809 2HZ  LYS B 104       5.361   1.597  20.759  1.00  0.00           H  
ATOM   1810 3HZ  LYS B 104       4.995   3.078  20.156  1.00  0.00           H  
ATOM   1811  N   GLY B 105      11.046   6.120  18.043  1.00  0.00           N  
ATOM   1812  CA  GLY B 105      12.481   6.347  17.965  1.00  0.00           C  
ATOM   1813  C   GLY B 105      12.788   7.715  18.529  1.00  0.00           C  
ATOM   1814  O   GLY B 105      11.989   8.643  18.416  1.00  0.00           O  
ATOM   1815  H   GLY B 105      10.447   6.864  18.376  1.00  0.00           H  
ATOM   1816 1HA  GLY B 105      13.014   5.582  18.527  1.00  0.00           H  
ATOM   1817 2HA  GLY B 105      12.807   6.289  16.927  1.00  0.00           H  
ATOM   1818  N   ASP B 106      13.964   7.831  19.126  1.00  0.00           N  
ATOM   1819  CA  ASP B 106      14.373   9.079  19.756  1.00  0.00           C  
ATOM   1820  C   ASP B 106      15.274   9.940  18.901  1.00  0.00           C  
ATOM   1821  O   ASP B 106      15.309  11.162  19.048  1.00  0.00           O  
ATOM   1822  CB  ASP B 106      15.095   8.768  21.065  1.00  0.00           C  
ATOM   1823  CG  ASP B 106      14.197   8.032  22.050  1.00  0.00           C  
ATOM   1824  OD1 ASP B 106      13.171   8.564  22.412  1.00  0.00           O  
ATOM   1825  OD2 ASP B 106      14.539   6.931  22.421  1.00  0.00           O  
ATOM   1826  H   ASP B 106      14.570   7.027  19.171  1.00  0.00           H  
ATOM   1827  HA  ASP B 106      13.477   9.655  19.982  1.00  0.00           H  
ATOM   1828 1HB  ASP B 106      15.974   8.156  20.861  1.00  0.00           H  
ATOM   1829 2HB  ASP B 106      15.440   9.696  21.523  1.00  0.00           H  
ATOM   1830  N   VAL B 107      16.047   9.306  18.049  1.00  0.00           N  
ATOM   1831  CA  VAL B 107      17.043  10.034  17.292  1.00  0.00           C  
ATOM   1832  C   VAL B 107      16.475  10.665  16.035  1.00  0.00           C  
ATOM   1833  O   VAL B 107      15.734  10.028  15.287  1.00  0.00           O  
ATOM   1834  CB  VAL B 107      18.230   9.113  16.986  1.00  0.00           C  
ATOM   1835  CG1 VAL B 107      19.219   9.804  16.148  1.00  0.00           C  
ATOM   1836  CG2 VAL B 107      18.898   8.703  18.310  1.00  0.00           C  
ATOM   1837  H   VAL B 107      15.959   8.310  17.940  1.00  0.00           H  
ATOM   1838  HA  VAL B 107      17.421  10.840  17.922  1.00  0.00           H  
ATOM   1839  HB  VAL B 107      17.882   8.231  16.448  1.00  0.00           H  
ATOM   1840 1HG1 VAL B 107      20.026   9.126  15.968  1.00  0.00           H  
ATOM   1841 2HG1 VAL B 107      18.768  10.092  15.202  1.00  0.00           H  
ATOM   1842 3HG1 VAL B 107      19.592  10.689  16.659  1.00  0.00           H  
ATOM   1843 1HG2 VAL B 107      19.743   8.044  18.102  1.00  0.00           H  
ATOM   1844 2HG2 VAL B 107      19.252   9.593  18.830  1.00  0.00           H  
ATOM   1845 3HG2 VAL B 107      18.177   8.179  18.938  1.00  0.00           H  
ATOM   1846  N   ALA B 108      16.767  11.956  15.865  1.00  0.00           N  
ATOM   1847  CA  ALA B 108      16.332  12.729  14.708  1.00  0.00           C  
ATOM   1848  C   ALA B 108      17.015  12.234  13.433  1.00  0.00           C  
ATOM   1849  O   ALA B 108      18.200  11.875  13.445  1.00  0.00           O  
ATOM   1850  CB  ALA B 108      16.624  14.196  14.911  1.00  0.00           C  
ATOM   1851  H   ALA B 108      17.347  12.408  16.557  1.00  0.00           H  
ATOM   1852  HA  ALA B 108      15.258  12.592  14.592  1.00  0.00           H  
ATOM   1853 1HB  ALA B 108      16.274  14.749  14.040  1.00  0.00           H  
ATOM   1854 2HB  ALA B 108      16.114  14.550  15.805  1.00  0.00           H  
ATOM   1855 3HB  ALA B 108      17.695  14.338  15.024  1.00  0.00           H  
ATOM   1856  N   LEU B 109      16.281  12.281  12.335  1.00  0.00           N  
ATOM   1857  CA  LEU B 109      16.764  11.873  11.043  1.00  0.00           C  
ATOM   1858  C   LEU B 109      17.369  13.052  10.261  1.00  0.00           C  
ATOM   1859  O   LEU B 109      16.811  14.153  10.261  1.00  0.00           O  
ATOM   1860  CB  LEU B 109      15.590  11.269  10.268  1.00  0.00           C  
ATOM   1861  CG  LEU B 109      14.931  10.055  10.944  1.00  0.00           C  
ATOM   1862  CD1 LEU B 109      13.650   9.689  10.194  1.00  0.00           C  
ATOM   1863  CD2 LEU B 109      15.908   8.890  10.947  1.00  0.00           C  
ATOM   1864  H   LEU B 109      15.309  12.569  12.427  1.00  0.00           H  
ATOM   1865  HA  LEU B 109      17.505  11.100  11.218  1.00  0.00           H  
ATOM   1866 1HB  LEU B 109      14.828  12.033  10.141  1.00  0.00           H  
ATOM   1867 2HB  LEU B 109      15.926  10.955   9.287  1.00  0.00           H  
ATOM   1868  HG  LEU B 109      14.664  10.309  11.976  1.00  0.00           H  
ATOM   1869 1HD1 LEU B 109      13.179   8.836  10.679  1.00  0.00           H  
ATOM   1870 2HD1 LEU B 109      12.970  10.530  10.209  1.00  0.00           H  
ATOM   1871 3HD1 LEU B 109      13.890   9.435   9.161  1.00  0.00           H  
ATOM   1872 1HD2 LEU B 109      15.445   8.030  11.428  1.00  0.00           H  
ATOM   1873 2HD2 LEU B 109      16.174   8.631   9.921  1.00  0.00           H  
ATOM   1874 3HD2 LEU B 109      16.814   9.171  11.494  1.00  0.00           H  
ATOM   1875  N   PRO B 110      18.451  12.841   9.486  1.00  0.00           N  
ATOM   1876  CA  PRO B 110      19.134  13.849   8.689  1.00  0.00           C  
ATOM   1877  C   PRO B 110      18.407  14.188   7.392  1.00  0.00           C  
ATOM   1878  O   PRO B 110      18.933  13.998   6.306  1.00  0.00           O  
ATOM   1879  CB  PRO B 110      20.465  13.178   8.391  1.00  0.00           C  
ATOM   1880  CG  PRO B 110      20.158  11.734   8.391  1.00  0.00           C  
ATOM   1881  CD  PRO B 110      19.113  11.545   9.516  1.00  0.00           C  
ATOM   1882  HA  PRO B 110      19.275  14.752   9.302  1.00  0.00           H  
ATOM   1883 1HB  PRO B 110      20.837  13.522   7.427  1.00  0.00           H  
ATOM   1884 2HB  PRO B 110      21.211  13.462   9.147  1.00  0.00           H  
ATOM   1885 1HG  PRO B 110      19.788  11.429   7.398  1.00  0.00           H  
ATOM   1886 2HG  PRO B 110      21.077  11.171   8.565  1.00  0.00           H  
ATOM   1887 1HD  PRO B 110      18.427  10.725   9.252  1.00  0.00           H  
ATOM   1888 2HD  PRO B 110      19.628  11.372  10.477  1.00  0.00           H  
ATOM   1889  N   VAL B 111      17.211  14.718   7.511  1.00  0.00           N  
ATOM   1890  CA  VAL B 111      16.409  15.075   6.353  1.00  0.00           C  
ATOM   1891  C   VAL B 111      16.275  16.603   6.352  1.00  0.00           C  
ATOM   1892  O   VAL B 111      16.038  17.179   7.413  1.00  0.00           O  
ATOM   1893  CB  VAL B 111      15.032  14.403   6.467  1.00  0.00           C  
ATOM   1894  CG1 VAL B 111      14.166  14.775   5.301  1.00  0.00           C  
ATOM   1895  CG2 VAL B 111      15.193  12.892   6.562  1.00  0.00           C  
ATOM   1896  H   VAL B 111      16.847  14.851   8.456  1.00  0.00           H  
ATOM   1897  HA  VAL B 111      16.914  14.727   5.461  1.00  0.00           H  
ATOM   1898  HB  VAL B 111      14.547  14.767   7.373  1.00  0.00           H  
ATOM   1899 1HG1 VAL B 111      13.216  14.320   5.411  1.00  0.00           H  
ATOM   1900 2HG1 VAL B 111      14.045  15.857   5.251  1.00  0.00           H  
ATOM   1901 3HG1 VAL B 111      14.627  14.419   4.394  1.00  0.00           H  
ATOM   1902 1HG2 VAL B 111      14.223  12.439   6.674  1.00  0.00           H  
ATOM   1903 2HG2 VAL B 111      15.632  12.508   5.684  1.00  0.00           H  
ATOM   1904 3HG2 VAL B 111      15.807  12.648   7.423  1.00  0.00           H  
ATOM   1905  N   PRO B 112      16.482  17.313   5.235  1.00  0.00           N  
ATOM   1906  CA  PRO B 112      16.389  18.759   5.198  1.00  0.00           C  
ATOM   1907  C   PRO B 112      14.952  19.202   5.480  1.00  0.00           C  
ATOM   1908  O   PRO B 112      13.979  18.539   5.094  1.00  0.00           O  
ATOM   1909  CB  PRO B 112      16.842  19.092   3.766  1.00  0.00           C  
ATOM   1910  CG  PRO B 112      16.623  17.826   2.956  1.00  0.00           C  
ATOM   1911  CD  PRO B 112      16.853  16.689   3.943  1.00  0.00           C  
ATOM   1912  HA  PRO B 112      17.078  19.188   5.932  1.00  0.00           H  
ATOM   1913 1HB  PRO B 112      16.268  19.939   3.384  1.00  0.00           H  
ATOM   1914 2HB  PRO B 112      17.902  19.401   3.785  1.00  0.00           H  
ATOM   1915 1HG  PRO B 112      15.610  17.825   2.532  1.00  0.00           H  
ATOM   1916 2HG  PRO B 112      17.316  17.788   2.104  1.00  0.00           H  
ATOM   1917 1HD  PRO B 112      16.206  15.864   3.680  1.00  0.00           H  
ATOM   1918 2HD  PRO B 112      17.914  16.408   3.954  1.00  0.00           H  
ATOM   1919  N   TYR B 113      14.839  20.367   6.126  1.00  0.00           N  
ATOM   1920  CA  TYR B 113      13.532  20.889   6.492  1.00  0.00           C  
ATOM   1921  C   TYR B 113      13.282  22.287   5.961  1.00  0.00           C  
ATOM   1922  O   TYR B 113      14.102  23.198   6.102  1.00  0.00           O  
ATOM   1923  CB  TYR B 113      13.373  20.899   8.016  1.00  0.00           C  
ATOM   1924  CG  TYR B 113      11.974  21.331   8.507  1.00  0.00           C  
ATOM   1925  CD1 TYR B 113      10.928  20.471   8.350  1.00  0.00           C  
ATOM   1926  CD2 TYR B 113      11.752  22.540   9.125  1.00  0.00           C  
ATOM   1927  CE1 TYR B 113       9.679  20.780   8.793  1.00  0.00           C  
ATOM   1928  CE2 TYR B 113      10.480  22.849   9.563  1.00  0.00           C  
ATOM   1929  CZ  TYR B 113       9.450  21.970   9.392  1.00  0.00           C  
ATOM   1930  OH  TYR B 113       8.188  22.283   9.825  1.00  0.00           O  
ATOM   1931  H   TYR B 113      15.669  20.874   6.396  1.00  0.00           H  
ATOM   1932  HA  TYR B 113      12.768  20.239   6.067  1.00  0.00           H  
ATOM   1933 1HB  TYR B 113      13.588  19.926   8.401  1.00  0.00           H  
ATOM   1934 2HB  TYR B 113      14.102  21.579   8.450  1.00  0.00           H  
ATOM   1935  HD1 TYR B 113      11.099  19.529   7.871  1.00  0.00           H  
ATOM   1936  HD2 TYR B 113      12.568  23.245   9.274  1.00  0.00           H  
ATOM   1937  HE1 TYR B 113       8.874  20.070   8.666  1.00  0.00           H  
ATOM   1938  HE2 TYR B 113      10.292  23.784  10.049  1.00  0.00           H  
ATOM   1939  HH  TYR B 113       7.557  21.581   9.540  1.00  0.00           H  
ATOM   1940  N   ASP B 114      12.139  22.416   5.320  1.00  0.00           N  
ATOM   1941  CA  ASP B 114      11.603  23.653   4.788  1.00  0.00           C  
ATOM   1942  C   ASP B 114      10.417  24.083   5.649  1.00  0.00           C  
ATOM   1943  O   ASP B 114       9.369  23.442   5.611  1.00  0.00           O  
ATOM   1944  CB  ASP B 114      11.174  23.459   3.341  1.00  0.00           C  
ATOM   1945  CG  ASP B 114      10.622  24.733   2.661  1.00  0.00           C  
ATOM   1946  OD1 ASP B 114      10.209  25.656   3.346  1.00  0.00           O  
ATOM   1947  OD2 ASP B 114      10.580  24.744   1.446  1.00  0.00           O  
ATOM   1948  H   ASP B 114      11.554  21.584   5.222  1.00  0.00           H  
ATOM   1949  HA  ASP B 114      12.371  24.426   4.836  1.00  0.00           H  
ATOM   1950 1HB  ASP B 114      12.032  23.112   2.765  1.00  0.00           H  
ATOM   1951 2HB  ASP B 114      10.432  22.666   3.300  1.00  0.00           H  
ATOM   1952  N   HIS B 115      10.522  25.160   6.421  1.00  0.00           N  
ATOM   1953  CA  HIS B 115       9.407  25.502   7.323  1.00  0.00           C  
ATOM   1954  C   HIS B 115       8.065  25.738   6.601  1.00  0.00           C  
ATOM   1955  O   HIS B 115       7.008  25.689   7.241  1.00  0.00           O  
ATOM   1956  CB  HIS B 115       9.735  26.735   8.163  1.00  0.00           C  
ATOM   1957  CG  HIS B 115      10.747  26.513   9.197  1.00  0.00           C  
ATOM   1958  ND1 HIS B 115      12.086  26.398   8.911  1.00  0.00           N  
ATOM   1959  CD2 HIS B 115      10.632  26.409  10.546  1.00  0.00           C  
ATOM   1960  CE1 HIS B 115      12.757  26.220  10.047  1.00  0.00           C  
ATOM   1961  NE2 HIS B 115      11.889  26.222  11.047  1.00  0.00           N  
ATOM   1962  H   HIS B 115      11.372  25.706   6.416  1.00  0.00           H  
ATOM   1963  HA  HIS B 115       9.236  24.679   8.007  1.00  0.00           H  
ATOM   1964 1HB  HIS B 115      10.078  27.540   7.513  1.00  0.00           H  
ATOM   1965 2HB  HIS B 115       8.830  27.078   8.660  1.00  0.00           H  
ATOM   1966  HD2 HIS B 115       9.719  26.464  11.122  1.00  0.00           H  
ATOM   1967  HE1 HIS B 115      13.833  26.094  10.141  1.00  0.00           H  
ATOM   1968  HE2 HIS B 115      12.111  26.102  12.039  1.00  0.00           H  
ATOM   1969  N   GLN B 116       8.103  26.017   5.290  1.00  0.00           N  
ATOM   1970  CA  GLN B 116       6.898  26.247   4.515  1.00  0.00           C  
ATOM   1971  C   GLN B 116       6.318  24.963   3.897  1.00  0.00           C  
ATOM   1972  O   GLN B 116       5.169  24.963   3.422  1.00  0.00           O  
ATOM   1973  CB  GLN B 116       7.180  27.208   3.354  1.00  0.00           C  
ATOM   1974  CG  GLN B 116       7.558  28.625   3.727  1.00  0.00           C  
ATOM   1975  CD  GLN B 116       7.811  29.459   2.476  1.00  0.00           C  
ATOM   1976  OE1 GLN B 116       7.319  29.088   1.375  1.00  0.00           O  
ATOM   1977  NE2 GLN B 116       8.534  30.578   2.614  1.00  0.00           N  
ATOM   1978  H   GLN B 116       9.000  26.016   4.787  1.00  0.00           H  
ATOM   1979  HA  GLN B 116       6.147  26.680   5.172  1.00  0.00           H  
ATOM   1980 1HB  GLN B 116       8.002  26.798   2.757  1.00  0.00           H  
ATOM   1981 2HB  GLN B 116       6.310  27.253   2.709  1.00  0.00           H  
ATOM   1982 1HG  GLN B 116       6.780  29.072   4.307  1.00  0.00           H  
ATOM   1983 2HG  GLN B 116       8.482  28.595   4.308  1.00  0.00           H  
ATOM   1984 1HE2 GLN B 116       8.718  31.165   1.828  1.00  0.00           H  
ATOM   1985 2HE2 GLN B 116       8.918  30.874   3.517  1.00  0.00           H  
ATOM   1986  N   ARG B 117       7.121  23.883   3.837  1.00  0.00           N  
ATOM   1987  CA  ARG B 117       6.706  22.649   3.143  1.00  0.00           C  
ATOM   1988  C   ARG B 117       6.811  21.346   3.957  1.00  0.00           C  
ATOM   1989  O   ARG B 117       6.109  20.379   3.658  1.00  0.00           O  
ATOM   1990  CB  ARG B 117       7.495  22.480   1.854  1.00  0.00           C  
ATOM   1991  CG  ARG B 117       7.199  23.539   0.817  1.00  0.00           C  
ATOM   1992  CD  ARG B 117       8.044  23.421  -0.380  1.00  0.00           C  
ATOM   1993  NE  ARG B 117       7.673  24.423  -1.380  1.00  0.00           N  
ATOM   1994  CZ  ARG B 117       8.113  25.717  -1.413  1.00  0.00           C  
ATOM   1995  NH1 ARG B 117       8.962  26.202  -0.512  1.00  0.00           N  
ATOM   1996  NH2 ARG B 117       7.683  26.505  -2.378  1.00  0.00           N  
ATOM   1997  H   ARG B 117       8.034  23.919   4.286  1.00  0.00           H  
ATOM   1998  HA  ARG B 117       5.661  22.768   2.863  1.00  0.00           H  
ATOM   1999 1HB  ARG B 117       8.551  22.511   2.060  1.00  0.00           H  
ATOM   2000 2HB  ARG B 117       7.276  21.508   1.413  1.00  0.00           H  
ATOM   2001 1HG  ARG B 117       6.154  23.483   0.519  1.00  0.00           H  
ATOM   2002 2HG  ARG B 117       7.403  24.521   1.247  1.00  0.00           H  
ATOM   2003 1HD  ARG B 117       9.086  23.566  -0.117  1.00  0.00           H  
ATOM   2004 2HD  ARG B 117       7.914  22.432  -0.821  1.00  0.00           H  
ATOM   2005  HE  ARG B 117       7.033  24.133  -2.105  1.00  0.00           H  
ATOM   2006 1HH1 ARG B 117       9.349  25.612   0.249  1.00  0.00           H  
ATOM   2007 2HH1 ARG B 117       9.263  27.160  -0.565  1.00  0.00           H  
ATOM   2008 1HH2 ARG B 117       7.038  26.150  -3.072  1.00  0.00           H  
ATOM   2009 2HH2 ARG B 117       8.012  27.453  -2.426  1.00  0.00           H  
ATOM   2010  N   GLY B 118       7.692  21.304   4.956  1.00  0.00           N  
ATOM   2011  CA  GLY B 118       7.930  20.080   5.722  1.00  0.00           C  
ATOM   2012  C   GLY B 118       9.289  19.432   5.407  1.00  0.00           C  
ATOM   2013  O   GLY B 118      10.227  20.092   4.936  1.00  0.00           O  
ATOM   2014  H   GLY B 118       8.241  22.125   5.176  1.00  0.00           H  
ATOM   2015 1HA  GLY B 118       7.848  20.306   6.776  1.00  0.00           H  
ATOM   2016 2HA  GLY B 118       7.141  19.367   5.508  1.00  0.00           H  
ATOM   2017  N   PHE B 119       9.427  18.149   5.751  1.00  0.00           N  
ATOM   2018  CA  PHE B 119      10.686  17.447   5.529  1.00  0.00           C  
ATOM   2019  C   PHE B 119      10.702  16.860   4.151  1.00  0.00           C  
ATOM   2020  O   PHE B 119       9.718  16.262   3.737  1.00  0.00           O  
ATOM   2021  CB  PHE B 119      10.884  16.339   6.535  1.00  0.00           C  
ATOM   2022  CG  PHE B 119      11.237  16.815   7.850  1.00  0.00           C  
ATOM   2023  CD1 PHE B 119      10.288  17.021   8.790  1.00  0.00           C  
ATOM   2024  CD2 PHE B 119      12.546  17.067   8.159  1.00  0.00           C  
ATOM   2025  CE1 PHE B 119      10.619  17.485  10.026  1.00  0.00           C  
ATOM   2026  CE2 PHE B 119      12.890  17.529   9.395  1.00  0.00           C  
ATOM   2027  CZ  PHE B 119      11.923  17.746  10.324  1.00  0.00           C  
ATOM   2028  H   PHE B 119       8.617  17.651   6.128  1.00  0.00           H  
ATOM   2029  HA  PHE B 119      11.510  18.154   5.616  1.00  0.00           H  
ATOM   2030 1HB  PHE B 119       9.978  15.759   6.620  1.00  0.00           H  
ATOM   2031 2HB  PHE B 119      11.652  15.684   6.195  1.00  0.00           H  
ATOM   2032  HD1 PHE B 119       9.253  16.812   8.535  1.00  0.00           H  
ATOM   2033  HD2 PHE B 119      13.317  16.908   7.401  1.00  0.00           H  
ATOM   2034  HE1 PHE B 119       9.849  17.652  10.767  1.00  0.00           H  
ATOM   2035  HE2 PHE B 119      13.935  17.736   9.629  1.00  0.00           H  
ATOM   2036  HZ  PHE B 119      12.183  18.121  11.281  1.00  0.00           H  
ATOM   2037  N   SER B 120      11.817  16.981   3.438  1.00  0.00           N  
ATOM   2038  CA  SER B 120      11.871  16.389   2.097  1.00  0.00           C  
ATOM   2039  C   SER B 120      13.062  15.451   1.962  1.00  0.00           C  
ATOM   2040  O   SER B 120      14.183  15.821   2.278  1.00  0.00           O  
ATOM   2041  CB  SER B 120      11.933  17.466   1.026  1.00  0.00           C  
ATOM   2042  OG  SER B 120      10.726  18.194   0.970  1.00  0.00           O  
ATOM   2043  H   SER B 120      12.618  17.485   3.837  1.00  0.00           H  
ATOM   2044  HA  SER B 120      10.972  15.807   1.936  1.00  0.00           H  
ATOM   2045 1HB  SER B 120      12.755  18.141   1.247  1.00  0.00           H  
ATOM   2046 2HB  SER B 120      12.136  17.005   0.052  1.00  0.00           H  
ATOM   2047  HG  SER B 120      10.229  17.821   0.247  1.00  0.00           H  
ATOM   2048  N   GLY B 121      12.807  14.248   1.460  1.00  0.00           N  
ATOM   2049  CA  GLY B 121      13.864  13.258   1.334  1.00  0.00           C  
ATOM   2050  C   GLY B 121      13.352  11.917   0.853  1.00  0.00           C  
ATOM   2051  O   GLY B 121      12.365  11.832   0.142  1.00  0.00           O  
ATOM   2052  H   GLY B 121      11.846  14.016   1.206  1.00  0.00           H  
ATOM   2053 1HA  GLY B 121      14.631  13.633   0.659  1.00  0.00           H  
ATOM   2054 2HA  GLY B 121      14.307  13.116   2.308  1.00  0.00           H  
ATOM   2055  N   ILE B 122      14.041  10.857   1.196  1.00  0.00           N  
ATOM   2056  CA  ILE B 122      13.611   9.530   0.761  1.00  0.00           C  
ATOM   2057  C   ILE B 122      13.354   8.687   1.994  1.00  0.00           C  
ATOM   2058  O   ILE B 122      14.080   8.787   2.973  1.00  0.00           O  
ATOM   2059  CB  ILE B 122      14.695   8.877  -0.036  1.00  0.00           C  
ATOM   2060  CG1 ILE B 122      15.885   9.180   0.705  1.00  0.00           C  
ATOM   2061  CG2 ILE B 122      14.745   9.383  -1.467  1.00  0.00           C  
ATOM   2062  CD1 ILE B 122      16.961   8.490   0.299  1.00  0.00           C  
ATOM   2063  H   ILE B 122      14.849  10.954   1.788  1.00  0.00           H  
ATOM   2064  HA  ILE B 122      12.694   9.602   0.174  1.00  0.00           H  
ATOM   2065  HB  ILE B 122      14.560   7.786  -0.039  1.00  0.00           H  
ATOM   2066 1HG1 ILE B 122      16.044  10.220   0.614  1.00  0.00           H  
ATOM   2067 2HG1 ILE B 122      15.729   8.952   1.754  1.00  0.00           H  
ATOM   2068 1HG2 ILE B 122      15.566   8.901  -1.986  1.00  0.00           H  
ATOM   2069 2HG2 ILE B 122      13.807   9.142  -1.970  1.00  0.00           H  
ATOM   2070 3HG2 ILE B 122      14.888  10.459  -1.477  1.00  0.00           H  
ATOM   2071 1HD1 ILE B 122      17.829   8.745   0.872  1.00  0.00           H  
ATOM   2072 2HD1 ILE B 122      16.727   7.444   0.463  1.00  0.00           H  
ATOM   2073 3HD1 ILE B 122      17.136   8.688  -0.724  1.00  0.00           H  
ATOM   2074  N   PHE B 123      12.342   7.850   1.944  1.00  0.00           N  
ATOM   2075  CA  PHE B 123      11.979   7.076   3.104  1.00  0.00           C  
ATOM   2076  C   PHE B 123      11.581   5.663   2.805  1.00  0.00           C  
ATOM   2077  O   PHE B 123      11.160   5.342   1.685  1.00  0.00           O  
ATOM   2078  CB  PHE B 123      10.787   7.743   3.809  1.00  0.00           C  
ATOM   2079  CG  PHE B 123      11.048   9.142   4.248  1.00  0.00           C  
ATOM   2080  CD1 PHE B 123      10.673  10.193   3.453  1.00  0.00           C  
ATOM   2081  CD2 PHE B 123      11.694   9.407   5.421  1.00  0.00           C  
ATOM   2082  CE1 PHE B 123      10.929  11.488   3.802  1.00  0.00           C  
ATOM   2083  CE2 PHE B 123      11.960  10.681   5.785  1.00  0.00           C  
ATOM   2084  CZ  PHE B 123      11.576  11.735   4.972  1.00  0.00           C  
ATOM   2085  H   PHE B 123      11.795   7.796   1.100  1.00  0.00           H  
ATOM   2086  HA  PHE B 123      12.838   7.045   3.778  1.00  0.00           H  
ATOM   2087 1HB  PHE B 123       9.934   7.751   3.141  1.00  0.00           H  
ATOM   2088 2HB  PHE B 123      10.501   7.163   4.663  1.00  0.00           H  
ATOM   2089  HD1 PHE B 123      10.179   9.976   2.546  1.00  0.00           H  
ATOM   2090  HD2 PHE B 123      12.008   8.581   6.058  1.00  0.00           H  
ATOM   2091  HE1 PHE B 123      10.621  12.312   3.146  1.00  0.00           H  
ATOM   2092  HE2 PHE B 123      12.482  10.861   6.715  1.00  0.00           H  
ATOM   2093  HZ  PHE B 123      11.781  12.744   5.261  1.00  0.00           H  
ATOM   2094  N   GLU B 124      11.675   4.823   3.833  1.00  0.00           N  
ATOM   2095  CA  GLU B 124      11.147   3.467   3.768  1.00  0.00           C  
ATOM   2096  C   GLU B 124       9.685   3.457   4.219  1.00  0.00           C  
ATOM   2097  O   GLU B 124       9.241   4.408   4.877  1.00  0.00           O  
ATOM   2098  CB  GLU B 124      11.965   2.520   4.649  1.00  0.00           C  
ATOM   2099  CG  GLU B 124      13.414   2.331   4.213  1.00  0.00           C  
ATOM   2100  CD  GLU B 124      14.161   1.346   5.090  1.00  0.00           C  
ATOM   2101  OE1 GLU B 124      13.641   0.997   6.135  1.00  0.00           O  
ATOM   2102  OE2 GLU B 124      15.238   0.944   4.722  1.00  0.00           O  
ATOM   2103  H   GLU B 124      12.087   5.142   4.700  1.00  0.00           H  
ATOM   2104  HA  GLU B 124      11.175   3.125   2.735  1.00  0.00           H  
ATOM   2105 1HB  GLU B 124      11.972   2.902   5.669  1.00  0.00           H  
ATOM   2106 2HB  GLU B 124      11.488   1.541   4.674  1.00  0.00           H  
ATOM   2107 1HG  GLU B 124      13.428   1.973   3.184  1.00  0.00           H  
ATOM   2108 2HG  GLU B 124      13.920   3.295   4.240  1.00  0.00           H  
ATOM   2109  N   ASP B 125       8.958   2.370   3.926  1.00  0.00           N  
ATOM   2110  CA  ASP B 125       7.551   2.283   4.320  1.00  0.00           C  
ATOM   2111  C   ASP B 125       7.360   2.011   5.815  1.00  0.00           C  
ATOM   2112  O   ASP B 125       7.199   0.874   6.254  1.00  0.00           O  
ATOM   2113  CB  ASP B 125       6.821   1.214   3.533  1.00  0.00           C  
ATOM   2114  CG  ASP B 125       6.638   1.600   2.131  1.00  0.00           C  
ATOM   2115  OD1 ASP B 125       7.000   2.686   1.785  1.00  0.00           O  
ATOM   2116  OD2 ASP B 125       6.067   0.846   1.402  1.00  0.00           O  
ATOM   2117  H   ASP B 125       9.381   1.611   3.407  1.00  0.00           H  
ATOM   2118  HA  ASP B 125       7.071   3.231   4.091  1.00  0.00           H  
ATOM   2119 1HB  ASP B 125       7.370   0.276   3.580  1.00  0.00           H  
ATOM   2120 2HB  ASP B 125       5.846   1.051   3.972  1.00  0.00           H  
ATOM   2121  N   ARG B 126       7.422   3.097   6.564  1.00  0.00           N  
ATOM   2122  CA  ARG B 126       7.291   3.196   8.018  1.00  0.00           C  
ATOM   2123  C   ARG B 126       6.436   4.401   8.406  1.00  0.00           C  
ATOM   2124  O   ARG B 126       5.863   5.074   7.541  1.00  0.00           O  
ATOM   2125  CB  ARG B 126       8.687   3.382   8.607  1.00  0.00           C  
ATOM   2126  CG  ARG B 126       9.674   2.243   8.366  1.00  0.00           C  
ATOM   2127  CD  ARG B 126      11.045   2.620   8.805  1.00  0.00           C  
ATOM   2128  NE  ARG B 126      12.024   1.586   8.493  1.00  0.00           N  
ATOM   2129  CZ  ARG B 126      12.433   0.584   9.306  1.00  0.00           C  
ATOM   2130  NH1 ARG B 126      11.988   0.445  10.553  1.00  0.00           N  
ATOM   2131  NH2 ARG B 126      13.317  -0.267   8.810  1.00  0.00           N  
ATOM   2132  H   ARG B 126       7.627   3.950   6.046  1.00  0.00           H  
ATOM   2133  HA  ARG B 126       6.781   2.295   8.369  1.00  0.00           H  
ATOM   2134 1HB  ARG B 126       9.128   4.278   8.185  1.00  0.00           H  
ATOM   2135 2HB  ARG B 126       8.625   3.533   9.685  1.00  0.00           H  
ATOM   2136 1HG  ARG B 126       9.359   1.357   8.913  1.00  0.00           H  
ATOM   2137 2HG  ARG B 126       9.732   2.013   7.305  1.00  0.00           H  
ATOM   2138 1HD  ARG B 126      11.341   3.529   8.277  1.00  0.00           H  
ATOM   2139 2HD  ARG B 126      11.061   2.809   9.855  1.00  0.00           H  
ATOM   2140  HE  ARG B 126      12.440   1.594   7.546  1.00  0.00           H  
ATOM   2141 1HH1 ARG B 126      11.324   1.121  10.968  1.00  0.00           H  
ATOM   2142 2HH1 ARG B 126      12.324  -0.310  11.127  1.00  0.00           H  
ATOM   2143 1HH2 ARG B 126      13.647  -0.112   7.838  1.00  0.00           H  
ATOM   2144 2HH2 ARG B 126      13.667  -1.033   9.360  1.00  0.00           H  
ATOM   2145  N   SER B 127       6.279   4.631   9.708  1.00  0.00           N  
ATOM   2146  CA  SER B 127       5.534   5.808  10.126  1.00  0.00           C  
ATOM   2147  C   SER B 127       6.478   6.816  10.764  1.00  0.00           C  
ATOM   2148  O   SER B 127       7.447   6.428  11.430  1.00  0.00           O  
ATOM   2149  CB  SER B 127       4.473   5.389  11.103  1.00  0.00           C  
ATOM   2150  OG  SER B 127       5.044   4.843  12.253  1.00  0.00           O  
ATOM   2151  H   SER B 127       6.709   4.034  10.394  1.00  0.00           H  
ATOM   2152  HA  SER B 127       5.076   6.253   9.256  1.00  0.00           H  
ATOM   2153 1HB  SER B 127       3.842   6.239  11.363  1.00  0.00           H  
ATOM   2154 2HB  SER B 127       3.850   4.643  10.641  1.00  0.00           H  
ATOM   2155  HG  SER B 127       4.294   4.434  12.725  1.00  0.00           H  
ATOM   2156  N   TYR B 128       6.147   8.102  10.607  1.00  0.00           N  
ATOM   2157  CA  TYR B 128       6.984   9.181  11.108  1.00  0.00           C  
ATOM   2158  C   TYR B 128       6.235  10.263  11.843  1.00  0.00           C  
ATOM   2159  O   TYR B 128       5.067  10.531  11.573  1.00  0.00           O  
ATOM   2160  CB  TYR B 128       7.721   9.837   9.928  1.00  0.00           C  
ATOM   2161  CG  TYR B 128       8.555   8.874   9.115  1.00  0.00           C  
ATOM   2162  CD1 TYR B 128       7.960   8.189   8.056  1.00  0.00           C  
ATOM   2163  CD2 TYR B 128       9.888   8.658   9.420  1.00  0.00           C  
ATOM   2164  CE1 TYR B 128       8.684   7.290   7.325  1.00  0.00           C  
ATOM   2165  CE2 TYR B 128      10.616   7.749   8.677  1.00  0.00           C  
ATOM   2166  CZ  TYR B 128      10.008   7.062   7.635  1.00  0.00           C  
ATOM   2167  OH  TYR B 128      10.710   6.144   6.889  1.00  0.00           O  
ATOM   2168  H   TYR B 128       5.301   8.310  10.080  1.00  0.00           H  
ATOM   2169  HA  TYR B 128       7.704   8.761  11.804  1.00  0.00           H  
ATOM   2170 1HB  TYR B 128       7.002  10.320   9.266  1.00  0.00           H  
ATOM   2171 2HB  TYR B 128       8.382  10.606  10.318  1.00  0.00           H  
ATOM   2172  HD1 TYR B 128       6.908   8.360   7.816  1.00  0.00           H  
ATOM   2173  HD2 TYR B 128      10.356   9.195  10.248  1.00  0.00           H  
ATOM   2174  HE1 TYR B 128       8.213   6.746   6.505  1.00  0.00           H  
ATOM   2175  HE2 TYR B 128      11.662   7.566   8.915  1.00  0.00           H  
ATOM   2176  HH  TYR B 128      10.076   5.699   6.281  1.00  0.00           H  
ATOM   2177  N   ILE B 129       6.933  10.909  12.755  1.00  0.00           N  
ATOM   2178  CA  ILE B 129       6.390  12.054  13.468  1.00  0.00           C  
ATOM   2179  C   ILE B 129       7.384  13.191  13.441  1.00  0.00           C  
ATOM   2180  O   ILE B 129       8.590  12.971  13.339  1.00  0.00           O  
ATOM   2181  CB  ILE B 129       5.977  11.688  14.922  1.00  0.00           C  
ATOM   2182  CG1 ILE B 129       7.163  11.159  15.735  1.00  0.00           C  
ATOM   2183  CG2 ILE B 129       4.828  10.697  14.934  1.00  0.00           C  
ATOM   2184  CD1 ILE B 129       7.898  12.198  16.515  1.00  0.00           C  
ATOM   2185  H   ILE B 129       7.896  10.612  12.927  1.00  0.00           H  
ATOM   2186  HA  ILE B 129       5.470  12.384  12.982  1.00  0.00           H  
ATOM   2187  HB  ILE B 129       5.639  12.603  15.422  1.00  0.00           H  
ATOM   2188 1HG1 ILE B 129       6.796  10.414  16.440  1.00  0.00           H  
ATOM   2189 2HG1 ILE B 129       7.874  10.676  15.063  1.00  0.00           H  
ATOM   2190 1HG2 ILE B 129       4.531  10.489  15.960  1.00  0.00           H  
ATOM   2191 2HG2 ILE B 129       4.001  11.140  14.408  1.00  0.00           H  
ATOM   2192 3HG2 ILE B 129       5.125   9.773  14.448  1.00  0.00           H  
ATOM   2193 1HD1 ILE B 129       8.690  11.702  17.042  1.00  0.00           H  
ATOM   2194 2HD1 ILE B 129       8.324  12.952  15.881  1.00  0.00           H  
ATOM   2195 3HD1 ILE B 129       7.216  12.677  17.229  1.00  0.00           H  
ATOM   2196  N   CYS B 130       6.890  14.402  13.586  1.00  0.00           N  
ATOM   2197  CA  CYS B 130       7.777  15.525  13.703  1.00  0.00           C  
ATOM   2198  C   CYS B 130       7.714  16.020  15.131  1.00  0.00           C  
ATOM   2199  O   CYS B 130       6.673  15.897  15.785  1.00  0.00           O  
ATOM   2200  CB  CYS B 130       7.357  16.604  12.735  1.00  0.00           C  
ATOM   2201  SG  CYS B 130       7.402  16.033  11.081  1.00  0.00           S  
ATOM   2202  H   CYS B 130       5.888  14.549  13.619  1.00  0.00           H  
ATOM   2203  HA  CYS B 130       8.789  15.214  13.472  1.00  0.00           H  
ATOM   2204 1HB  CYS B 130       6.363  16.941  12.958  1.00  0.00           H  
ATOM   2205 2HB  CYS B 130       8.030  17.456  12.825  1.00  0.00           H  
ATOM   2206  N   LYS B 131       8.810  16.592  15.604  1.00  0.00           N  
ATOM   2207  CA  LYS B 131       8.840  17.181  16.934  1.00  0.00           C  
ATOM   2208  C   LYS B 131       9.321  18.594  16.920  1.00  0.00           C  
ATOM   2209  O   LYS B 131      10.213  18.951  16.154  1.00  0.00           O  
ATOM   2210  CB  LYS B 131       9.764  16.424  17.886  1.00  0.00           C  
ATOM   2211  CG  LYS B 131       9.333  15.050  18.268  1.00  0.00           C  
ATOM   2212  CD  LYS B 131      10.297  14.440  19.265  1.00  0.00           C  
ATOM   2213  CE  LYS B 131       9.863  13.054  19.724  1.00  0.00           C  
ATOM   2214  NZ  LYS B 131       8.693  13.134  20.662  1.00  0.00           N  
ATOM   2215  H   LYS B 131       9.637  16.613  15.012  1.00  0.00           H  
ATOM   2216  HA  LYS B 131       7.834  17.171  17.337  1.00  0.00           H  
ATOM   2217 1HB  LYS B 131      10.754  16.349  17.438  1.00  0.00           H  
ATOM   2218 2HB  LYS B 131       9.870  16.996  18.810  1.00  0.00           H  
ATOM   2219 1HG  LYS B 131       8.365  15.136  18.735  1.00  0.00           H  
ATOM   2220 2HG  LYS B 131       9.244  14.411  17.393  1.00  0.00           H  
ATOM   2221 1HD  LYS B 131      11.286  14.381  18.844  1.00  0.00           H  
ATOM   2222 2HD  LYS B 131      10.342  15.089  20.136  1.00  0.00           H  
ATOM   2223 1HE  LYS B 131       9.588  12.454  18.860  1.00  0.00           H  
ATOM   2224 2HE  LYS B 131      10.694  12.573  20.238  1.00  0.00           H  
ATOM   2225 1HZ  LYS B 131       8.413  12.224  20.971  1.00  0.00           H  
ATOM   2226 2HZ  LYS B 131       8.968  13.709  21.472  1.00  0.00           H  
ATOM   2227 3HZ  LYS B 131       7.895  13.575  20.202  1.00  0.00           H  
ATOM   2228  N   THR B 132       8.764  19.392  17.811  1.00  0.00           N  
ATOM   2229  CA  THR B 132       9.273  20.738  18.003  1.00  0.00           C  
ATOM   2230  C   THR B 132       9.154  21.138  19.469  1.00  0.00           C  
ATOM   2231  O   THR B 132       8.779  20.317  20.310  1.00  0.00           O  
ATOM   2232  CB  THR B 132       8.578  21.757  17.075  1.00  0.00           C  
ATOM   2233  OG1 THR B 132       9.312  22.987  17.135  1.00  0.00           O  
ATOM   2234  CG2 THR B 132       7.135  22.002  17.473  1.00  0.00           C  
ATOM   2235  H   THR B 132       7.978  19.042  18.363  1.00  0.00           H  
ATOM   2236  HA  THR B 132      10.335  20.745  17.745  1.00  0.00           H  
ATOM   2237  HB  THR B 132       8.599  21.375  16.060  1.00  0.00           H  
ATOM   2238  HG1 THR B 132      10.209  22.835  16.729  1.00  0.00           H  
ATOM   2239 1HG2 THR B 132       6.686  22.723  16.792  1.00  0.00           H  
ATOM   2240 2HG2 THR B 132       6.589  21.074  17.430  1.00  0.00           H  
ATOM   2241 3HG2 THR B 132       7.100  22.386  18.479  1.00  0.00           H  
ATOM   2242  N   THR B 133       9.515  22.377  19.771  1.00  0.00           N  
ATOM   2243  CA  THR B 133       9.406  22.895  21.130  1.00  0.00           C  
ATOM   2244  C   THR B 133       8.664  24.215  21.114  1.00  0.00           C  
ATOM   2245  O   THR B 133       9.099  25.155  20.450  1.00  0.00           O  
ATOM   2246  CB  THR B 133      10.779  23.107  21.801  1.00  0.00           C  
ATOM   2247  OG1 THR B 133      11.503  21.871  21.834  1.00  0.00           O  
ATOM   2248  CG2 THR B 133      10.584  23.620  23.248  1.00  0.00           C  
ATOM   2249  H   THR B 133       9.789  22.967  18.996  1.00  0.00           H  
ATOM   2250  HA  THR B 133       8.840  22.192  21.722  1.00  0.00           H  
ATOM   2251  HB  THR B 133      11.351  23.842  21.240  1.00  0.00           H  
ATOM   2252  HG1 THR B 133      10.940  21.182  22.206  1.00  0.00           H  
ATOM   2253 1HG2 THR B 133      11.555  23.769  23.716  1.00  0.00           H  
ATOM   2254 2HG2 THR B 133      10.042  24.564  23.234  1.00  0.00           H  
ATOM   2255 3HG2 THR B 133      10.016  22.886  23.817  1.00  0.00           H  
ATOM   2256  N   ILE B 134       7.561  24.299  21.847  1.00  0.00           N  
ATOM   2257  CA  ILE B 134       6.809  25.544  21.867  1.00  0.00           C  
ATOM   2258  C   ILE B 134       6.732  26.069  23.287  1.00  0.00           C  
ATOM   2259  O   ILE B 134       6.208  25.429  24.210  1.00  0.00           O  
ATOM   2260  CB  ILE B 134       5.438  25.397  21.182  1.00  0.00           C  
ATOM   2261  CG1 ILE B 134       5.676  24.981  19.714  1.00  0.00           C  
ATOM   2262  CG2 ILE B 134       4.672  26.699  21.234  1.00  0.00           C  
ATOM   2263  CD1 ILE B 134       4.451  24.636  18.962  1.00  0.00           C  
ATOM   2264  H   ILE B 134       7.277  23.489  22.398  1.00  0.00           H  
ATOM   2265  HA  ILE B 134       7.355  26.285  21.284  1.00  0.00           H  
ATOM   2266  HB  ILE B 134       4.862  24.614  21.673  1.00  0.00           H  
ATOM   2267 1HG1 ILE B 134       6.187  25.794  19.195  1.00  0.00           H  
ATOM   2268 2HG1 ILE B 134       6.311  24.117  19.703  1.00  0.00           H  
ATOM   2269 1HG2 ILE B 134       3.706  26.577  20.734  1.00  0.00           H  
ATOM   2270 2HG2 ILE B 134       4.503  26.988  22.271  1.00  0.00           H  
ATOM   2271 3HG2 ILE B 134       5.240  27.479  20.731  1.00  0.00           H  
ATOM   2272 1HD1 ILE B 134       4.718  24.350  17.945  1.00  0.00           H  
ATOM   2273 2HD1 ILE B 134       3.942  23.814  19.443  1.00  0.00           H  
ATOM   2274 3HD1 ILE B 134       3.789  25.502  18.931  1.00  0.00           H  
ATOM   2275  N   GLY B 135       7.354  27.220  23.472  1.00  0.00           N  
ATOM   2276  CA  GLY B 135       7.503  27.870  24.764  1.00  0.00           C  
ATOM   2277  C   GLY B 135       8.589  27.156  25.568  1.00  0.00           C  
ATOM   2278  O   GLY B 135       9.692  27.671  25.748  1.00  0.00           O  
ATOM   2279  H   GLY B 135       7.757  27.670  22.663  1.00  0.00           H  
ATOM   2280 1HA  GLY B 135       7.770  28.918  24.624  1.00  0.00           H  
ATOM   2281 2HA  GLY B 135       6.557  27.839  25.304  1.00  0.00           H  
ATOM   2282  N   ASP B 136       8.263  25.950  26.021  1.00  0.00           N  
ATOM   2283  CA  ASP B 136       9.187  25.099  26.750  1.00  0.00           C  
ATOM   2284  C   ASP B 136       8.701  23.659  26.716  1.00  0.00           C  
ATOM   2285  O   ASP B 136       9.283  22.777  27.353  1.00  0.00           O  
ATOM   2286  CB  ASP B 136       9.404  25.614  28.193  1.00  0.00           C  
ATOM   2287  CG  ASP B 136       8.123  25.650  29.143  1.00  0.00           C  
ATOM   2288  OD1 ASP B 136       7.072  25.182  28.769  1.00  0.00           O  
ATOM   2289  OD2 ASP B 136       8.250  26.175  30.231  1.00  0.00           O  
ATOM   2290  H   ASP B 136       7.335  25.595  25.792  1.00  0.00           H  
ATOM   2291  HA  ASP B 136      10.153  25.131  26.246  1.00  0.00           H  
ATOM   2292 1HB  ASP B 136      10.153  24.987  28.675  1.00  0.00           H  
ATOM   2293 2HB  ASP B 136       9.824  26.621  28.154  1.00  0.00           H  
ATOM   2294  N   ARG B 137       7.636  23.420  25.950  1.00  0.00           N  
ATOM   2295  CA  ARG B 137       7.037  22.088  25.894  1.00  0.00           C  
ATOM   2296  C   ARG B 137       7.407  21.321  24.636  1.00  0.00           C  
ATOM   2297  O   ARG B 137       7.458  21.897  23.549  1.00  0.00           O  
ATOM   2298  CB  ARG B 137       5.522  22.207  25.965  1.00  0.00           C  
ATOM   2299  CG  ARG B 137       5.004  22.738  27.283  1.00  0.00           C  
ATOM   2300  CD  ARG B 137       3.526  22.794  27.330  1.00  0.00           C  
ATOM   2301  NE  ARG B 137       3.060  23.356  28.588  1.00  0.00           N  
ATOM   2302  CZ  ARG B 137       1.770  23.458  28.957  1.00  0.00           C  
ATOM   2303  NH1 ARG B 137       0.816  23.031  28.157  1.00  0.00           N  
ATOM   2304  NH2 ARG B 137       1.464  23.989  30.129  1.00  0.00           N  
ATOM   2305  H   ARG B 137       7.207  24.195  25.438  1.00  0.00           H  
ATOM   2306  HA  ARG B 137       7.383  21.520  26.756  1.00  0.00           H  
ATOM   2307 1HB  ARG B 137       5.178  22.881  25.179  1.00  0.00           H  
ATOM   2308 2HB  ARG B 137       5.069  21.231  25.785  1.00  0.00           H  
ATOM   2309 1HG  ARG B 137       5.355  22.104  28.096  1.00  0.00           H  
ATOM   2310 2HG  ARG B 137       5.383  23.753  27.432  1.00  0.00           H  
ATOM   2311 1HD  ARG B 137       3.159  23.423  26.518  1.00  0.00           H  
ATOM   2312 2HD  ARG B 137       3.115  21.790  27.229  1.00  0.00           H  
ATOM   2313  HE  ARG B 137       3.766  23.700  29.234  1.00  0.00           H  
ATOM   2314 1HH1 ARG B 137       1.053  22.625  27.264  1.00  0.00           H  
ATOM   2315 2HH1 ARG B 137      -0.151  23.110  28.437  1.00  0.00           H  
ATOM   2316 1HH2 ARG B 137       2.201  24.318  30.740  1.00  0.00           H  
ATOM   2317 2HH2 ARG B 137       0.499  24.067  30.412  1.00  0.00           H  
ATOM   2318  N   GLU B 138       7.598  20.008  24.757  1.00  0.00           N  
ATOM   2319  CA  GLU B 138       7.859  19.221  23.555  1.00  0.00           C  
ATOM   2320  C   GLU B 138       6.529  18.862  22.924  1.00  0.00           C  
ATOM   2321  O   GLU B 138       5.608  18.408  23.605  1.00  0.00           O  
ATOM   2322  CB  GLU B 138       8.710  17.988  23.850  1.00  0.00           C  
ATOM   2323  CG  GLU B 138       9.090  17.177  22.598  1.00  0.00           C  
ATOM   2324  CD  GLU B 138      10.061  16.042  22.895  1.00  0.00           C  
ATOM   2325  OE1 GLU B 138      11.178  16.344  23.255  1.00  0.00           O  
ATOM   2326  OE2 GLU B 138       9.700  14.881  22.749  1.00  0.00           O  
ATOM   2327  H   GLU B 138       7.561  19.562  25.665  1.00  0.00           H  
ATOM   2328  HA  GLU B 138       8.413  19.834  22.843  1.00  0.00           H  
ATOM   2329 1HB  GLU B 138       9.627  18.291  24.349  1.00  0.00           H  
ATOM   2330 2HB  GLU B 138       8.168  17.325  24.524  1.00  0.00           H  
ATOM   2331 1HG  GLU B 138       8.184  16.757  22.158  1.00  0.00           H  
ATOM   2332 2HG  GLU B 138       9.534  17.851  21.862  1.00  0.00           H  
ATOM   2333  N   VAL B 139       6.436  19.124  21.628  1.00  0.00           N  
ATOM   2334  CA  VAL B 139       5.220  18.943  20.852  1.00  0.00           C  
ATOM   2335  C   VAL B 139       5.369  17.942  19.712  1.00  0.00           C  
ATOM   2336  O   VAL B 139       6.281  18.064  18.899  1.00  0.00           O  
ATOM   2337  CB  VAL B 139       4.837  20.312  20.252  1.00  0.00           C  
ATOM   2338  CG1 VAL B 139       3.602  20.197  19.377  1.00  0.00           C  
ATOM   2339  CG2 VAL B 139       4.643  21.315  21.375  1.00  0.00           C  
ATOM   2340  H   VAL B 139       7.262  19.498  21.166  1.00  0.00           H  
ATOM   2341  HA  VAL B 139       4.432  18.602  21.525  1.00  0.00           H  
ATOM   2342  HB  VAL B 139       5.646  20.651  19.619  1.00  0.00           H  
ATOM   2343 1HG1 VAL B 139       3.368  21.172  18.948  1.00  0.00           H  
ATOM   2344 2HG1 VAL B 139       3.792  19.485  18.574  1.00  0.00           H  
ATOM   2345 3HG1 VAL B 139       2.762  19.851  19.976  1.00  0.00           H  
ATOM   2346 1HG2 VAL B 139       4.402  22.277  20.965  1.00  0.00           H  
ATOM   2347 2HG2 VAL B 139       3.834  20.984  22.021  1.00  0.00           H  
ATOM   2348 3HG2 VAL B 139       5.555  21.397  21.952  1.00  0.00           H  
ATOM   2349  N   ASP B 140       4.460  16.964  19.641  1.00  0.00           N  
ATOM   2350  CA  ASP B 140       4.464  16.002  18.531  1.00  0.00           C  
ATOM   2351  C   ASP B 140       3.411  16.320  17.485  1.00  0.00           C  
ATOM   2352  O   ASP B 140       2.321  16.795  17.808  1.00  0.00           O  
ATOM   2353  CB  ASP B 140       4.157  14.584  19.025  1.00  0.00           C  
ATOM   2354  CG  ASP B 140       5.227  13.960  19.853  1.00  0.00           C  
ATOM   2355  OD1 ASP B 140       6.373  14.117  19.523  1.00  0.00           O  
ATOM   2356  OD2 ASP B 140       4.912  13.323  20.824  1.00  0.00           O  
ATOM   2357  H   ASP B 140       3.747  16.900  20.353  1.00  0.00           H  
ATOM   2358  HA  ASP B 140       5.439  16.031  18.048  1.00  0.00           H  
ATOM   2359 1HB  ASP B 140       3.235  14.598  19.602  1.00  0.00           H  
ATOM   2360 2HB  ASP B 140       3.975  13.943  18.152  1.00  0.00           H  
ATOM   2361  N   SER B 141       3.729  16.002  16.244  1.00  0.00           N  
ATOM   2362  CA  SER B 141       2.788  16.062  15.138  1.00  0.00           C  
ATOM   2363  C   SER B 141       2.027  14.760  15.156  1.00  0.00           C  
ATOM   2364  O   SER B 141       2.343  13.870  15.949  1.00  0.00           O  
ATOM   2365  CB  SER B 141       3.476  16.164  13.799  1.00  0.00           C  
ATOM   2366  OG  SER B 141       4.111  14.956  13.512  1.00  0.00           O  
ATOM   2367  H   SER B 141       4.687  15.707  16.060  1.00  0.00           H  
ATOM   2368  HA  SER B 141       2.099  16.894  15.278  1.00  0.00           H  
ATOM   2369 1HB  SER B 141       2.756  16.398  13.017  1.00  0.00           H  
ATOM   2370 2HB  SER B 141       4.203  16.960  13.825  1.00  0.00           H  
ATOM   2371  HG  SER B 141       3.395  14.321  13.240  1.00  0.00           H  
ATOM   2372  N   ASP B 142       1.035  14.634  14.291  1.00  0.00           N  
ATOM   2373  CA  ASP B 142       0.341  13.366  14.167  1.00  0.00           C  
ATOM   2374  C   ASP B 142       1.276  12.463  13.372  1.00  0.00           C  
ATOM   2375  O   ASP B 142       2.335  12.921  12.927  1.00  0.00           O  
ATOM   2376  CB  ASP B 142      -1.026  13.536  13.493  1.00  0.00           C  
ATOM   2377  CG  ASP B 142      -2.017  12.378  13.805  1.00  0.00           C  
ATOM   2378  OD1 ASP B 142      -1.577  11.292  14.177  1.00  0.00           O  
ATOM   2379  OD2 ASP B 142      -3.201  12.569  13.674  1.00  0.00           O  
ATOM   2380  H   ASP B 142       0.782  15.407  13.692  1.00  0.00           H  
ATOM   2381  HA  ASP B 142       0.187  12.933  15.156  1.00  0.00           H  
ATOM   2382 1HB  ASP B 142      -1.477  14.476  13.812  1.00  0.00           H  
ATOM   2383 2HB  ASP B 142      -0.886  13.589  12.421  1.00  0.00           H  
ATOM   2384  N   ALA B 143       0.935  11.189  13.240  1.00  0.00           N  
ATOM   2385  CA  ALA B 143       1.817  10.292  12.499  1.00  0.00           C  
ATOM   2386  C   ALA B 143       1.529  10.297  11.022  1.00  0.00           C  
ATOM   2387  O   ALA B 143       0.375  10.286  10.596  1.00  0.00           O  
ATOM   2388  CB  ALA B 143       1.715   8.874  13.018  1.00  0.00           C  
ATOM   2389  H   ALA B 143       0.040  10.886  13.634  1.00  0.00           H  
ATOM   2390  HA  ALA B 143       2.837  10.642  12.633  1.00  0.00           H  
ATOM   2391 1HB  ALA B 143       2.409   8.237  12.464  1.00  0.00           H  
ATOM   2392 2HB  ALA B 143       1.968   8.859  14.075  1.00  0.00           H  
ATOM   2393 3HB  ALA B 143       0.700   8.514  12.880  1.00  0.00           H  
ATOM   2394  N   TYR B 144       2.596  10.225  10.243  1.00  0.00           N  
ATOM   2395  CA  TYR B 144       2.500  10.146   8.804  1.00  0.00           C  
ATOM   2396  C   TYR B 144       2.886   8.737   8.416  1.00  0.00           C  
ATOM   2397  O   TYR B 144       3.732   8.136   9.069  1.00  0.00           O  
ATOM   2398  CB  TYR B 144       3.453  11.157   8.150  1.00  0.00           C  
ATOM   2399  CG  TYR B 144       3.090  12.606   8.405  1.00  0.00           C  
ATOM   2400  CD1 TYR B 144       3.481  13.210   9.589  1.00  0.00           C  
ATOM   2401  CD2 TYR B 144       2.393  13.340   7.455  1.00  0.00           C  
ATOM   2402  CE1 TYR B 144       3.158  14.516   9.834  1.00  0.00           C  
ATOM   2403  CE2 TYR B 144       2.072  14.660   7.711  1.00  0.00           C  
ATOM   2404  CZ  TYR B 144       2.450  15.244   8.898  1.00  0.00           C  
ATOM   2405  OH  TYR B 144       2.126  16.553   9.176  1.00  0.00           O  
ATOM   2406  H   TYR B 144       3.515  10.256  10.675  1.00  0.00           H  
ATOM   2407  HA  TYR B 144       1.474  10.332   8.499  1.00  0.00           H  
ATOM   2408 1HB  TYR B 144       4.467  10.992   8.522  1.00  0.00           H  
ATOM   2409 2HB  TYR B 144       3.469  10.992   7.073  1.00  0.00           H  
ATOM   2410  HD1 TYR B 144       4.037  12.644  10.340  1.00  0.00           H  
ATOM   2411  HD2 TYR B 144       2.086  12.874   6.514  1.00  0.00           H  
ATOM   2412  HE1 TYR B 144       3.461  14.975  10.774  1.00  0.00           H  
ATOM   2413  HE2 TYR B 144       1.513  15.230   6.988  1.00  0.00           H  
ATOM   2414  HH  TYR B 144       1.666  16.952   8.419  1.00  0.00           H  
ATOM   2415  N   TYR B 145       2.294   8.209   7.363  1.00  0.00           N  
ATOM   2416  CA  TYR B 145       2.628   6.867   6.937  1.00  0.00           C  
ATOM   2417  C   TYR B 145       3.030   6.844   5.486  1.00  0.00           C  
ATOM   2418  O   TYR B 145       2.303   7.322   4.629  1.00  0.00           O  
ATOM   2419  CB  TYR B 145       1.399   6.011   7.166  1.00  0.00           C  
ATOM   2420  CG  TYR B 145       0.876   6.065   8.555  1.00  0.00           C  
ATOM   2421  CD1 TYR B 145      -0.092   7.023   8.881  1.00  0.00           C  
ATOM   2422  CD2 TYR B 145       1.326   5.197   9.496  1.00  0.00           C  
ATOM   2423  CE1 TYR B 145      -0.593   7.084  10.153  1.00  0.00           C  
ATOM   2424  CE2 TYR B 145       0.821   5.253  10.778  1.00  0.00           C  
ATOM   2425  CZ  TYR B 145      -0.135   6.191  11.105  1.00  0.00           C  
ATOM   2426  OH  TYR B 145      -0.649   6.225  12.374  1.00  0.00           O  
ATOM   2427  H   TYR B 145       1.589   8.758   6.873  1.00  0.00           H  
ATOM   2428  HA  TYR B 145       3.478   6.511   7.517  1.00  0.00           H  
ATOM   2429 1HB  TYR B 145       0.610   6.354   6.520  1.00  0.00           H  
ATOM   2430 2HB  TYR B 145       1.633   4.976   6.927  1.00  0.00           H  
ATOM   2431  HD1 TYR B 145      -0.452   7.722   8.124  1.00  0.00           H  
ATOM   2432  HD2 TYR B 145       2.073   4.454   9.229  1.00  0.00           H  
ATOM   2433  HE1 TYR B 145      -1.348   7.826  10.408  1.00  0.00           H  
ATOM   2434  HE2 TYR B 145       1.175   4.548  11.532  1.00  0.00           H  
ATOM   2435  HH  TYR B 145      -0.329   5.466  12.873  1.00  0.00           H  
ATOM   2436  N   VAL B 146       4.196   6.254   5.213  1.00  0.00           N  
ATOM   2437  CA  VAL B 146       4.674   6.121   3.851  1.00  0.00           C  
ATOM   2438  C   VAL B 146       4.263   4.750   3.361  1.00  0.00           C  
ATOM   2439  O   VAL B 146       4.362   3.792   4.113  1.00  0.00           O  
ATOM   2440  CB  VAL B 146       6.215   6.368   3.774  1.00  0.00           C  
ATOM   2441  CG1 VAL B 146       6.762   6.105   2.350  1.00  0.00           C  
ATOM   2442  CG2 VAL B 146       6.518   7.861   4.159  1.00  0.00           C  
ATOM   2443  H   VAL B 146       4.760   5.878   5.979  1.00  0.00           H  
ATOM   2444  HA  VAL B 146       4.203   6.869   3.226  1.00  0.00           H  
ATOM   2445  HB  VAL B 146       6.723   5.691   4.465  1.00  0.00           H  
ATOM   2446 1HG1 VAL B 146       7.839   6.282   2.336  1.00  0.00           H  
ATOM   2447 2HG1 VAL B 146       6.574   5.070   2.061  1.00  0.00           H  
ATOM   2448 3HG1 VAL B 146       6.274   6.769   1.640  1.00  0.00           H  
ATOM   2449 1HG2 VAL B 146       7.592   8.043   4.122  1.00  0.00           H  
ATOM   2450 2HG2 VAL B 146       6.011   8.526   3.458  1.00  0.00           H  
ATOM   2451 3HG2 VAL B 146       6.155   8.057   5.167  1.00  0.00           H  
ATOM   2452  N   TYR B 147       3.735   4.679   2.141  1.00  0.00           N  
ATOM   2453  CA  TYR B 147       3.351   3.393   1.569  1.00  0.00           C  
ATOM   2454  C   TYR B 147       3.713   3.382   0.085  1.00  0.00           C  
ATOM   2455  O   TYR B 147       3.193   4.195  -0.671  1.00  0.00           O  
ATOM   2456  CB  TYR B 147       1.894   3.082   1.760  1.00  0.00           C  
ATOM   2457  CG  TYR B 147       1.601   1.714   1.340  1.00  0.00           C  
ATOM   2458  CD1 TYR B 147       2.095   0.726   2.148  1.00  0.00           C  
ATOM   2459  CD2 TYR B 147       0.874   1.400   0.202  1.00  0.00           C  
ATOM   2460  CE1 TYR B 147       1.892  -0.552   1.860  1.00  0.00           C  
ATOM   2461  CE2 TYR B 147       0.655   0.060  -0.097  1.00  0.00           C  
ATOM   2462  CZ  TYR B 147       1.181  -0.908   0.758  1.00  0.00           C  
ATOM   2463  OH  TYR B 147       1.009  -2.237   0.544  1.00  0.00           O  
ATOM   2464  H   TYR B 147       3.592   5.536   1.608  1.00  0.00           H  
ATOM   2465  HA  TYR B 147       3.881   2.590   2.066  1.00  0.00           H  
ATOM   2466 1HB  TYR B 147       1.678   3.143   2.786  1.00  0.00           H  
ATOM   2467 2HB  TYR B 147       1.281   3.780   1.223  1.00  0.00           H  
ATOM   2468  HD1 TYR B 147       2.664   0.983   3.038  1.00  0.00           H  
ATOM   2469  HD2 TYR B 147       0.490   2.181  -0.435  1.00  0.00           H  
ATOM   2470  HE1 TYR B 147       2.300  -1.309   2.506  1.00  0.00           H  
ATOM   2471  HE2 TYR B 147       0.086  -0.236  -0.984  1.00  0.00           H  
ATOM   2472  HH  TYR B 147       0.528  -2.395  -0.286  1.00  0.00           H  
ATOM   2473  N   ARG B 148       4.572   2.449  -0.335  1.00  0.00           N  
ATOM   2474  CA  ARG B 148       4.927   2.393  -1.731  1.00  0.00           C  
ATOM   2475  C   ARG B 148       4.294   1.121  -2.295  1.00  0.00           C  
ATOM   2476  O   ARG B 148       4.446   0.016  -1.775  1.00  0.00           O  
ATOM   2477  CB  ARG B 148       6.432   2.399  -1.937  1.00  0.00           C  
ATOM   2478  CG  ARG B 148       7.165   3.685  -1.473  1.00  0.00           C  
ATOM   2479  CD  ARG B 148       8.587   3.591  -1.785  1.00  0.00           C  
ATOM   2480  NE  ARG B 148       9.427   4.649  -1.202  1.00  0.00           N  
ATOM   2481  CZ  ARG B 148       9.720   5.876  -1.724  1.00  0.00           C  
ATOM   2482  NH1 ARG B 148       9.246   6.367  -2.855  1.00  0.00           N  
ATOM   2483  NH2 ARG B 148      10.545   6.645  -1.063  1.00  0.00           N  
ATOM   2484  H   ARG B 148       5.031   1.803   0.309  1.00  0.00           H  
ATOM   2485  HA  ARG B 148       4.512   3.246  -2.256  1.00  0.00           H  
ATOM   2486 1HB  ARG B 148       6.866   1.563  -1.385  1.00  0.00           H  
ATOM   2487 2HB  ARG B 148       6.653   2.250  -2.993  1.00  0.00           H  
ATOM   2488 1HG  ARG B 148       6.766   4.528  -2.005  1.00  0.00           H  
ATOM   2489 2HG  ARG B 148       7.042   3.830  -0.399  1.00  0.00           H  
ATOM   2490 1HD  ARG B 148       8.967   2.629  -1.439  1.00  0.00           H  
ATOM   2491 2HD  ARG B 148       8.669   3.647  -2.839  1.00  0.00           H  
ATOM   2492  HE  ARG B 148       9.877   4.423  -0.307  1.00  0.00           H  
ATOM   2493 1HH1 ARG B 148       8.588   5.863  -3.480  1.00  0.00           H  
ATOM   2494 2HH1 ARG B 148       9.565   7.323  -3.115  1.00  0.00           H  
ATOM   2495 1HH2 ARG B 148      10.932   6.300  -0.162  1.00  0.00           H  
ATOM   2496 2HH2 ARG B 148      10.773   7.578  -1.469  1.00  0.00           H  
ATOM   2497  N   LEU B 149       3.494   1.319  -3.328  1.00  0.00           N  
ATOM   2498  CA  LEU B 149       2.756   0.256  -3.965  1.00  0.00           C  
ATOM   2499  C   LEU B 149       3.673  -0.719  -4.634  1.00  0.00           C  
ATOM   2500  O   LEU B 149       4.605  -0.313  -5.329  1.00  0.00           O  
ATOM   2501  CB  LEU B 149       1.807   0.856  -4.999  1.00  0.00           C  
ATOM   2502  CG  LEU B 149       0.789  -0.071  -5.665  1.00  0.00           C  
ATOM   2503  CD1 LEU B 149      -0.210  -0.593  -4.667  1.00  0.00           C  
ATOM   2504  CD2 LEU B 149       0.065   0.708  -6.699  1.00  0.00           C  
ATOM   2505  H   LEU B 149       3.381   2.267  -3.689  1.00  0.00           H  
ATOM   2506  HA  LEU B 149       2.178  -0.275  -3.206  1.00  0.00           H  
ATOM   2507 1HB  LEU B 149       1.304   1.669  -4.556  1.00  0.00           H  
ATOM   2508 2HB  LEU B 149       2.423   1.251  -5.799  1.00  0.00           H  
ATOM   2509  HG  LEU B 149       1.303  -0.923  -6.124  1.00  0.00           H  
ATOM   2510 1HD1 LEU B 149      -0.892  -1.222  -5.190  1.00  0.00           H  
ATOM   2511 2HD1 LEU B 149       0.278  -1.164  -3.904  1.00  0.00           H  
ATOM   2512 3HD1 LEU B 149      -0.748   0.222  -4.210  1.00  0.00           H  
ATOM   2513 1HD2 LEU B 149      -0.660   0.058  -7.191  1.00  0.00           H  
ATOM   2514 2HD2 LEU B 149      -0.453   1.545  -6.237  1.00  0.00           H  
ATOM   2515 3HD2 LEU B 149       0.785   1.083  -7.421  1.00  0.00           H  
ATOM   2516  N   GLN B 150       3.438  -2.018  -4.442  1.00  0.00           N  
ATOM   2517  CA  GLN B 150       4.300  -2.938  -5.156  1.00  0.00           C  
ATOM   2518  C   GLN B 150       3.813  -3.052  -6.602  1.00  0.00           C  
ATOM   2519  O   GLN B 150       2.697  -3.530  -6.880  1.00  0.00           O  
ATOM   2520  CB  GLN B 150       4.347  -4.310  -4.474  1.00  0.00           C  
ATOM   2521  CG  GLN B 150       5.286  -5.344  -5.135  1.00  0.00           C  
ATOM   2522  CD  GLN B 150       6.745  -4.919  -5.045  1.00  0.00           C  
ATOM   2523  OE1 GLN B 150       7.193  -4.490  -3.978  1.00  0.00           O  
ATOM   2524  NE2 GLN B 150       7.494  -5.043  -6.136  1.00  0.00           N  
ATOM   2525  H   GLN B 150       2.677  -2.350  -3.836  1.00  0.00           H  
ATOM   2526  HA  GLN B 150       5.311  -2.536  -5.172  1.00  0.00           H  
ATOM   2527 1HB  GLN B 150       4.648  -4.188  -3.434  1.00  0.00           H  
ATOM   2528 2HB  GLN B 150       3.361  -4.735  -4.473  1.00  0.00           H  
ATOM   2529 1HG  GLN B 150       5.181  -6.298  -4.616  1.00  0.00           H  
ATOM   2530 2HG  GLN B 150       5.017  -5.464  -6.191  1.00  0.00           H  
ATOM   2531 1HE2 GLN B 150       8.463  -4.782  -6.115  1.00  0.00           H  
ATOM   2532 2HE2 GLN B 150       7.102  -5.424  -6.978  1.00  0.00           H  
ATOM   2533  N   VAL B 151       4.662  -2.610  -7.526  1.00  0.00           N  
ATOM   2534  CA  VAL B 151       4.312  -2.621  -8.938  1.00  0.00           C  
ATOM   2535  C   VAL B 151       5.347  -3.395  -9.753  1.00  0.00           C  
ATOM   2536  O   VAL B 151       6.549  -3.368  -9.445  1.00  0.00           O  
ATOM   2537  CB  VAL B 151       4.190  -1.158  -9.444  1.00  0.00           C  
ATOM   2538  CG1 VAL B 151       3.046  -0.430  -8.704  1.00  0.00           C  
ATOM   2539  CG2 VAL B 151       5.507  -0.396  -9.199  1.00  0.00           C  
ATOM   2540  H   VAL B 151       5.553  -2.230  -7.232  1.00  0.00           H  
ATOM   2541  HA  VAL B 151       3.349  -3.115  -9.055  1.00  0.00           H  
ATOM   2542  HB  VAL B 151       3.948  -1.170 -10.509  1.00  0.00           H  
ATOM   2543 1HG1 VAL B 151       2.959   0.590  -9.075  1.00  0.00           H  
ATOM   2544 2HG1 VAL B 151       2.109  -0.963  -8.877  1.00  0.00           H  
ATOM   2545 3HG1 VAL B 151       3.259  -0.404  -7.644  1.00  0.00           H  
ATOM   2546 1HG2 VAL B 151       5.403   0.631  -9.559  1.00  0.00           H  
ATOM   2547 2HG2 VAL B 151       5.726  -0.374  -8.131  1.00  0.00           H  
ATOM   2548 3HG2 VAL B 151       6.326  -0.876  -9.727  1.00  0.00           H  
ATOM   2549  N   SER B 152       4.856  -4.050 -10.799  1.00  0.00           N  
ATOM   2550  CA  SER B 152       5.606  -4.843 -11.764  1.00  0.00           C  
ATOM   2551  C   SER B 152       4.839  -4.910 -13.100  1.00  0.00           C  
ATOM   2552  O   SER B 152       3.905  -4.142 -13.337  1.00  0.00           O  
ATOM   2553  CB  SER B 152       5.841  -6.255 -11.227  1.00  0.00           C  
ATOM   2554  OG  SER B 152       6.768  -6.944 -12.031  1.00  0.00           O  
ATOM   2555  H   SER B 152       3.844  -4.032 -10.925  1.00  0.00           H  
ATOM   2556  HA  SER B 152       6.571  -4.365 -11.939  1.00  0.00           H  
ATOM   2557 1HB  SER B 152       6.196  -6.215 -10.195  1.00  0.00           H  
ATOM   2558 2HB  SER B 152       4.893  -6.790 -11.227  1.00  0.00           H  
ATOM   2559  HG  SER B 152       6.801  -7.842 -11.680  1.00  0.00           H  
ATOM   2560  N   SER B 153       5.286  -5.778 -13.999  1.00  0.00           N  
ATOM   2561  CA  SER B 153       4.602  -5.959 -15.284  1.00  0.00           C  
ATOM   2562  C   SER B 153       3.399  -6.866 -15.032  1.00  0.00           C  
ATOM   2563  O   SER B 153       3.307  -7.462 -13.959  1.00  0.00           O  
ATOM   2564  CB  SER B 153       5.539  -6.552 -16.328  1.00  0.00           C  
ATOM   2565  OG  SER B 153       5.896  -7.870 -16.008  1.00  0.00           O  
ATOM   2566  H   SER B 153       6.072  -6.359 -13.721  1.00  0.00           H  
ATOM   2567  HA  SER B 153       4.243  -4.992 -15.640  1.00  0.00           H  
ATOM   2568 1HB  SER B 153       5.047  -6.537 -17.298  1.00  0.00           H  
ATOM   2569 2HB  SER B 153       6.435  -5.939 -16.407  1.00  0.00           H  
ATOM   2570  HG  SER B 153       5.275  -8.432 -16.487  1.00  0.00           H  
ATOM   2571  N   ILE B 154       2.479  -6.997 -15.984  1.00  0.00           N  
ATOM   2572  CA  ILE B 154       1.370  -7.921 -15.735  1.00  0.00           C  
ATOM   2573  C   ILE B 154       1.658  -9.297 -16.318  1.00  0.00           C  
ATOM   2574  O   ILE B 154       2.028  -9.424 -17.482  1.00  0.00           O  
ATOM   2575  CB  ILE B 154       0.021  -7.401 -16.248  1.00  0.00           C  
ATOM   2576  CG1 ILE B 154      -0.348  -6.176 -15.537  1.00  0.00           C  
ATOM   2577  CG2 ILE B 154      -1.068  -8.422 -16.030  1.00  0.00           C  
ATOM   2578  CD1 ILE B 154      -1.398  -5.507 -16.198  1.00  0.00           C  
ATOM   2579  H   ILE B 154       2.549  -6.488 -16.853  1.00  0.00           H  
ATOM   2580  HA  ILE B 154       1.260  -8.040 -14.657  1.00  0.00           H  
ATOM   2581  HB  ILE B 154       0.102  -7.170 -17.313  1.00  0.00           H  
ATOM   2582 1HG1 ILE B 154      -0.663  -6.408 -14.526  1.00  0.00           H  
ATOM   2583 2HG1 ILE B 154       0.515  -5.512 -15.489  1.00  0.00           H  
ATOM   2584 1HG2 ILE B 154      -2.019  -8.039 -16.411  1.00  0.00           H  
ATOM   2585 2HG2 ILE B 154      -0.799  -9.317 -16.551  1.00  0.00           H  
ATOM   2586 3HG2 ILE B 154      -1.162  -8.633 -14.974  1.00  0.00           H  
ATOM   2587 1HD1 ILE B 154      -1.621  -4.617 -15.670  1.00  0.00           H  
ATOM   2588 2HD1 ILE B 154      -1.070  -5.288 -17.177  1.00  0.00           H  
ATOM   2589 3HD1 ILE B 154      -2.277  -6.140 -16.245  1.00  0.00           H  
ATOM   2590  N   ASN B 155       1.511 -10.313 -15.470  1.00  0.00           N  
ATOM   2591  CA  ASN B 155       1.758 -11.713 -15.800  1.00  0.00           C  
ATOM   2592  C   ASN B 155       0.536 -12.582 -15.502  1.00  0.00           C  
ATOM   2593  O   ASN B 155       0.353 -13.026 -14.364  1.00  0.00           O  
ATOM   2594  CB  ASN B 155       2.973 -12.181 -14.991  1.00  0.00           C  
ATOM   2595  CG  ASN B 155       3.458 -13.614 -15.230  1.00  0.00           C  
ATOM   2596  OD1 ASN B 155       2.878 -14.386 -15.994  1.00  0.00           O  
ATOM   2597  ND2 ASN B 155       4.543 -13.964 -14.565  1.00  0.00           N  
ATOM   2598  H   ASN B 155       1.227 -10.092 -14.527  1.00  0.00           H  
ATOM   2599  HA  ASN B 155       1.964 -11.794 -16.871  1.00  0.00           H  
ATOM   2600 1HB  ASN B 155       3.803 -11.502 -15.186  1.00  0.00           H  
ATOM   2601 2HB  ASN B 155       2.734 -12.071 -13.950  1.00  0.00           H  
ATOM   2602 1HD2 ASN B 155       4.922 -14.886 -14.664  1.00  0.00           H  
ATOM   2603 2HD2 ASN B 155       4.999 -13.298 -13.973  1.00  0.00           H  
ATOM   2604  N   VAL B 156      -0.309 -12.807 -16.525  1.00  0.00           N  
ATOM   2605  CA  VAL B 156      -1.556 -13.579 -16.357  1.00  0.00           C  
ATOM   2606  C   VAL B 156      -1.428 -15.068 -16.704  1.00  0.00           C  
ATOM   2607  O   VAL B 156      -0.942 -15.450 -17.783  1.00  0.00           O  
ATOM   2608  CB  VAL B 156      -2.688 -12.975 -17.215  1.00  0.00           C  
ATOM   2609  CG1 VAL B 156      -3.943 -13.799 -17.119  1.00  0.00           C  
ATOM   2610  CG2 VAL B 156      -2.981 -11.655 -16.741  1.00  0.00           C  
ATOM   2611  H   VAL B 156      -0.116 -12.386 -17.445  1.00  0.00           H  
ATOM   2612  HA  VAL B 156      -1.856 -13.505 -15.312  1.00  0.00           H  
ATOM   2613  HB  VAL B 156      -2.365 -12.930 -18.250  1.00  0.00           H  
ATOM   2614 1HG1 VAL B 156      -4.735 -13.349 -17.724  1.00  0.00           H  
ATOM   2615 2HG1 VAL B 156      -3.739 -14.791 -17.468  1.00  0.00           H  
ATOM   2616 3HG1 VAL B 156      -4.256 -13.837 -16.082  1.00  0.00           H  
ATOM   2617 1HG2 VAL B 156      -3.764 -11.221 -17.361  1.00  0.00           H  
ATOM   2618 2HG2 VAL B 156      -3.301 -11.709 -15.731  1.00  0.00           H  
ATOM   2619 3HG2 VAL B 156      -2.093 -11.081 -16.799  1.00  0.00           H  
ATOM   2620  N   SER B 157      -1.913 -15.905 -15.785  1.00  0.00           N  
ATOM   2621  CA  SER B 157      -1.930 -17.351 -15.929  1.00  0.00           C  
ATOM   2622  C   SER B 157      -3.363 -17.878 -15.770  1.00  0.00           C  
ATOM   2623  O   SER B 157      -3.976 -17.708 -14.715  1.00  0.00           O  
ATOM   2624  CB  SER B 157      -1.016 -17.962 -14.877  1.00  0.00           C  
ATOM   2625  OG  SER B 157      -1.044 -19.363 -14.918  1.00  0.00           O  
ATOM   2626  H   SER B 157      -2.250 -15.508 -14.909  1.00  0.00           H  
ATOM   2627  HA  SER B 157      -1.570 -17.613 -16.924  1.00  0.00           H  
ATOM   2628 1HB  SER B 157       0.004 -17.612 -15.042  1.00  0.00           H  
ATOM   2629 2HB  SER B 157      -1.319 -17.614 -13.887  1.00  0.00           H  
ATOM   2630  HG  SER B 157      -0.345 -19.623 -15.523  1.00  0.00           H  
ATOM   2631  N   VAL B 158      -3.912 -18.476 -16.834  1.00  0.00           N  
ATOM   2632  CA  VAL B 158      -5.296 -18.969 -16.826  1.00  0.00           C  
ATOM   2633  C   VAL B 158      -5.419 -20.457 -17.084  1.00  0.00           C  
ATOM   2634  O   VAL B 158      -4.798 -20.994 -18.004  1.00  0.00           O  
ATOM   2635  CB  VAL B 158      -6.167 -18.209 -17.836  1.00  0.00           C  
ATOM   2636  CG1 VAL B 158      -7.568 -18.796 -17.899  1.00  0.00           C  
ATOM   2637  CG2 VAL B 158      -6.284 -16.810 -17.395  1.00  0.00           C  
ATOM   2638  H   VAL B 158      -3.358 -18.590 -17.672  1.00  0.00           H  
ATOM   2639  HA  VAL B 158      -5.709 -18.772 -15.840  1.00  0.00           H  
ATOM   2640  HB  VAL B 158      -5.715 -18.267 -18.825  1.00  0.00           H  
ATOM   2641 1HG1 VAL B 158      -8.166 -18.228 -18.612  1.00  0.00           H  
ATOM   2642 2HG1 VAL B 158      -7.522 -19.830 -18.220  1.00  0.00           H  
ATOM   2643 3HG1 VAL B 158      -8.026 -18.738 -16.909  1.00  0.00           H  
ATOM   2644 1HG2 VAL B 158      -6.894 -16.274 -18.110  1.00  0.00           H  
ATOM   2645 2HG2 VAL B 158      -6.752 -16.787 -16.422  1.00  0.00           H  
ATOM   2646 3HG2 VAL B 158      -5.318 -16.365 -17.335  1.00  0.00           H  
ATOM   2647  N   ASN B 159      -6.243 -21.106 -16.270  1.00  0.00           N  
ATOM   2648  CA  ASN B 159      -6.483 -22.538 -16.381  1.00  0.00           C  
ATOM   2649  C   ASN B 159      -7.851 -22.893 -15.785  1.00  0.00           C  
ATOM   2650  O   ASN B 159      -8.624 -22.012 -15.406  1.00  0.00           O  
ATOM   2651  CB  ASN B 159      -5.343 -23.286 -15.698  1.00  0.00           C  
ATOM   2652  CG  ASN B 159      -5.031 -24.653 -16.307  1.00  0.00           C  
ATOM   2653  OD1 ASN B 159      -5.940 -25.364 -16.748  1.00  0.00           O  
ATOM   2654  ND2 ASN B 159      -3.766 -25.011 -16.339  1.00  0.00           N  
ATOM   2655  H   ASN B 159      -6.695 -20.572 -15.527  1.00  0.00           H  
ATOM   2656  HA  ASN B 159      -6.497 -22.811 -17.436  1.00  0.00           H  
ATOM   2657 1HB  ASN B 159      -4.437 -22.677 -15.736  1.00  0.00           H  
ATOM   2658 2HB  ASN B 159      -5.593 -23.424 -14.646  1.00  0.00           H  
ATOM   2659 1HD2 ASN B 159      -3.508 -25.892 -16.732  1.00  0.00           H  
ATOM   2660 2HD2 ASN B 159      -3.064 -24.401 -15.975  1.00  0.00           H  
ATOM   2661  N   ALA B 160      -8.162 -24.179 -15.707  1.00  0.00           N  
ATOM   2662  CA  ALA B 160      -9.454 -24.620 -15.177  1.00  0.00           C  
ATOM   2663  C   ALA B 160      -9.319 -25.942 -14.473  1.00  0.00           C  
ATOM   2664  O   ALA B 160      -8.394 -26.710 -14.737  1.00  0.00           O  
ATOM   2665  CB  ALA B 160     -10.491 -24.765 -16.282  1.00  0.00           C  
ATOM   2666  H   ALA B 160      -7.493 -24.859 -16.049  1.00  0.00           H  
ATOM   2667  HA  ALA B 160      -9.796 -23.883 -14.452  1.00  0.00           H  
ATOM   2668 1HB  ALA B 160     -11.441 -25.080 -15.848  1.00  0.00           H  
ATOM   2669 2HB  ALA B 160     -10.622 -23.828 -16.771  1.00  0.00           H  
ATOM   2670 3HB  ALA B 160     -10.160 -25.508 -17.001  1.00  0.00           H  
ATOM   2671  N   VAL B 161     -10.292 -26.247 -13.616  1.00  0.00           N  
ATOM   2672  CA  VAL B 161     -10.288 -27.543 -12.940  1.00  0.00           C  
ATOM   2673  C   VAL B 161     -10.455 -28.671 -13.953  1.00  0.00           C  
ATOM   2674  O   VAL B 161      -9.988 -29.790 -13.739  1.00  0.00           O  
ATOM   2675  CB  VAL B 161     -11.393 -27.576 -11.869  1.00  0.00           C  
ATOM   2676  CG1 VAL B 161     -11.067 -26.509 -10.809  1.00  0.00           C  
ATOM   2677  CG2 VAL B 161     -12.790 -27.305 -12.535  1.00  0.00           C  
ATOM   2678  H   VAL B 161     -11.018 -25.551 -13.420  1.00  0.00           H  
ATOM   2679  HA  VAL B 161      -9.326 -27.669 -12.439  1.00  0.00           H  
ATOM   2680  HB  VAL B 161     -11.403 -28.547 -11.377  1.00  0.00           H  
ATOM   2681 1HG1 VAL B 161     -11.827 -26.518 -10.029  1.00  0.00           H  
ATOM   2682 2HG1 VAL B 161     -10.095 -26.724 -10.365  1.00  0.00           H  
ATOM   2683 3HG1 VAL B 161     -11.034 -25.525 -11.282  1.00  0.00           H  
ATOM   2684 1HG2 VAL B 161     -13.569 -27.316 -11.771  1.00  0.00           H  
ATOM   2685 2HG2 VAL B 161     -12.769 -26.338 -13.025  1.00  0.00           H  
ATOM   2686 3HG2 VAL B 161     -13.017 -28.075 -13.271  1.00  0.00           H  
ATOM   2687  N   GLN B 162     -11.114 -28.350 -15.058  1.00  0.00           N  
ATOM   2688  CA  GLN B 162     -11.237 -29.219 -16.203  1.00  0.00           C  
ATOM   2689  C   GLN B 162     -11.739 -28.355 -17.357  1.00  0.00           C  
ATOM   2690  O   GLN B 162     -12.503 -27.415 -17.139  1.00  0.00           O  
ATOM   2691  CB  GLN B 162     -12.095 -30.447 -15.888  1.00  0.00           C  
ATOM   2692  CG  GLN B 162     -12.282 -31.357 -17.054  1.00  0.00           C  
ATOM   2693  CD  GLN B 162     -10.931 -31.922 -17.608  1.00  0.00           C  
ATOM   2694  OE1 GLN B 162     -10.229 -31.197 -18.347  1.00  0.00           O  
ATOM   2695  NE2 GLN B 162     -10.573 -33.158 -17.240  1.00  0.00           N  
ATOM   2696  H   GLN B 162     -11.496 -27.421 -15.115  1.00  0.00           H  
ATOM   2697  HA  GLN B 162     -10.246 -29.583 -16.472  1.00  0.00           H  
ATOM   2698 1HB  GLN B 162     -11.644 -31.032 -15.096  1.00  0.00           H  
ATOM   2699 2HB  GLN B 162     -13.067 -30.122 -15.537  1.00  0.00           H  
ATOM   2700 1HG  GLN B 162     -12.909 -32.194 -16.751  1.00  0.00           H  
ATOM   2701 2HG  GLN B 162     -12.767 -30.810 -17.811  1.00  0.00           H  
ATOM   2702 1HE2 GLN B 162      -9.701 -33.542 -17.553  1.00  0.00           H  
ATOM   2703 2HE2 GLN B 162     -11.162 -33.685 -16.626  1.00  0.00           H  
ATOM   2704  N   THR B 163     -11.315 -28.678 -18.581  1.00  0.00           N  
ATOM   2705  CA  THR B 163     -11.740 -27.919 -19.757  1.00  0.00           C  
ATOM   2706  C   THR B 163     -12.850 -28.602 -20.537  1.00  0.00           C  
ATOM   2707  O   THR B 163     -13.432 -28.013 -21.447  1.00  0.00           O  
ATOM   2708  CB  THR B 163     -10.540 -27.605 -20.660  1.00  0.00           C  
ATOM   2709  OG1 THR B 163      -9.921 -28.840 -21.076  1.00  0.00           O  
ATOM   2710  CG2 THR B 163      -9.538 -26.712 -19.926  1.00  0.00           C  
ATOM   2711  H   THR B 163     -10.695 -29.482 -18.677  1.00  0.00           H  
ATOM   2712  HA  THR B 163     -12.132 -26.969 -19.407  1.00  0.00           H  
ATOM   2713  HB  THR B 163     -10.889 -27.073 -21.548  1.00  0.00           H  
ATOM   2714  HG1 THR B 163      -9.506 -29.271 -20.312  1.00  0.00           H  
ATOM   2715 1HG2 THR B 163      -8.701 -26.485 -20.582  1.00  0.00           H  
ATOM   2716 2HG2 THR B 163     -10.035 -25.785 -19.640  1.00  0.00           H  
ATOM   2717 3HG2 THR B 163      -9.171 -27.217 -19.032  1.00  0.00           H  
ATOM   2718  N   VAL B 164     -13.092 -29.851 -20.214  1.00  0.00           N  
ATOM   2719  CA  VAL B 164     -14.162 -30.622 -20.815  1.00  0.00           C  
ATOM   2720  C   VAL B 164     -14.959 -31.211 -19.669  1.00  0.00           C  
ATOM   2721  O   VAL B 164     -14.466 -32.108 -18.981  1.00  0.00           O  
ATOM   2722  CB  VAL B 164     -13.610 -31.757 -21.702  1.00  0.00           C  
ATOM   2723  CG1 VAL B 164     -14.751 -32.543 -22.319  1.00  0.00           C  
ATOM   2724  CG2 VAL B 164     -12.682 -31.192 -22.818  1.00  0.00           C  
ATOM   2725  H   VAL B 164     -12.537 -30.266 -19.486  1.00  0.00           H  
ATOM   2726  HA  VAL B 164     -14.810 -29.969 -21.402  1.00  0.00           H  
ATOM   2727  HB  VAL B 164     -13.069 -32.418 -21.078  1.00  0.00           H  
ATOM   2728 1HG1 VAL B 164     -14.343 -33.361 -22.916  1.00  0.00           H  
ATOM   2729 2HG1 VAL B 164     -15.387 -32.947 -21.530  1.00  0.00           H  
ATOM   2730 3HG1 VAL B 164     -15.344 -31.884 -22.959  1.00  0.00           H  
ATOM   2731 1HG2 VAL B 164     -12.289 -32.011 -23.426  1.00  0.00           H  
ATOM   2732 2HG2 VAL B 164     -13.250 -30.518 -23.449  1.00  0.00           H  
ATOM   2733 3HG2 VAL B 164     -11.847 -30.651 -22.371  1.00  0.00           H  
ATOM   2734  N   VAL B 165     -16.181 -30.738 -19.474  1.00  0.00           N  
ATOM   2735  CA  VAL B 165     -16.983 -31.195 -18.338  1.00  0.00           C  
ATOM   2736  C   VAL B 165     -18.338 -31.680 -18.818  1.00  0.00           C  
ATOM   2737  O   VAL B 165     -18.761 -31.347 -19.923  1.00  0.00           O  
ATOM   2738  CB  VAL B 165     -17.183 -30.052 -17.309  1.00  0.00           C  
ATOM   2739  CG1 VAL B 165     -15.819 -29.550 -16.788  1.00  0.00           C  
ATOM   2740  CG2 VAL B 165     -17.996 -28.922 -17.941  1.00  0.00           C  
ATOM   2741  H   VAL B 165     -16.539 -30.018 -20.106  1.00  0.00           H  
ATOM   2742  HA  VAL B 165     -16.470 -32.022 -17.843  1.00  0.00           H  
ATOM   2743  HB  VAL B 165     -17.725 -30.447 -16.453  1.00  0.00           H  
ATOM   2744 1HG1 VAL B 165     -15.977 -28.769 -16.041  1.00  0.00           H  
ATOM   2745 2HG1 VAL B 165     -15.294 -30.384 -16.335  1.00  0.00           H  
ATOM   2746 3HG1 VAL B 165     -15.227 -29.143 -17.606  1.00  0.00           H  
ATOM   2747 1HG2 VAL B 165     -18.157 -28.139 -17.205  1.00  0.00           H  
ATOM   2748 2HG2 VAL B 165     -17.458 -28.514 -18.801  1.00  0.00           H  
ATOM   2749 3HG2 VAL B 165     -18.960 -29.316 -18.265  1.00  0.00           H  
ATOM   2750  N   ARG B 166     -19.023 -32.468 -18.011  1.00  0.00           N  
ATOM   2751  CA  ARG B 166     -20.361 -32.891 -18.406  1.00  0.00           C  
ATOM   2752  C   ARG B 166     -21.416 -31.914 -17.931  1.00  0.00           C  
ATOM   2753  O   ARG B 166     -21.238 -31.200 -16.946  1.00  0.00           O  
ATOM   2754  CB  ARG B 166     -20.708 -34.284 -17.901  1.00  0.00           C  
ATOM   2755  CG  ARG B 166     -19.809 -35.420 -18.404  1.00  0.00           C  
ATOM   2756  CD  ARG B 166     -20.256 -36.741 -17.880  1.00  0.00           C  
ATOM   2757  NE  ARG B 166     -20.124 -36.810 -16.441  1.00  0.00           N  
ATOM   2758  CZ  ARG B 166     -20.639 -37.756 -15.642  1.00  0.00           C  
ATOM   2759  NH1 ARG B 166     -21.341 -38.766 -16.125  1.00  0.00           N  
ATOM   2760  NH2 ARG B 166     -20.418 -37.632 -14.350  1.00  0.00           N  
ATOM   2761  H   ARG B 166     -18.633 -32.752 -17.103  1.00  0.00           H  
ATOM   2762  HA  ARG B 166     -20.416 -32.918 -19.488  1.00  0.00           H  
ATOM   2763 1HB  ARG B 166     -20.691 -34.293 -16.821  1.00  0.00           H  
ATOM   2764 2HB  ARG B 166     -21.728 -34.521 -18.204  1.00  0.00           H  
ATOM   2765 1HG  ARG B 166     -19.837 -35.465 -19.479  1.00  0.00           H  
ATOM   2766 2HG  ARG B 166     -18.785 -35.245 -18.067  1.00  0.00           H  
ATOM   2767 1HD  ARG B 166     -21.304 -36.897 -18.138  1.00  0.00           H  
ATOM   2768 2HD  ARG B 166     -19.651 -37.532 -18.320  1.00  0.00           H  
ATOM   2769  HE  ARG B 166     -19.594 -36.065 -15.966  1.00  0.00           H  
ATOM   2770 1HH1 ARG B 166     -21.499 -38.840 -17.119  1.00  0.00           H  
ATOM   2771 2HH1 ARG B 166     -21.718 -39.463 -15.499  1.00  0.00           H  
ATOM   2772 1HH2 ARG B 166     -19.873 -36.807 -14.041  1.00  0.00           H  
ATOM   2773 2HH2 ARG B 166     -20.777 -38.304 -13.692  1.00  0.00           H  
ATOM   2774  N   GLN B 167     -22.531 -31.896 -18.625  1.00  0.00           N  
ATOM   2775  CA  GLN B 167     -23.670 -31.126 -18.191  1.00  0.00           C  
ATOM   2776  C   GLN B 167     -23.975 -31.530 -16.743  1.00  0.00           C  
ATOM   2777  O   GLN B 167     -24.063 -32.721 -16.429  1.00  0.00           O  
ATOM   2778  CB  GLN B 167     -24.849 -31.420 -19.121  1.00  0.00           C  
ATOM   2779  CG  GLN B 167     -26.098 -30.652 -18.858  1.00  0.00           C  
ATOM   2780  CD  GLN B 167     -27.200 -31.056 -19.817  1.00  0.00           C  
ATOM   2781  OE1 GLN B 167     -27.144 -32.118 -20.451  1.00  0.00           O  
ATOM   2782  NE2 GLN B 167     -28.217 -30.218 -19.938  1.00  0.00           N  
ATOM   2783  H   GLN B 167     -22.594 -32.434 -19.484  1.00  0.00           H  
ATOM   2784  HA  GLN B 167     -23.427 -30.064 -18.219  1.00  0.00           H  
ATOM   2785 1HB  GLN B 167     -24.547 -31.209 -20.148  1.00  0.00           H  
ATOM   2786 2HB  GLN B 167     -25.090 -32.481 -19.074  1.00  0.00           H  
ATOM   2787 1HG  GLN B 167     -26.433 -30.835 -17.838  1.00  0.00           H  
ATOM   2788 2HG  GLN B 167     -25.896 -29.595 -18.995  1.00  0.00           H  
ATOM   2789 1HE2 GLN B 167     -28.970 -30.432 -20.555  1.00  0.00           H  
ATOM   2790 2HE2 GLN B 167     -28.235 -29.340 -19.403  1.00  0.00           H  
ATOM   2791  N   GLY B 168     -24.127 -30.538 -15.870  1.00  0.00           N  
ATOM   2792  CA  GLY B 168     -24.397 -30.740 -14.446  1.00  0.00           C  
ATOM   2793  C   GLY B 168     -23.145 -30.655 -13.542  1.00  0.00           C  
ATOM   2794  O   GLY B 168     -23.272 -30.517 -12.323  1.00  0.00           O  
ATOM   2795  H   GLY B 168     -24.053 -29.583 -16.215  1.00  0.00           H  
ATOM   2796 1HA  GLY B 168     -25.127 -29.996 -14.122  1.00  0.00           H  
ATOM   2797 2HA  GLY B 168     -24.865 -31.713 -14.313  1.00  0.00           H  
ATOM   2798  N   GLU B 169     -21.953 -30.706 -14.136  1.00  0.00           N  
ATOM   2799  CA  GLU B 169     -20.683 -30.616 -13.407  1.00  0.00           C  
ATOM   2800  C   GLU B 169     -20.247 -29.156 -13.263  1.00  0.00           C  
ATOM   2801  O   GLU B 169     -20.883 -28.254 -13.808  1.00  0.00           O  
ATOM   2802  CB  GLU B 169     -19.593 -31.471 -14.080  1.00  0.00           C  
ATOM   2803  CG  GLU B 169     -19.872 -33.002 -14.039  1.00  0.00           C  
ATOM   2804  CD  GLU B 169     -18.795 -33.861 -14.724  1.00  0.00           C  
ATOM   2805  OE1 GLU B 169     -17.963 -33.298 -15.404  1.00  0.00           O  
ATOM   2806  OE2 GLU B 169     -18.820 -35.075 -14.573  1.00  0.00           O  
ATOM   2807  H   GLU B 169     -21.906 -30.832 -15.148  1.00  0.00           H  
ATOM   2808  HA  GLU B 169     -20.838 -31.015 -12.403  1.00  0.00           H  
ATOM   2809 1HB  GLU B 169     -19.504 -31.180 -15.120  1.00  0.00           H  
ATOM   2810 2HB  GLU B 169     -18.631 -31.286 -13.606  1.00  0.00           H  
ATOM   2811 1HG  GLU B 169     -19.965 -33.313 -13.000  1.00  0.00           H  
ATOM   2812 2HG  GLU B 169     -20.833 -33.181 -14.527  1.00  0.00           H  
ATOM   2813  N   ASN B 170     -19.229 -28.909 -12.446  1.00  0.00           N  
ATOM   2814  CA  ASN B 170     -18.764 -27.538 -12.217  1.00  0.00           C  
ATOM   2815  C   ASN B 170     -17.714 -27.030 -13.229  1.00  0.00           C  
ATOM   2816  O   ASN B 170     -16.770 -27.747 -13.584  1.00  0.00           O  
ATOM   2817  CB  ASN B 170     -18.171 -27.447 -10.804  1.00  0.00           C  
ATOM   2818  CG  ASN B 170     -19.192 -27.605  -9.660  1.00  0.00           C  
ATOM   2819  OD1 ASN B 170     -19.981 -26.695  -9.382  1.00  0.00           O  
ATOM   2820  ND2 ASN B 170     -19.165 -28.735  -8.994  1.00  0.00           N  
ATOM   2821  H   ASN B 170     -18.750 -29.677 -11.996  1.00  0.00           H  
ATOM   2822  HA  ASN B 170     -19.624 -26.867 -12.288  1.00  0.00           H  
ATOM   2823 1HB  ASN B 170     -17.406 -28.216 -10.689  1.00  0.00           H  
ATOM   2824 2HB  ASN B 170     -17.670 -26.481 -10.690  1.00  0.00           H  
ATOM   2825 1HD2 ASN B 170     -19.798 -28.886  -8.233  1.00  0.00           H  
ATOM   2826 2HD2 ASN B 170     -18.503 -29.444  -9.237  1.00  0.00           H  
ATOM   2827  N   ILE B 171     -17.839 -25.750 -13.619  1.00  0.00           N  
ATOM   2828  CA  ILE B 171     -16.793 -25.080 -14.403  1.00  0.00           C  
ATOM   2829  C   ILE B 171     -16.118 -24.065 -13.513  1.00  0.00           C  
ATOM   2830  O   ILE B 171     -16.697 -23.015 -13.209  1.00  0.00           O  
ATOM   2831  CB  ILE B 171     -17.327 -24.310 -15.639  1.00  0.00           C  
ATOM   2832  CG1 ILE B 171     -18.004 -25.210 -16.606  1.00  0.00           C  
ATOM   2833  CG2 ILE B 171     -16.202 -23.555 -16.318  1.00  0.00           C  
ATOM   2834  CD1 ILE B 171     -18.821 -24.445 -17.643  1.00  0.00           C  
ATOM   2835  H   ILE B 171     -18.670 -25.222 -13.338  1.00  0.00           H  
ATOM   2836  HA  ILE B 171     -16.053 -25.813 -14.724  1.00  0.00           H  
ATOM   2837  HB  ILE B 171     -18.055 -23.597 -15.313  1.00  0.00           H  
ATOM   2838 1HG1 ILE B 171     -17.246 -25.795 -17.128  1.00  0.00           H  
ATOM   2839 2HG1 ILE B 171     -18.632 -25.885 -16.068  1.00  0.00           H  
ATOM   2840 1HG2 ILE B 171     -16.589 -22.990 -17.169  1.00  0.00           H  
ATOM   2841 2HG2 ILE B 171     -15.753 -22.869 -15.603  1.00  0.00           H  
ATOM   2842 3HG2 ILE B 171     -15.450 -24.263 -16.663  1.00  0.00           H  
ATOM   2843 1HD1 ILE B 171     -19.284 -25.141 -18.330  1.00  0.00           H  
ATOM   2844 2HD1 ILE B 171     -19.596 -23.862 -17.143  1.00  0.00           H  
ATOM   2845 3HD1 ILE B 171     -18.166 -23.775 -18.199  1.00  0.00           H  
ATOM   2846  N   THR B 172     -14.897 -24.363 -13.101  1.00  0.00           N  
ATOM   2847  CA  THR B 172     -14.182 -23.460 -12.211  1.00  0.00           C  
ATOM   2848  C   THR B 172     -12.929 -23.000 -12.900  1.00  0.00           C  
ATOM   2849  O   THR B 172     -12.029 -23.795 -13.202  1.00  0.00           O  
ATOM   2850  CB  THR B 172     -13.837 -24.118 -10.869  1.00  0.00           C  
ATOM   2851  OG1 THR B 172     -15.034 -24.548 -10.206  1.00  0.00           O  
ATOM   2852  CG2 THR B 172     -13.095 -23.146  -9.995  1.00  0.00           C  
ATOM   2853  H   THR B 172     -14.477 -25.233 -13.395  1.00  0.00           H  
ATOM   2854  HA  THR B 172     -14.796 -22.580 -12.016  1.00  0.00           H  
ATOM   2855  HB  THR B 172     -13.239 -24.954 -11.043  1.00  0.00           H  
ATOM   2856  HG1 THR B 172     -14.812 -25.191  -9.528  1.00  0.00           H  
ATOM   2857 1HG2 THR B 172     -12.844 -23.617  -9.047  1.00  0.00           H  
ATOM   2858 2HG2 THR B 172     -12.179 -22.824 -10.496  1.00  0.00           H  
ATOM   2859 3HG2 THR B 172     -13.736 -22.293  -9.821  1.00  0.00           H  
ATOM   2860  N   LEU B 173     -12.878 -21.707 -13.163  1.00  0.00           N  
ATOM   2861  CA  LEU B 173     -11.778 -21.130 -13.903  1.00  0.00           C  
ATOM   2862  C   LEU B 173     -10.929 -20.369 -12.970  1.00  0.00           C  
ATOM   2863  O   LEU B 173     -11.451 -19.647 -12.127  1.00  0.00           O  
ATOM   2864  CB  LEU B 173     -12.323 -20.180 -14.924  1.00  0.00           C  
ATOM   2865  CG  LEU B 173     -13.390 -20.782 -15.644  1.00  0.00           C  
ATOM   2866  CD1 LEU B 173     -13.997 -19.845 -16.527  1.00  0.00           C  
ATOM   2867  CD2 LEU B 173     -12.884 -21.900 -16.340  1.00  0.00           C  
ATOM   2868  H   LEU B 173     -13.651 -21.106 -12.878  1.00  0.00           H  
ATOM   2869  HA  LEU B 173     -11.188 -21.914 -14.374  1.00  0.00           H  
ATOM   2870 1HB  LEU B 173     -12.684 -19.291 -14.430  1.00  0.00           H  
ATOM   2871 2HB  LEU B 173     -11.532 -19.912 -15.623  1.00  0.00           H  
ATOM   2872  HG  LEU B 173     -14.153 -21.108 -14.931  1.00  0.00           H  
ATOM   2873 1HD1 LEU B 173     -14.806 -20.357 -17.028  1.00  0.00           H  
ATOM   2874 2HD1 LEU B 173     -14.375 -19.014 -15.962  1.00  0.00           H  
ATOM   2875 3HD1 LEU B 173     -13.264 -19.500 -17.247  1.00  0.00           H  
ATOM   2876 1HD2 LEU B 173     -13.704 -22.347 -16.822  1.00  0.00           H  
ATOM   2877 2HD2 LEU B 173     -12.145 -21.569 -17.042  1.00  0.00           H  
ATOM   2878 3HD2 LEU B 173     -12.443 -22.605 -15.664  1.00  0.00           H  
ATOM   2879  N   MET B 174      -9.639 -20.439 -13.156  1.00  0.00           N  
ATOM   2880  CA  MET B 174      -8.803 -19.684 -12.275  1.00  0.00           C  
ATOM   2881  C   MET B 174      -7.877 -18.799 -13.076  1.00  0.00           C  
ATOM   2882  O   MET B 174      -7.250 -19.227 -14.051  1.00  0.00           O  
ATOM   2883  CB  MET B 174      -8.046 -20.656 -11.370  1.00  0.00           C  
ATOM   2884  CG  MET B 174      -8.998 -21.552 -10.525  1.00  0.00           C  
ATOM   2885  SD  MET B 174      -8.183 -22.528  -9.262  1.00  0.00           S  
ATOM   2886  CE  MET B 174      -9.603 -23.286  -8.477  1.00  0.00           C  
ATOM   2887  H   MET B 174      -9.252 -21.027 -13.895  1.00  0.00           H  
ATOM   2888  HA  MET B 174      -9.416 -19.030 -11.656  1.00  0.00           H  
ATOM   2889 1HB  MET B 174      -7.412 -21.303 -11.978  1.00  0.00           H  
ATOM   2890 2HB  MET B 174      -7.401 -20.096 -10.688  1.00  0.00           H  
ATOM   2891 1HG  MET B 174      -9.764 -20.974 -10.073  1.00  0.00           H  
ATOM   2892 2HG  MET B 174      -9.490 -22.254 -11.202  1.00  0.00           H  
ATOM   2893 1HE  MET B 174      -9.270 -23.929  -7.662  1.00  0.00           H  
ATOM   2894 2HE  MET B 174     -10.257 -22.511  -8.085  1.00  0.00           H  
ATOM   2895 3HE  MET B 174     -10.146 -23.881  -9.210  1.00  0.00           H  
ATOM   2896  N   CYS B 175      -7.764 -17.568 -12.631  1.00  0.00           N  
ATOM   2897  CA  CYS B 175      -6.886 -16.591 -13.252  1.00  0.00           C  
ATOM   2898  C   CYS B 175      -5.974 -15.993 -12.206  1.00  0.00           C  
ATOM   2899  O   CYS B 175      -6.430 -15.402 -11.229  1.00  0.00           O  
ATOM   2900  CB  CYS B 175      -7.724 -15.500 -13.914  1.00  0.00           C  
ATOM   2901  SG  CYS B 175      -6.791 -14.222 -14.753  1.00  0.00           S  
ATOM   2902  H   CYS B 175      -8.349 -17.270 -11.856  1.00  0.00           H  
ATOM   2903  HA  CYS B 175      -6.284 -17.088 -14.010  1.00  0.00           H  
ATOM   2904 1HB  CYS B 175      -8.381 -15.957 -14.644  1.00  0.00           H  
ATOM   2905 2HB  CYS B 175      -8.352 -15.021 -13.163  1.00  0.00           H  
ATOM   2906  N   ILE B 176      -4.674 -16.200 -12.378  1.00  0.00           N  
ATOM   2907  CA  ILE B 176      -3.712 -15.710 -11.410  1.00  0.00           C  
ATOM   2908  C   ILE B 176      -2.801 -14.689 -12.026  1.00  0.00           C  
ATOM   2909  O   ILE B 176      -2.301 -14.859 -13.140  1.00  0.00           O  
ATOM   2910  CB  ILE B 176      -2.909 -16.843 -10.745  1.00  0.00           C  
ATOM   2911  CG1 ILE B 176      -3.886 -17.755  -9.993  1.00  0.00           C  
ATOM   2912  CG2 ILE B 176      -1.840 -16.257  -9.754  1.00  0.00           C  
ATOM   2913  CD1 ILE B 176      -3.295 -19.033  -9.536  1.00  0.00           C  
ATOM   2914  H   ILE B 176      -4.354 -16.713 -13.200  1.00  0.00           H  
ATOM   2915  HA  ILE B 176      -4.258 -15.213 -10.619  1.00  0.00           H  
ATOM   2916  HB  ILE B 176      -2.416 -17.436 -11.512  1.00  0.00           H  
ATOM   2917 1HG1 ILE B 176      -4.244 -17.218  -9.136  1.00  0.00           H  
ATOM   2918 2HG1 ILE B 176      -4.730 -17.987 -10.636  1.00  0.00           H  
ATOM   2919 1HG2 ILE B 176      -1.290 -17.071  -9.287  1.00  0.00           H  
ATOM   2920 2HG2 ILE B 176      -1.140 -15.620 -10.291  1.00  0.00           H  
ATOM   2921 3HG2 ILE B 176      -2.340 -15.668  -8.981  1.00  0.00           H  
ATOM   2922 1HD1 ILE B 176      -4.047 -19.615  -9.005  1.00  0.00           H  
ATOM   2923 2HD1 ILE B 176      -2.942 -19.597 -10.401  1.00  0.00           H  
ATOM   2924 3HD1 ILE B 176      -2.461 -18.827  -8.873  1.00  0.00           H  
ATOM   2925  N   VAL B 177      -2.640 -13.588 -11.314  1.00  0.00           N  
ATOM   2926  CA  VAL B 177      -1.810 -12.506 -11.775  1.00  0.00           C  
ATOM   2927  C   VAL B 177      -0.607 -12.395 -10.862  1.00  0.00           C  
ATOM   2928  O   VAL B 177      -0.747 -12.380  -9.630  1.00  0.00           O  
ATOM   2929  CB  VAL B 177      -2.610 -11.214 -11.757  1.00  0.00           C  
ATOM   2930  CG1 VAL B 177      -1.761 -10.055 -12.265  1.00  0.00           C  
ATOM   2931  CG2 VAL B 177      -3.826 -11.436 -12.561  1.00  0.00           C  
ATOM   2932  H   VAL B 177      -3.114 -13.515 -10.416  1.00  0.00           H  
ATOM   2933  HA  VAL B 177      -1.473 -12.720 -12.786  1.00  0.00           H  
ATOM   2934  HB  VAL B 177      -2.904 -10.983 -10.730  1.00  0.00           H  
ATOM   2935 1HG1 VAL B 177      -2.344  -9.155 -12.253  1.00  0.00           H  
ATOM   2936 2HG1 VAL B 177      -0.881  -9.917 -11.638  1.00  0.00           H  
ATOM   2937 3HG1 VAL B 177      -1.452 -10.273 -13.286  1.00  0.00           H  
ATOM   2938 1HG2 VAL B 177      -4.444 -10.555 -12.537  1.00  0.00           H  
ATOM   2939 2HG2 VAL B 177      -3.538 -11.671 -13.560  1.00  0.00           H  
ATOM   2940 3HG2 VAL B 177      -4.386 -12.258 -12.157  1.00  0.00           H  
ATOM   2941  N   ILE B 178       0.576 -12.347 -11.472  1.00  0.00           N  
ATOM   2942  CA  ILE B 178       1.816 -12.319 -10.719  1.00  0.00           C  
ATOM   2943  C   ILE B 178       2.609 -10.997 -10.822  1.00  0.00           C  
ATOM   2944  O   ILE B 178       2.822 -10.467 -11.916  1.00  0.00           O  
ATOM   2945  CB  ILE B 178       2.686 -13.493 -11.179  1.00  0.00           C  
ATOM   2946  CG1 ILE B 178       1.925 -14.775 -10.939  1.00  0.00           C  
ATOM   2947  CG2 ILE B 178       3.985 -13.506 -10.396  1.00  0.00           C  
ATOM   2948  CD1 ILE B 178       2.532 -15.978 -11.583  1.00  0.00           C  
ATOM   2949  H   ILE B 178       0.602 -12.403 -12.489  1.00  0.00           H  
ATOM   2950  HA  ILE B 178       1.567 -12.485  -9.684  1.00  0.00           H  
ATOM   2951  HB  ILE B 178       2.885 -13.422 -12.221  1.00  0.00           H  
ATOM   2952 1HG1 ILE B 178       1.848 -14.918  -9.891  1.00  0.00           H  
ATOM   2953 2HG1 ILE B 178       0.926 -14.673 -11.346  1.00  0.00           H  
ATOM   2954 1HG2 ILE B 178       4.589 -14.354 -10.706  1.00  0.00           H  
ATOM   2955 2HG2 ILE B 178       4.535 -12.590 -10.575  1.00  0.00           H  
ATOM   2956 3HG2 ILE B 178       3.757 -13.590  -9.331  1.00  0.00           H  
ATOM   2957 1HD1 ILE B 178       1.918 -16.851 -11.367  1.00  0.00           H  
ATOM   2958 2HD1 ILE B 178       2.579 -15.822 -12.663  1.00  0.00           H  
ATOM   2959 3HD1 ILE B 178       3.536 -16.132 -11.190  1.00  0.00           H  
ATOM   2960  N   GLY B 179       3.029 -10.490  -9.651  1.00  0.00           N  
ATOM   2961  CA  GLY B 179       3.867  -9.299  -9.464  1.00  0.00           C  
ATOM   2962  C   GLY B 179       3.212  -7.973  -9.027  1.00  0.00           C  
ATOM   2963  O   GLY B 179       3.918  -7.110  -8.506  1.00  0.00           O  
ATOM   2964  H   GLY B 179       2.771 -11.008  -8.817  1.00  0.00           H  
ATOM   2965 1HA  GLY B 179       4.632  -9.552  -8.730  1.00  0.00           H  
ATOM   2966 2HA  GLY B 179       4.408  -9.122 -10.393  1.00  0.00           H  
ATOM   2967  N   ASN B 180       1.898  -7.805  -9.192  1.00  0.00           N  
ATOM   2968  CA  ASN B 180       1.238  -6.549  -8.770  1.00  0.00           C  
ATOM   2969  C   ASN B 180       0.375  -6.674  -7.531  1.00  0.00           C  
ATOM   2970  O   ASN B 180      -0.334  -7.661  -7.351  1.00  0.00           O  
ATOM   2971  CB  ASN B 180       0.402  -5.973  -9.890  1.00  0.00           C  
ATOM   2972  CG  ASN B 180       1.205  -5.381 -10.973  1.00  0.00           C  
ATOM   2973  OD1 ASN B 180       2.247  -4.795 -10.674  1.00  0.00           O  
ATOM   2974  ND2 ASN B 180       0.746  -5.480 -12.184  1.00  0.00           N  
ATOM   2975  H   ASN B 180       1.359  -8.541  -9.624  1.00  0.00           H  
ATOM   2976  HA  ASN B 180       2.018  -5.824  -8.525  1.00  0.00           H  
ATOM   2977 1HB  ASN B 180      -0.197  -6.769 -10.314  1.00  0.00           H  
ATOM   2978 2HB  ASN B 180      -0.278  -5.212  -9.495  1.00  0.00           H  
ATOM   2979 1HD2 ASN B 180       1.248  -5.044 -12.943  1.00  0.00           H  
ATOM   2980 2HD2 ASN B 180      -0.124  -5.941 -12.342  1.00  0.00           H  
ATOM   2981  N   GLU B 181       0.372  -5.612  -6.728  1.00  0.00           N  
ATOM   2982  CA  GLU B 181      -0.473  -5.536  -5.543  1.00  0.00           C  
ATOM   2983  C   GLU B 181      -1.930  -5.195  -5.861  1.00  0.00           C  
ATOM   2984  O   GLU B 181      -2.854  -5.709  -5.229  1.00  0.00           O  
ATOM   2985  CB  GLU B 181       0.126  -4.506  -4.614  1.00  0.00           C  
ATOM   2986  CG  GLU B 181      -0.571  -4.319  -3.351  1.00  0.00           C  
ATOM   2987  CD  GLU B 181       0.217  -3.495  -2.440  1.00  0.00           C  
ATOM   2988  OE1 GLU B 181       1.324  -3.137  -2.783  1.00  0.00           O  
ATOM   2989  OE2 GLU B 181      -0.265  -3.213  -1.388  1.00  0.00           O  
ATOM   2990  H   GLU B 181       1.023  -4.844  -6.917  1.00  0.00           H  
ATOM   2991  HA  GLU B 181      -0.464  -6.512  -5.061  1.00  0.00           H  
ATOM   2992 1HB  GLU B 181       1.134  -4.788  -4.394  1.00  0.00           H  
ATOM   2993 2HB  GLU B 181       0.170  -3.547  -5.124  1.00  0.00           H  
ATOM   2994 1HG  GLU B 181      -1.500  -3.821  -3.543  1.00  0.00           H  
ATOM   2995 2HG  GLU B 181      -0.800  -5.274  -2.901  1.00  0.00           H  
ATOM   2996  N   VAL B 182      -2.122  -4.272  -6.791  1.00  0.00           N  
ATOM   2997  CA  VAL B 182      -3.452  -3.810  -7.158  1.00  0.00           C  
ATOM   2998  C   VAL B 182      -3.720  -3.961  -8.640  1.00  0.00           C  
ATOM   2999  O   VAL B 182      -3.011  -3.388  -9.469  1.00  0.00           O  
ATOM   3000  CB  VAL B 182      -3.652  -2.336  -6.774  1.00  0.00           C  
ATOM   3001  CG1 VAL B 182      -5.034  -1.832  -7.207  1.00  0.00           C  
ATOM   3002  CG2 VAL B 182      -3.542  -2.211  -5.315  1.00  0.00           C  
ATOM   3003  H   VAL B 182      -1.319  -3.893  -7.270  1.00  0.00           H  
ATOM   3004  HA  VAL B 182      -4.185  -4.410  -6.623  1.00  0.00           H  
ATOM   3005  HB  VAL B 182      -2.888  -1.729  -7.265  1.00  0.00           H  
ATOM   3006 1HG1 VAL B 182      -5.143  -0.788  -6.912  1.00  0.00           H  
ATOM   3007 2HG1 VAL B 182      -5.147  -1.905  -8.291  1.00  0.00           H  
ATOM   3008 3HG1 VAL B 182      -5.808  -2.426  -6.723  1.00  0.00           H  
ATOM   3009 1HG2 VAL B 182      -3.667  -1.166  -5.051  1.00  0.00           H  
ATOM   3010 2HG2 VAL B 182      -4.312  -2.812  -4.838  1.00  0.00           H  
ATOM   3011 3HG2 VAL B 182      -2.591  -2.550  -4.988  1.00  0.00           H  
ATOM   3012  N   VAL B 183      -4.716  -4.787  -8.955  1.00  0.00           N  
ATOM   3013  CA  VAL B 183      -5.075  -5.104 -10.330  1.00  0.00           C  
ATOM   3014  C   VAL B 183      -6.579  -5.144 -10.526  1.00  0.00           C  
ATOM   3015  O   VAL B 183      -7.317  -5.478  -9.605  1.00  0.00           O  
ATOM   3016  CB  VAL B 183      -4.465  -6.462 -10.771  1.00  0.00           C  
ATOM   3017  CG1 VAL B 183      -2.949  -6.386 -10.731  1.00  0.00           C  
ATOM   3018  CG2 VAL B 183      -4.957  -7.605  -9.868  1.00  0.00           C  
ATOM   3019  H   VAL B 183      -5.272  -5.163  -8.188  1.00  0.00           H  
ATOM   3020  HA  VAL B 183      -4.656  -4.341 -10.987  1.00  0.00           H  
ATOM   3021  HB  VAL B 183      -4.762  -6.654 -11.803  1.00  0.00           H  
ATOM   3022 1HG1 VAL B 183      -2.532  -7.312 -11.063  1.00  0.00           H  
ATOM   3023 2HG1 VAL B 183      -2.609  -5.576 -11.384  1.00  0.00           H  
ATOM   3024 3HG1 VAL B 183      -2.616  -6.199  -9.718  1.00  0.00           H  
ATOM   3025 1HG2 VAL B 183      -4.525  -8.550 -10.207  1.00  0.00           H  
ATOM   3026 2HG2 VAL B 183      -4.654  -7.420  -8.839  1.00  0.00           H  
ATOM   3027 3HG2 VAL B 183      -6.039  -7.669  -9.922  1.00  0.00           H  
ATOM   3028  N   ASN B 184      -7.026  -4.889 -11.746  1.00  0.00           N  
ATOM   3029  CA  ASN B 184      -8.429  -5.079 -12.060  1.00  0.00           C  
ATOM   3030  C   ASN B 184      -8.584  -6.402 -12.762  1.00  0.00           C  
ATOM   3031  O   ASN B 184      -7.805  -6.723 -13.663  1.00  0.00           O  
ATOM   3032  CB  ASN B 184      -8.940  -3.983 -12.959  1.00  0.00           C  
ATOM   3033  CG  ASN B 184      -8.922  -2.635 -12.344  1.00  0.00           C  
ATOM   3034  OD1 ASN B 184      -9.289  -2.405 -11.181  1.00  0.00           O  
ATOM   3035  ND2 ASN B 184      -8.494  -1.696 -13.135  1.00  0.00           N  
ATOM   3036  H   ASN B 184      -6.377  -4.598 -12.467  1.00  0.00           H  
ATOM   3037  HA  ASN B 184      -9.011  -5.102 -11.144  1.00  0.00           H  
ATOM   3038 1HB  ASN B 184      -8.327  -3.960 -13.854  1.00  0.00           H  
ATOM   3039 2HB  ASN B 184      -9.957  -4.218 -13.270  1.00  0.00           H  
ATOM   3040 1HD2 ASN B 184      -8.457  -0.753 -12.814  1.00  0.00           H  
ATOM   3041 2HD2 ASN B 184      -8.207  -1.925 -14.069  1.00  0.00           H  
ATOM   3042  N   PHE B 185      -9.637  -7.118 -12.438  1.00  0.00           N  
ATOM   3043  CA  PHE B 185      -9.971  -8.298 -13.212  1.00  0.00           C  
ATOM   3044  C   PHE B 185     -11.272  -8.073 -13.962  1.00  0.00           C  
ATOM   3045  O   PHE B 185     -12.248  -7.580 -13.392  1.00  0.00           O  
ATOM   3046  CB  PHE B 185     -10.138  -9.541 -12.332  1.00  0.00           C  
ATOM   3047  CG  PHE B 185      -8.889 -10.120 -11.696  1.00  0.00           C  
ATOM   3048  CD1 PHE B 185      -8.408  -9.674 -10.476  1.00  0.00           C  
ATOM   3049  CD2 PHE B 185      -8.233 -11.171 -12.312  1.00  0.00           C  
ATOM   3050  CE1 PHE B 185      -7.301 -10.274  -9.900  1.00  0.00           C  
ATOM   3051  CE2 PHE B 185      -7.139 -11.770 -11.738  1.00  0.00           C  
ATOM   3052  CZ  PHE B 185      -6.669 -11.323 -10.528  1.00  0.00           C  
ATOM   3053  H   PHE B 185     -10.188  -6.839 -11.632  1.00  0.00           H  
ATOM   3054  HA  PHE B 185      -9.181  -8.492 -13.942  1.00  0.00           H  
ATOM   3055 1HB  PHE B 185     -10.845  -9.319 -11.535  1.00  0.00           H  
ATOM   3056 2HB  PHE B 185     -10.591 -10.329 -12.940  1.00  0.00           H  
ATOM   3057  HD1 PHE B 185      -8.911  -8.851  -9.967  1.00  0.00           H  
ATOM   3058  HD2 PHE B 185      -8.608 -11.539 -13.261  1.00  0.00           H  
ATOM   3059  HE1 PHE B 185      -6.936  -9.919  -8.944  1.00  0.00           H  
ATOM   3060  HE2 PHE B 185      -6.654 -12.607 -12.242  1.00  0.00           H  
ATOM   3061  HZ  PHE B 185      -5.800 -11.802 -10.064  1.00  0.00           H  
ATOM   3062  N   GLU B 186     -11.304  -8.510 -15.211  1.00  0.00           N  
ATOM   3063  CA  GLU B 186     -12.507  -8.462 -16.029  1.00  0.00           C  
ATOM   3064  C   GLU B 186     -12.665  -9.777 -16.776  1.00  0.00           C  
ATOM   3065  O   GLU B 186     -11.736 -10.254 -17.426  1.00  0.00           O  
ATOM   3066  CB  GLU B 186     -12.446  -7.285 -16.998  1.00  0.00           C  
ATOM   3067  CG  GLU B 186     -13.685  -7.106 -17.846  1.00  0.00           C  
ATOM   3068  CD  GLU B 186     -13.612  -5.906 -18.721  1.00  0.00           C  
ATOM   3069  OE1 GLU B 186     -12.591  -5.267 -18.742  1.00  0.00           O  
ATOM   3070  OE2 GLU B 186     -14.603  -5.596 -19.330  1.00  0.00           O  
ATOM   3071  H   GLU B 186     -10.438  -8.843 -15.640  1.00  0.00           H  
ATOM   3072  HA  GLU B 186     -13.374  -8.327 -15.381  1.00  0.00           H  
ATOM   3073 1HB  GLU B 186     -12.295  -6.365 -16.432  1.00  0.00           H  
ATOM   3074 2HB  GLU B 186     -11.591  -7.399 -17.654  1.00  0.00           H  
ATOM   3075 1HG  GLU B 186     -13.817  -7.987 -18.477  1.00  0.00           H  
ATOM   3076 2HG  GLU B 186     -14.552  -7.026 -17.193  1.00  0.00           H  
ATOM   3077  N   TRP B 187     -13.846 -10.359 -16.692  1.00  0.00           N  
ATOM   3078  CA  TRP B 187     -14.061 -11.602 -17.402  1.00  0.00           C  
ATOM   3079  C   TRP B 187     -15.046 -11.461 -18.547  1.00  0.00           C  
ATOM   3080  O   TRP B 187     -16.060 -10.748 -18.433  1.00  0.00           O  
ATOM   3081  CB  TRP B 187     -14.576 -12.690 -16.459  1.00  0.00           C  
ATOM   3082  CG  TRP B 187     -13.592 -13.232 -15.439  1.00  0.00           C  
ATOM   3083  CD1 TRP B 187     -13.309 -12.725 -14.204  1.00  0.00           C  
ATOM   3084  CD2 TRP B 187     -12.801 -14.441 -15.560  1.00  0.00           C  
ATOM   3085  NE1 TRP B 187     -12.404 -13.536 -13.552  1.00  0.00           N  
ATOM   3086  CE2 TRP B 187     -12.092 -14.590 -14.362  1.00  0.00           C  
ATOM   3087  CE3 TRP B 187     -12.655 -15.401 -16.559  1.00  0.00           C  
ATOM   3088  CZ2 TRP B 187     -11.255 -15.674 -14.134  1.00  0.00           C  
ATOM   3089  CZ3 TRP B 187     -11.815 -16.484 -16.328  1.00  0.00           C  
ATOM   3090  CH2 TRP B 187     -11.134 -16.618 -15.145  1.00  0.00           C  
ATOM   3091  H   TRP B 187     -14.585  -9.943 -16.143  1.00  0.00           H  
ATOM   3092  HA  TRP B 187     -13.112 -11.929 -17.814  1.00  0.00           H  
ATOM   3093 1HB  TRP B 187     -15.443 -12.312 -15.921  1.00  0.00           H  
ATOM   3094 2HB  TRP B 187     -14.919 -13.530 -17.062  1.00  0.00           H  
ATOM   3095  HD1 TRP B 187     -13.747 -11.819 -13.787  1.00  0.00           H  
ATOM   3096  HE1 TRP B 187     -12.020 -13.396 -12.606  1.00  0.00           H  
ATOM   3097  HE3 TRP B 187     -13.198 -15.303 -17.501  1.00  0.00           H  
ATOM   3098  HZ2 TRP B 187     -10.709 -15.795 -13.200  1.00  0.00           H  
ATOM   3099  HZ3 TRP B 187     -11.716 -17.231 -17.117  1.00  0.00           H  
ATOM   3100  HH2 TRP B 187     -10.485 -17.484 -14.991  1.00  0.00           H  
ATOM   3101  N   THR B 188     -14.781 -12.212 -19.611  1.00  0.00           N  
ATOM   3102  CA  THR B 188     -15.693 -12.381 -20.730  1.00  0.00           C  
ATOM   3103  C   THR B 188     -16.010 -13.855 -20.840  1.00  0.00           C  
ATOM   3104  O   THR B 188     -15.113 -14.702 -20.802  1.00  0.00           O  
ATOM   3105  CB  THR B 188     -15.125 -11.861 -22.047  1.00  0.00           C  
ATOM   3106  OG1 THR B 188     -14.858 -10.459 -21.931  1.00  0.00           O  
ATOM   3107  CG2 THR B 188     -16.126 -12.093 -23.165  1.00  0.00           C  
ATOM   3108  H   THR B 188     -13.885 -12.708 -19.617  1.00  0.00           H  
ATOM   3109  HA  THR B 188     -16.621 -11.853 -20.520  1.00  0.00           H  
ATOM   3110  HB  THR B 188     -14.212 -12.373 -22.277  1.00  0.00           H  
ATOM   3111  HG1 THR B 188     -14.300 -10.178 -22.660  1.00  0.00           H  
ATOM   3112 1HG2 THR B 188     -15.717 -11.717 -24.100  1.00  0.00           H  
ATOM   3113 2HG2 THR B 188     -16.322 -13.159 -23.262  1.00  0.00           H  
ATOM   3114 3HG2 THR B 188     -17.055 -11.572 -22.938  1.00  0.00           H  
ATOM   3115  N   TYR B 189     -17.286 -14.176 -20.950  1.00  0.00           N  
ATOM   3116  CA  TYR B 189     -17.665 -15.572 -20.987  1.00  0.00           C  
ATOM   3117  C   TYR B 189     -18.989 -15.777 -21.742  1.00  0.00           C  
ATOM   3118  O   TYR B 189     -19.728 -14.807 -21.950  1.00  0.00           O  
ATOM   3119  CB  TYR B 189     -17.633 -16.058 -19.520  1.00  0.00           C  
ATOM   3120  CG  TYR B 189     -18.631 -15.425 -18.568  1.00  0.00           C  
ATOM   3121  CD1 TYR B 189     -19.814 -16.055 -18.273  1.00  0.00           C  
ATOM   3122  CD2 TYR B 189     -18.340 -14.180 -17.976  1.00  0.00           C  
ATOM   3123  CE1 TYR B 189     -20.714 -15.462 -17.407  1.00  0.00           C  
ATOM   3124  CE2 TYR B 189     -19.243 -13.594 -17.115  1.00  0.00           C  
ATOM   3125  CZ  TYR B 189     -20.435 -14.230 -16.835  1.00  0.00           C  
ATOM   3126  OH  TYR B 189     -21.370 -13.649 -16.013  1.00  0.00           O  
ATOM   3127  H   TYR B 189     -17.986 -13.456 -20.994  1.00  0.00           H  
ATOM   3128  HA  TYR B 189     -16.871 -16.087 -21.525  1.00  0.00           H  
ATOM   3129 1HB  TYR B 189     -17.818 -17.097 -19.485  1.00  0.00           H  
ATOM   3130 2HB  TYR B 189     -16.633 -15.905 -19.108  1.00  0.00           H  
ATOM   3131  HD1 TYR B 189     -20.044 -17.023 -18.720  1.00  0.00           H  
ATOM   3132  HD2 TYR B 189     -17.407 -13.678 -18.196  1.00  0.00           H  
ATOM   3133  HE1 TYR B 189     -21.652 -15.959 -17.180  1.00  0.00           H  
ATOM   3134  HE2 TYR B 189     -19.014 -12.622 -16.667  1.00  0.00           H  
ATOM   3135  HH  TYR B 189     -22.242 -13.896 -16.348  1.00  0.00           H  
ATOM   3136  N   PRO B 190     -19.340 -17.014 -22.169  1.00  0.00           N  
ATOM   3137  CA  PRO B 190     -20.559 -17.421 -22.859  1.00  0.00           C  
ATOM   3138  C   PRO B 190     -21.905 -17.009 -22.240  1.00  0.00           C  
ATOM   3139  O   PRO B 190     -22.876 -16.838 -22.968  1.00  0.00           O  
ATOM   3140  CB  PRO B 190     -20.407 -18.939 -22.914  1.00  0.00           C  
ATOM   3141  CG  PRO B 190     -18.925 -19.159 -22.917  1.00  0.00           C  
ATOM   3142  CD  PRO B 190     -18.388 -18.144 -21.990  1.00  0.00           C  
ATOM   3143  HA  PRO B 190     -20.506 -17.018 -23.887  1.00  0.00           H  
ATOM   3144 1HB  PRO B 190     -20.898 -19.400 -22.041  1.00  0.00           H  
ATOM   3145 2HB  PRO B 190     -20.899 -19.358 -23.811  1.00  0.00           H  
ATOM   3146 1HG  PRO B 190     -18.692 -20.186 -22.624  1.00  0.00           H  
ATOM   3147 2HG  PRO B 190     -18.535 -19.026 -23.933  1.00  0.00           H  
ATOM   3148 1HD  PRO B 190     -18.450 -18.525 -20.999  1.00  0.00           H  
ATOM   3149 2HD  PRO B 190     -17.379 -17.934 -22.302  1.00  0.00           H  
ATOM   3150  N   ARG B 191     -21.979 -16.843 -20.913  1.00  0.00           N  
ATOM   3151  CA  ARG B 191     -23.269 -16.462 -20.305  1.00  0.00           C  
ATOM   3152  C   ARG B 191     -23.161 -15.139 -19.589  1.00  0.00           C  
ATOM   3153  O   ARG B 191     -23.484 -15.030 -18.405  1.00  0.00           O  
ATOM   3154  CB  ARG B 191     -23.744 -17.490 -19.271  1.00  0.00           C  
ATOM   3155  CG  ARG B 191     -24.042 -18.884 -19.785  1.00  0.00           C  
ATOM   3156  CD  ARG B 191     -25.181 -18.872 -20.765  1.00  0.00           C  
ATOM   3157  NE  ARG B 191     -25.604 -20.218 -21.140  1.00  0.00           N  
ATOM   3158  CZ  ARG B 191     -26.490 -20.513 -22.122  1.00  0.00           C  
ATOM   3159  NH1 ARG B 191     -27.038 -19.546 -22.833  1.00  0.00           N  
ATOM   3160  NH2 ARG B 191     -26.804 -21.761 -22.381  1.00  0.00           N  
ATOM   3161  H   ARG B 191     -21.173 -16.966 -20.338  1.00  0.00           H  
ATOM   3162  HA  ARG B 191     -24.022 -16.370 -21.083  1.00  0.00           H  
ATOM   3163 1HB  ARG B 191     -22.987 -17.592 -18.494  1.00  0.00           H  
ATOM   3164 2HB  ARG B 191     -24.651 -17.124 -18.788  1.00  0.00           H  
ATOM   3165 1HG  ARG B 191     -23.167 -19.299 -20.282  1.00  0.00           H  
ATOM   3166 2HG  ARG B 191     -24.318 -19.531 -18.946  1.00  0.00           H  
ATOM   3167 1HD  ARG B 191     -26.034 -18.356 -20.332  1.00  0.00           H  
ATOM   3168 2HD  ARG B 191     -24.864 -18.354 -21.674  1.00  0.00           H  
ATOM   3169  HE  ARG B 191     -25.171 -21.001 -20.619  1.00  0.00           H  
ATOM   3170 1HH1 ARG B 191     -26.793 -18.584 -22.648  1.00  0.00           H  
ATOM   3171 2HH1 ARG B 191     -27.690 -19.770 -23.574  1.00  0.00           H  
ATOM   3172 1HH2 ARG B 191     -26.388 -22.527 -21.845  1.00  0.00           H  
ATOM   3173 2HH2 ARG B 191     -27.436 -21.984 -23.165  1.00  0.00           H  
ATOM   3174  N   LYS B 192     -22.739 -14.126 -20.318  1.00  0.00           N  
ATOM   3175  CA  LYS B 192     -22.584 -12.800 -19.753  1.00  0.00           C  
ATOM   3176  C   LYS B 192     -23.653 -11.862 -20.294  1.00  0.00           C  
ATOM   3177  O   LYS B 192     -24.495 -11.351 -19.563  1.00  0.00           O  
ATOM   3178  CB  LYS B 192     -21.182 -12.269 -20.066  1.00  0.00           C  
ATOM   3179  CG  LYS B 192     -20.861 -10.922 -19.475  1.00  0.00           C  
ATOM   3180  CD  LYS B 192     -19.431 -10.528 -19.794  1.00  0.00           C  
ATOM   3181  CE  LYS B 192     -19.084  -9.169 -19.215  1.00  0.00           C  
ATOM   3182  NZ  LYS B 192     -17.698  -8.785 -19.540  1.00  0.00           N  
ATOM   3183  H   LYS B 192     -22.495 -14.293 -21.289  1.00  0.00           H  
ATOM   3184  HA  LYS B 192     -22.701 -12.865 -18.673  1.00  0.00           H  
ATOM   3185 1HB  LYS B 192     -20.443 -12.977 -19.700  1.00  0.00           H  
ATOM   3186 2HB  LYS B 192     -21.049 -12.208 -21.148  1.00  0.00           H  
ATOM   3187 1HG  LYS B 192     -21.546 -10.170 -19.876  1.00  0.00           H  
ATOM   3188 2HG  LYS B 192     -20.986 -10.963 -18.393  1.00  0.00           H  
ATOM   3189 1HD  LYS B 192     -18.746 -11.270 -19.375  1.00  0.00           H  
ATOM   3190 2HD  LYS B 192     -19.287 -10.501 -20.874  1.00  0.00           H  
ATOM   3191 1HE  LYS B 192     -19.766  -8.419 -19.610  1.00  0.00           H  
ATOM   3192 2HE  LYS B 192     -19.192  -9.212 -18.131  1.00  0.00           H  
ATOM   3193 1HZ  LYS B 192     -17.471  -7.893 -19.132  1.00  0.00           H  
ATOM   3194 2HZ  LYS B 192     -17.073  -9.499 -19.156  1.00  0.00           H  
ATOM   3195 3HZ  LYS B 192     -17.570  -8.739 -20.536  1.00  0.00           H  
ATOM   3196  N   GLU B 193     -23.630 -11.662 -21.600  1.00  0.00           N  
ATOM   3197  CA  GLU B 193     -24.594 -10.789 -22.235  1.00  0.00           C  
ATOM   3198  C   GLU B 193     -25.923 -11.523 -22.308  1.00  0.00           C  
ATOM   3199  O   GLU B 193     -25.944 -12.720 -22.583  1.00  0.00           O  
ATOM   3200  CB  GLU B 193     -24.093 -10.363 -23.611  1.00  0.00           C  
ATOM   3201  CG  GLU B 193     -24.965  -9.338 -24.309  1.00  0.00           C  
ATOM   3202  CD  GLU B 193     -24.390  -8.886 -25.618  1.00  0.00           C  
ATOM   3203  OE1 GLU B 193     -23.359  -9.387 -25.997  1.00  0.00           O  
ATOM   3204  OE2 GLU B 193     -24.973  -8.023 -26.233  1.00  0.00           O  
ATOM   3205  H   GLU B 193     -22.928 -12.114 -22.163  1.00  0.00           H  
ATOM   3206  HA  GLU B 193     -24.725  -9.898 -21.620  1.00  0.00           H  
ATOM   3207 1HB  GLU B 193     -23.091  -9.943 -23.521  1.00  0.00           H  
ATOM   3208 2HB  GLU B 193     -24.025 -11.238 -24.257  1.00  0.00           H  
ATOM   3209 1HG  GLU B 193     -25.945  -9.780 -24.493  1.00  0.00           H  
ATOM   3210 2HG  GLU B 193     -25.100  -8.480 -23.653  1.00  0.00           H  
ATOM   3211  N   SER B 194     -27.023 -10.816 -22.049  1.00  0.00           N  
ATOM   3212  CA  SER B 194     -28.360 -11.412 -22.112  1.00  0.00           C  
ATOM   3213  C   SER B 194     -28.504 -12.684 -21.262  1.00  0.00           C  
ATOM   3214  O   SER B 194     -28.989 -13.713 -21.734  1.00  0.00           O  
ATOM   3215  CB  SER B 194     -28.752 -11.709 -23.554  1.00  0.00           C  
ATOM   3216  OG  SER B 194     -28.798 -10.532 -24.319  1.00  0.00           O  
ATOM   3217  H   SER B 194     -26.928  -9.839 -21.810  1.00  0.00           H  
ATOM   3218  HA  SER B 194     -29.072 -10.682 -21.723  1.00  0.00           H  
ATOM   3219 1HB  SER B 194     -28.042 -12.406 -23.996  1.00  0.00           H  
ATOM   3220 2HB  SER B 194     -29.729 -12.188 -23.568  1.00  0.00           H  
ATOM   3221  HG  SER B 194     -29.717 -10.252 -24.312  1.00  0.00           H  
ATOM   3222  N   GLY B 195     -28.110 -12.603 -19.999  1.00  0.00           N  
ATOM   3223  CA  GLY B 195     -28.236 -13.753 -19.122  1.00  0.00           C  
ATOM   3224  C   GLY B 195     -27.871 -13.430 -17.684  1.00  0.00           C  
ATOM   3225  O   GLY B 195     -27.491 -12.305 -17.359  1.00  0.00           O  
ATOM   3226  H   GLY B 195     -27.705 -11.744 -19.651  1.00  0.00           H  
ATOM   3227 1HA  GLY B 195     -29.257 -14.129 -19.165  1.00  0.00           H  
ATOM   3228 2HA  GLY B 195     -27.587 -14.548 -19.490  1.00  0.00           H  
ATOM   3229  N   ARG B 196     -28.042 -14.428 -16.815  1.00  0.00           N  
ATOM   3230  CA  ARG B 196     -27.774 -14.297 -15.385  1.00  0.00           C  
ATOM   3231  C   ARG B 196     -26.255 -14.391 -15.198  1.00  0.00           C  
ATOM   3232  O   ARG B 196     -25.615 -15.288 -15.750  1.00  0.00           O  
ATOM   3233  CB  ARG B 196     -28.594 -15.364 -14.634  1.00  0.00           C  
ATOM   3234  CG  ARG B 196     -28.522 -15.404 -13.095  1.00  0.00           C  
ATOM   3235  CD  ARG B 196     -29.484 -16.485 -12.540  1.00  0.00           C  
ATOM   3236  NE  ARG B 196     -29.435 -16.601 -11.072  1.00  0.00           N  
ATOM   3237  CZ  ARG B 196     -30.175 -17.474 -10.302  1.00  0.00           C  
ATOM   3238  NH1 ARG B 196     -31.048 -18.319 -10.812  1.00  0.00           N  
ATOM   3239  NH2 ARG B 196     -30.016 -17.490  -9.003  1.00  0.00           N  
ATOM   3240  H   ARG B 196     -28.368 -15.316 -17.167  1.00  0.00           H  
ATOM   3241  HA  ARG B 196     -28.101 -13.315 -15.047  1.00  0.00           H  
ATOM   3242 1HB  ARG B 196     -29.644 -15.246 -14.897  1.00  0.00           H  
ATOM   3243 2HB  ARG B 196     -28.287 -16.350 -14.984  1.00  0.00           H  
ATOM   3244 1HG  ARG B 196     -27.503 -15.644 -12.782  1.00  0.00           H  
ATOM   3245 2HG  ARG B 196     -28.808 -14.435 -12.687  1.00  0.00           H  
ATOM   3246 1HD  ARG B 196     -30.507 -16.235 -12.824  1.00  0.00           H  
ATOM   3247 2HD  ARG B 196     -29.220 -17.452 -12.966  1.00  0.00           H  
ATOM   3248  HE  ARG B 196     -28.787 -15.995 -10.585  1.00  0.00           H  
ATOM   3249 1HH1 ARG B 196     -31.219 -18.355 -11.803  1.00  0.00           H  
ATOM   3250 2HH1 ARG B 196     -31.578 -18.955 -10.142  1.00  0.00           H  
ATOM   3251 1HH2 ARG B 196     -29.364 -16.876  -8.553  1.00  0.00           H  
ATOM   3252 2HH2 ARG B 196     -30.557 -18.189  -8.460  1.00  0.00           H  
ATOM   3253  N   LEU B 197     -25.680 -13.432 -14.470  1.00  0.00           N  
ATOM   3254  CA  LEU B 197     -24.224 -13.305 -14.332  1.00  0.00           C  
ATOM   3255  C   LEU B 197     -23.572 -14.173 -13.276  1.00  0.00           C  
ATOM   3256  O   LEU B 197     -24.208 -14.591 -12.305  1.00  0.00           O  
ATOM   3257  CB  LEU B 197     -23.853 -11.847 -14.049  1.00  0.00           C  
ATOM   3258  CG  LEU B 197     -24.305 -10.850 -15.116  1.00  0.00           C  
ATOM   3259  CD1 LEU B 197     -24.004  -9.439 -14.645  1.00  0.00           C  
ATOM   3260  CD2 LEU B 197     -23.603 -11.171 -16.427  1.00  0.00           C  
ATOM   3261  H   LEU B 197     -26.272 -12.741 -14.030  1.00  0.00           H  
ATOM   3262  HA  LEU B 197     -23.788 -13.581 -15.295  1.00  0.00           H  
ATOM   3263 1HB  LEU B 197     -24.295 -11.551 -13.099  1.00  0.00           H  
ATOM   3264 2HB  LEU B 197     -22.765 -11.776 -13.958  1.00  0.00           H  
ATOM   3265  HG  LEU B 197     -25.385 -10.932 -15.266  1.00  0.00           H  
ATOM   3266 1HD1 LEU B 197     -24.335  -8.729 -15.401  1.00  0.00           H  
ATOM   3267 2HD1 LEU B 197     -24.532  -9.249 -13.710  1.00  0.00           H  
ATOM   3268 3HD1 LEU B 197     -22.932  -9.332 -14.486  1.00  0.00           H  
ATOM   3269 1HD2 LEU B 197     -23.927 -10.467 -17.194  1.00  0.00           H  
ATOM   3270 2HD2 LEU B 197     -22.528 -11.090 -16.297  1.00  0.00           H  
ATOM   3271 3HD2 LEU B 197     -23.861 -12.186 -16.737  1.00  0.00           H  
ATOM   3272  N   VAL B 198     -22.274 -14.410 -13.478  1.00  0.00           N  
ATOM   3273  CA  VAL B 198     -21.440 -15.150 -12.555  1.00  0.00           C  
ATOM   3274  C   VAL B 198     -20.558 -14.171 -11.792  1.00  0.00           C  
ATOM   3275  O   VAL B 198     -19.911 -13.310 -12.391  1.00  0.00           O  
ATOM   3276  CB  VAL B 198     -20.545 -16.138 -13.317  1.00  0.00           C  
ATOM   3277  CG1 VAL B 198     -19.656 -16.882 -12.347  1.00  0.00           C  
ATOM   3278  CG2 VAL B 198     -21.376 -17.092 -14.107  1.00  0.00           C  
ATOM   3279  H   VAL B 198     -21.830 -14.041 -14.311  1.00  0.00           H  
ATOM   3280  HA  VAL B 198     -22.074 -15.693 -11.851  1.00  0.00           H  
ATOM   3281  HB  VAL B 198     -19.918 -15.580 -13.998  1.00  0.00           H  
ATOM   3282 1HG1 VAL B 198     -19.019 -17.569 -12.891  1.00  0.00           H  
ATOM   3283 2HG1 VAL B 198     -19.044 -16.182 -11.786  1.00  0.00           H  
ATOM   3284 3HG1 VAL B 198     -20.282 -17.437 -11.656  1.00  0.00           H  
ATOM   3285 1HG2 VAL B 198     -20.708 -17.739 -14.649  1.00  0.00           H  
ATOM   3286 2HG2 VAL B 198     -22.009 -17.677 -13.438  1.00  0.00           H  
ATOM   3287 3HG2 VAL B 198     -21.998 -16.543 -14.813  1.00  0.00           H  
ATOM   3288  N   GLU B 199     -20.566 -14.278 -10.475  1.00  0.00           N  
ATOM   3289  CA  GLU B 199     -19.774 -13.403  -9.630  1.00  0.00           C  
ATOM   3290  C   GLU B 199     -18.352 -13.929  -9.459  1.00  0.00           C  
ATOM   3291  O   GLU B 199     -18.192 -15.012  -8.892  1.00  0.00           O  
ATOM   3292  CB  GLU B 199     -20.428 -13.290  -8.252  1.00  0.00           C  
ATOM   3293  CG  GLU B 199     -19.714 -12.365  -7.278  1.00  0.00           C  
ATOM   3294  CD  GLU B 199     -20.400 -12.277  -5.947  1.00  0.00           C  
ATOM   3295  OE1 GLU B 199     -21.402 -12.927  -5.773  1.00  0.00           O  
ATOM   3296  OE2 GLU B 199     -19.930 -11.554  -5.102  1.00  0.00           O  
ATOM   3297  H   GLU B 199     -21.135 -15.000 -10.051  1.00  0.00           H  
ATOM   3298  HA  GLU B 199     -19.777 -12.417 -10.078  1.00  0.00           H  
ATOM   3299 1HB  GLU B 199     -21.451 -12.931  -8.366  1.00  0.00           H  
ATOM   3300 2HB  GLU B 199     -20.478 -14.277  -7.792  1.00  0.00           H  
ATOM   3301 1HG  GLU B 199     -18.696 -12.728  -7.119  1.00  0.00           H  
ATOM   3302 2HG  GLU B 199     -19.647 -11.372  -7.719  1.00  0.00           H  
ATOM   3303  N   PRO B 200     -17.306 -13.255  -9.967  1.00  0.00           N  
ATOM   3304  CA  PRO B 200     -15.954 -13.703  -9.816  1.00  0.00           C  
ATOM   3305  C   PRO B 200     -15.600 -13.445  -8.383  1.00  0.00           C  
ATOM   3306  O   PRO B 200     -16.046 -12.435  -7.840  1.00  0.00           O  
ATOM   3307  CB  PRO B 200     -15.180 -12.816 -10.791  1.00  0.00           C  
ATOM   3308  CG  PRO B 200     -15.999 -11.533 -10.856  1.00  0.00           C  
ATOM   3309  CD  PRO B 200     -17.454 -11.972 -10.672  1.00  0.00           C  
ATOM   3310  HA  PRO B 200     -15.888 -14.767 -10.070  1.00  0.00           H  
ATOM   3311 1HB  PRO B 200     -14.160 -12.659 -10.416  1.00  0.00           H  
ATOM   3312 2HB  PRO B 200     -15.087 -13.326 -11.761  1.00  0.00           H  
ATOM   3313 1HG  PRO B 200     -15.672 -10.837 -10.064  1.00  0.00           H  
ATOM   3314 2HG  PRO B 200     -15.830 -11.025 -11.817  1.00  0.00           H  
ATOM   3315 1HD  PRO B 200     -17.953 -11.229 -10.032  1.00  0.00           H  
ATOM   3316 2HD  PRO B 200     -17.947 -12.102 -11.643  1.00  0.00           H  
ATOM   3317  N   VAL B 201     -14.775 -14.283  -7.791  1.00  0.00           N  
ATOM   3318  CA  VAL B 201     -14.318 -14.024  -6.431  1.00  0.00           C  
ATOM   3319  C   VAL B 201     -12.802 -14.102  -6.327  1.00  0.00           C  
ATOM   3320  O   VAL B 201     -12.177 -15.009  -6.879  1.00  0.00           O  
ATOM   3321  CB  VAL B 201     -15.000 -14.999  -5.435  1.00  0.00           C  
ATOM   3322  CG1 VAL B 201     -14.487 -14.766  -4.004  1.00  0.00           C  
ATOM   3323  CG2 VAL B 201     -16.541 -14.787  -5.483  1.00  0.00           C  
ATOM   3324  H   VAL B 201     -14.473 -15.115  -8.301  1.00  0.00           H  
ATOM   3325  HA  VAL B 201     -14.613 -13.011  -6.165  1.00  0.00           H  
ATOM   3326  HB  VAL B 201     -14.760 -16.024  -5.714  1.00  0.00           H  
ATOM   3327 1HG1 VAL B 201     -14.980 -15.464  -3.330  1.00  0.00           H  
ATOM   3328 2HG1 VAL B 201     -13.408 -14.928  -3.948  1.00  0.00           H  
ATOM   3329 3HG1 VAL B 201     -14.714 -13.747  -3.695  1.00  0.00           H  
ATOM   3330 1HG2 VAL B 201     -17.027 -15.471  -4.792  1.00  0.00           H  
ATOM   3331 2HG2 VAL B 201     -16.782 -13.758  -5.205  1.00  0.00           H  
ATOM   3332 3HG2 VAL B 201     -16.918 -14.978  -6.489  1.00  0.00           H  
ATOM   3333  N   THR B 202     -12.204 -13.123  -5.664  1.00  0.00           N  
ATOM   3334  CA  THR B 202     -10.761 -13.075  -5.551  1.00  0.00           C  
ATOM   3335  C   THR B 202     -10.178 -13.669  -4.284  1.00  0.00           C  
ATOM   3336  O   THR B 202     -10.862 -13.824  -3.267  1.00  0.00           O  
ATOM   3337  CB  THR B 202     -10.197 -11.644  -5.710  1.00  0.00           C  
ATOM   3338  OG1 THR B 202     -10.646 -10.814  -4.640  1.00  0.00           O  
ATOM   3339  CG2 THR B 202     -10.650 -11.049  -7.046  1.00  0.00           C  
ATOM   3340  H   THR B 202     -12.772 -12.398  -5.234  1.00  0.00           H  
ATOM   3341  HA  THR B 202     -10.369 -13.640  -6.376  1.00  0.00           H  
ATOM   3342  HB  THR B 202      -9.105 -11.681  -5.694  1.00  0.00           H  
ATOM   3343  HG1 THR B 202     -10.248 -11.126  -3.815  1.00  0.00           H  
ATOM   3344 1HG2 THR B 202     -10.240 -10.046  -7.156  1.00  0.00           H  
ATOM   3345 2HG2 THR B 202     -10.290 -11.679  -7.854  1.00  0.00           H  
ATOM   3346 3HG2 THR B 202     -11.736 -11.000  -7.078  1.00  0.00           H  
ATOM   3347  N   ASP B 203      -8.870 -13.915  -4.341  1.00  0.00           N  
ATOM   3348  CA  ASP B 203      -8.107 -14.421  -3.217  1.00  0.00           C  
ATOM   3349  C   ASP B 203      -6.628 -14.037  -3.318  1.00  0.00           C  
ATOM   3350  O   ASP B 203      -6.132 -13.637  -4.376  1.00  0.00           O  
ATOM   3351  CB  ASP B 203      -8.238 -15.953  -3.187  1.00  0.00           C  
ATOM   3352  CG  ASP B 203      -8.004 -16.573  -1.841  1.00  0.00           C  
ATOM   3353  OD1 ASP B 203      -7.603 -15.859  -0.934  1.00  0.00           O  
ATOM   3354  OD2 ASP B 203      -8.214 -17.765  -1.714  1.00  0.00           O  
ATOM   3355  H   ASP B 203      -8.416 -13.775  -5.241  1.00  0.00           H  
ATOM   3356  HA  ASP B 203      -8.515 -13.992  -2.301  1.00  0.00           H  
ATOM   3357 1HB  ASP B 203      -9.234 -16.237  -3.534  1.00  0.00           H  
ATOM   3358 2HB  ASP B 203      -7.515 -16.377  -3.879  1.00  0.00           H  
ATOM   3359  N   PHE B 204      -5.917 -14.199  -2.210  1.00  0.00           N  
ATOM   3360  CA  PHE B 204      -4.502 -13.820  -2.146  1.00  0.00           C  
ATOM   3361  C   PHE B 204      -3.610 -14.980  -1.734  1.00  0.00           C  
ATOM   3362  O   PHE B 204      -3.794 -15.576  -0.671  1.00  0.00           O  
ATOM   3363  CB  PHE B 204      -4.357 -12.647  -1.174  1.00  0.00           C  
ATOM   3364  CG  PHE B 204      -5.205 -11.483  -1.617  1.00  0.00           C  
ATOM   3365  CD1 PHE B 204      -6.486 -11.303  -1.094  1.00  0.00           C  
ATOM   3366  CD2 PHE B 204      -4.766 -10.623  -2.582  1.00  0.00           C  
ATOM   3367  CE1 PHE B 204      -7.296 -10.281  -1.535  1.00  0.00           C  
ATOM   3368  CE2 PHE B 204      -5.571  -9.604  -3.033  1.00  0.00           C  
ATOM   3369  CZ  PHE B 204      -6.840  -9.435  -2.509  1.00  0.00           C  
ATOM   3370  H   PHE B 204      -6.403 -14.595  -1.400  1.00  0.00           H  
ATOM   3371  HA  PHE B 204      -4.180 -13.507  -3.141  1.00  0.00           H  
ATOM   3372 1HB  PHE B 204      -4.663 -12.949  -0.174  1.00  0.00           H  
ATOM   3373 2HB  PHE B 204      -3.314 -12.328  -1.129  1.00  0.00           H  
ATOM   3374  HD1 PHE B 204      -6.843 -11.993  -0.336  1.00  0.00           H  
ATOM   3375  HD2 PHE B 204      -3.774 -10.770  -2.992  1.00  0.00           H  
ATOM   3376  HE1 PHE B 204      -8.298 -10.156  -1.121  1.00  0.00           H  
ATOM   3377  HE2 PHE B 204      -5.210  -8.940  -3.814  1.00  0.00           H  
ATOM   3378  HZ  PHE B 204      -7.479  -8.638  -2.870  1.00  0.00           H  
ATOM   3379  N   LEU B 205      -2.634 -15.294  -2.591  1.00  0.00           N  
ATOM   3380  CA  LEU B 205      -1.760 -16.450  -2.385  1.00  0.00           C  
ATOM   3381  C   LEU B 205      -0.471 -16.023  -1.695  1.00  0.00           C  
ATOM   3382  O   LEU B 205      -0.108 -16.540  -0.631  1.00  0.00           O  
ATOM   3383  CB  LEU B 205      -1.443 -17.060  -3.759  1.00  0.00           C  
ATOM   3384  CG  LEU B 205      -2.486 -18.033  -4.402  1.00  0.00           C  
ATOM   3385  CD1 LEU B 205      -3.869 -17.329  -4.580  1.00  0.00           C  
ATOM   3386  CD2 LEU B 205      -1.970 -18.446  -5.782  1.00  0.00           C  
ATOM   3387  H   LEU B 205      -2.509 -14.742  -3.437  1.00  0.00           H  
ATOM   3388  HA  LEU B 205      -2.275 -17.187  -1.775  1.00  0.00           H  
ATOM   3389 1HB  LEU B 205      -1.326 -16.263  -4.440  1.00  0.00           H  
ATOM   3390 2HB  LEU B 205      -0.493 -17.588  -3.687  1.00  0.00           H  
ATOM   3391  HG  LEU B 205      -2.615 -18.911  -3.771  1.00  0.00           H  
ATOM   3392 1HD1 LEU B 205      -4.557 -18.023  -5.048  1.00  0.00           H  
ATOM   3393 2HD1 LEU B 205      -4.280 -17.036  -3.623  1.00  0.00           H  
ATOM   3394 3HD1 LEU B 205      -3.749 -16.447  -5.213  1.00  0.00           H  
ATOM   3395 1HD2 LEU B 205      -2.683 -19.128  -6.245  1.00  0.00           H  
ATOM   3396 2HD2 LEU B 205      -1.860 -17.567  -6.409  1.00  0.00           H  
ATOM   3397 3HD2 LEU B 205      -1.006 -18.945  -5.681  1.00  0.00           H  
ATOM   3398  N   LEU B 206       0.217 -15.069  -2.321  1.00  0.00           N  
ATOM   3399  CA  LEU B 206       1.472 -14.536  -1.756  1.00  0.00           C  
ATOM   3400  C   LEU B 206       1.401 -13.028  -1.657  1.00  0.00           C  
ATOM   3401  O   LEU B 206       0.886 -12.381  -2.575  1.00  0.00           O  
ATOM   3402  CB  LEU B 206       2.668 -14.998  -2.606  1.00  0.00           C  
ATOM   3403  CG  LEU B 206       2.874 -16.560  -2.691  1.00  0.00           C  
ATOM   3404  CD1 LEU B 206       3.946 -16.880  -3.696  1.00  0.00           C  
ATOM   3405  CD2 LEU B 206       3.274 -17.125  -1.326  1.00  0.00           C  
ATOM   3406  H   LEU B 206      -0.184 -14.704  -3.189  1.00  0.00           H  
ATOM   3407  HA  LEU B 206       1.594 -14.914  -0.738  1.00  0.00           H  
ATOM   3408 1HB  LEU B 206       2.552 -14.613  -3.622  1.00  0.00           H  
ATOM   3409 2HB  LEU B 206       3.569 -14.567  -2.187  1.00  0.00           H  
ATOM   3410  HG  LEU B 206       1.951 -17.024  -3.026  1.00  0.00           H  
ATOM   3411 1HD1 LEU B 206       4.068 -17.958  -3.764  1.00  0.00           H  
ATOM   3412 2HD1 LEU B 206       3.667 -16.500  -4.651  1.00  0.00           H  
ATOM   3413 3HD1 LEU B 206       4.880 -16.437  -3.392  1.00  0.00           H  
ATOM   3414 1HD2 LEU B 206       3.410 -18.202  -1.412  1.00  0.00           H  
ATOM   3415 2HD2 LEU B 206       4.207 -16.668  -0.998  1.00  0.00           H  
ATOM   3416 3HD2 LEU B 206       2.501 -16.931  -0.589  1.00  0.00           H  
ATOM   3417  N   ASP B 207       1.908 -12.460  -0.546  1.00  0.00           N  
ATOM   3418  CA  ASP B 207       1.820 -11.012  -0.391  1.00  0.00           C  
ATOM   3419  C   ASP B 207       3.064 -10.141  -0.629  1.00  0.00           C  
ATOM   3420  O   ASP B 207       2.952  -8.916  -0.557  1.00  0.00           O  
ATOM   3421  CB  ASP B 207       1.203 -10.699   0.955  1.00  0.00           C  
ATOM   3422  CG  ASP B 207       1.967 -11.298   2.080  1.00  0.00           C  
ATOM   3423  OD1 ASP B 207       2.540 -12.373   1.901  1.00  0.00           O  
ATOM   3424  OD2 ASP B 207       1.988 -10.709   3.143  1.00  0.00           O  
ATOM   3425  H   ASP B 207       2.321 -13.019   0.187  1.00  0.00           H  
ATOM   3426  HA  ASP B 207       1.104 -10.677  -1.125  1.00  0.00           H  
ATOM   3427 1HB  ASP B 207       1.156  -9.617   1.088  1.00  0.00           H  
ATOM   3428 2HB  ASP B 207       0.179 -11.075   0.980  1.00  0.00           H  
ATOM   3429  N   MET B 208       4.222 -10.739  -0.946  1.00  0.00           N  
ATOM   3430  CA  MET B 208       5.387  -9.945  -1.392  1.00  0.00           C  
ATOM   3431  C   MET B 208       5.621 -10.193  -2.895  1.00  0.00           C  
ATOM   3432  O   MET B 208       5.465  -9.275  -3.702  1.00  0.00           O  
ATOM   3433  CB  MET B 208       6.607 -10.142  -0.479  1.00  0.00           C  
ATOM   3434  CG  MET B 208       6.481  -9.458   0.866  1.00  0.00           C  
ATOM   3435  SD  MET B 208       6.309  -7.655   0.723  1.00  0.00           S  
ATOM   3436  CE  MET B 208       7.913  -7.131   0.132  1.00  0.00           C  
ATOM   3437  H   MET B 208       4.250 -11.745  -0.926  1.00  0.00           H  
ATOM   3438  HA  MET B 208       5.119  -8.890  -1.306  1.00  0.00           H  
ATOM   3439 1HB  MET B 208       6.705 -11.172  -0.194  1.00  0.00           H  
ATOM   3440 2HB  MET B 208       7.523  -9.838  -0.979  1.00  0.00           H  
ATOM   3441 1HG  MET B 208       5.594  -9.846   1.375  1.00  0.00           H  
ATOM   3442 2HG  MET B 208       7.352  -9.676   1.482  1.00  0.00           H  
ATOM   3443 1HE  MET B 208       7.920  -6.046   0.020  1.00  0.00           H  
ATOM   3444 2HE  MET B 208       8.682  -7.427   0.847  1.00  0.00           H  
ATOM   3445 3HE  MET B 208       8.119  -7.588  -0.835  1.00  0.00           H  
ATOM   3446  N   PRO B 209       5.932 -11.441  -3.341  1.00  0.00           N  
ATOM   3447  CA  PRO B 209       6.030 -11.814  -4.733  1.00  0.00           C  
ATOM   3448  C   PRO B 209       4.596 -12.044  -5.150  1.00  0.00           C  
ATOM   3449  O   PRO B 209       4.162 -13.187  -5.246  1.00  0.00           O  
ATOM   3450  CB  PRO B 209       6.865 -13.094  -4.709  1.00  0.00           C  
ATOM   3451  CG  PRO B 209       6.516 -13.726  -3.397  1.00  0.00           C  
ATOM   3452  CD  PRO B 209       6.329 -12.561  -2.432  1.00  0.00           C  
ATOM   3453  HA  PRO B 209       6.516 -11.012  -5.309  1.00  0.00           H  
ATOM   3454 1HB  PRO B 209       6.606 -13.728  -5.571  1.00  0.00           H  
ATOM   3455 2HB  PRO B 209       7.934 -12.849  -4.799  1.00  0.00           H  
ATOM   3456 1HG  PRO B 209       5.611 -14.315  -3.509  1.00  0.00           H  
ATOM   3457 2HG  PRO B 209       7.310 -14.422  -3.084  1.00  0.00           H  
ATOM   3458 1HD  PRO B 209       5.564 -12.830  -1.714  1.00  0.00           H  
ATOM   3459 2HD  PRO B 209       7.304 -12.366  -1.975  1.00  0.00           H  
ATOM   3460  N   TYR B 210       3.842 -10.953  -5.293  1.00  0.00           N  
ATOM   3461  CA  TYR B 210       2.401 -11.098  -5.394  1.00  0.00           C  
ATOM   3462  C   TYR B 210       1.873 -12.078  -6.391  1.00  0.00           C  
ATOM   3463  O   TYR B 210       2.271 -12.141  -7.536  1.00  0.00           O  
ATOM   3464  CB  TYR B 210       1.747  -9.752  -5.703  1.00  0.00           C  
ATOM   3465  CG  TYR B 210       1.511  -8.915  -4.519  1.00  0.00           C  
ATOM   3466  CD1 TYR B 210       2.361  -7.895  -4.169  1.00  0.00           C  
ATOM   3467  CD2 TYR B 210       0.385  -9.181  -3.770  1.00  0.00           C  
ATOM   3468  CE1 TYR B 210       2.079  -7.148  -3.047  1.00  0.00           C  
ATOM   3469  CE2 TYR B 210       0.098  -8.448  -2.672  1.00  0.00           C  
ATOM   3470  CZ  TYR B 210       0.933  -7.439  -2.294  1.00  0.00           C  
ATOM   3471  OH  TYR B 210       0.632  -6.707  -1.164  1.00  0.00           O  
ATOM   3472  H   TYR B 210       4.274 -10.034  -5.209  1.00  0.00           H  
ATOM   3473  HA  TYR B 210       2.049 -11.417  -4.421  1.00  0.00           H  
ATOM   3474 1HB  TYR B 210       2.376  -9.191  -6.390  1.00  0.00           H  
ATOM   3475 2HB  TYR B 210       0.788  -9.917  -6.200  1.00  0.00           H  
ATOM   3476  HD1 TYR B 210       3.246  -7.684  -4.764  1.00  0.00           H  
ATOM   3477  HD2 TYR B 210      -0.282  -9.991  -4.067  1.00  0.00           H  
ATOM   3478  HE1 TYR B 210       2.741  -6.339  -2.743  1.00  0.00           H  
ATOM   3479  HE2 TYR B 210      -0.792  -8.669  -2.084  1.00  0.00           H  
ATOM   3480  HH  TYR B 210       1.291  -6.016  -1.043  1.00  0.00           H  
ATOM   3481  N   HIS B 211       0.887 -12.814  -5.871  1.00  0.00           N  
ATOM   3482  CA  HIS B 211       0.070 -13.802  -6.553  1.00  0.00           C  
ATOM   3483  C   HIS B 211      -1.380 -13.606  -6.158  1.00  0.00           C  
ATOM   3484  O   HIS B 211      -1.770 -13.972  -5.032  1.00  0.00           O  
ATOM   3485  CB  HIS B 211       0.523 -15.246  -6.289  1.00  0.00           C  
ATOM   3486  CG  HIS B 211       1.779 -15.701  -6.974  1.00  0.00           C  
ATOM   3487  ND1 HIS B 211       3.004 -15.136  -6.768  1.00  0.00           N  
ATOM   3488  CD2 HIS B 211       1.978 -16.730  -7.835  1.00  0.00           C  
ATOM   3489  CE1 HIS B 211       3.910 -15.776  -7.483  1.00  0.00           C  
ATOM   3490  NE2 HIS B 211       3.313 -16.755  -8.139  1.00  0.00           N  
ATOM   3491  H   HIS B 211       0.721 -12.670  -4.878  1.00  0.00           H  
ATOM   3492  HA  HIS B 211       0.126 -13.644  -7.631  1.00  0.00           H  
ATOM   3493 1HB  HIS B 211       0.677 -15.381  -5.225  1.00  0.00           H  
ATOM   3494 2HB  HIS B 211      -0.267 -15.914  -6.596  1.00  0.00           H  
ATOM   3495  HD1 HIS B 211       3.233 -14.346  -6.166  1.00  0.00           H  
ATOM   3496  HD2 HIS B 211       1.306 -17.469  -8.272  1.00  0.00           H  
ATOM   3497  HE1 HIS B 211       4.950 -15.458  -7.448  1.00  0.00           H  
ATOM   3498  N   ILE B 212      -2.145 -12.967  -7.042  1.00  0.00           N  
ATOM   3499  CA  ILE B 212      -3.539 -12.637  -6.777  1.00  0.00           C  
ATOM   3500  C   ILE B 212      -4.407 -13.472  -7.692  1.00  0.00           C  
ATOM   3501  O   ILE B 212      -4.152 -13.570  -8.893  1.00  0.00           O  
ATOM   3502  CB  ILE B 212      -3.845 -11.139  -6.995  1.00  0.00           C  
ATOM   3503  CG1 ILE B 212      -2.941 -10.290  -6.066  1.00  0.00           C  
ATOM   3504  CG2 ILE B 212      -5.361 -10.873  -6.688  1.00  0.00           C  
ATOM   3505  CD1 ILE B 212      -2.986  -8.803  -6.319  1.00  0.00           C  
ATOM   3506  H   ILE B 212      -1.738 -12.707  -7.946  1.00  0.00           H  
ATOM   3507  HA  ILE B 212      -3.780 -12.898  -5.747  1.00  0.00           H  
ATOM   3508  HB  ILE B 212      -3.620 -10.862  -8.028  1.00  0.00           H  
ATOM   3509 1HG1 ILE B 212      -3.213 -10.476  -5.056  1.00  0.00           H  
ATOM   3510 2HG1 ILE B 212      -1.907 -10.607  -6.206  1.00  0.00           H  
ATOM   3511 1HG2 ILE B 212      -5.598  -9.829  -6.834  1.00  0.00           H  
ATOM   3512 2HG2 ILE B 212      -5.993 -11.463  -7.344  1.00  0.00           H  
ATOM   3513 3HG2 ILE B 212      -5.575 -11.150  -5.650  1.00  0.00           H  
ATOM   3514 1HD1 ILE B 212      -2.301  -8.307  -5.630  1.00  0.00           H  
ATOM   3515 2HD1 ILE B 212      -2.672  -8.598  -7.344  1.00  0.00           H  
ATOM   3516 3HD1 ILE B 212      -3.979  -8.406  -6.166  1.00  0.00           H  
ATOM   3517  N   ARG B 213      -5.375 -14.145  -7.114  1.00  0.00           N  
ATOM   3518  CA  ARG B 213      -6.252 -15.029  -7.853  1.00  0.00           C  
ATOM   3519  C   ARG B 213      -7.673 -14.512  -8.010  1.00  0.00           C  
ATOM   3520  O   ARG B 213      -8.215 -13.892  -7.101  1.00  0.00           O  
ATOM   3521  CB  ARG B 213      -6.250 -16.403  -7.186  1.00  0.00           C  
ATOM   3522  CG  ARG B 213      -7.076 -17.478  -7.864  1.00  0.00           C  
ATOM   3523  CD  ARG B 213      -6.864 -18.815  -7.249  1.00  0.00           C  
ATOM   3524  NE  ARG B 213      -7.295 -18.881  -5.843  1.00  0.00           N  
ATOM   3525  CZ  ARG B 213      -7.271 -20.008  -5.088  1.00  0.00           C  
ATOM   3526  NH1 ARG B 213      -6.860 -21.143  -5.624  1.00  0.00           N  
ATOM   3527  NH2 ARG B 213      -7.662 -19.991  -3.810  1.00  0.00           N  
ATOM   3528  H   ARG B 213      -5.532 -14.008  -6.114  1.00  0.00           H  
ATOM   3529  HA  ARG B 213      -5.840 -15.151  -8.845  1.00  0.00           H  
ATOM   3530 1HB  ARG B 213      -5.234 -16.764  -7.127  1.00  0.00           H  
ATOM   3531 2HB  ARG B 213      -6.612 -16.297  -6.168  1.00  0.00           H  
ATOM   3532 1HG  ARG B 213      -8.125 -17.238  -7.755  1.00  0.00           H  
ATOM   3533 2HG  ARG B 213      -6.825 -17.535  -8.926  1.00  0.00           H  
ATOM   3534 1HD  ARG B 213      -7.434 -19.552  -7.820  1.00  0.00           H  
ATOM   3535 2HD  ARG B 213      -5.804 -19.061  -7.294  1.00  0.00           H  
ATOM   3536  HE  ARG B 213      -7.621 -18.029  -5.404  1.00  0.00           H  
ATOM   3537 1HH1 ARG B 213      -6.565 -21.174  -6.589  1.00  0.00           H  
ATOM   3538 2HH1 ARG B 213      -6.843 -21.988  -5.070  1.00  0.00           H  
ATOM   3539 1HH2 ARG B 213      -7.978 -19.121  -3.338  1.00  0.00           H  
ATOM   3540 2HH2 ARG B 213      -7.638 -20.840  -3.267  1.00  0.00           H  
ATOM   3541  N   SER B 214      -8.284 -14.820  -9.156  1.00  0.00           N  
ATOM   3542  CA  SER B 214      -9.697 -14.559  -9.408  1.00  0.00           C  
ATOM   3543  C   SER B 214     -10.332 -15.829  -9.941  1.00  0.00           C  
ATOM   3544  O   SER B 214      -9.819 -16.442 -10.879  1.00  0.00           O  
ATOM   3545  CB  SER B 214      -9.887 -13.447 -10.414  1.00  0.00           C  
ATOM   3546  OG  SER B 214     -11.251 -13.243 -10.717  1.00  0.00           O  
ATOM   3547  H   SER B 214      -7.728 -15.244  -9.895  1.00  0.00           H  
ATOM   3548  HA  SER B 214     -10.191 -14.297  -8.479  1.00  0.00           H  
ATOM   3549 1HB  SER B 214      -9.464 -12.538 -10.017  1.00  0.00           H  
ATOM   3550 2HB  SER B 214      -9.347 -13.701 -11.322  1.00  0.00           H  
ATOM   3551  HG  SER B 214     -11.608 -12.736  -9.979  1.00  0.00           H  
ATOM   3552  N   ILE B 215     -11.423 -16.254  -9.317  1.00  0.00           N  
ATOM   3553  CA  ILE B 215     -12.105 -17.461  -9.741  1.00  0.00           C  
ATOM   3554  C   ILE B 215     -13.473 -17.184 -10.304  1.00  0.00           C  
ATOM   3555  O   ILE B 215     -14.283 -16.489  -9.685  1.00  0.00           O  
ATOM   3556  CB  ILE B 215     -12.241 -18.469  -8.578  1.00  0.00           C  
ATOM   3557  CG1 ILE B 215     -10.835 -18.840  -8.076  1.00  0.00           C  
ATOM   3558  CG2 ILE B 215     -13.029 -19.725  -9.050  1.00  0.00           C  
ATOM   3559  CD1 ILE B 215     -10.798 -19.694  -6.830  1.00  0.00           C  
ATOM   3560  H   ILE B 215     -11.778 -15.737  -8.516  1.00  0.00           H  
ATOM   3561  HA  ILE B 215     -11.514 -17.921 -10.523  1.00  0.00           H  
ATOM   3562  HB  ILE B 215     -12.769 -17.994  -7.749  1.00  0.00           H  
ATOM   3563 1HG1 ILE B 215     -10.317 -19.327  -8.861  1.00  0.00           H  
ATOM   3564 2HG1 ILE B 215     -10.312 -17.925  -7.847  1.00  0.00           H  
ATOM   3565 1HG2 ILE B 215     -13.132 -20.431  -8.239  1.00  0.00           H  
ATOM   3566 2HG2 ILE B 215     -14.026 -19.452  -9.384  1.00  0.00           H  
ATOM   3567 3HG2 ILE B 215     -12.490 -20.194  -9.874  1.00  0.00           H  
ATOM   3568 1HD1 ILE B 215      -9.774 -19.883  -6.560  1.00  0.00           H  
ATOM   3569 2HD1 ILE B 215     -11.298 -19.170  -6.014  1.00  0.00           H  
ATOM   3570 3HD1 ILE B 215     -11.287 -20.639  -7.001  1.00  0.00           H  
ATOM   3571  N   LEU B 216     -13.731 -17.707 -11.498  1.00  0.00           N  
ATOM   3572  CA  LEU B 216     -15.037 -17.535 -12.111  1.00  0.00           C  
ATOM   3573  C   LEU B 216     -15.669 -18.928 -12.028  1.00  0.00           C  
ATOM   3574  O   LEU B 216     -15.057 -19.911 -12.453  1.00  0.00           O  
ATOM   3575  CB  LEU B 216     -14.931 -17.047 -13.563  1.00  0.00           C  
ATOM   3576  CG  LEU B 216     -16.254 -16.710 -14.236  1.00  0.00           C  
ATOM   3577  CD1 LEU B 216     -16.767 -15.436 -13.574  1.00  0.00           C  
ATOM   3578  CD2 LEU B 216     -16.096 -16.505 -15.729  1.00  0.00           C  
ATOM   3579  H   LEU B 216     -13.008 -18.277 -11.939  1.00  0.00           H  
ATOM   3580  HA  LEU B 216     -15.638 -16.834 -11.536  1.00  0.00           H  
ATOM   3581 1HB  LEU B 216     -14.326 -16.153 -13.571  1.00  0.00           H  
ATOM   3582 2HB  LEU B 216     -14.437 -17.800 -14.155  1.00  0.00           H  
ATOM   3583  HG  LEU B 216     -16.966 -17.511 -14.058  1.00  0.00           H  
ATOM   3584 1HD1 LEU B 216     -17.716 -15.151 -14.003  1.00  0.00           H  
ATOM   3585 2HD1 LEU B 216     -16.882 -15.597 -12.505  1.00  0.00           H  
ATOM   3586 3HD1 LEU B 216     -16.049 -14.635 -13.740  1.00  0.00           H  
ATOM   3587 1HD2 LEU B 216     -17.064 -16.253 -16.150  1.00  0.00           H  
ATOM   3588 2HD2 LEU B 216     -15.412 -15.703 -15.913  1.00  0.00           H  
ATOM   3589 3HD2 LEU B 216     -15.731 -17.405 -16.190  1.00  0.00           H  
ATOM   3590  N   HIS B 217     -16.854 -19.033 -11.426  1.00  0.00           N  
ATOM   3591  CA  HIS B 217     -17.490 -20.340 -11.195  1.00  0.00           C  
ATOM   3592  C   HIS B 217     -18.937 -20.488 -11.621  1.00  0.00           C  
ATOM   3593  O   HIS B 217     -19.823 -19.789 -11.115  1.00  0.00           O  
ATOM   3594  CB  HIS B 217     -17.426 -20.716  -9.710  1.00  0.00           C  
ATOM   3595  CG  HIS B 217     -18.160 -22.020  -9.355  1.00  0.00           C  
ATOM   3596  ND1 HIS B 217     -18.961 -22.123  -8.226  1.00  0.00           N  
ATOM   3597  CD2 HIS B 217     -18.224 -23.241  -9.963  1.00  0.00           C  
ATOM   3598  CE1 HIS B 217     -19.488 -23.336  -8.164  1.00  0.00           C  
ATOM   3599  NE2 HIS B 217     -19.068 -24.032  -9.199  1.00  0.00           N  
ATOM   3600  H   HIS B 217     -17.316 -18.195 -11.100  1.00  0.00           H  
ATOM   3601  HA  HIS B 217     -16.928 -21.094 -11.743  1.00  0.00           H  
ATOM   3602 1HB  HIS B 217     -16.380 -20.829  -9.417  1.00  0.00           H  
ATOM   3603 2HB  HIS B 217     -17.850 -19.907  -9.115  1.00  0.00           H  
ATOM   3604  HD2 HIS B 217     -17.721 -23.538 -10.883  1.00  0.00           H  
ATOM   3605  HE1 HIS B 217     -20.165 -23.698  -7.391  1.00  0.00           H  
ATOM   3606  HE2 HIS B 217     -19.333 -25.003  -9.399  1.00  0.00           H  
ATOM   3607  N   ILE B 218     -19.179 -21.466 -12.495  1.00  0.00           N  
ATOM   3608  CA  ILE B 218     -20.528 -21.805 -12.913  1.00  0.00           C  
ATOM   3609  C   ILE B 218     -20.955 -23.167 -12.330  1.00  0.00           C  
ATOM   3610  O   ILE B 218     -20.417 -24.212 -12.736  1.00  0.00           O  
ATOM   3611  CB  ILE B 218     -20.645 -21.885 -14.448  1.00  0.00           C  
ATOM   3612  CG1 ILE B 218     -20.304 -20.560 -15.063  1.00  0.00           C  
ATOM   3613  CG2 ILE B 218     -22.036 -22.351 -14.852  1.00  0.00           C  
ATOM   3614  CD1 ILE B 218     -20.093 -20.607 -16.551  1.00  0.00           C  
ATOM   3615  H   ILE B 218     -18.381 -21.997 -12.862  1.00  0.00           H  
ATOM   3616  HA  ILE B 218     -21.181 -21.011 -12.583  1.00  0.00           H  
ATOM   3617  HB  ILE B 218     -19.936 -22.596 -14.819  1.00  0.00           H  
ATOM   3618 1HG1 ILE B 218     -21.124 -19.896 -14.862  1.00  0.00           H  
ATOM   3619 2HG1 ILE B 218     -19.404 -20.164 -14.598  1.00  0.00           H  
ATOM   3620 1HG2 ILE B 218     -22.103 -22.426 -15.942  1.00  0.00           H  
ATOM   3621 2HG2 ILE B 218     -22.237 -23.329 -14.410  1.00  0.00           H  
ATOM   3622 3HG2 ILE B 218     -22.780 -21.639 -14.492  1.00  0.00           H  
ATOM   3623 1HD1 ILE B 218     -19.872 -19.608 -16.923  1.00  0.00           H  
ATOM   3624 2HD1 ILE B 218     -19.259 -21.274 -16.776  1.00  0.00           H  
ATOM   3625 3HD1 ILE B 218     -20.996 -20.982 -17.040  1.00  0.00           H  
ATOM   3626  N   PRO B 219     -21.862 -23.212 -11.330  1.00  0.00           N  
ATOM   3627  CA  PRO B 219     -22.357 -24.438 -10.740  1.00  0.00           C  
ATOM   3628  C   PRO B 219     -23.302 -25.051 -11.749  1.00  0.00           C  
ATOM   3629  O   PRO B 219     -23.971 -24.303 -12.466  1.00  0.00           O  
ATOM   3630  CB  PRO B 219     -23.056 -23.957  -9.462  1.00  0.00           C  
ATOM   3631  CG  PRO B 219     -23.526 -22.556  -9.789  1.00  0.00           C  
ATOM   3632  CD  PRO B 219     -22.474 -21.984 -10.748  1.00  0.00           C  
ATOM   3633  HA  PRO B 219     -21.522 -25.110 -10.527  1.00  0.00           H  
ATOM   3634 1HB  PRO B 219     -23.888 -24.634  -9.220  1.00  0.00           H  
ATOM   3635 2HB  PRO B 219     -22.365 -23.995  -8.616  1.00  0.00           H  
ATOM   3636 1HG  PRO B 219     -24.530 -22.599 -10.239  1.00  0.00           H  
ATOM   3637 2HG  PRO B 219     -23.617 -21.965  -8.866  1.00  0.00           H  
ATOM   3638 1HD  PRO B 219     -23.011 -21.400 -11.503  1.00  0.00           H  
ATOM   3639 2HD  PRO B 219     -21.714 -21.391 -10.206  1.00  0.00           H  
ATOM   3640  N   SER B 220     -23.436 -26.377 -11.747  1.00  0.00           N  
ATOM   3641  CA  SER B 220     -24.395 -27.044 -12.636  1.00  0.00           C  
ATOM   3642  C   SER B 220     -24.286 -26.557 -14.094  1.00  0.00           C  
ATOM   3643  O   SER B 220     -25.227 -25.973 -14.628  1.00  0.00           O  
ATOM   3644  CB  SER B 220     -25.816 -26.848 -12.121  1.00  0.00           C  
ATOM   3645  OG  SER B 220     -25.973 -27.409 -10.837  1.00  0.00           O  
ATOM   3646  H   SER B 220     -22.858 -26.938 -11.136  1.00  0.00           H  
ATOM   3647  HA  SER B 220     -24.171 -28.108 -12.622  1.00  0.00           H  
ATOM   3648 1HB  SER B 220     -26.055 -25.784 -12.089  1.00  0.00           H  
ATOM   3649 2HB  SER B 220     -26.515 -27.316 -12.813  1.00  0.00           H  
ATOM   3650  HG  SER B 220     -26.096 -28.353 -10.973  1.00  0.00           H  
ATOM   3651  N   ALA B 221     -23.125 -26.776 -14.721  1.00  0.00           N  
ATOM   3652  CA  ALA B 221     -22.860 -26.284 -16.072  1.00  0.00           C  
ATOM   3653  C   ALA B 221     -23.861 -26.814 -17.081  1.00  0.00           C  
ATOM   3654  O   ALA B 221     -24.248 -27.988 -17.046  1.00  0.00           O  
ATOM   3655  CB  ALA B 221     -21.464 -26.685 -16.496  1.00  0.00           C  
ATOM   3656  H   ALA B 221     -22.382 -27.289 -14.250  1.00  0.00           H  
ATOM   3657  HA  ALA B 221     -22.938 -25.195 -16.060  1.00  0.00           H  
ATOM   3658 1HB  ALA B 221     -21.259 -26.289 -17.484  1.00  0.00           H  
ATOM   3659 2HB  ALA B 221     -20.776 -26.277 -15.774  1.00  0.00           H  
ATOM   3660 3HB  ALA B 221     -21.376 -27.773 -16.510  1.00  0.00           H  
ATOM   3661  N   GLU B 222     -24.249 -25.957 -18.012  1.00  0.00           N  
ATOM   3662  CA  GLU B 222     -25.193 -26.349 -19.035  1.00  0.00           C  
ATOM   3663  C   GLU B 222     -24.604 -26.410 -20.426  1.00  0.00           C  
ATOM   3664  O   GLU B 222     -23.527 -25.880 -20.718  1.00  0.00           O  
ATOM   3665  CB  GLU B 222     -26.426 -25.436 -19.022  1.00  0.00           C  
ATOM   3666  CG  GLU B 222     -27.310 -25.586 -17.772  1.00  0.00           C  
ATOM   3667  CD  GLU B 222     -28.028 -26.944 -17.758  1.00  0.00           C  
ATOM   3668  OE1 GLU B 222     -28.150 -27.528 -18.818  1.00  0.00           O  
ATOM   3669  OE2 GLU B 222     -28.455 -27.377 -16.720  1.00  0.00           O  
ATOM   3670  H   GLU B 222     -23.897 -24.992 -18.009  1.00  0.00           H  
ATOM   3671  HA  GLU B 222     -25.546 -27.345 -18.792  1.00  0.00           H  
ATOM   3672 1HB  GLU B 222     -26.100 -24.393 -19.081  1.00  0.00           H  
ATOM   3673 2HB  GLU B 222     -27.040 -25.634 -19.898  1.00  0.00           H  
ATOM   3674 1HG  GLU B 222     -26.683 -25.498 -16.879  1.00  0.00           H  
ATOM   3675 2HG  GLU B 222     -28.043 -24.781 -17.749  1.00  0.00           H  
ATOM   3676  N   LEU B 223     -25.329 -27.071 -21.296  1.00  0.00           N  
ATOM   3677  CA  LEU B 223     -24.937 -27.134 -22.677  1.00  0.00           C  
ATOM   3678  C   LEU B 223     -25.007 -25.685 -23.127  1.00  0.00           C  
ATOM   3679  O   LEU B 223     -25.768 -24.912 -22.544  1.00  0.00           O  
ATOM   3680  CB  LEU B 223     -25.884 -28.051 -23.448  1.00  0.00           C  
ATOM   3681  CG  LEU B 223     -25.879 -29.504 -22.938  1.00  0.00           C  
ATOM   3682  CD1 LEU B 223     -26.990 -30.302 -23.614  1.00  0.00           C  
ATOM   3683  CD2 LEU B 223     -24.522 -30.136 -23.184  1.00  0.00           C  
ATOM   3684  H   LEU B 223     -26.193 -27.509 -20.989  1.00  0.00           H  
ATOM   3685  HA  LEU B 223     -23.910 -27.495 -22.763  1.00  0.00           H  
ATOM   3686 1HB  LEU B 223     -26.898 -27.662 -23.365  1.00  0.00           H  
ATOM   3687 2HB  LEU B 223     -25.594 -28.058 -24.499  1.00  0.00           H  
ATOM   3688  HG  LEU B 223     -26.071 -29.497 -21.876  1.00  0.00           H  
ATOM   3689 1HD1 LEU B 223     -26.996 -31.324 -23.226  1.00  0.00           H  
ATOM   3690 2HD1 LEU B 223     -27.951 -29.836 -23.403  1.00  0.00           H  
ATOM   3691 3HD1 LEU B 223     -26.827 -30.327 -24.689  1.00  0.00           H  
ATOM   3692 1HD2 LEU B 223     -24.540 -31.142 -22.795  1.00  0.00           H  
ATOM   3693 2HD2 LEU B 223     -24.309 -30.159 -24.252  1.00  0.00           H  
ATOM   3694 3HD2 LEU B 223     -23.751 -29.563 -22.679  1.00  0.00           H  
ATOM   3695  N   GLU B 224     -24.173 -25.310 -24.080  1.00  0.00           N  
ATOM   3696  CA  GLU B 224     -24.032 -23.930 -24.568  1.00  0.00           C  
ATOM   3697  C   GLU B 224     -23.365 -22.974 -23.555  1.00  0.00           C  
ATOM   3698  O   GLU B 224     -23.233 -21.787 -23.839  1.00  0.00           O  
ATOM   3699  CB  GLU B 224     -25.377 -23.313 -24.975  1.00  0.00           C  
ATOM   3700  CG  GLU B 224     -26.146 -23.964 -26.070  1.00  0.00           C  
ATOM   3701  CD  GLU B 224     -27.450 -23.216 -26.291  1.00  0.00           C  
ATOM   3702  OE1 GLU B 224     -27.864 -22.476 -25.398  1.00  0.00           O  
ATOM   3703  OE2 GLU B 224     -28.032 -23.378 -27.337  1.00  0.00           O  
ATOM   3704  H   GLU B 224     -23.593 -26.022 -24.501  1.00  0.00           H  
ATOM   3705  HA  GLU B 224     -23.399 -23.957 -25.456  1.00  0.00           H  
ATOM   3706 1HB  GLU B 224     -26.030 -23.299 -24.168  1.00  0.00           H  
ATOM   3707 2HB  GLU B 224     -25.218 -22.276 -25.264  1.00  0.00           H  
ATOM   3708 1HG  GLU B 224     -25.561 -23.949 -26.987  1.00  0.00           H  
ATOM   3709 2HG  GLU B 224     -26.358 -25.000 -25.809  1.00  0.00           H  
ATOM   3710  N   ASP B 225     -22.792 -23.510 -22.451  1.00  0.00           N  
ATOM   3711  CA  ASP B 225     -21.897 -22.697 -21.614  1.00  0.00           C  
ATOM   3712  C   ASP B 225     -20.499 -22.895 -22.195  1.00  0.00           C  
ATOM   3713  O   ASP B 225     -19.502 -22.372 -21.688  1.00  0.00           O  
ATOM   3714  CB  ASP B 225     -21.872 -23.080 -20.121  1.00  0.00           C  
ATOM   3715  CG  ASP B 225     -23.136 -22.789 -19.379  1.00  0.00           C  
ATOM   3716  OD1 ASP B 225     -23.895 -21.987 -19.870  1.00  0.00           O  
ATOM   3717  OD2 ASP B 225     -23.322 -23.323 -18.297  1.00  0.00           O  
ATOM   3718  H   ASP B 225     -22.983 -24.475 -22.170  1.00  0.00           H  
ATOM   3719  HA  ASP B 225     -22.169 -21.644 -21.703  1.00  0.00           H  
ATOM   3720 1HB  ASP B 225     -21.670 -24.138 -20.034  1.00  0.00           H  
ATOM   3721 2HB  ASP B 225     -21.059 -22.555 -19.624  1.00  0.00           H  
ATOM   3722  N   SER B 226     -20.449 -23.717 -23.242  1.00  0.00           N  
ATOM   3723  CA  SER B 226     -19.248 -24.034 -23.973  1.00  0.00           C  
ATOM   3724  C   SER B 226     -18.776 -22.754 -24.651  1.00  0.00           C  
ATOM   3725  O   SER B 226     -19.600 -21.952 -25.100  1.00  0.00           O  
ATOM   3726  CB  SER B 226     -19.544 -25.070 -25.056  1.00  0.00           C  
ATOM   3727  OG  SER B 226     -20.000 -26.309 -24.527  1.00  0.00           O  
ATOM   3728  H   SER B 226     -21.312 -24.115 -23.562  1.00  0.00           H  
ATOM   3729  HA  SER B 226     -18.493 -24.390 -23.279  1.00  0.00           H  
ATOM   3730 1HB  SER B 226     -20.296 -24.666 -25.732  1.00  0.00           H  
ATOM   3731 2HB  SER B 226     -18.640 -25.235 -25.640  1.00  0.00           H  
ATOM   3732  HG  SER B 226     -20.224 -26.854 -25.296  1.00  0.00           H  
ATOM   3733  N   GLY B 227     -17.478 -22.581 -24.783  1.00  0.00           N  
ATOM   3734  CA  GLY B 227     -16.988 -21.421 -25.501  1.00  0.00           C  
ATOM   3735  C   GLY B 227     -15.705 -20.877 -24.936  1.00  0.00           C  
ATOM   3736  O   GLY B 227     -14.989 -21.543 -24.179  1.00  0.00           O  
ATOM   3737  H   GLY B 227     -16.847 -23.267 -24.383  1.00  0.00           H  
ATOM   3738 1HA  GLY B 227     -16.835 -21.687 -26.546  1.00  0.00           H  
ATOM   3739 2HA  GLY B 227     -17.744 -20.640 -25.487  1.00  0.00           H  
ATOM   3740  N   THR B 228     -15.387 -19.665 -25.350  1.00  0.00           N  
ATOM   3741  CA  THR B 228     -14.154 -19.060 -24.916  1.00  0.00           C  
ATOM   3742  C   THR B 228     -14.386 -18.257 -23.644  1.00  0.00           C  
ATOM   3743  O   THR B 228     -15.308 -17.437 -23.573  1.00  0.00           O  
ATOM   3744  CB  THR B 228     -13.575 -18.128 -25.996  1.00  0.00           C  
ATOM   3745  OG1 THR B 228     -13.319 -18.868 -27.207  1.00  0.00           O  
ATOM   3746  CG2 THR B 228     -12.248 -17.557 -25.479  1.00  0.00           C  
ATOM   3747  H   THR B 228     -16.005 -19.165 -25.973  1.00  0.00           H  
ATOM   3748  HA  THR B 228     -13.425 -19.841 -24.695  1.00  0.00           H  
ATOM   3749  HB  THR B 228     -14.271 -17.320 -26.208  1.00  0.00           H  
ATOM   3750  HG1 THR B 228     -12.736 -19.625 -27.011  1.00  0.00           H  
ATOM   3751 1HG2 THR B 228     -11.816 -16.902 -26.230  1.00  0.00           H  
ATOM   3752 2HG2 THR B 228     -12.417 -16.987 -24.566  1.00  0.00           H  
ATOM   3753 3HG2 THR B 228     -11.561 -18.379 -25.271  1.00  0.00           H  
ATOM   3754  N   TYR B 229     -13.552 -18.515 -22.650  1.00  0.00           N  
ATOM   3755  CA  TYR B 229     -13.560 -17.792 -21.391  1.00  0.00           C  
ATOM   3756  C   TYR B 229     -12.277 -16.979 -21.297  1.00  0.00           C  
ATOM   3757  O   TYR B 229     -11.176 -17.544 -21.347  1.00  0.00           O  
ATOM   3758  CB  TYR B 229     -13.675 -18.768 -20.227  1.00  0.00           C  
ATOM   3759  CG  TYR B 229     -15.026 -19.459 -20.082  1.00  0.00           C  
ATOM   3760  CD1 TYR B 229     -15.389 -20.539 -20.874  1.00  0.00           C  
ATOM   3761  CD2 TYR B 229     -15.874 -19.028 -19.089  1.00  0.00           C  
ATOM   3762  CE1 TYR B 229     -16.613 -21.158 -20.661  1.00  0.00           C  
ATOM   3763  CE2 TYR B 229     -17.072 -19.650 -18.865  1.00  0.00           C  
ATOM   3764  CZ  TYR B 229     -17.451 -20.702 -19.644  1.00  0.00           C  
ATOM   3765  OH  TYR B 229     -18.662 -21.295 -19.422  1.00  0.00           O  
ATOM   3766  H   TYR B 229     -12.845 -19.238 -22.786  1.00  0.00           H  
ATOM   3767  HA  TYR B 229     -14.403 -17.103 -21.375  1.00  0.00           H  
ATOM   3768 1HB  TYR B 229     -12.912 -19.544 -20.336  1.00  0.00           H  
ATOM   3769 2HB  TYR B 229     -13.467 -18.234 -19.304  1.00  0.00           H  
ATOM   3770  HD1 TYR B 229     -14.722 -20.896 -21.662  1.00  0.00           H  
ATOM   3771  HD2 TYR B 229     -15.577 -18.187 -18.464  1.00  0.00           H  
ATOM   3772  HE1 TYR B 229     -16.915 -22.003 -21.289  1.00  0.00           H  
ATOM   3773  HE2 TYR B 229     -17.726 -19.296 -18.071  1.00  0.00           H  
ATOM   3774  HH  TYR B 229     -18.919 -21.813 -20.211  1.00  0.00           H  
ATOM   3775  N   THR B 230     -12.415 -15.656 -21.162  1.00  0.00           N  
ATOM   3776  CA  THR B 230     -11.247 -14.776 -21.150  1.00  0.00           C  
ATOM   3777  C   THR B 230     -11.091 -13.941 -19.881  1.00  0.00           C  
ATOM   3778  O   THR B 230     -12.046 -13.320 -19.405  1.00  0.00           O  
ATOM   3779  CB  THR B 230     -11.286 -13.823 -22.358  1.00  0.00           C  
ATOM   3780  OG1 THR B 230     -11.294 -14.583 -23.572  1.00  0.00           O  
ATOM   3781  CG2 THR B 230     -10.089 -12.898 -22.354  1.00  0.00           C  
ATOM   3782  H   THR B 230     -13.353 -15.259 -21.096  1.00  0.00           H  
ATOM   3783  HA  THR B 230     -10.355 -15.392 -21.233  1.00  0.00           H  
ATOM   3784  HB  THR B 230     -12.177 -13.229 -22.316  1.00  0.00           H  
ATOM   3785  HG1 THR B 230     -11.562 -14.013 -24.297  1.00  0.00           H  
ATOM   3786 1HG2 THR B 230     -10.146 -12.243 -23.219  1.00  0.00           H  
ATOM   3787 2HG2 THR B 230     -10.083 -12.294 -21.452  1.00  0.00           H  
ATOM   3788 3HG2 THR B 230      -9.171 -13.480 -22.402  1.00  0.00           H  
ATOM   3789  N   CYS B 231      -9.860 -13.925 -19.348  1.00  0.00           N  
ATOM   3790  CA  CYS B 231      -9.497 -13.133 -18.174  1.00  0.00           C  
ATOM   3791  C   CYS B 231      -8.607 -11.955 -18.565  1.00  0.00           C  
ATOM   3792  O   CYS B 231      -7.440 -12.135 -18.942  1.00  0.00           O  
ATOM   3793  CB  CYS B 231      -8.731 -13.972 -17.153  1.00  0.00           C  
ATOM   3794  SG  CYS B 231      -8.278 -13.081 -15.636  1.00  0.00           S  
ATOM   3795  H   CYS B 231      -9.127 -14.467 -19.809  1.00  0.00           H  
ATOM   3796  HA  CYS B 231     -10.406 -12.747 -17.710  1.00  0.00           H  
ATOM   3797 1HB  CYS B 231      -9.316 -14.845 -16.878  1.00  0.00           H  
ATOM   3798 2HB  CYS B 231      -7.819 -14.312 -17.612  1.00  0.00           H  
ATOM   3799  N   ASN B 232      -9.181 -10.758 -18.532  1.00  0.00           N  
ATOM   3800  CA  ASN B 232      -8.482  -9.525 -18.879  1.00  0.00           C  
ATOM   3801  C   ASN B 232      -7.991  -8.865 -17.609  1.00  0.00           C  
ATOM   3802  O   ASN B 232      -8.763  -8.636 -16.673  1.00  0.00           O  
ATOM   3803  CB  ASN B 232      -9.335  -8.603 -19.743  1.00  0.00           C  
ATOM   3804  CG  ASN B 232      -8.610  -7.292 -20.147  1.00  0.00           C  
ATOM   3805  OD1 ASN B 232      -8.526  -6.382 -19.321  1.00  0.00           O  
ATOM   3806  ND2 ASN B 232      -8.098  -7.196 -21.351  1.00  0.00           N  
ATOM   3807  H   ASN B 232     -10.146 -10.682 -18.216  1.00  0.00           H  
ATOM   3808  HA  ASN B 232      -7.595  -9.777 -19.461  1.00  0.00           H  
ATOM   3809 1HB  ASN B 232      -9.610  -9.135 -20.657  1.00  0.00           H  
ATOM   3810 2HB  ASN B 232     -10.255  -8.365 -19.225  1.00  0.00           H  
ATOM   3811 1HD2 ASN B 232      -7.617  -6.359 -21.629  1.00  0.00           H  
ATOM   3812 2HD2 ASN B 232      -8.178  -7.964 -22.007  1.00  0.00           H  
ATOM   3813  N   VAL B 233      -6.693  -8.636 -17.533  1.00  0.00           N  
ATOM   3814  CA  VAL B 233      -6.130  -8.048 -16.338  1.00  0.00           C  
ATOM   3815  C   VAL B 233      -5.406  -6.759 -16.619  1.00  0.00           C  
ATOM   3816  O   VAL B 233      -4.555  -6.674 -17.512  1.00  0.00           O  
ATOM   3817  CB  VAL B 233      -5.181  -9.018 -15.662  1.00  0.00           C  
ATOM   3818  CG1 VAL B 233      -4.576  -8.365 -14.435  1.00  0.00           C  
ATOM   3819  CG2 VAL B 233      -5.967 -10.296 -15.316  1.00  0.00           C  
ATOM   3820  H   VAL B 233      -6.085  -8.842 -18.326  1.00  0.00           H  
ATOM   3821  HA  VAL B 233      -6.942  -7.834 -15.647  1.00  0.00           H  
ATOM   3822  HB  VAL B 233      -4.370  -9.242 -16.333  1.00  0.00           H  
ATOM   3823 1HG1 VAL B 233      -3.896  -9.033 -13.988  1.00  0.00           H  
ATOM   3824 2HG1 VAL B 233      -4.040  -7.465 -14.716  1.00  0.00           H  
ATOM   3825 3HG1 VAL B 233      -5.371  -8.108 -13.729  1.00  0.00           H  
ATOM   3826 1HG2 VAL B 233      -5.343 -11.016 -14.845  1.00  0.00           H  
ATOM   3827 2HG2 VAL B 233      -6.785 -10.038 -14.646  1.00  0.00           H  
ATOM   3828 3HG2 VAL B 233      -6.369 -10.732 -16.225  1.00  0.00           H  
ATOM   3829  N   THR B 234      -5.756  -5.735 -15.861  1.00  0.00           N  
ATOM   3830  CA  THR B 234      -5.105  -4.460 -16.064  1.00  0.00           C  
ATOM   3831  C   THR B 234      -4.568  -3.901 -14.763  1.00  0.00           C  
ATOM   3832  O   THR B 234      -5.106  -4.170 -13.684  1.00  0.00           O  
ATOM   3833  CB  THR B 234      -6.044  -3.440 -16.751  1.00  0.00           C  
ATOM   3834  OG1 THR B 234      -7.153  -3.113 -15.906  1.00  0.00           O  
ATOM   3835  CG2 THR B 234      -6.607  -4.071 -18.018  1.00  0.00           C  
ATOM   3836  H   THR B 234      -6.466  -5.876 -15.139  1.00  0.00           H  
ATOM   3837  HA  THR B 234      -4.262  -4.605 -16.731  1.00  0.00           H  
ATOM   3838  HB  THR B 234      -5.477  -2.538 -16.997  1.00  0.00           H  
ATOM   3839  HG1 THR B 234      -7.605  -2.349 -16.271  1.00  0.00           H  
ATOM   3840 1HG2 THR B 234      -7.260  -3.364 -18.525  1.00  0.00           H  
ATOM   3841 2HG2 THR B 234      -5.806  -4.358 -18.675  1.00  0.00           H  
ATOM   3842 3HG2 THR B 234      -7.177  -4.950 -17.758  1.00  0.00           H  
ATOM   3843  N   GLU B 235      -3.533  -3.078 -14.855  1.00  0.00           N  
ATOM   3844  CA  GLU B 235      -3.061  -2.390 -13.667  1.00  0.00           C  
ATOM   3845  C   GLU B 235      -3.440  -0.933 -13.829  1.00  0.00           C  
ATOM   3846  O   GLU B 235      -2.936  -0.244 -14.719  1.00  0.00           O  
ATOM   3847  CB  GLU B 235      -1.569  -2.535 -13.437  1.00  0.00           C  
ATOM   3848  CG  GLU B 235      -1.163  -1.949 -12.125  1.00  0.00           C  
ATOM   3849  CD  GLU B 235       0.241  -2.013 -11.844  1.00  0.00           C  
ATOM   3850  OE1 GLU B 235       0.991  -2.157 -12.756  1.00  0.00           O  
ATOM   3851  OE2 GLU B 235       0.580  -1.982 -10.698  1.00  0.00           O  
ATOM   3852  H   GLU B 235      -3.116  -2.918 -15.775  1.00  0.00           H  
ATOM   3853  HA  GLU B 235      -3.575  -2.782 -12.790  1.00  0.00           H  
ATOM   3854 1HB  GLU B 235      -1.275  -3.584 -13.465  1.00  0.00           H  
ATOM   3855 2HB  GLU B 235      -1.031  -2.003 -14.205  1.00  0.00           H  
ATOM   3856 1HG  GLU B 235      -1.461  -0.931 -12.105  1.00  0.00           H  
ATOM   3857 2HG  GLU B 235      -1.697  -2.466 -11.339  1.00  0.00           H  
ATOM   3858  N   SER B 236      -4.303  -0.455 -12.938  1.00  0.00           N  
ATOM   3859  CA  SER B 236      -4.849   0.900 -12.982  1.00  0.00           C  
ATOM   3860  C   SER B 236      -3.847   1.987 -12.618  1.00  0.00           C  
ATOM   3861  O   SER B 236      -4.115   3.178 -12.826  1.00  0.00           O  
ATOM   3862  CB  SER B 236      -6.025   1.002 -12.040  1.00  0.00           C  
ATOM   3863  OG  SER B 236      -5.605   0.851 -10.715  1.00  0.00           O  
ATOM   3864  H   SER B 236      -4.639  -1.082 -12.219  1.00  0.00           H  
ATOM   3865  HA  SER B 236      -5.176   1.089 -14.006  1.00  0.00           H  
ATOM   3866 1HB  SER B 236      -6.511   1.968 -12.166  1.00  0.00           H  
ATOM   3867 2HB  SER B 236      -6.747   0.238 -12.280  1.00  0.00           H  
ATOM   3868  HG  SER B 236      -6.398   0.937 -10.174  1.00  0.00           H  
ATOM   3869  N   VAL B 237      -2.690   1.573 -12.100  1.00  0.00           N  
ATOM   3870  CA  VAL B 237      -1.645   2.507 -11.724  1.00  0.00           C  
ATOM   3871  C   VAL B 237      -1.219   3.280 -12.947  1.00  0.00           C  
ATOM   3872  O   VAL B 237      -1.243   4.509 -12.934  1.00  0.00           O  
ATOM   3873  CB  VAL B 237      -0.428   1.751 -11.171  1.00  0.00           C  
ATOM   3874  CG1 VAL B 237       0.751   2.685 -10.960  1.00  0.00           C  
ATOM   3875  CG2 VAL B 237      -0.809   1.103  -9.905  1.00  0.00           C  
ATOM   3876  H   VAL B 237      -2.555   0.582 -11.954  1.00  0.00           H  
ATOM   3877  HA  VAL B 237      -2.017   3.190 -10.965  1.00  0.00           H  
ATOM   3878  HB  VAL B 237      -0.117   0.997 -11.887  1.00  0.00           H  
ATOM   3879 1HG1 VAL B 237       1.594   2.116 -10.570  1.00  0.00           H  
ATOM   3880 2HG1 VAL B 237       1.050   3.157 -11.889  1.00  0.00           H  
ATOM   3881 3HG1 VAL B 237       0.467   3.452 -10.254  1.00  0.00           H  
ATOM   3882 1HG2 VAL B 237       0.047   0.545  -9.540  1.00  0.00           H  
ATOM   3883 2HG2 VAL B 237      -1.106   1.863  -9.183  1.00  0.00           H  
ATOM   3884 3HG2 VAL B 237      -1.636   0.417 -10.063  1.00  0.00           H  
ATOM   3885  N   ASN B 238      -0.873   2.565 -14.024  1.00  0.00           N  
ATOM   3886  CA  ASN B 238      -0.481   3.232 -15.251  1.00  0.00           C  
ATOM   3887  C   ASN B 238      -1.462   2.959 -16.397  1.00  0.00           C  
ATOM   3888  O   ASN B 238      -2.384   3.736 -16.653  1.00  0.00           O  
ATOM   3889  CB  ASN B 238       0.901   2.738 -15.641  1.00  0.00           C  
ATOM   3890  CG  ASN B 238       1.988   3.216 -14.750  1.00  0.00           C  
ATOM   3891  OD1 ASN B 238       1.930   4.300 -14.160  1.00  0.00           O  
ATOM   3892  ND2 ASN B 238       3.007   2.394 -14.611  1.00  0.00           N  
ATOM   3893  H   ASN B 238      -0.892   1.555 -13.979  1.00  0.00           H  
ATOM   3894  HA  ASN B 238      -0.457   4.309 -15.081  1.00  0.00           H  
ATOM   3895 1HB  ASN B 238       0.909   1.658 -15.609  1.00  0.00           H  
ATOM   3896 2HB  ASN B 238       1.121   3.037 -16.668  1.00  0.00           H  
ATOM   3897 1HD2 ASN B 238       3.777   2.641 -14.022  1.00  0.00           H  
ATOM   3898 2HD2 ASN B 238       3.015   1.490 -15.092  1.00  0.00           H  
ATOM   3899  N   ASP B 239      -1.270   1.816 -17.058  1.00  0.00           N  
ATOM   3900  CA  ASP B 239      -2.109   1.354 -18.153  1.00  0.00           C  
ATOM   3901  C   ASP B 239      -1.769  -0.087 -18.536  1.00  0.00           C  
ATOM   3902  O   ASP B 239      -2.046  -0.513 -19.660  1.00  0.00           O  
ATOM   3903  CB  ASP B 239      -1.981   2.292 -19.370  1.00  0.00           C  
ATOM   3904  CG  ASP B 239      -0.538   2.397 -19.950  1.00  0.00           C  
ATOM   3905  OD1 ASP B 239       0.347   1.730 -19.450  1.00  0.00           O  
ATOM   3906  OD2 ASP B 239      -0.352   3.151 -20.885  1.00  0.00           O  
ATOM   3907  H   ASP B 239      -0.495   1.234 -16.797  1.00  0.00           H  
ATOM   3908  HA  ASP B 239      -3.147   1.371 -17.818  1.00  0.00           H  
ATOM   3909 1HB  ASP B 239      -2.637   1.928 -20.162  1.00  0.00           H  
ATOM   3910 2HB  ASP B 239      -2.327   3.292 -19.111  1.00  0.00           H  
ATOM   3911  N   HIS B 240      -1.073  -0.806 -17.660  1.00  0.00           N  
ATOM   3912  CA  HIS B 240      -0.521  -2.083 -18.083  1.00  0.00           C  
ATOM   3913  C   HIS B 240      -1.638  -3.045 -18.368  1.00  0.00           C  
ATOM   3914  O   HIS B 240      -2.638  -3.054 -17.650  1.00  0.00           O  
ATOM   3915  CB  HIS B 240       0.388  -2.656 -16.999  1.00  0.00           C  
ATOM   3916  CG  HIS B 240       1.556  -1.796 -16.746  1.00  0.00           C  
ATOM   3917  ND1 HIS B 240       2.540  -1.585 -17.683  1.00  0.00           N  
ATOM   3918  CD2 HIS B 240       1.891  -1.052 -15.664  1.00  0.00           C  
ATOM   3919  CE1 HIS B 240       3.437  -0.748 -17.189  1.00  0.00           C  
ATOM   3920  NE2 HIS B 240       3.063  -0.401 -15.966  1.00  0.00           N  
ATOM   3921  H   HIS B 240      -0.919  -0.459 -16.725  1.00  0.00           H  
ATOM   3922  HA  HIS B 240       0.060  -1.954 -18.995  1.00  0.00           H  
ATOM   3923 1HB  HIS B 240      -0.155  -2.780 -16.085  1.00  0.00           H  
ATOM   3924 2HB  HIS B 240       0.746  -3.638 -17.304  1.00  0.00           H  
ATOM   3925  HD1 HIS B 240       2.431  -1.738 -18.667  1.00  0.00           H  
ATOM   3926  HD2 HIS B 240       1.415  -0.890 -14.705  1.00  0.00           H  
ATOM   3927  HE1 HIS B 240       4.299  -0.449 -17.784  1.00  0.00           H  
ATOM   3928  N   GLN B 241      -1.464  -3.891 -19.386  1.00  0.00           N  
ATOM   3929  CA  GLN B 241      -2.484  -4.887 -19.694  1.00  0.00           C  
ATOM   3930  C   GLN B 241      -1.889  -6.255 -20.000  1.00  0.00           C  
ATOM   3931  O   GLN B 241      -0.785  -6.358 -20.531  1.00  0.00           O  
ATOM   3932  CB  GLN B 241      -3.330  -4.483 -20.915  1.00  0.00           C  
ATOM   3933  CG  GLN B 241      -4.056  -3.146 -20.817  1.00  0.00           C  
ATOM   3934  CD  GLN B 241      -5.017  -2.954 -21.952  1.00  0.00           C  
ATOM   3935  OE1 GLN B 241      -5.717  -3.903 -22.330  1.00  0.00           O  
ATOM   3936  NE2 GLN B 241      -5.067  -1.749 -22.517  1.00  0.00           N  
ATOM   3937  H   GLN B 241      -0.630  -3.832 -19.952  1.00  0.00           H  
ATOM   3938  HA  GLN B 241      -3.137  -4.996 -18.834  1.00  0.00           H  
ATOM   3939 1HB  GLN B 241      -2.691  -4.445 -21.795  1.00  0.00           H  
ATOM   3940 2HB  GLN B 241      -4.080  -5.253 -21.094  1.00  0.00           H  
ATOM   3941 1HG  GLN B 241      -4.569  -3.046 -19.884  1.00  0.00           H  
ATOM   3942 2HG  GLN B 241      -3.310  -2.358 -20.897  1.00  0.00           H  
ATOM   3943 1HE2 GLN B 241      -5.693  -1.579 -23.279  1.00  0.00           H  
ATOM   3944 2HE2 GLN B 241      -4.479  -1.009 -22.184  1.00  0.00           H  
ATOM   3945  N   ASP B 242      -2.683  -7.284 -19.747  1.00  0.00           N  
ATOM   3946  CA  ASP B 242      -2.431  -8.661 -20.176  1.00  0.00           C  
ATOM   3947  C   ASP B 242      -3.772  -9.367 -20.304  1.00  0.00           C  
ATOM   3948  O   ASP B 242      -4.771  -8.946 -19.721  1.00  0.00           O  
ATOM   3949  CB  ASP B 242      -1.524  -9.439 -19.222  1.00  0.00           C  
ATOM   3950  CG  ASP B 242      -0.923 -10.800 -19.824  1.00  0.00           C  
ATOM   3951  OD1 ASP B 242      -1.163 -11.060 -20.991  1.00  0.00           O  
ATOM   3952  OD2 ASP B 242      -0.293 -11.580 -19.095  1.00  0.00           O  
ATOM   3953  H   ASP B 242      -3.528  -7.098 -19.206  1.00  0.00           H  
ATOM   3954  HA  ASP B 242      -1.958  -8.643 -21.158  1.00  0.00           H  
ATOM   3955 1HB  ASP B 242      -0.689  -8.806 -18.930  1.00  0.00           H  
ATOM   3956 2HB  ASP B 242      -2.091  -9.644 -18.367  1.00  0.00           H  
ATOM   3957  N   GLU B 243      -3.803 -10.410 -21.109  1.00  0.00           N  
ATOM   3958  CA  GLU B 243      -5.044 -11.150 -21.297  1.00  0.00           C  
ATOM   3959  C   GLU B 243      -4.802 -12.592 -21.725  1.00  0.00           C  
ATOM   3960  O   GLU B 243      -4.065 -12.842 -22.682  1.00  0.00           O  
ATOM   3961  CB  GLU B 243      -5.897 -10.422 -22.348  1.00  0.00           C  
ATOM   3962  CG  GLU B 243      -7.235 -11.026 -22.624  1.00  0.00           C  
ATOM   3963  CD  GLU B 243      -8.016 -10.271 -23.687  1.00  0.00           C  
ATOM   3964  OE1 GLU B 243      -8.334  -9.117 -23.497  1.00  0.00           O  
ATOM   3965  OE2 GLU B 243      -8.296 -10.868 -24.701  1.00  0.00           O  
ATOM   3966  H   GLU B 243      -2.918 -10.718 -21.521  1.00  0.00           H  
ATOM   3967  HA  GLU B 243      -5.581 -11.169 -20.351  1.00  0.00           H  
ATOM   3968 1HB  GLU B 243      -6.071  -9.395 -22.023  1.00  0.00           H  
ATOM   3969 2HB  GLU B 243      -5.352 -10.376 -23.288  1.00  0.00           H  
ATOM   3970 1HG  GLU B 243      -7.094 -12.056 -22.951  1.00  0.00           H  
ATOM   3971 2HG  GLU B 243      -7.804 -11.045 -21.697  1.00  0.00           H  
ATOM   3972  N   LYS B 244      -5.454 -13.529 -21.037  1.00  0.00           N  
ATOM   3973  CA  LYS B 244      -5.342 -14.952 -21.373  1.00  0.00           C  
ATOM   3974  C   LYS B 244      -6.712 -15.602 -21.428  1.00  0.00           C  
ATOM   3975  O   LYS B 244      -7.654 -15.150 -20.772  1.00  0.00           O  
ATOM   3976  CB  LYS B 244      -4.442 -15.700 -20.397  1.00  0.00           C  
ATOM   3977  CG  LYS B 244      -3.028 -15.195 -20.338  1.00  0.00           C  
ATOM   3978  CD  LYS B 244      -2.215 -15.523 -21.578  1.00  0.00           C  
ATOM   3979  CE  LYS B 244      -0.827 -14.867 -21.484  1.00  0.00           C  
ATOM   3980  NZ  LYS B 244       0.056 -15.515 -20.466  1.00  0.00           N  
ATOM   3981  H   LYS B 244      -6.052 -13.226 -20.264  1.00  0.00           H  
ATOM   3982  HA  LYS B 244      -4.904 -15.038 -22.367  1.00  0.00           H  
ATOM   3983 1HB  LYS B 244      -4.845 -15.600 -19.421  1.00  0.00           H  
ATOM   3984 2HB  LYS B 244      -4.424 -16.762 -20.643  1.00  0.00           H  
ATOM   3985 1HG  LYS B 244      -3.013 -14.122 -20.188  1.00  0.00           H  
ATOM   3986 2HG  LYS B 244      -2.550 -15.662 -19.504  1.00  0.00           H  
ATOM   3987 1HD  LYS B 244      -2.100 -16.601 -21.670  1.00  0.00           H  
ATOM   3988 2HD  LYS B 244      -2.722 -15.148 -22.464  1.00  0.00           H  
ATOM   3989 1HE  LYS B 244      -0.341 -14.909 -22.455  1.00  0.00           H  
ATOM   3990 2HE  LYS B 244      -0.965 -13.824 -21.204  1.00  0.00           H  
ATOM   3991 1HZ  LYS B 244       0.937 -15.024 -20.439  1.00  0.00           H  
ATOM   3992 2HZ  LYS B 244      -0.375 -15.479 -19.517  1.00  0.00           H  
ATOM   3993 3HZ  LYS B 244       0.208 -16.471 -20.713  1.00  0.00           H  
ATOM   3994  N   ALA B 245      -6.823 -16.678 -22.190  1.00  0.00           N  
ATOM   3995  CA  ALA B 245      -8.110 -17.346 -22.310  1.00  0.00           C  
ATOM   3996  C   ALA B 245      -7.968 -18.827 -22.544  1.00  0.00           C  
ATOM   3997  O   ALA B 245      -6.933 -19.306 -23.010  1.00  0.00           O  
ATOM   3998  CB  ALA B 245      -8.898 -16.742 -23.463  1.00  0.00           C  
ATOM   3999  H   ALA B 245      -6.026 -17.025 -22.706  1.00  0.00           H  
ATOM   4000  HA  ALA B 245      -8.653 -17.205 -21.376  1.00  0.00           H  
ATOM   4001 1HB  ALA B 245      -9.873 -17.223 -23.532  1.00  0.00           H  
ATOM   4002 2HB  ALA B 245      -9.029 -15.688 -23.297  1.00  0.00           H  
ATOM   4003 3HB  ALA B 245      -8.358 -16.894 -24.393  1.00  0.00           H  
ATOM   4004  N   ILE B 246      -9.022 -19.543 -22.197  1.00  0.00           N  
ATOM   4005  CA  ILE B 246      -9.110 -20.962 -22.470  1.00  0.00           C  
ATOM   4006  C   ILE B 246     -10.468 -21.314 -23.057  1.00  0.00           C  
ATOM   4007  O   ILE B 246     -11.465 -20.617 -22.833  1.00  0.00           O  
ATOM   4008  CB  ILE B 246      -8.776 -21.810 -21.223  1.00  0.00           C  
ATOM   4009  CG1 ILE B 246      -9.711 -21.481 -20.102  1.00  0.00           C  
ATOM   4010  CG2 ILE B 246      -7.312 -21.638 -20.785  1.00  0.00           C  
ATOM   4011  CD1 ILE B 246      -9.567 -22.424 -18.963  1.00  0.00           C  
ATOM   4012  H   ILE B 246      -9.816 -19.046 -21.789  1.00  0.00           H  
ATOM   4013  HA  ILE B 246      -8.360 -21.210 -23.221  1.00  0.00           H  
ATOM   4014  HB  ILE B 246      -8.941 -22.861 -21.470  1.00  0.00           H  
ATOM   4015 1HG1 ILE B 246      -9.501 -20.472 -19.750  1.00  0.00           H  
ATOM   4016 2HG1 ILE B 246     -10.740 -21.516 -20.462  1.00  0.00           H  
ATOM   4017 1HG2 ILE B 246      -7.109 -22.273 -19.923  1.00  0.00           H  
ATOM   4018 2HG2 ILE B 246      -6.653 -21.921 -21.605  1.00  0.00           H  
ATOM   4019 3HG2 ILE B 246      -7.119 -20.605 -20.514  1.00  0.00           H  
ATOM   4020 1HD1 ILE B 246     -10.239 -22.137 -18.179  1.00  0.00           H  
ATOM   4021 2HD1 ILE B 246      -9.789 -23.438 -19.291  1.00  0.00           H  
ATOM   4022 3HD1 ILE B 246      -8.555 -22.379 -18.599  1.00  0.00           H  
ATOM   4023  N   ASN B 247     -10.490 -22.393 -23.827  1.00  0.00           N  
ATOM   4024  CA  ASN B 247     -11.715 -22.922 -24.409  1.00  0.00           C  
ATOM   4025  C   ASN B 247     -12.235 -24.084 -23.579  1.00  0.00           C  
ATOM   4026  O   ASN B 247     -11.493 -25.017 -23.250  1.00  0.00           O  
ATOM   4027  CB  ASN B 247     -11.495 -23.296 -25.859  1.00  0.00           C  
ATOM   4028  CG  ASN B 247     -11.252 -22.068 -26.728  1.00  0.00           C  
ATOM   4029  OD1 ASN B 247     -11.931 -21.046 -26.570  1.00  0.00           O  
ATOM   4030  ND2 ASN B 247     -10.296 -22.147 -27.607  1.00  0.00           N  
ATOM   4031  H   ASN B 247      -9.626 -22.887 -23.992  1.00  0.00           H  
ATOM   4032  HA  ASN B 247     -12.482 -22.149 -24.377  1.00  0.00           H  
ATOM   4033 1HB  ASN B 247     -10.640 -23.973 -25.949  1.00  0.00           H  
ATOM   4034 2HB  ASN B 247     -12.373 -23.824 -26.235  1.00  0.00           H  
ATOM   4035 1HD2 ASN B 247     -10.089 -21.372 -28.204  1.00  0.00           H  
ATOM   4036 2HD2 ASN B 247      -9.761 -23.011 -27.700  1.00  0.00           H  
ATOM   4037  N   ILE B 248     -13.500 -23.979 -23.204  1.00  0.00           N  
ATOM   4038  CA  ILE B 248     -14.161 -24.963 -22.364  1.00  0.00           C  
ATOM   4039  C   ILE B 248     -15.408 -25.517 -22.996  1.00  0.00           C  
ATOM   4040  O   ILE B 248     -16.194 -24.782 -23.595  1.00  0.00           O  
ATOM   4041  CB  ILE B 248     -14.471 -24.374 -20.987  1.00  0.00           C  
ATOM   4042  CG1 ILE B 248     -13.157 -24.023 -20.361  1.00  0.00           C  
ATOM   4043  CG2 ILE B 248     -15.322 -25.325 -20.087  1.00  0.00           C  
ATOM   4044  CD1 ILE B 248     -13.283 -23.289 -19.203  1.00  0.00           C  
ATOM   4045  H   ILE B 248     -14.033 -23.167 -23.521  1.00  0.00           H  
ATOM   4046  HA  ILE B 248     -13.470 -25.785 -22.217  1.00  0.00           H  
ATOM   4047  HB  ILE B 248     -15.011 -23.456 -21.124  1.00  0.00           H  
ATOM   4048 1HG1 ILE B 248     -12.611 -24.930 -20.153  1.00  0.00           H  
ATOM   4049 2HG1 ILE B 248     -12.579 -23.417 -21.043  1.00  0.00           H  
ATOM   4050 1HG2 ILE B 248     -15.505 -24.845 -19.131  1.00  0.00           H  
ATOM   4051 2HG2 ILE B 248     -16.275 -25.536 -20.568  1.00  0.00           H  
ATOM   4052 3HG2 ILE B 248     -14.787 -26.260 -19.925  1.00  0.00           H  
ATOM   4053 1HD1 ILE B 248     -12.293 -23.083 -18.829  1.00  0.00           H  
ATOM   4054 2HD1 ILE B 248     -13.805 -22.357 -19.403  1.00  0.00           H  
ATOM   4055 3HD1 ILE B 248     -13.838 -23.877 -18.481  1.00  0.00           H  
ATOM   4056  N   THR B 249     -15.578 -26.821 -22.915  1.00  0.00           N  
ATOM   4057  CA  THR B 249     -16.782 -27.390 -23.477  1.00  0.00           C  
ATOM   4058  C   THR B 249     -17.580 -28.123 -22.426  1.00  0.00           C  
ATOM   4059  O   THR B 249     -17.019 -28.659 -21.466  1.00  0.00           O  
ATOM   4060  CB  THR B 249     -16.456 -28.360 -24.629  1.00  0.00           C  
ATOM   4061  OG1 THR B 249     -15.688 -29.447 -24.126  1.00  0.00           O  
ATOM   4062  CG2 THR B 249     -15.659 -27.650 -25.715  1.00  0.00           C  
ATOM   4063  H   THR B 249     -14.879 -27.392 -22.437  1.00  0.00           H  
ATOM   4064  HA  THR B 249     -17.407 -26.595 -23.867  1.00  0.00           H  
ATOM   4065  HB  THR B 249     -17.387 -28.743 -25.048  1.00  0.00           H  
ATOM   4066  HG1 THR B 249     -14.852 -29.108 -23.785  1.00  0.00           H  
ATOM   4067 1HG2 THR B 249     -15.439 -28.352 -26.520  1.00  0.00           H  
ATOM   4068 2HG2 THR B 249     -16.244 -26.816 -26.105  1.00  0.00           H  
ATOM   4069 3HG2 THR B 249     -14.724 -27.275 -25.301  1.00  0.00           H  
ATOM   4070  N   VAL B 250     -18.884 -28.171 -22.653  1.00  0.00           N  
ATOM   4071  CA  VAL B 250     -19.793 -28.921 -21.817  1.00  0.00           C  
ATOM   4072  C   VAL B 250     -20.444 -29.969 -22.710  1.00  0.00           C  
ATOM   4073  O   VAL B 250     -20.935 -29.632 -23.796  1.00  0.00           O  
ATOM   4074  CB  VAL B 250     -20.868 -28.019 -21.186  1.00  0.00           C  
ATOM   4075  CG1 VAL B 250     -21.791 -28.858 -20.296  1.00  0.00           C  
ATOM   4076  CG2 VAL B 250     -20.220 -26.920 -20.408  1.00  0.00           C  
ATOM   4077  H   VAL B 250     -19.248 -27.647 -23.434  1.00  0.00           H  
ATOM   4078  HA  VAL B 250     -19.236 -29.398 -21.026  1.00  0.00           H  
ATOM   4079  HB  VAL B 250     -21.484 -27.583 -21.973  1.00  0.00           H  
ATOM   4080 1HG1 VAL B 250     -22.553 -28.230 -19.856  1.00  0.00           H  
ATOM   4081 2HG1 VAL B 250     -22.265 -29.642 -20.877  1.00  0.00           H  
ATOM   4082 3HG1 VAL B 250     -21.201 -29.310 -19.501  1.00  0.00           H  
ATOM   4083 1HG2 VAL B 250     -20.992 -26.298 -19.978  1.00  0.00           H  
ATOM   4084 2HG2 VAL B 250     -19.613 -27.343 -19.622  1.00  0.00           H  
ATOM   4085 3HG2 VAL B 250     -19.595 -26.321 -21.069  1.00  0.00           H  
ATOM   4086  N   VAL B 251     -20.458 -31.225 -22.265  1.00  0.00           N  
ATOM   4087  CA  VAL B 251     -21.014 -32.304 -23.089  1.00  0.00           C  
ATOM   4088  C   VAL B 251     -22.263 -32.910 -22.463  1.00  0.00           C  
ATOM   4089  O   VAL B 251     -22.496 -32.781 -21.263  1.00  0.00           O  
ATOM   4090  CB  VAL B 251     -19.968 -33.426 -23.283  1.00  0.00           C  
ATOM   4091  CG1 VAL B 251     -18.745 -32.872 -23.966  1.00  0.00           C  
ATOM   4092  CG2 VAL B 251     -19.603 -34.047 -21.975  1.00  0.00           C  
ATOM   4093  H   VAL B 251     -20.023 -31.417 -21.362  1.00  0.00           H  
ATOM   4094  HA  VAL B 251     -21.280 -31.897 -24.065  1.00  0.00           H  
ATOM   4095  HB  VAL B 251     -20.394 -34.192 -23.927  1.00  0.00           H  
ATOM   4096 1HG1 VAL B 251     -18.041 -33.675 -24.099  1.00  0.00           H  
ATOM   4097 2HG1 VAL B 251     -19.018 -32.446 -24.931  1.00  0.00           H  
ATOM   4098 3HG1 VAL B 251     -18.294 -32.098 -23.340  1.00  0.00           H  
ATOM   4099 1HG2 VAL B 251     -18.882 -34.845 -22.140  1.00  0.00           H  
ATOM   4100 2HG2 VAL B 251     -19.164 -33.299 -21.340  1.00  0.00           H  
ATOM   4101 3HG2 VAL B 251     -20.504 -34.455 -21.515  1.00  0.00           H  
ATOM   4102  N   GLU B 252     -23.073 -33.578 -23.279  1.00  0.00           N  
ATOM   4103  CA  GLU B 252     -24.307 -34.170 -22.782  1.00  0.00           C  
ATOM   4104  C   GLU B 252     -24.097 -35.598 -22.285  1.00  0.00           C  
ATOM   4105  O   GLU B 252     -23.013 -35.947 -21.812  1.00  0.00           O  
ATOM   4106  OXT GLU B 252     -24.992 -36.395 -22.352  1.00  0.00           O  
ATOM   4107  CB  GLU B 252     -25.376 -34.126 -23.869  1.00  0.00           C  
ATOM   4108  CG  GLU B 252     -26.776 -34.419 -23.372  1.00  0.00           C  
ATOM   4109  CD  GLU B 252     -27.830 -34.206 -24.417  1.00  0.00           C  
ATOM   4110  OE1 GLU B 252     -27.487 -33.800 -25.503  1.00  0.00           O  
ATOM   4111  OE2 GLU B 252     -28.978 -34.464 -24.139  1.00  0.00           O  
ATOM   4112  H   GLU B 252     -22.842 -33.659 -24.260  1.00  0.00           H  
ATOM   4113  HA  GLU B 252     -24.663 -33.573 -21.939  1.00  0.00           H  
ATOM   4114 1HB  GLU B 252     -25.380 -33.146 -24.346  1.00  0.00           H  
ATOM   4115 2HB  GLU B 252     -25.141 -34.859 -24.638  1.00  0.00           H  
ATOM   4116 1HG  GLU B 252     -26.820 -35.452 -23.033  1.00  0.00           H  
ATOM   4117 2HG  GLU B 252     -26.985 -33.774 -22.513  1.00  0.00           H  
TER                                                                             
REMARK PDBinfo-LABEL:    1 BOINC mot_1135017daf8806428a8a9fbb7d65b56a_0001_1_000000003_0001_54_58_H_._bcov_4helix_12259_0001_0001__native

score -702.282
silent_score -702.282
time -1434.97
                             
