# Supplementary material for: Design of protein-binding proteins from the target structure alone
Source: Nature. 2022 Mar 24;605(7910):551–60. doi: 10.1038/s41586-022-04654-9 (PMC9117152; doi:10.1038/s41586-022-04654-9)
Supplement: Supplementary file 3 — Supplementary Code Design scripts and main pdb files. This compressed file is the main supplement and contains the following files: => cao_2021_protocol/ => design_models_final_combo_optimized/ => design_models_sequence/ => design_models_ssm_natives/ => ngs_analysis_scripts/ [file 41586_2022_4654_MOESM3_ESM.gz › supplemental_files/design_models_ssm_natives/PDGFR_ssm/mot_bf3638518266f21cb84f5b4df2ecfe2d_0001_000000006_0001_43_47_H_._bcov_4helix_13872_0001_0001.pdb]

SSBOND     CYS B   89    CYS B  130                                       2.05  
SSBOND     CYS B  175    CYS B  231                                       2.06  
ATOM      1  N   SER A   1     -10.527  -5.762  15.150  1.00  0.00           N  
ATOM      2  CA  SER A   1     -10.375  -5.420  13.742  1.00  0.00           C  
ATOM      3  C   SER A   1     -11.602  -4.645  13.259  1.00  0.00           C  
ATOM      4  O   SER A   1     -12.182  -4.939  12.203  1.00  0.00           O  
ATOM      5  CB  SER A   1     -10.197  -6.694  12.951  1.00  0.00           C  
ATOM      6  OG  SER A   1      -9.055  -7.377  13.358  1.00  0.00           O  
ATOM      7 1H   SER A   1      -9.793  -6.403  15.415  1.00  0.00           H  
ATOM      8 2H   SER A   1     -10.466  -4.913  15.710  1.00  0.00           H  
ATOM      9 3H   SER A   1     -11.426  -6.194  15.302  1.00  0.00           H  
ATOM     10  HA  SER A   1      -9.492  -4.792  13.625  1.00  0.00           H  
ATOM     11 1HB  SER A   1     -11.069  -7.333  13.076  1.00  0.00           H  
ATOM     12 2HB  SER A   1     -10.110  -6.459  11.910  1.00  0.00           H  
ATOM     13  HG  SER A   1      -8.997  -8.191  12.771  1.00  0.00           H  
ATOM     14  N   GLU A   2     -11.955  -3.622  14.033  1.00  0.00           N  
ATOM     15  CA  GLU A   2     -13.136  -2.788  13.836  1.00  0.00           C  
ATOM     16  C   GLU A   2     -13.129  -1.937  12.573  1.00  0.00           C  
ATOM     17  O   GLU A   2     -14.174  -1.779  11.935  1.00  0.00           O  
ATOM     18  CB  GLU A   2     -13.274  -1.899  15.071  1.00  0.00           C  
ATOM     19  CG  GLU A   2     -13.607  -2.687  16.360  1.00  0.00           C  
ATOM     20  CD  GLU A   2     -12.398  -3.420  16.997  1.00  0.00           C  
ATOM     21  OE1 GLU A   2     -11.273  -3.279  16.506  1.00  0.00           O  
ATOM     22  OE2 GLU A   2     -12.610  -4.146  17.931  1.00  0.00           O  
ATOM     23  H   GLU A   2     -11.398  -3.425  14.863  1.00  0.00           H  
ATOM     24  HA  GLU A   2     -14.002  -3.444  13.787  1.00  0.00           H  
ATOM     25 1HB  GLU A   2     -12.350  -1.346  15.232  1.00  0.00           H  
ATOM     26 2HB  GLU A   2     -14.068  -1.171  14.905  1.00  0.00           H  
ATOM     27 1HG  GLU A   2     -14.015  -1.991  17.094  1.00  0.00           H  
ATOM     28 2HG  GLU A   2     -14.380  -3.416  16.129  1.00  0.00           H  
ATOM     29  N   LEU A   3     -11.969  -1.404  12.196  1.00  0.00           N  
ATOM     30  CA  LEU A   3     -11.903  -0.557  11.014  1.00  0.00           C  
ATOM     31  C   LEU A   3     -11.859  -1.436   9.767  1.00  0.00           C  
ATOM     32  O   LEU A   3     -12.253  -1.011   8.682  1.00  0.00           O  
ATOM     33  CB  LEU A   3     -10.689   0.369  11.069  1.00  0.00           C  
ATOM     34  CG  LEU A   3     -10.617   1.447  12.213  1.00  0.00           C  
ATOM     35  CD1 LEU A   3      -9.254   2.167  12.119  1.00  0.00           C  
ATOM     36  CD2 LEU A   3     -11.750   2.475  12.095  1.00  0.00           C  
ATOM     37  H   LEU A   3     -11.148  -1.573  12.757  1.00  0.00           H  
ATOM     38  HA  LEU A   3     -12.806   0.048  10.965  1.00  0.00           H  
ATOM     39 1HB  LEU A   3      -9.880  -0.251  11.200  1.00  0.00           H  
ATOM     40 2HB  LEU A   3     -10.573   0.870  10.123  1.00  0.00           H  
ATOM     41  HG  LEU A   3     -10.685   0.947  13.177  1.00  0.00           H  
ATOM     42 1HD1 LEU A   3      -9.174   2.905  12.915  1.00  0.00           H  
ATOM     43 2HD1 LEU A   3      -8.449   1.448  12.220  1.00  0.00           H  
ATOM     44 3HD1 LEU A   3      -9.173   2.672  11.153  1.00  0.00           H  
ATOM     45 1HD2 LEU A   3     -11.660   3.198  12.905  1.00  0.00           H  
ATOM     46 2HD2 LEU A   3     -11.676   2.998  11.157  1.00  0.00           H  
ATOM     47 3HD2 LEU A   3     -12.725   1.988  12.164  1.00  0.00           H  
ATOM     48  N   PHE A   4     -11.414  -2.691   9.900  1.00  0.00           N  
ATOM     49  CA  PHE A   4     -11.432  -3.552   8.732  1.00  0.00           C  
ATOM     50  C   PHE A   4     -12.869  -3.848   8.408  1.00  0.00           C  
ATOM     51  O   PHE A   4     -13.299  -3.717   7.259  1.00  0.00           O  
ATOM     52  CB  PHE A   4     -10.766  -4.896   8.990  1.00  0.00           C  
ATOM     53  CG  PHE A   4      -9.319  -4.939   8.900  1.00  0.00           C  
ATOM     54  CD1 PHE A   4      -8.493  -4.842  10.005  1.00  0.00           C  
ATOM     55  CD2 PHE A   4      -8.766  -5.107   7.675  1.00  0.00           C  
ATOM     56  CE1 PHE A   4      -7.137  -4.899   9.840  1.00  0.00           C  
ATOM     57  CE2 PHE A   4      -7.440  -5.158   7.513  1.00  0.00           C  
ATOM     58  CZ  PHE A   4      -6.623  -5.047   8.584  1.00  0.00           C  
ATOM     59  H   PHE A   4     -11.068  -3.038  10.780  1.00  0.00           H  
ATOM     60  HA  PHE A   4     -10.963  -3.044   7.888  1.00  0.00           H  
ATOM     61 1HB  PHE A   4     -11.040  -5.230   9.970  1.00  0.00           H  
ATOM     62 2HB  PHE A   4     -11.164  -5.611   8.279  1.00  0.00           H  
ATOM     63  HD1 PHE A   4      -8.915  -4.716  10.990  1.00  0.00           H  
ATOM     64  HD2 PHE A   4      -9.422  -5.196   6.821  1.00  0.00           H  
ATOM     65  HE1 PHE A   4      -6.472  -4.815  10.699  1.00  0.00           H  
ATOM     66  HE2 PHE A   4      -7.020  -5.280   6.518  1.00  0.00           H  
ATOM     67  HZ  PHE A   4      -5.571  -5.066   8.426  1.00  0.00           H  
ATOM     68  N   ARG A   5     -13.661  -4.159   9.442  1.00  0.00           N  
ATOM     69  CA  ARG A   5     -15.037  -4.471   9.149  1.00  0.00           C  
ATOM     70  C   ARG A   5     -15.765  -3.230   8.674  1.00  0.00           C  
ATOM     71  O   ARG A   5     -16.525  -3.301   7.710  1.00  0.00           O  
ATOM     72  CB  ARG A   5     -15.772  -5.054  10.346  1.00  0.00           C  
ATOM     73  CG  ARG A   5     -17.245  -5.447  10.055  1.00  0.00           C  
ATOM     74  CD  ARG A   5     -17.379  -6.559   9.028  1.00  0.00           C  
ATOM     75  NE  ARG A   5     -18.768  -6.800   8.671  1.00  0.00           N  
ATOM     76  CZ  ARG A   5     -19.179  -7.584   7.643  1.00  0.00           C  
ATOM     77  NH1 ARG A   5     -18.306  -8.250   6.911  1.00  0.00           N  
ATOM     78  NH2 ARG A   5     -20.464  -7.685   7.362  1.00  0.00           N  
ATOM     79  H   ARG A   5     -13.281  -4.246  10.391  1.00  0.00           H  
ATOM     80  HA  ARG A   5     -15.035  -5.201   8.349  1.00  0.00           H  
ATOM     81 1HB  ARG A   5     -15.254  -5.920  10.717  1.00  0.00           H  
ATOM     82 2HB  ARG A   5     -15.781  -4.314  11.150  1.00  0.00           H  
ATOM     83 1HG  ARG A   5     -17.713  -5.795  10.974  1.00  0.00           H  
ATOM     84 2HG  ARG A   5     -17.795  -4.582   9.692  1.00  0.00           H  
ATOM     85 1HD  ARG A   5     -16.864  -6.298   8.116  1.00  0.00           H  
ATOM     86 2HD  ARG A   5     -16.960  -7.480   9.435  1.00  0.00           H  
ATOM     87  HE  ARG A   5     -19.493  -6.274   9.198  1.00  0.00           H  
ATOM     88 1HH1 ARG A   5     -17.322  -8.200   7.126  1.00  0.00           H  
ATOM     89 2HH1 ARG A   5     -18.634  -8.823   6.141  1.00  0.00           H  
ATOM     90 1HH2 ARG A   5     -21.154  -7.184   7.911  1.00  0.00           H  
ATOM     91 2HH2 ARG A   5     -20.761  -8.263   6.586  1.00  0.00           H  
ATOM     92  N   GLU A   6     -15.518  -2.068   9.295  1.00  0.00           N  
ATOM     93  CA  GLU A   6     -16.223  -0.881   8.849  1.00  0.00           C  
ATOM     94  C   GLU A   6     -15.927  -0.595   7.381  1.00  0.00           C  
ATOM     95  O   GLU A   6     -16.850  -0.288   6.624  1.00  0.00           O  
ATOM     96  CB  GLU A   6     -15.862   0.328   9.708  1.00  0.00           C  
ATOM     97  CG  GLU A   6     -16.629   1.597   9.356  1.00  0.00           C  
ATOM     98  CD  GLU A   6     -16.296   2.744  10.261  1.00  0.00           C  
ATOM     99  OE1 GLU A   6     -15.572   2.528  11.194  1.00  0.00           O  
ATOM    100  OE2 GLU A   6     -16.780   3.829  10.045  1.00  0.00           O  
ATOM    101  H   GLU A   6     -14.898  -2.015  10.110  1.00  0.00           H  
ATOM    102  HA  GLU A   6     -17.294  -1.062   8.951  1.00  0.00           H  
ATOM    103 1HB  GLU A   6     -16.041   0.095  10.757  1.00  0.00           H  
ATOM    104 2HB  GLU A   6     -14.803   0.538   9.602  1.00  0.00           H  
ATOM    105 1HG  GLU A   6     -16.402   1.866   8.342  1.00  0.00           H  
ATOM    106 2HG  GLU A   6     -17.697   1.390   9.410  1.00  0.00           H  
ATOM    107  N   ALA A   7     -14.662  -0.710   6.947  1.00  0.00           N  
ATOM    108  CA  ALA A   7     -14.373  -0.444   5.548  1.00  0.00           C  
ATOM    109  C   ALA A   7     -15.119  -1.436   4.654  1.00  0.00           C  
ATOM    110  O   ALA A   7     -15.697  -1.037   3.643  1.00  0.00           O  
ATOM    111  CB  ALA A   7     -12.882  -0.509   5.293  1.00  0.00           C  
ATOM    112  H   ALA A   7     -13.903  -0.946   7.598  1.00  0.00           H  
ATOM    113  HA  ALA A   7     -14.728   0.554   5.310  1.00  0.00           H  
ATOM    114 1HB  ALA A   7     -12.678  -0.295   4.247  1.00  0.00           H  
ATOM    115 2HB  ALA A   7     -12.371   0.212   5.915  1.00  0.00           H  
ATOM    116 3HB  ALA A   7     -12.530  -1.502   5.544  1.00  0.00           H  
ATOM    117  N   ILE A   8     -15.200  -2.706   5.067  1.00  0.00           N  
ATOM    118  CA  ILE A   8     -15.897  -3.705   4.264  1.00  0.00           C  
ATOM    119  C   ILE A   8     -17.380  -3.398   4.172  1.00  0.00           C  
ATOM    120  O   ILE A   8     -17.952  -3.491   3.082  1.00  0.00           O  
ATOM    121  CB  ILE A   8     -15.713  -5.124   4.830  1.00  0.00           C  
ATOM    122  CG1 ILE A   8     -14.237  -5.541   4.682  1.00  0.00           C  
ATOM    123  CG2 ILE A   8     -16.667  -6.125   4.086  1.00  0.00           C  
ATOM    124  CD1 ILE A   8     -13.858  -6.769   5.488  1.00  0.00           C  
ATOM    125  H   ILE A   8     -14.691  -2.993   5.914  1.00  0.00           H  
ATOM    126  HA  ILE A   8     -15.481  -3.682   3.258  1.00  0.00           H  
ATOM    127  HB  ILE A   8     -15.946  -5.121   5.894  1.00  0.00           H  
ATOM    128 1HG1 ILE A   8     -14.025  -5.742   3.632  1.00  0.00           H  
ATOM    129 2HG1 ILE A   8     -13.610  -4.718   5.006  1.00  0.00           H  
ATOM    130 1HG2 ILE A   8     -16.543  -7.123   4.482  1.00  0.00           H  
ATOM    131 2HG2 ILE A   8     -17.715  -5.840   4.214  1.00  0.00           H  
ATOM    132 3HG2 ILE A   8     -16.432  -6.129   3.022  1.00  0.00           H  
ATOM    133 1HD1 ILE A   8     -12.831  -6.977   5.348  1.00  0.00           H  
ATOM    134 2HD1 ILE A   8     -14.034  -6.577   6.541  1.00  0.00           H  
ATOM    135 3HD1 ILE A   8     -14.435  -7.635   5.180  1.00  0.00           H  
ATOM    136  N   GLU A   9     -18.016  -3.058   5.297  1.00  0.00           N  
ATOM    137  CA  GLU A   9     -19.443  -2.772   5.291  1.00  0.00           C  
ATOM    138  C   GLU A   9     -19.749  -1.564   4.421  1.00  0.00           C  
ATOM    139  O   GLU A   9     -20.748  -1.564   3.707  1.00  0.00           O  
ATOM    140  CB  GLU A   9     -19.981  -2.556   6.707  1.00  0.00           C  
ATOM    141  CG  GLU A   9     -20.013  -3.822   7.549  1.00  0.00           C  
ATOM    142  CD  GLU A   9     -20.531  -3.621   8.961  1.00  0.00           C  
ATOM    143  OE1 GLU A   9     -20.847  -2.510   9.313  1.00  0.00           O  
ATOM    144  OE2 GLU A   9     -20.594  -4.597   9.690  1.00  0.00           O  
ATOM    145  H   GLU A   9     -17.487  -3.018   6.175  1.00  0.00           H  
ATOM    146  HA  GLU A   9     -19.958  -3.636   4.862  1.00  0.00           H  
ATOM    147 1HB  GLU A   9     -19.346  -1.827   7.221  1.00  0.00           H  
ATOM    148 2HB  GLU A   9     -20.988  -2.144   6.659  1.00  0.00           H  
ATOM    149 1HG  GLU A   9     -20.637  -4.558   7.043  1.00  0.00           H  
ATOM    150 2HG  GLU A   9     -19.004  -4.214   7.585  1.00  0.00           H  
ATOM    151  N   LEU A  10     -18.873  -0.554   4.455  1.00  0.00           N  
ATOM    152  CA  LEU A  10     -19.075   0.632   3.639  1.00  0.00           C  
ATOM    153  C   LEU A  10     -18.993   0.272   2.163  1.00  0.00           C  
ATOM    154  O   LEU A  10     -19.801   0.780   1.369  1.00  0.00           O  
ATOM    155  CB  LEU A  10     -18.017   1.678   4.019  1.00  0.00           C  
ATOM    156  CG  LEU A  10     -18.198   2.331   5.420  1.00  0.00           C  
ATOM    157  CD1 LEU A  10     -16.939   3.078   5.784  1.00  0.00           C  
ATOM    158  CD2 LEU A  10     -19.380   3.305   5.388  1.00  0.00           C  
ATOM    159  H   LEU A  10     -18.092  -0.598   5.115  1.00  0.00           H  
ATOM    160  HA  LEU A  10     -20.065   1.022   3.833  1.00  0.00           H  
ATOM    161 1HB  LEU A  10     -17.048   1.191   4.019  1.00  0.00           H  
ATOM    162 2HB  LEU A  10     -18.009   2.472   3.265  1.00  0.00           H  
ATOM    163  HG  LEU A  10     -18.383   1.566   6.169  1.00  0.00           H  
ATOM    164 1HD1 LEU A  10     -17.057   3.545   6.764  1.00  0.00           H  
ATOM    165 2HD1 LEU A  10     -16.108   2.387   5.816  1.00  0.00           H  
ATOM    166 3HD1 LEU A  10     -16.758   3.819   5.063  1.00  0.00           H  
ATOM    167 1HD2 LEU A  10     -19.487   3.763   6.372  1.00  0.00           H  
ATOM    168 2HD2 LEU A  10     -19.197   4.079   4.649  1.00  0.00           H  
ATOM    169 3HD2 LEU A  10     -20.305   2.787   5.140  1.00  0.00           H  
ATOM    170  N   LEU A  11     -18.092  -0.644   1.799  1.00  0.00           N  
ATOM    171  CA  LEU A  11     -17.995  -1.074   0.416  1.00  0.00           C  
ATOM    172  C   LEU A  11     -19.224  -1.876   0.000  1.00  0.00           C  
ATOM    173  O   LEU A  11     -19.694  -1.729  -1.131  1.00  0.00           O  
ATOM    174  CB  LEU A  11     -16.728  -1.912   0.201  1.00  0.00           C  
ATOM    175  CG  LEU A  11     -15.398  -1.162   0.388  1.00  0.00           C  
ATOM    176  CD1 LEU A  11     -14.210  -2.154   0.241  1.00  0.00           C  
ATOM    177  CD2 LEU A  11     -15.338  -0.021  -0.555  1.00  0.00           C  
ATOM    178  H   LEU A  11     -17.413  -0.983   2.495  1.00  0.00           H  
ATOM    179  HA  LEU A  11     -17.996  -0.199  -0.219  1.00  0.00           H  
ATOM    180 1HB  LEU A  11     -16.742  -2.738   0.912  1.00  0.00           H  
ATOM    181 2HB  LEU A  11     -16.747  -2.327  -0.805  1.00  0.00           H  
ATOM    182  HG  LEU A  11     -15.351  -0.770   1.370  1.00  0.00           H  
ATOM    183 1HD1 LEU A  11     -13.270  -1.634   0.404  1.00  0.00           H  
ATOM    184 2HD1 LEU A  11     -14.310  -2.945   0.983  1.00  0.00           H  
ATOM    185 3HD1 LEU A  11     -14.213  -2.594  -0.759  1.00  0.00           H  
ATOM    186 1HD2 LEU A  11     -14.423   0.504  -0.391  1.00  0.00           H  
ATOM    187 2HD2 LEU A  11     -15.389  -0.383  -1.562  1.00  0.00           H  
ATOM    188 3HD2 LEU A  11     -16.136   0.654  -0.384  1.00  0.00           H  
ATOM    189  N   GLU A  12     -19.772  -2.692   0.914  1.00  0.00           N  
ATOM    190  CA  GLU A  12     -20.981  -3.456   0.603  1.00  0.00           C  
ATOM    191  C   GLU A  12     -22.172  -2.512   0.389  1.00  0.00           C  
ATOM    192  O   GLU A  12     -22.991  -2.738  -0.507  1.00  0.00           O  
ATOM    193  CB  GLU A  12     -21.324  -4.458   1.716  1.00  0.00           C  
ATOM    194  CG  GLU A  12     -20.365  -5.649   1.861  1.00  0.00           C  
ATOM    195  CD  GLU A  12     -20.782  -6.587   2.977  1.00  0.00           C  
ATOM    196  OE1 GLU A  12     -21.745  -6.274   3.639  1.00  0.00           O  
ATOM    197  OE2 GLU A  12     -20.143  -7.598   3.165  1.00  0.00           O  
ATOM    198  H   GLU A  12     -19.292  -2.827   1.810  1.00  0.00           H  
ATOM    199  HA  GLU A  12     -20.813  -4.009  -0.319  1.00  0.00           H  
ATOM    200 1HB  GLU A  12     -21.341  -3.935   2.671  1.00  0.00           H  
ATOM    201 2HB  GLU A  12     -22.324  -4.853   1.547  1.00  0.00           H  
ATOM    202 1HG  GLU A  12     -20.347  -6.200   0.923  1.00  0.00           H  
ATOM    203 2HG  GLU A  12     -19.362  -5.283   2.050  1.00  0.00           H  
ATOM    204  N   GLU A  13     -22.244  -1.436   1.196  1.00  0.00           N  
ATOM    205  CA  GLU A  13     -23.290  -0.418   1.074  1.00  0.00           C  
ATOM    206  C   GLU A  13     -23.154   0.353  -0.234  1.00  0.00           C  
ATOM    207  O   GLU A  13     -24.154   0.748  -0.842  1.00  0.00           O  
ATOM    208  CB  GLU A  13     -23.251   0.587   2.231  1.00  0.00           C  
ATOM    209  CG  GLU A  13     -23.676   0.057   3.588  1.00  0.00           C  
ATOM    210  CD  GLU A  13     -23.548   1.102   4.665  1.00  0.00           C  
ATOM    211  OE1 GLU A  13     -23.056   2.169   4.371  1.00  0.00           O  
ATOM    212  OE2 GLU A  13     -23.940   0.839   5.775  1.00  0.00           O  
ATOM    213  H   GLU A  13     -21.566  -1.363   1.962  1.00  0.00           H  
ATOM    214  HA  GLU A  13     -24.257  -0.917   1.078  1.00  0.00           H  
ATOM    215 1HB  GLU A  13     -22.236   0.968   2.335  1.00  0.00           H  
ATOM    216 2HB  GLU A  13     -23.890   1.434   1.990  1.00  0.00           H  
ATOM    217 1HG  GLU A  13     -24.715  -0.260   3.527  1.00  0.00           H  
ATOM    218 2HG  GLU A  13     -23.082  -0.809   3.844  1.00  0.00           H  
ATOM    219  N   GLY A  14     -21.911   0.571  -0.665  1.00  0.00           N  
ATOM    220  CA  GLY A  14     -21.644   1.303  -1.890  1.00  0.00           C  
ATOM    221  C   GLY A  14     -21.041   2.684  -1.662  1.00  0.00           C  
ATOM    222  O   GLY A  14     -21.241   3.586  -2.475  1.00  0.00           O  
ATOM    223  H   GLY A  14     -21.137   0.251  -0.083  1.00  0.00           H  
ATOM    224 1HA  GLY A  14     -20.962   0.710  -2.501  1.00  0.00           H  
ATOM    225 2HA  GLY A  14     -22.566   1.400  -2.459  1.00  0.00           H  
ATOM    226  N   ASN A  15     -20.270   2.851  -0.581  1.00  0.00           N  
ATOM    227  CA  ASN A  15     -19.654   4.137  -0.268  1.00  0.00           C  
ATOM    228  C   ASN A  15     -18.124   4.065  -0.073  1.00  0.00           C  
ATOM    229  O   ASN A  15     -17.631   4.337   1.030  1.00  0.00           O  
ATOM    230  CB  ASN A  15     -20.303   4.706   0.981  1.00  0.00           C  
ATOM    231  CG  ASN A  15     -21.773   4.993   0.784  1.00  0.00           C  
ATOM    232  OD1 ASN A  15     -22.136   5.978   0.128  1.00  0.00           O  
ATOM    233  ND2 ASN A  15     -22.622   4.172   1.333  1.00  0.00           N  
ATOM    234  H   ASN A  15     -20.132   2.069   0.061  1.00  0.00           H  
ATOM    235  HA  ASN A  15     -19.871   4.833  -1.074  1.00  0.00           H  
ATOM    236 1HB  ASN A  15     -20.191   3.991   1.805  1.00  0.00           H  
ATOM    237 2HB  ASN A  15     -19.797   5.627   1.274  1.00  0.00           H  
ATOM    238 1HD2 ASN A  15     -23.603   4.323   1.229  1.00  0.00           H  
ATOM    239 2HD2 ASN A  15     -22.295   3.389   1.858  1.00  0.00           H  
ATOM    240  N   PRO A  16     -17.341   3.800  -1.152  1.00  0.00           N  
ATOM    241  CA  PRO A  16     -15.900   3.613  -1.133  1.00  0.00           C  
ATOM    242  C   PRO A  16     -15.137   4.846  -0.673  1.00  0.00           C  
ATOM    243  O   PRO A  16     -14.023   4.719  -0.171  1.00  0.00           O  
ATOM    244  CB  PRO A  16     -15.580   3.261  -2.592  1.00  0.00           C  
ATOM    245  CG  PRO A  16     -16.716   3.834  -3.394  1.00  0.00           C  
ATOM    246  CD  PRO A  16     -17.929   3.705  -2.511  1.00  0.00           C  
ATOM    247  HA  PRO A  16     -15.671   2.779  -0.477  1.00  0.00           H  
ATOM    248 1HB  PRO A  16     -14.605   3.680  -2.872  1.00  0.00           H  
ATOM    249 2HB  PRO A  16     -15.505   2.174  -2.703  1.00  0.00           H  
ATOM    250 1HG  PRO A  16     -16.511   4.890  -3.657  1.00  0.00           H  
ATOM    251 2HG  PRO A  16     -16.827   3.291  -4.344  1.00  0.00           H  
ATOM    252 1HD  PRO A  16     -18.594   4.547  -2.748  1.00  0.00           H  
ATOM    253 2HD  PRO A  16     -18.406   2.732  -2.666  1.00  0.00           H  
ATOM    254  N   GLU A  17     -15.727   6.038  -0.772  1.00  0.00           N  
ATOM    255  CA  GLU A  17     -15.023   7.214  -0.295  1.00  0.00           C  
ATOM    256  C   GLU A  17     -14.831   7.122   1.215  1.00  0.00           C  
ATOM    257  O   GLU A  17     -13.800   7.550   1.755  1.00  0.00           O  
ATOM    258  CB  GLU A  17     -15.813   8.481  -0.635  1.00  0.00           C  
ATOM    259  CG  GLU A  17     -15.923   8.797  -2.128  1.00  0.00           C  
ATOM    260  CD  GLU A  17     -16.970   7.986  -2.835  1.00  0.00           C  
ATOM    261  OE1 GLU A  17     -17.635   7.214  -2.179  1.00  0.00           O  
ATOM    262  OE2 GLU A  17     -17.095   8.116  -4.025  1.00  0.00           O  
ATOM    263  H   GLU A  17     -16.637   6.180  -1.224  1.00  0.00           H  
ATOM    264  HA  GLU A  17     -14.044   7.256  -0.769  1.00  0.00           H  
ATOM    265 1HB  GLU A  17     -16.822   8.395  -0.231  1.00  0.00           H  
ATOM    266 2HB  GLU A  17     -15.344   9.336  -0.148  1.00  0.00           H  
ATOM    267 1HG  GLU A  17     -16.161   9.853  -2.244  1.00  0.00           H  
ATOM    268 2HG  GLU A  17     -14.969   8.623  -2.591  1.00  0.00           H  
ATOM    269  N   GLU A  18     -15.849   6.588   1.898  1.00  0.00           N  
ATOM    270  CA  GLU A  18     -15.810   6.478   3.336  1.00  0.00           C  
ATOM    271  C   GLU A  18     -14.949   5.294   3.702  1.00  0.00           C  
ATOM    272  O   GLU A  18     -14.248   5.316   4.717  1.00  0.00           O  
ATOM    273  CB  GLU A  18     -17.222   6.352   3.900  1.00  0.00           C  
ATOM    274  CG  GLU A  18     -18.074   7.601   3.728  1.00  0.00           C  
ATOM    275  CD  GLU A  18     -17.522   8.781   4.491  1.00  0.00           C  
ATOM    276  OE1 GLU A  18     -17.182   8.607   5.635  1.00  0.00           O  
ATOM    277  OE2 GLU A  18     -17.429   9.846   3.930  1.00  0.00           O  
ATOM    278  H   GLU A  18     -16.654   6.210   1.402  1.00  0.00           H  
ATOM    279  HA  GLU A  18     -15.353   7.378   3.749  1.00  0.00           H  
ATOM    280 1HB  GLU A  18     -17.733   5.525   3.409  1.00  0.00           H  
ATOM    281 2HB  GLU A  18     -17.174   6.132   4.964  1.00  0.00           H  
ATOM    282 1HG  GLU A  18     -18.118   7.853   2.667  1.00  0.00           H  
ATOM    283 2HG  GLU A  18     -19.087   7.387   4.067  1.00  0.00           H  
ATOM    284  N   ALA A  19     -15.001   4.242   2.872  1.00  0.00           N  
ATOM    285  CA  ALA A  19     -14.190   3.071   3.165  1.00  0.00           C  
ATOM    286  C   ALA A  19     -12.724   3.460   3.117  1.00  0.00           C  
ATOM    287  O   ALA A  19     -11.943   3.008   3.953  1.00  0.00           O  
ATOM    288  CB  ALA A  19     -14.465   1.949   2.193  1.00  0.00           C  
ATOM    289  H   ALA A  19     -15.644   4.276   2.078  1.00  0.00           H  
ATOM    290  HA  ALA A  19     -14.423   2.737   4.170  1.00  0.00           H  
ATOM    291 1HB  ALA A  19     -13.853   1.085   2.447  1.00  0.00           H  
ATOM    292 2HB  ALA A  19     -15.515   1.671   2.237  1.00  0.00           H  
ATOM    293 3HB  ALA A  19     -14.216   2.286   1.201  1.00  0.00           H  
ATOM    294  N   ARG A  20     -12.350   4.338   2.173  1.00  0.00           N  
ATOM    295  CA  ARG A  20     -10.969   4.782   2.093  1.00  0.00           C  
ATOM    296  C   ARG A  20     -10.600   5.574   3.349  1.00  0.00           C  
ATOM    297  O   ARG A  20      -9.560   5.320   3.949  1.00  0.00           O  
ATOM    298  CB  ARG A  20     -10.711   5.587   0.818  1.00  0.00           C  
ATOM    299  CG  ARG A  20     -10.681   4.732  -0.487  1.00  0.00           C  
ATOM    300  CD  ARG A  20     -10.128   5.456  -1.688  1.00  0.00           C  
ATOM    301  NE  ARG A  20     -10.940   6.589  -2.132  1.00  0.00           N  
ATOM    302  CZ  ARG A  20     -11.958   6.541  -3.025  1.00  0.00           C  
ATOM    303  NH1 ARG A  20     -12.327   5.411  -3.579  1.00  0.00           N  
ATOM    304  NH2 ARG A  20     -12.578   7.656  -3.348  1.00  0.00           N  
ATOM    305  H   ARG A  20     -13.032   4.645   1.473  1.00  0.00           H  
ATOM    306  HA  ARG A  20     -10.332   3.904   2.046  1.00  0.00           H  
ATOM    307 1HB  ARG A  20     -11.505   6.327   0.700  1.00  0.00           H  
ATOM    308 2HB  ARG A  20      -9.772   6.127   0.905  1.00  0.00           H  
ATOM    309 1HG  ARG A  20     -10.049   3.864  -0.316  1.00  0.00           H  
ATOM    310 2HG  ARG A  20     -11.677   4.400  -0.730  1.00  0.00           H  
ATOM    311 1HD  ARG A  20      -9.161   5.833  -1.455  1.00  0.00           H  
ATOM    312 2HD  ARG A  20     -10.025   4.756  -2.514  1.00  0.00           H  
ATOM    313  HE  ARG A  20     -10.705   7.500  -1.749  1.00  0.00           H  
ATOM    314 1HH1 ARG A  20     -11.861   4.555  -3.337  1.00  0.00           H  
ATOM    315 2HH1 ARG A  20     -13.082   5.398  -4.252  1.00  0.00           H  
ATOM    316 1HH2 ARG A  20     -12.293   8.533  -2.926  1.00  0.00           H  
ATOM    317 2HH2 ARG A  20     -13.337   7.640  -4.016  1.00  0.00           H  
ATOM    318  N   ARG A  21     -11.490   6.440   3.857  1.00  0.00           N  
ATOM    319  CA  ARG A  21     -11.140   7.188   5.075  1.00  0.00           C  
ATOM    320  C   ARG A  21     -10.811   6.247   6.240  1.00  0.00           C  
ATOM    321  O   ARG A  21      -9.873   6.495   7.018  1.00  0.00           O  
ATOM    322  CB  ARG A  21     -12.264   8.123   5.470  1.00  0.00           C  
ATOM    323  CG  ARG A  21     -12.421   9.294   4.538  1.00  0.00           C  
ATOM    324  CD  ARG A  21     -13.488  10.234   4.972  1.00  0.00           C  
ATOM    325  NE  ARG A  21     -13.642  11.322   4.017  1.00  0.00           N  
ATOM    326  CZ  ARG A  21     -12.827  12.407   3.944  1.00  0.00           C  
ATOM    327  NH1 ARG A  21     -11.800  12.523   4.766  1.00  0.00           N  
ATOM    328  NH2 ARG A  21     -13.054  13.344   3.040  1.00  0.00           N  
ATOM    329  H   ARG A  21     -12.350   6.650   3.336  1.00  0.00           H  
ATOM    330  HA  ARG A  21     -10.272   7.797   4.875  1.00  0.00           H  
ATOM    331 1HB  ARG A  21     -13.207   7.578   5.478  1.00  0.00           H  
ATOM    332 2HB  ARG A  21     -12.092   8.502   6.475  1.00  0.00           H  
ATOM    333 1HG  ARG A  21     -11.473   9.820   4.474  1.00  0.00           H  
ATOM    334 2HG  ARG A  21     -12.688   8.927   3.553  1.00  0.00           H  
ATOM    335 1HD  ARG A  21     -14.441   9.694   5.022  1.00  0.00           H  
ATOM    336 2HD  ARG A  21     -13.261  10.651   5.950  1.00  0.00           H  
ATOM    337  HE  ARG A  21     -14.422  11.266   3.367  1.00  0.00           H  
ATOM    338 1HH1 ARG A  21     -11.613  11.816   5.451  1.00  0.00           H  
ATOM    339 2HH1 ARG A  21     -11.151  13.330   4.708  1.00  0.00           H  
ATOM    340 1HH2 ARG A  21     -13.835  13.260   2.407  1.00  0.00           H  
ATOM    341 2HH2 ARG A  21     -12.437  14.146   2.987  1.00  0.00           H  
ATOM    342  N   VAL A  22     -11.570   5.151   6.323  1.00  0.00           N  
ATOM    343  CA  VAL A  22     -11.369   4.150   7.361  1.00  0.00           C  
ATOM    344  C   VAL A  22     -10.035   3.425   7.176  1.00  0.00           C  
ATOM    345  O   VAL A  22      -9.256   3.305   8.133  1.00  0.00           O  
ATOM    346  CB  VAL A  22     -12.533   3.130   7.302  1.00  0.00           C  
ATOM    347  CG1 VAL A  22     -12.291   1.969   8.194  1.00  0.00           C  
ATOM    348  CG2 VAL A  22     -13.805   3.806   7.724  1.00  0.00           C  
ATOM    349  H   VAL A  22     -12.352   5.071   5.662  1.00  0.00           H  
ATOM    350  HA  VAL A  22     -11.374   4.642   8.327  1.00  0.00           H  
ATOM    351  HB  VAL A  22     -12.630   2.760   6.292  1.00  0.00           H  
ATOM    352 1HG1 VAL A  22     -13.128   1.296   8.122  1.00  0.00           H  
ATOM    353 2HG1 VAL A  22     -11.384   1.437   7.911  1.00  0.00           H  
ATOM    354 3HG1 VAL A  22     -12.207   2.311   9.192  1.00  0.00           H  
ATOM    355 1HG2 VAL A  22     -14.612   3.096   7.667  1.00  0.00           H  
ATOM    356 2HG2 VAL A  22     -13.711   4.165   8.749  1.00  0.00           H  
ATOM    357 3HG2 VAL A  22     -14.020   4.642   7.074  1.00  0.00           H  
ATOM    358  N   LEU A  23      -9.743   3.017   5.946  1.00  0.00           N  
ATOM    359  CA  LEU A  23      -8.524   2.297   5.614  1.00  0.00           C  
ATOM    360  C   LEU A  23      -7.278   3.134   5.800  1.00  0.00           C  
ATOM    361  O   LEU A  23      -6.220   2.628   6.170  1.00  0.00           O  
ATOM    362  CB  LEU A  23      -8.607   1.851   4.167  1.00  0.00           C  
ATOM    363  CG  LEU A  23      -9.672   0.825   3.879  1.00  0.00           C  
ATOM    364  CD1 LEU A  23      -9.778   0.653   2.404  1.00  0.00           C  
ATOM    365  CD2 LEU A  23      -9.348  -0.422   4.525  1.00  0.00           C  
ATOM    366  H   LEU A  23     -10.449   3.158   5.212  1.00  0.00           H  
ATOM    367  HA  LEU A  23      -8.445   1.454   6.279  1.00  0.00           H  
ATOM    368 1HB  LEU A  23      -8.808   2.725   3.554  1.00  0.00           H  
ATOM    369 2HB  LEU A  23      -7.640   1.439   3.867  1.00  0.00           H  
ATOM    370  HG  LEU A  23     -10.608   1.155   4.254  1.00  0.00           H  
ATOM    371 1HD1 LEU A  23     -10.547  -0.076   2.168  1.00  0.00           H  
ATOM    372 2HD1 LEU A  23     -10.034   1.601   1.965  1.00  0.00           H  
ATOM    373 3HD1 LEU A  23      -8.833   0.325   2.019  1.00  0.00           H  
ATOM    374 1HD2 LEU A  23     -10.111  -1.117   4.302  1.00  0.00           H  
ATOM    375 2HD2 LEU A  23      -8.403  -0.752   4.133  1.00  0.00           H  
ATOM    376 3HD2 LEU A  23      -9.293  -0.328   5.588  1.00  0.00           H  
ATOM    377  N   LEU A  24      -7.371   4.412   5.520  1.00  0.00           N  
ATOM    378  CA  LEU A  24      -6.223   5.272   5.681  1.00  0.00           C  
ATOM    379  C   LEU A  24      -5.842   5.358   7.156  1.00  0.00           C  
ATOM    380  O   LEU A  24      -4.679   5.143   7.520  1.00  0.00           O  
ATOM    381  CB  LEU A  24      -6.632   6.622   5.125  1.00  0.00           C  
ATOM    382  CG  LEU A  24      -6.816   6.680   3.616  1.00  0.00           C  
ATOM    383  CD1 LEU A  24      -7.572   7.876   3.241  1.00  0.00           C  
ATOM    384  CD2 LEU A  24      -5.531   6.779   3.024  1.00  0.00           C  
ATOM    385  H   LEU A  24      -8.255   4.777   5.152  1.00  0.00           H  
ATOM    386  HA  LEU A  24      -5.385   4.849   5.135  1.00  0.00           H  
ATOM    387 1HB  LEU A  24      -7.585   6.892   5.576  1.00  0.00           H  
ATOM    388 2HB  LEU A  24      -5.875   7.351   5.408  1.00  0.00           H  
ATOM    389  HG  LEU A  24      -7.323   5.795   3.260  1.00  0.00           H  
ATOM    390 1HD1 LEU A  24      -7.673   7.895   2.173  1.00  0.00           H  
ATOM    391 2HD1 LEU A  24      -8.531   7.841   3.671  1.00  0.00           H  
ATOM    392 3HD1 LEU A  24      -7.068   8.750   3.577  1.00  0.00           H  
ATOM    393 1HD2 LEU A  24      -5.588   6.849   1.978  1.00  0.00           H  
ATOM    394 2HD2 LEU A  24      -5.075   7.667   3.403  1.00  0.00           H  
ATOM    395 3HD2 LEU A  24      -4.965   5.918   3.287  1.00  0.00           H  
ATOM    396  N   ARG A  25      -6.847   5.511   8.030  1.00  0.00           N  
ATOM    397  CA  ARG A  25      -6.591   5.555   9.468  1.00  0.00           C  
ATOM    398  C   ARG A  25      -6.103   4.220  10.008  1.00  0.00           C  
ATOM    399  O   ARG A  25      -5.276   4.170  10.932  1.00  0.00           O  
ATOM    400  CB  ARG A  25      -7.841   5.991  10.214  1.00  0.00           C  
ATOM    401  CG  ARG A  25      -8.215   7.463  10.049  1.00  0.00           C  
ATOM    402  CD  ARG A  25      -7.263   8.311  10.815  1.00  0.00           C  
ATOM    403  NE  ARG A  25      -7.614   9.703  10.841  1.00  0.00           N  
ATOM    404  CZ  ARG A  25      -6.913  10.622  11.536  1.00  0.00           C  
ATOM    405  NH1 ARG A  25      -5.859  10.230  12.245  1.00  0.00           N  
ATOM    406  NH2 ARG A  25      -7.273  11.892  11.514  1.00  0.00           N  
ATOM    407  H   ARG A  25      -7.796   5.675   7.670  1.00  0.00           H  
ATOM    408  HA  ARG A  25      -5.800   6.273   9.642  1.00  0.00           H  
ATOM    409 1HB  ARG A  25      -8.690   5.399   9.859  1.00  0.00           H  
ATOM    410 2HB  ARG A  25      -7.722   5.785  11.275  1.00  0.00           H  
ATOM    411 1HG  ARG A  25      -8.160   7.736   8.994  1.00  0.00           H  
ATOM    412 2HG  ARG A  25      -9.224   7.636  10.421  1.00  0.00           H  
ATOM    413 1HD  ARG A  25      -7.226   7.949  11.842  1.00  0.00           H  
ATOM    414 2HD  ARG A  25      -6.276   8.247  10.374  1.00  0.00           H  
ATOM    415  HE  ARG A  25      -8.418  10.009  10.304  1.00  0.00           H  
ATOM    416 1HH1 ARG A  25      -5.588   9.264  12.263  1.00  0.00           H  
ATOM    417 2HH1 ARG A  25      -5.285  10.899  12.794  1.00  0.00           H  
ATOM    418 1HH2 ARG A  25      -8.072  12.186  10.975  1.00  0.00           H  
ATOM    419 2HH2 ARG A  25      -6.740  12.575  12.038  1.00  0.00           H  
ATOM    420  N   LEU A  26      -6.631   3.146   9.446  1.00  0.00           N  
ATOM    421  CA  LEU A  26      -6.268   1.807   9.831  1.00  0.00           C  
ATOM    422  C   LEU A  26      -4.840   1.458   9.438  1.00  0.00           C  
ATOM    423  O   LEU A  26      -4.113   0.885  10.252  1.00  0.00           O  
ATOM    424  CB  LEU A  26      -7.273   0.852   9.210  1.00  0.00           C  
ATOM    425  CG  LEU A  26      -7.081  -0.620   9.398  1.00  0.00           C  
ATOM    426  CD1 LEU A  26      -7.047  -1.029  10.851  1.00  0.00           C  
ATOM    427  CD2 LEU A  26      -8.217  -1.305   8.629  1.00  0.00           C  
ATOM    428  H   LEU A  26      -7.358   3.272   8.736  1.00  0.00           H  
ATOM    429  HA  LEU A  26      -6.348   1.746  10.911  1.00  0.00           H  
ATOM    430 1HB  LEU A  26      -8.255   1.115   9.557  1.00  0.00           H  
ATOM    431 2HB  LEU A  26      -7.259   1.033   8.156  1.00  0.00           H  
ATOM    432  HG  LEU A  26      -6.147  -0.893   8.997  1.00  0.00           H  
ATOM    433 1HD1 LEU A  26      -6.904  -2.100  10.913  1.00  0.00           H  
ATOM    434 2HD1 LEU A  26      -6.222  -0.531  11.347  1.00  0.00           H  
ATOM    435 3HD1 LEU A  26      -7.925  -0.784  11.343  1.00  0.00           H  
ATOM    436 1HD2 LEU A  26      -8.104  -2.363   8.695  1.00  0.00           H  
ATOM    437 2HD2 LEU A  26      -9.162  -1.020   9.035  1.00  0.00           H  
ATOM    438 3HD2 LEU A  26      -8.181  -1.008   7.592  1.00  0.00           H  
ATOM    439  N   ALA A  27      -4.411   1.810   8.217  1.00  0.00           N  
ATOM    440  CA  ALA A  27      -3.055   1.485   7.786  1.00  0.00           C  
ATOM    441  C   ALA A  27      -2.047   2.158   8.694  1.00  0.00           C  
ATOM    442  O   ALA A  27      -1.020   1.567   9.034  1.00  0.00           O  
ATOM    443  CB  ALA A  27      -2.808   1.930   6.351  1.00  0.00           C  
ATOM    444  H   ALA A  27      -5.056   2.260   7.559  1.00  0.00           H  
ATOM    445  HA  ALA A  27      -2.923   0.406   7.858  1.00  0.00           H  
ATOM    446 1HB  ALA A  27      -1.801   1.666   6.062  1.00  0.00           H  
ATOM    447 2HB  ALA A  27      -3.494   1.456   5.684  1.00  0.00           H  
ATOM    448 3HB  ALA A  27      -2.939   3.011   6.284  1.00  0.00           H  
ATOM    449  N   ILE A  28      -2.367   3.378   9.124  1.00  0.00           N  
ATOM    450  CA  ILE A  28      -1.475   4.136   9.974  1.00  0.00           C  
ATOM    451  C   ILE A  28      -1.406   3.505  11.363  1.00  0.00           C  
ATOM    452  O   ILE A  28      -0.313   3.370  11.923  1.00  0.00           O  
ATOM    453  CB  ILE A  28      -1.965   5.574  10.079  1.00  0.00           C  
ATOM    454  CG1 ILE A  28      -1.890   6.230   8.716  1.00  0.00           C  
ATOM    455  CG2 ILE A  28      -1.022   6.341  11.053  1.00  0.00           C  
ATOM    456  CD1 ILE A  28      -2.682   7.468   8.642  1.00  0.00           C  
ATOM    457  H   ILE A  28      -3.232   3.813   8.780  1.00  0.00           H  
ATOM    458  HA  ILE A  28      -0.482   4.121   9.536  1.00  0.00           H  
ATOM    459  HB  ILE A  28      -2.997   5.601  10.431  1.00  0.00           H  
ATOM    460 1HG1 ILE A  28      -0.861   6.489   8.505  1.00  0.00           H  
ATOM    461 2HG1 ILE A  28      -2.240   5.542   7.952  1.00  0.00           H  
ATOM    462 1HG2 ILE A  28      -1.325   7.374  11.151  1.00  0.00           H  
ATOM    463 2HG2 ILE A  28      -1.053   5.896  12.016  1.00  0.00           H  
ATOM    464 3HG2 ILE A  28       0.004   6.307  10.673  1.00  0.00           H  
ATOM    465 1HD1 ILE A  28      -2.585   7.883   7.661  1.00  0.00           H  
ATOM    466 2HD1 ILE A  28      -3.726   7.247   8.830  1.00  0.00           H  
ATOM    467 3HD1 ILE A  28      -2.334   8.162   9.372  1.00  0.00           H  
ATOM    468  N   ARG A  29      -2.562   3.151  11.952  1.00  0.00           N  
ATOM    469  CA  ARG A  29      -2.545   2.534  13.275  1.00  0.00           C  
ATOM    470  C   ARG A  29      -1.762   1.238  13.272  1.00  0.00           C  
ATOM    471  O   ARG A  29      -0.940   1.000  14.165  1.00  0.00           O  
ATOM    472  CB  ARG A  29      -3.954   2.216  13.772  1.00  0.00           C  
ATOM    473  CG  ARG A  29      -3.984   1.512  15.162  1.00  0.00           C  
ATOM    474  CD  ARG A  29      -5.366   1.200  15.651  1.00  0.00           C  
ATOM    475  NE  ARG A  29      -6.095   0.239  14.798  1.00  0.00           N  
ATOM    476  CZ  ARG A  29      -5.935  -1.121  14.792  1.00  0.00           C  
ATOM    477  NH1 ARG A  29      -5.061  -1.732  15.563  1.00  0.00           N  
ATOM    478  NH2 ARG A  29      -6.679  -1.861  13.992  1.00  0.00           N  
ATOM    479  H   ARG A  29      -3.458   3.328  11.482  1.00  0.00           H  
ATOM    480  HA  ARG A  29      -2.078   3.219  13.974  1.00  0.00           H  
ATOM    481 1HB  ARG A  29      -4.533   3.135  13.835  1.00  0.00           H  
ATOM    482 2HB  ARG A  29      -4.451   1.562  13.051  1.00  0.00           H  
ATOM    483 1HG  ARG A  29      -3.438   0.569  15.106  1.00  0.00           H  
ATOM    484 2HG  ARG A  29      -3.500   2.152  15.899  1.00  0.00           H  
ATOM    485 1HD  ARG A  29      -5.298   0.784  16.657  1.00  0.00           H  
ATOM    486 2HD  ARG A  29      -5.943   2.124  15.686  1.00  0.00           H  
ATOM    487  HE  ARG A  29      -6.795   0.627  14.179  1.00  0.00           H  
ATOM    488 1HH1 ARG A  29      -4.437  -1.231  16.205  1.00  0.00           H  
ATOM    489 2HH1 ARG A  29      -4.965  -2.736  15.526  1.00  0.00           H  
ATOM    490 1HH2 ARG A  29      -7.360  -1.426  13.390  1.00  0.00           H  
ATOM    491 2HH2 ARG A  29      -6.558  -2.864  13.983  1.00  0.00           H  
ATOM    492  N   LEU A  30      -1.996   0.412  12.261  1.00  0.00           N  
ATOM    493  CA  LEU A  30      -1.335  -0.866  12.194  1.00  0.00           C  
ATOM    494  C   LEU A  30       0.164  -0.660  12.005  1.00  0.00           C  
ATOM    495  O   LEU A  30       0.958  -1.429  12.559  1.00  0.00           O  
ATOM    496  CB  LEU A  30      -1.965  -1.678  11.070  1.00  0.00           C  
ATOM    497  CG  LEU A  30      -3.438  -2.137  11.285  1.00  0.00           C  
ATOM    498  CD1 LEU A  30      -3.954  -2.672   9.990  1.00  0.00           C  
ATOM    499  CD2 LEU A  30      -3.539  -3.228  12.344  1.00  0.00           C  
ATOM    500  H   LEU A  30      -2.684   0.661  11.543  1.00  0.00           H  
ATOM    501  HA  LEU A  30      -1.485  -1.381  13.139  1.00  0.00           H  
ATOM    502 1HB  LEU A  30      -1.956  -1.056  10.177  1.00  0.00           H  
ATOM    503 2HB  LEU A  30      -1.366  -2.565  10.905  1.00  0.00           H  
ATOM    504  HG  LEU A  30      -4.035  -1.287  11.587  1.00  0.00           H  
ATOM    505 1HD1 LEU A  30      -4.970  -2.982  10.098  1.00  0.00           H  
ATOM    506 2HD1 LEU A  30      -3.895  -1.886   9.243  1.00  0.00           H  
ATOM    507 3HD1 LEU A  30      -3.359  -3.513   9.695  1.00  0.00           H  
ATOM    508 1HD2 LEU A  30      -4.576  -3.523  12.453  1.00  0.00           H  
ATOM    509 2HD2 LEU A  30      -2.960  -4.091  12.039  1.00  0.00           H  
ATOM    510 3HD2 LEU A  30      -3.169  -2.869  13.306  1.00  0.00           H  
ATOM    511  N   ALA A  31       0.568   0.366  11.229  1.00  0.00           N  
ATOM    512  CA  ALA A  31       1.981   0.674  11.023  1.00  0.00           C  
ATOM    513  C   ALA A  31       2.688   1.060  12.308  1.00  0.00           C  
ATOM    514  O   ALA A  31       3.841   0.673  12.519  1.00  0.00           O  
ATOM    515  CB  ALA A  31       2.124   1.807  10.049  1.00  0.00           C  
ATOM    516  H   ALA A  31      -0.125   0.920  10.714  1.00  0.00           H  
ATOM    517  HA  ALA A  31       2.466  -0.210  10.627  1.00  0.00           H  
ATOM    518 1HB  ALA A  31       3.179   2.000   9.888  1.00  0.00           H  
ATOM    519 2HB  ALA A  31       1.645   1.531   9.126  1.00  0.00           H  
ATOM    520 3HB  ALA A  31       1.648   2.699  10.445  1.00  0.00           H  
ATOM    521  N   GLN A  32       1.991   1.794  13.185  1.00  0.00           N  
ATOM    522  CA  GLN A  32       2.571   2.209  14.460  1.00  0.00           C  
ATOM    523  C   GLN A  32       2.778   0.981  15.343  1.00  0.00           C  
ATOM    524  O   GLN A  32       3.776   0.872  16.063  1.00  0.00           O  
ATOM    525  CB  GLN A  32       1.658   3.222  15.165  1.00  0.00           C  
ATOM    526  CG  GLN A  32       1.558   4.580  14.476  1.00  0.00           C  
ATOM    527  CD  GLN A  32       0.547   5.491  15.150  1.00  0.00           C  
ATOM    528  OE1 GLN A  32       0.832   6.136  16.158  1.00  0.00           O  
ATOM    529  NE2 GLN A  32      -0.644   5.545  14.601  1.00  0.00           N  
ATOM    530  H   GLN A  32       1.053   2.113  12.912  1.00  0.00           H  
ATOM    531  HA  GLN A  32       3.541   2.662  14.276  1.00  0.00           H  
ATOM    532 1HB  GLN A  32       0.649   2.809  15.232  1.00  0.00           H  
ATOM    533 2HB  GLN A  32       2.013   3.383  16.179  1.00  0.00           H  
ATOM    534 1HG  GLN A  32       2.524   5.066  14.503  1.00  0.00           H  
ATOM    535 2HG  GLN A  32       1.257   4.438  13.449  1.00  0.00           H  
ATOM    536 1HE2 GLN A  32      -1.358   6.138  14.989  1.00  0.00           H  
ATOM    537 2HE2 GLN A  32      -0.833   5.004  13.773  1.00  0.00           H  
ATOM    538  N   GLU A  33       1.835   0.043  15.257  1.00  0.00           N  
ATOM    539  CA  GLU A  33       1.900  -1.213  15.993  1.00  0.00           C  
ATOM    540  C   GLU A  33       2.936  -2.160  15.366  1.00  0.00           C  
ATOM    541  O   GLU A  33       3.586  -2.937  16.070  1.00  0.00           O  
ATOM    542  CB  GLU A  33       0.525  -1.874  16.014  1.00  0.00           C  
ATOM    543  CG  GLU A  33      -0.527  -1.109  16.810  1.00  0.00           C  
ATOM    544  CD  GLU A  33      -1.865  -1.740  16.706  1.00  0.00           C  
ATOM    545  OE1 GLU A  33      -1.927  -2.779  16.091  1.00  0.00           O  
ATOM    546  OE2 GLU A  33      -2.831  -1.184  17.196  1.00  0.00           O  
ATOM    547  H   GLU A  33       1.002   0.248  14.693  1.00  0.00           H  
ATOM    548  HA  GLU A  33       2.201  -0.999  17.016  1.00  0.00           H  
ATOM    549 1HB  GLU A  33       0.159  -1.976  14.994  1.00  0.00           H  
ATOM    550 2HB  GLU A  33       0.609  -2.876  16.431  1.00  0.00           H  
ATOM    551 1HG  GLU A  33      -0.226  -1.081  17.855  1.00  0.00           H  
ATOM    552 2HG  GLU A  33      -0.579  -0.086  16.448  1.00  0.00           H  
ATOM    553  N   GLY A  34       3.102  -2.061  14.038  1.00  0.00           N  
ATOM    554  CA  GLY A  34       4.010  -2.895  13.259  1.00  0.00           C  
ATOM    555  C   GLY A  34       3.335  -4.170  12.755  1.00  0.00           C  
ATOM    556  O   GLY A  34       4.005  -5.160  12.460  1.00  0.00           O  
ATOM    557  H   GLY A  34       2.498  -1.420  13.531  1.00  0.00           H  
ATOM    558 1HA  GLY A  34       4.371  -2.312  12.410  1.00  0.00           H  
ATOM    559 2HA  GLY A  34       4.877  -3.150  13.864  1.00  0.00           H  
ATOM    560  N   ASP A  35       2.002  -4.152  12.701  1.00  0.00           N  
ATOM    561  CA  ASP A  35       1.172  -5.274  12.281  1.00  0.00           C  
ATOM    562  C   ASP A  35       1.117  -5.442  10.738  1.00  0.00           C  
ATOM    563  O   ASP A  35       0.620  -4.540  10.054  1.00  0.00           O  
ATOM    564  CB  ASP A  35      -0.246  -5.110  12.843  1.00  0.00           C  
ATOM    565  CG  ASP A  35      -1.145  -6.337  12.562  1.00  0.00           C  
ATOM    566  OD1 ASP A  35      -0.810  -7.087  11.664  1.00  0.00           O  
ATOM    567  OD2 ASP A  35      -2.146  -6.515  13.226  1.00  0.00           O  
ATOM    568  H   ASP A  35       1.524  -3.273  12.913  1.00  0.00           H  
ATOM    569  HA  ASP A  35       1.572  -6.157  12.758  1.00  0.00           H  
ATOM    570 1HB  ASP A  35      -0.191  -4.951  13.925  1.00  0.00           H  
ATOM    571 2HB  ASP A  35      -0.690  -4.222  12.419  1.00  0.00           H  
ATOM    572  N   PRO A  36       1.597  -6.571  10.146  1.00  0.00           N  
ATOM    573  CA  PRO A  36       1.648  -6.872   8.709  1.00  0.00           C  
ATOM    574  C   PRO A  36       0.282  -6.726   8.015  1.00  0.00           C  
ATOM    575  O   PRO A  36       0.216  -6.547   6.793  1.00  0.00           O  
ATOM    576  CB  PRO A  36       2.114  -8.335   8.685  1.00  0.00           C  
ATOM    577  CG  PRO A  36       2.895  -8.515   9.957  1.00  0.00           C  
ATOM    578  CD  PRO A  36       2.194  -7.653  10.981  1.00  0.00           C  
ATOM    579  HA  PRO A  36       2.393  -6.221   8.229  1.00  0.00           H  
ATOM    580 1HB  PRO A  36       1.242  -9.004   8.623  1.00  0.00           H  
ATOM    581 2HB  PRO A  36       2.726  -8.519   7.790  1.00  0.00           H  
ATOM    582 1HG  PRO A  36       2.908  -9.577  10.244  1.00  0.00           H  
ATOM    583 2HG  PRO A  36       3.942  -8.217   9.804  1.00  0.00           H  
ATOM    584 1HD  PRO A  36       1.411  -8.219  11.518  1.00  0.00           H  
ATOM    585 2HD  PRO A  36       2.979  -7.270  11.645  1.00  0.00           H  
ATOM    586  N   ARG A  37      -0.814  -6.750   8.791  1.00  0.00           N  
ATOM    587  CA  ARG A  37      -2.174  -6.619   8.259  1.00  0.00           C  
ATOM    588  C   ARG A  37      -2.385  -5.279   7.552  1.00  0.00           C  
ATOM    589  O   ARG A  37      -3.281  -5.144   6.705  1.00  0.00           O  
ATOM    590  CB  ARG A  37      -3.212  -6.693   9.356  1.00  0.00           C  
ATOM    591  CG  ARG A  37      -3.467  -8.007  10.005  1.00  0.00           C  
ATOM    592  CD  ARG A  37      -4.558  -7.840  11.010  1.00  0.00           C  
ATOM    593  NE  ARG A  37      -4.987  -9.099  11.582  1.00  0.00           N  
ATOM    594  CZ  ARG A  37      -4.500  -9.687  12.711  1.00  0.00           C  
ATOM    595  NH1 ARG A  37      -3.526  -9.113  13.417  1.00  0.00           N  
ATOM    596  NH2 ARG A  37      -5.006 -10.853  13.123  1.00  0.00           N  
ATOM    597  H   ARG A  37      -0.718  -6.887   9.810  1.00  0.00           H  
ATOM    598  HA  ARG A  37      -2.346  -7.427   7.550  1.00  0.00           H  
ATOM    599 1HB  ARG A  37      -2.955  -5.989  10.144  1.00  0.00           H  
ATOM    600 2HB  ARG A  37      -4.130  -6.401   8.962  1.00  0.00           H  
ATOM    601 1HG  ARG A  37      -3.795  -8.735   9.263  1.00  0.00           H  
ATOM    602 2HG  ARG A  37      -2.571  -8.367  10.505  1.00  0.00           H  
ATOM    603 1HD  ARG A  37      -4.222  -7.186  11.812  1.00  0.00           H  
ATOM    604 2HD  ARG A  37      -5.420  -7.387  10.525  1.00  0.00           H  
ATOM    605  HE  ARG A  37      -5.741  -9.575  11.054  1.00  0.00           H  
ATOM    606 1HH1 ARG A  37      -3.110  -8.203  13.135  1.00  0.00           H  
ATOM    607 2HH1 ARG A  37      -3.177  -9.557  14.249  1.00  0.00           H  
ATOM    608 1HH2 ARG A  37      -5.780 -11.313  12.594  1.00  0.00           H  
ATOM    609 2HH2 ARG A  37      -4.660 -11.293  13.955  1.00  0.00           H  
ATOM    610  N   ARG A  38      -1.521  -4.311   7.858  1.00  0.00           N  
ATOM    611  CA  ARG A  38      -1.565  -2.967   7.301  1.00  0.00           C  
ATOM    612  C   ARG A  38      -1.410  -2.972   5.800  1.00  0.00           C  
ATOM    613  O   ARG A  38      -1.709  -1.970   5.148  1.00  0.00           O  
ATOM    614  CB  ARG A  38      -0.462  -2.117   7.884  1.00  0.00           C  
ATOM    615  CG  ARG A  38       0.933  -2.461   7.481  1.00  0.00           C  
ATOM    616  CD  ARG A  38       1.840  -1.691   8.307  1.00  0.00           C  
ATOM    617  NE  ARG A  38       3.224  -1.855   7.948  1.00  0.00           N  
ATOM    618  CZ  ARG A  38       4.052  -2.826   8.387  1.00  0.00           C  
ATOM    619  NH1 ARG A  38       3.622  -3.752   9.212  1.00  0.00           N  
ATOM    620  NH2 ARG A  38       5.308  -2.838   7.975  1.00  0.00           N  
ATOM    621  H   ARG A  38      -0.795  -4.521   8.556  1.00  0.00           H  
ATOM    622  HA  ARG A  38      -2.522  -2.519   7.540  1.00  0.00           H  
ATOM    623 1HB  ARG A  38      -0.641  -1.060   7.680  1.00  0.00           H  
ATOM    624 2HB  ARG A  38      -0.446  -2.246   8.931  1.00  0.00           H  
ATOM    625 1HG  ARG A  38       1.122  -3.524   7.627  1.00  0.00           H  
ATOM    626 2HG  ARG A  38       1.108  -2.191   6.440  1.00  0.00           H  
ATOM    627 1HD  ARG A  38       1.584  -0.647   8.216  1.00  0.00           H  
ATOM    628 2HD  ARG A  38       1.710  -1.998   9.345  1.00  0.00           H  
ATOM    629  HE  ARG A  38       3.598  -1.166   7.297  1.00  0.00           H  
ATOM    630 1HH1 ARG A  38       2.643  -3.750   9.512  1.00  0.00           H  
ATOM    631 2HH1 ARG A  38       4.253  -4.479   9.531  1.00  0.00           H  
ATOM    632 1HH2 ARG A  38       5.640  -2.120   7.338  1.00  0.00           H  
ATOM    633 2HH2 ARG A  38       5.943  -3.553   8.294  1.00  0.00           H  
ATOM    634  N   ARG A  39      -0.875  -4.059   5.245  1.00  0.00           N  
ATOM    635  CA  ARG A  39      -0.683  -4.127   3.821  1.00  0.00           C  
ATOM    636  C   ARG A  39      -2.025  -4.418   3.159  1.00  0.00           C  
ATOM    637  O   ARG A  39      -2.286  -3.983   2.052  1.00  0.00           O  
ATOM    638  CB  ARG A  39       0.310  -5.216   3.508  1.00  0.00           C  
ATOM    639  CG  ARG A  39       1.700  -4.935   4.073  1.00  0.00           C  
ATOM    640  CD  ARG A  39       2.624  -6.031   3.813  1.00  0.00           C  
ATOM    641  NE  ARG A  39       2.190  -7.250   4.484  1.00  0.00           N  
ATOM    642  CZ  ARG A  39       2.783  -8.449   4.350  1.00  0.00           C  
ATOM    643  NH1 ARG A  39       3.852  -8.602   3.620  1.00  0.00           N  
ATOM    644  NH2 ARG A  39       2.301  -9.518   4.942  1.00  0.00           N  
ATOM    645  H   ARG A  39      -0.619  -4.858   5.835  1.00  0.00           H  
ATOM    646  HA  ARG A  39      -0.296  -3.174   3.464  1.00  0.00           H  
ATOM    647 1HB  ARG A  39      -0.049  -6.157   3.923  1.00  0.00           H  
ATOM    648 2HB  ARG A  39       0.401  -5.340   2.428  1.00  0.00           H  
ATOM    649 1HG  ARG A  39       2.099  -4.033   3.629  1.00  0.00           H  
ATOM    650 2HG  ARG A  39       1.631  -4.806   5.157  1.00  0.00           H  
ATOM    651 1HD  ARG A  39       2.671  -6.221   2.739  1.00  0.00           H  
ATOM    652 2HD  ARG A  39       3.612  -5.765   4.187  1.00  0.00           H  
ATOM    653  HE  ARG A  39       1.355  -7.195   5.078  1.00  0.00           H  
ATOM    654 1HH1 ARG A  39       4.271  -7.831   3.128  1.00  0.00           H  
ATOM    655 2HH1 ARG A  39       4.238  -9.556   3.548  1.00  0.00           H  
ATOM    656 1HH2 ARG A  39       1.455  -9.480   5.494  1.00  0.00           H  
ATOM    657 2HH2 ARG A  39       2.797 -10.409   4.790  1.00  0.00           H  
ATOM    658  N   ALA A  40      -2.928  -5.139   3.826  1.00  0.00           N  
ATOM    659  CA  ALA A  40      -4.216  -5.412   3.201  1.00  0.00           C  
ATOM    660  C   ALA A  40      -4.963  -4.119   3.090  1.00  0.00           C  
ATOM    661  O   ALA A  40      -5.671  -3.853   2.123  1.00  0.00           O  
ATOM    662  CB  ALA A  40      -5.015  -6.388   4.017  1.00  0.00           C  
ATOM    663  H   ALA A  40      -2.750  -5.466   4.772  1.00  0.00           H  
ATOM    664  HA  ALA A  40      -4.048  -5.809   2.200  1.00  0.00           H  
ATOM    665 1HB  ALA A  40      -5.966  -6.566   3.563  1.00  0.00           H  
ATOM    666 2HB  ALA A  40      -4.463  -7.317   4.083  1.00  0.00           H  
ATOM    667 3HB  ALA A  40      -5.169  -5.975   5.010  1.00  0.00           H  
ATOM    668  N   VAL A  41      -4.753  -3.300   4.096  1.00  0.00           N  
ATOM    669  CA  VAL A  41      -5.413  -2.029   4.226  1.00  0.00           C  
ATOM    670  C   VAL A  41      -4.861  -1.022   3.224  1.00  0.00           C  
ATOM    671  O   VAL A  41      -5.631  -0.326   2.549  1.00  0.00           O  
ATOM    672  CB  VAL A  41      -5.200  -1.553   5.638  1.00  0.00           C  
ATOM    673  CG1 VAL A  41      -5.781  -0.258   5.823  1.00  0.00           C  
ATOM    674  CG2 VAL A  41      -5.744  -2.550   6.541  1.00  0.00           C  
ATOM    675  H   VAL A  41      -4.148  -3.645   4.850  1.00  0.00           H  
ATOM    676  HA  VAL A  41      -6.471  -2.167   4.043  1.00  0.00           H  
ATOM    677  HB  VAL A  41      -4.137  -1.446   5.818  1.00  0.00           H  
ATOM    678 1HG1 VAL A  41      -5.605   0.049   6.812  1.00  0.00           H  
ATOM    679 2HG1 VAL A  41      -5.363   0.463   5.143  1.00  0.00           H  
ATOM    680 3HG1 VAL A  41      -6.823  -0.316   5.660  1.00  0.00           H  
ATOM    681 1HG2 VAL A  41      -5.577  -2.265   7.535  1.00  0.00           H  
ATOM    682 2HG2 VAL A  41      -6.807  -2.645   6.353  1.00  0.00           H  
ATOM    683 3HG2 VAL A  41      -5.264  -3.502   6.386  1.00  0.00           H  
ATOM    684  N   ALA A  42      -3.525  -0.951   3.126  1.00  0.00           N  
ATOM    685  CA  ALA A  42      -2.843  -0.070   2.193  1.00  0.00           C  
ATOM    686  C   ALA A  42      -3.230  -0.390   0.756  1.00  0.00           C  
ATOM    687  O   ALA A  42      -3.363   0.505  -0.090  1.00  0.00           O  
ATOM    688  CB  ALA A  42      -1.344  -0.206   2.361  1.00  0.00           C  
ATOM    689  H   ALA A  42      -2.944  -1.518   3.751  1.00  0.00           H  
ATOM    690  HA  ALA A  42      -3.154   0.957   2.408  1.00  0.00           H  
ATOM    691 1HB  ALA A  42      -0.836   0.442   1.673  1.00  0.00           H  
ATOM    692 2HB  ALA A  42      -1.064   0.041   3.385  1.00  0.00           H  
ATOM    693 3HB  ALA A  42      -1.064  -1.235   2.145  1.00  0.00           H  
ATOM    694  N   LEU A  43      -3.419  -1.679   0.467  1.00  0.00           N  
ATOM    695  CA  LEU A  43      -3.768  -2.040  -0.880  1.00  0.00           C  
ATOM    696  C   LEU A  43      -5.243  -1.926  -1.090  1.00  0.00           C  
ATOM    697  O   LEU A  43      -5.665  -1.557  -2.179  1.00  0.00           O  
ATOM    698  CB  LEU A  43      -3.373  -3.451  -1.171  1.00  0.00           C  
ATOM    699  CG  LEU A  43      -1.949  -3.779  -1.037  1.00  0.00           C  
ATOM    700  CD1 LEU A  43      -1.849  -5.252  -1.417  1.00  0.00           C  
ATOM    701  CD2 LEU A  43      -1.058  -2.767  -1.760  1.00  0.00           C  
ATOM    702  H   LEU A  43      -3.246  -2.403   1.171  1.00  0.00           H  
ATOM    703  HA  LEU A  43      -3.293  -1.356  -1.573  1.00  0.00           H  
ATOM    704 1HB  LEU A  43      -3.871  -4.064  -0.448  1.00  0.00           H  
ATOM    705 2HB  LEU A  43      -3.713  -3.725  -2.166  1.00  0.00           H  
ATOM    706  HG  LEU A  43      -1.665  -3.724  -0.047  1.00  0.00           H  
ATOM    707 1HD1 LEU A  43      -0.848  -5.591  -1.248  1.00  0.00           H  
ATOM    708 2HD1 LEU A  43      -2.518  -5.828  -0.777  1.00  0.00           H  
ATOM    709 3HD1 LEU A  43      -2.128  -5.399  -2.460  1.00  0.00           H  
ATOM    710 1HD2 LEU A  43      -0.042  -3.034  -1.621  1.00  0.00           H  
ATOM    711 2HD2 LEU A  43      -1.272  -2.749  -2.768  1.00  0.00           H  
ATOM    712 3HD2 LEU A  43      -1.191  -1.776  -1.353  1.00  0.00           H  
ATOM    713  N   ALA A  44      -6.062  -2.164  -0.065  1.00  0.00           N  
ATOM    714  CA  ALA A  44      -7.484  -2.005  -0.265  1.00  0.00           C  
ATOM    715  C   ALA A  44      -7.725  -0.562  -0.675  1.00  0.00           C  
ATOM    716  O   ALA A  44      -8.501  -0.299  -1.592  1.00  0.00           O  
ATOM    717  CB  ALA A  44      -8.230  -2.376   0.990  1.00  0.00           C  
ATOM    718  H   ALA A  44      -5.721  -2.523   0.828  1.00  0.00           H  
ATOM    719  HA  ALA A  44      -7.802  -2.647  -1.081  1.00  0.00           H  
ATOM    720 1HB  ALA A  44      -9.289  -2.253   0.861  1.00  0.00           H  
ATOM    721 2HB  ALA A  44      -8.015  -3.413   1.229  1.00  0.00           H  
ATOM    722 3HB  ALA A  44      -7.889  -1.745   1.798  1.00  0.00           H  
ATOM    723  N   TYR A  45      -6.991   0.373  -0.061  1.00  0.00           N  
ATOM    724  CA  TYR A  45      -7.085   1.774  -0.417  1.00  0.00           C  
ATOM    725  C   TYR A  45      -6.780   1.996  -1.896  1.00  0.00           C  
ATOM    726  O   TYR A  45      -7.551   2.649  -2.607  1.00  0.00           O  
ATOM    727  CB  TYR A  45      -6.143   2.601   0.452  1.00  0.00           C  
ATOM    728  CG  TYR A  45      -5.985   4.004  -0.024  1.00  0.00           C  
ATOM    729  CD1 TYR A  45      -6.947   4.941   0.234  1.00  0.00           C  
ATOM    730  CD2 TYR A  45      -4.842   4.346  -0.755  1.00  0.00           C  
ATOM    731  CE1 TYR A  45      -6.784   6.230  -0.240  1.00  0.00           C  
ATOM    732  CE2 TYR A  45      -4.678   5.623  -1.215  1.00  0.00           C  
ATOM    733  CZ  TYR A  45      -5.648   6.567  -0.958  1.00  0.00           C  
ATOM    734  OH  TYR A  45      -5.492   7.852  -1.412  1.00  0.00           O  
ATOM    735  H   TYR A  45      -6.381   0.098   0.718  1.00  0.00           H  
ATOM    736  HA  TYR A  45      -8.106   2.104  -0.238  1.00  0.00           H  
ATOM    737 1HB  TYR A  45      -6.519   2.626   1.479  1.00  0.00           H  
ATOM    738 2HB  TYR A  45      -5.165   2.138   0.481  1.00  0.00           H  
ATOM    739  HD1 TYR A  45      -7.832   4.669   0.805  1.00  0.00           H  
ATOM    740  HD2 TYR A  45      -4.077   3.592  -0.961  1.00  0.00           H  
ATOM    741  HE1 TYR A  45      -7.544   6.985  -0.039  1.00  0.00           H  
ATOM    742  HE2 TYR A  45      -3.787   5.889  -1.783  1.00  0.00           H  
ATOM    743  HH  TYR A  45      -6.256   8.385  -1.147  1.00  0.00           H  
ATOM    744  N   PHE A  46      -5.663   1.435  -2.368  1.00  0.00           N  
ATOM    745  CA  PHE A  46      -5.261   1.597  -3.758  1.00  0.00           C  
ATOM    746  C   PHE A  46      -6.235   0.894  -4.732  1.00  0.00           C  
ATOM    747  O   PHE A  46      -6.504   1.417  -5.826  1.00  0.00           O  
ATOM    748  CB  PHE A  46      -3.823   1.161  -3.942  1.00  0.00           C  
ATOM    749  CG  PHE A  46      -3.282   1.538  -5.273  1.00  0.00           C  
ATOM    750  CD1 PHE A  46      -3.117   2.875  -5.605  1.00  0.00           C  
ATOM    751  CD2 PHE A  46      -2.919   0.598  -6.171  1.00  0.00           C  
ATOM    752  CE1 PHE A  46      -2.616   3.231  -6.824  1.00  0.00           C  
ATOM    753  CE2 PHE A  46      -2.424   0.939  -7.395  1.00  0.00           C  
ATOM    754  CZ  PHE A  46      -2.272   2.265  -7.721  1.00  0.00           C  
ATOM    755  H   PHE A  46      -5.045   0.940  -1.715  1.00  0.00           H  
ATOM    756  HA  PHE A  46      -5.293   2.661  -3.978  1.00  0.00           H  
ATOM    757 1HB  PHE A  46      -3.227   1.620  -3.171  1.00  0.00           H  
ATOM    758 2HB  PHE A  46      -3.749   0.080  -3.821  1.00  0.00           H  
ATOM    759  HD1 PHE A  46      -3.390   3.648  -4.884  1.00  0.00           H  
ATOM    760  HD2 PHE A  46      -3.033  -0.418  -5.898  1.00  0.00           H  
ATOM    761  HE1 PHE A  46      -2.494   4.283  -7.078  1.00  0.00           H  
ATOM    762  HE2 PHE A  46      -2.152   0.161  -8.107  1.00  0.00           H  
ATOM    763  HZ  PHE A  46      -1.884   2.552  -8.684  1.00  0.00           H  
ATOM    764  N   TYR A  47      -6.734  -0.298  -4.374  1.00  0.00           N  
ATOM    765  CA  TYR A  47      -7.714  -0.992  -5.211  1.00  0.00           C  
ATOM    766  C   TYR A  47      -8.970  -0.126  -5.333  1.00  0.00           C  
ATOM    767  O   TYR A  47      -9.552  -0.031  -6.420  1.00  0.00           O  
ATOM    768  CB  TYR A  47      -8.105  -2.380  -4.657  1.00  0.00           C  
ATOM    769  CG  TYR A  47      -7.217  -3.581  -5.039  1.00  0.00           C  
ATOM    770  CD1 TYR A  47      -6.345  -4.147  -4.134  1.00  0.00           C  
ATOM    771  CD2 TYR A  47      -7.326  -4.130  -6.312  1.00  0.00           C  
ATOM    772  CE1 TYR A  47      -5.573  -5.254  -4.502  1.00  0.00           C  
ATOM    773  CE2 TYR A  47      -6.568  -5.222  -6.678  1.00  0.00           C  
ATOM    774  CZ  TYR A  47      -5.687  -5.790  -5.776  1.00  0.00           C  
ATOM    775  OH  TYR A  47      -4.893  -6.876  -6.144  1.00  0.00           O  
ATOM    776  H   TYR A  47      -6.434  -0.716  -3.500  1.00  0.00           H  
ATOM    777  HA  TYR A  47      -7.294  -1.123  -6.207  1.00  0.00           H  
ATOM    778 1HB  TYR A  47      -8.113  -2.318  -3.569  1.00  0.00           H  
ATOM    779 2HB  TYR A  47      -9.120  -2.609  -4.964  1.00  0.00           H  
ATOM    780  HD1 TYR A  47      -6.258  -3.731  -3.141  1.00  0.00           H  
ATOM    781  HD2 TYR A  47      -8.009  -3.701  -7.030  1.00  0.00           H  
ATOM    782  HE1 TYR A  47      -4.874  -5.697  -3.797  1.00  0.00           H  
ATOM    783  HE2 TYR A  47      -6.664  -5.630  -7.678  1.00  0.00           H  
ATOM    784  HH  TYR A  47      -4.468  -7.242  -5.357  1.00  0.00           H  
ATOM    785  N   LEU A  48      -9.383   0.525  -4.243  1.00  0.00           N  
ATOM    786  CA  LEU A  48     -10.545   1.402  -4.283  1.00  0.00           C  
ATOM    787  C   LEU A  48     -10.293   2.643  -5.120  1.00  0.00           C  
ATOM    788  O   LEU A  48     -11.201   3.105  -5.816  1.00  0.00           O  
ATOM    789  CB  LEU A  48     -10.943   1.813  -2.866  1.00  0.00           C  
ATOM    790  CG  LEU A  48     -11.475   0.712  -1.997  1.00  0.00           C  
ATOM    791  CD1 LEU A  48     -11.641   1.215  -0.576  1.00  0.00           C  
ATOM    792  CD2 LEU A  48     -12.725   0.245  -2.530  1.00  0.00           C  
ATOM    793  H   LEU A  48      -8.906   0.356  -3.348  1.00  0.00           H  
ATOM    794  HA  LEU A  48     -11.345   0.874  -4.780  1.00  0.00           H  
ATOM    795 1HB  LEU A  48     -10.066   2.216  -2.369  1.00  0.00           H  
ATOM    796 2HB  LEU A  48     -11.698   2.586  -2.923  1.00  0.00           H  
ATOM    797  HG  LEU A  48     -10.787  -0.097  -1.993  1.00  0.00           H  
ATOM    798 1HD1 LEU A  48     -12.006   0.417   0.061  1.00  0.00           H  
ATOM    799 2HD1 LEU A  48     -10.677   1.542  -0.223  1.00  0.00           H  
ATOM    800 3HD1 LEU A  48     -12.343   2.050  -0.550  1.00  0.00           H  
ATOM    801 1HD2 LEU A  48     -13.064  -0.556  -1.908  1.00  0.00           H  
ATOM    802 2HD2 LEU A  48     -13.440   1.054  -2.538  1.00  0.00           H  
ATOM    803 3HD2 LEU A  48     -12.606  -0.120  -3.511  1.00  0.00           H  
ATOM    804  N   LYS A  49      -9.070   3.183  -5.065  1.00  0.00           N  
ATOM    805  CA  LYS A  49      -8.702   4.336  -5.880  1.00  0.00           C  
ATOM    806  C   LYS A  49      -8.804   3.954  -7.367  1.00  0.00           C  
ATOM    807  O   LYS A  49      -9.287   4.742  -8.184  1.00  0.00           O  
ATOM    808  CB  LYS A  49      -7.297   4.837  -5.519  1.00  0.00           C  
ATOM    809  CG  LYS A  49      -6.866   6.106  -6.258  1.00  0.00           C  
ATOM    810  CD  LYS A  49      -5.507   6.626  -5.764  1.00  0.00           C  
ATOM    811  CE  LYS A  49      -5.098   7.885  -6.537  1.00  0.00           C  
ATOM    812  NZ  LYS A  49      -3.783   8.436  -6.090  1.00  0.00           N  
ATOM    813  H   LYS A  49      -8.398   2.806  -4.389  1.00  0.00           H  
ATOM    814  HA  LYS A  49      -9.415   5.138  -5.689  1.00  0.00           H  
ATOM    815 1HB  LYS A  49      -7.244   5.021  -4.443  1.00  0.00           H  
ATOM    816 2HB  LYS A  49      -6.570   4.058  -5.750  1.00  0.00           H  
ATOM    817 1HG  LYS A  49      -6.795   5.890  -7.327  1.00  0.00           H  
ATOM    818 2HG  LYS A  49      -7.622   6.878  -6.115  1.00  0.00           H  
ATOM    819 1HD  LYS A  49      -5.570   6.858  -4.695  1.00  0.00           H  
ATOM    820 2HD  LYS A  49      -4.750   5.854  -5.905  1.00  0.00           H  
ATOM    821 1HE  LYS A  49      -5.035   7.640  -7.596  1.00  0.00           H  
ATOM    822 2HE  LYS A  49      -5.864   8.649  -6.398  1.00  0.00           H  
ATOM    823 1HZ  LYS A  49      -3.565   9.261  -6.634  1.00  0.00           H  
ATOM    824 2HZ  LYS A  49      -3.829   8.686  -5.112  1.00  0.00           H  
ATOM    825 3HZ  LYS A  49      -3.060   7.746  -6.226  1.00  0.00           H  
ATOM    826  N   THR A  50      -8.357   2.725  -7.692  1.00  0.00           N  
ATOM    827  CA  THR A  50      -8.436   2.152  -9.041  1.00  0.00           C  
ATOM    828  C   THR A  50      -9.887   1.978  -9.479  1.00  0.00           C  
ATOM    829  O   THR A  50     -10.238   2.254 -10.631  1.00  0.00           O  
ATOM    830  CB  THR A  50      -7.739   0.765  -9.127  1.00  0.00           C  
ATOM    831  OG1 THR A  50      -6.331   0.897  -8.868  1.00  0.00           O  
ATOM    832  CG2 THR A  50      -7.967   0.123 -10.491  1.00  0.00           C  
ATOM    833  H   THR A  50      -7.906   2.179  -6.958  1.00  0.00           H  
ATOM    834  HA  THR A  50      -7.948   2.833  -9.734  1.00  0.00           H  
ATOM    835  HB  THR A  50      -8.154   0.109  -8.382  1.00  0.00           H  
ATOM    836  HG1 THR A  50      -6.205   1.189  -7.939  1.00  0.00           H  
ATOM    837 1HG2 THR A  50      -7.475  -0.845 -10.508  1.00  0.00           H  
ATOM    838 2HG2 THR A  50      -9.030  -0.022 -10.677  1.00  0.00           H  
ATOM    839 3HG2 THR A  50      -7.557   0.762 -11.264  1.00  0.00           H  
ATOM    840  N   GLY A  51     -10.724   1.509  -8.557  1.00  0.00           N  
ATOM    841  CA  GLY A  51     -12.125   1.254  -8.840  1.00  0.00           C  
ATOM    842  C   GLY A  51     -12.494  -0.223  -8.732  1.00  0.00           C  
ATOM    843  O   GLY A  51     -13.402  -0.697  -9.418  1.00  0.00           O  
ATOM    844  H   GLY A  51     -10.337   1.273  -7.645  1.00  0.00           H  
ATOM    845 1HA  GLY A  51     -12.731   1.831  -8.141  1.00  0.00           H  
ATOM    846 2HA  GLY A  51     -12.365   1.617  -9.837  1.00  0.00           H  
ATOM    847  N   ASN A  52     -11.811  -0.952  -7.846  1.00  0.00           N  
ATOM    848  CA  ASN A  52     -12.063  -2.370  -7.639  1.00  0.00           C  
ATOM    849  C   ASN A  52     -12.357  -2.707  -6.161  1.00  0.00           C  
ATOM    850  O   ASN A  52     -11.493  -3.259  -5.470  1.00  0.00           O  
ATOM    851  CB  ASN A  52     -10.870  -3.168  -8.129  1.00  0.00           C  
ATOM    852  CG  ASN A  52     -11.085  -4.675  -8.109  1.00  0.00           C  
ATOM    853  OD1 ASN A  52     -12.003  -5.209  -7.435  1.00  0.00           O  
ATOM    854  ND2 ASN A  52     -10.248  -5.385  -8.853  1.00  0.00           N  
ATOM    855  H   ASN A  52     -11.066  -0.516  -7.309  1.00  0.00           H  
ATOM    856  HA  ASN A  52     -12.910  -2.668  -8.248  1.00  0.00           H  
ATOM    857 1HB  ASN A  52     -10.624  -2.865  -9.149  1.00  0.00           H  
ATOM    858 2HB  ASN A  52     -10.016  -2.923  -7.510  1.00  0.00           H  
ATOM    859 1HD2 ASN A  52     -10.331  -6.381  -8.883  1.00  0.00           H  
ATOM    860 2HD2 ASN A  52      -9.513  -4.930  -9.404  1.00  0.00           H  
ATOM    861  N   PRO A  53     -13.553  -2.344  -5.638  1.00  0.00           N  
ATOM    862  CA  PRO A  53     -13.972  -2.570  -4.269  1.00  0.00           C  
ATOM    863  C   PRO A  53     -14.192  -4.022  -3.918  1.00  0.00           C  
ATOM    864  O   PRO A  53     -14.142  -4.390  -2.746  1.00  0.00           O  
ATOM    865  CB  PRO A  53     -15.283  -1.774  -4.185  1.00  0.00           C  
ATOM    866  CG  PRO A  53     -15.795  -1.702  -5.596  1.00  0.00           C  
ATOM    867  CD  PRO A  53     -14.562  -1.624  -6.458  1.00  0.00           C  
ATOM    868  HA  PRO A  53     -13.214  -2.170  -3.608  1.00  0.00           H  
ATOM    869 1HB  PRO A  53     -15.985  -2.272  -3.497  1.00  0.00           H  
ATOM    870 2HB  PRO A  53     -15.094  -0.780  -3.783  1.00  0.00           H  
ATOM    871 1HG  PRO A  53     -16.419  -2.578  -5.823  1.00  0.00           H  
ATOM    872 2HG  PRO A  53     -16.442  -0.818  -5.715  1.00  0.00           H  
ATOM    873 1HD  PRO A  53     -14.783  -2.118  -7.408  1.00  0.00           H  
ATOM    874 2HD  PRO A  53     -14.276  -0.574  -6.590  1.00  0.00           H  
ATOM    875  N   LYS A  54     -14.423  -4.878  -4.912  1.00  0.00           N  
ATOM    876  CA  LYS A  54     -14.636  -6.263  -4.555  1.00  0.00           C  
ATOM    877  C   LYS A  54     -13.321  -6.861  -4.078  1.00  0.00           C  
ATOM    878  O   LYS A  54     -13.278  -7.559  -3.056  1.00  0.00           O  
ATOM    879  CB  LYS A  54     -15.232  -7.038  -5.726  1.00  0.00           C  
ATOM    880  CG  LYS A  54     -15.630  -8.475  -5.396  1.00  0.00           C  
ATOM    881  CD  LYS A  54     -16.415  -9.106  -6.556  1.00  0.00           C  
ATOM    882  CE  LYS A  54     -17.060 -10.449  -6.166  1.00  0.00           C  
ATOM    883  NZ  LYS A  54     -16.076 -11.546  -5.987  1.00  0.00           N  
ATOM    884  H   LYS A  54     -14.503  -4.597  -5.882  1.00  0.00           H  
ATOM    885  HA  LYS A  54     -15.341  -6.304  -3.724  1.00  0.00           H  
ATOM    886 1HB  LYS A  54     -16.112  -6.514  -6.094  1.00  0.00           H  
ATOM    887 2HB  LYS A  54     -14.504  -7.071  -6.540  1.00  0.00           H  
ATOM    888 1HG  LYS A  54     -14.728  -9.059  -5.206  1.00  0.00           H  
ATOM    889 2HG  LYS A  54     -16.244  -8.482  -4.494  1.00  0.00           H  
ATOM    890 1HD  LYS A  54     -17.201  -8.422  -6.878  1.00  0.00           H  
ATOM    891 2HD  LYS A  54     -15.742  -9.274  -7.397  1.00  0.00           H  
ATOM    892 1HE  LYS A  54     -17.607 -10.317  -5.235  1.00  0.00           H  
ATOM    893 2HE  LYS A  54     -17.763 -10.741  -6.947  1.00  0.00           H  
ATOM    894 1HZ  LYS A  54     -16.598 -12.414  -5.737  1.00  0.00           H  
ATOM    895 2HZ  LYS A  54     -15.592 -11.690  -6.859  1.00  0.00           H  
ATOM    896 3HZ  LYS A  54     -15.416 -11.331  -5.259  1.00  0.00           H  
ATOM    897  N   GLU A  55     -12.234  -6.559  -4.797  1.00  0.00           N  
ATOM    898  CA  GLU A  55     -10.948  -7.090  -4.397  1.00  0.00           C  
ATOM    899  C   GLU A  55     -10.486  -6.392  -3.129  1.00  0.00           C  
ATOM    900  O   GLU A  55      -9.827  -7.007  -2.280  1.00  0.00           O  
ATOM    901  CB  GLU A  55      -9.914  -6.987  -5.514  1.00  0.00           C  
ATOM    902  CG  GLU A  55      -8.630  -7.763  -5.233  1.00  0.00           C  
ATOM    903  CD  GLU A  55      -8.923  -9.226  -5.084  1.00  0.00           C  
ATOM    904  OE1 GLU A  55      -9.970  -9.624  -5.552  1.00  0.00           O  
ATOM    905  OE2 GLU A  55      -8.125  -9.936  -4.514  1.00  0.00           O  
ATOM    906  H   GLU A  55     -12.309  -5.997  -5.649  1.00  0.00           H  
ATOM    907  HA  GLU A  55     -11.085  -8.142  -4.156  1.00  0.00           H  
ATOM    908 1HB  GLU A  55     -10.341  -7.354  -6.444  1.00  0.00           H  
ATOM    909 2HB  GLU A  55      -9.652  -5.939  -5.663  1.00  0.00           H  
ATOM    910 1HG  GLU A  55      -7.957  -7.641  -6.072  1.00  0.00           H  
ATOM    911 2HG  GLU A  55      -8.140  -7.379  -4.335  1.00  0.00           H  
ATOM    912  N   ALA A  56     -10.797  -5.094  -2.992  1.00  0.00           N  
ATOM    913  CA  ALA A  56     -10.391  -4.415  -1.780  1.00  0.00           C  
ATOM    914  C   ALA A  56     -11.046  -5.094  -0.565  1.00  0.00           C  
ATOM    915  O   ALA A  56     -10.379  -5.371   0.435  1.00  0.00           O  
ATOM    916  CB  ALA A  56     -10.796  -2.956  -1.850  1.00  0.00           C  
ATOM    917  H   ALA A  56     -11.290  -4.590  -3.736  1.00  0.00           H  
ATOM    918  HA  ALA A  56      -9.311  -4.500  -1.686  1.00  0.00           H  
ATOM    919 1HB  ALA A  56     -10.499  -2.436  -0.965  1.00  0.00           H  
ATOM    920 2HB  ALA A  56     -10.338  -2.484  -2.712  1.00  0.00           H  
ATOM    921 3HB  ALA A  56     -11.869  -2.903  -1.940  1.00  0.00           H  
ATOM    922  N   ALA A  57     -12.337  -5.449  -0.679  1.00  0.00           N  
ATOM    923  CA  ALA A  57     -13.033  -6.106   0.419  1.00  0.00           C  
ATOM    924  C   ALA A  57     -12.430  -7.472   0.735  1.00  0.00           C  
ATOM    925  O   ALA A  57     -12.328  -7.844   1.910  1.00  0.00           O  
ATOM    926  CB  ALA A  57     -14.503  -6.251   0.092  1.00  0.00           C  
ATOM    927  H   ALA A  57     -12.870  -5.191  -1.515  1.00  0.00           H  
ATOM    928  HA  ALA A  57     -12.935  -5.483   1.301  1.00  0.00           H  
ATOM    929 1HB  ALA A  57     -15.022  -6.711   0.928  1.00  0.00           H  
ATOM    930 2HB  ALA A  57     -14.927  -5.266  -0.105  1.00  0.00           H  
ATOM    931 3HB  ALA A  57     -14.611  -6.874  -0.799  1.00  0.00           H  
ATOM    932  N   GLN A  58     -11.991  -8.211  -0.298  1.00  0.00           N  
ATOM    933  CA  GLN A  58     -11.408  -9.532  -0.071  1.00  0.00           C  
ATOM    934  C   GLN A  58     -10.109  -9.433   0.724  1.00  0.00           C  
ATOM    935  O   GLN A  58      -9.890 -10.215   1.656  1.00  0.00           O  
ATOM    936  CB  GLN A  58     -11.133 -10.210  -1.421  1.00  0.00           C  
ATOM    937  CG  GLN A  58     -10.608 -11.662  -1.372  1.00  0.00           C  
ATOM    938  CD  GLN A  58     -11.589 -12.653  -0.773  1.00  0.00           C  
ATOM    939  OE1 GLN A  58     -12.785 -12.626  -1.097  1.00  0.00           O  
ATOM    940  NE2 GLN A  58     -11.094 -13.546   0.078  1.00  0.00           N  
ATOM    941  H   GLN A  58     -12.162  -7.876  -1.255  1.00  0.00           H  
ATOM    942  HA  GLN A  58     -12.118 -10.130   0.498  1.00  0.00           H  
ATOM    943 1HB  GLN A  58     -12.043 -10.196  -2.021  1.00  0.00           H  
ATOM    944 2HB  GLN A  58     -10.390  -9.622  -1.968  1.00  0.00           H  
ATOM    945 1HG  GLN A  58     -10.384 -11.980  -2.393  1.00  0.00           H  
ATOM    946 2HG  GLN A  58      -9.693 -11.694  -0.773  1.00  0.00           H  
ATOM    947 1HE2 GLN A  58     -11.687 -14.234   0.491  1.00  0.00           H  
ATOM    948 2HE2 GLN A  58     -10.083 -13.549   0.297  1.00  0.00           H  
ATOM    949  N   LEU A  59      -9.287  -8.421   0.435  1.00  0.00           N  
ATOM    950  CA  LEU A  59      -8.043  -8.268   1.185  1.00  0.00           C  
ATOM    951  C   LEU A  59      -8.306  -7.983   2.641  1.00  0.00           C  
ATOM    952  O   LEU A  59      -7.646  -8.526   3.540  1.00  0.00           O  
ATOM    953  CB  LEU A  59      -7.281  -7.038   0.702  1.00  0.00           C  
ATOM    954  CG  LEU A  59      -6.626  -7.023  -0.612  1.00  0.00           C  
ATOM    955  CD1 LEU A  59      -6.250  -5.620  -0.853  1.00  0.00           C  
ATOM    956  CD2 LEU A  59      -5.372  -7.884  -0.580  1.00  0.00           C  
ATOM    957  H   LEU A  59      -9.503  -7.817  -0.372  1.00  0.00           H  
ATOM    958  HA  LEU A  59      -7.459  -9.182   1.097  1.00  0.00           H  
ATOM    959 1HB  LEU A  59      -7.980  -6.203   0.707  1.00  0.00           H  
ATOM    960 2HB  LEU A  59      -6.519  -6.814   1.420  1.00  0.00           H  
ATOM    961  HG  LEU A  59      -7.305  -7.367  -1.401  1.00  0.00           H  
ATOM    962 1HD1 LEU A  59      -5.743  -5.543  -1.771  1.00  0.00           H  
ATOM    963 2HD1 LEU A  59      -7.136  -4.999  -0.870  1.00  0.00           H  
ATOM    964 3HD1 LEU A  59      -5.607  -5.301  -0.052  1.00  0.00           H  
ATOM    965 1HD2 LEU A  59      -4.873  -7.819  -1.545  1.00  0.00           H  
ATOM    966 2HD2 LEU A  59      -4.696  -7.527   0.199  1.00  0.00           H  
ATOM    967 3HD2 LEU A  59      -5.638  -8.920  -0.378  1.00  0.00           H  
ATOM    968  N   LEU A  60      -9.297  -7.137   2.870  1.00  0.00           N  
ATOM    969  CA  LEU A  60      -9.629  -6.713   4.201  1.00  0.00           C  
ATOM    970  C   LEU A  60     -10.195  -7.837   5.021  1.00  0.00           C  
ATOM    971  O   LEU A  60      -9.870  -7.938   6.196  1.00  0.00           O  
ATOM    972  CB  LEU A  60     -10.623  -5.575   4.101  1.00  0.00           C  
ATOM    973  CG  LEU A  60     -10.082  -4.325   3.456  1.00  0.00           C  
ATOM    974  CD1 LEU A  60     -11.264  -3.360   3.224  1.00  0.00           C  
ATOM    975  CD2 LEU A  60      -8.961  -3.715   4.297  1.00  0.00           C  
ATOM    976  H   LEU A  60      -9.780  -6.717   2.066  1.00  0.00           H  
ATOM    977  HA  LEU A  60      -8.720  -6.397   4.694  1.00  0.00           H  
ATOM    978 1HB  LEU A  60     -11.457  -5.915   3.495  1.00  0.00           H  
ATOM    979 2HB  LEU A  60     -10.995  -5.323   5.092  1.00  0.00           H  
ATOM    980  HG  LEU A  60      -9.666  -4.576   2.507  1.00  0.00           H  
ATOM    981 1HD1 LEU A  60     -10.922  -2.468   2.721  1.00  0.00           H  
ATOM    982 2HD1 LEU A  60     -12.007  -3.841   2.605  1.00  0.00           H  
ATOM    983 3HD1 LEU A  60     -11.706  -3.103   4.174  1.00  0.00           H  
ATOM    984 1HD2 LEU A  60      -8.610  -2.876   3.780  1.00  0.00           H  
ATOM    985 2HD2 LEU A  60      -9.338  -3.422   5.274  1.00  0.00           H  
ATOM    986 3HD2 LEU A  60      -8.133  -4.392   4.416  1.00  0.00           H  
ATOM    987  N   GLU A  61     -11.000  -8.708   4.417  1.00  0.00           N  
ATOM    988  CA  GLU A  61     -11.571  -9.809   5.175  1.00  0.00           C  
ATOM    989  C   GLU A  61     -10.482 -10.795   5.583  1.00  0.00           C  
ATOM    990  O   GLU A  61     -10.455 -11.283   6.724  1.00  0.00           O  
ATOM    991  CB  GLU A  61     -12.657 -10.506   4.340  1.00  0.00           C  
ATOM    992  CG  GLU A  61     -13.368 -11.694   5.017  1.00  0.00           C  
ATOM    993  CD  GLU A  61     -14.106 -11.314   6.259  1.00  0.00           C  
ATOM    994  OE1 GLU A  61     -14.318 -10.148   6.466  1.00  0.00           O  
ATOM    995  OE2 GLU A  61     -14.465 -12.184   7.009  1.00  0.00           O  
ATOM    996  H   GLU A  61     -11.285  -8.545   3.444  1.00  0.00           H  
ATOM    997  HA  GLU A  61     -12.028  -9.406   6.076  1.00  0.00           H  
ATOM    998 1HB  GLU A  61     -13.417  -9.773   4.063  1.00  0.00           H  
ATOM    999 2HB  GLU A  61     -12.211 -10.866   3.408  1.00  0.00           H  
ATOM   1000 1HG  GLU A  61     -14.071 -12.127   4.308  1.00  0.00           H  
ATOM   1001 2HG  GLU A  61     -12.628 -12.457   5.260  1.00  0.00           H  
ATOM   1002  N   GLU A  62      -9.535 -11.053   4.683  1.00  0.00           N  
ATOM   1003  CA  GLU A  62      -8.474 -11.989   5.002  1.00  0.00           C  
ATOM   1004  C   GLU A  62      -7.601 -11.469   6.143  1.00  0.00           C  
ATOM   1005  O   GLU A  62      -7.164 -12.244   7.002  1.00  0.00           O  
ATOM   1006  CB  GLU A  62      -7.631 -12.244   3.764  1.00  0.00           C  
ATOM   1007  CG  GLU A  62      -8.359 -13.014   2.694  1.00  0.00           C  
ATOM   1008  CD  GLU A  62      -7.582 -13.118   1.452  1.00  0.00           C  
ATOM   1009  OE1 GLU A  62      -6.475 -12.640   1.434  1.00  0.00           O  
ATOM   1010  OE2 GLU A  62      -8.109 -13.624   0.493  1.00  0.00           O  
ATOM   1011  H   GLU A  62      -9.593 -10.647   3.739  1.00  0.00           H  
ATOM   1012  HA  GLU A  62      -8.930 -12.926   5.315  1.00  0.00           H  
ATOM   1013 1HB  GLU A  62      -7.321 -11.287   3.336  1.00  0.00           H  
ATOM   1014 2HB  GLU A  62      -6.733 -12.795   4.036  1.00  0.00           H  
ATOM   1015 1HG  GLU A  62      -8.565 -14.016   3.067  1.00  0.00           H  
ATOM   1016 2HG  GLU A  62      -9.312 -12.534   2.488  1.00  0.00           H  
ATOM   1017  N   ALA A  63      -7.328 -10.157   6.141  1.00  0.00           N  
ATOM   1018  CA  ALA A  63      -6.534  -9.531   7.188  1.00  0.00           C  
ATOM   1019  C   ALA A  63      -7.336  -9.289   8.463  1.00  0.00           C  
ATOM   1020  O   ALA A  63      -6.786  -9.346   9.560  1.00  0.00           O  
ATOM   1021  CB  ALA A  63      -5.976  -8.240   6.676  1.00  0.00           C  
ATOM   1022  H   ALA A  63      -7.651  -9.587   5.350  1.00  0.00           H  
ATOM   1023  HA  ALA A  63      -5.714 -10.200   7.439  1.00  0.00           H  
ATOM   1024 1HB  ALA A  63      -5.360  -7.769   7.426  1.00  0.00           H  
ATOM   1025 2HB  ALA A  63      -5.390  -8.468   5.807  1.00  0.00           H  
ATOM   1026 3HB  ALA A  63      -6.802  -7.597   6.410  1.00  0.00           H  
ATOM   1027  N   ARG A  64      -8.646  -9.058   8.342  1.00  0.00           N  
ATOM   1028  CA  ARG A  64      -9.488  -8.770   9.498  1.00  0.00           C  
ATOM   1029  C   ARG A  64      -9.385  -9.877  10.532  1.00  0.00           C  
ATOM   1030  O   ARG A  64      -9.280  -9.599  11.736  1.00  0.00           O  
ATOM   1031  CB  ARG A  64     -10.957  -8.636   9.077  1.00  0.00           C  
ATOM   1032  CG  ARG A  64     -11.942  -8.259  10.188  1.00  0.00           C  
ATOM   1033  CD  ARG A  64     -13.361  -8.187   9.727  1.00  0.00           C  
ATOM   1034  NE  ARG A  64     -13.919  -9.487   9.364  1.00  0.00           N  
ATOM   1035  CZ  ARG A  64     -14.393 -10.414  10.244  1.00  0.00           C  
ATOM   1036  NH1 ARG A  64     -14.378 -10.189  11.552  1.00  0.00           N  
ATOM   1037  NH2 ARG A  64     -14.878 -11.552   9.781  1.00  0.00           N  
ATOM   1038  H   ARG A  64      -9.056  -8.984   7.415  1.00  0.00           H  
ATOM   1039  HA  ARG A  64      -9.153  -7.835   9.942  1.00  0.00           H  
ATOM   1040 1HB  ARG A  64     -11.049  -7.893   8.310  1.00  0.00           H  
ATOM   1041 2HB  ARG A  64     -11.294  -9.580   8.645  1.00  0.00           H  
ATOM   1042 1HG  ARG A  64     -11.871  -8.981  10.996  1.00  0.00           H  
ATOM   1043 2HG  ARG A  64     -11.703  -7.290  10.561  1.00  0.00           H  
ATOM   1044 1HD  ARG A  64     -13.964  -7.769  10.517  1.00  0.00           H  
ATOM   1045 2HD  ARG A  64     -13.418  -7.538   8.850  1.00  0.00           H  
ATOM   1046  HE  ARG A  64     -13.988  -9.719   8.354  1.00  0.00           H  
ATOM   1047 1HH1 ARG A  64     -14.011  -9.324  11.918  1.00  0.00           H  
ATOM   1048 2HH1 ARG A  64     -14.735 -10.889  12.189  1.00  0.00           H  
ATOM   1049 1HH2 ARG A  64     -14.873 -11.732   8.759  1.00  0.00           H  
ATOM   1050 2HH2 ARG A  64     -15.235 -12.251  10.408  1.00  0.00           H  
ATOM   1051  N   ARG A  65      -9.414 -11.124  10.038  1.00  0.00           N  
ATOM   1052  CA  ARG A  65      -9.336 -12.335  10.855  1.00  0.00           C  
ATOM   1053  C   ARG A  65      -8.328 -12.211  11.999  1.00  0.00           C  
ATOM   1054  O   ARG A  65      -8.617 -12.655  13.112  1.00  0.00           O  
ATOM   1055  OXT ARG A  65      -7.136 -12.116  11.696  1.00  0.00           O  
ATOM   1056  CB  ARG A  65      -8.922 -13.529  10.007  1.00  0.00           C  
ATOM   1057  CG  ARG A  65      -9.932 -13.979   8.967  1.00  0.00           C  
ATOM   1058  CD  ARG A  65      -9.457 -15.174   8.189  1.00  0.00           C  
ATOM   1059  NE  ARG A  65      -8.244 -14.898   7.387  1.00  0.00           N  
ATOM   1060  CZ  ARG A  65      -7.575 -15.811   6.646  1.00  0.00           C  
ATOM   1061  NH1 ARG A  65      -7.998 -17.063   6.570  1.00  0.00           N  
ATOM   1062  NH2 ARG A  65      -6.485 -15.440   5.993  1.00  0.00           N  
ATOM   1063  H   ARG A  65      -9.544 -11.213   9.023  1.00  0.00           H  
ATOM   1064  HA  ARG A  65     -10.323 -12.524  11.276  1.00  0.00           H  
ATOM   1065 1HB  ARG A  65      -8.002 -13.280   9.477  1.00  0.00           H  
ATOM   1066 2HB  ARG A  65      -8.707 -14.379  10.652  1.00  0.00           H  
ATOM   1067 1HG  ARG A  65     -10.871 -14.231   9.454  1.00  0.00           H  
ATOM   1068 2HG  ARG A  65     -10.097 -13.175   8.263  1.00  0.00           H  
ATOM   1069 1HD  ARG A  65      -9.231 -15.979   8.885  1.00  0.00           H  
ATOM   1070 2HD  ARG A  65     -10.250 -15.486   7.511  1.00  0.00           H  
ATOM   1071  HE  ARG A  65      -7.864 -13.933   7.386  1.00  0.00           H  
ATOM   1072 1HH1 ARG A  65      -8.827 -17.350   7.067  1.00  0.00           H  
ATOM   1073 2HH1 ARG A  65      -7.490 -17.737   6.014  1.00  0.00           H  
ATOM   1074 1HH2 ARG A  65      -6.147 -14.481   6.081  1.00  0.00           H  
ATOM   1075 2HH2 ARG A  65      -5.972 -16.106   5.435  1.00  0.00           H  
TER                                                                             
ATOM   1077  N   GLY B  66      -1.403  23.589  17.774  1.00  0.00           N  
ATOM   1078  CA  GLY B  66      -0.290  22.665  17.555  1.00  0.00           C  
ATOM   1079  C   GLY B  66      -0.087  22.396  16.082  1.00  0.00           C  
ATOM   1080  O   GLY B  66      -0.223  23.290  15.249  1.00  0.00           O  
ATOM   1081 1H   GLY B  66      -1.515  23.750  18.755  1.00  0.00           H  
ATOM   1082 2H   GLY B  66      -1.213  24.456  17.315  1.00  0.00           H  
ATOM   1083 3H   GLY B  66      -2.243  23.193  17.404  1.00  0.00           H  
ATOM   1084 1HA  GLY B  66       0.616  23.079  17.973  1.00  0.00           H  
ATOM   1085 2HA  GLY B  66      -0.485  21.727  18.075  1.00  0.00           H  
ATOM   1086  N   PHE B  67       0.272  21.175  15.743  1.00  0.00           N  
ATOM   1087  CA  PHE B  67       0.495  20.905  14.340  1.00  0.00           C  
ATOM   1088  C   PHE B  67      -0.828  21.085  13.636  1.00  0.00           C  
ATOM   1089  O   PHE B  67      -1.881  20.742  14.175  1.00  0.00           O  
ATOM   1090  CB  PHE B  67       1.061  19.505  14.114  1.00  0.00           C  
ATOM   1091  CG  PHE B  67       2.507  19.406  14.483  1.00  0.00           C  
ATOM   1092  CD1 PHE B  67       2.911  18.913  15.718  1.00  0.00           C  
ATOM   1093  CD2 PHE B  67       3.471  19.814  13.589  1.00  0.00           C  
ATOM   1094  CE1 PHE B  67       4.242  18.829  16.034  1.00  0.00           C  
ATOM   1095  CE2 PHE B  67       4.798  19.734  13.908  1.00  0.00           C  
ATOM   1096  CZ  PHE B  67       5.182  19.240  15.139  1.00  0.00           C  
ATOM   1097  H   PHE B  67       0.382  20.449  16.435  1.00  0.00           H  
ATOM   1098  HA  PHE B  67       1.200  21.633  13.945  1.00  0.00           H  
ATOM   1099 1HB  PHE B  67       0.502  18.781  14.699  1.00  0.00           H  
ATOM   1100 2HB  PHE B  67       0.952  19.238  13.060  1.00  0.00           H  
ATOM   1101  HD1 PHE B  67       2.163  18.582  16.437  1.00  0.00           H  
ATOM   1102  HD2 PHE B  67       3.164  20.206  12.620  1.00  0.00           H  
ATOM   1103  HE1 PHE B  67       4.547  18.435  17.000  1.00  0.00           H  
ATOM   1104  HE2 PHE B  67       5.546  20.061  13.189  1.00  0.00           H  
ATOM   1105  HZ  PHE B  67       6.231  19.172  15.392  1.00  0.00           H  
ATOM   1106  N   LEU B  68      -0.778  21.637  12.448  1.00  0.00           N  
ATOM   1107  CA  LEU B  68      -1.997  21.871  11.726  1.00  0.00           C  
ATOM   1108  C   LEU B  68      -2.656  20.538  11.382  1.00  0.00           C  
ATOM   1109  O   LEU B  68      -1.992  19.676  10.793  1.00  0.00           O  
ATOM   1110  CB  LEU B  68      -1.654  22.663  10.471  1.00  0.00           C  
ATOM   1111  CG  LEU B  68      -1.216  24.099  10.799  1.00  0.00           C  
ATOM   1112  CD1 LEU B  68      -0.467  24.730   9.613  1.00  0.00           C  
ATOM   1113  CD2 LEU B  68      -2.460  24.902  11.190  1.00  0.00           C  
ATOM   1114  H   LEU B  68       0.129  21.906  12.070  1.00  0.00           H  
ATOM   1115  HA  LEU B  68      -2.622  22.498  12.338  1.00  0.00           H  
ATOM   1116 1HB  LEU B  68      -0.833  22.168   9.946  1.00  0.00           H  
ATOM   1117 2HB  LEU B  68      -2.525  22.695   9.815  1.00  0.00           H  
ATOM   1118  HG  LEU B  68      -0.520  24.080  11.646  1.00  0.00           H  
ATOM   1119 1HD1 LEU B  68      -0.158  25.728   9.894  1.00  0.00           H  
ATOM   1120 2HD1 LEU B  68       0.403  24.147   9.372  1.00  0.00           H  
ATOM   1121 3HD1 LEU B  68      -1.119  24.781   8.740  1.00  0.00           H  
ATOM   1122 1HD2 LEU B  68      -2.174  25.899  11.437  1.00  0.00           H  
ATOM   1123 2HD2 LEU B  68      -3.161  24.929  10.355  1.00  0.00           H  
ATOM   1124 3HD2 LEU B  68      -2.942  24.436  12.056  1.00  0.00           H  
ATOM   1125  N   PRO B  69      -3.947  20.339  11.718  1.00  0.00           N  
ATOM   1126  CA  PRO B  69      -4.715  19.146  11.420  1.00  0.00           C  
ATOM   1127  C   PRO B  69      -4.726  18.890   9.936  1.00  0.00           C  
ATOM   1128  O   PRO B  69      -4.802  19.825   9.142  1.00  0.00           O  
ATOM   1129  CB  PRO B  69      -6.122  19.507  11.917  1.00  0.00           C  
ATOM   1130  CG  PRO B  69      -5.894  20.538  12.988  1.00  0.00           C  
ATOM   1131  CD  PRO B  69      -4.701  21.341  12.517  1.00  0.00           C  
ATOM   1132  HA  PRO B  69      -4.282  18.288  11.953  1.00  0.00           H  
ATOM   1133 1HB  PRO B  69      -6.729  19.887  11.080  1.00  0.00           H  
ATOM   1134 2HB  PRO B  69      -6.627  18.605  12.292  1.00  0.00           H  
ATOM   1135 1HG  PRO B  69      -6.795  21.157  13.114  1.00  0.00           H  
ATOM   1136 2HG  PRO B  69      -5.709  20.046  13.955  1.00  0.00           H  
ATOM   1137 1HD  PRO B  69      -5.003  22.201  11.899  1.00  0.00           H  
ATOM   1138 2HD  PRO B  69      -4.159  21.625  13.433  1.00  0.00           H  
ATOM   1139  N   ASN B  70      -4.660  17.619   9.564  1.00  0.00           N  
ATOM   1140  CA  ASN B  70      -4.682  17.267   8.160  1.00  0.00           C  
ATOM   1141  C   ASN B  70      -5.402  15.934   7.920  1.00  0.00           C  
ATOM   1142  O   ASN B  70      -5.501  15.084   8.806  1.00  0.00           O  
ATOM   1143  CB  ASN B  70      -3.252  17.305   7.664  1.00  0.00           C  
ATOM   1144  CG  ASN B  70      -2.337  16.357   8.420  1.00  0.00           C  
ATOM   1145  OD1 ASN B  70      -2.135  15.209   8.026  1.00  0.00           O  
ATOM   1146  ND2 ASN B  70      -1.784  16.831   9.531  1.00  0.00           N  
ATOM   1147  H   ASN B  70      -4.594  16.894  10.261  1.00  0.00           H  
ATOM   1148  HA  ASN B  70      -5.277  18.017   7.638  1.00  0.00           H  
ATOM   1149 1HB  ASN B  70      -3.231  17.036   6.615  1.00  0.00           H  
ATOM   1150 2HB  ASN B  70      -2.859  18.320   7.751  1.00  0.00           H  
ATOM   1151 1HD2 ASN B  70      -1.172  16.256  10.075  1.00  0.00           H  
ATOM   1152 2HD2 ASN B  70      -1.969  17.794   9.853  1.00  0.00           H  
ATOM   1153  N   ASP B  71      -5.943  15.793   6.715  1.00  0.00           N  
ATOM   1154  CA  ASP B  71      -6.719  14.628   6.298  1.00  0.00           C  
ATOM   1155  C   ASP B  71      -5.981  13.288   6.321  1.00  0.00           C  
ATOM   1156  O   ASP B  71      -4.765  13.201   6.163  1.00  0.00           O  
ATOM   1157  CB  ASP B  71      -7.279  14.859   4.888  1.00  0.00           C  
ATOM   1158  CG  ASP B  71      -8.443  13.927   4.553  1.00  0.00           C  
ATOM   1159  OD1 ASP B  71      -9.573  14.288   4.836  1.00  0.00           O  
ATOM   1160  OD2 ASP B  71      -8.195  12.841   4.069  1.00  0.00           O  
ATOM   1161  H   ASP B  71      -5.813  16.540   6.051  1.00  0.00           H  
ATOM   1162  HA  ASP B  71      -7.564  14.542   6.981  1.00  0.00           H  
ATOM   1163 1HB  ASP B  71      -7.618  15.891   4.796  1.00  0.00           H  
ATOM   1164 2HB  ASP B  71      -6.482  14.713   4.152  1.00  0.00           H  
ATOM   1165  N   ALA B  72      -6.772  12.226   6.412  1.00  0.00           N  
ATOM   1166  CA  ALA B  72      -6.288  10.856   6.366  1.00  0.00           C  
ATOM   1167  C   ALA B  72      -5.515  10.552   5.074  1.00  0.00           C  
ATOM   1168  O   ALA B  72      -4.557   9.772   5.093  1.00  0.00           O  
ATOM   1169  CB  ALA B  72      -7.457   9.904   6.532  1.00  0.00           C  
ATOM   1170  H   ALA B  72      -7.768  12.379   6.512  1.00  0.00           H  
ATOM   1171  HA  ALA B  72      -5.620  10.702   7.208  1.00  0.00           H  
ATOM   1172 1HB  ALA B  72      -7.101   8.903   6.558  1.00  0.00           H  
ATOM   1173 2HB  ALA B  72      -7.967  10.120   7.467  1.00  0.00           H  
ATOM   1174 3HB  ALA B  72      -8.151  10.030   5.699  1.00  0.00           H  
ATOM   1175  N   GLU B  73      -5.865  11.197   3.958  1.00  0.00           N  
ATOM   1176  CA  GLU B  73      -5.167  10.904   2.701  1.00  0.00           C  
ATOM   1177  C   GLU B  73      -3.777  11.569   2.647  1.00  0.00           C  
ATOM   1178  O   GLU B  73      -3.009  11.334   1.712  1.00  0.00           O  
ATOM   1179  CB  GLU B  73      -5.959  11.371   1.465  1.00  0.00           C  
ATOM   1180  CG  GLU B  73      -7.220  10.604   1.167  1.00  0.00           C  
ATOM   1181  CD  GLU B  73      -7.954  11.074  -0.065  1.00  0.00           C  
ATOM   1182  OE1 GLU B  73      -7.544  12.043  -0.661  1.00  0.00           O  
ATOM   1183  OE2 GLU B  73      -8.919  10.436  -0.425  1.00  0.00           O  
ATOM   1184  H   GLU B  73      -6.652  11.860   3.969  1.00  0.00           H  
ATOM   1185  HA  GLU B  73      -5.023   9.824   2.634  1.00  0.00           H  
ATOM   1186 1HB  GLU B  73      -6.240  12.418   1.602  1.00  0.00           H  
ATOM   1187 2HB  GLU B  73      -5.321  11.316   0.585  1.00  0.00           H  
ATOM   1188 1HG  GLU B  73      -6.926   9.583   0.995  1.00  0.00           H  
ATOM   1189 2HG  GLU B  73      -7.883  10.644   2.033  1.00  0.00           H  
ATOM   1190  N   GLU B  74      -3.473  12.418   3.646  1.00  0.00           N  
ATOM   1191  CA  GLU B  74      -2.181  13.084   3.792  1.00  0.00           C  
ATOM   1192  C   GLU B  74      -1.363  12.294   4.830  1.00  0.00           C  
ATOM   1193  O   GLU B  74      -0.151  12.112   4.682  1.00  0.00           O  
ATOM   1194  CB  GLU B  74      -2.362  14.568   4.148  1.00  0.00           C  
ATOM   1195  CG  GLU B  74      -3.058  15.355   3.002  1.00  0.00           C  
ATOM   1196  CD  GLU B  74      -3.217  16.847   3.222  1.00  0.00           C  
ATOM   1197  OE1 GLU B  74      -2.848  17.331   4.258  1.00  0.00           O  
ATOM   1198  OE2 GLU B  74      -3.713  17.500   2.333  1.00  0.00           O  
ATOM   1199  H   GLU B  74      -4.154  12.583   4.379  1.00  0.00           H  
ATOM   1200  HA  GLU B  74      -1.653  13.061   2.839  1.00  0.00           H  
ATOM   1201 1HB  GLU B  74      -2.964  14.664   5.056  1.00  0.00           H  
ATOM   1202 2HB  GLU B  74      -1.393  15.022   4.346  1.00  0.00           H  
ATOM   1203 1HG  GLU B  74      -2.489  15.196   2.087  1.00  0.00           H  
ATOM   1204 2HG  GLU B  74      -4.046  14.919   2.852  1.00  0.00           H  
ATOM   1205  N   LEU B  75      -2.049  11.811   5.884  1.00  0.00           N  
ATOM   1206  CA  LEU B  75      -1.388  11.021   6.918  1.00  0.00           C  
ATOM   1207  C   LEU B  75      -0.881   9.701   6.321  1.00  0.00           C  
ATOM   1208  O   LEU B  75       0.174   9.202   6.704  1.00  0.00           O  
ATOM   1209  CB  LEU B  75      -2.331  10.772   8.086  1.00  0.00           C  
ATOM   1210  CG  LEU B  75      -2.747  11.984   8.939  1.00  0.00           C  
ATOM   1211  CD1 LEU B  75      -3.835  11.556   9.880  1.00  0.00           C  
ATOM   1212  CD2 LEU B  75      -1.554  12.501   9.745  1.00  0.00           C  
ATOM   1213  H   LEU B  75      -3.039  12.033   5.968  1.00  0.00           H  
ATOM   1214  HA  LEU B  75      -0.541  11.581   7.290  1.00  0.00           H  
ATOM   1215 1HB  LEU B  75      -3.223  10.268   7.727  1.00  0.00           H  
ATOM   1216 2HB  LEU B  75      -1.795  10.135   8.762  1.00  0.00           H  
ATOM   1217  HG  LEU B  75      -3.136  12.779   8.293  1.00  0.00           H  
ATOM   1218 1HD1 LEU B  75      -4.141  12.409  10.487  1.00  0.00           H  
ATOM   1219 2HD1 LEU B  75      -4.687  11.194   9.318  1.00  0.00           H  
ATOM   1220 3HD1 LEU B  75      -3.462  10.764  10.532  1.00  0.00           H  
ATOM   1221 1HD2 LEU B  75      -1.873  13.348  10.346  1.00  0.00           H  
ATOM   1222 2HD2 LEU B  75      -1.173  11.710  10.396  1.00  0.00           H  
ATOM   1223 3HD2 LEU B  75      -0.782  12.819   9.092  1.00  0.00           H  
ATOM   1224  N   PHE B  76      -1.627   9.139   5.380  1.00  0.00           N  
ATOM   1225  CA  PHE B  76      -1.200   7.922   4.710  1.00  0.00           C  
ATOM   1226  C   PHE B  76      -0.571   8.309   3.377  1.00  0.00           C  
ATOM   1227  O   PHE B  76      -1.247   8.790   2.466  1.00  0.00           O  
ATOM   1228  CB  PHE B  76      -2.360   6.998   4.474  1.00  0.00           C  
ATOM   1229  CG  PHE B  76      -2.004   5.734   3.780  1.00  0.00           C  
ATOM   1230  CD1 PHE B  76      -1.254   4.774   4.390  1.00  0.00           C  
ATOM   1231  CD2 PHE B  76      -2.444   5.505   2.494  1.00  0.00           C  
ATOM   1232  CE1 PHE B  76      -0.947   3.610   3.715  1.00  0.00           C  
ATOM   1233  CE2 PHE B  76      -2.155   4.360   1.859  1.00  0.00           C  
ATOM   1234  CZ  PHE B  76      -1.404   3.422   2.463  1.00  0.00           C  
ATOM   1235  H   PHE B  76      -2.524   9.558   5.127  1.00  0.00           H  
ATOM   1236  HA  PHE B  76      -0.437   7.428   5.312  1.00  0.00           H  
ATOM   1237 1HB  PHE B  76      -2.865   6.759   5.414  1.00  0.00           H  
ATOM   1238 2HB  PHE B  76      -3.034   7.533   3.867  1.00  0.00           H  
ATOM   1239  HD1 PHE B  76      -0.904   4.949   5.399  1.00  0.00           H  
ATOM   1240  HD2 PHE B  76      -3.041   6.267   1.988  1.00  0.00           H  
ATOM   1241  HE1 PHE B  76      -0.348   2.837   4.170  1.00  0.00           H  
ATOM   1242  HE2 PHE B  76      -2.523   4.196   0.853  1.00  0.00           H  
ATOM   1243  HZ  PHE B  76      -1.170   2.525   1.939  1.00  0.00           H  
ATOM   1244  N   ILE B  77       0.734   8.100   3.269  1.00  0.00           N  
ATOM   1245  CA  ILE B  77       1.492   8.515   2.106  1.00  0.00           C  
ATOM   1246  C   ILE B  77       1.722   7.358   1.154  1.00  0.00           C  
ATOM   1247  O   ILE B  77       2.677   6.584   1.297  1.00  0.00           O  
ATOM   1248  CB  ILE B  77       2.851   9.084   2.598  1.00  0.00           C  
ATOM   1249  CG1 ILE B  77       2.581  10.291   3.581  1.00  0.00           C  
ATOM   1250  CG2 ILE B  77       3.768   9.466   1.421  1.00  0.00           C  
ATOM   1251  CD1 ILE B  77       3.808  10.800   4.353  1.00  0.00           C  
ATOM   1252  H   ILE B  77       1.231   7.658   4.034  1.00  0.00           H  
ATOM   1253  HA  ILE B  77       0.937   9.292   1.586  1.00  0.00           H  
ATOM   1254  HB  ILE B  77       3.341   8.327   3.184  1.00  0.00           H  
ATOM   1255 1HG1 ILE B  77       2.162  11.119   3.010  1.00  0.00           H  
ATOM   1256 2HG1 ILE B  77       1.839   9.982   4.322  1.00  0.00           H  
ATOM   1257 1HG2 ILE B  77       4.705   9.825   1.800  1.00  0.00           H  
ATOM   1258 2HG2 ILE B  77       3.960   8.607   0.798  1.00  0.00           H  
ATOM   1259 3HG2 ILE B  77       3.294  10.245   0.822  1.00  0.00           H  
ATOM   1260 1HD1 ILE B  77       3.504  11.620   5.002  1.00  0.00           H  
ATOM   1261 2HD1 ILE B  77       4.216   9.990   4.958  1.00  0.00           H  
ATOM   1262 3HD1 ILE B  77       4.569  11.160   3.666  1.00  0.00           H  
ATOM   1263  N   PHE B  78       0.858   7.254   0.162  1.00  0.00           N  
ATOM   1264  CA  PHE B  78       0.913   6.105  -0.728  1.00  0.00           C  
ATOM   1265  C   PHE B  78       1.684   6.409  -2.003  1.00  0.00           C  
ATOM   1266  O   PHE B  78       1.365   7.365  -2.709  1.00  0.00           O  
ATOM   1267  CB  PHE B  78      -0.489   5.673  -1.144  1.00  0.00           C  
ATOM   1268  CG  PHE B  78      -0.507   4.397  -1.937  1.00  0.00           C  
ATOM   1269  CD1 PHE B  78      -0.658   3.181  -1.294  1.00  0.00           C  
ATOM   1270  CD2 PHE B  78      -0.342   4.393  -3.307  1.00  0.00           C  
ATOM   1271  CE1 PHE B  78      -0.659   2.014  -1.989  1.00  0.00           C  
ATOM   1272  CE2 PHE B  78      -0.327   3.219  -3.986  1.00  0.00           C  
ATOM   1273  CZ  PHE B  78      -0.488   2.042  -3.327  1.00  0.00           C  
ATOM   1274  H   PHE B  78       0.119   7.943   0.074  1.00  0.00           H  
ATOM   1275  HA  PHE B  78       1.435   5.297  -0.212  1.00  0.00           H  
ATOM   1276 1HB  PHE B  78      -1.095   5.561  -0.284  1.00  0.00           H  
ATOM   1277 2HB  PHE B  78      -0.940   6.455  -1.751  1.00  0.00           H  
ATOM   1278  HD1 PHE B  78      -0.775   3.157  -0.232  1.00  0.00           H  
ATOM   1279  HD2 PHE B  78      -0.212   5.338  -3.844  1.00  0.00           H  
ATOM   1280  HE1 PHE B  78      -0.793   1.065  -1.468  1.00  0.00           H  
ATOM   1281  HE2 PHE B  78      -0.200   3.214  -5.059  1.00  0.00           H  
ATOM   1282  HZ  PHE B  78      -0.492   1.132  -3.881  1.00  0.00           H  
ATOM   1283  N   LEU B  79       2.714   5.601  -2.267  1.00  0.00           N  
ATOM   1284  CA  LEU B  79       3.618   5.792  -3.393  1.00  0.00           C  
ATOM   1285  C   LEU B  79       3.673   4.577  -4.320  1.00  0.00           C  
ATOM   1286  O   LEU B  79       3.577   3.437  -3.865  1.00  0.00           O  
ATOM   1287  CB  LEU B  79       4.983   6.025  -2.756  1.00  0.00           C  
ATOM   1288  CG  LEU B  79       5.004   7.156  -1.685  1.00  0.00           C  
ATOM   1289  CD1 LEU B  79       6.261   7.095  -0.954  1.00  0.00           C  
ATOM   1290  CD2 LEU B  79       4.836   8.534  -2.326  1.00  0.00           C  
ATOM   1291  H   LEU B  79       2.913   4.844  -1.613  1.00  0.00           H  
ATOM   1292  HA  LEU B  79       3.292   6.659  -3.965  1.00  0.00           H  
ATOM   1293 1HB  LEU B  79       5.281   5.113  -2.268  1.00  0.00           H  
ATOM   1294 2HB  LEU B  79       5.712   6.265  -3.533  1.00  0.00           H  
ATOM   1295  HG  LEU B  79       4.210   6.985  -0.967  1.00  0.00           H  
ATOM   1296 1HD1 LEU B  79       6.235   7.850  -0.193  1.00  0.00           H  
ATOM   1297 2HD1 LEU B  79       6.360   6.123  -0.483  1.00  0.00           H  
ATOM   1298 3HD1 LEU B  79       7.090   7.266  -1.630  1.00  0.00           H  
ATOM   1299 1HD2 LEU B  79       4.858   9.297  -1.551  1.00  0.00           H  
ATOM   1300 2HD2 LEU B  79       5.646   8.713  -3.030  1.00  0.00           H  
ATOM   1301 3HD2 LEU B  79       3.883   8.590  -2.848  1.00  0.00           H  
ATOM   1302  N   THR B  80       3.915   4.815  -5.604  1.00  0.00           N  
ATOM   1303  CA  THR B  80       4.044   3.735  -6.588  1.00  0.00           C  
ATOM   1304  C   THR B  80       5.448   3.634  -7.199  1.00  0.00           C  
ATOM   1305  O   THR B  80       5.694   2.853  -8.122  1.00  0.00           O  
ATOM   1306  CB  THR B  80       3.013   3.889  -7.710  1.00  0.00           C  
ATOM   1307  OG1 THR B  80       3.202   5.153  -8.367  1.00  0.00           O  
ATOM   1308  CG2 THR B  80       1.599   3.806  -7.126  1.00  0.00           C  
ATOM   1309  H   THR B  80       3.975   5.772  -5.923  1.00  0.00           H  
ATOM   1310  HA  THR B  80       3.838   2.792  -6.090  1.00  0.00           H  
ATOM   1311  HB  THR B  80       3.156   3.095  -8.428  1.00  0.00           H  
ATOM   1312  HG1 THR B  80       3.976   5.098  -8.949  1.00  0.00           H  
ATOM   1313 1HG2 THR B  80       0.863   3.905  -7.921  1.00  0.00           H  
ATOM   1314 2HG2 THR B  80       1.477   2.844  -6.638  1.00  0.00           H  
ATOM   1315 3HG2 THR B  80       1.452   4.601  -6.402  1.00  0.00           H  
ATOM   1316  N   GLU B  81       6.348   4.465  -6.693  1.00  0.00           N  
ATOM   1317  CA  GLU B  81       7.714   4.567  -7.195  1.00  0.00           C  
ATOM   1318  C   GLU B  81       8.686   5.079  -6.127  1.00  0.00           C  
ATOM   1319  O   GLU B  81       8.265   5.620  -5.096  1.00  0.00           O  
ATOM   1320  CB  GLU B  81       7.764   5.485  -8.421  1.00  0.00           C  
ATOM   1321  CG  GLU B  81       7.367   6.940  -8.158  1.00  0.00           C  
ATOM   1322  CD  GLU B  81       7.370   7.773  -9.419  1.00  0.00           C  
ATOM   1323  OE1 GLU B  81       7.585   7.216 -10.469  1.00  0.00           O  
ATOM   1324  OE2 GLU B  81       7.165   8.962  -9.334  1.00  0.00           O  
ATOM   1325  H   GLU B  81       6.068   5.057  -5.928  1.00  0.00           H  
ATOM   1326  HA  GLU B  81       8.042   3.573  -7.500  1.00  0.00           H  
ATOM   1327 1HB  GLU B  81       8.775   5.491  -8.827  1.00  0.00           H  
ATOM   1328 2HB  GLU B  81       7.104   5.092  -9.194  1.00  0.00           H  
ATOM   1329 1HG  GLU B  81       6.372   6.964  -7.719  1.00  0.00           H  
ATOM   1330 2HG  GLU B  81       8.064   7.374  -7.441  1.00  0.00           H  
ATOM   1331  N   ILE B  82       9.987   4.941  -6.396  1.00  0.00           N  
ATOM   1332  CA  ILE B  82      10.998   5.476  -5.485  1.00  0.00           C  
ATOM   1333  C   ILE B  82      11.198   6.953  -5.761  1.00  0.00           C  
ATOM   1334  O   ILE B  82      11.529   7.369  -6.868  1.00  0.00           O  
ATOM   1335  CB  ILE B  82      12.320   4.732  -5.594  1.00  0.00           C  
ATOM   1336  CG1 ILE B  82      12.072   3.229  -5.406  1.00  0.00           C  
ATOM   1337  CG2 ILE B  82      13.265   5.268  -4.563  1.00  0.00           C  
ATOM   1338  CD1 ILE B  82      11.414   2.901  -4.085  1.00  0.00           C  
ATOM   1339  H   ILE B  82      10.275   4.478  -7.244  1.00  0.00           H  
ATOM   1340  HA  ILE B  82      10.643   5.366  -4.467  1.00  0.00           H  
ATOM   1341  HB  ILE B  82      12.746   4.877  -6.585  1.00  0.00           H  
ATOM   1342 1HG1 ILE B  82      11.434   2.868  -6.213  1.00  0.00           H  
ATOM   1343 2HG1 ILE B  82      13.027   2.701  -5.457  1.00  0.00           H  
ATOM   1344 1HG2 ILE B  82      14.214   4.742  -4.640  1.00  0.00           H  
ATOM   1345 2HG2 ILE B  82      13.426   6.329  -4.736  1.00  0.00           H  
ATOM   1346 3HG2 ILE B  82      12.842   5.123  -3.571  1.00  0.00           H  
ATOM   1347 1HD1 ILE B  82      11.258   1.826  -4.001  1.00  0.00           H  
ATOM   1348 2HD1 ILE B  82      12.043   3.244  -3.266  1.00  0.00           H  
ATOM   1349 3HD1 ILE B  82      10.455   3.411  -4.043  1.00  0.00           H  
ATOM   1350  N   THR B  83      10.940   7.726  -4.738  1.00  0.00           N  
ATOM   1351  CA  THR B  83      10.880   9.163  -4.803  1.00  0.00           C  
ATOM   1352  C   THR B  83      11.126   9.867  -3.499  1.00  0.00           C  
ATOM   1353  O   THR B  83      10.921   9.310  -2.410  1.00  0.00           O  
ATOM   1354  CB  THR B  83       9.490   9.621  -5.278  1.00  0.00           C  
ATOM   1355  OG1 THR B  83       9.471  11.050  -5.372  1.00  0.00           O  
ATOM   1356  CG2 THR B  83       8.399   9.167  -4.309  1.00  0.00           C  
ATOM   1357  H   THR B  83      10.717   7.275  -3.867  1.00  0.00           H  
ATOM   1358  HA  THR B  83      11.615   9.501  -5.525  1.00  0.00           H  
ATOM   1359  HB  THR B  83       9.293   9.199  -6.267  1.00  0.00           H  
ATOM   1360  HG1 THR B  83       9.349  11.448  -4.461  1.00  0.00           H  
ATOM   1361 1HG2 THR B  83       7.432   9.509  -4.672  1.00  0.00           H  
ATOM   1362 2HG2 THR B  83       8.395   8.078  -4.240  1.00  0.00           H  
ATOM   1363 3HG2 THR B  83       8.587   9.596  -3.321  1.00  0.00           H  
ATOM   1364  N   GLU B  84      11.513  11.124  -3.648  1.00  0.00           N  
ATOM   1365  CA  GLU B  84      11.532  12.091  -2.560  1.00  0.00           C  
ATOM   1366  C   GLU B  84      10.083  12.206  -2.070  1.00  0.00           C  
ATOM   1367  O   GLU B  84       9.153  12.216  -2.883  1.00  0.00           O  
ATOM   1368  CB  GLU B  84      12.048  13.446  -3.048  1.00  0.00           C  
ATOM   1369  CG  GLU B  84      12.137  14.513  -1.973  1.00  0.00           C  
ATOM   1370  CD  GLU B  84      12.705  15.838  -2.485  1.00  0.00           C  
ATOM   1371  OE1 GLU B  84      13.142  15.890  -3.606  1.00  0.00           O  
ATOM   1372  OE2 GLU B  84      12.672  16.798  -1.745  1.00  0.00           O  
ATOM   1373  H   GLU B  84      11.715  11.448  -4.584  1.00  0.00           H  
ATOM   1374  HA  GLU B  84      12.157  11.724  -1.748  1.00  0.00           H  
ATOM   1375 1HB  GLU B  84      13.043  13.324  -3.471  1.00  0.00           H  
ATOM   1376 2HB  GLU B  84      11.398  13.818  -3.838  1.00  0.00           H  
ATOM   1377 1HG  GLU B  84      11.142  14.689  -1.558  1.00  0.00           H  
ATOM   1378 2HG  GLU B  84      12.768  14.136  -1.166  1.00  0.00           H  
ATOM   1379  N   ILE B  85       9.923  12.224  -0.768  1.00  0.00           N  
ATOM   1380  CA  ILE B  85       8.667  12.277  -0.027  1.00  0.00           C  
ATOM   1381  C   ILE B  85       8.564  13.468   0.890  1.00  0.00           C  
ATOM   1382  O   ILE B  85       9.541  13.837   1.555  1.00  0.00           O  
ATOM   1383  CB  ILE B  85       8.533  11.045   0.890  1.00  0.00           C  
ATOM   1384  CG1 ILE B  85       8.391   9.806   0.127  1.00  0.00           C  
ATOM   1385  CG2 ILE B  85       7.411  11.170   1.922  1.00  0.00           C  
ATOM   1386  CD1 ILE B  85       8.667   8.609   1.017  1.00  0.00           C  
ATOM   1387  H   ILE B  85      10.768  12.198  -0.218  1.00  0.00           H  
ATOM   1388  HA  ILE B  85       7.845  12.307  -0.738  1.00  0.00           H  
ATOM   1389  HB  ILE B  85       9.460  10.958   1.406  1.00  0.00           H  
ATOM   1390 1HG1 ILE B  85       7.386   9.758  -0.272  1.00  0.00           H  
ATOM   1391 2HG1 ILE B  85       9.089   9.790  -0.705  1.00  0.00           H  
ATOM   1392 1HG2 ILE B  85       7.407  10.286   2.563  1.00  0.00           H  
ATOM   1393 2HG2 ILE B  85       7.566  12.041   2.546  1.00  0.00           H  
ATOM   1394 3HG2 ILE B  85       6.461  11.254   1.410  1.00  0.00           H  
ATOM   1395 1HD1 ILE B  85       8.551   7.699   0.470  1.00  0.00           H  
ATOM   1396 2HD1 ILE B  85       9.676   8.664   1.392  1.00  0.00           H  
ATOM   1397 3HD1 ILE B  85       7.970   8.610   1.851  1.00  0.00           H  
ATOM   1398  N   THR B  86       7.386  14.088   0.922  1.00  0.00           N  
ATOM   1399  CA  THR B  86       7.176  15.156   1.884  1.00  0.00           C  
ATOM   1400  C   THR B  86       6.197  14.691   2.967  1.00  0.00           C  
ATOM   1401  O   THR B  86       5.153  14.117   2.659  1.00  0.00           O  
ATOM   1402  CB  THR B  86       6.680  16.461   1.219  1.00  0.00           C  
ATOM   1403  OG1 THR B  86       7.676  16.928   0.283  1.00  0.00           O  
ATOM   1404  CG2 THR B  86       6.439  17.545   2.286  1.00  0.00           C  
ATOM   1405  H   THR B  86       6.636  13.784   0.322  1.00  0.00           H  
ATOM   1406  HA  THR B  86       8.116  15.377   2.362  1.00  0.00           H  
ATOM   1407  HB  THR B  86       5.755  16.263   0.686  1.00  0.00           H  
ATOM   1408  HG1 THR B  86       8.499  17.092   0.745  1.00  0.00           H  
ATOM   1409 1HG2 THR B  86       6.096  18.461   1.809  1.00  0.00           H  
ATOM   1410 2HG2 THR B  86       5.684  17.213   2.995  1.00  0.00           H  
ATOM   1411 3HG2 THR B  86       7.367  17.747   2.820  1.00  0.00           H  
ATOM   1412  N   ILE B  87       6.569  14.926   4.221  1.00  0.00           N  
ATOM   1413  CA  ILE B  87       5.740  14.620   5.363  1.00  0.00           C  
ATOM   1414  C   ILE B  87       5.189  15.942   5.890  1.00  0.00           C  
ATOM   1415  O   ILE B  87       5.881  16.662   6.628  1.00  0.00           O  
ATOM   1416  CB  ILE B  87       6.511  13.864   6.476  1.00  0.00           C  
ATOM   1417  CG1 ILE B  87       7.052  12.499   5.903  1.00  0.00           C  
ATOM   1418  CG2 ILE B  87       5.613  13.676   7.705  1.00  0.00           C  
ATOM   1419  CD1 ILE B  87       7.953  11.700   6.843  1.00  0.00           C  
ATOM   1420  H   ILE B  87       7.465  15.380   4.364  1.00  0.00           H  
ATOM   1421  HA  ILE B  87       4.952  13.950   5.048  1.00  0.00           H  
ATOM   1422  HB  ILE B  87       7.377  14.448   6.767  1.00  0.00           H  
ATOM   1423 1HG1 ILE B  87       6.209  11.879   5.629  1.00  0.00           H  
ATOM   1424 2HG1 ILE B  87       7.626  12.714   5.003  1.00  0.00           H  
ATOM   1425 1HG2 ILE B  87       6.149  13.165   8.497  1.00  0.00           H  
ATOM   1426 2HG2 ILE B  87       5.274  14.640   8.092  1.00  0.00           H  
ATOM   1427 3HG2 ILE B  87       4.762  13.090   7.407  1.00  0.00           H  
ATOM   1428 1HD1 ILE B  87       8.283  10.786   6.344  1.00  0.00           H  
ATOM   1429 2HD1 ILE B  87       8.817  12.301   7.103  1.00  0.00           H  
ATOM   1430 3HD1 ILE B  87       7.420  11.431   7.743  1.00  0.00           H  
ATOM   1431  N   PRO B  88       3.914  16.272   5.580  1.00  0.00           N  
ATOM   1432  CA  PRO B  88       3.315  17.577   5.766  1.00  0.00           C  
ATOM   1433  C   PRO B  88       2.887  17.919   7.176  1.00  0.00           C  
ATOM   1434  O   PRO B  88       1.725  18.218   7.436  1.00  0.00           O  
ATOM   1435  CB  PRO B  88       2.107  17.504   4.823  1.00  0.00           C  
ATOM   1436  CG  PRO B  88       1.682  16.063   4.861  1.00  0.00           C  
ATOM   1437  CD  PRO B  88       2.984  15.276   4.970  1.00  0.00           C  
ATOM   1438  HA  PRO B  88       4.011  18.334   5.400  1.00  0.00           H  
ATOM   1439 1HB  PRO B  88       1.317  18.195   5.154  1.00  0.00           H  
ATOM   1440 2HB  PRO B  88       2.409  17.831   3.815  1.00  0.00           H  
ATOM   1441 1HG  PRO B  88       0.989  15.915   5.694  1.00  0.00           H  
ATOM   1442 2HG  PRO B  88       1.118  15.816   3.947  1.00  0.00           H  
ATOM   1443 1HD  PRO B  88       2.848  14.404   5.614  1.00  0.00           H  
ATOM   1444 2HD  PRO B  88       3.298  15.003   3.958  1.00  0.00           H  
ATOM   1445  N   CYS B  89       3.840  17.907   8.071  1.00  0.00           N  
ATOM   1446  CA  CYS B  89       3.572  18.362   9.435  1.00  0.00           C  
ATOM   1447  C   CYS B  89       4.044  19.798   9.569  1.00  0.00           C  
ATOM   1448  O   CYS B  89       5.251  20.082   9.479  1.00  0.00           O  
ATOM   1449  CB  CYS B  89       4.244  17.458  10.473  1.00  0.00           C  
ATOM   1450  SG  CYS B  89       6.041  17.459  10.444  1.00  0.00           S  
ATOM   1451  H   CYS B  89       4.772  17.620   7.818  1.00  0.00           H  
ATOM   1452  HA  CYS B  89       2.486  18.338   9.598  1.00  0.00           H  
ATOM   1453 1HB  CYS B  89       3.923  17.752  11.470  1.00  0.00           H  
ATOM   1454 2HB  CYS B  89       3.914  16.438  10.320  1.00  0.00           H  
ATOM   1455  N   ARG B  90       3.097  20.701   9.755  1.00  0.00           N  
ATOM   1456  CA  ARG B  90       3.348  22.133   9.760  1.00  0.00           C  
ATOM   1457  C   ARG B  90       2.884  22.787  11.027  1.00  0.00           C  
ATOM   1458  O   ARG B  90       1.990  22.279  11.704  1.00  0.00           O  
ATOM   1459  CB  ARG B  90       2.652  22.765   8.581  1.00  0.00           C  
ATOM   1460  CG  ARG B  90       3.132  22.255   7.269  1.00  0.00           C  
ATOM   1461  CD  ARG B  90       2.560  22.986   6.158  1.00  0.00           C  
ATOM   1462  NE  ARG B  90       1.140  22.870   6.108  1.00  0.00           N  
ATOM   1463  CZ  ARG B  90       0.368  23.555   5.268  1.00  0.00           C  
ATOM   1464  NH1 ARG B  90       0.916  24.393   4.397  1.00  0.00           N  
ATOM   1465  NH2 ARG B  90      -0.941  23.380   5.304  1.00  0.00           N  
ATOM   1466  H   ARG B  90       2.144  20.371   9.838  1.00  0.00           H  
ATOM   1467  HA  ARG B  90       4.419  22.305   9.660  1.00  0.00           H  
ATOM   1468 1HB  ARG B  90       1.591  22.557   8.639  1.00  0.00           H  
ATOM   1469 2HB  ARG B  90       2.789  23.852   8.600  1.00  0.00           H  
ATOM   1470 1HG  ARG B  90       4.220  22.364   7.219  1.00  0.00           H  
ATOM   1471 2HG  ARG B  90       2.867  21.205   7.155  1.00  0.00           H  
ATOM   1472 1HD  ARG B  90       2.821  24.042   6.237  1.00  0.00           H  
ATOM   1473 2HD  ARG B  90       2.956  22.578   5.234  1.00  0.00           H  
ATOM   1474  HE  ARG B  90       0.691  22.238   6.753  1.00  0.00           H  
ATOM   1475 1HH1 ARG B  90       1.951  24.524   4.361  1.00  0.00           H  
ATOM   1476 2HH1 ARG B  90       0.329  24.902   3.753  1.00  0.00           H  
ATOM   1477 1HH2 ARG B  90      -1.345  22.732   5.971  1.00  0.00           H  
ATOM   1478 2HH2 ARG B  90      -1.533  23.886   4.666  1.00  0.00           H  
ATOM   1479  N   VAL B  91       3.477  23.921  11.328  1.00  0.00           N  
ATOM   1480  CA  VAL B  91       3.162  24.678  12.515  1.00  0.00           C  
ATOM   1481  C   VAL B  91       2.704  26.089  12.167  1.00  0.00           C  
ATOM   1482  O   VAL B  91       2.720  26.497  11.006  1.00  0.00           O  
ATOM   1483  CB  VAL B  91       4.379  24.732  13.448  1.00  0.00           C  
ATOM   1484  CG1 VAL B  91       4.785  23.329  13.901  1.00  0.00           C  
ATOM   1485  CG2 VAL B  91       5.537  25.405  12.713  1.00  0.00           C  
ATOM   1486  H   VAL B  91       4.198  24.270  10.708  1.00  0.00           H  
ATOM   1487  HA  VAL B  91       2.349  24.175  13.042  1.00  0.00           H  
ATOM   1488  HB  VAL B  91       4.110  25.284  14.328  1.00  0.00           H  
ATOM   1489 1HG1 VAL B  91       5.636  23.403  14.577  1.00  0.00           H  
ATOM   1490 2HG1 VAL B  91       3.951  22.857  14.422  1.00  0.00           H  
ATOM   1491 3HG1 VAL B  91       5.061  22.726  13.039  1.00  0.00           H  
ATOM   1492 1HG2 VAL B  91       6.397  25.459  13.366  1.00  0.00           H  
ATOM   1493 2HG2 VAL B  91       5.794  24.820  11.827  1.00  0.00           H  
ATOM   1494 3HG2 VAL B  91       5.253  26.412  12.408  1.00  0.00           H  
ATOM   1495  N   THR B  92       2.268  26.818  13.186  1.00  0.00           N  
ATOM   1496  CA  THR B  92       1.731  28.165  13.034  1.00  0.00           C  
ATOM   1497  C   THR B  92       2.755  29.282  13.204  1.00  0.00           C  
ATOM   1498  O   THR B  92       2.441  30.455  13.033  1.00  0.00           O  
ATOM   1499  CB  THR B  92       0.623  28.371  14.064  1.00  0.00           C  
ATOM   1500  OG1 THR B  92       1.146  28.228  15.397  1.00  0.00           O  
ATOM   1501  CG2 THR B  92      -0.421  27.348  13.856  1.00  0.00           C  
ATOM   1502  H   THR B  92       2.285  26.411  14.113  1.00  0.00           H  
ATOM   1503  HA  THR B  92       1.302  28.245  12.035  1.00  0.00           H  
ATOM   1504  HB  THR B  92       0.204  29.335  13.941  1.00  0.00           H  
ATOM   1505  HG1 THR B  92       1.320  27.300  15.583  1.00  0.00           H  
ATOM   1506 1HG2 THR B  92      -1.195  27.490  14.573  1.00  0.00           H  
ATOM   1507 2HG2 THR B  92      -0.808  27.474  12.861  1.00  0.00           H  
ATOM   1508 3HG2 THR B  92      -0.003  26.344  13.971  1.00  0.00           H  
ATOM   1509  N   ASP B  93       3.968  28.925  13.568  1.00  0.00           N  
ATOM   1510  CA  ASP B  93       4.992  29.910  13.878  1.00  0.00           C  
ATOM   1511  C   ASP B  93       6.359  29.533  13.283  1.00  0.00           C  
ATOM   1512  O   ASP B  93       6.949  28.543  13.716  1.00  0.00           O  
ATOM   1513  CB  ASP B  93       5.088  30.095  15.392  1.00  0.00           C  
ATOM   1514  CG  ASP B  93       6.082  31.177  15.852  1.00  0.00           C  
ATOM   1515  OD1 ASP B  93       6.943  31.561  15.087  1.00  0.00           O  
ATOM   1516  OD2 ASP B  93       5.955  31.620  16.971  1.00  0.00           O  
ATOM   1517  H   ASP B  93       4.169  27.939  13.662  1.00  0.00           H  
ATOM   1518  HA  ASP B  93       4.649  30.864  13.505  1.00  0.00           H  
ATOM   1519 1HB  ASP B  93       4.113  30.354  15.777  1.00  0.00           H  
ATOM   1520 2HB  ASP B  93       5.340  29.172  15.838  1.00  0.00           H  
ATOM   1521  N   PRO B  94       6.901  30.303  12.311  1.00  0.00           N  
ATOM   1522  CA  PRO B  94       8.168  30.084  11.627  1.00  0.00           C  
ATOM   1523  C   PRO B  94       9.366  29.970  12.573  1.00  0.00           C  
ATOM   1524  O   PRO B  94      10.427  29.498  12.173  1.00  0.00           O  
ATOM   1525  CB  PRO B  94       8.326  31.346  10.770  1.00  0.00           C  
ATOM   1526  CG  PRO B  94       6.956  31.795  10.491  1.00  0.00           C  
ATOM   1527  CD  PRO B  94       6.153  31.462  11.736  1.00  0.00           C  
ATOM   1528  HA  PRO B  94       8.083  29.188  10.992  1.00  0.00           H  
ATOM   1529 1HB  PRO B  94       8.914  32.096  11.322  1.00  0.00           H  
ATOM   1530 2HB  PRO B  94       8.884  31.111   9.853  1.00  0.00           H  
ATOM   1531 1HG  PRO B  94       6.953  32.858  10.243  1.00  0.00           H  
ATOM   1532 2HG  PRO B  94       6.614  31.277   9.621  1.00  0.00           H  
ATOM   1533 1HD  PRO B  94       6.145  32.303  12.452  1.00  0.00           H  
ATOM   1534 2HD  PRO B  94       5.163  31.184  11.408  1.00  0.00           H  
ATOM   1535  N   GLN B  95       9.233  30.466  13.811  1.00  0.00           N  
ATOM   1536  CA  GLN B  95      10.347  30.407  14.753  1.00  0.00           C  
ATOM   1537  C   GLN B  95      10.430  29.068  15.499  1.00  0.00           C  
ATOM   1538  O   GLN B  95      11.405  28.818  16.216  1.00  0.00           O  
ATOM   1539  CB  GLN B  95      10.251  31.532  15.804  1.00  0.00           C  
ATOM   1540  CG  GLN B  95      10.409  32.962  15.265  1.00  0.00           C  
ATOM   1541  CD  GLN B  95      10.370  34.044  16.390  1.00  0.00           C  
ATOM   1542  OE1 GLN B  95      10.776  33.804  17.536  1.00  0.00           O  
ATOM   1543  NE2 GLN B  95       9.882  35.238  16.047  1.00  0.00           N  
ATOM   1544  H   GLN B  95       8.349  30.872  14.137  1.00  0.00           H  
ATOM   1545  HA  GLN B  95      11.273  30.531  14.193  1.00  0.00           H  
ATOM   1546 1HB  GLN B  95       9.269  31.478  16.289  1.00  0.00           H  
ATOM   1547 2HB  GLN B  95      11.003  31.375  16.574  1.00  0.00           H  
ATOM   1548 1HG  GLN B  95      11.358  33.042  14.738  1.00  0.00           H  
ATOM   1549 2HG  GLN B  95       9.578  33.155  14.579  1.00  0.00           H  
ATOM   1550 1HE2 GLN B  95       9.832  35.974  16.724  1.00  0.00           H  
ATOM   1551 2HE2 GLN B  95       9.560  35.395  15.114  1.00  0.00           H  
ATOM   1552  N   LEU B  96       9.408  28.218  15.370  1.00  0.00           N  
ATOM   1553  CA  LEU B  96       9.407  26.939  16.078  1.00  0.00           C  
ATOM   1554  C   LEU B  96      10.410  25.926  15.562  1.00  0.00           C  
ATOM   1555  O   LEU B  96      10.567  25.710  14.358  1.00  0.00           O  
ATOM   1556  CB  LEU B  96       8.012  26.308  16.042  1.00  0.00           C  
ATOM   1557  CG  LEU B  96       6.942  26.982  16.883  1.00  0.00           C  
ATOM   1558  CD1 LEU B  96       5.588  26.433  16.495  1.00  0.00           C  
ATOM   1559  CD2 LEU B  96       7.200  26.685  18.339  1.00  0.00           C  
ATOM   1560  H   LEU B  96       8.619  28.453  14.764  1.00  0.00           H  
ATOM   1561  HA  LEU B  96       9.652  27.143  17.119  1.00  0.00           H  
ATOM   1562 1HB  LEU B  96       7.669  26.325  15.017  1.00  0.00           H  
ATOM   1563 2HB  LEU B  96       8.089  25.266  16.362  1.00  0.00           H  
ATOM   1564  HG  LEU B  96       6.970  28.047  16.725  1.00  0.00           H  
ATOM   1565 1HD1 LEU B  96       4.809  26.897  17.098  1.00  0.00           H  
ATOM   1566 2HD1 LEU B  96       5.434  26.665  15.455  1.00  0.00           H  
ATOM   1567 3HD1 LEU B  96       5.575  25.351  16.650  1.00  0.00           H  
ATOM   1568 1HD2 LEU B  96       6.436  27.152  18.960  1.00  0.00           H  
ATOM   1569 2HD2 LEU B  96       7.176  25.605  18.487  1.00  0.00           H  
ATOM   1570 3HD2 LEU B  96       8.179  27.066  18.625  1.00  0.00           H  
ATOM   1571  N   VAL B  97      11.052  25.238  16.493  1.00  0.00           N  
ATOM   1572  CA  VAL B  97      11.922  24.145  16.113  1.00  0.00           C  
ATOM   1573  C   VAL B  97      11.058  22.908  15.972  1.00  0.00           C  
ATOM   1574  O   VAL B  97      10.294  22.577  16.886  1.00  0.00           O  
ATOM   1575  CB  VAL B  97      13.040  23.908  17.152  1.00  0.00           C  
ATOM   1576  CG1 VAL B  97      13.884  22.689  16.749  1.00  0.00           C  
ATOM   1577  CG2 VAL B  97      13.935  25.157  17.238  1.00  0.00           C  
ATOM   1578  H   VAL B  97      10.921  25.467  17.468  1.00  0.00           H  
ATOM   1579  HA  VAL B  97      12.382  24.372  15.149  1.00  0.00           H  
ATOM   1580  HB  VAL B  97      12.590  23.703  18.125  1.00  0.00           H  
ATOM   1581 1HG1 VAL B  97      14.667  22.522  17.489  1.00  0.00           H  
ATOM   1582 2HG1 VAL B  97      13.247  21.805  16.696  1.00  0.00           H  
ATOM   1583 3HG1 VAL B  97      14.339  22.866  15.776  1.00  0.00           H  
ATOM   1584 1HG2 VAL B  97      14.727  24.997  17.971  1.00  0.00           H  
ATOM   1585 2HG2 VAL B  97      14.381  25.347  16.260  1.00  0.00           H  
ATOM   1586 3HG2 VAL B  97      13.334  26.017  17.534  1.00  0.00           H  
ATOM   1587  N   VAL B  98      11.141  22.267  14.818  1.00  0.00           N  
ATOM   1588  CA  VAL B  98      10.354  21.080  14.548  1.00  0.00           C  
ATOM   1589  C   VAL B  98      11.300  19.956  14.145  1.00  0.00           C  
ATOM   1590  O   VAL B  98      12.165  20.147  13.283  1.00  0.00           O  
ATOM   1591  CB  VAL B  98       9.336  21.330  13.423  1.00  0.00           C  
ATOM   1592  CG1 VAL B  98       8.528  20.066  13.186  1.00  0.00           C  
ATOM   1593  CG2 VAL B  98       8.436  22.525  13.775  1.00  0.00           C  
ATOM   1594  H   VAL B  98      11.778  22.609  14.114  1.00  0.00           H  
ATOM   1595  HA  VAL B  98       9.820  20.795  15.449  1.00  0.00           H  
ATOM   1596  HB  VAL B  98       9.871  21.541  12.510  1.00  0.00           H  
ATOM   1597 1HG1 VAL B  98       7.821  20.220  12.374  1.00  0.00           H  
ATOM   1598 2HG1 VAL B  98       9.191  19.261  12.933  1.00  0.00           H  
ATOM   1599 3HG1 VAL B  98       7.994  19.815  14.094  1.00  0.00           H  
ATOM   1600 1HG2 VAL B  98       7.729  22.697  12.964  1.00  0.00           H  
ATOM   1601 2HG2 VAL B  98       7.896  22.317  14.684  1.00  0.00           H  
ATOM   1602 3HG2 VAL B  98       9.041  23.419  13.912  1.00  0.00           H  
ATOM   1603  N   THR B  99      11.145  18.794  14.766  1.00  0.00           N  
ATOM   1604  CA  THR B  99      11.991  17.650  14.449  1.00  0.00           C  
ATOM   1605  C   THR B  99      11.175  16.435  13.983  1.00  0.00           C  
ATOM   1606  O   THR B  99      10.002  16.285  14.322  1.00  0.00           O  
ATOM   1607  CB  THR B  99      12.875  17.320  15.655  1.00  0.00           C  
ATOM   1608  OG1 THR B  99      12.054  17.003  16.789  1.00  0.00           O  
ATOM   1609  CG2 THR B  99      13.794  18.527  15.997  1.00  0.00           C  
ATOM   1610  H   THR B  99      10.418  18.719  15.476  1.00  0.00           H  
ATOM   1611  HA  THR B  99      12.653  17.925  13.631  1.00  0.00           H  
ATOM   1612  HB  THR B  99      13.480  16.460  15.419  1.00  0.00           H  
ATOM   1613  HG1 THR B  99      12.012  16.042  16.905  1.00  0.00           H  
ATOM   1614 1HG2 THR B  99      14.423  18.276  16.849  1.00  0.00           H  
ATOM   1615 2HG2 THR B  99      14.423  18.762  15.139  1.00  0.00           H  
ATOM   1616 3HG2 THR B  99      13.182  19.389  16.245  1.00  0.00           H  
ATOM   1617  N   LEU B 100      11.807  15.570  13.191  1.00  0.00           N  
ATOM   1618  CA  LEU B 100      11.153  14.372  12.662  1.00  0.00           C  
ATOM   1619  C   LEU B 100      11.681  13.115  13.326  1.00  0.00           C  
ATOM   1620  O   LEU B 100      12.890  12.932  13.452  1.00  0.00           O  
ATOM   1621  CB  LEU B 100      11.377  14.266  11.173  1.00  0.00           C  
ATOM   1622  CG  LEU B 100      10.693  13.120  10.482  1.00  0.00           C  
ATOM   1623  CD1 LEU B 100       9.191  13.340  10.471  1.00  0.00           C  
ATOM   1624  CD2 LEU B 100      11.202  13.031   9.117  1.00  0.00           C  
ATOM   1625  H   LEU B 100      12.766  15.756  12.940  1.00  0.00           H  
ATOM   1626  HA  LEU B 100      10.082  14.440  12.854  1.00  0.00           H  
ATOM   1627 1HB  LEU B 100      11.015  15.130  10.721  1.00  0.00           H  
ATOM   1628 2HB  LEU B 100      12.445  14.205  10.980  1.00  0.00           H  
ATOM   1629  HG  LEU B 100      10.885  12.195  11.014  1.00  0.00           H  
ATOM   1630 1HD1 LEU B 100       8.708  12.514   9.967  1.00  0.00           H  
ATOM   1631 2HD1 LEU B 100       8.824  13.406  11.493  1.00  0.00           H  
ATOM   1632 3HD1 LEU B 100       8.961  14.260   9.948  1.00  0.00           H  
ATOM   1633 1HD2 LEU B 100      10.688  12.211   8.648  1.00  0.00           H  
ATOM   1634 2HD2 LEU B 100      10.998  13.946   8.578  1.00  0.00           H  
ATOM   1635 3HD2 LEU B 100      12.271  12.852   9.141  1.00  0.00           H  
ATOM   1636  N   HIS B 101      10.789  12.249  13.757  1.00  0.00           N  
ATOM   1637  CA  HIS B 101      11.191  11.040  14.441  1.00  0.00           C  
ATOM   1638  C   HIS B 101      10.480   9.806  13.914  1.00  0.00           C  
ATOM   1639  O   HIS B 101       9.331   9.888  13.473  1.00  0.00           O  
ATOM   1640  CB  HIS B 101      10.807  11.171  15.906  1.00  0.00           C  
ATOM   1641  CG  HIS B 101      11.407  12.319  16.561  1.00  0.00           C  
ATOM   1642  ND1 HIS B 101      12.594  12.256  17.210  1.00  0.00           N  
ATOM   1643  CD2 HIS B 101      11.003  13.601  16.628  1.00  0.00           C  
ATOM   1644  CE1 HIS B 101      12.897  13.445  17.677  1.00  0.00           C  
ATOM   1645  NE2 HIS B 101      11.949  14.285  17.328  1.00  0.00           N  
ATOM   1646  H   HIS B 101       9.794  12.451  13.644  1.00  0.00           H  
ATOM   1647  HA  HIS B 101      12.265  10.891  14.361  1.00  0.00           H  
ATOM   1648 1HB  HIS B 101       9.736  11.256  15.975  1.00  0.00           H  
ATOM   1649 2HB  HIS B 101      11.099  10.264  16.448  1.00  0.00           H  
ATOM   1650  HD1 HIS B 101      13.188  11.445  17.285  1.00  0.00           H  
ATOM   1651  HD2 HIS B 101      10.124  14.123  16.233  1.00  0.00           H  
ATOM   1652  HE1 HIS B 101      13.815  13.595  18.244  1.00  0.00           H  
ATOM   1653  N   GLU B 102      11.118   8.631  14.000  1.00  0.00           N  
ATOM   1654  CA  GLU B 102      10.335   7.415  13.754  1.00  0.00           C  
ATOM   1655  C   GLU B 102       9.335   7.422  14.905  1.00  0.00           C  
ATOM   1656  O   GLU B 102       9.701   7.826  16.008  1.00  0.00           O  
ATOM   1657  CB  GLU B 102      11.220   6.170  13.720  1.00  0.00           C  
ATOM   1658  CG  GLU B 102      12.191   6.152  12.521  1.00  0.00           C  
ATOM   1659  CD  GLU B 102      13.009   4.895  12.407  1.00  0.00           C  
ATOM   1660  OE1 GLU B 102      12.765   3.978  13.148  1.00  0.00           O  
ATOM   1661  OE2 GLU B 102      13.878   4.855  11.570  1.00  0.00           O  
ATOM   1662  H   GLU B 102      12.083   8.580  14.302  1.00  0.00           H  
ATOM   1663  HA  GLU B 102       9.791   7.501  12.811  1.00  0.00           H  
ATOM   1664 1HB  GLU B 102      11.801   6.106  14.641  1.00  0.00           H  
ATOM   1665 2HB  GLU B 102      10.592   5.281  13.664  1.00  0.00           H  
ATOM   1666 1HG  GLU B 102      11.609   6.270  11.610  1.00  0.00           H  
ATOM   1667 2HG  GLU B 102      12.860   7.004  12.601  1.00  0.00           H  
ATOM   1668  N   LYS B 103       8.098   6.975  14.674  1.00  0.00           N  
ATOM   1669  CA  LYS B 103       7.061   7.044  15.722  1.00  0.00           C  
ATOM   1670  C   LYS B 103       7.587   6.570  17.081  1.00  0.00           C  
ATOM   1671  O   LYS B 103       7.375   7.228  18.107  1.00  0.00           O  
ATOM   1672  CB  LYS B 103       5.836   6.189  15.358  1.00  0.00           C  
ATOM   1673  CG  LYS B 103       4.800   5.996  16.531  1.00  0.00           C  
ATOM   1674  CD  LYS B 103       4.067   7.250  16.944  1.00  0.00           C  
ATOM   1675  CE  LYS B 103       3.164   6.965  18.151  1.00  0.00           C  
ATOM   1676  NZ  LYS B 103       2.371   8.162  18.577  1.00  0.00           N  
ATOM   1677  H   LYS B 103       7.861   6.647  13.737  1.00  0.00           H  
ATOM   1678  HA  LYS B 103       6.751   8.077  15.832  1.00  0.00           H  
ATOM   1679 1HB  LYS B 103       5.314   6.651  14.517  1.00  0.00           H  
ATOM   1680 2HB  LYS B 103       6.165   5.202  15.033  1.00  0.00           H  
ATOM   1681 1HG  LYS B 103       4.065   5.262  16.222  1.00  0.00           H  
ATOM   1682 2HG  LYS B 103       5.295   5.598  17.409  1.00  0.00           H  
ATOM   1683 1HD  LYS B 103       4.779   8.025  17.218  1.00  0.00           H  
ATOM   1684 2HD  LYS B 103       3.452   7.599  16.116  1.00  0.00           H  
ATOM   1685 1HE  LYS B 103       2.495   6.155  17.915  1.00  0.00           H  
ATOM   1686 2HE  LYS B 103       3.797   6.656  18.982  1.00  0.00           H  
ATOM   1687 1HZ  LYS B 103       1.809   7.918  19.381  1.00  0.00           H  
ATOM   1688 2HZ  LYS B 103       3.002   8.912  18.823  1.00  0.00           H  
ATOM   1689 3HZ  LYS B 103       1.761   8.469  17.828  1.00  0.00           H  
ATOM   1690  N   LYS B 104       8.255   5.417  17.089  1.00  0.00           N  
ATOM   1691  CA  LYS B 104       8.840   4.919  18.314  1.00  0.00           C  
ATOM   1692  C   LYS B 104      10.355   5.095  18.255  1.00  0.00           C  
ATOM   1693  O   LYS B 104      11.091   4.181  17.863  1.00  0.00           O  
ATOM   1694  CB  LYS B 104       8.493   3.447  18.511  1.00  0.00           C  
ATOM   1695  CG  LYS B 104       7.021   3.179  18.702  1.00  0.00           C  
ATOM   1696  CD  LYS B 104       6.748   1.693  18.826  1.00  0.00           C  
ATOM   1697  CE  LYS B 104       5.266   1.414  18.989  1.00  0.00           C  
ATOM   1698  NZ  LYS B 104       4.974  -0.046  18.976  1.00  0.00           N  
ATOM   1699  H   LYS B 104       8.393   4.922  16.221  1.00  0.00           H  
ATOM   1700  HA  LYS B 104       8.471   5.512  19.151  1.00  0.00           H  
ATOM   1701 1HB  LYS B 104       8.830   2.879  17.645  1.00  0.00           H  
ATOM   1702 2HB  LYS B 104       9.024   3.064  19.382  1.00  0.00           H  
ATOM   1703 1HG  LYS B 104       6.667   3.695  19.593  1.00  0.00           H  
ATOM   1704 2HG  LYS B 104       6.477   3.560  17.843  1.00  0.00           H  
ATOM   1705 1HD  LYS B 104       7.108   1.181  17.932  1.00  0.00           H  
ATOM   1706 2HD  LYS B 104       7.280   1.296  19.690  1.00  0.00           H  
ATOM   1707 1HE  LYS B 104       4.924   1.834  19.932  1.00  0.00           H  
ATOM   1708 2HE  LYS B 104       4.724   1.893  18.176  1.00  0.00           H  
ATOM   1709 1HZ  LYS B 104       3.982  -0.190  19.080  1.00  0.00           H  
ATOM   1710 2HZ  LYS B 104       5.283  -0.438  18.088  1.00  0.00           H  
ATOM   1711 3HZ  LYS B 104       5.462  -0.501  19.730  1.00  0.00           H  
ATOM   1712  N   GLY B 105      10.811   6.259  18.678  1.00  0.00           N  
ATOM   1713  CA  GLY B 105      12.224   6.605  18.643  1.00  0.00           C  
ATOM   1714  C   GLY B 105      12.397   7.995  19.209  1.00  0.00           C  
ATOM   1715  O   GLY B 105      11.527   8.853  19.067  1.00  0.00           O  
ATOM   1716  H   GLY B 105      10.141   6.950  18.989  1.00  0.00           H  
ATOM   1717 1HA  GLY B 105      12.801   5.889  19.224  1.00  0.00           H  
ATOM   1718 2HA  GLY B 105      12.585   6.573  17.615  1.00  0.00           H  
ATOM   1719  N   ASP B 106      13.540   8.211  19.840  1.00  0.00           N  
ATOM   1720  CA  ASP B 106      13.824   9.490  20.477  1.00  0.00           C  
ATOM   1721  C   ASP B 106      14.675  10.422  19.646  1.00  0.00           C  
ATOM   1722  O   ASP B 106      14.603  11.643  19.788  1.00  0.00           O  
ATOM   1723  CB  ASP B 106      14.529   9.244  21.809  1.00  0.00           C  
ATOM   1724  CG  ASP B 106      13.666   8.437  22.769  1.00  0.00           C  
ATOM   1725  OD1 ASP B 106      12.588   8.882  23.097  1.00  0.00           O  
ATOM   1726  OD2 ASP B 106      14.087   7.370  23.157  1.00  0.00           O  
ATOM   1727  H   ASP B 106      14.210   7.460  19.908  1.00  0.00           H  
ATOM   1728  HA  ASP B 106      12.876   9.990  20.673  1.00  0.00           H  
ATOM   1729 1HB  ASP B 106      15.461   8.708  21.634  1.00  0.00           H  
ATOM   1730 2HB  ASP B 106      14.780  10.199  22.272  1.00  0.00           H  
ATOM   1731  N   VAL B 107      15.524   9.853  18.821  1.00  0.00           N  
ATOM   1732  CA  VAL B 107      16.479  10.661  18.091  1.00  0.00           C  
ATOM   1733  C   VAL B 107      15.899  11.239  16.815  1.00  0.00           C  
ATOM   1734  O   VAL B 107      15.237  10.540  16.047  1.00  0.00           O  
ATOM   1735  CB  VAL B 107      17.748   9.842  17.825  1.00  0.00           C  
ATOM   1736  CG1 VAL B 107      18.701  10.612  17.015  1.00  0.00           C  
ATOM   1737  CG2 VAL B 107      18.406   9.492  19.172  1.00  0.00           C  
ATOM   1738  H   VAL B 107      15.523   8.853  18.714  1.00  0.00           H  
ATOM   1739  HA  VAL B 107      16.768  11.497  18.728  1.00  0.00           H  
ATOM   1740  HB  VAL B 107      17.491   8.932  17.282  1.00  0.00           H  
ATOM   1741 1HG1 VAL B 107      19.566  10.003  16.863  1.00  0.00           H  
ATOM   1742 2HG1 VAL B 107      18.256  10.859  16.055  1.00  0.00           H  
ATOM   1743 3HG1 VAL B 107      18.982  11.526  17.533  1.00  0.00           H  
ATOM   1744 1HG2 VAL B 107      19.309   8.906  18.992  1.00  0.00           H  
ATOM   1745 2HG2 VAL B 107      18.669  10.410  19.698  1.00  0.00           H  
ATOM   1746 3HG2 VAL B 107      17.713   8.911  19.780  1.00  0.00           H  
ATOM   1747  N   ALA B 108      16.086  12.549  16.647  1.00  0.00           N  
ATOM   1748  CA  ALA B 108      15.624  13.280  15.473  1.00  0.00           C  
ATOM   1749  C   ALA B 108      16.385  12.841  14.222  1.00  0.00           C  
ATOM   1750  O   ALA B 108      17.595  12.584  14.273  1.00  0.00           O  
ATOM   1751  CB  ALA B 108      15.786  14.768  15.678  1.00  0.00           C  
ATOM   1752  H   ALA B 108      16.605  13.050  17.354  1.00  0.00           H  
ATOM   1753  HA  ALA B 108      14.569  13.054  15.326  1.00  0.00           H  
ATOM   1754 1HB  ALA B 108      15.417  15.287  14.794  1.00  0.00           H  
ATOM   1755 2HB  ALA B 108      15.220  15.079  16.555  1.00  0.00           H  
ATOM   1756 3HB  ALA B 108      16.836  14.999  15.823  1.00  0.00           H  
ATOM   1757  N   LEU B 109      15.684  12.824  13.103  1.00  0.00           N  
ATOM   1758  CA  LEU B 109      16.239  12.455  11.828  1.00  0.00           C  
ATOM   1759  C   LEU B 109      16.766  13.680  11.059  1.00  0.00           C  
ATOM   1760  O   LEU B 109      16.118  14.729  11.037  1.00  0.00           O  
ATOM   1761  CB  LEU B 109      15.144  11.753  11.020  1.00  0.00           C  
ATOM   1762  CG  LEU B 109      14.569  10.489  11.681  1.00  0.00           C  
ATOM   1763  CD1 LEU B 109      13.345  10.017  10.896  1.00  0.00           C  
ATOM   1764  CD2 LEU B 109      15.639   9.411  11.718  1.00  0.00           C  
ATOM   1765  H   LEU B 109      14.688  13.030  13.163  1.00  0.00           H  
ATOM   1766  HA  LEU B 109      17.036  11.748  12.028  1.00  0.00           H  
ATOM   1767 1HB  LEU B 109      14.325  12.450  10.866  1.00  0.00           H  
ATOM   1768 2HB  LEU B 109      15.535  11.467  10.052  1.00  0.00           H  
ATOM   1769  HG  LEU B 109      14.251  10.722  12.704  1.00  0.00           H  
ATOM   1770 1HD1 LEU B 109      12.933   9.128  11.370  1.00  0.00           H  
ATOM   1771 2HD1 LEU B 109      12.598  10.798  10.887  1.00  0.00           H  
ATOM   1772 3HD1 LEU B 109      13.637   9.781   9.871  1.00  0.00           H  
ATOM   1773 1HD2 LEU B 109      15.236   8.515  12.189  1.00  0.00           H  
ATOM   1774 2HD2 LEU B 109      15.956   9.172  10.702  1.00  0.00           H  
ATOM   1775 3HD2 LEU B 109      16.501   9.767  12.291  1.00  0.00           H  
ATOM   1776  N   PRO B 110      17.885  13.558  10.318  1.00  0.00           N  
ATOM   1777  CA  PRO B 110      18.505  14.618   9.537  1.00  0.00           C  
ATOM   1778  C   PRO B 110      17.794  14.892   8.217  1.00  0.00           C  
ATOM   1779  O   PRO B 110      18.367  14.745   7.149  1.00  0.00           O  
ATOM   1780  CB  PRO B 110      19.897  14.061   9.284  1.00  0.00           C  
ATOM   1781  CG  PRO B 110      19.712  12.596   9.280  1.00  0.00           C  
ATOM   1782  CD  PRO B 110      18.652  12.322  10.374  1.00  0.00           C  
ATOM   1783  HA  PRO B 110      18.552  15.532  10.150  1.00  0.00           H  
ATOM   1784 1HB  PRO B 110      20.269  14.433   8.330  1.00  0.00           H  
ATOM   1785 2HB  PRO B 110      20.593  14.408  10.060  1.00  0.00           H  
ATOM   1786 1HG  PRO B 110      19.400  12.259   8.278  1.00  0.00           H  
ATOM   1787 2HG  PRO B 110      20.670  12.113   9.485  1.00  0.00           H  
ATOM   1788 1HD  PRO B 110      18.045  11.447  10.092  1.00  0.00           H  
ATOM   1789 2HD  PRO B 110      19.150  12.194  11.350  1.00  0.00           H  
ATOM   1790  N   VAL B 111      16.554  15.320   8.297  1.00  0.00           N  
ATOM   1791  CA  VAL B 111      15.761  15.605   7.114  1.00  0.00           C  
ATOM   1792  C   VAL B 111      15.499  17.117   7.101  1.00  0.00           C  
ATOM   1793  O   VAL B 111      15.182  17.673   8.152  1.00  0.00           O  
ATOM   1794  CB  VAL B 111      14.442  14.821   7.188  1.00  0.00           C  
ATOM   1795  CG1 VAL B 111      13.584  15.117   5.995  1.00  0.00           C  
ATOM   1796  CG2 VAL B 111      14.726  13.329   7.295  1.00  0.00           C  
ATOM   1797  H   VAL B 111      16.151  15.424   9.229  1.00  0.00           H  
ATOM   1798  HA  VAL B 111      16.321  15.300   6.239  1.00  0.00           H  
ATOM   1799  HB  VAL B 111      13.901  15.144   8.078  1.00  0.00           H  
ATOM   1800 1HG1 VAL B 111      12.673  14.584   6.079  1.00  0.00           H  
ATOM   1801 2HG1 VAL B 111      13.374  16.184   5.937  1.00  0.00           H  
ATOM   1802 3HG1 VAL B 111      14.100  14.799   5.105  1.00  0.00           H  
ATOM   1803 1HG2 VAL B 111      13.795  12.796   7.379  1.00  0.00           H  
ATOM   1804 2HG2 VAL B 111      15.223  12.982   6.432  1.00  0.00           H  
ATOM   1805 3HG2 VAL B 111      15.332  13.138   8.175  1.00  0.00           H  
ATOM   1806  N   PRO B 112      15.681  17.839   5.987  1.00  0.00           N  
ATOM   1807  CA  PRO B 112      15.467  19.273   5.940  1.00  0.00           C  
ATOM   1808  C   PRO B 112      13.991  19.593   6.176  1.00  0.00           C  
ATOM   1809  O   PRO B 112      13.088  18.851   5.765  1.00  0.00           O  
ATOM   1810  CB  PRO B 112      15.934  19.639   4.521  1.00  0.00           C  
ATOM   1811  CG  PRO B 112      15.849  18.357   3.712  1.00  0.00           C  
ATOM   1812  CD  PRO B 112      16.142  17.246   4.711  1.00  0.00           C  
ATOM   1813  HA  PRO B 112      16.095  19.759   6.693  1.00  0.00           H  
ATOM   1814 1HB  PRO B 112      15.303  20.434   4.117  1.00  0.00           H  
ATOM   1815 2HB  PRO B 112      16.963  20.037   4.571  1.00  0.00           H  
ATOM   1816 1HG  PRO B 112      14.853  18.269   3.257  1.00  0.00           H  
ATOM   1817 2HG  PRO B 112      16.569  18.375   2.882  1.00  0.00           H  
ATOM   1818 1HD  PRO B 112      15.576  16.369   4.432  1.00  0.00           H  
ATOM   1819 2HD  PRO B 112      17.222  17.056   4.757  1.00  0.00           H  
ATOM   1820  N   TYR B 113      13.760  20.746   6.813  1.00  0.00           N  
ATOM   1821  CA  TYR B 113      12.404  21.157   7.137  1.00  0.00           C  
ATOM   1822  C   TYR B 113      12.054  22.529   6.591  1.00  0.00           C  
ATOM   1823  O   TYR B 113      12.789  23.506   6.753  1.00  0.00           O  
ATOM   1824  CB  TYR B 113      12.197  21.158   8.655  1.00  0.00           C  
ATOM   1825  CG  TYR B 113      10.752  21.472   9.101  1.00  0.00           C  
ATOM   1826  CD1 TYR B 113       9.787  20.528   8.917  1.00  0.00           C  
ATOM   1827  CD2 TYR B 113      10.411  22.660   9.705  1.00  0.00           C  
ATOM   1828  CE1 TYR B 113       8.504  20.733   9.321  1.00  0.00           C  
ATOM   1829  CE2 TYR B 113       9.105  22.864  10.103  1.00  0.00           C  
ATOM   1830  CZ  TYR B 113       8.158  21.901   9.906  1.00  0.00           C  
ATOM   1831  OH  TYR B 113       6.862  22.108  10.298  1.00  0.00           O  
ATOM   1832  H   TYR B 113      14.535  21.322   7.106  1.00  0.00           H  
ATOM   1833  HA  TYR B 113      11.710  20.445   6.692  1.00  0.00           H  
ATOM   1834 1HB  TYR B 113      12.480  20.207   9.051  1.00  0.00           H  
ATOM   1835 2HB  TYR B 113      12.853  21.897   9.108  1.00  0.00           H  
ATOM   1836  HD1 TYR B 113      10.051  19.602   8.449  1.00  0.00           H  
ATOM   1837  HD2 TYR B 113      11.161  23.432   9.875  1.00  0.00           H  
ATOM   1838  HE1 TYR B 113       7.765  19.957   9.173  1.00  0.00           H  
ATOM   1839  HE2 TYR B 113       8.825  23.780  10.578  1.00  0.00           H  
ATOM   1840  HH  TYR B 113       6.300  21.356   9.996  1.00  0.00           H  
ATOM   1841  N   ASP B 114      10.924  22.560   5.915  1.00  0.00           N  
ATOM   1842  CA  ASP B 114      10.303  23.746   5.361  1.00  0.00           C  
ATOM   1843  C   ASP B 114       9.058  24.076   6.184  1.00  0.00           C  
ATOM   1844  O   ASP B 114       8.070  23.350   6.116  1.00  0.00           O  
ATOM   1845  CB  ASP B 114       9.936  23.514   3.903  1.00  0.00           C  
ATOM   1846  CG  ASP B 114       9.301  24.736   3.199  1.00  0.00           C  
ATOM   1847  OD1 ASP B 114       8.790  25.621   3.868  1.00  0.00           O  
ATOM   1848  OD2 ASP B 114       9.296  24.741   1.984  1.00  0.00           O  
ATOM   1849  H   ASP B 114      10.413  21.681   5.803  1.00  0.00           H  
ATOM   1850  HA  ASP B 114      11.001  24.580   5.429  1.00  0.00           H  
ATOM   1851 1HB  ASP B 114      10.837  23.238   3.354  1.00  0.00           H  
ATOM   1852 2HB  ASP B 114       9.264  22.661   3.843  1.00  0.00           H  
ATOM   1853  N   HIS B 115       9.049  25.160   6.954  1.00  0.00           N  
ATOM   1854  CA  HIS B 115       7.882  25.410   7.819  1.00  0.00           C  
ATOM   1855  C   HIS B 115       6.548  25.531   7.056  1.00  0.00           C  
ATOM   1856  O   HIS B 115       5.479  25.395   7.663  1.00  0.00           O  
ATOM   1857  CB  HIS B 115       8.080  26.668   8.663  1.00  0.00           C  
ATOM   1858  CG  HIS B 115       9.072  26.534   9.730  1.00  0.00           C  
ATOM   1859  ND1 HIS B 115      10.426  26.526   9.486  1.00  0.00           N  
ATOM   1860  CD2 HIS B 115       8.924  26.427  11.074  1.00  0.00           C  
ATOM   1861  CE1 HIS B 115      11.072  26.408  10.644  1.00  0.00           C  
ATOM   1862  NE2 HIS B 115      10.175  26.345  11.616  1.00  0.00           N  
ATOM   1863  H   HIS B 115       9.850  25.776   6.971  1.00  0.00           H  
ATOM   1864  HA  HIS B 115       7.760  24.576   8.501  1.00  0.00           H  
ATOM   1865 1HB  HIS B 115       8.375  27.497   8.019  1.00  0.00           H  
ATOM   1866 2HB  HIS B 115       7.133  26.935   9.129  1.00  0.00           H  
ATOM   1867  HD2 HIS B 115       7.991  26.412  11.622  1.00  0.00           H  
ATOM   1868  HE1 HIS B 115      12.151  26.370  10.772  1.00  0.00           H  
ATOM   1869  HE2 HIS B 115      10.375  26.248  12.615  1.00  0.00           H  
ATOM   1870  N   GLN B 116       6.602  25.808   5.744  1.00  0.00           N  
ATOM   1871  CA  GLN B 116       5.407  25.935   4.932  1.00  0.00           C  
ATOM   1872  C   GLN B 116       4.956  24.605   4.303  1.00  0.00           C  
ATOM   1873  O   GLN B 116       3.826  24.507   3.793  1.00  0.00           O  
ATOM   1874  CB  GLN B 116       5.643  26.913   3.775  1.00  0.00           C  
ATOM   1875  CG  GLN B 116       5.890  28.358   4.154  1.00  0.00           C  
ATOM   1876  CD  GLN B 116       6.110  29.207   2.906  1.00  0.00           C  
ATOM   1877  OE1 GLN B 116       5.685  28.795   1.793  1.00  0.00           O  
ATOM   1878  NE2 GLN B 116       6.733  30.383   3.061  1.00  0.00           N  
ATOM   1879  H   GLN B 116       7.511  25.882   5.269  1.00  0.00           H  
ATOM   1880  HA  GLN B 116       4.602  26.305   5.564  1.00  0.00           H  
ATOM   1881 1HB  GLN B 116       6.514  26.572   3.206  1.00  0.00           H  
ATOM   1882 2HB  GLN B 116       4.792  26.884   3.104  1.00  0.00           H  
ATOM   1883 1HG  GLN B 116       5.059  28.740   4.707  1.00  0.00           H  
ATOM   1884 2HG  GLN B 116       6.794  28.407   4.762  1.00  0.00           H  
ATOM   1885 1HE2 GLN B 116       6.891  30.981   2.278  1.00  0.00           H  
ATOM   1886 2HE2 GLN B 116       7.063  30.712   3.973  1.00  0.00           H  
ATOM   1887  N   ARG B 117       5.849  23.596   4.273  1.00  0.00           N  
ATOM   1888  CA  ARG B 117       5.560  22.330   3.573  1.00  0.00           C  
ATOM   1889  C   ARG B 117       5.748  21.043   4.396  1.00  0.00           C  
ATOM   1890  O   ARG B 117       5.140  20.020   4.080  1.00  0.00           O  
ATOM   1891  CB  ARG B 117       6.399  22.226   2.309  1.00  0.00           C  
ATOM   1892  CG  ARG B 117       6.048  23.253   1.258  1.00  0.00           C  
ATOM   1893  CD  ARG B 117       6.937  23.205   0.089  1.00  0.00           C  
ATOM   1894  NE  ARG B 117       6.515  24.171  -0.926  1.00  0.00           N  
ATOM   1895  CZ  ARG B 117       6.851  25.496  -0.953  1.00  0.00           C  
ATOM   1896  NH1 ARG B 117       7.633  26.051  -0.031  1.00  0.00           N  
ATOM   1897  NH2 ARG B 117       6.387  26.245  -1.934  1.00  0.00           N  
ATOM   1898  H   ARG B 117       6.741  23.710   4.749  1.00  0.00           H  
ATOM   1899  HA  ARG B 117       4.518  22.361   3.260  1.00  0.00           H  
ATOM   1900 1HB  ARG B 117       7.442  22.346   2.547  1.00  0.00           H  
ATOM   1901 2HB  ARG B 117       6.277  21.237   1.867  1.00  0.00           H  
ATOM   1902 1HG  ARG B 117       5.021  23.107   0.928  1.00  0.00           H  
ATOM   1903 2HG  ARG B 117       6.153  24.250   1.689  1.00  0.00           H  
ATOM   1904 1HD  ARG B 117       7.954  23.437   0.384  1.00  0.00           H  
ATOM   1905 2HD  ARG B 117       6.904  22.208  -0.352  1.00  0.00           H  
ATOM   1906  HE  ARG B 117       5.921  23.829  -1.667  1.00  0.00           H  
ATOM   1907 1HH1 ARG B 117       8.044  25.495   0.743  1.00  0.00           H  
ATOM   1908 2HH1 ARG B 117       7.858  27.029  -0.080  1.00  0.00           H  
ATOM   1909 1HH2 ARG B 117       5.792  25.838  -2.643  1.00  0.00           H  
ATOM   1910 2HH2 ARG B 117       6.640  27.216  -1.977  1.00  0.00           H  
ATOM   1911  N   GLY B 118       6.599  21.077   5.422  1.00  0.00           N  
ATOM   1912  CA  GLY B 118       6.915  19.880   6.200  1.00  0.00           C  
ATOM   1913  C   GLY B 118       8.332  19.347   5.930  1.00  0.00           C  
ATOM   1914  O   GLY B 118       9.226  20.082   5.485  1.00  0.00           O  
ATOM   1915  H   GLY B 118       7.070  21.942   5.654  1.00  0.00           H  
ATOM   1916 1HA  GLY B 118       6.783  20.100   7.250  1.00  0.00           H  
ATOM   1917 2HA  GLY B 118       6.195  19.101   5.965  1.00  0.00           H  
ATOM   1918  N   PHE B 119       8.567  18.081   6.284  1.00  0.00           N  
ATOM   1919  CA  PHE B 119       9.887  17.487   6.104  1.00  0.00           C  
ATOM   1920  C   PHE B 119       9.995  16.900   4.730  1.00  0.00           C  
ATOM   1921  O   PHE B 119       9.077  16.221   4.289  1.00  0.00           O  
ATOM   1922  CB  PHE B 119      10.147  16.402   7.121  1.00  0.00           C  
ATOM   1923  CG  PHE B 119      10.413  16.908   8.444  1.00  0.00           C  
ATOM   1924  CD1 PHE B 119       9.419  17.038   9.351  1.00  0.00           C  
ATOM   1925  CD2 PHE B 119      11.686  17.268   8.796  1.00  0.00           C  
ATOM   1926  CE1 PHE B 119       9.669  17.531  10.594  1.00  0.00           C  
ATOM   1927  CE2 PHE B 119      11.948  17.760  10.041  1.00  0.00           C  
ATOM   1928  CZ  PHE B 119      10.935  17.899  10.935  1.00  0.00           C  
ATOM   1929  H   PHE B 119       7.791  17.518   6.638  1.00  0.00           H  
ATOM   1930  HA  PHE B 119      10.646  18.261   6.213  1.00  0.00           H  
ATOM   1931 1HB  PHE B 119       9.291  15.746   7.179  1.00  0.00           H  
ATOM   1932 2HB  PHE B 119      10.978  15.814   6.809  1.00  0.00           H  
ATOM   1933  HD1 PHE B 119       8.414  16.743   9.061  1.00  0.00           H  
ATOM   1934  HD2 PHE B 119      12.493  17.171   8.066  1.00  0.00           H  
ATOM   1935  HE1 PHE B 119       8.862  17.636  11.309  1.00  0.00           H  
ATOM   1936  HE2 PHE B 119      12.965  18.053  10.309  1.00  0.00           H  
ATOM   1937  HZ  PHE B 119      11.131  18.297  11.899  1.00  0.00           H  
ATOM   1938  N   SER B 120      11.117  17.113   4.051  1.00  0.00           N  
ATOM   1939  CA  SER B 120      11.262  16.524   2.714  1.00  0.00           C  
ATOM   1940  C   SER B 120      12.531  15.689   2.620  1.00  0.00           C  
ATOM   1941  O   SER B 120      13.607  16.152   2.969  1.00  0.00           O  
ATOM   1942  CB  SER B 120      11.266  17.600   1.641  1.00  0.00           C  
ATOM   1943  OG  SER B 120      10.005  18.225   1.546  1.00  0.00           O  
ATOM   1944  H   SER B 120      11.860  17.683   4.472  1.00  0.00           H  
ATOM   1945  HA  SER B 120      10.420  15.868   2.530  1.00  0.00           H  
ATOM   1946 1HB  SER B 120      12.023  18.341   1.883  1.00  0.00           H  
ATOM   1947 2HB  SER B 120      11.535  17.155   0.675  1.00  0.00           H  
ATOM   1948  HG  SER B 120       9.559  17.806   0.816  1.00  0.00           H  
ATOM   1949  N   GLY B 121      12.394  14.468   2.117  1.00  0.00           N  
ATOM   1950  CA  GLY B 121      13.533  13.570   2.028  1.00  0.00           C  
ATOM   1951  C   GLY B 121      13.150  12.190   1.539  1.00  0.00           C  
ATOM   1952  O   GLY B 121      12.196  12.020   0.797  1.00  0.00           O  
ATOM   1953  H   GLY B 121      11.463  14.155   1.835  1.00  0.00           H  
ATOM   1954 1HA  GLY B 121      14.286  14.006   1.375  1.00  0.00           H  
ATOM   1955 2HA  GLY B 121      13.956  13.468   3.015  1.00  0.00           H  
ATOM   1956  N   ILE B 122      13.915  11.192   1.907  1.00  0.00           N  
ATOM   1957  CA  ILE B 122      13.612   9.832   1.466  1.00  0.00           C  
ATOM   1958  C   ILE B 122      13.388   8.974   2.694  1.00  0.00           C  
ATOM   1959  O   ILE B 122      14.073   9.137   3.695  1.00  0.00           O  
ATOM   1960  CB  ILE B 122      14.771   9.271   0.705  1.00  0.00           C  
ATOM   1961  CG1 ILE B 122      15.907   9.674   1.481  1.00  0.00           C  
ATOM   1962  CG2 ILE B 122      14.821   9.776  -0.726  1.00  0.00           C  
ATOM   1963  CD1 ILE B 122      17.050   9.077   1.111  1.00  0.00           C  
ATOM   1964  H   ILE B 122      14.693  11.358   2.523  1.00  0.00           H  
ATOM   1965  HA  ILE B 122      12.710   9.826   0.851  1.00  0.00           H  
ATOM   1966  HB  ILE B 122      14.728   8.172   0.703  1.00  0.00           H  
ATOM   1967 1HG1 ILE B 122      15.982  10.724   1.389  1.00  0.00           H  
ATOM   1968 2HG1 ILE B 122      15.739   9.437   2.526  1.00  0.00           H  
ATOM   1969 1HG2 ILE B 122      15.696   9.364  -1.218  1.00  0.00           H  
ATOM   1970 2HG2 ILE B 122      13.923   9.456  -1.256  1.00  0.00           H  
ATOM   1971 3HG2 ILE B 122      14.874  10.860  -0.737  1.00  0.00           H  
ATOM   1972 1HD1 ILE B 122      17.875   9.405   1.709  1.00  0.00           H  
ATOM   1973 2HD1 ILE B 122      16.899   8.015   1.273  1.00  0.00           H  
ATOM   1974 3HD1 ILE B 122      17.239   9.286   0.093  1.00  0.00           H  
ATOM   1975  N   PHE B 123      12.452   8.055   2.617  1.00  0.00           N  
ATOM   1976  CA  PHE B 123      12.120   7.256   3.770  1.00  0.00           C  
ATOM   1977  C   PHE B 123      11.851   5.813   3.465  1.00  0.00           C  
ATOM   1978  O   PHE B 123      11.493   5.455   2.335  1.00  0.00           O  
ATOM   1979  CB  PHE B 123      10.855   7.822   4.434  1.00  0.00           C  
ATOM   1980  CG  PHE B 123      10.982   9.239   4.875  1.00  0.00           C  
ATOM   1981  CD1 PHE B 123      10.540  10.252   4.066  1.00  0.00           C  
ATOM   1982  CD2 PHE B 123      11.570   9.559   6.063  1.00  0.00           C  
ATOM   1983  CE1 PHE B 123      10.674  11.564   4.418  1.00  0.00           C  
ATOM   1984  CE2 PHE B 123      11.716  10.852   6.430  1.00  0.00           C  
ATOM   1985  CZ  PHE B 123      11.265  11.868   5.603  1.00  0.00           C  
ATOM   1986  H   PHE B 123      11.938   7.952   1.758  1.00  0.00           H  
ATOM   1987  HA  PHE B 123      12.957   7.298   4.470  1.00  0.00           H  
ATOM   1988 1HB  PHE B 123      10.026   7.757   3.738  1.00  0.00           H  
ATOM   1989 2HB  PHE B 123      10.591   7.222   5.278  1.00  0.00           H  
ATOM   1990  HD1 PHE B 123      10.091   9.991   3.148  1.00  0.00           H  
ATOM   1991  HD2 PHE B 123      11.937   8.764   6.712  1.00  0.00           H  
ATOM   1992  HE1 PHE B 123      10.313  12.357   3.750  1.00  0.00           H  
ATOM   1993  HE2 PHE B 123      12.195  11.075   7.373  1.00  0.00           H  
ATOM   1994  HZ  PHE B 123      11.375  12.892   5.894  1.00  0.00           H  
ATOM   1995  N   GLU B 124      11.983   4.986   4.500  1.00  0.00           N  
ATOM   1996  CA  GLU B 124      11.573   3.591   4.426  1.00  0.00           C  
ATOM   1997  C   GLU B 124      10.105   3.459   4.832  1.00  0.00           C  
ATOM   1998  O   GLU B 124       9.561   4.370   5.471  1.00  0.00           O  
ATOM   1999  CB  GLU B 124      12.444   2.726   5.341  1.00  0.00           C  
ATOM   2000  CG  GLU B 124      13.919   2.671   4.952  1.00  0.00           C  
ATOM   2001  CD  GLU B 124      14.733   1.777   5.868  1.00  0.00           C  
ATOM   2002  OE1 GLU B 124      14.235   1.424   6.922  1.00  0.00           O  
ATOM   2003  OE2 GLU B 124      15.840   1.448   5.517  1.00  0.00           O  
ATOM   2004  H   GLU B 124      12.340   5.341   5.378  1.00  0.00           H  
ATOM   2005  HA  GLU B 124      11.662   3.250   3.396  1.00  0.00           H  
ATOM   2006 1HB  GLU B 124      12.381   3.110   6.359  1.00  0.00           H  
ATOM   2007 2HB  GLU B 124      12.058   1.707   5.355  1.00  0.00           H  
ATOM   2008 1HG  GLU B 124      14.000   2.300   3.930  1.00  0.00           H  
ATOM   2009 2HG  GLU B 124      14.328   3.679   4.975  1.00  0.00           H  
ATOM   2010  N   ASP B 125       9.480   2.314   4.522  1.00  0.00           N  
ATOM   2011  CA  ASP B 125       8.074   2.110   4.874  1.00  0.00           C  
ATOM   2012  C   ASP B 125       7.861   1.826   6.363  1.00  0.00           C  
ATOM   2013  O   ASP B 125       7.782   0.681   6.802  1.00  0.00           O  
ATOM   2014  CB  ASP B 125       7.448   0.980   4.082  1.00  0.00           C  
ATOM   2015  CG  ASP B 125       7.320   1.314   2.656  1.00  0.00           C  
ATOM   2016  OD1 ASP B 125       7.718   2.377   2.273  1.00  0.00           O  
ATOM   2017  OD2 ASP B 125       6.746   0.546   1.940  1.00  0.00           O  
ATOM   2018  H   ASP B 125       9.981   1.592   4.020  1.00  0.00           H  
ATOM   2019  HA  ASP B 125       7.523   3.014   4.625  1.00  0.00           H  
ATOM   2020 1HB  ASP B 125       8.039   0.073   4.194  1.00  0.00           H  
ATOM   2021 2HB  ASP B 125       6.447   0.781   4.482  1.00  0.00           H  
ATOM   2022  N   ARG B 126       7.808   2.916   7.108  1.00  0.00           N  
ATOM   2023  CA  ARG B 126       7.625   3.006   8.557  1.00  0.00           C  
ATOM   2024  C   ARG B 126       6.660   4.137   8.913  1.00  0.00           C  
ATOM   2025  O   ARG B 126       6.060   4.757   8.028  1.00  0.00           O  
ATOM   2026  CB  ARG B 126       8.974   3.296   9.207  1.00  0.00           C  
ATOM   2027  CG  ARG B 126      10.047   2.241   8.986  1.00  0.00           C  
ATOM   2028  CD  ARG B 126      11.357   2.655   9.566  1.00  0.00           C  
ATOM   2029  NE  ARG B 126      12.420   1.711   9.215  1.00  0.00           N  
ATOM   2030  CZ  ARG B 126      12.795   0.623   9.917  1.00  0.00           C  
ATOM   2031  NH1 ARG B 126      12.210   0.295  11.057  1.00  0.00           N  
ATOM   2032  NH2 ARG B 126      13.775  -0.112   9.424  1.00  0.00           N  
ATOM   2033  H   ARG B 126       7.957   3.782   6.593  1.00  0.00           H  
ATOM   2034  HA  ARG B 126       7.181   2.067   8.897  1.00  0.00           H  
ATOM   2035 1HB  ARG B 126       9.360   4.230   8.813  1.00  0.00           H  
ATOM   2036 2HB  ARG B 126       8.855   3.424  10.280  1.00  0.00           H  
ATOM   2037 1HG  ARG B 126       9.738   1.298   9.431  1.00  0.00           H  
ATOM   2038 2HG  ARG B 126      10.206   2.100   7.918  1.00  0.00           H  
ATOM   2039 1HD  ARG B 126      11.631   3.633   9.159  1.00  0.00           H  
ATOM   2040 2HD  ARG B 126      11.292   2.732  10.650  1.00  0.00           H  
ATOM   2041  HE  ARG B 126      12.934   1.874   8.333  1.00  0.00           H  
ATOM   2042 1HH1 ARG B 126      11.469   0.868  11.430  1.00  0.00           H  
ATOM   2043 2HH1 ARG B 126      12.513  -0.522  11.564  1.00  0.00           H  
ATOM   2044 1HH2 ARG B 126      14.202   0.189   8.527  1.00  0.00           H  
ATOM   2045 2HH2 ARG B 126      14.099  -0.936   9.902  1.00  0.00           H  
ATOM   2046  N   SER B 127       6.444   4.356  10.209  1.00  0.00           N  
ATOM   2047  CA  SER B 127       5.590   5.466  10.599  1.00  0.00           C  
ATOM   2048  C   SER B 127       6.427   6.551  11.259  1.00  0.00           C  
ATOM   2049  O   SER B 127       7.404   6.248  11.957  1.00  0.00           O  
ATOM   2050  CB  SER B 127       4.480   4.997  11.524  1.00  0.00           C  
ATOM   2051  OG  SER B 127       4.996   4.478  12.712  1.00  0.00           O  
ATOM   2052  H   SER B 127       6.902   3.798  10.911  1.00  0.00           H  
ATOM   2053  HA  SER B 127       5.124   5.869   9.712  1.00  0.00           H  
ATOM   2054 1HB  SER B 127       3.819   5.836  11.747  1.00  0.00           H  
ATOM   2055 2HB  SER B 127       3.881   4.240  11.023  1.00  0.00           H  
ATOM   2056  HG  SER B 127       4.234   4.287  13.259  1.00  0.00           H  
ATOM   2057  N   TYR B 128       5.994   7.805  11.086  1.00  0.00           N  
ATOM   2058  CA  TYR B 128       6.722   8.951  11.608  1.00  0.00           C  
ATOM   2059  C   TYR B 128       5.862   9.968  12.314  1.00  0.00           C  
ATOM   2060  O   TYR B 128       4.685  10.137  12.007  1.00  0.00           O  
ATOM   2061  CB  TYR B 128       7.436   9.663  10.447  1.00  0.00           C  
ATOM   2062  CG  TYR B 128       8.370   8.770   9.659  1.00  0.00           C  
ATOM   2063  CD1 TYR B 128       7.857   8.032   8.590  1.00  0.00           C  
ATOM   2064  CD2 TYR B 128       9.709   8.671   9.992  1.00  0.00           C  
ATOM   2065  CE1 TYR B 128       8.671   7.194   7.880  1.00  0.00           C  
ATOM   2066  CE2 TYR B 128      10.527   7.824   9.267  1.00  0.00           C  
ATOM   2067  CZ  TYR B 128      10.002   7.082   8.218  1.00  0.00           C  
ATOM   2068  OH  TYR B 128      10.796   6.224   7.491  1.00  0.00           O  
ATOM   2069  H   TYR B 128       5.151   7.939  10.533  1.00  0.00           H  
ATOM   2070  HA  TYR B 128       7.453   8.595  12.327  1.00  0.00           H  
ATOM   2071 1HB  TYR B 128       6.699  10.086   9.765  1.00  0.00           H  
ATOM   2072 2HB  TYR B 128       8.021  10.483  10.853  1.00  0.00           H  
ATOM   2073  HD1 TYR B 128       6.801   8.112   8.326  1.00  0.00           H  
ATOM   2074  HD2 TYR B 128      10.113   9.249  10.826  1.00  0.00           H  
ATOM   2075  HE1 TYR B 128       8.265   6.610   7.053  1.00  0.00           H  
ATOM   2076  HE2 TYR B 128      11.581   7.732   9.527  1.00  0.00           H  
ATOM   2077  HH  TYR B 128      10.218   5.724   6.869  1.00  0.00           H  
ATOM   2078  N   ILE B 129       6.475  10.673  13.244  1.00  0.00           N  
ATOM   2079  CA  ILE B 129       5.817  11.770  13.934  1.00  0.00           C  
ATOM   2080  C   ILE B 129       6.712  12.986  13.932  1.00  0.00           C  
ATOM   2081  O   ILE B 129       7.935  12.869  13.868  1.00  0.00           O  
ATOM   2082  CB  ILE B 129       5.383  11.397  15.373  1.00  0.00           C  
ATOM   2083  CG1 ILE B 129       6.575  10.955  16.233  1.00  0.00           C  
ATOM   2084  CG2 ILE B 129       4.295  10.370  15.361  1.00  0.00           C  
ATOM   2085  CD1 ILE B 129       7.214  12.049  17.023  1.00  0.00           C  
ATOM   2086  H   ILE B 129       7.454  10.458  13.446  1.00  0.00           H  
ATOM   2087  HA  ILE B 129       4.888  12.020  13.419  1.00  0.00           H  
ATOM   2088  HB  ILE B 129       4.981  12.300  15.848  1.00  0.00           H  
ATOM   2089 1HG1 ILE B 129       6.236  10.196  16.934  1.00  0.00           H  
ATOM   2090 2HG1 ILE B 129       7.338  10.515  15.591  1.00  0.00           H  
ATOM   2091 1HG2 ILE B 129       3.975  10.171  16.375  1.00  0.00           H  
ATOM   2092 2HG2 ILE B 129       3.465  10.768  14.800  1.00  0.00           H  
ATOM   2093 3HG2 ILE B 129       4.652   9.455  14.898  1.00  0.00           H  
ATOM   2094 1HD1 ILE B 129       8.020  11.612  17.581  1.00  0.00           H  
ATOM   2095 2HD1 ILE B 129       7.610  12.822  16.393  1.00  0.00           H  
ATOM   2096 3HD1 ILE B 129       6.480  12.490  17.708  1.00  0.00           H  
ATOM   2097  N   CYS B 130       6.114  14.152  14.056  1.00  0.00           N  
ATOM   2098  CA  CYS B 130       6.899  15.346  14.195  1.00  0.00           C  
ATOM   2099  C   CYS B 130       6.751  15.837  15.618  1.00  0.00           C  
ATOM   2100  O   CYS B 130       5.705  15.629  16.241  1.00  0.00           O  
ATOM   2101  CB  CYS B 130       6.421  16.383  13.209  1.00  0.00           C  
ATOM   2102  SG  CYS B 130       6.563  15.814  11.560  1.00  0.00           S  
ATOM   2103  H   CYS B 130       5.102  14.214  14.057  1.00  0.00           H  
ATOM   2104  HA  CYS B 130       7.940  15.120  13.996  1.00  0.00           H  
ATOM   2105 1HB  CYS B 130       5.395  16.636  13.400  1.00  0.00           H  
ATOM   2106 2HB  CYS B 130       7.017  17.289  13.315  1.00  0.00           H  
ATOM   2107  N   LYS B 131       7.780  16.500  16.121  1.00  0.00           N  
ATOM   2108  CA  LYS B 131       7.720  17.092  17.449  1.00  0.00           C  
ATOM   2109  C   LYS B 131       8.080  18.541  17.442  1.00  0.00           C  
ATOM   2110  O   LYS B 131       8.963  18.970  16.702  1.00  0.00           O  
ATOM   2111  CB  LYS B 131       8.675  16.418  18.432  1.00  0.00           C  
ATOM   2112  CG  LYS B 131       8.347  15.014  18.808  1.00  0.00           C  
ATOM   2113  CD  LYS B 131       9.331  14.488  19.833  1.00  0.00           C  
ATOM   2114  CE  LYS B 131       9.001  13.071  20.286  1.00  0.00           C  
ATOM   2115  NZ  LYS B 131       7.800  13.055  21.187  1.00  0.00           N  
ATOM   2116  H   LYS B 131       8.620  16.589  15.554  1.00  0.00           H  
ATOM   2117  HA  LYS B 131       6.706  16.998  17.820  1.00  0.00           H  
ATOM   2118 1HB  LYS B 131       9.680  16.425  18.014  1.00  0.00           H  
ATOM   2119 2HB  LYS B 131       8.704  16.999  19.355  1.00  0.00           H  
ATOM   2120 1HG  LYS B 131       7.364  15.021  19.249  1.00  0.00           H  
ATOM   2121 2HG  LYS B 131       8.335  14.367  17.934  1.00  0.00           H  
ATOM   2122 1HD  LYS B 131      10.333  14.509  19.439  1.00  0.00           H  
ATOM   2123 2HD  LYS B 131       9.300  15.140  20.702  1.00  0.00           H  
ATOM   2124 1HE  LYS B 131       8.804  12.448  19.418  1.00  0.00           H  
ATOM   2125 2HE  LYS B 131       9.854  12.663  20.828  1.00  0.00           H  
ATOM   2126 1HZ  LYS B 131       7.588  12.126  21.493  1.00  0.00           H  
ATOM   2127 2HZ  LYS B 131       8.001  13.654  22.002  1.00  0.00           H  
ATOM   2128 3HZ  LYS B 131       6.982  13.426  20.700  1.00  0.00           H  
ATOM   2129  N   THR B 132       7.432  19.291  18.312  1.00  0.00           N  
ATOM   2130  CA  THR B 132       7.820  20.675  18.513  1.00  0.00           C  
ATOM   2131  C   THR B 132       7.622  21.067  19.973  1.00  0.00           C  
ATOM   2132  O   THR B 132       7.292  20.220  20.806  1.00  0.00           O  
ATOM   2133  CB  THR B 132       7.070  21.630  17.560  1.00  0.00           C  
ATOM   2134  OG1 THR B 132       7.697  22.918  17.635  1.00  0.00           O  
ATOM   2135  CG2 THR B 132       5.601  21.754  17.912  1.00  0.00           C  
ATOM   2136  H   THR B 132       6.661  18.877  18.842  1.00  0.00           H  
ATOM   2137  HA  THR B 132       8.885  20.771  18.287  1.00  0.00           H  
ATOM   2138  HB  THR B 132       7.155  21.249  16.547  1.00  0.00           H  
ATOM   2139  HG1 THR B 132       8.615  22.841  17.257  1.00  0.00           H  
ATOM   2140 1HG2 THR B 132       5.113  22.433  17.214  1.00  0.00           H  
ATOM   2141 2HG2 THR B 132       5.136  20.784  17.857  1.00  0.00           H  
ATOM   2142 3HG2 THR B 132       5.503  22.136  18.914  1.00  0.00           H  
ATOM   2143  N   THR B 133       7.868  22.333  20.280  1.00  0.00           N  
ATOM   2144  CA  THR B 133       7.675  22.844  21.632  1.00  0.00           C  
ATOM   2145  C   THR B 133       6.825  24.096  21.587  1.00  0.00           C  
ATOM   2146  O   THR B 133       7.200  25.067  20.932  1.00  0.00           O  
ATOM   2147  CB  THR B 133       9.004  23.172  22.343  1.00  0.00           C  
ATOM   2148  OG1 THR B 133       9.827  22.000  22.405  1.00  0.00           O  
ATOM   2149  CG2 THR B 133       8.723  23.669  23.782  1.00  0.00           C  
ATOM   2150  H   THR B 133       8.116  22.942  19.511  1.00  0.00           H  
ATOM   2151  HA  THR B 133       7.152  22.096  22.210  1.00  0.00           H  
ATOM   2152  HB  THR B 133       9.529  23.950  21.797  1.00  0.00           H  
ATOM   2153  HG1 THR B 133       9.314  21.268  22.762  1.00  0.00           H  
ATOM   2154 1HG2 THR B 133       9.662  23.900  24.278  1.00  0.00           H  
ATOM   2155 2HG2 THR B 133       8.103  24.565  23.746  1.00  0.00           H  
ATOM   2156 3HG2 THR B 133       8.201  22.891  24.336  1.00  0.00           H  
ATOM   2157  N   ILE B 134       5.698  24.089  22.286  1.00  0.00           N  
ATOM   2158  CA  ILE B 134       4.843  25.266  22.276  1.00  0.00           C  
ATOM   2159  C   ILE B 134       4.678  25.786  23.691  1.00  0.00           C  
ATOM   2160  O   ILE B 134       4.183  25.107  24.600  1.00  0.00           O  
ATOM   2161  CB  ILE B 134       3.511  25.003  21.551  1.00  0.00           C  
ATOM   2162  CG1 ILE B 134       3.829  24.599  20.095  1.00  0.00           C  
ATOM   2163  CG2 ILE B 134       2.640  26.238  21.567  1.00  0.00           C  
ATOM   2164  CD1 ILE B 134       2.659  24.154  19.307  1.00  0.00           C  
ATOM   2165  H   ILE B 134       5.466  23.259  22.832  1.00  0.00           H  
ATOM   2166  HA  ILE B 134       5.343  26.049  21.707  1.00  0.00           H  
ATOM   2167  HB  ILE B 134       2.986  24.178  22.031  1.00  0.00           H  
ATOM   2168 1HG1 ILE B 134       4.291  25.446  19.586  1.00  0.00           H  
ATOM   2169 2HG1 ILE B 134       4.529  23.786  20.112  1.00  0.00           H  
ATOM   2170 1HG2 ILE B 134       1.704  26.034  21.039  1.00  0.00           H  
ATOM   2171 2HG2 ILE B 134       2.415  26.520  22.596  1.00  0.00           H  
ATOM   2172 3HG2 ILE B 134       3.158  27.059  21.075  1.00  0.00           H  
ATOM   2173 1HD1 ILE B 134       2.981  23.885  18.301  1.00  0.00           H  
ATOM   2174 2HD1 ILE B 134       2.200  23.298  19.778  1.00  0.00           H  
ATOM   2175 3HD1 ILE B 134       1.933  24.966  19.247  1.00  0.00           H  
ATOM   2176  N   GLY B 135       5.196  26.986  23.890  1.00  0.00           N  
ATOM   2177  CA  GLY B 135       5.250  27.649  25.182  1.00  0.00           C  
ATOM   2178  C   GLY B 135       6.367  27.030  26.022  1.00  0.00           C  
ATOM   2179  O   GLY B 135       7.417  27.637  26.233  1.00  0.00           O  
ATOM   2180  H   GLY B 135       5.584  27.466  23.091  1.00  0.00           H  
ATOM   2181 1HA  GLY B 135       5.432  28.716  25.045  1.00  0.00           H  
ATOM   2182 2HA  GLY B 135       4.294  27.540  25.693  1.00  0.00           H  
ATOM   2183  N   ASP B 136       6.130  25.802  26.471  1.00  0.00           N  
ATOM   2184  CA  ASP B 136       7.099  25.033  27.232  1.00  0.00           C  
ATOM   2185  C   ASP B 136       6.737  23.557  27.190  1.00  0.00           C  
ATOM   2186  O   ASP B 136       7.370  22.729  27.849  1.00  0.00           O  
ATOM   2187  CB  ASP B 136       7.227  25.569  28.679  1.00  0.00           C  
ATOM   2188  CG  ASP B 136       5.919  25.499  29.589  1.00  0.00           C  
ATOM   2189  OD1 ASP B 136       4.924  24.944  29.185  1.00  0.00           O  
ATOM   2190  OD2 ASP B 136       5.968  26.036  30.677  1.00  0.00           O  
ATOM   2191  H   ASP B 136       5.242  25.370  26.216  1.00  0.00           H  
ATOM   2192  HA  ASP B 136       8.074  25.145  26.757  1.00  0.00           H  
ATOM   2193 1HB  ASP B 136       8.011  25.007  29.186  1.00  0.00           H  
ATOM   2194 2HB  ASP B 136       7.562  26.607  28.647  1.00  0.00           H  
ATOM   2195  N   ARG B 137       5.720  23.229  26.393  1.00  0.00           N  
ATOM   2196  CA  ARG B 137       5.237  21.851  26.325  1.00  0.00           C  
ATOM   2197  C   ARG B 137       5.708  21.115  25.083  1.00  0.00           C  
ATOM   2198  O   ARG B 137       5.744  21.690  23.995  1.00  0.00           O  
ATOM   2199  CB  ARG B 137       3.716  21.842  26.350  1.00  0.00           C  
ATOM   2200  CG  ARG B 137       3.114  22.332  27.649  1.00  0.00           C  
ATOM   2201  CD  ARG B 137       1.636  22.265  27.650  1.00  0.00           C  
ATOM   2202  NE  ARG B 137       1.086  22.789  28.890  1.00  0.00           N  
ATOM   2203  CZ  ARG B 137      -0.219  22.785  29.218  1.00  0.00           C  
ATOM   2204  NH1 ARG B 137      -1.109  22.279  28.390  1.00  0.00           N  
ATOM   2205  NH2 ARG B 137      -0.604  23.292  30.377  1.00  0.00           N  
ATOM   2206  H   ARG B 137       5.244  23.964  25.865  1.00  0.00           H  
ATOM   2207  HA  ARG B 137       5.602  21.316  27.200  1.00  0.00           H  
ATOM   2208 1HB  ARG B 137       3.341  22.483  25.550  1.00  0.00           H  
ATOM   2209 2HB  ARG B 137       3.351  20.831  26.161  1.00  0.00           H  
ATOM   2210 1HG  ARG B 137       3.491  21.730  28.475  1.00  0.00           H  
ATOM   2211 2HG  ARG B 137       3.403  23.374  27.805  1.00  0.00           H  
ATOM   2212 1HD  ARG B 137       1.244  22.860  26.824  1.00  0.00           H  
ATOM   2213 2HD  ARG B 137       1.313  21.230  27.541  1.00  0.00           H  
ATOM   2214  HE  ARG B 137       1.740  23.192  29.556  1.00  0.00           H  
ATOM   2215 1HH1 ARG B 137      -0.812  21.893  27.508  1.00  0.00           H  
ATOM   2216 2HH1 ARG B 137      -2.088  22.278  28.640  1.00  0.00           H  
ATOM   2217 1HH2 ARG B 137       0.083  23.681  31.010  1.00  0.00           H  
ATOM   2218 2HH2 ARG B 137      -1.581  23.291  30.630  1.00  0.00           H  
ATOM   2219  N   GLU B 138       6.005  19.823  25.216  1.00  0.00           N  
ATOM   2220  CA  GLU B 138       6.368  19.058  24.026  1.00  0.00           C  
ATOM   2221  C   GLU B 138       5.092  18.587  23.357  1.00  0.00           C  
ATOM   2222  O   GLU B 138       4.192  18.058  24.012  1.00  0.00           O  
ATOM   2223  CB  GLU B 138       7.310  17.901  24.353  1.00  0.00           C  
ATOM   2224  CG  GLU B 138       7.792  17.120  23.117  1.00  0.00           C  
ATOM   2225  CD  GLU B 138       8.846  16.072  23.449  1.00  0.00           C  
ATOM   2226  OE1 GLU B 138       9.921  16.466  23.844  1.00  0.00           O  
ATOM   2227  OE2 GLU B 138       8.589  14.884  23.296  1.00  0.00           O  
ATOM   2228  H   GLU B 138       5.978  19.377  26.125  1.00  0.00           H  
ATOM   2229  HA  GLU B 138       6.890  19.713  23.329  1.00  0.00           H  
ATOM   2230 1HB  GLU B 138       8.184  18.282  24.877  1.00  0.00           H  
ATOM   2231 2HB  GLU B 138       6.805  17.198  25.015  1.00  0.00           H  
ATOM   2232 1HG  GLU B 138       6.938  16.625  22.654  1.00  0.00           H  
ATOM   2233 2HG  GLU B 138       8.200  17.827  22.392  1.00  0.00           H  
ATOM   2234  N   VAL B 139       5.018  18.837  22.058  1.00  0.00           N  
ATOM   2235  CA  VAL B 139       3.846  18.552  21.246  1.00  0.00           C  
ATOM   2236  C   VAL B 139       4.113  17.565  20.115  1.00  0.00           C  
ATOM   2237  O   VAL B 139       5.036  17.761  19.330  1.00  0.00           O  
ATOM   2238  CB  VAL B 139       3.368  19.884  20.627  1.00  0.00           C  
ATOM   2239  CG1 VAL B 139       2.175  19.663  19.716  1.00  0.00           C  
ATOM   2240  CG2 VAL B 139       3.055  20.869  21.740  1.00  0.00           C  
ATOM   2241  H   VAL B 139       5.824  19.278  21.619  1.00  0.00           H  
ATOM   2242  HA  VAL B 139       3.069  18.148  21.896  1.00  0.00           H  
ATOM   2243  HB  VAL B 139       4.165  20.288  20.018  1.00  0.00           H  
ATOM   2244 1HG1 VAL B 139       1.873  20.614  19.275  1.00  0.00           H  
ATOM   2245 2HG1 VAL B 139       2.448  18.968  18.923  1.00  0.00           H  
ATOM   2246 3HG1 VAL B 139       1.348  19.249  20.290  1.00  0.00           H  
ATOM   2247 1HG2 VAL B 139       2.748  21.806  21.318  1.00  0.00           H  
ATOM   2248 2HG2 VAL B 139       2.257  20.473  22.362  1.00  0.00           H  
ATOM   2249 3HG2 VAL B 139       3.939  21.029  22.344  1.00  0.00           H  
ATOM   2250  N   ASP B 140       3.292  16.514  20.022  1.00  0.00           N  
ATOM   2251  CA  ASP B 140       3.411  15.553  18.917  1.00  0.00           C  
ATOM   2252  C   ASP B 140       2.367  15.780  17.838  1.00  0.00           C  
ATOM   2253  O   ASP B 140       1.232  16.162  18.126  1.00  0.00           O  
ATOM   2254  CB  ASP B 140       3.210  14.112  19.401  1.00  0.00           C  
ATOM   2255  CG  ASP B 140       4.304  13.571  20.255  1.00  0.00           C  
ATOM   2256  OD1 ASP B 140       5.440  13.847  19.977  1.00  0.00           O  
ATOM   2257  OD2 ASP B 140       4.017  12.871  21.190  1.00  0.00           O  
ATOM   2258  H   ASP B 140       2.565  16.392  20.712  1.00  0.00           H  
ATOM   2259  HA  ASP B 140       4.395  15.663  18.464  1.00  0.00           H  
ATOM   2260 1HB  ASP B 140       2.274  14.050  19.955  1.00  0.00           H  
ATOM   2261 2HB  ASP B 140       3.102  13.463  18.523  1.00  0.00           H  
ATOM   2262  N   SER B 141       2.749  15.487  16.609  1.00  0.00           N  
ATOM   2263  CA  SER B 141       1.841  15.465  15.474  1.00  0.00           C  
ATOM   2264  C   SER B 141       1.192  14.104  15.476  1.00  0.00           C  
ATOM   2265  O   SER B 141       1.556  13.245  16.282  1.00  0.00           O  
ATOM   2266  CB  SER B 141       2.581  15.600  14.165  1.00  0.00           C  
ATOM   2267  OG  SER B 141       3.323  14.426  13.926  1.00  0.00           O  
ATOM   2268  H   SER B 141       3.733  15.272  16.456  1.00  0.00           H  
ATOM   2269  HA  SER B 141       1.081  16.236  15.590  1.00  0.00           H  
ATOM   2270 1HB  SER B 141       1.887  15.774  13.348  1.00  0.00           H  
ATOM   2271 2HB  SER B 141       3.248  16.447  14.215  1.00  0.00           H  
ATOM   2272  HG  SER B 141       2.680  13.718  13.619  1.00  0.00           H  
ATOM   2273  N   ASP B 142       0.241  13.893  14.581  1.00  0.00           N  
ATOM   2274  CA  ASP B 142      -0.340  12.571  14.442  1.00  0.00           C  
ATOM   2275  C   ASP B 142       0.692  11.747  13.681  1.00  0.00           C  
ATOM   2276  O   ASP B 142       1.721  12.292  13.266  1.00  0.00           O  
ATOM   2277  CB  ASP B 142      -1.679  12.658  13.702  1.00  0.00           C  
ATOM   2278  CG  ASP B 142      -2.609  11.457  13.902  1.00  0.00           C  
ATOM   2279  OD1 ASP B 142      -2.130  10.384  14.250  1.00  0.00           O  
ATOM   2280  OD2 ASP B 142      -3.802  11.638  13.714  1.00  0.00           O  
ATOM   2281  H   ASP B 142      -0.058  14.640  13.971  1.00  0.00           H  
ATOM   2282  HA  ASP B 142      -0.487  12.128  15.428  1.00  0.00           H  
ATOM   2283 1HB  ASP B 142      -2.208  13.555  14.018  1.00  0.00           H  
ATOM   2284 2HB  ASP B 142      -1.482  12.758  12.642  1.00  0.00           H  
ATOM   2285  N   ALA B 143       0.462  10.449  13.545  1.00  0.00           N  
ATOM   2286  CA  ALA B 143       1.439   9.627  12.835  1.00  0.00           C  
ATOM   2287  C   ALA B 143       1.197   9.605  11.350  1.00  0.00           C  
ATOM   2288  O   ALA B 143       0.062   9.496  10.889  1.00  0.00           O  
ATOM   2289  CB  ALA B 143       1.445   8.215  13.362  1.00  0.00           C  
ATOM   2290  H   ALA B 143      -0.416  10.073  13.912  1.00  0.00           H  
ATOM   2291  HA  ALA B 143       2.422  10.062  12.999  1.00  0.00           H  
ATOM   2292 1HB  ALA B 143       2.206   7.636  12.838  1.00  0.00           H  
ATOM   2293 2HB  ALA B 143       1.664   8.229  14.426  1.00  0.00           H  
ATOM   2294 3HB  ALA B 143       0.473   7.775  13.196  1.00  0.00           H  
ATOM   2295  N   TYR B 144       2.291   9.621  10.604  1.00  0.00           N  
ATOM   2296  CA  TYR B 144       2.246   9.532   9.163  1.00  0.00           C  
ATOM   2297  C   TYR B 144       2.760   8.158   8.794  1.00  0.00           C  
ATOM   2298  O   TYR B 144       3.633   7.632   9.475  1.00  0.00           O  
ATOM   2299  CB  TYR B 144       3.127  10.624   8.542  1.00  0.00           C  
ATOM   2300  CG  TYR B 144       2.631  12.038   8.798  1.00  0.00           C  
ATOM   2301  CD1 TYR B 144       2.937  12.667   9.996  1.00  0.00           C  
ATOM   2302  CD2 TYR B 144       1.897  12.714   7.838  1.00  0.00           C  
ATOM   2303  CE1 TYR B 144       2.496  13.942  10.238  1.00  0.00           C  
ATOM   2304  CE2 TYR B 144       1.459  14.003   8.090  1.00  0.00           C  
ATOM   2305  CZ  TYR B 144       1.752  14.611   9.287  1.00  0.00           C  
ATOM   2306  OH  TYR B 144       1.308  15.888   9.558  1.00  0.00           O  
ATOM   2307  H   TYR B 144       3.190   9.730  11.064  1.00  0.00           H  
ATOM   2308  HA  TYR B 144       1.217   9.629   8.826  1.00  0.00           H  
ATOM   2309 1HB  TYR B 144       4.141  10.542   8.940  1.00  0.00           H  
ATOM   2310 2HB  TYR B 144       3.183  10.470   7.465  1.00  0.00           H  
ATOM   2311  HD1 TYR B 144       3.522  12.148  10.759  1.00  0.00           H  
ATOM   2312  HD2 TYR B 144       1.658  12.230   6.887  1.00  0.00           H  
ATOM   2313  HE1 TYR B 144       2.734  14.419  11.188  1.00  0.00           H  
ATOM   2314  HE2 TYR B 144       0.871  14.527   7.352  1.00  0.00           H  
ATOM   2315  HH  TYR B 144       0.850  16.254   8.783  1.00  0.00           H  
ATOM   2316  N   TYR B 145       2.247   7.581   7.726  1.00  0.00           N  
ATOM   2317  CA  TYR B 145       2.706   6.271   7.317  1.00  0.00           C  
ATOM   2318  C   TYR B 145       3.152   6.277   5.879  1.00  0.00           C  
ATOM   2319  O   TYR B 145       2.415   6.692   4.998  1.00  0.00           O  
ATOM   2320  CB  TYR B 145       1.632   5.193   7.587  1.00  0.00           C  
ATOM   2321  CG  TYR B 145       1.996   3.748   7.113  1.00  0.00           C  
ATOM   2322  CD1 TYR B 145       3.257   3.231   7.309  1.00  0.00           C  
ATOM   2323  CD2 TYR B 145       1.048   2.950   6.520  1.00  0.00           C  
ATOM   2324  CE1 TYR B 145       3.587   1.967   6.891  1.00  0.00           C  
ATOM   2325  CE2 TYR B 145       1.367   1.673   6.096  1.00  0.00           C  
ATOM   2326  CZ  TYR B 145       2.641   1.192   6.276  1.00  0.00           C  
ATOM   2327  OH  TYR B 145       2.968  -0.072   5.860  1.00  0.00           O  
ATOM   2328  H   TYR B 145       1.514   8.067   7.212  1.00  0.00           H  
ATOM   2329  HA  TYR B 145       3.564   5.988   7.925  1.00  0.00           H  
ATOM   2330 1HB  TYR B 145       1.438   5.157   8.656  1.00  0.00           H  
ATOM   2331 2HB  TYR B 145       0.710   5.481   7.096  1.00  0.00           H  
ATOM   2332  HD1 TYR B 145       3.996   3.816   7.785  1.00  0.00           H  
ATOM   2333  HD2 TYR B 145       0.052   3.320   6.391  1.00  0.00           H  
ATOM   2334  HE1 TYR B 145       4.599   1.588   7.049  1.00  0.00           H  
ATOM   2335  HE2 TYR B 145       0.610   1.046   5.624  1.00  0.00           H  
ATOM   2336  HH  TYR B 145       2.193  -0.476   5.458  1.00  0.00           H  
ATOM   2337  N   VAL B 146       4.371   5.787   5.645  1.00  0.00           N  
ATOM   2338  CA  VAL B 146       4.901   5.691   4.298  1.00  0.00           C  
ATOM   2339  C   VAL B 146       4.622   4.290   3.803  1.00  0.00           C  
ATOM   2340  O   VAL B 146       4.778   3.345   4.562  1.00  0.00           O  
ATOM   2341  CB  VAL B 146       6.418   6.062   4.268  1.00  0.00           C  
ATOM   2342  CG1 VAL B 146       7.033   5.832   2.862  1.00  0.00           C  
ATOM   2343  CG2 VAL B 146       6.583   7.576   4.648  1.00  0.00           C  
ATOM   2344  H   VAL B 146       4.942   5.462   6.429  1.00  0.00           H  
ATOM   2345  HA  VAL B 146       4.389   6.396   3.656  1.00  0.00           H  
ATOM   2346  HB  VAL B 146       6.956   5.435   4.982  1.00  0.00           H  
ATOM   2347 1HG1 VAL B 146       8.092   6.098   2.882  1.00  0.00           H  
ATOM   2348 2HG1 VAL B 146       6.941   4.779   2.578  1.00  0.00           H  
ATOM   2349 3HG1 VAL B 146       6.516   6.448   2.130  1.00  0.00           H  
ATOM   2350 1HG2 VAL B 146       7.639   7.847   4.644  1.00  0.00           H  
ATOM   2351 2HG2 VAL B 146       6.047   8.192   3.924  1.00  0.00           H  
ATOM   2352 3HG2 VAL B 146       6.172   7.749   5.641  1.00  0.00           H  
ATOM   2353  N   TYR B 147       4.139   4.172   2.567  1.00  0.00           N  
ATOM   2354  CA  TYR B 147       3.882   2.857   1.991  1.00  0.00           C  
ATOM   2355  C   TYR B 147       4.289   2.873   0.518  1.00  0.00           C  
ATOM   2356  O   TYR B 147       3.726   3.638  -0.257  1.00  0.00           O  
ATOM   2357  CB  TYR B 147       2.404   2.504   2.096  1.00  0.00           C  
ATOM   2358  CG  TYR B 147       2.155   1.164   1.563  1.00  0.00           C  
ATOM   2359  CD1 TYR B 147       2.372   0.088   2.367  1.00  0.00           C  
ATOM   2360  CD2 TYR B 147       1.765   0.993   0.253  1.00  0.00           C  
ATOM   2361  CE1 TYR B 147       2.187  -1.166   1.885  1.00  0.00           C  
ATOM   2362  CE2 TYR B 147       1.581  -0.260  -0.239  1.00  0.00           C  
ATOM   2363  CZ  TYR B 147       1.791  -1.338   0.581  1.00  0.00           C  
ATOM   2364  OH  TYR B 147       1.627  -2.574   0.103  1.00  0.00           O  
ATOM   2365  H   TYR B 147       3.942   5.012   2.026  1.00  0.00           H  
ATOM   2366  HA  TYR B 147       4.462   2.102   2.507  1.00  0.00           H  
ATOM   2367 1HB  TYR B 147       2.089   2.531   3.142  1.00  0.00           H  
ATOM   2368 2HB  TYR B 147       1.800   3.226   1.541  1.00  0.00           H  
ATOM   2369  HD1 TYR B 147       2.699   0.238   3.386  1.00  0.00           H  
ATOM   2370  HD2 TYR B 147       1.624   1.856  -0.386  1.00  0.00           H  
ATOM   2371  HE1 TYR B 147       2.363  -2.023   2.523  1.00  0.00           H  
ATOM   2372  HE2 TYR B 147       1.280  -0.405  -1.279  1.00  0.00           H  
ATOM   2373  HH  TYR B 147       1.814  -3.229   0.778  1.00  0.00           H  
ATOM   2374  N   ARG B 148       5.236   2.014   0.129  1.00  0.00           N  
ATOM   2375  CA  ARG B 148       5.637   1.985  -1.255  1.00  0.00           C  
ATOM   2376  C   ARG B 148       5.131   0.663  -1.832  1.00  0.00           C  
ATOM   2377  O   ARG B 148       5.360  -0.424  -1.302  1.00  0.00           O  
ATOM   2378  CB  ARG B 148       7.141   2.117  -1.414  1.00  0.00           C  
ATOM   2379  CG  ARG B 148       7.748   3.457  -0.932  1.00  0.00           C  
ATOM   2380  CD  ARG B 148       9.183   3.483  -1.200  1.00  0.00           C  
ATOM   2381  NE  ARG B 148       9.913   4.608  -0.597  1.00  0.00           N  
ATOM   2382  CZ  ARG B 148      10.120   5.855  -1.115  1.00  0.00           C  
ATOM   2383  NH1 ARG B 148       9.642   6.302  -2.265  1.00  0.00           N  
ATOM   2384  NH2 ARG B 148      10.857   6.691  -0.434  1.00  0.00           N  
ATOM   2385  H   ARG B 148       5.728   1.411   0.790  1.00  0.00           H  
ATOM   2386  HA  ARG B 148       5.169   2.800  -1.796  1.00  0.00           H  
ATOM   2387 1HB  ARG B 148       7.627   1.322  -0.845  1.00  0.00           H  
ATOM   2388 2HB  ARG B 148       7.408   1.985  -2.462  1.00  0.00           H  
ATOM   2389 1HG  ARG B 148       7.296   4.265  -1.479  1.00  0.00           H  
ATOM   2390 2HG  ARG B 148       7.581   3.590   0.136  1.00  0.00           H  
ATOM   2391 1HD  ARG B 148       9.631   2.557  -0.838  1.00  0.00           H  
ATOM   2392 2HD  ARG B 148       9.295   3.543  -2.251  1.00  0.00           H  
ATOM   2393  HE  ARG B 148      10.352   4.422   0.313  1.00  0.00           H  
ATOM   2394 1HH1 ARG B 148       9.048   5.742  -2.907  1.00  0.00           H  
ATOM   2395 2HH1 ARG B 148       9.888   7.280  -2.519  1.00  0.00           H  
ATOM   2396 1HH2 ARG B 148      11.242   6.384   0.481  1.00  0.00           H  
ATOM   2397 2HH2 ARG B 148      11.019   7.640  -0.837  1.00  0.00           H  
ATOM   2398  N   LEU B 149       4.350   0.791  -2.889  1.00  0.00           N  
ATOM   2399  CA  LEU B 149       3.723  -0.331  -3.544  1.00  0.00           C  
ATOM   2400  C   LEU B 149       4.740  -1.228  -4.180  1.00  0.00           C  
ATOM   2401  O   LEU B 149       5.655  -0.746  -4.848  1.00  0.00           O  
ATOM   2402  CB  LEU B 149       2.711   0.187  -4.578  1.00  0.00           C  
ATOM   2403  CG  LEU B 149       1.828  -0.855  -5.323  1.00  0.00           C  
ATOM   2404  CD1 LEU B 149       0.898  -1.567  -4.380  1.00  0.00           C  
ATOM   2405  CD2 LEU B 149       1.020  -0.133  -6.357  1.00  0.00           C  
ATOM   2406  H   LEU B 149       4.169   1.726  -3.259  1.00  0.00           H  
ATOM   2407  HA  LEU B 149       3.169  -0.908  -2.800  1.00  0.00           H  
ATOM   2408 1HB  LEU B 149       2.065   0.909  -4.088  1.00  0.00           H  
ATOM   2409 2HB  LEU B 149       3.273   0.711  -5.339  1.00  0.00           H  
ATOM   2410  HG  LEU B 149       2.465  -1.603  -5.804  1.00  0.00           H  
ATOM   2411 1HD1 LEU B 149       0.323  -2.264  -4.954  1.00  0.00           H  
ATOM   2412 2HD1 LEU B 149       1.463  -2.113  -3.628  1.00  0.00           H  
ATOM   2413 3HD1 LEU B 149       0.243  -0.879  -3.888  1.00  0.00           H  
ATOM   2414 1HD2 LEU B 149       0.405  -0.853  -6.900  1.00  0.00           H  
ATOM   2415 2HD2 LEU B 149       0.379   0.605  -5.894  1.00  0.00           H  
ATOM   2416 3HD2 LEU B 149       1.703   0.364  -7.041  1.00  0.00           H  
ATOM   2417  N   GLN B 150       4.608  -2.541  -3.989  1.00  0.00           N  
ATOM   2418  CA  GLN B 150       5.566  -3.387  -4.672  1.00  0.00           C  
ATOM   2419  C   GLN B 150       5.134  -3.545  -6.131  1.00  0.00           C  
ATOM   2420  O   GLN B 150       4.072  -4.116  -6.441  1.00  0.00           O  
ATOM   2421  CB  GLN B 150       5.726  -4.746  -3.978  1.00  0.00           C  
ATOM   2422  CG  GLN B 150       6.760  -5.696  -4.615  1.00  0.00           C  
ATOM   2423  CD  GLN B 150       8.180  -5.144  -4.505  1.00  0.00           C  
ATOM   2424  OE1 GLN B 150       8.573  -4.665  -3.439  1.00  0.00           O  
ATOM   2425  NE2 GLN B 150       8.956  -5.216  -5.581  1.00  0.00           N  
ATOM   2426  H   GLN B 150       3.860  -2.935  -3.405  1.00  0.00           H  
ATOM   2427  HA  GLN B 150       6.539  -2.902  -4.659  1.00  0.00           H  
ATOM   2428 1HB  GLN B 150       6.004  -4.586  -2.937  1.00  0.00           H  
ATOM   2429 2HB  GLN B 150       4.792  -5.261  -3.972  1.00  0.00           H  
ATOM   2430 1HG  GLN B 150       6.722  -6.656  -4.094  1.00  0.00           H  
ATOM   2431 2HG  GLN B 150       6.520  -5.838  -5.674  1.00  0.00           H  
ATOM   2432 1HE2 GLN B 150       9.898  -4.871  -5.547  1.00  0.00           H  
ATOM   2433 2HE2 GLN B 150       8.614  -5.638  -6.426  1.00  0.00           H  
ATOM   2434  N   VAL B 151       5.971  -3.035  -7.031  1.00  0.00           N  
ATOM   2435  CA  VAL B 151       5.668  -3.079  -8.453  1.00  0.00           C  
ATOM   2436  C   VAL B 151       6.789  -3.765  -9.233  1.00  0.00           C  
ATOM   2437  O   VAL B 151       7.973  -3.636  -8.888  1.00  0.00           O  
ATOM   2438  CB  VAL B 151       5.440  -1.633  -8.967  1.00  0.00           C  
ATOM   2439  CG1 VAL B 151       4.215  -1.004  -8.266  1.00  0.00           C  
ATOM   2440  CG2 VAL B 151       6.681  -0.763  -8.681  1.00  0.00           C  
ATOM   2441  H   VAL B 151       6.818  -2.581  -6.712  1.00  0.00           H  
ATOM   2442  HA  VAL B 151       4.753  -3.652  -8.597  1.00  0.00           H  
ATOM   2443  HB  VAL B 151       5.232  -1.665 -10.040  1.00  0.00           H  
ATOM   2444 1HG1 VAL B 151       4.055   0.005  -8.644  1.00  0.00           H  
ATOM   2445 2HG1 VAL B 151       3.334  -1.614  -8.469  1.00  0.00           H  
ATOM   2446 3HG1 VAL B 151       4.390  -0.959  -7.200  1.00  0.00           H  
ATOM   2447 1HG2 VAL B 151       6.502   0.251  -9.049  1.00  0.00           H  
ATOM   2448 2HG2 VAL B 151       6.864  -0.722  -7.608  1.00  0.00           H  
ATOM   2449 3HG2 VAL B 151       7.554  -1.172  -9.182  1.00  0.00           H  
ATOM   2450  N   SER B 152       6.386  -4.462 -10.289  1.00  0.00           N  
ATOM   2451  CA  SER B 152       7.230  -5.191 -11.228  1.00  0.00           C  
ATOM   2452  C   SER B 152       6.513  -5.325 -12.586  1.00  0.00           C  
ATOM   2453  O   SER B 152       5.525  -4.638 -12.855  1.00  0.00           O  
ATOM   2454  CB  SER B 152       7.566  -6.576 -10.677  1.00  0.00           C  
ATOM   2455  OG  SER B 152       8.571  -7.188 -11.449  1.00  0.00           O  
ATOM   2456  H   SER B 152       5.381  -4.529 -10.446  1.00  0.00           H  
ATOM   2457  HA  SER B 152       8.156  -4.633 -11.375  1.00  0.00           H  
ATOM   2458 1HB  SER B 152       7.885  -6.504  -9.635  1.00  0.00           H  
ATOM   2459 2HB  SER B 152       6.666  -7.190 -10.703  1.00  0.00           H  
ATOM   2460  HG  SER B 152       8.669  -8.078 -11.092  1.00  0.00           H  
ATOM   2461  N   SER B 153       7.059  -6.154 -13.467  1.00  0.00           N  
ATOM   2462  CA  SER B 153       6.432  -6.395 -14.771  1.00  0.00           C  
ATOM   2463  C   SER B 153       5.302  -7.400 -14.551  1.00  0.00           C  
ATOM   2464  O   SER B 153       5.227  -7.999 -13.479  1.00  0.00           O  
ATOM   2465  CB  SER B 153       7.447  -6.910 -15.784  1.00  0.00           C  
ATOM   2466  OG  SER B 153       7.903  -8.192 -15.446  1.00  0.00           O  
ATOM   2467  H   SER B 153       7.882  -6.666 -13.162  1.00  0.00           H  
ATOM   2468  HA  SER B 153       6.004  -5.462 -15.143  1.00  0.00           H  
ATOM   2469 1HB  SER B 153       6.986  -6.938 -16.768  1.00  0.00           H  
ATOM   2470 2HB  SER B 153       8.290  -6.223 -15.837  1.00  0.00           H  
ATOM   2471  HG  SER B 153       7.359  -8.804 -15.955  1.00  0.00           H  
ATOM   2472  N   ILE B 154       4.426  -7.609 -15.530  1.00  0.00           N  
ATOM   2473  CA  ILE B 154       3.391  -8.622 -15.311  1.00  0.00           C  
ATOM   2474  C   ILE B 154       3.811  -9.971 -15.878  1.00  0.00           C  
ATOM   2475  O   ILE B 154       4.226 -10.069 -17.030  1.00  0.00           O  
ATOM   2476  CB  ILE B 154       2.020  -8.219 -15.868  1.00  0.00           C  
ATOM   2477  CG1 ILE B 154       1.526  -7.030 -15.171  1.00  0.00           C  
ATOM   2478  CG2 ILE B 154       1.015  -9.329 -15.681  1.00  0.00           C  
ATOM   2479  CD1 ILE B 154       0.440  -6.456 -15.863  1.00  0.00           C  
ATOM   2480  H   ILE B 154       4.479  -7.098 -16.399  1.00  0.00           H  
ATOM   2481  HA  ILE B 154       3.258  -8.748 -14.236  1.00  0.00           H  
ATOM   2482  HB  ILE B 154       2.114  -7.982 -16.930  1.00  0.00           H  
ATOM   2483 1HG1 ILE B 154       1.204  -7.288 -14.168  1.00  0.00           H  
ATOM   2484 2HG1 ILE B 154       2.326  -6.293 -15.102  1.00  0.00           H  
ATOM   2485 1HG2 ILE B 154       0.048  -9.028 -16.093  1.00  0.00           H  
ATOM   2486 2HG2 ILE B 154       1.375 -10.198 -16.191  1.00  0.00           H  
ATOM   2487 3HG2 ILE B 154       0.906  -9.547 -14.628  1.00  0.00           H  
ATOM   2488 1HD1 ILE B 154       0.127  -5.588 -15.345  1.00  0.00           H  
ATOM   2489 2HD1 ILE B 154       0.775  -6.210 -16.834  1.00  0.00           H  
ATOM   2490 3HD1 ILE B 154      -0.378  -7.163 -15.933  1.00  0.00           H  
ATOM   2491  N   ASN B 155       3.724 -10.994 -15.030  1.00  0.00           N  
ATOM   2492  CA  ASN B 155       4.097 -12.369 -15.346  1.00  0.00           C  
ATOM   2493  C   ASN B 155       2.945 -13.337 -15.081  1.00  0.00           C  
ATOM   2494  O   ASN B 155       2.764 -13.792 -13.947  1.00  0.00           O  
ATOM   2495  CB  ASN B 155       5.322 -12.731 -14.497  1.00  0.00           C  
ATOM   2496  CG  ASN B 155       5.933 -14.119 -14.715  1.00  0.00           C  
ATOM   2497  OD1 ASN B 155       5.442 -14.940 -15.491  1.00  0.00           O  
ATOM   2498  ND2 ASN B 155       7.024 -14.374 -14.018  1.00  0.00           N  
ATOM   2499  H   ASN B 155       3.394 -10.795 -14.097  1.00  0.00           H  
ATOM   2500  HA  ASN B 155       4.343 -12.435 -16.409  1.00  0.00           H  
ATOM   2501 1HB  ASN B 155       6.098 -11.985 -14.671  1.00  0.00           H  
ATOM   2502 2HB  ASN B 155       5.043 -12.639 -13.465  1.00  0.00           H  
ATOM   2503 1HD2 ASN B 155       7.482 -15.261 -14.101  1.00  0.00           H  
ATOM   2504 2HD2 ASN B 155       7.405 -13.671 -13.416  1.00  0.00           H  
ATOM   2505  N   VAL B 156       2.153 -13.635 -16.128  1.00  0.00           N  
ATOM   2506  CA  VAL B 156       0.971 -14.507 -15.994  1.00  0.00           C  
ATOM   2507  C   VAL B 156       1.233 -15.982 -16.330  1.00  0.00           C  
ATOM   2508  O   VAL B 156       1.783 -16.324 -17.391  1.00  0.00           O  
ATOM   2509  CB  VAL B 156      -0.181 -14.003 -16.889  1.00  0.00           C  
ATOM   2510  CG1 VAL B 156      -1.365 -14.928 -16.825  1.00  0.00           C  
ATOM   2511  CG2 VAL B 156      -0.596 -12.710 -16.432  1.00  0.00           C  
ATOM   2512  H   VAL B 156       2.339 -13.200 -17.044  1.00  0.00           H  
ATOM   2513  HA  VAL B 156       0.633 -14.457 -14.959  1.00  0.00           H  
ATOM   2514  HB  VAL B 156       0.169 -13.935 -17.914  1.00  0.00           H  
ATOM   2515 1HG1 VAL B 156      -2.174 -14.547 -17.457  1.00  0.00           H  
ATOM   2516 2HG1 VAL B 156      -1.070 -15.901 -17.162  1.00  0.00           H  
ATOM   2517 3HG1 VAL B 156      -1.705 -14.989 -15.798  1.00  0.00           H  
ATOM   2518 1HG2 VAL B 156      -1.394 -12.345 -17.078  1.00  0.00           H  
ATOM   2519 2HG2 VAL B 156      -0.942 -12.787 -15.432  1.00  0.00           H  
ATOM   2520 3HG2 VAL B 156       0.242 -12.064 -16.467  1.00  0.00           H  
ATOM   2521  N   SER B 157       0.793 -16.854 -15.422  1.00  0.00           N  
ATOM   2522  CA  SER B 157       0.902 -18.297 -15.559  1.00  0.00           C  
ATOM   2523  C   SER B 157      -0.487 -18.942 -15.442  1.00  0.00           C  
ATOM   2524  O   SER B 157      -1.143 -18.822 -14.407  1.00  0.00           O  
ATOM   2525  CB  SER B 157       1.831 -18.827 -14.477  1.00  0.00           C  
ATOM   2526  OG  SER B 157       1.922 -20.225 -14.512  1.00  0.00           O  
ATOM   2527  H   SER B 157       0.397 -16.485 -14.559  1.00  0.00           H  
ATOM   2528  HA  SER B 157       1.313 -18.530 -16.542  1.00  0.00           H  
ATOM   2529 1HB  SER B 157       2.823 -18.392 -14.613  1.00  0.00           H  
ATOM   2530 2HB  SER B 157       1.470 -18.503 -13.499  1.00  0.00           H  
ATOM   2531  HG  SER B 157       2.672 -20.426 -15.076  1.00  0.00           H  
ATOM   2532  N   VAL B 158      -0.950 -19.586 -16.519  1.00  0.00           N  
ATOM   2533  CA  VAL B 158      -2.288 -20.195 -16.551  1.00  0.00           C  
ATOM   2534  C   VAL B 158      -2.277 -21.688 -16.806  1.00  0.00           C  
ATOM   2535  O   VAL B 158      -1.585 -22.173 -17.704  1.00  0.00           O  
ATOM   2536  CB  VAL B 158      -3.188 -19.512 -17.591  1.00  0.00           C  
ATOM   2537  CG1 VAL B 158      -4.532 -20.214 -17.693  1.00  0.00           C  
ATOM   2538  CG2 VAL B 158      -3.434 -18.127 -17.161  1.00  0.00           C  
ATOM   2539  H   VAL B 158      -0.363 -19.656 -17.339  1.00  0.00           H  
ATOM   2540  HA  VAL B 158      -2.746 -20.030 -15.579  1.00  0.00           H  
ATOM   2541  HB  VAL B 158      -2.703 -19.536 -18.565  1.00  0.00           H  
ATOM   2542 1HG1 VAL B 158      -5.154 -19.700 -18.426  1.00  0.00           H  
ATOM   2543 2HG1 VAL B 158      -4.391 -21.242 -18.006  1.00  0.00           H  
ATOM   2544 3HG1 VAL B 158      -5.023 -20.192 -16.717  1.00  0.00           H  
ATOM   2545 1HG2 VAL B 158      -4.064 -17.645 -17.897  1.00  0.00           H  
ATOM   2546 2HG2 VAL B 158      -3.932 -18.140 -16.202  1.00  0.00           H  
ATOM   2547 3HG2 VAL B 158      -2.511 -17.602 -17.074  1.00  0.00           H  
ATOM   2548  N   ASN B 159      -3.068 -22.402 -16.014  1.00  0.00           N  
ATOM   2549  CA  ASN B 159      -3.184 -23.849 -16.125  1.00  0.00           C  
ATOM   2550  C   ASN B 159      -4.535 -24.316 -15.569  1.00  0.00           C  
ATOM   2551  O   ASN B 159      -5.391 -23.503 -15.218  1.00  0.00           O  
ATOM   2552  CB  ASN B 159      -2.007 -24.497 -15.404  1.00  0.00           C  
ATOM   2553  CG  ASN B 159      -1.564 -25.835 -15.996  1.00  0.00           C  
ATOM   2554  OD1 ASN B 159      -2.397 -26.621 -16.461  1.00  0.00           O  
ATOM   2555  ND2 ASN B 159      -0.273 -26.088 -15.986  1.00  0.00           N  
ATOM   2556  H   ASN B 159      -3.586 -21.906 -15.287  1.00  0.00           H  
ATOM   2557  HA  ASN B 159      -3.143 -24.125 -17.178  1.00  0.00           H  
ATOM   2558 1HB  ASN B 159      -1.154 -23.815 -15.418  1.00  0.00           H  
ATOM   2559 2HB  ASN B 159      -2.276 -24.652 -14.359  1.00  0.00           H  
ATOM   2560 1HD2 ASN B 159       0.069 -26.946 -16.366  1.00  0.00           H  
ATOM   2561 2HD2 ASN B 159       0.364 -25.421 -15.603  1.00  0.00           H  
ATOM   2562  N   ALA B 160      -4.739 -25.624 -15.495  1.00  0.00           N  
ATOM   2563  CA  ALA B 160      -6.006 -26.170 -15.002  1.00  0.00           C  
ATOM   2564  C   ALA B 160      -5.782 -27.475 -14.288  1.00  0.00           C  
ATOM   2565  O   ALA B 160      -4.788 -28.164 -14.520  1.00  0.00           O  
ATOM   2566  CB  ALA B 160      -6.993 -26.405 -16.137  1.00  0.00           C  
ATOM   2567  H   ALA B 160      -4.006 -26.246 -15.813  1.00  0.00           H  
ATOM   2568  HA  ALA B 160      -6.431 -25.463 -14.291  1.00  0.00           H  
ATOM   2569 1HB  ALA B 160      -7.925 -26.798 -15.732  1.00  0.00           H  
ATOM   2570 2HB  ALA B 160      -7.187 -25.483 -16.635  1.00  0.00           H  
ATOM   2571 3HB  ALA B 160      -6.578 -27.119 -16.843  1.00  0.00           H  
ATOM   2572  N   VAL B 161      -6.751 -27.859 -13.460  1.00  0.00           N  
ATOM   2573  CA  VAL B 161      -6.660 -29.148 -12.777  1.00  0.00           C  
ATOM   2574  C   VAL B 161      -6.700 -30.288 -13.789  1.00  0.00           C  
ATOM   2575  O   VAL B 161      -6.148 -31.364 -13.556  1.00  0.00           O  
ATOM   2576  CB  VAL B 161      -7.790 -29.272 -11.741  1.00  0.00           C  
ATOM   2577  CG1 VAL B 161      -7.588 -28.178 -10.677  1.00  0.00           C  
ATOM   2578  CG2 VAL B 161      -9.184 -29.122 -12.450  1.00  0.00           C  
ATOM   2579  H   VAL B 161      -7.539 -27.226 -13.289  1.00  0.00           H  
ATOM   2580  HA  VAL B 161      -5.707 -29.192 -12.246  1.00  0.00           H  
ATOM   2581  HB  VAL B 161      -7.733 -30.238 -11.244  1.00  0.00           H  
ATOM   2582 1HG1 VAL B 161      -8.369 -28.249  -9.920  1.00  0.00           H  
ATOM   2583 2HG1 VAL B 161      -6.616 -28.308 -10.202  1.00  0.00           H  
ATOM   2584 3HG1 VAL B 161      -7.624 -27.195 -11.154  1.00  0.00           H  
ATOM   2585 1HG2 VAL B 161      -9.982 -29.196 -11.711  1.00  0.00           H  
ATOM   2586 2HG2 VAL B 161      -9.230 -28.158 -12.944  1.00  0.00           H  
ATOM   2587 3HG2 VAL B 161      -9.323 -29.911 -13.188  1.00  0.00           H  
ATOM   2588  N   GLN B 162      -7.349 -30.027 -14.915  1.00  0.00           N  
ATOM   2589  CA  GLN B 162      -7.364 -30.905 -16.059  1.00  0.00           C  
ATOM   2590  C   GLN B 162      -7.901 -30.089 -17.233  1.00  0.00           C  
ATOM   2591  O   GLN B 162      -8.748 -29.217 -17.043  1.00  0.00           O  
ATOM   2592  CB  GLN B 162      -8.125 -32.201 -15.765  1.00  0.00           C  
ATOM   2593  CG  GLN B 162      -8.205 -33.122 -16.934  1.00  0.00           C  
ATOM   2594  CD  GLN B 162      -6.799 -33.577 -17.449  1.00  0.00           C  
ATOM   2595  OE1 GLN B 162      -6.133 -32.795 -18.163  1.00  0.00           O  
ATOM   2596  NE2 GLN B 162      -6.357 -34.784 -17.076  1.00  0.00           N  
ATOM   2597  H   GLN B 162      -7.806 -29.133 -14.989  1.00  0.00           H  
ATOM   2598  HA  GLN B 162      -6.338 -31.186 -16.297  1.00  0.00           H  
ATOM   2599 1HB  GLN B 162      -7.648 -32.746 -14.960  1.00  0.00           H  
ATOM   2600 2HB  GLN B 162      -9.130 -31.958 -15.440  1.00  0.00           H  
ATOM   2601 1HG  GLN B 162      -8.771 -34.007 -16.647  1.00  0.00           H  
ATOM   2602 2HG  GLN B 162      -8.711 -32.616 -17.705  1.00  0.00           H  
ATOM   2603 1HE2 GLN B 162      -5.448 -35.097 -17.364  1.00  0.00           H  
ATOM   2604 2HE2 GLN B 162      -6.921 -35.360 -16.482  1.00  0.00           H  
ATOM   2605  N   THR B 163      -7.413 -30.379 -18.441  1.00  0.00           N  
ATOM   2606  CA  THR B 163      -7.864 -29.661 -19.634  1.00  0.00           C  
ATOM   2607  C   THR B 163      -8.889 -30.436 -20.443  1.00  0.00           C  
ATOM   2608  O   THR B 163      -9.490 -29.900 -21.374  1.00  0.00           O  
ATOM   2609  CB  THR B 163      -6.668 -29.249 -20.501  1.00  0.00           C  
ATOM   2610  OG1 THR B 163      -5.935 -30.429 -20.892  1.00  0.00           O  
ATOM   2611  CG2 THR B 163      -5.768 -28.273 -19.742  1.00  0.00           C  
ATOM   2612  H   THR B 163      -6.726 -31.128 -18.515  1.00  0.00           H  
ATOM   2613  HA  THR B 163      -8.345 -28.746 -19.301  1.00  0.00           H  
ATOM   2614  HB  THR B 163      -7.033 -28.750 -21.402  1.00  0.00           H  
ATOM   2615  HG1 THR B 163      -5.509 -30.822 -20.114  1.00  0.00           H  
ATOM   2616 1HG2 THR B 163      -4.933 -27.978 -20.372  1.00  0.00           H  
ATOM   2617 2HG2 THR B 163      -6.350 -27.391 -19.476  1.00  0.00           H  
ATOM   2618 3HG2 THR B 163      -5.387 -28.743 -18.834  1.00  0.00           H  
ATOM   2619  N   VAL B 164      -9.035 -31.700 -20.122  1.00  0.00           N  
ATOM   2620  CA  VAL B 164     -10.018 -32.560 -20.752  1.00  0.00           C  
ATOM   2621  C   VAL B 164     -10.797 -33.211 -19.628  1.00  0.00           C  
ATOM   2622  O   VAL B 164     -10.252 -34.062 -18.921  1.00  0.00           O  
ATOM   2623  CB  VAL B 164      -9.345 -33.647 -21.616  1.00  0.00           C  
ATOM   2624  CG1 VAL B 164     -10.397 -34.527 -22.264  1.00  0.00           C  
ATOM   2625  CG2 VAL B 164      -8.434 -33.008 -22.706  1.00  0.00           C  
ATOM   2626  H   VAL B 164      -8.469 -32.066 -19.376  1.00  0.00           H  
ATOM   2627  HA  VAL B 164     -10.699 -31.965 -21.362  1.00  0.00           H  
ATOM   2628  HB  VAL B 164      -8.770 -34.258 -20.973  1.00  0.00           H  
ATOM   2629 1HG1 VAL B 164      -9.903 -35.309 -22.844  1.00  0.00           H  
ATOM   2630 2HG1 VAL B 164     -11.020 -34.981 -21.492  1.00  0.00           H  
ATOM   2631 3HG1 VAL B 164     -11.023 -33.922 -22.925  1.00  0.00           H  
ATOM   2632 1HG2 VAL B 164      -7.955 -33.792 -23.297  1.00  0.00           H  
ATOM   2633 2HG2 VAL B 164      -9.037 -32.386 -23.358  1.00  0.00           H  
ATOM   2634 3HG2 VAL B 164      -7.662 -32.398 -22.236  1.00  0.00           H  
ATOM   2635  N   VAL B 165     -12.060 -32.842 -19.472  1.00  0.00           N  
ATOM   2636  CA  VAL B 165     -12.856 -33.362 -18.359  1.00  0.00           C  
ATOM   2637  C   VAL B 165     -14.149 -33.960 -18.878  1.00  0.00           C  
ATOM   2638  O   VAL B 165     -14.565 -33.666 -19.997  1.00  0.00           O  
ATOM   2639  CB  VAL B 165     -13.182 -32.238 -17.342  1.00  0.00           C  
ATOM   2640  CG1 VAL B 165     -11.882 -31.621 -16.783  1.00  0.00           C  
ATOM   2641  CG2 VAL B 165     -14.067 -31.181 -18.004  1.00  0.00           C  
ATOM   2642  H   VAL B 165     -12.458 -32.156 -20.119  1.00  0.00           H  
ATOM   2643  HA  VAL B 165     -12.291 -34.142 -17.845  1.00  0.00           H  
ATOM   2644  HB  VAL B 165     -13.715 -32.675 -16.501  1.00  0.00           H  
ATOM   2645 1HG1 VAL B 165     -12.127 -30.855 -16.044  1.00  0.00           H  
ATOM   2646 2HG1 VAL B 165     -11.303 -32.408 -16.309  1.00  0.00           H  
ATOM   2647 3HG1 VAL B 165     -11.301 -31.169 -17.583  1.00  0.00           H  
ATOM   2648 1HG2 VAL B 165     -14.315 -30.413 -17.277  1.00  0.00           H  
ATOM   2649 2HG2 VAL B 165     -13.538 -30.732 -18.849  1.00  0.00           H  
ATOM   2650 3HG2 VAL B 165     -14.984 -31.656 -18.355  1.00  0.00           H  
ATOM   2651  N   ARG B 166     -14.791 -34.801 -18.089  1.00  0.00           N  
ATOM   2652  CA  ARG B 166     -16.075 -35.336 -18.522  1.00  0.00           C  
ATOM   2653  C   ARG B 166     -17.223 -34.450 -18.084  1.00  0.00           C  
ATOM   2654  O   ARG B 166     -17.136 -33.721 -17.097  1.00  0.00           O  
ATOM   2655  CB  ARG B 166     -16.320 -36.752 -18.021  1.00  0.00           C  
ATOM   2656  CG  ARG B 166     -15.313 -37.810 -18.490  1.00  0.00           C  
ATOM   2657  CD  ARG B 166     -15.663 -39.162 -17.974  1.00  0.00           C  
ATOM   2658  NE  ARG B 166     -15.570 -39.217 -16.531  1.00  0.00           N  
ATOM   2659  CZ  ARG B 166     -16.025 -40.202 -15.744  1.00  0.00           C  
ATOM   2660  NH1 ARG B 166     -16.624 -41.270 -16.242  1.00  0.00           N  
ATOM   2661  NH2 ARG B 166     -15.855 -40.056 -14.446  1.00  0.00           N  
ATOM   2662  H   ARG B 166     -14.407 -35.050 -17.167  1.00  0.00           H  
ATOM   2663  HA  ARG B 166     -16.095 -35.370 -19.605  1.00  0.00           H  
ATOM   2664 1HB  ARG B 166     -16.336 -36.757 -16.941  1.00  0.00           H  
ATOM   2665 2HB  ARG B 166     -17.306 -37.075 -18.354  1.00  0.00           H  
ATOM   2666 1HG  ARG B 166     -15.303 -37.860 -19.565  1.00  0.00           H  
ATOM   2667 2HG  ARG B 166     -14.319 -37.548 -18.122  1.00  0.00           H  
ATOM   2668 1HD  ARG B 166     -16.687 -39.406 -18.261  1.00  0.00           H  
ATOM   2669 2HD  ARG B 166     -14.982 -39.901 -18.392  1.00  0.00           H  
ATOM   2670  HE  ARG B 166     -15.120 -38.428 -16.044  1.00  0.00           H  
ATOM   2671 1HH1 ARG B 166     -16.745 -41.358 -17.240  1.00  0.00           H  
ATOM   2672 2HH1 ARG B 166     -16.958 -41.995 -15.625  1.00  0.00           H  
ATOM   2673 1HH2 ARG B 166     -15.393 -39.188 -14.124  1.00  0.00           H  
ATOM   2674 2HH2 ARG B 166     -16.175 -40.756 -13.796  1.00  0.00           H  
ATOM   2675  N   GLN B 167     -18.314 -34.527 -18.812  1.00  0.00           N  
ATOM   2676  CA  GLN B 167     -19.526 -33.855 -18.416  1.00  0.00           C  
ATOM   2677  C   GLN B 167     -19.841 -34.280 -16.977  1.00  0.00           C  
ATOM   2678  O   GLN B 167     -19.838 -35.474 -16.659  1.00  0.00           O  
ATOM   2679  CB  GLN B 167     -20.647 -34.249 -19.381  1.00  0.00           C  
ATOM   2680  CG  GLN B 167     -21.963 -33.586 -19.161  1.00  0.00           C  
ATOM   2681  CD  GLN B 167     -22.999 -34.089 -20.146  1.00  0.00           C  
ATOM   2682  OE1 GLN B 167     -22.836 -35.147 -20.767  1.00  0.00           O  
ATOM   2683  NE2 GLN B 167     -24.079 -33.341 -20.304  1.00  0.00           N  
ATOM   2684  H   GLN B 167     -18.304 -35.071 -19.670  1.00  0.00           H  
ATOM   2685  HA  GLN B 167     -19.373 -32.777 -18.442  1.00  0.00           H  
ATOM   2686 1HB  GLN B 167     -20.331 -34.018 -20.399  1.00  0.00           H  
ATOM   2687 2HB  GLN B 167     -20.801 -35.326 -19.334  1.00  0.00           H  
ATOM   2688 1HG  GLN B 167     -22.311 -33.788 -18.149  1.00  0.00           H  
ATOM   2689 2HG  GLN B 167     -21.846 -32.517 -19.304  1.00  0.00           H  
ATOM   2690 1HE2 GLN B 167     -24.793 -33.622 -20.939  1.00  0.00           H  
ATOM   2691 2HE2 GLN B 167     -24.186 -32.463 -19.779  1.00  0.00           H  
ATOM   2692  N   GLY B 168     -20.101 -33.302 -16.114  1.00  0.00           N  
ATOM   2693  CA  GLY B 168     -20.398 -33.523 -14.697  1.00  0.00           C  
ATOM   2694  C   GLY B 168     -19.186 -33.331 -13.755  1.00  0.00           C  
ATOM   2695  O   GLY B 168     -19.361 -33.201 -12.541  1.00  0.00           O  
ATOM   2696  H   GLY B 168     -20.097 -32.345 -16.460  1.00  0.00           H  
ATOM   2697 1HA  GLY B 168     -21.197 -32.842 -14.399  1.00  0.00           H  
ATOM   2698 2HA  GLY B 168     -20.787 -34.531 -14.574  1.00  0.00           H  
ATOM   2699  N   GLU B 169     -17.976 -33.283 -14.313  1.00  0.00           N  
ATOM   2700  CA  GLU B 169     -16.741 -33.085 -13.546  1.00  0.00           C  
ATOM   2701  C   GLU B 169     -16.434 -31.593 -13.396  1.00  0.00           C  
ATOM   2702  O   GLU B 169     -17.126 -30.749 -13.965  1.00  0.00           O  
ATOM   2703  CB  GLU B 169     -15.563 -33.847 -14.181  1.00  0.00           C  
ATOM   2704  CG  GLU B 169     -15.713 -35.396 -14.141  1.00  0.00           C  
ATOM   2705  CD  GLU B 169     -14.548 -36.162 -14.790  1.00  0.00           C  
ATOM   2706  OE1 GLU B 169     -13.746 -35.534 -15.446  1.00  0.00           O  
ATOM   2707  OE2 GLU B 169     -14.475 -37.374 -14.634  1.00  0.00           O  
ATOM   2708  H   GLU B 169     -17.888 -33.407 -15.322  1.00  0.00           H  
ATOM   2709  HA  GLU B 169     -16.892 -33.493 -12.545  1.00  0.00           H  
ATOM   2710 1HB  GLU B 169     -15.466 -33.552 -15.220  1.00  0.00           H  
ATOM   2711 2HB  GLU B 169     -14.635 -33.580 -13.679  1.00  0.00           H  
ATOM   2712 1HG  GLU B 169     -15.811 -35.711 -13.104  1.00  0.00           H  
ATOM   2713 2HG  GLU B 169     -16.641 -35.656 -14.657  1.00  0.00           H  
ATOM   2714  N   ASN B 170     -15.466 -31.259 -12.549  1.00  0.00           N  
ATOM   2715  CA  ASN B 170     -15.125 -29.854 -12.313  1.00  0.00           C  
ATOM   2716  C   ASN B 170     -14.090 -29.262 -13.295  1.00  0.00           C  
ATOM   2717  O   ASN B 170     -13.079 -29.898 -13.617  1.00  0.00           O  
ATOM   2718  CB  ASN B 170     -14.585 -29.710 -10.883  1.00  0.00           C  
ATOM   2719  CG  ASN B 170     -15.625 -29.946  -9.770  1.00  0.00           C  
ATOM   2720  OD1 ASN B 170     -16.500 -29.106  -9.529  1.00  0.00           O  
ATOM   2721  ND2 ASN B 170     -15.522 -31.062  -9.089  1.00  0.00           N  
ATOM   2722  H   ASN B 170     -14.938 -31.984 -12.082  1.00  0.00           H  
ATOM   2723  HA  ASN B 170     -16.035 -29.258 -12.413  1.00  0.00           H  
ATOM   2724 1HB  ASN B 170     -13.765 -30.414 -10.740  1.00  0.00           H  
ATOM   2725 2HB  ASN B 170     -14.167 -28.706 -10.760  1.00  0.00           H  
ATOM   2726 1HD2 ASN B 170     -16.163 -31.261  -8.346  1.00  0.00           H  
ATOM   2727 2HD2 ASN B 170     -14.792 -31.713  -9.302  1.00  0.00           H  
ATOM   2728  N   ILE B 171     -14.310 -27.998 -13.695  1.00  0.00           N  
ATOM   2729  CA  ILE B 171     -13.300 -27.244 -14.450  1.00  0.00           C  
ATOM   2730  C   ILE B 171     -12.740 -26.174 -13.544  1.00  0.00           C  
ATOM   2731  O   ILE B 171     -13.414 -25.175 -13.263  1.00  0.00           O  
ATOM   2732  CB  ILE B 171     -13.859 -26.525 -15.706  1.00  0.00           C  
ATOM   2733  CG1 ILE B 171     -14.429 -27.480 -16.687  1.00  0.00           C  
ATOM   2734  CG2 ILE B 171     -12.780 -25.680 -16.354  1.00  0.00           C  
ATOM   2735  CD1 ILE B 171     -15.274 -26.789 -17.753  1.00  0.00           C  
ATOM   2736  H   ILE B 171     -15.190 -27.541 -13.441  1.00  0.00           H  
ATOM   2737  HA  ILE B 171     -12.492 -27.913 -14.745  1.00  0.00           H  
ATOM   2738  HB  ILE B 171     -14.653 -25.873 -15.405  1.00  0.00           H  
ATOM   2739 1HG1 ILE B 171     -13.610 -28.001 -17.184  1.00  0.00           H  
ATOM   2740 2HG1 ILE B 171     -15.015 -28.204 -16.165  1.00  0.00           H  
ATOM   2741 1HG2 ILE B 171     -13.187 -25.151 -17.219  1.00  0.00           H  
ATOM   2742 2HG2 ILE B 171     -12.412 -24.957 -15.630  1.00  0.00           H  
ATOM   2743 3HG2 ILE B 171     -11.962 -26.324 -16.672  1.00  0.00           H  
ATOM   2744 1HD1 ILE B 171     -15.657 -27.522 -18.449  1.00  0.00           H  
ATOM   2745 2HD1 ILE B 171     -16.110 -26.270 -17.279  1.00  0.00           H  
ATOM   2746 3HD1 ILE B 171     -14.661 -26.068 -18.292  1.00  0.00           H  
ATOM   2747  N   THR B 172     -11.512 -26.368 -13.094  1.00  0.00           N  
ATOM   2748  CA  THR B 172     -10.904 -25.405 -12.187  1.00  0.00           C  
ATOM   2749  C   THR B 172      -9.672 -24.843 -12.840  1.00  0.00           C  
ATOM   2750  O   THR B 172      -8.700 -25.561 -13.111  1.00  0.00           O  
ATOM   2751  CB  THR B 172     -10.546 -26.029 -10.832  1.00  0.00           C  
ATOM   2752  OG1 THR B 172     -11.722 -26.557 -10.205  1.00  0.00           O  
ATOM   2753  CG2 THR B 172      -9.916 -24.996  -9.940  1.00  0.00           C  
ATOM   2754  H   THR B 172     -11.011 -27.200 -13.371  1.00  0.00           H  
ATOM   2755  HA  THR B 172     -11.595 -24.579 -12.015  1.00  0.00           H  
ATOM   2756  HB  THR B 172      -9.874 -26.812 -10.984  1.00  0.00           H  
ATOM   2757  HG1 THR B 172     -11.467 -27.177  -9.516  1.00  0.00           H  
ATOM   2758 1HG2 THR B 172      -9.655 -25.442  -8.983  1.00  0.00           H  
ATOM   2759 2HG2 THR B 172      -9.015 -24.599 -10.415  1.00  0.00           H  
ATOM   2760 3HG2 THR B 172     -10.632 -24.200  -9.790  1.00  0.00           H  
ATOM   2761  N   LEU B 173      -9.722 -23.551 -13.108  1.00  0.00           N  
ATOM   2762  CA  LEU B 173      -8.652 -22.885 -13.817  1.00  0.00           C  
ATOM   2763  C   LEU B 173      -7.900 -22.053 -12.862  1.00  0.00           C  
ATOM   2764  O   LEU B 173      -8.506 -21.376 -12.039  1.00  0.00           O  
ATOM   2765  CB  LEU B 173      -9.244 -21.987 -14.858  1.00  0.00           C  
ATOM   2766  CG  LEU B 173     -10.232 -22.679 -15.609  1.00  0.00           C  
ATOM   2767  CD1 LEU B 173     -10.882 -21.800 -16.521  1.00  0.00           C  
ATOM   2768  CD2 LEU B 173      -9.612 -23.756 -16.277  1.00  0.00           C  
ATOM   2769  H   LEU B 173     -10.551 -23.017 -12.849  1.00  0.00           H  
ATOM   2770  HA  LEU B 173      -7.985 -23.618 -14.266  1.00  0.00           H  
ATOM   2771 1HB  LEU B 173      -9.695 -21.131 -14.380  1.00  0.00           H  
ATOM   2772 2HB  LEU B 173      -8.456 -21.653 -15.533  1.00  0.00           H  
ATOM   2773  HG  LEU B 173     -10.989 -23.062 -14.920  1.00  0.00           H  
ATOM   2774 1HD1 LEU B 173     -11.628 -22.380 -17.045  1.00  0.00           H  
ATOM   2775 2HD1 LEU B 173     -11.347 -20.999 -15.976  1.00  0.00           H  
ATOM   2776 3HD1 LEU B 173     -10.155 -21.400 -17.217  1.00  0.00           H  
ATOM   2777 1HD2 LEU B 173     -10.375 -24.271 -16.784  1.00  0.00           H  
ATOM   2778 2HD2 LEU B 173      -8.878 -23.369 -16.957  1.00  0.00           H  
ATOM   2779 3HD2 LEU B 173      -9.138 -24.418 -15.581  1.00  0.00           H  
ATOM   2780  N   MET B 174      -6.602 -22.015 -13.008  1.00  0.00           N  
ATOM   2781  CA  MET B 174      -5.860 -21.190 -12.106  1.00  0.00           C  
ATOM   2782  C   MET B 174      -4.988 -20.233 -12.883  1.00  0.00           C  
ATOM   2783  O   MET B 174      -4.298 -20.609 -13.835  1.00  0.00           O  
ATOM   2784  CB  MET B 174      -5.053 -22.093 -11.173  1.00  0.00           C  
ATOM   2785  CG  MET B 174      -5.952 -23.066 -10.354  1.00  0.00           C  
ATOM   2786  SD  MET B 174      -5.096 -23.970  -9.065  1.00  0.00           S  
ATOM   2787  CE  MET B 174      -6.471 -24.841  -8.318  1.00  0.00           C  
ATOM   2788  H   MET B 174      -6.145 -22.570 -13.732  1.00  0.00           H  
ATOM   2789  HA  MET B 174      -6.545 -20.589 -11.508  1.00  0.00           H  
ATOM   2790 1HB  MET B 174      -4.347 -22.686 -11.758  1.00  0.00           H  
ATOM   2791 2HB  MET B 174      -4.480 -21.480 -10.474  1.00  0.00           H  
ATOM   2792 1HG  MET B 174      -6.776 -22.553  -9.927  1.00  0.00           H  
ATOM   2793 2HG  MET B 174      -6.363 -23.806 -11.044  1.00  0.00           H  
ATOM   2794 1HE  MET B 174      -6.111 -25.454  -7.492  1.00  0.00           H  
ATOM   2795 2HE  MET B 174      -7.198 -24.122  -7.948  1.00  0.00           H  
ATOM   2796 3HE  MET B 174      -6.942 -25.480  -9.065  1.00  0.00           H  
ATOM   2797  N   CYS B 175      -4.992 -18.996 -12.440  1.00  0.00           N  
ATOM   2798  CA  CYS B 175      -4.181 -17.950 -13.039  1.00  0.00           C  
ATOM   2799  C   CYS B 175      -3.354 -17.275 -11.968  1.00  0.00           C  
ATOM   2800  O   CYS B 175      -3.889 -16.722 -11.008  1.00  0.00           O  
ATOM   2801  CB  CYS B 175      -5.083 -16.926 -13.733  1.00  0.00           C  
ATOM   2802  SG  CYS B 175      -4.238 -15.566 -14.555  1.00  0.00           S  
ATOM   2803  H   CYS B 175      -5.624 -18.746 -11.684  1.00  0.00           H  
ATOM   2804  HA  CYS B 175      -3.516 -18.397 -13.775  1.00  0.00           H  
ATOM   2805 1HB  CYS B 175      -5.676 -17.439 -14.480  1.00  0.00           H  
ATOM   2806 2HB  CYS B 175      -5.773 -16.503 -13.006  1.00  0.00           H  
ATOM   2807  N   ILE B 176      -2.037 -17.373 -12.099  1.00  0.00           N  
ATOM   2808  CA  ILE B 176      -1.150 -16.801 -11.105  1.00  0.00           C  
ATOM   2809  C   ILE B 176      -0.310 -15.708 -11.698  1.00  0.00           C  
ATOM   2810  O   ILE B 176       0.237 -15.838 -12.796  1.00  0.00           O  
ATOM   2811  CB  ILE B 176      -0.276 -17.861 -10.410  1.00  0.00           C  
ATOM   2812  CG1 ILE B 176      -1.195 -18.850  -9.684  1.00  0.00           C  
ATOM   2813  CG2 ILE B 176       0.708 -17.185  -9.389  1.00  0.00           C  
ATOM   2814  CD1 ILE B 176      -0.514 -20.074  -9.204  1.00  0.00           C  
ATOM   2815  H   ILE B 176      -1.650 -17.859 -12.909  1.00  0.00           H  
ATOM   2816  HA  ILE B 176      -1.760 -16.350 -10.334  1.00  0.00           H  
ATOM   2817  HB  ILE B 176       0.290 -18.412 -11.159  1.00  0.00           H  
ATOM   2818 1HG1 ILE B 176      -1.624 -18.344  -8.842  1.00  0.00           H  
ATOM   2819 2HG1 ILE B 176      -1.997 -19.154 -10.352  1.00  0.00           H  
ATOM   2820 1HG2 ILE B 176       1.310 -17.949  -8.902  1.00  0.00           H  
ATOM   2821 2HG2 ILE B 176       1.369 -16.493  -9.907  1.00  0.00           H  
ATOM   2822 3HG2 ILE B 176       0.137 -16.639  -8.635  1.00  0.00           H  
ATOM   2823 1HD1 ILE B 176      -1.230 -20.716  -8.694  1.00  0.00           H  
ATOM   2824 2HD1 ILE B 176      -0.087 -20.608 -10.055  1.00  0.00           H  
ATOM   2825 3HD1 ILE B 176       0.279 -19.797  -8.516  1.00  0.00           H  
ATOM   2826  N   VAL B 177      -0.264 -14.597 -10.987  1.00  0.00           N  
ATOM   2827  CA  VAL B 177       0.486 -13.450 -11.427  1.00  0.00           C  
ATOM   2828  C   VAL B 177       1.648 -13.236 -10.479  1.00  0.00           C  
ATOM   2829  O   VAL B 177       1.469 -13.230  -9.252  1.00  0.00           O  
ATOM   2830  CB  VAL B 177      -0.420 -12.232 -11.434  1.00  0.00           C  
ATOM   2831  CG1 VAL B 177       0.341 -11.003 -11.922  1.00  0.00           C  
ATOM   2832  CG2 VAL B 177      -1.593 -12.559 -12.267  1.00  0.00           C  
ATOM   2833  H   VAL B 177      -0.769 -14.562 -10.104  1.00  0.00           H  
ATOM   2834  HA  VAL B 177       0.872 -13.636 -12.427  1.00  0.00           H  
ATOM   2835  HB  VAL B 177      -0.758 -12.024 -10.415  1.00  0.00           H  
ATOM   2836 1HG1 VAL B 177      -0.315 -10.157 -11.926  1.00  0.00           H  
ATOM   2837 2HG1 VAL B 177       1.190 -10.791 -11.273  1.00  0.00           H  
ATOM   2838 3HG1 VAL B 177       0.695 -11.194 -12.935  1.00  0.00           H  
ATOM   2839 1HG2 VAL B 177      -2.285 -11.735 -12.263  1.00  0.00           H  
ATOM   2840 2HG2 VAL B 177      -1.261 -12.772 -13.259  1.00  0.00           H  
ATOM   2841 3HG2 VAL B 177      -2.090 -13.426 -11.873  1.00  0.00           H  
ATOM   2842  N   ILE B 178       2.841 -13.090 -11.053  1.00  0.00           N  
ATOM   2843  CA  ILE B 178       4.050 -12.956 -10.263  1.00  0.00           C  
ATOM   2844  C   ILE B 178       4.732 -11.572 -10.347  1.00  0.00           C  
ATOM   2845  O   ILE B 178       4.934 -11.029 -11.437  1.00  0.00           O  
ATOM   2846  CB  ILE B 178       5.029 -14.054 -10.690  1.00  0.00           C  
ATOM   2847  CG1 ILE B 178       4.372 -15.395 -10.467  1.00  0.00           C  
ATOM   2848  CG2 ILE B 178       6.301 -13.956  -9.868  1.00  0.00           C  
ATOM   2849  CD1 ILE B 178       5.100 -16.545 -11.082  1.00  0.00           C  
ATOM   2850  H   ILE B 178       2.903 -13.146 -12.068  1.00  0.00           H  
ATOM   2851  HA  ILE B 178       3.785 -13.140  -9.235  1.00  0.00           H  
ATOM   2852  HB  ILE B 178       5.253 -13.969 -11.726  1.00  0.00           H  
ATOM   2853 1HG1 ILE B 178       4.271 -15.539  -9.421  1.00  0.00           H  
ATOM   2854 2HG1 ILE B 178       3.382 -15.380 -10.907  1.00  0.00           H  
ATOM   2855 1HG2 ILE B 178       6.983 -14.751 -10.155  1.00  0.00           H  
ATOM   2856 2HG2 ILE B 178       6.776 -12.997 -10.035  1.00  0.00           H  
ATOM   2857 3HG2 ILE B 178       6.048 -14.056  -8.810  1.00  0.00           H  
ATOM   2858 1HD1 ILE B 178       4.555 -17.466 -10.880  1.00  0.00           H  
ATOM   2859 2HD1 ILE B 178       5.170 -16.390 -12.160  1.00  0.00           H  
ATOM   2860 3HD1 ILE B 178       6.099 -16.612 -10.654  1.00  0.00           H  
ATOM   2861  N   GLY B 179       5.072 -11.029  -9.167  1.00  0.00           N  
ATOM   2862  CA  GLY B 179       5.801  -9.771  -8.960  1.00  0.00           C  
ATOM   2863  C   GLY B 179       5.024  -8.505  -8.549  1.00  0.00           C  
ATOM   2864  O   GLY B 179       5.638  -7.584  -8.012  1.00  0.00           O  
ATOM   2865  H   GLY B 179       4.833 -11.565  -8.338  1.00  0.00           H  
ATOM   2866 1HA  GLY B 179       6.562  -9.958  -8.202  1.00  0.00           H  
ATOM   2867 2HA  GLY B 179       6.353  -9.552  -9.873  1.00  0.00           H  
ATOM   2868  N   ASN B 180       3.705  -8.447  -8.755  1.00  0.00           N  
ATOM   2869  CA  ASN B 180       2.930  -7.250  -8.360  1.00  0.00           C  
ATOM   2870  C   ASN B 180       2.043  -7.445  -7.147  1.00  0.00           C  
ATOM   2871  O   ASN B 180       1.414  -8.487  -6.984  1.00  0.00           O  
ATOM   2872  CB  ASN B 180       2.144  -6.730  -9.557  1.00  0.00           C  
ATOM   2873  CG  ASN B 180       3.062  -6.031 -10.519  1.00  0.00           C  
ATOM   2874  OD1 ASN B 180       3.836  -5.248 -10.007  1.00  0.00           O  
ATOM   2875  ND2 ASN B 180       3.017  -6.243 -11.793  1.00  0.00           N  
ATOM   2876  H   ASN B 180       3.244  -9.227  -9.200  1.00  0.00           H  
ATOM   2877  HA  ASN B 180       3.639  -6.463  -8.095  1.00  0.00           H  
ATOM   2878 1HB  ASN B 180       1.668  -7.563 -10.068  1.00  0.00           H  
ATOM   2879 2HB  ASN B 180       1.365  -6.037  -9.227  1.00  0.00           H  
ATOM   2880 1HD2 ASN B 180       3.670  -5.713 -12.393  1.00  0.00           H  
ATOM   2881 2HD2 ASN B 180       2.363  -6.882 -12.175  1.00  0.00           H  
ATOM   2882  N   GLU B 181       1.927  -6.385  -6.350  1.00  0.00           N  
ATOM   2883  CA  GLU B 181       1.042  -6.378  -5.191  1.00  0.00           C  
ATOM   2884  C   GLU B 181      -0.428  -6.161  -5.556  1.00  0.00           C  
ATOM   2885  O   GLU B 181      -1.325  -6.750  -4.949  1.00  0.00           O  
ATOM   2886  CB  GLU B 181       1.651  -5.385  -4.245  1.00  0.00           C  
ATOM   2887  CG  GLU B 181       1.079  -5.345  -3.011  1.00  0.00           C  
ATOM   2888  CD  GLU B 181       1.995  -4.752  -1.973  1.00  0.00           C  
ATOM   2889  OE1 GLU B 181       2.896  -4.035  -2.340  1.00  0.00           O  
ATOM   2890  OE2 GLU B 181       1.893  -5.130  -0.813  1.00  0.00           O  
ATOM   2891  H   GLU B 181       2.516  -5.566  -6.522  1.00  0.00           H  
ATOM   2892  HA  GLU B 181       1.118  -7.348  -4.705  1.00  0.00           H  
ATOM   2893 1HB  GLU B 181       2.678  -5.630  -4.119  1.00  0.00           H  
ATOM   2894 2HB  GLU B 181       1.609  -4.397  -4.685  1.00  0.00           H  
ATOM   2895 1HG  GLU B 181       0.240  -4.715  -3.139  1.00  0.00           H  
ATOM   2896 2HG  GLU B 181       0.729  -6.315  -2.740  1.00  0.00           H  
ATOM   2897  N   VAL B 182      -0.668  -5.259  -6.495  1.00  0.00           N  
ATOM   2898  CA  VAL B 182      -2.021  -4.911  -6.905  1.00  0.00           C  
ATOM   2899  C   VAL B 182      -2.229  -5.088  -8.393  1.00  0.00           C  
ATOM   2900  O   VAL B 182      -1.546  -4.460  -9.203  1.00  0.00           O  
ATOM   2901  CB  VAL B 182      -2.338  -3.442  -6.556  1.00  0.00           C  
ATOM   2902  CG1 VAL B 182      -3.717  -3.023  -7.077  1.00  0.00           C  
ATOM   2903  CG2 VAL B 182      -2.336  -3.328  -5.093  1.00  0.00           C  
ATOM   2904  H   VAL B 182       0.114  -4.816  -6.951  1.00  0.00           H  
ATOM   2905  HA  VAL B 182      -2.717  -5.570  -6.390  1.00  0.00           H  
ATOM   2906  HB  VAL B 182      -1.585  -2.790  -6.998  1.00  0.00           H  
ATOM   2907 1HG1 VAL B 182      -3.950  -2.019  -6.818  1.00  0.00           H  
ATOM   2908 2HG1 VAL B 182      -3.762  -3.110  -8.164  1.00  0.00           H  
ATOM   2909 3HG1 VAL B 182      -4.431  -3.636  -6.654  1.00  0.00           H  
ATOM   2910 1HG2 VAL B 182      -2.541  -2.312  -4.790  1.00  0.00           H  
ATOM   2911 2HG2 VAL B 182      -3.084  -3.981  -4.681  1.00  0.00           H  
ATOM   2912 3HG2 VAL B 182      -1.378  -3.632  -4.737  1.00  0.00           H  
ATOM   2913  N   VAL B 183      -3.142  -5.996  -8.735  1.00  0.00           N  
ATOM   2914  CA  VAL B 183      -3.430  -6.345 -10.118  1.00  0.00           C  
ATOM   2915  C   VAL B 183      -4.919  -6.511 -10.360  1.00  0.00           C  
ATOM   2916  O   VAL B 183      -5.655  -6.905  -9.461  1.00  0.00           O  
ATOM   2917  CB  VAL B 183      -2.694  -7.651 -10.527  1.00  0.00           C  
ATOM   2918  CG1 VAL B 183      -1.184  -7.451 -10.430  1.00  0.00           C  
ATOM   2919  CG2 VAL B 183      -3.130  -8.829  -9.638  1.00  0.00           C  
ATOM   2920  H   VAL B 183      -3.687  -6.416  -7.983  1.00  0.00           H  
ATOM   2921  HA  VAL B 183      -3.057  -5.551 -10.766  1.00  0.00           H  
ATOM   2922  HB  VAL B 183      -2.934  -7.868 -11.568  1.00  0.00           H  
ATOM   2923 1HG1 VAL B 183      -0.681  -8.341 -10.740  1.00  0.00           H  
ATOM   2924 2HG1 VAL B 183      -0.886  -6.620 -11.074  1.00  0.00           H  
ATOM   2925 3HG1 VAL B 183      -0.904  -7.236  -9.405  1.00  0.00           H  
ATOM   2926 1HG2 VAL B 183      -2.612  -9.737  -9.952  1.00  0.00           H  
ATOM   2927 2HG2 VAL B 183      -2.886  -8.616  -8.597  1.00  0.00           H  
ATOM   2928 3HG2 VAL B 183      -4.201  -8.978  -9.734  1.00  0.00           H  
ATOM   2929  N   ASN B 184      -5.348  -6.298 -11.595  1.00  0.00           N  
ATOM   2930  CA  ASN B 184      -6.721  -6.606 -11.950  1.00  0.00           C  
ATOM   2931  C   ASN B 184      -6.741  -7.938 -12.649  1.00  0.00           C  
ATOM   2932  O   ASN B 184      -5.911  -8.195 -13.526  1.00  0.00           O  
ATOM   2933  CB  ASN B 184      -7.376  -5.508 -12.761  1.00  0.00           C  
ATOM   2934  CG  ASN B 184      -7.688  -4.249 -11.926  1.00  0.00           C  
ATOM   2935  OD1 ASN B 184      -8.106  -4.318 -10.747  1.00  0.00           O  
ATOM   2936  ND2 ASN B 184      -7.525  -3.104 -12.535  1.00  0.00           N  
ATOM   2937  H   ASN B 184      -4.704  -5.955 -12.297  1.00  0.00           H  
ATOM   2938  HA  ASN B 184      -7.326  -6.675 -11.052  1.00  0.00           H  
ATOM   2939 1HB  ASN B 184      -6.712  -5.228 -13.572  1.00  0.00           H  
ATOM   2940 2HB  ASN B 184      -8.297  -5.883 -13.205  1.00  0.00           H  
ATOM   2941 1HD2 ASN B 184      -7.730  -2.252 -12.054  1.00  0.00           H  
ATOM   2942 2HD2 ASN B 184      -7.209  -3.075 -13.484  1.00  0.00           H  
ATOM   2943  N   PHE B 185      -7.741  -8.740 -12.355  1.00  0.00           N  
ATOM   2944  CA  PHE B 185      -7.950  -9.945 -13.133  1.00  0.00           C  
ATOM   2945  C   PHE B 185      -9.242  -9.832 -13.923  1.00  0.00           C  
ATOM   2946  O   PHE B 185     -10.273  -9.422 -13.386  1.00  0.00           O  
ATOM   2947  CB  PHE B 185      -8.043 -11.195 -12.251  1.00  0.00           C  
ATOM   2948  CG  PHE B 185      -6.773 -11.663 -11.568  1.00  0.00           C  
ATOM   2949  CD1 PHE B 185      -6.376 -11.176 -10.334  1.00  0.00           C  
ATOM   2950  CD2 PHE B 185      -6.008 -12.656 -12.156  1.00  0.00           C  
ATOM   2951  CE1 PHE B 185      -5.243 -11.677  -9.715  1.00  0.00           C  
ATOM   2952  CE2 PHE B 185      -4.887 -13.157 -11.540  1.00  0.00           C  
ATOM   2953  CZ  PHE B 185      -4.501 -12.670 -10.315  1.00  0.00           C  
ATOM   2954  H   PHE B 185      -8.338  -8.507 -11.568  1.00  0.00           H  
ATOM   2955  HA  PHE B 185      -7.125 -10.074 -13.838  1.00  0.00           H  
ATOM   2956 1HB  PHE B 185      -8.794 -11.031 -11.482  1.00  0.00           H  
ATOM   2957 2HB  PHE B 185      -8.405 -12.020 -12.870  1.00  0.00           H  
ATOM   2958  HD1 PHE B 185      -6.967 -10.398  -9.846  1.00  0.00           H  
ATOM   2959  HD2 PHE B 185      -6.316 -13.058 -13.116  1.00  0.00           H  
ATOM   2960  HE1 PHE B 185      -4.946 -11.289  -8.747  1.00  0.00           H  
ATOM   2961  HE2 PHE B 185      -4.315 -13.951 -12.023  1.00  0.00           H  
ATOM   2962  HZ  PHE B 185      -3.611 -13.071  -9.819  1.00  0.00           H  
ATOM   2963  N   GLU B 186      -9.198 -10.273 -15.171  1.00  0.00           N  
ATOM   2964  CA  GLU B 186     -10.376 -10.328 -16.025  1.00  0.00           C  
ATOM   2965  C   GLU B 186     -10.400 -11.654 -16.770  1.00  0.00           C  
ATOM   2966  O   GLU B 186      -9.415 -12.052 -17.389  1.00  0.00           O  
ATOM   2967  CB  GLU B 186     -10.385  -9.152 -16.997  1.00  0.00           C  
ATOM   2968  CG  GLU B 186     -11.609  -9.081 -17.883  1.00  0.00           C  
ATOM   2969  CD  GLU B 186     -11.611  -7.881 -18.762  1.00  0.00           C  
ATOM   2970  OE1 GLU B 186     -10.649  -7.157 -18.757  1.00  0.00           O  
ATOM   2971  OE2 GLU B 186     -12.606  -7.659 -19.403  1.00  0.00           O  
ATOM   2972  H   GLU B 186      -8.296 -10.533 -15.572  1.00  0.00           H  
ATOM   2973  HA  GLU B 186     -11.271 -10.265 -15.404  1.00  0.00           H  
ATOM   2974 1HB  GLU B 186     -10.329  -8.222 -16.432  1.00  0.00           H  
ATOM   2975 2HB  GLU B 186      -9.505  -9.196 -17.627  1.00  0.00           H  
ATOM   2976 1HG  GLU B 186     -11.647  -9.972 -18.514  1.00  0.00           H  
ATOM   2977 2HG  GLU B 186     -12.499  -9.074 -17.257  1.00  0.00           H  
ATOM   2978  N   TRP B 187     -11.530 -12.333 -16.720  1.00  0.00           N  
ATOM   2979  CA  TRP B 187     -11.618 -13.591 -17.430  1.00  0.00           C  
ATOM   2980  C   TRP B 187     -12.576 -13.536 -18.605  1.00  0.00           C  
ATOM   2981  O   TRP B 187     -13.649 -12.911 -18.525  1.00  0.00           O  
ATOM   2982  CB  TRP B 187     -12.062 -14.722 -16.500  1.00  0.00           C  
ATOM   2983  CG  TRP B 187     -11.049 -15.177 -15.450  1.00  0.00           C  
ATOM   2984  CD1 TRP B 187     -10.847 -14.631 -14.214  1.00  0.00           C  
ATOM   2985  CD2 TRP B 187     -10.143 -16.323 -15.533  1.00  0.00           C  
ATOM   2986  NE1 TRP B 187      -9.893 -15.348 -13.526  1.00  0.00           N  
ATOM   2987  CE2 TRP B 187      -9.462 -16.392 -14.313  1.00  0.00           C  
ATOM   2988  CE3 TRP B 187      -9.875 -17.293 -16.528  1.00  0.00           C  
ATOM   2989  CZ2 TRP B 187      -8.540 -17.394 -14.043  1.00  0.00           C  
ATOM   2990  CZ3 TRP B 187      -8.947 -18.295 -16.254  1.00  0.00           C  
ATOM   2991  CH2 TRP B 187      -8.300 -18.346 -15.040  1.00  0.00           C  
ATOM   2992  H   TRP B 187     -12.317 -11.979 -16.195  1.00  0.00           H  
ATOM   2993  HA  TRP B 187     -10.633 -13.838 -17.811  1.00  0.00           H  
ATOM   2994 1HB  TRP B 187     -12.968 -14.423 -15.978  1.00  0.00           H  
ATOM   2995 2HB  TRP B 187     -12.319 -15.585 -17.110  1.00  0.00           H  
ATOM   2996  HD1 TRP B 187     -11.372 -13.761 -13.822  1.00  0.00           H  
ATOM   2997  HE1 TRP B 187      -9.562 -15.148 -12.570  1.00  0.00           H  
ATOM   2998  HE3 TRP B 187     -10.391 -17.260 -17.488  1.00  0.00           H  
ATOM   2999  HZ2 TRP B 187      -8.018 -17.454 -13.087  1.00  0.00           H  
ATOM   3000  HZ3 TRP B 187      -8.753 -19.040 -17.023  1.00  0.00           H  
ATOM   3001  HH2 TRP B 187      -7.582 -19.146 -14.849  1.00  0.00           H  
ATOM   3002  N   THR B 188     -12.216 -14.265 -19.657  1.00  0.00           N  
ATOM   3003  CA  THR B 188     -13.076 -14.511 -20.802  1.00  0.00           C  
ATOM   3004  C   THR B 188     -13.264 -16.008 -20.914  1.00  0.00           C  
ATOM   3005  O   THR B 188     -12.301 -16.776 -20.845  1.00  0.00           O  
ATOM   3006  CB  THR B 188     -12.513 -13.949 -22.103  1.00  0.00           C  
ATOM   3007  OG1 THR B 188     -12.368 -12.530 -21.986  1.00  0.00           O  
ATOM   3008  CG2 THR B 188     -13.456 -14.266 -23.250  1.00  0.00           C  
ATOM   3009  H   THR B 188     -11.282 -14.683 -19.633  1.00  0.00           H  
ATOM   3010  HA  THR B 188     -14.051 -14.063 -20.623  1.00  0.00           H  
ATOM   3011  HB  THR B 188     -11.554 -14.383 -22.303  1.00  0.00           H  
ATOM   3012  HG1 THR B 188     -11.814 -12.204 -22.699  1.00  0.00           H  
ATOM   3013 1HG2 THR B 188     -13.051 -13.860 -24.174  1.00  0.00           H  
ATOM   3014 2HG2 THR B 188     -13.559 -15.346 -23.349  1.00  0.00           H  
ATOM   3015 3HG2 THR B 188     -14.432 -13.824 -23.054  1.00  0.00           H  
ATOM   3016  N   TYR B 189     -14.505 -16.435 -21.062  1.00  0.00           N  
ATOM   3017  CA  TYR B 189     -14.764 -17.858 -21.103  1.00  0.00           C  
ATOM   3018  C   TYR B 189     -16.042 -18.175 -21.897  1.00  0.00           C  
ATOM   3019  O   TYR B 189     -16.854 -17.271 -22.132  1.00  0.00           O  
ATOM   3020  CB  TYR B 189     -14.736 -18.336 -19.634  1.00  0.00           C  
ATOM   3021  CG  TYR B 189     -15.816 -17.792 -18.717  1.00  0.00           C  
ATOM   3022  CD1 TYR B 189     -16.952 -18.520 -18.463  1.00  0.00           C  
ATOM   3023  CD2 TYR B 189     -15.653 -16.528 -18.116  1.00  0.00           C  
ATOM   3024  CE1 TYR B 189     -17.928 -18.007 -17.629  1.00  0.00           C  
ATOM   3025  CE2 TYR B 189     -16.631 -16.022 -17.287  1.00  0.00           C  
ATOM   3026  CZ  TYR B 189     -17.774 -16.758 -17.049  1.00  0.00           C  
ATOM   3027  OH  TYR B 189     -18.783 -16.259 -16.260  1.00  0.00           O  
ATOM   3028  H   TYR B 189     -15.262 -15.776 -21.130  1.00  0.00           H  
ATOM   3029  HA  TYR B 189     -13.913 -18.306 -21.614  1.00  0.00           H  
ATOM   3030 1HB  TYR B 189     -14.830 -19.387 -19.599  1.00  0.00           H  
ATOM   3031 2HB  TYR B 189     -13.768 -18.095 -19.191  1.00  0.00           H  
ATOM   3032  HD1 TYR B 189     -17.084 -19.503 -18.917  1.00  0.00           H  
ATOM   3033  HD2 TYR B 189     -14.758 -15.948 -18.304  1.00  0.00           H  
ATOM   3034  HE1 TYR B 189     -18.829 -18.582 -17.434  1.00  0.00           H  
ATOM   3035  HE2 TYR B 189     -16.500 -15.036 -16.832  1.00  0.00           H  
ATOM   3036  HH  TYR B 189     -19.617 -16.597 -16.611  1.00  0.00           H  
ATOM   3037  N   PRO B 190     -16.275 -19.438 -22.328  1.00  0.00           N  
ATOM   3038  CA  PRO B 190     -17.433 -19.948 -23.054  1.00  0.00           C  
ATOM   3039  C   PRO B 190     -18.828 -19.648 -22.478  1.00  0.00           C  
ATOM   3040  O   PRO B 190     -19.787 -19.562 -23.236  1.00  0.00           O  
ATOM   3041  CB  PRO B 190     -17.153 -21.447 -23.097  1.00  0.00           C  
ATOM   3042  CG  PRO B 190     -15.659 -21.543 -23.054  1.00  0.00           C  
ATOM   3043  CD  PRO B 190     -15.237 -20.483 -22.117  1.00  0.00           C  
ATOM   3044  HA  PRO B 190     -17.383 -19.544 -24.081  1.00  0.00           H  
ATOM   3045 1HB  PRO B 190     -17.630 -21.947 -22.237  1.00  0.00           H  
ATOM   3046 2HB  PRO B 190     -17.581 -21.909 -24.006  1.00  0.00           H  
ATOM   3047 1HG  PRO B 190     -15.349 -22.546 -22.749  1.00  0.00           H  
ATOM   3048 2HG  PRO B 190     -15.251 -21.380 -24.058  1.00  0.00           H  
ATOM   3049 1HD  PRO B 190     -15.296 -20.866 -21.125  1.00  0.00           H  
ATOM   3050 2HD  PRO B 190     -14.241 -20.190 -22.399  1.00  0.00           H  
ATOM   3051  N   ARG B 191     -18.956 -19.487 -21.155  1.00  0.00           N  
ATOM   3052  CA  ARG B 191     -20.292 -19.214 -20.588  1.00  0.00           C  
ATOM   3053  C   ARG B 191     -20.317 -17.885 -19.875  1.00  0.00           C  
ATOM   3054  O   ARG B 191     -20.685 -17.801 -18.703  1.00  0.00           O  
ATOM   3055  CB  ARG B 191     -20.710 -20.276 -19.564  1.00  0.00           C  
ATOM   3056  CG  ARG B 191     -20.878 -21.690 -20.081  1.00  0.00           C  
ATOM   3057  CD  ARG B 191     -21.984 -21.773 -21.094  1.00  0.00           C  
ATOM   3058  NE  ARG B 191     -22.283 -23.150 -21.478  1.00  0.00           N  
ATOM   3059  CZ  ARG B 191     -23.111 -23.518 -22.486  1.00  0.00           C  
ATOM   3060  NH1 ARG B 191     -23.714 -22.600 -23.217  1.00  0.00           N  
ATOM   3061  NH2 ARG B 191     -23.313 -24.788 -22.749  1.00  0.00           N  
ATOM   3062  H   ARG B 191     -18.162 -19.540 -20.555  1.00  0.00           H  
ATOM   3063  HA  ARG B 191     -21.026 -19.187 -21.390  1.00  0.00           H  
ATOM   3064 1HB  ARG B 191     -19.970 -20.314 -18.765  1.00  0.00           H  
ATOM   3065 2HB  ARG B 191     -21.659 -19.985 -19.108  1.00  0.00           H  
ATOM   3066 1HG  ARG B 191     -19.957 -22.033 -20.550  1.00  0.00           H  
ATOM   3067 2HG  ARG B 191     -21.126 -22.357 -19.247  1.00  0.00           H  
ATOM   3068 1HD  ARG B 191     -22.889 -21.329 -20.688  1.00  0.00           H  
ATOM   3069 2HD  ARG B 191     -21.684 -21.231 -21.995  1.00  0.00           H  
ATOM   3070  HE  ARG B 191     -21.803 -23.894 -20.941  1.00  0.00           H  
ATOM   3071 1HH1 ARG B 191     -23.556 -21.620 -23.027  1.00  0.00           H  
ATOM   3072 2HH1 ARG B 191     -24.323 -22.877 -23.976  1.00  0.00           H  
ATOM   3073 1HH2 ARG B 191     -22.853 -25.516 -22.199  1.00  0.00           H  
ATOM   3074 2HH2 ARG B 191     -23.900 -25.063 -23.552  1.00  0.00           H  
ATOM   3075  N   LYS B 192     -19.960 -16.841 -20.597  1.00  0.00           N  
ATOM   3076  CA  LYS B 192     -19.934 -15.506 -20.034  1.00  0.00           C  
ATOM   3077  C   LYS B 192     -21.061 -14.662 -20.611  1.00  0.00           C  
ATOM   3078  O   LYS B 192     -21.965 -14.222 -19.908  1.00  0.00           O  
ATOM   3079  CB  LYS B 192     -18.573 -14.860 -20.306  1.00  0.00           C  
ATOM   3080  CG  LYS B 192     -18.385 -13.489 -19.713  1.00  0.00           C  
ATOM   3081  CD  LYS B 192     -16.983 -12.977 -19.989  1.00  0.00           C  
ATOM   3082  CE  LYS B 192     -16.770 -11.592 -19.408  1.00  0.00           C  
ATOM   3083  NZ  LYS B 192     -15.411 -11.093 -19.692  1.00  0.00           N  
ATOM   3084  H   LYS B 192     -19.672 -16.989 -21.558  1.00  0.00           H  
ATOM   3085  HA  LYS B 192     -20.078 -15.578 -18.957  1.00  0.00           H  
ATOM   3086 1HB  LYS B 192     -17.788 -15.502 -19.913  1.00  0.00           H  
ATOM   3087 2HB  LYS B 192     -18.411 -14.792 -21.384  1.00  0.00           H  
ATOM   3088 1HG  LYS B 192     -19.117 -12.799 -20.141  1.00  0.00           H  
ATOM   3089 2HG  LYS B 192     -18.541 -13.536 -18.636  1.00  0.00           H  
ATOM   3090 1HD  LYS B 192     -16.253 -13.657 -19.544  1.00  0.00           H  
ATOM   3091 2HD  LYS B 192     -16.808 -12.941 -21.065  1.00  0.00           H  
ATOM   3092 1HE  LYS B 192     -17.499 -10.903 -19.829  1.00  0.00           H  
ATOM   3093 2HE  LYS B 192     -16.908 -11.640 -18.328  1.00  0.00           H  
ATOM   3094 1HZ  LYS B 192     -15.274 -10.184 -19.283  1.00  0.00           H  
ATOM   3095 2HZ  LYS B 192     -14.742 -11.752 -19.284  1.00  0.00           H  
ATOM   3096 3HZ  LYS B 192     -15.256 -11.040 -20.684  1.00  0.00           H  
ATOM   3097  N   GLU B 193     -21.014 -14.464 -21.917  1.00  0.00           N  
ATOM   3098  CA  GLU B 193     -22.028 -13.676 -22.585  1.00  0.00           C  
ATOM   3099  C   GLU B 193     -23.288 -14.520 -22.695  1.00  0.00           C  
ATOM   3100  O   GLU B 193     -23.200 -15.715 -22.964  1.00  0.00           O  
ATOM   3101  CB  GLU B 193     -21.523 -13.213 -23.947  1.00  0.00           C  
ATOM   3102  CG  GLU B 193     -22.456 -12.267 -24.677  1.00  0.00           C  
ATOM   3103  CD  GLU B 193     -21.882 -11.772 -25.970  1.00  0.00           C  
ATOM   3104  OE1 GLU B 193     -20.801 -12.186 -26.316  1.00  0.00           O  
ATOM   3105  OE2 GLU B 193     -22.516 -10.962 -26.607  1.00  0.00           O  
ATOM   3106  H   GLU B 193     -20.260 -14.857 -22.456  1.00  0.00           H  
ATOM   3107  HA  GLU B 193     -22.253 -12.799 -21.978  1.00  0.00           H  
ATOM   3108 1HB  GLU B 193     -20.562 -12.710 -23.829  1.00  0.00           H  
ATOM   3109 2HB  GLU B 193     -21.361 -14.081 -24.586  1.00  0.00           H  
ATOM   3110 1HG  GLU B 193     -23.390 -12.790 -24.888  1.00  0.00           H  
ATOM   3111 2HG  GLU B 193     -22.683 -11.422 -24.029  1.00  0.00           H  
ATOM   3112  N   SER B 194     -24.451 -13.907 -22.473  1.00  0.00           N  
ATOM   3113  CA  SER B 194     -25.731 -14.614 -22.574  1.00  0.00           C  
ATOM   3114  C   SER B 194     -25.794 -15.891 -21.722  1.00  0.00           C  
ATOM   3115  O   SER B 194     -26.176 -16.958 -22.204  1.00  0.00           O  
ATOM   3116  CB  SER B 194     -26.052 -14.946 -24.026  1.00  0.00           C  
ATOM   3117  OG  SER B 194     -26.171 -13.778 -24.798  1.00  0.00           O  
ATOM   3118  H   SER B 194     -24.446 -12.925 -22.236  1.00  0.00           H  
ATOM   3119  HA  SER B 194     -26.513 -13.945 -22.210  1.00  0.00           H  
ATOM   3120 1HB  SER B 194     -25.274 -15.583 -24.442  1.00  0.00           H  
ATOM   3121 2HB  SER B 194     -26.985 -15.504 -24.068  1.00  0.00           H  
ATOM   3122  HG  SER B 194     -27.112 -13.594 -24.848  1.00  0.00           H  
ATOM   3123  N   GLY B 195     -25.447 -15.775 -20.448  1.00  0.00           N  
ATOM   3124  CA  GLY B 195     -25.503 -16.929 -19.570  1.00  0.00           C  
ATOM   3125  C   GLY B 195     -25.210 -16.573 -18.123  1.00  0.00           C  
ATOM   3126  O   GLY B 195     -24.937 -15.419 -17.792  1.00  0.00           O  
ATOM   3127  H   GLY B 195     -25.126 -14.884 -20.093  1.00  0.00           H  
ATOM   3128 1HA  GLY B 195     -26.487 -17.389 -19.643  1.00  0.00           H  
ATOM   3129 2HA  GLY B 195     -24.778 -17.668 -19.914  1.00  0.00           H  
ATOM   3130  N   ARG B 196     -25.324 -17.580 -17.256  1.00  0.00           N  
ATOM   3131  CA  ARG B 196     -25.112 -17.424 -15.819  1.00  0.00           C  
ATOM   3132  C   ARG B 196     -23.597 -17.389 -15.585  1.00  0.00           C  
ATOM   3133  O   ARG B 196     -22.867 -18.231 -16.113  1.00  0.00           O  
ATOM   3134  CB  ARG B 196     -25.863 -18.555 -15.088  1.00  0.00           C  
ATOM   3135  CG  ARG B 196     -25.834 -18.584 -13.547  1.00  0.00           C  
ATOM   3136  CD  ARG B 196     -26.719 -19.742 -13.016  1.00  0.00           C  
ATOM   3137  NE  ARG B 196     -26.705 -19.849 -11.547  1.00  0.00           N  
ATOM   3138  CZ  ARG B 196     -27.393 -20.780 -10.796  1.00  0.00           C  
ATOM   3139  NH1 ARG B 196     -28.176 -21.697 -11.328  1.00  0.00           N  
ATOM   3140  NH2 ARG B 196     -27.274 -20.780  -9.492  1.00  0.00           N  
ATOM   3141  H   ARG B 196     -25.563 -18.493 -17.613  1.00  0.00           H  
ATOM   3142  HA  ARG B 196     -25.531 -16.472 -15.495  1.00  0.00           H  
ATOM   3143 1HB  ARG B 196     -26.910 -18.526 -15.382  1.00  0.00           H  
ATOM   3144 2HB  ARG B 196     -25.463 -19.512 -15.423  1.00  0.00           H  
ATOM   3145 1HG  ARG B 196     -24.809 -18.737 -13.202  1.00  0.00           H  
ATOM   3146 2HG  ARG B 196     -26.214 -17.642 -13.152  1.00  0.00           H  
ATOM   3147 1HD  ARG B 196     -27.750 -19.579 -13.332  1.00  0.00           H  
ATOM   3148 2HD  ARG B 196     -26.362 -20.684 -13.429  1.00  0.00           H  
ATOM   3149  HE  ARG B 196     -26.126 -19.190 -11.043  1.00  0.00           H  
ATOM   3150 1HH1 ARG B 196     -28.313 -21.749 -12.323  1.00  0.00           H  
ATOM   3151 2HH1 ARG B 196     -28.671 -22.373 -10.671  1.00  0.00           H  
ATOM   3152 1HH2 ARG B 196     -26.690 -20.112  -9.026  1.00  0.00           H  
ATOM   3153 2HH2 ARG B 196     -27.771 -21.520  -8.962  1.00  0.00           H  
ATOM   3154  N   LEU B 197     -23.127 -16.384 -14.844  1.00  0.00           N  
ATOM   3155  CA  LEU B 197     -21.692 -16.134 -14.662  1.00  0.00           C  
ATOM   3156  C   LEU B 197     -21.002 -16.943 -13.582  1.00  0.00           C  
ATOM   3157  O   LEU B 197     -21.630 -17.410 -12.630  1.00  0.00           O  
ATOM   3158  CB  LEU B 197     -21.448 -14.651 -14.360  1.00  0.00           C  
ATOM   3159  CG  LEU B 197     -21.900 -13.627 -15.444  1.00  0.00           C  
ATOM   3160  CD1 LEU B 197     -21.631 -12.223 -14.921  1.00  0.00           C  
ATOM   3161  CD2 LEU B 197     -21.155 -13.872 -16.767  1.00  0.00           C  
ATOM   3162  H   LEU B 197     -23.789 -15.744 -14.425  1.00  0.00           H  
ATOM   3163  HA  LEU B 197     -21.205 -16.376 -15.610  1.00  0.00           H  
ATOM   3164 1HB  LEU B 197     -21.962 -14.404 -13.435  1.00  0.00           H  
ATOM   3165 2HB  LEU B 197     -20.376 -14.509 -14.196  1.00  0.00           H  
ATOM   3166  HG  LEU B 197     -22.973 -13.724 -15.620  1.00  0.00           H  
ATOM   3167 1HD1 LEU B 197     -21.957 -11.494 -15.663  1.00  0.00           H  
ATOM   3168 2HD1 LEU B 197     -22.181 -12.065 -13.993  1.00  0.00           H  
ATOM   3169 3HD1 LEU B 197     -20.564 -12.100 -14.736  1.00  0.00           H  
ATOM   3170 1HD2 LEU B 197     -21.480 -13.140 -17.509  1.00  0.00           H  
ATOM   3171 2HD2 LEU B 197     -20.082 -13.775 -16.614  1.00  0.00           H  
ATOM   3172 3HD2 LEU B 197     -21.381 -14.861 -17.149  1.00  0.00           H  
ATOM   3173  N   VAL B 198     -19.683 -17.070 -13.745  1.00  0.00           N  
ATOM   3174  CA  VAL B 198     -18.819 -17.735 -12.792  1.00  0.00           C  
ATOM   3175  C   VAL B 198     -18.046 -16.684 -12.008  1.00  0.00           C  
ATOM   3176  O   VAL B 198     -17.456 -15.773 -12.591  1.00  0.00           O  
ATOM   3177  CB  VAL B 198     -17.837 -18.645 -13.549  1.00  0.00           C  
ATOM   3178  CG1 VAL B 198     -16.901 -19.344 -12.583  1.00  0.00           C  
ATOM   3179  CG2 VAL B 198     -18.596 -19.643 -14.370  1.00  0.00           C  
ATOM   3180  H   VAL B 198     -19.246 -16.667 -14.565  1.00  0.00           H  
ATOM   3181  HA  VAL B 198     -19.427 -18.328 -12.106  1.00  0.00           H  
ATOM   3182  HB  VAL B 198     -17.246 -18.034 -14.213  1.00  0.00           H  
ATOM   3183 1HG1 VAL B 198     -16.213 -19.976 -13.137  1.00  0.00           H  
ATOM   3184 2HG1 VAL B 198     -16.340 -18.626 -12.000  1.00  0.00           H  
ATOM   3185 3HG1 VAL B 198     -17.493 -19.957 -11.912  1.00  0.00           H  
ATOM   3186 1HG2 VAL B 198     -17.885 -20.238 -14.917  1.00  0.00           H  
ATOM   3187 2HG2 VAL B 198     -19.195 -20.276 -13.717  1.00  0.00           H  
ATOM   3188 3HG2 VAL B 198     -19.250 -19.130 -15.072  1.00  0.00           H  
ATOM   3189  N   GLU B 199     -18.085 -16.789 -10.691  1.00  0.00           N  
ATOM   3190  CA  GLU B 199     -17.396 -15.848  -9.826  1.00  0.00           C  
ATOM   3191  C   GLU B 199     -15.940 -16.253  -9.610  1.00  0.00           C  
ATOM   3192  O   GLU B 199     -15.708 -17.316  -9.033  1.00  0.00           O  
ATOM   3193  CB  GLU B 199     -18.087 -15.778  -8.464  1.00  0.00           C  
ATOM   3194  CG  GLU B 199     -17.460 -14.780  -7.507  1.00  0.00           C  
ATOM   3195  CD  GLU B 199     -18.132 -14.710  -6.176  1.00  0.00           C  
ATOM   3196  OE1 GLU B 199     -19.052 -15.455  -5.945  1.00  0.00           O  
ATOM   3197  OE2 GLU B 199     -17.728 -13.879  -5.379  1.00  0.00           O  
ATOM   3198  H   GLU B 199     -18.605 -17.554 -10.281  1.00  0.00           H  
ATOM   3199  HA  GLU B 199     -17.468 -14.867 -10.279  1.00  0.00           H  
ATOM   3200 1HB  GLU B 199     -19.134 -15.507  -8.600  1.00  0.00           H  
ATOM   3201 2HB  GLU B 199     -18.060 -16.759  -7.990  1.00  0.00           H  
ATOM   3202 1HG  GLU B 199     -16.416 -15.051  -7.345  1.00  0.00           H  
ATOM   3203 2HG  GLU B 199     -17.477 -13.796  -7.972  1.00  0.00           H  
ATOM   3204  N   PRO B 200     -14.940 -15.494 -10.089  1.00  0.00           N  
ATOM   3205  CA  PRO B 200     -13.560 -15.827  -9.894  1.00  0.00           C  
ATOM   3206  C   PRO B 200     -13.273 -15.536  -8.453  1.00  0.00           C  
ATOM   3207  O   PRO B 200     -13.820 -14.566  -7.929  1.00  0.00           O  
ATOM   3208  CB  PRO B 200     -12.834 -14.882 -10.852  1.00  0.00           C  
ATOM   3209  CG  PRO B 200     -13.755 -13.674 -10.953  1.00  0.00           C  
ATOM   3210  CD  PRO B 200     -15.173 -14.234 -10.814  1.00  0.00           C  
ATOM   3211  HA  PRO B 200     -13.397 -16.882 -10.141  1.00  0.00           H  
ATOM   3212 1HB  PRO B 200     -11.842 -14.637 -10.447  1.00  0.00           H  
ATOM   3213 2HB  PRO B 200     -12.667 -15.388 -11.815  1.00  0.00           H  
ATOM   3214 1HG  PRO B 200     -13.515 -12.949 -10.157  1.00  0.00           H  
ATOM   3215 2HG  PRO B 200     -13.598 -13.158 -11.912  1.00  0.00           H  
ATOM   3216 1HD  PRO B 200     -15.755 -13.532 -10.203  1.00  0.00           H  
ATOM   3217 2HD  PRO B 200     -15.616 -14.415 -11.800  1.00  0.00           H  
ATOM   3218  N   VAL B 201     -12.400 -16.300  -7.832  1.00  0.00           N  
ATOM   3219  CA  VAL B 201     -12.008 -16.001  -6.460  1.00  0.00           C  
ATOM   3220  C   VAL B 201     -10.495 -15.951  -6.309  1.00  0.00           C  
ATOM   3221  O   VAL B 201      -9.780 -16.804  -6.837  1.00  0.00           O  
ATOM   3222  CB  VAL B 201     -12.635 -17.021  -5.474  1.00  0.00           C  
ATOM   3223  CG1 VAL B 201     -12.183 -16.730  -4.024  1.00  0.00           C  
ATOM   3224  CG2 VAL B 201     -14.185 -16.942  -5.570  1.00  0.00           C  
ATOM   3225  H   VAL B 201     -12.014 -17.106  -8.328  1.00  0.00           H  
ATOM   3226  HA  VAL B 201     -12.395 -15.015  -6.208  1.00  0.00           H  
ATOM   3227  HB  VAL B 201     -12.300 -18.025  -5.733  1.00  0.00           H  
ATOM   3228 1HG1 VAL B 201     -12.634 -17.460  -3.355  1.00  0.00           H  
ATOM   3229 2HG1 VAL B 201     -11.096 -16.799  -3.934  1.00  0.00           H  
ATOM   3230 3HG1 VAL B 201     -12.504 -15.728  -3.732  1.00  0.00           H  
ATOM   3231 1HG2 VAL B 201     -14.632 -17.659  -4.886  1.00  0.00           H  
ATOM   3232 2HG2 VAL B 201     -14.520 -15.937  -5.311  1.00  0.00           H  
ATOM   3233 3HG2 VAL B 201     -14.513 -17.174  -6.584  1.00  0.00           H  
ATOM   3234  N   THR B 202     -10.002 -14.924  -5.633  1.00  0.00           N  
ATOM   3235  CA  THR B 202      -8.572 -14.755  -5.477  1.00  0.00           C  
ATOM   3236  C   THR B 202      -7.981 -15.295  -4.189  1.00  0.00           C  
ATOM   3237  O   THR B 202      -8.680 -15.504  -3.193  1.00  0.00           O  
ATOM   3238  CB  THR B 202      -8.175 -13.284  -5.625  1.00  0.00           C  
ATOM   3239  OG1 THR B 202      -8.836 -12.539  -4.600  1.00  0.00           O  
ATOM   3240  CG2 THR B 202      -8.551 -12.767  -7.035  1.00  0.00           C  
ATOM   3241  H   THR B 202     -10.641 -14.248  -5.224  1.00  0.00           H  
ATOM   3242  HA  THR B 202      -8.108 -15.287  -6.286  1.00  0.00           H  
ATOM   3243  HB  THR B 202      -7.096 -13.183  -5.488  1.00  0.00           H  
ATOM   3244  HG1 THR B 202      -8.494 -11.615  -4.584  1.00  0.00           H  
ATOM   3245 1HG2 THR B 202      -8.260 -11.718  -7.123  1.00  0.00           H  
ATOM   3246 2HG2 THR B 202      -8.025 -13.353  -7.779  1.00  0.00           H  
ATOM   3247 3HG2 THR B 202      -9.622 -12.858  -7.187  1.00  0.00           H  
ATOM   3248  N   ASP B 203      -6.655 -15.430  -4.205  1.00  0.00           N  
ATOM   3249  CA  ASP B 203      -5.887 -15.868  -3.056  1.00  0.00           C  
ATOM   3250  C   ASP B 203      -4.444 -15.361  -3.114  1.00  0.00           C  
ATOM   3251  O   ASP B 203      -3.950 -14.923  -4.158  1.00  0.00           O  
ATOM   3252  CB  ASP B 203      -5.884 -17.411  -3.022  1.00  0.00           C  
ATOM   3253  CG  ASP B 203      -5.570 -18.037  -1.671  1.00  0.00           C  
ATOM   3254  OD1 ASP B 203      -5.256 -17.303  -0.751  1.00  0.00           O  
ATOM   3255  OD2 ASP B 203      -5.598 -19.253  -1.582  1.00  0.00           O  
ATOM   3256  H   ASP B 203      -6.188 -15.254  -5.092  1.00  0.00           H  
ATOM   3257  HA  ASP B 203      -6.358 -15.472  -2.155  1.00  0.00           H  
ATOM   3258 1HB  ASP B 203      -6.861 -17.775  -3.350  1.00  0.00           H  
ATOM   3259 2HB  ASP B 203      -5.148 -17.771  -3.733  1.00  0.00           H  
ATOM   3260  N   PHE B 204      -3.756 -15.460  -1.984  1.00  0.00           N  
ATOM   3261  CA  PHE B 204      -2.380 -14.963  -1.879  1.00  0.00           C  
ATOM   3262  C   PHE B 204      -1.408 -16.044  -1.434  1.00  0.00           C  
ATOM   3263  O   PHE B 204      -1.573 -16.650  -0.374  1.00  0.00           O  
ATOM   3264  CB  PHE B 204      -2.336 -13.732  -0.968  1.00  0.00           C  
ATOM   3265  CG  PHE B 204      -3.081 -12.549  -1.582  1.00  0.00           C  
ATOM   3266  CD1 PHE B 204      -4.465 -12.410  -1.462  1.00  0.00           C  
ATOM   3267  CD2 PHE B 204      -2.388 -11.583  -2.290  1.00  0.00           C  
ATOM   3268  CE1 PHE B 204      -5.120 -11.356  -2.056  1.00  0.00           C  
ATOM   3269  CE2 PHE B 204      -3.046 -10.519  -2.874  1.00  0.00           C  
ATOM   3270  CZ  PHE B 204      -4.411 -10.413  -2.767  1.00  0.00           C  
ATOM   3271  H   PHE B 204      -4.232 -15.894  -1.188  1.00  0.00           H  
ATOM   3272  HA  PHE B 204      -2.056 -14.627  -2.865  1.00  0.00           H  
ATOM   3273 1HB  PHE B 204      -2.788 -13.967  -0.004  1.00  0.00           H  
ATOM   3274 2HB  PHE B 204      -1.299 -13.441  -0.794  1.00  0.00           H  
ATOM   3275  HD1 PHE B 204      -5.041 -13.155  -0.897  1.00  0.00           H  
ATOM   3276  HD2 PHE B 204      -1.306 -11.671  -2.389  1.00  0.00           H  
ATOM   3277  HE1 PHE B 204      -6.207 -11.270  -1.962  1.00  0.00           H  
ATOM   3278  HE2 PHE B 204      -2.486  -9.766  -3.430  1.00  0.00           H  
ATOM   3279  HZ  PHE B 204      -4.934  -9.580  -3.237  1.00  0.00           H  
ATOM   3280  N   LEU B 205      -0.383 -16.276  -2.259  1.00  0.00           N  
ATOM   3281  CA  LEU B 205       0.579 -17.354  -2.021  1.00  0.00           C  
ATOM   3282  C   LEU B 205       1.806 -16.818  -1.294  1.00  0.00           C  
ATOM   3283  O   LEU B 205       2.178 -17.301  -0.217  1.00  0.00           O  
ATOM   3284  CB  LEU B 205       0.892 -17.976  -3.383  1.00  0.00           C  
ATOM   3285  CG  LEU B 205      -0.359 -18.558  -4.178  1.00  0.00           C  
ATOM   3286  CD1 LEU B 205       0.089 -19.000  -5.561  1.00  0.00           C  
ATOM   3287  CD2 LEU B 205      -1.004 -19.729  -3.430  1.00  0.00           C  
ATOM   3288  H   LEU B 205      -0.279 -15.717  -3.104  1.00  0.00           H  
ATOM   3289  HA  LEU B 205       0.109 -18.130  -1.423  1.00  0.00           H  
ATOM   3290 1HB  LEU B 205       1.325 -17.241  -3.985  1.00  0.00           H  
ATOM   3291 2HB  LEU B 205       1.600 -18.786  -3.244  1.00  0.00           H  
ATOM   3292  HG  LEU B 205      -1.103 -17.768  -4.307  1.00  0.00           H  
ATOM   3293 1HD1 LEU B 205      -0.768 -19.377  -6.112  1.00  0.00           H  
ATOM   3294 2HD1 LEU B 205       0.506 -18.163  -6.095  1.00  0.00           H  
ATOM   3295 3HD1 LEU B 205       0.836 -19.786  -5.473  1.00  0.00           H  
ATOM   3296 1HD2 LEU B 205      -1.850 -20.096  -4.006  1.00  0.00           H  
ATOM   3297 2HD2 LEU B 205      -0.277 -20.531  -3.306  1.00  0.00           H  
ATOM   3298 3HD2 LEU B 205      -1.362 -19.410  -2.454  1.00  0.00           H  
ATOM   3299  N   LEU B 206       2.429 -15.811  -1.903  1.00  0.00           N  
ATOM   3300  CA  LEU B 206       3.618 -15.174  -1.303  1.00  0.00           C  
ATOM   3301  C   LEU B 206       3.418 -13.677  -1.214  1.00  0.00           C  
ATOM   3302  O   LEU B 206       2.878 -13.078  -2.151  1.00  0.00           O  
ATOM   3303  CB  LEU B 206       4.889 -15.529  -2.105  1.00  0.00           C  
ATOM   3304  CG  LEU B 206       5.367 -17.037  -2.002  1.00  0.00           C  
ATOM   3305  CD1 LEU B 206       4.744 -17.896  -3.106  1.00  0.00           C  
ATOM   3306  CD2 LEU B 206       6.864 -17.101  -2.118  1.00  0.00           C  
ATOM   3307  H   LEU B 206       2.027 -15.483  -2.786  1.00  0.00           H  
ATOM   3308  HA  LEU B 206       3.740 -15.538  -0.280  1.00  0.00           H  
ATOM   3309 1HB  LEU B 206       4.727 -15.289  -3.156  1.00  0.00           H  
ATOM   3310 2HB  LEU B 206       5.696 -14.902  -1.744  1.00  0.00           H  
ATOM   3311  HG  LEU B 206       5.051 -17.440  -1.038  1.00  0.00           H  
ATOM   3312 1HD1 LEU B 206       5.086 -18.924  -2.999  1.00  0.00           H  
ATOM   3313 2HD1 LEU B 206       3.693 -17.878  -3.046  1.00  0.00           H  
ATOM   3314 3HD1 LEU B 206       5.052 -17.521  -4.065  1.00  0.00           H  
ATOM   3315 1HD2 LEU B 206       7.188 -18.137  -2.029  1.00  0.00           H  
ATOM   3316 2HD2 LEU B 206       7.163 -16.716  -3.092  1.00  0.00           H  
ATOM   3317 3HD2 LEU B 206       7.323 -16.510  -1.327  1.00  0.00           H  
ATOM   3318  N   ASP B 207       3.841 -13.066  -0.091  1.00  0.00           N  
ATOM   3319  CA  ASP B 207       3.626 -11.630   0.055  1.00  0.00           C  
ATOM   3320  C   ASP B 207       4.799 -10.658  -0.150  1.00  0.00           C  
ATOM   3321  O   ASP B 207       4.583  -9.447  -0.087  1.00  0.00           O  
ATOM   3322  CB  ASP B 207       3.057 -11.417   1.442  1.00  0.00           C  
ATOM   3323  CG  ASP B 207       4.048 -11.982   2.495  1.00  0.00           C  
ATOM   3324  OD1 ASP B 207       4.803 -12.880   2.121  1.00  0.00           O  
ATOM   3325  OD2 ASP B 207       4.086 -11.508   3.617  1.00  0.00           O  
ATOM   3326  H   ASP B 207       4.276 -13.587   0.657  1.00  0.00           H  
ATOM   3327  HA  ASP B 207       2.908 -11.358  -0.703  1.00  0.00           H  
ATOM   3328 1HB  ASP B 207       2.886 -10.357   1.610  1.00  0.00           H  
ATOM   3329 2HB  ASP B 207       2.099 -11.930   1.530  1.00  0.00           H  
ATOM   3330  N   MET B 208       6.013 -11.158  -0.428  1.00  0.00           N  
ATOM   3331  CA  MET B 208       7.121 -10.270  -0.842  1.00  0.00           C  
ATOM   3332  C   MET B 208       7.421 -10.500  -2.336  1.00  0.00           C  
ATOM   3333  O   MET B 208       7.213  -9.600  -3.153  1.00  0.00           O  
ATOM   3334  CB  MET B 208       8.308 -10.358   0.126  1.00  0.00           C  
ATOM   3335  CG  MET B 208       8.011  -9.751   1.487  1.00  0.00           C  
ATOM   3336  SD  MET B 208       9.356  -9.958   2.684  1.00  0.00           S  
ATOM   3337  CE  MET B 208      10.619  -8.832   2.075  1.00  0.00           C  
ATOM   3338  H   MET B 208       6.125 -12.158  -0.403  1.00  0.00           H  
ATOM   3339  HA  MET B 208       6.763  -9.240  -0.770  1.00  0.00           H  
ATOM   3340 1HB  MET B 208       8.546 -11.372   0.370  1.00  0.00           H  
ATOM   3341 2HB  MET B 208       9.184  -9.887  -0.312  1.00  0.00           H  
ATOM   3342 1HG  MET B 208       7.806  -8.688   1.372  1.00  0.00           H  
ATOM   3343 2HG  MET B 208       7.111 -10.223   1.896  1.00  0.00           H  
ATOM   3344 1HE  MET B 208      11.485  -8.870   2.737  1.00  0.00           H  
ATOM   3345 2HE  MET B 208      10.924  -9.120   1.074  1.00  0.00           H  
ATOM   3346 3HE  MET B 208      10.223  -7.816   2.058  1.00  0.00           H  
ATOM   3347  N   PRO B 209       7.848 -11.719  -2.766  1.00  0.00           N  
ATOM   3348  CA  PRO B 209       8.021 -12.085  -4.153  1.00  0.00           C  
ATOM   3349  C   PRO B 209       6.625 -12.436  -4.613  1.00  0.00           C  
ATOM   3350  O   PRO B 209       6.291 -13.612  -4.716  1.00  0.00           O  
ATOM   3351  CB  PRO B 209       8.967 -13.282  -4.097  1.00  0.00           C  
ATOM   3352  CG  PRO B 209       8.641 -13.932  -2.798  1.00  0.00           C  
ATOM   3353  CD  PRO B 209       8.329 -12.785  -1.845  1.00  0.00           C  
ATOM   3354  HA  PRO B 209       8.455 -11.247  -4.718  1.00  0.00           H  
ATOM   3355 1HB  PRO B 209       8.791 -13.942  -4.962  1.00  0.00           H  
ATOM   3356 2HB  PRO B 209      10.013 -12.942  -4.159  1.00  0.00           H  
ATOM   3357 1HG  PRO B 209       7.791 -14.577  -2.937  1.00  0.00           H  
ATOM   3358 2HG  PRO B 209       9.475 -14.567  -2.460  1.00  0.00           H  
ATOM   3359 1HD  PRO B 209       7.581 -13.117  -1.136  1.00  0.00           H  
ATOM   3360 2HD  PRO B 209       9.275 -12.496  -1.375  1.00  0.00           H  
ATOM   3361  N   TYR B 210       5.786 -11.412  -4.784  1.00  0.00           N  
ATOM   3362  CA  TYR B 210       4.366 -11.678  -4.928  1.00  0.00           C  
ATOM   3363  C   TYR B 210       3.954 -12.701  -5.936  1.00  0.00           C  
ATOM   3364  O   TYR B 210       4.391 -12.733  -7.068  1.00  0.00           O  
ATOM   3365  CB  TYR B 210       3.579 -10.406  -5.228  1.00  0.00           C  
ATOM   3366  CG  TYR B 210       3.099  -9.688  -4.023  1.00  0.00           C  
ATOM   3367  CD1 TYR B 210       3.738  -8.596  -3.509  1.00  0.00           C  
ATOM   3368  CD2 TYR B 210       1.933 -10.160  -3.436  1.00  0.00           C  
ATOM   3369  CE1 TYR B 210       3.203  -7.975  -2.396  1.00  0.00           C  
ATOM   3370  CE2 TYR B 210       1.402  -9.555  -2.345  1.00  0.00           C  
ATOM   3371  CZ  TYR B 210       2.016  -8.467  -1.815  1.00  0.00           C  
ATOM   3372  OH  TYR B 210       1.445  -7.847  -0.704  1.00  0.00           O  
ATOM   3373  H   TYR B 210       6.137 -10.460  -4.691  1.00  0.00           H  
ATOM   3374  HA  TYR B 210       4.013 -12.024  -3.965  1.00  0.00           H  
ATOM   3375 1HB  TYR B 210       4.200  -9.719  -5.803  1.00  0.00           H  
ATOM   3376 2HB  TYR B 210       2.711 -10.649  -5.845  1.00  0.00           H  
ATOM   3377  HD1 TYR B 210       4.651  -8.218  -3.968  1.00  0.00           H  
ATOM   3378  HD2 TYR B 210       1.431 -11.028  -3.861  1.00  0.00           H  
ATOM   3379  HE1 TYR B 210       3.697  -7.102  -1.972  1.00  0.00           H  
ATOM   3380  HE2 TYR B 210       0.484  -9.934  -1.899  1.00  0.00           H  
ATOM   3381  HH  TYR B 210       1.791  -6.925  -0.609  1.00  0.00           H  
ATOM   3382  N   HIS B 211       3.017 -13.516  -5.443  1.00  0.00           N  
ATOM   3383  CA  HIS B 211       2.307 -14.572  -6.145  1.00  0.00           C  
ATOM   3384  C   HIS B 211       0.834 -14.497  -5.794  1.00  0.00           C  
ATOM   3385  O   HIS B 211       0.442 -14.892  -4.679  1.00  0.00           O  
ATOM   3386  CB  HIS B 211       2.860 -15.958  -5.844  1.00  0.00           C  
ATOM   3387  CG  HIS B 211       4.149 -16.297  -6.460  1.00  0.00           C  
ATOM   3388  ND1 HIS B 211       5.332 -15.700  -6.131  1.00  0.00           N  
ATOM   3389  CD2 HIS B 211       4.444 -17.248  -7.371  1.00  0.00           C  
ATOM   3390  CE1 HIS B 211       6.305 -16.246  -6.837  1.00  0.00           C  
ATOM   3391  NE2 HIS B 211       5.792 -17.196  -7.593  1.00  0.00           N  
ATOM   3392  H   HIS B 211       2.809 -13.385  -4.456  1.00  0.00           H  
ATOM   3393  HA  HIS B 211       2.383 -14.411  -7.220  1.00  0.00           H  
ATOM   3394 1HB  HIS B 211       2.977 -16.061  -4.771  1.00  0.00           H  
ATOM   3395 2HB  HIS B 211       2.148 -16.673  -6.179  1.00  0.00           H  
ATOM   3396  HD1 HIS B 211       5.470 -14.840  -5.613  1.00  0.00           H  
ATOM   3397  HD2 HIS B 211       3.836 -17.984  -7.899  1.00  0.00           H  
ATOM   3398  HE1 HIS B 211       7.327 -15.886  -6.723  1.00  0.00           H  
ATOM   3399  N   ILE B 212       0.046 -13.927  -6.704  1.00  0.00           N  
ATOM   3400  CA  ILE B 212      -1.378 -13.714  -6.484  1.00  0.00           C  
ATOM   3401  C   ILE B 212      -2.144 -14.621  -7.421  1.00  0.00           C  
ATOM   3402  O   ILE B 212      -1.845 -14.700  -8.613  1.00  0.00           O  
ATOM   3403  CB  ILE B 212      -1.792 -12.247  -6.732  1.00  0.00           C  
ATOM   3404  CG1 ILE B 212      -0.970 -11.324  -5.805  1.00  0.00           C  
ATOM   3405  CG2 ILE B 212      -3.326 -12.091  -6.442  1.00  0.00           C  
ATOM   3406  CD1 ILE B 212      -1.121  -9.840  -6.079  1.00  0.00           C  
ATOM   3407  H   ILE B 212       0.457 -13.635  -7.597  1.00  0.00           H  
ATOM   3408  HA  ILE B 212      -1.628 -13.992  -5.461  1.00  0.00           H  
ATOM   3409  HB  ILE B 212      -1.575 -11.968  -7.765  1.00  0.00           H  
ATOM   3410 1HG1 ILE B 212      -1.239 -11.528  -4.798  1.00  0.00           H  
ATOM   3411 2HG1 ILE B 212       0.085 -11.561  -5.928  1.00  0.00           H  
ATOM   3412 1HG2 ILE B 212      -3.642 -11.069  -6.604  1.00  0.00           H  
ATOM   3413 2HG2 ILE B 212      -3.905 -12.737  -7.095  1.00  0.00           H  
ATOM   3414 3HG2 ILE B 212      -3.529 -12.369  -5.399  1.00  0.00           H  
ATOM   3415 1HD1 ILE B 212      -0.486  -9.286  -5.386  1.00  0.00           H  
ATOM   3416 2HD1 ILE B 212      -0.806  -9.627  -7.102  1.00  0.00           H  
ATOM   3417 3HD1 ILE B 212      -2.142  -9.515  -5.948  1.00  0.00           H  
ATOM   3418  N   ARG B 213      -3.070 -15.372  -6.869  1.00  0.00           N  
ATOM   3419  CA  ARG B 213      -3.847 -16.328  -7.630  1.00  0.00           C  
ATOM   3420  C   ARG B 213      -5.300 -15.932  -7.833  1.00  0.00           C  
ATOM   3421  O   ARG B 213      -5.921 -15.359  -6.944  1.00  0.00           O  
ATOM   3422  CB  ARG B 213      -3.740 -17.694  -6.949  1.00  0.00           C  
ATOM   3423  CG  ARG B 213      -4.439 -18.842  -7.648  1.00  0.00           C  
ATOM   3424  CD  ARG B 213      -4.112 -20.154  -7.031  1.00  0.00           C  
ATOM   3425  NE  ARG B 213      -4.556 -20.265  -5.636  1.00  0.00           N  
ATOM   3426  CZ  ARG B 213      -4.448 -21.391  -4.889  1.00  0.00           C  
ATOM   3427  NH1 ARG B 213      -3.933 -22.483  -5.424  1.00  0.00           N  
ATOM   3428  NH2 ARG B 213      -4.855 -21.414  -3.618  1.00  0.00           N  
ATOM   3429  H   ARG B 213      -3.268 -15.246  -5.876  1.00  0.00           H  
ATOM   3430  HA  ARG B 213      -3.396 -16.417  -8.609  1.00  0.00           H  
ATOM   3431 1HB  ARG B 213      -2.696 -17.955  -6.827  1.00  0.00           H  
ATOM   3432 2HB  ARG B 213      -4.162 -17.614  -5.953  1.00  0.00           H  
ATOM   3433 1HG  ARG B 213      -5.509 -18.704  -7.565  1.00  0.00           H  
ATOM   3434 2HG  ARG B 213      -4.158 -18.869  -8.703  1.00  0.00           H  
ATOM   3435 1HD  ARG B 213      -4.601 -20.939  -7.612  1.00  0.00           H  
ATOM   3436 2HD  ARG B 213      -3.035 -20.299  -7.058  1.00  0.00           H  
ATOM   3437  HE  ARG B 213      -4.958 -19.447  -5.196  1.00  0.00           H  
ATOM   3438 1HH1 ARG B 213      -3.622 -22.484  -6.385  1.00  0.00           H  
ATOM   3439 2HH1 ARG B 213      -3.850 -23.326  -4.873  1.00  0.00           H  
ATOM   3440 1HH2 ARG B 213      -5.249 -20.575  -3.148  1.00  0.00           H  
ATOM   3441 2HH2 ARG B 213      -4.766 -22.259  -3.077  1.00  0.00           H  
ATOM   3442  N   SER B 214      -5.847 -16.293  -8.996  1.00  0.00           N  
ATOM   3443  CA  SER B 214      -7.270 -16.153  -9.292  1.00  0.00           C  
ATOM   3444  C   SER B 214      -7.779 -17.473  -9.838  1.00  0.00           C  
ATOM   3445  O   SER B 214      -7.187 -18.042 -10.757  1.00  0.00           O  
ATOM   3446  CB  SER B 214      -7.520 -15.064 -10.310  1.00  0.00           C  
ATOM   3447  OG  SER B 214      -8.887 -14.974 -10.654  1.00  0.00           O  
ATOM   3448  H   SER B 214      -5.236 -16.671  -9.716  1.00  0.00           H  
ATOM   3449  HA  SER B 214      -7.812 -15.930  -8.379  1.00  0.00           H  
ATOM   3450 1HB  SER B 214      -7.184 -14.122  -9.909  1.00  0.00           H  
ATOM   3451 2HB  SER B 214      -6.936 -15.277 -11.201  1.00  0.00           H  
ATOM   3452  HG  SER B 214      -9.306 -14.496  -9.929  1.00  0.00           H  
ATOM   3453  N   ILE B 215      -8.849 -17.987  -9.245  1.00  0.00           N  
ATOM   3454  CA  ILE B 215      -9.414 -19.247  -9.684  1.00  0.00           C  
ATOM   3455  C   ILE B 215     -10.783 -19.088 -10.290  1.00  0.00           C  
ATOM   3456  O   ILE B 215     -11.666 -18.461  -9.700  1.00  0.00           O  
ATOM   3457  CB  ILE B 215      -9.493 -20.259  -8.520  1.00  0.00           C  
ATOM   3458  CG1 ILE B 215      -8.069 -20.503  -7.980  1.00  0.00           C  
ATOM   3459  CG2 ILE B 215     -10.154 -21.580  -9.004  1.00  0.00           C  
ATOM   3460  CD1 ILE B 215      -7.984 -21.345  -6.728  1.00  0.00           C  
ATOM   3461  H   ILE B 215      -9.270 -17.499  -8.458  1.00  0.00           H  
ATOM   3462  HA  ILE B 215      -8.762 -19.658 -10.445  1.00  0.00           H  
ATOM   3463  HB  ILE B 215     -10.082 -19.829  -7.707  1.00  0.00           H  
ATOM   3464 1HG1 ILE B 215      -7.491 -20.943  -8.750  1.00  0.00           H  
ATOM   3465 2HG1 ILE B 215      -7.635 -19.544  -7.744  1.00  0.00           H  
ATOM   3466 1HG2 ILE B 215     -10.216 -22.289  -8.192  1.00  0.00           H  
ATOM   3467 2HG2 ILE B 215     -11.163 -21.396  -9.366  1.00  0.00           H  
ATOM   3468 3HG2 ILE B 215      -9.555 -22.003  -9.811  1.00  0.00           H  
ATOM   3469 1HD1 ILE B 215      -6.952 -21.440  -6.433  1.00  0.00           H  
ATOM   3470 2HD1 ILE B 215      -8.548 -20.866  -5.928  1.00  0.00           H  
ATOM   3471 3HD1 ILE B 215      -8.383 -22.331  -6.905  1.00  0.00           H  
ATOM   3472  N   LEU B 216     -10.959 -19.634 -11.489  1.00  0.00           N  
ATOM   3473  CA  LEU B 216     -12.255 -19.572 -12.142  1.00  0.00           C  
ATOM   3474  C   LEU B 216     -12.770 -21.014 -12.072  1.00  0.00           C  
ATOM   3475  O   LEU B 216     -12.065 -21.943 -12.472  1.00  0.00           O  
ATOM   3476  CB  LEU B 216     -12.140 -19.061 -13.601  1.00  0.00           C  
ATOM   3477  CG  LEU B 216     -13.498 -18.793 -14.392  1.00  0.00           C  
ATOM   3478  CD1 LEU B 216     -14.199 -17.556 -13.763  1.00  0.00           C  
ATOM   3479  CD2 LEU B 216     -13.251 -18.539 -15.876  1.00  0.00           C  
ATOM   3480  H   LEU B 216     -10.177 -20.141 -11.905  1.00  0.00           H  
ATOM   3481  HA  LEU B 216     -12.930 -18.923 -11.589  1.00  0.00           H  
ATOM   3482 1HB  LEU B 216     -11.596 -18.126 -13.576  1.00  0.00           H  
ATOM   3483 2HB  LEU B 216     -11.559 -19.761 -14.158  1.00  0.00           H  
ATOM   3484  HG  LEU B 216     -14.151 -19.657 -14.289  1.00  0.00           H  
ATOM   3485 1HD1 LEU B 216     -15.127 -17.356 -14.281  1.00  0.00           H  
ATOM   3486 2HD1 LEU B 216     -14.405 -17.710 -12.719  1.00  0.00           H  
ATOM   3487 3HD1 LEU B 216     -13.548 -16.689 -13.866  1.00  0.00           H  
ATOM   3488 1HD2 LEU B 216     -14.201 -18.360 -16.364  1.00  0.00           H  
ATOM   3489 2HD2 LEU B 216     -12.627 -17.680 -15.994  1.00  0.00           H  
ATOM   3490 3HD2 LEU B 216     -12.780 -19.384 -16.329  1.00  0.00           H  
ATOM   3491  N   HIS B 217     -13.960 -21.216 -11.506  1.00  0.00           N  
ATOM   3492  CA  HIS B 217     -14.491 -22.572 -11.288  1.00  0.00           C  
ATOM   3493  C   HIS B 217     -15.907 -22.842 -11.757  1.00  0.00           C  
ATOM   3494  O   HIS B 217     -16.864 -22.219 -11.282  1.00  0.00           O  
ATOM   3495  CB  HIS B 217     -14.441 -22.938  -9.800  1.00  0.00           C  
ATOM   3496  CG  HIS B 217     -15.073 -24.299  -9.460  1.00  0.00           C  
ATOM   3497  ND1 HIS B 217     -15.887 -24.470  -8.350  1.00  0.00           N  
ATOM   3498  CD2 HIS B 217     -15.024 -25.519 -10.071  1.00  0.00           C  
ATOM   3499  CE1 HIS B 217     -16.314 -25.722  -8.299  1.00  0.00           C  
ATOM   3500  NE2 HIS B 217     -15.816 -26.379  -9.325  1.00  0.00           N  
ATOM   3501  H   HIS B 217     -14.501 -20.420 -11.198  1.00  0.00           H  
ATOM   3502  HA  HIS B 217     -13.851 -23.277 -11.814  1.00  0.00           H  
ATOM   3503 1HB  HIS B 217     -13.400 -22.961  -9.474  1.00  0.00           H  
ATOM   3504 2HB  HIS B 217     -14.951 -22.167  -9.222  1.00  0.00           H  
ATOM   3505  HD2 HIS B 217     -14.478 -25.772 -10.980  1.00  0.00           H  
ATOM   3506  HE1 HIS B 217     -16.974 -26.141  -7.541  1.00  0.00           H  
ATOM   3507  HE2 HIS B 217     -15.995 -27.368  -9.531  1.00  0.00           H  
ATOM   3508  N   ILE B 218     -16.039 -23.839 -12.633  1.00  0.00           N  
ATOM   3509  CA  ILE B 218     -17.341 -24.291 -13.091  1.00  0.00           C  
ATOM   3510  C   ILE B 218     -17.670 -25.682 -12.514  1.00  0.00           C  
ATOM   3511  O   ILE B 218     -17.034 -26.679 -12.898  1.00  0.00           O  
ATOM   3512  CB  ILE B 218     -17.404 -24.384 -14.627  1.00  0.00           C  
ATOM   3513  CG1 ILE B 218     -17.152 -23.037 -15.239  1.00  0.00           C  
ATOM   3514  CG2 ILE B 218     -18.739 -24.962 -15.072  1.00  0.00           C  
ATOM   3515  CD1 ILE B 218     -16.889 -23.071 -16.719  1.00  0.00           C  
ATOM   3516  H   ILE B 218     -15.188 -24.302 -12.973  1.00  0.00           H  
ATOM   3517  HA  ILE B 218     -18.069 -23.554 -12.784  1.00  0.00           H  
ATOM   3518  HB  ILE B 218     -16.628 -25.036 -14.973  1.00  0.00           H  
ATOM   3519 1HG1 ILE B 218     -18.030 -22.442 -15.067  1.00  0.00           H  
ATOM   3520 2HG1 ILE B 218     -16.303 -22.567 -14.747  1.00  0.00           H  
ATOM   3521 1HG2 ILE B 218     -18.766 -25.045 -16.163  1.00  0.00           H  
ATOM   3522 2HG2 ILE B 218     -18.874 -25.952 -14.631  1.00  0.00           H  
ATOM   3523 3HG2 ILE B 218     -19.549 -24.312 -14.738  1.00  0.00           H  
ATOM   3524 1HD1 ILE B 218     -16.739 -22.058 -17.088  1.00  0.00           H  
ATOM   3525 2HD1 ILE B 218     -15.998 -23.668 -16.913  1.00  0.00           H  
ATOM   3526 3HD1 ILE B 218     -17.743 -23.520 -17.235  1.00  0.00           H  
ATOM   3527  N   PRO B 219     -18.600 -25.801 -11.541  1.00  0.00           N  
ATOM   3528  CA  PRO B 219     -19.009 -27.063 -10.961  1.00  0.00           C  
ATOM   3529  C   PRO B 219     -19.867 -27.756 -11.996  1.00  0.00           C  
ATOM   3530  O   PRO B 219     -20.574 -27.068 -12.736  1.00  0.00           O  
ATOM   3531  CB  PRO B 219     -19.784 -26.640  -9.708  1.00  0.00           C  
ATOM   3532  CG  PRO B 219     -20.361 -25.285 -10.056  1.00  0.00           C  
ATOM   3533  CD  PRO B 219     -19.332 -24.628 -10.985  1.00  0.00           C  
ATOM   3534  HA  PRO B 219     -18.127 -27.662 -10.720  1.00  0.00           H  
ATOM   3535 1HB  PRO B 219     -20.564 -27.384  -9.487  1.00  0.00           H  
ATOM   3536 2HB  PRO B 219     -19.119 -26.618  -8.841  1.00  0.00           H  
ATOM   3537 1HG  PRO B 219     -21.344 -25.413 -10.536  1.00  0.00           H  
ATOM   3538 2HG  PRO B 219     -20.529 -24.701  -9.139  1.00  0.00           H  
ATOM   3539 1HD  PRO B 219     -19.892 -24.093 -11.759  1.00  0.00           H  
ATOM   3540 2HD  PRO B 219     -18.641 -23.971 -10.423  1.00  0.00           H  
ATOM   3541  N   SER B 220     -19.889 -29.088 -11.991  1.00  0.00           N  
ATOM   3542  CA  SER B 220     -20.761 -29.836 -12.906  1.00  0.00           C  
ATOM   3543  C   SER B 220     -20.649 -29.345 -14.362  1.00  0.00           C  
ATOM   3544  O   SER B 220     -21.618 -28.843 -14.927  1.00  0.00           O  
ATOM   3545  CB  SER B 220     -22.209 -29.759 -12.435  1.00  0.00           C  
ATOM   3546  OG  SER B 220     -22.358 -30.328 -11.154  1.00  0.00           O  
ATOM   3547  H   SER B 220     -19.286 -29.598 -11.361  1.00  0.00           H  
ATOM   3548  HA  SER B 220     -20.450 -30.877 -12.880  1.00  0.00           H  
ATOM   3549 1HB  SER B 220     -22.538 -28.718 -12.416  1.00  0.00           H  
ATOM   3550 2HB  SER B 220     -22.845 -30.285 -13.145  1.00  0.00           H  
ATOM   3551  HG  SER B 220     -22.397 -31.279 -11.288  1.00  0.00           H  
ATOM   3552  N   ALA B 221     -19.455 -29.467 -14.952  1.00  0.00           N  
ATOM   3553  CA  ALA B 221     -19.191 -28.957 -16.297  1.00  0.00           C  
ATOM   3554  C   ALA B 221     -20.112 -29.572 -17.333  1.00  0.00           C  
ATOM   3555  O   ALA B 221     -20.400 -30.774 -17.305  1.00  0.00           O  
ATOM   3556  CB  ALA B 221     -17.754 -29.240 -16.677  1.00  0.00           C  
ATOM   3557  H   ALA B 221     -18.686 -29.915 -14.457  1.00  0.00           H  
ATOM   3558  HA  ALA B 221     -19.360 -27.878 -16.293  1.00  0.00           H  
ATOM   3559 1HB  ALA B 221     -17.552 -28.831 -17.659  1.00  0.00           H  
ATOM   3560 2HB  ALA B 221     -17.125 -28.774 -15.936  1.00  0.00           H  
ATOM   3561 3HB  ALA B 221     -17.574 -30.317 -16.682  1.00  0.00           H  
ATOM   3562  N   GLU B 222     -20.541 -28.753 -18.280  1.00  0.00           N  
ATOM   3563  CA  GLU B 222     -21.418 -29.224 -19.329  1.00  0.00           C  
ATOM   3564  C   GLU B 222     -20.783 -29.239 -20.702  1.00  0.00           C  
ATOM   3565  O   GLU B 222     -19.746 -28.621 -20.964  1.00  0.00           O  
ATOM   3566  CB  GLU B 222     -22.723 -28.419 -19.358  1.00  0.00           C  
ATOM   3567  CG  GLU B 222     -23.630 -28.641 -18.136  1.00  0.00           C  
ATOM   3568  CD  GLU B 222     -24.231 -30.054 -18.139  1.00  0.00           C  
ATOM   3569  OE1 GLU B 222     -24.269 -30.649 -19.200  1.00  0.00           O  
ATOM   3570  OE2 GLU B 222     -24.654 -30.520 -17.114  1.00  0.00           O  
ATOM   3571  H   GLU B 222     -20.273 -27.761 -18.271  1.00  0.00           H  
ATOM   3572  HA  GLU B 222     -21.694 -30.247 -19.093  1.00  0.00           H  
ATOM   3573 1HB  GLU B 222     -22.484 -27.352 -19.411  1.00  0.00           H  
ATOM   3574 2HB  GLU B 222     -23.290 -28.669 -20.253  1.00  0.00           H  
ATOM   3575 1HG  GLU B 222     -23.041 -28.499 -17.225  1.00  0.00           H  
ATOM   3576 2HG  GLU B 222     -24.428 -27.900 -18.139  1.00  0.00           H  
ATOM   3577  N   LEU B 223     -21.423 -29.960 -21.590  1.00  0.00           N  
ATOM   3578  CA  LEU B 223     -20.985 -29.993 -22.958  1.00  0.00           C  
ATOM   3579  C   LEU B 223     -21.162 -28.556 -23.417  1.00  0.00           C  
ATOM   3580  O   LEU B 223     -22.003 -27.850 -22.861  1.00  0.00           O  
ATOM   3581  CB  LEU B 223     -21.827 -30.988 -23.753  1.00  0.00           C  
ATOM   3582  CG  LEU B 223     -21.718 -32.435 -23.235  1.00  0.00           C  
ATOM   3583  CD1 LEU B 223     -22.739 -33.324 -23.939  1.00  0.00           C  
ATOM   3584  CD2 LEU B 223     -20.307 -32.953 -23.438  1.00  0.00           C  
ATOM   3585  H   LEU B 223     -22.256 -30.469 -21.307  1.00  0.00           H  
ATOM   3586  HA  LEU B 223     -19.929 -30.268 -23.011  1.00  0.00           H  
ATOM   3587 1HB  LEU B 223     -22.872 -30.685 -23.704  1.00  0.00           H  
ATOM   3588 2HB  LEU B 223     -21.505 -30.974 -24.795  1.00  0.00           H  
ATOM   3589  HG  LEU B 223     -21.940 -32.440 -22.179  1.00  0.00           H  
ATOM   3590 1HD1 LEU B 223     -22.672 -34.341 -23.545  1.00  0.00           H  
ATOM   3591 2HD1 LEU B 223     -23.741 -32.938 -23.758  1.00  0.00           H  
ATOM   3592 3HD1 LEU B 223     -22.543 -33.339 -25.008  1.00  0.00           H  
ATOM   3593 1HD2 LEU B 223     -20.253 -33.956 -23.044  1.00  0.00           H  
ATOM   3594 2HD2 LEU B 223     -20.062 -32.963 -24.499  1.00  0.00           H  
ATOM   3595 3HD2 LEU B 223     -19.600 -32.317 -22.915  1.00  0.00           H  
ATOM   3596  N   GLU B 224     -20.334 -28.115 -24.346  1.00  0.00           N  
ATOM   3597  CA  GLU B 224     -20.294 -26.730 -24.836  1.00  0.00           C  
ATOM   3598  C   GLU B 224     -19.741 -25.718 -23.808  1.00  0.00           C  
ATOM   3599  O   GLU B 224     -19.700 -24.525 -24.093  1.00  0.00           O  
ATOM   3600  CB  GLU B 224     -21.673 -26.229 -25.287  1.00  0.00           C  
ATOM   3601  CG  GLU B 224     -22.347 -26.938 -26.408  1.00  0.00           C  
ATOM   3602  CD  GLU B 224     -23.701 -26.304 -26.672  1.00  0.00           C  
ATOM   3603  OE1 GLU B 224     -24.202 -25.596 -25.797  1.00  0.00           O  
ATOM   3604  OE2 GLU B 224     -24.236 -26.517 -27.735  1.00  0.00           O  
ATOM   3605  H   GLU B 224     -19.684 -28.777 -24.746  1.00  0.00           H  
ATOM   3606  HA  GLU B 224     -19.634 -26.705 -25.704  1.00  0.00           H  
ATOM   3607 1HB  GLU B 224     -22.351 -26.273 -24.502  1.00  0.00           H  
ATOM   3608 2HB  GLU B 224     -21.594 -25.180 -25.569  1.00  0.00           H  
ATOM   3609 1HG  GLU B 224     -21.734 -26.871 -27.305  1.00  0.00           H  
ATOM   3610 2HG  GLU B 224     -22.478 -27.990 -26.155  1.00  0.00           H  
ATOM   3611  N   ASP B 225     -19.160 -26.202 -22.684  1.00  0.00           N  
ATOM   3612  CA  ASP B 225     -18.362 -25.314 -21.825  1.00  0.00           C  
ATOM   3613  C   ASP B 225     -16.935 -25.396 -22.361  1.00  0.00           C  
ATOM   3614  O   ASP B 225     -16.002 -24.789 -21.827  1.00  0.00           O  
ATOM   3615  CB  ASP B 225     -18.351 -25.691 -20.329  1.00  0.00           C  
ATOM   3616  CG  ASP B 225     -19.658 -25.509 -19.629  1.00  0.00           C  
ATOM   3617  OD1 ASP B 225     -20.471 -24.783 -20.151  1.00  0.00           O  
ATOM   3618  OD2 ASP B 225     -19.828 -26.048 -18.547  1.00  0.00           O  
ATOM   3619  H   ASP B 225     -19.277 -27.179 -22.404  1.00  0.00           H  
ATOM   3620  HA  ASP B 225     -18.718 -24.288 -21.927  1.00  0.00           H  
ATOM   3621 1HB  ASP B 225     -18.061 -26.727 -20.231  1.00  0.00           H  
ATOM   3622 2HB  ASP B 225     -17.602 -25.096 -19.810  1.00  0.00           H  
ATOM   3623  N   SER B 226     -16.784 -26.213 -23.402  1.00  0.00           N  
ATOM   3624  CA  SER B 226     -15.539 -26.430 -24.095  1.00  0.00           C  
ATOM   3625  C   SER B 226     -15.156 -25.116 -24.765  1.00  0.00           C  
ATOM   3626  O   SER B 226     -16.029 -24.387 -25.242  1.00  0.00           O  
ATOM   3627  CB  SER B 226     -15.714 -27.489 -25.182  1.00  0.00           C  
ATOM   3628  OG  SER B 226     -16.080 -28.760 -24.661  1.00  0.00           O  
ATOM   3629  H   SER B 226     -17.600 -26.683 -23.747  1.00  0.00           H  
ATOM   3630  HA  SER B 226     -14.778 -26.719 -23.377  1.00  0.00           H  
ATOM   3631 1HB  SER B 226     -16.475 -27.151 -25.882  1.00  0.00           H  
ATOM   3632 2HB  SER B 226     -14.781 -27.579 -25.736  1.00  0.00           H  
ATOM   3633  HG  SER B 226     -16.234 -29.324 -25.433  1.00  0.00           H  
ATOM   3634  N   GLY B 227     -13.873 -24.835 -24.858  1.00  0.00           N  
ATOM   3635  CA  GLY B 227     -13.460 -23.639 -25.566  1.00  0.00           C  
ATOM   3636  C   GLY B 227     -12.246 -22.989 -24.965  1.00  0.00           C  
ATOM   3637  O   GLY B 227     -11.500 -23.590 -24.184  1.00  0.00           O  
ATOM   3638  H   GLY B 227     -13.199 -25.465 -24.436  1.00  0.00           H  
ATOM   3639 1HA  GLY B 227     -13.253 -23.894 -26.605  1.00  0.00           H  
ATOM   3640 2HA  GLY B 227     -14.279 -22.925 -25.579  1.00  0.00           H  
ATOM   3641  N   THR B 228     -12.018 -21.755 -25.375  1.00  0.00           N  
ATOM   3642  CA  THR B 228     -10.853 -21.047 -24.907  1.00  0.00           C  
ATOM   3643  C   THR B 228     -11.192 -20.264 -23.647  1.00  0.00           C  
ATOM   3644  O   THR B 228     -12.181 -19.524 -23.607  1.00  0.00           O  
ATOM   3645  CB  THR B 228     -10.322 -20.073 -25.973  1.00  0.00           C  
ATOM   3646  OG1 THR B 228      -9.966 -20.791 -27.172  1.00  0.00           O  
ATOM   3647  CG2 THR B 228      -9.065 -19.390 -25.419  1.00  0.00           C  
ATOM   3648  H   THR B 228     -12.656 -21.310 -26.019  1.00  0.00           H  
ATOM   3649  HA  THR B 228     -10.068 -21.764 -24.660  1.00  0.00           H  
ATOM   3650  HB  THR B 228     -11.077 -19.326 -26.211  1.00  0.00           H  
ATOM   3651  HG1 THR B 228      -9.329 -21.496 -26.954  1.00  0.00           H  
ATOM   3652 1HG2 THR B 228      -8.666 -18.702 -26.159  1.00  0.00           H  
ATOM   3653 2HG2 THR B 228      -9.309 -18.834 -24.514  1.00  0.00           H  
ATOM   3654 3HG2 THR B 228      -8.317 -20.150 -25.185  1.00  0.00           H  
ATOM   3655  N   TYR B 229     -10.369 -20.449 -22.626  1.00  0.00           N  
ATOM   3656  CA  TYR B 229     -10.476 -19.726 -21.371  1.00  0.00           C  
ATOM   3657  C   TYR B 229      -9.270 -18.807 -21.242  1.00  0.00           C  
ATOM   3658  O   TYR B 229      -8.124 -19.278 -21.256  1.00  0.00           O  
ATOM   3659  CB  TYR B 229     -10.545 -20.705 -20.207  1.00  0.00           C  
ATOM   3660  CG  TYR B 229     -11.838 -21.507 -20.098  1.00  0.00           C  
ATOM   3661  CD1 TYR B 229     -12.084 -22.617 -20.894  1.00  0.00           C  
ATOM   3662  CD2 TYR B 229     -12.750 -21.143 -19.136  1.00  0.00           C  
ATOM   3663  CE1 TYR B 229     -13.258 -23.336 -20.715  1.00  0.00           C  
ATOM   3664  CE2 TYR B 229     -13.899 -21.862 -18.946  1.00  0.00           C  
ATOM   3665  CZ  TYR B 229     -14.163 -22.946 -19.728  1.00  0.00           C  
ATOM   3666  OH  TYR B 229     -15.327 -23.637 -19.539  1.00  0.00           O  
ATOM   3667  H   TYR B 229      -9.601 -21.110 -22.737  1.00  0.00           H  
ATOM   3668  HA  TYR B 229     -11.375 -19.110 -21.384  1.00  0.00           H  
ATOM   3669 1HB  TYR B 229      -9.717 -21.416 -20.289  1.00  0.00           H  
ATOM   3670 2HB  TYR B 229     -10.411 -20.154 -19.280  1.00  0.00           H  
ATOM   3671  HD1 TYR B 229     -11.364 -22.921 -21.657  1.00  0.00           H  
ATOM   3672  HD2 TYR B 229     -12.544 -20.277 -18.509  1.00  0.00           H  
ATOM   3673  HE1 TYR B 229     -13.468 -24.206 -21.345  1.00  0.00           H  
ATOM   3674  HE2 TYR B 229     -14.606 -21.560 -18.176  1.00  0.00           H  
ATOM   3675  HH  TYR B 229     -15.516 -24.177 -20.333  1.00  0.00           H  
ATOM   3676  N   THR B 230      -9.523 -17.501 -21.118  1.00  0.00           N  
ATOM   3677  CA  THR B 230      -8.434 -16.525 -21.074  1.00  0.00           C  
ATOM   3678  C   THR B 230      -8.387 -15.678 -19.805  1.00  0.00           C  
ATOM   3679  O   THR B 230      -9.406 -15.138 -19.362  1.00  0.00           O  
ATOM   3680  CB  THR B 230      -8.516 -15.582 -22.288  1.00  0.00           C  
ATOM   3681  OG1 THR B 230      -8.422 -16.343 -23.498  1.00  0.00           O  
ATOM   3682  CG2 THR B 230      -7.401 -14.560 -22.251  1.00  0.00           C  
ATOM   3683  H   THR B 230     -10.492 -17.184 -21.082  1.00  0.00           H  
ATOM   3684  HA  THR B 230      -7.491 -17.065 -21.127  1.00  0.00           H  
ATOM   3685  HB  THR B 230      -9.454 -15.065 -22.276  1.00  0.00           H  
ATOM   3686  HG1 THR B 230      -8.714 -15.799 -24.233  1.00  0.00           H  
ATOM   3687 1HG2 THR B 230      -7.486 -13.914 -23.121  1.00  0.00           H  
ATOM   3688 2HG2 THR B 230      -7.473 -13.955 -21.353  1.00  0.00           H  
ATOM   3689 3HG2 THR B 230      -6.436 -15.063 -22.269  1.00  0.00           H  
ATOM   3690  N   CYS B 231      -7.179 -15.558 -19.235  1.00  0.00           N  
ATOM   3691  CA  CYS B 231      -6.920 -14.735 -18.055  1.00  0.00           C  
ATOM   3692  C   CYS B 231      -6.120 -13.487 -18.424  1.00  0.00           C  
ATOM   3693  O   CYS B 231      -4.932 -13.569 -18.765  1.00  0.00           O  
ATOM   3694  CB  CYS B 231      -6.118 -15.505 -17.006  1.00  0.00           C  
ATOM   3695  SG  CYS B 231      -5.792 -14.576 -15.479  1.00  0.00           S  
ATOM   3696  H   CYS B 231      -6.389 -16.036 -19.671  1.00  0.00           H  
ATOM   3697  HA  CYS B 231      -7.872 -14.425 -17.620  1.00  0.00           H  
ATOM   3698 1HB  CYS B 231      -6.635 -16.424 -16.747  1.00  0.00           H  
ATOM   3699 2HB  CYS B 231      -5.166 -15.766 -17.436  1.00  0.00           H  
ATOM   3700  N   ASN B 232      -6.794 -12.342 -18.415  1.00  0.00           N  
ATOM   3701  CA  ASN B 232      -6.190 -11.056 -18.746  1.00  0.00           C  
ATOM   3702  C   ASN B 232      -5.795 -10.354 -17.465  1.00  0.00           C  
ATOM   3703  O   ASN B 232      -6.612 -10.189 -16.553  1.00  0.00           O  
ATOM   3704  CB  ASN B 232      -7.091 -10.211 -19.640  1.00  0.00           C  
ATOM   3705  CG  ASN B 232      -6.464  -8.846 -20.032  1.00  0.00           C  
ATOM   3706  OD1 ASN B 232      -6.489  -7.926 -19.215  1.00  0.00           O  
ATOM   3707  ND2 ASN B 232      -5.916  -8.718 -21.218  1.00  0.00           N  
ATOM   3708  H   ASN B 232      -7.771 -12.347 -18.128  1.00  0.00           H  
ATOM   3709  HA  ASN B 232      -5.268 -11.234 -19.300  1.00  0.00           H  
ATOM   3710 1HB  ASN B 232      -7.295 -10.768 -20.558  1.00  0.00           H  
ATOM   3711 2HB  ASN B 232      -8.041 -10.046 -19.150  1.00  0.00           H  
ATOM   3712 1HD2 ASN B 232      -5.497  -7.846 -21.487  1.00  0.00           H  
ATOM   3713 2HD2 ASN B 232      -5.906  -9.496 -21.867  1.00  0.00           H  
ATOM   3714  N   VAL B 233      -4.524 -10.017 -17.350  1.00  0.00           N  
ATOM   3715  CA  VAL B 233      -4.050  -9.380 -16.141  1.00  0.00           C  
ATOM   3716  C   VAL B 233      -3.428  -8.036 -16.406  1.00  0.00           C  
ATOM   3717  O   VAL B 233      -2.560  -7.882 -17.274  1.00  0.00           O  
ATOM   3718  CB  VAL B 233      -3.049 -10.273 -15.419  1.00  0.00           C  
ATOM   3719  CG1 VAL B 233      -2.522  -9.563 -14.158  1.00  0.00           C  
ATOM   3720  CG2 VAL B 233      -3.752 -11.608 -15.084  1.00  0.00           C  
ATOM   3721  H   VAL B 233      -3.877 -10.173 -18.123  1.00  0.00           H  
ATOM   3722  HA  VAL B 233      -4.898  -9.234 -15.477  1.00  0.00           H  
ATOM   3723  HB  VAL B 233      -2.203 -10.442 -16.064  1.00  0.00           H  
ATOM   3724 1HG1 VAL B 233      -1.813 -10.182 -13.690  1.00  0.00           H  
ATOM   3725 2HG1 VAL B 233      -2.032  -8.628 -14.412  1.00  0.00           H  
ATOM   3726 3HG1 VAL B 233      -3.356  -9.365 -13.478  1.00  0.00           H  
ATOM   3727 1HG2 VAL B 233      -3.091 -12.281 -14.587  1.00  0.00           H  
ATOM   3728 2HG2 VAL B 233      -4.608 -11.409 -14.443  1.00  0.00           H  
ATOM   3729 3HG2 VAL B 233      -4.092 -12.082 -15.999  1.00  0.00           H  
ATOM   3730  N   THR B 234      -3.886  -7.043 -15.664  1.00  0.00           N  
ATOM   3731  CA  THR B 234      -3.338  -5.719 -15.854  1.00  0.00           C  
ATOM   3732  C   THR B 234      -2.890  -5.114 -14.539  1.00  0.00           C  
ATOM   3733  O   THR B 234      -3.437  -5.424 -13.476  1.00  0.00           O  
ATOM   3734  CB  THR B 234      -4.356  -4.780 -16.527  1.00  0.00           C  
ATOM   3735  OG1 THR B 234      -5.462  -4.578 -15.650  1.00  0.00           O  
ATOM   3736  CG2 THR B 234      -4.874  -5.424 -17.808  1.00  0.00           C  
ATOM   3737  H   THR B 234      -4.603  -7.242 -14.964  1.00  0.00           H  
ATOM   3738  HA  THR B 234      -2.465  -5.794 -16.494  1.00  0.00           H  
ATOM   3739  HB  THR B 234      -3.872  -3.826 -16.749  1.00  0.00           H  
ATOM   3740  HG1 THR B 234      -5.941  -3.793 -15.917  1.00  0.00           H  
ATOM   3741 1HG2 THR B 234      -5.592  -4.763 -18.288  1.00  0.00           H  
ATOM   3742 2HG2 THR B 234      -4.056  -5.619 -18.480  1.00  0.00           H  
ATOM   3743 3HG2 THR B 234      -5.362  -6.359 -17.570  1.00  0.00           H  
ATOM   3744  N   GLU B 235      -1.926  -4.207 -14.605  1.00  0.00           N  
ATOM   3745  CA  GLU B 235      -1.550  -3.479 -13.406  1.00  0.00           C  
ATOM   3746  C   GLU B 235      -2.044  -2.059 -13.586  1.00  0.00           C  
ATOM   3747  O   GLU B 235      -1.573  -1.332 -14.464  1.00  0.00           O  
ATOM   3748  CB  GLU B 235      -0.049  -3.495 -13.182  1.00  0.00           C  
ATOM   3749  CG  GLU B 235       0.387  -2.826 -11.923  1.00  0.00           C  
ATOM   3750  CD  GLU B 235       1.835  -2.784 -11.806  1.00  0.00           C  
ATOM   3751  OE1 GLU B 235       2.464  -3.336 -12.653  1.00  0.00           O  
ATOM   3752  OE2 GLU B 235       2.328  -2.202 -10.886  1.00  0.00           O  
ATOM   3753  H   GLU B 235      -1.495  -4.014 -15.512  1.00  0.00           H  
ATOM   3754  HA  GLU B 235      -2.056  -3.911 -12.542  1.00  0.00           H  
ATOM   3755 1HB  GLU B 235       0.322  -4.521 -13.177  1.00  0.00           H  
ATOM   3756 2HB  GLU B 235       0.427  -2.965 -13.989  1.00  0.00           H  
ATOM   3757 1HG  GLU B 235       0.007  -1.832 -11.912  1.00  0.00           H  
ATOM   3758 2HG  GLU B 235      -0.031  -3.360 -11.068  1.00  0.00           H  
ATOM   3759  N   SER B 236      -2.971  -1.653 -12.724  1.00  0.00           N  
ATOM   3760  CA  SER B 236      -3.628  -0.349 -12.792  1.00  0.00           C  
ATOM   3761  C   SER B 236      -2.733   0.819 -12.402  1.00  0.00           C  
ATOM   3762  O   SER B 236      -3.093   1.983 -12.624  1.00  0.00           O  
ATOM   3763  CB  SER B 236      -4.823  -0.301 -11.874  1.00  0.00           C  
ATOM   3764  OG  SER B 236      -4.420  -0.341 -10.522  1.00  0.00           O  
ATOM   3765  H   SER B 236      -3.275  -2.305 -12.013  1.00  0.00           H  
ATOM   3766  HA  SER B 236      -3.938  -0.190 -13.825  1.00  0.00           H  
ATOM   3767 1HB  SER B 236      -5.369   0.619 -12.062  1.00  0.00           H  
ATOM   3768 2HB  SER B 236      -5.486  -1.132 -12.087  1.00  0.00           H  
ATOM   3769  HG  SER B 236      -5.201  -0.066  -9.985  1.00  0.00           H  
ATOM   3770  N   VAL B 237      -1.561   0.505 -11.847  1.00  0.00           N  
ATOM   3771  CA  VAL B 237      -0.610   1.524 -11.445  1.00  0.00           C  
ATOM   3772  C   VAL B 237      -0.213   2.328 -12.657  1.00  0.00           C  
ATOM   3773  O   VAL B 237      -0.341   3.550 -12.651  1.00  0.00           O  
ATOM   3774  CB  VAL B 237       0.673   0.890 -10.874  1.00  0.00           C  
ATOM   3775  CG1 VAL B 237       1.744   1.941 -10.642  1.00  0.00           C  
ATOM   3776  CG2 VAL B 237       0.364   0.201  -9.617  1.00  0.00           C  
ATOM   3777  H   VAL B 237      -1.348  -0.471 -11.693  1.00  0.00           H  
ATOM   3778  HA  VAL B 237      -1.062   2.176 -10.700  1.00  0.00           H  
ATOM   3779  HB  VAL B 237       1.069   0.181 -11.590  1.00  0.00           H  
ATOM   3780 1HG1 VAL B 237       2.637   1.459 -10.245  1.00  0.00           H  
ATOM   3781 2HG1 VAL B 237       2.007   2.451 -11.562  1.00  0.00           H  
ATOM   3782 3HG1 VAL B 237       1.373   2.667  -9.935  1.00  0.00           H  
ATOM   3783 1HG2 VAL B 237       1.275  -0.261  -9.251  1.00  0.00           H  
ATOM   3784 2HG2 VAL B 237      -0.000   0.920  -8.906  1.00  0.00           H  
ATOM   3785 3HG2 VAL B 237      -0.384  -0.568  -9.782  1.00  0.00           H  
ATOM   3786  N   ASN B 238       0.225   1.642 -13.720  1.00  0.00           N  
ATOM   3787  CA  ASN B 238       0.597   2.336 -14.937  1.00  0.00           C  
ATOM   3788  C   ASN B 238      -0.322   1.979 -16.111  1.00  0.00           C  
ATOM   3789  O   ASN B 238      -1.298   2.676 -16.400  1.00  0.00           O  
ATOM   3790  CB  ASN B 238       2.036   1.983 -15.301  1.00  0.00           C  
ATOM   3791  CG  ASN B 238       3.082   2.565 -14.395  1.00  0.00           C  
ATOM   3792  OD1 ASN B 238       2.924   3.642 -13.805  1.00  0.00           O  
ATOM   3793  ND2 ASN B 238       4.184   1.845 -14.258  1.00  0.00           N  
ATOM   3794  H   ASN B 238       0.289   0.634 -13.671  1.00  0.00           H  
ATOM   3795  HA  ASN B 238       0.525   3.412 -14.773  1.00  0.00           H  
ATOM   3796 1HB  ASN B 238       2.152   0.908 -15.269  1.00  0.00           H  
ATOM   3797 2HB  ASN B 238       2.241   2.299 -16.328  1.00  0.00           H  
ATOM   3798 1HD2 ASN B 238       4.922   2.173 -13.667  1.00  0.00           H  
ATOM   3799 2HD2 ASN B 238       4.298   0.945 -14.747  1.00  0.00           H  
ATOM   3800  N   ASP B 239      -0.014   0.856 -16.761  1.00  0.00           N  
ATOM   3801  CA  ASP B 239      -0.778   0.322 -17.879  1.00  0.00           C  
ATOM   3802  C   ASP B 239      -0.307  -1.087 -18.245  1.00  0.00           C  
ATOM   3803  O   ASP B 239      -0.512  -1.537 -19.374  1.00  0.00           O  
ATOM   3804  CB  ASP B 239      -0.662   1.260 -19.091  1.00  0.00           C  
ATOM   3805  CG  ASP B 239       0.791   1.439 -19.576  1.00  0.00           C  
ATOM   3806  OD1 ASP B 239       1.671   0.831 -18.998  1.00  0.00           O  
ATOM   3807  OD2 ASP B 239       1.006   2.189 -20.511  1.00  0.00           O  
ATOM   3808  H   ASP B 239       0.798   0.341 -16.473  1.00  0.00           H  
ATOM   3809  HA  ASP B 239      -1.823   0.252 -17.576  1.00  0.00           H  
ATOM   3810 1HB  ASP B 239      -1.250   0.854 -19.914  1.00  0.00           H  
ATOM   3811 2HB  ASP B 239      -1.079   2.237 -18.852  1.00  0.00           H  
ATOM   3812  N   HIS B 240       0.420  -1.742 -17.344  1.00  0.00           N  
ATOM   3813  CA  HIS B 240       1.090  -2.969 -17.743  1.00  0.00           C  
ATOM   3814  C   HIS B 240       0.067  -4.023 -18.058  1.00  0.00           C  
ATOM   3815  O   HIS B 240      -0.950  -4.114 -17.371  1.00  0.00           O  
ATOM   3816  CB  HIS B 240       2.072  -3.433 -16.658  1.00  0.00           C  
ATOM   3817  CG  HIS B 240       3.185  -2.431 -16.396  1.00  0.00           C  
ATOM   3818  ND1 HIS B 240       4.153  -2.113 -17.334  1.00  0.00           N  
ATOM   3819  CD2 HIS B 240       3.457  -1.669 -15.300  1.00  0.00           C  
ATOM   3820  CE1 HIS B 240       4.966  -1.193 -16.830  1.00  0.00           C  
ATOM   3821  NE2 HIS B 240       4.563  -0.899 -15.596  1.00  0.00           N  
ATOM   3822  H   HIS B 240       0.516  -1.382 -16.406  1.00  0.00           H  
ATOM   3823  HA  HIS B 240       1.686  -2.795 -18.638  1.00  0.00           H  
ATOM   3824 1HB  HIS B 240       1.556  -3.619 -15.739  1.00  0.00           H  
ATOM   3825 2HB  HIS B 240       2.531  -4.370 -16.966  1.00  0.00           H  
ATOM   3826  HD1 HIS B 240       4.238  -2.478 -18.263  1.00  0.00           H  
ATOM   3827  HD2 HIS B 240       2.975  -1.572 -14.328  1.00  0.00           H  
ATOM   3828  HE1 HIS B 240       5.795  -0.804 -17.421  1.00  0.00           H  
ATOM   3829  N   GLN B 241       0.343  -4.853 -19.066  1.00  0.00           N  
ATOM   3830  CA  GLN B 241      -0.580  -5.932 -19.401  1.00  0.00           C  
ATOM   3831  C   GLN B 241       0.137  -7.246 -19.681  1.00  0.00           C  
ATOM   3832  O   GLN B 241       1.261  -7.257 -20.178  1.00  0.00           O  
ATOM   3833  CB  GLN B 241      -1.419  -5.603 -20.649  1.00  0.00           C  
ATOM   3834  CG  GLN B 241      -2.251  -4.328 -20.582  1.00  0.00           C  
ATOM   3835  CD  GLN B 241      -3.179  -4.211 -21.754  1.00  0.00           C  
ATOM   3836  OE1 GLN B 241      -3.738  -5.224 -22.197  1.00  0.00           O  
ATOM   3837  NE2 GLN B 241      -3.356  -3.000 -22.280  1.00  0.00           N  
ATOM   3838  H   GLN B 241       1.186  -4.725 -19.607  1.00  0.00           H  
ATOM   3839  HA  GLN B 241      -1.248  -6.094 -18.560  1.00  0.00           H  
ATOM   3840 1HB  GLN B 241      -0.759  -5.519 -21.510  1.00  0.00           H  
ATOM   3841 2HB  GLN B 241      -2.100  -6.431 -20.843  1.00  0.00           H  
ATOM   3842 1HG  GLN B 241      -2.807  -4.270 -19.670  1.00  0.00           H  
ATOM   3843 2HG  GLN B 241      -1.568  -3.483 -20.634  1.00  0.00           H  
ATOM   3844 1HE2 GLN B 241      -3.965  -2.878 -23.064  1.00  0.00           H  
ATOM   3845 2HE2 GLN B 241      -2.880  -2.207 -21.894  1.00  0.00           H  
ATOM   3846  N   ASP B 242      -0.576  -8.337 -19.448  1.00  0.00           N  
ATOM   3847  CA  ASP B 242      -0.196  -9.689 -19.862  1.00  0.00           C  
ATOM   3848  C   ASP B 242      -1.468 -10.506 -20.027  1.00  0.00           C  
ATOM   3849  O   ASP B 242      -2.517 -10.170 -19.477  1.00  0.00           O  
ATOM   3850  CB  ASP B 242       0.744 -10.386 -18.877  1.00  0.00           C  
ATOM   3851  CG  ASP B 242       1.474 -11.694 -19.453  1.00  0.00           C  
ATOM   3852  OD1 ASP B 242       1.292 -11.977 -20.626  1.00  0.00           O  
ATOM   3853  OD2 ASP B 242       2.143 -12.417 -18.702  1.00  0.00           O  
ATOM   3854  H   ASP B 242      -1.449  -8.222 -18.933  1.00  0.00           H  
ATOM   3855  HA  ASP B 242       0.304  -9.634 -20.829  1.00  0.00           H  
ATOM   3856 1HB  ASP B 242       1.514  -9.685 -18.563  1.00  0.00           H  
ATOM   3857 2HB  ASP B 242       0.170 -10.635 -18.038  1.00  0.00           H  
ATOM   3858  N   GLU B 243      -1.387 -11.549 -20.828  1.00  0.00           N  
ATOM   3859  CA  GLU B 243      -2.556 -12.392 -21.050  1.00  0.00           C  
ATOM   3860  C   GLU B 243      -2.180 -13.809 -21.463  1.00  0.00           C  
ATOM   3861  O   GLU B 243      -1.396 -13.998 -22.396  1.00  0.00           O  
ATOM   3862  CB  GLU B 243      -3.433 -11.740 -22.130  1.00  0.00           C  
ATOM   3863  CG  GLU B 243      -4.706 -12.457 -22.445  1.00  0.00           C  
ATOM   3864  CD  GLU B 243      -5.514 -11.773 -23.535  1.00  0.00           C  
ATOM   3865  OE1 GLU B 243      -5.933 -10.649 -23.361  1.00  0.00           O  
ATOM   3866  OE2 GLU B 243      -5.712 -12.393 -24.555  1.00  0.00           O  
ATOM   3867  H   GLU B 243      -0.467 -11.783 -21.211  1.00  0.00           H  
ATOM   3868  HA  GLU B 243      -3.118 -12.454 -20.121  1.00  0.00           H  
ATOM   3869 1HB  GLU B 243      -3.704 -10.732 -21.814  1.00  0.00           H  
ATOM   3870 2HB  GLU B 243      -2.865 -11.649 -23.053  1.00  0.00           H  
ATOM   3871 1HG  GLU B 243      -4.467 -13.471 -22.764  1.00  0.00           H  
ATOM   3872 2HG  GLU B 243      -5.300 -12.523 -21.536  1.00  0.00           H  
ATOM   3873  N   LYS B 244      -2.772 -14.796 -20.791  1.00  0.00           N  
ATOM   3874  CA  LYS B 244      -2.530 -16.205 -21.117  1.00  0.00           C  
ATOM   3875  C   LYS B 244      -3.838 -16.969 -21.210  1.00  0.00           C  
ATOM   3876  O   LYS B 244      -4.835 -16.596 -20.586  1.00  0.00           O  
ATOM   3877  CB  LYS B 244      -1.601 -16.873 -20.110  1.00  0.00           C  
ATOM   3878  CG  LYS B 244      -0.238 -16.249 -20.009  1.00  0.00           C  
ATOM   3879  CD  LYS B 244       0.642 -16.517 -21.217  1.00  0.00           C  
ATOM   3880  CE  LYS B 244       1.959 -15.734 -21.091  1.00  0.00           C  
ATOM   3881  NZ  LYS B 244       2.870 -16.290 -20.042  1.00  0.00           N  
ATOM   3882  H   LYS B 244      -3.417 -14.543 -20.038  1.00  0.00           H  
ATOM   3883  HA  LYS B 244      -2.056 -16.256 -22.097  1.00  0.00           H  
ATOM   3884 1HB  LYS B 244      -2.042 -16.806 -19.148  1.00  0.00           H  
ATOM   3885 2HB  LYS B 244      -1.486 -17.930 -20.351  1.00  0.00           H  
ATOM   3886 1HG  LYS B 244      -0.318 -15.178 -19.870  1.00  0.00           H  
ATOM   3887 2HG  LYS B 244       0.249 -16.668 -19.154  1.00  0.00           H  
ATOM   3888 1HD  LYS B 244       0.859 -17.580 -21.289  1.00  0.00           H  
ATOM   3889 2HD  LYS B 244       0.132 -16.202 -22.125  1.00  0.00           H  
ATOM   3890 1HE  LYS B 244       2.475 -15.737 -22.047  1.00  0.00           H  
ATOM   3891 2HE  LYS B 244       1.717 -14.706 -20.824  1.00  0.00           H  
ATOM   3892 1HZ  LYS B 244       3.700 -15.719 -19.995  1.00  0.00           H  
ATOM   3893 2HZ  LYS B 244       2.410 -16.288 -19.106  1.00  0.00           H  
ATOM   3894 3HZ  LYS B 244       3.117 -17.229 -20.277  1.00  0.00           H  
ATOM   3895  N   ALA B 245      -3.836 -18.052 -21.971  1.00  0.00           N  
ATOM   3896  CA  ALA B 245      -5.057 -18.826 -22.126  1.00  0.00           C  
ATOM   3897  C   ALA B 245      -4.785 -20.290 -22.348  1.00  0.00           C  
ATOM   3898  O   ALA B 245      -3.700 -20.682 -22.780  1.00  0.00           O  
ATOM   3899  CB  ALA B 245      -5.858 -18.293 -23.306  1.00  0.00           C  
ATOM   3900  H   ALA B 245      -2.997 -18.332 -22.460  1.00  0.00           H  
ATOM   3901  HA  ALA B 245      -5.639 -18.728 -21.210  1.00  0.00           H  
ATOM   3902 1HB  ALA B 245      -6.786 -18.854 -23.402  1.00  0.00           H  
ATOM   3903 2HB  ALA B 245      -6.082 -17.253 -23.148  1.00  0.00           H  
ATOM   3904 3HB  ALA B 245      -5.279 -18.401 -24.217  1.00  0.00           H  
ATOM   3905  N   ILE B 246      -5.785 -21.091 -22.031  1.00  0.00           N  
ATOM   3906  CA  ILE B 246      -5.745 -22.514 -22.299  1.00  0.00           C  
ATOM   3907  C   ILE B 246      -7.051 -22.979 -22.925  1.00  0.00           C  
ATOM   3908  O   ILE B 246      -8.108 -22.368 -22.735  1.00  0.00           O  
ATOM   3909  CB  ILE B 246      -5.380 -23.328 -21.038  1.00  0.00           C  
ATOM   3910  CG1 ILE B 246      -6.375 -23.078 -19.949  1.00  0.00           C  
ATOM   3911  CG2 ILE B 246      -3.951 -23.029 -20.555  1.00  0.00           C  
ATOM   3912  CD1 ILE B 246      -6.188 -24.004 -18.802  1.00  0.00           C  
ATOM   3913  H   ILE B 246      -6.631 -20.662 -21.649  1.00  0.00           H  
ATOM   3914  HA  ILE B 246      -4.954 -22.699 -23.026  1.00  0.00           H  
ATOM   3915  HB  ILE B 246      -5.446 -24.389 -21.285  1.00  0.00           H  
ATOM   3916 1HG1 ILE B 246      -6.264 -22.055 -19.595  1.00  0.00           H  
ATOM   3917 2HG1 ILE B 246      -7.385 -23.202 -20.341  1.00  0.00           H  
ATOM   3918 1HG2 ILE B 246      -3.722 -23.643 -19.684  1.00  0.00           H  
ATOM   3919 2HG2 ILE B 246      -3.244 -23.256 -21.352  1.00  0.00           H  
ATOM   3920 3HG2 ILE B 246      -3.856 -21.984 -20.282  1.00  0.00           H  
ATOM   3921 1HD1 ILE B 246      -6.907 -23.775 -18.041  1.00  0.00           H  
ATOM   3922 2HD1 ILE B 246      -6.312 -25.034 -19.133  1.00  0.00           H  
ATOM   3923 3HD1 ILE B 246      -5.196 -23.872 -18.406  1.00  0.00           H  
ATOM   3924  N   ASN B 247      -6.958 -24.058 -23.690  1.00  0.00           N  
ATOM   3925  CA  ASN B 247      -8.116 -24.690 -24.307  1.00  0.00           C  
ATOM   3926  C   ASN B 247      -8.562 -25.890 -23.488  1.00  0.00           C  
ATOM   3927  O   ASN B 247      -7.754 -26.756 -23.131  1.00  0.00           O  
ATOM   3928  CB  ASN B 247      -7.821 -25.047 -25.748  1.00  0.00           C  
ATOM   3929  CG  ASN B 247      -7.654 -23.805 -26.614  1.00  0.00           C  
ATOM   3930  OD1 ASN B 247      -8.420 -22.842 -26.481  1.00  0.00           O  
ATOM   3931  ND2 ASN B 247      -6.670 -23.807 -27.465  1.00  0.00           N  
ATOM   3932  H   ASN B 247      -6.051 -24.479 -23.827  1.00  0.00           H  
ATOM   3933  HA  ASN B 247      -8.946 -23.983 -24.302  1.00  0.00           H  
ATOM   3934 1HB  ASN B 247      -6.910 -25.650 -25.808  1.00  0.00           H  
ATOM   3935 2HB  ASN B 247      -8.639 -25.648 -26.148  1.00  0.00           H  
ATOM   3936 1HD2 ASN B 247      -6.510 -23.018 -28.060  1.00  0.00           H  
ATOM   3937 2HD2 ASN B 247      -6.064 -24.624 -27.539  1.00  0.00           H  
ATOM   3938  N   ILE B 248      -9.842 -25.890 -23.152  1.00  0.00           N  
ATOM   3939  CA  ILE B 248     -10.444 -26.924 -22.328  1.00  0.00           C  
ATOM   3940  C   ILE B 248     -11.620 -27.582 -22.994  1.00  0.00           C  
ATOM   3941  O   ILE B 248     -12.446 -26.917 -23.621  1.00  0.00           O  
ATOM   3942  CB  ILE B 248     -10.844 -26.360 -20.963  1.00  0.00           C  
ATOM   3943  CG1 ILE B 248      -9.585 -25.894 -20.302  1.00  0.00           C  
ATOM   3944  CG2 ILE B 248     -11.635 -27.379 -20.083  1.00  0.00           C  
ATOM   3945  CD1 ILE B 248      -9.808 -25.173 -19.150  1.00  0.00           C  
ATOM   3946  H   ILE B 248     -10.431 -25.127 -23.489  1.00  0.00           H  
ATOM   3947  HA  ILE B 248      -9.691 -27.685 -22.155  1.00  0.00           H  
ATOM   3948  HB  ILE B 248     -11.458 -25.494 -21.121  1.00  0.00           H  
ATOM   3949 1HG1 ILE B 248      -8.966 -26.748 -20.076  1.00  0.00           H  
ATOM   3950 2HG1 ILE B 248      -9.045 -25.238 -20.968  1.00  0.00           H  
ATOM   3951 1HG2 ILE B 248     -11.887 -26.914 -19.135  1.00  0.00           H  
ATOM   3952 2HG2 ILE B 248     -12.551 -27.675 -20.590  1.00  0.00           H  
ATOM   3953 3HG2 ILE B 248     -11.025 -28.263 -19.900  1.00  0.00           H  
ATOM   3954 1HD1 ILE B 248      -8.852 -24.880 -18.749  1.00  0.00           H  
ATOM   3955 2HD1 ILE B 248     -10.406 -24.292 -19.366  1.00  0.00           H  
ATOM   3956 3HD1 ILE B 248     -10.328 -25.809 -18.441  1.00  0.00           H  
ATOM   3957  N   THR B 249     -11.682 -28.896 -22.912  1.00  0.00           N  
ATOM   3958  CA  THR B 249     -12.817 -29.565 -23.508  1.00  0.00           C  
ATOM   3959  C   THR B 249     -13.582 -30.360 -22.479  1.00  0.00           C  
ATOM   3960  O   THR B 249     -13.008 -30.845 -21.499  1.00  0.00           O  
ATOM   3961  CB  THR B 249     -12.375 -30.507 -24.645  1.00  0.00           C  
ATOM   3962  OG1 THR B 249     -11.534 -31.525 -24.114  1.00  0.00           O  
ATOM   3963  CG2 THR B 249     -11.607 -29.735 -25.710  1.00  0.00           C  
ATOM   3964  H   THR B 249     -10.953 -29.405 -22.411  1.00  0.00           H  
ATOM   3965  HA  THR B 249     -13.493 -28.826 -23.920  1.00  0.00           H  
ATOM   3966  HB  THR B 249     -13.257 -30.968 -25.090  1.00  0.00           H  
ATOM   3967  HG1 THR B 249     -10.740 -31.116 -23.749  1.00  0.00           H  
ATOM   3968 1HG2 THR B 249     -11.305 -30.418 -26.504  1.00  0.00           H  
ATOM   3969 2HG2 THR B 249     -12.248 -28.955 -26.121  1.00  0.00           H  
ATOM   3970 3HG2 THR B 249     -10.720 -29.282 -25.269  1.00  0.00           H  
ATOM   3971  N   VAL B 250     -14.869 -30.518 -22.744  1.00  0.00           N  
ATOM   3972  CA  VAL B 250     -15.738 -31.341 -21.933  1.00  0.00           C  
ATOM   3973  C   VAL B 250     -16.271 -32.442 -22.841  1.00  0.00           C  
ATOM   3974  O   VAL B 250     -16.755 -32.149 -23.942  1.00  0.00           O  
ATOM   3975  CB  VAL B 250     -16.903 -30.531 -21.339  1.00  0.00           C  
ATOM   3976  CG1 VAL B 250     -17.782 -31.443 -20.476  1.00  0.00           C  
ATOM   3977  CG2 VAL B 250     -16.374 -29.380 -20.545  1.00  0.00           C  
ATOM   3978  H   VAL B 250     -15.252 -30.029 -23.539  1.00  0.00           H  
ATOM   3979  HA  VAL B 250     -15.167 -31.767 -21.124  1.00  0.00           H  
ATOM   3980  HB  VAL B 250     -17.528 -30.148 -22.147  1.00  0.00           H  
ATOM   3981 1HG1 VAL B 250     -18.607 -30.880 -20.063  1.00  0.00           H  
ATOM   3982 2HG1 VAL B 250     -18.170 -32.263 -21.070  1.00  0.00           H  
ATOM   3983 3HG1 VAL B 250     -17.182 -31.844 -19.661  1.00  0.00           H  
ATOM   3984 1HG2 VAL B 250     -17.209 -28.825 -20.142  1.00  0.00           H  
ATOM   3985 2HG2 VAL B 250     -15.760 -29.751 -19.739  1.00  0.00           H  
ATOM   3986 3HG2 VAL B 250     -15.780 -28.732 -21.188  1.00  0.00           H  
ATOM   3987  N   VAL B 251     -16.194 -33.693 -22.390  1.00  0.00           N  
ATOM   3988  CA  VAL B 251     -16.631 -34.817 -23.225  1.00  0.00           C  
ATOM   3989  C   VAL B 251     -17.843 -35.525 -22.635  1.00  0.00           C  
ATOM   3990  O   VAL B 251     -18.123 -35.412 -21.443  1.00  0.00           O  
ATOM   3991  CB  VAL B 251     -15.489 -35.847 -23.382  1.00  0.00           C  
ATOM   3992  CG1 VAL B 251     -14.297 -35.194 -24.030  1.00  0.00           C  
ATOM   3993  CG2 VAL B 251     -15.114 -36.432 -22.060  1.00  0.00           C  
ATOM   3994  H   VAL B 251     -15.772 -33.846 -21.473  1.00  0.00           H  
ATOM   3995  HA  VAL B 251     -16.900 -34.435 -24.211  1.00  0.00           H  
ATOM   3996  HB  VAL B 251     -15.830 -36.648 -24.035  1.00  0.00           H  
ATOM   3997 1HG1 VAL B 251     -13.523 -35.936 -24.138  1.00  0.00           H  
ATOM   3998 2HG1 VAL B 251     -14.574 -34.795 -25.005  1.00  0.00           H  
ATOM   3999 3HG1 VAL B 251     -13.931 -34.383 -23.394  1.00  0.00           H  
ATOM   4000 1HG2 VAL B 251     -14.324 -37.167 -22.199  1.00  0.00           H  
ATOM   4001 2HG2 VAL B 251     -14.759 -35.648 -21.416  1.00  0.00           H  
ATOM   4002 3HG2 VAL B 251     -15.992 -36.913 -21.626  1.00  0.00           H  
ATOM   4003  N   GLU B 252     -18.569 -36.259 -23.472  1.00  0.00           N  
ATOM   4004  CA  GLU B 252     -19.764 -36.953 -23.010  1.00  0.00           C  
ATOM   4005  C   GLU B 252     -19.450 -38.357 -22.500  1.00  0.00           C  
ATOM   4006  O   GLU B 252     -18.355 -38.612 -21.992  1.00  0.00           O  
ATOM   4007  OXT GLU B 252     -20.273 -39.226 -22.590  1.00  0.00           O  
ATOM   4008  CB  GLU B 252     -20.799 -37.001 -24.129  1.00  0.00           C  
ATOM   4009  CG  GLU B 252     -22.184 -37.408 -23.673  1.00  0.00           C  
ATOM   4010  CD  GLU B 252     -23.218 -37.289 -24.752  1.00  0.00           C  
ATOM   4011  OE1 GLU B 252     -22.877 -36.861 -25.829  1.00  0.00           O  
ATOM   4012  OE2 GLU B 252     -24.349 -37.642 -24.508  1.00  0.00           O  
ATOM   4013  H   GLU B 252     -18.302 -36.323 -24.445  1.00  0.00           H  
ATOM   4014  HA  GLU B 252     -20.194 -36.385 -22.181  1.00  0.00           H  
ATOM   4015 1HB  GLU B 252     -20.870 -36.025 -24.611  1.00  0.00           H  
ATOM   4016 2HB  GLU B 252     -20.480 -37.713 -24.887  1.00  0.00           H  
ATOM   4017 1HG  GLU B 252     -22.152 -38.440 -23.329  1.00  0.00           H  
ATOM   4018 2HG  GLU B 252     -22.474 -36.779 -22.826  1.00  0.00           H  
TER                                                                             
REMARK PDBinfo-LABEL:    1 BOINC mot_bf3638518266f21cb84f5b4df2ecfe2d_0001_000000006_0001_43_47_H_._bcov_4helix_13872_0001_0001__native

score -686.045
silent_score -686.045
time -1423.65
                             
