# Supplementary material for: Design of protein-binding proteins from the target structure alone
Source: Nature. 2022 Mar 24;605(7910):551–60. doi: 10.1038/s41586-022-04654-9 (PMC9117152; doi:10.1038/s41586-022-04654-9)
Supplement: Supplementary file 3 — Supplementary Code Design scripts and main pdb files. This compressed file is the main supplement and contains the following files: => cao_2021_protocol/ => design_models_final_combo_optimized/ => design_models_sequence/ => design_models_ssm_natives/ => ngs_analysis_scripts/ [file 41586_2022_4654_MOESM3_ESM.gz › supplemental_files/design_models_ssm_natives/PDGFR_ssm/mot_160197465f8bb7538cb2ee3a4afbc558_0001_1_000000012_0001_43_48_H_._bcov_4helix_11522_0001_0001.pdb]

SSBOND     CYS B   89    CYS B  130                                       2.07  
SSBOND     CYS B  175    CYS B  231                                       2.06  
ATOM      1  N   PRO A   1      -9.989  -5.811  14.451  1.00  0.00           N  
ATOM      2  CA  PRO A   1     -10.272  -5.749  13.023  1.00  0.00           C  
ATOM      3  C   PRO A   1     -11.396  -4.765  12.703  1.00  0.00           C  
ATOM      4  O   PRO A   1     -12.079  -4.886  11.682  1.00  0.00           O  
ATOM      5  CB  PRO A   1     -10.706  -7.184  12.728  1.00  0.00           C  
ATOM      6  CG  PRO A   1     -11.468  -7.581  13.957  1.00  0.00           C  
ATOM      7  CD  PRO A   1     -10.735  -6.897  15.109  1.00  0.00           C  
ATOM      8  HA  PRO A   1      -9.354  -5.487  12.475  1.00  0.00           H  
ATOM      9 1HB  PRO A   1     -11.316  -7.209  11.820  1.00  0.00           H  
ATOM     10 2HB  PRO A   1      -9.828  -7.821  12.543  1.00  0.00           H  
ATOM     11 1HG  PRO A   1     -12.517  -7.251  13.872  1.00  0.00           H  
ATOM     12 2HG  PRO A   1     -11.486  -8.676  14.050  1.00  0.00           H  
ATOM     13 1HD  PRO A   1     -11.452  -6.463  15.829  1.00  0.00           H  
ATOM     14 2HD  PRO A   1     -10.037  -7.589  15.598  1.00  0.00           H  
ATOM     15 1H   PRO A   1     -10.281  -4.990  15.146  1.00  0.00           H  
ATOM     16 2H   PRO A   1      -9.036  -5.996  14.808  1.00  0.00           H  
ATOM     17  N   GLU A   2     -11.597  -3.785  13.574  1.00  0.00           N  
ATOM     18  CA  GLU A   2     -12.705  -2.840  13.440  1.00  0.00           C  
ATOM     19  C   GLU A   2     -12.654  -2.017  12.164  1.00  0.00           C  
ATOM     20  O   GLU A   2     -13.686  -1.736  11.554  1.00  0.00           O  
ATOM     21  CB  GLU A   2     -12.720  -1.918  14.658  1.00  0.00           C  
ATOM     22  CG  GLU A   2     -13.050  -2.639  15.975  1.00  0.00           C  
ATOM     23  CD  GLU A   2     -11.861  -3.375  16.588  1.00  0.00           C  
ATOM     24  OE1 GLU A   2     -10.778  -3.326  16.020  1.00  0.00           O  
ATOM     25  OE2 GLU A   2     -12.040  -4.011  17.590  1.00  0.00           O  
ATOM     26  H   GLU A   2     -10.997  -3.692  14.396  1.00  0.00           H  
ATOM     27  HA  GLU A   2     -13.634  -3.412  13.429  1.00  0.00           H  
ATOM     28 1HB  GLU A   2     -11.748  -1.435  14.763  1.00  0.00           H  
ATOM     29 2HB  GLU A   2     -13.459  -1.131  14.507  1.00  0.00           H  
ATOM     30 1HG  GLU A   2     -13.415  -1.905  16.695  1.00  0.00           H  
ATOM     31 2HG  GLU A   2     -13.851  -3.352  15.790  1.00  0.00           H  
ATOM     32  N   LEU A   3     -11.455  -1.667  11.727  1.00  0.00           N  
ATOM     33  CA  LEU A   3     -11.328  -0.845  10.543  1.00  0.00           C  
ATOM     34  C   LEU A   3     -11.361  -1.710   9.283  1.00  0.00           C  
ATOM     35  O   LEU A   3     -11.460  -1.196   8.168  1.00  0.00           O  
ATOM     36  CB  LEU A   3     -10.034  -0.034  10.626  1.00  0.00           C  
ATOM     37  CG  LEU A   3      -9.889   0.995  11.784  1.00  0.00           C  
ATOM     38  CD1 LEU A   3      -8.493   1.549  11.713  1.00  0.00           C  
ATOM     39  CD2 LEU A   3     -10.908   2.137  11.678  1.00  0.00           C  
ATOM     40  H   LEU A   3     -10.638  -1.935  12.255  1.00  0.00           H  
ATOM     41  HA  LEU A   3     -12.172  -0.162  10.504  1.00  0.00           H  
ATOM     42 1HB  LEU A   3      -9.262  -0.710  10.775  1.00  0.00           H  
ATOM     43 2HB  LEU A   3      -9.850   0.467   9.693  1.00  0.00           H  
ATOM     44  HG  LEU A   3     -10.022   0.486  12.736  1.00  0.00           H  
ATOM     45 1HD1 LEU A   3      -8.331   2.261  12.521  1.00  0.00           H  
ATOM     46 2HD1 LEU A   3      -7.787   0.740  11.801  1.00  0.00           H  
ATOM     47 3HD1 LEU A   3      -8.360   2.046  10.756  1.00  0.00           H  
ATOM     48 1HD2 LEU A   3     -10.757   2.828  12.504  1.00  0.00           H  
ATOM     49 2HD2 LEU A   3     -10.771   2.674  10.753  1.00  0.00           H  
ATOM     50 3HD2 LEU A   3     -11.927   1.751  11.726  1.00  0.00           H  
ATOM     51  N   ILE A   4     -11.310  -3.032   9.433  1.00  0.00           N  
ATOM     52  CA  ILE A   4     -11.387  -3.876   8.264  1.00  0.00           C  
ATOM     53  C   ILE A   4     -12.861  -3.910   7.929  1.00  0.00           C  
ATOM     54  O   ILE A   4     -13.261  -3.721   6.778  1.00  0.00           O  
ATOM     55  CB  ILE A   4     -10.872  -5.314   8.492  1.00  0.00           C  
ATOM     56  CG1 ILE A   4      -9.378  -5.342   8.800  1.00  0.00           C  
ATOM     57  CG2 ILE A   4     -11.128  -6.080   7.227  1.00  0.00           C  
ATOM     58  CD1 ILE A   4      -8.818  -6.646   9.346  1.00  0.00           C  
ATOM     59  H   ILE A   4     -11.295  -3.457  10.356  1.00  0.00           H  
ATOM     60  HA  ILE A   4     -10.843  -3.418   7.437  1.00  0.00           H  
ATOM     61  HB  ILE A   4     -11.387  -5.764   9.329  1.00  0.00           H  
ATOM     62 1HG1 ILE A   4      -8.856  -5.169   7.885  1.00  0.00           H  
ATOM     63 2HG1 ILE A   4      -9.170  -4.550   9.499  1.00  0.00           H  
ATOM     64 1HG2 ILE A   4     -10.794  -7.067   7.340  1.00  0.00           H  
ATOM     65 2HG2 ILE A   4     -12.186  -6.093   6.982  1.00  0.00           H  
ATOM     66 3HG2 ILE A   4     -10.589  -5.617   6.432  1.00  0.00           H  
ATOM     67 1HD1 ILE A   4      -7.746  -6.529   9.507  1.00  0.00           H  
ATOM     68 2HD1 ILE A   4      -9.295  -6.881  10.278  1.00  0.00           H  
ATOM     69 3HD1 ILE A   4      -8.979  -7.460   8.659  1.00  0.00           H  
ATOM     70  N   GLU A   5     -13.676  -4.145   8.963  1.00  0.00           N  
ATOM     71  CA  GLU A   5     -15.110  -4.193   8.770  1.00  0.00           C  
ATOM     72  C   GLU A   5     -15.638  -2.847   8.271  1.00  0.00           C  
ATOM     73  O   GLU A   5     -16.477  -2.820   7.365  1.00  0.00           O  
ATOM     74  CB  GLU A   5     -15.821  -4.610  10.052  1.00  0.00           C  
ATOM     75  CG  GLU A   5     -17.331  -4.777   9.893  1.00  0.00           C  
ATOM     76  CD  GLU A   5     -17.999  -5.293  11.134  1.00  0.00           C  
ATOM     77  OE1 GLU A   5     -17.315  -5.542  12.093  1.00  0.00           O  
ATOM     78  OE2 GLU A   5     -19.195  -5.443  11.122  1.00  0.00           O  
ATOM     79  H   GLU A   5     -13.273  -4.307   9.891  1.00  0.00           H  
ATOM     80  HA  GLU A   5     -15.328  -4.944   8.011  1.00  0.00           H  
ATOM     81 1HB  GLU A   5     -15.408  -5.552  10.406  1.00  0.00           H  
ATOM     82 2HB  GLU A   5     -15.638  -3.860  10.826  1.00  0.00           H  
ATOM     83 1HG  GLU A   5     -17.774  -3.812   9.636  1.00  0.00           H  
ATOM     84 2HG  GLU A   5     -17.523  -5.462   9.067  1.00  0.00           H  
ATOM     85  N   GLU A   6     -15.146  -1.718   8.825  1.00  0.00           N  
ATOM     86  CA  GLU A   6     -15.636  -0.439   8.327  1.00  0.00           C  
ATOM     87  C   GLU A   6     -15.254  -0.222   6.872  1.00  0.00           C  
ATOM     88  O   GLU A   6     -16.089   0.238   6.093  1.00  0.00           O  
ATOM     89  CB  GLU A   6     -15.102   0.746   9.140  1.00  0.00           C  
ATOM     90  CG  GLU A   6     -15.657   0.892  10.542  1.00  0.00           C  
ATOM     91  CD  GLU A   6     -15.062   2.073  11.280  1.00  0.00           C  
ATOM     92  OE1 GLU A   6     -14.226   2.737  10.718  1.00  0.00           O  
ATOM     93  OE2 GLU A   6     -15.443   2.305  12.400  1.00  0.00           O  
ATOM     94  H   GLU A   6     -14.492  -1.752   9.614  1.00  0.00           H  
ATOM     95  HA  GLU A   6     -16.724  -0.441   8.397  1.00  0.00           H  
ATOM     96 1HB  GLU A   6     -14.030   0.648   9.237  1.00  0.00           H  
ATOM     97 2HB  GLU A   6     -15.296   1.673   8.599  1.00  0.00           H  
ATOM     98 1HG  GLU A   6     -16.736   1.023  10.478  1.00  0.00           H  
ATOM     99 2HG  GLU A   6     -15.465  -0.018  11.099  1.00  0.00           H  
ATOM    100  N   ALA A   7     -14.027  -0.586   6.469  1.00  0.00           N  
ATOM    101  CA  ALA A   7     -13.626  -0.382   5.084  1.00  0.00           C  
ATOM    102  C   ALA A   7     -14.525  -1.181   4.144  1.00  0.00           C  
ATOM    103  O   ALA A   7     -14.893  -0.703   3.066  1.00  0.00           O  
ATOM    104  CB  ALA A   7     -12.179  -0.786   4.907  1.00  0.00           C  
ATOM    105  H   ALA A   7     -13.337  -0.946   7.137  1.00  0.00           H  
ATOM    106  HA  ALA A   7     -13.735   0.673   4.843  1.00  0.00           H  
ATOM    107 1HB  ALA A   7     -11.869  -0.636   3.889  1.00  0.00           H  
ATOM    108 2HB  ALA A   7     -11.550  -0.199   5.569  1.00  0.00           H  
ATOM    109 3HB  ALA A   7     -12.082  -1.830   5.165  1.00  0.00           H  
ATOM    110  N   LEU A   8     -14.911  -2.390   4.560  1.00  0.00           N  
ATOM    111  CA  LEU A   8     -15.752  -3.234   3.724  1.00  0.00           C  
ATOM    112  C   LEU A   8     -17.160  -2.684   3.588  1.00  0.00           C  
ATOM    113  O   LEU A   8     -17.699  -2.631   2.472  1.00  0.00           O  
ATOM    114  CB  LEU A   8     -15.758  -4.657   4.308  1.00  0.00           C  
ATOM    115  CG  LEU A   8     -16.565  -5.763   3.569  1.00  0.00           C  
ATOM    116  CD1 LEU A   8     -16.079  -5.938   2.112  1.00  0.00           C  
ATOM    117  CD2 LEU A   8     -16.379  -7.068   4.337  1.00  0.00           C  
ATOM    118  H   LEU A   8     -14.532  -2.757   5.442  1.00  0.00           H  
ATOM    119  HA  LEU A   8     -15.326  -3.257   2.729  1.00  0.00           H  
ATOM    120 1HB  LEU A   8     -14.737  -4.989   4.409  1.00  0.00           H  
ATOM    121 2HB  LEU A   8     -16.172  -4.588   5.318  1.00  0.00           H  
ATOM    122  HG  LEU A   8     -17.617  -5.494   3.551  1.00  0.00           H  
ATOM    123 1HD1 LEU A   8     -16.656  -6.724   1.629  1.00  0.00           H  
ATOM    124 2HD1 LEU A   8     -16.216  -5.012   1.565  1.00  0.00           H  
ATOM    125 3HD1 LEU A   8     -15.045  -6.212   2.103  1.00  0.00           H  
ATOM    126 1HD2 LEU A   8     -16.950  -7.853   3.850  1.00  0.00           H  
ATOM    127 2HD2 LEU A   8     -15.317  -7.339   4.354  1.00  0.00           H  
ATOM    128 3HD2 LEU A   8     -16.736  -6.940   5.361  1.00  0.00           H  
ATOM    129  N   GLU A   9     -17.746  -2.211   4.689  1.00  0.00           N  
ATOM    130  CA  GLU A   9     -19.096  -1.682   4.591  1.00  0.00           C  
ATOM    131  C   GLU A   9     -19.111  -0.402   3.766  1.00  0.00           C  
ATOM    132  O   GLU A   9     -20.035  -0.181   2.978  1.00  0.00           O  
ATOM    133  CB  GLU A   9     -19.685  -1.427   5.982  1.00  0.00           C  
ATOM    134  CG  GLU A   9     -20.000  -2.699   6.789  1.00  0.00           C  
ATOM    135  CD  GLU A   9     -21.039  -3.568   6.120  1.00  0.00           C  
ATOM    136  OE1 GLU A   9     -22.024  -3.039   5.670  1.00  0.00           O  
ATOM    137  OE2 GLU A   9     -20.840  -4.770   6.038  1.00  0.00           O  
ATOM    138  H   GLU A   9     -17.272  -2.282   5.598  1.00  0.00           H  
ATOM    139  HA  GLU A   9     -19.717  -2.415   4.085  1.00  0.00           H  
ATOM    140 1HB  GLU A   9     -18.971  -0.837   6.565  1.00  0.00           H  
ATOM    141 2HB  GLU A   9     -20.599  -0.840   5.891  1.00  0.00           H  
ATOM    142 1HG  GLU A   9     -19.081  -3.276   6.905  1.00  0.00           H  
ATOM    143 2HG  GLU A   9     -20.346  -2.416   7.782  1.00  0.00           H  
ATOM    144  N   LEU A  10     -18.067   0.414   3.904  1.00  0.00           N  
ATOM    145  CA  LEU A  10     -17.959   1.663   3.176  1.00  0.00           C  
ATOM    146  C   LEU A  10     -17.775   1.433   1.666  1.00  0.00           C  
ATOM    147  O   LEU A  10     -18.341   2.194   0.861  1.00  0.00           O  
ATOM    148  CB  LEU A  10     -16.824   2.461   3.788  1.00  0.00           C  
ATOM    149  CG  LEU A  10     -17.026   3.024   5.187  1.00  0.00           C  
ATOM    150  CD1 LEU A  10     -15.671   3.477   5.690  1.00  0.00           C  
ATOM    151  CD2 LEU A  10     -17.994   4.195   5.140  1.00  0.00           C  
ATOM    152  H   LEU A  10     -17.333   0.179   4.582  1.00  0.00           H  
ATOM    153  HA  LEU A  10     -18.889   2.209   3.309  1.00  0.00           H  
ATOM    154 1HB  LEU A  10     -15.990   1.795   3.878  1.00  0.00           H  
ATOM    155 2HB  LEU A  10     -16.579   3.288   3.133  1.00  0.00           H  
ATOM    156  HG  LEU A  10     -17.419   2.265   5.855  1.00  0.00           H  
ATOM    157 1HD1 LEU A  10     -15.773   3.893   6.690  1.00  0.00           H  
ATOM    158 2HD1 LEU A  10     -14.992   2.629   5.721  1.00  0.00           H  
ATOM    159 3HD1 LEU A  10     -15.279   4.211   5.034  1.00  0.00           H  
ATOM    160 1HD2 LEU A  10     -18.110   4.607   6.140  1.00  0.00           H  
ATOM    161 2HD2 LEU A  10     -17.611   4.956   4.479  1.00  0.00           H  
ATOM    162 3HD2 LEU A  10     -18.970   3.873   4.779  1.00  0.00           H  
ATOM    163  N   LEU A  11     -17.015   0.388   1.260  1.00  0.00           N  
ATOM    164  CA  LEU A  11     -16.908   0.096  -0.172  1.00  0.00           C  
ATOM    165  C   LEU A  11     -18.234  -0.367  -0.735  1.00  0.00           C  
ATOM    166  O   LEU A  11     -18.546  -0.065  -1.889  1.00  0.00           O  
ATOM    167  CB  LEU A  11     -15.848  -0.962  -0.502  1.00  0.00           C  
ATOM    168  CG  LEU A  11     -14.398  -0.559  -0.370  1.00  0.00           C  
ATOM    169  CD1 LEU A  11     -13.546  -1.748  -0.544  1.00  0.00           C  
ATOM    170  CD2 LEU A  11     -14.042   0.483  -1.466  1.00  0.00           C  
ATOM    171  H   LEU A  11     -16.479  -0.158   1.944  1.00  0.00           H  
ATOM    172  HA  LEU A  11     -16.654   1.018  -0.678  1.00  0.00           H  
ATOM    173 1HB  LEU A  11     -16.008  -1.808   0.172  1.00  0.00           H  
ATOM    174 2HB  LEU A  11     -16.002  -1.300  -1.518  1.00  0.00           H  
ATOM    175  HG  LEU A  11     -14.231  -0.178   0.621  1.00  0.00           H  
ATOM    176 1HD1 LEU A  11     -12.504  -1.470  -0.422  1.00  0.00           H  
ATOM    177 2HD1 LEU A  11     -13.828  -2.452   0.195  1.00  0.00           H  
ATOM    178 3HD1 LEU A  11     -13.699  -2.172  -1.533  1.00  0.00           H  
ATOM    179 1HD2 LEU A  11     -13.019   0.761  -1.383  1.00  0.00           H  
ATOM    180 2HD2 LEU A  11     -14.214   0.037  -2.416  1.00  0.00           H  
ATOM    181 3HD2 LEU A  11     -14.639   1.376  -1.390  1.00  0.00           H  
ATOM    182  N   LYS A  12     -19.007  -1.127   0.050  1.00  0.00           N  
ATOM    183  CA  LYS A  12     -20.323  -1.552  -0.413  1.00  0.00           C  
ATOM    184  C   LYS A  12     -21.249  -0.338  -0.587  1.00  0.00           C  
ATOM    185  O   LYS A  12     -22.015  -0.284  -1.552  1.00  0.00           O  
ATOM    186  CB  LYS A  12     -20.933  -2.587   0.525  1.00  0.00           C  
ATOM    187  CG  LYS A  12     -20.252  -3.964   0.455  1.00  0.00           C  
ATOM    188  CD  LYS A  12     -21.021  -5.035   1.237  1.00  0.00           C  
ATOM    189  CE  LYS A  12     -20.883  -4.835   2.738  1.00  0.00           C  
ATOM    190  NZ  LYS A  12     -21.504  -5.938   3.529  1.00  0.00           N  
ATOM    191  H   LYS A  12     -18.654  -1.424   0.967  1.00  0.00           H  
ATOM    192  HA  LYS A  12     -20.207  -2.016  -1.391  1.00  0.00           H  
ATOM    193 1HB  LYS A  12     -20.853  -2.216   1.545  1.00  0.00           H  
ATOM    194 2HB  LYS A  12     -21.990  -2.706   0.299  1.00  0.00           H  
ATOM    195 1HG  LYS A  12     -20.187  -4.272  -0.588  1.00  0.00           H  
ATOM    196 2HG  LYS A  12     -19.240  -3.886   0.850  1.00  0.00           H  
ATOM    197 1HD  LYS A  12     -22.076  -5.002   0.970  1.00  0.00           H  
ATOM    198 2HD  LYS A  12     -20.628  -6.018   0.979  1.00  0.00           H  
ATOM    199 1HE  LYS A  12     -19.827  -4.772   2.989  1.00  0.00           H  
ATOM    200 2HE  LYS A  12     -21.367  -3.905   3.024  1.00  0.00           H  
ATOM    201 1HZ  LYS A  12     -21.354  -5.708   4.530  1.00  0.00           H  
ATOM    202 2HZ  LYS A  12     -22.491  -5.993   3.338  1.00  0.00           H  
ATOM    203 3HZ  LYS A  12     -21.067  -6.815   3.314  1.00  0.00           H  
ATOM    204  N   GLU A  13     -21.149   0.654   0.326  1.00  0.00           N  
ATOM    205  CA  GLU A  13     -21.927   1.894   0.210  1.00  0.00           C  
ATOM    206  C   GLU A  13     -21.486   2.670  -1.032  1.00  0.00           C  
ATOM    207  O   GLU A  13     -22.307   3.289  -1.715  1.00  0.00           O  
ATOM    208  CB  GLU A  13     -21.765   2.807   1.434  1.00  0.00           C  
ATOM    209  CG  GLU A  13     -22.399   2.321   2.720  1.00  0.00           C  
ATOM    210  CD  GLU A  13     -22.160   3.276   3.861  1.00  0.00           C  
ATOM    211  OE1 GLU A  13     -21.451   4.238   3.663  1.00  0.00           O  
ATOM    212  OE2 GLU A  13     -22.683   3.047   4.925  1.00  0.00           O  
ATOM    213  H   GLU A  13     -20.556   0.505   1.149  1.00  0.00           H  
ATOM    214  HA  GLU A  13     -22.979   1.637   0.101  1.00  0.00           H  
ATOM    215 1HB  GLU A  13     -20.706   2.954   1.631  1.00  0.00           H  
ATOM    216 2HB  GLU A  13     -22.187   3.786   1.208  1.00  0.00           H  
ATOM    217 1HG  GLU A  13     -23.471   2.216   2.563  1.00  0.00           H  
ATOM    218 2HG  GLU A  13     -22.001   1.347   2.971  1.00  0.00           H  
ATOM    219  N   GLY A  14     -20.184   2.615  -1.330  1.00  0.00           N  
ATOM    220  CA  GLY A  14     -19.634   3.279  -2.499  1.00  0.00           C  
ATOM    221  C   GLY A  14     -18.828   4.548  -2.232  1.00  0.00           C  
ATOM    222  O   GLY A  14     -18.702   5.384  -3.127  1.00  0.00           O  
ATOM    223  H   GLY A  14     -19.564   2.132  -0.679  1.00  0.00           H  
ATOM    224 1HA  GLY A  14     -18.998   2.563  -3.020  1.00  0.00           H  
ATOM    225 2HA  GLY A  14     -20.447   3.513  -3.184  1.00  0.00           H  
ATOM    226  N   ASP A  15     -18.306   4.735  -1.012  1.00  0.00           N  
ATOM    227  CA  ASP A  15     -17.511   5.942  -0.747  1.00  0.00           C  
ATOM    228  C   ASP A  15     -16.037   5.609  -0.467  1.00  0.00           C  
ATOM    229  O   ASP A  15     -15.686   5.308   0.677  1.00  0.00           O  
ATOM    230  CB  ASP A  15     -18.097   6.727   0.426  1.00  0.00           C  
ATOM    231  CG  ASP A  15     -17.359   8.069   0.735  1.00  0.00           C  
ATOM    232  OD1 ASP A  15     -16.157   8.220   0.441  1.00  0.00           O  
ATOM    233  OD2 ASP A  15     -18.029   8.962   1.262  1.00  0.00           O  
ATOM    234  H   ASP A  15     -18.426   4.012  -0.297  1.00  0.00           H  
ATOM    235  HA  ASP A  15     -17.606   6.590  -1.605  1.00  0.00           H  
ATOM    236 1HB  ASP A  15     -19.148   6.941   0.223  1.00  0.00           H  
ATOM    237 2HB  ASP A  15     -18.066   6.102   1.324  1.00  0.00           H  
ATOM    238  N   PRO A  16     -15.139   5.696  -1.476  1.00  0.00           N  
ATOM    239  CA  PRO A  16     -13.747   5.306  -1.408  1.00  0.00           C  
ATOM    240  C   PRO A  16     -12.898   6.250  -0.560  1.00  0.00           C  
ATOM    241  O   PRO A  16     -11.748   5.927  -0.252  1.00  0.00           O  
ATOM    242  CB  PRO A  16     -13.309   5.338  -2.877  1.00  0.00           C  
ATOM    243  CG  PRO A  16     -14.204   6.360  -3.526  1.00  0.00           C  
ATOM    244  CD  PRO A  16     -15.532   6.248  -2.803  1.00  0.00           C  
ATOM    245  HA  PRO A  16     -13.689   4.281  -1.026  1.00  0.00           H  
ATOM    246 1HB  PRO A  16     -12.242   5.611  -2.946  1.00  0.00           H  
ATOM    247 2HB  PRO A  16     -13.409   4.338  -3.320  1.00  0.00           H  
ATOM    248 1HG  PRO A  16     -13.758   7.363  -3.438  1.00  0.00           H  
ATOM    249 2HG  PRO A  16     -14.296   6.150  -4.604  1.00  0.00           H  
ATOM    250 1HD  PRO A  16     -15.936   7.269  -2.714  1.00  0.00           H  
ATOM    251 2HD  PRO A  16     -16.209   5.566  -3.336  1.00  0.00           H  
ATOM    252  N   LYS A  17     -13.420   7.440  -0.214  1.00  0.00           N  
ATOM    253  CA  LYS A  17     -12.585   8.348   0.552  1.00  0.00           C  
ATOM    254  C   LYS A  17     -12.698   7.961   1.998  1.00  0.00           C  
ATOM    255  O   LYS A  17     -11.707   7.960   2.737  1.00  0.00           O  
ATOM    256  CB  LYS A  17     -12.990   9.807   0.350  1.00  0.00           C  
ATOM    257  CG  LYS A  17     -12.772  10.370  -1.066  1.00  0.00           C  
ATOM    258  CD  LYS A  17     -11.295  10.325  -1.454  1.00  0.00           C  
ATOM    259  CE  LYS A  17     -10.989  11.136  -2.699  1.00  0.00           C  
ATOM    260  NZ  LYS A  17      -9.556  10.997  -3.083  1.00  0.00           N  
ATOM    261  H   LYS A  17     -14.401   7.697  -0.398  1.00  0.00           H  
ATOM    262  HA  LYS A  17     -11.546   8.219   0.260  1.00  0.00           H  
ATOM    263 1HB  LYS A  17     -14.055   9.913   0.584  1.00  0.00           H  
ATOM    264 2HB  LYS A  17     -12.439  10.434   1.048  1.00  0.00           H  
ATOM    265 1HG  LYS A  17     -13.344   9.774  -1.778  1.00  0.00           H  
ATOM    266 2HG  LYS A  17     -13.126  11.399  -1.108  1.00  0.00           H  
ATOM    267 1HD  LYS A  17     -10.679  10.696  -0.629  1.00  0.00           H  
ATOM    268 2HD  LYS A  17     -11.006   9.296  -1.663  1.00  0.00           H  
ATOM    269 1HE  LYS A  17     -11.619  10.814  -3.527  1.00  0.00           H  
ATOM    270 2HE  LYS A  17     -11.192  12.185  -2.485  1.00  0.00           H  
ATOM    271 1HZ  LYS A  17      -9.348  11.561  -3.889  1.00  0.00           H  
ATOM    272 2HZ  LYS A  17      -8.962  11.292  -2.286  1.00  0.00           H  
ATOM    273 3HZ  LYS A  17      -9.351  10.036  -3.286  1.00  0.00           H  
ATOM    274  N   LYS A  18     -13.902   7.556   2.390  1.00  0.00           N  
ATOM    275  CA  LYS A  18     -14.095   7.114   3.756  1.00  0.00           C  
ATOM    276  C   LYS A  18     -13.352   5.798   3.935  1.00  0.00           C  
ATOM    277  O   LYS A  18     -12.714   5.580   4.968  1.00  0.00           O  
ATOM    278  CB  LYS A  18     -15.569   6.986   4.086  1.00  0.00           C  
ATOM    279  CG  LYS A  18     -16.281   8.309   4.189  1.00  0.00           C  
ATOM    280  CD  LYS A  18     -17.749   8.126   4.540  1.00  0.00           C  
ATOM    281  CE  LYS A  18     -18.474   9.464   4.651  1.00  0.00           C  
ATOM    282  NZ  LYS A  18     -18.540  10.173   3.317  1.00  0.00           N  
ATOM    283  H   LYS A  18     -14.689   7.613   1.720  1.00  0.00           H  
ATOM    284  HA  LYS A  18     -13.650   7.844   4.433  1.00  0.00           H  
ATOM    285 1HB  LYS A  18     -16.061   6.388   3.315  1.00  0.00           H  
ATOM    286 2HB  LYS A  18     -15.688   6.479   5.037  1.00  0.00           H  
ATOM    287 1HG  LYS A  18     -15.804   8.907   4.965  1.00  0.00           H  
ATOM    288 2HG  LYS A  18     -16.183   8.834   3.244  1.00  0.00           H  
ATOM    289 1HD  LYS A  18     -18.229   7.537   3.756  1.00  0.00           H  
ATOM    290 2HD  LYS A  18     -17.841   7.590   5.483  1.00  0.00           H  
ATOM    291 1HE  LYS A  18     -19.487   9.284   5.005  1.00  0.00           H  
ATOM    292 2HE  LYS A  18     -17.957  10.102   5.368  1.00  0.00           H  
ATOM    293 1HZ  LYS A  18     -19.027  11.042   3.403  1.00  0.00           H  
ATOM    294 2HZ  LYS A  18     -17.612  10.347   2.962  1.00  0.00           H  
ATOM    295 3HZ  LYS A  18     -19.014   9.585   2.616  1.00  0.00           H  
ATOM    296  N   VAL A  19     -13.370   4.955   2.889  1.00  0.00           N  
ATOM    297  CA  VAL A  19     -12.691   3.669   2.953  1.00  0.00           C  
ATOM    298  C   VAL A  19     -11.212   3.891   3.105  1.00  0.00           C  
ATOM    299  O   VAL A  19     -10.580   3.238   3.934  1.00  0.00           O  
ATOM    300  CB  VAL A  19     -12.916   2.881   1.666  1.00  0.00           C  
ATOM    301  CG1 VAL A  19     -12.070   1.655   1.636  1.00  0.00           C  
ATOM    302  CG2 VAL A  19     -14.281   2.510   1.594  1.00  0.00           C  
ATOM    303  H   VAL A  19     -13.930   5.206   2.069  1.00  0.00           H  
ATOM    304  HA  VAL A  19     -13.064   3.107   3.805  1.00  0.00           H  
ATOM    305  HB  VAL A  19     -12.650   3.502   0.830  1.00  0.00           H  
ATOM    306 1HG1 VAL A  19     -12.245   1.123   0.733  1.00  0.00           H  
ATOM    307 2HG1 VAL A  19     -11.042   1.925   1.682  1.00  0.00           H  
ATOM    308 3HG1 VAL A  19     -12.325   1.030   2.473  1.00  0.00           H  
ATOM    309 1HG2 VAL A  19     -14.473   2.005   0.713  1.00  0.00           H  
ATOM    310 2HG2 VAL A  19     -14.478   1.874   2.422  1.00  0.00           H  
ATOM    311 3HG2 VAL A  19     -14.894   3.366   1.631  1.00  0.00           H  
ATOM    312  N   PHE A  20     -10.648   4.805   2.327  1.00  0.00           N  
ATOM    313  CA  PHE A  20      -9.249   5.110   2.457  1.00  0.00           C  
ATOM    314  C   PHE A  20      -8.878   5.572   3.857  1.00  0.00           C  
ATOM    315  O   PHE A  20      -7.921   5.068   4.442  1.00  0.00           O  
ATOM    316  CB  PHE A  20      -8.801   6.149   1.455  1.00  0.00           C  
ATOM    317  CG  PHE A  20      -7.465   6.606   1.802  1.00  0.00           C  
ATOM    318  CD1 PHE A  20      -6.319   5.872   1.522  1.00  0.00           C  
ATOM    319  CD2 PHE A  20      -7.355   7.780   2.487  1.00  0.00           C  
ATOM    320  CE1 PHE A  20      -5.101   6.346   1.942  1.00  0.00           C  
ATOM    321  CE2 PHE A  20      -6.189   8.217   2.892  1.00  0.00           C  
ATOM    322  CZ  PHE A  20      -5.062   7.527   2.633  1.00  0.00           C  
ATOM    323  H   PHE A  20     -11.189   5.291   1.604  1.00  0.00           H  
ATOM    324  HA  PHE A  20      -8.694   4.195   2.249  1.00  0.00           H  
ATOM    325 1HB  PHE A  20      -8.792   5.730   0.450  1.00  0.00           H  
ATOM    326 2HB  PHE A  20      -9.484   6.998   1.464  1.00  0.00           H  
ATOM    327  HD1 PHE A  20      -6.398   4.930   0.989  1.00  0.00           H  
ATOM    328  HD2 PHE A  20      -8.255   8.359   2.712  1.00  0.00           H  
ATOM    329  HE1 PHE A  20      -4.181   5.794   1.746  1.00  0.00           H  
ATOM    330  HE2 PHE A  20      -6.148   9.136   3.432  1.00  0.00           H  
ATOM    331  HZ  PHE A  20      -4.145   7.926   2.986  1.00  0.00           H  
ATOM    332  N   ARG A  21      -9.621   6.526   4.436  1.00  0.00           N  
ATOM    333  CA  ARG A  21      -9.204   7.019   5.747  1.00  0.00           C  
ATOM    334  C   ARG A  21      -9.141   5.867   6.762  1.00  0.00           C  
ATOM    335  O   ARG A  21      -8.229   5.811   7.608  1.00  0.00           O  
ATOM    336  CB  ARG A  21     -10.139   8.118   6.234  1.00  0.00           C  
ATOM    337  CG  ARG A  21     -10.041   9.407   5.413  1.00  0.00           C  
ATOM    338  CD  ARG A  21     -10.684  10.588   6.057  1.00  0.00           C  
ATOM    339  NE  ARG A  21     -10.522  11.819   5.240  1.00  0.00           N  
ATOM    340  CZ  ARG A  21     -11.359  12.258   4.292  1.00  0.00           C  
ATOM    341  NH1 ARG A  21     -12.458  11.596   3.964  1.00  0.00           N  
ATOM    342  NH2 ARG A  21     -11.035  13.384   3.697  1.00  0.00           N  
ATOM    343  H   ARG A  21     -10.426   6.931   3.941  1.00  0.00           H  
ATOM    344  HA  ARG A  21      -8.206   7.442   5.647  1.00  0.00           H  
ATOM    345 1HB  ARG A  21     -11.172   7.764   6.173  1.00  0.00           H  
ATOM    346 2HB  ARG A  21      -9.926   8.354   7.274  1.00  0.00           H  
ATOM    347 1HG  ARG A  21      -9.038   9.617   5.194  1.00  0.00           H  
ATOM    348 2HG  ARG A  21     -10.558   9.248   4.477  1.00  0.00           H  
ATOM    349 1HD  ARG A  21     -11.744  10.400   6.209  1.00  0.00           H  
ATOM    350 2HD  ARG A  21     -10.207  10.763   7.021  1.00  0.00           H  
ATOM    351  HE  ARG A  21      -9.701  12.436   5.404  1.00  0.00           H  
ATOM    352 1HH1 ARG A  21     -12.686  10.731   4.430  1.00  0.00           H  
ATOM    353 2HH1 ARG A  21     -13.067  11.956   3.245  1.00  0.00           H  
ATOM    354 1HH2 ARG A  21     -10.158  13.859   3.998  1.00  0.00           H  
ATOM    355 2HH2 ARG A  21     -11.611  13.775   2.975  1.00  0.00           H  
ATOM    356  N   VAL A  22     -10.101   4.943   6.652  1.00  0.00           N  
ATOM    357  CA  VAL A  22     -10.154   3.772   7.506  1.00  0.00           C  
ATOM    358  C   VAL A  22      -8.966   2.837   7.258  1.00  0.00           C  
ATOM    359  O   VAL A  22      -8.285   2.435   8.213  1.00  0.00           O  
ATOM    360  CB  VAL A  22     -11.487   3.030   7.225  1.00  0.00           C  
ATOM    361  CG1 VAL A  22     -11.528   1.725   7.857  1.00  0.00           C  
ATOM    362  CG2 VAL A  22     -12.627   3.838   7.785  1.00  0.00           C  
ATOM    363  H   VAL A  22     -10.847   5.101   5.965  1.00  0.00           H  
ATOM    364  HA  VAL A  22     -10.140   4.097   8.542  1.00  0.00           H  
ATOM    365  HB  VAL A  22     -11.603   2.893   6.157  1.00  0.00           H  
ATOM    366 1HG1 VAL A  22     -12.465   1.266   7.634  1.00  0.00           H  
ATOM    367 2HG1 VAL A  22     -10.727   1.092   7.488  1.00  0.00           H  
ATOM    368 3HG1 VAL A  22     -11.445   1.839   8.897  1.00  0.00           H  
ATOM    369 1HG2 VAL A  22     -13.558   3.323   7.595  1.00  0.00           H  
ATOM    370 2HG2 VAL A  22     -12.497   3.948   8.865  1.00  0.00           H  
ATOM    371 3HG2 VAL A  22     -12.654   4.817   7.327  1.00  0.00           H  
ATOM    372  N   LEU A  23      -8.665   2.556   5.991  1.00  0.00           N  
ATOM    373  CA  LEU A  23      -7.569   1.666   5.649  1.00  0.00           C  
ATOM    374  C   LEU A  23      -6.218   2.247   6.023  1.00  0.00           C  
ATOM    375  O   LEU A  23      -5.316   1.517   6.422  1.00  0.00           O  
ATOM    376  CB  LEU A  23      -7.576   1.386   4.154  1.00  0.00           C  
ATOM    377  CG  LEU A  23      -8.758   0.581   3.619  1.00  0.00           C  
ATOM    378  CD1 LEU A  23      -8.700   0.612   2.174  1.00  0.00           C  
ATOM    379  CD2 LEU A  23      -8.707  -0.841   4.068  1.00  0.00           C  
ATOM    380  H   LEU A  23      -9.265   2.925   5.244  1.00  0.00           H  
ATOM    381  HA  LEU A  23      -7.707   0.743   6.194  1.00  0.00           H  
ATOM    382 1HB  LEU A  23      -7.557   2.343   3.631  1.00  0.00           H  
ATOM    383 2HB  LEU A  23      -6.667   0.840   3.906  1.00  0.00           H  
ATOM    384  HG  LEU A  23      -9.680   1.029   3.947  1.00  0.00           H  
ATOM    385 1HD1 LEU A  23      -9.542   0.058   1.775  1.00  0.00           H  
ATOM    386 2HD1 LEU A  23      -8.730   1.639   1.815  1.00  0.00           H  
ATOM    387 3HD1 LEU A  23      -7.791   0.145   1.889  1.00  0.00           H  
ATOM    388 1HD2 LEU A  23      -9.542  -1.347   3.641  1.00  0.00           H  
ATOM    389 2HD2 LEU A  23      -7.788  -1.303   3.721  1.00  0.00           H  
ATOM    390 3HD2 LEU A  23      -8.766  -0.900   5.138  1.00  0.00           H  
ATOM    391  N   ALA A  24      -6.039   3.557   5.880  1.00  0.00           N  
ATOM    392  CA  ALA A  24      -4.752   4.146   6.206  1.00  0.00           C  
ATOM    393  C   ALA A  24      -4.410   3.931   7.682  1.00  0.00           C  
ATOM    394  O   ALA A  24      -3.275   3.561   8.018  1.00  0.00           O  
ATOM    395  CB  ALA A  24      -4.784   5.620   5.882  1.00  0.00           C  
ATOM    396  H   ALA A  24      -6.795   4.132   5.503  1.00  0.00           H  
ATOM    397  HA  ALA A  24      -3.983   3.658   5.610  1.00  0.00           H  
ATOM    398 1HB  ALA A  24      -3.837   6.056   6.115  1.00  0.00           H  
ATOM    399 2HB  ALA A  24      -5.008   5.742   4.832  1.00  0.00           H  
ATOM    400 3HB  ALA A  24      -5.563   6.104   6.474  1.00  0.00           H  
ATOM    401  N   ARG A  25      -5.414   4.080   8.558  1.00  0.00           N  
ATOM    402  CA  ARG A  25      -5.187   3.852   9.981  1.00  0.00           C  
ATOM    403  C   ARG A  25      -5.014   2.382  10.291  1.00  0.00           C  
ATOM    404  O   ARG A  25      -4.224   2.015  11.167  1.00  0.00           O  
ATOM    405  CB  ARG A  25      -6.307   4.428  10.814  1.00  0.00           C  
ATOM    406  CG  ARG A  25      -6.366   5.936  10.861  1.00  0.00           C  
ATOM    407  CD  ARG A  25      -5.132   6.502  11.484  1.00  0.00           C  
ATOM    408  NE  ARG A  25      -5.287   7.877  11.808  1.00  0.00           N  
ATOM    409  CZ  ARG A  25      -4.321   8.670  12.318  1.00  0.00           C  
ATOM    410  NH1 ARG A  25      -3.076   8.230  12.538  1.00  0.00           N  
ATOM    411  NH2 ARG A  25      -4.627   9.919  12.613  1.00  0.00           N  
ATOM    412  H   ARG A  25      -6.318   4.434   8.221  1.00  0.00           H  
ATOM    413  HA  ARG A  25      -4.256   4.337  10.256  1.00  0.00           H  
ATOM    414 1HB  ARG A  25      -7.256   4.097  10.396  1.00  0.00           H  
ATOM    415 2HB  ARG A  25      -6.244   4.051  11.834  1.00  0.00           H  
ATOM    416 1HG  ARG A  25      -6.448   6.325   9.843  1.00  0.00           H  
ATOM    417 2HG  ARG A  25      -7.229   6.254  11.443  1.00  0.00           H  
ATOM    418 1HD  ARG A  25      -4.889   5.953  12.394  1.00  0.00           H  
ATOM    419 2HD  ARG A  25      -4.303   6.436  10.783  1.00  0.00           H  
ATOM    420  HE  ARG A  25      -6.202   8.285  11.672  1.00  0.00           H  
ATOM    421 1HH1 ARG A  25      -2.769   7.278  12.304  1.00  0.00           H  
ATOM    422 2HH1 ARG A  25      -2.379   8.875  12.955  1.00  0.00           H  
ATOM    423 1HH2 ARG A  25      -5.555  10.269  12.458  1.00  0.00           H  
ATOM    424 2HH2 ARG A  25      -3.905  10.544  13.003  1.00  0.00           H  
ATOM    425  N   LEU A  26      -5.730   1.544   9.557  1.00  0.00           N  
ATOM    426  CA  LEU A  26      -5.647   0.112   9.722  1.00  0.00           C  
ATOM    427  C   LEU A  26      -4.247  -0.376   9.397  1.00  0.00           C  
ATOM    428  O   LEU A  26      -3.708  -1.207  10.136  1.00  0.00           O  
ATOM    429  CB  LEU A  26      -6.681  -0.532   8.825  1.00  0.00           C  
ATOM    430  CG  LEU A  26      -6.773  -2.008   8.778  1.00  0.00           C  
ATOM    431  CD1 LEU A  26      -7.073  -2.652  10.143  1.00  0.00           C  
ATOM    432  CD2 LEU A  26      -7.852  -2.301   7.753  1.00  0.00           C  
ATOM    433  H   LEU A  26      -6.410   1.926   8.891  1.00  0.00           H  
ATOM    434  HA  LEU A  26      -5.864  -0.125  10.758  1.00  0.00           H  
ATOM    435 1HB  LEU A  26      -7.646  -0.126   9.061  1.00  0.00           H  
ATOM    436 2HB  LEU A  26      -6.445  -0.229   7.827  1.00  0.00           H  
ATOM    437  HG  LEU A  26      -5.830  -2.399   8.455  1.00  0.00           H  
ATOM    438 1HD1 LEU A  26      -7.118  -3.723  10.027  1.00  0.00           H  
ATOM    439 2HD1 LEU A  26      -6.285  -2.407  10.848  1.00  0.00           H  
ATOM    440 3HD1 LEU A  26      -7.991  -2.326  10.527  1.00  0.00           H  
ATOM    441 1HD2 LEU A  26      -7.933  -3.327   7.614  1.00  0.00           H  
ATOM    442 2HD2 LEU A  26      -8.801  -1.892   8.080  1.00  0.00           H  
ATOM    443 3HD2 LEU A  26      -7.577  -1.850   6.820  1.00  0.00           H  
ATOM    444  N   VAL A  27      -3.627   0.168   8.343  1.00  0.00           N  
ATOM    445  CA  VAL A  27      -2.268  -0.225   8.016  1.00  0.00           C  
ATOM    446  C   VAL A  27      -1.341   0.106   9.160  1.00  0.00           C  
ATOM    447  O   VAL A  27      -0.524  -0.725   9.560  1.00  0.00           O  
ATOM    448  CB  VAL A  27      -1.712   0.531   6.790  1.00  0.00           C  
ATOM    449  CG1 VAL A  27      -0.225   0.255   6.641  1.00  0.00           C  
ATOM    450  CG2 VAL A  27      -2.396   0.108   5.540  1.00  0.00           C  
ATOM    451  H   VAL A  27      -4.151   0.815   7.742  1.00  0.00           H  
ATOM    452  HA  VAL A  27      -2.251  -1.302   7.834  1.00  0.00           H  
ATOM    453  HB  VAL A  27      -1.856   1.602   6.941  1.00  0.00           H  
ATOM    454 1HG1 VAL A  27       0.137   0.799   5.796  1.00  0.00           H  
ATOM    455 2HG1 VAL A  27       0.332   0.576   7.515  1.00  0.00           H  
ATOM    456 3HG1 VAL A  27      -0.063  -0.813   6.489  1.00  0.00           H  
ATOM    457 1HG2 VAL A  27      -1.997   0.657   4.700  1.00  0.00           H  
ATOM    458 2HG2 VAL A  27      -2.233  -0.960   5.388  1.00  0.00           H  
ATOM    459 3HG2 VAL A  27      -3.440   0.311   5.624  1.00  0.00           H  
ATOM    460  N   GLN A  28      -1.451   1.321   9.708  1.00  0.00           N  
ATOM    461  CA  GLN A  28      -0.523   1.675  10.766  1.00  0.00           C  
ATOM    462  C   GLN A  28      -0.680   0.766  11.980  1.00  0.00           C  
ATOM    463  O   GLN A  28       0.319   0.320  12.555  1.00  0.00           O  
ATOM    464  CB  GLN A  28      -0.737   3.127  11.206  1.00  0.00           C  
ATOM    465  CG  GLN A  28      -0.339   4.184  10.183  1.00  0.00           C  
ATOM    466  CD  GLN A  28      -0.623   5.611  10.685  1.00  0.00           C  
ATOM    467  OE1 GLN A  28      -1.465   5.794  11.596  1.00  0.00           O  
ATOM    468  NE2 GLN A  28       0.089   6.581  10.103  1.00  0.00           N  
ATOM    469  H   GLN A  28      -2.133   1.996   9.341  1.00  0.00           H  
ATOM    470  HA  GLN A  28       0.492   1.562  10.382  1.00  0.00           H  
ATOM    471 1HB  GLN A  28      -1.797   3.271  11.433  1.00  0.00           H  
ATOM    472 2HB  GLN A  28      -0.181   3.314  12.123  1.00  0.00           H  
ATOM    473 1HG  GLN A  28       0.728   4.096   9.991  1.00  0.00           H  
ATOM    474 2HG  GLN A  28      -0.901   4.019   9.261  1.00  0.00           H  
ATOM    475 1HE2 GLN A  28       0.016   7.565  10.370  1.00  0.00           H  
ATOM    476 2HE2 GLN A  28       0.742   6.352   9.387  1.00  0.00           H  
ATOM    477  N   LEU A  29      -1.927   0.442  12.342  1.00  0.00           N  
ATOM    478  CA  LEU A  29      -2.155  -0.398  13.509  1.00  0.00           C  
ATOM    479  C   LEU A  29      -1.714  -1.839  13.323  1.00  0.00           C  
ATOM    480  O   LEU A  29      -1.109  -2.426  14.225  1.00  0.00           O  
ATOM    481  CB  LEU A  29      -3.652  -0.404  13.835  1.00  0.00           C  
ATOM    482  CG  LEU A  29      -4.260   0.912  14.358  1.00  0.00           C  
ATOM    483  CD1 LEU A  29      -5.768   0.770  14.359  1.00  0.00           C  
ATOM    484  CD2 LEU A  29      -3.750   1.212  15.775  1.00  0.00           C  
ATOM    485  H   LEU A  29      -2.721   0.846  11.834  1.00  0.00           H  
ATOM    486  HA  LEU A  29      -1.588   0.016  14.336  1.00  0.00           H  
ATOM    487 1HB  LEU A  29      -4.187  -0.667  12.918  1.00  0.00           H  
ATOM    488 2HB  LEU A  29      -3.839  -1.179  14.572  1.00  0.00           H  
ATOM    489  HG  LEU A  29      -3.991   1.732  13.694  1.00  0.00           H  
ATOM    490 1HD1 LEU A  29      -6.222   1.696  14.709  1.00  0.00           H  
ATOM    491 2HD1 LEU A  29      -6.097   0.566  13.348  1.00  0.00           H  
ATOM    492 3HD1 LEU A  29      -6.064  -0.048  15.010  1.00  0.00           H  
ATOM    493 1HD2 LEU A  29      -4.203   2.138  16.127  1.00  0.00           H  
ATOM    494 2HD2 LEU A  29      -4.026   0.398  16.444  1.00  0.00           H  
ATOM    495 3HD2 LEU A  29      -2.672   1.326  15.775  1.00  0.00           H  
ATOM    496  N   LEU A  30      -1.978  -2.423  12.159  1.00  0.00           N  
ATOM    497  CA  LEU A  30      -1.602  -3.809  11.970  1.00  0.00           C  
ATOM    498  C   LEU A  30      -0.091  -3.930  11.867  1.00  0.00           C  
ATOM    499  O   LEU A  30       0.504  -4.889  12.386  1.00  0.00           O  
ATOM    500  CB  LEU A  30      -2.281  -4.366  10.719  1.00  0.00           C  
ATOM    501  CG  LEU A  30      -3.814  -4.528  10.751  1.00  0.00           C  
ATOM    502  CD1 LEU A  30      -4.267  -4.844   9.368  1.00  0.00           C  
ATOM    503  CD2 LEU A  30      -4.227  -5.655  11.684  1.00  0.00           C  
ATOM    504  H   LEU A  30      -2.485  -1.917  11.423  1.00  0.00           H  
ATOM    505  HA  LEU A  30      -1.922  -4.375  12.840  1.00  0.00           H  
ATOM    506 1HB  LEU A  30      -2.046  -3.700   9.889  1.00  0.00           H  
ATOM    507 2HB  LEU A  30      -1.864  -5.348  10.518  1.00  0.00           H  
ATOM    508  HG  LEU A  30      -4.272  -3.599  11.071  1.00  0.00           H  
ATOM    509 1HD1 LEU A  30      -5.340  -4.964   9.348  1.00  0.00           H  
ATOM    510 2HD1 LEU A  30      -3.972  -4.030   8.709  1.00  0.00           H  
ATOM    511 3HD1 LEU A  30      -3.815  -5.746   9.047  1.00  0.00           H  
ATOM    512 1HD2 LEU A  30      -5.310  -5.758  11.670  1.00  0.00           H  
ATOM    513 2HD2 LEU A  30      -3.780  -6.578  11.357  1.00  0.00           H  
ATOM    514 3HD2 LEU A  30      -3.907  -5.446  12.700  1.00  0.00           H  
ATOM    515  N   ARG A  31       0.558  -2.956  11.207  1.00  0.00           N  
ATOM    516  CA  ARG A  31       1.994  -3.038  11.053  1.00  0.00           C  
ATOM    517  C   ARG A  31       2.693  -2.907  12.395  1.00  0.00           C  
ATOM    518  O   ARG A  31       3.612  -3.674  12.691  1.00  0.00           O  
ATOM    519  CB  ARG A  31       2.497  -1.933  10.141  1.00  0.00           C  
ATOM    520  CG  ARG A  31       4.016  -1.884   9.937  1.00  0.00           C  
ATOM    521  CD  ARG A  31       4.526  -2.995   9.126  1.00  0.00           C  
ATOM    522  NE  ARG A  31       5.962  -2.918   9.000  1.00  0.00           N  
ATOM    523  CZ  ARG A  31       6.625  -2.135   8.119  1.00  0.00           C  
ATOM    524  NH1 ARG A  31       6.007  -1.342   7.285  1.00  0.00           N  
ATOM    525  NH2 ARG A  31       7.934  -2.131   8.072  1.00  0.00           N  
ATOM    526  H   ARG A  31       0.054  -2.172  10.775  1.00  0.00           H  
ATOM    527  HA  ARG A  31       2.233  -4.006  10.619  1.00  0.00           H  
ATOM    528 1HB  ARG A  31       2.034  -2.039   9.159  1.00  0.00           H  
ATOM    529 2HB  ARG A  31       2.181  -0.965  10.539  1.00  0.00           H  
ATOM    530 1HG  ARG A  31       4.274  -0.969   9.441  1.00  0.00           H  
ATOM    531 2HG  ARG A  31       4.527  -1.911  10.896  1.00  0.00           H  
ATOM    532 1HD  ARG A  31       4.283  -3.949   9.589  1.00  0.00           H  
ATOM    533 2HD  ARG A  31       4.087  -2.947   8.140  1.00  0.00           H  
ATOM    534  HE  ARG A  31       6.515  -3.503   9.615  1.00  0.00           H  
ATOM    535 1HH1 ARG A  31       5.001  -1.269   7.247  1.00  0.00           H  
ATOM    536 2HH1 ARG A  31       6.585  -0.772   6.661  1.00  0.00           H  
ATOM    537 1HH2 ARG A  31       8.483  -2.714   8.687  1.00  0.00           H  
ATOM    538 2HH2 ARG A  31       8.370  -1.507   7.379  1.00  0.00           H  
ATOM    539  N   GLU A  32       2.241  -1.958  13.223  1.00  0.00           N  
ATOM    540  CA  GLU A  32       2.826  -1.727  14.534  1.00  0.00           C  
ATOM    541  C   GLU A  32       2.644  -2.910  15.471  1.00  0.00           C  
ATOM    542  O   GLU A  32       3.560  -3.255  16.222  1.00  0.00           O  
ATOM    543  CB  GLU A  32       2.258  -0.460  15.153  1.00  0.00           C  
ATOM    544  CG  GLU A  32       2.846  -0.114  16.501  1.00  0.00           C  
ATOM    545  CD  GLU A  32       2.432   1.231  16.974  1.00  0.00           C  
ATOM    546  OE1 GLU A  32       1.822   1.948  16.220  1.00  0.00           O  
ATOM    547  OE2 GLU A  32       2.723   1.560  18.094  1.00  0.00           O  
ATOM    548  H   GLU A  32       1.492  -1.331  12.913  1.00  0.00           H  
ATOM    549  HA  GLU A  32       3.896  -1.574  14.399  1.00  0.00           H  
ATOM    550 1HB  GLU A  32       2.436   0.377  14.477  1.00  0.00           H  
ATOM    551 2HB  GLU A  32       1.174  -0.564  15.261  1.00  0.00           H  
ATOM    552 1HG  GLU A  32       2.529  -0.856  17.234  1.00  0.00           H  
ATOM    553 2HG  GLU A  32       3.929  -0.157  16.425  1.00  0.00           H  
ATOM    554  N   LYS A  33       1.465  -3.540  15.423  1.00  0.00           N  
ATOM    555  CA  LYS A  33       1.183  -4.703  16.248  1.00  0.00           C  
ATOM    556  C   LYS A  33       1.941  -5.938  15.751  1.00  0.00           C  
ATOM    557  O   LYS A  33       2.214  -6.851  16.533  1.00  0.00           O  
ATOM    558  CB  LYS A  33      -0.320  -4.973  16.298  1.00  0.00           C  
ATOM    559  CG  LYS A  33      -1.112  -3.927  17.083  1.00  0.00           C  
ATOM    560  CD  LYS A  33      -2.607  -4.218  17.056  1.00  0.00           C  
ATOM    561  CE  LYS A  33      -3.392  -3.166  17.842  1.00  0.00           C  
ATOM    562  NZ  LYS A  33      -4.864  -3.429  17.819  1.00  0.00           N  
ATOM    563  H   LYS A  33       0.719  -3.181  14.818  1.00  0.00           H  
ATOM    564  HA  LYS A  33       1.527  -4.492  17.259  1.00  0.00           H  
ATOM    565 1HB  LYS A  33      -0.714  -4.992  15.277  1.00  0.00           H  
ATOM    566 2HB  LYS A  33      -0.502  -5.951  16.740  1.00  0.00           H  
ATOM    567 1HG  LYS A  33      -0.769  -3.923  18.117  1.00  0.00           H  
ATOM    568 2HG  LYS A  33      -0.927  -2.941  16.662  1.00  0.00           H  
ATOM    569 1HD  LYS A  33      -2.949  -4.215  16.016  1.00  0.00           H  
ATOM    570 2HD  LYS A  33      -2.798  -5.202  17.482  1.00  0.00           H  
ATOM    571 1HE  LYS A  33      -3.048  -3.167  18.874  1.00  0.00           H  
ATOM    572 2HE  LYS A  33      -3.203  -2.183  17.405  1.00  0.00           H  
ATOM    573 1HZ  LYS A  33      -5.344  -2.713  18.348  1.00  0.00           H  
ATOM    574 2HZ  LYS A  33      -5.192  -3.417  16.864  1.00  0.00           H  
ATOM    575 3HZ  LYS A  33      -5.054  -4.333  18.230  1.00  0.00           H  
ATOM    576  N   GLY A  34       2.300  -5.970  14.457  1.00  0.00           N  
ATOM    577  CA  GLY A  34       3.015  -7.103  13.898  1.00  0.00           C  
ATOM    578  C   GLY A  34       2.071  -8.165  13.360  1.00  0.00           C  
ATOM    579  O   GLY A  34       2.426  -9.343  13.293  1.00  0.00           O  
ATOM    580  H   GLY A  34       2.023  -5.223  13.815  1.00  0.00           H  
ATOM    581 1HA  GLY A  34       3.657  -6.743  13.093  1.00  0.00           H  
ATOM    582 2HA  GLY A  34       3.664  -7.534  14.656  1.00  0.00           H  
ATOM    583  N   ASP A  35       0.840  -7.757  13.062  1.00  0.00           N  
ATOM    584  CA  ASP A  35      -0.192  -8.631  12.545  1.00  0.00           C  
ATOM    585  C   ASP A  35      -0.013  -8.766  11.026  1.00  0.00           C  
ATOM    586  O   ASP A  35      -0.149  -7.749  10.340  1.00  0.00           O  
ATOM    587  CB  ASP A  35      -1.590  -8.096  12.886  1.00  0.00           C  
ATOM    588  CG  ASP A  35      -2.708  -9.063  12.418  1.00  0.00           C  
ATOM    589  OD1 ASP A  35      -2.436  -9.816  11.499  1.00  0.00           O  
ATOM    590  OD2 ASP A  35      -3.802  -9.046  12.950  1.00  0.00           O  
ATOM    591  H   ASP A  35       0.633  -6.756  13.089  1.00  0.00           H  
ATOM    592  HA  ASP A  35      -0.103  -9.583  13.046  1.00  0.00           H  
ATOM    593 1HB  ASP A  35      -1.669  -7.956  13.967  1.00  0.00           H  
ATOM    594 2HB  ASP A  35      -1.721  -7.122  12.422  1.00  0.00           H  
ATOM    595  N   PRO A  36       0.267  -9.973  10.455  1.00  0.00           N  
ATOM    596  CA  PRO A  36       0.524 -10.248   9.037  1.00  0.00           C  
ATOM    597  C   PRO A  36      -0.577  -9.691   8.136  1.00  0.00           C  
ATOM    598  O   PRO A  36      -0.349  -9.460   6.943  1.00  0.00           O  
ATOM    599  CB  PRO A  36       0.543 -11.782   8.984  1.00  0.00           C  
ATOM    600  CG  PRO A  36       0.983 -12.206  10.357  1.00  0.00           C  
ATOM    601  CD  PRO A  36       0.370 -11.194  11.303  1.00  0.00           C  
ATOM    602  HA  PRO A  36       1.501  -9.830   8.760  1.00  0.00           H  
ATOM    603 1HB  PRO A  36      -0.458 -12.159   8.722  1.00  0.00           H  
ATOM    604 2HB  PRO A  36       1.229 -12.122   8.194  1.00  0.00           H  
ATOM    605 1HG  PRO A  36       0.641 -13.231  10.565  1.00  0.00           H  
ATOM    606 2HG  PRO A  36       2.082 -12.222  10.418  1.00  0.00           H  
ATOM    607 1HD  PRO A  36      -0.625 -11.519  11.653  1.00  0.00           H  
ATOM    608 2HD  PRO A  36       1.089 -11.064  12.121  1.00  0.00           H  
ATOM    609  N   ARG A  37      -1.756  -9.421   8.713  1.00  0.00           N  
ATOM    610  CA  ARG A  37      -2.888  -8.867   7.993  1.00  0.00           C  
ATOM    611  C   ARG A  37      -2.540  -7.523   7.372  1.00  0.00           C  
ATOM    612  O   ARG A  37      -3.202  -7.094   6.422  1.00  0.00           O  
ATOM    613  CB  ARG A  37      -4.078  -8.655   8.910  1.00  0.00           C  
ATOM    614  CG  ARG A  37      -4.834  -9.884   9.347  1.00  0.00           C  
ATOM    615  CD  ARG A  37      -6.031  -9.509  10.158  1.00  0.00           C  
ATOM    616  NE  ARG A  37      -6.875 -10.659  10.413  1.00  0.00           N  
ATOM    617  CZ  ARG A  37      -6.798 -11.483  11.495  1.00  0.00           C  
ATOM    618  NH1 ARG A  37      -5.896 -11.259  12.460  1.00  0.00           N  
ATOM    619  NH2 ARG A  37      -7.625 -12.534  11.608  1.00  0.00           N  
ATOM    620  H   ARG A  37      -1.894  -9.617   9.718  1.00  0.00           H  
ATOM    621  HA  ARG A  37      -3.170  -9.561   7.200  1.00  0.00           H  
ATOM    622 1HB  ARG A  37      -3.703  -8.219   9.817  1.00  0.00           H  
ATOM    623 2HB  ARG A  37      -4.761  -7.939   8.488  1.00  0.00           H  
ATOM    624 1HG  ARG A  37      -5.170 -10.449   8.482  1.00  0.00           H  
ATOM    625 2HG  ARG A  37      -4.192 -10.512   9.955  1.00  0.00           H  
ATOM    626 1HD  ARG A  37      -5.713  -9.079  11.106  1.00  0.00           H  
ATOM    627 2HD  ARG A  37      -6.620  -8.778   9.626  1.00  0.00           H  
ATOM    628  HE  ARG A  37      -7.592 -10.847   9.682  1.00  0.00           H  
ATOM    629 1HH1 ARG A  37      -5.231 -10.458  12.419  1.00  0.00           H  
ATOM    630 2HH1 ARG A  37      -5.845 -11.875  13.254  1.00  0.00           H  
ATOM    631 1HH2 ARG A  37      -8.335 -12.758  10.873  1.00  0.00           H  
ATOM    632 2HH2 ARG A  37      -7.570 -13.139  12.405  1.00  0.00           H  
ATOM    633  N   TYR A  38      -1.517  -6.834   7.902  1.00  0.00           N  
ATOM    634  CA  TYR A  38      -1.156  -5.533   7.372  1.00  0.00           C  
ATOM    635  C   TYR A  38      -0.773  -5.651   5.905  1.00  0.00           C  
ATOM    636  O   TYR A  38      -0.917  -4.682   5.161  1.00  0.00           O  
ATOM    637  CB  TYR A  38       0.023  -4.891   8.131  1.00  0.00           C  
ATOM    638  CG  TYR A  38       1.413  -5.314   7.692  1.00  0.00           C  
ATOM    639  CD1 TYR A  38       2.046  -4.602   6.682  1.00  0.00           C  
ATOM    640  CD2 TYR A  38       2.063  -6.377   8.288  1.00  0.00           C  
ATOM    641  CE1 TYR A  38       3.306  -4.961   6.264  1.00  0.00           C  
ATOM    642  CE2 TYR A  38       3.325  -6.733   7.876  1.00  0.00           C  
ATOM    643  CZ  TYR A  38       3.944  -6.031   6.864  1.00  0.00           C  
ATOM    644  OH  TYR A  38       5.200  -6.402   6.443  1.00  0.00           O  
ATOM    645  H   TYR A  38      -0.995  -7.234   8.690  1.00  0.00           H  
ATOM    646  HA  TYR A  38      -2.018  -4.873   7.443  1.00  0.00           H  
ATOM    647 1HB  TYR A  38      -0.046  -3.801   8.067  1.00  0.00           H  
ATOM    648 2HB  TYR A  38      -0.052  -5.157   9.169  1.00  0.00           H  
ATOM    649  HD1 TYR A  38       1.537  -3.758   6.216  1.00  0.00           H  
ATOM    650  HD2 TYR A  38       1.591  -6.930   9.074  1.00  0.00           H  
ATOM    651  HE1 TYR A  38       3.795  -4.405   5.468  1.00  0.00           H  
ATOM    652  HE2 TYR A  38       3.832  -7.575   8.345  1.00  0.00           H  
ATOM    653  HH  TYR A  38       5.495  -5.805   5.745  1.00  0.00           H  
ATOM    654  N   ARG A  39      -0.273  -6.816   5.459  1.00  0.00           N  
ATOM    655  CA  ARG A  39       0.140  -6.902   4.073  1.00  0.00           C  
ATOM    656  C   ARG A  39      -1.076  -6.884   3.160  1.00  0.00           C  
ATOM    657  O   ARG A  39      -1.061  -6.236   2.111  1.00  0.00           O  
ATOM    658  CB  ARG A  39       0.968  -8.156   3.851  1.00  0.00           C  
ATOM    659  CG  ARG A  39       2.315  -8.097   4.539  1.00  0.00           C  
ATOM    660  CD  ARG A  39       3.130  -9.313   4.371  1.00  0.00           C  
ATOM    661  NE  ARG A  39       4.400  -9.214   5.121  1.00  0.00           N  
ATOM    662  CZ  ARG A  39       5.309 -10.210   5.269  1.00  0.00           C  
ATOM    663  NH1 ARG A  39       5.124 -11.393   4.704  1.00  0.00           N  
ATOM    664  NH2 ARG A  39       6.401  -9.988   5.988  1.00  0.00           N  
ATOM    665  H   ARG A  39      -0.176  -7.632   6.073  1.00  0.00           H  
ATOM    666  HA  ARG A  39       0.762  -6.039   3.844  1.00  0.00           H  
ATOM    667 1HB  ARG A  39       0.432  -9.021   4.244  1.00  0.00           H  
ATOM    668 2HB  ARG A  39       1.130  -8.318   2.784  1.00  0.00           H  
ATOM    669 1HG  ARG A  39       2.881  -7.246   4.169  1.00  0.00           H  
ATOM    670 2HG  ARG A  39       2.135  -7.983   5.599  1.00  0.00           H  
ATOM    671 1HD  ARG A  39       2.577 -10.179   4.736  1.00  0.00           H  
ATOM    672 2HD  ARG A  39       3.361  -9.443   3.318  1.00  0.00           H  
ATOM    673  HE  ARG A  39       4.606  -8.322   5.580  1.00  0.00           H  
ATOM    674 1HH1 ARG A  39       4.288 -11.579   4.116  1.00  0.00           H  
ATOM    675 2HH1 ARG A  39       5.806 -12.123   4.815  1.00  0.00           H  
ATOM    676 1HH2 ARG A  39       6.548  -9.083   6.421  1.00  0.00           H  
ATOM    677 2HH2 ARG A  39       7.086 -10.717   6.106  1.00  0.00           H  
ATOM    678  N   LEU A  40      -2.156  -7.548   3.575  1.00  0.00           N  
ATOM    679  CA  LEU A  40      -3.363  -7.569   2.772  1.00  0.00           C  
ATOM    680  C   LEU A  40      -3.984  -6.190   2.788  1.00  0.00           C  
ATOM    681  O   LEU A  40      -4.512  -5.743   1.777  1.00  0.00           O  
ATOM    682  CB  LEU A  40      -4.339  -8.632   3.278  1.00  0.00           C  
ATOM    683  CG  LEU A  40      -3.911 -10.133   3.075  1.00  0.00           C  
ATOM    684  CD1 LEU A  40      -4.892 -11.025   3.824  1.00  0.00           C  
ATOM    685  CD2 LEU A  40      -3.917 -10.507   1.567  1.00  0.00           C  
ATOM    686  H   LEU A  40      -2.124  -8.043   4.457  1.00  0.00           H  
ATOM    687  HA  LEU A  40      -3.097  -7.793   1.743  1.00  0.00           H  
ATOM    688 1HB  LEU A  40      -4.463  -8.474   4.345  1.00  0.00           H  
ATOM    689 2HB  LEU A  40      -5.304  -8.482   2.794  1.00  0.00           H  
ATOM    690  HG  LEU A  40      -2.914 -10.287   3.486  1.00  0.00           H  
ATOM    691 1HD1 LEU A  40      -4.608 -12.070   3.700  1.00  0.00           H  
ATOM    692 2HD1 LEU A  40      -4.881 -10.779   4.879  1.00  0.00           H  
ATOM    693 3HD1 LEU A  40      -5.893 -10.873   3.424  1.00  0.00           H  
ATOM    694 1HD2 LEU A  40      -3.630 -11.552   1.453  1.00  0.00           H  
ATOM    695 2HD2 LEU A  40      -4.911 -10.371   1.175  1.00  0.00           H  
ATOM    696 3HD2 LEU A  40      -3.220  -9.890   1.009  1.00  0.00           H  
ATOM    697  N   VAL A  41      -3.887  -5.491   3.922  1.00  0.00           N  
ATOM    698  CA  VAL A  41      -4.466  -4.159   3.987  1.00  0.00           C  
ATOM    699  C   VAL A  41      -3.709  -3.223   3.063  1.00  0.00           C  
ATOM    700  O   VAL A  41      -4.336  -2.395   2.397  1.00  0.00           O  
ATOM    701  CB  VAL A  41      -4.566  -3.627   5.404  1.00  0.00           C  
ATOM    702  CG1 VAL A  41      -5.038  -2.172   5.364  1.00  0.00           C  
ATOM    703  CG2 VAL A  41      -5.560  -4.504   6.147  1.00  0.00           C  
ATOM    704  H   VAL A  41      -3.456  -5.928   4.740  1.00  0.00           H  
ATOM    705  HA  VAL A  41      -5.468  -4.196   3.629  1.00  0.00           H  
ATOM    706  HB  VAL A  41      -3.587  -3.654   5.883  1.00  0.00           H  
ATOM    707 1HG1 VAL A  41      -5.109  -1.775   6.361  1.00  0.00           H  
ATOM    708 2HG1 VAL A  41      -4.360  -1.579   4.805  1.00  0.00           H  
ATOM    709 3HG1 VAL A  41      -6.006  -2.130   4.886  1.00  0.00           H  
ATOM    710 1HG2 VAL A  41      -5.675  -4.175   7.136  1.00  0.00           H  
ATOM    711 2HG2 VAL A  41      -6.526  -4.468   5.646  1.00  0.00           H  
ATOM    712 3HG2 VAL A  41      -5.197  -5.517   6.153  1.00  0.00           H  
ATOM    713  N   LEU A  42      -2.388  -3.337   2.982  1.00  0.00           N  
ATOM    714  CA  LEU A  42      -1.673  -2.488   2.046  1.00  0.00           C  
ATOM    715  C   LEU A  42      -2.171  -2.753   0.609  1.00  0.00           C  
ATOM    716  O   LEU A  42      -2.411  -1.788  -0.135  1.00  0.00           O  
ATOM    717  CB  LEU A  42      -0.166  -2.767   2.144  1.00  0.00           C  
ATOM    718  CG  LEU A  42       0.571  -2.288   3.416  1.00  0.00           C  
ATOM    719  CD1 LEU A  42       1.972  -2.852   3.414  1.00  0.00           C  
ATOM    720  CD2 LEU A  42       0.654  -0.807   3.431  1.00  0.00           C  
ATOM    721  H   LEU A  42      -1.884  -3.977   3.606  1.00  0.00           H  
ATOM    722  HA  LEU A  42      -1.882  -1.453   2.287  1.00  0.00           H  
ATOM    723 1HB  LEU A  42      -0.029  -3.845   2.086  1.00  0.00           H  
ATOM    724 2HB  LEU A  42       0.314  -2.341   1.303  1.00  0.00           H  
ATOM    725  HG  LEU A  42       0.049  -2.630   4.300  1.00  0.00           H  
ATOM    726 1HD1 LEU A  42       2.499  -2.518   4.303  1.00  0.00           H  
ATOM    727 2HD1 LEU A  42       1.920  -3.938   3.409  1.00  0.00           H  
ATOM    728 3HD1 LEU A  42       2.503  -2.510   2.526  1.00  0.00           H  
ATOM    729 1HD2 LEU A  42       1.190  -0.512   4.306  1.00  0.00           H  
ATOM    730 2HD2 LEU A  42       1.178  -0.491   2.577  1.00  0.00           H  
ATOM    731 3HD2 LEU A  42      -0.323  -0.363   3.437  1.00  0.00           H  
ATOM    732  N   LEU A  43      -2.453  -4.027   0.246  1.00  0.00           N  
ATOM    733  CA  LEU A  43      -2.973  -4.282  -1.106  1.00  0.00           C  
ATOM    734  C   LEU A  43      -4.333  -3.622  -1.277  1.00  0.00           C  
ATOM    735  O   LEU A  43      -4.593  -2.985  -2.303  1.00  0.00           O  
ATOM    736  CB  LEU A  43      -3.257  -5.781  -1.385  1.00  0.00           C  
ATOM    737  CG  LEU A  43      -2.160  -6.668  -1.930  1.00  0.00           C  
ATOM    738  CD1 LEU A  43      -1.074  -6.809  -0.908  1.00  0.00           C  
ATOM    739  CD2 LEU A  43      -2.735  -8.025  -2.304  1.00  0.00           C  
ATOM    740  H   LEU A  43      -2.201  -4.799   0.877  1.00  0.00           H  
ATOM    741  HA  LEU A  43      -2.273  -3.877  -1.840  1.00  0.00           H  
ATOM    742 1HB  LEU A  43      -3.614  -6.237  -0.470  1.00  0.00           H  
ATOM    743 2HB  LEU A  43      -4.058  -5.820  -2.107  1.00  0.00           H  
ATOM    744  HG  LEU A  43      -1.752  -6.214  -2.817  1.00  0.00           H  
ATOM    745 1HD1 LEU A  43      -0.294  -7.432  -1.299  1.00  0.00           H  
ATOM    746 2HD1 LEU A  43      -0.653  -5.836  -0.661  1.00  0.00           H  
ATOM    747 3HD1 LEU A  43      -1.481  -7.270  -0.023  1.00  0.00           H  
ATOM    748 1HD2 LEU A  43      -1.947  -8.657  -2.715  1.00  0.00           H  
ATOM    749 2HD2 LEU A  43      -3.157  -8.502  -1.420  1.00  0.00           H  
ATOM    750 3HD2 LEU A  43      -3.512  -7.886  -3.049  1.00  0.00           H  
ATOM    751  N   ILE A  44      -5.172  -3.712  -0.238  1.00  0.00           N  
ATOM    752  CA  ILE A  44      -6.530  -3.185  -0.272  1.00  0.00           C  
ATOM    753  C   ILE A  44      -6.505  -1.694  -0.468  1.00  0.00           C  
ATOM    754  O   ILE A  44      -7.254  -1.171  -1.287  1.00  0.00           O  
ATOM    755  CB  ILE A  44      -7.277  -3.494   1.043  1.00  0.00           C  
ATOM    756  CG1 ILE A  44      -7.489  -4.966   1.163  1.00  0.00           C  
ATOM    757  CG2 ILE A  44      -8.637  -2.828   0.995  1.00  0.00           C  
ATOM    758  CD1 ILE A  44      -7.870  -5.518   2.526  1.00  0.00           C  
ATOM    759  H   ILE A  44      -4.865  -4.258   0.575  1.00  0.00           H  
ATOM    760  HA  ILE A  44      -7.062  -3.643  -1.108  1.00  0.00           H  
ATOM    761  HB  ILE A  44      -6.712  -3.132   1.891  1.00  0.00           H  
ATOM    762 1HG1 ILE A  44      -8.303  -5.188   0.502  1.00  0.00           H  
ATOM    763 2HG1 ILE A  44      -6.621  -5.469   0.817  1.00  0.00           H  
ATOM    764 1HG2 ILE A  44      -9.176  -3.027   1.894  1.00  0.00           H  
ATOM    765 2HG2 ILE A  44      -8.540  -1.783   0.883  1.00  0.00           H  
ATOM    766 3HG2 ILE A  44      -9.176  -3.223   0.162  1.00  0.00           H  
ATOM    767 1HD1 ILE A  44      -8.030  -6.579   2.466  1.00  0.00           H  
ATOM    768 2HD1 ILE A  44      -7.114  -5.352   3.231  1.00  0.00           H  
ATOM    769 3HD1 ILE A  44      -8.726  -5.065   2.848  1.00  0.00           H  
ATOM    770  N   LEU A  45      -5.657  -1.008   0.291  1.00  0.00           N  
ATOM    771  CA  LEU A  45      -5.536   0.431   0.202  1.00  0.00           C  
ATOM    772  C   LEU A  45      -5.161   0.840  -1.192  1.00  0.00           C  
ATOM    773  O   LEU A  45      -5.777   1.756  -1.757  1.00  0.00           O  
ATOM    774  CB  LEU A  45      -4.510   0.906   1.244  1.00  0.00           C  
ATOM    775  CG  LEU A  45      -4.277   2.421   1.396  1.00  0.00           C  
ATOM    776  CD1 LEU A  45      -3.908   2.698   2.851  1.00  0.00           C  
ATOM    777  CD2 LEU A  45      -3.110   2.877   0.464  1.00  0.00           C  
ATOM    778  H   LEU A  45      -5.088  -1.519   0.969  1.00  0.00           H  
ATOM    779  HA  LEU A  45      -6.489   0.889   0.409  1.00  0.00           H  
ATOM    780 1HB  LEU A  45      -4.817   0.515   2.213  1.00  0.00           H  
ATOM    781 2HB  LEU A  45      -3.548   0.447   0.999  1.00  0.00           H  
ATOM    782  HG  LEU A  45      -5.183   2.964   1.152  1.00  0.00           H  
ATOM    783 1HD1 LEU A  45      -3.734   3.761   3.001  1.00  0.00           H  
ATOM    784 2HD1 LEU A  45      -4.714   2.376   3.496  1.00  0.00           H  
ATOM    785 3HD1 LEU A  45      -3.013   2.147   3.099  1.00  0.00           H  
ATOM    786 1HD2 LEU A  45      -2.937   3.938   0.598  1.00  0.00           H  
ATOM    787 2HD2 LEU A  45      -2.211   2.327   0.724  1.00  0.00           H  
ATOM    788 3HD2 LEU A  45      -3.337   2.692  -0.570  1.00  0.00           H  
ATOM    789  N   ALA A  46      -4.159   0.191  -1.768  1.00  0.00           N  
ATOM    790  CA  ALA A  46      -3.774   0.542  -3.106  1.00  0.00           C  
ATOM    791  C   ALA A  46      -4.923   0.281  -4.105  1.00  0.00           C  
ATOM    792  O   ALA A  46      -5.245   1.159  -4.903  1.00  0.00           O  
ATOM    793  CB  ALA A  46      -2.523  -0.206  -3.459  1.00  0.00           C  
ATOM    794  H   ALA A  46      -3.653  -0.549  -1.258  1.00  0.00           H  
ATOM    795  HA  ALA A  46      -3.557   1.615  -3.130  1.00  0.00           H  
ATOM    796 1HB  ALA A  46      -2.201   0.062  -4.441  1.00  0.00           H  
ATOM    797 2HB  ALA A  46      -1.745   0.030  -2.748  1.00  0.00           H  
ATOM    798 3HB  ALA A  46      -2.739  -1.270  -3.401  1.00  0.00           H  
ATOM    799  N   TYR A  47      -5.660  -0.844  -3.962  1.00  0.00           N  
ATOM    800  CA  TYR A  47      -6.772  -1.128  -4.883  1.00  0.00           C  
ATOM    801  C   TYR A  47      -7.853  -0.058  -4.827  1.00  0.00           C  
ATOM    802  O   TYR A  47      -8.401   0.350  -5.870  1.00  0.00           O  
ATOM    803  CB  TYR A  47      -7.430  -2.492  -4.585  1.00  0.00           C  
ATOM    804  CG  TYR A  47      -6.759  -3.684  -5.207  1.00  0.00           C  
ATOM    805  CD1 TYR A  47      -6.044  -4.600  -4.471  1.00  0.00           C  
ATOM    806  CD2 TYR A  47      -6.890  -3.857  -6.545  1.00  0.00           C  
ATOM    807  CE1 TYR A  47      -5.446  -5.676  -5.096  1.00  0.00           C  
ATOM    808  CE2 TYR A  47      -6.319  -4.922  -7.165  1.00  0.00           C  
ATOM    809  CZ  TYR A  47      -5.592  -5.832  -6.449  1.00  0.00           C  
ATOM    810  OH  TYR A  47      -4.998  -6.891  -7.086  1.00  0.00           O  
ATOM    811  H   TYR A  47      -5.387  -1.545  -3.268  1.00  0.00           H  
ATOM    812  HA  TYR A  47      -6.375  -1.147  -5.895  1.00  0.00           H  
ATOM    813 1HB  TYR A  47      -7.452  -2.647  -3.506  1.00  0.00           H  
ATOM    814 2HB  TYR A  47      -8.464  -2.474  -4.930  1.00  0.00           H  
ATOM    815  HD1 TYR A  47      -5.946  -4.480  -3.413  1.00  0.00           H  
ATOM    816  HD2 TYR A  47      -7.451  -3.143  -7.117  1.00  0.00           H  
ATOM    817  HE1 TYR A  47      -4.868  -6.396  -4.525  1.00  0.00           H  
ATOM    818  HE2 TYR A  47      -6.440  -5.028  -8.224  1.00  0.00           H  
ATOM    819  HH  TYR A  47      -4.529  -7.433  -6.436  1.00  0.00           H  
ATOM    820  N   VAL A  48      -8.157   0.413  -3.617  1.00  0.00           N  
ATOM    821  CA  VAL A  48      -9.184   1.424  -3.457  1.00  0.00           C  
ATOM    822  C   VAL A  48      -8.730   2.729  -4.099  1.00  0.00           C  
ATOM    823  O   VAL A  48      -9.508   3.366  -4.814  1.00  0.00           O  
ATOM    824  CB  VAL A  48      -9.522   1.623  -1.962  1.00  0.00           C  
ATOM    825  CG1 VAL A  48     -10.495   2.827  -1.743  1.00  0.00           C  
ATOM    826  CG2 VAL A  48     -10.136   0.341  -1.459  1.00  0.00           C  
ATOM    827  H   VAL A  48      -7.692   0.000  -2.799  1.00  0.00           H  
ATOM    828  HA  VAL A  48     -10.084   1.082  -3.965  1.00  0.00           H  
ATOM    829  HB  VAL A  48      -8.602   1.833  -1.407  1.00  0.00           H  
ATOM    830 1HG1 VAL A  48     -10.708   2.937  -0.684  1.00  0.00           H  
ATOM    831 2HG1 VAL A  48     -10.042   3.751  -2.104  1.00  0.00           H  
ATOM    832 3HG1 VAL A  48     -11.426   2.651  -2.282  1.00  0.00           H  
ATOM    833 1HG2 VAL A  48     -10.367   0.425  -0.416  1.00  0.00           H  
ATOM    834 2HG2 VAL A  48     -11.031   0.132  -2.022  1.00  0.00           H  
ATOM    835 3HG2 VAL A  48      -9.451  -0.457  -1.598  1.00  0.00           H  
ATOM    836  N   ARG A  49      -7.471   3.120  -3.869  1.00  0.00           N  
ATOM    837  CA  ARG A  49      -6.936   4.352  -4.440  1.00  0.00           C  
ATOM    838  C   ARG A  49      -6.865   4.322  -5.969  1.00  0.00           C  
ATOM    839  O   ARG A  49      -7.126   5.337  -6.620  1.00  0.00           O  
ATOM    840  CB  ARG A  49      -5.553   4.641  -3.893  1.00  0.00           C  
ATOM    841  CG  ARG A  49      -5.534   5.039  -2.434  1.00  0.00           C  
ATOM    842  CD  ARG A  49      -4.166   5.293  -1.952  1.00  0.00           C  
ATOM    843  NE  ARG A  49      -3.582   6.474  -2.569  1.00  0.00           N  
ATOM    844  CZ  ARG A  49      -3.789   7.737  -2.148  1.00  0.00           C  
ATOM    845  NH1 ARG A  49      -4.583   7.964  -1.128  1.00  0.00           N  
ATOM    846  NH2 ARG A  49      -3.198   8.748  -2.766  1.00  0.00           N  
ATOM    847  H   ARG A  49      -6.879   2.557  -3.245  1.00  0.00           H  
ATOM    848  HA  ARG A  49      -7.595   5.168  -4.147  1.00  0.00           H  
ATOM    849 1HB  ARG A  49      -4.932   3.749  -4.003  1.00  0.00           H  
ATOM    850 2HB  ARG A  49      -5.092   5.436  -4.474  1.00  0.00           H  
ATOM    851 1HG  ARG A  49      -6.129   5.939  -2.307  1.00  0.00           H  
ATOM    852 2HG  ARG A  49      -5.964   4.245  -1.830  1.00  0.00           H  
ATOM    853 1HD  ARG A  49      -4.164   5.418  -0.876  1.00  0.00           H  
ATOM    854 2HD  ARG A  49      -3.540   4.438  -2.213  1.00  0.00           H  
ATOM    855  HE  ARG A  49      -2.971   6.338  -3.362  1.00  0.00           H  
ATOM    856 1HH1 ARG A  49      -5.047   7.190  -0.674  1.00  0.00           H  
ATOM    857 2HH1 ARG A  49      -4.744   8.911  -0.803  1.00  0.00           H  
ATOM    858 1HH2 ARG A  49      -2.587   8.575  -3.555  1.00  0.00           H  
ATOM    859 2HH2 ARG A  49      -3.358   9.698  -2.451  1.00  0.00           H  
ATOM    860  N   PHE A  50      -6.527   3.162  -6.546  1.00  0.00           N  
ATOM    861  CA  PHE A  50      -6.443   3.037  -7.997  1.00  0.00           C  
ATOM    862  C   PHE A  50      -7.804   2.968  -8.672  1.00  0.00           C  
ATOM    863  O   PHE A  50      -7.924   3.333  -9.844  1.00  0.00           O  
ATOM    864  CB  PHE A  50      -5.615   1.839  -8.440  1.00  0.00           C  
ATOM    865  CG  PHE A  50      -4.150   2.022  -8.259  1.00  0.00           C  
ATOM    866  CD1 PHE A  50      -3.474   1.272  -7.352  1.00  0.00           C  
ATOM    867  CD2 PHE A  50      -3.448   2.969  -8.993  1.00  0.00           C  
ATOM    868  CE1 PHE A  50      -2.159   1.428  -7.165  1.00  0.00           C  
ATOM    869  CE2 PHE A  50      -2.113   3.138  -8.789  1.00  0.00           C  
ATOM    870  CZ  PHE A  50      -1.478   2.364  -7.872  1.00  0.00           C  
ATOM    871  H   PHE A  50      -6.266   2.371  -5.950  1.00  0.00           H  
ATOM    872  HA  PHE A  50      -5.946   3.930  -8.370  1.00  0.00           H  
ATOM    873 1HB  PHE A  50      -5.924   0.962  -7.870  1.00  0.00           H  
ATOM    874 2HB  PHE A  50      -5.810   1.645  -9.485  1.00  0.00           H  
ATOM    875  HD1 PHE A  50      -4.009   0.543  -6.781  1.00  0.00           H  
ATOM    876  HD2 PHE A  50      -3.970   3.584  -9.731  1.00  0.00           H  
ATOM    877  HE1 PHE A  50      -1.653   0.811  -6.449  1.00  0.00           H  
ATOM    878  HE2 PHE A  50      -1.558   3.886  -9.357  1.00  0.00           H  
ATOM    879  HZ  PHE A  50      -0.429   2.489  -7.712  1.00  0.00           H  
ATOM    880  N   GLY A  51      -8.838   2.510  -7.960  1.00  0.00           N  
ATOM    881  CA  GLY A  51     -10.151   2.440  -8.576  1.00  0.00           C  
ATOM    882  C   GLY A  51     -10.714   1.045  -8.826  1.00  0.00           C  
ATOM    883  O   GLY A  51     -11.628   0.898  -9.643  1.00  0.00           O  
ATOM    884  H   GLY A  51      -8.713   2.174  -7.002  1.00  0.00           H  
ATOM    885 1HA  GLY A  51     -10.845   2.983  -7.935  1.00  0.00           H  
ATOM    886 2HA  GLY A  51     -10.130   2.985  -9.517  1.00  0.00           H  
ATOM    887  N   ASN A  52     -10.210   0.013  -8.143  1.00  0.00           N  
ATOM    888  CA  ASN A  52     -10.791  -1.315  -8.328  1.00  0.00           C  
ATOM    889  C   ASN A  52     -11.255  -1.906  -6.996  1.00  0.00           C  
ATOM    890  O   ASN A  52     -10.649  -2.859  -6.475  1.00  0.00           O  
ATOM    891  CB  ASN A  52      -9.863  -2.273  -9.011  1.00  0.00           C  
ATOM    892  CG  ASN A  52     -10.567  -3.612  -9.303  1.00  0.00           C  
ATOM    893  OD1 ASN A  52     -11.657  -3.962  -8.756  1.00  0.00           O  
ATOM    894  ND2 ASN A  52      -9.950  -4.371 -10.172  1.00  0.00           N  
ATOM    895  H   ASN A  52      -9.450   0.154  -7.472  1.00  0.00           H  
ATOM    896  HA  ASN A  52     -11.631  -1.232  -9.000  1.00  0.00           H  
ATOM    897 1HB  ASN A  52      -9.522  -1.838  -9.952  1.00  0.00           H  
ATOM    898 2HB  ASN A  52      -9.001  -2.446  -8.404  1.00  0.00           H  
ATOM    899 1HD2 ASN A  52     -10.319  -5.265 -10.424  1.00  0.00           H  
ATOM    900 2HD2 ASN A  52      -9.095  -4.037 -10.602  1.00  0.00           H  
ATOM    901  N   PRO A  53     -12.416  -1.449  -6.495  1.00  0.00           N  
ATOM    902  CA  PRO A  53     -12.979  -1.784  -5.222  1.00  0.00           C  
ATOM    903  C   PRO A  53     -13.434  -3.232  -5.179  1.00  0.00           C  
ATOM    904  O   PRO A  53     -13.774  -3.733  -4.114  1.00  0.00           O  
ATOM    905  CB  PRO A  53     -14.158  -0.820  -5.102  1.00  0.00           C  
ATOM    906  CG  PRO A  53     -14.567  -0.528  -6.501  1.00  0.00           C  
ATOM    907  CD  PRO A  53     -13.292  -0.523  -7.285  1.00  0.00           C  
ATOM    908  HA  PRO A  53     -12.235  -1.568  -4.448  1.00  0.00           H  
ATOM    909 1HB  PRO A  53     -14.952  -1.267  -4.493  1.00  0.00           H  
ATOM    910 2HB  PRO A  53     -13.829   0.092  -4.597  1.00  0.00           H  
ATOM    911 1HG  PRO A  53     -15.276  -1.292  -6.858  1.00  0.00           H  
ATOM    912 2HG  PRO A  53     -15.093   0.437  -6.548  1.00  0.00           H  
ATOM    913 1HD  PRO A  53     -13.542  -0.899  -8.283  1.00  0.00           H  
ATOM    914 2HD  PRO A  53     -12.889   0.491  -7.298  1.00  0.00           H  
ATOM    915  N   GLU A  54     -13.514  -3.912  -6.334  1.00  0.00           N  
ATOM    916  CA  GLU A  54     -14.002  -5.277  -6.282  1.00  0.00           C  
ATOM    917  C   GLU A  54     -12.923  -6.127  -5.661  1.00  0.00           C  
ATOM    918  O   GLU A  54     -13.198  -7.088  -4.930  1.00  0.00           O  
ATOM    919  CB  GLU A  54     -14.344  -5.813  -7.673  1.00  0.00           C  
ATOM    920  CG  GLU A  54     -14.985  -7.220  -7.682  1.00  0.00           C  
ATOM    921  CD  GLU A  54     -16.350  -7.271  -7.029  1.00  0.00           C  
ATOM    922  OE1 GLU A  54     -16.996  -6.245  -6.949  1.00  0.00           O  
ATOM    923  OE2 GLU A  54     -16.752  -8.329  -6.611  1.00  0.00           O  
ATOM    924  H   GLU A  54     -13.175  -3.542  -7.227  1.00  0.00           H  
ATOM    925  HA  GLU A  54     -14.890  -5.318  -5.653  1.00  0.00           H  
ATOM    926 1HB  GLU A  54     -15.014  -5.116  -8.180  1.00  0.00           H  
ATOM    927 2HB  GLU A  54     -13.434  -5.878  -8.263  1.00  0.00           H  
ATOM    928 1HG  GLU A  54     -15.079  -7.555  -8.712  1.00  0.00           H  
ATOM    929 2HG  GLU A  54     -14.322  -7.916  -7.168  1.00  0.00           H  
ATOM    930  N   ALA A  55     -11.674  -5.806  -6.012  1.00  0.00           N  
ATOM    931  CA  ALA A  55     -10.553  -6.554  -5.509  1.00  0.00           C  
ATOM    932  C   ALA A  55     -10.391  -6.198  -4.061  1.00  0.00           C  
ATOM    933  O   ALA A  55     -10.099  -7.054  -3.223  1.00  0.00           O  
ATOM    934  CB  ALA A  55      -9.323  -6.228  -6.292  1.00  0.00           C  
ATOM    935  H   ALA A  55     -11.505  -4.970  -6.579  1.00  0.00           H  
ATOM    936  HA  ALA A  55     -10.770  -7.619  -5.587  1.00  0.00           H  
ATOM    937 1HB  ALA A  55      -8.472  -6.781  -5.898  1.00  0.00           H  
ATOM    938 2HB  ALA A  55      -9.469  -6.480  -7.340  1.00  0.00           H  
ATOM    939 3HB  ALA A  55      -9.161  -5.173  -6.195  1.00  0.00           H  
ATOM    940  N   ALA A  56     -10.629  -4.918  -3.758  1.00  0.00           N  
ATOM    941  CA  ALA A  56     -10.504  -4.459  -2.395  1.00  0.00           C  
ATOM    942  C   ALA A  56     -11.518  -5.172  -1.504  1.00  0.00           C  
ATOM    943  O   ALA A  56     -11.167  -5.611  -0.411  1.00  0.00           O  
ATOM    944  CB  ALA A  56     -10.707  -2.970  -2.346  1.00  0.00           C  
ATOM    945  H   ALA A  56     -10.854  -4.268  -4.517  1.00  0.00           H  
ATOM    946  HA  ALA A  56      -9.502  -4.698  -2.040  1.00  0.00           H  
ATOM    947 1HB  ALA A  56     -10.607  -2.616  -1.343  1.00  0.00           H  
ATOM    948 2HB  ALA A  56      -9.978  -2.479  -2.981  1.00  0.00           H  
ATOM    949 3HB  ALA A  56     -11.692  -2.757  -2.693  1.00  0.00           H  
ATOM    950  N   ARG A  57     -12.754  -5.360  -1.991  1.00  0.00           N  
ATOM    951  CA  ARG A  57     -13.769  -6.057  -1.213  1.00  0.00           C  
ATOM    952  C   ARG A  57     -13.453  -7.539  -1.016  1.00  0.00           C  
ATOM    953  O   ARG A  57     -13.662  -8.063   0.088  1.00  0.00           O  
ATOM    954  CB  ARG A  57     -15.153  -5.880  -1.820  1.00  0.00           C  
ATOM    955  CG  ARG A  57     -15.795  -4.486  -1.601  1.00  0.00           C  
ATOM    956  CD  ARG A  57     -17.236  -4.479  -1.979  1.00  0.00           C  
ATOM    957  NE  ARG A  57     -17.403  -4.567  -3.437  1.00  0.00           N  
ATOM    958  CZ  ARG A  57     -17.508  -3.506  -4.288  1.00  0.00           C  
ATOM    959  NH1 ARG A  57     -17.538  -2.265  -3.836  1.00  0.00           N  
ATOM    960  NH2 ARG A  57     -17.592  -3.720  -5.592  1.00  0.00           N  
ATOM    961  H   ARG A  57     -13.013  -4.950  -2.893  1.00  0.00           H  
ATOM    962  HA  ARG A  57     -13.803  -5.592  -0.232  1.00  0.00           H  
ATOM    963 1HB  ARG A  57     -15.092  -6.047  -2.899  1.00  0.00           H  
ATOM    964 2HB  ARG A  57     -15.827  -6.628  -1.408  1.00  0.00           H  
ATOM    965 1HG  ARG A  57     -15.707  -4.199  -0.561  1.00  0.00           H  
ATOM    966 2HG  ARG A  57     -15.295  -3.756  -2.214  1.00  0.00           H  
ATOM    967 1HD  ARG A  57     -17.730  -5.337  -1.526  1.00  0.00           H  
ATOM    968 2HD  ARG A  57     -17.709  -3.568  -1.619  1.00  0.00           H  
ATOM    969  HE  ARG A  57     -17.393  -5.496  -3.853  1.00  0.00           H  
ATOM    970 1HH1 ARG A  57     -17.491  -2.071  -2.847  1.00  0.00           H  
ATOM    971 2HH1 ARG A  57     -17.633  -1.492  -4.478  1.00  0.00           H  
ATOM    972 1HH2 ARG A  57     -17.556  -4.682  -5.971  1.00  0.00           H  
ATOM    973 2HH2 ARG A  57     -17.674  -2.946  -6.228  1.00  0.00           H  
ATOM    974  N   GLN A  58     -12.927  -8.231  -2.044  1.00  0.00           N  
ATOM    975  CA  GLN A  58     -12.605  -9.634  -1.810  1.00  0.00           C  
ATOM    976  C   GLN A  58     -11.455  -9.727  -0.800  1.00  0.00           C  
ATOM    977  O   GLN A  58     -11.500 -10.560   0.111  1.00  0.00           O  
ATOM    978  CB  GLN A  58     -12.290 -10.383  -3.114  1.00  0.00           C  
ATOM    979  CG  GLN A  58     -13.532 -10.569  -4.018  1.00  0.00           C  
ATOM    980  CD  GLN A  58     -13.300 -11.406  -5.275  1.00  0.00           C  
ATOM    981  OE1 GLN A  58     -12.160 -11.795  -5.565  1.00  0.00           O  
ATOM    982  NE2 GLN A  58     -14.393 -11.678  -6.014  1.00  0.00           N  
ATOM    983  H   GLN A  58     -12.810  -7.798  -2.970  1.00  0.00           H  
ATOM    984  HA  GLN A  58     -13.474 -10.114  -1.360  1.00  0.00           H  
ATOM    985 1HB  GLN A  58     -11.541  -9.816  -3.678  1.00  0.00           H  
ATOM    986 2HB  GLN A  58     -11.864 -11.360  -2.888  1.00  0.00           H  
ATOM    987 1HG  GLN A  58     -14.284 -11.066  -3.443  1.00  0.00           H  
ATOM    988 2HG  GLN A  58     -13.889  -9.582  -4.327  1.00  0.00           H  
ATOM    989 1HE2 GLN A  58     -14.356 -12.236  -6.891  1.00  0.00           H  
ATOM    990 2HE2 GLN A  58     -15.283 -11.315  -5.717  1.00  0.00           H  
ATOM    991  N   LEU A  59     -10.472  -8.822  -0.905  1.00  0.00           N  
ATOM    992  CA  LEU A  59      -9.373  -8.781   0.048  1.00  0.00           C  
ATOM    993  C   LEU A  59      -9.820  -8.445   1.448  1.00  0.00           C  
ATOM    994  O   LEU A  59      -9.292  -9.017   2.401  1.00  0.00           O  
ATOM    995  CB  LEU A  59      -8.332  -7.780  -0.396  1.00  0.00           C  
ATOM    996  CG  LEU A  59      -7.395  -8.138  -1.463  1.00  0.00           C  
ATOM    997  CD1 LEU A  59      -6.765  -6.909  -2.028  1.00  0.00           C  
ATOM    998  CD2 LEU A  59      -6.270  -8.925  -0.771  1.00  0.00           C  
ATOM    999  H   LEU A  59     -10.470  -8.159  -1.687  1.00  0.00           H  
ATOM   1000  HA  LEU A  59      -8.922  -9.762   0.072  1.00  0.00           H  
ATOM   1001 1HB  LEU A  59      -8.861  -6.897  -0.725  1.00  0.00           H  
ATOM   1002 2HB  LEU A  59      -7.739  -7.556   0.456  1.00  0.00           H  
ATOM   1003  HG  LEU A  59      -7.884  -8.710  -2.254  1.00  0.00           H  
ATOM   1004 1HD1 LEU A  59      -6.041  -7.210  -2.765  1.00  0.00           H  
ATOM   1005 2HD1 LEU A  59      -7.534  -6.290  -2.493  1.00  0.00           H  
ATOM   1006 3HD1 LEU A  59      -6.277  -6.354  -1.249  1.00  0.00           H  
ATOM   1007 1HD2 LEU A  59      -5.505  -9.184  -1.469  1.00  0.00           H  
ATOM   1008 2HD2 LEU A  59      -5.818  -8.304   0.010  1.00  0.00           H  
ATOM   1009 3HD2 LEU A  59      -6.669  -9.827  -0.323  1.00  0.00           H  
ATOM   1010  N   LEU A  60     -10.780  -7.531   1.595  1.00  0.00           N  
ATOM   1011  CA  LEU A  60     -11.280  -7.204   2.911  1.00  0.00           C  
ATOM   1012  C   LEU A  60     -11.928  -8.399   3.559  1.00  0.00           C  
ATOM   1013  O   LEU A  60     -11.686  -8.659   4.733  1.00  0.00           O  
ATOM   1014  CB  LEU A  60     -12.212  -6.021   2.835  1.00  0.00           C  
ATOM   1015  CG  LEU A  60     -11.524  -4.685   2.636  1.00  0.00           C  
ATOM   1016  CD1 LEU A  60     -12.457  -3.701   2.217  1.00  0.00           C  
ATOM   1017  CD2 LEU A  60     -10.976  -4.219   3.989  1.00  0.00           C  
ATOM   1018  H   LEU A  60     -11.126  -7.021   0.778  1.00  0.00           H  
ATOM   1019  HA  LEU A  60     -10.445  -6.898   3.504  1.00  0.00           H  
ATOM   1020 1HB  LEU A  60     -12.854  -6.176   1.987  1.00  0.00           H  
ATOM   1021 2HB  LEU A  60     -12.805  -5.986   3.738  1.00  0.00           H  
ATOM   1022  HG  LEU A  60     -10.751  -4.779   1.895  1.00  0.00           H  
ATOM   1023 1HD1 LEU A  60     -11.961  -2.740   2.090  1.00  0.00           H  
ATOM   1024 2HD1 LEU A  60     -12.878  -4.031   1.288  1.00  0.00           H  
ATOM   1025 3HD1 LEU A  60     -13.190  -3.626   2.949  1.00  0.00           H  
ATOM   1026 1HD2 LEU A  60     -10.509  -3.272   3.876  1.00  0.00           H  
ATOM   1027 2HD2 LEU A  60     -11.800  -4.131   4.696  1.00  0.00           H  
ATOM   1028 3HD2 LEU A  60     -10.262  -4.908   4.378  1.00  0.00           H  
ATOM   1029  N   ARG A  61     -12.693  -9.186   2.812  1.00  0.00           N  
ATOM   1030  CA  ARG A  61     -13.271 -10.367   3.433  1.00  0.00           C  
ATOM   1031  C   ARG A  61     -12.172 -11.373   3.847  1.00  0.00           C  
ATOM   1032  O   ARG A  61     -12.252 -11.989   4.925  1.00  0.00           O  
ATOM   1033  CB  ARG A  61     -14.288 -11.008   2.512  1.00  0.00           C  
ATOM   1034  CG  ARG A  61     -15.554 -10.173   2.366  1.00  0.00           C  
ATOM   1035  CD  ARG A  61     -16.683 -10.909   1.754  1.00  0.00           C  
ATOM   1036  NE  ARG A  61     -16.439 -11.332   0.375  1.00  0.00           N  
ATOM   1037  CZ  ARG A  61     -16.685 -10.606  -0.743  1.00  0.00           C  
ATOM   1038  NH1 ARG A  61     -17.162  -9.379  -0.673  1.00  0.00           N  
ATOM   1039  NH2 ARG A  61     -16.450 -11.160  -1.917  1.00  0.00           N  
ATOM   1040  H   ARG A  61     -12.913  -8.920   1.843  1.00  0.00           H  
ATOM   1041  HA  ARG A  61     -13.798 -10.050   4.330  1.00  0.00           H  
ATOM   1042 1HB  ARG A  61     -13.850 -11.126   1.519  1.00  0.00           H  
ATOM   1043 2HB  ARG A  61     -14.559 -11.995   2.881  1.00  0.00           H  
ATOM   1044 1HG  ARG A  61     -15.863  -9.858   3.354  1.00  0.00           H  
ATOM   1045 2HG  ARG A  61     -15.337  -9.295   1.756  1.00  0.00           H  
ATOM   1046 1HD  ARG A  61     -16.875 -11.803   2.348  1.00  0.00           H  
ATOM   1047 2HD  ARG A  61     -17.570 -10.282   1.773  1.00  0.00           H  
ATOM   1048  HE  ARG A  61     -16.080 -12.270   0.245  1.00  0.00           H  
ATOM   1049 1HH1 ARG A  61     -17.345  -8.958   0.223  1.00  0.00           H  
ATOM   1050 2HH1 ARG A  61     -17.346  -8.861  -1.519  1.00  0.00           H  
ATOM   1051 1HH2 ARG A  61     -16.092 -12.104  -1.961  1.00  0.00           H  
ATOM   1052 2HH2 ARG A  61     -16.636 -10.666  -2.781  1.00  0.00           H  
ATOM   1053  N   ILE A  62     -11.121 -11.506   3.018  1.00  0.00           N  
ATOM   1054  CA  ILE A  62     -10.011 -12.425   3.291  1.00  0.00           C  
ATOM   1055  C   ILE A  62      -9.243 -12.018   4.552  1.00  0.00           C  
ATOM   1056  O   ILE A  62      -8.889 -12.876   5.363  1.00  0.00           O  
ATOM   1057  CB  ILE A  62      -9.021 -12.483   2.087  1.00  0.00           C  
ATOM   1058  CG1 ILE A  62      -9.709 -13.154   0.857  1.00  0.00           C  
ATOM   1059  CG2 ILE A  62      -7.731 -13.260   2.476  1.00  0.00           C  
ATOM   1060  CD1 ILE A  62      -8.961 -12.977  -0.486  1.00  0.00           C  
ATOM   1061  H   ILE A  62     -11.143 -10.994   2.128  1.00  0.00           H  
ATOM   1062  HA  ILE A  62     -10.423 -13.419   3.450  1.00  0.00           H  
ATOM   1063  HB  ILE A  62      -8.749 -11.473   1.802  1.00  0.00           H  
ATOM   1064 1HG1 ILE A  62      -9.800 -14.222   1.054  1.00  0.00           H  
ATOM   1065 2HG1 ILE A  62     -10.705 -12.747   0.753  1.00  0.00           H  
ATOM   1066 1HG2 ILE A  62      -7.039 -13.283   1.643  1.00  0.00           H  
ATOM   1067 2HG2 ILE A  62      -7.238 -12.787   3.313  1.00  0.00           H  
ATOM   1068 3HG2 ILE A  62      -7.996 -14.281   2.755  1.00  0.00           H  
ATOM   1069 1HD1 ILE A  62      -9.522 -13.480  -1.281  1.00  0.00           H  
ATOM   1070 2HD1 ILE A  62      -8.883 -11.924  -0.723  1.00  0.00           H  
ATOM   1071 3HD1 ILE A  62      -7.973 -13.408  -0.430  1.00  0.00           H  
ATOM   1072  N   VAL A  63      -8.940 -10.725   4.688  1.00  0.00           N  
ATOM   1073  CA  VAL A  63      -8.206 -10.213   5.838  1.00  0.00           C  
ATOM   1074  C   VAL A  63      -9.099 -10.115   7.097  1.00  0.00           C  
ATOM   1075  O   VAL A  63      -8.617 -10.294   8.217  1.00  0.00           O  
ATOM   1076  CB  VAL A  63      -7.511  -8.867   5.475  1.00  0.00           C  
ATOM   1077  CG1 VAL A  63      -8.446  -7.769   5.407  1.00  0.00           C  
ATOM   1078  CG2 VAL A  63      -6.471  -8.547   6.444  1.00  0.00           C  
ATOM   1079  H   VAL A  63      -9.218 -10.087   3.938  1.00  0.00           H  
ATOM   1080  HA  VAL A  63      -7.411 -10.923   6.059  1.00  0.00           H  
ATOM   1081  HB  VAL A  63      -7.081  -8.974   4.485  1.00  0.00           H  
ATOM   1082 1HG1 VAL A  63      -7.929  -6.863   5.111  1.00  0.00           H  
ATOM   1083 2HG1 VAL A  63      -9.171  -8.026   4.705  1.00  0.00           H  
ATOM   1084 3HG1 VAL A  63      -8.892  -7.618   6.351  1.00  0.00           H  
ATOM   1085 1HG2 VAL A  63      -5.978  -7.632   6.157  1.00  0.00           H  
ATOM   1086 2HG2 VAL A  63      -6.922  -8.426   7.412  1.00  0.00           H  
ATOM   1087 3HG2 VAL A  63      -5.750  -9.346   6.471  1.00  0.00           H  
ATOM   1088  N   LEU A  64     -10.400  -9.824   6.929  1.00  0.00           N  
ATOM   1089  CA  LEU A  64     -11.316  -9.701   8.062  1.00  0.00           C  
ATOM   1090  C   LEU A  64     -11.478 -11.015   8.808  1.00  0.00           C  
ATOM   1091  O   LEU A  64     -11.517 -11.010  10.040  1.00  0.00           O  
ATOM   1092  CB  LEU A  64     -12.710  -9.235   7.571  1.00  0.00           C  
ATOM   1093  CG  LEU A  64     -13.849  -9.000   8.625  1.00  0.00           C  
ATOM   1094  CD1 LEU A  64     -13.437  -7.951   9.657  1.00  0.00           C  
ATOM   1095  CD2 LEU A  64     -15.093  -8.503   7.874  1.00  0.00           C  
ATOM   1096  H   LEU A  64     -10.765  -9.636   5.996  1.00  0.00           H  
ATOM   1097  HA  LEU A  64     -10.903  -8.969   8.750  1.00  0.00           H  
ATOM   1098 1HB  LEU A  64     -12.615  -8.352   6.993  1.00  0.00           H  
ATOM   1099 2HB  LEU A  64     -13.076 -10.008   6.894  1.00  0.00           H  
ATOM   1100  HG  LEU A  64     -14.069  -9.933   9.147  1.00  0.00           H  
ATOM   1101 1HD1 LEU A  64     -14.251  -7.801  10.368  1.00  0.00           H  
ATOM   1102 2HD1 LEU A  64     -12.558  -8.291  10.190  1.00  0.00           H  
ATOM   1103 3HD1 LEU A  64     -13.232  -7.026   9.155  1.00  0.00           H  
ATOM   1104 1HD2 LEU A  64     -15.909  -8.332   8.583  1.00  0.00           H  
ATOM   1105 2HD2 LEU A  64     -14.859  -7.568   7.360  1.00  0.00           H  
ATOM   1106 3HD2 LEU A  64     -15.398  -9.252   7.142  1.00  0.00           H  
ATOM   1107  N   LYS A  65     -11.603 -12.125   8.070  1.00  0.00           N  
ATOM   1108  CA  LYS A  65     -11.748 -13.446   8.671  1.00  0.00           C  
ATOM   1109  C   LYS A  65     -10.830 -13.631   9.883  1.00  0.00           C  
ATOM   1110  O   LYS A  65     -11.225 -14.303  10.837  1.00  0.00           O  
ATOM   1111  OXT LYS A  65      -9.615 -13.544   9.693  1.00  0.00           O  
ATOM   1112  CB  LYS A  65     -11.473 -14.535   7.636  1.00  0.00           C  
ATOM   1113  CG  LYS A  65     -11.671 -15.966   8.158  1.00  0.00           C  
ATOM   1114  CD  LYS A  65     -11.465 -16.999   7.050  1.00  0.00           C  
ATOM   1115  CE  LYS A  65     -11.697 -18.419   7.555  1.00  0.00           C  
ATOM   1116  NZ  LYS A  65     -11.493 -19.431   6.479  1.00  0.00           N  
ATOM   1117  H   LYS A  65     -11.619 -12.048   7.047  1.00  0.00           H  
ATOM   1118  HA  LYS A  65     -12.777 -13.550   9.014  1.00  0.00           H  
ATOM   1119 1HB  LYS A  65     -12.126 -14.385   6.774  1.00  0.00           H  
ATOM   1120 2HB  LYS A  65     -10.444 -14.438   7.278  1.00  0.00           H  
ATOM   1121 1HG  LYS A  65     -10.950 -16.155   8.957  1.00  0.00           H  
ATOM   1122 2HG  LYS A  65     -12.673 -16.066   8.572  1.00  0.00           H  
ATOM   1123 1HD  LYS A  65     -12.152 -16.792   6.230  1.00  0.00           H  
ATOM   1124 2HD  LYS A  65     -10.444 -16.918   6.675  1.00  0.00           H  
ATOM   1125 1HE  LYS A  65     -11.005 -18.625   8.371  1.00  0.00           H  
ATOM   1126 2HE  LYS A  65     -12.717 -18.502   7.929  1.00  0.00           H  
ATOM   1127 1HZ  LYS A  65     -11.656 -20.357   6.850  1.00  0.00           H  
ATOM   1128 2HZ  LYS A  65     -12.140 -19.256   5.722  1.00  0.00           H  
ATOM   1129 3HZ  LYS A  65     -10.546 -19.372   6.132  1.00  0.00           H  
TER                                                                             
ATOM   1131  N   GLY B  66       0.596  23.204  17.750  1.00  0.00           N  
ATOM   1132  CA  GLY B  66       1.641  22.213  17.491  1.00  0.00           C  
ATOM   1133  C   GLY B  66       1.805  21.968  16.008  1.00  0.00           C  
ATOM   1134  O   GLY B  66       1.718  22.890  15.200  1.00  0.00           O  
ATOM   1135 1H   GLY B  66       0.508  23.347  18.735  1.00  0.00           H  
ATOM   1136 2H   GLY B  66       0.838  24.068  17.308  1.00  0.00           H  
ATOM   1137 3H   GLY B  66      -0.274  22.875  17.383  1.00  0.00           H  
ATOM   1138 1HA  GLY B  66       2.578  22.554  17.904  1.00  0.00           H  
ATOM   1139 2HA  GLY B  66       1.390  21.278  17.990  1.00  0.00           H  
ATOM   1140  N   PHE B  67       2.075  20.735  15.635  1.00  0.00           N  
ATOM   1141  CA  PHE B  67       2.261  20.486  14.222  1.00  0.00           C  
ATOM   1142  C   PHE B  67       0.942  20.772  13.544  1.00  0.00           C  
ATOM   1143  O   PHE B  67      -0.123  20.487  14.090  1.00  0.00           O  
ATOM   1144  CB  PHE B  67       2.727  19.058  13.953  1.00  0.00           C  
ATOM   1145  CG  PHE B  67       4.168  18.853  14.297  1.00  0.00           C  
ATOM   1146  CD1 PHE B  67       4.555  18.295  15.510  1.00  0.00           C  
ATOM   1147  CD2 PHE B  67       5.145  19.225  13.401  1.00  0.00           C  
ATOM   1148  CE1 PHE B  67       5.882  18.114  15.803  1.00  0.00           C  
ATOM   1149  CE2 PHE B  67       6.468  19.048  13.697  1.00  0.00           C  
ATOM   1150  CZ  PHE B  67       6.835  18.491  14.906  1.00  0.00           C  
ATOM   1151  H   PHE B  67       2.146  19.986  16.307  1.00  0.00           H  
ATOM   1152  HA  PHE B  67       3.007  21.175  13.833  1.00  0.00           H  
ATOM   1153 1HB  PHE B  67       2.129  18.358  14.529  1.00  0.00           H  
ATOM   1154 2HB  PHE B  67       2.585  18.825  12.895  1.00  0.00           H  
ATOM   1155  HD1 PHE B  67       3.797  17.991  16.229  1.00  0.00           H  
ATOM   1156  HD2 PHE B  67       4.852  19.667  12.449  1.00  0.00           H  
ATOM   1157  HE1 PHE B  67       6.173  17.670  16.751  1.00  0.00           H  
ATOM   1158  HE2 PHE B  67       7.226  19.349  12.977  1.00  0.00           H  
ATOM   1159  HZ  PHE B  67       7.880  18.346  15.141  1.00  0.00           H  
ATOM   1160  N   LEU B  68       1.013  21.350  12.369  1.00  0.00           N  
ATOM   1161  CA  LEU B  68      -0.197  21.683  11.672  1.00  0.00           C  
ATOM   1162  C   LEU B  68      -0.950  20.406  11.306  1.00  0.00           C  
ATOM   1163  O   LEU B  68      -0.354  19.517  10.686  1.00  0.00           O  
ATOM   1164  CB  LEU B  68       0.180  22.482  10.431  1.00  0.00           C  
ATOM   1165  CG  LEU B  68       0.725  23.874  10.787  1.00  0.00           C  
ATOM   1166  CD1 LEU B  68       1.488  24.486   9.600  1.00  0.00           C  
ATOM   1167  CD2 LEU B  68      -0.451  24.749  11.232  1.00  0.00           C  
ATOM   1168  H   LEU B  68       1.931  21.567  11.983  1.00  0.00           H  
ATOM   1169  HA  LEU B  68      -0.770  22.335  12.309  1.00  0.00           H  
ATOM   1170 1HB  LEU B  68       0.955  21.944   9.879  1.00  0.00           H  
ATOM   1171 2HB  LEU B  68      -0.697  22.593   9.792  1.00  0.00           H  
ATOM   1172  HG  LEU B  68       1.438  23.782  11.615  1.00  0.00           H  
ATOM   1173 1HD1 LEU B  68       1.872  25.452   9.900  1.00  0.00           H  
ATOM   1174 2HD1 LEU B  68       2.310  23.851   9.321  1.00  0.00           H  
ATOM   1175 3HD1 LEU B  68       0.821  24.608   8.746  1.00  0.00           H  
ATOM   1176 1HD2 LEU B  68      -0.090  25.716  11.498  1.00  0.00           H  
ATOM   1177 2HD2 LEU B  68      -1.168  24.849  10.416  1.00  0.00           H  
ATOM   1178 3HD2 LEU B  68      -0.943  24.292  12.097  1.00  0.00           H  
ATOM   1179  N   PRO B  69      -2.246  20.286  11.657  1.00  0.00           N  
ATOM   1180  CA  PRO B  69      -3.097  19.155  11.342  1.00  0.00           C  
ATOM   1181  C   PRO B  69      -3.146  18.937   9.853  1.00  0.00           C  
ATOM   1182  O   PRO B  69      -3.170  19.895   9.083  1.00  0.00           O  
ATOM   1183  CB  PRO B  69      -4.459  19.590  11.902  1.00  0.00           C  
ATOM   1184  CG  PRO B  69      -4.116  20.584  12.990  1.00  0.00           C  
ATOM   1185  CD  PRO B  69      -2.906  21.322  12.485  1.00  0.00           C  
ATOM   1186  HA  PRO B  69      -2.716  18.257  11.848  1.00  0.00           H  
ATOM   1187 1HB  PRO B  69      -5.070  20.024  11.098  1.00  0.00           H  
ATOM   1188 2HB  PRO B  69      -5.003  18.714  12.281  1.00  0.00           H  
ATOM   1189 1HG  PRO B  69      -4.968  21.249  13.191  1.00  0.00           H  
ATOM   1190 2HG  PRO B  69      -3.904  20.048  13.926  1.00  0.00           H  
ATOM   1191 1HD  PRO B  69      -3.175  22.199  11.882  1.00  0.00           H  
ATOM   1192 2HD  PRO B  69      -2.328  21.577  13.386  1.00  0.00           H  
ATOM   1193  N   ASN B  70      -3.171  17.676   9.449  1.00  0.00           N  
ATOM   1194  CA  ASN B  70      -3.237  17.361   8.037  1.00  0.00           C  
ATOM   1195  C   ASN B  70      -4.048  16.086   7.777  1.00  0.00           C  
ATOM   1196  O   ASN B  70      -4.192  15.222   8.644  1.00  0.00           O  
ATOM   1197  CB  ASN B  70      -1.812  17.303   7.531  1.00  0.00           C  
ATOM   1198  CG  ASN B  70      -0.981  16.269   8.273  1.00  0.00           C  
ATOM   1199  OD1 ASN B  70      -0.888  15.110   7.868  1.00  0.00           O  
ATOM   1200  ND2 ASN B  70      -0.383  16.681   9.387  1.00  0.00           N  
ATOM   1201  H   ASN B  70      -3.145  16.930  10.127  1.00  0.00           H  
ATOM   1202  HA  ASN B  70      -3.788  18.163   7.543  1.00  0.00           H  
ATOM   1203 1HB  ASN B  70      -1.814  17.051   6.478  1.00  0.00           H  
ATOM   1204 2HB  ASN B  70      -1.340  18.282   7.637  1.00  0.00           H  
ATOM   1205 1HD2 ASN B  70       0.170  16.047   9.927  1.00  0.00           H  
ATOM   1206 2HD2 ASN B  70      -0.482  17.653   9.718  1.00  0.00           H  
ATOM   1207  N   ASP B  71      -4.614  16.011   6.578  1.00  0.00           N  
ATOM   1208  CA  ASP B  71      -5.474  14.913   6.144  1.00  0.00           C  
ATOM   1209  C   ASP B  71      -4.828  13.526   6.123  1.00  0.00           C  
ATOM   1210  O   ASP B  71      -3.622  13.361   5.944  1.00  0.00           O  
ATOM   1211  CB  ASP B  71      -6.126  15.189   4.781  1.00  0.00           C  
ATOM   1212  CG  ASP B  71      -7.328  14.191   4.483  1.00  0.00           C  
ATOM   1213  OD1 ASP B  71      -8.435  14.406   4.943  1.00  0.00           O  
ATOM   1214  OD2 ASP B  71      -7.074  13.178   3.891  1.00  0.00           O  
ATOM   1215  H   ASP B  71      -4.444  16.765   5.930  1.00  0.00           H  
ATOM   1216  HA  ASP B  71      -6.312  14.866   6.839  1.00  0.00           H  
ATOM   1217 1HB  ASP B  71      -6.502  16.212   4.754  1.00  0.00           H  
ATOM   1218 2HB  ASP B  71      -5.377  15.094   3.989  1.00  0.00           H  
ATOM   1219  N   ALA B  72      -5.687  12.518   6.202  1.00  0.00           N  
ATOM   1220  CA  ALA B  72      -5.297  11.119   6.114  1.00  0.00           C  
ATOM   1221  C   ALA B  72      -4.564  10.796   4.804  1.00  0.00           C  
ATOM   1222  O   ALA B  72      -3.661   9.954   4.789  1.00  0.00           O  
ATOM   1223  CB  ALA B  72      -6.506  10.237   6.203  1.00  0.00           C  
ATOM   1224  H   ALA B  72      -6.669  12.734   6.321  1.00  0.00           H  
ATOM   1225  HA  ALA B  72      -4.629  10.900   6.942  1.00  0.00           H  
ATOM   1226 1HB  ALA B  72      -6.210   9.189   6.153  1.00  0.00           H  
ATOM   1227 2HB  ALA B  72      -7.039  10.425   7.132  1.00  0.00           H  
ATOM   1228 3HB  ALA B  72      -7.121  10.493   5.357  1.00  0.00           H  
ATOM   1229  N   GLU B  73      -4.886  11.492   3.709  1.00  0.00           N  
ATOM   1230  CA  GLU B  73      -4.227  11.185   2.434  1.00  0.00           C  
ATOM   1231  C   GLU B  73      -2.796  11.756   2.375  1.00  0.00           C  
ATOM   1232  O   GLU B  73      -2.058  11.494   1.423  1.00  0.00           O  
ATOM   1233  CB  GLU B  73      -4.999  11.743   1.224  1.00  0.00           C  
ATOM   1234  CG  GLU B  73      -6.340  11.101   0.923  1.00  0.00           C  
ATOM   1235  CD  GLU B  73      -7.007  11.667  -0.325  1.00  0.00           C  
ATOM   1236  OE1 GLU B  73      -6.499  12.600  -0.900  1.00  0.00           O  
ATOM   1237  OE2 GLU B  73      -8.020  11.131  -0.719  1.00  0.00           O  
ATOM   1238  H   GLU B  73      -5.626  12.206   3.748  1.00  0.00           H  
ATOM   1239  HA  GLU B  73      -4.157  10.100   2.339  1.00  0.00           H  
ATOM   1240 1HB  GLU B  73      -5.181  12.807   1.387  1.00  0.00           H  
ATOM   1241 2HB  GLU B  73      -4.383  11.652   0.332  1.00  0.00           H  
ATOM   1242 1HG  GLU B  73      -6.184  10.043   0.764  1.00  0.00           H  
ATOM   1243 2HG  GLU B  73      -6.999  11.227   1.785  1.00  0.00           H  
ATOM   1244  N   GLU B  74      -2.422  12.557   3.390  1.00  0.00           N  
ATOM   1245  CA  GLU B  74      -1.085  13.131   3.531  1.00  0.00           C  
ATOM   1246  C   GLU B  74      -0.308  12.261   4.537  1.00  0.00           C  
ATOM   1247  O   GLU B  74       0.886  12.003   4.365  1.00  0.00           O  
ATOM   1248  CB  GLU B  74      -1.160  14.613   3.926  1.00  0.00           C  
ATOM   1249  CG  GLU B  74      -1.820  15.477   2.815  1.00  0.00           C  
ATOM   1250  CD  GLU B  74      -1.871  16.970   3.081  1.00  0.00           C  
ATOM   1251  OE1 GLU B  74      -1.454  17.394   4.125  1.00  0.00           O  
ATOM   1252  OE2 GLU B  74      -2.335  17.682   2.221  1.00  0.00           O  
ATOM   1253  H   GLU B  74      -3.080  12.749   4.137  1.00  0.00           H  
ATOM   1254  HA  GLU B  74      -0.574  13.096   2.570  1.00  0.00           H  
ATOM   1255 1HB  GLU B  74      -1.737  14.726   4.847  1.00  0.00           H  
ATOM   1256 2HB  GLU B  74      -0.159  14.996   4.117  1.00  0.00           H  
ATOM   1257 1HG  GLU B  74      -1.278  15.308   1.886  1.00  0.00           H  
ATOM   1258 2HG  GLU B  74      -2.838  15.114   2.672  1.00  0.00           H  
ATOM   1259  N   LEU B  75      -1.011  11.799   5.589  1.00  0.00           N  
ATOM   1260  CA  LEU B  75      -0.390  10.941   6.594  1.00  0.00           C  
ATOM   1261  C   LEU B  75       0.018   9.605   5.957  1.00  0.00           C  
ATOM   1262  O   LEU B  75       1.042   9.027   6.310  1.00  0.00           O  
ATOM   1263  CB  LEU B  75      -1.338  10.664   7.770  1.00  0.00           C  
ATOM   1264  CG  LEU B  75      -1.684  11.859   8.702  1.00  0.00           C  
ATOM   1265  CD1 LEU B  75      -2.769  11.427   9.678  1.00  0.00           C  
ATOM   1266  CD2 LEU B  75      -0.436  12.312   9.477  1.00  0.00           C  
ATOM   1267  H   LEU B  75      -1.982  12.086   5.695  1.00  0.00           H  
ATOM   1268  HA  LEU B  75       0.498  11.434   6.965  1.00  0.00           H  
ATOM   1269 1HB  LEU B  75      -2.269  10.275   7.368  1.00  0.00           H  
ATOM   1270 2HB  LEU B  75      -0.885   9.888   8.392  1.00  0.00           H  
ATOM   1271  HG  LEU B  75      -2.069  12.694   8.105  1.00  0.00           H  
ATOM   1272 1HD1 LEU B  75      -3.023  12.263  10.332  1.00  0.00           H  
ATOM   1273 2HD1 LEU B  75      -3.654  11.117   9.135  1.00  0.00           H  
ATOM   1274 3HD1 LEU B  75      -2.404  10.595  10.286  1.00  0.00           H  
ATOM   1275 1HD2 LEU B  75      -0.705  13.145  10.120  1.00  0.00           H  
ATOM   1276 2HD2 LEU B  75      -0.054  11.489  10.083  1.00  0.00           H  
ATOM   1277 3HD2 LEU B  75       0.323  12.635   8.799  1.00  0.00           H  
ATOM   1278  N   PHE B  76      -0.777   9.119   5.014  1.00  0.00           N  
ATOM   1279  CA  PHE B  76      -0.443   7.893   4.308  1.00  0.00           C  
ATOM   1280  C   PHE B  76       0.192   8.270   2.976  1.00  0.00           C  
ATOM   1281  O   PHE B  76      -0.462   8.819   2.087  1.00  0.00           O  
ATOM   1282  CB  PHE B  76      -1.649   7.038   4.058  1.00  0.00           C  
ATOM   1283  CG  PHE B  76      -1.246   5.713   3.705  1.00  0.00           C  
ATOM   1284  CD1 PHE B  76      -1.147   4.759   4.699  1.00  0.00           C  
ATOM   1285  CD2 PHE B  76      -0.890   5.395   2.436  1.00  0.00           C  
ATOM   1286  CE1 PHE B  76      -0.714   3.522   4.417  1.00  0.00           C  
ATOM   1287  CE2 PHE B  76      -0.446   4.166   2.155  1.00  0.00           C  
ATOM   1288  CZ  PHE B  76      -0.356   3.208   3.148  1.00  0.00           C  
ATOM   1289  H   PHE B  76      -1.647   9.603   4.785  1.00  0.00           H  
ATOM   1290  HA  PHE B  76       0.294   7.334   4.886  1.00  0.00           H  
ATOM   1291 1HB  PHE B  76      -2.288   7.025   4.911  1.00  0.00           H  
ATOM   1292 2HB  PHE B  76      -2.170   7.452   3.232  1.00  0.00           H  
ATOM   1293  HD1 PHE B  76      -1.420   5.015   5.727  1.00  0.00           H  
ATOM   1294  HD2 PHE B  76      -0.949   6.147   1.646  1.00  0.00           H  
ATOM   1295  HE1 PHE B  76      -0.645   2.793   5.204  1.00  0.00           H  
ATOM   1296  HE2 PHE B  76      -0.162   3.950   1.148  1.00  0.00           H  
ATOM   1297  HZ  PHE B  76       0.001   2.210   2.925  1.00  0.00           H  
ATOM   1298  N   ILE B  77       1.479   7.977   2.842  1.00  0.00           N  
ATOM   1299  CA  ILE B  77       2.247   8.370   1.677  1.00  0.00           C  
ATOM   1300  C   ILE B  77       2.385   7.224   0.694  1.00  0.00           C  
ATOM   1301  O   ILE B  77       3.287   6.384   0.803  1.00  0.00           O  
ATOM   1302  CB  ILE B  77       3.649   8.833   2.160  1.00  0.00           C  
ATOM   1303  CG1 ILE B  77       3.476  10.031   3.175  1.00  0.00           C  
ATOM   1304  CG2 ILE B  77       4.572   9.183   0.976  1.00  0.00           C  
ATOM   1305  CD1 ILE B  77       4.747  10.436   3.938  1.00  0.00           C  
ATOM   1306  H   ILE B  77       1.956   7.484   3.588  1.00  0.00           H  
ATOM   1307  HA  ILE B  77       1.738   9.195   1.185  1.00  0.00           H  
ATOM   1308  HB  ILE B  77       4.095   8.031   2.719  1.00  0.00           H  
ATOM   1309 1HG1 ILE B  77       3.105  10.899   2.632  1.00  0.00           H  
ATOM   1310 2HG1 ILE B  77       2.727   9.753   3.922  1.00  0.00           H  
ATOM   1311 1HG2 ILE B  77       5.537   9.468   1.349  1.00  0.00           H  
ATOM   1312 2HG2 ILE B  77       4.696   8.329   0.330  1.00  0.00           H  
ATOM   1313 3HG2 ILE B  77       4.143  10.006   0.405  1.00  0.00           H  
ATOM   1314 1HD1 ILE B  77       4.509  11.257   4.613  1.00  0.00           H  
ATOM   1315 2HD1 ILE B  77       5.108   9.585   4.516  1.00  0.00           H  
ATOM   1316 3HD1 ILE B  77       5.520  10.762   3.248  1.00  0.00           H  
ATOM   1317  N   PHE B  78       1.501   7.204  -0.286  1.00  0.00           N  
ATOM   1318  CA  PHE B  78       1.466   6.077  -1.204  1.00  0.00           C  
ATOM   1319  C   PHE B  78       2.239   6.360  -2.484  1.00  0.00           C  
ATOM   1320  O   PHE B  78       1.975   7.353  -3.162  1.00  0.00           O  
ATOM   1321  CB  PHE B  78       0.026   5.710  -1.545  1.00  0.00           C  
ATOM   1322  CG  PHE B  78      -0.077   4.598  -2.521  1.00  0.00           C  
ATOM   1323  CD1 PHE B  78       0.462   3.378  -2.241  1.00  0.00           C  
ATOM   1324  CD2 PHE B  78      -0.727   4.768  -3.720  1.00  0.00           C  
ATOM   1325  CE1 PHE B  78       0.369   2.357  -3.121  1.00  0.00           C  
ATOM   1326  CE2 PHE B  78      -0.830   3.741  -4.597  1.00  0.00           C  
ATOM   1327  CZ  PHE B  78      -0.277   2.537  -4.287  1.00  0.00           C  
ATOM   1328  H   PHE B  78       0.810   7.942  -0.346  1.00  0.00           H  
ATOM   1329  HA  PHE B  78       1.940   5.222  -0.716  1.00  0.00           H  
ATOM   1330 1HB  PHE B  78      -0.504   5.425  -0.650  1.00  0.00           H  
ATOM   1331 2HB  PHE B  78      -0.477   6.577  -1.960  1.00  0.00           H  
ATOM   1332  HD1 PHE B  78       0.985   3.239  -1.313  1.00  0.00           H  
ATOM   1333  HD2 PHE B  78      -1.155   5.734  -3.964  1.00  0.00           H  
ATOM   1334  HE1 PHE B  78       0.813   1.390  -2.891  1.00  0.00           H  
ATOM   1335  HE2 PHE B  78      -1.350   3.884  -5.542  1.00  0.00           H  
ATOM   1336  HZ  PHE B  78      -0.348   1.727  -4.965  1.00  0.00           H  
ATOM   1337  N   LEU B  79       3.208   5.492  -2.783  1.00  0.00           N  
ATOM   1338  CA  LEU B  79       4.106   5.649  -3.919  1.00  0.00           C  
ATOM   1339  C   LEU B  79       4.066   4.457  -4.876  1.00  0.00           C  
ATOM   1340  O   LEU B  79       3.900   3.315  -4.447  1.00  0.00           O  
ATOM   1341  CB  LEU B  79       5.493   5.773  -3.298  1.00  0.00           C  
ATOM   1342  CG  LEU B  79       5.605   6.873  -2.201  1.00  0.00           C  
ATOM   1343  CD1 LEU B  79       6.865   6.711  -1.493  1.00  0.00           C  
ATOM   1344  CD2 LEU B  79       5.519   8.276  -2.808  1.00  0.00           C  
ATOM   1345  H   LEU B  79       3.364   4.706  -2.151  1.00  0.00           H  
ATOM   1346  HA  LEU B  79       3.832   6.551  -4.464  1.00  0.00           H  
ATOM   1347 1HB  LEU B  79       5.736   4.832  -2.836  1.00  0.00           H  
ATOM   1348 2HB  LEU B  79       6.225   5.982  -4.081  1.00  0.00           H  
ATOM   1349  HG  LEU B  79       4.814   6.737  -1.475  1.00  0.00           H  
ATOM   1350 1HD1 LEU B  79       6.899   7.447  -0.714  1.00  0.00           H  
ATOM   1351 2HD1 LEU B  79       6.906   5.723  -1.046  1.00  0.00           H  
ATOM   1352 3HD1 LEU B  79       7.695   6.844  -2.177  1.00  0.00           H  
ATOM   1353 1HD2 LEU B  79       5.604   9.017  -2.016  1.00  0.00           H  
ATOM   1354 2HD2 LEU B  79       6.330   8.419  -3.521  1.00  0.00           H  
ATOM   1355 3HD2 LEU B  79       4.564   8.407  -3.312  1.00  0.00           H  
ATOM   1356  N   THR B  80       4.306   4.710  -6.157  1.00  0.00           N  
ATOM   1357  CA  THR B  80       4.347   3.649  -7.169  1.00  0.00           C  
ATOM   1358  C   THR B  80       5.733   3.471  -7.804  1.00  0.00           C  
ATOM   1359  O   THR B  80       5.913   2.698  -8.749  1.00  0.00           O  
ATOM   1360  CB  THR B  80       3.309   3.911  -8.256  1.00  0.00           C  
ATOM   1361  OG1 THR B  80       3.581   5.170  -8.893  1.00  0.00           O  
ATOM   1362  CG2 THR B  80       1.924   3.947  -7.614  1.00  0.00           C  
ATOM   1363  H   THR B  80       4.426   5.670  -6.453  1.00  0.00           H  
ATOM   1364  HA  THR B  80       4.086   2.710  -6.691  1.00  0.00           H  
ATOM   1365  HB  THR B  80       3.358   3.121  -8.991  1.00  0.00           H  
ATOM   1366  HG1 THR B  80       4.332   5.069  -9.498  1.00  0.00           H  
ATOM   1367 1HG2 THR B  80       1.175   4.128  -8.381  1.00  0.00           H  
ATOM   1368 2HG2 THR B  80       1.737   2.993  -7.129  1.00  0.00           H  
ATOM   1369 3HG2 THR B  80       1.875   4.740  -6.874  1.00  0.00           H  
ATOM   1370  N   GLU B  81       6.694   4.226  -7.292  1.00  0.00           N  
ATOM   1371  CA  GLU B  81       8.056   4.249  -7.813  1.00  0.00           C  
ATOM   1372  C   GLU B  81       9.076   4.667  -6.748  1.00  0.00           C  
ATOM   1373  O   GLU B  81       8.707   5.209  -5.698  1.00  0.00           O  
ATOM   1374  CB  GLU B  81       8.150   5.192  -9.017  1.00  0.00           C  
ATOM   1375  CG  GLU B  81       7.855   6.662  -8.715  1.00  0.00           C  
ATOM   1376  CD  GLU B  81       7.897   7.524  -9.954  1.00  0.00           C  
ATOM   1377  OE1 GLU B  81       8.061   6.980 -11.021  1.00  0.00           O  
ATOM   1378  OE2 GLU B  81       7.774   8.721  -9.838  1.00  0.00           O  
ATOM   1379  H   GLU B  81       6.465   4.816  -6.509  1.00  0.00           H  
ATOM   1380  HA  GLU B  81       8.312   3.242  -8.147  1.00  0.00           H  
ATOM   1381 1HB  GLU B  81       9.154   5.141  -9.438  1.00  0.00           H  
ATOM   1382 2HB  GLU B  81       7.455   4.863  -9.790  1.00  0.00           H  
ATOM   1383 1HG  GLU B  81       6.869   6.741  -8.260  1.00  0.00           H  
ATOM   1384 2HG  GLU B  81       8.588   7.032  -7.997  1.00  0.00           H  
ATOM   1385  N   ILE B  82      10.361   4.449  -7.041  1.00  0.00           N  
ATOM   1386  CA  ILE B  82      11.418   4.892  -6.134  1.00  0.00           C  
ATOM   1387  C   ILE B  82      11.714   6.358  -6.376  1.00  0.00           C  
ATOM   1388  O   ILE B  82      12.057   6.779  -7.478  1.00  0.00           O  
ATOM   1389  CB  ILE B  82      12.685   4.064  -6.281  1.00  0.00           C  
ATOM   1390  CG1 ILE B  82      12.339   2.576  -6.126  1.00  0.00           C  
ATOM   1391  CG2 ILE B  82      13.679   4.508  -5.252  1.00  0.00           C  
ATOM   1392  CD1 ILE B  82      11.680   2.259  -4.803  1.00  0.00           C  
ATOM   1393  H   ILE B  82      10.605   3.989  -7.905  1.00  0.00           H  
ATOM   1394  HA  ILE B  82      11.071   4.780  -5.113  1.00  0.00           H  
ATOM   1395  HB  ILE B  82      13.107   4.204  -7.274  1.00  0.00           H  
ATOM   1396 1HG1 ILE B  82      11.666   2.280  -6.930  1.00  0.00           H  
ATOM   1397 2HG1 ILE B  82      13.255   1.987  -6.207  1.00  0.00           H  
ATOM   1398 1HG2 ILE B  82      14.589   3.922  -5.356  1.00  0.00           H  
ATOM   1399 2HG2 ILE B  82      13.908   5.561  -5.401  1.00  0.00           H  
ATOM   1400 3HG2 ILE B  82      13.260   4.367  -4.258  1.00  0.00           H  
ATOM   1401 1HD1 ILE B  82      11.454   1.196  -4.742  1.00  0.00           H  
ATOM   1402 2HD1 ILE B  82      12.344   2.538  -3.986  1.00  0.00           H  
ATOM   1403 3HD1 ILE B  82      10.759   2.832  -4.732  1.00  0.00           H  
ATOM   1404  N   THR B  83      11.523   7.121  -5.332  1.00  0.00           N  
ATOM   1405  CA  THR B  83      11.559   8.560  -5.361  1.00  0.00           C  
ATOM   1406  C   THR B  83      11.870   9.213  -4.044  1.00  0.00           C  
ATOM   1407  O   THR B  83      11.644   8.643  -2.966  1.00  0.00           O  
ATOM   1408  CB  THR B  83      10.196   9.122  -5.802  1.00  0.00           C  
ATOM   1409  OG1 THR B  83      10.273  10.551  -5.862  1.00  0.00           O  
ATOM   1410  CG2 THR B  83       9.091   8.718  -4.827  1.00  0.00           C  
ATOM   1411  H   THR B  83      11.283   6.665  -4.468  1.00  0.00           H  
ATOM   1412  HA  THR B  83      12.305   8.866  -6.085  1.00  0.00           H  
ATOM   1413  HB  THR B  83       9.958   8.739  -6.798  1.00  0.00           H  
ATOM   1414  HG1 THR B  83      10.189  10.934  -4.940  1.00  0.00           H  
ATOM   1415 1HG2 THR B  83       8.144   9.133  -5.167  1.00  0.00           H  
ATOM   1416 2HG2 THR B  83       9.015   7.631  -4.785  1.00  0.00           H  
ATOM   1417 3HG2 THR B  83       9.321   9.109  -3.832  1.00  0.00           H  
ATOM   1418  N   GLU B  84      12.339  10.444  -4.168  1.00  0.00           N  
ATOM   1419  CA  GLU B  84      12.439  11.380  -3.058  1.00  0.00           C  
ATOM   1420  C   GLU B  84      11.007  11.579  -2.542  1.00  0.00           C  
ATOM   1421  O   GLU B  84      10.069  11.672  -3.340  1.00  0.00           O  
ATOM   1422  CB  GLU B  84      13.038  12.710  -3.521  1.00  0.00           C  
ATOM   1423  CG  GLU B  84      13.213  13.740  -2.422  1.00  0.00           C  
ATOM   1424  CD  GLU B  84      13.862  15.037  -2.911  1.00  0.00           C  
ATOM   1425  OE1 GLU B  84      14.287  15.087  -4.036  1.00  0.00           O  
ATOM   1426  OE2 GLU B  84      13.904  15.979  -2.148  1.00  0.00           O  
ATOM   1427  H   GLU B  84      12.550  10.777  -5.099  1.00  0.00           H  
ATOM   1428  HA  GLU B  84      13.049  10.952  -2.265  1.00  0.00           H  
ATOM   1429 1HB  GLU B  84      14.016  12.531  -3.962  1.00  0.00           H  
ATOM   1430 2HB  GLU B  84      12.404  13.144  -4.292  1.00  0.00           H  
ATOM   1431 1HG  GLU B  84      12.238  13.973  -1.989  1.00  0.00           H  
ATOM   1432 2HG  GLU B  84      13.828  13.302  -1.634  1.00  0.00           H  
ATOM   1433  N   ILE B  85      10.867  11.575  -1.238  1.00  0.00           N  
ATOM   1434  CA  ILE B  85       9.628  11.694  -0.476  1.00  0.00           C  
ATOM   1435  C   ILE B  85       9.619  12.866   0.471  1.00  0.00           C  
ATOM   1436  O   ILE B  85      10.628  13.151   1.129  1.00  0.00           O  
ATOM   1437  CB  ILE B  85       9.424  10.451   0.413  1.00  0.00           C  
ATOM   1438  CG1 ILE B  85       9.186   9.244  -0.377  1.00  0.00           C  
ATOM   1439  CG2 ILE B  85       8.330  10.626   1.467  1.00  0.00           C  
ATOM   1440  CD1 ILE B  85       9.392   8.009   0.478  1.00  0.00           C  
ATOM   1441  H   ILE B  85      11.716  11.479  -0.702  1.00  0.00           H  
ATOM   1442  HA  ILE B  85       8.801  11.797  -1.174  1.00  0.00           H  
ATOM   1443  HB  ILE B  85      10.351  10.288   0.910  1.00  0.00           H  
ATOM   1444 1HG1 ILE B  85       8.174   9.276  -0.761  1.00  0.00           H  
ATOM   1445 2HG1 ILE B  85       9.869   9.202  -1.221  1.00  0.00           H  
ATOM   1446 1HG2 ILE B  85       8.276   9.729   2.086  1.00  0.00           H  
ATOM   1447 2HG2 ILE B  85       8.555  11.469   2.108  1.00  0.00           H  
ATOM   1448 3HG2 ILE B  85       7.381  10.788   0.973  1.00  0.00           H  
ATOM   1449 1HD1 ILE B  85       9.205   7.123  -0.089  1.00  0.00           H  
ATOM   1450 2HD1 ILE B  85      10.408   7.986   0.837  1.00  0.00           H  
ATOM   1451 3HD1 ILE B  85       8.710   8.036   1.323  1.00  0.00           H  
ATOM   1452  N   THR B  86       8.486  13.562   0.536  1.00  0.00           N  
ATOM   1453  CA  THR B  86       8.363  14.618   1.527  1.00  0.00           C  
ATOM   1454  C   THR B  86       7.370  14.193   2.613  1.00  0.00           C  
ATOM   1455  O   THR B  86       6.285  13.698   2.308  1.00  0.00           O  
ATOM   1456  CB  THR B  86       7.946  15.969   0.902  1.00  0.00           C  
ATOM   1457  OG1 THR B  86       8.959  16.392  -0.038  1.00  0.00           O  
ATOM   1458  CG2 THR B  86       7.793  17.039   1.998  1.00  0.00           C  
ATOM   1459  H   THR B  86       7.709  13.325  -0.060  1.00  0.00           H  
ATOM   1460  HA  THR B  86       9.322  14.763   1.995  1.00  0.00           H  
ATOM   1461  HB  THR B  86       7.003  15.847   0.378  1.00  0.00           H  
ATOM   1462  HG1 THR B  86       9.798  16.488   0.416  1.00  0.00           H  
ATOM   1463 1HG2 THR B  86       7.505  17.988   1.549  1.00  0.00           H  
ATOM   1464 2HG2 THR B  86       7.027  16.741   2.711  1.00  0.00           H  
ATOM   1465 3HG2 THR B  86       8.739  17.165   2.524  1.00  0.00           H  
ATOM   1466  N   ILE B  87       7.773  14.370   3.867  1.00  0.00           N  
ATOM   1467  CA  ILE B  87       6.942  14.092   5.015  1.00  0.00           C  
ATOM   1468  C   ILE B  87       6.489  15.434   5.582  1.00  0.00           C  
ATOM   1469  O   ILE B  87       7.239  16.087   6.326  1.00  0.00           O  
ATOM   1470  CB  ILE B  87       7.691  13.252   6.083  1.00  0.00           C  
ATOM   1471  CG1 ILE B  87       8.121  11.879   5.457  1.00  0.00           C  
ATOM   1472  CG2 ILE B  87       6.859  13.093   7.341  1.00  0.00           C  
ATOM   1473  CD1 ILE B  87       8.982  11.026   6.367  1.00  0.00           C  
ATOM   1474  H   ILE B  87       8.701  14.759   4.006  1.00  0.00           H  
ATOM   1475  HA  ILE B  87       6.107  13.485   4.695  1.00  0.00           H  
ATOM   1476  HB  ILE B  87       8.604  13.769   6.350  1.00  0.00           H  
ATOM   1477 1HG1 ILE B  87       7.233  11.317   5.190  1.00  0.00           H  
ATOM   1478 2HG1 ILE B  87       8.688  12.075   4.543  1.00  0.00           H  
ATOM   1479 1HG2 ILE B  87       7.416  12.518   8.084  1.00  0.00           H  
ATOM   1480 2HG2 ILE B  87       6.615  14.075   7.754  1.00  0.00           H  
ATOM   1481 3HG2 ILE B  87       5.951  12.572   7.085  1.00  0.00           H  
ATOM   1482 1HD1 ILE B  87       9.244  10.094   5.855  1.00  0.00           H  
ATOM   1483 2HD1 ILE B  87       9.887  11.566   6.622  1.00  0.00           H  
ATOM   1484 3HD1 ILE B  87       8.432  10.794   7.274  1.00  0.00           H  
ATOM   1485  N   PRO B  88       5.235  15.857   5.299  1.00  0.00           N  
ATOM   1486  CA  PRO B  88       4.728  17.194   5.526  1.00  0.00           C  
ATOM   1487  C   PRO B  88       4.345  17.528   6.951  1.00  0.00           C  
ATOM   1488  O   PRO B  88       3.209  17.898   7.237  1.00  0.00           O  
ATOM   1489  CB  PRO B  88       3.509  17.215   4.600  1.00  0.00           C  
ATOM   1490  CG  PRO B  88       3.093  15.780   4.477  1.00  0.00           C  
ATOM   1491  CD  PRO B  88       4.387  15.000   4.442  1.00  0.00           C  
ATOM   1492  HA  PRO B  88       5.468  17.911   5.169  1.00  0.00           H  
ATOM   1493 1HB  PRO B  88       2.724  17.852   5.028  1.00  0.00           H  
ATOM   1494 2HB  PRO B  88       3.787  17.660   3.632  1.00  0.00           H  
ATOM   1495 1HG  PRO B  88       2.444  15.509   5.313  1.00  0.00           H  
ATOM   1496 2HG  PRO B  88       2.486  15.642   3.561  1.00  0.00           H  
ATOM   1497 1HD  PRO B  88       4.237  14.003   4.866  1.00  0.00           H  
ATOM   1498 2HD  PRO B  88       4.729  14.969   3.402  1.00  0.00           H  
ATOM   1499  N   CYS B  89       5.307  17.429   7.831  1.00  0.00           N  
ATOM   1500  CA  CYS B  89       5.089  17.867   9.210  1.00  0.00           C  
ATOM   1501  C   CYS B  89       5.659  19.264   9.370  1.00  0.00           C  
ATOM   1502  O   CYS B  89       6.881  19.469   9.268  1.00  0.00           O  
ATOM   1503  CB  CYS B  89       5.695  16.886  10.198  1.00  0.00           C  
ATOM   1504  SG  CYS B  89       7.479  16.773  10.134  1.00  0.00           S  
ATOM   1505  H   CYS B  89       6.214  17.087   7.556  1.00  0.00           H  
ATOM   1506  HA  CYS B  89       4.007  17.911   9.389  1.00  0.00           H  
ATOM   1507 1HB  CYS B  89       5.413  17.175  11.211  1.00  0.00           H  
ATOM   1508 2HB  CYS B  89       5.293  15.894  10.022  1.00  0.00           H  
ATOM   1509  N   ARG B  90       4.778  20.224   9.593  1.00  0.00           N  
ATOM   1510  CA  ARG B  90       5.125  21.635   9.629  1.00  0.00           C  
ATOM   1511  C   ARG B  90       4.724  22.286  10.919  1.00  0.00           C  
ATOM   1512  O   ARG B  90       3.807  21.823  11.597  1.00  0.00           O  
ATOM   1513  CB  ARG B  90       4.457  22.341   8.477  1.00  0.00           C  
ATOM   1514  CG  ARG B  90       4.882  21.834   7.145  1.00  0.00           C  
ATOM   1515  CD  ARG B  90       4.345  22.629   6.062  1.00  0.00           C  
ATOM   1516  NE  ARG B  90       2.920  22.610   6.031  1.00  0.00           N  
ATOM   1517  CZ  ARG B  90       2.185  23.369   5.222  1.00  0.00           C  
ATOM   1518  NH1 ARG B  90       2.775  24.192   4.366  1.00  0.00           N  
ATOM   1519  NH2 ARG B  90       0.868  23.282   5.275  1.00  0.00           N  
ATOM   1520  H   ARG B  90       3.806  19.956   9.683  1.00  0.00           H  
ATOM   1521  HA  ARG B  90       6.203  21.738   9.516  1.00  0.00           H  
ATOM   1522 1HB  ARG B  90       3.385  22.205   8.547  1.00  0.00           H  
ATOM   1523 2HB  ARG B  90       4.667  23.416   8.519  1.00  0.00           H  
ATOM   1524 1HG  ARG B  90       5.974  21.870   7.080  1.00  0.00           H  
ATOM   1525 2HG  ARG B  90       4.545  20.807   7.011  1.00  0.00           H  
ATOM   1526 1HD  ARG B  90       4.679  23.663   6.161  1.00  0.00           H  
ATOM   1527 2HD  ARG B  90       4.699  22.219   5.122  1.00  0.00           H  
ATOM   1528  HE  ARG B  90       2.439  21.992   6.666  1.00  0.00           H  
ATOM   1529 1HH1 ARG B  90       3.816  24.254   4.317  1.00  0.00           H  
ATOM   1530 2HH1 ARG B  90       2.215  24.757   3.745  1.00  0.00           H  
ATOM   1531 1HH2 ARG B  90       0.430  22.645   5.931  1.00  0.00           H  
ATOM   1532 2HH2 ARG B  90       0.302  23.844   4.661  1.00  0.00           H  
ATOM   1533  N   VAL B  91       5.396  23.370  11.237  1.00  0.00           N  
ATOM   1534  CA  VAL B  91       5.150  24.117  12.447  1.00  0.00           C  
ATOM   1535  C   VAL B  91       4.784  25.563  12.140  1.00  0.00           C  
ATOM   1536  O   VAL B  91       4.811  25.998  10.990  1.00  0.00           O  
ATOM   1537  CB  VAL B  91       6.380  24.066  13.362  1.00  0.00           C  
ATOM   1538  CG1 VAL B  91       6.697  22.627  13.775  1.00  0.00           C  
ATOM   1539  CG2 VAL B  91       7.571  24.677  12.625  1.00  0.00           C  
ATOM   1540  H   VAL B  91       6.130  23.686  10.614  1.00  0.00           H  
ATOM   1541  HA  VAL B  91       4.312  23.656  12.975  1.00  0.00           H  
ATOM   1542  HB  VAL B  91       6.162  24.612  14.259  1.00  0.00           H  
ATOM   1543 1HG1 VAL B  91       7.560  22.627  14.439  1.00  0.00           H  
ATOM   1544 2HG1 VAL B  91       5.840  22.199  14.297  1.00  0.00           H  
ATOM   1545 3HG1 VAL B  91       6.920  22.028  12.894  1.00  0.00           H  
ATOM   1546 1HG2 VAL B  91       8.442  24.656  13.265  1.00  0.00           H  
ATOM   1547 2HG2 VAL B  91       7.775  24.098  11.722  1.00  0.00           H  
ATOM   1548 3HG2 VAL B  91       7.352  25.708  12.349  1.00  0.00           H  
ATOM   1549  N   THR B  92       4.412  26.294  13.184  1.00  0.00           N  
ATOM   1550  CA  THR B  92       3.964  27.677  13.073  1.00  0.00           C  
ATOM   1551  C   THR B  92       5.064  28.718  13.253  1.00  0.00           C  
ATOM   1552  O   THR B  92       4.828  29.914  13.116  1.00  0.00           O  
ATOM   1553  CB  THR B  92       2.888  27.931  14.125  1.00  0.00           C  
ATOM   1554  OG1 THR B  92       3.418  27.720  15.445  1.00  0.00           O  
ATOM   1555  CG2 THR B  92       1.775  26.986  13.909  1.00  0.00           C  
ATOM   1556  H   THR B  92       4.414  25.864  14.100  1.00  0.00           H  
ATOM   1557  HA  THR B  92       3.528  27.811  12.083  1.00  0.00           H  
ATOM   1558  HB  THR B  92       2.533  28.924  14.031  1.00  0.00           H  
ATOM   1559  HG1 THR B  92       3.533  26.778  15.607  1.00  0.00           H  
ATOM   1560 1HG2 THR B  92       1.022  27.161  14.642  1.00  0.00           H  
ATOM   1561 2HG2 THR B  92       1.383  27.162  12.923  1.00  0.00           H  
ATOM   1562 3HG2 THR B  92       2.126  25.954  13.993  1.00  0.00           H  
ATOM   1563  N   ASP B  93       6.256  28.272  13.590  1.00  0.00           N  
ATOM   1564  CA  ASP B  93       7.348  29.178  13.908  1.00  0.00           C  
ATOM   1565  C   ASP B  93       8.677  28.725  13.283  1.00  0.00           C  
ATOM   1566  O   ASP B  93       9.205  27.687  13.682  1.00  0.00           O  
ATOM   1567  CB  ASP B  93       7.477  29.318  15.424  1.00  0.00           C  
ATOM   1568  CG  ASP B  93       8.549  30.318  15.894  1.00  0.00           C  
ATOM   1569  OD1 ASP B  93       9.422  30.663  15.125  1.00  0.00           O  
ATOM   1570  OD2 ASP B  93       8.470  30.738  17.026  1.00  0.00           O  
ATOM   1571  H   ASP B  93       6.390  27.273  13.657  1.00  0.00           H  
ATOM   1572  HA  ASP B  93       7.064  30.161  13.563  1.00  0.00           H  
ATOM   1573 1HB  ASP B  93       6.527  29.632  15.830  1.00  0.00           H  
ATOM   1574 2HB  ASP B  93       7.672  28.369  15.844  1.00  0.00           H  
ATOM   1575  N   PRO B  94       9.257  29.481  12.321  1.00  0.00           N  
ATOM   1576  CA  PRO B  94      10.496  29.195  11.611  1.00  0.00           C  
ATOM   1577  C   PRO B  94      11.697  28.977  12.536  1.00  0.00           C  
ATOM   1578  O   PRO B  94      12.718  28.445  12.108  1.00  0.00           O  
ATOM   1579  CB  PRO B  94      10.727  30.465  10.783  1.00  0.00           C  
ATOM   1580  CG  PRO B  94       9.387  31.012  10.537  1.00  0.00           C  
ATOM   1581  CD  PRO B  94       8.581  30.702  11.786  1.00  0.00           C  
ATOM   1582  HA  PRO B  94      10.342  28.323  10.956  1.00  0.00           H  
ATOM   1583 1HB  PRO B  94      11.372  31.159  11.344  1.00  0.00           H  
ATOM   1584 2HB  PRO B  94      11.254  30.216   9.852  1.00  0.00           H  
ATOM   1585 1HG  PRO B  94       9.452  32.079  10.315  1.00  0.00           H  
ATOM   1586 2HG  PRO B  94       8.998  30.540   9.661  1.00  0.00           H  
ATOM   1587 1HD  PRO B  94       8.641  31.523  12.522  1.00  0.00           H  
ATOM   1588 2HD  PRO B  94       7.569  30.501  11.467  1.00  0.00           H  
ATOM   1589  N   GLN B  95      11.615  29.449  13.788  1.00  0.00           N  
ATOM   1590  CA  GLN B  95      12.736  29.292  14.710  1.00  0.00           C  
ATOM   1591  C   GLN B  95      12.739  27.932  15.422  1.00  0.00           C  
ATOM   1592  O   GLN B  95      13.705  27.599  16.117  1.00  0.00           O  
ATOM   1593  CB  GLN B  95      12.731  30.394  15.789  1.00  0.00           C  
ATOM   1594  CG  GLN B  95      12.978  31.823  15.283  1.00  0.00           C  
ATOM   1595  CD  GLN B  95      13.027  32.877  16.434  1.00  0.00           C  
ATOM   1596  OE1 GLN B  95      13.432  32.581  17.568  1.00  0.00           O  
ATOM   1597  NE2 GLN B  95      12.618  34.109  16.128  1.00  0.00           N  
ATOM   1598  H   GLN B  95      10.765  29.905  14.137  1.00  0.00           H  
ATOM   1599  HA  GLN B  95      13.660  29.368  14.139  1.00  0.00           H  
ATOM   1600 1HB  GLN B  95      11.754  30.394  16.288  1.00  0.00           H  
ATOM   1601 2HB  GLN B  95      13.481  30.167  16.544  1.00  0.00           H  
ATOM   1602 1HG  GLN B  95      13.923  31.852  14.744  1.00  0.00           H  
ATOM   1603 2HG  GLN B  95      12.152  32.089  14.615  1.00  0.00           H  
ATOM   1604 1HE2 GLN B  95      12.627  34.829  16.824  1.00  0.00           H  
ATOM   1605 2HE2 GLN B  95      12.294  34.311  15.204  1.00  0.00           H  
ATOM   1606  N   LEU B  96      11.660  27.156  15.289  1.00  0.00           N  
ATOM   1607  CA  LEU B  96      11.583  25.863  15.965  1.00  0.00           C  
ATOM   1608  C   LEU B  96      12.507  24.798  15.409  1.00  0.00           C  
ATOM   1609  O   LEU B  96      12.632  24.602  14.198  1.00  0.00           O  
ATOM   1610  CB  LEU B  96      10.148  25.328  15.936  1.00  0.00           C  
ATOM   1611  CG  LEU B  96       9.137  26.053  16.807  1.00  0.00           C  
ATOM   1612  CD1 LEU B  96       7.744  25.606  16.426  1.00  0.00           C  
ATOM   1613  CD2 LEU B  96       9.392  25.705  18.253  1.00  0.00           C  
ATOM   1614  H   LEU B  96      10.881  27.459  14.701  1.00  0.00           H  
ATOM   1615  HA  LEU B  96      11.855  26.024  17.007  1.00  0.00           H  
ATOM   1616 1HB  LEU B  96       9.794  25.391  14.917  1.00  0.00           H  
ATOM   1617 2HB  LEU B  96      10.159  24.275  16.232  1.00  0.00           H  
ATOM   1618  HG  LEU B  96       9.235  27.117  16.672  1.00  0.00           H  
ATOM   1619 1HD1 LEU B  96       7.006  26.107  17.051  1.00  0.00           H  
ATOM   1620 2HD1 LEU B  96       7.593  25.872  15.395  1.00  0.00           H  
ATOM   1621 3HD1 LEU B  96       7.659  24.523  16.557  1.00  0.00           H  
ATOM   1622 1HD2 LEU B  96       8.670  26.208  18.894  1.00  0.00           H  
ATOM   1623 2HD2 LEU B  96       9.297  24.626  18.376  1.00  0.00           H  
ATOM   1624 3HD2 LEU B  96      10.398  26.012  18.532  1.00  0.00           H  
ATOM   1625  N   VAL B  97      13.115  24.045  16.313  1.00  0.00           N  
ATOM   1626  CA  VAL B  97      13.904  22.906  15.893  1.00  0.00           C  
ATOM   1627  C   VAL B  97      12.956  21.734  15.736  1.00  0.00           C  
ATOM   1628  O   VAL B  97      12.184  21.432  16.653  1.00  0.00           O  
ATOM   1629  CB  VAL B  97      15.018  22.568  16.909  1.00  0.00           C  
ATOM   1630  CG1 VAL B  97      15.772  21.306  16.463  1.00  0.00           C  
ATOM   1631  CG2 VAL B  97      15.996  23.752  17.011  1.00  0.00           C  
ATOM   1632  H   VAL B  97      13.014  24.257  17.295  1.00  0.00           H  
ATOM   1633  HA  VAL B  97      14.364  23.125  14.928  1.00  0.00           H  
ATOM   1634  HB  VAL B  97      14.568  22.369  17.883  1.00  0.00           H  
ATOM   1635 1HG1 VAL B  97      16.552  21.068  17.186  1.00  0.00           H  
ATOM   1636 2HG1 VAL B  97      15.075  20.468  16.399  1.00  0.00           H  
ATOM   1637 3HG1 VAL B  97      16.224  21.477  15.487  1.00  0.00           H  
ATOM   1638 1HG2 VAL B  97      16.785  23.521  17.727  1.00  0.00           H  
ATOM   1639 2HG2 VAL B  97      16.439  23.937  16.031  1.00  0.00           H  
ATOM   1640 3HG2 VAL B  97      15.459  24.643  17.337  1.00  0.00           H  
ATOM   1641  N   VAL B  98      12.979  21.118  14.565  1.00  0.00           N  
ATOM   1642  CA  VAL B  98      12.110  19.994  14.280  1.00  0.00           C  
ATOM   1643  C   VAL B  98      12.973  18.819  13.834  1.00  0.00           C  
ATOM   1644  O   VAL B  98      13.836  18.973  12.963  1.00  0.00           O  
ATOM   1645  CB  VAL B  98      11.096  20.340  13.177  1.00  0.00           C  
ATOM   1646  CG1 VAL B  98      10.201  19.139  12.922  1.00  0.00           C  
ATOM   1647  CG2 VAL B  98      10.283  21.583  13.572  1.00  0.00           C  
ATOM   1648  H   VAL B  98      13.628  21.434  13.860  1.00  0.00           H  
ATOM   1649  HA  VAL B  98      11.571  19.723  15.181  1.00  0.00           H  
ATOM   1650  HB  VAL B  98      11.631  20.537  12.261  1.00  0.00           H  
ATOM   1651 1HG1 VAL B  98       9.495  19.361  12.126  1.00  0.00           H  
ATOM   1652 2HG1 VAL B  98      10.804  18.298  12.639  1.00  0.00           H  
ATOM   1653 3HG1 VAL B  98       9.664  18.902  13.832  1.00  0.00           H  
ATOM   1654 1HG2 VAL B  98       9.578  21.822  12.776  1.00  0.00           H  
ATOM   1655 2HG2 VAL B  98       9.744  21.389  14.483  1.00  0.00           H  
ATOM   1656 3HG2 VAL B  98      10.950  22.431  13.720  1.00  0.00           H  
ATOM   1657  N   THR B  99      12.749  17.655  14.429  1.00  0.00           N  
ATOM   1658  CA  THR B  99      13.510  16.465  14.072  1.00  0.00           C  
ATOM   1659  C   THR B  99      12.608  15.319  13.589  1.00  0.00           C  
ATOM   1660  O   THR B  99      11.432  15.241  13.943  1.00  0.00           O  
ATOM   1661  CB  THR B  99      14.387  16.046  15.255  1.00  0.00           C  
ATOM   1662  OG1 THR B  99      13.562  15.752  16.392  1.00  0.00           O  
ATOM   1663  CG2 THR B  99      15.387  17.182  15.615  1.00  0.00           C  
ATOM   1664  H   THR B  99      12.028  17.611  15.149  1.00  0.00           H  
ATOM   1665  HA  THR B  99      14.179  16.716  13.250  1.00  0.00           H  
ATOM   1666  HB  THR B  99      14.931  15.156  14.988  1.00  0.00           H  
ATOM   1667  HG1 THR B  99      13.455  14.793  16.481  1.00  0.00           H  
ATOM   1668 1HG2 THR B  99      16.009  16.867  16.451  1.00  0.00           H  
ATOM   1669 2HG2 THR B  99      16.018  17.399  14.754  1.00  0.00           H  
ATOM   1670 3HG2 THR B  99      14.835  18.074  15.894  1.00  0.00           H  
ATOM   1671  N   LEU B 100      13.169  14.435  12.766  1.00  0.00           N  
ATOM   1672  CA  LEU B 100      12.429  13.297  12.219  1.00  0.00           C  
ATOM   1673  C   LEU B 100      12.879  11.991  12.844  1.00  0.00           C  
ATOM   1674  O   LEU B 100      14.075  11.724  12.946  1.00  0.00           O  
ATOM   1675  CB  LEU B 100      12.623  13.214  10.724  1.00  0.00           C  
ATOM   1676  CG  LEU B 100      11.851  12.137  10.017  1.00  0.00           C  
ATOM   1677  CD1 LEU B 100      10.368  12.459  10.038  1.00  0.00           C  
ATOM   1678  CD2 LEU B 100      12.331  12.050   8.641  1.00  0.00           C  
ATOM   1679  H   LEU B 100      14.135  14.562  12.505  1.00  0.00           H  
ATOM   1680  HA  LEU B 100      11.367  13.432  12.430  1.00  0.00           H  
ATOM   1681 1HB  LEU B 100      12.317  14.112  10.300  1.00  0.00           H  
ATOM   1682 2HB  LEU B 100      13.682  13.083  10.514  1.00  0.00           H  
ATOM   1683  HG  LEU B 100      11.987  11.187  10.521  1.00  0.00           H  
ATOM   1684 1HD1 LEU B 100       9.821  11.682   9.521  1.00  0.00           H  
ATOM   1685 2HD1 LEU B 100      10.022  12.522  11.068  1.00  0.00           H  
ATOM   1686 3HD1 LEU B 100      10.194  13.407   9.543  1.00  0.00           H  
ATOM   1687 1HD2 LEU B 100      11.754  11.280   8.160  1.00  0.00           H  
ATOM   1688 2HD2 LEU B 100      12.182  12.991   8.130  1.00  0.00           H  
ATOM   1689 3HD2 LEU B 100      13.385  11.797   8.641  1.00  0.00           H  
ATOM   1690  N   HIS B 101      11.937  11.176  13.268  1.00  0.00           N  
ATOM   1691  CA  HIS B 101      12.266   9.926  13.916  1.00  0.00           C  
ATOM   1692  C   HIS B 101      11.466   8.756  13.370  1.00  0.00           C  
ATOM   1693  O   HIS B 101      10.319   8.926  12.950  1.00  0.00           O  
ATOM   1694  CB  HIS B 101      11.912  10.045  15.389  1.00  0.00           C  
ATOM   1695  CG  HIS B 101      12.596  11.133  16.063  1.00  0.00           C  
ATOM   1696  ND1 HIS B 101      13.785  10.974  16.692  1.00  0.00           N  
ATOM   1697  CD2 HIS B 101      12.280  12.437  16.166  1.00  0.00           C  
ATOM   1698  CE1 HIS B 101      14.173  12.127  17.183  1.00  0.00           C  
ATOM   1699  NE2 HIS B 101      13.280  13.038  16.869  1.00  0.00           N  
ATOM   1700  H   HIS B 101      10.957  11.447  13.176  1.00  0.00           H  
ATOM   1701  HA  HIS B 101      13.327   9.708  13.816  1.00  0.00           H  
ATOM   1702 1HB  HIS B 101      10.850  10.200  15.477  1.00  0.00           H  
ATOM   1703 2HB  HIS B 101      12.148   9.107  15.904  1.00  0.00           H  
ATOM   1704  HD1 HIS B 101      14.323  10.123  16.738  1.00  0.00           H  
ATOM   1705  HD2 HIS B 101      11.434  13.026  15.797  1.00  0.00           H  
ATOM   1706  HE1 HIS B 101      15.107  12.201  17.739  1.00  0.00           H  
ATOM   1707  N   GLU B 102      12.025   7.539  13.418  1.00  0.00           N  
ATOM   1708  CA  GLU B 102      11.158   6.386  13.155  1.00  0.00           C  
ATOM   1709  C   GLU B 102      10.176   6.431  14.322  1.00  0.00           C  
ATOM   1710  O   GLU B 102      10.585   6.781  15.428  1.00  0.00           O  
ATOM   1711  CB  GLU B 102      11.931   5.072  13.095  1.00  0.00           C  
ATOM   1712  CG  GLU B 102      11.063   3.877  12.722  1.00  0.00           C  
ATOM   1713  CD  GLU B 102      11.839   2.629  12.488  1.00  0.00           C  
ATOM   1714  OE1 GLU B 102      13.034   2.656  12.628  1.00  0.00           O  
ATOM   1715  OE2 GLU B 102      11.231   1.636  12.129  1.00  0.00           O  
ATOM   1716  H   GLU B 102      12.988   7.416  13.704  1.00  0.00           H  
ATOM   1717  HA  GLU B 102      10.607   6.532  12.223  1.00  0.00           H  
ATOM   1718 1HB  GLU B 102      12.734   5.154  12.363  1.00  0.00           H  
ATOM   1719 2HB  GLU B 102      12.383   4.869  14.068  1.00  0.00           H  
ATOM   1720 1HG  GLU B 102      10.356   3.691  13.529  1.00  0.00           H  
ATOM   1721 2HG  GLU B 102      10.491   4.124  11.824  1.00  0.00           H  
ATOM   1722  N   LYS B 103       8.910   6.073  14.099  1.00  0.00           N  
ATOM   1723  CA  LYS B 103       7.894   6.185  15.165  1.00  0.00           C  
ATOM   1724  C   LYS B 103       8.406   5.643  16.503  1.00  0.00           C  
ATOM   1725  O   LYS B 103       8.254   6.287  17.548  1.00  0.00           O  
ATOM   1726  CB  LYS B 103       6.575   5.500  14.779  1.00  0.00           C  
ATOM   1727  CG  LYS B 103       5.457   5.712  15.840  1.00  0.00           C  
ATOM   1728  CD  LYS B 103       4.092   5.083  15.473  1.00  0.00           C  
ATOM   1729  CE  LYS B 103       3.056   5.424  16.575  1.00  0.00           C  
ATOM   1730  NZ  LYS B 103       1.704   4.774  16.378  1.00  0.00           N  
ATOM   1731  H   LYS B 103       8.638   5.785  13.158  1.00  0.00           H  
ATOM   1732  HA  LYS B 103       7.656   7.233  15.304  1.00  0.00           H  
ATOM   1733 1HB  LYS B 103       6.228   5.902  13.823  1.00  0.00           H  
ATOM   1734 2HB  LYS B 103       6.738   4.432  14.649  1.00  0.00           H  
ATOM   1735 1HG  LYS B 103       5.782   5.264  16.781  1.00  0.00           H  
ATOM   1736 2HG  LYS B 103       5.322   6.777  16.008  1.00  0.00           H  
ATOM   1737 1HD  LYS B 103       3.749   5.466  14.511  1.00  0.00           H  
ATOM   1738 2HD  LYS B 103       4.188   3.995  15.405  1.00  0.00           H  
ATOM   1739 1HE  LYS B 103       3.455   5.103  17.535  1.00  0.00           H  
ATOM   1740 2HE  LYS B 103       2.922   6.507  16.591  1.00  0.00           H  
ATOM   1741 1HZ  LYS B 103       1.102   5.045  17.138  1.00  0.00           H  
ATOM   1742 2HZ  LYS B 103       1.267   5.035  15.512  1.00  0.00           H  
ATOM   1743 3HZ  LYS B 103       1.801   3.742  16.386  1.00  0.00           H  
ATOM   1744  N   LYS B 104       8.995   4.448  16.473  1.00  0.00           N  
ATOM   1745  CA  LYS B 104       9.562   3.881  17.676  1.00  0.00           C  
ATOM   1746  C   LYS B 104      11.084   3.956  17.598  1.00  0.00           C  
ATOM   1747  O   LYS B 104      11.752   3.005  17.172  1.00  0.00           O  
ATOM   1748  CB  LYS B 104       9.107   2.449  17.911  1.00  0.00           C  
ATOM   1749  CG  LYS B 104       7.637   2.318  18.210  1.00  0.00           C  
ATOM   1750  CD  LYS B 104       7.277   0.884  18.533  1.00  0.00           C  
ATOM   1751  CE  LYS B 104       5.813   0.754  18.878  1.00  0.00           C  
ATOM   1752  NZ  LYS B 104       5.444  -0.645  19.218  1.00  0.00           N  
ATOM   1753  H   LYS B 104       9.087   3.967  15.591  1.00  0.00           H  
ATOM   1754  HA  LYS B 104       9.245   4.476  18.533  1.00  0.00           H  
ATOM   1755 1HB  LYS B 104       9.327   1.851  17.026  1.00  0.00           H  
ATOM   1756 2HB  LYS B 104       9.665   2.023  18.744  1.00  0.00           H  
ATOM   1757 1HG  LYS B 104       7.380   2.959  19.053  1.00  0.00           H  
ATOM   1758 2HG  LYS B 104       7.064   2.649  17.342  1.00  0.00           H  
ATOM   1759 1HD  LYS B 104       7.495   0.254  17.670  1.00  0.00           H  
ATOM   1760 2HD  LYS B 104       7.874   0.538  19.375  1.00  0.00           H  
ATOM   1761 1HE  LYS B 104       5.581   1.396  19.725  1.00  0.00           H  
ATOM   1762 2HE  LYS B 104       5.230   1.079  18.026  1.00  0.00           H  
ATOM   1763 1HZ  LYS B 104       4.453  -0.685  19.435  1.00  0.00           H  
ATOM   1764 2HZ  LYS B 104       5.648  -1.243  18.430  1.00  0.00           H  
ATOM   1765 3HZ  LYS B 104       5.974  -0.954  20.016  1.00  0.00           H  
ATOM   1766  N   GLY B 105      11.624   5.076  18.042  1.00  0.00           N  
ATOM   1767  CA  GLY B 105      13.056   5.327  17.992  1.00  0.00           C  
ATOM   1768  C   GLY B 105      13.331   6.688  18.589  1.00  0.00           C  
ATOM   1769  O   GLY B 105      12.519   7.605  18.482  1.00  0.00           O  
ATOM   1770  H   GLY B 105      11.007   5.803  18.380  1.00  0.00           H  
ATOM   1771 1HA  GLY B 105      13.592   4.560  18.547  1.00  0.00           H  
ATOM   1772 2HA  GLY B 105      13.400   5.296  16.959  1.00  0.00           H  
ATOM   1773  N   ASP B 106      14.495   6.810  19.208  1.00  0.00           N  
ATOM   1774  CA  ASP B 106      14.873   8.051  19.871  1.00  0.00           C  
ATOM   1775  C   ASP B 106      15.773   8.944  19.049  1.00  0.00           C  
ATOM   1776  O   ASP B 106      15.786  10.163  19.222  1.00  0.00           O  
ATOM   1777  CB  ASP B 106      15.578   7.725  21.185  1.00  0.00           C  
ATOM   1778  CG  ASP B 106      14.676   6.954  22.139  1.00  0.00           C  
ATOM   1779  OD1 ASP B 106      13.636   7.462  22.495  1.00  0.00           O  
ATOM   1780  OD2 ASP B 106      15.030   5.852  22.494  1.00  0.00           O  
ATOM   1781  H   ASP B 106      15.113   6.015  19.247  1.00  0.00           H  
ATOM   1782  HA  ASP B 106      13.964   8.608  20.093  1.00  0.00           H  
ATOM   1783 1HB  ASP B 106      16.470   7.132  20.983  1.00  0.00           H  
ATOM   1784 2HB  ASP B 106      15.900   8.649  21.667  1.00  0.00           H  
ATOM   1785  N   VAL B 107      16.570   8.341  18.198  1.00  0.00           N  
ATOM   1786  CA  VAL B 107      17.567   9.101  17.473  1.00  0.00           C  
ATOM   1787  C   VAL B 107      17.010   9.748  16.219  1.00  0.00           C  
ATOM   1788  O   VAL B 107      16.291   9.115  15.446  1.00  0.00           O  
ATOM   1789  CB  VAL B 107      18.774   8.205  17.167  1.00  0.00           C  
ATOM   1790  CG1 VAL B 107      19.765   8.930  16.360  1.00  0.00           C  
ATOM   1791  CG2 VAL B 107      19.426   7.779  18.494  1.00  0.00           C  
ATOM   1792  H   VAL B 107      16.501   7.346  18.066  1.00  0.00           H  
ATOM   1793  HA  VAL B 107      17.921   9.899  18.125  1.00  0.00           H  
ATOM   1794  HB  VAL B 107      18.449   7.329  16.606  1.00  0.00           H  
ATOM   1795 1HG1 VAL B 107      20.586   8.268  16.180  1.00  0.00           H  
ATOM   1796 2HG1 VAL B 107      19.325   9.231  15.414  1.00  0.00           H  
ATOM   1797 3HG1 VAL B 107      20.115   9.810  16.896  1.00  0.00           H  
ATOM   1798 1HG2 VAL B 107      20.285   7.138  18.286  1.00  0.00           H  
ATOM   1799 2HG2 VAL B 107      19.757   8.663  19.038  1.00  0.00           H  
ATOM   1800 3HG2 VAL B 107      18.703   7.231  19.098  1.00  0.00           H  
ATOM   1801  N   ALA B 108      17.283  11.047  16.081  1.00  0.00           N  
ATOM   1802  CA  ALA B 108      16.854  11.837  14.933  1.00  0.00           C  
ATOM   1803  C   ALA B 108      17.567  11.380  13.659  1.00  0.00           C  
ATOM   1804  O   ALA B 108      18.756  11.040  13.684  1.00  0.00           O  
ATOM   1805  CB  ALA B 108      17.119  13.304  15.170  1.00  0.00           C  
ATOM   1806  H   ALA B 108      17.844  11.494  16.791  1.00  0.00           H  
ATOM   1807  HA  ALA B 108      15.785  11.686  14.796  1.00  0.00           H  
ATOM   1808 1HB  ALA B 108      16.774  13.869  14.305  1.00  0.00           H  
ATOM   1809 2HB  ALA B 108      16.588  13.631  16.064  1.00  0.00           H  
ATOM   1810 3HB  ALA B 108      18.185  13.461  15.305  1.00  0.00           H  
ATOM   1811  N   LEU B 109      16.850  11.438  12.551  1.00  0.00           N  
ATOM   1812  CA  LEU B 109      17.361  11.064  11.259  1.00  0.00           C  
ATOM   1813  C   LEU B 109      17.959  12.270  10.512  1.00  0.00           C  
ATOM   1814  O   LEU B 109      17.383  13.361  10.525  1.00  0.00           O  
ATOM   1815  CB  LEU B 109      16.209  10.458  10.452  1.00  0.00           C  
ATOM   1816  CG  LEU B 109      15.559   9.220  11.091  1.00  0.00           C  
ATOM   1817  CD1 LEU B 109      14.297   8.850  10.313  1.00  0.00           C  
ATOM   1818  CD2 LEU B 109      16.555   8.071  11.088  1.00  0.00           C  
ATOM   1819  H   LEU B 109      15.872  11.709  12.631  1.00  0.00           H  
ATOM   1820  HA  LEU B 109      18.112  10.300  11.430  1.00  0.00           H  
ATOM   1821 1HB  LEU B 109      15.438  11.213  10.327  1.00  0.00           H  
ATOM   1822 2HB  LEU B 109      16.567  10.170   9.471  1.00  0.00           H  
ATOM   1823  HG  LEU B 109      15.271   9.449  12.124  1.00  0.00           H  
ATOM   1824 1HD1 LEU B 109      13.832   7.980  10.772  1.00  0.00           H  
ATOM   1825 2HD1 LEU B 109      13.603   9.679  10.333  1.00  0.00           H  
ATOM   1826 3HD1 LEU B 109      14.558   8.620   9.279  1.00  0.00           H  
ATOM   1827 1HD2 LEU B 109      16.098   7.194  11.544  1.00  0.00           H  
ATOM   1828 2HD2 LEU B 109      16.842   7.837  10.062  1.00  0.00           H  
ATOM   1829 3HD2 LEU B 109      17.446   8.355  11.656  1.00  0.00           H  
ATOM   1830  N   PRO B 110      19.057  12.092   9.750  1.00  0.00           N  
ATOM   1831  CA  PRO B 110      19.736  13.127   8.986  1.00  0.00           C  
ATOM   1832  C   PRO B 110      19.026  13.482   7.684  1.00  0.00           C  
ATOM   1833  O   PRO B 110      19.572  13.323   6.604  1.00  0.00           O  
ATOM   1834  CB  PRO B 110      21.083  12.485   8.697  1.00  0.00           C  
ATOM   1835  CG  PRO B 110      20.799  11.037   8.661  1.00  0.00           C  
ATOM   1836  CD  PRO B 110      19.740  10.807   9.765  1.00  0.00           C  
ATOM   1837  HA  PRO B 110      19.853  14.020   9.620  1.00  0.00           H  
ATOM   1838 1HB  PRO B 110      21.465  12.855   7.747  1.00  0.00           H  
ATOM   1839 2HB  PRO B 110      21.811  12.764   9.471  1.00  0.00           H  
ATOM   1840 1HG  PRO B 110      20.451  10.746   7.656  1.00  0.00           H  
ATOM   1841 2HG  PRO B 110      21.725  10.485   8.839  1.00  0.00           H  
ATOM   1842 1HD  PRO B 110      19.072   9.981   9.472  1.00  0.00           H  
ATOM   1843 2HD  PRO B 110      20.241  10.622  10.730  1.00  0.00           H  
ATOM   1844  N   VAL B 111      17.819  13.990   7.794  1.00  0.00           N  
ATOM   1845  CA  VAL B 111      17.031  14.357   6.631  1.00  0.00           C  
ATOM   1846  C   VAL B 111      16.871  15.883   6.658  1.00  0.00           C  
ATOM   1847  O   VAL B 111      16.607  16.433   7.727  1.00  0.00           O  
ATOM   1848  CB  VAL B 111      15.663  13.661   6.707  1.00  0.00           C  
ATOM   1849  CG1 VAL B 111      14.810  14.045   5.535  1.00  0.00           C  
ATOM   1850  CG2 VAL B 111      15.847  12.152   6.773  1.00  0.00           C  
ATOM   1851  H   VAL B 111      17.437  14.098   8.735  1.00  0.00           H  
ATOM   1852  HA  VAL B 111      17.556  14.037   5.740  1.00  0.00           H  
ATOM   1853  HB  VAL B 111      15.157  13.998   7.613  1.00  0.00           H  
ATOM   1854 1HG1 VAL B 111      13.866  13.572   5.620  1.00  0.00           H  
ATOM   1855 2HG1 VAL B 111      14.672  15.125   5.506  1.00  0.00           H  
ATOM   1856 3HG1 VAL B 111      15.291  13.715   4.629  1.00  0.00           H  
ATOM   1857 1HG2 VAL B 111      14.883  11.681   6.859  1.00  0.00           H  
ATOM   1858 2HG2 VAL B 111      16.307  11.794   5.895  1.00  0.00           H  
ATOM   1859 3HG2 VAL B 111      16.451  11.899   7.639  1.00  0.00           H  
ATOM   1860  N   PRO B 112      17.085  16.620   5.560  1.00  0.00           N  
ATOM   1861  CA  PRO B 112      16.969  18.065   5.551  1.00  0.00           C  
ATOM   1862  C   PRO B 112      15.520  18.478   5.818  1.00  0.00           C  
ATOM   1863  O   PRO B 112      14.564  17.808   5.403  1.00  0.00           O  
ATOM   1864  CB  PRO B 112      17.440  18.435   4.134  1.00  0.00           C  
ATOM   1865  CG  PRO B 112      17.256  17.182   3.295  1.00  0.00           C  
ATOM   1866  CD  PRO B 112      17.487  16.029   4.262  1.00  0.00           C  
ATOM   1867  HA  PRO B 112      17.638  18.489   6.305  1.00  0.00           H  
ATOM   1868 1HB  PRO B 112      16.858  19.280   3.760  1.00  0.00           H  
ATOM   1869 2HB  PRO B 112      18.494  18.760   4.178  1.00  0.00           H  
ATOM   1870 1HG  PRO B 112      16.249  17.173   2.854  1.00  0.00           H  
ATOM   1871 2HG  PRO B 112      17.963  17.173   2.454  1.00  0.00           H  
ATOM   1872 1HD  PRO B 112      16.859  15.199   3.971  1.00  0.00           H  
ATOM   1873 2HD  PRO B 112      18.552  15.765   4.286  1.00  0.00           H  
ATOM   1874  N   TYR B 113      15.377  19.627   6.486  1.00  0.00           N  
ATOM   1875  CA  TYR B 113      14.056  20.120   6.841  1.00  0.00           C  
ATOM   1876  C   TYR B 113      13.792  21.525   6.334  1.00  0.00           C  
ATOM   1877  O   TYR B 113      14.594  22.446   6.508  1.00  0.00           O  
ATOM   1878  CB  TYR B 113      13.872  20.096   8.362  1.00  0.00           C  
ATOM   1879  CG  TYR B 113      12.458  20.495   8.838  1.00  0.00           C  
ATOM   1880  CD1 TYR B 113      11.428  19.622   8.646  1.00  0.00           C  
ATOM   1881  CD2 TYR B 113      12.206  21.688   9.476  1.00  0.00           C  
ATOM   1882  CE1 TYR B 113      10.168  19.902   9.074  1.00  0.00           C  
ATOM   1883  CE2 TYR B 113      10.922  21.967   9.899  1.00  0.00           C  
ATOM   1884  CZ  TYR B 113       9.909  21.075   9.693  1.00  0.00           C  
ATOM   1885  OH  TYR B 113       8.635  21.359  10.111  1.00  0.00           O  
ATOM   1886  H   TYR B 113      16.194  20.142   6.781  1.00  0.00           H  
ATOM   1887  HA  TYR B 113      13.310  19.467   6.389  1.00  0.00           H  
ATOM   1888 1HB  TYR B 113      14.096  19.119   8.730  1.00  0.00           H  
ATOM   1889 2HB  TYR B 113      14.582  20.778   8.822  1.00  0.00           H  
ATOM   1890  HD1 TYR B 113      11.624  18.692   8.151  1.00  0.00           H  
ATOM   1891  HD2 TYR B 113      13.008  22.403   9.653  1.00  0.00           H  
ATOM   1892  HE1 TYR B 113       9.377  19.181   8.919  1.00  0.00           H  
ATOM   1893  HE2 TYR B 113      10.710  22.888  10.401  1.00  0.00           H  
ATOM   1894  HH  TYR B 113       8.021  20.652   9.802  1.00  0.00           H  
ATOM   1895  N   ASP B 114      12.658  21.649   5.677  1.00  0.00           N  
ATOM   1896  CA  ASP B 114      12.110  22.888   5.162  1.00  0.00           C  
ATOM   1897  C   ASP B 114      10.902  23.280   6.011  1.00  0.00           C  
ATOM   1898  O   ASP B 114       9.867  22.624   5.942  1.00  0.00           O  
ATOM   1899  CB  ASP B 114      11.708  22.718   3.704  1.00  0.00           C  
ATOM   1900  CG  ASP B 114      11.147  23.997   3.040  1.00  0.00           C  
ATOM   1901  OD1 ASP B 114      10.707  24.898   3.738  1.00  0.00           O  
ATOM   1902  OD2 ASP B 114      11.125  24.032   1.826  1.00  0.00           O  
ATOM   1903  H   ASP B 114      12.087  20.809   5.551  1.00  0.00           H  
ATOM   1904  HA  ASP B 114      12.864  23.672   5.238  1.00  0.00           H  
ATOM   1905 1HB  ASP B 114      12.581  22.396   3.135  1.00  0.00           H  
ATOM   1906 2HB  ASP B 114      10.979  21.914   3.634  1.00  0.00           H  
ATOM   1907  N   HIS B 115      10.977  24.342   6.807  1.00  0.00           N  
ATOM   1908  CA  HIS B 115       9.842  24.648   7.697  1.00  0.00           C  
ATOM   1909  C   HIS B 115       8.508  24.877   6.958  1.00  0.00           C  
ATOM   1910  O   HIS B 115       7.442  24.798   7.578  1.00  0.00           O  
ATOM   1911  CB  HIS B 115      10.136  25.868   8.567  1.00  0.00           C  
ATOM   1912  CG  HIS B 115      11.134  25.641   9.614  1.00  0.00           C  
ATOM   1913  ND1 HIS B 115      12.480  25.555   9.348  1.00  0.00           N  
ATOM   1914  CD2 HIS B 115      10.998  25.507  10.958  1.00  0.00           C  
ATOM   1915  CE1 HIS B 115      13.134  25.363  10.492  1.00  0.00           C  
ATOM   1916  NE2 HIS B 115      12.249  25.330  11.476  1.00  0.00           N  
ATOM   1917  H   HIS B 115      11.818  24.903   6.827  1.00  0.00           H  
ATOM   1918  HA  HIS B 115       9.674  23.808   8.361  1.00  0.00           H  
ATOM   1919 1HB  HIS B 115      10.477  26.692   7.940  1.00  0.00           H  
ATOM   1920 2HB  HIS B 115       9.217  26.186   9.056  1.00  0.00           H  
ATOM   1921  HD2 HIS B 115      10.075  25.534  11.519  1.00  0.00           H  
ATOM   1922  HE1 HIS B 115      14.211  25.253  10.601  1.00  0.00           H  
ATOM   1923  HE2 HIS B 115      12.457  25.192  12.469  1.00  0.00           H  
ATOM   1924  N   GLN B 116       8.563  25.184   5.653  1.00  0.00           N  
ATOM   1925  CA  GLN B 116       7.368  25.410   4.863  1.00  0.00           C  
ATOM   1926  C   GLN B 116       6.819  24.130   4.209  1.00  0.00           C  
ATOM   1927  O   GLN B 116       5.678  24.122   3.714  1.00  0.00           O  
ATOM   1928  CB  GLN B 116       7.653  26.400   3.726  1.00  0.00           C  
ATOM   1929  CG  GLN B 116       8.002  27.815   4.136  1.00  0.00           C  
ATOM   1930  CD  GLN B 116       8.261  28.679   2.906  1.00  0.00           C  
ATOM   1931  OE1 GLN B 116       7.793  28.323   1.789  1.00  0.00           O  
ATOM   1932  NE2 GLN B 116       8.963  29.806   3.079  1.00  0.00           N  
ATOM   1933  H   GLN B 116       9.468  25.208   5.165  1.00  0.00           H  
ATOM   1934  HA  GLN B 116       6.599  25.817   5.516  1.00  0.00           H  
ATOM   1935 1HB  GLN B 116       8.492  26.016   3.136  1.00  0.00           H  
ATOM   1936 2HB  GLN B 116       6.793  26.444   3.068  1.00  0.00           H  
ATOM   1937 1HG  GLN B 116       7.206  28.237   4.711  1.00  0.00           H  
ATOM   1938 2HG  GLN B 116       8.916  27.788   4.731  1.00  0.00           H  
ATOM   1939 1HE2 GLN B 116       9.150  30.412   2.309  1.00  0.00           H  
ATOM   1940 2HE2 GLN B 116       9.327  30.089   3.994  1.00  0.00           H  
ATOM   1941  N   ARG B 117       7.641  23.065   4.140  1.00  0.00           N  
ATOM   1942  CA  ARG B 117       7.258  21.839   3.414  1.00  0.00           C  
ATOM   1943  C   ARG B 117       7.371  20.522   4.203  1.00  0.00           C  
ATOM   1944  O   ARG B 117       6.691  19.550   3.871  1.00  0.00           O  
ATOM   1945  CB  ARG B 117       8.071  21.710   2.136  1.00  0.00           C  
ATOM   1946  CG  ARG B 117       7.774  22.785   1.116  1.00  0.00           C  
ATOM   1947  CD  ARG B 117       8.641  22.707  -0.069  1.00  0.00           C  
ATOM   1948  NE  ARG B 117       8.270  23.723  -1.055  1.00  0.00           N  
ATOM   1949  CZ  ARG B 117       8.690  25.024  -1.054  1.00  0.00           C  
ATOM   1950  NH1 ARG B 117       9.516  25.504  -0.129  1.00  0.00           N  
ATOM   1951  NH2 ARG B 117       8.263  25.825  -2.009  1.00  0.00           N  
ATOM   1952  H   ARG B 117       8.546  23.107   4.605  1.00  0.00           H  
ATOM   1953  HA  ARG B 117       6.216  21.947   3.119  1.00  0.00           H  
ATOM   1954 1HB  ARG B 117       9.123  21.754   2.359  1.00  0.00           H  
ATOM   1955 2HB  ARG B 117       7.875  20.744   1.671  1.00  0.00           H  
ATOM   1956 1HG  ARG B 117       6.736  22.718   0.798  1.00  0.00           H  
ATOM   1957 2HG  ARG B 117       7.954  23.761   1.569  1.00  0.00           H  
ATOM   1958 1HD  ARG B 117       9.676  22.863   0.215  1.00  0.00           H  
ATOM   1959 2HD  ARG B 117       8.536  21.725  -0.533  1.00  0.00           H  
ATOM   1960  HE  ARG B 117       7.647  23.438  -1.795  1.00  0.00           H  
ATOM   1961 1HH1 ARG B 117       9.901  24.904   0.626  1.00  0.00           H  
ATOM   1962 2HH1 ARG B 117       9.803  26.467  -0.158  1.00  0.00           H  
ATOM   1963 1HH2 ARG B 117       7.635  25.475  -2.721  1.00  0.00           H  
ATOM   1964 2HH2 ARG B 117       8.578  26.779  -2.032  1.00  0.00           H  
ATOM   1965  N   GLY B 118       8.236  20.473   5.216  1.00  0.00           N  
ATOM   1966  CA  GLY B 118       8.482  19.238   5.960  1.00  0.00           C  
ATOM   1967  C   GLY B 118       9.856  18.618   5.655  1.00  0.00           C  
ATOM   1968  O   GLY B 118      10.791  19.303   5.213  1.00  0.00           O  
ATOM   1969  H   GLY B 118       8.768  21.298   5.462  1.00  0.00           H  
ATOM   1970 1HA  GLY B 118       8.379  19.440   7.017  1.00  0.00           H  
ATOM   1971 2HA  GLY B 118       7.708  18.516   5.717  1.00  0.00           H  
ATOM   1972  N   PHE B 119      10.009  17.330   5.974  1.00  0.00           N  
ATOM   1973  CA  PHE B 119      11.283  16.654   5.759  1.00  0.00           C  
ATOM   1974  C   PHE B 119      11.332  16.096   4.370  1.00  0.00           C  
ATOM   1975  O   PHE B 119      10.365  15.491   3.927  1.00  0.00           O  
ATOM   1976  CB  PHE B 119      11.483  15.529   6.745  1.00  0.00           C  
ATOM   1977  CG  PHE B 119      11.806  15.982   8.075  1.00  0.00           C  
ATOM   1978  CD1 PHE B 119      10.838  16.154   9.003  1.00  0.00           C  
ATOM   1979  CD2 PHE B 119      13.106  16.248   8.411  1.00  0.00           C  
ATOM   1980  CE1 PHE B 119      11.142  16.598  10.253  1.00  0.00           C  
ATOM   1981  CE2 PHE B 119      13.422  16.690   9.663  1.00  0.00           C  
ATOM   1982  CZ  PHE B 119      12.436  16.873  10.579  1.00  0.00           C  
ATOM   1983  H   PHE B 119       9.202  16.812   6.327  1.00  0.00           H  
ATOM   1984  HA  PHE B 119      12.094  17.372   5.874  1.00  0.00           H  
ATOM   1985 1HB  PHE B 119      10.585  14.933   6.803  1.00  0.00           H  
ATOM   1986 2HB  PHE B 119      12.267  14.893   6.405  1.00  0.00           H  
ATOM   1987  HD1 PHE B 119       9.811  15.934   8.726  1.00  0.00           H  
ATOM   1988  HD2 PHE B 119      13.892  16.117   7.664  1.00  0.00           H  
ATOM   1989  HE1 PHE B 119      10.357  16.738  10.985  1.00  0.00           H  
ATOM   1990  HE2 PHE B 119      14.460  16.908   9.918  1.00  0.00           H  
ATOM   1991  HZ  PHE B 119      12.674  17.232  11.548  1.00  0.00           H  
ATOM   1992  N   SER B 120      12.456  16.250   3.679  1.00  0.00           N  
ATOM   1993  CA  SER B 120      12.543  15.687   2.326  1.00  0.00           C  
ATOM   1994  C   SER B 120      13.751  14.771   2.192  1.00  0.00           C  
ATOM   1995  O   SER B 120      14.860  15.152   2.534  1.00  0.00           O  
ATOM   1996  CB  SER B 120      12.604  16.787   1.279  1.00  0.00           C  
ATOM   1997  OG  SER B 120      11.386  17.495   1.217  1.00  0.00           O  
ATOM   1998  H   SER B 120      13.242  16.758   4.101  1.00  0.00           H  
ATOM   1999  HA  SER B 120      11.655  15.094   2.139  1.00  0.00           H  
ATOM   2000 1HB  SER B 120      13.411  17.471   1.528  1.00  0.00           H  
ATOM   2001 2HB  SER B 120      12.831  16.350   0.299  1.00  0.00           H  
ATOM   2002  HG  SER B 120      10.910  17.133   0.476  1.00  0.00           H  
ATOM   2003  N   GLY B 121      13.524  13.575   1.661  1.00  0.00           N  
ATOM   2004  CA  GLY B 121      14.599  12.605   1.533  1.00  0.00           C  
ATOM   2005  C   GLY B 121      14.117  11.266   1.016  1.00  0.00           C  
ATOM   2006  O   GLY B 121      13.143  11.180   0.286  1.00  0.00           O  
ATOM   2007  H   GLY B 121      12.571  13.333   1.386  1.00  0.00           H  
ATOM   2008 1HA  GLY B 121      15.371  13.006   0.879  1.00  0.00           H  
ATOM   2009 2HA  GLY B 121      15.028  12.450   2.510  1.00  0.00           H  
ATOM   2010  N   ILE B 122      14.818  10.210   1.348  1.00  0.00           N  
ATOM   2011  CA  ILE B 122      14.417   8.886   0.879  1.00  0.00           C  
ATOM   2012  C   ILE B 122      14.154   8.014   2.090  1.00  0.00           C  
ATOM   2013  O   ILE B 122      14.862   8.105   3.083  1.00  0.00           O  
ATOM   2014  CB  ILE B 122      15.525   8.268   0.087  1.00  0.00           C  
ATOM   2015  CG1 ILE B 122      16.697   8.574   0.854  1.00  0.00           C  
ATOM   2016  CG2 ILE B 122      15.590   8.804  -1.332  1.00  0.00           C  
ATOM   2017  CD1 ILE B 122      17.791   7.910   0.452  1.00  0.00           C  
ATOM   2018  H   ILE B 122      15.614  10.308   1.956  1.00  0.00           H  
ATOM   2019  HA  ILE B 122      13.508   8.956   0.278  1.00  0.00           H  
ATOM   2020  HB  ILE B 122      15.408   7.175   0.059  1.00  0.00           H  
ATOM   2021 1HG1 ILE B 122      16.841   9.619   0.787  1.00  0.00           H  
ATOM   2022 2HG1 ILE B 122      16.527   8.322   1.895  1.00  0.00           H  
ATOM   2023 1HG2 ILE B 122      16.427   8.346  -1.847  1.00  0.00           H  
ATOM   2024 2HG2 ILE B 122      14.665   8.558  -1.856  1.00  0.00           H  
ATOM   2025 3HG2 ILE B 122      15.715   9.882  -1.317  1.00  0.00           H  
ATOM   2026 1HD1 ILE B 122      18.645   8.167   1.045  1.00  0.00           H  
ATOM   2027 2HD1 ILE B 122      17.571   6.858   0.591  1.00  0.00           H  
ATOM   2028 3HD1 ILE B 122      17.980   8.132  -0.563  1.00  0.00           H  
ATOM   2029  N   PHE B 123      13.157   7.162   2.005  1.00  0.00           N  
ATOM   2030  CA  PHE B 123      12.788   6.358   3.143  1.00  0.00           C  
ATOM   2031  C   PHE B 123      12.418   4.945   2.808  1.00  0.00           C  
ATOM   2032  O   PHE B 123      12.020   4.640   1.675  1.00  0.00           O  
ATOM   2033  CB  PHE B 123      11.602   7.001   3.842  1.00  0.00           C  
ATOM   2034  CG  PHE B 123      11.840   8.417   4.308  1.00  0.00           C  
ATOM   2035  CD1 PHE B 123      11.461   9.481   3.531  1.00  0.00           C  
ATOM   2036  CD2 PHE B 123      12.438   8.670   5.488  1.00  0.00           C  
ATOM   2037  CE1 PHE B 123      11.658  10.785   3.933  1.00  0.00           C  
ATOM   2038  CE2 PHE B 123      12.655   9.948   5.901  1.00  0.00           C  
ATOM   2039  CZ  PHE B 123      12.254  11.014   5.124  1.00  0.00           C  
ATOM   2040  H   PHE B 123      12.625   7.116   1.152  1.00  0.00           H  
ATOM   2041  HA  PHE B 123      13.636   6.326   3.830  1.00  0.00           H  
ATOM   2042 1HB  PHE B 123      10.753   7.001   3.172  1.00  0.00           H  
ATOM   2043 2HB  PHE B 123      11.329   6.400   4.696  1.00  0.00           H  
ATOM   2044  HD1 PHE B 123      11.003   9.274   2.605  1.00  0.00           H  
ATOM   2045  HD2 PHE B 123      12.760   7.836   6.106  1.00  0.00           H  
ATOM   2046  HE1 PHE B 123      11.342  11.620   3.297  1.00  0.00           H  
ATOM   2047  HE2 PHE B 123      13.149  10.103   6.842  1.00  0.00           H  
ATOM   2048  HZ  PHE B 123      12.415  12.021   5.457  1.00  0.00           H  
ATOM   2049  N   GLU B 124      12.508   4.085   3.821  1.00  0.00           N  
ATOM   2050  CA  GLU B 124      12.004   2.723   3.718  1.00  0.00           C  
ATOM   2051  C   GLU B 124      10.536   2.680   4.145  1.00  0.00           C  
ATOM   2052  O   GLU B 124      10.064   3.609   4.814  1.00  0.00           O  
ATOM   2053  CB  GLU B 124      12.823   1.772   4.593  1.00  0.00           C  
ATOM   2054  CG  GLU B 124      14.282   1.617   4.178  1.00  0.00           C  
ATOM   2055  CD  GLU B 124      15.032   0.630   5.049  1.00  0.00           C  
ATOM   2056  OE1 GLU B 124      14.502   0.256   6.081  1.00  0.00           O  
ATOM   2057  OE2 GLU B 124      16.121   0.250   4.690  1.00  0.00           O  
ATOM   2058  H   GLU B 124      12.901   4.393   4.700  1.00  0.00           H  
ATOM   2059  HA  GLU B 124      12.055   2.403   2.680  1.00  0.00           H  
ATOM   2060 1HB  GLU B 124      12.806   2.132   5.620  1.00  0.00           H  
ATOM   2061 2HB  GLU B 124      12.363   0.784   4.588  1.00  0.00           H  
ATOM   2062 1HG  GLU B 124      14.321   1.278   3.143  1.00  0.00           H  
ATOM   2063 2HG  GLU B 124      14.770   2.589   4.231  1.00  0.00           H  
ATOM   2064  N   ASP B 125       9.831   1.588   3.817  1.00  0.00           N  
ATOM   2065  CA  ASP B 125       8.419   1.469   4.185  1.00  0.00           C  
ATOM   2066  C   ASP B 125       8.208   1.163   5.671  1.00  0.00           C  
ATOM   2067  O   ASP B 125       8.059   0.015   6.083  1.00  0.00           O  
ATOM   2068  CB  ASP B 125       7.701   0.401   3.380  1.00  0.00           C  
ATOM   2069  CG  ASP B 125       7.569   0.766   1.963  1.00  0.00           C  
ATOM   2070  OD1 ASP B 125       8.056   1.792   1.585  1.00  0.00           O  
ATOM   2071  OD2 ASP B 125       6.900   0.068   1.254  1.00  0.00           O  
ATOM   2072  H   ASP B 125      10.275   0.846   3.289  1.00  0.00           H  
ATOM   2073  HA  ASP B 125       7.928   2.414   3.967  1.00  0.00           H  
ATOM   2074 1HB  ASP B 125       8.231  -0.546   3.463  1.00  0.00           H  
ATOM   2075 2HB  ASP B 125       6.698   0.263   3.794  1.00  0.00           H  
ATOM   2076  N   ARG B 126       8.240   2.235   6.443  1.00  0.00           N  
ATOM   2077  CA  ARG B 126       8.084   2.301   7.897  1.00  0.00           C  
ATOM   2078  C   ARG B 126       7.202   3.484   8.294  1.00  0.00           C  
ATOM   2079  O   ARG B 126       6.633   4.165   7.435  1.00  0.00           O  
ATOM   2080  CB  ARG B 126       9.465   2.504   8.517  1.00  0.00           C  
ATOM   2081  CG  ARG B 126      10.480   1.393   8.272  1.00  0.00           C  
ATOM   2082  CD  ARG B 126      11.836   1.787   8.742  1.00  0.00           C  
ATOM   2083  NE  ARG B 126      12.840   0.778   8.425  1.00  0.00           N  
ATOM   2084  CZ  ARG B 126      13.255  -0.234   9.225  1.00  0.00           C  
ATOM   2085  NH1 ARG B 126      12.794  -0.406  10.462  1.00  0.00           N  
ATOM   2086  NH2 ARG B 126      14.162  -1.058   8.726  1.00  0.00           N  
ATOM   2087  H   ARG B 126       8.439   3.101   5.946  1.00  0.00           H  
ATOM   2088  HA  ARG B 126       7.582   1.385   8.220  1.00  0.00           H  
ATOM   2089 1HB  ARG B 126       9.895   3.418   8.124  1.00  0.00           H  
ATOM   2090 2HB  ARG B 126       9.380   2.628   9.596  1.00  0.00           H  
ATOM   2091 1HG  ARG B 126      10.174   0.490   8.795  1.00  0.00           H  
ATOM   2092 2HG  ARG B 126      10.561   1.187   7.207  1.00  0.00           H  
ATOM   2093 1HD  ARG B 126      12.124   2.713   8.239  1.00  0.00           H  
ATOM   2094 2HD  ARG B 126      11.832   1.954   9.796  1.00  0.00           H  
ATOM   2095  HE  ARG B 126      13.270   0.811   7.486  1.00  0.00           H  
ATOM   2096 1HH1 ARG B 126      12.112   0.248  10.880  1.00  0.00           H  
ATOM   2097 2HH1 ARG B 126      13.136  -1.167  11.025  1.00  0.00           H  
ATOM   2098 1HH2 ARG B 126      14.503  -0.878   7.762  1.00  0.00           H  
ATOM   2099 2HH2 ARG B 126      14.517  -1.829   9.266  1.00  0.00           H  
ATOM   2100  N   SER B 127       7.020   3.684   9.598  1.00  0.00           N  
ATOM   2101  CA  SER B 127       6.249   4.839  10.028  1.00  0.00           C  
ATOM   2102  C   SER B 127       7.166   5.849  10.702  1.00  0.00           C  
ATOM   2103  O   SER B 127       8.130   5.464  11.377  1.00  0.00           O  
ATOM   2104  CB  SER B 127       5.151   4.406  10.979  1.00  0.00           C  
ATOM   2105  OG  SER B 127       5.692   3.811  12.128  1.00  0.00           O  
ATOM   2106  H   SER B 127       7.449   3.079  10.279  1.00  0.00           H  
ATOM   2107  HA  SER B 127       5.798   5.295   9.160  1.00  0.00           H  
ATOM   2108 1HB  SER B 127       4.556   5.277  11.259  1.00  0.00           H  
ATOM   2109 2HB  SER B 127       4.491   3.708  10.481  1.00  0.00           H  
ATOM   2110  HG  SER B 127       4.947   3.627  12.705  1.00  0.00           H  
ATOM   2111  N   TYR B 128       6.816   7.132  10.566  1.00  0.00           N  
ATOM   2112  CA  TYR B 128       7.627   8.214  11.104  1.00  0.00           C  
ATOM   2113  C   TYR B 128       6.848   9.268  11.847  1.00  0.00           C  
ATOM   2114  O   TYR B 128       5.680   9.523  11.563  1.00  0.00           O  
ATOM   2115  CB  TYR B 128       8.373   8.908   9.951  1.00  0.00           C  
ATOM   2116  CG  TYR B 128       9.237   7.978   9.135  1.00  0.00           C  
ATOM   2117  CD1 TYR B 128       8.671   7.303   8.053  1.00  0.00           C  
ATOM   2118  CD2 TYR B 128      10.568   7.781   9.458  1.00  0.00           C  
ATOM   2119  CE1 TYR B 128       9.424   6.432   7.317  1.00  0.00           C  
ATOM   2120  CE2 TYR B 128      11.325   6.902   8.709  1.00  0.00           C  
ATOM   2121  CZ  TYR B 128      10.747   6.224   7.645  1.00  0.00           C  
ATOM   2122  OH  TYR B 128      11.477   5.334   6.893  1.00  0.00           O  
ATOM   2123  H   TYR B 128       5.976   7.337  10.030  1.00  0.00           H  
ATOM   2124  HA  TYR B 128       8.342   7.791  11.803  1.00  0.00           H  
ATOM   2125 1HB  TYR B 128       7.657   9.393   9.286  1.00  0.00           H  
ATOM   2126 2HB  TYR B 128       9.013   9.680  10.369  1.00  0.00           H  
ATOM   2127  HD1 TYR B 128       7.620   7.459   7.799  1.00  0.00           H  
ATOM   2128  HD2 TYR B 128      11.011   8.311  10.303  1.00  0.00           H  
ATOM   2129  HE1 TYR B 128       8.976   5.896   6.478  1.00  0.00           H  
ATOM   2130  HE2 TYR B 128      12.370   6.733   8.961  1.00  0.00           H  
ATOM   2131  HH  TYR B 128      10.861   4.890   6.267  1.00  0.00           H  
ATOM   2132  N   ILE B 129       7.520   9.906  12.785  1.00  0.00           N  
ATOM   2133  CA  ILE B 129       6.947  11.028  13.512  1.00  0.00           C  
ATOM   2134  C   ILE B 129       7.922  12.180  13.525  1.00  0.00           C  
ATOM   2135  O   ILE B 129       9.133  11.983  13.439  1.00  0.00           O  
ATOM   2136  CB  ILE B 129       6.514  10.627  14.951  1.00  0.00           C  
ATOM   2137  CG1 ILE B 129       7.694  10.097  15.774  1.00  0.00           C  
ATOM   2138  CG2 ILE B 129       5.377   9.622  14.923  1.00  0.00           C  
ATOM   2139  CD1 ILE B 129       8.400  11.131  16.587  1.00  0.00           C  
ATOM   2140  H   ILE B 129       8.484   9.622  12.966  1.00  0.00           H  
ATOM   2141  HA  ILE B 129       6.030  11.352  13.017  1.00  0.00           H  
ATOM   2142  HB  ILE B 129       6.156  11.527  15.464  1.00  0.00           H  
ATOM   2143 1HG1 ILE B 129       7.326   9.333  16.459  1.00  0.00           H  
ATOM   2144 2HG1 ILE B 129       8.423   9.639  15.105  1.00  0.00           H  
ATOM   2145 1HG2 ILE B 129       5.064   9.388  15.940  1.00  0.00           H  
ATOM   2146 2HG2 ILE B 129       4.554  10.066  14.393  1.00  0.00           H  
ATOM   2147 3HG2 ILE B 129       5.694   8.712  14.424  1.00  0.00           H  
ATOM   2148 1HD1 ILE B 129       9.191  10.636  17.117  1.00  0.00           H  
ATOM   2149 2HD1 ILE B 129       8.825  11.903  15.975  1.00  0.00           H  
ATOM   2150 3HD1 ILE B 129       7.700  11.585  17.298  1.00  0.00           H  
ATOM   2151  N   CYS B 130       7.406  13.380  13.686  1.00  0.00           N  
ATOM   2152  CA  CYS B 130       8.271  14.515  13.842  1.00  0.00           C  
ATOM   2153  C   CYS B 130       8.177  14.979  15.278  1.00  0.00           C  
ATOM   2154  O   CYS B 130       7.128  14.826  15.912  1.00  0.00           O  
ATOM   2155  CB  CYS B 130       7.851  15.607  12.889  1.00  0.00           C  
ATOM   2156  SG  CYS B 130       7.929  15.070  11.225  1.00  0.00           S  
ATOM   2157  H   CYS B 130       6.401  13.510  13.705  1.00  0.00           H  
ATOM   2158  HA  CYS B 130       9.292  14.225  13.621  1.00  0.00           H  
ATOM   2159 1HB  CYS B 130       6.848  15.924  13.103  1.00  0.00           H  
ATOM   2160 2HB  CYS B 130       8.509  16.467  13.006  1.00  0.00           H  
ATOM   2161  N   LYS B 131       9.256  15.559  15.781  1.00  0.00           N  
ATOM   2162  CA  LYS B 131       9.254  16.120  17.123  1.00  0.00           C  
ATOM   2163  C   LYS B 131       9.712  17.541  17.147  1.00  0.00           C  
ATOM   2164  O   LYS B 131      10.611  17.928  16.403  1.00  0.00           O  
ATOM   2165  CB  LYS B 131      10.175  15.358  18.075  1.00  0.00           C  
ATOM   2166  CG  LYS B 131       9.760  13.969  18.421  1.00  0.00           C  
ATOM   2167  CD  LYS B 131      10.718  13.355  19.420  1.00  0.00           C  
ATOM   2168  CE  LYS B 131      10.299  11.952  19.844  1.00  0.00           C  
ATOM   2169  NZ  LYS B 131       9.112  11.994  20.762  1.00  0.00           N  
ATOM   2170  H   LYS B 131      10.092  15.605  15.204  1.00  0.00           H  
ATOM   2171  HA  LYS B 131       8.241  16.085  17.509  1.00  0.00           H  
ATOM   2172 1HB  LYS B 131      11.173  15.310  17.642  1.00  0.00           H  
ATOM   2173 2HB  LYS B 131      10.255  15.912  19.012  1.00  0.00           H  
ATOM   2174 1HG  LYS B 131       8.784  14.030  18.874  1.00  0.00           H  
ATOM   2175 2HG  LYS B 131       9.696  13.348  17.532  1.00  0.00           H  
ATOM   2176 1HD  LYS B 131      11.715  13.319  19.014  1.00  0.00           H  
ATOM   2177 2HD  LYS B 131      10.740  13.986  20.305  1.00  0.00           H  
ATOM   2178 1HE  LYS B 131      10.049  11.366  18.963  1.00  0.00           H  
ATOM   2179 2HE  LYS B 131      11.129  11.475  20.362  1.00  0.00           H  
ATOM   2180 1HZ  LYS B 131       8.842  11.074  21.048  1.00  0.00           H  
ATOM   2181 2HZ  LYS B 131       9.363  12.557  21.588  1.00  0.00           H  
ATOM   2182 3HZ  LYS B 131       8.315  12.431  20.297  1.00  0.00           H  
ATOM   2183  N   THR B 132       9.127  18.311  18.044  1.00  0.00           N  
ATOM   2184  CA  THR B 132       9.611  19.660  18.273  1.00  0.00           C  
ATOM   2185  C   THR B 132       9.460  20.028  19.744  1.00  0.00           C  
ATOM   2186  O   THR B 132       9.085  19.183  20.562  1.00  0.00           O  
ATOM   2187  CB  THR B 132       8.914  20.687  17.355  1.00  0.00           C  
ATOM   2188  OG1 THR B 132       9.627  21.927  17.452  1.00  0.00           O  
ATOM   2189  CG2 THR B 132       7.461  20.900  17.732  1.00  0.00           C  
ATOM   2190  H   THR B 132       8.338  17.936  18.576  1.00  0.00           H  
ATOM   2191  HA  THR B 132      10.676  19.690  18.032  1.00  0.00           H  
ATOM   2192  HB  THR B 132       8.959  20.327  16.332  1.00  0.00           H  
ATOM   2193  HG1 THR B 132      10.532  21.799  17.058  1.00  0.00           H  
ATOM   2194 1HG2 THR B 132       7.011  21.628  17.059  1.00  0.00           H  
ATOM   2195 2HG2 THR B 132       6.931  19.965  17.662  1.00  0.00           H  
ATOM   2196 3HG2 THR B 132       7.403  21.262  18.745  1.00  0.00           H  
ATOM   2197  N   THR B 133       9.796  21.266  20.078  1.00  0.00           N  
ATOM   2198  CA  THR B 133       9.656  21.754  21.445  1.00  0.00           C  
ATOM   2199  C   THR B 133       8.892  23.061  21.443  1.00  0.00           C  
ATOM   2200  O   THR B 133       9.323  24.022  20.806  1.00  0.00           O  
ATOM   2201  CB  THR B 133      11.014  21.974  22.143  1.00  0.00           C  
ATOM   2202  OG1 THR B 133      11.757  20.749  22.163  1.00  0.00           O  
ATOM   2203  CG2 THR B 133      10.787  22.453  23.598  1.00  0.00           C  
ATOM   2204  H   THR B 133      10.073  21.876  19.320  1.00  0.00           H  
ATOM   2205  HA  THR B 133       9.092  21.029  22.013  1.00  0.00           H  
ATOM   2206  HB  THR B 133      11.583  22.729  21.608  1.00  0.00           H  
ATOM   2207  HG1 THR B 133      11.201  20.043  22.511  1.00  0.00           H  
ATOM   2208 1HG2 THR B 133      11.747  22.608  24.085  1.00  0.00           H  
ATOM   2209 2HG2 THR B 133      10.229  23.389  23.593  1.00  0.00           H  
ATOM   2210 3HG2 THR B 133      10.222  21.698  24.141  1.00  0.00           H  
ATOM   2211  N   ILE B 134       7.777  23.112  22.160  1.00  0.00           N  
ATOM   2212  CA  ILE B 134       7.004  24.344  22.192  1.00  0.00           C  
ATOM   2213  C   ILE B 134       6.894  24.838  23.622  1.00  0.00           C  
ATOM   2214  O   ILE B 134       6.367  24.171  24.522  1.00  0.00           O  
ATOM   2215  CB  ILE B 134       5.647  24.190  21.482  1.00  0.00           C  
ATOM   2216  CG1 ILE B 134       5.916  23.807  20.010  1.00  0.00           C  
ATOM   2217  CG2 ILE B 134       4.859  25.478  21.546  1.00  0.00           C  
ATOM   2218  CD1 ILE B 134       4.709  23.456  19.231  1.00  0.00           C  
ATOM   2219  H   ILE B 134       7.497  22.286  22.689  1.00  0.00           H  
ATOM   2220  HA  ILE B 134       7.547  25.105  21.634  1.00  0.00           H  
ATOM   2221  HB  ILE B 134       5.076  23.387  21.948  1.00  0.00           H  
ATOM   2222 1HG1 ILE B 134       6.421  24.638  19.516  1.00  0.00           H  
ATOM   2223 2HG1 ILE B 134       6.566  22.953  19.993  1.00  0.00           H  
ATOM   2224 1HG2 ILE B 134       3.904  25.351  21.028  1.00  0.00           H  
ATOM   2225 2HG2 ILE B 134       4.668  25.743  22.586  1.00  0.00           H  
ATOM   2226 3HG2 ILE B 134       5.423  26.276  21.068  1.00  0.00           H  
ATOM   2227 1HD1 ILE B 134       4.998  23.196  18.213  1.00  0.00           H  
ATOM   2228 2HD1 ILE B 134       4.206  22.617  19.687  1.00  0.00           H  
ATOM   2229 3HD1 ILE B 134       4.033  24.312  19.206  1.00  0.00           H  
ATOM   2230  N   GLY B 135       7.494  25.995  23.841  1.00  0.00           N  
ATOM   2231  CA  GLY B 135       7.611  26.620  25.148  1.00  0.00           C  
ATOM   2232  C   GLY B 135       8.695  25.907  25.955  1.00  0.00           C  
ATOM   2233  O   GLY B 135       9.787  26.436  26.164  1.00  0.00           O  
ATOM   2234  H   GLY B 135       7.903  26.468  23.048  1.00  0.00           H  
ATOM   2235 1HA  GLY B 135       7.863  27.675  25.034  1.00  0.00           H  
ATOM   2236 2HA  GLY B 135       6.657  26.563  25.672  1.00  0.00           H  
ATOM   2237  N   ASP B 136       8.383  24.687  26.378  1.00  0.00           N  
ATOM   2238  CA  ASP B 136       9.308  23.836  27.105  1.00  0.00           C  
ATOM   2239  C   ASP B 136       8.846  22.389  27.033  1.00  0.00           C  
ATOM   2240  O   ASP B 136       9.432  21.504  27.661  1.00  0.00           O  
ATOM   2241  CB  ASP B 136       9.492  24.324  28.562  1.00  0.00           C  
ATOM   2242  CG  ASP B 136       8.196  24.320  29.491  1.00  0.00           C  
ATOM   2243  OD1 ASP B 136       7.159  23.843  29.089  1.00  0.00           O  
ATOM   2244  OD2 ASP B 136       8.296  24.824  30.591  1.00  0.00           O  
ATOM   2245  H   ASP B 136       7.464  24.321  26.126  1.00  0.00           H  
ATOM   2246  HA  ASP B 136      10.282  23.894  26.618  1.00  0.00           H  
ATOM   2247 1HB  ASP B 136      10.244  23.699  29.043  1.00  0.00           H  
ATOM   2248 2HB  ASP B 136       9.896  25.338  28.550  1.00  0.00           H  
ATOM   2249  N   ARG B 137       7.798  22.149  26.244  1.00  0.00           N  
ATOM   2250  CA  ARG B 137       7.223  20.810  26.150  1.00  0.00           C  
ATOM   2251  C   ARG B 137       7.625  20.075  24.884  1.00  0.00           C  
ATOM   2252  O   ARG B 137       7.685  20.673  23.810  1.00  0.00           O  
ATOM   2253  CB  ARG B 137       5.705  20.902  26.199  1.00  0.00           C  
ATOM   2254  CG  ARG B 137       5.156  21.397  27.519  1.00  0.00           C  
ATOM   2255  CD  ARG B 137       3.677  21.429  27.542  1.00  0.00           C  
ATOM   2256  NE  ARG B 137       3.181  21.956  28.803  1.00  0.00           N  
ATOM   2257  CZ  ARG B 137       1.883  22.030  29.152  1.00  0.00           C  
ATOM   2258  NH1 ARG B 137       0.950  21.605  28.327  1.00  0.00           N  
ATOM   2259  NH2 ARG B 137       1.550  22.532  30.329  1.00  0.00           N  
ATOM   2260  H   ARG B 137       7.366  22.928  25.741  1.00  0.00           H  
ATOM   2261  HA  ARG B 137       7.564  20.229  27.007  1.00  0.00           H  
ATOM   2262 1HB  ARG B 137       5.363  21.587  25.421  1.00  0.00           H  
ATOM   2263 2HB  ARG B 137       5.270  19.923  25.991  1.00  0.00           H  
ATOM   2264 1HG  ARG B 137       5.504  20.751  28.324  1.00  0.00           H  
ATOM   2265 2HG  ARG B 137       5.516  22.414  27.695  1.00  0.00           H  
ATOM   2266 1HD  ARG B 137       3.314  22.069  26.737  1.00  0.00           H  
ATOM   2267 2HD  ARG B 137       3.284  20.421  27.413  1.00  0.00           H  
ATOM   2268  HE  ARG B 137       3.870  22.298  29.468  1.00  0.00           H  
ATOM   2269 1HH1 ARG B 137       1.208  21.222  27.430  1.00  0.00           H  
ATOM   2270 2HH1 ARG B 137      -0.023  21.662  28.592  1.00  0.00           H  
ATOM   2271 1HH2 ARG B 137       2.270  22.859  30.960  1.00  0.00           H  
ATOM   2272 2HH2 ARG B 137       0.579  22.588  30.598  1.00  0.00           H  
ATOM   2273  N   GLU B 138       7.837  18.762  24.981  1.00  0.00           N  
ATOM   2274  CA  GLU B 138       8.130  18.005  23.767  1.00  0.00           C  
ATOM   2275  C   GLU B 138       6.816  17.638  23.106  1.00  0.00           C  
ATOM   2276  O   GLU B 138       5.892  17.155  23.763  1.00  0.00           O  
ATOM   2277  CB  GLU B 138       8.997  16.780  24.051  1.00  0.00           C  
ATOM   2278  CG  GLU B 138       9.410  16.002  22.789  1.00  0.00           C  
ATOM   2279  CD  GLU B 138      10.394  14.876  23.080  1.00  0.00           C  
ATOM   2280  OE1 GLU B 138      11.500  15.188  23.466  1.00  0.00           O  
ATOM   2281  OE2 GLU B 138      10.055  13.713  22.902  1.00  0.00           O  
ATOM   2282  H   GLU B 138       7.792  18.297  25.879  1.00  0.00           H  
ATOM   2283  HA  GLU B 138       8.685  18.641  23.078  1.00  0.00           H  
ATOM   2284 1HB  GLU B 138       9.900  17.088  24.572  1.00  0.00           H  
ATOM   2285 2HB  GLU B 138       8.454  16.095  24.702  1.00  0.00           H  
ATOM   2286 1HG  GLU B 138       8.519  15.577  22.325  1.00  0.00           H  
ATOM   2287 2HG  GLU B 138       9.856  16.699  22.076  1.00  0.00           H  
ATOM   2288  N   VAL B 139       6.741  17.925  21.815  1.00  0.00           N  
ATOM   2289  CA  VAL B 139       5.541  17.741  21.016  1.00  0.00           C  
ATOM   2290  C   VAL B 139       5.725  16.766  19.857  1.00  0.00           C  
ATOM   2291  O   VAL B 139       6.649  16.920  19.062  1.00  0.00           O  
ATOM   2292  CB  VAL B 139       5.146  19.116  20.437  1.00  0.00           C  
ATOM   2293  CG1 VAL B 139       3.928  18.999  19.539  1.00  0.00           C  
ATOM   2294  CG2 VAL B 139       4.916  20.091  21.577  1.00  0.00           C  
ATOM   2295  H   VAL B 139       7.568  18.322  21.375  1.00  0.00           H  
ATOM   2296  HA  VAL B 139       4.748  17.373  21.667  1.00  0.00           H  
ATOM   2297  HB  VAL B 139       5.960  19.481  19.825  1.00  0.00           H  
ATOM   2298 1HG1 VAL B 139       3.684  19.979  19.126  1.00  0.00           H  
ATOM   2299 2HG1 VAL B 139       4.142  18.307  18.725  1.00  0.00           H  
ATOM   2300 3HG1 VAL B 139       3.083  18.627  20.116  1.00  0.00           H  
ATOM   2301 1HG2 VAL B 139       4.666  21.058  21.183  1.00  0.00           H  
ATOM   2302 2HG2 VAL B 139       4.102  19.734  22.203  1.00  0.00           H  
ATOM   2303 3HG2 VAL B 139       5.817  20.177  22.171  1.00  0.00           H  
ATOM   2304  N   ASP B 140       4.834  15.775  19.751  1.00  0.00           N  
ATOM   2305  CA  ASP B 140       4.872  14.837  18.621  1.00  0.00           C  
ATOM   2306  C   ASP B 140       3.831  15.160  17.565  1.00  0.00           C  
ATOM   2307  O   ASP B 140       2.728  15.611  17.880  1.00  0.00           O  
ATOM   2308  CB  ASP B 140       4.581  13.404  19.080  1.00  0.00           C  
ATOM   2309  CG  ASP B 140       5.646  12.781  19.913  1.00  0.00           C  
ATOM   2310  OD1 ASP B 140       6.795  12.963  19.605  1.00  0.00           O  
ATOM   2311  OD2 ASP B 140       5.327  12.119  20.864  1.00  0.00           O  
ATOM   2312  H   ASP B 140       4.110  15.685  20.450  1.00  0.00           H  
ATOM   2313  HA  ASP B 140       5.855  14.892  18.156  1.00  0.00           H  
ATOM   2314 1HB  ASP B 140       3.649  13.391  19.642  1.00  0.00           H  
ATOM   2315 2HB  ASP B 140       4.424  12.778  18.192  1.00  0.00           H  
ATOM   2316  N   SER B 141       4.175  14.873  16.323  1.00  0.00           N  
ATOM   2317  CA  SER B 141       3.252  14.941  15.203  1.00  0.00           C  
ATOM   2318  C   SER B 141       2.512  13.627  15.182  1.00  0.00           C  
ATOM   2319  O   SER B 141       2.829  12.726  15.961  1.00  0.00           O  
ATOM   2320  CB  SER B 141       3.981  15.059  13.885  1.00  0.00           C  
ATOM   2321  OG  SER B 141       4.638  13.844  13.605  1.00  0.00           O  
ATOM   2322  H   SER B 141       5.140  14.597  16.150  1.00  0.00           H  
ATOM   2323  HA  SER B 141       2.547  15.759  15.349  1.00  0.00           H  
ATOM   2324 1HB  SER B 141       3.288  15.301  13.084  1.00  0.00           H  
ATOM   2325 2HB  SER B 141       4.705  15.856  13.946  1.00  0.00           H  
ATOM   2326  HG  SER B 141       3.944  13.190  13.287  1.00  0.00           H  
ATOM   2327  N   ASP B 142       1.536  13.503  14.297  1.00  0.00           N  
ATOM   2328  CA  ASP B 142       0.866  12.227  14.135  1.00  0.00           C  
ATOM   2329  C   ASP B 142       1.829  11.356  13.338  1.00  0.00           C  
ATOM   2330  O   ASP B 142       2.887  11.840  12.920  1.00  0.00           O  
ATOM   2331  CB  ASP B 142      -0.458  12.461  13.418  1.00  0.00           C  
ATOM   2332  CG  ASP B 142      -1.472  11.361  13.528  1.00  0.00           C  
ATOM   2333  OD1 ASP B 142      -1.119  10.209  13.737  1.00  0.00           O  
ATOM   2334  OD2 ASP B 142      -2.632  11.687  13.416  1.00  0.00           O  
ATOM   2335  H   ASP B 142       1.280  14.283  13.710  1.00  0.00           H  
ATOM   2336  HA  ASP B 142       0.703  11.770  15.112  1.00  0.00           H  
ATOM   2337 1HB  ASP B 142      -0.912  13.375  13.799  1.00  0.00           H  
ATOM   2338 2HB  ASP B 142      -0.255  12.622  12.368  1.00  0.00           H  
ATOM   2339  N   ALA B 143       1.511  10.080  13.174  1.00  0.00           N  
ATOM   2340  CA  ALA B 143       2.420   9.212  12.430  1.00  0.00           C  
ATOM   2341  C   ALA B 143       2.156   9.243  10.949  1.00  0.00           C  
ATOM   2342  O   ALA B 143       1.010   9.223  10.503  1.00  0.00           O  
ATOM   2343  CB  ALA B 143       2.332   7.786  12.923  1.00  0.00           C  
ATOM   2344  H   ALA B 143       0.614   9.754  13.547  1.00  0.00           H  
ATOM   2345  HA  ALA B 143       3.431   9.575  12.589  1.00  0.00           H  
ATOM   2346 1HB  ALA B 143       3.047   7.174  12.371  1.00  0.00           H  
ATOM   2347 2HB  ALA B 143       2.568   7.760  13.983  1.00  0.00           H  
ATOM   2348 3HB  ALA B 143       1.324   7.408  12.761  1.00  0.00           H  
ATOM   2349  N   TYR B 144       3.237   9.205  10.187  1.00  0.00           N  
ATOM   2350  CA  TYR B 144       3.166   9.155   8.745  1.00  0.00           C  
ATOM   2351  C   TYR B 144       3.582   7.760   8.334  1.00  0.00           C  
ATOM   2352  O   TYR B 144       4.427   7.160   8.988  1.00  0.00           O  
ATOM   2353  CB  TYR B 144       4.114  10.194   8.131  1.00  0.00           C  
ATOM   2354  CG  TYR B 144       3.724  11.630   8.412  1.00  0.00           C  
ATOM   2355  CD1 TYR B 144       4.084  12.211   9.618  1.00  0.00           C  
ATOM   2356  CD2 TYR B 144       3.034  12.376   7.468  1.00  0.00           C  
ATOM   2357  CE1 TYR B 144       3.736  13.505   9.890  1.00  0.00           C  
ATOM   2358  CE2 TYR B 144       2.687  13.685   7.750  1.00  0.00           C  
ATOM   2359  CZ  TYR B 144       3.033  14.245   8.959  1.00  0.00           C  
ATOM   2360  OH  TYR B 144       2.680  15.541   9.264  1.00  0.00           O  
ATOM   2361  H   TYR B 144       4.148   9.242  10.634  1.00  0.00           H  
ATOM   2362  HA  TYR B 144       2.142   9.330   8.426  1.00  0.00           H  
ATOM   2363 1HB  TYR B 144       5.124  10.035   8.516  1.00  0.00           H  
ATOM   2364 2HB  TYR B 144       4.149  10.054   7.050  1.00  0.00           H  
ATOM   2365  HD1 TYR B 144       4.636  11.635  10.365  1.00  0.00           H  
ATOM   2366  HD2 TYR B 144       2.752  11.928   6.510  1.00  0.00           H  
ATOM   2367  HE1 TYR B 144       4.013  13.944  10.847  1.00  0.00           H  
ATOM   2368  HE2 TYR B 144       2.133  14.264   7.030  1.00  0.00           H  
ATOM   2369  HH  TYR B 144       2.226  15.951   8.507  1.00  0.00           H  
ATOM   2370  N   TYR B 145       3.015   7.245   7.261  1.00  0.00           N  
ATOM   2371  CA  TYR B 145       3.379   5.918   6.813  1.00  0.00           C  
ATOM   2372  C   TYR B 145       3.805   5.931   5.369  1.00  0.00           C  
ATOM   2373  O   TYR B 145       3.085   6.416   4.509  1.00  0.00           O  
ATOM   2374  CB  TYR B 145       2.186   4.966   6.982  1.00  0.00           C  
ATOM   2375  CG  TYR B 145       2.520   3.515   6.771  1.00  0.00           C  
ATOM   2376  CD1 TYR B 145       2.895   2.771   7.870  1.00  0.00           C  
ATOM   2377  CD2 TYR B 145       2.498   2.933   5.523  1.00  0.00           C  
ATOM   2378  CE1 TYR B 145       3.231   1.453   7.738  1.00  0.00           C  
ATOM   2379  CE2 TYR B 145       2.847   1.603   5.389  1.00  0.00           C  
ATOM   2380  CZ  TYR B 145       3.207   0.861   6.486  1.00  0.00           C  
ATOM   2381  OH  TYR B 145       3.559  -0.472   6.327  1.00  0.00           O  
ATOM   2382  H   TYR B 145       2.310   7.792   6.770  1.00  0.00           H  
ATOM   2383  HA  TYR B 145       4.225   5.564   7.400  1.00  0.00           H  
ATOM   2384 1HB  TYR B 145       1.780   5.078   7.981  1.00  0.00           H  
ATOM   2385 2HB  TYR B 145       1.403   5.240   6.278  1.00  0.00           H  
ATOM   2386  HD1 TYR B 145       2.919   3.236   8.849  1.00  0.00           H  
ATOM   2387  HD2 TYR B 145       2.221   3.521   4.647  1.00  0.00           H  
ATOM   2388  HE1 TYR B 145       3.516   0.891   8.609  1.00  0.00           H  
ATOM   2389  HE2 TYR B 145       2.846   1.136   4.417  1.00  0.00           H  
ATOM   2390  HH  TYR B 145       3.563  -0.680   5.385  1.00  0.00           H  
ATOM   2391  N   VAL B 146       4.985   5.366   5.103  1.00  0.00           N  
ATOM   2392  CA  VAL B 146       5.488   5.269   3.747  1.00  0.00           C  
ATOM   2393  C   VAL B 146       5.108   3.903   3.222  1.00  0.00           C  
ATOM   2394  O   VAL B 146       5.210   2.931   3.956  1.00  0.00           O  
ATOM   2395  CB  VAL B 146       7.026   5.536   3.702  1.00  0.00           C  
ATOM   2396  CG1 VAL B 146       7.603   5.298   2.279  1.00  0.00           C  
ATOM   2397  CG2 VAL B 146       7.301   7.026   4.114  1.00  0.00           C  
ATOM   2398  H   VAL B 146       5.543   4.984   5.870  1.00  0.00           H  
ATOM   2399  HA  VAL B 146       5.015   6.023   3.130  1.00  0.00           H  
ATOM   2400  HB  VAL B 146       7.530   4.856   4.392  1.00  0.00           H  
ATOM   2401 1HG1 VAL B 146       8.679   5.491   2.288  1.00  0.00           H  
ATOM   2402 2HG1 VAL B 146       7.436   4.260   1.972  1.00  0.00           H  
ATOM   2403 3HG1 VAL B 146       7.120   5.966   1.570  1.00  0.00           H  
ATOM   2404 1HG2 VAL B 146       8.373   7.223   4.100  1.00  0.00           H  
ATOM   2405 2HG2 VAL B 146       6.798   7.694   3.414  1.00  0.00           H  
ATOM   2406 3HG2 VAL B 146       6.917   7.201   5.118  1.00  0.00           H  
ATOM   2407  N   TYR B 147       4.601   3.849   1.992  1.00  0.00           N  
ATOM   2408  CA  TYR B 147       4.248   2.568   1.388  1.00  0.00           C  
ATOM   2409  C   TYR B 147       4.634   2.594  -0.090  1.00  0.00           C  
ATOM   2410  O   TYR B 147       4.113   3.415  -0.838  1.00  0.00           O  
ATOM   2411  CB  TYR B 147       2.740   2.317   1.515  1.00  0.00           C  
ATOM   2412  CG  TYR B 147       2.156   1.130   0.696  1.00  0.00           C  
ATOM   2413  CD1 TYR B 147       2.882  -0.005   0.333  1.00  0.00           C  
ATOM   2414  CD2 TYR B 147       0.835   1.208   0.311  1.00  0.00           C  
ATOM   2415  CE1 TYR B 147       2.257  -0.986  -0.427  1.00  0.00           C  
ATOM   2416  CE2 TYR B 147       0.243   0.256  -0.411  1.00  0.00           C  
ATOM   2417  CZ  TYR B 147       0.926  -0.825  -0.793  1.00  0.00           C  
ATOM   2418  OH  TYR B 147       0.285  -1.758  -1.532  1.00  0.00           O  
ATOM   2419  H   TYR B 147       4.453   4.714   1.474  1.00  0.00           H  
ATOM   2420  HA  TYR B 147       4.783   1.764   1.876  1.00  0.00           H  
ATOM   2421 1HB  TYR B 147       2.490   2.167   2.542  1.00  0.00           H  
ATOM   2422 2HB  TYR B 147       2.226   3.220   1.199  1.00  0.00           H  
ATOM   2423  HD1 TYR B 147       3.926  -0.133   0.619  1.00  0.00           H  
ATOM   2424  HD2 TYR B 147       0.258   2.044   0.578  1.00  0.00           H  
ATOM   2425  HE1 TYR B 147       2.808  -1.878  -0.738  1.00  0.00           H  
ATOM   2426  HE2 TYR B 147      -0.803   0.364  -0.694  1.00  0.00           H  
ATOM   2427  HH  TYR B 147       0.803  -2.580  -1.549  1.00  0.00           H  
ATOM   2428  N   ARG B 148       5.515   1.684  -0.515  1.00  0.00           N  
ATOM   2429  CA  ARG B 148       5.894   1.663  -1.905  1.00  0.00           C  
ATOM   2430  C   ARG B 148       5.292   0.393  -2.506  1.00  0.00           C  
ATOM   2431  O   ARG B 148       5.454  -0.720  -2.006  1.00  0.00           O  
ATOM   2432  CB  ARG B 148       7.401   1.696  -2.084  1.00  0.00           C  
ATOM   2433  CG  ARG B 148       8.103   2.978  -1.581  1.00  0.00           C  
ATOM   2434  CD  ARG B 148       9.532   2.915  -1.870  1.00  0.00           C  
ATOM   2435  NE  ARG B 148      10.344   3.973  -1.251  1.00  0.00           N  
ATOM   2436  CZ  ARG B 148      10.627   5.217  -1.743  1.00  0.00           C  
ATOM   2437  NH1 ARG B 148      10.165   5.723  -2.872  1.00  0.00           N  
ATOM   2438  NH2 ARG B 148      11.428   5.984  -1.052  1.00  0.00           N  
ATOM   2439  H   ARG B 148       5.974   1.033   0.124  1.00  0.00           H  
ATOM   2440  HA  ARG B 148       5.475   2.520  -2.419  1.00  0.00           H  
ATOM   2441 1HB  ARG B 148       7.839   0.856  -1.541  1.00  0.00           H  
ATOM   2442 2HB  ARG B 148       7.644   1.572  -3.138  1.00  0.00           H  
ATOM   2443 1HG  ARG B 148       7.698   3.828  -2.100  1.00  0.00           H  
ATOM   2444 2HG  ARG B 148       7.960   3.096  -0.506  1.00  0.00           H  
ATOM   2445 1HD  ARG B 148       9.921   1.953  -1.536  1.00  0.00           H  
ATOM   2446 2HD  ARG B 148       9.633   2.993  -2.921  1.00  0.00           H  
ATOM   2447  HE  ARG B 148      10.780   3.736  -0.353  1.00  0.00           H  
ATOM   2448 1HH1 ARG B 148       9.527   5.222  -3.520  1.00  0.00           H  
ATOM   2449 2HH1 ARG B 148      10.474   6.690  -3.108  1.00  0.00           H  
ATOM   2450 1HH2 ARG B 148      11.804   5.628  -0.150  1.00  0.00           H  
ATOM   2451 2HH2 ARG B 148      11.648   6.929  -1.434  1.00  0.00           H  
ATOM   2452  N   LEU B 149       4.506   0.600  -3.548  1.00  0.00           N  
ATOM   2453  CA  LEU B 149       3.796  -0.461  -4.219  1.00  0.00           C  
ATOM   2454  C   LEU B 149       4.741  -1.408  -4.893  1.00  0.00           C  
ATOM   2455  O   LEU B 149       5.677  -0.972  -5.563  1.00  0.00           O  
ATOM   2456  CB  LEU B 149       2.859   0.143  -5.264  1.00  0.00           C  
ATOM   2457  CG  LEU B 149       1.896  -0.805  -5.984  1.00  0.00           C  
ATOM   2458  CD1 LEU B 149       0.879  -1.360  -5.029  1.00  0.00           C  
ATOM   2459  CD2 LEU B 149       1.223  -0.046  -7.049  1.00  0.00           C  
ATOM   2460  H   LEU B 149       4.384   1.554  -3.892  1.00  0.00           H  
ATOM   2461  HA  LEU B 149       3.215  -1.018  -3.481  1.00  0.00           H  
ATOM   2462 1HB  LEU B 149       2.286   0.933  -4.796  1.00  0.00           H  
ATOM   2463 2HB  LEU B 149       3.481   0.592  -6.028  1.00  0.00           H  
ATOM   2464  HG  LEU B 149       2.446  -1.645  -6.423  1.00  0.00           H  
ATOM   2465 1HD1 LEU B 149       0.227  -2.004  -5.578  1.00  0.00           H  
ATOM   2466 2HD1 LEU B 149       1.355  -1.930  -4.246  1.00  0.00           H  
ATOM   2467 3HD1 LEU B 149       0.309  -0.559  -4.582  1.00  0.00           H  
ATOM   2468 1HD2 LEU B 149       0.532  -0.704  -7.579  1.00  0.00           H  
ATOM   2469 2HD2 LEU B 149       0.692   0.766  -6.618  1.00  0.00           H  
ATOM   2470 3HD2 LEU B 149       1.969   0.342  -7.735  1.00  0.00           H  
ATOM   2471  N   GLN B 150       4.523  -2.713  -4.732  1.00  0.00           N  
ATOM   2472  CA  GLN B 150       5.412  -3.604  -5.450  1.00  0.00           C  
ATOM   2473  C   GLN B 150       4.951  -3.696  -6.906  1.00  0.00           C  
ATOM   2474  O   GLN B 150       3.848  -4.187  -7.212  1.00  0.00           O  
ATOM   2475  CB  GLN B 150       5.481  -4.986  -4.801  1.00  0.00           C  
ATOM   2476  CG  GLN B 150       6.453  -5.983  -5.472  1.00  0.00           C  
ATOM   2477  CD  GLN B 150       7.898  -5.529  -5.353  1.00  0.00           C  
ATOM   2478  OE1 GLN B 150       8.320  -5.106  -4.274  1.00  0.00           O  
ATOM   2479  NE2 GLN B 150       8.667  -5.621  -6.434  1.00  0.00           N  
ATOM   2480  H   GLN B 150       3.758  -3.071  -4.146  1.00  0.00           H  
ATOM   2481  HA  GLN B 150       6.416  -3.186  -5.441  1.00  0.00           H  
ATOM   2482 1HB  GLN B 150       5.754  -4.883  -3.751  1.00  0.00           H  
ATOM   2483 2HB  GLN B 150       4.508  -5.429  -4.834  1.00  0.00           H  
ATOM   2484 1HG  GLN B 150       6.365  -6.949  -4.976  1.00  0.00           H  
ATOM   2485 2HG  GLN B 150       6.200  -6.086  -6.534  1.00  0.00           H  
ATOM   2486 1HE2 GLN B 150       9.630  -5.340  -6.394  1.00  0.00           H  
ATOM   2487 2HE2 GLN B 150       8.296  -5.997  -7.288  1.00  0.00           H  
ATOM   2488  N   VAL B 151       5.807  -3.221  -7.806  1.00  0.00           N  
ATOM   2489  CA  VAL B 151       5.481  -3.209  -9.223  1.00  0.00           C  
ATOM   2490  C   VAL B 151       6.543  -3.948 -10.037  1.00  0.00           C  
ATOM   2491  O   VAL B 151       7.738  -3.908  -9.708  1.00  0.00           O  
ATOM   2492  CB  VAL B 151       5.348  -1.740  -9.707  1.00  0.00           C  
ATOM   2493  CG1 VAL B 151       4.188  -1.045  -8.982  1.00  0.00           C  
ATOM   2494  CG2 VAL B 151       6.649  -0.964  -9.423  1.00  0.00           C  
ATOM   2495  H   VAL B 151       6.687  -2.833  -7.489  1.00  0.00           H  
ATOM   2496  HA  VAL B 151       4.529  -3.715  -9.367  1.00  0.00           H  
ATOM   2497  HB  VAL B 151       5.127  -1.738 -10.777  1.00  0.00           H  
ATOM   2498 1HG1 VAL B 151       4.094  -0.021  -9.340  1.00  0.00           H  
ATOM   2499 2HG1 VAL B 151       3.264  -1.589  -9.182  1.00  0.00           H  
ATOM   2500 3HG1 VAL B 151       4.381  -1.034  -7.918  1.00  0.00           H  
ATOM   2501 1HG2 VAL B 151       6.536   0.067  -9.769  1.00  0.00           H  
ATOM   2502 2HG2 VAL B 151       6.846  -0.957  -8.352  1.00  0.00           H  
ATOM   2503 3HG2 VAL B 151       7.486  -1.422  -9.942  1.00  0.00           H  
ATOM   2504  N   SER B 152       6.079  -4.590 -11.104  1.00  0.00           N  
ATOM   2505  CA  SER B 152       6.859  -5.350 -12.073  1.00  0.00           C  
ATOM   2506  C   SER B 152       6.115  -5.401 -13.423  1.00  0.00           C  
ATOM   2507  O   SER B 152       5.172  -4.643 -13.659  1.00  0.00           O  
ATOM   2508  CB  SER B 152       7.108  -6.768 -11.561  1.00  0.00           C  
ATOM   2509  OG  SER B 152       8.059  -7.426 -12.363  1.00  0.00           O  
ATOM   2510  H   SER B 152       5.070  -4.585 -11.247  1.00  0.00           H  
ATOM   2511  HA  SER B 152       7.818  -4.852 -12.221  1.00  0.00           H  
ATOM   2512 1HB  SER B 152       7.445  -6.744 -10.522  1.00  0.00           H  
ATOM   2513 2HB  SER B 152       6.169  -7.319 -11.588  1.00  0.00           H  
ATOM   2514  HG  SER B 152       8.101  -8.330 -12.030  1.00  0.00           H  
ATOM   2515  N   SER B 153       6.591  -6.243 -14.332  1.00  0.00           N  
ATOM   2516  CA  SER B 153       5.932  -6.408 -15.631  1.00  0.00           C  
ATOM   2517  C   SER B 153       4.740  -7.340 -15.418  1.00  0.00           C  
ATOM   2518  O   SER B 153       4.639  -7.959 -14.360  1.00  0.00           O  
ATOM   2519  CB  SER B 153       6.895  -6.964 -16.672  1.00  0.00           C  
ATOM   2520  OG  SER B 153       7.269  -8.282 -16.372  1.00  0.00           O  
ATOM   2521  H   SER B 153       7.382  -6.816 -14.053  1.00  0.00           H  
ATOM   2522  HA  SER B 153       5.562  -5.439 -15.974  1.00  0.00           H  
ATOM   2523 1HB  SER B 153       6.419  -6.936 -17.649  1.00  0.00           H  
ATOM   2524 2HB  SER B 153       7.782  -6.335 -16.722  1.00  0.00           H  
ATOM   2525  HG  SER B 153       6.676  -8.844 -16.887  1.00  0.00           H  
ATOM   2526  N   ILE B 154       3.838  -7.466 -16.388  1.00  0.00           N  
ATOM   2527  CA  ILE B 154       2.740  -8.412 -16.177  1.00  0.00           C  
ATOM   2528  C   ILE B 154       3.060  -9.771 -16.783  1.00  0.00           C  
ATOM   2529  O   ILE B 154       3.451  -9.867 -17.944  1.00  0.00           O  
ATOM   2530  CB  ILE B 154       1.391  -7.903 -16.702  1.00  0.00           C  
ATOM   2531  CG1 ILE B 154       0.991  -6.698 -15.973  1.00  0.00           C  
ATOM   2532  CG2 ILE B 154       0.315  -8.946 -16.521  1.00  0.00           C  
ATOM   2533  CD1 ILE B 154      -0.058  -6.034 -16.639  1.00  0.00           C  
ATOM   2534  H   ILE B 154       3.913  -6.938 -17.245  1.00  0.00           H  
ATOM   2535  HA  ILE B 154       2.614  -8.556 -15.104  1.00  0.00           H  
ATOM   2536  HB  ILE B 154       1.485  -7.650 -17.761  1.00  0.00           H  
ATOM   2537 1HG1 ILE B 154       0.663  -6.956 -14.972  1.00  0.00           H  
ATOM   2538 2HG1 ILE B 154       1.843  -6.022 -15.898  1.00  0.00           H  
ATOM   2539 1HG2 ILE B 154      -0.635  -8.570 -16.910  1.00  0.00           H  
ATOM   2540 2HG2 ILE B 154       0.607  -9.826 -17.055  1.00  0.00           H  
ATOM   2541 3HG2 ILE B 154       0.208  -9.179 -15.471  1.00  0.00           H  
ATOM   2542 1HD1 ILE B 154      -0.303  -5.158 -16.097  1.00  0.00           H  
ATOM   2543 2HD1 ILE B 154       0.282  -5.790 -17.608  1.00  0.00           H  
ATOM   2544 3HD1 ILE B 154      -0.926  -6.679 -16.713  1.00  0.00           H  
ATOM   2545  N   ASN B 155       2.916 -10.807 -15.959  1.00  0.00           N  
ATOM   2546  CA  ASN B 155       3.191 -12.195 -16.314  1.00  0.00           C  
ATOM   2547  C   ASN B 155       1.980 -13.090 -16.054  1.00  0.00           C  
ATOM   2548  O   ASN B 155       1.785 -13.561 -14.929  1.00  0.00           O  
ATOM   2549  CB  ASN B 155       4.401 -12.660 -15.493  1.00  0.00           C  
ATOM   2550  CG  ASN B 155       4.913 -14.080 -15.754  1.00  0.00           C  
ATOM   2551  OD1 ASN B 155       4.358 -14.846 -16.544  1.00  0.00           O  
ATOM   2552  ND2 ASN B 155       5.992 -14.426 -15.079  1.00  0.00           N  
ATOM   2553  H   ASN B 155       2.613 -10.610 -15.016  1.00  0.00           H  
ATOM   2554  HA  ASN B 155       3.417 -12.251 -17.382  1.00  0.00           H  
ATOM   2555 1HB  ASN B 155       5.222 -11.964 -15.661  1.00  0.00           H  
ATOM   2556 2HB  ASN B 155       4.142 -12.576 -14.455  1.00  0.00           H  
ATOM   2557 1HD2 ASN B 155       6.388 -15.340 -15.190  1.00  0.00           H  
ATOM   2558 2HD2 ASN B 155       6.428 -13.766 -14.465  1.00  0.00           H  
ATOM   2559  N   VAL B 156       1.155 -13.308 -17.095  1.00  0.00           N  
ATOM   2560  CA  VAL B 156      -0.081 -14.102 -16.965  1.00  0.00           C  
ATOM   2561  C   VAL B 156       0.076 -15.582 -17.340  1.00  0.00           C  
ATOM   2562  O   VAL B 156       0.586 -15.934 -18.418  1.00  0.00           O  
ATOM   2563  CB  VAL B 156      -1.209 -13.499 -17.829  1.00  0.00           C  
ATOM   2564  CG1 VAL B 156      -2.452 -14.344 -17.770  1.00  0.00           C  
ATOM   2565  CG2 VAL B 156      -1.530 -12.193 -17.334  1.00  0.00           C  
ATOM   2566  H   VAL B 156       1.356 -12.864 -18.003  1.00  0.00           H  
ATOM   2567  HA  VAL B 156      -0.400 -14.056 -15.923  1.00  0.00           H  
ATOM   2568  HB  VAL B 156      -0.870 -13.428 -18.857  1.00  0.00           H  
ATOM   2569 1HG1 VAL B 156      -3.242 -13.894 -18.379  1.00  0.00           H  
ATOM   2570 2HG1 VAL B 156      -2.227 -15.326 -18.135  1.00  0.00           H  
ATOM   2571 3HG1 VAL B 156      -2.781 -14.408 -16.739  1.00  0.00           H  
ATOM   2572 1HG2 VAL B 156      -2.310 -11.760 -17.958  1.00  0.00           H  
ATOM   2573 2HG2 VAL B 156      -1.866 -12.273 -16.330  1.00  0.00           H  
ATOM   2574 3HG2 VAL B 156      -0.651 -11.604 -17.366  1.00  0.00           H  
ATOM   2575  N   SER B 157      -0.410 -16.445 -16.447  1.00  0.00           N  
ATOM   2576  CA  SER B 157      -0.400 -17.889 -16.620  1.00  0.00           C  
ATOM   2577  C   SER B 157      -1.827 -18.441 -16.497  1.00  0.00           C  
ATOM   2578  O   SER B 157      -2.459 -18.304 -15.449  1.00  0.00           O  
ATOM   2579  CB  SER B 157       0.506 -18.506 -15.566  1.00  0.00           C  
ATOM   2580  OG  SER B 157       0.502 -19.906 -15.636  1.00  0.00           O  
ATOM   2581  H   SER B 157      -0.767 -16.072 -15.569  1.00  0.00           H  
ATOM   2582  HA  SER B 157      -0.020 -18.124 -17.614  1.00  0.00           H  
ATOM   2583 1HB  SER B 157       1.523 -18.136 -15.707  1.00  0.00           H  
ATOM   2584 2HB  SER B 157       0.182 -18.183 -14.575  1.00  0.00           H  
ATOM   2585  HG  SER B 157       1.232 -20.144 -16.212  1.00  0.00           H  
ATOM   2586  N   VAL B 158      -2.348 -19.026 -17.582  1.00  0.00           N  
ATOM   2587  CA  VAL B 158      -3.724 -19.542 -17.607  1.00  0.00           C  
ATOM   2588  C   VAL B 158      -3.818 -21.026 -17.898  1.00  0.00           C  
ATOM   2589  O   VAL B 158      -3.173 -21.533 -18.819  1.00  0.00           O  
ATOM   2590  CB  VAL B 158      -4.591 -18.774 -18.617  1.00  0.00           C  
ATOM   2591  CG1 VAL B 158      -5.980 -19.382 -18.715  1.00  0.00           C  
ATOM   2592  CG2 VAL B 158      -4.737 -17.387 -18.149  1.00  0.00           C  
ATOM   2593  H   VAL B 158      -1.779 -19.114 -18.412  1.00  0.00           H  
ATOM   2594  HA  VAL B 158      -4.156 -19.372 -16.625  1.00  0.00           H  
ATOM   2595  HB  VAL B 158      -4.122 -18.806 -19.599  1.00  0.00           H  
ATOM   2596 1HG1 VAL B 158      -6.576 -18.809 -19.425  1.00  0.00           H  
ATOM   2597 2HG1 VAL B 158      -5.913 -20.409 -19.055  1.00  0.00           H  
ATOM   2598 3HG1 VAL B 158      -6.455 -19.353 -17.731  1.00  0.00           H  
ATOM   2599 1HG2 VAL B 158      -5.344 -16.846 -18.863  1.00  0.00           H  
ATOM   2600 2HG2 VAL B 158      -5.221 -17.391 -17.183  1.00  0.00           H  
ATOM   2601 3HG2 VAL B 158      -3.779 -16.928 -18.063  1.00  0.00           H  
ATOM   2602  N   ASN B 159      -4.644 -21.705 -17.112  1.00  0.00           N  
ATOM   2603  CA  ASN B 159      -4.858 -23.137 -17.256  1.00  0.00           C  
ATOM   2604  C   ASN B 159      -6.231 -23.527 -16.690  1.00  0.00           C  
ATOM   2605  O   ASN B 159      -7.024 -22.667 -16.306  1.00  0.00           O  
ATOM   2606  CB  ASN B 159      -3.718 -23.881 -16.570  1.00  0.00           C  
ATOM   2607  CG  ASN B 159      -3.374 -25.230 -17.201  1.00  0.00           C  
ATOM   2608  OD1 ASN B 159      -4.264 -25.947 -17.671  1.00  0.00           O  
ATOM   2609  ND2 ASN B 159      -2.103 -25.568 -17.219  1.00  0.00           N  
ATOM   2610  H   ASN B 159      -5.117 -21.193 -16.365  1.00  0.00           H  
ATOM   2611  HA  ASN B 159      -4.851 -23.389 -18.316  1.00  0.00           H  
ATOM   2612 1HB  ASN B 159      -2.822 -23.257 -16.580  1.00  0.00           H  
ATOM   2613 2HB  ASN B 159      -3.983 -24.045 -15.525  1.00  0.00           H  
ATOM   2614 1HD2 ASN B 159      -1.824 -26.436 -17.625  1.00  0.00           H  
ATOM   2615 2HD2 ASN B 159      -1.417 -24.954 -16.830  1.00  0.00           H  
ATOM   2616  N   ALA B 160      -6.521 -24.819 -16.645  1.00  0.00           N  
ATOM   2617  CA  ALA B 160      -7.815 -25.292 -16.146  1.00  0.00           C  
ATOM   2618  C   ALA B 160      -7.670 -26.626 -15.467  1.00  0.00           C  
ATOM   2619  O   ALA B 160      -6.728 -27.374 -15.731  1.00  0.00           O  
ATOM   2620  CB  ALA B 160      -8.831 -25.431 -17.270  1.00  0.00           C  
ATOM   2621  H   ALA B 160      -5.836 -25.481 -16.989  1.00  0.00           H  
ATOM   2622  HA  ALA B 160      -8.181 -24.576 -15.411  1.00  0.00           H  
ATOM   2623 1HB  ALA B 160      -9.782 -25.770 -16.860  1.00  0.00           H  
ATOM   2624 2HB  ALA B 160      -8.969 -24.486 -17.743  1.00  0.00           H  
ATOM   2625 3HB  ALA B 160      -8.476 -26.153 -17.999  1.00  0.00           H  
ATOM   2626  N   VAL B 161      -8.651 -26.965 -14.633  1.00  0.00           N  
ATOM   2627  CA  VAL B 161      -8.637 -28.274 -13.983  1.00  0.00           C  
ATOM   2628  C   VAL B 161      -8.768 -29.383 -15.022  1.00  0.00           C  
ATOM   2629  O   VAL B 161      -8.287 -30.499 -14.824  1.00  0.00           O  
ATOM   2630  CB  VAL B 161      -9.759 -28.348 -12.933  1.00  0.00           C  
ATOM   2631  CG1 VAL B 161      -9.468 -27.297 -11.846  1.00  0.00           C  
ATOM   2632  CG2 VAL B 161     -11.149 -28.086 -13.616  1.00  0.00           C  
ATOM   2633  H   VAL B 161      -9.391 -26.285 -14.434  1.00  0.00           H  
ATOM   2634  HA  VAL B 161      -7.682 -28.395 -13.469  1.00  0.00           H  
ATOM   2635  HB  VAL B 161      -9.760 -29.328 -12.460  1.00  0.00           H  
ATOM   2636 1HG1 VAL B 161     -10.241 -27.335 -11.078  1.00  0.00           H  
ATOM   2637 2HG1 VAL B 161      -8.500 -27.505 -11.390  1.00  0.00           H  
ATOM   2638 3HG1 VAL B 161      -9.444 -26.303 -12.298  1.00  0.00           H  
ATOM   2639 1HG2 VAL B 161     -11.940 -28.125 -12.866  1.00  0.00           H  
ATOM   2640 2HG2 VAL B 161     -11.136 -27.109 -14.086  1.00  0.00           H  
ATOM   2641 3HG2 VAL B 161     -11.351 -28.845 -14.371  1.00  0.00           H  
ATOM   2642  N   GLN B 162      -9.414 -29.051 -16.131  1.00  0.00           N  
ATOM   2643  CA  GLN B 162      -9.505 -29.897 -17.295  1.00  0.00           C  
ATOM   2644  C   GLN B 162     -10.001 -29.017 -18.441  1.00  0.00           C  
ATOM   2645  O   GLN B 162     -10.784 -28.095 -18.216  1.00  0.00           O  
ATOM   2646  CB  GLN B 162     -10.347 -31.145 -17.021  1.00  0.00           C  
ATOM   2647  CG  GLN B 162     -10.502 -32.031 -18.209  1.00  0.00           C  
ATOM   2648  CD  GLN B 162      -9.136 -32.566 -18.754  1.00  0.00           C  
ATOM   2649  OE1 GLN B 162      -8.431 -31.815 -19.464  1.00  0.00           O  
ATOM   2650  NE2 GLN B 162      -8.767 -33.805 -18.409  1.00  0.00           N  
ATOM   2651  H   GLN B 162      -9.811 -28.126 -16.175  1.00  0.00           H  
ATOM   2652  HA  GLN B 162      -8.503 -30.240 -17.556  1.00  0.00           H  
ATOM   2653 1HB  GLN B 162      -9.897 -31.740 -16.235  1.00  0.00           H  
ATOM   2654 2HB  GLN B 162     -11.329 -30.844 -16.677  1.00  0.00           H  
ATOM   2655 1HG  GLN B 162     -11.122 -32.883 -17.935  1.00  0.00           H  
ATOM   2656 2HG  GLN B 162     -10.983 -31.474 -18.962  1.00  0.00           H  
ATOM   2657 1HE2 GLN B 162      -7.884 -34.170 -18.716  1.00  0.00           H  
ATOM   2658 2HE2 GLN B 162      -9.358 -34.354 -17.817  1.00  0.00           H  
ATOM   2659  N   THR B 163      -9.551 -29.308 -19.663  1.00  0.00           N  
ATOM   2660  CA  THR B 163      -9.969 -28.532 -20.831  1.00  0.00           C  
ATOM   2661  C   THR B 163     -11.056 -29.215 -21.643  1.00  0.00           C  
ATOM   2662  O   THR B 163     -11.632 -28.617 -22.550  1.00  0.00           O  
ATOM   2663  CB  THR B 163      -8.761 -28.179 -21.707  1.00  0.00           C  
ATOM   2664  OG1 THR B 163      -8.115 -29.396 -22.137  1.00  0.00           O  
ATOM   2665  CG2 THR B 163      -7.786 -27.285 -20.938  1.00  0.00           C  
ATOM   2666  H   THR B 163      -8.917 -30.100 -19.765  1.00  0.00           H  
ATOM   2667  HA  THR B 163     -10.383 -27.595 -20.468  1.00  0.00           H  
ATOM   2668  HB  THR B 163      -9.104 -27.634 -22.589  1.00  0.00           H  
ATOM   2669  HG1 THR B 163      -7.705 -29.835 -21.376  1.00  0.00           H  
ATOM   2670 1HG2 THR B 163      -6.942 -27.032 -21.574  1.00  0.00           H  
ATOM   2671 2HG2 THR B 163      -8.303 -26.373 -20.641  1.00  0.00           H  
ATOM   2672 3HG2 THR B 163      -7.425 -27.803 -20.047  1.00  0.00           H  
ATOM   2673  N   VAL B 164     -11.282 -30.475 -21.350  1.00  0.00           N  
ATOM   2674  CA  VAL B 164     -12.329 -31.250 -21.984  1.00  0.00           C  
ATOM   2675  C   VAL B 164     -13.135 -31.876 -20.865  1.00  0.00           C  
ATOM   2676  O   VAL B 164     -12.638 -32.780 -20.187  1.00  0.00           O  
ATOM   2677  CB  VAL B 164     -11.744 -32.358 -22.886  1.00  0.00           C  
ATOM   2678  CG1 VAL B 164     -12.861 -33.149 -23.538  1.00  0.00           C  
ATOM   2679  CG2 VAL B 164     -10.807 -31.755 -23.974  1.00  0.00           C  
ATOM   2680  H   VAL B 164     -10.732 -30.896 -20.621  1.00  0.00           H  
ATOM   2681  HA  VAL B 164     -12.978 -30.596 -22.569  1.00  0.00           H  
ATOM   2682  HB  VAL B 164     -11.202 -33.023 -22.266  1.00  0.00           H  
ATOM   2683 1HG1 VAL B 164     -12.430 -33.948 -24.144  1.00  0.00           H  
ATOM   2684 2HG1 VAL B 164     -13.503 -33.579 -22.767  1.00  0.00           H  
ATOM   2685 3HG1 VAL B 164     -13.455 -32.487 -24.174  1.00  0.00           H  
ATOM   2686 1HG2 VAL B 164     -10.390 -32.554 -24.591  1.00  0.00           H  
ATOM   2687 2HG2 VAL B 164     -11.376 -31.077 -24.600  1.00  0.00           H  
ATOM   2688 3HG2 VAL B 164      -9.989 -31.210 -23.501  1.00  0.00           H  
ATOM   2689  N   VAL B 165     -14.367 -31.427 -20.680  1.00  0.00           N  
ATOM   2690  CA  VAL B 165     -15.181 -31.920 -19.567  1.00  0.00           C  
ATOM   2691  C   VAL B 165     -16.519 -32.417 -20.081  1.00  0.00           C  
ATOM   2692  O   VAL B 165     -16.930 -32.068 -21.185  1.00  0.00           O  
ATOM   2693  CB  VAL B 165     -15.417 -30.803 -18.518  1.00  0.00           C  
ATOM   2694  CG1 VAL B 165     -14.070 -30.289 -17.965  1.00  0.00           C  
ATOM   2695  CG2 VAL B 165     -16.237 -29.673 -19.141  1.00  0.00           C  
ATOM   2696  H   VAL B 165     -14.727 -30.700 -21.304  1.00  0.00           H  
ATOM   2697  HA  VAL B 165     -14.663 -32.749 -19.082  1.00  0.00           H  
ATOM   2698  HB  VAL B 165     -15.966 -31.225 -17.680  1.00  0.00           H  
ATOM   2699 1HG1 VAL B 165     -14.253 -29.527 -17.204  1.00  0.00           H  
ATOM   2700 2HG1 VAL B 165     -13.539 -31.125 -17.520  1.00  0.00           H  
ATOM   2701 3HG1 VAL B 165     -13.471 -29.857 -18.764  1.00  0.00           H  
ATOM   2702 1HG2 VAL B 165     -16.423 -28.908 -18.392  1.00  0.00           H  
ATOM   2703 2HG2 VAL B 165     -15.692 -29.239 -19.983  1.00  0.00           H  
ATOM   2704 3HG2 VAL B 165     -17.189 -30.076 -19.489  1.00  0.00           H  
ATOM   2705  N   ARG B 166     -17.205 -33.233 -19.302  1.00  0.00           N  
ATOM   2706  CA  ARG B 166     -18.528 -33.669 -19.728  1.00  0.00           C  
ATOM   2707  C   ARG B 166     -19.608 -32.719 -19.250  1.00  0.00           C  
ATOM   2708  O   ARG B 166     -19.458 -32.023 -18.248  1.00  0.00           O  
ATOM   2709  CB  ARG B 166     -18.861 -35.077 -19.258  1.00  0.00           C  
ATOM   2710  CG  ARG B 166     -17.936 -36.189 -19.770  1.00  0.00           C  
ATOM   2711  CD  ARG B 166     -18.369 -37.527 -19.280  1.00  0.00           C  
ATOM   2712  NE  ARG B 166     -18.261 -37.624 -17.841  1.00  0.00           N  
ATOM   2713  CZ  ARG B 166     -18.772 -38.595 -17.071  1.00  0.00           C  
ATOM   2714  NH1 ARG B 166     -19.449 -39.607 -17.586  1.00  0.00           N  
ATOM   2715  NH2 ARG B 166     -18.576 -38.494 -15.772  1.00  0.00           N  
ATOM   2716  H   ARG B 166     -16.825 -33.530 -18.393  1.00  0.00           H  
ATOM   2717  HA  ARG B 166     -18.566 -33.674 -20.810  1.00  0.00           H  
ATOM   2718 1HB  ARG B 166     -18.860 -35.109 -18.178  1.00  0.00           H  
ATOM   2719 2HB  ARG B 166     -19.871 -35.325 -19.581  1.00  0.00           H  
ATOM   2720 1HG  ARG B 166     -17.946 -36.212 -20.845  1.00  0.00           H  
ATOM   2721 2HG  ARG B 166     -16.920 -36.005 -19.412  1.00  0.00           H  
ATOM   2722 1HD  ARG B 166     -19.410 -37.695 -19.559  1.00  0.00           H  
ATOM   2723 2HD  ARG B 166     -17.744 -38.299 -19.726  1.00  0.00           H  
ATOM   2724  HE  ARG B 166     -17.751 -36.880 -17.342  1.00  0.00           H  
ATOM   2725 1HH1 ARG B 166     -19.589 -39.662 -18.583  1.00  0.00           H  
ATOM   2726 2HH1 ARG B 166     -19.824 -40.322 -16.981  1.00  0.00           H  
ATOM   2727 1HH2 ARG B 166     -18.050 -37.667 -15.437  1.00  0.00           H  
ATOM   2728 2HH2 ARG B 166     -18.934 -39.186 -15.135  1.00  0.00           H  
ATOM   2729  N   GLN B 167     -20.711 -32.705 -19.962  1.00  0.00           N  
ATOM   2730  CA  GLN B 167     -21.870 -31.963 -19.532  1.00  0.00           C  
ATOM   2731  C   GLN B 167     -22.192 -32.402 -18.098  1.00  0.00           C  
ATOM   2732  O   GLN B 167     -22.265 -33.601 -17.810  1.00  0.00           O  
ATOM   2733  CB  GLN B 167     -23.028 -32.256 -20.488  1.00  0.00           C  
ATOM   2734  CG  GLN B 167     -24.293 -31.514 -20.231  1.00  0.00           C  
ATOM   2735  CD  GLN B 167     -25.373 -31.916 -21.216  1.00  0.00           C  
ATOM   2736  OE1 GLN B 167     -25.289 -32.963 -21.869  1.00  0.00           O  
ATOM   2737  NE2 GLN B 167     -26.401 -31.092 -21.337  1.00  0.00           N  
ATOM   2738  H   GLN B 167     -20.750 -33.226 -20.833  1.00  0.00           H  
ATOM   2739  HA  GLN B 167     -21.644 -30.897 -19.534  1.00  0.00           H  
ATOM   2740 1HB  GLN B 167     -22.712 -32.020 -21.504  1.00  0.00           H  
ATOM   2741 2HB  GLN B 167     -23.252 -33.321 -20.466  1.00  0.00           H  
ATOM   2742 1HG  GLN B 167     -24.642 -31.723 -19.220  1.00  0.00           H  
ATOM   2743 2HG  GLN B 167     -24.107 -30.452 -20.343  1.00  0.00           H  
ATOM   2744 1HE2 GLN B 167     -27.140 -31.305 -21.970  1.00  0.00           H  
ATOM   2745 2HE2 GLN B 167     -26.443 -30.225 -20.785  1.00  0.00           H  
ATOM   2746  N   GLY B 168     -22.374 -31.430 -17.208  1.00  0.00           N  
ATOM   2747  CA  GLY B 168     -22.664 -31.667 -15.792  1.00  0.00           C  
ATOM   2748  C   GLY B 168     -21.429 -31.580 -14.866  1.00  0.00           C  
ATOM   2749  O   GLY B 168     -21.578 -31.470 -13.646  1.00  0.00           O  
ATOM   2750  H   GLY B 168     -22.310 -30.468 -17.531  1.00  0.00           H  
ATOM   2751 1HA  GLY B 168     -23.412 -30.942 -15.466  1.00  0.00           H  
ATOM   2752 2HA  GLY B 168     -23.119 -32.650 -15.688  1.00  0.00           H  
ATOM   2753  N   GLU B 169     -20.227 -31.600 -15.441  1.00  0.00           N  
ATOM   2754  CA  GLU B 169     -18.970 -31.504 -14.689  1.00  0.00           C  
ATOM   2755  C   GLU B 169     -18.561 -30.041 -14.507  1.00  0.00           C  
ATOM   2756  O   GLU B 169     -19.203 -29.139 -15.045  1.00  0.00           O  
ATOM   2757  CB  GLU B 169     -17.856 -32.328 -15.361  1.00  0.00           C  
ATOM   2758  CG  GLU B 169     -18.110 -33.863 -15.356  1.00  0.00           C  
ATOM   2759  CD  GLU B 169     -17.008 -34.690 -16.040  1.00  0.00           C  
ATOM   2760  OE1 GLU B 169     -16.174 -34.100 -16.694  1.00  0.00           O  
ATOM   2761  OE2 GLU B 169     -17.015 -35.908 -15.915  1.00  0.00           O  
ATOM   2762  H   GLU B 169     -20.161 -31.704 -16.454  1.00  0.00           H  
ATOM   2763  HA  GLU B 169     -19.135 -31.926 -13.696  1.00  0.00           H  
ATOM   2764 1HB  GLU B 169     -17.754 -32.013 -16.393  1.00  0.00           H  
ATOM   2765 2HB  GLU B 169     -16.905 -32.137 -14.867  1.00  0.00           H  
ATOM   2766 1HG  GLU B 169     -18.215 -34.198 -14.326  1.00  0.00           H  
ATOM   2767 2HG  GLU B 169     -19.060 -34.048 -15.864  1.00  0.00           H  
ATOM   2768  N   ASN B 170     -17.561 -29.794 -13.668  1.00  0.00           N  
ATOM   2769  CA  ASN B 170     -17.123 -28.422 -13.404  1.00  0.00           C  
ATOM   2770  C   ASN B 170     -16.064 -27.876 -14.387  1.00  0.00           C  
ATOM   2771  O   ASN B 170     -15.103 -28.570 -14.741  1.00  0.00           O  
ATOM   2772  CB  ASN B 170     -16.555 -28.350 -11.979  1.00  0.00           C  
ATOM   2773  CG  ASN B 170     -17.592 -28.547 -10.856  1.00  0.00           C  
ATOM   2774  OD1 ASN B 170     -18.401 -27.656 -10.575  1.00  0.00           O  
ATOM   2775  ND2 ASN B 170     -17.557 -29.689 -10.211  1.00  0.00           N  
ATOM   2776  H   ASN B 170     -17.077 -30.564 -13.227  1.00  0.00           H  
ATOM   2777  HA  ASN B 170     -17.993 -27.763 -13.475  1.00  0.00           H  
ATOM   2778 1HB  ASN B 170     -15.780 -29.110 -11.867  1.00  0.00           H  
ATOM   2779 2HB  ASN B 170     -16.070 -27.379 -11.837  1.00  0.00           H  
ATOM   2780 1HD2 ASN B 170     -18.200 -29.865  -9.464  1.00  0.00           H  
ATOM   2781 2HD2 ASN B 170     -16.878 -30.382 -10.455  1.00  0.00           H  
ATOM   2782  N   ILE B 171     -16.204 -26.590 -14.753  1.00  0.00           N  
ATOM   2783  CA  ILE B 171     -15.157 -25.887 -15.505  1.00  0.00           C  
ATOM   2784  C   ILE B 171     -14.513 -24.880 -14.583  1.00  0.00           C  
ATOM   2785  O   ILE B 171     -15.114 -23.846 -14.267  1.00  0.00           O  
ATOM   2786  CB  ILE B 171     -15.683 -25.100 -16.734  1.00  0.00           C  
ATOM   2787  CG1 ILE B 171     -16.330 -25.990 -17.730  1.00  0.00           C  
ATOM   2788  CG2 ILE B 171     -14.559 -24.313 -17.378  1.00  0.00           C  
ATOM   2789  CD1 ILE B 171     -17.142 -25.217 -18.764  1.00  0.00           C  
ATOM   2790  H   ILE B 171     -17.048 -26.081 -14.474  1.00  0.00           H  
ATOM   2791  HA  ILE B 171     -14.400 -26.601 -15.829  1.00  0.00           H  
ATOM   2792  HB  ILE B 171     -16.428 -24.405 -16.405  1.00  0.00           H  
ATOM   2793 1HG1 ILE B 171     -15.554 -26.552 -18.252  1.00  0.00           H  
ATOM   2794 2HG1 ILE B 171     -16.955 -26.686 -17.216  1.00  0.00           H  
ATOM   2795 1HG2 ILE B 171     -14.942 -23.737 -18.223  1.00  0.00           H  
ATOM   2796 2HG2 ILE B 171     -14.133 -23.635 -16.642  1.00  0.00           H  
ATOM   2797 3HG2 ILE B 171     -13.791 -25.002 -17.725  1.00  0.00           H  
ATOM   2798 1HD1 ILE B 171     -17.583 -25.905 -19.472  1.00  0.00           H  
ATOM   2799 2HD1 ILE B 171     -17.935 -24.657 -18.265  1.00  0.00           H  
ATOM   2800 3HD1 ILE B 171     -16.490 -24.525 -19.295  1.00  0.00           H  
ATOM   2801  N   THR B 172     -13.294 -25.167 -14.156  1.00  0.00           N  
ATOM   2802  CA  THR B 172     -12.610 -24.271 -13.236  1.00  0.00           C  
ATOM   2803  C   THR B 172     -11.353 -23.776 -13.895  1.00  0.00           C  
ATOM   2804  O   THR B 172     -10.435 -24.551 -14.198  1.00  0.00           O  
ATOM   2805  CB  THR B 172     -12.276 -24.951 -11.902  1.00  0.00           C  
ATOM   2806  OG1 THR B 172     -13.476 -25.414 -11.269  1.00  0.00           O  
ATOM   2807  CG2 THR B 172     -11.564 -23.986 -10.996  1.00  0.00           C  
ATOM   2808  H   THR B 172     -12.855 -26.024 -14.461  1.00  0.00           H  
ATOM   2809  HA  THR B 172     -13.241 -23.405 -13.033  1.00  0.00           H  
ATOM   2810  HB  THR B 172     -11.661 -25.774 -12.084  1.00  0.00           H  
ATOM   2811  HG1 THR B 172     -13.254 -26.068 -10.600  1.00  0.00           H  
ATOM   2812 1HG2 THR B 172     -11.322 -24.472 -10.054  1.00  0.00           H  
ATOM   2813 2HG2 THR B 172     -10.646 -23.638 -11.475  1.00  0.00           H  
ATOM   2814 3HG2 THR B 172     -12.223 -23.147 -10.815  1.00  0.00           H  
ATOM   2815  N   LEU B 173     -11.319 -22.477 -14.130  1.00  0.00           N  
ATOM   2816  CA  LEU B 173     -10.216 -21.867 -14.839  1.00  0.00           C  
ATOM   2817  C   LEU B 173      -9.396 -21.112 -13.877  1.00  0.00           C  
ATOM   2818  O   LEU B 173      -9.944 -20.417 -13.028  1.00  0.00           O  
ATOM   2819  CB  LEU B 173     -10.761 -20.905 -15.849  1.00  0.00           C  
ATOM   2820  CG  LEU B 173     -11.806 -21.509 -16.599  1.00  0.00           C  
ATOM   2821  CD1 LEU B 173     -12.412 -20.564 -17.474  1.00  0.00           C  
ATOM   2822  CD2 LEU B 173     -11.270 -22.605 -17.308  1.00  0.00           C  
ATOM   2823  H   LEU B 173     -12.107 -21.896 -13.846  1.00  0.00           H  
ATOM   2824  HA  LEU B 173      -9.606 -22.632 -15.317  1.00  0.00           H  
ATOM   2825 1HB  LEU B 173     -11.144 -20.033 -15.343  1.00  0.00           H  
ATOM   2826 2HB  LEU B 173      -9.962 -20.610 -16.530  1.00  0.00           H  
ATOM   2827  HG  LEU B 173     -12.574 -21.861 -15.906  1.00  0.00           H  
ATOM   2828 1HD1 LEU B 173     -13.204 -21.078 -17.999  1.00  0.00           H  
ATOM   2829 2HD1 LEU B 173     -12.813 -19.750 -16.899  1.00  0.00           H  
ATOM   2830 3HD1 LEU B 173     -11.672 -20.194 -18.174  1.00  0.00           H  
ATOM   2831 1HD2 LEU B 173     -12.075 -23.055 -17.814  1.00  0.00           H  
ATOM   2832 2HD2 LEU B 173     -10.524 -22.249 -17.991  1.00  0.00           H  
ATOM   2833 3HD2 LEU B 173     -10.829 -23.317 -16.639  1.00  0.00           H  
ATOM   2834  N   MET B 174      -8.101 -21.158 -14.042  1.00  0.00           N  
ATOM   2835  CA  MET B 174      -7.293 -20.407 -13.132  1.00  0.00           C  
ATOM   2836  C   MET B 174      -6.369 -19.491 -13.899  1.00  0.00           C  
ATOM   2837  O   MET B 174      -5.719 -19.889 -14.871  1.00  0.00           O  
ATOM   2838  CB  MET B 174      -6.535 -21.386 -12.235  1.00  0.00           C  
ATOM   2839  CG  MET B 174      -7.486 -22.316 -11.426  1.00  0.00           C  
ATOM   2840  SD  MET B 174      -6.675 -23.308 -10.172  1.00  0.00           S  
ATOM   2841  CE  MET B 174      -8.095 -24.106  -9.427  1.00  0.00           C  
ATOM   2842  H   MET B 174      -7.693 -21.724 -14.786  1.00  0.00           H  
ATOM   2843  HA  MET B 174      -7.927 -19.777 -12.510  1.00  0.00           H  
ATOM   2844 1HB  MET B 174      -5.880 -22.009 -12.844  1.00  0.00           H  
ATOM   2845 2HB  MET B 174      -5.912 -20.830 -11.530  1.00  0.00           H  
ATOM   2846 1HG  MET B 174      -8.268 -21.760 -10.973  1.00  0.00           H  
ATOM   2847 2HG  MET B 174      -7.956 -23.010 -12.126  1.00  0.00           H  
ATOM   2848 1HE  MET B 174      -7.765 -24.763  -8.622  1.00  0.00           H  
ATOM   2849 2HE  MET B 174      -8.768 -23.351  -9.028  1.00  0.00           H  
ATOM   2850 3HE  MET B 174      -8.617 -24.693 -10.183  1.00  0.00           H  
ATOM   2851  N   CYS B 175      -6.283 -18.268 -13.427  1.00  0.00           N  
ATOM   2852  CA  CYS B 175      -5.412 -17.264 -14.013  1.00  0.00           C  
ATOM   2853  C   CYS B 175      -4.527 -16.673 -12.939  1.00  0.00           C  
ATOM   2854  O   CYS B 175      -5.009 -16.111 -11.958  1.00  0.00           O  
ATOM   2855  CB  CYS B 175      -6.252 -16.165 -14.669  1.00  0.00           C  
ATOM   2856  SG  CYS B 175      -5.329 -14.845 -15.471  1.00  0.00           S  
ATOM   2857  H   CYS B 175      -6.886 -17.996 -12.655  1.00  0.00           H  
ATOM   2858  HA  CYS B 175      -4.789 -17.736 -14.770  1.00  0.00           H  
ATOM   2859 1HB  CYS B 175      -6.889 -16.619 -15.419  1.00  0.00           H  
ATOM   2860 2HB  CYS B 175      -6.901 -15.714 -13.920  1.00  0.00           H  
ATOM   2861  N   ILE B 176      -3.221 -16.856 -13.093  1.00  0.00           N  
ATOM   2862  CA  ILE B 176      -2.283 -16.371 -12.099  1.00  0.00           C  
ATOM   2863  C   ILE B 176      -1.380 -15.322 -12.679  1.00  0.00           C  
ATOM   2864  O   ILE B 176      -0.858 -15.461 -13.788  1.00  0.00           O  
ATOM   2865  CB  ILE B 176      -1.473 -17.504 -11.444  1.00  0.00           C  
ATOM   2866  CG1 ILE B 176      -2.447 -18.448 -10.728  1.00  0.00           C  
ATOM   2867  CG2 ILE B 176      -0.431 -16.922 -10.423  1.00  0.00           C  
ATOM   2868  CD1 ILE B 176      -1.843 -19.726 -10.289  1.00  0.00           C  
ATOM   2869  H   ILE B 176      -2.879 -17.347 -13.921  1.00  0.00           H  
ATOM   2870  HA  ILE B 176      -2.851 -15.899 -11.308  1.00  0.00           H  
ATOM   2871  HB  ILE B 176      -0.957 -18.073 -12.215  1.00  0.00           H  
ATOM   2872 1HG1 ILE B 176      -2.828 -17.935  -9.867  1.00  0.00           H  
ATOM   2873 2HG1 ILE B 176      -3.277 -18.680 -11.390  1.00  0.00           H  
ATOM   2874 1HG2 ILE B 176       0.125 -17.737  -9.964  1.00  0.00           H  
ATOM   2875 2HG2 ILE B 176       0.268 -16.263 -10.935  1.00  0.00           H  
ATOM   2876 3HG2 ILE B 176      -0.953 -16.358  -9.647  1.00  0.00           H  
ATOM   2877 1HD1 ILE B 176      -2.594 -20.331  -9.783  1.00  0.00           H  
ATOM   2878 2HD1 ILE B 176      -1.466 -20.266 -11.159  1.00  0.00           H  
ATOM   2879 3HD1 ILE B 176      -1.024 -19.520  -9.607  1.00  0.00           H  
ATOM   2880  N   VAL B 177      -1.249 -14.234 -11.942  1.00  0.00           N  
ATOM   2881  CA  VAL B 177      -0.429 -13.130 -12.366  1.00  0.00           C  
ATOM   2882  C   VAL B 177       0.757 -13.019 -11.431  1.00  0.00           C  
ATOM   2883  O   VAL B 177       0.596 -13.032 -10.202  1.00  0.00           O  
ATOM   2884  CB  VAL B 177      -1.251 -11.854 -12.331  1.00  0.00           C  
ATOM   2885  CG1 VAL B 177      -0.414 -10.668 -12.802  1.00  0.00           C  
ATOM   2886  CG2 VAL B 177      -2.453 -12.083 -13.156  1.00  0.00           C  
ATOM   2887  H   VAL B 177      -1.738 -14.188 -11.051  1.00  0.00           H  
ATOM   2888  HA  VAL B 177      -0.071 -13.317 -13.376  1.00  0.00           H  
ATOM   2889  HB  VAL B 177      -1.562 -11.651 -11.304  1.00  0.00           H  
ATOM   2890 1HG1 VAL B 177      -1.012  -9.780 -12.777  1.00  0.00           H  
ATOM   2891 2HG1 VAL B 177       0.455 -10.529 -12.159  1.00  0.00           H  
ATOM   2892 3HG1 VAL B 177      -0.087 -10.858 -13.823  1.00  0.00           H  
ATOM   2893 1HG2 VAL B 177      -3.087 -11.216 -13.122  1.00  0.00           H  
ATOM   2894 2HG2 VAL B 177      -2.148 -12.293 -14.155  1.00  0.00           H  
ATOM   2895 3HG2 VAL B 177      -3.001 -12.924 -12.775  1.00  0.00           H  
ATOM   2896  N   ILE B 178       1.949 -12.938 -12.020  1.00  0.00           N  
ATOM   2897  CA  ILE B 178       3.175 -12.906 -11.246  1.00  0.00           C  
ATOM   2898  C   ILE B 178       3.948 -11.570 -11.308  1.00  0.00           C  
ATOM   2899  O   ILE B 178       4.171 -11.014 -12.387  1.00  0.00           O  
ATOM   2900  CB  ILE B 178       4.072 -14.056 -11.715  1.00  0.00           C  
ATOM   2901  CG1 ILE B 178       3.329 -15.355 -11.514  1.00  0.00           C  
ATOM   2902  CG2 ILE B 178       5.359 -14.064 -10.911  1.00  0.00           C  
ATOM   2903  CD1 ILE B 178       3.966 -16.534 -12.173  1.00  0.00           C  
ATOM   2904  H   ILE B 178       1.993 -12.973 -13.038  1.00  0.00           H  
ATOM   2905  HA  ILE B 178       2.913 -13.098 -10.219  1.00  0.00           H  
ATOM   2906  HB  ILE B 178       4.287 -13.960 -12.752  1.00  0.00           H  
ATOM   2907 1HG1 ILE B 178       3.238 -15.521 -10.471  1.00  0.00           H  
ATOM   2908 2HG1 ILE B 178       2.335 -15.261 -11.934  1.00  0.00           H  
ATOM   2909 1HG2 ILE B 178       5.982 -14.896 -11.228  1.00  0.00           H  
ATOM   2910 2HG2 ILE B 178       5.896 -13.135 -11.063  1.00  0.00           H  
ATOM   2911 3HG2 ILE B 178       5.115 -14.174  -9.852  1.00  0.00           H  
ATOM   2912 1HD1 ILE B 178       3.363 -17.421 -11.984  1.00  0.00           H  
ATOM   2913 2HD1 ILE B 178       4.027 -16.355 -13.249  1.00  0.00           H  
ATOM   2914 3HD1 ILE B 178       4.966 -16.680 -11.767  1.00  0.00           H  
ATOM   2915  N   GLY B 179       4.340 -11.080 -10.121  1.00  0.00           N  
ATOM   2916  CA  GLY B 179       5.156  -9.880  -9.895  1.00  0.00           C  
ATOM   2917  C   GLY B 179       4.471  -8.575  -9.441  1.00  0.00           C  
ATOM   2918  O   GLY B 179       5.154  -7.711  -8.891  1.00  0.00           O  
ATOM   2919  H   GLY B 179       4.078 -11.620  -9.301  1.00  0.00           H  
ATOM   2920 1HA  GLY B 179       5.913 -10.136  -9.153  1.00  0.00           H  
ATOM   2921 2HA  GLY B 179       5.709  -9.675 -10.811  1.00  0.00           H  
ATOM   2922  N   ASN B 180       3.157  -8.424  -9.625  1.00  0.00           N  
ATOM   2923  CA  ASN B 180       2.470  -7.188  -9.188  1.00  0.00           C  
ATOM   2924  C   ASN B 180       1.589  -7.353  -7.967  1.00  0.00           C  
ATOM   2925  O   ASN B 180       0.894  -8.355  -7.819  1.00  0.00           O  
ATOM   2926  CB  ASN B 180       1.642  -6.602 -10.309  1.00  0.00           C  
ATOM   2927  CG  ASN B 180       2.452  -5.974 -11.366  1.00  0.00           C  
ATOM   2928  OD1 ASN B 180       3.480  -5.378 -11.041  1.00  0.00           O  
ATOM   2929  ND2 ASN B 180       2.011  -6.053 -12.586  1.00  0.00           N  
ATOM   2930  H   ASN B 180       2.638  -9.160 -10.081  1.00  0.00           H  
ATOM   2931  HA  ASN B 180       3.234  -6.456  -8.915  1.00  0.00           H  
ATOM   2932 1HB  ASN B 180       1.062  -7.398 -10.758  1.00  0.00           H  
ATOM   2933 2HB  ASN B 180       0.944  -5.860  -9.908  1.00  0.00           H  
ATOM   2934 1HD2 ASN B 180       2.516  -5.593 -13.328  1.00  0.00           H  
ATOM   2935 2HD2 ASN B 180       1.151  -6.524 -12.768  1.00  0.00           H  
ATOM   2936  N   GLU B 181       1.556  -6.308  -7.142  1.00  0.00           N  
ATOM   2937  CA  GLU B 181       0.690  -6.271  -5.970  1.00  0.00           C  
ATOM   2938  C   GLU B 181      -0.767  -5.946  -6.306  1.00  0.00           C  
ATOM   2939  O   GLU B 181      -1.693  -6.489  -5.700  1.00  0.00           O  
ATOM   2940  CB  GLU B 181       1.295  -5.267  -5.011  1.00  0.00           C  
ATOM   2941  CG  GLU B 181       0.652  -5.134  -3.716  1.00  0.00           C  
ATOM   2942  CD  GLU B 181       1.504  -4.388  -2.790  1.00  0.00           C  
ATOM   2943  OE1 GLU B 181       2.592  -4.042  -3.160  1.00  0.00           O  
ATOM   2944  OE2 GLU B 181       1.090  -4.140  -1.709  1.00  0.00           O  
ATOM   2945  H   GLU B 181       2.197  -5.526  -7.304  1.00  0.00           H  
ATOM   2946  HA  GLU B 181       0.707  -7.256  -5.509  1.00  0.00           H  
ATOM   2947 1HB  GLU B 181       2.310  -5.547  -4.836  1.00  0.00           H  
ATOM   2948 2HB  GLU B 181       1.314  -4.289  -5.483  1.00  0.00           H  
ATOM   2949 1HG  GLU B 181      -0.292  -4.615  -3.819  1.00  0.00           H  
ATOM   2950 2HG  GLU B 181       0.460  -6.117  -3.332  1.00  0.00           H  
ATOM   2951  N   VAL B 182      -0.959  -5.007  -7.220  1.00  0.00           N  
ATOM   2952  CA  VAL B 182      -2.290  -4.559  -7.599  1.00  0.00           C  
ATOM   2953  C   VAL B 182      -2.531  -4.684  -9.088  1.00  0.00           C  
ATOM   2954  O   VAL B 182      -1.818  -4.083  -9.893  1.00  0.00           O  
ATOM   2955  CB  VAL B 182      -2.442  -3.082  -7.194  1.00  0.00           C  
ATOM   2956  CG1 VAL B 182      -3.732  -2.502  -7.631  1.00  0.00           C  
ATOM   2957  CG2 VAL B 182      -2.411  -2.996  -5.716  1.00  0.00           C  
ATOM   2958  H   VAL B 182      -0.155  -4.606  -7.677  1.00  0.00           H  
ATOM   2959  HA  VAL B 182      -3.022  -5.183  -7.090  1.00  0.00           H  
ATOM   2960  HB  VAL B 182      -1.629  -2.503  -7.638  1.00  0.00           H  
ATOM   2961 1HG1 VAL B 182      -3.790  -1.498  -7.310  1.00  0.00           H  
ATOM   2962 2HG1 VAL B 182      -3.830  -2.534  -8.717  1.00  0.00           H  
ATOM   2963 3HG1 VAL B 182      -4.491  -3.039  -7.193  1.00  0.00           H  
ATOM   2964 1HG2 VAL B 182      -2.510  -1.978  -5.470  1.00  0.00           H  
ATOM   2965 2HG2 VAL B 182      -3.237  -3.565  -5.293  1.00  0.00           H  
ATOM   2966 3HG2 VAL B 182      -1.492  -3.381  -5.329  1.00  0.00           H  
ATOM   2967  N   VAL B 183      -3.508  -5.519  -9.437  1.00  0.00           N  
ATOM   2968  CA  VAL B 183      -3.839  -5.814 -10.824  1.00  0.00           C  
ATOM   2969  C   VAL B 183      -5.338  -5.873 -11.046  1.00  0.00           C  
ATOM   2970  O   VAL B 183      -6.087  -6.239 -10.146  1.00  0.00           O  
ATOM   2971  CB  VAL B 183      -3.204  -7.155 -11.275  1.00  0.00           C  
ATOM   2972  CG1 VAL B 183      -1.690  -7.061 -11.208  1.00  0.00           C  
ATOM   2973  CG2 VAL B 183      -3.698  -8.314 -10.396  1.00  0.00           C  
ATOM   2974  H   VAL B 183      -4.070  -5.920  -8.687  1.00  0.00           H  
ATOM   2975  HA  VAL B 183      -3.422  -5.030 -11.458  1.00  0.00           H  
ATOM   2976  HB  VAL B 183      -3.481  -7.335 -12.314  1.00  0.00           H  
ATOM   2977 1HG1 VAL B 183      -1.257  -7.977 -11.545  1.00  0.00           H  
ATOM   2978 2HG1 VAL B 183      -1.348  -6.238 -11.842  1.00  0.00           H  
ATOM   2979 3HG1 VAL B 183      -1.378  -6.885 -10.186  1.00  0.00           H  
ATOM   2980 1HG2 VAL B 183      -3.251  -9.250 -10.736  1.00  0.00           H  
ATOM   2981 2HG2 VAL B 183      -3.417  -8.137  -9.358  1.00  0.00           H  
ATOM   2982 3HG2 VAL B 183      -4.778  -8.388 -10.468  1.00  0.00           H  
ATOM   2983  N   ASN B 184      -5.770  -5.600 -12.269  1.00  0.00           N  
ATOM   2984  CA  ASN B 184      -7.164  -5.806 -12.610  1.00  0.00           C  
ATOM   2985  C   ASN B 184      -7.285  -7.117 -13.341  1.00  0.00           C  
ATOM   2986  O   ASN B 184      -6.486  -7.407 -14.236  1.00  0.00           O  
ATOM   2987  CB  ASN B 184      -7.662  -4.701 -13.504  1.00  0.00           C  
ATOM   2988  CG  ASN B 184      -7.585  -3.347 -12.891  1.00  0.00           C  
ATOM   2989  OD1 ASN B 184      -7.877  -3.090 -11.710  1.00  0.00           O  
ATOM   2990  ND2 ASN B 184      -7.196  -2.427 -13.720  1.00  0.00           N  
ATOM   2991  H   ASN B 184      -5.114  -5.284 -12.972  1.00  0.00           H  
ATOM   2992  HA  ASN B 184      -7.761  -5.858 -11.704  1.00  0.00           H  
ATOM   2993 1HB  ASN B 184      -7.072  -4.701 -14.414  1.00  0.00           H  
ATOM   2994 2HB  ASN B 184      -8.694  -4.905 -13.787  1.00  0.00           H  
ATOM   2995 1HD2 ASN B 184      -7.133  -1.481 -13.417  1.00  0.00           H  
ATOM   2996 2HD2 ASN B 184      -6.971  -2.673 -14.667  1.00  0.00           H  
ATOM   2997  N   PHE B 185      -8.332  -7.857 -13.050  1.00  0.00           N  
ATOM   2998  CA  PHE B 185      -8.633  -9.025 -13.854  1.00  0.00           C  
ATOM   2999  C   PHE B 185      -9.925  -8.806 -14.620  1.00  0.00           C  
ATOM   3000  O   PHE B 185     -10.919  -8.341 -14.057  1.00  0.00           O  
ATOM   3001  CB  PHE B 185      -8.796 -10.289 -13.004  1.00  0.00           C  
ATOM   3002  CG  PHE B 185      -7.551 -10.857 -12.363  1.00  0.00           C  
ATOM   3003  CD1 PHE B 185      -7.093 -10.423 -11.132  1.00  0.00           C  
ATOM   3004  CD2 PHE B 185      -6.873 -11.889 -12.987  1.00  0.00           C  
ATOM   3005  CE1 PHE B 185      -5.987 -11.013 -10.554  1.00  0.00           C  
ATOM   3006  CE2 PHE B 185      -5.777 -12.479 -12.409  1.00  0.00           C  
ATOM   3007  CZ  PHE B 185      -5.331 -12.043 -11.188  1.00  0.00           C  
ATOM   3008  H   PHE B 185      -8.901  -7.603 -12.248  1.00  0.00           H  
ATOM   3009  HA  PHE B 185      -7.829  -9.191 -14.574  1.00  0.00           H  
ATOM   3010 1HB  PHE B 185      -9.519 -10.095 -12.215  1.00  0.00           H  
ATOM   3011 2HB  PHE B 185      -9.226 -11.070 -13.636  1.00  0.00           H  
ATOM   3012  HD1 PHE B 185      -7.614  -9.616 -10.616  1.00  0.00           H  
ATOM   3013  HD2 PHE B 185      -7.232 -12.248 -13.946  1.00  0.00           H  
ATOM   3014  HE1 PHE B 185      -5.642 -10.666  -9.589  1.00  0.00           H  
ATOM   3015  HE2 PHE B 185      -5.273 -13.300 -12.919  1.00  0.00           H  
ATOM   3016  HZ  PHE B 185      -4.461 -12.514 -10.721  1.00  0.00           H  
ATOM   3017  N   GLU B 186      -9.929  -9.217 -15.879  1.00  0.00           N  
ATOM   3018  CA  GLU B 186     -11.119  -9.171 -16.715  1.00  0.00           C  
ATOM   3019  C   GLU B 186     -11.243 -10.473 -17.492  1.00  0.00           C  
ATOM   3020  O   GLU B 186     -10.296 -10.921 -18.136  1.00  0.00           O  
ATOM   3021  CB  GLU B 186     -11.062  -7.973 -17.658  1.00  0.00           C  
ATOM   3022  CG  GLU B 186     -12.291  -7.798 -18.523  1.00  0.00           C  
ATOM   3023  CD  GLU B 186     -12.225  -6.578 -19.373  1.00  0.00           C  
ATOM   3024  OE1 GLU B 186     -11.216  -5.920 -19.365  1.00  0.00           O  
ATOM   3025  OE2 GLU B 186     -13.212  -6.274 -19.992  1.00  0.00           O  
ATOM   3026  H   GLU B 186      -9.052  -9.527 -16.300  1.00  0.00           H  
ATOM   3027  HA  GLU B 186     -11.999  -9.064 -16.080  1.00  0.00           H  
ATOM   3028 1HB  GLU B 186     -10.936  -7.063 -17.072  1.00  0.00           H  
ATOM   3029 2HB  GLU B 186     -10.196  -8.060 -18.303  1.00  0.00           H  
ATOM   3030 1HG  GLU B 186     -12.397  -8.668 -19.174  1.00  0.00           H  
ATOM   3031 2HG  GLU B 186     -13.170  -7.746 -17.883  1.00  0.00           H  
ATOM   3032  N   TRP B 187     -12.416 -11.075 -17.440  1.00  0.00           N  
ATOM   3033  CA  TRP B 187     -12.598 -12.307 -18.179  1.00  0.00           C  
ATOM   3034  C   TRP B 187     -13.567 -12.158 -19.338  1.00  0.00           C  
ATOM   3035  O   TRP B 187     -14.594 -11.464 -19.226  1.00  0.00           O  
ATOM   3036  CB  TRP B 187     -13.104 -13.429 -17.270  1.00  0.00           C  
ATOM   3037  CG  TRP B 187     -12.110 -13.977 -16.246  1.00  0.00           C  
ATOM   3038  CD1 TRP B 187     -11.855 -13.477 -15.001  1.00  0.00           C  
ATOM   3039  CD2 TRP B 187     -11.285 -15.179 -16.371  1.00  0.00           C  
ATOM   3040  NE1 TRP B 187     -10.941 -14.273 -14.346  1.00  0.00           N  
ATOM   3041  CE2 TRP B 187     -10.593 -15.324 -15.164  1.00  0.00           C  
ATOM   3042  CE3 TRP B 187     -11.098 -16.139 -17.393  1.00  0.00           C  
ATOM   3043  CZ2 TRP B 187      -9.737 -16.392 -14.932  1.00  0.00           C  
ATOM   3044  CZ3 TRP B 187     -10.236 -17.209 -17.157  1.00  0.00           C  
ATOM   3045  CH2 TRP B 187      -9.577 -17.333 -15.955  1.00  0.00           C  
ATOM   3046  H   TRP B 187     -13.170 -10.683 -16.895  1.00  0.00           H  
ATOM   3047  HA  TRP B 187     -11.638 -12.610 -18.582  1.00  0.00           H  
ATOM   3048 1HB  TRP B 187     -13.981 -13.083 -16.727  1.00  0.00           H  
ATOM   3049 2HB  TRP B 187     -13.428 -14.257 -17.896  1.00  0.00           H  
ATOM   3050  HD1 TRP B 187     -12.315 -12.584 -14.580  1.00  0.00           H  
ATOM   3051  HE1 TRP B 187     -10.584 -14.120 -13.390  1.00  0.00           H  
ATOM   3052  HE3 TRP B 187     -11.623 -16.049 -18.343  1.00  0.00           H  
ATOM   3053  HZ2 TRP B 187      -9.207 -16.511 -13.986  1.00  0.00           H  
ATOM   3054  HZ3 TRP B 187     -10.103 -17.946 -17.947  1.00  0.00           H  
ATOM   3055  HH2 TRP B 187      -8.912 -18.184 -15.794  1.00  0.00           H  
ATOM   3056  N   THR B 188     -13.272 -12.882 -20.412  1.00  0.00           N  
ATOM   3057  CA  THR B 188     -14.162 -13.042 -21.550  1.00  0.00           C  
ATOM   3058  C   THR B 188     -14.453 -14.519 -21.695  1.00  0.00           C  
ATOM   3059  O   THR B 188     -13.543 -15.352 -21.660  1.00  0.00           O  
ATOM   3060  CB  THR B 188     -13.582 -12.486 -22.846  1.00  0.00           C  
ATOM   3061  OG1 THR B 188     -13.339 -11.083 -22.696  1.00  0.00           O  
ATOM   3062  CG2 THR B 188     -14.560 -12.710 -23.985  1.00  0.00           C  
ATOM   3063  H   THR B 188     -12.368 -13.363 -20.413  1.00  0.00           H  
ATOM   3064  HA  THR B 188     -15.102 -12.533 -21.344  1.00  0.00           H  
ATOM   3065  HB  THR B 188     -12.656 -12.978 -23.071  1.00  0.00           H  
ATOM   3066  HG1 THR B 188     -12.775 -10.778 -23.410  1.00  0.00           H  
ATOM   3067 1HG2 THR B 188     -14.141 -12.309 -24.905  1.00  0.00           H  
ATOM   3068 2HG2 THR B 188     -14.736 -13.778 -24.108  1.00  0.00           H  
ATOM   3069 3HG2 THR B 188     -15.501 -12.209 -23.763  1.00  0.00           H  
ATOM   3070  N   TYR B 189     -15.721 -14.858 -21.834  1.00  0.00           N  
ATOM   3071  CA  TYR B 189     -16.077 -16.259 -21.905  1.00  0.00           C  
ATOM   3072  C   TYR B 189     -17.385 -16.469 -22.686  1.00  0.00           C  
ATOM   3073  O   TYR B 189     -18.136 -15.508 -22.887  1.00  0.00           O  
ATOM   3074  CB  TYR B 189     -16.061 -16.775 -20.448  1.00  0.00           C  
ATOM   3075  CG  TYR B 189     -17.083 -16.177 -19.500  1.00  0.00           C  
ATOM   3076  CD1 TYR B 189     -18.261 -16.831 -19.237  1.00  0.00           C  
ATOM   3077  CD2 TYR B 189     -16.822 -14.940 -18.879  1.00  0.00           C  
ATOM   3078  CE1 TYR B 189     -19.184 -16.270 -18.373  1.00  0.00           C  
ATOM   3079  CE2 TYR B 189     -17.747 -14.385 -18.021  1.00  0.00           C  
ATOM   3080  CZ  TYR B 189     -18.934 -15.046 -17.773  1.00  0.00           C  
ATOM   3081  OH  TYR B 189     -19.891 -14.496 -16.955  1.00  0.00           O  
ATOM   3082  H   TYR B 189     -16.433 -14.148 -21.874  1.00  0.00           H  
ATOM   3083  HA  TYR B 189     -15.265 -16.750 -22.440  1.00  0.00           H  
ATOM   3084 1HB  TYR B 189     -16.230 -17.817 -20.438  1.00  0.00           H  
ATOM   3085 2HB  TYR B 189     -15.070 -16.616 -20.017  1.00  0.00           H  
ATOM   3086  HD1 TYR B 189     -18.469 -17.793 -19.706  1.00  0.00           H  
ATOM   3087  HD2 TYR B 189     -15.894 -14.418 -19.073  1.00  0.00           H  
ATOM   3088  HE1 TYR B 189     -20.118 -16.786 -18.171  1.00  0.00           H  
ATOM   3089  HE2 TYR B 189     -17.541 -13.419 -17.550  1.00  0.00           H  
ATOM   3090  HH  TYR B 189     -20.754 -14.752 -17.307  1.00  0.00           H  
ATOM   3091  N   PRO B 190     -17.708 -17.703 -23.144  1.00  0.00           N  
ATOM   3092  CA  PRO B 190     -18.908 -18.115 -23.864  1.00  0.00           C  
ATOM   3093  C   PRO B 190     -20.271 -17.737 -23.259  1.00  0.00           C  
ATOM   3094  O   PRO B 190     -21.233 -17.568 -24.000  1.00  0.00           O  
ATOM   3095  CB  PRO B 190     -18.730 -19.628 -23.947  1.00  0.00           C  
ATOM   3096  CG  PRO B 190     -17.245 -19.825 -23.930  1.00  0.00           C  
ATOM   3097  CD  PRO B 190     -16.740 -18.821 -22.974  1.00  0.00           C  
ATOM   3098  HA  PRO B 190     -18.845 -17.690 -24.882  1.00  0.00           H  
ATOM   3099 1HB  PRO B 190     -19.228 -20.116 -23.092  1.00  0.00           H  
ATOM   3100 2HB  PRO B 190     -19.201 -20.037 -24.860  1.00  0.00           H  
ATOM   3101 1HG  PRO B 190     -17.000 -20.854 -23.655  1.00  0.00           H  
ATOM   3102 2HG  PRO B 190     -16.841 -19.664 -24.936  1.00  0.00           H  
ATOM   3103 1HD  PRO B 190     -16.812 -19.223 -21.991  1.00  0.00           H  
ATOM   3104 2HD  PRO B 190     -15.730 -18.588 -23.264  1.00  0.00           H  
ATOM   3105  N   ARG B 191     -20.370 -17.601 -21.930  1.00  0.00           N  
ATOM   3106  CA  ARG B 191     -21.676 -17.254 -21.336  1.00  0.00           C  
ATOM   3107  C   ARG B 191     -21.601 -15.944 -20.591  1.00  0.00           C  
ATOM   3108  O   ARG B 191     -21.946 -15.865 -19.412  1.00  0.00           O  
ATOM   3109  CB  ARG B 191     -22.150 -18.311 -20.332  1.00  0.00           C  
ATOM   3110  CG  ARG B 191     -22.418 -19.697 -20.880  1.00  0.00           C  
ATOM   3111  CD  ARG B 191     -23.540 -19.682 -21.878  1.00  0.00           C  
ATOM   3112  NE  ARG B 191     -23.934 -21.026 -22.290  1.00  0.00           N  
ATOM   3113  CZ  ARG B 191     -24.799 -21.314 -23.294  1.00  0.00           C  
ATOM   3114  NH1 ARG B 191     -25.352 -20.340 -23.992  1.00  0.00           N  
ATOM   3115  NH2 ARG B 191     -25.086 -22.561 -23.586  1.00  0.00           N  
ATOM   3116  H   ARG B 191     -19.572 -17.722 -21.344  1.00  0.00           H  
ATOM   3117  HA  ARG B 191     -22.417 -17.157 -22.125  1.00  0.00           H  
ATOM   3118 1HB  ARG B 191     -21.404 -18.417 -19.545  1.00  0.00           H  
ATOM   3119 2HB  ARG B 191     -23.072 -17.969 -19.856  1.00  0.00           H  
ATOM   3120 1HG  ARG B 191     -21.528 -20.088 -21.370  1.00  0.00           H  
ATOM   3121 2HG  ARG B 191     -22.698 -20.367 -20.059  1.00  0.00           H  
ATOM   3122 1HD  ARG B 191     -24.409 -19.191 -21.448  1.00  0.00           H  
ATOM   3123 2HD  ARG B 191     -23.217 -19.139 -22.770  1.00  0.00           H  
ATOM   3124  HE  ARG B 191     -23.496 -21.814 -21.780  1.00  0.00           H  
ATOM   3125 1HH1 ARG B 191     -25.127 -19.379 -23.781  1.00  0.00           H  
ATOM   3126 2HH1 ARG B 191     -25.988 -20.558 -24.748  1.00  0.00           H  
ATOM   3127 1HH2 ARG B 191     -24.667 -23.332 -23.060  1.00  0.00           H  
ATOM   3128 2HH2 ARG B 191     -25.702 -22.777 -24.385  1.00  0.00           H  
ATOM   3129  N   LYS B 192     -21.185 -14.909 -21.293  1.00  0.00           N  
ATOM   3130  CA  LYS B 192     -21.060 -13.593 -20.698  1.00  0.00           C  
ATOM   3131  C   LYS B 192     -22.136 -12.661 -21.237  1.00  0.00           C  
ATOM   3132  O   LYS B 192     -22.998 -12.179 -20.510  1.00  0.00           O  
ATOM   3133  CB  LYS B 192     -19.663 -13.033 -20.976  1.00  0.00           C  
ATOM   3134  CG  LYS B 192     -19.374 -11.694 -20.352  1.00  0.00           C  
ATOM   3135  CD  LYS B 192     -17.945 -11.270 -20.638  1.00  0.00           C  
ATOM   3136  CE  LYS B 192     -17.631  -9.918 -20.026  1.00  0.00           C  
ATOM   3137  NZ  LYS B 192     -16.246  -9.505 -20.319  1.00  0.00           N  
ATOM   3138  H   LYS B 192     -20.921 -15.052 -22.262  1.00  0.00           H  
ATOM   3139  HA  LYS B 192     -21.194 -13.683 -19.621  1.00  0.00           H  
ATOM   3140 1HB  LYS B 192     -18.918 -13.736 -20.613  1.00  0.00           H  
ATOM   3141 2HB  LYS B 192     -19.513 -12.948 -22.054  1.00  0.00           H  
ATOM   3142 1HG  LYS B 192     -20.064 -10.945 -20.749  1.00  0.00           H  
ATOM   3143 2HG  LYS B 192     -19.516 -11.759 -19.273  1.00  0.00           H  
ATOM   3144 1HD  LYS B 192     -17.256 -12.009 -20.223  1.00  0.00           H  
ATOM   3145 2HD  LYS B 192     -17.784 -11.218 -21.715  1.00  0.00           H  
ATOM   3146 1HE  LYS B 192     -18.318  -9.171 -20.417  1.00  0.00           H  
ATOM   3147 2HE  LYS B 192     -17.755  -9.985 -18.945  1.00  0.00           H  
ATOM   3148 1HZ  LYS B 192     -16.041  -8.618 -19.890  1.00  0.00           H  
ATOM   3149 2HZ  LYS B 192     -15.616 -10.217 -19.940  1.00  0.00           H  
ATOM   3150 3HZ  LYS B 192     -16.102  -9.436 -21.313  1.00  0.00           H  
ATOM   3151  N   GLU B 193     -22.095 -12.434 -22.539  1.00  0.00           N  
ATOM   3152  CA  GLU B 193     -23.063 -11.563 -23.171  1.00  0.00           C  
ATOM   3153  C   GLU B 193     -24.378 -12.317 -23.282  1.00  0.00           C  
ATOM   3154  O   GLU B 193     -24.374 -13.508 -23.581  1.00  0.00           O  
ATOM   3155  CB  GLU B 193     -22.546 -11.100 -24.529  1.00  0.00           C  
ATOM   3156  CG  GLU B 193     -23.423 -10.076 -25.221  1.00  0.00           C  
ATOM   3157  CD  GLU B 193     -22.835  -9.588 -26.510  1.00  0.00           C  
ATOM   3158  OE1 GLU B 193     -21.789 -10.064 -26.883  1.00  0.00           O  
ATOM   3159  OE2 GLU B 193     -23.421  -8.722 -27.118  1.00  0.00           O  
ATOM   3160  H   GLU B 193     -21.377 -12.863 -23.098  1.00  0.00           H  
ATOM   3161  HA  GLU B 193     -23.218 -10.688 -22.540  1.00  0.00           H  
ATOM   3162 1HB  GLU B 193     -21.552 -10.667 -24.414  1.00  0.00           H  
ATOM   3163 2HB  GLU B 193     -22.452 -11.961 -25.192  1.00  0.00           H  
ATOM   3164 1HG  GLU B 193     -24.393 -10.529 -25.430  1.00  0.00           H  
ATOM   3165 2HG  GLU B 193     -23.583  -9.234 -24.550  1.00  0.00           H  
ATOM   3166  N   SER B 194     -25.493 -11.633 -23.027  1.00  0.00           N  
ATOM   3167  CA  SER B 194     -26.819 -12.250 -23.125  1.00  0.00           C  
ATOM   3168  C   SER B 194     -26.956 -13.541 -22.303  1.00  0.00           C  
ATOM   3169  O   SER B 194     -27.417 -14.568 -22.804  1.00  0.00           O  
ATOM   3170  CB  SER B 194     -27.182 -12.523 -24.579  1.00  0.00           C  
ATOM   3171  OG  SER B 194     -27.234 -11.331 -25.320  1.00  0.00           O  
ATOM   3172  H   SER B 194     -25.418 -10.660 -22.766  1.00  0.00           H  
ATOM   3173  HA  SER B 194     -27.549 -11.540 -22.732  1.00  0.00           H  
ATOM   3174 1HB  SER B 194     -26.455 -13.200 -25.023  1.00  0.00           H  
ATOM   3175 2HB  SER B 194     -28.151 -13.017 -24.620  1.00  0.00           H  
ATOM   3176  HG  SER B 194     -28.161 -11.082 -25.348  1.00  0.00           H  
ATOM   3177  N   GLY B 195     -26.584 -13.481 -21.032  1.00  0.00           N  
ATOM   3178  CA  GLY B 195     -26.706 -14.650 -20.182  1.00  0.00           C  
ATOM   3179  C   GLY B 195     -26.370 -14.352 -18.731  1.00  0.00           C  
ATOM   3180  O   GLY B 195     -26.014 -13.227 -18.377  1.00  0.00           O  
ATOM   3181  H   GLY B 195     -26.199 -12.622 -20.660  1.00  0.00           H  
ATOM   3182 1HA  GLY B 195     -27.720 -15.041 -20.250  1.00  0.00           H  
ATOM   3183 2HA  GLY B 195     -26.037 -15.427 -20.555  1.00  0.00           H  
ATOM   3184  N   ARG B 196     -26.539 -15.370 -17.887  1.00  0.00           N  
ATOM   3185  CA  ARG B 196     -26.296 -15.265 -16.450  1.00  0.00           C  
ATOM   3186  C   ARG B 196     -24.779 -15.338 -16.239  1.00  0.00           C  
ATOM   3187  O   ARG B 196     -24.116 -16.212 -16.798  1.00  0.00           O  
ATOM   3188  CB  ARG B 196     -27.112 -16.360 -15.735  1.00  0.00           C  
ATOM   3189  CG  ARG B 196     -27.064 -16.431 -14.196  1.00  0.00           C  
ATOM   3190  CD  ARG B 196     -28.017 -17.539 -13.680  1.00  0.00           C  
ATOM   3191  NE  ARG B 196     -27.990 -17.684 -12.213  1.00  0.00           N  
ATOM   3192  CZ  ARG B 196     -28.728 -18.586 -11.474  1.00  0.00           C  
ATOM   3193  NH1 ARG B 196     -29.579 -19.434 -12.016  1.00  0.00           N  
ATOM   3194  NH2 ARG B 196     -28.591 -18.626 -10.173  1.00  0.00           N  
ATOM   3195  H   ARG B 196     -26.844 -16.256 -18.262  1.00  0.00           H  
ATOM   3196  HA  ARG B 196     -26.645 -14.295 -16.096  1.00  0.00           H  
ATOM   3197 1HB  ARG B 196     -28.158 -16.254 -16.012  1.00  0.00           H  
ATOM   3198 2HB  ARG B 196     -26.782 -17.334 -16.099  1.00  0.00           H  
ATOM   3199 1HG  ARG B 196     -26.047 -16.661 -13.871  1.00  0.00           H  
ATOM   3200 2HG  ARG B 196     -27.373 -15.476 -13.773  1.00  0.00           H  
ATOM   3201 1HD  ARG B 196     -29.039 -17.299 -13.975  1.00  0.00           H  
ATOM   3202 2HD  ARG B 196     -27.730 -18.493 -14.120  1.00  0.00           H  
ATOM   3203  HE  ARG B 196     -27.361 -17.079 -11.703  1.00  0.00           H  
ATOM   3204 1HH1 ARG B 196     -29.732 -19.452 -13.010  1.00  0.00           H  
ATOM   3205 2HH1 ARG B 196     -30.109 -20.092 -11.368  1.00  0.00           H  
ATOM   3206 1HH2 ARG B 196     -27.957 -18.011  -9.700  1.00  0.00           H  
ATOM   3207 2HH2 ARG B 196     -29.129 -19.345  -9.653  1.00  0.00           H  
ATOM   3208  N   LEU B 197     -24.233 -14.385 -15.482  1.00  0.00           N  
ATOM   3209  CA  LEU B 197     -22.782 -14.237 -15.317  1.00  0.00           C  
ATOM   3210  C   LEU B 197     -22.133 -15.117 -14.267  1.00  0.00           C  
ATOM   3211  O   LEU B 197     -22.778 -15.565 -13.317  1.00  0.00           O  
ATOM   3212  CB  LEU B 197     -22.433 -12.782 -14.985  1.00  0.00           C  
ATOM   3213  CG  LEU B 197     -22.830 -11.703 -16.036  1.00  0.00           C  
ATOM   3214  CD1 LEU B 197     -22.459 -10.334 -15.485  1.00  0.00           C  
ATOM   3215  CD2 LEU B 197     -22.122 -11.965 -17.377  1.00  0.00           C  
ATOM   3216  H   LEU B 197     -24.843 -13.713 -15.037  1.00  0.00           H  
ATOM   3217  HA  LEU B 197     -22.325 -14.487 -16.277  1.00  0.00           H  
ATOM   3218 1HB  LEU B 197     -22.917 -12.523 -14.046  1.00  0.00           H  
ATOM   3219 2HB  LEU B 197     -21.352 -12.717 -14.833  1.00  0.00           H  
ATOM   3220  HG  LEU B 197     -23.909 -11.723 -16.198  1.00  0.00           H  
ATOM   3221 1HD1 LEU B 197     -22.745  -9.566 -16.204  1.00  0.00           H  
ATOM   3222 2HD1 LEU B 197     -22.983 -10.161 -14.545  1.00  0.00           H  
ATOM   3223 3HD1 LEU B 197     -21.383 -10.288 -15.313  1.00  0.00           H  
ATOM   3224 1HD2 LEU B 197     -22.407 -11.195 -18.096  1.00  0.00           H  
ATOM   3225 2HD2 LEU B 197     -21.043 -11.946 -17.238  1.00  0.00           H  
ATOM   3226 3HD2 LEU B 197     -22.421 -12.927 -17.778  1.00  0.00           H  
ATOM   3227  N   VAL B 198     -20.828 -15.328 -14.453  1.00  0.00           N  
ATOM   3228  CA  VAL B 198     -19.997 -16.074 -13.531  1.00  0.00           C  
ATOM   3229  C   VAL B 198     -19.144 -15.097 -12.734  1.00  0.00           C  
ATOM   3230  O   VAL B 198     -18.502 -14.213 -13.304  1.00  0.00           O  
ATOM   3231  CB  VAL B 198     -19.095 -17.067 -14.288  1.00  0.00           C  
ATOM   3232  CG1 VAL B 198     -18.184 -17.805 -13.318  1.00  0.00           C  
ATOM   3233  CG2 VAL B 198     -19.951 -18.046 -15.076  1.00  0.00           C  
ATOM   3234  H   VAL B 198     -20.376 -14.935 -15.271  1.00  0.00           H  
ATOM   3235  HA  VAL B 198     -20.634 -16.642 -12.849  1.00  0.00           H  
ATOM   3236  HB  VAL B 198     -18.453 -16.511 -14.972  1.00  0.00           H  
ATOM   3237 1HG1 VAL B 198     -17.553 -18.502 -13.870  1.00  0.00           H  
ATOM   3238 2HG1 VAL B 198     -17.556 -17.087 -12.791  1.00  0.00           H  
ATOM   3239 3HG1 VAL B 198     -18.789 -18.356 -12.599  1.00  0.00           H  
ATOM   3240 1HG2 VAL B 198     -19.306 -18.745 -15.610  1.00  0.00           H  
ATOM   3241 2HG2 VAL B 198     -20.596 -18.598 -14.393  1.00  0.00           H  
ATOM   3242 3HG2 VAL B 198     -20.564 -17.499 -15.793  1.00  0.00           H  
ATOM   3243  N   GLU B 199     -19.171 -15.232 -11.420  1.00  0.00           N  
ATOM   3244  CA  GLU B 199     -18.409 -14.362 -10.543  1.00  0.00           C  
ATOM   3245  C   GLU B 199     -16.981 -14.869 -10.359  1.00  0.00           C  
ATOM   3246  O   GLU B 199     -16.813 -15.960  -9.812  1.00  0.00           O  
ATOM   3247  CB  GLU B 199     -19.082 -14.306  -9.172  1.00  0.00           C  
ATOM   3248  CG  GLU B 199     -18.404 -13.410  -8.155  1.00  0.00           C  
ATOM   3249  CD  GLU B 199     -19.105 -13.413  -6.825  1.00  0.00           C  
ATOM   3250  OE1 GLU B 199     -20.108 -14.076  -6.701  1.00  0.00           O  
ATOM   3251  OE2 GLU B 199     -18.639 -12.751  -5.932  1.00  0.00           O  
ATOM   3252  H   GLU B 199     -19.736 -15.971 -11.020  1.00  0.00           H  
ATOM   3253  HA  GLU B 199     -18.421 -13.367 -10.971  1.00  0.00           H  
ATOM   3254 1HB  GLU B 199     -20.106 -13.958  -9.290  1.00  0.00           H  
ATOM   3255 2HB  GLU B 199     -19.121 -15.308  -8.750  1.00  0.00           H  
ATOM   3256 1HG  GLU B 199     -17.377 -13.748  -8.004  1.00  0.00           H  
ATOM   3257 2HG  GLU B 199     -18.365 -12.394  -8.546  1.00  0.00           H  
ATOM   3258  N   PRO B 200     -15.938 -14.167 -10.836  1.00  0.00           N  
ATOM   3259  CA  PRO B 200     -14.581 -14.596 -10.671  1.00  0.00           C  
ATOM   3260  C   PRO B 200     -14.255 -14.362  -9.227  1.00  0.00           C  
ATOM   3261  O   PRO B 200     -14.728 -13.371  -8.672  1.00  0.00           O  
ATOM   3262  CB  PRO B 200     -13.807 -13.675 -11.613  1.00  0.00           C  
ATOM   3263  CG  PRO B 200     -14.647 -12.405 -11.663  1.00  0.00           C  
ATOM   3264  CD  PRO B 200     -16.096 -12.871 -11.516  1.00  0.00           C  
ATOM   3265  HA  PRO B 200     -14.494 -15.654 -10.945  1.00  0.00           H  
ATOM   3266 1HB  PRO B 200     -12.795 -13.510 -11.221  1.00  0.00           H  
ATOM   3267 2HB  PRO B 200     -13.692 -14.163 -12.593  1.00  0.00           H  
ATOM   3268 1HG  PRO B 200     -14.345 -11.721 -10.850  1.00  0.00           H  
ATOM   3269 2HG  PRO B 200     -14.470 -11.874 -12.609  1.00  0.00           H  
ATOM   3270 1HD  PRO B 200     -16.619 -12.150 -10.871  1.00  0.00           H  
ATOM   3271 2HD  PRO B 200     -16.568 -12.989 -12.499  1.00  0.00           H  
ATOM   3272  N   VAL B 201     -13.427 -15.199  -8.639  1.00  0.00           N  
ATOM   3273  CA  VAL B 201     -12.996 -14.961  -7.266  1.00  0.00           C  
ATOM   3274  C   VAL B 201     -11.482 -15.017  -7.138  1.00  0.00           C  
ATOM   3275  O   VAL B 201     -10.833 -15.902  -7.698  1.00  0.00           O  
ATOM   3276  CB  VAL B 201     -13.685 -15.939  -6.286  1.00  0.00           C  
ATOM   3277  CG1 VAL B 201     -13.189 -15.693  -4.846  1.00  0.00           C  
ATOM   3278  CG2 VAL B 201     -15.223 -15.732  -6.356  1.00  0.00           C  
ATOM   3279  H   VAL B 201     -13.103 -16.015  -9.160  1.00  0.00           H  
ATOM   3280  HA  VAL B 201     -13.313 -13.958  -6.984  1.00  0.00           H  
ATOM   3281  HB  VAL B 201     -13.436 -16.964  -6.558  1.00  0.00           H  
ATOM   3282 1HG1 VAL B 201     -13.685 -16.388  -4.173  1.00  0.00           H  
ATOM   3283 2HG1 VAL B 201     -12.110 -15.849  -4.775  1.00  0.00           H  
ATOM   3284 3HG1 VAL B 201     -13.424 -14.671  -4.548  1.00  0.00           H  
ATOM   3285 1HG2 VAL B 201     -15.717 -16.416  -5.670  1.00  0.00           H  
ATOM   3286 2HG2 VAL B 201     -15.470 -14.705  -6.082  1.00  0.00           H  
ATOM   3287 3HG2 VAL B 201     -15.585 -15.926  -7.366  1.00  0.00           H  
ATOM   3288  N   THR B 202     -10.911 -14.042  -6.445  1.00  0.00           N  
ATOM   3289  CA  THR B 202      -9.471 -13.974  -6.307  1.00  0.00           C  
ATOM   3290  C   THR B 202      -8.899 -14.584  -5.043  1.00  0.00           C  
ATOM   3291  O   THR B 202      -9.597 -14.771  -4.041  1.00  0.00           O  
ATOM   3292  CB  THR B 202      -8.959 -12.517  -6.407  1.00  0.00           C  
ATOM   3293  OG1 THR B 202      -9.493 -11.724  -5.322  1.00  0.00           O  
ATOM   3294  CG2 THR B 202      -9.316 -11.887  -7.747  1.00  0.00           C  
ATOM   3295  H   THR B 202     -11.497 -13.335  -6.010  1.00  0.00           H  
ATOM   3296  HA  THR B 202      -9.055 -14.515  -7.137  1.00  0.00           H  
ATOM   3297  HB  THR B 202      -7.869 -12.527  -6.318  1.00  0.00           H  
ATOM   3298  HG1 THR B 202     -10.463 -11.686  -5.390  1.00  0.00           H  
ATOM   3299 1HG2 THR B 202      -8.920 -10.874  -7.792  1.00  0.00           H  
ATOM   3300 2HG2 THR B 202      -8.882 -12.483  -8.546  1.00  0.00           H  
ATOM   3301 3HG2 THR B 202     -10.399 -11.860  -7.858  1.00  0.00           H  
ATOM   3302  N   ASP B 203      -7.586 -14.808  -5.083  1.00  0.00           N  
ATOM   3303  CA  ASP B 203      -6.834 -15.325  -3.957  1.00  0.00           C  
ATOM   3304  C   ASP B 203      -5.360 -14.915  -4.025  1.00  0.00           C  
ATOM   3305  O   ASP B 203      -4.853 -14.484  -5.066  1.00  0.00           O  
ATOM   3306  CB  ASP B 203      -6.938 -16.859  -3.945  1.00  0.00           C  
ATOM   3307  CG  ASP B 203      -6.662 -17.505  -2.599  1.00  0.00           C  
ATOM   3308  OD1 ASP B 203      -6.323 -16.786  -1.668  1.00  0.00           O  
ATOM   3309  OD2 ASP B 203      -6.745 -18.719  -2.520  1.00  0.00           O  
ATOM   3310  H   ASP B 203      -7.120 -14.642  -5.972  1.00  0.00           H  
ATOM   3311  HA  ASP B 203      -7.264 -14.921  -3.039  1.00  0.00           H  
ATOM   3312 1HB  ASP B 203      -7.938 -17.154  -4.272  1.00  0.00           H  
ATOM   3313 2HB  ASP B 203      -6.227 -17.262  -4.661  1.00  0.00           H  
ATOM   3314  N   PHE B 204      -4.665 -15.088  -2.909  1.00  0.00           N  
ATOM   3315  CA  PHE B 204      -3.257 -14.688  -2.813  1.00  0.00           C  
ATOM   3316  C   PHE B 204      -2.354 -15.842  -2.410  1.00  0.00           C  
ATOM   3317  O   PHE B 204      -2.545 -16.462  -1.363  1.00  0.00           O  
ATOM   3318  CB  PHE B 204      -3.216 -13.471  -1.867  1.00  0.00           C  
ATOM   3319  CG  PHE B 204      -4.092 -12.363  -2.493  1.00  0.00           C  
ATOM   3320  CD1 PHE B 204      -5.477 -12.319  -2.263  1.00  0.00           C  
ATOM   3321  CD2 PHE B 204      -3.560 -11.446  -3.351  1.00  0.00           C  
ATOM   3322  CE1 PHE B 204      -6.280 -11.410  -2.915  1.00  0.00           C  
ATOM   3323  CE2 PHE B 204      -4.367 -10.518  -3.990  1.00  0.00           C  
ATOM   3324  CZ  PHE B 204      -5.725 -10.512  -3.784  1.00  0.00           C  
ATOM   3325  H   PHE B 204      -5.158 -15.509  -2.116  1.00  0.00           H  
ATOM   3326  HA  PHE B 204      -2.924 -14.349  -3.796  1.00  0.00           H  
ATOM   3327 1HB  PHE B 204      -3.605 -13.732  -0.885  1.00  0.00           H  
ATOM   3328 2HB  PHE B 204      -2.194 -13.107  -1.761  1.00  0.00           H  
ATOM   3329  HD1 PHE B 204      -5.925 -13.043  -1.587  1.00  0.00           H  
ATOM   3330  HD2 PHE B 204      -2.489 -11.465  -3.535  1.00  0.00           H  
ATOM   3331  HE1 PHE B 204      -7.360 -11.406  -2.746  1.00  0.00           H  
ATOM   3332  HE2 PHE B 204      -3.927  -9.800  -4.675  1.00  0.00           H  
ATOM   3333  HZ  PHE B 204      -6.358  -9.792  -4.302  1.00  0.00           H  
ATOM   3334  N   LEU B 205      -1.358 -16.122  -3.257  1.00  0.00           N  
ATOM   3335  CA  LEU B 205      -0.469 -17.267  -3.060  1.00  0.00           C  
ATOM   3336  C   LEU B 205       0.802 -16.834  -2.339  1.00  0.00           C  
ATOM   3337  O   LEU B 205       1.155 -17.367  -1.280  1.00  0.00           O  
ATOM   3338  CB  LEU B 205      -0.116 -17.842  -4.440  1.00  0.00           C  
ATOM   3339  CG  LEU B 205      -1.130 -18.818  -5.124  1.00  0.00           C  
ATOM   3340  CD1 LEU B 205      -2.517 -18.131  -5.320  1.00  0.00           C  
ATOM   3341  CD2 LEU B 205      -0.577 -19.199  -6.499  1.00  0.00           C  
ATOM   3342  H   LEU B 205      -1.229 -15.550  -4.090  1.00  0.00           H  
ATOM   3343  HA  LEU B 205      -0.981 -18.025  -2.474  1.00  0.00           H  
ATOM   3344 1HB  LEU B 205      -0.001 -17.030  -5.102  1.00  0.00           H  
ATOM   3345 2HB  LEU B 205       0.842 -18.356  -4.362  1.00  0.00           H  
ATOM   3346  HG  LEU B 205      -1.259 -19.709  -4.512  1.00  0.00           H  
ATOM   3347 1HD1 LEU B 205      -3.185 -18.825  -5.815  1.00  0.00           H  
ATOM   3348 2HD1 LEU B 205      -2.953 -17.861  -4.366  1.00  0.00           H  
ATOM   3349 3HD1 LEU B 205      -2.397 -17.235  -5.934  1.00  0.00           H  
ATOM   3350 1HD2 LEU B 205      -1.270 -19.882  -6.991  1.00  0.00           H  
ATOM   3351 2HD2 LEU B 205      -0.468 -18.307  -7.107  1.00  0.00           H  
ATOM   3352 3HD2 LEU B 205       0.392 -19.685  -6.386  1.00  0.00           H  
ATOM   3353  N   LEU B 206       1.483 -15.856  -2.934  1.00  0.00           N  
ATOM   3354  CA  LEU B 206       2.721 -15.315  -2.337  1.00  0.00           C  
ATOM   3355  C   LEU B 206       2.623 -13.811  -2.208  1.00  0.00           C  
ATOM   3356  O   LEU B 206       2.112 -13.153  -3.122  1.00  0.00           O  
ATOM   3357  CB  LEU B 206       3.938 -15.741  -3.177  1.00  0.00           C  
ATOM   3358  CG  LEU B 206       4.173 -17.297  -3.285  1.00  0.00           C  
ATOM   3359  CD1 LEU B 206       5.264 -17.582  -4.280  1.00  0.00           C  
ATOM   3360  CD2 LEU B 206       4.565 -17.876  -1.924  1.00  0.00           C  
ATOM   3361  H   LEU B 206       1.091 -15.480  -3.802  1.00  0.00           H  
ATOM   3362  HA  LEU B 206       2.832 -15.712  -1.325  1.00  0.00           H  
ATOM   3363 1HB  LEU B 206       3.832 -15.339  -4.187  1.00  0.00           H  
ATOM   3364 2HB  LEU B 206       4.825 -15.302  -2.735  1.00  0.00           H  
ATOM   3365  HG  LEU B 206       3.263 -17.772  -3.641  1.00  0.00           H  
ATOM   3366 1HD1 LEU B 206       5.406 -18.657  -4.364  1.00  0.00           H  
ATOM   3367 2HD1 LEU B 206       4.992 -17.193  -5.234  1.00  0.00           H  
ATOM   3368 3HD1 LEU B 206       6.186 -17.129  -3.957  1.00  0.00           H  
ATOM   3369 1HD2 LEU B 206       4.721 -18.949  -2.025  1.00  0.00           H  
ATOM   3370 2HD2 LEU B 206       5.485 -17.408  -1.576  1.00  0.00           H  
ATOM   3371 3HD2 LEU B 206       3.778 -17.708  -1.195  1.00  0.00           H  
ATOM   3372  N   ASP B 207       3.102 -13.258  -1.078  1.00  0.00           N  
ATOM   3373  CA  ASP B 207       2.987 -11.815  -0.894  1.00  0.00           C  
ATOM   3374  C   ASP B 207       4.220 -10.919  -1.093  1.00  0.00           C  
ATOM   3375  O   ASP B 207       4.088  -9.698  -0.998  1.00  0.00           O  
ATOM   3376  CB  ASP B 207       2.395 -11.575   0.482  1.00  0.00           C  
ATOM   3377  CG  ASP B 207       3.250 -12.213   1.552  1.00  0.00           C  
ATOM   3378  OD1 ASP B 207       4.003 -13.134   1.217  1.00  0.00           O  
ATOM   3379  OD2 ASP B 207       3.134 -11.823   2.696  1.00  0.00           O  
ATOM   3380  H   ASP B 207       3.512 -13.826  -0.349  1.00  0.00           H  
ATOM   3381  HA  ASP B 207       2.278 -11.476  -1.634  1.00  0.00           H  
ATOM   3382 1HB  ASP B 207       2.326 -10.501   0.670  1.00  0.00           H  
ATOM   3383 2HB  ASP B 207       1.387 -11.988   0.527  1.00  0.00           H  
ATOM   3384  N   MET B 208       5.394 -11.492  -1.403  1.00  0.00           N  
ATOM   3385  CA  MET B 208       6.553 -10.670  -1.813  1.00  0.00           C  
ATOM   3386  C   MET B 208       6.815 -10.883  -3.316  1.00  0.00           C  
ATOM   3387  O   MET B 208       6.657  -9.950  -4.107  1.00  0.00           O  
ATOM   3388  CB  MET B 208       7.787 -10.918  -0.895  1.00  0.00           C  
ATOM   3389  CG  MET B 208       7.737 -10.512   0.626  1.00  0.00           C  
ATOM   3390  SD  MET B 208       7.493  -8.767   1.035  1.00  0.00           S  
ATOM   3391  CE  MET B 208       5.831  -8.776   1.705  1.00  0.00           C  
ATOM   3392  H   MET B 208       5.438 -12.498  -1.403  1.00  0.00           H  
ATOM   3393  HA  MET B 208       6.266  -9.621  -1.710  1.00  0.00           H  
ATOM   3394 1HB  MET B 208       7.957 -11.949  -0.762  1.00  0.00           H  
ATOM   3395 2HB  MET B 208       8.682 -10.482  -1.342  1.00  0.00           H  
ATOM   3396 1HG  MET B 208       6.916 -11.071   1.084  1.00  0.00           H  
ATOM   3397 2HG  MET B 208       8.660 -10.839   1.101  1.00  0.00           H  
ATOM   3398 1HE  MET B 208       5.551  -7.769   2.007  1.00  0.00           H  
ATOM   3399 2HE  MET B 208       5.144  -9.128   0.980  1.00  0.00           H  
ATOM   3400 3HE  MET B 208       5.800  -9.432   2.559  1.00  0.00           H  
ATOM   3401  N   PRO B 209       7.154 -12.116  -3.783  1.00  0.00           N  
ATOM   3402  CA  PRO B 209       7.281 -12.458  -5.181  1.00  0.00           C  
ATOM   3403  C   PRO B 209       5.858 -12.702  -5.626  1.00  0.00           C  
ATOM   3404  O   PRO B 209       5.445 -13.851  -5.753  1.00  0.00           O  
ATOM   3405  CB  PRO B 209       8.126 -13.731  -5.178  1.00  0.00           C  
ATOM   3406  CG  PRO B 209       7.759 -14.399  -3.898  1.00  0.00           C  
ATOM   3407  CD  PRO B 209       7.553 -13.267  -2.908  1.00  0.00           C  
ATOM   3408  HA  PRO B 209       7.763 -11.636  -5.732  1.00  0.00           H  
ATOM   3409 1HB  PRO B 209       7.889 -14.342  -6.064  1.00  0.00           H  
ATOM   3410 2HB  PRO B 209       9.194 -13.474  -5.241  1.00  0.00           H  
ATOM   3411 1HG  PRO B 209       6.861 -14.989  -4.040  1.00  0.00           H  
ATOM   3412 2HG  PRO B 209       8.552 -15.098  -3.592  1.00  0.00           H  
ATOM   3413 1HD  PRO B 209       6.793 -13.559  -2.191  1.00  0.00           H  
ATOM   3414 2HD  PRO B 209       8.537 -13.092  -2.461  1.00  0.00           H  
ATOM   3415  N   TYR B 210       5.089 -11.621  -5.759  1.00  0.00           N  
ATOM   3416  CA  TYR B 210       3.652 -11.787  -5.887  1.00  0.00           C  
ATOM   3417  C   TYR B 210       3.158 -12.754  -6.913  1.00  0.00           C  
ATOM   3418  O   TYR B 210       3.576 -12.787  -8.053  1.00  0.00           O  
ATOM   3419  CB  TYR B 210       2.988 -10.445  -6.184  1.00  0.00           C  
ATOM   3420  CG  TYR B 210       2.792  -9.617  -4.999  1.00  0.00           C  
ATOM   3421  CD1 TYR B 210       3.690  -8.641  -4.670  1.00  0.00           C  
ATOM   3422  CD2 TYR B 210       1.672  -9.838  -4.221  1.00  0.00           C  
ATOM   3423  CE1 TYR B 210       3.480  -7.895  -3.548  1.00  0.00           C  
ATOM   3424  CE2 TYR B 210       1.457  -9.092  -3.112  1.00  0.00           C  
ATOM   3425  CZ  TYR B 210       2.365  -8.125  -2.766  1.00  0.00           C  
ATOM   3426  OH  TYR B 210       2.171  -7.375  -1.639  1.00  0.00           O  
ATOM   3427  H   TYR B 210       5.504 -10.697  -5.649  1.00  0.00           H  
ATOM   3428  HA  TYR B 210       3.290 -12.133  -4.928  1.00  0.00           H  
ATOM   3429 1HB  TYR B 210       3.594  -9.884  -6.891  1.00  0.00           H  
ATOM   3430 2HB  TYR B 210       2.013 -10.612  -6.650  1.00  0.00           H  
ATOM   3431  HD1 TYR B 210       4.568  -8.469  -5.289  1.00  0.00           H  
ATOM   3432  HD2 TYR B 210       0.961 -10.618  -4.499  1.00  0.00           H  
ATOM   3433  HE1 TYR B 210       4.188  -7.126  -3.261  1.00  0.00           H  
ATOM   3434  HE2 TYR B 210       0.580  -9.269  -2.495  1.00  0.00           H  
ATOM   3435  HH  TYR B 210       2.935  -6.811  -1.494  1.00  0.00           H  
ATOM   3436  N   HIS B 211       2.175 -13.517  -6.425  1.00  0.00           N  
ATOM   3437  CA  HIS B 211       1.385 -14.504  -7.142  1.00  0.00           C  
ATOM   3438  C   HIS B 211      -0.074 -14.340  -6.766  1.00  0.00           C  
ATOM   3439  O   HIS B 211      -0.476 -14.735  -5.655  1.00  0.00           O  
ATOM   3440  CB  HIS B 211       1.858 -15.945  -6.901  1.00  0.00           C  
ATOM   3441  CG  HIS B 211       3.136 -16.364  -7.571  1.00  0.00           C  
ATOM   3442  ND1 HIS B 211       4.346 -15.783  -7.330  1.00  0.00           N  
ATOM   3443  CD2 HIS B 211       3.369 -17.373  -8.449  1.00  0.00           C  
ATOM   3444  CE1 HIS B 211       5.277 -16.392  -8.039  1.00  0.00           C  
ATOM   3445  NE2 HIS B 211       4.711 -17.369  -8.727  1.00  0.00           N  
ATOM   3446  H   HIS B 211       1.991 -13.397  -5.433  1.00  0.00           H  
ATOM   3447  HA  HIS B 211       1.457 -14.323  -8.214  1.00  0.00           H  
ATOM   3448 1HB  HIS B 211       1.996 -16.100  -5.836  1.00  0.00           H  
ATOM   3449 2HB  HIS B 211       1.087 -16.620  -7.236  1.00  0.00           H  
ATOM   3450  HD1 HIS B 211       4.549 -15.002  -6.709  1.00  0.00           H  
ATOM   3451  HD2 HIS B 211       2.720 -18.114  -8.913  1.00  0.00           H  
ATOM   3452  HE1 HIS B 211       6.311 -16.058  -7.978  1.00  0.00           H  
ATOM   3453  N   ILE B 212      -0.835 -13.695  -7.650  1.00  0.00           N  
ATOM   3454  CA  ILE B 212      -2.237 -13.393  -7.402  1.00  0.00           C  
ATOM   3455  C   ILE B 212      -3.076 -14.222  -8.348  1.00  0.00           C  
ATOM   3456  O   ILE B 212      -2.800 -14.291  -9.547  1.00  0.00           O  
ATOM   3457  CB  ILE B 212      -2.556 -11.896  -7.610  1.00  0.00           C  
ATOM   3458  CG1 ILE B 212      -1.687 -11.040  -6.640  1.00  0.00           C  
ATOM   3459  CG2 ILE B 212      -4.081 -11.663  -7.380  1.00  0.00           C  
ATOM   3460  CD1 ILE B 212      -1.748  -9.539  -6.872  1.00  0.00           C  
ATOM   3461  H   ILE B 212      -0.417 -13.409  -8.542  1.00  0.00           H  
ATOM   3462  HA  ILE B 212      -2.491 -13.679  -6.382  1.00  0.00           H  
ATOM   3463  HB  ILE B 212      -2.291 -11.600  -8.627  1.00  0.00           H  
ATOM   3464 1HG1 ILE B 212      -1.980 -11.250  -5.646  1.00  0.00           H  
ATOM   3465 2HG1 ILE B 212      -0.644 -11.338  -6.757  1.00  0.00           H  
ATOM   3466 1HG2 ILE B 212      -4.329 -10.620  -7.521  1.00  0.00           H  
ATOM   3467 2HG2 ILE B 212      -4.667 -12.253  -8.076  1.00  0.00           H  
ATOM   3468 3HG2 ILE B 212      -4.344 -11.965  -6.367  1.00  0.00           H  
ATOM   3469 1HD1 ILE B 212      -1.091  -9.043  -6.155  1.00  0.00           H  
ATOM   3470 2HD1 ILE B 212      -1.410  -9.313  -7.885  1.00  0.00           H  
ATOM   3471 3HD1 ILE B 212      -2.750  -9.160  -6.743  1.00  0.00           H  
ATOM   3472  N   ARG B 213      -4.043 -14.923  -7.800  1.00  0.00           N  
ATOM   3473  CA  ARG B 213      -4.893 -15.806  -8.572  1.00  0.00           C  
ATOM   3474  C   ARG B 213      -6.319 -15.308  -8.743  1.00  0.00           C  
ATOM   3475  O   ARG B 213      -6.887 -14.717  -7.830  1.00  0.00           O  
ATOM   3476  CB  ARG B 213      -4.877 -17.193  -7.936  1.00  0.00           C  
ATOM   3477  CG  ARG B 213      -5.677 -18.264  -8.648  1.00  0.00           C  
ATOM   3478  CD  ARG B 213      -5.444 -19.610  -8.067  1.00  0.00           C  
ATOM   3479  NE  ARG B 213      -5.872 -19.715  -6.663  1.00  0.00           N  
ATOM   3480  CZ  ARG B 213      -5.839 -20.861  -5.938  1.00  0.00           C  
ATOM   3481  NH1 ARG B 213      -5.424 -21.980  -6.506  1.00  0.00           N  
ATOM   3482  NH2 ARG B 213      -6.222 -20.879  -4.658  1.00  0.00           N  
ATOM   3483  H   ARG B 213      -4.218 -14.810  -6.801  1.00  0.00           H  
ATOM   3484  HA  ARG B 213      -4.463 -15.900  -9.560  1.00  0.00           H  
ATOM   3485 1HB  ARG B 213      -3.857 -17.539  -7.872  1.00  0.00           H  
ATOM   3486 2HB  ARG B 213      -5.254 -17.116  -6.921  1.00  0.00           H  
ATOM   3487 1HG  ARG B 213      -6.731 -18.045  -8.542  1.00  0.00           H  
ATOM   3488 2HG  ARG B 213      -5.415 -18.289  -9.709  1.00  0.00           H  
ATOM   3489 1HD  ARG B 213      -6.003 -20.341  -8.655  1.00  0.00           H  
ATOM   3490 2HD  ARG B 213      -4.380 -19.838  -8.118  1.00  0.00           H  
ATOM   3491  HE  ARG B 213      -6.200 -18.877  -6.201  1.00  0.00           H  
ATOM   3492 1HH1 ARG B 213      -5.134 -21.985  -7.473  1.00  0.00           H  
ATOM   3493 2HH1 ARG B 213      -5.399 -22.839  -5.974  1.00  0.00           H  
ATOM   3494 1HH2 ARG B 213      -6.538 -20.022  -4.161  1.00  0.00           H  
ATOM   3495 2HH2 ARG B 213      -6.191 -21.740  -4.137  1.00  0.00           H  
ATOM   3496  N   SER B 214      -6.906 -15.602  -9.905  1.00  0.00           N  
ATOM   3497  CA  SER B 214      -8.319 -15.359 -10.175  1.00  0.00           C  
ATOM   3498  C   SER B 214      -8.924 -16.628 -10.745  1.00  0.00           C  
ATOM   3499  O   SER B 214      -8.385 -17.212 -11.687  1.00  0.00           O  
ATOM   3500  CB  SER B 214      -8.511 -14.229 -11.160  1.00  0.00           C  
ATOM   3501  OG  SER B 214      -9.873 -14.040 -11.480  1.00  0.00           O  
ATOM   3502  H   SER B 214      -6.331 -16.002 -10.644  1.00  0.00           H  
ATOM   3503  HA  SER B 214      -8.833 -15.124  -9.249  1.00  0.00           H  
ATOM   3504 1HB  SER B 214      -8.109 -13.321 -10.737  1.00  0.00           H  
ATOM   3505 2HB  SER B 214      -7.953 -14.455 -12.065  1.00  0.00           H  
ATOM   3506  HG  SER B 214     -10.249 -13.553 -10.737  1.00  0.00           H  
ATOM   3507  N   ILE B 215     -10.018 -17.083 -10.148  1.00  0.00           N  
ATOM   3508  CA  ILE B 215     -10.673 -18.292 -10.608  1.00  0.00           C  
ATOM   3509  C   ILE B 215     -12.036 -18.026 -11.189  1.00  0.00           C  
ATOM   3510  O   ILE B 215     -12.867 -17.356 -10.570  1.00  0.00           O  
ATOM   3511  CB  ILE B 215     -10.808 -19.326  -9.468  1.00  0.00           C  
ATOM   3512  CG1 ILE B 215      -9.401 -19.682  -8.954  1.00  0.00           C  
ATOM   3513  CG2 ILE B 215     -11.568 -20.585  -9.977  1.00  0.00           C  
ATOM   3514  CD1 ILE B 215      -9.362 -20.564  -7.728  1.00  0.00           C  
ATOM   3515  H   ILE B 215     -10.394 -16.589  -9.343  1.00  0.00           H  
ATOM   3516  HA  ILE B 215     -10.061 -18.726 -11.390  1.00  0.00           H  
ATOM   3517  HB  ILE B 215     -11.355 -18.878  -8.637  1.00  0.00           H  
ATOM   3518 1HG1 ILE B 215      -8.862 -20.139  -9.743  1.00  0.00           H  
ATOM   3519 2HG1 ILE B 215      -8.900 -18.763  -8.696  1.00  0.00           H  
ATOM   3520 1HG2 ILE B 215     -11.670 -21.309  -9.182  1.00  0.00           H  
ATOM   3521 2HG2 ILE B 215     -12.565 -20.321 -10.319  1.00  0.00           H  
ATOM   3522 3HG2 ILE B 215     -11.010 -21.027 -10.803  1.00  0.00           H  
ATOM   3523 1HD1 ILE B 215      -8.338 -20.738  -7.447  1.00  0.00           H  
ATOM   3524 2HD1 ILE B 215      -9.884 -20.071  -6.907  1.00  0.00           H  
ATOM   3525 3HD1 ILE B 215      -9.830 -21.515  -7.928  1.00  0.00           H  
ATOM   3526  N   LEU B 216     -12.265 -18.528 -12.398  1.00  0.00           N  
ATOM   3527  CA  LEU B 216     -13.563 -18.363 -13.029  1.00  0.00           C  
ATOM   3528  C   LEU B 216     -14.174 -19.769 -12.985  1.00  0.00           C  
ATOM   3529  O   LEU B 216     -13.539 -20.733 -13.419  1.00  0.00           O  
ATOM   3530  CB  LEU B 216     -13.436 -17.826 -14.477  1.00  0.00           C  
ATOM   3531  CG  LEU B 216     -14.785 -17.442 -15.240  1.00  0.00           C  
ATOM   3532  CD1 LEU B 216     -15.384 -16.172 -14.570  1.00  0.00           C  
ATOM   3533  CD2 LEU B 216     -14.544 -17.174 -16.723  1.00  0.00           C  
ATOM   3534  H   LEU B 216     -11.526 -19.076 -12.838  1.00  0.00           H  
ATOM   3535  HA  LEU B 216     -14.186 -17.684 -12.450  1.00  0.00           H  
ATOM   3536 1HB  LEU B 216     -12.826 -16.934 -14.441  1.00  0.00           H  
ATOM   3537 2HB  LEU B 216     -12.916 -18.551 -15.059  1.00  0.00           H  
ATOM   3538  HG  LEU B 216     -15.500 -18.258 -15.142  1.00  0.00           H  
ATOM   3539 1HD1 LEU B 216     -16.306 -15.892 -15.066  1.00  0.00           H  
ATOM   3540 2HD1 LEU B 216     -15.581 -16.335 -13.528  1.00  0.00           H  
ATOM   3541 3HD1 LEU B 216     -14.672 -15.351 -14.667  1.00  0.00           H  
ATOM   3542 1HD2 LEU B 216     -15.486 -16.915 -17.190  1.00  0.00           H  
ATOM   3543 2HD2 LEU B 216     -13.860 -16.362 -16.835  1.00  0.00           H  
ATOM   3544 3HD2 LEU B 216     -14.145 -18.042 -17.202  1.00  0.00           H  
ATOM   3545  N   HIS B 217     -15.366 -19.905 -12.406  1.00  0.00           N  
ATOM   3546  CA  HIS B 217     -15.985 -21.226 -12.212  1.00  0.00           C  
ATOM   3547  C   HIS B 217     -17.422 -21.390 -12.665  1.00  0.00           C  
ATOM   3548  O   HIS B 217     -18.328 -20.716 -12.160  1.00  0.00           O  
ATOM   3549  CB  HIS B 217     -15.932 -21.629 -10.735  1.00  0.00           C  
ATOM   3550  CG  HIS B 217     -16.646 -22.950 -10.424  1.00  0.00           C  
ATOM   3551  ND1 HIS B 217     -17.464 -23.092  -9.321  1.00  0.00           N  
ATOM   3552  CD2 HIS B 217     -16.673 -24.158 -11.061  1.00  0.00           C  
ATOM   3553  CE1 HIS B 217     -17.968 -24.312  -9.301  1.00  0.00           C  
ATOM   3554  NE2 HIS B 217     -17.511 -24.973 -10.337  1.00  0.00           N  
ATOM   3555  H   HIS B 217     -15.848 -19.082 -12.070  1.00  0.00           H  
ATOM   3556  HA  HIS B 217     -15.402 -21.960 -12.766  1.00  0.00           H  
ATOM   3557 1HB  HIS B 217     -14.889 -21.729 -10.430  1.00  0.00           H  
ATOM   3558 2HB  HIS B 217     -16.379 -20.843 -10.128  1.00  0.00           H  
ATOM   3559  HD2 HIS B 217     -16.145 -24.430 -11.973  1.00  0.00           H  
ATOM   3560  HE1 HIS B 217     -18.651 -24.705  -8.551  1.00  0.00           H  
ATOM   3561  HE2 HIS B 217     -17.758 -25.946 -10.554  1.00  0.00           H  
ATOM   3562  N   ILE B 218     -17.633 -22.353 -13.564  1.00  0.00           N  
ATOM   3563  CA  ILE B 218     -18.969 -22.705 -14.011  1.00  0.00           C  
ATOM   3564  C   ILE B 218     -19.383 -24.085 -13.463  1.00  0.00           C  
ATOM   3565  O   ILE B 218     -18.822 -25.112 -13.881  1.00  0.00           O  
ATOM   3566  CB  ILE B 218     -19.060 -22.754 -15.549  1.00  0.00           C  
ATOM   3567  CG1 ILE B 218     -18.730 -21.411 -16.131  1.00  0.00           C  
ATOM   3568  CG2 ILE B 218     -20.436 -23.234 -15.986  1.00  0.00           C  
ATOM   3569  CD1 ILE B 218     -18.493 -21.424 -17.616  1.00  0.00           C  
ATOM   3570  H   ILE B 218     -16.821 -22.863 -13.928  1.00  0.00           H  
ATOM   3571  HA  ILE B 218     -19.641 -21.928 -13.675  1.00  0.00           H  
ATOM   3572  HB  ILE B 218     -18.333 -23.446 -15.922  1.00  0.00           H  
ATOM   3573 1HG1 ILE B 218     -19.564 -20.765 -15.930  1.00  0.00           H  
ATOM   3574 2HG1 ILE B 218     -17.844 -21.011 -15.642  1.00  0.00           H  
ATOM   3575 1HG2 ILE B 218     -20.484 -23.287 -17.078  1.00  0.00           H  
ATOM   3576 2HG2 ILE B 218     -20.628 -24.224 -15.567  1.00  0.00           H  
ATOM   3577 3HG2 ILE B 218     -21.198 -22.541 -15.623  1.00  0.00           H  
ATOM   3578 1HD1 ILE B 218     -18.283 -20.414 -17.963  1.00  0.00           H  
ATOM   3579 2HD1 ILE B 218     -17.646 -22.073 -17.840  1.00  0.00           H  
ATOM   3580 3HD1 ILE B 218     -19.382 -21.803 -18.127  1.00  0.00           H  
ATOM   3581  N   PRO B 219     -20.306 -24.165 -12.479  1.00  0.00           N  
ATOM   3582  CA  PRO B 219     -20.791 -25.411 -11.924  1.00  0.00           C  
ATOM   3583  C   PRO B 219     -21.708 -26.018 -12.961  1.00  0.00           C  
ATOM   3584  O   PRO B 219     -22.377 -25.267 -13.673  1.00  0.00           O  
ATOM   3585  CB  PRO B 219     -21.518 -24.968 -10.648  1.00  0.00           C  
ATOM   3586  CG  PRO B 219     -22.006 -23.569 -10.954  1.00  0.00           C  
ATOM   3587  CD  PRO B 219     -20.948 -22.960 -11.883  1.00  0.00           C  
ATOM   3588  HA  PRO B 219     -19.947 -26.074 -11.711  1.00  0.00           H  
ATOM   3589 1HB  PRO B 219     -22.343 -25.664 -10.434  1.00  0.00           H  
ATOM   3590 2HB  PRO B 219     -20.840 -25.013  -9.792  1.00  0.00           H  
ATOM   3591 1HG  PRO B 219     -23.002 -23.619 -11.422  1.00  0.00           H  
ATOM   3592 2HG  PRO B 219     -22.122 -22.999 -10.021  1.00  0.00           H  
ATOM   3593 1HD  PRO B 219     -21.482 -22.369 -12.635  1.00  0.00           H  
ATOM   3594 2HD  PRO B 219     -20.207 -22.366 -11.316  1.00  0.00           H  
ATOM   3595  N   SER B 220     -21.820 -27.346 -12.988  1.00  0.00           N  
ATOM   3596  CA  SER B 220     -22.753 -28.010 -13.907  1.00  0.00           C  
ATOM   3597  C   SER B 220     -22.628 -27.491 -15.352  1.00  0.00           C  
ATOM   3598  O   SER B 220     -23.570 -26.911 -15.890  1.00  0.00           O  
ATOM   3599  CB  SER B 220     -24.185 -27.848 -13.412  1.00  0.00           C  
ATOM   3600  OG  SER B 220     -24.355 -28.438 -12.143  1.00  0.00           O  
ATOM   3601  H   SER B 220     -21.244 -27.911 -12.380  1.00  0.00           H  
ATOM   3602  HA  SER B 220     -22.512 -29.070 -13.911  1.00  0.00           H  
ATOM   3603 1HB  SER B 220     -24.443 -26.788 -13.362  1.00  0.00           H  
ATOM   3604 2HB  SER B 220     -24.866 -28.312 -14.125  1.00  0.00           H  
ATOM   3605  HG  SER B 220     -24.460 -29.381 -12.300  1.00  0.00           H  
ATOM   3606  N   ALA B 221     -21.454 -27.678 -15.964  1.00  0.00           N  
ATOM   3607  CA  ALA B 221     -21.175 -27.153 -17.300  1.00  0.00           C  
ATOM   3608  C   ALA B 221     -22.150 -27.679 -18.336  1.00  0.00           C  
ATOM   3609  O   ALA B 221     -22.518 -28.860 -18.332  1.00  0.00           O  
ATOM   3610  CB  ALA B 221     -19.765 -27.523 -17.709  1.00  0.00           C  
ATOM   3611  H   ALA B 221     -20.710 -28.189 -15.492  1.00  0.00           H  
ATOM   3612  HA  ALA B 221     -21.271 -26.066 -17.267  1.00  0.00           H  
ATOM   3613 1HB  ALA B 221     -19.551 -27.103 -18.684  1.00  0.00           H  
ATOM   3614 2HB  ALA B 221     -19.097 -27.119 -16.967  1.00  0.00           H  
ATOM   3615 3HB  ALA B 221     -19.659 -28.609 -17.743  1.00  0.00           H  
ATOM   3616  N   GLU B 222     -22.536 -26.809 -19.256  1.00  0.00           N  
ATOM   3617  CA  GLU B 222     -23.457 -27.194 -20.303  1.00  0.00           C  
ATOM   3618  C   GLU B 222     -22.844 -27.217 -21.685  1.00  0.00           C  
ATOM   3619  O   GLU B 222     -21.772 -26.663 -21.948  1.00  0.00           O  
ATOM   3620  CB  GLU B 222     -24.705 -26.302 -20.292  1.00  0.00           C  
ATOM   3621  CG  GLU B 222     -25.607 -26.493 -19.060  1.00  0.00           C  
ATOM   3622  CD  GLU B 222     -26.303 -27.862 -19.087  1.00  0.00           C  
ATOM   3623  OE1 GLU B 222     -26.397 -28.426 -20.160  1.00  0.00           O  
ATOM   3624  OE2 GLU B 222     -26.740 -28.323 -18.065  1.00  0.00           O  
ATOM   3625  H   GLU B 222     -22.201 -25.838 -19.227  1.00  0.00           H  
ATOM   3626  HA  GLU B 222     -23.798 -28.201 -20.087  1.00  0.00           H  
ATOM   3627 1HB  GLU B 222     -24.395 -25.253 -20.323  1.00  0.00           H  
ATOM   3628 2HB  GLU B 222     -25.301 -26.492 -21.182  1.00  0.00           H  
ATOM   3629 1HG  GLU B 222     -24.996 -26.413 -18.156  1.00  0.00           H  
ATOM   3630 2HG  GLU B 222     -26.353 -25.700 -19.033  1.00  0.00           H  
ATOM   3631  N   LEU B 223     -23.544 -27.871 -22.580  1.00  0.00           N  
ATOM   3632  CA  LEU B 223     -23.128 -27.899 -23.956  1.00  0.00           C  
ATOM   3633  C   LEU B 223     -23.214 -26.442 -24.377  1.00  0.00           C  
ATOM   3634  O   LEU B 223     -23.998 -25.695 -23.791  1.00  0.00           O  
ATOM   3635  CB  LEU B 223     -24.047 -28.815 -24.761  1.00  0.00           C  
ATOM   3636  CG  LEU B 223     -24.027 -30.278 -24.281  1.00  0.00           C  
ATOM   3637  CD1 LEU B 223     -25.113 -31.080 -24.992  1.00  0.00           C  
ATOM   3638  CD2 LEU B 223     -22.656 -30.883 -24.516  1.00  0.00           C  
ATOM   3639  H   LEU B 223     -24.405 -28.330 -22.297  1.00  0.00           H  
ATOM   3640  HA  LEU B 223     -22.094 -28.242 -24.032  1.00  0.00           H  
ATOM   3641 1HB  LEU B 223     -25.068 -28.444 -24.688  1.00  0.00           H  
ATOM   3642 2HB  LEU B 223     -23.740 -28.795 -25.807  1.00  0.00           H  
ATOM   3643  HG  LEU B 223     -24.236 -30.296 -23.222  1.00  0.00           H  
ATOM   3644 1HD1 LEU B 223     -25.108 -32.109 -24.625  1.00  0.00           H  
ATOM   3645 2HD1 LEU B 223     -26.085 -30.634 -24.789  1.00  0.00           H  
ATOM   3646 3HD1 LEU B 223     -24.931 -31.080 -26.065  1.00  0.00           H  
ATOM   3647 1HD2 LEU B 223     -22.664 -31.897 -24.147  1.00  0.00           H  
ATOM   3648 2HD2 LEU B 223     -22.424 -30.881 -25.580  1.00  0.00           H  
ATOM   3649 3HD2 LEU B 223     -21.903 -30.308 -23.986  1.00  0.00           H  
ATOM   3650  N   GLU B 224     -22.371 -26.034 -25.308  1.00  0.00           N  
ATOM   3651  CA  GLU B 224     -22.245 -24.642 -25.764  1.00  0.00           C  
ATOM   3652  C   GLU B 224     -21.610 -23.697 -24.721  1.00  0.00           C  
ATOM   3653  O   GLU B 224     -21.493 -22.502 -24.978  1.00  0.00           O  
ATOM   3654  CB  GLU B 224     -23.593 -24.039 -26.182  1.00  0.00           C  
ATOM   3655  CG  GLU B 224     -24.331 -24.677 -27.304  1.00  0.00           C  
ATOM   3656  CD  GLU B 224     -25.643 -23.945 -27.533  1.00  0.00           C  
ATOM   3657  OE1 GLU B 224     -26.084 -23.230 -26.632  1.00  0.00           O  
ATOM   3658  OE2 GLU B 224     -26.203 -24.092 -28.594  1.00  0.00           O  
ATOM   3659  H   GLU B 224     -21.773 -26.728 -25.733  1.00  0.00           H  
ATOM   3660  HA  GLU B 224     -21.597 -24.640 -26.642  1.00  0.00           H  
ATOM   3661 1HB  GLU B 224     -24.260 -24.054 -25.386  1.00  0.00           H  
ATOM   3662 2HB  GLU B 224     -23.447 -22.992 -26.444  1.00  0.00           H  
ATOM   3663 1HG  GLU B 224     -23.730 -24.633 -28.210  1.00  0.00           H  
ATOM   3664 2HG  GLU B 224     -24.532 -25.722 -27.070  1.00  0.00           H  
ATOM   3665  N   ASP B 225     -21.047 -24.247 -23.618  1.00  0.00           N  
ATOM   3666  CA  ASP B 225     -20.180 -23.437 -22.750  1.00  0.00           C  
ATOM   3667  C   ASP B 225     -18.769 -23.600 -23.311  1.00  0.00           C  
ATOM   3668  O   ASP B 225     -17.790 -23.071 -22.777  1.00  0.00           O  
ATOM   3669  CB  ASP B 225     -20.173 -23.851 -21.265  1.00  0.00           C  
ATOM   3670  CG  ASP B 225     -21.454 -23.595 -20.539  1.00  0.00           C  
ATOM   3671  OD1 ASP B 225     -22.216 -22.794 -21.025  1.00  0.00           O  
ATOM   3672  OD2 ASP B 225     -21.649 -24.154 -19.472  1.00  0.00           O  
ATOM   3673  H   ASP B 225     -21.227 -25.220 -23.360  1.00  0.00           H  
ATOM   3674  HA  ASP B 225     -20.467 -22.387 -22.823  1.00  0.00           H  
ATOM   3675 1HB  ASP B 225     -19.956 -24.907 -21.197  1.00  0.00           H  
ATOM   3676 2HB  ASP B 225     -19.376 -23.323 -20.744  1.00  0.00           H  
ATOM   3677  N   SER B 226     -18.688 -24.399 -24.374  1.00  0.00           N  
ATOM   3678  CA  SER B 226     -17.471 -24.681 -25.091  1.00  0.00           C  
ATOM   3679  C   SER B 226     -17.009 -23.380 -25.735  1.00  0.00           C  
ATOM   3680  O   SER B 226     -17.838 -22.582 -26.181  1.00  0.00           O  
ATOM   3681  CB  SER B 226     -17.732 -25.699 -26.200  1.00  0.00           C  
ATOM   3682  OG  SER B 226     -18.175 -26.955 -25.704  1.00  0.00           O  
ATOM   3683  H   SER B 226     -19.539 -24.804 -24.717  1.00  0.00           H  
ATOM   3684  HA  SER B 226     -16.721 -25.039 -24.392  1.00  0.00           H  
ATOM   3685 1HB  SER B 226     -18.478 -25.293 -26.880  1.00  0.00           H  
ATOM   3686 2HB  SER B 226     -16.815 -25.837 -26.772  1.00  0.00           H  
ATOM   3687  HG  SER B 226     -18.377 -27.488 -26.488  1.00  0.00           H  
ATOM   3688  N   GLY B 227     -15.712 -23.183 -25.842  1.00  0.00           N  
ATOM   3689  CA  GLY B 227     -15.229 -22.000 -26.527  1.00  0.00           C  
ATOM   3690  C   GLY B 227     -13.965 -21.448 -25.929  1.00  0.00           C  
ATOM   3691  O   GLY B 227     -13.250 -22.118 -25.174  1.00  0.00           O  
ATOM   3692  H   GLY B 227     -15.075 -23.867 -25.445  1.00  0.00           H  
ATOM   3693 1HA  GLY B 227     -15.054 -22.242 -27.574  1.00  0.00           H  
ATOM   3694 2HA  GLY B 227     -15.998 -21.232 -26.509  1.00  0.00           H  
ATOM   3695  N   THR B 228     -13.660 -20.223 -26.313  1.00  0.00           N  
ATOM   3696  CA  THR B 228     -12.444 -19.606 -25.846  1.00  0.00           C  
ATOM   3697  C   THR B 228     -12.711 -18.834 -24.562  1.00  0.00           C  
ATOM   3698  O   THR B 228     -13.647 -18.031 -24.489  1.00  0.00           O  
ATOM   3699  CB  THR B 228     -11.863 -18.643 -26.896  1.00  0.00           C  
ATOM   3700  OG1 THR B 228     -11.575 -19.353 -28.118  1.00  0.00           O  
ATOM   3701  CG2 THR B 228     -10.555 -18.062 -26.346  1.00  0.00           C  
ATOM   3702  H   THR B 228     -14.276 -19.720 -26.936  1.00  0.00           H  
ATOM   3703  HA  THR B 228     -11.706 -20.381 -25.629  1.00  0.00           H  
ATOM   3704  HB  THR B 228     -12.569 -17.842 -27.104  1.00  0.00           H  
ATOM   3705  HG1 THR B 228     -10.983 -20.105 -27.928  1.00  0.00           H  
ATOM   3706 1HG2 THR B 228     -10.121 -17.384 -27.075  1.00  0.00           H  
ATOM   3707 2HG2 THR B 228     -10.748 -17.513 -25.424  1.00  0.00           H  
ATOM   3708 3HG2 THR B 228      -9.857 -18.876 -26.143  1.00  0.00           H  
ATOM   3709  N   TYR B 229     -11.889 -19.100 -23.560  1.00  0.00           N  
ATOM   3710  CA  TYR B 229     -11.929 -18.403 -22.286  1.00  0.00           C  
ATOM   3711  C   TYR B 229     -10.661 -17.571 -22.154  1.00  0.00           C  
ATOM   3712  O   TYR B 229      -9.551 -18.117 -22.197  1.00  0.00           O  
ATOM   3713  CB  TYR B 229     -12.047 -19.405 -21.145  1.00  0.00           C  
ATOM   3714  CG  TYR B 229     -13.390 -20.121 -21.036  1.00  0.00           C  
ATOM   3715  CD1 TYR B 229     -13.721 -21.190 -21.856  1.00  0.00           C  
ATOM   3716  CD2 TYR B 229     -14.261 -19.724 -20.049  1.00  0.00           C  
ATOM   3717  CE1 TYR B 229     -14.938 -21.833 -21.676  1.00  0.00           C  
ATOM   3718  CE2 TYR B 229     -15.452 -20.369 -19.859  1.00  0.00           C  
ATOM   3719  CZ  TYR B 229     -15.801 -21.411 -20.665  1.00  0.00           C  
ATOM   3720  OH  TYR B 229     -17.006 -22.028 -20.475  1.00  0.00           O  
ATOM   3721  H   TYR B 229     -11.168 -19.808 -23.698  1.00  0.00           H  
ATOM   3722  HA  TYR B 229     -12.784 -17.728 -22.270  1.00  0.00           H  
ATOM   3723 1HB  TYR B 229     -11.270 -20.166 -21.257  1.00  0.00           H  
ATOM   3724 2HB  TYR B 229     -11.864 -18.887 -20.207  1.00  0.00           H  
ATOM   3725  HD1 TYR B 229     -13.035 -21.520 -22.639  1.00  0.00           H  
ATOM   3726  HD2 TYR B 229     -13.988 -18.891 -19.403  1.00  0.00           H  
ATOM   3727  HE1 TYR B 229     -15.216 -22.670 -22.326  1.00  0.00           H  
ATOM   3728  HE2 TYR B 229     -16.125 -20.042 -19.069  1.00  0.00           H  
ATOM   3729  HH  TYR B 229     -17.240 -22.534 -21.279  1.00  0.00           H  
ATOM   3730  N   THR B 230     -10.824 -16.254 -21.994  1.00  0.00           N  
ATOM   3731  CA  THR B 230      -9.671 -15.356 -21.943  1.00  0.00           C  
ATOM   3732  C   THR B 230      -9.550 -14.545 -20.655  1.00  0.00           C  
ATOM   3733  O   THR B 230     -10.523 -13.949 -20.183  1.00  0.00           O  
ATOM   3734  CB  THR B 230      -9.706 -14.379 -23.132  1.00  0.00           C  
ATOM   3735  OG1 THR B 230      -9.681 -15.113 -24.362  1.00  0.00           O  
ATOM   3736  CG2 THR B 230      -8.525 -13.435 -23.089  1.00  0.00           C  
ATOM   3737  H   THR B 230     -11.769 -15.874 -21.935  1.00  0.00           H  
ATOM   3738  HA  THR B 230      -8.768 -15.956 -22.024  1.00  0.00           H  
ATOM   3739  HB  THR B 230     -10.607 -13.800 -23.093  1.00  0.00           H  
ATOM   3740  HG1 THR B 230      -9.947 -14.532 -25.079  1.00  0.00           H  
ATOM   3741 1HG2 THR B 230      -8.578 -12.763 -23.941  1.00  0.00           H  
ATOM   3742 2HG2 THR B 230      -8.543 -12.849 -22.175  1.00  0.00           H  
ATOM   3743 3HG2 THR B 230      -7.596 -14.001 -23.134  1.00  0.00           H  
ATOM   3744  N   CYS B 231      -8.329 -14.521 -20.102  1.00  0.00           N  
ATOM   3745  CA  CYS B 231      -7.998 -13.747 -18.906  1.00  0.00           C  
ATOM   3746  C   CYS B 231      -7.121 -12.547 -19.257  1.00  0.00           C  
ATOM   3747  O   CYS B 231      -5.946 -12.700 -19.618  1.00  0.00           O  
ATOM   3748  CB  CYS B 231      -7.235 -14.595 -17.889  1.00  0.00           C  
ATOM   3749  SG  CYS B 231      -6.823 -13.729 -16.346  1.00  0.00           S  
ATOM   3750  H   CYS B 231      -7.579 -15.040 -20.561  1.00  0.00           H  
ATOM   3751  HA  CYS B 231      -8.921 -13.386 -18.449  1.00  0.00           H  
ATOM   3752 1HB  CYS B 231      -7.810 -15.483 -17.643  1.00  0.00           H  
ATOM   3753 2HB  CYS B 231      -6.309 -14.910 -18.340  1.00  0.00           H  
ATOM   3754  N   ASN B 232      -7.715 -11.360 -19.210  1.00  0.00           N  
ATOM   3755  CA  ASN B 232      -7.031 -10.109 -19.519  1.00  0.00           C  
ATOM   3756  C   ASN B 232      -6.572  -9.468 -18.228  1.00  0.00           C  
ATOM   3757  O   ASN B 232      -7.363  -9.271 -17.300  1.00  0.00           O  
ATOM   3758  CB  ASN B 232      -7.885  -9.184 -20.378  1.00  0.00           C  
ATOM   3759  CG  ASN B 232      -7.173  -7.855 -20.747  1.00  0.00           C  
ATOM   3760  OD1 ASN B 232      -7.125  -6.955 -19.908  1.00  0.00           O  
ATOM   3761  ND2 ASN B 232      -6.633  -7.734 -21.937  1.00  0.00           N  
ATOM   3762  H   ASN B 232      -8.686 -11.307 -18.908  1.00  0.00           H  
ATOM   3763  HA  ASN B 232      -6.130 -10.335 -20.091  1.00  0.00           H  
ATOM   3764 1HB  ASN B 232      -8.139  -9.702 -21.305  1.00  0.00           H  
ATOM   3765 2HB  ASN B 232      -8.815  -8.968 -19.869  1.00  0.00           H  
ATOM   3766 1HD2 ASN B 232      -6.161  -6.886 -22.193  1.00  0.00           H  
ATOM   3767 2HD2 ASN B 232      -6.685  -8.495 -22.605  1.00  0.00           H  
ATOM   3768  N   VAL B 233      -5.279  -9.220 -18.125  1.00  0.00           N  
ATOM   3769  CA  VAL B 233      -4.746  -8.648 -16.908  1.00  0.00           C  
ATOM   3770  C   VAL B 233      -4.038  -7.342 -17.150  1.00  0.00           C  
ATOM   3771  O   VAL B 233      -3.174  -7.225 -18.027  1.00  0.00           O  
ATOM   3772  CB  VAL B 233      -3.797  -9.624 -16.225  1.00  0.00           C  
ATOM   3773  CG1 VAL B 233      -3.206  -8.982 -14.956  1.00  0.00           C  
ATOM   3774  CG2 VAL B 233      -4.584 -10.918 -15.911  1.00  0.00           C  
ATOM   3775  H   VAL B 233      -4.655  -9.399 -18.911  1.00  0.00           H  
ATOM   3776  HA  VAL B 233      -5.573  -8.461 -16.227  1.00  0.00           H  
ATOM   3777  HB  VAL B 233      -2.974  -9.832 -16.886  1.00  0.00           H  
ATOM   3778 1HG1 VAL B 233      -2.534  -9.659 -14.513  1.00  0.00           H  
ATOM   3779 2HG1 VAL B 233      -2.658  -8.075 -15.195  1.00  0.00           H  
ATOM   3780 3HG1 VAL B 233      -4.015  -8.746 -14.258  1.00  0.00           H  
ATOM   3781 1HG2 VAL B 233      -3.963 -11.646 -15.441  1.00  0.00           H  
ATOM   3782 2HG2 VAL B 233      -5.415 -10.677 -15.253  1.00  0.00           H  
ATOM   3783 3HG2 VAL B 233      -4.967 -11.343 -16.833  1.00  0.00           H  
ATOM   3784  N   THR B 234      -4.418  -6.340 -16.378  1.00  0.00           N  
ATOM   3785  CA  THR B 234      -3.785  -5.051 -16.544  1.00  0.00           C  
ATOM   3786  C   THR B 234      -3.279  -4.510 -15.222  1.00  0.00           C  
ATOM   3787  O   THR B 234      -3.830  -4.810 -14.158  1.00  0.00           O  
ATOM   3788  CB  THR B 234      -4.729  -4.033 -17.229  1.00  0.00           C  
ATOM   3789  OG1 THR B 234      -5.861  -3.741 -16.401  1.00  0.00           O  
ATOM   3790  CG2 THR B 234      -5.257  -4.648 -18.519  1.00  0.00           C  
ATOM   3791  H   THR B 234      -5.137  -6.507 -15.671  1.00  0.00           H  
ATOM   3792  HA  THR B 234      -2.928  -5.168 -17.199  1.00  0.00           H  
ATOM   3793  HB  THR B 234      -4.173  -3.118 -17.446  1.00  0.00           H  
ATOM   3794  HG1 THR B 234      -6.318  -2.977 -16.761  1.00  0.00           H  
ATOM   3795 1HG2 THR B 234      -5.912  -3.944 -19.026  1.00  0.00           H  
ATOM   3796 2HG2 THR B 234      -4.437  -4.910 -19.165  1.00  0.00           H  
ATOM   3797 3HG2 THR B 234      -5.817  -5.542 -18.288  1.00  0.00           H  
ATOM   3798  N   GLU B 235      -2.257  -3.669 -15.280  1.00  0.00           N  
ATOM   3799  CA  GLU B 235      -1.815  -2.998 -14.071  1.00  0.00           C  
ATOM   3800  C   GLU B 235      -2.215  -1.544 -14.209  1.00  0.00           C  
ATOM   3801  O   GLU B 235      -1.708  -0.829 -15.076  1.00  0.00           O  
ATOM   3802  CB  GLU B 235      -0.322  -3.125 -13.831  1.00  0.00           C  
ATOM   3803  CG  GLU B 235       0.064  -2.551 -12.518  1.00  0.00           C  
ATOM   3804  CD  GLU B 235       1.468  -2.587 -12.226  1.00  0.00           C  
ATOM   3805  OE1 GLU B 235       2.239  -2.649 -13.134  1.00  0.00           O  
ATOM   3806  OE2 GLU B 235       1.790  -2.598 -11.075  1.00  0.00           O  
ATOM   3807  H   GLU B 235      -1.826  -3.483 -16.190  1.00  0.00           H  
ATOM   3808  HA  GLU B 235      -2.337  -3.417 -13.210  1.00  0.00           H  
ATOM   3809 1HB  GLU B 235      -0.015  -4.170 -13.868  1.00  0.00           H  
ATOM   3810 2HB  GLU B 235       0.214  -2.579 -14.592  1.00  0.00           H  
ATOM   3811 1HG  GLU B 235      -0.251  -1.540 -12.498  1.00  0.00           H  
ATOM   3812 2HG  GLU B 235      -0.469  -3.081 -11.737  1.00  0.00           H  
ATOM   3813  N   SER B 236      -3.101  -1.099 -13.323  1.00  0.00           N  
ATOM   3814  CA  SER B 236      -3.668   0.248 -13.348  1.00  0.00           C  
ATOM   3815  C   SER B 236      -2.691   1.342 -12.945  1.00  0.00           C  
ATOM   3816  O   SER B 236      -2.975   2.533 -13.133  1.00  0.00           O  
ATOM   3817  CB  SER B 236      -4.882   0.287 -12.451  1.00  0.00           C  
ATOM   3818  OG  SER B 236      -4.525   0.083 -11.123  1.00  0.00           O  
ATOM   3819  H   SER B 236      -3.438  -1.746 -12.622  1.00  0.00           H  
ATOM   3820  HA  SER B 236      -3.981   0.453 -14.373  1.00  0.00           H  
ATOM   3821 1HB  SER B 236      -5.384   1.249 -12.553  1.00  0.00           H  
ATOM   3822 2HB  SER B 236      -5.575  -0.475 -12.755  1.00  0.00           H  
ATOM   3823  HG  SER B 236      -5.358   0.007 -10.646  1.00  0.00           H  
ATOM   3824  N   VAL B 237      -1.536   0.937 -12.416  1.00  0.00           N  
ATOM   3825  CA  VAL B 237      -0.512   1.880 -12.004  1.00  0.00           C  
ATOM   3826  C   VAL B 237      -0.080   2.685 -13.203  1.00  0.00           C  
ATOM   3827  O   VAL B 237      -0.124   3.913 -13.165  1.00  0.00           O  
ATOM   3828  CB  VAL B 237       0.724   1.122 -11.482  1.00  0.00           C  
ATOM   3829  CG1 VAL B 237       1.876   2.076 -11.216  1.00  0.00           C  
ATOM   3830  CG2 VAL B 237       0.370   0.383 -10.268  1.00  0.00           C  
ATOM   3831  H   VAL B 237      -1.387  -0.054 -12.289  1.00  0.00           H  
ATOM   3832  HA  VAL B 237      -0.909   2.541 -11.237  1.00  0.00           H  
ATOM   3833  HB  VAL B 237       1.054   0.422 -12.240  1.00  0.00           H  
ATOM   3834 1HG1 VAL B 237       2.735   1.509 -10.858  1.00  0.00           H  
ATOM   3835 2HG1 VAL B 237       2.162   2.612 -12.115  1.00  0.00           H  
ATOM   3836 3HG1 VAL B 237       1.566   2.791 -10.464  1.00  0.00           H  
ATOM   3837 1HG2 VAL B 237       1.241  -0.171  -9.936  1.00  0.00           H  
ATOM   3838 2HG2 VAL B 237       0.074   1.067  -9.530  1.00  0.00           H  
ATOM   3839 3HG2 VAL B 237      -0.439  -0.313 -10.458  1.00  0.00           H  
ATOM   3840  N   ASN B 238       0.297   1.999 -14.288  1.00  0.00           N  
ATOM   3841  CA  ASN B 238       0.697   2.697 -15.494  1.00  0.00           C  
ATOM   3842  C   ASN B 238      -0.260   2.432 -16.662  1.00  0.00           C  
ATOM   3843  O   ASN B 238      -1.191   3.199 -16.918  1.00  0.00           O  
ATOM   3844  CB  ASN B 238       2.103   2.258 -15.892  1.00  0.00           C  
ATOM   3845  CG  ASN B 238       3.202   2.741 -14.991  1.00  0.00           C  
ATOM   3846  OD1 ASN B 238       3.119   3.798 -14.353  1.00  0.00           O  
ATOM   3847  ND2 ASN B 238       4.265   1.955 -14.915  1.00  0.00           N  
ATOM   3848  H   ASN B 238       0.293   0.987 -14.265  1.00  0.00           H  
ATOM   3849  HA  ASN B 238       0.701   3.770 -15.302  1.00  0.00           H  
ATOM   3850 1HB  ASN B 238       2.145   1.178 -15.891  1.00  0.00           H  
ATOM   3851 2HB  ASN B 238       2.313   2.588 -16.914  1.00  0.00           H  
ATOM   3852 1HD2 ASN B 238       5.035   2.215 -14.331  1.00  0.00           H  
ATOM   3853 2HD2 ASN B 238       4.315   1.070 -15.444  1.00  0.00           H  
ATOM   3854  N   ASP B 239      -0.038   1.307 -17.344  1.00  0.00           N  
ATOM   3855  CA  ASP B 239      -0.852   0.854 -18.462  1.00  0.00           C  
ATOM   3856  C   ASP B 239      -0.482  -0.574 -18.869  1.00  0.00           C  
ATOM   3857  O   ASP B 239      -0.733  -0.980 -20.006  1.00  0.00           O  
ATOM   3858  CB  ASP B 239      -0.691   1.812 -19.653  1.00  0.00           C  
ATOM   3859  CG  ASP B 239       0.764   1.905 -20.157  1.00  0.00           C  
ATOM   3860  OD1 ASP B 239       1.609   1.225 -19.608  1.00  0.00           O  
ATOM   3861  OD2 ASP B 239       1.016   2.662 -21.077  1.00  0.00           O  
ATOM   3862  H   ASP B 239       0.742   0.731 -17.081  1.00  0.00           H  
ATOM   3863  HA  ASP B 239      -1.895   0.847 -18.144  1.00  0.00           H  
ATOM   3864 1HB  ASP B 239      -1.317   1.467 -20.476  1.00  0.00           H  
ATOM   3865 2HB  ASP B 239      -1.036   2.808 -19.384  1.00  0.00           H  
ATOM   3866  N   HIS B 240       0.212  -1.299 -17.996  1.00  0.00           N  
ATOM   3867  CA  HIS B 240       0.792  -2.557 -18.435  1.00  0.00           C  
ATOM   3868  C   HIS B 240      -0.305  -3.532 -18.759  1.00  0.00           C  
ATOM   3869  O   HIS B 240      -1.316  -3.571 -18.058  1.00  0.00           O  
ATOM   3870  CB  HIS B 240       1.758  -3.107 -17.376  1.00  0.00           C  
ATOM   3871  CG  HIS B 240       2.949  -2.192 -17.135  1.00  0.00           C  
ATOM   3872  ND1 HIS B 240       3.918  -1.947 -18.094  1.00  0.00           N  
ATOM   3873  CD2 HIS B 240       3.298  -1.452 -16.048  1.00  0.00           C  
ATOM   3874  CE1 HIS B 240       4.808  -1.090 -17.607  1.00  0.00           C  
ATOM   3875  NE2 HIS B 240       4.453  -0.765 -16.366  1.00  0.00           N  
ATOM   3876  H   HIS B 240       0.345  -0.969 -17.051  1.00  0.00           H  
ATOM   3877  HA  HIS B 240       1.386  -2.401 -19.335  1.00  0.00           H  
ATOM   3878 1HB  HIS B 240       1.245  -3.254 -16.444  1.00  0.00           H  
ATOM   3879 2HB  HIS B 240       2.135  -4.075 -17.697  1.00  0.00           H  
ATOM   3880  HD1 HIS B 240       3.957  -2.317 -19.024  1.00  0.00           H  
ATOM   3881  HD2 HIS B 240       2.844  -1.317 -15.067  1.00  0.00           H  
ATOM   3882  HE1 HIS B 240       5.652  -0.765 -18.217  1.00  0.00           H  
ATOM   3883  N   GLN B 241      -0.100  -4.353 -19.791  1.00  0.00           N  
ATOM   3884  CA  GLN B 241      -1.097  -5.359 -20.137  1.00  0.00           C  
ATOM   3885  C   GLN B 241      -0.475  -6.711 -20.461  1.00  0.00           C  
ATOM   3886  O   GLN B 241       0.639  -6.784 -20.975  1.00  0.00           O  
ATOM   3887  CB  GLN B 241      -1.930  -4.943 -21.364  1.00  0.00           C  
ATOM   3888  CG  GLN B 241      -2.676  -3.619 -21.252  1.00  0.00           C  
ATOM   3889  CD  GLN B 241      -3.613  -3.412 -22.404  1.00  0.00           C  
ATOM   3890  OE1 GLN B 241      -4.216  -4.383 -22.885  1.00  0.00           O  
ATOM   3891  NE2 GLN B 241      -3.751  -2.173 -22.871  1.00  0.00           N  
ATOM   3892  H   GLN B 241       0.742  -4.269 -20.342  1.00  0.00           H  
ATOM   3893  HA  GLN B 241      -1.763  -5.497 -19.290  1.00  0.00           H  
ATOM   3894 1HB  GLN B 241      -1.278  -4.880 -22.232  1.00  0.00           H  
ATOM   3895 2HB  GLN B 241      -2.667  -5.720 -21.569  1.00  0.00           H  
ATOM   3896 1HG  GLN B 241      -3.212  -3.547 -20.329  1.00  0.00           H  
ATOM   3897 2HG  GLN B 241      -1.939  -2.819 -21.297  1.00  0.00           H  
ATOM   3898 1HE2 GLN B 241      -4.365  -1.992 -23.640  1.00  0.00           H  
ATOM   3899 2HE2 GLN B 241      -3.241  -1.417 -22.455  1.00  0.00           H  
ATOM   3900  N   ASP B 242      -1.256  -7.757 -20.243  1.00  0.00           N  
ATOM   3901  CA  ASP B 242      -0.974  -9.121 -20.696  1.00  0.00           C  
ATOM   3902  C   ASP B 242      -2.301  -9.846 -20.860  1.00  0.00           C  
ATOM   3903  O   ASP B 242      -3.317  -9.454 -20.286  1.00  0.00           O  
ATOM   3904  CB  ASP B 242      -0.070  -9.904 -19.743  1.00  0.00           C  
ATOM   3905  CG  ASP B 242       0.562 -11.242 -20.362  1.00  0.00           C  
ATOM   3906  OD1 ASP B 242       0.346 -11.482 -21.538  1.00  0.00           O  
ATOM   3907  OD2 ASP B 242       1.193 -12.027 -19.639  1.00  0.00           O  
ATOM   3908  H   ASP B 242      -2.113  -7.596 -19.712  1.00  0.00           H  
ATOM   3909  HA  ASP B 242      -0.486  -9.074 -21.669  1.00  0.00           H  
ATOM   3910 1HB  ASP B 242       0.749  -9.264 -19.424  1.00  0.00           H  
ATOM   3911 2HB  ASP B 242      -0.648 -10.135 -18.901  1.00  0.00           H  
ATOM   3912  N   GLU B 243      -2.302 -10.871 -21.687  1.00  0.00           N  
ATOM   3913  CA  GLU B 243      -3.528 -11.628 -21.912  1.00  0.00           C  
ATOM   3914  C   GLU B 243      -3.255 -13.057 -22.365  1.00  0.00           C  
ATOM   3915  O   GLU B 243      -2.498 -13.274 -23.314  1.00  0.00           O  
ATOM   3916  CB  GLU B 243      -4.374 -10.892 -22.962  1.00  0.00           C  
ATOM   3917  CG  GLU B 243      -5.697 -11.513 -23.273  1.00  0.00           C  
ATOM   3918  CD  GLU B 243      -6.472 -10.749 -24.334  1.00  0.00           C  
ATOM   3919  OE1 GLU B 243      -6.812  -9.604 -24.126  1.00  0.00           O  
ATOM   3920  OE2 GLU B 243      -6.726 -11.329 -25.364  1.00  0.00           O  
ATOM   3921  H   GLU B 243      -1.405 -11.157 -22.090  1.00  0.00           H  
ATOM   3922  HA  GLU B 243      -4.080 -11.675 -20.975  1.00  0.00           H  
ATOM   3923 1HB  GLU B 243      -4.572  -9.876 -22.617  1.00  0.00           H  
ATOM   3924 2HB  GLU B 243      -3.814 -10.816 -23.891  1.00  0.00           H  
ATOM   3925 1HG  GLU B 243      -5.532 -12.533 -23.620  1.00  0.00           H  
ATOM   3926 2HG  GLU B 243      -6.281 -11.562 -22.357  1.00  0.00           H  
ATOM   3927  N   LYS B 244      -3.902 -14.018 -21.708  1.00  0.00           N  
ATOM   3928  CA  LYS B 244      -3.761 -15.431 -22.071  1.00  0.00           C  
ATOM   3929  C   LYS B 244      -5.119 -16.103 -22.162  1.00  0.00           C  
ATOM   3930  O   LYS B 244      -6.079 -15.680 -21.513  1.00  0.00           O  
ATOM   3931  CB  LYS B 244      -2.865 -16.185 -21.096  1.00  0.00           C  
ATOM   3932  CG  LYS B 244      -1.461 -15.658 -21.002  1.00  0.00           C  
ATOM   3933  CD  LYS B 244      -0.621 -15.945 -22.234  1.00  0.00           C  
ATOM   3934  CE  LYS B 244       0.751 -15.265 -22.104  1.00  0.00           C  
ATOM   3935  NZ  LYS B 244       1.631 -15.916 -21.084  1.00  0.00           N  
ATOM   3936  H   LYS B 244      -4.518 -13.741 -20.939  1.00  0.00           H  
ATOM   3937  HA  LYS B 244      -3.305 -15.490 -23.059  1.00  0.00           H  
ATOM   3938 1HB  LYS B 244      -3.286 -16.113 -20.125  1.00  0.00           H  
ATOM   3939 2HB  LYS B 244      -2.825 -17.241 -21.363  1.00  0.00           H  
ATOM   3940 1HG  LYS B 244      -1.467 -14.589 -20.828  1.00  0.00           H  
ATOM   3941 2HG  LYS B 244      -0.990 -16.135 -20.169  1.00  0.00           H  
ATOM   3942 1HD  LYS B 244      -0.484 -17.019 -22.345  1.00  0.00           H  
ATOM   3943 2HD  LYS B 244      -1.121 -15.562 -23.121  1.00  0.00           H  
ATOM   3944 1HE  LYS B 244       1.253 -15.277 -23.067  1.00  0.00           H  
ATOM   3945 2HE  LYS B 244       0.589 -14.231 -21.804  1.00  0.00           H  
ATOM   3946 1HZ  LYS B 244       2.501 -15.409 -21.033  1.00  0.00           H  
ATOM   3947 2HZ  LYS B 244       1.184 -15.909 -20.142  1.00  0.00           H  
ATOM   3948 3HZ  LYS B 244       1.806 -16.865 -21.349  1.00  0.00           H  
ATOM   3949  N   ALA B 245      -5.200 -17.164 -22.949  1.00  0.00           N  
ATOM   3950  CA  ALA B 245      -6.473 -17.850 -23.104  1.00  0.00           C  
ATOM   3951  C   ALA B 245      -6.303 -19.323 -23.366  1.00  0.00           C  
ATOM   3952  O   ALA B 245      -5.253 -19.776 -23.824  1.00  0.00           O  
ATOM   3953  CB  ALA B 245      -7.252 -17.235 -24.257  1.00  0.00           C  
ATOM   3954  H   ALA B 245      -4.389 -17.487 -23.458  1.00  0.00           H  
ATOM   3955  HA  ALA B 245      -7.034 -17.737 -22.176  1.00  0.00           H  
ATOM   3956 1HB  ALA B 245      -8.218 -17.730 -24.353  1.00  0.00           H  
ATOM   3957 2HB  ALA B 245      -7.403 -16.186 -24.071  1.00  0.00           H  
ATOM   3958 3HB  ALA B 245      -6.695 -17.359 -25.180  1.00  0.00           H  
ATOM   3959  N   ILE B 246      -7.350 -20.063 -23.052  1.00  0.00           N  
ATOM   3960  CA  ILE B 246      -7.410 -21.478 -23.355  1.00  0.00           C  
ATOM   3961  C   ILE B 246      -8.753 -21.839 -23.971  1.00  0.00           C  
ATOM   3962  O   ILE B 246      -9.764 -21.163 -23.750  1.00  0.00           O  
ATOM   3963  CB  ILE B 246      -7.084 -22.346 -22.120  1.00  0.00           C  
ATOM   3964  CG1 ILE B 246      -8.043 -22.057 -21.009  1.00  0.00           C  
ATOM   3965  CG2 ILE B 246      -5.631 -22.158 -21.653  1.00  0.00           C  
ATOM   3966  CD1 ILE B 246      -7.902 -23.022 -19.888  1.00  0.00           C  
ATOM   3967  H   ILE B 246      -8.160 -19.588 -22.646  1.00  0.00           H  
ATOM   3968  HA  ILE B 246      -6.644 -21.698 -24.098  1.00  0.00           H  
ATOM   3969  HB  ILE B 246      -7.225 -23.395 -22.392  1.00  0.00           H  
ATOM   3970 1HG1 ILE B 246      -7.856 -21.052 -20.632  1.00  0.00           H  
ATOM   3971 2HG1 ILE B 246      -9.065 -22.101 -21.387  1.00  0.00           H  
ATOM   3972 1HG2 ILE B 246      -5.431 -22.808 -20.801  1.00  0.00           H  
ATOM   3973 2HG2 ILE B 246      -4.952 -22.412 -22.467  1.00  0.00           H  
ATOM   3974 3HG2 ILE B 246      -5.460 -21.128 -21.357  1.00  0.00           H  
ATOM   3975 1HD1 ILE B 246      -8.593 -22.763 -19.110  1.00  0.00           H  
ATOM   3976 2HD1 ILE B 246      -8.102 -24.031 -20.240  1.00  0.00           H  
ATOM   3977 3HD1 ILE B 246      -6.898 -22.967 -19.505  1.00  0.00           H  
ATOM   3978  N   ASN B 247      -8.744 -22.902 -24.764  1.00  0.00           N  
ATOM   3979  CA  ASN B 247      -9.951 -23.439 -25.378  1.00  0.00           C  
ATOM   3980  C   ASN B 247     -10.465 -24.626 -24.580  1.00  0.00           C  
ATOM   3981  O   ASN B 247      -9.713 -25.554 -24.258  1.00  0.00           O  
ATOM   3982  CB  ASN B 247      -9.701 -23.778 -26.831  1.00  0.00           C  
ATOM   3983  CG  ASN B 247      -9.463 -22.529 -27.670  1.00  0.00           C  
ATOM   3984  OD1 ASN B 247     -10.162 -21.521 -27.503  1.00  0.00           O  
ATOM   3985  ND2 ASN B 247      -8.492 -22.574 -28.534  1.00  0.00           N  
ATOM   3986  H   ASN B 247      -7.870 -23.379 -24.925  1.00  0.00           H  
ATOM   3987  HA  ASN B 247     -10.731 -22.679 -25.342  1.00  0.00           H  
ATOM   3988 1HB  ASN B 247      -8.833 -24.439 -26.920  1.00  0.00           H  
ATOM   3989 2HB  ASN B 247     -10.563 -24.313 -27.232  1.00  0.00           H  
ATOM   3990 1HD2 ASN B 247      -8.288 -21.783 -29.112  1.00  0.00           H  
ATOM   3991 2HD2 ASN B 247      -7.942 -23.427 -28.636  1.00  0.00           H  
ATOM   3992  N   ILE B 248     -11.738 -24.549 -24.225  1.00  0.00           N  
ATOM   3993  CA  ILE B 248     -12.396 -25.561 -23.416  1.00  0.00           C  
ATOM   3994  C   ILE B 248     -13.623 -26.122 -24.080  1.00  0.00           C  
ATOM   3995  O   ILE B 248     -14.411 -25.387 -24.678  1.00  0.00           O  
ATOM   3996  CB  ILE B 248     -12.738 -25.006 -22.033  1.00  0.00           C  
ATOM   3997  CG1 ILE B 248     -11.441 -24.647 -21.378  1.00  0.00           C  
ATOM   3998  CG2 ILE B 248     -13.588 -25.989 -21.167  1.00  0.00           C  
ATOM   3999  CD1 ILE B 248     -11.598 -23.935 -20.210  1.00  0.00           C  
ATOM   4000  H   ILE B 248     -12.278 -23.740 -24.534  1.00  0.00           H  
ATOM   4001  HA  ILE B 248     -11.694 -26.375 -23.275  1.00  0.00           H  
ATOM   4002  HB  ILE B 248     -13.291 -24.094 -22.160  1.00  0.00           H  
ATOM   4003 1HG1 ILE B 248     -10.884 -25.549 -21.177  1.00  0.00           H  
ATOM   4004 2HG1 ILE B 248     -10.861 -24.019 -22.038  1.00  0.00           H  
ATOM   4005 1HG2 ILE B 248     -13.795 -25.532 -20.205  1.00  0.00           H  
ATOM   4006 2HG2 ILE B 248     -14.529 -26.206 -21.668  1.00  0.00           H  
ATOM   4007 3HG2 ILE B 248     -13.040 -26.918 -21.015  1.00  0.00           H  
ATOM   4008 1HD1 ILE B 248     -10.618 -23.721 -19.815  1.00  0.00           H  
ATOM   4009 2HD1 ILE B 248     -12.131 -23.008 -20.402  1.00  0.00           H  
ATOM   4010 3HD1 ILE B 248     -12.156 -24.545 -19.507  1.00  0.00           H  
ATOM   4011  N   THR B 249     -13.773 -27.430 -24.029  1.00  0.00           N  
ATOM   4012  CA  THR B 249     -14.958 -28.006 -24.623  1.00  0.00           C  
ATOM   4013  C   THR B 249     -15.761 -28.774 -23.601  1.00  0.00           C  
ATOM   4014  O   THR B 249     -15.207 -29.321 -22.643  1.00  0.00           O  
ATOM   4015  CB  THR B 249     -14.597 -28.946 -25.789  1.00  0.00           C  
ATOM   4016  OG1 THR B 249     -13.819 -30.032 -25.296  1.00  0.00           O  
ATOM   4017  CG2 THR B 249     -13.794 -28.202 -26.847  1.00  0.00           C  
ATOM   4018  H   THR B 249     -13.073 -27.999 -23.552  1.00  0.00           H  
ATOM   4019  HA  THR B 249     -15.589 -27.214 -25.007  1.00  0.00           H  
ATOM   4020  HB  THR B 249     -15.514 -29.336 -26.231  1.00  0.00           H  
ATOM   4021  HG1 THR B 249     -12.994 -29.686 -24.934  1.00  0.00           H  
ATOM   4022 1HG2 THR B 249     -13.549 -28.883 -27.662  1.00  0.00           H  
ATOM   4023 2HG2 THR B 249     -14.386 -27.370 -27.229  1.00  0.00           H  
ATOM   4024 3HG2 THR B 249     -12.872 -27.820 -26.409  1.00  0.00           H  
ATOM   4025  N   VAL B 250     -17.060 -28.838 -23.850  1.00  0.00           N  
ATOM   4026  CA  VAL B 250     -17.970 -29.621 -23.046  1.00  0.00           C  
ATOM   4027  C   VAL B 250     -18.589 -30.660 -23.971  1.00  0.00           C  
ATOM   4028  O   VAL B 250     -19.067 -30.308 -25.058  1.00  0.00           O  
ATOM   4029  CB  VAL B 250     -19.070 -28.749 -22.414  1.00  0.00           C  
ATOM   4030  CG1 VAL B 250     -19.995 -29.622 -21.558  1.00  0.00           C  
ATOM   4031  CG2 VAL B 250     -18.453 -27.656 -21.603  1.00  0.00           C  
ATOM   4032  H   VAL B 250     -17.420 -28.304 -24.627  1.00  0.00           H  
ATOM   4033  HA  VAL B 250     -17.418 -30.105 -22.256  1.00  0.00           H  
ATOM   4034  HB  VAL B 250     -19.679 -28.306 -23.203  1.00  0.00           H  
ATOM   4035 1HG1 VAL B 250     -20.774 -29.016 -21.119  1.00  0.00           H  
ATOM   4036 2HG1 VAL B 250     -20.446 -30.400 -22.164  1.00  0.00           H  
ATOM   4037 3HG1 VAL B 250     -19.411 -30.081 -20.763  1.00  0.00           H  
ATOM   4038 1HG2 VAL B 250     -19.242 -27.057 -21.173  1.00  0.00           H  
ATOM   4039 2HG2 VAL B 250     -17.853 -28.087 -20.815  1.00  0.00           H  
ATOM   4040 3HG2 VAL B 250     -17.827 -27.034 -22.240  1.00  0.00           H  
ATOM   4041  N   VAL B 251     -18.590 -31.925 -23.552  1.00  0.00           N  
ATOM   4042  CA  VAL B 251     -19.113 -32.995 -24.408  1.00  0.00           C  
ATOM   4043  C   VAL B 251     -20.363 -33.635 -23.815  1.00  0.00           C  
ATOM   4044  O   VAL B 251     -20.618 -33.534 -22.618  1.00  0.00           O  
ATOM   4045  CB  VAL B 251     -18.047 -34.096 -24.607  1.00  0.00           C  
ATOM   4046  CG1 VAL B 251     -16.822 -33.508 -25.258  1.00  0.00           C  
ATOM   4047  CG2 VAL B 251     -17.693 -34.738 -23.306  1.00  0.00           C  
ATOM   4048  H   VAL B 251     -18.166 -32.129 -22.646  1.00  0.00           H  
ATOM   4049  HA  VAL B 251     -19.370 -32.572 -25.379  1.00  0.00           H  
ATOM   4050  HB  VAL B 251     -18.449 -34.855 -25.274  1.00  0.00           H  
ATOM   4051 1HG1 VAL B 251     -16.102 -34.297 -25.396  1.00  0.00           H  
ATOM   4052 2HG1 VAL B 251     -17.085 -33.067 -26.218  1.00  0.00           H  
ATOM   4053 3HG1 VAL B 251     -16.394 -32.740 -24.609  1.00  0.00           H  
ATOM   4054 1HG2 VAL B 251     -16.956 -35.520 -23.475  1.00  0.00           H  
ATOM   4055 2HG2 VAL B 251     -17.277 -33.996 -22.649  1.00  0.00           H  
ATOM   4056 3HG2 VAL B 251     -18.595 -35.170 -22.870  1.00  0.00           H  
ATOM   4057  N   GLU B 252     -21.148 -34.298 -24.659  1.00  0.00           N  
ATOM   4058  CA  GLU B 252     -22.380 -34.921 -24.195  1.00  0.00           C  
ATOM   4059  C   GLU B 252     -22.155 -36.355 -23.724  1.00  0.00           C  
ATOM   4060  O   GLU B 252     -21.073 -36.696 -23.240  1.00  0.00           O  
ATOM   4061  OXT GLU B 252     -23.036 -37.164 -23.822  1.00  0.00           O  
ATOM   4062  CB  GLU B 252     -23.432 -34.871 -25.299  1.00  0.00           C  
ATOM   4063  CG  GLU B 252     -24.834 -35.197 -24.831  1.00  0.00           C  
ATOM   4064  CD  GLU B 252     -25.874 -34.980 -25.890  1.00  0.00           C  
ATOM   4065  OE1 GLU B 252     -25.520 -34.547 -26.961  1.00  0.00           O  
ATOM   4066  OE2 GLU B 252     -27.022 -35.262 -25.637  1.00  0.00           O  
ATOM   4067  H   GLU B 252     -20.900 -34.355 -25.637  1.00  0.00           H  
ATOM   4068  HA  GLU B 252     -22.759 -34.346 -23.346  1.00  0.00           H  
ATOM   4069 1HB  GLU B 252     -23.444 -33.881 -25.755  1.00  0.00           H  
ATOM   4070 2HB  GLU B 252     -23.172 -35.584 -26.078  1.00  0.00           H  
ATOM   4071 1HG  GLU B 252     -24.867 -36.237 -24.514  1.00  0.00           H  
ATOM   4072 2HG  GLU B 252     -25.069 -34.572 -23.963  1.00  0.00           H  
TER                                                                             
REMARK PDBinfo-LABEL:    1 BOINC mot_160197465f8bb7538cb2ee3a4afbc558_0001_1_000000012_0001_43_48_H_._bcov_4helix_11522_0001_0001__native

score -697.947
silent_score -697.947
time -1432.75
                             
